# Supplementary material for: Plastic Creep Constraint in Nylon Instrument Strings
Source: Materials (Basel). 2025 Jan 7;18(2):223. doi: 10.3390/ma18020223 (PMC11766866; doi:10.3390/ma18020223)
Supplement: Supplementary file 1 [file materials-18-00223-s001.zip]

Archive with 105 entries (96 files):
- creep_study_summary.xls
- data_files/
- data_files/string_N20_nylon/
- data_files/string_N20_nylon/string_test_data_N20_step_1.csv
- data_files/string_N20_nylon/string_test_data_N20_step_2.csv
- data_files/string_N20_nylon/string_test_data_N20_step_3.csv
- data_files/string_N20_nylon/string_test_data_N20_step_4.csv
- data_files/string_N20_nylon/string_test_data_N20_step_5.csv
- data_files/string_N20_nylon/string_test_data_N20_step_6.csv
- data_files/string_N20_nylon/string_test_data_N20_step_7.csv
- data_files/string_N20_nylon/string_test_data_N20_step_8.csv
- data_files/string_N21_nylon/
- data_files/string_N21_nylon/string_test_data_N21_step_1.csv
- data_files/string_N21_nylon/string_test_data_N21_step_10.csv
- data_files/string_N21_nylon/string_test_data_N21_step_11.csv
- data_files/string_N21_nylon/string_test_data_N21_step_12.csv
- data_files/string_N21_nylon/string_test_data_N21_step_13.csv
- data_files/string_N21_nylon/string_test_data_N21_step_14.csv
- data_files/string_N21_nylon/string_test_data_N21_step_15.csv
- data_files/string_N21_nylon/string_test_data_N21_step_16.csv
- data_files/string_N21_nylon/string_test_data_N21_step_2.csv
- data_files/string_N21_nylon/string_test_data_N21_step_3.csv
- data_files/string_N21_nylon/string_test_data_N21_step_4.csv
- data_files/string_N21_nylon/string_test_data_N21_step_5.csv
- data_files/string_N21_nylon/string_test_data_N21_step_6.csv
- data_files/string_N21_nylon/string_test_data_N21_step_7.csv
- data_files/string_N21_nylon/string_test_data_N21_step_8.csv
- data_files/string_N21_nylon/string_test_data_N21_step_9.csv
- data_files/string_N26_nylon/
- data_files/string_N26_nylon/string_test_data_N26_step_1.csv
- data_files/string_N26_nylon/string_test_data_N26_step_2.csv
- data_files/string_N26_nylon/string_test_data_N26_step_3.csv
- data_files/string_N26_nylon/string_test_data_N26_step_4.csv
- data_files/string_N26_nylon/string_test_data_N26_step_5.csv
- data_files/string_N27_nylon/
- data_files/string_N27_nylon/string_test_data_N27_step_1.csv
- data_files/string_N27_nylon/string_test_data_N27_step_10.csv
- data_files/string_N27_nylon/string_test_data_N27_step_11.csv
- data_files/string_N27_nylon/string_test_data_N27_step_12.csv
- data_files/string_N27_nylon/string_test_data_N27_step_13.csv
- data_files/string_N27_nylon/string_test_data_N27_step_14.csv
- data_files/string_N27_nylon/string_test_data_N27_step_15.csv
- data_files/string_N27_nylon/string_test_data_N27_step_16.csv
- data_files/string_N27_nylon/string_test_data_N27_step_2.csv
- data_files/string_N27_nylon/string_test_data_N27_step_3.csv
- data_files/string_N27_nylon/string_test_data_N27_step_4.csv
- data_files/string_N27_nylon/string_test_data_N27_step_5.csv
- data_files/string_N27_nylon/string_test_data_N27_step_6.csv
- data_files/string_N27_nylon/string_test_data_N27_step_7.csv
- data_files/string_N27_nylon/string_test_data_N27_step_8.csv
- data_files/string_N27_nylon/string_test_data_N27_step_9.csv
- data_files/string_N28_nylon/
- data_files/string_N28_nylon/string_test_data_N28_step_1.csv
- data_files/string_N28_nylon/string_test_data_N28_step_10.csv
- data_files/string_N28_nylon/string_test_data_N28_step_11.csv
- data_files/string_N28_nylon/string_test_data_N28_step_12.csv
- data_files/string_N28_nylon/string_test_data_N28_step_13.csv
- data_files/string_N28_nylon/string_test_data_N28_step_14.csv
- data_files/string_N28_nylon/string_test_data_N28_step_15.csv
- data_files/string_N28_nylon/string_test_data_N28_step_16.csv
- data_files/string_N28_nylon/string_test_data_N28_step_17.csv
- data_files/string_N28_nylon/string_test_data_N28_step_18.csv
- data_files/string_N28_nylon/string_test_data_N28_step_2.csv
- data_files/string_N28_nylon/string_test_data_N28_step_3.csv
- data_files/string_N28_nylon/string_test_data_N28_step_4.csv
- data_files/string_N28_nylon/string_test_data_N28_step_5.csv
- data_files/string_N28_nylon/string_test_data_N28_step_6.csv
- data_files/string_N28_nylon/string_test_data_N28_step_7.csv
- data_files/string_N28_nylon/string_test_data_N28_step_8.csv
- data_files/string_N28_nylon/string_test_data_N28_step_9.csv
- data_files/string_N33_nylon/
- data_files/string_N33_nylon/string_test_data_N33_step_1.csv
- data_files/string_N33_nylon/string_test_data_N33_step_2.csv
- data_files/string_N33_nylon/string_test_data_N33_step_3.csv
- data_files/string_N33_nylon/string_test_data_N33_step_4.csv
- data_files/string_N33_nylon/string_test_data_N33_step_5.csv
- data_files/string_N33_nylon/string_test_data_N33_step_6.csv
- data_files/string_N33_nylon/string_test_data_N33_step_7.csv
- data_files/string_N33_nylon/string_test_data_N33_step_8.csv
- data_files/string_N34_nylon/
- data_files/string_N34_nylon/string_test_data_N34_step_1.csv
- data_files/string_N34_nylon/string_test_data_N34_step_2.csv
- data_files/string_N34_nylon/string_test_data_N34_step_3.csv
- data_files/string_N7_nylon/
- data_files/string_N7_nylon/string_test_data_N7_step_1.csv
- data_files/string_N7_nylon/string_test_data_N7_step_10.csv
- data_files/string_N7_nylon/string_test_data_N7_step_2.csv
- data_files/string_N7_nylon/string_test_data_N7_step_3.csv
- data_files/string_N7_nylon/string_test_data_N7_step_4.csv
- data_files/string_N7_nylon/string_test_data_N7_step_5.csv
- data_files/string_N7_nylon/string_test_data_N7_step_6.csv
- data_files/string_N7_nylon/string_test_data_N7_step_7.csv
- data_files/string_N7_nylon/string_test_data_N7_step_8.csv
- data_files/string_N7_nylon/string_test_data_N7_step_9.csv
- Nylon string creep data file analysis and plots.html
- Nylon string creep data file analysis and plots.ipynb
- READ_ME.txt
- single_step_fitting_results_N20.csv
- single_step_fitting_results_N21.csv
- single_step_fitting_results_N26.csv
- single_step_fitting_results_N27.csv
- single_step_fitting_results_N28.csv
- single_step_fitting_results_N33.csv
- single_step_fitting_results_N34.csv
- single_step_fitting_results_N7.csv
