# Supplementary material for: Plastic Creep Constraint in Nylon Instrument Strings
Source: Materials (Basel). 2025 Jan 7;18(2):223. doi: 10.3390/ma18020223 (PMC11766866; doi:10.3390/ma18020223)
Supplement: Supplementary file 1 [file materials-18-00223-s001.zip › creep_study_summary.xls]

## Sheet: summary data
estimated values
0	1	2	3	4	5	6	7	8
					diameter	Tension	avg. thermal	(with offset)
			step	frequency	dF	Fw	adj. rate	Len.Adj.
				f (Hz)	(mm)	(N)	(mm/°C)	@E (m)
N7	Vibrating length (m)	0.5	0		0.655909	0
RIG 1	Total string length (m)	0.556	1	173.85	0.65	10.218	-0.0127449
	Unstretched density (kg/m^3)	1094.25	2	235	0.65	18.648	-0.0160415
			3	283.24	0.645	27.017	-0.0147841
			4	324.38	0.64	35.378	-0.0204492
			5	360.87	0.635	42.977	-0.0216869
			6	393.99	0.63	50.967	-0.0227196
			7	424.53	0.63	58.241	-0.0221282
			8	453.02	0.625	64.961	-0.0200114
			9	479.82	0.615	71.613
			10	505.2	0.6	76.613	-0.0155921
N20	Vibrating length (m)	0.5	0		0.66	0
RIG 1	Total string length (m)	0.555	1	429	0.63	61.0951
	Unstretched density (kg/m^3)	1075.93	2	463	0.625	69.939
			3	429	0.625	60.579
			4	395	0.625	51.7109
			5	429	0.625	60.4036
			6	463	0.625	69.7316
			7	429	0.625	60.3134
			8	395	0.625	51.5946
N21	Vibrating length (m)	0.5	0		0.645	0
RIG 1	Total string length (m)	0.555	1	429	0.615	57.962
	Unstretched density (kg/m^3)	1058.28	2	395	0.615	49.611
			3	363	0.615	42.367
			4	395	0.615	49.552
			5	429	0.615	57.983
			6	463	0.615	67.21
			7	429	0.615	58.038
			8	395	0.615	49.58
			9	429	0.615	57.847
			10	429	0.615	57.415
			11	463	0.61	66.581
			12	429	0.615	57.776
			13	395	0.615	49.28
			14	429	0.615	57.72
			15	463	0.61	66.573
			16	486	0.61	73.172
N27	Vibrating length (m)	0.5	0		0.659375	0
RIG 1	Total string length (m)	0.555	1	429	0.62	59.9295
	Unstretched density (kg/m^3)	1077.87	2	463	0.615	68.6849
			3	429	0.615	59.4019
			4	395	0.615	50.8731
			5	429	0.615	59.2709
			6	463	0.615	68.4281
			7	429	0.615	59.2411
			8	395	0.615	50.7874
			9	363	0.615	43.2681
			10	334	0.62	36.9979
			11	307	0.62	31.5105
			12	363	0.615	43.205
			13	395	0.615	50.7532
			14	429	0.615	59.1676
			15	463	0.615	68.148
			16	429	0.615	58.8889
N26	Vibrating length (m)	0.5	0		0.655667	0
RIG 1	Total string length (m)	0.555	1	429	0.61	57.4322
	Unstretched density (kg/m^3)	1080.04	2	395	0.61	49.1065
			3	429	0.61	57.3253
			4	463	0.605	65.5321
			5	490	0.6	73.0076
N28	Vibrating length (m)	0.4985	0		0.657941	0
RIG 2	Total string length (m)	0.562	1	174	0.65	9.91842
	Unstretched density (kg/m^3)	1080.47	2	235	0.64	18.2642
			3	283	0.635	26.3833
			4	235	0.64	18.3808
			5	283	0.635	26.3884
			6	324	0.63	34.4302
			7	361	0.625	42.1406
			8	283	0.635	26.365
			9	361	0.625	42.1761
			10	394	0.625	49.9505
			11	425	0.62	57.2724
			12	394	0.625	49.7242
			13	361	0.625	42.113
			14	394	0.625	49.7141
			15	425	0.62	57.239
			16	453	0.615	64.3992
			17	480	0.615	71.5358
			18	505	0.61	78.7026
N34	Vibrating length (m)	0.5	0		0.6532	0
RIG 1	Total string length (m)	0.555	1	429	0.62	59.3735
	Unstretched density (kg/m^3)	1081.77	2	463	0.615	68.2372
			3	490	0.61	75.1981
N33	Vibrating length (m)	0.4985	0		0.661522	0
RIG 2	Total string length (m)	0.562	1	429	0.63	60.1378
	Unstretched density (kg/m^3)	1078.25	2	463	0.63	69.249
			3	429	0.63	59.9836
			4	395	0.63	51.4385
			5	429	0.63	59.8523
			6	463	0.625	68.9777
			7	490	0.615	76.2043
			8	515	0.61	83.4731
N8	Vibrating length (m)	0.5	0		0.658	0		0
RIG 1	Total string length (m)	0.555	1	173.85	0.65	11.17	-0.0216444	0.00366208
	Unstretched density (kg/m^3)	1097.35	2	235	0.645	19.78	-0.0238422	0.0132191
			3	287	0.64	28.65	-0.0200389	0.0226931
			4	323	0.64	35.78	-0.0251099	0.0300351
			5	375	0.63	46.74	-0.0190065	0.0455991
			6	402.91	0.625	53.52	-0.023889	0.0530801
			7	429	0.62	59.43	-0.0220892	0.0652971
			8	453.02	0.615	64.82	-0.0205497	0.0783001
			9	479.82	0.615	79.074		0.0877061
