# Supplementary material for: Plastic Creep Constraint in Nylon Instrument Strings
Source: Materials (Basel). 2025 Jan 7;18(2):223. doi: 10.3390/ma18020223 (PMC11766866; doi:10.3390/ma18020223)
Supplement: Supplementary file 1 [file materials-18-00223-s001.zip › data_files/string_N20_nylon/string_test_data_N20_step_1.csv]

Date	Time	+-	f0	Frequency	Tension	LengthAdj	Temp	Rel.Hm	Abs.Hm	Pk.Magnitude
2013/12/23	18:00:19	--	ok	397.036	54.368	0.0	14.29	65.497	8.027	39577255.29
2013/12/23	18:00:34	--	ok	418.098	59.292	0.00166	14.28	65.758	8.054	50422523.3
2013/12/23	18:00:47	--	ok	418.568	59.724	0.002225	14.39	65.427	8.067	45696185.3
2013/12/23	18:01:01	--	ok	420.478	60.141	0.002767	14.5	65.037	8.073	44839471.01
2013/12/23	18:01:14	--	ok	421.984	60.644	0.00321	14.42	65.14	8.047	45412980.55
2013/12/23	18:01:28	--	ok	423.058	60.89	0.003574	14.4	64.99	8.018	41955074.25
2013/12/23	18:01:41	--	ok	423.492	61.077	0.003883	14.34	65.448	8.045	45926085.07
2013/12/23	18:01:54	--	ok	424.544	61.31	0.004169	14.44	65.202	8.064	44307019.72
2013/12/23	18:02:08	--	ok	425.134	61.545	0.0044	14.33	65.241	8.015	43674368.9
2013/12/23	18:02:21	--	ok	425.198	61.587	0.004601	14.29	65.702	8.052	38084735.57
2013/12/23	18:02:34	--	ok	425.658	61.763	0.004798	14.28	65.991	8.082	52884484.92
2013/12/23	18:02:34	--	ok	425.658	61.763	0.004972	14.28	65.991	8.082	52884484.92
2013/12/23	18:15:06	--	ok	401.2060	55.391	0.004972	18.14	57.209	8.841	47980623.827518
2013/12/23	18:15:21	--	ok	428.4060	62.233	0.006448	18.24	56.919	8.849	45410369.189882
2013/12/23	18:15:34	--	ok	426.3200	61.770	0.006479	18.33	56.872	8.888	61107806.047302
2013/12/23	18:15:47	--	ok	427.1600	62.024	0.006622	18.39	56.759	8.902	60364021.325673
2013/12/23	18:16:00	--	ok	427.3400	62.056	0.006719	18.46	56.739	8.936	65025418.376879
2013/12/23	18:16:13	--	ok	427.5540	62.077	0.006807	18.54	56.904	9.005	62903683.724669
2013/12/23	18:16:26	--	ok	427.6120	62.071	0.006884	18.59	56.820	9.018	60812666.696537
2013/12/23	18:16:39	--	ok	427.7640	62.090	0.006958	18.66	56.891	9.067	57343460.925976
2013/12/23	18:16:52	--	ok	427.8020	62.110	0.007023	18.75	56.874	9.112	49628492.915380
2013/12/23	18:17:05	--	ok	427.8880	62.154	0.007087	18.80	56.790	9.126	59979650.096881
2013/12/23	18:17:18	--	ok	428.0740	62.165	0.007146	18.86	56.830	9.165	56069261.503041
2013/12/23	18:17:31	--	ok	427.9100	62.140	0.007196	18.92	56.717	9.179	55686715.585899
2013/12/23	18:17:44	--	ok	428.0500	62.208	0.007254	18.98	56.634	9.198	49478905.119162
2013/12/23	18:17:57	--	ok	428.0880	62.214	0.007304	19.03	56.641	9.226	61633384.683943
2013/12/23	18:18:10	--	ok	428.0860	62.215	0.007352	19.10	56.530	9.246	65055644.369789
2013/12/23	18:18:23	--	ok	428.0400	62.200	0.007401	19.14	56.413	9.249	51367635.498042
2013/12/23	18:18:37	--	ok	428.0860	62.209	0.007452	19.20	56.361	9.273	50939558.331807
2013/12/23	18:18:50	--	ok	428.0900	62.210	0.007501	19.24	56.213	9.270	55729690.243293
2013/12/23	18:19:03	--	ok	428.1000	62.219	0.007549	19.31	56.224	9.310	59845084.403617
2013/12/23	18:19:16	--	ok	428.1460	62.244	0.007597	19.35	56.138	9.318	50937307.967575
2013/12/23	18:19:29	--	ok	428.1720	62.219	0.007643	19.39	56.021	9.320	66303711.404947
2013/12/23	18:19:42	--	ok	428.1360	62.211	0.007687	19.46	55.908	9.340	64833000.813633
2013/12/23	18:19:55	--	ok	428.2060	62.255	0.007733	19.50	55.914	9.363	54043849.176215
2013/12/23	18:20:09	--	ok	428.2040	62.244	0.007776	19.53	55.857	9.370	63942007.818696
2013/12/23	18:20:22	--	ok	428.2120	62.228	0.007818	19.60	55.806	9.400	64082779.781608
2013/12/23	18:20:35	--	ok	428.2740	62.240	0.00786	19.62	55.686	9.391	52740315.466954
2013/12/23	18:20:48	--	ok	428.2420	62.252	0.007899	19.68	55.726	9.430	61001729.403998
2013/12/23	18:21:01	--	ok	428.3100	62.287	0.007939	19.72	55.609	9.433	51274409.712037
2013/12/23	18:21:14	--	ok	428.3880	62.281	0.007976	19.77	55.616	9.462	63891437.532815
2013/12/23	18:21:28	--	ok	428.3280	62.271	0.008008	19.80	55.528	9.463	51756902.846616
2013/12/23	18:21:41	--	ok	428.3860	62.288	0.008044	19.84	55.441	9.471	62744956.913237
2013/12/23	18:21:54	--	ok	428.3880	62.281	0.008077	19.89	55.295	9.473	63851866.419311
2013/12/23	18:22:07	--	ok	428.4280	62.298	0.008109	19.90	55.265	9.474	52480627.896476
2013/12/23	18:22:20	--	ok	428.4120	62.308	0.00814	19.97	55.152	9.493	55196684.833813
2013/12/23	18:22:33	--	ok	428.4460	62.321	0.008171	20.00	55.187	9.516	62602021.739732
2013/12/23	18:22:46	--	ok	428.5440	62.317	0.008201	20.02	55.252	9.538	55937578.422659
2013/12/23	18:23:00	--	ok	428.3860	62.266	0.008225	20.08	55.107	9.546	62233233.113269
2013/12/23	18:23:13	--	ok	428.4640	62.311	0.008258	20.09	54.984	9.531	59149943.734509
2013/12/23	18:23:27	--	ok	428.5060	62.325	0.008287	20.15	54.901	9.550	60282979.380363
2013/12/23	18:23:40	--	ok	428.4760	62.319	0.008313	20.18	54.843	9.556	61228609.180640
2013/12/23	18:23:53	--	ok	428.5140	62.328	0.008341	20.22	54.787	9.569	59641176.767803
2013/12/23	18:24:06	--	ok	428.5300	62.314	0.008367	20.25	54.761	9.581	67996512.266378
2013/12/23	18:24:19	--	ok	428.4860	62.305	0.008392	20.26	54.731	9.582	63473397.899296
2013/12/23	18:24:32	--	ok	428.4840	62.305	0.008419	20.29	54.674	9.588	55048494.518752
2013/12/23	18:24:45	--	ok	428.4480	62.302	0.008447	20.31	54.738	9.611	60344674.360805
2013/12/23	18:24:58	--	ok	428.4680	62.312	0.008477	20.35	54.620	9.613	62403569.841069
2013/12/23	18:25:11	--	ok	428.5220	62.305	0.008505	20.38	54.532	9.614	56212626.523915
2013/12/23	18:25:24	--	ok	428.5260	62.300	0.008531	20.39	54.502	9.614	60661144.573673
2013/12/23	18:25:37	--	ok	428.5120	62.297	0.008556	20.42	54.507	9.632	60815589.072692
2013/12/23	18:25:50	--	ok	428.5120	62.308	0.008582	20.44	54.541	9.649	61444894.216432
2013/12/23	18:26:03	--	ok	428.5660	62.315	0.008608	20.48	54.546	9.672	61004484.150202
2013/12/23	18:26:16	--	ok	428.5140	62.296	0.008631	20.51	54.582	9.696	62359458.219917
2013/12/23	18:26:29	--	ok	428.5360	62.299	0.008657	20.53	54.492	9.691	66183110.527700
2013/12/23	18:26:42	--	ok	428.5560	62.298	0.008682	20.56	54.465	9.703	56394474.583905
2013/12/23	18:26:55	--	ok	428.5720	62.298	0.008706	20.57	54.466	9.709	58662145.824725
2013/12/23	18:27:08	--	ok	428.5840	62.301	0.008728	20.59	54.438	9.715	66923335.164799
2013/12/23	18:27:21	--	ok	428.5620	62.273	0.008751	20.61	54.472	9.733	58506471.405589
2013/12/23	18:27:34	--	ok	428.5880	62.292	0.008774	20.64	54.507	9.756	54955124.848302
2013/12/23	18:27:47	--	ok	428.6300	62.285	0.008796	20.67	54.450	9.763	58502919.387271
2013/12/23	18:28:01	--	ok	428.5700	62.269	0.008816	20.70	54.454	9.781	59922506.213739
2013/12/23	18:28:14	--	ok	428.6340	62.273	0.008839	20.73	54.334	9.776	54459724.393234
2013/12/23	18:28:27	--	ok	428.5860	62.240	0.008858	20.72	54.302	9.765	61291355.331240
2013/12/23	18:28:40	--	ok	428.6140	62.256	0.008881	20.74	54.243	9.765	48964374.061711
2013/12/23	18:28:53	--	ok	428.6360	62.254	0.008901	20.78	54.249	9.789	57764790.827470
2013/12/23	18:29:06	--	ok	428.6300	62.243	0.008921	20.84	54.226	9.819	58598959.548774
2013/12/23	18:29:20	--	ok	428.6200	62.212	0.00894	20.80	54.189	9.790	61849158.750546
2013/12/23	18:29:33	--	ok	428.6280	62.209	0.008961	20.84	54.195	9.814	56214027.800667
2013/12/23	18:29:46	--	ok	428.6720	62.223	0.00898	20.84	54.226	9.819	60270914.236009
2013/12/23	18:30:00	--	ok	428.6500	62.202	0.008998	20.84	54.226	9.819	64063732.523755
2013/12/23	18:30:13	--	ok	428.6760	62.211	0.009017	20.88	54.201	9.837	55519750.979971
2013/12/23	18:30:26	--	ok	428.6820	62.198	0.009034	20.90	54.142	9.838	60082861.742270
2013/12/23	18:30:39	--	ok	428.6680	62.202	0.009051	20.93	54.022	9.833	57594307.875371
2013/12/23	18:30:52	--	ok	428.7060	62.204	0.009069	20.93	54.022	9.833	60278682.218806
2013/12/23	18:31:05	--	ok	428.6920	62.189	0.009084	20.98	53.998	9.858	59812953.551573
2013/12/23	18:31:18	--	ok	428.7120	62.198	0.009101	20.98	53.998	9.858	62821856.490390
2013/12/23	18:31:31	--	ok	428.7100	62.182	0.009116	20.98	54.029	9.863	55357195.061559
2013/12/23	18:31:44	--	ok	428.7100	62.183	0.009132	21.02	53.972	9.876	62619276.599369
2013/12/23	18:31:57	--	ok	428.7120	62.184	0.009147	21.02	53.972	9.876	57129919.089859
2013/12/23	18:32:10	--	ok	428.7220	62.169	0.009162	21.07	53.917	9.894	57402971.112637
2013/12/23	18:32:23	--	ok	428.7060	62.177	0.009177	21.09	53.796	9.884	54780408.406575
2013/12/23	18:32:36	--	ok	428.7200	62.174	0.009193	21.10	53.766	9.884	58667814.026476
2013/12/23	18:32:49	--	ok	428.7280	62.177	0.009208	21.11	53.799	9.896	57719080.475393
2013/12/23	18:33:02	--	ok	428.7420	62.177	0.009222	21.13	53.770	9.902	60692568.243368
2013/12/23	18:33:15	--	ok	428.7320	62.171	0.009236	21.16	53.806	9.926	55808471.902199
2013/12/23	18:33:28	--	ok	428.7360	62.174	0.009251	21.15	53.742	9.908	61486732.946521
2013/12/23	18:33:41	--	ok	428.7060	62.154	0.009265	21.20	53.749	9.938	59545858.069637
2013/12/23	18:33:54	--	ok	428.7260	62.169	0.009281	21.20	53.687	9.927	58584790.146998
2013/12/23	18:34:07	--	ok	428.7720	62.172	0.009295	21.21	53.689	9.933	59458970.883667
2013/12/23	18:34:20	--	ok	428.7280	62.161	0.009308	21.23	53.722	9.951	69341644.714673
2013/12/23	18:34:33	--	ok	428.7440	62.168	0.009322	21.22	53.721	9.944	62497121.233388
2013/12/23	18:34:46	--	ok	428.7760	62.169	0.009336	21.22	53.659	9.933	69835995.184910
2013/12/23	18:34:59	--	ok	428.7080	62.144	0.009348	21.25	53.663	9.951	57996632.987429
2013/12/23	18:35:12	--	ok	428.7560	62.154	0.009363	21.26	53.633	9.951	60537522.833332
2013/12/23	18:35:25	--	ok	428.7620	62.157	0.009376	21.28	53.543	9.946	49123449.181940
2013/12/23	18:35:38	--	ok	428.7160	62.143	0.009389	21.29	53.575	9.958	52525856.930649
2013/12/23	18:35:51	--	ok	428.7460	62.145	0.009404	21.31	53.578	9.970	47571643.174663
2013/12/23	18:36:04	--	ok	428.7360	62.143	0.009418	21.30	53.577	9.964	50196110.257401
2013/12/23	18:36:17	--	ok	428.7140	62.135	0.009432	21.34	53.582	9.988	50935934.732231
2013/12/23	18:36:30	--	ok	428.7160	62.135	0.009447	21.32	53.548	9.970	52960242.529711
2013/12/23	18:36:43	--	ok	428.7400	62.143	0.009462	21.35	53.553	9.988	58571393.021831
2013/12/23	18:36:56	--	ok	428.7580	62.140	0.009476	21.36	53.616	10.006	53266508.574198
2013/12/23	18:37:09	--	ok	428.7460	62.142	0.009489	21.37	53.587	10.006	56436018.679850
2013/12/23	18:37:22	--	ok	428.7640	62.154	0.009503	21.40	53.591	10.024	48322549.324734
2013/12/23	18:37:35	--	ok	428.7560	62.141	0.009515	21.41	53.530	10.019	45455119.141561
2013/12/23	18:37:48	--	ok	428.7580	62.142	0.009529	21.42	53.469	10.013	46072167.260273
2013/12/23	18:38:01	--	ok	428.7580	62.140	0.009541	21.43	53.408	10.007	50796586.960910
2013/12/23	18:38:14	--	ok	428.7640	62.141	0.009554	21.46	53.444	10.031	48263276.859830
2013/12/23	18:38:27	--	ok	428.7600	62.148	0.009567	21.49	53.386	10.038	44886227.095210
2013/12/23	18:38:40	ok	ok	428.8020	62.150	0.00958	21.51	53.357	10.044	46457551.662248
2013/12/23	18:42:42	ok	ok	428.8000	62.123	0.009831	21.97	52.484	10.145	48205978.801088
2013/12/23	19:01:10	ok	ok	428.9540	62.098	0.010979	21.88	51.876	9.976	46560790.875314
2013/12/23	19:02:09	--	ok	428.8420	62.084	0.010979	21.95	51.823	10.006	47491728.447489
2013/12/23	19:15:18	ok	ok	428.8000	62.001	0.011071	21.46	52.757	9.903	42587855.749995
2013/12/23	19:31:49	ok	ok	428.8440	62.072	0.011423	21.36	53.242	9.936	40127837.729194
2013/12/23	19:32:48	--	ok	428.8560	62.067	0.011423	21.31	53.391	9.935	47144946.474110
2013/12/23	19:47:00	ok	ok	429.0660	62.049	0.011545	21.10	53.797	9.890	46021110.127079
2013/12/23	20:01:21	ok	ok	429.0300	62.072	0.011741	20.99	54.217	9.903	46838782.038386
2013/12/23	20:02:20	--	ok	429.0860	62.070	0.011741	20.98	54.308	9.914	51954216.339806
2013/12/23	20:16:07	ok	ok	429.1100	62.032	0.011859	20.84	54.536	9.875	53494558.990687
2013/12/23	20:30:49	ok	ok	429.0060	62.048	0.012069	20.58	55.149	9.836	39971642.341943
2013/12/23	20:31:49	--	ok	429.0920	62.060	0.012069	20.75	54.988	9.905	46842203.664929
2013/12/23	20:46:23	ok	ok	429.0300	61.981	0.012074	20.42	55.712	9.845	84293598.235788
2013/12/23	20:47:35	--	ok	428.8500	61.907	0.012074	20.63	55.218	9.877	45797942.551375
2013/12/23	21:11:40	--	--	437.9300	64.336	0.012747	18.88	57.993	9.363	43410171.741595
2013/12/23	21:11:52	--	--	437.7880	64.327	0.012747	18.88	57.932	9.353	45085978.537457
2013/12/23	21:12:05	--	--	413.0260	64.318	0.012747	18.88	57.779	9.329	53793441.357769
2013/12/23	21:12:17	--	--	412.9700	64.306	0.012747	18.88	57.718	9.319	54803449.797294
2013/12/23	21:12:30	--	ok	437.6680	64.294	0.012747	18.89	57.750	9.329	31245867.850318
2013/12/23	21:12:43	--	--	428.1360	61.770	0.012285	18.90	57.722	9.330	58406705.558683
2013/12/23	21:12:56	--	ok	428.3260	61.789	0.012285	18.92	57.603	9.322	40973410.581779
2013/12/23	21:13:09	--	ok	429.2460	62.051	0.01232	18.89	57.629	9.310	45149089.707146
2013/12/23	21:13:22	ok	ok	428.9880	62.011	0.012308	18.90	57.661	9.320	42743186.611065
2013/12/23	21:14:34	--	--	429.0140	62.020	0.012294	19.45	56.306	9.401	40876161.024541
2013/12/23	21:14:47	ok	ok	428.9660	62.008	0.012294	19.38	56.357	9.371	38498952.098656
2013/12/23	21:49:39	--	ok	428.6740	61.894	0.012294	21.56	50.544	9.542	57290453.962969
2013/12/23	21:49:52	ok	ok	429.0360	62.012	0.012311	21.51	50.726	9.549	55816407.930863
2013/12/23	21:50:52	ok	ok	428.8200	61.883	0.012311	21.16	51.652	9.528	54139099.900610
2013/12/23	22:08:02	ok	ok	428.8420	61.843	0.012525	20.44	53.765	9.512	51351720.312132
2013/12/23	22:09:01	--	ok	429.0520	61.940	0.012525	20.62	53.698	9.600	48536468.299914
2013/12/23	22:22:20	ok	ok	428.9220	61.793	0.012559	20.63	54.103	9.678	42960717.805554
2013/12/23	22:40:22	ok	ok	428.9080	61.824	0.012736	19.95	56.442	9.704	57098670.114050
2013/12/23	22:41:21	--	ok	429.0740	61.908	0.012736	20.59	54.779	9.776	53169877.526461
2013/12/23	22:55:35	ok	ok	428.9960	61.822	0.012732	20.23	55.807	9.753	46826988.451606
2013/12/23	22:56:35	--	ok	428.9480	61.821	0.012732	20.49	55.228	9.799	50475411.557735
2013/12/23	23:11:39	ok	ok	428.9980	61.846	0.012872	19.87	57.075	9.767	42077049.859324
2013/12/23	23:12:38	--	ok	429.1440	61.942	0.012872	20.46	55.564	9.841	51019896.458828
2013/12/23	23:27:58	ok	ok	429.0860	61.995	0.012785	20.20	56.141	9.794	58498663.622038
2013/12/23	23:41:48	ok	ok	429.1880	61.958	0.012965	20.32	56.098	9.855	52680717.079161
2013/12/23	23:56:21	ok	ok	429.1580	61.845	0.012943	20.02	56.821	9.809	51573811.555052
2013/12/23	23:57:21	--	ok	429.1100	61.851	0.012943	20.30	56.310	9.881	51503148.930903
2013/12/24	00:10:41	ok	ok	429.1700	61.906	0.013006	20.04	56.824	9.821	46968523.318773
2013/12/24	00:28:03	ok	ok	428.8920	61.771	0.013059	19.97	56.967	9.806	53051311.500743
2013/12/24	00:44:21	ok	ok	428.9880	61.801	0.013156	19.88	57.383	9.825	48819031.594201
2013/12/24	00:45:20	--	ok	429.1680	61.887	0.013156	20.12	56.990	9.896	50081932.833094
2013/12/24	00:58:51	ok	ok	428.8440	61.762	0.013158	19.91	57.326	9.833	45699333.866195
2013/12/24	01:16:10	ok	ok	429.0720	61.808	0.013249	19.98	57.306	9.870	42562691.555888
2013/12/24	01:31:44	ok	ok	428.9200	61.763	0.013266	19.79	57.980	9.875	50416892.579684
2013/12/24	01:32:43	--	ok	428.9580	61.767	0.013266	20.02	57.557	9.936	46355809.844210
2013/12/24	01:48:35	ok	ok	429.0820	61.811	0.013294	19.82	57.863	9.873	47955105.022024
2013/12/24	02:06:43	ok	ok	428.9360	61.763	0.013353	19.74	58.278	9.897	49267751.887694
2013/12/24	02:07:43	--	ok	428.9180	61.764	0.013353	20.00	57.860	9.977	47973886.714614
2013/12/24	02:22:05	ok	ok	429.0300	61.784	0.013381	19.88	57.994	9.930	60959025.316240
2013/12/24	02:23:05	--	ok	429.1600	61.836	0.013381	19.98	58.010	9.991	56634432.335400
2013/12/24	02:36:46	ok	ok	428.8200	61.744	0.013422	19.80	58.165	9.913	49741826.680494
2013/12/24	02:57:17	ok	ok	429.0200	61.786	0.013509	19.54	59.069	9.914	44130746.012884
2013/12/24	03:12:41	ok	ok	428.9840	61.758	0.013563	19.82	58.473	9.977	66960691.413922
2013/12/24	03:13:41	--	ok	428.8140	61.753	0.013563	19.86	58.480	10.001	68172016.796444
2013/12/24	03:28:01	ok	ok	428.9960	61.774	0.013671	19.32	60.157	9.967	56949180.792838
2013/12/24	03:29:01	--	ok	429.1720	61.832	0.013671	19.90	58.577	10.041	62351374.274874
2013/12/24	03:42:31	ok	ok	429.1040	61.767	0.013641	19.90	58.547	10.036	54026850.789849
2013/12/24	03:43:30	--	ok	428.8920	61.755	0.013641	19.86	58.723	10.043	57267261.576033
2013/12/24	03:55:54	ok	ok	428.9120	61.772	0.013627	19.86	58.754	10.048	44077971.847993
2013/12/24	03:56:54	--	ok	429.0620	61.799	0.013627	19.89	58.820	10.077	45189342.254316
2013/12/24	04:11:02	ok	ok	429.0900	61.767	0.013699	19.66	59.088	9.988	64174644.394043
2013/12/24	04:12:02	--	ok	428.9860	61.766	0.013699	19.85	58.935	10.073	55052533.945057
2013/12/24	04:25:44	ok	ok	428.9520	61.767	0.013694	19.71	59.065	10.013	58397611.557259
2013/12/24	04:26:43	--	ok	429.0760	61.799	0.013694	19.80	59.049	10.063	53725988.597443
2013/12/24	04:41:30	ok	ok	429.0960	61.768	0.013771	19.66	59.240	10.013	48484124.963306
2013/12/24	04:42:30	--	ok	429.0020	61.766	0.013771	19.82	59.174	10.096	55825702.237004
2013/12/24	04:54:42	ok	ok	428.8240	61.757	0.013756	19.67	59.302	10.030	56837387.930644
2013/12/24	04:55:41	--	ok	429.0240	61.783	0.013756	19.80	59.323	10.110	54027314.255487
2013/12/24	05:10:29	ok	ok	429.1840	61.777	0.013835	19.52	59.613	9.994	60818589.866798
2013/12/24	05:11:28	--	ok	429.1220	61.780	0.013835	19.73	59.433	10.087	60041621.431888
2013/12/24	05:24:04	ok	ok	429.1620	61.831	0.013906	19.80	59.384	10.120	50765237.360362
2013/12/24	05:39:31	ok	ok	429.0960	61.760	0.013898	19.70	59.611	10.100	50486964.293952
2013/12/24	05:40:32	--	ok	428.8840	61.754	0.013898	19.70	59.611	10.100	56803424.345605
2013/12/24	05:53:36	ok	ok	428.8920	61.763	0.013957	19.74	59.496	10.104	52937113.722878
2013/12/24	05:54:36	--	ok	429.0240	61.780	0.013957	19.67	59.667	10.091	50922279.121279
2013/12/24	06:07:38	ok	ok	428.9500	61.748	0.013949	19.59	59.745	10.057	48696351.483568
2013/12/24	06:21:39	ok	ok	428.9040	61.764	0.014002	19.60	59.625	10.043	50966130.260414
2013/12/24	06:22:38	--	ok	429.0240	61.785	0.014002	19.58	59.835	10.067	52995729.614655
2013/12/24	06:38:55	ok	ok	429.1780	61.782	0.013987	19.26	60.329	9.961	52708218.214868
2013/12/24	06:39:54	--	ok	429.1920	61.805	0.013987	19.51	59.915	10.039	55778243.146874
2013/12/24	06:55:07	ok	ok	429.0480	61.781	0.014099	19.11	60.577	9.914	50402439.480438
2013/12/24	07:09:09	ok	ok	428.8660	61.743	0.014064	19.22	59.990	9.881	55298825.228073
2013/12/24	07:10:10	--	ok	428.8440	61.744	0.014064	19.38	60.045	9.984	52052422.049005
2013/12/24	07:25:35	ok	ok	429.0280	61.780	0.014125	19.08	60.602	9.900	50306398.210200
2013/12/24	07:41:35	ok	ok	428.8800	61.742	0.014123	19.06	60.327	9.844	48475376.022252
2013/12/24	07:57:08	ok	ok	429.1180	61.800	0.014206	19.01	60.470	9.838	54284456.985147
2013/12/24	08:12:57	ok	ok	428.9520	61.749	0.014181	18.83	60.833	9.793	47942348.450294
2013/12/24	08:13:57	--	ok	428.9640	61.754	0.014181	19.07	60.389	9.860	52238725.254224
2013/12/24	08:30:44	ok	ok	429.1800	61.800	0.014218	18.84	60.654	9.770	59514391.472276
2013/12/24	08:47:51	ok	ok	428.9320	61.745	0.014234	18.74	60.819	9.739	55047950.299872
2013/12/24	08:48:50	--	ok	428.9380	61.751	0.014234	18.93	60.578	9.809	49630215.925619
2013/12/24	09:02:48	ok	ok	428.9460	61.759	0.014222	18.78	60.644	9.734	51895774.610623
2013/12/24	09:03:48	--	ok	429.1060	61.814	0.014222	18.94	60.580	9.815	50971045.673817
2013/12/24	09:19:06	ok	ok	428.9540	61.755	0.014282	18.68	61.050	9.741	50660001.768898
2013/12/24	09:20:06	--	ok	428.9700	61.771	0.014282	18.96	60.643	9.837	52105634.972476
2013/12/24	09:34:43	ok	ok	429.1880	61.850	0.014329	18.72	60.966	9.751	51887295.131337
2013/12/24	09:51:09	ok	ok	428.9280	61.741	0.014327	18.61	61.159	9.718	50715446.397820
2013/12/24	09:52:08	--	ok	428.9820	61.747	0.014327	18.88	60.691	9.799	46669915.635476
2013/12/24	10:09:33	ok	ok	429.0280	61.772	0.014341	18.59	61.427	9.749	53399603.333570
2013/12/24	10:26:27	ok	ok	428.8540	61.728	0.014362	18.78	60.886	9.772	43830595.501087
2013/12/24	10:40:32	ok	ok	429.0080	61.755	0.014356	18.74	61.030	9.772	63625519.061866
2013/12/24	10:41:31	--	ok	429.1640	61.802	0.014356	18.88	60.902	9.833	67981646.086788
2013/12/24	10:56:47	ok	ok	428.8360	61.728	0.014406	18.68	61.291	9.779	38794636.238824
2013/12/24	11:11:18	ok	ok	429.0460	61.758	0.014398	18.72	61.237	9.794	42303859.451860
2013/12/24	11:12:18	--	ok	429.1880	61.810	0.014398	18.91	61.027	9.870	39101150.545577
2013/12/24	11:28:38	ok	ok	429.0400	61.741	0.014465	18.80	61.190	9.833	40526142.109569
2013/12/24	11:29:38	--	ok	428.9840	61.743	0.014465	18.94	61.123	9.903	42501210.860918
2013/12/24	11:47:40	ok	ok	429.0700	61.753	0.014474	18.66	61.739	9.839	39240747.237236
2013/12/24	12:02:22	ok	ok	429.0980	61.745	0.014518	19.02	61.045	9.938	38405109.823494
2013/12/24	12:03:22	--	ok	428.9560	61.737	0.014518	18.96	61.186	9.925	44507313.062973
2013/12/24	12:18:51	ok	ok	428.8980	61.739	0.01459	18.37	63.098	9.885	53200851.305543
2013/12/24	12:19:50	--	ok	429.0220	61.761	0.01459	19.00	61.223	9.955	52846415.283687
2013/12/24	12:33:07	ok	ok	429.0540	61.743	0.014563	19.03	61.258	9.978	55268034.673103
2013/12/24	12:34:07	--	ok	428.8920	61.737	0.014563	19.03	61.228	9.973	56154880.581651
2013/12/24	12:50:53	ok	ok	428.9200	61.744	0.014641	18.39	63.132	9.902	54915977.291181
2013/12/24	12:51:52	--	ok	429.1380	61.775	0.014641	19.03	61.348	9.993	55345679.646158
2013/12/24	13:05:51	ok	ok	428.8460	61.724	0.014613	18.59	62.357	9.897	62057947.959676
2013/12/24	13:06:51	--	ok	429.0000	61.743	0.014613	18.83	62.457	10.054	56195284.938919
2013/12/24	13:23:09	ok	ok	429.0480	61.752	0.014691	18.38	63.249	9.914	51279024.236300
2013/12/24	13:38:43	ok	ok	429.1400	61.747	0.014649	18.78	61.428	9.859	52553347.514375
2013/12/24	13:39:43	--	ok	429.0380	61.748	0.014649	18.90	61.477	9.937	56197869.624685
2013/12/24	13:54:45	ok	ok	428.8840	61.737	0.014726	18.32	62.941	9.831	53336982.735959
2013/12/24	13:55:45	--	ok	429.0520	61.758	0.014726	18.86	61.501	9.918	50266882.889097
2013/12/24	14:11:11	ok	ok	429.1160	61.747	0.014692	18.76	61.605	9.876	49651934.784965
2013/12/24	14:12:10	--	ok	429.0540	61.750	0.014692	18.89	61.536	9.941	49260446.147615
2013/12/24	14:27:37	ok	ok	429.0060	61.744	0.014775	18.35	63.125	9.877	58464999.333492
2013/12/24	14:28:37	--	ok	429.1780	61.785	0.014775	18.93	61.542	9.966	53944474.835374
2013/12/24	14:43:52	ok	ok	429.0920	61.744	0.014728	18.55	62.231	9.853	50013513.955143
2013/12/24	14:44:51	--	ok	429.0840	61.750	0.014728	18.82	61.615	9.913	50715950.958648
2013/12/24	14:59:52	ok	ok	429.0240	61.748	0.014815	18.27	63.111	9.829	49215891.975781
2013/12/24	15:00:51	--	ok	429.1920	61.784	0.014815	18.76	61.695	9.891	48275440.523052
2013/12/24	15:17:11	ok	ok	429.1160	61.748	0.014753	18.28	62.695	9.769	56426976.813251
2013/12/24	15:18:10	--	ok	429.1820	61.769	0.014753	18.68	61.802	9.861	53506440.081020
2013/12/24	15:31:41	ok	ok	428.9060	61.742	0.014751	18.42	62.059	9.751	43087213.812780
2013/12/24	15:32:54	--	ok	429.1860	61.774	0.014751	18.61	61.640	9.795	51170469.976022
2013/12/24	15:47:56	ok	ok	429.2000	61.760	0.014804	18.33	62.134	9.711	52229735.956638
2013/12/24	16:01:22	ok	ok	428.8540	61.740	0.014868	18.42	61.819	9.713	44743613.947069
2013/12/24	16:02:21	--	ok	429.0340	61.760	0.014868	18.41	61.908	9.721	49189992.269423
2013/12/24	16:17:36	ok	ok	429.1520	61.750	0.014859	18.11	62.337	9.616	44578996.503730
2013/12/24	16:18:36	--	ok	429.1540	61.769	0.014859	18.33	61.985	9.687	54460962.806272
2013/12/24	16:32:31	ok	ok	429.1440	61.803	0.014897	18.08	62.093	9.562	44471270.450378
2013/12/24	16:46:23	ok	ok	429.0020	61.728	0.014891	18.15	61.985	9.585	49629057.541090
2013/12/24	17:01:19	ok	ok	429.0000	61.749	0.014919	19.14	60.733	9.957	50118973.779367
2013/12/24	17:02:19	--	ok	429.1200	61.765	0.014919	19.16	60.706	9.964	48860545.250198
2013/12/24	17:16:42	ok	ok	428.8980	61.692	0.014902	19.68	60.093	10.169	41565784.278643
2013/12/24	17:17:42	--	ok	428.8580	61.709	0.014902	19.78	60.018	10.216	40695637.885522
2013/12/24	17:30:48	ok	ok	428.9400	61.744	0.014945	20.08	59.762	10.353	51674311.791075
2013/12/24	17:31:48	--	ok	429.0500	61.754	0.014945	20.10	59.705	10.355	46174236.886169
2013/12/24	17:46:50	ok	ok	429.2000	61.754	0.014899	20.12	59.829	10.389	49790869.606403
2013/12/24	17:47:50	--	ok	429.1820	61.760	0.014899	20.36	59.472	10.472	41077510.631149
2013/12/24	18:01:23	ok	ok	428.8700	61.710	0.015007	20.17	60.050	10.458	50863717.642300
2013/12/24	18:02:23	--	ok	429.0560	61.754	0.015007	20.51	59.282	10.531	48722785.546037
2013/12/24	18:18:59	ok	ok	429.0840	61.741	0.014961	20.51	59.130	10.504	52580705.996650
2013/12/24	18:19:58	--	ok	429.0500	61.742	0.014961	20.66	59.001	10.573	49450896.469689
2013/12/24	18:34:36	ok	ok	428.8080	61.686	0.015044	20.57	59.017	10.520	47175127.736509
2013/12/24	18:35:35	--	ok	428.9500	61.750	0.015044	20.68	58.912	10.569	50073010.819242
2013/12/24	18:50:50	ok	ok	428.9600	61.716	0.015039	20.62	58.964	10.541	45506429.881591
2013/12/24	18:51:50	--	ok	428.9600	61.734	0.015039	20.79	58.746	10.607	47486973.014918
2013/12/24	19:08:12	ok	ok	429.0720	61.755	0.015103	20.74	58.555	10.542	43001856.390423
2013/12/24	19:25:16	ok	ok	428.8080	61.609	0.015084	20.66	58.634	10.507	44550650.569488
2013/12/24	19:26:16	--	ok	428.8160	61.628	0.015084	20.78	58.561	10.567	41824725.912851
2013/12/24	19:42:24	ok	ok	429.0640	61.752	0.015138	20.72	58.368	10.496	46419673.918308
2013/12/24	19:59:30	ok	ok	428.9480	61.692	0.01515	20.66	58.481	10.479	53967831.240884
2013/12/24	20:00:30	--	ok	428.9340	61.713	0.01515	20.84	58.326	10.562	54202094.083016
2013/12/24	20:17:58	ok	ok	429.0320	61.745	0.015244	20.66	58.114	10.414	50032682.884860
2013/12/24	20:18:57	--	ok	429.1900	61.770	0.015244	20.81	58.137	10.509	51203492.427833
2013/12/24	20:36:22	ok	ok	428.9660	61.683	0.015207	20.57	58.376	10.406	42650793.325305
2013/12/24	20:37:21	--	ok	428.9840	61.714	0.015207	20.77	58.039	10.467	48205552.323216
2013/12/24	20:53:40	ok	ok	429.0940	61.749	0.015273	20.67	58.085	10.415	44021221.189941
2013/12/24	20:54:40	--	ok	429.1980	61.768	0.015273	20.77	57.886	10.439	48262319.771040
2013/12/24	21:09:55	ok	ok	428.9860	61.687	0.015258	20.57	58.131	10.362	54741979.327779
2013/12/24	21:10:55	--	ok	428.9720	61.711	0.015258	20.77	57.855	10.434	47341817.840061
2013/12/24	21:29:02	ok	ok	429.1020	61.749	0.015273	20.53	57.911	10.299	42736530.314753
2013/12/24	21:47:53	ok	ok	429.0280	61.790	0.015342	20.34	58.432	10.277	38662374.227034
2013/12/24	22:03:02	ok	ok	428.8320	61.663	0.015351	20.54	57.912	10.305	39672288.135167
2013/12/24	22:04:02	--	ok	429.0460	61.741	0.015351	20.71	57.693	10.368	43579911.821934
2013/12/24	22:20:35	ok	ok	428.9760	61.663	0.015354	20.49	58.088	10.307	37294472.915312
2013/12/24	22:21:34	--	ok	428.9800	61.696	0.015354	20.77	57.579	10.384	34559598.692928
2013/12/24	22:39:59	ok	ok	429.0360	61.720	0.015388	20.56	57.823	10.301	43140791.158459
2013/12/24	22:55:56	ok	ok	429.1200	61.677	0.01541	20.85	57.346	10.390	43830822.078118
2013/12/24	22:56:56	--	ok	428.8940	61.639	0.01541	20.85	57.438	10.407	38283403.803377
2013/12/24	23:13:50	ok	ok	428.9800	61.687	0.015405	20.65	57.745	10.342	46857347.981730
2013/12/24	23:14:49	--	ok	429.1960	61.758	0.015405	20.94	57.267	10.430	41390642.288166
2013/12/24	23:29:34	ok	ok	429.0560	61.634	0.015456	20.92	57.234	10.412	55481340.488918
2013/12/24	23:30:33	--	ok	428.8820	61.587	0.015456	20.88	57.289	10.398	55277724.171095
2013/12/24	23:49:11	ok	ok	428.9160	61.661	0.015438	20.69	57.567	10.334	44261870.621148
2013/12/24	23:50:11	--	ok	429.1700	61.738	0.015438	20.90	57.200	10.394	45831791.626359
2013/12/25	00:04:30	ok	ok	429.0540	61.635	0.015507	20.89	57.075	10.365	40033627.239657
2013/12/25	00:05:30	--	ok	428.8940	61.608	0.015507	20.92	57.203	10.406	38451256.655275
2013/12/25	00:21:32	ok	ok	429.0740	61.675	0.015593	20.38	58.346	10.286	49945661.566205
2013/12/25	00:36:24	ok	ok	429.1200	61.664	0.015546	20.74	57.206	10.299	41777278.104126
2013/12/25	00:37:23	--	ok	429.0500	61.680	0.015546	20.82	57.280	10.360	40302862.229635
2013/12/25	00:52:35	ok	ok	428.9060	61.626	0.015628	20.36	58.343	10.274	47552080.631001
2013/12/25	00:53:34	--	ok	429.1000	61.725	0.015628	20.85	57.100	10.346	45154460.822831
2013/12/25	01:08:19	ok	ok	429.1500	61.667	0.015583	20.70	57.139	10.263	47871594.662616
2013/12/25	01:09:19	--	ok	429.0840	61.700	0.015583	20.83	57.066	10.327	41460103.537605
2013/12/25	01:24:05	ok	ok	428.8400	61.567	0.01559	20.47	57.901	10.261	45383191.770562
2013/12/25	01:25:05	--	ok	428.9540	61.674	0.01559	20.86	57.040	10.341	47007485.695919
2013/12/25	01:39:25	ok	ok	429.1120	61.661	0.01562	20.75	57.024	10.272	46967677.372451
2013/12/25	01:40:24	--	ok	429.0580	61.667	0.01562	20.82	56.973	10.305	45036740.330943
2013/12/25	01:56:27	ok	ok	429.0500	61.663	0.015707	20.36	58.160	10.241	38557973.833358
2013/12/25	02:12:54	ok	ok	429.1480	61.658	0.015662	20.71	56.864	10.219	42700424.225371
2013/12/25	02:13:54	--	ok	429.1260	61.696	0.015662	20.82	56.880	10.288	39188029.738945
2013/12/25	02:28:15	ok	ok	428.8680	61.582	0.015733	20.36	57.854	10.188	41285976.619624
2013/12/25	02:29:14	--	ok	429.0500	61.691	0.015733	20.78	56.844	10.257	36376742.594575
2013/12/25	02:44:16	ok	ok	429.1760	61.675	0.015694	20.54	56.961	10.136	40183689.937905
2013/12/25	02:59:25	ok	ok	428.8860	61.630	0.015665	20.43	57.159	10.106	39502961.095282
2013/12/25	03:00:26	--	ok	429.0760	61.721	0.015665	20.60	56.847	10.151	37960683.002040
2013/12/25	03:16:02	ok	ok	429.1840	61.692	0.015717	20.35	57.147	10.057	39563187.816838
2013/12/25	03:17:01	--	ok	429.1900	61.711	0.015717	20.49	56.861	10.089	40553994.303794
2013/12/25	03:30:17	ok	ok	429.0020	61.691	0.015775	20.57	56.720	10.111	37974581.724313
2013/12/25	03:31:16	--	ok	429.1340	61.722	0.015775	20.48	56.860	10.083	37228764.152552
2013/12/25	03:45:11	ok	ok	429.1520	61.665	0.015717	20.08	57.535	9.967	41360808.031870
2013/12/25	04:01:06	ok	ok	428.9700	61.616	0.015727	19.92	57.848	9.928	43771424.514462
2013/12/25	04:02:06	--	ok	429.1940	61.726	0.015727	20.38	56.783	10.011	40947205.350188
2013/12/25	04:18:07	ok	ok	428.9940	61.573	0.015789	20.29	56.647	9.934	38032709.184778
2013/12/25	04:19:07	--	ok	428.8000	61.534	0.015789	20.26	56.765	9.938	35981483.483775
2013/12/25	04:32:33	ok	ok	429.1120	61.691	0.015762	19.93	57.451	9.866	33694868.344451
2013/12/25	04:49:57	ok	ok	429.0380	61.586	0.015813	20.20	56.572	9.869	36075148.153711
2013/12/25	04:50:57	--	ok	428.8020	61.539	0.015813	20.14	56.717	9.860	37220362.749694
2013/12/25	05:03:45	ok	ok	428.8220	61.562	0.015773	19.98	56.785	9.780	38111099.293922
2013/12/25	05:04:44	--	ok	428.9700	61.663	0.015773	20.09	56.770	9.840	36760690.094057
2013/12/25	05:22:02	ok	ok	428.9340	61.537	0.015841	19.86	56.736	9.703	40374188.473298
2013/12/25	05:23:01	--	ok	428.8980	61.568	0.015841	19.96	56.628	9.741	34655027.737477
2013/12/25	05:36:43	ok	ok	428.8360	61.580	0.0158	19.82	56.699	9.674	42263488.770471
2013/12/25	05:37:42	--	ok	429.0240	61.677	0.0158	19.90	56.650	9.711	38911942.400254
2013/12/25	05:57:00	ok	ok	429.1920	61.662	0.015791	19.39	57.675	9.596	36028718.113250
2013/12/25	06:11:41	ok	ok	428.8920	61.579	0.015823	19.72	56.500	9.584	41677537.723857
2013/12/25	06:12:42	--	ok	429.0060	61.672	0.015823	19.79	56.603	9.641	37002963.419493
2013/12/25	06:31:06	ok	ok	428.9360	61.562	0.01588	19.42	57.312	9.552	32276099.922698
2013/12/25	06:32:05	--	ok	429.0680	61.632	0.01588	19.74	56.442	9.585	32714606.056873
2013/12/25	06:46:39	ok	ok	428.8020	61.527	0.015911	19.26	57.685	9.524	43843602.544771
2013/12/25	06:47:39	--	ok	429.0260	61.652	0.015911	19.68	56.525	9.566	37642424.966099
2013/12/25	07:06:15	ok	ok	429.1880	61.649	0.015895	19.34	56.994	9.455	34609928.867877
2013/12/25	07:07:14	--	ok	429.1780	61.697	0.015895	19.58	56.479	9.502	36752189.873174
2013/12/25	07:20:31	ok	ok	428.9640	61.595	0.015946	19.07	57.473	9.384	35569100.086996
2013/12/25	07:21:30	--	ok	429.0580	61.687	0.015946	19.42	56.670	9.445	38594234.440496
2013/12/25	07:38:36	ok	ok	428.8380	61.513	0.01591	19.26	56.615	9.347	38240631.064496
2013/12/25	07:39:35	--	ok	428.8100	61.538	0.01591	19.38	56.572	9.406	38450084.395033
2013/12/25	07:54:06	ok	ok	428.9400	61.647	0.015923	19.37	56.447	9.380	28068849.075087
2013/12/25	07:55:06	--	ok	429.1400	61.712	0.015923	19.40	56.452	9.398	36005640.054544
2013/12/25	08:11:10	ok	ok	428.9680	61.742	0.015958	19.38	56.357	9.371	33249007.152792
2013/12/25	08:27:06	ok	ok	429.1160	61.662	0.015969	19.14	56.658	9.289	36176867.237215
2013/12/25	08:28:05	--	ok	429.1840	61.722	0.015969	19.29	56.435	9.334	27776524.194892
2013/12/25	08:44:45	ok	ok	428.9400	61.734	0.015974	19.32	56.317	9.331	35729552.104522
2013/12/25	08:58:21	ok	ok	429.0540	61.679	0.015918	19.31	56.285	9.320	31574622.697956
2013/12/25	09:16:54	ok	ok	428.8280	61.503	0.01597	18.83	57.375	9.236	40621850.434754
2013/12/25	09:17:53	--	ok	428.9600	61.569	0.01597	19.21	56.362	9.278	37550387.809851
2013/12/25	09:32:40	ok	ok	428.9960	61.663	0.015952	19.24	56.305	9.285	34743074.983817
2013/12/25	09:33:39	--	ok	429.1720	61.708	0.015952	19.21	56.362	9.278	33419361.614728
2013/12/25	09:49:03	ok	ok	428.9180	61.518	0.015985	19.03	56.519	9.206	35461409.858020
2013/12/25	09:50:03	--	ok	428.8920	61.550	0.015985	19.20	56.299	9.263	35062546.111847
2013/12/25	10:05:00	ok	ok	429.1360	61.759	0.015992	18.87	56.984	9.195	34926044.051204
2013/12/25	10:23:20	ok	ok	428.9860	61.552	0.016	19.05	56.461	9.208	35494905.377440
2013/12/25	10:24:20	--	ok	429.0500	61.588	0.016	19.25	56.184	9.271	31361671.182810
2013/12/25	10:38:36	ok	ok	429.0480	61.649	0.01597	19.24	56.305	9.285	33524944.488305
2013/12/25	10:39:35	--	ok	429.1760	61.703	0.01597	19.26	56.247	9.287	33243437.745297
2013/12/25	10:56:16	ok	ok	428.9040	61.726	0.016026	19.34	56.136	9.312	37840285.634639
2013/12/25	11:10:28	ok	ok	428.9480	61.633	0.016028	19.24	56.305	9.285	34474162.827408
2013/12/25	11:28:23	ok	ok	429.0440	61.743	0.016057	19.02	56.946	9.270	38270409.420937
2013/12/25	11:29:22	--	ok	429.1180	61.752	0.016057	19.37	56.171	9.334	32624798.987726
2013/12/25	11:45:53	ok	ok	428.9500	61.603	0.016028	19.56	55.985	9.408	33928923.789748
2013/12/25	11:46:52	--	ok	429.0940	61.656	0.016028	19.51	56.131	9.405	33556321.466378
2013/12/25	12:03:49	ok	ok	429.1220	61.747	0.016069	19.37	56.386	9.370	37348971.356576
2013/12/25	12:25:22	ok	ok	428.9840	61.739	0.016059	19.63	55.964	9.443	36052024.199690
2013/12/25	12:44:21	ok	ok	429.0780	61.739	0.016087	19.54	56.688	9.515	33648133.248772
2013/12/25	12:45:21	--	ok	429.1800	61.754	0.016087	19.95	55.889	9.609	33540137.807879
2013/12/25	13:06:06	ok	ok	429.0680	61.552	0.016038	20.00	55.681	9.601	37819450.468021
2013/12/25	13:24:24	ok	ok	429.0920	61.736	0.016096	20.06	55.813	9.658	35609242.862483
2013/12/25	13:41:51	ok	ok	429.0280	61.543	0.016041	20.22	55.528	9.698	38014385.428008
2013/12/25	14:00:02	ok	ok	428.8380	61.477	0.016075	20.09	56.433	9.782	39255722.450190
2013/12/25	14:01:01	--	ok	428.8860	61.495	0.016075	20.40	55.709	9.833	36906481.871852
2013/12/25	14:18:40	ok	ok	429.0920	61.751	0.016076	20.23	55.930	9.774	36095876.334233
2013/12/25	14:36:42	ok	ok	429.1160	61.739	0.016128	20.29	55.847	9.794	33415312.160474
2013/12/25	14:55:07	ok	ok	429.0940	61.541	0.016154	20.36	55.672	9.803	48676759.865965
2013/12/25	15:12:14	ok	ok	429.1340	61.736	0.016157	19.92	56.960	9.776	32505073.776838
2013/12/25	15:28:41	ok	ok	429.0220	61.528	0.016081	20.25	55.841	9.770	32814558.205967
2013/12/25	15:29:41	--	ok	429.1200	61.631	0.016081	20.43	55.683	9.845	34513589.343926
2013/12/25	15:47:48	ok	ok	428.9260	61.477	0.016136	19.92	56.653	9.723	40177967.186905
2013/12/25	15:48:47	--	ok	429.0340	61.502	0.016136	20.37	55.612	9.798	35344006.150263
2013/12/25	16:05:34	ok	ok	429.1120	61.544	0.016152	20.13	55.854	9.704	32014699.296650
2013/12/25	16:26:07	ok	ok	429.1340	61.736	0.01619	19.81	56.575	9.647	34159410.979705
2013/12/25	16:41:57	ok	ok	428.8680	61.486	0.016138	20.05	55.934	9.673	32233880.054384
2013/12/25	16:42:56	--	ok	429.0520	61.540	0.016138	20.17	55.737	9.707	31167512.950280
2013/12/25	17:00:49	ok	ok	429.0760	61.720	0.016202	19.89	56.218	9.631	35100808.673972
2013/12/25	17:01:49	--	ok	429.0600	61.736	0.016202	20.11	55.697	9.666	25247076.359650
2013/12/25	17:15:47	ok	ok	429.1180	61.744	0.016196	19.90	55.851	9.574	28096585.972968
2013/12/25	17:33:34	ok	ok	428.9740	61.698	0.016207	19.90	55.666	9.542	30662933.127255
2013/12/25	17:34:33	--	ok	428.8520	61.670	0.016207	19.94	55.703	9.571	28086085.671456
2013/12/25	17:49:36	ok	ok	429.0700	61.736	0.016205	19.78	55.741	9.488	34678434.789999
2013/12/25	18:05:02	ok	ok	428.9720	61.692	0.016224	19.83	55.717	9.512	39559072.207248
2013/12/25	18:06:01	--	ok	428.8060	61.653	0.016224	19.80	55.743	9.500	35342727.225987
2013/12/25	18:22:36	ok	ok	428.9420	61.731	0.01625	19.74	55.642	9.449	36878233.764086
2013/12/25	18:23:35	--	ok	429.0300	61.743	0.01625	19.72	55.701	9.448	27242761.312886
2013/12/25	18:36:53	ok	ok	428.8720	61.652	0.016242	19.69	55.696	9.431	39652437.173108
2013/12/25	18:55:59	ok	ok	428.9720	61.716	0.016262	19.54	55.551	9.324	33359046.367162
2013/12/25	18:56:59	--	ok	429.1340	61.747	0.016262	19.66	55.630	9.403	27242008.716911
2013/12/25	19:13:59	ok	ok	428.9800	61.690	0.016269	19.35	55.953	9.287	36271929.879446
2013/12/25	19:14:58	--	ok	428.9680	61.706	0.016269	19.53	55.673	9.339	34554099.756149
2013/12/25	19:32:38	ok	ok	428.8940	61.698	0.016264	19.32	55.642	9.219	35832027.375697
2013/12/25	19:33:37	--	ok	429.1020	61.741	0.016264	19.44	55.567	9.272	36338938.242555
2013/12/25	19:49:19	ok	ok	428.8080	61.613	0.016269	19.41	55.501	9.245	38235094.065854
2013/12/25	20:06:00	ok	ok	428.9460	61.711	0.016236	19.26	55.541	9.170	36762113.137690
2013/12/25	20:07:00	--	ok	429.1060	61.741	0.016236	19.32	55.611	9.214	26819478.007674
2013/12/25	20:23:34	ok	ok	428.9420	61.689	0.016309	19.04	55.907	9.112	36654341.107715
2013/12/25	20:24:34	--	ok	428.9380	61.710	0.016309	19.22	55.565	9.153	28470578.100268
2013/12/25	20:45:26	ok	ok	429.0900	61.734	0.016279	18.92	55.982	9.060	35060103.022303
2013/12/25	21:00:52	ok	ok	428.8060	61.618	0.016317	18.96	55.742	9.042	34353000.794554
2013/12/25	21:18:51	ok	ok	429.0900	61.728	0.016284	18.89	55.793	9.013	32076295.540670
2013/12/25	21:34:29	ok	ok	428.8940	61.667	0.016333	18.93	55.553	8.996	34765324.852144
2013/12/25	21:51:51	ok	ok	429.0540	61.728	0.016292	18.78	55.869	8.967	34835186.581496
2013/12/25	22:08:06	ok	ok	429.0720	61.716	0.016346	18.92	55.521	8.985	38652364.618777
2013/12/25	22:24:49	ok	ok	428.9920	61.720	0.016292	18.65	55.911	8.905	34769013.151049
2013/12/25	22:39:29	ok	ok	428.9180	61.676	0.016358	18.84	55.325	8.911	34133216.621592
2013/12/25	22:40:28	--	ok	428.8900	61.681	0.016358	18.86	55.512	8.952	30329175.151657
2013/12/25	22:58:51	ok	ok	429.0480	61.719	0.016405	18.24	56.889	8.844	30885531.768700
2013/12/25	23:12:39	ok	ok	429.0460	61.706	0.016368	18.91	55.397	8.960	31239958.536993
2013/12/25	23:13:39	--	ok	428.9000	61.692	0.016368	18.87	55.544	8.963	27095062.761168
2013/12/25	23:29:04	ok	ok	429.0100	61.717	0.016415	18.44	56.583	8.901	32670223.282957
2013/12/25	23:43:58	ok	ok	429.1080	61.716	0.016375	18.98	55.253	8.974	35243400.190166
2013/12/25	23:44:57	--	ok	428.9040	61.681	0.016375	18.88	55.392	8.943	31473423.816893
2013/12/26	00:03:58	ok	ok	429.0000	61.715	0.016422	18.25	56.951	8.859	33881350.314069
2013/12/26	00:19:42	ok	ok	428.8340	61.626	0.016388	18.46	56.097	8.835	33550825.470727
2013/12/26	00:37:09	ok	ok	429.0380	61.719	0.016429	18.14	56.874	8.789	30233385.152103
2013/12/26	00:52:00	ok	ok	429.0540	61.707	0.016392	18.61	55.353	8.795	30875824.325852
2013/12/26	01:08:00	ok	ok	428.8340	61.677	0.016323	18.52	55.431	8.761	28350611.484554
2013/12/26	01:09:00	--	ok	429.0340	61.723	0.016323	18.64	55.357	8.812	33855024.769857
2013/12/26	01:23:49	ok	ok	428.9160	61.656	0.016402	18.49	55.304	8.726	33247690.444263
2013/12/26	01:24:49	--	ok	428.9620	61.686	0.016402	18.58	55.409	8.789	34821205.472350
2013/12/26	01:39:52	ok	ok	429.0280	61.715	0.016448	18.10	56.471	8.706	31880691.455027
2013/12/26	01:40:51	--	ok	429.1780	61.738	0.016448	18.58	55.440	8.794	26553701.808592
2013/12/26	01:55:30	ok	ok	428.9060	61.658	0.016412	18.47	55.393	8.729	33982502.297682
2013/12/26	02:12:33	ok	ok	428.8960	61.676	0.016448	18.08	56.620	8.719	33658350.201558
2013/12/26	02:13:33	--	ok	429.0460	61.725	0.016448	18.61	55.322	8.791	26676110.123166
2013/12/26	02:27:26	ok	ok	428.9220	61.647	0.016419	18.42	55.478	8.717	31762297.401393
2013/12/26	02:41:41	ok	ok	428.8600	61.689	0.016341	18.63	55.202	8.782	33100153.214910
2013/12/26	02:42:41	--	ok	428.9420	61.704	0.016341	18.56	55.407	8.778	30567582.720343
2013/12/26	02:56:46	ok	ok	429.0680	61.699	0.016421	18.46	55.361	8.719	32794026.032761
2013/12/26	02:57:46	--	ok	429.1160	61.719	0.016421	18.60	55.290	8.780	23890361.136258
2013/12/26	03:11:51	ok	ok	429.1440	61.732	0.016363	18.64	55.296	8.802	31839975.786938
2013/12/26	03:27:09	ok	ok	428.9120	61.637	0.016428	18.61	55.230	8.776	31867641.321037
2013/12/26	03:28:08	--	ok	428.8920	61.664	0.016428	18.72	55.277	8.841	30567358.554964
2013/12/26	03:43:19	ok	ok	429.0380	61.707	0.016477	18.48	55.855	8.807	31414360.386236
2013/12/26	03:59:31	ok	ok	429.1920	61.713	0.016442	18.84	55.171	8.887	32384590.091808
2013/12/26	04:00:30	--	ok	429.0800	61.710	0.016442	18.88	55.177	8.909	21648449.566272
2013/12/26	04:17:49	ok	ok	428.8700	61.630	0.016472	18.46	56.342	8.874	34201699.265396
2013/12/26	04:18:49	--	ok	429.0640	61.718	0.016472	18.96	55.097	8.938	28153894.077209
2013/12/26	04:33:35	ok	ok	428.8580	61.597	0.016438	18.84	55.141	8.882	33878686.147818
2013/12/26	04:34:35	--	ok	428.8700	61.637	0.016438	19.00	55.072	8.955	24897428.408088
2013/12/26	04:52:08	ok	ok	429.0440	61.686	0.016487	18.48	56.497	8.909	31258977.840681
2013/12/26	05:08:07	ok	ok	428.9340	61.633	0.016454	18.72	55.338	8.851	28744789.660322
2013/12/26	05:09:06	--	ok	429.0140	61.682	0.016454	18.96	55.158	8.948	25055564.355289
2013/12/26	05:25:35	ok	ok	429.0580	61.685	0.016496	18.49	56.315	8.885	27266078.871905
2013/12/26	05:41:31	ok	ok	428.8560	61.559	0.016442	19.03	54.953	8.951	27304410.972957
2013/12/26	06:00:54	ok	ok	428.8900	61.626	0.016497	18.60	56.087	8.907	31781516.010551
2013/12/26	06:01:53	--	ok	429.1560	61.714	0.016497	19.04	55.078	8.977	24761314.848307
2013/12/26	06:19:51	ok	ok	428.9040	61.588	0.016474	18.35	56.692	8.871	30222420.939837
2013/12/26	06:20:50	--	ok	429.0300	61.672	0.016474	18.96	55.189	8.953	22700752.874930
2013/12/26	06:38:21	ok	ok	428.8360	61.582	0.016501	18.54	56.078	8.874	28610154.395420
2013/12/26	06:55:22	ok	ok	429.1580	61.677	0.016383	18.67	55.699	8.882	30849746.918451
2013/12/26	07:11:33	ok	ok	428.8520	61.612	0.016401	18.84	55.171	8.887	27351903.053460
2013/12/26	07:27:15	ok	ok	429.1760	61.484	0.016451	18.79	55.348	8.889	35101643.105059
2013/12/26	07:28:14	--	ok	429.0480	61.503	0.016451	18.94	55.217	8.946	27314970.869912
2013/12/26	07:45:48	ok	ok	429.1160	61.680	0.016529	18.49	56.285	8.880	29426363.668509
2013/12/26	08:03:15	ok	ok	428.8300	61.557	0.016385	18.55	56.018	8.870	30689705.545735
2013/12/26	08:04:14	--	ok	428.9860	61.633	0.016385	18.90	55.149	8.915	26953048.273847
2013/12/26	08:20:41	ok	ok	428.9300	61.478	0.016512	18.58	55.870	8.862	26613302.633879
2013/12/26	08:21:41	--	ok	429.0260	61.578	0.016512	18.93	55.092	8.921	32458736.799049
2013/12/26	08:37:46	ok	ok	429.0760	61.670	0.016402	18.65	55.696	8.871	29087024.285643
2013/12/26	08:38:45	--	ok	429.1660	61.700	0.016402	18.92	55.152	8.926	24292171.660723
2013/12/26	08:55:01	ok	ok	428.9560	61.546	0.016528	18.51	56.196	8.877	28821517.375331
2013/12/26	09:11:37	ok	ok	429.0220	61.630	0.016406	18.71	55.705	8.904	28695814.854843
2013/12/26	09:12:36	--	ok	429.1280	61.686	0.016406	19.02	55.105	8.971	24594223.915263
2013/12/26	09:30:35	ok	ok	429.0520	61.474	0.016417	18.41	56.670	8.899	27597662.269947
2013/12/26	09:31:35	--	ok	429.1440	61.568	0.016417	19.08	55.114	9.004	32389863.308613
2013/12/26	09:46:32	ok	ok	429.1620	61.482	0.016486	18.92	55.275	8.945	32711141.743387
2013/12/26	09:47:31	--	ok	429.0300	61.502	0.016486	19.06	55.234	9.013	31523916.207511
2013/12/26	10:02:42	ok	ok	428.9620	61.475	0.016468	18.52	56.595	8.945	28572600.792790
2013/12/26	10:03:41	--	ok	429.1440	61.572	0.016468	19.13	55.183	9.042	33694270.663319
2013/12/26	10:18:13	ok	ok	429.1060	61.490	0.016478	18.96	55.466	8.997	29365037.909190
2013/12/26	10:19:12	--	ok	429.1300	61.528	0.016478	19.14	55.215	9.052	31905834.304694
2013/12/26	10:35:41	ok	ok	428.9200	61.472	0.016539	18.83	56.029	9.019	28252140.258615
2013/12/26	10:36:40	--	ok	429.1580	61.554	0.016539	19.22	55.166	9.087	34226203.899800
2013/12/26	10:52:29	ok	ok	428.9240	61.459	0.016502	19.25	55.201	9.109	28302362.585748
2013/12/26	10:53:29	--	ok	428.8440	61.454	0.016502	19.20	55.286	9.096	31844693.306229
2013/12/26	11:11:16	ok	ok	429.0500	61.514	0.016554	18.87	56.219	9.071	27094745.778179
2013/12/26	11:26:59	ok	ok	429.1620	61.474	0.016503	19.24	55.322	9.123	33635684.434440
2013/12/26	11:27:59	--	ok	429.1280	61.492	0.016503	19.36	55.248	9.176	35020484.761671
2013/12/26	11:43:36	ok	ok	429.1320	61.485	0.016553	19.00	56.116	9.124	33347565.491771
2013/12/26	11:44:35	--	ok	429.1820	61.559	0.016553	19.46	55.170	9.217	33353397.783912
2013/12/26	11:59:56	ok	ok	429.0820	61.487	0.016507	19.46	55.077	9.201	30516268.559852
2013/12/26	12:00:55	--	ok	429.1320	61.502	0.016507	19.44	55.290	9.226	34684682.944728
2013/12/26	12:16:31	ok	ok	429.0120	61.479	0.016453	19.02	56.456	9.191	29504254.941643
2013/12/26	12:17:30	--	ok	429.1980	61.570	0.016453	19.60	55.190	9.296	37486407.201227
2013/12/26	12:32:41	ok	ok	429.1940	61.484	0.016525	19.52	55.364	9.282	36384266.416438
2013/12/26	12:33:40	--	ok	429.1900	61.515	0.016525	19.70	55.082	9.332	34216451.458301
2013/12/26	12:48:13	ok	ok	429.0960	61.493	0.01657	19.41	56.055	9.337	31076958.747971
2013/12/26	13:04:22	ok	ok	429.0100	61.472	0.016524	19.94	54.901	9.433	29271477.320204
2013/12/26	13:05:21	--	ok	429.0740	61.485	0.016524	20.00	55.064	9.495	33590476.696600
2013/12/26	13:19:40	ok	ok	428.8580	61.449	0.016531	19.67	55.909	9.456	30858498.291442
2013/12/26	13:20:39	--	ok	428.9480	61.477	0.016531	20.09	55.077	9.547	37653730.375049
2013/12/26	13:36:02	ok	ok	429.1560	61.476	0.016539	19.98	55.246	9.515	31171198.551995
2013/12/26	13:37:01	--	ok	429.1500	61.489	0.016539	20.21	54.940	9.590	30818835.326943
2013/12/26	13:50:42	ok	ok	428.9780	61.467	0.016467	20.08	55.107	9.546	33736471.169690
2013/12/26	13:51:41	--	ok	429.0220	61.490	0.016467	20.21	55.064	9.612	33135097.331050
2013/12/26	14:06:14	ok	ok	429.0960	61.489	0.016518	20.07	55.290	9.573	29697330.048533
2013/12/26	14:07:13	--	ok	429.1920	61.509	0.016518	20.33	54.958	9.661	35775801.908794
2013/12/26	14:21:18	ok	ok	429.1200	61.494	0.016587	19.88	56.217	9.626	27368394.207101
2013/12/26	14:37:43	ok	ok	429.1940	61.486	0.01653	20.29	55.230	9.686	32158891.637443
2013/12/26	14:53:01	ok	ok	428.9680	61.466	0.016582	20.06	55.997	9.689	28771284.413446
2013/12/26	14:54:01	--	ok	429.0560	61.486	0.016582	20.51	54.953	9.762	35099254.615908
2013/12/26	15:08:20	ok	ok	428.8520	61.489	0.016546	20.47	55.071	9.760	27018792.730798
2013/12/26	15:23:51	ok	ok	428.9660	61.474	0.016595	20.07	56.276	9.743	29957117.899605
2013/12/26	15:24:51	--	ok	429.1440	61.515	0.016595	20.60	54.966	9.815	36430803.586117
2013/12/26	15:40:13	ok	ok	429.1840	61.478	0.016507	20.04	56.179	9.710	35620039.034065
2013/12/26	15:54:26	ok	ok	429.1120	61.507	0.016586	20.48	54.980	9.749	35849407.498742
2013/12/26	16:11:29	ok	ok	429.0460	61.462	0.016485	19.83	56.271	9.607	34629128.724658
2013/12/26	16:12:30	--	ok	429.0480	61.481	0.016485	20.34	55.083	9.688	34171362.604953
2013/12/26	16:25:43	ok	ok	429.1420	61.497	0.016601	20.29	55.014	9.648	26570756.657018
2013/12/26	16:26:43	--	ok	429.1760	61.528	0.016601	20.22	55.127	9.628	37541479.894471
2013/12/26	16:41:55	ok	ok	428.9380	61.451	0.01659	20.12	55.081	9.564	31070221.142902
2013/12/26	16:42:55	--	ok	428.8460	61.460	0.01659	20.13	55.083	9.570	33279997.090036
2013/12/26	16:56:08	ok	ok	428.9680	61.470	0.016613	20.04	55.132	9.528	36194105.890113
2013/12/26	16:57:07	--	ok	429.0020	61.479	0.016613	20.00	55.249	9.527	35405308.775234
2013/12/26	17:14:01	ok	ok	429.0320	61.460	0.016604	19.90	55.111	9.447	31749758.977430
2013/12/26	17:15:00	--	ok	428.9120	61.462	0.016604	20.01	55.127	9.511	28678468.812459
2013/12/26	17:29:32	ok	ok	429.1920	61.511	0.016557	19.50	56.314	9.430	34181512.683384
2013/12/26	17:45:55	ok	ok	428.9920	61.455	0.016515	19.60	55.806	9.400	31547727.060352
2013/12/26	17:46:54	--	ok	429.0280	61.469	0.016515	19.91	55.236	9.474	31200208.398911
2013/12/26	18:01:02	ok	ok	428.9760	61.466	0.016553	19.41	56.361	9.388	29263594.778650
2013/12/26	18:02:02	--	ok	429.1600	61.497	0.016553	19.85	55.196	9.434	36510766.950318
2013/12/26	18:18:30	ok	ok	429.1920	61.476	0.016548	19.46	56.001	9.355	33489581.929667
2013/12/26	18:19:30	--	ok	429.1980	61.507	0.016548	19.82	55.130	9.406	32999002.345692
2013/12/26	18:34:14	ok	ok	428.9120	61.458	0.016658	19.62	55.255	9.318	31316857.738524
2013/12/26	18:35:13	--	ok	429.0260	61.475	0.016658	19.76	55.214	9.388	27760759.449580
2013/12/26	18:50:23	ok	ok	429.0580	61.484	0.016627	19.65	55.136	9.314	28250844.117478
2013/12/26	19:03:59	ok	ok	429.0360	61.479	0.01664	19.70	55.113	9.338	31532895.419695
2013/12/26	19:04:58	--	ok	429.1400	61.505	0.01664	19.67	55.201	9.336	34975833.864134
2013/12/26	19:20:46	ok	ok	428.9700	61.455	0.016543	19.34	55.645	9.231	33704568.663121
2013/12/26	19:21:46	--	ok	428.9240	61.465	0.016543	19.66	55.107	9.315	28644436.825064
2013/12/26	19:36:06	ok	ok	429.0800	61.482	0.016683	19.47	55.141	9.217	31585431.450971
2013/12/26	19:53:58	ok	ok	428.8740	61.489	0.016661	19.47	55.110	9.212	30029168.006991
2013/12/26	20:09:55	ok	ok	429.0660	61.483	0.016597	19.13	55.982	9.173	26733780.363937
2013/12/26	20:26:57	ok	ok	428.8440	61.443	0.016555	19.27	55.573	9.181	28854512.131779
2013/12/26	20:27:56	--	ok	428.8540	61.454	0.016555	19.56	55.061	9.253	30766339.594928
2013/12/26	20:42:57	ok	ok	429.2000	61.514	0.016676	19.23	55.505	9.148	28603185.652468
2013/12/26	20:59:26	ok	ok	428.8800	61.451	0.016568	19.18	55.621	9.140	26728966.899394
2013/12/26	21:00:26	--	ok	429.0000	61.463	0.016568	19.44	55.105	9.195	32488042.238922
2013/12/26	21:17:25	ok	ok	428.8660	61.464	0.016699	19.18	55.344	9.095	27100453.895633
2013/12/26	21:18:24	--	ok	429.0940	61.500	0.016699	19.35	55.031	9.134	33164416.310635
2013/12/26	22:42:49	--	ok	421.4820	59.685	0.016434	12.40	59.051	6.441	31165184.088044
2013/12/26	22:43:03	--	ok	430.7600	62.001	0.01682	12.48	58.886	6.455	52790802.591626
2013/12/26	22:43:16	--	ok	428.6900	61.454	0.01673	12.44	58.731	6.422	104653340.318681
2013/12/26	22:43:29	ok	ok	429.1620	61.601	0.016745	12.42	59.025	6.446	56077839.397372
2013/12/26	22:44:10	--	--	428.9920	61.624	0.016745	12.60	59.173	6.535	45927777.003015
2013/12/26	22:44:23	--	--	402.6760	61.622	0.016745	12.70	58.980	6.554	79008002.328402
2013/12/26	22:44:36	--	--	429.5080	61.606	0.016745	12.72	58.805	6.543	68953470.462905
2013/12/26	22:44:49	--	ok	425.5040	61.610	0.016745	12.74	58.778	6.548	89668769.109229
2013/12/26	22:45:02	--	ok	408.3060	62.682	0.016925	12.74	58.808	6.551	97399914.868489
2013/12/26	22:45:16	--	--	404.9900	69.245	0.017989	12.80	58.758	6.570	92442907.294080
2013/12/26	22:45:29	--	--	396.7080	69.180	0.017989	12.84	58.794	6.590	54340293.816542
2013/12/26	22:45:42	--	--	455.5580	69.077	0.017989	12.94	58.780	6.629	37733626.923081
2013/12/26	22:45:55	--	--	393.8240	69.003	0.017989	12.98	58.727	6.640	99208525.778851
2013/12/26	22:46:08	--	--	400.6840	68.959	0.017989	12.98	58.757	6.643	79841688.228432
2013/12/26	22:46:21	--	--	398.4780	68.943	0.017989	12.96	58.873	6.648	56955313.164734
2013/12/27	11:13:21	--	ok	448.2320	67.054	0.017989	11.32	68.684	7.003	26283052.920808
2013/12/27	11:13:35	ok	ok	428.8920	61.656	0.017008	11.34	68.659	7.010	34416640.697830
2013/12/27	11:14:35	ok	ok	429.0380	61.824	0.017008	12.02	67.034	7.141	30320610.775782
2013/12/27	13:06:30	--	ok	433.0560	62.586	0.017008	20.51	51.312	9.115	53172609.161127
2013/12/27	13:06:44	--	ok	427.3680	61.103	0.01679	19.99	51.679	8.906	69083368.887459
2013/12/27	13:06:57	ok	ok	429.0540	61.502	0.016877	19.41	52.968	8.823	68674609.946603
2013/12/27	13:08:22	ok	ok	428.8820	61.433	0.016864	18.94	55.247	8.951	61677035.703219
2013/12/27	13:24:38	ok	ok	429.1160	61.443	0.016924	18.39	57.765	9.060	51544434.775110
2013/12/27	13:40:42	ok	ok	429.0160	61.403	0.016906	18.69	57.902	9.244	51437469.057392
2013/12/27	13:41:41	--	ok	429.1260	61.436	0.016906	19.02	57.496	9.360	52293655.543119
2013/12/27	13:59:50	ok	ok	429.0600	61.437	0.016915	19.37	57.519	9.558	56675429.806333
2013/12/27	14:18:18	ok	ok	429.0180	61.346	0.016882	19.64	57.896	9.775	46493587.487437
2013/12/27	14:19:17	--	ok	429.0560	61.406	0.016882	19.96	57.456	9.884	46501063.061379
2013/12/27	14:35:43	ok	ok	429.0640	61.438	0.016878	20.13	57.421	9.976	45892575.239253
2013/12/27	14:53:45	ok	ok	429.0100	61.349	0.016877	20.31	57.816	10.151	54680072.155231
2013/12/27	14:54:44	--	ok	429.0760	61.409	0.016877	20.60	57.308	10.233	52602934.666244
2013/12/27	15:11:06	ok	ok	429.1440	61.450	0.016895	20.62	57.372	10.257	40885279.094842
2013/12/27	15:27:34	ok	ok	429.0220	61.358	0.016884	20.63	57.711	10.323	44222282.407104
2013/12/27	15:28:33	--	ok	429.0660	61.410	0.016884	20.92	57.264	10.418	44310582.222571
2013/12/27	15:43:49	ok	ok	429.1080	61.441	0.016892	20.90	57.200	10.394	46326808.647553
2013/12/27	16:00:30	ok	ok	429.0020	61.363	0.016893	20.76	57.670	10.394	57294932.287824
2013/12/27	16:01:29	--	ok	429.0280	61.404	0.016893	21.04	57.313	10.499	56496861.984232
2013/12/27	16:16:19	ok	ok	429.0660	61.454	0.016894	20.93	57.420	10.452	48384103.286626
2013/12/27	16:35:24	ok	ok	428.9940	61.378	0.016903	20.90	57.783	10.500	46576989.719091
2013/12/27	16:36:23	--	ok	429.0300	61.425	0.016903	21.20	57.184	10.573	49573091.969975
2013/12/27	16:50:20	ok	ok	429.1340	61.464	0.016896	21.09	57.229	10.514	40597002.369116
2013/12/27	17:08:44	ok	ok	428.9640	61.376	0.016914	21.03	57.558	10.538	38250825.134251
2013/12/27	17:09:43	--	ok	428.9940	61.429	0.016914	21.25	57.161	10.600	35747534.828053
2013/12/27	17:23:39	ok	ok	429.0820	61.463	0.016894	21.11	57.139	10.510	40588227.161491
2013/12/27	17:42:38	ok	ok	429.0300	61.408	0.016929	21.05	57.468	10.534	43228429.923970
2013/12/27	17:43:37	--	ok	429.0200	61.444	0.016929	21.28	57.073	10.602	39778885.203227
2013/12/27	18:00:00	ok	ok	429.1520	61.477	0.016905	20.95	57.423	10.465	34150657.628002
2013/12/27	18:16:45	ok	ok	428.9920	61.444	0.016948	20.97	57.426	10.477	51422044.885954
2013/12/27	18:17:44	--	ok	429.0180	61.462	0.016948	21.13	57.142	10.523	49751972.035125
2013/12/27	18:32:50	ok	ok	429.1200	61.478	0.016907	21.04	57.283	10.494	35810501.784408
2013/12/27	18:49:20	ok	ok	429.0580	61.451	0.016965	20.88	57.565	10.448	35616351.383363
2013/12/27	18:50:19	--	ok	429.0440	61.470	0.016965	21.13	57.081	10.511	34457717.047908
2013/12/27	19:06:44	ok	ok	429.1180	61.480	0.016925	21.05	57.100	10.466	35746808.291577
2013/12/28	10:30:50	--	ok	421.1820	59.404	0.016619	20.28	45.216	7.925	100563071.838700
2013/12/28	10:31:03	--	ok	430.0380	61.690	0.017039	19.42	45.970	7.662	88355991.396312
2013/12/28	10:31:16	--	ok	428.2560	61.276	0.016984	18.74	47.593	7.621	124150921.812404
2013/12/28	10:31:30	ok	ok	428.9480	61.433	0.017023	18.22	49.190	7.638	110834259.048235
2013/12/28	10:33:08	ok	ok	428.9540	61.414	0.017031	18.10	50.361	7.764	93464791.794743
2013/12/28	10:50:45	ok	ok	428.9940	61.419	0.017015	17.83	52.559	7.974	87930710.081065
2013/12/28	11:07:01	ok	ok	428.9780	61.393	0.01703	18.35	53.282	8.337	75933815.449069
2013/12/28	11:25:17	ok	ok	429.0040	61.422	0.017014	19.27	54.526	9.008	72679643.736987
2013/12/28	11:40:26	ok	ok	428.9820	61.332	0.017026	19.63	55.472	9.360	67734220.038661
2013/12/28	11:58:27	ok	ok	429.0160	61.391	0.017004	20.27	55.813	9.777	72340100.275747
2013/12/28	12:13:50	ok	ok	428.9700	61.302	0.017029	20.46	56.519	10.011	67769907.393963
2013/12/28	12:31:41	ok	ok	428.9900	61.364	0.016998	21.02	56.479	10.335	73304997.765419
2013/12/28	12:48:24	ok	ok	428.9480	61.262	0.017034	21.14	57.052	10.512	68499854.587003
2013/12/28	12:49:23	--	ok	429.1760	61.380	0.017034	21.51	56.429	10.622	70270833.007715
2013/12/28	13:06:14	ok	ok	428.9640	61.315	0.016996	21.49	57.012	10.720	80775868.909535
2013/12/28	13:21:41	ok	ok	428.8060	61.214	0.017034	21.83	56.878	10.907	68019459.505698
2013/12/28	13:22:40	--	ok	428.9400	61.274	0.017034	22.13	56.645	11.051	71274106.478988
2013/12/28	13:39:18	ok	ok	428.9120	61.274	0.016994	22.04	57.187	11.099	69697534.041298
2013/12/28	13:54:31	ok	ok	428.9460	61.252	0.017062	22.14	57.480	11.220	71312526.488295
2013/12/28	13:55:30	--	ok	429.1740	61.373	0.017062	22.50	56.855	11.330	80034442.333011
2013/12/28	14:11:03	ok	ok	428.9740	61.272	0.017027	21.82	57.616	11.042	58547437.267934
2013/12/28	14:12:02	--	ok	429.2000	61.394	0.017027	21.90	57.567	11.083	64645154.005723
2013/12/28	14:26:28	ok	ok	428.9780	61.241	0.017085	21.40	57.952	10.840	75549212.534029
2013/12/28	14:27:27	--	ok	429.0480	61.280	0.017085	21.61	57.461	10.879	75327086.195354
2013/12/28	14:44:57	ok	ok	428.8220	61.235	0.017086	21.37	57.548	10.746	82139880.711983
2013/12/28	14:45:56	--	ok	429.0500	61.326	0.017086	21.56	57.238	10.806	87226205.154005
2013/12/28	15:01:15	ok	ok	428.9460	61.232	0.017099	21.34	57.513	10.721	77355451.293847
2013/12/28	15:02:14	--	ok	429.0160	61.263	0.017099	21.54	57.204	10.787	77847435.159210
2013/12/28	15:20:11	ok	ok	429.0760	61.306	0.017104	21.22	57.525	10.649	84637766.793930
2013/12/28	15:36:15	ok	ok	428.9940	61.231	0.017119	21.19	57.459	10.618	78123193.302985
2013/12/28	15:37:14	--	ok	429.0700	61.275	0.017119	21.44	56.974	10.682	83199300.290395
2013/12/28	15:55:14	ok	ok	429.0720	61.299	0.017104	21.04	57.375	10.511	76434812.132404
2013/12/28	16:10:26	ok	ok	428.9800	61.238	0.017138	21.05	57.284	10.500	67042728.982949
2013/12/28	16:11:25	--	ok	429.0320	61.278	0.017138	21.23	56.911	10.541	72118952.995699
2013/12/28	16:29:24	ok	ok	429.0760	61.301	0.017106	20.86	57.347	10.396	75386286.905968
2013/12/28	16:45:16	ok	ok	429.0420	61.230	0.017151	21.00	56.815	10.384	83890917.722932
2013/12/28	16:46:15	--	ok	428.9400	61.230	0.017151	20.99	56.875	10.389	86949961.224367
2013/12/28	17:03:33	ok	ok	429.0740	61.302	0.017106	20.68	57.259	10.272	70954375.842083
2013/12/28	17:18:44	ok	ok	429.1240	61.255	0.017169	20.82	56.788	10.271	83845488.885620
2013/12/28	17:19:44	--	ok	428.9240	61.243	0.017169	20.80	56.785	10.259	80148678.594428
2013/12/28	17:36:49	ok	ok	429.0560	61.301	0.017118	20.50	57.170	10.150	68918907.650878
2013/12/28	17:51:47	ok	ok	429.1160	61.262	0.017182	20.76	56.410	10.167	70090331.188800
2013/12/28	17:52:46	--	ok	428.9060	61.241	0.017182	20.65	56.793	10.171	72700405.623469
2013/12/28	18:09:53	ok	ok	428.9000	61.253	0.017129	20.36	56.965	10.031	76168361.899351
2013/12/28	18:10:52	--	ok	429.1100	61.348	0.017129	20.63	56.606	10.126	70183952.769689
2013/12/28	18:24:52	ok	ok	429.1000	61.270	0.017195	20.46	56.734	10.049	68572040.748573
2013/12/28	18:25:51	--	ok	428.9240	61.239	0.017195	20.50	56.771	10.079	60584788.558054
2013/12/28	18:42:56	ok	ok	428.8660	61.245	0.01714	20.15	57.056	9.925	61156606.367885
2013/12/28	18:43:55	--	ok	429.0380	61.336	0.01714	20.32	56.744	9.969	63443503.535518
2013/12/28	18:58:09	ok	ok	429.0860	61.260	0.017207	20.23	56.730	9.914	61712418.285483
2013/12/28	18:59:09	--	ok	428.9080	61.227	0.017207	20.19	56.816	9.906	58189637.149377
2013/12/28	19:18:14	ok	ok	429.0120	61.278	0.017254	19.71	57.785	9.796	78951422.837808
2013/12/28	19:33:38	ok	ok	429.0480	61.252	0.017214	20.16	56.443	9.824	70573416.981623
2013/12/28	19:34:38	--	ok	428.9040	61.227	0.017214	20.10	56.649	9.825	70429691.201572
2013/12/28	19:53:01	ok	ok	429.0740	61.297	0.017263	19.58	57.795	9.723	74790861.460838
2013/12/28	20:08:38	ok	ok	429.0520	61.251	0.017223	20.07	56.368	9.759	75872058.971932
2013/12/28	20:09:37	--	ok	428.8960	61.232	0.017223	20.03	56.516	9.762	73070844.271200
2013/12/28	20:27:59	ok	ok	429.0460	61.278	0.017269	19.46	57.685	9.637	67782767.101335
2013/12/28	20:42:31	ok	ok	429.1680	61.309	0.017237	19.95	56.442	9.704	57383647.633536
2013/12/28	20:43:31	--	ok	429.0180	61.285	0.017237	19.88	56.585	9.689	60423896.254768
2013/12/28	21:02:05	ok	ok	429.0400	61.305	0.017278	19.30	57.813	9.568	70405371.000010
2013/12/28	21:16:37	ok	ok	429.1560	61.278	0.017242	19.80	56.420	9.615	59749020.581649
2013/12/28	21:17:36	--	ok	428.9780	61.267	0.017242	19.76	56.567	9.618	65528656.919089
2013/12/28	21:36:26	ok	ok	429.0280	61.293	0.017283	19.22	57.679	9.501	73243239.755836
2013/12/28	21:50:44	ok	ok	429.1160	61.284	0.017239	19.56	56.537	9.501	58377750.602027
2013/12/28	21:51:43	--	ok	429.1580	61.344	0.017239	19.72	56.408	9.568	60167195.386280
2013/12/28	22:08:35	ok	ok	428.8920	61.233	0.017284	19.26	57.502	9.494	68985773.779233
2013/12/28	22:09:34	--	ok	429.1300	61.349	0.017284	19.69	56.311	9.535	68475647.146527
2013/12/28	22:24:01	ok	ok	429.1840	61.299	0.017243	19.55	56.260	9.448	64970473.626001
2013/12/28	22:25:00	--	ok	429.1640	61.337	0.017243	19.62	56.332	9.499	62201766.983538
2013/12/28	22:41:50	ok	ok	429.0260	61.278	0.017296	19.06	57.563	9.393	60790466.151920
2013/12/28	22:57:42	ok	ok	429.1700	61.297	0.017249	19.38	56.326	9.366	59916255.267152
2013/12/28	22:58:41	--	ok	429.1940	61.345	0.017249	19.50	56.314	9.430	57632914.625566
2013/12/28	23:16:22	ok	ok	429.0320	61.280	0.017302	18.94	57.392	9.299	69414559.137462
2013/12/28	23:31:57	ok	ok	429.1380	61.279	0.017257	19.33	56.135	9.306	61375372.082598
2013/12/28	23:32:56	--	ok	429.1340	61.315	0.017257	19.38	56.265	9.355	63694827.632096
2013/12/28	23:50:36	ok	ok	429.0580	61.273	0.017308	18.84	57.438	9.252	67561753.572463
2013/12/29	00:06:25	ok	ok	429.1960	61.305	0.017263	19.18	56.143	9.226	58952018.108739
2013/12/29	00:07:25	--	ok	429.1880	61.348	0.017263	19.21	56.240	9.258	64045703.357049
2013/12/29	00:25:03	ok	ok	429.0200	61.269	0.017314	18.65	57.439	9.149	61428225.051114
2013/12/29	00:40:51	ok	ok	429.1860	61.312	0.01726	18.84	56.521	9.104	63646327.565425
2013/12/29	00:58:51	ok	ok	429.0380	61.277	0.017323	18.56	57.182	9.059	57194775.081091
2013/12/29	01:14:40	ok	ok	429.1900	61.309	0.017266	18.68	56.558	9.024	62633372.310778
2013/12/29	01:31:21	ok	ok	429.0420	61.279	0.017328	18.38	57.124	8.954	51704467.050855
2013/12/29	01:47:10	ok	ok	429.1640	61.304	0.017271	18.59	56.545	8.974	58569182.511407
2013/12/29	02:04:03	ok	ok	429.0260	61.276	0.017332	18.28	57.169	8.908	58724133.398894
2013/12/29	02:19:27	ok	ok	429.1640	61.295	0.01729	18.49	56.224	8.871	56003825.900540
2013/12/29	02:38:06	ok	ok	429.0260	61.274	0.017333	18.03	57.497	8.828	61476886.303837
2013/12/29	02:53:43	ok	ok	429.1880	61.312	0.017291	18.51	55.829	8.819	58847793.175739
2013/12/29	02:54:42	--	ok	429.1720	61.350	0.017291	18.50	56.041	8.847	60216089.491346
2013/12/29	03:12:36	ok	ok	429.0400	61.292	0.017337	17.93	57.421	8.764	57451385.450443
2013/12/29	03:29:32	ok	ok	429.1620	61.319	0.017282	18.26	56.097	8.731	57225427.345948
2013/12/29	03:47:30	ok	ok	429.0320	61.285	0.017338	17.82	57.343	8.695	62124466.664916
2013/12/29	04:03:45	ok	ok	429.1740	61.323	0.017283	18.04	56.248	8.641	60548469.673724
2013/12/29	04:21:31	ok	ok	429.0280	61.284	0.017341	17.78	57.063	8.632	55967175.114741
2013/12/29	04:38:13	ok	ok	429.1960	61.323	0.017289	18.00	56.181	8.610	51604158.480295
2013/12/29	04:55:57	ok	ok	428.9600	61.240	0.017339	17.62	57.191	8.569	57080577.871125
2013/12/29	04:56:57	--	ok	429.1780	61.365	0.017339	18.12	55.801	8.613	57730245.963714
2013/12/29	05:12:55	ok	ok	429.1980	61.300	0.017291	17.84	56.157	8.525	65019147.215438
2013/12/29	05:31:09	ok	ok	429.0180	61.254	0.017344	17.54	57.026	8.504	56851710.470218
2013/12/29	05:47:52	ok	ok	429.0680	61.268	0.017298	18.70	55.795	8.913	64144566.139375
2013/12/29	06:05:13	ok	ok	428.9920	61.258	0.017337	18.51	57.905	9.147	63010686.161457
2013/12/29	06:21:56	ok	ok	429.1000	61.236	0.017291	19.17	56.264	9.241	64839393.392514
2013/12/29	06:39:28	ok	ok	429.0500	61.287	0.01734	18.72	58.211	9.310	63243469.828471
2013/12/29	06:55:56	ok	ok	429.0880	61.234	0.017292	19.31	56.377	9.336	57908320.416564
2013/12/29	07:12:50	ok	ok	428.9100	61.227	0.017335	18.89	57.994	9.369	59721596.197383
2013/12/29	07:29:17	ok	ok	429.0900	61.245	0.017296	19.44	56.366	9.405	60335569.875363
2013/12/29	07:46:26	ok	ok	428.8220	61.204	0.017333	19.00	58.072	9.442	59952467.560432
2013/12/29	08:02:27	ok	ok	429.0820	61.240	0.017299	19.36	56.722	9.420	60251106.506923
2013/12/29	08:19:22	ok	ok	429.0120	61.273	0.017345	18.92	58.334	9.440	58326434.327123
2013/12/29	08:35:49	ok	ok	429.0800	61.234	0.017299	19.47	56.524	9.448	60299494.901638
2013/12/29	08:52:56	ok	ok	428.8320	61.205	0.017338	18.99	58.223	9.461	57666492.261687
2013/12/29	09:08:58	ok	ok	429.0960	61.244	0.017302	19.52	56.439	9.462	62653944.632568
2013/12/29	09:24:51	ok	ok	428.9960	61.251	0.017349	19.24	57.652	9.507	58431691.314342
2013/12/29	09:41:35	ok	ok	429.0440	61.223	0.017306	19.64	56.488	9.537	57835489.828721
2013/12/29	09:56:44	ok	ok	428.8140	61.203	0.017342	19.34	57.575	9.551	54133601.294913
2013/12/29	09:57:43	--	ok	429.1500	61.357	0.017342	19.90	56.312	9.653	59509174.152390
2013/12/29	10:13:07	ok	ok	429.0540	61.240	0.017306	19.65	56.551	9.553	58997946.002327
2013/12/29	10:28:30	ok	ok	429.0500	61.276	0.017354	19.42	57.862	9.644	56644941.404128
2013/12/29	10:44:57	ok	ok	429.0660	61.226	0.017308	19.90	56.650	9.711	49501383.152553
2013/12/29	11:00:20	ok	ok	429.0700	61.256	0.017355	19.63	57.803	9.753	54872929.649754
2013/12/29	11:16:21	ok	ok	429.0740	61.224	0.017307	20.16	56.566	9.845	48662647.904412
2013/12/29	11:31:45	ok	ok	429.0220	61.251	0.017355	19.94	57.575	9.893	51499200.594397
2013/12/29	11:48:14	ok	ok	429.0340	61.217	0.01731	20.37	56.505	9.956	50426451.252833
2013/12/29	12:04:04	ok	ok	428.8220	61.198	0.017349	20.15	57.577	10.015	49599535.405900
2013/12/29	12:20:32	ok	ok	429.1060	61.220	0.017312	20.54	56.623	10.076	55250367.399031
2013/12/29	12:36:22	ok	ok	428.9040	61.209	0.017354	20.38	57.581	10.151	54631415.961383
2013/12/29	12:52:23	ok	ok	429.0720	61.206	0.017311	20.84	56.606	10.250	58298981.331853
2013/12/29	13:07:07	ok	ok	428.8540	61.200	0.017242	21.33	56.124	10.456	57741298.445865
2013/12/29	13:08:06	--	ok	429.0380	61.247	0.017242	21.34	56.095	10.456	57921103.404535
2013/12/29	13:23:22	ok	ok	429.0620	61.202	0.017314	21.20	56.568	10.459	59855724.826106
2013/12/29	13:24:21	--	ok	429.1920	61.264	0.017314	21.53	56.092	10.571	62215363.233968
2013/12/29	13:37:51	ok	ok	429.1360	61.249	0.01726	21.58	56.131	10.609	60753684.450514
2013/12/29	13:53:53	ok	ok	429.0980	61.211	0.017319	21.59	56.410	10.668	61624486.036984
2013/12/29	14:09:56	ok	ok	429.0400	61.216	0.017368	21.26	57.869	10.737	54892607.787957
2013/12/29	14:26:24	ok	ok	429.1100	61.209	0.017321	21.85	56.480	10.843	58473572.764523
2013/12/29	14:41:20	ok	ok	428.9200	61.195	0.017267	21.33	57.111	10.640	57372855.331367
2013/12/29	14:42:19	--	ok	429.1240	61.227	0.017267	21.47	56.855	10.678	58583227.829482
2013/12/29	14:58:28	ok	ok	429.1900	61.215	0.017289	20.77	57.671	10.401	75775761.224721
2013/12/29	15:14:59	ok	ok	428.9200	61.194	0.017382	20.49	57.721	10.241	67074508.545775
2013/12/29	15:15:58	--	ok	429.1300	61.231	0.017382	20.86	56.609	10.263	69944688.462528
2013/12/29	15:32:07	ok	ok	429.1940	61.215	0.017282	20.35	57.607	10.138	71078804.370465
2013/12/29	15:49:02	ok	ok	428.8600	61.183	0.017384	20.05	57.806	9.997	74403812.866675
2013/12/29	15:50:01	--	ok	429.0780	61.222	0.017384	20.58	56.321	10.046	74074604.769558
2013/12/29	16:06:37	ok	ok	428.8780	61.174	0.01736	20.31	56.312	9.887	69250849.230731
2013/12/29	16:07:36	--	ok	428.8960	61.183	0.01736	20.37	56.290	9.918	71803581.866155
2013/12/29	16:22:40	ok	ok	428.9800	61.199	0.0174	20.17	56.445	9.830	67131743.251766
2013/12/29	16:23:39	--	ok	429.1580	61.257	0.0174	20.28	56.246	9.858	69227234.730367
2013/12/29	16:40:40	ok	ok	428.8760	61.175	0.017366	20.14	56.071	9.748	69511459.109270
2013/12/29	16:41:39	--	ok	428.9120	61.181	0.017366	20.14	56.163	9.764	62773573.819610
2013/12/29	16:57:09	ok	ok	428.9020	61.186	0.017405	19.92	56.161	9.639	70062266.439447
2013/12/29	16:58:08	--	ok	429.1260	61.242	0.017405	19.99	56.202	9.685	67896405.937310
2013/12/29	17:15:12	ok	ok	428.9020	61.175	0.017376	19.74	56.165	9.538	62188680.551757
2013/12/29	17:16:11	--	ok	428.9260	61.182	0.017376	19.86	56.091	9.593	68348262.774743
2013/12/29	17:30:50	ok	ok	428.8740	61.178	0.017406	19.64	56.120	9.475	70161678.124685
2013/12/29	17:31:49	--	ok	429.0080	61.203	0.017406	19.68	56.156	9.503	68413002.256654
2013/12/29	17:49:03	ok	ok	428.8720	61.169	0.017379	19.48	56.157	9.393	68245649.990330
2013/12/29	17:50:02	--	ok	428.8980	61.177	0.017379	19.58	56.018	9.424	66846061.356682
2013/12/29	18:04:52	ok	ok	429.0740	61.221	0.017419	19.34	56.382	9.353	66590938.978742
2013/12/29	18:23:15	ok	ok	428.9700	61.176	0.01739	19.38	55.958	9.304	65866904.380620
2013/12/29	18:24:14	--	ok	429.0060	61.191	0.01739	19.45	55.876	9.329	69128612.671050
2013/12/29	18:37:43	ok	ok	429.0260	61.216	0.017421	19.17	56.326	9.251	64870527.920144
2013/12/29	18:55:56	ok	ok	428.8960	61.168	0.017387	19.10	56.008	9.161	68602791.207453
2013/12/29	18:56:55	--	ok	428.8840	61.177	0.017387	19.20	55.962	9.207	66547305.254467
2013/12/29	19:10:26	ok	ok	429.0020	61.208	0.017423	18.92	56.319	9.114	62909843.743692
2013/12/29	19:28:54	ok	ok	428.9880	61.179	0.017396	18.92	55.982	9.060	66202459.198983
2013/12/29	19:29:53	--	ok	428.9960	61.193	0.017396	19.00	55.901	9.090	64857289.832844
2013/12/29	19:43:48	ok	ok	429.0720	61.236	0.017426	18.72	56.411	9.022	65355336.556919
2013/12/29	20:02:29	ok	ok	428.9500	61.170	0.017396	18.74	55.955	8.960	70121615.783183
2013/12/29	20:03:28	--	ok	428.9580	61.186	0.017396	18.86	55.881	9.011	66371429.000588
2013/12/29	20:18:06	ok	ok	428.9580	61.190	0.017328	18.45	56.737	8.931	68919281.669711
2013/12/29	20:19:05	--	ok	429.1480	61.264	0.017328	18.80	55.872	8.978	71001185.526560
2013/12/29	20:35:53	ok	ok	428.9940	61.173	0.017399	18.72	55.798	8.924	74360487.624103
2013/12/29	20:36:52	--	ok	428.9840	61.187	0.017399	18.80	55.749	8.958	69253341.117356
2013/12/29	20:50:22	ok	ok	428.8600	61.174	0.017398	18.84	55.632	8.961	68294411.377232
2013/12/29	20:51:21	--	ok	428.9580	61.202	0.017398	18.80	55.810	8.968	66871806.150065
2013/12/29	21:08:44	ok	ok	428.9360	61.165	0.017398	18.64	55.787	8.880	71033344.823720
2013/12/29	21:09:43	--	ok	428.9500	61.173	0.017398	18.78	55.685	8.938	72228370.998236
2013/12/29	21:23:26	ok	ok	429.0200	61.206	0.017398	18.82	55.568	8.940	70826522.065636
2013/12/29	21:24:25	--	ok	429.1160	61.248	0.017398	18.71	55.705	8.904	69206238.989526
2013/12/29	21:39:51	ok	ok	429.0860	61.179	0.017408	18.62	55.477	8.820	65695901.440873
2013/12/29	21:40:51	--	ok	429.0960	61.206	0.017408	18.69	55.641	8.883	70017959.167174
2013/12/29	21:54:09	ok	ok	428.8200	61.169	0.017404	18.72	55.614	8.895	72387947.897695
2013/12/29	21:55:08	--	ok	428.9400	61.197	0.017404	18.69	55.641	8.883	70116326.390082
2013/12/29	22:12:33	ok	ok	429.0220	61.171	0.017405	18.52	55.585	8.785	70584482.357644
2013/12/29	22:13:32	--	ok	429.0320	61.192	0.017405	18.66	55.513	8.847	70377381.420431
2013/12/29	22:26:49	ok	ok	428.8000	61.163	0.017405	18.68	55.516	8.858	71691948.232600
2013/12/29	22:27:48	--	ok	428.9060	61.179	0.017405	18.64	55.572	8.846	70510245.295163
2013/12/29	22:45:04	ok	ok	428.9260	61.163	0.017403	18.51	55.583	8.780	73711303.412598
2013/12/29	22:46:03	--	ok	429.0080	61.185	0.017403	18.67	55.484	8.848	71382832.328013
2013/12/29	23:00:11	ok	ok	429.1020	61.209	0.017432	18.51	55.767	8.809	70259569.427165
2013/12/29	23:18:27	ok	ok	429.0460	61.167	0.017405	18.60	55.505	8.814	72639383.868950
2013/12/29	23:19:26	--	ok	429.0620	61.185	0.017405	18.73	55.401	8.866	70543808.350448
2013/12/29	23:33:37	ok	ok	428.9900	61.180	0.017428	18.53	55.770	8.820	71698311.215818
2013/12/29	23:34:36	--	ok	429.1940	61.240	0.017428	18.78	55.439	8.898	70505624.711268
2013/12/29	23:51:37	ok	ok	429.0020	61.165	0.017403	18.68	55.424	8.843	68798338.343241
2013/12/29	23:52:36	--	ok	429.0360	61.179	0.017403	18.81	55.382	8.905	74215256.225695
2013/12/30	00:06:06	ok	ok	428.8480	61.161	0.01742	18.70	55.611	8.884	68763688.981705
2013/12/30	00:07:06	--	ok	429.0300	61.198	0.01742	18.84	55.509	8.941	69586509.094174
2013/12/30	00:24:21	ok	ok	429.0340	61.164	0.017405	18.68	55.516	8.858	69133839.533582
2013/12/30	00:25:20	--	ok	429.0960	61.186	0.017405	18.86	55.389	8.932	69431761.678636
2013/12/30	00:39:05	ok	ok	428.8620	61.160	0.017419	18.80	55.381	8.899	66759246.587930
2013/12/30	00:40:05	--	ok	429.0540	61.195	0.017419	18.90	55.334	8.944	70828114.339021
2013/12/30	00:57:04	ok	ok	429.0020	61.164	0.017403	18.82	55.353	8.905	72164030.117712
2013/12/30	00:58:03	--	ok	429.0760	61.184	0.017403	18.94	55.340	8.966	76039633.397599
2013/12/30	01:12:14	ok	ok	429.0480	61.190	0.017429	18.73	55.739	8.920	65551058.013666
2013/12/30	01:31:07	ok	ok	429.1760	61.184	0.01741	18.89	55.302	8.934	68484930.406814
2013/12/30	01:46:04	ok	ok	429.0420	61.186	0.017428	18.82	55.568	8.940	69192730.915343
2013/12/30	02:04:31	ok	ok	429.1420	61.171	0.017404	18.92	55.337	8.955	74055699.785507
2013/12/30	02:05:31	--	ok	429.1360	61.197	0.017404	19.09	55.239	9.030	72267008.392703
2013/12/30	02:19:42	ok	ok	428.8740	61.167	0.017395	19.08	55.207	9.019	72097404.193285
2013/12/30	02:20:41	--	ok	429.0040	61.185	0.017395	19.11	55.211	9.036	73594325.560020
2013/12/30	02:36:23	ok	ok	429.1400	61.180	0.017408	18.96	55.343	8.977	67238267.061707
2013/12/30	02:37:23	--	ok	429.1720	61.203	0.017408	19.10	55.240	9.035	68772827.110771
2013/12/30	02:51:21	ok	ok	429.0280	61.184	0.017427	18.92	55.644	9.005	65450034.071104
2013/12/30	03:10:27	ok	ok	429.1780	61.204	0.017401	18.92	55.675	9.010	69154682.142091
2013/12/30	03:24:43	ok	ok	428.9380	61.177	0.017398	19.26	55.171	9.109	66711609.078710
2013/12/30	03:25:43	--	ok	429.0440	61.199	0.017398	19.22	55.258	9.102	64090344.344674
2013/12/30	03:40:19	ok	ok	429.1340	61.177	0.01741	19.13	55.368	9.072	67001105.110583
2013/12/30	03:41:19	--	ok	429.1460	61.205	0.01741	19.24	55.292	9.118	68182840.962914
2013/12/30	03:55:04	ok	ok	429.0840	61.189	0.01743	19.13	55.429	9.082	69417287.344521
2013/12/30	04:13:28	ok	ok	429.0940	61.172	0.017405	19.26	55.233	9.119	72357774.203614
2013/12/30	04:14:27	--	ok	429.1080	61.193	0.017405	19.41	55.163	9.188	72569023.805221
2013/12/30	04:28:00	ok	ok	428.8420	61.167	0.017396	19.49	55.174	9.234	72560511.668727
2013/12/30	04:28:59	--	ok	428.9820	61.181	0.017396	19.48	55.234	9.238	71962691.709722
2013/12/30	04:47:07	ok	ok	429.1200	61.179	0.017406	19.54	55.058	9.241	71354643.094556
2013/12/30	04:48:06	--	ok	429.1620	61.198	0.017406	19.63	55.041	9.287	74059706.599918
2013/12/30	05:01:10	ok	ok	429.0860	61.195	0.017393	19.64	55.196	9.319	66949176.488855
2013/12/30	05:18:05	ok	ok	429.1340	61.177	0.017406	19.55	55.430	9.309	77134079.957034
2013/12/30	05:19:04	--	ok	429.1600	61.192	0.017406	19.79	55.095	9.384	76726142.429531
2013/12/30	05:32:08	ok	ok	429.0880	61.194	0.017393	19.79	55.157	9.394	64775842.536072
2013/12/30	05:48:25	ok	ok	429.0340	61.170	0.017402	19.77	55.123	9.378	72629039.327729
2013/12/30	05:49:24	--	ok	429.0180	61.175	0.017402	19.87	55.168	9.441	74257759.671359
2013/12/30	06:03:09	ok	ok	428.8420	61.167	0.017418	19.61	55.685	9.385	70964307.366656
2013/12/30	06:04:09	--	ok	429.0580	61.187	0.017418	19.88	55.232	9.457	70528266.358759
2013/12/30	06:21:50	ok	ok	429.1580	61.181	0.017408	19.80	55.374	9.437	70022507.123757
2013/12/30	06:22:49	--	ok	429.1900	61.194	0.017408	19.92	55.207	9.475	74189483.476693
2013/12/30	06:36:34	ok	ok	428.9200	61.171	0.017423	19.76	55.584	9.451	66940957.523888
2013/12/30	06:37:33	--	ok	429.1340	61.199	0.017423	20.01	55.189	9.522	72300255.192680
2013/12/30	06:56:18	ok	ok	429.1940	61.193	0.017322	19.55	56.229	9.443	66032757.349632
2013/12/30	07:11:54	ok	ok	429.2000	61.204	0.017348	19.94	55.518	9.539	69637606.710294
2013/12/30	07:29:28	ok	ok	429.0460	61.175	0.017403	20.02	55.375	9.559	70681347.617439
2013/12/30	07:30:27	--	ok	429.0940	61.184	0.017403	20.19	55.153	9.616	69770549.185840
2013/12/30	07:43:58	ok	ok	429.1680	61.200	0.017387	20.17	55.212	9.615	68665656.463275
2013/12/30	08:01:33	ok	ok	429.2000	61.188	0.017342	19.91	56.006	9.606	66004236.900598
2013/12/30	08:16:41	ok	ok	429.0220	61.178	0.017341	20.00	55.865	9.633	73259358.966051
2013/12/30	08:34:40	ok	ok	429.1680	61.185	0.017404	20.14	55.640	9.673	71876066.438605
2013/12/30	08:49:23	ok	ok	429.2000	61.208	0.017388	20.43	55.219	9.763	68871710.153510
2013/12/30	09:07:40	ok	ok	428.9400	61.169	0.017316	20.04	56.487	9.763	69785623.293604
2013/12/30	09:08:39	--	ok	429.1580	61.190	0.017316	20.62	55.155	9.860	72945887.731397
2013/12/30	09:22:37	ok	ok	429.1900	61.194	0.017358	20.47	55.503	9.836	73426265.596312
2013/12/30	09:42:23	ok	ok	429.0760	61.181	0.017322	20.27	56.367	9.874	70431969.300603
2013/12/30	09:56:54	ok	ok	429.1360	61.193	0.017386	20.76	55.237	9.956	66349644.992032
2013/12/30	10:14:27	ok	ok	429.0820	61.184	0.017325	20.41	56.265	9.937	70514059.664625
2013/12/30	10:28:59	ok	ok	428.9080	61.178	0.01739	20.92	55.260	10.053	69766207.278617
2013/12/30	10:29:58	--	ok	429.0600	61.186	0.01739	20.88	55.378	10.051	70909408.474842
2013/12/30	10:46:20	ok	ok	429.0420	61.180	0.017324	20.53	56.437	10.037	77332474.991349
2013/12/30	10:47:19	--	ok	429.1740	61.193	0.017324	21.01	55.304	10.114	74337350.369137
2013/12/30	11:01:18	ok	ok	428.9180	61.174	0.017433	20.87	55.531	10.073	71267924.803604
2013/12/30	11:02:17	--	ok	429.1140	61.196	0.017433	21.08	55.253	10.145	71235824.580114
2013/12/30	11:20:50	ok	ok	429.2000	61.192	0.017347	20.75	56.069	10.100	68989485.228538
2013/12/30	11:35:34	ok	ok	429.0400	61.186	0.017439	20.97	55.670	10.157	74237914.671018
2013/12/30	11:52:54	ok	ok	429.1880	61.190	0.017349	20.92	56.125	10.210	67546226.077968
2013/12/30	12:07:52	ok	ok	429.0680	61.187	0.017442	21.18	55.608	10.270	71524038.189834
2013/12/30	12:25:11	ok	ok	429.0940	61.179	0.017397	21.33	55.196	10.283	76071767.690002
2013/12/30	12:26:11	--	ok	429.1400	61.192	0.017397	21.45	55.214	10.358	76179101.615513
2013/12/30	12:39:54	ok	ok	428.9780	61.181	0.017439	21.31	55.410	10.311	75894543.304749
2013/12/30	12:40:53	--	ok	429.1820	61.200	0.017439	21.53	55.226	10.408	73101084.491984
2013/12/30	12:57:02	ok	ok	429.0620	61.168	0.017398	21.46	55.308	10.381	76320355.687211
2013/12/30	12:58:02	--	ok	429.0580	61.183	0.017398	21.59	55.234	10.446	75129050.502215
2013/12/30	13:11:47	ok	ok	429.0640	61.192	0.017445	21.38	55.637	10.395	70107604.539493
2013/12/30	13:28:56	ok	ok	428.9900	61.162	0.017402	21.54	55.258	10.420	73777197.043279
2013/12/30	13:29:55	--	ok	429.0560	61.187	0.017402	21.64	55.242	10.477	72882537.483464
2013/12/30	13:43:53	ok	ok	428.9880	61.179	0.017443	21.36	55.913	10.434	73710212.883968
2013/12/30	14:01:14	ok	ok	428.9840	61.153	0.017405	21.61	55.361	10.482	77517476.361058
2013/12/30	14:02:13	--	ok	429.0280	61.185	0.017405	21.76	55.290	10.559	77539919.414394
2013/12/30	14:15:58	ok	ok	428.9900	61.182	0.017444	21.48	55.838	10.493	85039747.313861
2013/12/30	14:16:57	--	ok	429.2000	61.207	0.017444	21.79	55.295	10.578	82674398.391221
2013/12/30	14:33:20	ok	ok	428.9000	61.110	0.01741	21.73	55.410	10.564	77972270.544134
2013/12/30	14:34:19	--	ok	428.9680	61.154	0.01741	21.91	55.250	10.643	73772989.697226
2013/12/30	14:48:30	ok	ok	428.8700	61.142	0.017437	21.62	55.951	10.600	74168553.045671
2013/12/30	14:49:29	--	ok	429.0980	61.197	0.017437	21.93	55.284	10.662	75737313.221508
2013/12/30	15:08:02	ok	ok	428.8900	61.108	0.017408	21.90	55.280	10.643	79662180.608453
2013/12/30	15:09:01	--	ok	428.9560	61.162	0.017408	22.04	55.176	10.709	75309935.039556
2013/12/30	15:22:46	ok	ok	429.0340	61.184	0.017454	21.86	55.615	10.683	81719526.779628
2013/12/30	15:38:21	ok	ok	428.8480	61.077	0.017415	21.84	55.488	10.646	76181264.547405
2013/12/30	15:39:20	--	ok	428.8680	61.132	0.017415	21.99	55.324	10.707	70944425.290336
2013/12/30	15:53:19	ok	ok	429.0940	61.191	0.017459	21.63	55.736	10.565	77249993.607418
2013/12/30	16:09:22	ok	ok	428.8240	61.082	0.017423	21.70	55.498	10.563	73923716.164923
2013/12/30	16:10:22	--	ok	428.8380	61.116	0.017423	21.78	55.417	10.596	62984937.514376
2013/12/30	16:24:34	ok	ok	429.0140	61.178	0.017462	21.38	56.132	10.487	55534627.109673
2013/12/30	16:42:36	ok	ok	429.0220	61.158	0.01744	21.48	55.807	10.487	70490255.540409
2013/12/30	16:43:35	--	ok	429.0540	61.184	0.01744	21.67	55.370	10.520	75623853.734315
2013/12/30	16:59:44	ok	ok	429.0960	61.189	0.017479	21.26	56.330	10.452	65743371.894892
2013/12/30	17:15:58	ok	ok	428.8280	61.085	0.01744	21.47	55.619	10.446	70933202.745313
2013/12/30	17:16:57	--	ok	428.8200	61.120	0.01744	21.61	55.485	10.505	69135904.495883
2013/12/30	17:31:48	ok	ok	429.0780	61.181	0.017483	21.17	56.409	10.412	59079976.463302
2013/12/30	17:47:09	ok	ok	428.9800	61.157	0.017459	21.33	55.846	10.404	62941495.833495
2013/12/30	17:48:08	--	ok	429.0660	61.186	0.017459	21.60	55.453	10.493	58292856.407438
2013/12/30	18:02:33	ok	ok	428.8500	61.138	0.01747	21.22	56.108	10.386	74304675.354740
2013/12/30	18:03:32	--	ok	429.0620	61.189	0.01747	21.52	55.472	10.448	59767039.942693
2013/12/30	18:20:58	ok	ok	429.0180	61.159	0.017463	21.24	55.833	10.347	57027767.877823
2013/12/30	18:21:57	--	ok	429.0500	61.177	0.017463	21.44	55.491	10.404	64922772.811106
2013/12/30	18:36:35	ok	ok	428.9820	61.169	0.017471	21.12	56.031	10.312	68536915.251935
2013/12/30	18:37:34	--	ok	429.1680	61.198	0.017471	21.38	55.482	10.366	64275167.262264
2013/12/30	18:53:28	ok	ok	429.0700	61.167	0.017472	21.14	55.787	10.279	65871868.788616
2013/12/30	18:54:27	--	ok	429.1340	61.188	0.017472	21.38	55.421	10.355	67626729.832993
2013/12/30	19:09:17	ok	ok	429.0820	61.182	0.017476	20.96	56.162	10.241	57016606.884743
2013/12/30	19:27:29	ok	ok	428.8560	61.100	0.017468	21.11	55.597	10.226	65140757.386991
2013/12/30	19:28:28	--	ok	428.8860	61.151	0.017468	21.18	55.484	10.247	64088939.252733
2013/12/30	19:43:07	ok	ok	429.0660	61.182	0.017489	20.84	56.113	10.161	58455147.841509
2013/12/30	20:01:47	ok	ok	429.0540	61.169	0.017484	20.80	55.737	10.069	65577096.410879
2013/12/30	20:02:46	--	ok	429.0960	61.182	0.017484	21.04	55.433	10.155	59354872.578195
2013/12/30	20:19:07	ok	ok	429.0600	61.181	0.017484	20.92	55.353	10.070	76060833.737921
2013/12/30	20:36:42	ok	ok	429.0420	61.142	0.017487	20.84	55.465	10.044	64364151.537076
2013/12/30	20:37:41	--	ok	429.0500	61.169	0.017487	20.93	55.385	10.082	64800041.407694
2013/12/30	20:53:11	ok	ok	428.9680	61.164	0.017485	20.74	55.605	10.010	56458178.284303
2013/12/30	20:54:10	--	ok	429.1460	61.188	0.017485	20.86	55.437	10.050	52439869.934167
2013/12/30	21:09:51	ok	ok	428.9880	61.152	0.01749	20.65	55.653	9.967	61275977.568908
2013/12/30	21:10:51	--	ok	429.0400	61.172	0.01749	20.78	55.518	10.018	55551191.644451
2013/12/30	21:26:19	ok	ok	429.0380	61.173	0.017489	20.68	55.472	9.952	54386379.680070
2013/12/30	21:43:53	ok	ok	428.9700	61.152	0.017494	20.46	55.903	9.902	71108538.762819
2013/12/30	21:44:52	--	ok	429.0460	61.169	0.017494	20.70	55.383	9.947	64076092.496870
2013/12/30	21:59:04	ok	ok	428.8400	61.130	0.017441	20.57	55.518	9.897	56326351.444144
2013/12/30	22:00:03	--	ok	428.9980	61.176	0.017441	20.65	55.468	9.934	56961768.722539
2013/12/30	22:17:30	ok	ok	429.0600	61.166	0.017499	20.36	55.765	9.820	59285223.818547
2013/12/30	22:18:30	--	ok	429.0480	61.177	0.017499	20.56	55.517	9.891	56890367.647652
2013/12/30	22:33:47	ok	ok	429.0480	61.177	0.017485	20.45	55.408	9.808	56287221.220681
2013/12/30	22:50:41	ok	ok	428.9820	61.153	0.017502	20.24	55.624	9.726	61510071.165553
2013/12/30	22:51:41	--	ok	429.0420	61.173	0.017502	20.48	55.412	9.826	59609175.809307
2013/12/30	23:06:42	ok	ok	429.0780	61.176	0.017474	20.36	55.364	9.749	54889098.066929
2013/12/30	23:25:08	ok	ok	429.0060	61.158	0.017505	20.16	55.735	9.701	70070277.706712
2013/12/30	23:26:08	--	ok	429.0500	61.172	0.017505	20.40	55.370	9.773	64148850.791230
2013/12/30	23:43:10	ok	ok	429.1200	61.180	0.017481	20.22	55.436	9.682	65598701.545504
2013/12/30	23:58:59	ok	ok	429.0140	61.164	0.017513	20.19	55.616	9.697	63120542.804704
2013/12/30	23:59:59	--	ok	429.0840	61.176	0.017513	20.40	55.308	9.762	60463152.485139
2013/12/31	00:15:43	ok	ok	429.0680	61.175	0.017483	20.23	55.252	9.656	59184840.674262
2013/12/31	00:31:18	ok	ok	429.0280	61.169	0.01752	20.06	55.566	9.615	64119028.543108
2013/12/31	00:32:18	--	ok	429.0980	61.176	0.01752	20.21	55.403	9.671	67892888.048490
2013/12/31	00:47:09	ok	ok	429.0620	61.178	0.017483	20.07	55.475	9.605	60905770.773615
2013/12/31	01:03:35	ok	ok	429.0220	61.162	0.017521	19.93	55.609	9.549	57889948.817421
2013/12/31	01:04:34	--	ok	429.1080	61.171	0.017521	20.10	55.387	9.606	58909403.805808
2013/12/31	01:19:11	ok	ok	429.1120	61.176	0.017476	19.92	55.484	9.522	59860247.026480
2013/12/31	01:37:23	ok	ok	429.0620	61.164	0.017522	19.79	55.711	9.489	60187134.428930
2013/12/31	01:38:22	--	ok	429.1040	61.172	0.017522	20.00	55.342	9.542	60847756.870914
2013/12/31	01:53:00	ok	ok	429.1120	61.173	0.017475	19.84	55.472	9.476	64293833.001718
2013/12/31	02:10:35	ok	ok	429.0520	61.161	0.017525	19.77	55.677	9.472	64028610.046176
2013/12/31	02:11:34	--	ok	429.1080	61.171	0.017525	19.97	55.306	9.520	53841849.456756
2013/12/31	02:26:09	ok	ok	429.0800	61.168	0.017475	19.90	55.450	9.505	67509798.231430
2013/12/31	02:43:43	ok	ok	429.0640	61.158	0.017527	19.74	55.796	9.476	69575175.475900
2013/12/31	02:44:42	--	ok	429.1080	61.168	0.017527	19.99	55.309	9.531	67075890.789623
2013/12/31	02:59:44	ok	ok	429.0800	61.167	0.01747	19.92	55.453	9.517	72588183.485942
2013/12/31	03:18:22	ok	ok	428.9940	61.144	0.017523	19.92	55.422	9.512	62888587.049488
2013/12/31	03:19:22	--	ok	429.0540	61.163	0.017523	20.12	55.205	9.586	65697554.333575
2013/12/31	03:34:25	ok	ok	429.0760	61.166	0.017469	19.89	55.418	9.494	54077086.385344
2013/12/31	03:53:04	ok	ok	429.0040	61.149	0.017525	19.84	55.749	9.523	71400510.051074
2013/12/31	03:54:03	--	ok	429.0800	61.169	0.017525	20.16	55.242	9.615	67181950.787922
2013/12/31	04:08:40	ok	ok	429.0840	61.162	0.017468	20.06	55.320	9.572	73239737.662442
2013/12/31	04:27:45	ok	ok	429.0160	61.145	0.017525	20.10	55.387	9.606	80325082.992977
2013/12/31	04:28:44	--	ok	429.1120	61.164	0.017525	20.30	55.170	9.681	74175583.926336
2013/12/31	04:43:21	ok	ok	429.0340	61.161	0.017466	20.20	55.217	9.633	75783525.089442
2013/12/31	05:01:46	ok	ok	429.0240	61.145	0.017523	20.20	55.402	9.665	77798734.828807
2013/12/31	05:02:46	--	ok	429.1100	61.164	0.017523	20.44	55.128	9.753	75483115.922793
2013/12/31	05:17:35	ok	ok	429.0260	61.161	0.017466	20.34	55.145	9.699	78202465.044917
2013/12/31	05:36:17	ok	ok	429.0220	61.148	0.017523	20.31	55.511	9.746	67771576.184280
2013/12/31	05:37:17	--	ok	429.0980	61.166	0.017523	20.52	55.171	9.806	73418886.126153
2013/12/31	05:51:51	ok	ok	429.0680	61.165	0.017464	20.50	55.044	9.772	82888702.837369
2013/12/31	06:10:41	ok	ok	428.9640	61.129	0.017521	20.42	55.372	9.785	78238685.296838
2013/12/31	06:11:40	--	ok	429.0680	61.164	0.017521	20.60	55.121	9.843	76596609.766747
2013/12/31	06:26:28	ok	ok	429.0840	61.164	0.017467	20.51	55.200	9.806	61147609.106043
2013/12/31	06:45:08	ok	ok	428.9760	61.121	0.017521	20.40	55.493	9.795	67869161.698576
2013/12/31	06:46:07	--	ok	429.0740	61.166	0.017521	20.66	55.191	9.890	61243690.317104
2013/12/31	07:00:46	ok	ok	429.1000	61.167	0.017467	20.48	55.381	9.821	56748575.728772
2013/12/31	07:19:38	ok	ok	429.0180	61.134	0.017522	20.44	55.653	9.846	69339014.860219
2013/12/31	07:20:37	--	ok	429.0980	61.160	0.017522	20.68	55.194	9.902	68468657.416304
2013/12/31	07:35:28	ok	ok	429.0720	61.157	0.017467	20.62	55.278	9.882	76008098.495121
2013/12/31	07:54:21	ok	ok	429.0160	61.136	0.017524	20.58	55.489	9.897	79713706.335741
2013/12/31	07:55:20	--	ok	429.1180	61.165	0.017524	20.78	55.178	9.957	81619582.287916
2013/12/31	08:09:57	ok	ok	429.0380	61.154	0.017466	20.73	55.202	9.932	71615576.246225
2013/12/31	08:29:17	ok	ok	428.9880	61.114	0.017523	20.64	55.528	9.939	81463287.909058
2013/12/31	08:30:16	--	ok	429.0740	61.153	0.017523	20.84	55.156	9.988	85933665.381829
2013/12/31	08:45:18	ok	ok	429.0740	61.151	0.017467	20.80	55.336	9.997	71167521.893943
2013/12/31	09:02:54	ok	ok	428.9900	61.106	0.017524	20.82	55.400	10.020	79117987.064455
2013/12/31	09:03:53	--	ok	429.0660	61.146	0.017524	21.02	55.151	10.092	81570102.581289
2013/12/31	09:18:44	ok	ok	429.0700	61.142	0.017468	20.94	55.201	10.054	73742943.663465
2013/12/31	09:38:19	ok	ok	429.0440	61.101	0.017525	20.95	55.419	10.100	81608735.893158
2013/12/31	09:39:18	--	ok	429.1000	61.144	0.017525	21.14	55.107	10.154	80866245.718634
2013/12/31	09:53:55	ok	ok	429.0720	61.127	0.017468	21.11	55.164	10.147	75118005.575747
2013/12/31	10:14:44	ok	ok	428.9960	61.084	0.017521	21.12	55.661	10.244	70133221.712177
2013/12/31	10:15:43	--	ok	429.0760	61.140	0.017521	21.36	55.077	10.278	74339212.580777
2013/12/31	10:30:17	ok	ok	429.1140	61.146	0.017467	21.30	55.254	10.276	85016027.986823
2013/12/31	10:49:23	ok	ok	428.9940	61.081	0.017522	21.29	55.562	10.327	74456538.588404
2013/12/31	10:50:22	--	ok	429.0980	61.133	0.017522	21.56	55.075	10.398	76267016.279321
2013/12/31	11:05:13	ok	ok	429.0700	61.130	0.017466	21.51	55.161	10.384	70943691.497214
2013/12/31	11:24:17	ok	ok	429.0420	61.081	0.017522	21.46	55.525	10.422	74746545.091746
2013/12/31	11:25:16	--	ok	429.1020	61.121	0.017522	21.70	55.126	10.492	74564855.702061
2013/12/31	11:40:32	ok	ok	429.0440	61.115	0.017468	21.60	55.298	10.464	87147233.448948
2013/12/31	11:59:38	ok	ok	429.0040	61.044	0.017523	21.64	55.459	10.518	78137223.405388
2013/12/31	12:00:37	--	ok	429.1120	61.112	0.017523	21.92	55.034	10.608	86501717.832270
2013/12/31	12:15:28	ok	ok	429.0840	61.118	0.017472	21.84	55.147	10.581	76177161.708869
2013/12/31	12:34:51	ok	ok	428.9940	61.048	0.017523	21.78	55.572	10.625	82246899.552333
2013/12/31	12:35:50	--	ok	429.0800	61.117	0.017523	22.01	55.171	10.690	91567577.645210
2013/12/31	12:50:29	ok	ok	429.0880	61.122	0.017477	21.96	55.288	10.681	72990724.867762
2013/12/31	13:08:58	ok	ok	428.9980	61.045	0.017526	21.87	55.585	10.683	71385205.259999
2013/12/31	13:09:57	--	ok	429.0140	61.076	0.017526	21.89	55.526	10.684	59943656.715114
2013/12/31	13:26:34	ok	ok	429.1300	61.153	0.017521	20.49	57.598	10.220	61578474.853620
2013/12/31	13:43:31	ok	ok	428.9420	61.113	0.017555	19.93	58.307	10.013	50323240.339324
2013/12/31	13:44:30	--	ok	429.0120	61.149	0.017555	20.05	58.204	10.065	55237582.101889
2013/12/31	14:00:41	ok	ok	429.1320	61.168	0.017511	19.64	58.628	9.898	48560683.101379
2013/12/31	14:19:00	ok	ok	428.9940	61.126	0.017573	19.28	59.211	9.788	53872621.088390
2013/12/31	14:19:59	--	ok	429.0320	61.155	0.017573	19.47	58.876	9.841	59306831.167368
2013/12/31	14:36:37	ok	ok	429.1160	61.161	0.017522	19.24	59.113	9.749	49603066.269115
2013/12/31	14:54:42	ok	ok	429.0240	61.136	0.017583	18.88	59.966	9.682	53933896.485676
2013/12/31	14:55:41	--	ok	429.0980	61.159	0.017583	19.19	59.348	9.759	59901322.158551
2013/12/31	15:12:06	ok	ok	429.0960	61.157	0.017525	18.92	59.639	9.652	51453796.994439
2013/12/31	15:31:15	ok	ok	429.0080	61.123	0.017592	18.68	60.085	9.587	59263252.266909
2013/12/31	15:32:14	--	ok	429.0580	61.151	0.017592	18.96	59.555	9.661	60146278.189596
2013/12/31	15:48:52	ok	ok	429.1280	61.153	0.017531	18.73	59.791	9.568	54720423.064745
2013/12/31	15:49:51	--	ok	429.1860	61.168	0.017531	18.82	59.805	9.622	58293609.613162
2013/12/31	16:06:28	ok	ok	428.9820	61.135	0.017598	18.52	60.391	9.545	50725322.862044
2013/12/31	16:07:27	--	ok	429.0660	61.152	0.017598	18.76	59.916	9.605	51169857.983031
2013/12/31	16:23:52	ok	ok	429.1120	61.151	0.017539	18.50	60.177	9.500	50762960.300628
2013/12/31	16:43:03	ok	ok	428.9840	61.124	0.017606	18.32	60.630	9.470	53652824.623179
2013/12/31	16:44:02	--	ok	429.0680	61.145	0.017606	18.58	60.129	9.538	53367680.749184
2013/12/31	17:01:20	ok	ok	429.0680	61.147	0.017547	18.35	60.304	9.436	49316693.462328
2013/12/31	17:02:19	--	ok	429.1900	61.159	0.017547	18.48	60.204	9.493	54498339.882473
2013/12/31	17:20:17	ok	ok	428.9320	61.118	0.01761	18.13	60.720	9.378	50480429.445153
2013/12/31	17:21:16	--	ok	429.0200	61.139	0.01761	18.36	60.366	9.451	51685684.111948
2013/12/31	17:36:07	ok	ok	429.1420	61.151	0.017561	18.14	60.541	9.356	51305543.648985
2013/12/31	17:55:04	ok	ok	429.0160	61.127	0.017618	17.95	61.022	9.324	45952005.315935
2013/12/31	17:56:03	--	ok	429.0820	61.143	0.017618	18.22	60.464	9.388	51328277.006721
2013/12/31	18:13:06	ok	ok	429.0480	61.146	0.017554	18.65	59.596	9.492	50204563.364508
2013/12/31	18:31:25	ok	ok	428.9880	61.107	0.017598	19.60	58.683	9.884	77684787.094116
2013/12/31	18:32:24	--	ok	429.1120	61.149	0.017598	19.85	58.325	9.969	82638407.429074
2013/12/31	18:47:02	ok	ok	429.0960	61.144	0.01753	20.07	58.023	10.046	79122333.521796
2013/12/31	19:07:30	ok	ok	429.0140	61.102	0.017587	20.28	57.872	10.143	91199325.994684
2013/12/31	19:08:29	--	ok	429.1500	61.153	0.017587	20.53	57.604	10.245	90543166.086054
2013/12/31	19:24:14	ok	ok	429.1400	61.144	0.017522	20.55	57.454	10.230	86125316.866478
2013/12/31	19:42:04	ok	ok	429.0000	61.094	0.017582	20.51	57.632	10.237	85188371.620894
2013/12/31	19:43:03	--	ok	429.1020	61.141	0.017582	20.73	57.236	10.298	93789872.444485
2013/12/31	19:57:43	ok	ok	429.0480	61.141	0.017522	20.68	57.197	10.261	75159828.599911
2013/12/31	20:18:51	ok	ok	429.0320	61.104	0.017582	20.56	57.271	10.203	88902495.407356
2013/12/31	20:19:50	--	ok	429.1280	61.155	0.017582	20.79	57.030	10.297	90162714.271184
2013/12/31	20:35:22	ok	ok	429.1060	61.144	0.01752	20.66	57.010	10.216	80165921.443825
2013/12/31	20:55:50	ok	ok	429.0900	61.114	0.017579	20.62	57.188	10.224	81711460.186614
2013/12/31	20:56:49	--	ok	429.1560	61.161	0.017579	20.88	56.736	10.297	79895967.103811
2013/12/31	21:11:00	ok	ok	429.0660	61.139	0.017526	20.73	56.805	10.221	90419058.472833
2013/12/31	21:28:24	ok	ok	429.0140	61.116	0.017584	20.64	57.007	10.203	93383978.334254
2013/12/31	21:29:23	--	ok	429.0920	61.154	0.017584	20.92	56.588	10.295	89257520.125218
2013/12/31	21:44:28	ok	ok	429.0700	61.149	0.017522	20.72	56.496	10.159	86447580.052076
2013/12/31	22:02:06	ok	ok	428.9860	61.110	0.017585	20.54	56.900	10.125	72798904.109355
2013/12/31	22:03:05	--	ok	429.0980	61.148	0.017585	20.76	56.533	10.189	72617054.137678
2013/12/31	22:17:17	ok	ok	429.0680	61.153	0.017537	20.65	56.424	10.105	86051793.505869
2013/12/31	22:34:27	ok	ok	429.0500	61.138	0.017592	20.44	56.700	10.031	82004752.232319
2013/12/31	22:35:26	--	ok	429.1040	61.160	0.017592	20.60	56.478	10.085	81271394.283456
2013/12/31	22:51:51	ok	ok	429.0700	61.152	0.017538	20.46	56.396	9.989	83404315.794916
2013/12/31	23:09:16	ok	ok	429.0440	61.128	0.017597	20.33	56.653	9.959	75726623.985935
2013/12/31	23:10:15	--	ok	429.1040	61.153	0.017597	20.50	56.371	10.008	75555683.782313
2013/12/31	23:27:33	ok	ok	429.0540	61.145	0.017541	20.35	56.318	9.911	85855778.312595
2013/12/31	23:46:43	ok	ok	428.9880	61.105	0.017598	20.13	56.807	9.870	72109793.856544
2013/12/31	23:47:42	--	ok	429.0800	61.148	0.017598	20.36	56.288	9.912	74935061.282750
2014/01/01	00:05:13	ok	ok	429.1040	61.155	0.017592	20.21	56.420	9.848	72726777.682818
2014/01/01	00:24:35	ok	ok	429.0880	61.122	0.0176	19.92	56.745	9.739	75793991.966637
2014/01/01	00:25:34	--	ok	429.1060	61.148	0.0176	20.18	56.262	9.804	69476690.785235
2014/01/01	00:43:43	ok	ok	429.0300	61.130	0.017588	20.00	56.235	9.696	75658076.590189
2014/01/01	01:02:07	ok	ok	429.0040	61.109	0.017603	19.90	56.404	9.669	70810404.014763
2014/01/01	01:03:06	--	ok	429.0820	61.155	0.017603	20.10	56.219	9.751	79577314.612237
2014/01/01	01:19:54	ok	ok	429.0180	61.136	0.017588	19.92	56.376	9.676	75312821.034051
2014/01/01	01:36:59	ok	ok	429.0360	61.123	0.017605	19.90	56.619	9.706	89700254.586134
2014/01/01	01:37:59	--	ok	429.1200	61.161	0.017605	20.16	56.166	9.776	87261183.384601
2014/01/01	01:55:25	ok	ok	429.0660	61.147	0.017587	20.02	56.207	9.703	80860092.786348
2014/01/01	02:14:15	ok	ok	429.0340	61.093	0.017602	19.98	56.355	9.706	86358305.651111
2014/01/01	02:15:14	--	ok	429.1000	61.131	0.017602	20.23	55.961	9.780	82730354.121011
2014/01/01	02:32:54	ok	ok	429.0620	61.138	0.017577	20.10	56.003	9.713	76898451.522454
2014/01/01	02:52:00	ok	ok	428.9840	61.107	0.017604	19.96	56.321	9.689	83231307.098419
2014/01/01	02:52:59	--	ok	429.0840	61.143	0.017604	20.19	55.924	9.751	89710715.946197
2014/01/01	03:09:55	ok	ok	429.0280	61.136	0.017575	20.03	55.993	9.672	81362108.976331
2014/01/01	03:29:00	ok	ok	428.9740	61.101	0.017603	19.94	56.226	9.661	82542425.613928
2014/01/01	03:29:59	--	ok	429.0820	61.145	0.017603	20.19	55.894	9.745	84926477.465981
2014/01/01	03:49:21	ok	ok	429.0360	61.134	0.017578	20.06	55.813	9.658	79076532.667469
2014/01/01	04:08:26	ok	ok	429.0440	61.119	0.017606	19.89	56.126	9.616	83106496.581761
2014/01/01	04:09:25	--	ok	429.0920	61.145	0.017606	20.14	55.701	9.683	77948203.066961
2014/01/01	04:26:12	ok	ok	429.0440	61.125	0.017575	20.02	55.714	9.618	77192551.206783
2014/01/01	04:27:11	--	ok	429.1920	61.166	0.017575	20.10	55.757	9.670	76456656.999638
2014/01/01	04:44:39	ok	ok	428.9440	61.087	0.017606	19.80	56.174	9.573	78285470.605427
2014/01/01	04:45:39	--	ok	429.0560	61.143	0.017606	20.05	55.750	9.641	78850904.817994
2014/01/01	05:02:12	ok	ok	429.0160	61.136	0.017569	19.92	55.823	9.581	69532209.067521
2014/01/01	05:20:25	ok	ok	428.9780	61.106	0.017607	19.82	55.993	9.554	82992789.039577
2014/01/01	05:21:24	--	ok	429.0500	61.145	0.017607	19.99	55.741	9.606	83620082.009375
2014/01/01	05:36:53	ok	ok	428.9900	61.132	0.017567	19.81	55.837	9.521	72353038.120434
2014/01/01	05:55:19	ok	ok	428.9780	61.099	0.017613	19.65	56.182	9.491	86411694.075869
2014/01/01	05:56:19	--	ok	429.0820	61.143	0.017613	19.94	55.672	9.566	81242900.195638
2014/01/01	06:14:52	ok	ok	429.0200	61.130	0.017562	19.81	55.714	9.501	71909445.688534
2014/01/01	06:30:38	ok	ok	429.0000	61.136	0.017614	19.66	56.000	9.466	90427022.608421
2014/01/01	06:31:37	--	ok	429.0560	61.156	0.017614	19.84	55.749	9.523	88793205.358632
2014/01/01	06:49:52	ok	ok	429.0640	61.150	0.017564	19.74	55.765	9.470	76384634.682606
2014/01/01	07:06:05	ok	ok	428.9680	61.127	0.017613	19.68	55.941	9.467	82283338.770086
2014/01/01	07:07:04	--	ok	429.0360	61.152	0.017613	19.81	55.745	9.506	83064075.971990
2014/01/01	07:25:22	ok	ok	428.9920	61.148	0.017565	19.76	55.768	9.482	69375506.350324
2014/01/01	07:26:21	--	ok	429.1960	61.172	0.017565	19.87	55.661	9.525	68260465.292497
2014/01/01	07:43:47	ok	ok	429.0100	61.130	0.017614	19.66	56.000	9.466	89109237.273758
2014/01/01	07:44:46	--	ok	429.0880	61.158	0.017614	19.86	55.629	9.514	88201650.822725
2014/01/01	08:01:22	ok	ok	429.0320	61.148	0.017557	19.84	55.534	9.486	75581922.040784
2014/01/01	08:19:38	ok	ok	429.0180	61.119	0.017614	19.73	56.041	9.512	90243094.696856
2014/01/01	08:20:37	--	ok	429.0940	61.152	0.017614	19.99	55.648	9.590	90885072.892284
2014/01/01	08:38:46	ok	ok	429.0760	61.145	0.017558	19.88	55.663	9.531	78040627.869269
2014/01/01	08:57:12	ok	ok	429.0100	61.112	0.017611	19.86	55.968	9.572	88663131.540741
2014/01/01	08:58:11	--	ok	429.1120	61.153	0.017611	20.06	55.566	9.615	89061556.095535
2014/01/01	09:17:00	ok	ok	429.0220	61.135	0.017552	20.00	55.681	9.601	77195292.282041
2014/01/01	09:34:51	ok	ok	429.0180	61.123	0.017613	19.96	55.921	9.620	92160317.539207
2014/01/01	09:35:50	--	ok	429.0620	61.151	0.017613	20.22	55.590	9.709	90041274.045729
2014/01/01	09:53:48	ok	ok	428.9700	61.117	0.017555	20.18	55.553	9.680	73632539.493845
2014/01/01	09:54:47	--	ok	429.1800	61.170	0.017555	20.32	55.481	9.747	74349002.723465
2014/01/01	10:12:04	ok	ok	428.9740	61.086	0.017608	20.31	55.726	9.784	94006443.056886
2014/01/01	10:13:03	--	ok	429.0940	61.134	0.017608	20.54	55.421	9.862	89370959.950012
2014/01/01	10:31:00	ok	ok	429.0180	61.112	0.017545	20.44	55.561	9.829	76085945.384446
2014/01/01	10:49:17	ok	ok	428.9980	61.094	0.017608	20.35	55.856	9.830	81358549.337395
2014/01/01	10:50:16	--	ok	429.0940	61.144	0.017608	20.62	55.433	9.910	80256095.242225
2014/01/01	11:08:01	ok	ok	428.9660	61.107	0.017552	20.60	55.584	9.926	74139722.917211
2014/01/01	11:25:51	ok	ok	429.0060	61.079	0.017605	20.59	55.799	9.958	83084212.445588
2014/01/01	11:26:50	--	ok	429.0500	61.131	0.017605	20.82	55.369	10.015	77024940.135258
2014/01/01	11:44:34	ok	ok	429.0420	61.116	0.017548	20.72	55.571	9.993	77128787.134250
2014/01/01	12:02:52	ok	ok	428.9900	61.079	0.017603	20.74	55.728	10.033	95686072.307377
2014/01/01	12:03:51	--	ok	429.1040	61.135	0.017603	21.00	55.365	10.119	90569625.509643
2014/01/01	12:20:02	ok	ok	429.0500	61.116	0.017543	20.97	55.391	10.106	73905688.966624
2014/01/01	12:38:07	ok	ok	428.9820	61.067	0.017605	20.92	55.631	10.121	88720669.769060
2014/01/01	12:39:06	--	ok	429.0680	61.130	0.017605	21.12	55.351	10.187	88701976.348575
2014/01/01	12:57:16	ok	ok	429.0620	61.106	0.017543	21.06	55.466	10.173	78607342.114557
2014/01/01	13:15:32	ok	ok	429.0380	61.082	0.017605	21.01	55.706	10.187	84853762.195167
2014/01/01	13:16:31	--	ok	429.1440	61.127	0.017605	21.22	55.304	10.238	77703506.996432
2014/01/01	13:34:40	ok	ok	428.9300	61.058	0.017534	21.20	55.239	10.214	75403211.997270
2014/01/01	13:35:39	--	ok	429.1340	61.150	0.017534	21.32	55.133	10.265	79075717.249337
2014/01/01	13:52:04	ok	ok	428.9400	61.039	0.017604	21.04	55.773	10.217	88107013.238468
2014/01/01	13:53:03	--	ok	429.0440	61.114	0.017604	21.35	55.261	10.307	87679601.522487
2014/01/01	14:08:33	ok	ok	428.9420	61.048	0.017535	21.24	55.462	10.279	75745238.622056
2014/01/01	14:09:33	--	ok	429.1880	61.148	0.017535	21.41	55.239	10.339	80614357.814680
2014/01/01	14:26:38	ok	ok	428.9900	61.059	0.017603	21.21	55.705	10.306	84873517.746819
2014/01/01	14:27:37	--	ok	429.0940	61.119	0.017603	21.48	55.311	10.394	83881566.087349
2014/01/01	14:45:34	ok	ok	428.9680	61.055	0.017539	21.40	55.331	10.350	80664318.699131
2014/01/01	14:46:33	--	ok	429.1980	61.161	0.017539	21.52	55.224	10.402	78661040.671826
2014/01/01	15:03:24	ok	ok	428.9780	61.038	0.017607	21.34	55.538	10.353	84596068.926350
2014/01/01	15:04:23	--	ok	429.0840	61.105	0.017607	21.57	55.293	10.445	75031911.434021
2014/01/01	15:22:06	ok	ok	428.9740	61.053	0.01754	21.50	55.283	10.401	80854427.025809
2014/01/01	15:23:05	--	ok	429.1780	61.153	0.01754	21.65	55.243	10.484	76128851.940006
2014/01/01	15:39:43	ok	ok	428.9860	61.041	0.017603	21.32	55.876	10.403	78567095.088858
2014/01/01	15:40:42	--	ok	429.0920	61.125	0.017603	21.63	55.302	10.483	80737961.636547
2014/01/01	15:57:08	ok	ok	428.9680	61.063	0.017541	21.51	55.409	10.430	75848009.289186
2014/01/01	15:58:07	--	ok	429.1640	61.157	0.017541	21.63	55.426	10.506	74823397.050334
2014/01/01	16:14:05	ok	ok	428.9700	61.054	0.017608	21.34	55.879	10.416	91251181.477363
2014/01/01	16:15:04	--	ok	429.0280	61.100	0.017608	21.58	55.481	10.486	83518867.076519
2014/01/01	16:33:27	ok	ok	429.0280	61.100	0.017548	21.56	55.478	10.474	77184287.161682
2014/01/01	16:49:06	ok	ok	429.0060	61.082	0.017611	21.47	55.836	10.487	81348969.233967
2014/01/01	16:50:05	--	ok	429.0820	61.140	0.017611	21.74	55.442	10.576	84128165.241328
2014/01/01	17:06:29	ok	ok	429.0820	61.133	0.017552	21.70	55.436	10.551	79880506.678211
2014/01/01	17:21:53	ok	ok	428.8120	60.993	0.017605	21.62	55.734	10.559	80684275.018807
2014/01/01	17:22:52	--	ok	428.8980	61.058	0.017605	21.81	55.453	10.621	79617379.823631
2014/01/01	17:39:44	ok	ok	428.9840	61.098	0.017554	21.79	55.388	10.596	77872394.250519
2014/01/01	17:40:43	--	ok	429.1920	61.169	0.017554	21.92	55.314	10.662	78112499.828047
2014/01/01	17:56:02	ok	ok	428.9920	61.070	0.017614	21.69	55.869	10.627	76222431.514152
2014/01/01	17:57:01	--	ok	429.1120	61.140	0.017614	21.93	55.346	10.674	80976167.852735
2014/01/01	18:14:48	ok	ok	428.8520	61.031	0.017609	21.78	55.634	10.637	87327151.045798
2014/01/01	18:15:47	--	ok	429.0680	61.138	0.017609	21.98	55.384	10.712	88094433.562448
2014/01/01	18:32:13	ok	ok	429.0160	61.064	0.017619	21.57	56.005	10.579	82429800.073134
2014/01/01	18:33:12	--	ok	429.1160	61.125	0.017619	21.86	55.522	10.665	84330473.971411
2014/01/01	18:51:22	ok	ok	428.8480	61.015	0.017616	21.82	55.609	10.657	81063216.947350
2014/01/01	18:52:21	--	ok	429.0920	61.138	0.017616	21.94	55.472	10.704	79757978.649546
2014/01/01	19:08:32	ok	ok	428.9860	61.036	0.017621	21.69	55.992	10.650	77248363.841465
2014/01/01	19:09:31	--	ok	429.0760	61.097	0.017621	21.93	55.532	10.710	76533999.271184
2014/01/01	19:27:43	ok	ok	428.8120	60.987	0.017616	21.88	55.587	10.690	87434811.361899
2014/01/01	19:28:42	--	ok	429.0580	61.098	0.017616	22.06	55.458	10.776	81084870.892962
2014/01/01	19:44:14	ok	ok	428.9860	61.019	0.017628	21.58	56.038	10.592	58504968.167583
2014/01/01	19:45:13	--	ok	428.9800	61.065	0.017628	21.54	56.310	10.618	65329818.963514
2014/01/01	20:03:49	ok	ok	429.0580	61.133	0.017639	20.14	58.401	10.153	53350335.143390
2014/01/01	20:19:41	ok	ok	428.8020	61.024	0.017655	19.80	58.531	9.975	45244980.218863
2014/01/01	20:39:15	ok	ok	429.1160	61.155	0.017632	19.29	59.607	9.859	43810005.454604
2014/01/01	20:55:20	ok	ok	428.8540	61.170	0.017708	19.25	59.297	9.785	41433982.483255
2014/01/01	21:15:20	ok	ok	429.0660	61.216	0.017656	18.90	60.332	9.752	42476117.443405
2014/01/01	21:31:10	ok	ok	429.0380	61.119	0.017693	19.15	59.645	9.784	49276777.167686
2014/01/01	21:32:09	--	ok	428.9700	61.128	0.017693	19.20	59.593	9.804	51477786.236067
2014/01/01	21:49:40	ok	ok	429.0540	61.142	0.017632	18.80	60.527	9.726	48383160.769323
2014/01/01	22:05:45	ok	ok	428.9080	61.172	0.017725	18.95	59.825	9.699	42896698.673278
2014/01/01	22:26:14	ok	ok	429.0460	61.211	0.017661	18.68	60.900	9.717	43951320.820885
2014/01/01	22:41:35	ok	ok	429.1320	61.127	0.017706	18.96	60.069	9.744	41553892.094367
2014/01/01	22:42:34	--	ok	428.9760	61.125	0.017706	19.00	60.136	9.778	49447355.839161
2014/01/01	22:59:45	ok	ok	429.0760	61.146	0.017662	18.50	61.262	9.671	45778265.542097
2014/01/01	23:15:32	ok	ok	428.9760	61.103	0.017697	18.55	61.089	9.673	52247182.264958
2014/01/01	23:16:32	--	ok	429.0580	61.142	0.017697	18.94	60.247	9.762	53051287.257083
2014/01/01	23:33:04	ok	ok	429.0040	61.133	0.017641	18.59	61.126	9.701	47035215.181103
2014/01/01	23:48:23	ok	ok	429.0780	61.126	0.017715	18.86	60.476	9.753	46160290.609051
2014/01/01	23:49:22	--	ok	428.9740	61.127	0.017715	18.89	60.421	9.761	51168044.570756
2014/01/02	00:06:45	ok	ok	428.9360	61.120	0.017677	18.42	61.549	9.671	44782648.704268
2014/01/02	00:07:44	--	ok	429.1660	61.156	0.017677	18.85	60.565	9.761	49924014.201750
2014/01/02	00:22:20	ok	ok	429.0020	61.119	0.017706	18.36	61.629	9.649	44267328.268503
2014/01/02	00:23:20	--	ok	429.1600	61.147	0.017706	18.80	60.648	9.746	42880647.641660
2014/01/02	00:42:31	ok	ok	428.8740	61.110	0.01775	18.06	63.016	9.692	49148721.233184
2014/01/02	00:43:30	--	ok	429.1100	61.153	0.01775	18.76	60.852	9.755	50955074.224370
2014/01/02	00:57:11	ok	ok	429.0840	61.130	0.017727	18.68	60.839	9.707	61103001.077548
2014/01/02	00:58:11	--	ok	428.9600	61.130	0.017727	18.70	60.873	9.724	67596826.897835
2014/01/02	01:17:23	ok	ok	428.9280	61.127	0.017757	18.03	62.952	9.665	51309977.014051
2014/01/02	01:18:23	--	ok	429.1260	61.156	0.017757	18.68	61.020	9.736	57479862.988357
2014/01/02	01:32:07	ok	ok	429.0700	61.129	0.017731	18.64	61.074	9.722	65245039.274391
2014/01/02	01:33:06	--	ok	428.9620	61.135	0.017731	18.65	61.106	9.733	62301907.786434
2014/01/02	01:51:54	ok	ok	428.8840	61.121	0.01776	17.98	63.152	9.667	53356024.908324
2014/01/02	01:52:53	--	ok	429.1260	61.155	0.01776	18.64	61.194	9.741	57353753.051277
2014/01/02	02:07:05	ok	ok	429.0280	61.119	0.017733	18.64	61.164	9.736	59959041.510723
2014/01/02	02:08:04	--	ok	428.8800	61.116	0.017733	18.60	61.278	9.731	58136719.974009
2014/01/02	02:27:17	ok	ok	428.9560	61.132	0.017769	17.90	63.347	9.651	52952793.113522
2014/01/02	02:28:16	--	ok	429.1740	61.157	0.017769	18.59	61.397	9.744	59006834.332769
2014/01/02	02:41:31	ok	ok	429.0540	61.116	0.017742	18.50	61.412	9.695	54235052.816513
2014/01/02	02:42:30	--	ok	428.9180	61.123	0.017742	18.51	61.444	9.706	58500576.694393
2014/01/02	03:01:40	ok	ok	429.0320	61.137	0.017777	17.81	63.511	9.624	54587336.478008
2014/01/02	03:16:09	ok	ok	429.0260	61.119	0.017746	18.42	61.429	9.652	56650600.659300
2014/01/02	03:17:08	--	ok	428.9020	61.124	0.017746	18.39	61.574	9.658	63038584.588306
2014/01/02	03:34:35	ok	ok	429.0500	61.140	0.017783	17.76	63.443	9.585	61283695.729490
2014/01/02	03:49:28	ok	ok	429.1580	61.135	0.017755	18.33	61.594	9.626	58658835.761442
2014/01/02	03:50:27	--	ok	429.0520	61.135	0.017755	18.32	61.683	9.635	57155911.285568
2014/01/02	04:09:09	ok	ok	429.0400	61.139	0.017786	17.61	63.834	9.559	57099937.938753
2014/01/02	04:24:04	ok	ok	429.0360	61.127	0.017755	18.27	61.765	9.619	55990381.372821
2014/01/02	04:25:04	--	ok	428.9180	61.125	0.017755	18.27	61.825	9.628	61572698.203821
2014/01/02	04:43:46	ok	ok	429.0580	61.144	0.017788	17.70	63.700	9.590	53709738.606819
2014/01/02	04:58:41	ok	ok	429.0520	61.077	0.017731	19.82	59.873	10.216	82905309.052591
2014/01/02	04:59:40	--	ok	428.9320	61.085	0.017731	19.86	59.940	10.251	82925243.099157
2014/01/02	05:17:57	ok	ok	429.0920	61.125	0.017761	19.85	60.877	10.405	87373292.092018
2014/01/02	05:32:51	ok	ok	429.0280	61.018	0.017715	20.74	58.922	10.608	79713714.527845
2014/01/02	05:33:50	--	ok	428.9220	61.027	0.017715	20.78	58.989	10.644	82555310.327892
2014/01/02	05:51:44	ok	ok	428.8440	61.011	0.017743	20.50	60.194	10.686	82974083.818647
2014/01/02	05:52:43	--	ok	429.1380	61.139	0.017743	21.06	58.666	10.760	92781938.791693
2014/01/02	06:06:53	ok	ok	429.0500	61.046	0.01771	21.17	58.499	10.798	99308353.324196
2014/01/02	06:07:52	--	ok	428.9460	61.061	0.01771	21.20	58.534	10.823	94320178.476772
2014/01/02	06:25:44	ok	ok	429.0560	61.106	0.017749	20.74	59.836	10.772	87539177.365630
2014/01/02	06:40:55	ok	ok	429.0280	61.012	0.017706	21.33	58.217	10.846	93410655.136791
2014/01/02	06:41:55	--	ok	428.9080	61.019	0.017706	21.42	58.200	10.899	87488526.826121
2014/01/02	06:59:47	ok	ok	428.8440	60.997	0.017739	21.01	59.330	10.850	85847336.393038
2014/01/02	07:00:46	--	ok	429.1320	61.135	0.017739	21.56	57.915	10.934	81884801.289465
2014/01/02	07:14:57	ok	ok	428.9900	61.011	0.017707	21.48	57.964	10.893	83506620.267745
2014/01/02	07:15:57	--	ok	428.9360	61.016	0.017707	21.48	57.995	10.898	83197858.357026
2014/01/02	07:34:15	ok	ok	429.0540	61.077	0.01775	20.94	59.319	10.804	88558526.675576
2014/01/02	07:49:11	ok	ok	429.0800	61.058	0.017715	21.39	57.889	10.822	86164551.541818
2014/01/02	07:50:11	--	ok	428.9520	61.065	0.017715	21.44	57.866	10.849	92674623.630368
2014/01/02	08:08:47	ok	ok	428.8340	61.002	0.017746	20.92	58.950	10.724	82649204.877740
2014/01/02	08:09:46	--	ok	429.0760	61.136	0.017746	21.40	57.737	10.800	90280299.577117
2014/01/02	08:23:46	ok	ok	429.0480	61.063	0.017719	21.36	57.792	10.785	80100778.223835
2014/01/02	08:24:45	--	ok	428.9600	61.043	0.017719	21.37	57.763	10.786	86748857.838518
2014/01/02	08:41:07	ok	ok	429.0620	61.100	0.017758	20.83	58.997	10.677	89516982.070389
2014/01/02	08:56:05	ok	ok	429.0220	61.042	0.017721	21.34	57.636	10.743	83122605.630807
2014/01/02	08:57:05	--	ok	428.9060	61.058	0.017721	21.34	57.666	10.749	88596362.515200
2014/01/02	09:16:34	ok	ok	428.8380	61.022	0.017753	20.86	58.818	10.663	80937591.444267
2014/01/02	09:17:33	--	ok	429.1220	61.156	0.017753	21.46	57.346	10.764	90044727.077672
2014/01/02	09:31:45	ok	ok	429.0060	61.035	0.017722	21.38	57.303	10.706	81048715.866973
2014/01/02	09:32:44	--	ok	428.9140	61.048	0.017722	21.36	57.454	10.722	82309684.821332
2014/01/02	09:51:07	ok	ok	428.8320	61.011	0.017753	20.91	58.704	10.673	82315810.412613
2014/01/02	09:52:06	--	ok	429.0860	61.141	0.017753	21.46	57.285	10.752	87303398.873763
2014/01/02	10:06:18	ok	ok	429.0820	61.059	0.017726	21.46	57.162	10.729	90379338.025232
2014/01/02	10:07:18	--	ok	428.9460	61.056	0.017726	21.41	57.308	10.726	90289919.195459
2014/01/02	10:25:43	ok	ok	428.8380	61.002	0.017754	20.95	58.434	10.649	83444405.914088
2014/01/02	10:26:42	--	ok	429.0600	61.133	0.017754	21.45	57.252	10.740	85076156.023319
2014/01/02	10:40:42	ok	ok	429.0240	61.041	0.017725	21.48	57.134	10.736	84773638.872023
2014/01/02	10:41:41	--	ok	428.8940	61.040	0.017725	21.48	57.257	10.760	83664829.437907
2014/01/02	11:00:18	ok	ok	429.0700	61.101	0.017767	20.97	58.591	10.690	82680259.590888
2014/01/02	11:15:43	ok	ok	429.0940	61.064	0.017727	21.63	57.002	10.805	85224081.081227
2014/01/02	11:16:42	--	ok	428.9580	61.052	0.017727	21.64	57.096	10.829	85953315.973214
2014/01/02	11:35:07	ok	ok	428.8220	60.993	0.017755	21.17	58.407	10.781	85667293.893878
2014/01/02	11:36:06	--	ok	429.1040	61.127	0.017755	21.72	56.985	10.858	85478752.664307
2014/01/02	11:50:18	ok	ok	429.1020	61.058	0.017726	21.80	56.935	10.899	86729903.096628
2014/01/02	11:51:18	--	ok	428.9660	61.058	0.017726	21.81	57.060	10.929	90749746.779011
2014/01/02	12:09:55	ok	ok	429.0080	61.072	0.017763	21.33	58.309	10.863	81213823.722686
2014/01/02	12:25:19	ok	ok	429.1200	61.059	0.017728	22.04	56.786	11.021	84499503.810890
2014/01/02	12:26:18	--	ok	429.0180	61.053	0.017728	21.97	56.930	11.005	86959904.346706
2014/01/02	12:44:15	ok	ok	429.0200	61.070	0.017764	21.54	58.280	10.990	84455969.715943
2014/01/02	12:59:12	ok	ok	429.1120	61.043	0.017727	22.24	56.785	11.149	84280277.042090
2014/01/02	13:00:11	--	ok	428.9520	61.038	0.017727	22.18	56.869	11.127	84093401.529265
2014/01/02	13:19:02	ok	ok	428.8220	60.973	0.017754	21.84	58.142	11.155	90382133.237766
2014/01/02	13:20:01	--	ok	429.0800	61.109	0.017754	22.42	56.719	11.251	83127044.699641
2014/01/02	13:34:26	ok	ok	429.0740	61.007	0.017724	22.49	56.730	11.299	90993881.751716
2014/01/02	13:35:25	--	ok	428.9260	61.006	0.017724	22.46	56.756	11.285	93866789.711674
2014/01/02	13:53:48	ok	ok	429.0440	61.069	0.017782	21.16	59.354	10.949	64110293.433660
2014/01/02	13:54:47	--	ok	429.1820	61.160	0.017782	21.34	58.433	10.892	62019930.557022
2014/01/02	14:09:51	ok	ok	429.1800	61.140	0.017735	20.46	59.883	10.607	52121177.962578
2014/01/02	14:28:47	ok	ok	428.9480	61.093	0.017801	19.74	61.735	10.484	52776072.896103
2014/01/02	14:29:46	--	ok	429.1780	61.164	0.017801	20.28	60.098	10.533	57141618.626151
2014/01/02	14:44:38	ok	ok	429.1740	61.146	0.017756	19.81	60.901	10.385	57050433.846136
2014/01/02	15:02:52	ok	ok	428.8760	61.084	0.01781	19.37	62.096	10.319	51442175.953182
2014/01/02	15:03:52	--	ok	429.0960	61.155	0.01781	19.90	60.553	10.380	54454713.930158
2014/01/02	15:18:43	ok	ok	429.1540	61.141	0.017768	19.50	61.304	10.265	55357492.716127
2014/01/02	15:35:45	ok	ok	428.8360	61.022	0.017703	19.48	60.999	10.202	49558046.277299
2014/01/02	15:36:44	--	ok	428.8980	61.125	0.017703	19.63	60.933	10.281	56830698.205886
2014/01/02	15:51:10	ok	ok	429.1580	61.146	0.017775	19.21	61.679	10.154	54023360.441282
2014/01/02	16:09:29	ok	ok	429.0260	61.136	0.017834	18.74	62.921	10.075	49097800.592534
2014/01/02	16:25:07	ok	ok	429.2000	61.146	0.017783	18.92	61.571	9.964	54592717.511384
2014/01/02	16:41:51	ok	ok	428.8360	61.057	0.017791	18.44	62.871	9.890	59399317.803106
2014/01/02	16:42:50	--	ok	428.9600	61.136	0.017791	18.92	61.420	9.940	68015820.425420
2014/01/02	16:57:55	ok	ok	429.1580	61.145	0.017772	18.34	62.675	9.801	53280385.999089
2014/01/02	17:16:51	ok	ok	429.0720	61.141	0.017853	18.05	63.224	9.718	49615851.597594
2014/01/02	17:33:48	ok	ok	429.1960	61.147	0.017788	18.10	62.396	9.620	61565198.349098
2014/01/02	17:53:11	ok	ok	429.0340	61.135	0.017855	17.69	63.699	9.584	54818709.439087
2014/01/02	17:54:10	--	ok	429.1760	61.155	0.017855	18.29	61.798	9.635	52919900.366257
2014/01/02	18:10:08	ok	ok	429.1980	61.146	0.017795	17.80	62.674	9.492	52452889.930140
2014/01/02	18:29:06	ok	ok	428.9020	61.121	0.017857	17.42	63.861	9.455	49627236.048095
2014/01/02	18:30:06	--	ok	429.1360	61.147	0.017857	18.06	61.910	9.522	58654312.116064
2014/01/02	18:45:25	ok	ok	429.1640	61.142	0.017811	17.85	62.205	9.449	54456354.431408
2014/01/02	19:03:02	ok	ok	429.0340	61.134	0.017843	18.91	61.479	9.944	75310936.739151
2014/01/02	19:19:47	ok	ok	429.1580	61.132	0.017772	19.70	59.975	10.161	80515555.040952
2014/01/02	19:37:38	ok	ok	429.0620	61.121	0.017832	19.72	60.463	10.256	80388860.230726
2014/01/02	19:54:09	ok	ok	429.1880	61.147	0.017776	20.22	59.023	10.309	91457448.794260
2014/01/02	20:12:26	ok	ok	429.0740	61.130	0.017827	19.96	60.168	10.350	77649497.349745
2014/01/02	20:28:18	ok	ok	429.1940	61.142	0.017768	20.45	58.663	10.384	79834688.982769
2014/01/02	20:45:57	ok	ok	429.0380	61.112	0.017823	20.22	59.724	10.431	79222115.917761
2014/01/02	21:01:48	ok	ok	429.1800	61.131	0.017767	20.58	58.530	10.440	88689411.236345
2014/01/02	21:19:13	ok	ok	429.0240	61.100	0.01782	20.34	59.438	10.454	76922013.177408
2014/01/02	21:35:17	ok	ok	429.1500	61.127	0.017752	20.56	58.588	10.438	80309104.827761
2014/01/02	21:50:31	ok	ok	428.8540	61.061	0.017703	20.91	57.969	10.540	77429540.377863
2014/01/02	21:51:30	--	ok	429.0060	61.121	0.017703	20.88	58.056	10.537	84682604.220763
2014/01/02	22:07:03	ok	ok	429.1880	61.147	0.017765	20.83	58.171	10.527	82558916.381516
2014/01/02	22:25:29	ok	ok	429.0480	61.097	0.017821	20.56	59.199	10.546	75136360.850772
2014/01/02	22:42:06	ok	ok	429.1760	61.132	0.017763	20.98	58.102	10.607	84461544.389058
2014/01/02	23:00:33	ok	ok	428.9620	61.056	0.017815	20.80	58.931	10.646	78430379.614188
2014/01/02	23:17:25	ok	ok	429.1960	61.134	0.01776	21.18	57.887	10.691	80169146.800872
2014/01/02	23:34:43	ok	ok	428.8460	60.995	0.017808	20.87	58.942	10.692	84309662.455236
2014/01/02	23:35:42	--	ok	429.1120	61.133	0.017808	21.46	57.377	10.770	84799241.470374
2014/01/02	23:51:26	ok	ok	429.1480	61.105	0.017761	21.22	57.832	10.706	87020426.104876
2014/01/03	00:09:10	ok	ok	428.8600	60.993	0.017807	20.95	58.832	10.721	84830897.202038
2014/01/03	00:10:09	--	ok	429.1200	61.121	0.017807	21.57	57.301	10.824	78811455.558391
2014/01/03	00:26:02	ok	ok	429.1680	61.102	0.017744	21.31	57.907	10.775	82602882.324288
2014/01/03	00:43:38	ok	ok	428.8960	61.013	0.017809	21.09	58.640	10.774	82335176.258343
2014/01/03	00:44:37	--	ok	429.1680	61.150	0.017809	21.67	57.286	10.884	86356190.558399
2014/01/03	01:00:22	ok	ok	429.1840	61.109	0.017746	21.32	57.940	10.788	79251672.161935
2014/01/03	01:18:09	ok	ok	428.8640	60.987	0.017806	21.16	58.620	10.814	80228521.314266
2014/01/03	01:19:09	--	ok	429.1020	61.120	0.017806	21.74	57.204	10.912	86230797.879022
2014/01/03	01:35:06	ok	ok	429.1720	61.107	0.017759	21.56	57.608	10.876	81292720.466106
2014/01/03	01:52:39	ok	ok	429.0740	61.073	0.017815	21.25	58.603	10.867	79981961.478872
2014/01/03	02:09:22	ok	ok	429.2000	61.097	0.017769	21.75	57.298	10.936	82280923.034625
2014/01/03	02:27:23	ok	ok	428.9500	61.016	0.017809	21.39	58.625	10.960	83027100.342240
2014/01/03	02:44:18	ok	ok	429.1880	61.092	0.017756	21.76	57.515	10.984	83219266.961622
2014/01/03	03:00:22	ok	ok	429.0840	61.116	0.017835	20.18	60.385	10.522	60611468.136808
2014/01/03	03:17:42	ok	ok	429.1620	61.146	0.017754	19.50	61.153	10.240	54878521.512765
2014/01/03	03:38:22	ok	ok	428.9200	61.104	0.017856	19.03	61.950	10.091	50663428.931884
2014/01/03	03:39:21	--	ok	429.1360	61.159	0.017856	19.51	60.581	10.150	55782360.227842
2014/01/03	03:55:29	ok	ok	429.1740	61.152	0.017771	18.78	62.209	9.985	53197135.816911
2014/01/03	04:11:07	ok	ok	428.9800	61.127	0.017866	18.61	62.510	9.933	52844746.068604
2014/01/03	04:28:14	ok	ok	429.1660	61.150	0.017793	18.54	62.409	9.876	46465730.841204
2014/01/03	04:44:04	ok	ok	428.9060	61.106	0.017868	18.39	62.803	9.850	51794733.613863
2014/01/03	04:45:03	--	ok	429.1400	61.152	0.017868	18.93	61.392	9.941	50844140.262309
2014/01/03	05:01:01	ok	ok	429.0700	61.136	0.017756	18.30	62.967	9.824	52670595.242985
2014/01/03	05:16:23	ok	ok	428.8060	61.106	0.01778	18.49	62.011	9.784	54118300.591299
2014/01/03	05:17:22	--	ok	429.0320	61.146	0.01778	18.73	61.630	9.863	59387486.585124
2014/01/03	05:34:23	ok	ok	429.1220	61.134	0.017763	18.08	63.318	9.750	54099491.413749
2014/01/03	05:49:08	ok	ok	428.8260	61.094	0.017786	18.29	62.308	9.715	52805101.131653
2014/01/03	05:50:07	--	ok	429.0380	61.142	0.017786	18.53	61.807	9.775	59409855.703102
2014/01/03	06:07:07	ok	ok	428.9660	61.094	0.017856	18.36	61.810	9.677	55445034.798547
2014/01/03	06:08:07	--	ok	428.9180	61.116	0.017856	18.46	61.826	9.737	55711779.118826
2014/01/03	06:23:36	ok	ok	429.1180	61.143	0.017893	17.84	63.516	9.642	54870600.375210
2014/01/03	06:40:32	ok	ok	429.0760	61.135	0.017772	17.80	63.539	9.623	50819857.209240
2014/01/03	06:57:01	ok	ok	428.9380	61.121	0.017888	17.65	63.900	9.591	51763235.572375
2014/01/03	06:58:01	--	ok	429.1820	61.149	0.017888	18.29	62.068	9.678	58216546.828434
2014/01/03	07:14:10	ok	ok	428.9220	61.100	0.017866	18.04	62.386	9.584	56557017.761784
2014/01/03	07:15:09	--	ok	428.9580	61.126	0.017866	18.23	62.178	9.660	58392488.497443
2014/01/03	07:30:37	ok	ok	428.8020	61.095	0.017831	17.63	63.629	9.539	51332971.813560
2014/01/03	07:31:36	--	ok	429.0400	61.136	0.017831	18.12	62.279	9.613	61352780.080739
2014/01/03	07:46:52	ok	ok	428.8780	61.085	0.017865	18.02	62.263	9.554	50137446.097160
2014/01/03	07:47:52	--	ok	428.9720	61.125	0.017865	18.45	61.734	9.717	57553759.822484
2014/01/03	08:03:47	ok	ok	429.0740	61.138	0.017883	19.27	61.176	10.107	76644492.716675
2014/01/03	08:21:22	ok	ok	428.9220	61.018	0.017838	20.18	59.656	10.395	77487277.716505
2014/01/03	08:22:22	--	ok	428.9920	61.075	0.017838	20.36	59.594	10.494	85997553.021133
2014/01/03	08:38:04	ok	ok	429.0840	61.114	0.017868	20.20	60.328	10.524	85572116.975984
2014/01/03	08:55:24	ok	ok	429.2000	61.136	0.017781	20.48	60.069	10.652	93263824.730683
2014/01/03	09:11:41	ok	ok	429.0400	61.100	0.017861	20.61	59.968	10.715	81440625.412131
2014/01/03	09:29:04	ok	ok	429.1660	61.119	0.017776	20.82	59.544	10.770	85130107.373009
2014/01/03	09:45:22	ok	ok	429.0220	61.085	0.017857	20.86	59.673	10.818	78552922.646014
2014/01/03	10:02:45	ok	ok	429.1680	61.121	0.017771	20.97	59.415	10.840	92368553.646001
2014/01/03	10:19:03	ok	ok	429.0620	61.085	0.017856	21.00	59.390	10.855	86682162.634203
2014/01/03	10:36:13	ok	ok	429.2000	61.117	0.017782	21.29	58.916	10.950	89843257.573605
2014/01/03	10:52:31	ok	ok	429.0460	61.073	0.017854	21.18	59.296	10.951	87782810.921364
2014/01/03	11:09:41	ok	ok	429.1960	61.113	0.017777	21.45	58.726	11.017	82506160.862172
2014/01/03	11:26:00	ok	ok	429.0620	61.077	0.017855	21.50	58.887	11.079	82888452.669665
2014/01/03	11:43:11	ok	ok	429.1800	61.098	0.017782	21.69	58.579	11.142	85311223.098110
2014/01/03	11:59:29	ok	ok	429.0580	61.068	0.017853	21.63	58.969	11.178	86157780.640971
2014/01/03	12:16:52	ok	ok	429.1620	61.076	0.017763	21.76	58.682	11.207	87979508.812136
2014/01/03	12:32:04	ok	ok	428.8920	61.063	0.017765	20.72	59.894	10.770	59741959.957304
2014/01/03	12:33:03	--	ok	429.0520	61.145	0.017765	20.78	59.904	10.809	61454151.032130
2014/01/03	12:48:46	ok	ok	429.1660	61.148	0.017766	19.76	61.919	10.528	57044862.612285
2014/01/03	13:05:27	ok	ok	428.9940	61.110	0.017887	19.38	62.578	10.405	58165824.138203
2014/01/03	13:22:33	ok	ok	428.9720	61.084	0.017865	19.47	61.390	10.262	52245032.464476
2014/01/03	13:23:32	--	ok	428.9720	61.113	0.017865	19.60	61.260	10.318	62225708.147142
2014/01/03	13:43:21	ok	ok	429.0040	61.129	0.017901	18.67	63.477	10.122	57992625.894589
2014/01/03	14:01:11	ok	ok	429.0180	61.124	0.017883	18.94	61.815	10.016	55987941.153389
2014/01/03	14:02:10	--	ok	429.0420	61.146	0.017883	19.08	61.657	10.073	58790226.988013
2014/01/03	14:17:17	ok	ok	428.9760	61.138	0.017909	18.82	61.885	9.956	59239826.135538
2014/01/03	14:18:16	--	ok	429.0900	61.154	0.017909	18.95	61.756	10.012	61079391.791395
2014/01/03	14:35:36	ok	ok	428.9920	61.102	0.017887	18.72	61.959	9.909	58690784.611534
2014/01/03	14:36:35	--	ok	429.0180	61.132	0.017887	18.86	61.862	9.976	60163165.883143
2014/01/03	14:51:02	ok	ok	429.1780	61.156	0.017828	18.60	62.329	9.898	54870143.744153
2014/01/03	15:09:44	ok	ok	429.1840	61.151	0.017877	18.30	62.967	9.824	57725996.641717
