# Supplementary material for: Plastic Creep Constraint in Nylon Instrument Strings
Source: Materials (Basel). 2025 Jan 7;18(2):223. doi: 10.3390/ma18020223 (PMC11766866; doi:10.3390/ma18020223)
Supplement: Supplementary file 1 [file materials-18-00223-s001.zip › data_files/string_N20_nylon/string_test_data_N20_step_2.csv]

Date	Time	+-	f0	Frequency	Tension	LengthAdj	Temp	Rel.Hm	Abs.Hm	Pk.Magnitude
2014/01/03	15:30:31	--	ok	427.864	61.119	0.017877	13.06	64.668	7.348	55645109.05
2014/01/03	15:30:47	--	ok	464.812	71.594	0.019628	12.74	65.195	7.262	34372733.38
2014/01/03	15:31:00	--	ok	463.568	71.289	0.019538	12.68	65.475	7.267	37372574.79
2014/01/03	15:31:13	--	ok	463.386	71.018	0.01951	12.54	65.885	7.249	38629722.59
2014/01/03	15:31:13	--	ok	463.386	71.018	0.019491	12.54	65.885	7.249	38629722.59
2014/01/03	15:43:34	--	ok	460.8400	70.427	0.019491	18.01	55.264	8.475	35161285.170156
2014/01/03	15:43:47	--	ok	461.7260	70.697	0.019602	18.04	55.146	8.472	44465734.946566
2014/01/03	15:44:00	ok	ok	462.8520	71.004	0.019667	17.84	55.484	8.423	44361114.164199
2014/01/03	15:45:12	ok	ok	462.8300	71.001	0.019639	18.21	55.232	8.571	43398191.481588
2014/01/03	16:01:03	ok	ok	462.9900	71.035	0.019763	19.37	56.509	9.391	47522904.378159
2014/01/03	16:02:02	--	ok	463.1860	71.074	0.019763	19.76	55.830	9.492	37826149.918027
2014/01/03	16:16:55	ok	ok	462.9900	71.024	0.019877	19.68	57.688	9.763	55515617.767840
2014/01/03	16:31:41	ok	ok	463.1600	71.085	0.01993	20.32	56.467	9.920	54956510.213706
2014/01/03	16:47:20	ok	ok	462.9980	71.034	0.020005	20.54	56.469	10.049	51214062.974291
2014/01/03	17:01:54	ok	ok	463.0480	71.060	0.02012	20.36	57.456	10.117	50085831.785622
2014/01/03	17:19:31	ok	ok	462.8020	71.015	0.020103	20.85	56.485	10.234	47371547.547337
2014/01/03	17:20:31	--	ok	463.1660	70.949	0.020103	20.82	56.634	10.243	47357810.616898
2014/01/03	17:32:16	ok	ok	463.1100	71.019	0.020123	20.80	56.816	10.264	47805449.321694
2014/01/03	17:48:17	ok	ok	462.8320	71.026	0.020215	20.74	56.838	10.232	49761497.654246
2014/01/03	18:01:27	ok	ok	463.0240	71.065	0.020246	20.70	57.077	10.252	49593169.668691
2014/01/03	18:18:53	ok	ok	462.9960	71.045	0.020328	20.61	57.402	10.256	43534590.140680
2014/01/03	18:19:52	--	ok	462.9560	71.045	0.020328	20.87	56.888	10.319	36758647.843166
2014/01/03	18:31:52	ok	ok	462.8580	71.048	0.020338	20.87	56.857	10.314	44300514.957301
2014/01/03	18:32:51	--	ok	462.9700	71.063	0.020338	20.84	57.006	10.323	38069456.090548
2014/01/03	18:47:05	ok	ok	462.8500	71.028	0.020412	20.68	57.013	10.228	47700876.259642
2014/01/03	19:05:23	ok	ok	462.9300	71.043	0.020457	20.55	57.392	10.219	47737713.158672
2014/01/03	19:06:22	--	ok	463.0880	71.074	0.020457	20.82	56.819	10.277	37412044.702022
2014/01/03	19:19:56	ok	ok	462.8360	71.022	0.020536	20.68	56.952	10.217	48040440.034830
2014/01/03	19:38:24	ok	ok	463.1640	70.988	0.020648	20.34	57.728	10.154	60172642.164420
2014/01/03	19:53:50	ok	ok	462.9820	71.033	0.020607	20.56	56.933	10.143	46039235.039449
2014/01/03	19:54:49	--	ok	462.9180	71.033	0.020607	20.68	56.859	10.201	42454356.447432
2014/01/03	20:08:35	ok	ok	462.9320	70.898	0.020622	20.59	56.938	10.161	55715505.315844
2014/01/03	20:09:34	--	ok	463.1240	70.994	0.020622	20.70	56.893	10.219	55533958.558875
2014/01/03	20:24:12	ok	ok	462.9080	71.020	0.020731	20.58	56.906	10.150	48023935.389984
2014/01/03	20:38:30	ok	ok	463.1380	71.061	0.020781	20.46	57.133	10.119	44634694.804648
2014/01/03	20:53:53	ok	ok	462.8440	71.006	0.020805	20.58	56.875	10.144	46414874.114078
2014/01/03	20:54:53	--	ok	462.8360	71.008	0.020805	20.66	56.826	10.183	48799502.940445
2014/01/03	21:08:12	ok	ok	462.9780	70.867	0.020811	20.28	57.658	10.106	51519216.505299
2014/01/03	21:09:11	--	ok	463.1600	70.976	0.020811	20.62	56.912	10.175	48192597.993995
2014/01/03	21:23:38	ok	ok	462.8460	71.004	0.020877	20.42	57.035	10.079	49262063.932018
2014/01/03	21:38:20	ok	ok	462.8240	70.821	0.02085	20.56	56.749	10.110	49797188.831297
2014/01/03	21:39:19	--	ok	462.9980	70.894	0.02085	20.52	56.927	10.118	46695691.198582
2014/01/03	21:53:55	ok	ok	463.1520	70.848	0.020936	20.33	57.083	10.034	48790433.383331
2014/01/03	21:54:54	--	ok	463.0760	70.859	0.020936	20.54	56.900	10.125	44782437.077387
2014/01/03	22:09:54	ok	ok	463.0620	71.035	0.021036	20.10	57.661	10.001	46210915.462239
2014/01/03	22:25:41	ok	ok	462.9760	70.773	0.020988	20.40	56.817	10.028	52045951.566271
2014/01/03	22:40:48	ok	ok	462.9960	70.822	0.021046	20.15	57.424	9.989	48092447.937770
2014/01/03	22:41:48	--	ok	463.1500	70.926	0.021046	20.48	56.798	10.072	47728746.533819
2014/01/03	22:56:21	ok	ok	463.0560	71.022	0.021096	20.27	57.197	10.019	47676728.092238
2014/01/03	23:11:44	ok	ok	463.0640	71.031	0.021115	20.23	57.129	9.984	45040545.757728
2014/01/03	23:28:00	ok	ok	462.9920	70.993	0.021157	20.29	56.954	9.988	47350173.055344
2014/01/03	23:45:06	ok	ok	463.1260	70.875	0.021158	20.47	56.582	10.028	50356627.873092
2014/01/04	00:00:52	ok	ok	462.8060	70.885	0.021212	20.48	56.583	10.034	47771208.500057
2014/01/04	00:01:51	--	ok	463.1860	70.825	0.021212	20.43	56.668	10.019	43498991.215290
2014/01/04	00:15:57	ok	ok	462.9820	71.013	0.021225	20.31	56.650	9.946	44018184.122674
2014/01/04	00:33:52	ok	ok	462.9920	70.984	0.021291	20.16	56.934	9.909	42302346.646678
2014/01/04	00:52:43	ok	ok	462.8100	70.933	0.021339	20.20	56.695	9.891	44979110.859792
2014/01/04	00:53:42	--	ok	463.0280	71.015	0.021339	20.42	56.513	9.986	37042603.101172
2014/01/04	01:07:35	ok	ok	462.8840	70.890	0.021347	20.15	56.779	9.877	46178291.353516
2014/01/04	01:08:34	--	ok	462.8240	70.888	0.021347	20.35	56.656	9.971	43070896.602522
2014/01/04	01:22:01	ok	ok	462.8700	70.959	0.021359	20.20	56.818	9.912	45783201.098251
2014/01/04	01:37:07	ok	ok	462.9800	70.951	0.021422	20.09	56.955	9.872	45054356.515849
2014/01/04	01:38:06	--	ok	462.9760	70.950	0.021422	20.36	56.534	9.955	37913645.053495
2014/01/04	01:54:13	ok	ok	462.8460	70.917	0.021411	20.06	57.011	9.865	43719758.774552
2014/01/04	02:09:02	ok	ok	463.0000	70.918	0.021477	20.31	56.465	9.914	46724366.233269
2014/01/04	02:10:01	--	ok	462.8180	70.864	0.021477	20.38	56.476	9.956	39679670.391120
2014/01/04	02:22:53	ok	ok	462.9760	70.977	0.021461	20.36	56.473	9.944	42607031.844695
2014/01/04	02:39:05	ok	ok	462.9900	70.892	0.021536	20.35	56.471	9.938	53165933.021236
2014/01/04	02:58:47	ok	ok	463.1580	70.774	0.021605	19.43	58.839	9.812	56518411.224186
2014/01/04	03:15:54	ok	ok	463.1160	70.744	0.021579	20.26	56.397	9.873	50081620.279545
2014/01/04	03:16:53	--	ok	462.9700	70.738	0.021579	20.26	56.427	9.879	50728427.036148
2014/01/04	03:29:54	ok	ok	462.9120	70.744	0.021553	20.10	56.557	9.809	53084017.970261
2014/01/04	03:30:53	--	ok	463.1220	70.790	0.021553	20.27	56.460	9.890	56472562.128729
2014/01/04	03:45:25	ok	ok	463.0180	70.742	0.02162	20.06	56.643	9.801	49681341.783249
2014/01/04	03:46:24	--	ok	463.0260	70.744	0.02162	20.26	56.458	9.884	48858845.958347
2014/01/04	03:59:50	ok	ok	462.9860	70.751	0.021603	20.08	56.554	9.797	50370346.761357
2014/01/04	04:00:49	--	ok	463.1580	70.801	0.021603	20.24	56.455	9.872	46890661.150238
2014/01/04	04:16:15	ok	ok	462.8840	70.840	0.02168	19.98	56.938	9.806	48296466.812514
2014/01/04	04:31:08	ok	ok	462.9840	70.748	0.021658	20.02	56.883	9.820	56799986.326007
2014/01/04	04:47:20	ok	ok	462.8420	70.802	0.021751	20.12	56.406	9.794	48764114.803055
2014/01/04	05:02:24	ok	ok	463.2000	70.785	0.02175	19.96	56.935	9.794	50327627.036542
2014/01/04	05:17:31	ok	ok	463.1720	70.748	0.021755	20.06	56.735	9.817	49112126.597778
2014/01/04	05:18:30	--	ok	463.1440	70.749	0.021755	20.28	56.430	9.891	47236210.538717
2014/01/04	05:31:58	ok	ok	462.9120	70.735	0.021821	20.04	56.916	9.837	47117051.922660
2014/01/04	05:32:58	--	ok	463.1160	70.761	0.021821	20.32	56.375	9.904	45390178.555815
2014/01/04	05:47:59	ok	ok	463.1420	70.738	0.021821	20.36	56.350	9.923	52003108.952535
2014/01/04	05:48:58	--	ok	462.9240	70.728	0.021821	20.38	56.353	9.935	48378004.013245
2014/01/04	06:03:17	ok	ok	462.9660	70.740	0.021836	20.22	56.636	9.892	49594454.302976
2014/01/04	06:04:17	--	ok	463.1440	70.762	0.021836	20.40	56.356	9.947	47469838.328696
2014/01/04	06:19:32	ok	ok	462.9720	70.713	0.02186	20.40	56.325	9.941	51678787.543105
2014/01/04	06:34:01	ok	ok	462.9860	70.739	0.021936	19.96	57.456	9.884	49632457.892900
2014/01/04	06:35:00	--	ok	463.1760	70.767	0.021936	20.40	56.417	9.958	48238147.879260
2014/01/04	06:49:49	ok	ok	463.1880	70.745	0.021901	20.28	56.399	9.885	50609590.454203
2014/01/04	06:50:48	--	ok	463.1340	70.745	0.021901	20.37	56.382	9.934	51759156.923825
2014/01/04	07:05:38	ok	ok	463.0580	70.743	0.021988	20.05	57.163	9.885	47869995.745844
2014/01/04	07:23:52	ok	ok	462.8620	70.676	0.021946	20.27	56.398	9.879	49171670.375892
2014/01/04	07:24:52	--	ok	462.8120	70.681	0.021946	20.37	56.413	9.940	48658483.793790
2014/01/04	07:40:09	ok	ok	463.0140	70.737	0.022007	20.08	57.014	9.877	50547628.742452
2014/01/04	07:56:38	ok	ok	463.0040	70.824	0.022037	20.12	57.235	9.938	47626850.242937
2014/01/04	08:13:49	ok	ok	463.0480	70.739	0.022026	20.46	56.303	9.972	51373936.458153
2014/01/04	08:33:22	ok	ok	462.9640	70.687	0.022051	20.35	56.840	10.003	48950375.925793
2014/01/04	08:34:21	--	ok	462.9660	70.713	0.022051	20.64	56.299	10.077	48746377.676003
2014/01/04	08:48:22	ok	ok	463.0620	70.741	0.022039	20.72	56.188	10.104	53100574.079920
2014/01/04	09:04:26	ok	ok	462.8200	70.750	0.022106	20.80	56.169	10.147	48427420.692144
2014/01/04	09:05:26	--	ok	463.1780	70.742	0.022106	20.81	56.294	10.176	42716283.313730
2014/01/04	09:20:27	ok	ok	463.1440	70.744	0.022138	20.88	56.150	10.191	55592797.210998
2014/01/04	09:38:36	ok	ok	463.0600	70.796	0.022175	20.67	56.673	10.161	47482609.462973
2014/01/04	09:57:56	ok	ok	463.1060	70.829	0.022179	20.77	56.534	10.196	50416554.121517
2014/01/04	10:15:45	ok	ok	463.0000	70.773	0.022231	20.81	56.633	10.237	42639954.623938
2014/01/04	10:16:44	--	ok	463.0060	70.779	0.022231	21.06	56.208	10.309	34049056.217595
2014/01/04	10:34:25	ok	ok	462.9800	70.776	0.022266	21.06	56.177	10.303	44413658.513643
2014/01/04	10:48:58	ok	ok	462.8460	70.743	0.02227	21.21	56.107	10.380	49433790.517694
2014/01/04	11:06:35	ok	ok	462.9760	70.769	0.022294	21.28	56.024	10.407	49179302.278058
2014/01/04	11:07:34	--	ok	463.1480	70.828	0.022294	21.38	56.132	10.487	40032263.107964
2014/01/04	11:23:45	ok	ok	462.9540	70.755	0.022349	21.17	56.563	10.440	48974619.856186
2014/01/04	11:24:44	--	ok	462.9820	70.761	0.022349	21.46	56.144	10.538	40712266.273931
2014/01/04	11:42:27	ok	ok	462.8380	70.750	0.022349	21.22	56.725	10.501	46479166.731066
2014/01/04	11:43:26	--	ok	463.0520	70.776	0.022349	21.54	56.032	10.566	42778322.684087
2014/01/04	11:57:22	ok	ok	463.0080	70.601	0.022387	21.60	55.979	10.593	54285800.101397
2014/01/04	11:58:22	--	ok	462.8520	70.549	0.022387	21.60	56.103	10.616	54508310.826498
2014/01/04	12:12:06	ok	ok	462.9780	70.762	0.022484	21.20	57.245	10.585	45711224.131414
2014/01/04	12:27:31	ok	ok	462.8940	70.736	0.022477	21.60	56.288	10.651	49165313.626621
2014/01/04	12:28:30	--	ok	462.8540	70.739	0.022477	21.71	56.150	10.693	42265217.014543
2014/01/04	12:43:08	ok	ok	462.8600	70.541	0.022472	21.60	56.504	10.692	55311066.723403
2014/01/04	12:44:07	--	ok	463.0460	70.626	0.022472	21.78	56.191	10.744	56448601.997516
2014/01/04	12:57:53	ok	ok	463.0440	70.523	0.022506	21.66	56.359	10.702	53140401.281898
2014/01/04	12:58:52	--	ok	462.9840	70.543	0.022506	21.84	56.200	10.783	49048968.320830
2014/01/04	13:13:43	ok	ok	462.9720	70.589	0.022506	21.62	56.538	10.711	54273593.127956
2014/01/04	13:29:33	ok	ok	463.1020	70.532	0.022569	21.71	56.335	10.728	54744394.843122
2014/01/04	13:30:33	--	ok	463.0440	70.548	0.022569	21.87	56.235	10.808	53769706.197210
2014/01/04	13:44:57	ok	ok	462.8060	70.721	0.022668	21.41	57.400	10.743	49983873.495194
2014/01/04	14:01:27	ok	ok	462.8460	70.678	0.022662	21.82	56.383	10.805	48372423.321993
2014/01/04	14:17:01	ok	ok	463.1980	70.629	0.022716	21.52	57.294	10.791	45582452.177523
2014/01/04	14:32:25	ok	ok	463.1380	70.595	0.022678	20.35	59.044	10.391	48271133.078821
2014/01/04	14:33:24	--	ok	463.1300	70.646	0.022678	20.62	58.292	10.421	41352208.058228
2014/01/04	14:46:57	ok	ok	463.1760	70.711	0.022712	20.00	59.111	10.192	47572920.462784
2014/01/04	15:04:32	ok	ok	463.0560	70.570	0.022769	19.84	59.329	10.135	44614267.880662
2014/01/04	15:05:32	--	ok	462.8760	70.527	0.022769	19.82	59.478	10.148	50144687.346899
2014/01/04	15:18:49	ok	ok	462.9120	70.591	0.022738	19.54	59.586	10.001	48965305.127431
2014/01/04	15:19:49	--	ok	463.0180	70.666	0.022738	19.59	59.685	10.047	51326113.661108
2014/01/04	15:34:40	ok	ok	462.9360	70.523	0.022812	19.24	60.084	9.909	53465524.897927
2014/01/04	15:35:39	--	ok	462.9000	70.551	0.022812	19.44	59.934	10.001	59006995.264205
2014/01/04	15:50:06	ok	ok	463.0360	70.616	0.022866	18.79	61.459	9.870	52321061.852944
2014/01/04	15:51:05	--	ok	463.1980	70.698	0.022866	19.25	60.085	9.915	50341293.150960
2014/01/04	16:05:30	ok	ok	462.9640	70.533	0.022845	18.96	60.492	9.813	49814954.045162
2014/01/04	16:06:29	--	ok	462.8660	70.547	0.022845	19.10	60.273	9.858	49103484.385025
2014/01/04	16:20:54	ok	ok	463.0200	70.616	0.022895	18.55	61.661	9.763	45121931.122526
2014/01/04	16:36:32	ok	ok	462.9280	70.521	0.022873	18.80	60.527	9.726	44937809.561454
2014/01/04	16:37:32	--	ok	462.8860	70.551	0.022873	18.94	60.519	9.806	55115670.106499
2014/01/04	16:52:49	ok	ok	463.0760	70.642	0.022912	18.48	61.469	9.693	52761956.113603
2014/01/04	17:10:38	ok	ok	462.8200	70.477	0.022894	18.58	60.883	9.657	43783195.242959
2014/01/04	17:11:37	--	ok	462.8120	70.490	0.022894	18.74	60.789	9.734	51557923.284890
2014/01/04	17:27:21	ok	ok	462.9900	70.598	0.022928	18.20	61.933	9.605	46148044.503911
2014/01/04	17:46:02	ok	ok	462.8520	70.466	0.022923	18.37	61.060	9.566	45237038.143040
2014/01/04	18:01:39	ok	ok	462.9980	70.591	0.0229	18.24	61.189	9.512	44040572.508579
2014/01/04	18:02:38	--	ok	463.1240	70.677	0.0229	18.47	61.016	9.615	51290015.599506
2014/01/04	18:19:56	ok	ok	462.9800	70.511	0.022953	18.64	60.622	9.650	45381021.996651
2014/01/04	18:20:55	--	ok	463.0320	70.591	0.022953	19.04	60.112	9.797	43539634.008358
2014/01/04	18:37:29	ok	ok	463.0400	70.571	0.022954	19.82	59.174	10.096	46025697.130899
2014/01/04	18:53:33	ok	ok	462.8540	70.459	0.022963	20.02	59.175	10.215	50544740.062146
2014/01/04	18:54:32	--	ok	462.9720	70.480	0.022963	20.42	58.536	10.344	47791521.275894
2014/01/04	19:10:27	ok	ok	463.0840	70.563	0.022964	20.62	58.230	10.410	53660763.080580
2014/01/04	19:28:58	ok	ok	462.8000	70.583	0.023004	20.85	57.868	10.485	48856501.107763
2014/01/04	19:46:19	ok	ok	463.0620	70.546	0.022984	21.00	57.645	10.536	47726523.618421
2014/01/04	20:05:01	ok	ok	462.8320	70.580	0.023047	21.07	57.533	10.558	47730775.150163
2014/01/04	20:23:28	ok	ok	463.0780	70.738	0.023101	20.98	57.550	10.506	50437455.784578
2014/01/04	20:40:11	ok	ok	462.8160	70.578	0.023093	21.09	57.382	10.543	47777869.637814
2014/01/04	20:58:52	ok	ok	463.0160	70.722	0.023107	21.01	57.370	10.492	46887802.482767
2014/01/04	21:14:51	ok	ok	462.9720	70.683	0.023158	20.90	57.722	10.489	43457800.204780
2014/01/04	21:15:50	--	ok	462.9440	70.702	0.023158	21.13	57.265	10.545	37002168.113638
2014/01/04	21:31:54	ok	ok	462.9980	70.722	0.023156	21.06	57.101	10.473	44209192.520455
2014/01/04	21:32:53	--	ok	463.1740	70.753	0.023156	21.14	57.113	10.524	35097140.941424
2014/01/04	21:49:24	ok	ok	462.8600	70.591	0.023194	20.91	57.324	10.422	46982101.046591
2014/01/04	21:50:24	--	ok	462.8120	70.598	0.023194	21.06	57.193	10.490	42417998.580515
2014/01/04	22:08:26	ok	ok	463.0900	70.732	0.023233	20.81	57.463	10.387	46133227.384644
2014/01/04	22:23:58	ok	ok	462.8060	70.575	0.023245	20.85	57.100	10.346	45508796.322809
2014/01/04	22:24:58	--	ok	462.8340	70.607	0.023245	20.98	57.089	10.422	39547564.108243
2014/01/04	22:41:41	ok	ok	463.0360	70.721	0.023241	20.73	57.266	10.304	43559691.385870
2014/01/04	22:57:01	ok	ok	463.1660	70.725	0.02331	20.82	57.003	10.310	46138226.727519
2014/01/04	23:11:12	ok	ok	462.9680	70.716	0.023282	20.56	57.363	10.220	41552205.046573
2014/01/04	23:12:11	--	ok	463.1720	70.748	0.023282	20.74	57.084	10.277	30905956.759007
2014/01/04	23:25:39	ok	ok	463.0740	70.705	0.023348	20.72	56.927	10.237	45133884.740230
2014/01/04	23:47:02	ok	ok	462.9400	70.672	0.023366	19.90	59.004	10.115	48439638.156856
2014/01/04	23:48:01	--	ok	463.1560	70.744	0.023366	20.71	56.864	10.219	42090932.228452
2014/01/05	00:02:07	ok	ok	462.9740	70.456	0.023358	20.64	56.761	10.159	49420559.309793
2014/01/05	00:21:33	ok	ok	463.0060	70.703	0.02347	19.78	58.589	9.973	50176337.987325
2014/01/05	00:36:50	ok	ok	462.9720	70.454	0.023401	20.39	56.693	10.001	47093693.348373
2014/01/05	00:51:31	ok	ok	462.9580	70.470	0.023369	20.10	57.109	9.905	50017932.565296
2014/01/05	00:52:30	--	ok	463.1240	70.554	0.023369	20.28	56.860	9.966	51559999.745438
2014/01/05	01:05:59	ok	ok	463.0520	70.462	0.023435	20.02	57.097	9.857	48016434.819356
2014/01/05	01:06:58	--	ok	463.0540	70.472	0.023435	20.18	56.938	9.921	47624795.437367
2014/01/05	01:20:39	ok	ok	462.9480	70.472	0.023402	20.00	56.910	9.813	46709318.697753
2014/01/05	01:21:38	--	ok	463.1300	70.550	0.023402	20.13	56.838	9.875	46208475.123157
2014/01/05	01:37:18	ok	ok	463.1100	70.465	0.023472	20.15	56.564	9.839	50603258.205939
2014/01/05	01:38:17	--	ok	462.9080	70.453	0.023472	20.06	56.766	9.822	50046320.938683
2014/01/05	01:52:24	ok	ok	462.9120	70.712	0.023456	20.01	56.728	9.787	42166444.796360
2014/01/05	02:09:16	ok	ok	462.9060	70.630	0.023507	19.72	57.113	9.688	46012731.590899
2014/01/05	02:25:39	ok	ok	463.0320	70.700	0.023595	19.28	58.085	9.601	46559590.827325
2014/01/05	02:43:08	ok	ok	462.8800	70.603	0.023559	19.64	56.641	9.563	47239245.110025
2014/01/05	02:59:05	ok	ok	463.0140	70.703	0.02362	19.20	57.737	9.499	46619068.408486
2014/01/05	03:15:05	ok	ok	462.8440	70.607	0.023583	19.45	56.705	9.467	48528535.459258
2014/01/05	03:29:44	ok	ok	463.1260	70.731	0.023587	19.51	56.622	9.487	44411584.622507
2014/01/05	03:44:35	ok	ok	462.9020	70.619	0.023607	19.40	56.575	9.418	45125734.374907
2014/01/05	04:00:35	ok	ok	463.0780	70.713	0.023663	18.88	57.840	9.338	44400960.942974
2014/01/05	04:15:53	ok	ok	462.8420	70.607	0.023574	18.98	57.398	9.322	46724974.775087
2014/01/05	04:31:14	ok	ok	462.8180	70.653	0.023584	19.02	57.099	9.295	43884267.219558
2014/01/05	04:46:46	ok	ok	462.9600	70.653	0.023647	19.10	56.530	9.246	45738440.083059
2014/01/05	05:01:50	ok	ok	462.8660	70.446	0.023574	18.89	56.957	9.201	46397541.955722
2014/01/05	05:02:49	--	ok	463.0420	70.500	0.023574	19.13	56.534	9.263	47155510.685769
2014/01/05	05:17:25	ok	ok	463.0200	70.447	0.023634	19.12	56.349	9.227	47866444.008847
2014/01/05	05:18:24	--	ok	462.8960	70.441	0.023634	19.10	56.407	9.226	44542168.655053
2014/01/05	05:32:56	ok	ok	462.9440	70.458	0.02359	18.67	57.137	9.111	50644982.699970
2014/01/05	05:33:56	--	ok	463.1640	70.551	0.02359	18.99	56.544	9.189	45186701.416815
2014/01/05	05:50:12	ok	ok	463.0760	70.456	0.023655	18.98	56.389	9.158	47309667.120365
2014/01/05	05:51:11	--	ok	462.9580	70.450	0.023655	18.96	56.417	9.152	43960061.237581
2014/01/05	06:04:52	ok	ok	462.8760	70.689	0.023633	18.80	56.546	9.086	42121169.643148
2014/01/05	06:22:35	ok	ok	463.0760	70.455	0.02367	18.84	56.276	9.065	48471915.836966
2014/01/05	06:23:34	--	ok	462.9220	70.447	0.02367	18.83	56.428	9.084	49793085.896317
2014/01/05	06:37:16	ok	ok	462.8720	70.450	0.023627	18.56	56.662	8.977	49822145.702638
2014/01/05	06:38:15	--	ok	463.0560	70.509	0.023627	18.76	56.417	9.044	45530118.249864
2014/01/05	06:53:17	ok	ok	462.8220	70.426	0.023674	18.67	56.342	8.985	49367838.463275
2014/01/05	07:09:30	ok	ok	462.8540	70.670	0.023662	18.45	56.432	8.883	41801169.712522
2014/01/05	07:27:42	ok	ok	462.9920	70.440	0.023703	18.46	56.372	8.878	45176757.505004
2014/01/05	07:28:41	--	ok	462.9660	70.452	0.023703	18.53	56.291	8.902	49816348.390355
2014/01/05	07:43:54	ok	ok	462.9440	70.450	0.023651	17.90	57.933	8.826	43821662.038354
2014/01/05	07:44:53	--	ok	463.1400	70.532	0.023651	18.49	56.407	8.900	49189876.019450
2014/01/05	08:03:09	ok	ok	462.9300	70.435	0.023629	17.92	57.753	8.809	46115298.400107
2014/01/05	08:04:08	--	ok	463.0980	70.470	0.023629	18.47	56.282	8.869	49615236.043678
2014/01/05	08:17:50	ok	ok	462.8040	70.632	0.023689	18.30	56.409	8.800	40961911.580166
2014/01/05	08:35:49	ok	ok	463.1000	70.447	0.023736	18.21	56.243	8.728	47982727.270421
2014/01/05	08:36:48	--	ok	463.0560	70.456	0.023736	18.30	56.256	8.777	47074529.619088
2014/01/05	08:50:42	ok	ok	462.8660	70.440	0.02368	18.16	56.297	8.710	45748260.552160
2014/01/05	08:51:42	--	ok	463.0980	70.505	0.02368	18.27	56.282	8.765	44394965.792351
2014/01/05	09:10:17	ok	ok	462.9360	70.432	0.023736	17.96	56.755	8.678	44470708.592207
2014/01/05	09:11:16	--	ok	462.9840	70.447	0.023736	18.22	56.336	8.747	48015604.875189
2014/01/05	09:26:45	ok	ok	462.9100	70.441	0.023774	17.77	57.305	8.663	48273618.584992
2014/01/05	09:27:45	--	ok	463.1300	70.516	0.023774	18.22	56.275	8.738	48619781.256901
2014/01/05	09:43:29	ok	ok	463.1300	70.461	0.023761	18.18	56.116	8.693	50446121.646681
2014/01/05	09:44:28	--	ok	463.0940	70.479	0.023761	18.26	56.159	8.741	46209216.854398
2014/01/05	10:00:52	ok	ok	462.8980	70.444	0.023778	17.78	57.245	8.659	45178264.059123
2014/01/05	10:01:51	--	ok	463.1080	70.517	0.023778	18.21	56.273	8.733	52198558.462289
2014/01/05	10:18:26	ok	ok	462.9040	70.426	0.023754	18.16	56.205	8.696	46729495.203096
2014/01/05	10:19:25	--	ok	462.9400	70.433	0.023754	18.31	56.166	8.768	47448017.333684
2014/01/05	10:36:02	ok	ok	462.9080	70.438	0.02379	18.12	56.596	8.736	47600313.857510
2014/01/05	10:37:01	--	ok	463.1140	70.498	0.02379	18.42	56.060	8.808	51650345.903817
2014/01/05	10:53:36	ok	ok	462.8460	70.420	0.023761	18.39	56.025	8.787	48110208.672964
2014/01/05	10:54:35	--	ok	462.8560	70.425	0.023761	18.52	56.075	8.863	52550836.325229
2014/01/05	11:08:45	ok	ok	463.1400	70.523	0.023752	18.56	56.050	8.880	45916169.717236
2014/01/05	11:24:09	ok	ok	462.8700	70.419	0.023773	18.62	55.937	8.894	49671522.309773
2014/01/05	11:25:08	--	ok	462.8580	70.428	0.023773	18.77	55.990	8.981	49934558.827273
2014/01/05	11:39:59	ok	ok	463.0680	70.450	0.023808	18.41	56.701	8.904	43217521.640118
2014/01/05	11:57:43	ok	ok	462.8460	70.416	0.02378	18.78	56.083	9.002	48247452.589629
2014/01/05	11:58:42	--	ok	462.8540	70.423	0.02378	18.93	55.891	9.050	48116728.836230
2014/01/05	12:14:23	ok	ok	463.0560	70.449	0.023812	18.64	56.644	9.017	51701343.458059
2014/01/05	12:31:01	ok	ok	462.8120	70.412	0.023799	18.68	56.619	9.034	49674548.117933
2014/01/05	12:32:00	--	ok	462.9180	70.430	0.023799	19.02	55.904	9.101	48256927.500669
2014/01/05	12:46:21	ok	ok	463.0560	70.453	0.023784	18.86	56.402	9.095	49315371.863978
2014/01/05	13:04:44	ok	ok	463.0080	70.429	0.023813	18.84	56.490	9.099	45441160.169630
2014/01/05	13:05:43	--	ok	463.0060	70.438	0.023813	19.18	55.928	9.191	46661345.316652
2014/01/05	13:20:30	ok	ok	462.8040	70.425	0.023777	18.91	56.501	9.138	49951726.957207
2014/01/05	13:21:30	--	ok	463.0360	70.451	0.023777	19.25	55.939	9.230	52501353.415088
2014/01/05	13:38:40	ok	ok	462.8840	70.414	0.023822	18.92	56.839	9.198	48963454.454220
2014/01/05	13:39:39	--	ok	462.9580	70.435	0.023822	19.35	55.861	9.272	55848560.056346
2014/01/05	13:54:23	ok	ok	462.8600	70.427	0.02378	19.08	56.435	9.220	50680963.881681
2014/01/05	13:55:23	--	ok	463.1260	70.458	0.02378	19.49	55.821	9.342	56187929.804740
2014/01/05	14:12:18	ok	ok	462.8140	70.382	0.023815	19.48	55.788	9.331	48095270.673780
2014/01/05	14:29:07	ok	ok	463.0660	70.445	0.02384	19.49	55.759	9.331	46227982.377146
2014/01/05	14:46:50	ok	ok	463.0180	70.433	0.023844	19.37	56.325	9.360	48177527.035648
2014/01/05	14:47:49	--	ok	463.0280	70.439	0.023844	19.66	55.815	9.434	47419896.555815
2014/01/05	15:03:12	ok	ok	463.0480	70.630	0.023864	19.66	55.723	9.419	47847933.873800
2014/01/05	15:21:24	ok	ok	463.0460	70.579	0.023888	19.40	56.575	9.418	45029705.205171
2014/01/05	15:38:41	ok	ok	463.0640	70.449	0.02383	19.84	55.688	9.513	48669212.510312
2014/01/05	15:39:41	--	ok	463.2000	70.468	0.02383	19.84	55.780	9.528	48745324.318469
2014/01/05	15:56:16	ok	ok	462.8640	70.478	0.023883	19.88	55.663	9.531	46391699.585985
2014/01/05	16:13:19	ok	ok	462.9760	70.443	0.023829	19.90	55.697	9.548	57019655.297766
2014/01/05	16:14:18	--	ok	463.1480	70.461	0.023829	19.89	55.849	9.568	55931686.100981
2014/01/05	16:31:43	ok	ok	462.8620	70.451	0.023897	20.00	55.527	9.574	45951129.539201
2014/01/05	16:46:39	ok	ok	462.9780	70.435	0.023839	19.94	55.733	9.576	55302722.224268
2014/01/05	16:47:39	--	ok	463.1500	70.446	0.023839	19.94	55.795	9.587	47991304.204070
2014/01/05	17:05:17	ok	ok	462.8660	70.452	0.023913	20.04	55.687	9.624	45753011.886094
2014/01/05	17:20:39	ok	ok	463.0580	70.435	0.023862	20.02	55.745	9.623	43957027.329804
2014/01/05	17:38:01	ok	ok	462.8660	70.460	0.023939	19.92	55.915	9.596	45193545.095991
2014/01/05	17:39:00	--	ok	462.9240	70.471	0.023939	20.12	55.729	9.677	40215860.968506
2014/01/05	17:55:23	ok	ok	463.0140	70.525	0.023965	19.98	55.862	9.621	46642862.115425
2014/01/05	18:13:07	ok	ok	462.8960	70.458	0.023948	20.12	55.729	9.677	46371956.527488
2014/01/05	18:30:24	ok	ok	463.1020	70.441	0.023941	20.22	55.621	9.715	55507808.011121
2014/01/05	18:47:53	ok	ok	462.9340	70.461	0.023961	20.35	55.609	9.787	47074988.820239
2014/01/05	19:04:43	ok	ok	463.1680	70.446	0.023947	20.48	55.566	9.853	45037261.097108
2014/01/05	19:22:27	ok	ok	463.1200	70.506	0.024	20.04	56.763	9.810	45917250.531084
2014/01/05	19:41:17	ok	ok	463.0460	70.514	0.023964	20.43	55.806	9.867	47380899.264799
2014/01/05	19:59:00	ok	ok	462.8700	70.454	0.023996	20.57	55.641	9.919	45121860.935640
2014/01/05	20:16:05	ok	ok	462.9300	70.479	0.023966	20.48	55.937	9.919	45302188.095529
2014/01/05	20:34:30	ok	ok	462.8300	70.452	0.024016	20.64	55.652	9.961	44228623.732144
2014/01/05	20:49:50	ok	ok	463.0060	70.498	0.023994	20.57	55.888	9.963	46846730.657145
2014/01/05	21:07:43	ok	ok	462.8240	70.451	0.024032	20.81	55.677	10.064	45413843.786017
2014/01/05	21:26:36	ok	ok	463.1660	70.551	0.024069	20.95	55.543	10.122	44348479.629387
2014/01/05	21:42:39	ok	ok	462.8640	70.457	0.024064	20.80	55.830	10.086	45241645.934337
2014/01/05	21:43:39	--	ok	462.9000	70.462	0.024064	20.98	55.671	10.163	37735151.973895
2014/01/05	22:02:14	ok	ok	462.9360	70.477	0.024081	20.88	55.872	10.141	44100396.136354
2014/01/05	22:03:13	--	ok	463.1540	70.537	0.024081	21.10	55.627	10.226	44805440.877232
2014/01/05	22:18:43	ok	ok	462.8680	70.455	0.024087	20.90	55.783	10.136	45403957.322409
2014/01/05	22:19:43	--	ok	462.8880	70.460	0.024087	21.10	55.751	10.249	41165331.664148
2014/01/05	22:36:22	ok	ok	462.8560	70.466	0.024073	21.03	55.833	10.222	43321497.469068
2014/01/05	22:37:21	--	ok	463.0780	70.519	0.024073	21.22	55.583	10.289	43731039.651696
2014/01/05	22:53:15	ok	ok	462.8480	70.457	0.024108	21.10	55.781	10.254	45761517.169098
2014/01/05	22:54:14	--	ok	462.8660	70.462	0.024108	21.21	55.674	10.300	41727657.397687
2014/01/05	23:10:45	ok	ok	463.0460	70.487	0.024082	21.00	56.261	10.283	44422240.209098
2014/01/05	23:25:39	ok	ok	463.0880	70.474	0.024145	21.42	55.643	10.420	45793294.681520
2014/01/05	23:26:38	--	ok	462.9400	70.468	0.024145	21.42	55.767	10.443	42343875.359673
2014/01/05	23:40:44	ok	ok	463.0960	70.497	0.024108	21.20	56.167	10.385	45581370.129691
2014/01/05	23:56:19	ok	ok	463.1200	70.344	0.024136	21.56	55.602	10.497	46052205.601977
2014/01/05	23:57:18	--	ok	462.9640	70.316	0.024136	21.61	55.733	10.552	46077844.480396
2014/01/06	00:12:29	ok	ok	463.0440	70.488	0.024131	21.48	55.899	10.505	44372334.332825
2014/01/06	00:28:00	ok	ok	462.8620	70.458	0.024195	21.45	56.080	10.520	46330234.171573
2014/01/06	00:28:59	--	ok	462.8660	70.463	0.024195	21.66	55.802	10.596	37937560.355073
2014/01/06	00:44:12	ok	ok	462.8400	70.272	0.024229	21.20	57.061	10.550	50069229.586468
2014/01/06	00:45:11	--	ok	463.1080	70.414	0.024229	21.71	55.779	10.622	46323713.311600
2014/01/06	00:59:05	ok	ok	462.8660	70.459	0.024222	21.62	55.827	10.576	47619119.834167
2014/01/06	01:15:57	ok	ok	463.0000	70.333	0.02418	21.40	56.968	10.656	51584417.695697
2014/01/06	01:31:31	ok	ok	462.8080	70.442	0.024226	21.75	56.125	10.713	48307945.176595
2014/01/06	01:32:30	--	ok	462.8740	70.455	0.024226	21.98	55.787	10.790	42226403.534418
2014/01/06	01:46:21	ok	ok	462.8400	70.270	0.024216	21.86	56.172	10.790	48894005.008197
2014/01/06	01:47:21	--	ok	463.0980	70.406	0.024216	22.11	55.807	10.875	48382066.658817
2014/01/06	02:02:20	ok	ok	462.9600	70.301	0.024221	20.60	58.503	10.447	46344297.399872
2014/01/06	02:03:19	--	ok	462.9960	70.363	0.024221	20.84	57.743	10.456	46762224.978012
2014/01/06	02:21:06	ok	ok	462.8920	70.358	0.024341	19.64	60.450	10.206	54705432.495217
2014/01/06	02:22:05	--	ok	463.1200	70.437	0.024341	20.21	58.717	10.249	59789356.997233
2014/01/06	02:36:53	ok	ok	463.0900	70.404	0.024298	19.64	59.419	10.032	44947458.336349
2014/01/06	02:37:52	--	ok	463.1080	70.428	0.024298	19.87	59.243	10.138	55252923.574402
2014/01/06	02:54:48	ok	ok	463.0060	70.409	0.024374	19.04	61.410	10.009	52103904.950747
2014/01/06	03:10:31	ok	ok	463.1440	70.411	0.024336	19.36	59.951	9.957	50067200.272027
2014/01/06	03:11:30	--	ok	463.1220	70.422	0.024336	19.51	59.763	10.013	52047143.005467
2014/01/06	03:26:31	ok	ok	463.0440	70.419	0.024396	18.93	61.512	9.961	57148988.207194
2014/01/06	03:42:53	ok	ok	463.1820	70.421	0.024357	19.26	60.147	9.931	46843890.772419
2014/01/06	03:43:52	--	ok	463.1540	70.430	0.024357	19.40	60.139	10.011	46695635.726593
2014/01/06	03:57:44	ok	ok	462.8220	70.363	0.024295	19.17	60.435	9.926	44719019.898531
2014/01/06	03:58:43	--	ok	463.0380	70.426	0.024295	19.36	60.224	10.002	54905884.177909
2014/01/06	04:14:12	ok	ok	463.0700	70.399	0.024365	19.01	61.104	9.941	42429813.449689
2014/01/06	04:15:11	--	ok	463.1820	70.424	0.024365	19.32	60.429	10.013	51775180.966363
2014/01/06	04:32:34	ok	ok	462.9000	70.374	0.024422	18.62	62.692	9.968	56485208.829840
2014/01/06	04:33:33	--	ok	463.1480	70.432	0.024422	19.30	60.607	10.030	58598069.037377
2014/01/06	04:48:47	ok	ok	463.1660	70.414	0.024391	19.10	60.726	9.932	44627071.429135
2014/01/06	04:49:46	--	ok	463.1500	70.422	0.024391	19.25	60.630	10.004	44122999.647864
2014/01/06	05:04:57	ok	ok	462.8060	70.305	0.024432	18.71	62.167	9.937	45316858.550856
2014/01/06	05:05:56	--	ok	462.9420	70.404	0.024432	19.23	60.687	10.002	52617217.500997
2014/01/06	05:21:46	ok	ok	463.1600	70.413	0.024392	18.93	61.211	9.912	43787713.212528
2014/01/06	05:36:23	ok	ok	462.9520	70.407	0.024354	18.94	61.213	9.918	46291838.108696
2014/01/06	05:52:50	ok	ok	463.1400	70.415	0.0244	18.68	61.892	9.875	39201692.591593
2014/01/06	06:07:55	ok	ok	463.0060	70.424	0.024455	18.98	61.129	9.928	41320817.061506
2014/01/06	06:08:54	--	ok	463.1520	70.438	0.024455	19.00	61.162	9.945	47999716.586562
2014/01/06	06:23:40	ok	ok	463.1940	70.425	0.0244	18.54	62.379	9.871	39814979.666705
2014/01/06	06:37:27	ok	ok	462.8220	70.367	0.024469	18.90	61.237	9.898	45777971.664535
2014/01/06	06:38:26	--	ok	462.9720	70.414	0.024469	18.91	61.298	9.914	48830812.672504
2014/01/06	06:55:09	ok	ok	463.1100	70.399	0.024461	18.86	61.290	9.884	41033177.637885
2014/01/06	06:56:08	--	ok	462.9300	70.381	0.024461	18.87	61.382	9.904	47295485.747341
2014/01/06	07:09:45	ok	ok	462.9160	70.404	0.0245	18.75	61.363	9.831	49332567.262124
2014/01/06	07:10:44	--	ok	463.0620	70.428	0.0245	18.82	61.404	9.879	46724518.624627
2014/01/06	07:28:08	ok	ok	462.8180	70.264	0.02446	18.82	61.434	9.884	52714888.325973
2014/01/06	07:43:01	ok	ok	463.0980	70.421	0.02442	18.29	63.025	9.827	41832780.068644
2014/01/06	08:00:30	ok	ok	463.0840	70.396	0.024486	18.76	61.665	9.886	50721828.154544
2014/01/06	08:01:29	--	ok	462.9440	70.399	0.024486	18.80	61.672	9.910	44088819.556487
2014/01/06	08:16:46	ok	ok	462.8040	70.349	0.024492	18.24	63.315	9.843	40381822.007615
2014/01/06	08:17:45	--	ok	462.9800	70.420	0.024492	18.78	61.758	9.912	44181686.145440
2014/01/06	08:32:33	ok	ok	463.0840	70.402	0.024495	18.65	61.827	9.848	45463402.089503
2014/01/06	08:33:33	--	ok	463.0720	70.417	0.024495	18.80	61.762	9.925	52426455.217674
2014/01/06	08:49:29	ok	ok	462.9900	70.413	0.02445	18.49	62.520	9.864	49219295.735075
2014/01/06	08:50:28	--	ok	463.1540	70.437	0.02445	18.79	61.820	9.928	46236706.816775
2014/01/06	09:07:19	ok	ok	462.9340	70.333	0.024514	18.58	62.086	9.848	52516127.562572
2014/01/06	09:08:18	--	ok	462.8900	70.350	0.024514	18.73	61.930	9.911	42783687.908390
2014/01/06	09:23:08	ok	ok	463.1880	70.434	0.024474	18.57	62.204	9.861	51188243.514435
2014/01/06	09:40:46	ok	ok	462.9920	70.349	0.02453	18.51	62.344	9.848	47012866.549322
2014/01/06	09:41:45	--	ok	462.9280	70.384	0.02453	18.75	62.054	9.942	54152601.750835
2014/01/06	09:57:18	ok	ok	463.0940	70.426	0.024487	18.59	62.207	9.873	45791394.125114
2014/01/06	10:15:48	ok	ok	463.0740	70.386	0.02455	18.52	62.436	9.868	52173809.587960
2014/01/06	10:16:47	--	ok	463.0180	70.406	0.02455	18.77	62.117	9.964	51253774.820511
2014/01/06	10:32:19	ok	ok	462.9100	70.400	0.024497	18.56	62.382	9.883	40864209.186422
2014/01/06	10:33:19	--	ok	463.1120	70.429	0.024497	18.78	62.209	9.985	49585453.451830
2014/01/06	10:50:49	ok	ok	463.0380	70.371	0.024565	18.54	62.499	9.890	50808164.954245
2014/01/06	10:51:48	--	ok	463.0340	70.402	0.024565	18.78	62.149	9.975	48273436.011751
2014/01/06	11:09:06	ok	ok	462.8280	70.344	0.024593	18.20	64.083	9.939	51977420.363618
2014/01/06	11:10:05	--	ok	463.0660	70.421	0.024593	18.82	62.275	10.019	45089425.875122
2014/01/06	11:26:43	ok	ok	463.1620	70.407	0.024555	18.55	62.860	9.953	44827306.883890
2014/01/06	11:27:42	--	ok	463.1980	70.425	0.024555	18.84	62.339	10.041	46306871.253270
2014/01/06	11:41:15	ok	ok	463.0600	70.420	0.024618	18.51	63.122	9.971	49472045.689641
2014/01/06	11:59:05	ok	ok	463.1300	70.410	0.024565	18.66	63.028	10.045	50356871.793734
2014/01/06	12:00:04	--	ok	463.1820	70.427	0.024565	18.93	62.414	10.107	49290576.246075
2014/01/06	12:16:56	ok	ok	462.9260	70.388	0.024614	18.57	63.461	10.060	50059145.815705
2014/01/06	12:17:55	--	ok	463.1740	70.434	0.024614	19.00	62.455	10.155	42779138.834606
2014/01/06	12:34:19	ok	ok	463.1340	70.395	0.024589	18.95	62.627	10.153	51164769.922298
2014/01/06	12:35:18	--	ok	463.0800	70.409	0.024589	19.13	62.477	10.237	48767630.829449
2014/01/06	12:48:47	ok	ok	462.9680	70.379	0.024631	18.72	63.635	10.178	43874560.585247
2014/01/06	12:49:46	--	ok	463.1400	70.434	0.024631	19.22	62.432	10.284	54508195.504634
2014/01/06	13:06:09	ok	ok	462.9120	70.299	0.024601	19.00	62.815	10.214	49511273.683565
2014/01/06	13:07:09	--	ok	462.9380	70.336	0.024601	19.25	62.557	10.322	46354510.740854
2014/01/06	13:21:08	ok	ok	463.0380	70.411	0.024638	18.88	63.602	10.269	45974705.602778
2014/01/06	13:39:11	ok	ok	462.8580	70.266	0.024613	19.23	62.674	10.330	48875970.948631
2014/01/06	13:40:10	--	ok	462.8160	70.289	0.024613	19.37	62.577	10.399	52100882.780506
2014/01/06	13:54:21	ok	ok	462.9880	70.398	0.024641	19.08	63.397	10.357	46804502.453758
2014/01/06	14:12:50	ok	ok	462.9800	70.329	0.024639	19.24	63.245	10.430	53971100.384627
2014/01/06	14:13:49	--	ok	463.0360	70.380	0.024639	19.50	62.688	10.497	49704535.787647
2014/01/06	14:29:19	ok	ok	463.0460	70.405	0.024615	19.32	63.168	10.466	50550118.028930
2014/01/06	14:47:49	ok	ok	462.8200	70.238	0.024646	19.39	63.030	10.487	45604316.236648
2014/01/06	14:48:48	--	ok	462.8620	70.270	0.024646	19.63	62.680	10.576	51125145.448424
2014/01/06	15:01:56	ok	ok	463.0940	70.434	0.02462	19.66	62.685	10.596	51496466.742562
2014/01/06	15:18:53	ok	ok	462.9560	70.332	0.024676	19.30	63.554	10.518	50775313.280472
2014/01/06	15:19:52	--	ok	463.0520	70.384	0.024676	19.63	62.860	10.607	48162848.403906
2014/01/06	15:36:31	ok	ok	463.0780	70.420	0.024687	19.36	63.295	10.512	42917668.465314
2014/01/06	15:53:41	ok	ok	462.8740	70.265	0.024685	19.36	63.265	10.507	50024916.593184
2014/01/06	15:54:40	--	ok	462.8420	70.293	0.024685	19.56	62.999	10.586	52634316.927654
2014/01/06	16:09:33	ok	ok	463.0980	70.427	0.024689	19.40	63.122	10.508	46129709.546807
2014/01/06	16:28:42	ok	ok	462.8160	70.237	0.024701	19.28	63.431	10.485	50058639.740242
2014/01/06	16:30:13	--	ok	462.8280	70.259	0.024701	19.45	63.220	10.555	48420009.349096
2014/01/06	16:44:54	ok	ok	463.0740	70.531	0.024743	19.20	63.657	10.473	42357896.388525
2014/01/06	17:03:10	ok	ok	462.9240	70.320	0.024732	19.13	63.675	10.433	47651587.447108
2014/01/06	17:04:09	--	ok	463.0060	70.377	0.024732	19.39	63.240	10.521	41875400.244268
2014/01/06	17:20:07	ok	ok	462.9400	70.397	0.024697	19.12	63.374	10.378	47067070.955850
2014/01/06	17:21:06	--	ok	463.1440	70.438	0.024697	19.29	63.253	10.462	47275839.227938
2014/01/06	17:38:49	ok	ok	462.8120	70.262	0.024744	19.04	63.510	10.351	56081245.901583
2014/01/06	17:55:06	ok	ok	462.9540	70.400	0.024716	19.00	63.533	10.330	46457956.448551
2014/01/06	17:56:06	--	ok	463.1700	70.437	0.024716	19.18	63.264	10.396	41520531.713366
2014/01/06	18:12:45	ok	ok	462.8400	70.310	0.024761	18.93	63.641	10.305	52203190.741582
2014/01/06	18:29:28	ok	ok	463.0100	70.423	0.024733	18.85	63.717	10.269	41623651.988943
2014/01/06	18:30:28	--	ok	463.1940	70.443	0.024733	19.08	63.427	10.362	41902393.755005
2014/01/06	18:45:19	ok	ok	462.9000	70.456	0.024806	19.04	63.331	10.322	40825159.343767
2014/01/06	19:01:11	ok	ok	463.0360	70.424	0.02475	18.84	63.566	10.239	51077856.757298
2014/01/06	19:02:11	--	ok	463.1980	70.445	0.02475	18.98	63.470	10.308	45454919.779384
2014/01/06	19:19:40	ok	ok	462.9540	70.377	0.024804	18.76	63.851	10.236	49354104.914128
2014/01/06	19:20:39	--	ok	462.9880	70.399	0.024804	18.92	63.520	10.280	48647394.800115
2014/01/06	19:37:03	ok	ok	463.1000	70.427	0.024821	18.68	63.837	10.186	46801774.378138
2014/01/06	19:54:37	ok	ok	462.8040	70.306	0.02481	18.70	63.721	10.179	44035560.634509
2014/01/06	20:10:53	ok	ok	463.1400	70.433	0.024785	18.53	64.020	10.125	51635802.807518
2014/01/06	20:29:49	ok	ok	462.8660	70.352	0.024834	18.36	64.794	10.145	41816573.506003
2014/01/06	20:30:48	--	ok	462.9580	70.407	0.024834	18.81	63.650	10.234	47022711.959675
2014/01/06	20:49:23	ok	ok	463.0880	70.427	0.02483	18.61	63.795	10.137	49067243.844321
2014/01/06	21:07:27	ok	ok	462.8400	70.318	0.024851	18.55	63.964	10.128	37190545.526347
2014/01/06	21:08:26	--	ok	462.8540	70.364	0.024851	18.75	63.700	10.206	47978067.457663
2014/01/06	21:23:19	ok	ok	463.0600	70.421	0.024824	18.55	63.845	10.109	50826923.946842
2014/01/06	21:24:18	--	ok	463.1960	70.438	0.024824	18.70	63.751	10.184	50174707.026954
2014/01/06	21:41:09	ok	ok	462.8220	70.308	0.024862	18.56	63.847	10.115	45385960.279544
2014/01/06	21:58:45	ok	ok	463.0340	70.420	0.024832	18.50	64.015	10.106	57689036.352837
2014/01/06	21:59:44	--	ok	463.1740	70.439	0.024832	18.66	63.864	10.178	48681415.775861
2014/01/06	22:15:42	ok	ok	462.8520	70.327	0.024881	18.42	64.031	10.061	48633973.216581
2014/01/06	22:16:41	--	ok	462.8240	70.366	0.024881	18.58	63.880	10.132	51353281.389738
2014/01/06	22:31:34	ok	ok	463.0180	70.424	0.024843	18.34	64.166	10.034	47344253.111395
2014/01/06	22:32:33	--	ok	463.1540	70.439	0.024843	18.55	63.875	10.114	44893760.695478
2014/01/06	22:48:03	ok	ok	462.8960	70.357	0.024902	18.41	64.059	10.059	44287740.716343
2014/01/06	22:49:02	--	ok	462.8800	70.378	0.024902	18.56	63.876	10.120	51215693.901856
2014/01/06	23:02:45	ok	ok	462.9740	70.420	0.024857	18.42	64.061	10.065	39832435.976625
2014/01/06	23:03:44	--	ok	463.1540	70.439	0.024857	18.60	63.883	10.145	48117730.895758
2014/01/06	23:17:40	ok	ok	462.8600	70.335	0.024916	18.43	64.122	10.081	53128167.412415
2014/01/06	23:18:40	--	ok	462.8080	70.364	0.024916	18.57	63.938	10.136	49662870.409897
2014/01/06	23:32:23	ok	ok	463.0480	70.428	0.024879	18.37	64.082	10.039	43965262.074175
2014/01/06	23:50:21	ok	ok	462.8280	70.345	0.024929	18.29	64.336	10.031	45485215.354394
2014/01/06	23:51:20	--	ok	462.8160	70.360	0.024929	18.45	64.066	10.084	48416717.784283
2014/01/07	00:07:26	ok	ok	462.8680	70.406	0.024943	18.29	64.247	10.017	40797328.951844
2014/01/07	00:08:25	--	ok	463.0520	70.432	0.024943	18.47	64.070	10.097	43864843.739354
2014/01/07	00:23:38	ok	ok	462.8440	70.357	0.024948	18.24	64.387	10.009	58505098.933708
2014/01/07	00:24:38	--	ok	462.8340	70.374	0.024948	18.40	64.177	10.072	54261461.555214
2014/01/07	00:39:11	ok	ok	462.8220	70.396	0.024939	18.15	64.580	9.986	44323648.044629
2014/01/07	00:40:11	--	ok	463.0420	70.425	0.024939	18.38	64.263	10.073	51169942.981240
2014/01/07	00:55:22	ok	ok	462.8580	70.346	0.024965	18.24	64.328	10.000	52352660.432725
2014/01/07	00:56:21	--	ok	462.8040	70.366	0.024965	18.34	64.196	10.039	46038450.490531
2014/01/07	01:12:54	ok	ok	463.0440	70.425	0.024931	18.09	64.569	9.949	50976442.787054
2014/01/07	01:28:54	ok	ok	463.0740	70.408	0.024997	18.21	64.323	9.982	51834504.529051
2014/01/07	01:29:53	--	ok	462.9240	70.401	0.024997	18.22	64.384	9.997	47948042.711089
2014/01/07	01:46:09	ok	ok	462.9060	70.411	0.024946	17.91	64.864	9.888	51232890.345448
2014/01/07	01:47:08	--	ok	463.1000	70.433	0.024946	18.19	64.289	9.965	49536291.646605
2014/01/07	02:02:34	ok	ok	462.8240	70.447	0.025023	19.16	62.902	10.325	43520827.681290
2014/01/07	02:22:15	ok	ok	463.0620	70.506	0.024969	19.62	63.578	10.721	50725151.145134
2014/01/07	02:37:47	ok	ok	463.0240	70.307	0.024995	20.52	61.591	10.947	51357449.396558
2014/01/07	02:38:46	--	ok	462.9120	70.295	0.024995	20.56	61.507	10.958	53499246.404085
2014/01/07	02:53:58	ok	ok	462.8240	70.462	0.02497	20.74	61.264	11.029	47443607.880056
2014/01/07	03:10:38	ok	ok	462.8680	70.457	0.025045	20.83	61.218	11.079	48758439.414406
2014/01/07	03:25:05	ok	ok	462.8980	70.469	0.025006	21.04	60.796	11.137	46983895.689966
2014/01/07	03:26:04	--	ok	463.0780	70.526	0.025006	21.19	60.790	11.234	42992953.519024
2014/01/07	03:41:29	ok	ok	463.0900	70.323	0.025038	21.35	60.481	11.280	48870071.305944
2014/01/07	03:57:02	ok	ok	462.8840	70.470	0.025081	20.74	62.262	11.209	52243780.145886
2014/01/07	04:12:34	ok	ok	462.8880	70.460	0.025099	21.22	60.521	11.203	51238547.212950
2014/01/07	04:27:58	ok	ok	462.8180	70.289	0.025066	21.11	60.899	11.202	49888913.504594
2014/01/07	04:28:57	--	ok	463.0580	70.400	0.025066	21.39	60.366	11.285	45358703.509212
2014/01/07	04:43:04	ok	ok	463.0540	70.298	0.0251	21.47	60.196	11.305	53432193.864307
2014/01/07	04:44:03	--	ok	462.8540	70.254	0.0251	21.42	60.310	11.294	50407680.716307
2014/01/07	04:57:45	ok	ok	462.9480	70.343	0.025065	21.35	60.299	11.246	50688290.022690
2014/01/07	04:58:44	--	ok	463.1340	70.436	0.025065	21.50	60.170	11.320	43889850.908763
2014/01/07	05:12:26	ok	ok	462.8320	70.448	0.025161	21.36	60.209	11.236	51614926.663642
2014/01/07	05:26:50	ok	ok	462.8100	70.466	0.025117	21.38	60.212	11.250	47774929.152933
2014/01/07	05:41:46	ok	ok	463.1340	70.343	0.025161	21.45	59.949	11.246	46620511.705650
2014/01/07	05:42:45	--	ok	463.1040	70.375	0.025161	21.57	60.059	11.345	49125976.010930
2014/01/07	06:01:54	ok	ok	462.8320	70.467	0.025151	21.38	60.181	11.244	46546763.746893
2014/01/07	06:17:54	ok	ok	462.8580	70.450	0.025227	21.46	59.920	11.247	49640796.595003
2014/01/07	06:32:48	ok	ok	463.1860	70.422	0.025193	21.23	60.797	11.261	52547255.328800
2014/01/07	06:48:08	ok	ok	463.1940	70.370	0.025222	21.56	59.691	11.269	52056788.268362
2014/01/07	06:49:07	--	ok	463.1260	70.381	0.025222	21.66	59.738	11.343	46279136.807821
2014/01/07	07:03:02	ok	ok	463.1760	70.415	0.025294	21.50	59.865	11.263	48137831.265803
2014/01/07	07:19:52	ok	ok	463.1820	70.347	0.025255	21.56	59.691	11.269	53651908.337627
2014/01/07	07:20:51	--	ok	463.1780	70.382	0.025255	21.73	59.565	11.356	48181834.128017
2014/01/07	07:34:19	ok	ok	463.0940	70.393	0.02533	21.81	59.395	11.376	58568503.259459
2014/01/07	07:50:55	ok	ok	462.8660	70.438	0.025314	21.70	59.622	11.347	48107249.471619
2014/01/07	08:07:06	ok	ok	463.0240	70.300	0.025353	21.32	60.872	11.334	55335414.621342
2014/01/07	08:25:44	ok	ok	462.9660	70.242	0.025233	21.15	61.360	11.313	56741266.435248
2014/01/07	08:26:43	--	ok	463.1860	70.357	0.025233	21.93	59.291	11.435	46226885.858206
2014/01/07	08:41:46	ok	ok	462.8240	70.229	0.025371	21.54	60.237	11.359	56701239.818615
2014/01/07	08:42:46	--	ok	463.0980	70.342	0.025371	21.99	59.147	11.447	55542719.457892
2014/01/07	09:00:30	ok	ok	462.8780	70.217	0.025357	21.02	60.429	11.057	54826560.727990
2014/01/07	09:16:47	ok	ok	462.8300	70.272	0.025351	19.99	62.379	10.750	47150277.358065
2014/01/07	09:17:46	--	ok	462.9880	70.390	0.025351	20.25	61.638	10.784	49128360.730340
2014/01/07	09:33:03	ok	ok	463.0300	70.354	0.025412	19.62	62.438	10.529	53937277.260452
2014/01/07	09:34:02	--	ok	463.0240	70.370	0.025412	19.82	62.110	10.597	46395316.638891
2014/01/07	09:48:13	ok	ok	462.8760	70.335	0.025364	19.38	62.668	10.420	44084710.056402
2014/01/07	09:49:13	--	ok	463.0500	70.418	0.025364	19.59	62.433	10.510	48682749.142965
2014/01/07	10:06:42	ok	ok	463.0360	70.324	0.025434	19.32	62.659	10.382	44804340.758363
2014/01/07	10:07:41	--	ok	463.0060	70.342	0.025434	19.46	62.592	10.456	46542561.724360
2014/01/07	10:22:41	ok	ok	462.8420	70.295	0.025468	18.92	64.146	10.381	43621909.971327
2014/01/07	10:23:40	--	ok	463.0780	70.406	0.025468	19.41	62.764	10.454	43767096.517973
2014/01/07	10:38:28	ok	ok	463.1380	70.379	0.025431	19.09	63.339	10.354	46450953.755369
2014/01/07	10:39:27	--	ok	463.1500	70.403	0.025431	19.36	62.845	10.437	45116249.965578
2014/01/07	10:55:59	ok	ok	463.0700	70.376	0.025499	18.79	64.362	10.336	44781696.008871
2014/01/07	11:12:11	ok	ok	463.1680	70.386	0.025461	19.06	62.945	10.271	40018427.969070
2014/01/07	11:13:10	--	ok	463.1320	70.397	0.025461	19.16	63.051	10.349	46104660.286700
2014/01/07	11:28:52	ok	ok	462.8940	70.329	0.025494	19.02	62.938	10.246	41758659.893753
2014/01/07	11:29:51	--	ok	463.0300	70.406	0.025494	19.08	63.098	10.308	47552789.206051
2014/01/07	11:46:24	ok	ok	462.8220	70.235	0.025477	18.84	63.267	10.191	44451789.476466
2014/01/07	11:47:23	--	ok	462.8040	70.264	0.025477	19.01	63.206	10.283	54190558.152752
2014/01/07	13:32:43	--	ok	471.8180	73.006	0.026046	15.84	66.064	8.896	42311720.297847
2014/01/07	13:32:56	ok	ok	463.0080	70.482	0.0256	15.91	66.105	8.939	53251913.163656
2014/01/07	13:34:22	ok	ok	462.9100	70.411	0.025565	17.52	61.731	9.194	49773558.432222
2014/01/07	13:54:36	ok	ok	463.0600	70.328	0.025545	19.60	59.899	10.089	59706272.072107
2014/01/07	14:11:31	ok	ok	462.8020	70.168	0.025524	20.39	59.568	10.508	56592196.416514
2014/01/07	14:28:40	ok	ok	463.0440	70.240	0.025538	20.81	59.726	10.796	55657923.193939
2014/01/07	14:47:11	ok	ok	462.9340	70.188	0.025529	21.22	59.760	11.062	63054497.204019
2014/01/07	14:48:10	--	ok	462.9780	70.201	0.025529	21.50	59.162	11.131	59753573.240105
2014/01/07	15:03:30	ok	ok	463.0420	70.222	0.025515	21.60	59.239	11.210	54844508.057681
2014/01/07	15:21:08	ok	ok	462.9460	70.191	0.025543	21.69	59.498	11.317	53279970.509746
2014/01/07	15:22:07	--	ok	462.9860	70.202	0.025543	22.02	58.999	11.438	54005220.488765
2014/01/07	15:38:20	ok	ok	463.0940	70.229	0.025569	21.96	59.081	11.414	55895324.613160
2014/01/07	15:54:36	ok	ok	463.1380	70.205	0.025564	22.12	58.922	11.489	54974264.678863
2014/01/07	15:55:35	--	ok	462.9500	70.200	0.025564	22.18	58.993	11.542	50506031.166021
2014/01/07	16:12:40	ok	ok	463.0960	70.229	0.025559	22.02	59.121	11.461	50314534.869115
2014/01/07	16:30:29	ok	ok	462.8380	70.297	0.025611	22.16	58.928	11.516	46753991.228806
2014/01/07	16:46:33	ok	ok	462.9380	70.218	0.025593	20.77	60.965	10.995	41840108.648549
2014/01/07	16:47:33	--	ok	463.1060	70.297	0.025593	20.82	60.943	11.023	46359078.842672
2014/01/07	17:05:02	ok	ok	462.9280	70.198	0.025658	19.94	62.100	10.670	39477045.089816
2014/01/07	17:06:02	--	ok	462.9540	70.221	0.025658	20.14	61.740	10.733	45823607.335485
2014/01/07	17:20:42	ok	ok	463.0700	70.299	0.025632	19.62	62.228	10.494	39543710.652544
2014/01/07	17:21:41	--	ok	463.2000	70.399	0.025632	19.80	62.077	10.579	42859422.710191
2014/01/07	17:38:02	ok	ok	462.9080	70.215	0.025682	19.28	62.862	10.391	47184270.231252
2014/01/07	17:39:01	--	ok	462.9720	70.261	0.025682	19.52	62.301	10.445	44448412.639571
2014/01/07	17:55:06	ok	ok	463.0980	70.320	0.025701	19.26	62.498	10.319	43961333.390883
2014/01/07	18:12:42	ok	ok	462.9000	70.421	0.025718	19.16	62.512	10.261	38856595.403676
2014/01/07	18:30:12	ok	ok	463.0800	70.321	0.025673	18.91	62.800	10.157	43322635.370542
2014/01/07	18:31:12	--	ok	463.1800	70.393	0.025673	19.00	62.845	10.219	43967072.052341
2014/01/07	18:49:43	ok	ok	462.8240	70.171	0.025713	18.81	62.813	10.100	40709384.514210
2014/01/07	19:06:09	ok	ok	463.0840	70.454	0.025708	18.72	63.068	10.087	35219696.080847
2014/01/07	19:26:03	ok	ok	462.9120	70.191	0.025739	18.38	63.935	10.022	45574746.691037
2014/01/07	19:27:02	--	ok	462.9640	70.249	0.025739	18.76	63.074	10.112	42356442.213259
2014/01/07	19:43:09	ok	ok	462.9560	70.437	0.02572	18.38	63.697	9.985	35785067.682497
2014/01/07	20:01:32	ok	ok	462.8400	70.172	0.025746	18.49	63.208	9.973	41264669.028661
2014/01/07	20:19:57	ok	ok	462.9540	70.253	0.025706	18.03	64.767	9.944	42776114.537816
2014/01/07	20:20:56	--	ok	463.1840	70.372	0.025706	18.53	63.305	10.012	41438117.910591
2014/01/07	20:37:03	ok	ok	462.8060	70.164	0.025759	18.33	63.539	9.930	41278071.720207
2014/01/07	20:56:45	ok	ok	462.9180	70.247	0.025727	17.90	64.892	9.886	38418011.594975
2014/01/07	20:57:44	--	ok	463.1420	70.366	0.025727	18.40	63.462	9.960	42116440.253627
2014/01/07	21:13:25	ok	ok	462.9140	70.198	0.025791	18.07	64.120	9.868	41363486.346889
2014/01/07	21:14:25	--	ok	462.9640	70.264	0.025791	18.37	63.486	9.946	41488116.296049
2014/01/07	21:31:26	ok	ok	463.0480	70.291	0.025739	18.21	63.728	9.889	44037854.364088
2014/01/07	21:47:39	ok	ok	462.8360	70.394	0.025816	18.42	63.376	9.958	40064725.592874
2014/01/07	22:03:52	ok	ok	462.9400	70.249	0.025755	18.02	64.409	9.883	42976241.807725
2014/01/07	22:04:51	--	ok	463.1560	70.372	0.025755	18.39	63.579	9.972	43485127.251233
2014/01/07	22:20:45	ok	ok	462.8160	70.163	0.025806	18.25	63.645	9.900	44594245.177243
2014/01/07	22:21:45	--	ok	462.8160	70.189	0.025806	18.35	63.602	9.952	41783096.504342
2014/01/07	22:38:30	ok	ok	462.8420	70.200	0.025805	18.92	62.712	10.149	49993204.684978
2014/01/07	22:39:29	--	ok	463.1160	70.317	0.025805	19.18	62.485	10.268	46662349.292388
2014/01/07	22:53:37	ok	ok	462.9760	70.172	0.0258	19.70	62.000	10.504	45849012.769676
2014/01/07	22:54:36	--	ok	463.1060	70.207	0.0258	20.06	61.607	10.660	43951017.828781
2014/01/07	23:12:01	ok	ok	462.9860	70.197	0.025782	20.32	61.589	10.820	50844045.620450
2014/01/07	23:27:36	ok	ok	462.8120	70.152	0.025795	20.76	60.873	10.972	50342445.985004
2014/01/07	23:28:36	--	ok	462.8160	70.165	0.025795	20.97	60.664	11.068	45319923.785285
2014/01/07	23:49:31	ok	ok	462.9420	70.182	0.025796	21.06	60.557	11.106	50336089.211785
2014/01/07	23:50:30	--	ok	463.1800	70.237	0.025796	21.30	60.291	11.212	47529353.060426
2014/01/08	00:06:24	ok	ok	462.9900	70.364	0.025849	21.09	60.774	11.166	48413596.806939
2014/01/08	00:22:49	ok	ok	462.9640	70.185	0.025779	21.38	60.029	11.216	48667526.061682
2014/01/08	00:23:48	--	ok	463.1460	70.237	0.025779	21.49	59.986	11.279	46125940.112715
2014/01/08	00:38:49	ok	ok	462.8580	70.169	0.025837	21.16	60.876	11.230	50000830.865488
2014/01/08	00:39:48	--	ok	463.0060	70.185	0.025837	21.53	60.022	11.312	48464954.257629
2014/01/08	00:56:47	ok	ok	462.9900	70.198	0.025808	21.28	60.470	11.233	47556122.311855
2014/01/08	01:13:39	ok	ok	462.9460	70.181	0.025872	21.40	60.154	11.252	50916591.226713
2014/01/08	01:14:39	--	ok	462.9860	70.189	0.025872	21.64	59.704	11.324	45796079.127864
2014/01/08	01:35:21	ok	ok	463.0040	70.192	0.025834	21.26	60.528	11.230	47331666.951727
2014/01/08	01:50:27	ok	ok	463.0700	70.184	0.025895	21.72	59.472	11.332	54050615.860297
2014/01/08	01:51:27	--	ok	462.8460	70.175	0.025895	21.69	59.529	11.323	54788590.121669
2014/01/08	02:11:01	ok	ok	462.9460	70.186	0.025943	20.88	61.862	11.228	47790008.223250
2014/01/08	02:25:17	ok	ok	463.0320	70.179	0.025923	21.68	59.344	11.281	51651416.469141
2014/01/08	02:26:16	--	ok	462.8660	70.174	0.025923	21.71	59.379	11.308	50833234.124232
2014/01/08	02:39:44	ok	ok	462.9800	70.194	0.025895	21.46	59.737	11.213	45747491.678550
2014/01/08	02:40:43	--	ok	463.1660	70.244	0.025895	21.66	59.402	11.279	37785018.239646
2014/01/08	02:54:51	ok	ok	462.8960	70.296	0.025976	21.54	59.474	11.215	50346201.775290
2014/01/08	03:11:59	ok	ok	463.1920	70.220	0.026021	21.19	60.456	11.172	51154112.087131
2014/01/08	03:27:48	ok	ok	463.0620	70.183	0.025938	21.18	60.180	11.114	50653209.659797
2014/01/08	03:28:47	--	ok	463.1500	70.203	0.025938	21.61	59.302	11.228	45061180.293764
2014/01/08	03:44:54	ok	ok	462.9620	70.190	0.025929	21.30	59.711	11.105	48320199.143001
2014/01/08	04:02:11	ok	ok	463.1080	70.186	0.026019	20.90	60.895	11.065	53616203.843328
2014/01/08	04:17:04	ok	ok	462.8660	70.173	0.026054	21.04	60.188	11.026	47635056.851174
2014/01/08	04:18:03	--	ok	463.0680	70.202	0.026054	21.51	59.072	11.120	45014392.634867
2014/01/08	04:33:54	ok	ok	463.0480	70.176	0.026012	21.27	59.249	11.000	52045129.206736
2014/01/08	04:34:53	--	ok	463.0740	70.186	0.026012	21.42	59.028	11.054	50965100.300364
2014/01/08	04:50:07	ok	ok	463.0080	70.390	0.026047	20.90	60.379	10.971	46888158.389286
2014/01/08	05:05:54	ok	ok	462.8700	70.257	0.026064	21.25	59.062	10.952	51234089.491093
2014/01/08	05:22:35	ok	ok	462.8840	70.308	0.026053	20.76	60.417	10.890	47528459.794908
2014/01/08	05:37:56	ok	ok	463.1600	70.185	0.026074	21.07	59.309	10.884	49467725.850245
2014/01/08	05:38:55	--	ok	463.1740	70.197	0.026074	21.28	58.914	10.944	48594115.587242
2014/01/08	05:53:17	ok	ok	462.9940	70.181	0.02612	20.76	60.053	10.824	54894778.662754
2014/01/08	06:09:31	ok	ok	462.9680	70.314	0.026115	20.85	59.610	10.800	48096197.722082
2014/01/08	06:25:04	ok	ok	463.1420	70.204	0.026062	21.04	58.907	10.791	48774352.238012
2014/01/08	06:42:34	ok	ok	463.0180	70.322	0.026144	20.52	60.379	10.732	49061620.335594
2014/01/08	06:58:34	ok	ok	463.0280	70.181	0.026109	20.70	59.739	10.730	48941270.409362
2014/01/08	07:13:29	ok	ok	462.8500	70.245	0.026144	20.97	58.805	10.729	49425588.183067
2014/01/08	07:31:25	ok	ok	462.9000	70.313	0.026198	20.56	60.051	10.698	48363703.692722
2014/01/08	07:48:42	ok	ok	463.1560	70.177	0.026142	20.72	59.407	10.683	48520141.532044
2014/01/08	08:04:19	ok	ok	462.9340	70.174	0.026186	20.81	58.994	10.664	53479809.616729
2014/01/08	08:05:18	--	ok	463.1060	70.201	0.026186	21.05	58.664	10.753	47909874.686009
2014/01/08	08:20:36	ok	ok	462.8440	70.246	0.026159	20.60	59.662	10.654	47160974.084322
2014/01/08	08:34:56	ok	ok	463.0200	70.184	0.026204	20.81	58.994	10.664	48314043.953604
2014/01/08	08:51:53	ok	ok	462.8740	70.258	0.026193	20.94	58.555	10.665	47547544.485209
2014/01/08	09:06:25	ok	ok	463.0520	70.181	0.026217	20.96	58.497	10.667	50505613.425287
2014/01/08	09:24:53	ok	ok	463.0460	70.325	0.026181	20.55	59.867	10.659	47373555.936354
2014/01/08	09:42:42	ok	ok	463.0640	70.177	0.026187	20.70	59.373	10.664	48890887.182706
2014/01/08	09:58:20	ok	ok	463.0020	70.149	0.026189	21.23	58.110	10.763	49753536.497219
2014/01/08	09:59:20	--	ok	462.8760	70.142	0.026189	21.19	58.288	10.771	47994599.166063
2014/01/08	10:13:06	ok	ok	462.8100	70.148	0.026183	20.91	58.887	10.707	48241441.078797
2014/01/08	10:14:05	--	ok	463.0140	70.177	0.026183	21.23	58.263	10.792	52819857.732439
2014/01/08	10:29:24	ok	ok	462.9020	70.130	0.026204	21.16	58.252	10.746	53138886.154716
2014/01/08	10:30:23	--	ok	462.9180	70.158	0.026204	21.36	58.222	10.865	49870043.416497
2014/01/08	10:43:05	ok	ok	463.1940	70.434	0.026187	21.42	58.078	10.876	48728677.270584
2014/01/08	11:00:54	ok	ok	462.8680	70.120	0.026213	21.28	58.271	10.824	51439365.082349
2014/01/08	11:01:54	--	ok	462.9260	70.143	0.026213	21.41	58.199	10.892	53021313.077720
2014/01/08	11:16:20	ok	ok	462.8460	70.146	0.026206	21.17	58.805	10.854	47129655.338142
2014/01/08	11:17:19	--	ok	463.0880	70.183	0.026206	21.51	58.153	10.947	47235285.199834
2014/01/08	11:33:03	ok	ok	462.8980	70.223	0.026198	21.22	58.782	10.881	48803996.807052
2014/01/08	11:47:47	ok	ok	462.8420	70.139	0.026171	21.52	58.154	10.954	48990575.979808
2014/01/08	11:48:47	--	ok	463.0480	70.181	0.026171	21.65	58.052	11.017	52928619.083124
2014/01/08	12:05:48	ok	ok	462.8780	70.097	0.026235	21.66	57.992	11.012	51915315.644660
2014/01/08	12:06:47	--	ok	462.8860	70.133	0.026235	21.79	58.012	11.098	50064169.083869
2014/01/08	12:20:40	ok	ok	462.9480	70.167	0.026189	21.65	58.512	11.104	53356437.777263
2014/01/08	12:21:40	--	ok	463.1880	70.192	0.026189	21.91	57.999	11.173	51809308.396308
2014/01/08	12:38:13	ok	ok	462.9240	70.094	0.026248	21.82	58.108	11.136	52359529.658108
2014/01/08	12:39:12	--	ok	462.9240	70.138	0.026248	22.01	57.922	11.223	53276933.287564
2014/01/08	12:54:26	ok	ok	462.9720	70.161	0.026204	21.45	59.552	11.172	51538984.834083
2014/01/08	13:13:17	ok	ok	462.8740	70.211	0.026248	20.97	59.934	10.935	41930417.721651
2014/01/08	13:29:43	ok	ok	462.9660	70.160	0.026326	20.08	61.338	10.626	41641774.141052
2014/01/08	13:30:43	--	ok	463.0780	70.186	0.026326	20.43	60.547	10.705	48060653.224241
2014/01/08	13:49:26	ok	ok	463.1760	70.173	0.026286	19.82	61.567	10.505	41488164.957278
2014/01/08	14:05:00	ok	ok	462.9600	70.157	0.026348	19.46	62.562	10.451	35855169.044093
2014/01/08	14:05:59	--	ok	463.1780	70.195	0.026348	19.86	61.393	10.500	41581390.620798
2014/01/08	14:22:05	ok	ok	463.0420	70.156	0.026331	19.54	61.823	10.377	46776383.442847
2014/01/08	14:23:05	--	ok	463.0660	70.166	0.026331	19.76	61.618	10.477	47676515.028769
2014/01/08	14:37:29	ok	ok	462.9720	70.151	0.026352	19.30	62.655	10.369	38706672.811387
2014/01/08	14:38:28	--	ok	463.1000	70.177	0.026352	19.68	61.725	10.446	46179309.555218
2014/01/08	14:55:40	ok	ok	462.9000	70.132	0.026334	19.26	62.649	10.344	39490151.810477
2014/01/08	14:56:39	--	ok	462.9580	70.150	0.026334	19.60	61.863	10.420	44142443.016722
2014/01/08	15:10:19	ok	ok	463.0540	70.156	0.026361	19.15	63.110	10.353	44318625.224861
2014/01/08	15:28:16	ok	ok	462.8480	70.115	0.02634	19.34	62.332	10.340	42335620.529974
2014/01/08	15:29:15	--	ok	462.8820	70.135	0.02634	19.51	62.089	10.403	41855169.628161
2014/01/08	15:46:14	ok	ok	462.8360	70.136	0.026357	19.18	62.755	10.313	42973060.702877
2014/01/08	15:47:14	--	ok	463.0000	70.161	0.026357	19.42	62.255	10.376	46679833.570346
2014/01/08	16:03:59	ok	ok	462.8160	70.095	0.026353	19.15	62.510	10.254	42309173.767073
2014/01/08	16:04:58	--	ok	462.8040	70.113	0.026353	19.32	62.388	10.337	43990808.125693
2014/01/08	16:23:15	ok	ok	462.9860	70.154	0.02638	18.89	63.395	10.241	36895057.060940
2014/01/08	16:41:05	ok	ok	462.9160	70.241	0.026395	19.26	62.378	10.299	39159784.684418
2014/01/08	16:59:06	ok	ok	462.8480	70.135	0.026353	18.65	64.011	10.195	39193269.115761
2014/01/08	17:00:05	--	ok	463.1360	70.167	0.026353	19.18	62.575	10.283	42517711.208756
2014/01/08	17:17:48	ok	ok	462.8240	70.093	0.026379	18.91	62.830	10.162	43618055.425479
2014/01/08	17:18:47	--	ok	462.8400	70.117	0.026379	19.07	62.677	10.233	43689138.104403
2014/01/08	17:33:39	ok	ok	462.8560	70.137	0.026347	18.87	62.883	10.147	39494944.895111
2014/01/08	17:34:38	--	ok	463.0120	70.159	0.026347	19.04	62.732	10.224	40612557.310596
2014/01/08	17:54:05	ok	ok	462.8680	70.126	0.026395	18.61	63.825	10.142	47638318.710352
2014/01/08	17:55:04	--	ok	463.0140	70.148	0.026395	19.06	62.765	10.242	45710226.352418
2014/01/08	18:09:57	ok	ok	462.8700	70.140	0.026353	18.49	64.341	10.151	46247936.451701
2014/01/08	18:10:56	--	ok	463.1180	70.170	0.026353	18.98	62.842	10.206	45050819.243854
2014/01/08	18:31:16	ok	ok	462.9920	70.131	0.0264	18.76	63.104	10.116	43776968.755849
2014/01/08	18:32:15	--	ok	462.9320	70.140	0.0264	18.96	62.868	10.198	44505039.718382
2014/01/08	18:47:19	ok	ok	463.0960	70.158	0.026372	18.72	63.127	10.096	41247854.621027
2014/01/08	18:48:18	--	ok	463.1980	70.195	0.026372	18.90	63.038	10.190	45863574.483800
2014/01/08	19:04:43	ok	ok	462.8640	70.124	0.026414	18.41	64.297	10.097	47194140.306350
2014/01/08	19:05:43	--	ok	462.9720	70.143	0.026414	18.86	63.121	10.179	44864606.108914
2014/01/08	19:19:59	ok	ok	463.0960	70.158	0.02642	18.66	63.237	10.078	47554084.786355
2014/01/08	19:36:17	ok	ok	462.8340	70.101	0.026413	18.63	63.381	10.083	51086430.743190
2014/01/08	19:53:53	ok	ok	463.0980	70.157	0.026428	18.65	63.205	10.067	50796374.439194
2014/01/08	20:12:49	ok	ok	462.8740	70.116	0.026428	18.32	64.549	10.082	44798301.877752
2014/01/08	20:13:48	--	ok	462.9740	70.143	0.026428	18.74	63.340	10.142	47126699.783746
2014/01/08	20:30:38	ok	ok	463.0820	70.152	0.02642	18.60	63.466	10.079	49795922.633631
2014/01/08	20:49:07	ok	ok	462.8040	70.091	0.026427	18.60	63.466	10.079	52942991.835019
2014/01/08	21:05:09	ok	ok	463.1200	70.160	0.026424	18.53	63.633	10.063	43080019.376718
2014/01/08	21:24:45	ok	ok	462.8680	70.124	0.026446	18.28	64.572	10.062	52685356.422270
2014/01/08	21:25:45	--	ok	462.9880	70.141	0.026446	18.68	63.509	10.133	51348958.274459
2014/01/08	21:43:40	ok	ok	463.0980	70.156	0.02641	19.49	62.296	10.425	51630714.761104
2014/01/08	22:00:49	ok	ok	462.9500	70.094	0.026426	20.25	61.607	10.779	49237604.847006
2014/01/08	22:01:49	--	ok	463.0060	70.130	0.026426	20.58	61.268	10.928	55275536.187016
2014/01/08	22:18:39	ok	ok	463.0440	70.156	0.026394	20.73	60.898	10.957	55480688.742952
2014/01/08	22:36:15	ok	ok	463.0180	70.100	0.026428	21.04	60.796	11.137	53676563.377404
2014/01/08	22:37:14	--	ok	463.0580	70.141	0.026428	21.30	60.504	11.252	50048193.214694
2014/01/08	22:53:11	ok	ok	463.0500	70.153	0.026395	21.45	60.284	11.309	53891712.148491
2014/01/08	23:12:02	ok	ok	462.9940	70.075	0.026431	21.56	60.515	11.425	54226790.607529
2014/01/08	23:13:01	--	ok	463.0360	70.122	0.026431	21.88	59.925	11.524	56762911.854182
2014/01/08	23:28:40	ok	ok	463.0360	70.136	0.026395	21.82	60.038	11.506	55966276.752892
2014/01/08	23:47:33	ok	ok	462.9440	70.083	0.026458	20.70	61.862	11.111	50045696.219177
2014/01/08	23:48:32	--	ok	462.9920	70.136	0.026458	20.87	61.527	11.161	44863891.356600
2014/01/09	00:08:00	ok	ok	463.0180	70.159	0.026431	20.03	62.566	10.807	41637453.616996
2014/01/09	00:08:59	--	ok	463.1700	70.188	0.026431	20.18	62.471	10.886	41726295.214391
2014/01/09	00:24:54	ok	ok	462.9700	70.132	0.026493	19.62	63.218	10.661	39310966.644505
2014/01/09	00:25:53	--	ok	463.0120	70.152	0.026493	19.87	62.750	10.738	35110229.709954
2014/01/09	00:40:17	ok	ok	463.1240	70.165	0.026448	19.54	63.115	10.594	40424015.958532
2014/01/09	01:00:12	ok	ok	462.9340	70.129	0.026506	19.30	63.554	10.518	40044937.416878
2014/01/09	01:01:11	--	ok	463.0280	70.150	0.026506	19.57	63.060	10.603	44367087.514155
2014/01/09	01:21:53	ok	ok	463.0580	70.156	0.026512	19.22	63.720	10.496	44576719.144093
2014/01/09	01:39:51	ok	ok	462.9840	70.134	0.026523	19.15	63.947	10.490	45273623.672802
2014/01/09	01:40:50	--	ok	463.0460	70.150	0.026523	19.43	63.336	10.562	44769224.243488
2014/01/09	01:55:23	ok	ok	463.1540	70.167	0.026476	19.20	63.746	10.488	46831967.818362
2014/01/09	02:13:33	ok	ok	462.9560	70.131	0.026531	19.14	64.035	10.498	41888958.200896
2014/01/09	02:14:32	--	ok	463.0260	70.151	0.026531	19.40	63.511	10.573	39265018.331590
2014/01/09	02:33:41	ok	ok	463.0640	70.155	0.026512	19.12	63.942	10.471	40803123.648587
2014/01/09	02:52:07	ok	ok	462.8380	70.191	0.026557	19.30	63.674	10.538	40142037.929773
2014/01/09	03:11:34	ok	ok	463.0680	70.153	0.026513	19.30	63.703	10.543	49828709.720508
2014/01/09	03:30:35	ok	ok	462.8820	70.120	0.02655	19.13	64.242	10.526	45486682.423728
2014/01/09	03:31:34	--	ok	462.9960	70.140	0.02655	19.34	63.830	10.588	45896334.554064
2014/01/09	03:48:17	ok	ok	463.1700	70.160	0.026505	19.14	64.273	10.537	44215760.888912
2014/01/09	04:07:18	ok	ok	462.8200	70.066	0.02655	19.13	64.361	10.545	46276901.046747
2014/01/09	04:08:18	--	ok	462.8620	70.106	0.02655	19.37	64.014	10.638	44069281.321261
2014/01/09	04:23:21	ok	ok	463.0800	70.153	0.02652	19.22	64.138	10.565	48437262.009437
2014/01/09	04:41:06	ok	ok	462.8560	70.187	0.026585	19.44	63.906	10.664	40675423.672381
2014/01/09	04:57:19	ok	ok	463.0600	70.149	0.026517	19.16	64.396	10.570	50826965.511644
2014/01/09	05:14:24	ok	ok	462.8240	70.058	0.026574	19.21	64.315	10.588	47993926.679909
2014/01/09	05:15:24	--	ok	462.8280	70.100	0.026574	19.37	64.163	10.663	47096401.686225
2014/01/09	05:31:19	ok	ok	463.0260	70.150	0.026536	19.28	64.118	10.599	46334035.113384
2014/01/09	05:32:18	--	ok	463.1900	70.165	0.026536	19.36	64.221	10.666	49503308.349155
2014/01/09	05:47:59	ok	ok	462.8040	70.073	0.026586	19.14	64.512	10.576	47570400.876970
2014/01/09	05:48:59	--	ok	462.8360	70.107	0.026586	19.36	64.281	10.676	44193884.501050
2014/01/09	06:04:27	ok	ok	463.0220	70.150	0.026542	19.05	64.735	10.557	44765013.075493
2014/01/09	06:20:28	ok	ok	462.8420	70.085	0.0266	19.08	64.382	10.518	43340949.228351
2014/01/09	06:21:27	--	ok	462.8580	70.111	0.0266	19.20	64.313	10.581	40398053.245819
2014/01/09	06:36:27	ok	ok	463.0420	70.153	0.026557	18.98	64.574	10.487	43840041.287090
2014/01/09	06:53:33	ok	ok	462.8140	70.091	0.02661	18.96	64.570	10.474	43843883.568579
2014/01/09	07:09:32	ok	ok	463.0240	70.151	0.026566	18.88	64.556	10.423	38187479.040484
2014/01/09	07:10:32	--	ok	463.1540	70.178	0.026566	19.01	64.489	10.492	45914740.822099
2014/01/09	07:26:25	ok	ok	462.8180	70.099	0.02662	18.85	64.641	10.418	40294545.441467
2014/01/09	07:27:24	--	ok	462.8300	70.119	0.02662	19.03	64.493	10.505	42663129.018101
2014/01/09	07:41:19	ok	ok	463.0360	70.153	0.026573	18.87	64.585	10.421	43061775.773549
2014/01/09	07:42:18	--	ok	463.1980	70.180	0.026573	19.01	64.489	10.492	46668706.908159
2014/01/09	07:58:14	ok	ok	462.8820	70.115	0.026634	18.74	65.038	10.414	42480556.651322
2014/01/09	07:59:13	--	ok	462.9400	70.138	0.026634	18.97	64.572	10.481	46277114.647353
2014/01/09	08:16:20	ok	ok	463.0380	70.150	0.026586	18.78	64.807	10.402	40518821.934750
2014/01/09	08:33:05	ok	ok	462.8140	70.080	0.026637	18.80	64.751	10.405	47546205.568021
2014/01/09	08:51:24	ok	ok	462.8560	70.135	0.026643	18.84	64.550	10.397	44373948.953834
2014/01/09	08:52:23	--	ok	463.0500	70.156	0.026643	18.94	64.597	10.466	48843147.390037
2014/01/09	09:08:08	ok	ok	462.8120	70.096	0.026651	18.75	65.010	10.416	49348601.635225
2014/01/09	09:09:07	--	ok	462.8760	70.124	0.026651	18.97	64.691	10.500	46718267.293284
2014/01/09	09:24:00	ok	ok	462.8180	70.128	0.026612	18.83	64.697	10.415	43807217.604985
2014/01/09	09:24:59	--	ok	463.0280	70.152	0.026612	18.94	64.716	10.486	48813942.537105
2014/01/09	09:41:11	ok	ok	462.8620	70.095	0.02666	18.76	64.833	10.394	47731007.477401
2014/01/09	09:42:10	--	ok	462.8580	70.122	0.02666	18.93	64.714	10.479	44575010.947906
2014/01/09	09:58:22	ok	ok	463.0360	70.145	0.026641	18.66	65.350	10.415	48231902.020900
2014/01/09	10:14:38	ok	ok	462.8620	70.099	0.026669	18.79	64.809	10.408	51015662.436903
2014/01/09	10:15:37	--	ok	462.8380	70.110	0.026669	18.92	64.682	10.468	44688868.248277
2014/01/09	10:30:30	ok	ok	463.0840	70.152	0.026624	18.81	64.812	10.421	49071659.138927
2014/01/09	10:46:35	ok	ok	463.0920	70.140	0.026692	18.82	64.784	10.423	40696632.419464
2014/01/09	10:47:35	--	ok	463.0100	70.140	0.026692	18.87	64.822	10.460	43419727.904701
2014/01/09	11:09:06	ok	ok	462.9720	70.142	0.026642	18.60	65.103	10.339	43930890.521418
2014/01/09	11:10:06	--	ok	463.1560	70.174	0.026642	18.75	64.921	10.402	45067777.370272
2014/01/09	11:25:23	ok	ok	463.1400	70.141	0.026712	18.72	64.797	10.363	43874202.765396
2014/01/09	11:26:22	--	ok	462.9860	70.138	0.026712	18.74	64.860	10.386	44707639.023875
2014/01/09	11:45:38	ok	ok	463.0040	70.142	0.026649	18.49	65.202	10.287	45952543.298300
2014/01/09	11:46:37	--	ok	463.1840	70.168	0.026649	18.70	64.853	10.360	45359215.637778
2014/01/09	12:01:29	ok	ok	463.1220	70.138	0.026723	18.64	64.902	10.331	50066749.130665
2014/01/09	12:02:28	--	ok	462.9580	70.133	0.026723	18.60	64.954	10.315	49736956.956642
2014/01/09	12:19:44	ok	ok	463.0080	70.141	0.02666	18.32	65.321	10.203	46609405.606723
2014/01/09	12:35:21	ok	ok	463.0880	70.130	0.026731	18.51	64.939	10.258	50809780.529383
2014/01/09	12:36:20	--	ok	462.9380	70.124	0.026731	18.50	65.056	10.270	49261382.532788
2014/01/09	12:57:47	ok	ok	462.8940	70.128	0.026674	18.28	65.432	10.196	50096676.141408
2014/01/09	12:58:46	--	ok	463.0920	70.155	0.026674	18.53	64.942	10.271	45937174.699535
2014/01/09	13:13:11	ok	ok	462.9580	70.111	0.026739	18.51	64.998	10.267	51557662.674982
2014/01/09	13:14:11	--	ok	462.8260	70.108	0.026739	18.56	64.947	10.290	55267997.831043
2014/01/09	13:32:21	ok	ok	462.9520	70.135	0.026693	18.26	65.725	10.229	44496649.744158
2014/01/09	13:33:20	--	ok	463.1520	70.161	0.026693	18.56	64.977	10.294	45913891.456242
2014/01/09	13:47:32	ok	ok	463.0380	70.128	0.026752	18.62	64.958	10.328	49149920.307263
2014/01/09	13:48:31	--	ok	462.8960	70.120	0.026752	18.58	64.980	10.307	49469537.762730
2014/01/09	14:07:48	ok	ok	462.8060	70.113	0.026787	18.06	66.869	10.285	54551319.098477
2014/01/09	14:08:48	--	ok	463.0260	70.149	0.026787	18.68	64.968	10.366	52594441.821079
2014/01/09	14:23:26	ok	ok	462.9920	70.119	0.026758	18.75	64.832	10.387	53799307.879806
2014/01/09	14:24:25	--	ok	462.8560	70.118	0.026758	18.71	65.033	10.395	48501074.038781
2014/01/09	14:39:18	ok	ok	462.8940	70.126	0.026796	18.24	66.489	10.336	51821109.716170
2014/01/09	14:40:17	--	ok	463.1100	70.154	0.026796	18.79	64.987	10.437	54531263.227844
2014/01/09	14:54:03	ok	ok	463.0140	70.128	0.026768	18.69	65.029	10.382	51582858.860629
2014/01/09	14:55:02	--	ok	462.8700	70.117	0.026768	18.68	65.027	10.376	52127714.246623
2014/01/09	15:14:30	ok	ok	463.0020	70.141	0.026815	18.15	66.768	10.324	55310455.100668
2014/01/09	15:29:28	ok	ok	463.0220	70.123	0.02678	18.62	65.047	10.342	50298682.503370
2014/01/09	15:30:27	--	ok	462.8840	70.118	0.02678	18.66	65.024	10.363	48985803.974898
2014/01/09	15:49:56	ok	ok	462.9300	70.131	0.026826	18.09	66.610	10.263	48492266.891143
2014/01/09	15:50:56	--	ok	463.1580	70.158	0.026826	18.68	64.968	10.366	47013521.776256
2014/01/09	16:04:42	ok	ok	463.1100	70.134	0.026795	18.55	65.064	10.302	52709391.078184
2014/01/09	16:05:42	--	ok	462.9640	70.125	0.026795	18.51	65.146	10.291	53500244.268089
2014/01/09	16:25:00	ok	ok	463.0120	70.136	0.026839	17.79	66.939	10.132	53716307.318430
2014/01/09	16:39:58	ok	ok	463.0920	70.136	0.026797	18.48	64.696	10.201	54771024.829087
2014/01/09	16:40:57	--	ok	463.1540	70.148	0.026797	18.79	64.392	10.341	50101051.780306
2014/01/09	17:00:25	ok	ok	462.8180	70.083	0.026818	19.24	64.857	10.696	63170463.283666
2014/01/09	17:01:24	--	ok	463.0920	70.150	0.026818	19.92	63.119	10.833	59939928.929166
2014/01/09	17:15:24	ok	ok	463.0400	70.081	0.026782	20.22	62.628	10.938	57534393.383999
2014/01/09	17:16:23	--	ok	462.9020	70.070	0.026782	20.22	62.628	10.938	59124470.091139
2014/01/09	17:33:54	ok	ok	462.8360	70.050	0.026818	19.98	63.729	10.976	59618125.850461
2014/01/09	17:34:53	--	ok	463.0420	70.146	0.026818	20.52	62.316	11.076	62405627.464204
2014/01/09	17:49:17	ok	ok	463.0360	70.071	0.026783	20.70	61.923	11.122	53333142.111634
2014/01/09	17:50:16	--	ok	462.8600	70.042	0.026783	20.64	62.064	11.109	57570216.108708
2014/01/09	18:06:43	ok	ok	462.9180	70.098	0.026721	20.59	61.965	11.059	54408623.620523
2014/01/09	18:07:42	--	ok	463.0800	70.157	0.026721	20.74	61.839	11.133	55139931.850746
2014/01/09	18:21:54	ok	ok	462.9860	70.070	0.026794	20.76	61.721	11.125	58494112.261694
2014/01/09	18:22:53	--	ok	462.8920	70.050	0.026794	20.75	61.780	11.129	54433497.723464
2014/01/09	18:40:50	ok	ok	463.0200	70.120	0.026848	20.26	63.116	11.049	55521886.768705
2014/01/09	18:55:23	ok	ok	463.1740	70.130	0.026813	20.79	61.514	11.107	58947616.636015
2014/01/09	18:56:22	--	ok	462.9960	70.110	0.026813	20.81	61.487	11.115	64213248.334777
2014/01/09	19:13:26	ok	ok	462.8800	70.082	0.026853	20.19	62.924	10.971	57706004.229036
2014/01/09	19:14:25	--	ok	463.1520	70.158	0.026853	20.80	61.334	11.080	54824613.469642
2014/01/09	19:28:08	ok	ok	463.1700	70.140	0.026814	20.62	61.456	10.987	58278430.379069
2014/01/09	19:29:08	--	ok	463.1580	70.151	0.026814	20.73	61.353	11.039	53280291.820990
2014/01/09	19:44:00	ok	ok	462.8740	70.090	0.026867	20.27	62.335	10.919	59240410.762753
2014/01/09	19:44:59	--	ok	463.0880	70.152	0.026867	20.65	61.370	10.991	53457377.908413
2014/01/09	19:59:52	ok	ok	463.1860	70.146	0.026824	20.50	61.285	10.880	55916242.160962
2014/01/09	20:00:51	--	ok	463.1780	70.156	0.026824	20.65	61.128	10.947	54223619.113734
2014/01/09	20:16:48	ok	ok	462.9380	70.124	0.02677	20.52	61.077	10.856	54944603.252225
2014/01/09	20:17:48	--	ok	463.0900	70.161	0.02677	20.63	61.034	10.918	58327661.972124
2014/01/09	20:32:14	ok	ok	463.1680	70.146	0.026825	20.42	61.212	10.817	51104226.341903
2014/01/09	20:33:13	--	ok	463.1460	70.152	0.026825	20.64	60.914	10.903	56112161.049600
2014/01/09	20:47:51	ok	ok	463.0440	70.136	0.026894	20.12	62.009	10.767	56154663.551365
2014/01/09	21:03:29	ok	ok	463.1380	70.147	0.026835	20.30	61.011	10.706	53616893.072733
2014/01/09	21:04:28	--	ok	463.1620	70.153	0.026835	20.51	60.742	10.790	53571108.509662
2014/01/09	21:18:01	ok	ok	462.9300	70.132	0.026792	20.44	60.609	10.723	58665026.192703
2014/01/09	21:19:00	--	ok	463.1400	70.162	0.026792	20.52	60.682	10.786	55457031.551667
2014/01/09	21:33:52	ok	ok	463.1640	70.147	0.02685	20.21	61.057	10.658	54968996.066877
2014/01/09	21:51:01	ok	ok	463.0200	70.127	0.026915	19.80	62.077	10.579	56887001.860218
2014/01/09	22:06:40	ok	ok	463.1900	70.150	0.026858	20.16	60.685	10.562	56377901.437330
2014/01/09	22:23:11	ok	ok	463.0000	70.130	0.026924	19.78	61.742	10.510	62636449.057647
2014/01/09	22:24:10	--	ok	463.2000	70.162	0.026924	20.30	60.405	10.600	57889633.349743
2014/01/09	22:40:21	ok	ok	463.1500	70.140	0.026856	19.86	61.061	10.443	57450148.383489
2014/01/09	22:54:13	ok	ok	462.8040	70.086	0.026826	19.98	60.626	10.441	55189805.487814
2014/01/09	22:55:12	--	ok	462.9840	70.140	0.026826	20.18	60.264	10.501	52056770.466646
2014/01/09	23:09:24	ok	ok	463.1780	70.142	0.026879	19.91	60.584	10.392	57574038.451034
2014/01/09	23:25:15	ok	ok	463.0120	70.133	0.026939	19.54	61.522	10.326	58975167.258357
2014/01/09	23:42:23	ok	ok	463.1700	70.142	0.026874	19.73	60.798	10.319	50965969.301891
2014/01/09	23:59:14	ok	ok	463.0120	70.127	0.026944	19.46	61.569	10.286	53750130.012798
2014/01/10	00:16:07	ok	ok	463.1980	70.145	0.026891	19.71	60.250	10.214	57892956.116847
2014/01/10	00:34:44	ok	ok	463.0340	70.129	0.026955	19.38	61.134	10.165	54421403.878966
2014/01/10	00:51:49	ok	ok	463.1720	70.140	0.02689	19.43	60.477	10.085	58486359.925580
2014/01/10	01:10:12	ok	ok	463.0300	70.129	0.026963	19.23	61.079	10.067	55062343.241465
2014/01/10	01:27:06	ok	ok	463.1780	70.136	0.026895	19.42	60.233	10.039	58359020.462645
2014/01/10	01:40:55	ok	ok	462.9720	70.136	0.026943	19.60	59.686	10.053	59055477.584673
2014/01/10	01:41:55	--	ok	463.1100	70.152	0.026943	19.63	59.691	10.072	62358828.800518
2014/01/10	01:58:01	ok	ok	463.1920	70.144	0.0269	19.24	60.356	9.953	51337033.464464
2014/01/10	02:12:04	ok	ok	462.9980	70.142	0.026948	19.44	59.570	9.940	57807227.564457
2014/01/10	02:13:03	--	ok	463.1520	70.151	0.026948	19.48	59.606	9.969	55134017.924910
2014/01/10	02:29:22	ok	ok	463.1960	70.143	0.026895	19.08	60.209	9.836	55557186.634978
2014/01/10	02:44:31	ok	ok	463.0940	70.146	0.026956	19.36	59.375	9.861	54922236.375827
2014/01/10	02:45:30	--	ok	463.1720	70.153	0.026956	19.30	59.517	9.850	51165342.867612
2014/01/10	03:02:29	ok	ok	463.1820	70.136	0.026884	18.89	60.390	9.756	57557583.828774
2014/01/10	03:16:04	ok	ok	462.8860	70.106	0.026977	19.12	59.489	9.741	53916145.208536
2014/01/10	03:17:03	--	ok	463.0620	70.143	0.026977	19.26	59.359	9.801	55353385.055596
2014/01/10	03:33:35	ok	ok	463.1860	70.135	0.026874	18.76	60.551	9.707	49187752.570940
2014/01/10	03:47:36	ok	ok	462.8340	70.072	0.026978	19.10	59.273	9.695	55947336.816326
2014/01/10	03:48:35	--	ok	462.9960	70.132	0.026978	19.19	59.318	9.754	57914197.749303
2014/01/10	04:04:54	ok	ok	463.1980	70.141	0.026889	18.68	60.327	9.626	55158265.931989
2014/01/10	04:19:22	ok	ok	463.0040	70.116	0.02699	19.07	59.087	9.647	55510462.004810
2014/01/10	04:20:21	--	ok	463.1100	70.144	0.02699	19.12	59.155	9.687	58836015.186992
2014/01/10	04:36:40	ok	ok	463.1900	70.134	0.026884	18.59	60.403	9.587	52580017.885140
2014/01/10	04:50:41	ok	ok	463.1620	70.146	0.026903	18.87	59.085	9.534	59763931.135404
2014/01/10	05:07:47	ok	ok	463.0100	70.087	0.026962	18.91	59.061	9.553	59693586.141244
2014/01/10	05:08:46	--	ok	462.8800	70.083	0.026962	18.92	59.093	9.563	58873946.005331
2014/01/10	05:23:18	ok	ok	462.8120	70.075	0.026987	18.32	60.691	9.480	59977468.522287
2014/01/10	05:24:17	--	ok	463.0160	70.133	0.026987	18.90	59.060	9.547	54358133.142669
2014/01/10	05:41:15	ok	ok	462.8800	70.034	0.026965	18.64	59.140	9.414	59582561.560227
2014/01/10	05:42:14	--	ok	462.9120	70.086	0.026965	18.83	58.867	9.476	55602960.851991
2014/01/10	05:56:36	ok	ok	462.8020	70.067	0.026904	18.59	59.375	9.423	52590962.475678
2014/01/10	05:57:36	--	ok	462.9660	70.127	0.026904	18.80	58.983	9.478	52963986.347195
2014/01/10	06:12:37	ok	ok	462.9140	70.058	0.026973	18.66	59.022	9.406	59438319.885493
2014/01/10	06:13:36	--	ok	462.9220	70.082	0.026973	18.74	58.974	9.443	56659342.311643
2014/01/10	06:27:17	ok	ok	462.9440	70.111	0.027002	18.59	59.011	9.366	56184460.164368
2014/01/10	06:28:16	--	ok	463.1280	70.140	0.027002	18.70	58.937	9.415	57149276.979917
2014/01/10	06:45:15	ok	ok	462.8160	69.990	0.026963	18.64	58.867	9.371	55321680.034796
2014/01/10	06:59:55	ok	ok	462.9100	70.098	0.026904	18.54	58.852	9.313	52703266.301614
2014/01/10	07:00:54	--	ok	463.0900	70.134	0.026904	18.59	58.890	9.347	53748309.345067
2014/01/10	07:17:40	ok	ok	462.8380	70.016	0.026975	18.42	58.924	9.258	56173938.451322
2014/01/10	07:18:40	--	ok	462.9160	70.064	0.026975	18.54	58.852	9.313	56390612.248080
2014/01/10	07:35:25	ok	ok	462.8600	70.083	0.026909	18.40	58.860	9.237	58263542.817805
2014/01/10	07:36:24	--	ok	463.0460	70.133	0.026909	18.54	58.700	9.289	53104833.853357
2014/01/10	07:53:09	ok	ok	462.9600	70.070	0.026984	18.36	58.824	9.210	57274739.023881
2014/01/10	07:54:08	--	ok	462.9600	70.098	0.026984	18.53	58.698	9.283	53841228.749595
2014/01/10	08:07:49	ok	ok	462.8400	70.082	0.026909	18.38	58.675	9.197	58076422.522545
2014/01/10	08:08:48	--	ok	463.0120	70.127	0.026909	18.49	58.692	9.260	53206046.885850
2014/01/10	08:25:21	ok	ok	462.9600	70.056	0.026984	18.42	58.651	9.215	54890724.817951
2014/01/10	08:26:20	--	ok	462.9480	70.086	0.026984	18.48	58.660	9.250	52412859.516368
2014/01/10	08:42:06	ok	ok	462.8680	70.088	0.026915	18.29	58.752	9.161	58694628.054121
2014/01/10	08:43:05	--	ok	463.0660	70.131	0.026915	18.50	58.542	9.242	52838310.043077
2014/01/10	09:00:07	ok	ok	463.0020	70.070	0.026991	18.26	58.656	9.129	56105406.646291
2014/01/10	09:01:07	--	ok	463.0280	70.109	0.026991	18.46	58.566	9.224	59354416.464973
2014/01/10	09:15:07	ok	ok	462.8880	70.090	0.026916	18.29	58.722	9.156	55832983.717869
2014/01/10	09:16:06	--	ok	463.0560	70.133	0.026916	18.48	58.630	9.245	56679087.154423
2014/01/10	09:33:36	ok	ok	463.1400	70.108	0.026997	18.37	58.522	9.168	53136660.268477
2014/01/10	09:34:36	--	ok	463.1320	70.128	0.026997	18.50	58.512	9.237	59170135.706634
2014/01/10	09:49:02	ok	ok	462.9880	70.104	0.02692	18.37	58.491	9.163	57025041.529187
2014/01/10	09:50:01	--	ok	463.1460	70.138	0.02692	18.50	58.420	9.223	54931691.317327
2014/01/10	10:07:04	ok	ok	462.9540	70.046	0.026988	18.52	58.363	9.225	59411424.580127
2014/01/10	10:08:03	--	ok	462.9760	70.091	0.026988	18.64	58.290	9.279	61019663.649406
2014/01/10	10:24:20	ok	ok	462.9720	70.106	0.026921	18.44	58.684	9.232	54964625.023816
2014/01/10	10:25:19	--	ok	463.1840	70.136	0.026921	18.66	58.324	9.295	57403588.823491
2014/01/10	10:42:23	ok	ok	462.9560	70.028	0.026989	18.62	58.257	9.262	60689064.644781
2014/01/10	10:43:22	--	ok	463.0120	70.092	0.026989	18.76	58.218	9.333	58095864.055729
2014/01/10	10:58:41	ok	ok	462.9700	70.092	0.026918	18.54	58.700	9.289	56776071.290025
2014/01/10	10:59:40	--	ok	463.1500	70.137	0.026918	18.77	58.219	9.339	60536865.598323
2014/01/10	11:16:57	ok	ok	463.0380	70.067	0.026991	18.73	58.395	9.345	59296763.831479
2014/01/10	11:17:56	--	ok	463.0600	70.091	0.026991	18.88	58.206	9.397	59757913.876928
2014/01/10	11:32:48	ok	ok	462.8680	70.048	0.02691	18.93	58.305	9.441	56067532.403506
2014/01/10	11:33:47	--	ok	463.0400	70.118	0.02691	19.06	58.081	9.477	57806439.157795
2014/01/10	11:50:38	ok	ok	462.9960	70.016	0.026983	19.10	58.270	9.531	60796172.276915
2014/01/10	11:51:37	--	ok	463.0080	70.047	0.026983	19.26	58.173	9.605	60741211.532591
2014/01/10	12:05:08	ok	ok	462.8980	70.048	0.026908	19.22	58.380	9.616	59998704.854551
2014/01/10	12:06:07	--	ok	463.0920	70.119	0.026908	19.44	58.079	9.691	53349247.629635
2014/01/10	12:23:23	ok	ok	462.9840	70.016	0.026982	19.51	58.029	9.723	62016065.707014
2014/01/10	12:24:23	--	ok	463.0220	70.065	0.026982	19.62	58.015	9.783	57605396.611116
2014/01/10	12:39:18	ok	ok	462.9260	70.055	0.026909	19.52	58.457	9.800	60991188.044888
2014/01/10	12:40:17	--	ok	463.1500	70.131	0.026909	19.79	57.980	9.875	57785486.565130
2014/01/10	12:56:54	ok	ok	462.9380	69.942	0.026976	19.84	57.957	9.900	53974801.243830
2014/01/10	12:57:53	--	ok	462.9960	70.014	0.026976	20.02	57.832	9.984	55710303.947961
2014/01/10	13:11:39	ok	ok	462.9280	70.023	0.026906	19.93	58.368	10.023	59373221.718983
2014/01/10	13:12:38	--	ok	463.1580	70.121	0.026906	20.22	57.802	10.096	57997647.634390
2014/01/10	13:29:29	ok	ok	462.9200	69.939	0.026974	20.16	58.098	10.112	60229617.267686
2014/01/10	13:30:28	--	ok	462.9620	69.993	0.026974	20.36	57.823	10.182	53979078.221387
2014/01/10	13:45:33	ok	ok	462.9560	70.023	0.026909	20.20	58.257	10.163	59701093.188512
2014/01/10	13:46:32	--	ok	463.1760	70.119	0.026909	20.49	57.812	10.258	57120757.125771
2014/01/10	14:03:22	ok	ok	462.9400	69.929	0.026973	20.55	57.791	10.290	54262085.517180
2014/01/10	14:04:21	--	ok	462.9820	69.982	0.026973	20.70	57.691	10.362	63676171.032621
2014/01/10	14:18:06	ok	ok	463.1720	70.103	0.026918	20.50	58.181	10.329	61419719.532192
2014/01/10	14:35:55	ok	ok	462.9240	69.919	0.026972	20.70	57.937	10.406	59687726.267231
2014/01/10	14:36:54	--	ok	462.9380	69.951	0.026972	20.92	57.756	10.507	60486984.756670
2014/01/10	14:50:55	ok	ok	462.9140	69.979	0.026907	20.70	58.457	10.500	57845367.230390
2014/01/10	14:51:54	--	ok	463.1860	70.104	0.026907	21.06	57.777	10.597	58014270.494829
2014/01/10	15:08:32	ok	ok	462.9360	69.915	0.026976	20.98	57.980	10.585	60823798.796270
2014/01/10	15:09:32	--	ok	462.9960	69.961	0.026976	21.17	57.702	10.650	56212127.279233
2014/01/10	15:23:06	ok	ok	462.9560	69.990	0.026914	21.07	57.717	10.592	56273501.489623
2014/01/10	15:24:05	--	ok	463.1560	70.107	0.026914	21.18	57.703	10.657	60741874.988031
2014/01/10	15:41:10	ok	ok	462.9440	69.930	0.026981	21.00	57.860	10.575	56396025.231744
2014/01/10	15:42:09	--	ok	462.9860	69.957	0.026981	21.13	57.726	10.630	59389787.407520
2014/01/10	15:55:28	ok	ok	463.1140	70.088	0.026926	21.12	57.694	10.618	60079725.200451
2014/01/10	16:13:45	ok	ok	462.9680	69.925	0.026985	20.99	57.797	10.557	58702031.283562
2014/01/10	16:14:45	--	ok	462.9500	69.952	0.026985	21.06	57.777	10.597	60541841.901791
2014/01/10	16:30:53	ok	ok	462.8640	69.936	0.027012	20.52	58.979	10.483	59151314.392584
2014/01/10	16:31:52	--	ok	463.0660	70.060	0.027012	21.02	57.740	10.565	55983581.282610
2014/01/10	16:50:00	ok	ok	463.1020	69.980	0.026996	20.88	57.811	10.493	60517639.740579
2014/01/10	16:50:59	--	ok	463.1080	70.017	0.026996	21.01	57.708	10.553	58450142.365641
2014/01/10	17:05:23	ok	ok	463.0280	70.003	0.027022	20.52	58.979	10.483	56382620.129886
2014/01/10	17:24:20	ok	ok	463.0680	69.964	0.026999	20.95	57.883	10.548	62076594.915761
2014/01/10	17:25:19	--	ok	463.0560	70.026	0.026999	21.13	57.665	10.619	56125212.496006
2014/01/10	17:39:46	ok	ok	463.0160	70.001	0.027028	20.64	58.875	10.538	58944484.089899
2014/01/10	17:59:21	ok	ok	463.1600	70.003	0.02701	20.96	57.823	10.544	60251827.530395
2014/01/10	18:14:09	ok	ok	463.0480	70.000	0.027034	20.75	58.587	10.554	54948780.654503
2014/01/10	18:33:30	ok	ok	463.1580	69.994	0.027012	20.94	57.881	10.542	55177452.529779
2014/01/10	18:34:30	--	ok	463.1720	70.040	0.027012	21.12	57.633	10.607	56842433.755162
2014/01/10	18:48:42	ok	ok	462.9900	69.983	0.026948	20.99	57.674	10.535	57182932.857470
2014/01/10	18:49:42	--	ok	463.1820	70.104	0.026948	21.12	57.571	10.596	49996552.655860
2014/01/10	19:08:27	ok	ok	462.9480	69.927	0.02692	20.65	58.877	10.544	55729633.158310
2014/01/10	19:09:26	--	ok	463.1160	70.025	0.02692	21.17	57.517	10.616	52519959.874601
2014/01/10	19:24:03	ok	ok	462.9860	69.968	0.027041	20.80	58.503	10.569	51013374.420162
2014/01/10	19:43:47	ok	ok	463.1860	70.014	0.026945	20.72	58.705	10.556	53650911.066740
2014/01/10	19:58:42	ok	ok	462.9120	69.964	0.026955	21.01	57.861	10.581	61662890.707177
2014/01/10	19:59:41	--	ok	463.1200	70.060	0.026955	21.15	57.576	10.615	57668625.724791
2014/01/10	20:17:59	ok	ok	463.2000	70.036	0.026974	20.88	58.179	10.559	52995277.278943
2014/01/10	20:32:44	ok	ok	463.0400	69.998	0.027051	20.74	58.555	10.542	60430866.914426
2014/01/10	20:52:02	ok	ok	463.1760	70.027	0.026995	20.90	57.937	10.528	53357810.213830
2014/01/10	21:07:38	ok	ok	463.0320	69.998	0.027053	20.76	58.589	10.560	60305834.814633
2014/01/10	21:24:32	ok	ok	462.8040	69.898	0.027015	21.06	57.562	10.557	58447521.332996
2014/01/10	21:25:31	--	ok	462.8440	69.916	0.027015	21.21	57.462	10.631	58056845.802314
2014/01/10	21:41:00	ok	ok	462.9520	69.962	0.027042	20.92	58.124	10.574	49707752.400208
2014/01/10	21:41:59	--	ok	463.1460	70.095	0.027042	21.27	57.440	10.664	53060084.574409
2014/01/10	21:57:01	ok	ok	462.8340	69.897	0.027018	21.17	57.425	10.599	52922015.782915
2014/01/10	21:58:01	--	ok	462.8660	69.919	0.027018	21.31	57.385	10.678	49645580.570066
2014/01/10	22:14:23	ok	ok	462.9860	69.966	0.027053	20.90	58.151	10.567	52523733.394039
2014/01/10	22:32:10	ok	ok	462.8160	69.899	0.027024	21.14	57.513	10.597	52799088.312754
2014/01/10	22:33:09	--	ok	462.8540	69.916	0.027024	21.32	57.417	10.690	55570187.580295
2014/01/10	22:47:33	ok	ok	462.9960	69.972	0.027054	20.93	58.217	10.597	55401572.030779
2014/01/10	23:04:01	ok	ok	462.9280	69.919	0.02704	21.07	57.748	10.597	50909249.552433
2014/01/10	23:05:00	--	ok	463.0120	69.959	0.02704	21.27	57.440	10.664	55724309.082411
2014/01/10	23:19:49	ok	ok	462.8760	69.929	0.027052	21.08	57.749	10.604	53852509.213284
2014/01/10	23:20:49	--	ok	463.0640	70.013	0.027052	21.32	57.417	10.690	55135850.525002
2014/01/10	23:37:37	ok	ok	463.0020	69.928	0.027045	21.10	57.783	10.622	56920397.336201
2014/01/10	23:38:36	--	ok	463.0460	69.976	0.027045	21.40	57.276	10.713	48619833.614366
2014/01/10	23:53:27	ok	ok	462.8460	69.921	0.027052	21.06	58.053	10.647	56946944.759696
2014/01/10	23:54:26	--	ok	463.0980	70.024	0.027052	21.37	57.363	10.711	54195192.737368
2014/01/11	00:12:07	ok	ok	462.9940	69.924	0.027053	21.14	57.728	10.637	49721947.157459
2014/01/11	00:13:06	--	ok	463.0580	69.965	0.027053	21.34	57.297	10.680	50617449.556366
2014/01/11	00:29:40	ok	ok	462.9000	69.928	0.027055	21.05	57.776	10.590	59373309.301808
2014/01/11	00:30:39	--	ok	463.0980	70.011	0.027055	21.33	57.357	10.685	56036825.668873
2014/01/11	00:47:14	ok	ok	463.0000	69.921	0.027057	21.08	57.657	10.587	52152552.888860
2014/01/11	00:48:14	--	ok	463.0300	69.953	0.027057	21.32	57.325	10.673	57153183.751147
2014/01/11	01:02:52	ok	ok	462.9600	69.938	0.027052	21.08	57.749	10.604	58841167.473831
2014/01/11	01:03:51	--	ok	463.1140	70.040	0.027052	21.32	57.417	10.690	60019226.774610
2014/01/11	01:20:52	ok	ok	463.0060	69.928	0.027061	20.98	57.918	10.573	56937200.064247
2014/01/11	01:21:51	--	ok	463.0400	69.954	0.027061	21.25	57.376	10.640	55380583.085672
2014/01/11	01:38:11	ok	ok	462.9100	69.936	0.027061	21.00	57.768	10.558	59397677.441915
2014/01/11	01:39:11	--	ok	463.0980	70.033	0.027061	21.30	57.291	10.655	56425801.340157
2014/01/11	01:57:15	ok	ok	462.9780	69.914	0.027067	21.03	57.772	10.577	56369894.778994
2014/01/11	01:58:14	--	ok	463.0740	69.949	0.027067	21.30	57.291	10.655	50589775.762891
2014/01/11	02:13:18	ok	ok	463.0840	69.990	0.027062	21.08	57.719	10.598	59106987.190608
2014/01/11	02:31:55	ok	ok	462.9740	69.918	0.027073	21.05	57.683	10.573	56746703.278023
2014/01/11	02:32:55	--	ok	463.0800	69.956	0.027073	21.31	57.200	10.644	54198241.299657
2014/01/11	02:47:43	ok	ok	462.8280	69.909	0.027025	21.13	57.450	10.579	55467982.415469
2014/01/11	02:48:43	--	ok	463.0200	69.997	0.027025	21.24	57.374	10.633	54317587.807839
2014/01/11	03:06:21	ok	ok	463.0420	69.931	0.02708	20.99	57.644	10.529	51404079.476943
2014/01/11	03:07:20	--	ok	463.1300	69.974	0.02708	21.26	57.224	10.617	52405150.523605
2014/01/11	03:22:23	ok	ok	462.8160	69.900	0.027028	21.07	57.441	10.541	52340570.613160
2014/01/11	03:23:23	--	ok	463.0300	69.976	0.027028	21.24	57.313	10.622	53464222.144575
2014/01/11	03:40:38	ok	ok	463.0060	69.915	0.027083	20.95	57.760	10.526	52585733.337151
2014/01/11	03:41:37	--	ok	463.0340	69.948	0.027083	21.26	57.162	10.606	56468848.724599
2014/01/11	03:57:18	ok	ok	463.0320	69.968	0.027047	20.98	57.611	10.517	52721839.389443
2014/01/11	04:17:54	ok	ok	462.9960	69.912	0.027086	20.94	57.697	10.509	57850682.662308
2014/01/11	04:18:53	--	ok	463.0840	69.965	0.027086	21.26	57.162	10.606	53674883.302719
2014/01/11	04:33:30	ok	ok	463.0440	69.961	0.02705	20.95	57.730	10.521	54648187.178399
2014/01/11	04:51:56	ok	ok	463.0960	69.930	0.02708	21.18	57.058	10.538	56402383.943321
2014/01/11	04:52:55	--	ok	462.9380	69.918	0.02708	21.20	57.184	10.573	54865954.843318
2014/01/11	05:08:38	ok	ok	462.9780	69.913	0.027038	21.10	57.199	10.515	55425145.921988
2014/01/11	05:09:37	--	ok	463.1380	70.022	0.027038	21.19	57.213	10.573	55035565.375627
2014/01/11	05:26:23	ok	ok	463.1140	69.928	0.027087	21.15	57.238	10.553	54385529.046824
2014/01/11	05:27:23	--	ok	462.9980	69.940	0.027087	21.24	57.221	10.605	55584029.474054
2014/01/11	05:42:11	ok	ok	462.9700	69.927	0.027039	21.08	57.350	10.531	51269106.803561
2014/01/11	05:43:10	--	ok	463.1580	70.039	0.027039	21.26	57.224	10.617	51938208.168110
2014/01/11	05:59:45	ok	ok	462.9020	69.890	0.02708	21.18	57.273	10.577	60657538.157826
2014/01/11	06:16:01	ok	ok	463.0320	69.947	0.027059	21.13	57.173	10.528	52217373.249370
2014/01/11	06:35:06	ok	ok	462.8420	69.889	0.027085	21.05	57.284	10.500	55277134.660307
2014/01/11	06:36:05	--	ok	462.8740	69.899	0.027085	21.20	57.184	10.573	55857785.277495
2014/01/11	06:51:20	ok	ok	463.1140	69.961	0.027069	20.98	57.396	10.478	55957325.924514
2014/01/11	07:10:12	ok	ok	462.9880	69.902	0.027095	21.04	57.313	10.499	52121033.808039
2014/01/11	07:11:12	--	ok	463.0340	69.931	0.027095	21.24	57.128	10.587	52714266.171536
2014/01/11	07:27:18	ok	ok	463.1180	69.956	0.027098	21.04	57.190	10.477	49821735.230439
2014/01/11	07:45:17	ok	ok	462.9940	69.903	0.027103	20.88	57.565	10.448	55896001.404162
2014/01/11	07:46:16	--	ok	463.0420	69.932	0.027103	21.14	57.144	10.529	55803338.661100
2014/01/11	08:02:50	ok	ok	463.1160	69.955	0.027103	20.92	57.264	10.418	51780553.889345
2014/01/11	08:21:12	ok	ok	462.9860	69.905	0.02711	20.80	57.523	10.392	52923923.875132
2014/01/11	08:22:11	--	ok	463.0520	69.922	0.02711	21.02	57.126	10.453	52420399.805102
2014/01/11	08:37:24	ok	ok	463.0260	69.926	0.027094	20.90	57.015	10.360	49689979.978721
2014/01/11	08:56:29	ok	ok	462.9800	69.899	0.027113	20.72	57.480	10.336	50467784.100413
2014/01/11	08:57:28	--	ok	463.0320	69.921	0.027113	20.94	57.114	10.402	52182301.328012
2014/01/11	09:12:01	ok	ok	463.1320	69.960	0.027098	20.82	57.126	10.332	50883527.445914
2014/01/11	09:28:44	ok	ok	463.0280	69.908	0.02712	20.66	57.563	10.315	49077553.473744
2014/01/11	09:29:43	--	ok	463.0720	69.936	0.02712	20.90	57.108	10.377	53325248.123975
2014/01/11	09:47:14	ok	ok	462.9180	69.902	0.027084	20.59	57.736	10.304	50319318.304650
2014/01/11	09:48:13	--	ok	463.1220	69.987	0.027084	20.88	57.105	10.364	51190493.594929
2014/01/11	10:05:03	ok	ok	462.9920	69.895	0.02712	20.67	57.349	10.283	55089916.733387
2014/01/11	10:06:02	--	ok	462.9920	69.915	0.02712	20.89	57.075	10.365	58961713.592221
2014/01/11	10:22:54	ok	ok	463.1260	69.954	0.027088	21.12	56.710	10.437	47961103.652938
2014/01/11	10:42:03	ok	ok	462.9720	69.890	0.027108	21.71	56.829	10.822	54005035.448381
2014/01/11	10:43:02	--	ok	463.0160	69.901	0.027108	21.98	56.468	10.922	50139624.019402
2014/01/11	10:59:56	ok	ok	463.0980	69.938	0.027089	20.74	58.799	10.586	47689975.053719
2014/01/11	11:19:19	ok	ok	462.9720	69.890	0.027138	20.22	59.967	10.474	47711400.505153
2014/01/11	11:20:18	--	ok	462.9800	69.905	0.027138	20.41	59.632	10.531	53185944.606192
2014/01/11	11:37:10	ok	ok	463.0600	69.940	0.027112	20.17	59.928	10.436	50498748.730917
2014/01/11	11:56:08	ok	ok	462.9300	69.883	0.027147	20.08	60.430	10.469	46728460.813741
2014/01/11	11:59:25	ok	ok	462.9060	69.892	0.027147	20.24	60.486	10.577	58943914.952156
2014/01/11	12:00:22	ok	ok	462.8780	69.890	0.027147	20.26	60.459	10.584	51662553.670491
2014/01/11	12:01:22	--	ok	462.8600	69.885	0.027147	20.25	60.427	10.573	58140587.939943
2014/01/11	12:18:27	ok	ok	463.0980	69.942	0.027124	20.01	60.752	10.481	56149940.121420
2014/01/11	12:36:42	ok	ok	462.9580	69.886	0.027158	19.81	61.294	10.452	48457350.658759
2014/01/11	12:37:41	--	ok	463.0300	69.910	0.027158	20.01	60.843	10.497	53689026.133153
2014/01/11	12:53:01	ok	ok	463.1080	69.945	0.027128	19.87	61.002	10.439	42770609.704995
2014/01/11	13:11:58	ok	ok	462.9640	69.882	0.027163	19.82	61.205	10.443	45307303.818175
2014/01/11	13:12:57	--	ok	463.0240	69.903	0.027163	20.00	61.083	10.532	53584912.501089
2014/01/11	13:30:14	ok	ok	463.0660	69.929	0.027113	19.68	61.545	10.415	47920984.726615
2014/01/11	13:48:31	ok	ok	462.9460	69.882	0.027172	19.58	61.799	10.397	53197379.596488
2014/01/11	13:49:30	--	ok	462.9880	69.898	0.027172	19.82	61.326	10.464	48438726.999198
2014/01/11	14:06:32	ok	ok	463.1060	69.949	0.027124	19.73	61.462	10.432	44492741.614460
2014/01/11	14:25:03	ok	ok	462.9180	69.882	0.027175	19.76	61.799	10.507	46089196.499999
2014/01/11	14:26:02	--	ok	462.9800	69.899	0.027175	20.00	61.385	10.585	50300394.385336
2014/01/11	14:42:02	ok	ok	463.0800	69.944	0.027123	19.87	61.606	10.542	42838742.880331
2014/01/11	15:00:05	ok	ok	462.9540	69.885	0.027182	19.84	61.933	10.579	49916883.558403
2014/01/11	15:01:04	--	ok	463.0180	69.906	0.027182	20.10	61.553	10.676	45957344.205686
2014/01/11	15:19:30	ok	ok	463.0800	69.922	0.027127	20.00	61.657	10.631	42403658.468921
2014/01/11	15:39:19	ok	ok	462.9380	69.884	0.02719	19.71	62.333	10.567	40900802.602965
2014/01/11	15:40:18	--	ok	462.9800	69.906	0.02719	20.00	61.718	10.642	45532473.937736
2014/01/11	15:56:14	ok	ok	463.0940	69.937	0.027138	19.62	61.987	10.453	43996572.318008
2014/01/11	16:15:11	ok	ok	462.9520	70.100	0.027216	19.48	61.934	10.359	41755753.525822
2014/01/11	16:30:49	ok	ok	463.0880	69.952	0.027152	19.06	62.135	10.139	44047615.157157
2014/01/11	16:31:49	--	ok	463.1860	70.030	0.027152	19.18	62.095	10.204	48984569.594131
2014/01/11	16:49:44	ok	ok	462.9420	70.112	0.02723	18.92	62.142	10.057	38808683.811171
2014/01/11	17:10:51	ok	ok	463.0660	70.146	0.027221	18.42	62.808	9.869	39112560.466957
