# Supplementary material for: Plastic Creep Constraint in Nylon Instrument Strings
Source: Materials (Basel). 2025 Jan 7;18(2):223. doi: 10.3390/ma18020223 (PMC11766866; doi:10.3390/ma18020223)
Supplement: Supplementary file 1 [file materials-18-00223-s001.zip › data_files/string_N20_nylon/string_test_data_N20_step_3.csv]

Date	Time	+-	f0	Frequency	Tension	LengthAdj	Temp	Rel.Hm	Abs.Hm	Pk.Magnitude
2014/01/11	17:26:34	--	ok	462.254	70.024	0.027221	12.06	66.493	7.101	45959484.74
2014/01/11	17:26:49	--	ok	423.448	59.539	0.025517	11.97	66.65	7.078	82205389.2
2014/01/11	17:27:03	--	ok	428.172	60.79	0.025801	12.02	66.775	7.113	70651122.23
2014/01/11	17:27:16	--	ok	429.362	61.101	0.025843	12.12	66.62	7.141	70128160.49
2014/01/11	17:27:16	--	ok	429.362	61.101	0.025824	12.12	66.62	7.141	70128160.49
2014/01/11	17:43:50	--	ok	434.2140	62.319	0.025824	19.01	52.849	8.598	91692555.142302
2014/01/11	17:44:04	--	ok	429.7680	61.136	0.025546	18.98	52.876	8.587	91162921.305568
2014/01/11	17:44:17	--	ok	428.7620	60.854	0.025505	18.81	53.255	8.563	91018332.620090
2014/01/11	17:44:30	ok	ok	428.8040	60.856	0.025517	18.72	53.644	8.580	97481090.369075
2014/01/11	17:45:42	ok	ok	429.1340	60.875	0.025497	19.07	53.446	8.726	101137238.028516
2014/01/11	18:02:27	ok	ok	429.0720	60.864	0.025562	19.36	56.323	9.354	120360678.525349
2014/01/11	18:17:41	ok	ok	428.9620	60.628	0.025461	20.30	55.478	9.735	120667227.920513
2014/01/11	18:18:40	--	ok	428.8900	60.627	0.025461	20.26	55.719	9.755	120664329.322595
2014/01/11	18:36:24	ok	ok	429.0980	60.726	0.025392	20.05	56.672	9.801	119465001.059865
2014/01/11	18:51:48	ok	ok	429.1320	60.638	0.02541	20.49	56.246	9.980	139386768.551701
2014/01/11	18:52:47	--	ok	429.0480	60.638	0.02541	20.53	56.283	10.010	139180321.650593
2014/01/11	19:08:59	ok	ok	428.8140	60.614	0.025359	20.40	56.663	10.001	114856580.405323
2014/01/11	19:09:58	--	ok	429.0720	60.672	0.025359	20.54	56.469	10.049	115340334.850863
2014/01/11	19:24:53	ok	ok	428.9860	60.614	0.025365	20.25	56.979	9.969	112470584.754746
2014/01/11	19:25:52	--	ok	429.1040	60.636	0.025365	20.50	56.555	10.040	113793254.968583
2014/01/11	19:42:19	ok	ok	428.9500	60.624	0.0253	20.31	56.865	9.984	107935747.070086
2014/01/11	19:59:04	ok	ok	429.0340	60.615	0.025344	20.20	56.941	9.934	110573473.325806
2014/01/11	20:00:03	--	ok	429.1180	60.636	0.025344	20.39	56.662	9.995	113321306.851194
2014/01/11	20:17:21	ok	ok	428.9600	60.620	0.025267	20.14	56.870	9.887	109206609.323776
2014/01/11	20:18:20	--	ok	429.1920	60.686	0.025267	20.29	56.678	9.940	109545550.562978
2014/01/11	20:34:06	ok	ok	428.9960	60.610	0.025321	19.89	57.292	9.815	109081733.871955
2014/01/11	20:35:05	--	ok	429.1120	60.634	0.025321	20.10	56.833	9.857	115103696.219618
2014/01/11	20:51:42	ok	ok	428.9800	60.624	0.025267	19.93	56.900	9.771	110635891.548068
2014/01/11	21:09:20	ok	ok	428.9840	60.608	0.025305	19.77	56.998	9.697	115532700.206138
2014/01/11	21:10:19	--	ok	429.0940	60.636	0.025305	19.99	56.694	9.770	113834069.832045
2014/01/11	21:27:10	ok	ok	428.9780	60.625	0.025256	19.64	56.887	9.604	108844124.332036
2014/01/11	21:44:22	ok	ok	429.0060	60.610	0.025295	19.56	57.058	9.588	107894549.073838
2014/01/11	21:45:21	--	ok	429.0860	60.630	0.025295	19.77	56.722	9.650	115227062.072315
2014/01/11	22:03:30	ok	ok	428.9780	60.624	0.02524	19.54	56.688	9.515	106694623.904544
2014/01/11	22:19:05	ok	ok	428.9720	60.608	0.025287	19.45	56.889	9.498	108762589.435811
2014/01/11	22:20:04	--	ok	429.1400	60.650	0.025287	19.70	56.466	9.567	107970409.496548
2014/01/11	22:38:11	ok	ok	428.9400	60.620	0.025224	19.47	56.432	9.433	127360121.484481
2014/01/11	22:39:10	--	ok	429.1620	60.700	0.025224	19.51	56.499	9.466	134272936.002392
2014/01/11	22:55:07	ok	ok	429.0500	60.616	0.025278	19.22	56.854	9.365	110718951.009095
2014/01/11	22:56:07	--	ok	429.1400	60.654	0.025278	19.46	56.553	9.448	109280279.642579
2014/01/11	23:13:51	ok	ok	428.9880	60.615	0.025214	19.23	56.518	9.315	129107124.632006
2014/01/11	23:14:50	--	ok	429.1940	60.707	0.025214	19.38	56.388	9.376	129305463.314748
2014/01/11	23:30:35	ok	ok	428.9960	60.604	0.025269	19.06	56.891	9.283	108766628.473665
2014/01/11	23:31:34	--	ok	429.1200	60.651	0.025269	19.30	56.468	9.345	112414905.903243
2014/01/11	23:49:16	ok	ok	428.9900	60.626	0.025207	19.06	56.554	9.228	116565923.814822
2014/01/12	00:09:04	ok	ok	429.0040	60.599	0.025255	18.78	56.971	9.144	112546925.189665
2014/01/12	00:10:03	--	ok	429.0740	60.624	0.025255	19.06	56.432	9.208	109586680.812546
2014/01/12	00:27:45	ok	ok	429.0020	60.618	0.025207	18.81	56.547	9.092	126492829.393672
2014/01/12	00:47:20	ok	ok	429.0680	60.610	0.025248	18.71	56.685	9.061	104462768.269429
2014/01/12	00:48:19	--	ok	429.1560	60.648	0.025248	18.86	56.310	9.081	106372665.712037
2014/01/12	01:06:13	ok	ok	428.9680	60.610	0.025196	18.67	56.342	8.985	115874975.202629
2014/01/12	01:07:12	--	ok	429.1800	60.701	0.025196	18.80	56.301	9.047	118289919.277223
2014/01/12	01:25:48	ok	ok	429.0300	60.599	0.02524	18.51	56.563	8.935	107250384.246258
2014/01/12	01:26:47	--	ok	429.1200	60.629	0.02524	18.67	56.281	8.975	106626096.201693
2014/01/12	01:44:29	ok	ok	428.9660	60.603	0.025194	18.45	56.371	8.873	115348057.734989
2014/01/12	02:03:50	ok	ok	429.0120	60.601	0.025232	18.33	56.597	8.845	114225455.471773
2014/01/12	02:04:49	--	ok	429.1160	60.628	0.025232	18.51	56.257	8.887	114634243.667078
2014/01/12	02:22:43	ok	ok	429.0420	60.657	0.025186	18.93	56.106	9.085	104926631.280087
2014/01/12	02:38:47	ok	ok	428.9920	60.608	0.025222	19.22	56.854	9.365	91355194.265802
2014/01/12	02:56:34	ok	ok	429.0400	60.639	0.025178	19.56	56.844	9.552	95186888.796778
2014/01/12	03:13:05	ok	ok	428.9720	60.609	0.025209	19.57	57.060	9.594	97260967.057645
2014/01/12	03:29:33	ok	ok	429.0460	60.634	0.025173	19.76	56.690	9.639	91898497.122221
2014/01/12	03:47:50	ok	ok	428.9780	60.609	0.025199	19.57	57.458	9.661	83815911.846969
2014/01/12	04:06:29	ok	ok	428.8840	60.606	0.02516	19.88	56.770	9.720	91510583.551940
2014/01/12	04:24:42	ok	ok	429.0300	60.611	0.025188	19.57	57.488	9.666	85553609.217022
2014/01/12	04:43:48	ok	ok	429.0320	60.629	0.025154	19.75	56.934	9.674	89542155.705962
2014/01/12	05:01:51	ok	ok	428.8960	60.601	0.025176	19.52	57.389	9.621	111052270.551869
2014/01/12	05:18:21	ok	ok	429.0180	60.625	0.025149	19.60	57.126	9.622	87395378.160062
2014/01/12	05:36:25	ok	ok	428.9780	60.603	0.025171	19.39	57.491	9.565	112147370.109623
2014/01/12	05:50:43	ok	ok	428.9680	60.626	0.0251	19.44	57.193	9.543	93318727.751714
2014/01/12	06:07:39	ok	ok	428.9320	60.605	0.025168	19.27	57.442	9.490	108890190.785811
2014/01/12	06:26:45	ok	ok	428.9800	60.622	0.025139	19.31	57.082	9.452	87361008.329297
2014/01/12	06:45:02	ok	ok	429.0060	60.615	0.025165	19.05	57.592	9.392	81395639.406460
2014/01/12	07:02:10	ok	ok	429.0560	60.648	0.025145	19.14	57.148	9.369	88940105.002242
2014/01/12	07:20:11	ok	ok	428.9280	60.603	0.025156	19.05	57.439	9.367	102667038.687188
2014/01/12	07:35:49	ok	ok	429.0260	60.640	0.025096	18.92	57.236	9.263	102715531.060062
2014/01/12	07:52:45	ok	ok	428.9700	60.603	0.025152	18.88	57.383	9.265	116572992.793845
2014/01/12	08:11:45	ok	ok	428.9780	60.627	0.025128	18.89	57.323	9.260	85851367.905914
2014/01/12	08:26:57	ok	ok	428.9580	60.613	0.025151	18.74	57.514	9.209	112911697.735244
2014/01/12	08:42:23	ok	ok	429.0160	60.646	0.025083	18.90	57.081	9.227	91635218.633561
2014/01/12	08:58:55	ok	ok	428.9940	60.604	0.025144	18.74	57.545	9.214	118152811.246257
2014/01/12	09:14:21	ok	ok	429.0680	60.653	0.025074	18.97	57.000	9.252	92912843.711852
2014/01/12	09:31:07	ok	ok	428.9840	60.607	0.025139	18.82	57.496	9.250	105293347.060030
2014/01/12	09:48:18	ok	ok	428.9900	60.627	0.025067	19.02	57.221	9.315	97854597.849499
2014/01/12	10:05:15	ok	ok	428.9940	60.607	0.025131	19.01	57.433	9.344	104533398.865826
2014/01/12	10:20:40	ok	ok	428.9920	60.634	0.025056	19.18	56.970	9.362	95979013.466902
2014/01/12	10:37:52	ok	ok	428.9780	60.604	0.025124	19.12	57.572	9.428	95713109.189717
2014/01/12	10:54:53	ok	ok	429.0760	60.633	0.025047	19.39	56.941	9.473	98789342.757354
2014/01/12	11:12:06	ok	ok	428.9680	60.603	0.025112	19.49	57.323	9.593	104804590.125953
2014/01/12	11:28:52	ok	ok	429.1300	60.644	0.025039	19.69	57.047	9.660	107112987.507840
2014/01/12	11:46:04	ok	ok	428.9680	60.603	0.025101	19.76	57.395	9.758	108065780.491568
2014/01/12	12:03:15	ok	ok	429.1040	60.626	0.025038	20.04	57.039	9.858	103199337.940646
2014/01/12	12:20:39	ok	ok	429.0200	60.605	0.025088	20.09	57.353	9.941	106411726.996582
2014/01/12	12:37:22	ok	ok	429.0860	60.618	0.025024	20.35	56.902	10.014	109194751.055491
2014/01/12	12:54:21	ok	ok	429.0240	60.608	0.025077	20.37	57.488	10.129	108532883.154665
2014/01/12	13:11:32	ok	ok	429.0720	60.618	0.025015	20.73	56.990	10.254	113101865.100919
2014/01/12	13:28:30	ok	ok	428.9760	60.608	0.025063	20.71	57.478	10.330	100778316.280051
2014/01/12	13:45:43	ok	ok	429.1080	60.625	0.025	21.07	56.980	10.456	105624109.694265
2014/01/12	14:02:41	ok	ok	428.9560	60.602	0.02505	21.06	57.132	10.478	107914262.832543
2014/01/12	14:19:52	ok	ok	429.1040	60.627	0.025004	21.23	56.942	10.547	107277086.941690
2014/01/12	14:36:26	ok	ok	428.9960	60.607	0.02504	21.24	57.251	10.610	115195988.466067
2014/01/12	14:53:35	ok	ok	429.0960	60.621	0.024991	21.34	57.020	10.629	104954363.038807
2014/01/12	15:10:32	ok	ok	429.0060	60.609	0.025031	21.33	57.419	10.697	108361247.660472
2014/01/12	15:25:55	ok	ok	429.0180	60.618	0.024988	21.58	56.686	10.714	106850513.182660
2014/01/12	15:42:49	ok	ok	428.9760	60.606	0.025022	21.36	57.362	10.705	110114638.200286
2014/01/12	16:00:10	ok	ok	429.1480	60.631	0.024986	21.52	57.017	10.739	98374361.098757
2014/01/12	16:17:05	ok	ok	428.9680	60.611	0.025014	21.38	57.396	10.724	100462197.067453
2014/01/12	16:34:13	ok	ok	429.0800	60.625	0.024978	21.43	57.034	10.687	103698763.462684
2014/01/12	16:50:55	ok	ok	429.0080	60.612	0.025009	21.18	57.550	10.629	100848908.547100
2014/01/12	17:08:03	ok	ok	429.0520	60.624	0.024972	21.36	57.023	10.642	109214490.015193
2014/01/12	17:24:47	ok	ok	428.9900	60.612	0.025005	21.13	57.511	10.591	102426284.477582
2014/01/12	17:41:08	ok	ok	429.0820	60.629	0.024969	21.31	57.016	10.610	106546855.457447
2014/01/12	17:59:55	ok	ok	428.9360	60.605	0.024991	21.25	57.468	10.657	109339138.472441
2014/01/12	18:16:15	ok	ok	429.1000	60.626	0.024964	21.37	57.117	10.665	107458523.091354
2014/01/12	18:33:13	ok	ok	429.0120	60.613	0.024986	21.30	57.445	10.683	105008604.957194
2014/01/12	18:50:01	ok	ok	429.0340	60.622	0.024955	21.47	57.071	10.718	103709526.921664
2014/01/12	19:06:59	ok	ok	429.0220	60.613	0.024979	21.41	57.339	10.731	109780365.097228
2014/01/12	19:23:46	ok	ok	429.1140	60.627	0.02495	21.59	56.873	10.756	101548274.991858
2014/01/12	19:40:31	ok	ok	429.0080	60.611	0.024969	21.59	57.212	10.820	113626941.303962
2014/01/12	19:57:17	ok	ok	429.0620	60.625	0.024938	21.62	57.062	10.810	105190747.229063
2014/01/12	20:14:44	ok	ok	428.9740	60.613	0.024962	21.56	57.300	10.818	97672574.989077
2014/01/12	20:31:29	ok	ok	429.0600	60.625	0.024943	21.64	57.096	10.829	103617633.358252
2014/01/12	20:48:26	ok	ok	429.0180	60.612	0.024954	21.59	57.181	10.814	103504077.641635
2014/01/12	21:05:35	ok	ok	429.0760	60.627	0.024935	21.68	57.133	10.861	99330433.161610
2014/01/12	21:23:38	ok	ok	429.0120	60.615	0.02495	21.50	57.568	10.831	102569270.155294
2014/01/12	21:40:34	ok	ok	429.1320	60.633	0.024922	21.74	57.142	10.900	96478632.340424
2014/01/12	21:57:46	ok	ok	429.0240	60.614	0.024939	21.80	57.367	10.981	97804311.854008
2014/01/12	22:14:27	ok	ok	429.0540	60.624	0.024922	22.03	57.032	11.063	102072176.215300
2014/01/12	22:31:35	ok	ok	429.0060	60.607	0.024936	21.12	57.756	10.630	121429747.955097
2014/01/12	22:32:34	--	ok	429.1760	60.621	0.024936	21.32	57.356	10.679	118553911.016669
2014/01/12	22:48:42	ok	ok	429.1220	60.617	0.024918	20.97	57.426	10.477	111132417.847993
2014/01/12	23:06:56	ok	ok	429.0300	60.601	0.024933	20.70	57.538	10.334	120540577.878884
2014/01/12	23:07:56	--	ok	429.1220	60.614	0.024933	20.90	57.015	10.360	118690685.583865
2014/01/12	23:23:53	ok	ok	429.1020	60.613	0.024911	20.76	57.025	10.278	118599867.951972
2014/01/12	23:41:53	ok	ok	429.0340	60.602	0.02493	20.49	57.414	10.187	118738606.265117
2014/01/12	23:42:53	--	ok	429.1280	60.611	0.02493	20.76	56.871	10.250	114212003.298104
2014/01/12	23:59:15	ok	ok	429.1280	60.612	0.024907	20.58	56.967	10.161	119900105.794454
2014/01/13	00:16:07	ok	ok	429.0000	60.599	0.024928	20.39	57.276	10.103	112308918.156294
2014/01/13	00:17:07	--	ok	429.1660	60.615	0.024928	20.71	56.772	10.203	114171714.853036
2014/01/13	00:33:14	ok	ok	429.0680	60.608	0.024902	20.50	56.986	10.117	131444421.409784
2014/01/13	00:49:28	ok	ok	428.9880	60.598	0.024922	20.41	57.218	10.105	126682630.806091
2014/01/13	00:50:27	--	ok	429.1200	60.609	0.024922	20.72	56.681	10.192	126777301.801560
2014/01/13	01:07:01	ok	ok	429.1200	60.612	0.024899	20.63	56.760	10.153	136402912.587897
2014/01/13	01:25:40	ok	ok	429.0120	60.595	0.024913	20.52	56.958	10.124	132834473.475198
2014/01/13	01:26:39	--	ok	429.0940	60.605	0.024913	20.74	56.561	10.183	133314579.667784
2014/01/13	01:43:11	ok	ok	429.1240	60.609	0.024893	20.60	56.632	10.113	125963102.146257
2014/01/13	02:02:02	ok	ok	429.0280	60.591	0.024906	20.62	56.820	10.158	122857420.358951
2014/01/13	02:03:02	--	ok	429.1660	60.608	0.024906	20.84	56.391	10.211	124459177.888338
2014/01/13	02:18:05	ok	ok	429.0840	60.608	0.02485	20.73	56.559	10.176	135888105.375696
2014/01/13	02:37:52	ok	ok	429.0520	60.599	0.024901	20.64	56.915	10.187	130930796.637164
2014/01/13	02:38:52	--	ok	429.1840	60.613	0.024901	20.91	56.247	10.227	133820652.126012
2014/01/13	02:53:55	ok	ok	428.9500	60.591	0.024833	20.74	56.437	10.160	113088804.105944
2014/01/13	02:54:54	--	ok	429.1600	60.615	0.024833	20.86	56.271	10.201	118010130.103945
2014/01/13	03:11:30	ok	ok	429.0000	60.592	0.024893	20.54	56.807	10.109	125192876.943898
2014/01/13	03:12:29	--	ok	429.1160	60.607	0.024893	20.78	56.289	10.157	113847929.085266
2014/01/13	03:27:44	ok	ok	429.0180	60.600	0.024832	20.58	56.475	10.073	119951187.646648
2014/01/13	03:45:56	ok	ok	429.0880	60.601	0.024892	20.42	56.666	10.013	125182891.728411
2014/01/13	03:46:55	--	ok	429.1640	60.608	0.024892	20.64	56.269	10.071	116515241.950575
2014/01/13	04:02:08	ok	ok	429.0420	60.601	0.024831	20.51	56.249	9.992	125958853.142462
2014/01/13	04:22:05	ok	ok	428.9840	60.593	0.024886	20.26	56.642	9.916	138913176.534614
2014/01/13	04:23:04	--	ok	429.0880	60.606	0.024886	20.53	56.191	9.993	129819746.288193
2014/01/13	04:38:19	ok	ok	428.9860	60.601	0.024826	20.28	56.338	9.874	129151678.848707
2014/01/13	04:55:52	ok	ok	429.0440	60.597	0.024888	20.10	56.557	9.809	138662491.161298
2014/01/13	04:56:51	--	ok	429.1460	60.610	0.024888	20.34	56.162	9.878	132031989.956379
2014/01/13	05:12:04	ok	ok	428.9880	60.596	0.024823	20.14	56.317	9.790	131237463.958383
2014/01/13	05:13:04	--	ok	429.1900	60.630	0.024823	20.27	56.213	9.847	121252760.352428
2014/01/13	05:30:02	ok	ok	429.0260	60.597	0.024886	19.96	56.567	9.731	131797822.349499
2014/01/13	05:31:02	--	ok	429.1240	60.605	0.024886	20.15	56.196	9.775	121041960.213211
2014/01/13	05:46:16	ok	ok	429.0420	60.600	0.024823	19.96	56.290	9.683	118792955.135420
2014/01/13	06:07:05	ok	ok	429.0700	60.597	0.024883	19.78	56.632	9.640	128259607.265606
2014/01/13	06:08:04	--	ok	429.1480	60.610	0.024883	20.02	56.176	9.698	125378515.779141
2014/01/13	06:23:19	ok	ok	429.0380	60.598	0.024818	19.88	56.247	9.631	122249000.423968
2014/01/13	06:24:19	--	ok	429.1900	60.628	0.024818	19.96	56.167	9.662	121101813.552247
2014/01/13	06:42:39	ok	ok	429.0520	60.597	0.02488	19.67	56.677	9.586	126697197.454777
2014/01/13	06:43:39	--	ok	429.1340	60.605	0.02488	19.90	56.158	9.627	122952989.975816
2014/01/13	06:58:53	ok	ok	429.0100	60.597	0.024816	19.70	56.313	9.541	127641648.400568
2014/01/13	07:17:31	ok	ok	429.0640	60.596	0.024878	19.62	56.577	9.541	127426787.488184
2014/01/13	07:18:30	--	ok	429.1600	60.612	0.024878	19.80	56.143	9.568	119671265.765202
2014/01/13	07:34:11	ok	ok	429.0120	60.596	0.024814	19.60	56.390	9.498	131827019.250511
2014/01/13	07:53:57	ok	ok	429.0020	60.589	0.024874	19.42	56.639	9.440	127550606.493098
2014/01/13	07:54:56	--	ok	429.1340	60.602	0.024874	19.72	56.070	9.511	121267795.441215
2014/01/13	08:10:01	ok	ok	429.0020	60.593	0.02481	19.52	56.132	9.410	122012948.553642
2014/01/13	08:11:00	--	ok	429.1860	60.623	0.02481	19.64	56.150	9.480	120988056.345134
2014/01/13	08:29:37	ok	ok	429.0300	60.589	0.024871	19.35	56.690	9.409	130422445.366636
2014/01/13	08:30:36	--	ok	429.1620	60.608	0.024871	19.65	56.152	9.486	122495423.826925
2014/01/13	08:46:07	ok	ok	429.0640	60.595	0.02481	19.39	56.389	9.382	125959959.729780
2014/01/13	09:03:30	ok	ok	429.0180	60.589	0.024869	19.30	56.437	9.340	126318085.489165
2014/01/13	09:04:29	--	ok	429.1160	60.604	0.024869	19.56	56.108	9.428	129705856.791779
2014/01/13	09:20:00	ok	ok	429.0520	60.595	0.024807	19.38	56.081	9.325	131213980.237559
2014/01/13	09:40:03	ok	ok	429.0160	60.586	0.024862	19.26	56.584	9.342	140178365.616830
2014/01/13	09:41:02	--	ok	429.1040	60.596	0.024862	19.51	56.100	9.400	135164568.905247
2014/01/13	09:57:30	ok	ok	429.0880	60.596	0.02485	19.35	56.107	9.313	128515443.000104
2014/01/13	10:15:34	ok	ok	428.9960	60.584	0.024859	19.31	56.438	9.346	124082902.332024
2014/01/13	10:16:33	--	ok	429.1260	60.601	0.024859	19.64	55.966	9.449	121688406.469832
2014/01/13	10:32:07	ok	ok	429.0780	60.594	0.024797	19.54	56.043	9.407	117736307.382873
2014/01/13	10:50:40	ok	ok	429.0320	60.586	0.024851	19.46	56.215	9.391	119387908.632516
2014/01/13	10:51:39	--	ok	429.1340	60.600	0.024851	19.75	55.921	9.502	114142788.734869
2014/01/13	11:06:45	ok	ok	429.0860	60.593	0.02479	19.57	56.293	9.465	115898718.563543
2014/01/13	11:07:44	--	ok	429.1980	60.626	0.02479	19.64	56.273	9.501	110386468.813475
2014/01/13	11:27:28	ok	ok	429.0260	60.590	0.024853	19.01	56.853	9.250	116431288.678413
2014/01/13	11:28:27	--	ok	429.0900	60.599	0.024853	19.14	56.658	9.289	114066214.284962
2014/01/13	11:43:46	ok	ok	429.0920	60.600	0.024794	18.99	56.666	9.208	121028196.037299
2014/01/13	12:04:17	ok	ok	428.9880	60.586	0.024854	18.85	57.195	9.218	129189811.758449
2014/01/13	12:05:16	--	ok	429.0800	60.599	0.024854	19.02	56.885	9.260	119681962.094349
2014/01/13	12:20:34	ok	ok	429.0800	60.604	0.024792	18.95	56.935	9.230	123074164.239462
2014/01/13	12:39:32	ok	ok	429.0180	60.585	0.024849	18.90	57.325	9.266	140527405.024748
2014/01/13	12:40:31	--	ok	429.1000	60.599	0.024849	19.15	56.904	9.335	129844778.430828
2014/01/13	12:55:51	ok	ok	429.0840	60.599	0.024788	19.11	56.837	9.302	124021055.532607
2014/01/13	13:14:08	ok	ok	429.0440	60.587	0.024838	19.80	56.573	9.641	115842817.248051
2014/01/13	13:15:07	--	ok	429.2000	60.603	0.024838	20.07	56.214	9.733	120177037.458355
2014/01/13	13:30:13	ok	ok	429.0580	60.590	0.024765	20.29	56.032	9.826	133618052.638719
2014/01/13	13:49:23	ok	ok	429.0060	60.580	0.024825	20.35	56.410	9.927	135085640.800242
2014/01/13	13:50:22	--	ok	429.1720	60.603	0.024825	20.76	55.793	10.056	142145456.185101
2014/01/13	14:05:27	ok	ok	429.0340	60.585	0.024755	20.67	56.026	10.045	124609741.124202
2014/01/13	14:24:26	ok	ok	429.0500	60.579	0.024813	20.80	56.231	10.159	120237379.547862
2014/01/13	14:25:25	--	ok	429.1680	60.600	0.024813	21.06	55.806	10.235	117854712.260536
2014/01/13	14:40:18	ok	ok	429.0520	60.589	0.024747	21.07	55.931	10.264	131530298.156565
2014/01/13	15:01:04	ok	ok	429.0380	60.571	0.024801	21.22	56.077	10.381	141443362.198457
2014/01/13	15:02:03	--	ok	429.1460	60.606	0.024801	21.48	55.683	10.464	144995866.429706
2014/01/13	15:17:24	ok	ok	429.0240	60.574	0.024735	21.44	55.832	10.468	121776533.722313
2014/01/13	15:37:48	ok	ok	429.0000	60.562	0.024791	21.40	56.104	10.494	123566838.227282
2014/01/13	15:38:47	--	ok	429.1440	60.601	0.024791	21.64	55.613	10.548	126355550.422177
2014/01/13	15:53:55	ok	ok	429.0900	60.587	0.024727	21.60	55.793	10.558	126766710.625170
2014/01/13	16:14:34	ok	ok	428.9800	60.548	0.024782	21.40	56.135	10.500	128501056.282071
2014/01/13	16:15:34	--	ok	429.1360	60.597	0.024782	21.66	55.647	10.566	125180999.233442
2014/01/13	16:30:53	ok	ok	429.0740	60.593	0.024723	21.35	55.911	10.428	127795512.801581
2014/01/13	16:51:32	ok	ok	429.0620	60.581	0.024783	21.11	56.246	10.346	132121254.954342
2014/01/13	16:52:31	--	ok	429.1260	60.603	0.024783	21.33	55.815	10.398	129222530.845292
2014/01/13	17:07:46	ok	ok	429.0360	60.595	0.024721	21.09	55.780	10.248	115404372.116048
2014/01/13	17:28:38	ok	ok	429.0460	60.589	0.024783	20.78	56.166	10.135	132870909.353480
2014/01/13	17:29:38	--	ok	429.1240	60.603	0.024783	20.94	55.850	10.172	132482400.036856
2014/01/13	17:45:01	ok	ok	429.0300	60.590	0.024721	20.78	55.919	10.091	136652534.436443
2014/01/13	18:05:49	ok	ok	428.9960	60.580	0.02478	20.62	56.173	10.042	141389998.200341
2014/01/13	18:06:48	--	ok	429.1160	60.604	0.02478	20.84	55.805	10.105	135121737.468150
2014/01/13	18:21:55	ok	ok	429.0380	60.597	0.024716	20.62	55.927	9.998	135738217.544368
2014/01/13	18:40:55	ok	ok	429.0220	60.585	0.024778	20.51	56.249	9.992	140023147.542155
2014/01/13	18:41:54	--	ok	429.1100	60.603	0.024778	20.71	55.847	10.037	134155483.284068
2014/01/13	18:57:13	ok	ok	429.0460	60.594	0.024715	20.52	56.035	9.960	132175796.676686
2014/01/13	19:16:08	ok	ok	428.9900	60.586	0.024775	20.41	56.388	9.958	132639961.982155
2014/01/13	19:17:07	--	ok	429.0940	60.601	0.024775	20.69	55.906	10.036	128599539.139604
2014/01/13	19:32:25	ok	ok	429.0140	60.595	0.024711	20.55	55.854	9.945	137860446.635485
2014/01/13	19:51:07	ok	ok	429.0280	60.585	0.024771	20.45	56.240	9.955	141633097.546487
2014/01/13	19:52:06	--	ok	429.1000	60.597	0.024771	20.63	55.835	9.988	130913917.864355
2014/01/13	20:07:10	ok	ok	429.0640	60.598	0.02471	20.52	56.004	9.954	136347804.534743
2014/01/13	20:25:54	ok	ok	428.9840	60.582	0.024769	20.44	56.239	9.949	137162621.027903
2014/01/13	20:26:53	--	ok	429.1400	60.600	0.024769	20.70	55.784	10.019	133239904.087825
2014/01/13	20:42:12	ok	ok	429.0180	60.588	0.024706	20.46	56.057	9.929	145564798.560887
2014/01/13	21:01:09	ok	ok	429.0040	60.576	0.024766	20.46	56.242	9.962	136966275.318344
2014/01/13	21:02:08	--	ok	429.1200	60.598	0.024766	20.68	55.812	10.013	125356058.792203
2014/01/13	21:17:13	ok	ok	429.0560	60.593	0.024702	20.52	56.066	9.965	127692083.621417
2014/01/13	21:36:10	ok	ok	429.0100	60.583	0.024763	20.34	56.316	9.905	134247592.246724
2014/01/13	21:37:09	--	ok	429.0900	60.599	0.024763	20.64	55.775	9.983	133329951.211123
2014/01/13	21:52:27	ok	ok	429.0220	60.592	0.024699	20.50	55.909	9.926	134871938.037564
2014/01/13	22:11:24	ok	ok	428.9700	60.571	0.024758	20.33	56.284	9.894	145229470.222425
2014/01/13	22:12:23	--	ok	429.0900	60.599	0.024758	20.56	55.825	9.945	139902537.743677
2014/01/13	22:27:41	ok	ok	429.0180	60.593	0.024697	20.39	55.954	9.870	136188400.979922
2014/01/13	22:46:25	ok	ok	428.9700	60.577	0.024757	20.18	56.292	9.809	131343313.956729
2014/01/13	22:47:24	--	ok	429.0940	60.599	0.024757	20.44	55.869	9.884	125906896.031488
2014/01/13	23:02:41	ok	ok	429.0660	60.594	0.024695	20.29	56.124	9.843	141461466.781500
2014/01/13	23:21:21	ok	ok	429.0440	60.588	0.024756	20.29	56.216	9.859	136707453.239137
2014/01/13	23:22:20	--	ok	429.1540	60.601	0.024756	20.50	55.785	9.904	132626532.461338
2014/01/13	23:37:23	ok	ok	429.0200	60.589	0.024689	20.37	55.920	9.853	138575540.721660
2014/01/13	23:56:03	ok	ok	429.0440	60.583	0.024752	20.27	56.090	9.825	132068008.203959
2014/01/13	23:57:02	--	ok	429.1540	60.599	0.024752	20.52	55.727	9.905	129335686.012798
2014/01/14	00:11:52	ok	ok	429.0180	60.590	0.024684	20.45	55.685	9.857	114934075.849751
2014/01/14	00:12:52	--	ok	429.1820	60.611	0.024684	20.45	55.809	9.879	116330627.309050
2014/01/14	00:30:31	ok	ok	429.0140	60.580	0.024749	20.27	55.998	9.809	148967015.121484
2014/01/14	00:31:31	--	ok	429.1300	60.600	0.024749	20.51	55.756	9.904	141731100.751835
2014/01/14	00:46:43	ok	ok	429.0320	60.591	0.024685	20.38	55.799	9.837	134262798.126128
2014/01/14	01:05:22	ok	ok	429.0260	60.584	0.024746	20.20	56.172	9.800	143427100.531843
2014/01/14	01:06:21	--	ok	429.1520	60.598	0.024746	20.45	55.747	9.868	140812444.789853
2014/01/14	01:21:11	ok	ok	429.0660	60.589	0.024681	20.27	55.905	9.793	126455207.845531
2014/01/14	01:39:36	ok	ok	429.0360	60.588	0.024745	20.16	56.135	9.770	141450012.735500
2014/01/14	01:40:35	--	ok	429.1000	60.599	0.024745	20.34	55.793	9.813	136381318.873675
2014/01/14	01:55:38	ok	ok	429.0840	60.594	0.024681	20.17	56.014	9.755	121816156.870381
2014/01/14	02:14:31	ok	ok	429.0600	60.588	0.024743	20.03	56.270	9.720	141422736.138612
2014/01/14	02:15:31	--	ok	429.1760	60.601	0.024743	20.32	55.820	9.807	134471433.931935
2014/01/14	02:30:33	ok	ok	429.0580	60.593	0.024677	20.12	56.006	9.725	124103850.071360
2014/01/14	02:49:39	ok	ok	429.0220	60.579	0.02474	19.96	56.259	9.678	133115097.110053
2014/01/14	02:50:38	--	ok	429.1620	60.599	0.02474	20.29	55.662	9.762	130607231.508756
2014/01/14	03:05:38	ok	ok	429.0440	60.592	0.024676	20.09	55.879	9.686	121127359.649054
2014/01/14	03:24:17	ok	ok	428.9880	60.577	0.024738	19.95	56.412	9.699	132760882.603010
2014/01/14	03:25:16	--	ok	429.1480	60.598	0.024738	20.28	55.722	9.766	128940430.906081
2014/01/14	03:40:31	ok	ok	429.0480	60.586	0.024672	20.15	55.734	9.695	131310777.716823
2014/01/14	03:58:56	ok	ok	429.0040	60.580	0.024736	19.94	56.226	9.661	131721583.197939
2014/01/14	03:59:56	--	ok	429.1300	60.595	0.024736	20.21	55.804	9.741	129415065.971407
2014/01/14	04:14:59	ok	ok	429.0560	60.591	0.024671	20.03	55.870	9.650	140778407.552320
2014/01/14	04:33:38	ok	ok	429.0340	60.589	0.024733	19.98	56.201	9.679	140501531.708998
2014/01/14	04:34:38	--	ok	429.0980	60.598	0.024733	20.17	55.737	9.707	136300335.890751
2014/01/14	04:49:52	ok	ok	429.0260	60.585	0.024667	20.05	55.811	9.652	135107819.131574
2014/01/14	05:07:25	ok	ok	428.9980	60.581	0.02473	19.83	56.271	9.607	140195231.519735
2014/01/14	05:08:24	--	ok	429.1180	60.595	0.02473	20.09	55.786	9.670	141131029.224111
2014/01/14	05:23:28	ok	ok	429.0020	60.587	0.024666	19.94	55.949	9.613	136071325.448728
2014/01/14	05:42:20	ok	ok	429.0360	60.582	0.02473	19.82	56.146	9.580	139473440.802108
2014/01/14	05:43:20	--	ok	429.1380	60.597	0.02473	20.00	55.804	9.622	140828049.632574
2014/01/14	05:58:22	ok	ok	429.0440	60.590	0.024666	19.76	56.045	9.529	134581552.177672
2014/01/14	06:17:28	ok	ok	429.0120	60.587	0.024729	19.60	56.298	9.483	135177496.165190
2014/01/14	06:18:28	--	ok	429.1380	60.598	0.024729	19.88	55.878	9.568	133576479.982700
2014/01/14	06:33:44	ok	ok	428.9760	60.584	0.024663	19.72	55.947	9.490	130288255.257928
2014/01/14	06:34:43	--	ok	429.1700	60.607	0.024663	19.80	55.897	9.526	131597493.942153
2014/01/14	06:52:23	ok	ok	428.9640	60.579	0.024728	19.45	56.337	9.406	136470506.041090
2014/01/14	06:53:22	--	ok	429.1060	60.596	0.024728	19.74	55.796	9.476	144013074.541134
2014/01/14	07:08:12	ok	ok	429.0440	60.592	0.024666	19.52	56.040	9.395	130284295.792013
2014/01/14	07:27:29	ok	ok	429.0680	60.589	0.024729	19.44	56.243	9.385	128926536.194635
2014/01/14	07:28:29	--	ok	429.1760	60.599	0.024729	19.65	55.906	9.444	127705373.969054
2014/01/14	07:43:42	ok	ok	429.0000	60.589	0.024663	19.49	55.913	9.357	133439161.472701
2014/01/14	08:03:02	ok	ok	429.0380	60.588	0.024727	19.24	56.305	9.285	118981459.642254
2014/01/14	08:04:02	--	ok	429.1580	60.601	0.024727	19.56	55.800	9.377	117193472.948710
2014/01/14	08:18:53	ok	ok	429.0820	60.595	0.024663	19.39	55.898	9.300	130977384.550576
2014/01/14	08:37:35	ok	ok	429.0120	60.583	0.024724	19.22	56.149	9.249	135460780.022551
2014/01/14	08:38:34	--	ok	429.1260	60.598	0.024724	19.45	55.845	9.324	129494584.063238
2014/01/14	08:53:52	ok	ok	429.0520	60.587	0.024659	19.31	55.948	9.265	128686799.939574
2014/01/14	09:13:14	ok	ok	429.0280	60.584	0.024722	19.16	56.293	9.240	133886444.376772
2014/01/14	09:14:13	--	ok	429.1260	60.595	0.024722	19.46	55.785	9.319	127404513.498393
2014/01/14	09:29:31	ok	ok	429.0200	60.587	0.024655	19.41	55.717	9.281	138025001.060996
2014/01/14	09:30:30	--	ok	429.1880	60.603	0.024655	19.45	55.845	9.324	136746694.636285
2014/01/14	09:48:40	ok	ok	429.0880	60.588	0.02472	19.27	56.034	9.257	124344973.770133
2014/01/14	09:49:39	--	ok	429.1440	60.597	0.02472	19.41	55.809	9.296	121598428.578891
2014/01/14	10:04:57	ok	ok	429.0220	60.584	0.024651	19.36	55.801	9.267	136745297.668954
2014/01/14	10:05:56	--	ok	429.1960	60.607	0.024651	19.49	55.790	9.337	129831281.342581
2014/01/14	10:24:05	ok	ok	429.0360	60.582	0.024716	19.28	56.066	9.268	128106223.663342
2014/01/14	10:25:04	--	ok	429.1560	60.596	0.024716	19.56	55.646	9.351	126952660.163665
2014/01/14	10:40:23	ok	ok	429.0080	60.585	0.024648	19.48	55.788	9.331	137448172.861400
2014/01/14	10:59:19	ok	ok	429.0280	60.583	0.02471	19.46	56.123	9.376	136247281.416433
2014/01/14	11:00:18	--	ok	429.1500	60.595	0.02471	19.74	55.581	9.439	136410905.747844
2014/01/14	11:15:23	ok	ok	429.1220	60.593	0.024645	19.68	55.633	9.415	137677522.747738
2014/01/14	11:34:33	ok	ok	429.0520	60.584	0.024705	19.60	56.144	9.457	140154757.540699
2014/01/14	11:35:32	--	ok	429.1680	60.596	0.024705	19.88	55.509	9.504	133029286.159135
2014/01/14	11:50:37	ok	ok	429.0980	60.590	0.024638	19.86	55.598	9.509	127014491.418841
2014/01/14	12:09:34	ok	ok	429.0600	60.580	0.024698	19.88	55.817	9.557	142226839.126160
2014/01/14	12:10:33	--	ok	429.1620	60.597	0.024698	20.15	55.518	9.657	130093729.783216
2014/01/14	12:25:39	ok	ok	429.0500	60.586	0.024634	20.12	55.637	9.661	119779593.460014
2014/01/14	12:44:35	ok	ok	428.9840	60.569	0.024689	20.18	55.831	9.729	123144723.798191
2014/01/14	12:45:34	--	ok	429.1180	60.593	0.024689	20.45	55.408	9.808	119890416.844205
2014/01/14	13:00:13	ok	ok	429.0460	60.585	0.024624	20.43	55.467	9.807	147741146.201343
2014/01/14	13:19:23	ok	ok	429.0460	60.568	0.024683	20.42	55.866	9.872	144708390.281380
2014/01/14	13:20:22	--	ok	429.1660	60.595	0.024683	20.68	55.503	9.957	139157986.711454
2014/01/14	13:35:28	ok	ok	429.1100	60.590	0.024625	20.53	55.636	9.894	132900800.323557
2014/01/14	13:53:58	ok	ok	428.9960	60.555	0.024678	20.56	55.856	9.951	145572204.069947
2014/01/14	13:54:57	--	ok	429.1400	60.590	0.024678	20.81	55.430	10.020	141685654.236128
2014/01/14	14:10:03	ok	ok	429.0480	60.582	0.024615	20.67	55.533	9.957	140730685.236873
2014/01/14	14:28:46	ok	ok	429.0680	60.564	0.024675	20.66	55.902	10.017	148093064.789250
2014/01/14	14:44:23	ok	ok	429.0860	60.586	0.02461	20.80	55.706	10.064	135111076.849723
2014/01/14	15:03:18	ok	ok	429.0060	60.546	0.024667	20.72	55.880	10.048	136043438.667755
2014/01/14	15:04:17	--	ok	429.1500	60.591	0.024667	20.94	55.449	10.099	133215008.872050
2014/01/14	15:18:57	ok	ok	429.0180	60.568	0.024608	20.71	55.569	9.987	130414292.200099
2014/01/14	15:37:27	ok	ok	429.0360	60.566	0.024668	20.48	56.060	9.941	144527298.535434
2014/01/14	15:38:26	--	ok	429.1380	60.594	0.024668	20.72	55.571	9.993	140172360.362605
2014/01/14	15:53:06	ok	ok	429.0740	60.590	0.024611	20.44	55.746	9.862	138091151.055787
2014/01/14	16:11:37	ok	ok	429.0260	60.568	0.024669	20.22	56.175	9.811	140131492.701580
2014/01/14	16:12:36	--	ok	429.1420	60.595	0.024669	20.45	55.624	9.846	142467896.103278
2014/01/14	16:27:16	ok	ok	429.0520	60.579	0.024606	20.24	55.809	9.759	137696725.381812
2014/01/14	16:46:24	ok	ok	428.9420	60.551	0.024667	19.94	56.103	9.640	142498998.270438
2014/01/14	16:47:23	--	ok	429.0700	60.590	0.024667	20.28	55.599	9.745	142174386.291994
2014/01/14	17:02:24	ok	ok	429.1240	60.595	0.024613	19.93	55.886	9.597	113247304.607776
2014/01/14	17:21:56	ok	ok	428.9580	60.565	0.024668	19.77	56.077	9.540	132483098.749488
2014/01/14	17:22:55	--	ok	429.0700	60.587	0.024668	20.02	55.684	9.613	127554828.974046
2014/01/14	17:37:58	ok	ok	429.0900	60.589	0.024609	19.80	55.743	9.500	127358077.071272
2014/01/14	17:57:00	ok	ok	428.9540	60.568	0.024666	19.65	56.090	9.475	130415711.658790
2014/01/14	17:57:59	--	ok	429.0600	60.586	0.024666	19.96	55.613	9.567	128000177.800277
2014/01/14	18:13:12	ok	ok	429.0040	60.580	0.024603	19.75	55.705	9.466	137240220.793167
2014/01/14	18:14:11	--	ok	429.1560	60.602	0.024603	19.85	55.659	9.513	130000724.198178
2014/01/14	18:32:18	ok	ok	429.0060	60.575	0.02467	19.43	56.272	9.384	117742522.344234
2014/01/14	18:33:17	--	ok	429.0780	60.586	0.02467	19.72	55.670	9.443	105734168.456798
2014/01/14	18:48:31	ok	ok	429.0700	60.587	0.024607	19.65	55.660	9.403	114820910.946781
2014/01/14	19:07:08	ok	ok	428.9940	60.573	0.024668	19.47	55.879	9.341	118000198.708478
2014/01/14	19:08:07	--	ok	429.1000	60.588	0.024668	19.69	55.543	9.405	112927848.365592
2014/01/14	19:23:11	ok	ok	429.0940	60.586	0.024606	19.52	55.702	9.338	118044484.061201
2014/01/14	19:41:50	ok	ok	429.0380	60.580	0.024669	19.44	55.875	9.323	124914616.681500
2014/01/14	19:42:49	--	ok	429.1820	60.591	0.024669	19.59	55.559	9.353	122659147.047081
2014/01/14	19:57:53	ok	ok	429.0540	60.585	0.024603	19.32	55.826	9.250	117143463.491882
2014/01/14	20:17:11	ok	ok	429.0200	60.576	0.024668	19.13	56.043	9.183	132610044.496830
2014/01/14	20:18:10	--	ok	429.1080	60.588	0.024668	19.41	55.655	9.270	123478511.372152
2014/01/14	20:33:26	ok	ok	429.0500	60.581	0.024604	19.27	55.634	9.191	114359987.887867
2014/01/14	20:52:33	ok	ok	429.0380	60.575	0.024669	19.13	55.859	9.152	140388956.877162
2014/01/14	20:53:32	--	ok	429.1260	60.585	0.024669	19.28	55.605	9.192	127293747.725218
2014/01/14	21:08:35	ok	ok	429.0680	60.584	0.024602	19.17	55.620	9.135	110642502.194215
2014/01/14	21:27:40	ok	ok	429.0480	60.577	0.024668	18.94	56.077	9.086	132869468.473500
2014/01/14	21:28:39	--	ok	429.1640	60.590	0.024668	19.23	55.598	9.163	134368288.232552
2014/01/14	21:43:33	ok	ok	429.0480	60.580	0.024602	19.07	55.666	9.089	128628937.029331
2014/01/14	22:02:57	ok	ok	429.0280	60.573	0.024665	18.90	55.979	9.049	130485910.847391
2014/01/14	22:03:56	--	ok	429.1340	60.584	0.024665	19.18	55.621	9.140	126887493.814052
2014/01/14	22:19:17	ok	ok	429.0380	60.580	0.0246	19.08	55.637	9.089	128535512.126192
2014/01/14	22:38:55	ok	ok	428.9780	60.568	0.024662	18.89	55.946	9.038	139655583.650932
2014/01/14	22:39:54	--	ok	429.0880	60.584	0.024662	19.16	55.526	9.114	135674262.130872
2014/01/14	22:55:14	ok	ok	429.0620	60.581	0.024605	19.02	55.720	9.071	130530100.252400
2014/01/14	23:12:41	ok	ok	429.0120	60.566	0.024661	18.95	55.955	9.072	140027361.194058
2014/01/14	23:13:40	--	ok	429.1100	60.585	0.024661	19.22	55.504	9.143	125008080.300542
2014/01/14	23:29:00	ok	ok	429.1200	60.584	0.024598	19.14	55.677	9.128	119132658.367034
2014/01/14	23:48:10	ok	ok	429.0480	60.576	0.024661	18.94	55.892	9.056	133338593.915999
2014/01/14	23:49:09	--	ok	429.1880	60.587	0.024661	19.24	55.445	9.144	129267528.448825
2014/01/15	00:04:28	ok	ok	429.0920	60.583	0.024596	19.08	55.668	9.094	124092107.878859
2014/01/15	00:21:53	ok	ok	429.0600	60.576	0.024659	18.99	55.839	9.074	142168317.696826
2014/01/15	00:22:52	--	ok	429.1180	60.583	0.024659	19.14	55.615	9.118	131004080.330958
2014/01/15	00:37:59	ok	ok	429.0920	60.581	0.024595	18.98	55.714	9.048	127984010.832232
2014/01/15	00:55:22	ok	ok	429.0340	60.573	0.024658	18.99	55.900	9.084	133242521.014098
2014/01/15	00:56:22	--	ok	429.1420	60.588	0.024658	19.20	55.501	9.131	126281383.009860
2014/01/15	01:11:38	ok	ok	429.0020	60.577	0.024589	19.15	55.432	9.093	114924685.113658
2014/01/15	01:30:30	ok	ok	428.9980	60.561	0.024652	19.02	55.812	9.086	135101130.616444
2014/01/15	01:31:29	--	ok	429.1200	60.581	0.024652	19.24	55.507	9.154	128915621.228093
2014/01/15	01:46:44	ok	ok	429.0360	60.575	0.024588	19.10	55.732	9.116	129077701.021713
2014/01/15	02:05:50	ok	ok	429.0560	60.571	0.02465	19.14	55.769	9.143	135481669.122773
2014/01/15	02:06:50	--	ok	429.1740	60.585	0.02465	19.34	55.460	9.200	125491492.462928
2014/01/15	02:21:53	ok	ok	429.0740	60.580	0.024585	19.24	55.538	9.159	116572825.027178
2014/01/15	02:40:58	ok	ok	429.0500	60.572	0.024649	19.14	55.799	9.148	136685765.839281
2014/01/15	02:41:57	--	ok	429.1820	60.590	0.024649	19.40	55.438	9.229	132515821.637071
2014/01/15	02:57:00	ok	ok	429.0680	60.581	0.024584	19.26	55.571	9.175	136633236.700206
2014/01/15	03:16:19	ok	ok	429.0180	60.567	0.024643	19.18	55.836	9.176	138945566.455032
2014/01/15	03:17:18	--	ok	429.1280	60.584	0.024643	19.44	55.444	9.252	130652125.673197
2014/01/15	03:32:35	ok	ok	429.0600	60.580	0.024577	19.39	55.406	9.218	115863361.407853
2014/01/15	03:49:41	ok	ok	429.0540	60.573	0.024642	19.26	55.879	9.226	133115134.922796
2014/01/15	03:50:40	--	ok	429.1260	60.583	0.024642	19.46	55.416	9.258	128995892.984215
2014/01/15	04:05:58	ok	ok	429.0960	60.580	0.024575	19.35	55.523	9.216	133165758.744368
2014/01/15	04:25:02	ok	ok	429.0440	60.571	0.02464	19.24	55.968	9.230	141296920.842882
2014/01/15	04:26:02	--	ok	429.1640	60.587	0.02464	19.56	55.369	9.304	132901429.044436
2014/01/15	04:41:20	ok	ok	429.0940	60.584	0.024574	19.38	55.558	9.238	119564408.036728
2014/01/15	04:58:42	ok	ok	429.0460	60.569	0.024637	19.36	55.924	9.288	117758757.642505
2014/01/15	04:59:41	--	ok	429.1620	60.586	0.024637	19.58	55.496	9.337	117644641.453713
2014/01/15	05:14:42	ok	ok	429.0820	60.579	0.02457	19.46	55.601	9.289	140351466.880035
2014/01/15	05:34:01	ok	ok	428.9800	60.555	0.024633	19.34	55.860	9.266	123000563.112659
2014/01/15	05:35:00	--	ok	429.1260	60.586	0.024633	19.66	55.477	9.377	120984947.840071
2014/01/15	05:50:17	ok	ok	429.0820	60.581	0.024567	19.59	55.435	9.332	127511556.638360
2014/01/15	06:07:25	ok	ok	429.0400	60.568	0.024632	19.38	56.019	9.315	124327844.042175
2014/01/15	06:08:24	--	ok	429.1560	60.588	0.024632	19.70	55.606	9.421	120617194.809573
2014/01/15	06:23:27	ok	ok	429.0960	60.580	0.024589	19.58	55.557	9.347	134308846.924567
2014/01/15	06:40:36	ok	ok	428.9940	60.566	0.02463	19.44	56.028	9.349	117978389.699329
2014/01/15	06:41:35	--	ok	429.1460	60.587	0.02463	19.70	55.575	9.416	119439941.407083
2014/01/15	06:56:38	ok	ok	429.1240	60.587	0.024573	19.59	55.651	9.368	122065420.648985
2014/01/15	07:13:57	ok	ok	428.9780	60.562	0.024627	19.52	56.009	9.390	137220584.210073
2014/01/15	07:14:56	--	ok	429.1140	60.583	0.024627	19.75	55.613	9.450	136165579.872693
2014/01/15	07:30:18	ok	ok	429.0360	60.575	0.024569	19.62	55.748	9.401	117353845.301386
2014/01/15	07:47:59	ok	ok	429.0140	60.562	0.024624	19.60	55.929	9.421	121124008.995999
2014/01/15	07:48:58	--	ok	429.1180	60.590	0.024624	19.83	55.594	9.491	119522438.025894
2014/01/15	08:04:19	ok	ok	429.0840	60.585	0.024567	19.70	55.729	9.442	118919055.185654
2014/01/15	08:23:16	ok	ok	428.9760	60.552	0.02462	19.64	55.966	9.449	138714493.369905
2014/01/15	08:24:15	--	ok	429.0920	60.582	0.02462	19.88	55.632	9.525	135770875.350938
2014/01/15	08:39:33	ok	ok	429.0740	60.585	0.024562	19.90	55.728	9.553	138155491.819499
2014/01/15	16:27:15	--	ok	428.0220	60.242	0.024562	17.50	54.852	8.160	151300521.754935
2014/01/15	16:27:28	ok	ok	429.0460	60.512	0.024613	17.38	54.834	8.099	148204556.953847
2014/01/15	16:28:27	ok	ok	429.0920	60.533	0.024613	17.37	55.292	8.162	136674524.044760
2014/01/15	16:29:27	--	ok	429.0780	60.531	0.024613	17.30	55.771	8.198	137150840.818913
2014/01/15	16:45:16	ok	ok	429.0700	60.556	0.024628	18.10	57.051	8.796	128557754.039615
2014/01/15	17:04:10	ok	ok	428.9660	60.507	0.024659	18.99	57.735	9.382	138245694.096143
2014/01/15	17:19:54	ok	ok	429.0980	60.536	0.024582	19.82	57.404	9.794	143266682.650772
2014/01/15	17:35:10	ok	ok	428.9580	60.498	0.02464	20.19	57.736	10.066	121576209.868046
2014/01/15	17:50:52	ok	ok	429.0360	60.544	0.024574	20.84	57.437	10.401	119167145.983871
2014/01/15	18:06:08	ok	ok	428.9520	60.494	0.024623	21.06	57.869	10.613	125270934.096836
2014/01/15	18:21:38	ok	ok	429.1000	60.558	0.024582	21.56	57.454	10.847	123742978.689956
2014/01/15	18:37:49	ok	ok	429.0280	60.509	0.024612	21.67	57.962	11.012	126811668.215166
2014/01/15	18:53:18	ok	ok	429.1300	60.579	0.024571	21.98	57.641	11.149	116781972.714871
2014/01/15	19:11:24	ok	ok	429.0000	60.499	0.024606	21.19	58.655	10.839	136345600.610133
2014/01/15	19:12:24	--	ok	429.1560	60.573	0.024606	21.42	58.108	10.882	133367280.335987
2014/01/15	19:27:46	ok	ok	429.1160	60.583	0.024557	20.98	58.163	10.618	131044409.290054
2014/01/15	19:44:47	ok	ok	428.9820	60.521	0.024605	20.87	58.208	10.559	134927607.825405
2014/01/15	19:45:47	--	ok	429.0780	60.572	0.024605	21.09	57.690	10.599	124338802.338204
2014/01/15	20:00:54	ok	ok	429.1380	60.592	0.024554	20.86	57.808	10.480	145334980.537850
2014/01/15	20:18:30	ok	ok	429.0340	60.549	0.024606	20.85	57.929	10.496	124709722.234753
2014/01/15	20:19:29	--	ok	429.1480	60.585	0.024606	21.02	57.556	10.532	129063832.824251
2014/01/15	20:34:49	ok	ok	429.1320	60.596	0.024554	20.91	57.509	10.456	139012659.500046
2014/01/15	20:52:27	ok	ok	429.0040	60.538	0.024601	20.87	57.748	10.475	125995213.014197
2014/01/15	20:53:26	--	ok	429.1620	60.591	0.024601	21.18	57.304	10.583	126004606.498546
2014/01/15	21:08:34	ok	ok	429.0540	60.578	0.024546	21.12	57.264	10.539	126055721.185258
2014/01/15	21:27:46	ok	ok	429.0020	60.540	0.024595	21.04	57.498	10.533	147164788.663305
2014/01/15	21:28:45	--	ok	429.1300	60.588	0.024595	21.28	57.134	10.613	141852349.402472
2014/01/15	21:43:52	ok	ok	429.1340	60.584	0.024546	21.24	57.098	10.582	123447662.582568
2014/01/15	22:03:27	ok	ok	428.9600	60.504	0.02459	21.12	57.479	10.579	149196909.308344
2014/01/15	22:04:26	--	ok	429.1160	60.582	0.02459	21.39	56.997	10.655	141005063.764017
2014/01/15	22:19:32	ok	ok	429.0760	60.580	0.024541	21.26	57.224	10.617	123954166.785454
2014/01/15	22:37:00	ok	ok	428.9940	60.533	0.024586	21.22	57.494	10.643	140588360.033061
2014/01/15	22:37:59	--	ok	429.1320	60.595	0.024586	21.50	56.890	10.703	140995974.729093
2014/01/15	22:52:54	ok	ok	429.1280	60.593	0.024542	21.42	56.971	10.669	128517188.341121
2014/01/15	23:10:11	ok	ok	429.0320	60.534	0.024585	21.27	57.410	10.658	147989646.105475
2014/01/15	23:11:11	--	ok	429.1080	60.583	0.024585	21.57	56.777	10.725	137008830.580900
2014/01/15	23:26:21	ok	ok	429.0500	60.568	0.02453	21.46	56.915	10.683	147893354.319738
2014/01/15	23:43:47	ok	ok	429.0140	60.531	0.02458	21.42	57.279	10.726	138540336.268695
2014/01/15	23:44:46	--	ok	429.1160	60.583	0.02458	21.68	56.763	10.791	130073941.329337
2014/01/15	23:59:52	ok	ok	429.0660	60.568	0.024524	21.65	56.789	10.777	146317867.665105
2014/01/16	00:19:28	ok	ok	428.9780	60.506	0.024572	21.49	57.258	10.766	130516110.203280
2014/01/16	00:20:27	--	ok	429.0600	60.578	0.024572	21.78	56.716	10.844	122829876.187110
2014/01/16	00:34:53	ok	ok	429.0500	60.570	0.024543	21.64	56.881	10.788	137176195.016491
2014/01/16	00:51:36	ok	ok	428.9960	60.534	0.024572	21.61	57.215	10.833	127306909.230569
2014/01/16	00:52:35	--	ok	429.1100	60.590	0.024572	21.90	56.703	10.917	121923392.495577
2014/01/16	01:07:40	ok	ok	429.0940	60.587	0.02452	21.72	56.893	10.840	140801261.704055
2014/01/16	01:24:24	ok	ok	429.0440	60.549	0.02457	21.63	57.280	10.858	130532371.521225
2014/01/16	01:25:23	--	ok	429.1520	60.593	0.02457	21.94	56.709	10.943	125195560.711154
2014/01/16	01:40:29	ok	ok	429.1100	60.583	0.024518	21.86	56.852	10.920	132852712.573043
2014/01/16	01:59:14	ok	ok	429.0340	60.537	0.024567	21.76	57.084	10.902	127623462.589202
2014/01/16	02:00:13	--	ok	429.0640	60.563	0.024567	21.71	57.138	10.881	118253730.314539
2014/01/16	02:15:19	ok	ok	429.1180	60.604	0.024529	20.40	58.930	10.401	94881485.252371
2014/01/16	02:32:43	ok	ok	429.0220	60.587	0.024599	19.71	60.037	10.178	97437940.108684
2014/01/16	02:33:42	--	ok	429.0960	60.597	0.024599	19.86	59.758	10.220	93617562.354722
2014/01/16	02:49:02	ok	ok	429.1060	60.597	0.024543	19.38	60.257	10.019	88813078.375262
2014/01/16	03:06:01	ok	ok	429.0240	60.583	0.024613	19.08	60.844	9.940	96795246.825902
2014/01/16	03:07:00	--	ok	429.1480	60.598	0.024613	19.34	60.372	10.015	91261387.716397
2014/01/16	03:22:32	ok	ok	429.0560	60.589	0.024551	19.01	60.712	9.877	95315006.878060
2014/01/16	03:39:30	ok	ok	428.9900	60.575	0.024619	18.78	61.307	9.840	90370050.153735
2014/01/16	03:40:29	--	ok	429.1000	60.588	0.024619	19.02	60.774	9.893	86982900.985011
2014/01/16	03:56:02	ok	ok	429.1200	60.588	0.024558	18.72	61.117	9.775	93556440.636086
2014/01/16	04:14:20	ok	ok	429.0080	60.574	0.024624	18.65	61.406	9.781	83885564.459543
2014/01/16	04:15:19	--	ok	429.1360	60.590	0.024624	18.82	61.103	9.830	86471497.332216
2014/01/16	04:30:25	ok	ok	429.0460	60.583	0.02456	18.52	61.475	9.717	86610162.715979
2014/01/16	04:47:23	ok	ok	428.9980	60.568	0.024625	18.46	61.556	9.695	90574445.395521
2014/01/16	04:48:22	--	ok	429.0820	60.580	0.024625	18.69	61.263	9.781	88524338.898110
2014/01/16	05:03:42	ok	ok	429.0360	60.578	0.024563	18.42	61.579	9.676	95348078.775130
2014/01/16	05:20:14	ok	ok	428.9940	60.566	0.024628	18.25	61.941	9.635	88166818.321550
2014/01/16	05:21:13	--	ok	429.0980	60.581	0.024628	18.49	61.531	9.708	82953092.628988
2014/01/16	05:36:20	ok	ok	429.0520	60.578	0.024565	18.16	61.956	9.586	95295570.208022
2014/01/16	05:56:38	ok	ok	429.0060	60.567	0.024628	18.08	62.123	9.566	89025636.034254
2014/01/16	05:57:37	--	ok	429.1240	60.581	0.024628	18.33	61.715	9.645	90304247.220845
2014/01/16	06:14:28	ok	ok	429.1820	60.605	0.02463	18.04	62.176	9.552	96269918.251449
2014/01/16	06:32:19	ok	ok	428.9840	60.566	0.02463	17.90	62.333	9.496	93835094.495210
2014/01/16	06:33:18	--	ok	429.0860	60.591	0.02463	18.17	61.898	9.583	91390040.380968
2014/01/16	06:49:05	ok	ok	429.0780	60.588	0.024575	17.91	62.125	9.470	101006422.894458
2014/01/16	07:10:15	ok	ok	429.0460	60.573	0.024619	18.96	60.794	9.862	143087493.682467
2014/01/16	07:26:33	ok	ok	429.0280	60.576	0.024538	19.75	59.619	10.131	145460487.727527
2014/01/16	07:27:32	--	ok	429.1980	60.600	0.024538	19.91	59.644	10.230	140435273.749427
2014/01/16	07:45:59	ok	ok	429.0520	60.573	0.024597	19.97	59.654	10.268	134856921.705970
2014/01/16	07:46:58	--	ok	429.1680	60.593	0.024597	20.27	59.245	10.378	131986870.227452
2014/01/16	08:02:17	ok	ok	429.0680	60.583	0.024527	20.29	58.943	10.337	133172435.090822
2014/01/16	08:20:09	ok	ok	429.0240	60.572	0.024586	20.27	59.123	10.356	134935015.861049
2014/01/16	08:21:08	--	ok	429.1180	60.597	0.024586	20.50	58.701	10.421	126404623.312617
2014/01/16	08:36:32	ok	ok	429.0860	60.594	0.024523	20.42	58.872	10.403	128667093.631333
2014/01/16	08:55:34	ok	ok	429.0660	60.582	0.024581	20.48	58.820	10.430	135074166.902159
2014/01/16	08:56:33	--	ok	429.2000	60.604	0.024581	20.73	58.400	10.508	135615809.085317
2014/01/16	09:11:54	ok	ok	429.0740	60.595	0.024514	20.59	58.623	10.462	134491337.153367
2014/01/16	09:31:08	ok	ok	429.0320	60.580	0.024573	20.63	58.691	10.499	131620311.699067
2014/01/16	09:32:07	--	ok	429.1340	60.601	0.024573	20.88	58.240	10.571	123747589.528023
2014/01/16	09:47:29	ok	ok	429.0960	60.599	0.024508	20.83	58.171	10.527	139970520.864711
2014/01/16	10:06:42	ok	ok	429.0000	60.573	0.024567	20.73	58.462	10.519	139237969.348134
2014/01/16	10:07:42	--	ok	429.1140	60.603	0.024567	21.01	58.015	10.609	132999739.300660
2014/01/16	10:23:03	ok	ok	429.0840	60.597	0.024502	20.95	58.067	10.582	140995747.893956
2014/01/16	10:41:55	ok	ok	429.0420	60.575	0.024561	20.99	58.226	10.636	144255037.181396
2014/01/16	10:42:54	--	ok	429.1700	60.607	0.024561	21.22	57.863	10.711	132101352.905586
2014/01/16	10:58:03	ok	ok	429.1240	60.603	0.024497	21.06	58.084	10.653	146332665.818458
2014/01/16	11:17:18	ok	ok	429.0360	60.579	0.024554	21.06	58.206	10.675	145499153.864102
2014/01/16	11:18:18	--	ok	429.1360	60.606	0.024554	21.32	57.755	10.753	140303930.936494
2014/01/16	11:33:39	ok	ok	429.0820	60.601	0.024492	21.33	57.788	10.766	127216028.502939
2014/01/16	11:52:30	ok	ok	429.0120	60.570	0.024547	21.30	57.998	10.786	126649157.494197
2014/01/16	11:53:29	--	ok	429.1760	60.611	0.024547	21.57	57.640	10.888	126082882.960690
2014/01/16	12:08:37	ok	ok	429.1220	60.602	0.02449	21.53	57.787	10.891	129855297.954639
2014/01/16	12:27:53	ok	ok	429.0400	60.573	0.024539	21.54	58.096	10.955	128041047.762455
2014/01/16	12:28:53	--	ok	429.1660	60.611	0.024539	21.85	57.559	11.050	126303171.956513
2014/01/16	12:44:01	ok	ok	429.0940	60.600	0.024478	21.85	57.590	11.056	130611491.888608
2014/01/16	13:03:05	ok	ok	428.9980	60.560	0.024538	21.53	58.371	11.001	121353639.049033
2014/01/16	13:04:05	--	ok	429.0740	60.598	0.024538	21.55	58.405	11.020	119736914.101609
2014/01/16	13:19:15	ok	ok	429.0500	60.603	0.024493	20.55	59.776	10.643	111721301.466146
2014/01/16	13:38:21	ok	ok	428.9900	60.589	0.024564	19.98	60.747	10.462	99394848.739106
2014/01/16	13:39:20	--	ok	429.1200	60.604	0.024564	20.15	60.441	10.514	94270053.211207
2014/01/16	13:54:42	ok	ok	429.0280	60.595	0.024503	19.83	60.753	10.372	101267622.552198
2014/01/16	13:55:41	--	ok	429.1760	60.621	0.024503	19.91	60.736	10.418	93735462.433880
2014/01/16	14:13:31	ok	ok	429.0160	60.588	0.024573	19.47	61.540	10.287	90557729.646620
2014/01/16	14:14:31	--	ok	429.1240	60.597	0.024573	19.69	61.063	10.340	81273176.336396
2014/01/16	14:29:40	ok	ok	429.0540	60.593	0.024511	19.44	61.355	10.238	83431486.957387
2014/01/16	14:46:28	ok	ok	428.9900	60.584	0.024575	19.48	61.572	10.298	85007447.602741
2014/01/16	14:47:27	--	ok	429.0920	60.593	0.024575	19.72	61.310	10.400	90425909.759782
2014/01/16	15:02:36	ok	ok	429.0800	60.597	0.024515	19.50	61.696	10.331	83711874.858381
2014/01/16	15:20:45	ok	ok	428.9920	60.580	0.024575	19.44	62.078	10.358	91740520.562827
2014/01/16	15:21:44	--	ok	429.0760	60.595	0.024575	19.66	61.632	10.418	83228286.159154
2014/01/16	15:36:53	ok	ok	429.0440	60.590	0.024514	19.34	61.820	10.255	98218607.326796
2014/01/16	15:37:52	--	ok	429.2000	60.617	0.024514	19.50	61.756	10.341	91844784.839108
2014/01/16	15:55:54	ok	ok	428.9560	60.576	0.024577	19.11	62.323	10.200	90874070.408928
2014/01/16	15:56:54	--	ok	429.0560	60.588	0.024577	19.34	61.820	10.255	90769441.371296
2014/01/16	16:12:04	ok	ok	429.0240	60.585	0.024516	19.09	61.930	10.123	98614959.709301
2014/01/16	16:13:03	--	ok	429.1740	60.612	0.024516	19.16	61.911	10.162	86469337.845564
2014/01/16	16:30:40	ok	ok	428.9980	60.577	0.024584	18.74	62.562	10.018	91567760.749670
2014/01/16	16:31:39	--	ok	429.1060	60.592	0.024584	19.01	61.977	10.083	87686382.829724
2014/01/16	16:47:14	ok	ok	429.1240	60.597	0.024549	18.71	62.257	9.951	83755016.983301
2014/01/16	17:08:02	ok	ok	428.9480	60.577	0.024587	18.46	62.725	9.879	95180204.640619
2014/01/16	17:09:01	--	ok	429.1300	60.593	0.024587	18.74	62.322	9.979	94416639.306108
2014/01/16	17:25:15	ok	ok	429.1240	60.601	0.024581	18.50	62.312	9.837	83458506.564362
2014/01/16	17:42:01	ok	ok	428.9460	60.574	0.024592	18.34	62.765	9.815	94630428.763949
2014/01/16	17:43:00	--	ok	429.0540	60.593	0.024592	18.60	62.329	9.898	88889629.564975
2014/01/16	17:58:21	ok	ok	429.1740	60.611	0.024536	18.40	62.475	9.805	95662961.464854
2014/01/16	18:18:28	ok	ok	428.9340	60.570	0.024592	18.13	63.148	9.753	98211667.663771
2014/01/16	18:19:27	--	ok	429.0180	60.585	0.024592	18.43	62.480	9.823	89707223.922196
2014/01/16	18:36:23	ok	ok	429.1640	60.609	0.024575	18.19	62.769	9.729	92887024.258731
2014/01/16	18:54:21	ok	ok	429.0100	60.576	0.024599	18.06	62.927	9.679	100936667.823646
2014/01/16	18:55:21	--	ok	429.1220	60.595	0.024599	18.25	62.630	9.742	97512019.592738
2014/01/16	19:11:50	ok	ok	429.1940	60.633	0.024585	17.96	63.119	9.651	99605285.235946
2014/01/16	19:31:04	ok	ok	429.0000	60.571	0.024601	17.88	63.076	9.598	94802494.991686
2014/01/16	19:32:04	--	ok	429.1020	60.592	0.024601	18.10	62.695	9.666	91387558.134321
2014/01/16	19:48:20	ok	ok	429.1400	60.606	0.024572	17.94	62.817	9.593	92366466.178025
2014/01/16	20:07:22	ok	ok	429.0160	60.574	0.024591	18.62	62.032	9.863	119758902.320016
2014/01/16	20:24:09	ok	ok	429.1420	60.588	0.024575	19.61	60.657	10.223	129634167.264283
2014/01/16	20:42:18	ok	ok	429.0100	60.575	0.024565	19.96	60.562	10.418	132241568.714349
2014/01/16	20:43:17	--	ok	429.1320	60.594	0.024565	20.26	60.095	10.521	125288337.470161
2014/01/16	20:58:37	ok	ok	429.0320	60.588	0.024495	20.36	59.898	10.547	116113871.230140
2014/01/16	21:16:17	ok	ok	429.0280	60.583	0.024553	20.42	59.999	10.602	121206073.948180
2014/01/16	21:17:16	--	ok	429.1680	60.602	0.024553	20.62	59.574	10.650	122267879.453980
2014/01/16	21:32:24	ok	ok	429.0220	60.589	0.024485	20.57	59.657	10.634	118377801.026921
2014/01/16	21:50:48	ok	ok	429.0580	60.586	0.024546	20.50	59.859	10.627	121844908.836580
2014/01/16	21:51:47	--	ok	429.1740	60.606	0.024546	20.78	59.386	10.716	110789998.413869
2014/01/16	22:07:11	ok	ok	429.0200	60.597	0.024479	20.71	59.405	10.676	124638424.310850
2014/01/16	22:26:12	ok	ok	429.0020	60.587	0.024539	20.72	59.376	10.677	122388822.954192
2014/01/16	22:27:11	--	ok	429.1080	60.605	0.024539	20.94	59.106	10.765	117265703.370579
2014/01/16	22:42:33	ok	ok	429.0520	60.599	0.024474	20.84	59.151	10.711	121173883.812449
2014/01/16	23:00:42	ok	ok	429.0220	60.584	0.024534	20.78	59.355	10.711	123970860.149546
2014/01/16	23:01:41	--	ok	429.1220	60.610	0.024534	21.08	58.883	10.812	117894374.800667
2014/01/16	23:16:50	ok	ok	429.0120	60.598	0.024467	20.99	58.899	10.759	120600458.054491
2014/01/16	23:35:36	ok	ok	429.0300	60.589	0.02453	20.89	59.098	10.732	132297913.981616
2014/01/16	23:36:35	--	ok	429.1300	60.609	0.02453	21.13	58.707	10.811	126102821.225170
2014/01/16	23:51:42	ok	ok	429.0360	60.598	0.024461	21.10	58.611	10.774	116712589.534562
2014/01/17	00:10:40	ok	ok	429.0240	60.581	0.024523	20.95	59.015	10.755	121442564.739568
2014/01/17	00:11:39	--	ok	429.1960	60.611	0.024523	21.24	58.479	10.838	116132174.499794
2014/01/17	00:26:58	ok	ok	429.0020	60.596	0.024458	21.06	58.604	10.748	118554916.128570
2014/01/17	00:45:40	ok	ok	429.0460	60.595	0.024522	20.98	58.684	10.713	119393593.865136
2014/01/17	00:46:39	--	ok	429.1580	60.614	0.024522	21.21	58.444	10.812	112470413.943154
2014/01/17	01:01:45	ok	ok	429.0100	60.598	0.024454	21.05	58.450	10.714	118587197.896417
2014/01/17	01:20:28	ok	ok	429.0660	60.598	0.024519	20.94	58.831	10.715	117704778.449971
2014/01/17	01:21:27	--	ok	429.1780	60.613	0.024519	21.18	58.347	10.776	113748722.300989
2014/01/17	01:35:54	ok	ok	428.9740	60.592	0.024451	21.05	58.419	10.708	112402837.089361
2014/01/17	01:54:52	ok	ok	428.9980	60.586	0.024512	20.97	58.529	10.679	118651949.830115
2014/01/17	01:55:51	--	ok	429.0840	60.606	0.024512	21.14	58.249	10.733	112942798.804214
2014/01/17	02:11:10	ok	ok	428.9860	60.597	0.024447	20.99	58.318	10.653	118819221.288406
2014/01/17	02:30:20	ok	ok	429.0300	60.595	0.024511	20.87	58.575	10.625	115783567.954492
2014/01/17	02:31:19	--	ok	429.1440	60.612	0.024511	21.13	58.156	10.709	110676620.784542
2014/01/17	02:46:24	ok	ok	429.0060	60.597	0.024444	20.99	58.134	10.619	113672387.063951
2014/01/17	02:47:23	--	ok	429.1680	60.622	0.024444	21.09	58.180	10.689	112602861.087120
2014/01/17	03:05:34	ok	ok	429.0140	60.589	0.024508	20.82	58.445	10.571	120374948.360422
2014/01/17	03:06:33	--	ok	429.1480	60.610	0.024508	21.06	58.022	10.642	117299010.749142
2014/01/17	03:21:38	ok	ok	429.1120	60.609	0.024444	20.94	58.188	10.598	118186834.324990
2014/01/17	03:40:22	ok	ok	429.0500	60.592	0.024505	20.80	58.503	10.569	115327312.266333
2014/01/17	03:41:21	--	ok	429.1640	60.612	0.024505	21.08	57.964	10.643	109907958.443646
2014/01/17	03:56:40	ok	ok	429.0980	60.606	0.024441	20.93	58.094	10.575	117445257.311317
2014/01/17	04:15:24	ok	ok	428.9880	60.583	0.024499	20.86	58.359	10.580	118442210.832927
2014/01/17	04:16:23	--	ok	429.1320	60.608	0.024499	21.11	57.815	10.634	114932581.757722
2014/01/17	04:31:30	ok	ok	429.0080	60.596	0.024436	20.91	58.153	10.573	113347763.708734
2014/01/17	04:50:03	ok	ok	429.0580	60.595	0.024498	20.82	58.231	10.532	115834947.770556
2014/01/17	04:51:02	--	ok	429.1460	60.608	0.024498	21.06	57.838	10.608	105761745.547753
2014/01/17	05:06:22	ok	ok	429.0300	60.600	0.024434	20.88	57.964	10.520	113073951.521532
2014/01/17	05:25:07	ok	ok	429.0180	60.596	0.024496	20.73	58.309	10.491	113096135.140341
2014/01/17	05:26:06	--	ok	429.1160	60.608	0.024496	20.95	57.822	10.537	111987606.717706
2014/01/17	05:41:12	ok	ok	429.0000	60.594	0.024429	20.81	57.800	10.448	118695170.696883
2014/01/17	05:42:11	--	ok	429.1700	60.614	0.024429	20.90	57.845	10.511	105295410.713549
2014/01/17	06:00:22	ok	ok	429.0600	60.594	0.024495	20.69	58.149	10.438	114982291.762592
2014/01/17	06:01:21	--	ok	429.1820	60.614	0.024495	20.93	57.788	10.519	111923118.372849
2014/01/17	06:16:14	ok	ok	429.0160	60.598	0.024428	20.74	57.820	10.409	118685774.438169
2014/01/17	06:34:58	ok	ok	429.0680	60.597	0.024494	20.59	58.103	10.369	117072787.975070
2014/01/17	06:35:57	--	ok	429.1660	60.610	0.024494	20.82	57.771	10.449	111540978.967905
2014/01/17	06:51:31	ok	ok	429.0260	60.600	0.024429	20.74	57.667	10.382	110630359.194570
2014/01/17	07:10:14	ok	ok	429.0480	60.594	0.024491	20.52	58.154	10.336	113283680.933558
2014/01/17	07:11:13	--	ok	429.1340	60.605	0.024491	20.81	57.708	10.432	115863285.947577
2014/01/17	07:26:06	ok	ok	429.0680	60.602	0.024424	20.72	57.664	10.369	118588957.009858
2014/01/17	07:45:16	ok	ok	429.0660	60.591	0.024489	20.54	58.188	10.354	114959886.212055
2014/01/17	07:46:15	--	ok	429.1140	60.607	0.024489	20.82	57.618	10.421	115383981.634416
2014/01/17	08:01:34	ok	ok	429.0500	60.597	0.024423	20.64	57.682	10.324	110669322.792350
2014/01/17	08:20:34	ok	ok	429.0520	60.589	0.024486	20.52	58.093	10.325	114548792.350210
2014/01/17	08:21:33	--	ok	429.1640	60.607	0.024486	20.78	57.581	10.390	111977673.830802
2014/01/17	08:36:41	ok	ok	429.0500	60.597	0.024421	20.59	57.675	10.293	114163340.351141
2014/01/17	08:55:42	ok	ok	429.0060	60.582	0.024479	20.59	57.981	10.348	116229480.429918
2014/01/17	08:56:41	--	ok	429.0940	60.598	0.024479	20.82	57.464	10.393	109133770.449982
2014/01/17	09:12:01	ok	ok	429.0300	60.595	0.024416	20.56	57.701	10.280	116489102.608679
2014/01/17	09:13:00	--	ok	429.1780	60.613	0.024416	20.69	57.598	10.339	114234917.169735
2014/01/17	09:30:47	ok	ok	429.0540	60.589	0.02448	20.52	57.817	10.276	113294505.610602
2014/01/17	09:31:46	--	ok	429.1660	60.607	0.02448	20.78	57.397	10.357	110494847.777154
2014/01/17	09:46:55	ok	ok	429.1360	60.604	0.024421	20.64	57.529	10.297	111321603.908307
2014/01/17	10:06:11	ok	ok	429.0340	60.583	0.024475	20.55	57.822	10.295	112223475.717083
2014/01/17	10:07:10	--	ok	429.1440	60.606	0.024475	20.85	57.346	10.390	111361430.121176
2014/01/17	10:22:17	ok	ok	429.0400	60.593	0.02441	20.70	57.630	10.351	120894231.781180
2014/01/17	10:41:22	ok	ok	429.0040	60.576	0.024468	20.74	57.667	10.382	121873307.431192
2014/01/17	10:42:21	--	ok	429.1100	60.599	0.024468	20.94	57.298	10.436	116365910.197480
2014/01/17	10:57:29	ok	ok	429.0980	60.602	0.024407	20.86	57.409	10.408	115668420.581495
2014/01/17	11:16:31	ok	ok	429.0520	60.582	0.024464	20.92	57.602	10.479	121477493.466463
2014/01/17	11:17:30	--	ok	429.1560	60.607	0.024464	21.14	57.205	10.541	118937567.572692
2014/01/17	11:32:39	ok	ok	429.0060	60.584	0.024397	21.10	57.169	10.509	108867200.506817
2014/01/17	11:51:37	ok	ok	429.0360	60.575	0.024458	21.16	57.424	10.593	122631295.230525
2014/01/17	11:52:36	--	ok	429.1680	60.605	0.024458	21.40	56.968	10.656	119574056.167435
2014/01/17	12:07:45	ok	ok	429.0420	60.587	0.02439	21.39	57.182	10.690	116067383.536116
2014/01/17	12:26:31	ok	ok	429.0620	60.575	0.024451	21.34	57.605	10.738	118410240.992079
2014/01/17	12:27:31	--	ok	429.1840	60.607	0.024451	21.64	57.065	10.823	115543548.125702
2014/01/17	12:42:40	ok	ok	429.0600	60.582	0.024383	21.62	57.001	10.798	111459576.239439
2014/01/17	13:00:46	ok	ok	429.0740	60.573	0.024445	21.56	57.484	10.852	116806698.641700
2014/01/17	13:16:54	ok	ok	429.0700	60.580	0.02438	21.68	57.102	10.855	113692558.598746
2014/01/17	13:35:16	ok	ok	429.0200	60.563	0.024443	21.52	57.540	10.838	111419505.770212
2014/01/17	13:36:15	--	ok	429.0560	60.590	0.024443	21.49	57.658	10.841	108506104.935044
2014/01/17	13:51:38	ok	ok	429.0180	60.594	0.024398	20.30	59.493	10.440	95776525.819898
2014/01/17	14:11:08	ok	ok	429.0200	60.587	0.02447	19.79	60.384	10.285	93825386.510067
2014/01/17	14:12:07	--	ok	429.1340	60.600	0.02447	19.98	60.020	10.337	90098061.784013
2014/01/17	14:27:30	ok	ok	429.1300	60.599	0.024413	19.68	60.517	10.241	89881975.455923
2014/01/17	14:44:32	ok	ok	429.0180	60.582	0.02448	19.33	61.095	10.129	91327472.202441
2014/01/17	14:45:31	--	ok	429.1260	60.592	0.02448	19.56	60.680	10.197	87585106.058255
2014/01/17	15:00:51	ok	ok	429.0860	60.590	0.024419	19.25	61.052	10.074	89408044.436651
2014/01/17	15:19:28	ok	ok	428.9560	60.574	0.024481	19.14	61.185	10.031	90165357.900536
2014/01/17	15:20:28	--	ok	429.0460	60.585	0.024481	19.30	61.000	10.095	96725139.056271
2014/01/17	15:35:50	ok	ok	429.0420	60.583	0.024425	18.97	61.459	9.975	94016263.645111
2014/01/17	15:58:11	ok	ok	428.9980	60.574	0.024486	18.80	61.792	9.929	87990284.171865
2014/01/17	15:59:10	--	ok	429.1160	60.586	0.024486	19.02	61.316	9.982	90738542.123919
2014/01/17	16:14:18	ok	ok	429.0220	60.582	0.024423	18.72	61.568	9.847	92468781.233275
2014/01/17	16:33:58	ok	ok	428.9600	60.570	0.024491	18.42	62.089	9.756	84576713.218266
2014/01/17	16:34:58	--	ok	429.0720	60.583	0.024491	18.67	61.620	9.826	83511474.651918
2014/01/17	16:50:06	ok	ok	429.0780	60.587	0.024436	18.50	61.622	9.728	88698525.032453
2014/01/17	17:08:25	ok	ok	428.9600	60.567	0.024495	18.20	62.203	9.647	89992621.997705
2014/01/17	17:09:24	--	ok	429.0640	60.583	0.024495	18.45	61.764	9.722	87192333.675486
2014/01/17	17:24:45	ok	ok	429.0900	60.586	0.024438	18.12	62.010	9.571	85473813.672539
2014/01/17	17:44:51	ok	ok	429.0140	60.567	0.024485	19.05	60.688	9.897	113141641.115981
2014/01/17	17:45:50	--	ok	429.1660	60.586	0.024485	19.38	60.227	10.014	110494362.039607
2014/01/17	18:01:16	ok	ok	428.9880	60.568	0.024406	19.74	59.648	10.130	119808071.798670
2014/01/17	18:19:38	ok	ok	429.0260	60.567	0.024465	19.96	59.500	10.236	119634094.688623
2014/01/17	18:20:37	--	ok	429.1380	60.590	0.024465	20.22	59.115	10.325	117517222.125643
2014/01/17	18:36:00	ok	ok	429.0440	60.575	0.024397	20.22	59.023	10.309	117527986.595631
2014/01/17	18:54:49	ok	ok	429.0540	60.571	0.024455	20.30	58.975	10.349	120798117.141484
2014/01/17	18:55:48	--	ok	429.1940	60.598	0.024455	20.54	58.585	10.425	110804301.246646
2014/01/17	19:11:10	ok	ok	429.0220	60.577	0.024388	20.47	58.513	10.370	124002076.514165
2014/01/17	19:29:45	ok	ok	429.0240	60.553	0.024448	20.41	58.748	10.375	121962156.360771
2014/01/17	19:30:44	--	ok	429.1380	60.592	0.024448	20.58	58.377	10.412	117947775.943183
2014/01/17	19:46:06	ok	ok	429.0780	60.585	0.024385	20.47	58.391	10.348	117404818.400189
2014/01/17	20:04:54	ok	ok	429.0420	60.566	0.024446	20.42	58.536	10.344	115835577.488011
2014/01/17	20:05:53	--	ok	429.1440	60.593	0.024446	20.60	58.136	10.381	117381130.606904
2014/01/17	20:21:01	ok	ok	429.0900	60.591	0.024381	20.49	58.149	10.317	124172315.164306
2014/01/17	20:39:48	ok	ok	429.0240	60.578	0.024442	20.34	58.371	10.267	117162384.320279
2014/01/17	20:40:47	--	ok	429.1080	60.596	0.024442	20.58	57.979	10.341	117146094.940775
2014/01/17	20:56:08	ok	ok	429.0560	60.586	0.024378	20.36	58.160	10.241	113042272.535827
2014/01/17	21:15:35	ok	ok	429.0280	60.569	0.024439	20.24	58.416	10.215	121436241.917457
2014/01/17	21:16:35	--	ok	429.1020	60.596	0.024439	20.52	57.909	10.293	116178901.756789
2014/01/17	21:31:29	ok	ok	429.0340	60.586	0.024375	20.33	58.033	10.201	118687264.652564
2014/01/17	21:50:31	ok	ok	429.0200	60.575	0.024437	20.29	58.027	10.176	130939394.653218
2014/01/17	21:51:30	--	ok	429.1280	60.598	0.024437	20.47	57.748	10.234	125404126.754190
2014/01/17	22:06:38	ok	ok	429.0040	60.581	0.02437	20.30	57.998	10.177	117117036.477831
2014/01/17	22:07:37	--	ok	429.2000	60.609	0.02437	20.48	57.811	10.251	113948015.241656
2014/01/17	22:24:59	ok	ok	428.9860	60.571	0.024433	20.22	58.108	10.149	128545280.143086
2014/01/17	22:25:58	--	ok	429.1100	60.597	0.024433	20.50	57.661	10.237	119291061.384681
2014/01/17	22:41:05	ok	ok	429.0080	60.584	0.024367	20.37	57.580	10.145	115552069.390054
2014/01/17	22:42:04	--	ok	429.1500	60.606	0.024367	20.46	57.685	10.217	111644753.691264
2014/01/17	22:59:36	ok	ok	429.0400	60.580	0.024433	20.23	58.079	10.150	124584399.740925
2014/01/17	23:00:35	--	ok	429.1620	60.601	0.024433	20.50	57.538	10.215	125448952.338414
2014/01/17	23:15:54	ok	ok	429.0080	60.586	0.024366	20.31	57.662	10.124	113169092.002755
2014/01/17	23:34:27	ok	ok	429.0200	60.579	0.02443	20.18	57.857	10.082	111280755.503323
2014/01/17	23:35:26	--	ok	429.1560	60.599	0.02443	20.39	57.552	10.152	111353087.746826
2014/01/17	23:50:59	ok	ok	428.9960	60.581	0.024363	20.28	57.474	10.074	110764553.662972
2014/01/17	23:51:58	--	ok	429.1820	60.608	0.024363	20.34	57.453	10.105	113550681.042903
2014/01/18	00:09:18	ok	ok	429.0240	60.580	0.024428	20.03	57.956	10.011	119673592.350911
2014/01/18	00:10:17	--	ok	429.1600	60.598	0.024428	20.30	57.508	10.091	119738559.877976
2014/01/18	00:25:37	ok	ok	429.0160	60.589	0.02436	20.14	57.575	10.009	111645555.313529
2014/01/18	00:26:36	--	ok	429.1820	60.607	0.02436	20.24	57.560	10.065	108475970.281274
2014/01/18	00:44:09	ok	ok	429.0520	60.587	0.024428	20.01	57.831	9.977	115196808.164154
2014/01/18	00:45:08	--	ok	429.1580	60.600	0.024428	20.24	57.407	10.038	112069774.159163
2014/01/18	01:00:27	ok	ok	429.0720	60.591	0.024361	20.10	57.630	9.995	116751029.524187
2014/01/18	01:19:51	ok	ok	429.1040	60.591	0.024427	20.08	57.658	9.988	121191285.984309
2014/01/18	01:35:57	ok	ok	429.0220	60.587	0.024357	20.14	57.238	9.951	109947878.651070
2014/01/18	01:54:54	ok	ok	429.0160	60.573	0.024419	20.06	57.594	9.966	116028802.560565
2014/01/18	01:55:53	--	ok	429.1400	60.594	0.024419	20.29	57.292	10.047	108246291.097818
2014/01/18	02:11:12	ok	ok	429.0480	60.586	0.024353	20.14	57.453	9.988	110369628.149983
2014/01/18	02:29:57	ok	ok	429.0400	60.570	0.024417	20.09	57.598	9.984	118371002.730345
2014/01/18	02:30:56	--	ok	429.1420	60.596	0.024417	20.32	57.204	10.050	115586116.288334
2014/01/18	02:46:16	ok	ok	429.0300	60.582	0.024349	20.14	57.300	9.961	111721459.947153
2014/01/18	03:05:28	ok	ok	429.0480	60.580	0.024415	20.08	57.505	9.962	122526441.659614
2014/01/18	03:06:27	--	ok	429.1400	60.594	0.024415	20.29	57.261	10.042	120239930.078558
2014/01/18	03:21:46	ok	ok	429.0100	60.577	0.024345	20.26	57.164	10.008	113152345.956899
2014/01/18	03:22:45	--	ok	429.1860	60.609	0.024345	20.38	57.152	10.076	108394205.988296
2014/01/18	03:40:43	ok	ok	429.0540	60.574	0.024409	20.22	57.281	10.005	118403366.711744
2014/01/18	03:41:42	--	ok	429.1600	60.595	0.024409	20.41	57.034	10.072	113234691.283245
2014/01/18	03:56:49	ok	ok	428.9940	60.577	0.024339	20.31	57.233	10.049	115772333.377681
2014/01/18	03:57:48	--	ok	429.1660	60.604	0.024339	20.46	57.133	10.119	111713467.133612
2014/01/18	04:15:34	ok	ok	429.0360	60.571	0.024406	20.22	57.373	10.021	121370809.638527
2014/01/18	04:16:33	--	ok	429.1760	60.598	0.024406	20.50	56.955	10.111	119403900.289577
2014/01/18	04:31:53	ok	ok	429.0400	60.584	0.024337	20.38	57.121	10.070	116225321.024946
2014/01/18	04:50:37	ok	ok	429.0300	60.579	0.0244	20.36	57.272	10.085	111715308.853156
2014/01/18	04:51:36	--	ok	429.1780	60.600	0.0244	20.58	56.998	10.166	104053759.091494
2014/01/18	05:06:43	ok	ok	429.0960	60.586	0.024336	20.42	57.158	10.100	111277763.780914
2014/01/18	05:25:28	ok	ok	429.0480	60.579	0.024396	20.30	57.600	10.107	114010097.318284
2014/01/18	05:26:27	--	ok	429.1480	60.599	0.024396	20.59	56.999	10.172	109344479.724022
2014/01/18	05:41:47	ok	ok	429.0100	60.580	0.024329	20.44	57.192	10.118	129843773.344968
2014/01/18	06:00:33	ok	ok	429.0420	60.575	0.024394	20.34	57.514	10.116	107560335.772905
2014/01/18	06:01:32	--	ok	429.1480	60.595	0.024394	20.58	57.029	10.172	104767980.458338
2014/01/18	06:16:51	ok	ok	429.0260	60.577	0.024327	20.49	57.015	10.116	117454886.017831
2014/01/18	06:35:21	ok	ok	429.0640	60.582	0.024392	20.37	57.365	10.107	113314135.362680
2014/01/18	06:36:20	--	ok	429.1940	60.600	0.024392	20.60	57.001	10.179	107907145.233282
2014/01/18	06:51:25	ok	ok	429.0220	60.577	0.024323	20.48	57.075	10.121	121601218.854878
2014/01/18	07:10:08	ok	ok	429.0760	60.580	0.024388	20.37	57.273	10.091	114444909.739042
2014/01/18	07:11:07	--	ok	429.1440	60.597	0.024388	20.58	56.998	10.166	108666318.219732
2014/01/18	07:25:58	ok	ok	429.0120	60.583	0.024321	20.47	57.135	10.126	128505210.261650
2014/01/18	07:44:56	ok	ok	429.0260	60.572	0.024384	20.36	57.394	10.107	110713235.938252
2014/01/18	07:45:55	--	ok	429.1320	60.596	0.024384	20.63	56.975	10.192	108340783.276935
2014/01/18	08:01:01	ok	ok	429.0500	60.587	0.024318	20.42	57.127	10.095	119637007.526948
2014/01/18	08:19:59	ok	ok	429.0160	60.572	0.024382	20.34	57.422	10.100	116314118.225940
2014/01/18	08:20:58	--	ok	429.1460	60.596	0.024382	20.63	56.975	10.192	112754717.617602
2014/01/18	08:36:17	ok	ok	429.1200	60.594	0.024326	20.50	57.047	10.128	113327053.580198
2014/01/18	08:54:47	ok	ok	429.0500	60.571	0.024379	20.40	57.400	10.131	113765570.269790
2014/01/18	08:55:46	--	ok	429.1480	60.598	0.024379	20.69	56.892	10.212	108764858.228946
2014/01/18	09:11:07	ok	ok	429.0560	60.583	0.024311	20.70	56.862	10.213	122132446.727911
2014/01/18	09:30:09	ok	ok	429.0520	60.576	0.024375	20.49	57.383	10.182	118443739.492429
2014/01/18	09:31:08	--	ok	429.1780	60.601	0.024375	20.79	56.907	10.275	122324054.853710
2014/01/18	09:46:29	ok	ok	429.0200	60.583	0.024307	20.69	56.892	10.212	124526451.537774
2014/01/18	10:05:18	ok	ok	428.9880	60.550	0.024368	20.65	57.254	10.254	123206961.652752
2014/01/18	10:06:17	--	ok	429.1160	60.593	0.024368	20.94	56.868	10.357	120368060.878069
2014/01/18	10:21:39	ok	ok	429.0820	60.589	0.024305	20.80	57.000	10.298	118458983.373766
2014/01/18	10:40:42	ok	ok	429.0320	60.560	0.024365	20.79	57.214	10.330	118371121.117939
2014/01/18	10:41:42	--	ok	429.1460	60.594	0.024365	21.01	56.878	10.402	115124524.007699
2014/01/18	10:57:05	ok	ok	429.0040	60.572	0.024298	20.96	56.932	10.381	111868530.805015
2014/01/18	11:15:52	ok	ok	429.0620	60.567	0.024362	20.92	57.326	10.429	126918524.158130
2014/01/18	11:32:12	ok	ok	429.0600	60.577	0.024294	21.13	56.958	10.489	116000559.510110
2014/01/18	11:51:40	ok	ok	429.0740	60.567	0.024355	21.18	57.242	10.572	122875256.894049
2014/01/18	11:52:39	--	ok	429.1860	60.598	0.024355	21.42	56.662	10.611	110008803.240146
2014/01/18	12:07:47	ok	ok	429.0160	60.559	0.024286	21.35	56.775	10.589	124085397.602914
2014/01/18	12:26:20	ok	ok	429.0340	60.532	0.024347	21.38	57.149	10.678	119439012.734243
2014/01/18	12:27:19	--	ok	429.1600	60.598	0.024347	21.68	56.701	10.779	113210969.724585
2014/01/18	12:42:28	ok	ok	429.0200	60.559	0.02428	21.56	56.807	10.725	123279658.698078
2014/01/18	13:01:17	ok	ok	428.9300	60.497	0.024337	21.64	57.158	10.841	129476604.564422
2014/01/18	13:02:16	--	ok	429.1220	60.575	0.024337	21.96	56.589	10.933	123077904.673203
2014/01/18	13:16:58	ok	ok	429.0580	60.563	0.024274	21.92	56.706	10.930	129183832.257958
2014/01/18	13:35:44	ok	ok	428.9980	60.496	0.024328	22.12	56.860	11.087	119431220.166443
2014/01/18	13:36:43	--	ok	429.1240	60.571	0.024328	22.36	56.494	11.168	112456422.110127
2014/01/18	13:51:51	ok	ok	429.0820	60.590	0.024287	20.90	58.733	10.672	97207514.133104
2014/01/18	14:11:18	ok	ok	429.0060	60.577	0.024361	20.20	59.903	10.450	97091585.671701
2014/01/18	14:12:17	--	ok	429.0760	60.594	0.024361	20.42	59.512	10.516	97288629.529009
2014/01/18	14:27:39	ok	ok	429.0640	60.592	0.024303	20.03	60.028	10.369	94052495.463024
2014/01/18	14:46:13	ok	ok	428.9740	60.571	0.024372	19.66	60.817	10.280	87943992.444863
2014/01/18	14:47:12	--	ok	429.1100	60.592	0.024372	19.92	60.313	10.351	92734709.056852
2014/01/18	15:02:47	ok	ok	429.0860	60.591	0.024312	19.59	60.624	10.205	94533828.779239
2014/01/18	15:19:35	ok	ok	428.9520	60.565	0.024378	19.34	61.157	10.145	97640709.808146
2014/01/18	15:20:34	--	ok	429.0860	60.584	0.024378	19.54	60.646	10.179	89955276.210706
2014/01/18	15:36:11	ok	ok	429.0300	60.584	0.024316	19.30	60.940	10.085	89631027.974569
