# Supplementary material for: Plastic Creep Constraint in Nylon Instrument Strings
Source: Materials (Basel). 2025 Jan 7;18(2):223. doi: 10.3390/ma18020223 (PMC11766866; doi:10.3390/ma18020223)
Supplement: Supplementary file 1 [file materials-18-00223-s001.zip › data_files/string_N20_nylon/string_test_data_N20_step_4.csv]

Date	Time	+-	f0	Frequency	Tension	LengthAdj	Temp	Rel.Hm	Abs.Hm	Pk.Magnitude
2014/01/18	15:49:29	--	ok	427.3300	60.323	0.024316	13.06	66.326	7.536	77437782.897081
2014/01/18	15:49:44	--	ok	388.1680	50.479	0.022597	13.07	66.560	7.567	64849841.263912
2014/01/18	15:49:57	--	ok	394.5320	51.972	0.02296	13.08	66.648	7.582	53971411.333378
2014/01/18	15:50:10	ok	ok	395.1800	52.168	0.022984	13.08	66.561	7.572	56086252.824240
2014/01/18	16:02:14	--	ok	399.4280	53.173	0.022984	19.28	54.064	8.937	64190588.573903
2014/01/18	16:02:28	--	ok	396.3100	52.397	0.02274	19.24	54.151	8.930	78636517.997387
2014/01/18	16:02:41	--	ok	394.6140	51.900	0.022668	19.07	54.373	8.878	69381613.626599
2014/01/18	16:02:55	ok	ok	395.0400	52.034	0.022689	18.89	54.840	8.859	70864333.079699
2014/01/18	16:04:08	ok	ok	394.8320	51.923	0.02266	19.12	54.720	8.960	71447474.622572
2014/01/18	16:05:07	--	ok	395.0540	52.003	0.02266	19.13	54.937	9.001	81177900.739061
2014/01/18	16:19:20	ok	ok	395.0760	51.965	0.022658	18.86	56.922	9.179	71231740.203141
2014/01/18	16:34:59	ok	ok	394.9620	51.877	0.022678	18.78	58.008	9.310	79649285.710337
2014/01/18	16:35:58	--	ok	395.0940	51.892	0.022678	19.01	57.555	9.364	84073362.933560
2014/01/18	16:52:24	ok	ok	394.8280	51.872	0.022646	18.72	58.394	9.339	78125482.465717
2014/01/18	16:53:23	--	ok	395.0940	51.898	0.022646	18.91	58.271	9.425	82776880.288755
2014/01/18	17:07:36	ok	ok	394.9940	51.865	0.022648	18.60	59.043	9.376	78566159.435894
2014/01/18	17:08:35	--	ok	395.1420	51.883	0.022648	18.82	58.683	9.441	86090323.353304
2014/01/18	17:22:23	ok	ok	395.0100	51.880	0.022571	18.54	59.155	9.361	77141645.739225
2014/01/18	17:38:28	ok	ok	394.9340	51.849	0.022627	18.45	59.595	9.380	63150196.968896
2014/01/18	17:39:27	--	ok	395.0960	51.875	0.022627	18.62	59.258	9.422	66514625.769314
2014/01/18	17:54:34	ok	ok	395.0380	51.877	0.022554	18.33	59.757	9.339	77363601.443254
2014/01/18	18:10:39	ok	ok	394.9460	51.846	0.022615	18.14	60.360	9.328	62237795.356580
2014/01/18	18:11:38	--	ok	395.1100	51.872	0.022615	18.45	59.746	9.404	70989075.830519
2014/01/18	18:27:38	ok	ok	394.9900	51.867	0.022542	18.12	60.146	9.284	73468122.936507
2014/01/18	18:28:37	--	ok	395.1840	51.884	0.022542	18.24	60.015	9.330	81595446.656984
2014/01/18	18:43:44	ok	ok	394.9820	51.848	0.022608	17.86	60.646	9.218	61011508.296085
2014/01/18	18:44:43	--	ok	395.0940	51.867	0.022608	18.12	60.267	9.302	66786371.835222
2014/01/18	19:01:02	ok	ok	395.0540	51.870	0.022552	17.84	60.673	9.211	77627484.213652
2014/01/18	19:17:34	ok	ok	395.0160	51.842	0.022575	19.10	59.061	9.660	93341327.027952
2014/01/18	19:36:27	ok	ok	394.9980	51.836	0.022528	19.86	58.235	9.960	98463687.202600
2014/01/18	19:52:56	ok	ok	394.9860	51.780	0.022528	20.10	58.181	10.091	93714995.363850
2014/01/18	19:53:56	--	ok	395.1640	51.857	0.022528	20.36	57.762	10.171	102750158.348221
2014/01/18	20:10:45	ok	ok	395.0720	51.842	0.022455	20.44	57.805	10.226	96824397.186680
2014/01/18	20:27:05	ok	ok	395.0060	51.767	0.0225	20.46	57.992	10.271	92343539.578891
2014/01/18	20:28:04	--	ok	395.1500	51.848	0.0225	20.76	57.486	10.361	103674249.125550
2014/01/18	20:44:15	ok	ok	395.1220	51.844	0.022438	20.72	57.418	10.325	93769906.725567
2014/01/18	21:01:27	ok	ok	395.0480	51.775	0.022477	20.66	57.716	10.342	92558089.206043
2014/01/18	21:02:26	--	ok	395.1900	51.862	0.022477	20.94	57.237	10.425	99218401.163425
2014/01/18	21:18:50	ok	ok	395.1300	51.842	0.022438	20.84	57.314	10.378	93006388.690832
2014/01/18	21:35:15	ok	ok	395.0360	51.767	0.022457	20.76	57.578	10.378	93339497.287276
2014/01/18	21:52:32	ok	ok	395.1440	51.852	0.022424	20.94	57.114	10.402	95412329.384631
2014/01/18	22:10:30	ok	ok	395.0940	51.784	0.022442	20.82	57.526	10.405	96174127.278829
2014/01/18	22:27:11	ok	ok	395.1500	51.841	0.022424	20.96	57.086	10.409	91945725.084188
2014/01/18	22:44:56	ok	ok	395.0620	51.780	0.022424	20.82	57.526	10.405	93197441.514407
2014/01/18	23:02:02	ok	ok	395.1520	51.843	0.02241	20.92	57.111	10.390	93240745.731351
2014/01/18	23:19:22	ok	ok	395.0380	51.776	0.02241	20.81	57.524	10.398	93390206.411128
2014/01/18	23:20:22	--	ok	395.1980	51.854	0.02241	21.13	56.896	10.477	103574876.561208
2014/01/18	23:35:50	ok	ok	395.0920	51.820	0.02235	20.97	56.995	10.399	93612784.475092
2014/01/18	23:54:02	ok	ok	395.0680	51.789	0.022395	20.83	57.343	10.378	93789111.201468
2014/01/19	00:10:16	ok	ok	395.1160	51.843	0.022328	20.90	57.046	10.366	92005828.002338
2014/01/19	00:27:45	ok	ok	395.0900	51.797	0.022384	20.77	57.395	10.351	93834005.779733
2014/01/19	00:44:00	ok	ok	395.0200	51.808	0.022314	20.86	57.009	10.335	93516214.748213
2014/01/19	01:02:11	ok	ok	395.0480	51.782	0.022372	20.72	57.388	10.319	92264545.193526
2014/01/19	01:03:10	--	ok	395.1880	51.856	0.022372	20.97	56.964	10.393	102137155.214613
2014/01/19	01:18:36	ok	ok	395.1700	51.839	0.022321	20.85	57.039	10.334	92986972.381365
2014/01/19	01:37:01	ok	ok	395.0440	51.767	0.022361	20.72	57.326	10.308	92245070.281435
2014/01/19	01:38:00	--	ok	395.1720	51.843	0.022361	21.01	56.817	10.390	101478242.714323
2014/01/19	01:53:01	ok	ok	395.0560	51.804	0.022298	20.89	57.045	10.360	93245837.361479
2014/01/19	02:09:16	ok	ok	395.0600	51.780	0.022349	20.85	57.069	10.340	95282966.526210
2014/01/19	02:25:30	ok	ok	395.1340	51.825	0.022288	20.88	56.920	10.331	95920345.884098
2014/01/19	02:40:40	ok	ok	395.0840	51.800	0.022341	20.82	57.219	10.349	93446355.768402
2014/01/19	02:41:39	--	ok	395.1980	51.852	0.022341	21.05	56.823	10.416	101951193.451087
2014/01/19	02:56:39	ok	ok	395.1520	51.840	0.022299	20.92	56.895	10.351	93798307.484290
2014/01/19	03:14:25	ok	ok	395.0400	51.769	0.022329	20.73	57.297	10.309	93775372.119749
2014/01/19	03:30:14	ok	ok	395.1780	51.845	0.022296	20.91	56.802	10.327	96405026.173817
2014/01/19	03:48:41	ok	ok	395.0360	51.750	0.022313	20.74	57.268	10.310	94689174.846448
2014/01/19	03:49:40	--	ok	395.1680	51.838	0.022313	21.10	56.707	10.424	103899896.082246
2014/01/19	04:04:15	ok	ok	395.1140	51.803	0.02228	20.94	56.775	10.341	95417238.082328
2014/01/19	04:20:28	ok	ok	395.0260	51.764	0.022308	20.76	57.240	10.317	94528357.772014
2014/01/19	04:36:05	ok	ok	395.1540	51.834	0.022282	20.84	56.914	10.306	94235768.427763
2014/01/19	04:53:09	ok	ok	395.0820	51.793	0.022303	20.68	57.074	10.239	97123334.379225
2014/01/19	05:08:46	ok	ok	395.1540	51.840	0.022268	20.73	56.898	10.237	98735148.974222
2014/01/19	05:26:31	ok	ok	394.9980	51.759	0.022291	20.64	57.099	10.220	93142930.019201
2014/01/19	05:27:30	--	ok	395.1600	51.834	0.022291	20.87	56.734	10.291	101076960.203141
2014/01/19	05:41:51	ok	ok	395.1860	51.846	0.02226	20.73	56.805	10.221	99324651.422306
2014/01/19	05:59:37	ok	ok	395.0520	51.791	0.022286	20.54	57.238	10.185	95396079.064969
2014/01/19	06:00:36	--	ok	395.1840	51.849	0.022286	20.75	56.901	10.250	100543545.912606
2014/01/19	06:14:06	ok	ok	395.1320	51.840	0.02223	20.61	56.972	10.179	96603313.852218
2014/01/19	06:32:33	ok	ok	395.0300	51.765	0.022277	20.52	57.142	10.156	98620103.677038
2014/01/19	06:33:32	--	ok	395.1420	51.835	0.022277	20.76	56.779	10.234	108733207.241414
2014/01/19	06:49:40	ok	ok	395.1460	51.845	0.022256	20.50	57.047	10.128	94340033.951122
2014/01/19	07:06:46	ok	ok	395.0060	51.763	0.022272	20.38	57.459	10.130	96932371.069431
2014/01/19	07:07:46	--	ok	395.1600	51.840	0.022272	20.72	56.835	10.220	104120425.748191
2014/01/19	07:21:59	ok	ok	395.1020	51.801	0.022211	20.55	56.870	10.126	95094538.723132
2014/01/19	07:39:46	ok	ok	395.0260	51.759	0.022265	20.39	57.276	10.103	99127424.976619
2014/01/19	07:40:45	--	ok	395.1480	51.826	0.022265	20.64	56.792	10.165	105032955.407362
2014/01/19	07:54:55	ok	ok	395.1140	51.815	0.022206	20.53	56.960	10.130	96995345.572714
2014/01/19	08:14:15	ok	ok	395.0600	51.777	0.022258	20.46	57.225	10.136	96741297.635771
2014/01/19	08:15:14	--	ok	395.1760	51.836	0.022258	20.69	56.769	10.190	108052511.435493
2014/01/19	08:29:38	ok	ok	395.0460	51.798	0.022196	20.55	56.901	10.131	92773220.474266
2014/01/19	08:48:44	ok	ok	395.0520	51.768	0.022252	20.40	57.247	10.104	99537069.057110
2014/01/19	09:03:53	ok	ok	395.0480	51.802	0.022186	20.55	56.840	10.120	96566469.851842
2014/01/19	09:24:06	ok	ok	395.0380	51.753	0.022241	20.47	57.227	10.142	97279471.173093
2014/01/19	09:25:05	--	ok	395.1920	51.827	0.022241	20.73	56.713	10.204	104742561.347112
2014/01/19	09:39:16	ok	ok	394.9860	51.775	0.022177	20.58	56.875	10.144	97655067.565543
2014/01/19	09:57:42	ok	ok	394.9960	51.699	0.022231	20.65	57.070	10.221	97792799.900509
2014/01/19	09:58:42	--	ok	395.1180	51.763	0.022231	20.86	56.763	10.291	105419600.589173
2014/01/19	10:13:04	ok	ok	395.1200	51.754	0.022178	20.89	56.860	10.326	99961231.134956
2014/01/19	10:31:42	ok	ok	394.9960	51.729	0.022217	20.93	57.112	10.396	101484982.303237
2014/01/19	10:32:41	--	ok	395.1380	51.793	0.022217	21.20	56.660	10.476	106534507.183094
2014/01/19	10:46:51	ok	ok	395.0580	51.764	0.022201	21.02	56.941	10.419	101314057.671738
2014/01/19	11:06:14	ok	ok	395.0420	51.723	0.022208	21.05	57.161	10.478	100785274.849312
2014/01/19	11:07:13	--	ok	395.1620	51.793	0.022208	21.33	56.680	10.559	109739593.569774
2014/01/19	11:21:23	ok	ok	395.1020	51.793	0.022194	21.20	56.876	10.516	98180444.009629
2014/01/19	11:40:15	ok	ok	395.0140	51.713	0.022195	21.25	57.161	10.600	96747812.272757
2014/01/19	11:41:14	--	ok	395.1780	51.792	0.022195	21.58	56.594	10.697	108495479.460212
2014/01/19	11:55:23	ok	ok	394.9940	51.739	0.022175	21.56	56.591	10.684	100620266.182016
2014/01/19	12:13:12	ok	ok	395.0240	51.707	0.022185	21.54	57.081	10.764	97967800.484424
2014/01/19	12:14:11	--	ok	395.1520	51.775	0.022185	21.79	56.594	10.827	107048138.908480
2014/01/19	12:28:09	ok	ok	395.1180	51.760	0.022187	21.74	56.834	10.842	99560072.084557
2014/01/19	12:42:52	ok	ok	395.0360	51.716	0.022177	21.74	57.050	10.883	102213238.242130
2014/01/19	12:43:51	--	ok	395.1760	51.777	0.022177	21.97	56.559	10.933	109441835.490672
2014/01/19	12:58:16	ok	ok	395.0800	51.752	0.022187	21.86	56.821	10.914	97697160.219237
2014/01/19	13:15:40	ok	ok	394.9660	51.727	0.022183	20.89	58.364	10.599	95879891.817557
2014/01/19	13:16:39	--	ok	395.0560	51.779	0.022183	20.99	58.288	10.647	101071511.697776
2014/01/19	13:30:25	ok	ok	395.1380	51.868	0.022198	20.33	59.193	10.405	82971031.347022
2014/01/19	13:48:38	ok	ok	394.9860	51.784	0.022203	19.74	60.133	10.212	80331641.637840
2014/01/19	13:49:37	--	ok	395.1440	51.849	0.022203	20.02	59.631	10.294	87547051.649614
2014/01/19	14:03:58	ok	ok	394.9960	51.825	0.022147	19.71	60.098	10.188	80983531.187306
2014/01/19	14:04:57	--	ok	395.1920	51.883	0.022147	19.84	59.997	10.249	86905225.043428
2014/01/19	14:23:28	ok	ok	394.9600	51.773	0.022206	19.44	60.630	10.117	84417142.230224
2014/01/19	14:24:27	--	ok	395.0760	51.833	0.022206	19.68	60.245	10.195	91396777.645024
2014/01/19	14:38:37	ok	ok	395.1100	51.853	0.02219	19.42	60.445	10.074	82578188.482582
2014/01/19	14:57:39	ok	ok	394.9440	51.776	0.022208	19.27	61.146	10.102	85629602.847588
2014/01/19	14:58:39	--	ok	395.1280	51.845	0.022208	19.58	60.592	10.194	89573501.680311
2014/01/19	15:12:37	ok	ok	395.0380	51.835	0.022151	19.24	61.081	10.073	81049490.023605
2014/01/19	15:31:52	ok	ok	394.9500	51.780	0.022208	19.12	61.333	10.043	83803232.036827
2014/01/19	15:32:52	--	ok	395.1060	51.850	0.022208	19.43	60.840	10.146	90972641.222631
2014/01/19	15:46:50	ok	ok	395.1500	51.862	0.022179	19.16	61.188	10.043	89252094.579805
2014/01/19	16:07:13	ok	ok	395.0020	51.800	0.022214	18.80	61.792	9.929	84477118.295482
2014/01/19	16:08:12	--	ok	395.1300	51.862	0.022214	19.10	61.179	10.006	88456540.004762
2014/01/19	16:21:43	ok	ok	395.1180	51.860	0.022156	18.80	61.311	9.852	84812271.685152
2014/01/19	16:38:51	ok	ok	395.0060	51.819	0.02222	18.44	61.913	9.739	89272938.641883
2014/01/19	16:39:50	--	ok	395.1240	51.860	0.02222	18.72	61.328	9.808	88204563.421473
2014/01/19	16:54:12	ok	ok	395.1480	51.865	0.022181	18.42	61.459	9.657	87086427.518905
2014/01/19	17:13:27	ok	ok	394.9500	51.812	0.022222	18.03	62.055	9.527	91814749.419014
2014/01/19	17:14:27	--	ok	395.0540	51.846	0.022222	18.31	61.501	9.601	93240438.331664
2014/01/19	17:28:25	ok	ok	395.1040	51.858	0.022167	18.00	61.690	9.455	87085889.867402
2014/01/19	17:45:17	ok	ok	395.0240	51.832	0.022231	17.74	62.007	9.357	88980922.693567
2014/01/19	17:46:16	--	ok	395.1100	51.859	0.022231	17.96	61.684	9.431	92000094.949588
2014/01/19	18:00:37	ok	ok	395.0360	51.854	0.022171	17.69	61.819	9.301	89415372.038449
2014/01/19	18:17:54	ok	ok	395.0060	51.814	0.022215	18.64	60.350	9.607	108723591.672960
2014/01/19	18:18:54	--	ok	395.1680	51.857	0.022215	18.95	60.098	9.743	113907082.463758
2014/01/19	18:33:18	ok	ok	395.0600	51.823	0.022176	19.31	59.428	9.841	103932347.860667
2014/01/19	18:51:16	ok	ok	395.0120	51.757	0.022196	19.54	59.282	9.950	104806636.758040
2014/01/19	18:52:15	--	ok	395.1540	51.829	0.022196	19.80	58.958	10.048	109922379.234517
2014/01/19	19:06:26	ok	ok	395.0840	51.805	0.022171	19.89	58.515	10.025	99047395.153358
2014/01/19	19:25:30	ok	ok	395.0100	51.732	0.022182	19.80	58.866	10.032	106974465.964821
2014/01/19	19:26:29	--	ok	395.1480	51.813	0.022182	20.04	58.538	10.117	110790450.705181
2014/01/19	19:40:39	ok	ok	395.0600	51.794	0.022167	19.97	58.344	10.043	99601219.843619
2014/01/19	19:58:23	ok	ok	395.0460	51.772	0.022176	19.87	58.573	10.023	102211675.957618
2014/01/19	19:59:23	--	ok	395.1360	51.830	0.022176	20.09	58.271	10.101	112516018.767163
2014/01/19	20:13:36	ok	ok	395.0820	51.807	0.022172	19.92	58.275	10.001	101208328.807337
2014/01/19	20:32:11	ok	ok	395.0620	51.779	0.022171	19.75	58.462	9.934	101178699.533478
2014/01/19	20:33:10	--	ok	395.1860	51.831	0.022171	19.99	58.011	9.997	108227366.496320
2014/01/19	20:47:06	ok	ok	395.0460	51.805	0.022169	19.85	58.081	9.927	99273017.778546
2014/01/19	21:05:36	ok	ok	395.0340	51.771	0.022168	19.64	58.415	9.862	100803243.509143
2014/01/19	21:06:35	--	ok	395.1480	51.831	0.022168	19.86	57.961	9.913	106989872.330742
2014/01/19	21:20:35	ok	ok	395.1020	51.828	0.022166	19.72	57.970	9.833	99982409.409344
2014/01/19	21:38:27	ok	ok	395.0420	51.777	0.022165	19.54	58.186	9.766	102729100.324110
2014/01/19	21:39:26	--	ok	395.1220	51.827	0.022165	19.74	57.789	9.814	106044202.829848
2014/01/19	21:53:37	ok	ok	395.1180	51.838	0.022167	19.62	57.802	9.747	101233328.083580
2014/01/19	22:11:02	ok	ok	395.0300	51.779	0.022163	19.39	58.010	9.651	99755671.907134
2014/01/19	22:12:01	--	ok	395.1340	51.838	0.022163	19.64	57.774	9.754	110191597.919815
2014/01/19	22:25:57	ok	ok	395.0740	51.827	0.022166	19.49	57.751	9.665	102237682.766007
2014/01/19	22:45:27	ok	ok	395.0400	51.801	0.022158	19.40	57.859	9.632	100871883.207365
2014/01/19	22:46:27	--	ok	395.1740	51.854	0.022158	19.60	57.493	9.684	107583429.708978
2014/01/19	23:00:50	ok	ok	395.1060	51.840	0.022166	19.37	57.672	9.584	100651672.758561
2014/01/19	23:19:43	ok	ok	395.0840	51.810	0.022157	19.19	57.949	9.528	102991417.192460
2014/01/19	23:20:43	--	ok	395.2000	51.850	0.022157	19.45	57.531	9.605	104911118.873072
2014/01/19	23:34:40	ok	ok	395.1140	51.853	0.022163	19.36	57.426	9.537	100926991.407082
2014/01/19	23:53:18	ok	ok	394.9860	51.787	0.022151	19.04	57.926	9.441	100456882.766311
2014/01/19	23:54:18	--	ok	395.1360	51.840	0.022151	19.31	57.479	9.518	107729930.400591
2014/01/20	00:08:18	ok	ok	395.1680	51.855	0.022168	19.19	57.491	9.453	99105860.781789
2014/01/20	00:24:18	ok	ok	395.0220	51.805	0.022154	18.97	57.732	9.371	103584089.174202
2014/01/20	00:25:17	--	ok	395.1280	51.853	0.022154	19.18	57.520	9.452	109994868.928512
2014/01/20	00:39:42	ok	ok	395.1040	51.853	0.022164	18.98	57.429	9.327	104031097.460407
2014/01/20	01:00:05	ok	ok	395.0360	51.811	0.022153	18.79	57.827	9.287	99578702.758544
2014/01/20	01:01:05	--	ok	395.1680	51.854	0.022153	19.08	57.261	9.355	105729918.578084
2014/01/20	01:15:05	ok	ok	395.0440	51.833	0.022163	18.92	57.236	9.263	105098676.343899
2014/01/20	01:30:53	ok	ok	395.0280	51.825	0.022154	18.69	57.628	9.200	101072299.834850
2014/01/20	01:31:52	--	ok	395.1460	51.856	0.022154	18.94	57.239	9.274	106722429.740317
2014/01/20	01:45:51	ok	ok	395.0960	51.846	0.022166	18.75	57.302	9.181	107288884.924076
2014/01/20	02:03:11	ok	ok	395.0300	51.817	0.02215	18.60	57.615	9.149	104578250.804846
2014/01/20	02:04:11	--	ok	395.1460	51.856	0.02215	18.81	57.220	9.200	109445138.618960
2014/01/20	02:18:06	ok	ok	395.0980	51.856	0.022164	18.66	57.380	9.145	103791614.629011
2014/01/20	02:36:08	ok	ok	395.0520	51.834	0.022151	18.48	57.535	9.072	105328996.021280
2014/01/20	02:37:07	--	ok	395.1560	51.856	0.022151	18.70	57.142	9.128	109890147.181190
2014/01/20	02:51:06	ok	ok	395.0440	51.845	0.022159	18.58	57.063	9.051	107947215.312017
2014/01/20	03:10:22	ok	ok	395.0620	51.832	0.022149	18.36	57.517	9.005	104697806.049446
2014/01/20	03:11:22	--	ok	395.1820	51.861	0.022149	18.62	57.099	9.078	113408511.583356
2014/01/20	03:25:19	ok	ok	395.0880	51.843	0.022157	18.48	57.047	8.995	105879489.172039
2014/01/20	03:45:05	ok	ok	395.0360	51.817	0.022144	18.33	57.360	8.965	110846614.063458
2014/01/20	03:46:04	--	ok	395.1420	51.863	0.022144	18.61	56.884	9.039	116393330.113852
2014/01/20	04:00:00	ok	ok	395.1280	51.861	0.022158	18.36	57.090	8.938	106580018.703735
2014/01/20	04:19:16	ok	ok	395.0520	51.824	0.022143	18.24	57.316	8.910	110620761.071721
2014/01/20	04:20:16	--	ok	395.1720	51.855	0.022143	18.48	56.895	8.971	110399388.275637
2014/01/20	04:33:58	ok	ok	395.0980	51.854	0.022156	18.30	57.081	8.905	108289801.534227
2014/01/20	04:53:55	ok	ok	395.0480	51.832	0.022142	18.16	57.303	8.866	108629218.360806
2014/01/20	04:54:54	--	ok	395.1720	51.858	0.022142	18.38	56.880	8.916	112399225.971241
2014/01/20	05:08:53	ok	ok	395.0380	51.844	0.022151	18.22	56.977	8.847	106801123.887006
2014/01/20	05:27:42	ok	ok	395.0100	51.816	0.022139	18.12	57.145	8.821	112943188.802747
2014/01/20	05:28:42	--	ok	395.1260	51.851	0.022139	18.32	56.779	8.869	116356505.897258
2014/01/20	05:42:38	ok	ok	395.0360	51.844	0.022151	18.12	56.993	8.797	103287107.551248
2014/01/20	05:58:00	ok	ok	395.0100	51.829	0.022143	17.98	57.246	8.763	105912948.100501
2014/01/20	05:58:59	--	ok	395.1360	51.863	0.022143	18.22	56.886	8.833	113854877.004197
2014/01/20	06:12:58	ok	ok	395.0740	51.859	0.022153	17.99	57.095	8.745	105300381.088299
2014/01/20	06:30:44	ok	ok	395.0500	51.835	0.022144	17.83	57.344	8.700	107168168.189124
2014/01/20	06:31:43	--	ok	395.1940	51.863	0.022144	18.08	56.895	8.761	115485142.334800
2014/01/20	06:45:38	ok	ok	395.0880	51.867	0.02215	18.50	56.439	8.910	120482509.310078
2014/01/20	07:01:14	ok	ok	394.8340	51.753	0.022121	18.97	56.816	9.222	97954676.700909
2014/01/20	07:02:14	--	ok	395.1220	51.862	0.022121	19.17	56.785	9.326	103720658.968759
2014/01/20	07:16:01	ok	ok	395.0700	51.846	0.022149	19.08	57.200	9.345	95540320.172645
2014/01/20	07:33:07	ok	ok	394.8220	51.733	0.022111	19.26	57.258	9.454	95464278.668311
2014/01/20	07:34:06	--	ok	395.1140	51.850	0.022111	19.50	56.957	9.538	99019570.264386
2014/01/20	07:48:17	ok	ok	395.0280	51.849	0.022123	19.40	57.279	9.535	94918811.746306
2014/01/20	08:04:58	ok	ok	395.0080	51.825	0.022114	19.38	57.673	9.590	96186705.623706
2014/01/20	08:20:10	ok	ok	394.9860	51.829	0.022127	19.59	57.277	9.642	100314047.480580
2014/01/20	08:37:19	ok	ok	394.9900	51.812	0.022106	19.57	57.580	9.682	98193437.022771
2014/01/20	08:52:32	ok	ok	395.0480	51.854	0.022124	19.70	57.355	9.717	92705221.223937
2014/01/20	09:09:15	ok	ok	394.9640	51.793	0.0221	19.57	57.763	9.712	96094795.547387
2014/01/20	09:24:00	ok	ok	394.9520	51.800	0.022108	19.84	57.254	9.780	93617449.245515
2014/01/20	09:41:37	ok	ok	395.0400	51.822	0.022094	19.70	57.753	9.785	96612914.948656
2014/01/20	09:56:22	ok	ok	394.9700	51.813	0.022104	19.90	57.324	9.827	96011799.811823
2014/01/20	10:13:30	ok	ok	395.0080	51.807	0.022085	19.93	57.666	9.903	94574270.721324
2014/01/20	10:28:15	ok	ok	395.0200	51.819	0.022098	20.16	57.272	9.968	95794289.230171
2014/01/20	10:44:57	ok	ok	394.9860	51.797	0.022075	20.18	57.643	10.044	95152870.991401
2014/01/20	10:59:41	ok	ok	394.9880	51.805	0.022089	20.42	57.189	10.106	91666244.587073
2014/01/20	11:16:50	ok	ok	394.9920	51.794	0.022067	20.34	57.912	10.186	100119122.014171
2014/01/20	11:31:47	ok	ok	395.0380	51.824	0.022084	20.68	57.074	10.239	95215241.766657
2014/01/20	11:48:57	ok	ok	394.9600	51.748	0.022052	20.69	57.536	10.328	97170209.763847
2014/01/20	12:03:41	ok	ok	395.0640	51.814	0.022074	21.04	57.221	10.482	94230709.607159
2014/01/20	12:20:13	ok	ok	395.0140	51.744	0.022043	20.96	57.762	10.533	98915253.153999
2014/01/20	12:35:11	ok	ok	395.0920	51.829	0.022071	21.18	57.335	10.589	91579412.212365
2014/01/20	12:52:09	ok	ok	394.9860	51.763	0.022037	21.20	57.798	10.687	90719297.417914
2014/01/20	13:07:06	ok	ok	395.0380	51.784	0.022051	21.52	57.232	10.780	97055553.716946
2014/01/20	13:23:47	ok	ok	395.0000	51.745	0.022026	21.51	57.661	10.854	95584460.809309
2014/01/20	13:38:44	ok	ok	395.0260	51.758	0.022041	21.72	57.262	10.911	92508336.202779
2014/01/20	13:56:20	ok	ok	395.0520	51.745	0.022024	20.81	58.168	10.515	105579250.062519
2014/01/20	13:57:19	--	ok	395.1720	51.811	0.022024	21.10	57.445	10.560	109367777.559220
2014/01/20	14:11:32	ok	ok	395.1640	51.822	0.022055	20.72	57.541	10.347	104206875.003579
2014/01/20	14:30:28	ok	ok	394.9940	51.712	0.02201	20.74	57.145	10.288	98906341.496773
2014/01/20	14:31:27	--	ok	394.9040	51.718	0.02201	20.78	57.120	10.307	107733054.154170
2014/01/20	14:45:26	ok	ok	395.0800	51.784	0.022043	20.60	57.247	10.222	102118464.620294
2014/01/20	15:04:07	ok	ok	395.0080	51.706	0.022006	20.81	56.725	10.254	96931913.574306
2014/01/20	15:05:06	--	ok	394.9260	51.720	0.022006	20.75	56.839	10.239	103012464.286631
2014/01/20	15:18:37	ok	ok	395.0860	51.792	0.022038	20.50	57.078	10.133	99799033.498109
2014/01/20	15:36:36	ok	ok	395.0620	51.755	0.022017	20.36	57.272	10.085	101096434.197103
2014/01/20	15:37:35	--	ok	395.1780	51.823	0.022017	20.68	56.706	10.173	110270343.459694
2014/01/20	15:51:35	ok	ok	395.0720	51.791	0.022038	20.46	56.888	10.076	100828527.489857
2014/01/20	16:10:02	ok	ok	394.9200	51.675	0.021993	20.54	56.438	10.043	96505558.093080
2014/01/20	16:11:01	--	ok	394.8220	51.678	0.021993	20.56	56.534	10.072	104705832.281121
2014/01/20	16:24:34	ok	ok	395.0640	51.781	0.022028	20.28	56.860	9.966	100609581.984029
2014/01/20	16:43:27	ok	ok	394.9900	51.719	0.022005	20.18	56.692	9.879	96799216.205546
2014/01/20	16:44:26	--	ok	395.0980	51.791	0.022005	20.30	56.556	9.924	106215041.649001
2014/01/20	16:58:12	ok	ok	395.0720	51.794	0.022032	20.15	56.564	9.839	102516997.931082
2014/01/20	17:16:27	ok	ok	395.1040	51.789	0.022001	20.07	56.460	9.775	95736726.875471
2014/01/20	17:17:26	--	ok	394.9760	51.743	0.022001	20.02	56.545	9.761	106971894.266759
2014/01/20	17:31:25	ok	ok	395.1500	51.823	0.022036	19.80	56.696	9.662	109025350.143521
2014/01/20	17:50:19	ok	ok	394.9120	51.714	0.022002	19.74	56.564	9.606	99213321.027044
2014/01/20	17:51:18	--	ok	395.0320	51.787	0.022002	19.86	56.398	9.645	107353689.413894
2014/01/20	18:05:18	ok	ok	395.0820	51.826	0.022031	19.65	56.582	9.558	99946284.612360
2014/01/20	18:23:43	ok	ok	394.9000	51.713	0.021999	19.53	56.564	9.488	99759828.400475
2014/01/20	18:24:43	--	ok	394.9620	51.780	0.021999	19.70	56.374	9.551	105856257.601793
2014/01/20	18:38:28	ok	ok	395.0880	51.825	0.022031	19.44	56.642	9.451	102512609.093243
2014/01/20	18:57:49	ok	ok	395.1000	51.803	0.022008	19.37	56.539	9.396	100354893.379940
2014/01/20	18:58:48	--	ok	395.1960	51.856	0.022008	19.48	56.433	9.439	109216809.863990
2014/01/20	19:12:31	ok	ok	395.0560	51.814	0.022028	19.34	56.504	9.373	101525721.744394
2014/01/20	19:30:45	ok	ok	395.0200	51.759	0.021994	19.37	56.263	9.350	101390338.282160
2014/01/20	19:31:44	--	ok	394.8960	51.756	0.021994	19.36	56.385	9.364	107920386.006327
2014/01/20	19:45:41	ok	ok	395.0600	51.821	0.022027	19.22	56.364	9.284	100415650.355541
2014/01/20	20:04:23	ok	ok	394.8940	51.713	0.021987	19.24	56.183	9.265	97806244.300500
2014/01/20	20:05:23	--	ok	394.8020	51.721	0.021987	19.24	56.305	9.285	107272037.996286
2014/01/20	20:19:21	ok	ok	395.0740	51.827	0.022023	19.08	56.404	9.215	99818878.762910
2014/01/20	20:37:59	ok	ok	394.9620	51.736	0.021995	19.05	56.154	9.158	99632974.858708
2014/01/20	20:38:59	--	ok	395.0380	51.798	0.021995	19.11	56.163	9.191	108849353.049631
2014/01/20	20:52:58	ok	ok	395.0820	51.828	0.022026	18.84	56.552	9.109	103342105.661713
2014/01/20	21:12:05	ok	ok	394.9920	51.760	0.021996	18.80	56.301	9.047	100301131.927873
2014/01/20	21:13:04	--	ok	395.0280	51.820	0.021996	18.97	56.112	9.108	106302079.874650
2014/01/20	21:27:01	ok	ok	395.0940	51.829	0.022023	18.78	56.298	9.036	105248079.418491
2014/01/20	21:45:41	ok	ok	394.9600	51.747	0.021987	18.86	55.973	9.026	99270647.471350
2014/01/20	21:46:40	--	ok	394.8900	51.761	0.021987	18.82	56.089	9.024	107265283.967512
2014/01/20	22:00:26	ok	ok	395.1540	51.851	0.022024	18.54	56.292	8.908	104973244.348491
2014/01/20	22:18:50	ok	ok	394.8060	51.709	0.021978	18.72	56.013	8.958	103532179.347531
2014/01/20	22:33:33	ok	ok	395.0580	51.834	0.022016	18.49	56.315	8.885	101196734.552985
2014/01/20	22:53:03	ok	ok	395.1040	51.808	0.021998	18.53	56.138	8.878	102427289.161815
2014/01/20	23:07:59	ok	ok	395.1160	51.846	0.022019	18.52	56.075	8.863	105702379.473966
2014/01/20	23:27:18	ok	ok	395.0140	51.789	0.021991	18.37	56.267	8.815	101095374.101741
2014/01/20	23:28:18	--	ok	395.1460	51.844	0.021991	18.59	55.902	8.872	110018688.110535
2014/01/20	23:42:15	ok	ok	395.1260	51.839	0.022018	18.38	56.115	8.796	109056033.968846
2014/01/21	00:02:25	ok	ok	395.1880	51.833	0.021998	18.31	55.952	8.734	104508280.103191
2014/01/21	00:17:22	ok	ok	395.0640	51.836	0.022016	18.20	56.088	8.699	107284221.407463
2014/01/21	00:35:59	ok	ok	394.9820	51.773	0.021981	18.22	55.847	8.671	108895680.110224
2014/01/21	00:36:59	--	ok	394.9100	51.773	0.021981	18.26	55.944	8.707	112478851.968373
2014/01/21	00:50:46	ok	ok	395.0800	51.840	0.022013	18.03	56.094	8.612	107362406.915631
2014/01/21	01:10:01	ok	ok	395.0660	51.783	0.02199	17.92	55.863	8.521	108910614.334664
2014/01/21	01:11:00	--	ok	395.1080	51.845	0.02199	18.10	55.798	8.602	110505802.196213
2014/01/21	01:24:57	ok	ok	395.0340	51.829	0.022012	17.91	55.831	8.511	104624665.339066
2014/01/21	01:25:56	--	ok	395.1900	51.868	0.022012	18.00	55.875	8.563	115172770.508735
2014/01/21	01:43:35	ok	ok	395.0380	51.821	0.021989	17.98	55.505	8.496	108524056.113411
2014/01/21	01:58:31	ok	ok	395.1120	51.861	0.022009	18.69	55.886	8.922	98746169.308156
2014/01/21	02:13:10	ok	ok	394.9400	51.780	0.021975	18.85	56.186	9.055	92835957.687448
2014/01/21	02:28:18	ok	ok	394.8780	51.781	0.021995	19.00	56.361	9.164	94572578.143328
2014/01/21	02:42:58	ok	ok	394.9580	51.782	0.021973	18.97	56.541	9.177	91276194.245438
2014/01/21	02:57:54	ok	ok	395.0780	51.842	0.022	19.16	56.201	9.225	93069980.704006
2014/01/21	03:12:52	ok	ok	395.0080	51.809	0.021972	19.06	56.585	9.233	92800985.200371
2014/01/21	03:27:48	ok	ok	395.1020	51.857	0.021995	19.12	56.287	9.217	94876861.921426
2014/01/21	03:42:41	ok	ok	395.0480	51.819	0.021971	18.97	56.724	9.207	98281565.394000
2014/01/21	03:57:50	ok	ok	395.0140	51.833	0.021993	19.04	56.521	9.212	96008819.041711
2014/01/21	04:14:31	ok	ok	394.8960	51.769	0.021959	18.92	56.839	9.198	94386375.690374
2014/01/21	04:29:41	ok	ok	395.1020	51.857	0.021991	19.12	56.441	9.242	94504883.192648
2014/01/21	04:46:08	ok	ok	394.9440	51.790	0.021957	18.90	57.081	9.227	95673949.570824
2014/01/21	05:01:20	ok	ok	395.1280	51.869	0.02199	19.00	56.576	9.199	88578570.343828
2014/01/21	05:17:21	ok	ok	394.9440	51.791	0.021955	18.87	56.954	9.190	94159228.817251
2014/01/21	05:32:20	ok	ok	395.1220	51.852	0.021986	18.91	56.593	9.153	98500476.300505
2014/01/21	05:48:34	ok	ok	394.9860	51.805	0.021958	18.74	56.965	9.121	96062668.463250
2014/01/21	06:03:17	ok	ok	395.0920	51.857	0.021984	18.78	56.573	9.080	96815563.197902
2014/01/21	06:19:56	ok	ok	394.9880	51.819	0.021954	18.65	57.073	9.090	95002019.163988
2014/01/21	06:34:52	ok	ok	395.0720	51.859	0.021982	18.68	56.711	9.049	93229092.807831
2014/01/21	06:51:47	ok	ok	395.0600	51.838	0.021957	18.55	57.150	9.049	94097545.418450
2014/01/21	07:06:43	ok	ok	395.0720	51.847	0.021978	18.72	56.503	9.037	94574005.513406
2014/01/21	07:23:26	ok	ok	395.0140	51.826	0.021949	18.42	57.160	8.981	94826076.257816
2014/01/21	07:38:22	ok	ok	395.1220	51.868	0.02198	18.50	56.867	8.978	98445519.282713
2014/01/21	07:54:35	ok	ok	394.9100	51.796	0.021943	18.47	56.893	8.966	97656694.632291
2014/01/21	08:09:32	ok	ok	395.0740	51.856	0.021973	18.50	56.623	8.939	96177370.080149
2014/01/21	08:26:12	ok	ok	394.9840	51.826	0.021945	18.24	57.255	8.901	97286815.750859
2014/01/21	08:41:10	ok	ok	395.1320	51.871	0.021975	18.41	56.609	8.889	97550409.401374
2014/01/21	08:57:51	ok	ok	395.0260	51.830	0.021945	18.31	56.960	8.892	102803756.530632
2014/01/21	09:13:03	ok	ok	395.0620	51.854	0.021969	18.38	56.635	8.878	98166134.860910
2014/01/21	09:29:33	ok	ok	394.9880	51.828	0.021941	18.34	56.965	8.908	101126841.157061
2014/01/21	09:44:45	ok	ok	395.1280	51.865	0.021965	18.56	56.724	8.987	99257077.788757
2014/01/21	10:01:16	ok	ok	395.0100	51.827	0.021937	18.46	56.983	8.975	100606542.463122
2014/01/21	10:16:12	ok	ok	395.0960	51.856	0.021956	18.75	56.416	9.039	97588617.996787
2014/01/21	10:33:08	ok	ok	394.9320	51.780	0.021922	18.61	57.098	9.073	95617284.136782
2014/01/21	10:48:33	ok	ok	395.1200	51.859	0.021952	18.83	56.550	9.103	93764590.763260
2014/01/21	11:05:04	ok	ok	394.9700	51.802	0.021919	18.80	56.913	9.145	100600152.189558
2014/01/21	11:19:49	ok	ok	395.1180	51.853	0.021945	19.01	56.455	9.185	95876117.431604
2014/01/21	11:36:46	ok	ok	394.9700	51.790	0.02191	18.92	56.839	9.198	96918906.791596
2014/01/21	11:51:29	ok	ok	395.1320	51.863	0.021966	16.86	60.155	8.613	86614237.674798
2014/01/21	11:52:28	--	ok	395.0040	51.851	0.021966	16.43	60.595	8.455	93023056.633211
2014/01/21	12:07:49	ok	ok	395.0520	51.854	0.021928	18.20	57.370	8.898	83190669.134887
2014/01/21	12:22:21	ok	ok	395.0860	51.852	0.021938	18.95	56.629	9.181	95996498.036018
2014/01/21	12:38:41	ok	ok	394.9780	51.788	0.021901	19.20	56.912	9.363	100445120.554473
2014/01/21	12:53:39	ok	ok	395.1400	51.837	0.021928	19.50	56.559	9.471	100528614.408259
2014/01/21	13:09:44	ok	ok	395.1480	51.820	0.021879	19.78	56.386	9.598	97631179.440622
2014/01/21	13:24:16	ok	ok	395.0560	51.810	0.021914	19.92	56.469	9.691	105909329.847643
2014/01/21	13:41:12	ok	ok	395.1500	51.809	0.021853	19.95	56.872	9.778	102946875.728523
2014/01/21	13:55:57	ok	ok	395.0720	51.791	0.021903	20.19	56.448	9.842	102202383.369808
2014/01/21	14:11:20	ok	ok	394.9880	51.718	0.021862	20.51	56.126	9.970	99322880.824025
2014/01/21	14:12:19	--	ok	395.0000	51.781	0.021862	20.61	56.079	10.020	102814862.478248
2014/01/21	14:26:45	ok	ok	395.0620	51.796	0.021892	20.42	56.390	9.964	97441626.429811
2014/01/21	14:42:08	ok	ok	394.8400	51.672	0.021858	20.60	56.263	10.047	97226819.560915
2014/01/21	14:43:07	--	ok	395.1280	51.807	0.021858	20.86	56.116	10.173	103528991.587388
2014/01/21	14:57:34	ok	ok	394.9960	51.761	0.021883	20.60	56.570	10.102	97674372.116697
2014/01/21	15:12:31	ok	ok	395.0280	51.708	0.021846	21.03	56.018	10.256	101735588.480891
2014/01/21	15:13:30	--	ok	395.0180	51.768	0.021846	21.04	56.112	10.279	104597952.294392
2014/01/21	15:27:56	ok	ok	395.0020	51.766	0.021874	20.86	56.425	10.229	101754770.486879
2014/01/21	15:44:26	ok	ok	395.1160	51.744	0.021841	21.19	56.134	10.373	100326517.918945
2014/01/21	15:45:25	--	ok	395.0580	51.776	0.021841	21.20	56.136	10.379	105795528.612951
2014/01/21	16:00:30	ok	ok	395.0100	51.777	0.021871	20.84	56.822	10.289	96193622.399819
2014/01/21	16:17:41	ok	ok	394.9340	51.717	0.021846	20.78	57.028	10.291	98476880.338290
2014/01/21	16:33:06	ok	ok	394.9120	51.725	0.021861	20.87	56.642	10.274	91805012.981655
2014/01/21	16:50:15	ok	ok	394.8560	51.687	0.021836	20.77	56.719	10.229	95219092.948342
2014/01/21	16:51:15	--	ok	395.0960	51.810	0.021836	21.02	56.325	10.306	102924501.354422
2014/01/21	17:05:41	ok	ok	394.8780	51.728	0.021856	20.68	56.736	10.179	94661042.608193
2014/01/21	17:22:11	ok	ok	394.9340	51.721	0.021827	20.82	56.449	10.210	92135941.700739
2014/01/21	17:23:10	--	ok	394.9740	51.765	0.021827	20.94	56.375	10.268	103047469.484050
2014/01/21	17:37:46	ok	ok	395.0360	51.787	0.021861	20.52	57.020	10.135	96110918.155475
2014/01/21	17:54:15	ok	ok	394.9620	51.711	0.021822	20.85	56.300	10.201	96841940.171342
2014/01/21	17:55:14	--	ok	394.9700	51.770	0.021822	20.88	56.335	10.225	100909124.288418
2014/01/21	18:09:38	ok	ok	394.8660	51.732	0.02185	20.55	56.686	10.093	94164712.614619
2014/01/21	18:26:21	ok	ok	394.9220	51.730	0.021818	20.76	56.286	10.145	96675248.085058
2014/01/21	18:27:21	--	ok	394.9560	51.759	0.021818	20.80	56.292	10.170	103889849.256832
2014/01/21	18:41:43	ok	ok	394.8540	51.725	0.021844	20.52	56.620	10.064	96552237.405238
2014/01/21	18:58:24	ok	ok	395.0260	51.749	0.021817	20.68	56.305	10.101	97468294.323898
2014/01/21	18:59:23	--	ok	394.9880	51.787	0.021817	20.74	56.253	10.127	103987188.185501
2014/01/21	19:13:58	ok	ok	395.1120	51.845	0.021853	20.26	57.072	9.991	96493581.331780
2014/01/21	19:30:27	ok	ok	394.8980	51.706	0.021811	20.64	56.299	10.077	92897625.825676
2014/01/21	19:31:26	--	ok	394.9200	51.757	0.021811	20.70	56.277	10.108	101561682.986567
2014/01/21	19:45:51	ok	ok	394.8160	51.725	0.021836	20.38	56.476	9.956	93920868.797226
2014/01/21	19:46:51	--	ok	395.1960	51.873	0.021836	20.61	56.326	10.064	100566720.182693
2014/01/21	20:02:34	ok	ok	394.9100	51.725	0.021809	20.44	56.362	9.971	94345899.759942
2014/01/21	20:03:33	--	ok	394.9260	51.776	0.021809	20.52	56.312	10.009	102317960.808746
2014/01/21	20:18:05	ok	ok	395.0440	51.831	0.021844	20.13	56.899	9.886	93695633.996887
2014/01/21	20:35:21	ok	ok	394.9980	51.773	0.021824	20.12	57.113	9.917	103586879.182448
2014/01/21	20:50:53	ok	ok	395.0860	51.843	0.021843	20.11	57.050	9.900	94338025.677958
2014/01/21	21:07:36	ok	ok	394.9240	51.742	0.021802	20.47	56.212	9.962	97353183.601119
2014/01/21	21:08:35	--	ok	394.9300	51.778	0.021802	20.46	56.303	9.972	105529089.053212
2014/01/21	21:23:27	ok	ok	395.0380	51.838	0.021837	19.98	57.367	9.880	97630224.827424
2014/01/21	21:40:10	ok	ok	394.8920	51.735	0.021798	20.40	56.387	9.952	94636370.758171
2014/01/21	21:41:09	--	ok	394.9840	51.804	0.021798	20.49	56.400	10.007	108217648.762850
2014/01/21	21:55:48	ok	ok	394.9700	51.808	0.021828	20.12	57.021	9.901	96717137.076412
2014/01/21	22:12:53	ok	ok	394.8660	51.727	0.021801	20.25	56.672	9.916	97651439.085691
2014/01/21	22:13:52	--	ok	395.1420	51.855	0.021801	20.58	56.383	10.057	106921572.046048
2014/01/21	22:28:38	ok	ok	395.0720	51.833	0.021828	20.22	56.974	9.951	99310946.865559
2014/01/21	22:45:03	ok	ok	394.9740	51.748	0.021788	20.57	56.289	10.034	93561718.741358
2014/01/21	22:46:02	--	ok	394.9860	51.791	0.021788	20.62	56.296	10.065	105987524.268744
2014/01/21	23:00:47	ok	ok	394.8620	51.754	0.021814	20.19	57.123	9.960	98704808.066974
2014/01/21	23:17:23	ok	ok	394.9680	51.729	0.021781	20.70	56.123	10.080	99357578.142520
2014/01/21	23:18:22	--	ok	394.9940	51.791	0.021781	20.73	56.190	10.110	102031982.442758
2014/01/21	23:32:31	ok	ok	394.8720	51.750	0.021767	20.73	56.097	10.093	96963332.283278
2014/01/21	23:33:30	--	ok	395.0880	51.856	0.021767	20.72	56.219	10.109	105154457.496656
2014/01/21	23:49:14	ok	ok	394.8220	51.689	0.021771	20.71	56.248	10.109	106576104.404383
2014/01/21	23:50:14	--	ok	394.8620	51.740	0.021771	20.82	56.234	10.171	101441031.226722
2014/01/22	00:04:38	ok	ok	394.9340	51.784	0.021761	20.73	56.220	10.115	97063175.827622
2014/01/22	00:05:37	--	ok	395.1240	51.867	0.021761	20.72	56.280	10.120	103548397.385724
2014/01/22	00:21:59	ok	ok	394.9600	51.741	0.021771	20.69	56.245	10.096	93781047.281353
2014/01/22	00:22:58	--	ok	394.9460	51.779	0.021771	20.74	56.283	10.133	103998682.076978
2014/01/22	00:37:58	ok	ok	394.9380	51.791	0.021801	20.31	56.988	10.006	96438977.711925
2014/01/22	00:54:40	ok	ok	394.9260	51.706	0.021764	20.66	56.148	10.061	97086539.217270
2014/01/22	00:55:39	--	ok	394.9020	51.758	0.021764	20.69	56.214	10.091	99751286.315377
2014/01/22	01:09:52	ok	ok	394.9080	51.774	0.021753	20.69	56.184	10.085	100254242.147625
2014/01/22	01:10:51	--	ok	395.1480	51.867	0.021753	20.66	56.272	10.084	98973325.313207
2014/01/22	01:26:47	ok	ok	394.9320	51.716	0.021764	20.55	56.409	10.044	99139711.994708
2014/01/22	01:27:47	--	ok	394.9840	51.798	0.021764	20.72	56.311	10.126	102387571.459725
2014/01/22	01:41:43	ok	ok	394.9480	51.781	0.021749	20.71	56.187	10.098	98162777.009061
2014/01/22	01:42:42	--	ok	395.1440	51.870	0.021749	20.70	56.247	10.103	99535808.643777
2014/01/22	01:59:14	ok	ok	394.8520	51.704	0.021766	20.49	56.492	10.023	105993037.917426
2014/01/22	02:00:13	--	ok	395.1360	51.843	0.021766	20.73	56.282	10.127	106792581.360176
2014/01/22	02:14:44	ok	ok	394.8080	51.722	0.021779	20.42	56.851	10.046	102780486.806909
2014/01/22	02:31:21	ok	ok	395.0080	51.724	0.021755	20.74	56.253	10.127	97768895.820909
2014/01/22	02:32:21	--	ok	395.0340	51.795	0.021755	20.80	56.231	10.159	98702796.073372
2014/01/22	02:46:41	ok	ok	395.1120	51.854	0.021724	20.58	56.444	10.068	96420551.063225
2014/01/22	03:01:34	ok	ok	394.9900	51.729	0.021751	20.77	56.257	10.146	92145137.364416
2014/01/22	03:02:33	--	ok	395.0440	51.806	0.021751	20.84	56.237	10.183	97715457.938239
2014/01/22	03:16:00	ok	ok	395.0800	51.821	0.021718	20.70	56.432	10.136	96687336.994906
2014/01/22	03:30:55	ok	ok	394.9480	51.718	0.021743	20.87	56.180	10.191	90467328.532720
2014/01/22	03:31:55	--	ok	394.9540	51.768	0.021743	20.91	56.216	10.221	100109604.183240
2014/01/22	03:45:32	ok	ok	395.0660	51.828	0.021729	20.84	56.237	10.183	93690678.259470
2014/01/22	04:02:35	ok	ok	395.0260	51.752	0.021742	20.88	56.273	10.214	90768814.111688
2014/01/22	04:03:34	--	ok	395.0640	51.814	0.021742	20.92	56.249	10.233	98202741.171769
2014/01/22	04:17:44	ok	ok	394.9520	51.781	0.021726	20.91	56.278	10.232	99673280.848455
2014/01/22	04:34:34	ok	ok	394.8440	51.691	0.021728	20.92	56.310	10.244	93081497.178366
2014/01/22	04:35:33	--	ok	394.8660	51.743	0.021728	20.99	56.228	10.271	98925674.157289
2014/01/22	04:49:50	ok	ok	395.0540	51.816	0.021703	20.72	56.712	10.198	96539565.364620
2014/01/22	05:04:34	ok	ok	395.0280	51.743	0.021731	20.93	56.250	10.239	96546429.865066
2014/01/22	05:05:33	--	ok	394.9820	51.777	0.021731	20.99	56.259	10.276	100824464.062383
2014/01/22	05:19:54	ok	ok	395.1580	51.864	0.021701	20.66	56.733	10.166	92583417.512389
2014/01/22	05:34:37	ok	ok	394.8720	51.705	0.021726	20.87	56.395	10.230	97728473.318861
2014/01/22	05:35:37	--	ok	394.9360	51.768	0.021726	20.97	56.287	10.270	105151904.471883
2014/01/22	05:50:15	ok	ok	395.1980	51.876	0.021681	20.58	57.090	10.183	97194530.768288
2014/01/22	06:06:16	ok	ok	394.9440	51.716	0.021723	20.93	56.281	10.245	90701309.886799
2014/01/22	06:07:16	--	ok	394.9440	51.761	0.021723	20.97	56.349	10.281	96540118.933211
2014/01/22	06:21:50	ok	ok	395.1640	51.862	0.021675	20.57	57.119	10.182	93265243.096673
2014/01/22	06:38:03	ok	ok	394.9860	51.732	0.02172	20.92	56.403	10.261	91793315.293101
2014/01/22	06:39:02	--	ok	394.9820	51.769	0.02172	20.96	56.378	10.280	96089800.936799
2014/01/22	06:54:11	ok	ok	394.9900	51.805	0.02166	20.56	57.333	10.214	97021189.528178
2014/01/22	07:10:36	ok	ok	394.8820	51.712	0.021724	20.78	56.659	10.224	97000743.846108
2014/01/22	07:11:35	--	ok	395.0820	51.832	0.021724	20.98	56.412	10.298	100047444.856505
2014/01/22	07:25:54	ok	ok	395.0820	51.834	0.021689	20.90	56.431	10.254	94528859.346294
2014/01/22	07:40:45	ok	ok	395.0100	51.740	0.021713	21.03	56.450	10.335	95856073.780636
2014/01/22	07:41:44	--	ok	394.9860	51.780	0.021713	21.12	56.309	10.363	102605577.298758
2014/01/22	07:55:48	ok	ok	394.8960	51.748	0.021696	21.03	56.388	10.324	99439356.304175
2014/01/22	07:56:47	--	ok	395.1480	51.868	0.021696	21.14	56.343	10.382	98390321.526303
2014/01/22	08:12:38	ok	ok	394.9120	51.701	0.021703	21.16	56.346	10.394	92905754.214006
2014/01/22	08:13:38	--	ok	394.9160	51.749	0.021703	21.24	56.265	10.428	99326288.294142
2014/01/22	08:27:56	ok	ok	395.0720	51.828	0.021679	20.97	56.626	10.331	91357974.258868
2014/01/22	08:42:42	ok	ok	394.9340	51.716	0.021701	21.27	56.332	10.458	91233882.671871
2014/01/22	08:43:42	--	ok	394.9700	51.772	0.021701	21.30	56.336	10.477	95169997.413486
2014/01/22	08:58:20	ok	ok	394.8780	51.738	0.021634	20.86	57.255	10.380	99320806.343609
2014/01/22	09:14:35	ok	ok	394.8160	51.672	0.021691	21.31	56.338	10.483	93117971.472755
2014/01/22	09:15:35	--	ok	394.8400	51.720	0.021691	21.38	56.317	10.522	104211093.423498
2014/01/22	09:30:14	ok	ok	394.9120	51.755	0.021629	21.04	57.067	10.454	96130690.991961
2014/01/22	09:46:43	ok	ok	394.9040	51.697	0.021688	21.44	56.326	10.560	93482062.076331
2014/01/22	09:47:43	--	ok	394.9280	51.750	0.021688	21.50	56.304	10.593	98122443.773689
2014/01/22	10:02:21	ok	ok	394.8780	51.744	0.021621	21.21	56.847	10.517	98834973.153458
2014/01/22	10:18:10	ok	ok	395.1100	51.786	0.021682	21.30	56.860	10.574	99061074.551182
2014/01/22	10:33:08	ok	ok	395.1340	51.821	0.021648	21.43	56.602	10.606	96517722.726619
2014/01/22	10:48:32	ok	ok	394.9700	51.715	0.021678	21.68	56.269	10.697	94900899.174152
2014/01/22	10:49:31	--	ok	394.9820	51.760	0.021678	21.74	56.216	10.724	101513722.861655
2014/01/22	11:03:56	ok	ok	395.1860	51.842	0.021619	21.50	56.736	10.674	98801116.213788
2014/01/22	11:20:50	ok	ok	395.0240	51.715	0.021675	21.73	56.431	10.759	95074439.064744
2014/01/22	11:21:49	--	ok	395.0980	51.806	0.021675	21.88	56.299	10.827	103638196.327148
2014/01/22	11:35:48	ok	ok	395.1280	51.816	0.02161	21.61	56.722	10.739	98426430.228358
2014/01/22	11:52:08	ok	ok	395.0440	51.732	0.021666	21.88	56.268	10.821	94662829.851759
2014/01/22	11:53:07	--	ok	395.0420	51.764	0.021666	21.96	56.311	10.879	102245888.906478
2014/01/22	12:07:32	ok	ok	395.1040	51.803	0.021604	21.65	56.975	10.812	89641077.169541
2014/01/22	12:23:51	ok	ok	395.0160	51.712	0.021659	22.09	56.268	10.952	91933397.927550
2014/01/22	12:24:50	--	ok	395.0200	51.753	0.021659	22.12	56.273	10.972	104339918.039612
2014/01/22	12:38:49	ok	ok	395.1780	51.826	0.021599	21.90	56.703	10.917	95617556.647902
2014/01/22	12:54:50	ok	ok	395.0440	51.724	0.021653	22.24	56.321	11.058	94589960.494568
2014/01/22	12:55:49	--	ok	395.0940	51.781	0.021653	22.37	56.248	11.126	102458515.255267
2014/01/22	13:10:14	ok	ok	395.1860	51.792	0.021598	21.41	57.216	10.708	98958776.191506
2014/01/22	13:27:36	ok	ok	395.0620	51.728	0.02167	21.08	57.166	10.497	98523478.563591
2014/01/22	13:28:36	--	ok	395.1680	51.814	0.02167	21.26	56.916	10.560	98739296.385078
2014/01/22	13:43:14	ok	ok	394.9420	51.713	0.021587	20.93	57.235	10.418	99145876.413860
2014/01/22	13:44:13	--	ok	395.1580	51.828	0.021587	21.11	56.924	10.470	104337954.939644
2014/01/22	14:01:27	ok	ok	395.1660	51.773	0.02165	20.72	57.694	10.375	99970407.754891
2014/01/22	14:16:10	ok	ok	394.8940	51.703	0.021643	21.25	56.545	10.485	96434259.358444
2014/01/22	14:17:10	--	ok	395.0100	51.755	0.021643	21.18	56.781	10.487	101816212.208452
2014/01/22	14:34:26	ok	ok	395.0180	51.684	0.021657	21.18	56.627	10.458	96476579.867058
2014/01/22	14:35:25	--	ok	395.1180	51.752	0.021657	21.34	56.496	10.531	97675410.674371
2014/01/22	14:50:57	ok	ok	394.9200	51.682	0.021671	20.86	58.022	10.519	96306031.152008
2014/01/22	15:08:59	ok	ok	395.0260	51.696	0.021653	21.28	56.580	10.510	92912617.216122
2014/01/22	15:09:58	--	ok	395.1440	51.780	0.021653	21.39	56.473	10.557	105417662.971464
2014/01/22	15:24:35	ok	ok	394.9180	51.698	0.021567	21.16	56.962	10.508	94307295.464661
2014/01/22	15:25:34	--	ok	395.1680	51.807	0.021567	21.40	56.505	10.569	98776892.952599
2014/01/22	15:41:57	ok	ok	394.9580	51.673	0.021645	21.21	56.415	10.437	99180320.393088
2014/01/22	15:42:56	--	ok	395.0460	51.728	0.021645	21.36	56.345	10.515	101305061.038198
2014/01/22	15:57:35	ok	ok	394.8340	51.679	0.02156	21.14	56.713	10.450	94710598.513180
2014/01/22	15:58:34	--	ok	395.0820	51.758	0.02156	21.32	56.401	10.501	99679764.357827
2014/01/22	16:14:57	ok	ok	394.9760	51.689	0.021645	21.11	56.493	10.391	93122147.801506
2014/01/22	16:15:56	--	ok	395.0900	51.749	0.021645	21.22	56.262	10.415	103665027.295064
2014/01/22	16:30:18	ok	ok	395.1820	51.800	0.021574	20.98	56.535	10.321	98488027.793710
2014/01/22	16:47:36	ok	ok	395.0460	51.696	0.021645	20.89	56.367	10.237	98769976.847096
2014/01/22	16:48:35	--	ok	395.1100	51.766	0.021645	21.01	56.293	10.294	99772644.678285
2014/01/22	17:02:54	ok	ok	395.1800	51.800	0.021574	20.82	56.449	10.210	97819554.394684
2014/01/22	17:20:26	ok	ok	395.1840	51.753	0.021649	20.79	56.291	10.164	95565686.598231
2014/01/22	17:36:49	ok	ok	395.1000	51.749	0.021666	20.29	57.690	10.117	100153786.790486
2014/01/22	17:54:56	ok	ok	395.1300	51.747	0.021645	20.62	56.327	10.070	94368407.380344
2014/01/22	18:11:05	ok	ok	394.8360	51.673	0.021651	20.22	57.557	10.053	96801539.080779
2014/01/22	18:12:04	--	ok	395.1180	51.803	0.021651	20.69	56.338	10.113	101923972.844060
2014/01/22	18:29:41	ok	ok	395.1220	51.763	0.021622	20.34	56.900	10.008	94648701.474581
2014/01/22	18:45:42	ok	ok	394.8940	51.681	0.021648	20.22	57.496	10.042	97589848.069301
2014/01/22	18:46:42	--	ok	395.1620	51.822	0.021648	20.75	56.192	10.122	102703381.944223
2014/01/22	19:03:58	ok	ok	395.1380	51.739	0.021637	20.57	56.320	10.039	93177724.010296
2014/01/22	19:20:29	ok	ok	395.0500	51.734	0.021651	20.16	57.548	10.016	102027168.949261
2014/01/22	19:38:57	ok	ok	395.1820	51.764	0.021613	20.36	56.842	10.009	97812071.141036
2014/01/22	19:55:00	ok	ok	394.8940	51.701	0.021642	20.15	57.362	9.978	95945333.888700
2014/01/22	19:55:59	--	ok	395.1820	51.830	0.021642	20.68	56.090	10.063	107078836.762987
2014/01/22	20:13:41	ok	ok	395.0740	51.711	0.021626	20.50	56.309	9.997	99543052.076860
2014/01/22	20:14:40	--	ok	395.1160	51.789	0.021626	20.70	56.000	10.058	101771050.795530
2014/01/22	20:29:47	ok	ok	394.8340	51.673	0.021635	20.14	57.453	9.988	98442318.182536
2014/01/22	20:30:46	--	ok	395.1100	51.799	0.021635	20.68	56.059	10.057	100682081.424477
2014/01/22	20:47:51	ok	ok	394.9260	51.666	0.021613	20.64	55.868	10.000	99063592.182132
2014/01/22	20:48:50	--	ok	394.9540	51.716	0.021613	20.68	55.935	10.035	105532289.070591
2014/01/22	21:04:09	ok	ok	395.0300	51.731	0.021638	20.12	57.388	9.965	100866360.480141
2014/01/22	21:22:52	ok	ok	395.1880	51.760	0.021599	20.29	56.831	9.967	102356101.250449
2014/01/22	21:38:57	ok	ok	394.9800	51.717	0.021632	20.14	57.391	9.977	104793544.865067
2014/01/22	21:56:48	ok	ok	395.0160	51.709	0.021613	20.43	56.145	9.927	96692084.587549
2014/01/22	21:57:47	--	ok	395.0980	51.775	0.021613	20.58	56.044	9.996	106950110.703051
2014/01/22	22:13:19	ok	ok	395.0660	51.760	0.021633	20.02	57.404	9.910	100430389.197908
2014/01/22	22:32:02	ok	ok	395.1820	51.784	0.021603	20.38	56.414	9.946	99533166.464047
2014/01/22	22:48:20	ok	ok	395.0460	51.742	0.021627	20.06	57.349	9.923	102310901.060345
2014/01/22	23:06:07	ok	ok	395.0440	51.700	0.021602	20.46	56.119	9.940	100634486.683750
2014/01/22	23:07:06	--	ok	395.1180	51.773	0.021602	20.68	55.781	10.007	107224881.739777
2014/01/22	23:22:33	ok	ok	394.9260	51.691	0.021617	20.13	57.175	9.934	100038965.581659
2014/01/22	23:40:44	ok	ok	395.0440	51.707	0.0216	20.50	55.909	9.926	97364534.452901
2014/01/22	23:41:44	--	ok	395.1340	51.778	0.0216	20.60	55.800	9.964	105814107.043855
2014/01/22	23:57:51	ok	ok	394.9040	51.691	0.021612	20.09	57.139	9.904	97826644.796900
2014/01/23	00:17:09	ok	ok	395.1720	51.777	0.021574	20.16	56.627	9.856	102545925.445414
2014/01/23	00:33:22	ok	ok	394.9380	51.701	0.021611	19.89	57.262	9.810	99230222.239148
2014/01/23	00:50:00	ok	ok	394.9240	51.693	0.021494	19.96	57.150	9.831	98888301.561957
2014/01/23	00:51:00	--	ok	395.1460	51.781	0.021494	20.42	55.866	9.872	104853369.896458
2014/01/23	01:06:40	ok	ok	394.8060	51.663	0.021604	19.88	57.291	9.809	97628068.869493
2014/01/23	01:07:39	--	ok	395.0980	51.788	0.021604	20.44	55.869	9.884	108908980.406825
2014/01/23	01:23:06	ok	ok	395.1920	51.767	0.021503	19.88	56.954	9.752	100776866.704908
2014/01/23	01:39:31	ok	ok	394.8400	51.671	0.021603	19.74	57.239	9.721	101647637.251458
2014/01/23	01:40:30	--	ok	395.1060	51.805	0.021603	20.34	55.854	9.824	111317028.230598
2014/01/23	01:57:54	ok	ok	395.1540	51.758	0.021595	20.11	56.036	9.724	104689171.547311
2014/01/23	02:14:33	ok	ok	394.8340	51.672	0.021598	19.66	57.257	9.678	103083430.753750
2014/01/23	02:15:32	--	ok	395.1020	51.789	0.021598	20.20	55.864	9.746	106004245.007875
2014/01/23	02:34:01	ok	ok	395.0980	51.745	0.021497	19.53	57.421	9.632	100141638.508274
2014/01/23	02:50:30	ok	ok	395.0760	51.778	0.021611	19.50	57.447	9.620	95058863.327595
2014/01/23	03:08:20	ok	ok	395.0260	51.708	0.021587	19.92	55.823	9.581	94336920.547718
2014/01/23	03:09:19	--	ok	395.1100	51.789	0.021587	20.03	55.778	9.635	100324251.013219
2014/01/23	03:25:42	ok	ok	395.0420	51.759	0.021607	19.43	57.375	9.568	94350835.836792
2014/01/23	03:44:47	ok	ok	395.1740	51.801	0.021554	19.50	56.896	9.527	92916433.040708
2014/01/23	04:01:00	ok	ok	395.0960	51.786	0.021606	19.34	57.147	9.480	96201594.723257
2014/01/23	04:20:56	ok	ok	395.0480	51.734	0.021491	19.22	57.435	9.461	97121195.724329
2014/01/23	04:37:08	ok	ok	394.9460	51.728	0.021599	19.33	57.115	9.469	94749870.809227
2014/01/23	04:55:42	ok	ok	395.1940	51.801	0.021551	19.39	56.849	9.458	92794205.260053
2014/01/23	05:12:06	ok	ok	395.1000	51.785	0.021603	19.20	57.218	9.414	94250523.817089
2014/01/23	05:31:08	ok	ok	395.1760	51.802	0.021564	19.36	56.630	9.405	95571566.631125
2014/01/23	05:47:19	ok	ok	395.0040	51.749	0.021597	19.13	57.146	9.363	96197029.662902
2014/01/23	06:06:47	ok	ok	395.1980	51.812	0.02151	19.04	57.285	9.336	91578294.948056
2014/01/23	06:23:11	ok	ok	395.0620	51.782	0.021597	19.04	57.346	9.346	92676083.980350
2014/01/23	06:42:38	ok	ok	395.2000	51.813	0.021517	19.00	57.187	9.299	90626418.122173
2014/01/23	06:58:48	ok	ok	395.0520	51.780	0.021597	18.92	57.267	9.268	97518309.517195
2014/01/23	07:18:28	ok	ok	395.1260	51.777	0.021487	18.86	57.441	9.263	94196264.416132
2014/01/23	07:34:41	ok	ok	395.0860	51.807	0.021599	18.89	57.079	9.221	98030225.041623
2014/01/23	07:53:56	ok	ok	395.1940	51.818	0.021517	18.79	57.369	9.213	94991273.498390
2014/01/23	08:10:12	ok	ok	394.8700	51.715	0.021588	18.78	57.215	9.183	95260079.858762
2014/01/23	08:11:11	--	ok	395.1400	51.841	0.021588	19.30	55.885	9.249	104495553.808465
2014/01/23	08:29:08	ok	ok	395.2000	51.830	0.02154	18.87	56.862	9.175	99346971.254032
2014/01/23	08:45:25	ok	ok	394.9100	51.726	0.021585	18.76	57.212	9.172	101307412.556471
2014/01/23	08:46:24	--	ok	395.1680	51.838	0.021585	19.33	55.828	9.256	104327285.904621
2014/01/23	09:04:32	ok	ok	395.1960	51.814	0.021539	18.89	56.682	9.157	98448604.495487
2014/01/23	09:21:03	ok	ok	395.0560	51.778	0.021587	18.76	57.395	9.201	100690817.451490
2014/01/23	09:40:25	ok	ok	395.1880	51.813	0.02152	18.88	57.078	9.215	97817315.841487
2014/01/23	09:57:07	ok	ok	395.0640	51.773	0.021584	18.82	57.282	9.216	101978759.839079
2014/01/23	10:16:29	ok	ok	395.2000	51.809	0.021502	18.96	57.151	9.271	98864893.837749
2014/01/23	10:33:01	ok	ok	394.9540	51.731	0.021575	19.00	57.035	9.274	102663855.911752
2014/01/23	10:51:57	ok	ok	395.1960	51.812	0.021526	19.16	56.722	9.310	98644002.120174
2014/01/23	11:08:27	ok	ok	394.8560	51.690	0.021567	19.02	57.252	9.320	103105630.219927
2014/01/23	11:09:26	--	ok	395.1380	51.833	0.021567	19.58	55.834	9.393	104126647.234883
2014/01/23	11:26:29	ok	ok	395.1740	51.791	0.021561	19.45	55.845	9.324	101388487.764394
2014/01/23	11:43:27	ok	ok	394.9140	51.708	0.021567	19.07	56.984	9.304	101973598.592211
2014/01/23	12:00:22	ok	ok	394.9500	51.700	0.021451	19.11	56.898	9.312	105104311.255475
2014/01/23	12:01:21	--	ok	395.1640	51.812	0.021451	19.53	55.857	9.370	107440831.291888
2014/01/23	12:16:53	ok	ok	394.8380	51.681	0.02156	19.04	56.980	9.287	97986474.532020
2014/01/23	12:17:52	--	ok	395.1080	51.805	0.02156	19.55	55.799	9.371	105422228.029609
2014/01/23	12:35:50	ok	ok	395.1080	51.750	0.02155	19.50	55.668	9.322	103577446.160442
2014/01/23	12:36:49	--	ok	395.1880	51.825	0.02155	19.67	55.632	9.409	108045650.186653
2014/01/23	12:53:01	ok	ok	394.9620	51.721	0.02156	19.19	57.033	9.378	101821942.447015
2014/01/23	13:11:20	ok	ok	394.9860	51.692	0.021537	19.65	55.721	9.413	101747234.003752
2014/01/23	13:12:19	--	ok	395.0620	51.772	0.021537	19.84	55.626	9.502	104844904.548357
2014/01/23	13:28:30	ok	ok	395.0880	51.756	0.021559	19.36	57.059	9.476	106179429.958999
2014/01/23	13:45:12	ok	ok	394.9380	51.681	0.021434	19.46	56.921	9.509	101125479.911882
2014/01/23	13:46:11	--	ok	395.1520	51.786	0.021434	19.94	55.703	9.571	113172908.874331
2014/01/23	14:01:29	ok	ok	395.0620	51.743	0.021553	19.50	57.019	9.548	100800140.939955
2014/01/23	14:18:13	ok	ok	395.0440	51.706	0.02143	19.75	56.750	9.643	101439289.210922
2014/01/23	14:34:32	ok	ok	394.9720	51.692	0.021541	19.78	56.938	9.692	105917283.814023
2014/01/23	14:51:43	ok	ok	394.9760	51.683	0.02142	20.02	56.729	9.793	99571037.421007
2014/01/23	15:08:00	ok	ok	394.9860	51.694	0.021534	20.04	56.947	9.842	102892378.499317
2014/01/23	15:25:10	ok	ok	395.1900	51.754	0.021423	20.11	56.804	9.858	104920366.772611
2014/01/23	15:41:28	ok	ok	394.8600	51.659	0.021526	19.97	56.936	9.800	100895836.887910
2014/01/23	15:42:27	--	ok	395.1660	51.779	0.021526	20.49	55.599	9.865	102099986.912373
2014/01/23	15:58:52	ok	ok	395.0440	51.705	0.021415	19.96	56.935	9.794	107335483.470852
2014/01/23	16:15:24	ok	ok	395.0900	51.745	0.021535	19.88	56.892	9.741	104576392.613864
2014/01/23	16:32:22	ok	ok	394.9300	51.674	0.02141	19.78	56.816	9.671	99535602.840339
2014/01/23	16:33:21	--	ok	395.1600	51.776	0.02141	20.32	55.697	9.785	108742052.051202
2014/01/23	16:48:40	ok	ok	394.8800	51.682	0.021525	19.69	56.986	9.649	103694336.854100
2014/01/23	16:49:39	--	ok	395.1740	51.824	0.021525	20.24	55.624	9.726	112089462.203034
2014/01/23	17:05:51	ok	ok	394.9400	51.679	0.02141	19.63	56.885	9.598	100748362.247453
2014/01/23	17:06:50	--	ok	395.1300	51.800	0.02141	20.06	55.782	9.652	105359000.672847
2014/01/23	17:22:08	ok	ok	395.0480	51.757	0.021533	19.52	56.960	9.549	98997442.523493
2014/01/23	17:39:30	ok	ok	394.9120	51.696	0.021412	19.32	57.114	9.463	98096079.436148
2014/01/23	17:40:30	--	ok	395.1560	51.810	0.021412	19.84	55.811	9.534	106152023.655444
2014/01/23	17:55:47	ok	ok	394.8420	51.691	0.021526	19.26	57.074	9.423	100687279.480713
2014/01/23	17:56:46	--	ok	395.1120	51.810	0.021526	19.74	55.827	9.481	108808753.973207
2014/01/23	18:14:28	ok	ok	395.1840	51.801	0.021492	19.27	56.524	9.338	99802672.887412
2014/01/23	18:30:45	ok	ok	394.9700	51.741	0.021531	19.02	57.068	9.290	98911946.989209
2014/01/23	18:49:54	ok	ok	395.1740	51.813	0.021473	18.94	56.873	9.215	98429709.841543
2014/01/23	19:06:24	ok	ok	395.1200	51.813	0.021537	18.78	57.123	9.168	101489058.684238
2014/01/23	19:26:13	ok	ok	394.9820	51.741	0.02142	18.58	57.276	9.085	102396527.657855
2014/01/23	19:43:23	ok	ok	394.8120	51.702	0.021526	18.61	57.067	9.068	96578565.757196
2014/01/23	19:44:22	--	ok	395.1020	51.829	0.021526	19.08	55.760	9.109	104591273.761012
2014/01/23	20:02:31	ok	ok	395.1900	51.819	0.021454	18.41	57.220	8.985	99577988.818009
2014/01/23	20:19:01	ok	ok	395.1080	51.817	0.021538	18.37	57.000	8.930	102698629.643336
2014/01/23	20:39:03	ok	ok	395.1200	51.804	0.021428	18.20	57.188	8.869	103116055.784823
2014/01/23	20:55:46	ok	ok	395.0540	51.801	0.021538	18.18	57.307	8.877	104348964.231697
2014/01/23	21:15:48	ok	ok	394.9820	51.758	0.021423	18.00	57.279	8.779	103215324.306830
2014/01/23	21:32:19	ok	ok	394.9000	51.736	0.02153	18.07	57.168	8.798	103596223.327777
2014/01/23	21:33:18	--	ok	395.1660	51.848	0.02153	18.57	55.776	8.842	107506956.552231
2014/01/23	21:52:08	ok	ok	395.0140	51.772	0.021425	17.95	57.363	8.765	103276524.144050
2014/01/23	22:08:52	ok	ok	395.0720	51.820	0.021539	17.90	57.172	8.710	102489780.439976
2014/01/23	22:27:46	ok	ok	395.1220	51.806	0.02143	17.84	57.194	8.682	103461476.926310
2014/01/23	22:44:30	ok	ok	395.0520	51.813	0.021539	17.81	57.128	8.657	101763248.956319
2014/01/23	23:04:19	ok	ok	395.0540	51.791	0.021426	17.79	57.308	8.674	103232280.257265
2014/01/23	23:20:35	ok	ok	395.1140	51.824	0.021541	17.81	57.006	8.639	106582829.830913
2014/01/23	23:40:09	ok	ok	395.1940	51.835	0.021475	17.76	56.816	8.584	98565382.473344
2014/01/23	23:56:24	ok	ok	394.8700	51.737	0.021528	17.72	56.932	8.581	103126178.864084
2014/01/23	23:57:23	--	ok	395.1380	51.848	0.021528	18.28	55.672	8.675	110177853.151823
2014/01/24	00:12:37	ok	ok	394.9680	51.758	0.021496	19.10	55.148	9.020	96374564.720079
2014/01/24	00:13:36	--	ok	394.9820	51.799	0.021496	19.11	55.242	9.041	103053252.628892
2014/01/24	00:29:32	ok	ok	395.1080	51.836	0.021528	18.58	57.825	9.172	88299356.577998
2014/01/24	00:46:00	ok	ok	395.0160	51.730	0.021487	19.56	55.677	9.356	87728720.593999
2014/01/24	00:46:59	--	ok	395.0040	51.785	0.021487	19.68	55.695	9.425	90839540.039146
2014/01/24	01:02:41	ok	ok	395.0520	51.815	0.021518	18.98	57.917	9.406	86325559.917096
2014/01/24	01:18:30	ok	ok	394.9720	51.722	0.021479	19.81	55.714	9.501	85814751.980070
2014/01/24	01:19:30	--	ok	394.9500	51.766	0.021479	19.83	55.840	9.533	93955581.968721
2014/01/24	01:35:38	ok	ok	395.0700	51.804	0.021514	19.16	57.822	9.491	86613027.852886
2014/01/24	01:51:54	ok	ok	394.9800	51.744	0.021476	19.99	55.802	9.616	82876036.353781
2014/01/24	01:52:53	--	ok	395.0040	51.794	0.021476	19.97	55.861	9.615	93324497.740033
2014/01/24	02:08:45	ok	ok	395.0800	51.823	0.021511	19.22	58.015	9.556	88581587.867634
2014/01/24	02:24:30	ok	ok	394.8560	51.695	0.021466	19.98	55.924	9.632	84161648.923565
2014/01/24	02:25:30	--	ok	394.8560	51.734	0.021466	19.99	55.987	9.648	89278192.528883
2014/01/24	02:40:58	ok	ok	395.0580	51.814	0.021507	19.18	58.100	9.548	87649237.528112
2014/01/24	02:56:44	ok	ok	395.1220	51.835	0.021453	19.50	56.804	9.512	83755930.199201
2014/01/24	03:13:24	ok	ok	395.0540	51.827	0.021504	19.08	58.206	9.509	85836728.466869
2014/01/24	03:29:37	ok	ok	395.0100	51.760	0.021469	19.88	56.032	9.594	77961828.783908
2014/01/24	03:30:37	--	ok	395.0460	51.814	0.021469	19.89	56.065	9.605	91514860.483730
2014/01/24	03:46:03	ok	ok	395.0780	51.829	0.021503	19.14	58.094	9.524	85199264.664547
2014/01/24	04:03:21	ok	ok	395.0620	51.760	0.021466	19.78	56.110	9.551	85389958.062248
2014/01/24	04:04:20	--	ok	395.0500	51.826	0.021466	19.86	56.122	9.598	86013017.581964
2014/01/24	04:20:12	ok	ok	395.0800	51.840	0.021499	19.00	58.194	9.462	86706064.993434
2014/01/24	04:36:25	ok	ok	395.0000	51.758	0.021463	19.64	56.181	9.485	76167528.323973
2014/01/24	04:37:25	--	ok	395.0260	51.815	0.021463	19.73	56.133	9.527	89835217.968606
2014/01/24	04:52:53	ok	ok	395.0360	51.812	0.021494	18.88	58.388	9.427	86259462.779188
2014/01/24	05:08:52	ok	ok	395.0140	51.754	0.021461	19.62	56.055	9.453	82193277.454566
2014/01/24	05:09:52	--	ok	395.0400	51.824	0.021461	19.67	56.185	9.503	88441709.326654
2014/01/24	05:25:07	ok	ok	395.0540	51.827	0.021494	18.86	58.476	9.430	88486587.614447
2014/01/24	05:41:33	ok	ok	395.0480	51.791	0.021459	19.55	56.198	9.438	80846500.492331
2014/01/24	05:42:32	--	ok	395.0260	51.830	0.021459	19.58	56.172	9.450	92215884.509629
2014/01/24	05:58:23	ok	ok	395.0520	51.835	0.021491	18.79	58.101	9.331	84936869.230404
2014/01/24	06:14:50	ok	ok	394.9660	51.764	0.021455	19.53	56.103	9.411	83682948.274243
2014/01/24	06:15:50	--	ok	394.9900	51.806	0.021455	19.58	56.141	9.445	91511613.200047
2014/01/24	06:31:30	ok	ok	395.0800	51.837	0.02149	18.80	58.315	9.371	89685389.755969
2014/01/24	06:47:42	ok	ok	394.9160	51.746	0.02145	19.45	56.245	9.391	81450092.120744
2014/01/24	06:48:41	--	ok	394.9100	51.778	0.02145	19.52	56.132	9.410	94547587.537247
2014/01/24	07:04:21	ok	ok	395.1080	51.858	0.021489	18.80	58.133	9.341	91962410.136616
2014/01/24	07:20:34	ok	ok	394.9060	51.753	0.02145	19.34	56.228	9.327	81169025.875440
2014/01/24	07:21:34	--	ok	394.9560	51.792	0.02145	19.38	56.234	9.350	91266393.613831
2014/01/24	07:37:15	ok	ok	394.8340	51.755	0.021477	18.76	57.913	9.284	87262461.151545
2014/01/24	07:53:40	ok	ok	395.0260	51.789	0.021451	19.34	56.259	9.333	83238569.894574
2014/01/24	07:54:39	--	ok	395.0360	51.832	0.021451	19.40	56.176	9.352	91201551.044084
2014/01/24	08:10:28	ok	ok	395.0760	51.847	0.021483	18.68	58.205	9.287	90896324.416774
2014/01/24	08:26:40	ok	ok	394.8960	51.726	0.021443	19.32	56.195	9.311	91626469.887592
2014/01/24	08:27:39	--	ok	394.8800	51.782	0.021443	19.38	56.204	9.345	95606270.726601
2014/01/24	08:43:47	ok	ok	395.0940	51.857	0.021482	18.57	58.188	9.224	88406575.531340
2014/01/24	09:00:06	ok	ok	394.9800	51.747	0.021443	19.30	56.222	9.305	87282922.379586
2014/01/24	09:01:05	--	ok	394.9580	51.803	0.021443	19.34	56.259	9.333	91848655.063674
2014/01/24	09:17:01	ok	ok	394.9380	51.797	0.021472	18.67	58.173	9.277	90857013.957647
2014/01/24	09:33:18	ok	ok	394.9440	51.756	0.021441	19.38	56.204	9.345	84718456.773674
2014/01/24	09:34:17	--	ok	395.0120	51.817	0.021441	19.44	56.151	9.370	91737595.107703
2014/01/24	09:49:47	ok	ok	395.0860	51.856	0.021473	18.72	58.333	9.330	95240526.198368
2014/01/24	10:06:18	ok	ok	394.9400	51.756	0.021433	19.52	56.102	9.405	86885540.427621
2014/01/24	10:07:18	--	ok	394.9640	51.804	0.021433	19.56	56.108	9.428	97188354.981481
2014/01/24	10:23:27	ok	ok	395.0600	51.836	0.021467	18.82	58.105	9.348	101136666.647089
2014/01/24	10:39:44	ok	ok	395.0980	51.802	0.021431	19.66	56.061	9.476	93811680.849570
2014/01/24	10:40:44	--	ok	395.0840	51.835	0.021431	19.77	56.108	9.545	97596212.531419
2014/01/24	10:56:02	ok	ok	394.9720	51.795	0.021455	19.06	58.203	9.497	98648935.864883
2014/01/24	11:12:06	ok	ok	395.0560	51.778	0.021424	19.95	56.135	9.651	88962564.101722
2014/01/24	11:13:05	--	ok	395.0860	51.820	0.021424	19.96	56.136	9.657	97213437.256846
2014/01/24	11:28:22	ok	ok	395.0860	51.829	0.021453	19.42	57.862	9.644	92448864.593560
2014/01/24	11:44:13	ok	ok	395.1520	51.820	0.021411	19.98	56.508	9.732	89783258.714429
2014/01/24	11:58:58	ok	ok	395.0100	51.783	0.02133	20.47	55.935	9.913	97199722.910391
2014/01/24	12:15:02	ok	ok	395.1940	51.834	0.021399	20.40	56.264	9.931	94615677.618722
2014/01/24	12:31:19	ok	ok	394.8220	51.704	0.021423	20.04	58.263	10.070	97697323.162657
2014/01/24	12:47:36	ok	ok	395.1340	51.773	0.02139	20.71	56.433	10.142	94332117.138852
2014/01/24	13:03:53	ok	ok	395.0220	51.762	0.021423	20.42	58.200	10.284	92525131.098472
2014/01/24	13:19:55	ok	ok	395.1060	51.746	0.021378	21.14	56.343	10.382	92598921.074117
2014/01/24	13:34:36	ok	ok	394.8800	51.690	0.021294	21.52	55.936	10.536	97508798.601272
2014/01/24	13:35:36	--	ok	395.1180	51.796	0.021294	21.58	55.945	10.574	101764421.456121
2014/01/24	13:50:09	ok	ok	395.1640	51.755	0.021369	21.45	56.328	10.567	92313658.304924
2014/01/24	14:05:42	ok	ok	394.8200	51.673	0.021397	21.29	57.136	10.620	100436484.652004
2014/01/24	14:21:42	ok	ok	395.1100	51.722	0.021347	21.54	56.711	10.694	93215636.184494
2014/01/24	14:37:42	ok	ok	395.1300	51.724	0.021404	21.20	57.860	10.698	97503406.389895
2014/01/24	14:55:00	ok	ok	395.1800	51.725	0.021288	20.64	58.081	10.396	101717341.315928
2014/01/24	15:11:29	ok	ok	395.0300	51.698	0.021402	20.42	58.138	10.274	99073199.100330
2014/01/24	15:29:05	ok	ok	395.0620	51.702	0.021285	20.40	57.952	10.229	101225589.764769
2014/01/24	15:45:33	ok	ok	395.0860	51.731	0.021404	20.31	57.816	10.151	93982366.677632
2014/01/24	16:03:06	ok	ok	394.9620	51.669	0.021278	20.20	57.676	10.062	103446556.522205
2014/01/24	16:04:05	--	ok	395.1740	51.778	0.021278	20.75	56.254	10.133	103654336.332340
2014/01/24	16:19:20	ok	ok	395.0440	51.717	0.021402	20.08	57.780	10.010	97460778.103615
2014/01/24	16:36:51	ok	ok	395.0580	51.708	0.021285	19.96	57.609	9.910	96507676.916339
2014/01/24	16:53:21	ok	ok	394.9740	51.687	0.021401	19.81	57.494	9.804	101017225.349213
2014/01/24	17:10:45	ok	ok	394.9100	51.667	0.021278	19.70	57.386	9.723	99065089.660560
2014/01/24	17:11:44	--	ok	395.1120	51.766	0.021278	20.20	56.172	9.800	102530842.841992
2014/01/24	17:27:16	ok	ok	395.0400	51.737	0.021406	19.53	57.482	9.642	99748153.532832
2014/01/24	17:44:39	ok	ok	394.9200	51.680	0.02128	19.48	57.383	9.598	95297804.125971
2014/01/24	17:45:38	--	ok	395.1100	51.781	0.02128	19.94	56.041	9.629	102738938.347535
2014/01/24	18:01:09	ok	ok	395.0420	51.742	0.021404	19.40	57.432	9.561	95302362.844047
2014/01/24	18:18:31	ok	ok	394.9340	51.689	0.021279	19.41	57.189	9.526	96997965.276389
2014/01/24	18:19:31	--	ok	395.1340	51.784	0.021279	19.89	55.941	9.584	104387835.073464
2014/01/24	18:35:15	ok	ok	394.8580	51.684	0.021395	19.24	57.346	9.457	93238863.081159
2014/01/24	18:36:15	--	ok	395.1320	51.822	0.021395	19.78	56.079	9.546	101107584.268983
2014/01/24	18:52:40	ok	ok	394.9640	51.705	0.021281	19.23	57.436	9.466	94528507.501051
2014/01/24	18:53:39	--	ok	395.1560	51.805	0.021281	19.69	56.096	9.499	101757164.990015
2014/01/24	19:09:09	ok	ok	394.9220	51.698	0.021395	19.17	57.366	9.422	93488845.061456
2014/01/24	19:10:09	--	ok	395.1700	51.832	0.021395	19.66	55.969	9.460	101367976.350410
2014/01/24	19:26:20	ok	ok	394.9560	51.707	0.021278	19.14	57.331	9.399	93727174.257187
2014/01/24	19:27:20	--	ok	395.1600	51.807	0.021278	19.66	56.030	9.471	99296650.226144
2014/01/24	19:43:03	ok	ok	394.9100	51.694	0.021393	19.12	57.328	9.388	94959500.831016
2014/01/24	19:44:03	--	ok	395.1800	51.830	0.021393	19.62	55.963	9.437	99247081.250554
2014/01/24	20:00:14	ok	ok	395.0000	51.712	0.021276	19.18	57.062	9.377	97503521.569183
2014/01/24	20:16:45	ok	ok	395.0420	51.748	0.021396	19.05	57.500	9.377	91660005.360057
2014/01/24	20:33:42	ok	ok	394.9480	51.687	0.021272	19.16	57.089	9.371	97577060.282309
2014/01/24	20:34:41	--	ok	395.1520	51.793	0.021272	19.65	55.844	9.434	103001836.953860
2014/01/24	20:50:24	ok	ok	395.0440	51.740	0.021392	19.09	57.476	9.395	96460168.743703
2014/01/24	21:07:48	ok	ok	394.8940	51.673	0.021266	19.14	56.903	9.329	90711658.204281
2014/01/24	21:08:47	--	ok	395.1040	51.771	0.021266	19.66	55.815	9.434	97856233.648460
2014/01/24	21:24:45	ok	ok	394.9840	51.728	0.021387	19.09	56.987	9.315	94149600.577568
2014/01/24	21:41:54	ok	ok	395.1800	51.779	0.021274	19.20	56.728	9.333	95405544.438625
2014/01/24	21:58:22	ok	ok	395.0600	51.755	0.021386	19.14	56.934	9.334	98081261.598190
2014/01/24	22:15:44	ok	ok	394.9200	51.685	0.021261	19.22	56.701	9.340	95473571.845492
2014/01/24	22:16:43	--	ok	395.1800	51.799	0.021261	19.69	55.512	9.400	100497065.054742
2014/01/24	22:32:12	ok	ok	395.0900	51.760	0.021383	19.14	56.842	9.319	95799446.578428
2014/01/24	22:49:19	ok	ok	395.0300	51.707	0.02126	19.21	56.699	9.334	96055972.677094
2014/01/24	23:05:33	ok	ok	395.0040	51.723	0.021376	19.19	56.819	9.343	98515084.393607
2014/01/24	23:22:40	ok	ok	395.0340	51.722	0.021258	19.24	56.734	9.356	97062769.716293
2014/01/24	23:39:20	ok	ok	394.8560	51.669	0.021365	19.21	56.638	9.324	100767906.185229
2014/01/24	23:40:19	--	ok	395.1340	51.789	0.021365	19.78	55.309	9.415	99416691.083899
2014/01/24	23:56:41	ok	ok	395.0060	51.704	0.021251	19.30	56.468	9.345	99756484.653040
2014/01/25	00:13:10	ok	ok	394.8400	51.664	0.021363	19.17	56.754	9.321	94941559.942230
2014/01/25	00:14:09	--	ok	395.1300	51.808	0.021363	19.73	55.333	9.391	100294208.101817
2014/01/25	00:30:17	ok	ok	395.0880	51.736	0.021253	19.22	56.639	9.330	98053102.721421
2014/01/25	00:46:30	ok	ok	394.9300	51.707	0.021364	19.17	56.785	9.326	96623708.983806
2014/01/25	01:03:49	ok	ok	395.1100	51.746	0.02125	19.20	56.636	9.318	104160222.317935
2014/01/25	01:20:43	ok	ok	395.0960	51.764	0.021367	19.15	56.690	9.300	100056758.721390
2014/01/25	01:37:47	ok	ok	395.1800	51.776	0.021251	19.24	56.428	9.306	104038563.591989
2014/01/25	01:53:59	ok	ok	394.8500	51.664	0.021352	19.19	56.727	9.327	100221179.666658
2014/01/25	01:54:58	--	ok	395.1420	51.799	0.021352	19.76	55.306	9.403	102566895.735658
2014/01/25	02:11:31	ok	ok	394.9740	51.688	0.021238	19.22	56.609	9.325	102390896.120573
2014/01/25	02:27:56	ok	ok	394.9820	51.724	0.021357	19.14	56.872	9.324	97939463.831789
2014/01/25	02:45:03	ok	ok	394.9800	51.700	0.021236	19.26	56.492	9.327	99137086.958950
2014/01/25	03:01:29	ok	ok	395.0440	51.740	0.021356	19.13	56.963	9.333	100010371.519947
2014/01/25	03:18:47	ok	ok	395.0640	51.723	0.021235	19.24	56.612	9.336	101470686.107679
2014/01/25	03:35:53	ok	ok	394.9280	51.696	0.021348	19.18	56.664	9.312	102894702.832200
2014/01/25	03:52:59	ok	ok	395.2000	51.768	0.021237	19.27	56.555	9.343	107731356.459324
2014/01/25	04:09:51	ok	ok	395.0620	51.739	0.02135	19.29	56.558	9.355	101715112.089180
2014/01/25	04:27:09	ok	ok	394.9820	51.681	0.021225	19.28	56.679	9.369	106894969.813694
2014/01/25	04:28:09	--	ok	395.1800	51.790	0.021225	19.85	55.227	9.440	108177616.425235
2014/01/25	04:43:50	ok	ok	394.9400	51.686	0.02134	19.24	56.765	9.361	105207015.414302
2014/01/25	05:01:08	ok	ok	395.1380	51.754	0.021229	19.36	56.415	9.369	100948531.867184
2014/01/25	05:17:20	ok	ok	394.8160	51.654	0.021331	19.30	56.743	9.391	100561004.316378
2014/01/25	05:18:19	--	ok	395.1200	51.791	0.021331	19.90	55.234	9.468	108722354.304659
2014/01/25	05:34:24	ok	ok	394.9240	51.669	0.021216	19.39	56.420	9.387	103322794.076049
2014/01/25	05:50:37	ok	ok	394.9180	51.692	0.021334	19.33	56.809	9.418	98819225.474229
2014/01/25	05:51:36	--	ok	395.1820	51.820	0.021334	19.89	55.295	9.473	107099229.671176
2014/01/25	06:07:44	ok	ok	395.1860	51.787	0.021239	19.34	56.658	9.399	103903731.789653
2014/01/25	06:24:24	ok	ok	395.0680	51.753	0.021338	19.32	56.624	9.382	104616010.389258
2014/01/25	06:41:52	ok	ok	394.9660	51.678	0.021212	19.30	56.713	9.386	103164653.957868
2014/01/25	06:42:52	--	ok	395.1600	51.800	0.021212	19.87	55.323	9.467	107271100.583772
2014/01/25	06:58:18	ok	ok	395.0620	51.744	0.021334	19.22	56.854	9.365	103148001.500068
2014/01/25	07:15:23	ok	ok	394.9160	51.678	0.021208	19.34	56.658	9.399	100834170.789235
2014/01/25	07:16:23	--	ok	395.1840	51.790	0.021208	19.86	55.414	9.477	104777409.555995
2014/01/25	07:32:16	ok	ok	395.0300	51.733	0.02133	19.26	56.890	9.393	106404024.245987
2014/01/25	07:49:49	ok	ok	395.1300	51.757	0.021214	19.38	56.664	9.422	106809328.451652
2014/01/25	08:06:15	ok	ok	395.0240	51.742	0.021327	19.26	56.921	9.398	105935771.669697
2014/01/25	08:23:36	ok	ok	394.9180	51.671	0.021199	19.40	56.697	9.438	104323870.677170
2014/01/25	08:24:35	--	ok	395.1480	51.776	0.021199	19.92	55.422	9.512	107391108.623856
2014/01/25	08:40:42	ok	ok	395.0360	51.727	0.021321	19.29	57.048	9.436	108089104.675608
2014/01/25	08:58:00	ok	ok	395.1840	51.784	0.021208	19.52	56.746	9.513	102812411.544976
2014/01/25	09:14:33	ok	ok	394.8100	51.654	0.021307	19.49	56.956	9.532	100044685.097265
2014/01/25	09:15:32	--	ok	395.0960	51.774	0.021307	20.12	55.452	9.629	105180132.556104
2014/01/25	09:31:55	ok	ok	395.1740	51.770	0.021204	19.63	56.732	9.573	102966412.489043
2014/01/25	09:48:52	ok	ok	394.9000	51.680	0.021307	19.64	56.979	9.620	102284183.401134
2014/01/25	10:06:30	ok	ok	395.0740	51.718	0.021193	19.74	56.718	9.632	108312439.655134
2014/01/25	10:23:00	ok	ok	395.0280	51.712	0.021307	19.76	56.935	9.680	103521580.406564
2014/01/25	10:40:36	ok	ok	395.1160	51.727	0.02119	19.92	56.806	9.749	104655061.858572
2014/01/25	10:57:06	ok	ok	394.8500	51.653	0.021291	20.00	56.941	9.818	103530303.810135
2014/01/25	10:58:05	--	ok	395.1380	51.773	0.021291	20.65	55.375	9.917	108548248.182296
2014/01/25	11:14:43	ok	ok	395.1740	51.724	0.021183	20.18	56.784	9.895	108392281.706544
2014/01/25	11:31:14	ok	ok	395.0620	51.714	0.021293	20.21	56.942	9.940	107612720.069559
2014/01/25	11:48:37	ok	ok	394.9820	51.667	0.021166	20.35	56.717	9.982	111776114.470483
2014/01/25	12:05:06	ok	ok	395.0480	51.699	0.021287	20.39	56.939	10.044	107734607.419486
2014/01/25	12:22:29	ok	ok	395.1280	51.705	0.021167	20.58	56.813	10.133	107367601.109176
2014/01/25	12:37:26	ok	ok	394.8000	51.650	0.021161	21.09	55.471	10.191	108041486.585011
2014/01/25	12:38:26	--	ok	394.9980	51.705	0.021161	21.26	55.434	10.285	106433720.847783
2014/01/25	12:53:58	ok	ok	395.1880	51.718	0.021197	20.94	56.437	10.279	105726669.023833
2014/01/25	13:10:02	ok	ok	394.9160	51.660	0.021269	21.11	56.339	10.363	106099467.898101
2014/01/25	13:27:38	ok	ok	394.9720	51.665	0.021147	21.02	56.849	10.402	107628938.347531
2014/01/25	13:44:21	ok	ok	395.0920	51.700	0.021272	21.32	56.308	10.484	106877821.967088
2014/01/25	14:01:19	ok	ok	395.1800	51.711	0.021195	21.49	56.148	10.557	100492267.572185
2014/01/25	14:17:23	ok	ok	395.1580	51.704	0.021266	21.57	56.407	10.655	109196654.385362
2014/01/25	14:34:46	ok	ok	395.1840	51.700	0.021192	21.74	56.154	10.712	109124454.304866
2014/01/25	14:51:13	ok	ok	395.0620	51.710	0.021278	20.42	58.597	10.355	88131144.318189
2014/01/25	15:08:21	ok	ok	395.1780	51.786	0.021176	19.80	59.384	10.120	86448685.769936
2014/01/25	15:25:17	ok	ok	394.8160	51.672	0.021286	19.37	60.013	9.973	87075792.491849
2014/01/25	15:26:16	--	ok	395.0500	51.795	0.021286	19.82	58.717	10.018	88747805.067724
2014/01/25	15:42:36	ok	ok	395.1620	51.800	0.021189	19.07	60.480	9.875	88298041.241776
2014/01/25	15:59:01	ok	ok	394.8700	51.706	0.021298	18.91	60.665	9.812	83891227.677770
2014/01/25	16:00:00	--	ok	395.1400	51.828	0.021298	19.40	59.260	9.865	86853994.746901
2014/01/25	16:16:08	ok	ok	395.1240	51.790	0.021194	18.78	60.675	9.738	82813072.008131
2014/01/25	16:31:55	ok	ok	395.0620	51.791	0.021313	18.60	61.158	9.712	89663412.282555
2014/01/25	16:50:12	ok	ok	394.9640	51.728	0.021192	18.56	61.031	9.669	78280169.672000
2014/01/25	16:51:12	--	ok	395.1500	51.821	0.021192	19.01	59.835	9.735	85437356.390930
2014/01/25	17:06:48	ok	ok	395.0100	51.776	0.021317	18.28	61.436	9.573	84745477.691546
2014/01/25	17:23:25	ok	ok	395.1080	51.792	0.021204	18.19	61.001	9.455	78396992.256897
2014/01/25	17:41:08	ok	ok	395.0580	51.776	0.021313	18.58	60.672	9.624	105922785.201821
2014/01/25	17:58:23	ok	ok	394.9900	51.684	0.021177	19.38	59.318	9.863	106324613.731741
2014/01/25	18:14:35	ok	ok	395.0560	51.717	0.021292	19.56	59.103	9.932	112919626.140544
