# Supplementary material for: Plastic Creep Constraint in Nylon Instrument Strings
Source: Materials (Basel). 2025 Jan 7;18(2):223. doi: 10.3390/ma18020223 (PMC11766866; doi:10.3390/ma18020223)
Supplement: Supplementary file 1 [file materials-18-00223-s001.zip › data_files/string_N20_nylon/string_test_data_N20_step_5.csv]

Date	Time	+-	f0	Frequency	Tension	LengthAdj	Temp	Rel.Hm	Abs.Hm	Pk.Magnitude
2014/01/25	18:29:57	--	ok	392.684	51.358	0.021292	11.9	64.553	6.825	63109384.05
2014/01/25	18:30:12	--	ok	435.564	62.394	0.023152	11.95	64.503	6.841	87571462.6
2014/01/25	18:30:25	--	ok	429.494	60.86	0.022816	11.87	64.431	6.8	89207543.31
2014/01/25	18:30:38	--	ok	428.788	60.672	0.022791	11.84	64.542	6.799	95494668.16
2014/01/25	18:30:38	--	ok	428.788	60.672	0.022802	11.84	64.542	6.799	95494668.16
2014/01/25	18:42:02	--	ok	429.488	60.706	0.022802	19.81	49.305	8.408	93133058.41
2014/01/25	18:42:15	--	ok	428.76	60.547	0.022776	19.66	49.411	8.352	99803811
2014/01/25	18:42:28	ok	ok	428.86	60.56	0.022789	19.4	49.973	8.319	87748816.86
2014/01/25	18:43:28	ok	ok	429.108	60.586	0.022789	19.81	49.839	8.499	89405316.07
2014/01/25	18:44:28	--	ok	429.014	60.579	0.022789	19.79	50.119	8.536	90260168.75
2014/01/25	19:01:19	ok	ok	428.932	60.522	0.022821	19.86	52.534	8.984	89629658.47
2014/01/25	19:02:18	--	ok	429.148	60.585	0.022821	20.15	52.231	9.085	93446094.74
2014/01/25	19:17:49	ok	ok	428.974	60.436	0.022908	19.98	53.514	9.216	98080642.25
2014/01/25	19:18:48	--	ok	429.08	60.489	0.022908	20.28	52.997	9.289	99132381.67
2014/01/25	19:35:08	ok	ok	428.988	60.479	0.022857	20.09	53.684	9.306	98975919.93
2014/01/25	19:36:07	--	ok	429.176	60.558	0.022857	20.26	53.553	9.375	93965867.8
2014/01/25	19:52:47	ok	ok	428.976	60.416	0.022931	19.94	54.283	9.327	99851234.86
2014/01/25	19:53:46	--	ok	429.064	60.462	0.022931	20.18	53.945	9.4	98513334.04
2014/01/25	20:11:18	ok	ok	429.056	60.497	0.022925	19.95	54.748	9.413	94153734.04
2014/01/25	20:28:14	ok	ok	428.856	60.354	0.022941	19.99	54.661	9.42	105504428.3
2014/01/25	20:29:14	--	ok	428.894	60.402	0.022941	20.18	54.441	9.486	102623001.6
2014/01/25	20:47:11	ok	ok	429.076	60.499	0.022919	19.86	54.951	9.398	96245776.77
2014/01/25	21:04:20	ok	ok	429.154	60.476	0.022969	20.14	54.466	9.469	106210998.1
2014/01/25	21:05:19	--	ok	429.056	60.459	0.022969	20.11	54.586	9.473	102562793.3
2014/01/25	21:21:58	ok	ok	429.082	60.5	0.022902	19.74	55.149	9.366	92041867.91
2014/01/25	21:36:56	ok	ok	429.136	60.473	0.022985	19.93	54.714	9.396	97964226.24
2014/01/25	21:37:55	--	ok	429.058	60.48	0.022985	19.97	54.782	9.429	98319740.56
2014/01/25	21:54:44	ok	ok	429.084	60.512	0.022914	19.68	55.141	9.331	96052161.54
2014/01/25	22:09:53	ok	ok	429.086	60.454	0.022994	19.81	54.913	9.364	99621941.85
2014/01/25	22:10:53	--	ok	429.016	60.473	0.022994	19.85	54.888	9.382	94840369.78
2014/01/25	22:28:07	ok	ok	429.09	60.518	0.022922	19.56	55.308	9.294	100116277.9
2014/01/25	22:44:49	ok	ok	429.086	60.476	0.023001	19.76	54.844	9.325	109869210.2
2014/01/25	22:45:49	--	ok	428.982	60.489	0.023001	19.75	54.904	9.33	108848885.7
2014/01/25	23:02:49	ok	ok	429.09	60.521	0.02293	19.48	55.173	9.228	94198940.56
2014/01/25	23:19:31	ok	ok	429.114	60.483	0.023006	19.66	54.829	9.268	108405507.4
2014/01/25	23:20:30	--	ok	428.986	60.457	0.023006	19.68	54.925	9.295	104365862.2
2014/01/25	23:37:43	ok	ok	429.084	60.525	0.022937	19.29	55.422	9.167	97486050.27
2014/01/25	23:52:52	ok	ok	429.08	60.478	0.023015	19.5	54.898	9.193	100622183.3
2014/01/25	23:53:52	--	ok	428.974	60.478	0.023015	19.49	55.02	9.208	97171055.07
2014/01/26	00:11:06	ok	ok	429.088	60.531	0.022944	19.13	55.429	9.082	93763244.43
2014/01/26	00:26:16	ok	ok	429.046	60.474	0.023022	19.3	54.962	9.096	104861664.6
2014/01/26	00:27:15	--	ok	428.932	60.467	0.023022	19.24	55.107	9.088	106915416.4
2014/01/26	00:46:52	ok	ok	429.068	60.51	0.023058	18.61	56.701	9.01	99875559.77
2014/01/26	01:01:19	ok	ok	428.988	60.439	0.023027	19.17	54.881	9.013	97826559.39
2014/01/26	01:02:18	--	ok	428.898	60.453	0.023027	19.18	55.067	9.049	93521544.85
2014/01/26	01:21:28	ok	ok	429.018	60.498	0.023063	18.59	56.453	8.96	92646109.52
2014/01/26	01:36:50	ok	ok	428.938	60.431	0.02303	19.07	54.99	8.978	99627060.63
2014/01/26	01:37:49	--	ok	428.88	60.433	0.02303	19.09	55.085	9.004	94711333.81
2014/01/26	01:57:00	ok	ok	429.048	60.505	0.023068	18.48	56.406	8.894	98013089.2
2014/01/26	02:12:35	ok	ok	428.988	60.447	0.023036	18.93	54.938	8.896	97215402.17
2014/01/26	02:13:34	--	ok	428.92	60.459	0.023036	18.92	55.06	8.911	96655730.89
2014/01/26	02:32:31	ok	ok	428.932	60.462	0.023066	18.28	56.437	8.794	100002708.7
2014/01/26	02:33:30	--	ok	429.158	60.548	0.023066	18.85	54.988	8.862	98007556.74
2014/01/26	02:48:33	ok	ok	428.898	60.42	0.023042	18.64	55.08	8.768	97279598.1
2014/01/26	02:49:33	--	ok	428.966	60.48	0.023042	18.72	55.123	8.816	93512157.59
2014/01/26	03:08:05	ok	ok	429.072	60.523	0.023076	18.12	56.413	8.708	97356299.43
2014/01/26	03:24:20	ok	ok	428.892	60.421	0.023044	18.47	55.148	8.691	96160891.36
2014/01/26	03:25:19	--	ok	428.952	60.467	0.023044	18.59	55.135	8.75	96781676.82
2014/01/26	03:43:10	ok	ok	429.058	60.516	0.023077	18	56.242	8.62	96365496.93
2014/01/26	03:59:24	ok	ok	428.864	60.418	0.023045	18.38	55.073	8.633	100164133.6
2014/01/26	04:00:24	--	ok	428.958	60.493	0.023045	18.53	55.003	8.699	98819895.67
2014/01/26	04:17:50	ok	ok	429.062	60.525	0.023067	18.8	55.534	8.924	103673841.7
2014/01/26	04:33:27	ok	ok	428.804	60.32	0.022998	21.25	52.915	9.812	106022973.3
2014/01/26	04:34:26	--	ok	428.896	60.357	0.022998	21.48	52.916	9.944	102582229.8
2014/01/26	04:50:33	ok	ok	429.016	60.389	0.02293	21.57	53.74	10.151	104430502.8
2014/01/26	05:07:01	ok	ok	428.956	60.345	0.022985	22.46	52.803	10.499	121892803.7
2014/01/26	05:08:00	--	ok	428.982	60.365	0.022985	22.66	52.674	10.594	117009540.6
2014/01/26	05:23:38	ok	ok	429.05	60.394	0.02292	22.22	53.957	10.581	110770703.2
2014/01/26	05:40:18	ok	ok	428.886	60.347	0.022976	23.02	52.661	10.811	112981020.2
2014/01/26	05:41:18	--	ok	428.884	60.354	0.022976	23.04	52.695	10.831	112635836.6
2014/01/26	05:57:40	ok	ok	429.048	60.392	0.02292	22.56	54.005	10.799	111834163
2014/01/26	06:14:07	ok	ok	428.898	60.353	0.02298	23.03	53.133	10.915	108650027.2
2014/01/26	06:15:06	--	ok	428.962	60.369	0.02298	23.2	52.969	10.987	104211965.3
2014/01/26	06:31:00	ok	ok	429.12	60.416	0.022922	22.7	54.057	10.897	112648361.6
2014/01/26	06:47:38	ok	ok	428.918	60.354	0.02298	23.24	52.943	11.007	104319112.2
2014/01/26	06:48:37	--	ok	428.952	60.373	0.02298	23.34	52.894	11.059	100638459.2
2014/01/26	07:04:46	ok	ok	429.078	60.406	0.022925	22.81	54.166	10.988	114975892.8
2014/01/26	07:21:10	ok	ok	428.886	60.356	0.022982	23.25	53.07	11.039	118481386.6
2014/01/26	07:22:09	--	ok	428.928	60.367	0.022982	23.38	53.025	11.112	113318957.7
2014/01/26	07:38:43	ok	ok	429.066	60.408	0.023034	22.42	55.914	11.092	101931053.9
2014/01/26	07:54:20	ok	ok	428.852	60.356	0.022983	23.42	53.031	11.138	106137740.6
2014/01/26	07:55:19	--	ok	428.856	60.367	0.022983	23.52	53.045	11.205	103422398.7
2014/01/26	08:11:53	ok	ok	429.038	60.397	0.023035	22.47	55.86	11.113	107405716.4
2014/01/26	08:27:26	ok	ok	428.928	60.36	0.022988	23.49	52.946	11.165	107795700.5
2014/01/26	08:28:25	--	ok	428.908	60.37	0.022988	23.5	53.042	11.192	103188206.9
2014/01/26	08:44:45	ok	ok	428.98	60.38	0.023042	22.31	56.208	11.08	98894563.14
2014/01/26	09:00:58	ok	ok	428.96	60.375	0.023011	22.9	54.272	11.066	103989187
2014/01/26	09:18:44	ok	ok	429.072	60.404	0.023043	22.54	55.87	11.159	101311331.4
2014/01/26	09:32:59	ok	ok	428.894	60.361	0.022991	23.66	53.033	11.292	104141342
2014/01/26	09:33:58	--	ok	428.922	60.371	0.022991	23.78	53.05	11.373	102668789
2014/01/26	09:50:48	ok	ok	429.056	60.398	0.023041	22.77	55.904	11.314	108010816.9
2014/01/26	10:06:12	ok	ok	428.972	60.366	0.022991	23.96	52.949	11.468	106016964.4
2014/01/26	10:07:12	--	ok	429.004	60.38	0.022991	24	52.955	11.495	103118126.5
2014/01/26	10:22:30	ok	ok	429.048	60.397	0.02304	23.04	55.726	11.454	107516948.5
2014/01/26	10:37:28	ok	ok	428.91	60.364	0.02299	24.19	52.887	11.604	109692578.1
2014/01/26	10:38:27	--	ok	428.952	60.374	0.02299	24.27	52.992	11.68	108861973.6
2014/01/26	10:53:33	ok	ok	428.844	60.372	0.023031	23.28	55.45	11.554	105141452
2014/01/26	11:09:10	ok	ok	428.842	60.364	0.022987	24.28	52.994	11.687	104716185.4
2014/01/26	11:10:09	--	ok	428.858	60.369	0.022987	24.39	52.914	11.742	104519985.4
2014/01/26	11:25:54	ok	ok	429.022	60.391	0.02304	23.44	55.629	11.697	97420398.37
2014/01/26	11:41:30	ok	ok	429.056	60.427	0.023018	21.9	52.756	10.157	90966860.32
2014/01/26	11:42:30	--	ok	429.058	60.473	0.023018	21.98	52.767	10.206	86738700.8
2014/01/26	11:58:41	ok	ok	429.072	60.497	0.023072	20.89	55.07	10.001	91401593.2
2014/01/26	12:14:57	ok	ok	429.166	60.524	0.023012	20.66	55.222	9.895	96183567.13
2014/01/26	12:32:06	ok	ok	429.036	60.484	0.023082	20.3	55.941	9.816	93588775.53
2014/01/26	12:48:24	ok	ok	429.176	60.525	0.023007	20.2	55.926	9.757	98125322.41
2014/01/26	13:06:27	ok	ok	429.064	60.497	0.023091	20	56.142	9.681	94873839.07
2014/01/26	13:22:31	ok	ok	429.188	60.533	0.023025	20.13	55.546	9.651	99688041.93
2014/01/26	13:40:21	ok	ok	429.068	60.483	0.023095	19.8	56.358	9.605	94705245.56
2014/01/26	13:56:38	ok	ok	429.176	60.511	0.023004	19.8	56.205	9.579	100087124.9
2014/01/26	14:14:55	ok	ok	429.058	60.481	0.023097	19.74	56.472	9.59	100920981.2
2014/01/26	14:31:14	ok	ok	429.17	60.505	0.023021	19.91	56.037	9.612	99504111.11
2014/01/26	14:47:59	ok	ok	429.084	60.486	0.023101	19.82	56.177	9.585	99045952.95
2014/01/26	15:04:03	ok	ok	429.178	60.502	0.023033	19.98	55.647	9.584	99945320.02
2014/01/26	15:22:33	ok	ok	429.054	60.465	0.023099	19.77	56.385	9.592	96943288.3
2014/01/26	15:38:50	ok	ok	429.2	60.496	0.02302	19.92	55.73	9.565	101471888.5
2014/01/26	15:57:32	ok	ok	429.034	60.448	0.023098	19.82	56.423	9.627	94868256.04
2014/01/26	16:14:02	ok	ok	429.188	60.499	0.023005	19.91	56.006	9.606	111944525.2
2014/01/26	16:32:43	ok	ok	428.868	60.378	0.02309	19.88	56.278	9.636	103797196.3
2014/01/26	16:33:42	--	ok	429.116	60.511	0.02309	20.44	54.85	9.704	100568061.9
2014/01/26	16:48:48	ok	ok	429.174	60.483	0.023033	20.06	55.69	9.636	104283988.2
2014/01/26	17:07:17	ok	ok	429.044	60.445	0.023096	19.78	56.448	9.609	102329458.1
2014/01/26	17:23:08	ok	ok	429.2	60.496	0.023049	20.18	55.337	9.643	96520237.66
2014/01/26	17:41:37	ok	ok	429.028	60.44	0.023095	19.8	56.389	9.61	98320846.37
2014/01/26	17:57:27	ok	ok	429.194	60.488	0.02303	20.02	55.622	9.602	104117589.8
2014/01/26	18:15:57	ok	ok	429.026	60.43	0.023094	19.74	56.564	9.606	102238155.1
2014/01/26	18:31:48	ok	ok	429.192	60.496	0.023031	19.97	55.491	9.552	104554955.5
2014/01/26	18:50:17	ok	ok	429.036	60.443	0.023096	19.64	56.304	9.506	100837527.9
2014/01/26	19:08:46	ok	ok	429.186	60.488	0.022985	19.59	56.235	9.466	97379755.25
2014/01/26	19:26:36	ok	ok	429.046	60.457	0.023096	19.58	56.233	9.461	96900399.07
2014/01/26	19:43:59	ok	ok	429.198	60.5	0.023006	19.56	55.985	9.408	100389953.5
2014/01/26	20:01:49	ok	ok	429.036	60.465	0.023097	19.44	56.335	9.4	96856788.91
2014/01/26	20:18:59	ok	ok	429.172	60.498	0.023037	19.62	55.44	9.349	97490863.49
2014/01/26	20:36:08	ok	ok	429.03	60.453	0.023096	19.25	56.307	9.291	101182347.1
2014/01/26	20:53:05	ok	ok	429.184	60.503	0.023034	19.47	55.633	9.299	101397162.3
2014/01/26	21:11:22	ok	ok	429.022	60.45	0.023096	19.16	56.263	9.235	96623421.87
2014/01/26	21:28:31	ok	ok	429.194	60.507	0.023025	19.16	55.925	9.179	98804097.41
2014/01/26	21:46:46	ok	ok	429.054	60.466	0.023098	18.99	56.299	9.149	99287100.44
2014/01/26	22:04:36	ok	ok	429.186	60.511	0.022997	18.91	56.195	9.089	103866440.2
2014/01/26	22:20:47	ok	ok	429.11	60.503	0.023101	18.9	56.04	9.058	99961123.89
2014/01/26	22:38:49	ok	ok	429.152	60.505	0.022982	18.75	56.263	9.014	103152947
2014/01/26	22:58:04	ok	ok	428.83	60.391	0.02309	18.6	56.363	8.951	101025092.1
2014/01/26	22:59:03	--	ok	429.096	60.524	0.02309	19.26	54.771	9.043	98108584.92
2014/01/26	23:15:08	ok	ok	429.19	60.523	0.023026	18.73	55.831	8.935	101578736.8
2014/01/26	23:33:07	ok	ok	429.036	60.486	0.023099	18.48	56.222	8.865	97427007.6
2014/01/26	23:50:41	ok	ok	429.132	60.501	0.022983	18.44	56.216	8.843	102796473.1
2014/01/27	00:06:41	ok	ok	429.094	60.511	0.023104	18.4	55.873	8.769	98679936.24
2014/01/27	00:24:13	ok	ok	429.084	60.496	0.022985	18.15	56.264	8.7	97696091.13
2014/01/27	00:41:08	ok	ok	429.052	60.508	0.023109	18.02	56.153	8.616	100929122.7
2014/01/27	00:58:36	ok	ok	428.968	60.452	0.022985	17.8	56.273	8.522	98136137.28
2014/01/27	00:59:35	--	ok	429.168	60.547	0.022985	18.4	54.953	8.624	97244149.11
2014/01/27	01:15:15	ok	ok	429.088	60.528	0.023114	17.79	56.149	8.499	98540982.22
2014/01/27	01:32:59	ok	ok	429.052	60.503	0.022993	17.62	56.429	8.455	98346717.69
2014/01/27	01:48:59	ok	ok	429.098	60.555	0.023111	18.61	55.966	8.893	85331558.38
2014/01/27	02:05:41	ok	ok	429.132	60.533	0.023068	19.27	55.204	9.12	86805011.25
2014/01/27	02:22:33	ok	ok	429.066	60.538	0.023101	18.79	57.339	9.208	84669898.97
2014/01/27	02:38:59	ok	ok	429.132	60.524	0.023062	19.47	55.541	9.284	82737812.44
2014/01/27	02:56:06	ok	ok	428.94	60.483	0.023093	19	57.31	9.318	81725798.32
2014/01/27	03:12:33	ok	ok	429.166	60.542	0.02306	19.5	55.638	9.317	80966732.84
2014/01/27	03:27:55	ok	ok	429.13	60.554	0.0231	19.19	56.849	9.348	79106954.46
2014/01/27	03:44:22	ok	ok	429.166	60.547	0.023061	19.54	55.797	9.365	71763677.06
2014/01/27	03:59:29	ok	ok	429.134	60.56	0.023099	19.21	56.914	9.369	83442485.59
2014/01/27	04:15:53	ok	ok	429.086	60.529	0.023059	19.58	55.742	9.378	83575764.5
2014/01/27	04:31:02	ok	ok	429.052	60.552	0.023097	19.19	56.788	9.338	79732574.89
2014/01/27	04:47:29	ok	ok	429.162	60.552	0.023058	19.5	55.853	9.353	78693895.88
2014/01/27	05:01:57	ok	ok	428.934	60.525	0.022978	19.64	55.566	9.381	76430963.34
2014/01/27	05:02:56	--	ok	429.164	60.582	0.022978	19.73	55.548	9.428	76030432.81
2014/01/27	05:18:10	ok	ok	429.166	60.563	0.023048	19.3	56.314	9.32	79479939.99
2014/01/27	05:34:37	ok	ok	428.978	60.524	0.023092	18.88	57.871	9.343	77132269.55
2014/01/27	05:51:16	ok	ok	429.142	60.561	0.023044	19.21	56.454	9.294	76650035.91
2014/01/27	06:05:57	ok	ok	429.152	60.576	0.022987	19.58	55.619	9.357	74902398.83
2014/01/27	06:21:58	ok	ok	429.16	60.557	0.023061	19.24	56.06	9.245	75496559.89
2014/01/27	06:37:44	ok	ok	429.12	60.567	0.023099	18.92	56.931	9.213	83969464.28
2014/01/27	06:54:10	ok	ok	429.152	60.563	0.023063	19.2	56.115	9.232	75607414.8
2014/01/27	07:09:45	ok	ok	429.112	60.563	0.023099	18.88	57.139	9.225	78868917.21
2014/01/27	07:26:10	ok	ok	429.15	60.562	0.023063	19.07	56.157	9.169	70583011.52
2014/01/27	07:41:28	ok	ok	429.096	60.568	0.023098	18.9	56.928	9.202	83939009.17
2014/01/27	07:57:57	ok	ok	429.178	60.564	0.023061	19.1	56.1	9.176	78883152.66
2014/01/27	08:13:30	ok	ok	429.116	60.563	0.023099	18.78	57.154	9.173	81747238.38
2014/01/27	08:29:58	ok	ok	429.174	60.564	0.023058	19.12	56.073	9.182	76962233.05
2014/01/27	08:45:32	ok	ok	429.132	60.575	0.023098	18.82	57.191	9.201	79659390.41
2014/01/27	09:02:11	ok	ok	429.15	60.557	0.023046	19.07	56.311	9.194	83784291.63
2014/01/27	09:18:11	ok	ok	429.1	60.564	0.023095	18.81	57.25	9.205	86382359.4
2014/01/27	09:34:55	ok	ok	429.154	60.563	0.023044	18.98	56.665	9.203	79319943.63
2014/01/27	09:51:00	ok	ok	429.068	60.557	0.023093	18.9	57.203	9.246	81879104.29
2014/01/27	10:07:31	ok	ok	429.198	60.569	0.023055	19.28	56.066	9.268	75992310.96
2014/01/27	10:25:08	ok	ok	429.054	60.553	0.023087	18.84	57.804	9.311	86498569.43
2014/01/27	10:41:39	ok	ok	429.192	60.557	0.023047	19.49	56.066	9.383	84480853.5
2014/01/27	10:57:16	ok	ok	429.088	60.553	0.023084	19.31	57.143	9.462	89699546.56
2014/01/27	11:13:45	ok	ok	429.196	60.556	0.023043	19.6	56.298	9.483	83012300.61
2014/01/27	11:28:31	ok	ok	429.138	60.569	0.02297	20.01	55.775	9.623	87908648.71
2014/01/27	11:44:47	ok	ok	429.134	60.541	0.023026	19.88	56.278	9.636	86768836.82
2014/01/27	12:02:51	ok	ok	429.042	60.531	0.02307	19.62	58.046	9.789	90217488.85
2014/01/27	12:19:35	ok	ok	429.12	60.536	0.023019	20.17	56.567	9.851	89112266.01
2014/01/27	12:35:13	ok	ok	429.098	60.545	0.023068	20.18	57.091	9.948	88521599.19
2014/01/27	12:51:43	ok	ok	429.184	60.538	0.023026	20.55	56.101	9.989	92561083.68
2014/01/27	13:07:22	ok	ok	429.09	60.534	0.023062	20.42	57.004	10.073	89481167.25
2014/01/27	13:23:53	ok	ok	429.174	60.526	0.023017	21	56.137	10.26	88070933.83
2014/01/27	13:39:32	ok	ok	429.072	60.523	0.023056	20.66	57.379	10.282	89799543.54
2014/01/27	13:56:14	ok	ok	429.162	60.506	0.023013	21.3	55.935	10.402	94166814.6
2014/01/27	14:11:40	ok	ok	429.114	60.525	0.023051	21.06	57.009	10.456	90903791.09
2014/01/27	14:28:23	ok	ok	429.17	60.512	0.023008	21.44	56.203	10.537	93688024.3
2014/01/27	14:44:01	ok	ok	429.088	60.525	0.023048	21.23	57.219	10.598	92250891.69
2014/01/27	15:00:44	ok	ok	429.15	60.497	0.023008	21.65	56.079	10.642	90335427.43
2014/01/27	15:16:34	ok	ok	429.118	60.526	0.023045	21.35	57.268	10.681	91987437.77
2014/01/27	15:33:18	ok	ok	429.142	60.488	0.023002	21.8	56.009	10.721	85223834.64
2014/01/27	15:48:57	ok	ok	429.132	60.528	0.023043	21.48	57.195	10.748	86685624.89
2014/01/27	16:05:40	ok	ok	429.182	60.484	0.023002	21.69	56.394	10.727	90455229
2014/01/27	16:21:31	ok	ok	429.046	60.473	0.023044	20.63	58.079	10.389	91489625.05
2014/01/27	16:38:41	ok	ok	429.2	60.535	0.022962	20.21	58.29	10.175	95988571.33
2014/01/27	16:54:58	ok	ok	429.038	60.486	0.02305	19.94	58.736	10.092	96673522.58
2014/01/27	17:12:23	ok	ok	429.2	60.536	0.022953	19.8	58.897	10.037	89131369.05
2014/01/27	17:28:25	ok	ok	428.84	60.405	0.023047	19.69	58.819	9.96	91321440.24
2014/01/27	17:29:24	--	ok	429.128	60.538	0.023047	20.35	57.025	10.036	87761049.08
2014/01/27	17:45:35	ok	ok	429.2	60.533	0.022972	19.59	59.016	9.935	89864556.74
2014/01/27	18:01:53	ok	ok	429.062	60.508	0.023059	19.45	59.268	9.895	88756155.55
2014/01/27	18:19:15	ok	ok	429.198	60.538	0.022985	19.36	59.254	9.841	91077001.17
2014/01/27	18:35:45	ok	ok	429.054	60.506	0.023063	19.18	59.711	9.812	83916634.62
2014/01/27	18:53:49	ok	ok	428.99	60.454	0.022942	19.02	60.29	9.815	87097256.36
2014/01/27	19:09:51	ok	ok	429.05	60.509	0.023067	18.99	60.013	9.752	86036369.15
2014/01/27	19:27:29	ok	ok	429.2	60.537	0.02296	18.9	60.332	9.752	84357790.15
2014/01/27	19:43:33	ok	ok	429.07	60.512	0.02307	18.84	60.322	9.716	87570281.79
2014/01/27	20:00:55	ok	ok	429.188	60.527	0.022959	18.7	60.662	9.69	85703303.01
2014/01/27	20:17:00	ok	ok	428.88	60.435	0.023066	18.76	60.188	9.649	91935904.19
2014/01/27	20:17:59	--	ok	429.176	60.552	0.023066	19.47	58.297	9.745	90215454.65
2014/01/27	20:34:23	ok	ok	429.186	60.53	0.022964	18.56	60.79	9.631	87132799
2014/01/27	20:50:52	ok	ok	429.076	60.523	0.023079	18.65	60.473	9.632	91014105.94
2014/01/27	21:07:23	ok	ok	428.96	60.462	0.022956	18.35	57.576	9.009	97539201.64
2014/01/27	21:08:23	--	ok	429.126	60.541	0.022956	18.72	57.053	9.125	93777009.17
2014/01/27	21:22:36	ok	ok	428.806	60.433	0.022978	18.43	58.075	9.13	97242064.93
2014/01/27	21:23:35	--	ok	428.982	60.522	0.022978	18.62	57.953	9.214	97587915.1
2014/01/27	21:39:49	ok	ok	428.994	60.477	0.02296	18.18	58.856	9.117	99554993.67
2014/01/27	21:40:48	--	ok	429.146	60.533	0.02296	18.56	57.974	9.185	96109065.22
2014/01/27	21:56:34	ok	ok	428.952	60.483	0.023077	18.03	59.347	9.112	101626546.5
2014/01/27	21:57:33	--	ok	429.17	60.551	0.023077	18.5	58.056	9.165	92621938.83
2014/01/27	22:16:24	ok	ok	429.19	60.54	0.022975	17.89	59.355	9.037	98450854.26
2014/01/27	22:32:54	ok	ok	429.066	60.531	0.023085	17.87	59.291	9.017	96938416.69
2014/01/27	22:52:16	ok	ok	429.196	60.548	0.023023	17.84	58.893	8.941	97622453.57
2014/01/27	23:08:48	ok	ok	428.966	60.501	0.023081	17.64	59.164	8.875	100861256.2
2014/01/27	23:09:47	--	ok	429.186	60.561	0.023081	18.12	57.936	8.943	95006631.08
2014/01/27	23:28:35	ok	ok	429.2	60.549	0.023011	17.6	58.916	8.817	98449018
2014/01/27	23:45:26	ok	ok	429.05	60.551	0.023077	18.39	59.555	9.341	92145969.58
2014/01/28	00:02:18	ok	ok	429.05	60.477	0.023041	19.66	57.104	9.652	85803137.57
2014/01/28	00:03:17	--	ok	429.084	60.532	0.023041	19.76	57.058	9.701	85305652.83
2014/01/28	00:19:00	ok	ok	429.06	60.535	0.023068	19.11	59.305	9.706	88716842.55
2014/01/28	00:36:05	ok	ok	429.032	60.446	0.023032	20.06	56.919	9.849	87868490.2
2014/01/28	00:37:04	--	ok	429.06	60.505	0.023032	20.12	56.99	9.896	83148472.6
2014/01/28	00:52:47	ok	ok	428.974	60.502	0.023058	19.48	58.999	9.868	86948651.03
2014/01/28	01:09:15	ok	ok	428.994	60.425	0.023023	20.28	56.891	9.971	87420622.57
2014/01/28	01:10:15	--	ok	428.986	60.482	0.023023	20.35	56.932	10.019	88318707.98
2014/01/28	01:25:59	ok	ok	429.066	60.536	0.023057	19.54	59.252	9.945	86703906.82
2014/01/28	01:42:36	ok	ok	429.018	60.456	0.02302	20.45	56.886	10.07	83036460.36
2014/01/28	01:43:35	--	ok	429.016	60.496	0.02302	20.49	56.923	10.1	87274386.96
2014/01/28	01:59:16	ok	ok	429.05	60.535	0.023052	19.73	58.947	10.005	91930851.27
2014/01/28	02:15:17	ok	ok	429.152	60.533	0.023001	20.23	57.497	10.048	85826007.37
2014/01/28	02:30:13	ok	ok	429.018	60.521	0.022941	20.58	56.813	10.133	81869126.93
2014/01/28	02:46:14	ok	ok	428.936	60.422	0.023014	20.55	56.932	10.137	81093677.37
2014/01/28	02:47:13	--	ok	428.994	60.491	0.023014	20.66	56.918	10.199	87054578.44
2014/01/28	03:02:53	ok	ok	429.074	60.54	0.023047	19.9	59.034	10.12	88791971.81
2014/01/28	03:18:53	ok	ok	429.134	60.543	0.022997	20.36	57.578	10.139	87025326.05
2014/01/28	03:33:47	ok	ok	428.998	60.539	0.022935	20.74	56.807	10.227	87759658.41
2014/01/28	03:49:46	ok	ok	429.082	60.464	0.023011	20.86	56.702	10.279	86667016.05
2014/01/28	03:50:45	--	ok	429.066	60.527	0.023011	20.87	56.796	10.302	84577823.05
2014/01/28	04:06:13	ok	ok	429.018	60.52	0.02304	20.1	58.852	10.207	89736596.43
2014/01/28	04:22:40	ok	ok	428.964	60.431	0.023004	20.79	56.784	10.252	87065390.44
2014/01/28	04:23:40	--	ok	428.968	60.492	0.023004	20.86	56.733	10.285	82511366.13
2014/01/28	04:39:35	ok	ok	429.05	60.54	0.02304	20.06	59.029	10.214	88250968.23
2014/01/28	04:56:01	ok	ok	428.984	60.439	0.023003	20.92	56.742	10.323	84635512.52
2014/01/28	04:57:00	--	ok	429.008	60.511	0.023003	20.92	56.772	10.328	85556055.4
2014/01/28	05:12:28	ok	ok	428.98	60.502	0.023033	20.28	58.606	10.272	86871883.09
2014/01/28	05:29:35	ok	ok	429.046	60.481	0.023003	20.91	56.802	10.327	81006937.46
2014/01/28	05:30:35	--	ok	429.076	60.526	0.023003	20.96	56.778	10.353	84597388.69
2014/01/28	05:46:17	ok	ok	428.842	60.444	0.023024	20.03	59.116	10.211	91110631.1
2014/01/28	06:03:21	ok	ok	429.036	60.474	0.022999	20.81	56.787	10.265	88249884.6
2014/01/28	06:04:20	--	ok	429.004	60.507	0.022999	20.88	56.797	10.309	86467418.63
2014/01/28	06:20:15	ok	ok	428.918	60.487	0.023026	20.13	58.826	10.221	89001551.16
2014/01/28	06:37:21	ok	ok	429.124	60.491	0.023001	20.8	56.724	10.248	80912426.59
2014/01/28	06:38:20	--	ok	429.096	60.546	0.023001	20.87	56.765	10.297	85478547.74
2014/01/28	06:54:00	ok	ok	429.04	60.542	0.023029	20.11	58.671	10.182	88304689.55
2014/01/28	07:11:19	ok	ok	429.076	60.511	0.023	20.8	56.754	10.253	83990038.58
2014/01/28	07:12:18	--	ok	429.116	60.551	0.023	20.83	56.759	10.272	82114007.09
2014/01/28	07:27:46	ok	ok	428.946	60.517	0.023023	20.09	58.668	10.169	85383781.35
2014/01/28	07:44:51	ok	ok	429.05	60.489	0.022993	20.75	56.747	10.222	85739257.66
2014/01/28	07:45:50	--	ok	429.038	60.532	0.022993	20.82	56.696	10.254	80140044.97
2014/01/28	08:00:53	ok	ok	428.866	60.464	0.023016	20.08	58.605	10.153	87432986.8
2014/01/28	08:18:16	ok	ok	429.058	60.492	0.022994	20.74	56.715	10.21	84371919.26
2014/01/28	08:19:16	--	ok	429.068	60.551	0.022994	20.8	56.724	10.248	87559227.1
2014/01/28	08:35:01	ok	ok	429.064	60.557	0.023022	20.11	58.64	10.176	85633078.99
2014/01/28	08:52:24	ok	ok	429.094	60.477	0.02299	20.77	56.627	10.212	81771391.14
2014/01/28	08:53:23	--	ok	429.088	60.508	0.02299	20.82	56.727	10.26	80761140.8
2014/01/28	09:09:19	ok	ok	429.048	60.527	0.023017	20.1	59.005	10.234	84447223.73
2014/01/28	09:26:30	ok	ok	429.01	60.458	0.022982	20.92	56.618	10.3	86581332.03
2014/01/28	09:27:29	--	ok	429.012	60.489	0.022982	20.94	56.714	10.329	81229271.99
2014/01/28	09:43:01	ok	ok	428.924	60.47	0.023008	20.32	58.673	10.308	91000935.11
2014/01/28	10:00:11	ok	ok	429.014	60.445	0.022979	21.03	56.758	10.392	87672668.58
2014/01/28	10:01:11	--	ok	429.05	60.513	0.022979	21.14	56.651	10.438	85938454.3
2014/01/28	10:16:56	ok	ok	428.81	60.413	0.022997	20.52	58.612	10.418	90301414.67
2014/01/28	10:34:06	ok	ok	429.052	60.451	0.022972	21.34	56.62	10.554	85639186.63
2014/01/28	10:35:06	--	ok	429.06	60.494	0.022972	21.41	56.568	10.587	85560125.82
2014/01/28	10:50:51	ok	ok	429.068	60.525	0.023001	20.75	58.77	10.587	90709814.6
2014/01/28	11:07:48	ok	ok	429.056	60.443	0.022964	21.68	56.516	10.744	88274689.38
2014/01/28	11:08:48	--	ok	429.026	60.47	0.022964	21.72	56.553	10.776	85944352.07
2014/01/28	11:24:33	ok	ok	429.036	60.492	0.022995	20.98	58.837	10.741	90563750.37
2014/01/28	11:40:37	ok	ok	429.132	60.496	0.022945	21.5	57.26	10.773	88502998.87
2014/01/28	11:57:07	ok	ok	428.858	60.408	0.022983	21.15	58.802	10.841	91601476.98
2014/01/28	12:13:51	ok	ok	428.896	60.374	0.02295	21.99	56.593	10.952	89126256.46
2014/01/28	12:14:50	--	ok	428.938	60.416	0.02295	22.13	56.552	11.033	92153675.59
2014/01/28	12:30:35	ok	ok	429.058	60.486	0.022986	21.41	58.842	11.013	81195672.46
2014/01/28	12:48:12	ok	ok	429.036	60.411	0.022971	20.97	57.733	10.533	90349644.74
2014/01/28	12:49:11	--	ok	429.138	60.485	0.022971	21.08	57.688	10.593	94270485.03
2014/01/28	13:04:30	ok	ok	428.916	60.404	0.022987	20.35	58.891	10.364	97624966.03
2014/01/28	13:05:29	--	ok	429.152	60.528	0.022987	20.8	57.615	10.409	97829518.41
2014/01/28	13:22:48	ok	ok	429.188	60.483	0.022981	20.58	57.673	10.287	95451238.58
2014/01/28	13:40:12	ok	ok	429	60.439	0.022991	20.24	58.722	10.268	98514311.95
2014/01/28	13:58:03	ok	ok	429.002	60.387	0.022968	20.73	57.174	10.287	98492253.21
2014/01/28	13:59:02	--	ok	429.03	60.436	0.022968	20.85	57.223	10.368	94666067.65
2014/01/28	14:15:15	ok	ok	429.04	60.44	0.022988	20.36	58.649	10.327	99545408.2
2014/01/28	14:33:17	ok	ok	429.032	60.379	0.022966	20.86	57.163	10.363	98399240.28
2014/01/28	14:34:16	--	ok	429.116	60.449	0.022966	20.98	57.028	10.411	94331872.36
2014/01/28	14:50:41	ok	ok	429.096	60.434	0.022984	20.58	58.347	10.407	102256525.5
2014/01/28	15:08:43	ok	ok	428.972	60.358	0.022959	20.95	57.054	10.397	101730647.4
2014/01/28	15:09:42	--	ok	429.046	60.401	0.022959	21.1	56.953	10.47	95879511.26
2014/01/28	15:26:05	ok	ok	429.024	60.41	0.02298	20.52	58.246	10.353	97075832.37
2014/01/28	15:45:53	ok	ok	429.178	60.448	0.02292	20.49	57.996	10.29	99900397.78
2014/01/28	16:02:24	ok	ok	428.994	60.404	0.022979	20.38	58.132	10.248	97943020.54
2014/01/28	16:21:46	ok	ok	429.176	60.469	0.022946	20.4	57.492	10.147	89090796.66
2014/01/28	16:38:17	ok	ok	429.054	60.433	0.022982	20.11	58.121	10.086	97795366.26
2014/01/28	16:57:26	ok	ok	429.178	60.462	0.022945	20.17	57.427	10.001	96106340.12
2014/01/28	17:13:56	ok	ok	428.922	60.386	0.022975	19.88	58.055	9.94	100204966.2
2014/01/28	17:14:55	--	ok	429.118	60.491	0.022975	20.37	56.843	10.015	98098583.01
2014/01/28	17:34:35	ok	ok	429.166	60.474	0.022876	19.76	58.006	9.862	93418739.15
2014/01/28	17:51:15	ok	ok	428.884	60.377	0.022978	19.75	58.066	9.867	99757229.76
2014/01/28	17:52:14	--	ok	429.118	60.511	0.022978	20.26	56.765	9.938	97044273.08
2014/01/28	18:11:11	ok	ok	429.186	60.487	0.022906	19.71	57.907	9.817	95493827.89
2014/01/28	18:27:52	ok	ok	428.936	60.401	0.022977	19.69	57.904	9.805	100839606.7
2014/01/28	18:28:51	--	ok	429.15	60.514	0.022977	20.2	56.664	9.885	94847991.32
2014/01/28	18:47:49	ok	ok	429.142	60.459	0.022874	19.62	57.985	9.778	97049588.14
2014/01/28	19:04:42	ok	ok	429.05	60.443	0.022983	19.64	57.835	9.764	96948882.22
2014/01/28	19:25:09	ok	ok	429.188	60.484	0.022878	19.56	57.945	9.737	98614154.04
2014/01/28	19:40:21	ok	ok	429.094	60.484	0.022888	19.92	56.714	9.733	97154182.39
2014/01/28	19:59:30	ok	ok	429.178	60.481	0.022934	19.59	57.4	9.663	93736841.11
2014/01/28	20:14:42	ok	ok	428.806	60.37	0.022886	19.6	57.126	9.622	108467787.3
2014/01/28	20:15:41	--	ok	429.016	60.462	0.022886	19.9	56.619	9.706	99217230.45
2014/01/28	20:34:31	ok	ok	429.2	60.493	0.022921	19.44	57.652	9.62	97141463.47
2014/01/28	20:49:42	ok	ok	428.914	60.414	0.022881	19.66	56.828	9.606	93187366.5
2014/01/28	20:50:41	--	ok	429.1	60.511	0.022881	19.78	56.632	9.64	98112923.06
2014/01/28	21:09:31	ok	ok	429.19	60.491	0.022895	19.23	57.681	9.507	98769659.15
2014/01/28	21:24:42	ok	ok	429.172	60.526	0.022894	19.6	56.574	9.529	93600395.21
2014/01/28	21:43:36	ok	ok	429.186	60.491	0.022949	19.41	56.974	9.49	90037726.7
2014/01/28	21:58:47	ok	ok	428.824	60.38	0.022887	19.42	56.762	9.46	99652127.39
2014/01/28	21:59:46	--	ok	429.014	60.471	0.022887	19.62	56.424	9.515	98068161.66
2014/01/28	22:19:15	ok	ok	429.188	60.501	0.022906	19.16	57.242	9.396	96270862.37
2014/01/28	22:34:27	ok	ok	428.93	60.435	0.022881	19.31	56.684	9.386	95484043.25
2014/01/28	22:35:26	--	ok	429.138	60.523	0.022881	19.56	56.261	9.454	95584520.77
2014/01/28	22:53:23	ok	ok	429.192	60.498	0.022907	19.1	57.203	9.356	96625272.4
2014/01/28	23:08:19	ok	ok	429.192	60.529	0.022892	19.42	56.302	9.384	97684814.63
2014/01/28	23:27:10	ok	ok	429.2	60.493	0.022919	19.17	57.122	9.381	94874933.03
2014/01/28	23:42:32	ok	ok	428.94	60.435	0.022878	19.39	56.481	9.397	100193689.4
2014/01/28	23:43:31	--	ok	429.134	60.517	0.022878	19.56	56.23	9.449	91316640.9
2014/01/29	00:01:37	ok	ok	429.19	60.482	0.022933	19.16	56.937	9.345	97493996.88
2014/01/29	00:18:16	ok	ok	429.034	60.437	0.022975	18.98	57.398	9.322	99244078.4
2014/01/29	00:38:40	ok	ok	429.194	60.48	0.022877	18.86	57.41	9.258	98221087.02
2014/01/29	00:54:29	ok	ok	429.05	60.473	0.022884	19.04	56.918	9.277	96787976.76
2014/01/29	01:13:33	ok	ok	429.188	60.492	0.022907	18.92	57.297	9.273	92952508.3
2014/01/29	01:28:41	ok	ok	428.95	60.453	0.022879	19.15	56.537	9.274	95794159.14
2014/01/29	01:29:41	--	ok	429.138	60.521	0.022879	19.34	56.198	9.322	92696529.14
2014/01/29	01:48:01	ok	ok	429.194	60.492	0.022902	18.92	57.267	9.268	96064673.71
2014/01/29	02:03:11	ok	ok	429.024	60.469	0.022881	19.21	56.27	9.263	96030123.32
2014/01/29	02:04:10	--	ok	429.186	60.545	0.022881	19.38	56.111	9.33	96329874.2
2014/01/29	02:22:42	ok	ok	429.2	60.493	0.022901	18.94	57.148	9.259	93577233.98
2014/01/29	02:37:54	ok	ok	429.008	60.465	0.022881	19.19	56.267	9.252	99680297.46
2014/01/29	02:38:54	--	ok	429.182	60.541	0.022881	19.32	56.133	9.301	91950884.19
2014/01/29	02:57:26	ok	ok	429.2	60.484	0.022905	18.8	57.279	9.204	98667132.26
2014/01/29	03:12:49	ok	ok	428.942	60.437	0.022878	19.01	56.608	9.21	97709246.03
2014/01/29	03:13:49	--	ok	429.138	60.518	0.022878	19.2	56.177	9.242	96102736.36
2014/01/29	03:32:34	ok	ok	429.192	60.488	0.022888	18.74	57.392	9.19	99536464.12
2014/01/29	03:47:47	ok	ok	428.926	60.414	0.022875	19.16	56.109	9.21	92062897.55
2014/01/29	03:48:46	--	ok	429.098	60.509	0.022875	19.28	56.035	9.263	96006732
2014/01/29	04:06:39	ok	ok	429.184	60.493	0.022918	18.82	57.099	9.186	94410929.41
2014/01/29	04:22:02	ok	ok	428.942	60.443	0.022877	19.01	56.424	9.18	92093355.48
2014/01/29	04:23:01	--	ok	429.158	60.529	0.022877	19.21	56.117	9.238	90264182.38
2014/01/29	04:41:07	ok	ok	429.168	60.479	0.022933	18.84	56.888	9.163	94661505.15
2014/01/29	04:57:22	ok	ok	428.876	60.391	0.022966	18.71	57.326	9.163	99725965.51
2014/01/29	04:58:21	--	ok	429.092	60.502	0.022966	19.18	56.112	9.221	97172878.22
2014/01/29	05:17:34	ok	ok	429.192	60.498	0.022875	18.59	57.43	9.115	95675934.76
2014/01/29	05:33:10	ok	ok	428.964	60.449	0.022877	18.86	56.585	9.125	96194879.63
2014/01/29	05:34:09	--	ok	429.152	60.536	0.022877	19.08	56.159	9.174	92526453.16
2014/01/29	05:52:40	ok	ok	429.196	60.503	0.022902	18.62	57.191	9.093	92637112.71
2014/01/29	06:07:51	ok	ok	428.906	60.422	0.022874	19.04	56.03	9.132	97978362.85
2014/01/29	06:08:50	--	ok	429.09	60.506	0.022874	19.08	56.159	9.174	93581650.84
2014/01/29	06:26:57	ok	ok	429.178	60.496	0.022906	18.58	57.215	9.075	96608718.55
2014/01/29	06:42:09	ok	ok	429.024	60.472	0.02288	18.92	56.288	9.109	95804306.07
2014/01/29	07:01:13	ok	ok	429.19	60.499	0.022903	18.56	57.243	9.069	95773337.89
2014/01/29	07:16:08	ok	ok	429.068	60.501	0.022882	18.87	56.311	9.086	94459230.64
2014/01/29	07:35:12	ok	ok	429.182	60.501	0.022915	18.51	57.174	9.031	99684423.51
2014/01/29	07:51:51	ok	ok	428.998	60.45	0.02297	18.43	57.406	9.025	95099210.5
2014/01/29	07:52:50	--	ok	429.172	60.538	0.02297	18.94	56.199	9.106	98341434.31
2014/01/29	08:11:40	ok	ok	429.192	60.496	0.022902	18.46	57.319	9.027	96957937.51
2014/01/29	08:28:10	ok	ok	428.956	60.421	0.022968	18.44	57.316	9.016	95291738.9
2014/01/29	08:29:09	--	ok	429.194	60.54	0.022968	18.96	56.141	9.107	94830189.56
2014/01/29	08:47:32	ok	ok	429.176	60.497	0.022928	18.5	57.203	9.031	95278555.28
2014/01/29	09:02:57	ok	ok	428.85	60.39	0.022875	18.69	56.59	9.035	96112861.42
2014/01/29	09:03:56	--	ok	428.99	60.467	0.022875	18.89	56.222	9.083	103822600.3
2014/01/29	09:20:20	ok	ok	429.192	60.499	0.022937	18.61	56.762	9.019	95745097.82
2014/01/29	09:35:19	ok	ok	429.106	60.502	0.022877	18.82	56.242	9.048	92598983.7
2014/01/29	09:54:02	ok	ok	429.18	60.487	0.022921	18.64	56.98	9.07	93483119.68
2014/01/29	10:10:33	ok	ok	428.926	60.387	0.022958	18.58	57.429	9.109	95653007.92
2014/01/29	10:11:32	--	ok	429.134	60.496	0.022958	19.1	56.039	9.166	91900669.14
2014/01/29	10:29:40	ok	ok	429.2	60.484	0.022918	18.76	56.968	9.133	97060092.86
2014/01/29	10:46:38	ok	ok	428.98	60.411	0.022955	18.7	57.325	9.157	98428201.61
2014/01/29	11:05:47	ok	ok	429.174	60.468	0.022925	18.99	56.666	9.208	95349480.72
2014/01/29	11:22:14	ok	ok	428.966	60.41	0.02295	18.88	57.291	9.25	97262831.54
2014/01/29	11:23:13	--	ok	429.198	60.528	0.02295	19.42	55.995	9.332	97949625.26
2014/01/29	11:41:44	ok	ok	429.166	60.458	0.022907	19.05	56.889	9.277	97882833.22
2014/01/29	11:58:26	ok	ok	428.886	60.366	0.022941	18.94	57.331	9.289	100786917.6
2014/01/29	11:59:25	--	ok	429.126	60.505	0.022941	19.56	55.862	9.387	100368066.7
2014/01/29	12:17:29	ok	ok	429.188	60.467	0.022914	19.19	56.666	9.317	95466731.91
2014/01/29	12:33:56	ok	ok	429.06	60.437	0.022945	19.06	57.38	9.363	96504135.41
2014/01/29	12:53:52	ok	ok	429.186	60.476	0.022884	19.12	57.175	9.363	98329090.49
2014/01/29	13:09:01	ok	ok	428.826	60.353	0.022839	19.51	56.162	9.41	99892581.59
2014/01/29	13:10:00	--	ok	428.994	60.442	0.022839	19.63	56.118	9.469	95924620.3
2014/01/29	13:28:45	ok	ok	429.176	60.45	0.02284	19.18	57.368	9.427	98474957.11
2014/01/29	13:44:09	ok	ok	428.966	60.395	0.022843	19.63	56.087	9.464	97215916.18
2014/01/29	13:45:09	--	ok	429.128	60.502	0.022843	19.73	56.133	9.527	96141186.72
2014/01/29	14:03:03	ok	ok	429.17	60.465	0.022884	19.34	57.117	9.475	96492850.99
2014/01/29	14:19:54	ok	ok	428.976	60.397	0.022935	19.25	57.256	9.448	95892797.63
2014/01/29	14:39:10	ok	ok	429.184	60.468	0.022891	19.37	56.876	9.452	96298086.45
2014/01/29	14:55:54	ok	ok	429.056	60.439	0.022935	19.3	57.141	9.457	97425477.61
2014/01/29	15:15:54	ok	ok	429.182	60.478	0.022848	19.32	57.206	9.478	99793457.58
2014/01/29	15:31:03	ok	ok	428.83	60.365	0.022829	19.68	56.125	9.498	96230791.45
2014/01/29	15:32:02	--	ok	428.982	60.449	0.022829	19.79	56.05	9.547	97576305.52
2014/01/29	15:50:20	ok	ok	429.194	60.489	0.022848	19.29	57.14	9.451	99121336.61
2014/01/29	16:05:32	ok	ok	428.868	60.377	0.022832	19.65	55.967	9.455	96765804.69
2014/01/29	16:06:31	--	ok	429.038	60.483	0.022832	19.72	56.101	9.516	99436930.32
2014/01/29	16:24:24	ok	ok	429.196	60.488	0.022902	19.36	56.722	9.42	98183583.61
2014/01/29	16:40:37	ok	ok	428.824	60.358	0.022923	19.17	57.244	9.401	99250002.69
2014/01/29	16:41:36	--	ok	429.036	60.477	0.022923	19.66	56.061	9.476	99202246.02
2014/01/29	17:00:08	ok	ok	429.172	60.482	0.022876	19.16	57.151	9.381	100455581.7
2014/01/29	17:16:10	ok	ok	428.818	60.358	0.022872	19.15	57.088	9.365	98089535.2
2014/01/29	17:17:09	--	ok	429.004	60.459	0.022872	19.54	56.043	9.407	93056169.12
2014/01/29	17:34:09	ok	ok	429.2	60.494	0.022859	19.08	57.138	9.335	98739516.81
2014/01/29	17:49:21	ok	ok	428.842	60.386	0.022831	19.34	56.259	9.333	96195874.92
2014/01/29	17:50:20	--	ok	429.022	60.471	0.022831	19.48	56.096	9.382	95628908.93
2014/01/29	18:08:13	ok	ok	429.186	60.488	0.022875	18.99	57.216	9.298	100204567.3
2014/01/29	18:23:11	ok	ok	428.968	60.437	0.022837	19.22	56.18	9.254	95351096.68
2014/01/29	18:24:10	--	ok	429.124	60.519	0.022837	19.3	56.192	9.299	95646787.9
2014/01/29	18:42:29	ok	ok	429.174	60.493	0.022853	18.83	57.192	9.207	97088524.86
2014/01/29	18:57:39	ok	ok	428.934	60.449	0.022837	19.1	56.499	9.241	97407681.7
2014/01/29	18:58:38	--	ok	429.116	60.528	0.022837	19.25	56.245	9.281	94418020.06
2014/01/29	19:16:19	ok	ok	429.186	60.506	0.022892	18.84	56.98	9.178	96059754.09
2014/01/29	19:31:53	ok	ok	428.97	60.438	0.022839	18.94	56.72	9.19	93997869.05
2014/01/29	19:32:53	--	ok	429.158	60.538	0.022839	19.18	56.235	9.241	93078411.09
2014/01/29	19:50:58	ok	ok	429.192	60.503	0.02288	18.72	57.206	9.149	93845311.74
2014/01/29	20:06:19	ok	ok	428.912	60.436	0.022836	19	56.392	9.169	98315161.34
2014/01/29	20:07:18	--	ok	429.098	60.508	0.022836	19.11	56.194	9.196	93698683.43
2014/01/29	20:25:24	ok	ok	429.194	60.513	0.022877	18.62	57.221	9.098	97513992.62
2014/01/29	20:40:35	ok	ok	429.07	60.502	0.022843	18.84	56.521	9.104	97244866.65
2014/01/29	20:59:41	ok	ok	429.19	60.51	0.022868	18.52	57.358	9.066	98132415.17
2014/01/29	21:14:37	ok	ok	429.186	60.549	0.022887	18.73	56.627	9.062	96255285.95
2014/01/29	21:32:15	ok	ok	429.194	60.516	0.022892	18.46	57.166	9.003	98082399.32
2014/01/29	21:47:00	ok	ok	428.974	60.455	0.022936	18.81	56.21	9.038	99337235.33
2014/01/29	21:47:59	--	ok	429.138	60.53	0.022936	18.88	56.221	9.077	99709983.01
2014/01/29	22:06:09	ok	ok	429.192	60.513	0.022905	18.56	56.693	8.982	95517751.66
2014/01/29	22:20:41	ok	ok	428.968	60.439	0.022935	18.72	56.258	8.998	98663747.05
2014/01/29	22:21:40	--	ok	429.124	60.528	0.022935	18.84	56.184	9.05	95844301.17
2014/01/29	22:39:50	ok	ok	429.18	60.502	0.022867	18.32	57.297	8.95	95991987
2014/01/29	22:54:35	ok	ok	428.892	60.414	0.02293	18.68	56.283	8.98	97729527.46
2014/01/29	22:55:35	--	ok	429.05	60.512	0.02293	18.8	56.209	9.032	96761784.22
2014/01/29	23:13:18	ok	ok	429.184	60.51	0.022899	18.51	56.747	8.964	91369447.05
2014/01/29	23:28:02	ok	ok	429.028	60.461	0.022933	18.76	56.08	8.99	98016830.09
2014/01/29	23:29:02	--	ok	429.156	60.531	0.022933	18.79	56.146	9.017	99346562.09
2014/01/29	23:48:14	ok	ok	429.15	60.489	0.022829	18.32	57.328	8.954	99568649.87
2014/01/30	00:02:56	ok	ok	428.922	60.443	0.022904	18.76	56.05	8.986	97847207.24
2014/01/30	00:03:55	--	ok	429.002	60.487	0.022904	18.73	56.168	8.989	100618720.3
2014/01/30	00:22:43	ok	ok	429.196	60.498	0.022875	18.3	57.081	8.905	96172421.02
2014/01/30	00:37:27	ok	ok	429.038	60.483	0.022932	18.54	56.262	8.903	94366658.83
2014/01/30	00:38:26	--	ok	429.174	60.54	0.022932	18.69	56.162	8.966	95174416.88
2014/01/30	00:56:33	ok	ok	429.184	60.505	0.022886	18.28	56.956	8.875	96721688.78
2014/01/30	01:11:29	ok	ok	428.944	60.43	0.022928	18.49	56.285	8.88	97994172.46
2014/01/30	01:12:28	--	ok	429.104	60.511	0.022928	18.6	56.148	8.917	95942115.86
2014/01/30	01:31:41	ok	ok	429.2	60.512	0.022844	18.17	57.183	8.853	94692640.18
2014/01/30	01:46:24	ok	ok	428.952	60.44	0.022928	18.46	56.219	8.854	94817676.93
2014/01/30	01:47:23	--	ok	429.118	60.528	0.022928	18.61	56.089	8.912	96724315.1
2014/01/30	02:05:30	ok	ok	429.17	60.506	0.022897	18.24	56.706	8.815	97165546.96
2014/01/30	02:20:01	ok	ok	429.08	60.494	0.022934	18.46	56.127	8.84	95952887
2014/01/30	02:38:01	ok	ok	429.172	60.511	0.022872	18.12	56.962	8.792	99836275.02
2014/01/30	02:52:43	ok	ok	428.93	60.429	0.022925	18.36	56.235	8.804	100278415.8
2014/01/30	02:53:43	--	ok	429.078	60.513	0.022925	18.48	56.1	8.846	99161185.1
2014/01/30	03:12:03	ok	ok	429.172	60.509	0.022894	18.16	56.572	8.753	96389693.86
2014/01/30	03:26:32	ok	ok	429.072	60.504	0.022932	18.42	56.091	8.813	93392643.27
2014/01/30	03:44:07	ok	ok	429.186	60.514	0.022896	18.14	56.63	8.751	96122792.39
2014/01/30	03:58:36	ok	ok	429.072	60.491	0.022932	18.33	55.986	8.75	96299522.52
2014/01/30	04:15:58	ok	ok	429.18	60.502	0.022895	18.1	56.562	8.72	91433438.43
2014/01/30	04:30:28	ok	ok	428.968	60.467	0.022926	18.14	56.294	8.699	99942154.83
2014/01/30	04:31:27	--	ok	429.152	60.535	0.022926	18.34	56.14	8.779	98703501.63
2014/01/30	04:47:48	ok	ok	429.07	60.416	0.022875	20.62	53.76	9.611	97955266.12
2014/01/30	04:48:48	--	ok	429.152	60.491	0.022875	20.86	53.67	9.73	98956686.38
2014/01/30	05:04:02	ok	ok	428.974	60.396	0.022885	20.85	55.899	10.128	99816805.82
2014/01/30	05:20:32	ok	ok	429.064	60.356	0.022843	22.44	53.613	10.648	100863349.4
2014/01/30	05:21:32	--	ok	429.124	60.401	0.022843	22.64	53.548	10.757	97788547.25
2014/01/30	05:37:14	ok	ok	429.04	60.39	0.02287	21.72	56.306	10.729	97905008.32
2014/01/30	05:53:56	ok	ok	429.112	60.385	0.02281	22.68	54.833	11.041	99653282.22
2014/01/30	06:10:24	ok	ok	428.856	60.36	0.022847	22.41	56.439	11.189	105842797.4
2014/01/30	06:26:53	ok	ok	429.106	60.387	0.0228	23.11	55.114	11.373	100394894.4
2014/01/30	06:43:36	ok	ok	429.042	60.391	0.022847	22.72	56.95	11.493	102215365.2
2014/01/30	06:59:27	ok	ok	429.018	60.366	0.022806	23.91	54.292	11.725	98467281.71
2014/01/30	07:00:26	--	ok	429.022	60.382	0.022806	24.04	54.216	11.795	100248651.5
2014/01/30	07:16:09	ok	ok	429.096	60.408	0.022844	23.08	56.632	11.667	93804881.41
2014/01/30	07:32:38	ok	ok	429.174	60.398	0.022799	23.88	55.007	11.859	96276386.62
2014/01/30	07:48:28	ok	ok	429.108	60.408	0.022838	23.49	56.445	11.903	100937818.3
2014/01/30	08:04:32	ok	ok	429.17	60.398	0.022792	24.13	54.918	12.009	99458841.32
2014/01/30	08:20:23	ok	ok	429.028	60.393	0.022831	23.68	56.535	12.051	100915480.9
2014/01/30	08:37:08	ok	ok	429.122	60.408	0.022775	24.02	55.901	12.148	98696898.36
2014/01/30	08:52:17	ok	ok	428.842	60.363	0.022728	22.99	52.657	10.792	92877208.74
2014/01/30	08:53:16	--	ok	429.168	60.438	0.022728	23.3	52.574	10.967	86388109
2014/01/30	09:08:28	ok	ok	428.924	60.354	0.022807	22.84	54.919	11.159	89960311.51
2014/01/30	09:09:27	--	ok	428.906	60.36	0.022807	22.9	54.927	11.2	85328015.38
2014/01/30	09:24:27	ok	ok	429.044	60.389	0.022847	21.97	57.608	11.136	84547450.26
2014/01/30	09:41:19	ok	ok	429.038	60.364	0.022821	22.15	56.71	11.076	83198068.8
2014/01/30	09:42:19	--	ok	428.916	60.363	0.022821	22.02	56.814	11.014	78269671.89
2014/01/30	09:58:05	ok	ok	429.076	60.423	0.022858	20.7	58.243	10.461	90616480.64
2014/01/30	10:18:08	ok	ok	429.164	60.449	0.022794	20.24	58.08	10.156	93891900.61
2014/01/30	10:33:20	ok	ok	428.92	60.403	0.022771	20.3	57.14	10.027	99910964.49
2014/01/30	10:34:19	--	ok	429.116	60.505	0.022771	20.43	56.975	10.074	94655865.65
2014/01/30	10:51:37	ok	ok	429.192	60.476	0.022837	19.96	57.517	9.894	96117203.6
2014/01/30	11:06:22	ok	ok	428.966	60.419	0.022872	20.04	56.947	9.842	97102509.78
2014/01/30	11:07:22	--	ok	429.08	60.503	0.022872	20.12	56.928	9.885	97825587.03
2014/01/30	11:25:32	ok	ok	429.164	60.473	0.022843	19.68	57.566	9.742	98147556.09
2014/01/30	11:40:04	ok	ok	428.966	60.413	0.022875	19.84	56.978	9.733	99672898.72
2014/01/30	11:41:04	--	ok	429.122	60.508	0.022875	19.94	56.901	9.777	97212478.56
2014/01/30	11:59:13	ok	ok	429.2	60.474	0.022842	19.64	57.529	9.713	95208776.25
2014/01/30	12:13:59	ok	ok	428.902	60.375	0.022871	19.86	56.767	9.708	99470017.42
2014/01/30	12:14:58	--	ok	429.064	60.468	0.022871	19.94	56.809	9.761	99058628.06
2014/01/30	12:33:21	ok	ok	429.162	60.45	0.022829	19.64	57.591	9.723	97179646.31
2014/01/30	12:48:05	ok	ok	428.866	60.358	0.022867	19.96	56.812	9.773	97258539.63
2014/01/30	12:49:05	--	ok	429.032	60.443	0.022867	20.12	56.652	9.837	101210139.6
2014/01/30	13:07:02	ok	ok	429.196	60.45	0.022839	19.83	57.314	9.785	98367987.68
2014/01/30	13:21:35	ok	ok	428.986	60.379	0.022869	20.11	56.651	9.831	100427002.4
2014/01/30	13:22:34	--	ok	429.148	60.482	0.022869	20.2	56.572	9.869	100398694.7
2014/01/30	13:40:44	ok	ok	429.17	60.438	0.022834	19.94	57.147	9.819	96291566.98
2014/01/30	13:55:43	ok	ok	428.926	60.354	0.022861	20.22	56.483	9.865	101825015.5
2014/01/30	13:56:42	--	ok	429.078	60.438	0.022861	20.39	56.416	9.952	96563335.2
2014/01/30	14:15:42	ok	ok	429.196	60.434	0.022796	20.01	57.464	9.914	101179787
2014/01/30	14:30:27	ok	ok	428.944	60.338	0.02286	20.48	56.399	10.001	96544687.01
2014/01/30	14:31:26	--	ok	429.122	60.427	0.02286	20.58	56.352	10.051	98940376.5
2014/01/30	14:50:15	ok	ok	429.2	60.423	0.022824	20.56	56.841	10.127	101360224.3
2014/01/30	15:05:00	ok	ok	429	60.383	0.022826	20.94	56.282	10.251	101237900.7
2014/01/30	15:05:59	--	ok	429.084	60.414	0.022826	20.89	56.429	10.248	99613023.14
2014/01/30	15:25:15	ok	ok	429.196	60.395	0.022794	20.62	57.311	10.246	104781612.8
2014/01/30	15:40:28	ok	ok	428.982	60.341	0.022752	20.98	56.535	10.321	105525252.6
2014/01/30	15:41:27	--	ok	429.176	60.393	0.022752	21.18	56.195	10.378	102214137.3
2014/01/30	16:00:04	ok	ok	429.186	60.361	0.022777	20.78	57.397	10.357	103635479.9
2014/01/30	16:15:17	ok	ok	429.12	60.365	0.022757	21.17	56.193	10.372	101778687.7
2014/01/30	16:34:13	ok	ok	429.176	60.388	0.0228	20.88	57.012	10.348	99525037.41
2014/01/30	16:49:37	ok	ok	428.934	60.356	0.022748	20.95	56.5	10.296	103231597.8
2014/01/30	16:50:36	--	ok	429.144	60.418	0.022748	21.17	56.162	10.366	100817284.1
2014/01/30	17:08:06	ok	ok	429.16	60.397	0.022815	20.76	56.687	10.217	101243958.8
2014/01/30	17:23:44	ok	ok	428.988	60.37	0.022753	20.56	57.087	10.17	99742897.56
2014/01/30	17:42:54	ok	ok	429.2	60.42	0.022791	20.35	57.301	10.084	95946336.21
2014/01/30	17:58:06	ok	ok	429.176	60.455	0.022809	20.62	56.266	10.059	98498264.91
2014/01/30	18:15:43	ok	ok	429.168	60.407	0.022819	20.34	56.808	9.992	97893531.76
2014/01/30	18:30:28	ok	ok	428.97	60.371	0.022851	20.48	56.122	9.952	100897737.9
2014/01/30	18:31:27	--	ok	429.098	60.45	0.022851	20.54	56.192	9.999	92337727.27
2014/01/30	18:49:37	ok	ok	429.156	60.416	0.022819	20.16	56.658	9.861	94361353.71
2014/01/30	19:04:09	ok	ok	429.076	60.414	0.022856	20.28	56.338	9.874	97830053.04
2014/01/30	19:23:15	ok	ok	429.2	60.436	0.02282	20.01	56.82	9.803	99346736.48
2014/01/30	19:37:44	ok	ok	429.108	60.445	0.022862	20.14	56.379	9.801	96744516.43
2014/01/30	19:54:53	ok	ok	429.192	60.45	0.02282	19.9	56.834	9.743	97661855.06
2014/01/30	20:09:23	ok	ok	429.082	60.424	0.02286	20.08	56.277	9.749	95759409.9
2014/01/30	20:27:36	ok	ok	429.182	60.429	0.022785	19.7	57.386	9.723	97057575.67
2014/01/30	20:42:18	ok	ok	429.068	60.422	0.022862	19.98	56.355	9.706	98410045.04
2014/01/30	21:00:04	ok	ok	429.174	60.433	0.022811	19.78	56.938	9.692	90171129.43
2014/01/30	21:14:48	ok	ok	429.088	60.433	0.022864	19.89	56.341	9.653	96364844.09
2014/01/30	21:32:36	ok	ok	429.18	60.442	0.022824	19.74	56.84	9.653	91114905.44
2014/01/30	21:47:04	ok	ok	429.064	60.414	0.022862	19.89	56.157	9.621	95221763.01
2014/01/30	21:48:03	--	ok	429.192	60.504	0.022862	19.92	56.253	9.654	96112775.09
2014/01/30	22:04:35	ok	ok	429.17	60.439	0.022824	19.6	56.85	9.576	92695000.31
2014/01/30	22:19:07	ok	ok	429.09	60.439	0.022865	19.68	56.371	9.54	98051583.97
2014/01/30	22:36:28	ok	ok	429.2	60.476	0.022825	19.51	56.775	9.513	90961438.36
2014/01/30	22:51:01	ok	ok	429.156	60.476	0.022869	19.56	56.537	9.501	94675951.61
2014/01/30	23:09:27	ok	ok	429.2	60.459	0.022786	19.25	57.348	9.463	94223645.87
2014/01/30	23:24:12	ok	ok	429.12	60.438	0.022867	19.61	56.238	9.478	96464684.05
2014/01/30	23:42:11	ok	ok	429.168	60.456	0.022816	19.3	56.958	9.426	92701708.52
2014/01/30	23:56:51	ok	ok	429.13	60.449	0.022869	19.48	56.403	9.434	96503147.18
2014/01/31	00:14:50	ok	ok	429.198	60.466	0.022828	19.22	56.915	9.375	95539986.63
2014/01/31	00:29:20	ok	ok	429.09	60.44	0.022869	19.31	56.346	9.331	96364629.91
2014/01/31	00:30:19	--	ok	429.188	60.525	0.022869	19.43	56.303	9.389	95399028.58
2014/01/31	00:45:59	ok	ok	429.186	60.476	0.022818	18.98	57.032	9.262	95540388.35
2014/01/31	01:00:42	ok	ok	429.086	60.467	0.022872	19.22	56.241	9.264	94205886.39
2014/01/31	01:19:09	ok	ok	429.192	60.48	0.022831	18.88	56.864	9.181	95557661.83
2014/01/31	01:33:37	ok	ok	429.12	60.479	0.022874	18.96	56.386	9.147	95852229.29
2014/01/31	01:52:01	ok	ok	429.172	60.472	0.022824	18.56	57.182	9.059	95216491.31
2014/01/31	02:06:42	ok	ok	429.114	60.477	0.022877	18.75	56.508	9.054	94229857.47
2014/01/31	02:22:55	ok	ok	429.158	60.478	0.022838	18.58	56.788	9.008	92269141.91
2014/01/31	02:37:24	ok	ok	429.106	60.473	0.022879	18.57	56.542	8.963	93098400.28
2014/01/31	02:53:37	ok	ok	429.162	60.481	0.022841	18.39	56.881	8.921	91566086.77
2014/01/31	03:08:07	ok	ok	429.12	60.487	0.022882	18.44	56.522	8.891	90567328.68
2014/01/31	03:25:24	ok	ok	429.164	60.48	0.022842	18.26	56.892	8.855	95051112.2
2014/01/31	03:39:50	ok	ok	428.808	60.362	0.022864	18.44	56.339	8.863	96494992.63
2014/01/31	03:40:49	--	ok	428.964	60.45	0.022864	18.54	56.354	8.918	91495850.93
2014/01/31	03:58:16	ok	ok	429.17	60.487	0.022841	18.22	56.733	8.809	95107924.56
2014/01/31	04:12:32	ok	ok	428.808	60.381	0.022845	18.47	56.251	8.865	93621395.91
2014/01/31	04:13:31	--	ok	428.876	60.417	0.022845	18.42	56.427	8.866	89575670.33
2014/01/31	04:31:48	ok	ok	429.188	60.495	0.022819	17.98	57.276	8.768	91849862.35
2014/01/31	04:46:17	ok	ok	428.948	60.456	0.022846	18.36	56.357	8.824	88764666.07
2014/01/31	04:47:16	--	ok	429.046	60.495	0.022846	18.36	56.357	8.824	97090544.58
2014/01/31	05:05:20	ok	ok	429.166	60.494	0.022842	18	56.913	8.722	94425091.09
2014/01/31	05:19:20	ok	ok	429.166	60.537	0.022842	18.37	56.328	8.824	95897221.7
2014/01/31	05:36:38	ok	ok	429.16	60.496	0.022842	17.98	56.849	8.702	95634731.8
2014/01/31	05:51:19	ok	ok	429.038	60.474	0.022783	17.94	56.965	8.699	92984149.06
2014/01/31	06:09:30	ok	ok	429.174	60.49	0.022843	17.9	56.898	8.669	88654483.52
2014/01/31	06:24:09	ok	ok	429.01	60.454	0.022782	17.88	56.926	8.662	95639721.54
2014/01/31	06:44:41	ok	ok	429.186	60.483	0.022841	17.83	56.979	8.645	94386137.52
2014/01/31	06:58:28	ok	ok	428.986	60.47	0.022842	18.1	56.257	8.673	90993805.97
2014/01/31	06:59:27	--	ok	429.082	60.507	0.022842	18.14	56.385	8.714	92960891.04
2014/01/31	07:14:55	ok	ok	429.194	60.506	0.022855	17.92	56.688	8.647	92339080.17
2014/01/31	07:29:51	ok	ok	429.056	60.485	0.022787	17.76	56.999	8.612	93733859.78
2014/01/31	07:50:01	ok	ok	429.192	60.495	0.022856	17.85	56.647	8.605	94329649.43
2014/01/31	08:04:30	ok	ok	428.898	60.433	0.022839	18.05	56.249	8.646	91407589.77
2014/01/31	08:05:29	--	ok	428.976	60.461	0.022839	17.98	56.361	8.628	92305780.4
2014/01/31	08:24:46	ok	ok	428.91	60.368	0.022853	17.9	56.258	8.571	93495148.36
2014/01/31	08:25:45	--	ok	428.948	60.41	0.022853	18	56.273	8.624	89909628.92
2014/01/31	08:39:16	ok	ok	428.858	60.418	0.022832	18.03	56.277	8.64	89715679.65
2014/01/31	08:40:15	--	ok	428.976	60.465	0.022832	18	56.395	8.643	91189943.13
2014/01/31	08:57:20	ok	ok	429.038	60.432	0.022847	19.16	55.956	9.185	76526847.78
2014/01/31	09:12:32	ok	ok	428.804	60.352	0.022846	19.55	56.567	9.5	82387892.09
2014/01/31	09:13:31	--	ok	429.158	60.523	0.022846	19.91	56.006	9.606	72764549.26
2014/01/31	09:29:44	ok	ok	428.832	60.329	0.022825	19.98	56.324	9.7	84235745.21
2014/01/31	09:30:43	--	ok	429.096	60.433	0.022825	20.32	56.129	9.861	77130032.3
2014/01/31	09:44:43	ok	ok	428.986	60.399	0.022844	20.28	56.399	9.885	82938422.82
2014/01/31	10:01:40	ok	ok	428.966	60.346	0.02281	20.76	56.194	10.128	77881477.61
2014/01/31	10:02:39	--	ok	428.982	60.382	0.02281	20.85	56.269	10.195	83554080.6
2014/01/31	10:16:39	ok	ok	429.148	60.449	0.022844	20.84	56.514	10.233	76759784.73
2014/01/31	10:32:30	ok	ok	428.838	60.331	0.022807	21.02	56.572	10.352	86498906.38
2014/01/31	10:33:30	--	ok	429.084	60.404	0.022807	21.25	56.421	10.462	81182113.72
2014/01/31	10:47:30	ok	ok	429.05	60.379	0.022835	21.08	56.735	10.418	77002718.34
2014/01/31	11:03:35	ok	ok	428.994	60.335	0.022797	21.52	56.523	10.646	86940979.8
2014/01/31	11:04:34	--	ok	428.978	60.349	0.022797	21.62	56.445	10.693	88087321.05
2014/01/31	11:18:34	ok	ok	429.084	60.387	0.022831	21.56	56.714	10.707	84064747.88
2014/01/31	11:33:59	ok	ok	428.868	60.331	0.022789	21.75	56.588	10.801	87200298.13
2014/01/31	11:34:58	--	ok	428.922	60.344	0.022789	21.9	56.456	10.869	82514562.3
2014/01/31	11:48:58	ok	ok	429.046	60.384	0.022825	21.74	56.865	10.848	84121866.33
2014/01/31	12:04:49	ok	ok	428.864	60.337	0.022794	21.77	56.962	10.885	91370305.29
2014/01/31	12:05:48	--	ok	429.118	60.38	0.022794	22.13	56.552	11.033	84479947.54
2014/01/31	12:19:49	ok	ok	429.09	60.366	0.022829	21.08	57.811	10.615	91054686.6
2014/01/31	12:37:39	ok	ok	429.184	60.4	0.022782	20.34	58.371	10.267	92539204.47
2014/01/31	12:52:25	ok	ok	429.118	60.404	0.022839	20.44	57.222	10.123	91101368.65
2014/01/31	13:10:04	ok	ok	429.158	60.398	0.022799	20.06	57.777	9.997	95099232.29
2014/01/31	13:24:24	ok	ok	429.094	60.409	0.02284	20.23	57.068	9.973	85280579.03
2014/01/31	13:42:31	ok	ok	429.182	60.407	0.0228	19.94	57.606	9.898	90082471.11
2014/01/31	13:57:04	ok	ok	429.056	60.384	0.02284	20.07	56.921	9.855	92207409.93
2014/01/31	14:14:30	ok	ok	429.194	60.41	0.022814	19.91	57.203	9.812	93486273.02
2014/01/31	14:29:16	ok	ok	429.136	60.408	0.022842	20.03	56.884	9.826	91443939.86
2014/01/31	14:47:10	ok	ok	429.154	60.388	0.022811	19.83	57.069	9.743	90582652.7
2014/01/31	15:02:10	ok	ok	429.124	60.399	0.022841	20.02	56.791	9.804	92278379.45
2014/01/31	15:20:14	ok	ok	429.198	60.399	0.022786	19.71	57.479	9.744	94349528.54
2014/01/31	15:35:00	ok	ok	429.076	60.377	0.022839	20	56.511	9.744	94371667.61
2014/01/31	15:52:52	ok	ok	429.152	60.386	0.0228	19.71	57.173	9.692	90792876.83
2014/01/31	16:07:11	ok	ok	428.836	60.335	0.022805	19.97	56.537	9.732	92457709.3
2014/01/31	16:08:11	--	ok	428.94	60.365	0.022805	19.9	56.65	9.711	87560613.97
2014/01/31	16:26:50	ok	ok	429.16	60.41	0.022799	19.56	57.12	9.598	93783359.41
2014/01/31	16:40:56	ok	ok	429.13	60.461	0.022802	19.79	56.541	9.63	88230931.92
2014/01/31	16:59:14	ok	ok	429.158	60.4	0.022798	19.39	57.308	9.534	92239408.44
2014/01/31	17:14:13	ok	ok	428.94	60.364	0.022738	19.37	57.213	9.508	92800755.28
2014/01/31	17:15:13	--	ok	429.142	60.453	0.022738	19.65	56.582	9.558	93664865.93
2014/01/31	17:32:32	ok	ok	429.152	60.41	0.0228	19.32	57.114	9.463	93590219.7
2014/01/31	17:46:36	ok	ok	429.052	60.421	0.022799	19.6	56.543	9.524	93737282.47
2014/01/31	17:47:36	--	ok	429.1	60.463	0.022799	19.53	56.686	9.509	89526962.86
2014/01/31	18:03:36	ok	ok	429.166	60.423	0.022804	19.24	57.193	9.432	93032409
2014/01/31	18:17:53	ok	ok	428.886	60.355	0.022805	19.52	56.685	9.503	96686737.61
2014/01/31	18:18:52	--	ok	429.006	60.394	0.022805	19.52	56.715	9.508	85305035.35
2014/01/31	18:36:22	ok	ok	429.18	60.431	0.022799	19.23	57.161	9.421	92596244.53
2014/01/31	18:50:38	ok	ok	429.022	60.411	0.022803	19.52	56.623	9.493	89459709.14
2014/01/31	18:51:37	--	ok	429.11	60.455	0.022803	19.51	56.622	9.487	93210691.24
2014/01/31	19:10:10	ok	ok	429.166	60.413	0.022796	19.2	57.157	9.404	93844228.15
2014/01/31	19:24:23	ok	ok	428.98	60.39	0.022801	19.54	56.534	9.489	93326150.97
2014/01/31	19:25:23	--	ok	429.072	60.428	0.022801	19.49	56.527	9.46	92754721.11
2014/01/31	19:43:19	ok	ok	429.18	60.441	0.022807	19.3	56.774	9.396	94152748.28
2014/01/31	19:58:00	ok	ok	428.972	60.385	0.0228	19.4	56.575	9.418	87763545
2014/01/31	19:58:59	--	ok	429.062	60.428	0.0228	19.41	56.668	9.439	94009285.38
2014/01/31	20:16:54	ok	ok	429.148	60.419	0.022793	19.17	56.907	9.346	91832634.75
2014/01/31	20:31:12	ok	ok	429.07	60.433	0.022796	19.49	56.435	9.445	92039415.43
2014/01/31	20:32:11	--	ok	429.14	60.493	0.022796	19.43	56.61	9.44	94379452.44
2014/01/31	20:50:15	ok	ok	429.17	60.435	0.02279	19.17	57.183	9.391	88608415.33
2014/01/31	21:04:33	ok	ok	428.986	60.388	0.022793	19.52	56.501	9.472	88154836.46
2014/01/31	21:05:32	--	ok	429.082	60.441	0.022793	19.5	56.59	9.476	94286933.47
2014/01/31	21:23:40	ok	ok	429.176	60.425	0.022787	19.21	57.097	9.399	87465767.78
2014/01/31	21:37:59	ok	ok	429.004	60.414	0.02279	19.56	56.476	9.49	91356607.72
2014/01/31	21:38:58	--	ok	429.112	60.469	0.02279	19.53	56.502	9.478	91564580.01
2014/01/31	21:57:18	ok	ok	429.2	60.427	0.022783	19.25	57.134	9.428	92844695.08
2014/01/31	22:11:49	ok	ok	429.138	60.442	0.022777	19.42	56.639	9.44	91638598.73
2014/01/31	22:28:45	ok	ok	429.172	60.427	0.022771	19.19	57.277	9.418	92302066.31
2014/01/31	22:43:16	ok	ok	429.126	60.453	0.022787	19.57	56.6	9.517	94138874.05
2014/01/31	22:59:20	ok	ok	429.18	60.413	0.022783	19.36	57.059	9.476	90810616.87
2014/01/31	23:13:36	ok	ok	428.834	60.339	0.022786	19.71	56.468	9.573	94896445.1
2014/01/31	23:14:35	--	ok	428.918	60.356	0.022786	19.72	56.5	9.584	94251479.94
2014/01/31	23:32:15	ok	ok	429.2	60.433	0.022791	19.56	56.783	9.542	92122286.24
2014/01/31	23:46:30	ok	ok	429.174	60.473	0.022781	19.82	56.361	9.616	91534400.9
2014/02/01	00:02:05	ok	ok	429.174	60.409	0.022793	19.5	56.927	9.532	89081515.23
2014/02/01	00:16:36	ok	ok	428.898	60.342	0.022783	19.86	56.49	9.661	94142512.35
2014/02/01	00:17:35	--	ok	429.008	60.377	0.022783	19.8	56.573	9.641	91527541.46
2014/02/01	00:35:28	ok	ok	429.172	60.409	0.022776	19.51	57.173	9.579	90456093.95
2014/02/01	00:49:42	ok	ok	429.156	60.428	0.022767	19.74	56.564	9.606	89984046.06
2014/02/01	01:06:47	ok	ok	429.142	60.394	0.022776	19.57	57.213	9.62	91679984.16
2014/02/01	01:20:51	ok	ok	429.158	60.45	0.022777	19.88	56.524	9.678	92583010.88
2014/02/01	01:37:46	ok	ok	429.156	60.382	0.022776	19.62	57.159	9.639	90841155.09
2014/02/01	01:52:03	ok	ok	429.106	60.411	0.022777	19.97	56.568	9.737	94730872.05
2014/02/01	01:53:02	--	ok	429.186	60.456	0.022777	19.96	56.597	9.736	88639410.52
2014/02/01	02:11:22	ok	ok	429.154	60.384	0.022774	19.68	57.199	9.68	90525862.27
2014/02/01	02:25:52	ok	ok	429.134	60.406	0.022762	19.89	56.74	9.721	87319280.37
2014/02/01	02:43:13	ok	ok	429.142	60.377	0.022772	19.72	57.205	9.703	91578958.5
2014/02/01	02:57:28	ok	ok	429.17	60.425	0.022773	20.12	56.56	9.821	91574238.9
2014/02/01	03:14:37	ok	ok	429.16	60.384	0.022769	19.84	57.131	9.759	90235174.81
2014/02/01	03:28:38	ok	ok	429.014	60.372	0.022768	20.16	56.535	9.84	91805183.46
2014/02/01	03:29:37	--	ok	429.088	60.402	0.022768	20.15	56.564	9.839	87551924.24
2014/02/01	03:47:42	ok	ok	429.162	60.375	0.022767	19.84	57.315	9.791	90585977.39
2014/02/01	04:02:09	ok	ok	429.182	60.404	0.022755	20.12	56.652	9.837	91136465.88
2014/02/01	04:19:15	ok	ok	429.172	60.375	0.022765	19.97	57.212	9.848	89290504.18
2014/02/01	04:33:17	ok	ok	428.874	60.331	0.022764	20.26	56.581	9.905	91213709.21
2014/02/01	04:34:16	--	ok	428.958	60.353	0.022764	20.24	56.639	9.904	87443068.62
2014/02/01	04:52:21	ok	ok	429.158	60.386	0.022762	19.94	57.208	9.83	89940343.52
2014/02/01	05:07:02	ok	ok	429.174	60.435	0.022739	20.03	57.099	9.863	87384245.85
2014/02/01	05:23:32	ok	ok	429.146	60.372	0.022763	19.99	57.123	9.844	90504354.52
2014/02/01	05:37:50	ok	ok	429.194	60.456	0.022765	20.24	56.639	9.904	90802041.34
2014/02/01	05:55:26	ok	ok	429.164	60.388	0.022762	19.88	57.199	9.794	92146531.35
2014/02/01	06:09:57	ok	ok	429.182	60.432	0.02275	19.91	56.897	9.759	91574822.47
2014/02/01	06:27:07	ok	ok	429.18	60.398	0.02275	19.6	57.737	9.725	91609769.89
2014/02/01	06:42:18	ok	ok	429.012	60.372	0.022706	19.63	57.497	9.702	94698275.83
2014/02/01	07:00:33	ok	ok	429.19	60.423	0.022776	19.73	56.992	9.673	90754956.16
2014/02/01	07:14:59	ok	ok	429.194	60.453	0.022755	19.67	57.014	9.643	92028168.33
2014/02/01	07:31:54	ok	ok	429.198	60.414	0.022764	19.54	57.453	9.643	89965167.82
2014/02/01	07:46:25	ok	ok	429.05	60.389	0.022799	19.56	57.181	9.609	92098084.9
2014/02/01	08:04:59	ok	ok	429.164	60.403	0.022769	19.4	57.401	9.556	90056162.18
2014/02/01	08:19:45	ok	ok	429.054	60.394	0.022798	19.39	57.369	9.545	92439840.14
2014/02/01	08:20:44	--	ok	429.198	60.495	0.022798	19.64	56.917	9.609	91120563.76
2014/02/01	08:38:17	ok	ok	429.158	60.412	0.022766	19.3	57.355	9.492	91784114.67
2014/02/01	08:52:48	ok	ok	429.024	60.387	0.022797	19.36	57.15	9.492	90730903.07
2014/02/01	08:53:48	--	ok	429.178	60.483	0.022797	19.54	56.841	9.54	89710908.27
2014/02/01	09:11:05	ok	ok	429.152	60.405	0.022767	19.19	57.369	9.433	90876116.73
2014/02/01	09:25:37	ok	ok	428.962	60.365	0.022794	19.31	57.143	9.462	90187249.38
2014/02/01	09:26:36	--	ok	429.118	60.443	0.022794	19.5	56.835	9.517	88565400.16
2014/02/01	09:44:19	ok	ok	429.172	60.406	0.022765	19.24	57.224	9.437	90847951.08
2014/02/01	09:58:50	ok	ok	429.07	60.412	0.022796	19.3	57.141	9.457	90238583.71
2014/02/01	10:17:19	ok	ok	429.158	60.455	0.022765	19.2	57.34	9.434	90051633.94
2014/02/01	10:31:39	ok	ok	428.934	60.4	0.02279	19.34	57.056	9.465	88764176.46
2014/02/01	10:32:38	--	ok	429.104	60.49	0.02279	19.52	56.777	9.518	83182286.01
2014/02/01	10:50:48	ok	ok	428.982	60.353	0.022769	19.56	56.568	9.506	90903367.02
2014/02/01	10:51:47	--	ok	428.876	60.358	0.022769	19.5	56.743	9.502	88878062.03
2014/02/01	11:05:46	ok	ok	429.024	60.448	0.022762	19.59	56.726	9.549	93074905.56
2014/02/01	11:06:46	--	ok	429.176	60.502	0.022762	19.64	56.764	9.584	87949520.93
2014/02/01	11:24:28	ok	ok	428.86	60.33	0.022759	19.72	56.5	9.584	91315918.4
2014/02/01	11:39:15	ok	ok	428.89	60.36	0.02278	19.61	56.851	9.581	89844167.37
2014/02/01	11:40:14	--	ok	429.062	60.444	0.02278	19.74	56.748	9.637	92132007.94
2014/02/01	11:58:02	ok	ok	429.146	60.435	0.022754	19.54	57.178	9.597	92074109.49
2014/02/01	12:12:33	ok	ok	429.13	60.452	0.022742	19.88	56.493	9.673	90355318.64
2014/02/01	12:29:32	ok	ok	429.164	60.437	0.022753	19.58	57.367	9.651	92349914.61
2014/02/01	12:44:03	ok	ok	429.03	60.418	0.022783	19.78	56.938	9.692	93889057.35
2014/02/01	13:02:48	ok	ok	429.142	60.418	0.022748	19.78	57.337	9.76	89602789.53
2014/02/01	13:17:20	ok	ok	428.926	60.366	0.022772	20	57.064	9.839	90257617.95
2014/02/01	13:18:19	--	ok	429.1	60.454	0.022772	20.22	56.636	9.892	86051208.07
2014/02/01	13:35:36	ok	ok	429.166	60.419	0.022743	20.08	57.168	9.904	86265449.99
2014/02/01	13:50:22	ok	ok	428.9	60.35	0.022676	20.19	57.215	9.976	93013758.44
2014/02/01	13:51:21	--	ok	429.13	60.441	0.022676	20.52	56.589	10.058	88828859.14
2014/02/01	13:51:21	--	ok	429.13	60.441	0.022669	20.52	56.589	10.058	88828859.14
