# Supplementary material for: Plastic Creep Constraint in Nylon Instrument Strings
Source: Materials (Basel). 2025 Jan 7;18(2):223. doi: 10.3390/ma18020223 (PMC11766866; doi:10.3390/ma18020223)
Supplement: Supplementary file 1 [file materials-18-00223-s001.zip › data_files/string_N20_nylon/string_test_data_N20_step_6.csv]

Date	Time	+-	f0	Frequency	Tension	LengthAdj	Temp	Rel.Hm	Abs.Hm	Pk.Magnitude
2014/02/01	14:06:32	--	ok	423.934	59.346	0.022669	12.41	63.592	6.94	75427804.74
2014/02/01	14:06:48	--	ok	466.122	70.874	0.024609	12.44	63.656	6.96	56452443.02
2014/02/01	14:07:01	--	ok	463.272	70.123	0.024454	12.42	63.944	6.983	60966005.22
2014/02/01	14:07:14	--	ok	462.732	69.931	0.024441	12.34	64.455	7.004	64832937.27
2014/02/01	14:07:14	--	ok	462.732	69.931	0.024454	12.34	64.455	7.004	64832937.27
2014/02/01	14:17:48	ok	ok	462.8080	69.863	0.024454	19.07	50.710	8.280	45707699.284863
2014/02/01	14:19:51	ok	ok	463.0160	69.871	0.024534	18.56	52.507	8.319	44062359.709367
2014/02/01	14:39:01	ok	ok	462.9460	69.836	0.024584	19.60	54.079	9.109	60172149.984958
2014/02/01	14:40:00	--	ok	463.1520	69.870	0.024584	20.28	52.841	9.262	54850901.895588
2014/02/01	14:53:59	ok	ok	463.0540	69.778	0.024567	20.34	53.441	9.399	56113301.090981
2014/02/01	14:54:58	--	ok	462.9260	69.762	0.024567	20.46	53.458	9.468	58372140.708029
2014/02/01	15:12:51	ok	ok	463.0280	69.834	0.024622	20.40	55.092	9.724	53527846.560197
2014/02/01	15:28:43	ok	ok	463.1500	69.828	0.024573	20.99	54.341	9.926	53610882.699840
2014/02/01	15:29:42	--	ok	463.1820	69.851	0.024573	21.17	54.180	10.001	53472108.314065
2014/02/01	15:46:16	ok	ok	462.9600	69.787	0.024643	20.55	55.731	9.923	49493389.043098
2014/02/01	15:47:15	--	ok	463.1240	69.863	0.024643	21.15	54.364	10.023	53158846.683580
2014/02/01	16:02:17	ok	ok	463.1580	69.832	0.024589	20.82	55.122	9.970	52494229.598293
2014/02/01	16:03:16	--	ok	463.1920	69.859	0.024589	21.09	54.604	10.032	56657389.809543
2014/02/01	16:19:50	ok	ok	462.8460	69.759	0.024557	20.90	54.762	9.951	54207389.753320
2014/02/01	16:20:49	--	ok	463.0100	69.851	0.024557	21.04	54.689	10.019	55244072.854556
2014/02/01	16:37:10	ok	ok	463.1920	69.851	0.024586	20.47	55.873	9.902	57393029.701145
2014/02/01	16:51:39	ok	ok	462.9580	69.826	0.024578	20.80	54.902	9.919	58022325.314830
2014/02/01	16:52:38	--	ok	463.0320	69.866	0.024578	20.74	55.048	9.910	58013984.868454
2014/02/01	17:08:18	ok	ok	463.1780	69.849	0.024639	20.42	55.650	9.834	58428828.983802
2014/02/01	17:09:17	--	ok	463.1960	69.871	0.024639	20.65	55.159	9.878	59292357.083841
2014/02/01	17:24:44	ok	ok	463.1720	69.877	0.024609	20.52	55.140	9.801	59910093.557862
2014/02/01	17:41:36	ok	ok	463.1660	69.855	0.024641	20.08	56.185	9.733	48680548.827789
2014/02/01	17:58:15	ok	ok	462.9240	69.798	0.024719	19.91	56.283	9.654	55238252.358465
2014/02/01	17:59:15	--	ok	463.0620	69.860	0.024719	20.35	55.331	9.738	53018492.693834
2014/02/01	18:15:20	ok	ok	463.1880	69.862	0.024679	20.07	55.783	9.658	59776606.174791
2014/02/01	18:31:59	ok	ok	462.8920	69.797	0.024729	19.77	56.477	9.608	58659973.771736
2014/02/01	18:32:58	--	ok	463.0440	69.855	0.024729	20.20	55.402	9.665	58919288.158622
2014/02/01	18:49:34	ok	ok	463.1800	69.856	0.024648	19.73	56.471	9.585	57806043.770517
2014/02/01	19:05:48	ok	ok	463.1180	69.871	0.024729	19.88	55.725	9.541	60137565.383649
2014/02/01	19:22:53	ok	ok	463.1940	69.861	0.02465	19.35	56.751	9.420	55611846.329944
2014/02/01	19:38:13	ok	ok	463.0920	69.868	0.024739	19.79	55.742	9.494	59971454.049384
2014/02/01	19:55:18	ok	ok	463.1140	69.848	0.024644	19.34	56.811	9.424	53367575.025390
2014/02/01	20:10:39	ok	ok	462.8040	69.790	0.024669	19.50	56.191	9.409	56425859.153716
2014/02/01	20:11:38	--	ok	462.9460	69.849	0.024669	19.72	55.855	9.474	55856412.562519
2014/02/01	20:26:29	ok	ok	463.0620	69.841	0.024653	19.27	56.861	9.394	56221842.923666
2014/02/01	20:27:28	--	ok	463.1940	69.863	0.024653	19.73	55.795	9.470	57063863.534032
2014/02/01	20:40:30	ok	ok	462.8680	69.806	0.02477	19.58	55.957	9.414	62159124.966262
2014/02/01	20:41:29	--	ok	462.9740	69.851	0.02477	19.64	55.966	9.449	59573122.574429
2014/02/01	20:58:14	ok	ok	463.1440	69.846	0.024662	19.16	56.937	9.345	57874587.408520
2014/02/01	21:13:21	ok	ok	463.0280	69.852	0.024787	19.46	55.939	9.345	65924639.208182
2014/02/01	21:14:20	--	ok	463.1560	69.867	0.024787	19.55	55.922	9.392	61817940.048773
2014/02/01	21:31:30	ok	ok	462.9400	69.801	0.024761	19.42	55.902	9.317	64305668.093878
2014/02/01	21:32:30	--	ok	462.9580	69.821	0.024761	19.50	55.945	9.368	60033623.651665
2014/02/01	21:46:24	ok	ok	462.9120	69.838	0.024687	19.32	56.195	9.311	62928402.202345
2014/02/01	21:47:23	--	ok	463.0740	69.858	0.024687	19.43	55.996	9.338	62406515.563486
2014/02/01	22:04:47	ok	ok	463.1260	69.843	0.024775	19.23	56.089	9.244	67164670.722251
2014/02/01	22:05:47	--	ok	463.1260	69.854	0.024775	19.42	55.933	9.322	56293623.039208
2014/02/01	22:20:10	ok	ok	462.9440	69.841	0.024697	19.24	56.121	9.255	62991562.110673
2014/02/01	22:21:09	--	ok	463.1020	69.860	0.024697	19.38	56.019	9.315	62493466.788307
2014/02/01	22:38:08	ok	ok	463.0100	69.811	0.024775	19.26	55.879	9.226	62758807.872194
2014/02/01	22:39:08	--	ok	462.9760	69.837	0.024775	19.38	55.927	9.299	63188963.747996
2014/02/01	22:55:11	ok	ok	462.8560	69.809	0.024793	18.84	57.163	9.207	58875235.053025
2014/02/01	22:56:10	--	ok	463.0340	69.852	0.024793	19.37	55.895	9.289	63066396.335541
2014/02/01	23:14:16	ok	ok	463.0240	69.815	0.024778	19.31	55.763	9.234	67093714.544213
2014/02/01	23:15:16	--	ok	463.0120	69.836	0.024778	19.38	55.866	9.289	62126103.240786
2014/02/01	23:29:23	ok	ok	462.8720	69.821	0.024702	19.23	56.028	9.234	59817462.788976
2014/02/01	23:30:22	--	ok	463.0380	69.858	0.024702	19.31	55.978	9.270	65567677.244709
2014/02/01	23:47:50	ok	ok	463.0420	69.827	0.024785	19.15	55.924	9.174	66813563.170459
2014/02/01	23:48:49	--	ok	463.0240	69.843	0.024785	19.22	55.965	9.218	64060343.772998
2014/02/02	00:02:21	ok	ok	462.9060	69.835	0.024708	19.05	56.246	9.173	60550575.357471
2014/02/02	00:03:20	--	ok	463.0420	69.856	0.024708	19.15	56.139	9.209	60424369.014459
2014/02/02	00:20:47	ok	ok	463.1020	69.843	0.024794	18.96	56.202	9.117	63496983.640044
2014/02/02	00:21:46	--	ok	463.0540	69.846	0.024794	19.06	56.064	9.148	61542739.145996
2014/02/02	00:36:50	ok	ok	462.9740	69.848	0.024719	19.03	56.090	9.136	62431128.029951
2014/02/02	00:37:49	--	ok	463.1460	69.865	0.024719	19.10	56.039	9.166	67052507.220569
2014/02/02	00:55:15	ok	ok	463.1260	69.842	0.0248	18.94	56.138	9.096	64554365.515186
2014/02/02	00:56:15	--	ok	463.1140	69.851	0.0248	19.05	56.093	9.148	59420460.763415
2014/02/02	01:10:35	ok	ok	462.9440	69.840	0.024719	18.84	56.521	9.104	65278892.737978
2014/02/02	01:11:34	--	ok	463.1060	69.857	0.024719	19.05	56.154	9.158	64489316.314846
2014/02/02	01:29:25	ok	ok	463.1560	69.852	0.024797	18.84	56.399	9.084	64051545.126144
2014/02/02	01:45:09	ok	ok	462.9620	69.845	0.024725	18.90	56.408	9.118	68554670.208364
2014/02/02	01:46:08	--	ok	463.1460	69.862	0.024725	19.08	56.036	9.154	63143808.629268
2014/02/02	02:03:33	ok	ok	463.1440	69.846	0.024809	19.02	56.058	9.126	60805694.245504
2014/02/02	02:04:33	--	ok	463.1440	69.856	0.024809	19.13	55.921	9.163	62405592.305706
2014/02/02	02:19:33	ok	ok	462.9060	69.841	0.024728	18.88	56.527	9.126	66445673.652468
2014/02/02	02:20:32	--	ok	463.0820	69.859	0.024728	19.15	56.077	9.199	63055551.255215
2014/02/02	02:38:50	ok	ok	463.1600	69.850	0.024804	18.99	56.299	9.149	63082282.348108
2014/02/02	02:56:34	ok	ok	462.8940	69.833	0.024733	18.96	56.417	9.152	63758903.589305
2014/02/02	02:57:34	--	ok	463.0380	69.856	0.024733	19.18	56.051	9.211	65400751.430922
2014/02/02	03:15:38	ok	ok	463.1760	69.854	0.024808	19.04	56.214	9.162	65023829.695191
2014/02/02	03:30:49	ok	ok	462.9180	69.832	0.024736	18.95	56.660	9.186	61344337.830042
2014/02/02	03:31:48	--	ok	463.0920	69.859	0.024736	19.24	56.029	9.240	63911906.556468
2014/02/02	03:49:57	ok	ok	463.1200	69.850	0.024813	19.05	56.246	9.173	66025132.766769
2014/02/02	03:50:56	--	ok	463.1880	69.861	0.024813	19.26	56.032	9.251	62532557.627388
2014/02/02	04:07:58	ok	ok	463.1100	69.858	0.024752	18.93	56.749	9.189	64015455.984149
2014/02/02	04:27:02	ok	ok	463.1420	69.846	0.024808	18.97	56.510	9.172	63227257.781459
2014/02/02	04:41:55	ok	ok	463.1660	69.863	0.024759	19.12	56.226	9.207	67042457.349208
2014/02/02	05:00:48	ok	ok	463.1400	69.852	0.02482	18.98	56.389	9.158	65470452.480201
2014/02/02	05:01:47	--	ok	463.1860	69.856	0.02482	19.24	56.029	9.240	61512644.037284
2014/02/02	05:15:56	ok	ok	462.8760	69.829	0.02475	19.06	56.217	9.173	65129251.709875
2014/02/02	05:16:56	--	ok	462.9980	69.853	0.02475	19.16	56.171	9.220	64710360.519403
2014/02/02	05:34:46	ok	ok	463.0940	69.851	0.024825	18.94	56.444	9.145	67805572.126639
2014/02/02	05:35:46	--	ok	463.1660	69.860	0.024825	19.17	56.049	9.205	66187149.609977
2014/02/02	05:51:51	ok	ok	463.1580	69.861	0.02477	18.95	56.262	9.121	68057582.549303
2014/02/02	06:10:40	ok	ok	463.1840	69.847	0.02484	18.96	56.079	9.097	64665520.925593
2014/02/02	06:11:39	--	ok	463.1520	69.855	0.02484	19.02	56.088	9.131	65637634.596677
2014/02/02	06:27:46	ok	ok	463.0100	69.848	0.024768	18.84	56.276	9.065	61996070.156646
2014/02/02	06:28:45	--	ok	463.1460	69.866	0.024768	18.96	56.233	9.122	69004700.877984
2014/02/02	06:46:36	ok	ok	463.1560	69.852	0.024835	18.66	56.677	9.033	67647262.118093
2014/02/02	06:47:35	--	ok	463.1860	69.859	0.024835	18.91	56.164	9.084	65013626.223728
2014/02/02	07:02:49	ok	ok	463.0140	69.852	0.024773	18.72	56.319	9.007	67415109.281155
2014/02/02	07:03:48	--	ok	463.1740	69.872	0.024773	18.89	56.192	9.078	69064312.399492
2014/02/02	07:24:02	ok	ok	463.0080	69.831	0.02475	18.38	57.246	8.973	67660693.606579
2014/02/02	07:25:01	--	ok	463.1780	69.856	0.02475	18.86	56.065	9.041	69387959.387157
2014/02/02	07:39:49	ok	ok	462.9620	69.844	0.02477	18.59	56.545	8.974	66856227.782888
2014/02/02	07:40:48	--	ok	463.1220	69.859	0.02477	18.79	56.207	9.027	68436352.048316
2014/02/02	08:01:03	ok	ok	463.1220	69.845	0.024757	18.26	57.410	8.935	67227074.507933
2014/02/02	08:02:02	--	ok	463.1960	69.858	0.024757	18.72	56.197	8.988	66636580.749516
2014/02/02	08:17:16	ok	ok	462.9840	69.846	0.024772	18.58	56.482	8.959	64502218.722467
2014/02/02	08:18:15	--	ok	463.1260	69.861	0.024772	18.78	56.206	9.021	68979337.719868
2014/02/02	08:37:37	ok	ok	463.0700	69.843	0.024758	18.31	57.265	8.939	67778589.820839
2014/02/02	08:38:37	--	ok	463.1680	69.857	0.024758	18.76	56.203	9.010	68162936.267033
2014/02/02	08:52:31	ok	ok	462.9680	69.842	0.024773	18.54	56.507	8.942	68840732.796562
2014/02/02	08:53:30	--	ok	463.1340	69.863	0.024773	18.80	56.239	9.037	68014727.896093
2014/02/02	09:13:24	ok	ok	463.1280	69.847	0.024763	18.22	57.434	8.918	61589090.382411
2014/02/02	09:28:36	ok	ok	462.9220	69.841	0.024777	18.48	56.620	8.928	68664564.346391
2014/02/02	09:29:35	--	ok	463.1140	69.859	0.024777	18.70	56.439	9.016	68701207.889128
2014/02/02	09:49:04	ok	ok	463.1000	69.842	0.024761	18.37	57.427	8.996	63360577.765635
2014/02/02	10:04:15	ok	ok	463.1320	69.859	0.024784	18.84	56.368	9.079	70321906.175401
2014/02/02	10:24:44	ok	ok	463.1600	69.849	0.024764	18.66	57.288	9.130	64572025.139504
2014/02/02	10:40:22	ok	ok	462.9200	69.834	0.024774	19.02	56.548	9.206	62111254.146026
2014/02/02	10:41:21	--	ok	463.1000	69.857	0.024774	19.23	56.150	9.254	65882873.596995
2014/02/02	11:00:11	ok	ok	463.0920	69.840	0.024759	18.90	57.264	9.256	64669992.898001
2014/02/02	11:15:36	ok	ok	463.0760	69.847	0.024779	19.38	56.142	9.335	66122309.717184
2014/02/02	11:35:50	ok	ok	463.1120	69.838	0.024759	19.19	57.369	9.433	66759497.029158
2014/02/02	11:51:13	ok	ok	462.8840	69.806	0.02477	19.71	56.253	9.536	72177833.334874
2014/02/02	11:52:13	--	ok	463.0780	69.854	0.02477	19.86	56.152	9.603	70168075.647216
2014/02/02	12:11:06	ok	ok	463.1940	69.853	0.024788	19.63	57.008	9.619	72150138.481612
2014/02/02	12:32:40	ok	ok	462.9180	69.797	0.024861	19.72	57.328	9.724	68914752.383159
2014/02/02	12:33:39	--	ok	463.1440	69.861	0.024861	20.29	56.001	9.821	65737020.622476
2014/02/02	12:49:37	ok	ok	463.1800	69.849	0.0248	20.08	56.800	9.840	67866452.865867
2014/02/02	13:06:07	ok	ok	462.8780	69.784	0.024769	20.56	56.010	9.978	66941693.986724
2014/02/02	13:07:06	--	ok	462.9880	69.829	0.024769	20.55	56.132	9.994	67875972.628199
2014/02/02	13:26:15	ok	ok	463.1780	69.838	0.024801	20.46	56.642	10.032	60282802.907753
2014/02/02	13:44:31	ok	ok	463.0440	69.816	0.024864	20.41	57.248	10.110	64872918.554819
2014/02/02	14:02:28	ok	ok	463.1400	69.816	0.024818	20.84	56.391	10.211	63167500.397452
2014/02/02	14:03:27	--	ok	463.1800	69.849	0.024818	21.08	56.056	10.293	69386362.094028
2014/02/02	14:19:08	ok	ok	462.8360	69.708	0.024855	20.84	56.976	10.317	62244045.519739
2014/02/02	14:20:07	--	ok	463.0380	69.820	0.024855	21.26	56.021	10.394	63113390.838942
2014/02/02	14:36:54	ok	ok	463.0580	69.756	0.024827	21.30	56.027	10.420	64009645.663005
2014/02/02	14:37:54	--	ok	463.1120	69.814	0.024827	21.43	56.077	10.508	61337210.333934
2014/02/02	14:53:36	ok	ok	463.0460	69.798	0.024866	21.14	57.113	10.524	59793190.144225
2014/02/02	15:11:46	ok	ok	463.0180	69.714	0.024827	21.79	56.131	10.738	66776546.037959
2014/02/02	15:12:45	--	ok	463.0760	69.774	0.024827	21.98	56.004	10.832	64846693.526761
2014/02/02	15:28:13	ok	ok	463.0160	69.783	0.024877	21.10	57.845	10.634	60432619.054650
2014/02/02	15:29:12	--	ok	463.1720	69.862	0.024877	21.30	57.291	10.655	59573855.300872
2014/02/02	15:45:58	ok	ok	462.8080	69.696	0.024855	20.32	58.429	10.265	46451110.605338
2014/02/02	15:46:57	--	ok	462.8100	69.739	0.024855	20.39	58.409	10.303	50745195.242245
2014/02/02	16:01:22	ok	ok	463.0200	69.837	0.024889	19.70	59.763	10.125	55915206.629370
2014/02/02	16:02:21	--	ok	463.1760	69.866	0.024889	20.02	58.901	10.168	62226058.471304
2014/02/02	16:19:51	ok	ok	463.1480	69.843	0.024886	19.62	59.295	9.999	58554313.503870
2014/02/02	16:20:50	--	ok	463.0460	69.845	0.024886	19.62	59.355	10.009	62391656.066339
2014/02/02	16:36:21	ok	ok	462.9760	69.826	0.024891	19.04	60.082	9.792	58128744.584718
2014/02/02	16:37:20	--	ok	463.1100	69.859	0.024891	19.30	59.639	9.870	63459630.957795
2014/02/02	16:55:05	ok	ok	462.8360	69.767	0.024891	18.79	59.982	9.633	54358473.297923
2014/02/02	16:56:04	--	ok	462.8320	69.802	0.024891	19.01	59.896	9.745	66049204.962013
2014/02/02	17:10:56	ok	ok	462.8960	69.821	0.024894	18.51	60.510	9.558	59674279.547451
2014/02/02	17:11:55	--	ok	463.0420	69.851	0.024894	18.72	60.061	9.606	64207240.937361
2014/02/02	17:29:53	ok	ok	462.8560	69.784	0.024902	18.38	60.188	9.435	57241631.579865
2014/02/02	17:30:52	--	ok	462.8560	69.807	0.024902	18.48	60.174	9.488	55162079.302799
2014/02/02	17:45:30	ok	ok	462.8520	69.818	0.024888	18.06	60.679	9.333	55501348.923148
2014/02/02	17:46:29	--	ok	462.9940	69.844	0.024888	18.29	60.294	9.401	53017295.976989
2014/02/02	18:04:26	ok	ok	462.8280	69.771	0.024909	17.98	60.425	9.250	48229149.168361
2014/02/02	18:20:30	ok	ok	462.9380	69.834	0.024879	17.72	60.864	9.174	59498222.665800
2014/02/02	18:21:29	--	ok	463.1400	69.858	0.024879	17.97	60.544	9.262	44535209.045288
2014/02/02	18:39:00	ok	ok	463.0120	69.816	0.024912	18.82	59.290	9.539	58081631.829246
2014/02/02	18:39:59	--	ok	463.0660	69.834	0.024912	19.00	58.954	9.586	54837643.351942
2014/02/02	18:54:38	ok	ok	463.0120	69.837	0.024893	18.98	59.012	9.584	67960967.499845
2014/02/02	18:55:37	--	ok	463.1940	69.861	0.024893	19.31	58.516	9.690	65268685.014907
2014/02/02	19:13:08	ok	ok	462.8060	69.695	0.024897	19.27	58.205	9.616	68105634.098084
2014/02/02	19:14:07	--	ok	462.8060	69.760	0.024897	19.43	58.169	9.701	66827099.385766
2014/02/02	19:30:19	ok	ok	463.0900	69.845	0.024905	19.11	58.637	9.596	62879779.397459
2014/02/02	19:48:50	ok	ok	462.8400	69.739	0.0249	19.28	57.993	9.586	63833430.038770
2014/02/02	19:49:49	--	ok	462.8500	69.774	0.0249	19.41	57.952	9.653	65104968.040564
2014/02/02	20:06:39	ok	ok	463.0440	69.848	0.024881	19.16	58.310	9.571	67475776.732373
2014/02/02	20:26:25	ok	ok	462.9620	69.782	0.024906	19.20	57.707	9.494	69534471.252568
2014/02/02	20:27:24	--	ok	462.9800	69.822	0.024906	19.37	57.641	9.579	64147077.827234
2014/02/02	20:41:48	ok	ok	462.9160	69.822	0.024878	19.10	57.996	9.486	67529340.797693
2014/02/02	20:42:47	--	ok	463.0580	69.851	0.024878	19.28	57.749	9.546	66114407.758308
2014/02/02	21:02:15	ok	ok	463.1320	69.833	0.024914	19.16	57.548	9.446	63459356.555393
2014/02/02	21:03:14	--	ok	463.0800	69.845	0.024914	19.22	57.496	9.471	63989294.043481
2014/02/02	21:18:06	ok	ok	463.0240	69.845	0.024879	19.02	57.953	9.434	66377729.691580
2014/02/02	21:19:05	--	ok	463.1600	69.861	0.024879	19.18	57.581	9.462	65857241.093228
2014/02/02	21:37:51	ok	ok	463.0640	69.824	0.024915	19.08	57.444	9.384	69856429.266829
2014/02/02	21:38:51	--	ok	463.0620	69.841	0.024915	19.14	57.392	9.409	66865962.903308
2014/02/02	21:59:46	ok	ok	463.0440	69.848	0.024879	18.98	57.429	9.327	67517131.136954
2014/02/02	22:19:01	ok	ok	462.9680	69.786	0.024914	18.96	57.304	9.296	67367404.397684
2014/02/02	22:20:01	--	ok	462.9600	69.822	0.024914	19.10	57.203	9.356	63038820.656102
2014/02/02	22:35:42	ok	ok	463.0420	69.846	0.024877	18.85	57.683	9.297	62200618.533561
2014/02/02	22:36:41	--	ok	463.1780	69.862	0.024877	19.07	57.259	9.349	62039480.270029
2014/02/02	22:54:58	ok	ok	462.8940	69.744	0.02491	18.95	57.180	9.270	59963605.022094
2014/02/02	22:55:58	--	ok	462.9160	69.787	0.02491	19.04	57.163	9.317	56918878.660426
2014/02/02	23:12:31	ok	ok	463.0540	69.845	0.024873	18.84	57.438	9.252	63826212.714055
2014/02/02	23:13:30	--	ok	463.1680	69.859	0.024873	18.98	57.154	9.282	69560006.050009
2014/02/02	23:32:41	ok	ok	462.8000	69.726	0.024908	18.86	57.044	9.199	69587239.711526
2014/02/02	23:33:40	--	ok	462.8420	69.771	0.024908	18.91	57.052	9.227	64971624.558093
2014/02/02	23:49:07	ok	ok	462.8680	69.812	0.02486	18.72	57.145	9.139	65327394.747706
2014/02/02	23:50:07	--	ok	463.0340	69.845	0.02486	18.82	57.130	9.191	63036289.829402
2014/02/03	00:09:43	ok	ok	462.9660	69.816	0.024922	18.57	57.244	9.075	59087920.509370
2014/02/03	00:10:42	--	ok	462.9940	69.826	0.024922	18.70	57.142	9.128	61289349.331078
2014/02/03	00:27:55	ok	ok	462.8860	69.807	0.024864	18.54	57.026	9.024	63890267.931420
2014/02/03	00:28:54	--	ok	463.0220	69.844	0.024864	18.62	57.069	9.074	58388307.003602
2014/02/03	00:47:51	ok	ok	462.9260	69.805	0.024926	18.38	57.276	8.978	64353517.105394
2014/02/03	00:48:50	--	ok	462.9600	69.824	0.024926	18.52	57.114	9.027	62766744.583428
2014/02/03	01:08:28	ok	ok	463.0940	69.845	0.024919	18.33	57.086	8.922	62163577.591104
2014/02/03	01:28:00	ok	ok	463.0140	69.823	0.024935	18.14	57.392	8.869	61783097.714665
2014/02/03	01:28:59	--	ok	463.0380	69.837	0.024935	18.32	57.115	8.921	59308279.748095
2014/02/03	01:48:08	ok	ok	463.0580	69.845	0.024912	18.22	57.038	8.856	64584925.379164
2014/02/03	01:49:07	--	ok	463.1460	69.861	0.024912	18.30	56.989	8.891	65786707.166294
2014/02/03	02:07:51	ok	ok	463.0040	69.820	0.024936	18.06	57.349	8.821	63585881.765334
2014/02/03	02:08:50	--	ok	463.0480	69.836	0.024936	18.29	56.927	8.876	54947684.724174
2014/02/03	02:29:57	ok	ok	462.9920	69.845	0.024917	18.84	56.552	9.109	63322397.788060
2014/02/03	02:47:28	ok	ok	462.9660	69.824	0.02493	19.39	57.124	9.504	52821767.176960
2014/02/03	02:48:27	--	ok	463.1820	69.861	0.02493	19.82	56.515	9.643	56942220.204659
2014/02/03	03:04:35	ok	ok	462.9540	69.843	0.024864	19.83	56.915	9.717	56251782.933666
2014/02/03	03:22:05	ok	ok	462.9280	69.803	0.024921	19.87	57.595	9.856	50362528.070696
2014/02/03	03:23:04	--	ok	463.1680	69.861	0.024921	20.35	56.810	9.998	52134997.513459
2014/02/03	03:39:25	ok	ok	463.0160	69.850	0.0249	20.21	57.065	9.961	52960833.522324
2014/02/03	03:56:33	ok	ok	462.9000	69.791	0.02492	20.20	57.584	10.046	52709138.246553
2014/02/03	03:57:32	--	ok	463.1700	69.866	0.02492	20.59	56.907	10.156	50311720.458958
2014/02/03	04:13:37	ok	ok	462.9800	69.845	0.024898	20.34	57.299	10.078	51726796.351750
2014/02/03	04:30:43	ok	ok	462.9400	69.808	0.024922	20.23	57.773	10.096	54992672.683397
2014/02/03	04:31:42	--	ok	463.1660	69.868	0.024922	20.66	56.979	10.210	51154633.052562
2014/02/03	04:47:20	ok	ok	463.0380	69.857	0.024903	20.40	57.339	10.120	49487277.895487
2014/02/03	05:04:27	ok	ok	462.8020	69.713	0.024911	20.40	57.492	10.147	60125494.294320
2014/02/03	05:05:26	--	ok	462.9240	69.818	0.024911	20.70	57.077	10.252	54051697.794762
2014/02/03	05:21:06	ok	ok	463.0300	69.851	0.02488	20.46	57.348	10.157	47053213.964947
2014/02/03	05:39:03	ok	ok	462.9780	69.826	0.024926	20.27	57.871	10.137	55367226.754527
2014/02/03	05:59:13	ok	ok	462.9880	69.848	0.024902	20.43	57.528	10.171	57465496.877092
2014/02/03	06:16:43	ok	ok	462.9920	69.819	0.024932	20.30	57.814	10.145	56379727.347637
2014/02/03	06:33:38	ok	ok	463.0020	69.851	0.024897	20.38	57.673	10.168	51407911.347388
2014/02/03	06:51:08	ok	ok	462.9720	69.821	0.024934	20.28	58.117	10.186	57556903.360122
2014/02/03	06:52:07	--	ok	463.1620	69.875	0.024934	20.72	57.203	10.286	55216989.039334
2014/02/03	07:06:43	ok	ok	463.0460	69.858	0.024899	20.37	57.518	10.134	52911354.670737
2014/02/03	07:24:16	ok	ok	462.9080	69.806	0.024933	20.26	57.808	10.120	54082232.538192
2014/02/03	07:25:15	--	ok	463.1240	69.865	0.024933	20.66	57.194	10.249	51727233.668461
2014/02/03	07:41:01	ok	ok	463.0760	69.867	0.024894	20.40	57.523	10.153	55249314.968137
2014/02/03	07:58:24	ok	ok	462.9860	69.830	0.02494	20.30	58.028	10.183	54220971.667331
2014/02/03	07:59:23	--	ok	463.1920	69.875	0.02494	20.72	57.142	10.275	50869378.153885
2014/02/03	08:16:13	ok	ok	463.0480	69.864	0.024908	20.54	57.268	10.191	54518889.744138
2014/02/03	08:33:35	ok	ok	463.0120	69.831	0.024942	20.35	57.944	10.197	54160926.891735
2014/02/03	08:51:26	ok	ok	463.1040	69.869	0.024911	20.63	57.313	10.252	55011017.611525
2014/02/03	09:11:02	ok	ok	462.9720	69.822	0.02494	20.50	57.937	10.286	51854203.911396
2014/02/03	09:12:01	--	ok	463.1840	69.874	0.02494	20.88	57.166	10.376	53023345.577186
2014/02/03	09:29:42	ok	ok	463.0320	69.859	0.024894	20.71	57.478	10.330	57492910.414785
2014/02/03	09:47:45	ok	ok	462.9660	69.814	0.024939	20.72	57.817	10.397	54832348.318604
2014/02/03	10:05:20	ok	ok	462.9760	69.831	0.024879	20.98	57.335	10.467	56177834.019647
2014/02/03	10:22:43	ok	ok	462.9740	69.809	0.024939	21.00	57.799	10.564	50586873.388160
2014/02/03	10:23:42	--	ok	463.1960	69.874	0.024939	21.45	57.006	10.694	54329678.804150
2014/02/03	10:38:57	ok	ok	462.8800	69.793	0.024875	21.28	57.380	10.659	52339520.308307
2014/02/03	10:39:57	--	ok	463.1680	69.884	0.024875	21.58	56.933	10.761	57112125.531731
2014/02/03	10:58:19	ok	ok	462.9760	69.801	0.024937	21.33	57.818	10.771	54241829.366892
2014/02/03	11:18:46	ok	ok	462.8760	69.794	0.024878	21.63	57.464	10.893	53938269.113974
2014/02/03	11:36:10	ok	ok	462.9800	69.766	0.02494	21.68	57.810	10.990	46772750.628013
2014/02/03	11:54:51	ok	ok	462.9700	69.800	0.02488	22.08	57.409	11.168	51165073.739505
2014/02/03	12:12:15	ok	ok	462.9600	69.747	0.024935	22.27	57.592	11.327	56705568.929683
2014/02/03	12:31:12	ok	ok	462.9620	69.776	0.024879	22.60	57.148	11.454	48795518.102483
2014/02/03	12:48:35	ok	ok	462.9860	69.734	0.024935	22.68	57.655	11.609	49858264.578422
2014/02/03	13:06:39	ok	ok	463.1160	69.801	0.024889	21.93	57.910	11.169	51075390.928320
2014/02/03	13:24:43	ok	ok	462.9920	69.744	0.024948	21.51	57.938	10.907	52306514.465447
2014/02/03	13:25:42	--	ok	463.0360	69.787	0.024948	21.69	57.504	10.938	49979933.016677
2014/02/03	13:39:16	ok	ok	463.1200	69.847	0.024896	21.43	57.557	10.785	54140954.709729
2014/02/03	13:57:07	ok	ok	462.9160	69.888	0.024967	21.48	57.195	10.748	51788747.185994
2014/02/03	14:19:10	ok	ok	463.1360	69.832	0.02492	21.34	57.143	10.652	55259734.076925
2014/02/03	14:36:21	ok	ok	462.8420	69.675	0.024955	21.24	57.559	10.667	52663830.238905
2014/02/03	14:37:20	--	ok	462.9780	69.735	0.024955	21.51	56.923	10.715	53634318.484686
2014/02/03	14:55:59	ok	ok	463.1300	69.812	0.024954	21.34	57.143	10.652	55502152.615173
2014/02/03	15:13:36	ok	ok	463.0040	69.891	0.024975	21.74	56.587	10.795	52820822.539081
2014/02/03	15:28:46	ok	ok	463.1560	69.797	0.024948	21.60	56.813	10.750	55343826.331638
2014/02/03	15:47:15	ok	ok	463.0040	69.714	0.024961	21.41	57.123	10.691	56821336.905958
2014/02/03	15:48:14	--	ok	463.0500	69.778	0.024961	21.65	56.635	10.748	56262328.502954
2014/02/03	16:06:22	ok	ok	463.0460	69.786	0.02491	21.37	56.655	10.579	56790013.336894
2014/02/03	16:25:05	ok	ok	462.9780	69.707	0.024971	21.07	56.856	10.434	57458093.960156
2014/02/03	16:26:04	--	ok	463.0320	69.772	0.024971	21.28	56.549	10.504	51665467.499225
2014/02/03	16:43:59	ok	ok	463.1500	69.830	0.024958	20.98	56.689	10.349	54480481.800087
2014/02/03	17:01:37	ok	ok	463.0040	69.740	0.024982	20.67	57.104	10.239	53571063.193237
2014/02/03	17:02:36	--	ok	463.0160	69.770	0.024982	20.89	56.583	10.276	48247943.165897
2014/02/03	17:18:59	ok	ok	463.1100	69.821	0.024954	20.68	56.490	10.134	50914964.139038
2014/02/03	17:38:07	ok	ok	462.8020	69.643	0.024973	20.51	56.465	10.030	56482491.242623
2014/02/03	17:53:47	ok	ok	463.1280	69.832	0.024951	20.30	56.741	9.957	55743370.053670
2014/02/03	18:13:08	ok	ok	462.9360	69.876	0.025006	20.33	56.407	9.915	49014855.153376
2014/02/03	18:14:07	--	ok	462.8020	69.872	0.025006	20.27	56.490	9.895	41825990.528964
2014/02/03	18:29:51	ok	ok	463.1200	69.840	0.024973	20.03	56.639	9.783	56660460.309912
2014/02/03	18:49:04	ok	ok	462.9860	69.882	0.025012	20.01	56.328	9.718	49550460.604313
2014/02/03	19:06:15	ok	ok	463.1060	69.830	0.024964	19.72	56.531	9.589	53481411.027492
2014/02/03	19:25:39	ok	ok	462.9620	69.774	0.024999	19.48	56.924	9.521	50437744.559289
2014/02/03	19:26:38	--	ok	463.0100	69.798	0.024999	19.71	56.468	9.573	50894881.326859
2014/02/03	19:42:37	ok	ok	462.9100	69.764	0.024948	19.38	57.031	9.483	57407133.686353
2014/02/03	19:43:36	--	ok	463.0660	69.837	0.024948	19.66	56.368	9.528	53262337.303014
2014/02/03	20:02:39	ok	ok	463.0460	69.894	0.025032	19.30	56.866	9.411	48589657.035815
2014/02/03	20:22:00	ok	ok	463.1480	69.857	0.024956	19.55	56.229	9.443	54102725.020668
2014/02/03	20:41:21	ok	ok	462.9420	69.874	0.025018	19.52	56.194	9.421	48529664.524942
2014/02/03	21:02:13	ok	ok	463.1380	69.839	0.024949	19.37	56.263	9.350	57844762.161040
2014/02/03	21:21:35	ok	ok	462.8880	69.737	0.025005	19.02	57.099	9.295	56192767.986326
2014/02/03	21:22:34	--	ok	463.0080	69.804	0.025005	19.43	56.150	9.364	54991790.359883
2014/02/03	21:40:03	ok	ok	463.0340	69.820	0.024946	19.26	56.308	9.297	51729505.550961
2014/02/03	21:59:11	ok	ok	462.9400	69.873	0.025023	19.31	56.101	9.290	49518339.484973
2014/02/03	22:17:39	ok	ok	463.0240	69.831	0.024935	19.15	56.169	9.214	61854377.401197
2014/02/03	22:18:38	--	ok	463.1680	69.853	0.024935	19.24	56.121	9.255	53408333.180534
2014/02/03	22:36:47	ok	ok	463.0460	69.898	0.025034	18.82	56.732	9.127	50053665.013211
2014/02/03	22:52:24	ok	ok	462.8060	69.787	0.024931	18.82	56.671	9.117	51565217.557084
2014/02/03	22:53:23	--	ok	462.9780	69.838	0.024931	19.08	56.220	9.185	56774984.262559
2014/02/03	23:11:06	ok	ok	462.9480	69.875	0.025023	18.95	56.109	9.096	49536195.223935
2014/02/03	23:28:05	ok	ok	463.0840	69.840	0.024944	18.84	56.245	9.060	55546210.406876
2014/02/03	23:46:33	ok	ok	462.9020	69.869	0.025024	18.90	56.009	9.054	49221521.986420
2014/02/04	00:02:49	ok	ok	463.0220	69.824	0.02494	18.76	56.203	9.010	50734813.480391
2014/02/04	00:03:48	--	ok	463.1720	69.852	0.02494	18.86	56.187	9.061	53269500.439976
2014/02/04	00:21:24	ok	ok	462.9080	69.869	0.025025	18.85	56.002	9.026	48691095.932322
2014/02/04	00:36:58	ok	ok	462.8700	69.783	0.024933	18.42	56.794	8.924	49145034.654754
2014/02/04	00:37:57	--	ok	463.0540	69.837	0.024933	18.72	56.136	8.978	51515865.019126
2014/02/04	00:54:42	ok	ok	462.8600	69.866	0.025027	18.66	56.096	8.940	48732668.015316
2014/02/04	01:13:31	ok	ok	463.0740	69.827	0.024966	18.48	56.192	8.860	57096115.660843
2014/02/04	01:31:42	ok	ok	462.8700	69.864	0.025028	18.61	55.966	8.893	48638857.570612
2014/02/04	01:48:23	ok	ok	463.0340	69.832	0.024945	18.43	56.153	8.828	58773346.293719
2014/02/04	02:06:36	ok	ok	462.9940	69.808	0.025009	18.28	56.437	8.794	53233813.211997
2014/02/04	02:07:35	--	ok	463.0460	69.825	0.025009	18.49	56.101	8.851	53545804.458346
2014/02/04	02:22:37	ok	ok	463.0140	69.827	0.024945	18.30	56.195	8.767	50259450.863030
2014/02/04	02:23:36	--	ok	463.1760	69.852	0.024945	18.44	56.063	8.819	50284313.100351
2014/02/04	02:40:22	ok	ok	462.9760	69.802	0.025017	18.18	56.391	8.735	54119465.071984
2014/02/04	02:41:22	--	ok	463.0600	69.830	0.025017	18.39	56.056	8.792	51065577.457354
2014/02/04	02:58:09	ok	ok	463.0460	69.819	0.024945	18.27	56.160	8.746	54389500.358306
2014/02/04	02:59:08	--	ok	463.1080	69.842	0.024945	18.33	56.108	8.769	47715842.579464
2014/02/04	03:15:54	ok	ok	463.0020	69.789	0.02502	18.17	56.329	8.720	50796844.357638
2014/02/04	03:16:53	--	ok	463.0380	69.818	0.02502	18.38	55.993	8.777	49308541.903009
2014/02/04	03:32:21	ok	ok	463.0180	69.816	0.024945	18.24	56.278	8.749	48886116.417797
2014/02/04	03:33:20	--	ok	463.1360	69.844	0.024945	18.36	56.143	8.790	52457668.599808
2014/02/04	03:49:00	ok	ok	462.9860	69.794	0.025019	18.18	56.391	8.735	48680602.374895
2014/02/04	03:49:59	--	ok	463.0400	69.807	0.025019	18.36	56.112	8.785	48529926.691342
2014/02/04	04:06:45	ok	ok	463.0460	69.816	0.02495	18.21	56.090	8.704	53092137.713555
2014/02/04	04:07:44	--	ok	463.1600	69.845	0.02495	18.29	56.163	8.757	46260965.570247
2014/02/04	04:24:32	ok	ok	462.9380	69.870	0.025032	18.35	55.958	8.756	50310660.212273
2014/02/04	04:40:45	ok	ok	463.0780	69.828	0.02495	18.20	56.150	8.708	51282471.848399
2014/02/04	04:41:45	--	ok	463.1740	69.847	0.02495	18.34	56.109	8.774	51255216.203834
2014/02/04	04:58:31	ok	ok	463.0060	69.801	0.025019	18.14	56.477	8.728	54707710.990419
2014/02/04	04:59:30	--	ok	463.0400	69.821	0.025019	18.36	56.082	8.781	50729728.409022
2014/02/04	05:17:34	ok	ok	462.9960	69.811	0.024948	18.29	56.010	8.733	50097282.502114
2014/02/04	05:18:33	--	ok	463.1540	69.841	0.024948	18.40	55.996	8.788	44251489.527760
2014/02/04	05:35:58	ok	ok	462.9880	69.784	0.025019	18.18	56.513	8.754	50814481.248202
2014/02/04	05:36:57	--	ok	463.0520	69.815	0.025019	18.42	56.030	8.804	47392379.578864
2014/02/04	05:52:49	ok	ok	463.0460	69.927	0.024976	18.24	56.339	8.758	45722367.840118
2014/02/04	06:10:23	ok	ok	462.9860	69.784	0.025019	18.22	56.397	8.757	54190912.681930
2014/02/04	06:11:22	--	ok	463.0540	69.809	0.025019	18.46	56.097	8.835	49760002.284291
2014/02/04	06:27:01	ok	ok	463.0780	69.932	0.024984	18.22	56.397	8.757	48120276.663688
2014/02/04	06:45:37	ok	ok	462.8840	69.732	0.025017	18.00	56.883	8.718	52451447.920959
2014/02/04	06:46:37	--	ok	462.9720	69.800	0.025017	18.38	56.054	8.787	52343139.077748
2014/02/04	07:01:38	ok	ok	463.0220	69.819	0.024949	18.11	56.350	8.693	46827518.748066
2014/02/04	07:02:37	--	ok	463.1480	69.845	0.024949	18.27	56.160	8.746	44484878.444316
2014/02/04	07:19:50	ok	ok	462.9780	69.775	0.02502	18.14	56.324	8.704	55605482.032347
2014/02/04	07:20:49	--	ok	463.0040	69.803	0.02502	18.33	56.016	8.755	52771573.309862
2014/02/04	07:41:46	ok	ok	462.9180	69.783	0.024949	17.88	56.987	8.672	48244799.431439
2014/02/04	07:42:45	--	ok	463.1380	69.838	0.024949	18.31	55.921	8.729	48871622.881104
2014/02/04	07:59:30	ok	ok	462.8240	69.863	0.02503	18.93	55.031	8.911	47489486.098072
2014/02/04	08:18:44	ok	ok	462.9580	69.813	0.024943	19.40	56.207	9.357	45278209.752857
2014/02/04	08:35:12	ok	ok	462.9760	69.781	0.025013	19.64	56.549	9.547	47493501.234643
2014/02/04	08:50:45	ok	ok	462.9420	69.793	0.024935	19.84	56.764	9.696	42550718.147391
2014/02/04	09:09:22	ok	ok	462.9500	69.767	0.025005	19.97	56.875	9.790	43933131.547868
2014/02/04	09:10:22	--	ok	463.2000	69.855	0.025005	20.47	56.058	9.935	45830355.038090
2014/02/04	09:27:34	ok	ok	463.0440	69.833	0.024984	20.24	56.916	9.952	52634099.638683
2014/02/04	09:43:36	ok	ok	463.0440	69.905	0.025033	20.28	57.106	10.009	43626478.444498
2014/02/04	10:00:27	ok	ok	462.8460	69.774	0.024972	20.62	56.635	10.125	51576328.631960
2014/02/04	10:16:01	ok	ok	462.8300	69.877	0.025018	20.79	56.445	10.191	44198802.277353
2014/02/04	10:33:19	ok	ok	463.0960	69.936	0.02501	20.66	57.348	10.276	46814721.645039
2014/02/04	10:49:32	ok	ok	462.8600	69.718	0.024996	20.76	57.701	10.400	49024958.202899
2014/02/04	10:50:31	--	ok	463.1480	69.855	0.024996	21.42	56.385	10.559	46388361.539289
2014/02/04	11:07:01	ok	ok	463.0420	69.831	0.024981	21.09	57.229	10.514	49445161.421732
2014/02/04	11:23:15	ok	ok	463.0580	69.905	0.025029	21.20	57.399	10.613	48023367.911508
2014/02/04	11:39:43	ok	ok	462.9120	69.753	0.024961	21.47	57.286	10.759	49836604.084285
2014/02/04	11:57:40	ok	ok	462.8340	69.871	0.025011	21.66	57.099	10.842	47017761.363156
2014/02/04	12:16:44	ok	ok	463.0620	69.767	0.024979	20.73	57.604	10.364	51319200.401661
2014/02/04	12:34:03	ok	ok	463.0560	69.891	0.025033	20.48	57.505	10.197	48555876.448088
2014/02/04	12:53:59	ok	ok	462.9060	69.711	0.024969	20.25	57.806	10.114	52327276.897367
2014/02/04	12:54:58	--	ok	463.1640	69.841	0.024969	20.73	56.713	10.204	50364660.610782
2014/02/04	13:10:39	ok	ok	462.8880	69.871	0.025018	20.60	56.663	10.118	51239347.238460
2014/02/04	13:29:16	ok	ok	463.0460	69.788	0.02497	20.31	57.141	10.033	49452419.261539
2014/02/04	13:46:37	ok	ok	462.9900	69.881	0.025035	20.37	57.028	10.048	50725566.100558
2014/02/04	14:03:44	ok	ok	462.9260	69.709	0.024935	20.22	57.618	10.063	54558306.867677
2014/02/04	14:04:43	--	ok	463.1620	69.825	0.024935	20.67	56.458	10.123	48330937.835568
2014/02/04	14:20:38	ok	ok	462.8880	69.867	0.025021	20.75	56.347	10.150	52056613.556281
2014/02/04	14:42:06	ok	ok	462.8000	69.644	0.024969	20.64	56.607	10.132	57017573.239077
2014/02/04	14:43:05	--	ok	462.9860	69.770	0.024969	20.83	56.297	10.188	53836031.040469
2014/02/04	14:58:32	ok	ok	462.8420	69.857	0.025018	20.97	56.194	10.253	52652499.379500
2014/02/04	15:16:18	ok	ok	462.9240	69.680	0.024962	20.82	56.942	10.299	53436879.935332
2014/02/04	15:17:17	--	ok	463.1880	69.806	0.024962	21.20	56.229	10.397	51546072.578109
2014/02/04	15:32:57	ok	ok	462.8960	69.857	0.025014	21.29	56.118	10.430	50877327.042801
2014/02/04	15:48:42	ok	ok	462.9120	69.669	0.02493	21.10	56.245	10.339	53615505.446203
2014/02/04	15:49:41	--	ok	463.1020	69.781	0.02493	21.21	56.230	10.403	51484602.342291
2014/02/04	16:05:20	ok	ok	462.9020	69.861	0.025019	21.16	56.037	10.337	52780129.189499
2014/02/04	16:23:04	ok	ok	462.9480	69.688	0.024957	20.63	56.852	10.170	55656830.038849
2014/02/04	16:24:04	--	ok	463.1400	69.805	0.024957	20.97	56.164	10.247	50668025.120066
2014/02/04	16:40:50	ok	ok	462.8640	69.633	0.025008	20.53	56.867	10.113	51800318.207838
2014/02/04	16:41:49	--	ok	462.9920	69.693	0.025008	20.84	56.206	10.178	48888284.221549
2014/02/04	16:58:07	ok	ok	463.1340	69.903	0.024989	20.49	56.585	10.040	49975727.358787
2014/02/04	17:16:30	ok	ok	463.0540	69.881	0.025057	20.13	57.175	9.934	51509310.773657
2014/02/04	17:17:29	--	ok	463.1340	69.894	0.025057	20.54	56.192	9.999	45318637.210223
2014/02/04	17:36:37	ok	ok	462.9060	69.877	0.02497	20.45	55.994	9.912	51329281.093937
2014/02/04	17:54:10	ok	ok	462.8660	69.856	0.025049	20.26	56.089	9.819	52525129.588980
2014/02/04	18:13:40	ok	ok	462.8920	69.690	0.024948	19.96	56.751	9.763	53844736.402629
2014/02/04	18:14:39	--	ok	463.1080	69.805	0.024948	20.30	56.002	9.827	52616929.454280
2014/02/04	18:30:48	ok	ok	462.8100	69.620	0.025021	20.10	56.188	9.745	50210961.297472
2014/02/04	18:31:48	--	ok	462.8400	69.643	0.025021	20.25	56.118	9.819	48881373.488151
2014/02/04	18:47:29	ok	ok	463.0240	69.739	0.024954	20.06	56.182	9.721	56203768.208486
2014/02/04	18:48:29	--	ok	463.1140	69.826	0.024954	20.18	56.077	9.771	57351451.737851
2014/02/04	19:05:41	ok	ok	463.0060	69.873	0.025069	19.67	57.044	9.648	53725111.488239
2014/02/04	19:24:57	ok	ok	463.0200	69.762	0.024965	19.83	56.332	9.617	55364626.677538
2014/02/04	19:41:50	ok	ok	463.1880	69.778	0.025038	19.93	55.978	9.613	53527279.160508
2014/02/04	19:42:49	--	ok	463.0500	69.754	0.025038	19.90	56.097	9.616	53358359.180967
2014/02/04	19:57:25	ok	ok	463.0500	69.778	0.024961	19.63	56.609	9.552	54715936.465887
2014/02/04	19:58:24	--	ok	463.2000	69.842	0.024961	19.80	56.205	9.579	50752723.901261
2014/02/04	20:14:44	ok	ok	463.1340	69.772	0.02504	19.73	56.256	9.548	56138633.398146
2014/02/04	20:15:44	--	ok	462.9940	69.747	0.02504	19.73	56.225	9.543	56111360.489162
2014/02/04	20:32:31	ok	ok	462.9900	69.879	0.02499	19.46	56.584	9.453	52960017.327156
2014/02/04	20:49:09	ok	ok	463.0920	69.748	0.025039	19.62	56.178	9.474	54890652.268229
2014/02/04	20:50:08	--	ok	463.0000	69.729	0.025039	19.64	56.242	9.496	49277343.731724
2014/02/04	21:06:16	ok	ok	463.0280	69.769	0.024965	19.45	56.490	9.432	56511873.286551
2014/02/04	21:22:15	ok	ok	463.1460	69.758	0.025042	19.64	56.089	9.470	57502409.651304
2014/02/04	21:23:15	--	ok	462.9880	69.742	0.025042	19.59	56.235	9.466	59233647.398663
2014/02/04	21:39:35	ok	ok	462.9240	69.707	0.024961	19.18	57.306	9.417	52477625.056536
2014/02/04	21:54:58	ok	ok	463.1540	69.780	0.025046	19.62	56.086	9.458	54223296.487624
2014/02/04	21:55:58	--	ok	463.0240	69.773	0.025046	19.60	56.144	9.457	57756731.449861
2014/02/04	22:12:52	ok	ok	462.9840	69.757	0.024969	19.32	56.379	9.341	57586091.371280
2014/02/04	22:13:51	--	ok	463.1140	69.834	0.024969	19.44	56.305	9.395	52497647.517881
2014/02/04	22:29:36	ok	ok	463.1500	69.790	0.025046	19.56	56.108	9.428	56844426.321463
2014/02/04	22:30:36	--	ok	463.0080	69.764	0.025046	19.55	56.198	9.438	57774497.011783
2014/02/04	22:47:12	ok	ok	463.0100	69.767	0.024968	19.52	56.132	9.410	56681543.854052
2014/02/04	22:48:11	--	ok	463.1560	69.836	0.024968	19.63	56.026	9.453	51782458.060224
2014/02/04	23:04:05	ok	ok	463.1600	69.774	0.025046	19.63	55.995	9.448	60579362.766902
2014/02/04	23:05:04	--	ok	462.9980	69.754	0.025046	19.60	56.114	9.452	54307879.446145
2014/02/04	23:19:13	ok	ok	462.9240	69.729	0.024965	19.32	56.777	9.407	57678718.753511
2014/02/04	23:20:12	--	ok	463.1040	69.828	0.024965	19.62	56.178	9.474	53940560.647932
2014/02/04	23:34:19	ok	ok	463.0620	69.744	0.025044	19.56	56.230	9.449	58382691.613247
2014/02/04	23:35:18	--	ok	462.9300	69.730	0.025044	19.57	56.263	9.460	58262405.896345
2014/02/04	23:48:32	ok	ok	462.9780	69.747	0.024966	19.46	56.400	9.422	51984020.172547
2014/02/04	23:49:31	--	ok	463.0980	69.817	0.024966	19.58	56.203	9.455	55993338.558538
2014/02/05	00:03:52	ok	ok	463.1240	69.775	0.025047	19.56	56.261	9.454	60353958.545925
2014/02/05	00:04:51	--	ok	462.9860	69.761	0.025047	19.56	56.230	9.449	58896455.359956
2014/02/05	00:20:43	ok	ok	462.9180	69.744	0.024967	19.34	56.566	9.383	53198245.217634
2014/02/05	00:21:43	--	ok	463.1020	69.831	0.024967	19.55	56.229	9.443	51875124.375197
2014/02/05	00:38:28	ok	ok	463.1320	69.771	0.025043	19.58	56.111	9.440	57895143.598746
2014/02/05	00:39:27	--	ok	462.9660	69.746	0.025043	19.58	56.172	9.450	57283406.122978
2014/02/05	00:54:55	ok	ok	463.0260	69.784	0.024968	19.34	56.566	9.383	53768768.744744
2014/02/05	00:55:54	--	ok	463.1780	69.843	0.024968	19.64	56.027	9.459	53785974.289624
2014/02/05	01:10:57	ok	ok	462.8780	69.665	0.02504	19.46	56.093	9.371	55671394.091654
2014/02/05	01:11:56	--	ok	462.8500	69.696	0.02504	19.59	56.143	9.451	52540838.709335
2014/02/05	01:28:17	ok	ok	462.9800	69.760	0.02497	19.58	55.926	9.409	55000711.763440
2014/02/05	01:29:16	--	ok	463.1760	69.835	0.02497	19.62	56.024	9.448	50705200.673456
2014/02/05	01:43:53	ok	ok	463.1000	69.765	0.025049	19.60	56.021	9.436	62887378.260861
2014/02/05	01:44:52	--	ok	462.9580	69.762	0.025049	19.55	56.168	9.433	58273651.793671
2014/02/05	02:01:29	ok	ok	462.9640	69.751	0.02497	19.46	56.123	9.376	51859291.386543
2014/02/05	02:02:28	--	ok	463.1240	69.825	0.02497	19.58	56.018	9.424	54871139.461469
2014/02/05	02:18:51	ok	ok	463.1260	69.775	0.025049	19.56	56.046	9.418	62068430.834557
2014/02/05	02:19:50	--	ok	462.9680	69.781	0.025049	19.58	56.049	9.430	56128012.982182
2014/02/05	02:35:33	ok	ok	462.9900	69.761	0.024971	19.41	56.116	9.347	55697273.445010
2014/02/05	02:36:32	--	ok	463.1620	69.832	0.024971	19.48	56.096	9.382	52276170.922200
2014/02/05	02:51:19	ok	ok	463.1220	69.779	0.025052	19.52	55.948	9.380	59320710.836928
2014/02/05	02:52:18	--	ok	462.9800	69.764	0.025052	19.46	56.031	9.360	59529253.379323
2014/02/05	03:07:58	ok	ok	462.9340	69.764	0.024972	19.27	56.340	9.308	57409746.146812
2014/02/05	03:08:57	--	ok	463.1040	69.831	0.024972	19.43	56.150	9.364	55933372.912392
2014/02/05	03:23:32	ok	ok	463.0640	69.762	0.025052	19.46	55.970	9.350	56989970.642706
2014/02/05	03:24:32	--	ok	462.9500	69.745	0.025052	19.44	56.090	9.359	55400119.659577
2014/02/05	03:41:30	ok	ok	462.9240	69.742	0.024971	19.02	56.701	9.230	53169682.158917
2014/02/05	03:42:30	--	ok	463.1360	69.832	0.024971	19.35	56.107	9.313	51363374.122232
2014/02/05	03:57:01	ok	ok	463.1320	69.795	0.025055	19.29	56.037	9.268	58633171.639948
2014/02/05	03:58:00	--	ok	463.0000	69.776	0.025055	19.28	56.158	9.283	52832755.233713
2014/02/05	04:14:59	ok	ok	462.8900	69.752	0.024978	19.05	56.522	9.218	52843571.577362
2014/02/05	04:15:58	--	ok	463.0580	69.829	0.024978	19.27	56.126	9.272	54295393.247262
2014/02/05	04:30:33	ok	ok	463.1240	69.798	0.025058	19.24	56.091	9.250	56292838.340525
2014/02/05	04:31:33	--	ok	463.0080	69.790	0.025058	19.21	56.209	9.253	55478498.359384
2014/02/05	04:52:16	ok	ok	463.0160	69.786	0.024981	18.92	56.441	9.134	53137581.781733
2014/02/05	05:08:04	ok	ok	463.0840	69.769	0.025056	19.15	56.016	9.189	53011928.427790
2014/02/05	05:09:03	--	ok	462.9480	69.755	0.025056	19.11	56.163	9.191	51489842.524613
2014/02/05	05:27:48	ok	ok	463.0340	69.805	0.024979	18.92	56.441	9.134	56258468.838978
2014/02/05	05:28:47	--	ok	463.1900	69.844	0.024979	19.16	56.048	9.200	52330001.501817
2014/02/05	05:43:09	ok	ok	463.1180	69.804	0.025057	19.12	56.073	9.182	53816373.097344
2014/02/05	05:44:08	--	ok	463.0040	69.783	0.025057	19.14	56.168	9.208	48893601.832495
2014/02/05	06:03:30	ok	ok	463.0120	69.784	0.024976	18.97	56.204	9.123	53627938.750574
2014/02/05	06:04:29	--	ok	463.1460	69.843	0.024976	19.12	56.011	9.172	53280732.891473
2014/02/05	06:19:19	ok	ok	463.0740	69.794	0.025056	19.14	56.045	9.188	52361409.001167
2014/02/05	06:20:18	--	ok	462.9600	69.776	0.025056	19.15	56.169	9.214	56258496.636817
2014/02/05	06:36:51	ok	ok	463.0340	69.806	0.02498	18.88	56.435	9.112	56484400.773680
2014/02/05	06:52:08	ok	ok	463.0900	69.787	0.025057	19.05	56.216	9.168	55530224.831889
2014/02/05	06:53:07	--	ok	462.9700	69.780	0.025057	19.03	56.305	9.171	56943864.235536
2014/02/05	07:10:04	ok	ok	462.8640	69.753	0.024973	18.84	56.276	9.065	59598972.846873
2014/02/05	07:11:03	--	ok	463.0720	69.833	0.024973	19.02	56.180	9.146	54230471.284359
2014/02/05	07:25:16	ok	ok	463.1960	69.823	0.025062	19.04	56.122	9.147	61562146.297502
2014/02/05	07:26:15	--	ok	463.0340	69.818	0.025062	19.02	56.272	9.161	63729393.862101
2014/02/05	07:39:33	ok	ok	463.0020	69.794	0.024977	18.91	56.409	9.124	58505818.694211
2014/02/05	07:40:33	--	ok	463.1420	69.845	0.024977	19.10	56.284	9.206	52810990.044342
2014/02/05	07:55:10	ok	ok	463.1460	69.801	0.025059	19.12	56.165	9.197	55892324.761885
2014/02/05	07:56:09	--	ok	462.9900	69.787	0.025059	19.04	56.275	9.172	55309278.351959
2014/02/05	08:14:30	ok	ok	462.9720	69.785	0.02498	18.82	56.702	9.122	55852969.991700
2014/02/05	08:15:29	--	ok	463.1420	69.842	0.02498	19.10	56.131	9.181	51299656.898371
2014/02/05	08:29:54	ok	ok	463.1580	69.808	0.025059	19.08	56.159	9.174	58941306.297786
2014/02/05	08:30:53	--	ok	463.0400	69.785	0.025059	19.04	56.306	9.177	50421266.401065
2014/02/05	08:49:15	ok	ok	462.9540	69.765	0.024975	18.97	56.142	9.113	52612289.838200
2014/02/05	08:50:14	--	ok	463.0980	69.834	0.024975	19.09	56.130	9.175	53329970.494249
2014/02/05	09:04:52	ok	ok	463.1640	69.800	0.025059	19.13	56.013	9.178	58787472.793096
2014/02/05	09:05:51	--	ok	463.0180	69.789	0.025059	19.10	56.162	9.186	56696334.083876
2014/02/05	09:24:00	ok	ok	462.9320	69.756	0.024977	19.08	55.975	9.144	53709802.874209
2014/02/05	09:24:59	--	ok	463.0820	69.835	0.024977	19.14	56.106	9.198	56143709.302694
2014/02/05	09:40:01	ok	ok	463.1700	69.812	0.025059	19.15	56.046	9.194	63273034.931979
2014/02/05	09:41:00	--	ok	463.0240	69.796	0.025059	19.12	56.165	9.197	60906644.189718
2014/02/05	09:58:55	ok	ok	462.8820	69.733	0.024976	19.08	56.220	9.185	54475456.706846
2014/02/05	09:59:54	--	ok	463.0740	69.825	0.024976	19.27	56.064	9.262	52020574.921290
2014/02/05	10:14:33	ok	ok	463.1460	69.811	0.025056	19.34	56.013	9.292	62312148.536025
2014/02/05	10:15:32	--	ok	463.0320	69.793	0.025056	19.33	56.104	9.301	60551824.895619
2014/02/05	10:29:58	ok	ok	462.9900	69.779	0.025078	18.91	57.326	9.272	57230437.852030
2014/02/05	10:30:57	--	ok	463.1780	69.846	0.025078	19.43	56.119	9.359	59942716.318517
2014/02/05	10:45:48	ok	ok	463.1600	69.792	0.025052	19.59	55.989	9.425	60112858.699461
2014/02/05	10:46:47	--	ok	463.0180	69.782	0.025052	19.52	56.102	9.405	60498103.945958
2014/02/05	11:04:55	ok	ok	462.8860	69.702	0.024969	19.53	56.165	9.421	55620351.203147
2014/02/05	11:05:54	--	ok	463.0200	69.803	0.024969	19.71	56.007	9.495	52354227.770839
2014/02/05	11:20:06	ok	ok	463.2000	69.803	0.025051	19.86	55.968	9.572	63825102.078766
2014/02/05	11:21:05	--	ok	463.0980	69.778	0.025051	19.82	56.085	9.569	55879674.813960
2014/02/05	11:39:27	ok	ok	463.0180	69.747	0.025072	19.40	57.371	9.551	62451623.874142
2014/02/05	11:55:16	ok	ok	463.1280	69.754	0.025044	20.08	55.970	9.696	60487554.003480
2014/02/05	11:56:15	--	ok	463.0280	69.757	0.025044	20.12	56.068	9.736	61857358.184559
2014/02/05	12:14:10	ok	ok	463.0480	69.744	0.025068	19.79	57.369	9.771	58441046.434795
2014/02/05	12:29:35	ok	ok	463.0460	69.691	0.025028	20.38	56.076	9.886	59801114.397892
2014/02/05	12:30:34	--	ok	463.0520	69.742	0.025028	20.52	56.066	9.965	57699543.289893
2014/02/05	12:47:23	ok	ok	463.0620	69.745	0.025068	20.12	57.205	9.933	62653647.617096
2014/02/05	13:03:02	ok	ok	463.1560	69.731	0.025036	20.71	55.909	10.048	65186435.926996
2014/02/05	13:04:01	--	ok	463.0380	69.720	0.025036	20.74	56.068	10.094	62483591.859148
2014/02/05	13:21:02	ok	ok	462.9680	69.680	0.025059	20.28	57.198	10.025	59899747.946057
2014/02/05	13:22:01	--	ok	463.1820	69.813	0.025059	20.85	55.961	10.139	58764658.891497
2014/02/05	13:36:39	ok	ok	463.1020	69.691	0.025031	21.00	55.828	10.204	56404803.557381
2014/02/05	13:37:39	--	ok	462.9500	69.675	0.025031	20.93	56.003	10.194	58329407.120821
2014/02/05	13:57:46	ok	ok	463.1640	69.788	0.024977	20.93	55.911	10.177	55835777.362986
2014/02/05	14:13:06	ok	ok	463.1420	69.714	0.025036	21.10	55.905	10.277	57839977.418555
2014/02/05	14:14:05	--	ok	463.0840	69.700	0.025036	21.10	56.029	10.300	54070084.730720
2014/02/05	14:31:46	ok	ok	463.0260	69.696	0.025066	20.64	57.068	10.214	59372404.966704
2014/02/05	14:49:10	ok	ok	463.1320	69.712	0.02502	20.57	57.242	10.204	55508246.478016
2014/02/05	15:08:30	ok	ok	463.0080	69.696	0.025068	20.52	57.265	10.178	61876286.856417
2014/02/05	15:09:29	--	ok	463.2000	69.814	0.025068	21.00	55.952	10.226	56810086.035798
2014/02/05	15:23:54	ok	ok	463.0820	69.697	0.025033	20.83	56.143	10.160	51879361.605972
2014/02/05	15:24:54	--	ok	463.0780	69.732	0.025033	20.94	56.067	10.212	50214266.181953
2014/02/05	15:41:06	ok	ok	463.0600	69.729	0.025072	20.44	57.192	10.118	58025415.094714
2014/02/05	15:56:43	ok	ok	463.1500	69.726	0.025037	20.69	56.276	10.102	60787940.462497
2014/02/05	15:57:42	--	ok	463.1480	69.784	0.025037	20.88	56.181	10.197	53525741.013302
2014/02/05	16:16:33	ok	ok	463.0400	69.710	0.025072	20.24	57.345	10.028	56818367.627262
2014/02/05	16:31:45	ok	ok	463.0940	69.707	0.025036	20.71	56.063	10.075	58453758.674123
2014/02/05	16:32:44	--	ok	463.1100	69.753	0.025036	20.78	56.104	10.124	58268340.684472
2014/02/05	16:46:55	ok	ok	463.1780	69.807	0.024972	20.70	56.154	10.086	56428783.815337
2014/02/05	17:02:19	ok	ok	463.1620	69.732	0.025037	20.68	56.213	10.085	55171458.261323
2014/02/05	17:03:18	--	ok	463.1300	69.778	0.025037	20.78	56.228	10.146	53657387.459150
2014/02/05	17:18:06	ok	ok	463.0560	69.729	0.025076	20.35	57.331	10.090	58639475.128368
2014/02/05	17:33:45	ok	ok	463.1320	69.740	0.02503	20.54	56.623	10.076	61250525.564832
2014/02/05	17:34:44	--	ok	463.1700	69.776	0.02503	20.76	56.286	10.145	58956916.342454
2014/02/05	17:48:27	ok	ok	463.1920	69.810	0.024976	20.66	56.302	10.089	53172726.046265
2014/02/05	18:04:42	ok	ok	463.1680	69.736	0.025028	20.26	57.318	10.034	52959925.253190
2014/02/05	18:21:52	ok	ok	462.8460	69.637	0.02507	20.33	57.083	10.034	59885238.632924
2014/02/05	18:22:52	--	ok	463.0180	69.734	0.02507	20.73	56.282	10.127	57275587.781314
2014/02/05	18:37:30	ok	ok	463.1220	69.729	0.025033	20.46	56.734	10.049	60017231.794926
2014/02/05	18:38:29	--	ok	463.1900	69.778	0.025033	20.70	56.432	10.136	51802689.029272
2014/02/05	18:51:49	ok	ok	462.8620	69.656	0.025001	20.54	56.561	10.065	50753244.595242
2014/02/05	18:52:48	--	ok	463.0240	69.750	0.025001	20.71	56.402	10.136	50045277.505873
2014/02/05	19:07:39	ok	ok	463.1940	69.742	0.025043	20.60	56.478	10.085	57823118.920638
2014/02/05	19:08:38	--	ok	463.1660	69.773	0.025043	20.68	56.398	10.118	55045610.308663
2014/02/05	19:21:32	ok	ok	463.0120	69.743	0.024972	20.75	56.347	10.150	53971849.277444
2014/02/05	19:22:31	--	ok	463.1340	69.801	0.024972	20.69	56.492	10.141	53049907.896263
2014/02/05	19:36:44	ok	ok	462.8700	69.832	0.025074	20.63	56.452	10.098	52583072.186663
2014/02/05	19:54:47	ok	ok	463.1220	69.783	0.024983	20.64	56.330	10.082	54214603.031273
2014/02/05	20:09:46	ok	ok	463.1700	69.735	0.025046	20.60	56.509	10.091	57410691.215187
2014/02/05	20:10:45	--	ok	463.1880	69.767	0.025046	20.73	56.467	10.160	52987103.558426
2014/02/05	20:27:11	ok	ok	462.9860	69.683	0.025084	20.20	57.676	10.062	54128060.963628
2014/02/05	20:28:10	--	ok	463.1980	69.813	0.025084	20.80	56.262	10.164	51851369.669901
2014/02/05	20:42:37	ok	ok	463.1800	69.760	0.025059	20.47	56.797	10.066	57369534.552070
2014/02/05	20:57:47	ok	ok	462.9020	69.679	0.025007	20.38	57.029	10.054	61000949.739186
2014/02/05	20:58:46	--	ok	463.0880	69.781	0.025007	20.73	56.374	10.143	56134203.690027
2014/02/05	21:12:44	ok	ok	463.1220	69.724	0.025069	20.47	56.797	10.066	60763897.587959
2014/02/05	21:13:43	--	ok	463.1640	69.774	0.025069	20.70	56.401	10.130	57628477.272964
2014/02/05	21:29:01	ok	ok	463.0300	69.708	0.025091	20.22	57.496	10.042	57405014.909635
2014/02/05	21:44:12	ok	ok	463.1700	69.739	0.025054	20.58	56.475	10.073	54153776.020790
2014/02/05	21:45:11	--	ok	463.1700	69.788	0.025054	20.67	56.489	10.128	55685844.233312
2014/02/05	21:59:11	ok	ok	463.0560	69.717	0.025094	20.17	57.733	10.054	54038472.979947
2014/02/05	22:14:23	ok	ok	463.1360	69.753	0.025045	20.43	56.822	10.047	48312481.150963
2014/02/05	22:30:40	ok	ok	462.9000	69.659	0.025087	20.19	57.613	10.045	57108715.774453
2014/02/05	22:31:39	--	ok	463.0700	69.766	0.025087	20.65	56.393	10.099	50916708.081986
2014/02/05	22:45:36	ok	ok	463.1180	69.728	0.025067	20.30	57.109	10.021	51586295.810425
2014/02/05	22:59:27	ok	ok	462.9140	69.688	0.024985	20.50	56.494	10.030	52154219.989971
2014/02/05	23:00:27	--	ok	463.0980	69.797	0.024985	20.59	56.569	10.096	45993233.694809
2014/02/05	23:14:08	ok	ok	463.1360	69.747	0.02505	20.39	56.816	10.022	57373757.876643
2014/02/05	23:15:08	--	ok	463.1860	69.787	0.02505	20.54	56.500	10.054	53823116.409589
2014/02/05	23:30:45	ok	ok	462.8840	69.655	0.025093	20.06	57.563	9.960	51677350.476581
2014/02/05	23:31:44	--	ok	463.0720	69.767	0.025093	20.59	56.323	10.052	51817426.139652
2014/02/05	23:45:16	ok	ok	462.8420	69.840	0.025084	20.49	56.462	10.018	52485328.878512
2014/02/06	00:02:09	ok	ok	463.0060	69.704	0.025101	20.02	57.649	9.952	54750987.498370
2014/02/06	00:03:08	--	ok	463.1620	69.815	0.025101	20.47	56.366	9.989	50774056.507232
2014/02/06	00:18:46	ok	ok	463.1420	69.734	0.025039	20.15	56.933	9.903	49329440.053650
2014/02/06	00:19:46	--	ok	463.1900	69.796	0.025039	20.40	56.417	9.958	50273851.586517
2014/02/06	00:33:28	ok	ok	463.1440	69.894	0.025098	19.92	57.572	9.881	48061983.762693
2014/02/06	00:50:23	ok	ok	463.0800	69.701	0.025083	19.92	57.297	9.833	56182874.946134
2014/02/06	00:51:22	--	ok	463.1940	69.787	0.025083	20.34	56.408	9.921	49412575.737985
2014/02/06	01:09:14	ok	ok	462.9820	69.733	0.024997	20.01	56.912	9.819	55312546.394709
2014/02/06	01:10:13	--	ok	463.1660	69.820	0.024997	20.27	56.398	9.879	53760803.940148
2014/02/06	01:26:30	ok	ok	463.1600	69.750	0.025075	19.77	57.458	9.775	47964821.635407
2014/02/06	01:45:19	ok	ok	462.8440	69.858	0.025103	19.67	57.473	9.720	50351743.952177
2014/02/06	02:01:31	ok	ok	463.1700	69.756	0.025041	19.88	56.677	9.704	57145587.553383
2014/02/06	02:21:52	ok	ok	463.1300	69.882	0.02503	19.44	57.774	9.640	50271063.772373
2014/02/06	02:37:52	ok	ok	463.1620	69.752	0.025078	19.72	56.991	9.667	50753617.269105
2014/02/06	02:54:06	ok	ok	462.8080	69.653	0.024992	19.82	56.484	9.637	57055260.519874
2014/02/06	02:55:05	--	ok	463.0180	69.764	0.024992	19.93	56.409	9.687	54204703.468564
2014/02/06	03:10:07	ok	ok	463.1820	69.764	0.025076	19.65	57.041	9.636	51732811.077885
2014/02/06	03:30:18	ok	ok	462.8780	69.654	0.025102	19.30	57.722	9.553	54991696.440794
2014/02/06	03:31:17	--	ok	463.0800	69.788	0.025102	19.91	56.221	9.643	55377627.762723
2014/02/06	03:47:11	ok	ok	463.1260	69.731	0.025068	19.37	57.458	9.548	50353107.636277
2014/02/06	04:03:00	ok	ok	463.0980	69.766	0.025115	19.44	57.193	9.543	50802745.916785
2014/02/06	04:18:48	ok	ok	463.1560	69.773	0.025083	19.46	56.982	9.519	52411586.153334
2014/02/06	04:35:30	ok	ok	462.8120	69.636	0.025102	19.26	57.563	9.504	52369446.315480
2014/02/06	04:36:29	--	ok	463.0060	69.749	0.025102	19.75	56.320	9.570	47575089.753224
2014/02/06	04:51:44	ok	ok	463.1940	69.771	0.025024	19.28	57.291	9.470	52955233.091850
2014/02/06	05:08:51	ok	ok	463.0420	69.730	0.025114	19.15	57.516	9.435	51328089.012208
2014/02/06	05:25:32	ok	ok	463.1560	69.756	0.025007	19.20	57.401	9.444	54247219.209826
2014/02/06	05:43:03	ok	ok	463.0320	69.745	0.025005	18.97	57.702	9.366	55765109.586140
2014/02/06	05:59:16	ok	ok	463.1560	69.769	0.025007	19.06	57.655	9.408	56367160.754534
2014/02/06	06:15:30	ok	ok	462.8320	69.672	0.024999	19.31	56.622	9.376	52228605.368675
2014/02/06	06:16:30	--	ok	462.9940	69.771	0.024999	19.46	56.461	9.432	53861217.786139
2014/02/06	06:31:29	ok	ok	463.1960	69.790	0.025059	19.04	57.346	9.346	53920394.781496
2014/02/06	06:48:23	ok	ok	463.0520	69.761	0.025119	18.84	57.834	9.315	51744395.812092
2014/02/06	07:04:52	ok	ok	463.2000	69.803	0.02507	18.88	57.505	9.284	48302590.457659
2014/02/06	07:20:00	ok	ok	463.0500	69.756	0.025121	18.90	57.478	9.291	48025341.773026
2014/02/06	07:36:28	ok	ok	463.1760	69.793	0.025091	18.89	57.354	9.265	50561815.119718
2014/02/06	07:51:54	ok	ok	462.9020	69.721	0.025006	19.06	56.799	9.268	50894311.015645
2014/02/06	07:52:53	--	ok	463.0560	69.796	0.025006	19.20	56.606	9.313	48150123.625544
2014/02/06	08:08:26	ok	ok	463.1860	69.797	0.025079	18.83	57.528	9.261	53109198.400774
2014/02/06	08:24:02	ok	ok	463.0080	69.733	0.025121	18.84	57.499	9.261	54540973.622124
2014/02/06	08:25:01	--	ok	463.1740	69.833	0.025121	19.26	56.523	9.332	50076954.263539
2014/02/06	08:40:05	ok	ok	463.1980	69.792	0.025046	18.92	57.236	9.263	49760391.049742
2014/02/06	08:56:27	ok	ok	462.8220	69.857	0.025025	19.35	56.352	9.354	46962217.502258
2014/02/06	09:12:26	ok	ok	463.1360	69.781	0.025077	18.92	57.297	9.273	50189074.370948
2014/02/06	09:26:43	ok	ok	462.8760	69.691	0.025004	19.24	56.612	9.336	50549550.291834
2014/02/06	09:27:42	--	ok	463.0560	69.781	0.025004	19.33	56.564	9.378	51387276.469678
2014/02/06	09:43:00	ok	ok	463.1780	69.773	0.025066	19.02	57.435	9.350	48692240.385097
2014/02/06	10:00:33	ok	ok	462.8020	69.631	0.025108	18.99	57.705	9.377	53477597.112658
2014/02/06	10:01:32	--	ok	463.0000	69.742	0.025108	19.52	56.439	9.462	48159847.901277
2014/02/06	10:17:03	ok	ok	463.1940	69.778	0.025056	19.22	57.374	9.451	52899564.718395
2014/02/06	10:33:55	ok	ok	462.8080	69.636	0.025038	19.42	56.915	9.486	50828746.240083
2014/02/06	10:34:55	--	ok	463.0060	69.742	0.025038	19.71	56.437	9.568	47895886.948608
2014/02/06	10:50:10	ok	ok	463.1720	69.750	0.025095	19.35	57.424	9.531	50472622.720216
2014/02/06	15:09:22	--	ok	463.4380	69.982	0.025164	11.59	61.196	6.346	69908103.677417
2014/02/06	15:09:36	--	ok	463.3080	69.917	0.025143	11.66	61.119	6.366	69916476.321283
2014/02/06	15:09:49	ok	ok	462.9640	69.804	0.025128	11.66	61.090	6.363	66891445.780849
2014/02/06	15:10:48	ok	ok	463.0620	69.850	0.025128	12.10	60.838	6.513	54394977.703423
2014/02/06	15:25:59	ok	ok	462.8160	69.762	0.025113	14.87	58.907	7.479	48948520.940262
2014/02/06	15:26:58	--	ok	463.0260	69.805	0.025113	15.37	58.265	7.626	46032256.533684
2014/02/06	15:42:16	ok	ok	463.0820	69.909	0.025169	16.26	58.253	8.046	46789402.350744
2014/02/06	15:58:32	ok	ok	463.0580	69.768	0.025172	18.17	58.005	8.980	50223512.676877
2014/02/06	16:15:16	ok	ok	463.1480	69.742	0.025119	19.51	57.051	9.559	52156843.523132
2014/02/06	16:34:12	ok	ok	462.9700	69.708	0.025037	19.50	59.610	9.982	52152845.581628
2014/02/06	16:50:31	ok	ok	463.1420	69.712	0.025121	20.45	57.561	10.189	54316222.610336
2014/02/06	17:07:29	ok	ok	462.9700	69.680	0.025133	20.25	59.546	10.418	55755259.162952
2014/02/06	17:26:39	ok	ok	463.1820	69.754	0.025018	20.40	60.026	10.595	50100620.496351
2014/02/06	17:41:49	ok	ok	463.0380	69.717	0.025129	21.05	58.542	10.731	52042469.108917
2014/02/06	17:58:20	ok	ok	463.1480	69.710	0.025086	21.59	57.304	10.837	48225702.150797
2014/02/06	18:15:03	ok	ok	463.0900	69.762	0.025017	21.90	57.320	11.036	48281340.362691
2014/02/06	18:31:21	ok	ok	463.1780	69.726	0.025107	21.66	58.176	11.047	48499186.038520
2014/02/06	18:48:07	ok	ok	462.9360	69.680	0.025016	21.77	58.131	11.108	43345993.110092
2014/02/06	19:04:12	ok	ok	462.8400	69.836	0.025116	22.06	57.684	11.208	46824392.496174
2014/02/06	19:19:38	ok	ok	462.8640	69.644	0.025121	21.85	58.481	11.227	47663853.664140
2014/02/06	19:36:21	ok	ok	463.1500	69.713	0.025105	22.08	58.179	11.318	48216120.260079
2014/02/06	19:53:45	ok	ok	463.1260	69.889	0.025131	21.04	59.457	10.892	44791491.190471
2014/02/06	20:10:43	ok	ok	462.8840	69.840	0.025114	20.61	59.511	10.633	48207320.135822
2014/02/06	20:11:42	--	ok	463.0240	69.877	0.025114	21.07	58.147	10.671	41294337.654012
2014/02/06	20:26:07	ok	ok	463.0340	69.706	0.025145	20.33	59.163	10.400	47579586.056319
2014/02/06	20:27:06	--	ok	463.1880	69.815	0.025145	20.74	58.218	10.481	52453223.778169
2014/02/06	20:42:38	ok	ok	463.0220	69.876	0.025117	20.31	59.129	10.382	46755352.457361
2014/02/06	20:59:09	ok	ok	463.0620	69.705	0.025148	20.27	58.940	10.324	55595146.185452
2014/02/06	21:14:08	ok	ok	462.8200	69.831	0.025131	20.73	57.635	10.370	46902413.707329
2014/02/06	22:46:56	--	ok	471.8400	72.328	0.025644	14.14	61.856	7.511	59209293.589169
2014/02/06	22:47:10	ok	ok	463.1380	69.896	0.025201	14.18	61.566	7.494	68285959.471127
2014/02/06	22:48:35	ok	ok	462.9840	69.840	0.025155	14.62	61.164	7.648	62119474.548927
2014/02/06	22:49:34	--	ok	463.1160	69.883	0.025155	15.06	60.641	7.789	55402714.969447
2014/02/06	23:04:34	ok	ok	463.1040	69.824	0.025227	17.33	58.874	8.670	50049309.545516
2014/02/06	23:23:38	ok	ok	463.1780	69.796	0.025168	18.32	58.757	9.178	48651283.798580
2014/02/06	23:39:01	ok	ok	463.1880	69.796	0.025152	19.08	57.871	9.454	55617034.134911
2014/02/06	23:54:37	ok	ok	463.1820	69.751	0.025124	19.30	58.362	9.659	54027952.552577
2014/02/07	00:12:23	ok	ok	462.9620	69.675	0.025178	19.38	58.862	9.787	55005929.562151
2014/02/07	00:13:22	--	ok	463.1940	69.794	0.025178	19.94	57.453	9.872	51863815.869806
2014/02/07	00:30:20	ok	ok	463.0340	69.864	0.025181	19.61	58.715	9.896	51239807.446486
2014/02/07	08:29:41	--	ok	470.9180	72.090	0.025701	10.22	62.633	5.959	51455197.953694
2014/02/07	08:29:55	--	ok	461.6680	69.543	0.025313	10.28	62.527	5.972	51587023.477266
2014/02/07	08:30:08	--	ok	463.3120	70.016	0.025378	10.34	62.362	5.979	48268622.834781
2014/02/07	08:30:21	ok	ok	463.1060	69.933	0.025363	10.38	62.427	6.000	47448917.491428
2014/02/07	08:32:52	ok	ok	462.9600	69.867	0.025257	10.94	62.143	6.187	52803410.504898
2014/02/07	08:47:24	ok	ok	462.8500	69.785	0.025222	13.85	59.611	7.111	57907629.667118
2014/02/07	08:48:24	--	ok	463.0940	69.809	0.025222	14.09	59.650	7.221	56212934.438709
2014/02/07	09:05:27	ok	ok	462.9660	69.776	0.025271	15.92	58.080	7.859	57065464.147957
2014/02/07	09:06:26	--	ok	463.1660	69.811	0.025271	16.30	58.048	8.037	52482483.511640
2014/02/07	09:22:51	ok	ok	463.0520	69.793	0.025269	16.90	60.611	8.699	53151513.150109
2014/02/07	09:40:40	ok	ok	463.1840	69.702	0.025198	19.69	56.864	9.629	59554016.791919
2014/02/07	09:56:45	ok	ok	462.8840	69.600	0.025207	20.22	59.054	10.314	59524290.438500
2014/02/07	10:14:09	ok	ok	463.1620	69.624	0.025149	21.94	56.370	10.878	60850206.285147
2014/02/07	10:28:14	ok	ok	463.1300	69.662	0.025145	22.59	56.032	11.224	61796068.749901
2014/02/07	10:44:57	ok	ok	462.8200	69.815	0.025162	21.34	58.280	10.864	47645948.562219
2014/02/07	10:59:14	ok	ok	463.0180	69.715	0.025196	21.21	58.934	10.903	46063688.987183
2014/02/07	11:16:51	ok	ok	462.9420	69.630	0.025156	21.68	58.302	11.083	48299641.873482
2014/02/07	11:17:50	--	ok	462.9300	69.656	0.025156	21.65	58.420	11.087	49807718.643456
2014/02/07	11:32:02	ok	ok	462.8880	69.669	0.025087	21.32	59.226	11.027	45593300.395480
2014/02/07	11:48:05	ok	ok	463.1080	69.726	0.025171	21.48	59.221	11.129	45810268.712262
2014/02/07	12:03:43	ok	ok	463.0500	69.896	0.025189	21.52	59.532	11.213	44063670.222667
2014/02/07	12:21:33	ok	ok	462.9560	69.630	0.025151	22.18	58.625	11.470	48699600.968384
2014/02/07	12:22:32	--	ok	462.9540	69.650	0.025151	22.27	58.608	11.526	46418082.425276
2014/02/07	12:37:50	ok	ok	462.8600	69.850	0.025165	21.09	61.017	11.210	49123918.787156
2014/02/07	12:53:40	ok	ok	463.0640	69.652	0.025176	20.95	59.717	10.883	49477018.483091
2014/02/07	12:54:39	--	ok	463.0760	69.711	0.025176	21.14	59.412	10.947	52344758.448134
2014/02/07	13:09:18	ok	ok	463.0060	69.692	0.02513	20.67	60.008	10.759	46776575.168680
2014/02/07	13:10:17	--	ok	463.1880	69.814	0.02513	20.94	59.319	10.804	51055444.125277
2014/02/07	13:26:14	ok	ok	463.0360	69.876	0.025176	20.56	59.686	10.633	50330211.393123
2014/02/07	13:40:46	ok	ok	462.8240	69.634	0.025116	20.45	59.790	10.584	48893417.546916
2014/02/07	13:41:45	--	ok	463.0240	69.718	0.025116	20.74	59.105	10.641	50151902.195491
2014/02/07	13:56:38	ok	ok	462.9800	69.639	0.025178	20.71	58.886	10.583	56144596.124806
2014/02/07	13:57:37	--	ok	462.9760	69.668	0.025178	20.78	58.928	10.633	50114137.221483
2014/02/07	14:10:56	ok	ok	462.9440	69.682	0.025103	20.46	59.731	10.580	54898905.148519
2014/02/07	14:11:55	--	ok	463.1560	69.799	0.025103	20.76	58.986	10.632	52664558.475277
2014/02/07	14:29:39	ok	ok	463.1080	69.692	0.025187	20.68	58.821	10.553	54709732.132250
2014/02/07	14:30:38	--	ok	463.1380	69.753	0.025187	20.86	58.635	10.630	49640048.943900
2014/02/07	14:43:42	ok	ok	462.8560	69.651	0.025101	20.74	58.708	10.569	48186933.813006
2014/02/07	14:44:41	--	ok	463.0440	69.747	0.025101	20.82	58.720	10.621	50443373.763762
2014/02/07	15:01:24	ok	ok	462.9660	69.634	0.025179	20.72	58.644	10.545	52156484.084653
2014/02/07	15:02:23	--	ok	462.9800	69.681	0.025179	20.90	58.549	10.639	53652549.123634
2014/02/07	15:15:37	ok	ok	462.9600	69.695	0.025103	20.82	58.812	10.637	55393600.681034
2014/02/07	15:16:36	--	ok	463.1960	69.804	0.025103	21.08	58.424	10.728	51884922.932984
2014/02/07	15:33:48	ok	ok	463.1560	69.688	0.025183	21.14	58.280	10.739	54241330.458737
2014/02/07	15:34:47	--	ok	463.1580	69.735	0.025183	21.29	58.211	10.819	46561765.641665
2014/02/07	15:50:00	ok	ok	462.8320	69.638	0.025104	21.37	58.499	10.923	51912908.471122
2014/02/07	15:50:59	--	ok	463.0180	69.710	0.025104	21.58	58.072	10.976	50279635.089785
2014/02/07	16:05:58	ok	ok	463.0580	69.650	0.02518	21.34	58.188	10.846	49557042.581311
2014/02/07	16:06:58	--	ok	463.0700	69.689	0.02518	21.44	58.111	10.895	50756285.065376
2014/02/07	16:22:09	ok	ok	463.0260	69.674	0.025203	20.76	59.535	10.730	53358731.303654
2014/02/07	16:40:48	ok	ok	463.1460	69.689	0.025185	21.06	58.084	10.653	54425527.979285
2014/02/07	16:41:47	--	ok	463.1100	69.723	0.025185	21.20	58.044	10.732	49729576.843611
2014/02/07	16:55:00	ok	ok	462.8060	69.621	0.025147	20.67	59.155	10.606	46334272.904317
2014/02/07	16:55:59	--	ok	463.0140	69.691	0.025147	21.07	58.116	10.665	45594982.205102
2014/02/07	17:12:33	ok	ok	463.1760	69.730	0.025182	20.71	58.489	10.511	56849305.591734
2014/02/07	17:26:07	ok	ok	462.8320	69.641	0.025106	20.65	58.327	10.446	56710863.125195
2014/02/07	17:27:07	--	ok	462.9840	69.730	0.025106	20.75	58.220	10.487	51648302.711923
2014/02/07	17:44:50	ok	ok	463.0800	69.678	0.025191	20.52	58.184	10.342	50098120.025718
2014/02/07	17:45:49	--	ok	463.0500	69.730	0.025191	20.62	58.108	10.388	49740496.322550
2014/02/07	17:59:36	ok	ok	462.8200	69.632	0.025141	20.11	59.006	10.240	49558807.232648
2014/02/07	18:00:35	--	ok	462.9620	69.720	0.025141	20.45	58.174	10.298	48232809.496324
2014/02/07	18:16:45	ok	ok	463.1980	69.760	0.025205	20.20	58.135	10.142	52899670.214571
2014/02/07	18:30:22	ok	ok	462.8760	69.672	0.025117	20.16	58.160	10.123	48246179.022274
2014/02/07	18:31:21	--	ok	463.0260	69.773	0.025117	20.25	58.112	10.168	46277577.894308
2014/02/07	18:50:23	ok	ok	463.1940	69.774	0.025185	19.69	58.941	9.980	52346904.463456
2014/02/07	19:04:16	ok	ok	462.8500	69.701	0.025132	19.77	58.466	9.946	54329310.118709
2014/02/07	19:05:15	--	ok	463.0080	69.780	0.025132	19.92	58.245	9.996	51403890.378211
2014/02/07	19:22:06	ok	ok	463.1860	69.796	0.025189	19.51	58.821	9.855	54577628.994372
2014/02/07	19:36:21	ok	ok	463.0820	69.803	0.025138	19.70	58.058	9.837	48961381.954930
2014/02/07	19:56:09	ok	ok	463.1700	69.788	0.025183	19.38	58.649	9.752	57408426.638216
2014/02/07	20:11:48	ok	ok	463.1680	69.825	0.025145	19.48	58.238	9.741	54214601.122622
2014/02/07	20:30:45	ok	ok	463.1980	69.814	0.025209	19.35	58.309	9.678	53393470.394478
2014/02/07	20:44:50	ok	ok	462.8660	69.716	0.025135	19.35	58.218	9.663	52985520.398488
2014/02/07	20:45:49	--	ok	463.0140	69.801	0.025135	19.46	58.174	9.718	50042324.543880
2014/02/07	21:03:58	ok	ok	463.1640	69.801	0.02521	19.26	58.295	9.625	52625227.341702
2014/02/07	21:19:07	ok	ok	462.8960	69.746	0.025138	19.16	58.432	9.591	55471300.215036
2014/02/07	21:20:06	--	ok	463.0780	69.820	0.025138	19.40	57.981	9.652	52189227.433444
2014/02/07	21:38:02	ok	ok	463.1940	69.813	0.025214	19.14	58.368	9.569	53186921.693726
2014/02/07	21:52:20	ok	ok	462.8640	69.729	0.025138	19.32	57.878	9.590	50218022.596267
2014/02/07	21:53:19	--	ok	463.0400	69.806	0.025138	19.42	58.045	9.674	48601068.407815
2014/02/07	22:11:03	ok	ok	463.1760	69.791	0.025204	19.10	58.575	9.580	53222536.490769
2014/02/07	22:24:56	ok	ok	462.8720	69.713	0.025139	19.27	58.083	9.596	54499663.069829
2014/02/07	22:25:55	--	ok	463.0180	69.804	0.025139	19.45	57.989	9.682	53467598.252846
2014/02/07	22:43:50	ok	ok	463.1440	69.801	0.025214	19.26	58.143	9.600	55611830.535189
2014/02/07	22:44:50	--	ok	463.1880	69.832	0.025214	19.52	57.786	9.688	56598113.158697
2014/02/07	22:58:48	ok	ok	462.9200	69.743	0.02514	19.29	58.147	9.617	57429556.455530
2014/02/07	22:59:47	--	ok	463.0860	69.824	0.02514	19.50	57.814	9.681	54278593.056976
2014/02/07	23:17:42	ok	ok	463.1720	69.792	0.025212	19.27	58.175	9.611	56218092.559240
2014/02/07	23:32:01	ok	ok	462.9160	69.722	0.02514	19.36	57.975	9.629	59005922.506192
2014/02/07	23:33:00	--	ok	463.0880	69.808	0.02514	19.56	57.762	9.706	55093058.952582
2014/02/07	23:51:18	ok	ok	463.1580	69.780	0.025202	19.30	58.271	9.644	55131467.555193
2014/02/08	00:05:07	ok	ok	462.8240	69.676	0.025137	19.50	57.844	9.686	54082881.567021
2014/02/08	00:06:06	--	ok	463.0020	69.802	0.025137	19.62	57.740	9.737	55667392.693715
2014/02/08	00:23:57	ok	ok	463.1660	69.790	0.025213	19.37	58.068	9.650	55723422.551896
2014/02/08	00:38:28	ok	ok	462.8980	69.728	0.02514	19.49	57.812	9.675	57252521.940945
2014/02/08	00:39:27	--	ok	463.1060	69.819	0.02514	19.64	57.713	9.744	53043842.733116
2014/02/08	00:57:34	ok	ok	463.1760	69.788	0.025214	19.35	58.187	9.658	55943772.597457
2014/02/08	01:11:39	ok	ok	462.8820	69.693	0.025139	19.51	57.754	9.677	52912416.743387
2014/02/08	01:12:38	--	ok	463.0560	69.800	0.025139	19.61	57.739	9.731	49772456.081341
2014/02/08	01:30:42	ok	ok	463.1380	69.770	0.025205	19.25	58.354	9.629	52650980.434177
2014/02/08	01:44:21	ok	ok	462.9400	69.726	0.025142	19.46	57.869	9.667	53621172.959731
2014/02/08	01:45:20	--	ok	463.0860	69.814	0.025142	19.64	57.713	9.744	58786958.663714
2014/02/08	02:03:13	ok	ok	463.1780	69.788	0.025216	19.42	58.015	9.669	56353163.360572
2014/02/08	02:17:41	ok	ok	462.9900	69.764	0.025147	19.50	57.753	9.671	56603395.454678
2014/02/08	02:18:40	--	ok	463.1900	69.840	0.025147	19.63	57.650	9.728	55044607.617011
2014/02/08	02:36:33	ok	ok	463.1440	69.770	0.025216	19.40	58.164	9.683	56412426.165512
2014/02/08	02:51:02	ok	ok	462.9460	69.746	0.025144	19.49	57.873	9.685	51692905.816665
2014/02/08	02:52:02	--	ok	463.1180	69.818	0.025144	19.66	57.685	9.751	48234046.719474
2014/02/08	03:09:55	ok	ok	463.1420	69.766	0.025205	19.37	58.190	9.670	54199351.253455
2014/02/08	03:23:19	ok	ok	462.8920	69.718	0.025143	19.62	57.649	9.722	58716003.232877
2014/02/08	03:24:18	--	ok	463.0980	69.812	0.025143	19.73	57.666	9.787	53924623.480299
2014/02/08	03:42:12	ok	ok	463.1800	69.794	0.025215	19.52	57.878	9.703	54552543.757066
2014/02/08	03:56:42	ok	ok	462.9820	69.731	0.025144	19.72	57.542	9.761	56040073.833391
2014/02/08	03:57:42	--	ok	463.1580	69.819	0.025144	19.86	57.532	9.839	49901404.171463
2014/02/08	04:15:37	ok	ok	463.1620	69.776	0.025205	19.46	58.296	9.739	55587301.258336
2014/02/08	04:29:15	ok	ok	463.0260	69.748	0.025146	19.69	57.659	9.763	53015981.712768
2014/02/08	04:30:14	--	ok	463.1420	69.831	0.025146	19.82	57.618	9.831	53192912.750599
2014/02/08	04:48:08	ok	ok	463.1600	69.770	0.025204	19.54	58.247	9.776	55829616.619634
2014/02/08	05:01:58	ok	ok	462.8900	69.701	0.025142	19.74	57.637	9.788	56557965.955987
2014/02/08	05:02:57	--	ok	463.0620	69.802	0.025142	19.87	57.687	9.872	51851121.883564
2014/02/08	05:21:02	ok	ok	463.1220	69.776	0.025215	19.66	57.930	9.792	54968757.282530
2014/02/08	05:34:54	ok	ok	462.8760	69.692	0.025141	19.86	57.655	9.860	56035682.487785
2014/02/08	05:35:54	--	ok	463.0800	69.791	0.025141	19.90	57.661	9.884	50471555.546569
2014/02/08	05:53:58	ok	ok	463.1700	69.769	0.025205	19.62	58.229	9.819	56389296.074642
2014/02/08	06:08:41	ok	ok	463.1940	69.840	0.025155	20.01	57.494	9.919	51424320.526468
2014/02/08	06:26:55	ok	ok	463.1940	69.765	0.025227	19.90	57.630	9.879	53947845.940957
2014/02/08	06:41:38	ok	ok	463.0120	69.759	0.025146	19.82	57.893	9.878	55908261.234937
2014/02/08	06:42:37	--	ok	463.1700	69.834	0.025146	20.04	57.591	9.953	56398438.639804
2014/02/08	07:00:15	ok	ok	463.1720	69.779	0.025216	19.80	58.043	9.892	59792250.456282
2014/02/08	07:15:02	ok	ok	462.9640	69.739	0.025145	20.08	57.474	9.957	56378194.075541
2014/02/08	07:16:01	--	ok	463.0620	69.800	0.025145	20.05	57.623	9.965	53341933.679559
2014/02/08	07:33:55	ok	ok	463.1500	69.772	0.025216	19.80	57.921	9.871	55664420.796060
2014/02/08	07:48:28	ok	ok	463.0480	69.781	0.025151	20.00	57.493	9.913	57778783.478914
2014/02/08	07:49:28	--	ok	463.1760	69.834	0.025151	20.01	57.586	9.935	51941552.187909
2014/02/08	08:07:25	ok	ok	463.1580	69.777	0.025219	19.74	57.912	9.835	56857908.817904
2014/02/08	08:22:09	ok	ok	462.8140	69.681	0.025141	20.04	57.407	9.922	57394943.101258
2014/02/08	08:23:08	--	ok	462.9000	69.730	0.025141	19.99	57.522	9.913	53765632.565905
2014/02/08	08:40:50	ok	ok	463.1120	69.748	0.025215	19.88	57.566	9.857	56740724.420607
2014/02/08	08:41:49	--	ok	463.1700	69.800	0.025215	20.05	57.378	9.923	52851949.606262
2014/02/08	08:54:54	ok	ok	462.9520	69.747	0.025147	20.10	57.416	9.958	56885685.269652
2014/02/08	08:55:53	--	ok	463.0400	69.792	0.025147	20.03	57.558	9.942	53141102.602769
2014/02/08	09:13:50	ok	ok	463.1400	69.766	0.025218	19.84	57.896	9.890	56730139.795962
2014/02/08	09:27:55	ok	ok	462.9280	69.711	0.025146	20.20	57.431	10.019	56010741.014674
2014/02/08	09:28:54	--	ok	463.0300	69.785	0.025146	20.12	57.542	9.992	52962837.746366
2014/02/08	09:46:51	ok	ok	463.1600	69.764	0.025216	19.94	57.881	9.945	57358692.655484
2014/02/08	10:00:44	ok	ok	462.8400	69.677	0.025141	20.20	57.554	10.041	56538161.378270
2014/02/08	10:01:43	--	ok	462.9480	69.736	0.025141	20.24	57.499	10.054	48104745.776455
2014/02/08	10:19:53	ok	ok	463.1240	69.746	0.025215	20.08	57.780	10.010	55054809.905777
2014/02/08	10:20:52	--	ok	463.1960	69.811	0.025215	20.35	57.331	10.090	48633108.191054
2014/02/08	10:34:10	ok	ok	462.8200	69.641	0.025138	20.25	57.500	10.060	50671949.457182
2014/02/08	10:35:09	--	ok	462.9920	69.730	0.025138	20.40	57.400	10.131	55590497.724931
2014/02/08	10:52:53	ok	ok	463.1780	69.762	0.025214	20.18	57.857	10.082	54368192.611200
2014/02/08	11:08:05	ok	ok	463.0460	69.728	0.025237	20.05	58.601	10.134	57577965.645925
2014/02/08	11:27:01	ok	ok	463.1760	69.720	0.02522	20.46	57.348	10.157	55791455.519640
2014/02/08	11:28:01	--	ok	463.1900	69.777	0.02522	20.63	57.313	10.252	52389514.592207
2014/02/08	11:41:59	ok	ok	463.0940	69.744	0.025237	20.29	58.241	10.214	56779751.561985
2014/02/08	12:01:06	ok	ok	463.1820	69.725	0.025218	20.62	57.372	10.257	56321857.635154
2014/02/08	12:02:05	--	ok	463.1800	69.779	0.025218	20.77	57.272	10.329	56305074.392691
2014/02/08	12:16:28	ok	ok	462.9980	69.694	0.025232	20.45	58.204	10.303	56381595.937628
2014/02/08	12:35:34	ok	ok	463.1800	69.707	0.025215	20.86	57.286	10.385	58436508.832816
2014/02/08	12:36:34	--	ok	463.2000	69.759	0.025215	21.00	57.184	10.451	54795734.297461
2014/02/08	12:50:30	ok	ok	463.0000	69.684	0.025136	21.03	57.189	10.470	59036591.208986
2014/02/08	12:51:30	--	ok	463.1420	69.790	0.025136	21.14	57.205	10.541	53941583.439666
2014/02/08	13:09:26	ok	ok	463.1440	69.697	0.025203	20.98	57.642	10.523	60275684.766923
2014/02/08	13:24:38	ok	ok	463.0420	69.675	0.025226	20.95	58.220	10.610	58201040.437275
2014/02/08	13:43:59	ok	ok	463.1340	69.676	0.025199	21.24	57.528	10.662	58263203.745492
2014/02/08	13:44:58	--	ok	463.1980	69.741	0.025199	21.56	57.053	10.771	53794503.687140
2014/02/08	13:59:24	ok	ok	462.8920	69.630	0.025216	21.21	58.076	10.744	59990100.178343
2014/02/08	14:00:23	--	ok	463.1400	69.718	0.025216	21.63	57.095	10.823	52110171.863370
2014/02/08	14:18:45	ok	ok	463.1480	69.688	0.025195	21.47	57.502	10.799	57550916.300769
2014/02/08	14:34:09	ok	ok	463.0480	69.678	0.025222	21.28	58.332	10.836	57813133.445647
2014/02/08	14:54:11	ok	ok	463.1460	69.681	0.025193	21.78	57.610	11.015	56867096.528358
2014/02/08	15:10:15	ok	ok	463.0380	69.659	0.025223	21.44	59.061	11.073	50030209.570147
2014/02/08	15:28:03	ok	ok	462.8520	69.838	0.025225	21.17	59.355	10.956	40038875.087924
2014/02/08	15:45:00	ok	ok	462.8120	69.644	0.025183	20.74	59.715	10.750	45272854.007890
2014/02/08	15:45:59	--	ok	462.9420	69.698	0.025183	20.66	59.824	10.720	34263455.339228
2014/02/08	16:03:03	ok	ok	462.9200	69.641	0.025223	19.90	61.248	10.499	43585023.557219
2014/02/08	16:04:02	--	ok	463.0420	69.734	0.025223	20.33	60.227	10.587	35913357.108808
2014/02/08	16:18:13	ok	ok	462.8760	69.676	0.025184	19.97	60.321	10.383	39226969.684999
2014/02/08	16:19:13	--	ok	462.9360	69.746	0.025184	19.91	60.524	10.381	41007350.698348
2014/02/08	16:37:35	ok	ok	463.0100	69.682	0.025236	19.52	60.552	10.151	37650026.019909
2014/02/08	16:38:34	--	ok	462.8780	69.665	0.025236	19.48	60.576	10.132	40975155.950341
2014/02/08	16:53:26	ok	ok	462.8760	69.676	0.025255	18.79	62.030	9.962	40271049.747178
2014/02/08	16:54:26	--	ok	463.0720	69.793	0.025255	19.22	60.746	10.006	34621153.364675
2014/02/08	17:11:28	ok	ok	463.0040	69.712	0.025248	18.91	60.877	9.846	41439055.408859
2014/02/08	17:12:28	--	ok	462.8500	69.707	0.025248	18.86	60.929	9.826	41204187.439515
2014/02/08	17:27:20	ok	ok	463.0680	69.792	0.025269	18.29	62.128	9.687	42213731.550843
2014/02/08	17:45:36	ok	ok	462.8720	69.668	0.025257	18.08	62.303	9.594	40849284.769581
