# Supplementary material for: Plastic Creep Constraint in Nylon Instrument Strings
Source: Materials (Basel). 2025 Jan 7;18(2):223. doi: 10.3390/ma18020223 (PMC11766866; doi:10.3390/ma18020223)
Supplement: Supplementary file 1 [file materials-18-00223-s001.zip › data_files/string_N20_nylon/string_test_data_N20_step_7.csv]

Date	Time	+-	f0	Frequency	Tension	LengthAdj	Temp	Rel.Hm	Abs.Hm	Pk.Magnitude
2014/02/08	17:59:38	--	ok	461.224	69.435	0.025257	12.09	64.993	6.954	45458337.3
2014/02/08	17:59:53	--	ok	425.126	59.865	0.023605	12.15	64.974	6.978	79083074.98
2014/02/08	18:00:07	--	ok	428.554	60.715	0.023803	12.06	64.988	6.94	73272382.38
2014/02/08	18:00:20	--	ok	428.772	60.792	0.023826	12.08	65.02	6.952	68220149.19
2014/02/08	18:00:20	--	ok	428.772	60.792	0.023838	12.08	65.02	6.952	68220149.19
2014/02/08	18:10:48	--	ok	432.4020	61.648	0.023838	18.21	52.767	8.188	74170416.131198
2014/02/08	18:11:02	--	ok	428.7500	60.588	0.023658	18.08	52.873	8.142	69207956.079553
2014/02/08	18:11:15	ok	ok	428.9100	60.628	0.02367	17.81	53.329	8.081	72550277.784900
2014/02/08	18:12:27	ok	ok	428.8660	60.581	0.023646	18.21	53.262	8.265	72981097.520837
2014/02/08	18:13:26	--	ok	429.1360	60.672	0.023646	18.42	53.477	8.403	71154858.075393
2014/02/08	18:30:29	ok	ok	429.0180	60.581	0.023555	18.98	55.007	8.934	95698242.597052
2014/02/08	18:47:30	ok	ok	428.9880	60.486	0.023544	19.38	55.651	9.253	107061151.279234
2014/02/08	18:48:29	--	ok	429.1240	60.550	0.023544	19.62	55.317	9.328	109240386.284207
2014/02/08	19:05:47	ok	ok	429.0980	60.548	0.023463	19.69	55.543	9.405	96387733.180052
2014/02/08	19:24:44	ok	ok	428.9780	60.385	0.023498	19.74	56.104	9.528	101844991.411383
2014/02/08	19:25:43	--	ok	429.0600	60.428	0.023498	19.96	55.706	9.583	92729785.924476
2014/02/08	19:42:22	ok	ok	429.1040	60.479	0.023472	19.93	55.855	9.592	98439174.514214
2014/02/08	20:01:31	ok	ok	429.0540	60.375	0.023472	19.91	56.313	9.659	102587683.752931
2014/02/08	20:02:30	--	ok	429.1540	60.437	0.023472	20.11	55.882	9.698	100214891.948832
2014/02/08	20:18:41	ok	ok	429.0920	60.425	0.023436	20.08	55.908	9.685	92577845.829176
2014/02/08	20:38:05	ok	ok	429.0500	60.359	0.023449	19.98	56.447	9.722	103962648.394925
2014/02/08	20:39:04	--	ok	429.1360	60.412	0.023449	20.27	55.967	9.804	95947060.617331
2014/02/08	20:55:29	ok	ok	429.1540	60.440	0.023429	20.18	56.046	9.766	90838976.298298
2014/02/08	21:14:12	ok	ok	429.0200	60.348	0.023431	20.11	56.343	9.778	92618384.090545
2014/02/08	21:15:11	--	ok	429.1520	60.397	0.023431	20.30	56.002	9.827	90388179.032429
2014/02/08	21:30:17	ok	ok	429.0560	60.391	0.023364	20.18	56.200	9.793	90758378.994430
2014/02/08	21:50:57	ok	ok	429.1000	60.369	0.023414	20.08	56.462	9.781	102632618.944592
2014/02/08	21:51:56	--	ok	429.1360	60.399	0.023414	20.30	56.033	9.832	106187975.341976
2014/02/08	22:07:28	ok	ok	429.0400	60.373	0.023347	20.17	56.137	9.776	93380902.769446
2014/02/08	22:25:57	ok	ok	429.0380	60.348	0.023401	20.04	56.425	9.752	88084033.290570
2014/02/08	22:26:56	--	ok	429.1200	60.383	0.023401	20.24	56.055	9.802	91558427.351913
2014/02/08	22:42:28	ok	ok	429.0580	60.381	0.023338	20.04	56.241	9.720	86354176.600093
2014/02/08	23:00:59	ok	ok	428.9940	60.334	0.023389	19.94	56.472	9.703	96974603.148830
2014/02/08	23:01:58	--	ok	429.0420	60.358	0.023389	20.13	56.193	9.763	101092024.152120
2014/02/08	23:17:31	ok	ok	429.0000	60.358	0.023325	20.06	56.121	9.711	92946703.051577
2014/02/08	23:18:30	--	ok	429.1520	60.441	0.023325	20.12	56.191	9.757	96631456.501198
2014/02/08	23:38:11	ok	ok	428.9900	60.340	0.023378	19.90	56.435	9.674	96347697.711138
2014/02/08	23:39:10	--	ok	429.0700	60.362	0.023378	20.06	56.213	9.727	99170739.163670
2014/02/08	23:54:28	ok	ok	429.0620	60.380	0.023315	20.00	56.081	9.670	84762767.856013
2014/02/08	23:55:28	--	ok	429.2000	60.453	0.023315	20.02	56.176	9.698	90335044.919316
2014/02/09	00:13:35	ok	ok	429.0020	60.334	0.023372	19.74	56.534	9.601	92116745.942731
2014/02/09	00:14:34	--	ok	429.1240	60.381	0.023372	19.98	56.109	9.663	90829376.403682
2014/02/09	00:29:36	ok	ok	429.1140	60.374	0.023314	19.80	56.328	9.600	92525566.925370
2014/02/09	00:48:13	ok	ok	429.0480	60.335	0.023364	19.66	56.491	9.549	92272329.751089
2014/02/09	00:49:12	--	ok	429.1200	60.364	0.023364	19.87	56.215	9.620	88323777.055782
2014/02/09	01:04:28	ok	ok	429.1140	60.383	0.02331	19.76	56.230	9.560	84847359.157157
2014/02/09	01:23:32	ok	ok	429.0240	60.327	0.023355	19.64	56.335	9.511	96622095.861685
2014/02/09	01:24:31	--	ok	429.1180	60.363	0.023355	19.87	56.092	9.599	98919195.487945
2014/02/09	01:39:43	ok	ok	429.1260	60.378	0.023311	19.70	56.221	9.525	97512862.550782
2014/02/09	01:58:37	ok	ok	429.0640	60.335	0.023349	19.56	56.537	9.501	101702520.083708
2014/02/09	01:59:36	--	ok	429.1100	60.362	0.023349	19.79	56.173	9.567	103708155.991321
2014/02/09	02:14:37	ok	ok	429.1200	60.375	0.023296	19.69	56.188	9.514	93470142.683477
2014/02/09	02:33:28	ok	ok	428.9740	60.319	0.02334	19.54	56.473	9.479	86005459.127809
2014/02/09	02:34:27	--	ok	429.0680	60.341	0.02334	19.75	56.105	9.534	90279551.821387
2014/02/09	02:49:27	ok	ok	429.0880	60.358	0.023292	19.56	56.292	9.459	96008116.284750
2014/02/09	03:08:17	ok	ok	429.0320	60.324	0.023336	19.43	56.548	9.430	87382231.699029
2014/02/09	03:09:16	--	ok	429.1300	60.358	0.023336	19.64	56.150	9.480	92595421.063200
2014/02/09	03:24:17	ok	ok	429.1480	60.374	0.023289	19.50	56.221	9.414	102071957.580728
2014/02/09	03:43:34	ok	ok	429.0400	60.325	0.023331	19.38	56.449	9.386	92494132.627936
2014/02/09	03:44:33	--	ok	429.1280	60.352	0.023331	19.61	56.084	9.452	89097645.642293
2014/02/09	03:59:22	ok	ok	429.1140	60.360	0.02329	19.47	56.156	9.387	84838475.672932
2014/02/09	04:18:14	ok	ok	429.0360	60.323	0.023325	19.34	56.566	9.383	100123712.630242
2014/02/09	04:19:13	--	ok	429.1200	60.346	0.023325	19.54	56.074	9.412	101747947.498530
2014/02/09	04:34:01	ok	ok	429.0820	60.352	0.023284	19.38	56.204	9.345	94029778.413284
2014/02/09	04:53:19	ok	ok	429.0000	60.319	0.023319	19.24	56.612	9.336	101805963.083891
2014/02/09	04:54:19	--	ok	429.1120	60.346	0.023319	19.51	56.131	9.405	104614674.960551
2014/02/09	05:08:53	ok	ok	429.1080	60.353	0.02328	19.41	56.177	9.357	99912511.912977
2014/02/09	05:27:43	ok	ok	429.0200	60.322	0.023313	19.28	56.526	9.344	99802574.906612
2014/02/09	05:28:43	--	ok	429.1040	60.346	0.023313	19.53	56.165	9.421	96759137.290977
2014/02/09	05:43:46	ok	ok	429.1280	60.352	0.023277	19.46	56.123	9.376	89297442.890401
2014/02/09	06:03:54	ok	ok	429.0180	60.321	0.02331	19.28	56.434	9.329	88801053.890954
2014/02/09	06:04:54	--	ok	429.1220	60.357	0.02331	19.52	56.102	9.405	93132756.064879
2014/02/09	06:19:54	ok	ok	429.1240	60.364	0.023278	19.30	56.314	9.320	99865136.560298
2014/02/09	06:39:37	ok	ok	429.0440	60.330	0.023305	19.24	56.581	9.331	90576972.050125
2014/02/09	06:40:36	--	ok	429.1440	60.362	0.023305	19.45	56.153	9.375	88338651.105983
2014/02/09	06:55:37	ok	ok	429.1420	60.359	0.02327	19.30	56.284	9.315	104249526.707397
2014/02/09	07:16:14	ok	ok	429.0580	60.325	0.023302	19.14	56.597	9.279	94312618.051074
2014/02/09	07:17:14	--	ok	429.1460	60.363	0.023302	19.42	56.087	9.348	91943084.176848
2014/02/09	07:31:35	ok	ok	428.8800	60.312	0.023235	19.31	56.193	9.305	97868955.619263
2014/02/09	07:32:35	--	ok	429.0320	60.353	0.023235	19.44	56.182	9.375	92424932.542147
2014/02/09	07:51:19	ok	ok	429.0180	60.315	0.023297	19.18	56.633	9.307	88458382.985178
2014/02/09	07:52:18	--	ok	429.1240	60.344	0.023297	19.41	56.177	9.357	92160866.158487
2014/02/09	08:08:38	ok	ok	429.0960	60.353	0.02328	19.29	56.313	9.314	86428952.716618
2014/02/09	08:28:08	ok	ok	429.0000	60.309	0.023292	19.24	56.459	9.311	96378679.164235
2014/02/09	08:29:07	--	ok	429.0640	60.329	0.023292	19.42	56.148	9.358	91130207.032191
2014/02/09	08:45:18	ok	ok	429.1240	60.358	0.023277	19.30	56.314	9.320	94736795.553027
2014/02/09	09:05:05	ok	ok	428.9940	60.311	0.023288	19.21	56.577	9.314	105795134.577959
2014/02/09	09:06:04	--	ok	429.0900	60.336	0.023288	19.46	56.154	9.381	98770731.418982
2014/02/09	09:20:30	ok	ok	428.8960	60.309	0.023224	19.34	56.351	9.348	89160677.208914
2014/02/09	09:21:29	--	ok	429.0660	60.356	0.023224	19.48	56.188	9.398	93262457.888156
2014/02/09	09:40:45	ok	ok	429.0160	60.311	0.023282	19.35	56.444	9.369	97789400.518958
2014/02/09	09:41:44	--	ok	429.1400	60.336	0.023282	19.65	56.060	9.470	96447840.643443
2014/02/09	09:56:10	ok	ok	428.8020	60.302	0.023217	19.54	56.166	9.427	90775100.811406
2014/02/09	09:57:09	--	ok	428.9680	60.327	0.023217	19.62	56.147	9.468	90614460.652582
2014/02/09	10:16:52	ok	ok	428.9980	60.313	0.023275	19.50	56.375	9.440	85920383.597581
2014/02/09	10:17:51	--	ok	429.1120	60.332	0.023275	19.73	56.102	9.522	86789699.079660
2014/02/09	10:32:17	ok	ok	428.8840	60.309	0.023212	19.73	56.010	9.506	87964211.840641
2014/02/09	10:33:16	--	ok	429.0820	60.349	0.023212	19.80	56.082	9.558	92184065.831629
2014/02/09	10:51:25	ok	ok	429.0320	60.314	0.02327	19.60	56.513	9.519	93205560.064390
2014/02/09	10:52:24	--	ok	429.1100	60.334	0.02327	19.86	56.060	9.588	91284874.303068
2014/02/09	11:07:16	ok	ok	428.9440	60.313	0.023212	19.86	56.214	9.614	90887946.442902
2014/02/09	11:08:15	--	ok	429.0980	60.346	0.023212	19.97	56.107	9.658	93266912.834646
2014/02/09	11:27:32	ok	ok	429.0220	60.315	0.023263	19.87	56.369	9.646	90194082.174904
2014/02/09	11:28:31	--	ok	429.1460	60.332	0.023263	20.11	56.005	9.719	90572741.282658
2014/02/09	11:43:09	ok	ok	429.0460	60.328	0.023215	19.99	56.325	9.706	98682909.502747
2014/02/09	12:03:36	ok	ok	429.0000	60.310	0.023254	20.08	56.308	9.755	88351830.842076
2014/02/09	12:04:35	--	ok	429.1260	60.323	0.023254	20.30	55.910	9.811	94364958.219725
2014/02/09	12:19:27	ok	ok	429.0220	60.324	0.023215	20.15	56.503	9.828	92592525.421746
2014/02/09	12:39:43	ok	ok	429.0240	60.313	0.023247	20.31	56.435	9.909	92245702.845897
2014/02/09	12:40:42	--	ok	429.1160	60.325	0.023247	20.54	55.946	9.955	92937659.013111
2014/02/09	12:55:20	ok	ok	429.0180	60.322	0.023219	20.39	56.539	9.973	95786804.223963
2014/02/09	13:13:36	ok	ok	428.9740	60.312	0.023236	20.55	56.255	10.016	104750278.251510
2014/02/09	13:14:35	--	ok	429.0720	60.322	0.023236	20.80	55.891	10.097	101072756.992514
2014/02/09	13:29:14	ok	ok	429.0800	60.329	0.023241	20.68	56.275	10.096	100198580.713985
2014/02/09	13:45:56	ok	ok	429.0260	60.317	0.023229	20.99	56.074	10.243	94643240.293658
2014/02/09	13:46:55	--	ok	429.1120	60.330	0.023229	21.20	55.858	10.328	92278103.775669
2014/02/09	14:01:37	ok	ok	429.1360	60.334	0.023236	21.04	56.236	10.302	96524317.677722
2014/02/09	14:20:07	ok	ok	429.0480	60.317	0.023214	21.31	55.782	10.380	94271070.727401
2014/02/09	14:21:06	--	ok	428.9560	60.315	0.023214	21.36	55.851	10.423	98307766.886347
2014/02/09	14:35:44	ok	ok	429.1120	60.335	0.023232	21.14	56.251	10.365	103108115.234820
2014/02/09	14:54:41	ok	ok	428.9800	60.319	0.023213	21.27	56.054	10.406	108984658.503138
2014/02/09	14:55:40	--	ok	429.0800	60.328	0.023213	21.46	55.711	10.457	94731946.642886
2014/02/09	15:10:06	ok	ok	429.0840	60.334	0.023225	21.59	55.916	10.575	93207794.184632
2014/02/09	15:26:50	ok	ok	429.0060	60.304	0.023191	22.35	55.283	10.923	90195448.545444
2014/02/09	15:27:50	--	ok	428.9600	60.320	0.023191	22.36	55.440	10.960	98848650.545048
2014/02/09	15:41:49	ok	ok	428.8080	60.275	0.023197	22.32	55.868	11.019	98120717.706826
2014/02/09	15:42:48	--	ok	429.0420	60.338	0.023197	22.54	55.528	11.091	93792061.670411
2014/02/09	15:58:20	ok	ok	428.9860	60.319	0.023215	20.92	57.572	10.473	77834930.673083
2014/02/09	15:59:19	--	ok	429.0640	60.328	0.023215	21.01	57.401	10.497	79696955.154875
2014/02/09	16:14:11	ok	ok	429.0980	60.337	0.023237	20.10	58.761	10.191	88746492.348493
2014/02/09	16:32:16	ok	ok	428.8260	60.298	0.023231	19.52	59.127	9.912	71536401.172295
2014/02/09	16:33:15	--	ok	428.9480	60.309	0.023231	19.69	58.727	9.944	70418814.406114
2014/02/09	16:47:41	ok	ok	428.8680	60.310	0.023188	19.22	59.110	9.737	73075311.926872
2014/02/09	16:48:40	--	ok	429.0240	60.344	0.023188	19.33	58.975	9.777	76118713.540626
2014/02/09	17:07:30	ok	ok	428.9680	60.301	0.023249	18.70	59.786	9.551	67173429.180953
2014/02/09	17:08:29	--	ok	429.0680	60.325	0.023249	18.96	59.221	9.607	68564916.448844
2014/02/09	17:22:52	ok	ok	428.8720	60.304	0.023195	18.58	59.555	9.446	67690955.579382
2014/02/09	17:23:51	--	ok	429.0100	60.350	0.023195	18.72	59.456	9.509	73718540.796690
2014/02/09	17:44:09	ok	ok	428.9940	60.306	0.02326	18.14	60.330	9.323	66216374.988509
2014/02/09	17:45:08	--	ok	429.1000	60.357	0.02326	18.46	59.627	9.391	70981270.455493
2014/02/09	17:59:32	ok	ok	428.9480	60.318	0.023204	18.12	59.905	9.247	68274616.943318
2014/02/09	18:00:31	--	ok	429.1060	60.392	0.023204	18.25	59.805	9.303	70357457.009055
2014/02/09	18:19:29	ok	ok	428.9520	60.296	0.023257	18.51	59.302	9.367	72983806.929420
2014/02/09	18:20:28	--	ok	429.1260	60.338	0.023257	18.80	58.862	9.459	77871058.764001
2014/02/09	18:35:17	ok	ok	429.0980	60.333	0.023222	19.06	58.447	9.537	89015312.330832
2014/02/09	18:55:13	ok	ok	429.0440	60.305	0.023242	19.40	57.951	9.647	90171135.440816
2014/02/09	18:56:12	--	ok	429.1240	60.322	0.023242	19.62	57.557	9.706	90579384.111283
2014/02/09	19:11:02	ok	ok	429.0740	60.312	0.023233	19.45	57.867	9.661	106516456.609459
2014/02/09	19:29:14	ok	ok	429.0380	60.304	0.023225	19.74	57.147	9.705	94677434.553599
2014/02/09	19:30:13	--	ok	428.9060	60.300	0.023225	19.68	57.230	9.685	94720734.736609
2014/02/09	19:44:50	ok	ok	429.0820	60.328	0.023238	19.51	57.326	9.605	96234345.153427
2014/02/09	20:04:20	ok	ok	429.0080	60.306	0.023232	19.43	57.222	9.543	96856524.239358
2014/02/09	20:05:19	--	ok	429.1100	60.321	0.023232	19.63	57.008	9.619	98498204.817981
2014/02/09	20:19:52	ok	ok	429.0360	60.316	0.02323	19.37	57.427	9.543	89278132.157317
2014/02/09	20:38:18	ok	ok	428.9960	60.308	0.023229	19.41	57.036	9.500	98373203.772272
2014/02/09	20:39:17	--	ok	429.0960	60.320	0.023229	19.56	56.783	9.542	93172113.671565
2014/02/09	20:54:06	ok	ok	429.1380	60.337	0.023238	19.32	57.175	9.473	89633246.327036
2014/02/09	21:14:28	ok	ok	429.0000	60.303	0.023229	19.22	56.976	9.385	89483116.991665
2014/02/09	21:15:27	--	ok	429.0900	60.318	0.023229	19.46	56.645	9.463	87752263.607181
2014/02/09	21:30:04	ok	ok	429.0840	60.330	0.023228	19.20	56.912	9.363	92675868.561500
2014/02/09	21:50:41	ok	ok	428.8040	60.278	0.023218	19.18	56.664	9.312	85685390.310561
2014/02/09	21:51:41	--	ok	428.8580	60.294	0.023218	19.30	56.590	9.365	87576275.052092
2014/02/09	22:06:05	ok	ok	429.1020	60.327	0.02323	18.92	57.145	9.248	93967433.653166
2014/02/09	22:26:02	ok	ok	429.0240	60.306	0.023228	18.96	56.784	9.211	104931835.340258
2014/02/09	22:27:01	--	ok	429.1200	60.324	0.023228	19.15	56.506	9.269	87750529.931002
2014/02/09	22:41:25	ok	ok	429.0760	60.321	0.023229	18.84	57.071	9.193	88658014.455318
2014/02/09	22:59:50	ok	ok	429.0340	60.306	0.023225	18.87	56.740	9.155	100059340.901517
2014/02/09	23:00:49	--	ok	429.1040	60.325	0.023225	19.09	56.344	9.210	101453860.721419
2014/02/09	23:15:38	ok	ok	429.1640	60.354	0.023229	18.81	56.731	9.122	94135497.383692
2014/02/09	23:36:29	ok	ok	428.9340	60.289	0.023211	19.02	56.211	9.151	90073625.513423
2014/02/09	23:37:29	--	ok	428.8020	60.285	0.023211	18.98	56.358	9.153	88104717.836560
2014/02/09	23:52:03	ok	ok	429.1640	60.344	0.023232	18.72	56.748	9.076	92125727.981139
2014/02/10	00:10:54	ok	ok	428.9800	60.298	0.023223	18.68	56.711	9.049	93211192.898497
2014/02/10	00:11:53	--	ok	429.0780	60.311	0.023223	18.90	56.316	9.103	89253133.149204
2014/02/10	00:26:02	ok	ok	429.1020	60.328	0.023224	18.58	56.910	9.027	89042794.838322
2014/02/10	00:47:30	ok	ok	428.9200	60.289	0.02321	18.78	56.236	9.026	87555895.317381
2014/02/10	00:48:30	--	ok	428.8300	60.289	0.02321	18.80	56.270	9.042	89412113.715119
2014/02/10	01:03:16	ok	ok	429.1180	60.346	0.023222	18.58	56.574	8.974	88786490.345681
2014/02/10	01:24:44	ok	ok	429.0480	60.308	0.023222	18.51	56.533	8.930	100098212.801552
2014/02/10	01:25:43	--	ok	429.1040	60.331	0.023222	18.71	56.226	8.987	94776539.007884
2014/02/10	01:40:04	ok	ok	429.0740	60.333	0.023224	18.41	56.854	8.928	93067899.700384
2014/02/10	02:00:27	ok	ok	429.0380	60.306	0.023221	18.45	56.676	8.921	91976783.634184
2014/02/10	02:01:27	--	ok	429.1260	60.336	0.023221	18.72	56.197	8.988	89646237.904752
2014/02/10	02:15:50	ok	ok	429.1100	60.341	0.023222	18.44	56.828	8.940	88721157.750274
2014/02/10	02:37:16	ok	ok	429.0320	60.307	0.023215	18.55	56.324	8.918	91544458.773565
2014/02/10	02:38:15	--	ok	429.1060	60.326	0.023215	18.73	56.106	8.979	91455329.846407
2014/02/10	02:52:52	ok	ok	429.1180	60.340	0.023217	18.53	56.474	8.931	94489928.867280
2014/02/10	03:11:42	ok	ok	429.0120	60.305	0.023215	18.44	56.583	8.901	88289676.681246
2014/02/10	03:12:41	--	ok	429.0880	60.332	0.023215	18.72	56.074	8.968	88348969.929522
2014/02/10	03:27:30	ok	ok	429.1360	60.353	0.023212	18.49	56.621	8.933	101065581.961944
2014/02/10	03:48:32	ok	ok	429.0040	60.302	0.023212	18.45	56.493	8.892	87268130.164692
2014/02/10	03:49:31	--	ok	429.0820	60.327	0.023212	18.66	56.065	8.935	92231175.391448
2014/02/10	04:04:05	ok	ok	429.1520	60.363	0.023224	18.47	56.435	8.894	88393814.926083
2014/02/10	04:23:09	ok	ok	429.0480	60.309	0.023215	18.40	56.516	8.869	88684965.652455
2014/02/10	04:24:08	--	ok	429.1720	60.358	0.023215	18.70	56.071	8.957	91245880.903721
2014/02/10	04:38:31	ok	ok	429.0780	60.330	0.023215	18.39	56.484	8.859	94333561.962767
2014/02/10	04:56:17	ok	ok	429.0160	60.300	0.0232	18.68	55.976	8.931	90422274.711291
2014/02/10	04:57:16	--	ok	428.8900	60.294	0.0232	18.62	56.090	8.918	85921833.387342
2014/02/10	05:11:26	ok	ok	429.0800	60.331	0.023213	18.36	56.571	8.857	92397157.159701
2014/02/10	05:29:25	ok	ok	428.8180	60.283	0.023198	18.39	56.209	8.816	88289672.502047
2014/02/10	05:30:24	--	ok	428.8880	60.296	0.023198	18.57	56.083	8.890	89830488.419422
2014/02/10	05:44:34	ok	ok	429.0980	60.336	0.023215	18.26	56.617	8.812	91884759.258983
2014/02/10	06:05:48	ok	ok	429.0080	60.301	0.023207	18.24	56.492	8.782	107149317.290987
2014/02/10	06:06:47	--	ok	429.0960	60.326	0.023207	18.47	56.037	8.831	107989326.349686
2014/02/10	06:21:22	ok	ok	429.1180	60.342	0.023211	18.11	56.808	8.763	90572194.789810
2014/02/10	06:38:39	ok	ok	428.8140	60.280	0.023194	18.29	56.163	8.757	87216590.506577
2014/02/10	06:39:38	--	ok	428.8300	60.289	0.023194	18.41	56.089	8.808	88073897.152741
2014/02/10	06:53:59	ok	ok	429.0660	60.327	0.023208	18.08	56.743	8.738	92893006.877440
2014/02/10	07:12:10	ok	ok	429.0080	60.306	0.023204	18.18	56.330	8.726	105326402.685009
2014/02/10	07:13:09	--	ok	429.1400	60.339	0.023204	18.40	56.088	8.802	107613316.040408
2014/02/10	07:27:44	ok	ok	429.1200	60.353	0.023213	18.20	56.394	8.746	92836138.044002
2014/02/10	07:46:47	ok	ok	429.0020	60.289	0.023195	18.44	55.849	8.786	87737909.147539
2014/02/10	07:47:46	--	ok	428.9040	60.294	0.023195	18.40	56.027	8.793	87833300.434582
2014/02/10	08:02:20	ok	ok	429.1260	60.350	0.023205	18.19	56.393	8.741	103581195.480347
2014/02/10	08:22:16	ok	ok	429.0740	60.310	0.023203	18.26	56.220	8.750	92198858.072547
2014/02/10	08:23:15	--	ok	429.1140	60.350	0.023203	18.49	55.948	8.827	93772817.247629
2014/02/10	08:37:48	ok	ok	429.0700	60.332	0.023206	18.32	56.229	8.783	89169013.194409
2014/02/10	08:57:17	ok	ok	429.0520	60.306	0.023198	18.42	56.183	8.828	90973760.693840
2014/02/10	08:58:17	--	ok	429.1280	60.336	0.023198	18.63	55.877	8.889	89573213.457865
2014/02/10	09:12:40	ok	ok	429.1040	60.325	0.023197	18.37	56.481	8.848	94694034.119884
2014/02/10	09:30:38	ok	ok	429.0240	60.297	0.023185	18.71	55.828	8.924	90383452.036450
2014/02/10	09:31:37	--	ok	428.9060	60.294	0.023185	18.71	55.950	8.943	90584906.815380
2014/02/10	09:46:01	ok	ok	429.1160	60.346	0.023208	18.60	56.332	8.946	94282741.029986
2014/02/10	10:02:56	ok	ok	428.9420	60.293	0.023185	18.74	55.924	8.955	97846555.733904
2014/02/10	10:03:55	--	ok	429.0500	60.315	0.023185	18.94	55.923	9.061	95060832.612792
2014/02/10	10:18:20	ok	ok	429.1320	60.344	0.023209	18.72	56.442	9.027	96463395.409436
2014/02/10	10:34:35	ok	ok	428.9880	60.300	0.023186	18.86	56.248	9.071	104682940.635386
2014/02/10	10:35:35	--	ok	429.0820	60.322	0.023186	19.06	55.910	9.123	99300969.172911
2014/02/10	10:49:59	ok	ok	429.1160	60.339	0.023205	18.90	56.316	9.103	104759157.666287
2014/02/10	11:09:03	ok	ok	428.9380	60.291	0.023174	19.16	55.802	9.159	94734441.010025
2014/02/10	11:10:03	--	ok	428.9780	60.305	0.023174	19.28	55.851	9.232	94728087.749364
2014/02/10	11:24:24	ok	ok	429.1200	60.334	0.023196	19.15	56.231	9.224	90738907.721254
2014/02/10	11:43:27	ok	ok	428.9020	60.291	0.023167	19.34	55.768	9.251	88558111.437524
2014/02/10	11:44:26	--	ok	428.9440	60.298	0.023167	19.43	55.781	9.302	90453501.304291
2014/02/10	11:58:36	ok	ok	429.0400	60.317	0.023188	19.24	56.183	9.265	90442973.651051
2014/02/10	12:15:18	ok	ok	429.0220	60.299	0.023164	19.57	55.832	9.388	88107639.226447
2014/02/10	12:16:17	--	ok	428.9720	60.302	0.023164	19.58	55.926	9.409	90796438.708848
2014/02/10	12:30:29	ok	ok	429.0420	60.318	0.023185	19.40	56.329	9.377	89735017.274268
2014/02/10	12:46:59	ok	ok	428.9580	60.296	0.023156	19.73	55.795	9.470	91380076.722394
2014/02/10	12:47:58	--	ok	428.8620	60.295	0.023156	19.74	55.950	9.502	92688881.377494
2014/02/10	13:02:21	ok	ok	429.0720	60.323	0.023176	19.64	56.181	9.485	92114175.751517
2014/02/10	13:20:34	ok	ok	428.9820	60.299	0.023151	19.97	55.738	9.594	92021408.502754
2014/02/10	13:21:33	--	ok	428.8700	60.299	0.023151	19.94	55.826	9.592	95080318.690385
2014/02/10	13:35:53	ok	ok	429.1240	60.326	0.023176	19.82	56.177	9.585	91970296.979895
2014/02/10	13:54:32	ok	ok	428.9380	60.297	0.023151	19.93	55.947	9.608	96544775.847947
2014/02/10	13:55:31	--	ok	428.9600	60.306	0.023151	20.10	55.880	9.692	93983729.353283
2014/02/10	14:09:40	ok	ok	429.0200	60.314	0.023169	19.92	56.223	9.649	92073989.021408
2014/02/10	14:26:46	ok	ok	428.9260	60.295	0.023139	20.30	55.756	9.784	97404842.138079
2014/02/10	14:27:45	--	ok	428.8420	60.295	0.023139	20.28	55.845	9.788	99927095.093652
2014/02/10	14:42:05	ok	ok	429.0560	60.317	0.023166	20.22	56.144	9.806	97694708.386811
2014/02/10	14:59:37	ok	ok	429.0200	60.307	0.023145	20.44	55.807	9.873	98545329.001707
2014/02/10	15:00:36	--	ok	429.0740	60.318	0.023145	20.52	55.819	9.921	99378999.036990
2014/02/10	15:14:43	ok	ok	429.0600	60.320	0.023164	20.36	56.288	9.912	92804616.433677
2014/02/10	15:32:14	ok	ok	429.0640	60.315	0.023136	21.28	55.406	10.292	92190589.206744
2014/02/10	15:33:14	--	ok	429.1940	60.332	0.023136	21.47	55.341	10.394	90844096.265424
2014/02/10	15:47:20	ok	ok	429.0760	60.323	0.023149	21.42	55.643	10.420	97831438.347428
2014/02/10	16:04:13	ok	ok	428.8900	60.282	0.023125	21.16	55.728	10.280	94079311.814616
2014/02/10	16:05:12	--	ok	428.9700	60.310	0.023125	21.26	55.681	10.331	97981923.298444
2014/02/10	16:19:47	ok	ok	429.0500	60.327	0.023153	20.88	56.150	10.191	90316323.681907
2014/02/10	16:39:04	ok	ok	429.0040	60.309	0.023131	20.84	55.897	10.122	92068152.899598
2014/02/10	16:40:03	--	ok	429.0580	60.322	0.023131	20.96	55.792	10.173	92520873.571208
2014/02/10	16:54:24	ok	ok	429.0580	60.325	0.023153	20.57	56.258	10.028	98597523.620574
2014/02/10	17:13:03	ok	ok	428.9380	60.304	0.023123	20.68	55.750	10.002	96245610.487611
2014/02/10	17:14:02	--	ok	428.8220	60.297	0.023123	20.66	55.840	10.006	93054760.448023
2014/02/10	17:28:53	ok	ok	429.0960	60.332	0.023157	20.42	56.143	9.921	90336614.186388
2014/02/10	17:46:25	ok	ok	429.0720	60.314	0.023137	20.35	56.102	9.873	94757155.427377
2014/02/10	17:47:24	--	ok	429.1060	60.325	0.023137	20.53	55.852	9.933	92375694.933356
2014/02/10	18:01:35	ok	ok	429.0080	60.320	0.023154	20.24	56.394	9.861	89469008.266096
2014/02/10	18:02:34	--	ok	429.1920	60.353	0.023154	20.46	56.026	9.923	91801337.049971
2014/02/10	18:21:05	ok	ok	429.1520	60.317	0.02314	20.30	55.972	9.822	93804968.961321
2014/02/10	18:22:04	--	ok	429.1780	60.331	0.02314	20.38	55.891	9.853	90215362.493846
2014/02/10	18:36:13	ok	ok	429.0460	60.326	0.023156	20.12	56.437	9.800	93447499.388223
2014/02/10	18:55:31	ok	ok	429.1980	60.320	0.023143	20.18	56.077	9.771	91206116.357528
2014/02/10	19:11:06	ok	ok	429.0940	60.331	0.023158	20.06	56.274	9.737	94160173.750285
2014/02/10	19:30:25	ok	ok	428.8940	60.297	0.023129	20.08	55.939	9.691	92792199.909325
2014/02/10	19:31:24	--	ok	428.9340	60.310	0.023129	20.18	55.892	9.739	94440538.781952
2014/02/10	19:45:31	ok	ok	429.0680	60.330	0.023155	19.97	56.107	9.658	94789572.327422
2014/02/10	20:03:17	ok	ok	429.0060	60.307	0.023129	20.09	55.817	9.675	95460336.877536
2014/02/10	20:04:16	--	ok	428.9300	60.308	0.023129	20.05	55.934	9.673	95586537.953646
2014/02/10	20:18:51	ok	ok	429.0860	60.331	0.023157	19.83	56.240	9.601	90667661.174693
2014/02/10	20:36:49	ok	ok	428.9900	60.308	0.023126	19.94	55.918	9.608	89172126.160477
2014/02/10	20:37:48	--	ok	428.8540	60.304	0.023126	19.96	55.952	9.625	91847440.264884
2014/02/10	20:52:10	ok	ok	429.0740	60.332	0.023156	19.70	56.282	9.536	90228627.745086
2014/02/10	21:11:15	ok	ok	429.0480	60.312	0.023137	19.75	55.921	9.502	93516872.755102
2014/02/10	21:12:14	--	ok	429.1040	60.326	0.023137	19.87	55.908	9.567	92158988.507890
2014/02/10	21:26:49	ok	ok	429.0960	60.337	0.023156	19.69	56.219	9.519	94553593.774806
2014/02/10	21:45:15	ok	ok	428.9700	60.303	0.023125	19.82	55.900	9.538	93614827.319279
2014/02/10	21:46:14	--	ok	428.8540	60.300	0.023125	19.85	55.874	9.550	91846114.385003
2014/02/10	22:00:38	ok	ok	429.1140	60.339	0.023157	19.58	56.326	9.476	93679007.867511
2014/02/10	22:19:55	ok	ok	429.0640	60.314	0.023136	19.71	55.822	9.463	92288908.396022
2014/02/10	22:20:55	--	ok	429.1180	60.332	0.023136	19.78	55.833	9.504	91730781.430460
2014/02/10	22:35:06	ok	ok	429.0960	60.347	0.023156	19.42	56.455	9.409	93193842.119485
2014/02/10	22:54:50	ok	ok	429.0200	60.308	0.023133	19.52	56.040	9.395	94383717.849608
2014/02/10	22:55:50	--	ok	429.0480	60.322	0.023133	19.61	55.992	9.437	92626819.283520
2014/02/10	23:10:12	ok	ok	429.1100	60.342	0.023155	19.42	56.302	9.384	94304025.333970
2014/02/10	23:29:16	ok	ok	428.9900	60.301	0.023131	19.50	55.884	9.358	95441700.013075
2014/02/10	23:30:16	--	ok	429.0160	60.315	0.023131	19.59	55.897	9.410	90509673.674401
2014/02/10	23:44:36	ok	ok	429.0640	60.330	0.023152	19.40	56.207	9.357	92291813.717089
2014/02/11	00:03:26	ok	ok	428.9560	60.303	0.02313	19.35	56.076	9.308	94469976.986579
2014/02/11	00:04:26	--	ok	429.0100	60.315	0.02313	19.52	55.917	9.374	91950980.136690
2014/02/11	00:18:34	ok	ok	429.1040	60.343	0.023155	19.17	56.417	9.266	89600011.247487
2014/02/11	00:37:12	ok	ok	428.9080	60.297	0.023129	19.17	55.957	9.190	94264741.080523
2014/02/11	00:38:12	--	ok	428.9500	60.306	0.023129	19.25	55.969	9.235	87733322.379434
2014/02/11	00:52:33	ok	ok	429.0460	60.330	0.023154	18.95	56.415	9.146	93086258.468561
2014/02/11	00:53:33	--	ok	429.1900	60.398	0.023154	19.16	56.048	9.200	92655302.038371
2014/02/11	01:08:33	ok	ok	428.9760	60.300	0.023129	19.06	55.910	9.123	92206244.968223
2014/02/11	01:09:32	--	ok	428.8420	60.295	0.023129	18.99	56.023	9.104	94703921.188694
2014/02/11	01:24:07	ok	ok	429.0640	60.341	0.023159	18.74	56.292	9.014	89063923.823850
2014/02/11	01:41:00	ok	ok	429.0160	60.303	0.023133	18.94	55.831	9.046	85370183.471826
2014/02/11	01:41:59	--	ok	428.9040	60.300	0.023133	18.87	55.974	9.032	96264709.761940
2014/02/11	01:56:22	ok	ok	429.1000	60.352	0.02316	18.66	56.219	8.960	94634230.431742
2014/02/11	02:13:41	ok	ok	428.9780	60.301	0.023141	18.57	56.144	8.900	94916641.718243
2014/02/11	02:14:40	--	ok	429.0080	60.317	0.023141	18.70	55.979	8.943	92436624.898879
2014/02/11	02:29:05	ok	ok	429.0260	60.337	0.023156	18.43	56.337	8.857	94189445.090972
2014/02/11	02:30:04	--	ok	429.1900	60.400	0.023156	18.60	55.965	8.887	97727993.539685
2014/02/11	02:48:10	ok	ok	428.9500	60.297	0.02314	18.35	56.111	8.780	88497157.975635
2014/02/11	02:49:09	--	ok	428.9840	60.313	0.02314	18.48	55.916	8.817	93361553.768836
2014/02/11	03:03:31	ok	ok	429.0540	60.342	0.023156	18.16	56.327	8.715	89453192.720414
2014/02/11	03:20:12	ok	ok	428.9600	60.304	0.023132	18.76	55.098	8.833	84815460.466937
2014/02/11	03:21:11	--	ok	428.9500	60.322	0.023132	18.86	55.143	8.893	85456558.293505
2014/02/11	03:34:56	ok	ok	429.0120	60.330	0.023152	19.29	55.791	9.228	83666518.100181
2014/02/11	03:50:18	ok	ok	428.9500	60.310	0.02313	19.39	56.573	9.412	83074341.133374
2014/02/11	04:05:02	ok	ok	429.0160	60.331	0.023146	19.78	56.079	9.546	77869199.340060
2014/02/11	04:22:12	ok	ok	428.9600	60.316	0.023123	19.72	56.439	9.573	75876780.390859
2014/02/11	04:36:53	ok	ok	429.0440	60.337	0.02314	19.99	56.202	9.685	79957485.777972
2014/02/11	04:54:13	ok	ok	428.9740	60.316	0.023119	19.90	56.742	9.727	76944756.788647
2014/02/11	05:08:55	ok	ok	429.0040	60.326	0.023134	20.16	56.135	9.770	74822163.800515
2014/02/11	05:26:15	ok	ok	429.0080	60.323	0.023119	19.90	57.018	9.774	78700033.385205
2014/02/11	05:40:57	ok	ok	429.0340	60.332	0.023134	20.05	56.427	9.758	72601135.546447
2014/02/11	05:57:36	ok	ok	428.9120	60.312	0.02311	19.94	56.594	9.724	84581113.682234
2014/02/11	06:12:15	ok	ok	429.0000	60.328	0.02313	19.99	56.540	9.743	76322544.537124
2014/02/11	06:29:09	ok	ok	429.0020	60.323	0.023114	19.78	57.122	9.724	76500602.244054
2014/02/11	06:43:50	ok	ok	428.9780	60.329	0.023127	20.02	56.606	9.772	75051657.643816
2014/02/11	07:00:44	ok	ok	429.0120	60.323	0.02311	19.87	56.952	9.746	77352801.351730
2014/02/11	07:15:28	ok	ok	429.0680	60.351	0.023127	19.98	56.662	9.759	76889784.711290
2014/02/11	07:32:08	ok	ok	428.9860	60.323	0.023108	19.92	56.960	9.776	74625776.276606
2014/02/11	07:46:52	ok	ok	429.0580	60.347	0.023122	20.18	56.385	9.825	77892011.365552
2014/02/11	08:03:33	ok	ok	428.9760	60.323	0.023103	20.06	56.766	9.822	77545491.332366
2014/02/11	08:18:17	ok	ok	429.0000	60.327	0.023119	20.09	56.740	9.835	74361967.237525
2014/02/11	08:35:11	ok	ok	428.9980	60.326	0.023101	20.06	57.103	9.881	81277951.597797
2014/02/11	08:49:52	ok	ok	429.0240	60.338	0.023115	20.24	56.670	9.909	75267286.161842
2014/02/11	09:07:13	ok	ok	428.9620	60.322	0.023096	20.28	56.799	9.955	77937463.756188
2014/02/11	09:21:52	ok	ok	429.0280	60.336	0.023111	20.52	56.435	10.031	79312481.210318
2014/02/11	09:38:46	ok	ok	429.0360	60.326	0.023093	20.44	56.854	10.058	86225101.939998
2014/02/11	09:53:29	ok	ok	429.0560	60.340	0.023106	20.68	56.613	10.157	79875182.031826
2014/02/11	10:10:46	ok	ok	428.9940	60.327	0.023087	20.70	56.832	10.208	81498475.000405
2014/02/11	10:25:38	ok	ok	429.0320	60.335	0.023102	20.68	56.982	10.223	78374053.070852
2014/02/11	10:42:20	ok	ok	429.0420	60.329	0.023082	20.86	56.979	10.330	81090626.840573
2014/02/11	10:57:16	ok	ok	429.0260	60.335	0.023096	20.89	56.922	10.337	80839039.517465
2014/02/11	11:13:42	ok	ok	429.0020	60.326	0.023075	21.00	56.877	10.395	82454672.677884
2014/02/11	11:28:51	ok	ok	429.0940	60.353	0.023093	21.09	57.013	10.475	86546214.517812
2014/02/11	11:48:11	ok	ok	429.0380	60.331	0.023066	21.25	56.976	10.565	88467410.025606
2014/02/11	12:03:34	ok	ok	429.0300	60.338	0.023082	21.30	57.168	10.632	85838747.093515
2014/02/11	12:20:17	ok	ok	428.9780	60.330	0.023056	21.42	57.063	10.686	83533132.131813
2014/02/11	12:35:38	ok	ok	429.0600	60.341	0.023076	21.41	57.431	10.749	87274256.240080
2014/02/11	12:54:16	ok	ok	428.9260	60.325	0.023033	21.85	56.511	10.849	85507524.762117
2014/02/11	12:55:16	--	ok	429.1540	60.351	0.023033	22.12	56.242	10.966	89101889.971166
2014/02/11	13:08:58	ok	ok	428.8480	60.324	0.023	22.16	56.155	10.974	89613741.915171
2014/02/11	13:09:57	--	ok	428.9940	60.344	0.023	22.23	56.134	11.015	96729169.144414
2014/02/11	13:28:55	ok	ok	428.8620	60.298	0.023037	21.09	57.321	10.531	92941106.638790
2014/02/11	13:29:54	--	ok	428.9360	60.322	0.023037	21.18	57.150	10.555	96668006.015307
2014/02/11	13:44:03	ok	ok	429.0520	60.333	0.023075	20.76	57.117	10.295	90410636.021574
2014/02/11	14:02:15	ok	ok	429.0380	60.316	0.02305	20.63	56.852	10.170	96514461.181463
2014/02/11	14:03:15	--	ok	428.8740	60.311	0.02305	20.56	56.964	10.148	100083264.746003
2014/02/11	14:17:24	ok	ok	429.0520	60.326	0.023078	20.31	57.080	10.022	93813983.615179
2014/02/11	14:35:51	ok	ok	428.9840	60.309	0.023049	20.52	56.651	10.069	93249452.646651
2014/02/11	14:36:51	--	ok	428.8800	60.309	0.023049	20.48	56.798	10.072	97835568.159738
2014/02/11	14:50:48	ok	ok	428.9640	60.317	0.023071	20.53	56.990	10.135	96392763.676191
2014/02/11	14:51:47	--	ok	429.1580	60.351	0.023071	20.68	56.890	10.206	94040840.399184
2014/02/11	15:11:00	ok	ok	429.1440	60.323	0.023039	22.60	52.979	10.618	99343253.629886
2014/02/11	15:25:44	ok	ok	428.8960	60.317	0.023002	21.90	55.745	10.732	102995273.523239
2014/02/11	15:26:43	--	ok	428.9900	60.324	0.023002	21.83	55.889	10.717	101098596.553977
2014/02/11	15:43:56	ok	ok	429.0640	60.323	0.023022	21.84	55.798	10.706	94569664.159035
2014/02/11	15:44:56	--	ok	429.1860	60.337	0.023022	21.94	55.843	10.776	99778269.544745
2014/02/11	15:58:39	ok	ok	428.8580	60.311	0.023003	21.57	56.036	10.585	105496756.390106
2014/02/11	15:59:38	--	ok	428.9380	60.324	0.023003	21.58	56.100	10.603	100008368.099886
2014/02/11	16:17:31	ok	ok	428.8920	60.294	0.023037	20.95	56.253	10.251	103554238.711180
2014/02/11	16:18:30	--	ok	428.9560	60.318	0.023037	21.10	56.059	10.305	100031625.141459
2014/02/11	16:32:41	ok	ok	428.8820	60.318	0.023055	20.68	56.582	10.151	104365488.812738
2014/02/11	16:33:40	--	ok	429.0780	60.338	0.023055	20.85	56.238	10.189	99492700.476135
2014/02/11	16:51:32	ok	ok	428.9260	60.305	0.023042	20.47	56.212	9.962	100337338.616160
2014/02/11	16:52:31	--	ok	428.9540	60.314	0.023042	20.53	56.191	9.993	101612668.750002
2014/02/11	17:06:39	ok	ok	429.0560	60.329	0.023068	20.19	56.325	9.820	94002158.431082
2014/02/11	17:07:38	--	ok	429.1880	60.364	0.023068	20.25	56.303	9.851	95406075.071096
2014/02/11	17:25:03	ok	ok	428.9700	60.309	0.023043	20.10	56.096	9.729	97025173.857016
2014/02/11	17:26:02	--	ok	428.8380	60.304	0.023043	20.01	56.359	9.724	95811565.269870
2014/02/11	17:40:25	ok	ok	429.0400	60.333	0.023073	19.71	56.744	9.620	92670049.969639
2014/02/11	17:41:24	--	ok	429.1900	60.374	0.023073	19.89	56.280	9.642	94394469.401402
2014/02/11	17:59:16	ok	ok	428.9080	60.303	0.023051	19.59	56.327	9.482	94874935.832365
2014/02/11	18:00:15	--	ok	428.9420	60.312	0.023051	19.71	56.191	9.526	95914859.566959
2014/02/11	18:14:50	ok	ok	429.0540	60.338	0.023078	19.38	56.572	9.406	91751362.991693
2014/02/11	18:33:42	ok	ok	428.9160	60.303	0.023054	19.37	56.110	9.324	91869402.780405
2014/02/11	18:34:41	--	ok	428.9620	60.309	0.023054	19.47	56.156	9.387	92985017.024509
2014/02/11	18:48:54	ok	ok	429.0700	60.337	0.02308	19.14	56.597	9.279	91616557.437947
2014/02/11	19:07:45	ok	ok	428.9900	60.301	0.023058	19.16	56.017	9.195	92384076.792963
2014/02/11	19:08:44	--	ok	428.9920	60.312	0.023058	19.22	56.118	9.244	93562896.644034
2014/02/11	19:22:53	ok	ok	429.0740	60.343	0.02308	18.97	56.449	9.162	91223705.202392
2014/02/11	19:41:45	ok	ok	428.9840	60.298	0.023061	18.88	56.190	9.072	92752949.786871
2014/02/11	19:42:44	--	ok	429.0420	60.314	0.023061	19.02	55.966	9.111	89631800.709225
2014/02/11	19:57:31	ok	ok	429.1220	60.356	0.023085	18.72	56.258	8.998	92912429.615225
2014/02/11	20:17:02	ok	ok	428.9800	60.300	0.023062	18.74	55.985	8.965	89104060.856072
2014/02/11	20:18:01	--	ok	429.0620	60.324	0.023062	18.81	56.026	9.008	91460414.874795
2014/02/11	20:32:11	ok	ok	429.0400	60.333	0.023081	18.58	56.237	8.920	92580363.123485
2014/02/11	20:33:11	--	ok	429.1980	60.400	0.023081	18.70	56.102	8.962	90100720.458339
2014/02/11	20:51:30	ok	ok	429.0400	60.304	0.023065	18.55	55.957	8.860	93241182.662545
2014/02/11	20:52:29	--	ok	429.0760	60.330	0.023065	18.64	55.940	8.905	92650440.536961
2014/02/11	21:06:51	ok	ok	429.1140	60.355	0.023085	18.48	56.283	8.875	94291791.781123
2014/02/11	21:25:02	ok	ok	429.0240	60.302	0.023059	18.61	55.843	8.873	88992568.326813
2014/02/11	21:26:02	--	ok	428.9800	60.305	0.023059	18.60	55.934	8.883	88736312.620760
2014/02/11	21:40:22	ok	ok	429.1100	60.351	0.023085	18.34	56.385	8.817	91947378.856132
2014/02/11	21:59:40	ok	ok	429.1140	60.317	0.023069	18.32	55.984	8.744	91804079.296883
2014/02/11	22:00:39	--	ok	429.1200	60.341	0.023069	18.43	55.847	8.780	97597709.805673
2014/02/11	22:15:15	ok	ok	429.0520	60.345	0.023081	18.17	56.267	8.711	93423232.356815
2014/02/11	22:34:20	ok	ok	429.0520	60.308	0.023069	18.16	56.021	8.668	88211172.623326
2014/02/11	22:35:19	--	ok	429.1160	60.350	0.023069	18.30	55.859	8.715	92976889.621952
2014/02/11	22:49:43	ok	ok	429.0740	60.353	0.023082	18.07	56.069	8.629	94796935.172720
2014/02/11	23:08:34	ok	ok	428.8920	60.288	0.023062	17.98	55.933	8.562	91126312.196066
2014/02/11	23:09:34	--	ok	428.9780	60.308	0.023062	18.15	55.836	8.634	93867615.086228
2014/02/11	23:23:59	ok	ok	429.0600	60.344	0.023083	17.86	56.221	8.545	89405443.477977
2014/02/11	23:42:26	ok	ok	429.0360	60.307	0.02306	18.09	55.674	8.578	89160327.091592
2014/02/11	23:43:25	--	ok	428.8920	60.301	0.02306	18.04	55.759	8.566	90903762.614590
2014/02/11	23:57:10	ok	ok	428.8460	60.304	0.023069	18.69	55.364	8.839	78544013.669992
2014/02/11	23:58:09	--	ok	429.1620	60.433	0.023069	19.04	55.108	8.982	81079486.404547
2014/02/12	00:13:49	ok	ok	429.0080	60.314	0.023052	19.13	55.982	9.173	85982051.818820
2014/02/12	00:28:30	ok	ok	429.0340	60.332	0.023067	19.53	55.580	9.323	81436256.017831
2014/02/12	00:48:00	ok	ok	428.8660	60.302	0.02303	19.65	55.814	9.429	77230215.075018
2014/02/12	00:48:59	--	ok	429.0700	60.339	0.02303	19.89	55.634	9.531	79957069.350631
2014/02/12	01:02:45	ok	ok	429.0460	60.346	0.02306	19.73	55.825	9.475	77107104.484235
2014/02/12	01:19:38	ok	ok	428.9000	60.307	0.023024	19.79	56.050	9.547	77801426.821231
2014/02/12	01:20:37	--	ok	429.1380	60.354	0.023024	20.05	55.719	9.636	79314566.343511
2014/02/12	01:34:34	ok	ok	428.8760	60.317	0.023049	19.64	56.457	9.532	79574152.241031
2014/02/12	01:53:00	ok	ok	429.0120	60.315	0.023019	19.89	56.065	9.605	73868742.344430
2014/02/12	02:08:08	ok	ok	429.0880	60.353	0.023055	19.60	56.789	9.565	84124496.863455
2014/02/12	02:26:23	ok	ok	428.9140	60.311	0.023014	19.96	56.136	9.657	81877360.801820
2014/02/12	02:27:22	--	ok	429.1220	60.368	0.023014	20.16	55.889	9.727	78412846.631475
2014/02/12	02:41:34	ok	ok	429.0820	60.359	0.023051	19.65	56.888	9.610	78324936.518931
2014/02/12	03:00:17	ok	ok	428.9800	60.318	0.023013	19.70	56.497	9.572	81490737.348531
2014/02/12	03:15:01	ok	ok	429.0160	60.342	0.023043	19.70	56.712	9.608	74852211.105195
2014/02/12	03:32:58	ok	ok	428.9280	60.315	0.023007	19.84	56.149	9.592	80594365.196531
2014/02/12	03:33:58	--	ok	429.1540	60.385	0.023007	20.10	55.942	9.702	82467481.129250
2014/02/12	03:48:05	ok	ok	428.9980	60.339	0.02304	19.59	57.002	9.596	74050015.093295
2014/02/12	04:06:06	ok	ok	429.0020	60.323	0.023004	19.80	56.481	9.626	80392055.668027
2014/02/12	04:20:48	ok	ok	429.0800	60.357	0.023038	19.53	57.207	9.596	79244556.069285
2014/02/12	04:39:04	ok	ok	429.0220	60.323	0.022998	19.88	56.432	9.662	76860129.122038
2014/02/12	04:53:48	ok	ok	429.0760	60.354	0.023032	19.74	57.055	9.689	75010208.610605
2014/02/12	05:11:46	ok	ok	429.0600	60.336	0.022993	19.97	56.353	9.700	81297540.367050
2014/02/12	05:26:44	ok	ok	428.8180	60.316	0.023018	19.88	56.677	9.704	79499037.863732
2014/02/12	05:44:32	ok	ok	428.9940	60.325	0.02299	19.97	56.384	9.705	80187425.281076
2014/02/12	05:59:18	ok	ok	428.9200	60.329	0.023022	19.88	56.585	9.689	81949699.028844
2014/02/12	06:16:00	ok	ok	429.0140	60.329	0.022994	19.91	56.467	9.685	78141659.530875
2014/02/12	06:31:06	ok	ok	429.0540	60.362	0.023025	19.56	57.334	9.634	74455122.387194
2014/02/12	06:49:15	ok	ok	429.0280	60.335	0.022987	19.79	56.480	9.620	79914999.184317
2014/02/12	07:03:33	ok	ok	429.0040	60.343	0.02302	19.77	56.385	9.592	73350121.170778
2014/02/12	07:19:50	ok	ok	428.8960	60.316	0.022987	19.71	56.468	9.573	75697506.026005
2014/02/12	07:20:49	--	ok	429.1500	60.381	0.022987	19.97	56.199	9.673	72451885.891274
2014/02/12	07:34:35	ok	ok	428.9940	60.340	0.023018	19.78	56.386	9.598	78610089.163296
2014/02/12	07:51:45	ok	ok	428.8540	60.312	0.022983	19.69	56.495	9.566	82461161.645561
2014/02/12	07:52:44	--	ok	429.0960	60.359	0.022983	20.04	56.118	9.699	80857082.805592
2014/02/12	08:06:42	ok	ok	429.0680	60.364	0.023019	19.52	57.205	9.590	80361986.713618
2014/02/12	08:24:27	ok	ok	429.0300	60.325	0.022981	19.88	56.278	9.636	84597398.626175
2014/02/12	08:39:09	ok	ok	429.0140	60.339	0.023011	19.84	56.487	9.649	85609527.344834
2014/02/12	08:57:20	ok	ok	429.0700	60.344	0.022974	20.03	56.362	9.735	79278716.470752
2014/02/12	09:11:59	ok	ok	429.0860	60.354	0.023006	20.09	56.371	9.771	76149973.870116
2014/02/12	09:30:22	ok	ok	429.0060	60.324	0.022969	20.12	56.406	9.794	82028060.810045
2014/02/12	09:45:03	ok	ok	428.9860	60.332	0.022998	20.28	56.399	9.885	79288704.303166
2014/02/12	10:01:20	ok	ok	429.1660	60.347	0.022962	20.50	56.217	9.980	77980993.034445
2014/02/12	10:16:03	ok	ok	429.0040	60.333	0.022992	20.43	56.760	10.036	81570742.130775
2014/02/12	10:34:03	ok	ok	429.1080	60.336	0.022942	20.60	56.878	10.157	80310286.960259
2014/02/12	10:48:47	ok	ok	428.8460	60.320	0.022977	20.80	56.785	10.259	84249114.324964
2014/02/12	11:06:45	ok	ok	429.2000	60.344	0.022945	20.97	56.379	10.286	78090729.725220
2014/02/12	11:21:39	ok	ok	429.0860	60.346	0.02298	20.96	56.809	10.359	86300051.249776
2014/02/12	11:37:53	ok	ok	429.1040	60.338	0.022926	21.13	56.835	10.466	78997665.247240
2014/02/12	11:53:14	ok	ok	429.0600	60.342	0.022972	21.26	56.947	10.566	89622139.617687
2014/02/12	12:11:23	ok	ok	429.1040	60.336	0.022918	21.32	56.894	10.593	83957895.405367
2014/02/12	12:26:05	ok	ok	429.0540	60.339	0.022964	21.54	56.927	10.735	87583997.730206
2014/02/12	12:44:28	ok	ok	429.1920	60.343	0.02292	21.85	56.449	10.837	81257751.339831
2014/02/12	12:58:58	ok	ok	429.0940	60.342	0.022955	21.83	56.909	10.912	88842737.945400
2014/02/12	13:17:21	ok	ok	429.1980	60.345	0.022897	21.98	56.777	10.982	90532151.584711
2014/02/12	13:32:16	ok	ok	429.1500	60.338	0.022956	21.15	57.576	10.615	95558305.894390
2014/02/12	13:52:38	ok	ok	428.9380	60.307	0.022935	20.72	57.080	10.264	89918867.127881
2014/02/12	13:53:38	--	ok	429.0060	60.321	0.022935	20.92	56.803	10.334	92666319.588733
2014/02/12	14:08:24	ok	ok	429.0360	60.326	0.022958	20.30	57.722	10.129	93806422.901224
2014/02/12	14:27:28	ok	ok	428.9880	60.311	0.022941	20.33	56.899	10.002	93067960.744532
2014/02/12	14:28:27	--	ok	429.0800	60.324	0.022941	20.49	56.615	10.045	92839181.775301
2014/02/12	14:42:35	ok	ok	429.0540	60.323	0.022965	20.00	57.094	9.845	94124614.275830
2014/02/12	14:43:35	--	ok	428.9140	60.315	0.022965	19.36	58.250	9.674	81484414.576154
2014/02/12	15:01:55	ok	ok	428.8680	60.326	0.022997	16.08	60.927	8.324	63609191.329310
2014/02/12	22:43:58	--	ok	431.4700	60.939	0.023034	18.53	56.077	8.868	101119723.174476
2014/02/12	22:44:11	--	ok	428.3400	60.169	0.022903	18.55	55.926	8.855	91235902.771208
2014/02/12	22:44:24	ok	ok	429.0400	60.291	0.022937	18.35	56.019	8.766	94652638.139444
2014/02/12	22:45:37	ok	ok	428.8480	60.272	0.022917	18.77	55.622	8.922	98716667.529346
2014/02/12	22:46:36	--	ok	428.9960	60.287	0.022917	18.90	55.518	8.974	95671344.583447
2014/02/12	23:01:05	ok	ok	429.0600	60.300	0.022926	19.54	56.320	9.453	103074835.010840
2014/02/12	23:17:18	ok	ok	429.0100	60.275	0.022869	20.76	54.835	9.883	96030382.730150
2014/02/12	23:32:18	ok	ok	429.0720	60.304	0.022894	20.85	56.269	10.195	98839174.416979
2014/02/12	23:49:42	ok	ok	429.0660	60.312	0.022855	20.92	56.002	10.188	94035368.422471
2014/02/13	00:04:13	ok	ok	429.0400	60.323	0.022898	20.16	57.211	9.957	72713951.998147
2014/02/13	00:22:19	ok	ok	428.9240	60.306	0.022861	20.02	57.097	9.857	79312753.655598
2014/02/13	00:23:18	--	ok	429.1240	60.331	0.022861	20.34	56.685	9.970	77424954.374868
2014/02/13	00:37:05	ok	ok	428.9860	60.318	0.022896	20.00	57.125	9.850	78358296.792140
2014/02/13	00:54:02	ok	ok	428.8140	60.301	0.022863	20.00	57.156	9.855	81190859.447337
2014/02/13	00:55:01	--	ok	429.0620	60.333	0.022863	20.28	56.830	9.961	79882057.001497
2014/02/13	01:08:48	ok	ok	429.0220	60.327	0.022895	19.99	57.123	9.844	78773333.390320
2014/02/13	01:25:32	ok	ok	428.8000	60.300	0.02286	20.02	57.220	9.878	75042176.990679
2014/02/13	01:26:31	--	ok	429.0240	60.328	0.02286	20.22	56.944	9.946	76156491.929575
2014/02/13	01:40:17	ok	ok	428.9580	60.322	0.022892	20.01	57.280	9.882	77012171.994738
2014/02/13	01:57:12	ok	ok	428.8060	60.302	0.022858	20.09	57.231	9.920	79411638.821924
2014/02/13	01:58:11	--	ok	429.0640	60.332	0.022858	20.33	56.991	10.018	80338771.818965
2014/02/13	02:11:55	ok	ok	428.9740	60.327	0.02289	20.10	57.201	9.921	76104210.783039
2014/02/13	02:29:07	ok	ok	428.8920	60.310	0.022865	19.91	57.724	9.901	74909352.138845
2014/02/13	02:30:06	--	ok	429.1920	60.373	0.022865	20.34	56.931	10.013	77214750.869313
2014/02/13	02:43:50	ok	ok	428.9760	60.325	0.022887	20.06	57.257	9.907	78045366.457301
2014/02/13	03:00:58	ok	ok	428.9040	60.309	0.022861	19.97	57.641	9.922	78865085.111966
2014/02/13	03:01:58	--	ok	429.1740	60.359	0.022861	20.32	56.989	10.012	82283259.747052
2014/02/13	03:15:42	ok	ok	429.0480	60.346	0.022887	20.13	57.267	9.950	73818672.198998
2014/02/13	03:32:12	ok	ok	428.8540	60.308	0.022851	20.12	57.266	9.944	81798646.807431
2014/02/13	03:33:11	--	ok	429.0620	60.340	0.022851	20.38	56.937	10.038	78502263.893354
2014/02/13	03:46:55	ok	ok	428.9640	60.322	0.022879	20.15	57.117	9.935	73450644.070500
2014/02/13	04:05:35	ok	ok	428.9240	60.315	0.022857	19.97	57.763	9.943	75853932.603112
2014/02/13	04:20:16	ok	ok	428.9920	60.336	0.022877	20.18	57.122	9.954	71883088.569446
2014/02/13	04:37:11	ok	ok	428.8980	60.312	0.022843	20.12	57.174	9.928	78640302.222833
2014/02/13	04:38:10	--	ok	429.1060	60.358	0.022843	20.32	56.959	10.007	76450412.420528
2014/02/13	04:51:54	ok	ok	428.9700	60.330	0.022875	20.09	57.261	9.926	75267363.080825
2014/02/13	05:08:09	ok	ok	428.9660	60.318	0.022853	19.90	57.753	9.900	71119585.504395
2014/02/13	05:22:52	ok	ok	428.9960	60.340	0.022872	20.04	57.223	9.890	82515944.416554
2014/02/13	05:41:45	ok	ok	428.9160	60.315	0.022848	19.84	57.713	9.859	74137886.822440
2014/02/13	05:42:44	--	ok	429.1920	60.380	0.022848	20.20	57.002	9.944	80126573.919441
2014/02/13	05:56:28	ok	ok	429.0620	60.353	0.022873	19.91	57.326	9.833	77511847.550143
2014/02/13	06:12:55	ok	ok	428.9640	60.319	0.022848	19.81	57.647	9.830	80410190.552341
2014/02/13	06:27:38	ok	ok	429.0320	60.342	0.02287	19.87	57.289	9.803	74569480.808323
2014/02/13	06:44:35	ok	ok	428.8240	60.306	0.022837	19.83	57.222	9.769	75741296.941350
2014/02/13	06:45:34	--	ok	429.0580	60.348	0.022837	20.12	56.928	9.885	79487161.000138
2014/02/13	06:59:20	ok	ok	428.9220	60.322	0.022865	19.81	57.188	9.752	76708773.001614
2014/02/13	07:16:02	ok	ok	428.9260	60.316	0.022843	19.77	57.580	9.796	83645223.797958
2014/02/13	07:17:02	--	ok	429.1960	60.399	0.022843	20.11	56.866	9.868	76224959.782467
2014/02/13	07:30:46	ok	ok	429.0040	60.338	0.022864	19.84	57.162	9.765	76890721.102437
2014/02/13	07:47:04	ok	ok	428.9220	60.313	0.022841	19.77	57.305	9.749	78667950.573833
2014/02/13	07:48:03	--	ok	429.1860	60.386	0.022841	20.08	56.922	9.861	77979390.597157
2014/02/13	08:01:48	ok	ok	428.9880	60.341	0.02286	19.81	57.188	9.752	72949803.387623
2014/02/13	08:18:44	ok	ok	428.9400	60.318	0.02284	19.70	57.569	9.754	77648256.992680
2014/02/13	08:33:28	ok	ok	428.9680	60.333	0.022857	19.83	57.252	9.774	78155949.826006
2014/02/13	08:50:24	ok	ok	428.9860	60.324	0.022837	19.76	57.548	9.784	77955869.780740
2014/02/13	09:05:08	ok	ok	428.9860	60.333	0.022854	19.96	57.119	9.826	81432686.820408
2014/02/13	09:21:49	ok	ok	428.9620	60.317	0.022831	19.94	57.514	9.882	74827305.694135
2014/02/13	09:36:33	ok	ok	428.9800	60.333	0.022848	20.13	57.083	9.918	76246351.350777
2014/02/13	09:55:04	ok	ok	428.9880	60.322	0.022811	20.28	57.014	9.993	81218508.570350
2014/02/13	10:10:16	ok	ok	429.0520	60.341	0.022844	20.12	57.695	10.018	79355694.843618
2014/02/13	10:28:34	ok	ok	429.0680	60.330	0.022805	20.51	57.049	10.134	80684345.886664
2014/02/13	10:43:32	ok	ok	429.0460	60.341	0.022835	20.48	57.535	10.202	77163816.154344
2014/02/13	11:01:35	ok	ok	429.1140	60.330	0.022797	20.80	57.093	10.314	76948248.955145
2014/02/13	11:16:33	ok	ok	429.0740	60.339	0.022828	20.72	57.817	10.397	82028004.261652
2014/02/13	11:33:57	ok	ok	429.1580	60.338	0.022788	21.19	56.874	10.510	79832595.387314
2014/02/13	11:49:09	ok	ok	429.0320	60.336	0.022817	21.11	57.785	10.629	83909093.259708
2014/02/13	12:07:22	ok	ok	429.1480	60.339	0.022764	21.35	57.514	10.727	82505628.215876
2014/02/13	12:22:46	ok	ok	428.9100	60.327	0.022804	21.36	57.854	10.797	84154529.578298
2014/02/13	12:40:49	ok	ok	429.0700	60.335	0.022771	21.79	56.934	10.892	82760985.193758
2014/02/13	12:55:46	ok	ok	428.8800	60.316	0.022801	20.92	58.062	10.563	90403703.870393
2014/02/13	12:56:45	--	ok	429.0940	60.337	0.022801	21.12	57.633	10.607	96198330.215744
2014/02/13	13:14:13	ok	ok	428.9320	60.308	0.022791	20.54	57.636	10.256	91780748.124667
2014/02/13	13:15:12	--	ok	429.0160	60.323	0.022791	20.66	57.440	10.293	89403360.323219
2014/02/13	13:29:11	ok	ok	429.0740	60.331	0.022815	20.25	57.898	10.130	91661381.394840
2014/02/13	13:47:54	ok	ok	429.0020	60.311	0.022794	20.32	57.388	10.082	90654772.365686
2014/02/13	13:48:53	--	ok	429.0400	60.320	0.022794	20.45	57.224	10.130	90728638.656373
2014/02/13	14:03:19	ok	ok	429.0480	60.325	0.022814	20.26	57.502	10.067	88959398.823192
2014/02/13	14:22:17	ok	ok	429.0840	60.316	0.022796	20.32	57.327	10.071	86400826.279095
2014/02/13	14:23:16	--	ok	429.1420	60.328	0.022796	20.52	56.989	10.129	87806272.426618
2014/02/13	14:37:42	ok	ok	429.0300	60.319	0.02281	20.34	57.728	10.154	93678247.123488
2014/02/13	14:59:16	ok	ok	429.2000	60.323	0.022792	20.95	56.961	10.381	85616510.146345
2014/02/13	15:14:55	ok	ok	428.9580	60.313	0.022796	20.87	57.042	10.347	94260576.892568
2014/02/13	15:15:53	--	ok	429.1840	60.342	0.022796	21.14	56.559	10.421	91369276.015327
2014/02/13	15:34:44	ok	ok	429.1600	60.330	0.02273	21.61	56.722	10.739	94481883.988956
2014/02/13	15:49:55	ok	ok	429.0560	60.327	0.022794	21.29	57.197	10.631	85003210.763204
2014/02/13	16:10:22	ok	ok	428.9380	60.303	0.022787	20.07	58.207	10.078	71504335.910913
2014/02/13	16:11:21	--	ok	428.9720	60.311	0.022787	20.06	58.297	10.087	73350663.057731
2014/02/13	16:25:36	ok	ok	429.0360	60.328	0.022821	19.18	59.286	9.743	71581200.872570
2014/02/13	16:26:35	--	ok	429.1980	60.394	0.022821	19.37	58.830	9.776	68959024.100206
2014/02/13	16:44:46	ok	ok	429.0080	60.305	0.022812	18.68	59.328	9.466	62847402.586535
2014/02/13	16:45:45	--	ok	429.0160	60.330	0.022812	18.80	59.226	9.517	67408518.564421
2014/02/13	17:00:11	ok	ok	429.0880	60.370	0.022837	18.24	59.803	9.297	69983513.217659
2014/02/13	17:18:42	ok	ok	428.9160	60.292	0.022814	18.30	59.238	9.242	70366766.149616
2014/02/13	17:19:41	--	ok	429.0180	60.334	0.022814	18.60	58.861	9.347	67150113.421198
2014/02/13	17:33:40	ok	ok	428.8080	60.291	0.022818	18.86	58.446	9.425	89470184.898499
2014/02/13	17:34:39	--	ok	428.9960	60.326	0.022818	19.07	58.113	9.488	88133735.751189
2014/02/13	17:51:57	ok	ok	429.0140	60.298	0.022798	19.36	57.456	9.542	85752226.127080
2014/02/13	17:52:56	--	ok	428.9180	60.297	0.022798	19.32	57.572	9.539	85225415.146432
2014/02/13	18:07:22	ok	ok	428.8500	60.297	0.02281	19.11	57.937	9.482	92112249.268951
2014/02/13	18:08:21	--	ok	429.0320	60.319	0.02281	19.36	57.364	9.527	88560228.324515
2014/02/13	18:25:56	ok	ok	429.0120	60.300	0.022796	19.31	57.265	9.483	89234470.354983
2014/02/13	18:26:56	--	ok	428.9360	60.300	0.022796	19.33	57.238	9.489	85991266.062903
2014/02/13	18:41:10	ok	ok	429.0620	60.325	0.022819	19.08	57.505	9.394	86500790.580501
2014/02/13	18:59:30	ok	ok	428.9600	60.297	0.02279	19.23	57.008	9.396	90955895.666253
2014/02/13	19:00:29	--	ok	428.8640	60.296	0.02279	19.26	57.013	9.413	84242721.142480
2014/02/13	19:15:08	ok	ok	428.9500	60.312	0.022814	18.92	57.450	9.297	92452994.284649
2014/02/13	19:16:07	--	ok	429.1260	60.360	0.022814	19.10	57.142	9.346	89943769.739832
2014/02/13	19:34:19	ok	ok	429.0180	60.302	0.0228	18.93	57.055	9.239	86932709.495610
2014/02/13	19:35:18	--	ok	429.0700	60.322	0.0228	19.06	56.860	9.278	88060290.383243
2014/02/13	19:49:19	ok	ok	428.8940	60.302	0.022811	18.84	57.224	9.217	89643509.154495
2014/02/13	19:50:18	--	ok	429.0360	60.333	0.022811	18.99	56.941	9.253	91881000.469654
2014/02/13	20:08:03	ok	ok	428.9060	60.291	0.022794	18.89	56.804	9.177	88355077.880973
2014/02/13	20:09:02	--	ok	428.9320	60.300	0.022794	18.96	56.784	9.211	88769387.833021
2014/02/13	20:23:16	ok	ok	429.1240	60.344	0.022821	18.68	57.169	9.122	90048010.608338
2014/02/13	20:41:48	ok	ok	428.9160	60.293	0.022797	18.63	56.826	9.040	92954226.397251
2014/02/13	20:42:47	--	ok	428.9800	60.313	0.022797	18.74	56.751	9.087	89671721.382257
2014/02/13	20:57:13	ok	ok	429.1420	60.365	0.022823	18.51	57.143	9.027	92014204.292232
2014/02/13	21:16:38	ok	ok	429.1180	60.322	0.022805	18.53	56.688	8.965	88502265.313417
2014/02/13	21:17:37	--	ok	429.1400	60.351	0.022805	18.61	56.639	9.000	90202363.490792
2014/02/13	21:32:17	ok	ok	429.0380	60.339	0.02282	18.25	57.256	8.906	88875737.002803
2014/02/13	21:33:16	--	ok	429.1900	60.417	0.02282	18.50	56.714	8.953	90689168.909683
2014/02/13	21:50:22	ok	ok	429.0240	60.303	0.022795	18.52	56.473	8.926	90861949.029792
2014/02/13	21:51:22	--	ok	428.9060	60.297	0.022795	18.49	56.591	8.929	90001511.329486
2014/02/13	22:06:01	ok	ok	429.1000	60.356	0.022821	18.20	56.944	8.831	94292860.908718
2014/02/13	22:24:59	ok	ok	429.0180	60.308	0.022803	18.22	56.642	8.795	84859124.181151
2014/02/13	22:25:58	--	ok	429.0680	60.337	0.022803	18.40	56.547	8.874	93088648.427693
2014/02/13	22:40:50	ok	ok	429.0500	60.343	0.02282	18.01	57.067	8.751	88378065.671842
2014/02/13	23:00:02	ok	ok	429.0860	60.319	0.022806	18.09	56.530	8.710	91103503.738293
2014/02/13	23:01:01	--	ok	429.1140	60.362	0.022806	18.23	56.368	8.758	92855323.887617
2014/02/13	23:15:27	ok	ok	429.1180	60.378	0.022824	18.02	56.825	8.719	88554435.600922
2014/02/13	23:32:25	ok	ok	428.9720	60.316	0.022791	19.04	56.459	9.202	78320713.162998
2014/02/13	23:47:13	ok	ok	428.8960	60.311	0.022798	19.62	56.178	9.474	83958004.410752
2014/02/14	00:03:17	ok	ok	428.8640	60.301	0.022768	19.82	56.269	9.601	87202810.266150
2014/02/14	00:04:16	--	ok	429.0820	60.341	0.022768	20.04	56.056	9.688	81762755.650101
2014/02/14	00:18:03	ok	ok	428.8000	60.308	0.022786	19.74	56.718	9.632	82969717.928036
2014/02/14	00:19:02	--	ok	429.1600	60.398	0.022786	20.14	56.102	9.753	81289510.833616
2014/02/14	00:36:45	ok	ok	428.9760	60.314	0.02276	19.96	56.567	9.731	81016014.325770
2014/02/14	00:37:44	--	ok	429.2000	60.394	0.02276	20.26	56.181	9.835	85764110.886980
2014/02/14	00:51:56	ok	ok	429.0860	60.351	0.022794	19.81	57.280	9.768	81947107.014142
2014/02/14	01:10:10	ok	ok	429.0880	60.333	0.022754	20.22	56.298	9.833	76744539.913991
2014/02/14	01:25:20	ok	ok	429.0960	60.357	0.02279	19.84	57.346	9.796	82098089.099304
2014/02/14	01:43:30	ok	ok	429.0800	60.334	0.022746	20.14	56.686	9.855	80437485.427165
2014/02/14	01:58:24	ok	ok	429.0820	60.355	0.022784	19.91	57.203	9.812	80652496.200158
2014/02/14	02:16:11	ok	ok	429.1300	60.348	0.022744	20.17	56.506	9.840	79247814.397904
2014/02/14	02:31:30	ok	ok	429.0420	60.342	0.022779	19.86	57.379	9.813	82294043.747400
2014/02/14	02:49:41	ok	ok	429.0440	60.333	0.022741	20.13	56.531	9.822	82264698.824946
2014/02/14	03:04:36	ok	ok	429.0400	60.348	0.022776	19.80	57.493	9.798	76838391.930376
2014/02/14	03:22:37	ok	ok	429.0580	60.333	0.02274	20.05	56.703	9.806	78538633.025233
2014/02/14	03:36:53	ok	ok	429.0160	60.347	0.022772	19.96	56.720	9.757	82299898.045120
2014/02/14	03:54:52	ok	ok	429.0100	60.330	0.022739	19.88	56.770	9.720	81870875.782067
2014/02/14	04:09:08	ok	ok	428.9820	60.334	0.022767	19.90	56.711	9.722	78280950.104088
2014/02/14	04:27:08	ok	ok	428.9460	60.317	0.022735	19.88	56.647	9.699	79921926.878864
2014/02/14	04:28:08	--	ok	429.1620	60.394	0.022735	20.10	56.434	9.788	77566480.473325
2014/02/14	04:41:49	ok	ok	428.9960	60.346	0.022766	19.84	56.764	9.696	80446136.924291
2014/02/14	04:59:22	ok	ok	429.0200	60.330	0.022732	19.79	56.817	9.677	78023628.089725
2014/02/14	05:13:37	ok	ok	429.0100	60.355	0.022763	19.89	56.403	9.663	79637851.794130
2014/02/14	05:30:04	ok	ok	428.9680	60.321	0.022731	19.67	56.799	9.606	78781426.821357
2014/02/14	05:31:03	--	ok	429.1840	60.405	0.022731	19.96	56.382	9.699	79292182.251114
2014/02/14	05:44:43	ok	ok	428.9080	60.323	0.022759	19.71	56.560	9.588	81802922.940161
2014/02/14	06:00:59	ok	ok	428.8400	60.310	0.022731	19.61	56.851	9.581	79284265.392030
2014/02/14	06:01:58	--	ok	429.0500	60.353	0.022731	19.84	56.518	9.655	82749624.317593
2014/02/14	06:15:41	ok	ok	428.9980	60.343	0.022762	19.58	56.847	9.564	77292048.273968
2014/02/14	06:34:18	ok	ok	428.9000	60.315	0.022729	19.60	56.789	9.565	81319378.616155
2014/02/14	06:35:17	--	ok	429.1180	60.381	0.022729	19.86	56.490	9.661	78950922.457675
2014/02/14	06:49:00	ok	ok	428.9760	60.345	0.022756	19.64	56.641	9.563	76708274.677984
2014/02/14	07:05:39	ok	ok	428.8960	60.312	0.022729	19.60	56.727	9.555	79600289.641792
2014/02/14	07:06:38	--	ok	429.1260	60.386	0.022729	19.85	56.489	9.655	78624574.076773
2014/02/14	07:20:22	ok	ok	428.9540	60.350	0.022755	19.59	56.665	9.539	80488222.417865
2014/02/14	07:37:15	ok	ok	428.9060	60.314	0.022723	19.63	56.609	9.552	80686712.236521
2014/02/14	07:38:14	--	ok	429.1300	60.395	0.022723	19.88	56.432	9.662	80135167.702160
2014/02/14	07:51:57	ok	ok	429.0440	60.359	0.022755	19.63	56.793	9.583	81389411.637432
2014/02/14	08:10:20	ok	ok	428.9320	60.321	0.022719	19.69	56.741	9.608	82459386.090040
2014/02/14	08:11:19	--	ok	429.1940	60.411	0.022719	19.89	56.433	9.668	76974272.991474
2014/02/14	08:25:00	ok	ok	428.8980	60.328	0.022746	19.63	56.824	9.588	78470243.216085
2014/02/14	08:41:27	ok	ok	428.9000	60.313	0.022715	19.71	56.805	9.630	82494349.159160
2014/02/14	08:42:27	--	ok	429.1300	60.387	0.022715	20.02	56.422	9.740	76910178.036708
2014/02/14	08:56:26	ok	ok	428.9640	60.337	0.022745	19.68	57.168	9.675	82652629.062115
2014/02/14	09:14:43	ok	ok	429.0640	60.335	0.022706	19.95	56.749	9.757	79885483.932425
2014/02/14	09:29:42	ok	ok	428.8340	60.319	0.022732	19.88	56.984	9.757	79091544.560064
2014/02/14	09:47:32	ok	ok	429.0980	60.339	0.022702	20.08	56.646	9.813	75612518.237058
2014/02/14	10:02:43	ok	ok	429.0640	60.355	0.022736	20.00	57.401	9.898	83409388.714984
2014/02/14	10:20:57	ok	ok	429.1700	60.357	0.022693	20.42	56.759	10.030	79770155.034194
2014/02/14	10:35:57	ok	ok	429.0440	60.340	0.022727	20.31	57.356	10.070	84590195.780593
2014/02/14	10:54:00	ok	ok	429.1920	60.349	0.022687	20.72	56.619	10.181	76616990.888483
2014/02/14	11:09:13	ok	ok	429.0880	60.349	0.022721	20.53	57.328	10.195	83882518.339021
2014/02/14	11:27:30	ok	ok	429.0700	60.334	0.02268	20.90	56.554	10.276	80098998.621733
2014/02/14	11:42:03	ok	ok	428.8360	60.319	0.022646	21.13	56.280	10.364	84093035.478815
2014/02/14	11:43:02	--	ok	429.0160	60.343	0.022646	21.21	56.292	10.414	81313459.416105
2014/02/14	11:58:47	ok	ok	429.1240	60.338	0.022662	20.88	57.074	10.359	79030704.497730
2014/02/14	12:14:21	ok	ok	429.0500	60.341	0.022708	20.87	57.072	10.353	81582938.404786
2014/02/14	12:32:36	ok	ok	429.0560	60.336	0.022656	20.97	56.811	10.365	82205868.195635
2014/02/14	12:47:56	ok	ok	428.8040	60.319	0.022692	20.81	57.585	10.409	87534082.156911
2014/02/14	13:06:08	ok	ok	428.9560	60.325	0.022664	21.03	56.666	10.375	86029510.704505
2014/02/14	13:21:03	ok	ok	428.9360	60.329	0.022693	20.86	57.470	10.419	87765061.066119
2014/02/14	13:39:16	ok	ok	429.1280	60.343	0.022647	21.11	56.955	10.476	87484259.458424
2014/02/14	13:54:36	ok	ok	428.8480	60.325	0.022683	21.10	57.353	10.543	90111388.275362
2014/02/14	14:12:32	ok	ok	429.1920	60.347	0.02265	21.40	56.567	10.581	82744215.532490
2014/02/14	14:27:01	ok	ok	428.8380	60.326	0.022677	21.24	57.159	10.593	89012304.774194
2014/02/14	14:45:01	ok	ok	429.1180	60.344	0.022636	21.34	57.113	10.646	83982237.292305
2014/02/14	14:59:57	ok	ok	428.9460	60.333	0.022675	21.34	57.297	10.680	88332964.427406
2014/02/14	15:18:14	ok	ok	429.1680	60.349	0.022629	21.50	56.921	10.709	86848680.088224
2014/02/14	15:33:13	ok	ok	429.0540	60.344	0.022674	21.43	57.465	10.768	88696563.536076
2014/02/14	15:51:17	ok	ok	429.1560	60.344	0.02262	21.58	57.026	10.778	85302857.068706
2014/02/14	16:06:29	ok	ok	428.8760	60.330	0.02266	21.56	57.300	10.818	91214447.275797
2014/02/14	16:24:59	ok	ok	429.1880	60.349	0.022627	21.96	56.589	10.933	84899764.404780
2014/02/14	16:39:33	ok	ok	428.9640	60.336	0.022657	21.88	56.978	10.957	89309060.068441
2014/02/14	16:58:02	ok	ok	429.1740	60.349	0.022596	21.86	57.314	11.009	81831576.817002
2014/02/14	17:12:45	ok	ok	429.0460	60.344	0.022656	21.91	56.983	10.977	88816815.663950
2014/02/14	17:31:23	ok	ok	429.1940	60.356	0.022591	21.87	57.408	11.034	82616720.719070
2014/02/14	17:46:16	ok	ok	429.0580	60.348	0.02265	22.00	57.520	11.138	85653730.923057
2014/02/14	18:05:59	ok	ok	429.1940	60.343	0.022595	21.01	58.107	10.626	87010127.297525
2014/02/14	18:21:10	ok	ok	428.8420	60.317	0.022649	20.76	57.731	10.405	90174442.419116
2014/02/14	18:22:09	--	ok	429.0540	60.337	0.022649	20.94	57.237	10.425	93267617.723505
2014/02/14	18:42:40	ok	ok	429.1900	60.330	0.022651	20.59	57.368	10.238	90780200.762859
2014/02/14	18:58:02	ok	ok	429.0260	60.327	0.02266	20.35	57.822	10.176	91987036.076701
2014/02/14	19:17:47	ok	ok	429.0660	60.321	0.022644	20.48	57.167	10.137	94524836.510339
2014/02/14	19:18:46	--	ok	429.1560	60.342	0.022644	20.70	56.893	10.219	90591432.622184
2014/02/14	19:32:57	ok	ok	429.0360	60.326	0.02266	20.58	57.029	10.172	94416839.507425
2014/02/14	19:51:50	ok	ok	429.0380	60.318	0.022642	20.58	56.998	10.166	92772851.535535
2014/02/14	19:52:49	--	ok	429.1080	60.328	0.022642	20.75	56.808	10.233	92632177.977558
2014/02/14	20:07:13	ok	ok	429.0540	60.325	0.022659	20.33	57.727	10.147	93603145.575598
2014/02/14	20:26:06	ok	ok	429.0320	60.316	0.022641	20.50	56.955	10.111	93734658.977940
2014/02/14	20:27:05	--	ok	429.0880	60.327	0.022641	20.67	56.796	10.183	94664474.295168
2014/02/14	20:41:27	ok	ok	429.0480	60.327	0.022658	20.41	57.433	10.143	96181728.707860
2014/02/14	21:00:20	ok	ok	429.0580	60.317	0.022639	20.56	56.810	10.121	91245175.989128
2014/02/14	21:01:19	--	ok	429.1100	60.326	0.022639	20.72	56.712	10.198	89233787.085971
2014/02/14	21:15:28	ok	ok	428.8260	60.308	0.022646	20.56	56.841	10.127	94639649.421094
2014/02/14	21:16:28	--	ok	429.0420	60.327	0.022646	20.69	56.707	10.179	95039921.172509
2014/02/14	21:34:07	ok	ok	428.8620	60.294	0.022629	20.56	56.626	10.088	95518848.974210
2014/02/14	21:35:07	--	ok	428.9380	60.310	0.022629	20.71	56.525	10.158	92272353.668731
2014/02/14	21:49:17	ok	ok	428.9380	60.317	0.022647	20.48	57.014	10.110	95401061.129359
2014/02/14	21:50:16	--	ok	429.0920	60.336	0.022647	20.70	56.616	10.169	94426837.065982
2014/02/14	22:08:37	ok	ok	429.1100	60.321	0.022638	20.60	56.601	10.107	88543536.423557
2014/02/14	22:09:36	--	ok	429.1800	60.336	0.022638	20.74	56.437	10.160	94136832.238254
2014/02/14	22:23:45	ok	ok	428.8760	60.313	0.022642	20.56	56.810	10.121	96133478.173251
2014/02/14	22:24:44	--	ok	429.0620	60.328	0.022642	20.78	56.474	10.191	99285981.304908
2014/02/14	22:42:48	ok	ok	429.0440	60.317	0.022634	20.60	56.570	10.102	92393424.848671
2014/02/14	22:43:47	--	ok	429.1140	60.326	0.022634	20.78	56.382	10.174	94773787.980570
2014/02/14	22:57:52	ok	ok	428.8060	60.301	0.022637	20.70	56.524	10.152	96267163.954391
2014/02/14	22:58:51	--	ok	428.9840	60.322	0.022637	20.82	56.357	10.193	96906669.468927
2014/02/14	23:16:56	ok	ok	429.0120	60.315	0.02263	20.64	56.423	10.099	95325156.338926
2014/02/14	23:17:55	--	ok	429.0840	60.326	0.02263	20.83	56.235	10.177	97442017.022291
2014/02/14	23:32:15	ok	ok	428.8220	60.305	0.022637	20.49	57.046	10.122	99112173.077404
2014/02/14	23:33:15	--	ok	429.0620	60.329	0.022637	20.79	56.445	10.191	93466209.195309
2014/02/14	23:51:34	ok	ok	429.1020	60.324	0.022625	20.53	56.714	10.086	90878964.212614
2014/02/15	00:06:16	ok	ok	428.8520	60.314	0.022598	20.74	56.314	10.138	95542283.352235
2014/02/15	00:07:15	--	ok	428.9360	60.322	0.022598	20.70	56.432	10.136	97092862.713874
2014/02/15	00:25:47	ok	ok	429.1900	60.332	0.022627	20.38	56.814	10.016	95093890.382475
2014/02/15	00:41:08	ok	ok	428.9640	60.318	0.022644	20.28	57.075	10.004	100371287.558830
2014/02/15	00:42:08	--	ok	429.1580	60.351	0.022644	20.60	56.447	10.080	97208740.999946
2014/02/15	00:59:47	ok	ok	428.8940	60.304	0.022624	20.48	56.306	9.985	95831176.734480
2014/02/15	01:00:46	--	ok	428.9620	60.314	0.022624	20.56	56.318	10.033	96315347.615796
2014/02/15	01:14:55	ok	ok	429.0180	60.322	0.022646	20.28	56.860	9.966	97734559.376132
2014/02/15	01:15:54	--	ok	429.2000	60.355	0.022646	20.53	56.406	10.031	94508663.983444
2014/02/15	01:35:20	ok	ok	429.1280	60.323	0.02263	20.41	56.296	9.942	97282857.032376
2014/02/15	01:36:19	--	ok	429.1620	60.334	0.02263	20.48	56.245	9.974	92344536.661046
2014/02/15	01:50:42	ok	ok	428.9460	60.316	0.02264	20.16	56.996	9.920	98651915.604813
2014/02/15	01:51:41	--	ok	429.1760	60.352	0.02264	20.48	56.306	9.985	93573237.923320
2014/02/15	02:10:39	ok	ok	429.1600	60.328	0.022624	20.21	56.696	9.897	95862662.990939
2014/02/15	02:25:46	ok	ok	428.8960	60.312	0.022638	20.17	56.690	9.873	97940744.843902
2014/02/15	02:26:46	--	ok	429.1140	60.330	0.022638	20.42	56.297	9.948	92647672.621441
2014/02/15	02:43:59	ok	ok	428.9480	60.304	0.022615	20.36	56.227	9.901	90221853.531433
2014/02/15	02:44:58	--	ok	428.8280	60.301	0.022615	20.34	56.347	9.911	94772815.728950
2014/02/15	02:59:08	ok	ok	428.8300	60.305	0.022634	20.02	56.821	9.809	97785859.613659
2014/02/15	03:00:07	--	ok	429.0240	60.324	0.022634	20.31	56.342	9.892	91500230.933409
2014/02/15	03:18:12	ok	ok	429.0340	60.311	0.022627	20.10	56.434	9.788	90992142.208924
2014/02/15	03:19:12	--	ok	429.1100	60.325	0.022627	20.33	56.161	9.872	94025551.352243
2014/02/15	03:33:31	ok	ok	429.0620	60.321	0.022644	20.00	56.849	9.802	97507104.605576
2014/02/15	03:52:14	ok	ok	428.9900	60.308	0.022624	20.12	56.130	9.746	94070470.041609
2014/02/15	03:53:13	--	ok	429.0200	60.314	0.022624	20.20	56.172	9.800	93394368.562453
2014/02/15	04:07:32	ok	ok	429.0600	60.322	0.022644	19.88	57.015	9.762	91684185.214629
2014/02/15	04:27:31	ok	ok	429.1580	60.326	0.022623	19.93	56.501	9.703	94737475.504084
2014/02/15	04:42:24	ok	ok	429.0260	60.321	0.022643	19.97	56.476	9.721	91622914.578500
2014/02/15	04:43:23	--	ok	429.1760	60.365	0.022643	20.09	56.310	9.761	90013914.770743
2014/02/15	05:01:15	ok	ok	429.0560	60.313	0.022627	20.02	56.176	9.698	93412586.936889
2014/02/15	05:02:14	--	ok	429.1160	60.327	0.022627	20.13	56.193	9.763	91663370.036622
2014/02/15	05:16:35	ok	ok	429.0000	60.316	0.022641	19.78	56.938	9.692	89591024.200950
2014/02/15	05:36:06	ok	ok	429.1900	60.324	0.022631	20.02	56.053	9.676	87341792.269767
2014/02/15	05:51:28	ok	ok	429.0420	60.318	0.022643	19.74	56.840	9.653	92547551.418842
2014/02/15	06:10:46	ok	ok	429.0980	60.322	0.022624	19.68	56.954	9.638	92630427.609481
2014/02/15	06:11:45	--	ok	429.1860	60.350	0.022624	20.02	56.176	9.698	97056818.441013
2014/02/15	06:25:54	ok	ok	428.9720	60.313	0.02264	19.81	56.513	9.637	94451949.411775
2014/02/15	06:26:54	--	ok	429.1020	60.350	0.02264	19.98	56.232	9.685	96121221.907148
2014/02/15	06:44:47	ok	ok	429.0040	60.309	0.022627	19.74	56.503	9.596	91836831.585463
2014/02/15	06:45:47	--	ok	429.0740	60.323	0.022627	19.94	56.164	9.650	89429099.890159
2014/02/15	07:00:10	ok	ok	428.9500	60.311	0.022638	19.63	56.946	9.609	96266281.254404
2014/02/15	07:01:09	--	ok	429.1700	60.358	0.022638	19.96	56.290	9.683	92486372.235366
2014/02/15	07:18:34	ok	ok	429.1100	60.317	0.022629	19.82	56.239	9.596	93991360.404350
2014/02/15	07:19:33	--	ok	429.1700	60.344	0.022629	19.95	56.196	9.662	90645361.404006
2014/02/15	07:33:27	ok	ok	428.8740	60.307	0.022635	19.73	56.440	9.579	97145410.182490
2014/02/15	07:34:26	--	ok	429.0360	60.329	0.022635	19.89	56.280	9.642	88511235.241633
2014/02/15	07:52:06	ok	ok	429.0700	60.312	0.022626	19.82	56.177	9.585	93825146.323692
2014/02/15	07:53:06	--	ok	429.1220	60.328	0.022626	19.96	56.167	9.662	92203709.638496
2014/02/15	08:07:27	ok	ok	428.9840	60.314	0.022639	19.65	56.858	9.605	91933231.617738
2014/02/15	08:08:27	--	ok	429.1820	60.359	0.022639	19.96	56.229	9.673	91361852.441241
2014/02/15	08:26:19	ok	ok	429.0120	60.309	0.022623	19.82	56.269	9.601	97871730.890047
2014/02/15	08:27:18	--	ok	429.0960	60.321	0.022623	20.03	56.116	9.693	92631081.263833
2014/02/15	08:41:40	ok	ok	428.8280	60.302	0.022628	19.78	56.724	9.656	94488211.619441
2014/02/15	08:42:39	--	ok	429.0360	60.323	0.022628	20.11	56.066	9.730	93706416.273140
2014/02/15	09:01:10	ok	ok	429.1160	60.320	0.022617	19.85	56.673	9.687	95301211.069771
2014/02/15	09:16:33	ok	ok	428.8140	60.300	0.022625	19.90	56.711	9.722	94382606.577049
2014/02/15	09:17:32	--	ok	429.0000	60.321	0.022625	20.19	56.140	9.788	93157773.861772
2014/02/15	09:35:25	ok	ok	428.9640	60.302	0.022615	20.16	56.135	9.770	92038483.962076
2014/02/15	09:36:25	--	ok	429.0480	60.316	0.022615	20.33	56.038	9.850	92115735.102255
2014/02/15	09:50:49	ok	ok	429.0020	60.315	0.022629	20.08	56.738	9.829	98458528.252929
2014/02/15	10:10:08	ok	ok	429.1080	60.315	0.022616	20.38	55.953	9.864	96251588.169706
2014/02/15	10:11:07	--	ok	429.1560	60.328	0.022616	20.51	55.910	9.932	99919941.805820
2014/02/15	10:24:47	ok	ok	428.8200	60.302	0.022578	20.58	56.013	9.991	99527400.906804
2014/02/15	10:25:46	--	ok	428.9120	60.311	0.022578	20.54	56.038	9.972	101263721.194042
2014/02/15	10:44:03	ok	ok	429.1820	60.327	0.022605	20.41	56.296	9.942	99898651.837387
2014/02/15	10:59:08	ok	ok	429.0120	60.318	0.022623	20.48	56.614	10.039	97275596.056536
2014/02/15	11:18:28	ok	ok	428.9980	60.310	0.022604	20.70	56.123	10.080	94279596.225134
2014/02/15	11:19:27	--	ok	429.0760	60.324	0.022604	20.93	55.972	10.189	97635516.696559
2014/02/15	11:33:10	ok	ok	428.8460	60.308	0.022572	21.02	55.924	10.233	95480543.028681
2014/02/15	11:34:10	--	ok	428.9360	60.318	0.022572	21.01	56.046	10.249	98688272.726243
2014/02/15	11:55:34	ok	ok	429.1940	60.328	0.022594	20.94	56.437	10.279	98353108.794219
2014/02/15	12:10:29	ok	ok	428.8500	60.302	0.022602	21.15	56.159	10.354	100458639.362930
2014/02/15	12:11:28	--	ok	429.0640	60.327	0.022602	21.39	55.824	10.436	95026509.732366
2014/02/15	12:30:25	ok	ok	428.9020	60.280	0.022584	21.49	55.808	10.493	101310172.051987
2014/02/15	12:31:25	--	ok	428.9660	60.311	0.022584	21.60	55.762	10.552	95536551.492756
2014/02/15	12:45:10	ok	ok	428.9560	60.322	0.022557	21.72	55.780	10.628	97009129.977376
2014/02/15	12:46:09	--	ok	429.0500	60.331	0.022557	21.72	55.842	10.640	91297318.605062
2014/02/15	13:04:02	ok	ok	429.0360	60.313	0.022587	21.73	55.874	10.652	94060232.955107
2014/02/15	13:05:02	--	ok	429.1540	60.332	0.022587	21.93	55.656	10.734	97015464.730162
2014/02/15	13:18:33	ok	ok	429.0640	60.334	0.022551	22.08	55.647	10.825	93034535.428915
2014/02/15	13:19:32	--	ok	429.1480	60.339	0.022551	22.03	55.733	10.811	93339441.030839
2014/02/15	13:37:10	ok	ok	429.0680	60.319	0.022602	20.77	57.610	10.390	78468612.310216
2014/02/15	13:38:09	--	ok	429.1260	60.329	0.022602	20.89	57.659	10.471	74276921.584859
2014/02/15	13:52:33	ok	ok	428.8680	60.310	0.022615	20.37	58.833	10.366	75647480.194327
2014/02/15	13:53:33	--	ok	429.0900	60.334	0.022615	20.64	58.295	10.434	77870140.788968
2014/02/15	14:12:18	ok	ok	429.0980	60.318	0.022612	20.37	58.742	10.350	71234666.775824
2014/02/15	14:13:17	--	ok	429.1580	60.333	0.022612	20.55	58.648	10.442	73298136.654752
2014/02/15	14:27:48	ok	ok	429.0420	60.319	0.022628	19.99	60.052	10.349	70533499.870665
2014/02/15	14:46:52	ok	ok	429.1900	60.321	0.022621	20.12	59.343	10.304	70694954.956156
2014/02/15	15:02:12	ok	ok	429.0180	60.314	0.02263	20.15	60.107	10.455	71176906.332514
2014/02/15	15:22:23	ok	ok	428.9680	60.310	0.022499	24.24	49.601	10.914	78327863.333820
2014/02/15	15:37:32	ok	ok	428.9000	60.314	0.022644	19.02	60.955	9.923	67982087.888803
2014/02/15	15:38:32	--	ok	428.8460	60.310	0.022644	18.66	61.498	9.801	67496667.766111
2014/02/15	15:57:42	ok	ok	428.9420	60.305	0.022636	18.95	60.249	9.768	71818817.353954
2014/02/15	15:58:41	--	ok	429.1120	60.346	0.022636	19.24	59.781	9.859	71352183.700576
2014/02/15	16:12:36	ok	ok	428.9620	60.307	0.022649	19.22	60.020	9.886	64829407.367444
2014/02/15	16:13:35	--	ok	429.1240	60.345	0.022649	19.41	59.717	9.947	70032600.660668
2014/02/15	16:30:36	ok	ok	428.9420	60.295	0.022628	19.35	59.738	9.915	64822338.030504
2014/02/15	16:31:35	--	ok	428.8760	60.298	0.022628	19.36	59.830	9.937	67632841.760982
2014/02/15	16:45:42	ok	ok	429.0040	60.313	0.022655	19.00	60.438	9.827	68241994.672366
2014/02/15	16:46:42	--	ok	429.1820	60.365	0.022655	19.24	59.993	9.894	68174491.338694
2014/02/15	17:04:07	ok	ok	429.0180	60.302	0.022643	18.86	60.265	9.718	65799936.485644
2014/02/15	17:05:06	--	ok	429.0560	60.321	0.022643	19.01	60.017	9.764	67839240.948780
2014/02/15	17:19:30	ok	ok	429.0420	60.316	0.022662	18.71	60.422	9.658	67925856.653089
2014/02/15	17:37:40	ok	ok	429.0660	60.312	0.022648	18.69	60.147	9.603	64774894.137420
2014/02/15	17:38:39	--	ok	429.0560	60.328	0.022648	18.78	60.161	9.656	68106561.741340
2014/02/15	17:52:48	ok	ok	428.9820	60.310	0.022665	18.42	60.767	9.548	67672403.531152
2014/02/15	17:53:47	--	ok	429.1560	60.386	0.022665	18.66	60.293	9.609	66549346.861934
2014/02/15	18:11:27	ok	ok	428.9300	60.290	0.022649	18.38	60.459	9.477	60599276.101355
2014/02/15	18:12:26	--	ok	428.9720	60.303	0.022649	18.52	60.391	9.545	65880764.560060
2014/02/15	18:27:04	ok	ok	429.1020	60.351	0.022671	18.15	61.024	9.436	66945182.252500
2014/02/15	18:45:30	ok	ok	429.0780	60.319	0.022661	18.12	60.839	9.391	65757375.558537
2014/02/15	18:46:29	--	ok	429.1300	60.366	0.022661	18.31	60.538	9.450	63817926.459434
2014/02/15	19:00:40	ok	ok	429.0060	60.320	0.022675	17.87	61.249	9.315	64985607.990896
2014/02/15	19:01:39	--	ok	429.1640	60.420	0.022675	18.19	60.730	9.413	65701045.141594
2014/02/15	19:20:00	ok	ok	429.0240	60.307	0.022662	17.91	60.925	9.288	63952021.048147
2014/02/15	19:20:59	--	ok	429.1240	60.366	0.022662	18.18	60.608	9.388	65497590.731372
2014/02/15	19:35:22	ok	ok	429.0080	60.319	0.02266	18.82	59.653	9.597	85358564.513441
2014/02/15	19:54:28	ok	ok	429.0540	60.303	0.022639	19.51	58.608	9.820	87652704.341391
2014/02/15	19:55:27	--	ok	429.1040	60.317	0.022639	19.58	58.741	9.882	89792062.112526
2014/02/15	20:09:36	ok	ok	429.0580	60.315	0.022651	19.56	58.798	9.881	85885349.001098
2014/02/15	20:27:34	ok	ok	428.9360	60.300	0.022623	19.80	58.135	9.907	90975656.601652
2014/02/15	20:28:34	--	ok	428.9560	60.306	0.022623	19.90	58.181	9.973	90237135.590848
2014/02/15	20:43:11	ok	ok	429.0060	60.315	0.022642	19.78	58.315	9.926	88156721.878461
