# Supplementary material for: Plastic Creep Constraint in Nylon Instrument Strings
Source: Materials (Basel). 2025 Jan 7;18(2):223. doi: 10.3390/ma18020223 (PMC11766866; doi:10.3390/ma18020223)
Supplement: Supplementary file 1 [file materials-18-00223-s001.zip › data_files/string_N20_nylon/string_test_data_N20_step_8.csv]

Date	Time	+-	f0	Frequency	Tension	LengthAdj	Temp	Rel.Hm	Abs.Hm	Pk.Magnitude
2014/02/15	21:04:28	--	ok	427.1760	59.985	0.022642	11.60	63.073	6.545	70868359.937002
2014/02/15	21:04:43	--	ok	389.6560	50.599	0.020945	11.56	63.212	6.543	63195092.795966
2014/02/15	21:04:56	--	ok	394.2280	51.627	0.021227	11.63	63.370	6.588	58095987.300614
2014/02/15	21:05:10	ok	ok	395.1000	51.864	0.021267	11.74	63.214	6.617	60376723.416961
2014/02/15	21:15:18	--	ok	398.92	52.828	0.021267	18.05	51.319	7.888	78532447.94
2014/02/15	21:15:31	--	ok	395.42	51.968	0.021053	17.9	51.392	7.83	77002373.85
2014/02/15	21:15:44	--	ok	394.734	51.858	0.02103	17.56	51.996	7.763	66447553.01
2014/02/15	21:15:57	ok	ok	395.026	51.881	0.021044	17.32	52.704	7.757	72862262.56
2014/02/15	21:17:24	ok	ok	394.842	51.856	0.021008	18.12	51.919	8.014	73412604.47
2014/02/15	21:33:57	ok	ok	395.106	51.83	0.020911	20.24	53.085	9.282	90527210.84
2014/02/15	21:49:41	ok	ok	395.04	51.66	0.020919	20.75	54.182	9.76	95440357.35
2014/02/15	22:06:45	ok	ok	395.154	51.69	0.020874	21.34	54.578	10.173	88099460.62
2014/02/15	22:24:29	ok	ok	394.964	51.644	0.020852	21.48	55.218	10.377	93692914.71
2014/02/15	22:39:34	ok	ok	395.166	51.673	0.020786	21.83	55.176	10.58	89763718.47
2014/02/15	22:56:33	ok	ok	395.064	51.64	0.020825	20.85	56.485	10.234	79975764.1
2014/02/15	23:12:55	ok	ok	395.128	51.65	0.020774	20.48	55.937	9.919	78900367.13
2014/02/15	23:32:36	ok	ok	395.088	51.635	0.020818	20.1	56.096	9.729	81801646.56
2014/02/15	23:33:35	--	ok	395.174	51.657	0.020818	20.25	55.841	9.77	84009242.5
2014/02/15	23:48:41	ok	ok	395.136	51.646	0.020768	19.88	56.155	9.615	77201526.42
2014/02/16	00:08:31	ok	ok	395.056	51.626	0.020805	19.7	56.374	9.551	79630642.05
2014/02/16	00:09:30	--	ok	395.136	51.639	0.020805	19.93	55.917	9.602	85688620.48
2014/02/16	00:24:48	ok	ok	395.128	51.641	0.020772	19.62	56.209	9.479	77232493.08
2014/02/16	00:45:32	ok	ok	395.024	51.621	0.020796	19.36	56.446	9.375	79735798.85
2014/02/16	00:46:32	--	ok	395.14	51.643	0.020796	19.61	55.992	9.437	83325276.13
2014/02/16	01:01:51	ok	ok	395.178	51.649	0.02077	19.39	56.174	9.346	75457572.62
2014/02/16	01:22:09	ok	ok	395.118	51.631	0.020793	19.19	56.482	9.287	79831667.27
2014/02/16	01:38:01	ok	ok	395.178	51.652	0.020782	19.16	56.201	9.225	73491000.13
2014/02/16	01:58:45	ok	ok	395.044	51.619	0.020786	18.94	56.475	9.15	76636937.85
2014/02/16	01:59:44	--	ok	395.154	51.637	0.020786	19.2	55.993	9.212	84400881.27
2014/02/16	02:14:10	ok	ok	395.14	51.63	0.02078	19.08	55.944	9.139	73439621.26
2014/02/16	02:34:42	ok	ok	395.056	51.615	0.02078	18.77	56.419	9.05	78651585.14
2014/02/16	02:35:41	--	ok	395.136	51.634	0.02078	19.05	55.909	9.118	81608080.56
2014/02/16	02:50:21	ok	ok	395.138	51.634	0.020771	18.84	56.123	9.04	75308650.94
2014/02/16	03:10:38	ok	ok	395.03	51.612	0.020775	18.66	56.372	8.984	74661441.83
2014/02/16	03:11:37	--	ok	395.11	51.63	0.020775	18.87	55.974	9.032	80905322.3
2014/02/16	03:25:24	ok	ok	395.112	51.635	0.020719	18.64	56.124	8.934	76142889.3
2014/02/16	03:43:01	ok	ok	395.06	51.617	0.020775	18.51	56.349	8.901	76548528.5
2014/02/16	03:44:00	--	ok	395.174	51.646	0.020775	18.68	56.007	8.936	86052095.68
2014/02/16	03:57:33	ok	ok	395.146	51.637	0.020714	18.5	56.103	8.857	75596744.72
2014/02/16	04:17:38	ok	ok	395.046	51.612	0.02077	18.26	56.464	8.788	77315663.67
2014/02/16	04:18:37	--	ok	395.122	51.631	0.02077	18.54	55.956	8.855	80827930.48
2014/02/16	04:32:10	ok	ok	395.128	51.638	0.020708	18.33	56.23	8.788	70791262.24
2014/02/16	04:53:21	ok	ok	394.998	51.605	0.020765	18.2	56.211	8.718	76700673.14
2014/02/16	04:54:20	--	ok	395.092	51.629	0.020765	18.44	55.91	8.795	80065138.49
2014/02/16	05:07:53	ok	ok	395.144	51.638	0.020703	18.25	56.004	8.711	69548586.97
2014/02/16	05:25:04	ok	ok	395.014	51.607	0.020765	18.08	56.315	8.672	76186172.88
2014/02/16	05:26:03	--	ok	395.138	51.645	0.020765	18.32	56.015	8.749	77874897.78
2014/02/16	05:39:35	ok	ok	395.112	51.628	0.020701	18.12	56.015	8.646	71453378.02
2014/02/16	05:59:13	ok	ok	395.092	51.615	0.020765	17.94	56.325	8.602	75697114.93
2014/02/16	06:00:12	--	ok	395.15	51.636	0.020765	18.17	55.9	8.654	79347874.46
2014/02/16	06:14:12	ok	ok	395.044	51.618	0.020699	17.94	56.141	8.574	73182088.88
2014/02/16	06:30:57	ok	ok	395.04	51.62	0.020755	18.84	56.062	9.03	92867738.21
2014/02/16	06:45:56	ok	ok	395.062	51.63	0.020683	19.3	55.792	9.233	79270648.21
2014/02/16	07:03:20	ok	ok	395.004	51.615	0.020737	19.49	56.281	9.419	76190676.62
2014/02/16	07:18:18	ok	ok	395.068	51.627	0.02067	19.69	56.127	9.504	71747857.21
2014/02/16	07:35:29	ok	ok	394.972	51.616	0.020723	19.66	56.583	9.564	74454176.64
2014/02/16	07:50:28	ok	ok	395.072	51.632	0.020667	20.03	55.931	9.661	73043853.84
2014/02/16	08:07:27	ok	ok	394.952	51.62	0.020714	19.86	56.736	9.703	74827970.47
2014/02/16	08:22:25	ok	ok	395.01	51.623	0.020665	20.02	56.361	9.73	72088858.87
2014/02/16	08:39:50	ok	ok	395.016	51.624	0.020708	19.94	56.656	9.735	71332917.61
2014/02/16	08:55:02	ok	ok	395.03	51.629	0.020673	19.99	56.602	9.754	75814391.06
2014/02/16	09:12:06	ok	ok	394.94	51.619	0.020696	20.06	56.674	9.807	73529360.25
2014/02/16	09:26:40	ok	ok	394.84	51.617	0.020661	20.2	56.418	9.842	75817619.48
2014/02/16	09:27:39	--	ok	395.186	51.66	0.020661	20.42	56.051	9.905	79606514.2
2014/02/16	09:43:42	ok	ok	394.976	51.622	0.020686	20.07	56.798	9.834	76490055.05
2014/02/16	09:58:43	ok	ok	395.05	51.633	0.020676	20.22	56.698	9.903	77634189.59
2014/02/16	10:15:18	ok	ok	394.95	51.621	0.020675	20.34	56.716	9.976	82559738.35
2014/02/16	10:30:19	ok	ok	394.822	51.612	0.020652	20.61	56.264	10.053	76003406.08
2014/02/16	10:45:45	ok	ok	394.954	51.611	0.020647	20.91	55.97	10.176	82409583.35
2014/02/16	10:46:44	--	ok	394.956	51.625	0.020647	21.02	56.017	10.25	82706009.74
2014/02/16	11:00:18	ok	ok	394.988	51.629	0.020654	20.99	56.29	10.282	75967031.38
2014/02/16	11:19:19	ok	ok	394.902	51.614	0.020637	21.15	56.406	10.399	81696472.92
2014/02/16	11:20:18	--	ok	395.108	51.638	0.020637	21.42	56.045	10.495	85780675.77
2014/02/16	11:34:07	ok	ok	395.074	51.638	0.020663	21.36	56.438	10.532	85960175.05
2014/02/16	11:51:22	ok	ok	394.906	51.605	0.020621	21.7	56.272	10.71	86534026.31
2014/02/16	11:52:21	--	ok	395.144	51.644	0.020621	21.96	56.001	10.819	94630914.88
2014/02/16	12:05:42	ok	ok	395.024	51.636	0.020638	21.9	56.364	10.852	80429246.62
2014/02/16	12:23:10	ok	ok	394.992	51.602	0.020617	21.4	57.706	10.794	87819117.57
2014/02/16	12:24:10	--	ok	395.124	51.639	0.020617	21.57	57.024	10.772	90131540.83
2014/02/16	12:37:59	ok	ok	395.04	51.629	0.020636	21.01	57.063	10.435	78160971.1
2014/02/16	12:55:52	ok	ok	394.99	51.608	0.020606	21.08	56.612	10.395	84246208.27
2014/02/16	12:56:52	--	ok	394.87	51.608	0.020606	21.04	56.729	10.392	86031066.51
2014/02/16	13:10:38	ok	ok	395.058	51.628	0.020638	20.96	56.748	10.348	85717564.01
2014/02/16	13:27:26	ok	ok	394.828	51.572	0.020597	21	56.661	10.356	84568646.15
2014/02/16	13:28:25	--	ok	394.912	51.607	0.020597	21.18	56.565	10.447	87066984.35
2014/02/16	13:42:00	ok	ok	395.034	51.623	0.02062	21.11	56.647	10.419	81041728.26
2014/02/16	14:01:14	ok	ok	395.058	51.609	0.020596	21.37	56.408	10.533	88671929.16
2014/02/16	14:02:13	--	ok	395.12	51.63	0.020596	21.48	56.239	10.568	93028708.97
2014/02/16	14:16:01	ok	ok	394.872	51.586	0.020604	21.43	56.448	10.577	84086408.89
2014/02/16	14:17:00	--	ok	395.1	51.634	0.020604	21.65	56.265	10.677	91737256.14
2014/02/16	14:34:36	ok	ok	394.958	51.569	0.02057	21.95	56.155	10.842	84048600.95
2014/02/16	14:35:35	--	ok	394.884	51.578	0.02057	21.92	56.274	10.847	88926349.48
2014/02/16	14:49:23	ok	ok	394.986	51.605	0.020599	21.86	56.667	10.885	83370384.7
2014/02/16	14:50:22	--	ok	395.154	51.639	0.020599	21.84	57.003	10.937	87667298.71
2014/02/16	15:07:40	ok	ok	394.974	51.598	0.020579	21.59	58.134	10.994	88091797.87
2014/02/16	15:08:39	--	ok	395.16	51.631	0.020579	21.89	57.535	11.071	85937931.91
2014/02/16	15:22:39	ok	ok	395.026	51.621	0.020583	24.14	50.636	11.079	87748068.29
2014/02/16	15:38:32	ok	ok	394.938	51.622	0.020599	20	59.111	10.192	85350729.97
2014/02/16	15:53:44	ok	ok	395.18	51.677	0.020644	18.5	61.021	9.633	74406310.34
2014/02/16	15:54:43	--	ok	395.128	51.673	0.020644	18.33	61.324	9.584	80101065.27
2014/02/16	16:12:41	ok	ok	395.086	51.634	0.02065	17.05	61.893	8.963	73628653.62
2014/02/16	16:13:40	--	ok	394.896	51.613	0.02065	16.88	62.103	8.903	76986317.79
2014/02/16	16:27:52	ok	ok	395.052	51.636	0.020637	18.14	59.697	9.225	71204655.52
2014/02/16	16:47:03	ok	ok	394.904	51.588	0.02062	18.75	59.4	9.517	74666947.04
2014/02/16	16:48:02	--	ok	394.832	51.589	0.02062	18.74	59.429	9.516	79259411.26
2014/02/16	17:02:01	ok	ok	395.124	51.613	0.020647	18.59	59.556	9.452	78464966.57
2014/02/16	17:22:58	ok	ok	394.86	51.582	0.020618	18.61	59.499	9.454	72059029.93
2014/02/16	17:38:10	ok	ok	394.898	51.591	0.020639	18.17	59.943	9.28	77231554.73
2014/02/16	17:39:09	--	ok	395.106	51.618	0.020639	18.38	59.614	9.345	79954945.32
2014/02/16	17:59:33	ok	ok	394.904	51.583	0.020615	19.03	58.32	9.5	88530193.51
2014/02/16	18:00:32	--	ok	394.946	51.594	0.020615	19.11	58.333	9.546	90026554.09
2014/02/16	18:14:33	ok	ok	395.104	51.61	0.02063	19.16	58.097	9.536	80917901.9
2014/02/16	18:32:16	ok	ok	394.814	51.557	0.020595	19.38	57.704	9.595	84705167.24
2014/02/16	18:33:15	--	ok	394.868	51.586	0.020595	19.53	57.543	9.653	87970747.29
2014/02/16	18:47:03	ok	ok	395.094	51.611	0.020625	19.4	57.554	9.581	85555373.65
2014/02/16	19:05:23	ok	ok	394.96	51.588	0.020596	19.38	57.306	9.529	83685898.71
2014/02/16	19:06:22	--	ok	394.994	51.604	0.020596	19.51	57.204	9.584	83392843.16
2014/02/16	19:20:22	ok	ok	395.146	51.616	0.020628	19.33	57.329	9.504	87672655.62
2014/02/16	19:39:10	ok	ok	395.016	51.598	0.020594	19.28	57.138	9.445	84390757.58
2014/02/16	19:40:09	--	ok	395.062	51.61	0.020594	19.46	56.951	9.514	90965800.89
2014/02/16	19:53:58	ok	ok	395.1	51.612	0.020617	19.28	56.985	9.42	80126426.6
2014/02/16	20:12:19	ok	ok	394.93	51.592	0.020586	19.24	56.826	9.371	79740926.37
2014/02/16	20:13:18	--	ok	394.948	51.6	0.020586	19.36	56.783	9.431	83470633.97
2014/02/16	20:27:04	ok	ok	395.002	51.606	0.020604	19.18	56.878	9.347	79807096.31
2014/02/16	20:28:03	--	ok	395.134	51.624	0.020604	19.25	56.858	9.382	86052832.7
2014/02/16	20:46:05	ok	ok	395.128	51.605	0.020592	19.05	56.767	9.257	81627695.54
2014/02/16	20:47:04	--	ok	395.108	51.613	0.020592	19.18	56.756	9.327	87929739.59
2014/02/16	21:00:53	ok	ok	395.01	51.607	0.020603	18.96	56.845	9.221	84323956.05
2014/02/16	21:01:52	--	ok	395.146	51.635	0.020603	19.05	56.767	9.257	81926448.52
2014/02/16	21:19:14	ok	ok	394.892	51.588	0.020572	19.04	56.49	9.207	78927367.73
2014/02/16	21:34:26	ok	ok	395.104	51.612	0.020612	18.8	56.76	9.121	83499458.57
2014/02/16	21:53:25	ok	ok	395.104	51.605	0.02059	18.66	56.769	9.047	80060640.98
2014/02/16	21:54:24	--	ok	395.172	51.62	0.02059	18.82	56.671	9.117	84765239.88
2014/02/16	22:08:39	ok	ok	395.028	51.607	0.020608	18.58	56.727	8.998	77564701.45
2014/02/16	22:26:33	ok	ok	395.012	51.599	0.020576	18.71	56.502	9.031	81528208.55
2014/02/16	22:27:32	--	ok	394.85	51.593	0.020576	18.69	56.529	9.025	78143598.78
2014/02/16	22:41:34	ok	ok	395.074	51.611	0.020607	18.58	56.513	8.964	74776173.05
2014/02/16	22:59:53	ok	ok	394.96	51.593	0.020572	18.59	56.361	8.945	76668426.75
2014/02/16	23:00:52	--	ok	394.844	51.591	0.020572	18.58	56.513	8.964	86704718.69
2014/02/16	23:14:52	ok	ok	395.07	51.61	0.020604	18.43	56.521	8.886	74628443.52
2014/02/16	23:34:21	ok	ok	394.904	51.59	0.020578	18.18	56.819	8.801	81355695.58
2014/02/16	23:35:20	--	ok	394.982	51.598	0.020578	18.45	56.432	8.883	79405716.21
2014/02/16	23:49:09	ok	ok	395.094	51.612	0.020606	18.23	56.643	8.8	80716544.66
2014/02/17	00:07:03	ok	ok	394.938	51.588	0.020571	18.26	56.464	8.788	79984722.59
2014/02/17	00:08:02	--	ok	394.858	51.589	0.020571	18.29	56.499	8.809	83204202.14
2014/02/17	00:22:16	ok	ok	395.118	51.617	0.020604	18.08	56.62	8.719	77964964.02
2014/02/17	00:40:20	ok	ok	394.924	51.585	0.020567	18.23	56.338	8.753	81076511.46
2014/02/17	00:41:19	--	ok	394.8	51.584	0.020567	18.17	56.451	8.739	83279400.68
2014/02/17	00:55:06	ok	ok	395.102	51.619	0.020601	18.09	56.439	8.696	80159543.11
2014/02/17	01:13:11	ok	ok	394.914	51.584	0.020564	18.18	56.33	8.726	76849334.53
2014/02/17	01:27:31	ok	ok	394.822	51.597	0.020577	18.88	55.699	8.993	99939585.21
2014/02/17	01:28:31	--	ok	395.184	51.665	0.020577	19.18	55.744	9.16	100244103.8
2014/02/17	01:42:57	ok	ok	394.986	51.605	0.020558	19.38	56.418	9.381	90842113.63
2014/02/17	01:57:42	ok	ok	394.874	51.605	0.020565	19.71	56.222	9.531	80725823.55
2014/02/17	02:14:00	ok	ok	394.934	51.606	0.020542	19.8	56.635	9.652	82688118.05
2014/02/17	02:28:19	ok	ok	394.804	51.598	0.020552	20.06	56.397	9.759	79976681.44
2014/02/17	02:45:29	ok	ok	394.968	51.613	0.020535	20.08	56.861	9.85	78646959.53
2014/02/17	03:00:02	ok	ok	394.974	51.617	0.020551	20.18	56.63	9.868	80567640.24
2014/02/17	03:16:21	ok	ok	394.93	51.611	0.020525	20.2	56.787	9.907	80169476.6
2014/02/17	03:30:54	ok	ok	395.05	51.627	0.020547	20.36	56.596	9.966	79111751.58
2014/02/17	03:46:58	ok	ok	395.006	51.622	0.020523	20.29	56.923	9.983	79203406.03
2014/02/17	04:01:43	ok	ok	394.916	51.619	0.020535	20.43	56.699	10.025	77572097.1
2014/02/17	04:17:21	ok	ok	394.818	51.589	0.020501	20.42	56.697	10.019	78951547.1
2014/02/17	04:18:21	--	ok	395.03	51.627	0.020501	20.72	56.373	10.137	81907180.23
2014/02/17	04:31:55	ok	ok	395.062	51.629	0.020537	20.4	56.725	10.012	78501430.64
2014/02/17	04:48:15	ok	ok	394.994	51.621	0.02051	20.32	56.928	10.001	78931334.81
2014/02/17	05:02:46	ok	ok	395.1	51.633	0.020539	20.48	56.46	10.012	78999523.19
2014/02/17	05:19:30	ok	ok	394.97	51.62	0.020505	20.15	57.301	9.967	78056380.69
2014/02/17	05:34:02	ok	ok	395.062	51.633	0.020533	20.31	56.742	9.963	80586424.96
2014/02/17	05:48:59	ok	ok	395.01	51.623	0.020503	20.27	57.012	9.987	79294015.88
2014/02/17	06:03:31	ok	ok	395.074	51.632	0.020529	20.34	56.654	9.965	78578696
2014/02/17	06:20:57	ok	ok	394.816	51.603	0.020481	20.36	56.75	9.993	75971734.53
2014/02/17	06:21:57	--	ok	395.098	51.633	0.020481	20.58	56.506	10.078	79521912.27
2014/02/17	06:35:30	ok	ok	395.072	51.633	0.020525	20.21	56.881	9.929	80286851.41
2014/02/17	06:50:43	ok	ok	394.814	51.601	0.020476	20.36	56.657	9.977	80288661.6
2014/02/17	06:51:42	--	ok	395.042	51.625	0.020476	20.53	56.468	10.042	73660345.12
2014/02/17	07:05:42	ok	ok	395.066	51.631	0.020521	20.31	56.742	9.963	73065711.5
2014/02/17	07:22:12	ok	ok	394.926	51.615	0.020471	20.36	56.627	9.971	76939956.13
2014/02/17	07:23:11	--	ok	395.162	51.637	0.020471	20.56	56.503	10.066	80139985.83
2014/02/17	07:36:45	ok	ok	395.118	51.631	0.020516	20.33	56.622	9.953	82763638.87
2014/02/17	07:53:16	ok	ok	395.186	51.634	0.020468	20.4	56.725	10.012	79064166.93
2014/02/17	08:07:48	ok	ok	395.07	51.631	0.02051	20.36	57.026	10.042	81611361.54
2014/02/17	08:24:19	ok	ok	395.188	51.632	0.020458	20.49	56.861	10.089	77394920.8
2014/02/17	08:38:52	ok	ok	395.156	51.64	0.020506	20.6	56.847	10.151	83997492.64
2014/02/17	08:55:52	ok	ok	395.17	51.636	0.020406	20.4	58.105	10.256	80133865.14
2014/02/17	09:10:40	ok	ok	395.176	51.639	0.020494	20.96	56.624	10.325	81464121.9
2014/02/17	09:27:41	ok	ok	395.148	51.634	0.020426	20.86	57.286	10.385	85530266.87
2014/02/17	09:42:28	ok	ok	394.846	51.608	0.020473	21.08	56.981	10.463	90947383.31
2014/02/17	09:58:25	ok	ok	395.176	51.637	0.020429	21.42	56.447	10.571	86202566.13
2014/02/17	10:12:58	ok	ok	395.074	51.634	0.020469	21.54	56.464	10.648	81163524.02
2014/02/17	10:28:50	ok	ok	395.068	51.614	0.020426	22.04	56.168	10.901	83631362.88
2014/02/17	10:29:50	--	ok	395.106	51.637	0.020426	22.02	56.258	10.906	88273229.49
2014/02/17	10:44:03	ok	ok	395.056	51.637	0.020454	21.75	57.082	10.895	86893335.21
2014/02/17	11:01:16	ok	ok	394.97	51.594	0.02041	22.28	56.265	11.072	82358084.05
2014/02/17	11:02:16	--	ok	395.01	51.623	0.02041	22.33	56.335	11.118	90552061.27
2014/02/17	11:16:04	ok	ok	395.058	51.637	0.020393	22.47	56.232	11.187	81477751.15
2014/02/17	11:32:52	ok	ok	394.966	51.586	0.020396	22.64	56.319	11.314	77790887.78
2014/02/17	11:33:51	--	ok	394.996	51.613	0.020396	22.69	56.233	11.329	89453707.26
2014/02/17	11:47:51	ok	ok	395.122	51.645	0.020361	22.65	56.63	11.383	86850407.68
2014/02/17	12:06:51	ok	ok	395.2	51.632	0.020393	21.43	58.263	10.917	79394522.22
2014/02/17	12:21:37	ok	ok	395.126	51.64	0.020393	21.57	57.147	10.795	84127560.51
2014/02/17	12:40:51	ok	ok	395.16	51.625	0.02039	21.17	58.039	10.713	84987032.78
2014/02/17	12:55:38	ok	ok	395.1	51.632	0.020376	21.43	57.157	10.71	81388200.32
2014/02/17	13:13:33	ok	ok	395.196	51.63	0.020354	21.26	58.022	10.766	80059314.08
2014/02/17	13:28:33	ok	ok	394.932	51.599	0.020381	21.83	56.693	10.871	83112066.6
2014/02/17	13:29:32	--	ok	395.038	51.628	0.020381	21.8	56.812	10.875	82601796.11
2014/02/17	13:47:46	ok	ok	395.196	51.626	0.020375	21.59	57.52	10.878	85498131.74
2014/02/17	14:02:31	ok	ok	395.2	51.635	0.020394	21	58.044	10.609	88227655.67
2014/02/17	14:19:44	ok	ok	395.198	51.624	0.020398	20.22	59.45	10.383	69883060.51
2014/02/17	14:34:04	ok	ok	394.872	51.605	0.020405	20.29	58.943	10.337	67260574.29
2014/02/17	14:35:04	--	ok	394.99	51.617	0.020405	20.32	59.1	10.383	72991358.49
2014/02/17	14:52:37	ok	ok	395.026	51.609	0.020331	19.82	60.328	10.293	75938926.86
2014/02/17	15:07:36	ok	ok	395.138	51.619	0.020446	20.42	58.841	10.398	81377691.06
2014/02/17	15:25:04	ok	ok	395.194	51.615	0.020403	20.43	58.782	10.393	83556053.43
2014/02/17	15:39:23	ok	ok	394.828	51.589	0.020402	20.25	59.485	10.408	74373288.89
2014/02/17	15:40:23	--	ok	395.01	51.612	0.020402	20.28	59.52	10.432	80836244.33
2014/02/17	15:57:33	ok	ok	394.962	51.596	0.020321	19.97	60.534	10.419	84717978.16
2014/02/17	15:58:32	--	ok	395.15	51.618	0.020321	20.37	59.565	10.495	85719652.75
2014/02/17	16:12:20	ok	ok	395.174	51.617	0.020448	19.98	59.989	10.332	82546652.24
2014/02/17	16:31:46	ok	ok	395.2	51.611	0.020427	19.79	60.232	10.259	79930158.23
2014/02/17	16:46:21	ok	ok	395.184	51.617	0.020451	19.64	60.208	10.165	84044128.8
2014/02/17	17:06:29	ok	ok	395.196	51.613	0.020394	19.15	61.458	10.082	79739136.84
2014/02/17	17:21:16	ok	ok	395.16	51.617	0.020457	19.32	60.369	10.003	83362773.56
2014/02/17	17:42:12	ok	ok	395.2	51.611	0.020373	18.68	62.012	9.895	80231864.6
2014/02/17	17:57:09	ok	ok	395.16	51.609	0.020464	18.98	60.556	9.835	77927102.67
2014/02/17	18:17:16	ok	ok	395.09	51.601	0.020434	18.7	61.144	9.768	75059727.06
2014/02/17	18:32:27	ok	ok	394.864	51.59	0.020458	18.61	61.069	9.704	79298478.89
2014/02/17	18:33:26	--	ok	395.1	51.608	0.020458	18.86	60.567	9.767	82482343.7
2014/02/17	18:50:17	ok	ok	395.076	51.596	0.02044	18.43	61.28	9.634	75186850.78
2014/02/17	19:05:18	ok	ok	395.19	51.613	0.020474	18.48	60.867	9.598	80636286.66
2014/02/17	19:23:41	ok	ok	395.172	51.606	0.020428	18.17	61.688	9.55	84488827.44
2014/02/17	19:38:16	ok	ok	395.132	51.61	0.020475	18.31	61.08	9.535	77476389.98
2014/02/17	19:57:16	ok	ok	395.05	51.593	0.020442	18.12	61.29	9.46	78051388.73
2014/02/17	20:11:51	ok	ok	395.06	51.596	0.020468	18.11	61.108	9.427	84510440.04
2014/02/17	20:12:50	--	ok	395.19	51.638	0.020468	18.28	61.045	9.512	81046726.23
2014/02/17	20:30:53	ok	ok	395.09	51.592	0.020456	18.02	61.244	9.397	80847350.86
2014/02/17	20:31:52	--	ok	395.14	51.61	0.020456	18.19	61.091	9.469	80865814.53
2014/02/17	20:45:39	ok	ok	395.028	51.594	0.02047	17.97	61.205	9.364	83834220.76
2014/02/17	20:46:38	--	ok	395.18	51.638	0.02047	18.17	61.148	9.466	85357577.05
2014/02/17	21:05:47	ok	ok	394.872	51.577	0.020449	17.8	61.807	9.361	87639780.72
2014/02/17	21:06:46	--	ok	395.046	51.593	0.020449	18.08	61.163	9.418	81045738.56
2014/02/17	21:20:21	ok	ok	395.014	51.59	0.020471	17.91	61.256	9.338	78105239.41
2014/02/17	21:38:55	ok	ok	395.044	51.588	0.020424	19.11	59.76	9.78	88868681.86
2014/02/17	21:39:54	--	ok	395.162	51.603	0.020424	19.34	59.675	9.899	90570484.46
2014/02/17	21:53:57	ok	ok	395.116	51.606	0.020452	19.59	59.168	9.96	83321468.77
2014/02/17	22:13:10	ok	ok	395.01	51.583	0.020418	19.84	58.903	10.062	88706928.78
2014/02/17	22:14:09	--	ok	395.096	51.606	0.020418	19.93	58.887	10.112	88167946.98
2014/02/17	22:28:10	ok	ok	395.124	51.609	0.020441	19.88	58.848	10.076	83914118.38
2014/02/17	22:45:26	ok	ok	395.198	51.615	0.02039	19.8	59.323	10.11	83630191.34
2014/02/17	23:00:40	ok	ok	394.926	51.599	0.020418	20.03	58.811	10.158	85011167.26
2014/02/17	23:01:39	--	ok	395.12	51.62	0.020418	20.25	58.479	10.232	86779491.55
2014/02/17	23:18:07	ok	ok	395.134	51.613	0.020388	20.17	58.344	10.161	81951209.19
2014/02/17	23:33:21	ok	ok	395.168	51.621	0.020367	20.18	58.254	10.151	75697571.88
2014/02/17	23:50:07	ok	ok	395.162	51.619	0.020379	20.06	58.755	10.167	85775349.7
2014/02/18	00:05:06	ok	ok	395.136	51.62	0.020364	20.15	58.25	10.132	77542236.16
2014/02/18	00:22:19	ok	ok	395.174	51.62	0.020373	20.08	58.636	10.158	81505497.57
2014/02/18	00:37:45	ok	ok	395.098	51.621	0.020321	20.1	58.547	10.154	85081984.07
2014/02/18	00:56:05	ok	ok	395.19	51.622	0.020353	19.98	58.681	10.106	83153109.79
2014/02/18	01:11:03	ok	ok	395.076	51.624	0.020367	20.42	57.649	10.187	74545568.61
2014/02/18	01:12:03	--	ok	395.186	51.629	0.020367	20.35	57.822	10.176	82839557.03
2014/02/18	01:30:00	ok	ok	395.2	51.622	0.02036	20.05	58.356	10.092	83200394.43
2014/02/18	01:45:12	ok	ok	394.922	51.608	0.020302	20.13	58.094	10.093	78411473.34
2014/02/18	01:46:11	--	ok	395.156	51.627	0.020302	20.39	57.644	10.168	81390580.17
2014/02/18	02:03:31	ok	ok	395.176	51.622	0.02036	20.1	58.242	10.101	82464226.37
2014/02/18	02:18:30	ok	ok	395.144	51.626	0.020347	20.28	57.597	10.095	77241711.1
2014/02/18	02:35:55	ok	ok	395.198	51.623	0.020326	19.9	58.73	10.068	75719221.91
2014/02/18	02:50:53	ok	ok	394.952	51.613	0.020357	20.36	57.394	10.107	77864378.91
2014/02/18	02:51:52	--	ok	395.07	51.62	0.020357	20.32	57.511	10.104	80511391.79
2014/02/18	03:10:17	ok	ok	395.182	51.62	0.020341	19.92	58.306	10.007	78080491.08
2014/02/18	03:25:55	ok	ok	394.904	51.6	0.020291	20.01	58.014	10.009	79236367.5
2014/02/18	03:26:54	--	ok	395.152	51.626	0.020291	20.32	57.327	10.071	84119614.22
2014/02/18	03:44:12	ok	ok	395.184	51.622	0.020337	19.86	58.266	9.965	76823127.5
2014/02/18	03:59:50	ok	ok	394.94	51.608	0.02029	19.94	57.942	9.956	76559453.27
2014/02/18	04:00:49	--	ok	395.198	51.631	0.02029	20.26	57.256	10.024	83242349.05
2014/02/18	04:18:47	ok	ok	395.198	51.622	0.020291	19.67	58.542	9.901	82002337.94
2014/02/18	04:33:46	ok	ok	395.056	51.62	0.020347	20.23	57.16	9.989	82238791.13
2014/02/18	04:34:45	--	ok	395.146	51.627	0.020347	20.2	57.217	9.982	82677451.23
2014/02/18	04:53:09	ok	ok	395.188	51.62	0.020343	19.84	57.835	9.88	81311543.08
2014/02/18	05:07:54	ok	ok	394.97	51.613	0.020343	20.16	57.119	9.941	80137195.03
2014/02/18	05:08:54	--	ok	395.064	51.621	0.020343	20.18	57.244	9.975	82591593.6
2014/02/18	05:27:20	ok	ok	395.196	51.621	0.020325	19.77	58.099	9.884	79030096.36
2014/02/18	05:42:05	ok	ok	395.048	51.62	0.02034	20.12	57.174	9.928	77640018.41
2014/02/18	05:43:04	--	ok	395.154	51.627	0.02034	20.13	57.175	9.934	83794288.19
2014/02/18	06:02:10	ok	ok	395.186	51.621	0.020283	19.62	58.412	9.85	77116220.19
2014/02/18	06:17:09	ok	ok	395.018	51.617	0.020336	20.18	56.999	9.932	82814114.57
2014/02/18	06:18:08	--	ok	395.132	51.624	0.020336	20.16	57.088	9.936	85263198.87
2014/02/18	06:37:51	ok	ok	395.06	51.611	0.020262	19.64	58.445	9.867	78959575.61
2014/02/18	06:53:03	ok	ok	394.81	51.595	0.020332	20.13	56.961	9.897	78514619.26
2014/02/18	06:54:02	--	ok	394.906	51.607	0.020332	20.1	57.079	9.9	83336802.22
2014/02/18	07:12:40	ok	ok	395.198	51.62	0.020303	19.68	58.086	9.83	77913663.04
2014/02/18	07:27:38	ok	ok	395.006	51.616	0.02033	20.1	56.864	9.862	83269279.32
2014/02/18	07:28:37	--	ok	395.066	51.619	0.02033	19.99	57.062	9.833	80306896.75
2014/02/18	07:47:13	ok	ok	395.198	51.621	0.020324	19.74	57.575	9.778	79493620.02
2014/02/18	08:01:43	ok	ok	395.032	51.618	0.020325	20	56.972	9.824	81791380.52
2014/02/18	08:02:42	--	ok	395.14	51.626	0.020325	20.05	56.979	9.854	85397479.04
2014/02/18	08:21:45	ok	ok	395.186	51.621	0.020293	19.66	58.082	9.818	78646568.57
2014/02/18	08:36:45	ok	ok	395.018	51.618	0.020318	20.19	56.786	9.901	75761183.18
2014/02/18	08:37:44	--	ok	395.132	51.628	0.020318	20.18	56.907	9.916	82058393.63
2014/02/18	08:57:20	ok	ok	395.196	51.621	0.020261	19.7	58.15	9.852	81544741.75
2014/02/18	09:12:19	ok	ok	394.98	51.615	0.020312	20.3	56.802	9.967	81073864.13
2014/02/18	09:13:18	--	ok	395.1	51.624	0.020312	20.27	56.89	9.965	79538943.78
2014/02/18	09:31:44	ok	ok	395.2	51.622	0.020296	19.96	57.823	9.947	84086051.96
2014/02/18	09:47:23	ok	ok	395.146	51.625	0.020253	20.16	57.517	10.011	77404347.31
2014/02/18	10:06:36	ok	ok	395.2	51.623	0.020262	20.04	58.019	10.028	84250197.88
2014/02/18	10:22:02	ok	ok	395.198	51.631	0.020269	20.4	57.308	10.115	82412522.83
2014/02/18	10:39:43	ok	ok	395.186	51.624	0.020266	20.36	57.884	10.193	82893515.12
2014/02/18	10:55:10	ok	ok	394.822	51.577	0.020223	20.8	57.062	10.309	84645629.31
2014/02/18	10:56:09	--	ok	395.066	51.626	0.020223	21.04	56.698	10.387	84327850.02
2014/02/18	11:14:09	ok	ok	395.19	51.626	0.020257	20.71	57.816	10.39	80121261.68
2014/02/18	11:29:36	ok	ok	395.1	51.623	0.020223	21.24	56.666	10.502	85164712.98
2014/02/18	11:49:00	ok	ok	395.18	51.622	0.020248	21.08	57.749	10.604	88589718.56
2014/02/18	12:05:31	ok	ok	395.036	51.605	0.02031	21.19	57.828	10.686	87863992.87
2014/02/18	12:23:53	ok	ok	395.088	51.589	0.020285	21.77	56.561	10.808	83803883.13
2014/02/18	12:24:52	--	ok	395.19	51.637	0.020285	21.94	56.4	10.884	94859315.49
2014/02/18	12:40:39	ok	ok	395.018	51.589	0.020297	21.59	57.766	10.924	89963790.68
2014/02/18	12:57:26	ok	ok	395.098	51.59	0.020175	21.75	57.667	11.007	83590105.03
2014/02/18	13:14:10	ok	ok	394.934	51.539	0.020284	21.85	57.682	11.074	87150837.05
2014/02/18	13:15:09	--	ok	395.2	51.639	0.020284	22.39	56.375	11.164	90571990.41
2014/02/18	13:30:57	ok	ok	394.96	51.553	0.020174	21.43	58.294	10.923	89292357.54
2014/02/18	13:31:56	--	ok	395.136	51.615	0.020174	21.61	57.677	10.92	91142776.3
2014/02/18	13:47:29	ok	ok	395.052	51.617	0.020307	20.72	59.772	10.748	81294289.12
2014/02/18	14:07:36	ok	ok	395.074	51.618	0.020201	20.31	60.891	10.691	83624141.98
2014/02/18	14:23:41	ok	ok	394.848	51.591	0.020308	20.29	60.858	10.673	74910046.13
2014/02/18	14:24:41	--	ok	395.132	51.63	0.020308	20.8	59.45	10.74	80928716.95
2014/02/18	14:43:47	ok	ok	395.042	51.61	0.020203	20.16	61.593	10.72	75772098.52
2014/02/18	15:00:32	ok	ok	395.086	51.621	0.02032	20.12	61.647	10.704	82936831.74
2014/02/18	15:20:25	ok	ok	395.186	51.622	0.020227	19.97	62.014	10.674	78139482.83
2014/02/18	15:37:00	ok	ok	394.948	51.606	0.020315	19.9	61.973	10.624	77433387.27
2014/02/18	15:56:27	ok	ok	395.198	51.621	0.020228	19.74	62.217	10.566	73096545.49
2014/02/18	16:12:05	ok	ok	394.878	51.595	0.020219	20.12	60.891	10.573	75877979.86
2014/02/18	16:13:04	--	ok	395.14	51.622	0.020219	20.32	60.499	10.628	80506774.64
2014/02/18	16:31:32	ok	ok	395.066	51.611	0.020214	19.64	62.411	10.537	80713398
2014/02/18	16:47:12	ok	ok	395.192	51.626	0.020257	19.82	61.356	10.469	77433259.93
2014/02/18	17:07:05	ok	ok	395.158	51.616	0.020243	19.38	62.578	10.405	70308125.71
2014/02/18	17:22:17	ok	ok	395.184	51.623	0.02024	19.68	61.122	10.344	79186844.56
2014/02/18	17:42:10	ok	ok	395.062	51.606	0.020223	19.01	62.937	10.239	71783523.49
2014/02/18	17:57:09	ok	ok	395.18	51.624	0.020297	19.47	61.148	10.221	78820225.16
2014/02/18	18:15:18	ok	ok	395.076	51.604	0.02023	18.82	63.024	10.14	74590444.24
2014/02/18	18:30:18	ok	ok	395.014	51.606	0.020302	19.24	61.412	10.128	76290822.11
2014/02/18	18:31:17	--	ok	395.13	51.618	0.020302	19.24	61.382	10.123	79642634.44
2014/02/18	18:50:12	ok	ok	395.2	51.613	0.020261	18.68	63.061	10.062	82471129.86
2014/02/18	19:05:52	ok	ok	395.052	51.604	0.020342	18.75	62.444	10.005	85644369.43
2014/02/18	19:25:07	ok	ok	395.182	51.611	0.020278	18.58	62.924	9.981	82846544.16
2014/02/18	19:39:54	ok	ok	394.806	51.588	0.020305	18.97	61.669	10.01	78388807.97
2014/02/18	19:40:54	--	ok	394.944	51.6	0.020305	18.99	61.703	10.027	84176737.05
2014/02/18	19:59:48	ok	ok	395.196	51.616	0.020251	18.32	63.448	9.91	82790034.07
2014/02/18	20:15:41	ok	ok	395.056	51.604	0.020345	18.52	62.465	9.873	83276591.64
2014/02/18	20:34:14	ok	ok	395.192	51.61	0.020304	18.36	62.708	9.818	84821010.45
2014/02/18	20:49:13	ok	ok	394.948	51.594	0.020341	18.44	62.332	9.805	82635051.35
2014/02/18	20:50:12	--	ok	395.158	51.623	0.020341	18.65	61.947	9.867	87449615.09
2014/02/18	21:08:17	ok	ok	395.194	51.615	0.020268	18	63.662	9.757	79900536.16
2014/02/18	21:23:31	ok	ok	395.056	51.605	0.020349	18.22	62.655	9.729	84290392.35
2014/02/18	21:42:59	ok	ok	395.092	51.604	0.020246	17.82	63.959	9.698	78477965.55
2014/02/18	21:58:12	ok	ok	395.03	51.603	0.02035	18.1	62.605	9.652	81413146.98
2014/02/18	22:16:46	ok	ok	395.184	51.611	0.020303	17.85	63.279	9.612	82166093.71
2014/02/18	22:32:00	ok	ok	395.014	51.599	0.02035	18.02	62.711	9.622	82176233.47
2014/02/18	22:51:14	ok	ok	394.948	51.585	0.020243	17.56	64.182	9.582	79058481.22
2014/02/18	22:52:13	--	ok	395.172	51.624	0.020243	18.18	62.379	9.663	88497348.92
2014/02/18	23:06:40	ok	ok	394.872	51.583	0.020344	17.99	62.527	9.577	83030627.89
2014/02/18	23:07:39	--	ok	395.068	51.611	0.020344	18.1	62.426	9.624	88232912.2
2014/02/18	23:24:49	ok	ok	394.902	51.58	0.020238	17.66	63.515	9.539	79472981.47
2014/02/18	23:25:48	--	ok	395.088	51.611	0.020238	18.12	62.489	9.645	84814233.64
2014/02/18	23:40:17	ok	ok	394.982	51.595	0.020262	17.62	63.508	9.516	85332077.09
2014/02/18	23:56:53	ok	ok	395.104	51.596	0.020318	18.22	62.086	9.64	91571159.93
2014/02/19	00:12:05	ok	ok	395.092	51.606	0.020296	19.1	60.968	9.972	90538334.64
2014/02/19	00:31:41	ok	ok	395.184	51.61	0.020261	19.1	61.6	10.075	88770168.05
2014/02/19	00:47:06	ok	ok	394.924	51.6	0.02022	19.45	60.632	10.123	89893000.38
2014/02/19	00:48:05	--	ok	395.144	51.619	0.02022	19.65	60.24	10.176	90197978.62
2014/02/19	01:06:03	ok	ok	395.2	51.615	0.020238	19.3	61.302	10.145	85896762.23
2014/02/19	01:21:15	ok	ok	395.192	51.623	0.020225	19.73	59.919	10.17	82564938.59
2014/02/19	01:40:11	ok	ok	395.198	51.619	0.020244	19.5	60.851	10.19	84324377.15
2014/02/19	01:55:09	ok	ok	395.18	51.627	0.020267	19.93	59.495	10.217	87713045.16
2014/02/19	02:15:24	ok	ok	395.194	51.619	0.020237	19.56	60.589	10.181	86445165.86
2014/02/19	02:30:49	ok	ok	394.936	51.612	0.020198	19.83	59.54	10.165	85705684.64
2014/02/19	02:31:48	--	ok	395.178	51.63	0.020198	20.05	59.24	10.245	88004707.51
2014/02/19	02:50:01	ok	ok	395.186	51.622	0.020202	19.49	60.426	10.113	79145778.24
2014/02/19	03:05:26	ok	ok	395.152	51.627	0.020204	19.82	59.356	10.128	81124840.49
2014/02/19	03:24:23	ok	ok	395.176	51.621	0.020218	19.52	60.189	10.091	81754764.42
2014/02/19	03:40:01	ok	ok	395.19	51.628	0.020217	19.63	59.6	10.056	81120246.77
2014/02/19	03:59:11	ok	ok	395.192	51.62	0.020191	19.37	60.074	9.983	86181231.63
2014/02/19	04:15:15	ok	ok	395.016	51.614	0.020196	19.45	59.511	9.936	82677397.23
2014/02/19	04:33:46	ok	ok	395.186	51.621	0.020227	19.29	59.758	9.884	82155912.06
2014/02/19	04:48:58	ok	ok	395.2	51.634	0.020238	19.58	58.649	9.867	78981112.17
2014/02/19	05:06:09	ok	ok	395.186	51.621	0.02023	19.18	59.589	9.792	85107753.71
2014/02/19	05:21:47	ok	ok	395.162	51.626	0.020202	19.18	59.225	9.733	85792738.83
2014/02/19	05:40:56	ok	ok	395.186	51.621	0.020199	18.94	59.733	9.678	83217953.66
2014/02/19	05:57:00	ok	ok	394.914	51.607	0.020192	18.98	59.345	9.638	76821342.27
2014/02/19	05:57:59	--	ok	395.162	51.634	0.020192	19.38	58.466	9.721	82340928.63
2014/02/19	06:16:35	ok	ok	395.124	51.612	0.020185	18.8	59.802	9.61	84815959.99
2014/02/19	06:32:13	ok	ok	395.188	51.634	0.020227	19.08	58.845	9.613	81799677.59
2014/02/19	06:49:24	ok	ok	395.19	51.618	0.020228	18.87	59.298	9.568	83535195.85
2014/02/19	07:05:14	ok	ok	394.924	51.607	0.02019	18.87	59.267	9.563	78880214.51
2014/02/19	07:06:14	--	ok	395.172	51.633	0.02019	19.2	58.316	9.594	84544501.09
2014/02/19	07:23:46	ok	ok	395.19	51.618	0.020224	18.78	59.344	9.525	81230733.94
2014/02/19	07:38:58	ok	ok	395.15	51.621	0.020237	19.13	58.275	9.548	79326462.47
2014/02/19	07:56:48	ok	ok	395.18	51.618	0.020195	18.73	59.427	9.51	75795404.77
2014/02/19	08:12:54	ok	ok	395.008	51.609	0.02019	18.87	58.964	9.514	84431194.51
2014/02/19	08:32:06	ok	ok	395.198	51.621	0.020206	18.76	59.25	9.499	82407401.26
2014/02/19	08:47:58	ok	ok	395.034	51.614	0.020187	18.95	58.886	9.547	76128552.45
2014/02/19	09:06:48	ok	ok	395.182	51.616	0.020205	18.86	59.205	9.548	81202800.26
2014/02/19	09:22:16	ok	ok	394.968	51.611	0.020181	19.15	58.309	9.565	80340211.31
2014/02/19	09:23:15	--	ok	395.198	51.638	0.020181	19.36	57.975	9.629	86467891.79
2014/02/19	09:41:30	ok	ok	395.168	51.616	0.020176	18.91	59.213	9.577	81265822.48
2014/02/19	09:57:09	ok	ok	395.128	51.627	0.020183	19.24	58.292	9.613	88513255.64
2014/02/19	10:16:07	ok	ok	395.196	51.618	0.020185	19.11	59.154	9.681	81837969.32
2014/02/19	10:32:52	ok	ok	395.074	51.617	0.020272	19.28	58.968	9.747	85596562.62
2014/02/19	10:52:32	ok	ok	395.196	51.619	0.020185	19.42	58.777	9.796	86445527.37
2014/02/19	11:09:04	ok	ok	394.956	51.608	0.020258	19.63	58.931	9.944	84304786.43
2014/02/19	11:28:14	ok	ok	395.192	51.621	0.020174	19.84	58.842	10.052	85578924.45
2014/02/19	11:44:44	ok	ok	395.04	51.616	0.020249	20.1	58.791	10.197	84780923.47
2014/02/19	12:03:53	ok	ok	395.198	51.624	0.020176	20.45	58.51	10.357	86630411.38
2014/02/19	12:20:24	ok	ok	394.934	51.591	0.020231	20.56	58.771	10.47	87833658.91
2014/02/19	12:36:42	ok	ok	395.198	51.622	0.020208	21.28	57.411	10.665	87071580.34
2014/02/19	12:37:41	--	ok	395.132	51.622	0.020208	21.37	57.394	10.717	91194690.81
2014/02/19	12:54:06	ok	ok	395.04	51.603	0.020224	21.02	58.751	10.75	90218922.83
2014/02/19	13:11:18	ok	ok	394.952	51.552	0.020093	21.3	58.458	10.872	92227421.33
2014/02/19	13:12:17	--	ok	395.168	51.631	0.020093	21.79	57.242	10.951	94577519.08
2014/02/19	13:27:39	ok	ok	395.034	51.597	0.020213	21.44	58.541	10.976	89444569.63
2014/02/19	13:45:08	ok	ok	395.15	51.6	0.020089	21.75	58.435	11.154	91513747.8
2014/02/19	14:02:35	ok	ok	394.95	51.57	0.020211	21.42	59.425	11.128	88373473.23
2014/02/19	14:03:34	--	ok	395.188	51.635	0.020211	21.71	58.521	11.144	91402468.94
2014/02/19	14:18:56	ok	ok	394.89	51.545	0.020185	21.31	59.347	11.043	79598000.27
2014/02/19	14:35:56	ok	ok	394.97	51.603	0.020223	20.56	61.507	10.958	82223248.92
2014/02/19	14:53:10	ok	ok	395.068	51.61	0.02011	20.53	61.895	11.008	79341348.52
2014/02/19	15:09:43	ok	ok	394.816	51.574	0.020218	20.43	62.029	10.967	81931515.06
2014/02/19	15:10:42	--	ok	395.09	51.623	0.020218	20.95	60.63	11.049	84051887.33
2014/02/19	15:26:30	ok	ok	395.156	51.619	0.020152	21.49	59.589	11.204	84523984.05
2014/02/19	15:27:29	--	ok	394.932	51.586	0.020152	20.72	61.109	10.989	82889778.96
2014/02/19	15:41:31	ok	ok	395.03	51.621	0.020158	18.58	63.492	10.071	81857645.46
2014/02/19	15:42:30	--	ok	394.99	51.617	0.020158	18.4	63.73	10.002	84766165.07
2014/02/19	15:58:58	ok	ok	395.156	51.63	0.020223	18.31	62.311	9.727	74793594.76
2014/02/19	16:13:58	ok	ok	395.02	51.611	0.020151	19.32	61.426	10.178	78761931.09
2014/02/19	16:32:57	ok	ok	394.996	51.603	0.020134	19.2	63.028	10.37	79658112.83
2014/02/19	16:49:30	ok	ok	394.872	51.596	0.02024	19.35	62.903	10.441	84059027.04
2014/02/19	16:50:29	--	ok	395.116	51.619	0.02024	19.9	61.309	10.51	86456811.59
2014/02/19	17:09:24	ok	ok	395.168	51.615	0.020141	19.26	63.308	10.453	82065341.64
2014/02/19	17:25:44	ok	ok	395.062	51.613	0.020248	19.3	63.075	10.439	83294880.35
2014/02/19	17:44:46	ok	ok	395.176	51.615	0.020212	19.46	62.472	10.436	78817678.45
2014/02/19	18:01:20	ok	ok	394.952	51.604	0.020242	19.15	63.529	10.421	76076600.15
2014/02/19	18:21:13	ok	ok	395.196	51.616	0.020156	19.11	63.462	10.386	79995337.29
2014/02/19	18:38:00	ok	ok	395.066	51.609	0.020248	19.05	63.482	10.353	82219428.8
2014/02/19	18:57:54	ok	ok	395.154	51.612	0.020141	18.92	63.848	10.333	76032268.43
2014/02/19	19:14:16	ok	ok	395.048	51.607	0.020249	18.96	63.586	10.315	80206416.56
2014/02/19	19:34:10	ok	ok	395.186	51.611	0.020143	18.79	63.856	10.255	82312605.15
2014/02/19	19:50:05	ok	ok	395.088	51.612	0.020158	18.87	63.093	10.18	76432968.31
2014/02/19	20:09:20	ok	ok	395.188	51.613	0.020173	18.6	63.794	10.131	74102702.33
2014/02/19	20:24:46	ok	ok	394.884	51.595	0.020153	18.82	62.755	10.096	74585764.63
2014/02/19	20:25:46	--	ok	395.138	51.619	0.020153	19.02	62.399	10.158	84347155.72
2014/02/19	20:44:02	ok	ok	395.038	51.597	0.020147	18.33	64.313	10.051	73514185.27
2014/02/19	20:59:19	ok	ok	395.068	51.61	0.020219	18.8	62.632	10.064	80252899.05
2014/02/19	21:00:18	--	ok	395.19	51.627	0.020219	18.8	62.692	10.074	81626041.83
2014/02/19	21:17:40	ok	ok	395.2	51.615	0.020172	18.25	64.359	10.011	80222559.15
2014/02/19	21:32:54	ok	ok	395.054	51.606	0.020223	18.82	62.575	10.067	81535366.17
2014/02/19	21:33:54	--	ok	395.15	51.618	0.020223	18.82	62.545	10.062	86976176.73
2014/02/19	21:53:18	ok	ok	395.166	51.605	0.020156	18.16	64.522	9.983	79509442.02
2014/02/19	22:08:30	ok	ok	395.044	51.602	0.020222	18.75	62.624	10.033	82837125.8
2014/02/19	22:09:29	--	ok	395.16	51.629	0.020222	18.78	62.718	10.066	84511086.28
2014/02/19	22:26:24	ok	ok	395.182	51.609	0.02017	18.16	64.522	9.983	74218150.22
2014/02/19	22:41:22	ok	ok	395.07	51.604	0.020225	18.7	62.705	10.017	82770713.66
2014/02/19	22:42:22	--	ok	395.198	51.632	0.020225	18.68	62.911	10.038	83422595.27
2014/02/19	22:59:30	ok	ok	395.188	51.609	0.02018	18.03	64.707	9.935	77165290.48
2014/02/19	23:15:36	ok	ok	395.05	51.6	0.020172	18.17	64.108	9.925	78184138.12
2014/02/19	23:34:38	ok	ok	395.198	51.615	0.020208	17.98	64.61	9.89	79173718.47
2014/02/19	23:49:36	ok	ok	394.9	51.591	0.02023	18.55	62.949	9.967	83607389.4
2014/02/19	23:50:36	--	ok	395.01	51.603	0.02023	18.49	63.119	9.959	85463142.35
2014/02/20	00:09:19	ok	ok	395.16	51.608	0.020188	19.11	62.983	10.308	89190335.06
2014/02/20	00:25:00	ok	ok	395.02	51.605	0.020139	19.88	61.517	10.533	89605478.1
2014/02/20	00:43:37	ok	ok	395.196	51.616	0.02019	20.08	61.459	10.647	86806129.48
2014/02/20	00:59:56	ok	ok	394.866	51.571	0.020215	20.09	62.034	10.753	87618332.34
2014/02/20	01:00:55	--	ok	395.138	51.621	0.020215	20.64	60.489	10.827	85643405.9
2014/02/20	01:18:55	ok	ok	395.19	51.618	0.020177	20.41	61.089	10.789	83448684.09
2014/02/20	01:35:16	ok	ok	395.082	51.615	0.020214	20.4	61.481	10.851	82045363.91
2014/02/20	01:52:00	ok	ok	394.99	51.581	0.020086	20.54	61.11	10.874	84553208.86
2014/02/20	02:08:28	ok	ok	394.918	51.581	0.020198	20.49	61.374	10.89	84269345.46
2014/02/20	02:09:27	--	ok	395.188	51.633	0.020198	21.08	59.829	10.986	89974126.98
2014/02/20	02:28:17	ok	ok	395.188	51.62	0.020117	20.64	61.035	10.924	81853122.64
2014/02/20	02:44:48	ok	ok	394.892	51.576	0.020188	20.65	61.128	10.947	85105109.88
2014/02/20	02:45:47	--	ok	395.188	51.633	0.020188	21.24	59.549	11.036	89710221.05
2014/02/20	03:02:11	ok	ok	394.944	51.575	0.020069	20.73	60.868	10.952	86212577.69
2014/02/20	03:03:11	--	ok	395.15	51.627	0.020069	21.26	59.492	11.038	87332357.85
2014/02/20	03:18:29	ok	ok	394.908	51.581	0.020183	20.8	60.636	10.954	84368191.55
2014/02/20	03:19:28	--	ok	395.162	51.632	0.020183	21.28	59.403	11.035	84342088.23
2014/02/20	03:35:25	ok	ok	395.096	51.607	0.020068	20.8	60.606	10.949	87716596.17
2014/02/20	03:51:57	ok	ok	394.998	51.599	0.020182	20.82	60.579	10.957	88420178.69
2014/02/20	04:09:22	ok	ok	394.956	51.575	0.020056	20.88	60.497	10.98	89027953.37
2014/02/20	04:10:21	--	ok	395.166	51.63	0.020056	21.42	59.181	11.083	91850479.26
2014/02/20	04:25:40	ok	ok	395.086	51.617	0.020179	20.89	60.408	10.97	86409535.05
2014/02/20	04:43:03	ok	ok	394.936	51.567	0.020048	20.96	60.176	10.973	88311349.23
2014/02/20	04:44:03	--	ok	395.128	51.626	0.020048	21.41	59.057	11.053	90550977.52
2014/02/20	04:59:23	ok	ok	395.086	51.619	0.020173	20.97	60.238	10.99	87093133.99
2014/02/20	05:16:47	ok	ok	395.006	51.591	0.020045	21.03	60.308	11.042	87822162
2014/02/20	05:17:46	--	ok	395.182	51.632	0.020045	21.44	59	11.062	90001846.05
2014/02/20	05:33:32	ok	ok	394.964	51.594	0.020163	20.99	60.211	10.998	83567948.12
2014/02/20	05:50:56	ok	ok	394.946	51.577	0.020038	21	60.091	10.983	89526268.06
2014/02/20	05:51:55	--	ok	395.16	51.632	0.020038	21.52	58.86	11.086	92768678.99
2014/02/20	06:06:59	ok	ok	395.036	51.616	0.020163	21.15	59.749	11.016	79999268.85
2014/02/20	06:24:23	ok	ok	395.016	51.595	0.020035	21.08	59.951	11.008	90333661.32
2014/02/20	06:40:26	ok	ok	394.992	51.606	0.020154	21.18	59.815	11.047	84236400.18
2014/02/20	06:57:36	ok	ok	395.184	51.632	0.020038	21.16	59.903	11.05	85202203.39
2014/02/20	07:14:20	ok	ok	394.91	51.585	0.020146	21.06	60.009	11.006	84169437.02
2014/02/20	07:15:19	--	ok	395.146	51.638	0.020146	21.54	58.801	11.088	85659556.19
2014/02/20	07:31:43	ok	ok	395.014	51.592	0.020024	21.16	59.781	11.028	93575549.64
2014/02/20	07:47:47	ok	ok	394.818	51.547	0.020136	21.28	59.586	11.069	83635301.98
2014/02/20	07:48:46	--	ok	395.064	51.635	0.020136	21.65	58.696	11.139	90150092.41
2014/02/20	08:05:10	ok	ok	395.014	51.595	0.020019	21.27	59.798	11.102	89041597.57
2014/02/20	08:21:14	ok	ok	394.996	51.61	0.020138	21.34	59.535	11.097	89434553.55
2014/02/20	08:38:51	ok	ok	394.94	51.563	0.02001	21.34	59.809	11.149	87376665.35
2014/02/20	08:39:50	--	ok	395.166	51.636	0.02001	21.84	58.541	11.232	89322363.3
2014/02/20	08:56:04	ok	ok	395.038	51.613	0.020134	21.32	59.867	11.147	85591872.14
2014/02/20	09:13:33	ok	ok	395.162	51.627	0.020012	21.47	59.738	11.219	86265492.49
2014/02/20	09:29:27	ok	ok	394.826	51.549	0.020118	21.65	59.461	11.284	83646155.65
2014/02/20	09:30:27	--	ok	395.072	51.632	0.020118	22.02	58.508	11.342	91618358.23
2014/02/20	09:47:08	ok	ok	395.108	51.611	0.020004	21.6	59.698	11.296	89514751.98
2014/02/20	10:04:33	ok	ok	395.04	51.61	0.020134	21.06	60.648	11.123	84997301.6
2014/02/20	10:22:00	ok	ok	395.09	51.621	0.020026	20.32	61.77	10.852	78300194.81
2014/02/20	10:39:25	ok	ok	394.888	51.606	0.020145	20.02	62.414	10.775	73389207.6
2014/02/20	10:40:25	--	ok	395.124	51.631	0.020145	20.46	61.067	10.816	75086369.05
2014/02/20	10:56:25	ok	ok	394.932	51.606	0.02003	19.88	62.662	10.729	74811895.66
2014/02/20	10:57:24	--	ok	395.142	51.625	0.02003	20.34	61.35	10.791	73515975.76
2014/02/20	11:12:57	ok	ok	395.06	51.619	0.020158	19.72	63.055	10.696	70560887.13
2014/02/20	11:30:09	ok	ok	395.108	51.618	0.020041	19.67	63.107	10.673	80043274.57
2014/02/20	11:47:08	ok	ok	394.944	51.606	0.020153	19.64	63.252	10.679	73240654.23
2014/02/20	11:48:07	--	ok	395.17	51.628	0.020153	20.12	61.858	10.741	79446169.71
2014/02/20	12:03:14	ok	ok	395.162	51.616	0.020136	20.07	61.91	10.719	78033828.24
2014/02/20	12:04:13	--	ok	395.08	51.618	0.020136	20.1	62.005	10.754	77116799.91
2014/02/20	12:20:40	ok	ok	395.05	51.614	0.020157	19.58	63.721	10.72	76071230.29
2014/02/20	12:36:47	ok	ok	395.114	51.609	0.020132	20.07	62.121	10.755	77747982.11
2014/02/20	12:37:47	--	ok	395.06	51.612	0.020132	20.13	62.161	10.8	82702982.75
2014/02/20	12:54:00	ok	ok	394.964	51.602	0.02015	19.7	63.801	10.81	77720732.03
2014/02/20	12:54:59	--	ok	395.198	51.624	0.02015	20.2	62.293	10.867	85135792.79
2014/02/20	13:10:17	ok	ok	394.828	51.54	0.020117	20.26	62.303	10.907	76811196.19
2014/02/20	13:27:27	ok	ok	394.878	51.584	0.020145	19.8	63.968	10.901	83972104.46
2014/02/20	13:28:26	--	ok	395.16	51.621	0.020145	20.36	62.35	10.979	82955745
2014/02/20	13:43:18	ok	ok	395.194	51.615	0.020129	20.35	62.318	10.967	81678266.51
2014/02/20	13:44:18	--	ok	395.096	51.613	0.020129	20.36	62.44	10.995	86436156.64
2014/02/20	14:00:42	ok	ok	394.89	51.592	0.020144	19.84	64.064	10.944	79015110.06
2014/02/20	14:01:41	--	ok	395.164	51.622	0.020144	20.39	62.475	11.021	82147941.07
2014/02/20	14:17:12	ok	ok	394.81	51.53	0.020111	20.43	62.482	11.047	79611907.5
2014/02/20	14:34:24	ok	ok	394.824	51.576	0.020138	19.94	64.231	11.036	81051873.68
2014/02/20	14:35:23	--	ok	395.108	51.623	0.020138	20.52	62.708	11.146	87657609.95
2014/02/20	14:50:28	ok	ok	395.114	51.605	0.02012	20.52	62.617	11.13	81172850.53
2014/02/20	14:51:28	--	ok	395.02	51.612	0.02012	20.5	62.765	11.143	78109573.15
2014/02/20	15:07:42	ok	ok	394.964	51.601	0.020141	19.97	64.535	11.108	82802655.9
2014/02/20	15:24:29	ok	ok	394.962	51.585	0.020115	20.75	61.991	11.167	84554053.05
2014/02/20	15:25:28	--	ok	395.062	51.612	0.020115	21	61.821	11.299	82992367.76
2014/02/20	15:41:29	ok	ok	394.84	51.568	0.020041	25.91	50.745	12.265	109662456.8
2014/02/20	15:58:54	ok	ok	395.004	51.583	0.019989	21.7	62.692	11.932	87882160.95
2014/02/20	15:59:53	--	ok	394.898	51.564	0.019989	21.24	63.49	11.767	87166795.41
2014/02/20	16:16:47	ok	ok	394.916	51.609	0.020147	18.93	65.13	10.546	72912705.98
2014/02/20	16:37:08	ok	ok	394.972	51.61	0.020041	18.84	65.025	10.474	77534031.5
2014/02/20	16:38:07	--	ok	395.2	51.633	0.020041	19.43	63.486	10.587	82974050.03
2014/02/20	16:53:40	ok	ok	395.056	51.616	0.020151	19.36	64.698	10.745	80535848.7
2014/02/20	17:13:05	ok	ok	395.196	51.621	0.02006	19.42	64.798	10.8	79072173.07
2014/02/20	17:29:49	ok	ok	395.052	51.612	0.020149	19.44	64.712	10.798	79627874.3
2014/02/20	17:48:44	ok	ok	395.196	51.62	0.020092	19.5	64.215	10.753	82968303.06
2014/02/20	18:05:28	ok	ok	395.044	51.611	0.020146	19.3	64.867	10.735	81293643.16
2014/02/20	18:25:04	ok	ok	395.172	51.616	0.02004	19.18	64.965	10.676	79951008.33
2014/02/20	18:41:48	ok	ok	394.944	51.603	0.020147	19.2	64.79	10.66	76345571.36
2014/02/20	18:42:47	--	ok	395.192	51.625	0.020147	19.69	63.32	10.722	83671044.43
2014/02/20	19:01:08	ok	ok	394.948	51.598	0.020035	18.95	65.134	10.559	81345959.39
2014/02/20	19:02:07	--	ok	395.168	51.618	0.020035	19.51	63.38	10.619	83585848.31
2014/02/20	19:17:52	ok	ok	394.996	51.604	0.020153	18.86	65.029	10.487	81858379.05
2014/02/20	19:37:28	ok	ok	395.144	51.611	0.020048	18.66	65.232	10.396	83878674.67
2014/02/20	19:53:57	ok	ok	395.036	51.606	0.020159	18.55	65.242	10.33	83462586.1
2014/02/20	20:13:46	ok	ok	395.178	51.612	0.020054	18.38	65.42	10.255	84867791.83
2014/02/20	20:29:50	ok	ok	394.824	51.59	0.020154	18.37	65.092	10.197	78023119.76
2014/02/20	20:30:49	--	ok	395.06	51.608	0.020154	18.86	63.599	10.256	87415876.44
2014/02/20	20:49:25	ok	ok	395.068	51.603	0.020053	18.13	65.436	10.106	82596713.45
2014/02/20	21:05:30	ok	ok	395.044	51.601	0.020166	18.04	65.302	10.032	81358816.26
2014/02/20	21:25:32	ok	ok	395.198	51.622	0.020075	17.83	65.62	9.956	77892756.18
2014/02/20	21:42:16	ok	ok	395.074	51.607	0.020172	17.72	65.63	9.892	82596219.08
2014/02/20	22:02:04	ok	ok	395.014	51.595	0.020059	17.59	65.725	9.83	81124495.27
2014/02/20	22:18:21	ok	ok	394.8	51.58	0.020162	17.56	65.602	9.794	84580005.91
2014/02/20	22:19:20	--	ok	395.038	51.616	0.020162	18.1	63.947	9.859	84755064.95
2014/02/20	22:37:42	ok	ok	395.198	51.618	0.020077	18.4	64.266	10.086	91302500.17
2014/02/20	22:53:34	ok	ok	394.806	51.581	0.020084	18.97	63.139	10.248	88782004.88
2014/02/20	22:54:33	--	ok	395.07	51.611	0.020084	19.42	62.194	10.366	88493482.45
2014/02/20	23:11:24	ok	ok	395.198	51.615	0.020089	19.24	62.525	10.311	86177183.39
2014/02/20	23:28:21	ok	ok	395.044	51.609	0.020136	19.23	63.033	10.389	86246073.88
2014/02/20	23:47:31	ok	ok	395.176	51.618	0.020054	19.4	62.492	10.403	87880928.14
2014/02/21	00:04:02	ok	ok	395.068	51.616	0.02013	19.4	62.432	10.393	86165458.71
2014/02/21	00:20:32	ok	ok	394.972	51.595	0.020098	19.86	60.94	10.422	82622097.83
2014/02/21	00:21:32	--	ok	394.892	51.598	0.020098	19.85	61.029	10.431	78972875.48
2014/02/21	00:37:33	ok	ok	395.056	51.614	0.020125	19.4	62.221	10.358	84288538.36
2014/02/21	00:54:32	ok	ok	395.186	51.62	0.020011	19.41	61.982	10.324	84391646.68
2014/02/21	01:11:06	ok	ok	395.028	51.613	0.02012	19.3	62.084	10.275	85101309.93
2014/02/21	01:28:07	ok	ok	394.922	51.602	0.019996	19.4	61.589	10.253	79736324.73
2014/02/21	01:29:06	--	ok	395.094	51.617	0.019996	19.8	60.537	10.317	77704724.35
2014/02/21	01:44:54	ok	ok	395.054	51.615	0.020119	19.3	61.663	10.205	83333156.17
2014/02/21	02:01:23	ok	ok	394.868	51.587	0.020082	19.77	60.199	10.241	82371850.02
2014/02/21	02:02:22	--	ok	394.8	51.591	0.020082	19.69	60.367	10.222	83926686.86
2014/02/21	02:18:33	ok	ok	394.886	51.604	0.020108	19.21	61.528	10.129	76807550.87
2014/02/21	02:19:32	--	ok	395.124	51.625	0.020108	19.66	60.211	10.178	76645864.11
2014/02/21	02:35:04	ok	ok	395.172	51.617	0.020082	19.5	60.367	10.109	77530101.52
2014/02/21	02:51:48	ok	ok	394.972	51.609	0.020108	19.06	61.443	10.026	79737173.15
2014/02/21	02:52:47	--	ok	395.18	51.639	0.020108	19.57	60.136	10.111	85918862.5
2014/02/21	03:08:44	ok	ok	394.922	51.599	0.019988	19.08	61.085	9.979	78827799.26
2014/02/21	03:09:43	--	ok	395.102	51.616	0.019988	19.52	60.007	10.06	83224634.46
2014/02/21	03:25:14	ok	ok	395.034	51.613	0.02011	18.98	61.219	9.942	77690562.7
2014/02/21	03:42:11	ok	ok	394.902	51.598	0.019985	18.99	60.92	9.9	83596141.36
2014/02/21	03:43:10	--	ok	395.074	51.613	0.019985	19.38	59.894	9.959	78750078.9
2014/02/21	03:59:21	ok	ok	395.086	51.615	0.02011	18.85	61.048	9.839	83747293.17
2014/02/21	04:16:31	ok	ok	394.99	51.604	0.019987	18.85	60.867	9.81	75857746.64
2014/02/21	04:17:31	--	ok	395.162	51.62	0.019987	19.23	59.779	9.853	79692715.78
2014/02/21	04:33:02	ok	ok	394.912	51.601	0.0201	18.76	60.882	9.76	80789327.59
2014/02/21	04:34:01	--	ok	395.14	51.627	0.0201	19.23	59.719	9.843	81910604.99
2014/02/21	04:50:00	ok	ok	394.95	51.6	0.019983	18.73	60.757	9.723	78138547.85
2014/02/21	04:50:59	--	ok	395.118	51.616	0.019983	19.14	59.704	9.788	75106564.4
2014/02/21	05:06:17	ok	ok	395.07	51.611	0.020107	18.62	60.799	9.667	77006594.82
2014/02/21	05:23:00	ok	ok	394.916	51.599	0.019981	18.62	60.528	9.624	75373201.81
2014/02/21	05:23:59	--	ok	395.098	51.615	0.019981	18.97	59.617	9.676	80897894.73
2014/02/21	05:39:44	ok	ok	394.906	51.598	0.020099	18.38	60.731	9.52	76254134.99
2014/02/21	05:40:43	--	ok	395.124	51.626	0.020099	18.83	59.595	9.593	85495134.82
2014/02/21	05:56:27	ok	ok	394.94	51.596	0.019981	18.41	60.524	9.504	79139429.39
2014/02/21	05:57:26	--	ok	395.092	51.609	0.019981	18.78	59.496	9.549	83084382.73
2014/02/21	06:12:43	ok	ok	395.072	51.608	0.020104	18.28	60.624	9.447	81579813.08
2014/02/21	06:29:14	ok	ok	395.112	51.608	0.019985	18.3	60.205	9.393	80608066.71
2014/02/21	06:45:44	ok	ok	394.96	51.601	0.020097	18.12	60.628	9.358	78194126.32
2014/02/21	06:46:44	--	ok	395.196	51.637	0.020097	18.66	59.295	9.45	82352834.71
2014/02/21	07:02:31	ok	ok	394.926	51.595	0.019977	18.16	60.273	9.326	79795918.02
2014/02/21	07:03:30	--	ok	395.09	51.613	0.019977	18.54	59.337	9.39	79735364.06
2014/02/21	07:19:03	ok	ok	394.852	51.591	0.020092	18.04	60.314	9.266	77132067.04
2014/02/21	07:20:02	--	ok	395.076	51.615	0.020092	18.42	59.287	9.315	78252922.29
2014/02/21	07:35:50	ok	ok	394.914	51.592	0.019976	18.02	60.251	9.245	80688550.49
2014/02/21	07:36:49	--	ok	395.096	51.614	0.019976	18.44	59.321	9.332	78893882.31
2014/02/21	07:52:20	ok	ok	394.976	51.599	0.020096	17.93	60.236	9.193	79825292.12
2014/02/21	07:53:19	--	ok	395.2	51.641	0.020096	18.39	59.131	9.274	76957838.23
2014/02/21	08:12:35	ok	ok	395.174	51.612	0.01999	17.8	60.456	9.156	78899105.83
2014/02/21	08:29:35	ok	ok	395.046	51.605	0.020097	17.87	60.317	9.173	76816874.69
2014/02/21	08:46:48	ok	ok	395.042	51.604	0.02005	19.63	58.505	9.872	88759585.45
2014/02/21	08:47:47	--	ok	395.034	51.611	0.02005	19.7	58.516	9.914	90658077.43
2014/02/21	09:04:01	ok	ok	395.05	51.621	0.020076	19.26	60.933	10.06	81454390.65
2014/02/21	09:20:34	ok	ok	395.19	51.631	0.020028	20.16	59.014	10.271	74427032.54
2014/02/21	09:36:13	ok	ok	395.054	51.627	0.020063	20.1	60.13	10.429	82055269.7
2014/02/21	09:52:46	ok	ok	395.094	51.627	0.02001	20.44	59.454	10.518	78485245.63
2014/02/21	10:08:38	ok	ok	395.056	51.63	0.020053	20.49	60.192	10.68	80240670.25
2014/02/21	10:25:09	ok	ok	395.192	51.631	0.020008	20.97	59.141	10.79	81453154.52
2014/02/21	10:42:20	ok	ok	395.078	51.635	0.020043	20.7	60.833	10.926	82763059.94
2014/02/21	10:58:51	ok	ok	395.154	51.635	0.019995	21.32	59.165	11.016	84810632.43
2014/02/21	11:16:02	ok	ok	394.968	51.628	0.020025	21.1	60.715	11.161	83021617.75
2014/02/21	11:32:46	ok	ok	395.196	51.632	0.01997	21.41	60.034	11.236	98010544.54
2014/02/21	11:48:37	ok	ok	395.088	51.624	0.02003	20.57	60.478	10.781	84140856.63
2014/02/21	12:06:13	ok	ok	394.972	51.6	0.019903	20.28	60.614	10.624	91590997.23
2014/02/21	12:07:13	--	ok	395.19	51.63	0.019903	20.77	59.262	10.688	88900015.76
2014/02/21	12:24:04	ok	ok	394.826	51.578	0.020015	20.29	60.373	10.588	85129332.77
2014/02/21	12:25:03	--	ok	395.112	51.626	0.020015	20.81	59.055	10.675	87816134.84
2014/02/21	12:41:15	ok	ok	395.166	51.623	0.019905	20.42	60.15	10.629	89113032.6
2014/02/21	12:57:32	ok	ok	394.848	51.576	0.019903	20.83	59.058	10.688	85183454.34
2014/02/21	12:58:31	--	ok	395.058	51.624	0.019903	21	58.84	10.754	90789949.35
2014/02/21	13:14:29	ok	ok	395.166	51.623	0.019898	20.72	59.864	10.765	87661897.54
2014/02/21	13:31:13	ok	ok	394.876	51.568	0.020002	20.93	59.623	10.853	86561005.84
2014/02/21	13:32:12	--	ok	395.14	51.629	0.020002	21.36	58.62	10.94	87537637.39
2014/02/21	13:48:24	ok	ok	394.958	51.572	0.019878	21	59.786	10.927	82618693.18
2014/02/21	13:49:23	--	ok	395.196	51.627	0.019878	21.53	58.524	11.03	86198189.9
2014/02/21	14:04:41	ok	ok	395.038	51.6	0.020001	21.17	59.599	11.001	87370845.31
2014/02/21	14:21:40	ok	ok	394.956	51.56	0.019868	21.32	59.532	11.084	81497098.83
2014/02/21	14:22:39	--	ok	395.186	51.629	0.019868	21.76	58.345	11.143	88075009.27
2014/02/21	14:39:06	ok	ok	395.086	51.609	0.019992	21.57	59.51	11.241	86279673.03
2014/02/21	14:56:35	ok	ok	395.172	51.6	0.019858	22.23	59.215	11.619	87900984.91
2014/02/21	15:12:53	ok	ok	395.086	51.603	0.019979	22.17	59.665	11.667	90654114.58
2014/02/21	15:13:52	--	ok	395.192	51.635	0.019979	22.27	59.068	11.617	91436094.25
2014/02/21	15:30:21	ok	ok	394.91	51.415	0.019819	25.15	52.198	12.09	86802553.53
2014/02/21	15:47:24	ok	ok	394.852	51.613	0.019905	19.43	62.497	10.422	78146470.09
2014/02/21	16:06:49	ok	ok	394.932	51.605	0.019922	17.94	62.996	9.62	76961042.52
2014/02/21	16:24:29	ok	ok	394.818	51.596	0.020033	16.69	63.973	9.067	71027426.05
2014/02/21	16:45:16	ok	ok	394.976	51.598	0.01994	17.54	63.435	9.46	70086170.08
2014/02/21	16:46:16	--	ok	395.198	51.647	0.01994	18.11	61.918	9.552	73433643.47
2014/02/21	17:02:30	ok	ok	394.97	51.594	0.020047	17.95	63.266	9.667	73141189
2014/02/21	17:03:29	--	ok	395.196	51.637	0.020047	18.48	61.649	9.721	74812582.82
2014/02/21	17:19:29	ok	ok	394.944	51.588	0.019927	18.07	62.839	9.671	72229672.65
2014/02/21	17:20:28	--	ok	395.098	51.602	0.019927	18.48	61.739	9.735	74887989.45
2014/02/21	17:36:56	ok	ok	394.916	51.589	0.020045	18.04	63.013	9.68	69854929.42
2014/02/21	17:37:55	--	ok	395.134	51.615	0.020045	18.52	61.656	9.745	79839408.94
2014/02/21	17:53:01	ok	ok	395.192	51.603	0.020031	18.43	61.671	9.696	72085292.02
2014/02/21	17:54:00	--	ok	395.106	51.602	0.020031	18.48	61.709	9.73	75927471.14
2014/02/21	18:10:41	ok	ok	395.058	51.596	0.020052	17.88	63.344	9.639	73316198.68
2014/02/21	18:30:49	ok	ok	394.932	51.582	0.019934	17.66	63.753	9.575	68949458.11
2014/02/21	18:48:14	ok	ok	395.032	51.599	0.020032	18.92	61.812	10.003	83539693.84
2014/02/21	19:05:41	ok	ok	394.964	51.582	0.019899	19.48	60.727	10.157	80401061.16
2014/02/21	19:06:40	--	ok	395.166	51.609	0.019899	19.9	59.794	10.25	83932923.09
2014/02/21	19:21:47	ok	ok	395.042	51.604	0.020019	19.66	60.575	10.239	76414122.47
2014/02/21	19:39:13	ok	ok	395.05	51.599	0.019892	19.74	60.406	10.258	78375123.82
2014/02/21	19:57:04	ok	ok	395.052	51.608	0.020012	19.86	60.092	10.277	77315383.69
2014/02/21	20:14:45	ok	ok	395.178	51.614	0.019892	19.82	60.085	10.252	81305915.52
2014/02/21	20:31:59	ok	ok	395.072	51.61	0.020009	19.84	59.724	10.202	78879836.89
2014/02/21	20:49:13	ok	ok	395.122	51.611	0.019887	19.79	59.868	10.197	82140956.86
2014/02/21	21:07:08	ok	ok	394.99	51.602	0.020005	19.76	59.59	10.132	76660555.94
2014/02/21	21:24:20	ok	ok	395.156	51.615	0.019887	19.76	59.681	10.147	77739678.95
2014/02/21	21:42:41	ok	ok	394.892	51.582	0.019993	19.63	59.782	10.087	81118362.48
2014/02/21	21:43:40	--	ok	395.138	51.62	0.019993	20.12	58.52	10.161	79699448.03
2014/02/21	21:59:27	ok	ok	394.946	51.585	0.019873	19.62	59.629	10.055	85181994.77
2014/02/21	22:00:26	--	ok	395.12	51.616	0.019873	20.06	58.602	10.14	84809459.35
2014/02/21	22:16:12	ok	ok	394.88	51.587	0.019885	19.94	58.522	10.056	80776628.66
2014/02/21	22:17:11	--	ok	395.044	51.615	0.019885	20.02	58.504	10.1	80431501.01
2014/02/21	22:32:58	ok	ok	395.056	51.603	0.019878	19.6	59.443	10.012	80674158.62
2014/02/21	22:50:11	ok	ok	395.064	51.611	0.02	19.58	59.379	9.99	77432365.53
2014/02/21	23:07:21	ok	ok	395.12	51.612	0.019879	19.56	59.407	9.983	77710324.2
2014/02/21	23:23:27	ok	ok	394.84	51.584	0.01988	19.82	58.382	9.961	80463164.7
2014/02/21	23:24:26	--	ok	394.996	51.613	0.01988	19.95	58.341	10.03	81906634
2014/02/21	23:40:24	ok	ok	395.114	51.612	0.019878	19.5	59.367	9.941	74824342.42
2014/02/21	23:58:01	ok	ok	395.048	51.61	0.019997	19.52	59.066	9.902	80624733.72
2014/02/22	00:15:25	ok	ok	394.946	51.589	0.01987	19.34	59.433	9.859	80706353.84
2014/02/22	00:16:24	--	ok	395.128	51.616	0.01987	19.81	58.289	9.94	84410737.74
2014/02/22	00:33:02	ok	ok	394.898	51.59	0.01999	19.38	59.014	9.813	85459342.4
2014/02/22	00:34:02	--	ok	395.126	51.617	0.01999	19.74	58.217	9.887	83855090.92
2014/02/22	00:50:01	ok	ok	395.114	51.61	0.019878	19.31	59.094	9.786	80905092.38
2014/02/22	01:05:55	ok	ok	394.854	51.585	0.01988	19.48	58.36	9.761	79893830.14
2014/02/22	01:06:54	--	ok	395.022	51.612	0.01988	19.61	58.227	9.813	81276689.75
2014/02/22	01:22:53	ok	ok	395.124	51.608	0.019877	19.2	59.228	9.745	83074853.83
2014/02/22	01:38:47	ok	ok	394.814	51.582	0.019878	19.5	58.18	9.742	78974435.39
2014/02/22	01:39:46	--	ok	395.014	51.61	0.019878	19.58	58.192	9.79	82717367.78
2014/02/22	01:55:44	ok	ok	395.15	51.611	0.019877	19.18	59.165	9.723	81244521.19
2014/02/22	02:11:48	ok	ok	394.854	51.59	0.019879	19.44	58.232	9.717	79055261.51
2014/02/22	02:12:48	--	ok	395.066	51.614	0.019879	19.61	58.105	9.793	82628197.3
2014/02/22	02:29:00	ok	ok	395.052	51.606	0.019872	19.16	58.979	9.681	78952796.85
2014/02/22	02:45:16	ok	ok	395.05	51.608	0.019993	19.04	59.082	9.629	76253572.46
2014/02/22	03:02:54	ok	ok	395.004	51.599	0.019868	19.01	59.016	9.602	76785800.3
2014/02/22	03:03:53	--	ok	395.188	51.618	0.019868	19.48	57.902	9.684	86031989.94
2014/02/22	03:18:59	ok	ok	394.962	51.603	0.019878	19.36	57.945	9.623	78356369.85
2014/02/22	03:19:58	--	ok	395.054	51.612	0.019878	19.39	58.01	9.651	84351768.65
2014/02/22	03:35:44	ok	ok	394.994	51.595	0.019867	18.94	58.884	9.541	82432252.76
2014/02/22	03:36:43	--	ok	395.166	51.612	0.019867	19.33	57.91	9.601	84714051.31
2014/02/22	03:51:49	ok	ok	394.832	51.583	0.019981	18.89	58.937	9.521	77681343.24
2014/02/22	03:52:48	--	ok	395.076	51.609	0.019981	19.32	57.908	9.595	76319600.94
2014/02/22	04:09:00	ok	ok	394.962	51.593	0.019866	18.78	59.132	9.491	80874114.38
2014/02/22	04:09:59	--	ok	395.152	51.609	0.019866	19.27	57.9	9.565	81408066.62
2014/02/22	04:26:40	ok	ok	395.128	51.609	0.019995	18.85	58.748	9.468	78586146.51
2014/02/22	04:43:51	ok	ok	395.196	51.609	0.019875	18.81	58.742	9.445	80619222.15
2014/02/22	04:59:55	ok	ok	394.824	51.586	0.019874	18.98	57.947	9.411	74032028.17
2014/02/22	05:00:55	--	ok	395.026	51.606	0.019874	19.12	57.908	9.483	79848762.93
2014/02/22	05:16:53	ok	ok	395.036	51.598	0.019869	18.63	58.835	9.36	80286473.09
2014/02/22	05:32:44	ok	ok	394.882	51.591	0.019877	18.84	58.078	9.355	74175042.8
2014/02/22	05:33:44	--	ok	395.05	51.606	0.019877	18.99	57.918	9.412	80275111.07
2014/02/22	05:49:43	ok	ok	395.138	51.604	0.019875	18.53	58.789	9.298	75814593.56
2014/02/22	06:05:21	ok	ok	394.838	51.585	0.019876	18.81	57.83	9.298	76233755.64
2014/02/22	06:06:21	--	ok	395.034	51.604	0.019876	18.9	57.874	9.355	78666631.5
2014/02/22	06:22:20	ok	ok	395.002	51.595	0.019869	18.42	58.863	9.249	78576017.57
2014/02/22	06:23:19	--	ok	395.174	51.61	0.019869	18.84	57.804	9.311	80608620.89
2014/02/22	06:39:04	ok	ok	395.04	51.601	0.019992	18.37	58.613	9.182	76935653.82
2014/02/22	06:56:28	ok	ok	394.97	51.59	0.019867	18.25	58.806	9.147	77765324.48
2014/02/22	06:57:27	--	ok	395.13	51.609	0.019867	18.68	57.779	9.219	79481247.44
2014/02/22	07:12:32	ok	ok	394.896	51.592	0.019877	18.5	57.904	9.141	73484930.29
2014/02/22	07:13:32	--	ok	395.06	51.606	0.019877	18.59	57.765	9.168	78474445.23
2014/02/22	07:29:32	ok	ok	395.084	51.599	0.019874	18.18	58.704	9.094	73003383.79
2014/02/22	07:45:37	ok	ok	394.832	51.584	0.019885	18.38	58.037	9.097	76119095.23
2014/02/22	07:46:36	--	ok	394.984	51.599	0.019885	18.54	57.788	9.145	76533424.55
2014/02/22	08:03:03	ok	ok	394.964	51.592	0.019866	18.1	58.783	9.063	72162221.24
2014/02/22	08:04:02	--	ok	395.12	51.606	0.019866	18.47	57.716	9.095	80674950.54
2014/02/22	08:20:30	ok	ok	395.038	51.598	0.01999	18.1	58.722	9.053	73320029.55
2014/02/22	08:37:42	ok	ok	395.052	51.594	0.019868	18.12	58.756	9.069	78202659.86
2014/02/22	08:54:26	ok	ok	394.846	51.58	0.019872	18.48	57.596	9.082	77218281.77
2014/02/22	08:55:25	--	ok	395.036	51.601	0.019872	18.63	57.589	9.162	78815859.88
2014/02/22	09:11:21	ok	ok	395.192	51.604	0.019872	18.22	58.559	9.093	78890825.88
2014/02/22	09:28:17	ok	ok	394.932	51.59	0.019977	18.14	58.971	9.113	77114237.12
2014/02/22	09:45:42	ok	ok	394.984	51.589	0.019858	18.34	58.547	9.156	75876916.89
2014/02/22	09:46:41	--	ok	395.186	51.604	0.019858	18.76	57.426	9.206	79764094.97
2014/02/22	10:03:19	ok	ok	395.118	51.603	0.019984	18.46	58.262	9.176	77809269.53
2014/02/22	10:20:42	ok	ok	394.982	51.588	0.019853	18.45	58.565	9.218	80120156.24
2014/02/22	10:21:41	--	ok	395.2	51.606	0.019853	18.94	57.453	9.309	84467328.56
2014/02/22	10:38:06	ok	ok	394.842	51.581	0.019966	18.68	58.144	9.277	74226322.82
2014/02/22	10:39:05	--	ok	395.092	51.606	0.019966	19.08	57.322	9.364	80355932.78
2014/02/22	10:55:17	ok	ok	394.978	51.587	0.019845	18.74	58.427	9.356	80828974.21
2014/02/22	10:56:16	--	ok	395.158	51.607	0.019845	19.22	57.404	9.456	82674863.52
2014/02/22	11:13:34	ok	ok	395.092	51.601	0.019968	18.92	58.607	9.485	81633127.87
2014/02/22	11:30:44	ok	ok	394.968	51.577	0.019834	19.19	58.528	9.624	84454853.64
2014/02/22	11:31:43	--	ok	395.186	51.61	0.019834	19.73	57.176	9.704	83282998.08
2014/02/22	11:49:28	ok	ok	395.068	51.602	0.019955	19.51	58.517	9.804	78101883.34
2014/02/22	12:06:25	ok	ok	395.104	51.595	0.019827	19.86	58.235	9.96	81662524.56
2014/02/22	12:25:21	ok	ok	395.084	51.597	0.019943	20.08	58.483	10.131	83074843.4
2014/02/22	12:40:19	ok	ok	395.132	51.57	0.019914	20.77	57.119	10.301	84597526.26
2014/02/22	12:41:18	--	ok	395.156	51.604	0.019914	20.88	57.197	10.381	83932883.63
2014/02/22	12:58:47	ok	ok	395.056	51.589	0.019928	20.67	58.391	10.469	80726420.55
2014/02/22	13:14:12	ok	ok	395.142	51.578	0.019903	21.35	57.206	10.67	82332528.19
2014/02/22	13:15:11	--	ok	395.2	51.611	0.019903	21.44	57.128	10.711	86321788.46
2014/02/22	13:32:42	ok	ok	395.092	51.589	0.019916	21.23	58.355	10.809	86113140.32
2014/02/22	13:48:06	ok	ok	395.194	51.589	0.019892	21.76	57.238	10.931	83467993.74
2014/02/22	14:06:47	ok	ok	395.052	51.556	0.019911	21.48	58.547	11.002	81850871.78
2014/02/22	14:21:59	ok	ok	395.15	51.603	0.019892	20.99	59.297	10.831	73713471.27
2014/02/22	14:38:57	ok	ok	394.992	51.589	0.019921	20.54	61.261	10.901	76515029.16
2014/02/22	14:53:43	ok	ok	395.162	51.599	0.019906	21.01	60.092	10.989	77958524.22
2014/02/22	14:54:42	--	ok	395.2	51.619	0.019906	21.11	60.047	11.045	79805162.03
2014/02/22	15:12:11	ok	ok	395.066	51.598	0.019913	21.62	60.189	11.402	75053400.65
2014/02/22	15:27:22	ok	ok	395.12	51.591	0.019865	22.88	57.963	11.805	77575885.83
2014/02/22	15:28:21	--	ok	394.894	51.519	0.019865	22.66	58.176	11.7	77086828.68
2014/02/22	15:45:24	ok	ok	394.822	51.505	0.019872	21.01	58.474	10.693	73854470.4
2014/02/22	16:01:30	ok	ok	394.874	51.603	0.019827	18.45	63.261	9.957	71556965.25
2014/02/22	16:19:07	ok	ok	395.064	51.611	0.019978	17.32	63.636	9.366	71526614.52
2014/02/22	16:20:06	--	ok	394.96	51.605	0.019978	17.02	64.208	9.282	70953914.66
2014/02/22	16:36:41	--	ok	391.3140	50.737	0.019792	17.52	62.508	9.310	68118053.103659
2014/02/22	16:36:54	--	ok	395.8840	51.853	0.019993	17.57	62.248	9.299	67425849.130918
2014/02/22	16:37:08	--	ok	395.8440	51.852	0.019945	17.55	62.125	9.270	73941861.196038
2014/02/22	16:37:21	--	ok	395.7660	51.844	0.019899	17.50	62.147	9.245	82268598.672359
2014/02/22	16:37:34	ok	ok	395.0200	51.605	0.019857	17.47	62.231	9.241	77236030.282565
2014/02/22	16:42:33	--	ok	395.4180	51.679	0.019857	18.82	61.013	9.816	82187141.488061
2014/02/22	16:42:46	ok	ok	394.9240	51.591	0.019835	18.85	60.927	9.819	79750400.410565
2014/02/22	16:47:46	ok	ok	395.1660	51.611	0.019835	19.46	60.603	10.124	91744730.469929
