# Supplementary material for: Plastic Creep Constraint in Nylon Instrument Strings
Source: Materials (Basel). 2025 Jan 7;18(2):223. doi: 10.3390/ma18020223 (PMC11766866; doi:10.3390/ma18020223)
Supplement: Supplementary file 1 [file materials-18-00223-s001.zip › data_files/string_N21_nylon/string_test_data_N21_step_1.csv]

Date	Time	+-	f0	Frequency	Tension	LengthAdj	Temp	Rel.Hm	Abs.Hm	Pk.Magnitude
2014/12/15	12:39:52	--	ok	339.2880	37.871	0.0	11.18	66.594	6.731	20831952.686706
2014/12/15	12:40:08	--	ok	369.6580	44.238	0.001993	11.18	66.853	6.757	44657125.758883
2014/12/15	12:40:24	--	ok	389.1180	48.462	0.003987	11.14	67.219	6.777	38129387.461318
2014/12/15	12:40:40	--	ok	403.0340	51.666	0.00598	11.14	66.817	6.737	45144133.806024
2014/12/15	12:40:55	--	ok	408.7820	53.273	0.007304	11.08	67.036	6.733	52476213.971247
2014/12/15	12:41:09	--	ok	413.1340	54.412	0.008335	11.18	66.996	6.772	55519985.226325
2014/12/15	12:41:24	--	ok	416.6440	55.464	0.009144	11.19	66.855	6.762	54008946.087792
2014/12/15	12:41:38	--	ok	418.6380	55.900	0.009774	11.24	66.892	6.787	49582107.528797
2014/12/15	12:41:52	--	ok	421.0300	56.563	0.010302	11.24	67.036	6.801	55208066.649229
2014/12/15	12:42:06	--	ok	421.9080	56.841	0.010709	11.20	67.000	6.781	44376408.609554
2014/12/15	12:42:20	--	ok	423.6880	57.315	0.01107	11.23	66.948	6.788	51597475.934533
2014/12/15	12:42:20	--	ok	423.6880	57.315	0.011341	11.23	66.948	6.788	51597475.934533
2014/12/15	12:51:47	--	ok	397.3100	50.682	0.011341	17.10	53.227	7.731	57028734.229781
2014/12/15	12:52:02	--	ok	426.4080	57.855	0.013014	16.84	53.467	7.646	48209083.596092
2014/12/15	12:52:16	--	ok	425.8740	57.775	0.01315	16.54	54.191	7.612	48699036.293920
2014/12/15	12:52:30	--	ok	426.8440	57.994	0.013314	16.37	54.931	7.637	54223032.843665
2014/12/15	12:52:43	--	ok	427.1680	58.149	0.013427	16.20	55.515	7.640	58335135.533648
2014/12/15	12:52:57	--	ok	427.3780	58.191	0.013523	16.09	56.077	7.666	49626448.541262
2014/12/15	12:53:10	--	ok	427.5580	58.208	0.013608	16.04	56.495	7.700	51298205.421952
2014/12/15	12:53:24	--	ok	427.6860	58.216	0.013684	15.96	56.907	7.719	48262810.169469
2014/12/15	12:53:38	--	ok	427.8120	58.233	0.013752	15.90	57.140	7.722	45967144.537419
2014/12/15	12:53:52	--	ok	427.9240	58.258	0.013814	15.92	57.506	7.781	43936646.402815
2014/12/15	12:54:06	--	ok	428.0200	58.319	0.01387	15.87	57.649	7.777	50659993.211923
2014/12/15	12:54:19	--	ok	428.0220	58.332	0.013922	15.86	57.799	7.792	48202225.960358
2014/12/15	12:54:33	--	ok	428.0420	58.360	0.013973	15.82	57.943	7.793	49666766.563058
2014/12/15	12:54:47	--	ok	428.1020	58.397	0.014023	15.84	57.946	7.803	50440987.258598
2014/12/15	12:55:01	--	ok	428.1820	58.412	0.014069	15.85	58.099	7.828	51156772.125651
2014/12/15	12:55:14	--	ok	428.0920	58.400	0.014112	15.85	58.219	7.844	62482081.301782
2014/12/15	12:55:28	--	ok	428.2120	58.422	0.014159	15.90	58.257	7.873	47740958.183572
2014/12/15	12:55:42	--	ok	428.0940	58.418	0.0142	15.90	58.498	7.906	47907259.353066
2014/12/15	12:55:56	--	ok	428.2000	58.444	0.014248	15.92	58.441	7.908	45778628.063099
2014/12/15	12:56:09	--	ok	428.2300	58.447	0.014289	15.92	58.592	7.928	52548486.509685
2014/12/15	12:56:23	--	ok	428.2300	58.445	0.01433	15.94	58.535	7.930	62469756.684908
2014/12/15	12:56:37	--	ok	428.2800	58.439	0.01437	15.96	58.568	7.944	64116414.564127
2014/12/15	12:56:51	--	ok	428.2580	58.428	0.014407	15.98	58.962	8.007	55234594.817281
2014/12/15	12:57:04	--	ok	428.3260	58.448	0.014446	16.02	58.909	8.019	56324257.217636
2014/12/15	12:57:18	--	ok	428.3220	58.464	0.014481	16.02	58.698	7.991	54238224.959600
2014/12/15	12:57:32	--	ok	428.3500	58.465	0.014517	16.04	58.821	8.017	54876237.669505
2014/12/15	12:57:46	--	ok	428.3860	58.467	0.01455	16.06	58.795	8.023	51308358.506265
2014/12/15	12:57:59	--	ok	428.3820	58.469	0.014582	16.08	58.737	8.025	47448602.910067
2014/12/15	12:58:13	--	ok	428.3940	58.471	0.014615	16.12	59.045	8.086	46126895.004140
2014/12/15	12:58:27	--	ok	428.4420	58.479	0.014646	16.12	59.015	8.082	51111834.682536
2014/12/15	12:58:41	--	ok	428.4580	58.480	0.014675	16.14	59.439	8.150	45847756.925776
2014/12/15	12:58:54	--	ok	428.4640	58.490	0.014704	16.16	59.141	8.119	50994412.630231
2014/12/15	12:59:08	--	ok	428.4580	58.491	0.014731	16.22	59.271	8.166	49050444.403760
2014/12/15	12:59:22	--	ok	428.5220	58.495	0.01476	16.24	59.154	8.160	51338927.640466
2014/12/15	12:59:35	--	ok	428.5140	58.492	0.014785	16.27	59.309	8.196	49769687.497121
2014/12/15	12:59:49	--	ok	428.5600	58.495	0.01481	16.30	59.284	8.208	52848818.631257
2014/12/15	13:00:03	--	ok	428.5320	58.492	0.014833	16.34	59.380	8.241	47289526.938705
2014/12/15	13:00:17	--	ok	428.5720	58.492	0.014858	16.33	59.289	8.223	52369902.347761
2014/12/15	13:00:31	--	ok	428.5400	58.489	0.01488	16.38	59.176	8.232	49242575.354023
2014/12/15	13:00:44	--	ok	428.5820	58.497	0.014904	16.40	59.209	8.247	48813083.821040
2014/12/15	13:00:58	--	ok	428.5620	58.492	0.014926	16.42	59.634	8.316	47029123.750354
2014/12/15	13:01:12	--	ok	428.5980	58.492	0.014948	16.44	59.517	8.310	48774074.726215
2014/12/15	13:01:26	--	ok	428.5640	58.486	0.014969	16.46	59.490	8.316	50412873.960169
2014/12/15	13:01:40	--	ok	428.5880	58.485	0.014992	16.48	59.643	8.347	72243137.082921
2014/12/15	13:01:53	--	ok	428.6100	58.484	0.015014	16.50	59.706	8.366	55006052.300978
2014/12/15	13:02:07	--	ok	428.5960	58.474	0.015034	16.54	59.683	8.383	66953326.748093
2014/12/15	13:02:21	--	ok	428.5780	58.480	0.015055	16.54	59.773	8.396	65240635.305333
2014/12/15	13:02:34	--	ok	428.6260	58.480	0.015077	16.60	59.572	8.398	67270889.248415
2014/12/15	13:02:48	--	ok	428.6360	58.465	0.015096	16.62	59.786	8.438	71118007.074243
2014/12/15	13:03:02	--	ok	428.5620	58.447	0.015115	16.61	59.844	8.441	59451790.494053
2014/12/15	13:03:15	--	ok	428.6620	58.454	0.015138	16.66	59.732	8.451	41996885.255300
2014/12/15	13:03:29	--	ok	428.5960	58.431	0.015156	16.67	59.794	8.464	43647012.308055
2014/12/15	13:03:43	--	ok	428.5960	58.426	0.015177	16.70	59.798	8.480	57906252.013179
2014/12/15	13:03:56	--	ok	428.6240	58.424	0.015198	16.71	59.800	8.486	47514357.604230
2014/12/15	13:04:10	--	ok	428.6100	58.404	0.015218	16.76	59.838	8.517	48938076.183698
2014/12/15	13:04:24	--	ok	428.5980	58.412	0.015238	16.79	59.963	8.550	44808157.148038
2014/12/15	13:04:37	--	ok	428.6680	58.426	0.015259	16.78	59.901	8.536	47278665.663641
2014/12/15	13:04:51	--	ok	428.6320	58.403	0.015277	16.80	59.905	8.546	45559781.452140
2014/12/15	13:05:05	--	ok	428.6520	58.394	0.015296	16.87	59.886	8.580	54534038.964903
2014/12/15	13:05:18	--	ok	428.6040	58.406	0.015314	16.85	59.943	8.578	58976431.542756
2014/12/15	13:05:32	--	ok	428.7200	58.414	0.015335	16.86	59.824	8.566	70610414.782765
2014/12/15	13:05:46	--	ok	428.6360	58.379	0.015349	16.89	59.859	8.586	69295655.172922
2014/12/15	13:05:59	--	ok	428.6120	58.372	0.015368	16.90	59.951	8.604	66706923.421407
2014/12/15	13:06:13	--	ok	428.6840	58.402	0.015388	16.94	59.807	8.604	60148405.908691
2014/12/15	13:06:26	--	ok	428.6520	58.393	0.015405	16.96	60.051	8.650	69679160.690783
2014/12/15	13:06:40	--	ok	428.6640	58.398	0.015423	16.98	60.084	8.665	67187565.082594
2014/12/15	13:06:54	--	ok	428.7020	58.406	0.015441	16.99	59.935	8.649	66036459.104302
2014/12/15	13:07:07	--	ok	428.6760	58.392	0.015456	17.00	60.087	8.676	57528588.197920
2014/12/15	13:07:21	--	ok	428.6960	58.412	0.015473	17.06	60.036	8.700	53841531.266485
2014/12/15	13:07:35	--	ok	428.6760	58.402	0.015489	17.08	59.980	8.702	51957087.838760
2014/12/15	13:07:48	--	ok	428.6840	58.409	0.015506	17.12	59.986	8.724	50872499.095650
2014/12/15	13:08:02	--	ok	428.6980	58.407	0.015522	17.12	60.016	8.728	52653761.294652
2014/12/15	13:08:16	--	ok	428.7120	58.420	0.015538	17.11	60.105	8.736	53606192.953630
2014/12/15	13:08:29	--	ok	428.7140	58.415	0.015553	17.15	60.021	8.744	50826049.022370
2014/12/15	13:08:43	--	ok	428.7020	58.414	0.015568	17.13	60.018	8.733	48304145.251369
2014/12/15	13:08:56	--	ok	428.7260	58.413	0.015584	17.20	60.119	8.785	50281820.043466
2014/12/15	13:09:10	--	ok	428.7060	58.416	0.015598	17.23	60.124	8.801	42945434.958738
2014/12/15	13:09:24	--	ok	428.7060	58.425	0.015613	17.21	60.241	8.808	45191920.963017
2014/12/15	13:09:37	--	ok	428.7440	58.432	0.015629	17.27	60.371	8.859	45826418.732190
2014/12/15	13:09:51	--	ok	428.7500	58.427	0.015642	17.29	60.254	8.852	48856316.056018
2014/12/15	13:10:05	--	ok	428.7040	58.428	0.015655	17.31	60.227	8.859	44242261.695836
2014/12/15	13:10:18	--	ok	428.7860	58.442	0.01567	17.34	60.142	8.862	51052867.917051
2014/12/15	13:10:32	--	ok	428.7020	58.424	0.015681	17.33	60.290	8.879	48056928.603906
2014/12/15	13:10:46	--	ok	428.7760	58.436	0.015697	17.38	60.148	8.884	47398813.462825
2014/12/15	13:10:59	--	ok	428.7400	58.435	0.015709	17.39	60.150	8.890	50886126.252995
2014/12/15	13:11:13	--	ok	428.7280	58.435	0.015722	17.42	60.365	8.937	43871662.152807
2014/12/15	13:11:26	--	ok	428.7760	58.451	0.015736	17.46	60.221	8.937	51842556.385990
2014/12/15	13:11:40	--	ok	428.7740	58.437	0.015748	17.44	60.248	8.931	52336668.668345
2014/12/15	13:11:54	--	ok	428.7600	58.445	0.01576	17.46	60.281	8.946	50282669.175367
2014/12/15	13:12:07	--	ok	428.7660	58.447	0.015772	17.50	60.227	8.960	45853865.621527
2014/12/15	13:12:21	--	ok	428.7800	58.446	0.015784	17.50	60.227	8.960	46481154.515625
2014/12/15	13:12:35	--	ok	428.7720	58.444	0.015796	17.54	60.174	8.973	50266300.460482
2014/12/15	13:12:49	--	ok	428.7940	58.450	0.015808	17.52	60.170	8.962	49289281.999251
2014/12/15	13:13:03	--	ok	428.7680	58.438	0.015819	17.57	60.359	9.017	49438067.772373
2014/12/15	13:13:17	--	ok	428.7760	58.440	0.015831	17.56	60.327	9.007	49741161.185824
2014/12/15	13:13:30	--	ok	428.7860	58.441	0.015842	17.62	60.277	9.031	44804015.600754
2014/12/15	13:13:44	--	ok	428.7940	58.445	0.015853	17.66	60.464	9.081	49680825.052195
2014/12/15	13:13:58	--	ok	428.7800	58.440	0.015864	17.65	60.462	9.075	52671626.646475
2014/12/15	13:14:11	ok	ok	428.8040	58.446	0.015876	17.65	60.462	9.075	47605992.681490
2014/12/15	13:19:10	--	ok	422.8600	56.793	0.015876	20.19	53.606	9.346	48312717.289643
2014/12/15	13:19:24	ok	ok	428.9280	58.264	0.016205	20.11	53.656	9.312	40786877.059702
2014/12/15	13:24:23	--	ok	423.5080	56.883	0.016205	20.40	53.480	9.439	55961421.332045
2014/12/15	13:24:37	--	ok	428.7400	58.256	0.016501	20.40	53.418	9.428	51267360.893939
2014/12/15	13:24:51	--	ok	428.4460	58.211	0.016515	20.19	53.606	9.346	51683811.771184
2014/12/15	13:25:05	--	ok	428.6560	58.261	0.016544	20.03	54.172	9.357	46801279.501197
2014/12/15	13:25:19	--	ok	428.7320	58.266	0.016563	19.87	54.520	9.330	46341203.725021
2014/12/15	13:25:32	--	ok	428.7400	58.269	0.016577	19.78	54.939	9.352	43952989.814835
2014/12/15	13:25:46	--	ok	428.7860	58.276	0.016591	19.73	55.271	9.381	45362375.880981
2014/12/15	13:26:00	--	ok	428.7740	58.276	0.016602	19.62	55.563	9.370	38575989.875940
2014/12/15	13:26:13	ok	ok	428.8020	58.278	0.016614	19.61	55.838	9.411	45569763.367439
2014/12/15	13:31:12	--	ok	425.0380	57.342	0.016614	20.72	53.494	9.619	42930941.427307
2014/12/15	13:31:26	--	ok	429.2180	58.301	0.016827	20.67	53.456	9.585	39872189.038506
2014/12/15	13:31:40	--	ok	428.5240	58.202	0.016816	20.51	53.806	9.558	41236535.287973
2014/12/15	13:31:54	--	ok	428.7800	58.263	0.016841	20.35	54.156	9.531	35283567.137322
2014/12/15	13:32:07	ok	ok	428.8100	58.267	0.016853	20.27	54.516	9.549	38153491.989096
2014/12/15	13:37:06	--	ok	425.6320	57.417	0.016853	20.93	53.587	9.754	38026758.070377
2014/12/15	13:37:20	ok	ok	429.1800	58.286	0.017035	20.92	53.554	9.743	48942650.257271
2014/12/15	13:42:19	--	ok	426.0760	57.498	0.017035	21.17	53.714	9.914	60086238.437117
2014/12/15	13:42:33	ok	ok	428.8820	58.246	0.017192	21.15	53.711	9.902	36409281.456462
2014/12/15	13:47:32	--	ok	426.1920	57.519	0.017192	21.35	53.833	10.040	37921341.353437
2014/12/15	13:47:46	--	ok	428.7440	58.229	0.017344	21.34	53.676	10.005	57956180.553725
2014/12/15	13:48:00	--	ok	428.6460	58.213	0.017358	21.15	53.929	9.943	49413303.124468
2014/12/15	13:48:14	ok	ok	428.8800	58.267	0.017377	21.05	54.256	9.945	49573215.306867
2014/12/15	13:53:13	--	ok	426.6680	57.706	0.017377	21.54	53.891	10.162	52600005.229145
2014/12/15	13:53:27	ok	ok	428.8800	58.268	0.017503	21.52	53.764	10.127	43522927.997589
2014/12/15	13:58:26	--	ok	426.6860	57.705	0.017503	21.71	53.978	10.279	43840248.900346
2014/12/15	13:58:40	ok	ok	428.9860	58.276	0.017629	21.60	53.931	10.205	38005960.777076
2014/12/15	14:03:39	--	ok	426.9420	57.725	0.017629	21.82	54.087	10.365	37308078.549397
2014/12/15	14:03:53	ok	ok	429.0960	58.285	0.01774	21.82	53.962	10.341	35214541.691879
2014/12/15	14:08:52	--	ok	427.1800	57.756	0.01774	21.96	54.231	10.477	34774118.195264
2014/12/15	14:09:06	ok	ok	429.1200	58.285	0.017839	21.94	54.197	10.459	38496479.255200
2014/12/15	14:14:05	--	ok	427.3680	57.795	0.017839	22.09	54.343	10.578	35290912.586651
2014/12/15	14:14:19	ok	ok	429.0940	58.266	0.017927	22.08	54.217	10.547	36141894.411522
2014/12/15	14:19:18	--	ok	427.4180	57.817	0.017927	22.20	54.484	10.672	34586768.119725
2014/12/15	14:19:32	ok	ok	429.0720	58.267	0.018013	22.17	54.417	10.641	47044685.262237
2014/12/15	14:24:31	--	ok	427.4780	57.776	0.018013	21.73	55.348	10.552	53653743.182503
2014/12/15	14:24:45	ok	ok	429.0680	58.224	0.018096	21.78	55.262	10.566	42836630.063050
2014/12/15	14:29:44	--	ok	427.6280	57.868	0.018096	21.32	55.783	10.386	49582713.387669
2014/12/15	14:29:58	ok	ok	429.0280	58.219	0.01817	21.32	55.659	10.363	37908230.178460
2014/12/15	14:34:57	--	ok	427.8160	57.938	0.01817	21.08	55.902	10.265	35813562.705959
2014/12/15	14:35:11	ok	ok	428.9140	58.193	0.018234	21.04	55.773	10.217	40285067.257424
2014/12/15	14:40:10	--	ok	427.8900	57.965	0.018234	20.89	56.121	10.192	39855876.484554
2014/12/15	14:40:24	ok	ok	428.9580	58.234	0.018293	20.89	55.967	10.164	47948428.916624
2014/12/15	14:45:24	--	ok	427.9620	57.989	0.018293	20.78	56.104	10.124	52138919.128426
2014/12/15	14:45:37	ok	ok	429.0200	58.247	0.018349	20.82	56.018	10.132	52574431.463703
2014/12/15	14:50:36	--	ok	428.0920	57.996	0.018349	20.70	56.216	10.097	43947540.319902
2014/12/15	14:50:50	ok	ok	428.9440	58.244	0.018398	20.70	56.123	10.080	49858886.266642
2014/12/15	14:55:49	--	ok	428.1660	58.002	0.018398	20.70	56.216	10.097	51845823.088432
2014/12/15	14:56:03	ok	ok	429.0160	58.252	0.018443	20.74	56.006	10.083	44562778.162114
2014/12/15	15:01:02	--	ok	428.1740	58.005	0.018443	20.58	56.352	10.051	43929343.421013
2014/12/15	15:01:16	ok	ok	429.0360	58.259	0.018487	20.66	56.179	10.067	47495896.645943
2014/12/15	15:06:15	--	ok	428.2380	58.007	0.018487	20.53	56.375	10.026	44706709.782818
2014/12/15	15:06:29	ok	ok	429.0440	58.258	0.018528	20.53	56.314	10.015	46890732.118029
2014/12/15	15:11:28	--	ok	428.3080	58.019	0.018528	20.49	56.462	10.018	36141937.134303
2014/12/15	15:11:42	ok	ok	429.0420	58.255	0.018565	20.51	56.372	10.014	40439877.758461
2014/12/15	15:16:41	--	ok	428.3300	58.018	0.018565	20.46	56.488	10.005	36480831.300886
2014/12/15	15:16:55	ok	ok	429.0400	58.256	0.018601	20.52	56.312	10.009	40762891.187771
2014/12/15	15:21:54	--	ok	428.3220	58.030	0.018601	20.48	56.491	10.017	37230842.050733
2014/12/15	15:22:08	ok	ok	429.1180	58.267	0.018638	20.47	56.336	9.984	35384791.418608
2014/12/15	15:27:07	--	ok	428.4340	58.046	0.018638	20.40	56.663	10.001	32649649.471032
2014/12/15	15:27:21	ok	ok	429.0640	58.258	0.018668	20.47	56.459	10.006	34224722.401772
2014/12/15	15:32:20	--	ok	428.4140	58.042	0.018668	20.36	56.657	9.977	31962539.368408
2014/12/15	15:32:34	ok	ok	429.1180	58.264	0.018699	20.40	56.540	9.979	35475926.868445
2014/12/15	15:37:33	--	ok	428.4440	58.055	0.018699	20.30	56.710	9.951	30624288.372421
2014/12/15	15:37:47	--	ok	428.4560	58.266	0.018729	20.30	56.587	9.930	35768428.006804
2014/12/15	15:38:00	ok	ok	428.9700	58.331	0.018758	20.20	56.664	9.885	36188610.090168
2014/12/15	15:42:59	ok	ok	429.0540	58.264	0.018758	20.24	56.732	9.920	33182571.448543
2014/12/15	15:47:59	--	ok	428.5240	58.090	0.018758	20.18	56.815	9.900	36099449.032394
2014/12/15	15:48:13	ok	ok	429.1320	58.270	0.018784	20.28	56.676	9.934	34562233.723613
2014/12/15	15:53:12	--	ok	427.9620	58.110	0.018784	20.22	56.790	9.919	30075815.421969
2014/12/15	15:53:26	ok	ok	429.1640	58.429	0.018839	20.27	56.552	9.906	33554255.874951
2014/12/15	15:58:25	ok	ok	429.1660	58.279	0.018839	20.15	56.872	9.893	34250148.668783
2014/12/15	16:03:25	--	ok	428.7060	58.175	0.018839	20.10	56.895	9.868	33084557.945293
2014/12/15	16:03:39	ok	ok	429.0620	58.265	0.018855	20.15	56.841	9.887	36167284.149794
2014/12/15	16:08:38	--	ok	428.5640	58.102	0.018855	20.12	56.928	9.885	32705141.064451
2014/12/15	16:08:52	--	ok	428.4480	58.266	0.018878	20.18	56.692	9.879	33704397.433453
2014/12/15	16:09:06	--	ok	429.5760	58.333	0.018908	20.02	56.760	9.798	36364225.129992
2014/12/15	16:09:20	ok	ok	428.8720	58.233	0.018877	19.96	56.966	9.800	36307209.545837
2014/12/15	16:14:19	--	ok	428.5620	58.102	0.018877	20.05	56.949	9.848	35335429.423057
2014/12/15	16:14:33	ok	ok	429.0420	58.263	0.0189	20.14	56.809	9.876	36770222.402064
2014/12/15	16:19:32	--	ok	428.5740	58.113	0.0189	20.06	56.950	9.854	29332717.601257
2014/12/15	16:19:46	--	ok	428.4160	58.265	0.018923	20.10	56.864	9.862	34533354.601890
2014/12/15	16:19:59	--	ok	429.6140	58.348	0.018954	19.98	56.877	9.796	35945536.591041
2014/12/15	16:20:13	--	ok	428.2000	58.229	0.018922	19.89	57.139	9.789	34630512.087191
2014/12/15	16:20:27	ok	ok	429.1280	58.394	0.018964	19.86	57.257	9.792	40774433.854682
2014/12/15	16:25:25	--	ok	429.3120	58.292	0.018964	20.01	56.943	9.824	31659104.403748
2014/12/15	16:25:39	ok	ok	428.9920	58.258	0.018948	20.03	56.854	9.820	34754293.570449
2014/12/15	16:30:38	--	ok	428.5860	58.125	0.018948	20.00	57.033	9.834	32400457.508173
2014/12/15	16:30:52	--	ok	428.4300	58.264	0.01897	19.98	56.938	9.806	40599211.429992
2014/12/15	16:31:05	ok	ok	428.9380	58.337	0.019	19.90	57.018	9.774	40112676.429121
2014/12/15	16:36:04	ok	ok	429.1200	58.276	0.019	19.94	57.116	9.814	38851026.508278
2014/12/15	16:41:04	--	ok	428.7720	58.222	0.019	19.94	57.116	9.814	37632079.897242
2014/12/15	16:41:18	--	ok	428.4300	58.268	0.019012	20.01	56.943	9.824	39555564.477119
2014/12/15	16:41:31	--	ok	429.5860	58.351	0.019043	19.92	56.806	9.749	37888719.375336
2014/12/15	16:41:45	ok	ok	428.8540	58.248	0.019012	19.86	56.981	9.745	44466443.658455
2014/12/15	16:46:44	--	ok	428.5900	58.150	0.019012	19.84	57.131	9.759	38956908.530641
2014/12/15	16:46:58	ok	ok	429.0540	58.267	0.019033	19.91	57.050	9.785	44205120.386336
2014/12/15	16:51:57	--	ok	428.6420	58.170	0.019033	19.84	57.131	9.759	39703128.850054
2014/12/15	16:52:11	ok	ok	429.0580	58.267	0.019052	19.92	57.052	9.791	39239279.921756
2014/12/15	16:57:10	--	ok	428.6100	58.183	0.019052	19.84	57.162	9.765	39308247.869659
2014/12/15	16:57:24	ok	ok	429.0500	58.269	0.019073	19.92	57.082	9.797	43302716.133630
2014/12/15	17:02:23	--	ok	428.6760	58.193	0.019073	19.78	57.184	9.734	41088399.442459
2014/12/15	17:02:36	--	ok	428.4440	58.266	0.01909	19.86	56.951	9.740	36634290.371778
2014/12/15	17:02:50	ok	ok	428.8780	58.324	0.01912	19.72	57.021	9.672	39825217.642005
2014/12/15	17:07:49	--	ok	428.6200	58.278	0.01912	19.78	57.184	9.734	36942611.270722
2014/12/15	17:08:03	ok	ok	428.9840	58.364	0.01914	19.85	57.072	9.755	39146048.990762
2014/12/15	17:13:01	--	ok	428.5860	58.277	0.01914	19.78	57.184	9.734	37628868.212174
2014/12/15	17:13:15	ok	ok	428.9680	58.371	0.019163	19.84	56.948	9.728	39730811.856509
2014/12/15	17:18:14	--	ok	428.6080	58.283	0.019163	19.74	57.208	9.715	30724405.253914
2014/12/15	17:18:28	ok	ok	428.9340	58.360	0.019183	19.80	57.125	9.735	40255603.540920
2014/12/15	17:23:27	--	ok	428.5880	58.281	0.019183	19.72	57.236	9.709	36159295.143564
2014/12/15	17:23:41	ok	ok	429.0140	58.380	0.019205	19.76	57.150	9.717	41505688.631516
2014/12/15	17:28:39	--	ok	428.6540	58.288	0.019205	19.70	57.263	9.702	33964769.901243
2014/12/15	17:28:52	ok	ok	429.0220	58.384	0.019224	19.73	57.145	9.699	41512216.239972
2014/12/15	17:33:51	--	ok	428.6520	58.284	0.019224	19.69	57.292	9.701	34546624.241578
2014/12/15	17:34:04	ok	ok	429.0060	58.389	0.019242	19.70	57.202	9.692	39313651.400422
2014/12/15	17:39:03	--	ok	428.6700	58.290	0.019242	19.66	57.257	9.678	32873915.170585
2014/12/15	17:39:17	ok	ok	429.0320	58.405	0.01926	19.68	57.107	9.664	38400889.773783
2014/12/15	17:44:15	--	ok	428.6620	58.290	0.01926	19.67	57.259	9.684	35282092.538186
2014/12/15	17:44:29	ok	ok	429.0060	58.412	0.019278	19.70	57.110	9.676	37728426.018636
2014/12/15	17:49:28	--	ok	428.6580	58.293	0.019278	19.64	57.315	9.677	34451176.661314
2014/12/15	17:49:42	ok	ok	429.0240	58.419	0.019296	19.67	57.228	9.679	39729473.529592
2014/12/15	17:54:41	--	ok	428.6880	58.305	0.019296	19.64	57.254	9.666	35558875.236788
2014/12/15	17:54:55	ok	ok	428.9820	58.404	0.019312	19.70	57.141	9.681	39818111.280032
2014/12/15	17:59:54	--	ok	429.2340	58.293	0.019312	19.62	57.312	9.665	39478373.266952
2014/12/15	18:00:08	ok	ok	429.0520	58.272	0.0193	19.66	57.227	9.673	42015263.832003
2014/12/15	18:05:06	--	ok	428.7280	58.235	0.0193	19.58	57.429	9.662	39289929.625663
2014/12/15	18:05:20	--	ok	428.4180	58.268	0.019314	19.60	57.248	9.643	40348244.098649
2014/12/15	18:05:34	--	ok	429.5420	58.369	0.019345	19.54	57.331	9.623	36919635.986430
2014/12/15	18:05:47	--	ok	428.2580	58.259	0.019317	19.49	57.537	9.629	38215173.099566
2014/12/15	18:06:01	--	ok	429.6580	58.397	0.019356	19.39	57.705	9.601	36359665.814409
2014/12/15	18:06:15	--	ok	428.2940	58.256	0.019321	19.35	57.791	9.592	36228747.518984
2014/12/15	18:06:28	--	ok	429.6540	58.402	0.019359	19.31	57.907	9.589	40010374.562989
2014/12/15	18:06:42	ok	ok	428.9200	58.258	0.019324	19.27	58.022	9.586	39145943.754801
2014/12/15	18:11:41	ok	ok	428.8100	58.243	0.019324	19.60	57.340	9.658	34001418.089356
2014/12/15	18:16:41	--	ok	428.4920	58.138	0.019324	19.52	57.419	9.626	41779337.972897
2014/12/15	18:16:55	ok	ok	429.0540	58.267	0.019351	19.55	57.332	9.629	41454829.326578
2014/12/15	18:21:54	--	ok	428.7560	58.223	0.019351	19.54	57.361	9.628	29738056.945096
2014/12/15	18:22:08	--	ok	428.3980	58.264	0.019364	19.60	57.217	9.638	42887567.109418
2014/12/15	18:22:21	ok	ok	428.9300	58.366	0.019396	19.54	57.147	9.592	36384273.603486
2014/12/15	18:27:20	--	ok	429.2220	58.305	0.019396	19.50	57.447	9.620	36789132.321358
2014/12/15	18:27:34	ok	ok	429.0780	58.275	0.019385	19.54	57.392	9.633	34998501.871844
2014/12/15	18:32:33	ok	ok	428.8040	58.242	0.019385	19.51	57.387	9.615	29000156.135444
2014/12/15	18:37:33	--	ok	428.5440	58.170	0.019385	19.49	57.476	9.619	30279982.258341
2014/12/15	18:37:47	ok	ok	429.0640	58.268	0.019409	19.50	57.386	9.609	36173190.670309
2014/12/15	18:42:46	--	ok	428.7300	58.233	0.019409	19.51	57.448	9.625	29995881.739958
2014/12/15	18:43:00	--	ok	428.4320	58.270	0.019423	19.60	57.309	9.653	35265956.971680
2014/12/15	18:43:13	ok	ok	428.9160	58.384	0.019453	19.50	57.202	9.579	35154555.458115
2014/12/15	18:48:12	--	ok	428.6480	58.311	0.019453	19.49	57.507	9.624	28580174.944285
2014/12/15	18:48:26	ok	ok	429.0160	58.442	0.019472	19.52	57.450	9.631	34192017.013094
2014/12/15	18:53:25	--	ok	429.3520	58.330	0.019472	19.46	57.502	9.606	30356349.047704
2014/12/15	18:53:39	--	ok	428.7500	58.338	0.019454	19.53	57.390	9.627	34496525.949456
2014/12/15	18:53:52	--	ok	428.6460	58.301	0.019466	19.47	57.320	9.581	34364705.191895
2014/12/15	18:54:06	ok	ok	428.8340	58.376	0.019485	19.38	57.398	9.544	34471310.002152
2014/12/15	18:59:05	--	ok	428.6820	58.314	0.019485	19.51	57.479	9.631	28904039.628761
2014/12/15	18:59:19	ok	ok	429.0120	58.461	0.019502	19.53	57.329	9.617	33278389.679836
2014/12/15	19:04:18	--	ok	429.3640	58.335	0.019502	19.52	57.450	9.631	25872867.948243
2014/12/15	19:04:32	--	ok	428.7760	58.358	0.019483	19.55	57.332	9.629	35105427.877133
2014/12/15	19:04:46	--	ok	428.6780	58.311	0.019495	19.47	57.259	9.571	35608328.510739
2014/12/15	19:04:59	ok	ok	428.8140	58.375	0.019512	19.40	57.523	9.576	32691395.329084
2014/12/15	19:09:58	--	ok	428.6300	58.315	0.019512	19.49	57.476	9.619	27637218.353038
2014/12/15	19:10:12	--	ok	429.6880	58.477	0.019531	19.54	57.361	9.628	32993516.084828
2014/12/15	19:10:25	--	ok	429.6160	58.431	0.019495	19.49	57.201	9.573	36963635.610351
2014/12/15	19:10:39	--	ok	429.5680	58.426	0.019462	19.40	57.432	9.561	35511580.625336
2014/12/15	19:10:53	--	ok	429.5060	58.389	0.019432	19.31	57.693	9.554	36733484.111515
2014/12/15	19:11:06	ok	ok	429.1600	58.286	0.019405	19.30	57.783	9.563	34471169.924809
2014/12/15	19:16:05	ok	ok	429.0680	58.274	0.019405	19.51	57.479	9.631	27744350.059793
2014/12/15	19:21:05	ok	ok	428.8440	58.251	0.019405	19.49	57.476	9.619	30627326.453614
2014/12/15	19:26:05	--	ok	428.6100	58.193	0.019405	19.50	57.508	9.630	29416073.777972
2014/12/15	19:26:18	--	ok	427.9800	58.186	0.019425	19.54	57.392	9.633	37239695.943261
2014/12/15	19:26:32	--	ok	428.4980	58.130	0.01948	19.42	57.404	9.567	38782001.689222
2014/12/15	19:26:46	--	ok	427.8020	58.132	0.019507	19.35	57.577	9.557	34816821.870938
2014/12/15	19:26:59	ok	ok	428.9560	58.397	0.019571	19.28	57.719	9.541	34488798.568160
2014/12/15	19:31:58	--	ok	428.7420	58.343	0.019571	19.48	57.505	9.618	28185584.853577
2014/12/15	19:32:12	ok	ok	429.0480	58.470	0.019585	19.52	57.389	9.621	33828705.050758
2014/12/15	19:37:11	--	ok	428.7360	58.344	0.019585	19.46	57.594	9.622	29088203.195687
2014/12/15	19:37:25	ok	ok	429.0660	58.465	0.019599	19.52	57.419	9.626	33684493.414303
2014/12/15	19:42:24	ok	ok	428.8000	58.353	0.019599	19.45	57.592	9.616	30271817.430975
2014/12/15	19:47:24	--	ok	428.5180	58.292	0.019599	19.42	57.679	9.613	29060728.598701
2014/12/15	19:47:38	ok	ok	429.1080	58.489	0.019624	19.46	57.502	9.606	34070882.955654
2014/12/15	19:52:37	--	ok	428.7700	58.376	0.019624	19.44	57.652	9.620	29794315.037094
2014/12/15	19:52:51	ok	ok	429.0660	58.493	0.019636	19.46	57.502	9.606	34383597.971907
2014/12/15	19:57:50	ok	ok	428.8120	58.386	0.019636	19.40	57.737	9.612	29912084.414790
2014/12/15	20:02:50	--	ok	428.6080	58.306	0.019636	19.44	57.652	9.620	29093444.873844
2014/12/15	20:03:04	ok	ok	429.0400	58.461	0.019657	19.46	57.471	9.601	35165603.318923
2014/12/15	20:08:03	--	ok	428.7180	58.357	0.019657	19.42	57.679	9.613	29610615.573203
2014/12/15	20:08:17	ok	ok	429.0940	58.497	0.019672	19.49	57.507	9.624	32714006.130304
2014/12/15	20:13:16	--	ok	428.7700	58.401	0.019672	19.38	57.734	9.600	28948655.655568
2014/12/15	20:13:30	ok	ok	429.0660	58.482	0.019684	19.40	57.676	9.601	34321001.673107
2014/12/15	20:18:29	ok	ok	428.8040	58.388	0.019684	19.34	57.759	9.581	28672267.737957
2014/12/15	20:23:29	--	ok	428.5980	58.312	0.019684	19.35	57.730	9.582	27873063.814430
2014/12/15	20:23:43	ok	ok	429.0660	58.492	0.019705	19.38	57.643	9.585	33573638.974293
2014/12/15	20:28:42	ok	ok	428.8100	58.399	0.019705	19.36	57.731	9.588	28197224.191848
2014/12/15	20:33:42	--	ok	428.6140	58.318	0.019705	19.36	57.792	9.598	32893683.076403
2014/12/15	20:33:56	ok	ok	429.0560	58.492	0.019726	19.40	57.676	9.601	35583454.745280
2014/12/15	20:38:55	ok	ok	428.8020	58.399	0.019726	19.36	57.792	9.598	28451959.497546
2014/12/15	20:43:55	--	ok	428.5960	58.323	0.019726	19.30	57.813	9.568	30849951.749177
2014/12/15	20:44:09	ok	ok	429.0780	58.501	0.019747	19.40	57.646	9.596	33598075.363227
2014/12/15	20:49:08	--	ok	428.7980	58.408	0.019747	19.28	57.841	9.561	29801245.787891
2014/12/15	20:49:22	ok	ok	429.0880	58.507	0.019758	19.37	57.733	9.594	35699704.720074
2014/12/15	20:54:21	ok	ok	428.8400	58.429	0.019758	19.37	57.794	9.604	26685454.177358
2014/12/15	20:59:21	--	ok	428.6140	58.333	0.019758	19.36	57.823	9.603	28656359.583902
2014/12/15	20:59:37	ok	ok	429.0660	58.504	0.019778	19.33	57.757	9.575	34821648.129658
2014/12/15	21:04:36	ok	ok	428.8580	58.438	0.019778	19.38	57.734	9.600	26783596.888495
2014/12/15	21:09:36	--	ok	428.6460	58.338	0.019778	19.35	57.821	9.597	28323849.938592
2014/12/15	21:09:50	ok	ok	429.0560	58.508	0.019797	19.41	57.678	9.607	33943055.045117
2014/12/15	21:14:49	ok	ok	428.8340	58.426	0.019797	19.34	57.850	9.596	31136088.197189
2014/12/15	21:19:49	--	ok	428.6080	58.339	0.019797	19.34	57.850	9.596	27320880.491148
2014/12/15	21:20:03	ok	ok	429.0700	58.508	0.019818	19.34	57.789	9.586	34543364.883780
2014/12/15	21:25:02	ok	ok	428.8440	58.436	0.019818	19.31	57.937	9.594	32968177.614088
2014/12/15	21:30:02	--	ok	428.6420	58.353	0.019818	19.29	57.903	9.577	33271791.549062
2014/12/15	21:30:16	ok	ok	429.0680	58.513	0.019837	19.35	57.760	9.587	34248260.464375
2014/12/15	21:35:15	ok	ok	428.8020	58.439	0.019837	19.32	57.878	9.590	30711506.451089
2014/12/15	21:40:15	--	ok	428.6400	58.352	0.019837	19.32	57.908	9.595	30758239.373303
2014/12/15	21:40:29	ok	ok	429.0440	58.513	0.019856	19.38	57.734	9.600	35066981.686929
2014/12/15	21:45:28	ok	ok	428.8520	58.454	0.019856	19.32	57.817	9.580	29534448.211974
2014/12/15	21:50:28	--	ok	428.5940	58.363	0.019856	19.32	57.847	9.585	29515862.916704
2014/12/15	21:50:42	ok	ok	429.1680	58.535	0.019877	19.41	57.678	9.607	33764461.111129
2014/12/15	21:55:42	ok	ok	428.8940	58.474	0.019877	19.32	57.786	9.575	30463574.231726
2014/12/15	22:00:41	--	ok	428.7000	58.397	0.019877	19.29	57.903	9.577	27577108.723016
2014/12/15	22:00:55	ok	ok	429.0880	58.521	0.019893	19.32	57.725	9.564	34158094.873336
2014/12/15	22:05:54	ok	ok	428.8240	58.445	0.019893	19.21	57.891	9.530	29762611.158564
2014/12/15	22:10:54	--	ok	428.6180	58.373	0.019893	19.22	57.954	9.546	32861375.326880
2014/12/15	22:11:08	ok	ok	429.0900	58.527	0.019913	19.25	57.775	9.533	34514297.276441
2014/12/15	22:16:07	ok	ok	428.8440	58.478	0.019913	19.18	57.917	9.518	27851988.605732
2014/12/15	22:21:07	--	ok	428.6740	58.382	0.019913	19.14	58.002	9.509	29053063.632357
2014/12/15	22:21:21	ok	ok	429.0840	58.527	0.019931	19.19	57.888	9.518	34363881.600853
2014/12/15	22:26:20	ok	ok	428.8800	58.473	0.019931	19.16	57.944	9.511	29992048.710275
2014/12/15	22:31:20	--	ok	428.7180	58.393	0.019931	19.14	57.911	9.494	28125825.964874
2014/12/15	22:31:34	ok	ok	429.0200	58.510	0.019945	19.18	57.795	9.498	34142340.035911
2014/12/15	22:36:33	ok	ok	428.8100	58.468	0.019945	19.13	57.879	9.483	28635002.469402
2014/12/15	22:41:33	--	ok	428.6360	58.372	0.019945	19.10	57.905	9.471	28763746.349285
2014/12/15	22:41:47	ok	ok	429.0700	58.522	0.019965	19.14	57.819	9.479	34416106.466467
2014/12/15	22:46:46	ok	ok	428.8400	58.467	0.019965	19.10	57.905	9.471	28717191.774291
2014/12/15	22:51:46	--	ok	428.7160	58.421	0.019965	19.06	57.929	9.453	30691121.923631
2014/12/15	22:52:00	ok	ok	429.0560	58.521	0.01998	19.12	57.725	9.453	33852110.255251
2014/12/15	22:56:59	ok	ok	428.8320	58.464	0.01998	19.08	57.932	9.464	28642108.740244
2014/12/15	23:01:59	--	ok	428.6480	58.401	0.01998	19.04	57.956	9.446	27798296.053392
2014/12/15	23:02:13	ok	ok	429.0760	58.522	0.019998	19.02	57.831	9.414	34287108.451713
2014/12/15	23:07:12	ok	ok	428.8300	58.472	0.019998	19.01	57.891	9.419	25933587.456117
2014/12/15	23:12:12	--	ok	428.7040	58.415	0.019998	18.99	57.918	9.412	29145697.455274
2014/12/15	23:12:26	ok	ok	429.0580	58.528	0.020014	19.02	57.801	9.409	34254133.667397
2014/12/15	23:17:26	ok	ok	428.8320	58.475	0.020014	18.96	57.944	9.399	28060391.993664
2014/12/15	23:22:25	--	ok	428.6920	58.398	0.020014	18.98	57.947	9.411	28301444.248000
2014/12/15	23:22:39	ok	ok	429.0580	58.516	0.02003	18.96	57.761	9.370	33392597.163697
2014/12/15	23:27:38	ok	ok	428.8300	58.478	0.02003	18.94	57.941	9.388	27830515.536177
2014/12/15	23:32:38	--	ok	428.7100	58.420	0.02003	18.90	57.996	9.375	26835630.398426
2014/12/15	23:32:52	ok	ok	429.0460	58.517	0.020046	18.96	57.792	9.375	35588213.397623
2014/12/15	23:37:51	ok	ok	428.8360	58.471	0.020046	18.87	57.930	9.347	29265328.382276
2014/12/15	23:42:51	--	ok	428.6520	58.420	0.020046	18.85	58.019	9.351	29224782.190208
2014/12/15	23:43:05	ok	ok	429.0660	58.530	0.020064	18.92	57.847	9.362	35401129.053077
2014/12/15	23:48:04	ok	ok	428.8540	58.491	0.020064	18.83	57.985	9.334	27804782.121281
2014/12/15	23:53:05	--	ok	428.7280	58.432	0.020064	18.81	58.012	9.328	28506520.602665
2014/12/15	23:53:18	ok	ok	429.0520	58.519	0.020078	18.79	57.948	9.306	40859582.887678
2014/12/15	23:58:17	ok	ok	428.8620	58.471	0.020078	18.74	58.002	9.287	34428579.764866
2014/12/16	00:03:17	--	ok	428.7300	58.445	0.020078	18.76	57.974	9.294	30658990.783236
2014/12/16	00:03:31	ok	ok	429.0120	58.515	0.020093	18.79	57.857	9.292	41478760.535915
2014/12/16	00:08:30	ok	ok	428.8440	58.468	0.020093	18.67	58.021	9.252	36052941.321339
2014/12/16	00:13:30	--	ok	428.6920	58.415	0.020093	18.66	58.080	9.256	36028439.723174
2014/12/16	00:13:44	ok	ok	429.0120	58.519	0.020109	18.74	57.880	9.268	43362268.539784
2014/12/16	00:18:43	--	ok	429.4420	58.469	0.020109	18.64	58.047	9.240	43159295.032047
2014/12/16	00:18:57	--	ok	428.4340	58.301	0.020086	18.67	57.899	9.233	43793335.813199
2014/12/16	00:19:10	ok	ok	428.9460	58.475	0.020115	18.65	57.775	9.202	43142896.163197
2014/12/16	00:24:09	ok	ok	428.8380	58.466	0.020115	18.63	58.015	9.229	36298339.201717
2014/12/16	00:29:09	--	ok	428.7040	58.401	0.020115	18.60	58.041	9.217	35010616.046376
2014/12/16	00:29:23	ok	ok	429.0160	58.506	0.020131	18.65	57.927	9.226	42992948.419048
2014/12/16	00:34:22	ok	ok	428.8320	58.456	0.020131	18.54	58.062	9.188	40077571.820014
2014/12/16	00:39:22	--	ok	428.6820	58.411	0.020131	18.52	58.028	9.172	35594711.653113
2014/12/16	00:39:36	ok	ok	429.0460	58.514	0.020147	18.58	57.886	9.182	42957950.915999
2014/12/16	00:44:35	ok	ok	428.8820	58.465	0.020147	18.47	58.112	9.158	39738317.645014
2014/12/16	00:49:35	--	ok	428.7460	58.414	0.020147	18.44	58.077	9.136	38602166.376953
2014/12/16	00:49:49	ok	ok	428.9760	58.498	0.020161	18.48	57.992	9.144	43943791.787222
2014/12/16	00:54:48	ok	ok	428.8440	58.453	0.020161	18.40	58.132	9.123	36544115.104174
2014/12/16	00:59:48	--	ok	428.6960	58.409	0.020161	18.38	58.128	9.112	36376031.776183
2014/12/16	01:00:02	ok	ok	428.9740	58.505	0.020177	18.38	58.037	9.097	41150089.808887
2014/12/16	01:05:01	ok	ok	428.8240	58.465	0.020177	18.39	58.130	9.117	36196234.350296
2014/12/16	01:10:01	--	ok	428.6900	58.417	0.020177	18.32	58.210	9.092	35245118.338135
2014/12/16	01:10:15	ok	ok	429.0520	58.512	0.020193	18.38	58.037	9.097	40741138.483940
2014/12/16	01:15:14	ok	ok	428.8560	58.478	0.020193	18.31	58.178	9.082	34872020.785777
2014/12/16	01:20:14	--	ok	428.7080	58.421	0.020193	18.25	58.199	9.053	34695970.837594
2014/12/16	01:20:28	ok	ok	429.0560	58.518	0.020209	18.31	58.087	9.068	42518300.250068
2014/12/16	01:25:27	ok	ok	428.8520	58.488	0.020209	18.25	58.230	9.058	34878779.233107
2014/12/16	01:30:27	--	ok	428.7620	58.444	0.020209	18.24	58.137	9.038	35128138.600897
2014/12/16	01:30:41	ok	ok	429.0060	58.508	0.020221	18.30	58.116	9.067	39870056.808524
2014/12/16	01:35:40	ok	ok	428.8920	58.489	0.020221	18.23	58.136	9.032	35467858.762561
2014/12/16	01:40:40	--	ok	428.7720	58.441	0.020221	18.22	58.225	9.041	34894258.414855
2014/12/16	01:40:54	ok	ok	429.0380	58.513	0.020233	18.28	58.052	9.046	42126467.578000
2014/12/16	01:45:53	ok	ok	428.8660	58.466	0.020233	18.17	58.187	9.008	36348205.391591
2014/12/16	01:50:53	--	ok	428.7600	58.435	0.020233	18.20	58.131	9.015	35516066.296924
2014/12/16	01:51:07	ok	ok	428.9680	58.504	0.020245	18.24	57.955	9.009	40777395.929082
2014/12/16	01:56:06	ok	ok	428.8620	58.471	0.020245	18.17	58.126	8.999	36992737.209519
2014/12/16	02:01:06	--	ok	428.7240	58.423	0.020245	18.17	58.187	9.008	35547336.299700
2014/12/16	02:01:20	ok	ok	429.0160	58.512	0.02026	18.19	58.129	9.010	40419189.094480
2014/12/16	02:06:19	ok	ok	428.8640	58.481	0.02026	18.14	58.152	8.987	33077781.531905
2014/12/16	02:11:19	--	ok	428.7540	58.429	0.02026	18.17	58.217	9.013	33780406.917545
2014/12/16	02:11:33	ok	ok	428.9940	58.512	0.020273	18.20	58.070	9.006	42719648.914666
2014/12/16	02:16:32	ok	ok	428.8860	58.474	0.020273	18.16	58.155	8.998	37127262.768698
2014/12/16	02:21:32	--	ok	428.7540	58.443	0.020273	18.15	58.214	9.002	34911336.547624
2014/12/16	02:21:46	ok	ok	428.9740	58.514	0.020286	18.16	57.973	8.970	38556226.011419
2014/12/16	02:26:45	--	ok	429.4600	58.482	0.020286	18.09	58.235	8.973	35436403.329962
2014/12/16	02:26:59	--	ok	428.4260	58.303	0.020262	18.12	58.088	8.966	40140747.886018
2014/12/16	02:27:12	ok	ok	428.8740	58.472	0.020292	18.03	58.165	8.930	42195173.945656
2014/12/16	02:32:11	ok	ok	428.8040	58.462	0.020292	18.09	58.144	8.959	34313454.379106
2014/12/16	02:37:11	--	ok	429.3480	58.423	0.020292	18.09	58.175	8.964	34475540.855109
2014/12/16	02:37:25	--	ok	428.4040	58.296	0.020274	18.12	58.088	8.966	40310463.647778
2014/12/16	02:37:38	ok	ok	428.8820	58.477	0.020305	18.06	58.018	8.924	39620153.248909
2014/12/16	02:42:37	--	ok	429.4760	58.479	0.020305	18.10	58.115	8.960	34106618.897961
2014/12/16	02:42:51	--	ok	428.3640	58.299	0.02028	18.13	57.968	8.953	42878437.315130
2014/12/16	02:43:05	ok	ok	428.9100	58.484	0.020314	18.06	57.957	8.914	39343002.037360
2014/12/16	02:48:05	ok	ok	428.8420	58.480	0.020314	18.08	58.082	8.944	30657282.832649
2014/12/16	02:53:04	--	ok	429.3820	58.447	0.020314	18.06	58.109	8.938	33005839.582398
2014/12/16	02:53:18	--	ok	428.4220	58.307	0.020294	18.16	57.912	8.960	40629989.368597
2014/12/16	02:53:31	ok	ok	428.8240	58.451	0.020324	18.05	57.865	8.895	36766313.923723
2014/12/16	02:58:30	--	ok	429.4120	58.432	0.020324	18.04	58.137	8.931	30878932.907531
2014/12/16	02:58:44	--	ok	428.3800	58.292	0.020303	18.04	58.015	8.912	38627405.196234
2014/12/16	02:58:57	ok	ok	428.9600	58.473	0.020335	18.00	57.978	8.886	40526796.623987
2014/12/16	03:03:56	ok	ok	428.8480	58.464	0.020335	18.02	58.073	8.911	29968382.437966
2014/12/16	03:08:56	--	ok	428.7740	58.437	0.020335	18.03	58.105	8.921	30769509.126186
2014/12/16	03:09:10	ok	ok	429.0160	58.509	0.020347	18.10	57.964	8.936	41243076.952133
2014/12/16	03:14:09	ok	ok	428.8840	58.487	0.020347	18.01	58.132	8.915	33245764.658989
2014/12/16	03:19:09	--	ok	428.7960	58.445	0.020347	18.02	58.103	8.915	37856473.460318
2014/12/16	03:19:23	ok	ok	429.0020	58.512	0.020357	18.10	57.872	8.922	40744127.442210
2014/12/16	03:24:21	ok	ok	428.8540	58.475	0.020357	17.98	58.127	8.898	34428790.178529
2014/12/16	03:29:21	--	ok	428.7680	58.427	0.020357	17.99	58.189	8.913	36941909.864925
2014/12/16	03:29:35	ok	ok	429.0160	58.506	0.02037	18.01	58.071	8.905	40514417.412972
2014/12/16	03:34:35	--	ok	429.5020	58.472	0.02037	17.93	58.180	8.880	33913524.797905
2014/12/16	03:34:48	--	ok	428.7720	58.456	0.020343	17.95	58.031	8.867	34016275.877739
2014/12/16	03:35:02	--	ok	428.7460	58.408	0.020355	17.88	58.021	8.829	42567703.812764
2014/12/16	03:35:15	--	ok	428.7120	58.416	0.020368	17.82	58.224	8.828	42975344.820187
2014/12/16	03:35:29	ok	ok	428.9780	58.506	0.020383	17.76	58.305	8.809	36326031.894626
2014/12/16	03:40:28	ok	ok	428.9900	58.510	0.020383	17.90	58.115	8.854	29838690.352826
2014/12/16	03:45:29	ok	ok	428.8720	58.487	0.020383	17.90	58.084	8.849	29449367.278417
2014/12/16	03:50:28	--	ok	429.3800	58.459	0.020383	17.88	58.142	8.847	26462455.063561
2014/12/16	03:50:41	--	ok	428.7400	58.433	0.020364	17.96	57.881	8.850	35366202.746002
2014/12/16	03:50:55	--	ok	428.6360	58.386	0.020377	17.85	57.895	8.794	40210863.536803
2014/12/16	03:51:09	ok	ok	428.9140	58.490	0.020396	17.78	58.157	8.797	36886923.885953
2014/12/16	03:56:08	ok	ok	429.1440	58.533	0.020396	18.61	57.037	9.063	27188216.672974
2014/12/16	04:01:08	ok	ok	429.0880	58.528	0.020396	18.96	57.029	9.251	26848085.337009
2014/12/16	04:06:09	ok	ok	429.0380	58.520	0.020396	19.23	57.100	9.411	27974349.861079
2014/12/16	04:11:08	ok	ok	428.9380	58.483	0.020396	19.42	57.068	9.511	27861105.859466
2014/12/16	04:16:08	--	ok	428.7720	58.452	0.020396	19.58	57.061	9.600	26073066.134764
2014/12/16	04:16:22	ok	ok	429.0080	58.499	0.020408	19.58	56.969	9.584	31390109.197027
2014/12/16	04:21:21	ok	ok	428.9780	58.492	0.020408	19.70	57.049	9.666	25629655.324748
2014/12/16	04:26:21	ok	ok	428.8500	58.451	0.020408	19.82	57.036	9.732	27977572.820108
2014/12/16	04:31:21	--	ok	428.7340	58.393	0.020408	19.93	57.022	9.792	26368528.461257
2014/12/16	04:31:34	ok	ok	428.9180	58.474	0.020422	19.87	56.921	9.741	31645971.421610
2014/12/16	04:36:33	ok	ok	428.8540	58.449	0.020422	19.98	57.061	9.827	26440490.419879
2014/12/16	04:41:33	--	ok	428.7180	58.387	0.020422	20.04	57.039	9.858	25874727.550481
2014/12/16	04:41:47	ok	ok	428.9640	58.471	0.020437	20.08	56.922	9.861	31671036.628003
2014/12/16	04:46:46	ok	ok	428.8780	58.460	0.020437	20.12	57.051	9.906	25825479.452042
2014/12/16	04:51:46	--	ok	428.7240	58.387	0.020437	20.15	57.056	9.925	28049262.143451
2014/12/16	04:52:00	ok	ok	428.9560	58.467	0.020452	20.19	56.878	9.917	33407341.841340
2014/12/16	04:56:59	ok	ok	428.8160	58.431	0.020452	20.20	57.063	9.955	27154066.728934
2014/12/16	05:01:59	--	ok	428.6980	58.363	0.020452	20.22	57.066	9.967	25833350.167634
2014/12/16	05:02:13	ok	ok	428.9440	58.475	0.020468	20.16	56.965	9.915	31515413.916284
2014/12/16	05:07:12	ok	ok	428.8600	58.437	0.020468	20.20	57.063	9.955	25426286.471654
2014/12/16	05:12:12	--	ok	428.7120	58.375	0.020468	20.26	57.072	9.991	24802713.804744
2014/12/16	05:12:26	ok	ok	428.9540	58.467	0.020484	20.26	57.011	9.981	33800465.721831
2014/12/16	05:17:25	ok	ok	428.8500	58.433	0.020484	20.31	57.111	10.027	25306063.619006
2014/12/16	05:22:25	--	ok	428.6220	58.371	0.020484	20.34	57.115	10.046	23949488.992737
2014/12/16	05:22:39	ok	ok	429.0140	58.485	0.020504	20.29	57.016	9.999	33302800.311695
2014/12/16	05:27:38	ok	ok	428.9320	58.471	0.020504	20.38	57.091	10.065	27353546.295063
2014/12/16	05:32:38	--	ok	428.7220	58.392	0.020504	20.38	57.183	10.081	24822324.276263
2014/12/16	05:32:52	ok	ok	428.9840	58.495	0.020518	20.39	56.939	10.044	30899987.670442
2014/12/16	05:37:51	ok	ok	428.8740	58.445	0.020518	20.40	57.094	10.077	25478199.886947
2014/12/16	05:42:51	--	ok	428.7180	58.369	0.020518	20.43	57.129	10.101	23084802.506003
2014/12/16	05:43:05	ok	ok	428.9380	58.447	0.020534	20.42	57.066	10.084	30721220.222826
2014/12/16	05:48:04	ok	ok	428.8420	58.413	0.020534	20.47	57.135	10.126	25955623.646569
2014/12/16	05:53:05	--	ok	428.6520	58.346	0.020534	20.45	57.101	10.108	24453970.821605
2014/12/16	05:53:18	ok	ok	428.9800	58.471	0.020552	20.42	57.158	10.100	30847533.159840
2014/12/16	05:58:17	ok	ok	428.8820	58.432	0.020552	20.54	57.145	10.169	25341964.023418
2014/12/16	06:03:17	--	ok	428.6860	58.367	0.020552	20.52	57.234	10.173	23848636.776958
2014/12/16	06:03:30	ok	ok	428.9740	58.456	0.020569	20.53	57.144	10.163	31681191.486711
2014/12/16	06:08:29	ok	ok	428.8400	58.440	0.020569	20.50	57.201	10.155	24741387.476160
2014/12/16	06:13:29	--	ok	428.7200	58.369	0.020569	20.50	57.231	10.160	25245108.714145
2014/12/16	06:13:43	ok	ok	428.9580	58.457	0.020584	20.52	57.050	10.140	32079067.143190
2014/12/16	06:18:42	ok	ok	428.8600	58.425	0.020584	20.52	57.234	10.173	26055383.986025
2014/12/16	06:23:42	--	ok	428.6740	58.358	0.020584	20.55	57.239	10.191	26383267.519936
2014/12/16	06:23:56	ok	ok	428.9220	58.446	0.020601	20.48	57.167	10.137	31220283.421678
2014/12/16	06:28:55	ok	ok	428.8600	58.437	0.020601	20.58	57.182	10.199	25747231.664632
2014/12/16	06:33:55	--	ok	428.7160	58.363	0.020601	20.59	57.245	10.216	25609971.282838
2014/12/16	06:34:09	ok	ok	428.9060	58.442	0.020616	20.54	57.115	10.163	32022025.009907
2014/12/16	06:39:08	ok	ok	428.8340	58.414	0.020616	20.56	57.271	10.203	26478781.750969
2014/12/16	06:44:08	--	ok	428.6380	58.358	0.020616	20.58	57.274	10.216	24661489.035054
2014/12/16	06:44:21	ok	ok	429.0140	58.478	0.020636	20.54	57.176	10.174	32445886.043482
2014/12/16	06:49:20	ok	ok	428.9080	58.457	0.020636	20.60	57.277	10.228	24851894.223330
2014/12/16	06:54:20	--	ok	428.7060	58.373	0.020636	20.58	57.274	10.216	25168955.272384
2014/12/16	06:54:34	ok	ok	429.0220	58.486	0.020651	20.57	57.211	10.198	31253700.263498
2014/12/16	06:59:33	ok	ok	428.9220	58.442	0.020651	20.61	57.248	10.229	26959354.885990
2014/12/16	07:04:33	--	ok	428.7180	58.373	0.020651	20.58	57.274	10.216	26163462.397224
2014/12/16	07:04:47	ok	ok	428.9880	58.458	0.020667	20.58	57.182	10.199	30725640.475241
2014/12/16	07:09:46	ok	ok	428.8580	58.436	0.020667	20.60	57.339	10.239	26430338.220633
2014/12/16	07:14:46	--	ok	428.6980	58.384	0.020667	20.65	57.316	10.265	25474470.336953
2014/12/16	07:15:00	ok	ok	428.9920	58.478	0.020683	20.63	57.128	10.219	31882804.129081
2014/12/16	07:19:59	ok	ok	428.9040	58.451	0.020683	20.70	57.262	10.285	26272941.821198
2014/12/16	07:24:59	--	ok	428.7580	58.370	0.020683	20.71	57.294	10.297	25518093.630627
2014/12/16	07:25:13	ok	ok	428.9860	58.469	0.020695	20.69	57.199	10.268	34509101.450447
2014/12/16	07:30:12	ok	ok	428.8860	58.441	0.020695	20.74	57.268	10.310	25659259.054260
2014/12/16	07:35:12	--	ok	428.6860	58.363	0.020695	20.73	57.266	10.304	23996662.114714
2014/12/16	07:35:25	ok	ok	428.9760	58.460	0.020712	20.72	57.173	10.281	30988254.774576
2014/12/16	07:40:24	ok	ok	428.9120	58.449	0.020712	20.77	57.303	10.334	25725232.223070
2014/12/16	07:45:24	--	ok	428.7560	58.388	0.020712	20.81	57.278	10.354	30536458.004327
2014/12/16	07:45:38	ok	ok	428.9960	58.448	0.020725	20.80	57.215	10.336	33455232.825932
2014/12/16	07:50:37	ok	ok	428.8380	58.434	0.020725	20.83	57.251	10.361	27347739.237549
2014/12/16	07:55:37	--	ok	428.7040	58.367	0.020725	20.84	57.252	10.367	26910345.982158
2014/12/16	07:55:51	ok	ok	429.0100	58.463	0.020741	20.78	57.212	10.324	33362226.056616
2014/12/16	08:00:50	ok	ok	428.9140	58.443	0.020741	20.87	57.195	10.375	25697717.821383
2014/12/16	08:05:50	--	ok	428.7480	58.385	0.020741	20.85	57.285	10.379	27580092.658163
2014/12/16	08:06:04	ok	ok	429.0000	58.463	0.020754	20.84	57.160	10.350	34344916.555842
2014/12/16	08:11:03	ok	ok	428.8580	58.434	0.020754	20.80	57.277	10.348	25564741.349162
2014/12/16	08:16:03	--	ok	428.7360	58.371	0.020754	20.82	57.341	10.371	25126633.828261
2014/12/16	08:16:17	ok	ok	428.9460	58.442	0.020768	20.84	57.222	10.362	30850337.750058
2014/12/16	08:21:16	ok	ok	428.8440	58.423	0.020768	20.80	57.277	10.348	25694241.325253
2014/12/16	08:26:16	--	ok	428.6600	58.363	0.020768	20.84	57.314	10.378	27071908.476446
2014/12/16	08:26:30	ok	ok	429.0120	58.488	0.020786	20.78	57.151	10.313	31422079.733042
2014/12/16	08:31:29	ok	ok	428.9560	58.461	0.020786	20.83	57.281	10.366	27776128.265436
2014/12/16	08:36:29	--	ok	428.7800	58.403	0.020786	20.86	57.286	10.385	25735541.063925
2014/12/16	08:36:43	ok	ok	428.9520	58.457	0.020798	20.86	57.163	10.363	32799017.913086
2014/12/16	08:41:42	ok	ok	428.8740	58.446	0.020798	20.88	57.289	10.398	27190176.415700
2014/12/16	08:46:42	--	ok	428.7340	58.382	0.020798	20.86	57.255	10.380	28528266.493615
2014/12/16	08:46:56	ok	ok	428.9340	58.446	0.020812	20.80	57.246	10.342	30252403.791923
2014/12/16	08:51:55	ok	ok	428.8620	58.438	0.020812	20.85	57.315	10.385	27388523.899213
2014/12/16	08:56:55	--	ok	428.6960	58.377	0.020812	20.87	57.288	10.392	27093309.019753
2014/12/16	08:57:09	ok	ok	429.0100	58.482	0.020829	20.89	57.106	10.371	34152411.101927
2014/12/16	09:02:08	ok	ok	428.9140	58.465	0.020829	20.91	57.294	10.417	26728868.773217
2014/12/16	09:07:08	--	ok	428.7600	58.396	0.020829	20.92	57.264	10.418	26513950.462926
2014/12/16	09:07:22	ok	ok	428.9620	58.454	0.020842	20.86	57.255	10.380	31900958.032527
2014/12/16	09:12:21	ok	ok	428.9000	58.444	0.020842	20.89	57.291	10.404	28073737.719306
2014/12/16	09:17:21	--	ok	428.6900	58.384	0.020842	20.88	57.320	10.404	24948137.511653
2014/12/16	09:17:35	ok	ok	429.0520	58.485	0.020858	20.92	57.234	10.412	33606125.703799
2014/12/16	09:22:34	ok	ok	428.9640	58.462	0.020858	20.97	57.241	10.444	24970877.901414
2014/12/16	09:27:34	--	ok	428.7960	58.404	0.020858	21.03	57.220	10.476	27644942.306437
2014/12/16	09:27:48	ok	ok	428.9220	58.449	0.020869	20.99	57.121	10.434	32338982.400312
2014/12/16	09:32:47	ok	ok	428.8760	58.433	0.020869	21.08	57.104	10.485	27579818.317793
2014/12/16	09:37:47	--	ok	428.7620	58.371	0.020869	21.21	57.093	10.563	25354591.700435
2014/12/16	09:38:01	ok	ok	428.9900	58.451	0.020882	21.21	56.878	10.523	33694182.244017
2014/12/16	09:43:00	ok	ok	428.8640	58.424	0.020882	21.24	57.159	10.593	26896436.925884
2014/12/16	09:48:00	--	ok	428.7220	58.355	0.020882	21.22	57.187	10.586	27262910.228301
2014/12/16	09:48:14	ok	ok	428.9500	58.436	0.020896	21.20	57.153	10.568	33378562.115902
2014/12/16	09:53:13	ok	ok	428.8660	58.423	0.020896	21.20	57.215	10.579	25504371.412360
2014/12/16	09:58:13	--	ok	428.6820	58.367	0.020896	21.19	57.275	10.584	27611076.131388
2014/12/16	09:58:27	ok	ok	428.9960	58.477	0.020914	21.14	57.082	10.518	32972265.418702
2014/12/16	10:03:26	ok	ok	428.8500	58.446	0.020914	21.23	57.188	10.592	26067006.241796
2014/12/16	10:08:26	--	ok	428.7540	58.396	0.020914	21.41	56.784	10.628	26896914.682647
2014/12/16	10:08:39	ok	ok	429.0260	58.462	0.020927	21.42	56.570	10.594	39035940.303871
2014/12/16	10:13:38	ok	ok	428.9340	58.422	0.020927	21.44	56.850	10.659	30246970.835384
2014/12/16	10:18:38	--	ok	428.7920	58.360	0.020927	21.40	57.091	10.679	30831001.330228
2014/12/16	10:18:52	ok	ok	428.9640	58.436	0.020938	21.34	56.989	10.623	35311835.899156
2014/12/16	10:23:51	ok	ok	428.8260	58.355	0.020938	21.43	57.157	10.710	30825179.851759
2014/12/16	10:28:51	--	ok	428.6780	58.365	0.020938	21.42	57.217	10.715	30684419.859316
2014/12/16	10:29:05	ok	ok	429.0080	58.496	0.020955	21.39	57.028	10.661	34587290.217393
2014/12/16	10:34:04	ok	ok	428.8860	58.447	0.020955	21.51	57.138	10.756	24876912.851038
2014/12/16	10:39:04	--	ok	428.7260	58.369	0.020955	21.50	57.198	10.761	26703009.436293
2014/12/16	10:39:18	ok	ok	429.0220	58.467	0.02097	21.50	57.075	10.738	35565634.368874
2014/12/16	10:44:17	ok	ok	428.9000	58.433	0.02097	21.50	57.198	10.761	30575133.578094
2014/12/16	10:49:17	--	ok	428.7820	58.368	0.02097	21.52	57.201	10.774	32498144.993741
2014/12/16	10:49:30	ok	ok	428.9580	58.425	0.020981	21.54	57.050	10.758	37469818.989754
2014/12/16	10:54:29	ok	ok	428.8620	58.403	0.020981	21.55	57.206	10.794	26891488.943717
2014/12/16	10:59:29	--	ok	428.7000	58.346	0.020981	21.55	57.175	10.788	28923044.172211
2014/12/16	10:59:43	ok	ok	428.9840	58.441	0.020997	21.57	57.086	10.783	36766903.602329
2014/12/16	11:04:42	ok	ok	428.8940	58.413	0.020997	21.64	57.158	10.841	28863916.523234
2014/12/16	11:09:42	--	ok	428.7440	58.361	0.020997	21.71	57.168	10.887	30525504.301563
2014/12/16	11:09:56	ok	ok	428.9460	58.423	0.021011	21.73	57.048	10.876	34215119.011753
2014/12/16	11:14:55	ok	ok	428.8600	58.410	0.021011	21.78	57.179	10.933	31591804.202514
2014/12/16	11:19:55	--	ok	428.7040	58.341	0.021011	21.76	57.207	10.925	31008682.559579
2014/12/16	11:20:09	ok	ok	428.9280	58.404	0.021027	21.70	57.198	10.886	36306762.051569
2014/12/16	11:25:08	ok	ok	428.8720	58.389	0.021027	21.84	57.157	10.966	29636353.724488
2014/12/16	11:30:08	--	ok	428.7120	58.348	0.021027	21.88	57.194	10.999	30366220.315965
2014/12/16	11:30:21	ok	ok	428.9500	58.420	0.021042	21.86	57.037	10.956	35290482.359253
2014/12/16	11:35:20	ok	ok	428.8920	58.399	0.021042	21.93	57.171	11.026	30590424.026638
2014/12/16	11:40:20	--	ok	428.7340	58.344	0.021042	21.99	57.180	11.066	30247860.108073
2014/12/16	11:40:34	ok	ok	428.9520	58.411	0.021056	22.01	57.029	11.049	37387322.812027
2014/12/16	11:45:33	ok	ok	428.8580	58.386	0.021056	22.04	57.187	11.099	32192336.783601
2014/12/16	11:50:33	--	ok	428.6980	58.339	0.021056	22.12	57.107	11.135	28246256.408495
2014/12/16	11:50:47	--	ok	429.6180	58.420	0.021073	22.07	57.007	11.083	41222573.388417
2014/12/16	11:51:01	--	ok	428.7360	58.274	0.02104	21.92	57.293	11.043	37386188.551951
2014/12/16	11:51:14	ok	ok	429.0140	58.299	0.021054	21.86	57.407	11.027	35606174.009613
2014/12/16	11:56:13	--	ok	428.3380	58.282	0.021054	21.42	58.200	10.899	31459797.698256
2014/12/16	11:56:27	ok	ok	428.9980	58.400	0.021089	21.44	58.050	10.883	37024893.612364
2014/12/16	12:01:26	--	ok	428.7460	58.341	0.021089	21.09	58.364	10.723	32453292.005003
2014/12/16	12:01:40	ok	ok	429.0140	58.429	0.021103	21.08	58.240	10.694	40128700.282195
2014/12/16	12:06:39	--	ok	428.7800	58.366	0.021103	20.83	58.416	10.572	32124538.851122
2014/12/16	12:06:53	ok	ok	429.0840	58.453	0.021115	20.90	58.182	10.572	40533357.583307
2014/12/16	12:11:52	ok	ok	428.8400	58.390	0.021115	20.66	58.481	10.479	35459765.345103
2014/12/16	12:16:53	--	ok	428.6960	58.333	0.021115	20.57	58.529	10.433	35323900.381161
2014/12/16	12:17:06	ok	ok	428.9660	58.437	0.021131	20.61	58.351	10.426	40366332.592833
2014/12/16	12:22:05	ok	ok	428.8020	58.372	0.021131	20.49	58.486	10.377	34983620.234174
2014/12/16	12:27:05	--	ok	428.6660	58.334	0.021131	20.37	58.559	10.318	36527063.306783
2014/12/16	12:27:18	ok	ok	429.0080	58.442	0.021149	20.44	58.447	10.340	42082740.775340
2014/12/16	12:32:17	ok	ok	428.8580	58.398	0.021149	20.34	58.523	10.293	34320298.378267
2014/12/16	12:37:17	--	ok	428.7220	58.345	0.021149	20.24	58.600	10.247	34754932.125593
2014/12/16	12:37:31	ok	ok	429.0640	58.455	0.021164	20.31	58.427	10.259	41092829.539193
2014/12/16	12:42:30	ok	ok	428.9040	58.391	0.021164	20.29	58.516	10.262	35446926.110614
2014/12/16	12:47:30	ok	ok	428.8040	58.348	0.021164	20.24	58.569	10.242	37907007.473805
2014/12/16	12:52:30	--	ok	428.6840	58.312	0.021164	20.25	58.571	10.248	34745512.267716
2014/12/16	12:52:44	ok	ok	429.0140	58.415	0.02118	20.28	58.361	10.229	42548685.184419
2014/12/16	12:57:43	ok	ok	428.8560	58.371	0.02118	20.25	58.448	10.226	34695319.152008
2014/12/16	13:02:43	--	ok	428.7680	58.327	0.02118	20.24	58.538	10.236	34680952.224836
2014/12/16	13:02:57	ok	ok	428.9740	58.419	0.021193	20.28	58.453	10.245	42224482.358309
2014/12/16	13:07:56	ok	ok	428.8220	58.363	0.021193	20.20	58.593	10.222	33273596.862678
2014/12/16	13:12:56	--	ok	428.7260	58.335	0.021193	20.25	58.479	10.232	35027279.560591
2014/12/16	13:13:10	ok	ok	429.0820	58.449	0.021207	20.32	58.368	10.254	39777469.865136
2014/12/16	13:18:09	ok	ok	428.9520	58.407	0.021207	20.28	58.484	10.250	34667791.410552
2014/12/16	13:23:09	ok	ok	428.8320	58.358	0.021207	20.26	58.450	10.233	36016344.818709
2014/12/16	13:28:09	--	ok	428.7500	58.323	0.021207	20.30	58.456	10.258	34705203.947918
2014/12/16	13:28:23	ok	ok	429.0300	58.424	0.021221	20.32	58.306	10.243	43233236.123837
2014/12/16	13:33:22	ok	ok	428.8760	58.370	0.021221	20.28	58.453	10.245	33978455.221769
2014/12/16	13:38:22	--	ok	428.7620	58.324	0.021221	20.26	58.481	10.238	36400853.577519
2014/12/16	13:38:36	ok	ok	429.0180	58.429	0.021233	20.34	58.310	10.256	39006071.744073
2014/12/16	13:43:35	ok	ok	428.8660	58.382	0.021233	20.27	58.482	10.244	33337928.152588
2014/12/16	13:48:35	--	ok	428.7500	58.337	0.021233	20.24	58.447	10.220	33517976.348306
2014/12/16	13:48:49	ok	ok	429.0280	58.430	0.021247	20.30	58.334	10.236	38573703.364464
2014/12/16	13:53:48	ok	ok	428.9220	58.401	0.021247	20.25	58.448	10.226	31692963.782035
2014/12/16	13:58:48	ok	ok	428.8200	58.352	0.021247	20.23	58.476	10.219	36686709.204568
2014/12/16	14:03:48	--	ok	428.7420	58.329	0.021247	20.27	58.452	10.239	34636476.675687
2014/12/16	14:04:02	ok	ok	429.0260	58.424	0.02126	20.34	58.218	10.240	39815648.228886
2014/12/16	14:09:01	ok	ok	428.8720	58.381	0.02126	20.27	58.390	10.228	34145803.287219
2014/12/16	14:14:01	--	ok	428.7540	58.340	0.02126	20.29	58.394	10.241	33295438.945796
2014/12/16	14:14:15	ok	ok	428.9940	58.420	0.021273	20.33	58.308	10.250	39834853.920166
2014/12/16	14:19:14	ok	ok	428.8740	58.385	0.021273	20.32	58.337	10.249	30029996.120961
2014/12/16	14:24:14	--	ok	429.4240	58.352	0.021273	20.33	58.369	10.260	32450529.723758
2014/12/16	14:24:28	--	ok	428.3740	58.279	0.021251	20.37	58.192	10.253	42852465.219114
2014/12/16	14:24:41	ok	ok	428.9260	58.377	0.021284	20.29	58.118	10.192	38128001.350237
2014/12/16	14:29:40	--	ok	429.4820	58.386	0.021284	20.29	58.363	10.235	32054507.756790
2014/12/16	14:29:54	--	ok	428.4240	58.280	0.021259	20.30	58.334	10.236	40938449.769106
2014/12/16	14:30:07	ok	ok	428.8740	58.351	0.021289	20.18	58.407	10.177	38437481.576539
2014/12/16	14:35:06	--	ok	429.4780	58.371	0.021289	20.29	58.363	10.235	33543396.566933
2014/12/16	14:35:20	--	ok	428.3840	58.280	0.021264	20.34	58.218	10.240	39796402.604831
2014/12/16	14:35:34	ok	ok	428.9620	58.376	0.021297	20.24	58.294	10.193	40801849.799143
2014/12/16	14:40:33	ok	ok	428.9000	58.378	0.021297	20.32	58.337	10.249	37227916.166947
2014/12/16	14:45:34	ok	ok	428.8180	58.342	0.021297	20.30	58.334	10.236	33309132.052469
2014/12/16	14:50:33	--	ok	428.7100	58.314	0.021297	20.26	58.358	10.217	36695532.275805
2014/12/16	14:50:47	ok	ok	429.0260	58.421	0.021312	20.32	58.154	10.216	39631172.803663
2014/12/16	14:55:46	--	ok	429.5140	58.386	0.021312	20.23	58.354	10.198	33625841.857213
2014/12/16	14:56:00	ok	ok	428.9700	58.278	0.021285	20.28	58.147	10.192	38201063.860485
2014/12/16	15:00:59	ok	ok	428.8980	58.273	0.021285	20.20	58.319	10.174	34724925.468321
2014/12/16	15:05:59	--	ok	428.1520	58.259	0.021285	20.18	58.346	10.167	32133370.938884
2014/12/16	15:06:13	ok	ok	429.0980	58.445	0.02133	20.25	58.204	10.184	36024181.580063
2014/12/16	15:11:12	ok	ok	428.8980	58.405	0.02133	20.14	58.340	10.142	28548149.959227
2014/12/16	15:16:12	--	ok	428.7900	58.358	0.02133	20.12	58.367	10.135	29270321.921775
2014/12/16	15:16:25	ok	ok	429.0620	58.454	0.021341	20.14	58.187	10.116	39665377.074269
2014/12/16	15:21:24	ok	ok	428.9480	58.405	0.021341	20.05	58.387	10.097	36845590.686244
2014/12/16	15:26:24	ok	ok	428.8160	58.349	0.021341	20.03	58.445	10.095	36223469.744099
2014/12/16	15:31:24	--	ok	428.7400	58.326	0.021341	20.00	58.440	10.077	36300501.086311
2014/12/16	15:31:37	ok	ok	429.0500	58.429	0.021355	20.05	58.326	10.086	39938488.800989
2014/12/16	15:36:36	ok	ok	428.9020	58.392	0.021355	19.96	58.434	10.052	38444854.583824
2014/12/16	15:41:36	ok	ok	428.8060	58.350	0.021355	19.99	58.439	10.071	33521127.827651
2014/12/16	15:46:36	--	ok	428.6880	58.320	0.021355	19.91	58.487	10.032	33449882.221735
2014/12/16	15:46:50	--	ok	429.6860	58.454	0.021372	19.96	58.312	10.031	36099527.054789
2014/12/16	15:47:04	--	ok	428.6640	58.314	0.021336	19.90	58.242	9.984	32976128.581270
2014/12/16	15:47:17	--	ok	428.6240	58.306	0.021353	19.77	58.466	9.946	40005174.510851
2014/12/16	15:47:31	ok	ok	428.9020	58.389	0.021373	19.71	58.609	9.936	36714040.513563
2014/12/16	15:52:30	ok	ok	428.9260	58.403	0.021373	19.90	58.333	10.000	32380855.528985
2014/12/16	15:57:30	ok	ok	428.8100	58.379	0.021373	19.83	58.414	9.973	29102662.203111
2014/12/16	16:02:30	--	ok	428.7440	58.338	0.021373	19.80	58.379	9.949	31009499.337669
2014/12/16	16:02:44	ok	ok	429.0260	58.456	0.021387	19.87	58.268	9.971	33632240.321180
2014/12/16	16:07:43	ok	ok	428.9140	58.420	0.021387	19.80	58.379	9.949	30368312.995412
2014/12/16	16:12:43	ok	ok	428.8000	58.372	0.021387	19.76	58.403	9.930	30211492.986264
2014/12/16	16:17:43	--	ok	428.7380	58.348	0.021387	19.74	58.400	9.918	28777858.875951
2014/12/16	16:17:56	ok	ok	429.0260	58.445	0.021401	19.79	58.255	9.922	42906960.742256
2014/12/16	16:22:55	ok	ok	428.9300	58.415	0.021401	19.76	58.312	9.914	37451445.446030
2014/12/16	16:27:56	--	ok	429.4000	58.384	0.021401	19.68	58.391	9.881	37043642.641985
2014/12/16	16:28:09	ok	ok	428.8900	58.398	0.02138	19.81	58.167	9.919	40127893.881058
2014/12/16	16:33:08	--	ok	428.7220	58.347	0.02138	19.65	58.416	9.868	31284978.189688
2014/12/16	16:33:22	--	ok	428.7800	58.342	0.021394	19.70	58.302	9.878	40910251.781121
2014/12/16	16:33:36	--	ok	428.7620	58.344	0.021406	19.63	58.322	9.841	35889894.426760
2014/12/16	16:33:49	ok	ok	428.9860	58.441	0.021419	19.58	58.467	9.836	35321808.114245
2014/12/16	16:38:48	ok	ok	428.9440	58.438	0.021419	19.66	58.357	9.864	28155659.803593
2014/12/16	16:43:48	ok	ok	428.8780	58.415	0.021419	19.62	58.320	9.835	28522600.529820
2014/12/16	16:48:48	ok	ok	428.8040	58.391	0.021419	19.60	58.317	9.823	30261602.270697
2014/12/16	16:53:48	--	ok	428.7300	58.352	0.021419	19.54	58.430	9.807	29290478.470495
2014/12/16	16:54:02	ok	ok	429.0280	58.458	0.021433	19.61	58.288	9.824	34786167.040099
2014/12/16	16:59:01	ok	ok	428.8720	58.421	0.021433	19.50	58.363	9.773	28842746.370570
2014/12/16	17:04:01	--	ok	428.7600	58.394	0.021433	19.44	58.445	9.752	28844060.455962
2014/12/16	17:04:15	ok	ok	429.0940	58.481	0.021446	19.52	58.305	9.775	34252960.392588
2014/12/16	17:09:14	ok	ok	428.9780	58.448	0.021446	19.43	58.413	9.741	27095194.262601
2014/12/16	17:14:14	ok	ok	428.8720	58.424	0.021446	19.38	58.436	9.716	29708836.698816
2014/12/16	17:19:14	ok	ok	428.8080	58.395	0.021446	19.35	58.492	9.709	28189740.652718
2014/12/16	17:24:14	--	ok	428.7320	58.359	0.021446	19.32	58.457	9.686	29101171.355282
2014/12/16	17:24:28	ok	ok	429.0220	58.472	0.02146	19.36	58.311	9.684	33693047.372310
2014/12/16	17:29:27	ok	ok	428.9140	58.438	0.02146	19.30	58.423	9.669	29124864.807521
2014/12/16	17:34:28	ok	ok	428.8140	58.397	0.02146	19.23	58.504	9.642	29089834.605274
2014/12/16	17:39:27	--	ok	429.3900	58.378	0.02146	19.18	58.526	9.618	31703930.042570
2014/12/16	17:39:41	ok	ok	428.8040	58.375	0.021439	19.20	58.438	9.615	36618798.245629
2014/12/16	17:44:40	--	ok	428.7040	58.346	0.021439	19.16	58.554	9.611	27947633.775338
2014/12/16	17:44:54	--	ok	428.7600	58.352	0.021455	19.23	58.351	9.617	40739900.272282
2014/12/16	17:45:07	--	ok	428.7720	58.350	0.021467	19.13	58.336	9.558	34794176.342324
2014/12/16	17:45:21	ok	ok	428.9620	58.452	0.021479	19.02	58.623	9.543	33820202.646108
2014/12/16	17:50:20	ok	ok	428.9880	58.468	0.021479	19.14	58.459	9.584	27100499.998460
2014/12/16	17:55:20	ok	ok	428.9100	58.455	0.021479	19.12	58.547	9.587	28831052.450637
2014/12/16	18:00:20	ok	ok	428.8320	58.406	0.021479	19.09	58.543	9.570	31797665.140336
2014/12/16	18:05:20	--	ok	428.7840	58.380	0.021479	19.05	58.536	9.546	29972403.251025
2014/12/16	18:05:34	ok	ok	429.0240	58.483	0.021491	19.10	58.423	9.556	34015135.276489
2014/12/16	18:10:33	ok	ok	428.9320	58.447	0.021491	19.03	58.533	9.534	28969996.774796
2014/12/16	18:15:33	ok	ok	428.8620	58.425	0.021491	19.03	58.503	9.529	28538553.723361
2014/12/16	18:20:33	--	ok	428.7860	58.392	0.021491	18.99	58.527	9.511	29204112.888069
2014/12/16	18:20:47	ok	ok	429.0580	58.483	0.021502	19.04	58.322	9.505	33972112.689486
2014/12/16	18:25:46	ok	ok	428.9400	58.464	0.021502	18.98	58.495	9.500	28125977.804697
2014/12/16	18:30:46	ok	ok	428.8840	58.430	0.021502	19.02	58.501	9.523	28620418.028977
2014/12/16	18:35:46	--	ok	428.7720	58.389	0.021502	18.98	58.495	9.500	28998123.169013
2014/12/16	18:35:59	ok	ok	429.0820	58.487	0.021514	19.07	58.327	9.523	35598588.664349
2014/12/16	18:40:58	ok	ok	429.0020	58.463	0.021514	18.97	58.463	9.489	31951633.860822
2014/12/16	18:45:58	ok	ok	428.9020	58.425	0.021514	18.93	58.487	9.471	29588989.219561
2014/12/16	18:50:58	ok	ok	428.8180	58.415	0.021514	18.89	58.512	9.452	28352962.066853
2014/12/16	18:55:58	--	ok	428.7820	58.381	0.021514	18.86	58.507	9.435	27556588.744710
2014/12/16	18:56:12	ok	ok	429.0640	58.478	0.021525	18.91	58.423	9.449	33722311.702376
2014/12/16	19:01:11	ok	ok	428.9720	58.458	0.021525	18.87	58.448	9.431	29452294.406429
2014/12/16	19:06:11	ok	ok	428.8720	58.428	0.021525	18.78	58.555	9.398	29575593.341202
2014/12/16	19:11:11	--	ok	428.7940	58.413	0.021525	18.80	58.467	9.395	26242865.622446
2014/12/16	19:11:24	ok	ok	429.0860	58.480	0.021536	18.85	58.292	9.395	35205578.941542
2014/12/16	19:16:23	ok	ok	428.9520	58.456	0.021536	18.78	58.464	9.384	28314319.058310
2014/12/16	19:21:23	ok	ok	428.8880	58.424	0.021536	18.72	58.485	9.354	27991844.247246
2014/12/16	19:26:23	ok	ok	428.8300	58.415	0.021536	18.79	58.496	9.394	26650953.038643
2014/12/16	19:31:23	--	ok	428.7600	58.382	0.021536	18.71	58.544	9.358	30820259.105589
2014/12/16	19:31:37	ok	ok	429.0160	58.477	0.021549	18.72	58.455	9.349	34870693.452863
2014/12/16	19:36:36	ok	ok	428.9440	58.465	0.021549	18.74	58.427	9.356	30127553.928705
2014/12/16	19:41:36	ok	ok	428.9080	58.436	0.021549	18.70	58.512	9.347	27029597.038374
2014/12/16	19:46:36	ok	ok	428.8020	58.414	0.021549	18.66	58.537	9.329	28088082.062659
2014/12/16	19:51:36	--	ok	428.7740	58.389	0.021549	18.71	58.484	9.348	30489728.239360
2014/12/16	19:51:50	ok	ok	429.0500	58.476	0.021561	18.75	58.338	9.347	33180303.566078
2014/12/16	19:56:48	ok	ok	428.9500	58.456	0.021561	18.64	58.473	9.308	28201515.457385
2014/12/16	20:01:48	ok	ok	428.8760	58.437	0.021561	18.65	58.474	9.314	29227032.955109
2014/12/16	20:06:48	ok	ok	428.8260	58.418	0.021561	18.69	58.480	9.337	26576571.337420
2014/12/16	20:11:48	--	ok	428.7900	58.380	0.021561	18.66	58.476	9.319	28638225.289301
2014/12/16	20:12:02	ok	ok	429.0380	58.478	0.021572	18.69	58.328	9.312	34619624.190190
2014/12/16	20:17:01	ok	ok	428.9640	58.458	0.021572	18.60	58.406	9.275	28501787.946356
2014/12/16	20:22:01	ok	ok	428.8900	58.427	0.021572	18.62	58.470	9.296	31926723.854128
2014/12/16	20:27:01	ok	ok	428.8280	58.419	0.021572	18.58	58.433	9.269	28055079.913416
2014/12/16	20:32:01	--	ok	428.7880	58.395	0.021572	18.57	58.462	9.268	30357784.983392
2014/12/16	20:32:15	ok	ok	429.0040	58.478	0.021583	18.64	58.290	9.279	33648218.960822
2014/12/16	20:37:14	ok	ok	428.9720	58.456	0.021583	18.57	58.431	9.263	28533920.316087
2014/12/16	20:42:14	ok	ok	428.8700	58.434	0.021583	18.60	58.406	9.275	28692469.146601
2014/12/16	20:47:14	ok	ok	428.8260	58.419	0.021583	18.60	58.375	9.270	28423593.952618
2014/12/16	20:52:14	--	ok	428.7760	58.382	0.021583	18.57	58.401	9.258	33837053.521613
2014/12/16	20:52:28	ok	ok	429.0500	58.472	0.021594	18.57	58.310	9.244	35789049.463285
2014/12/16	20:57:26	ok	ok	428.9660	58.466	0.021594	18.56	58.399	9.252	27986357.863405
2014/12/16	21:02:26	ok	ok	428.9000	58.437	0.021594	18.54	58.427	9.246	29123493.933554
2014/12/16	21:07:26	ok	ok	428.8260	58.432	0.021594	18.55	58.398	9.247	27898610.310762
2014/12/16	21:12:26	--	ok	428.7920	58.385	0.021594	18.56	58.369	9.247	29418486.302613
2014/12/16	21:12:40	ok	ok	429.0420	58.484	0.021605	18.61	58.286	9.262	34668901.733612
2014/12/16	21:17:39	ok	ok	428.9860	58.454	0.021605	18.56	58.399	9.252	30815504.933414
2014/12/16	21:22:39	ok	ok	428.8960	58.443	0.021605	18.53	58.395	9.235	29053748.469075
2014/12/16	21:27:39	ok	ok	428.8240	58.421	0.021605	18.51	58.422	9.228	27074308.293427
2014/12/16	21:32:39	ok	ok	428.8080	58.394	0.021605	18.51	58.392	9.224	27086765.564909
2014/12/16	21:37:39	--	ok	428.7280	58.361	0.021605	18.53	58.395	9.235	29088516.083805
2014/12/16	21:37:52	ok	ok	429.1060	58.483	0.02162	18.58	58.342	9.254	34657254.063266
2014/12/16	21:42:51	ok	ok	428.9740	58.468	0.02162	18.47	58.537	9.225	26363599.841365
2014/12/16	21:47:51	ok	ok	428.9280	58.451	0.02162	18.41	58.528	9.191	29099068.283227
2014/12/16	21:52:51	ok	ok	428.8660	58.429	0.02162	18.45	58.413	9.194	30276170.773032
2014/12/16	21:57:51	ok	ok	428.8340	58.422	0.02162	18.46	58.414	9.200	29794994.720377
2014/12/16	22:02:51	--	ok	428.7880	58.403	0.02162	18.45	58.413	9.194	29538862.003602
2014/12/16	22:03:05	ok	ok	429.0720	58.475	0.021631	18.50	58.269	9.199	35257818.791361
2014/12/16	22:08:04	ok	ok	428.9080	58.450	0.021631	18.48	58.417	9.211	30520046.136727
2014/12/16	22:13:04	ok	ok	428.9200	58.445	0.021631	18.50	58.360	9.213	30034386.652128
2014/12/16	22:18:04	ok	ok	428.8460	58.410	0.021631	18.46	58.354	9.190	29773253.199083
2014/12/16	22:23:04	ok	ok	428.8020	58.400	0.021631	18.49	58.389	9.212	30573150.056739
2014/12/16	22:28:04	--	ok	428.7620	58.383	0.021631	18.47	58.355	9.196	29373526.913839
2014/12/16	22:28:18	ok	ok	429.0880	58.484	0.021643	18.56	58.217	9.223	34377836.730850
2014/12/16	22:33:17	ok	ok	428.9860	58.459	0.021643	18.50	58.360	9.213	27271576.334143
2014/12/16	22:38:17	ok	ok	428.9500	58.444	0.021643	18.52	58.363	9.225	29167482.029076
2014/12/16	22:43:17	ok	ok	428.9360	58.428	0.021643	18.52	58.332	9.220	29771436.624657
2014/12/16	22:48:17	ok	ok	428.8240	58.409	0.021643	18.51	58.361	9.219	28817924.711246
2014/12/16	22:53:18	--	ok	428.7960	58.395	0.021643	18.52	58.332	9.220	28317897.867089
2014/12/16	22:53:31	ok	ok	429.0420	58.467	0.021654	18.56	58.187	9.219	35542767.791638
2014/12/16	22:58:30	ok	ok	428.9560	58.444	0.021654	18.52	58.302	9.215	29317080.046746
2014/12/16	23:03:30	ok	ok	428.9260	58.437	0.021654	18.54	58.275	9.222	29062229.584469
2014/12/16	23:08:30	ok	ok	428.8620	58.416	0.021654	18.56	58.339	9.243	25901194.369224
2014/12/16	23:13:31	--	ok	428.7720	58.409	0.021654	18.56	58.278	9.233	28664602.942170
2014/12/16	23:13:44	ok	ok	429.1180	58.488	0.021666	18.60	58.162	9.237	34385577.645936
2014/12/16	23:18:43	ok	ok	428.9900	58.471	0.021666	18.55	58.276	9.227	29237178.370452
2014/12/16	23:23:43	ok	ok	428.9640	58.463	0.021666	18.56	58.278	9.233	27297242.436384
2014/12/16	23:28:44	ok	ok	428.9120	58.444	0.021666	18.52	58.302	9.215	28129109.730336
2014/12/16	23:33:43	ok	ok	428.8740	58.416	0.021666	18.52	58.332	9.220	29997186.741529
2014/12/16	23:38:43	ok	ok	428.8040	58.396	0.021666	18.53	58.273	9.216	28707596.454598
2014/12/16	23:43:44	--	ok	428.7820	58.395	0.021666	18.55	58.276	9.227	30060146.208214
2014/12/16	23:43:57	ok	ok	429.0340	58.457	0.021677	18.56	58.156	9.214	34454326.216098
2014/12/16	23:48:56	ok	ok	428.9640	58.455	0.021677	18.57	58.249	9.234	30536630.450088
2014/12/16	23:53:56	ok	ok	428.9240	58.427	0.021677	18.52	58.241	9.205	30110903.517954
2014/12/16	23:58:56	ok	ok	428.8560	58.409	0.021677	18.52	58.241	9.205	30364566.688567
2014/12/17	00:03:56	ok	ok	428.8060	58.395	0.021677	18.50	58.329	9.208	33109503.087295
2014/12/17	00:08:56	--	ok	428.7540	58.366	0.021677	18.47	58.325	9.191	31514966.167183
2014/12/17	00:09:10	ok	ok	429.0960	58.464	0.02169	18.54	58.244	9.217	35153109.512263
2014/12/17	00:14:09	ok	ok	428.9880	58.454	0.02169	18.51	58.301	9.209	30301217.453190
2014/12/17	00:19:09	ok	ok	428.8880	58.450	0.02169	18.52	58.332	9.220	30131935.531058
2014/12/17	00:24:09	ok	ok	428.8860	58.417	0.02169	18.46	58.293	9.181	30296597.395767
2014/12/17	00:29:09	ok	ok	428.8240	58.403	0.02169	18.51	58.270	9.204	29201376.785826
2014/12/17	00:34:09	--	ok	428.7840	58.390	0.02169	18.50	58.269	9.199	28926329.694024
2014/12/17	00:34:23	ok	ok	429.0740	58.463	0.021701	18.55	58.185	9.213	34154380.555489
2014/12/17	00:39:21	ok	ok	428.9880	58.452	0.021701	18.50	58.238	9.194	28832336.702671
2014/12/17	00:44:21	ok	ok	428.9300	58.456	0.021701	18.53	58.273	9.216	28716480.669645
2014/12/17	00:49:21	ok	ok	428.8760	58.422	0.021701	18.47	58.325	9.191	29726452.490904
2014/12/17	00:54:21	ok	ok	428.8640	58.408	0.021701	18.47	58.294	9.187	30652797.618238
2014/12/17	00:59:21	ok	ok	428.8360	58.409	0.021701	18.56	58.278	9.233	28353489.376197
2014/12/17	01:04:21	--	ok	428.7740	58.389	0.021701	18.56	58.217	9.223	32205139.839598
2014/12/17	01:04:35	ok	ok	429.0900	58.456	0.021713	18.61	58.073	9.228	35010044.982132
2014/12/17	01:09:34	ok	ok	428.9620	58.441	0.021713	18.52	58.211	9.201	29372207.795973
2014/12/17	01:14:34	ok	ok	428.9380	58.429	0.021713	18.51	58.270	9.204	30262510.129074
2014/12/17	01:19:34	ok	ok	428.8920	58.413	0.021713	18.52	58.272	9.210	29877460.144443
2014/12/17	01:24:34	ok	ok	428.8280	58.406	0.021713	18.54	58.275	9.222	29456111.820330
2014/12/17	01:29:34	--	ok	428.7700	58.380	0.021713	18.55	58.276	9.227	27597740.594251
2014/12/17	01:29:48	ok	ok	429.1300	58.475	0.021725	18.57	58.127	9.215	37155169.970905
2014/12/17	01:34:47	ok	ok	429.0240	58.461	0.021725	18.54	58.244	9.217	29123257.445285
2014/12/17	01:39:47	ok	ok	429.0140	58.451	0.021725	18.53	58.334	9.225	33652454.985326
2014/12/17	01:44:47	ok	ok	428.9340	58.420	0.021725	18.56	58.278	9.233	30612635.307422
2014/12/17	01:49:47	ok	ok	428.8700	58.420	0.021725	18.58	58.281	9.244	28613109.589711
2014/12/17	01:54:47	ok	ok	428.8500	58.398	0.021725	18.61	58.194	9.247	29600484.343844
2014/12/17	01:59:47	--	ok	428.7700	58.383	0.021725	18.59	58.252	9.245	29549491.757143
2014/12/17	02:00:01	ok	ok	429.0780	58.462	0.021737	18.62	58.166	9.248	34135463.045312
2014/12/17	02:05:00	ok	ok	429.0280	58.456	0.021737	18.59	58.283	9.250	27790680.877759
2014/12/17	02:10:00	ok	ok	428.9900	58.443	0.021737	18.61	58.346	9.271	30023677.251000
2014/12/17	02:15:00	ok	ok	428.9000	58.408	0.021737	18.62	58.257	9.262	28238176.177205
2014/12/17	02:20:00	ok	ok	428.8620	58.402	0.021737	18.62	58.226	9.258	27067361.447419
2014/12/17	02:25:00	ok	ok	428.8440	58.405	0.021737	18.65	58.353	9.294	28172585.674272
2014/12/17	02:30:00	--	ok	428.7980	58.365	0.021737	18.63	58.258	9.268	31278043.713689
2014/12/17	02:30:14	ok	ok	429.0900	58.446	0.021747	18.76	58.066	9.309	34935416.791662
2014/12/17	02:35:13	ok	ok	428.9440	58.444	0.021747	18.64	58.260	9.274	29136892.236192
2014/12/17	02:40:13	ok	ok	428.9060	58.429	0.021747	18.64	58.260	9.274	27443418.367254
2014/12/17	02:45:13	ok	ok	428.8880	58.402	0.021747	18.64	58.260	9.274	28628122.851325
2014/12/17	02:50:13	ok	ok	428.8320	58.396	0.021747	18.66	58.263	9.285	32052365.865598
2014/12/17	02:55:13	ok	ok	428.8100	58.365	0.021747	18.66	58.293	9.290	32056939.883561
2014/12/17	03:00:13	--	ok	428.7920	58.352	0.021747	18.69	58.268	9.303	35633494.762681
2014/12/17	03:00:27	ok	ok	429.0540	58.448	0.021758	18.76	58.126	9.318	34809236.623634
2014/12/17	03:05:26	ok	ok	428.9580	58.426	0.021758	18.70	58.239	9.303	31355959.876948
2014/12/17	03:10:26	ok	ok	428.9160	58.408	0.021758	18.69	58.237	9.298	28921696.044126
2014/12/17	03:15:26	ok	ok	428.8920	58.402	0.021758	18.76	58.339	9.353	28464309.782912
2014/12/17	03:20:26	ok	ok	428.8400	58.377	0.021758	18.76	58.278	9.343	32820429.385509
2014/12/17	03:25:26	--	ok	428.7740	58.350	0.021758	18.78	58.251	9.349	32225127.891180
2014/12/17	03:25:40	ok	ok	429.0800	58.439	0.02177	18.80	58.163	9.346	36884306.149829
2014/12/17	03:30:39	ok	ok	428.9900	58.440	0.02177	18.80	58.193	9.351	29810036.480123
2014/12/17	03:35:39	ok	ok	428.9040	58.419	0.02177	18.80	58.254	9.361	31074760.790901
2014/12/17	03:40:39	ok	ok	428.9080	58.398	0.02177	18.86	58.203	9.386	30308858.590890
2014/12/17	03:45:39	ok	ok	428.8880	58.391	0.02177	18.86	58.203	9.386	33624025.904962
2014/12/17	03:50:39	ok	ok	428.8320	58.368	0.02177	18.90	58.239	9.414	29315685.882797
2014/12/17	03:55:39	--	ok	428.7960	58.352	0.02177	18.88	58.267	9.407	28920270.448081
2014/12/17	03:55:53	ok	ok	429.0880	58.444	0.021781	18.96	58.096	9.424	37207433.268955
2014/12/17	04:00:52	ok	ok	428.9880	58.432	0.021781	18.94	58.185	9.427	33084406.031619
2014/12/17	04:05:52	ok	ok	428.9460	58.410	0.021781	18.95	58.217	9.438	31419538.857307
2014/12/17	04:10:52	ok	ok	428.8680	58.381	0.021781	18.94	58.215	9.432	31516053.306418
2014/12/17	04:15:52	ok	ok	428.8800	58.380	0.021781	19.02	58.197	9.474	29928894.970424
2014/12/17	04:20:52	--	ok	428.7960	58.361	0.021781	19.00	58.224	9.467	26826181.409380
2014/12/17	04:21:06	ok	ok	429.0820	58.439	0.021791	19.06	58.112	9.482	36413462.392258
2014/12/17	04:26:05	ok	ok	428.9740	58.427	0.021791	19.04	58.231	9.491	29567001.435060
2014/12/17	04:31:05	ok	ok	428.9380	58.412	0.021791	19.01	58.165	9.463	31446363.501068
2014/12/17	04:36:05	ok	ok	428.8880	58.382	0.021791	19.04	58.231	9.491	32299171.194717
2014/12/17	04:41:05	ok	ok	428.8420	58.375	0.021791	19.10	58.240	9.526	30961969.492381
2014/12/17	04:46:05	--	ok	428.7940	58.354	0.021791	19.08	58.267	9.519	29800686.922663
2014/12/17	04:46:19	ok	ok	429.0460	58.429	0.021802	19.13	58.214	9.538	37038591.822245
2014/12/17	04:51:18	ok	ok	429.0100	58.426	0.021802	19.13	58.275	9.548	30152612.109020
2014/12/17	04:56:18	ok	ok	428.9760	58.416	0.021802	19.16	58.219	9.556	27731271.209981
2014/12/17	05:01:18	ok	ok	428.9200	58.388	0.021802	19.18	58.283	9.578	30249517.156913
2014/12/17	05:06:18	ok	ok	428.8940	58.369	0.021802	19.24	58.231	9.603	31286582.031572
2014/12/17	05:11:18	ok	ok	428.8120	58.344	0.021802	19.21	58.226	9.585	34776091.982182
2014/12/17	05:16:18	--	ok	428.7620	58.336	0.021802	19.24	58.262	9.608	31135605.947739
2014/12/17	05:16:32	ok	ok	429.0960	58.416	0.021815	19.31	58.120	9.624	35922465.174491
2014/12/17	05:21:31	ok	ok	428.9860	58.410	0.021815	19.25	58.294	9.619	30661363.521338
2014/12/17	05:26:31	ok	ok	428.9540	58.387	0.021815	19.26	58.265	9.620	26683708.576463
2014/12/17	05:31:31	ok	ok	428.9220	58.377	0.021815	19.30	58.301	9.649	29090361.709581
2014/12/17	05:36:31	ok	ok	428.8280	58.353	0.021815	19.28	58.329	9.642	30104525.420696
2014/12/17	05:41:31	--	ok	428.7860	58.327	0.021815	19.28	58.329	9.642	33072955.477528
2014/12/17	05:41:45	ok	ok	429.0860	58.417	0.021826	19.31	58.211	9.639	35604350.567616
2014/12/17	05:46:44	ok	ok	429.0160	58.431	0.021826	19.35	58.279	9.673	32490739.274989
2014/12/17	05:51:44	ok	ok	428.9860	58.407	0.021826	19.40	58.286	9.703	30523769.884565
2014/12/17	05:56:44	ok	ok	428.8880	58.367	0.021826	19.38	58.314	9.696	30940976.287524
2014/12/17	06:01:44	ok	ok	428.9000	58.361	0.021826	19.42	58.320	9.720	26948350.132415
2014/12/17	06:06:44	ok	ok	428.8220	58.339	0.021826	19.40	58.347	9.713	29184290.240081
2014/12/17	06:11:44	--	ok	428.7740	58.321	0.021826	19.42	58.411	9.735	29408612.112746
2014/12/17	06:11:58	ok	ok	429.0780	58.392	0.021838	19.43	58.260	9.716	35692767.083041
2014/12/17	06:16:57	ok	ok	428.9900	58.384	0.021838	19.44	58.323	9.732	35061932.696008
2014/12/17	06:21:57	ok	ok	428.9660	58.363	0.021838	19.47	58.358	9.755	31058420.605302
2014/12/17	06:26:57	ok	ok	428.8820	58.352	0.021838	19.50	58.393	9.778	31094771.685079
2014/12/17	06:31:57	ok	ok	428.8220	58.331	0.021838	19.52	58.396	9.790	30883008.861298
2014/12/17	06:36:57	--	ok	428.7620	58.333	0.021838	19.56	58.403	9.814	32751255.909292
2014/12/17	06:37:11	ok	ok	429.1380	58.414	0.021851	19.61	58.258	9.819	44469022.442955
2014/12/17	06:42:10	ok	ok	429.0160	58.389	0.021851	19.55	58.401	9.808	39193414.900800
2014/12/17	06:47:10	ok	ok	428.9780	58.375	0.021851	19.61	58.349	9.834	42901323.109931
2014/12/17	06:52:10	ok	ok	428.9200	58.341	0.021851	19.62	58.442	9.855	39693979.625896
2014/12/17	06:57:10	ok	ok	428.8560	58.336	0.021851	19.63	58.474	9.867	38446538.718267
2014/12/17	07:02:10	ok	ok	428.8300	58.314	0.021851	19.65	58.416	9.868	39364430.570119
2014/12/17	07:07:10	--	ok	428.7640	58.304	0.021851	19.66	58.418	9.874	38327197.325361
2014/12/17	07:07:23	ok	ok	429.0720	58.373	0.021863	19.72	58.275	9.885	38261844.331164
2014/12/17	07:12:22	ok	ok	428.9500	58.362	0.021863	19.68	58.421	9.887	30933120.024890
2014/12/17	07:17:22	ok	ok	428.8940	58.354	0.021863	19.74	58.400	9.918	33436563.293285
2014/12/17	07:22:22	ok	ok	428.8460	58.345	0.021863	19.76	58.403	9.930	30028629.015523
2014/12/17	07:27:22	ok	ok	428.8260	58.327	0.021863	19.79	58.438	9.953	31062527.712533
2014/12/17	07:32:22	--	ok	428.7620	58.311	0.021863	19.79	58.438	9.953	32018500.365265
2014/12/17	07:32:36	ok	ok	429.0820	58.387	0.021876	19.84	58.293	9.958	41396297.876742
2014/12/17	07:37:35	ok	ok	428.9780	58.349	0.021876	19.79	58.438	9.953	30388873.926469
2014/12/17	07:42:35	ok	ok	428.9220	58.343	0.021876	19.86	58.449	9.996	30790767.961449
2014/12/17	07:47:35	ok	ok	428.8740	58.329	0.021876	19.86	58.388	9.986	29855633.127114
2014/12/17	07:52:35	ok	ok	428.8100	58.318	0.021876	19.88	58.452	10.008	31260212.267117
2014/12/17	07:57:35	--	ok	428.7840	58.310	0.021876	19.89	58.484	10.020	30585745.812267
2014/12/17	07:57:49	ok	ok	429.0840	58.387	0.021887	19.96	58.312	10.031	42770483.618101
2014/12/17	08:02:48	ok	ok	428.9820	58.338	0.021887	19.92	58.428	10.028	39303072.958913
2014/12/17	08:07:48	ok	ok	428.9280	58.337	0.021887	19.94	58.431	10.040	36230220.489177
2014/12/17	08:12:48	ok	ok	428.9000	58.321	0.021887	19.96	58.434	10.052	40353838.372152
2014/12/17	08:17:48	ok	ok	428.8340	58.311	0.021887	19.98	58.468	10.070	38850814.155961
2014/12/17	08:22:48	--	ok	428.7700	58.294	0.021887	20.01	58.472	10.088	39971139.003235
2014/12/17	08:23:02	ok	ok	429.0220	58.368	0.021899	20.03	58.353	10.079	36582124.941991
2014/12/17	08:28:00	ok	ok	428.9420	58.353	0.021899	20.08	58.422	10.121	29251816.830201
2014/12/17	08:33:00	ok	ok	428.8900	58.333	0.021899	20.07	58.421	10.115	30179169.398047
2014/12/17	08:38:00	ok	ok	428.8320	58.318	0.021899	20.10	58.395	10.128	31853253.134388
2014/12/17	08:43:00	--	ok	428.7940	58.302	0.021899	20.12	58.489	10.156	30508713.243585
2014/12/17	08:43:14	ok	ok	429.0560	58.354	0.02191	20.14	58.340	10.142	45393061.258869
2014/12/17	08:48:13	ok	ok	428.9760	58.347	0.02191	20.20	58.441	10.195	42016355.422548
2014/12/17	08:53:13	ok	ok	428.9340	58.325	0.02191	20.19	58.409	10.184	40695052.574626
2014/12/17	08:58:13	ok	ok	428.8680	58.323	0.02191	20.25	58.418	10.221	44083316.976750
2014/12/17	09:03:13	ok	ok	428.8180	58.309	0.02191	20.27	58.482	10.244	44506551.545707
2014/12/17	09:08:13	--	ok	428.7420	58.299	0.02191	20.26	58.450	10.233	41976840.953707
2014/12/17	09:08:27	ok	ok	429.0840	58.369	0.021924	20.31	58.336	10.242	42633643.092461
2014/12/17	09:13:26	ok	ok	429.0160	58.350	0.021924	20.30	58.426	10.252	39332843.834356
2014/12/17	09:18:26	ok	ok	428.9620	58.336	0.021924	20.34	58.462	10.283	39619557.885933
2014/12/17	09:23:26	ok	ok	428.8940	58.317	0.021924	20.34	58.523	10.293	35461843.907485
2014/12/17	09:28:26	ok	ok	428.8480	58.308	0.021924	20.39	58.440	10.309	44576412.016964
2014/12/17	09:33:27	ok	ok	428.8200	58.302	0.021924	20.51	58.305	10.357	38543760.819622
2014/12/17	09:38:26	--	ok	428.7660	58.292	0.021924	20.57	58.376	10.406	37547680.120156
2014/12/17	09:38:40	ok	ok	428.9940	58.337	0.021936	20.58	58.224	10.385	37632070.156250
2014/12/17	09:43:39	ok	ok	428.9820	58.331	0.021936	20.59	58.379	10.419	39070531.754608
2014/12/17	09:48:39	ok	ok	428.9080	58.308	0.021936	20.54	58.493	10.409	35236466.766349
2014/12/17	09:53:39	ok	ok	428.8520	58.304	0.021936	20.60	58.411	10.430	37462801.654124
2014/12/17	09:58:39	--	ok	428.7980	58.299	0.021936	20.64	58.478	10.467	40274752.347735
2014/12/17	09:58:53	ok	ok	429.0580	58.335	0.021947	20.69	58.302	10.466	43511582.966146
2014/12/17	10:03:52	ok	ok	428.9600	58.323	0.021947	20.69	58.455	10.493	39422173.679570
2014/12/17	10:08:52	ok	ok	428.8980	58.307	0.021947	20.70	58.457	10.500	40590928.749128
2014/12/17	10:13:52	ok	ok	428.8280	58.304	0.021947	20.85	58.327	10.568	40255682.936422
2014/12/17	10:18:52	--	ok	428.7600	58.295	0.021947	20.82	58.506	10.582	36911571.830362
2014/12/17	10:19:06	ok	ok	429.0340	58.340	0.02196	20.88	58.424	10.604	35976254.833507
2014/12/17	10:24:05	ok	ok	428.9440	58.325	0.02196	20.87	58.514	10.614	31154187.810693
2014/12/17	10:29:05	ok	ok	428.9060	58.315	0.02196	20.94	58.494	10.654	34239993.017899
2014/12/17	10:34:05	ok	ok	428.8080	58.304	0.02196	20.96	58.497	10.667	32781554.174143
2014/12/17	10:39:05	--	ok	428.7780	58.301	0.02196	21.01	58.474	10.693	36369458.501796
2014/12/17	10:39:19	ok	ok	429.1000	58.339	0.021972	21.07	58.330	10.704	41069312.699964
2014/12/17	10:44:18	ok	ok	428.9880	58.313	0.021972	21.04	58.540	10.724	34732320.421932
2014/12/17	10:49:18	ok	ok	428.9280	58.308	0.021972	21.12	58.491	10.765	35025554.897999
2014/12/17	10:54:18	ok	ok	428.8480	58.307	0.021972	21.16	58.559	10.802	33144440.185466
2014/12/17	10:59:18	ok	ok	428.8060	58.299	0.021972	21.22	58.507	10.830	32941293.132768
2014/12/17	11:04:19	--	ok	428.7460	58.295	0.021972	21.25	58.511	10.850	41705276.459789
2014/12/17	11:04:32	ok	ok	429.0500	58.324	0.021985	21.28	58.394	10.847	40113413.943991
2014/12/17	11:09:31	ok	ok	428.9900	58.321	0.021985	21.30	58.550	10.889	33219791.924444
2014/12/17	11:14:31	ok	ok	428.8900	58.308	0.021985	21.30	58.489	10.877	34729326.068010
2014/12/17	11:19:31	ok	ok	428.8280	58.305	0.021985	21.36	58.590	10.934	34707071.907647
2014/12/17	11:24:31	--	ok	428.7600	58.303	0.021985	21.45	58.512	10.976	39174296.512764
2014/12/17	11:24:45	ok	ok	429.0640	58.323	0.021998	21.55	58.343	11.008	38904731.049080
2014/12/17	11:29:43	ok	ok	428.9500	58.314	0.021998	21.51	58.460	11.005	32451390.037048
2014/12/17	11:34:43	--	ok	429.5540	58.314	0.021998	21.59	58.503	11.064	38077705.276216
2014/12/17	11:34:57	ok	ok	428.8600	58.260	0.021968	21.66	58.299	11.070	48279774.357287
2014/12/17	11:39:56	--	ok	428.7920	58.234	0.021968	21.61	58.536	11.083	47621020.462799
2014/12/17	11:40:09	ok	ok	429.1220	58.271	0.021979	21.67	58.423	11.100	35112650.124265
2014/12/17	11:45:08	--	ok	428.3680	58.250	0.021979	21.69	58.487	11.125	31047799.161685
2014/12/17	11:45:21	ok	ok	429.1440	58.329	0.022013	21.72	58.400	11.128	38889134.645946
2014/12/17	11:50:20	ok	ok	429.0500	58.325	0.022013	21.72	58.523	11.151	35802839.377105
2014/12/17	11:55:20	ok	ok	428.9260	58.318	0.022013	21.80	58.566	11.211	35819315.362856
2014/12/17	12:00:20	ok	ok	428.8760	58.311	0.022013	21.88	58.517	11.253	34074805.470859
2014/12/17	12:05:20	ok	ok	428.8040	58.307	0.022013	21.97	58.439	11.297	32499501.736221
2014/12/17	12:10:20	--	ok	428.7320	58.296	0.022013	22.03	58.509	11.349	38691362.512942
2014/12/17	12:10:34	ok	ok	429.0620	58.320	0.022028	22.06	58.360	11.340	40795812.471801
2014/12/17	12:15:33	ok	ok	428.9240	58.313	0.022028	22.10	58.459	11.385	34041525.947538
2014/12/17	12:20:33	ok	ok	428.8360	58.309	0.022028	22.13	58.525	11.418	33973600.463805
2014/12/17	12:25:33	--	ok	428.6280	58.292	0.022028	21.86	58.943	11.322	31243590.836538
2014/12/17	12:25:47	ok	ok	429.0360	58.321	0.022048	21.87	58.853	11.311	37929900.706177
2014/12/17	12:30:46	ok	ok	428.8520	58.312	0.022048	21.56	59.508	11.234	34993078.452806
2014/12/17	12:35:46	--	ok	428.7000	58.304	0.022048	21.40	59.910	11.206	34149001.238469
2014/12/17	12:36:00	ok	ok	428.9780	58.316	0.022064	21.37	59.814	11.169	34119283.247168
2014/12/17	12:40:59	ok	ok	428.8840	58.314	0.022064	21.28	60.105	11.165	30119306.122602
2014/12/17	12:45:59	--	ok	428.7860	58.303	0.022064	21.14	60.326	11.116	34227689.246757
2014/12/17	12:46:13	ok	ok	428.9440	58.316	0.022075	21.18	60.211	11.120	36323970.967915
2014/12/17	12:51:12	ok	ok	428.8700	58.307	0.022075	21.07	60.436	11.091	26584753.281621
2014/12/17	12:56:12	--	ok	428.7640	58.298	0.022075	21.04	60.584	11.098	28081302.011764
2014/12/17	12:56:26	ok	ok	429.0380	58.318	0.022088	21.06	60.465	11.090	37892887.129318
2014/12/17	13:01:25	ok	ok	428.9720	58.307	0.022088	21.02	60.581	11.085	30016511.635840
2014/12/17	13:06:25	ok	ok	428.8440	58.296	0.022088	20.95	60.721	11.066	31336843.694959
2014/12/17	13:11:25	--	ok	428.7600	58.292	0.022088	20.95	60.782	11.077	30039663.944092
2014/12/17	13:11:39	ok	ok	429.0160	58.303	0.022101	20.96	60.662	11.061	37701737.834247
2014/12/17	13:16:38	ok	ok	428.9860	58.300	0.022101	20.94	60.811	11.076	31280125.499717
2014/12/17	13:21:38	ok	ok	428.8360	58.289	0.022101	20.89	60.954	11.070	26583723.670313
2014/12/17	13:26:38	--	ok	428.7400	58.285	0.022101	20.88	61.013	11.074	27637385.110528
2014/12/17	13:26:52	ok	ok	428.9400	58.297	0.022114	20.87	60.921	11.051	34372387.611710
2014/12/17	13:31:51	ok	ok	428.8760	58.293	0.022114	20.83	61.005	11.040	29337200.602363
2014/12/17	13:36:51	ok	ok	428.8080	58.291	0.022114	20.82	61.034	11.039	36436981.408861
2014/12/17	13:41:51	--	ok	428.7060	58.282	0.022114	20.83	61.127	11.062	28834364.544148
2014/12/17	13:42:04	ok	ok	429.0660	58.303	0.02213	20.83	61.066	11.051	40896397.813342
2014/12/17	13:47:03	ok	ok	429.0260	58.299	0.02213	20.82	61.155	11.061	34302432.174710
2014/12/17	13:52:04	ok	ok	428.9060	58.296	0.02213	20.85	61.221	11.092	32790864.329984
2014/12/17	13:57:04	ok	ok	428.8380	58.285	0.02213	20.82	61.337	11.094	32586232.970990
2014/12/17	14:02:03	--	ok	428.7920	58.280	0.02213	20.83	61.339	11.101	32683730.129074
2014/12/17	14:02:17	ok	ok	428.9660	58.293	0.022141	20.88	61.165	11.101	37353398.141378
2014/12/17	14:07:16	ok	ok	428.9100	58.288	0.022141	20.80	61.334	11.080	35544580.946139
2014/12/17	14:12:16	ok	ok	428.8420	58.286	0.022141	20.84	61.371	11.113	33609661.546560
2014/12/17	14:17:16	--	ok	428.7100	58.276	0.022141	20.82	61.367	11.099	28296622.519623
2014/12/17	14:17:29	ok	ok	428.9780	58.296	0.022157	20.88	61.226	11.112	38780646.707265
2014/12/17	14:22:28	ok	ok	428.9640	58.291	0.022157	20.84	61.462	11.129	35235867.679622
2014/12/17	14:27:28	ok	ok	428.8700	58.286	0.022157	20.84	61.492	11.135	32621666.486365
2014/12/17	14:32:28	--	ok	428.7840	58.280	0.022157	20.86	61.525	11.154	32798413.295701
2014/12/17	14:32:42	ok	ok	428.9680	58.293	0.022168	20.90	61.411	11.159	38267583.486250
2014/12/17	14:37:41	ok	ok	428.9140	58.292	0.022168	20.82	61.610	11.143	32934271.492421
2014/12/17	14:42:41	ok	ok	428.8440	58.286	0.022168	20.84	61.583	11.151	30381114.575938
2014/12/17	14:47:41	--	ok	428.7620	58.276	0.022168	20.84	61.643	11.162	30928243.804664
2014/12/17	14:47:54	ok	ok	428.9780	58.290	0.022181	20.86	61.525	11.154	38404346.995227
2014/12/17	14:52:53	ok	ok	428.9380	58.289	0.022181	20.82	61.640	11.149	33817130.620881
2014/12/17	14:57:53	--	ok	428.7920	58.282	0.022181	20.79	61.726	11.145	28758356.461320
2014/12/17	14:58:06	ok	ok	428.9580	58.295	0.022192	20.82	61.610	11.143	34835243.401614
2014/12/17	15:03:05	ok	ok	428.9440	58.294	0.022192	20.77	61.753	11.137	30562205.027623
2014/12/17	15:08:05	ok	ok	428.8760	58.290	0.022192	20.71	61.743	11.096	30719575.874363
2014/12/17	15:13:05	--	ok	428.7140	58.282	0.022192	20.65	61.975	11.099	27615935.077594
2014/12/17	15:13:18	ok	ok	429.0580	58.302	0.022207	20.68	61.799	11.087	39767689.205196
2014/12/17	15:18:17	ok	ok	428.9500	58.298	0.022207	20.65	61.945	11.094	31428800.288326
2014/12/17	15:23:17	ok	ok	428.8940	58.293	0.022207	20.61	61.968	11.072	28640780.291045
2014/12/17	15:28:17	--	ok	428.7920	58.285	0.022207	20.64	61.913	11.082	32438597.951941
2014/12/17	15:28:30	ok	ok	428.9980	58.299	0.022218	20.65	61.824	11.072	33826683.854251
2014/12/17	15:33:29	ok	ok	428.9040	58.298	0.022218	20.60	61.997	11.071	27215212.099679
2014/12/17	15:38:29	ok	ok	428.8380	58.291	0.022218	20.60	61.997	11.071	30265404.191115
2014/12/17	15:43:29	--	ok	428.7480	58.286	0.022218	20.60	62.027	11.076	29506165.226582
2014/12/17	15:43:43	ok	ok	428.9640	58.301	0.022231	20.59	61.875	11.042	37171963.284168
2014/12/17	15:48:42	--	ok	429.4960	58.297	0.022231	20.58	62.054	11.068	31339223.108541
2014/12/17	15:48:55	--	ok	428.3880	58.267	0.022205	20.57	62.022	11.056	37497510.819728
2014/12/17	15:49:09	ok	ok	428.9620	58.298	0.022238	20.47	62.096	11.005	35149587.355859
2014/12/17	15:54:08	ok	ok	428.9900	58.303	0.022238	20.58	62.054	11.068	29912721.542654
2014/12/17	15:59:08	ok	ok	428.9120	58.295	0.022238	20.53	62.136	11.051	36228652.052262
2014/12/17	16:04:08	ok	ok	428.8440	58.289	0.022238	20.57	62.173	11.083	31412630.890160
2014/12/17	16:09:08	--	ok	428.7820	58.284	0.022238	20.58	62.145	11.084	30412927.970089
2014/12/17	16:09:22	ok	ok	428.9200	58.291	0.022249	20.52	62.135	11.044	36644474.973535
2014/12/17	16:14:21	ok	ok	428.9460	58.292	0.022249	20.54	62.198	11.068	31071645.522022
2014/12/17	16:19:21	ok	ok	428.8620	58.287	0.022249	20.52	62.286	11.071	34852410.643206
2014/12/17	16:24:21	ok	ok	428.8200	58.284	0.022249	20.54	62.259	11.079	30757811.547232
2014/12/17	16:29:21	--	ok	428.7160	58.271	0.022249	20.52	62.255	11.065	31826376.058000
2014/12/17	16:29:35	ok	ok	428.9820	58.292	0.022264	20.50	62.222	11.046	37223625.242652
2014/12/17	16:34:34	ok	ok	428.9200	58.292	0.022264	20.50	62.313	11.063	31669989.706158
2014/12/17	16:39:34	ok	ok	428.8320	58.285	0.022264	20.49	62.281	11.050	32648504.304731
2014/12/17	16:44:34	--	ok	428.7600	58.279	0.022264	20.47	62.338	11.048	37238390.607124
2014/12/17	16:44:48	ok	ok	428.9440	58.292	0.022277	20.46	62.276	11.030	36913208.142854
2014/12/17	16:49:47	ok	ok	428.8920	58.290	0.022277	20.46	62.396	11.052	29788593.827094
2014/12/17	16:54:48	ok	ok	428.8440	58.286	0.022277	20.45	62.395	11.045	30230900.609368
2014/12/17	16:59:47	--	ok	428.7220	58.279	0.022277	20.40	62.356	11.006	30755273.086622
2014/12/17	17:00:01	ok	ok	428.9720	58.294	0.022292	20.36	62.410	10.990	39142595.256074
2014/12/17	17:05:00	ok	ok	428.8580	58.292	0.022292	20.37	62.412	10.997	28282887.842194
2014/12/17	17:10:00	--	ok	429.3560	58.288	0.022292	20.37	62.442	11.002	33618836.083511
2014/12/17	17:10:14	--	ok	429.2460	58.281	0.022273	20.42	62.329	11.014	32567587.595991
2014/12/17	17:10:27	--	ok	428.3660	58.259	0.02226	20.30	62.430	10.955	36266173.320324
2014/12/17	17:10:41	--	ok	428.7200	58.280	0.022294	20.23	62.659	10.950	34044730.580774
2014/12/17	17:10:55	ok	ok	429.0500	58.300	0.022308	20.17	62.800	10.937	38259036.191903
2014/12/17	17:15:54	ok	ok	429.0940	58.312	0.022308	20.36	62.440	10.995	29610131.432920
2014/12/17	17:20:54	ok	ok	428.9880	58.302	0.022308	20.36	62.470	11.000	28221673.299223
2014/12/17	17:25:54	ok	ok	428.9320	58.292	0.022308	20.32	62.494	10.979	27306000.839443
2014/12/17	17:30:54	ok	ok	428.8760	58.289	0.022308	20.33	62.526	10.991	33397182.151650
2014/12/17	17:35:54	ok	ok	428.8060	58.283	0.022308	20.29	62.579	10.975	27768625.020809
2014/12/17	17:40:54	--	ok	429.2660	58.281	0.022308	20.29	62.609	10.980	25658445.440958
2014/12/17	17:41:08	--	ok	429.2140	58.273	0.022295	20.32	62.524	10.984	34406937.620003
2014/12/17	17:41:22	--	ok	428.4140	58.259	0.022283	20.19	62.653	10.924	37262292.510132
2014/12/17	17:41:35	--	ok	429.2820	58.274	0.022314	20.09	62.967	10.915	33820455.803106
2014/12/17	17:41:49	--	ok	428.6540	58.271	0.0223	20.07	63.114	10.927	28444778.918381
2014/12/17	17:42:03	--	ok	428.7540	58.277	0.022318	20.01	63.314	10.923	39023366.612222
2014/12/17	17:42:16	ok	ok	428.9400	58.298	0.022331	19.97	63.427	10.917	32660560.023523
2014/12/17	17:47:15	--	ok	429.4980	58.303	0.022331	20.28	62.577	10.968	34880418.972249
2014/12/17	17:47:29	ok	ok	428.9840	58.299	0.022304	20.30	62.460	10.960	36352470.083933
2014/12/17	17:52:28	ok	ok	428.9360	58.298	0.022304	20.30	62.611	10.987	30738072.046097
2014/12/17	17:57:28	ok	ok	428.8780	58.291	0.022304	20.29	62.639	10.985	36169730.802113
2014/12/17	18:02:28	ok	ok	428.8300	58.288	0.022304	20.30	62.611	10.987	30737834.965710
2014/12/17	18:07:28	--	ok	428.7320	58.281	0.022304	20.26	62.695	10.976	32306433.735893
2014/12/17	18:07:42	--	ok	429.2840	58.276	0.022318	20.26	62.604	10.960	35124896.423948
2014/12/17	18:07:55	--	ok	428.6420	58.273	0.022304	20.16	62.768	10.925	36100307.345703
2014/12/17	18:08:09	--	ok	428.6140	58.268	0.022322	20.12	62.912	10.924	37250114.510036
2014/12/17	18:08:23	--	ok	429.4480	58.288	0.022343	20.02	63.136	10.899	35373482.097323
2014/12/17	18:08:37	ok	ok	428.8700	58.286	0.022319	19.98	63.399	10.919	35549173.505889
2014/12/17	18:13:36	ok	ok	428.9720	58.290	0.022319	20.26	62.664	10.970	37892567.695712
2014/12/17	18:18:36	ok	ok	428.9260	58.283	0.022319	20.31	62.582	10.988	34315788.821800
2014/12/17	18:23:36	ok	ok	428.8620	58.280	0.022319	20.26	62.664	10.970	30877670.179849
2014/12/17	18:28:36	--	ok	428.7960	58.274	0.022319	20.26	62.634	10.965	37387856.067924
2014/12/17	18:28:50	--	ok	429.2380	58.265	0.02233	20.27	62.546	10.956	33758174.915847
2014/12/17	18:29:03	ok	ok	429.1320	58.260	0.022317	20.11	62.760	10.891	32129422.120195
2014/12/17	18:34:02	ok	ok	429.0960	58.264	0.022317	20.26	62.634	10.965	35121625.257987
2014/12/17	18:39:02	ok	ok	428.9900	58.254	0.022317	20.26	62.695	10.976	31776894.196162
2014/12/17	18:44:02	ok	ok	429.0060	58.238	0.022317	20.22	62.718	10.954	33127042.676754
2014/12/17	18:49:03	ok	ok	428.8700	58.215	0.022317	20.19	62.743	10.939	33768407.182031
2014/12/17	18:54:02	ok	ok	428.8140	58.197	0.022317	20.18	62.741	10.933	32561438.621993
2014/12/17	18:59:02	--	ok	428.7860	58.177	0.022317	20.15	62.827	10.928	30417894.962790
2014/12/17	18:59:16	ok	ok	428.8660	58.155	0.022329	20.18	62.741	10.933	32437792.662964
2014/12/17	19:04:15	--	ok	428.7860	58.155	0.022329	20.14	62.795	10.917	31934201.368958
2014/12/17	19:04:29	--	ok	428.2580	58.128	0.02234	20.13	62.763	10.905	34094667.378083
2014/12/17	19:04:43	--	ok	429.5500	58.286	0.022379	20.00	62.862	10.839	37728385.184346
2014/12/17	19:04:56	--	ok	429.2480	58.280	0.02235	19.97	63.097	10.861	32721028.182971
2014/12/17	19:05:10	ok	ok	428.8680	58.266	0.022337	19.87	63.290	10.830	32240787.020583
2014/12/17	19:10:09	ok	ok	428.9540	58.271	0.022337	20.10	62.818	10.895	33060468.972738
2014/12/17	19:15:09	ok	ok	428.8880	58.263	0.022337	20.13	62.823	10.915	31091138.423668
2014/12/17	19:20:09	ok	ok	428.8340	58.256	0.022337	20.11	62.880	10.912	34045573.756591
2014/12/17	19:25:09	--	ok	428.7880	58.243	0.022337	20.12	62.882	10.919	31398157.212388
2014/12/17	19:25:23	ok	ok	428.9620	58.227	0.022348	20.16	62.708	10.914	33600866.425502
2014/12/17	19:30:22	--	ok	428.3300	58.218	0.022348	20.10	62.848	10.900	28015878.792860
2014/12/17	19:30:36	--	ok	429.3840	58.279	0.022384	20.14	62.795	10.917	34229448.054793
2014/12/17	19:30:50	--	ok	428.6760	58.275	0.022364	20.01	62.863	10.846	30991162.124284
2014/12/17	19:31:03	--	ok	428.7000	58.271	0.022381	19.94	63.122	10.846	43247793.698307
2014/12/17	19:31:17	--	ok	429.4880	58.292	0.022397	19.88	63.352	10.847	33878659.015240
2014/12/17	19:31:31	--	ok	429.4640	58.291	0.022371	19.86	63.499	10.860	34261841.256136
2014/12/17	19:31:44	ok	ok	429.1020	58.278	0.022346	19.82	63.612	10.854	32173125.333250
2014/12/17	19:36:43	ok	ok	429.1480	58.282	0.022346	20.10	62.878	10.906	30317360.631735
2014/12/17	19:41:44	ok	ok	429.1700	58.277	0.022346	20.06	62.962	10.895	35881491.759477
2014/12/17	19:46:43	ok	ok	428.9620	58.271	0.022346	20.04	63.049	10.897	32272973.845538
2014/12/17	19:51:43	ok	ok	428.9180	58.265	0.022346	20.06	62.932	10.889	31994447.102986
2014/12/17	19:56:43	ok	ok	428.8700	58.256	0.022346	20.04	62.989	10.886	30865644.490390
2014/12/17	20:01:43	--	ok	428.7780	58.244	0.022346	20.00	63.072	10.875	33035251.082896
2014/12/17	20:01:57	--	ok	428.3820	58.237	0.022358	20.03	62.957	10.875	34224479.473014
2014/12/17	20:02:11	--	ok	428.4680	58.246	0.022391	19.88	63.112	10.806	30100047.615770
2014/12/17	20:02:24	--	ok	429.5620	58.293	0.022419	19.84	63.345	10.821	33443377.815468
2014/12/17	20:02:38	--	ok	429.5440	58.300	0.02239	19.78	63.485	10.807	31069362.877875
2014/12/17	20:02:52	--	ok	429.2080	58.284	0.02236	19.73	63.716	10.814	32954253.967393
2014/12/17	20:03:05	ok	ok	429.0480	58.276	0.02235	19.72	63.834	10.828	33381341.307372
2014/12/17	20:08:05	ok	ok	429.0280	58.280	0.02235	20.02	63.045	10.884	30153641.477051
2014/12/17	20:13:04	ok	ok	429.0440	58.272	0.02235	19.98	63.069	10.862	33759894.568089
2014/12/17	20:18:04	ok	ok	428.9160	58.269	0.02235	19.96	63.155	10.864	29560763.655245
2014/12/17	20:23:04	--	ok	428.7820	58.262	0.02235	19.94	63.152	10.851	30654042.118881
2014/12/17	20:23:18	--	ok	428.4260	58.252	0.022361	19.95	63.034	10.837	41575676.366199
2014/12/17	20:23:32	ok	ok	428.8640	58.245	0.022392	19.84	63.165	10.790	31949773.981373
2014/12/17	20:28:31	--	ok	428.7700	58.246	0.022392	19.96	63.125	10.859	29672772.025911
2014/12/17	20:28:45	ok	ok	429.0080	58.254	0.022404	19.93	63.150	10.844	30187300.367599
2014/12/17	20:33:44	ok	ok	428.9720	58.255	0.022404	19.93	63.150	10.844	31137589.993587
2014/12/17	20:38:44	--	ok	428.7960	58.242	0.022404	19.96	63.125	10.859	28240769.174659
2014/12/17	20:38:58	ok	ok	429.1520	58.256	0.022415	19.98	63.039	10.857	31328853.382895
2014/12/17	20:43:57	ok	ok	429.0020	58.251	0.022415	19.97	63.187	10.876	31302018.153016
2014/12/17	20:48:57	ok	ok	428.9280	58.236	0.022415	19.94	63.152	10.851	30645975.351425
2014/12/17	20:53:57	ok	ok	428.9380	58.217	0.022415	19.95	63.184	10.863	32280163.477119
2014/12/17	20:58:57	--	ok	428.7960	58.209	0.022415	19.96	63.216	10.875	28245638.862128
2014/12/17	20:59:11	ok	ok	429.1100	58.242	0.022425	20.00	63.072	10.875	32506413.088972
2014/12/17	21:04:10	ok	ok	429.0420	58.235	0.022425	19.94	63.182	10.856	29599962.553599
2014/12/17	21:09:10	ok	ok	428.8800	58.220	0.022425	19.94	63.182	10.856	31769790.927692
2014/12/17	21:14:10	ok	ok	428.8120	58.197	0.022425	19.94	63.242	10.867	30902193.293151
2014/12/17	21:19:10	--	ok	428.7740	58.196	0.022425	19.95	63.244	10.873	33049213.383447
2014/12/17	21:19:24	ok	ok	429.1240	58.242	0.022437	19.97	63.127	10.866	33985673.672072
2014/12/17	21:24:23	ok	ok	428.9320	58.244	0.022437	19.95	63.244	10.873	32216568.302224
2014/12/17	21:29:23	ok	ok	428.9820	58.235	0.022437	19.95	63.274	10.878	30854216.074926
2014/12/17	21:34:23	ok	ok	428.9080	58.212	0.022437	19.96	63.276	10.885	32901729.564298
2014/12/17	21:39:23	ok	ok	428.8280	58.183	0.022437	19.96	63.276	10.885	32420220.199854
2014/12/17	21:44:23	--	ok	428.7860	58.172	0.022437	19.98	63.339	10.909	32090852.472640
2014/12/17	21:44:37	ok	ok	429.0880	58.221	0.022448	20.00	63.162	10.891	32651914.921740
2014/12/17	21:49:36	ok	ok	429.0140	58.222	0.022448	19.99	63.311	10.910	34199915.254363
2014/12/17	21:54:36	ok	ok	428.8420	58.215	0.022448	19.99	63.341	10.915	31784847.080227
2014/12/17	21:59:36	ok	ok	428.8200	58.194	0.022448	19.97	63.337	10.902	30983411.602055
2014/12/17	22:04:36	--	ok	428.7320	58.177	0.022448	20.00	63.342	10.922	31274269.853109
2014/12/17	22:04:50	ok	ok	429.0760	58.244	0.022463	20.05	63.171	10.924	32836369.090178
2014/12/17	22:09:49	ok	ok	429.0100	58.236	0.022463	19.97	63.337	10.902	32774702.235440
2014/12/17	22:14:49	ok	ok	428.8920	58.222	0.022463	19.98	63.369	10.914	26766216.979820
2014/12/17	22:19:49	--	ok	428.7920	58.209	0.022463	19.98	63.429	10.924	30514793.047018
2014/12/17	22:20:03	--	ok	428.6620	58.255	0.022473	20.02	63.286	10.925	27488526.751540
2014/12/17	22:20:17	ok	ok	428.9480	58.285	0.022491	19.90	63.265	10.845	27249347.502107
2014/12/17	22:25:16	--	ok	429.3260	58.288	0.022491	19.94	63.362	10.887	29605709.357202
2014/12/17	22:25:30	--	ok	429.4700	58.287	0.022474	19.97	63.307	10.897	35313456.547287
2014/12/17	22:25:44	--	ok	429.3940	58.285	0.022449	19.92	63.389	10.879	35267372.566799
2014/12/17	22:25:57	--	ok	429.3120	58.283	0.022428	19.86	63.439	10.849	34512064.511844
2014/12/17	22:26:11	--	ok	428.7680	58.282	0.022412	19.76	63.662	10.824	32460825.198592
2014/12/17	22:26:25	--	ok	428.7840	58.280	0.022424	19.70	63.951	10.835	38049594.424680
2014/12/17	22:26:38	--	ok	428.7420	58.279	0.022435	19.66	64.183	10.849	32441855.009668
2014/12/17	22:26:52	--	ok	429.2720	58.278	0.022449	19.62	64.296	10.842	31366739.150704
2014/12/17	22:27:05	--	ok	429.3220	58.278	0.022435	19.61	64.443	10.861	33267429.073328
2014/12/17	22:27:19	--	ok	428.7620	58.277	0.022418	19.60	64.531	10.869	37502413.128271
2014/12/17	22:27:33	--	ok	429.2860	58.276	0.02243	19.54	64.610	10.844	35270501.138817
2014/12/17	22:27:46	--	ok	428.7300	58.276	0.022415	19.54	64.670	10.854	32445979.320855
2014/12/17	22:28:00	--	ok	429.2520	58.275	0.022429	19.50	64.723	10.838	33900557.633919
2014/12/17	22:28:14	--	ok	429.2420	58.274	0.022416	19.50	64.782	10.848	31148306.199574
2014/12/17	22:28:27	--	ok	428.7060	58.274	0.022403	19.49	64.810	10.846	38156076.855701
2014/12/17	22:28:41	--	ok	428.7120	58.273	0.022419	19.47	64.896	10.848	39414123.321633
2014/12/17	22:28:55	--	ok	428.6720	58.272	0.022434	19.44	65.040	10.853	35363069.126235
2014/12/17	22:29:08	ok	ok	429.1960	58.272	0.022452	19.41	65.124	10.848	32102406.550179
2014/12/17	22:34:07	--	ok	429.2600	58.284	0.022452	20.00	63.372	10.927	30899947.535323
2014/12/17	22:34:21	--	ok	428.7400	58.278	0.022438	20.00	63.342	10.922	31829463.337237
2014/12/17	22:34:35	ok	ok	429.1900	58.273	0.022452	19.85	63.467	10.848	34342481.108636
2014/12/17	22:39:34	ok	ok	429.1860	58.278	0.022452	19.94	63.452	10.903	33325553.213122
2014/12/17	22:44:34	ok	ok	429.1380	58.275	0.022452	19.98	63.399	10.919	34504826.267177
2014/12/17	22:49:34	ok	ok	429.1040	58.268	0.022452	19.99	63.431	10.931	33026310.115147
2014/12/17	22:54:35	ok	ok	429.0440	58.262	0.022452	19.96	63.426	10.911	32857988.872001
2014/12/17	22:59:35	ok	ok	428.9420	58.251	0.022452	19.98	63.429	10.924	34493985.594706
2014/12/17	23:04:34	ok	ok	428.9180	58.242	0.022452	20.03	63.467	10.963	31984873.560977
2014/12/17	23:09:35	ok	ok	428.8640	58.225	0.022452	19.98	63.489	10.934	33814555.386756
2014/12/17	23:14:34	--	ok	428.7960	58.209	0.022452	20.02	63.466	10.956	30346111.524838
2014/12/17	23:14:48	--	ok	428.3780	58.193	0.022462	20.05	63.351	10.955	37114597.152181
2014/12/17	23:15:02	ok	ok	428.9880	58.191	0.022496	19.93	63.390	10.886	30720167.582313
2014/12/17	23:20:01	ok	ok	428.9120	58.214	0.022496	20.02	63.436	10.951	36361708.182212
2014/12/17	23:25:01	ok	ok	428.8440	58.188	0.022496	19.99	63.461	10.936	32076462.943569
2014/12/17	23:30:01	--	ok	428.7780	58.178	0.022496	20.02	63.466	10.956	28501045.421964
2014/12/17	23:30:14	ok	ok	429.1360	58.235	0.022507	20.04	63.439	10.964	34299742.371120
2014/12/17	23:35:13	ok	ok	428.9580	58.244	0.022507	20.05	63.501	10.981	29112510.435721
2014/12/17	23:40:13	ok	ok	428.9380	58.235	0.022507	20.05	63.501	10.981	31136115.442848
2014/12/17	23:45:13	ok	ok	428.8540	58.216	0.022507	20.04	63.529	10.980	29336189.342428
2014/12/17	23:50:13	--	ok	428.7740	58.196	0.022507	20.06	63.532	10.993	32366580.434805
2014/12/17	23:50:27	ok	ok	429.1380	58.247	0.022519	20.09	63.357	10.982	32770274.370727
2014/12/17	23:55:26	ok	ok	428.9960	58.239	0.022519	20.05	63.531	10.987	33134273.078552
2014/12/18	00:00:26	ok	ok	428.9180	58.230	0.022519	20.08	63.536	11.007	29358471.943100
2014/12/18	00:05:26	ok	ok	428.8780	58.220	0.022519	20.08	63.476	10.996	30688479.203586
2014/12/18	00:10:26	--	ok	428.7640	58.201	0.022519	20.04	63.619	10.995	30067055.786702
2014/12/18	00:10:40	ok	ok	429.1580	58.251	0.022532	20.02	63.586	10.977	32566469.626070
2014/12/18	00:15:39	ok	ok	429.0500	58.247	0.022532	20.02	63.645	10.987	27892304.141777
2014/12/18	00:20:39	ok	ok	428.9620	58.243	0.022532	20.01	63.734	10.996	29026511.451782
2014/12/18	00:25:39	ok	ok	428.8660	58.231	0.022532	19.99	63.670	10.972	28016334.270322
2014/12/18	00:30:39	ok	ok	428.8360	58.204	0.022532	19.99	63.670	10.972	27871390.892170
2014/12/18	00:35:39	ok	ok	428.9040	58.186	0.022532	19.96	63.695	10.957	27840967.574352
2014/12/18	00:40:39	--	ok	428.7560	58.177	0.022532	20.00	63.672	10.979	29229719.101649
2014/12/18	00:40:53	ok	ok	429.1300	58.234	0.022545	20.02	63.645	10.987	31341034.373364
2014/12/18	00:45:52	ok	ok	428.9700	58.232	0.022545	20.02	63.705	10.997	27760279.591713
2014/12/18	00:50:52	ok	ok	428.9220	58.216	0.022545	19.96	63.755	10.968	30881041.181781
2014/12/18	00:55:52	ok	ok	428.8620	58.214	0.022545	20.00	63.732	10.989	27631616.657502
2014/12/18	01:00:52	ok	ok	428.8080	58.183	0.022545	20.00	63.732	10.989	27899859.568191
2014/12/18	01:05:52	ok	ok	428.8620	58.168	0.022545	19.99	63.790	10.993	30463982.931124
2014/12/18	01:10:52	--	ok	428.6900	58.142	0.022545	20.00	63.762	10.994	30587187.421174
2014/12/18	01:11:06	--	ok	428.6280	58.227	0.022561	19.96	63.755	10.968	29849917.332953
2014/12/18	01:11:20	--	ok	429.4400	58.279	0.022581	19.81	64.029	10.918	32127591.488048
2014/12/18	01:11:33	ok	ok	429.1100	58.267	0.022558	19.80	64.177	10.937	31568830.138108
2014/12/18	01:16:32	ok	ok	429.0560	58.270	0.022558	19.99	63.760	10.988	31285091.223503
2014/12/18	01:21:32	ok	ok	428.9780	58.265	0.022558	19.94	63.812	10.964	29659620.182404
2014/12/18	01:26:33	ok	ok	428.9600	58.257	0.022558	19.95	63.783	10.966	31251174.998577
2014/12/18	01:31:32	ok	ok	428.9020	58.246	0.022558	19.94	63.812	10.964	27681688.190923
2014/12/18	01:36:32	ok	ok	428.8700	58.230	0.022558	19.93	63.900	10.973	29153788.966549
2014/12/18	01:41:32	ok	ok	428.8220	58.221	0.022558	19.95	63.813	10.971	28649948.689179
2014/12/18	01:46:32	--	ok	428.7720	58.198	0.022558	19.91	63.896	10.960	28567893.425282
2014/12/18	01:46:46	--	ok	428.5020	58.203	0.022569	19.90	63.895	10.953	29411218.906266
2014/12/18	01:46:59	ok	ok	428.9420	58.278	0.022596	19.81	64.029	10.918	31769847.087925
2014/12/18	01:51:58	--	ok	429.4740	58.282	0.022596	19.94	63.872	10.975	29591631.114848
2014/12/18	01:52:11	--	ok	429.4060	58.284	0.022571	19.95	63.754	10.961	30234560.581309
2014/12/18	01:52:25	--	ok	429.4180	58.282	0.022549	19.87	63.770	10.912	35565762.657435
2014/12/18	01:52:39	--	ok	429.3220	58.278	0.022527	19.82	63.971	10.915	36378549.993206
2014/12/18	01:52:52	--	ok	429.3240	58.278	0.02251	19.72	64.163	10.884	36530238.870203
2014/12/18	01:53:06	--	ok	429.2260	58.276	0.022493	19.66	64.541	10.909	34297848.745362
2014/12/18	01:53:20	ok	ok	429.0340	58.266	0.022481	19.59	64.798	10.908	36004789.531512
2014/12/18	01:58:18	ok	ok	429.1160	58.273	0.022481	19.98	63.818	10.991	29905019.248844
2014/12/18	02:03:18	ok	ok	429.1120	58.266	0.022481	19.95	63.873	10.981	33128421.748174
2014/12/18	02:08:18	ok	ok	428.9560	58.258	0.022481	19.90	63.985	10.968	30509848.811231
2014/12/18	02:13:18	ok	ok	428.9400	58.255	0.022481	19.94	63.902	10.980	33463281.097829
2014/12/18	02:18:18	ok	ok	428.8420	58.245	0.022481	19.94	63.902	10.980	33331197.768851
2014/12/18	02:23:18	ok	ok	428.8180	58.228	0.022481	19.95	63.933	10.992	34332175.473984
2014/12/18	02:28:18	ok	ok	428.8320	58.210	0.022481	19.94	63.902	10.980	32207701.449995
2014/12/18	02:33:18	--	ok	428.7340	58.206	0.022481	19.94	63.991	10.995	34293293.087384
2014/12/18	02:33:32	--	ok	428.2620	58.187	0.022495	19.96	63.815	10.978	34201127.541852
2014/12/18	02:33:45	--	ok	428.1360	58.150	0.022534	19.80	64.057	10.917	33475825.421347
2014/12/18	02:33:59	--	ok	428.6260	58.142	0.022581	19.72	64.343	10.914	29653189.533063
2014/12/18	02:34:13	ok	ok	429.0040	58.214	0.0226	19.62	64.624	10.898	27138610.548493
2014/12/18	02:39:12	ok	ok	429.0340	58.234	0.0226	19.91	64.016	10.980	29051321.291938
2014/12/18	02:44:12	ok	ok	428.9320	58.230	0.0226	19.93	63.990	10.989	28562349.403783
2014/12/18	02:49:12	ok	ok	428.8520	58.195	0.0226	19.93	63.990	10.989	31538536.871465
2014/12/18	02:54:12	ok	ok	428.8380	58.195	0.0226	19.94	64.051	11.006	28493205.014255
2014/12/18	02:59:12	ok	ok	428.8420	58.162	0.0226	19.94	63.931	10.985	27145607.327029
2014/12/18	03:04:12	ok	ok	428.8680	58.133	0.0226	19.91	64.046	10.985	27680308.927502
2014/12/18	03:09:12	--	ok	428.6960	58.122	0.0226	19.93	64.079	11.004	27836406.719081
2014/12/18	03:09:25	ok	ok	429.1360	58.218	0.022616	19.94	64.021	11.000	31045399.250243
2014/12/18	03:14:24	ok	ok	429.0180	58.225	0.022616	19.94	64.081	11.011	29190060.292073
2014/12/18	03:19:24	ok	ok	428.9100	58.209	0.022616	19.92	64.018	10.987	27226813.617458
2014/12/18	03:24:24	ok	ok	428.8720	58.202	0.022616	19.98	64.058	11.032	32485900.225658
2014/12/18	03:29:24	ok	ok	428.8360	58.177	0.022616	19.98	64.088	11.038	27539183.502295
2014/12/18	03:34:24	--	ok	428.7960	58.144	0.022616	19.99	64.000	11.029	28687218.146444
2014/12/18	03:34:38	ok	ok	429.1040	58.204	0.022627	19.96	64.025	11.014	31224319.906487
2014/12/18	03:39:37	ok	ok	429.0080	58.220	0.022627	19.99	64.030	11.034	27948412.935427
2014/12/18	03:44:37	ok	ok	428.9000	58.213	0.022627	20.00	64.091	11.051	26959576.155097
2014/12/18	03:49:37	ok	ok	428.8560	58.188	0.022627	20.02	64.035	11.054	29430461.345341
2014/12/18	03:54:37	ok	ok	428.8860	58.161	0.022627	19.98	64.148	11.048	25521186.368678
2014/12/18	03:59:37	--	ok	428.7780	58.156	0.022627	20.00	64.121	11.056	29879019.249733
2014/12/18	03:59:51	--	ok	428.5820	58.208	0.022639	20.02	64.035	11.054	31154191.945034
2014/12/18	04:00:04	ok	ok	428.8940	58.278	0.022661	19.94	64.021	11.000	30030677.298349
2014/12/18	04:05:03	--	ok	429.3580	58.285	0.022661	19.99	64.209	11.065	28762700.348045
2014/12/18	04:05:17	ok	ok	428.9360	58.283	0.022643	20.03	64.066	11.066	30723312.082586
2014/12/18	04:10:16	--	ok	429.3300	58.281	0.022643	20.00	64.121	11.056	28111085.144602
2014/12/18	04:10:30	ok	ok	428.8460	58.276	0.022625	19.97	64.086	11.031	29844819.882217
2014/12/18	04:15:29	--	ok	429.2520	58.276	0.022625	20.02	64.125	11.070	31545752.475833
2014/12/18	04:15:43	--	ok	429.2740	58.274	0.022612	20.00	64.061	11.046	31542024.642629
2014/12/18	04:15:56	--	ok	429.2740	58.269	0.022597	19.86	64.217	10.983	31421456.754266
2014/12/18	04:16:10	ok	ok	429.1240	58.266	0.022583	19.78	64.562	10.990	31452681.939881
2014/12/18	04:21:09	--	ok	429.2160	58.272	0.022583	20.02	64.125	11.070	30027150.571109
2014/12/18	04:21:23	--	ok	428.7260	58.268	0.022571	20.06	63.982	11.071	28919725.945507
2014/12/18	04:21:36	ok	ok	429.1460	58.259	0.022586	19.89	64.252	11.008	32736912.637456
2014/12/18	04:26:35	ok	ok	429.1140	58.265	0.022586	20.01	64.153	11.068	30479157.025174
2014/12/18	04:31:35	ok	ok	429.0340	58.260	0.022586	20.00	64.211	11.072	31795997.994441
2014/12/18	04:36:35	ok	ok	429.0080	58.253	0.022586	19.99	64.179	11.060	29721994.749401
2014/12/18	04:41:35	ok	ok	428.9600	58.236	0.022586	20.00	64.241	11.077	28678093.758811
2014/12/18	04:46:35	ok	ok	428.9560	58.232	0.022586	20.01	64.213	11.079	31618407.249759
2014/12/18	04:51:35	ok	ok	428.9080	58.220	0.022586	20.00	64.211	11.072	29173167.445932
2014/12/18	04:56:35	ok	ok	428.8340	58.195	0.022586	20.01	64.243	11.084	30232314.336644
2014/12/18	05:01:35	--	ok	428.7920	58.176	0.022586	20.00	64.241	11.077	30619977.833442
2014/12/18	05:01:49	--	ok	428.2540	58.140	0.022597	19.98	64.208	11.058	29881326.347666
2014/12/18	05:02:03	--	ok	428.2240	58.133	0.022637	19.83	64.451	11.003	31865211.574141
2014/12/18	05:02:16	--	ok	429.2280	58.248	0.022678	19.80	64.595	11.008	31932802.183396
2014/12/18	05:02:30	ok	ok	429.1500	58.244	0.022666	19.74	64.764	10.998	31165203.151698
2014/12/18	05:07:29	ok	ok	429.1120	58.260	0.022666	19.97	64.176	11.046	30313720.390250
2014/12/18	05:12:29	ok	ok	429.0600	58.250	0.022666	19.97	64.176	11.046	29136619.215000
2014/12/18	05:17:29	ok	ok	429.0540	58.244	0.022666	20.00	64.241	11.077	29871670.374744
2014/12/18	05:22:29	ok	ok	429.0300	58.233	0.022666	19.97	64.325	11.072	28774345.961938
2014/12/18	05:27:29	ok	ok	428.9420	58.206	0.022666	19.98	64.297	11.074	27803304.109406
2014/12/18	05:32:30	ok	ok	428.9660	58.193	0.022666	19.98	64.297	11.074	31092039.384790
2014/12/18	05:37:29	ok	ok	428.8900	58.177	0.022666	19.97	64.325	11.072	30618516.598069
2014/12/18	05:42:29	ok	ok	428.8040	58.143	0.022666	19.97	64.355	11.077	31476602.673624
2014/12/18	05:47:29	--	ok	428.7740	58.135	0.022666	20.00	64.301	11.087	27576640.627941
2014/12/18	05:47:43	ok	ok	428.8780	58.128	0.022678	20.04	64.158	11.089	32371737.462578
2014/12/18	05:52:42	--	ok	428.7520	58.111	0.022678	19.96	64.384	11.076	28915189.626340
2014/12/18	05:52:56	ok	ok	429.1060	58.205	0.022691	19.94	64.350	11.057	30808315.679668
2014/12/18	05:57:55	ok	ok	429.0080	58.213	0.022691	19.98	64.327	11.079	30287186.997538
2014/12/18	06:02:55	ok	ok	428.8800	58.201	0.022691	19.98	64.387	11.089	27936209.544365
2014/12/18	06:07:55	ok	ok	428.8940	58.177	0.022691	19.98	64.417	11.094	26416075.575849
2014/12/18	06:12:55	--	ok	428.7900	58.173	0.022691	20.02	64.334	11.106	28255890.997846
2014/12/18	06:13:09	--	ok	428.6200	58.220	0.022702	20.05	64.219	11.106	29219883.642746
2014/12/18	06:13:22	--	ok	429.5080	58.278	0.022723	19.92	64.317	11.038	30003048.596946
2014/12/18	06:13:36	ok	ok	429.1920	58.268	0.022696	19.81	64.627	11.020	31726825.406157
2014/12/18	06:18:35	ok	ok	429.1380	58.271	0.022696	20.00	64.450	11.113	29816395.459763
2014/12/18	06:23:35	ok	ok	429.0300	58.267	0.022696	19.98	64.417	11.094	28753307.313918
2014/12/18	06:28:35	ok	ok	429.1360	58.259	0.022696	19.98	64.447	11.099	29337707.025049
2014/12/18	06:33:36	ok	ok	429.0060	58.251	0.022696	20.00	64.480	11.118	28497097.201518
2014/12/18	06:38:35	ok	ok	428.9580	58.239	0.022696	19.98	64.566	11.120	32770065.107461
2014/12/18	06:43:35	ok	ok	428.8780	58.226	0.022696	19.99	64.508	11.117	27925678.587305
2014/12/18	06:48:35	ok	ok	428.8380	58.203	0.022696	19.99	64.508	11.117	31154228.811388
2014/12/18	06:53:35	ok	ok	428.8800	58.191	0.022696	19.99	64.568	11.127	27697596.446191
2014/12/18	06:58:35	--	ok	428.6900	58.180	0.022696	20.01	64.512	11.130	29941097.262651
2014/12/18	06:58:48	--	ok	428.3400	58.161	0.022712	20.04	64.397	11.130	30081831.972250
2014/12/18	06:59:02	--	ok	429.5260	58.282	0.022747	19.86	64.605	11.049	30052642.283552
2014/12/18	06:59:16	ok	ok	428.8640	58.252	0.02272	19.81	64.865	11.061	29126726.403587
2014/12/18	07:04:15	ok	ok	428.9080	58.264	0.02272	20.02	64.513	11.137	31263552.670782
2014/12/18	07:09:15	ok	ok	428.8260	58.241	0.02272	20.02	64.573	11.147	28433531.206486
2014/12/18	07:14:15	ok	ok	428.8260	58.234	0.02272	20.03	64.575	11.154	29059512.965847
2014/12/18	07:19:15	--	ok	428.7840	58.219	0.02272	20.03	64.455	11.133	28827287.069722
2014/12/18	07:19:29	ok	ok	429.1120	58.242	0.022731	20.04	64.397	11.130	31740633.298441
2014/12/18	07:24:28	--	ok	428.4920	58.245	0.022731	20.04	64.487	11.145	28150824.847738
2014/12/18	07:24:42	ok	ok	429.0680	58.288	0.022758	20.05	64.459	11.147	29933761.998961
2014/12/18	07:29:42	--	ok	429.4380	58.288	0.022758	20.04	64.547	11.156	29337416.406985
2014/12/18	07:29:55	ok	ok	429.0060	58.267	0.022735	20.07	64.462	11.161	32167511.376330
2014/12/18	07:34:54	ok	ok	428.9140	58.267	0.022735	20.04	64.517	11.151	29127940.789707
2014/12/18	07:39:54	ok	ok	428.8440	58.257	0.022735	20.07	64.522	11.171	32176781.100531
2014/12/18	07:44:54	ok	ok	428.8400	58.247	0.022735	20.07	64.582	11.181	28332161.965305
2014/12/18	07:49:55	--	ok	428.7900	58.243	0.022735	20.06	64.610	11.180	35059004.632461
2014/12/18	07:50:08	ok	ok	429.1120	58.250	0.022745	20.12	64.411	11.184	30030793.477980
2014/12/18	07:55:07	ok	ok	428.9680	58.247	0.022745	20.09	64.525	11.185	28603119.188927
2014/12/18	08:00:07	ok	ok	428.8900	58.241	0.022745	20.08	64.583	11.188	29424282.884564
2014/12/18	08:05:07	ok	ok	428.8540	58.215	0.022745	20.10	64.617	11.207	28025453.501962
2014/12/18	08:10:07	ok	ok	428.8000	58.199	0.022745	20.04	64.606	11.166	30077746.883214
2014/12/18	08:15:07	--	ok	428.7760	58.184	0.022745	20.12	64.560	11.210	29900096.910225
2014/12/18	08:15:21	ok	ok	429.0680	58.208	0.022757	20.14	64.444	11.203	30977091.423632
2014/12/18	08:20:20	ok	ok	428.9600	58.207	0.022757	20.08	64.613	11.193	29250898.259406
2014/12/18	08:25:20	ok	ok	428.8960	58.180	0.022757	20.07	64.611	11.187	31491530.603572
2014/12/18	08:30:20	ok	ok	428.8360	58.160	0.022757	20.10	64.617	11.207	27676418.408047
2014/12/18	08:35:20	ok	ok	428.8040	58.160	0.022757	20.10	64.676	11.217	29639728.673277
2014/12/18	08:40:20	--	ok	428.7580	58.128	0.022757	20.11	64.588	11.209	31063141.860055
2014/12/18	08:40:34	ok	ok	429.1120	58.192	0.02277	20.14	64.504	11.214	31222532.756119
2014/12/18	08:45:33	ok	ok	428.9120	58.192	0.02277	20.10	64.646	11.212	31723905.732223
2014/12/18	08:50:33	ok	ok	428.9360	58.172	0.02277	20.13	64.652	11.233	30762834.411129
2014/12/18	08:55:33	ok	ok	428.8740	58.156	0.02277	20.17	64.658	11.260	29483498.130293
2014/12/18	09:00:33	ok	ok	428.8200	58.128	0.02277	20.15	64.655	11.246	30062279.163858
2014/12/18	09:05:33	ok	ok	428.8220	58.101	0.02277	20.14	64.713	11.250	30620110.603861
2014/12/18	09:10:33	--	ok	428.6980	58.093	0.02277	20.17	64.718	11.271	30866952.339049
2014/12/18	09:10:47	ok	ok	429.1260	58.202	0.022786	20.18	64.630	11.262	33702664.983848
2014/12/18	09:15:46	ok	ok	428.9960	58.210	0.022786	20.18	64.660	11.267	29759438.086527
2014/12/18	09:20:46	ok	ok	428.9800	58.187	0.022786	20.20	64.664	11.281	31802384.938309
2014/12/18	09:25:46	ok	ok	428.8900	58.177	0.022786	20.24	64.670	11.308	33473440.270652
2014/12/18	09:30:47	ok	ok	428.8700	58.151	0.022786	20.26	64.704	11.327	28081452.379543
2014/12/18	09:35:46	ok	ok	428.8460	58.121	0.022786	20.24	64.730	11.319	31196164.906478
2014/12/18	09:40:46	--	ok	428.7940	58.100	0.022786	20.28	64.737	11.347	30236759.003650
2014/12/18	09:41:00	--	ok	428.4780	58.170	0.022797	20.26	64.704	11.327	34756171.657334
2014/12/18	09:41:14	--	ok	429.6000	58.286	0.022825	20.12	64.859	11.262	31446296.705288
2014/12/18	09:41:27	ok	ok	428.8420	58.238	0.022793	20.13	65.099	11.311	33572375.788196
2014/12/18	09:46:26	ok	ok	428.9240	58.247	0.022793	20.31	64.742	11.367	30994897.582478
2014/12/18	09:51:26	ok	ok	428.8360	58.232	0.022793	20.31	64.742	11.367	29411956.560443
2014/12/18	09:56:26	--	ok	428.7960	58.227	0.022793	20.36	64.721	11.397	32036136.445254
2014/12/18	09:56:40	ok	ok	429.0940	58.235	0.022804	20.38	64.605	11.390	31617605.891444
2014/12/18	10:01:39	ok	ok	428.9420	58.233	0.022804	20.39	64.726	11.418	31488740.396006
2014/12/18	10:06:39	ok	ok	428.9800	58.223	0.022804	20.43	64.793	11.456	30457346.043187
2014/12/18	10:11:39	ok	ok	428.8960	58.186	0.022804	20.44	64.675	11.442	31647916.554308
2014/12/18	10:16:39	ok	ok	428.8340	58.170	0.022804	20.48	64.741	11.480	32726008.825713
2014/12/18	10:21:39	--	ok	428.7420	58.147	0.022804	20.48	64.741	11.480	29784681.806487
2014/12/18	10:21:53	--	ok	428.5260	58.207	0.022817	20.45	64.736	11.459	34956343.354739
2014/12/18	10:22:06	--	ok	429.5580	58.288	0.022843	20.38	64.784	11.421	31590519.637346
2014/12/18	10:22:20	ok	ok	428.9020	58.243	0.022813	20.31	65.041	11.420	31608783.958089
2014/12/18	10:27:19	ok	ok	428.8800	58.250	0.022813	20.48	64.741	11.480	32105834.767716
2014/12/18	10:32:19	ok	ok	428.8520	58.234	0.022813	20.53	64.750	11.515	29758676.903965
2014/12/18	10:37:19	ok	ok	428.8420	58.230	0.022813	20.58	64.759	11.550	30907544.271590
2014/12/18	10:42:19	ok	ok	428.8300	58.209	0.022813	20.60	64.732	11.559	31459521.606314
2014/12/18	10:47:19	--	ok	428.7260	58.190	0.022813	20.65	64.741	11.594	32508373.745049
2014/12/18	10:47:33	ok	ok	429.1500	58.224	0.022828	20.66	64.623	11.580	33615471.023504
2014/12/18	10:52:32	ok	ok	428.9860	58.206	0.022828	20.62	64.765	11.579	31327809.356607
2014/12/18	10:57:32	ok	ok	428.9100	58.185	0.022828	20.68	64.746	11.616	30545971.511723
2014/12/18	11:02:32	ok	ok	428.9280	58.161	0.022828	20.70	64.719	11.624	31980091.587191
2014/12/18	11:07:32	ok	ok	428.8140	58.136	0.022828	20.72	64.753	11.644	35482877.048474
2014/12/18	11:12:32	--	ok	428.7840	58.120	0.022828	20.74	64.756	11.658	34423694.787100
2014/12/18	11:12:46	--	ok	428.5560	58.182	0.022839	20.77	64.672	11.663	32896622.130020
2014/12/18	11:13:00	--	ok	429.5440	58.286	0.022863	20.66	64.802	11.612	32166586.970386
2014/12/18	11:13:13	ok	ok	428.8300	58.208	0.022834	20.54	65.081	11.581	40632602.036720
2014/12/18	11:18:12	ok	ok	428.9620	58.238	0.022834	20.76	64.790	11.678	35898875.667960
2014/12/18	11:23:12	ok	ok	428.8920	58.222	0.022834	20.81	64.798	11.713	37952815.012453
2014/12/18	11:28:12	ok	ok	428.8440	58.200	0.022834	20.81	64.828	11.719	38306089.641371
2014/12/18	11:33:12	ok	ok	428.8060	58.167	0.022834	20.87	64.808	11.756	36956830.061266
2014/12/18	11:38:12	--	ok	428.7620	58.147	0.022834	20.89	64.842	11.776	38120690.104858
2014/12/18	11:38:26	ok	ok	429.0220	58.162	0.022846	20.91	64.695	11.763	32807966.416142
2014/12/18	11:43:26	ok	ok	428.8100	58.161	0.022846	20.90	64.843	11.783	35778893.223506
2014/12/18	11:48:25	ok	ok	428.8020	58.136	0.022846	20.93	64.849	11.804	32791724.922380
2014/12/18	11:53:25	--	ok	428.7280	58.121	0.022846	21.00	64.831	11.849	34167022.452230
2014/12/18	11:53:39	--	ok	428.5220	58.165	0.022861	20.95	64.792	11.808	33158677.221865
2014/12/18	11:53:52	ok	ok	429.0480	58.295	0.022887	20.80	65.006	11.744	36072174.706985
2014/12/18	11:58:51	--	ok	429.5660	58.301	0.022887	21.02	64.834	11.863	30646258.733351
2014/12/18	11:59:05	--	ok	428.3300	58.247	0.022857	21.01	64.802	11.851	33563233.142808
2014/12/18	11:59:18	--	ok	429.5880	58.304	0.022892	20.92	64.847	11.797	35141063.123698
2014/12/18	11:59:32	ok	ok	428.8880	58.250	0.022861	20.83	65.071	11.776	35921090.871472
2014/12/18	12:04:31	ok	ok	428.9220	58.258	0.022861	21.03	64.836	11.871	31415124.909065
2014/12/18	12:09:31	ok	ok	428.9680	58.246	0.022861	21.08	64.814	11.901	29948525.742408
2014/12/18	12:14:31	ok	ok	428.8340	58.225	0.022861	21.16	64.768	11.948	29803015.352132
2014/12/18	12:19:31	--	ok	428.7700	58.210	0.022861	21.13	64.853	11.943	34744740.199141
2014/12/18	12:19:44	--	ok	428.4900	58.230	0.022873	21.13	64.793	11.932	37516239.981499
2014/12/18	12:19:58	ok	ok	429.0420	58.300	0.0229	21.01	64.952	11.878	33542646.251080
2014/12/18	12:24:57	--	ok	429.4800	58.304	0.0229	21.21	64.837	11.995	32581807.883420
2014/12/18	12:25:11	ok	ok	429.0620	58.270	0.022875	21.22	64.778	11.991	42133345.601796
2014/12/18	12:30:10	ok	ok	429.0800	58.267	0.022875	21.22	64.868	12.008	38411646.008672
2014/12/18	12:35:10	ok	ok	428.9820	58.262	0.022875	21.28	64.849	12.046	34904437.481682
2014/12/18	12:40:10	ok	ok	428.9400	58.233	0.022875	21.30	64.912	12.072	39134010.916468
2014/12/18	12:45:10	ok	ok	428.8200	58.212	0.022875	21.31	64.974	12.090	40596355.708732
2014/12/18	12:50:10	--	ok	428.7640	58.172	0.022875	21.34	64.949	12.107	42669240.266192
2014/12/18	12:50:24	ok	ok	429.0680	58.199	0.022887	21.33	64.857	12.083	38423566.423461
2014/12/18	12:55:23	ok	ok	429.0320	58.190	0.022887	21.37	65.074	12.151	32976179.229090
2014/12/18	13:00:23	ok	ok	428.9440	58.156	0.022887	21.40	65.019	12.162	36073137.572360
2014/12/18	13:05:23	--	ok	428.3500	58.129	0.022887	21.43	65.084	12.195	27588849.461405
2014/12/18	13:05:37	--	ok	429.5760	58.300	0.022922	21.44	64.996	12.186	35001937.406946
2014/12/18	13:05:51	ok	ok	428.8300	58.228	0.022891	21.33	64.977	12.105	41383761.675252
2014/12/18	13:10:50	--	ok	428.7960	58.221	0.022891	21.46	65.089	12.217	39282857.014281
2014/12/18	13:11:04	ok	ok	429.1380	58.230	0.022902	21.50	65.006	12.230	32948463.054599
2014/12/18	13:16:03	ok	ok	428.9720	58.219	0.022902	21.44	65.146	12.214	41159934.073482
2014/12/18	13:21:03	ok	ok	428.9100	58.206	0.022902	21.48	65.183	12.249	37751857.324875
2014/12/18	13:26:03	ok	ok	428.8260	58.183	0.022902	21.49	65.244	12.268	38472441.712680
2014/12/18	13:31:03	--	ok	428.7560	58.150	0.022902	21.56	65.166	12.303	40319350.234520
2014/12/18	13:31:17	--	ok	428.5540	58.176	0.022915	21.58	65.080	12.301	32286060.167941
2014/12/18	13:31:30	ok	ok	429.0280	58.298	0.022939	21.47	65.121	12.230	30846106.746750
2014/12/18	13:36:29	--	ok	429.4260	58.303	0.022939	21.57	65.168	12.310	28964288.616416
2014/12/18	13:36:43	ok	ok	428.9940	58.254	0.022916	21.58	65.110	12.306	40351500.913228
2014/12/18	13:41:42	ok	ok	428.9180	58.252	0.022916	21.58	65.230	12.329	37692713.376017
2014/12/18	13:46:42	ok	ok	428.8340	58.232	0.022916	21.58	65.200	12.323	38518321.888087
2014/12/18	13:51:42	--	ok	428.7800	58.203	0.022916	21.55	65.314	12.324	42142820.695268
2014/12/18	13:51:56	--	ok	428.5740	58.231	0.022927	21.62	65.147	12.342	30701780.645453
2014/12/18	13:52:09	--	ok	429.5700	58.300	0.02295	21.54	65.103	12.277	39765487.801777
2014/12/18	13:52:23	--	ok	428.7440	58.208	0.02292	21.45	65.387	12.266	43198668.317777
2014/12/18	13:52:37	--	ok	428.5040	58.247	0.022933	21.36	65.641	12.250	32147909.609555
2014/12/18	13:52:50	--	ok	429.7160	58.311	0.02296	21.31	65.871	12.257	34276778.083807
2014/12/18	13:53:04	--	ok	428.7780	58.214	0.022922	21.28	66.045	12.268	42205565.767290
2014/12/18	13:53:18	--	ok	428.5200	58.248	0.022933	21.22	66.243	12.262	32959967.900942
2014/12/18	13:53:31	--	ok	429.5980	58.311	0.022959	21.22	66.392	12.290	40910735.700683
2014/12/18	13:53:45	ok	ok	428.8420	58.247	0.022927	21.16	66.411	12.251	38803384.036940
2014/12/18	13:58:44	ok	ok	428.9160	58.275	0.022927	21.60	65.263	12.349	40394780.470799
2014/12/18	14:03:44	ok	ok	428.8780	58.254	0.022927	21.66	65.214	12.383	43716105.697504
2014/12/18	14:08:44	ok	ok	428.8280	58.222	0.022927	21.65	65.272	12.387	39407325.671288
2014/12/18	14:13:44	--	ok	428.7360	58.192	0.022927	21.65	65.272	12.387	41125413.597030
2014/12/18	14:13:58	ok	ok	429.1520	58.233	0.022941	21.64	65.300	12.385	41290462.628917
2014/12/18	14:18:57	ok	ok	429.0080	58.221	0.022941	21.68	65.307	12.415	35841781.236393
2014/12/18	14:23:57	ok	ok	428.9240	58.184	0.022941	21.67	65.335	12.413	32900413.260225
2014/12/18	14:28:57	ok	ok	428.8720	58.167	0.022941	21.67	65.395	12.425	30036984.929036
2014/12/18	14:33:57	--	ok	428.7940	58.140	0.022941	21.68	65.427	12.438	32986537.376513
2014/12/18	14:34:11	--	ok	428.5320	58.157	0.022952	21.73	65.226	12.435	30713440.178483
2014/12/18	14:34:24	--	ok	429.5100	58.295	0.022977	21.58	65.350	12.352	41604148.888027
2014/12/18	14:34:38	ok	ok	428.8640	58.212	0.02295	21.54	65.612	12.373	47083137.325164
2014/12/18	14:39:37	ok	ok	428.9400	58.230	0.02295	21.70	65.430	12.453	42428517.764731
2014/12/18	14:44:37	ok	ok	428.8600	58.207	0.02295	21.71	65.372	12.449	42913889.808501
2014/12/18	14:49:37	ok	ok	428.8000	58.151	0.02295	21.72	65.374	12.456	45464221.393444
2014/12/18	14:54:37	--	ok	428.7120	58.144	0.02295	21.79	65.446	12.521	46406657.481917
2014/12/18	14:54:50	ok	ok	429.1160	58.160	0.022965	21.78	65.294	12.484	31553891.031102
2014/12/18	14:59:50	ok	ok	429.0080	58.165	0.022965	21.74	65.467	12.489	25628734.436452
2014/12/18	15:04:49	ok	ok	428.9480	58.134	0.022965	21.72	65.464	12.473	26517486.941611
2014/12/18	15:09:49	ok	ok	428.8680	58.108	0.022965	21.74	65.527	12.500	26720980.993303
2014/12/18	15:14:49	--	ok	428.7420	58.078	0.022965	21.75	65.559	12.513	30523492.749352
2014/12/18	15:15:03	ok	ok	429.0980	58.126	0.022979	21.76	65.471	12.504	30672080.410450
2014/12/18	15:20:02	ok	ok	428.9000	58.116	0.022979	21.78	65.474	12.519	43525078.518640
2014/12/18	15:25:02	--	ok	428.7980	58.094	0.022979	21.75	65.529	12.508	46660522.155008
2014/12/18	15:25:16	ok	ok	429.1380	58.158	0.02299	21.76	65.441	12.498	44119024.770946
2014/12/18	15:30:15	ok	ok	428.9660	58.154	0.02299	21.76	65.560	12.521	44381279.239061
2014/12/18	15:35:15	ok	ok	428.8860	58.123	0.02299	21.76	65.560	12.521	43175573.965907
2014/12/18	15:40:15	ok	ok	428.8400	58.099	0.02299	21.77	65.622	12.540	43983588.238295
2014/12/18	15:45:15	--	ok	428.7240	58.082	0.02299	21.76	65.650	12.538	45657256.540366
2014/12/18	15:45:29	--	ok	429.2400	58.168	0.023004	21.81	65.509	12.547	31249096.241075
2014/12/18	15:45:42	ok	ok	428.8240	58.107	0.022992	21.68	65.546	12.460	45348021.088478
2014/12/18	15:50:41	ok	ok	428.8180	58.105	0.022992	21.77	65.592	12.534	44175851.110938
2014/12/18	15:55:41	--	ok	428.7380	58.091	0.022992	21.77	65.682	12.551	40819852.925948
2014/12/18	15:55:55	ok	ok	429.0720	58.124	0.023005	21.78	65.534	12.530	31234664.032553
2014/12/18	16:00:54	ok	ok	428.8940	58.118	0.023005	21.74	65.677	12.529	25853607.316094
2014/12/18	16:05:54	ok	ok	428.8840	58.091	0.023005	21.74	65.707	12.534	27920158.381821
2014/12/18	16:10:54	ok	ok	428.8260	58.066	0.023005	21.72	65.703	12.519	29100529.702005
2014/12/18	16:15:54	--	ok	428.7280	58.058	0.023005	21.70	65.759	12.515	30442597.883643
2014/12/18	16:16:08	ok	ok	429.0320	58.148	0.02302	21.78	65.624	12.547	41967307.083029
2014/12/18	16:21:07	ok	ok	428.8980	58.133	0.02302	21.72	65.763	12.531	41600676.395861
2014/12/18	16:26:07	ok	ok	428.8520	58.088	0.02302	21.70	65.700	12.504	41088398.939348
2014/12/18	16:31:07	--	ok	428.7220	58.077	0.02302	21.77	65.652	12.545	47647580.467368
2014/12/18	16:31:20	ok	ok	429.0960	58.168	0.023035	21.76	65.590	12.526	41775014.747406
2014/12/18	16:36:19	ok	ok	429.0060	58.180	0.023035	21.72	65.763	12.531	44749982.239452
2014/12/18	16:41:19	ok	ok	428.9740	58.162	0.023035	21.76	65.710	12.549	45831540.581262
2014/12/18	16:46:19	ok	ok	428.8660	58.129	0.023035	21.79	65.685	12.566	48816868.213532
2014/12/18	16:51:19	--	ok	428.7740	58.104	0.023035	21.82	65.690	12.589	46762854.125916
2014/12/18	16:51:33	ok	ok	429.0700	58.158	0.023047	21.82	65.631	12.578	48214410.264735
2014/12/18	16:56:32	ok	ok	429.0040	58.162	0.023047	21.80	65.657	12.568	48097579.690304
2014/12/18	17:01:32	ok	ok	428.9020	58.126	0.023047	21.80	65.747	12.585	43908554.097271
2014/12/18	17:06:32	ok	ok	428.8140	58.104	0.023047	21.78	65.803	12.582	45848484.467101
2014/12/18	17:11:32	--	ok	428.7660	58.085	0.023047	21.79	65.805	12.589	46852330.143339
2014/12/18	17:11:45	ok	ok	429.0560	58.167	0.02306	21.83	65.722	12.602	50398982.985428
2014/12/18	17:16:44	ok	ok	428.9320	58.155	0.02306	21.77	65.772	12.568	45952351.509716
2014/12/18	17:21:44	ok	ok	428.8600	58.155	0.02306	21.79	65.805	12.589	50416732.273321
2014/12/18	17:26:44	ok	ok	428.8020	58.128	0.02306	21.80	65.837	12.603	52181236.115855
2014/12/18	17:31:44	--	ok	428.7340	58.099	0.02306	21.79	65.865	12.601	48532391.873595
2014/12/18	17:31:58	ok	ok	429.0820	58.171	0.023074	21.81	65.749	12.593	58600431.298832
2014/12/18	17:36:57	ok	ok	428.9600	58.169	0.023074	21.78	65.893	12.599	55929416.285131
2014/12/18	17:41:57	ok	ok	428.8880	58.127	0.023074	21.79	65.865	12.601	55398412.441877
2014/12/18	17:46:57	ok	ok	428.8020	58.125	0.023074	21.78	65.893	12.599	55508287.575682
2014/12/18	17:51:57	--	ok	428.7300	58.093	0.023074	21.77	65.891	12.591	54290115.880829
2014/12/18	17:52:11	ok	ok	429.0960	58.156	0.023089	21.80	65.777	12.591	46056642.381652
2014/12/18	17:57:10	ok	ok	429.0260	58.159	0.023089	21.76	65.889	12.584	53954646.682537
2014/12/18	18:02:10	ok	ok	428.9520	58.135	0.023089	21.76	65.919	12.589	49320911.897332
2014/12/18	18:07:10	ok	ok	428.8320	58.116	0.023089	21.77	65.981	12.608	57180435.339202
2014/12/18	18:12:10	ok	ok	428.8020	58.090	0.023089	21.76	66.009	12.606	55969251.280550
2014/12/18	18:17:11	--	ok	428.7320	58.067	0.023089	21.75	65.977	12.593	57064956.288259
2014/12/18	18:17:24	ok	ok	428.9720	58.127	0.023103	21.78	65.863	12.593	31936532.507417
2014/12/18	18:22:23	ok	ok	428.8240	58.135	0.023103	21.73	66.034	12.589	27260694.699692
2014/12/18	18:27:23	--	ok	428.7540	58.107	0.023103	21.72	66.032	12.582	29663426.470600
2014/12/18	18:27:37	ok	ok	429.0180	58.181	0.023116	21.72	65.972	12.570	31923338.987131
2014/12/18	18:32:36	ok	ok	428.9080	58.185	0.023116	21.72	66.002	12.576	28339802.913967
2014/12/18	18:37:37	ok	ok	428.8380	58.160	0.023116	21.74	66.065	12.603	32611665.472228
2014/12/18	18:42:36	--	ok	428.7940	58.128	0.023116	21.73	66.004	12.584	34414218.368637
2014/12/18	18:42:50	ok	ok	429.0680	58.183	0.023127	21.73	65.944	12.572	31296048.767093
2014/12/18	18:47:49	ok	ok	428.9440	58.190	0.023127	21.70	66.058	12.572	29163990.785801
2014/12/18	18:52:49	ok	ok	428.8340	58.155	0.023127	21.73	66.004	12.584	32027570.584049
2014/12/18	18:57:49	ok	ok	428.8060	58.139	0.023127	21.75	66.037	12.605	35002892.735124
2014/12/18	19:02:49	--	ok	428.7560	58.100	0.023127	21.75	66.037	12.605	32706467.347672
2014/12/18	19:03:03	ok	ok	429.0520	58.170	0.02314	21.79	65.925	12.612	32531549.129651
2014/12/18	19:08:02	ok	ok	428.9380	58.175	0.02314	21.74	66.095	12.608	34067305.778120
2014/12/18	19:13:02	ok	ok	428.8120	58.135	0.02314	21.76	66.069	12.618	30769856.443442
2014/12/18	19:18:02	ok	ok	428.8180	58.121	0.02314	21.76	66.099	12.624	31323780.982111
2014/12/18	19:23:02	--	ok	428.7140	58.095	0.02314	21.77	66.071	12.625	27829723.148938
2014/12/18	19:23:16	ok	ok	429.0360	58.176	0.023155	21.76	65.889	12.584	33165777.906722
2014/12/18	19:28:15	ok	ok	428.8840	58.178	0.023155	21.76	66.039	12.612	29866808.098115
2014/12/18	19:33:15	ok	ok	428.8260	58.140	0.023155	21.77	66.071	12.625	30447583.607034
2014/12/18	19:38:15	--	ok	428.7840	58.120	0.023155	21.75	66.067	12.610	31369611.759479
2014/12/18	19:38:29	ok	ok	429.0200	58.199	0.023167	21.78	66.042	12.627	29930020.383131
2014/12/18	19:43:27	ok	ok	428.9400	58.189	0.023167	21.71	66.180	12.603	29443615.824836
2014/12/18	19:48:27	ok	ok	428.9100	58.166	0.023167	21.73	66.153	12.612	28861092.961874
2014/12/18	19:53:27	--	ok	428.7960	58.130	0.023167	21.74	66.125	12.614	31741008.648070
2014/12/18	19:53:41	ok	ok	429.0620	58.174	0.023178	21.74	66.065	12.603	35465569.650580
2014/12/18	19:58:40	ok	ok	428.9960	58.179	0.023178	21.78	66.072	12.633	31696530.538580
2014/12/18	20:03:40	ok	ok	428.8940	58.161	0.023178	21.80	66.106	12.654	33257810.486757
2014/12/18	20:08:40	ok	ok	428.8800	58.132	0.023178	21.79	66.104	12.646	30753846.506847
2014/12/18	20:13:40	--	ok	428.7980	58.099	0.023178	21.78	66.102	12.639	34123725.916334
2014/12/18	20:13:53	ok	ok	429.0540	58.161	0.023189	21.81	66.018	12.645	33141456.298358
2014/12/18	20:18:52	ok	ok	428.8980	58.145	0.023189	21.75	66.127	12.622	30716396.052792
2014/12/18	20:23:52	ok	ok	428.9020	58.134	0.023189	21.84	66.083	12.679	30185872.369818
2014/12/18	20:28:52	--	ok	428.7480	58.101	0.023189	21.78	66.222	12.662	33908637.673066
2014/12/18	20:29:06	ok	ok	429.1540	58.185	0.023202	21.83	66.111	12.677	31122665.209377
2014/12/18	20:34:06	ok	ok	428.9740	58.186	0.023202	21.77	66.220	12.654	26759427.562392
2014/12/18	20:39:05	ok	ok	428.9120	58.157	0.023202	21.74	66.185	12.625	28397648.345452
2014/12/18	20:44:05	--	ok	428.7860	58.121	0.023202	21.74	66.185	12.625	27385227.520349
2014/12/18	20:44:18	ok	ok	429.0960	58.195	0.023213	21.72	66.181	12.610	31797448.428476
2014/12/18	20:49:17	ok	ok	429.0700	58.187	0.023213	21.76	66.218	12.646	30700768.967310
2014/12/18	20:54:18	--	ok	428.4400	58.167	0.023213	21.74	66.245	12.637	25496311.994715
2014/12/18	20:54:31	ok	ok	428.9160	58.286	0.023244	21.77	66.100	12.631	29841343.420726
2014/12/18	20:59:30	ok	ok	428.8300	58.297	0.023244	21.78	66.192	12.656	29260409.937339
2014/12/18	21:04:30	--	ok	429.2300	58.283	0.023244	21.78	66.162	12.650	27376663.076775
2014/12/18	21:04:43	ok	ok	429.0140	58.230	0.023232	21.80	66.016	12.637	48300825.073065
2014/12/18	21:09:42	ok	ok	428.9720	58.233	0.023232	21.79	66.164	12.658	50632354.445523
2014/12/18	21:14:42	ok	ok	428.8820	58.199	0.023232	21.79	66.164	12.658	54427791.979001
2014/12/18	21:19:42	ok	ok	428.8580	58.161	0.023232	21.78	66.132	12.645	55504780.864340
2014/12/18	21:24:42	--	ok	428.7760	58.144	0.023232	21.80	66.106	12.654	57360682.135428
2014/12/18	21:24:56	ok	ok	428.8900	58.140	0.023243	21.82	65.990	12.646	56534582.877800
2014/12/18	21:29:55	--	ok	428.7920	58.115	0.023243	21.79	66.194	12.664	54821572.606212
2014/12/18	21:30:09	ok	ok	429.0200	58.143	0.023254	21.84	66.083	12.679	62516871.290646
2014/12/18	21:35:08	ok	ok	428.8820	58.138	0.023254	21.79	66.253	12.675	53000486.761134
2014/12/18	21:40:08	ok	ok	428.8420	58.106	0.023254	21.77	66.220	12.654	48278023.665546
2014/12/18	21:45:08	--	ok	428.7380	58.091	0.023254	21.74	66.274	12.643	51033967.866101
2014/12/18	21:45:22	ok	ok	429.0100	58.150	0.023268	21.76	66.248	12.652	27545935.485402
2014/12/18	21:50:21	--	ok	428.3700	58.155	0.023268	21.74	66.304	12.648	25839629.270211
2014/12/18	21:50:35	ok	ok	429.0860	58.311	0.023302	21.76	66.218	12.646	30028302.673824
2014/12/18	21:55:34	ok	ok	429.0060	58.314	0.023302	21.75	66.306	12.656	28737821.426261
2014/12/18	22:00:34	ok	ok	428.9000	58.311	0.023302	21.74	66.304	12.648	29053872.099649
2014/12/18	22:05:34	ok	ok	428.8500	58.305	0.023302	21.71	66.299	12.625	23984817.518558
2014/12/18	22:10:34	--	ok	428.7300	58.291	0.023302	21.74	66.274	12.643	25154823.090347
2014/12/18	22:10:48	--	ok	429.5360	58.315	0.023317	21.72	66.241	12.622	56162927.761235
2014/12/18	22:11:02	ok	ok	428.8640	58.257	0.023288	21.62	66.373	12.574	59554788.434765
2014/12/18	22:16:01	ok	ok	428.8960	58.271	0.023288	21.71	66.359	12.637	58100395.427640
2014/12/18	22:21:01	ok	ok	428.8300	58.246	0.023288	21.72	66.360	12.644	58465197.942892
2014/12/18	22:26:01	--	ok	428.7700	58.230	0.023288	21.72	66.331	12.639	57782582.701386
2014/12/18	22:26:15	ok	ok	429.0200	58.241	0.0233	21.72	66.241	12.622	36759234.001787
2014/12/18	22:31:14	ok	ok	429.0560	58.238	0.0233	21.73	66.243	12.629	28894288.410880
2014/12/18	22:36:14	ok	ok	428.9280	58.222	0.0233	21.72	66.331	12.639	27742784.283991
2014/12/18	22:41:14	ok	ok	428.9180	58.181	0.0233	21.74	66.304	12.648	27434810.467214
2014/12/18	22:46:14	--	ok	428.3120	58.163	0.0233	21.74	66.245	12.637	25014554.291091
2014/12/18	22:46:27	--	ok	429.5400	58.310	0.023337	21.72	66.211	12.616	58415218.306279
2014/12/18	22:46:41	ok	ok	428.8420	58.248	0.023308	21.62	66.343	12.568	51649149.008196
2014/12/18	22:51:40	ok	ok	428.8800	58.249	0.023308	21.76	66.278	12.658	54825493.985030
2014/12/18	22:56:40	ok	ok	428.8020	58.224	0.023308	21.77	66.280	12.665	57310640.425644
2014/12/18	23:01:40	--	ok	428.7800	58.198	0.023308	21.74	66.304	12.648	56773200.691759
2014/12/18	23:01:54	--	ok	428.5160	58.218	0.02332	21.79	66.194	12.664	27224541.793511
2014/12/18	23:02:07	--	ok	429.4900	58.301	0.023346	21.67	66.173	12.572	58876557.777733
2014/12/18	23:02:21	--	ok	428.7840	58.232	0.02332	21.57	66.513	12.564	54478678.520401
2014/12/18	23:02:34	--	ok	428.6020	58.258	0.023331	21.52	66.773	12.577	29275399.836244
2014/12/18	23:02:48	--	ok	429.4860	58.309	0.023352	21.45	67.088	12.585	58760381.881605
2014/12/18	23:03:01	ok	ok	428.9100	58.271	0.023326	21.39	67.166	12.556	42405146.217068
2014/12/18	23:08:00	ok	ok	429.0100	58.283	0.023326	21.74	66.334	12.654	42859794.390089
2014/12/18	23:13:01	ok	ok	428.9700	58.262	0.023326	21.77	66.250	12.660	40944006.255431
2014/12/18	23:18:00	ok	ok	428.9060	58.246	0.023326	21.77	66.310	12.671	44044651.189007
2014/12/18	23:23:00	ok	ok	428.8220	58.233	0.023326	21.78	66.401	12.696	49131336.960373
2014/12/18	23:28:00	--	ok	428.7580	58.203	0.023326	21.76	66.308	12.664	47086588.129669
2014/12/18	23:28:14	--	ok	428.5420	58.214	0.023339	21.76	66.218	12.646	28177003.739491
2014/12/18	23:28:28	ok	ok	428.9920	58.300	0.023364	21.66	66.410	12.610	29391805.139489
2014/12/18	23:33:27	ok	ok	428.9840	58.307	0.023364	21.76	66.308	12.664	23417223.604778
2014/12/18	23:38:27	ok	ok	428.8820	58.297	0.023364	21.74	66.304	12.648	26776341.633543
2014/12/18	23:43:27	--	ok	429.3860	58.292	0.023364	21.71	66.359	12.637	28181172.420533
2014/12/18	23:43:41	ok	ok	429.1840	58.275	0.023343	21.78	66.311	12.679	54026895.168858
2014/12/18	23:48:40	ok	ok	429.1300	58.284	0.023343	21.73	66.362	12.652	56533800.427169
2014/12/18	23:53:40	ok	ok	429.0780	58.264	0.023343	21.71	66.389	12.642	50731763.183470
2014/12/18	23:58:40	ok	ok	429.0160	58.254	0.023343	21.75	66.276	12.650	55559428.976517
2014/12/19	00:03:40	ok	ok	428.9440	58.229	0.023343	21.71	66.389	12.642	54156033.283411
2014/12/19	00:08:40	ok	ok	428.8980	58.206	0.023343	21.72	66.390	12.650	54838553.961993
2014/12/19	00:13:40	ok	ok	428.8180	58.166	0.023343	21.69	66.415	12.633	54999455.782802
2014/12/19	00:18:40	--	ok	428.7580	58.147	0.023343	21.68	66.413	12.625	53675339.072684
2014/12/19	00:18:54	--	ok	428.7740	58.136	0.023356	21.76	66.308	12.664	55515341.835019
2014/12/19	00:19:07	ok	ok	428.8380	58.124	0.023368	21.62	66.343	12.568	57897585.877999
2014/12/19	00:24:07	ok	ok	428.8640	58.152	0.023368	21.68	66.413	12.625	51136044.244824
2014/12/19	00:29:06	--	ok	428.7520	58.131	0.023368	21.69	66.445	12.639	52263557.238852
2014/12/19	00:29:19	ok	ok	429.0120	58.168	0.023381	21.66	66.439	12.616	52644194.312689
2014/12/19	00:34:18	ok	ok	428.9540	58.168	0.023381	21.66	66.469	12.621	51007215.396697
2014/12/19	00:39:18	ok	ok	428.9220	58.167	0.023381	21.62	66.522	12.602	55330097.213836
2014/12/19	00:44:18	ok	ok	428.8200	58.147	0.023381	21.60	66.518	12.587	53662387.218190
2014/12/19	00:49:18	--	ok	428.7700	58.132	0.023381	21.58	66.485	12.566	56084965.731182
2014/12/19	00:49:32	ok	ok	429.0160	58.183	0.023394	21.57	66.454	12.553	55854030.795045
2014/12/19	00:54:31	ok	ok	428.9380	58.175	0.023394	21.62	66.432	12.585	47679711.588439
2014/12/19	00:59:31	ok	ok	428.8820	58.165	0.023394	21.57	66.483	12.559	52190819.743233
2014/12/19	01:04:31	ok	ok	428.8520	58.132	0.023394	21.58	66.485	12.566	51288640.343055
2014/12/19	01:09:31	--	ok	428.7820	58.118	0.023394	21.57	66.483	12.559	50252233.659717
2014/12/19	01:09:45	ok	ok	428.9760	58.170	0.023405	21.58	66.396	12.549	54885331.613568
2014/12/19	01:14:44	ok	ok	428.9100	58.162	0.023405	21.55	66.510	12.549	54556282.625861
2014/12/19	01:19:44	ok	ok	428.8940	58.161	0.023405	21.53	66.596	12.551	55459644.024222
2014/12/19	01:24:44	--	ok	428.7820	58.129	0.023405	21.53	66.476	12.528	54748986.789626
2014/12/19	01:24:57	ok	ok	429.0400	58.202	0.023417	21.56	66.511	12.557	57448563.292396
2014/12/19	01:29:56	ok	ok	428.9780	58.205	0.023417	21.58	66.485	12.566	57575003.176972
2014/12/19	01:34:56	ok	ok	428.8980	58.177	0.023417	21.54	66.538	12.547	50473503.597266
2014/12/19	01:39:56	ok	ok	428.8620	58.165	0.023417	21.54	66.538	12.547	54533094.432691
2014/12/19	01:44:56	--	ok	428.7760	58.135	0.023417	21.52	66.564	12.538	55404252.272331
2014/12/19	01:45:10	ok	ok	429.0400	58.220	0.023429	21.53	66.536	12.540	56186742.786014
2014/12/19	01:50:09	ok	ok	428.9900	58.225	0.023429	21.55	66.510	12.549	53555328.611386
2014/12/19	01:55:09	ok	ok	428.9200	58.193	0.023429	21.54	66.538	12.547	52559842.801376
2014/12/19	02:00:09	ok	ok	428.8460	58.171	0.023429	21.53	66.566	12.545	53671312.724742
2014/12/19	02:05:10	--	ok	428.7920	58.146	0.023429	21.52	66.564	12.538	55010982.215068
2014/12/19	02:05:23	ok	ok	429.0300	58.183	0.02344	21.52	66.475	12.521	57931550.237648
2014/12/19	02:10:22	ok	ok	428.9520	58.178	0.02344	21.51	66.503	12.519	54314594.194374
2014/12/19	02:15:22	ok	ok	428.9180	58.186	0.02344	21.55	66.539	12.555	58405947.874586
2014/12/19	02:20:22	ok	ok	428.8440	58.165	0.02344	21.52	66.624	12.549	55401415.598403
2014/12/19	02:25:22	--	ok	428.7960	58.138	0.02344	21.54	66.508	12.541	53139543.172148
2014/12/19	02:25:35	ok	ok	429.0140	58.206	0.023451	21.58	66.455	12.561	57334216.990038
2014/12/19	02:30:34	ok	ok	428.9540	58.203	0.023451	21.52	66.504	12.526	52897543.640374
2014/12/19	02:35:34	ok	ok	428.8880	58.167	0.023451	21.54	66.568	12.553	51007391.631412
2014/12/19	02:40:34	ok	ok	428.8520	58.159	0.023451	21.56	66.541	12.562	52222405.853853
2014/12/19	02:45:34	--	ok	428.7820	58.134	0.023451	21.51	66.562	12.530	56858053.243192
2014/12/19	02:45:48	ok	ok	428.9900	58.175	0.023463	21.52	66.564	12.538	56822450.760982
2014/12/19	02:50:47	ok	ok	428.9460	58.192	0.023463	21.55	66.599	12.566	53760314.999422
2014/12/19	02:55:47	ok	ok	428.8840	58.169	0.023463	21.56	66.571	12.568	55042282.631658
2014/12/19	03:00:47	ok	ok	428.8460	58.151	0.023463	21.56	66.541	12.562	55900238.254278
2014/12/19	03:05:47	--	ok	428.7960	58.134	0.023463	21.58	66.545	12.577	54583061.187106
2014/12/19	03:06:01	ok	ok	429.0480	58.191	0.023473	21.61	66.401	12.572	54724809.484858
2014/12/19	03:11:00	ok	ok	428.9580	58.202	0.023473	21.54	66.627	12.564	50301024.946349
2014/12/19	03:16:00	ok	ok	428.9060	58.171	0.023473	21.58	66.575	12.583	50693442.726494
2014/12/19	03:21:00	ok	ok	428.8160	58.135	0.023473	21.53	66.566	12.545	56054054.420062
2014/12/19	03:26:00	--	ok	428.7700	58.125	0.023473	21.51	66.562	12.530	53645848.031738
2014/12/19	03:26:14	ok	ok	429.0020	58.210	0.023486	21.53	66.476	12.528	50262084.041689
2014/12/19	03:31:13	ok	ok	428.9440	58.199	0.023486	21.51	66.622	12.541	54336235.223203
2014/12/19	03:36:13	ok	ok	428.8940	58.167	0.023486	21.48	66.587	12.513	53882370.852776
2014/12/19	03:41:13	ok	ok	428.8400	58.158	0.023486	21.48	66.587	12.513	57355273.413107
2014/12/19	03:46:13	--	ok	428.7600	58.126	0.023486	21.45	66.671	12.507	54035432.748004
2014/12/19	03:46:27	ok	ok	429.0020	58.186	0.023498	21.46	66.583	12.498	54846399.786734
2014/12/19	03:51:26	ok	ok	428.9420	58.194	0.023498	21.46	66.643	12.509	53363987.839319
2014/12/19	03:56:26	ok	ok	428.8860	58.186	0.023498	21.46	66.702	12.520	54265871.330010
2014/12/19	04:01:26	ok	ok	428.8460	58.157	0.023498	21.46	66.613	12.503	51120179.351762
2014/12/19	04:06:26	--	ok	428.7840	58.132	0.023498	21.47	66.615	12.511	54085256.247833
2014/12/19	04:06:39	ok	ok	429.0520	58.219	0.02351	21.49	66.410	12.487	52856591.669246
2014/12/19	04:11:38	ok	ok	428.9540	58.220	0.02351	21.42	66.636	12.479	54018021.067068
2014/12/19	04:16:38	ok	ok	428.8980	58.188	0.02351	21.42	66.636	12.479	50784827.566431
2014/12/19	04:21:38	ok	ok	428.8600	58.174	0.02351	21.42	66.606	12.473	54733896.761913
2014/12/19	04:26:38	ok	ok	428.8160	58.140	0.02351	21.39	66.720	12.473	52421891.172238
2014/12/19	04:31:38	--	ok	428.7520	58.133	0.02351	21.42	66.725	12.495	49697447.967362
2014/12/19	04:31:52	ok	ok	429.0300	58.191	0.023523	21.40	66.692	12.475	52628037.398265
2014/12/19	04:36:51	ok	ok	428.9480	58.187	0.023523	21.39	66.720	12.473	53187062.180215
2014/12/19	04:41:51	ok	ok	428.8900	58.166	0.023523	21.40	66.751	12.486	53682180.824049
2014/12/19	04:46:51	ok	ok	428.8720	58.145	0.023523	21.38	66.718	12.465	51131621.617747
2014/12/19	04:51:51	ok	ok	428.8120	58.141	0.023523	21.40	66.781	12.492	54261511.654839
2014/12/19	04:56:51	--	ok	428.7360	58.113	0.023523	21.36	66.715	12.450	55817677.037849
2014/12/19	04:57:04	ok	ok	429.0620	58.204	0.023537	21.39	66.631	12.456	50800584.330785
2014/12/19	05:02:03	ok	ok	428.9780	58.204	0.023537	21.37	66.746	12.463	53794458.042679
2014/12/19	05:07:03	ok	ok	428.9140	58.185	0.023537	21.36	66.744	12.456	49552001.947762
2014/12/19	05:12:03	ok	ok	428.8740	58.160	0.023537	21.34	66.741	12.441	50447296.481818
2014/12/19	05:17:03	ok	ok	428.8020	58.140	0.023537	21.32	66.708	12.420	50982194.374007
2014/12/19	05:22:03	--	ok	428.7900	58.120	0.023537	21.33	66.709	12.428	48998674.958458
2014/12/19	05:22:16	ok	ok	429.0200	58.205	0.023548	21.40	66.573	12.453	53055926.205020
2014/12/19	05:27:15	ok	ok	428.9340	58.184	0.023548	21.33	66.769	12.439	51512498.964402
2014/12/19	05:32:15	ok	ok	428.9040	58.170	0.023548	21.32	66.797	12.437	51918083.585894
2014/12/19	05:37:15	ok	ok	428.8240	58.142	0.023548	21.30	66.734	12.411	48868372.473226
2014/12/19	05:42:15	--	ok	428.7700	58.128	0.023548	21.26	66.756	12.386	53975321.972454
2014/12/19	05:42:29	ok	ok	429.0480	58.207	0.023561	21.30	66.704	12.405	50955314.753976
2014/12/19	05:47:28	ok	ok	428.9720	58.193	0.023561	21.24	66.783	12.377	52098925.767879
2014/12/19	05:52:28	ok	ok	428.8960	58.191	0.023561	21.19	66.744	12.334	47540172.482887
2014/12/19	05:57:28	ok	ok	428.8360	58.145	0.023561	21.15	66.826	12.320	48455359.229445
2014/12/19	06:02:28	--	ok	428.7920	58.131	0.023561	21.16	66.769	12.317	49017250.456149
2014/12/19	06:02:42	ok	ok	429.0020	58.198	0.023572	21.18	66.742	12.326	50237820.065866
2014/12/19	06:07:41	ok	ok	428.9480	58.198	0.023572	21.14	66.795	12.307	48363396.559124
2014/12/19	06:12:41	ok	ok	428.9000	58.178	0.023572	21.09	66.786	12.270	50931236.319106
2014/12/19	06:17:41	ok	ok	428.8740	58.160	0.023572	21.10	66.847	12.289	49795696.912774
2014/12/19	06:22:41	ok	ok	428.8160	58.154	0.023572	21.11	66.730	12.274	50199459.130572
2014/12/19	06:27:41	--	ok	428.7540	58.128	0.023572	21.02	66.922	12.245	50311692.635506
2014/12/19	06:27:55	ok	ok	429.0600	58.215	0.023585	21.10	66.758	12.272	48759851.004734
2014/12/19	06:32:54	ok	ok	428.9420	58.216	0.023585	20.99	66.887	12.218	50303092.390576
2014/12/19	06:37:54	ok	ok	428.9240	58.192	0.023585	20.98	66.826	12.199	51394685.599206
2014/12/19	06:42:54	ok	ok	428.8600	58.183	0.023585	20.94	66.878	12.181	51598387.974230
2014/12/19	06:47:54	ok	ok	428.8100	58.157	0.023585	20.94	66.878	12.181	50697479.297637
2014/12/19	06:52:54	--	ok	428.7580	58.137	0.023585	20.90	66.931	12.162	48872702.758616
2014/12/19	06:53:07	ok	ok	429.0600	58.218	0.023598	20.93	66.787	12.157	49907647.654359
2014/12/19	06:58:06	ok	ok	428.9680	58.213	0.023598	20.87	66.866	12.129	48141937.132416
2014/12/19	07:03:06	ok	ok	428.9520	58.204	0.023598	20.88	66.808	12.126	47789751.036729
2014/12/19	07:08:06	ok	ok	428.8640	58.184	0.023598	20.84	66.890	12.112	51337708.627783
2014/12/19	07:13:06	ok	ok	428.8220	58.159	0.023598	20.78	66.909	12.074	48283830.603738
2014/12/19	07:18:06	--	ok	428.7920	58.154	0.023598	20.76	66.936	12.064	50875083.235636
2014/12/19	07:18:20	ok	ok	429.0460	58.221	0.023609	20.77	66.789	12.045	46402016.746854
2014/12/19	07:23:19	ok	ok	428.9600	58.213	0.023609	20.71	66.897	12.022	48475504.513448
2014/12/19	07:28:19	ok	ok	428.8980	58.190	0.023609	20.72	66.839	12.019	46943104.506719
2014/12/19	07:33:19	ok	ok	428.8600	58.171	0.023609	20.70	66.925	12.020	46589482.117417
2014/12/19	07:38:19	--	ok	428.7900	58.158	0.023609	20.65	66.916	11.984	49444984.545019
2014/12/19	07:38:33	ok	ok	429.0620	58.234	0.02362	20.68	66.862	11.995	49549461.625726
2014/12/19	07:43:32	ok	ok	428.9960	58.231	0.02362	20.64	66.914	11.977	49594945.498724
2014/12/19	07:48:32	ok	ok	428.9280	58.211	0.02362	20.59	66.935	11.946	47782539.679271
2014/12/19	07:53:32	ok	ok	428.9080	58.210	0.02362	20.61	66.909	11.955	46183120.780950
2014/12/19	07:58:32	ok	ok	428.8640	58.187	0.02362	20.60	66.878	11.942	47719367.450991
2014/12/19	08:03:32	ok	ok	428.8140	58.180	0.02362	20.55	66.898	11.911	50179403.916442
2014/12/19	08:08:32	--	ok	428.7900	58.144	0.02362	20.53	66.895	11.897	48978166.737406
2014/12/19	08:08:46	ok	ok	428.9780	58.210	0.023631	20.46	66.823	11.836	49153081.418480
2014/12/19	08:13:45	ok	ok	428.9280	58.212	0.023631	20.49	66.917	11.873	45385169.368213
2014/12/19	08:18:44	ok	ok	428.9020	58.204	0.023631	20.48	66.916	11.866	46591558.822614
2014/12/19	08:23:44	ok	ok	428.8360	58.196	0.023631	20.42	66.905	11.823	51699071.066996
2014/12/19	08:28:44	ok	ok	428.8160	58.166	0.023631	20.40	66.812	11.793	44982516.309182
2014/12/19	08:33:44	--	ok	428.7500	58.166	0.023631	20.35	66.922	11.778	47840199.957069
2014/12/19	08:33:58	ok	ok	429.0680	58.231	0.023644	20.42	66.816	11.807	49461679.277520
2014/12/19	08:38:57	ok	ok	429.0040	58.242	0.023644	20.35	66.952	11.783	52377365.311112
2014/12/19	08:43:57	ok	ok	428.9680	58.229	0.023644	20.31	66.915	11.749	48475935.968413
2014/12/19	08:48:57	ok	ok	428.9140	58.206	0.023644	20.28	66.939	11.733	46422677.261844
2014/12/19	08:53:57	ok	ok	428.8640	58.211	0.023644	20.24	66.903	11.699	48268146.753157
2014/12/19	08:58:57	ok	ok	428.8020	58.187	0.023644	20.21	66.957	11.688	50289743.325532
2014/12/19	09:03:57	--	ok	428.7840	58.185	0.023644	20.19	66.923	11.668	49895031.902030
2014/12/19	09:04:11	ok	ok	429.0360	58.238	0.023656	20.22	66.781	11.664	44027486.847962
2014/12/19	09:09:10	ok	ok	428.9620	58.231	0.023656	20.14	66.915	11.633	48767815.668363
2014/12/19	09:14:10	ok	ok	428.9340	58.227	0.023656	20.15	66.946	11.645	45813071.068833
2014/12/19	09:19:10	ok	ok	428.8700	58.206	0.023656	20.11	66.880	11.606	48328700.519712
2014/12/19	09:24:10	ok	ok	428.8560	58.194	0.023656	20.06	66.930	11.581	46215260.100259
2014/12/19	09:29:10	ok	ok	428.8180	58.187	0.023656	20.05	66.899	11.569	46859432.076526
2014/12/19	09:34:10	--	ok	428.7760	58.191	0.023656	20.05	66.928	11.574	50245357.513735
2014/12/19	09:34:24	ok	ok	429.0440	58.238	0.023667	20.08	66.874	11.585	49941515.749873
2014/12/19	09:39:23	ok	ok	428.9980	58.237	0.023667	20.03	66.925	11.560	47836748.115745
2014/12/19	09:44:23	ok	ok	428.9520	58.230	0.023667	20.04	66.838	11.552	46503753.053329
2014/12/19	09:49:23	ok	ok	428.9140	58.221	0.023667	20.02	66.953	11.558	49621915.859525
2014/12/19	09:54:24	ok	ok	428.8900	58.215	0.023667	19.98	66.916	11.525	48733213.539566
2014/12/19	09:59:23	ok	ok	428.8400	58.208	0.023667	19.98	66.945	11.530	53439455.036343
2014/12/19	10:04:23	ok	ok	428.8160	58.198	0.023667	20.00	66.890	11.534	50964881.319041
2014/12/19	10:09:23	--	ok	428.7860	58.179	0.023667	20.44	65.570	11.600	45628231.201822
2014/12/19	10:09:37	ok	ok	429.0960	58.248	0.023679	20.62	65.154	11.648	47895621.647989
2014/12/19	10:14:36	ok	ok	429.0380	58.242	0.023679	20.22	66.008	11.529	44644540.115150
2014/12/19	10:19:36	ok	ok	428.9700	58.226	0.023679	20.03	66.806	11.540	45541243.085639
2014/12/19	10:24:36	ok	ok	428.9500	58.219	0.023679	20.00	66.801	11.518	45628667.565592
2014/12/19	10:29:36	ok	ok	428.9040	58.228	0.023679	19.99	66.858	11.522	50846313.491115
2014/12/19	10:34:36	ok	ok	428.8600	58.212	0.023679	19.96	66.853	11.500	49442633.500400
2014/12/19	10:39:36	ok	ok	428.8520	58.220	0.023679	19.98	66.857	11.514	50742655.559860
2014/12/19	10:44:36	ok	ok	428.8180	58.207	0.023679	19.98	66.945	11.530	47081781.091572
2014/12/19	10:49:36	--	ok	428.7860	58.197	0.023679	19.96	66.912	11.511	49983591.718321
2014/12/19	10:49:50	ok	ok	429.0540	58.246	0.02369	19.95	66.762	11.478	45677118.623364
2014/12/19	10:54:49	ok	ok	429.0320	58.248	0.02369	19.97	66.914	11.518	43690499.693008
2014/12/19	10:59:49	ok	ok	428.9920	58.239	0.02369	19.99	66.829	11.516	44861836.642932
2014/12/19	11:04:49	ok	ok	428.9160	58.233	0.02369	19.99	66.799	11.511	49455418.109182
2014/12/19	11:09:49	ok	ok	428.9180	58.225	0.02369	19.98	66.886	11.520	43366535.601751
2014/12/19	11:14:49	ok	ok	428.8820	58.217	0.02369	19.96	66.883	11.506	48258996.087703
2014/12/19	11:19:49	ok	ok	428.8240	58.211	0.02369	19.95	66.881	11.498	48545170.181289
2014/12/19	11:24:49	ok	ok	428.8160	58.204	0.02369	19.88	66.987	11.470	46521576.478128
2014/12/19	11:29:49	--	ok	428.7940	58.197	0.02369	19.89	66.959	11.472	45306670.251825
2014/12/19	11:30:03	ok	ok	429.0520	58.240	0.023701	19.94	66.820	11.481	48408376.936254
2014/12/19	11:35:02	ok	ok	428.9860	58.239	0.023701	19.89	66.811	11.446	50443202.382198
2014/12/19	11:40:02	ok	ok	428.9400	58.233	0.023701	19.85	66.863	11.428	48350105.112623
2014/12/19	11:45:02	ok	ok	428.9220	58.225	0.023701	19.89	66.841	11.451	46678843.712814
2014/12/19	11:50:02	ok	ok	428.8900	58.214	0.023701	19.87	66.837	11.437	46947185.216451
2014/12/19	11:55:02	ok	ok	428.8480	58.190	0.023701	19.90	66.902	11.468	46758254.256021
2014/12/19	12:00:02	ok	ok	428.8600	58.188	0.023701	19.91	66.815	11.460	45727809.164729
2014/12/19	12:05:02	--	ok	428.7960	58.177	0.023701	19.94	66.909	11.497	48588839.896192
2014/12/19	12:05:16	ok	ok	429.0740	58.239	0.023711	19.99	66.681	11.491	46610615.692934
2014/12/19	12:10:15	ok	ok	429.0280	58.241	0.023711	19.93	66.788	11.469	46244162.145845
2014/12/19	12:15:15	ok	ok	429.0280	58.236	0.023711	19.92	66.876	11.477	42282721.265660
2014/12/19	12:20:15	ok	ok	428.9640	58.233	0.023711	19.92	66.876	11.477	46108072.244907
2014/12/19	12:25:15	ok	ok	428.9440	58.232	0.023711	19.93	66.818	11.474	48261075.783374
2014/12/19	12:30:15	ok	ok	428.9280	58.229	0.023711	19.92	66.905	11.483	48851882.808407
2014/12/19	12:35:15	ok	ok	428.8980	58.223	0.023711	19.90	66.842	11.458	43897272.195967
2014/12/19	12:40:15	ok	ok	428.8420	58.217	0.023711	19.98	66.827	11.509	43041057.103731
2014/12/19	12:45:15	ok	ok	428.8620	58.215	0.023711	19.95	66.792	11.483	43359854.440708
2014/12/19	12:50:15	ok	ok	428.8100	58.202	0.023711	19.98	66.827	11.509	44569345.786607
2014/12/19	12:55:15	ok	ok	428.8120	58.186	0.023711	19.99	66.799	11.511	46290693.367240
2014/12/19	13:00:15	--	ok	428.7580	58.188	0.023711	20.02	66.804	11.532	49349235.970359
2014/12/19	13:00:29	ok	ok	429.0960	58.244	0.023724	20.05	66.662	11.528	43927567.510762
2014/12/19	13:05:28	ok	ok	429.0260	58.242	0.023724	20.02	66.864	11.543	45332228.057970
2014/12/19	13:10:28	ok	ok	429.0060	58.231	0.023724	20.02	66.745	11.522	45092326.538823
2014/12/19	13:15:28	ok	ok	428.9960	58.228	0.023724	20.00	66.831	11.523	44532359.767714
2014/12/19	13:20:28	ok	ok	428.9600	58.228	0.023724	20.02	66.834	11.538	43220410.013912
2014/12/19	13:25:28	ok	ok	428.9000	58.218	0.023724	20.04	66.808	11.547	43239733.522647
2014/12/19	13:30:28	ok	ok	428.8900	58.211	0.023724	20.03	66.777	11.534	40965650.132263
2014/12/19	13:35:28	ok	ok	428.8940	58.221	0.023724	20.05	66.869	11.564	45842816.765050
2014/12/19	13:40:28	ok	ok	428.8200	58.210	0.023724	20.04	66.808	11.547	46807971.975971
2014/12/19	13:45:28	ok	ok	428.8120	58.197	0.023724	20.03	66.806	11.540	47337427.651913
2014/12/19	13:50:28	--	ok	428.7720	58.182	0.023724	20.02	66.834	11.538	46842240.619522
2014/12/19	13:50:42	ok	ok	429.0680	58.238	0.023736	20.06	66.693	11.540	44244681.464278
2014/12/19	13:55:41	ok	ok	429.0020	58.239	0.023736	20.03	66.806	11.540	49425405.721361
2014/12/19	14:00:41	ok	ok	428.9620	58.231	0.023736	20.02	66.804	11.532	44065287.808065
2014/12/19	14:05:41	ok	ok	428.9360	58.225	0.023736	20.02	66.745	11.522	44532987.466990
2014/12/19	14:10:41	ok	ok	428.9260	58.215	0.023736	20.03	66.777	11.534	46020947.073975
2014/12/19	14:15:41	ok	ok	428.8700	58.207	0.023736	20.00	66.771	11.513	42950458.332560
2014/12/19	14:20:41	ok	ok	428.8560	58.203	0.023736	20.02	66.745	11.522	47857856.300531
2014/12/19	14:25:41	ok	ok	428.8580	58.192	0.023736	20.06	66.782	11.556	47010816.135702
2014/12/19	14:30:41	ok	ok	428.8240	58.190	0.023736	20.05	66.780	11.548	50789160.690167
2014/12/19	14:35:41	--	ok	428.7700	58.162	0.023736	20.01	66.862	11.536	44417986.026507
2014/12/19	14:35:55	ok	ok	429.0720	58.232	0.023748	20.03	66.806	11.540	47172475.097432
2014/12/19	14:40:54	ok	ok	428.9820	58.236	0.023748	20.06	66.812	11.561	42586942.858054
2014/12/19	14:45:54	ok	ok	429.0000	58.228	0.023748	20.08	66.785	11.570	46540063.780142
2014/12/19	14:50:54	ok	ok	428.9600	58.227	0.023748	20.03	66.865	11.550	44804552.925713
2014/12/19	14:55:54	ok	ok	428.9380	58.232	0.023748	20.04	66.838	11.552	43160486.954923
2014/12/19	15:00:54	ok	ok	428.8820	58.231	0.023748	20.03	66.806	11.540	45774127.919859
2014/12/19	15:05:54	ok	ok	428.8560	58.215	0.023748	19.98	66.827	11.509	47628784.610593
2014/12/19	15:10:54	ok	ok	428.8200	58.210	0.023748	19.98	66.797	11.504	48685853.991818
2014/12/19	15:15:54	--	ok	428.7900	58.208	0.023748	19.91	66.874	11.470	46787787.487041
2014/12/19	15:16:08	ok	ok	429.0480	58.244	0.023759	19.99	66.740	11.501	47279212.966436
2014/12/19	15:21:07	ok	ok	428.9300	58.242	0.023759	19.85	66.863	11.428	48570736.648196
2014/12/19	15:26:07	ok	ok	428.9680	58.235	0.023759	19.84	66.861	11.421	42046544.932649
2014/12/19	15:31:07	ok	ok	428.8900	58.224	0.023759	19.78	66.851	11.380	45050909.145082
2014/12/19	15:36:07	ok	ok	428.8760	58.220	0.023759	19.73	66.871	11.350	45182067.055994
2014/12/19	15:41:07	ok	ok	428.8460	58.215	0.023759	19.78	66.910	11.390	47644740.277834
2014/12/19	15:46:07	--	ok	428.7700	58.201	0.023759	19.68	66.892	11.320	45954804.705107
2014/12/19	15:46:21	ok	ok	429.0820	58.243	0.023771	19.66	66.948	11.316	47521406.708541
2014/12/19	15:51:20	ok	ok	429.0520	58.242	0.023771	19.63	66.883	11.285	44374842.745581
2014/12/19	15:56:20	ok	ok	429.0000	58.236	0.023771	19.59	66.906	11.263	40053933.934664
2014/12/19	16:01:20	ok	ok	428.9300	58.236	0.023771	19.54	66.926	11.233	44722855.656433
2014/12/19	16:06:20	ok	ok	428.9200	58.227	0.023771	19.51	66.921	11.213	45198080.758102
2014/12/19	16:11:20	ok	ok	428.8700	58.225	0.023771	19.52	66.893	11.215	48040256.877500
2014/12/19	16:16:20	ok	ok	428.8240	58.219	0.023771	19.48	66.916	11.192	44445829.722466
2014/12/19	16:21:20	--	ok	428.7440	58.205	0.023771	19.39	66.959	11.140	46485329.413082
2014/12/19	16:21:34	ok	ok	429.1080	58.247	0.023785	19.42	66.846	11.141	45803829.700526
2014/12/19	16:26:33	ok	ok	429.0560	58.253	0.023785	19.36	66.983	11.125	44952491.491242
2014/12/19	16:31:33	ok	ok	428.9980	58.249	0.023785	19.32	67.006	11.102	45653494.517924
2014/12/19	16:36:33	ok	ok	428.9880	58.240	0.023785	19.28	66.969	11.070	44498285.361047
2014/12/19	16:41:33	ok	ok	428.9040	58.235	0.023785	19.27	66.938	11.058	46158304.339054
2014/12/19	16:46:33	ok	ok	428.9280	58.233	0.023785	19.22	66.958	11.029	43584693.537586
2014/12/19	16:51:33	ok	ok	428.9020	58.232	0.023785	19.24	66.932	11.038	43998675.688917
2014/12/19	16:56:33	ok	ok	428.8520	58.224	0.023785	19.17	66.979	11.000	44808200.787283
2014/12/19	17:01:33	ok	ok	428.8020	58.209	0.023785	19.12	66.970	10.966	46320787.551573
2014/12/19	17:06:33	--	ok	428.7440	58.205	0.023785	19.09	66.935	10.941	46564867.591664
2014/12/19	17:06:47	--	ok	428.6340	58.248	0.023798	19.16	66.741	10.955	30003000.782557
2014/12/19	17:07:01	--	ok	429.4540	58.276	0.023817	19.02	66.864	10.885	44585127.761015
2014/12/19	17:07:14	ok	ok	428.8720	58.258	0.023794	18.94	67.144	10.879	47284714.792910
2014/12/19	17:12:13	ok	ok	428.9560	58.259	0.023794	19.06	66.930	10.921	44076003.728284
2014/12/19	17:17:13	ok	ok	428.9240	58.258	0.023794	19.04	66.956	10.913	44500787.244761
2014/12/19	17:22:13	ok	ok	428.9020	58.257	0.023794	19.01	66.950	10.892	45691485.331544
2014/12/19	17:27:13	ok	ok	428.8420	58.252	0.023794	18.96	67.059	10.878	47531507.210613
2014/12/19	17:32:13	ok	ok	428.8240	58.248	0.023794	18.91	66.962	10.830	43630257.954737
2014/12/19	17:37:13	--	ok	428.7960	58.247	0.023794	18.89	66.988	10.822	46301580.420745
2014/12/19	17:37:27	ok	ok	428.9740	58.252	0.023804	18.87	66.837	10.785	41046571.677374
2014/12/19	17:42:26	ok	ok	428.9740	58.253	0.023804	18.82	67.005	10.780	43266621.873690
2014/12/19	17:47:26	ok	ok	428.9460	58.250	0.023804	18.78	67.027	10.758	41320046.695769
2014/12/19	17:52:26	ok	ok	428.9220	58.245	0.023804	18.78	67.027	10.758	41586039.318036
2014/12/19	17:57:26	ok	ok	428.8960	58.239	0.023804	18.72	67.046	10.723	41096585.667834
2014/12/19	18:02:27	ok	ok	428.8740	58.241	0.023804	18.72	67.046	10.723	42961736.509826
2014/12/19	18:07:26	ok	ok	428.8600	58.237	0.023804	18.64	67.120	10.684	40961176.998304
2014/12/19	18:12:26	--	ok	428.7820	58.233	0.023804	18.64	67.002	10.666	43953033.013606
2014/12/19	18:12:40	--	ok	428.6600	58.241	0.023815	18.64	67.002	10.666	33231383.630560
2014/12/19	18:12:54	--	ok	429.3600	58.265	0.023833	18.58	67.021	10.631	37037234.127120
2014/12/19	18:13:07	ok	ok	428.8960	58.251	0.023815	18.48	67.209	10.598	43081472.243913
2014/12/19	18:18:06	ok	ok	429.0280	58.254	0.023815	18.61	66.997	10.646	44922266.526744
2014/12/19	18:23:06	ok	ok	428.9580	58.251	0.023815	18.56	67.018	10.618	39804208.602822
2014/12/19	18:28:06	ok	ok	428.9360	58.251	0.023815	18.49	67.035	10.576	42634515.444586
2014/12/19	18:33:06	ok	ok	428.9420	58.246	0.023815	18.43	67.053	10.542	40282503.170419
2014/12/19	18:38:06	ok	ok	428.8880	58.243	0.023815	18.40	67.077	10.527	43283158.432765
2014/12/19	18:43:06	ok	ok	428.8240	58.244	0.023815	18.39	67.105	10.525	42702222.466491
2014/12/19	18:48:06	ok	ok	428.8120	58.241	0.023815	18.37	67.043	10.503	43183442.420397
2014/12/19	18:53:06	ok	ok	428.8140	58.239	0.023815	18.37	67.013	10.498	40001231.549158
2014/12/19	18:58:06	--	ok	428.7480	58.231	0.023815	18.30	67.059	10.462	40809543.152589
2014/12/19	18:58:20	ok	ok	429.0380	58.244	0.023828	18.33	67.006	10.472	43687683.661527
2014/12/19	19:03:19	ok	ok	429.0000	58.244	0.023828	18.28	67.056	10.449	45521775.521957
2014/12/19	19:08:19	ok	ok	428.9600	58.242	0.023828	18.26	67.082	10.441	42432775.480291
2014/12/19	19:13:19	ok	ok	428.9740	58.237	0.023828	18.21	67.043	10.404	37306055.438615
2014/12/19	19:18:19	ok	ok	428.9040	58.236	0.023828	18.15	67.121	10.379	40560772.547639
2014/12/19	19:23:19	ok	ok	428.8760	58.234	0.023828	18.14	67.178	10.382	43383157.592313
2014/12/19	19:28:19	ok	ok	428.8500	58.233	0.023828	18.16	67.123	10.385	38590718.885302
2014/12/19	19:33:19	ok	ok	428.8660	58.228	0.023828	18.12	67.057	10.351	40069136.935637
2014/12/19	19:38:19	--	ok	428.7840	58.227	0.023828	18.09	67.081	10.336	43886081.103683
2014/12/19	19:38:33	--	ok	428.7300	58.237	0.023839	18.14	66.943	10.345	36644726.843170
2014/12/19	19:38:46	--	ok	429.4180	58.255	0.023853	17.98	66.943	10.247	36833524.279241
2014/12/19	19:39:00	--	ok	428.7380	58.238	0.023831	17.92	67.256	10.259	43345421.255739
2014/12/19	19:39:14	ok	ok	429.1060	58.247	0.023845	17.84	67.477	10.244	42801569.918816
2014/12/19	19:44:13	ok	ok	429.1700	58.254	0.023845	18.02	67.068	10.291	45575064.726301
2014/12/19	19:49:13	ok	ok	429.0940	58.251	0.023845	18.00	67.094	10.283	39744203.167934
2014/12/19	19:54:13	ok	ok	429.1020	58.246	0.023845	17.96	67.087	10.257	42812200.316972
2014/12/19	19:59:13	--	ok	429.2940	58.259	0.023845	18.41	66.401	10.427	43308289.493171
2014/12/19	19:59:27	ok	ok	428.9840	58.242	0.023829	18.44	66.288	10.428	39157943.117382
2014/12/19	20:04:26	ok	ok	429.0680	58.248	0.023829	18.71	66.099	10.565	41512183.147909
2014/12/19	20:09:26	ok	ok	429.1580	58.243	0.023829	18.85	65.917	10.624	36109155.630103
2014/12/19	20:14:26	ok	ok	429.1600	58.245	0.023829	18.99	65.734	10.682	39779144.727467
2014/12/19	20:19:26	--	ok	429.2060	58.245	0.023829	19.13	65.610	10.750	42488625.024597
2014/12/19	20:19:40	ok	ok	429.0500	58.230	0.023818	19.16	65.497	10.751	40075190.578760
2014/12/19	20:24:39	ok	ok	428.9960	58.233	0.023818	19.20	65.444	10.767	41672949.430697
2014/12/19	20:29:39	ok	ok	429.0260	58.236	0.023818	19.30	65.402	10.824	42170029.118000
2014/12/19	20:34:39	ok	ok	429.0640	58.242	0.023818	19.36	65.323	10.849	44004897.285668
2014/12/19	20:39:39	ok	ok	429.0440	58.239	0.023818	19.41	65.273	10.872	42370481.200275
2014/12/19	20:44:39	ok	ok	429.0460	58.235	0.023818	19.42	65.215	10.869	41773109.551902
2014/12/19	20:49:39	ok	ok	429.0120	58.249	0.023818	19.47	65.224	10.903	40763980.392928
2014/12/19	20:54:39	ok	ok	429.0040	58.242	0.023818	19.48	65.136	10.894	39457256.353668
2014/12/19	20:59:40	ok	ok	428.9920	58.252	0.023818	19.54	65.057	10.919	37999959.144485
2014/12/19	21:04:39	ok	ok	429.0040	58.244	0.023818	19.51	65.082	10.904	40334655.410133
2014/12/19	21:09:40	ok	ok	428.9960	58.245	0.023818	19.58	65.004	10.936	40058025.788292
2014/12/19	21:14:39	ok	ok	428.9780	58.242	0.023818	19.56	64.941	10.913	43491402.266862
2014/12/19	21:19:39	ok	ok	428.9820	58.236	0.023818	19.55	64.880	10.896	41084949.011402
2014/12/19	21:24:39	ok	ok	428.9340	58.238	0.023818	19.56	64.912	10.908	38597536.670873
2014/12/19	21:29:39	ok	ok	428.9240	58.238	0.023818	19.56	64.822	10.893	36644615.357507
2014/12/19	21:34:39	ok	ok	428.9620	58.238	0.023818	19.66	64.720	10.940	41210254.048524
2014/12/19	21:39:39	ok	ok	428.9240	58.236	0.023818	19.64	64.747	10.931	38385495.888932
2014/12/19	21:44:39	ok	ok	428.9120	58.233	0.023818	19.62	64.743	10.918	38726235.077331
2014/12/19	21:49:39	ok	ok	428.9900	58.235	0.023818	19.68	64.545	10.923	38483260.826033
2014/12/19	21:54:39	ok	ok	428.9020	58.233	0.023818	19.68	64.604	10.933	38984270.757927
2014/12/19	21:59:39	ok	ok	428.8900	58.228	0.023818	19.66	64.601	10.920	37215394.647048
2014/12/19	22:04:39	ok	ok	428.9060	58.220	0.023818	19.68	64.545	10.923	41831116.887606
2014/12/19	22:09:39	ok	ok	428.8320	58.225	0.023818	19.68	64.455	10.908	37281182.986269
2014/12/19	22:14:39	ok	ok	428.8440	58.217	0.023818	19.69	64.427	10.909	45060506.295998
2014/12/19	22:19:39	ok	ok	428.8500	58.207	0.023818	19.69	64.397	10.904	40675804.594931
2014/12/19	22:24:39	ok	ok	428.8200	58.215	0.023818	19.72	64.343	10.914	34791969.278138
2014/12/19	22:29:39	--	ok	428.7860	58.208	0.023818	19.72	64.343	10.914	40848952.027655
2014/12/19	22:29:53	ok	ok	429.1160	58.249	0.023829	19.79	64.205	10.936	37181116.990400
2014/12/19	22:34:52	ok	ok	429.0020	58.224	0.023829	19.70	64.339	10.901	37259822.246154
2014/12/19	22:39:52	ok	ok	429.0020	58.235	0.023829	19.71	64.371	10.913	39145092.753507
2014/12/19	22:44:52	ok	ok	428.9380	58.227	0.023829	19.70	64.279	10.891	35869386.675587
2014/12/19	22:49:52	ok	ok	428.9620	58.227	0.023829	19.72	64.253	10.899	39078923.555587
2014/12/19	22:54:52	ok	ok	428.9300	58.228	0.023829	19.71	64.221	10.887	39010644.989352
2014/12/19	22:59:52	ok	ok	428.9140	58.226	0.023829	19.72	64.223	10.894	36418842.092477
2014/12/19	23:04:52	ok	ok	428.9020	58.212	0.023829	19.65	64.151	10.837	38346889.229934
2014/12/19	23:09:52	ok	ok	428.9000	58.217	0.023829	19.68	64.156	10.857	38875686.680518
2014/12/19	23:14:52	ok	ok	428.8960	58.195	0.023829	19.65	64.092	10.827	36621661.966209
2014/12/19	23:19:52	ok	ok	428.8420	58.211	0.023829	19.70	64.130	10.865	39206141.762459
2014/12/19	23:24:52	ok	ok	428.8500	58.190	0.023829	19.65	64.062	10.822	38137401.702913
2014/12/19	23:29:52	ok	ok	428.8440	58.192	0.023829	19.62	64.027	10.797	38179369.222661
2014/12/19	23:34:52	--	ok	428.7940	58.200	0.023829	19.60	64.083	10.794	40091104.631467
2014/12/19	23:35:06	--	ok	428.6480	58.241	0.02384	19.69	63.889	10.818	32492538.476527
2014/12/19	23:35:19	ok	ok	428.9720	58.270	0.023859	19.65	63.822	10.782	34122371.836974
2014/12/19	23:40:18	ok	ok	428.9560	58.274	0.023859	19.62	63.877	10.772	26837048.310979
2014/12/19	23:45:18	ok	ok	428.9760	58.275	0.023859	19.61	63.965	10.780	27747840.277988
2014/12/19	23:50:18	ok	ok	428.8820	58.273	0.023859	19.58	63.990	10.766	28819023.232547
2014/12/19	23:55:18	ok	ok	428.8640	58.274	0.023859	19.55	63.925	10.736	28905697.538696
2014/12/20	00:00:18	ok	ok	428.8540	58.275	0.023859	19.58	63.900	10.751	27280064.024981
2014/12/20	00:05:18	ok	ok	428.8080	58.271	0.023859	19.53	63.892	10.718	27322543.648311
2014/12/20	00:10:18	ok	ok	428.8300	58.273	0.023859	19.56	63.897	10.737	30781449.854030
2014/12/20	00:15:18	ok	ok	428.8040	58.271	0.023859	19.54	63.864	10.719	30052375.400692
2014/12/20	00:20:18	--	ok	428.7580	58.271	0.023859	19.51	63.859	10.699	32720726.819026
2014/12/20	00:20:32	ok	ok	429.1060	58.299	0.023872	19.57	63.749	10.719	33796225.402744
2014/12/20	00:25:31	ok	ok	429.0740	58.287	0.023872	19.50	63.827	10.688	28922560.769925
2014/12/20	00:30:31	ok	ok	428.9780	58.287	0.023872	19.51	63.799	10.689	26056639.139866
2014/12/20	00:35:31	ok	ok	429.0740	58.285	0.023872	19.50	63.737	10.673	32628390.428594
2014/12/20	00:40:31	ok	ok	429.0540	58.283	0.023872	19.46	63.820	10.662	30402599.299806
2014/12/20	00:45:31	ok	ok	429.0000	58.286	0.023872	19.44	63.787	10.644	32290469.779050
2014/12/20	00:50:31	ok	ok	428.9800	58.280	0.023872	19.42	63.754	10.626	29569679.639602
2014/12/20	00:55:31	ok	ok	428.9240	58.278	0.023872	19.39	63.778	10.611	31006453.321546
2014/12/20	01:00:31	ok	ok	428.9060	58.279	0.023872	19.40	63.780	10.618	28675942.948838
2014/12/20	01:05:31	ok	ok	428.8640	58.275	0.023872	19.35	63.682	10.570	29666644.760919
2014/12/20	01:10:31	ok	ok	428.8580	58.273	0.023872	19.38	63.687	10.590	30279946.603603
2014/12/20	01:15:31	ok	ok	428.8320	58.269	0.023872	19.38	63.687	10.590	31002935.278869
2014/12/20	01:20:31	ok	ok	428.8140	58.269	0.023872	19.32	63.677	10.551	28989537.883574
2014/12/20	01:25:31	ok	ok	428.8200	58.269	0.023872	19.34	63.650	10.559	31394149.344221
2014/12/20	01:30:31	ok	ok	428.8120	58.265	0.023872	19.32	63.677	10.551	29119660.300667
2014/12/20	01:35:31	ok	ok	428.8020	58.265	0.023872	19.33	63.589	10.542	30308404.081172
2014/12/20	01:40:31	--	ok	428.7840	58.265	0.023872	19.28	63.521	10.500	30678548.761381
2014/12/20	01:40:45	ok	ok	429.0160	58.283	0.023883	19.32	63.468	10.516	35467831.490585
2014/12/20	01:45:44	ok	ok	428.9940	58.278	0.023883	19.30	63.524	10.513	29378285.826970
2014/12/20	01:50:44	ok	ok	428.9460	58.275	0.023883	19.27	63.459	10.484	29407898.889971
2014/12/20	01:55:45	ok	ok	428.9760	58.273	0.023883	19.30	63.524	10.513	28134662.273429
2014/12/20	02:00:44	ok	ok	428.9460	58.273	0.023883	19.27	63.519	10.494	30633927.447918
2014/12/20	02:05:44	ok	ok	428.9060	58.271	0.023883	19.22	63.481	10.456	30622153.590847
2014/12/20	02:10:44	ok	ok	428.9080	58.271	0.023883	19.25	63.486	10.476	29143962.184965
2014/12/20	02:15:44	ok	ok	428.8380	58.269	0.023883	19.24	63.424	10.459	27646150.927787
2014/12/20	02:20:44	ok	ok	428.8880	58.266	0.023883	19.22	63.451	10.452	30002113.982816
2014/12/20	02:25:44	ok	ok	428.8300	58.267	0.023883	19.16	63.500	10.423	30065980.820877
2014/12/20	02:30:44	ok	ok	428.8740	58.265	0.023883	19.18	63.384	10.416	30492476.120169
2014/12/20	02:35:44	ok	ok	428.8220	58.265	0.023883	19.16	63.381	10.403	28655981.911101
2014/12/20	02:40:44	ok	ok	428.8160	58.265	0.023883	19.18	63.384	10.416	30498100.919069
2014/12/20	02:45:44	--	ok	428.7960	58.264	0.023883	19.14	63.437	10.400	30947692.513903
2014/12/20	02:45:58	ok	ok	429.0120	58.278	0.023893	19.18	63.354	10.411	36754544.712709
2014/12/20	02:50:57	ok	ok	428.9960	58.275	0.023893	19.16	63.351	10.398	30997802.790775
2014/12/20	02:55:57	ok	ok	428.9920	58.272	0.023893	19.13	63.286	10.369	33590412.930384
2014/12/20	03:00:57	ok	ok	428.9700	58.272	0.023893	19.13	63.256	10.364	32430483.357915
2014/12/20	03:05:57	ok	ok	428.9700	58.270	0.023893	19.12	63.254	10.358	32749792.793829
2014/12/20	03:10:58	ok	ok	428.9480	58.268	0.023893	19.12	63.165	10.343	28437324.113827
2014/12/20	03:15:57	ok	ok	428.8920	58.267	0.023893	19.12	63.224	10.353	32706233.170421
2014/12/20	03:20:57	ok	ok	428.8880	58.270	0.023893	19.12	63.224	10.353	30885004.000009
2014/12/20	03:25:57	ok	ok	428.9020	58.265	0.023893	19.05	63.183	10.304	31075513.801182
2014/12/20	03:30:57	ok	ok	428.8600	58.266	0.023893	19.06	63.184	10.310	32638374.853446
2014/12/20	03:35:57	ok	ok	428.8760	58.265	0.023893	19.05	63.123	10.294	33462262.904041
2014/12/20	03:40:57	ok	ok	428.8460	58.264	0.023893	19.03	63.149	10.286	31116026.341263
2014/12/20	03:45:57	--	ok	428.7940	58.262	0.023893	19.03	63.149	10.286	32473387.694764
2014/12/20	03:46:11	--	ok	429.6260	58.290	0.023904	19.08	62.978	10.289	31083014.927615
2014/12/20	03:46:25	--	ok	428.7080	58.240	0.023871	19.04	62.942	10.258	31657981.762729
2014/12/20	03:46:38	--	ok	428.5520	58.258	0.023886	18.94	63.134	10.229	37028657.741151
2014/12/20	03:46:52	ok	ok	429.0980	58.288	0.02391	18.86	63.330	10.213	32362234.807655
2014/12/20	03:51:51	ok	ok	429.1900	58.296	0.02391	19.04	62.972	10.263	33778810.830566
[truncated: 2,711 more rows]
