# Supplementary material for: Plastic Creep Constraint in Nylon Instrument Strings
Source: Materials (Basel). 2025 Jan 7;18(2):223. doi: 10.3390/ma18020223 (PMC11766866; doi:10.3390/ma18020223)
Supplement: Supplementary file 1 [file materials-18-00223-s001.zip › data_files/string_N21_nylon/string_test_data_N21_step_10.csv]

Date	Time	+-	f0	Frequency	Tension	LengthAdj	Temp	Rel.Hm	Abs.Hm	Pk.Magnitude	Harmonics	Fitted.f0	Bend.Stiff	Fit.Error
2015/03/01	19:11:23	--	ok	430.1860	58.313	0.027466	19.68	59.486	10.067	35275614.252474	14	430.0119	9.23340e-05	3.40006e-04
2015/03/01	19:11:36	--	ok	428.1680	57.984	0.027403	19.64	59.510	10.047	31090964.329050	13	428.4914	9.46507e-05	4.09175e-04
2015/03/01	19:11:50	ok	ok	429.1140	58.242	0.027447	19.54	59.707	10.022	32054936.066295	13	429.4142	9.48023e-05	4.04181e-04
2015/03/01	19:16:49	--	ok	429.7100	58.257	0.027447	19.57	60.348	10.147	32556173.283154	15	429.5759	9.22975e-05	3.06038e-04
2015/03/01	19:17:03	--	ok	428.3600	57.995	0.027409	19.60	60.262	10.150	32375770.662470	14	428.6826	9.47339e-05	4.09300e-04
2015/03/01	19:17:16	ok	ok	428.9860	58.191	0.027443	19.44	60.448	10.087	34161514.034764	13	429.3189	9.42555e-05	3.88281e-04
2015/03/01	19:22:15	--	ok	429.6300	58.220	0.027443	19.50	60.881	10.195	30311802.358492	13	429.4808	8.98900e-05	2.58824e-04
2015/03/01	19:22:29	--	ok	428.2940	57.987	0.02741	19.52	60.854	10.202	29337324.677727	14	428.6320	9.46005e-05	3.72209e-04
2015/03/01	19:22:42	ok	ok	429.0280	58.210	0.027447	19.42	60.989	10.165	30747784.278614	13	429.3749	9.39446e-05	3.89757e-04
2015/03/01	19:27:42	--	ok	429.7240	58.243	0.027447	19.45	61.326	10.239	26054431.125406	14	429.5037	9.27344e-05	3.24015e-04
2015/03/01	19:27:56	--	ok	428.2900	57.983	0.027409	19.43	61.293	10.221	31837527.571383	14	428.5664	9.49636e-05	3.63593e-04
2015/03/01	19:28:09	ok	ok	428.9760	58.197	0.027447	19.29	61.511	10.174	29064204.384767	13	429.3311	9.34720e-05	3.76273e-04
2015/03/01	19:33:08	--	ok	429.6500	58.234	0.027447	19.36	61.703	10.248	29357900.599579	14	429.5068	9.10677e-05	3.37561e-04
2015/03/01	19:33:22	ok	ok	428.9340	57.988	0.027412	19.42	61.593	10.265	31306680.601482	14	428.7306	9.14638e-05	3.20287e-04
2015/03/01	19:38:21	ok	ok	428.9160	57.989	0.027412	19.34	61.941	10.275	34025828.817688	14	428.7620	9.08879e-05	3.14033e-04
2015/03/01	19:43:21	ok	ok	429.0640	58.012	0.027412	19.63	61.597	10.393	30635689.393827	14	428.9344	8.95825e-05	3.75153e-04
2015/03/01	19:48:21	--	ok	429.2080	58.035	0.027412	20.05	61.212	10.586	42042242.764972	14	429.0470	9.18705e-05	3.30123e-04
2015/03/01	19:48:35	--	ok	428.3440	57.987	0.027401	20.06	61.214	10.592	32038148.557465	14	428.6718	9.51305e-05	3.88811e-04
2015/03/01	19:48:48	--	ok	429.6240	58.176	0.027436	19.98	61.201	10.540	32419085.316129	14	429.4682	9.15632e-05	3.42887e-04
2015/03/01	19:49:01	--	ok	428.2540	57.983	0.027403	19.91	61.431	10.537	31016934.096681	14	428.5668	9.54553e-05	3.82078e-04
2015/03/01	19:49:15	--	ok	429.7300	58.213	0.027443	19.86	61.604	10.536	41686023.170792	14	429.5225	9.21102e-05	3.38304e-04
2015/03/01	19:49:28	ok	ok	428.8040	57.982	0.027404	19.80	61.805	10.533	29714616.144260	14	428.6463	9.23302e-05	3.10111e-04
2015/03/01	19:54:28	ok	ok	429.1320	58.015	0.027404	20.44	60.912	10.776	37464780.108643	15	429.0136	9.12861e-05	2.92683e-04
2015/03/01	19:59:28	--	ok	429.2060	58.030	0.027404	20.60	60.877	10.871	41540892.638309	15	429.0967	9.13942e-05	2.75918e-04
2015/03/01	19:59:42	ok	ok	428.9660	57.996	0.027393	20.67	60.676	10.879	46466220.249614	15	428.8413	9.16106e-05	2.98590e-04
2015/03/01	20:04:41	ok	ok	428.9680	58.002	0.027393	20.73	60.807	10.941	45031235.999739	15	428.8800	9.13875e-05	2.62225e-04
2015/03/01	20:09:41	ok	ok	429.0480	58.005	0.027393	20.86	60.767	11.016	47997877.904813	14	428.9285	9.06369e-05	2.45310e-04
2015/03/01	20:14:41	--	ok	429.2560	58.060	0.027393	21.49	59.925	11.267	44844324.430040	15	429.1743	8.99527e-05	2.73767e-04
2015/03/01	20:14:55	ok	ok	428.8560	58.001	0.027379	21.46	59.828	11.230	42810794.852931	15	428.7517	9.16837e-05	2.90250e-04
2015/03/01	20:19:54	ok	ok	429.0860	58.022	0.027379	21.79	59.911	11.462	39199376.844464	15	428.9637	9.11423e-05	3.12835e-04
2015/03/01	20:24:54	ok	ok	429.1780	58.035	0.027379	22.08	59.987	11.670	39686269.112222	15	429.0320	9.21153e-05	3.30951e-04
2015/03/01	20:29:54	--	ok	429.2560	58.054	0.027379	22.39	59.945	11.871	41398603.581322	15	429.1411	9.11283e-05	3.05044e-04
2015/03/01	20:30:08	ok	ok	428.9260	58.008	0.027366	22.36	59.787	11.819	39913426.728617	15	428.8062	8.94820e-05	3.38825e-04
2015/03/01	20:35:07	ok	ok	429.0380	58.023	0.027366	22.54	59.968	11.978	39620763.741845	15	428.9348	8.95490e-05	3.44153e-04
2015/03/01	20:40:07	ok	ok	429.1080	58.031	0.027366	22.73	59.937	12.103	37434367.775403	15	429.0284	8.91201e-05	3.27761e-04
2015/03/01	20:45:07	--	ok	429.3880	58.058	0.027366	23.42	58.847	12.360	38950781.090979	15	429.3022	9.01875e-05	3.51138e-04
2015/03/01	20:45:20	ok	ok	428.8660	57.970	0.027344	23.34	58.804	12.295	41586993.552344	15	428.7907	8.64388e-05	4.87371e-04
2015/03/01	20:50:19	ok	ok	429.0820	58.030	0.027344	23.94	58.403	12.634	43434437.293402	15	428.9981	8.97928e-05	3.56945e-04
2015/03/01	20:55:19	--	ok	429.2680	58.044	0.027344	24.28	58.176	12.830	39797712.169155	15	429.1499	8.96237e-05	3.65477e-04
2015/03/01	20:55:33	ok	ok	428.8440	57.953	0.02733	24.27	57.989	12.782	42097888.469838	15	428.7467	9.02301e-05	3.51342e-04
2015/03/01	21:00:32	ok	ok	429.0060	58.015	0.02733	24.53	57.966	12.966	39915688.554267	15	428.9459	8.92122e-05	3.41883e-04
2015/03/01	21:05:32	ok	ok	429.1440	58.040	0.02733	24.77	57.848	13.115	42348823.601159	15	429.0547	8.88675e-05	3.51490e-04
2015/03/01	21:10:32	--	ok	429.2280	58.051	0.02733	24.93	57.748	13.211	38982283.695236	15	429.1655	8.84011e-05	3.29530e-04
2015/03/01	21:10:45	ok	ok	428.9220	57.952	0.027317	24.89	57.680	13.166	38600193.257627	15	428.7888	8.97819e-05	3.75069e-04
2015/03/01	21:15:44	--	ok	429.2740	58.058	0.027317	25.66	56.986	13.582	40886606.158650	15	429.2000	8.84981e-05	3.41140e-04
2015/03/01	21:15:57	ok	ok	428.8000	57.900	0.027302	25.64	56.889	13.544	43931571.793241	14	428.6833	9.02554e-05	3.29467e-04
2015/03/01	21:20:56	ok	ok	429.1080	58.018	0.027302	26.19	56.752	13.932	46995535.445261	15	429.0202	8.95786e-05	3.54797e-04
2015/03/01	21:25:56	--	ok	429.2400	58.049	0.027302	26.53	56.614	14.164	48626968.087832	15	429.2687	8.46472e-05	5.01692e-04
2015/03/01	21:26:09	ok	ok	428.8780	57.895	0.027289	26.47	56.511	14.091	47243612.610902	14	428.7783	9.03473e-05	3.37687e-04
2015/03/01	21:31:08	ok	ok	429.0720	58.013	0.027289	26.82	56.438	14.349	47146538.677585	15	429.0278	8.92940e-05	4.68875e-04
2015/03/01	21:36:08	ok	ok	429.1900	58.031	0.027289	27.04	56.407	14.517	46413376.154228	15	429.1379	8.89399e-05	3.54179e-04
2015/03/01	21:41:08	--	ok	429.2860	58.067	0.027289	27.29	56.161	14.655	42701483.741513	15	429.1988	8.91640e-05	3.27499e-04
2015/03/01	21:41:22	ok	ok	428.9040	57.882	0.027273	27.18	56.050	14.538	46105322.635157	14	428.8138	8.90727e-05	3.50466e-04
2015/03/01	21:46:21	--	ok	429.3540	58.085	0.027273	28.40	54.837	15.211	43504131.797431	15	429.2800	8.65329e-05	3.76502e-04
2015/03/01	21:46:35	ok	ok	428.8080	57.846	0.027253	28.33	54.637	15.098	46324857.829871	14	428.7418	8.59207e-05	4.60222e-04
2015/03/01	21:51:34	ok	ok	429.0820	57.996	0.027253	28.80	54.736	15.519	39741595.042380	14	429.0099	8.72726e-05	3.25837e-04
2015/03/01	21:56:34	--	ok	429.2600	58.046	0.027253	29.19	54.569	15.804	37108689.661331	14	429.1134	8.85915e-05	3.51726e-04
2015/03/01	21:56:48	--	ok	428.7600	57.849	0.027239	28.97	54.728	15.661	38783261.835548	14	428.6473	8.71017e-05	3.51877e-04
2015/03/01	21:57:01	ok	ok	428.8120	57.856	0.027252	28.68	55.416	15.609	42974178.957526	14	428.6736	8.73123e-05	3.40304e-04
2015/03/01	22:02:00	--	ok	429.3580	58.071	0.027252	29.47	54.545	16.040	43546652.507147	13	429.1954	8.65859e-05	3.18281e-04
2015/03/01	22:02:13	--	ok	428.7720	57.855	0.027232	29.38	54.468	15.939	38170085.178118	14	428.6643	8.62056e-05	3.46493e-04
2015/03/01	22:02:27	--	ok	428.7400	57.858	0.027245	29.08	55.125	15.870	40746434.073176	14	428.6456	8.75332e-05	3.35993e-04
2015/03/01	22:02:40	ok	ok	428.9800	57.914	0.027259	28.84	55.692	15.824	51067006.218843	14	428.8868	8.74419e-05	3.41609e-04
2015/03/01	22:07:39	--	ok	429.5800	58.122	0.027259	29.82	54.467	16.324	49889069.361625	13	429.4811	8.64877e-05	2.94001e-04
2015/03/01	22:07:53	--	ok	428.7400	57.855	0.027227	29.64	54.473	16.167	41840605.398806	14	428.6540	8.59845e-05	3.48743e-04
2015/03/01	22:08:06	--	ok	428.7580	57.859	0.027241	29.35	55.100	16.097	45884054.730826	14	428.7008	8.43562e-05	3.69711e-04
2015/03/01	22:08:19	ok	ok	428.9400	57.900	0.027255	29.15	55.705	16.098	52269158.986663	14	428.8637	8.73689e-05	3.33561e-04
2015/03/01	22:13:18	--	ok	429.7020	58.129	0.027255	30.36	53.840	16.614	57315300.070625	13	429.6399	8.41834e-05	2.97630e-04
2015/03/01	22:13:32	--	ok	428.7580	57.852	0.027215	30.27	53.860	16.540	51132160.486375	14	428.6314	8.33588e-05	3.05523e-04
2015/03/01	22:13:45	--	ok	428.7080	57.858	0.027228	29.93	54.514	16.436	45579875.916462	14	428.6070	8.50846e-05	2.80514e-04
2015/03/01	22:13:58	ok	ok	428.9520	57.893	0.027245	29.62	55.202	16.366	49405458.611485	14	428.9389	8.26582e-05	3.80344e-04
2015/03/01	22:18:57	--	ok	429.7460	58.139	0.027245	31.10	53.142	17.065	53743376.194754	15	429.7634	8.20787e-05	4.77874e-04
2015/03/01	22:19:11	--	ok	428.7260	57.855	0.027202	30.97	53.156	16.951	50843586.012624	14	428.6309	8.42370e-05	2.93135e-04
2015/03/01	22:19:24	--	ok	428.7460	57.861	0.027218	30.63	53.910	16.880	51847537.354057	14	428.6347	8.44256e-05	2.90898e-04
2015/03/01	22:19:37	ok	ok	428.9640	57.875	0.027232	30.40	54.644	16.899	67474087.640318	13	428.9031	8.35270e-05	3.33110e-04
2015/03/01	22:24:36	--	ok	429.7000	58.128	0.027232	31.60	52.856	17.434	63576648.521505	15	429.6503	8.35062e-05	3.61974e-04
2015/03/01	22:24:49	--	ok	428.7680	57.842	0.027192	31.44	52.899	17.300	56393136.836820	14	428.7093	8.10285e-05	3.72202e-04
2015/03/01	22:25:03	--	ok	428.6880	57.857	0.027205	31.05	53.680	17.192	58109433.433396	14	428.6219	8.22976e-05	3.30327e-04
2015/03/01	22:25:16	ok	ok	428.9760	57.879	0.027223	30.79	54.412	17.184	57783812.338899	14	428.8611	8.37204e-05	3.12303e-04
2015/03/01	22:30:15	--	ok	429.6280	58.111	0.027223	31.91	52.705	17.675	50739176.305056	14	429.5938	8.08014e-05	3.72249e-04
2015/03/01	22:30:28	--	ok	428.7160	57.843	0.027187	31.76	52.717	17.538	53868523.899619	14	428.6131	8.34878e-05	2.78344e-04
2015/03/01	22:30:41	--	ok	428.7560	57.868	0.027203	31.34	53.560	17.422	54754810.363825	14	428.6565	8.34686e-05	2.83580e-04
2015/03/01	22:30:55	ok	ok	428.9380	57.881	0.027217	31.10	54.360	17.456	57525071.964508	14	428.8479	8.42278e-05	2.90702e-04
2015/03/01	22:35:54	--	ok	429.5760	58.099	0.027217	32.29	52.563	17.988	56451436.353200	14	429.5840	8.01569e-05	3.35965e-04
2015/03/01	22:36:07	--	ok	428.7880	57.865	0.027184	32.21	52.488	17.886	59209594.079922	15	428.7508	8.09255e-05	4.10061e-04
2015/03/01	22:36:20	--	ok	428.7320	57.862	0.027195	31.76	53.232	17.709	59802700.274188	14	428.6588	8.17336e-05	3.50867e-04
2015/03/01	22:36:33	ok	ok	428.9120	57.887	0.027211	31.43	54.118	17.689	51575658.199485	13	428.8335	8.49245e-05	2.64789e-04
2015/03/01	22:41:33	--	ok	429.5540	58.071	0.027211	32.59	52.475	18.246	53039975.379554	14	429.4712	8.31226e-05	2.94914e-04
2015/03/01	22:41:47	--	ok	428.7460	57.867	0.027179	32.44	52.455	18.094	56538167.515941	13	428.6976	8.15570e-05	3.15321e-04
2015/03/01	22:42:00	--	ok	428.7260	57.865	0.027193	32.02	53.075	17.903	51606797.168712	13	428.6395	8.51261e-05	2.48058e-04
2015/03/01	22:42:13	ok	ok	428.9420	57.895	0.027209	31.74	53.968	17.935	47632746.614305	13	428.8807	8.42412e-05	2.46756e-04
2015/03/01	22:47:13	--	ok	429.8120	58.160	0.027209	33.48	51.557	18.791	48580487.274491	15	429.7577	8.10159e-05	3.23276e-04
2015/03/01	22:47:27	--	ok	428.6340	57.832	0.027162	33.26	51.755	18.646	45846930.895551	13	428.5209	8.29096e-05	2.64724e-04
2015/03/01	22:47:40	--	ok	428.7780	57.879	0.027183	32.86	52.576	18.545	49949446.538350	13	428.6794	8.21570e-05	2.82048e-04
2015/03/01	22:47:53	ok	ok	428.8860	57.901	0.027196	32.60	53.348	18.559	45762901.695465	13	428.7410	8.57147e-05	3.23491e-04
2015/03/01	22:52:52	--	ok	429.6700	58.094	0.027196	33.99	51.527	19.291	42886418.507456	14	429.5901	8.25297e-05	2.51398e-04
2015/03/01	22:53:05	--	ok	428.6580	57.803	0.027157	33.74	51.754	19.123	45788475.975993	13	428.5237	8.28647e-05	2.57246e-04
2015/03/01	22:53:18	--	ok	428.6520	57.863	0.027176	33.30	52.571	18.980	46261912.282680	13	428.5709	8.36129e-05	2.28173e-04
2015/03/01	22:53:32	ok	ok	428.9860	57.913	0.027197	33.05	53.538	19.075	46371067.793278	13	428.8894	8.39143e-05	2.33705e-04
2015/03/01	22:58:31	--	ok	429.7440	58.136	0.027197	34.43	51.422	19.701	48884787.150740	13	429.7307	8.02934e-05	3.38857e-04
2015/03/01	22:58:44	--	ok	428.6520	57.768	0.027153	34.24	51.528	19.546	52686736.248361	13	428.5598	8.06093e-05	3.72338e-04
2015/03/01	22:58:57	--	ok	428.6880	57.860	0.027173	33.86	52.322	19.455	55396394.463926	13	428.6114	8.12811e-05	3.41929e-04
2015/03/01	22:59:10	ok	ok	428.9660	57.916	0.027192	33.51	53.246	19.438	55941429.497533	13	428.8590	8.29336e-05	2.45949e-04
2015/03/01	23:04:10	--	ok	429.6820	58.066	0.027192	34.64	51.548	19.968	56632050.967647	13	429.5974	8.18762e-05	2.45748e-04
2015/03/01	23:04:23	--	ok	428.5860	57.795	0.027152	34.40	51.712	19.781	56514143.075990	13	428.5293	8.06501e-05	3.26835e-04
2015/03/01	23:04:36	--	ok	428.7280	57.878	0.027176	33.96	52.595	19.660	49925267.339142	13	428.6330	8.40113e-05	2.22801e-04
2015/03/01	23:04:49	ok	ok	429.0000	57.920	0.027192	33.68	53.399	19.669	68090316.382626	13	428.9476	7.99176e-05	3.66269e-04
2015/03/01	23:09:49	--	ok	429.6660	58.080	0.027192	34.95	51.524	20.284	67518989.482887	13	429.6688	8.05418e-05	3.06779e-04
2015/03/01	23:10:02	--	ok	428.6280	57.778	0.027153	34.74	51.496	20.052	61633094.446978	13	428.4943	8.29010e-05	2.47802e-04
2015/03/01	23:10:16	--	ok	428.6880	57.852	0.027174	34.23	52.632	19.954	67562603.083770	13	428.5940	8.27067e-05	2.31910e-04
2015/03/01	23:10:29	ok	ok	428.9880	57.928	0.027192	33.95	53.371	19.940	71711563.979046	13	428.9296	8.20420e-05	2.77115e-04
2015/03/01	23:15:28	--	ok	429.8820	58.139	0.027192	35.65	50.929	20.793	49917465.927800	13	429.7974	8.12742e-05	2.66162e-04
2015/03/01	23:15:41	--	ok	428.4860	57.705	0.027141	35.42	51.128	20.627	51453078.314989	14	428.3589	8.30835e-05	2.23049e-04
2015/03/01	23:15:55	--	ok	428.7860	57.866	0.027171	34.96	52.144	20.539	51486965.366745	14	428.6639	8.28179e-05	2.01110e-04
2015/03/01	23:16:08	ok	ok	428.9580	57.915	0.027183	34.68	52.985	20.567	50800566.844410	14	428.8510	8.25915e-05	2.38906e-04
2015/03/01	23:21:07	--	ok	429.7820	58.061	0.027183	36.25	50.712	21.358	49839498.229102	14	429.6826	8.04222e-05	2.61078e-04
2015/03/01	23:21:20	--	ok	428.5060	57.719	0.027137	35.98	50.906	21.143	51918039.832238	15	428.3659	8.45475e-05	3.73562e-04
2015/03/01	23:21:33	--	ok	428.7700	57.833	0.027166	35.51	51.957	21.059	59206671.827247	14	428.6643	8.14104e-05	2.67604e-04
2015/03/01	23:21:46	ok	ok	428.9920	57.899	0.027179	35.12	52.784	20.965	60439810.427285	14	428.9326	8.03463e-05	4.12387e-04
2015/03/01	23:26:46	--	ok	429.6480	58.013	0.027179	36.58	50.557	21.659	52364520.173462	14	429.5849	7.98180e-05	2.66630e-04
2015/03/01	23:27:00	--	ok	428.6120	57.731	0.027141	36.39	50.763	21.535	55452619.592011	14	428.4583	8.40014e-05	3.12270e-04
2015/03/01	23:27:13	--	ok	428.6920	57.797	0.027164	35.95	51.623	21.407	54639240.373703	13	428.5825	8.29285e-05	2.23258e-04
2015/03/01	23:27:26	ok	ok	428.9940	57.894	0.027182	35.57	52.519	21.354	57913391.819513	14	428.8840	8.21336e-05	2.14705e-04
2015/03/01	23:32:25	--	ok	429.6460	58.010	0.027182	36.96	50.409	22.021	56393173.551354	15	429.5896	8.01635e-05	2.55756e-04
2015/03/01	23:32:38	--	ok	428.5780	57.714	0.027144	36.77	50.549	21.868	58322155.472803	14	428.4560	8.37641e-05	3.10001e-04
2015/03/01	23:32:51	--	ok	428.7420	57.783	0.027169	36.33	51.476	21.770	62665933.373978	14	428.6467	8.13514e-05	2.68674e-04
2015/03/01	23:33:04	ok	ok	428.9340	57.862	0.027184	35.95	52.374	21.719	58537695.447832	13	428.8427	8.15320e-05	2.28995e-04
2015/03/01	23:38:04	--	ok	429.5800	57.997	0.027184	37.21	50.276	22.247	53977363.141539	14	429.4837	8.25025e-05	2.58375e-04
2015/03/01	23:38:17	--	ok	428.6380	57.717	0.02715	36.97	50.377	22.019	64045657.588595	14	428.5748	8.04959e-05	3.44823e-04
2015/03/01	23:38:30	--	ok	428.6540	57.754	0.027171	36.52	51.370	21.939	61282195.542098	12	428.5677	8.17930e-05	2.30914e-04
2015/03/01	23:38:43	ok	ok	429.0280	57.869	0.027191	36.13	52.203	21.850	70081834.401314	14	428.9235	8.15424e-05	2.47934e-04
2015/03/01	23:43:43	--	ok	429.6080	58.007	0.027191	37.43	50.173	22.453	59116634.861877	13	429.5459	8.13385e-05	2.04280e-04
2015/03/01	23:43:56	--	ok	428.6420	57.720	0.027155	37.31	50.190	22.323	61597492.044806	14	428.5273	8.22860e-05	2.52032e-04
2015/03/01	23:44:09	--	ok	428.7000	57.772	0.027176	36.72	51.397	22.177	63205371.364494	14	428.5630	8.30458e-05	3.18192e-04
2015/03/01	23:44:22	ok	ok	428.9220	57.835	0.027194	36.40	52.075	22.103	61954442.000286	14	428.7806	8.35506e-05	2.75519e-04
2015/03/01	23:49:22	--	ok	429.5540	57.997	0.027194	37.72	50.078	22.745	58959617.532675	14	429.4350	8.22028e-05	2.35494e-04
2015/03/01	23:49:35	--	ok	428.6440	57.716	0.027161	37.41	50.236	22.458	63668790.234969	13	428.4789	8.31767e-05	3.31439e-04
2015/03/01	23:49:48	--	ok	428.6800	57.749	0.027182	37.09	51.215	22.523	67118403.748856	13	428.5762	8.16130e-05	2.31937e-04
2015/03/01	23:50:01	ok	ok	428.9520	57.819	0.027201	36.66	52.011	22.373	64543679.666583	13	428.8294	8.33999e-05	2.94181e-04
2015/03/01	23:55:01	--	ok	429.5520	58.000	0.027201	37.96	49.976	22.979	61255974.388437	14	429.5110	8.02679e-05	2.56214e-04
2015/03/01	23:55:14	--	ok	428.6840	57.730	0.027169	37.73	50.079	22.758	70758297.775968	13	428.5923	8.01318e-05	2.66679e-04
2015/03/01	23:55:28	--	ok	428.6520	57.736	0.027187	37.18	51.095	22.575	71976217.996562	13	428.5729	8.00614e-05	2.70848e-04
2015/03/01	23:55:41	ok	ok	428.9080	57.799	0.027208	36.90	51.945	22.623	67314760.171784	14	428.7886	8.35782e-05	3.20236e-04
2015/03/02	00:00:40	--	ok	429.5140	57.996	0.027208	37.99	49.980	23.016	60112871.782655	14	429.4727	7.99398e-05	2.69422e-04
2015/03/02	00:00:53	--	ok	428.7040	57.724	0.027177	37.68	50.271	22.786	71835853.419385	13	428.6034	7.98382e-05	2.75950e-04
2015/03/02	00:01:06	--	ok	428.6340	57.734	0.027195	37.28	51.174	22.726	71821242.645792	13	428.5266	8.18679e-05	2.49535e-04
2015/03/02	00:01:20	ok	ok	428.9360	57.788	0.027217	36.87	52.039	22.629	69189595.867713	13	428.8846	7.96332e-05	2.66013e-04
2015/03/02	00:06:19	--	ok	429.5000	57.987	0.027217	38.06	49.856	23.041	58818793.734901	15	429.4149	8.24200e-05	2.39560e-04
2015/03/02	00:06:32	--	ok	428.5960	57.715	0.027187	37.74	50.245	22.845	65147254.787532	13	428.4950	8.18661e-05	2.59722e-04
2015/03/02	00:06:45	--	ok	428.7760	57.737	0.027211	37.35	51.183	22.812	76286739.792525	14	428.6613	8.18588e-05	2.36865e-04
2015/03/02	00:06:59	ok	ok	428.8860	57.762	0.027224	37.00	52.024	22.774	69618080.053825	13	428.7604	8.30433e-05	3.05080e-04
2015/03/02	00:11:58	--	ok	429.5640	57.990	0.027224	38.27	49.784	23.255	56920272.942072	14	429.4903	8.01925e-05	2.34651e-04
2015/03/02	00:12:11	--	ok	428.6040	57.720	0.027191	38.04	49.986	23.078	73227828.874702	14	428.4893	8.29287e-05	2.52695e-04
2015/03/02	00:12:24	--	ok	428.6860	57.733	0.027214	37.71	50.703	23.018	69581024.774082	14	428.5670	8.34438e-05	3.15964e-04
2015/03/02	00:12:38	ok	ok	428.9340	57.772	0.027233	37.32	51.574	22.950	68361053.604802	13	428.8037	8.29805e-05	2.91715e-04
2015/03/02	00:17:37	--	ok	429.6400	57.985	0.027233	38.45	49.575	23.370	58255787.669068	14	429.5404	8.07744e-05	2.46938e-04
2015/03/02	00:17:50	--	ok	428.4740	57.708	0.027195	38.18	49.805	23.159	71438277.205519	13	428.3915	8.09929e-05	2.46889e-04
2015/03/02	00:18:03	ok	ok	428.8160	57.745	0.027226	37.78	50.712	23.104	76488358.797494	14	428.7800	7.95617e-05	4.02157e-04
2015/03/02	00:23:03	--	ok	429.3300	57.892	0.027226	38.58	49.525	23.502	63621664.721017	14	429.2492	8.10574e-05	2.31992e-04
2015/03/02	00:23:16	--	ok	428.6680	57.722	0.027206	38.28	49.818	23.283	76135966.188728	13	428.5400	8.06765e-05	2.73419e-04
2015/03/02	00:23:29	--	ok	428.6580	57.728	0.027226	37.80	50.978	23.249	78211593.400924	13	428.5366	8.08582e-05	2.65821e-04
2015/03/02	00:23:43	ok	ok	428.9560	57.748	0.027246	37.50	51.696	23.218	68622573.179349	14	428.8468	8.24656e-05	2.49156e-04
2015/03/02	00:28:42	--	ok	429.5100	57.955	0.027246	38.67	49.470	23.583	62150938.429316	14	429.3899	8.24892e-05	3.22285e-04
2015/03/02	00:28:55	--	ok	428.6880	57.727	0.027216	38.43	49.705	23.408	71210167.370921	14	428.5993	8.17558e-05	2.47614e-04
2015/03/02	00:29:08	--	ok	428.6080	57.730	0.027234	37.96	50.637	23.283	73625971.340862	13	428.5280	8.10166e-05	2.43740e-04
2015/03/02	00:29:22	ok	ok	428.9740	57.751	0.027258	37.64	51.517	23.304	69544317.817834	14	428.8814	8.27578e-05	2.22899e-04
2015/03/02	00:34:21	--	ok	429.6400	57.958	0.027258	38.75	49.480	23.684	61298968.224194	14	429.5559	8.04420e-05	2.33136e-04
2015/03/02	00:34:34	--	ok	428.5720	57.703	0.02722	38.53	49.552	23.455	82862190.027708	13	428.5122	7.82306e-05	3.08191e-04
2015/03/02	00:34:47	--	ok	428.7000	57.730	0.027245	38.13	50.460	23.404	72244934.729171	14	428.6040	8.23796e-05	2.26464e-04
2015/03/02	00:35:01	ok	ok	428.9540	57.742	0.027263	37.76	51.303	23.349	72147294.490976	14	428.8491	8.19196e-05	2.39997e-04
2015/03/02	00:40:00	--	ok	429.5260	57.925	0.027263	38.79	49.418	23.702	61747227.239362	14	429.4648	8.11711e-05	2.38647e-04
2015/03/02	00:40:13	--	ok	428.6580	57.708	0.027232	38.50	49.647	23.464	75600312.621772	13	428.5782	8.02793e-05	2.32410e-04
2015/03/02	00:40:27	--	ok	428.6620	57.727	0.027252	38.04	50.647	23.383	78522093.032828	13	428.6222	7.84467e-05	3.03017e-04
2015/03/02	00:40:40	ok	ok	429.0040	57.745	0.027272	37.66	51.520	23.329	65050529.543474	14	428.9087	8.20296e-05	2.36928e-04
2015/03/02	00:45:39	--	ok	429.6280	57.927	0.027272	38.98	49.210	23.831	60705760.407008	15	429.5367	7.99822e-05	2.44877e-04
2015/03/02	00:45:52	--	ok	428.5460	57.688	0.027235	38.77	49.283	23.613	70998599.417905	14	428.4570	8.12752e-05	2.53274e-04
2015/03/02	00:46:06	--	ok	428.7320	57.729	0.027262	38.34	50.289	23.575	69825622.591172	14	428.6321	8.21426e-05	2.51520e-04
2015/03/02	00:46:19	ok	ok	428.9520	57.738	0.027278	37.93	51.160	23.488	69334512.482025	14	428.8428	8.14629e-05	2.44760e-04
2015/03/02	00:51:18	--	ok	429.6080	57.894	0.027278	39.07	49.188	23.929	58317328.058200	15	429.4559	8.13808e-05	3.27520e-04
2015/03/02	00:51:31	--	ok	428.5500	57.658	0.027241	38.73	49.444	23.643	87574026.101535	14	428.4885	7.93802e-05	3.48995e-04
2015/03/02	00:51:45	--	ok	428.7060	57.724	0.027268	38.28	50.447	23.577	78912228.436301	13	428.5981	8.06096e-05	2.49348e-04
2015/03/02	00:51:58	ok	ok	428.9540	57.740	0.027286	37.98	51.265	23.596	74263021.268449	13	428.8658	8.05160e-05	2.35417e-04
2015/03/02	00:56:57	--	ok	429.5780	57.902	0.027286	39.10	49.125	23.934	58355999.402069	15	429.4476	8.14558e-05	3.00971e-04
2015/03/02	00:57:10	--	ok	428.5860	57.692	0.027251	38.93	49.270	23.799	75124809.883484	13	428.5043	7.96283e-05	2.53463e-04
2015/03/02	00:57:24	--	ok	428.6920	57.718	0.027276	38.39	50.295	23.638	75603741.866792	13	428.6025	8.04167e-05	2.48735e-04
2015/03/02	00:57:37	ok	ok	428.9540	57.741	0.027294	38.02	51.172	23.601	70917445.566272	13	428.8916	8.10373e-05	2.37167e-04
2015/03/02	01:02:36	--	ok	429.5480	57.871	0.027294	39.18	49.102	24.020	62514032.166815	15	429.4871	7.99870e-05	2.21857e-04
2015/03/02	01:02:50	--	ok	428.6420	57.678	0.027262	38.93	49.370	23.847	73164780.898547	13	428.5775	7.99897e-05	2.62069e-04
2015/03/02	01:03:03	--	ok	428.6420	57.698	0.027283	38.37	50.491	23.706	71264419.018457	14	428.5657	8.12791e-05	2.52377e-04
2015/03/02	01:03:16	ok	ok	428.9720	57.737	0.027304	38.11	51.184	23.715	69911027.745420	13	428.9126	8.01622e-05	2.44342e-04
2015/03/02	01:08:15	--	ok	429.6300	57.874	0.027304	39.21	48.939	23.977	61971070.485047	15	429.5015	8.10394e-05	2.91289e-04
2015/03/02	01:08:29	--	ok	428.5820	57.647	0.027267	38.90	49.266	23.761	79509634.062381	13	428.5192	7.95673e-05	2.59466e-04
2015/03/02	01:08:42	--	ok	428.6560	57.699	0.027291	38.41	50.364	23.694	76458764.587733	14	428.5838	8.17243e-05	2.45325e-04
2015/03/02	01:08:55	ok	ok	428.9920	57.733	0.027312	38.16	50.959	23.671	72151223.868898	13	428.9278	8.02851e-05	2.37229e-04
2015/03/02	01:13:54	--	ok	429.6020	57.850	0.027312	39.22	48.941	23.990	61348989.275501	14	429.5258	8.08381e-05	2.44480e-04
2015/03/02	01:14:07	--	ok	428.5500	57.592	0.027276	38.97	49.308	23.866	81167982.035039	13	428.4718	8.02710e-05	2.62013e-04
2015/03/02	01:14:21	--	ok	428.7500	57.697	0.027303	38.47	50.239	23.708	74356117.052506	14	428.7206	8.01413e-05	2.80671e-04
2015/03/02	01:14:34	ok	ok	428.9620	57.723	0.027318	38.13	51.087	23.694	71302131.592330	13	428.8626	7.99648e-05	2.45055e-04
2015/03/02	01:19:33	--	ok	429.6000	57.822	0.027318	39.28	48.881	24.033	62678110.188619	13	429.6246	7.73964e-05	3.23810e-04
2015/03/02	01:19:46	--	ok	428.5100	57.574	0.027282	39.04	49.118	23.858	81310761.960162	14	428.4494	8.17325e-05	2.55191e-04
2015/03/02	01:20:00	--	ok	428.7620	57.692	0.027311	38.62	49.994	23.772	73287674.280839	14	428.7093	8.11794e-05	2.54345e-04
2015/03/02	01:20:13	ok	ok	428.9560	57.721	0.027325	38.22	50.934	23.732	83197307.353827	13	428.9386	7.60562e-05	4.43282e-04
2015/03/02	01:25:12	--	ok	429.5860	57.799	0.027325	39.39	48.962	24.207	66532934.904818	13	429.5996	7.62190e-05	2.86408e-04
2015/03/02	01:25:25	--	ok	428.5840	57.545	0.02729	39.17	49.001	23.959	80602724.960013	13	428.5314	7.99147e-05	2.67881e-04
2015/03/02	01:25:39	--	ok	428.7480	57.676	0.027315	38.68	50.068	23.880	76498402.259546	14	428.6468	8.07691e-05	2.53480e-04
2015/03/02	01:25:52	ok	ok	428.9140	57.706	0.02733	38.37	50.854	23.876	70337323.480679	14	428.8399	8.10820e-05	2.43711e-04
2015/03/02	01:30:51	--	ok	429.5980	57.785	0.02733	39.49	48.841	24.269	61723492.838715	13	429.5677	7.74629e-05	2.54869e-04
2015/03/02	01:31:04	--	ok	428.5480	57.608	0.027294	39.28	48.915	24.050	81786568.234129	13	428.5246	7.95147e-05	2.52773e-04
2015/03/02	01:31:17	--	ok	428.7400	57.669	0.027321	38.89	49.763	23.989	76865007.243725	14	428.6489	8.11184e-05	2.47845e-04
2015/03/02	01:31:30	ok	ok	428.9320	57.702	0.027337	38.47	50.504	23.833	70338549.544586	14	428.8570	8.14220e-05	2.36615e-04
2015/03/02	01:36:30	--	ok	429.5840	57.790	0.027337	39.58	48.719	24.319	68090214.427122	14	429.5728	7.82669e-05	2.83826e-04
2015/03/02	01:36:44	--	ok	428.6060	57.535	0.027302	39.14	48.864	23.855	85489446.228725	13	428.5934	7.78042e-05	3.70997e-04
2015/03/02	01:36:57	--	ok	428.6840	57.632	0.027325	38.83	49.888	23.976	89961112.093807	14	428.6436	7.97723e-05	3.69374e-04
2015/03/02	01:37:10	ok	ok	428.9600	57.694	0.027344	38.49	50.573	23.889	79213189.942819	14	428.8655	8.08324e-05	2.37513e-04
2015/03/02	01:42:09	--	ok	429.5740	57.779	0.027344	39.44	48.701	24.139	66565891.695678	13	429.5295	7.81809e-05	2.25639e-04
2015/03/02	01:42:22	--	ok	428.5860	57.533	0.02731	39.26	48.879	24.008	86696604.108806	14	428.5416	7.90767e-05	3.67413e-04
2015/03/02	01:42:36	--	ok	428.7180	57.617	0.027334	38.75	49.944	23.906	76586892.021785	14	428.6386	8.08676e-05	2.50196e-04
2015/03/02	01:42:49	ok	ok	428.9180	57.687	0.027351	38.40	50.693	23.837	68793141.603235	14	428.8511	8.17417e-05	2.40905e-04
2015/03/02	01:47:48	--	ok	429.5960	57.777	0.027351	39.56	48.650	24.260	64556682.102982	14	429.5924	7.82731e-05	3.23928e-04
2015/03/02	01:48:01	--	ok	428.5780	57.522	0.027316	39.38	48.661	24.046	82913261.078371	14	428.5328	8.06605e-05	2.48201e-04
2015/03/02	01:48:14	--	ok	428.7700	57.639	0.027341	38.88	49.629	23.912	75429143.998168	14	428.6926	8.04275e-05	2.43391e-04
2015/03/02	01:48:27	ok	ok	428.9120	57.660	0.027355	38.48	50.439	23.814	78499521.049367	14	428.8542	8.02141e-05	3.27963e-04
2015/03/02	01:53:27	--	ok	429.5120	57.767	0.027355	39.55	48.715	24.280	63733720.899938	13	429.4727	8.07370e-05	3.38153e-04
2015/03/02	01:53:41	--	ok	428.6820	57.565	0.027324	39.44	48.768	24.172	86964675.168173	13	428.6788	7.63796e-05	4.18319e-04
2015/03/02	01:53:54	--	ok	428.6120	57.583	0.027343	38.96	49.440	23.918	82067794.922357	14	428.5834	8.13116e-05	2.52725e-04
2015/03/02	01:54:07	ok	ok	428.9860	57.677	0.027366	38.52	50.444	23.865	82872419.106412	13	428.9453	7.81089e-05	3.30068e-04
2015/03/02	01:59:06	--	ok	429.6700	57.774	0.027366	39.57	48.584	24.239	69400022.061907	14	429.6056	7.94300e-05	2.21816e-04
2015/03/02	01:59:19	--	ok	428.4920	57.493	0.027326	39.30	48.851	24.042	75778756.685956	13	428.4591	7.93432e-05	2.48985e-04
2015/03/02	01:59:32	--	ok	428.7760	57.600	0.027356	38.77	49.814	23.868	77462830.254098	14	428.6746	8.10601e-05	2.46447e-04
2015/03/02	01:59:45	ok	ok	428.9680	57.665	0.02737	38.42	50.696	23.862	77286391.317134	14	428.9256	7.95217e-05	3.31323e-04
2015/03/02	02:04:45	--	ok	429.5860	57.763	0.02737	39.67	48.463	24.301	64897342.166690	14	429.5270	7.99690e-05	2.24109e-04
2015/03/02	02:04:58	--	ok	428.5540	57.501	0.027335	39.40	48.663	24.071	78417183.806931	13	428.5175	8.00664e-05	2.59590e-04
2015/03/02	02:05:12	--	ok	428.7440	57.575	0.027361	39.02	49.447	23.994	73424116.833875	14	428.6744	8.12816e-05	2.45109e-04
2015/03/02	02:05:25	ok	ok	428.9540	57.640	0.027377	38.65	50.229	23.921	77439598.050939	14	428.8782	8.13170e-05	2.60035e-04
2015/03/02	02:10:24	--	ok	429.5880	57.757	0.027377	39.63	48.525	24.283	64874721.889211	14	429.4622	8.16519e-05	3.67791e-04
2015/03/02	02:10:37	--	ok	428.6200	57.497	0.027342	39.44	48.668	24.123	83577713.415643	14	428.5274	8.22841e-05	2.66064e-04
2015/03/02	02:10:50	--	ok	428.6860	57.533	0.027364	38.89	49.531	23.877	92765245.104908	13	428.6901	7.67111e-05	4.09407e-04
2015/03/02	02:11:03	ok	ok	428.9700	57.614	0.027383	38.59	50.387	23.923	77797395.470434	14	428.8593	8.10558e-05	2.53472e-04
2015/03/02	02:16:03	--	ok	429.6420	57.764	0.027383	39.75	48.406	24.371	71260635.041242	14	429.6410	7.77240e-05	3.62874e-04
2015/03/02	02:16:16	--	ok	428.5500	57.485	0.027345	39.52	48.378	24.076	74086145.553320	13	428.4839	7.95221e-05	2.48268e-04
2015/03/02	02:16:29	--	ok	428.6780	57.568	0.027371	39.08	49.388	24.038	69008539.575670	14	428.6061	8.14097e-05	2.62645e-04
2015/03/02	02:16:42	ok	ok	428.9740	57.624	0.027391	38.66	50.330	23.981	68719911.363043	14	428.9046	8.10613e-05	2.57063e-04
2015/03/02	02:21:42	--	ok	429.6900	57.763	0.027391	39.69	48.399	24.293	63615170.857462	13	429.6225	7.86682e-05	2.24700e-04
2015/03/02	02:21:55	--	ok	428.5440	57.490	0.027349	39.49	48.541	24.120	75436860.679779	13	428.4900	7.96592e-05	2.48715e-04
2015/03/02	02:22:09	--	ok	428.7040	57.538	0.027377	38.98	49.509	23.975	76835670.035231	14	428.6285	8.12985e-05	2.69750e-04
2015/03/02	02:22:22	ok	ok	428.9740	57.605	0.027394	38.68	50.266	23.975	70477611.466334	14	428.9310	7.97612e-05	3.31974e-04
2015/03/02	02:27:21	--	ok	429.6560	57.760	0.027394	39.81	48.280	24.381	61134308.091050	13	429.6648	7.64960e-05	2.88750e-04
2015/03/02	02:27:34	--	ok	428.6140	57.477	0.027355	39.55	48.482	24.164	79822330.055213	13	428.5468	7.98836e-05	2.62416e-04
2015/03/02	02:27:48	--	ok	428.6420	57.515	0.027378	39.07	49.420	24.042	85424229.332424	13	428.5606	7.97604e-05	2.55772e-04
2015/03/02	02:28:01	ok	ok	428.9820	57.597	0.0274	38.70	50.269	24.000	80324796.519921	14	428.9405	7.96907e-05	3.73190e-04
2015/03/02	02:33:00	--	ok	429.6100	57.759	0.0274	39.78	48.343	24.376	66625221.493039	14	429.5664	7.94792e-05	2.46603e-04
2015/03/02	02:33:13	--	ok	428.5640	57.486	0.027363	39.52	48.678	24.225	76807872.722645	13	428.5284	7.93768e-05	2.60772e-04
2015/03/02	02:33:26	--	ok	428.7640	57.537	0.027389	39.08	49.488	24.087	74669837.919635	13	428.7166	7.89943e-05	2.54269e-04
2015/03/02	02:33:40	ok	ok	428.8920	57.552	0.027403	38.72	50.205	23.994	90212326.405279	14	428.7873	8.21352e-05	2.65957e-04
2015/03/02	02:38:39	--	ok	429.5160	57.755	0.027403	39.75	48.306	24.320	70923720.954103	13	429.4585	8.05073e-05	2.67767e-04
2015/03/02	02:38:52	--	ok	428.6780	57.493	0.027372	39.54	48.547	24.184	78884913.591205	13	428.5866	7.96569e-05	2.63166e-04
2015/03/02	02:39:05	--	ok	428.6280	57.512	0.027391	39.08	49.488	24.087	67030635.474761	13	428.5840	7.98953e-05	2.49491e-04
2015/03/02	02:39:18	ok	ok	429.0000	57.603	0.027414	38.74	50.141	23.988	84371584.723380	14	428.9704	7.92311e-05	4.68613e-04
2015/03/02	02:44:18	--	ok	429.6940	57.761	0.027414	39.83	48.216	24.373	66052046.594794	13	429.5882	8.05731e-05	2.72407e-04
2015/03/02	02:44:31	--	ok	428.5700	57.479	0.027372	39.68	48.298	24.230	77038244.698031	13	428.4991	8.05558e-05	2.68003e-04
2015/03/02	02:44:44	--	ok	428.7040	57.504	0.027398	39.12	49.261	24.025	73028353.805651	13	428.6439	7.91815e-05	2.65578e-04
2015/03/02	02:44:57	ok	ok	428.9620	57.558	0.027416	38.72	50.139	23.963	80597767.245817	14	428.9116	7.98877e-05	3.42265e-04
2015/03/02	02:49:57	--	ok	429.6000	57.757	0.027416	39.90	48.224	24.463	63845807.898719	14	429.5579	7.99828e-05	2.25657e-04
2015/03/02	02:50:10	--	ok	428.6360	57.473	0.02738	39.60	48.521	24.245	72699620.911832	13	428.5543	7.98939e-05	2.59389e-04
2015/03/02	02:50:24	--	ok	428.6780	57.498	0.027401	39.22	49.273	24.153	78873139.693095	13	428.5900	8.00477e-05	2.65861e-04
2015/03/02	02:50:37	ok	ok	428.9420	57.561	0.027421	38.81	49.952	23.982	81502291.167913	13	428.8726	7.92547e-05	2.53532e-04
2015/03/02	02:55:36	--	ok	429.6500	57.752	0.027421	39.88	48.155	24.403	66234605.149184	14	429.5340	7.98291e-05	2.38074e-04
2015/03/02	02:55:49	--	ok	428.5580	57.468	0.027382	39.65	48.260	24.175	68293115.732589	13	428.4847	8.01076e-05	2.70118e-04
2015/03/02	02:56:02	--	ok	428.6840	57.502	0.027408	39.21	49.239	24.123	70026451.250057	13	428.6281	7.90545e-05	2.54762e-04
2015/03/02	02:56:16	ok	ok	428.9420	57.545	0.027427	38.79	49.916	23.941	61510060.539082	13	428.9330	7.74229e-05	3.38713e-04
2015/03/02	03:01:15	--	ok	429.6580	57.755	0.027427	39.88	48.055	24.352	55330641.189570	15	429.5641	8.03264e-05	3.24640e-04
2015/03/02	03:01:28	--	ok	428.5860	57.470	0.027388	39.53	48.513	24.155	56548698.763277	13	428.4930	7.95509e-05	2.65653e-04
2015/03/02	03:01:41	--	ok	428.1680	57.493	0.027412	39.12	49.394	24.090	43938281.911036	13	428.5332	8.25340e-05	3.60887e-04
2015/03/02	03:01:55	--	ok	429.4680	57.696	0.027463	38.72	50.271	24.026	67935046.994053	13	429.4468	7.70399e-05	3.75500e-04
2015/03/02	03:02:08	ok	ok	428.8580	57.530	0.027435	38.52	50.841	24.053	59904316.457669	14	428.7869	8.18763e-05	2.57147e-04
2015/03/02	03:07:07	--	ok	429.7120	57.760	0.027435	39.98	47.933	24.413	56277310.854331	14	429.6314	7.96612e-05	2.80803e-04
2015/03/02	03:07:20	--	ok	428.5760	57.465	0.027392	39.64	48.226	24.146	61372720.863861	13	428.4371	8.00668e-05	2.78578e-04
2015/03/02	03:07:33	--	ok	428.6740	57.489	0.027417	39.27	49.113	24.135	52785902.067844	13	428.5918	7.98320e-05	2.66483e-04
2015/03/02	03:07:47	ok	ok	428.8840	57.519	0.027437	38.95	49.903	24.130	54836724.587707	13	428.7902	7.98477e-05	2.61531e-04
2015/03/02	03:12:46	--	ok	429.6420	57.750	0.027437	39.99	47.901	24.409	47366751.202393	15	429.5467	8.06795e-05	3.11208e-04
2015/03/02	03:12:59	--	ok	428.6500	57.462	0.027398	39.73	48.270	24.278	54928874.731944	13	428.5297	7.96575e-05	2.80336e-04
2015/03/02	03:13:12	--	ok	428.6520	57.481	0.027419	39.30	49.017	24.124	51819059.312914	13	428.5568	7.95201e-05	2.59603e-04
2015/03/02	03:13:26	ok	ok	428.8720	57.514	0.02744	38.94	49.869	24.101	59652761.440428	13	428.8009	7.97306e-05	2.49842e-04
2015/03/02	03:18:25	--	ok	429.5820	57.734	0.02744	40.02	47.905	24.448	44452461.213939	14	429.5476	7.73533e-05	2.85209e-04
2015/03/02	03:18:38	--	ok	428.7240	57.472	0.027405	39.73	48.237	24.261	53701821.874084	13	428.6827	7.61191e-05	4.30336e-04
2015/03/02	03:18:51	--	ok	428.0680	57.473	0.027421	39.24	49.276	24.178	45034427.792631	13	428.3833	8.24681e-05	3.40079e-04
2015/03/02	03:19:05	ok	ok	429.0500	57.697	0.027477	38.92	49.966	24.123	48745088.390739	13	429.3776	8.18845e-05	3.43323e-04
2015/03/02	03:24:04	--	ok	429.7220	57.793	0.027477	40.05	47.908	24.486	39827534.571738	14	429.9861	8.24358e-05	3.38252e-04
2015/03/02	03:24:17	ok	ok	429.0300	57.499	0.027434	39.67	48.196	24.167	57813491.354100	13	428.8944	7.97543e-05	2.76605e-04
2015/03/02	03:29:16	--	ok	429.3280	57.686	0.027434	40.07	47.844	24.478	39714470.404399	14	429.2862	7.84899e-05	2.59331e-04
2015/03/02	03:29:30	--	ok	428.7220	57.469	0.027414	39.80	48.078	24.266	50117525.780097	13	428.5930	7.94192e-05	2.97662e-04
2015/03/02	03:29:43	--	ok	428.6560	57.474	0.027431	39.34	48.989	24.159	53365741.727888	13	428.5011	7.91839e-05	2.73142e-04
2015/03/02	03:29:56	ok	ok	428.9720	57.501	0.027451	39.01	49.745	24.126	61735214.134678	13	428.8183	7.89266e-05	2.71212e-04
2015/03/02	03:34:55	--	ok	429.5360	57.734	0.027451	40.17	47.789	24.573	59321493.373892	14	429.4770	7.83721e-05	2.52247e-04
2015/03/02	03:35:08	--	ok	428.7420	57.467	0.027419	39.83	48.082	24.305	52879849.118250	13	428.6748	7.61315e-05	4.38518e-04
2015/03/02	03:35:22	--	ok	428.6480	57.471	0.027434	39.38	49.027	24.227	49498177.091496	13	428.4974	7.88864e-05	2.73543e-04
2015/03/02	03:35:35	ok	ok	428.9740	57.495	0.027456	39.00	49.777	24.129	67486234.522146	12	428.9088	7.50938e-05	4.23336e-04
2015/03/02	03:40:34	--	ok	429.5700	57.736	0.027456	40.21	47.660	24.556	56049287.301631	13	429.5278	7.83785e-05	2.45467e-04
2015/03/02	03:40:48	--	ok	428.1020	57.463	0.027421	39.93	47.827	24.298	47209952.278111	13	428.4749	8.24518e-05	3.86706e-04
2015/03/02	03:41:01	ok	ok	429.1720	57.599	0.027476	39.46	48.771	24.198	64532390.775896	14	429.1189	8.08108e-05	2.46590e-04
2015/03/02	03:46:00	--	ok	429.8360	57.763	0.027476	40.21	47.694	24.573	49717926.970346	13	429.7375	7.96343e-05	3.03013e-04
2015/03/02	03:46:13	--	ok	428.0520	57.461	0.027425	39.93	47.894	24.332	45182621.962560	13	428.4197	8.27578e-05	3.77518e-04
2015/03/02	03:46:27	--	ok	428.7940	57.596	0.027483	39.40	48.896	24.187	43144092.861937	14	429.0975	8.27677e-05	3.15632e-04
2015/03/02	03:46:40	ok	ok	428.9660	57.630	0.027495	39.02	49.746	24.139	42343890.119180	14	429.2725	8.24518e-05	3.21095e-04
2015/03/02	03:51:39	--	ok	429.6680	57.776	0.027495	40.21	47.660	24.556	36171095.429334	13	429.9664	8.01154e-05	3.20040e-04
2015/03/02	03:51:52	ok	ok	429.0680	57.502	0.027455	40.03	47.705	24.358	69064754.983480	13	428.9895	7.72712e-05	3.16075e-04
2015/03/02	03:56:52	--	ok	429.3240	57.668	0.027455	40.27	47.533	24.565	63463444.666585	14	429.2566	8.01946e-05	2.75226e-04
2015/03/02	03:57:05	--	ok	428.7900	57.464	0.027435	39.99	47.767	24.341	52227077.946022	13	428.6506	7.89760e-05	2.78884e-04
2015/03/02	03:57:19	--	ok	428.6180	57.454	0.027447	39.55	48.615	24.230	59978646.409541	13	428.5047	7.67047e-05	3.83509e-04
2015/03/02	03:57:32	ok	ok	428.8560	57.489	0.027471	39.22	49.473	24.250	64125849.172188	13	428.7613	7.94756e-05	2.54807e-04
2015/03/02	04:02:31	--	ok	429.5320	57.710	0.027471	40.22	47.628	24.552	50423110.838669	13	429.4593	7.97700e-05	2.82359e-04
2015/03/02	04:02:44	--	ok	428.1460	57.454	0.027438	40.05	47.674	24.367	46119774.253917	13	428.5342	8.29371e-05	3.95793e-04
2015/03/02	04:02:58	--	ok	428.7800	57.579	0.02749	39.48	48.673	24.174	38910141.681175	14	429.0802	8.27599e-05	3.26221e-04
2015/03/02	04:03:11	ok	ok	428.8540	57.581	0.027503	39.07	49.653	24.155	41954761.139460	14	429.1874	8.15604e-05	4.03018e-04
2015/03/02	04:08:10	--	ok	429.5180	57.764	0.027503	40.12	47.850	24.543	32025377.581527	14	429.8332	8.11746e-05	3.23239e-04
2015/03/02	04:08:23	--	ok	428.5400	57.494	0.027472	39.75	48.072	24.202	40777170.652898	14	428.8900	8.36425e-05	3.50857e-04
2015/03/02	04:08:37	--	ok	428.7660	57.565	0.0275	39.35	48.990	24.172	40757207.872868	14	429.0974	8.13135e-05	4.29242e-04
2015/03/02	04:08:50	ok	ok	428.9380	57.606	0.027514	39.02	49.713	24.123	39453811.111176	14	429.2759	8.13974e-05	4.01251e-04
2015/03/02	04:13:49	--	ok	429.6580	57.770	0.027514	40.15	47.619	24.461	35528870.515949	14	430.0125	7.90187e-05	4.10397e-04
2015/03/02	04:14:02	--	ok	428.5700	57.490	0.027474	39.80	47.911	24.182	42063319.864367	14	428.9391	8.24014e-05	3.60998e-04
2015/03/02	04:14:16	--	ok	428.6600	57.537	0.0275	39.39	48.829	24.141	40108701.981987	14	428.9607	8.30149e-05	3.19603e-04
2015/03/02	04:14:29	ok	ok	428.9620	57.627	0.027521	39.08	49.588	24.135	40123300.445917	14	429.3201	8.19090e-05	3.86708e-04
2015/03/02	04:19:28	--	ok	429.6440	57.769	0.027521	40.11	47.681	24.444	33118327.345318	14	429.9536	8.10893e-05	3.46771e-04
2015/03/02	04:19:42	--	ok	428.5260	57.486	0.027482	39.93	47.760	24.264	42733745.702317	13	428.9464	8.03999e-05	4.70660e-04
2015/03/02	04:19:55	--	ok	428.7560	57.544	0.02751	39.55	48.482	24.164	40208123.452590	14	429.0685	8.23401e-05	3.35611e-04
2015/03/02	04:20:08	ok	ok	428.9440	57.612	0.027525	39.21	49.172	24.091	39673784.836494	14	429.2964	8.07578e-05	4.35943e-04
2015/03/02	04:25:07	--	ok	429.6640	57.769	0.027525	40.07	47.710	24.410	31050658.381011	12	430.0992	7.73623e-05	5.19175e-04
2015/03/02	04:25:21	--	ok	428.4740	57.489	0.027485	39.88	47.821	24.234	39096674.408365	13	428.8436	8.24080e-05	3.79776e-04
2015/03/02	04:25:34	--	ok	428.7960	57.566	0.027516	39.36	48.791	24.086	36070170.929189	14	429.1005	8.25298e-05	3.14925e-04
2015/03/02	04:25:47	ok	ok	428.9360	57.577	0.027529	38.99	49.576	24.020	37207377.530997	14	429.2625	8.14384e-05	4.03171e-04
2015/03/02	04:30:46	--	ok	429.6400	57.771	0.027529	40.10	47.714	24.448	30842577.665831	13	429.9175	8.27774e-05	3.44319e-04
2015/03/02	04:31:00	--	ok	428.5680	57.483	0.02749	39.90	47.689	24.192	38523081.017505	13	428.9148	8.21834e-05	3.60696e-04
2015/03/02	04:31:13	--	ok	428.6960	57.517	0.027516	39.40	48.796	24.137	38436352.163716	14	428.9964	8.27145e-05	3.21200e-04
2015/03/02	04:31:26	ok	ok	428.9620	57.595	0.027534	39.03	49.581	24.071	42228657.332417	14	429.2396	8.23693e-05	3.08985e-04
2015/03/02	04:36:25	--	ok	429.6420	57.769	0.027534	40.06	47.642	24.363	30019829.662032	13	429.9668	8.15878e-05	3.29307e-04
2015/03/02	04:36:39	--	ok	428.5080	57.484	0.027496	39.85	47.817	24.195	40732466.778804	13	428.8695	8.17950e-05	3.66780e-04
2015/03/02	04:36:52	--	ok	428.7620	57.540	0.027525	39.48	48.706	24.190	39501009.725062	14	429.0760	8.30552e-05	3.30906e-04
2015/03/02	04:37:05	ok	ok	428.9480	57.587	0.02754	39.02	49.547	24.042	37449740.675260	14	429.2509	8.25531e-05	3.32105e-04
2015/03/02	04:42:04	--	ok	429.6940	57.770	0.02754	40.14	47.585	24.431	30316631.025048	13	430.0105	8.15039e-05	3.24236e-04
2015/03/02	04:42:17	--	ok	428.5580	57.483	0.027498	39.83	47.781	24.153	39480894.099405	14	428.8866	8.30738e-05	3.39896e-04
2015/03/02	04:42:31	--	ok	428.6860	57.526	0.027524	39.39	48.695	24.075	38375664.822331	14	429.0473	8.11207e-05	4.23978e-04
2015/03/02	04:42:44	ok	ok	428.9580	57.586	0.027543	39.07	49.420	24.042	38743976.420435	13	429.3192	7.96377e-05	4.49158e-04
2015/03/02	04:47:43	--	ok	429.6740	57.767	0.027543	39.99	47.700	24.307	30688506.802639	14	429.9313	8.22121e-05	3.37876e-04
2015/03/02	04:47:57	--	ok	428.6000	57.483	0.027503	39.89	47.789	24.230	45828782.984238	14	428.9581	8.24117e-05	3.58232e-04
2015/03/02	04:48:10	--	ok	428.6360	57.512	0.027526	39.41	48.731	24.117	41802746.432901	14	428.9514	8.28302e-05	3.26832e-04
2015/03/02	04:48:23	ok	ok	428.9940	57.588	0.027548	39.05	49.318	23.968	45969779.882906	14	429.3095	8.28257e-05	3.31354e-04
2015/03/02	04:53:22	--	ok	429.7240	57.770	0.027548	40.15	47.552	24.427	32453818.429849	14	430.0051	8.21692e-05	2.94036e-04
2015/03/02	04:53:35	--	ok	428.4960	57.479	0.027505	39.75	47.805	24.068	43893912.251516	13	428.8542	8.23850e-05	3.61659e-04
2015/03/02	04:53:49	--	ok	428.7000	57.518	0.027535	39.28	48.815	24.001	40368141.526303	14	429.0785	8.19896e-05	4.09877e-04
2015/03/02	04:54:02	ok	ok	428.9580	57.579	0.027553	39.06	49.452	24.045	45792455.919773	14	429.3304	8.17622e-05	4.24721e-04
2015/03/02	04:59:01	--	ok	429.7220	57.769	0.027553	40.12	47.515	24.371	39558435.886523	13	430.0648	8.11092e-05	3.31571e-04
2015/03/02	04:59:14	--	ok	428.5220	57.476	0.02751	39.84	47.716	24.132	39181007.249494	13	428.9713	7.89882e-05	5.49880e-04
2015/03/02	04:59:28	--	ok	428.7220	57.523	0.027538	39.41	48.631	24.068	34966042.489563	14	429.0722	8.19145e-05	4.10250e-04
2015/03/02	04:59:41	ok	ok	428.9320	57.576	0.027555	39.01	49.413	23.965	45641102.677308	14	429.3006	8.16388e-05	4.37048e-04
2015/03/02	05:04:40	--	ok	430.1000	57.769	0.027555	40.12	47.448	24.337	41510523.348348	13	430.0341	8.05705e-05	2.63644e-04
2015/03/02	05:04:53	--	ok	428.0960	57.375	0.027489	39.80	47.644	24.047	40988030.977639	13	428.4545	8.23868e-05	3.73330e-04
2015/03/02	05:05:06	ok	ok	428.8280	57.543	0.027543	39.34	48.589	23.962	36992462.632398	14	429.1707	8.10888e-05	4.41514e-04
2015/03/02	05:10:06	--	ok	429.4100	57.742	0.027543	40.06	47.575	24.328	34545169.764755	13	429.7501	7.98641e-05	3.28742e-04
2015/03/02	05:10:19	--	ok	428.6220	57.483	0.027519	39.84	47.682	24.115	42007084.974844	13	428.9800	8.24470e-05	3.62419e-04
2015/03/02	05:10:33	--	ok	428.6140	57.497	0.027541	39.27	48.747	23.955	33541636.752458	14	428.9698	8.23199e-05	3.94383e-04
2015/03/02	05:10:46	--	ok	429.6000	57.591	0.027564	38.98	49.442	23.943	58763255.413073	14	429.4254	7.99025e-05	2.59389e-04
2015/03/02	05:10:59	--	ok	428.2600	57.454	0.027529	38.74	50.042	23.941	36829646.326914	13	428.5594	8.16593e-05	3.38564e-04
2015/03/02	05:11:12	--	ok	429.6640	57.603	0.027573	38.54	50.381	23.859	67211258.595234	14	429.5020	7.89200e-05	3.63207e-04
2015/03/02	05:11:25	--	ok	428.2640	57.452	0.027533	38.44	50.698	23.888	39317595.951487	13	428.5687	8.19171e-05	3.43041e-04
2015/03/02	05:11:39	--	ok	429.5860	57.603	0.027577	38.26	51.038	23.829	54396608.742102	14	429.5172	7.91804e-05	3.31310e-04
2015/03/02	05:11:52	--	ok	428.3760	57.472	0.027542	38.17	51.323	23.852	35261153.032399	13	428.7046	8.24259e-05	3.41986e-04
2015/03/02	05:12:05	ok	ok	429.1040	57.633	0.02758	38.12	51.383	23.819	40777565.756960	14	429.4463	8.20482e-05	3.82034e-04
2015/03/02	05:17:04	--	ok	429.9200	57.784	0.02758	39.98	47.465	24.175	29994953.224625	14	430.2479	8.24695e-05	3.23749e-04
2015/03/02	05:17:17	--	ok	428.4600	57.475	0.027524	39.70	47.799	24.004	35432568.844492	13	428.8241	8.29977e-05	3.68252e-04
2015/03/02	05:17:31	--	ok	428.7500	57.519	0.027556	39.16	48.933	23.913	34397673.657129	14	429.0635	8.29157e-05	3.20815e-04
2015/03/02	05:17:44	--	ok	429.4240	57.572	0.027571	38.87	49.661	23.915	58813554.959391	14	429.3210	8.07447e-05	2.33182e-04
2015/03/02	05:17:57	--	ok	428.4000	57.476	0.027546	38.66	50.098	23.870	43962566.591253	13	428.7109	8.28143e-05	3.28138e-04
2015/03/02	05:18:10	--	ok	429.6140	57.612	0.027582	38.39	50.560	23.762	56759816.257347	14	429.4766	7.99441e-05	2.76992e-04
2015/03/02	05:18:23	--	ok	428.3580	57.462	0.027545	38.32	50.848	23.813	42873879.276880	13	428.6546	8.16683e-05	3.22352e-04
2015/03/02	05:18:37	--	ok	429.6820	57.624	0.027584	38.16	51.091	23.733	63656899.007727	14	429.4730	8.02684e-05	2.71551e-04
2015/03/02	05:18:50	--	ok	428.2820	57.462	0.027543	38.08	51.246	23.707	35822924.201026	13	428.5850	8.21642e-05	3.29796e-04
2015/03/02	05:19:03	--	ok	429.6480	57.625	0.027586	38.04	51.438	23.748	53038453.134718	14	429.4370	8.08480e-05	2.65424e-04
2015/03/02	05:19:16	--	ok	428.3400	57.465	0.027547	37.96	51.592	23.722	39377791.578230	13	428.6220	8.21696e-05	3.27431e-04
2015/03/02	05:19:29	--	ok	429.6480	57.616	0.027587	37.93	51.753	23.760	59862157.550090	14	429.4245	8.11121e-05	2.68218e-04
2015/03/02	05:19:43	--	ok	428.3360	57.463	0.027548	37.81	51.802	23.637	37176573.421413	13	428.6165	8.20523e-05	3.29299e-04
2015/03/02	05:19:56	ok	ok	429.0320	57.626	0.027588	37.78	51.897	23.644	53452697.540192	14	429.3507	8.37342e-05	3.28858e-04
2015/03/02	05:24:55	--	ok	430.5140	57.806	0.027588	40.03	47.437	24.221	49783056.085823	14	430.3446	7.99970e-05	2.47077e-04
2015/03/02	05:25:08	--	ok	427.8000	57.264	0.027496	39.63	47.891	23.966	42313966.284682	13	428.1472	8.31636e-05	3.72808e-04
2015/03/02	05:25:22	--	ok	429.4680	57.573	0.027568	39.22	48.874	23.957	71162294.781569	13	429.3711	7.53153e-05	4.28664e-04
2015/03/02	05:25:35	--	ok	428.2660	57.457	0.027541	38.86	49.494	23.823	42324896.179349	13	428.5678	8.24655e-05	3.34555e-04
2015/03/02	05:25:48	--	ok	429.6260	57.595	0.027584	38.59	50.122	23.797	64394681.858320	13	429.4778	7.68190e-05	3.35386e-04
2015/03/02	05:26:01	--	ok	428.2860	57.462	0.027547	38.41	50.496	23.756	41383713.884054	13	428.5992	8.17085e-05	3.30119e-04
2015/03/02	05:26:14	--	ok	429.6680	57.614	0.02759	38.33	50.750	23.779	54982074.463476	14	429.4703	8.05047e-05	2.70937e-04
2015/03/02	05:26:27	--	ok	428.3220	57.462	0.02755	38.09	51.082	23.644	39765779.989722	13	428.6217	8.14833e-05	3.38154e-04
2015/03/02	05:26:41	ok	ok	429.0100	57.619	0.02759	38.02	51.369	23.692	53657613.118591	14	429.3371	8.32959e-05	3.25835e-04
2015/03/02	05:31:40	--	ok	430.5300	57.795	0.02759	39.99	47.366	24.136	49481257.693814	15	430.2960	8.05671e-05	3.02453e-04
2015/03/02	05:31:53	--	ok	427.7220	57.268	0.027498	39.61	47.721	23.857	39679549.763472	13	428.0574	8.29246e-05	3.74375e-04
2015/03/02	05:32:06	--	ok	429.5360	57.588	0.027575	39.10	48.726	23.740	71589576.750647	14	429.4088	7.89737e-05	3.49628e-04
2015/03/02	05:32:19	--	ok	428.1460	57.437	0.027543	38.71	49.641	23.712	39858329.561610	13	428.4660	8.14678e-05	3.46002e-04
2015/03/02	05:32:33	--	ok	429.7240	57.656	0.027594	38.52	50.047	23.677	62929280.522919	13	429.5756	7.64832e-05	3.26736e-04
2015/03/02	05:32:46	--	ok	428.2680	57.453	0.027551	38.33	50.486	23.655	40092391.262317	13	428.5688	8.20284e-05	3.32667e-04
2015/03/02	05:32:59	ok	ok	429.0160	57.618	0.027595	38.19	50.864	23.663	50327670.512274	14	429.3658	8.34132e-05	3.35229e-04
2015/03/02	05:37:58	--	ok	430.4260	57.808	0.027595	39.87	47.418	24.018	50047847.766055	14	430.3013	7.98110e-05	2.38957e-04
2015/03/02	05:38:12	--	ok	427.8800	57.315	0.027508	39.64	47.658	23.861	43234990.380339	13	428.2948	8.05041e-05	4.92588e-04
2015/03/02	05:38:25	--	ok	429.2840	57.558	0.027576	39.19	48.537	23.756	58340899.429027	14	429.2254	8.16679e-05	2.36508e-04
2015/03/02	05:38:38	--	ok	428.4260	57.478	0.027559	38.81	49.288	23.664	39182091.057511	13	428.7568	8.18171e-05	3.39663e-04
2015/03/02	05:38:51	--	ok	429.5820	57.617	0.027593	38.52	50.047	23.677	58465686.737814	14	429.3845	8.08827e-05	2.68889e-04
2015/03/02	05:39:04	--	ok	428.2920	57.461	0.027559	38.24	50.474	23.542	41200994.552133	13	428.6069	8.24605e-05	3.40197e-04
2015/03/02	05:39:17	--	ok	429.6480	57.632	0.027601	38.15	50.826	23.597	40735192.165894	13	429.4917	7.91708e-05	2.51009e-04
2015/03/02	05:39:31	--	ok	428.3520	57.473	0.027562	37.99	51.003	23.487	36296579.375102	13	428.6657	8.19873e-05	3.49745e-04
2015/03/02	05:39:44	--	ok	429.4680	57.631	0.027601	37.85	51.347	23.477	49183813.609952	14	429.4260	8.10848e-05	2.65433e-04
2015/03/02	05:39:57	--	ok	428.5100	57.487	0.027573	37.82	51.541	23.530	38407734.213968	13	428.8027	8.22778e-05	3.15267e-04
2015/03/02	05:40:10	--	ok	429.6400	57.627	0.027602	37.72	51.626	23.449	60237962.839173	14	429.4305	8.01830e-05	2.72470e-04
2015/03/02	05:40:23	--	ok	428.2780	57.465	0.027564	37.63	51.844	23.440	43973994.718820	13	428.5905	8.26458e-05	3.28551e-04
2015/03/02	05:40:37	--	ok	429.7000	57.634	0.027607	37.64	51.944	23.497	60574067.423124	13	429.5792	7.55652e-05	4.29613e-04
2015/03/02	05:40:50	--	ok	428.3040	57.465	0.027566	37.59	52.069	23.493	35159508.780855	13	428.6046	8.25828e-05	3.35191e-04
2015/03/02	05:41:03	--	ok	429.6500	57.628	0.027607	37.47	52.152	23.386	55872877.023572	14	429.4660	8.02834e-05	3.14722e-04
2015/03/02	05:41:16	--	ok	428.3360	57.472	0.027568	37.46	52.380	23.477	40267605.801767	13	428.6226	8.24147e-05	3.15538e-04
2015/03/02	05:41:29	ok	ok	429.0200	57.617	0.027608	37.39	52.436	23.418	53943537.885667	14	429.3389	8.39477e-05	3.26662e-04
2015/03/02	05:46:29	--	ok	430.6700	57.852	0.027608	39.89	47.353	24.009	43278534.983131	14	430.4199	7.95424e-05	2.71941e-04
2015/03/02	05:46:42	--	ok	427.6760	57.243	0.027506	39.63	47.489	23.765	41238430.871753	13	428.1159	8.07809e-05	5.11965e-04
2015/03/02	05:46:56	ok	ok	428.8620	57.571	0.027587	39.12	48.462	23.635	55853210.549102	13	429.2170	8.26836e-05	3.44158e-04
2015/03/02	05:51:55	--	ok	430.2600	57.766	0.027587	39.85	47.382	23.975	51941009.229470	14	430.0326	7.94506e-05	2.58320e-04
2015/03/02	05:52:08	--	ok	427.8440	57.293	0.02751	39.55	47.547	23.698	38146790.906289	13	428.2518	8.02134e-05	4.80943e-04
2015/03/02	05:52:21	ok	ok	428.8280	57.555	0.02758	39.12	48.562	23.684	41706179.185244	14	429.1463	8.32655e-05	3.23667e-04
2015/03/02	05:57:21	--	ok	429.4880	57.756	0.02758	39.89	47.353	24.009	31383072.876913	15	429.7544	8.27134e-05	3.06941e-04
2015/03/02	05:57:34	--	ok	428.6120	57.487	0.027551	39.65	47.525	23.807	39748847.416857	14	429.0207	8.14920e-05	4.47640e-04
2015/03/02	05:57:47	ok	ok	429.0880	57.513	0.027574	39.18	48.536	23.743	55407295.772574	14	429.0311	8.12590e-05	2.44923e-04
2015/03/02	06:02:47	--	ok	429.7600	57.725	0.027574	39.85	47.382	23.975	45331874.284795	13	429.7885	7.66410e-05	2.82506e-04
2015/03/02	06:03:00	--	ok	428.1440	57.417	0.027528	39.58	47.550	23.735	37786047.852589	13	428.5521	8.10796e-05	4.67363e-04
2015/03/02	06:03:14	--	ok	428.7820	57.533	0.02758	39.19	48.537	23.756	35762000.116542	14	429.0967	8.25596e-05	3.16349e-04
2015/03/02	06:03:27	--	ok	429.4080	57.565	0.027593	38.84	49.226	23.670	61267538.410901	13	429.2891	7.93501e-05	2.43402e-04
2015/03/02	06:03:40	--	ok	428.3440	57.469	0.027569	38.53	49.784	23.564	32269091.811320	13	428.7123	7.97623e-05	4.41222e-04
2015/03/02	06:03:53	--	ok	429.6320	57.611	0.027608	38.36	50.159	23.538	56457978.369587	13	429.4368	7.93963e-05	2.66894e-04
2015/03/02	06:04:07	--	ok	428.3120	57.470	0.02757	38.21	50.405	23.473	32886875.187723	13	428.6158	8.27531e-05	3.28726e-04
2015/03/02	06:04:20	--	ok	429.6340	57.640	0.027611	38.11	50.722	23.501	56581865.873473	13	429.4440	7.95691e-05	2.60464e-04
2015/03/02	06:04:33	--	ok	428.3100	57.467	0.027573	38.00	50.971	23.485	31128850.728037	13	428.6188	8.25523e-05	3.26055e-04
2015/03/02	06:04:46	--	ok	429.5740	57.601	0.027614	37.98	51.134	23.535	53496775.390231	13	429.3871	7.91181e-05	2.56450e-04
2015/03/02	06:04:59	--	ok	428.3500	57.470	0.02758	37.87	51.185	23.427	33560495.816419	13	428.6313	8.23672e-05	3.16176e-04
2015/03/02	06:05:13	--	ok	429.6320	57.631	0.027619	37.80	51.341	23.415	51006009.005642	14	429.4182	8.06613e-05	2.67812e-04
2015/03/02	06:05:26	--	ok	428.3420	57.468	0.027582	37.66	51.553	23.344	35396551.770667	13	428.6716	8.00342e-05	4.13671e-04
2015/03/02	06:05:39	--	ok	429.6520	57.607	0.027621	37.61	51.809	23.400	59340258.221449	13	429.4399	7.95633e-05	2.77075e-04
2015/03/02	06:05:52	--	ok	428.3120	57.464	0.027582	37.51	51.960	23.348	32850024.931870	13	428.6510	8.06311e-05	4.31225e-04
2015/03/02	06:06:05	--	ok	429.6340	57.614	0.027623	37.41	52.078	23.282	63405402.558511	14	429.4771	7.90369e-05	3.73086e-04
2015/03/02	06:06:19	--	ok	428.3520	57.472	0.027585	37.42	52.211	23.353	33592064.130013	13	428.6476	8.18170e-05	3.29017e-04
2015/03/02	06:06:32	--	ok	429.6240	57.610	0.027624	37.37	52.269	23.320	58767612.273088	14	429.4535	7.95416e-05	3.37477e-04
2015/03/02	06:06:45	--	ok	428.3480	57.472	0.027587	37.34	52.397	23.340	35283191.097417	13	428.6185	8.21649e-05	3.17514e-04
2015/03/02	06:06:58	--	ok	429.5820	57.628	0.027625	37.23	52.578	23.290	57620640.386719	14	429.4070	7.81663e-05	2.98155e-04
2015/03/02	06:07:11	--	ok	428.3640	57.472	0.027591	37.18	52.703	23.285	35642026.729518	13	428.7077	8.09539e-05	4.07857e-04
2015/03/02	06:07:25	--	ok	429.6780	57.652	0.027628	37.16	52.733	23.274	51807732.140291	14	429.4834	8.05357e-05	3.00946e-04
2015/03/02	06:07:38	--	ok	428.3380	57.468	0.027589	37.18	52.833	23.343	41396361.536189	13	428.6212	8.20115e-05	3.15806e-04
2015/03/02	08:38:03	--	ok	419.4380	55.661	0.027589	14.43	63.616	7.863	28500464.816310	14	419.8030	8.88921e-05	5.40439e-04
2015/03/02	08:38:17	--	ok	431.2180	58.236	0.028086	14.40	63.434	7.826	34293907.354400	14	431.2138	9.43640e-05	3.43526e-04
2015/03/02	08:38:31	--	ok	430.4260	58.100	0.027971	14.46	63.415	7.853	26844746.121082	14	430.5249	9.17359e-05	4.66580e-04
2015/03/02	08:38:44	--	ok	428.7940	57.690	0.027897	14.46	63.651	7.882	26018309.962906	14	428.8729	9.27260e-05	3.64564e-04
2015/03/02	08:38:57	--	ok	428.6360	57.675	0.027907	14.46	63.856	7.907	27105692.208441	14	428.7979	9.38301e-05	3.71111e-04
2015/03/02	08:39:11	--	ok	428.7720	57.669	0.027926	14.51	63.659	7.907	22160024.376784	14	428.8032	9.35205e-05	3.39890e-04
2015/03/02	08:39:24	--	ok	428.6400	57.680	0.027938	14.57	63.552	7.923	29782597.682685	14	428.8552	9.21772e-05	4.32392e-04
2015/03/02	08:39:37	--	ok	428.6260	57.676	0.027956	14.61	63.500	7.935	30509265.050294	14	428.7953	9.47481e-05	3.89461e-04
2015/03/02	08:39:50	--	ok	428.5740	57.668	0.027975	14.59	63.437	7.918	32376972.781649	14	428.7391	9.44559e-05	3.60337e-04
2015/03/02	08:40:04	--	ok	428.7660	57.704	0.027997	14.60	63.468	7.927	22270504.924231	14	428.9360	9.36322e-05	3.66697e-04
2015/03/02	08:40:17	ok	ok	429.1100	57.816	0.028009	14.62	63.590	7.952	27308489.433654	14	429.2376	9.25872e-05	3.86915e-04
2015/03/02	08:45:16	ok	ok	428.9400	57.833	0.028009	15.38	64.486	8.445	18712210.009653	14	429.1649	9.26826e-05	4.02010e-04
2015/03/02	08:50:16	ok	ok	428.8940	57.778	0.028009	15.82	64.503	8.675	24571294.538116	14	429.1124	9.39569e-05	4.38345e-04
2015/03/02	08:55:16	--	ok	428.7860	57.722	0.028009	16.11	64.524	8.831	24490007.080021	15	429.0469	9.52062e-05	3.70563e-04
2015/03/02	08:55:30	ok	ok	429.1020	57.829	0.02802	16.16	64.326	8.831	30674547.774219	14	429.3260	9.53600e-05	3.76129e-04
2015/03/02	09:00:29	ok	ok	429.0120	57.772	0.02802	16.27	64.433	8.904	22501706.958143	14	429.2301	9.50335e-05	4.15754e-04
2015/03/02	09:05:29	ok	ok	428.9780	57.749	0.02802	16.46	64.407	9.003	23195780.990941	14	429.2366	9.46663e-05	3.92514e-04
2015/03/02	09:10:29	ok	ok	429.1080	57.781	0.02802	16.97	63.547	9.159	23514179.732458	14	429.3849	9.43148e-05	4.07557e-04
2015/03/02	09:15:29	ok	ok	429.1940	57.759	0.02802	17.56	62.694	9.360	22110088.522994	15	429.4499	9.56892e-05	3.63656e-04
2015/03/02	09:20:29	--	ok	429.3220	57.787	0.02802	17.98	62.286	9.535	22163400.828544	15	429.6070	9.33426e-05	3.73106e-04
2015/03/02	09:20:42	--	ok	429.3060	57.770	0.028004	18.04	62.027	9.529	28759850.422066	15	429.5683	9.51222e-05	3.74662e-04
2015/03/02	09:20:56	ok	ok	429.1820	57.719	0.027988	17.93	61.859	9.441	27268245.360186	15	429.5063	9.36054e-05	4.08258e-04
2015/03/02	09:25:55	--	ok	429.2920	57.765	0.027988	18.30	61.830	9.646	24235472.531178	15	429.6130	9.42447e-05	3.82449e-04
2015/03/02	09:26:09	--	ok	429.3840	57.785	0.027972	18.38	61.723	9.675	35018219.809108	15	429.7048	9.24860e-05	4.33071e-04
2015/03/02	09:26:22	--	ok	429.2140	57.723	0.027952	18.27	61.735	9.614	33556249.972907	15	429.5164	9.52991e-05	3.89398e-04
2015/03/02	09:26:35	ok	ok	429.1880	57.726	0.027941	18.17	61.718	9.555	33518719.415681	15	429.4976	9.45567e-05	4.02448e-04
2015/03/02	09:31:34	--	ok	429.3440	57.783	0.027941	18.56	61.422	9.731	28636086.563041	15	429.6568	9.47142e-05	3.70432e-04
2015/03/02	09:31:47	--	ok	429.2960	57.750	0.027923	18.58	61.275	9.719	32029496.665353	14	429.6038	9.49845e-05	3.83879e-04
2015/03/02	09:32:00	ok	ok	428.9280	57.668	0.027907	18.49	61.260	9.665	34823813.647564	15	429.2095	9.55322e-05	3.93886e-04
2015/03/02	09:37:00	ok	ok	429.0260	57.680	0.027907	18.76	61.184	9.809	27557762.682520	15	429.3676	9.30150e-05	3.98039e-04
2015/03/02	09:42:00	--	ok	429.2320	57.733	0.027907	19.47	60.090	10.044	25362651.572587	15	429.5755	9.31276e-05	4.14682e-04
2015/03/02	09:42:13	ok	ok	428.8860	57.679	0.027895	19.46	60.028	10.028	33562655.299282	14	429.1863	9.48344e-05	4.07121e-04
2015/03/02	09:47:13	ok	ok	429.0880	57.695	0.027895	19.90	60.007	10.287	23662782.650706	14	429.3970	9.33104e-05	3.79874e-04
2015/03/02	09:52:13	ok	ok	429.1380	57.702	0.027895	20.18	59.869	10.432	25853314.544072	14	429.4427	9.39406e-05	4.14652e-04
2015/03/02	09:57:13	ok	ok	429.1900	57.711	0.027895	20.39	59.690	10.529	21909436.356410	15	429.5035	9.37520e-05	4.14945e-04
2015/03/02	10:02:13	--	ok	429.2380	57.715	0.027895	20.63	59.514	10.646	25563865.980995	14	429.5847	9.25366e-05	4.35056e-04
2015/03/02	10:02:27	ok	ok	428.8640	57.679	0.027882	20.61	59.328	10.600	29658240.914443	14	429.2027	9.36760e-05	4.30261e-04
2015/03/02	10:07:26	ok	ok	428.9700	57.694	0.027882	20.78	59.325	10.705	26859421.310439	14	429.2871	9.39470e-05	4.30843e-04
2015/03/02	10:12:26	--	ok	429.2800	57.716	0.027882	21.64	57.958	10.992	26889518.921854	15	429.6392	9.21781e-05	3.94016e-04
2015/03/02	10:12:40	ok	ok	428.8700	57.645	0.027867	21.60	57.890	10.954	30662996.179393	15	429.1819	9.39384e-05	3.65929e-04
2015/03/02	10:17:39	--	ok	429.7140	57.702	0.027867	22.15	57.327	11.197	32714525.814751	15	429.5282	9.07174e-05	3.53209e-04
2015/03/02	10:17:53	--	ok	428.1580	57.431	0.027829	22.12	57.230	11.159	30279411.841321	15	428.5174	9.24143e-05	4.11608e-04
2015/03/02	10:18:06	--	ok	427.9940	57.420	0.027874	21.86	57.622	11.068	35312325.143296	15	428.3438	9.35761e-05	4.34454e-04
2015/03/02	10:18:19	--	ok	428.5080	57.415	0.027929	21.77	58.162	11.114	32630341.968327	15	428.3744	8.98453e-05	3.59357e-04
2015/03/02	10:18:33	ok	ok	429.0820	57.480	0.027955	21.62	58.569	11.096	33459873.652960	15	428.9173	8.92051e-05	3.04496e-04
2015/03/02	10:23:32	--	ok	429.5580	57.657	0.027955	22.52	56.951	11.362	30504525.041741	15	429.3764	8.92871e-05	3.38938e-04
2015/03/02	10:23:46	--	ok	429.4800	57.601	0.027925	22.54	56.861	11.357	33650795.114874	15	429.3141	9.04885e-05	3.22493e-04
2015/03/02	10:23:59	--	ok	429.2600	57.512	0.027899	22.28	57.316	11.279	36111448.753313	15	429.0883	9.00639e-05	3.30112e-04
2015/03/02	10:24:12	--	ok	428.6580	57.529	0.027885	22.17	57.670	11.277	35198290.889531	15	428.9832	9.35758e-05	3.91072e-04
2015/03/02	10:24:25	ok	ok	429.1380	57.500	0.027903	22.00	58.105	11.251	42678501.745368	15	429.0021	9.08722e-05	3.53058e-04
2015/03/02	10:29:25	--	ok	429.5760	57.669	0.027903	22.88	56.633	11.534	39323997.811107	15	429.4985	8.89318e-05	3.54154e-04
2015/03/02	10:29:39	ok	ok	429.0140	57.634	0.027872	22.83	56.626	11.500	36027090.233667	15	429.3547	9.24245e-05	3.81157e-04
2015/03/02	10:34:38	--	ok	429.6860	57.702	0.027872	23.12	56.359	11.637	35047876.117033	15	429.6159	8.83044e-05	2.95675e-04
2015/03/02	10:34:52	--	ok	428.6680	57.511	0.027835	23.08	56.384	11.615	34882036.953268	15	429.0176	9.23539e-05	4.28563e-04
2015/03/02	10:35:05	ok	ok	429.0720	57.463	0.027853	22.83	56.750	11.525	34516782.371373	15	428.9296	8.88696e-05	3.83423e-04
2015/03/02	10:40:04	--	ok	429.5580	57.632	0.027853	23.67	55.850	11.898	36013048.931527	15	429.3955	9.01443e-05	4.04643e-04
2015/03/02	10:40:17	--	ok	429.2300	57.488	0.027822	23.65	55.660	11.845	44431152.627086	15	429.0781	8.86311e-05	3.73803e-04
2015/03/02	10:40:30	--	ok	428.7820	57.440	0.02781	23.44	56.034	11.782	37071631.881239	15	428.5986	8.87207e-05	3.46339e-04
2015/03/02	10:40:44	--	ok	428.7560	57.433	0.027822	23.28	56.662	11.807	43994546.029107	15	428.6680	8.50198e-05	4.65824e-04
2015/03/02	10:40:57	--	ok	428.7060	57.432	0.027835	23.14	57.199	11.824	36489766.167028	15	428.5394	8.89330e-05	3.40683e-04
2015/03/02	10:41:10	--	ok	428.7140	57.431	0.027851	23.03	57.615	11.835	38506927.653758	15	428.6167	8.52462e-05	5.00891e-04
2015/03/02	10:41:23	--	ok	428.6480	57.431	0.027866	22.92	57.969	11.833	35765912.377983	15	428.5094	8.90794e-05	3.42732e-04
2015/03/02	10:41:37	--	ok	428.6720	57.433	0.027885	22.85	58.205	11.834	41227526.157626	15	428.5091	8.94829e-05	3.63998e-04
2015/03/02	10:41:50	--	ok	428.6840	57.432	0.027903	22.84	58.450	11.877	37970611.892581	15	428.4813	8.96696e-05	3.89144e-04
2015/03/02	10:42:03	ok	ok	428.8200	57.448	0.02792	22.76	58.560	11.845	32062958.749446	15	428.6461	8.90738e-05	3.61232e-04
2015/03/02	10:47:02	--	ok	429.4320	57.547	0.02792	24.55	55.041	12.325	44723026.310971	15	429.3467	8.78960e-05	3.26968e-04
2015/03/02	10:47:15	--	ok	429.4560	57.518	0.027897	24.51	54.941	12.275	45975540.699983	15	429.3197	8.84552e-05	3.52144e-04
2015/03/02	10:47:29	ok	ok	429.1800	57.478	0.027872	24.22	55.525	12.204	51543591.544690	15	429.0622	8.96257e-05	3.64952e-04
2015/03/02	10:52:28	--	ok	429.6400	57.630	0.027872	25.07	54.677	12.608	51436304.569200	15	429.6084	8.70028e-05	3.51370e-04
2015/03/02	10:52:42	--	ok	429.6440	57.553	0.027837	25.08	54.364	12.543	52540638.639195	15	429.5753	8.65584e-05	3.77272e-04
2015/03/02	10:52:55	ok	ok	429.0420	57.472	0.027801	24.78	54.761	12.423	53620116.982812	15	428.9013	8.76531e-05	3.78336e-04
2015/03/02	10:57:54	--	ok	429.4780	57.532	0.027801	25.43	54.477	12.818	51338068.017329	15	429.3486	8.87519e-05	3.66843e-04
2015/03/02	10:58:08	ok	ok	428.8560	57.445	0.027774	25.37	54.343	12.743	46817318.041461	15	428.6634	8.91360e-05	3.09055e-04
2015/03/02	11:03:07	ok	ok	429.1100	57.487	0.027774	25.82	54.218	13.038	44339409.390353	15	429.0225	8.55336e-05	3.07368e-04
2015/03/02	11:08:08	--	ok	429.2180	57.499	0.027774	26.08	54.002	13.176	52503924.616877	15	429.1063	8.77116e-05	3.34463e-04
2015/03/02	11:08:21	ok	ok	428.9120	57.444	0.027763	26.08	53.813	13.130	50218788.867499	15	428.8083	8.69702e-05	3.40970e-04
2015/03/02	11:13:20	--	ok	429.3380	57.515	0.027763	27.18	52.667	13.660	50758454.631814	15	429.1780	8.92488e-05	4.03354e-04
2015/03/02	11:13:33	--	ok	428.7940	57.402	0.027744	27.13	52.597	13.604	46487438.092414	14	428.6471	8.85335e-05	3.64646e-04
2015/03/02	11:13:47	--	ok	428.5200	57.318	0.027755	26.81	53.187	13.515	48423563.496734	15	428.4255	8.65330e-05	3.73082e-04
2015/03/02	11:14:00	--	ok	428.4540	57.294	0.027782	26.53	53.908	13.487	50537681.295522	15	428.3265	8.74932e-05	3.22684e-04
2015/03/02	11:14:13	--	ok	428.4360	57.274	0.027812	26.38	54.392	13.495	46951308.266471	15	428.2348	8.90832e-05	3.77491e-04
2015/03/02	11:14:27	--	ok	428.3860	57.279	0.027843	26.26	54.848	13.518	42962018.374739	15	428.2447	8.83952e-05	3.41243e-04
2015/03/02	11:14:40	ok	ok	428.8880	57.457	0.027878	26.14	55.113	13.493	38114695.003009	14	428.7412	8.85967e-05	3.37592e-04
2015/03/02	11:19:39	--	ok	429.6380	57.572	0.027878	27.81	52.467	14.090	40228298.565956	15	429.6002	8.59218e-05	3.24597e-04
2015/03/02	11:19:52	--	ok	429.7040	57.548	0.027842	27.79	52.305	14.031	49221605.245195	14	429.6128	8.42176e-05	4.37841e-04
2015/03/02	11:20:05	--	ok	429.3100	57.516	0.027803	27.41	52.985	13.918	44036603.865988	14	429.1962	8.70400e-05	3.17389e-04
2015/03/02	11:20:19	--	ok	429.2100	57.507	0.027785	27.21	53.655	13.940	42687335.807993	15	429.0976	8.71422e-05	3.50351e-04
2015/03/02	11:20:32	ok	ok	429.1820	57.505	0.027774	27.02	54.262	13.950	41000348.811036	15	429.0321	8.80418e-05	3.29294e-04
2015/03/02	11:25:31	--	ok	429.9360	57.649	0.027774	28.36	52.223	14.454	49594597.828894	14	429.8076	8.73191e-05	3.30308e-04
2015/03/02	11:25:44	--	ok	428.7160	57.312	0.027721	28.23	52.173	14.338	43444902.292123	14	428.5676	8.62515e-05	3.38230e-04
2015/03/02	11:25:58	--	ok	428.4520	57.263	0.027737	27.91	52.799	14.257	41013861.299346	14	428.2845	8.68560e-05	3.53522e-04
2015/03/02	11:26:11	--	ok	428.3520	57.250	0.027767	27.70	53.343	14.238	38653216.361738	14	428.2293	8.65063e-05	3.30403e-04
2015/03/02	11:26:24	--	ok	428.3680	57.245	0.027804	27.54	53.955	14.275	38102693.807662	14	428.1866	8.68059e-05	3.48910e-04
2015/03/02	11:26:37	--	ok	428.5040	57.272	0.027839	27.39	54.441	14.285	34247649.631423	14	428.3350	8.63003e-05	3.33591e-04
2015/03/02	11:26:51	ok	ok	429.0380	57.468	0.027867	27.25	54.832	14.277	34030080.057408	14	428.8872	8.70455e-05	3.23287e-04
2015/03/02	11:31:50	--	ok	429.7720	57.588	0.027867	28.77	52.183	14.771	38519874.812239	14	429.6419	8.70438e-05	3.32250e-04
2015/03/02	11:32:03	--	ok	429.6620	57.544	0.027824	28.66	52.200	14.687	45304322.631994	15	429.5076	8.69531e-05	3.39001e-04
2015/03/02	11:32:17	--	ok	429.4180	57.528	0.027786	28.33	52.825	14.597	38932012.838225	14	429.2407	8.68594e-05	3.35492e-04
2015/03/02	11:32:30	--	ok	429.3360	57.523	0.027763	28.12	53.369	14.578	39466390.010798	14	429.1656	8.64325e-05	3.33837e-04
2015/03/02	11:32:43	ok	ok	428.9660	57.439	0.027744	27.88	53.939	14.541	48409829.281516	14	428.9567	8.08380e-05	5.65959e-04
2015/03/02	11:37:42	--	ok	429.6680	57.560	0.027744	29.07	51.999	14.962	47088553.324551	15	429.5791	8.33099e-05	3.20937e-04
2015/03/02	11:37:55	--	ok	428.7540	57.315	0.027706	29.01	51.959	14.901	46829226.179632	14	428.5895	8.54587e-05	3.54353e-04
2015/03/02	11:38:09	--	ok	428.4720	57.260	0.02772	28.74	52.562	14.854	44601233.740190	15	428.3090	8.49406e-05	3.24167e-04
2015/03/02	11:38:23	--	ok	428.3720	57.255	0.027749	28.51	53.137	14.828	37000579.388129	15	428.2517	8.55050e-05	3.37435e-04
2015/03/02	11:38:36	--	ok	428.3220	57.252	0.027785	28.34	53.654	14.834	38773793.279511	15	428.2209	8.57108e-05	3.26839e-04
2015/03/02	11:38:49	--	ok	428.5220	57.260	0.027823	28.19	54.142	14.846	35793241.262848	15	428.3193	8.42636e-05	3.57168e-04
2015/03/02	11:39:02	ok	ok	429.0300	57.427	0.02785	28.06	54.567	14.856	37840032.720220	14	428.8732	8.49678e-05	3.56707e-04
2015/03/02	11:44:02	--	ok	429.9840	57.600	0.02785	30.16	50.762	15.496	40071458.260455	15	429.8791	8.56965e-05	3.21766e-04
2015/03/02	11:44:16	--	ok	429.9220	57.560	0.027794	30.01	50.807	15.384	42961359.770316	14	429.7834	8.55532e-05	3.47021e-04
2015/03/02	11:44:29	--	ok	429.6280	57.546	0.027742	29.58	51.619	15.270	57332655.363824	14	429.5530	8.01517e-05	4.61879e-04
2015/03/02	11:44:42	--	ok	428.7560	57.293	0.027706	29.31	52.480	15.299	50848053.638384	15	428.6365	8.36596e-05	3.33515e-04
2015/03/02	11:44:55	--	ok	428.7480	57.287	0.027719	29.08	53.216	15.320	51305062.134019	15	428.6491	8.03762e-05	3.70920e-04
2015/03/02	11:45:09	--	ok	428.6820	57.285	0.027734	28.91	53.702	15.317	49478919.844740	15	428.5776	8.32942e-05	3.22942e-04
2015/03/02	11:45:22	--	ok	428.7140	57.286	0.027752	28.80	54.164	15.357	43174296.866435	15	428.5635	8.33705e-05	3.33911e-04
2015/03/02	11:45:35	--	ok	428.6760	57.287	0.027768	28.75	54.443	15.394	36361082.048242	15	428.5419	8.34882e-05	3.44650e-04
2015/03/02	11:45:49	--	ok	428.6860	57.290	0.027786	28.73	54.694	15.448	40459610.195276	15	428.5247	8.38360e-05	3.61801e-04
2015/03/02	11:46:02	--	ok	428.6840	57.288	0.027804	28.65	54.873	15.431	38147943.464396	15	428.5381	8.33924e-05	3.41540e-04
2015/03/02	11:46:15	ok	ok	428.8220	57.313	0.027822	28.62	55.091	15.466	33536367.092363	15	428.6580	8.33291e-05	3.43129e-04
2015/03/02	11:51:14	--	ok	429.7420	57.568	0.027822	30.98	50.288	16.045	37863697.694778	15	429.6491	8.46334e-05	3.18805e-04
2015/03/02	11:51:27	--	ok	429.6300	57.533	0.027779	30.81	50.363	15.923	41952624.622433	15	429.5263	8.29900e-05	3.29033e-04
2015/03/02	11:51:41	--	ok	429.3140	57.475	0.027743	30.46	51.060	15.842	49218634.854779	15	429.2090	8.32760e-05	3.23926e-04
2015/03/02	11:51:54	--	ok	429.2260	57.444	0.027726	30.19	51.861	15.857	48218577.914763	15	429.1072	8.37101e-05	3.31179e-04
2015/03/02	11:52:07	ok	ok	429.1100	57.419	0.027713	29.89	52.687	15.850	50675452.384043	15	429.0304	8.35284e-05	3.34205e-04
2015/03/02	11:57:06	--	ok	429.9520	57.590	0.027713	31.39	50.147	16.356	52580374.289141	15	429.8739	8.44354e-05	3.15400e-04
2015/03/02	11:57:20	--	ok	428.6960	57.278	0.027658	31.27	50.131	16.246	48916758.723447	15	428.6296	8.27910e-05	4.56789e-04
2015/03/02	11:57:33	--	ok	428.4220	57.251	0.027675	30.89	50.891	16.159	58513137.274529	15	428.3053	8.28571e-05	4.20247e-04
2015/03/02	11:57:46	--	ok	428.3000	57.214	0.027708	30.55	51.749	16.133	48889642.572218	14	428.1575	8.34606e-05	2.89930e-04
2015/03/02	11:57:59	--	ok	428.2360	57.196	0.027749	30.33	52.426	16.152	49632627.788154	15	428.0833	8.37554e-05	3.09893e-04
2015/03/02	11:58:13	--	ok	428.7540	57.289	0.027792	30.17	52.918	16.163	36732006.101307	15	428.6087	8.15607e-05	3.44528e-04
2015/03/02	11:58:26	ok	ok	428.9900	57.329	0.027806	30.03	53.283	16.152	36627472.713341	15	428.8624	8.24952e-05	3.68167e-04
2015/03/02	12:03:25	--	ok	429.7280	57.582	0.027806	31.79	49.906	16.629	39627657.326092	15	429.6608	8.54515e-05	3.80096e-04
2015/03/02	12:03:38	--	ok	429.6940	57.546	0.027765	31.68	49.957	16.549	41970026.830888	15	429.5824	8.36836e-05	3.23885e-04
2015/03/02	12:03:52	--	ok	429.3540	57.476	0.027725	31.25	50.873	16.469	48798559.341371	15	429.2708	8.35841e-05	4.23333e-04
2015/03/02	12:04:05	--	ok	429.3080	57.431	0.027704	30.94	51.672	16.451	60338519.530038	14	429.1452	8.29270e-05	3.64793e-04
2015/03/02	12:04:18	ok	ok	429.0040	57.343	0.027687	30.74	52.353	16.490	48665942.349685	15	428.9124	8.34982e-05	4.36845e-04
2015/03/02	12:09:18	--	ok	429.8780	57.603	0.027687	32.43	49.435	17.044	54974080.963733	14	429.8278	8.18390e-05	2.76023e-04
2015/03/02	12:09:31	--	ok	428.7040	57.291	0.027636	32.26	49.446	16.894	62735943.512365	14	428.5524	8.36211e-05	3.07993e-04
2015/03/02	12:09:44	--	ok	428.3200	57.250	0.027653	31.89	50.179	16.810	54510389.987498	13	428.1926	8.41485e-05	2.84041e-04
2015/03/02	12:09:58	--	ok	428.2100	57.200	0.027692	31.57	50.980	16.789	56294353.867453	14	428.0862	8.26880e-05	2.91044e-04
2015/03/02	12:10:11	--	ok	428.1600	57.190	0.027738	31.31	51.754	16.808	59238359.199707	13	428.0497	8.32198e-05	2.43875e-04
2015/03/02	12:10:24	ok	ok	428.9400	57.341	0.027786	31.10	52.209	16.766	45234302.231811	14	428.8409	8.24784e-05	2.84269e-04
2015/03/02	12:15:24	--	ok	429.9200	57.617	0.027786	33.38	48.935	17.742	45079983.496905	15	429.9407	7.99532e-05	2.81808e-04
2015/03/02	12:15:38	--	ok	429.8040	57.575	0.027733	33.17	48.974	17.560	57633129.586735	14	429.7005	8.20766e-05	3.29011e-04
2015/03/02	12:15:51	--	ok	429.3960	57.498	0.027686	32.71	49.895	17.460	59672030.788645	13	429.2901	8.37939e-05	3.19263e-04
2015/03/02	12:16:04	ok	ok	429.0640	57.356	0.027663	32.34	50.692	17.394	62407416.299619	13	428.9379	8.25541e-05	3.27164e-04
2015/03/02	12:21:03	--	ok	430.0120	57.625	0.027663	33.84	48.928	18.174	62391723.289326	13	429.9444	8.15649e-05	2.82445e-04
2015/03/02	12:21:16	--	ok	428.0300	57.252	0.027604	33.58	49.091	17.987	42519853.307644	14	428.3729	8.47232e-05	3.45384e-04
2015/03/02	12:21:30	--	ok	428.2280	57.135	0.02766	33.23	49.896	17.948	66471354.208354	14	428.0436	8.18318e-05	2.55109e-04
2015/03/02	12:21:43	--	ok	428.0880	57.103	0.027705	32.88	50.730	17.913	74091247.306346	14	427.9607	8.33063e-05	3.12144e-04
2015/03/02	12:21:56	ok	ok	428.8980	57.339	0.027758	32.58	51.438	17.876	57940145.914050	14	428.8047	7.99436e-05	2.81857e-04
2015/03/02	12:26:56	--	ok	429.8420	57.617	0.027758	34.29	48.919	18.605	49577893.298435	14	429.7660	8.13710e-05	2.51125e-04
2015/03/02	12:27:10	--	ok	429.5780	57.496	0.027709	34.06	49.021	18.421	56309401.053628	13	429.5105	8.31195e-05	3.28814e-04
2015/03/02	12:27:23	--	ok	429.2080	57.392	0.027676	33.73	49.797	18.390	60058808.732136	13	429.0707	8.22810e-05	2.58092e-04
2015/03/02	12:27:36	ok	ok	429.0920	57.368	0.027664	33.42	50.573	18.374	64534103.817344	13	428.9865	8.19372e-05	2.26959e-04
2015/03/02	12:32:35	--	ok	429.9620	57.632	0.027664	34.66	48.834	18.936	60389386.183831	15	429.9127	8.04188e-05	3.03224e-04
2015/03/02	12:32:49	--	ok	428.4040	57.341	0.027607	34.47	49.040	18.828	46917000.594749	14	428.7700	8.40190e-05	3.44167e-04
2015/03/02	12:33:02	--	ok	428.7680	57.327	0.027642	34.06	49.872	18.740	76930819.011086	13	428.5818	8.32799e-05	2.29925e-04
2015/03/02	12:33:15	--	ok	428.5940	57.296	0.027655	33.71	50.611	18.671	60988477.525525	14	428.5069	8.42941e-05	2.72035e-04
2015/03/02	12:33:28	--	ok	428.4760	57.283	0.027679	33.43	51.323	18.657	57534702.274720	14	428.4222	8.42699e-05	2.71025e-04
2015/03/02	12:33:42	--	ok	428.5300	57.282	0.027709	33.24	51.915	18.683	69624112.430441	13	428.4656	7.98658e-05	3.46432e-04
2015/03/02	12:33:55	--	ok	428.7440	57.335	0.027737	33.07	52.443	18.705	70678525.478342	14	428.6466	8.44679e-05	2.70103e-04
2015/03/02	12:34:08	ok	ok	429.0040	57.366	0.027752	32.94	52.619	18.639	57678656.162771	14	428.8923	8.22902e-05	2.25957e-04
2015/03/02	12:39:07	--	ok	430.0680	57.650	0.027752	35.24	48.676	19.455	57531690.057438	14	430.0186	8.10914e-05	2.59612e-04
2015/03/02	12:39:21	--	ok	429.8080	57.568	0.027689	35.00	48.745	19.240	58639606.059186	14	429.7249	8.00719e-05	2.78226e-04
2015/03/02	12:39:34	ok	ok	429.1820	57.392	0.027642	34.60	49.647	19.191	68639958.948747	14	429.0613	8.49135e-05	2.66318e-04
2015/03/02	12:44:33	--	ok	430.1840	57.663	0.027642	36.08	48.087	20.075	55431453.398612	14	430.1777	7.99133e-05	2.81570e-04
2015/03/02	12:44:47	--	ok	428.4540	57.161	0.027571	35.70	48.239	19.746	50796523.340987	14	428.3839	8.17338e-05	2.85874e-04
2015/03/02	12:45:00	--	ok	428.7440	57.328	0.027603	35.30	49.440	19.822	63651059.880227	14	428.6940	8.10948e-05	3.17647e-04
2015/03/02	12:45:13	ok	ok	428.8660	57.361	0.027618	34.88	50.338	19.745	58751177.984073	13	428.8121	8.25823e-05	2.11675e-04
2015/03/02	12:50:12	--	ok	429.9920	57.649	0.027618	36.62	47.856	20.543	46537661.360061	13	429.9342	8.07925e-05	2.73108e-04
2015/03/02	12:50:26	--	ok	428.4740	57.164	0.02756	36.36	48.023	20.341	54280335.381522	15	428.4334	8.16999e-05	3.46986e-04
2015/03/02	12:50:39	--	ok	428.7700	57.310	0.02759	35.95	48.963	20.304	72623832.037429	13	428.6742	8.15285e-05	2.16139e-04
2015/03/02	12:50:52	ok	ok	428.9680	57.353	0.027604	35.50	49.860	20.199	81407029.793915	13	428.8753	7.96451e-05	3.00091e-04
2015/03/02	12:55:51	--	ok	429.9940	57.640	0.027604	37.14	47.621	20.997	68605893.351926	13	429.8633	7.99105e-05	2.05263e-04
2015/03/02	12:56:05	--	ok	428.4720	57.154	0.027545	36.88	47.788	20.791	60236395.738424	14	428.4461	8.05406e-05	3.44499e-04
2015/03/02	12:56:18	--	ok	428.7340	57.300	0.027576	36.42	48.823	20.744	63728325.636509	13	428.6268	8.24204e-05	2.21502e-04
2015/03/02	12:56:31	ok	ok	428.9440	57.359	0.027592	36.08	49.539	20.682	81356897.381018	13	428.8278	8.14027e-05	2.32111e-04
2015/03/02	13:01:30	--	ok	429.9380	57.620	0.027592	37.48	47.529	21.325	70102094.672756	13	429.8141	8.05169e-05	2.08838e-04
2015/03/02	13:01:44	--	ok	428.4800	57.171	0.027536	37.30	47.640	21.178	57504768.938274	14	428.3857	8.20794e-05	2.30304e-04
2015/03/02	13:01:57	--	ok	428.7320	57.282	0.027567	36.80	48.673	21.089	62114159.865006	14	428.6884	8.03639e-05	3.25558e-04
2015/03/02	13:02:10	ok	ok	428.9220	57.362	0.027583	36.44	49.519	21.061	73510503.036377	15	428.8284	8.28060e-05	2.78280e-04
2015/03/02	13:07:09	--	ok	429.9020	57.626	0.027583	37.94	47.319	21.735	70987979.126758	14	429.8199	8.06752e-05	1.93916e-04
2015/03/02	13:07:23	--	ok	428.5100	57.176	0.027529	37.74	47.428	21.564	63072493.555652	14	428.4272	8.25106e-05	2.39690e-04
2015/03/02	13:07:36	--	ok	428.7000	57.280	0.027558	37.22	48.460	21.454	65003602.670360	13	428.6652	8.07469e-05	2.59999e-04
2015/03/02	13:07:49	ok	ok	428.9460	57.375	0.027576	36.85	49.307	21.418	72467372.853037	14	428.8656	8.17393e-05	2.12834e-04
2015/03/02	13:12:49	--	ok	429.8880	57.602	0.027576	38.24	47.155	21.993	54637535.221815	14	429.8647	7.92263e-05	3.18803e-04
2015/03/02	13:13:02	--	ok	428.4920	57.172	0.027523	37.93	47.484	21.800	66863011.450462	14	428.4669	8.24684e-05	2.33445e-04
2015/03/02	13:13:16	--	ok	428.7680	57.303	0.027553	37.57	48.337	21.787	68033394.576560	14	428.7500	7.99833e-05	3.54035e-04
2015/03/02	13:13:29	ok	ok	428.9200	57.359	0.027566	37.13	49.276	21.715	91909794.068822	13	428.8172	8.14440e-05	2.34389e-04
2015/03/02	13:18:28	--	ok	429.8900	57.600	0.027566	38.55	47.059	22.297	71536582.241994	14	429.7997	8.08481e-05	1.93931e-04
2015/03/02	13:18:42	--	ok	428.4680	57.169	0.027513	38.40	47.107	22.151	73408870.011439	14	428.4074	8.26431e-05	2.44887e-04
2015/03/02	13:18:55	ok	ok	428.8200	57.302	0.027545	37.92	48.115	22.078	73232529.324443	14	428.8199	7.92626e-05	4.21580e-04
2015/03/02	13:23:54	--	ok	429.5760	57.503	0.027545	38.87	47.030	22.648	57087773.270044	15	429.5098	7.97848e-05	2.99539e-04
2015/03/02	13:24:08	--	ok	428.6300	57.193	0.027511	38.68	47.108	22.468	75126776.163115	14	428.5601	8.24002e-05	2.56026e-04
2015/03/02	13:24:21	--	ok	428.6040	57.232	0.027532	38.21	48.051	22.377	77435602.928780	14	428.5880	8.08141e-05	2.87367e-04
2015/03/02	13:24:34	ok	ok	428.9960	57.374	0.027556	37.82	48.866	22.309	100982884.797761	13	428.9136	8.12396e-05	2.36350e-04
2015/03/02	13:29:33	--	ok	429.8700	57.598	0.027556	39.16	46.965	22.951	80891084.659423	14	429.8339	8.01238e-05	2.80972e-04
2015/03/02	13:29:47	--	ok	428.4540	57.176	0.027504	38.82	47.291	22.717	81234776.125465	13	428.4124	8.07460e-05	2.40904e-04
2015/03/02	13:30:00	ok	ok	428.8020	57.305	0.027537	38.38	48.171	22.628	83339620.282407	13	428.7812	7.95269e-05	2.55335e-04
2015/03/02	13:34:59	--	ok	429.6080	57.508	0.027537	39.40	46.926	23.212	66974305.324383	14	429.5301	8.07624e-05	2.43999e-04
2015/03/02	13:35:12	--	ok	428.5920	57.196	0.0275	39.15	47.097	23.004	87104588.026198	14	428.5173	8.20989e-05	2.53723e-04
2015/03/02	13:35:26	--	ok	428.6580	57.254	0.027525	38.66	48.072	22.905	86071115.671722	14	428.5956	8.18176e-05	2.28294e-04
2015/03/02	13:35:39	ok	ok	428.9540	57.373	0.027545	38.28	48.990	22.896	102340877.250058	14	428.8798	8.16271e-05	2.19066e-04
2015/03/02	13:40:38	--	ok	429.8360	57.588	0.027545	39.60	46.816	23.393	83561011.517896	14	429.7310	8.14057e-05	2.84290e-04
2015/03/02	13:40:52	--	ok	428.4460	57.183	0.027495	39.29	47.281	23.258	84707141.796283	13	428.4098	8.01830e-05	2.47500e-04
2015/03/02	13:41:05	ok	ok	428.8100	57.324	0.027528	38.92	48.038	23.192	111785785.588896	14	428.8062	7.97665e-05	3.76833e-04
2015/03/02	13:46:04	--	ok	429.5740	57.504	0.027528	39.80	46.773	23.608	85294322.853068	14	429.5850	7.67329e-05	3.42338e-04
2015/03/02	13:46:17	--	ok	428.5180	57.194	0.027494	39.51	46.906	23.331	107057745.932312	13	428.4973	8.10231e-05	2.60824e-04
2015/03/02	13:46:31	--	ok	428.7800	57.331	0.027522	39.13	47.897	23.371	95480792.796610	14	428.7042	8.20389e-05	2.31294e-04
2015/03/02	13:46:44	ok	ok	428.9800	57.366	0.027536	38.75	48.616	23.270	115431785.321381	14	428.8849	8.15112e-05	2.43800e-04
2015/03/02	13:51:43	--	ok	429.7540	57.580	0.027536	40.03	46.733	23.862	86883151.788906	14	429.7449	7.63589e-05	2.47726e-04
2015/03/02	13:51:57	--	ok	428.5540	57.206	0.02749	39.76	46.936	23.642	92434020.177577	13	428.5137	8.01613e-05	2.59632e-04
2015/03/02	13:52:10	--	ok	428.7380	57.282	0.027517	39.32	47.920	23.608	103925736.255082	13	428.6835	7.99824e-05	2.40846e-04
2015/03/02	13:52:23	ok	ok	428.9040	57.345	0.027533	38.91	48.636	23.469	116259362.176408	14	428.8910	7.96590e-05	3.36590e-04
2015/03/02	13:57:22	--	ok	429.7340	57.561	0.027533	40.21	46.688	24.055	90903603.560948	14	429.6370	8.06819e-05	3.07404e-04
2015/03/02	13:57:36	--	ok	428.6180	57.224	0.027488	39.99	46.896	23.897	114303492.790760	13	428.5567	8.04460e-05	2.65710e-04
2015/03/02	13:57:49	--	ok	428.6680	57.257	0.027511	39.49	47.707	23.706	108846702.743985	13	428.6495	7.80916e-05	3.34037e-04
2015/03/02	13:58:02	ok	ok	428.9260	57.359	0.027531	39.03	48.684	23.636	110862926.580809	13	428.8782	8.00195e-05	2.42215e-04
2015/03/02	14:03:01	--	ok	429.7580	57.565	0.027531	40.32	46.633	24.160	88741827.342223	14	429.6853	8.07252e-05	3.25592e-04
2015/03/02	14:03:15	--	ok	428.5640	57.205	0.027485	40.05	46.971	24.007	127812798.339599	13	428.5136	8.00006e-05	2.68439e-04
2015/03/02	14:03:28	--	ok	428.7640	57.268	0.027512	39.56	47.949	23.910	109308782.418430	13	428.6679	8.07036e-05	3.01321e-04
2015/03/02	14:03:41	ok	ok	428.8680	57.331	0.027526	39.17	48.735	23.828	115940535.261948	12	428.8205	7.91822e-05	2.67276e-04
2015/03/02	14:08:41	--	ok	429.7260	57.536	0.027526	40.57	46.562	24.427	90554851.373229	15	429.7021	7.92685e-05	3.03900e-04
2015/03/02	14:08:55	--	ok	428.5960	57.206	0.027482	40.35	46.738	24.250	148929902.126106	13	428.4993	8.05044e-05	3.03600e-04
2015/03/02	14:09:08	--	ok	428.6780	57.254	0.027506	39.88	47.654	24.149	128408983.129552	13	428.6244	7.96195e-05	2.71015e-04
2015/03/02	14:09:21	ok	ok	428.9000	57.327	0.027526	39.43	48.500	24.027	110184425.198371	13	428.8877	7.83918e-05	3.28275e-04
2015/03/02	14:14:20	--	ok	429.7600	57.561	0.027526	40.75	46.516	24.624	92708964.099276	15	429.6692	8.06610e-05	2.55803e-04
2015/03/02	14:14:34	--	ok	428.5880	57.203	0.02748	40.54	46.626	24.424	142372463.186883	13	428.5490	7.95079e-05	2.96562e-04
2015/03/02	14:14:47	--	ok	428.6460	57.243	0.027504	40.03	47.672	24.341	115233280.175259	13	428.6081	7.95494e-05	2.69085e-04
2015/03/02	14:15:00	ok	ok	428.9440	57.350	0.027526	39.63	48.458	24.250	130329794.340186	13	428.9563	7.76147e-05	3.27782e-04
2015/03/02	14:19:59	--	ok	429.7920	57.559	0.027526	40.96	46.406	24.824	103028222.505469	14	429.7432	7.86461e-05	3.27458e-04
2015/03/02	14:20:13	--	ok	428.5880	57.204	0.027478	40.74	46.448	24.575	149667438.670995	13	428.5170	7.95533e-05	2.95502e-04
2015/03/02	14:20:26	--	ok	428.6120	57.235	0.027503	40.25	47.531	24.539	111719409.605313	13	428.6113	7.80694e-05	3.29084e-04
2015/03/02	14:20:39	ok	ok	428.9600	57.374	0.027526	39.82	48.415	24.461	124493645.187445	13	428.9153	8.01514e-05	2.63679e-04
2015/03/02	14:25:38	--	ok	429.8280	57.578	0.027526	41.19	46.366	25.089	105869432.631075	13	429.7894	7.77007e-05	2.14370e-04
2015/03/02	14:25:52	--	ok	428.6480	57.212	0.027476	40.89	46.465	24.769	149224393.339539	13	428.5841	7.87444e-05	3.06653e-04
2015/03/02	14:26:05	--	ok	428.5500	57.237	0.027497	40.51	47.395	24.789	122076391.342206	13	428.5158	7.97992e-05	2.91112e-04
2015/03/02	14:26:18	ok	ok	428.9660	57.361	0.027525	40.16	48.189	24.766	107231180.691956	13	428.9533	7.95958e-05	2.59801e-04
2015/03/02	14:31:17	--	ok	429.8100	57.579	0.027525	41.33	46.315	25.237	88849226.406900	14	429.7457	7.91613e-05	3.01590e-04
2015/03/02	14:31:31	--	ok	428.5400	57.215	0.027475	41.15	46.462	25.091	138830270.629163	13	428.4928	8.05727e-05	3.13242e-04
2015/03/02	14:31:44	--	ok	428.7100	57.272	0.027503	40.71	47.318	24.998	124689262.239831	13	428.6693	7.93113e-05	2.81216e-04
2015/03/02	14:31:57	ok	ok	428.9320	57.348	0.027521	40.35	48.079	24.946	101176114.441732	13	428.8879	7.97493e-05	2.77808e-04
2015/03/02	14:36:56	--	ok	429.7980	57.548	0.027521	41.66	46.286	25.638	86336011.266090	14	429.7081	7.94290e-05	3.29426e-04
2015/03/02	14:37:10	--	ok	428.6020	57.217	0.027472	41.42	46.494	25.448	147849420.122910	13	428.5514	7.90382e-05	3.17754e-04
2015/03/02	14:37:23	--	ok	428.6040	57.242	0.027496	41.01	47.354	25.395	121925927.267652	13	428.5750	7.83208e-05	2.73161e-04
2015/03/02	14:37:36	ok	ok	428.9360	57.357	0.02752	40.61	48.110	25.290	100721356.928013	13	428.9039	7.96226e-05	2.71123e-04
2015/03/02	14:42:35	--	ok	429.8500	57.587	0.02752	41.97	45.985	25.866	84154232.595706	14	429.8696	7.53777e-05	3.18966e-04
2015/03/02	14:42:49	--	ok	428.6180	57.225	0.027468	41.77	46.299	25.786	145440037.194998	13	428.5700	7.93175e-05	3.05161e-04
2015/03/02	14:43:02	--	ok	428.6520	57.253	0.027491	41.33	47.056	25.640	139659265.186284	13	428.6120	7.88938e-05	2.69019e-04
2015/03/02	14:43:15	ok	ok	428.9160	57.341	0.027513	40.99	47.822	25.620	103191768.119891	13	428.8909	7.91593e-05	2.92748e-04
2015/03/02	14:48:14	--	ok	429.8260	57.567	0.027513	42.48	45.706	26.365	91708223.247591	14	429.8423	7.57167e-05	2.57458e-04
2015/03/02	14:48:28	--	ok	428.6720	57.232	0.027462	42.15	45.837	26.013	155693035.099926	13	428.6561	7.68850e-05	3.44191e-04
2015/03/02	14:48:41	--	ok	428.6100	57.241	0.027482	41.90	46.585	26.112	152661939.742643	14	428.5430	7.96753e-05	2.71110e-04
2015/03/02	14:48:54	ok	ok	428.9340	57.322	0.027506	41.47	47.275	25.939	144320973.479994	13	428.8917	7.91533e-05	2.76747e-04
2015/03/02	14:53:54	--	ok	429.7280	57.546	0.027506	42.95	44.979	26.554	136924190.921064	13	429.6494	7.86959e-05	2.97849e-04
2015/03/02	14:54:08	--	ok	428.7360	57.244	0.027461	42.84	45.136	26.503	153332033.245505	14	428.6490	7.93230e-05	2.94696e-04
2015/03/02	14:54:21	--	ok	428.6120	57.242	0.027477	42.47	45.772	26.390	159037316.294696	14	428.5583	7.90472e-05	2.70109e-04
2015/03/02	14:54:34	ok	ok	428.8960	57.306	0.027501	42.08	46.505	26.301	132771541.856840	14	428.8606	7.93440e-05	2.82069e-04
2015/03/02	14:59:33	--	ok	429.5900	57.522	0.027501	43.21	44.532	26.628	126588684.736908	12	429.5268	7.79795e-05	2.44360e-04
2015/03/02	14:59:47	--	ok	428.7180	57.240	0.027465	42.92	45.044	26.553	149070507.159289	14	428.6443	7.92996e-05	2.97418e-04
2015/03/02	15:00:00	--	ok	428.6160	57.246	0.027482	42.54	45.814	26.506	168853649.366248	14	428.5580	7.95500e-05	2.91303e-04
2015/03/02	15:00:13	ok	ok	428.9420	57.305	0.027505	42.14	46.444	26.345	154182174.048358	13	428.8971	7.87317e-05	3.02434e-04
2015/03/02	15:05:12	--	ok	429.6200	57.536	0.027505	43.04	45.295	26.859	132710963.137519	13	429.6202	7.76547e-05	2.45545e-04
2015/03/02	15:05:26	--	ok	428.7080	57.241	0.027467	42.87	45.412	26.704	148005776.619926	14	428.6461	7.95241e-05	2.94804e-04
2015/03/02	15:05:39	--	ok	428.6260	57.250	0.027485	42.43	46.241	26.608	171053070.398593	14	428.5611	7.87854e-05	2.46175e-04
2015/03/02	15:05:52	ok	ok	428.9040	57.304	0.027508	42.09	46.877	26.525	111892177.871258	14	428.8789	7.88993e-05	2.63600e-04
2015/03/02	15:10:51	--	ok	429.6820	57.540	0.027508	43.01	45.563	26.978	110949132.752623	13	429.6778	7.59387e-05	2.93440e-04
2015/03/02	15:11:05	--	ok	428.7200	57.244	0.027466	42.77	45.671	26.725	163437540.138504	14	428.6306	7.88996e-05	2.91765e-04
2015/03/02	15:11:18	--	ok	428.6060	57.246	0.027483	42.32	46.533	26.631	171917765.979780	14	428.5820	7.72855e-05	3.05430e-04
2015/03/02	15:11:31	ok	ok	428.8760	57.283	0.027507	41.91	47.327	26.542	127787343.436604	14	428.8368	7.94189e-05	2.92345e-04
2015/03/02	15:16:30	--	ok	429.6140	57.537	0.027507	43.26	45.388	27.207	123053388.652296	12	429.6353	7.56569e-05	3.37428e-04
2015/03/02	15:16:44	--	ok	428.6360	57.241	0.02747	43.01	45.631	27.018	141653081.623790	14	428.5693	7.87828e-05	2.87747e-04
2015/03/02	15:16:57	--	ok	428.6640	57.260	0.027492	42.48	46.552	26.853	151018638.307432	14	428.6018	7.80764e-05	2.58066e-04
2015/03/02	15:17:10	ok	ok	428.9220	57.289	0.027513	42.12	47.353	26.833	127472032.130348	14	428.8829	7.91248e-05	2.65220e-04
2015/03/02	15:22:09	--	ok	429.7940	57.562	0.027513	43.92	44.783	27.725	118609579.531319	13	429.8583	7.51222e-05	3.25073e-04
2015/03/02	15:22:23	--	ok	428.6360	57.246	0.027464	43.80	44.906	27.639	157960649.886077	13	428.5381	7.69541e-05	2.59498e-04
2015/03/02	15:22:36	--	ok	428.6920	57.282	0.027486	43.38	45.742	27.580	167900247.395778	13	428.6139	7.66584e-05	2.46408e-04
2015/03/02	15:22:49	ok	ok	428.9400	57.308	0.027505	43.16	46.259	27.593	153746077.934291	14	428.9411	7.62621e-05	3.11117e-04
2015/03/02	15:27:48	--	ok	429.8080	57.583	0.027505	44.90	43.867	28.485	147144591.108925	14	429.7474	7.91857e-05	3.22759e-04
2015/03/02	15:28:01	--	ok	428.6460	57.278	0.027454	44.92	43.664	28.380	142670349.508941	13	428.5649	7.66919e-05	2.37720e-04
2015/03/02	15:28:15	--	ok	428.6960	57.288	0.027476	44.80	43.925	28.384	164770391.350960	13	428.6240	7.66643e-05	2.40277e-04
2015/03/02	15:28:28	ok	ok	428.9440	57.336	0.027495	44.65	44.250	28.387	135879278.039539	13	428.8825	7.66009e-05	2.34911e-04
2015/03/02	15:33:27	--	ok	429.5720	57.561	0.027495	44.77	44.332	28.606	131358180.713992	14	429.5252	7.78366e-05	2.16756e-04
2015/03/02	15:33:41	ok	ok	428.8700	57.287	0.02746	44.69	44.289	28.467	145654728.342081	13	428.7966	7.61763e-05	2.44285e-04
2015/03/02	15:38:40	ok	ok	428.9200	57.326	0.02746	44.41	45.111	28.604	142253508.697687	15	428.8384	7.82436e-05	2.94074e-04
2015/03/02	15:43:40	--	ok	428.7980	57.293	0.02746	44.43	45.250	28.720	139980935.367838	14	428.7462	7.66462e-05	2.39808e-04
2015/03/02	15:43:53	ok	ok	428.8100	57.277	0.027472	44.20	45.530	28.576	144183958.395816	13	428.7135	7.63745e-05	2.31790e-04
2015/03/02	15:48:53	ok	ok	428.8280	57.317	0.027472	44.33	45.477	28.724	138488461.791413	13	428.7557	7.68522e-05	3.03573e-04
2015/03/02	15:53:53	--	ok	428.7200	57.299	0.027472	44.30	45.576	28.744	139921959.785411	14	428.6665	7.66294e-05	2.24299e-04
2015/03/02	15:54:07	--	ok	428.7260	57.286	0.02749	44.03	45.681	28.433	128140880.187820	13	428.6724	7.68525e-05	2.38138e-04
2015/03/02	15:54:20	--	ok	428.6360	57.294	0.027507	43.54	46.643	28.345	111781067.866569	14	428.6013	7.63041e-05	2.30952e-04
2015/03/02	15:54:33	ok	ok	428.9540	57.318	0.027529	43.16	47.342	28.239	104377163.866265	14	428.9692	7.41184e-05	3.53607e-04
2015/03/02	15:59:32	--	ok	429.4320	57.522	0.027529	44.03	45.613	28.391	100393827.596628	14	429.5078	7.60200e-05	3.36047e-04
2015/03/02	15:59:45	--	ok	428.6260	57.268	0.027503	43.75	45.785	28.111	115460376.876641	13	428.6211	7.50320e-05	2.91095e-04
2015/03/02	15:59:59	--	ok	428.7040	57.293	0.027526	43.33	46.686	28.080	128172616.020404	15	428.6434	7.77301e-05	2.26858e-04
2015/03/02	16:00:12	ok	ok	428.9280	57.309	0.027544	42.97	47.421	28.023	157634783.589215	14	428.9201	7.48933e-05	2.79805e-04
2015/03/02	16:05:11	--	ok	429.5540	57.554	0.027544	43.84	45.727	28.199	151585289.281096	14	429.4643	7.93026e-05	3.80881e-04
2015/03/02	16:05:24	--	ok	428.6260	57.265	0.02751	43.61	46.006	28.054	97731135.967872	14	428.5910	7.55228e-05	3.95730e-04
2015/03/02	16:05:38	--	ok	428.6440	57.286	0.027533	43.12	46.864	27.899	92913409.683199	14	428.5909	7.68304e-05	2.26746e-04
2015/03/02	16:05:51	ok	ok	428.9160	57.316	0.027555	42.88	47.477	27.932	155082047.228783	13	428.8750	7.67429e-05	2.40104e-04
2015/03/02	16:10:50	--	ok	429.5540	57.557	0.027555	43.76	45.820	28.146	145675866.880989	14	429.5338	7.80299e-05	2.81102e-04
2015/03/02	16:11:03	--	ok	428.6980	57.273	0.027521	43.55	45.897	27.906	92995894.476178	15	428.6864	7.57266e-05	2.88651e-04
2015/03/02	16:11:16	--	ok	428.6100	57.284	0.027539	43.04	46.854	27.784	95476843.351490	14	428.5626	7.63906e-05	2.20914e-04
2015/03/02	16:11:30	ok	ok	429.0340	57.315	0.027563	42.74	47.528	27.770	165740568.512360	14	428.9935	7.51499e-05	3.96133e-04
2015/03/02	16:16:29	--	ok	429.5560	57.550	0.027563	43.66	45.774	27.981	158516190.558870	14	429.5479	7.64947e-05	3.05327e-04
2015/03/02	16:16:43	--	ok	428.6700	57.273	0.027529	43.45	46.056	27.865	87337268.925427	13	428.6050	7.68942e-05	2.51682e-04
2015/03/02	16:16:56	--	ok	428.6240	57.283	0.027549	42.96	46.946	27.729	86221816.853179	14	428.5638	7.67105e-05	2.34232e-04
2015/03/02	16:17:09	ok	ok	428.9940	57.318	0.027572	42.59	47.577	27.594	156980917.746790	14	428.9428	7.67648e-05	2.78341e-04
2015/03/02	16:22:08	--	ok	429.6160	57.550	0.027572	43.56	45.797	27.858	143395969.280890	14	429.4853	7.91674e-05	3.13017e-04
2015/03/02	16:22:21	--	ok	428.6240	57.257	0.027534	43.29	46.139	27.697	89769081.507789	13	428.5543	7.61377e-05	2.55731e-04
2015/03/02	16:22:34	--	ok	428.6220	57.275	0.027557	42.83	46.897	27.523	133341629.877088	14	428.5705	7.71891e-05	2.32213e-04
2015/03/02	16:22:48	ok	ok	428.9700	57.306	0.027581	42.53	47.705	27.586	131814748.281565	14	428.8778	7.57675e-05	2.38145e-04
2015/03/02	16:27:47	--	ok	429.5800	57.557	0.027581	43.56	45.797	27.858	133490980.186367	14	429.4858	7.89347e-05	2.99663e-04
2015/03/02	16:28:01	--	ok	428.6980	57.270	0.027545	43.37	45.843	27.628	71868517.061460	13	428.6516	7.68335e-05	2.97389e-04
2015/03/02	16:28:14	--	ok	428.6080	57.278	0.027564	42.91	46.805	27.577	121890230.579397	15	428.6235	7.55611e-05	3.59808e-04
2015/03/02	16:28:27	ok	ok	429.0000	57.317	0.027588	42.48	47.531	27.418	96416269.470719	14	428.8930	7.66291e-05	2.42132e-04
2015/03/02	16:33:26	--	ok	429.5740	57.551	0.027588	43.42	45.882	27.719	114496198.502002	13	429.5941	7.52304e-05	3.14021e-04
2015/03/02	16:33:39	--	ok	428.5540	57.260	0.027552	43.13	46.120	27.469	82375424.330484	13	428.5312	7.72353e-05	2.77734e-04
2015/03/02	16:33:53	ok	ok	428.8520	57.289	0.02758	42.70	47.118	27.476	101645456.871168	15	428.7196	7.74842e-05	2.39072e-04
2015/03/02	16:38:52	--	ok	429.3960	57.530	0.02758	43.49	45.857	27.799	97747691.643887	14	429.3467	7.79472e-05	2.80410e-04
2015/03/02	16:39:06	--	ok	428.6560	57.251	0.027556	43.23	45.996	27.530	51022272.972586	14	428.5888	7.65259e-05	2.72092e-04
2015/03/02	16:39:19	--	ok	428.6760	57.274	0.027577	42.76	46.821	27.384	92903348.156826	15	428.5549	7.79064e-05	2.46219e-04
2015/03/02	16:39:32	ok	ok	428.9440	57.305	0.027597	42.37	47.652	27.339	86597827.781106	14	428.8534	7.61254e-05	2.77114e-04
2015/03/02	16:44:31	--	ok	429.5240	57.544	0.027597	43.46	45.819	27.735	84355752.997044	14	429.4777	7.89329e-05	2.84094e-04
2015/03/02	16:44:44	--	ok	428.1020	57.266	0.027565	43.17	46.023	27.465	45457022.829919	13	428.5545	7.81535e-05	4.49983e-04
2015/03/02	16:44:57	--	ok	429.3120	57.411	0.02762	42.61	47.040	27.309	88423065.291965	14	429.2475	7.74274e-05	3.18181e-04
2015/03/02	16:45:11	--	ok	428.7440	57.282	0.027601	42.25	47.806	27.265	77470544.434276	14	428.6942	7.61665e-05	2.45079e-04
2015/03/02	16:45:24	--	ok	428.6980	57.282	0.027617	42.05	48.353	27.306	74753229.711276	14	428.6221	7.65643e-05	2.42064e-04
2015/03/02	16:45:37	--	ok	428.7020	57.276	0.027635	41.83	48.662	27.182	78462237.918938	14	428.6174	7.65488e-05	2.26671e-04
2015/03/02	16:45:50	--	ok	428.6480	57.273	0.027654	41.71	48.882	27.143	78040228.144303	14	428.6812	7.27085e-05	4.47097e-04
2015/03/02	16:46:04	--	ok	428.5920	57.271	0.027675	41.60	49.237	27.191	72961611.719697	14	428.5096	7.72123e-05	2.29188e-04
2015/03/02	16:46:17	--	ok	428.6660	57.283	0.0277	41.54	49.430	27.217	72112605.018308	16	428.6879	7.58905e-05	3.28134e-04
2015/03/02	16:46:30	ok	ok	429.0220	57.367	0.027721	41.37	49.643	27.104	58849166.662283	14	428.9865	7.70007e-05	2.42221e-04
2015/03/02	16:51:29	--	ok	429.8260	57.596	0.027721	43.44	45.715	27.645	76970268.580436	12	429.8121	7.80779e-05	2.31024e-04
2015/03/02	16:51:42	--	ok	429.4560	57.488	0.02767	43.17	45.989	27.445	79743823.051710	14	429.3817	8.01225e-05	2.97957e-04
2015/03/02	16:51:56	--	ok	428.5540	57.270	0.027642	42.59	47.038	27.281	73591968.252118	15	428.4945	7.78782e-05	2.35549e-04
2015/03/02	16:52:09	--	ok	428.5240	57.258	0.027669	42.23	47.736	27.198	94130026.466655	14	428.4689	7.38208e-05	3.20928e-04
2015/03/02	16:52:22	--	ok	428.5380	57.270	0.027698	42.03	48.317	27.258	68261438.122150	14	428.4817	7.71402e-05	2.37865e-04
2015/03/02	16:52:36	ok	ok	429.0260	57.364	0.027727	41.79	48.724	27.163	67889022.350229	15	428.9831	7.90178e-05	2.55781e-04
2015/03/02	16:57:35	--	ok	429.8620	57.576	0.027727	43.39	45.811	27.636	72314971.921318	12	429.8827	7.53483e-05	2.61388e-04
2015/03/02	16:57:49	--	ok	429.4880	57.510	0.027673	43.17	46.023	27.465	61022603.059906	13	429.4511	7.93353e-05	2.97996e-04
2015/03/02	16:58:02	--	ok	428.6560	57.272	0.027643	42.58	47.070	27.286	69341941.770021	15	428.5797	7.82836e-05	2.31908e-04
2015/03/02	16:58:15	--	ok	428.5220	57.264	0.027664	42.27	47.741	27.255	71719100.678952	14	428.4689	7.80629e-05	2.40073e-04
2015/03/02	16:58:28	--	ok	428.4740	57.260	0.027693	41.93	48.406	27.173	86573639.961778	13	428.5020	7.34744e-05	3.92849e-04
2015/03/02	16:58:42	ok	ok	428.8940	57.331	0.027726	41.77	48.655	27.097	75691830.954653	13	428.8678	7.75012e-05	2.60758e-04
2015/03/02	17:03:41	--	ok	429.7640	57.569	0.027726	43.34	45.669	27.483	73412745.414920	12	429.7149	7.79388e-05	2.54955e-04
2015/03/02	17:03:54	--	ok	429.4940	57.449	0.027679	43.17	45.853	27.364	67463813.777904	14	429.5193	7.65157e-05	4.44945e-04
2015/03/02	17:04:07	--	ok	428.5840	57.278	0.027648	42.63	46.806	27.200	61254509.774479	15	428.5504	7.84425e-05	2.30874e-04
2015/03/02	17:04:21	--	ok	428.5120	57.262	0.027673	42.20	47.699	27.137	70075346.181223	15	428.4364	7.79515e-05	2.27422e-04
2015/03/02	17:04:34	--	ok	428.4280	57.263	0.027704	41.98	48.244	27.150	65604380.198043	14	428.3882	7.70809e-05	2.44681e-04
2015/03/02	17:04:47	ok	ok	429.0620	57.363	0.027739	41.77	48.588	27.060	66195409.253596	15	429.0780	7.68215e-05	3.01828e-04
2015/03/02	17:09:47	--	ok	429.8420	57.590	0.027739	43.37	45.673	27.525	65231935.595870	11	429.8986	7.59315e-05	2.65365e-04
2015/03/02	17:10:01	--	ok	429.6560	57.532	0.027687	43.20	45.857	27.407	82239793.399774	14	429.6785	7.58054e-05	4.62232e-04
2015/03/02	17:10:14	ok	ok	428.9380	57.342	0.027646	42.62	46.839	27.206	82296490.712559	15	428.8720	7.76661e-05	2.55172e-04
2015/03/02	17:15:13	--	ok	429.5380	57.542	0.027646	43.26	45.762	27.431	78943922.192313	13	429.6103	7.57841e-05	3.29951e-04
2015/03/02	17:15:26	--	ok	428.6280	57.248	0.027612	42.90	46.127	27.165	85938839.207049	14	428.5012	7.83417e-05	2.95076e-04
2015/03/02	17:15:40	--	ok	428.2840	57.218	0.027635	42.54	46.998	27.191	82779218.424259	16	428.1877	7.75957e-05	2.44124e-04
2015/03/02	17:15:53	--	ok	428.1120	57.175	0.02768	42.12	47.689	27.024	68032277.358691	13	428.0515	7.74237e-05	2.31353e-04
2015/03/02	17:16:06	ok	ok	428.8240	57.301	0.027735	41.90	48.268	27.056	59969528.827008	15	428.7963	7.85581e-05	2.54004e-04
2015/03/02	17:21:05	--	ok	429.5780	57.551	0.027735	43.25	45.795	27.437	63443763.108874	13	429.5443	7.86189e-05	3.30885e-04
2015/03/02	17:21:18	--	ok	429.2820	57.384	0.027699	42.88	46.159	27.156	70151376.638281	14	429.2654	7.73683e-05	3.44904e-04
2015/03/02	17:21:32	ok	ok	428.8280	57.309	0.027682	42.43	47.052	27.075	62628699.245857	14	428.7756	7.88204e-05	2.51264e-04
2015/03/02	17:26:31	--	ok	429.4900	57.544	0.027682	43.25	45.693	27.376	53696219.722325	14	429.4965	7.72119e-05	2.37748e-04
2015/03/02	17:26:44	--	ok	429.2740	57.385	0.027651	43.02	45.904	27.193	83201556.349927	14	429.2555	7.76689e-05	3.47419e-04
2015/03/02	17:26:57	--	ok	428.6760	57.275	0.027634	42.46	46.853	27.000	76655992.718622	15	428.5933	7.77281e-05	2.32316e-04
2015/03/02	17:27:11	--	ok	428.4980	57.260	0.027654	42.15	47.592	27.009	66312283.179316	15	428.4386	7.82468e-05	2.31109e-04
2015/03/02	17:27:24	--	ok	428.4220	57.258	0.027685	41.89	48.065	26.929	60729834.050429	15	428.3721	7.86555e-05	2.22724e-04
2015/03/02	17:27:37	--	ok	428.3980	57.257	0.02772	41.67	48.441	26.845	70306951.321103	15	428.4169	7.64242e-05	3.11055e-04
2015/03/02	17:27:51	ok	ok	429.0080	57.368	0.027758	41.51	48.824	26.843	51647453.503264	15	428.9504	7.89137e-05	2.47765e-04
2015/03/02	17:32:50	--	ok	429.7800	57.590	0.027758	43.20	45.721	27.325	52066715.351934	13	429.8193	7.58689e-05	2.89691e-04
2015/03/02	17:33:04	--	ok	429.5960	57.517	0.027709	43.02	45.836	27.153	84318511.362312	13	429.5793	7.67842e-05	3.40334e-04
2015/03/02	17:33:17	ok	ok	429.1340	57.405	0.027672	42.57	46.765	27.096	68823559.429777	14	429.1286	7.73345e-05	3.46098e-04
2015/03/02	17:38:16	--	ok	429.6400	57.558	0.027672	43.16	45.784	27.310	57985714.513815	12	429.6152	7.89948e-05	3.80265e-04
2015/03/02	17:38:29	--	ok	429.2400	57.396	0.027632	42.79	46.182	27.050	78660378.913820	14	429.1696	7.87708e-05	2.84347e-04
2015/03/02	17:38:42	--	ok	428.5500	57.262	0.027618	42.36	47.112	27.015	70613797.943447	15	428.4425	7.80457e-05	2.40241e-04
2015/03/02	17:38:56	--	ok	428.3580	57.250	0.027645	42.00	47.742	26.894	65247097.462195	15	428.2889	7.87923e-05	2.33475e-04
2015/03/02	17:39:09	--	ok	428.3180	57.239	0.027685	41.76	48.318	26.896	70076488.120468	14	428.2593	7.70770e-05	2.21827e-04
2015/03/02	17:39:22	--	ok	428.2940	57.226	0.027727	41.54	48.693	26.811	67196418.107215	13	428.2203	7.75740e-05	2.45546e-04
2015/03/02	17:39:36	ok	ok	428.9820	57.349	0.02777	41.38	48.975	26.752	56603537.029048	15	429.0026	7.82453e-05	2.53991e-04
2015/03/02	17:44:35	--	ok	429.7800	57.565	0.02777	43.04	45.770	27.141	48539479.145914	13	429.7693	7.83813e-05	2.22793e-04
2015/03/02	17:44:49	--	ok	429.5940	57.524	0.027722	42.85	45.884	26.955	60868425.079583	13	429.5202	7.86053e-05	2.85165e-04
2015/03/02	17:45:02	ok	ok	429.0660	57.426	0.027685	42.33	46.872	26.838	59417611.973959	15	429.0460	7.91226e-05	2.56721e-04
2015/03/02	17:50:01	--	ok	429.6940	57.572	0.027685	42.97	45.830	27.083	55104122.751139	12	429.7191	7.67269e-05	2.91540e-04
2015/03/02	17:50:14	ok	ok	429.0600	57.312	0.027642	42.80	45.980	26.945	56572761.843426	14	429.0252	7.98043e-05	2.89443e-04
2015/03/02	17:55:13	--	ok	429.5120	57.528	0.027642	42.79	45.945	26.911	47477883.932322	12	429.3371	7.70520e-05	2.75700e-04
2015/03/02	17:55:27	--	ok	428.5140	57.242	0.02761	42.66	45.998	26.770	54184370.990490	14	428.5162	7.70265e-05	3.15170e-04
2015/03/02	17:55:40	--	ok	427.9720	57.180	0.02764	42.13	46.882	26.580	43956502.454368	15	427.9616	7.90201e-05	2.25240e-04
2015/03/02	17:55:53	--	ok	428.0840	57.125	0.027704	41.82	47.653	26.605	47399582.777449	13	427.9077	7.64674e-05	2.65347e-04
2015/03/02	17:56:06	--	ok	428.5640	57.265	0.02776	41.54	48.224	26.553	40562126.723093	15	428.5511	7.98150e-05	2.50337e-04
2015/03/02	17:56:20	ok	ok	429.0400	57.379	0.027787	41.34	48.602	26.496	44358554.766125	15	429.0848	7.75464e-05	3.52717e-04
2015/03/02	18:01:19	--	ok	429.7580	57.573	0.027787	42.80	45.878	26.885	38058831.292590	13	429.8170	7.69232e-05	2.32739e-04
2015/03/02	18:01:33	--	ok	429.5680	57.517	0.02774	42.41	46.239	26.581	44812662.397192	13	429.4463	7.90389e-05	2.96477e-04
2015/03/02	18:01:46	ok	ok	429.0960	57.453	0.027705	41.93	47.296	26.550	46696489.087365	13	429.1020	7.89456e-05	2.71163e-04
2015/03/02	18:06:45	--	ok	429.9620	57.576	0.027705	42.84	45.815	26.901	42484476.043043	14	429.8537	7.50585e-05	2.56439e-04
2015/03/02	18:06:58	ok	ok	428.9980	57.299	0.027645	42.59	46.057	26.712	58797740.479793	14	428.8923	7.95402e-05	2.88228e-04
2015/03/02	18:11:58	--	ok	429.3380	57.489	0.027645	42.78	45.808	26.818	59954006.110231	14	429.2503	7.63622e-05	2.60292e-04
2015/03/02	18:12:12	--	ok	428.4420	57.238	0.027624	42.53	46.118	26.669	62474144.554873	14	428.4573	7.61121e-05	3.95113e-04
2015/03/02	18:12:25	--	ok	428.2240	57.192	0.027658	42.01	47.036	26.509	42009051.534219	15	428.0506	7.77290e-05	2.46520e-04
2015/03/02	18:12:38	--	ok	428.0160	57.156	0.027706	41.72	47.708	26.504	49910468.328171	15	427.9310	7.86650e-05	2.42971e-04
2015/03/02	18:12:52	--	ok	428.4920	57.255	0.027767	41.39	48.206	26.345	45757985.899567	15	428.5531	7.70266e-05	3.02274e-04
2015/03/02	18:13:05	ok	ok	429.1660	57.372	0.027798	41.26	48.525	26.349	40866911.709224	14	429.1145	7.62201e-05	4.55422e-04
2015/03/02	18:18:04	--	ok	429.8440	57.587	0.027798	42.76	45.670	26.711	31777971.619646	14	429.7743	7.94688e-05	3.29970e-04
2015/03/02	18:18:17	--	ok	429.6700	57.524	0.027746	42.54	45.814	26.506	44797769.934582	13	429.5864	7.81636e-05	2.86706e-04
2015/03/02	18:18:30	--	ok	429.3320	57.462	0.027705	42.03	46.802	26.404	45996087.795043	14	429.1342	7.91248e-05	2.96697e-04
2015/03/02	18:18:44	ok	ok	429.0860	57.345	0.027684	41.69	47.503	26.351	50713915.548975	14	428.9323	7.95185e-05	2.99566e-04
2015/03/02	18:23:43	--	ok	429.8300	57.559	0.027684	42.72	45.700	26.675	51256400.852918	14	429.6660	7.88722e-05	3.14682e-04
2015/03/02	18:23:56	--	ok	428.5900	57.241	0.027633	42.42	45.902	26.400	63442937.046966	14	428.4501	7.75255e-05	2.99075e-04
2015/03/02	18:24:09	--	ok	428.1480	57.178	0.027657	42.02	46.835	26.409	48105441.864940	15	428.0037	7.81023e-05	2.54451e-04
2015/03/02	18:24:23	--	ok	428.0620	57.121	0.02771	41.56	47.622	26.247	65159900.238714	15	427.9390	7.68158e-05	2.88447e-04
2015/03/02	18:24:36	--	ok	428.2840	57.241	0.027768	41.27	48.325	26.253	44341788.572654	14	428.3024	7.74841e-05	2.46645e-04
2015/03/02	18:24:49	--	ok	429.2960	57.410	0.027812	41.10	48.639	26.201	31672515.292037	13	429.1183	7.77682e-05	3.03709e-04
2015/03/02	18:25:03	--	ok	429.2880	57.429	0.027794	40.99	48.860	26.176	48834911.943688	14	429.1849	7.76232e-05	3.21686e-04
2015/03/02	18:25:16	ok	ok	429.0740	57.421	0.027777	40.87	49.079	26.136	39499969.754966	14	429.0402	8.02690e-05	2.69014e-04
2015/03/02	18:30:15	--	ok	430.0200	57.609	0.027777	42.62	45.722	26.557	39858057.830656	14	429.9761	7.46965e-05	2.30323e-04
2015/03/02	18:30:28	--	ok	429.7240	57.536	0.027713	42.33	46.061	26.374	49084953.583158	13	429.6117	7.89516e-05	2.92305e-04
2015/03/02	18:30:42	--	ok	428.6960	57.263	0.027669	41.83	46.947	26.224	63089444.799577	14	428.5301	7.90211e-05	2.93363e-04
2015/03/02	18:30:55	--	ok	428.6040	57.249	0.027687	41.52	47.617	26.192	63664966.305762	15	428.4365	7.87803e-05	2.61135e-04
2015/03/02	18:31:08	--	ok	428.5680	57.244	0.027711	41.32	48.096	26.194	55428044.432087	15	428.3798	7.81041e-05	2.65739e-04
2015/03/02	18:31:22	--	ok	428.4380	57.241	0.027738	41.12	48.474	26.138	44953092.671996	13	428.3261	7.74817e-05	2.58462e-04
2015/03/02	18:31:35	--	ok	428.5220	57.243	0.027772	40.95	48.755	26.067	51516839.198393	14	428.4192	7.40514e-05	3.37540e-04
2015/03/02	18:31:48	--	ok	428.7160	57.283	0.027802	40.82	49.039	26.050	41572347.600497	14	428.7053	7.98466e-05	2.75614e-04
2015/03/02	18:32:01	--	ok	429.2260	57.407	0.027819	40.77	49.267	26.106	33882628.502006	14	429.0384	7.93154e-05	3.11687e-04
2015/03/02	18:32:15	ok	ok	429.1900	57.409	0.027805	40.66	49.353	26.008	45040278.573921	14	429.0422	7.93766e-05	2.80999e-04
2015/03/02	18:37:14	--	ok	430.0160	57.644	0.027805	42.58	45.649	26.463	43629963.209439	14	429.9158	7.98489e-05	3.42872e-04
2015/03/02	18:37:28	--	ok	429.6480	57.512	0.027742	42.30	45.956	26.275	51223185.918698	13	429.5976	7.65948e-05	3.78328e-04
2015/03/02	18:37:41	--	ok	429.2600	57.431	0.027702	41.79	46.909	26.151	59380224.113536	13	429.1852	7.57422e-05	3.28961e-04
2015/03/02	18:37:54	--	ok	428.7840	57.266	0.027686	41.45	47.743	26.170	60016238.369857	14	428.6513	7.89945e-05	2.98525e-04
2015/03/02	18:38:07	--	ok	428.7480	57.260	0.027699	41.21	48.217	26.117	45204912.208696	14	428.5865	7.88214e-05	2.78100e-04
2015/03/02	18:38:21	--	ok	428.6860	57.264	0.027715	41.11	48.440	26.107	54601711.966486	15	428.5626	7.88415e-05	2.51359e-04
2015/03/02	18:38:34	--	ok	428.6020	57.260	0.027734	40.92	48.751	26.027	56042654.541136	15	428.5164	7.93019e-05	2.56336e-04
2015/03/02	18:38:47	--	ok	428.5160	57.258	0.027758	40.78	49.001	25.978	47732344.264262	15	428.4905	7.93729e-05	2.29717e-04
2015/03/02	18:39:01	--	ok	428.4740	57.258	0.027788	40.63	49.249	25.914	49041125.664646	15	428.4719	7.99090e-05	2.46775e-04
2015/03/02	18:39:14	--	ok	428.4580	57.376	0.02782	40.59	49.545	26.018	37810262.334309	14	428.8553	8.19634e-05	3.93232e-04
2015/03/02	18:39:27	ok	ok	429.0700	57.537	0.027853	40.51	49.668	25.978	35131268.693250	13	429.4599	8.19431e-05	3.87580e-04
2015/03/02	18:44:27	--	ok	429.9780	57.807	0.027853	42.54	45.577	26.369	30939812.004430	14	430.4504	7.84023e-05	4.38398e-04
2015/03/02	18:44:41	--	ok	429.6760	57.629	0.027793	42.27	45.783	26.137	46720140.108135	13	430.1221	8.04906e-05	4.56091e-04
2015/03/02	18:44:54	--	ok	429.8580	57.564	0.027751	41.74	46.768	26.008	47193340.158795	13	429.7751	7.63753e-05	3.33127e-04
2015/03/02	18:45:07	--	ok	428.7340	57.295	0.027698	41.41	47.671	26.079	61330345.655150	13	428.8150	7.58296e-05	4.10231e-04
2015/03/02	18:45:21	--	ok	428.6980	57.280	0.027714	41.14	48.108	25.967	47032579.744872	14	428.6806	7.93414e-05	2.75610e-04
2015/03/02	18:45:34	--	ok	428.7000	57.280	0.027733	40.99	48.492	25.979	48926378.489593	14	428.6357	7.96485e-05	2.66161e-04
2015/03/02	18:45:47	--	ok	428.6260	57.275	0.027751	40.85	48.776	25.949	52353906.480027	14	428.6045	7.96372e-05	2.64433e-04
2015/03/02	18:46:00	--	ok	428.6300	57.287	0.027774	40.69	49.057	25.891	51023959.828600	14	428.6187	7.92933e-05	2.57526e-04
2015/03/02	18:46:14	--	ok	428.6060	57.279	0.027797	40.60	49.279	25.891	45906922.897283	14	428.6504	7.80803e-05	2.76396e-04
2015/03/02	18:46:27	ok	ok	429.0180	57.313	0.027821	40.43	49.458	25.765	43023872.713318	14	428.9158	7.74164e-05	3.28983e-04
2015/03/02	18:51:26	--	ok	429.9720	57.580	0.027821	42.60	45.482	26.392	34147670.565353	14	429.8050	7.84935e-05	3.01281e-04
2015/03/02	18:51:39	--	ok	429.5240	57.527	0.027761	42.34	45.859	26.271	45648575.674392	13	429.4996	7.93390e-05	2.79530e-04
2015/03/02	18:51:53	--	ok	429.3100	57.471	0.027729	41.85	46.680	26.101	47465832.368841	12	429.1854	7.79058e-05	2.94990e-04
2015/03/02	18:52:06	ok	ok	429.1020	57.390	0.02771	41.42	47.470	25.982	58595930.704539	14	429.0430	7.72839e-05	3.28211e-04
2015/03/02	18:57:05	--	ok	429.9160	57.582	0.02771	42.55	45.612	26.402	45282069.314291	14	429.8570	7.48400e-05	2.90834e-04
2015/03/02	18:57:18	--	ok	428.4860	57.217	0.027653	42.37	45.727	26.234	63758724.746223	14	428.3527	7.88704e-05	2.98565e-04
2015/03/02	18:57:32	--	ok	427.9920	57.164	0.027684	41.82	46.609	26.022	51319912.377573	15	427.9438	7.83957e-05	2.25473e-04
2015/03/02	18:57:45	--	ok	427.8180	57.081	0.027746	41.50	47.413	26.054	41597391.111978	14	427.8002	7.75522e-05	2.38950e-04
2015/03/02	18:57:58	--	ok	428.3660	57.316	0.027819	41.23	47.918	25.980	34377324.350053	14	428.7474	8.14637e-05	3.74466e-04
2015/03/02	18:58:12	ok	ok	429.0000	57.532	0.027858	41.02	48.395	25.966	31751718.846409	13	429.3986	8.20002e-05	3.86203e-04
2015/03/02	19:03:11	--	ok	429.7920	57.777	0.027858	42.47	45.603	26.293	28394939.460340	14	430.2293	7.92310e-05	3.74657e-04
2015/03/02	19:03:24	--	ok	430.1640	57.602	0.02781	42.34	45.689	26.174	41771072.578455	13	430.1166	7.67334e-05	3.64070e-04
2015/03/02	19:03:38	--	ok	429.6320	57.536	0.027737	41.86	46.479	26.001	40075073.160094	13	429.5786	7.46259e-05	4.29911e-04
2015/03/02	19:03:51	--	ok	428.7500	57.266	0.027698	41.45	47.373	25.968	39741877.197619	14	428.5897	7.87530e-05	2.89561e-04
2015/03/02	19:04:04	--	ok	428.6920	57.257	0.027713	41.17	47.910	25.899	41789450.970111	14	428.5416	7.92798e-05	2.84266e-04
2015/03/02	19:04:17	--	ok	428.6700	57.257	0.027732	40.94	48.318	25.821	43741770.706813	14	428.5116	7.84956e-05	2.76195e-04
2015/03/02	19:04:31	--	ok	428.5060	57.252	0.027753	40.75	48.663	25.760	44245929.290151	14	428.4805	7.96190e-05	2.60445e-04
2015/03/02	19:04:44	--	ok	428.4440	57.251	0.027783	40.64	48.917	25.752	41099152.677695	14	428.4318	7.98273e-05	2.65282e-04
2015/03/02	19:04:57	--	ok	428.7540	57.268	0.027817	40.58	49.176	25.811	38694727.626501	14	428.6687	7.78459e-05	2.91590e-04
2015/03/02	19:05:11	ok	ok	429.0020	57.333	0.027832	40.49	49.332	25.777	40525585.663366	13	428.9522	7.54922e-05	4.05856e-04
2015/03/02	19:10:10	--	ok	429.9720	57.585	0.027832	42.51	45.574	26.328	37131132.007825	14	429.9033	7.43076e-05	2.77446e-04
2015/03/02	19:10:23	--	ok	429.7300	57.523	0.027772	42.26	45.748	26.104	46027871.920165	13	429.5926	7.84467e-05	2.81979e-04
2015/03/02	19:10:37	--	ok	428.6840	57.482	0.027727	41.81	46.641	26.028	39318249.662829	13	429.0795	8.14187e-05	3.92770e-04
2015/03/02	19:10:50	ok	ok	429.0940	57.418	0.027746	41.45	47.306	25.931	50967690.771429	13	429.0507	7.85507e-05	2.76610e-04
2015/03/02	19:15:49	--	ok	429.3480	57.631	0.027746	42.46	45.568	26.260	37362949.004328	14	429.8202	7.83319e-05	4.04810e-04
2015/03/02	19:16:02	ok	ok	429.0840	57.519	0.027725	42.29	45.480	25.990	36240363.828964	13	429.5004	8.20545e-05	3.94485e-04
2015/03/02	19:21:02	--	ok	429.8740	57.599	0.027725	42.44	45.498	26.193	34859910.953738	14	429.8380	7.65914e-05	2.42876e-04
2015/03/02	19:21:16	--	ok	428.6140	57.239	0.027671	42.18	45.671	25.957	58452938.965464	14	428.4822	7.86107e-05	2.85711e-04
2015/03/02	19:21:29	--	ok	428.2140	57.199	0.027694	41.74	46.566	25.895	39072721.004336	15	428.0568	7.82361e-05	2.67943e-04
2015/03/02	19:21:42	--	ok	428.0460	57.159	0.027743	41.29	47.388	25.770	45063287.918622	15	427.9734	7.76474e-05	2.56132e-04
2015/03/02	19:21:56	--	ok	428.4100	57.232	0.027801	41.00	47.923	25.687	38667872.997031	14	428.3144	7.70503e-05	2.96367e-04
2015/03/02	19:22:09	ok	ok	429.0360	57.346	0.027837	40.85	48.341	25.718	32394100.136362	14	428.9053	7.93432e-05	2.82307e-04
2015/03/02	19:27:08	--	ok	429.7980	57.600	0.027837	42.40	45.391	26.081	35465435.948444	14	429.7602	7.75670e-05	2.12027e-04
2015/03/02	19:27:21	ok	ok	429.1020	57.524	0.027788	42.27	45.444	25.944	44791653.715873	13	429.5185	8.21675e-05	4.08375e-04
2015/03/02	19:32:21	--	ok	429.7600	57.591	0.027788	42.35	45.555	26.110	41515506.542483	14	429.8074	7.59624e-05	2.75031e-04
2015/03/02	19:32:35	ok	ok	428.9740	57.520	0.027741	42.11	45.663	25.863	38984094.369781	13	429.3885	8.27735e-05	4.17607e-04
2015/03/02	19:37:34	--	ok	429.8100	57.570	0.027741	42.29	45.514	26.009	39981934.064085	14	429.7175	7.73562e-05	2.24828e-04
2015/03/02	19:37:48	ok	ok	428.8380	57.251	0.027691	41.94	45.846	25.749	50055190.729311	14	428.7856	7.69502e-05	3.74735e-04
2015/03/02	19:42:47	ok	ok	429.1620	57.440	0.027691	42.22	45.540	25.934	44794443.038009	13	429.0200	7.73978e-05	2.41712e-04
2015/03/02	19:47:47	ok	ok	429.1420	57.435	0.027691	42.18	45.535	25.880	48472927.702847	12	428.9973	7.81054e-05	2.46861e-04
2015/03/02	19:52:47	ok	ok	429.1240	57.429	0.027691	42.17	45.467	25.829	51505858.229420	14	429.0250	7.70024e-05	2.53709e-04
2015/03/02	19:57:47	ok	ok	429.0920	57.402	0.027691	42.13	45.496	25.794	40205454.650136	12	428.8868	7.96554e-05	3.45876e-04
2015/03/02	20:02:47	ok	ok	429.0540	57.399	0.027691	42.08	45.524	25.746	45710770.735164	12	428.8979	7.86606e-05	2.65257e-04
2015/03/02	20:07:47	ok	ok	429.0580	57.386	0.027691	42.08	45.456	25.708	41545526.759191	12	428.9976	7.46093e-05	3.51648e-04
2015/03/02	20:12:47	ok	ok	428.9920	57.377	0.027691	42.04	45.519	25.693	43475461.813853	12	428.8851	7.72039e-05	2.30784e-04
2015/03/02	20:17:47	ok	ok	428.8440	57.357	0.027691	42.08	45.490	25.727	46184243.015223	12	428.7378	8.01157e-05	3.00939e-04
2015/03/02	20:22:47	ok	ok	428.8320	57.345	0.027691	42.05	45.453	25.668	49555652.389835	12	428.7594	7.94597e-05	2.79459e-04
2015/03/02	20:27:47	--	ok	428.7620	57.340	0.027691	41.99	45.514	25.626	49586038.169106	12	428.8380	7.57856e-05	2.83315e-04
2015/03/02	20:28:01	--	ok	428.5980	57.234	0.027706	41.81	45.628	25.462	50846467.625493	13	428.5694	7.60284e-05	3.89196e-04
2015/03/02	20:28:14	--	ok	428.1720	57.198	0.02773	41.35	46.486	25.355	41133449.905980	14	428.0376	7.92546e-05	2.69931e-04
2015/03/02	20:28:27	--	ok	427.9280	57.145	0.027781	41.00	47.151	25.273	47343294.354868	14	427.9403	7.84037e-05	2.59155e-04
2015/03/02	20:28:40	--	ok	428.7960	57.284	0.027847	40.72	47.822	25.277	44783669.730931	13	428.7925	7.51921e-05	4.21877e-04
2015/03/02	20:28:54	ok	ok	429.0100	57.337	0.027859	40.62	47.978	25.233	38204483.851020	13	428.8707	7.92822e-05	2.95390e-04
2015/03/02	20:33:53	--	ok	429.7760	57.544	0.027859	42.00	45.549	25.658	38688610.124859	12	429.6822	7.72465e-05	2.59719e-04
2015/03/02	20:34:07	--	ok	429.5420	57.494	0.027812	41.75	45.689	25.420	47206453.699897	13	429.5102	7.52957e-05	4.12508e-04
2015/03/02	20:34:20	ok	ok	429.2000	57.442	0.027779	41.31	46.515	25.320	41779634.238554	13	429.0568	7.80098e-05	2.84821e-04
2015/03/02	20:39:19	--	ok	429.7440	57.576	0.027779	42.05	45.351	25.610	36791960.966069	14	429.6918	7.90414e-05	3.77315e-04
2015/03/02	20:39:32	ok	ok	429.1780	57.404	0.027733	41.83	45.529	25.432	44405418.746411	13	429.0914	7.85530e-05	3.00952e-04
2015/03/02	20:44:32	--	ok	429.3420	57.510	0.027733	41.91	45.504	25.519	46054184.954892	14	429.2977	7.92971e-05	2.70707e-04
2015/03/02	20:44:46	--	ok	428.7840	57.246	0.027712	41.81	45.459	25.368	41183914.299134	13	428.7001	7.85317e-05	2.89788e-04
2015/03/02	20:44:59	--	ok	428.3160	57.221	0.027724	41.27	46.375	25.194	47259716.527524	14	428.1878	7.95617e-05	2.75097e-04
2015/03/02	20:45:12	--	ok	428.1080	57.208	0.027766	40.90	47.206	25.177	39851269.739928	14	428.0991	7.96529e-05	2.64936e-04
2015/03/02	20:45:25	--	ok	428.1940	57.202	0.027821	40.67	47.682	25.140	37793099.924754	14	428.0839	7.90368e-05	2.78128e-04
2015/03/02	20:45:39	ok	ok	429.0500	57.364	0.027871	40.51	48.031	25.122	39798610.960672	13	428.9179	7.84867e-05	2.74622e-04
2015/03/02	20:50:38	--	ok	429.8680	57.583	0.027871	41.88	45.433	25.442	38467178.233117	14	429.7581	7.65763e-05	2.39673e-04
2015/03/02	20:50:52	--	ok	429.5520	57.507	0.027818	41.61	45.537	25.161	41846287.609031	13	429.4905	7.65196e-05	3.90783e-04
2015/03/02	20:51:05	ok	ok	429.0540	57.443	0.027784	41.09	46.657	25.121	44317630.886298	13	429.0180	7.93449e-05	2.63519e-04
2015/03/02	20:56:04	--	ok	429.7180	57.570	0.027784	41.77	45.556	25.371	39488532.772423	14	429.6866	7.81963e-05	2.06707e-04
2015/03/02	20:56:17	ok	ok	429.0920	57.363	0.027739	41.51	45.729	25.141	42881731.098469	13	429.0539	7.55559e-05	4.03571e-04
2015/03/02	21:01:16	--	ok	429.4300	57.506	0.027739	41.66	45.577	25.245	33477134.346820	14	429.2711	7.67165e-05	2.37896e-04
2015/03/02	21:01:29	--	ok	428.5460	57.224	0.027713	41.42	45.819	25.079	42688282.356947	13	428.4789	7.62980e-05	3.47723e-04
2015/03/02	21:01:43	--	ok	428.1600	57.192	0.02774	40.97	46.509	24.891	34887496.152223	14	428.0039	7.96006e-05	2.76734e-04
2015/03/02	21:01:56	--	ok	427.9880	57.145	0.027792	40.61	47.340	24.885	41152024.801534	14	427.8953	7.98639e-05	2.68520e-04
2015/03/02	21:02:09	--	ok	428.5600	57.236	0.027854	40.32	47.874	24.803	37647450.031164	13	428.4394	7.90239e-05	2.94369e-04
2015/03/02	21:02:23	ok	ok	429.0240	57.361	0.02788	40.10	48.249	24.722	42321730.313769	13	428.8815	7.93566e-05	2.87557e-04
2015/03/02	21:07:22	--	ok	429.8040	57.559	0.02788	41.53	45.629	25.112	39388905.909368	14	429.6862	7.71751e-05	2.32341e-04
2015/03/02	21:07:36	--	ok	429.4560	57.509	0.027831	41.30	45.704	24.867	48644679.497126	13	429.4655	7.76443e-05	3.35794e-04
2015/03/02	21:07:49	ok	ok	429.1800	57.454	0.027803	40.83	46.593	24.763	47534782.458087	13	429.0910	7.63841e-05	3.26611e-04
2015/03/02	21:12:48	--	ok	429.6960	57.572	0.027803	41.51	45.526	25.030	36326848.552549	14	429.6567	7.93523e-05	2.46090e-04
2015/03/02	21:13:01	--	ok	429.2240	57.425	0.027761	41.24	45.832	24.862	38426104.918280	13	429.1035	7.91860e-05	2.86600e-04
2015/03/02	21:13:15	--	ok	428.6400	57.244	0.027747	40.86	46.563	24.784	46377680.219590	14	428.5471	7.77702e-05	3.98448e-04
2015/03/02	21:13:28	--	ok	428.5720	57.234	0.027768	40.54	47.230	24.740	48065214.124371	13	428.4988	7.56924e-05	3.79311e-04
2015/03/02	21:13:41	--	ok	428.4820	57.229	0.027795	40.22	47.862	24.672	46397155.836241	14	428.4168	7.70445e-05	4.53540e-04
2015/03/02	21:13:55	--	ok	428.3120	57.224	0.027826	40.06	48.144	24.619	47454323.016918	13	428.3565	7.73389e-05	3.35543e-04
2015/03/02	21:14:08	--	ok	428.6220	57.247	0.027868	39.92	48.260	24.506	44038872.071054	13	428.5010	7.89224e-05	2.90475e-04
2015/03/02	21:14:21	ok	ok	429.0320	57.388	0.027891	39.78	48.677	24.544	43626144.274019	13	428.9002	7.87314e-05	2.74985e-04
2015/03/02	21:19:20	--	ok	429.7960	57.649	0.027891	41.38	45.612	24.915	42528132.541733	14	429.7574	7.79572e-05	2.12927e-04
2015/03/02	21:19:34	--	ok	429.5980	57.508	0.027842	41.25	45.631	24.765	43753005.556971	13	429.4684	8.02285e-05	2.95918e-04
2015/03/02	21:19:47	ok	ok	429.1980	57.476	0.027806	40.79	46.454	24.640	48500584.616149	13	429.0869	7.86562e-05	2.65580e-04
2015/03/02	21:24:46	--	ok	429.7920	57.614	0.027806	41.38	45.612	24.915	37596815.961334	14	429.6690	8.00618e-05	3.59824e-04
2015/03/02	21:24:59	--	ok	428.4820	57.368	0.027757	41.11	45.783	24.675	41309367.967130	13	428.8969	8.17427e-05	3.93162e-04
2015/03/02	21:25:12	--	ok	428.6860	57.271	0.027788	40.77	46.485	24.632	41669840.749873	13	428.5784	7.82929e-05	2.66211e-04
2015/03/02	21:25:26	--	ok	428.6180	57.237	0.027808	40.40	47.147	24.524	48964166.989295	13	428.5182	7.73562e-05	3.28656e-04
2015/03/02	21:25:39	--	ok	428.5160	57.229	0.027831	40.08	47.912	24.525	41815284.797519	13	428.3890	7.89271e-05	2.76689e-04
2015/03/02	21:25:52	--	ok	428.4360	57.225	0.027861	39.90	48.224	24.463	48606413.522365	13	428.3618	7.64261e-05	3.55367e-04
2015/03/02	21:26:06	ok	ok	429.0180	57.372	0.027895	39.72	48.536	24.399	47710012.863850	13	428.8744	7.91370e-05	2.80823e-04
2015/03/02	21:31:05	--	ok	429.9160	57.605	0.027895	41.40	45.547	24.905	46026267.484901	14	429.7617	7.80871e-05	2.39763e-04
2015/03/02	21:31:19	--	ok	429.5720	57.505	0.027839	41.12	45.751	24.670	42612871.750850	13	429.4426	7.99458e-05	2.63436e-04
2015/03/02	21:31:32	ok	ok	429.0800	57.478	0.027804	40.58	46.765	24.546	41716707.549397	14	429.1052	7.86977e-05	4.14464e-04
2015/03/02	21:36:31	--	ok	429.8240	57.638	0.027804	41.37	45.442	24.810	40468021.215075	14	429.7715	7.80300e-05	2.24125e-04
2015/03/02	21:36:44	ok	ok	428.9080	57.296	0.027753	41.19	45.556	24.651	45012302.639700	13	428.8988	7.44882e-05	5.44664e-04
2015/03/02	21:41:43	ok	ok	429.1600	57.480	0.027753	41.26	45.564	24.741	43000417.665248	14	429.1163	7.79121e-05	2.26900e-04
2015/03/02	21:46:43	--	ok	429.2580	57.470	0.027753	41.25	45.563	24.728	39131968.610058	14	429.1091	7.73204e-05	2.30750e-04
2015/03/02	21:46:57	--	ok	428.6240	57.225	0.027737	41.10	45.546	24.535	48347013.576034	13	428.5789	7.67238e-05	4.08990e-04
2015/03/02	21:47:10	--	ok	428.2300	57.204	0.02776	40.60	46.498	24.430	46017776.093461	13	428.1705	7.56981e-05	3.83011e-04
2015/03/02	21:47:23	--	ok	428.1100	57.152	0.027807	40.21	47.258	24.349	49235367.057397	14	428.0749	7.70292e-05	4.11488e-04
2015/03/02	21:47:36	--	ok	428.2960	57.205	0.027861	39.96	47.831	24.336	46829553.597793	13	428.2289	7.70188e-05	3.33758e-04
2015/03/02	21:47:50	ok	ok	429.1300	57.396	0.027904	39.79	48.177	24.304	38942680.801844	14	428.9686	7.87618e-05	2.65523e-04
2015/03/02	21:52:49	--	ok	429.7940	57.623	0.027904	41.25	45.462	24.673	31853762.478164	14	429.7791	7.82195e-05	2.06771e-04
2015/03/02	21:53:02	--	ok	429.7300	57.531	0.027856	41.04	45.674	24.530	48323466.116265	13	429.5854	7.93760e-05	2.83730e-04
2015/03/02	21:53:15	--	ok	429.2440	57.475	0.027811	40.46	46.684	24.356	45591271.099329	13	429.1514	7.73893e-05	3.04118e-04
2015/03/02	21:53:29	--	ok	428.4600	57.401	0.027797	40.15	47.418	24.358	33457951.201264	13	428.8302	8.19170e-05	3.73024e-04
2015/03/02	21:53:42	ok	ok	429.0340	57.405	0.027829	39.84	47.983	24.267	46986993.754778	13	428.9511	7.64611e-05	3.46972e-04
2015/03/02	21:58:41	--	ok	429.7180	57.607	0.027829	41.10	45.580	24.553	40250113.978707	14	429.7294	7.64060e-05	2.37706e-04
2015/03/02	21:58:54	--	ok	429.2700	57.446	0.027786	40.85	45.854	24.395	30833992.212472	14	429.1190	7.89127e-05	2.64528e-04
2015/03/02	21:59:07	--	ok	427.9600	57.246	0.027769	40.36	46.739	24.263	30198657.851980	13	428.3549	8.15017e-05	3.85306e-04
2015/03/02	21:59:21	--	ok	428.4940	57.224	0.027832	39.94	47.426	24.107	44955243.357573	13	428.3801	7.90664e-05	2.77511e-04
2015/03/02	21:59:34	--	ok	428.4340	57.221	0.027863	39.69	47.998	24.092	47422077.400877	13	428.3685	7.69624e-05	3.30888e-04
2015/03/02	21:59:47	--	ok	428.6800	57.284	0.027897	39.57	48.317	24.106	40484138.850003	14	428.6368	7.99530e-05	2.53972e-04
2015/03/02	22:00:01	ok	ok	429.1340	57.434	0.027917	39.39	48.629	24.042	56322429.673760	13	429.1030	7.55706e-05	4.03751e-04
2015/03/02	22:05:00	--	ok	429.9400	57.666	0.027917	40.84	45.819	24.364	44396843.799241	15	429.7862	8.02910e-05	2.86855e-04
2015/03/02	22:05:13	--	ok	429.5180	57.502	0.027859	40.62	45.895	24.137	45443021.106145	14	429.4101	7.99659e-05	2.56984e-04
2015/03/02	22:05:26	ok	ok	429.1980	57.475	0.027828	40.04	46.902	23.960	45721389.465978	13	429.0917	7.74638e-05	2.75405e-04
2015/03/02	22:10:26	--	ok	429.8860	57.651	0.027828	40.71	45.905	24.252	39100922.489007	14	429.7611	7.56263e-05	2.85553e-04
2015/03/02	22:10:40	--	ok	428.3080	57.348	0.027774	40.49	46.082	24.078	36613007.555319	13	428.7259	8.27886e-05	3.86261e-04
2015/03/02	22:10:53	--	ok	428.4820	57.234	0.027815	40.02	46.900	23.935	57302735.279161	13	428.4201	7.74076e-05	3.05374e-04
2015/03/02	22:11:06	--	ok	428.4120	57.212	0.027847	39.65	47.626	23.857	51816516.345579	13	428.2942	7.89535e-05	2.75792e-04
2015/03/02	22:11:20	--	ok	428.3600	57.214	0.027883	39.44	48.135	23.858	59838595.781782	13	428.2530	7.94993e-05	2.71581e-04
2015/03/02	22:11:33	ok	ok	429.0660	57.446	0.027921	39.25	48.445	23.783	50814974.353483	14	428.9621	7.99446e-05	2.38344e-04
2015/03/02	22:16:32	--	ok	429.9260	57.659	0.027921	40.65	45.797	24.122	50296602.093568	15	429.8009	8.02963e-05	2.16884e-04
2015/03/02	22:16:45	--	ok	429.5080	57.499	0.027865	40.52	45.883	24.011	45724374.844167	13	429.4069	7.94732e-05	2.60092e-04
2015/03/02	22:16:58	ok	ok	429.1220	57.461	0.027834	40.04	46.701	23.857	42784732.909487	14	428.9911	7.95452e-05	2.53756e-04
2015/03/02	22:21:58	--	ok	429.7800	57.626	0.027834	40.89	45.522	24.266	42233439.341217	15	429.7032	8.07942e-05	2.23683e-04
2015/03/02	22:22:12	ok	ok	429.0820	57.373	0.027786	40.60	45.690	24.006	44575242.337552	13	428.9867	7.94547e-05	2.78954e-04
2015/03/02	22:27:11	--	ok	429.3560	57.505	0.027786	41.04	45.471	24.422	41540730.999170	14	429.3094	7.92723e-05	2.18896e-04
2015/03/02	22:27:24	--	ok	428.7360	57.245	0.027765	40.86	45.518	24.228	50629958.897220	13	428.7121	7.71108e-05	3.77908e-04
2015/03/02	22:27:37	--	ok	428.4060	57.218	0.02778	40.32	46.533	24.108	47902723.787507	13	428.2728	7.86909e-05	2.84603e-04
2015/03/02	22:27:51	--	ok	428.2900	57.205	0.027816	40.00	47.266	24.098	41248652.482132	13	428.1461	7.87030e-05	2.83121e-04
2015/03/02	22:28:04	--	ok	428.1880	57.193	0.02786	39.70	47.799	24.004	41668408.129875	13	428.0496	7.94435e-05	2.80501e-04
2015/03/02	22:28:17	ok	ok	428.9380	57.343	0.027909	39.49	48.241	23.971	41164313.498748	13	428.7720	7.94640e-05	2.74367e-04
2015/03/02	22:33:17	--	ok	429.7000	57.583	0.027909	41.13	45.347	24.464	46591199.440914	14	429.6012	7.96607e-05	2.90065e-04
2015/03/02	22:33:30	--	ok	429.4720	57.486	0.027867	40.76	45.574	24.137	53570528.565054	13	429.3887	7.76862e-05	3.16879e-04
2015/03/02	22:33:43	ok	ok	429.0580	57.422	0.027838	40.26	46.559	24.049	48023872.545924	13	428.9814	7.72553e-05	3.21493e-04
2015/03/02	22:38:43	--	ok	429.8700	57.598	0.027838	41.12	45.346	24.451	37496775.626170	14	429.6780	7.88845e-05	2.94579e-04
2015/03/02	22:38:57	--	ok	428.4340	57.354	0.027784	40.88	45.520	24.253	37898790.877110	13	428.8266	8.37031e-05	3.95902e-04
2015/03/02	22:39:10	--	ok	428.7100	57.273	0.027819	40.41	46.375	24.135	39346632.162193	13	428.5628	7.90674e-05	2.81734e-04
2015/03/02	22:39:23	--	ok	428.6660	57.236	0.027836	40.09	47.109	24.127	38752100.251378	13	428.5055	7.86664e-05	2.82445e-04
2015/03/02	22:39:36	--	ok	428.5260	57.224	0.027857	39.76	47.606	23.979	49213737.570219	13	428.4460	7.70129e-05	3.51304e-04
2015/03/02	22:39:50	--	ok	428.5260	57.220	0.027885	39.54	48.214	24.018	48512252.421050	13	428.4036	7.76467e-05	3.52390e-04
2015/03/02	22:40:03	ok	ok	428.9340	57.352	0.027914	39.42	48.499	24.014	50199775.925407	14	428.8644	7.66999e-05	3.11254e-04
2015/03/02	22:45:02	--	ok	429.8540	57.620	0.027914	41.08	45.408	24.436	44511155.409148	14	429.8192	7.46208e-05	3.73432e-04
2015/03/02	22:45:15	ok	ok	428.9240	57.499	0.027862	40.91	45.423	24.238	43027005.613321	13	429.3246	8.29616e-05	3.87222e-04
2015/03/02	22:50:15	--	ok	429.7720	57.628	0.027862	41.16	45.316	24.484	41410266.794874	14	429.7211	7.95111e-05	4.09921e-04
2015/03/02	22:50:29	--	ok	429.3860	57.492	0.027815	40.82	45.716	24.285	40991065.320555	13	429.3748	8.03586e-05	2.65375e-04
2015/03/02	22:50:42	--	ok	428.2180	57.311	0.027791	40.48	46.350	24.206	36820018.476916	13	428.5742	8.24817e-05	3.64799e-04
2015/03/02	22:50:55	--	ok	428.6980	57.249	0.027838	40.09	47.109	24.127	40952492.052346	13	428.5628	7.89055e-05	2.80388e-04
2015/03/02	22:51:08	--	ok	428.6240	57.238	0.027857	39.87	47.552	24.085	43422958.726845	13	428.4791	7.88651e-05	2.69593e-04
2015/03/02	22:51:22	--	ok	428.5800	57.232	0.027879	39.57	47.917	23.906	57308705.677655	13	428.4982	7.76339e-05	3.29964e-04
2015/03/02	22:51:35	--	ok	428.7540	57.277	0.027905	39.54	48.280	24.051	49400623.314667	13	428.6999	7.64521e-05	4.24073e-04
2015/03/02	22:51:48	ok	ok	429.0200	57.371	0.02792	39.33	48.521	23.917	47753758.886981	13	428.8575	7.96042e-05	2.79259e-04
2015/03/02	22:56:48	--	ok	429.9460	57.636	0.02792	41.15	45.315	24.471	43497406.060144	15	429.8197	8.00742e-05	2.42329e-04
2015/03/02	22:57:02	ok	ok	429.0560	57.503	0.027862	40.94	45.460	24.294	44968333.042842	13	429.4474	8.35718e-05	3.87845e-04
2015/03/02	23:02:01	--	ok	429.3700	57.659	0.027862	41.14	45.280	24.440	39755653.943078	15	429.7668	8.13357e-05	3.85315e-04
2015/03/02	23:02:14	--	ok	429.6720	57.510	0.027839	41.00	45.298	24.280	47826861.137114	13	429.5846	7.77209e-05	3.18436e-04
2015/03/02	23:02:28	--	ok	428.3120	57.361	0.027798	40.54	45.987	24.089	39751856.321442	14	428.7160	8.30397e-05	4.77576e-04
2015/03/02	23:02:41	ok	ok	428.8480	57.305	0.02784	40.19	46.752	24.064	40414288.902683	13	428.7169	7.89594e-05	2.61802e-04
2015/03/02	23:07:40	--	ok	429.5480	57.526	0.02784	41.17	45.148	24.406	41257497.939933	14	429.4891	7.93363e-05	2.25631e-04
2015/03/02	23:07:53	--	ok	429.2700	57.465	0.027807	40.95	45.360	24.252	46162620.507911	13	429.2006	7.77648e-05	3.16890e-04
2015/03/02	23:08:07	--	ok	428.1520	57.275	0.02779	40.46	46.280	24.146	33124515.717408	13	428.5163	8.23720e-05	3.73713e-04
2015/03/02	23:08:20	--	ok	428.5580	57.245	0.027842	40.14	46.981	24.121	46709293.657546	13	428.5096	7.94230e-05	2.55747e-04
2015/03/02	23:08:33	--	ok	428.6100	57.234	0.027869	39.81	47.578	24.026	47160194.989323	13	428.5240	7.66792e-05	3.48859e-04
2015/03/02	23:08:46	--	ok	428.5440	57.225	0.027892	39.60	48.021	23.994	42702095.030150	13	428.4223	7.93433e-05	2.81873e-04
2015/03/02	23:09:00	ok	ok	428.9860	57.360	0.02792	39.52	48.278	24.026	39111619.396212	13	428.8447	7.94902e-05	2.74518e-04
2015/03/02	23:13:59	--	ok	429.9600	57.613	0.02792	41.31	45.063	24.530	33340680.168207	15	429.7730	8.03513e-05	2.54827e-04
2015/03/02	23:14:12	ok	ok	428.9060	57.484	0.027861	41.03	45.234	24.282	47343381.083236	13	429.3119	8.34164e-05	3.95365e-04
2015/03/02	23:19:11	--	ok	429.7840	57.592	0.027861	41.20	45.152	24.444	39623938.935788	14	429.7098	7.98783e-05	2.79852e-04
2015/03/02	23:19:24	ok	ok	428.8900	57.499	0.027813	41.01	45.367	24.329	41970231.997464	13	429.2649	8.27681e-05	3.70117e-04
2015/03/02	23:24:24	--	ok	429.2320	57.569	0.027813	41.24	45.157	24.495	36539569.285988	14	429.5787	8.21544e-05	3.41581e-04
2015/03/02	23:24:37	--	ok	428.5140	57.358	0.027799	40.78	45.509	24.126	43914846.858641	13	428.9812	8.19304e-05	4.42314e-04
2015/03/02	23:24:51	ok	ok	428.8440	57.302	0.027828	40.37	46.438	24.119	43843156.661501	13	428.6905	7.94162e-05	2.82571e-04
2015/03/02	23:29:50	--	ok	429.4720	57.512	0.027828	41.24	45.089	24.459	38143599.488227	14	429.3959	7.88307e-05	2.77602e-04
2015/03/02	23:30:03	--	ok	429.2520	57.452	0.0278	41.08	45.206	24.327	45618626.630495	13	429.1124	7.99797e-05	2.82875e-04
2015/03/02	23:30:17	--	ok	428.6020	57.232	0.027784	40.56	46.090	24.167	34332940.005314	13	428.4230	7.89795e-05	2.91167e-04
2015/03/02	23:30:30	--	ok	428.4520	57.218	0.027808	40.11	46.978	24.083	43341192.102103	13	428.3244	7.93152e-05	2.74807e-04
2015/03/02	23:30:43	--	ok	428.3800	57.211	0.027842	39.87	47.485	24.052	49512142.455291	13	428.3156	7.67527e-05	3.59993e-04
2015/03/02	23:30:56	--	ok	428.2840	57.214	0.027879	39.62	47.856	23.936	45503125.006375	13	428.2172	7.97821e-05	2.73605e-04
2015/03/02	23:31:09	ok	ok	429.0020	57.353	0.027923	39.49	48.207	23.955	41431358.554119	13	428.8440	7.94707e-05	2.74692e-04
2015/03/02	23:36:09	--	ok	429.9340	57.636	0.027923	41.24	45.089	24.459	37634564.051818	14	429.7961	7.56102e-05	3.11594e-04
2015/03/02	23:36:23	ok	ok	428.9740	57.499	0.027866	41.06	45.271	24.338	48826081.170229	13	429.3585	8.37003e-05	3.73913e-04
2015/03/02	23:41:22	--	ok	429.7260	57.597	0.027866	41.21	45.052	24.402	34916228.124894	14	429.7582	7.72295e-05	2.64135e-04
2015/03/02	23:41:35	ok	ok	428.9280	57.488	0.027821	40.96	45.260	24.211	47327847.641700	13	429.3160	8.32595e-05	3.75520e-04
2015/03/02	23:46:35	--	ok	429.2260	57.576	0.027821	41.24	45.089	24.459	34695661.860978	14	429.7084	7.83267e-05	4.99792e-04
2015/03/02	23:46:48	--	ok	429.2560	57.420	0.027808	40.88	45.385	24.181	45398767.457135	13	429.1193	7.89326e-05	2.77947e-04
2015/03/02	23:47:02	--	ok	428.4940	57.247	0.027792	40.49	46.216	24.149	51593843.709230	13	428.4598	7.97156e-05	2.61388e-04
2015/03/02	23:47:15	--	ok	427.9520	57.227	0.027822	40.20	46.753	24.077	41494134.010810	13	428.3305	8.27699e-05	3.78412e-04
2015/03/02	23:47:28	--	ok	428.4600	57.218	0.027886	39.96	47.295	24.064	46405363.665877	13	428.3213	7.94218e-05	2.76626e-04
2015/03/02	23:47:41	ok	ok	428.8500	57.300	0.027919	39.74	47.770	24.038	44677716.608133	13	428.7032	7.88058e-05	2.78925e-04
2015/03/02	23:52:40	--	ok	429.8100	57.570	0.027919	41.22	45.019	24.396	36187731.163625	14	429.6891	7.48691e-05	2.59121e-04
2015/03/02	23:52:53	--	ok	429.3900	57.486	0.02787	40.99	45.128	24.177	52946586.465406	13	429.3524	7.75540e-05	3.86571e-04
2015/03/02	23:53:06	ok	ok	428.8840	57.390	0.027846	40.45	46.144	24.063	47371111.550215	13	428.8814	7.76868e-05	3.14504e-04
2015/03/02	23:58:06	--	ok	429.6420	57.556	0.027846	41.21	45.018	24.384	39647546.894798	14	429.6861	7.63170e-05	2.66090e-04
2015/03/02	23:58:19	--	ok	428.6080	57.439	0.027807	41.00	45.197	24.226	41188914.407819	14	429.0431	8.38301e-05	4.85057e-04
2015/03/02	23:58:33	--	ok	428.2380	57.319	0.02783	40.48	46.148	24.101	41803074.663020	13	428.6086	8.23180e-05	3.64659e-04
2015/03/02	23:58:46	--	ok	428.7940	57.282	0.027877	40.23	46.757	24.115	43835490.035161	13	428.6348	7.90053e-05	2.75198e-04
2015/03/02	23:58:59	--	ok	428.6420	57.244	0.027889	39.92	47.223	23.979	50576804.118465	13	428.5205	7.94078e-05	2.57064e-04
2015/03/02	23:59:12	--	ok	428.6400	57.238	0.027911	39.71	47.733	23.983	52003139.144790	13	428.5676	7.69208e-05	3.26459e-04
2015/03/02	23:59:25	ok	ok	429.0360	57.381	0.027933	39.59	48.053	23.998	43790378.312781	13	428.8930	7.87946e-05	2.59986e-04
2015/03/03	00:04:25	--	ok	429.4040	57.645	0.027933	41.25	44.921	24.380	37180185.688382	14	429.8332	8.00332e-05	4.10218e-04
2015/03/03	00:04:38	--	ok	429.6620	57.496	0.027908	41.03	44.997	24.155	64790774.193483	13	429.5967	7.78912e-05	3.72045e-04
2015/03/03	00:04:52	ok	ok	429.1500	57.485	0.027868	40.54	45.953	24.071	47782494.235907	13	429.1593	7.71315e-05	3.15822e-04
2015/03/03	00:09:51	--	ok	429.8220	57.641	0.027868	41.10	45.005	24.244	48631674.835544	14	429.7957	7.94240e-05	2.43411e-04
2015/03/03	00:10:04	--	ok	429.3580	57.468	0.027817	40.87	45.384	24.169	48175842.848252	13	429.2567	7.80442e-05	2.88927e-04
2015/03/03	00:10:18	--	ok	428.4520	57.224	0.027795	40.39	46.205	24.022	41545952.275391	13	428.3914	7.95629e-05	2.52813e-04
2015/03/03	00:10:31	--	ok	428.4440	57.218	0.027829	40.04	46.835	23.926	42721261.260736	13	428.3113	7.94165e-05	2.65248e-04
2015/03/03	00:10:44	--	ok	428.2840	57.215	0.027862	39.85	47.349	23.958	45962398.858487	13	428.2630	8.00204e-05	2.53065e-04
2015/03/03	00:10:57	--	ok	428.4920	57.220	0.027906	39.63	47.724	23.882	42036667.769859	13	428.3340	7.93704e-05	2.81580e-04
2015/03/03	00:11:10	ok	ok	429.0840	57.400	0.027937	39.55	48.015	23.931	42582372.429268	13	428.9298	7.92187e-05	2.75420e-04
2015/03/03	00:16:10	--	ok	429.3560	57.632	0.027937	41.16	45.012	24.320	37376791.860324	15	429.8385	7.97091e-05	4.68479e-04
2015/03/03	00:16:23	--	ok	429.6740	57.513	0.027916	41.01	45.063	24.166	62456155.166798	13	429.6442	7.64293e-05	4.42034e-04
2015/03/03	00:16:37	--	ok	429.2580	57.473	0.027874	40.39	46.003	23.917	50132911.121036	13	429.1398	7.93251e-05	2.47754e-04
2015/03/03	00:16:50	ok	ok	429.1760	57.438	0.027858	40.10	46.708	23.933	49081591.856581	13	429.1077	7.71425e-05	3.52630e-04
2015/03/03	00:21:49	--	ok	429.8320	57.682	0.027858	41.22	44.884	24.323	39393859.820343	15	429.7803	8.13587e-05	2.23137e-04
2015/03/03	00:22:02	--	ok	428.5540	57.422	0.027807	40.98	45.059	24.128	38547121.681637	13	428.9250	8.28432e-05	3.62907e-04
2015/03/03	00:22:16	--	ok	428.6520	57.280	0.027834	40.38	46.035	23.922	45002181.654114	13	428.5791	7.98317e-05	2.57550e-04
2015/03/03	00:22:29	--	ok	428.4740	57.239	0.027855	40.01	46.899	23.922	49698776.288302	13	428.4607	8.00895e-05	2.59619e-04
2015/03/03	00:22:42	--	ok	428.4440	57.226	0.027887	39.82	47.345	23.920	55034342.145326	13	428.3847	8.04641e-05	2.69951e-04
2015/03/03	00:22:55	--	ok	428.7240	57.258	0.027921	39.61	47.654	23.823	52880246.862142	13	428.5868	7.91773e-05	2.71153e-04
2015/03/03	00:23:08	ok	ok	429.0040	57.386	0.027938	39.44	47.934	23.759	45606658.778052	13	428.9176	7.68693e-05	3.55732e-04
2015/03/03	00:28:08	--	ok	429.9220	57.616	0.027938	41.16	44.944	24.283	38400853.895445	15	429.7578	8.02189e-05	2.45197e-04
2015/03/03	00:28:22	--	ok	429.5720	57.500	0.027882	40.89	45.184	24.086	56102659.977679	13	429.5098	7.72107e-05	3.52895e-04
2015/03/03	00:28:35	--	ok	429.2140	57.460	0.027846	40.42	46.074	23.990	46033126.486407	13	429.1309	7.71952e-05	3.36970e-04
2015/03/03	00:28:48	--	ok	428.4220	57.389	0.027834	40.11	46.810	23.997	38892403.140084	14	428.8077	8.25952e-05	3.67265e-04
2015/03/03	00:29:01	ok	ok	428.9620	57.348	0.027868	39.84	47.280	23.912	42656459.013872	13	428.8165	7.92270e-05	2.64437e-04
2015/03/03	00:34:00	--	ok	429.7460	57.620	0.027868	41.14	44.976	24.276	45338261.651734	13	429.7402	7.79396e-05	2.30149e-04
2015/03/03	00:34:13	ok	ok	428.8000	57.465	0.027823	40.91	45.152	24.093	40303993.269520	13	429.1995	8.23437e-05	3.79974e-04
2015/03/03	00:39:12	ok	ok	429.1020	57.543	0.027823	41.14	44.874	24.221	33404453.589350	14	429.4447	8.26315e-05	3.72660e-04
2015/03/03	00:44:12	ok	ok	429.0920	57.533	0.027823	41.11	44.939	24.220	34892886.013859	14	429.4101	8.31646e-05	3.89030e-04
2015/03/03	00:49:12	ok	ok	429.0500	57.528	0.027823	41.13	44.941	24.245	27814362.124148	14	429.3844	8.23115e-05	3.72520e-04
2015/03/03	00:54:12	ok	ok	428.9780	57.520	0.027823	41.02	45.064	24.178	33361614.673391	14	429.3818	8.01253e-05	3.92273e-04
2015/03/03	00:59:12	ok	ok	429.0080	57.532	0.027823	41.04	44.998	24.167	28102861.201118	14	429.4251	7.99385e-05	3.78347e-04
2015/03/03	01:04:12	--	ok	429.4100	57.507	0.027823	41.01	44.961	24.111	32405675.375944	14	429.3682	8.04339e-05	2.67500e-04
2015/03/03	01:04:25	--	ok	428.1800	57.245	0.027798	40.88	44.980	23.965	34957392.704460	13	428.6335	8.08649e-05	4.86504e-04
2015/03/03	01:04:39	--	ok	428.3800	57.213	0.027848	40.47	45.743	23.877	41643287.727320	13	428.2460	7.98961e-05	2.82827e-04
2015/03/03	01:04:52	--	ok	428.2520	57.198	0.027886	39.98	46.492	23.679	48115713.875072	13	428.1217	7.98610e-05	2.71137e-04
2015/03/03	01:05:05	--	ok	428.7480	57.275	0.027931	39.73	47.133	23.706	44342819.523265	13	428.6215	7.96040e-05	2.74027e-04
2015/03/03	01:05:18	ok	ok	429.0060	57.378	0.027946	39.53	47.444	23.623	41603409.019474	13	428.8905	7.95676e-05	2.55362e-04
2015/03/03	01:10:17	--	ok	429.9120	57.587	0.027946	40.93	44.986	24.028	40391731.336844	14	429.7452	7.83497e-05	2.41437e-04
2015/03/03	01:10:30	--	ok	429.5540	57.491	0.027891	40.69	45.228	23.870	56764654.176917	13	429.4366	8.03186e-05	2.54854e-04
2015/03/03	01:10:44	ok	ok	429.0600	57.452	0.027857	40.26	45.920	23.719	47093467.506306	13	429.0235	8.03426e-05	2.42857e-04
2015/03/03	01:15:43	--	ok	429.3040	57.613	0.027857	40.94	45.054	24.077	39281671.405687	15	429.6652	8.25739e-05	3.18445e-04
2015/03/03	01:15:56	--	ok	428.7720	57.480	0.027838	40.61	45.287	23.806	37513255.867585	13	429.1653	8.32046e-05	3.70803e-04
2015/03/03	01:16:10	ok	ok	429.0280	57.412	0.027852	40.08	46.168	23.633	41302927.116547	13	428.8825	7.95421e-05	2.53629e-04
2015/03/03	01:21:09	--	ok	429.6140	57.539	0.027852	40.87	44.979	23.953	33681988.377622	14	429.6199	7.88817e-05	2.25426e-04
2015/03/03	01:21:23	--	ok	428.3280	57.282	0.027815	40.64	45.088	23.736	36268221.634228	13	428.7226	8.30326e-05	3.78147e-04
2015/03/03	01:21:36	--	ok	428.4220	57.238	0.027855	40.17	45.943	23.624	43383918.096104	13	428.4822	7.78856e-05	3.17870e-04
2015/03/03	01:21:49	--	ok	428.4640	57.213	0.02789	39.83	46.810	23.662	60538851.551880	13	428.3257	7.94558e-05	2.73552e-04
2015/03/03	01:22:02	--	ok	428.5320	57.216	0.027923	39.51	47.241	23.498	53803767.260925	13	428.4517	7.65726e-05	3.95023e-04
2015/03/03	01:22:15	ok	ok	429.0940	57.405	0.027951	39.43	47.632	23.597	36287890.005850	14	428.9105	7.89459e-05	2.62701e-04
2015/03/03	01:27:15	--	ok	429.3300	57.629	0.027951	40.87	44.979	23.953	32433359.618089	15	429.6456	8.36071e-05	3.55864e-04
2015/03/03	01:27:28	ok	ok	429.0060	57.499	0.027932	40.67	45.091	23.774	45696487.831165	14	429.4011	8.43981e-05	3.60053e-04
2015/03/03	01:32:28	--	ok	429.8700	57.607	0.027932	40.85	44.977	23.928	38081840.202095	15	429.7736	7.87507e-05	3.12364e-04
2015/03/03	01:32:41	--	ok	429.5540	57.498	0.027878	40.60	45.353	23.828	45189676.244958	14	429.4110	7.99125e-05	2.53343e-04
2015/03/03	01:32:55	--	ok	428.4040	57.380	0.027844	40.16	46.178	23.733	38144255.578644	14	428.7866	8.20919e-05	3.49316e-04
2015/03/03	01:33:08	ok	ok	428.9420	57.335	0.02788	39.80	46.706	23.574	55140012.842313	13	428.8578	7.68187e-05	3.87045e-04
2015/03/03	01:38:07	--	ok	429.6440	57.588	0.02788	40.88	44.912	23.929	45240731.439264	14	429.6864	7.86831e-05	2.99392e-04
2015/03/03	01:38:20	ok	ok	428.8140	57.479	0.027841	40.71	44.961	23.753	41490190.157559	13	429.2480	8.09675e-05	4.61571e-04
2015/03/03	01:43:19	ok	ok	429.0780	57.534	0.027841	40.82	44.973	23.890	33393324.228517	14	429.3840	8.30686e-05	3.72616e-04
2015/03/03	01:48:19	--	ok	429.7000	57.538	0.027841	40.86	44.842	23.868	39739817.917515	14	429.6034	7.64238e-05	2.69558e-04
2015/03/03	01:48:32	--	ok	427.9480	57.218	0.027798	40.72	45.029	23.801	46747278.891616	13	428.3380	8.30072e-05	3.89311e-04
2015/03/03	01:48:46	--	ok	428.1620	57.187	0.027862	40.24	45.682	23.572	43896888.378396	13	428.0316	7.99485e-05	2.98017e-04
2015/03/03	01:48:59	--	ok	428.3160	57.198	0.027914	39.85	46.544	23.551	42057567.316608	13	428.1483	7.90805e-05	2.76322e-04
2015/03/03	01:49:12	ok	ok	429.0280	57.382	0.027955	39.63	47.088	23.564	43367549.814914	14	428.8667	7.91256e-05	2.49402e-04
2015/03/03	01:54:11	--	ok	429.2980	57.609	0.027955	40.84	44.908	23.879	34478245.288712	15	429.6820	8.25332e-05	3.32644e-04
2015/03/03	01:54:24	--	ok	429.6560	57.498	0.027937	40.59	45.082	23.674	43652231.447543	13	429.5720	7.67109e-05	3.72215e-04
2015/03/03	01:54:37	--	ok	429.2020	57.457	0.027897	40.17	45.977	23.641	51403305.172298	13	429.0310	7.87137e-05	2.67959e-04
2015/03/03	01:54:50	ok	ok	429.1120	57.395	0.027885	39.84	46.576	23.556	52807214.559793	13	428.9283	7.94696e-05	2.77275e-04
2015/03/03	01:59:50	--	ok	429.7640	57.577	0.027885	40.87	44.877	23.899	42581642.212447	14	429.6566	7.99533e-05	3.10803e-04
2015/03/03	02:00:03	--	ok	428.5040	57.395	0.027838	40.60	45.151	23.722	39245067.718732	13	428.9097	8.37733e-05	3.81972e-04
2015/03/03	02:00:17	--	ok	428.2660	57.329	0.027868	40.08	46.067	23.581	40234001.261308	14	428.6355	8.28624e-05	3.53067e-04
2015/03/03	02:00:30	ok	ok	428.8100	57.268	0.027913	39.88	46.648	23.640	42429356.177882	13	428.6476	7.90570e-05	2.67838e-04
2015/03/03	02:05:29	--	ok	429.4300	57.507	0.027913	40.94	44.716	23.896	48244661.721095	14	429.4240	7.96562e-05	2.23581e-04
2015/03/03	02:05:42	--	ok	429.3140	57.445	0.027887	40.80	44.734	23.739	59839980.027069	13	429.2525	7.69288e-05	3.81013e-04
2015/03/03	02:05:55	ok	ok	428.8780	57.347	0.027868	40.33	45.524	23.597	47821324.071739	13	428.8332	7.68235e-05	3.30197e-04
2015/03/03	02:10:55	--	ok	429.4720	57.519	0.027868	40.88	44.811	23.875	40775381.757801	14	429.4213	7.90567e-05	2.38270e-04
2015/03/03	02:11:08	--	ok	428.6940	57.446	0.027839	40.65	44.954	23.678	41656938.166602	14	429.0658	8.29549e-05	3.63812e-04
2015/03/03	02:11:22	ok	ok	428.8840	57.335	0.027857	40.07	45.932	23.500	40136941.668151	13	428.7117	7.92360e-05	2.81269e-04
2015/03/03	02:16:21	--	ok	429.4020	57.508	0.027857	40.87	44.742	23.827	37319454.183331	14	429.4151	7.99520e-05	2.32305e-04
2015/03/03	02:16:34	--	ok	428.5420	57.380	0.027833	40.63	44.951	23.653	39232192.279804	13	428.9373	8.29224e-05	3.80921e-04
2015/03/03	02:16:48	--	ok	428.7520	57.285	0.02786	40.18	45.877	23.602	43073696.672570	13	428.6484	7.71773e-05	3.49363e-04
2015/03/03	02:17:01	--	ok	428.7060	57.237	0.027876	39.80	46.471	23.455	47135203.635609	14	428.5564	7.87539e-05	2.62252e-04
2015/03/03	02:17:14	--	ok	428.5600	57.219	0.027893	39.51	47.006	23.381	53292250.866555	13	428.4279	7.94341e-05	2.81759e-04
2015/03/03	02:17:27	--	ok	428.5740	57.218	0.02792	39.37	47.324	23.374	40202725.192005	13	428.3952	7.87206e-05	2.82419e-04
2015/03/03	02:17:40	--	ok	428.7300	57.247	0.027946	39.29	47.615	23.423	44241623.165245	13	428.5817	7.90717e-05	2.65426e-04
2015/03/03	02:17:53	ok	ok	429.0180	57.362	0.027962	39.16	47.800	23.360	46607224.144764	13	428.8898	7.80898e-05	2.88253e-04
2015/03/03	02:22:53	--	ok	429.9800	57.599	0.027962	40.84	44.705	23.771	38283561.419991	15	429.7655	8.06942e-05	2.87957e-04
2015/03/03	02:23:07	--	ok	429.6540	57.497	0.027902	40.62	44.916	23.623	55107849.474803	14	429.5046	7.97517e-05	2.62431e-04
2015/03/03	02:23:20	--	ok	428.5860	57.455	0.027862	40.16	45.740	23.508	38275003.046063	13	428.9927	8.11585e-05	4.02097e-04
2015/03/03	02:23:33	--	ok	428.4980	57.406	0.027887	39.82	46.541	23.514	49041731.494291	14	428.8893	8.24440e-05	3.49813e-04
2015/03/03	02:23:46	ok	ok	428.9880	57.373	0.027918	39.52	47.041	23.410	54261478.898726	13	428.8487	7.93303e-05	2.51028e-04
2015/03/03	02:28:45	--	ok	429.8300	57.628	0.027918	40.91	44.713	23.859	58358418.047772	15	429.7544	8.15515e-05	2.57362e-04
2015/03/03	02:28:58	ok	ok	428.9380	57.492	0.027867	40.62	44.883	23.605	43377425.237272	14	429.3486	8.28084e-05	3.66399e-04
2015/03/03	02:33:57	--	ok	429.2780	57.614	0.027867	40.83	44.738	23.777	41692699.185101	14	429.7205	7.83786e-05	5.20037e-04
2015/03/03	02:34:10	--	ok	428.7320	57.457	0.02785	40.70	44.757	23.633	41776688.706633	13	429.1224	8.33791e-05	3.74217e-04
2015/03/03	02:34:23	--	ok	428.3580	57.366	0.027866	40.23	45.647	23.543	42215201.789372	13	428.7402	8.21248e-05	3.63950e-04
2015/03/03	02:34:37	ok	ok	428.8320	57.291	0.027905	39.84	46.274	23.403	57898698.186512	13	428.7093	7.90356e-05	2.50246e-04
2015/03/03	02:39:36	--	ok	429.5840	57.541	0.027905	40.88	44.642	23.785	69229409.181316	14	429.5601	7.85918e-05	2.18502e-04
2015/03/03	02:39:49	--	ok	429.3460	57.465	0.02787	40.64	44.784	23.576	45840515.611131	13	429.2104	7.98464e-05	2.65564e-04
2015/03/03	02:40:03	--	ok	428.2980	57.360	0.027849	40.14	45.671	23.448	39330333.728406	13	428.6573	8.29794e-05	3.56083e-04
2015/03/03	02:40:16	ok	ok	428.8980	57.300	0.027892	39.78	46.469	23.430	53043085.547330	13	428.7262	7.90665e-05	2.63044e-04
2015/03/03	02:45:15	--	ok	429.4660	57.517	0.027892	40.77	44.765	23.720	53502615.275306	14	429.5323	7.65396e-05	2.61215e-04
2015/03/03	02:45:28	--	ok	429.2960	57.464	0.027863	40.53	45.041	23.582	56476295.770533	13	429.2089	7.93990e-05	2.53060e-04
2015/03/03	02:45:42	ok	ok	428.8840	57.314	0.027845	40.11	45.802	23.480	45487553.563029	13	428.7257	7.91753e-05	2.73736e-04
2015/03/03	02:50:41	ok	ok	428.9840	57.521	0.027845	40.86	44.741	23.814	34627913.019032	14	429.3270	8.30314e-05	3.66716e-04
2015/03/03	02:55:41	--	ok	429.4080	57.508	0.027845	40.78	44.732	23.715	43465536.960435	14	429.4370	7.63191e-05	2.55671e-04
2015/03/03	02:55:54	--	ok	428.0100	57.214	0.027821	40.54	44.941	23.541	41067476.059078	13	428.4304	8.37248e-05	3.99826e-04
2015/03/03	02:56:08	--	ok	428.2960	57.198	0.027881	40.12	45.702	23.441	46676733.477402	13	428.1838	7.91625e-05	2.66607e-04
2015/03/03	02:56:21	--	ok	428.2940	57.192	0.027924	39.78	46.368	23.380	48866564.560702	13	428.1269	7.90861e-05	2.81477e-04
2015/03/03	02:56:34	ok	ok	429.0160	57.367	0.027967	39.51	47.006	23.381	46113107.650748	13	428.8512	7.94537e-05	2.57809e-04
2015/03/03	03:01:33	--	ok	429.9160	57.612	0.027967	40.77	44.765	23.720	35383497.370779	15	429.6961	8.03328e-05	2.57960e-04
2015/03/03	03:01:46	--	ok	429.5720	57.495	0.027911	40.58	44.878	23.555	58356919.373071	13	429.5159	7.71823e-05	4.08774e-04
2015/03/03	03:02:00	ok	ok	429.0420	57.437	0.027876	40.10	45.632	23.382	62405486.324528	13	429.0164	7.83564e-05	2.95334e-04
2015/03/03	03:06:59	--	ok	429.7480	57.606	0.027876	40.75	44.695	23.659	50744021.133530	15	429.6711	8.14336e-05	2.82133e-04
2015/03/03	03:07:12	--	ok	428.2020	57.229	0.02783	40.50	44.903	23.474	45290982.921222	13	428.6009	8.33374e-05	3.85073e-04
2015/03/03	03:07:26	--	ok	428.3080	57.212	0.027878	40.03	45.691	23.330	45450889.572039	13	428.2746	8.00981e-05	2.46062e-04
2015/03/03	03:07:39	--	ok	428.3220	57.202	0.027921	39.79	46.336	23.375	45339944.873543	13	428.2108	8.00215e-05	2.61043e-04
2015/03/03	03:07:52	ok	ok	428.8680	57.283	0.027962	39.41	46.995	23.258	53308227.622875	13	428.7647	7.68119e-05	3.77980e-04
2015/03/03	03:12:51	--	ok	429.6300	57.568	0.027962	40.74	44.660	23.629	49070773.632957	15	429.5926	8.06432e-05	2.87060e-04
2015/03/03	03:13:04	--	ok	429.3440	57.477	0.027924	40.55	44.807	23.483	60777995.285820	13	429.2349	8.05992e-05	2.57825e-04
2015/03/03	03:13:17	ok	ok	428.8340	57.388	0.027903	39.91	45.846	23.268	56724885.756450	13	428.7986	8.04393e-05	2.45096e-04
2015/03/03	03:18:17	--	ok	429.6400	57.560	0.027903	40.72	44.657	23.604	54832155.693881	14	429.6000	7.93704e-05	2.18082e-04
2015/03/03	03:18:30	ok	ok	428.8740	57.484	0.027863	40.47	44.730	23.349	41364301.522522	13	429.2490	8.32256e-05	3.66234e-04
2015/03/03	03:23:30	--	ok	429.5160	57.536	0.027863	40.80	44.565	23.650	45019986.031766	15	429.5673	7.94353e-05	3.42403e-04
2015/03/03	03:23:43	--	ok	428.1900	57.253	0.027832	40.55	44.807	23.483	43835316.300552	13	428.6095	8.35199e-05	4.04794e-04
2015/03/03	03:23:57	--	ok	428.2700	57.209	0.027881	40.05	45.626	23.320	42578168.299998	13	428.2564	7.98301e-05	2.52648e-04
2015/03/03	03:24:10	--	ok	428.2420	57.199	0.027925	39.63	46.417	23.228	54574236.380825	13	428.2168	7.99880e-05	2.49320e-04
2015/03/03	03:24:23	ok	ok	429.0220	57.367	0.027972	39.34	47.020	23.188	42125149.789168	13	428.9006	7.71247e-05	3.23160e-04
2015/03/03	03:29:22	--	ok	429.2500	57.593	0.027972	40.68	44.619	23.537	35481504.510578	15	429.6918	8.13297e-05	3.75318e-04
2015/03/03	03:29:35	--	ok	429.3980	57.477	0.027957	40.52	44.736	23.410	48955968.998343	14	429.2819	8.22395e-05	2.48285e-04
2015/03/03	03:29:48	ok	ok	429.1360	57.440	0.027932	40.06	45.560	23.298	46295909.719352	13	428.9851	7.92791e-05	2.49426e-04
2015/03/03	03:34:48	--	ok	429.6460	57.570	0.027932	40.67	44.753	23.596	44348440.159430	15	429.5812	8.23171e-05	2.81665e-04
2015/03/03	03:35:02	--	ok	429.4680	57.483	0.027893	40.36	44.954	23.337	52203990.926223	13	429.3329	7.98661e-05	2.68976e-04
2015/03/03	03:35:15	ok	ok	428.9900	57.368	0.027864	39.84	45.938	23.233	41572783.808688	13	428.8104	7.91340e-05	2.70007e-04
2015/03/03	03:40:14	--	ok	429.4840	57.523	0.027864	40.61	44.679	23.486	36793452.596245	15	429.4528	8.12343e-05	2.29718e-04
2015/03/03	03:40:27	--	ok	428.7620	57.259	0.027835	40.47	44.730	23.349	43001364.434931	13	428.6767	7.97000e-05	2.51140e-04
2015/03/03	03:40:40	--	ok	428.2500	57.207	0.027849	39.98	45.686	23.268	48607056.092990	13	428.2084	8.06505e-05	2.76994e-04
2015/03/03	03:40:54	--	ok	428.1920	57.198	0.027895	39.57	46.477	23.188	45846531.628409	13	428.1477	8.01545e-05	2.67285e-04
2015/03/03	03:41:07	--	ok	428.3740	57.202	0.027944	39.20	47.137	23.082	39154904.231127	13	428.2099	7.94878e-05	2.87375e-04
2015/03/03	03:41:20	ok	ok	429.0640	57.403	0.027982	38.99	47.446	22.988	34585863.211814	13	428.9425	7.77289e-05	3.07265e-04
2015/03/03	03:46:19	--	ok	429.3720	57.652	0.027982	40.61	44.543	23.415	28978946.753997	15	429.6922	8.27129e-05	3.42081e-04
2015/03/03	03:46:32	ok	ok	429.0220	57.500	0.027959	40.32	44.916	23.270	42072381.887384	14	429.4188	8.31231e-05	3.67685e-04
2015/03/03	03:51:31	--	ok	429.8180	57.642	0.027959	40.55	44.604	23.376	40641102.051605	14	429.7682	8.09333e-05	2.28429e-04
2015/03/03	03:51:44	--	ok	429.5080	57.495	0.027909	40.27	44.843	23.174	51188634.619047	13	429.4161	7.98268e-05	2.57342e-04
2015/03/03	03:51:58	ok	ok	429.1760	57.447	0.027878	39.80	45.631	23.031	37264755.514075	13	429.0506	7.69641e-05	3.41237e-04
2015/03/03	03:56:57	--	ok	429.6500	57.585	0.027878	40.56	44.572	23.371	38135559.617873	15	429.6218	8.16292e-05	2.11722e-04
2015/03/03	03:57:10	--	ok	428.7840	57.241	0.027839	40.33	44.748	23.195	51634720.415778	13	428.7472	7.60760e-05	4.44253e-04
2015/03/03	03:57:24	--	ok	428.2240	57.206	0.027851	39.88	45.607	23.112	48842813.242396	13	428.1851	8.03913e-05	2.61430e-04
2015/03/03	03:57:37	--	ok	428.1740	57.196	0.027899	39.53	46.238	23.022	55434071.349116	13	428.1234	8.06294e-05	2.78580e-04
2015/03/03	03:57:50	--	ok	428.3380	57.200	0.027949	39.31	46.681	22.986	36589992.180745	13	428.2144	7.97984e-05	2.84647e-04
2015/03/03	03:58:03	ok	ok	429.1420	57.445	0.027989	39.08	47.089	22.919	35388827.882267	13	429.0600	7.71919e-05	3.82763e-04
2015/03/03	04:03:02	--	ok	429.3180	57.656	0.027989	40.43	44.624	23.247	36612857.204625	15	429.7365	8.26394e-05	3.79320e-04
2015/03/03	04:03:16	--	ok	429.6120	57.487	0.02797	40.21	44.903	23.136	51420865.729603	14	429.4526	8.25031e-05	2.99972e-04
2015/03/03	04:03:29	ok	ok	429.0780	57.457	0.027933	39.72	45.723	22.985	43495736.584690	14	429.0163	8.26666e-05	2.58930e-04
2015/03/03	04:08:28	--	ok	429.8540	57.679	0.027933	40.55	44.604	23.376	45193403.946372	15	429.8698	7.82670e-05	3.47904e-04
2015/03/03	04:08:41	--	ok	429.4420	57.488	0.02788	40.25	44.773	23.115	45308136.761478	14	429.3097	8.00088e-05	2.58677e-04
2015/03/03	04:08:54	--	ok	428.5560	57.230	0.027853	39.78	45.595	22.990	59519825.862619	13	428.4673	7.78062e-05	3.48112e-04
2015/03/03	04:09:08	--	ok	428.4900	57.210	0.02788	39.42	46.292	22.922	60422114.391626	13	428.4716	7.52640e-05	4.83785e-04
2015/03/03	04:09:21	--	ok	428.2960	57.206	0.027911	39.13	46.861	22.866	63371288.324223	13	428.2264	8.02702e-05	2.68347e-04
2015/03/03	04:09:34	--	ok	428.3760	57.202	0.027954	38.91	47.235	22.793	51125116.901786	13	428.2122	8.04973e-05	3.06460e-04
2015/03/03	04:09:47	ok	ok	429.0920	57.418	0.027991	38.85	47.429	22.817	41951570.732092	13	428.9324	8.02000e-05	2.65094e-04
2015/03/03	04:14:46	--	ok	429.3900	57.682	0.027991	40.52	44.567	23.322	35916258.295044	15	429.8469	7.99343e-05	4.74720e-04
2015/03/03	04:14:59	--	ok	429.6420	57.496	0.027968	40.27	44.640	23.069	49909787.485399	14	429.5100	8.19970e-05	2.58209e-04
2015/03/03	04:15:13	--	ok	429.2220	57.473	0.027929	39.71	45.587	22.905	61550269.768482	14	429.1338	8.01853e-05	3.35680e-04
2015/03/03	04:15:26	ok	ok	429.1020	57.451	0.027915	39.38	46.354	22.906	55972602.560698	14	429.0447	8.05064e-05	3.70396e-04
2015/03/03	04:20:25	--	ok	429.8600	57.671	0.027915	40.50	44.531	23.280	42833183.591894	15	429.7864	8.15155e-05	3.25229e-04
2015/03/03	04:20:38	ok	ok	429.1140	57.385	0.027863	40.22	44.702	23.043	57314584.603006	14	429.0550	7.62664e-05	4.32083e-04
2015/03/03	04:25:37	--	ok	429.3060	57.491	0.027863	40.43	44.624	23.247	45090907.915837	15	429.2376	8.14925e-05	2.49566e-04
2015/03/03	04:25:50	--	ok	428.7920	57.258	0.027844	40.35	44.582	23.132	47828414.787751	13	428.6850	7.95094e-05	2.66387e-04
2015/03/03	04:26:03	--	ok	428.2320	57.200	0.027856	39.80	45.429	22.929	53753343.031106	13	428.2807	7.74562e-05	4.30832e-04
2015/03/03	04:26:16	--	ok	428.1720	57.192	0.027903	39.45	46.195	22.908	70796206.073084	13	428.1743	7.73102e-05	3.75223e-04
2015/03/03	04:26:30	--	ok	428.2840	57.196	0.027953	39.09	46.856	22.817	43346523.924469	13	428.2421	7.75945e-05	3.45775e-04
2015/03/03	04:26:43	--	ok	428.5620	57.439	0.027997	39.00	47.213	22.887	35825016.150103	14	428.9187	8.30851e-05	3.40303e-04
2015/03/03	04:26:56	ok	ok	429.0720	57.524	0.028023	38.76	47.418	22.708	40078787.972246	14	429.4456	8.31202e-05	3.71418e-04
2015/03/03	04:31:55	--	ok	429.9460	57.778	0.028023	40.46	44.459	23.196	32899266.476927	15	430.3268	8.20244e-05	3.62934e-04
2015/03/03	04:32:08	--	ok	430.1300	57.656	0.027966	40.18	44.697	22.995	49120696.968683	14	429.9769	8.25921e-05	2.60157e-04
2015/03/03	04:32:21	ok	ok	429.1440	57.469	0.027897	39.72	45.521	22.883	59264251.575888	13	429.0359	8.08410e-05	2.65092e-04
2015/03/03	04:37:21	--	ok	429.8500	57.665	0.027897	40.31	44.577	23.083	41040457.371558	15	429.7667	8.10457e-05	2.18334e-04
2015/03/03	04:37:34	--	ok	428.5640	57.216	0.027845	39.98	45.012	22.925	49940766.898284	13	428.4457	8.04046e-05	2.82943e-04
2015/03/03	04:37:48	--	ok	428.1460	57.192	0.027871	39.59	45.775	22.861	54177393.120752	13	428.0753	8.04471e-05	2.62548e-04
2015/03/03	04:38:01	--	ok	428.1000	57.167	0.027923	39.17	46.464	22.718	69647705.054220	13	428.0583	7.75867e-05	3.42620e-04
2015/03/03	04:38:14	--	ok	428.6440	57.232	0.027977	38.94	46.972	22.701	37542501.127591	12	428.5622	7.83920e-05	2.81024e-04
2015/03/03	04:38:27	--	ok	428.4820	57.419	0.027999	38.71	47.312	22.600	38124736.681023	13	428.8916	8.22947e-05	4.05194e-04
2015/03/03	04:38:40	ok	ok	429.1220	57.540	0.02803	38.57	47.662	22.606	40528847.947199	14	429.4590	8.39171e-05	3.37232e-04
2015/03/03	04:43:40	--	ok	429.9900	57.792	0.02803	40.40	44.553	23.175	35521876.942893	14	430.3926	8.25479e-05	4.47062e-04
2015/03/03	04:43:54	--	ok	430.2620	57.724	0.02797	40.20	44.700	23.019	49721898.337163	15	430.1113	8.16925e-05	2.53497e-04
2015/03/03	04:44:07	ok	ok	428.9700	57.449	0.027893	39.67	45.582	22.856	49946882.164664	13	428.9176	8.07628e-05	2.41589e-04
2015/03/03	04:49:06	--	ok	429.7280	57.637	0.027893	40.34	44.580	23.120	41790092.450832	15	429.7666	7.82925e-05	3.41637e-04
2015/03/03	04:49:19	--	ok	428.6360	57.216	0.027849	40.06	44.785	22.902	56913200.985885	13	428.5134	8.03769e-05	2.70421e-04
2015/03/03	04:49:32	--	ok	428.1520	57.192	0.02787	39.54	45.668	22.750	57560161.626256	13	428.1078	8.01609e-05	2.59719e-04
2015/03/03	04:49:45	--	ok	428.0600	57.179	0.027922	39.25	46.205	22.683	61929966.413000	13	428.0145	8.04234e-05	2.78251e-04
2015/03/03	04:49:59	--	ok	428.7060	57.250	0.027979	38.91	46.901	22.632	42449871.541039	13	428.5880	7.79194e-05	3.25953e-04
2015/03/03	04:50:12	--	ok	428.4260	57.384	0.027996	38.75	47.216	22.600	33232693.583375	15	428.7712	8.42526e-05	3.30949e-04
2015/03/03	04:50:25	ok	ok	429.1020	57.537	0.028031	38.62	47.568	22.619	33017908.002293	14	429.4683	8.33866e-05	3.52511e-04
2015/03/03	04:55:24	--	ok	429.9900	57.778	0.028031	40.31	44.442	23.013	35924342.878798	15	430.3049	8.43132e-05	3.39860e-04
2015/03/03	04:55:37	--	ok	430.3000	57.731	0.027971	40.14	44.625	22.912	50295681.894515	15	430.1236	8.17010e-05	2.55864e-04
2015/03/03	04:55:50	ok	ok	428.9680	57.393	0.027892	39.62	45.476	22.746	55966502.318341	13	428.8933	7.80084e-05	3.13187e-04
2015/03/03	05:00:50	--	ok	429.7180	57.619	0.027892	40.39	44.451	23.110	44260359.929156	15	429.6881	7.85947e-05	2.81992e-04
2015/03/03	05:01:03	--	ok	428.6120	57.226	0.027848	40.08	44.585	22.822	62376736.629815	13	428.5402	7.84901e-05	3.63340e-04
2015/03/03	05:01:17	--	ok	428.2060	57.189	0.027871	39.58	45.538	22.731	57564330.197109	13	428.0836	8.00284e-05	2.79569e-04
2015/03/03	05:01:30	--	ok	428.0480	57.169	0.027919	39.23	46.202	22.659	61642300.350013	13	427.9797	8.03184e-05	2.76412e-04
2015/03/03	05:01:43	--	ok	428.6160	57.230	0.027977	38.98	46.742	22.636	41865520.588723	13	428.5520	7.70447e-05	3.85424e-04
2015/03/03	05:01:56	ok	ok	429.0740	57.406	0.028	38.74	47.148	22.556	42900048.029768	15	428.9453	7.97978e-05	3.87013e-04
2015/03/03	05:06:56	--	ok	429.3760	57.672	0.028	40.28	44.438	22.977	34771543.742080	14	429.7108	8.17786e-05	3.33393e-04
2015/03/03	05:07:09	--	ok	429.6680	57.500	0.027978	40.14	44.490	22.842	50724350.440684	14	429.5114	8.19918e-05	2.59975e-04
2015/03/03	05:07:23	ok	ok	429.1560	57.464	0.027937	39.74	45.186	22.738	53550454.126966	14	429.0515	8.15582e-05	2.34759e-04
2015/03/03	05:12:22	--	ok	429.8240	57.665	0.027937	40.30	44.373	22.966	39545309.215064	14	429.9038	7.60074e-05	3.85162e-04
2015/03/03	05:12:35	--	ok	429.3780	57.469	0.027887	40.08	44.551	22.805	54730094.655727	14	429.2339	8.15339e-05	2.56208e-04
2015/03/03	05:12:49	--	ok	428.4340	57.214	0.027864	39.58	45.336	22.630	56212119.912929	14	428.3782	7.74949e-05	3.80565e-04
2015/03/03	05:13:02	--	ok	428.3700	57.205	0.027898	39.24	46.036	22.589	64365317.433408	13	428.2756	7.98889e-05	2.54493e-04
2015/03/03	05:13:15	--	ok	428.2160	57.195	0.027936	38.90	46.766	22.556	52595620.616779	13	428.1790	8.01750e-05	2.70534e-04
2015/03/03	05:13:28	--	ok	428.7300	57.256	0.027983	38.78	46.953	22.508	38259583.210670	13	428.5650	7.98026e-05	2.79256e-04
2015/03/03	05:13:41	--	ok	428.4020	57.396	0.028	38.61	47.333	22.496	35772236.949059	13	428.7552	8.34302e-05	3.52602e-04
2015/03/03	05:13:55	ok	ok	429.1120	57.538	0.028036	38.42	47.610	22.410	39251804.095696	14	429.5086	8.27142e-05	3.83679e-04
2015/03/03	05:18:54	--	ok	429.9980	57.782	0.028036	40.22	44.432	22.904	37278879.680974	14	430.3114	8.40976e-05	3.74841e-04
2015/03/03	05:19:07	--	ok	430.1980	57.699	0.027975	39.96	44.672	22.729	49276664.819141	14	430.0999	8.04638e-05	3.58099e-04
2015/03/03	05:19:21	ok	ok	429.0340	57.438	0.027902	39.58	45.471	22.697	58684957.875126	14	428.9779	8.11694e-05	2.72959e-04
2015/03/03	05:24:20	--	ok	429.7560	57.659	0.027902	40.22	44.465	22.922	41064736.317654	13	429.8170	7.71670e-05	3.22575e-04
2015/03/03	05:24:33	--	ok	428.6500	57.220	0.027856	40.01	44.678	22.790	54332421.130827	13	428.5275	8.00519e-05	2.61731e-04
2015/03/03	05:24:47	--	ok	428.1620	57.194	0.027877	39.58	45.370	22.647	57593892.716220	13	428.1118	8.02554e-05	2.62882e-04
2015/03/03	05:25:00	--	ok	428.1320	57.179	0.027928	39.16	46.194	22.575	64495328.580279	13	428.1338	7.71406e-05	4.01120e-04
2015/03/03	05:25:13	--	ok	427.9780	57.231	0.02798	38.87	46.763	22.520	42574161.042258	13	428.3785	8.25335e-05	3.91046e-04
2015/03/03	05:25:26	--	ok	429.2600	57.587	0.028042	38.70	47.077	22.476	42100475.144275	14	429.6175	8.26952e-05	3.83576e-04
2015/03/03	05:25:39	--	ok	429.7100	57.536	0.028027	38.55	47.426	22.471	46044785.625207	13	429.5873	7.79923e-05	3.16087e-04
2015/03/03	05:25:53	ok	ok	429.0200	57.518	0.027984	38.35	47.768	22.405	46406520.165075	13	429.4104	8.21660e-05	3.90577e-04
2015/03/03	05:30:52	--	ok	429.9880	57.789	0.027984	40.34	44.378	23.014	31677274.768366	14	430.3903	8.11987e-05	3.78817e-04
2015/03/03	05:31:06	--	ok	429.2920	57.588	0.027924	40.12	44.420	22.784	44787903.542429	14	429.6808	8.48330e-05	3.61903e-04
2015/03/03	05:31:19	ok	ok	429.1740	57.464	0.027906	39.51	45.429	22.597	50977840.396114	14	429.0381	8.06800e-05	2.96978e-04
2015/03/03	05:36:18	--	ok	429.9360	57.666	0.027906	40.17	44.426	22.844	34148953.719027	15	429.7099	8.10759e-05	3.33209e-04
2015/03/03	05:36:31	--	ok	428.4200	57.195	0.027849	39.89	44.664	22.646	49396269.679711	13	428.2997	8.00812e-05	2.80679e-04
2015/03/03	05:36:45	--	ok	427.9060	57.167	0.027884	39.43	45.487	22.534	60419804.599398	13	427.8728	8.01034e-05	2.74300e-04
2015/03/03	05:36:58	--	ok	428.0260	57.136	0.02795	39.13	46.224	22.555	51922382.357858	13	427.9528	7.64411e-05	3.98897e-04
2015/03/03	05:37:11	--	ok	428.5280	57.426	0.028009	38.91	46.701	22.535	40250474.695816	14	428.8878	8.40369e-05	3.41629e-04
2015/03/03	05:37:24	ok	ok	429.0780	57.530	0.028038	38.68	47.074	22.452	34239682.233414	15	429.4123	8.36669e-05	3.21100e-04
2015/03/03	05:42:24	--	ok	429.9740	57.784	0.028038	40.25	44.334	22.888	32050827.399598	15	430.3429	8.17775e-05	3.79555e-04
2015/03/03	05:42:37	--	ok	430.2180	57.711	0.027979	39.95	44.705	22.735	47924716.455235	14	430.0588	8.17847e-05	2.57395e-04
2015/03/03	05:42:51	ok	ok	429.1140	57.447	0.027905	39.53	45.499	22.654	56769663.780180	14	428.9822	8.04455e-05	3.14379e-04
2015/03/03	05:47:50	--	ok	429.7020	57.614	0.027905	40.19	44.428	22.868	43501364.776447	15	429.7119	7.91356e-05	3.00276e-04
2015/03/03	05:48:03	--	ok	428.7020	57.226	0.027862	39.92	44.668	22.681	56533134.522473	13	428.5851	7.96396e-05	2.61072e-04
2015/03/03	05:48:17	--	ok	428.2620	57.197	0.027879	39.45	45.590	22.608	56746476.510745	13	428.1752	8.03069e-05	2.56295e-04
2015/03/03	05:48:30	--	ok	428.1440	57.184	0.027924	39.19	46.097	22.562	56069085.405570	13	428.0785	8.01497e-05	2.58021e-04
2015/03/03	05:48:43	--	ok	427.8300	57.206	0.027976	38.89	46.732	22.527	34246605.545039	13	428.2094	8.25706e-05	3.70025e-04
2015/03/03	05:48:56	--	ok	429.2700	57.596	0.028047	38.68	47.108	22.468	38307515.921549	14	429.6120	8.35510e-05	3.34730e-04
2015/03/03	05:49:09	--	ok	429.7860	57.578	0.028031	38.54	47.324	22.412	49769403.422449	14	429.6681	7.92790e-05	3.68251e-04
2015/03/03	05:49:23	ok	ok	429.1100	57.549	0.027984	38.41	47.575	22.382	45648401.192238	15	429.5408	8.18111e-05	4.35653e-04
2015/03/03	05:54:22	--	ok	430.0620	57.790	0.027984	40.26	44.369	22.918	31514077.919294	14	430.3782	8.38191e-05	3.39577e-04
2015/03/03	05:54:35	--	ok	429.7260	57.518	0.027919	39.96	44.638	22.712	47530364.561598	14	429.5773	8.20324e-05	2.50741e-04
2015/03/03	05:54:49	--	ok	428.4500	57.211	0.027874	39.51	45.362	22.563	57520239.787409	13	428.3292	7.93167e-05	2.65196e-04
2015/03/03	05:55:02	--	ok	428.3700	57.195	0.027907	39.14	45.991	22.453	63239993.488162	13	428.2511	8.01720e-05	2.69756e-04
2015/03/03	05:55:15	--	ok	428.2420	57.194	0.027946	38.86	46.695	22.475	56521417.792434	13	428.1665	7.91890e-05	2.53868e-04
2015/03/03	05:55:28	--	ok	428.6560	57.243	0.027991	38.66	47.072	22.428	42176875.972924	13	428.5837	7.67736e-05	4.16648e-04
2015/03/03	05:55:41	ok	ok	429.0600	57.412	0.028012	38.53	47.323	22.400	43869599.026835	13	428.9880	7.65640e-05	4.12850e-04
2015/03/03	06:00:41	--	ok	429.4280	57.711	0.028012	40.20	44.362	22.845	34362373.071437	14	429.7641	8.33676e-05	3.49974e-04
2015/03/03	06:00:54	--	ok	429.6940	57.530	0.027987	39.99	44.406	22.628	50376986.073307	14	429.6203	7.96774e-05	3.92353e-04
2015/03/03	06:01:08	ok	ok	429.1960	57.477	0.027944	39.48	45.358	22.527	59315645.171460	14	429.1311	7.99476e-05	3.27777e-04
2015/03/03	06:06:07	--	ok	429.8420	57.686	0.027944	40.03	44.478	22.710	38446730.022827	15	429.7644	8.08732e-05	2.24854e-04
2015/03/03	06:06:20	--	ok	429.3020	57.454	0.027893	39.89	44.631	22.628	53050681.155217	14	429.2308	7.91815e-05	3.81503e-04
2015/03/03	06:06:34	--	ok	428.5000	57.216	0.027875	39.54	45.130	22.482	52189022.118548	13	428.3601	7.99014e-05	2.70712e-04
2015/03/03	06:06:47	--	ok	428.2600	57.193	0.027904	39.01	46.042	22.331	57402455.634352	13	428.2048	8.07578e-05	2.59349e-04
2015/03/03	06:07:00	--	ok	428.2780	57.190	0.027949	38.71	46.744	22.329	52664801.320157	13	428.2303	7.65503e-05	4.51449e-04
2015/03/03	06:07:13	--	ok	428.6840	57.244	0.027993	38.50	47.053	22.238	40886145.912989	13	428.5043	7.92578e-05	2.65973e-04
2015/03/03	06:07:26	ok	ok	429.0380	57.407	0.028012	38.32	47.431	22.213	45225691.017376	14	428.9071	7.98261e-05	3.41711e-04
2015/03/03	06:12:26	--	ok	429.3200	57.678	0.028012	40.08	44.416	22.736	32840769.167293	13	429.6556	8.43280e-05	3.68537e-04
2015/03/03	06:12:39	--	ok	429.6760	57.524	0.027993	39.82	44.623	22.545	46890761.105426	14	429.5200	8.13932e-05	2.57243e-04
2015/03/03	06:12:53	--	ok	429.2040	57.468	0.027952	39.38	45.414	22.442	52394274.287266	14	429.0430	8.11896e-05	2.49932e-04
2015/03/03	06:13:06	ok	ok	429.0560	57.445	0.02794	39.00	46.108	22.351	54225933.591860	14	428.9549	8.16282e-05	2.48358e-04
2015/03/03	06:18:05	--	ok	429.8080	57.671	0.02794	40.09	44.349	22.713	42361071.666462	14	429.7136	8.07134e-05	2.95352e-04
2015/03/03	06:18:18	ok	ok	429.1260	57.401	0.02789	39.84	44.490	22.500	51177775.938158	14	429.0085	8.11915e-05	2.50641e-04
2015/03/03	06:23:17	--	ok	429.4000	57.495	0.02789	40.09	44.417	22.748	42177418.897355	15	429.2729	8.16073e-05	2.73577e-04
2015/03/03	06:23:30	--	ok	428.6580	57.226	0.027866	39.93	44.500	22.608	48782019.025510	13	428.5412	8.04740e-05	2.70207e-04
2015/03/03	06:23:43	--	ok	428.1900	57.191	0.027886	39.46	45.322	22.487	66479475.315385	13	428.1722	7.83939e-05	3.17848e-04
2015/03/03	06:23:56	--	ok	428.1880	57.181	0.027935	39.08	46.084	22.430	52395087.210446	13	428.0584	8.06120e-05	2.72471e-04
2015/03/03	06:24:10	--	ok	428.5060	57.209	0.027985	38.81	46.555	22.351	42645654.150219	13	428.3370	8.02787e-05	2.67261e-04
2015/03/03	06:24:23	ok	ok	429.1020	57.407	0.028014	38.58	46.962	22.285	42707790.509080	14	428.9535	8.04547e-05	3.38228e-04
2015/03/03	06:29:22	--	ok	429.3440	57.696	0.028014	40.12	44.387	22.766	32911155.903981	15	429.8088	7.90519e-05	5.71499e-04
2015/03/03	06:29:35	--	ok	429.6120	57.496	0.027994	39.86	44.526	22.541	47737979.041806	14	429.4423	8.18038e-05	2.64976e-04
2015/03/03	06:29:49	--	ok	429.2160	57.475	0.027957	39.44	45.354	22.480	54689917.146479	13	429.0418	7.97513e-05	2.69345e-04
2015/03/03	06:30:02	ok	ok	429.0720	57.429	0.027944	39.06	46.048	22.390	59798984.846201	14	428.9698	8.00993e-05	3.65068e-04
2015/03/03	06:35:01	--	ok	429.7740	57.660	0.027944	40.03	44.478	22.710	41236599.258922	14	429.7546	7.79687e-05	2.58074e-04
2015/03/03	06:35:14	ok	ok	429.1640	57.453	0.027896	39.96	44.503	22.644	48795650.630733	14	429.0367	8.15417e-05	2.63729e-04
2015/03/03	06:40:13	--	ok	429.3940	57.510	0.027896	40.00	44.508	22.691	40327803.234893	15	429.3670	7.93698e-05	3.01052e-04
2015/03/03	06:40:26	--	ok	428.7160	57.243	0.027872	39.82	44.521	22.494	49783952.255112	13	428.6131	8.11508e-05	2.76993e-04
2015/03/03	06:40:39	--	ok	428.2340	57.194	0.027889	39.37	45.413	22.430	56001526.147539	13	428.1759	8.02889e-05	2.45595e-04
2015/03/03	06:40:53	--	ok	428.1980	57.177	0.027936	38.97	46.105	22.316	50565971.025347	13	428.1355	7.86566e-05	3.08133e-04
2015/03/03	06:41:06	--	ok	428.4560	57.203	0.027984	38.71	46.643	22.281	46072131.401275	13	428.3722	7.68903e-05	3.77791e-04
2015/03/03	06:41:19	ok	ok	429.0900	57.430	0.028017	38.52	46.988	22.230	42860173.983143	14	428.9388	8.03924e-05	3.48014e-04
2015/03/03	06:46:18	--	ok	429.3300	57.683	0.028017	40.00	44.474	22.674	32346893.017180	14	429.6901	8.20483e-05	3.23731e-04
2015/03/03	06:46:31	--	ok	429.6100	57.496	0.027998	39.70	44.744	22.470	48192288.008198	14	429.4481	8.10538e-05	2.67342e-04
2015/03/03	06:46:44	ok	ok	429.1660	57.461	0.02796	39.16	45.624	22.296	49680278.200712	14	429.0359	8.00656e-05	2.80910e-04
2015/03/03	06:51:44	--	ok	429.9100	57.661	0.02796	39.98	44.472	22.650	39247719.532659	15	429.7123	8.05354e-05	3.29894e-04
2015/03/03	06:51:57	--	ok	429.2760	57.459	0.027905	39.79	44.653	22.526	51573591.186270	14	429.1460	8.13753e-05	3.00964e-04
2015/03/03	06:52:11	--	ok	428.5560	57.233	0.027888	39.29	45.538	22.401	53649732.239677	13	428.4048	7.97168e-05	2.60663e-04
2015/03/03	06:52:24	--	ok	428.3860	57.205	0.027915	38.89	46.229	22.285	55731949.945146	13	428.3665	7.83840e-05	3.20022e-04
2015/03/03	06:52:37	--	ok	428.4060	57.197	0.027952	38.63	46.734	22.234	49436193.046841	13	428.3326	7.74229e-05	3.36678e-04
2015/03/03	06:52:50	--	ok	428.4400	57.200	0.027988	38.40	47.174	22.182	52548141.426355	13	428.3618	7.74996e-05	3.30089e-04
2015/03/03	06:53:03	ok	ok	429.1120	57.433	0.028021	38.32	47.365	22.181	46111335.523222	14	428.9309	8.16451e-05	2.61296e-04
2015/03/03	06:58:03	--	ok	429.3540	57.683	0.028021	39.89	44.462	22.543	37469262.681609	14	429.7752	8.12223e-05	3.54832e-04
2015/03/03	06:58:16	ok	ok	428.9580	57.493	0.028	39.68	44.640	22.395	44109723.528337	14	429.3311	8.49380e-05	3.58606e-04
2015/03/03	07:03:16	--	ok	429.3120	57.685	0.028	39.86	44.560	22.558	36391105.769740	14	429.6855	8.26134e-05	3.27868e-04
2015/03/03	07:03:29	--	ok	429.5900	57.491	0.027981	39.53	44.792	22.302	49907225.414192	14	429.4969	8.02076e-05	3.58913e-04
2015/03/03	07:03:43	--	ok	429.2520	57.463	0.027946	39.17	45.625	22.308	45466765.635198	14	429.0558	8.17674e-05	2.66015e-04
2015/03/03	07:03:56	ok	ok	429.1420	57.452	0.02793	38.81	46.220	22.191	50414156.975180	14	428.9859	8.06346e-05	2.89390e-04
2015/03/03	07:08:56	--	ok	429.8420	57.689	0.02793	39.85	44.457	22.495	37264727.247046	14	429.7783	8.04129e-05	2.20660e-04
2015/03/03	07:09:09	--	ok	428.6460	57.225	0.027879	39.62	44.633	22.324	47764052.111740	13	428.5206	8.05915e-05	2.59931e-04
2015/03/03	07:09:22	--	ok	428.2980	57.195	0.0279	39.21	45.394	22.240	57606298.359809	13	428.1867	7.95607e-05	2.56721e-04
2015/03/03	07:09:35	--	ok	428.0940	57.181	0.027943	38.84	46.056	22.146	47811399.162167	13	428.0345	8.04367e-05	2.45490e-04
2015/03/03	07:09:48	--	ok	428.5540	57.220	0.027997	38.58	46.695	22.159	37907176.994368	13	428.3922	7.97833e-05	2.64004e-04
2015/03/03	07:10:01	ok	ok	429.0760	57.420	0.028024	38.44	46.979	22.135	34472759.422385	14	428.8841	8.14853e-05	2.63027e-04
2015/03/03	07:15:01	--	ok	429.2860	57.671	0.028024	39.83	44.522	22.506	34363338.202461	15	429.7248	8.17841e-05	3.75751e-04
2015/03/03	07:15:14	ok	ok	428.9760	57.487	0.028007	39.61	44.599	22.296	45075684.018720	14	429.3560	8.49321e-05	3.59885e-04
2015/03/03	07:20:14	--	ok	429.3340	57.681	0.028007	39.85	44.457	22.495	35127389.936713	14	429.7586	8.15096e-05	3.90800e-04
2015/03/03	07:20:27	ok	ok	428.9660	57.495	0.027987	39.55	44.626	22.242	48171301.753246	14	429.4113	8.37962e-05	4.07567e-04
2015/03/03	07:25:27	--	ok	429.2540	57.683	0.027987	39.84	44.524	22.518	34202084.346138	12	429.6199	8.34537e-05	3.61160e-04
2015/03/03	07:25:40	ok	ok	428.9200	57.486	0.027972	39.67	44.605	22.367	46144271.905124	14	429.3402	8.39033e-05	4.18691e-04
2015/03/03	07:30:40	--	ok	429.2940	57.672	0.027972	39.92	44.465	22.579	36050742.787437	14	429.7271	8.02849e-05	4.18828e-04
2015/03/03	07:30:53	ok	ok	428.9380	57.492	0.027954	39.72	44.409	22.324	48075337.126730	14	429.3326	8.54879e-05	3.77338e-04
2015/03/03	07:35:53	--	ok	429.3060	57.684	0.027954	39.97	44.471	22.638	38851022.228482	13	429.6736	8.33574e-05	3.49724e-04
2015/03/03	07:36:07	--	ok	429.6140	57.489	0.027936	39.70	44.541	22.368	51867600.703120	14	429.5204	8.03190e-05	3.32548e-04
2015/03/03	07:36:20	--	ok	428.5900	57.243	0.027898	39.30	45.304	22.297	49946561.353250	14	428.4482	8.18164e-05	2.50409e-04
2015/03/03	07:36:33	--	ok	428.5220	57.219	0.027923	38.92	46.099	22.256	57810081.980538	13	428.3895	8.01674e-05	2.62277e-04
2015/03/03	07:36:46	--	ok	428.4600	57.202	0.027952	38.64	46.635	22.198	51802319.602769	13	428.3123	7.94629e-05	2.55166e-04
2015/03/03	07:37:00	--	ok	428.4340	57.202	0.027984	38.43	47.044	22.155	50681363.699101	14	428.2868	7.90501e-05	2.67631e-04
2015/03/03	07:37:13	ok	ok	428.9120	57.369	0.028018	38.26	47.324	22.095	44296313.860545	14	428.7504	8.13065e-05	3.13238e-04
2015/03/03	07:42:12	--	ok	429.2200	57.627	0.028018	39.96	44.436	22.609	38954437.496869	14	429.6338	8.02219e-05	3.94810e-04
2015/03/03	07:42:26	--	ok	429.5360	57.481	0.028005	39.60	44.631	22.301	47059784.817143	14	429.4264	8.10250e-05	3.44924e-04
2015/03/03	07:42:39	ok	ok	429.1040	57.445	0.027973	39.08	45.648	22.218	52945890.778707	14	428.9784	7.96495e-05	3.60250e-04
2015/03/03	07:47:38	--	ok	429.2320	57.647	0.027973	39.96	44.402	22.592	38555935.585661	14	429.6146	8.01480e-05	3.74837e-04
2015/03/03	07:47:51	ok	ok	428.9020	57.484	0.027959	39.69	44.574	22.373	45856030.231743	14	429.2788	8.39345e-05	3.62008e-04
2015/03/03	07:52:50	--	ok	429.6660	57.640	0.027959	39.96	44.402	22.592	39244456.025051	13	429.6307	7.94023e-05	2.16688e-04
2015/03/03	07:53:04	--	ok	428.7820	57.474	0.027918	39.75	44.581	22.445	47306826.591733	14	429.1710	8.49159e-05	3.62884e-04
2015/03/03	07:53:17	ok	ok	428.8960	57.428	0.027931	39.28	45.470	22.356	54510898.539632	14	428.8420	8.07971e-05	2.91568e-04
2015/03/03	07:58:16	--	ok	429.5940	57.612	0.027931	39.98	44.371	22.599	45064268.622579	13	429.6241	7.75377e-05	3.10184e-04
2015/03/03	07:58:29	ok	ok	429.0000	57.364	0.027895	39.77	44.482	22.417	52737406.031038	14	428.9002	8.04640e-05	3.51997e-04
2015/03/03	08:03:29	ok	ok	429.1760	57.478	0.027895	39.95	44.401	22.580	44978010.275226	15	429.0985	8.22163e-05	2.82421e-04
2015/03/03	08:08:29	ok	ok	429.1980	57.475	0.027895	39.97	44.370	22.587	41068224.336907	15	429.1433	8.11668e-05	2.15069e-04
2015/03/03	08:13:29	ok	ok	429.1860	57.477	0.027895	40.04	44.411	22.688	38873530.437650	15	429.1090	8.16448e-05	2.88648e-04
2015/03/03	08:18:29	--	ok	429.2700	57.466	0.027895	39.99	44.473	22.662	42855043.953292	15	429.1748	7.96178e-05	2.58083e-04
2015/03/03	08:18:43	--	ok	428.6580	57.207	0.027879	39.84	44.456	22.483	54020493.361014	13	428.6014	7.71686e-05	4.20467e-04
2015/03/03	08:18:56	--	ok	428.2820	57.192	0.027899	39.40	45.215	22.366	70638100.135722	13	428.2644	7.63717e-05	4.30446e-04
2015/03/03	08:19:09	--	ok	428.1840	57.176	0.027943	39.03	46.045	22.354	53600178.579153	13	428.0890	7.97467e-05	2.65088e-04
2015/03/03	08:19:22	--	ok	428.4020	57.195	0.027992	38.75	46.548	22.280	37496567.218512	13	428.2452	7.97596e-05	2.70768e-04
2015/03/03	08:19:36	--	ok	428.4800	57.428	0.028028	38.51	46.920	22.187	39134490.352364	14	428.8666	8.33827e-05	3.91459e-04
2015/03/03	08:19:49	ok	ok	429.1260	57.533	0.028059	38.39	47.173	22.170	41557959.849395	14	429.5123	8.22282e-05	4.75405e-04
2015/03/03	08:24:48	--	ok	429.9720	57.781	0.028059	40.05	44.345	22.665	37979341.604340	14	430.3581	8.20283e-05	3.82016e-04
2015/03/03	08:25:01	--	ok	429.9620	57.602	0.028001	39.91	44.396	22.532	51037650.755082	14	429.8200	8.14712e-05	2.57920e-04
2015/03/03	08:25:15	--	ok	429.3380	57.481	0.027942	39.37	45.245	22.347	54007862.904448	14	429.2148	8.09879e-05	3.03365e-04
2015/03/03	08:25:28	ok	ok	428.8740	57.342	0.027921	39.06	45.981	22.357	54306670.963561	14	428.7528	8.19360e-05	2.47344e-04
2015/03/03	08:30:27	ok	ok	429.1300	57.574	0.027921	40.07	44.347	22.689	40093330.489332	13	429.5788	8.15436e-05	4.16130e-04
2015/03/03	08:35:27	ok	ok	429.1440	57.584	0.027921	40.09	44.349	22.713	43251716.592274	15	429.5782	8.04519e-05	4.47658e-04
2015/03/03	08:40:27	ok	ok	429.1660	57.588	0.027921	40.12	44.420	22.784	39214242.871191	15	429.6233	7.99089e-05	4.79951e-04
2015/03/03	08:45:27	--	ok	429.7020	57.580	0.027921	40.21	44.363	22.857	38949418.829832	15	429.6762	7.85646e-05	2.42136e-04
2015/03/03	08:45:41	--	ok	428.4920	57.195	0.027879	39.97	44.505	22.656	58051638.831373	13	428.4131	7.89359e-05	2.84586e-04
2015/03/03	08:45:54	--	ok	428.1320	57.183	0.027909	39.45	45.355	22.492	66023873.322393	13	428.1503	7.65965e-05	4.34734e-04
2015/03/03	08:46:07	--	ok	428.0400	57.162	0.027962	39.10	46.087	22.454	53934253.178058	13	427.9763	8.00880e-05	2.64967e-04
2015/03/03	08:46:20	--	ok	428.3140	57.354	0.02802	38.87	46.696	22.487	39105118.688616	13	428.7457	8.02697e-05	4.55792e-04
2015/03/03	08:46:34	ok	ok	429.1240	57.529	0.028061	38.71	46.944	22.424	42213298.901494	14	429.4492	8.44023e-05	3.26011e-04
2015/03/03	08:51:33	--	ok	429.9760	57.782	0.028061	40.19	44.293	22.798	31920849.075604	14	430.3735	8.26864e-05	3.95772e-04
2015/03/03	08:51:46	--	ok	430.0940	57.671	0.028002	39.88	44.697	22.651	50309700.724080	14	430.0154	7.98816e-05	3.33707e-04
2015/03/03	08:52:00	--	ok	429.2760	57.473	0.027936	39.40	45.584	22.549	54097921.490567	13	429.2010	7.58087e-05	4.65936e-04
2015/03/03	08:52:13	ok	ok	428.8500	57.318	0.027919	38.99	46.375	22.469	54124875.482877	13	428.7357	7.81831e-05	3.09416e-04
2015/03/03	08:57:12	ok	ok	429.0940	57.554	0.027919	40.25	44.367	22.905	37821307.098891	14	429.5572	7.91213e-05	4.24950e-04
2015/03/03	09:02:12	ok	ok	429.0760	57.556	0.027919	40.20	44.429	22.880	38026623.692487	15	429.3997	8.36380e-05	3.68554e-04
2015/03/03	09:07:12	--	ok	429.5560	57.578	0.027919	40.26	44.369	22.918	35622562.851963	13	429.4527	8.17319e-05	3.53130e-04
2015/03/03	09:07:26	--	ok	428.0580	57.226	0.027885	39.92	44.634	22.664	46543038.510519	13	428.4280	8.38514e-05	3.67123e-04
2015/03/03	09:07:39	--	ok	428.2640	57.193	0.027942	39.48	45.493	22.594	52741654.367834	13	428.1553	8.03007e-05	2.56956e-04
2015/03/03	09:07:52	--	ok	428.3180	57.186	0.027987	39.07	46.351	22.549	43620392.811566	13	428.1411	8.00723e-05	2.86129e-04
2015/03/03	09:08:06	ok	ok	429.0800	57.405	0.028028	38.78	46.886	22.476	46957703.018822	13	428.9053	8.02345e-05	2.67831e-04
2015/03/03	09:13:05	--	ok	429.3140	57.655	0.028028	40.24	44.434	22.928	35306088.509235	15	429.6594	8.35491e-05	3.68901e-04
2015/03/03	09:13:19	--	ok	429.5200	57.486	0.028009	39.89	44.732	22.680	48730943.847944	14	429.4195	8.01603e-05	3.39346e-04
2015/03/03	09:13:32	ok	ok	429.1800	57.452	0.027978	39.46	45.625	22.637	46762236.418504	13	428.9975	7.96959e-05	2.59767e-04
2015/03/03	09:18:31	--	ok	429.2520	57.635	0.027978	40.27	44.471	22.982	36264286.867489	15	429.6440	8.24453e-05	3.87072e-04
2015/03/03	09:18:45	--	ok	429.5540	57.487	0.027962	40.07	44.651	22.845	45089809.831624	14	429.3959	8.17339e-05	2.73765e-04
2015/03/03	09:18:58	ok	ok	429.1180	57.444	0.027929	39.58	45.471	22.697	55534540.931801	13	429.0433	7.65731e-05	3.71817e-04
2015/03/03	09:23:57	--	ok	429.2420	57.613	0.027929	40.33	44.376	23.002	42740256.297941	14	429.6681	8.12313e-05	3.72716e-04
2015/03/03	09:24:10	--	ok	429.2220	57.426	0.027914	40.04	44.546	22.757	53614834.904155	13	429.1142	7.94383e-05	3.29803e-04
2015/03/03	09:24:24	--	ok	428.5540	57.226	0.027901	39.64	45.411	22.736	47974684.947074	13	428.4152	7.99421e-05	2.62331e-04
2015/03/03	09:24:37	--	ok	428.3740	57.213	0.027927	39.35	45.982	22.688	60077174.276380	13	428.3866	7.80235e-05	3.06975e-04
2015/03/03	09:24:50	--	ok	428.4220	57.203	0.027965	39.12	46.458	22.658	58548214.987050	13	428.3332	7.79005e-05	3.51743e-04
2015/03/03	09:25:04	--	ok	428.3920	57.206	0.028	38.87	46.830	22.552	46846824.141521	13	428.3147	8.04425e-05	2.61643e-04
2015/03/03	09:25:17	--	ok	428.5900	57.455	0.028037	38.66	47.205	22.492	42135938.278924	13	428.9325	8.34349e-05	3.43211e-04
2015/03/03	09:25:30	ok	ok	429.0320	57.520	0.028061	38.52	47.522	22.483	42236557.721523	14	429.3684	8.41589e-05	3.29592e-04
2015/03/03	09:30:30	--	ok	429.9780	57.784	0.028061	40.45	44.255	23.077	38155908.117956	14	430.3439	8.23220e-05	3.43422e-04
2015/03/03	09:30:44	--	ok	430.0140	57.661	0.028002	40.23	44.331	22.864	54150622.080058	14	429.9788	7.98975e-05	4.04658e-04
2015/03/03	09:30:57	--	ok	429.2780	57.481	0.02794	39.76	45.256	22.796	57409088.926600	14	429.1821	7.98338e-05	3.58472e-04
2015/03/03	09:31:10	ok	ok	428.8040	57.347	0.027923	39.37	46.051	22.745	49755291.256990	13	428.7204	7.97383e-05	2.39988e-04
2015/03/03	09:36:09	--	ok	429.6360	57.603	0.027923	40.49	44.259	23.126	40416280.542057	13	429.5926	7.91852e-05	2.14440e-04
2015/03/03	09:36:23	--	ok	428.5640	57.204	0.027885	40.15	44.491	22.854	57605292.189329	13	428.5187	7.70873e-05	3.60215e-04
2015/03/03	09:36:36	--	ok	428.1200	57.190	0.027911	39.64	45.478	22.770	62307280.691613	13	428.0681	8.02700e-05	2.67455e-04
2015/03/03	09:36:49	--	ok	428.0800	57.171	0.027964	39.34	46.014	22.692	49085868.636201	13	428.0022	8.04431e-05	2.83239e-04
2015/03/03	09:37:03	--	ok	428.2420	57.302	0.02802	39.12	46.592	22.723	41777609.194725	13	428.6131	8.26599e-05	3.68992e-04
2015/03/03	09:37:16	ok	ok	429.1440	57.533	0.028066	38.92	47.036	22.709	42627993.994403	14	429.4578	8.41352e-05	3.27387e-04
2015/03/03	09:42:15	--	ok	430.0580	57.787	0.028066	40.56	44.233	23.194	36719964.587769	15	430.4068	8.28537e-05	3.13781e-04
2015/03/03	09:42:29	--	ok	430.0260	57.647	0.028002	40.40	44.249	23.017	49941173.591650	14	429.8919	8.24954e-05	2.65469e-04
2015/03/03	09:42:42	--	ok	429.2600	57.471	0.027939	39.90	45.138	22.897	53362298.087834	13	429.0993	7.93505e-05	2.72169e-04
2015/03/03	09:42:55	ok	ok	428.8280	57.320	0.027923	39.50	45.899	22.819	54444876.553440	13	428.7467	7.78478e-05	2.89672e-04
2015/03/03	09:47:54	--	ok	429.6400	57.585	0.027923	40.59	44.237	23.230	38770704.305102	15	429.5382	8.23991e-05	2.96411e-04
2015/03/03	09:48:08	--	ok	428.6040	57.211	0.027884	40.29	44.575	23.059	51718453.825738	13	428.5014	7.98391e-05	2.87663e-04
2015/03/03	09:48:21	--	ok	428.1360	57.197	0.027908	39.76	45.458	22.898	58234962.905861	13	428.1122	8.02798e-05	2.78757e-04
2015/03/03	09:48:34	--	ok	428.0740	57.180	0.02796	39.39	46.188	22.835	57483931.055930	13	428.0271	8.02633e-05	2.93561e-04
2015/03/03	09:48:48	ok	ok	428.8380	57.291	0.028016	39.23	46.605	22.856	41576805.371809	13	428.6499	7.90717e-05	2.82680e-04
2015/03/03	09:53:47	ok	ok	429.1120	57.542	0.028016	40.71	44.149	23.324	34306141.128883	15	429.5026	8.30568e-05	3.51704e-04
2015/03/03	09:58:47	ok	ok	429.1620	57.573	0.028016	40.74	44.220	23.396	37844300.002959	15	429.5088	8.21098e-05	3.15325e-04
2015/03/03	10:03:47	ok	ok	429.1500	57.559	0.028016	40.82	44.229	23.495	35358980.328503	15	429.5298	8.20027e-05	3.72341e-04
2015/03/03	10:08:47	ok	ok	429.1840	57.574	0.028016	40.90	44.170	23.557	35724890.990630	13	429.5437	8.13832e-05	3.54501e-04
2015/03/03	10:13:47	ok	ok	429.1800	57.587	0.028016	40.96	44.211	23.650	36242864.393241	15	429.4679	8.43047e-05	3.55857e-04
2015/03/03	10:18:47	--	ok	429.2160	57.586	0.028016	41.07	44.155	23.750	38305953.025235	14	429.5963	8.11561e-05	3.74128e-04
2015/03/03	10:19:01	--	ok	429.4800	57.486	0.028004	40.84	44.367	23.591	48793759.123791	13	429.3852	7.77089e-05	3.28677e-04
2015/03/03	10:19:14	ok	ok	429.1080	57.423	0.027974	40.42	45.062	23.463	52184826.440099	13	429.0017	7.68925e-05	3.73852e-04
2015/03/03	10:24:13	--	ok	429.6560	57.579	0.027974	41.16	44.064	23.807	41641402.762213	14	429.6961	7.70086e-05	3.45753e-04
2015/03/03	10:24:26	--	ok	429.5120	57.492	0.027934	40.99	44.045	23.596	54218417.922737	12	429.4554	7.77818e-05	3.12825e-04
2015/03/03	10:24:40	--	ok	428.7140	57.288	0.027903	40.53	45.041	23.582	48708559.196349	13	428.6459	7.96989e-05	2.74286e-04
2015/03/03	10:24:53	--	ok	428.5800	57.245	0.02792	40.13	45.669	23.436	52370919.402146	13	428.5186	8.00280e-05	2.80524e-04
2015/03/03	10:25:06	--	ok	428.5460	57.234	0.027945	39.86	46.210	23.394	45488796.685086	13	428.4798	7.94139e-05	2.64342e-04
2015/03/03	10:25:20	--	ok	428.4920	57.226	0.027973	39.73	46.563	23.419	47122745.844640	13	428.4225	8.01566e-05	2.89209e-04
2015/03/03	10:25:33	--	ok	428.0740	57.242	0.028004	39.54	46.843	23.335	38498398.085591	13	428.4356	8.24704e-05	3.70417e-04
2015/03/03	10:25:46	ok	ok	429.1840	57.539	0.02806	39.35	47.222	23.299	40697502.166777	13	429.5186	8.32920e-05	3.38912e-04
2015/03/03	10:30:46	--	ok	430.1060	57.806	0.02806	41.21	43.968	23.815	30058637.302646	15	430.4681	8.11113e-05	3.67153e-04
2015/03/03	10:31:00	--	ok	429.5640	57.692	0.027992	41.02	44.048	23.633	52115313.458059	13	429.9401	8.42080e-05	3.77725e-04
2015/03/03	10:31:13	ok	ok	429.1440	57.549	0.027958	40.50	45.004	23.527	40683699.850380	12	429.5724	8.04944e-05	4.19303e-04
2015/03/03	10:36:12	--	ok	429.9300	57.789	0.027958	41.39	43.886	23.984	37765732.716930	13	430.3367	8.04465e-05	3.93036e-04
2015/03/03	10:36:25	ok	ok	429.0640	57.336	0.027901	41.10	43.989	23.696	56825398.886295	13	428.9537	7.97496e-05	2.98785e-04
2015/03/03	10:41:25	--	ok	429.4320	57.507	0.027901	41.32	44.014	23.971	44408305.390107	14	429.3457	8.02003e-05	3.14950e-04
2015/03/03	10:41:39	--	ok	428.0460	57.223	0.027874	41.23	44.105	23.913	45290552.829268	13	428.4556	8.28770e-05	4.23566e-04
2015/03/03	10:41:52	--	ok	428.1600	57.195	0.027932	40.63	45.019	23.688	48529842.866488	13	428.2188	7.74952e-05	3.56413e-04
2015/03/03	10:42:05	--	ok	427.7740	57.202	0.027984	40.18	45.911	23.619	34670670.869488	13	428.1255	8.24816e-05	3.79717e-04
2015/03/03	10:42:19	--	ok	429.2400	57.557	0.028058	39.93	46.419	23.583	35963886.044935	13	429.6481	7.99858e-05	4.91683e-04
2015/03/03	10:42:32	ok	ok	429.0840	57.525	0.028044	39.86	46.780	23.683	38450372.302090	14	429.4381	8.29765e-05	3.42470e-04
2015/03/03	10:47:31	--	ok	430.0100	57.799	0.028044	41.43	43.992	24.090	43414076.649386	14	430.4436	8.06084e-05	3.79998e-04
2015/03/03	10:47:44	--	ok	429.6500	57.712	0.027982	41.31	44.013	23.958	40752852.428027	14	430.0814	8.24176e-05	4.76660e-04
2015/03/03	10:47:58	ok	ok	428.9480	57.503	0.027942	40.75	44.864	23.749	41497653.593605	13	429.3820	7.86375e-05	5.31404e-04
2015/03/03	10:52:57	--	ok	429.7040	57.773	0.027942	41.53	43.935	24.179	39447106.414113	15	430.0948	8.18796e-05	3.62245e-04
2015/03/03	10:53:11	--	ok	428.4720	57.355	0.027899	41.29	44.078	23.970	39022324.260410	13	428.9140	8.14096e-05	4.61624e-04
2015/03/03	10:53:24	--	ok	428.1820	57.269	0.027931	40.95	44.853	23.981	38399783.195986	13	428.5245	8.19967e-05	3.65910e-04
2015/03/03	10:53:37	--	ok	428.0400	57.230	0.027981	40.55	45.550	23.872	42728230.783353	13	428.4221	8.29436e-05	3.86074e-04
2015/03/03	10:53:50	ok	ok	428.8660	57.500	0.02804	40.26	46.122	23.823	35959728.948108	13	429.2443	8.08896e-05	4.15677e-04
2015/03/03	10:58:50	--	ok	429.7940	57.778	0.02804	41.64	43.880	24.281	27076887.358859	14	430.1688	7.90098e-05	3.78528e-04
2015/03/03	10:59:03	--	ok	429.3740	57.592	0.027991	41.31	44.182	24.051	47025612.417620	13	429.7398	8.37975e-05	3.69123e-04
2015/03/03	10:59:16	ok	ok	429.0220	57.523	0.027968	40.83	45.008	23.921	44805793.039267	13	429.4222	8.01178e-05	4.23119e-04
2015/03/03	11:04:16	--	ok	429.8440	57.783	0.027968	41.77	43.860	24.427	37406946.457390	13	430.2358	7.84158e-05	4.00434e-04
2015/03/03	11:04:29	ok	ok	428.9560	57.498	0.027916	41.62	43.946	24.293	42916893.540866	13	429.3126	8.25176e-05	3.76106e-04
2015/03/03	11:09:28	--	ok	429.2980	57.592	0.027916	41.86	43.802	24.504	36434031.237651	14	429.6185	8.27945e-05	3.62491e-04
2015/03/03	11:09:42	--	ok	428.4720	57.324	0.027898	41.46	44.267	24.277	41209688.835012	13	428.8860	8.37384e-05	4.33888e-04
2015/03/03	11:09:55	--	ok	428.2280	57.274	0.02793	40.99	45.128	24.177	41978073.779474	13	428.5835	8.20584e-05	3.85346e-04
2015/03/03	11:10:08	--	ok	428.1420	57.251	0.027977	40.72	45.738	24.175	37365605.755830	13	428.4901	8.24218e-05	3.81875e-04
2015/03/03	11:10:22	--	ok	428.7640	57.479	0.02803	40.43	46.176	24.055	36094389.561112	13	429.0900	8.26805e-05	3.60632e-04
2015/03/03	11:10:35	ok	ok	429.0040	57.516	0.028044	40.27	46.527	24.044	36404402.618078	13	429.3105	8.21108e-05	3.32539e-04
2015/03/03	11:15:34	--	ok	429.9640	57.797	0.028044	42.06	43.723	24.703	30004657.989756	15	430.3528	8.11628e-05	4.13835e-04
2015/03/03	11:15:48	--	ok	429.5240	57.630	0.027985	41.67	43.985	24.375	46491775.085212	13	429.9869	8.02508e-05	4.93540e-04
2015/03/03	11:16:01	ok	ok	429.1380	57.544	0.027953	41.18	45.014	24.345	44026005.894492	13	429.4771	8.22487e-05	3.60295e-04
2015/03/03	11:21:00	--	ok	429.9560	57.797	0.027953	42.10	43.693	24.735	40423894.483810	14	430.3125	8.00272e-05	3.42835e-04
2015/03/03	11:21:13	--	ok	428.5260	57.360	0.027894	41.82	43.900	24.510	42522479.287629	13	428.9281	8.17330e-05	4.26145e-04
2015/03/03	11:21:27	--	ok	428.1260	57.253	0.027923	41.38	44.766	24.453	35810112.563874	13	428.5112	8.21459e-05	3.97014e-04
2015/03/03	11:21:40	--	ok	428.0660	57.237	0.027976	40.95	45.596	24.379	37238274.421503	14	428.4103	8.17589e-05	3.53097e-04
2015/03/03	11:21:53	ok	ok	428.8640	57.494	0.028034	40.73	46.110	24.384	35160697.954971	13	429.1735	8.23468e-05	3.56918e-04
2015/03/03	11:26:53	--	ok	429.7900	57.786	0.028034	42.24	43.640	24.877	30888180.205562	14	430.0674	8.31702e-05	3.93941e-04
2015/03/03	11:27:07	--	ok	429.3680	57.566	0.027985	41.90	43.943	24.631	43032620.865321	13	429.7377	8.33104e-05	3.94975e-04
2015/03/03	11:27:20	ok	ok	429.0060	57.520	0.027962	41.60	44.622	24.643	43470156.204197	13	429.3442	8.23474e-05	3.63776e-04
2015/03/03	11:32:19	--	ok	429.7420	57.766	0.027962	42.27	43.814	25.013	38857674.639129	13	430.0724	8.16333e-05	3.38807e-04
2015/03/03	11:32:33	ok	ok	429.0620	57.510	0.027917	42.04	44.026	24.850	40912225.658960	13	429.4863	8.11070e-05	4.36029e-04
2015/03/03	11:37:32	--	ok	429.4040	57.621	0.027917	42.33	43.821	25.091	31227020.072783	14	429.6605	8.35627e-05	6.79444e-04
2015/03/03	11:37:46	--	ok	428.5780	57.358	0.027892	42.23	43.810	24.961	41763346.145119	14	428.9756	8.29402e-05	4.04258e-04
2015/03/03	11:37:59	--	ok	428.2060	57.267	0.027917	41.64	44.830	24.807	35786277.151319	14	428.5503	8.22290e-05	3.74143e-04
2015/03/03	11:38:12	--	ok	428.1160	57.246	0.027966	41.28	45.499	24.730	38599025.114052	14	428.4649	8.22454e-05	3.71974e-04
2015/03/03	11:38:25	--	ok	428.6560	57.444	0.028021	41.02	46.009	24.686	33010314.998708	13	429.0802	7.99364e-05	4.66816e-04
2015/03/03	11:38:38	ok	ok	429.0860	57.522	0.028042	40.87	46.396	24.707	33182879.089899	13	429.4081	8.08622e-05	3.60141e-04
2015/03/03	11:45:30	--	ok	429.7120	57.734	0.028042	41.73	44.603	24.791	25328593.402200	13	430.0733	7.91636e-05	3.70968e-04
2015/03/03	11:45:43	--	ok	429.3700	57.558	0.027998	41.63	44.659	24.700	43879523.355243	13	429.7301	8.27768e-05	3.65504e-04
2015/03/03	11:45:56	ok	ok	429.0360	57.521	0.027976	41.14	45.483	24.550	41556934.306522	13	429.4185	8.03726e-05	4.05648e-04
2015/03/03	11:50:56	--	ok	430.4700	57.854	0.027976	43.66	42.292	25.852	39113183.427619	14	430.8417	7.89677e-05	4.05410e-04
2015/03/03	11:51:09	--	ok	428.7760	57.390	0.027884	43.40	42.538	25.674	45804996.111197	14	429.1854	8.15799e-05	4.14610e-04
2015/03/03	11:51:22	ok	ok	428.9500	57.273	0.027897	42.76	43.698	25.557	44696006.289288	15	428.9176	7.44856e-05	5.44464e-04
2015/03/03	11:56:22	--	ok	429.9900	57.652	0.027897	44.57	41.908	26.780	49906206.870798	14	430.1037	7.73642e-05	3.49148e-04
2015/03/03	11:56:35	--	ok	428.6720	57.243	0.027835	44.24	42.217	26.547	56997097.571896	15	428.7142	7.67306e-05	3.87212e-04
2015/03/03	11:56:48	--	ok	428.2460	57.158	0.027855	43.77	43.058	26.462	52793286.080847	15	428.2709	7.73131e-05	3.61418e-04
2015/03/03	11:57:01	--	ok	428.0700	57.083	0.027903	43.35	43.900	26.431	39712450.721156	15	428.0142	7.93549e-05	2.57832e-04
2015/03/03	11:57:14	--	ok	428.0340	57.242	0.027961	43.00	44.645	26.421	35796627.780824	15	428.4335	7.90183e-05	4.05132e-04
2015/03/03	11:57:28	ok	ok	429.1980	57.546	0.028021	42.72	45.123	26.339	35241825.177116	16	429.5925	7.96682e-05	3.58387e-04
2015/03/03	12:02:27	--	ok	430.5820	57.866	0.028021	45.36	41.509	27.560	36647672.709898	13	430.9585	7.90388e-05	3.87412e-04
2015/03/03	12:02:40	--	ok	430.6920	57.697	0.027921	45.02	41.611	27.177	49981621.468106	14	430.6214	7.62682e-05	3.72200e-04
2015/03/03	12:02:53	--	ok	428.0760	57.014	0.027814	44.45	42.789	27.184	44906698.422031	16	427.9259	7.90460e-05	3.25499e-04
2015/03/03	12:03:07	--	ok	427.8400	57.001	0.027872	43.88	43.822	27.078	51487938.427470	16	427.8553	7.80277e-05	4.06460e-04
2015/03/03	12:03:20	--	ok	427.8500	57.171	0.027944	43.57	44.471	27.065	33481661.906253	16	428.2180	8.15607e-05	3.80330e-04
2015/03/03	12:03:33	--	ok	429.3260	57.555	0.028016	43.39	44.927	27.102	38657617.892767	16	429.6988	7.88820e-05	3.63816e-04
2015/03/03	12:03:46	--	ok	429.8260	57.555	0.027996	43.21	45.349	27.116	52897656.967538	16	429.7143	7.65858e-05	2.66372e-04
2015/03/03	12:03:59	--	ok	429.6900	57.552	0.027945	43.02	45.632	27.032	47956359.048748	15	429.6712	7.62760e-05	2.46791e-04
2015/03/03	12:04:12	--	ok	429.5260	57.469	0.027902	42.94	45.895	27.081	48460608.568660	15	429.3017	7.86304e-05	2.97166e-04
2015/03/03	12:04:25	ok	ok	428.8580	57.278	0.027869	42.76	46.145	26.988	51998468.754656	15	428.7345	7.61599e-05	3.41438e-04
2015/03/03	12:09:25	--	ok	430.2520	57.644	0.027869	45.88	41.356	28.157	58535228.408249	14	430.2177	7.69518e-05	2.31913e-04
2015/03/03	12:09:38	--	ok	428.3100	57.050	0.02779	45.54	41.562	27.837	52797132.665075	15	428.2183	7.87942e-05	2.74172e-04
2015/03/03	12:09:51	--	ok	427.8080	56.994	0.027833	44.91	42.701	27.741	48881863.363875	16	427.7281	7.97012e-05	3.06719e-04
2015/03/03	12:10:04	--	ok	427.8180	57.001	0.027908	44.46	43.681	27.764	51245621.942277	16	427.8292	7.79230e-05	3.72007e-04
2015/03/03	12:10:18	ok	ok	428.8200	57.351	0.027982	44.04	44.455	27.684	38190640.129710	15	429.1882	7.94264e-05	3.54439e-04
2015/03/03	12:15:17	--	ok	430.5200	57.755	0.027982	46.22	41.322	28.597	39135449.339935	15	430.4319	7.63459e-05	2.36862e-04
2015/03/03	12:15:30	--	ok	429.7480	57.494	0.027886	45.82	41.626	28.259	67974600.274531	15	429.6506	7.85378e-05	2.55772e-04
2015/03/03	12:15:43	ok	ok	428.8280	57.286	0.027838	45.31	42.572	28.198	49049167.814405	15	428.7409	7.96216e-05	2.73742e-04
2015/03/03	12:20:43	--	ok	429.9100	57.588	0.027838	46.50	41.386	29.029	64506924.531633	15	429.8107	7.82029e-05	3.02119e-04
2015/03/03	12:20:56	--	ok	428.4020	57.082	0.02778	46.23	41.531	28.756	68904581.066556	15	428.3758	7.64392e-05	4.20812e-04
2015/03/03	12:21:09	--	ok	427.8340	57.011	0.027818	45.56	42.668	28.605	72454443.213279	16	427.8879	7.63363e-05	4.29976e-04
2015/03/03	12:21:22	--	ok	427.8140	57.008	0.027892	45.04	43.643	28.532	55986484.558102	16	427.7737	7.84283e-05	3.08410e-04
2015/03/03	12:21:36	ok	ok	429.1780	57.330	0.027967	44.77	44.264	28.562	51721501.991489	15	429.1391	7.76156e-05	2.91890e-04
2015/03/03	12:26:35	--	ok	430.3960	57.706	0.027967	46.90	41.116	29.397	49638355.415525	16	430.3829	7.57745e-05	2.67873e-04
2015/03/03	12:26:48	--	ok	429.6400	57.403	0.027878	46.64	41.297	29.161	74902732.134245	16	429.6056	7.73237e-05	3.59855e-04
2015/03/03	12:27:01	ok	ok	428.9580	57.307	0.027837	46.00	42.267	28.944	59083578.806570	16	428.9315	7.90939e-05	3.06589e-04
2015/03/03	12:32:01	--	ok	429.9780	57.602	0.027837	47.14	41.141	29.754	64083117.349376	16	429.9636	7.59235e-05	2.71695e-04
2015/03/03	12:32:14	--	ok	428.3000	57.051	0.027775	46.87	41.251	29.452	65060831.250223	16	428.3536	7.72929e-05	4.05682e-04
2015/03/03	12:32:27	--	ok	427.8440	57.023	0.027819	46.22	42.325	29.291	71605023.227139	16	427.8391	7.77311e-05	3.80916e-04
2015/03/03	12:32:40	--	ok	427.9440	57.028	0.027892	45.66	43.402	29.238	57687732.237453	16	428.0044	7.61509e-05	5.19107e-04
2015/03/03	12:32:54	ok	ok	429.1260	57.328	0.027959	45.37	44.056	29.266	38524366.857304	15	429.0737	7.87664e-05	2.39439e-04
2015/03/03	12:37:53	--	ok	430.2440	57.637	0.027959	47.36	41.164	30.085	41267105.068204	16	430.1874	7.81018e-05	3.37757e-04
2015/03/03	12:38:06	--	ok	429.6000	57.401	0.02788	47.11	41.346	29.860	58294810.772290	15	429.5330	7.92237e-05	2.70585e-04
2015/03/03	12:38:19	ok	ok	429.0260	57.327	0.027841	46.44	42.383	29.643	68275510.374921	15	429.0215	7.74340e-05	3.46297e-04
2015/03/03	12:43:19	--	ok	430.0020	57.619	0.027841	47.54	41.148	30.332	68257002.832246	16	430.0520	7.52762e-05	3.62874e-04
2015/03/03	12:43:32	--	ok	428.4100	57.066	0.027777	47.04	41.616	29.954	64583150.327914	16	428.3810	7.93121e-05	3.20472e-04
2015/03/03	12:43:45	--	ok	427.9240	57.035	0.027814	46.44	42.590	29.788	72795021.589564	16	427.9329	7.68924e-05	4.08891e-04
2015/03/03	12:43:58	--	ok	427.7760	57.018	0.027883	46.08	43.516	29.914	58073647.014542	16	427.7679	7.75109e-05	3.96542e-04
2015/03/03	12:44:12	ok	ok	429.1980	57.346	0.027961	45.81	43.968	29.834	46075425.035306	15	429.1699	7.80804e-05	2.88425e-04
2015/03/03	12:49:11	--	ok	430.2680	57.651	0.027961	47.83	41.073	30.697	38270709.942420	16	430.3241	7.49934e-05	3.73277e-04
2015/03/03	12:49:24	--	ok	429.6260	57.400	0.027879	47.56	41.254	30.439	63516980.093110	15	429.6146	7.67322e-05	3.96827e-04
2015/03/03	12:49:37	ok	ok	429.0280	57.337	0.027839	47.04	42.032	30.254	62777915.336519	16	429.0284	7.78163e-05	3.46991e-04
2015/03/03	12:54:37	--	ok	430.0020	57.626	0.027839	47.99	41.055	30.918	61100437.824787	15	429.9376	7.77040e-05	2.83667e-04
2015/03/03	12:54:50	--	ok	428.3740	57.073	0.027775	47.56	41.567	30.670	63082638.196919	16	428.4381	7.47141e-05	5.01616e-04
2015/03/03	12:55:03	--	ok	427.8460	57.032	0.027814	46.97	42.613	30.569	73165470.208709	16	427.8255	7.74294e-05	3.67550e-04
2015/03/03	12:55:16	--	ok	427.8280	57.036	0.027888	46.41	43.484	30.369	55267021.434955	15	427.8018	7.75234e-05	3.21864e-04
2015/03/03	12:55:30	--	ok	429.2220	57.352	0.027963	46.18	44.181	30.517	38334973.128861	16	429.1820	7.74432e-05	3.19263e-04
2015/03/03	12:55:43	--	ok	429.2080	57.360	0.027949	45.99	44.537	30.483	55947882.549057	15	429.1593	7.72724e-05	2.52831e-04
2015/03/03	12:55:56	ok	ok	429.1620	57.356	0.027936	45.81	44.860	30.439	53196429.022353	16	429.1050	7.81446e-05	2.87152e-04
2015/03/03	13:00:55	--	ok	430.2880	57.676	0.027936	48.28	41.015	31.315	60004700.834739	16	430.3113	7.61125e-05	3.16544e-04
2015/03/03	13:01:08	--	ok	429.6460	57.439	0.027853	47.70	41.546	30.860	56906256.934397	16	429.5882	7.95921e-05	2.98477e-04
2015/03/03	13:01:21	--	ok	428.4600	57.133	0.027811	47.07	42.727	30.798	62131360.479030	14	428.4565	7.70012e-05	3.76208e-04
2015/03/03	13:01:34	--	ok	428.3460	57.097	0.027846	46.71	43.551	30.857	65947933.793507	16	428.3357	7.56372e-05	4.51746e-04
2015/03/03	13:01:47	--	ok	428.3080	57.092	0.027887	46.37	44.168	30.787	66684564.861608	16	428.2802	7.63649e-05	3.83106e-04
2015/03/03	13:02:00	--	ok	428.5400	57.204	0.027931	46.26	44.396	30.784	42537063.083184	16	428.4818	7.73301e-05	2.98647e-04
2015/03/03	13:02:13	ok	ok	429.0800	57.351	0.027961	46.08	44.650	30.693	39551137.658502	15	429.0076	7.80136e-05	2.49341e-04
2015/03/03	13:07:13	--	ok	430.2120	57.665	0.027961	48.51	40.935	31.595	41035282.546783	16	430.2401	7.58790e-05	3.30741e-04
2015/03/03	13:07:26	--	ok	429.8520	57.490	0.027883	48.12	41.312	31.304	59605620.148160	16	429.7722	7.90499e-05	2.88775e-04
2015/03/03	13:07:39	--	ok	428.7020	57.291	0.027828	47.55	42.294	31.192	65826742.291940	16	428.6837	7.73228e-05	3.92634e-04
2015/03/03	13:07:52	--	ok	428.6640	57.240	0.027846	47.06	43.175	31.106	61263353.510221	14	428.6349	7.60565e-05	4.35161e-04
2015/03/03	13:08:05	--	ok	428.5340	57.203	0.027868	46.69	43.790	30.996	54994358.760307	16	428.4613	7.85122e-05	2.94691e-04
2015/03/03	13:08:18	--	ok	428.4900	57.192	0.027897	46.46	44.246	30.976	66299550.808605	16	428.4622	7.71400e-05	3.56539e-04
2015/03/03	13:08:31	--	ok	428.5160	57.170	0.02793	46.22	44.666	30.911	49240107.473382	15	428.4021	7.83154e-05	2.69252e-04
2015/03/03	13:08:44	ok	ok	429.0040	57.348	0.027961	46.12	44.963	30.968	40901143.865587	15	428.9005	7.87745e-05	2.47430e-04
2015/03/03	13:13:44	--	ok	430.1640	57.656	0.027961	48.61	41.015	31.807	54514802.115740	15	430.1863	7.58859e-05	3.07642e-04
2015/03/03	13:13:57	--	ok	429.6600	57.442	0.027886	48.20	41.460	31.535	62155431.826446	16	429.5868	7.95336e-05	2.97632e-04
2015/03/03	13:14:10	ok	ok	428.9280	57.325	0.027843	47.54	42.432	31.278	60074846.053681	15	428.8527	7.71586e-05	2.90691e-04
2015/03/03	13:19:10	--	ok	429.8680	57.620	0.027843	48.71	40.990	31.938	53953080.579060	15	429.8348	7.69640e-05	2.58469e-04
2015/03/03	13:19:23	--	ok	428.3500	57.086	0.027787	48.09	41.657	31.520	58055285.956521	15	428.3188	7.72655e-05	4.09071e-04
2015/03/03	13:19:36	--	ok	427.9380	57.059	0.027828	47.68	42.516	31.550	52103959.111139	15	427.8612	7.80147e-05	3.04233e-04
2015/03/03	13:19:49	--	ok	427.8540	57.051	0.027897	47.27	43.233	31.461	46624304.531682	15	427.7432	7.83163e-05	3.09360e-04
2015/03/03	13:20:02	--	ok	428.6980	57.362	0.02797	46.96	43.751	31.371	37250596.097422	15	429.0112	8.07128e-05	3.15024e-04
2015/03/03	13:20:15	ok	ok	429.0060	57.423	0.027989	46.73	44.208	31.352	37007643.617291	15	429.3088	8.01224e-05	3.12106e-04
2015/03/03	13:25:15	--	ok	430.0120	57.751	0.027989	48.85	41.109	32.243	27845410.915093	16	430.3035	7.97277e-05	3.98305e-04
2015/03/03	13:25:28	--	ok	429.7840	57.455	0.027924	48.47	41.244	31.774	46631900.214094	16	429.7264	7.85033e-05	3.04459e-04
2015/03/03	13:25:41	--	ok	429.2520	57.374	0.027873	47.84	42.394	31.700	52438946.049137	15	429.2210	7.68151e-05	3.85794e-04
2015/03/03	13:25:54	ok	ok	428.8940	57.330	0.027857	47.39	43.211	31.626	45776710.319560	15	428.8386	7.70918e-05	3.38960e-04
2015/03/03	13:30:54	--	ok	429.9580	57.630	0.027857	48.94	41.049	32.333	35906093.448159	15	429.8452	7.97702e-05	4.06560e-04
2015/03/03	13:31:07	--	ok	428.4320	57.092	0.027795	48.60	41.292	32.007	52685487.644262	15	428.3097	7.69168e-05	2.88433e-04
2015/03/03	13:31:20	--	ok	427.8960	57.060	0.027831	48.04	42.311	31.939	50988454.721710	14	427.7782	7.81900e-05	3.12320e-04
2015/03/03	13:31:33	--	ok	427.8200	57.025	0.027903	47.51	43.155	31.766	41877937.408444	15	427.7544	7.50725e-05	4.58960e-04
2015/03/03	13:31:46	--	ok	428.7060	57.366	0.027978	47.15	43.875	31.747	38218840.605042	15	428.9925	7.99824e-05	3.02174e-04
2015/03/03	13:31:59	ok	ok	428.9580	57.414	0.027997	46.90	44.226	31.621	33709316.130941	15	429.2589	8.02709e-05	3.23745e-04
2015/03/03	13:36:59	--	ok	430.4060	57.732	0.027997	49.05	41.060	32.510	30673692.424855	15	430.4391	7.51827e-05	3.65545e-04
2015/03/03	13:37:12	--	ok	429.5220	57.387	0.027906	48.58	41.499	32.137	45483670.927723	16	429.4436	7.85441e-05	3.00058e-04
2015/03/03	13:37:25	ok	ok	428.9220	57.342	0.027873	48.07	42.419	32.066	44108644.006738	15	428.8038	7.84801e-05	2.50061e-04
2015/03/03	13:42:25	--	ok	429.7600	57.601	0.027873	49.11	41.136	32.662	48296012.079872	15	429.7151	7.76182e-05	2.44858e-04
2015/03/03	13:42:38	--	ok	428.6520	57.198	0.027823	48.77	41.380	32.333	43421932.618211	15	428.5609	7.73318e-05	2.78683e-04
2015/03/03	13:42:51	--	ok	428.1780	57.087	0.027845	48.05	42.555	32.139	48755387.493127	15	428.1416	7.62097e-05	3.78436e-04
2015/03/03	13:43:04	--	ok	428.1020	57.084	0.027898	47.69	43.347	32.182	50988940.463290	15	428.0273	7.56570e-05	3.71860e-04
2015/03/03	13:43:17	--	ok	428.0400	57.179	0.027956	47.40	43.903	32.148	37863373.415086	15	428.3347	7.97980e-05	3.33093e-04
2015/03/03	13:43:30	ok	ok	429.1480	57.499	0.028018	47.07	44.314	31.942	34147040.572535	16	429.5258	7.86900e-05	4.55778e-04
2015/03/03	13:48:30	--	ok	430.1080	57.802	0.028018	49.16	41.141	32.743	30181195.161071	16	430.5455	7.69227e-05	4.41739e-04
2015/03/03	13:48:43	--	ok	429.5020	57.606	0.027946	48.80	41.557	32.518	43237012.302161	15	429.9582	7.97918e-05	4.39816e-04
2015/03/03	13:48:56	ok	ok	429.1040	57.484	0.027914	48.16	42.567	32.316	41325780.702226	16	429.4975	7.88594e-05	4.70267e-04
2015/03/03	13:53:56	--	ok	430.3760	57.720	0.027914	49.34	41.160	33.036	40378613.629461	16	430.3951	7.63528e-05	3.46680e-04
2015/03/03	13:54:09	--	ok	428.3840	57.096	0.027824	49.04	41.338	32.714	49464977.733748	15	428.3116	7.54701e-05	3.93161e-04
2015/03/03	13:54:22	--	ok	427.9520	57.064	0.027864	48.34	42.552	32.580	45720743.806883	14	427.8693	7.21568e-05	4.14153e-04
2015/03/03	13:54:35	--	ok	427.8540	57.059	0.027931	47.92	43.303	32.502	42007764.838391	16	427.8080	7.48355e-05	3.54807e-04
2015/03/03	13:54:48	--	ok	428.6780	57.378	0.028005	47.55	43.885	32.365	35217312.490115	15	429.0410	7.91508e-05	3.93916e-04
2015/03/03	13:55:01	ok	ok	429.0300	57.453	0.028026	47.33	44.274	32.312	34627961.121708	15	429.3650	7.94574e-05	3.76121e-04
2015/03/03	14:00:01	--	ok	430.4800	57.737	0.028026	49.45	41.101	33.160	28587457.930109	15	430.4684	7.74839e-05	2.57392e-04
2015/03/03	14:00:14	--	ok	429.5980	57.626	0.02793	49.08	41.412	32.835	43288284.798835	15	430.0819	7.87364e-05	4.92188e-04
2015/03/03	14:00:27	ok	ok	428.9320	57.361	0.027891	48.50	42.430	32.734	42650177.466194	15	428.8611	7.73202e-05	3.37734e-04
2015/03/03	14:05:27	--	ok	429.8080	57.626	0.027891	49.54	41.076	33.280	35870713.249478	15	429.7638	7.69359e-05	2.52492e-04
2015/03/03	14:05:40	--	ok	427.9640	57.125	0.027838	49.25	41.255	32.973	43753788.975220	15	428.3254	7.94622e-05	3.23487e-04
2015/03/03	14:05:53	--	ok	428.0000	57.090	0.027905	48.64	42.306	32.855	45321891.124721	14	427.9799	7.22305e-05	3.98600e-04
2015/03/03	14:06:06	--	ok	427.8400	57.128	0.02797	48.14	43.119	32.704	35398720.205496	15	428.2117	7.77134e-05	4.24611e-04
2015/03/03	14:06:19	--	ok	429.2740	57.548	0.028045	47.82	43.776	32.702	38197033.011094	16	429.5987	7.98569e-05	3.63502e-04
2015/03/03	14:06:32	ok	ok	429.0760	57.490	0.028028	47.52	44.364	32.672	39544316.525259	16	429.4823	7.89884e-05	4.69939e-04
2015/03/03	14:11:32	--	ok	430.5480	57.776	0.028028	49.71	41.058	33.532	43707722.683531	15	430.4855	7.85155e-05	2.82855e-04
2015/03/03	14:11:45	ok	ok	429.1840	57.467	0.027927	49.42	41.203	33.195	42062655.337787	15	429.6734	7.88455e-05	5.02351e-04
2015/03/03	14:16:45	--	ok	430.1260	57.679	0.027927	49.74	41.201	33.696	37819437.190438	16	430.1547	7.53346e-05	3.60263e-04
2015/03/03	14:16:58	--	ok	428.4060	57.115	0.027853	49.44	41.310	33.313	46500537.056272	15	428.3236	7.49732e-05	3.69491e-04
2015/03/03	14:17:11	--	ok	428.0460	57.087	0.027892	48.85	42.363	33.227	44023968.235123	15	427.8858	7.66094e-05	2.98980e-04
2015/03/03	14:17:24	--	ok	427.3360	57.062	0.027953	48.55	43.095	33.325	40696533.173822	14	427.6796	7.89891e-05	3.63165e-04
2015/03/03	14:17:37	--	ok	429.3020	57.563	0.028061	48.08	43.701	33.051	35738609.520374	16	429.7017	7.86051e-05	4.71651e-04
2015/03/03	14:17:50	ok	ok	429.1620	57.503	0.028042	47.84	44.193	33.044	35290786.543995	15	429.5551	7.78070e-05	4.96539e-04
2015/03/03	14:22:50	--	ok	430.6420	57.836	0.028042	49.94	41.117	33.943	37469705.477912	16	430.5768	7.88626e-05	3.51502e-04
2015/03/03	14:23:03	--	ok	429.2080	57.497	0.027935	49.52	41.493	33.586	44758438.537685	15	429.5634	8.10019e-05	3.58176e-04
2015/03/03	14:23:16	--	ok	428.4580	57.368	0.027921	48.97	42.410	33.453	39568649.365181	15	428.8631	7.92686e-05	4.89513e-04
2015/03/03	14:23:29	--	ok	428.3520	57.341	0.027956	48.47	43.294	33.353	44432052.776660	15	428.6247	8.01769e-05	3.17994e-04
2015/03/03	14:23:42	--	ok	428.2800	57.305	0.027998	48.18	43.885	33.348	39690616.496755	15	428.6010	7.90753e-05	3.26970e-04
2015/03/03	14:23:55	--	ok	428.7660	57.404	0.028044	47.86	44.299	33.155	35714905.111756	15	429.1435	7.91340e-05	4.31660e-04
2015/03/03	14:24:08	ok	ok	428.9940	57.452	0.028059	47.70	44.729	33.223	36744441.252235	16	429.3207	8.02065e-05	3.69938e-04
2015/03/03	14:29:08	--	ok	430.5260	57.813	0.028059	50.08	41.062	34.120	33832563.958653	16	430.5762	7.59193e-05	3.87455e-04
2015/03/03	14:29:21	--	ok	429.4280	57.584	0.02796	49.83	41.281	33.903	42916822.547254	16	429.8528	8.07046e-05	4.13000e-04
2015/03/03	14:29:34	--	ok	428.4980	57.381	0.027932	49.25	42.197	33.725	40147246.924879	15	428.8581	7.81156e-05	4.05472e-04
2015/03/03	14:29:47	--	ok	428.3520	57.357	0.027964	48.78	43.085	33.681	41227359.302404	16	428.6843	8.02061e-05	3.52176e-04
2015/03/03	14:30:00	--	ok	428.2940	57.330	0.028006	48.43	43.740	33.633	41249685.069334	16	428.6032	7.98481e-05	3.40996e-04
2015/03/03	14:30:13	--	ok	428.7400	57.408	0.028052	48.14	44.088	33.438	41939141.377956	15	429.0655	8.03698e-05	3.40399e-04
2015/03/03	14:30:26	ok	ok	429.0380	57.476	0.028068	47.91	44.546	33.419	37797612.186233	16	429.3502	8.02886e-05	3.48130e-04
2015/03/03	14:35:26	--	ok	430.4980	57.773	0.028068	50.24	41.043	34.361	31406212.726974	16	430.4444	7.90974e-05	3.82169e-04
2015/03/03	14:35:39	--	ok	429.3940	57.568	0.027971	49.83	41.420	34.018	43292408.939735	16	429.8796	7.93307e-05	5.09284e-04
2015/03/03	14:35:52	--	ok	428.5400	57.394	0.027945	49.29	42.270	33.848	38936091.321601	15	428.8592	7.97208e-05	3.10119e-04
2015/03/03	14:36:05	--	ok	428.3940	57.360	0.027974	48.87	43.060	33.805	40344162.574851	16	428.7177	8.00751e-05	3.50070e-04
2015/03/03	14:36:18	--	ok	428.3660	57.345	0.028014	48.55	43.718	33.807	39657972.551023	15	428.7702	7.69790e-05	5.41673e-04
2015/03/03	14:36:31	--	ok	428.6300	57.400	0.028054	48.34	44.041	33.721	39382888.339531	15	428.9562	7.97426e-05	3.23297e-04
2015/03/03	14:36:44	ok	ok	429.0480	57.483	0.028078	48.13	44.536	33.762	39292122.737448	16	429.3764	8.11323e-05	3.59644e-04
2015/03/03	14:41:44	--	ok	430.4860	57.768	0.028078	50.24	41.218	34.507	36095288.101123	15	430.4860	7.65359e-05	2.83690e-04
2015/03/03	14:41:57	ok	ok	428.8200	57.404	0.027981	50.06	41.304	34.290	44911990.151597	15	429.2033	8.02964e-05	3.80353e-04
2015/03/03	14:46:57	--	ok	429.7020	57.619	0.027981	50.32	41.121	34.555	39597477.920539	16	429.7494	7.44565e-05	3.46498e-04
2015/03/03	14:47:10	--	ok	428.6640	57.392	0.027935	50.04	41.372	34.314	43952288.364085	15	429.0238	8.03141e-05	3.49584e-04
2015/03/03	14:47:23	--	ok	428.1740	57.281	0.027957	49.48	42.291	34.168	42353255.545579	15	428.4759	8.02268e-05	3.59939e-04
2015/03/03	14:47:36	--	ok	427.9980	57.182	0.028011	49.01	43.110	34.068	43025087.535969	15	428.3998	7.66600e-05	4.70483e-04
2015/03/03	14:47:49	ok	ok	428.8120	57.416	0.028076	48.64	43.797	34.013	39617815.532274	15	429.0785	7.95136e-05	2.80147e-04
2015/03/03	14:52:49	--	ok	429.7000	57.697	0.028076	50.47	41.032	34.722	28978530.660159	15	430.0354	8.19737e-05	4.24852e-04
2015/03/03	14:53:02	ok	ok	429.1300	57.441	0.02803	50.12	41.311	34.391	45316610.319350	15	429.5242	7.95610e-05	3.96159e-04
2015/03/03	14:58:02	--	ok	429.8200	57.704	0.02803	53.07	37.368	35.656	30730180.827474	15	430.2200	7.61008e-05	4.05411e-04
2015/03/03	14:58:15	--	ok	429.5100	57.635	0.027975	53.57	36.701	35.829	38371966.122639	15	429.8790	7.78183e-05	4.22731e-04
2015/03/03	14:58:28	--	ok	428.5060	57.388	0.027941	53.55	36.485	35.586	33838265.945649	16	428.8812	7.54896e-05	4.54347e-04
2015/03/03	14:58:41	--	ok	428.4240	57.360	0.027974	53.54	36.627	35.708	35176916.308030	15	428.7342	7.86238e-05	3.50458e-04
2015/03/03	14:58:54	--	ok	428.3420	57.340	0.028012	52.89	37.386	35.381	35992681.898460	15	428.6459	7.86931e-05	3.56177e-04
2015/03/03	14:59:07	--	ok	428.7420	57.418	0.028056	52.99	37.360	35.518	37653453.737411	15	429.0557	7.83356e-05	3.55394e-04
2015/03/03	14:59:20	ok	ok	429.0260	57.466	0.028073	53.19	37.023	35.521	34674539.307609	16	429.3933	7.67351e-05	4.43708e-04
2015/03/03	15:04:20	--	ok	430.1340	57.701	0.028073	52.18	39.127	35.840	36216922.112805	15	430.1550	7.39003e-05	3.58116e-04
2015/03/03	15:04:33	ok	ok	429.1660	57.459	0.027998	51.94	39.280	35.584	41668818.764427	15	429.5426	7.91462e-05	3.36574e-04
2015/03/03	15:09:33	--	ok	429.6160	57.565	0.027998	51.05	40.846	35.509	33467848.986781	15	429.6116	7.67813e-05	3.36376e-04
2015/03/03	15:09:46	--	ok	428.4160	57.302	0.027958	50.85	40.966	35.284	40090370.492290	15	428.8936	7.47343e-05	5.84061e-04
2015/03/03	15:09:59	--	ok	427.9620	57.174	0.027996	50.28	41.817	35.074	34739796.112305	15	428.3653	7.57234e-05	4.74587e-04
2015/03/03	15:10:12	--	ok	428.1500	57.219	0.028064	49.81	42.674	35.015	37542929.949546	15	428.4900	7.91020e-05	3.93765e-04
2015/03/03	15:10:25	ok	ok	429.1740	57.475	0.028119	49.51	43.198	34.950	35638158.818775	15	429.4477	7.84415e-05	3.05182e-04
2015/03/03	15:15:25	--	ok	430.1040	57.714	0.028119	50.86	41.142	35.453	38470534.898641	15	430.2307	7.48661e-05	3.41189e-04
2015/03/03	15:15:38	--	ok	428.0380	57.160	0.028047	50.48	41.488	35.124	38118135.616521	15	428.4492	7.69302e-05	4.97777e-04
2015/03/03	15:15:51	ok	ok	428.8020	57.420	0.02811	49.99	42.310	35.010	34790724.394132	14	429.0560	7.70798e-05	2.84633e-04
2015/03/03	15:20:51	--	ok	429.8440	57.616	0.02811	51.37	40.597	35.821	35268638.656528	15	429.9591	7.41754e-05	3.57854e-04
2015/03/03	15:21:04	--	ok	428.2720	57.198	0.028055	51.22	40.652	35.621	39729526.618973	15	428.6277	7.83631e-05	4.57299e-04
2015/03/03	15:21:17	--	ok	428.6320	57.376	0.028102	50.79	41.380	35.542	35314576.931096	15	428.9632	7.57120e-05	4.64368e-04
2015/03/03	15:21:30	ok	ok	428.9920	57.450	0.028126	50.40	42.004	35.429	33542676.770415	14	429.2809	7.45965e-05	4.19554e-04
2015/03/03	15:26:30	--	ok	430.0960	57.736	0.028126	52.94	38.635	36.646	29941357.839337	15	430.1115	7.75600e-05	3.89873e-04
2015/03/03	15:26:43	--	ok	428.0240	57.229	0.028054	53.05	38.432	36.638	43217573.935021	15	428.4401	7.70879e-05	4.95286e-04
2015/03/03	15:26:56	ok	ok	428.8420	57.452	0.028118	52.69	38.894	36.471	36852541.403960	15	429.2109	7.59756e-05	4.56101e-04
2015/03/03	15:31:56	--	ok	429.8840	57.690	0.028118	52.38	39.924	36.908	31684948.012474	15	429.8438	7.59180e-05	3.19958e-04
2015/03/03	15:32:09	--	ok	428.0480	57.194	0.02806	52.05	40.173	36.578	43604784.290264	15	428.4124	7.84469e-05	4.29729e-04
2015/03/03	15:32:22	--	ok	428.7500	57.455	0.028123	51.55	41.037	36.512	36040785.048580	15	429.1460	7.70116e-05	4.61160e-04
2015/03/03	15:32:35	ok	ok	428.9920	57.471	0.028139	51.26	41.569	36.492	33774848.411490	15	429.3632	7.59098e-05	4.77963e-04
2015/03/03	15:37:35	--	ok	429.9880	57.699	0.028139	52.09	40.565	37.003	29145694.490486	14	429.9784	7.59616e-05	3.50206e-04
2015/03/03	15:37:48	--	ok	428.0620	57.187	0.028074	51.89	40.721	36.804	42515665.678273	15	428.4884	7.63162e-05	5.62499e-04
2015/03/03	15:38:01	ok	ok	428.8320	57.455	0.028136	51.29	41.607	36.576	35611302.207012	14	429.1995	7.47973e-05	4.42799e-04
2015/03/03	15:43:01	--	ok	429.6860	57.496	0.028136	52.05	40.878	37.220	29395320.765681	14	429.7792	7.19212e-05	3.64464e-04
2015/03/03	15:43:14	--	ok	428.1740	57.190	0.028091	51.77	41.060	36.906	41820000.038512	15	428.5252	7.77900e-05	4.21153e-04
2015/03/03	15:43:27	--	ok	428.7300	57.336	0.028145	51.27	41.920	36.817	37490868.100653	16	429.0814	7.64666e-05	4.65701e-04
2015/03/03	15:43:40	ok	ok	428.8980	57.404	0.028163	50.81	42.606	36.629	35623207.157545	15	429.2456	7.57125e-05	4.90649e-04
2015/03/03	15:48:40	--	ok	429.7360	57.650	0.028163	51.96	41.009	37.185	35526244.190124	14	429.7633	7.71591e-05	3.92534e-04
2015/03/03	15:48:53	--	ok	428.1660	57.211	0.028115	51.72	41.195	36.942	40812441.817283	15	428.4937	7.81118e-05	3.47379e-04
2015/03/03	15:49:06	ok	ok	428.8160	57.443	0.028169	51.08	42.110	36.660	38179986.352562	15	429.1157	7.85005e-05	4.11186e-04
2015/03/03	15:54:53	--	ok	429.4180	57.499	0.028169	51.60	41.253	36.789	34075365.353427	14	429.4465	7.59745e-05	3.30533e-04
2015/03/03	15:55:06	--	ok	428.2600	57.225	0.028142	51.27	41.605	36.540	35741902.997105	15	428.6082	7.63912e-05	4.30997e-04
2015/03/03	15:55:20	--	ok	428.7880	57.430	0.02819	50.74	42.564	36.474	35020125.825670	15	429.0924	7.61646e-05	4.54600e-04
2015/03/03	15:55:33	ok	ok	428.9280	57.452	0.028204	50.36	43.255	36.416	36700237.059416	15	429.2174	7.57797e-05	4.34184e-04
2015/03/03	16:00:33	--	ok	429.7540	57.658	0.028204	51.57	41.215	36.704	37512521.855241	15	429.8043	7.79635e-05	3.66166e-04
2015/03/03	16:00:46	--	ok	428.2540	57.209	0.028155	51.21	41.459	36.311	42142175.890173	15	428.5223	7.82359e-05	3.24183e-04
2015/03/03	16:00:59	ok	ok	428.8320	57.438	0.028203	50.73	42.353	36.276	38811746.757128	15	429.0634	7.52363e-05	4.47670e-04
2015/03/03	16:05:59	--	ok	429.5500	57.570	0.028203	51.47	41.240	36.557	37635174.998017	14	429.5686	7.50663e-05	3.30181e-04
2015/03/03	16:06:12	--	ok	428.2540	57.230	0.028167	51.23	41.496	36.377	39706846.207037	16	428.5908	7.87189e-05	4.16558e-04
2015/03/03	16:06:25	--	ok	428.7480	57.405	0.028216	50.59	42.513	36.177	38952929.867751	16	428.9909	7.58482e-05	4.36137e-04
2015/03/03	16:06:38	ok	ok	428.9400	57.449	0.028233	50.16	43.199	36.031	44363289.201810	15	429.1052	7.85392e-05	3.04024e-04
2015/03/03	16:11:38	--	ok	429.7860	57.665	0.028233	51.47	41.170	36.495	41052827.579203	15	429.9182	7.60465e-05	3.79131e-04
2015/03/03	16:11:51	--	ok	428.2300	57.195	0.028181	51.13	41.590	36.291	41390457.534360	15	428.5008	7.85838e-05	3.16406e-04
2015/03/03	16:12:04	--	ok	428.7600	57.422	0.028231	50.48	42.536	36.012	43653539.698894	15	428.9611	7.75536e-05	3.31806e-04
2015/03/03	16:12:17	ok	ok	428.9460	57.446	0.028247	50.00	43.425	35.949	43652404.892000	15	429.1012	7.77587e-05	3.14498e-04
2015/03/03	16:17:17	--	ok	429.8160	57.650	0.028247	51.32	41.189	36.259	36422404.996511	15	429.8850	7.74274e-05	3.51740e-04
2015/03/03	16:17:30	--	ok	428.1300	57.197	0.028194	51.04	41.476	36.041	34193136.415444	16	428.4992	7.92416e-05	4.17939e-04
2015/03/03	16:17:43	ok	ok	428.8520	57.424	0.02825	50.50	42.468	35.988	43423203.295342	15	429.0171	7.80945e-05	3.08182e-04
2015/03/03	16:22:43	--	ok	429.6100	57.591	0.02825	51.26	41.359	36.307	42100454.287734	15	429.6896	7.77766e-05	3.66768e-04
2015/03/03	16:22:56	--	ok	428.3360	57.227	0.028211	50.94	41.606	35.986	39604592.124556	14	428.6351	7.72404e-05	3.26885e-04
2015/03/03	16:23:09	--	ok	428.7180	57.409	0.028254	50.46	42.464	35.917	40823629.044172	15	428.9068	7.88693e-05	3.22780e-04
2015/03/03	16:23:22	ok	ok	428.9420	57.437	0.028273	49.94	43.106	35.585	45050647.438263	15	429.1005	7.80173e-05	3.18842e-04
2015/03/03	16:28:22	--	ok	429.8520	57.683	0.028273	51.24	41.286	36.210	37414138.803150	15	429.8684	7.72468e-05	3.57456e-04
2015/03/03	16:28:35	--	ok	428.0600	57.171	0.028217	50.95	41.467	35.882	37079193.668394	15	428.3804	7.90647e-05	3.37592e-04
2015/03/03	16:28:48	ok	ok	428.9540	57.432	0.028278	50.37	42.490	35.788	40782865.820358	15	429.1398	7.74004e-05	3.18424e-04
2015/03/03	16:33:48	--	ok	429.7520	57.629	0.028278	51.10	41.342	36.024	35958286.196636	15	429.7989	7.79198e-05	3.71450e-04
2015/03/03	16:34:01	--	ok	428.1280	57.172	0.028229	50.85	41.596	35.828	38830075.389980	15	428.4509	7.81246e-05	3.20712e-04
2015/03/03	16:34:14	ok	ok	428.9180	57.431	0.028286	50.12	42.777	35.612	33104558.477557	15	429.1090	7.60948e-05	3.81146e-04
2015/03/03	16:39:14	--	ok	429.7080	57.611	0.028286	51.09	41.341	36.007	38336226.406782	15	429.7950	7.55660e-05	2.90762e-04
2015/03/03	16:39:27	--	ok	428.2420	57.200	0.02824	50.79	41.730	35.843	35094518.814153	15	428.5171	7.74371e-05	3.81325e-04
2015/03/03	16:39:40	--	ok	428.7320	57.413	0.028289	50.17	42.573	35.525	36729679.178183	15	428.9834	7.57364e-05	4.41036e-04
2015/03/03	16:39:53	ok	ok	428.9240	57.433	0.028307	49.84	43.269	35.553	41339870.556370	15	429.0878	7.76266e-05	3.02816e-04
2015/03/03	16:44:53	--	ok	429.8540	57.682	0.028307	50.99	41.401	35.892	40083025.956523	15	429.9730	7.44832e-05	3.87611e-04
2015/03/03	16:45:06	--	ok	428.1660	57.179	0.028251	50.67	41.788	35.692	39789346.236827	16	428.4570	7.83541e-05	3.44658e-04
2015/03/03	16:45:19	--	ok	428.7600	57.416	0.028305	50.19	42.645	35.618	37851992.383998	15	428.9916	7.84390e-05	3.31986e-04
2015/03/03	16:45:32	ok	ok	429.0240	57.432	0.028321	49.69	43.496	35.489	39791835.157193	15	429.2208	7.43371e-05	4.47178e-04
2015/03/03	16:50:32	--	ok	429.9200	57.687	0.028321	50.91	41.392	35.751	47744999.353527	15	430.0523	7.47654e-05	4.02357e-04
2015/03/03	16:50:45	--	ok	428.1280	57.199	0.028261	50.77	41.448	35.567	37129576.804196	15	428.5786	7.66102e-05	5.08991e-04
2015/03/03	16:50:58	ok	ok	428.9020	57.419	0.028318	50.08	42.563	35.368	33866668.178772	15	429.0986	7.58209e-05	3.85056e-04
2015/03/03	16:55:58	--	ok	429.5880	57.618	0.028318	50.96	41.468	35.900	38794081.459046	15	429.6628	7.76198e-05	4.26557e-04
2015/03/03	16:56:11	--	ok	428.1860	57.207	0.028279	50.60	41.780	35.570	38834364.133737	15	428.5705	8.06500e-05	3.97548e-04
2015/03/03	16:56:24	ok	ok	429.0180	57.428	0.028332	50.01	42.869	35.506	38814832.277967	15	429.1776	7.42595e-05	4.24025e-04
2015/03/03	17:01:24	--	ok	429.7880	57.665	0.028332	50.95	41.432	35.852	43273854.378228	15	429.8087	7.76027e-05	3.46549e-04
2015/03/03	17:01:37	--	ok	428.1000	57.164	0.028281	50.51	41.841	35.472	38496429.162046	16	428.4374	7.88586e-05	3.69753e-04
2015/03/03	17:01:50	ok	ok	428.9580	57.425	0.028339	49.89	42.961	35.383	34089961.459763	15	429.1394	7.47811e-05	4.11310e-04
2015/03/03	17:06:50	--	ok	429.7240	57.636	0.028339	50.86	41.527	35.785	38371481.579135	15	429.8561	7.44119e-05	4.45458e-04
2015/03/03	17:07:03	--	ok	427.9820	57.160	0.028292	50.51	41.911	35.532	39203349.506772	15	428.3490	8.00110e-05	3.90086e-04
2015/03/03	17:07:16	ok	ok	429.0620	57.433	0.028359	49.97	42.761	35.350	36833781.450137	15	429.2083	7.71732e-05	2.83107e-04
2015/03/03	17:12:16	--	ok	429.8800	57.673	0.028359	50.73	41.584	35.618	45917714.062599	15	429.9542	7.55967e-05	3.04926e-04
2015/03/03	17:12:29	--	ok	428.0900	57.174	0.028301	50.51	41.771	35.413	39942928.560165	15	428.4319	7.96095e-05	3.82138e-04
2015/03/03	17:12:42	ok	ok	428.9800	57.425	0.028361	49.86	42.784	35.187	34951623.629435	15	429.1314	7.54026e-05	4.04048e-04
2015/03/03	17:17:42	--	ok	429.7320	57.661	0.028361	50.70	41.581	35.565	43673607.687736	15	429.8359	7.48145e-05	3.68920e-04
2015/03/03	17:17:55	--	ok	428.1660	57.190	0.028313	50.38	41.827	35.247	38515984.261490	15	428.4881	7.99132e-05	3.67195e-04
2015/03/03	17:18:08	ok	ok	428.8700	57.417	0.028367	49.92	42.616	35.148	38730162.613673	15	429.0632	7.81127e-05	2.98008e-04
2015/03/03	17:23:08	--	ok	429.6560	57.602	0.028367	50.55	41.670	35.394	39826300.183444	15	429.7309	7.55527e-05	2.86643e-04
2015/03/03	17:23:21	--	ok	428.1260	57.205	0.028325	50.27	41.955	35.174	37215530.356878	15	428.4757	8.07525e-05	3.77038e-04
2015/03/03	17:23:34	ok	ok	429.0300	57.424	0.028381	49.76	42.808	35.043	37781980.400399	15	429.1972	7.32657e-05	4.11086e-04
2015/03/03	17:28:33	--	ok	429.7740	57.646	0.028381	50.58	41.673	35.446	41595255.542277	15	429.7916	7.78245e-05	3.82459e-04
2015/03/03	17:28:46	--	ok	428.1340	57.205	0.028331	50.36	41.825	35.212	40470127.838383	15	428.4763	7.97668e-05	3.70935e-04
2015/03/03	17:28:59	ok	ok	428.9020	57.425	0.028387	49.72	42.804	34.974	37145598.393915	15	429.0308	7.85375e-05	2.41582e-04
2015/03/03	17:33:58	--	ok	429.7120	57.637	0.028387	50.34	41.753	35.119	39987153.082806	15	429.8434	7.43039e-05	4.05790e-04
2015/03/03	17:34:11	--	ok	428.0100	57.153	0.028341	50.13	42.010	34.990	37620469.420845	15	428.3965	7.67621e-05	5.16172e-04
2015/03/03	17:34:24	ok	ok	429.0480	57.427	0.028406	49.57	42.996	34.885	37554376.778951	15	429.2183	7.81312e-05	2.60645e-04
2015/03/03	17:39:23	--	ok	429.9280	57.692	0.028406	50.49	41.699	35.319	40837557.405362	15	430.0389	7.43561e-05	3.51255e-04
2015/03/03	17:39:36	--	ok	428.0800	57.192	0.028345	50.19	41.877	34.977	39268343.985801	15	428.3977	7.96485e-05	3.52496e-04
2015/03/03	17:39:49	ok	ok	428.8480	57.414	0.028405	49.55	42.959	34.822	33206767.827087	14	429.0467	7.50797e-05	2.49450e-04
2015/03/03	17:44:48	--	ok	429.7220	57.656	0.028405	50.33	41.752	35.101	40666213.167245	15	429.7536	7.67916e-05	3.29317e-04
2015/03/03	17:45:01	--	ok	428.1980	57.233	0.028358	50.09	41.971	34.892	35967243.556075	15	428.5790	7.64332e-05	4.72192e-04
2015/03/03	17:45:14	--	ok	428.6760	57.401	0.02841	49.53	42.714	34.590	33367887.419340	15	428.9975	7.70070e-05	4.57806e-04
2015/03/03	17:45:27	ok	ok	428.9080	57.423	0.028431	49.06	43.705	34.620	35314786.280305	15	429.1324	7.81729e-05	2.75374e-04
2015/03/03	17:50:26	--	ok	430.0200	57.697	0.028431	50.29	41.713	35.003	33871245.263251	16	430.0337	7.72650e-05	3.75700e-04
2015/03/03	17:50:39	--	ok	427.8760	57.148	0.028365	49.93	42.059	34.705	37070726.668738	15	428.2957	7.79066e-05	4.87218e-04
2015/03/03	17:50:52	ok	ok	428.9200	57.422	0.028438	49.44	42.913	34.605	33204166.111032	15	429.2184	7.75617e-05	3.99364e-04
2015/03/03	17:55:52	--	ok	429.5880	57.685	0.028438	50.18	41.736	34.843	23213048.082997	16	429.9801	7.75664e-05	3.99757e-04
2015/03/03	17:56:05	--	ok	428.5280	57.368	0.0284	49.96	41.993	34.699	37232140.527951	15	428.8395	7.91828e-05	3.25397e-04
2015/03/03	17:56:18	--	ok	428.6340	57.405	0.02843	49.33	42.866	34.389	36491135.986615	15	428.8850	7.90181e-05	2.85603e-04
2015/03/03	17:56:31	ok	ok	429.0080	57.433	0.028454	48.94	43.553	34.305	41084343.402202	15	429.2069	7.81422e-05	2.69780e-04
2015/03/03	18:01:30	--	ok	430.0160	57.703	0.028454	50.08	41.796	34.730	21650169.588944	15	430.2146	7.48818e-05	4.09322e-04
2015/03/03	18:01:43	--	ok	428.1100	57.178	0.028388	49.66	42.275	34.444	36163616.664823	15	428.4997	7.65892e-05	5.10510e-04
2015/03/03	18:01:56	--	ok	428.7600	57.401	0.028446	49.18	43.093	34.329	35323920.200078	15	429.0742	7.71579e-05	4.63288e-04
2015/03/03	18:02:09	ok	ok	428.8880	57.422	0.028461	48.69	43.803	34.098	35794933.425855	15	429.1747	7.82520e-05	4.05819e-04
2015/03/03	18:07:08	--	ok	429.7960	57.694	0.028461	50.03	41.790	34.645	31705965.118936	15	430.0940	7.69986e-05	3.36998e-04
2015/03/03	18:07:21	--	ok	428.3320	57.300	0.02841	49.90	41.916	34.539	39067249.885267	15	428.6882	7.83586e-05	3.24404e-04
2015/03/03	18:07:34	--	ok	428.7520	57.409	0.028453	49.27	42.790	34.232	38353158.607618	15	429.0310	7.75540e-05	3.93027e-04
2015/03/03	18:07:47	ok	ok	428.9200	57.421	0.028469	48.78	43.674	34.142	41419469.785939	15	429.1033	8.03781e-05	2.49200e-04
2015/03/03	18:12:46	--	ok	429.7160	57.692	0.028469	50.02	41.789	34.628	25965537.494096	15	430.0748	7.77166e-05	4.27924e-04
2015/03/03	18:12:59	--	ok	428.3660	57.294	0.028423	49.71	41.897	34.216	39482553.145903	15	428.6893	7.96414e-05	3.26738e-04
2015/03/03	18:13:12	ok	ok	428.8360	57.409	0.028464	49.19	42.921	34.207	38994269.538388	15	429.0676	8.01644e-05	2.84408e-04
2015/03/03	18:18:11	--	ok	429.3820	57.652	0.028464	49.87	41.913	34.488	23438148.200523	15	429.8316	7.55817e-05	4.36547e-04
2015/03/03	18:18:24	--	ok	428.6920	57.389	0.028439	49.65	42.030	34.229	36698140.167812	16	429.0348	7.86528e-05	3.83941e-04
2015/03/03	18:18:37	--	ok	428.5400	57.389	0.028459	49.20	42.817	34.141	34449737.388537	15	428.8511	7.72555e-05	4.33051e-04
2015/03/03	18:18:50	ok	ok	428.9700	57.424	0.028489	48.65	43.660	33.922	39017164.900638	15	429.2552	7.71903e-05	4.44108e-04
2015/03/03	18:23:49	--	ok	429.8940	57.695	0.028489	49.89	41.811	34.435	24678489.808397	16	430.0652	7.91001e-05	4.02006e-04
2015/03/03	18:24:02	--	ok	428.3520	57.279	0.028431	49.49	42.152	34.072	41547044.666572	15	428.6375	7.91516e-05	2.86141e-04
2015/03/03	18:24:15	--	ok	428.6620	57.397	0.028472	48.94	43.137	33.977	35714354.451554	15	428.8746	7.83897e-05	2.79297e-04
2015/03/03	18:24:28	ok	ok	428.9960	57.412	0.028494	48.55	43.822	33.888	38936726.363949	16	429.1869	7.84095e-05	3.44300e-04
2015/03/03	18:29:27	--	ok	429.9660	57.696	0.028494	49.81	41.837	34.328	29554945.124176	16	430.1515	7.62391e-05	3.82229e-04
2015/03/03	18:29:40	--	ok	428.1240	57.194	0.028432	49.61	42.026	34.161	41582517.600925	14	428.4532	7.75796e-05	3.13461e-04
2015/03/03	18:29:53	ok	ok	428.8440	57.410	0.028488	49.07	42.734	33.867	38690731.279620	15	429.0331	7.91616e-05	3.18834e-04
2015/03/03	18:34:53	--	ok	429.7020	57.650	0.028488	49.70	41.861	34.171	20816680.483976	16	429.8978	7.56618e-05	3.66959e-04
2015/03/03	18:35:06	--	ok	428.2920	57.285	0.028443	49.49	42.013	33.959	36075290.133489	15	428.5817	7.96686e-05	3.15457e-04
2015/03/03	18:35:19	--	ok	428.7440	57.392	0.028488	48.84	42.987	33.700	38783193.720111	15	428.9612	7.77955e-05	2.65996e-04
2015/03/03	18:35:32	ok	ok	428.8540	57.406	0.028505	48.41	43.703	33.573	33351142.264494	15	429.1374	7.69437e-05	3.85549e-04
2015/03/03	18:40:31	--	ok	429.8980	57.679	0.028505	49.72	41.863	34.205	26107801.363150	16	430.0230	7.91831e-05	4.13123e-04
2015/03/03	18:40:44	--	ok	428.0980	57.167	0.028447	49.23	42.299	33.775	37968936.553686	15	428.4024	7.87791e-05	3.08129e-04
2015/03/03	18:40:57	ok	ok	428.8080	57.406	0.028505	48.71	43.181	33.646	34821916.227889	15	429.1111	7.80427e-05	4.30479e-04
2015/03/03	18:45:57	--	ok	429.4100	57.659	0.028505	49.66	41.856	34.104	26244659.876970	15	429.8409	7.80927e-05	4.61745e-04
2015/03/03	18:46:10	--	ok	428.7220	57.385	0.028479	49.22	42.298	33.759	38031137.253667	14	428.9667	7.73509e-05	2.72797e-04
2015/03/03	18:46:23	--	ok	428.6000	57.380	0.028496	48.69	43.248	33.666	37112308.234899	15	428.7753	7.89336e-05	2.63550e-04
2015/03/03	18:46:36	ok	ok	428.8740	57.408	0.028522	48.31	43.899	33.565	36883683.267463	15	429.1749	7.68557e-05	4.03790e-04
2015/03/03	18:51:35	--	ok	429.7460	57.686	0.028522	49.57	41.742	33.867	28659187.237114	16	430.1072	7.71728e-05	4.21434e-04
2015/03/03	18:51:48	--	ok	428.4740	57.322	0.028474	49.21	42.158	33.631	37364632.643559	14	428.7262	7.93538e-05	2.91179e-04
2015/03/03	18:52:01	--	ok	428.6200	57.388	0.028508	48.65	43.175	33.545	38108674.177803	15	428.8660	7.94274e-05	3.33849e-04
2015/03/03	18:52:14	ok	ok	428.9080	57.414	0.028532	48.27	43.826	33.445	39404835.862499	16	429.1593	7.97005e-05	3.62451e-04
2015/03/03	18:57:13	--	ok	429.7580	57.686	0.028532	49.47	41.871	33.813	22374193.271210	16	430.1729	7.75428e-05	4.56217e-04
2015/03/03	18:57:26	--	ok	428.4740	57.323	0.028484	49.11	42.251	33.547	38573351.369152	16	428.7825	7.88067e-05	3.55707e-04
2015/03/03	18:57:39	--	ok	428.7520	57.390	0.028517	48.56	43.130	33.369	39455831.534502	15	428.9496	7.97088e-05	3.00574e-04
2015/03/03	18:57:52	ok	ok	428.8400	57.400	0.028533	48.17	43.849	33.305	42637201.656984	15	429.0636	7.96805e-05	3.08001e-04
2015/03/03	19:02:51	--	ok	429.6240	57.676	0.028533	49.52	41.807	33.840	24331905.183601	15	430.0378	7.74247e-05	4.54553e-04
2015/03/03	19:03:04	--	ok	428.6480	57.358	0.028493	49.21	42.088	33.575	35741591.192756	16	428.9925	7.66361e-05	4.92128e-04
2015/03/03	19:03:17	--	ok	428.6100	57.378	0.028515	48.70	42.868	33.386	35159648.118028	15	428.8282	7.80089e-05	4.21693e-04
2015/03/03	19:03:30	ok	ok	428.8340	57.403	0.028541	48.26	43.686	33.323	34274489.674587	15	429.0947	7.93917e-05	3.12206e-04
2015/03/03	19:08:30	--	ok	429.7040	57.683	0.028541	49.53	41.808	33.857	25135657.496408	16	430.0089	8.00004e-05	4.24546e-04
2015/03/03	19:08:43	--	ok	428.5320	57.340	0.028495	49.26	41.954	33.547	40507960.939768	15	428.8034	7.93769e-05	3.65817e-04
2015/03/03	19:08:56	--	ok	428.5460	57.375	0.028525	48.70	42.868	33.386	37659203.479304	15	428.7734	8.10217e-05	3.39553e-04
2015/03/03	19:09:09	ok	ok	428.8420	57.410	0.028555	48.23	43.648	33.247	35769554.600333	15	429.0712	7.99957e-05	3.03754e-04
2015/03/03	19:14:08	--	ok	430.0600	57.684	0.028555	49.42	41.831	33.701	28717160.099842	16	430.1427	7.60646e-05	3.74613e-04
2015/03/03	19:14:21	--	ok	428.0460	57.140	0.028486	48.97	42.376	33.425	37450285.915766	14	428.2911	7.73829e-05	2.92187e-04
2015/03/03	19:14:34	--	ok	428.7240	57.395	0.028548	48.40	43.286	33.237	34248257.307599	16	429.0260	8.01602e-05	3.59859e-04
2015/03/03	19:14:47	--	ok	428.7480	57.394	0.028565	48.09	43.910	33.224	35091660.967515	16	429.0120	8.07158e-05	3.68420e-04
2015/03/03	19:15:00	ok	ok	429.0220	57.429	0.028582	47.85	44.332	33.164	32737777.440350	15	429.2676	7.93167e-05	2.94567e-04
2015/03/03	19:19:59	--	ok	430.2580	57.726	0.028582	49.42	41.796	33.673	28154097.570234	15	430.2441	7.94408e-05	3.23594e-04
2015/03/03	19:20:12	--	ok	428.0560	57.141	0.0285	49.02	42.172	33.343	36544037.087057	15	428.3523	7.76577e-05	4.24118e-04
2015/03/03	19:20:25	--	ok	428.7240	57.392	0.028561	48.43	42.978	33.047	32835947.210023	15	429.0510	7.68228e-05	4.25181e-04
2015/03/03	19:20:38	ok	ok	428.9340	57.411	0.028579	48.07	43.873	33.165	32806439.845792	16	429.1731	7.76103e-05	3.46867e-04
2015/03/03	19:25:37	--	ok	429.7780	57.686	0.028579	49.43	41.797	33.690	26508874.508721	15	430.1720	7.77900e-05	4.28947e-04
2015/03/03	19:25:50	--	ok	428.4740	57.335	0.028528	49.20	41.913	33.420	38022645.194081	16	428.7373	8.00317e-05	3.44077e-04
2015/03/03	19:26:03	--	ok	428.6260	57.383	0.028562	48.55	42.817	33.111	32769779.166311	16	428.9822	7.90728e-05	4.40788e-04
2015/03/03	19:26:16	ok	ok	428.8320	57.405	0.028586	48.12	43.671	33.091	30169649.104692	15	429.1854	7.83005e-05	4.07886e-04
2015/03/03	19:31:15	--	ok	430.0960	57.688	0.028586	49.37	41.756	33.562	27328231.579832	16	430.1908	7.73082e-05	3.52842e-04
2015/03/03	19:31:28	--	ok	428.2640	57.195	0.028515	49.01	42.067	33.244	34115879.553099	15	428.5308	7.65468e-05	4.30502e-04
2015/03/03	19:31:41	--	ok	428.5920	57.374	0.028563	48.48	42.948	33.102	34442338.232393	15	428.8564	7.90227e-05	3.34483e-04
2015/03/03	19:31:54	ok	ok	428.8660	57.402	0.028589	48.12	43.671	33.091	31288597.534331	16	429.2158	7.64703e-05	4.91412e-04
2015/03/03	19:36:53	--	ok	430.0560	57.672	0.028589	49.23	41.881	33.442	33177849.906873	16	430.0862	7.66872e-05	3.02564e-04
2015/03/03	19:37:06	--	ok	428.1860	57.182	0.028521	48.93	42.302	33.304	39244132.679961	15	428.4222	7.82640e-05	2.77741e-04
2015/03/03	19:37:19	--	ok	428.5340	57.371	0.028573	48.22	43.301	32.967	30946332.693557	16	428.9119	7.89301e-05	4.40683e-04
2015/03/03	19:37:32	ok	ok	428.9740	57.425	0.028603	47.88	44.059	33.007	31968709.549924	16	429.3484	7.69427e-05	5.19356e-04
2015/03/03	19:42:31	--	ok	430.1620	57.695	0.028603	49.27	41.850	33.480	30285010.120722	15	430.1195	8.01815e-05	4.46949e-04
2015/03/03	19:42:44	--	ok	428.1040	57.167	0.028528	48.87	42.191	33.123	34191717.685208	15	428.4332	7.74539e-05	4.49768e-04
2015/03/03	19:42:57	--	ok	428.6660	57.382	0.028586	48.32	43.070	32.946	34627204.149911	15	428.9089	7.99389e-05	3.19626e-04
2015/03/03	19:43:10	ok	ok	428.8880	57.406	0.028607	47.83	43.985	32.873	28113125.507572	16	429.1911	7.94876e-05	3.53515e-04
2015/03/03	19:48:09	--	ok	430.1000	57.698	0.028607	49.10	41.902	33.255	29004151.746833	15	430.1417	7.73993e-05	2.75860e-04
2015/03/03	19:48:22	--	ok	428.0980	57.164	0.028536	48.85	42.085	33.008	37885069.793823	15	428.3292	7.98094e-05	2.85849e-04
2015/03/03	19:48:35	--	ok	428.6980	57.385	0.028595	48.33	43.071	32.962	33171376.624643	16	428.9978	7.93515e-05	3.59093e-04
2015/03/03	19:48:48	ok	ok	428.9740	57.411	0.028614	47.86	43.815	32.793	32379276.113084	15	429.1625	7.92265e-05	2.89339e-04
2015/03/03	19:53:47	--	ok	430.0980	57.683	0.028614	48.97	42.028	33.151	32483488.498598	16	430.1291	7.66457e-05	3.27211e-04
2015/03/03	19:54:00	--	ok	428.1160	57.174	0.028543	48.63	42.409	32.919	32551090.257544	15	428.4046	7.69162e-05	4.44166e-04
2015/03/03	19:54:13	--	ok	428.7360	57.379	0.0286	48.02	43.245	32.613	28798017.746608	16	429.0666	7.79647e-05	4.33319e-04
2015/03/03	19:54:26	ok	ok	428.9140	57.399	0.028617	47.66	43.966	32.595	33621106.494482	16	429.1324	7.83031e-05	3.52181e-04
2015/03/03	19:59:25	--	ok	430.0700	57.681	0.028617	49.03	41.825	33.084	27006124.706900	15	430.1656	7.63147e-05	4.11399e-04
2015/03/03	19:59:38	--	ok	428.1720	57.227	0.028548	48.84	42.014	32.937	38342849.028127	15	428.4604	7.94655e-05	3.67178e-04
2015/03/03	19:59:51	--	ok	428.6640	57.383	0.028601	48.15	43.121	32.720	35444437.624611	15	428.9115	7.88802e-05	3.26485e-04
2015/03/03	20:00:04	ok	ok	428.8780	57.418	0.028623	47.77	43.909	32.723	32300524.082204	16	429.1233	8.00067e-05	3.56187e-04
2015/03/03	20:05:03	--	ok	430.0540	57.689	0.028623	49.00	41.892	33.090	25730883.449326	15	430.0753	7.92892e-05	3.03336e-04
2015/03/03	20:05:16	--	ok	428.2960	57.260	0.028555	48.87	41.948	32.932	36120734.198942	16	428.6037	7.95971e-05	4.18312e-04
2015/03/03	20:05:29	--	ok	428.4840	57.365	0.0286	48.30	42.929	32.807	31679308.955616	15	428.8660	7.64113e-05	5.08499e-04
2015/03/03	20:05:42	ok	ok	428.9580	57.430	0.028633	47.84	43.744	32.709	32320801.936904	16	429.2223	8.01016e-05	3.54392e-04
2015/03/03	20:10:41	--	ok	430.1880	57.717	0.028633	49.03	41.790	33.057	30084950.970626	15	430.2283	7.69468e-05	2.70874e-04
2015/03/03	20:10:54	--	ok	428.3960	57.307	0.028557	48.59	42.266	32.746	31694525.677507	15	428.7010	7.84542e-05	3.63018e-04
2015/03/03	20:11:07	--	ok	428.3020	57.316	0.028595	48.02	43.106	32.509	32341181.327892	15	428.6410	7.69423e-05	4.31238e-04
2015/03/03	20:11:20	ok	ok	428.9700	57.419	0.02864	47.61	44.029	32.564	29450004.567067	16	429.3117	7.62175e-05	4.62755e-04
2015/03/03	20:16:19	--	ok	430.2160	57.717	0.02864	48.98	41.820	33.002	26077046.728442	15	430.1847	7.82751e-05	3.31478e-04
2015/03/03	20:16:32	--	ok	428.4160	57.325	0.028562	48.61	42.129	32.671	31713733.959418	15	428.7299	7.98286e-05	3.62274e-04
2015/03/03	20:16:45	--	ok	428.2700	57.309	0.028599	47.94	43.167	32.431	33922968.161731	15	428.5331	7.90016e-05	3.26609e-04
2015/03/03	20:16:58	ok	ok	429.0080	57.425	0.028646	47.64	43.860	32.485	32283715.446037	14	429.2413	8.01253e-05	2.99039e-04
2015/03/03	20:21:57	--	ok	430.1460	57.720	0.028646	48.89	41.810	32.855	30271577.212541	15	430.1948	7.77550e-05	2.41252e-04
2015/03/03	20:22:10	--	ok	428.5960	57.357	0.028572	48.45	42.286	32.546	37778006.539048	16	428.9064	8.04604e-05	3.74304e-04
2015/03/03	20:22:23	--	ok	428.1980	57.269	0.028598	48.01	43.036	32.440	32830736.024462	15	428.4174	8.03344e-05	3.20935e-04
2015/03/03	20:22:36	ok	ok	429.1440	57.419	0.02865	47.63	43.894	32.495	29576003.263428	16	429.3286	7.67815e-05	5.41630e-04
2015/03/03	20:27:35	--	ok	430.1620	57.712	0.02865	48.89	41.810	32.855	33428650.897646	15	430.2192	7.66037e-05	2.76109e-04
2015/03/03	20:27:48	--	ok	428.6420	57.354	0.028575	48.58	41.987	32.515	35008681.653111	16	428.9824	7.79571e-05	5.07195e-04
2015/03/03	20:28:01	--	ok	428.0800	57.206	0.028597	47.96	43.100	32.411	35488495.952708	15	428.3349	8.10602e-05	3.31342e-04
2015/03/03	20:28:14	ok	ok	428.9940	57.424	0.028657	47.51	43.915	32.325	30040709.193914	15	429.3372	7.74905e-05	5.03876e-04
2015/03/03	20:33:13	--	ok	430.1220	57.714	0.028657	48.74	41.864	32.666	33662469.040751	15	430.2046	7.71873e-05	3.08569e-04
2015/03/03	20:33:26	--	ok	428.6460	57.366	0.028584	48.34	42.239	32.341	34479649.083316	16	429.0138	8.00558e-05	4.56146e-04
2015/03/03	20:33:39	--	ok	428.2340	57.287	0.028607	47.88	42.987	32.204	31175686.595572	15	428.5305	7.84733e-05	3.42575e-04
2015/03/03	20:33:52	ok	ok	428.8820	57.423	0.028656	47.44	43.873	32.187	28793594.344291	16	429.2461	7.75288e-05	4.78137e-04
2015/03/03	20:38:51	--	ok	430.1020	57.692	0.028656	48.69	41.859	32.585	32274670.053038	15	430.0569	7.79994e-05	3.23424e-04
2015/03/03	20:39:04	--	ok	428.5160	57.343	0.028585	48.36	42.172	32.320	37147964.635227	16	428.8630	8.03036e-05	3.81925e-04
2015/03/03	20:39:17	--	ok	428.2400	57.295	0.028616	47.84	43.156	32.269	32045381.218265	15	428.5406	7.89569e-05	3.26861e-04
2015/03/03	20:39:30	ok	ok	428.8920	57.407	0.028665	47.34	43.965	32.101	28359979.507851	16	429.2663	7.81428e-05	4.33410e-04
2015/03/03	20:44:29	--	ok	430.1460	57.710	0.028665	48.60	41.954	32.520	32739934.800074	15	430.2052	7.59243e-05	3.45190e-04
2015/03/03	20:44:42	--	ok	428.6980	57.374	0.028591	48.33	42.169	32.272	32319893.401238	16	429.0957	7.87911e-05	4.84972e-04
2015/03/03	20:44:55	--	ok	428.2480	57.309	0.02861	47.71	43.073	32.009	31470412.055743	16	428.5209	7.80393e-05	3.44715e-04
2015/03/03	20:45:08	--	ok	428.6500	57.376	0.028659	47.21	43.847	31.818	25797805.506380	15	428.9986	7.81177e-05	4.26193e-04
2015/03/03	20:45:21	ok	ok	429.0820	57.499	0.028681	46.91	44.503	31.834	29497147.172577	15	429.3530	7.97150e-05	2.99665e-04
2015/03/03	20:50:20	--	ok	430.3020	57.753	0.028681	48.49	41.977	32.369	24278227.639712	14	430.3601	7.48333e-05	3.28009e-04
2015/03/03	20:50:33	--	ok	428.7700	57.391	0.028597	48.18	42.292	32.137	32905800.111427	16	429.1105	8.00833e-05	3.69834e-04
2015/03/03	20:50:46	--	ok	428.3160	57.337	0.028612	47.62	43.236	31.993	32273167.450290	15	428.5882	7.74643e-05	3.67554e-04
2015/03/03	20:50:59	--	ok	428.5880	57.368	0.028656	47.20	43.984	31.902	31912024.342641	16	428.8228	7.99772e-05	3.33671e-04
2015/03/03	20:51:12	ok	ok	428.9620	57.432	0.028682	46.86	44.463	31.729	27919086.310321	16	429.3315	7.78045e-05	4.73759e-04
2015/03/03	20:56:11	--	ok	430.2360	57.764	0.028682	48.40	41.933	32.198	24012125.362474	15	430.2054	7.78795e-05	4.40454e-04
2015/03/03	20:56:24	ok	ok	428.8400	57.400	0.028602	48.13	42.113	31.925	37869842.543998	15	429.2095	7.98473e-05	3.64479e-04
2015/03/03	21:01:23	--	ok	429.2080	57.609	0.028602	48.41	41.830	32.134	22832919.327830	16	429.6435	7.68469e-05	4.79451e-04
2015/03/03	21:01:36	--	ok	428.5440	57.357	0.028589	48.08	42.073	31.819	37321012.767574	16	428.8858	8.08096e-05	3.82227e-04
2015/03/03	21:01:49	--	ok	428.0560	57.248	0.028618	47.59	42.991	31.766	33630236.226291	15	428.3443	8.04049e-05	3.29759e-04
2015/03/03	21:02:02	--	ok	428.7740	57.396	0.028679	47.06	43.831	31.579	29262052.921700	15	429.1525	7.90211e-05	3.95537e-04
2015/03/03	21:02:15	ok	ok	428.9840	57.489	0.028693	46.74	44.484	31.563	26159136.566370	16	429.3297	7.90453e-05	4.06388e-04
2015/03/03	21:07:14	--	ok	430.3460	57.790	0.028693	48.38	41.826	32.086	24153376.849401	14	430.4001	7.49407e-05	3.15577e-04
2015/03/03	21:07:27	--	ok	428.7020	57.367	0.028606	48.08	42.073	31.819	35215287.434219	16	429.1280	8.07487e-05	4.14544e-04
2015/03/03	21:07:40	--	ok	428.3100	57.341	0.028625	47.57	42.954	31.709	32540291.032841	16	428.6242	7.94228e-05	3.50763e-04
2015/03/03	21:07:53	--	ok	428.5640	57.362	0.028669	47.18	43.741	31.695	27018483.847803	16	428.9216	7.83890e-05	4.50218e-04
2015/03/03	21:08:06	ok	ok	429.0100	57.467	0.028697	46.77	44.384	31.537	28235873.935549	15	429.3802	7.70723e-05	5.32754e-04
2015/03/03	21:13:05	--	ok	429.8880	57.790	0.028697	48.42	41.831	32.150	23618531.638280	15	430.2037	8.15684e-05	4.24706e-04
2015/03/03	21:13:18	--	ok	429.3880	57.604	0.02864	48.08	42.142	31.872	35249188.726552	16	429.7570	8.08016e-05	3.65073e-04
2015/03/03	21:13:31	--	ok	428.4220	57.359	0.028615	47.45	43.114	31.645	27722839.670649	15	428.8192	7.70958e-05	4.64687e-04
2015/03/03	21:13:44	--	ok	428.3360	57.328	0.028652	47.03	43.827	31.531	29112594.462021	16	428.6263	7.94794e-05	3.39456e-04
2015/03/03	21:13:57	ok	ok	428.8520	57.416	0.028695	46.76	44.383	31.521	27137467.507724	16	429.1920	7.88552e-05	4.04282e-04
2015/03/03	21:18:56	--	ok	430.1940	57.743	0.028695	48.33	41.821	32.006	23813768.025655	16	430.2758	7.67806e-05	3.49443e-04
2015/03/03	21:19:09	ok	ok	428.9220	57.402	0.028618	47.97	42.131	31.697	32111564.750618	16	429.3050	7.98129e-05	3.99996e-04
2015/03/03	21:24:09	--	ok	429.7040	57.638	0.028618	48.32	41.820	31.990	24705793.334920	16	429.7706	7.84777e-05	2.84974e-04
2015/03/03	21:24:22	--	ok	428.1080	57.211	0.028572	48.04	41.999	31.703	37478576.968022	16	428.4982	8.00314e-05	4.97966e-04
2015/03/03	21:24:35	--	ok	427.8120	57.121	0.028629	47.49	42.842	31.505	32952929.010306	16	428.0847	7.87410e-05	3.55056e-04
2015/03/03	21:24:48	ok	ok	429.0180	57.495	0.028706	46.91	43.883	31.391	25383425.576310	16	429.3844	7.92505e-05	4.07287e-04
2015/03/03	21:29:47	--	ok	430.2620	57.762	0.028706	48.29	41.886	31.995	23850777.140452	15	430.3038	7.58050e-05	3.06996e-04
2015/03/03	21:30:00	ok	ok	429.1680	57.519	0.028625	48.01	42.065	31.708	32432520.980831	15	429.6027	7.86763e-05	5.04814e-04
2015/03/03	21:34:59	--	ok	429.9060	57.660	0.028625	48.24	41.916	31.942	25494272.397283	16	429.9614	7.68560e-05	3.06083e-04
2015/03/03	21:35:12	--	ok	428.1140	57.197	0.028566	47.86	42.258	31.627	32689680.277354	15	428.4716	7.91169e-05	4.97078e-04
2015/03/03	21:35:25	--	ok	427.6760	57.098	0.028623	47.43	43.043	31.563	32432087.815370	16	427.9658	7.78690e-05	3.67389e-04
2015/03/03	21:35:38	ok	ok	428.9200	57.428	0.028708	46.97	43.821	31.436	26710669.169963	16	429.2901	7.84822e-05	4.57458e-04
2015/03/03	21:40:37	--	ok	430.1720	57.730	0.028708	48.25	41.813	31.878	26819808.617893	16	430.1138	7.90027e-05	3.47204e-04
2015/03/03	21:40:50	ok	ok	429.1300	57.475	0.028633	47.91	42.055	31.550	28135221.907820	16	429.5768	7.89819e-05	4.91481e-04
2015/03/03	21:45:50	--	ok	429.8940	57.655	0.028633	48.20	41.877	31.852	28544376.033098	14	429.9309	7.74050e-05	2.40572e-04
2015/03/03	21:46:03	--	ok	428.0800	57.205	0.028575	47.93	42.057	31.582	33058693.218558	16	428.4722	7.82599e-05	4.67628e-04
2015/03/03	21:46:16	--	ok	427.6200	57.079	0.028634	47.33	43.032	31.405	29130171.889243	14	428.0055	7.63976e-05	4.90931e-04
2015/03/03	21:46:29	ok	ok	429.0780	57.486	0.028722	46.88	43.811	31.294	30035797.888271	16	429.4652	7.74926e-05	5.10384e-04
2015/03/03	21:51:28	--	ok	430.2280	57.761	0.028722	48.06	41.932	31.683	27705016.697864	15	430.1868	7.90933e-05	2.98225e-04
2015/03/03	21:51:41	--	ok	429.3200	57.586	0.028644	47.80	42.043	31.377	31113481.935071	15	429.7034	8.18112e-05	3.60329e-04
[truncated: 2,540 more rows]
