# Supplementary material for: Plastic Creep Constraint in Nylon Instrument Strings
Source: Materials (Basel). 2025 Jan 7;18(2):223. doi: 10.3390/ma18020223 (PMC11766866; doi:10.3390/ma18020223)
Supplement: Supplementary file 1 [file materials-18-00223-s001.zip › data_files/string_N21_nylon/string_test_data_N21_step_11.csv]

Date	Time	+-	f0	Frequency	Tension	LengthAdj	Temp	Rel.Hm	Abs.Hm	Pk.Magnitude	Harmonics	Fitted.f0	Bend.Stiff	Fit.Error
2015/03/08	18:02:10	--	ok	428.8520	57.529	0.030276	18.94	59.339	9.614	30030191.094509	15	429.2637	9.10515e-05	3.99180e-04
2015/03/08	18:02:25	--	ok	468.1040	67.845	0.032038	19.01	59.441	9.671	33007682.184824	14	468.5176	9.36618e-05	3.53070e-04
2015/03/08	18:02:38	--	ok	463.5640	66.680	0.031775	19.09	59.423	9.714	29680022.297485	14	463.7924	9.42382e-05	3.07764e-04
2015/03/08	18:02:51	--	ok	462.6760	66.421	0.031746	19.14	59.371	9.734	29937210.501512	14	462.9401	9.45723e-05	2.83189e-04
2015/03/08	18:02:51	--	ok	462.6760	66.421	0.031763	19.14	59.371	9.734	29937210.501512	14	462.9401	9.45723e-05	2.83189e-04
2015/03/08	18:07:27	--	ok	462.4360	66.224	0.031763	21.79	51.518	9.856	26268518.722766	14	462.6039	9.07800e-05	2.40843e-04
2015/03/08	18:07:40	--	ok	462.0840	66.144	0.031792	21.63	51.685	9.797	33553958.792169	14	462.3595	9.12682e-05	2.83974e-04
2015/03/08	18:07:53	--	ok	461.7320	66.111	0.03184	21.29	52.390	9.737	28516985.199140	14	462.0683	9.17977e-05	3.04603e-04
2015/03/08	18:08:06	ok	ok	462.9560	66.424	0.031906	21.00	53.161	9.716	25300873.002047	14	463.2006	9.50091e-05	2.84407e-04
2015/03/08	18:13:06	--	ok	462.6080	66.255	0.031906	21.49	55.158	10.371	24320209.251090	14	462.8068	9.31314e-05	2.66801e-04
2015/03/08	18:13:20	ok	ok	462.9880	66.408	0.031927	21.49	55.189	10.377	27536400.223561	14	463.2352	9.28235e-05	2.58510e-04
2015/03/08	18:18:19	--	ok	462.7080	66.289	0.031927	21.46	56.360	10.579	22468669.359997	14	462.8803	9.12802e-05	2.50171e-04
2015/03/08	18:18:33	ok	ok	462.9520	66.404	0.031942	21.48	56.239	10.568	31787195.459297	14	463.1582	9.33631e-05	2.56187e-04
2015/03/08	18:23:32	ok	ok	462.8240	66.318	0.031942	21.48	57.041	10.719	26837724.127504	14	462.8640	9.37403e-05	2.29503e-04
2015/03/08	18:28:32	--	ok	462.6100	66.232	0.031942	21.50	57.445	10.807	27564432.784971	14	462.7231	9.12391e-05	2.34851e-04
2015/03/08	18:28:46	ok	ok	463.0420	66.405	0.031962	21.52	57.386	10.809	25397039.207828	14	463.1330	9.22229e-05	2.34950e-04
2015/03/08	18:33:45	ok	ok	462.8160	66.348	0.031962	21.52	57.878	10.902	24319419.941654	14	462.9565	9.09617e-05	2.60313e-04
2015/03/08	18:38:45	--	ok	462.6800	66.280	0.031962	21.52	58.154	10.954	25198213.033842	14	462.7863	9.11909e-05	2.41232e-04
2015/03/08	18:38:59	ok	ok	463.1240	66.415	0.031979	21.56	58.007	10.951	18192603.497737	14	463.1449	9.22240e-05	2.19585e-04
2015/03/08	18:43:58	ok	ok	462.9240	66.386	0.031979	21.50	58.427	10.992	28096514.031462	14	462.9675	9.23819e-05	2.46775e-04
2015/03/08	18:48:58	--	ok	462.7380	66.325	0.031979	21.46	58.666	11.012	23489884.213730	14	462.8185	9.22200e-05	2.46228e-04
2015/03/08	18:49:11	ok	ok	463.0160	66.418	0.031992	21.46	58.636	11.006	25851826.716640	14	463.1196	9.22274e-05	2.23682e-04
2015/03/08	18:54:11	ok	ok	462.8500	66.388	0.031992	21.47	58.852	11.053	30449228.437632	14	462.9744	9.23756e-05	2.35024e-04
2015/03/08	18:59:11	ok	ok	462.8540	66.354	0.031992	21.50	59.040	11.108	24057795.273401	14	462.8950	9.14110e-05	2.26135e-04
2015/03/08	19:04:11	--	ok	462.6700	66.285	0.031992	21.48	59.159	11.117	26673785.238590	14	462.7814	9.03836e-05	2.79758e-04
2015/03/08	19:04:25	ok	ok	462.9500	66.416	0.032009	21.43	59.152	11.084	27551309.547477	14	463.0707	9.22373e-05	2.30583e-04
2015/03/08	19:09:24	ok	ok	462.8860	66.409	0.032009	21.45	59.308	11.126	26314254.039080	14	463.0129	9.10843e-05	2.49261e-04
2015/03/08	19:14:24	--	ok	462.7960	66.371	0.032009	21.42	59.456	11.134	26864460.095736	14	462.8681	9.23468e-05	2.17349e-04
2015/03/08	19:14:37	ok	ok	462.9280	66.423	0.03202	21.41	59.362	11.110	30278839.458949	14	463.0732	9.26071e-05	2.36918e-04
2015/03/08	19:19:37	ok	ok	462.9680	66.412	0.03202	21.42	59.517	11.146	26997822.723468	14	462.9683	9.32900e-05	2.31766e-04
2015/03/08	19:24:37	--	ok	462.7960	66.386	0.03202	21.39	59.634	11.148	28833796.744052	14	462.8901	9.24094e-05	2.42634e-04
2015/03/08	19:24:51	ok	ok	462.9720	66.429	0.03203	21.40	59.544	11.138	35255528.926091	14	463.1578	9.06346e-05	2.57528e-04
2015/03/08	19:29:50	ok	ok	462.9680	66.419	0.03203	21.39	59.695	11.160	24353575.085505	14	462.9840	9.32876e-05	2.16018e-04
2015/03/08	19:34:50	ok	ok	462.8280	66.392	0.03203	21.35	59.750	11.144	25428382.252716	14	462.9332	9.19475e-05	2.38644e-04
2015/03/08	19:39:50	--	ok	462.7780	66.385	0.03203	21.38	59.846	11.181	28955839.504834	14	462.8382	9.30399e-05	2.26630e-04
2015/03/08	19:40:03	ok	ok	462.9200	66.427	0.032042	21.40	59.758	11.178	27622694.969688	14	463.0145	9.52166e-05	3.35450e-04
2015/03/08	19:45:02	ok	ok	462.9260	66.420	0.032042	21.35	59.902	11.172	26353306.313205	14	463.0417	9.03802e-05	2.62539e-04
2015/03/08	19:50:02	--	ok	462.7720	66.400	0.032042	21.30	60.016	11.161	29010593.961589	14	462.9523	9.02306e-05	2.97373e-04
2015/03/08	19:50:15	ok	ok	463.0540	66.434	0.032054	21.30	60.047	11.167	28055249.424183	14	463.0538	9.55425e-05	3.27576e-04
2015/03/08	19:55:14	ok	ok	462.9760	66.431	0.032054	21.31	59.988	11.162	27022123.156444	15	463.1017	9.15508e-05	2.59334e-04
2015/03/08	20:00:14	ok	ok	462.9420	66.424	0.032054	21.26	60.193	11.168	28926579.652548	14	462.9977	9.22403e-05	2.10520e-04
2015/03/08	20:05:14	ok	ok	462.8100	66.411	0.032054	21.21	60.215	11.140	31708971.469624	14	462.9247	9.18450e-05	2.19693e-04
2015/03/08	20:10:14	--	ok	462.7440	66.397	0.032054	21.14	60.296	11.110	27326734.929578	14	462.8346	9.18511e-05	2.21180e-04
2015/03/08	20:10:27	ok	ok	462.9740	66.434	0.032067	21.19	60.212	11.127	31064935.881519	14	463.1292	9.23035e-05	2.24866e-04
2015/03/08	20:15:26	ok	ok	462.9140	66.424	0.032067	21.10	60.380	11.100	26168358.223727	14	463.0377	9.24036e-05	2.04975e-04
2015/03/08	20:20:26	ok	ok	462.8700	66.419	0.032067	21.08	60.316	11.075	24636030.639121	14	462.9629	9.16796e-05	2.04935e-04
2015/03/08	20:25:26	--	ok	462.7840	66.409	0.032067	21.02	60.398	11.052	32038445.313293	14	462.8677	9.31495e-05	2.30542e-04
2015/03/08	20:25:39	ok	ok	462.9980	66.437	0.032078	21.08	60.316	11.075	30769165.005886	14	463.1606	9.15510e-05	2.56252e-04
2015/03/08	20:30:39	ok	ok	463.0020	66.428	0.032078	21.00	60.425	11.044	26369211.200414	14	463.0244	9.27752e-05	2.16735e-04
2015/03/08	20:35:39	ok	ok	462.8280	66.422	0.032078	20.95	60.448	11.016	24623123.819443	14	462.9353	9.40881e-05	2.58716e-04
2015/03/08	20:40:39	ok	ok	462.8240	66.414	0.032078	20.92	60.504	11.007	27148998.429443	14	462.8570	9.46189e-05	2.85472e-04
2015/03/08	20:45:39	--	ok	462.7480	66.402	0.032078	20.84	60.521	10.959	27114456.636560	14	462.8148	9.31369e-05	2.23001e-04
2015/03/08	20:45:52	ok	ok	462.9120	66.431	0.032091	20.82	60.640	10.968	30367718.644542	14	463.0042	9.49672e-05	3.11490e-04
2015/03/08	20:50:52	ok	ok	462.9700	66.432	0.032091	20.80	60.636	10.954	25525565.947684	14	463.0636	9.13667e-05	2.16456e-04
2015/03/08	20:55:52	ok	ok	462.9260	66.423	0.032091	20.78	60.603	10.936	27135760.307869	14	462.9538	9.32432e-05	2.20399e-04
2015/03/08	21:00:52	ok	ok	462.8260	66.415	0.032091	20.74	60.627	10.915	31478741.338930	14	462.9201	9.24211e-05	2.00323e-04
2015/03/08	21:05:52	--	ok	462.7360	66.408	0.032091	20.66	60.705	10.878	28657884.262736	14	462.8370	9.21322e-05	2.06660e-04
2015/03/08	21:06:06	ok	ok	462.9980	66.446	0.032105	20.68	60.617	10.875	32533912.826722	14	463.1697	9.12071e-05	2.48984e-04
2015/03/08	21:11:05	ok	ok	462.9980	66.438	0.032105	20.66	60.644	10.867	29994199.002746	14	463.0475	9.37564e-05	2.36513e-04
2015/03/08	21:16:05	ok	ok	462.8900	66.426	0.032105	20.57	60.782	10.835	25753197.463092	14	463.0498	8.99893e-05	2.80297e-04
2015/03/08	21:21:05	ok	ok	462.8620	66.421	0.032105	20.55	60.718	10.811	31152255.634416	14	462.8965	9.45400e-05	2.95480e-04
2015/03/08	21:26:05	ok	ok	462.8100	66.413	0.032105	20.50	60.831	10.799	28166799.382904	14	462.9916	8.88399e-05	4.01452e-04
2015/03/08	21:31:05	--	ok	462.7300	66.406	0.032105	20.45	60.823	10.767	31517658.963252	14	462.8635	9.12225e-05	2.39922e-04
2015/03/08	21:31:19	ok	ok	462.9800	66.454	0.032119	20.47	60.765	10.769	30881399.324368	14	463.0853	9.55823e-05	3.12960e-04
2015/03/08	21:36:18	ok	ok	463.0000	66.449	0.032119	20.45	60.823	10.767	28291846.613447	14	463.0237	9.52686e-05	2.95990e-04
2015/03/08	21:41:18	ok	ok	462.9600	66.432	0.032119	20.35	60.898	10.717	26674591.105280	14	463.0120	9.27210e-05	1.96200e-04
2015/03/08	21:46:18	ok	ok	462.8920	66.420	0.032119	20.28	60.917	10.677	25000388.961995	14	462.9649	9.25841e-05	2.15860e-04
2015/03/08	21:51:18	--	ok	462.7780	66.413	0.032119	20.19	60.963	10.629	33002374.527965	14	462.8970	9.26824e-05	2.13875e-04
2015/03/08	21:51:32	ok	ok	463.0240	66.471	0.03213	20.30	60.829	10.674	36458229.429172	14	463.0994	9.61099e-05	3.50579e-04
2015/03/08	21:56:31	ok	ok	463.0020	66.453	0.03213	20.21	60.905	10.631	32749100.344098	14	463.1776	9.03430e-05	3.49060e-04
2015/03/08	22:01:31	ok	ok	462.9500	66.440	0.03213	20.18	60.931	10.617	31506332.502317	14	463.0686	9.25453e-05	2.25607e-04
2015/03/08	22:06:31	ok	ok	462.8780	66.426	0.03213	20.10	60.948	10.571	31448307.430661	14	462.9900	9.32724e-05	2.35168e-04
2015/03/08	22:11:31	ok	ok	462.8320	66.417	0.03213	20.11	61.041	10.593	31390519.503405	14	462.9830	9.19871e-05	2.18623e-04
2015/03/08	22:16:31	--	ok	462.7860	66.409	0.03213	20.03	61.058	10.547	31052480.370975	14	462.7186	9.92323e-05	5.00546e-04
2015/03/08	22:16:44	ok	ok	462.9440	66.454	0.032141	20.04	61.059	10.553	34495864.159675	14	463.0516	9.63444e-05	3.12621e-04
2015/03/08	22:21:44	ok	ok	462.9100	66.445	0.032141	19.96	61.046	10.502	34472762.992666	14	463.0891	9.27271e-05	2.12313e-04
2015/03/08	22:26:44	ok	ok	462.9100	66.441	0.032141	19.93	61.163	10.503	31499896.409795	14	463.0898	9.03828e-05	3.38026e-04
2015/03/08	22:31:44	ok	ok	462.8780	66.427	0.032141	19.84	61.148	10.445	32180161.400875	14	462.9056	9.63840e-05	2.83407e-04
2015/03/08	22:36:44	ok	ok	462.8100	66.413	0.032141	19.80	61.141	10.420	29874090.614202	14	462.8728	9.51089e-05	2.41943e-04
2015/03/08	22:41:44	--	ok	462.7520	66.406	0.032141	19.75	61.224	10.403	29690187.633544	14	462.8406	9.34211e-05	1.98733e-04
2015/03/08	22:41:57	ok	ok	462.9880	66.484	0.032154	19.74	61.162	10.387	26880078.604062	14	463.0884	9.62396e-05	2.88590e-04
2015/03/08	22:46:57	ok	ok	462.9820	66.468	0.032154	19.70	61.246	10.377	31986340.244972	14	463.1217	9.21475e-05	2.32416e-04
2015/03/08	22:51:57	ok	ok	462.9300	66.462	0.032154	19.65	61.268	10.350	28812710.782161	14	463.0457	9.32989e-05	1.76910e-04
2015/03/08	22:56:57	ok	ok	462.8800	66.439	0.032154	19.60	61.230	10.313	31512913.089350	14	463.0020	9.32286e-05	1.74160e-04
2015/03/08	23:01:57	ok	ok	462.8320	66.420	0.032154	19.51	61.276	10.267	32421495.406146	14	462.9645	9.22196e-05	2.22659e-04
2015/03/08	23:06:57	--	ok	462.7740	66.420	0.032154	19.48	61.331	10.258	32185813.110909	14	462.8991	9.39274e-05	1.90609e-04
2015/03/08	23:07:10	ok	ok	462.9380	66.473	0.032165	19.42	61.321	10.220	33849031.616277	14	463.0087	9.64443e-05	3.38992e-04
2015/03/08	23:12:10	ok	ok	462.9760	66.486	0.032165	19.41	61.320	10.214	31617428.453150	14	463.1148	9.26830e-05	1.95945e-04
2015/03/08	23:17:10	ok	ok	462.9460	66.467	0.032165	19.36	61.402	10.198	28444067.830465	14	463.0595	9.30301e-05	2.28609e-04
2015/03/08	23:22:10	ok	ok	462.8900	66.452	0.032165	19.30	61.422	10.165	28795885.562145	14	463.0148	9.23838e-05	1.70095e-04
2015/03/08	23:27:10	ok	ok	462.8500	66.443	0.032165	19.28	61.419	10.153	28933097.420222	14	463.0094	9.09661e-05	2.73726e-04
2015/03/08	23:32:10	ok	ok	462.8420	66.426	0.032165	19.24	61.382	10.123	24465678.808821	14	462.9284	9.32088e-05	1.60836e-04
2015/03/08	23:37:10	--	ok	462.7280	66.414	0.032165	19.16	61.460	10.088	26164521.961225	14	462.7970	9.60692e-05	2.87181e-04
2015/03/08	23:37:23	ok	ok	463.0440	66.538	0.032179	19.16	61.369	10.073	35038124.522548	14	463.1206	9.62089e-05	2.94514e-04
2015/03/08	23:42:23	ok	ok	463.0180	66.537	0.032179	19.12	61.453	10.063	35041848.247849	13	463.1223	9.44441e-05	1.94940e-04
2015/03/08	23:47:23	ok	ok	462.9480	66.509	0.032179	19.06	61.473	10.031	33816998.530944	14	463.0164	9.64387e-05	2.90874e-04
2015/03/08	23:52:23	ok	ok	462.9260	66.495	0.032179	19.02	61.527	10.016	32912872.151147	14	463.0711	9.35122e-05	1.79430e-04
2015/03/08	23:57:23	ok	ok	462.8820	66.468	0.032179	18.90	61.598	9.957	31179784.342488	14	463.0038	9.35899e-05	1.77576e-04
2015/03/09	00:02:23	ok	ok	462.8460	66.458	0.032179	18.88	61.564	9.940	30278824.424106	14	462.9596	9.44326e-05	1.71012e-04
2015/03/09	00:07:23	--	ok	462.7740	66.436	0.032179	18.82	61.585	9.908	30903766.188038	14	462.9639	9.19270e-05	3.01739e-04
2015/03/09	00:07:36	ok	ok	462.9640	66.539	0.03219	18.78	61.578	9.883	34052917.412325	14	463.0502	9.70535e-05	3.09311e-04
2015/03/09	00:12:35	ok	ok	462.9280	66.533	0.03219	18.74	61.632	9.869	30656772.040827	14	463.0202	9.76511e-05	3.03276e-04
2015/03/09	00:17:35	ok	ok	462.9120	66.513	0.03219	18.70	61.625	9.844	30128686.857333	14	463.0487	9.48790e-05	1.98173e-04
2015/03/09	00:22:35	ok	ok	462.8740	66.503	0.03219	18.64	61.645	9.813	29270715.239265	14	462.9480	9.68701e-05	3.12432e-04
2015/03/09	00:27:35	ok	ok	462.8620	66.486	0.03219	18.61	61.670	9.799	28860000.947570	13	462.9615	9.46555e-05	1.83508e-04
2015/03/09	00:32:35	ok	ok	462.8300	66.479	0.03219	18.56	61.632	9.764	32965429.098691	14	462.8707	9.71404e-05	2.67329e-04
2015/03/09	00:37:35	--	ok	462.7700	66.448	0.03219	18.46	61.706	9.718	30957511.669190	14	462.9134	9.20513e-05	2.41852e-04
2015/03/09	00:37:48	ok	ok	462.9600	66.576	0.032202	18.52	61.566	9.731	30683082.472076	14	463.0781	9.65841e-05	3.27090e-04
2015/03/09	00:42:48	ok	ok	463.0260	66.579	0.032202	18.46	61.676	9.714	25193484.118005	14	463.1157	9.40506e-05	2.47760e-04
2015/03/09	00:47:48	ok	ok	462.9160	66.534	0.032202	18.33	61.715	9.645	26616752.666101	14	463.0156	9.47073e-05	2.82838e-04
2015/03/09	00:52:48	ok	ok	462.8840	66.523	0.032202	18.28	61.796	9.629	23451828.427673	14	462.9613	9.60147e-05	3.15040e-04
2015/03/09	00:57:48	ok	ok	462.8480	66.505	0.032202	18.25	61.701	9.598	29501588.790824	15	462.9231	9.70235e-05	3.40783e-04
2015/03/09	01:02:48	ok	ok	462.8060	66.494	0.032202	18.20	61.753	9.577	26166055.402671	14	462.9339	9.31642e-05	2.44663e-04
2015/03/09	01:07:48	--	ok	462.7640	66.468	0.032202	18.17	61.718	9.555	29021865.032456	14	462.9143	9.35789e-05	2.56458e-04
2015/03/09	01:08:01	ok	ok	463.0140	66.590	0.032214	18.20	61.603	9.554	29072259.467415	14	463.1250	9.63607e-05	3.02601e-04
2015/03/09	01:13:01	ok	ok	463.0160	66.581	0.032214	18.09	61.735	9.512	38088032.793223	14	463.1792	9.18374e-05	3.19537e-04
2015/03/09	01:18:01	ok	ok	462.9440	66.568	0.032214	18.00	61.840	9.478	34601367.816588	14	463.0760	9.40447e-05	2.89945e-04
2015/03/09	01:23:01	ok	ok	462.9600	66.566	0.032214	18.04	61.697	9.478	25092581.145254	14	463.0454	9.42984e-05	2.82917e-04
2015/03/09	01:28:01	ok	ok	462.8780	66.543	0.032214	17.95	61.772	9.439	29407652.172589	14	463.0946	8.97231e-05	4.31081e-04
2015/03/09	01:33:01	ok	ok	462.8680	66.520	0.032214	17.91	61.795	9.420	34289235.234111	13	463.0070	9.32148e-05	2.89620e-04
2015/03/09	01:38:01	ok	ok	462.8360	66.509	0.032214	17.84	61.814	9.384	32218269.363321	14	462.9520	9.38625e-05	2.72707e-04
2015/03/09	01:43:01	ok	ok	462.9760	66.549	0.032214	18.31	61.141	9.544	25144069.571250	14	463.1388	9.12227e-05	3.36262e-04
2015/03/09	01:48:01	ok	ok	463.0100	66.581	0.032214	18.71	60.814	9.721	27429199.896384	14	463.2480	9.20296e-05	3.14848e-04
2015/03/09	01:53:01	ok	ok	463.0620	66.586	0.032214	18.98	60.526	9.830	20508624.306796	14	463.2233	9.57430e-05	2.10997e-04
2015/03/09	01:58:01	ok	ok	463.0360	66.595	0.032214	19.16	60.343	9.905	30552324.745897	14	463.2894	9.46331e-05	2.12193e-04
2015/03/09	02:03:01	ok	ok	463.0980	66.611	0.032214	19.32	60.157	9.967	25714683.915780	14	463.3215	9.31871e-05	2.18612e-04
2015/03/09	02:08:01	ok	ok	463.1020	66.613	0.032214	19.40	60.109	10.006	26120816.129539	15	463.3587	9.41867e-05	2.70847e-04
2015/03/09	02:13:01	ok	ok	463.1780	66.613	0.032214	19.49	60.063	10.052	28368051.343897	15	463.2972	9.66877e-05	2.82458e-04
2015/03/09	02:18:01	ok	ok	463.0860	66.622	0.032214	19.54	59.919	10.057	29520724.607590	14	463.3568	9.35153e-05	2.41274e-04
2015/03/09	02:23:01	ok	ok	463.1440	66.624	0.032214	19.62	59.841	10.091	26076636.388948	14	463.3311	9.51685e-05	2.17661e-04
2015/03/09	02:28:01	ok	ok	463.1060	66.621	0.032214	19.64	59.814	10.099	26018431.817652	14	463.2995	9.48317e-05	2.22153e-04
2015/03/09	02:33:01	ok	ok	463.1500	66.621	0.032214	19.69	59.822	10.129	22859632.509113	14	463.2996	9.54097e-05	2.21073e-04
2015/03/09	02:38:01	ok	ok	463.1380	66.618	0.032214	19.68	59.760	10.113	30318808.970567	14	463.3218	9.36693e-05	2.05746e-04
2015/03/09	02:43:01	ok	ok	463.0940	66.613	0.032214	19.69	59.670	10.104	26711701.140682	14	463.3147	9.39208e-05	2.27728e-04
2015/03/09	02:48:01	ok	ok	463.0300	66.609	0.032214	19.74	59.617	10.124	26368055.274724	14	463.2806	9.51998e-05	2.25277e-04
2015/03/09	02:53:01	ok	ok	463.1060	66.600	0.032214	19.72	59.644	10.117	31525437.516672	14	463.1834	9.80435e-05	3.86082e-04
2015/03/09	02:58:01	ok	ok	463.0400	66.599	0.032214	19.72	59.584	10.107	25232414.861151	14	463.2540	9.42797e-05	2.18825e-04
2015/03/09	03:03:01	ok	ok	463.0480	66.600	0.032214	19.72	59.553	10.102	22644424.691558	14	463.2110	9.57881e-05	2.14270e-04
2015/03/09	03:08:01	ok	ok	463.0320	66.588	0.032214	19.72	59.493	10.091	28842567.402495	14	463.2544	9.32101e-05	2.05470e-04
2015/03/09	03:13:01	ok	ok	462.9440	66.572	0.032214	19.68	59.547	10.077	25851591.930233	14	463.1992	9.36183e-05	2.38037e-04
2015/03/09	03:18:01	ok	ok	462.9760	66.579	0.032214	19.70	59.429	10.069	25550473.442516	14	463.2474	9.15633e-05	3.27248e-04
2015/03/09	03:23:01	ok	ok	462.9500	66.556	0.032214	19.71	59.430	10.075	26260213.664417	14	463.1640	9.34552e-05	2.32165e-04
2015/03/09	03:28:01	ok	ok	462.9460	66.550	0.032214	19.68	59.365	10.046	24626515.729918	14	463.1529	9.33636e-05	2.04487e-04
2015/03/09	03:33:01	ok	ok	462.8700	66.542	0.032214	19.68	59.395	10.051	23204853.039193	14	463.1159	9.51540e-05	2.30366e-04
2015/03/09	03:38:01	ok	ok	462.8720	66.537	0.032214	19.64	59.328	10.016	27532074.801769	14	463.1124	9.36538e-05	2.31966e-04
2015/03/09	03:43:01	ok	ok	462.8600	66.526	0.032214	19.61	59.384	10.008	28837502.527022	14	463.0755	9.37665e-05	2.10343e-04
2015/03/09	03:48:01	ok	ok	462.8160	66.530	0.032214	19.61	59.293	9.993	24000594.498255	14	463.0574	9.43095e-05	2.28948e-04
2015/03/09	03:53:01	ok	ok	462.8320	66.525	0.032214	19.60	59.261	9.982	26271593.415083	14	463.0176	9.48842e-05	2.07103e-04
2015/03/09	03:58:01	--	ok	462.7740	66.492	0.032214	19.56	59.224	9.952	24354369.919373	14	462.9760	9.52492e-05	2.17623e-04
2015/03/09	03:58:14	ok	ok	462.9840	66.597	0.032226	19.54	59.191	9.935	34423156.752209	14	463.2663	9.34357e-05	2.46405e-04
2015/03/09	04:03:14	ok	ok	463.1340	66.607	0.032226	19.51	59.308	9.937	20773773.291253	14	463.1692	9.62462e-05	2.67124e-04
2015/03/09	04:08:14	ok	ok	462.9500	66.590	0.032226	19.50	59.245	9.921	26561275.773170	14	463.2073	9.40584e-05	2.28871e-04
2015/03/09	04:13:14	ok	ok	462.9360	66.584	0.032226	19.45	59.268	9.895	24469036.649389	14	463.1532	9.48214e-05	2.19648e-04
2015/03/09	04:18:14	ok	ok	462.9300	66.597	0.032226	19.47	59.180	9.892	27262845.631416	14	463.1538	9.38169e-05	2.24314e-04
2015/03/09	04:23:14	ok	ok	462.9200	66.564	0.032226	19.38	59.287	9.858	29186027.778853	14	463.1438	9.39535e-05	2.26014e-04
2015/03/09	04:28:14	ok	ok	462.8840	66.558	0.032226	19.36	59.254	9.841	25188909.622682	14	463.1230	9.32897e-05	2.52290e-04
2015/03/09	04:33:14	ok	ok	462.8560	66.545	0.032226	19.33	59.188	9.813	29537125.322669	14	463.0550	9.52898e-05	2.13512e-04
2015/03/09	04:38:14	ok	ok	462.8180	66.531	0.032226	19.27	59.209	9.782	29340846.591076	14	463.0303	9.48576e-05	2.18562e-04
2015/03/09	04:43:14	ok	ok	462.8260	66.519	0.032226	19.29	59.182	9.789	27482906.924154	13	463.0151	9.48831e-05	2.09347e-04
2015/03/09	04:48:14	--	ok	462.7640	66.506	0.032226	19.22	59.201	9.752	25814037.777940	14	462.9911	9.46211e-05	2.19567e-04
2015/03/09	04:48:27	ok	ok	463.0440	66.632	0.032238	19.34	59.038	9.793	28635603.245955	14	463.2819	9.58748e-05	2.14324e-04
2015/03/09	04:53:27	ok	ok	463.0000	66.618	0.032238	19.20	59.198	9.740	23990674.097825	14	463.1994	9.56637e-05	2.11408e-04
2015/03/09	04:58:27	ok	ok	462.9980	66.612	0.032238	19.18	59.165	9.723	23110273.087948	14	463.1937	9.53155e-05	1.97347e-04
2015/03/09	05:03:27	ok	ok	462.9720	66.606	0.032238	19.15	59.160	9.705	25355646.350106	15	463.1935	9.55299e-05	2.40132e-04
2015/03/09	05:08:27	ok	ok	462.9100	66.594	0.032238	19.14	59.158	9.699	24039200.768573	14	463.1250	9.52095e-05	2.14102e-04
2015/03/09	05:13:27	ok	ok	462.9840	66.581	0.032238	19.08	59.149	9.663	22837294.329714	14	463.1364	9.45349e-05	1.80015e-04
2015/03/09	05:18:27	ok	ok	462.8560	66.594	0.032238	19.06	59.085	9.641	19240817.818205	14	463.0927	9.53661e-05	2.17385e-04
2015/03/09	05:23:27	ok	ok	462.9020	66.571	0.032238	19.04	59.143	9.639	22173484.112016	14	463.0494	9.58083e-05	2.12291e-04
2015/03/09	05:28:27	ok	ok	462.8140	66.540	0.032238	18.96	59.160	9.597	27810715.051179	14	463.0641	9.37640e-05	2.70568e-04
2015/03/09	05:33:27	ok	ok	462.8420	66.542	0.032238	18.93	59.095	9.569	26547636.414519	14	463.0413	9.44096e-05	2.05852e-04
2015/03/09	05:38:27	--	ok	462.7940	66.534	0.032238	18.96	59.069	9.582	30562688.228016	14	463.0150	9.50006e-05	2.08029e-04
2015/03/09	05:38:40	ok	ok	463.0060	66.623	0.032248	19.00	59.015	9.596	32587737.899520	14	463.2611	9.50696e-05	2.23467e-04
2015/03/09	05:43:40	ok	ok	463.0420	66.619	0.032248	18.96	59.039	9.577	25117034.590561	14	463.1811	9.63640e-05	2.45774e-04
2015/03/09	05:48:40	ok	ok	462.9520	66.607	0.032248	18.91	59.092	9.557	23865506.198315	15	463.2008	9.50303e-05	2.53211e-04
2015/03/09	05:53:40	ok	ok	462.9360	66.610	0.032248	18.87	59.055	9.529	28986400.131172	15	463.1926	9.52066e-05	2.61573e-04
2015/03/09	05:58:40	ok	ok	462.9480	66.603	0.032248	18.88	59.057	9.535	18674781.005326	14	463.1451	9.51597e-05	1.84321e-04
2015/03/09	06:03:40	ok	ok	462.9840	66.598	0.032248	18.84	59.050	9.511	26341550.325806	14	463.1126	9.57747e-05	2.13812e-04
2015/03/09	06:08:40	ok	ok	462.9140	66.591	0.032248	18.81	59.015	9.489	29006951.472414	14	463.1066	9.48562e-05	1.98375e-04
2015/03/09	06:13:40	ok	ok	462.8980	66.594	0.032248	18.85	58.961	9.503	26015778.216506	14	463.1254	9.41734e-05	2.15428e-04
2015/03/09	06:18:40	ok	ok	462.9320	66.577	0.032248	18.84	59.020	9.506	24600778.040730	13	463.0777	9.51740e-05	1.89031e-04
2015/03/09	06:23:40	ok	ok	462.8520	66.560	0.032248	18.82	58.987	9.490	26842232.469167	14	463.0763	9.44487e-05	2.40648e-04
2015/03/09	06:28:40	ok	ok	462.8340	66.561	0.032248	18.80	58.983	9.478	24527189.337163	14	463.0608	9.45846e-05	2.40242e-04
2015/03/09	06:33:40	ok	ok	462.8200	66.551	0.032248	18.77	58.979	9.461	25539675.509948	14	463.0642	9.36035e-05	2.67867e-04
2015/03/09	06:38:40	--	ok	462.7900	66.540	0.032248	18.70	58.937	9.415	26915698.493491	14	463.0126	9.48618e-05	2.03743e-04
2015/03/09	06:38:53	ok	ok	463.0580	66.624	0.032259	18.73	58.821	9.413	20377264.747821	14	463.1744	9.85089e-05	3.36846e-04
2015/03/09	06:43:53	ok	ok	462.8960	66.624	0.032259	18.68	59.025	9.418	21334331.141491	14	463.1699	9.54602e-05	2.86545e-04
2015/03/09	06:48:53	ok	ok	462.9180	66.614	0.032259	18.66	58.992	9.402	23580263.701491	14	463.1604	9.55115e-05	2.23549e-04
2015/03/09	06:53:53	ok	ok	462.9180	66.617	0.032259	18.68	58.965	9.408	22180098.648239	14	463.1671	9.56509e-05	2.22944e-04
2015/03/09	06:58:53	ok	ok	462.9480	66.603	0.032259	18.63	58.957	9.379	26561885.890063	14	463.2127	9.27659e-05	3.42048e-04
2015/03/09	07:03:53	ok	ok	462.9220	66.598	0.032259	18.67	58.933	9.398	25854699.113513	14	463.1392	9.34296e-05	2.53419e-04
2015/03/09	07:08:53	ok	ok	462.8720	66.593	0.032259	18.54	58.973	9.332	27277215.658088	14	463.1249	9.38896e-05	2.52444e-04
2015/03/09	07:13:53	ok	ok	462.8960	66.596	0.032259	18.61	58.832	9.348	26252432.405307	14	463.1547	9.33943e-05	2.82282e-04
2015/03/09	07:18:53	ok	ok	462.8360	66.582	0.032259	18.60	58.922	9.357	26820675.939040	14	463.1163	9.46100e-05	2.61028e-04
2015/03/09	07:23:53	ok	ok	462.9320	66.576	0.032259	18.57	58.887	9.335	21011498.682172	14	463.0564	9.60630e-05	2.09430e-04
2015/03/09	07:28:53	ok	ok	462.8560	66.564	0.032259	18.57	58.887	9.335	23095111.315041	14	463.0793	9.48959e-05	2.33092e-04
2015/03/09	07:33:53	ok	ok	462.8260	66.567	0.032259	18.55	58.914	9.328	23173531.174806	14	463.0232	9.65995e-05	2.26589e-04
2015/03/09	07:38:53	ok	ok	462.8060	66.552	0.032259	18.54	58.912	9.322	30161429.585391	14	463.0458	9.40845e-05	2.66377e-04
2015/03/09	07:43:53	ok	ok	462.8660	66.565	0.032259	18.55	58.823	9.314	26307365.368356	14	463.0346	9.47154e-05	2.14737e-04
2015/03/09	07:48:53	--	ok	462.7900	66.565	0.032259	18.55	58.884	9.323	23938549.690449	14	462.9729	9.55857e-05	2.80352e-04
2015/03/09	07:49:06	ok	ok	462.9860	66.635	0.032269	18.60	58.740	9.328	23356495.283558	14	463.1984	9.89230e-05	3.26457e-04
2015/03/09	07:54:06	ok	ok	462.9900	66.629	0.032269	18.58	58.858	9.336	22326554.252603	14	463.2258	9.41211e-05	2.66152e-04
2015/03/09	07:59:06	ok	ok	462.9520	66.625	0.032269	18.60	58.861	9.347	24647630.042001	14	463.2480	9.34263e-05	3.02452e-04
2015/03/09	08:04:06	ok	ok	462.9260	66.624	0.032269	18.59	58.829	9.337	19708097.489221	14	463.1798	9.51679e-05	3.40767e-04
2015/03/09	08:09:06	ok	ok	462.9320	66.624	0.032269	18.58	58.828	9.331	19552522.227118	14	463.1321	9.70302e-05	3.69016e-04
2015/03/09	08:14:06	ok	ok	462.9620	66.617	0.032269	18.60	58.831	9.343	22811457.571309	14	463.2104	9.51451e-05	2.30134e-04
2015/03/09	08:19:06	ok	ok	462.9160	66.618	0.032269	18.65	58.748	9.357	24231203.400458	14	463.1496	9.70921e-05	2.41475e-04
2015/03/09	08:24:06	ok	ok	462.9920	66.625	0.032269	18.69	58.754	9.380	26506338.177375	14	463.2195	9.33479e-05	2.72008e-04
2015/03/09	08:29:06	ok	ok	462.8780	66.609	0.032269	18.69	58.784	9.385	23925437.429698	14	463.2045	9.49435e-05	2.87820e-04
2015/03/09	08:34:06	ok	ok	462.9800	66.620	0.032269	18.73	58.730	9.398	22866668.776324	14	463.1669	9.68732e-05	2.63798e-04
2015/03/09	08:39:06	ok	ok	462.8880	66.617	0.032269	18.82	58.622	9.431	21410324.005668	14	463.1958	9.53006e-05	2.73606e-04
2015/03/09	08:44:06	ok	ok	462.8600	66.613	0.032269	18.82	58.683	9.441	21314918.880921	14	463.1813	9.61908e-05	2.64829e-04
2015/03/09	08:49:06	ok	ok	462.9720	66.613	0.032269	18.86	58.659	9.459	24256567.486356	14	463.2051	9.51381e-05	2.15471e-04
2015/03/09	08:54:06	ok	ok	462.8900	66.625	0.032269	18.96	58.614	9.508	20379006.307289	14	463.1845	9.67535e-05	2.57190e-04
2015/03/09	08:59:06	ok	ok	463.0180	66.624	0.032269	19.04	58.596	9.550	19338547.695185	14	463.1817	9.66974e-05	2.22814e-04
2015/03/09	09:04:06	ok	ok	462.8320	66.625	0.032269	19.06	58.629	9.567	18698801.024214	14	463.1699	9.70142e-05	2.72968e-04
2015/03/09	09:09:06	ok	ok	463.0440	66.626	0.032269	19.13	58.549	9.593	25339396.065677	14	463.2835	9.37233e-05	2.26562e-04
2015/03/09	09:14:06	ok	ok	462.9220	66.620	0.032269	19.16	58.554	9.611	20909586.239339	14	463.2080	9.64641e-05	2.44358e-04
2015/03/09	09:19:06	ok	ok	462.9800	66.620	0.032269	19.22	58.502	9.636	28731880.164582	14	463.2791	9.35351e-05	2.84299e-04
2015/03/09	09:24:06	ok	ok	462.8560	66.621	0.032269	19.26	58.569	9.670	18403238.642206	14	463.1849	9.71680e-05	2.65943e-04
2015/03/09	09:29:06	ok	ok	462.9520	66.621	0.032269	19.33	58.489	9.697	23584800.069615	14	463.1846	9.76220e-05	2.88153e-04
2015/03/09	09:34:06	ok	ok	462.9760	66.622	0.032269	19.44	58.445	9.752	23474277.412892	14	463.2453	9.52945e-05	2.24661e-04
2015/03/09	09:39:06	ok	ok	463.0040	66.629	0.032269	19.46	58.539	9.779	24014690.701852	15	463.2804	9.49206e-05	2.70392e-04
2015/03/09	09:44:06	ok	ok	462.9020	66.620	0.032269	19.58	58.467	9.836	19254887.488688	14	463.2263	9.71942e-05	2.94748e-04
2015/03/09	09:49:06	ok	ok	463.0180	66.625	0.032269	19.62	58.412	9.850	24659083.056069	14	463.2485	9.60173e-05	2.32486e-04
2015/03/09	09:54:06	ok	ok	462.9720	66.630	0.032269	19.70	58.455	9.904	20095897.993740	14	463.2971	9.47603e-05	2.66226e-04
2015/03/09	09:59:06	ok	ok	463.0180	66.625	0.032269	19.76	58.403	9.930	22808492.352102	14	463.3020	9.45757e-05	2.50816e-04
2015/03/09	10:04:06	ok	ok	463.0280	66.628	0.032269	19.86	58.358	9.980	24769505.763377	14	463.3258	9.38732e-05	2.51180e-04
2015/03/09	10:09:06	ok	ok	462.9940	66.634	0.032269	19.95	58.402	10.041	19900670.793051	14	463.3171	9.49572e-05	2.63901e-04
2015/03/09	10:14:06	ok	ok	462.9960	66.638	0.032269	19.98	58.376	10.054	19959559.983100	14	463.2888	9.61458e-05	2.64880e-04
2015/03/09	10:19:06	ok	ok	463.0740	66.633	0.032269	20.03	58.414	10.090	23913082.645419	14	463.3297	9.46044e-05	2.20012e-04
2015/03/09	10:24:06	ok	ok	463.0120	66.633	0.032269	20.11	58.335	10.123	20809245.492331	14	463.3161	9.64823e-05	2.59004e-04
2015/03/09	10:29:06	ok	ok	463.0840	66.634	0.032269	20.16	58.312	10.149	23330264.290936	14	463.2938	9.59756e-05	2.30993e-04
2015/03/09	10:34:06	ok	ok	463.0680	66.641	0.032269	20.27	58.360	10.223	21991903.411777	14	463.3587	9.41241e-05	2.62314e-04
2015/03/09	10:39:06	ok	ok	463.1280	66.632	0.032269	20.32	58.337	10.249	26455703.824969	14	463.3423	9.52375e-05	2.18533e-04
2015/03/09	10:44:06	ok	ok	463.0580	66.640	0.032269	20.44	58.386	10.329	25126687.001860	14	463.2877	9.68525e-05	2.89000e-04
2015/03/09	10:49:06	ok	ok	463.0900	66.650	0.032269	20.56	58.344	10.394	23150594.324253	14	463.3846	9.33451e-05	2.84405e-04
2015/03/09	10:54:06	ok	ok	463.1660	66.653	0.032269	20.64	58.295	10.434	27122252.277690	14	463.3910	9.42912e-05	2.37614e-04
2015/03/09	10:59:06	ok	ok	463.1960	66.651	0.032269	20.70	58.243	10.461	27420255.143381	14	463.4473	9.29950e-05	2.31901e-04
2015/03/09	11:04:06	ok	ok	463.1000	66.653	0.032269	20.82	58.261	10.538	21705693.085105	14	463.3942	9.46039e-05	2.73634e-04
2015/03/09	11:09:06	ok	ok	463.0860	66.652	0.032269	20.90	58.243	10.583	20519129.339722	14	463.3893	9.50916e-05	2.75042e-04
2015/03/09	11:14:06	ok	ok	463.1440	66.651	0.032269	20.94	58.310	10.620	22614418.933261	14	463.3962	9.53666e-05	2.64929e-04
2015/03/09	11:19:06	--	ok	463.2220	66.658	0.032269	21.10	58.304	10.718	28339603.233479	14	463.4407	9.39845e-05	2.43143e-04
2015/03/09	11:19:19	ok	ok	462.9720	66.564	0.032258	21.12	58.216	10.714	33746867.253264	14	463.2573	9.23411e-05	2.84588e-04
2015/03/09	11:24:19	ok	ok	462.9520	66.555	0.032258	21.17	58.254	10.752	27265810.521357	14	463.2238	9.42928e-05	2.68853e-04
2015/03/09	11:29:19	--	ok	463.2860	66.574	0.032258	21.28	58.210	10.813	19063297.833025	14	463.2772	9.28909e-05	2.18612e-04
2015/03/09	11:29:32	--	ok	462.6820	66.437	0.032243	21.32	58.093	10.816	30016213.848787	14	462.9545	9.27315e-05	2.92049e-04
2015/03/09	11:29:45	ok	ok	462.9640	66.514	0.03226	21.24	58.050	10.758	32842075.632380	14	463.2115	9.36803e-05	2.78562e-04
2015/03/09	11:34:45	ok	ok	463.1040	66.586	0.03226	21.37	58.193	10.866	28485037.258441	14	463.3395	9.20159e-05	2.69046e-04
2015/03/09	11:39:45	ok	ok	463.0740	66.584	0.03226	21.47	58.177	10.926	22966426.345307	14	463.2946	9.38317e-05	2.51748e-04
2015/03/09	11:44:45	ok	ok	463.1180	66.596	0.03226	21.57	58.254	11.004	30261410.890693	14	463.3389	9.31276e-05	2.52219e-04
2015/03/09	11:49:45	ok	ok	463.0940	66.589	0.03226	21.68	58.179	11.060	25239370.883398	14	463.3081	9.48594e-05	2.71831e-04
2015/03/09	11:54:45	ok	ok	463.1500	66.601	0.03226	21.79	58.104	11.116	27955303.682529	14	463.3683	9.31441e-05	2.62726e-04
2015/03/09	11:59:45	ok	ok	463.1940	66.592	0.03226	21.90	58.121	11.190	23346781.485766	14	463.3601	9.35549e-05	2.57447e-04
2015/03/09	12:04:45	ok	ok	463.1420	66.590	0.03226	21.96	58.130	11.230	26096560.511241	14	463.3192	9.52640e-05	2.90345e-04
2015/03/09	12:09:45	ok	ok	463.1440	66.591	0.03226	22.08	58.087	11.300	24159248.952112	14	463.3653	9.33675e-05	2.89830e-04
2015/03/09	12:14:45	ok	ok	462.9480	66.516	0.03226	21.50	58.979	11.096	30530901.768547	14	463.1947	9.10513e-05	3.22366e-04
2015/03/09	12:19:45	ok	ok	462.9680	66.491	0.03226	21.24	59.244	10.980	26933746.953761	14	463.0611	9.25309e-05	2.28558e-04
2015/03/09	12:24:45	ok	ok	462.8580	66.472	0.03226	21.07	59.462	10.912	29289777.388284	14	463.0774	8.90908e-05	4.14629e-04
2015/03/09	12:29:45	ok	ok	462.8240	66.453	0.03226	20.96	59.597	10.867	30774309.802562	14	462.9774	9.10227e-05	2.69070e-04
2015/03/09	12:34:45	ok	ok	462.8140	66.440	0.03226	20.90	59.709	10.850	28999561.351648	14	462.8937	9.35503e-05	2.08919e-04
2015/03/09	12:39:45	--	ok	462.7120	66.427	0.03226	20.82	59.879	10.830	28692612.651018	14	462.8388	9.30396e-05	2.17724e-04
2015/03/09	12:39:58	ok	ok	463.0760	66.542	0.032275	20.81	59.817	10.813	24841169.113780	14	463.1545	9.28161e-05	2.02947e-04
2015/03/09	12:44:58	ok	ok	462.9760	66.530	0.032275	20.82	59.849	10.825	25820356.661919	14	463.1218	9.31760e-05	2.24861e-04
2015/03/09	12:49:58	ok	ok	462.9720	66.512	0.032275	20.74	59.988	10.800	26496008.303688	14	463.0982	9.16637e-05	2.34817e-04
2015/03/09	12:54:58	ok	ok	462.9300	66.500	0.032275	20.71	60.075	10.796	26594715.144056	14	463.0468	9.32493e-05	2.15208e-04
2015/03/09	12:59:58	ok	ok	462.9600	66.487	0.032275	20.71	60.075	10.796	25389876.794661	14	463.0064	9.31381e-05	2.03431e-04
2015/03/09	13:04:58	ok	ok	462.8360	66.462	0.032275	20.65	60.217	10.784	28827451.688627	14	462.9595	9.36190e-05	2.21326e-04
2015/03/09	13:09:58	ok	ok	462.8360	66.455	0.032275	20.64	60.277	10.789	25860494.456063	14	462.9553	9.29625e-05	2.03511e-04
2015/03/09	13:14:58	ok	ok	462.9040	66.441	0.032275	20.64	60.246	10.783	22452284.014442	14	462.9286	9.32846e-05	2.05831e-04
2015/03/09	13:19:58	ok	ok	462.8420	66.439	0.032275	20.64	60.337	10.800	23345827.628353	14	462.9118	9.27582e-05	2.16550e-04
2015/03/09	13:24:58	--	ok	462.7480	66.431	0.032275	20.63	60.366	10.798	26379941.558702	14	462.8698	9.33130e-05	2.20329e-04
2015/03/09	13:25:11	ok	ok	462.9300	66.530	0.032288	20.64	60.368	10.805	28271190.225992	14	463.1525	9.31954e-05	2.48841e-04
2015/03/09	13:30:11	ok	ok	462.9960	66.542	0.032288	20.70	60.347	10.839	24911732.464909	14	463.0772	9.57190e-05	3.07708e-04
2015/03/09	13:35:11	ok	ok	463.0340	66.523	0.032288	20.66	60.462	10.834	25356953.793214	14	463.1073	9.30084e-05	2.17595e-04
2015/03/09	13:40:11	ok	ok	463.0520	66.497	0.032288	20.62	60.547	10.824	23686069.339813	14	463.0866	9.30867e-05	2.15725e-04
2015/03/09	13:45:11	ok	ok	462.9540	66.493	0.032288	20.64	60.489	10.827	27192646.547088	14	463.0523	9.29110e-05	2.11401e-04
2015/03/09	13:50:11	ok	ok	462.9780	66.498	0.032288	20.64	60.550	10.838	27504449.623038	14	463.0414	9.20803e-05	2.21815e-04
2015/03/09	13:55:11	ok	ok	462.8920	66.481	0.032288	20.66	60.523	10.845	29469169.524547	14	463.0592	9.07496e-05	3.21837e-04
2015/03/09	14:00:11	ok	ok	462.8040	66.465	0.032288	20.60	60.604	10.822	28944614.115553	14	462.9655	9.31292e-05	2.17897e-04
2015/03/09	14:05:11	ok	ok	462.8100	66.453	0.032288	20.63	60.609	10.842	29189892.239972	14	462.8768	9.57706e-05	3.41546e-04
2015/03/09	14:10:11	ok	ok	462.8860	66.453	0.032288	20.65	60.612	10.855	26766981.098129	14	462.9190	9.32463e-05	2.14466e-04
2015/03/09	14:15:11	--	ok	462.7740	66.444	0.032288	20.60	60.635	10.827	25284244.659030	14	462.8892	9.38184e-05	2.18618e-04
2015/03/09	14:15:24	ok	ok	462.9400	66.535	0.032299	20.61	60.545	10.818	33364085.532183	14	463.1797	9.15345e-05	2.85480e-04
2015/03/09	14:20:24	ok	ok	463.0360	66.549	0.032299	20.60	60.665	10.833	28718209.930580	14	463.1513	9.29188e-05	2.20526e-04
2015/03/09	14:25:24	ok	ok	462.9640	66.524	0.032299	20.56	60.780	10.828	24285511.878176	14	463.0848	9.37778e-05	2.11666e-04
2015/03/09	14:30:24	ok	ok	463.0100	66.515	0.032299	20.57	60.751	10.829	25766017.360798	14	463.1073	9.23014e-05	1.94483e-04
2015/03/09	14:35:24	ok	ok	462.9640	66.503	0.032299	20.56	60.810	10.834	27124953.175063	14	463.0626	9.28000e-05	2.14868e-04
2015/03/09	14:40:24	ok	ok	462.9260	66.504	0.032299	20.60	60.847	10.865	31111038.358081	14	463.0167	9.42487e-05	3.75244e-04
2015/03/09	14:45:24	ok	ok	462.9140	66.488	0.032299	20.64	60.793	10.881	27162771.679632	14	463.0516	9.19108e-05	2.13659e-04
2015/03/09	14:50:24	ok	ok	462.8760	66.481	0.032299	20.67	60.828	10.906	19989225.974360	14	463.0187	9.31028e-05	2.21213e-04
2015/03/09	14:55:24	ok	ok	462.8720	66.479	0.032299	20.68	60.921	10.929	25745292.495315	14	463.0166	9.24353e-05	2.29706e-04
2015/03/09	15:00:24	ok	ok	462.8460	66.459	0.032299	20.65	60.885	10.904	22894233.226421	14	462.9738	9.34597e-05	2.40580e-04
2015/03/09	15:05:24	ok	ok	462.9300	66.480	0.032299	20.71	60.925	10.949	25331283.800245	14	462.9442	9.49922e-05	2.78759e-04
2015/03/09	15:10:24	ok	ok	462.8300	66.458	0.032299	20.69	60.922	10.936	27362671.682978	14	462.9775	9.16190e-05	2.74840e-04
2015/03/09	15:15:24	ok	ok	462.8980	66.447	0.032299	20.71	60.986	10.960	22202570.024321	14	462.9445	9.27634e-05	2.07792e-04
2015/03/09	15:20:24	--	ok	462.7920	66.441	0.032299	20.70	61.015	10.959	24855526.699364	14	462.9006	9.27322e-05	2.10825e-04
2015/03/09	15:20:37	ok	ok	462.9260	66.529	0.03231	20.72	60.927	10.956	32401495.531941	14	463.0921	9.53156e-05	2.81427e-04
2015/03/09	15:25:37	ok	ok	462.9400	66.525	0.03231	20.74	60.991	10.980	26351533.403072	14	463.1283	9.27172e-05	2.41117e-04
2015/03/09	15:30:37	ok	ok	462.8760	66.526	0.03231	20.80	60.970	11.015	27264635.526398	14	463.1204	9.25673e-05	2.74735e-04
2015/03/09	15:35:37	ok	ok	462.8660	66.510	0.03231	20.80	61.031	11.026	27776001.530733	14	463.0890	9.24834e-05	2.55431e-04
2015/03/09	15:40:37	ok	ok	462.8740	66.514	0.03231	20.81	61.063	11.038	26001613.828319	14	463.0880	9.23885e-05	2.54672e-04
2015/03/09	15:45:37	ok	ok	462.8960	66.500	0.03231	20.81	61.032	11.032	26445093.678970	14	463.0412	9.37070e-05	2.29683e-04
2015/03/09	15:50:37	ok	ok	462.8280	66.480	0.03231	20.78	61.149	11.034	31558799.659891	14	463.0197	9.29693e-05	2.33457e-04
2015/03/09	15:55:37	ok	ok	462.8140	66.485	0.03231	20.84	61.189	11.080	30547057.289294	14	463.0134	9.31424e-05	2.38700e-04
2015/03/09	16:00:37	--	ok	462.7800	66.471	0.03231	20.78	61.179	11.040	26788727.450196	14	462.8956	9.65833e-05	3.68918e-04
2015/03/09	16:00:50	ok	ok	463.0580	66.575	0.032321	20.75	61.114	11.009	27241899.608352	14	463.2114	9.38373e-05	2.30067e-04
2015/03/09	16:05:50	ok	ok	463.1280	66.584	0.032321	20.79	61.120	11.035	28268077.900662	14	463.1936	9.30429e-05	1.94789e-04
2015/03/09	16:10:50	ok	ok	463.0300	66.561	0.032321	20.81	61.184	11.060	34292847.934210	14	463.1929	9.21485e-05	2.37072e-04
2015/03/09	16:15:50	ok	ok	463.0220	66.563	0.032321	20.82	61.186	11.067	35680390.339295	13	463.1587	9.30086e-05	2.14645e-04
2015/03/09	16:20:50	ok	ok	462.9960	66.553	0.032321	20.78	61.210	11.045	30338853.066101	14	463.1457	9.32782e-05	2.09009e-04
2015/03/09	16:25:50	ok	ok	463.0000	66.540	0.032321	20.78	61.210	11.045	33129616.179053	14	463.1287	9.18995e-05	2.18419e-04
2015/03/09	16:30:50	ok	ok	462.9480	66.521	0.032321	20.75	61.235	11.030	28396451.711877	14	463.1071	9.23031e-05	2.34409e-04
2015/03/09	16:35:50	ok	ok	462.9600	66.510	0.032321	20.73	61.292	11.028	26337642.378239	14	463.0477	9.34687e-05	2.12342e-04
2015/03/09	16:40:50	ok	ok	462.8840	66.499	0.032321	20.72	61.321	11.027	34033177.370180	14	463.0497	9.32590e-05	2.14249e-04
2015/03/09	16:45:50	ok	ok	462.8660	66.489	0.032321	20.72	61.321	11.027	26527679.329941	14	463.0428	9.17285e-05	2.51676e-04
2015/03/09	16:50:50	ok	ok	462.8860	66.483	0.032321	20.71	61.289	11.015	30382398.665804	14	463.0434	9.12859e-05	2.48324e-04
2015/03/09	16:55:50	--	ok	462.7920	66.475	0.032321	20.69	61.286	11.001	29833057.612895	14	462.9633	9.40727e-05	2.26624e-04
2015/03/09	16:56:03	ok	ok	463.0400	66.567	0.032332	20.71	61.198	10.998	41703612.430813	14	463.1127	9.71869e-05	3.65716e-04
2015/03/09	17:01:03	ok	ok	463.0200	66.556	0.032332	20.62	61.365	10.971	35794629.605263	14	463.1928	9.22900e-05	2.46064e-04
2015/03/09	17:06:03	ok	ok	463.0040	66.565	0.032332	20.65	61.310	10.980	29303828.418220	14	463.0974	9.51954e-05	2.60881e-04
2015/03/09	17:11:03	ok	ok	462.9940	66.548	0.032332	20.58	61.419	10.955	27195414.570317	14	463.1159	9.27332e-05	2.34686e-04
2015/03/09	17:16:03	ok	ok	462.9700	66.541	0.032332	20.61	61.394	10.969	33634844.153739	14	463.1118	9.16896e-05	2.65858e-04
2015/03/09	17:21:03	ok	ok	462.9260	66.516	0.032332	20.60	61.423	10.968	30799299.306261	14	463.0078	9.46557e-05	2.40991e-04
2015/03/09	17:26:03	ok	ok	462.9020	66.512	0.032332	20.53	61.502	10.938	35841209.690250	14	463.0788	9.14751e-05	2.71326e-04
2015/03/09	17:31:03	ok	ok	462.8840	66.495	0.032332	20.53	61.441	10.927	31210157.574799	14	462.9861	9.36956e-05	2.07265e-04
2015/03/09	17:36:03	ok	ok	462.8380	66.484	0.032332	20.52	61.410	10.915	32235484.796661	14	462.9438	9.51904e-05	2.51083e-04
2015/03/09	17:41:03	ok	ok	462.8340	66.467	0.032332	20.50	61.467	10.912	30072190.346518	14	462.9331	9.43069e-05	2.24194e-04
2015/03/09	17:46:03	ok	ok	462.8120	66.469	0.032332	20.50	61.527	10.923	34162839.862932	14	462.9593	9.17630e-05	2.49573e-04
2015/03/09	17:51:03	--	ok	462.7960	66.455	0.032332	20.48	61.494	10.904	34140798.548320	14	462.9654	9.02106e-05	3.73911e-04
2015/03/09	17:51:16	ok	ok	462.9860	66.541	0.032342	20.48	61.403	10.888	36871834.367307	14	463.1271	9.37392e-05	2.09835e-04
2015/03/09	17:56:16	ok	ok	462.9860	66.531	0.032342	20.40	61.511	10.857	30378082.411990	14	463.0635	9.36978e-05	2.45366e-04
2015/03/09	18:01:16	ok	ok	462.9380	66.529	0.032342	20.39	61.600	10.866	33037908.971156	14	463.0461	9.29016e-05	2.21070e-04
2015/03/09	18:06:16	ok	ok	462.9060	66.516	0.032342	20.36	61.595	10.846	29977786.144598	14	463.0056	9.36717e-05	2.16911e-04
2015/03/09	18:11:16	ok	ok	462.9080	66.507	0.032342	20.36	61.565	10.841	31252398.069378	14	462.9944	9.34516e-05	1.97570e-04
2015/03/09	18:16:16	ok	ok	462.8540	66.498	0.032342	20.29	61.584	10.800	33173639.336707	14	462.9957	9.26216e-05	2.47606e-04
2015/03/09	18:21:16	ok	ok	462.8400	66.487	0.032342	20.30	61.676	10.823	39268407.038612	13	462.9355	9.33183e-05	2.29067e-04
2015/03/09	18:26:16	--	ok	462.7960	66.482	0.032342	20.30	61.646	10.817	34581019.737106	14	462.9627	9.24035e-05	2.44470e-04
2015/03/09	18:26:29	ok	ok	463.0200	66.565	0.032353	20.32	61.498	10.804	37445139.963453	14	463.1484	9.47349e-05	2.15769e-04
2015/03/09	18:31:28	ok	ok	463.0320	66.566	0.032353	20.24	61.727	10.794	36685628.242109	13	463.1154	9.51457e-05	1.84291e-04
2015/03/09	18:36:28	ok	ok	462.9480	66.554	0.032353	20.25	61.728	10.800	36074516.681367	14	463.1063	9.32933e-05	2.34809e-04
2015/03/09	18:41:28	ok	ok	462.9680	66.549	0.032353	20.28	61.643	10.804	33942941.642746	14	463.0953	9.30615e-05	2.21167e-04
2015/03/09	18:46:28	ok	ok	462.9740	66.543	0.032353	20.25	61.698	10.795	33403278.353570	14	463.0691	9.35830e-05	2.25764e-04
2015/03/09	18:51:28	ok	ok	462.8860	66.527	0.032353	20.21	61.722	10.774	34496247.005247	14	463.0606	9.22689e-05	2.66049e-04
2015/03/09	18:56:28	ok	ok	462.8860	66.522	0.032353	20.24	61.696	10.788	29319201.959210	14	462.9990	9.45497e-05	2.30809e-04
2015/03/09	19:01:28	ok	ok	462.8780	66.500	0.032353	20.20	61.720	10.767	34064751.518060	13	462.9666	9.70307e-05	2.44127e-04
2015/03/09	19:06:28	ok	ok	462.8280	66.498	0.032353	20.13	61.829	10.742	32406785.605899	14	462.9846	9.21519e-05	2.60290e-04
2015/03/09	19:11:28	ok	ok	462.8060	66.488	0.032353	20.16	61.744	10.746	29638964.706037	14	462.9437	9.35422e-05	2.22921e-04
2015/03/09	19:16:28	ok	ok	462.8000	66.482	0.032353	20.15	61.772	10.745	36797474.583119	14	462.9493	9.29611e-05	2.23111e-04
2015/03/09	19:21:28	--	ok	462.7680	66.470	0.032353	20.13	61.799	10.737	34182308.595769	14	462.9328	9.18211e-05	2.63535e-04
2015/03/09	19:21:41	ok	ok	462.9900	66.570	0.032365	20.08	61.851	10.715	29101043.936926	14	463.1161	9.41979e-05	2.17214e-04
2015/03/09	19:26:41	ok	ok	462.9980	66.574	0.032365	20.12	61.798	10.731	36254492.812262	14	463.1524	9.32265e-05	2.17988e-04
2015/03/09	19:31:41	ok	ok	462.9840	66.563	0.032365	20.08	61.791	10.704	36144045.289582	13	463.1189	9.38932e-05	1.81553e-04
2015/03/09	19:36:41	ok	ok	462.9140	66.557	0.032365	20.11	61.796	10.724	30595263.883065	14	463.0203	9.66564e-05	2.48536e-04
2015/03/09	19:41:41	ok	ok	462.9220	66.552	0.032365	20.08	61.821	10.710	33068823.890219	13	463.1021	9.29838e-05	2.45086e-04
2015/03/09	19:46:41	ok	ok	462.8720	66.540	0.032365	20.04	61.905	10.699	37898251.109279	14	463.0481	9.41154e-05	1.78482e-04
2015/03/09	19:51:41	ok	ok	462.8540	66.520	0.032365	20.03	61.934	10.698	31465316.698759	14	463.0126	9.21063e-05	2.55734e-04
2015/03/09	19:56:41	ok	ok	462.8640	66.512	0.032365	20.02	61.902	10.686	29886590.736270	13	462.9747	9.56561e-05	1.89609e-04
2015/03/09	20:01:41	ok	ok	462.8680	66.506	0.032365	20.03	61.873	10.687	33428526.709407	14	462.9869	9.36694e-05	1.91022e-04
2015/03/09	20:06:41	ok	ok	462.8200	66.500	0.032365	20.00	61.868	10.668	32314423.719028	13	462.9752	9.35110e-05	2.12243e-04
2015/03/09	20:11:41	--	ok	462.7820	66.486	0.032365	19.97	61.924	10.659	39339007.955082	14	462.9550	9.11358e-05	2.96111e-04
2015/03/09	20:11:54	ok	ok	463.0260	66.600	0.032376	20.02	61.781	10.665	42042030.177560	14	463.2344	9.27706e-05	2.69261e-04
2015/03/09	20:16:54	ok	ok	463.0360	66.601	0.032376	19.98	61.925	10.665	39346230.382520	14	463.0739	9.73847e-05	3.20563e-04
2015/03/09	20:21:54	ok	ok	463.0120	66.596	0.032376	19.97	61.894	10.654	38579560.134451	14	463.1767	9.31798e-05	2.09948e-04
2015/03/09	20:26:54	ok	ok	462.9860	66.583	0.032376	19.94	61.979	10.650	37385373.910679	13	463.1160	9.45096e-05	1.83274e-04
2015/03/09	20:31:54	ok	ok	462.9960	66.575	0.032376	19.98	61.805	10.644	33759754.476955	14	463.0879	9.43144e-05	1.84493e-04
2015/03/09	20:36:54	ok	ok	462.9420	66.542	0.032376	19.94	61.919	10.639	33901646.209740	14	463.0662	9.44092e-05	1.92365e-04
2015/03/09	20:41:54	ok	ok	462.9100	66.538	0.032376	19.91	61.944	10.625	36620088.921654	13	463.0652	9.35253e-05	2.01614e-04
2015/03/09	20:46:54	ok	ok	462.8760	66.537	0.032376	19.90	61.942	10.618	32647474.497966	13	463.0483	9.35163e-05	2.00374e-04
2015/03/09	20:51:54	ok	ok	462.8580	66.542	0.032376	19.91	62.004	10.635	34361033.934216	14	462.9509	9.71274e-05	2.71780e-04
2015/03/09	20:56:54	ok	ok	462.8600	66.521	0.032376	19.90	61.942	10.618	34574061.691999	14	462.9995	9.39184e-05	1.79260e-04
2015/03/09	21:01:54	ok	ok	462.8480	66.514	0.032376	19.88	62.030	10.621	35666473.883966	12	462.9813	9.44339e-05	1.95831e-04
2015/03/09	21:06:54	ok	ok	462.8300	66.514	0.032376	19.92	61.976	10.637	31772101.947070	14	462.9464	9.53169e-05	2.65619e-04
2015/03/09	21:11:54	--	ok	462.7940	66.501	0.032376	19.89	62.031	10.627	36657386.525949	13	462.9461	9.44819e-05	1.94066e-04
2015/03/09	21:12:07	ok	ok	463.0200	66.600	0.032386	19.92	61.916	10.626	37194766.264836	14	463.1769	9.41617e-05	1.76643e-04
2015/03/09	21:17:07	ok	ok	462.9840	66.600	0.032386	19.90	62.003	10.629	27623719.743065	14	463.1544	9.37572e-05	2.30527e-04
2015/03/09	21:22:07	ok	ok	463.0300	66.591	0.032386	19.88	61.939	10.605	27852347.207019	14	463.0679	9.70729e-05	2.74298e-04
2015/03/09	21:27:07	ok	ok	463.0060	66.572	0.032386	19.87	62.058	10.619	28909597.513314	14	463.0936	9.48564e-05	1.82294e-04
2015/03/09	21:32:07	ok	ok	462.9600	66.569	0.032386	19.87	61.998	10.609	37772904.703253	14	463.1621	9.11580e-05	3.53294e-04
2015/03/09	21:37:07	ok	ok	462.9960	66.573	0.032386	19.92	61.916	10.626	33259715.437694	14	463.0577	9.53997e-05	2.61888e-04
2015/03/09	21:42:07	ok	ok	462.9280	66.559	0.032386	19.91	61.974	10.630	30644578.535270	14	463.0846	9.37218e-05	2.14835e-04
2015/03/09	21:47:07	ok	ok	462.9360	66.542	0.032386	19.88	61.939	10.605	30200472.915947	13	463.0663	9.36724e-05	2.26636e-04
2015/03/09	21:52:07	ok	ok	462.9260	66.534	0.032386	19.89	61.971	10.617	29872387.273882	14	463.0063	9.52475e-05	1.92284e-04
2015/03/09	21:57:07	ok	ok	462.8640	66.545	0.032386	19.87	62.088	10.625	33177155.975787	13	463.0221	9.31357e-05	2.49925e-04
2015/03/09	22:02:07	ok	ok	462.8440	66.531	0.032386	19.82	62.080	10.592	36971888.111447	14	463.0183	9.26815e-05	2.31835e-04
2015/03/09	22:07:07	ok	ok	462.8360	66.513	0.032386	19.82	62.050	10.587	34656425.360158	14	462.9560	9.46312e-05	1.83822e-04
2015/03/09	22:12:07	ok	ok	462.8340	66.507	0.032386	19.83	61.991	10.583	34269324.431502	14	463.0144	9.16004e-05	2.71137e-04
2015/03/09	22:17:07	ok	ok	462.8180	66.505	0.032386	19.82	62.020	10.582	31642380.507422	13	462.9740	9.35164e-05	2.67781e-04
2015/03/09	22:22:07	ok	ok	462.8160	66.494	0.032386	19.85	62.025	10.601	33133939.804204	12	462.9214	9.41208e-05	1.84872e-04
2015/03/09	22:27:07	--	ok	462.7760	66.485	0.032386	19.84	62.053	10.600	37431337.562663	13	462.9013	9.46873e-05	1.86678e-04
2015/03/09	22:27:20	ok	ok	462.9940	66.587	0.032398	19.87	61.937	10.599	35462939.069139	14	463.1504	9.20649e-05	2.35896e-04
2015/03/09	22:32:20	ok	ok	463.0320	66.581	0.032398	19.88	62.060	10.626	29880404.240108	14	463.0964	9.54382e-05	2.37571e-04
2015/03/09	22:37:20	ok	ok	462.9920	66.589	0.032398	19.86	62.026	10.608	35580812.247245	14	463.1386	9.43207e-05	1.87056e-04
2015/03/09	22:42:20	ok	ok	462.9640	66.578	0.032398	19.86	62.056	10.613	34254468.073849	14	463.0953	9.45981e-05	1.84325e-04
2015/03/09	22:47:20	ok	ok	462.9260	66.575	0.032398	19.86	62.056	10.613	39640209.162141	14	463.0874	9.43711e-05	1.83469e-04
2015/03/09	22:52:20	ok	ok	462.9320	66.570	0.032398	19.86	62.117	10.623	34076287.649092	14	463.0540	9.44480e-05	1.77574e-04
2015/03/09	22:57:20	ok	ok	462.9140	66.569	0.032398	19.86	62.147	10.628	38617460.579901	14	463.0270	9.50088e-05	2.09238e-04
2015/03/09	23:02:20	ok	ok	462.8860	66.553	0.032398	19.88	62.060	10.626	37957666.350363	14	463.0665	9.29844e-05	2.49387e-04
2015/03/09	23:07:20	ok	ok	462.8660	66.534	0.032398	19.87	62.178	10.640	33182084.006916	14	462.9557	9.68581e-05	2.68943e-04
2015/03/09	23:12:20	ok	ok	462.8600	66.533	0.032398	19.84	62.023	10.595	33237209.025325	14	463.0177	9.38934e-05	1.98050e-04
2015/03/09	23:17:20	ok	ok	462.8400	66.518	0.032398	19.83	62.172	10.614	31988786.904400	13	462.9830	9.42304e-05	1.94109e-04
2015/03/09	23:22:20	ok	ok	462.8340	66.526	0.032398	19.84	62.113	10.610	31888971.361821	14	463.0313	9.26116e-05	2.69115e-04
2015/03/09	23:27:20	ok	ok	462.8520	66.510	0.032398	19.84	62.113	10.610	30747440.814264	14	462.9209	9.57380e-05	1.91427e-04
2015/03/09	23:32:20	ok	ok	462.8120	66.513	0.032398	19.87	62.058	10.619	35516385.167132	14	462.9296	9.45624e-05	1.89624e-04
2015/03/09	23:37:20	--	ok	462.7780	66.501	0.032398	19.82	62.110	10.597	35880225.613805	14	462.9145	9.53527e-05	1.76345e-04
2015/03/09	23:37:33	ok	ok	463.0060	66.605	0.032409	19.88	62.060	10.626	31676468.208048	14	463.1681	9.46952e-05	1.82757e-04
2015/03/09	23:42:33	ok	ok	463.0180	66.601	0.032409	19.80	62.137	10.590	29755110.870374	14	463.0924	9.72581e-05	2.85699e-04
2015/03/09	23:47:33	ok	ok	463.0160	66.599	0.032409	19.80	62.107	10.584	31158259.974063	14	463.1368	9.40474e-05	1.72721e-04
2015/03/09	23:52:33	ok	ok	462.9780	66.587	0.032409	19.80	62.197	10.600	28790569.144694	14	463.0605	9.58752e-05	2.26541e-04
2015/03/09	23:57:33	ok	ok	462.9700	66.577	0.032409	19.76	62.160	10.569	30441364.300598	14	463.1101	9.36745e-05	2.08525e-04
2015/03/10	00:02:33	ok	ok	462.9100	66.564	0.032409	19.71	62.182	10.542	35295712.243126	14	463.0012	9.67010e-05	2.91731e-04
2015/03/10	00:07:33	ok	ok	462.9340	66.573	0.032409	19.76	62.130	10.564	29963862.953353	14	463.0126	9.54647e-05	1.80834e-04
2015/03/10	00:12:33	ok	ok	462.9640	66.562	0.032409	19.73	62.216	10.560	30016264.370798	14	463.0095	9.55681e-05	2.16324e-04
2015/03/10	00:17:33	ok	ok	462.8760	66.536	0.032409	19.69	62.239	10.539	35921831.747792	14	463.0130	9.35976e-05	2.03633e-04
2015/03/10	00:22:33	ok	ok	462.8680	66.532	0.032409	19.66	62.234	10.519	30547048.529988	14	462.9694	9.46778e-05	1.75013e-04
2015/03/10	00:27:33	--	ok	462.7880	66.522	0.032409	19.61	62.316	10.502	32001762.026599	14	462.9521	9.46557e-05	2.06098e-04
2015/03/10	00:27:46	ok	ok	462.9960	66.612	0.03242	19.60	62.224	10.481	36244466.218209	14	463.0892	9.75486e-05	3.29597e-04
2015/03/10	00:32:46	ok	ok	463.0480	66.618	0.03242	19.61	62.286	10.497	30681703.579172	14	463.2078	9.17526e-05	2.70167e-04
2015/03/10	00:37:46	ok	ok	462.9740	66.601	0.03242	19.58	62.311	10.483	31593026.074374	14	463.0729	9.63805e-05	2.33822e-04
2015/03/10	00:42:46	ok	ok	463.0300	66.606	0.03242	19.59	62.253	10.479	28668695.765186	14	463.1932	9.11245e-05	3.33761e-04
2015/03/10	00:47:46	ok	ok	463.0180	66.584	0.03242	19.58	62.251	10.473	30272635.656297	14	463.1000	9.49820e-05	2.12269e-04
2015/03/10	00:52:46	ok	ok	462.9560	66.584	0.03242	19.54	62.214	10.442	30596729.091453	14	463.0383	9.62487e-05	2.67759e-04
2015/03/10	00:57:46	ok	ok	462.9640	66.577	0.03242	19.53	62.333	10.456	28974097.981275	14	463.0236	9.59425e-05	2.42486e-04
2015/03/10	01:02:46	ok	ok	462.8820	66.552	0.03242	19.49	62.266	10.420	36407746.250332	14	462.9514	9.73333e-05	3.16497e-04
2015/03/10	01:07:46	ok	ok	462.8480	66.557	0.03242	19.49	62.236	10.415	29126793.861200	14	462.9579	9.68838e-05	2.74014e-04
2015/03/10	01:12:46	ok	ok	462.8480	66.537	0.03242	19.46	62.261	10.401	31975838.000855	15	463.0033	9.56561e-05	2.22408e-04
2015/03/10	01:17:46	ok	ok	462.8440	66.535	0.03242	19.47	62.263	10.408	33566339.689203	14	462.9898	9.39859e-05	1.83505e-04
2015/03/10	01:22:46	ok	ok	462.8000	66.525	0.03242	19.39	62.310	10.367	36127727.332362	14	462.9508	9.43860e-05	1.78014e-04
2015/03/10	01:27:46	--	ok	462.7800	66.517	0.03242	19.42	62.315	10.386	25476173.684567	14	462.9403	9.43742e-05	2.03068e-04
2015/03/10	01:27:59	ok	ok	463.0080	66.605	0.032431	19.42	62.225	10.371	29104473.540309	14	463.1758	9.43152e-05	1.86410e-04
2015/03/10	01:32:59	ok	ok	463.0440	66.612	0.032431	19.38	62.308	10.360	31746352.452119	14	463.1370	9.49792e-05	1.70537e-04
2015/03/10	01:37:59	ok	ok	462.9660	66.605	0.032431	19.35	62.273	10.336	25265650.899353	14	463.0885	9.57132e-05	1.92400e-04
2015/03/10	01:42:59	ok	ok	463.0100	66.605	0.032431	19.35	62.333	10.346	26125691.667985	14	463.0967	9.52430e-05	1.72238e-04
2015/03/10	01:47:59	ok	ok	462.9340	66.587	0.032431	19.32	62.388	10.337	24908874.095840	14	463.0110	9.68287e-05	3.49259e-04
2015/03/10	01:52:59	ok	ok	462.9200	66.582	0.032431	19.30	62.355	10.319	30805858.820075	14	463.0596	9.37765e-05	1.86476e-04
2015/03/10	01:57:59	ok	ok	462.9200	66.575	0.032431	19.28	62.322	10.302	31420557.808969	14	463.0860	9.25972e-05	2.40700e-04
2015/03/10	02:02:59	ok	ok	462.9000	66.560	0.032431	19.23	62.313	10.270	31483659.045575	14	463.0255	9.45631e-05	1.77212e-04
2015/03/10	02:07:59	ok	ok	462.8580	66.559	0.032431	19.22	62.342	10.269	33250500.660411	14	462.9828	9.54916e-05	3.75615e-04
2015/03/10	02:12:59	ok	ok	462.8820	66.542	0.032431	19.17	62.393	10.247	26114190.396330	14	462.9515	9.53258e-05	1.97455e-04
2015/03/10	02:17:59	--	ok	462.7980	66.539	0.032431	19.10	62.442	10.213	32658736.143752	14	462.9451	9.52647e-05	1.88573e-04
2015/03/10	02:18:12	ok	ok	462.9560	66.617	0.032442	19.19	62.367	10.255	34830387.863487	14	463.0983	9.77531e-05	2.93191e-04
2015/03/10	02:23:12	ok	ok	462.9900	66.611	0.032442	19.08	62.439	10.200	28694226.084259	14	463.1574	9.36116e-05	2.23045e-04
2015/03/10	02:28:12	ok	ok	462.9720	66.604	0.032442	19.06	62.375	10.178	29345503.697489	14	463.0864	9.56692e-05	1.85168e-04
2015/03/10	02:33:12	ok	ok	462.9040	66.588	0.032442	18.97	62.420	10.132	31948889.675198	14	463.0601	9.50053e-05	1.87797e-04
2015/03/10	02:38:12	ok	ok	462.8920	66.590	0.032442	18.97	62.480	10.141	34105686.751728	14	463.0622	9.50562e-05	1.85171e-04
2015/03/10	02:43:12	ok	ok	462.8980	66.589	0.032442	18.91	62.530	10.114	31146481.723661	14	462.9923	9.60570e-05	2.33941e-04
2015/03/10	02:48:12	ok	ok	462.8940	66.576	0.032442	18.93	62.384	10.102	31653407.007803	14	463.0082	9.53792e-05	3.12750e-04
2015/03/10	02:53:12	ok	ok	462.8600	66.567	0.032442	18.83	62.547	10.069	30263807.636590	14	463.0237	9.27480e-05	2.24226e-04
2015/03/10	02:58:12	--	ok	462.7940	66.556	0.032442	18.83	62.487	10.059	28464327.920277	14	462.9167	9.64296e-05	2.15088e-04
2015/03/10	02:58:25	ok	ok	462.9940	66.623	0.032452	18.82	62.365	10.033	32074909.162069	14	463.1625	9.49050e-05	1.87176e-04
2015/03/10	03:03:25	ok	ok	463.0080	66.632	0.032452	18.82	62.485	10.053	31199173.670410	14	463.1060	9.62144e-05	2.04992e-04
2015/03/10	03:08:25	ok	ok	462.9880	66.619	0.032452	18.74	62.502	10.008	33259974.475319	14	463.1298	9.42539e-05	2.00061e-04
2015/03/10	03:13:25	ok	ok	462.9660	66.617	0.032452	18.68	62.522	9.976	31838254.110725	14	463.1209	9.31000e-05	2.33448e-04
2015/03/10	03:18:25	ok	ok	462.9960	66.618	0.032452	18.71	62.527	9.994	30573811.509467	14	463.0544	9.59969e-05	2.20829e-04
2015/03/10	03:23:25	ok	ok	462.9460	66.605	0.032452	18.70	62.525	9.988	31675844.485006	14	463.0871	9.38281e-05	2.09776e-04
2015/03/10	03:28:25	ok	ok	462.9240	66.599	0.032452	18.61	62.540	9.938	28690363.911847	14	462.9606	9.76299e-05	3.11951e-04
2015/03/10	03:33:25	ok	ok	462.9460	66.585	0.032452	18.61	62.570	9.942	30154488.509647	14	462.9837	9.55581e-05	1.85456e-04
2015/03/10	03:38:25	ok	ok	462.8580	66.574	0.032452	18.54	62.529	9.895	29876138.094893	14	463.0152	9.35278e-05	2.29151e-04
2015/03/10	03:43:25	ok	ok	462.8620	66.561	0.032452	18.48	62.609	9.872	29138882.856301	14	462.9454	9.49689e-05	1.76300e-04
2015/03/10	03:48:25	ok	ok	462.8620	66.572	0.032452	18.47	62.607	9.866	28559275.373685	14	462.9651	9.43885e-05	1.81815e-04
2015/03/10	03:53:25	--	ok	462.7780	66.563	0.032452	18.43	62.630	9.846	31931625.100319	14	462.9175	9.50080e-05	1.87855e-04
2015/03/10	03:53:38	ok	ok	462.8080	66.583	0.032463	18.47	62.457	9.843	32071354.967572	14	462.9489	9.76954e-05	2.73562e-04
2015/03/10	03:58:38	ok	ok	462.8740	66.589	0.032463	18.40	62.595	9.824	31394377.445961	14	462.9228	9.70734e-05	2.51681e-04
2015/03/10	04:03:38	ok	ok	462.8280	66.580	0.032463	18.38	62.592	9.811	29288775.605626	14	462.9248	9.67056e-05	2.63703e-04
2015/03/10	04:08:38	ok	ok	462.8680	66.564	0.032463	18.32	62.642	9.784	28631691.110110	14	462.9438	9.37563e-05	2.08358e-04
2015/03/10	04:13:38	--	ok	462.7460	66.554	0.032463	18.27	62.633	9.754	30076108.733803	14	462.9389	9.27447e-05	2.82672e-04
2015/03/10	04:13:52	ok	ok	462.9600	66.630	0.032476	18.30	62.549	9.758	33168933.309402	14	463.0850	9.76110e-05	3.62784e-04
2015/03/10	04:18:51	ok	ok	463.0260	66.629	0.032476	18.26	62.572	9.739	26146654.331682	14	463.1585	9.32581e-05	2.83064e-04
2015/03/10	04:23:51	ok	ok	462.9740	66.627	0.032476	18.19	62.620	9.706	30123469.914852	14	463.1287	9.41529e-05	2.60739e-04
2015/03/10	04:28:51	ok	ok	462.9040	66.623	0.032476	18.16	62.585	9.683	29221859.312440	14	463.0925	9.43598e-05	2.99782e-04
2015/03/10	04:33:51	ok	ok	462.9880	66.620	0.032476	18.13	62.730	9.688	22745953.065463	14	463.0938	9.39600e-05	2.74260e-04
2015/03/10	04:38:51	ok	ok	462.8300	66.615	0.032476	18.08	62.691	9.654	22493258.065716	14	462.9992	9.64218e-05	3.22795e-04
2015/03/10	04:43:51	ok	ok	462.8380	66.598	0.032476	18.04	62.655	9.625	25999656.439299	14	463.0372	9.29298e-05	2.84416e-04
2015/03/10	04:48:51	ok	ok	462.8340	66.587	0.032476	17.99	62.676	9.600	25332070.994978	14	463.0138	9.33735e-05	2.63400e-04
2015/03/10	04:53:51	ok	ok	462.8620	66.596	0.032476	17.98	62.645	9.589	26154164.930683	14	463.0258	9.25140e-05	3.31493e-04
2015/03/10	04:58:51	--	ok	462.7860	66.580	0.032476	17.90	62.751	9.560	26145748.143517	14	462.9661	9.31095e-05	2.89345e-04
2015/03/10	04:59:04	ok	ok	462.9940	66.629	0.032487	17.92	62.694	9.563	33474261.299223	13	463.2117	9.21248e-05	3.21411e-04
2015/03/10	05:04:04	ok	ok	463.0120	66.633	0.032487	17.86	62.744	9.536	30002097.068118	14	463.0688	9.70400e-05	3.11420e-04
2015/03/10	05:09:04	ok	ok	463.0020	66.629	0.032487	17.88	62.598	9.526	27677239.101549	13	463.1002	9.45538e-05	2.22838e-04
2015/03/10	05:14:04	ok	ok	463.0300	66.626	0.032487	17.84	62.681	9.516	27631709.159173	14	463.1085	9.49131e-05	2.39817e-04
2015/03/10	05:19:04	ok	ok	463.1800	66.648	0.032487	18.50	61.742	9.747	32802622.836364	14	463.3214	9.42912e-05	2.35913e-04
2015/03/10	05:24:04	ok	ok	463.1440	66.657	0.032487	18.76	61.635	9.881	28143495.165406	14	463.3578	9.63632e-05	2.22296e-04
2015/03/10	05:29:04	--	ok	463.2240	66.662	0.032487	19.04	61.350	9.999	28015436.843703	14	463.4752	9.42488e-05	2.41728e-04
2015/03/10	05:29:17	ok	ok	463.0200	66.645	0.032476	19.09	61.298	10.020	32712302.350462	14	463.3030	9.62656e-05	2.33182e-04
2015/03/10	05:34:17	ok	ok	463.1000	66.655	0.032476	19.22	61.168	10.076	30618913.989719	14	463.3881	9.56089e-05	2.49329e-04
2015/03/10	05:39:17	ok	ok	463.1300	66.665	0.032476	19.34	61.097	10.135	26596746.280869	15	463.4481	9.55100e-05	2.79853e-04
2015/03/10	05:44:17	ok	ok	463.1600	66.666	0.032476	19.47	61.028	10.201	24048205.283777	14	463.4390	9.58581e-05	2.37716e-04
2015/03/10	05:49:17	ok	ok	463.1940	66.667	0.032476	19.48	60.999	10.202	27464750.654325	14	463.4914	9.37822e-05	2.78084e-04
2015/03/10	05:54:17	ok	ok	463.1840	66.671	0.032476	19.58	60.894	10.245	27439322.733992	14	463.4930	9.45958e-05	2.56496e-04
2015/03/10	05:59:17	--	ok	463.2160	66.673	0.032476	19.61	60.778	10.243	26156400.902880	14	463.5067	9.49800e-05	2.33219e-04
2015/03/10	05:59:30	ok	ok	463.0600	66.645	0.032465	19.66	60.665	10.254	28550690.113581	14	463.2858	9.58684e-05	2.11043e-04
2015/03/10	06:04:30	ok	ok	463.1600	66.653	0.032465	19.71	60.704	10.291	26021605.920172	14	463.3352	9.44798e-05	1.95797e-04
2015/03/10	06:09:30	ok	ok	463.1720	66.662	0.032465	19.73	60.737	10.309	28272924.778146	14	463.3836	9.37233e-05	2.25438e-04
2015/03/10	06:14:30	--	ok	463.2480	66.658	0.032465	19.82	60.631	10.345	20619080.904331	14	463.3416	9.49418e-05	1.91726e-04
2015/03/10	06:14:43	ok	ok	462.9180	66.579	0.032452	19.85	60.484	10.338	34984847.557300	14	463.1406	9.40964e-05	1.95738e-04
2015/03/10	06:19:43	ok	ok	462.9060	66.586	0.032452	19.84	60.543	10.342	31305101.920972	14	463.1269	9.45214e-05	2.21891e-04
2015/03/10	06:24:43	ok	ok	462.9380	66.594	0.032452	19.91	60.433	10.366	32689195.811924	14	463.1477	9.40081e-05	2.06332e-04
2015/03/10	06:29:43	ok	ok	462.9580	66.598	0.032452	19.89	60.490	10.363	24056142.887047	14	463.1191	9.54288e-05	2.03775e-04
2015/03/10	06:34:43	ok	ok	462.9380	66.597	0.032452	19.88	60.428	10.347	30582672.087100	14	463.1471	9.43458e-05	2.10212e-04
2015/03/10	06:39:43	ok	ok	462.9080	66.595	0.032452	19.90	60.462	10.365	30315392.156323	14	463.1152	9.49371e-05	1.95477e-04
2015/03/10	06:44:43	ok	ok	462.9560	66.595	0.032452	19.93	60.497	10.389	33471236.173928	14	463.1095	9.54980e-05	1.91283e-04
2015/03/10	06:49:43	ok	ok	462.9040	66.584	0.032452	19.89	60.460	10.358	29698691.764267	14	463.0758	9.69564e-05	2.20952e-04
2015/03/10	06:54:43	ok	ok	462.9180	66.583	0.032452	19.93	60.376	10.368	31924597.606553	14	463.1088	9.56462e-05	2.09489e-04
2015/03/10	06:59:43	ok	ok	462.9440	66.597	0.032452	19.93	60.376	10.368	25967868.970465	14	463.1057	9.60449e-05	2.01364e-04
2015/03/10	07:04:43	ok	ok	462.9320	66.587	0.032452	19.98	60.323	10.389	32638571.045392	14	463.1446	9.43737e-05	2.07062e-04
2015/03/10	07:09:43	ok	ok	462.9600	66.589	0.032452	19.95	60.349	10.375	27298778.118295	14	463.0791	9.63135e-05	2.12185e-04
2015/03/10	07:14:43	ok	ok	462.8840	66.585	0.032452	19.96	60.350	10.382	29109654.912095	13	463.0939	9.52245e-05	2.13772e-04
2015/03/10	07:19:43	ok	ok	462.9300	66.593	0.032452	20.01	60.267	10.398	33832447.643216	13	463.0978	9.53740e-05	1.98185e-04
2015/03/10	07:24:43	ok	ok	462.9480	66.586	0.032452	20.04	60.242	10.412	34740855.036564	14	463.0564	9.72569e-05	3.40666e-04
2015/03/10	07:29:43	ok	ok	462.9100	66.580	0.032452	20.00	60.296	10.397	33191965.437874	14	463.0929	9.48447e-05	2.05535e-04
2015/03/10	07:34:43	ok	ok	462.9460	66.587	0.032452	20.05	60.213	10.413	29635051.862496	13	463.1061	9.48592e-05	1.92270e-04
2015/03/10	07:39:43	ok	ok	462.8840	66.576	0.032452	20.04	60.242	10.412	31558610.148724	14	463.0881	9.51876e-05	2.11494e-04
2015/03/10	07:44:43	ok	ok	462.9280	66.598	0.032452	20.12	60.133	10.442	31372707.208707	13	463.1255	9.44467e-05	2.13379e-04
2015/03/10	07:49:43	ok	ok	462.9160	66.578	0.032452	20.12	60.163	10.447	35576069.853684	14	463.1204	9.25767e-05	2.68886e-04
2015/03/10	07:54:43	ok	ok	462.9360	66.587	0.032452	20.19	60.053	10.470	33151031.558707	14	463.1210	9.28163e-05	2.55222e-04
2015/03/10	07:59:43	ok	ok	462.9100	66.579	0.032452	20.17	60.111	10.468	28732422.072848	13	463.1050	9.49200e-05	2.01143e-04
2015/03/10	08:04:43	ok	ok	462.9120	66.591	0.032452	20.24	59.970	10.486	30988492.818698	14	463.1360	9.30154e-05	2.52049e-04
2015/03/10	08:09:43	ok	ok	462.9780	66.599	0.032452	20.25	60.063	10.509	32730087.620127	14	463.1294	9.27675e-05	2.38815e-04
2015/03/10	08:14:43	ok	ok	462.9520	66.597	0.032452	20.34	59.925	10.540	28355247.741647	14	463.1499	9.28102e-05	2.49538e-04
2015/03/10	08:19:43	ok	ok	462.9420	66.594	0.032452	20.35	59.987	10.557	31068809.291374	14	463.1456	9.32433e-05	2.46017e-04
2015/03/10	08:24:43	ok	ok	462.9740	66.584	0.032452	20.41	59.936	10.585	30011304.966614	14	463.1682	9.28904e-05	2.39014e-04
2015/03/10	08:29:43	ok	ok	462.9720	66.601	0.032452	20.47	59.854	10.608	28146958.072851	14	463.1591	9.34877e-05	2.51310e-04
2015/03/10	08:34:43	ok	ok	462.9840	66.594	0.032452	20.49	59.858	10.621	34577408.733326	14	463.1854	9.27217e-05	2.57097e-04
2015/03/10	08:39:43	ok	ok	462.9100	66.593	0.032452	20.53	59.833	10.641	27953545.839420	14	463.1155	9.42546e-05	2.44663e-04
2015/03/10	08:44:43	ok	ok	463.0020	66.597	0.032452	20.60	59.784	10.676	27183760.599239	14	463.1409	9.43548e-05	2.39528e-04
2015/03/10	08:49:43	ok	ok	462.9840	66.598	0.032452	20.61	59.664	10.660	29831371.548032	14	463.1724	9.30615e-05	2.57445e-04
2015/03/10	08:54:43	ok	ok	462.9900	66.593	0.032452	20.62	59.817	10.694	28775376.919968	14	463.1387	9.46478e-05	2.37938e-04
2015/03/10	08:59:43	ok	ok	462.9780	66.603	0.032452	20.65	59.700	10.692	30688571.709284	14	463.1584	9.40322e-05	2.37238e-04
2015/03/10	09:04:43	ok	ok	462.9820	66.591	0.032452	20.68	59.796	10.728	30387464.296161	14	463.1542	9.37707e-05	2.30372e-04
2015/03/10	09:09:43	ok	ok	462.9760	66.594	0.032452	20.70	59.647	10.713	28388179.087914	14	463.1625	9.36020e-05	2.43063e-04
2015/03/10	09:14:43	ok	ok	462.9940	66.599	0.032452	20.76	59.657	10.752	33069417.961153	14	463.1848	9.31091e-05	2.39916e-04
2015/03/10	09:19:43	ok	ok	462.9640	66.593	0.032452	20.76	59.748	10.769	29438278.161949	14	463.1694	9.28012e-05	2.57565e-04
2015/03/10	09:24:43	ok	ok	462.9700	66.600	0.032452	20.78	59.660	10.766	36530732.843715	14	463.1750	9.30755e-05	2.35376e-04
2015/03/10	09:29:43	ok	ok	462.9800	66.596	0.032452	20.88	59.645	10.826	28028403.545119	14	463.1696	9.37640e-05	2.45858e-04
2015/03/10	09:34:43	ok	ok	463.0160	66.595	0.032452	20.88	59.615	10.820	30645998.156604	14	463.1732	9.33982e-05	2.35209e-04
2015/03/10	09:39:43	ok	ok	463.0180	66.608	0.032452	20.96	59.536	10.856	32386656.413451	14	463.1834	9.35826e-05	2.29345e-04
2015/03/10	09:44:43	ok	ok	463.0220	66.595	0.032452	20.97	59.598	10.874	28385949.824844	14	463.1587	9.44470e-05	2.30603e-04
2015/03/10	09:49:43	ok	ok	463.0220	66.594	0.032452	21.01	59.605	10.900	34992588.360527	14	463.1736	9.39900e-05	2.25900e-04
2015/03/10	09:54:43	ok	ok	462.9980	66.603	0.032452	21.06	59.460	10.905	27821263.716777	14	463.1904	9.39809e-05	2.39861e-04
2015/03/10	09:59:43	ok	ok	462.9980	66.603	0.032452	21.11	59.529	10.950	32865348.953826	14	463.1824	9.50971e-05	2.59891e-04
2015/03/10	10:04:43	ok	ok	463.0440	66.617	0.032452	21.17	59.538	10.989	31527446.546899	14	463.2145	9.40861e-05	2.29437e-04
2015/03/10	10:09:43	ok	ok	463.0520	66.601	0.032452	21.23	59.517	11.024	35014911.619870	14	463.1961	9.42516e-05	2.46112e-04
2015/03/10	10:14:43	ok	ok	463.0740	66.608	0.032452	21.29	59.466	11.053	35986604.034103	14	463.2184	9.45756e-05	2.42365e-04
2015/03/10	10:19:43	ok	ok	463.0560	66.601	0.032452	21.32	59.409	11.061	35275730.889130	14	463.2286	9.39985e-05	2.43830e-04
2015/03/10	10:24:43	ok	ok	463.0800	66.604	0.032452	21.39	59.512	11.125	33986971.493713	14	463.2524	9.31565e-05	2.35306e-04
2015/03/10	10:29:43	ok	ok	463.0800	66.608	0.032452	21.46	59.462	11.161	32433764.338372	14	463.2292	9.44363e-05	2.38876e-04
2015/03/10	10:34:43	ok	ok	463.1020	66.620	0.032452	21.50	59.438	11.182	31083532.838131	14	463.2615	9.39732e-05	2.44721e-04
2015/03/10	10:39:43	ok	ok	463.0540	66.614	0.032452	21.55	59.384	11.205	32390096.506274	14	463.2390	9.41947e-05	2.52846e-04
2015/03/10	10:44:43	ok	ok	463.0860	66.611	0.032452	21.62	59.395	11.252	34062044.393221	14	463.2796	9.31342e-05	2.54202e-04
2015/03/10	10:49:43	ok	ok	463.1520	66.618	0.032452	21.70	59.408	11.307	27493012.269071	14	463.2675	9.44688e-05	2.53790e-04
2015/03/10	10:54:43	ok	ok	463.0980	66.627	0.032452	21.74	59.353	11.322	33192736.778245	14	463.3135	9.28870e-05	2.66527e-04
2015/03/10	10:59:43	ok	ok	463.1640	66.626	0.032452	21.86	59.341	11.399	32393221.139365	14	463.2930	9.42715e-05	2.55991e-04
2015/03/10	11:04:43	ok	ok	463.1540	66.624	0.032452	21.92	59.259	11.422	33897423.725900	14	463.3474	9.28663e-05	2.57675e-04
2015/03/10	11:09:43	ok	ok	463.1640	66.630	0.032452	22.04	59.308	11.511	37188968.685747	14	463.3212	9.36610e-05	2.50088e-04
2015/03/10	11:14:43	ok	ok	463.1640	66.606	0.032452	21.95	59.508	11.490	33663432.260720	14	463.2688	9.36557e-05	2.38414e-04
2015/03/10	11:19:43	ok	ok	462.9660	66.557	0.032452	21.42	60.157	11.266	38123309.051427	14	463.1143	9.28550e-05	2.47254e-04
2015/03/10	11:24:43	ok	ok	462.9300	66.535	0.032452	21.22	60.491	11.198	38147129.589570	14	463.0214	9.40928e-05	2.10996e-04
2015/03/10	11:29:43	ok	ok	462.8480	66.500	0.032452	21.02	60.641	11.096	35763390.416008	14	462.9383	9.33120e-05	2.20760e-04
2015/03/10	11:34:43	ok	ok	462.8040	66.489	0.032452	20.92	60.777	11.057	34963573.392722	14	462.9118	9.30899e-05	2.11571e-04
2015/03/10	11:39:43	--	ok	462.7520	66.474	0.032452	20.82	60.913	11.017	34128739.353431	14	462.7966	9.59307e-05	3.07579e-04
2015/03/10	11:39:56	ok	ok	462.8360	66.529	0.032465	20.86	60.859	11.033	31803366.169734	14	462.9351	9.60226e-05	2.95553e-04
2015/03/10	11:44:56	ok	ok	462.9180	66.519	0.032465	20.80	61.001	11.020	31701671.989403	14	463.0383	9.08963e-05	3.42147e-04
2015/03/10	11:49:56	ok	ok	462.9220	66.498	0.032465	20.81	61.063	11.038	30257474.510840	14	462.9629	9.32895e-05	2.01759e-04
2015/03/10	11:54:56	ok	ok	462.8040	66.487	0.032465	20.78	61.119	11.029	32858280.121357	14	462.9231	9.36211e-05	2.08425e-04
2015/03/10	11:59:56	ok	ok	462.8320	66.479	0.032465	20.80	61.213	11.059	32504967.988142	14	462.9456	9.21474e-05	2.46611e-04
2015/03/10	12:04:56	--	ok	462.7800	66.462	0.032465	20.82	61.246	11.078	33820026.812030	14	462.9012	9.27481e-05	2.19311e-04
2015/03/10	12:05:09	ok	ok	463.0400	66.569	0.032476	20.89	61.167	11.108	32964365.491008	14	463.1338	9.37590e-05	2.29836e-04
2015/03/10	12:10:09	ok	ok	463.0160	66.556	0.032476	20.88	61.256	11.118	33168638.279262	14	463.1173	9.32911e-05	2.37430e-04
2015/03/10	12:15:09	ok	ok	463.0080	66.543	0.032476	20.90	61.229	11.126	32747733.780262	14	463.1219	9.14774e-05	3.02557e-04
2015/03/10	12:20:09	ok	ok	462.9780	66.546	0.032476	20.95	61.298	11.171	33241590.360065	14	463.0863	9.33281e-05	2.15447e-04
2015/03/10	12:25:09	ok	ok	462.9620	66.540	0.032476	21.01	61.307	11.212	33271627.211565	14	463.0799	9.35358e-05	2.19276e-04
2015/03/10	12:30:09	ok	ok	462.9940	66.530	0.032476	21.00	61.397	11.221	29292707.601862	14	463.1074	9.24538e-05	2.32676e-04
2015/03/10	12:35:09	ok	ok	463.0200	66.529	0.032476	21.08	61.379	11.270	28314709.860941	14	463.0659	9.37504e-05	2.19763e-04
2015/03/10	12:40:09	ok	ok	462.9580	66.523	0.032476	21.17	61.424	11.338	28063146.102571	14	463.0570	9.41800e-05	2.35877e-04
2015/03/10	12:45:09	ok	ok	462.9660	66.532	0.032476	21.18	61.426	11.344	25772559.506350	14	463.0681	9.35999e-05	2.08797e-04
2015/03/10	12:50:09	ok	ok	462.9600	66.512	0.032476	21.27	61.441	11.406	29955448.198372	14	463.1119	9.21765e-05	2.73658e-04
2015/03/10	12:55:09	ok	ok	462.9820	66.510	0.032476	21.30	61.415	11.422	32111952.047461	14	463.0860	9.31109e-05	2.24253e-04
2015/03/10	13:00:09	ok	ok	462.9800	66.512	0.032476	21.38	61.489	11.488	27470699.982941	14	463.0377	9.42026e-05	2.36684e-04
2015/03/10	13:05:09	ok	ok	463.0020	66.511	0.032476	21.44	61.438	11.519	32241700.655793	14	463.1101	9.23259e-05	2.73464e-04
2015/03/10	13:10:09	ok	ok	463.0320	66.512	0.032476	21.51	61.449	11.567	30364816.465107	14	463.0704	9.34416e-05	2.33427e-04
2015/03/10	13:15:09	ok	ok	463.0100	66.509	0.032476	21.58	61.460	11.616	28881891.307933	14	463.1120	9.31174e-05	2.29160e-04
2015/03/10	13:20:09	ok	ok	463.0440	66.508	0.032476	21.72	61.422	11.703	27906341.560602	14	463.0967	9.37297e-05	2.22648e-04
2015/03/10	13:25:09	ok	ok	463.0060	66.517	0.032476	21.77	61.491	11.750	32583294.082070	14	463.1418	9.23515e-05	2.35648e-04
2015/03/10	13:30:09	ok	ok	463.0360	66.513	0.032476	21.88	61.479	11.823	30786368.458203	14	463.1155	9.30013e-05	2.28875e-04
2015/03/10	13:35:09	ok	ok	463.0060	66.504	0.032476	21.94	61.519	11.871	30571962.167786	14	463.1142	9.37632e-05	2.38242e-04
2015/03/10	13:40:09	ok	ok	463.0240	66.507	0.032476	22.03	61.533	11.936	32255497.483120	14	463.1456	9.22356e-05	2.30504e-04
2015/03/10	13:45:09	ok	ok	462.8400	66.455	0.032476	21.54	62.605	11.806	31112732.829107	14	462.9416	9.34269e-05	2.27233e-04
2015/03/10	13:50:09	--	ok	462.4780	66.414	0.032476	20.42	64.582	11.412	32417909.338445	14	462.5737	9.38556e-05	2.23889e-04
2015/03/10	13:50:22	ok	ok	463.0100	66.544	0.032503	20.46	64.529	11.429	34488108.316001	14	463.1766	9.36968e-05	2.39618e-04
2015/03/10	13:55:22	--	ok	462.7860	66.476	0.032503	19.85	65.170	11.139	35914317.827321	14	462.9128	9.41449e-05	1.64965e-04
2015/03/10	13:55:35	ok	ok	463.0420	66.579	0.032514	19.91	65.032	11.154	36060950.290412	14	463.1482	9.42937e-05	1.68725e-04
2015/03/10	14:00:35	ok	ok	462.8600	66.524	0.032514	19.46	65.460	10.936	31937285.947427	14	463.0177	9.17619e-05	3.15358e-04
2015/03/10	14:05:35	--	ok	462.7480	66.480	0.032514	19.18	65.708	10.798	36575481.004728	14	462.7971	9.62531e-05	2.04440e-04
2015/03/10	14:05:48	ok	ok	463.0160	66.606	0.032527	19.24	65.600	10.818	39868336.454935	14	463.0617	9.78203e-05	2.58370e-04
2015/03/10	14:10:48	ok	ok	462.9080	66.559	0.032527	18.94	65.873	10.673	36999088.020991	14	462.9692	9.54918e-05	1.79625e-04
2015/03/10	14:15:48	ok	ok	462.8100	66.509	0.032527	18.76	65.990	10.579	41174051.407587	13	462.8873	9.49409e-05	1.84195e-04
2015/03/10	14:20:48	--	ok	462.7500	66.483	0.032527	18.62	66.054	10.502	41500366.500114	14	462.8035	9.55831e-05	1.94750e-04
2015/03/10	14:21:01	ok	ok	463.0240	66.611	0.032539	18.68	65.946	10.522	42947991.103000	14	463.1151	9.45071e-05	1.64864e-04
2015/03/10	14:26:01	ok	ok	462.9060	66.572	0.032539	18.53	66.097	10.453	41372268.493739	14	462.9351	9.81382e-05	3.52781e-04
2015/03/10	14:31:01	ok	ok	462.8620	66.541	0.032539	18.44	66.170	10.409	41095778.662751	14	462.9499	9.48101e-05	1.74877e-04
2015/03/10	14:36:01	ok	ok	462.8200	66.518	0.032539	18.37	66.128	10.360	46588308.839926	14	462.8901	9.55388e-05	1.83048e-04
2015/03/10	14:41:01	--	ok	462.7760	66.498	0.032539	18.38	66.130	10.366	38717296.415838	14	462.8710	9.43465e-05	1.73430e-04
2015/03/10	14:41:14	ok	ok	462.9840	66.620	0.032551	18.42	65.960	10.364	33085676.324580	13	463.0777	9.62593e-05	2.12865e-04
2015/03/10	14:46:14	ok	ok	462.9720	66.597	0.032551	18.43	65.784	10.342	38168871.460382	14	463.0706	9.50301e-05	3.07682e-04
2015/03/10	14:51:14	ok	ok	462.9660	66.590	0.032551	18.56	65.363	10.355	35282915.525534	14	463.0940	9.32822e-05	2.34857e-04
2015/03/10	14:56:14	ok	ok	463.0040	66.598	0.032551	18.79	64.630	10.379	32596197.471814	14	463.1028	9.43190e-05	2.38631e-04
2015/03/10	15:01:14	ok	ok	463.0020	66.533	0.032551	18.76	64.893	10.403	32595419.140674	14	463.1778	9.14460e-05	3.51150e-04
2015/03/10	15:06:14	ok	ok	463.0260	66.470	0.032551	18.79	65.017	10.442	36961460.445357	14	463.0877	9.63419e-05	2.39139e-04
2015/03/10	15:11:14	ok	ok	463.0900	66.492	0.032551	20.20	61.267	10.688	34487069.066558	14	463.2193	9.33049e-05	2.03631e-04
2015/03/10	15:16:14	ok	ok	463.1660	66.590	0.032551	20.60	60.027	10.719	32327682.778718	14	463.2457	9.44086e-05	1.94181e-04
2015/03/10	15:21:14	ok	ok	463.1560	66.669	0.032551	20.06	61.758	10.686	31047269.628039	14	463.2701	9.44148e-05	1.99038e-04
2015/03/10	15:26:14	ok	ok	463.1100	66.506	0.032551	19.27	64.743	10.696	33275315.501295	14	463.1558	9.80788e-05	3.07766e-04
2015/03/10	15:31:14	ok	ok	463.0860	66.493	0.032551	19.18	65.203	10.715	33283358.617699	14	463.1272	9.66359e-05	2.45457e-04
2015/03/10	15:36:14	ok	ok	462.9960	66.562	0.032551	19.02	65.532	10.668	32318400.704725	14	463.1074	9.48975e-05	1.72910e-04
2015/03/10	15:41:14	ok	ok	462.9000	66.572	0.032551	18.74	65.898	10.552	33485923.816912	14	463.0467	9.35266e-05	2.17492e-04
2015/03/10	15:46:14	ok	ok	462.8140	66.542	0.032551	18.55	66.042	10.457	35256698.080987	14	462.9403	9.49692e-05	1.72708e-04
2015/03/10	15:51:14	ok	ok	462.8020	66.513	0.032551	18.40	66.163	10.383	28923689.875970	14	462.8480	9.64262e-05	2.08929e-04
2015/03/10	15:56:14	--	ok	462.7240	66.487	0.032551	18.24	66.253	10.299	32368774.511378	14	462.7910	9.60813e-05	2.08619e-04
2015/03/10	15:56:27	ok	ok	463.0160	66.630	0.032565	18.29	66.114	10.308	39712250.560871	13	463.1605	9.30498e-05	2.42486e-04
2015/03/10	16:01:27	ok	ok	462.9520	66.604	0.032565	18.16	66.298	10.258	31834689.857390	14	463.0491	9.53334e-05	2.70773e-04
2015/03/10	16:06:27	ok	ok	462.9140	66.575	0.032565	18.07	66.341	10.210	37260132.146192	14	463.0267	9.35132e-05	2.66234e-04
2015/03/10	16:11:27	ok	ok	462.8380	66.555	0.032565	18.00	66.358	10.170	36801844.445742	14	462.9131	9.63681e-05	3.43623e-04
2015/03/10	16:16:27	ok	ok	463.1240	66.647	0.032565	18.89	64.320	10.391	35710038.358792	14	463.2521	9.38842e-05	1.87821e-04
2015/03/10	16:21:27	--	ok	463.3580	66.693	0.032565	19.78	63.155	10.750	30574006.996735	14	463.4944	9.50714e-05	1.76069e-04
2015/03/10	16:21:40	--	ok	463.2240	66.675	0.032546	19.77	63.094	10.734	30982105.599895	14	463.4564	9.34371e-05	2.33847e-04
2015/03/10	16:21:53	ok	ok	463.1600	66.652	0.032535	19.76	63.062	10.722	31188042.389368	14	463.4026	9.24401e-05	2.89372e-04
2015/03/10	16:26:53	--	ok	463.5060	66.699	0.032535	20.31	62.703	11.009	28367888.738148	14	463.6275	9.29243e-05	1.97852e-04
2015/03/10	16:27:06	--	ok	463.2040	66.656	0.032509	20.29	62.669	10.991	29985659.037785	14	463.4560	9.40309e-05	2.38430e-04
2015/03/10	16:27:19	ok	ok	463.0700	66.558	0.032499	20.25	62.753	10.980	32709396.793165	14	463.2219	9.22428e-05	2.38571e-04
2015/03/10	16:32:19	--	ok	463.3340	66.651	0.032499	20.72	62.500	11.239	29561501.893373	14	463.4590	9.18406e-05	2.28991e-04
2015/03/10	16:32:32	ok	ok	462.9100	66.482	0.032481	20.74	62.322	11.220	31330789.610778	14	463.0860	9.25838e-05	2.54704e-04
2015/03/10	16:37:32	ok	ok	463.0460	66.513	0.032481	20.98	62.392	11.390	29688144.233762	14	463.1689	9.30112e-05	2.33518e-04
2015/03/10	16:42:32	ok	ok	463.1640	66.557	0.032481	21.22	62.250	11.523	31069853.736726	14	463.2408	9.30787e-05	2.16045e-04
2015/03/10	16:47:32	ok	ok	463.1540	66.554	0.032481	21.39	62.217	11.631	32316216.502457	14	463.2613	9.46225e-05	2.27024e-04
2015/03/10	16:52:32	ok	ok	463.1920	66.566	0.032481	21.51	62.116	11.693	29772935.036751	14	463.3107	9.33711e-05	2.59801e-04
2015/03/10	16:57:32	--	ok	463.2540	66.589	0.032481	21.68	62.174	11.819	32711399.282798	13	463.3615	9.34172e-05	2.40005e-04
2015/03/10	16:57:45	ok	ok	462.9360	66.478	0.032468	21.70	61.935	11.788	37842204.698238	14	463.0913	9.30030e-05	2.70628e-04
2015/03/10	17:02:45	ok	ok	462.9880	66.486	0.032468	21.75	62.155	11.864	32829930.195113	14	463.0759	9.42820e-05	2.48903e-04
2015/03/10	17:07:45	ok	ok	463.0000	66.488	0.032468	21.84	62.019	11.899	35200441.498834	14	463.1195	9.42877e-05	2.37770e-04
2015/03/10	17:12:45	ok	ok	463.0900	66.496	0.032468	21.88	62.055	11.934	29358751.806316	14	463.1504	9.37374e-05	2.35045e-04
2015/03/10	17:17:45	ok	ok	463.0260	66.492	0.032468	21.84	62.170	11.928	33367466.178608	14	463.1643	9.15265e-05	2.94547e-04
2015/03/10	17:22:45	ok	ok	463.0220	66.491	0.032468	21.87	62.236	11.961	35407006.340055	14	463.1356	9.28200e-05	2.81120e-04
2015/03/10	17:27:45	ok	ok	463.0680	66.503	0.032468	21.93	62.155	11.987	34576369.428569	14	463.1640	9.21301e-05	2.61285e-04
2015/03/10	17:32:45	ok	ok	463.0080	66.494	0.032468	21.93	62.155	11.987	32620591.689066	14	463.1348	9.18581e-05	2.81564e-04
2015/03/10	17:37:45	ok	ok	462.9840	66.496	0.032468	21.92	62.092	11.968	32705356.468240	14	463.0424	9.55031e-05	3.02136e-04
2015/03/10	17:42:45	ok	ok	462.9760	66.486	0.032468	21.92	62.183	11.986	27778706.765056	14	463.0692	9.37173e-05	2.38727e-04
2015/03/10	17:47:45	ok	ok	462.9420	66.486	0.032468	21.88	62.177	11.957	33730328.186625	14	463.0467	9.39064e-05	2.38016e-04
2015/03/10	17:52:45	ok	ok	462.9180	66.481	0.032468	21.85	62.202	11.941	34710278.340295	14	463.0511	9.18748e-05	3.00478e-04
2015/03/10	17:57:45	ok	ok	462.9100	66.476	0.032468	21.78	62.251	11.902	33230492.346463	14	463.0345	9.24132e-05	2.44060e-04
2015/03/10	18:02:45	ok	ok	462.9360	66.473	0.032468	21.77	62.250	11.895	34958487.533285	14	462.9765	9.36313e-05	2.32324e-04
2015/03/10	18:07:45	ok	ok	462.8640	66.467	0.032468	21.71	62.300	11.864	37276083.664350	14	462.9625	9.28719e-05	2.35271e-04
2015/03/10	18:12:45	ok	ok	462.8480	66.465	0.032468	21.68	62.295	11.842	32659682.287954	14	462.9468	9.31428e-05	2.38779e-04
2015/03/10	18:17:45	ok	ok	462.8060	66.463	0.032468	21.62	62.316	11.805	29844451.140354	14	462.9471	9.13999e-05	3.04507e-04
2015/03/10	18:22:45	--	ok	462.7920	66.459	0.032468	21.54	62.393	11.766	31116581.284552	14	462.8851	9.25736e-05	2.13967e-04
2015/03/10	18:22:58	--	ok	462.7060	66.453	0.032479	21.57	62.247	11.758	31779592.337854	14	462.8082	9.62858e-05	3.30207e-04
2015/03/10	18:23:11	--	ok	462.5960	66.443	0.032494	21.44	62.407	11.700	29506973.392573	14	462.8020	9.28936e-05	2.70785e-04
2015/03/10	18:23:24	--	ok	462.5100	66.439	0.032515	21.42	62.555	11.715	27638703.257025	14	462.6564	9.66573e-05	3.60249e-04
2015/03/10	18:23:37	ok	ok	463.0700	66.548	0.032541	21.39	62.701	11.722	32354395.977750	14	463.2516	9.24735e-05	3.10655e-04
2015/03/10	18:28:37	ok	ok	463.1260	66.592	0.032541	21.49	62.415	11.736	28442154.761517	13	463.2397	9.37747e-05	2.47392e-04
2015/03/10	18:33:37	ok	ok	463.0980	66.566	0.032541	21.44	62.437	11.706	32618823.118025	14	463.2270	9.20238e-05	2.66701e-04
2015/03/10	18:38:37	ok	ok	463.0700	66.557	0.032541	21.38	62.427	11.664	32731044.623444	14	463.0794	9.81357e-05	4.07927e-04
2015/03/10	18:43:37	ok	ok	463.1020	66.548	0.032541	21.34	62.391	11.630	27651221.403671	14	463.1185	9.45679e-05	2.38217e-04
2015/03/10	18:48:37	ok	ok	463.0560	66.545	0.032541	21.24	62.495	11.582	31176776.307086	14	463.0950	9.38547e-05	2.41853e-04
2015/03/10	18:53:37	ok	ok	462.9600	66.512	0.032541	21.20	62.488	11.554	28992408.339279	14	463.1159	9.16817e-05	3.02075e-04
2015/03/10	18:58:37	ok	ok	462.9660	66.511	0.032541	21.14	62.539	11.523	29418927.997061	14	463.0347	9.36100e-05	2.27514e-04
2015/03/10	19:03:37	ok	ok	462.9360	66.504	0.032541	21.06	62.526	11.468	32128921.995169	14	462.9909	9.44323e-05	2.42602e-04
2015/03/10	19:08:37	ok	ok	462.8700	66.491	0.032541	21.01	62.487	11.427	28770010.597191	14	462.9271	9.59614e-05	2.84273e-04
2015/03/10	19:13:37	ok	ok	462.8480	66.490	0.032541	20.92	62.593	11.387	32320655.171700	14	462.9189	9.41127e-05	2.39913e-04
2015/03/10	19:18:37	ok	ok	462.8200	66.475	0.032541	20.82	62.607	11.324	27238464.233753	14	462.8861	9.35322e-05	2.14866e-04
2015/03/10	19:23:37	ok	ok	462.8200	66.470	0.032541	20.80	62.513	11.293	30003584.672336	14	462.8610	9.41894e-05	2.38173e-04
2015/03/10	19:28:37	--	ok	462.7480	66.453	0.032541	20.70	62.557	11.236	30003581.510485	14	462.8644	9.17020e-05	2.75340e-04
2015/03/10	19:28:50	ok	ok	462.9320	66.552	0.032553	20.70	62.587	11.241	29688375.051558	14	463.1252	9.24067e-05	3.17782e-04
2015/03/10	19:33:50	ok	ok	462.9400	66.539	0.032553	20.62	62.604	11.192	27758509.812877	14	462.9880	9.61949e-05	3.11358e-04
2015/03/10	19:38:50	ok	ok	462.9140	66.532	0.032553	20.56	62.564	11.146	24570849.824716	14	463.0095	9.34824e-05	2.55130e-04
2015/03/10	19:43:50	ok	ok	462.9300	66.534	0.032553	20.56	62.503	11.135	26142675.144464	14	463.0450	9.13249e-05	2.84221e-04
2015/03/10	19:48:50	ok	ok	462.8400	66.507	0.032553	20.48	62.581	11.097	27154876.415839	14	462.8840	9.65851e-05	3.17986e-04
2015/03/10	19:53:50	ok	ok	462.8040	66.511	0.032553	20.39	62.656	11.052	28565079.105523	14	462.9492	9.29333e-05	2.25239e-04
2015/03/10	19:58:50	ok	ok	462.8460	66.486	0.032553	20.30	62.641	10.992	24893509.514353	14	462.8596	9.50282e-05	2.52242e-04
2015/03/10	20:03:50	--	ok	462.7560	66.472	0.032553	20.22	62.658	10.944	27757468.238339	14	462.8398	9.41253e-05	2.22462e-04
2015/03/10	20:04:03	ok	ok	462.9460	66.566	0.032566	20.18	62.711	10.928	31123511.939861	14	463.0941	9.27925e-05	2.59470e-04
2015/03/10	20:09:03	ok	ok	463.0020	66.575	0.032566	20.18	62.651	10.917	23331933.779429	14	463.0849	9.22220e-05	2.53170e-04
2015/03/10	20:14:03	ok	ok	462.9420	66.572	0.032566	20.08	62.695	10.861	33649127.636498	14	463.1199	8.97889e-05	4.10108e-04
2015/03/10	20:19:03	ok	ok	462.8880	66.547	0.032566	20.02	62.715	10.826	29667367.418422	14	462.9540	9.51096e-05	3.05746e-04
2015/03/10	20:24:03	ok	ok	462.8280	66.541	0.032566	19.97	62.616	10.778	25780296.705875	13	462.9150	9.70770e-05	2.58139e-04
2015/03/10	20:29:03	ok	ok	462.8360	66.526	0.032566	19.86	62.778	10.736	28215278.737237	13	462.8886	9.67964e-05	2.42309e-04
2015/03/10	20:34:03	--	ok	462.7700	66.511	0.032566	19.82	62.712	10.700	29654858.518520	13	462.8862	9.55294e-05	1.85212e-04
2015/03/10	20:34:16	ok	ok	463.0000	66.628	0.032578	19.87	62.660	10.722	31107188.754262	14	463.1110	9.70969e-05	2.99771e-04
2015/03/10	20:39:16	ok	ok	462.9800	66.615	0.032578	19.75	62.670	10.649	24450366.802360	14	463.0751	9.62293e-05	2.28283e-04
2015/03/10	20:44:16	ok	ok	463.0180	66.603	0.032578	19.69	62.690	10.615	28860708.599428	14	463.0808	9.47190e-05	1.62839e-04
2015/03/10	20:49:16	ok	ok	462.9100	66.587	0.032578	19.62	62.738	10.580	29979890.099004	14	462.9775	9.80274e-05	3.30796e-04
2015/03/10	20:54:16	ok	ok	462.8580	66.568	0.032578	19.56	62.758	10.546	31958975.555978	14	463.0123	9.46879e-05	1.89276e-04
2015/03/10	20:59:16	ok	ok	462.9100	66.565	0.032578	19.48	62.745	10.494	25731708.247439	14	462.9741	9.49431e-05	1.70214e-04
2015/03/10	21:04:16	ok	ok	462.9040	66.544	0.032578	19.47	62.713	10.483	30452537.349471	14	462.9687	9.44987e-05	1.77885e-04
2015/03/10	21:09:16	ok	ok	462.8400	66.536	0.032578	19.35	62.754	10.416	29345665.520715	14	462.9391	9.42397e-05	1.86774e-04
2015/03/10	21:14:16	--	ok	462.7920	66.531	0.032578	19.36	62.815	10.432	26610097.142528	14	462.9311	9.27477e-05	2.28312e-04
2015/03/10	21:14:29	ok	ok	463.0020	66.609	0.032588	19.32	62.749	10.397	26459604.118522	14	463.1191	9.41809e-05	1.61548e-04
2015/03/10	21:19:29	ok	ok	463.0180	66.619	0.032588	19.26	62.769	10.364	28831439.606195	14	463.1491	9.22667e-05	2.55672e-04
2015/03/10	21:24:29	ok	ok	462.9240	66.606	0.032588	19.21	62.790	10.337	28971191.454486	14	463.0623	9.46595e-05	1.86373e-04
2015/03/10	21:29:29	ok	ok	462.9180	66.595	0.032588	19.16	62.752	10.300	30016238.584480	14	463.0302	9.55171e-05	1.92776e-04
2015/03/10	21:34:29	ok	ok	462.9100	66.584	0.032588	19.07	62.857	10.263	28122782.582529	13	462.9836	9.50835e-05	1.86991e-04
2015/03/10	21:39:29	ok	ok	462.8760	66.569	0.032588	19.03	62.760	10.223	27794381.913696	14	462.9719	9.50181e-05	1.73572e-04
2015/03/10	21:44:29	ok	ok	462.8600	66.581	0.032588	18.95	62.807	10.182	25443824.447866	14	462.9205	9.68615e-05	2.47374e-04
2015/03/10	21:49:29	ok	ok	462.8200	66.540	0.032588	18.83	62.847	10.117	26327110.104705	14	462.8995	9.53998e-05	1.61464e-04
2015/03/10	21:54:29	--	ok	462.7960	66.540	0.032588	18.82	62.875	10.115	27691907.146507	14	462.8926	9.45847e-05	1.65803e-04
2015/03/10	21:54:42	ok	ok	462.9860	66.627	0.032599	18.90	62.619	10.122	30597731.895866	14	463.0911	9.70477e-05	2.46183e-04
2015/03/10	21:59:42	ok	ok	462.9400	66.609	0.032599	18.76	62.865	10.078	34860317.838025	14	463.0972	9.34719e-05	2.44050e-04
2015/03/10	22:04:42	ok	ok	462.9520	66.604	0.032599	18.68	62.881	10.033	31775762.710830	14	463.0204	9.57235e-05	2.16813e-04
2015/03/10	22:09:42	ok	ok	462.9020	66.604	0.032599	18.68	62.821	10.024	28257551.512313	14	463.0399	9.36239e-05	2.19269e-04
2015/03/10	22:14:42	ok	ok	462.8580	66.595	0.032599	18.58	62.865	9.971	26780439.328153	13	462.9659	9.57278e-05	1.91385e-04
2015/03/10	22:19:42	ok	ok	462.8960	66.567	0.032599	18.52	62.855	9.935	26420035.208958	14	462.9371	9.52607e-05	1.81764e-04
2015/03/10	22:24:42	ok	ok	462.8460	66.580	0.032599	18.50	62.881	9.927	30554175.571352	14	462.9338	9.54341e-05	1.76973e-04
2015/03/10	22:29:42	--	ok	462.7840	66.551	0.032599	18.40	62.894	9.870	28577764.612487	14	462.9315	9.33825e-05	2.93040e-04
2015/03/10	22:29:55	ok	ok	462.9180	66.635	0.03261	18.44	62.871	9.890	27455366.031157	14	463.0920	9.70053e-05	2.35678e-04
2015/03/10	22:34:55	ok	ok	462.9820	66.637	0.03261	18.41	62.806	9.862	31043318.073595	14	463.1401	9.36270e-05	2.53726e-04
2015/03/10	22:39:55	ok	ok	463.0100	66.627	0.03261	18.32	62.911	9.826	28423382.052261	13	463.0990	9.38056e-05	1.96146e-04
2015/03/10	22:44:55	ok	ok	462.9400	66.618	0.03261	18.28	62.904	9.802	25984015.110233	14	463.1221	9.23436e-05	3.32290e-04
2015/03/10	22:49:55	ok	ok	462.9560	66.612	0.03261	18.24	62.987	9.792	23975694.009684	13	462.9882	9.47128e-05	2.07987e-04
2015/03/10	22:54:55	ok	ok	462.9160	66.606	0.03261	18.17	62.916	9.740	29000112.595017	14	463.0537	9.27244e-05	2.59893e-04
2015/03/10	22:59:55	ok	ok	462.8700	66.609	0.03261	18.12	62.907	9.710	26580545.954752	14	462.9606	9.54249e-05	3.13233e-04
2015/03/10	23:04:55	ok	ok	462.8200	66.596	0.03261	18.08	62.841	9.677	24873862.692153	14	462.9667	9.45955e-05	2.57577e-04
2015/03/10	23:09:55	ok	ok	462.8360	66.585	0.03261	18.02	62.920	9.655	25475960.221159	14	462.9516	9.28850e-05	2.69376e-04
2015/03/10	23:14:55	--	ok	462.7700	66.585	0.03261	18.00	62.887	9.638	29439914.842814	14	462.8846	9.58214e-05	3.12579e-04
2015/03/10	23:15:08	ok	ok	463.0780	66.636	0.032621	18.05	62.716	9.640	19994704.970798	14	463.1628	9.44368e-05	2.35376e-04
2015/03/10	23:20:08	--	ok	463.2160	66.656	0.032621	18.58	62.056	9.843	27539109.074081	14	463.3280	9.37471e-05	2.18264e-04
2015/03/10	23:20:21	--	ok	463.2160	66.658	0.03261	18.66	61.979	9.878	29686534.070266	14	463.3708	9.44409e-05	1.89730e-04
2015/03/10	23:20:34	ok	ok	463.1020	66.649	0.032599	18.60	61.849	9.822	35294218.735905	14	463.3242	9.38237e-05	2.49521e-04
2015/03/10	23:25:34	--	ok	463.2340	66.665	0.032599	18.93	61.783	10.005	27971696.705966	14	463.4699	9.43070e-05	2.52557e-04
2015/03/10	23:25:47	ok	ok	463.1740	66.664	0.032588	18.99	61.703	10.027	24180208.710775	14	463.4335	9.64712e-05	2.33879e-04
2015/03/10	23:30:47	--	ok	463.2760	66.674	0.032588	19.20	61.496	10.118	26030203.149104	14	463.5055	9.53592e-05	2.24084e-04
2015/03/10	23:31:00	--	ok	463.3060	66.674	0.032574	19.32	61.335	10.163	24146078.486695	14	463.5357	9.63433e-05	2.22528e-04
2015/03/10	23:31:13	--	ok	463.2200	66.665	0.032558	19.24	61.081	10.073	34042188.513617	14	463.4673	9.54490e-05	2.14506e-04
2015/03/10	23:31:26	ok	ok	463.0560	66.656	0.032547	19.11	61.180	10.013	31318226.452197	14	463.3498	9.50030e-05	2.40798e-04
2015/03/10	23:36:26	--	ok	463.2700	66.675	0.032547	19.36	61.402	10.198	21599488.478923	15	463.5175	9.68625e-05	2.60893e-04
2015/03/10	23:36:39	--	ok	463.2260	66.671	0.032533	19.41	61.289	10.209	25821675.017395	14	463.5005	9.66694e-05	2.48425e-04
2015/03/10	23:36:52	--	ok	463.2060	66.660	0.032521	19.32	61.184	10.138	31754592.977641	14	463.4642	9.41645e-05	2.31985e-04
2015/03/10	23:37:05	ok	ok	463.0240	66.657	0.032511	19.25	61.263	10.109	25859351.457153	14	463.3151	9.69987e-05	2.49822e-04
2015/03/10	23:42:05	--	ok	463.2800	66.674	0.032511	19.52	61.096	10.243	23410775.893848	14	463.5355	9.55460e-05	2.30340e-04
2015/03/10	23:42:18	ok	ok	462.9920	66.643	0.032496	19.52	61.066	10.238	24529720.505456	14	463.2636	9.63989e-05	2.32467e-04
2015/03/10	23:47:18	ok	ok	463.0360	66.655	0.032496	19.58	61.136	10.285	22959292.090334	14	463.3238	9.57730e-05	2.46006e-04
2015/03/10	23:52:18	ok	ok	463.1240	66.664	0.032496	19.68	61.001	10.323	27345016.027006	14	463.3592	9.48314e-05	2.22856e-04
2015/03/10	23:57:18	ok	ok	463.1720	66.663	0.032496	19.73	60.979	10.350	21289536.150157	14	463.3929	9.40816e-05	2.27469e-04
2015/03/11	00:02:18	--	ok	463.2580	66.666	0.032496	19.79	60.898	10.372	25586570.810923	14	463.3833	9.67638e-05	2.23362e-04
2015/03/11	00:02:31	ok	ok	462.8680	66.598	0.032483	19.80	60.779	10.358	27842230.009737	14	463.1385	9.61149e-05	2.26998e-04
2015/03/11	00:07:31	ok	ok	462.9660	66.623	0.032483	19.79	60.868	10.367	26878650.671738	14	463.1436	9.49674e-05	2.01683e-04
2015/03/11	00:12:31	ok	ok	462.9660	66.608	0.032483	19.82	60.873	10.386	29306180.027018	14	463.1900	9.42311e-05	2.26601e-04
2015/03/11	00:17:31	ok	ok	462.9120	66.617	0.032483	19.82	60.873	10.386	27355485.885434	14	463.1804	9.43662e-05	2.41320e-04
2015/03/11	00:22:31	ok	ok	462.9340	66.622	0.032483	19.84	60.815	10.389	24819540.101874	14	463.1709	9.54172e-05	2.22599e-04
2015/03/11	00:27:31	ok	ok	462.9340	66.618	0.032483	19.85	60.756	10.385	22857427.371207	14	463.1721	9.50481e-05	2.36611e-04
2015/03/11	00:32:31	ok	ok	462.9580	66.623	0.032483	19.85	60.696	10.374	22255031.906329	14	463.1432	9.68468e-05	2.28347e-04
2015/03/11	00:37:31	ok	ok	462.9880	66.624	0.032483	19.85	60.635	10.364	25935465.320787	14	463.1977	9.37610e-05	2.11800e-04
2015/03/11	00:42:31	ok	ok	462.9220	66.621	0.032483	19.86	60.667	10.375	25609145.709151	15	463.1859	9.51790e-05	2.53412e-04
2015/03/11	00:47:31	ok	ok	462.9580	66.627	0.032483	19.91	60.554	10.386	27345555.815469	14	463.1937	9.47703e-05	2.27660e-04
2015/03/11	00:52:31	ok	ok	462.9840	66.633	0.032483	19.94	60.408	10.379	27002487.059195	14	463.2258	9.45929e-05	2.23038e-04
2015/03/11	00:57:31	ok	ok	462.9480	66.626	0.032483	19.90	60.522	10.375	27201839.434932	14	463.1787	9.57581e-05	2.25173e-04
2015/03/11	01:02:31	ok	ok	462.9600	66.629	0.032483	19.95	60.409	10.386	27181822.285431	14	463.1975	9.51216e-05	2.30491e-04
2015/03/11	01:07:31	ok	ok	462.9460	66.623	0.032483	19.90	60.462	10.365	30530089.573627	14	463.1880	9.41741e-05	2.66333e-04
2015/03/11	01:12:31	ok	ok	462.9620	66.624	0.032483	19.94	60.408	10.379	26989008.327694	14	463.2250	9.32841e-05	2.91059e-04
2015/03/11	01:17:31	ok	ok	462.9020	66.621	0.032483	19.89	60.460	10.358	23782929.734780	13	463.1604	9.47367e-05	2.58211e-04
2015/03/11	01:22:31	ok	ok	462.9780	66.618	0.032483	19.89	60.369	10.343	23426041.194012	14	463.1270	9.68879e-05	2.96606e-04
2015/03/11	01:27:31	ok	ok	462.8900	66.615	0.032483	19.87	60.366	10.330	26346892.712679	14	463.1378	9.53006e-05	2.35302e-04
2015/03/11	01:32:31	ok	ok	462.9360	66.627	0.032483	19.91	60.281	10.340	22739493.504042	14	463.1810	9.42711e-05	2.42244e-04
2015/03/11	01:37:31	ok	ok	462.9140	66.615	0.032483	19.89	60.218	10.317	27901824.422198	14	463.1266	9.59217e-05	2.13426e-04
2015/03/11	01:42:31	ok	ok	462.9440	66.622	0.032483	19.90	60.219	10.323	28135812.393572	14	463.1541	9.59786e-05	2.08108e-04
2015/03/11	01:47:31	ok	ok	462.8960	66.605	0.032483	19.88	60.246	10.316	24935107.950114	14	463.1245	9.67449e-05	2.26230e-04
2015/03/11	01:52:31	ok	ok	462.8940	66.615	0.032483	19.88	60.186	10.305	25479938.941677	14	463.1270	9.57229e-05	2.33019e-04
2015/03/11	01:57:31	ok	ok	462.8700	66.615	0.032483	19.87	60.184	10.299	20882790.301715	14	463.0715	9.78621e-05	2.59065e-04
2015/03/11	02:02:31	ok	ok	462.8820	66.613	0.032483	19.82	60.237	10.278	26738621.221697	14	463.1443	9.39318e-05	2.56550e-04
2015/03/11	02:07:31	ok	ok	462.8260	66.609	0.032483	19.78	60.139	10.237	24812461.073276	14	463.1058	9.52648e-05	2.47145e-04
2015/03/11	02:12:31	--	ok	462.7800	66.602	0.032483	19.74	60.133	10.212	23937189.790556	14	463.0740	9.61715e-05	2.41395e-04
2015/03/11	02:12:44	ok	ok	462.8360	66.597	0.032494	19.76	60.076	10.214	28183889.924514	13	463.0707	9.65364e-05	2.40830e-04
2015/03/11	02:17:44	ok	ok	462.8480	66.603	0.032494	19.73	60.222	10.221	25967923.981874	15	463.1011	9.54047e-05	2.51414e-04
2015/03/11	02:22:44	ok	ok	462.8560	66.583	0.032494	19.68	60.154	10.180	30585093.072809	14	463.0759	9.47874e-05	2.06703e-04
2015/03/11	02:27:44	ok	ok	462.8560	66.589	0.032494	19.71	60.159	10.198	32550294.083453	13	463.0688	9.52271e-05	2.05746e-04
2015/03/11	02:32:44	ok	ok	462.8440	66.584	0.032494	19.66	60.120	10.162	30846194.707865	14	463.0776	9.41551e-05	2.31156e-04
2015/03/11	02:37:44	ok	ok	462.8140	66.582	0.032494	19.63	60.146	10.149	33668079.733310	14	463.0624	9.49694e-05	2.30266e-04
2015/03/11	02:42:44	ok	ok	462.8020	66.573	0.032494	19.59	60.170	10.129	26653128.025391	14	463.0091	9.56835e-05	2.14350e-04
2015/03/11	02:47:44	--	ok	462.7820	66.567	0.032494	19.58	60.047	10.102	27842285.428095	14	463.0093	9.54714e-05	2.18025e-04
2015/03/11	02:47:57	--	ok	462.7340	66.564	0.032505	19.62	59.932	10.107	25697028.026443	14	462.9825	9.45224e-05	2.80397e-04
2015/03/11	02:48:10	--	ok	462.6660	66.492	0.032519	19.55	59.951	10.068	32232216.453404	14	462.9326	9.33995e-05	3.01811e-04
2015/03/11	02:48:23	--	ok	462.5140	66.479	0.032536	19.50	60.065	10.058	25204349.400942	14	462.7893	9.55379e-05	2.96638e-04
2015/03/11	02:48:36	--	ok	462.5980	66.458	0.032561	19.39	60.259	10.025	31226079.851735	14	462.8238	9.43187e-05	2.55965e-04
2015/03/11	02:48:49	--	ok	462.5560	66.449	0.032582	19.32	60.338	9.997	29577906.378623	14	462.8172	9.36196e-05	3.00882e-04
2015/03/11	02:49:03	--	ok	462.7180	66.563	0.032605	19.29	60.515	10.009	22672931.817430	14	463.0318	9.79030e-05	2.63524e-04
2015/03/11	02:49:16	ok	ok	463.0260	66.653	0.032619	19.23	60.747	10.012	27828889.528049	14	463.3225	9.54542e-05	2.51502e-04
2015/03/11	02:54:15	--	ok	463.3300	66.673	0.032619	19.58	59.956	10.087	21037998.053370	14	463.5016	9.47101e-05	1.98562e-04
2015/03/11	02:54:28	--	ok	463.2840	66.674	0.032602	19.67	59.758	10.107	26651309.456139	14	463.5532	9.50447e-05	2.28150e-04
2015/03/11	02:54:41	ok	ok	463.0560	66.664	0.032588	19.63	59.630	10.062	23912464.589505	14	463.3766	9.74406e-05	2.77376e-04
2015/03/11	02:59:41	ok	ok	463.1660	66.670	0.032588	19.56	59.923	10.069	24338822.091572	14	463.4322	9.62181e-05	2.39159e-04
2015/03/11	03:04:41	--	ok	463.4740	66.671	0.032588	19.54	59.919	10.057	16740593.434163	14	463.4604	9.39770e-05	1.71717e-04
2015/03/11	03:04:54	ok	ok	463.1580	66.665	0.032564	19.58	59.774	10.056	29077451.766229	14	463.4064	9.55303e-05	2.19150e-04
2015/03/11	03:09:54	ok	ok	463.1680	66.665	0.032564	19.49	59.942	10.031	20743010.600970	14	463.3765	9.55790e-05	2.07648e-04
2015/03/11	03:14:54	--	ok	463.2280	66.665	0.032564	19.49	59.942	10.031	23554581.559657	14	463.4899	9.09260e-05	3.97676e-04
2015/03/11	03:15:07	ok	ok	463.1000	66.659	0.032552	19.49	59.760	10.001	26798235.143162	14	463.3827	9.45734e-05	2.49724e-04
2015/03/11	03:20:07	ok	ok	463.0800	66.666	0.032552	19.44	59.903	9.996	23602692.439139	14	463.3564	9.62409e-05	2.65869e-04
2015/03/11	03:25:07	ok	ok	463.0220	66.661	0.032552	19.38	59.864	9.954	21723657.856632	14	463.3142	9.71312e-05	2.67543e-04
2015/03/11	03:30:07	ok	ok	462.8420	66.657	0.032552	19.39	59.865	9.960	17000911.940058	14	463.2602	9.92652e-05	3.36051e-04
2015/03/11	03:35:07	ok	ok	463.0160	66.661	0.032552	19.41	59.868	9.972	20271297.005467	14	463.3261	9.62022e-05	2.66372e-04
2015/03/11	03:40:07	ok	ok	463.0240	66.657	0.032552	19.39	59.865	9.960	23238532.805515	14	463.3141	9.55691e-05	2.38680e-04
2015/03/11	03:45:07	ok	ok	463.0580	66.655	0.032552	19.34	59.857	9.929	23764851.430340	14	463.2904	9.60752e-05	2.26395e-04
2015/03/11	03:50:07	ok	ok	462.8800	66.652	0.032552	19.32	59.824	9.912	17207414.213728	14	463.2670	9.65653e-05	2.98162e-04
2015/03/11	03:55:07	ok	ok	462.9540	66.648	0.032552	19.30	59.760	9.890	25210192.959901	14	463.2741	9.53274e-05	2.61932e-04
2015/03/11	04:00:07	ok	ok	463.0580	66.654	0.032552	19.31	59.731	9.891	24640431.859308	14	463.2738	9.59377e-05	2.12019e-04
2015/03/11	04:05:07	ok	ok	462.9100	66.649	0.032552	19.22	59.899	9.866	19394169.239762	14	463.2542	9.55286e-05	2.86312e-04
2015/03/11	04:10:07	ok	ok	462.9620	66.648	0.032552	19.28	59.726	9.873	21827860.443124	14	463.2501	9.58355e-05	2.53027e-04
2015/03/11	04:15:07	ok	ok	462.9000	66.646	0.032552	19.22	59.747	9.841	22260225.868989	13	463.2297	9.59950e-05	2.76177e-04
2015/03/11	04:20:07	ok	ok	462.9860	66.646	0.032552	19.25	59.722	9.855	24601944.143974	14	463.2308	9.70576e-05	2.33421e-04
2015/03/11	04:25:07	ok	ok	462.9200	66.645	0.032552	19.17	59.709	9.806	20631741.344098	14	463.2177	9.53790e-05	2.37182e-04
2015/03/11	04:30:07	ok	ok	462.9020	66.641	0.032552	19.13	59.763	9.792	19640119.136503	14	463.1992	9.67352e-05	2.52299e-04
2015/03/11	04:35:07	ok	ok	462.8520	66.638	0.032552	19.16	59.677	9.795	20486856.728199	14	463.1623	9.73391e-05	2.65386e-04
2015/03/11	04:40:07	ok	ok	462.9340	66.637	0.032552	19.14	59.674	9.783	23753364.285244	14	463.2070	9.57162e-05	2.40255e-04
2015/03/11	04:45:07	ok	ok	463.0040	66.643	0.032552	19.12	59.671	9.771	26213782.875440	14	463.2035	9.58532e-05	2.07895e-04
2015/03/11	04:50:07	ok	ok	462.8140	66.632	0.032552	19.07	59.723	9.751	19370683.333593	14	463.1333	9.75435e-05	2.73295e-04
2015/03/11	04:55:07	ok	ok	462.8920	66.629	0.032552	19.06	59.692	9.740	25257888.719723	14	463.1903	9.49146e-05	2.52166e-04
2015/03/11	05:00:07	ok	ok	462.8460	66.626	0.032552	19.02	59.715	9.721	19800240.832781	14	463.1210	9.69945e-05	2.54954e-04
2015/03/11	05:05:07	ok	ok	462.8640	66.622	0.032552	19.00	59.682	9.704	21096202.479402	14	463.1393	9.56591e-05	2.37342e-04
2015/03/11	05:10:07	ok	ok	462.8140	66.623	0.032552	19.00	59.652	9.699	19378344.657331	14	463.1098	9.73056e-05	2.49265e-04
2015/03/11	05:15:07	ok	ok	463.0560	66.621	0.032552	18.94	59.703	9.673	20783221.896886	14	463.1305	9.57231e-05	1.84475e-04
2015/03/11	05:20:07	ok	ok	462.9820	66.622	0.032552	18.96	59.615	9.671	22142070.999344	14	463.1793	9.31239e-05	2.90227e-04
2015/03/11	05:25:07	--	ok	462.7700	66.614	0.032552	18.90	59.666	9.645	19380506.669127	14	463.0618	9.70079e-05	2.43815e-04
2015/03/11	05:25:20	ok	ok	462.8440	66.612	0.032563	19.00	59.470	9.670	24020228.233007	14	463.0913	9.70550e-05	2.20057e-04
2015/03/11	05:30:20	ok	ok	462.8420	66.597	0.032563	18.90	59.636	9.640	23304558.494147	14	463.0736	9.57837e-05	2.25484e-04
2015/03/11	05:35:20	ok	ok	462.9240	66.615	0.032563	18.89	59.665	9.639	27986387.820343	14	463.0812	9.58495e-05	1.90896e-04
2015/03/11	05:40:20	ok	ok	462.8800	66.601	0.032563	18.82	59.623	9.592	26894581.758779	14	463.1158	9.34616e-05	2.82223e-04
2015/03/11	05:45:20	ok	ok	462.8600	66.594	0.032563	18.80	59.590	9.576	25974301.944206	14	463.0312	9.66433e-05	2.12842e-04
2015/03/11	05:50:20	ok	ok	462.8400	66.600	0.032563	18.81	59.591	9.582	26438950.789395	14	463.0489	9.56618e-05	2.26172e-04
2015/03/11	05:55:20	--	ok	462.7820	66.594	0.032563	18.78	59.587	9.564	26533104.364597	14	463.0469	9.52532e-05	2.43995e-04
2015/03/11	05:55:33	ok	ok	462.8040	66.581	0.032574	18.85	59.325	9.561	25910198.974682	14	463.0479	9.66521e-05	2.18007e-04
2015/03/11	06:00:33	ok	ok	462.8300	66.574	0.032574	18.76	59.553	9.547	25045869.688292	14	463.1085	9.21936e-05	3.92063e-04
2015/03/11	06:05:33	ok	ok	462.8120	66.570	0.032574	18.71	59.636	9.532	26324573.648233	14	463.0074	9.51892e-05	2.20727e-04
2015/03/11	06:10:33	ok	ok	462.8040	66.570	0.032574	18.68	59.571	9.505	30235826.210729	14	463.0073	9.50160e-05	2.13339e-04
2015/03/11	06:15:33	ok	ok	462.8000	66.573	0.032574	18.64	59.625	9.491	26637028.359705	14	462.9958	9.47656e-05	2.21931e-04
2015/03/11	06:20:33	--	ok	462.7840	66.583	0.032574	18.64	59.564	9.482	26393530.966695	14	462.9905	9.59365e-05	2.06363e-04
2015/03/11	06:20:46	--	ok	462.7960	66.569	0.032585	18.71	59.363	9.489	29086767.553852	14	462.9460	9.82382e-05	3.21071e-04
2015/03/11	06:20:59	--	ok	462.6500	66.514	0.032596	18.62	59.228	9.417	32034558.344810	14	462.9274	9.50681e-05	2.57526e-04
2015/03/11	06:21:12	--	ok	462.5360	66.500	0.032614	18.55	59.369	9.400	31928000.626787	14	462.8412	9.57795e-05	2.47003e-04
2015/03/11	06:21:25	ok	ok	462.9660	66.648	0.032637	18.51	59.544	9.406	24442573.415553	14	463.2897	9.78872e-05	2.66339e-04
2015/03/11	06:26:24	ok	ok	463.1080	66.657	0.032637	18.60	59.498	9.449	18377196.777557	14	463.4289	9.46071e-05	2.89148e-04
2015/03/11	06:31:24	ok	ok	463.1400	66.656	0.032637	18.59	59.556	9.452	27326054.051939	14	463.3826	9.61079e-05	2.43327e-04
2015/03/11	06:36:24	ok	ok	463.0380	66.652	0.032637	18.50	59.603	9.409	19498544.602591	14	463.3378	9.53408e-05	2.97636e-04
2015/03/11	06:41:24	ok	ok	463.1720	66.656	0.032637	18.56	59.521	9.430	20328553.048752	14	463.3636	9.55812e-05	2.13311e-04
2015/03/11	06:46:24	ok	ok	463.0700	66.653	0.032637	18.50	59.482	9.390	20976347.998575	14	463.3410	9.58092e-05	2.56543e-04
2015/03/11	06:51:24	ok	ok	463.0720	66.652	0.032637	18.51	59.483	9.396	18023062.020288	14	463.3052	9.69346e-05	2.46841e-04
2015/03/11	06:56:24	ok	ok	463.0860	66.651	0.032637	18.47	59.477	9.373	23697584.633721	14	463.3433	9.53724e-05	2.84208e-04
2015/03/11	07:01:24	ok	ok	463.1480	66.650	0.032637	18.50	59.512	9.395	21661002.003284	14	463.3308	9.62845e-05	2.48394e-04
2015/03/11	07:06:24	ok	ok	463.0300	66.652	0.032637	18.48	59.479	9.379	18933868.007596	13	463.2970	9.67767e-05	2.34369e-04
2015/03/11	07:11:24	ok	ok	463.0100	66.647	0.032637	18.45	59.565	9.376	21936365.836224	14	463.2907	9.59621e-05	2.66614e-04
2015/03/11	07:16:24	ok	ok	462.9080	66.648	0.032637	18.43	59.561	9.364	17136096.282965	14	463.2607	9.74347e-05	2.94815e-04
2015/03/11	07:21:24	ok	ok	463.0240	66.647	0.032637	18.39	59.585	9.346	25974477.849143	14	463.2865	9.57540e-05	2.58149e-04
2015/03/11	07:26:24	ok	ok	462.9960	66.646	0.032637	18.33	59.546	9.306	24459624.230670	14	463.2847	9.46269e-05	2.77894e-04
2015/03/11	07:31:24	ok	ok	463.0300	66.646	0.032637	18.36	59.550	9.324	23599573.584961	14	463.2653	9.54836e-05	2.95950e-04
2015/03/11	07:36:24	ok	ok	463.0080	66.646	0.032637	18.39	59.434	9.322	18953751.279105	14	463.2433	9.64771e-05	3.17105e-04
2015/03/11	07:41:24	ok	ok	462.9980	66.638	0.032637	18.35	59.549	9.318	23445859.748879	13	463.2123	9.72928e-05	2.37486e-04
2015/03/11	07:46:24	ok	ok	463.0280	66.642	0.032637	18.39	59.434	9.322	26056143.921510	14	463.2653	9.50329e-05	2.84961e-04
2015/03/11	07:51:24	ok	ok	462.9920	66.643	0.032637	18.38	59.432	9.316	21208834.485762	14	463.2491	9.58858e-05	2.46562e-04
2015/03/11	07:56:24	ok	ok	462.9040	66.644	0.032637	18.39	59.495	9.331	20487088.627707	14	463.2192	9.72837e-05	2.75794e-04
2015/03/11	08:01:24	ok	ok	462.9380	66.642	0.032637	18.44	59.381	9.341	20838616.782896	14	463.2592	9.66291e-05	3.09114e-04
2015/03/11	08:06:24	ok	ok	462.9360	66.639	0.032637	18.45	59.383	9.347	25073878.518644	13	463.2582	9.53212e-05	2.79511e-04
2015/03/11	08:11:24	ok	ok	463.1320	66.642	0.032637	18.42	59.439	9.339	21994977.470832	14	463.3056	9.36440e-05	2.42232e-04
2015/03/11	08:16:24	ok	ok	462.9800	66.643	0.032637	18.41	59.467	9.338	23532160.217055	14	463.2628	9.48582e-05	2.70900e-04
2015/03/11	08:21:24	ok	ok	463.0440	66.644	0.032637	18.49	59.329	9.361	24010442.649558	14	463.2589	9.54449e-05	2.84864e-04
2015/03/11	08:26:24	ok	ok	463.1280	66.644	0.032637	18.51	59.423	9.387	20446261.723251	14	463.3513	9.32138e-05	2.92415e-04
2015/03/11	08:31:24	ok	ok	463.0200	66.642	0.032637	18.56	59.340	9.401	23657776.617296	13	463.2713	9.55742e-05	2.27698e-04
2015/03/11	08:36:24	ok	ok	463.0100	66.648	0.032637	18.58	59.343	9.413	20540795.775012	14	463.2870	9.51721e-05	2.35260e-04
2015/03/11	08:41:24	ok	ok	463.1320	66.645	0.032637	18.66	59.295	9.450	20811762.174396	14	463.3490	9.28254e-05	2.93986e-04
2015/03/11	08:46:24	ok	ok	463.0600	66.647	0.032637	18.70	59.271	9.468	25035222.155972	14	463.3505	9.38690e-05	2.91042e-04
2015/03/11	08:51:24	ok	ok	463.0300	66.650	0.032637	18.76	59.250	9.499	23862804.345166	14	463.3116	9.67369e-05	2.47703e-04
2015/03/11	08:56:24	ok	ok	462.8520	66.649	0.032637	18.83	59.231	9.535	18190041.138912	14	463.2760	9.85972e-05	3.41463e-04
2015/03/11	09:01:24	ok	ok	462.9860	66.648	0.032637	18.81	59.288	9.533	22007204.483466	14	463.2765	9.83889e-05	2.88536e-04
2015/03/11	09:06:24	ok	ok	463.0460	66.653	0.032637	18.90	59.181	9.566	19707584.814216	14	463.3557	9.58166e-05	2.59440e-04
2015/03/11	09:11:24	ok	ok	463.0540	66.652	0.032637	18.93	59.156	9.579	18851699.666474	14	463.3205	9.75573e-05	2.55178e-04
2015/03/11	09:16:24	ok	ok	463.1260	66.655	0.032637	18.99	59.165	9.615	19269325.650300	14	463.3757	9.60139e-05	2.27881e-04
2015/03/11	09:21:24	ok	ok	463.0380	66.658	0.032637	19.06	59.085	9.641	21432960.968848	14	463.3995	9.63017e-05	2.88263e-04
2015/03/11	09:26:24	ok	ok	463.1860	66.660	0.032637	19.18	59.043	9.703	20875104.216814	14	463.4404	9.49999e-05	2.29367e-04
2015/03/11	09:31:24	ok	ok	463.0600	66.659	0.032637	19.22	59.080	9.732	17777318.319885	14	463.3841	9.76432e-05	2.82530e-04
2015/03/11	09:36:24	ok	ok	463.1340	66.662	0.032637	19.23	59.021	9.728	21995347.987284	14	463.3903	9.80509e-05	3.58629e-04
2015/03/11	09:41:24	ok	ok	463.1580	66.663	0.032637	19.30	58.971	9.759	19533633.362858	14	463.4732	9.54751e-05	2.72651e-04
2015/03/11	09:46:24	ok	ok	463.1800	66.667	0.032637	19.38	58.983	9.807	21966174.892669	14	463.4757	9.59578e-05	2.44835e-04
2015/03/11	09:51:24	ok	ok	463.1960	66.666	0.032637	19.48	58.847	9.842	21660414.739419	14	463.5074	9.57278e-05	2.65207e-04
2015/03/11	09:56:24	ok	ok	463.0980	66.671	0.032637	19.56	58.920	9.901	16817438.432054	14	463.5412	9.62835e-05	3.34231e-04
2015/03/11	10:01:24	ok	ok	463.1960	66.673	0.032637	19.60	58.835	9.910	20396671.805327	14	463.5365	9.63612e-05	2.71102e-04
2015/03/11	10:06:24	--	ok	463.2520	66.674	0.032637	19.61	58.928	9.931	22357521.598148	15	463.5629	9.63337e-05	2.75977e-04
2015/03/11	10:06:37	--	ok	463.2840	66.674	0.032625	19.70	58.820	9.966	27725690.833515	14	463.6037	9.55413e-05	2.62210e-04
2015/03/11	10:06:50	ok	ok	463.1780	66.664	0.03261	19.62	58.747	9.907	28745139.127671	14	463.5270	9.56696e-05	2.70991e-04
2015/03/11	10:11:49	--	ok	463.2900	66.679	0.03261	19.72	58.823	9.978	21679606.370388	14	463.6407	9.51144e-05	2.88485e-04
2015/03/11	10:12:02	--	ok	463.3500	66.681	0.032595	19.78	58.681	9.989	27476996.751747	14	463.6665	9.50580e-05	2.63693e-04
2015/03/11	10:12:16	--	ok	463.2660	66.669	0.032577	19.71	58.548	9.925	25028558.939632	14	463.5385	9.69895e-05	2.35013e-04
2015/03/11	10:12:29	--	ok	463.2220	66.668	0.032564	19.64	58.628	9.898	24581600.687257	14	463.5074	9.59650e-05	2.34298e-04
2015/03/11	10:12:42	ok	ok	463.1660	66.663	0.032552	19.58	58.832	9.898	27464299.193157	14	463.5015	9.51685e-05	2.67904e-04
2015/03/11	10:17:41	--	ok	463.2500	66.681	0.032552	19.81	58.716	10.012	18604787.081966	14	463.6099	9.67446e-05	2.77884e-04
2015/03/11	10:17:54	--	ok	463.2980	66.677	0.03254	19.82	58.656	10.008	22579032.790269	14	463.5930	9.66982e-05	2.48445e-04
2015/03/11	10:18:07	ok	ok	463.1920	66.661	0.032524	19.70	58.668	9.940	29630515.756694	14	463.5107	9.43697e-05	2.79076e-04
2015/03/11	10:23:07	--	ok	463.4240	66.677	0.032524	19.84	58.812	10.046	25012251.425884	14	463.6196	9.37850e-05	1.97241e-04
2015/03/11	10:23:20	ok	ok	462.8880	66.582	0.032503	19.86	58.693	10.038	28398433.796067	14	463.1546	9.62135e-05	2.31871e-04
2015/03/11	10:28:20	ok	ok	462.9260	66.602	0.032503	19.90	58.730	10.068	23894475.710298	14	463.2093	9.58235e-05	2.36791e-04
2015/03/11	10:33:20	ok	ok	462.9480	66.617	0.032503	20.02	58.748	10.142	24383355.881134	13	463.2263	9.55079e-05	2.48467e-04
2015/03/11	10:38:20	ok	ok	463.0040	66.611	0.032503	20.06	58.724	10.161	23253838.890524	14	463.3024	9.37598e-05	3.09185e-04
2015/03/11	10:43:20	ok	ok	463.0700	66.633	0.032503	20.19	58.714	10.237	22048496.174274	14	463.2921	9.57451e-05	2.03826e-04
2015/03/11	10:48:20	ok	ok	463.0200	66.619	0.032503	20.25	58.662	10.264	22329626.195621	13	463.3139	9.52759e-05	2.86859e-04
2015/03/11	10:53:20	ok	ok	463.0520	66.628	0.032503	20.29	58.699	10.294	23536883.510216	13	463.3458	9.48126e-05	2.70709e-04
2015/03/11	10:58:20	ok	ok	463.0800	66.642	0.032503	20.45	58.663	10.384	22931312.828916	14	463.3743	9.47610e-05	2.53880e-04
2015/03/11	11:03:20	ok	ok	463.0540	66.647	0.032503	20.46	58.695	10.396	26196830.977895	14	463.3775	9.34052e-05	3.07230e-04
2015/03/11	11:08:20	ok	ok	463.1740	66.653	0.032503	20.65	58.572	10.490	23749384.513738	14	463.3941	9.41637e-05	2.70766e-04
2015/03/11	11:13:20	ok	ok	463.0880	66.648	0.032503	20.64	58.662	10.500	22481985.762749	13	463.3786	9.65321e-05	2.58813e-04
2015/03/11	11:18:20	--	ok	463.2080	66.659	0.032503	20.74	58.616	10.553	23328297.418009	14	463.4618	9.35097e-05	2.81618e-04
2015/03/11	11:18:33	ok	ok	462.9760	66.584	0.032492	20.76	58.497	10.543	30632691.358880	14	463.2126	9.47609e-05	2.45112e-04
2015/03/11	11:23:33	ok	ok	463.0240	66.593	0.032492	20.82	58.659	10.610	28307018.188988	14	463.2255	9.46730e-05	2.33101e-04
2015/03/11	11:28:33	ok	ok	463.0680	66.616	0.032492	20.92	58.583	10.657	19819094.286855	14	463.2483	9.54170e-05	2.51657e-04
2015/03/11	11:33:33	ok	ok	463.1280	66.616	0.032492	21.00	58.595	10.709	25808136.923981	14	463.3290	9.41593e-05	2.34648e-04
2015/03/11	11:38:33	ok	ok	463.1300	66.622	0.032492	21.12	58.583	10.782	23061905.406937	14	463.3156	9.46004e-05	2.37663e-04
2015/03/11	11:43:33	ok	ok	463.1200	66.630	0.032492	21.20	58.596	10.834	24987366.444930	14	463.3612	9.39490e-05	2.57120e-04
2015/03/11	11:48:33	ok	ok	463.1960	66.626	0.032492	21.30	58.550	10.889	24152138.086524	14	463.3714	9.42454e-05	2.38554e-04
2015/03/11	11:53:33	ok	ok	463.1440	66.634	0.032492	21.39	58.533	10.942	25436590.337662	14	463.3596	9.57038e-05	2.57931e-04
2015/03/11	11:58:33	--	ok	463.2200	66.643	0.032492	21.53	58.463	11.018	25275602.913385	14	463.4042	9.55515e-05	2.57417e-04
2015/03/11	11:58:46	ok	ok	462.9080	66.529	0.032481	21.55	58.343	11.008	26343613.763966	14	463.1623	9.54517e-05	2.83973e-04
2015/03/11	12:03:46	ok	ok	462.9240	66.553	0.032481	21.59	58.533	11.070	22010806.153865	14	463.2002	9.54019e-05	2.87191e-04
2015/03/11	12:08:46	ok	ok	462.9960	66.555	0.032481	21.73	58.463	11.146	24582543.797123	14	463.2591	9.44617e-05	2.86670e-04
2015/03/11	12:13:46	ok	ok	463.0640	66.576	0.032481	21.82	58.538	11.218	21115841.247459	14	463.2583	9.52615e-05	2.71798e-04
2015/03/11	12:18:46	ok	ok	463.1300	66.578	0.032481	21.94	58.434	11.276	27576415.234425	14	463.3257	9.41341e-05	2.46611e-04
2015/03/11	12:23:46	ok	ok	463.1320	66.589	0.032481	22.04	58.480	11.350	27891210.767701	14	463.3503	9.39351e-05	2.49772e-04
2015/03/11	12:28:46	ok	ok	463.1980	66.605	0.032481	22.20	58.443	11.448	25510870.811678	14	463.3826	9.43777e-05	2.67705e-04
2015/03/11	12:33:46	--	ok	463.2280	66.625	0.032481	22.35	58.405	11.539	26079023.324255	14	463.4460	9.23834e-05	2.67190e-04
2015/03/11	12:33:59	ok	ok	462.9660	66.513	0.032469	22.40	58.136	11.519	26169695.378725	14	463.1947	9.40956e-05	2.66192e-04
2015/03/11	12:38:59	ok	ok	462.9980	66.502	0.032469	22.41	58.383	11.575	27878536.990951	14	463.2122	9.32995e-05	2.53564e-04
2015/03/11	12:43:59	ok	ok	463.0200	66.519	0.032469	22.52	58.370	11.645	27672846.568702	14	463.2408	9.23027e-05	2.55660e-04
2015/03/11	12:48:59	ok	ok	462.9540	66.478	0.032469	22.16	58.990	11.528	31863936.898917	14	463.1103	9.18526e-05	2.46720e-04
2015/03/11	12:53:59	ok	ok	462.8760	66.457	0.032469	21.76	59.417	11.348	29470705.782164	14	462.9392	9.49148e-05	2.59954e-04
2015/03/11	12:58:59	ok	ok	462.8380	66.447	0.032469	21.60	59.637	11.285	30982278.073509	14	462.9867	9.05244e-05	3.21381e-04
2015/03/11	13:03:59	--	ok	462.7760	66.429	0.032469	21.41	59.820	11.196	34305798.342440	14	462.8663	9.30658e-05	2.38215e-04
2015/03/11	13:04:12	--	ok	462.6800	66.426	0.03248	21.41	59.820	11.196	28953144.546927	14	462.7478	9.64630e-05	3.34799e-04
2015/03/11	13:04:26	--	ok	462.6640	66.417	0.032497	21.37	59.723	11.152	27635870.208857	14	462.7973	9.26934e-05	2.51982e-04
2015/03/11	13:04:39	--	ok	462.5360	66.411	0.032514	21.30	59.894	11.139	25855735.213682	14	462.7192	9.29659e-05	2.49277e-04
2015/03/11	13:04:52	--	ok	462.5260	66.407	0.032538	21.23	60.097	11.131	28769339.472799	14	462.6985	9.24600e-05	2.50191e-04
2015/03/11	13:05:05	--	ok	462.5180	66.404	0.032563	21.19	60.273	11.138	31039635.209406	15	462.7163	9.18248e-05	3.43153e-04
2015/03/11	13:05:18	--	ok	462.7020	66.426	0.032588	21.15	60.480	11.150	25468553.923721	14	462.8742	9.39616e-05	2.41798e-04
2015/03/11	13:05:31	ok	ok	463.1000	66.519	0.032603	21.14	60.539	11.155	28228698.200621	14	463.2045	9.33476e-05	2.24576e-04
2015/03/11	13:10:31	ok	ok	463.1860	66.590	0.032603	21.29	59.984	11.149	29425936.816765	14	463.2594	9.34222e-05	2.10068e-04
2015/03/11	13:15:31	ok	ok	463.1740	66.572	0.032603	21.22	60.034	11.113	31862257.012178	14	463.2250	9.36418e-05	2.16865e-04
2015/03/11	13:20:31	ok	ok	463.0840	66.553	0.032603	21.16	60.177	11.101	28115302.824099	14	463.2129	9.35547e-05	2.25283e-04
2015/03/11	13:25:31	ok	ok	463.0760	66.537	0.032603	21.14	60.296	11.110	32760786.065858	13	463.1504	9.39454e-05	2.16386e-04
2015/03/11	13:30:31	ok	ok	463.0800	66.534	0.032603	21.12	60.353	11.108	30826774.898600	14	463.1995	9.17193e-05	2.67602e-04
2015/03/11	13:35:31	ok	ok	463.0420	66.522	0.032603	21.14	60.417	11.132	32864399.500878	14	463.1135	9.40678e-05	2.28970e-04
2015/03/11	13:40:31	ok	ok	463.0160	66.501	0.032603	21.08	60.469	11.103	34827674.301672	14	463.1232	9.28465e-05	2.05034e-04
2015/03/11	13:45:31	ok	ok	463.0020	66.504	0.032603	21.11	60.504	11.129	33786638.052841	14	463.1336	9.21608e-05	2.50463e-04
2015/03/11	13:50:31	ok	ok	463.0340	66.499	0.032603	21.11	60.534	11.134	29467429.579326	14	463.0657	9.41552e-05	2.42034e-04
2015/03/11	13:55:31	ok	ok	462.9600	66.491	0.032603	21.09	60.653	11.143	30812838.540334	14	463.1015	9.19666e-05	2.68799e-04
2015/03/11	14:00:31	ok	ok	463.0040	66.483	0.032603	21.17	60.635	11.192	30118379.719626	14	463.0739	9.25545e-05	2.07081e-04
2015/03/11	14:05:31	ok	ok	462.9660	66.481	0.032603	21.18	60.606	11.193	32696402.973362	14	463.0625	9.37928e-05	2.12589e-04
2015/03/11	14:10:31	ok	ok	463.0080	66.475	0.032603	21.23	60.645	11.233	27585145.535405	14	463.0548	9.33025e-05	2.17249e-04
2015/03/11	14:15:31	ok	ok	462.9380	66.464	0.032603	21.22	60.643	11.226	24150038.698784	14	463.0333	9.38926e-05	2.32202e-04
2015/03/11	14:20:31	ok	ok	462.9660	66.465	0.032603	21.22	60.734	11.243	31114797.929954	14	463.0490	9.36673e-05	2.25442e-04
2015/03/11	14:25:31	ok	ok	462.9300	66.456	0.032603	21.25	60.709	11.258	28903371.370130	14	463.0271	9.41968e-05	2.30337e-04
2015/03/11	14:30:31	ok	ok	462.9700	66.463	0.032603	21.30	60.747	11.297	31958713.203341	14	463.0251	9.41939e-05	2.35635e-04
2015/03/11	14:35:31	ok	ok	462.9920	66.470	0.032603	21.36	60.757	11.338	29879926.407570	14	463.0432	9.36303e-05	2.19274e-04
2015/03/11	14:40:31	ok	ok	462.9800	66.463	0.032603	21.37	60.728	11.340	30104343.154844	14	463.0667	9.23029e-05	2.29477e-04
2015/03/11	14:45:31	ok	ok	462.9240	66.461	0.032603	21.42	60.705	11.368	28767582.616435	14	463.0004	9.42999e-05	2.26743e-04
2015/03/11	14:50:31	ok	ok	462.9260	66.462	0.032603	21.54	60.572	11.422	29822305.102060	14	463.0496	9.33129e-05	2.43346e-04
2015/03/11	14:55:31	ok	ok	462.9220	66.459	0.032603	21.54	60.664	11.439	31647329.057091	14	463.0784	9.18363e-05	2.82011e-04
2015/03/11	15:00:31	ok	ok	462.9560	66.454	0.032603	21.52	60.752	11.443	29481845.529799	14	463.0234	9.37774e-05	2.25497e-04
2015/03/11	15:05:31	ok	ok	462.9280	66.449	0.032603	21.52	60.843	11.460	29129833.619640	14	463.0492	9.22005e-05	2.65329e-04
2015/03/11	15:10:31	ok	ok	462.9180	66.448	0.032603	21.48	60.928	11.449	29778242.757022	14	463.0029	9.34151e-05	2.21732e-04
2015/03/11	15:15:31	ok	ok	462.8900	66.448	0.032603	21.46	61.016	11.453	32387771.835961	14	462.9608	9.46121e-05	2.34768e-04
2015/03/11	15:20:31	ok	ok	462.9360	66.452	0.032603	21.54	60.938	11.491	29002275.815721	14	462.9767	9.30636e-05	2.27205e-04
2015/03/11	15:25:31	ok	ok	462.8400	66.442	0.032603	21.45	61.014	11.446	30714856.123620	14	462.9582	9.33508e-05	2.26118e-04
2015/03/11	15:30:31	ok	ok	462.8460	66.441	0.032603	21.43	61.072	11.443	30235280.035503	14	462.9513	9.32780e-05	2.33372e-04
2015/03/11	15:35:31	ok	ok	462.8280	66.437	0.032603	21.47	61.078	11.471	33759959.660202	14	462.8701	9.56641e-05	3.03561e-04
2015/03/11	15:40:31	ok	ok	462.8280	66.437	0.032603	21.43	61.041	11.438	30053550.956278	14	462.9564	9.13250e-05	2.93510e-04
2015/03/11	15:45:31	--	ok	462.7680	66.432	0.032603	21.42	61.161	11.454	25934890.821858	14	462.9126	9.27206e-05	2.43511e-04
2015/03/11	15:45:44	ok	ok	463.0040	66.486	0.032615	21.45	61.105	11.463	25324345.706308	14	463.1643	9.21915e-05	2.60204e-04
2015/03/11	15:50:44	ok	ok	463.0220	66.481	0.032615	21.40	61.097	11.428	26865380.694680	14	463.1131	9.30798e-05	2.28069e-04
2015/03/11	15:55:44	ok	ok	462.9880	66.481	0.032615	21.41	61.190	11.452	27077510.835722	14	463.1211	9.41687e-05	2.54852e-04
2015/03/11	16:00:44	ok	ok	463.0180	66.479	0.032615	21.40	61.158	11.440	19443691.679229	14	463.0684	9.39033e-05	2.40358e-04
2015/03/11	16:05:44	ok	ok	463.0220	66.469	0.032615	21.39	61.248	11.450	22812769.873608	14	463.0467	9.38003e-05	2.22512e-04
2015/03/11	16:10:44	ok	ok	462.9880	66.464	0.032615	21.36	61.243	11.429	19110525.680895	14	463.0615	9.31742e-05	2.18307e-04
2015/03/11	16:15:44	ok	ok	462.8580	66.461	0.032615	21.32	61.297	11.413	23860671.332338	14	463.0386	9.33856e-05	2.40635e-04
2015/03/11	16:20:44	ok	ok	463.0260	66.460	0.032615	21.33	61.329	11.425	22414250.412622	14	463.0034	9.43161e-05	2.40459e-04
2015/03/11	16:25:44	ok	ok	462.9040	66.453	0.032615	21.34	61.331	11.432	25076864.866579	14	462.9330	9.61061e-05	2.86849e-04
2015/03/11	16:30:44	ok	ok	462.8800	66.451	0.032615	21.30	61.445	11.427	24281009.799519	14	462.9815	9.38758e-05	2.29323e-04
2015/03/11	16:35:44	ok	ok	462.8580	66.447	0.032615	21.31	61.386	11.423	26035073.871780	14	462.9641	9.29914e-05	2.28463e-04
2015/03/11	16:40:44	ok	ok	462.8240	66.444	0.032615	21.30	61.385	11.416	25631957.639200	14	462.9257	9.43729e-05	2.30071e-04
2015/03/11	16:45:44	ok	ok	462.8580	66.448	0.032615	21.28	61.442	11.413	22766646.283920	14	462.9209	9.37813e-05	2.18411e-04
2015/03/11	16:50:44	ok	ok	462.8740	66.438	0.032615	21.20	61.399	11.353	22343144.148221	14	462.9096	9.34280e-05	2.20968e-04
2015/03/11	16:55:44	--	ok	462.7620	66.437	0.032615	21.19	61.397	11.346	26290162.049785	14	462.8901	9.31124e-05	2.23233e-04
2015/03/11	16:55:57	ok	ok	463.1020	66.486	0.032627	21.20	61.338	11.341	23322508.149290	14	463.1148	9.36289e-05	2.04932e-04
2015/03/11	17:00:57	ok	ok	463.0300	66.493	0.032627	21.16	61.423	11.331	23273297.221341	14	463.1517	9.06986e-05	2.82422e-04
2015/03/11	17:05:57	ok	ok	462.9780	66.488	0.032627	21.12	61.416	11.303	22898594.808645	14	463.0737	9.31826e-05	2.25081e-04
2015/03/11	17:10:57	ok	ok	463.0080	66.482	0.032627	21.14	61.480	11.328	28587044.327703	14	463.0682	9.35053e-05	2.13672e-04
2015/03/11	17:15:57	ok	ok	462.9440	66.470	0.032627	21.08	61.501	11.293	25608927.130924	14	463.0308	9.33174e-05	2.05837e-04
2015/03/11	17:20:57	ok	ok	462.9540	66.470	0.032627	21.02	61.582	11.268	26719826.756790	14	463.0286	9.23644e-05	2.27747e-04
2015/03/11	17:25:57	ok	ok	462.8940	66.460	0.032627	20.96	61.663	11.244	24577152.322455	14	463.0129	9.17024e-05	2.51950e-04
2015/03/11	17:30:57	ok	ok	462.8500	66.460	0.032627	20.96	61.572	11.227	28011600.437731	14	462.9634	9.30238e-05	2.15857e-04
2015/03/11	17:35:57	ok	ok	462.8660	66.451	0.032627	20.92	61.596	11.206	25767876.822968	14	462.9286	9.36662e-05	2.18805e-04
2015/03/11	17:40:57	--	ok	462.7980	66.442	0.032627	20.84	61.613	11.157	24930671.079024	13	462.9511	9.18117e-05	2.61786e-04
2015/03/11	17:41:10	ok	ok	463.0580	66.497	0.032638	20.88	61.559	11.173	24318553.548428	14	463.0906	9.34670e-05	2.00525e-04
2015/03/11	17:46:10	ok	ok	462.9740	66.511	0.032638	20.84	61.673	11.168	24333915.464498	14	463.0899	9.30118e-05	2.10552e-04
2015/03/11	17:51:10	ok	ok	462.9140	66.489	0.032638	20.74	61.657	11.100	23192991.639127	15	463.0243	9.43489e-05	2.30954e-04
2015/03/11	17:56:10	ok	ok	462.9640	66.479	0.032638	20.73	61.686	11.099	24143467.217490	14	463.0622	9.17276e-05	2.37182e-04
2015/03/11	18:01:10	ok	ok	462.9700	66.490	0.032638	20.72	61.714	11.097	26939356.963884	14	463.0172	9.27446e-05	2.41437e-04
2015/03/11	18:06:10	ok	ok	462.9220	66.470	0.032638	20.64	61.732	11.049	26477491.099531	14	463.0053	9.24457e-05	2.27576e-04
2015/03/11	18:11:10	ok	ok	462.8820	66.454	0.032638	20.59	61.693	11.010	26606780.270083	14	463.0480	8.96882e-05	4.30359e-04
2015/03/11	18:16:10	ok	ok	462.8920	66.454	0.032638	20.56	61.718	10.995	25259134.331982	14	462.9377	9.34507e-05	2.16116e-04
2015/03/11	18:21:10	ok	ok	462.8980	66.447	0.032638	20.53	61.653	10.965	21606938.633194	14	462.8873	9.39315e-05	2.14717e-04
2015/03/11	18:26:10	--	ok	462.7940	66.438	0.032638	20.44	61.850	10.942	26153732.010980	14	462.8621	9.36388e-05	2.18289e-04
2015/03/11	18:26:23	ok	ok	462.9700	66.511	0.032648	20.45	61.821	10.943	26940744.228936	14	463.1121	9.28121e-05	2.28166e-04
2015/03/11	18:31:23	ok	ok	463.0000	66.523	0.032648	20.48	61.766	10.953	25950631.716427	14	463.1351	9.10697e-05	2.88226e-04
2015/03/11	18:36:23	ok	ok	462.9820	66.507	0.032648	20.41	61.754	10.906	28066055.685320	14	463.0484	9.33184e-05	2.08011e-04
2015/03/11	18:41:23	ok	ok	462.8740	66.498	0.032648	20.36	61.746	10.873	27345626.445484	13	463.0200	9.56779e-05	1.77917e-04
2015/03/11	18:46:23	ok	ok	462.9300	66.499	0.032648	20.34	61.834	10.876	27332557.185741	14	463.0422	9.12600e-05	2.90572e-04
2015/03/11	18:51:23	ok	ok	462.8960	66.487	0.032648	20.29	61.825	10.843	23837192.800701	14	462.9954	9.32426e-05	2.08672e-04
2015/03/11	18:56:23	ok	ok	462.9080	66.470	0.032648	20.23	61.876	10.813	27474871.455475	14	462.9605	9.31456e-05	2.16453e-04
2015/03/11	19:01:23	ok	ok	462.8280	66.465	0.032648	20.20	61.841	10.788	28416548.307126	14	462.9010	9.57226e-05	2.38352e-04
2015/03/11	19:06:23	ok	ok	462.8700	66.463	0.032648	20.18	61.838	10.775	26837106.105231	14	462.9465	9.16356e-05	2.45237e-04
2015/03/11	19:11:23	ok	ok	462.8580	66.456	0.032648	20.14	61.891	10.759	24225103.514247	14	462.8947	9.35298e-05	2.21247e-04
2015/03/11	19:16:23	--	ok	462.7640	66.451	0.032648	20.09	61.823	10.716	27263630.558103	14	462.8544	9.46980e-05	1.73847e-04
2015/03/11	19:16:36	ok	ok	463.0300	66.529	0.03266	20.06	61.818	10.697	23427029.568926	13	463.0968	9.51201e-05	1.47493e-04
2015/03/11	19:21:36	ok	ok	463.0000	66.530	0.03266	20.02	61.811	10.670	23883399.815170	14	463.0728	9.60353e-05	1.91972e-04
2015/03/11	19:26:36	ok	ok	462.9260	66.541	0.03266	20.00	61.899	10.673	29175694.213842	14	463.0576	9.55496e-05	1.74859e-04
2015/03/11	19:31:36	ok	ok	462.9580	66.525	0.03266	19.97	61.924	10.659	23699450.024552	14	463.0183	9.58144e-05	1.96666e-04
2015/03/11	19:36:36	ok	ok	462.8960	66.524	0.03266	19.87	61.998	10.609	28858286.947841	14	463.0397	9.33066e-05	2.58684e-04
2015/03/11	19:41:36	ok	ok	462.9020	66.498	0.03266	19.86	61.936	10.592	24409333.106261	14	463.0217	9.39999e-05	2.20430e-04
2015/03/11	19:46:36	ok	ok	462.8320	66.497	0.03266	19.77	62.072	10.560	23926527.561232	14	462.9256	9.62781e-05	2.46573e-04
2015/03/11	19:51:36	--	ok	462.7780	66.493	0.03266	19.79	61.985	10.557	25834532.501682	14	462.9107	9.60816e-05	1.92833e-04
2015/03/11	19:51:49	ok	ok	463.0440	66.596	0.032672	19.82	61.869	10.556	26706490.374095	14	463.1959	9.55437e-05	1.83841e-04
2015/03/11	19:56:48	ok	ok	463.0940	66.582	0.032672	19.76	61.950	10.533	23947618.102636	14	463.1260	9.61373e-05	2.10813e-04
2015/03/11	20:01:48	ok	ok	463.1000	66.579	0.032672	19.74	62.037	10.535	24046079.172471	14	463.1589	9.51371e-05	1.81253e-04
2015/03/11	20:06:48	ok	ok	463.0340	66.587	0.032672	19.70	61.940	10.494	27418744.630596	13	463.1387	9.47164e-05	1.81770e-04
2015/03/11	20:11:48	ok	ok	463.0120	66.578	0.032672	19.67	62.025	10.490	26097773.036091	14	463.0571	9.62947e-05	2.25287e-04
2015/03/11	20:16:48	ok	ok	462.9760	66.569	0.032672	19.60	62.044	10.450	23838186.546395	14	463.0507	9.56375e-05	1.96908e-04
2015/03/11	20:21:48	ok	ok	462.9680	66.547	0.032672	19.57	62.009	10.426	27894756.658731	13	463.0865	9.39283e-05	1.77334e-04
2015/03/11	20:26:48	ok	ok	463.0120	66.548	0.032672	19.54	62.034	10.412	25637052.406671	14	463.0501	9.45573e-05	2.06240e-04
2015/03/11	20:31:48	ok	ok	462.9720	66.534	0.032672	19.52	62.061	10.404	26382295.601009	14	463.0290	9.51087e-05	1.91765e-04
2015/03/11	20:36:48	ok	ok	462.9540	66.533	0.032672	19.54	62.004	10.407	27520273.190216	14	463.0819	9.28377e-05	2.34666e-04
2015/03/11	20:41:48	ok	ok	462.8740	66.522	0.032672	19.50	62.057	10.392	26487903.679494	14	462.9851	9.55341e-05	1.77385e-04
2015/03/11	20:46:48	ok	ok	462.8980	66.518	0.032672	19.42	62.074	10.346	26973652.104109	14	463.0055	9.38606e-05	1.97999e-04
2015/03/11	20:51:48	ok	ok	462.9240	66.505	0.032672	19.34	62.121	10.305	27895466.324882	14	462.9230	9.59272e-05	2.12944e-04
2015/03/11	20:56:48	ok	ok	462.8860	66.505	0.032672	19.33	62.120	10.299	23678077.278904	14	462.9190	9.51725e-05	1.69604e-04
2015/03/11	21:01:48	ok	ok	462.8360	66.492	0.032672	19.30	62.175	10.290	22944844.538885	14	462.9316	9.42025e-05	1.82256e-04
2015/03/11	21:06:48	--	ok	462.7660	66.495	0.032672	19.22	62.192	10.244	30936684.741106	14	462.8838	9.56121e-05	1.74656e-04
2015/03/11	21:07:01	ok	ok	463.0060	66.590	0.032683	19.28	62.021	10.252	27862852.036241	14	463.1501	9.52473e-05	1.79418e-04
2015/03/11	21:12:01	ok	ok	462.9920	66.589	0.032683	19.22	62.161	10.239	25558234.016574	14	463.1491	9.30787e-05	2.53268e-04
2015/03/11	21:17:01	ok	ok	462.9260	66.569	0.032683	19.17	62.183	10.213	23645537.225920	14	463.0234	9.69525e-05	2.53979e-04
2015/03/11	21:22:01	ok	ok	462.9680	66.576	0.032683	19.16	62.152	10.201	24847028.887275	14	463.0732	9.59672e-05	1.80040e-04
2015/03/11	21:27:01	ok	ok	462.8980	66.562	0.032683	19.12	62.115	10.171	22060084.928372	14	463.0169	9.65877e-05	1.85796e-04
2015/03/11	21:32:01	ok	ok	462.8980	66.572	0.032683	19.13	62.147	10.183	24600656.468138	14	463.0431	9.48373e-05	1.96731e-04
2015/03/11	21:37:01	ok	ok	462.9080	66.550	0.032683	19.09	62.170	10.163	25136597.645464	14	462.9523	9.80760e-05	3.11646e-04
2015/03/11	21:42:01	ok	ok	462.8640	66.544	0.032683	19.03	62.220	10.135	26145268.518943	14	462.9898	9.49694e-05	1.72732e-04
2015/03/11	21:47:01	ok	ok	462.8800	66.547	0.032683	19.02	62.219	10.129	24796009.268193	14	462.9266	9.75438e-05	2.49988e-04
2015/03/11	21:52:01	ok	ok	462.8360	66.539	0.032683	18.95	62.267	10.095	26170474.780914	14	463.0018	9.32840e-05	2.30344e-04
2015/03/11	21:57:01	ok	ok	462.8560	66.525	0.032683	18.92	62.202	10.066	24885609.812500	14	462.9532	9.50137e-05	2.03017e-04
2015/03/11	22:02:01	ok	ok	462.8140	66.517	0.032683	18.90	62.199	10.054	26221320.121544	14	462.9013	9.55302e-05	1.65785e-04
2015/03/11	22:07:01	--	ok	462.7820	66.493	0.032683	18.84	62.309	10.036	27119152.963394	14	462.9118	9.37251e-05	2.26284e-04
2015/03/11	22:07:14	ok	ok	462.9960	66.594	0.032694	18.86	62.192	10.029	29552243.920061	14	463.1274	9.51742e-05	1.89423e-04
2015/03/11	22:12:14	ok	ok	462.9960	66.600	0.032694	18.76	62.385	10.001	25848402.526062	14	463.0655	9.62266e-05	1.64045e-04
2015/03/11	22:17:14	ok	ok	462.9900	66.593	0.032694	18.77	62.297	9.993	28259159.350935	14	463.0842	9.59500e-05	1.80876e-04
2015/03/11	22:22:14	ok	ok	462.9720	66.594	0.032694	18.80	62.212	9.997	22764731.310044	14	463.0830	9.53272e-05	1.55914e-04
2015/03/11	22:27:14	ok	ok	462.9640	66.586	0.032694	18.78	62.179	9.980	25105670.599731	14	463.0923	9.42219e-05	1.95885e-04
2015/03/11	22:32:14	ok	ok	462.9540	66.580	0.032694	18.74	62.292	9.975	27614063.918976	14	463.0524	9.56087e-05	1.68352e-04
2015/03/11	22:37:14	ok	ok	462.9680	66.567	0.032694	18.72	62.229	9.953	22305038.138191	14	463.0390	9.54112e-05	1.62851e-04
2015/03/11	22:42:14	ok	ok	462.8880	66.563	0.032694	18.74	62.142	9.950	28230210.346583	14	462.9406	9.83610e-05	3.00788e-04
2015/03/11	22:47:14	ok	ok	462.9740	66.543	0.032694	18.67	62.251	9.927	20930909.219941	14	462.9778	9.59772e-05	1.79525e-04
2015/03/11	22:52:14	ok	ok	462.8880	66.560	0.032694	18.68	62.222	9.928	22427155.940327	14	463.0084	9.48717e-05	1.74220e-04
2015/03/11	22:57:14	ok	ok	462.8720	66.555	0.032694	18.67	62.221	9.922	22698228.031716	14	462.9387	9.73580e-05	2.12599e-04
2015/03/11	23:02:14	ok	ok	462.9340	66.554	0.032694	18.64	62.276	9.913	25995099.121258	14	462.9938	9.54250e-05	1.55604e-04
2015/03/11	23:07:14	ok	ok	462.8720	66.542	0.032694	18.63	62.334	9.917	28173115.541280	14	463.0023	9.43300e-05	1.67596e-04
2015/03/11	23:12:14	ok	ok	462.8220	66.538	0.032694	18.62	62.272	9.901	23314073.633859	14	462.9439	9.54522e-05	1.79493e-04
2015/03/11	23:17:14	ok	ok	462.9040	66.532	0.032694	18.56	62.322	9.874	26674778.108448	14	462.9225	9.64573e-05	1.93736e-04
2015/03/11	23:22:14	ok	ok	462.8580	66.545	0.032694	18.60	62.299	9.893	22338029.850648	14	462.9732	9.37150e-05	1.94422e-04
2015/03/11	23:27:14	--	ok	462.7660	66.521	0.032694	18.48	62.369	9.834	30252265.173418	14	462.7511	1.01459e-04	4.59326e-04
2015/03/11	23:27:27	ok	ok	462.9720	66.618	0.032706	18.52	62.226	9.835	30318293.134721	14	463.0895	9.86926e-05	3.39819e-04
2015/03/11	23:32:27	ok	ok	463.0320	66.617	0.032706	18.44	62.362	9.810	25006761.226694	14	463.1553	9.41711e-05	2.24816e-04
2015/03/11	23:37:27	ok	ok	463.0300	66.609	0.032706	18.44	62.362	9.810	26374524.321068	14	463.1268	9.43179e-05	2.48497e-04
2015/03/11	23:42:27	ok	ok	462.9580	66.598	0.032706	18.37	62.470	9.787	23380805.057093	13	463.1294	9.37734e-05	2.28557e-04
2015/03/11	23:47:27	ok	ok	462.9700	66.591	0.032706	18.36	62.469	9.781	25255348.511218	14	463.0325	9.65342e-05	2.17012e-04
2015/03/11	23:52:27	ok	ok	463.0120	66.591	0.032706	18.37	62.321	9.763	22987098.484125	14	463.1242	9.32265e-05	2.82101e-04
2015/03/11	23:57:27	ok	ok	462.9700	66.593	0.032706	18.34	62.436	9.764	25926867.225859	14	463.0588	9.53866e-05	2.35715e-04
2015/03/12	00:02:27	ok	ok	462.9360	66.586	0.032706	18.29	62.367	9.724	28992063.241712	14	463.0309	9.55265e-05	2.56989e-04
2015/03/12	00:07:27	ok	ok	462.9360	66.575	0.032706	18.29	62.367	9.724	27629667.854377	14	463.0320	9.38974e-05	2.07703e-04
2015/03/12	00:12:27	ok	ok	462.9120	66.567	0.032706	18.25	62.451	9.714	26862976.870130	14	462.9609	9.82665e-05	2.66673e-04
2015/03/12	00:17:27	ok	ok	462.9220	66.567	0.032706	18.24	62.449	9.708	26735957.514477	14	462.9622	9.52873e-05	2.41168e-04
2015/03/12	00:22:27	ok	ok	462.8620	66.558	0.032706	18.24	62.419	9.703	22044816.308134	15	462.9779	9.53634e-05	2.44470e-04
2015/03/12	00:27:27	ok	ok	462.9220	66.566	0.032706	18.22	62.505	9.705	23684586.743558	15	462.9943	9.50912e-05	2.25161e-04
2015/03/12	00:32:27	ok	ok	462.8600	66.560	0.032706	18.21	62.444	9.690	23543639.914052	15	463.0179	9.48684e-05	2.22091e-04
2015/03/12	00:37:27	ok	ok	462.8920	66.535	0.032706	18.15	62.494	9.663	26428315.532264	14	463.0067	9.35702e-05	2.86774e-04
2015/03/12	00:42:27	ok	ok	462.8180	66.545	0.032706	18.15	62.494	9.663	26863894.245054	14	462.9344	9.44029e-05	2.27594e-04
2015/03/12	00:47:27	ok	ok	462.8120	66.527	0.032706	18.14	62.492	9.657	27487590.164934	14	463.0301	9.03567e-05	4.51853e-04
2015/03/12	00:52:27	ok	ok	462.8160	66.533	0.032706	18.15	62.494	9.663	27122070.966355	14	462.9547	9.42381e-05	2.37985e-04
2015/03/12	00:57:27	ok	ok	462.8080	66.549	0.032706	18.18	62.529	9.686	23845695.288416	14	462.9012	9.46850e-05	2.21310e-04
2015/03/12	01:02:27	ok	ok	462.8100	66.514	0.032706	18.07	62.480	9.616	22885105.081757	14	462.9778	9.18935e-05	3.44555e-04
2015/03/12	01:07:27	ok	ok	462.8220	66.504	0.032706	18.05	62.537	9.613	25516516.398559	14	462.8841	9.46211e-05	2.16819e-04
2015/03/12	01:12:27	ok	ok	462.8500	66.516	0.032706	18.10	62.485	9.633	27560093.710622	14	462.9002	9.43223e-05	2.56436e-04
2015/03/12	01:17:27	ok	ok	462.8000	66.511	0.032706	18.06	62.539	9.619	29363979.382852	14	462.8913	9.38109e-05	2.44713e-04
2015/03/12	01:22:27	--	ok	462.7580	66.499	0.032706	18.04	62.595	9.616	23972964.365909	14	462.8640	9.57113e-05	1.86247e-04
2015/03/12	01:22:40	ok	ok	462.9720	66.597	0.032718	18.04	62.505	9.602	28098719.577102	15	463.0993	9.55595e-05	2.32877e-04
2015/03/12	01:27:40	ok	ok	462.9720	66.601	0.032718	18.00	62.558	9.588	24747797.048886	14	463.0288	9.72865e-05	3.47246e-04
2015/03/12	01:32:40	ok	ok	463.0360	66.599	0.032718	18.01	62.560	9.594	23381029.403866	14	463.0781	9.47796e-05	2.40104e-04
2015/03/12	01:37:40	ok	ok	463.0120	66.604	0.032718	18.00	62.588	9.592	25205400.039812	14	463.1376	9.24301e-05	3.25270e-04
2015/03/12	01:42:40	ok	ok	462.9740	66.605	0.032718	18.00	62.529	9.583	23127321.520535	14	462.9758	9.81298e-05	3.96670e-04
2015/03/12	01:47:40	ok	ok	463.0080	66.605	0.032718	18.00	62.529	9.583	22503840.116907	14	463.1038	9.28823e-05	2.89671e-04
2015/03/12	01:52:40	ok	ok	462.9900	66.588	0.032718	17.98	62.615	9.585	25360770.453217	14	463.1130	9.21430e-05	3.27175e-04
2015/03/12	01:57:40	ok	ok	462.9480	66.578	0.032718	18.00	62.499	9.578	23525089.990114	14	463.0391	9.48378e-05	2.94536e-04
2015/03/12	02:02:40	ok	ok	462.9540	66.585	0.032718	17.98	62.585	9.580	25887102.236871	14	463.0240	9.53726e-05	3.27664e-04
2015/03/12	02:07:40	ok	ok	462.9480	66.592	0.032718	17.95	62.640	9.572	25641056.624091	14	463.0316	9.42041e-05	2.49705e-04
2015/03/12	02:12:40	ok	ok	462.9540	66.579	0.032718	17.96	62.582	9.568	22034295.857950	14	463.0177	9.46896e-05	2.40857e-04
2015/03/12	02:17:40	ok	ok	462.9500	66.574	0.032718	17.97	62.524	9.565	24113859.352869	14	463.0562	9.31142e-05	2.72136e-04
2015/03/12	02:22:40	ok	ok	463.1260	66.627	0.032718	18.66	61.619	9.820	24441638.584205	15	463.2114	9.73619e-05	3.23984e-04
2015/03/12	02:27:40	ok	ok	463.1040	66.638	0.032718	19.02	61.316	9.982	23049624.717964	14	463.3560	9.52809e-05	2.50057e-04
2015/03/12	02:32:40	--	ok	463.3820	66.654	0.032718	19.33	61.126	10.134	17251212.517982	14	463.4163	9.65655e-05	2.01095e-04
2015/03/12	02:32:53	ok	ok	463.1920	66.659	0.032699	19.35	61.008	10.126	27146279.516315	14	463.5197	9.44982e-05	2.76982e-04
2015/03/12	02:37:53	ok	ok	463.1740	66.666	0.032699	19.51	61.004	10.221	22491859.814836	14	463.5133	9.61612e-05	2.77731e-04
2015/03/12	02:42:53	--	ok	463.2400	66.672	0.032699	19.66	60.847	10.285	21527705.535350	14	463.5861	9.48148e-05	2.76189e-04
2015/03/12	02:43:06	--	ok	463.2840	66.672	0.032687	19.74	60.799	10.325	25082986.991324	14	463.5899	9.63369e-05	2.52640e-04
2015/03/12	02:43:19	ok	ok	463.1960	66.665	0.032672	19.65	60.724	10.258	21798282.426501	14	463.5487	9.56546e-05	2.71124e-04
2015/03/12	02:48:19	--	ok	463.2500	66.677	0.032672	19.77	60.744	10.334	19831697.469811	14	463.5894	9.71676e-05	2.85951e-04
2015/03/12	02:48:32	--	ok	463.3560	66.674	0.032659	19.82	60.691	10.355	26289627.939730	14	463.6285	9.53416e-05	2.27709e-04
2015/03/12	02:48:45	ok	ok	463.1960	66.665	0.032641	19.74	60.678	10.305	25903154.925162	14	463.5614	9.50505e-05	2.86538e-04
2015/03/12	02:53:45	--	ok	463.3580	66.685	0.032641	19.96	60.623	10.429	19895000.676766	14	463.6857	9.60229e-05	2.65142e-04
2015/03/12	02:53:58	--	ok	463.3740	66.682	0.032623	19.95	60.561	10.412	25795114.278923	14	463.6987	9.47939e-05	2.61939e-04
2015/03/12	02:54:11	ok	ok	463.1840	66.662	0.032603	19.87	60.608	10.371	25782049.836031	14	463.4853	9.64666e-05	2.50367e-04
2015/03/12	02:59:11	--	ok	463.3720	66.676	0.032603	20.05	60.516	10.465	20270266.371696	15	463.5703	9.79225e-05	2.92274e-04
2015/03/12	02:59:24	ok	ok	462.9140	66.602	0.032584	20.10	60.433	10.481	26293782.830670	14	463.2628	9.49623e-05	2.70224e-04
2015/03/12	03:04:24	ok	ok	462.8720	66.624	0.032584	20.20	60.480	10.551	20828001.336087	14	463.2641	9.67355e-05	2.96919e-04
2015/03/12	03:09:24	ok	ok	462.9260	66.632	0.032584	20.25	60.366	10.562	19892494.475056	13	463.3017	9.65087e-05	2.95092e-04
2015/03/12	03:14:24	ok	ok	463.0680	66.640	0.032584	20.34	60.350	10.615	22780457.301751	14	463.3517	9.59019e-05	2.37013e-04
2015/03/12	03:19:24	ok	ok	463.0040	66.648	0.032584	20.40	60.269	10.638	21214157.278536	14	463.3767	9.48559e-05	2.89325e-04
2015/03/12	03:24:24	ok	ok	463.0060	66.649	0.032584	20.42	60.302	10.656	22607742.257029	14	463.3006	9.71794e-05	3.40367e-04
2015/03/12	03:29:24	ok	ok	463.0640	66.652	0.032584	20.47	60.280	10.683	21108602.721019	14	463.4169	9.54236e-05	2.70699e-04
2015/03/12	03:34:24	ok	ok	463.1580	66.660	0.032584	20.49	60.253	10.691	22876216.897890	14	463.3900	9.59717e-05	2.21233e-04
2015/03/12	03:39:24	ok	ok	462.9680	66.654	0.032584	20.50	60.194	10.686	21975278.542982	14	463.3434	9.73464e-05	3.45351e-04
2015/03/12	03:44:24	ok	ok	462.9660	66.656	0.032584	20.52	60.136	10.689	16986565.557781	14	463.3758	9.56651e-05	3.36991e-04
2015/03/12	03:49:24	ok	ok	463.0680	66.662	0.032584	20.53	60.107	10.690	18516717.857504	14	463.4182	9.59649e-05	2.73282e-04
2015/03/12	03:54:24	ok	ok	463.0860	66.665	0.032584	20.58	60.085	10.717	22393000.961460	14	463.4081	9.64770e-05	2.67112e-04
2015/03/12	03:59:24	ok	ok	463.0940	66.658	0.032584	20.57	60.083	10.710	20817462.557146	13	463.4037	9.68336e-05	2.60295e-04
2015/03/12	04:04:24	ok	ok	463.0760	66.666	0.032584	20.63	60.032	10.739	20658465.693006	13	463.4222	9.64032e-05	2.84259e-04
2015/03/12	04:09:24	ok	ok	463.0260	66.663	0.032584	20.54	60.078	10.691	20737599.147037	14	463.4031	9.69816e-05	3.00232e-04
2015/03/12	04:14:24	ok	ok	463.1300	66.671	0.032584	20.59	60.056	10.718	19924628.065268	13	463.4291	9.67830e-05	2.62910e-04
2015/03/12	04:19:24	ok	ok	463.0200	66.670	0.032584	20.59	59.965	10.702	20321490.242316	14	463.3940	9.53608e-05	3.29633e-04
2015/03/12	04:24:24	ok	ok	463.1880	66.668	0.032584	20.60	60.027	10.719	19566036.030334	14	463.4385	9.59478e-05	2.34995e-04
2015/03/12	04:29:24	ok	ok	463.0720	66.669	0.032584	20.56	59.960	10.682	23843088.592274	13	463.3986	9.78713e-05	2.83586e-04
2015/03/12	04:34:24	ok	ok	463.0560	66.662	0.032584	20.54	59.926	10.664	20584096.249508	13	463.4631	9.40206e-05	4.09558e-04
2015/03/12	04:39:24	ok	ok	463.0920	66.668	0.032584	20.56	59.899	10.671	18712909.088867	13	463.4098	9.63680e-05	2.71859e-04
2015/03/12	04:44:24	ok	ok	463.1260	66.664	0.032584	20.54	59.866	10.653	19470750.069460	14	463.4299	9.57057e-05	2.57510e-04
2015/03/12	04:49:24	--	ok	463.2380	66.665	0.032584	20.50	59.950	10.643	23461585.929741	13	463.4203	9.56679e-05	2.06230e-04
2015/03/12	04:49:37	ok	ok	462.8300	66.566	0.032572	20.54	59.774	10.637	25154829.196152	14	463.1499	9.47616e-05	2.81702e-04
2015/03/12	04:54:37	--	ok	462.7540	66.574	0.032572	20.49	59.918	10.631	15342081.695215	14	463.1101	9.55847e-05	3.06672e-04
2015/03/12	04:54:50	--	ok	462.7980	66.558	0.032584	20.56	59.686	10.633	23448468.884961	14	463.1035	9.63360e-05	2.84538e-04
2015/03/12	04:55:03	--	ok	462.7420	66.498	0.032595	20.46	59.640	10.563	25729291.549380	14	463.0436	9.53933e-05	2.73754e-04
2015/03/12	04:55:16	--	ok	462.6660	66.501	0.032608	20.40	59.843	10.562	26834920.784322	14	462.9858	9.53185e-05	2.76389e-04
2015/03/12	04:55:29	--	ok	462.6480	66.462	0.032625	20.35	60.018	10.562	26017664.761166	14	462.9487	9.56262e-05	2.74130e-04
2015/03/12	04:55:42	--	ok	462.6300	66.457	0.032644	20.30	60.101	10.546	25281637.695228	14	462.9202	9.54765e-05	2.73817e-04
2015/03/12	04:55:55	--	ok	462.6560	66.462	0.032663	20.24	60.182	10.524	28986734.825616	14	462.9585	9.37976e-05	2.93204e-04
2015/03/12	04:56:08	--	ok	462.5540	66.445	0.032681	20.19	60.417	10.534	23395523.248394	14	462.8952	9.55065e-05	2.94746e-04
2015/03/12	04:56:22	ok	ok	463.0500	66.641	0.032704	20.16	60.564	10.541	25272097.846886	13	463.3650	9.75388e-05	2.51619e-04
2015/03/12	05:01:21	ok	ok	463.1900	66.678	0.032704	20.51	59.769	10.617	18080066.652518	14	463.5058	9.70700e-05	2.62692e-04
2015/03/12	05:06:21	ok	ok	463.1880	66.679	0.032704	20.48	59.795	10.603	20310575.434453	14	463.5292	9.50063e-05	2.68774e-04
2015/03/12	05:11:21	--	ok	463.2940	66.677	0.032704	20.45	59.760	10.579	24247462.520736	14	463.5276	9.45169e-05	2.17189e-04
2015/03/12	05:11:34	--	ok	463.2400	66.682	0.032689	20.47	59.672	10.575	25373706.890472	13	463.5626	9.66364e-05	2.65396e-04
2015/03/12	05:11:47	--	ok	463.2400	66.674	0.032676	20.41	59.632	10.531	27135516.357284	14	463.5401	9.60326e-05	2.56804e-04
2015/03/12	05:12:00	ok	ok	463.1260	66.669	0.032664	20.32	59.800	10.506	21267607.933968	14	463.4409	9.56783e-05	2.53788e-04
2015/03/12	05:17:00	--	ok	463.3340	66.681	0.032664	20.42	59.755	10.559	23353057.029921	15	463.5871	9.55941e-05	2.47218e-04
2015/03/12	05:17:13	--	ok	463.2400	66.680	0.032647	20.48	59.582	10.565	28164137.759230	14	463.5909	9.52370e-05	2.83691e-04
2015/03/12	05:17:26	ok	ok	463.1700	66.665	0.032634	20.35	59.501	10.471	29997690.241787	13	463.4558	9.70394e-05	2.40511e-04
2015/03/12	05:22:26	ok	ok	463.1460	66.680	0.032634	20.41	59.723	10.547	20800947.321235	14	463.4933	9.80311e-05	3.02416e-04
2015/03/12	05:27:26	--	ok	463.3480	66.679	0.032634	20.35	59.683	10.504	20454254.163193	14	463.5667	9.46328e-05	2.05233e-04
2015/03/12	05:27:39	--	ok	463.3140	66.682	0.032616	20.41	59.632	10.531	27971550.956013	14	463.5912	9.49437e-05	2.48870e-04
2015/03/12	05:27:52	--	ok	463.2280	66.669	0.0326	20.32	59.618	10.474	33054253.944831	14	463.5247	9.38014e-05	2.69764e-04
2015/03/12	05:28:05	ok	ok	462.9220	66.629	0.032588	20.22	59.784	10.442	23738666.575814	14	463.2391	9.55868e-05	2.93815e-04
2015/03/12	05:33:05	ok	ok	463.1040	66.664	0.032588	20.36	59.715	10.515	22680696.681785	14	463.3854	9.75603e-05	2.49698e-04
2015/03/12	05:38:05	ok	ok	463.0640	66.665	0.032588	20.34	59.743	10.508	19795695.912389	14	463.3691	9.65681e-05	2.65941e-04
2015/03/12	05:43:05	ok	ok	462.9720	66.658	0.032588	20.31	59.768	10.494	18490350.595780	14	463.3632	9.68824e-05	3.00193e-04
2015/03/12	05:48:05	ok	ok	463.0560	66.655	0.032588	20.25	59.728	10.450	21190939.601005	13	463.3492	9.70793e-05	2.53739e-04
2015/03/12	05:53:05	ok	ok	463.1340	66.660	0.032588	20.30	59.706	10.477	18100943.470166	14	463.3832	9.54097e-05	2.46519e-04
2015/03/12	05:58:05	--	ok	463.3520	66.659	0.032588	20.26	59.760	10.462	19121191.346675	14	463.3714	9.52187e-05	1.75528e-04
2015/03/12	05:58:18	--	ok	462.6840	66.512	0.03257	20.31	59.555	10.457	26170092.889025	14	462.9985	9.52135e-05	2.77204e-04
2015/03/12	05:58:31	--	ok	462.6300	66.447	0.032586	20.18	59.565	10.379	29961585.978915	14	462.9222	9.37180e-05	2.92131e-04
2015/03/12	05:58:45	--	ok	462.5700	66.444	0.032606	20.12	59.738	10.373	29842443.882473	15	462.8520	9.38943e-05	2.89287e-04
2015/03/12	05:58:58	--	ok	462.4980	66.427	0.032628	20.06	59.972	10.377	28761718.628375	14	462.8150	9.46476e-05	2.77683e-04
2015/03/12	05:59:11	--	ok	462.4920	66.424	0.032654	20.00	60.175	10.376	27884395.057225	14	462.7889	9.41829e-05	2.82348e-04
2015/03/12	05:59:24	--	ok	462.4680	66.420	0.03268	19.95	60.379	10.381	29621204.555407	14	462.7782	9.44437e-05	2.85788e-04
2015/03/12	05:59:37	ok	ok	462.9700	66.636	0.032707	19.90	60.462	10.365	21274706.995939	14	463.3074	9.76210e-05	2.70724e-04
2015/03/12	06:04:36	ok	ok	463.1840	66.672	0.032707	20.22	59.693	10.426	22462113.004046	14	463.4320	9.75203e-05	2.55829e-04
2015/03/12	06:09:36	ok	ok	463.1300	66.670	0.032707	20.24	59.636	10.428	20322933.996369	14	463.4708	9.53294e-05	2.79823e-04
2015/03/12	06:14:36	ok	ok	463.0580	66.670	0.032707	20.20	59.629	10.403	17491226.981470	14	463.4712	9.52968e-05	3.05801e-04
2015/03/12	06:19:36	ok	ok	463.1620	66.670	0.032707	20.22	59.632	10.415	18283444.572596	14	463.4468	9.63473e-05	2.41381e-04
2015/03/12	06:24:36	ok	ok	463.1680	66.669	0.032707	20.20	59.629	10.403	23235256.730305	14	463.4333	9.60495e-05	2.38214e-04
2015/03/12	06:29:36	--	ok	463.2200	66.666	0.032707	20.14	59.650	10.370	25149477.995887	14	463.4305	9.55256e-05	2.02531e-04
2015/03/12	06:29:49	ok	ok	463.1700	66.674	0.032696	20.18	59.504	10.369	26231290.244798	14	463.4990	9.65790e-05	2.59220e-04
2015/03/12	06:34:49	ok	ok	463.1660	66.670	0.032696	20.14	59.620	10.365	21255118.363012	14	463.4636	9.60929e-05	2.48377e-04
2015/03/12	06:39:49	ok	ok	463.1680	66.671	0.032696	20.12	59.617	10.352	23386344.401354	14	463.4749	9.51925e-05	2.53205e-04
2015/03/12	06:44:49	--	ok	463.2560	66.674	0.032696	20.13	59.709	10.374	21038022.668042	14	463.4894	9.49218e-05	2.23715e-04
2015/03/12	06:45:02	ok	ok	463.1480	66.672	0.032683	20.22	59.450	10.383	26580610.953138	14	463.4655	9.69210e-05	2.54947e-04
2015/03/12	06:50:02	ok	ok	463.1080	66.671	0.032683	20.08	59.641	10.332	22062256.852811	14	463.4124	9.75406e-05	2.73951e-04
2015/03/12	06:55:02	ok	ok	463.1520	66.671	0.032683	20.08	59.610	10.327	26141024.847877	14	463.4377	9.65889e-05	2.46731e-04
2015/03/12	07:00:02	ok	ok	463.1500	66.666	0.032683	20.03	59.602	10.295	24651654.337256	14	463.4273	9.56277e-05	2.30556e-04
2015/03/12	07:05:02	ok	ok	463.1520	66.666	0.032683	20.00	59.689	10.292	20805210.043158	14	463.3809	9.74909e-05	2.50398e-04
2015/03/12	07:10:02	ok	ok	463.1480	66.665	0.032683	20.00	59.689	10.292	25852591.404244	14	463.4362	9.47337e-05	2.62326e-04
2015/03/12	07:15:02	--	ok	463.3920	66.663	0.032683	20.03	59.602	10.295	19678821.710896	14	463.4504	9.40442e-05	1.89999e-04
2015/03/12	07:15:15	ok	ok	463.1580	66.668	0.032663	20.07	59.578	10.315	26036304.251536	14	463.4374	9.59519e-05	2.29615e-04
2015/03/12	07:20:15	--	ok	463.2020	66.668	0.032663	20.05	59.606	10.308	21829853.601168	14	463.4374	9.49230e-05	2.27423e-04
2015/03/12	07:20:28	ok	ok	463.1960	66.666	0.032653	20.12	59.343	10.304	28896837.004155	14	463.4241	9.67024e-05	2.27291e-04
2015/03/12	07:25:28	ok	ok	463.1200	66.664	0.032653	20.06	59.607	10.314	23637219.793108	14	463.4447	9.47336e-05	2.77456e-04
2015/03/12	07:30:28	ok	ok	463.0500	66.664	0.032653	20.05	59.575	10.302	20048682.420796	14	463.3690	9.70603e-05	2.67607e-04
2015/03/12	07:35:28	ok	ok	463.0280	66.663	0.032653	20.10	59.522	10.323	19843234.797054	14	463.3480	9.86666e-05	2.92338e-04
2015/03/12	07:40:28	ok	ok	463.1160	66.661	0.032653	20.04	59.574	10.296	25086079.291360	14	463.3940	9.65597e-05	2.51401e-04
2015/03/12	07:45:28	ok	ok	463.0600	66.667	0.032653	20.09	59.551	10.322	19324812.727099	14	463.3890	9.76535e-05	2.94566e-04
2015/03/12	07:50:28	ok	ok	463.1240	66.664	0.032653	20.09	59.521	10.317	24156544.672867	14	463.4264	9.54811e-05	2.57265e-04
2015/03/12	07:55:28	ok	ok	463.1400	66.661	0.032653	20.10	59.492	10.318	23565844.657817	14	463.3927	9.65219e-05	2.40428e-04
2015/03/12	08:00:28	ok	ok	463.1140	66.665	0.032653	20.12	59.495	10.331	17958055.623150	14	463.4000	9.62799e-05	2.36830e-04
2015/03/12	08:05:28	ok	ok	463.0660	66.666	0.032653	20.09	59.490	10.312	22571639.222727	14	463.4105	9.59625e-05	2.79841e-04
2015/03/12	08:10:28	ok	ok	463.0760	66.668	0.032653	20.18	59.504	10.369	19396393.964720	14	463.4596	9.49811e-05	3.25736e-04
2015/03/12	08:15:28	ok	ok	463.1320	66.665	0.032653	20.18	59.474	10.363	21392697.960248	14	463.4271	9.54611e-05	2.51040e-04
2015/03/12	08:20:28	ok	ok	463.0920	66.667	0.032653	20.18	59.474	10.363	17784863.904237	14	463.4069	9.70825e-05	2.60229e-04
2015/03/12	08:25:28	ok	ok	463.0820	66.663	0.032653	20.24	59.423	10.391	19006347.041370	14	463.4164	9.59570e-05	2.65779e-04
2015/03/12	08:30:28	ok	ok	463.0640	66.663	0.032653	20.24	59.423	10.391	18055043.401352	14	463.4163	9.72435e-05	2.85430e-04
2015/03/12	08:35:28	ok	ok	463.1640	66.666	0.032653	20.22	59.480	10.389	22683611.346737	14	463.4615	9.44613e-05	2.65897e-04
2015/03/12	08:40:28	ok	ok	463.1280	66.669	0.032653	20.33	59.406	10.443	20533987.777631	14	463.4468	9.67255e-05	2.65174e-04
2015/03/12	08:45:28	ok	ok	463.1320	66.671	0.032653	20.40	59.356	10.476	19573532.524878	14	463.4592	9.67560e-05	2.67153e-04
2015/03/12	08:50:28	ok	ok	463.1120	66.673	0.032653	20.46	59.335	10.509	20772515.831316	14	463.4594	9.77240e-05	2.83294e-04
2015/03/12	08:55:28	--	ok	463.2020	66.670	0.032653	20.53	59.255	10.538	22824091.254728	13	463.4962	9.70383e-05	2.68293e-04
2015/03/12	08:55:41	ok	ok	463.1400	66.669	0.032642	20.59	59.112	10.549	23192671.133858	14	463.4568	9.81468e-05	2.75003e-04
2015/03/12	09:00:40	--	ok	463.2420	66.673	0.032642	20.54	59.226	10.539	24386738.862553	14	463.5160	9.59936e-05	2.30722e-04
2015/03/12	09:00:53	--	ok	463.2340	66.676	0.03263	20.60	59.174	10.567	24583029.357893	13	463.5410	9.68445e-05	2.50506e-04
2015/03/12	09:01:07	ok	ok	463.1580	66.659	0.032618	20.50	59.098	10.492	28707598.703549	14	463.4753	9.56772e-05	2.65537e-04
2015/03/12	09:06:06	--	ok	463.2420	66.680	0.032618	20.62	59.178	10.580	20628955.335967	14	463.5772	9.48824e-05	2.75705e-04
2015/03/12	09:06:19	--	ok	463.2020	66.676	0.032606	20.63	59.027	10.559	24539834.793793	14	463.5170	9.63859e-05	2.85908e-04
2015/03/12	09:06:33	ok	ok	463.0620	66.632	0.032595	20.51	59.160	10.509	29591342.236455	14	463.3720	9.48708e-05	2.77312e-04
2015/03/12	09:11:32	ok	ok	463.1540	66.670	0.032595	20.66	59.245	10.616	17303059.100116	14	463.4488	9.69746e-05	2.69928e-04
2015/03/12	09:16:32	--	ok	463.2240	66.674	0.032595	20.75	59.137	10.653	19952316.396546	14	463.5098	9.57637e-05	2.33583e-04
2015/03/12	09:16:45	ok	ok	462.9000	66.608	0.032584	20.82	58.934	10.659	24859854.276947	14	463.2324	9.63287e-05	2.95312e-04
2015/03/12	09:21:45	ok	ok	462.9920	66.616	0.032584	20.80	59.114	10.679	23689223.265786	14	463.2975	9.44108e-05	2.85417e-04
2015/03/12	09:26:45	ok	ok	462.9980	66.630	0.032584	20.89	59.159	10.744	20652520.581802	14	463.3160	9.47828e-05	2.87469e-04
2015/03/12	09:31:45	ok	ok	463.0380	66.624	0.032584	20.96	59.078	10.773	19187879.150970	14	463.3073	9.45820e-05	2.61524e-04
2015/03/12	09:36:45	ok	ok	462.9580	66.628	0.032584	21.02	59.057	10.806	21026978.906134	14	463.3021	9.65426e-05	3.14577e-04
2015/03/12	09:41:45	ok	ok	463.0140	66.640	0.032584	21.06	59.094	10.838	19888432.366434	14	463.3304	9.65322e-05	2.93871e-04
2015/03/12	09:46:45	ok	ok	463.0320	66.639	0.032584	21.16	59.109	10.904	21656008.865699	14	463.3800	9.48832e-05	3.00598e-04
2015/03/12	09:51:45	ok	ok	463.0960	66.653	0.032584	21.22	59.058	10.932	23406129.916254	14	463.4085	9.45854e-05	2.83450e-04
2015/03/12	09:56:45	ok	ok	463.0920	66.657	0.032584	21.29	59.038	10.973	18717500.576077	14	463.4232	9.46775e-05	2.91252e-04
2015/03/12	10:01:45	ok	ok	463.1360	66.660	0.032584	21.37	59.081	11.032	22927121.817428	14	463.4204	9.59781e-05	2.75592e-04
2015/03/12	10:06:45	ok	ok	463.1280	66.657	0.032584	21.46	59.034	11.081	21135334.611666	14	463.4558	9.55262e-05	3.02320e-04
2015/03/12	10:11:45	ok	ok	463.1180	66.664	0.032584	21.52	59.043	11.121	17610840.336834	14	463.4788	9.40501e-05	3.14015e-04
2015/03/12	10:16:45	ok	ok	463.0340	66.670	0.032584	21.63	59.030	11.189	18258952.438191	14	463.4451	9.70411e-05	3.44928e-04
2015/03/12	10:21:45	ok	ok	463.1400	66.675	0.032584	21.65	58.941	11.185	18977090.678483	14	463.4750	9.62779e-05	3.10396e-04
2015/03/12	10:26:45	--	ok	463.6720	66.678	0.032584	21.74	58.986	11.252	19585793.645340	14	463.5794	9.35789e-05	2.30954e-04
2015/03/12	10:26:58	--	ok	462.4820	66.422	0.032549	21.76	58.836	11.236	28536482.067336	14	462.7939	9.52625e-05	2.88810e-04
2015/03/12	10:27:11	--	ok	462.4120	66.406	0.032575	21.68	58.793	11.177	29048657.554883	14	462.6999	9.42832e-05	2.78657e-04
2015/03/12	10:27:24	--	ok	462.2840	66.401	0.032606	21.59	58.993	11.157	25621426.065524	14	462.6001	9.52178e-05	2.89402e-04
2015/03/12	10:27:38	--	ok	462.3060	66.392	0.032644	21.52	59.104	11.133	29271259.057875	14	462.5974	9.43386e-05	2.73081e-04
2015/03/12	10:27:51	--	ok	462.7220	66.453	0.03268	21.45	59.430	11.149	26779771.117901	14	463.0439	9.39874e-05	2.96236e-04
2015/03/12	10:28:04	ok	ok	462.9820	66.579	0.032694	21.37	59.631	11.135	25186290.407016	14	463.2938	9.58366e-05	3.07546e-04
2015/03/12	10:33:03	--	ok	463.2180	66.665	0.032694	21.83	58.877	11.290	24109957.313714	14	463.5005	9.53324e-05	2.83868e-04
2015/03/12	10:33:16	--	ok	463.2560	66.676	0.032683	21.89	58.733	11.301	26874391.554691	14	463.5946	9.43775e-05	3.06097e-04
2015/03/12	10:33:30	ok	ok	463.1520	66.646	0.03267	21.77	58.776	11.232	29786853.289864	14	463.4604	9.53928e-05	3.03237e-04
2015/03/12	10:38:29	--	ok	463.2080	66.682	0.03267	21.92	58.891	11.351	23644991.941560	14	463.5835	9.45707e-05	3.12398e-04
2015/03/12	10:38:42	--	ok	463.2940	66.680	0.032659	21.94	58.802	11.347	25918029.072820	14	463.5845	9.51285e-05	2.93778e-04
2015/03/12	10:38:56	ok	ok	463.1960	66.660	0.032644	21.86	58.759	11.287	30448295.276005	14	463.5240	9.46517e-05	3.06786e-04
2015/03/12	10:43:55	--	ok	463.2720	66.689	0.032644	21.99	58.810	11.381	19558172.680546	14	463.5952	9.57050e-05	3.04346e-04
2015/03/12	10:44:08	--	ok	463.3420	66.690	0.03263	22.09	58.580	11.402	26145820.868476	14	463.6562	9.53427e-05	2.94619e-04
2015/03/12	10:44:22	--	ok	463.2400	66.664	0.032612	22.03	58.479	11.343	26818160.119803	14	463.5506	9.55157e-05	2.96561e-04
2015/03/12	10:44:35	ok	ok	463.1660	66.658	0.032599	21.88	58.732	11.294	26194796.019030	14	463.4637	9.57294e-05	3.10514e-04
2015/03/12	10:49:34	--	ok	463.2880	66.670	0.032599	21.76	59.264	11.318	24250156.607915	14	463.5526	9.31665e-05	2.81218e-04
2015/03/12	10:49:47	--	ok	463.3020	66.653	0.032584	21.74	59.261	11.305	31155379.686569	14	463.4841	9.46622e-05	2.45723e-04
2015/03/12	10:50:01	ok	ok	462.8140	66.467	0.032569	21.65	59.339	11.261	29864971.925331	14	463.0964	9.38135e-05	2.92030e-04
2015/03/12	10:55:00	ok	ok	462.9860	66.493	0.032569	21.29	59.893	11.132	26847399.681436	14	463.0967	9.24062e-05	2.41444e-04
2015/03/12	11:00:00	ok	ok	462.9700	66.475	0.032569	21.08	60.103	11.036	25717220.831426	14	462.9728	9.34221e-05	2.17696e-04
2015/03/12	11:05:00	ok	ok	462.8220	66.462	0.032569	20.93	60.262	10.969	24312996.437536	14	462.9600	9.21115e-05	2.40377e-04
2015/03/12	11:10:00	--	ok	462.7640	66.446	0.032569	20.79	60.422	10.909	28553672.128378	14	462.8264	9.51127e-05	2.37542e-04
2015/03/12	11:10:13	--	ok	462.7940	66.436	0.032581	20.85	60.280	10.922	28087622.898092	14	462.8250	9.56712e-05	2.36338e-04
2015/03/12	11:10:27	--	ok	462.6980	66.416	0.032591	20.78	60.208	10.864	28536598.568741	14	462.8381	9.14689e-05	2.95574e-04
2015/03/12	11:10:40	--	ok	462.5960	66.411	0.032607	20.67	60.494	10.846	31532188.713934	14	462.7566	9.27207e-05	2.58182e-04
2015/03/12	11:10:53	--	ok	462.6020	66.409	0.032628	20.63	60.579	10.836	23745828.182348	14	462.6671	9.60084e-05	2.63301e-04
2015/03/12	11:11:06	--	ok	462.4960	66.406	0.032648	20.54	60.837	10.826	27467682.900515	14	462.7233	9.20347e-05	3.15361e-04
2015/03/12	11:11:19	--	ok	462.4280	66.401	0.032674	20.56	60.931	10.855	24720583.992368	14	462.6147	9.55802e-05	2.54543e-04
2015/03/12	11:11:33	ok	ok	463.0320	66.548	0.032704	20.52	61.107	10.861	28642241.701411	14	463.2180	9.28536e-05	2.72872e-04
2015/03/12	11:16:32	--	ok	463.2580	66.619	0.032704	20.70	60.529	10.872	28226621.509578	14	463.3020	9.32494e-05	2.15500e-04
2015/03/12	11:16:45	ok	ok	463.1860	66.632	0.032691	20.71	60.440	10.862	26430617.698055	14	463.3373	9.45035e-05	2.09015e-04
2015/03/12	11:21:45	ok	ok	463.1800	66.625	0.032691	20.66	60.584	10.856	22516654.150878	14	463.2909	9.50809e-05	2.35559e-04
2015/03/12	11:26:45	--	ok	463.2480	66.619	0.032691	20.63	60.730	10.864	22801565.173313	13	463.2824	9.59584e-05	1.84447e-04
2015/03/12	11:26:58	ok	ok	463.1160	66.604	0.032678	20.62	60.608	10.835	28275817.836785	14	463.3120	9.24590e-05	2.77110e-04
2015/03/12	11:31:58	ok	ok	463.1500	66.618	0.032678	20.64	60.762	10.876	27644479.962741	14	463.2856	9.56169e-05	2.02067e-04
2015/03/12	11:36:58	ok	ok	463.1640	66.606	0.032678	20.64	60.793	10.881	22863225.835381	14	463.2588	9.40148e-05	2.19384e-04
2015/03/12	11:41:58	ok	ok	463.1840	66.597	0.032678	20.67	60.889	10.917	26864946.706300	13	463.2772	9.54032e-05	2.24970e-04
2015/03/12	11:46:58	ok	ok	463.1840	66.598	0.032678	20.69	60.983	10.947	24884076.514722	14	463.2525	9.42807e-05	2.05753e-04
2015/03/12	11:51:58	ok	ok	463.1520	66.589	0.032678	20.70	60.984	10.953	25419587.377771	14	463.2748	9.49979e-05	2.26177e-04
2015/03/12	11:56:58	ok	ok	463.1000	66.592	0.032678	20.81	60.972	11.021	27257090.164521	14	463.2800	9.27519e-05	3.37799e-04
2015/03/12	12:01:58	ok	ok	463.1360	66.577	0.032678	20.79	61.029	11.019	26587195.405907	14	463.2573	9.34854e-05	2.67864e-04
2015/03/12	12:06:58	ok	ok	463.1840	66.591	0.032678	20.86	61.101	11.077	21727374.750721	14	463.2623	9.41246e-05	1.96482e-04
2015/03/12	12:11:58	ok	ok	463.1340	66.574	0.032678	20.90	61.138	11.109	27753597.357590	14	463.2574	9.40862e-05	2.18826e-04
2015/03/12	12:16:58	ok	ok	463.0780	66.564	0.032678	20.90	61.077	11.098	21081031.391112	14	463.2467	9.31355e-05	2.58408e-04
2015/03/12	12:21:58	ok	ok	463.1620	66.574	0.032678	20.96	61.208	11.161	24343565.489121	14	463.2512	9.42827e-05	2.23804e-04
2015/03/12	12:26:58	ok	ok	463.0940	66.579	0.032678	21.07	61.165	11.225	23692664.523968	14	463.1937	9.71537e-05	3.21169e-04
2015/03/12	12:31:58	ok	ok	463.1560	66.585	0.032678	21.12	61.174	11.259	21717447.278876	14	463.3156	9.23499e-05	2.61951e-04
2015/03/12	12:36:58	ok	ok	463.1660	66.580	0.032678	21.19	61.124	11.295	25493809.798653	14	463.3002	9.31361e-05	2.38725e-04
2015/03/12	12:41:58	ok	ok	463.1240	66.558	0.032678	21.17	61.273	11.310	20663586.441173	14	463.2747	9.31025e-05	2.53868e-04
2015/03/12	12:46:58	ok	ok	463.1960	66.576	0.032678	21.30	61.203	11.382	24757998.777769	14	463.2685	9.52162e-05	2.34878e-04
2015/03/12	12:51:58	ok	ok	463.1800	66.577	0.032678	21.36	61.212	11.423	21438632.607097	14	463.2811	9.46397e-05	2.35070e-04
2015/03/12	12:56:58	--	ok	463.2180	66.568	0.032678	21.36	61.273	11.435	24227597.518249	14	463.2896	9.39827e-05	2.19900e-04
2015/03/12	12:57:11	ok	ok	463.0820	66.563	0.032667	21.35	61.271	11.428	24416247.100233	14	463.2665	9.42813e-05	2.46431e-04
2015/03/12	13:02:11	ok	ok	463.1340	66.571	0.032667	21.46	61.198	11.487	21110041.838444	14	463.3131	9.38892e-05	2.52990e-04
2015/03/12	13:07:11	--	ok	463.2260	66.574	0.032667	21.47	61.321	11.517	22690112.058411	14	463.3213	9.38616e-05	2.23475e-04
2015/03/12	13:07:24	ok	ok	463.1400	66.560	0.032655	21.50	61.265	11.526	24185674.754409	14	463.2873	9.45547e-05	2.37265e-04
2015/03/12	13:12:24	--	ok	463.2980	66.588	0.032655	21.57	61.246	11.569	25437294.498689	14	463.3715	9.16096e-05	2.40097e-04
2015/03/12	13:12:37	ok	ok	463.1580	66.568	0.03264	21.63	61.134	11.588	26900682.589910	14	463.2884	9.55281e-05	2.88237e-04
2015/03/12	13:17:37	--	ok	463.2860	66.585	0.03264	21.64	61.288	11.624	21901310.902762	14	463.3232	9.38243e-05	2.25733e-04
2015/03/12	13:17:50	ok	ok	463.1780	66.580	0.032625	21.68	61.264	11.646	23544815.537137	14	463.3478	9.40598e-05	2.40713e-04
2015/03/12	13:22:49	--	ok	463.2680	66.588	0.032625	21.68	61.294	11.652	23132350.813703	14	463.3518	9.38802e-05	2.25454e-04
2015/03/12	13:23:02	ok	ok	463.2000	66.575	0.032611	21.71	61.239	11.662	23886553.353276	14	463.3430	9.39305e-05	2.34107e-04
2015/03/12	13:28:02	--	ok	463.2720	66.609	0.032611	21.79	61.282	11.724	24759663.626921	14	463.3821	9.40621e-05	2.26590e-04
2015/03/12	13:28:15	--	ok	463.2660	66.585	0.032597	21.82	61.104	11.710	27948014.827711	14	463.4072	9.33262e-05	2.35167e-04
2015/03/12	13:28:28	ok	ok	462.9060	66.452	0.032583	21.73	61.151	11.658	31405391.136484	14	463.0934	9.13463e-05	2.88135e-04
2015/03/12	13:33:27	ok	ok	463.0300	66.474	0.032583	21.83	61.319	11.758	33770729.624235	14	463.1693	9.22782e-05	2.29729e-04
2015/03/12	13:38:27	ok	ok	463.0640	66.488	0.032583	21.88	61.388	11.805	31258998.539831	14	463.1410	9.30444e-05	2.19960e-04
2015/03/12	13:43:27	ok	ok	463.0760	66.474	0.032583	21.94	61.367	11.842	29958450.188636	14	463.1440	9.34571e-05	2.14227e-04
2015/03/12	13:48:27	ok	ok	462.9740	66.464	0.032583	21.85	61.535	11.813	31555109.369240	14	463.0854	9.34828e-05	2.21830e-04
2015/03/12	13:53:27	--	ok	462.5820	66.414	0.032583	20.44	64.256	11.368	29576470.246805	14	462.6370	9.39736e-05	2.31250e-04
2015/03/12	13:53:40	--	ok	462.5600	66.417	0.032604	20.53	64.151	11.409	33890941.386017	14	462.6224	9.56785e-05	2.72678e-04
2015/03/12	13:53:53	--	ok	462.5680	66.416	0.032627	20.60	63.893	11.409	32490292.748539	14	462.7222	9.21245e-05	2.51057e-04
2015/03/12	13:54:06	--	ok	462.5840	66.414	0.03265	20.64	63.600	11.383	27342476.940580	14	462.6651	9.41329e-05	2.18424e-04
2015/03/12	13:54:20	--	ok	462.5600	66.410	0.032671	20.64	63.480	11.362	27069963.117912	14	462.6244	9.50591e-05	2.80284e-04
2015/03/12	13:54:33	--	ok	462.5740	66.407	0.032694	20.62	63.506	11.354	27454872.849631	14	462.5936	9.58250e-05	3.03767e-04
2015/03/12	13:54:46	ok	ok	463.0020	66.460	0.032716	20.56	63.556	11.323	28749039.887612	14	463.1036	9.31945e-05	2.07625e-04
2015/03/12	13:59:45	--	ok	462.7580	66.433	0.032716	19.73	64.881	11.012	33944357.631355	14	462.8350	9.42227e-05	1.55532e-04
2015/03/12	13:59:58	ok	ok	463.0540	66.529	0.032728	19.80	64.774	11.039	34032581.469818	14	463.1417	9.34730e-05	1.73230e-04
2015/03/12	14:04:58	ok	ok	462.8740	66.468	0.032728	19.35	65.233	10.827	29537339.616873	14	462.9301	9.42644e-05	1.73369e-04
2015/03/12	14:09:58	--	ok	462.7400	66.441	0.032728	19.05	65.507	10.683	33089771.860869	14	462.7636	9.67215e-05	2.56599e-04
2015/03/12	14:10:11	ok	ok	463.0420	66.554	0.032742	19.10	65.367	10.691	35100875.933099	14	463.1371	9.46557e-05	1.76312e-04
2015/03/12	14:15:11	ok	ok	462.8960	66.506	0.032742	18.81	65.643	10.555	31904148.177791	14	462.9736	9.54772e-05	1.68685e-04
2015/03/12	14:20:11	ok	ok	462.8040	66.472	0.032742	18.59	65.753	10.436	32238163.249228	14	462.8844	9.53363e-05	1.64966e-04
2015/03/12	14:25:11	--	ok	462.7380	66.448	0.032742	18.40	65.838	10.332	29086341.136818	14	462.7864	9.59204e-05	1.60971e-04
2015/03/12	14:25:24	ok	ok	463.0380	66.576	0.032755	18.46	65.760	10.357	34382324.550238	14	463.0441	9.85636e-05	2.96241e-04
2015/03/12	14:30:24	ok	ok	462.9220	66.533	0.032755	18.24	65.928	10.249	26918935.840661	14	462.9751	9.66381e-05	1.84289e-04
2015/03/12	14:35:24	ok	ok	462.8460	66.510	0.032755	18.13	65.968	10.188	33421420.950472	14	462.9043	9.68010e-05	2.31039e-04
2015/03/12	14:40:24	ok	ok	462.8320	66.480	0.032755	18.05	65.954	10.138	30554139.088346	14	462.8733	9.61253e-05	1.87029e-04
2015/03/12	14:45:24	--	ok	462.7480	66.463	0.032755	18.02	65.889	10.110	28410903.856394	14	462.8167	9.65152e-05	1.85706e-04
2015/03/12	14:45:37	ok	ok	463.0440	66.598	0.032768	18.09	65.695	10.122	27152384.817980	13	463.1311	9.50338e-05	2.14298e-04
2015/03/12	14:50:37	--	ok	463.2980	66.666	0.032768	18.91	63.697	10.302	29155334.644331	14	463.4340	9.37916e-05	2.20202e-04
2015/03/12	14:50:50	--	ok	463.2460	66.673	0.032753	19.02	63.477	10.333	30324940.561332	14	463.3974	9.80846e-05	2.65642e-04
2015/03/12	14:51:03	--	ok	463.2720	66.667	0.03274	18.96	63.287	10.266	35183153.139019	14	463.3483	9.86605e-05	3.06565e-04
2015/03/12	14:51:16	--	ok	463.2040	66.665	0.032726	19.00	63.324	10.296	31141359.945805	14	463.3520	9.76055e-05	2.17692e-04
2015/03/12	14:51:29	--	ok	463.2840	66.667	0.032716	19.09	63.309	10.349	31520008.077956	14	463.4175	9.51923e-05	1.72772e-04
2015/03/12	14:51:42	--	ok	463.2840	66.669	0.032702	19.12	63.194	10.348	40827182.861243	14	463.3533	9.79309e-05	3.06700e-04
2015/03/12	14:51:55	--	ok	463.2700	66.669	0.032687	19.09	63.369	10.358	34694217.231916	14	463.4012	9.60720e-05	1.85823e-04
2015/03/12	14:52:08	--	ok	463.2260	66.672	0.032673	19.14	63.377	10.390	28490273.210165	14	463.4103	9.60821e-05	1.93103e-04
2015/03/12	14:52:21	--	ok	463.2520	66.670	0.032662	19.15	63.289	10.382	37739062.091627	14	463.3448	9.87074e-05	3.14491e-04
2015/03/12	14:52:34	ok	ok	463.0020	66.598	0.032649	19.20	63.358	10.424	34729561.915819	14	463.1787	9.58639e-05	1.96051e-04
2015/03/12	14:57:34	--	ok	463.3040	66.674	0.032649	20.10	62.156	10.780	22960545.870428	14	463.5229	9.59615e-05	2.70023e-04
2015/03/12	14:57:47	ok	ok	462.9940	66.563	0.032633	20.19	61.990	10.808	26474302.792801	14	463.2095	9.58980e-05	2.10244e-04
2015/03/12	15:02:46	--	ok	463.2960	66.617	0.032633	20.62	61.759	11.041	26309355.708278	14	463.3939	9.58111e-05	2.02651e-04
2015/03/12	15:02:59	ok	ok	462.9100	66.462	0.032618	20.66	61.674	11.052	29930138.773819	14	463.0793	9.33557e-05	2.21355e-04
2015/03/12	15:07:59	ok	ok	463.1600	66.490	0.032618	21.04	61.312	11.232	23877792.384133	14	463.2151	9.42723e-05	2.12880e-04
2015/03/12	15:12:59	--	ok	463.2020	66.546	0.032618	21.34	61.148	11.398	19842627.053207	14	463.3287	9.34733e-05	2.20059e-04
2015/03/12	15:13:12	ok	ok	462.9880	66.461	0.032608	21.46	60.894	11.430	28828076.985957	14	463.1668	9.24292e-05	2.47869e-04
2015/03/12	15:18:12	ok	ok	463.0580	66.483	0.032608	21.66	60.744	11.534	24626803.674851	14	463.1935	9.35577e-05	2.24251e-04
2015/03/12	15:23:12	ok	ok	463.1040	66.476	0.032608	21.74	61.031	11.642	21729751.214913	14	463.3147	9.13692e-05	3.15630e-04
2015/03/12	15:28:12	--	ok	463.2120	66.485	0.032608	21.82	61.287	11.745	23931506.181701	14	463.3315	9.25029e-05	2.32691e-04
2015/03/12	15:28:25	ok	ok	462.9440	66.448	0.032597	21.85	61.231	11.755	26702314.274816	14	463.0663	9.30501e-05	2.26396e-04
2015/03/12	15:33:25	ok	ok	462.9560	66.456	0.032597	21.90	61.330	11.808	24241303.053378	14	463.1310	9.15657e-05	2.74034e-04
2015/03/12	15:38:25	ok	ok	463.0220	66.475	0.032597	21.95	61.399	11.855	28205122.378661	14	463.0646	9.49446e-05	3.38254e-04
2015/03/12	15:43:25	ok	ok	463.0320	66.489	0.032597	22.00	61.468	11.903	27581287.672363	14	463.1712	9.17209e-05	2.50148e-04
2015/03/12	15:48:25	ok	ok	463.1360	66.483	0.032597	22.03	61.473	11.924	24533025.247770	14	463.1391	9.35537e-05	2.40150e-04
2015/03/12	15:53:25	ok	ok	463.0960	66.479	0.032597	22.04	61.566	11.949	28079900.524429	14	463.1856	9.09129e-05	2.69217e-04
2015/03/12	15:58:25	ok	ok	463.0500	66.476	0.032597	22.00	61.559	11.920	27740373.660970	14	463.1409	9.22702e-05	2.14333e-04
2015/03/12	16:03:25	ok	ok	463.0820	66.475	0.032597	22.02	61.562	11.935	22772887.955792	14	463.1554	9.11980e-05	2.43516e-04
2015/03/12	16:08:25	ok	ok	463.0860	66.483	0.032597	22.10	61.575	11.992	27119517.308929	14	463.0757	9.57584e-05	3.43490e-04
2015/03/12	16:13:25	ok	ok	463.0580	66.479	0.032597	22.06	61.660	11.981	23940433.164181	14	463.1261	9.25012e-05	2.61484e-04
2015/03/12	16:18:25	ok	ok	463.0100	66.465	0.032597	21.97	61.767	11.940	26162593.262611	14	463.1361	9.00620e-05	2.88323e-04
2015/03/12	16:23:25	--	ok	462.5280	66.410	0.032597	20.44	64.615	11.431	28053505.976847	14	462.6310	9.15341e-05	2.96893e-04
2015/03/12	16:23:38	--	ok	462.5140	66.415	0.032621	20.51	64.537	11.464	34521468.907205	14	462.6480	9.19657e-05	2.44757e-04
2015/03/12	16:23:51	--	ok	462.5460	66.415	0.032646	20.58	64.310	11.470	29651170.750783	14	462.6066	9.37213e-05	2.17497e-04
2015/03/12	16:24:04	--	ok	462.4340	66.410	0.03267	20.62	64.077	11.455	28422773.806324	14	462.6054	9.35830e-05	2.26984e-04
2015/03/12	16:24:18	--	ok	462.4300	66.408	0.032699	20.64	63.900	11.437	30438205.750530	14	462.6276	9.23805e-05	2.71350e-04
2015/03/12	16:24:31	ok	ok	462.9540	66.463	0.032729	20.63	63.808	11.414	30155954.915510	14	463.1085	9.17230e-05	2.59321e-04
2015/03/12	16:29:30	--	ok	462.6720	66.436	0.032729	19.68	65.260	11.044	29782776.051239	14	462.7521	9.44689e-05	1.67266e-04
2015/03/12	16:29:43	ok	ok	463.0480	66.537	0.032745	19.74	65.151	11.064	30042227.729593	14	463.0864	9.70655e-05	3.24306e-04
2015/03/12	16:34:43	ok	ok	462.8280	66.471	0.032745	19.19	65.650	10.795	32152120.192250	13	462.8979	9.53237e-05	1.99673e-04
2015/03/12	16:39:43	--	ok	462.6820	66.445	0.032745	18.86	65.830	10.616	34006491.049867	14	462.7720	9.55835e-05	1.69292e-04
2015/03/12	16:39:57	ok	ok	463.0500	66.592	0.032762	18.88	65.744	10.615	33253476.260229	14	463.1671	9.43204e-05	1.71685e-04
2015/03/12	16:44:56	ok	ok	462.8720	66.530	0.032762	18.48	66.000	10.407	30294693.477834	14	462.8821	9.90786e-05	3.54924e-04
2015/03/12	16:49:56	--	ok	462.7300	66.485	0.032762	18.22	66.161	10.273	26600821.266074	14	462.8018	9.78325e-05	2.47256e-04
2015/03/12	16:50:09	ok	ok	463.0600	66.627	0.032775	18.26	66.050	10.280	32183986.138513	14	463.1878	9.42902e-05	2.36008e-04
2015/03/12	16:55:09	ok	ok	462.9360	66.585	0.032775	17.94	66.288	10.123	30620837.542045	14	463.0804	9.31516e-05	3.01952e-04
2015/03/12	17:00:09	ok	ok	462.8420	66.537	0.032775	17.74	66.312	10.007	28447399.638633	14	462.9131	9.63763e-05	3.22113e-04
2015/03/12	17:05:09	--	ok	462.7820	66.505	0.032775	17.52	66.420	9.893	25589754.807667	13	462.8315	9.54155e-05	2.26778e-04
2015/03/12	17:05:23	ok	ok	462.9880	66.623	0.032786	17.59	66.315	9.918	28484861.885065	14	463.1325	9.43795e-05	2.35858e-04
2015/03/12	17:10:22	ok	ok	462.9240	66.581	0.032786	17.33	66.445	9.785	28388598.909005	13	463.0291	9.33012e-05	3.13134e-04
2015/03/12	17:15:22	--	ok	462.7920	66.552	0.032786	17.16	66.474	9.690	25171072.696063	14	462.9116	9.55183e-05	2.38862e-04
2015/03/12	17:15:35	ok	ok	462.9980	66.642	0.032797	17.20	66.393	9.702	32325660.806561	14	463.1257	9.70464e-05	2.99119e-04
2015/03/12	17:20:35	--	ok	463.3000	66.677	0.032797	18.02	64.468	9.892	29004237.666478	14	463.4559	9.24711e-05	2.89712e-04
2015/03/12	17:20:48	--	ok	463.2680	66.677	0.032782	18.03	64.262	9.866	35316065.936731	13	463.4235	9.36677e-05	2.43556e-04
2015/03/12	17:21:01	ok	ok	463.1980	66.673	0.032768	17.97	64.222	9.825	31852509.733114	13	463.2997	9.72591e-05	3.28790e-04
2015/03/12	17:26:01	--	ok	463.5800	66.694	0.032768	18.81	63.202	10.162	20824024.335233	14	463.6325	9.56828e-05	2.91562e-04
2015/03/12	17:26:14	--	ok	463.5320	66.691	0.032738	18.82	63.114	10.154	33296698.839696	14	463.6534	9.43041e-05	2.27430e-04
2015/03/12	17:26:27	--	ok	463.3840	66.686	0.032711	18.71	63.245	10.109	24675549.459892	14	463.4941	9.78628e-05	3.30906e-04
2015/03/12	17:26:40	--	ok	463.3180	66.685	0.032692	18.67	63.388	10.108	29019078.605919	14	463.5330	9.51255e-05	2.51458e-04
2015/03/12	17:26:53	ok	ok	463.0980	66.638	0.032676	18.66	63.446	10.111	28430852.641789	14	463.2873	9.55939e-05	1.96603e-04
2015/03/12	17:31:53	--	ok	463.3400	66.682	0.032676	19.23	62.793	10.349	27665800.775329	14	463.4632	9.78697e-05	3.36609e-04
2015/03/12	17:32:06	ok	ok	462.9400	66.551	0.032658	19.28	62.682	10.361	28602255.424402	14	463.1577	9.51261e-05	2.05891e-04
2015/03/12	17:37:06	ok	ok	463.1960	66.589	0.032658	19.51	62.510	10.474	26380564.613162	14	463.2346	9.62745e-05	2.09652e-04
2015/03/12	17:42:06	ok	ok	463.1160	66.610	0.032658	19.67	62.386	10.551	24400871.219263	14	463.3666	9.27321e-05	3.14576e-04
2015/03/12	17:47:06	--	ok	463.2100	66.630	0.032658	19.79	62.316	10.614	25596723.371851	14	463.3572	9.50451e-05	1.83590e-04
2015/03/12	17:47:19	ok	ok	462.8540	66.510	0.032647	19.82	62.230	10.618	20356738.971723	14	463.0928	9.61782e-05	2.20371e-04
2015/03/12	17:52:18	ok	ok	463.0220	66.537	0.032647	19.88	62.240	10.657	25673365.267098	14	463.2054	9.35324e-05	2.03045e-04
2015/03/12	17:57:18	ok	ok	463.0560	66.548	0.032647	19.94	62.190	10.686	26151605.867620	14	463.2039	9.42725e-05	2.04476e-04
2015/03/12	18:02:18	ok	ok	463.0040	66.554	0.032647	19.98	62.136	10.702	23402183.387837	14	463.2200	9.38378e-05	2.45295e-04
2015/03/12	18:07:18	ok	ok	463.0800	66.561	0.032647	20.02	62.113	10.723	23455815.083300	14	463.1652	9.64404e-05	3.26236e-04
2015/03/12	18:12:18	ok	ok	463.0020	66.570	0.032647	20.02	62.143	10.728	26210664.751634	14	463.1705	9.58422e-05	2.12955e-04
2015/03/12	18:17:18	ok	ok	463.0580	66.575	0.032647	20.04	62.146	10.741	25972546.836585	14	463.2303	9.39160e-05	1.97076e-04
2015/03/12	18:22:18	ok	ok	463.0300	66.572	0.032647	20.05	62.148	10.747	21558167.290198	14	463.2248	9.38338e-05	2.42246e-04
2015/03/12	18:27:18	ok	ok	463.1420	66.579	0.032647	20.02	62.203	10.738	20309270.963102	14	463.2034	9.51832e-05	2.16852e-04
2015/03/12	18:32:18	ok	ok	463.0400	66.576	0.032647	20.00	62.140	10.715	23802394.491011	14	463.1679	9.52154e-05	1.94667e-04
2015/03/12	18:37:18	ok	ok	463.0880	66.574	0.032647	20.01	62.111	10.716	18984155.229805	14	463.1529	9.63113e-05	2.15806e-04
2015/03/12	18:42:18	ok	ok	462.9800	66.572	0.032647	19.98	62.227	10.717	20359948.639777	14	463.1699	9.46732e-05	2.25318e-04
2015/03/12	18:47:18	ok	ok	462.9980	66.573	0.032647	19.96	62.163	10.694	24043581.152713	14	463.1864	9.45770e-05	2.04397e-04
2015/03/12	18:52:18	ok	ok	462.9900	66.569	0.032647	19.94	62.190	10.686	19177477.644566	14	463.1620	9.46954e-05	2.01250e-04
2015/03/12	18:57:18	ok	ok	463.0140	66.558	0.032647	19.96	62.103	10.683	25066694.970643	14	463.1544	9.42848e-05	1.95838e-04
2015/03/12	19:02:18	ok	ok	463.0680	66.574	0.032647	19.98	62.136	10.702	25206836.297519	14	463.1157	9.63797e-05	2.42557e-04
2015/03/12	19:07:18	ok	ok	463.0220	66.546	0.032647	19.92	62.126	10.662	25468287.569467	14	463.1375	9.50338e-05	1.70784e-04
2015/03/12	19:12:18	ok	ok	462.9700	66.538	0.032647	19.90	62.093	10.644	24143293.162186	14	463.0794	9.72830e-05	2.77087e-04
2015/03/12	19:17:18	ok	ok	462.9760	66.544	0.032647	19.86	62.147	10.628	28012153.495464	14	463.0507	9.70515e-05	3.38495e-04
2015/03/12	19:22:18	ok	ok	462.9680	66.536	0.032647	19.80	62.197	10.600	22639466.561075	14	463.0988	9.46549e-05	2.17417e-04
2015/03/12	19:27:18	--	ok	462.7860	66.530	0.032647	19.77	62.192	10.580	23105746.643097	14	463.0412	9.62543e-05	2.31069e-04
2015/03/12	19:27:31	ok	ok	462.9900	66.533	0.032658	19.80	62.046	10.574	34549066.888875	14	463.0875	9.47037e-05	1.54898e-04
2015/03/12	19:32:30	ok	ok	462.9680	66.541	0.032658	19.75	62.159	10.562	26740501.495877	14	463.0879	9.41090e-05	2.56028e-04
2015/03/12	19:37:30	ok	ok	462.9800	66.527	0.032658	19.72	62.154	10.543	30399460.458568	14	463.0624	9.49586e-05	1.72774e-04
2015/03/12	19:42:30	ok	ok	462.9260	66.528	0.032658	19.66	62.204	10.514	32912707.479526	13	463.0451	9.51777e-05	1.79179e-04
2015/03/12	19:47:30	ok	ok	462.9260	66.511	0.032658	19.66	62.204	10.514	28510097.432938	14	463.0656	9.38093e-05	2.68454e-04
2015/03/12	19:52:30	ok	ok	462.9540	66.529	0.032658	19.60	62.254	10.486	31909354.794149	14	463.0465	9.46524e-05	1.97444e-04
2015/03/12	19:57:30	ok	ok	462.8680	66.508	0.032658	19.54	62.335	10.463	28073338.224793	14	462.9802	9.59411e-05	1.85634e-04
2015/03/12	20:02:30	ok	ok	462.8840	66.516	0.032658	19.56	62.218	10.455	33393824.776733	13	462.9777	9.49572e-05	1.91005e-04
2015/03/12	20:07:30	ok	ok	462.8460	66.510	0.032658	19.52	62.241	10.435	32882320.610133	14	462.9960	9.32564e-05	2.39601e-04
2015/03/12	20:12:30	ok	ok	462.8880	66.491	0.032658	19.48	62.265	10.414	30391469.338345	14	462.9614	9.46414e-05	1.74336e-04
2015/03/12	20:17:30	ok	ok	462.8420	66.495	0.032658	19.40	62.251	10.363	29140199.015321	14	462.9555	9.38030e-05	2.23937e-04
2015/03/12	20:22:30	ok	ok	462.8180	66.490	0.032658	19.40	62.281	10.368	34477736.483548	14	462.9368	9.45303e-05	1.89431e-04
2015/03/12	20:27:30	--	ok	462.7780	66.472	0.032658	19.37	62.276	10.349	25528175.960415	14	462.8885	9.52941e-05	1.90454e-04
2015/03/12	20:27:43	--	ok	462.6700	66.472	0.032669	19.38	62.218	10.345	28824519.419371	14	462.8955	9.48277e-05	2.07201e-04
2015/03/12	20:27:56	--	ok	462.7160	66.453	0.032687	19.37	62.186	10.334	31191030.578862	14	462.8966	9.40932e-05	2.04183e-04
2015/03/12	20:28:09	--	ok	462.6380	66.436	0.032701	19.30	62.205	10.295	31286932.298722	14	462.8562	9.33730e-05	2.67262e-04
2015/03/12	20:28:22	--	ok	462.6460	66.427	0.03272	19.24	62.465	10.301	32523447.914823	14	462.8099	9.42413e-05	1.67503e-04
2015/03/12	20:28:35	--	ok	462.6300	66.418	0.032738	19.14	62.778	10.292	31703491.145069	14	462.7583	9.49445e-05	1.71735e-04
2015/03/12	20:28:49	--	ok	462.6220	66.423	0.032757	19.13	62.987	10.320	25649539.510337	14	462.8066	9.52379e-05	1.82815e-04
2015/03/12	20:29:02	ok	ok	462.9640	66.592	0.032776	19.08	63.038	10.298	23163828.194790	14	463.1872	9.64638e-05	2.12989e-04
2015/03/12	20:34:01	ok	ok	463.1400	66.645	0.032776	19.32	62.238	10.312	23601380.824793	14	463.3522	9.39121e-05	2.66010e-04
2015/03/12	20:39:01	--	ok	463.2160	66.642	0.032776	19.31	62.266	10.311	25408644.948984	14	463.2967	9.50722e-05	1.74018e-04
2015/03/12	20:39:14	ok	ok	463.1500	66.643	0.032765	19.32	62.178	10.302	23948840.877714	14	463.3094	9.60278e-05	1.88744e-04
2015/03/12	20:44:13	--	ok	463.2040	66.654	0.032765	19.28	62.262	10.292	22313359.530419	14	463.2988	9.58074e-05	1.85204e-04
2015/03/12	20:44:26	ok	ok	463.1540	66.642	0.032755	19.30	62.145	10.285	30377323.355745	14	463.3085	9.52089e-05	1.75617e-04
2015/03/12	20:49:26	ok	ok	463.1460	66.652	0.032755	19.26	62.288	10.284	26085812.630757	14	463.3372	9.33636e-05	2.32610e-04
2015/03/12	20:54:26	ok	ok	463.1680	66.641	0.032755	19.15	62.390	10.235	19700804.229232	14	463.2643	9.64655e-05	2.07118e-04
2015/03/12	20:59:26	ok	ok	463.1240	66.639	0.032755	19.15	62.360	10.230	29942600.474110	14	463.2494	9.58510e-05	1.82827e-04
2015/03/12	21:04:26	ok	ok	463.0900	66.625	0.032755	19.08	62.349	10.186	27717312.721453	14	463.2082	9.59805e-05	1.89573e-04
2015/03/12	21:09:26	ok	ok	463.0080	66.621	0.032755	19.08	62.409	10.196	23418093.214320	14	463.1637	9.80284e-05	2.57931e-04
2015/03/12	21:14:26	ok	ok	463.0320	66.621	0.032755	19.05	62.344	10.167	27000792.249022	13	463.2164	9.42605e-05	2.09577e-04
2015/03/12	21:19:26	ok	ok	463.0200	66.613	0.032755	19.00	62.335	10.136	24405424.156943	14	463.1362	9.74569e-05	2.43638e-04
2015/03/12	21:24:26	ok	ok	463.0120	66.610	0.032755	18.96	62.449	10.130	25141671.334442	14	463.1788	9.50349e-05	2.23849e-04
2015/03/12	21:29:26	ok	ok	462.9960	66.604	0.032755	18.94	62.385	10.108	26736654.309836	14	463.2139	9.32726e-05	3.26936e-04
2015/03/12	21:34:26	ok	ok	462.9820	66.604	0.032755	18.91	62.380	10.089	23837358.047288	14	463.1033	9.67883e-05	1.99313e-04
2015/03/12	21:39:26	ok	ok	462.8800	66.595	0.032755	18.91	62.320	10.080	24164880.159372	14	463.1541	9.44661e-05	2.53233e-04
2015/03/12	21:44:26	ok	ok	462.9840	66.599	0.032755	18.88	62.315	10.061	25864162.911493	14	463.1331	9.44656e-05	2.42570e-04
2015/03/12	21:49:26	ok	ok	462.9720	66.586	0.032755	18.82	62.455	10.048	28564735.631207	14	463.1018	9.55089e-05	1.80767e-04
2015/03/12	21:54:26	ok	ok	462.9660	66.584	0.032755	18.85	62.340	10.047	31060808.558567	14	463.1002	9.54964e-05	1.80122e-04
2015/03/12	21:59:26	ok	ok	462.9220	66.589	0.032755	18.81	62.424	10.037	22442682.442188	14	463.0873	9.43929e-05	2.57902e-04
2015/03/12	22:04:26	ok	ok	462.8760	66.571	0.032755	18.76	62.505	10.020	24123352.852397	14	463.0480	9.51411e-05	2.00361e-04
2015/03/12	22:09:26	ok	ok	462.9060	66.565	0.032755	18.72	62.499	9.996	23678510.287439	14	463.0551	9.41097e-05	2.61979e-04
2015/03/12	22:14:26	ok	ok	462.8900	66.559	0.032755	18.69	62.524	9.982	22971864.834931	14	462.9853	9.67812e-05	1.93354e-04
2015/03/12	22:19:26	ok	ok	462.8820	66.564	0.032755	18.66	62.519	9.964	24742479.848328	14	462.9934	9.59328e-05	2.61465e-04
2015/03/12	22:24:26	ok	ok	462.8960	66.552	0.032755	18.66	62.459	9.954	29532168.160333	14	462.9939	9.57004e-05	1.72229e-04
2015/03/12	22:29:26	ok	ok	462.8520	66.557	0.032755	18.60	62.569	9.936	25085925.464295	14	462.9745	9.54566e-05	2.42398e-04
2015/03/12	22:34:26	ok	ok	462.8180	66.539	0.032755	18.59	62.567	9.930	26568633.720237	14	463.0406	9.21409e-05	3.65628e-04
2015/03/12	22:39:26	--	ok	462.7940	66.541	0.032755	18.60	62.479	9.922	27638893.939666	14	462.9778	9.52258e-05	1.89812e-04
2015/03/12	22:39:39	--	ok	462.7900	66.532	0.032765	18.66	62.369	9.940	23716283.186701	14	462.9608	9.63243e-05	1.90988e-04
2015/03/12	22:39:52	--	ok	462.5940	66.480	0.032776	18.54	62.319	9.862	28979097.280967	14	462.7869	9.93874e-05	3.06374e-04
2015/03/12	22:40:05	ok	ok	463.0040	66.637	0.032796	18.44	62.572	9.843	27666208.150860	14	463.2723	9.60457e-05	2.55131e-04
2015/03/12	22:45:05	--	ok	463.2740	66.653	0.032796	18.54	62.499	9.890	15454767.111449	14	463.2966	9.60648e-05	2.80954e-04
2015/03/12	22:45:18	ok	ok	463.1440	66.656	0.032783	18.57	62.474	9.904	31367598.252455	15	463.3876	9.51195e-05	2.95766e-04
2015/03/12	22:50:17	--	ok	463.2120	66.655	0.032783	18.52	62.495	9.878	25894636.305312	14	463.3634	9.47719e-05	2.55813e-04
2015/03/12	22:50:30	ok	ok	463.1500	66.656	0.032772	18.55	62.441	9.887	19834435.765896	14	463.3537	9.52446e-05	2.44625e-04
2015/03/12	22:55:29	ok	ok	463.1780	66.657	0.032772	18.51	62.494	9.872	24345218.161509	14	463.3581	9.41423e-05	2.81315e-04
2015/03/12	23:00:29	ok	ok	463.1660	66.653	0.032772	18.48	62.549	9.863	24842717.317566	14	463.3828	9.22559e-05	3.51760e-04
2015/03/12	23:05:29	ok	ok	463.0660	66.649	0.032772	18.47	62.487	9.847	23057132.082257	14	463.4114	9.13073e-05	4.87946e-04
2015/03/12	23:10:29	--	ok	463.2280	66.649	0.032772	18.40	62.655	9.833	17945746.988934	14	463.2925	9.49506e-05	2.71431e-04
2015/03/12	23:10:42	ok	ok	463.1500	66.649	0.03276	18.50	62.492	9.866	28811525.669134	14	463.2535	9.70266e-05	3.02110e-04
2015/03/12	23:15:41	ok	ok	463.1660	66.651	0.03276	18.42	62.539	9.826	29828278.534193	13	463.3149	9.39967e-05	2.70377e-04
2015/03/12	23:20:41	ok	ok	463.1420	66.644	0.03276	18.37	62.620	9.810	26226783.699474	14	463.2837	9.36016e-05	2.74624e-04
2015/03/12	23:25:41	ok	ok	463.1560	66.640	0.03276	18.37	62.590	9.805	23738123.765899	14	463.2696	9.56031e-05	3.20235e-04
2015/03/12	23:30:41	ok	ok	463.1060	66.640	0.03276	18.30	62.579	9.763	26929761.667095	14	463.2383	9.46180e-05	2.61214e-04
2015/03/12	23:35:41	ok	ok	463.0660	66.636	0.03276	18.28	62.635	9.760	25813547.525697	14	463.3139	9.14687e-05	4.35188e-04
2015/03/12	23:40:41	ok	ok	463.1600	66.635	0.03276	18.24	62.688	9.745	21639416.287043	14	463.1931	9.60006e-05	2.90446e-04
2015/03/12	23:45:41	ok	ok	463.1700	66.631	0.03276	18.25	62.570	9.733	20369899.020598	14	463.1840	9.55095e-05	2.73077e-04
2015/03/12	23:50:41	ok	ok	463.1280	66.633	0.03276	18.24	62.658	9.741	21154875.920230	14	463.2124	9.39494e-05	2.77252e-04
2015/03/12	23:55:41	ok	ok	463.0640	66.629	0.03276	18.19	62.650	9.711	23605527.451268	14	463.1798	9.47030e-05	2.65861e-04
2015/03/13	00:00:41	ok	ok	463.0600	66.629	0.03276	18.20	62.622	9.712	24081388.164647	14	463.1364	9.74115e-05	2.51330e-04
2015/03/13	00:05:41	ok	ok	463.0160	66.623	0.03276	18.17	62.676	9.703	28100754.425863	13	463.1526	9.45390e-05	2.66612e-04
2015/03/13	00:10:41	ok	ok	463.0700	66.627	0.03276	18.13	62.700	9.684	21802407.080936	14	463.1632	9.50136e-05	2.98935e-04
2015/03/13	00:15:41	ok	ok	463.0260	66.609	0.03276	18.14	62.671	9.685	26504669.022646	14	463.1306	9.50339e-05	2.87981e-04
2015/03/13	00:20:41	ok	ok	462.9300	66.612	0.03276	18.08	62.602	9.640	20972272.892317	14	463.0704	9.64027e-05	2.90687e-04
2015/03/13	00:25:41	ok	ok	462.9760	66.600	0.03276	18.02	62.741	9.627	23183520.032330	14	463.1234	9.43847e-05	3.08352e-04
2015/03/13	00:30:41	ok	ok	462.9260	66.604	0.03276	18.02	62.681	9.618	24660315.613139	14	463.0758	9.51631e-05	2.62679e-04
2015/03/13	00:35:41	ok	ok	462.9600	66.604	0.03276	18.05	62.686	9.636	27641760.900988	13	463.0807	9.56878e-05	2.19412e-04
2015/03/13	00:40:41	ok	ok	462.9840	66.605	0.03276	18.03	62.683	9.624	23615005.758656	14	463.0545	9.57838e-05	2.97186e-04
2015/03/13	00:45:41	ok	ok	462.9780	66.597	0.03276	17.99	62.736	9.609	22550314.210569	14	463.0703	9.48544e-05	2.42563e-04
2015/03/13	00:50:41	ok	ok	463.1020	66.625	0.03276	18.38	62.113	9.736	21055263.730941	15	463.1764	9.72785e-05	2.22680e-04
2015/03/13	00:55:41	ok	ok	463.1240	66.645	0.03276	18.89	61.626	9.956	25181786.637121	13	463.3488	9.52815e-05	2.30498e-04
2015/03/13	01:00:41	ok	ok	463.1380	66.653	0.03276	19.21	61.408	10.109	24979744.382632	14	463.4374	9.61792e-05	2.61025e-04
2015/03/13	01:05:41	--	ok	463.2040	66.663	0.03276	19.44	61.204	10.213	28016857.944895	14	463.5048	9.63933e-05	2.47890e-04
2015/03/13	01:05:54	ok	ok	463.1380	66.664	0.03275	19.47	61.118	10.216	23921092.577256	14	463.4872	9.66885e-05	2.73064e-04
2015/03/13	01:10:54	ok	ok	463.1800	66.669	0.03275	19.56	61.103	10.268	23995819.397027	14	463.4895	9.79706e-05	2.87357e-04
2015/03/13	01:15:54	--	ok	463.2460	66.677	0.03275	19.72	61.038	10.354	24730923.600818	14	463.5779	9.68847e-05	2.70634e-04
2015/03/13	01:16:07	--	ok	463.2560	66.675	0.032737	19.77	60.834	10.349	25198337.001698	14	463.5787	9.75404e-05	2.60202e-04
2015/03/13	01:16:20	--	ok	463.2060	66.664	0.032724	19.69	60.761	10.289	29163867.471426	14	463.5453	9.47465e-05	2.85201e-04
2015/03/13	01:16:33	ok	ok	463.1300	66.662	0.032713	19.60	61.018	10.278	31826608.371181	14	463.4797	9.48420e-05	2.69836e-04
2015/03/13	01:21:33	--	ok	463.2880	66.680	0.032713	19.86	60.819	10.401	23256655.998849	14	463.5919	9.81863e-05	2.91244e-04
2015/03/13	01:21:46	--	ok	463.3660	66.681	0.032699	19.93	60.648	10.415	29211223.882781	14	463.6915	9.56845e-05	2.66325e-04
2015/03/13	01:21:59	ok	ok	462.9480	66.617	0.03268	19.82	60.600	10.340	27948635.302213	14	463.2753	9.75398e-05	2.68300e-04
2015/03/13	01:26:58	ok	ok	463.0900	66.659	0.03268	20.00	60.690	10.465	25975909.633113	14	463.4019	9.70560e-05	2.64656e-04
2015/03/13	01:31:58	ok	ok	463.1500	66.664	0.03268	20.12	60.649	10.531	22421788.255055	14	463.4285	9.65652e-05	2.53785e-04
2015/03/13	01:36:58	ok	ok	463.1100	66.663	0.03268	20.09	60.674	10.517	24351911.582212	14	463.4276	9.65428e-05	2.72120e-04
2015/03/13	01:41:58	ok	ok	463.1240	66.672	0.03268	20.19	60.599	10.566	26820143.024943	14	463.4888	9.66534e-05	2.87026e-04
2015/03/13	01:46:58	ok	ok	463.1840	66.675	0.03268	20.26	60.519	10.595	24673173.039415	14	463.4959	9.63835e-05	2.57767e-04
2015/03/13	01:51:58	ok	ok	463.2000	66.679	0.03268	20.30	60.526	10.621	21444623.733022	14	463.5154	9.70963e-05	2.62465e-04
2015/03/13	01:56:58	--	ok	463.2400	66.681	0.03268	20.33	60.470	10.630	28012877.178883	14	463.5252	9.68079e-05	2.81256e-04
2015/03/13	01:57:11	ok	ok	463.0260	66.636	0.032667	20.42	60.242	10.645	31668649.050160	14	463.3514	9.54749e-05	2.63590e-04
2015/03/13	02:02:11	ok	ok	462.9900	66.630	0.032667	20.36	60.414	10.638	22067031.208662	14	463.3169	9.59912e-05	2.59571e-04
2015/03/13	02:07:11	ok	ok	462.9580	66.645	0.032667	20.44	60.336	10.674	24943002.885835	14	463.3132	9.73540e-05	2.84309e-04
2015/03/13	02:12:11	ok	ok	463.0500	66.647	0.032667	20.45	60.368	10.686	25947962.271645	14	463.3451	9.59566e-05	2.59393e-04
2015/03/13	02:17:11	ok	ok	463.0340	66.651	0.032667	20.51	60.286	10.709	19574693.257652	14	463.3479	9.70355e-05	2.63371e-04
2015/03/13	02:22:11	ok	ok	462.9900	66.648	0.032667	20.49	60.313	10.701	19847549.842066	14	463.3550	9.65273e-05	2.77376e-04
2015/03/13	02:27:11	ok	ok	463.0940	66.649	0.032667	20.56	60.112	10.709	27082216.089598	14	463.3842	9.65470e-05	2.50799e-04
2015/03/13	02:32:11	ok	ok	463.0720	66.659	0.032667	20.52	60.227	10.705	23968807.200607	14	463.4069	9.49526e-05	2.69421e-04
2015/03/13	02:37:11	ok	ok	463.1000	66.656	0.032667	20.53	60.229	10.711	25432735.927822	13	463.4040	9.53943e-05	2.58050e-04
2015/03/13	02:42:11	ok	ok	463.0760	66.660	0.032667	20.52	60.227	10.705	25725772.539120	14	463.3766	9.65559e-05	2.57404e-04
2015/03/13	02:47:11	ok	ok	463.0520	66.661	0.032667	20.56	60.112	10.709	22457259.504912	14	463.3710	9.75736e-05	2.71760e-04
2015/03/13	02:52:11	ok	ok	463.0680	66.659	0.032667	20.53	60.138	10.695	24049978.741581	13	463.3660	9.70535e-05	2.58281e-04
2015/03/13	02:57:11	ok	ok	463.0880	66.660	0.032667	20.55	60.080	10.697	23757149.447950	14	463.3868	9.67599e-05	2.48020e-04
2015/03/13	03:02:11	ok	ok	463.1060	66.663	0.032667	20.55	60.050	10.692	23323080.325588	14	463.4425	9.50448e-05	2.77859e-04
2015/03/13	03:07:11	ok	ok	463.0860	66.660	0.032667	20.59	60.026	10.712	25210755.365890	13	463.3770	9.73618e-05	2.50736e-04
2015/03/13	03:12:11	ok	ok	463.1320	66.662	0.032667	20.56	60.051	10.698	23513162.719268	13	463.3976	9.67090e-05	2.30180e-04
2015/03/13	03:17:11	ok	ok	463.0820	66.664	0.032667	20.57	60.053	10.705	25226708.670464	14	463.3688	9.71404e-05	2.80931e-04
2015/03/13	03:22:11	ok	ok	463.0820	66.659	0.032667	20.61	59.937	10.709	23645786.107096	13	463.3821	9.70164e-05	2.58556e-04
2015/03/13	03:27:11	ok	ok	463.0760	66.666	0.032667	20.60	59.936	10.703	22671910.435255	13	463.3796	9.68840e-05	2.51191e-04
2015/03/13	03:32:11	ok	ok	463.0320	66.661	0.032667	20.60	59.936	10.703	22068781.622582	14	463.3699	9.69763e-05	2.69779e-04
2015/03/13	03:37:11	ok	ok	463.0880	66.661	0.032667	20.55	59.989	10.681	25646738.473011	14	463.4030	9.51442e-05	2.57898e-04
2015/03/13	03:42:11	ok	ok	462.9900	66.665	0.032667	20.62	59.909	10.710	18330525.764571	13	463.3451	9.81061e-05	2.93442e-04
2015/03/13	03:47:11	ok	ok	463.0640	66.660	0.032667	20.59	59.813	10.674	22654291.242256	14	463.4217	9.52739e-05	2.93208e-04
2015/03/13	03:52:11	ok	ok	463.1080	66.661	0.032667	20.56	59.960	10.682	27692225.364808	14	463.3543	9.72847e-05	2.45035e-04
2015/03/13	03:57:11	ok	ok	463.0580	66.664	0.032667	20.55	59.837	10.654	23650810.867023	13	463.3741	9.71337e-05	2.63223e-04
2015/03/13	04:02:11	ok	ok	463.0780	66.658	0.032667	20.51	59.861	10.633	24297222.683070	13	463.3782	9.60426e-05	2.50652e-04
2015/03/13	04:07:11	ok	ok	463.0700	66.657	0.032667	20.54	59.774	10.637	22809511.420741	14	463.3931	9.45720e-05	2.89487e-04
2015/03/13	04:12:11	ok	ok	463.0520	66.657	0.032667	20.55	59.806	10.649	23286927.430394	13	463.3273	9.82063e-05	2.76007e-04
2015/03/13	04:17:11	ok	ok	463.0120	66.663	0.032667	20.52	59.741	10.618	21257824.591180	13	463.3370	9.78394e-05	2.74685e-04
2015/03/13	04:22:11	ok	ok	463.0840	66.657	0.032667	20.52	59.741	10.618	26633667.373860	14	463.3907	9.53429e-05	2.58443e-04
2015/03/13	04:27:11	ok	ok	462.9880	66.654	0.032667	20.48	59.826	10.609	23001630.595272	14	463.3141	9.82107e-05	2.81153e-04
2015/03/13	04:32:11	ok	ok	463.0400	66.650	0.032667	20.48	59.704	10.587	25195892.827875	14	463.3064	9.57224e-05	2.91692e-04
2015/03/13	04:37:11	ok	ok	462.9940	66.652	0.032667	20.45	59.730	10.573	22638798.652760	14	463.3075	9.55825e-05	3.05357e-04
2015/03/13	04:42:11	ok	ok	463.0260	66.657	0.032667	20.44	59.758	10.572	24377253.930399	14	463.3525	9.55152e-05	2.77894e-04
2015/03/13	04:47:11	ok	ok	463.0140	66.652	0.032667	20.39	59.750	10.540	25241194.281312	14	463.3031	9.68726e-05	2.49137e-04
2015/03/13	04:52:11	ok	ok	463.0320	66.654	0.032667	20.37	59.717	10.522	27332027.104922	14	463.3093	9.73604e-05	2.40683e-04
2015/03/13	04:57:11	ok	ok	462.9800	66.643	0.032667	20.34	59.621	10.486	23556809.605456	14	463.2999	9.57312e-05	2.63223e-04
2015/03/13	05:02:11	ok	ok	463.0240	66.644	0.032667	20.33	59.650	10.485	26131252.865707	14	463.2869	9.65469e-05	2.42956e-04
2015/03/13	05:07:11	ok	ok	462.9820	66.639	0.032667	20.27	59.732	10.463	27111366.316275	14	463.2707	9.68848e-05	2.36659e-04
2015/03/13	05:12:11	ok	ok	462.9680	66.634	0.032667	20.27	59.579	10.436	22512972.647039	14	463.2654	9.69412e-05	2.49676e-04
2015/03/13	05:17:11	ok	ok	462.9860	66.639	0.032667	20.23	59.604	10.416	26666996.699156	14	463.2680	9.62055e-05	2.38208e-04
2015/03/13	05:22:11	ok	ok	462.9420	66.634	0.032667	20.20	59.690	10.413	22630693.177017	14	463.2413	9.66173e-05	2.50943e-04
2015/03/13	05:27:11	ok	ok	462.9500	66.632	0.032667	20.18	59.656	10.395	24717459.488459	14	463.2323	9.64408e-05	2.43285e-04
2015/03/13	05:32:11	ok	ok	462.9660	66.627	0.032667	20.20	59.599	10.397	27489047.286401	14	463.2415	9.65909e-05	2.38358e-04
2015/03/13	05:37:11	ok	ok	462.9800	66.622	0.032667	20.10	59.644	10.345	27577414.492578	14	463.2355	9.54460e-05	2.35754e-04
2015/03/13	05:42:11	ok	ok	462.9640	66.626	0.032667	20.10	59.644	10.345	24633435.096568	14	463.2546	9.40947e-05	2.84437e-04
2015/03/13	05:47:11	ok	ok	462.9600	66.617	0.032667	20.06	59.637	10.319	24735112.834229	14	463.2287	9.54151e-05	2.36455e-04
2015/03/13	05:52:11	ok	ok	462.9300	66.620	0.032667	20.02	59.692	10.305	26455233.560657	14	463.2267	9.51940e-05	2.74366e-04
2015/03/13	05:57:11	ok	ok	462.9620	66.609	0.032667	20.02	59.601	10.289	28763845.582752	14	463.1889	9.63825e-05	2.07889e-04
2015/03/13	06:02:11	ok	ok	462.9020	66.612	0.032667	19.98	59.564	10.259	26196566.252285	14	463.1385	9.76620e-05	2.48024e-04
2015/03/13	06:07:11	ok	ok	462.9340	66.612	0.032667	19.92	59.615	10.231	20116875.123581	14	463.1230	9.80761e-05	2.74108e-04
2015/03/13	06:12:11	ok	ok	462.8580	66.602	0.032667	19.92	59.615	10.231	26415528.319344	14	463.1389	9.65243e-05	2.49918e-04
2015/03/13	06:17:11	ok	ok	462.8420	66.610	0.032667	19.90	59.643	10.224	20856163.995343	14	463.1548	9.51818e-05	2.64597e-04
2015/03/13	06:22:11	ok	ok	462.8420	66.598	0.032667	19.87	59.577	10.195	21582706.322978	14	463.1205	9.67807e-05	2.45761e-04
2015/03/13	06:27:11	--	ok	462.7940	66.602	0.032667	19.84	59.603	10.181	18765634.217744	14	463.1293	9.68728e-05	2.63925e-04
2015/03/13	06:27:24	ok	ok	462.9300	66.588	0.032678	19.84	59.512	10.166	30092196.206749	14	463.1407	9.58290e-05	1.95936e-04
2015/03/13	06:32:24	ok	ok	462.9720	66.599	0.032678	19.83	59.601	10.175	18201590.887476	14	463.1390	9.67395e-05	2.06076e-04
2015/03/13	06:37:24	ok	ok	462.9540	66.596	0.032678	19.78	59.624	10.149	24269492.456753	14	463.1435	9.59609e-05	2.28835e-04
2015/03/13	06:42:24	ok	ok	462.9760	66.583	0.032678	19.76	59.590	10.132	21729224.806541	14	463.0927	9.67639e-05	2.09764e-04
2015/03/13	06:47:24	ok	ok	462.9760	66.589	0.032678	19.78	59.593	10.144	21857981.401655	14	463.1347	9.56802e-05	2.20290e-04
2015/03/13	06:52:24	ok	ok	462.9060	66.578	0.032678	19.75	59.528	10.115	23577728.402546	14	463.1338	9.54383e-05	2.27856e-04
2015/03/13	06:57:24	ok	ok	462.8820	66.585	0.032678	19.75	59.558	10.120	24108629.505273	13	463.1455	9.44002e-05	2.59011e-04
2015/03/13	07:02:24	ok	ok	462.9940	66.590	0.032678	19.75	59.528	10.115	28127814.046169	14	463.1377	9.53382e-05	1.79224e-04
2015/03/13	07:07:24	ok	ok	462.9480	66.581	0.032678	19.74	59.557	10.114	27404187.902354	14	463.1255	9.57031e-05	1.94558e-04
2015/03/13	07:12:24	ok	ok	462.9000	66.581	0.032678	19.71	59.582	10.101	24242588.309808	14	463.1168	9.55021e-05	2.09614e-04
2015/03/13	07:17:24	ok	ok	462.8820	66.569	0.032678	19.72	59.523	10.097	23183731.468174	14	463.0657	9.72683e-05	2.15567e-04
2015/03/13	07:22:24	ok	ok	462.9560	66.572	0.032678	19.75	59.497	10.110	22658662.502731	14	463.1052	9.59082e-05	2.42382e-04
2015/03/13	07:27:24	ok	ok	462.9060	66.581	0.032678	19.80	59.444	10.131	22197143.216704	14	463.0959	9.69317e-05	2.27796e-04
2015/03/13	07:32:24	ok	ok	463.0460	66.583	0.032678	19.80	59.414	10.125	16946730.540117	14	463.1075	9.61696e-05	2.05245e-04
2015/03/13	07:37:24	ok	ok	462.9040	66.577	0.032678	19.80	59.475	10.136	22914417.944924	14	463.0918	9.63306e-05	2.03170e-04
2015/03/13	07:42:24	ok	ok	462.8920	66.585	0.032678	19.80	59.414	10.125	24246997.571804	14	463.1128	9.59377e-05	2.23279e-04
2015/03/13	07:47:24	ok	ok	462.9460	66.579	0.032678	19.82	59.448	10.143	23769552.240435	14	463.1512	9.50656e-05	2.09289e-04
2015/03/13	07:52:24	ok	ok	463.0480	66.582	0.032678	19.86	59.363	10.152	25302582.190733	14	463.1469	9.52781e-05	1.85654e-04
2015/03/13	07:57:24	ok	ok	462.9620	66.585	0.032678	19.90	59.369	10.177	23459931.672014	14	463.1593	9.57340e-05	2.19745e-04
2015/03/13	08:02:24	ok	ok	462.9280	66.576	0.032678	19.86	59.393	10.158	24894768.669284	14	463.1547	9.47801e-05	2.41771e-04
2015/03/13	08:07:24	ok	ok	462.9660	66.582	0.032678	19.90	59.399	10.182	26136513.448433	14	463.1381	9.58681e-05	2.36576e-04
2015/03/13	08:12:24	ok	ok	463.0440	66.581	0.032678	19.90	59.399	10.182	23659606.748244	14	463.1647	9.55276e-05	1.60629e-04
2015/03/13	08:17:24	ok	ok	462.9340	66.577	0.032678	19.94	59.375	10.202	23017536.724146	14	463.1401	9.57185e-05	2.17325e-04
2015/03/13	08:22:24	ok	ok	462.9300	66.584	0.032678	19.97	59.289	10.205	22680436.531432	14	463.1140	9.75393e-05	2.85943e-04
2015/03/13	08:27:24	ok	ok	462.9660	66.588	0.032678	20.02	59.297	10.236	25251186.428049	14	463.2163	9.42921e-05	2.50431e-04
2015/03/13	08:32:24	ok	ok	463.0220	66.578	0.032678	20.07	59.274	10.262	21598775.403881	14	463.1697	9.59498e-05	1.88791e-04
2015/03/13	08:37:24	ok	ok	462.9500	66.604	0.032678	20.08	59.306	10.274	22031128.351628	14	463.1714	9.68787e-05	2.34504e-04
2015/03/13	08:42:24	ok	ok	463.0780	66.602	0.032678	20.16	59.197	10.303	25477398.556406	14	463.2520	9.48808e-05	1.94909e-04
2015/03/13	08:47:24	ok	ok	463.0360	66.617	0.032678	20.24	59.209	10.353	28659210.363273	14	463.2393	9.58976e-05	2.01432e-04
2015/03/13	08:52:24	ok	ok	463.0140	66.607	0.032678	20.27	59.153	10.362	23846572.300659	14	463.2326	9.51631e-05	2.23512e-04
2015/03/13	08:57:24	ok	ok	463.0920	66.613	0.032678	20.30	59.188	10.386	27322916.236671	14	463.2595	9.62201e-05	2.05438e-04
2015/03/13	09:02:24	ok	ok	463.0580	66.622	0.032678	20.36	59.198	10.424	25840647.650124	14	463.3036	9.44023e-05	2.31154e-04
2015/03/13	09:07:24	ok	ok	463.0480	66.620	0.032678	20.44	59.058	10.448	25409178.035108	14	463.2481	9.72282e-05	3.27478e-04
2015/03/13	09:12:24	ok	ok	463.0160	66.620	0.032678	20.49	59.127	10.491	20947771.135506	14	463.2751	9.69320e-05	2.37863e-04
2015/03/13	09:17:24	ok	ok	463.0780	66.630	0.032678	20.54	59.073	10.512	28203121.197417	13	463.3196	9.61547e-05	2.14041e-04
2015/03/13	09:22:24	ok	ok	463.1400	66.642	0.032678	20.64	59.089	10.576	24952239.942815	14	463.3600	9.32396e-05	2.61513e-04
2015/03/13	09:27:24	ok	ok	463.1220	66.638	0.032678	20.68	59.095	10.602	19608350.390534	14	463.2924	9.66622e-05	2.96509e-04
2015/03/13	09:32:24	ok	ok	463.1960	66.647	0.032678	20.76	58.986	10.632	19721274.516612	14	463.3390	9.67318e-05	2.24710e-04
2015/03/13	09:37:24	ok	ok	463.1560	66.647	0.032678	20.82	59.026	10.676	21915396.237557	14	463.3457	9.60212e-05	2.57944e-04
2015/03/13	09:42:24	--	ok	463.2500	66.655	0.032678	20.90	59.069	10.733	20793561.637402	14	463.4324	9.36982e-05	2.51487e-04
2015/03/13	09:42:37	ok	ok	463.1060	66.639	0.032665	20.95	58.863	10.727	33131343.004536	15	463.3688	9.55494e-05	2.51292e-04
2015/03/13	09:47:37	ok	ok	463.1360	66.643	0.032665	20.97	58.957	10.757	26894849.552545	14	463.3860	9.46768e-05	2.70745e-04
2015/03/13	09:52:37	ok	ok	463.1760	66.647	0.032665	21.02	59.026	10.801	25852594.460110	14	463.3909	9.42736e-05	2.49234e-04
2015/03/13	09:57:37	ok	ok	463.1740	66.657	0.032665	21.14	58.984	10.868	27507478.503733	14	463.4229	9.40514e-05	2.60312e-04
2015/03/13	10:02:37	ok	ok	463.1880	66.657	0.032665	21.16	58.987	10.881	22676707.103346	14	463.3927	9.58786e-05	2.51137e-04
2015/03/13	10:07:37	--	ok	463.2400	66.660	0.032665	21.24	58.938	10.923	30078343.599384	14	463.4809	9.33410e-05	2.68791e-04
2015/03/13	10:07:50	ok	ok	462.8580	66.549	0.032653	21.26	58.911	10.930	30758321.673113	14	463.1932	9.46734e-05	3.04897e-04
2015/03/13	10:12:49	ok	ok	462.9320	66.571	0.032653	21.32	58.920	10.970	25291075.025171	14	463.2159	9.57901e-05	2.81485e-04
2015/03/13	10:17:49	ok	ok	462.9320	66.575	0.032653	21.44	58.816	11.027	27025551.762852	14	463.2469	9.45951e-05	2.96601e-04
2015/03/13	10:22:49	ok	ok	462.9240	66.600	0.032653	21.51	58.858	11.080	22632720.844026	14	463.2427	9.65837e-05	3.10027e-04
2015/03/13	10:27:49	ok	ok	462.9560	66.594	0.032653	21.60	58.841	11.134	23262000.337519	14	463.2819	9.57515e-05	2.94481e-04
2015/03/13	10:32:49	ok	ok	463.0100	66.593	0.032653	21.64	58.848	11.161	27394608.287806	14	463.3130	9.41722e-05	2.75995e-04
2015/03/13	10:37:49	ok	ok	463.0520	66.613	0.032653	21.74	58.832	11.223	26957565.861169	14	463.3149	9.65274e-05	2.88535e-04
2015/03/13	10:42:49	ok	ok	463.0520	66.618	0.032653	21.83	58.816	11.278	25603947.249630	14	463.3707	9.43125e-05	3.03277e-04
2015/03/13	10:47:49	ok	ok	463.1000	66.633	0.032653	21.93	58.801	11.340	26419074.918400	14	463.3820	9.50571e-05	2.85636e-04
2015/03/13	10:52:49	ok	ok	463.1460	66.566	0.032653	21.36	59.568	11.117	24376661.084890	14	463.2373	9.26408e-05	2.49759e-04
2015/03/13	10:57:49	ok	ok	463.0900	66.537	0.032653	21.08	59.921	11.002	24450848.586423	14	463.1293	9.32871e-05	2.01829e-04
2015/03/13	11:02:49	ok	ok	462.9120	66.506	0.032653	20.86	60.160	10.906	18816929.718565	14	463.0287	9.46518e-05	2.26161e-04
2015/03/13	11:07:49	ok	ok	462.9260	66.499	0.032653	20.77	60.237	10.863	18762832.448246	14	463.0095	9.30386e-05	2.31796e-04
2015/03/13	11:12:49	ok	ok	462.8720	66.494	0.032653	20.71	60.409	10.857	25535853.561486	14	462.9768	9.36921e-05	2.21459e-04
2015/03/13	11:17:49	ok	ok	462.8140	66.484	0.032653	20.62	60.486	10.814	25957943.318265	14	462.9375	9.37243e-05	2.35707e-04
2015/03/13	11:22:49	ok	ok	462.8560	66.463	0.032653	20.58	60.540	10.798	24449748.741484	14	462.9143	9.42942e-05	2.12446e-04
2015/03/13	11:27:49	--	ok	462.7320	66.440	0.032653	20.54	60.595	10.783	21160436.200555	14	462.8605	9.50507e-05	2.15985e-04
2015/03/13	11:28:02	ok	ok	462.8240	66.441	0.032666	20.55	60.596	10.789	31242203.579920	14	462.8944	9.41242e-05	2.12027e-04
2015/03/13	11:33:02	ok	ok	462.8440	66.448	0.032666	20.62	60.547	10.824	28541089.032533	14	462.9763	9.12851e-05	3.09105e-04
2015/03/13	11:38:02	--	ok	462.7540	66.447	0.032666	20.58	60.722	10.831	33290286.038134	14	462.9078	9.36437e-05	2.18211e-04
2015/03/13	11:38:15	--	ok	462.7820	66.434	0.032679	20.56	60.659	10.807	37327633.686472	14	462.8124	9.68819e-05	3.10764e-04
2015/03/13	11:38:29	--	ok	462.6380	66.423	0.03269	20.52	60.652	10.780	32567276.361973	14	462.7786	9.64641e-05	2.36125e-04
2015/03/13	11:38:42	--	ok	462.5800	66.412	0.032709	20.44	60.791	10.755	32299291.381662	14	462.6902	9.72609e-05	2.89108e-04
2015/03/13	11:38:55	--	ok	462.6640	66.412	0.032731	20.36	61.020	10.745	30220687.908161	14	462.7853	9.35316e-05	2.43960e-04
2015/03/13	11:39:08	--	ok	462.5700	66.410	0.032748	20.34	61.290	10.780	24817716.962279	14	462.7298	9.51133e-05	2.32396e-04
2015/03/13	11:39:21	--	ok	462.7160	66.442	0.03277	20.28	61.461	10.772	27571750.696662	14	462.8502	9.78761e-05	3.00637e-04
2015/03/13	11:39:35	ok	ok	463.1300	66.578	0.032785	20.27	61.701	10.808	26005634.378748	14	463.2303	9.50437e-05	2.05040e-04
2015/03/13	11:44:34	--	ok	463.3120	66.642	0.032785	20.62	60.729	10.857	29161692.245893	14	463.4053	9.40036e-05	1.91641e-04
2015/03/13	11:44:47	--	ok	463.2020	66.646	0.032769	20.62	60.608	10.835	26908243.100991	14	463.3454	9.68370e-05	2.68451e-04
2015/03/13	11:45:00	ok	ok	463.1960	66.616	0.032759	20.52	60.682	10.786	34533322.218510	14	463.2542	9.73094e-05	3.28969e-04
2015/03/13	11:50:00	--	ok	463.3480	66.645	0.032759	20.60	60.726	10.844	30083579.396637	14	463.3967	9.57764e-05	1.88254e-04
2015/03/13	11:50:13	--	ok	463.2960	66.642	0.032741	20.59	60.785	10.848	38136034.388390	14	463.3999	9.35675e-05	2.23324e-04
2015/03/13	11:50:26	ok	ok	463.1660	66.619	0.032725	20.57	60.782	10.835	32539512.306029	14	463.2656	9.72121e-05	3.15095e-04
2015/03/13	11:55:26	--	ok	463.3380	66.652	0.032725	20.70	60.711	10.904	31393878.505978	14	463.4060	9.59303e-05	1.74620e-04
2015/03/13	11:55:39	--	ok	463.2520	66.653	0.032708	20.75	60.568	10.910	31373023.378406	14	463.4199	9.44633e-05	2.26772e-04
2015/03/13	11:55:53	ok	ok	463.1320	66.619	0.032695	20.67	60.524	10.852	27893718.948323	14	463.2807	9.65210e-05	2.58727e-04
2015/03/13	12:00:52	--	ok	463.3020	66.660	0.032695	20.72	60.836	10.940	27721643.721017	14	463.4366	9.47427e-05	1.95290e-04
2015/03/13	12:01:05	--	ok	463.2320	66.630	0.03268	20.72	60.715	10.918	35470636.111064	13	463.3878	9.50886e-05	2.35657e-04
2015/03/13	12:01:18	ok	ok	462.9060	66.488	0.032668	20.61	60.849	10.872	30797501.302452	14	463.0462	9.49793e-05	2.24034e-04
2015/03/13	12:06:17	ok	ok	463.0280	66.538	0.032668	20.78	60.846	10.979	28796411.442081	14	463.1473	9.45312e-05	2.16987e-04
2015/03/13	12:11:17	ok	ok	463.0600	66.546	0.032668	20.86	60.828	11.027	29995135.358737	14	463.1661	9.51152e-05	2.33451e-04
2015/03/13	12:16:17	ok	ok	463.0760	66.548	0.032668	20.92	60.899	11.079	26138205.437326	14	463.2019	9.36633e-05	2.47780e-04
2015/03/13	12:21:17	ok	ok	463.0420	66.552	0.032668	21.00	60.942	11.138	24400834.197270	14	463.1555	9.55340e-05	2.47454e-04
2015/03/13	12:26:17	ok	ok	463.0880	66.548	0.032668	21.02	61.006	11.163	27706525.426769	14	463.1864	9.44871e-05	2.12244e-04
2015/03/13	12:31:17	ok	ok	463.0600	66.555	0.032668	21.12	60.931	11.214	28211838.339992	14	463.2159	9.44374e-05	2.40060e-04
2015/03/13	12:36:17	ok	ok	463.1560	66.557	0.032668	21.20	60.944	11.268	26169345.245489	14	463.2450	9.39642e-05	1.98465e-04
2015/03/13	12:41:17	ok	ok	463.0900	66.555	0.032668	21.26	61.014	11.321	26463882.401778	14	463.2699	9.29815e-05	2.61291e-04
2015/03/13	12:46:17	ok	ok	463.1400	66.555	0.032668	21.36	60.939	11.372	27145386.446526	14	463.2922	9.31028e-05	2.36703e-04
2015/03/13	12:51:17	ok	ok	463.1300	66.556	0.032668	21.36	61.030	11.389	33420379.725154	14	463.2802	9.39573e-05	2.20166e-04
2015/03/13	12:56:17	ok	ok	463.1340	66.554	0.032668	21.44	61.104	11.456	28629173.151634	13	463.2991	9.39419e-05	2.33756e-04
2015/03/13	13:01:17	ok	ok	463.1880	66.572	0.032668	21.55	61.091	11.527	29255774.567226	14	463.3004	9.44642e-05	2.43122e-04
2015/03/13	13:06:17	ok	ok	463.1680	66.576	0.032668	21.66	61.048	11.592	27366650.163480	14	463.3509	9.27700e-05	2.57805e-04
2015/03/13	13:11:17	--	ok	463.2200	66.577	0.032668	21.67	61.141	11.616	23313163.777239	14	463.3035	9.51664e-05	2.50328e-04
2015/03/13	13:11:30	ok	ok	462.8860	66.467	0.032656	21.74	60.909	11.619	29661417.258805	14	463.1467	9.23112e-05	3.15543e-04
2015/03/13	13:16:30	ok	ok	462.9200	66.476	0.032656	21.74	61.061	11.648	23767519.613255	14	463.1100	9.41214e-05	2.40058e-04
2015/03/13	13:21:30	ok	ok	462.9440	66.477	0.032656	21.77	61.187	11.692	27322628.248809	14	463.1064	9.44811e-05	2.39296e-04
2015/03/13	13:26:30	ok	ok	463.0880	66.479	0.032656	21.90	61.056	11.755	22343628.796846	14	463.1652	9.30811e-05	2.12613e-04
2015/03/13	13:31:30	ok	ok	462.9400	66.477	0.032656	21.94	61.093	11.789	27249542.746209	14	463.1432	9.43225e-05	2.49657e-04
2015/03/13	13:36:30	ok	ok	463.0180	66.484	0.032656	22.01	61.104	11.839	23418997.942412	14	463.1434	9.40018e-05	2.39840e-04
2015/03/13	13:41:30	ok	ok	463.0180	66.482	0.032656	22.07	61.145	11.888	30019520.610330	14	463.2008	9.24599e-05	2.45864e-04
2015/03/13	13:46:30	ok	ok	462.9880	66.483	0.032656	22.14	61.156	11.938	25835596.056725	14	463.1669	9.40011e-05	2.54699e-04
2015/03/13	13:51:30	--	ok	462.6760	66.431	0.032656	21.05	63.458	11.632	30134472.447331	14	462.8757	9.11616e-05	3.24688e-04
2015/03/13	13:51:43	--	ok	462.7060	66.434	0.032673	21.10	63.316	11.639	30946243.067096	14	462.8508	9.43356e-05	2.28513e-04
2015/03/13	13:51:56	--	ok	462.6780	66.434	0.032688	21.12	63.199	11.631	30847350.823391	14	462.8483	9.43274e-05	2.27046e-04
2015/03/13	13:52:09	--	ok	462.7320	66.432	0.032705	21.13	63.080	11.616	36675735.994603	14	462.8919	9.24942e-05	2.33557e-04
2015/03/13	13:52:22	--	ok	462.6700	66.430	0.032719	21.12	63.018	11.598	34293000.071868	14	462.8785	9.21747e-05	2.91591e-04
2015/03/13	13:52:35	--	ok	462.6180	66.429	0.032736	21.10	62.925	11.567	34677463.328139	14	462.8628	9.24340e-05	2.95619e-04
2015/03/13	13:52:48	--	ok	462.6560	66.426	0.032755	21.10	62.804	11.545	30872961.471586	14	462.8176	9.36023e-05	2.23491e-04
2015/03/13	13:53:01	ok	ok	462.8180	66.446	0.032773	21.10	62.804	11.545	29562915.150426	14	463.0339	9.25398e-05	2.73433e-04
2015/03/13	13:58:01	--	ok	462.6820	66.424	0.032773	20.12	64.441	11.190	26884974.933308	14	462.6726	9.51496e-05	2.14343e-04
2015/03/13	13:58:14	ok	ok	462.9220	66.491	0.03279	20.20	64.335	11.223	33953814.733944	14	463.0046	9.79881e-05	3.36138e-04
2015/03/13	14:03:14	--	ok	462.7760	66.448	0.03279	19.68	64.903	10.983	33561334.842527	14	462.9075	9.37653e-05	1.94484e-04
2015/03/13	14:03:27	ok	ok	463.0120	66.548	0.032801	19.75	64.766	11.005	32471747.086894	14	463.1534	9.44981e-05	1.82579e-04
2015/03/13	14:08:27	ok	ok	462.8820	66.489	0.032801	19.36	65.145	10.819	27348591.943855	13	463.0633	9.13335e-05	3.08107e-04
2015/03/13	14:13:27	--	ok	462.7520	66.466	0.032801	19.14	65.345	10.713	27035194.315549	13	462.8632	9.53255e-05	1.89412e-04
2015/03/13	14:13:40	ok	ok	463.0360	66.584	0.032814	19.19	65.235	10.726	31714720.343512	14	463.2220	9.31856e-05	2.64954e-04
2015/03/13	14:18:40	ok	ok	462.9900	66.539	0.032814	18.96	65.462	10.619	30084106.216827	14	463.0698	9.49325e-05	1.75041e-04
2015/03/13	14:23:40	ok	ok	462.9160	66.512	0.032814	18.80	65.553	10.534	26556983.167518	14	462.9552	9.64895e-05	2.06728e-04
2015/03/13	14:28:40	ok	ok	462.8560	66.481	0.032814	18.68	65.650	10.475	29712461.121869	14	462.9334	9.47943e-05	1.60238e-04
2015/03/13	14:33:40	--	ok	462.7740	66.459	0.032814	18.57	65.661	10.409	29583261.189514	14	462.8217	9.68231e-05	1.79077e-04
2015/03/13	14:33:53	ok	ok	462.9840	66.577	0.032825	18.64	65.584	10.440	32061435.013037	14	463.0775	9.67462e-05	3.05876e-04
2015/03/13	14:38:53	ok	ok	462.9800	66.548	0.032825	18.47	65.702	10.354	30685645.202767	14	463.0376	9.60560e-05	1.83419e-04
2015/03/13	14:43:53	ok	ok	462.9140	66.520	0.032825	18.43	65.695	10.328	27556054.263572	15	462.9839	9.69875e-05	2.58300e-04
2015/03/13	14:48:53	ok	ok	462.8680	66.502	0.032825	18.40	65.660	10.305	23751557.778969	15	462.9435	9.73353e-05	2.17134e-04
2015/03/13	14:53:53	ok	ok	462.8460	66.488	0.032825	18.37	65.655	10.285	32476916.665680	14	462.9379	9.41429e-05	2.23212e-04
2015/03/13	14:58:53	ok	ok	462.8160	66.473	0.032825	18.32	65.676	10.258	29837733.643541	14	462.8785	9.58728e-05	1.96075e-04
2015/03/13	15:03:53	--	ok	462.7680	66.468	0.032825	18.28	65.699	10.238	28997779.432015	14	462.8643	9.44480e-05	2.15186e-04
2015/03/13	15:04:06	ok	ok	463.0200	66.585	0.032837	18.30	65.525	10.223	28870176.971579	14	463.1468	9.46039e-05	2.44975e-04
2015/03/13	15:09:06	ok	ok	463.0140	66.557	0.032837	18.24	65.632	10.203	28458705.589406	13	463.0556	9.53693e-05	2.13128e-04
2015/03/13	15:14:06	ok	ok	462.9720	66.553	0.032837	18.24	65.603	10.198	30582348.460387	14	463.0802	9.44549e-05	2.73323e-04
2015/03/13	15:19:06	ok	ok	462.9600	66.520	0.032837	18.20	65.655	10.182	30723787.848078	14	463.0721	9.37927e-05	2.71560e-04
2015/03/13	15:24:06	ok	ok	462.9180	66.506	0.032837	18.14	65.733	10.158	27511871.570763	13	463.0356	9.26670e-05	2.53352e-04
2015/03/13	15:29:06	ok	ok	462.8600	66.487	0.032837	18.11	65.846	10.158	29959407.960423	13	462.9792	9.37506e-05	2.45000e-04
2015/03/13	15:34:06	ok	ok	462.8620	66.483	0.032837	18.02	65.860	10.106	27680107.502909	13	462.9664	9.33347e-05	2.35408e-04
2015/03/13	15:39:06	ok	ok	462.8100	66.480	0.032837	17.91	65.900	10.046	25401148.228813	13	462.9072	9.43536e-05	2.11362e-04
2015/03/13	15:44:06	--	ok	462.7920	66.468	0.032837	17.85	65.948	10.017	30316662.568257	14	462.8699	9.58228e-05	2.98090e-04
2015/03/13	15:44:19	ok	ok	463.0000	66.580	0.032847	17.90	65.839	10.031	28130353.766890	13	463.0541	9.72038e-05	2.63393e-04
2015/03/13	15:49:19	ok	ok	463.1480	66.625	0.032847	18.18	65.178	10.096	24850634.457841	14	463.2305	9.41786e-05	2.44475e-04
2015/03/13	15:54:19	--	ok	463.4280	66.694	0.032847	19.41	62.943	10.484	24779264.091496	14	463.5566	9.57586e-05	1.80011e-04
2015/03/13	15:54:32	--	ok	463.3440	66.685	0.032826	19.42	62.855	10.476	29172591.264232	14	463.5452	9.57646e-05	2.11341e-04
2015/03/13	15:54:46	--	ok	463.2740	66.682	0.032808	19.38	62.819	10.445	28515964.866827	14	463.5194	9.48776e-05	2.44446e-04
2015/03/13	15:54:59	--	ok	463.2480	66.680	0.032794	19.38	62.819	10.445	32883068.225680	14	463.4995	9.45780e-05	2.59665e-04
2015/03/13	15:55:12	--	ok	463.2740	66.678	0.032781	19.33	62.960	10.438	34271145.479506	14	463.4985	9.46041e-05	2.46978e-04
2015/03/13	15:55:25	--	ok	463.2440	66.679	0.032767	19.31	63.137	10.455	27338691.614575	14	463.4537	9.65565e-05	2.05428e-04
2015/03/13	15:55:38	--	ok	463.2840	66.678	0.032755	19.30	63.285	10.473	24479827.726809	14	463.4186	9.77276e-05	2.30000e-04
2015/03/13	15:55:51	--	ok	463.2220	66.664	0.03274	19.30	63.404	10.493	27199057.462042	14	463.3519	9.75366e-05	2.69898e-04
2015/03/13	15:56:05	ok	ok	463.0580	66.567	0.032729	19.26	63.577	10.497	26449346.662242	14	463.1212	9.82239e-05	2.95369e-04
2015/03/13	16:01:04	--	ok	463.4160	66.669	0.032729	20.08	62.394	10.809	26993134.631345	14	463.5732	9.31399e-05	2.08846e-04
2015/03/13	16:01:17	ok	ok	462.8760	66.468	0.032708	20.10	62.307	10.806	30812037.481856	14	463.0646	9.51721e-05	1.94471e-04
2015/03/13	16:06:16	ok	ok	463.0300	66.516	0.032708	20.46	62.125	11.004	32938637.406074	14	463.2290	9.43620e-05	2.12610e-04
2015/03/13	16:11:16	ok	ok	463.1620	66.537	0.032708	20.74	61.929	11.149	26501204.829433	13	463.3085	9.54725e-05	1.90083e-04
2015/03/13	16:16:16	--	ok	463.2020	66.567	0.032708	20.94	61.811	11.258	27727098.810011	14	463.3273	9.56456e-05	2.47671e-04
2015/03/13	16:16:29	ok	ok	462.9760	66.473	0.032697	20.99	61.668	11.264	23216054.699909	14	463.1193	9.42936e-05	2.20540e-04
2015/03/13	16:21:29	ok	ok	463.0100	66.494	0.032697	21.09	61.775	11.350	26090987.343742	14	463.2162	9.34653e-05	2.74722e-04
2015/03/13	16:26:29	ok	ok	463.0720	66.522	0.032697	21.22	61.766	11.434	23299048.101040	14	463.2367	9.39693e-05	2.42740e-04
2015/03/13	16:31:29	ok	ok	463.1700	66.527	0.032697	21.32	61.752	11.497	23390012.445526	14	463.2702	9.41967e-05	2.25042e-04
2015/03/13	16:36:29	--	ok	463.2140	66.548	0.032697	21.42	61.647	11.544	31365181.030618	14	463.3322	9.28555e-05	2.28695e-04
2015/03/13	16:36:42	ok	ok	462.8860	66.464	0.032686	21.48	61.475	11.552	29248165.378065	14	463.1149	9.29243e-05	2.83865e-04
2015/03/13	16:41:42	ok	ok	462.9760	66.474	0.032686	21.46	61.684	11.578	29506827.301613	14	463.1443	9.30083e-05	2.35555e-04
2015/03/13	16:46:42	ok	ok	463.0360	66.485	0.032686	21.58	61.734	11.668	27046685.095909	14	463.1550	9.41535e-05	2.21231e-04
2015/03/13	16:51:42	ok	ok	463.0080	66.493	0.032686	21.61	61.708	11.684	22973937.737249	14	463.1694	9.32610e-05	2.53222e-04
2015/03/13	16:56:42	ok	ok	463.0640	66.489	0.032686	21.57	61.702	11.655	24616860.167189	14	463.1869	9.26064e-05	2.44099e-04
2015/03/13	17:01:42	ok	ok	463.0280	66.496	0.032686	21.58	61.734	11.668	21154239.270957	14	463.1627	9.40767e-05	2.25835e-04
2015/03/13	17:06:42	ok	ok	463.0720	66.506	0.032686	21.64	61.713	11.705	23018946.436531	14	463.1564	9.45046e-05	2.27170e-04
2015/03/13	17:11:42	ok	ok	463.0360	66.500	0.032686	21.59	61.705	11.669	25714545.872803	14	463.1866	9.25288e-05	2.39542e-04
2015/03/13	17:16:42	ok	ok	463.0580	66.501	0.032686	21.62	61.740	11.696	25260160.504661	14	463.1449	9.41803e-05	2.23079e-04
2015/03/13	17:21:42	ok	ok	462.9200	66.497	0.032686	21.58	61.703	11.662	19213501.034964	14	463.1194	9.44786e-05	2.47873e-04
2015/03/13	17:26:42	ok	ok	462.9740	66.502	0.032686	21.54	61.727	11.640	25764817.816041	14	463.1202	9.44540e-05	2.33586e-04
2015/03/13	17:31:42	ok	ok	463.0300	66.496	0.032686	21.52	61.784	11.637	26117038.562195	14	463.1986	9.08727e-05	3.05034e-04
2015/03/13	17:36:42	ok	ok	463.0260	66.493	0.032686	21.46	61.805	11.601	25643932.382806	14	463.0960	9.54342e-05	2.70930e-04
2015/03/13	17:41:42	ok	ok	462.9620	66.486	0.032686	21.48	61.808	11.615	23879816.782782	14	463.1299	9.26362e-05	2.66668e-04
2015/03/13	17:46:42	ok	ok	462.9100	66.483	0.032686	21.46	61.744	11.590	27445482.394918	14	463.0388	9.53248e-05	2.57091e-04
2015/03/13	17:51:42	ok	ok	462.9220	66.480	0.032686	21.36	61.879	11.548	24257765.965469	14	463.0626	9.32378e-05	2.37190e-04
2015/03/13	17:56:42	ok	ok	462.9560	66.476	0.032686	21.34	61.876	11.534	28502792.093920	14	463.0509	9.35984e-05	2.12694e-04
2015/03/13	18:01:42	ok	ok	462.8720	66.470	0.032686	21.27	61.925	11.496	26489006.764943	14	463.0669	9.11642e-05	3.22205e-04
2015/03/13	18:06:42	ok	ok	462.9300	66.476	0.032686	21.26	61.924	11.489	23184516.846455	14	463.0068	9.39617e-05	2.13972e-04
2015/03/13	18:11:42	ok	ok	462.8580	66.469	0.032686	21.18	61.971	11.445	19207063.891156	14	462.9711	9.46878e-05	2.31113e-04
2015/03/13	18:16:42	--	ok	462.7800	66.458	0.032686	21.12	61.961	11.404	24196925.994143	14	462.9744	9.31583e-05	2.62124e-04
2015/03/13	18:16:55	ok	ok	462.8460	66.458	0.032698	21.14	61.934	11.412	27791384.454600	14	462.9928	9.33528e-05	2.18343e-04
2015/03/13	18:21:55	ok	ok	462.8420	66.460	0.032698	21.08	61.985	11.382	28624518.305225	14	462.9458	9.45405e-05	2.23898e-04
2015/03/13	18:26:55	ok	ok	462.8280	66.456	0.032698	21.02	61.975	11.340	31088812.516241	14	463.0388	8.92215e-05	4.39114e-04
2015/03/13	18:31:55	ok	ok	462.8660	66.455	0.032698	20.97	62.027	11.317	25474237.202975	14	462.9020	9.36777e-05	2.12662e-04
2015/03/13	18:36:55	ok	ok	462.8420	66.447	0.032698	20.92	62.110	11.299	25855148.590357	14	462.8922	9.41514e-05	2.19314e-04
2015/03/13	18:41:55	--	ok	462.7940	66.442	0.032698	20.85	62.098	11.251	29275213.130036	14	462.8082	9.64066e-05	3.56902e-04
2015/03/13	18:42:08	--	ok	462.6340	66.440	0.032708	20.82	62.063	11.225	32385847.023342	14	462.8703	9.22071e-05	2.99712e-04
2015/03/13	18:42:22	--	ok	462.6520	66.432	0.032727	20.78	62.057	11.198	27843729.173640	14	462.8298	9.30372e-05	2.59657e-04
2015/03/13	18:42:35	--	ok	462.6180	66.428	0.032745	20.67	62.310	11.172	30400553.101455	14	462.6977	9.62518e-05	3.14101e-04
2015/03/13	18:42:48	--	ok	462.6080	66.426	0.032765	20.64	62.517	11.190	28791317.048327	14	462.7646	9.36668e-05	2.28595e-04
2015/03/13	18:43:01	--	ok	462.4360	66.423	0.032786	20.58	62.657	11.176	32259480.063220	14	462.7157	9.35285e-05	2.95783e-04
2015/03/13	18:43:14	ok	ok	463.0020	66.548	0.032815	20.57	62.806	11.196	25449427.895405	14	463.1903	9.52855e-05	2.35410e-04
2015/03/13	18:48:14	--	ok	463.2220	66.626	0.032815	20.80	62.030	11.206	26221417.574912	14	463.2764	9.48249e-05	1.95312e-04
2015/03/13	18:48:27	ok	ok	463.1460	66.627	0.032804	20.81	61.911	11.191	29146634.579770	14	463.3314	9.35700e-05	2.20332e-04
2015/03/13	18:53:26	ok	ok	463.1080	66.631	0.032804	20.74	62.020	11.165	24584867.491995	14	463.3120	9.42797e-05	2.73438e-04
2015/03/13	18:58:26	ok	ok	463.1640	66.642	0.032804	20.73	62.018	11.159	21929896.000434	14	463.2825	9.52318e-05	1.92733e-04
2015/03/13	19:03:26	ok	ok	463.1280	66.613	0.032804	20.63	62.123	11.113	18545761.749631	14	463.2495	9.47382e-05	2.28954e-04
2015/03/13	19:08:26	ok	ok	463.0820	66.601	0.032804	20.59	62.116	11.086	26215105.043248	13	463.2738	9.43704e-05	2.56238e-04
2015/03/13	19:13:26	ok	ok	463.0760	66.592	0.032804	20.57	62.083	11.067	20024340.661755	14	463.2194	9.44104e-05	1.88046e-04
2015/03/13	19:18:26	ok	ok	463.0060	66.577	0.032804	20.51	62.103	11.032	27192256.928283	13	463.1993	9.61896e-05	1.98586e-04
2015/03/13	19:23:26	ok	ok	463.0280	66.572	0.032804	20.46	62.065	10.993	22446139.209609	13	463.1829	9.61922e-05	1.80601e-04
2015/03/13	19:28:26	ok	ok	462.9780	66.560	0.032804	20.40	62.206	10.979	24445026.347501	14	463.1611	9.38456e-05	2.34667e-04
2015/03/13	19:33:26	ok	ok	462.9360	66.572	0.032804	20.34	62.226	10.945	23092264.068442	14	463.1254	9.52069e-05	1.96239e-04
2015/03/13	19:38:26	ok	ok	462.8580	66.557	0.032804	20.29	62.157	10.901	22215136.574032	13	463.0361	9.83502e-05	2.51762e-04
2015/03/13	19:43:26	ok	ok	462.9640	66.548	0.032804	20.24	62.270	10.889	24044669.753068	13	463.0999	9.47438e-05	2.06839e-04
2015/03/13	19:48:26	ok	ok	462.8860	66.540	0.032804	20.20	62.353	10.878	27142739.044451	14	463.0165	9.63283e-05	1.75317e-04
2015/03/13	19:53:26	ok	ok	462.8940	66.534	0.032804	20.13	62.251	10.816	24736987.554548	14	463.0103	9.59159e-05	1.79385e-04
2015/03/13	19:58:26	--	ok	462.7560	66.507	0.032804	20.10	62.277	10.801	24044129.583863	14	462.9687	9.69541e-05	2.14986e-04
2015/03/13	19:58:39	ok	ok	462.8040	66.517	0.032816	20.10	62.156	10.780	30794937.741644	13	462.9217	9.92186e-05	3.10377e-04
2015/03/13	20:03:39	ok	ok	462.9600	66.513	0.032816	20.04	62.267	10.762	26534762.310946	14	463.0138	9.36991e-05	1.88678e-04
2015/03/13	20:08:39	ok	ok	462.8860	66.497	0.032816	19.98	62.317	10.733	28261083.340077	14	462.9866	9.44515e-05	1.67922e-04
2015/03/13	20:13:39	ok	ok	462.8520	66.488	0.032816	19.93	62.279	10.695	20887529.999200	14	462.9396	9.62319e-05	2.04112e-04
2015/03/13	20:18:39	ok	ok	462.8480	66.478	0.032816	19.85	62.326	10.653	21499182.606102	14	462.9365	9.53654e-05	1.86045e-04
2015/03/13	20:23:39	ok	ok	462.8140	66.478	0.032816	19.86	62.237	10.644	28257243.963713	14	462.9117	9.45900e-05	1.68185e-04
2015/03/13	20:28:39	ok	ok	462.8540	66.462	0.032816	19.78	62.284	10.602	26406524.907464	14	462.8988	9.43054e-05	1.60888e-04
2015/03/13	20:33:39	--	ok	462.7540	66.463	0.032816	19.73	62.306	10.575	26950005.991137	14	462.9300	9.29017e-05	2.62145e-04
2015/03/13	20:33:52	ok	ok	462.9660	66.588	0.032829	19.78	62.164	10.582	29354738.438145	14	463.2059	9.36165e-05	2.85189e-04
2015/03/13	20:38:52	ok	ok	463.0340	66.578	0.032829	19.71	62.242	10.552	22036297.716773	14	463.1134	9.52762e-05	1.75664e-04
2015/03/13	20:43:52	ok	ok	463.0340	66.575	0.032829	19.64	62.321	10.522	23399358.185760	14	463.0725	9.56657e-05	1.90336e-04
2015/03/13	20:48:52	ok	ok	462.9640	66.548	0.032829	19.57	62.249	10.467	29448169.428835	14	463.0411	9.51064e-05	1.74545e-04
2015/03/13	20:53:52	ok	ok	462.9200	66.540	0.032829	19.53	62.333	10.456	31009020.755810	14	463.0466	9.44389e-05	1.84640e-04
2015/03/13	20:58:52	ok	ok	462.9060	66.531	0.032829	19.46	62.321	10.411	22195901.112846	14	462.9541	9.76624e-05	3.03946e-04
2015/03/13	21:03:52	ok	ok	462.8740	66.540	0.032829	19.44	62.288	10.394	27782694.008330	14	463.0027	9.45467e-05	1.84278e-04
2015/03/13	21:08:52	ok	ok	462.8860	66.533	0.032829	19.40	62.281	10.368	28398952.610716	14	463.0004	9.43566e-05	1.63905e-04
2015/03/13	21:13:52	ok	ok	462.8160	66.509	0.032829	19.31	62.327	10.321	27803202.268101	13	462.9399	9.52709e-05	1.80604e-04
2015/03/13	21:18:52	ok	ok	462.9000	66.511	0.032829	19.30	62.325	10.314	23523049.450653	14	462.9457	9.47922e-05	1.80272e-04
2015/03/13	21:23:52	ok	ok	462.8240	66.492	0.032829	19.24	62.315	10.277	25732796.669857	14	462.9139	9.48536e-05	1.73722e-04
2015/03/13	21:28:52	ok	ok	462.8120	66.494	0.032829	19.18	62.395	10.253	26714272.381836	14	462.9586	9.22132e-05	2.90915e-04
2015/03/13	21:33:52	--	ok	462.7940	66.469	0.032829	19.11	62.354	10.205	25753684.361181	14	462.9150	9.24213e-05	3.22278e-04
2015/03/13	21:34:06	ok	ok	462.8480	66.563	0.032839	19.13	62.357	10.217	29587028.937793	14	463.0931	9.41991e-05	2.54691e-04
2015/03/13	21:39:05	ok	ok	462.9720	66.572	0.032839	19.08	62.379	10.191	28224380.213154	14	462.9970	9.72657e-05	2.32055e-04
2015/03/13	21:44:05	ok	ok	462.9500	66.550	0.032839	19.02	62.339	10.148	26507885.969470	14	463.0319	9.50996e-05	1.64927e-04
2015/03/13	21:49:05	ok	ok	462.9140	66.556	0.032839	18.99	62.364	10.134	30878499.841001	14	463.0319	9.45485e-05	1.72853e-04
2015/03/13	21:54:05	ok	ok	462.9120	66.547	0.032839	18.98	62.272	10.113	27554254.433032	13	463.0009	9.55272e-05	1.83575e-04
2015/03/13	21:59:05	ok	ok	462.9180	66.556	0.032839	18.93	62.294	10.087	25243378.108223	14	462.9790	9.55814e-05	1.84895e-04
2015/03/13	22:04:05	ok	ok	462.9160	66.535	0.032839	18.87	62.254	10.045	25589342.167004	14	462.9754	9.48647e-05	2.11380e-04
2015/03/13	22:09:05	ok	ok	462.8680	66.525	0.032839	18.80	62.362	10.021	28423996.677376	14	462.9559	9.50924e-05	1.83797e-04
2015/03/13	22:14:06	--	ok	462.7880	66.509	0.032839	18.74	62.322	9.979	27790383.582735	14	462.8636	9.71021e-05	2.46968e-04
2015/03/13	22:14:19	ok	ok	462.9820	66.602	0.03285	18.72	62.289	9.962	30098674.527028	14	463.0762	9.87088e-05	3.22145e-04
2015/03/13	22:19:18	ok	ok	463.0780	66.616	0.03285	18.71	62.377	9.970	27608973.620912	14	463.1179	9.66695e-05	1.79288e-04
2015/03/13	22:24:18	ok	ok	463.0240	66.611	0.03285	18.68	62.372	9.952	29345895.823212	14	463.1498	9.34484e-05	2.51508e-04
2015/03/13	22:29:18	ok	ok	462.9880	66.612	0.03285	18.60	62.329	9.898	28899739.025005	14	463.0578	9.61179e-05	1.75751e-04
2015/03/13	22:34:18	ok	ok	462.9160	66.584	0.03285	18.56	62.322	9.874	26724404.152631	14	463.0658	9.45699e-05	2.17664e-04
2015/03/13	22:39:18	ok	ok	462.9540	66.583	0.03285	18.48	62.369	9.834	28102460.424090	14	463.0209	9.59362e-05	1.77694e-04
2015/03/13	22:44:18	ok	ok	462.9300	66.566	0.03285	18.42	62.449	9.812	24643046.779476	14	463.0065	9.41307e-05	2.09919e-04
2015/03/13	22:49:18	ok	ok	462.8720	66.564	0.03285	18.41	62.387	9.797	27049059.767055	14	463.0028	9.47207e-05	2.06840e-04
2015/03/13	22:54:18	ok	ok	462.8560	66.563	0.03285	18.37	62.351	9.768	26998572.480142	14	462.9281	9.73828e-05	2.05480e-04
2015/03/13	22:59:18	ok	ok	462.9380	66.562	0.03285	18.32	62.462	9.756	25630427.529952	14	462.9582	9.50894e-05	2.22443e-04
2015/03/13	23:04:18	ok	ok	462.8240	66.549	0.03285	18.28	62.426	9.728	27803595.056323	14	462.9592	9.33872e-05	2.50342e-04
2015/03/13	23:09:18	ok	ok	462.8120	66.538	0.03285	18.25	62.391	9.705	25378016.405289	14	462.8831	9.58162e-05	2.73190e-04
2015/03/13	23:14:18	ok	ok	462.8340	66.529	0.03285	18.20	62.412	9.679	25578852.582678	14	462.8943	9.48511e-05	2.22191e-04
2015/03/13	23:19:18	--	ok	462.7960	66.518	0.03285	18.18	62.379	9.663	30314904.587756	14	462.8599	9.59223e-05	2.63468e-04
2015/03/13	23:19:31	ok	ok	462.9780	66.609	0.03286	18.18	62.409	9.667	30259932.379600	14	463.1464	9.28279e-05	2.60560e-04
2015/03/13	23:24:31	ok	ok	463.0040	66.615	0.03286	18.15	62.434	9.654	29792508.044658	14	463.0917	9.42320e-05	2.55294e-04
2015/03/13	23:29:31	ok	ok	462.9520	66.607	0.03286	18.13	62.431	9.642	24496596.440563	15	463.0939	9.52468e-05	2.64584e-04
2015/03/13	23:34:31	ok	ok	462.9920	66.603	0.03286	18.06	62.479	9.610	24485606.663641	14	463.0553	9.55047e-05	2.67461e-04
2015/03/13	23:39:31	ok	ok	462.9460	66.594	0.03286	18.05	62.447	9.599	31977308.629424	14	463.0902	9.29494e-05	2.72044e-04
2015/03/13	23:44:31	ok	ok	462.9380	66.597	0.03286	18.00	62.469	9.574	27393043.064565	14	463.0530	9.47200e-05	2.61369e-04
2015/03/13	23:49:31	ok	ok	462.9040	66.597	0.03286	17.98	62.436	9.557	26106583.270069	14	463.0236	9.43860e-05	2.43673e-04
2015/03/13	23:54:31	ok	ok	462.9120	66.579	0.03286	17.97	62.404	9.547	28950949.459109	14	463.1151	9.07443e-05	4.67893e-04
2015/03/13	23:59:31	ok	ok	462.9600	66.587	0.03286	17.95	62.460	9.544	25314235.692840	14	462.9947	9.47017e-05	2.43127e-04
2015/03/14	00:04:31	ok	ok	462.9260	66.575	0.03286	17.88	62.389	9.494	26115235.408993	14	462.9660	9.51690e-05	2.57700e-04
2015/03/14	00:09:31	ok	ok	462.8940	66.571	0.03286	17.86	62.386	9.482	29490357.034378	14	463.0753	9.10182e-05	3.76821e-04
2015/03/14	00:14:31	ok	ok	462.8900	66.567	0.03286	17.82	62.469	9.472	25777301.385952	14	462.9452	9.47468e-05	2.58419e-04
2015/03/14	00:19:31	ok	ok	462.8260	66.557	0.03286	17.76	62.489	9.441	26477516.837505	14	462.9213	9.48229e-05	2.37718e-04
2015/03/14	00:24:31	ok	ok	463.0760	66.611	0.03286	18.42	61.639	9.685	21624658.991153	14	463.1114	9.56673e-05	2.50426e-04
2015/03/14	00:29:31	ok	ok	463.1140	66.628	0.03286	18.78	61.337	9.845	28061852.333741	14	463.3069	9.41147e-05	2.77794e-04
2015/03/14	00:34:31	ok	ok	463.1620	66.646	0.03286	19.05	61.140	9.971	21266703.321031	14	463.3164	9.72481e-05	2.19178e-04
2015/03/14	00:39:31	ok	ok	463.0080	66.652	0.03286	19.23	61.049	10.062	20113577.522576	14	463.3341	9.78730e-05	2.70991e-04
2015/03/14	00:44:31	ok	ok	463.1260	66.658	0.03286	19.36	60.889	10.112	20426381.936468	14	463.4037	9.67550e-05	2.60081e-04
2015/03/14	00:49:31	ok	ok	463.0880	66.665	0.03286	19.50	60.821	10.185	19355685.593060	14	463.4368	9.75593e-05	2.73473e-04
2015/03/14	00:54:31	ok	ok	463.1680	66.670	0.03286	19.58	60.713	10.214	22436447.778371	14	463.4796	9.66869e-05	2.54907e-04
2015/03/14	00:59:31	--	ok	463.2240	66.673	0.03286	19.70	60.642	10.274	22567530.070857	15	463.4887	9.91186e-05	3.87758e-04
2015/03/14	00:59:44	--	ok	463.2540	66.677	0.032849	19.79	60.505	10.305	27729190.229168	14	463.5963	9.55056e-05	2.69952e-04
2015/03/14	00:59:57	ok	ok	463.1080	66.665	0.032836	19.71	60.280	10.219	24271707.012367	14	463.4715	9.69160e-05	2.77912e-04
2015/03/14	01:04:57	--	ok	463.2180	66.677	0.032836	19.80	60.506	10.312	17846314.777189	14	463.5509	9.70104e-05	2.71137e-04
2015/03/14	01:05:10	--	ok	463.2620	66.678	0.032825	19.86	60.425	10.334	27737382.721362	14	463.5834	9.69888e-05	2.62636e-04
2015/03/14	01:05:23	ok	ok	463.1860	66.669	0.032811	19.73	60.313	10.237	28564725.121138	14	463.5126	9.62027e-05	2.48967e-04
2015/03/14	01:10:22	ok	ok	463.1300	66.679	0.032811	19.86	60.425	10.334	21239515.809027	14	463.5109	9.88141e-05	3.35470e-04
2015/03/14	01:15:22	--	ok	463.2700	66.681	0.032811	19.88	60.459	10.352	24432069.732074	14	463.5827	9.62960e-05	2.51499e-04
2015/03/14	01:15:35	--	ok	463.3300	66.683	0.032798	19.94	60.317	10.364	30252759.777529	14	463.6404	9.49722e-05	2.68210e-04
2015/03/14	01:15:48	--	ok	463.2760	66.671	0.032781	19.89	60.187	10.311	29162739.689495	14	463.5544	9.59233e-05	2.32202e-04
2015/03/14	01:16:01	ok	ok	463.1280	66.671	0.032766	19.80	60.385	10.291	27502846.819627	14	463.4484	9.74383e-05	2.71933e-04
2015/03/14	01:21:01	--	ok	463.3080	66.686	0.032766	19.95	60.318	10.370	25852479.262087	14	463.6240	9.71287e-05	2.64564e-04
2015/03/14	01:21:14	ok	ok	463.1500	66.672	0.032751	20.00	60.144	10.371	22324407.450460	14	463.4877	9.67378e-05	2.64707e-04
2015/03/14	01:26:13	ok	ok	463.1800	66.674	0.032751	19.98	60.353	10.394	21385771.193700	14	463.5077	9.57252e-05	2.65904e-04
2015/03/14	01:31:13	ok	ok	463.1760	66.676	0.032751	20.02	60.238	10.399	22383550.695295	14	463.5148	9.69048e-05	2.89545e-04
2015/03/14	01:36:13	--	ok	463.2320	66.675	0.032751	20.03	60.179	10.395	24465777.001293	14	463.4959	9.67873e-05	2.57828e-04
2015/03/14	01:36:26	ok	ok	462.9780	66.638	0.032739	20.08	60.127	10.416	25760517.318635	14	463.2965	9.59633e-05	2.58632e-04
2015/03/14	01:41:25	ok	ok	462.9720	66.653	0.032739	20.12	60.072	10.431	19443094.527981	14	463.3143	9.68511e-05	2.73941e-04
2015/03/14	01:46:25	ok	ok	462.8760	66.652	0.032739	20.11	60.131	10.435	19098971.173826	14	463.2784	9.79586e-05	3.17664e-04
2015/03/14	01:51:25	ok	ok	463.0480	66.653	0.032739	20.18	60.051	10.464	23009452.114582	14	463.3429	9.59724e-05	2.49455e-04
2015/03/14	01:56:25	ok	ok	463.0340	66.655	0.032739	20.18	59.991	10.453	23289514.064062	14	463.3375	9.69242e-05	2.66932e-04
2015/03/14	02:01:25	ok	ok	463.0680	66.658	0.032739	20.20	59.994	10.466	22029399.875071	14	463.3706	9.62518e-05	2.54158e-04
2015/03/14	02:06:25	ok	ok	463.0700	66.662	0.032739	20.24	59.970	10.486	23334492.609813	14	463.3763	9.60677e-05	2.60769e-04
2015/03/14	02:11:25	ok	ok	463.0640	66.661	0.032739	20.22	59.997	10.479	22538823.914424	15	463.3834	9.61965e-05	2.69025e-04
2015/03/14	02:16:25	ok	ok	463.1040	66.663	0.032739	20.26	59.882	10.483	24568472.875360	14	463.4108	9.56519e-05	2.61144e-04
2015/03/14	02:21:25	ok	ok	463.0940	66.662	0.032739	20.27	59.914	10.495	23121065.814799	14	463.3719	9.70269e-05	2.53219e-04
2015/03/14	02:26:25	ok	ok	463.1300	66.663	0.032739	20.31	59.920	10.521	26151221.658568	14	463.4096	9.52886e-05	2.46214e-04
2015/03/14	02:31:25	ok	ok	463.0940	66.665	0.032739	20.30	59.888	10.509	23106980.472173	14	463.3568	9.76067e-05	2.99144e-04
2015/03/14	02:36:25	ok	ok	463.0480	66.669	0.032739	20.31	59.890	10.515	21584069.670338	14	463.3959	9.70327e-05	2.75717e-04
2015/03/14	02:41:25	ok	ok	463.0800	66.664	0.032739	20.30	59.919	10.514	21686755.242731	14	463.4036	9.61164e-05	2.56078e-04
2015/03/14	02:46:25	ok	ok	463.1000	66.667	0.032739	20.30	59.827	10.498	25212066.351139	14	463.3925	9.71197e-05	2.57653e-04
2015/03/14	02:51:25	ok	ok	463.0060	66.669	0.032739	20.32	59.831	10.511	21153447.368963	14	463.3538	9.80430e-05	2.99178e-04
2015/03/14	02:56:25	ok	ok	463.0560	66.666	0.032739	20.32	59.770	10.500	22607780.502777	14	463.3761	9.73789e-05	2.74655e-04
2015/03/14	03:01:25	ok	ok	463.0560	66.670	0.032739	20.32	59.770	10.500	20359935.195093	14	463.3846	9.75562e-05	2.88060e-04
2015/03/14	03:06:25	ok	ok	463.1280	66.673	0.032739	20.37	59.686	10.516	19534779.668395	14	463.4105	9.70745e-05	2.61720e-04
2015/03/14	03:11:25	ok	ok	463.0200	66.669	0.032739	20.24	59.788	10.455	22409072.898570	14	463.3427	9.90387e-05	3.18183e-04
2015/03/14	03:16:25	ok	ok	463.0160	66.666	0.032739	20.31	59.707	10.483	18501511.582181	14	463.3751	9.72733e-05	2.84856e-04
2015/03/14	03:21:25	ok	ok	463.1100	66.670	0.032739	20.30	59.706	10.477	19858127.502931	14	463.4225	9.59949e-05	2.56394e-04
2015/03/14	03:26:25	ok	ok	463.0620	66.663	0.032739	20.28	59.703	10.464	23224882.262061	14	463.4278	9.54254e-05	2.80415e-04
2015/03/14	03:31:25	ok	ok	463.1440	66.670	0.032739	20.34	59.651	10.492	20096271.423723	14	463.4030	9.78636e-05	2.77341e-04
2015/03/14	03:36:25	ok	ok	463.1040	66.670	0.032739	20.31	59.616	10.467	23232146.391310	14	463.4338	9.58468e-05	2.65876e-04
2015/03/14	03:41:25	ok	ok	463.0640	66.670	0.032739	20.31	59.616	10.467	20608977.951191	14	463.4229	9.65291e-05	2.78852e-04
2015/03/14	03:46:25	ok	ok	463.1160	66.668	0.032739	20.32	59.618	10.474	21807193.922717	14	463.4317	9.64385e-05	2.58059e-04
2015/03/14	03:51:25	ok	ok	463.0900	66.669	0.032739	20.31	59.647	10.473	23039581.674137	14	463.4299	9.59629e-05	2.69266e-04
2015/03/14	03:56:25	ok	ok	463.1520	66.671	0.032739	20.33	59.528	10.464	24380299.307588	14	463.4455	9.53697e-05	2.43795e-04
2015/03/14	04:01:25	ok	ok	463.1360	66.670	0.032739	20.30	59.523	10.445	23820597.371583	14	463.4319	9.58085e-05	2.57273e-04
2015/03/14	04:06:25	ok	ok	463.0960	66.670	0.032739	20.31	59.555	10.457	21880635.333815	14	463.4164	9.61827e-05	2.70923e-04
2015/03/14	04:11:25	ok	ok	463.1040	66.669	0.032739	20.28	59.551	10.437	21032408.681371	14	463.4594	9.47630e-05	3.04535e-04
2015/03/14	04:16:25	ok	ok	463.1460	66.668	0.032739	20.26	59.578	10.430	18086932.073031	14	463.4077	9.65578e-05	2.35814e-04
2015/03/14	04:21:25	ok	ok	463.0400	66.668	0.032739	20.25	59.485	10.408	19565598.492564	14	463.3664	9.79052e-05	2.85837e-04
2015/03/14	04:26:25	ok	ok	463.1040	66.665	0.032739	20.29	59.461	10.428	23916517.261198	14	463.4069	9.66513e-05	2.48846e-04
2015/03/14	04:31:25	ok	ok	463.1340	66.666	0.032739	20.20	59.538	10.387	21465389.386053	14	463.3755	9.65486e-05	2.19996e-04
2015/03/14	04:36:25	ok	ok	463.0960	66.663	0.032739	20.20	59.508	10.381	25076583.661281	14	463.4004	9.52661e-05	2.58552e-04
2015/03/14	04:41:25	ok	ok	463.0800	66.665	0.032739	20.17	59.533	10.368	22973418.048981	14	463.4142	9.46513e-05	2.86949e-04
2015/03/14	04:46:25	ok	ok	463.1020	66.658	0.032739	20.14	59.468	10.338	21402016.304149	14	463.3711	9.57286e-05	2.36863e-04
2015/03/14	04:51:25	ok	ok	463.1060	66.660	0.032739	20.09	59.521	10.317	20385273.635143	14	463.3501	9.65459e-05	2.40567e-04
2015/03/14	04:56:25	ok	ok	462.9780	66.656	0.032739	20.10	59.431	10.308	19422194.684226	14	463.3273	9.74201e-05	2.89423e-04
2015/03/14	05:01:25	ok	ok	463.0180	66.657	0.032739	20.07	59.396	10.283	22420297.592686	14	463.3356	9.63835e-05	2.66097e-04
2015/03/14	05:06:25	ok	ok	463.0620	66.655	0.032739	20.04	59.361	10.259	24174866.764767	14	463.3432	9.58825e-05	2.44504e-04
2015/03/14	05:11:25	ok	ok	463.0420	66.650	0.032739	19.99	59.383	10.233	23764999.483249	14	463.3451	9.48938e-05	2.60295e-04
2015/03/14	05:16:25	ok	ok	463.0760	66.654	0.032739	20.00	59.415	10.245	25648550.462411	14	463.3140	9.63890e-05	2.33196e-04
2015/03/14	05:21:25	ok	ok	463.0400	66.650	0.032739	19.98	59.290	10.211	26082538.643132	14	463.3175	9.60435e-05	2.47590e-04
2015/03/14	05:26:25	ok	ok	463.0220	66.650	0.032739	19.97	59.380	10.221	19220157.646548	14	463.2656	9.76033e-05	2.46526e-04
2015/03/14	05:31:25	ok	ok	463.0560	66.652	0.032739	19.95	59.316	10.198	25477798.016186	14	463.3403	9.51717e-05	2.65403e-04
2015/03/14	05:36:25	ok	ok	462.9920	66.645	0.032739	19.92	59.342	10.184	20270570.236691	14	463.2346	9.74546e-05	2.46750e-04
2015/03/14	05:41:25	ok	ok	462.9960	66.647	0.032739	19.91	59.249	10.163	22111921.367670	14	463.2490	9.77149e-05	2.49762e-04
2015/03/14	05:46:25	ok	ok	462.9820	66.640	0.032739	19.84	59.329	10.135	20600293.853770	14	463.2370	9.75646e-05	2.57711e-04
2015/03/14	05:51:25	ok	ok	463.0040	66.646	0.032739	19.82	59.265	10.112	25360553.531425	14	463.2380	9.76998e-05	2.40196e-04
2015/03/14	05:56:25	ok	ok	462.9180	66.633	0.032739	19.73	59.312	10.067	22897672.824717	14	463.2254	9.69293e-05	2.69078e-04
2015/03/14	06:01:25	ok	ok	462.9320	66.638	0.032739	19.67	59.302	10.030	21277469.074564	14	463.2275	9.60288e-05	2.49794e-04
2015/03/14	06:06:25	ok	ok	462.9640	66.629	0.032739	19.67	59.363	10.040	24237892.323993	14	463.2137	9.61566e-05	2.48160e-04
2015/03/14	06:11:25	ok	ok	463.0040	66.619	0.032739	19.58	59.288	9.975	21687770.484277	14	463.2091	9.52410e-05	2.21534e-04
2015/03/14	06:16:25	ok	ok	462.9440	66.615	0.032739	19.57	59.347	9.979	27185248.763227	14	463.1785	9.63768e-05	2.14053e-04
2015/03/14	06:21:25	ok	ok	462.9840	66.618	0.032739	19.54	59.312	9.955	25935770.107298	14	463.2047	9.55788e-05	2.02177e-04
2015/03/14	06:26:25	ok	ok	462.9540	66.617	0.032739	19.50	59.336	9.936	21895482.247609	14	463.1417	9.75473e-05	2.25017e-04
2015/03/14	06:31:25	ok	ok	462.9780	66.614	0.032739	19.48	59.333	9.924	27730278.363531	14	463.1843	9.50585e-05	2.18165e-04
2015/03/14	06:36:25	ok	ok	462.8960	66.605	0.032739	19.43	59.325	9.893	25200357.768248	15	463.1615	9.61415e-05	2.65501e-04
2015/03/14	06:41:25	ok	ok	462.8840	66.608	0.032739	19.42	59.293	9.882	20775618.481198	14	463.1070	9.71599e-05	2.28310e-04
2015/03/14	06:46:25	ok	ok	462.9620	66.606	0.032739	19.32	59.278	9.822	25751645.185711	15	463.1506	9.66631e-05	2.22064e-04
2015/03/14	06:51:25	ok	ok	462.8660	66.594	0.032739	19.32	59.278	9.822	24709525.690748	14	463.1121	9.59376e-05	2.36849e-04
2015/03/14	06:56:25	ok	ok	462.9300	66.597	0.032739	19.30	59.305	9.815	20518555.834791	14	463.1195	9.61637e-05	1.88945e-04
2015/03/14	07:01:25	ok	ok	462.8380	66.590	0.032739	19.29	59.212	9.794	25662749.321162	14	463.0901	9.66207e-05	2.56151e-04
2015/03/14	07:06:25	ok	ok	462.8680	66.587	0.032739	19.24	59.326	9.784	25404654.326884	14	463.1357	9.46622e-05	2.59231e-04
2015/03/14	07:11:25	ok	ok	462.9500	66.602	0.032739	19.24	59.235	9.769	20553519.748117	14	463.0654	9.74445e-05	2.18939e-04
2015/03/14	07:16:25	ok	ok	462.9380	66.593	0.032739	19.24	59.265	9.774	23340477.550024	14	463.0821	9.59370e-05	1.84575e-04
2015/03/14	07:21:25	ok	ok	462.8160	66.577	0.032739	19.18	59.256	9.738	26631744.023708	14	463.0815	9.51901e-05	2.39740e-04
2015/03/14	07:26:25	ok	ok	462.8800	66.587	0.032739	19.18	59.286	9.743	22954477.428153	14	463.0765	9.59373e-05	2.12044e-04
2015/03/14	07:31:25	ok	ok	462.8240	66.570	0.032739	19.14	59.310	9.724	23460898.590846	14	463.1227	9.34561e-05	3.37875e-04
2015/03/14	07:36:25	ok	ok	462.9100	66.580	0.032739	19.15	59.312	9.730	19952113.046710	14	463.0216	9.73250e-05	2.27425e-04
2015/03/14	07:41:25	ok	ok	462.8280	66.573	0.032739	19.16	59.252	9.726	24755286.120930	14	463.0337	9.66963e-05	2.10767e-04
2015/03/14	07:46:25	ok	ok	462.8040	66.559	0.032739	19.16	59.252	9.726	24023883.931053	14	463.0414	9.61143e-05	2.35295e-04
2015/03/14	07:51:25	ok	ok	462.8320	66.570	0.032739	19.19	59.197	9.734	27815055.705763	14	463.0465	9.62952e-05	2.12743e-04
2015/03/14	07:56:25	ok	ok	462.8460	66.590	0.032739	19.25	59.176	9.765	25719689.580031	14	463.0870	9.58848e-05	2.32721e-04
2015/03/14	08:01:25	--	ok	462.7360	66.571	0.032739	19.21	59.200	9.746	17572262.411292	14	463.0241	9.76084e-05	2.59852e-04
2015/03/14	08:01:38	ok	ok	462.8280	66.577	0.032752	19.28	59.028	9.757	30028120.639218	14	463.1198	9.56430e-05	2.40701e-04
2015/03/14	08:06:38	ok	ok	462.8540	66.580	0.032752	19.21	59.169	9.741	22838227.960286	14	463.0849	9.67519e-05	2.27178e-04
2015/03/14	08:11:38	ok	ok	462.8940	66.582	0.032752	19.23	59.172	9.753	20386302.558285	14	463.0534	9.76166e-05	2.19899e-04
2015/03/14	08:16:38	ok	ok	462.9300	66.590	0.032752	19.26	59.116	9.761	23312441.454268	14	463.1035	9.62815e-05	1.97270e-04
2015/03/14	08:21:38	ok	ok	462.8460	66.583	0.032752	19.26	59.116	9.761	23978685.150023	14	463.0865	9.66029e-05	2.27238e-04
2015/03/14	08:26:38	ok	ok	462.8640	66.588	0.032752	19.24	59.204	9.764	23731392.275469	14	463.1141	9.54657e-05	2.35848e-04
2015/03/14	08:31:38	ok	ok	462.8220	66.582	0.032752	19.27	59.118	9.767	23797689.229358	14	463.0869	9.72731e-05	2.39033e-04
2015/03/14	08:36:38	ok	ok	462.9120	66.595	0.032752	19.32	59.065	9.786	21421113.202304	14	463.1254	9.65617e-05	2.11729e-04
2015/03/14	08:41:38	ok	ok	462.8780	66.586	0.032752	19.32	59.095	9.792	20461018.687767	14	463.0985	9.74927e-05	2.35558e-04
2015/03/14	08:46:38	ok	ok	462.9040	66.586	0.032752	19.33	59.036	9.787	21441329.535215	14	463.1209	9.59495e-05	2.34332e-04
2015/03/14	08:51:38	ok	ok	462.9160	66.592	0.032752	19.38	59.014	9.813	27136733.678556	14	463.1530	9.61775e-05	2.27925e-04
2015/03/14	08:56:38	ok	ok	462.8840	66.590	0.032752	19.38	59.014	9.813	25477586.100435	14	463.1455	9.67915e-05	2.26888e-04
2015/03/14	09:01:38	ok	ok	462.9400	66.609	0.032752	19.37	59.012	9.806	25722653.086064	14	463.1389	9.63676e-05	2.00376e-04
2015/03/14	09:06:38	ok	ok	462.9060	66.605	0.032752	19.40	59.047	9.830	26898380.745407	14	463.1523	9.65790e-05	2.21519e-04
2015/03/14	09:11:38	ok	ok	462.9340	66.602	0.032752	19.42	58.990	9.832	24542018.430990	14	463.1944	9.51495e-05	2.66793e-04
2015/03/14	09:16:38	ok	ok	462.9840	66.592	0.032752	19.42	59.050	9.842	21120544.513644	14	463.1307	9.76926e-05	2.23964e-04
2015/03/14	09:21:38	ok	ok	462.9620	66.598	0.032752	19.45	58.964	9.845	24178154.059137	14	463.2158	9.38308e-05	2.54474e-04
2015/03/14	09:26:38	ok	ok	462.9400	66.602	0.032752	19.50	58.941	9.870	23795889.860790	14	463.1766	9.61847e-05	2.25770e-04
2015/03/14	09:31:38	ok	ok	462.9200	66.602	0.032752	19.55	58.979	9.905	23771795.895301	14	463.1661	9.70593e-05	2.37050e-04
2015/03/14	09:36:38	ok	ok	462.9760	66.610	0.032752	19.56	58.890	9.896	23882931.176333	14	463.1826	9.65796e-05	2.06809e-04
2015/03/14	09:41:38	--	--	497.6760	66.592	0.032752	19.52	58.944	9.882	39197450.591519	11	463.0055	9.85192e-05	3.26657e-02
2015/03/14	09:41:51	ok	ok	462.9320	66.603	0.032752	19.52	58.944	9.882	31348826.187562	14	463.2046	9.52715e-05	2.42007e-04
2015/03/14	09:46:50	ok	ok	463.0060	66.611	0.032752	19.55	58.949	9.900	23726945.367720	14	463.1821	9.71707e-05	2.59988e-04
2015/03/14	09:51:50	ok	ok	463.0120	66.612	0.032752	19.57	58.922	9.907	23840732.970017	14	463.2446	9.45565e-05	2.32316e-04
2015/03/14	09:56:50	ok	ok	462.9100	66.613	0.032752	19.61	58.928	9.931	19974993.681218	14	463.1830	9.76349e-05	2.55939e-04
2015/03/14	10:01:50	ok	ok	462.9880	66.625	0.032752	19.68	58.909	9.969	26470915.430105	14	463.2492	9.50929e-05	2.50764e-04
2015/03/14	10:06:50	ok	ok	462.9700	66.620	0.032752	19.70	58.881	9.976	26321995.459617	14	463.2474	9.56649e-05	2.43766e-04
2015/03/14	10:11:50	ok	ok	462.9420	66.629	0.032752	19.80	58.836	10.027	22323664.750928	14	463.2482	9.64913e-05	2.68148e-04
2015/03/14	10:16:50	ok	ok	463.0120	66.631	0.032752	19.80	58.805	10.022	24578826.930288	14	463.2857	9.57072e-05	2.57096e-04
2015/03/14	10:21:50	ok	ok	463.0660	66.627	0.032752	19.82	58.870	10.044	22838057.092362	15	463.2900	9.62249e-05	2.40677e-04
2015/03/14	10:26:50	ok	ok	463.0020	66.631	0.032752	19.82	58.809	10.034	25340342.061024	14	463.2356	9.79238e-05	2.80203e-04
2015/03/14	10:31:50	ok	ok	463.0640	66.628	0.032752	19.85	58.691	10.032	25217681.925858	14	463.3052	9.50915e-05	2.30765e-04
2015/03/14	10:36:50	ok	ok	463.0180	66.631	0.032752	19.86	58.784	10.053	20883735.677812	14	463.2746	9.66727e-05	2.48408e-04
2015/03/14	10:41:50	ok	ok	463.0800	66.628	0.032752	19.87	58.725	10.049	26932380.156203	14	463.2797	9.63451e-05	2.08187e-04
2015/03/14	10:46:50	ok	ok	463.0320	66.636	0.032752	19.94	58.736	10.092	28542278.951678	14	463.3000	9.68759e-05	2.42738e-04
2015/03/14	10:51:50	ok	ok	463.1180	66.634	0.032752	19.98	58.681	10.106	28804380.027956	15	463.3392	9.77169e-05	2.52687e-04
2015/03/14	10:56:50	ok	ok	463.0020	66.640	0.032752	20.05	58.631	10.139	23482096.942892	14	463.3299	9.65731e-05	2.72681e-04
2015/03/14	11:01:50	ok	ok	463.1060	66.652	0.032752	20.10	58.669	10.176	29806158.603683	14	463.3948	9.47485e-05	2.47146e-04
2015/03/14	11:06:50	ok	ok	463.0800	66.649	0.032752	20.19	58.592	10.216	23124180.938823	14	463.3981	9.51490e-05	2.64816e-04
2015/03/14	11:11:50	ok	ok	463.0820	66.651	0.032752	20.20	58.685	10.238	23087741.402183	14	463.3744	9.65235e-05	2.46634e-04
2015/03/14	11:16:50	ok	ok	463.1060	66.656	0.032752	20.30	58.609	10.284	19424022.893694	14	463.3820	9.65056e-05	2.39955e-04
2015/03/14	11:21:50	ok	ok	463.1360	66.654	0.032752	20.34	58.646	10.315	24825351.282542	14	463.3825	9.75546e-05	3.25464e-04
2015/03/14	11:26:50	--	ok	463.3180	66.661	0.032752	20.46	58.573	10.374	20182660.898095	14	463.4959	9.36711e-05	2.32232e-04
2015/03/14	11:27:03	ok	ok	463.0860	66.641	0.032736	20.52	58.307	10.363	27774769.512092	14	463.3548	9.65828e-05	2.70373e-04
2015/03/14	11:32:03	--	ok	463.4300	66.652	0.032736	20.48	58.576	10.387	19095230.324725	14	463.4168	9.60087e-05	1.55627e-04
2015/03/14	11:32:16	--	ok	462.6180	66.443	0.032714	20.52	58.368	10.374	30617737.091399	14	462.8875	9.70438e-05	2.60129e-04
2015/03/14	11:32:29	--	ok	462.5300	66.420	0.032733	20.47	58.299	10.332	29828328.533791	14	462.8527	9.52643e-05	2.93608e-04
2015/03/14	11:32:42	--	ok	462.5600	66.418	0.032758	20.38	58.499	10.313	32668456.191622	14	462.7995	9.58525e-05	2.59763e-04
2015/03/14	11:32:56	--	ok	462.5080	66.407	0.03278	20.28	58.575	10.267	31330353.499968	14	462.7633	9.61549e-05	2.52556e-04
2015/03/14	11:33:09	--	ok	462.4600	66.404	0.032806	20.21	58.930	10.287	32760793.425151	14	462.7636	9.47145e-05	2.93064e-04
2015/03/14	11:33:22	--	ok	462.7760	66.498	0.032834	20.18	59.017	10.284	28166190.897896	14	463.0833	9.59394e-05	2.81501e-04
2015/03/14	11:33:35	ok	ok	463.0880	66.616	0.032845	20.14	59.255	10.301	29655924.309788	14	463.3619	9.52209e-05	2.71322e-04
2015/03/14	11:38:34	--	ok	463.3340	66.673	0.032845	20.62	58.353	10.432	25309911.118191	14	463.6238	9.34894e-05	2.91705e-04
2015/03/14	11:38:47	--	ok	463.2520	66.677	0.032828	20.63	58.293	10.428	27828131.599245	14	463.5742	9.62826e-05	2.86579e-04
2015/03/14	11:39:00	ok	ok	463.1520	66.654	0.032815	20.52	58.307	10.363	31608184.825460	14	463.4733	9.64593e-05	2.87106e-04
2015/03/14	11:43:59	--	ok	463.2560	66.679	0.032815	20.71	58.428	10.500	24088641.704966	14	463.5639	9.76767e-05	2.78090e-04
2015/03/14	11:44:12	--	ok	463.3300	66.677	0.032802	20.72	58.338	10.490	33816628.612320	14	463.6040	9.46018e-05	2.71667e-04
2015/03/14	11:44:25	--	ok	463.2480	66.659	0.032785	20.60	58.289	10.409	30383343.583552	14	463.4938	9.62447e-05	2.51973e-04
[truncated: 292 more rows]
