# Supplementary material for: Plastic Creep Constraint in Nylon Instrument Strings
Source: Materials (Basel). 2025 Jan 7;18(2):223. doi: 10.3390/ma18020223 (PMC11766866; doi:10.3390/ma18020223)
Supplement: Supplementary file 1 [file materials-18-00223-s001.zip › data_files/string_N21_nylon/string_test_data_N21_step_12.csv]

Date	Time	+-	f0	Frequency	Tension	LengthAdj	Temp	Rel.Hm	Abs.Hm	Pk.Magnitude	Harmonics	Fitted.f0	Bend.Stiff	Fit.Error
2015/03/15	18:56:07	--	ok	464.0520	67.005	0.032952	18.74	52.470	8.402	21516004.657524	14	464.0538	1.03595e-04	3.43738e-04
2015/03/15	18:56:22	--	ok	423.1380	56.243	0.031084	18.66	52.552	8.375	28695711.836703	14	422.9675	8.79352e-05	2.71768e-04
2015/03/15	18:56:35	--	ok	430.3040	58.006	0.031396	18.60	52.822	8.388	36216647.852700	14	430.5542	9.36809e-05	3.35842e-04
2015/03/15	18:56:48	ok	ok	428.8200	57.680	0.031327	18.49	53.147	8.385	43895062.888848	15	429.0647	9.42871e-05	3.23148e-04
2015/03/15	19:00:33	--	ok	430.2540	58.154	0.031327	17.94	48.621	7.425	33586380.637068	14	430.4141	9.25566e-05	2.98506e-04
2015/03/15	19:00:47	--	ok	428.3080	57.668	0.031261	17.94	47.648	7.276	32764145.684335	14	428.6863	9.33613e-05	3.98191e-04
2015/03/15	19:01:00	ok	ok	429.0680	57.824	0.031297	17.70	48.057	7.235	42552064.517880	13	429.2594	9.54032e-05	2.85700e-04
2015/03/15	19:05:59	--	ok	429.9180	57.981	0.031297	18.66	51.652	8.232	20640318.429452	15	430.2380	9.45063e-05	3.84375e-04
2015/03/15	19:06:13	--	ok	428.7080	57.700	0.031249	18.65	51.744	8.241	22705796.415987	15	429.0434	9.56332e-05	3.46357e-04
2015/03/15	19:06:26	ok	ok	428.9460	57.760	0.031264	18.51	51.942	8.205	25129892.398343	15	429.2919	9.66773e-05	3.70941e-04
2015/03/15	19:11:26	--	ok	429.3080	57.929	0.031264	18.62	53.568	8.517	19289512.832754	15	429.6964	9.69017e-05	3.89336e-04
2015/03/15	19:11:40	ok	ok	428.9980	57.782	0.031248	18.58	53.562	8.496	27884629.438969	15	429.3300	9.63219e-05	3.59377e-04
2015/03/15	19:16:39	--	ok	429.2300	57.882	0.031248	18.54	54.697	8.655	20767163.455358	15	429.6059	9.47503e-05	3.75832e-04
2015/03/15	19:16:52	ok	ok	428.8920	57.739	0.031236	18.48	54.657	8.618	26212670.523480	15	429.1960	9.69461e-05	3.39615e-04
2015/03/15	19:21:52	ok	ok	429.1040	57.823	0.031236	18.52	55.401	8.756	21497159.180881	15	429.4361	9.58771e-05	3.57791e-04
2015/03/15	19:26:52	--	ok	429.2080	57.870	0.031236	18.45	55.912	8.801	20467188.091372	15	429.6600	9.23867e-05	4.86484e-04
2015/03/15	19:27:05	ok	ok	428.9960	57.769	0.031225	18.52	55.861	8.829	29299204.379988	15	429.3048	9.65633e-05	3.44736e-04
2015/03/15	19:32:05	ok	ok	429.0840	57.815	0.031225	18.44	56.369	8.867	21701805.605670	15	429.4073	9.71710e-05	3.68800e-04
2015/03/15	19:37:05	ok	ok	429.1800	57.849	0.031225	18.44	56.705	8.920	23201196.655191	15	429.5011	9.62310e-05	3.49678e-04
2015/03/15	19:42:05	--	ok	429.2480	57.881	0.031225	18.39	57.034	8.945	22755898.023281	15	429.6128	9.56189e-05	3.59994e-04
2015/03/15	19:42:18	ok	ok	428.9280	57.745	0.031212	18.40	56.974	8.941	27803297.804322	15	429.2436	9.60350e-05	3.38833e-04
2015/03/15	19:47:18	ok	ok	429.0200	57.793	0.031212	18.38	57.307	8.983	23562694.446616	15	429.3472	9.57130e-05	3.56488e-04
2015/03/15	19:52:18	ok	ok	429.1000	57.812	0.031212	18.35	57.515	9.000	23964715.838770	15	429.4304	9.51942e-05	3.43896e-04
2015/03/15	19:57:18	ok	ok	429.0860	57.832	0.031212	18.32	57.754	9.021	22613317.496404	15	429.4447	9.54464e-05	3.61107e-04
2015/03/15	20:02:18	ok	ok	429.1600	57.846	0.031212	18.26	57.958	9.021	21925865.899920	15	429.5129	9.56804e-05	3.64757e-04
2015/03/15	20:07:18	--	ok	429.2420	57.875	0.031212	18.28	58.113	9.056	23296977.529601	15	429.6149	9.40223e-05	3.79498e-04
2015/03/15	20:07:31	ok	ok	428.9140	57.739	0.031199	18.28	57.991	9.037	26636828.488865	15	429.2165	9.60357e-05	3.50364e-04
2015/03/15	20:12:31	ok	ok	428.9520	57.772	0.031199	18.25	58.199	9.053	22254570.708401	15	429.2896	9.57591e-05	3.53255e-04
2015/03/15	20:17:31	ok	ok	429.0020	57.785	0.031199	18.18	58.431	9.051	22185015.854535	15	429.3492	9.53415e-05	4.16068e-04
2015/03/15	20:22:31	ok	ok	429.0340	57.807	0.031199	18.19	58.494	9.066	20266732.698917	15	429.4754	9.15670e-05	4.47046e-04
2015/03/15	20:27:31	ok	ok	429.0900	57.831	0.031199	18.20	58.617	9.091	25039479.870651	15	429.3950	9.69861e-05	4.02649e-04
2015/03/15	20:32:31	ok	ok	429.1420	57.830	0.031199	18.16	58.701	9.082	22779217.635097	15	429.5141	9.38584e-05	4.07546e-04
2015/03/15	20:37:31	ok	ok	429.1420	57.849	0.031199	18.11	58.815	9.073	22944607.160676	15	429.4768	9.53784e-05	3.58957e-04
2015/03/15	20:42:31	ok	ok	429.1660	57.853	0.031199	18.12	58.907	9.093	23303038.143192	15	429.4855	9.62260e-05	3.60185e-04
2015/03/15	20:47:31	--	ok	429.2040	57.867	0.031199	18.08	58.992	9.084	24675553.600831	15	429.5703	9.43091e-05	3.67908e-04
2015/03/15	20:47:44	ok	ok	428.9000	57.744	0.031188	18.11	58.875	9.082	24102588.266592	15	429.2264	9.62845e-05	3.59679e-04
2015/03/15	20:52:43	ok	ok	428.9720	57.775	0.031188	18.05	59.078	9.081	22199576.590443	15	429.3619	9.36233e-05	4.05033e-04
2015/03/15	20:57:43	ok	ok	428.9840	57.774	0.031188	18.02	59.164	9.078	21600190.315875	15	429.3290	9.52050e-05	3.52163e-04
2015/03/15	21:02:43	ok	ok	429.1560	57.857	0.031188	18.34	58.669	9.175	22510858.090543	15	429.5732	9.29172e-05	4.14497e-04
2015/03/15	21:07:43	--	ok	429.3660	57.899	0.031188	18.84	58.291	9.389	26497542.181116	15	429.7435	9.51648e-05	3.59524e-04
2015/03/15	21:07:57	ok	ok	428.8940	57.718	0.031169	18.91	58.210	9.415	30495742.594968	15	429.2152	9.68071e-05	3.71270e-04
2015/03/15	21:12:56	--	ok	429.5680	57.765	0.031169	19.18	58.130	9.553	28353456.488475	15	429.4898	9.18872e-05	2.70731e-04
2015/03/15	21:13:09	--	ok	428.3060	57.641	0.031139	19.19	58.010	9.538	27938819.447901	15	428.6677	9.53817e-05	3.75051e-04
2015/03/15	21:13:23	ok	ok	429.0880	57.752	0.031176	19.10	57.935	9.476	29789746.180544	15	429.4577	9.62965e-05	3.71724e-04
2015/03/15	21:18:22	--	ok	429.9100	57.863	0.031176	19.41	57.983	9.658	29150275.188992	15	429.7636	9.28778e-05	3.27703e-04
2015/03/15	21:18:36	--	ok	428.1780	57.593	0.031128	19.45	57.898	9.667	31989830.729251	15	428.5381	9.49788e-05	3.66584e-04
2015/03/15	21:18:49	--	ok	429.7440	57.759	0.031171	19.37	57.763	9.599	35159900.305588	15	429.6177	9.15755e-05	2.83040e-04
2015/03/15	21:19:02	--	ok	428.0920	57.559	0.031132	19.26	57.838	9.549	32683467.014542	15	428.4472	9.60182e-05	3.63758e-04
2015/03/15	21:19:15	--	ok	429.2740	57.811	0.03118	19.18	58.008	9.533	35170112.121322	15	429.6457	9.55817e-05	3.69730e-04
2015/03/15	21:19:29	ok	ok	428.8960	57.706	0.031166	19.14	58.277	9.554	26872310.170542	15	429.2582	9.55533e-05	3.81264e-04
2015/03/15	21:24:28	--	ok	429.2180	57.809	0.031166	19.58	57.856	9.734	23860963.113020	15	429.6949	9.10904e-05	4.43026e-04
2015/03/15	21:24:41	ok	ok	428.9780	57.725	0.031154	19.65	57.776	9.760	30609448.185413	15	429.3482	9.46600e-05	3.68270e-04
2015/03/15	21:29:41	ok	ok	429.0780	57.751	0.031154	19.72	57.817	9.807	29385585.555754	15	429.4451	9.46686e-05	3.63377e-04
2015/03/15	21:34:41	--	ok	429.7200	57.782	0.031154	19.82	57.802	9.862	29374241.078662	15	429.6525	8.97627e-05	2.57537e-04
2015/03/15	21:34:54	--	ok	428.2280	57.609	0.031116	19.87	57.718	9.877	27404869.514393	15	428.5892	9.54311e-05	3.72232e-04
2015/03/15	21:35:07	ok	ok	429.1800	57.759	0.031157	19.76	57.670	9.805	34583852.001832	15	429.5589	9.49302e-05	3.77703e-04
2015/03/15	21:40:07	--	ok	429.3460	57.858	0.031157	19.94	57.698	9.914	28169256.070354	15	429.8178	9.00587e-05	4.41769e-04
2015/03/15	21:40:20	ok	ok	428.9080	57.711	0.031139	20.00	57.615	9.934	28131764.519386	15	429.2665	9.46258e-05	3.66684e-04
2015/03/15	21:45:19	ok	ok	428.9560	57.725	0.031139	19.98	57.734	9.943	23573316.306557	15	429.3466	9.38249e-05	3.80159e-04
2015/03/15	21:50:19	ok	ok	429.0280	57.754	0.031139	20.04	57.774	9.985	20022425.668299	15	429.5090	9.11393e-05	4.34670e-04
2015/03/15	21:55:19	ok	ok	429.1340	57.772	0.031139	20.13	57.727	10.030	23946567.374509	15	429.5475	9.23904e-05	3.88293e-04
2015/03/15	22:00:19	ok	ok	429.1940	57.801	0.031139	20.20	57.737	10.073	25419238.947318	15	429.5719	9.46480e-05	3.74055e-04
2015/03/15	22:05:19	--	ok	429.2660	57.838	0.031139	20.26	57.716	10.104	23195106.653491	15	429.6377	9.44707e-05	3.65585e-04
2015/03/15	22:05:32	ok	ok	428.9440	57.722	0.031125	20.32	57.541	10.109	27815009.878411	15	429.3088	9.45033e-05	3.70431e-04
2015/03/15	22:10:32	ok	ok	429.0240	57.747	0.031125	20.31	57.662	10.124	24774200.893388	15	429.4379	9.29009e-05	4.14894e-04
2015/03/15	22:15:32	ok	ok	429.0840	57.753	0.031125	20.33	57.696	10.142	24418240.114365	15	429.5359	9.09194e-05	4.91071e-04
2015/03/15	22:20:32	ok	ok	429.1560	57.782	0.031125	20.33	57.757	10.153	23096722.183486	15	429.5236	9.36500e-05	3.57107e-04
2015/03/15	22:25:32	--	ok	429.2160	57.794	0.031125	20.41	57.616	10.175	22379999.679302	15	429.6278	9.16900e-05	3.85628e-04
2015/03/15	22:25:45	ok	ok	428.9340	57.724	0.031113	20.42	57.557	10.171	26496858.182122	15	429.2915	9.47428e-05	3.69162e-04
2015/03/15	22:30:45	ok	ok	428.9880	57.738	0.031113	20.44	57.682	10.205	24746141.515907	15	429.3647	9.41175e-05	3.77978e-04
2015/03/15	22:35:45	ok	ok	429.0380	57.756	0.031113	20.46	57.624	10.206	22080040.969598	15	429.4391	9.29830e-05	4.06364e-04
2015/03/15	22:40:45	ok	ok	429.0680	57.764	0.031113	20.46	57.685	10.217	24404788.294797	15	429.4568	9.37976e-05	3.71958e-04
2015/03/15	22:45:45	ok	ok	429.0960	57.780	0.031113	20.52	57.725	10.260	22722751.663633	15	429.5607	9.19310e-05	4.62410e-04
2015/03/15	22:50:45	--	ok	429.2100	57.806	0.031113	20.53	57.665	10.255	24172723.292384	15	429.6131	9.16817e-05	3.67302e-04
2015/03/15	22:50:58	ok	ok	428.9480	57.727	0.031102	20.56	57.578	10.258	25650918.101305	15	429.2945	9.50352e-05	3.54696e-04
2015/03/15	22:55:58	ok	ok	429.0020	57.738	0.031102	20.55	57.668	10.268	23037727.614976	15	429.3440	9.45481e-05	3.79352e-04
2015/03/15	23:00:58	ok	ok	429.0520	57.748	0.031102	20.58	57.642	10.281	24236318.378398	15	429.4259	9.39727e-05	3.75577e-04
2015/03/15	23:05:58	ok	ok	429.1100	57.766	0.031102	20.59	57.675	10.293	24669142.655135	15	429.4748	9.33414e-05	3.64470e-04
2015/03/15	23:10:58	ok	ok	429.1380	57.778	0.031102	20.65	57.653	10.325	24771357.716974	15	429.4954	9.48231e-05	3.71601e-04
2015/03/15	23:15:58	--	ok	429.2040	57.806	0.031102	20.68	57.719	10.355	24604217.346052	15	429.5601	9.37452e-05	3.54070e-04
2015/03/15	23:16:11	ok	ok	428.9480	57.728	0.031091	20.74	57.544	10.360	28315304.423002	15	429.2844	9.46803e-05	3.54651e-04
2015/03/15	23:21:11	ok	ok	428.9760	57.735	0.031091	20.67	57.656	10.338	24005978.532707	15	429.3511	9.35468e-05	3.71040e-04
2015/03/15	23:26:11	ok	ok	429.0200	57.750	0.031091	20.71	57.693	10.368	24082812.225549	15	429.4070	9.35935e-05	3.79477e-04
2015/03/15	23:31:11	ok	ok	429.0560	57.748	0.031091	20.68	57.750	10.360	23994455.824597	15	429.5400	8.93822e-05	4.97191e-04
2015/03/15	23:36:11	ok	ok	429.0800	57.762	0.031091	20.66	57.685	10.337	24815373.685816	15	429.4967	9.17239e-05	3.96023e-04
2015/03/15	23:41:11	ok	ok	429.1320	57.780	0.031091	20.71	57.754	10.379	22060221.866406	15	429.5484	9.19284e-05	4.10057e-04
2015/03/15	23:46:11	ok	ok	429.1700	57.796	0.031091	20.68	57.719	10.355	21744245.734318	15	429.5540	9.17220e-05	4.15316e-04
2015/03/15	23:51:11	ok	ok	429.1600	57.807	0.031091	20.72	57.694	10.375	22862625.224811	15	429.5589	9.46013e-05	4.13573e-04
2015/03/15	23:56:11	--	ok	429.2340	57.805	0.031091	20.70	57.753	10.373	24065845.028752	15	429.6220	9.33433e-05	3.61813e-04
2015/03/15	23:56:24	ok	ok	428.9220	57.723	0.031079	20.71	57.662	10.363	25396173.846889	15	429.2670	9.47229e-05	3.66561e-04
2015/03/16	00:01:23	ok	ok	428.9820	57.732	0.031079	20.68	57.688	10.349	21513221.133846	14	429.3832	9.12802e-05	3.58319e-04
2015/03/16	00:06:23	ok	ok	429.0240	57.740	0.031079	20.70	57.722	10.368	22703079.660906	15	429.3887	9.37710e-05	3.64668e-04
2015/03/16	00:11:23	ok	ok	429.0420	57.752	0.031079	20.70	57.814	10.384	23801430.665541	15	429.4155	9.32807e-05	3.64999e-04
2015/03/16	00:16:23	ok	ok	429.0940	57.760	0.031079	20.71	57.754	10.379	22121876.453128	15	429.4892	9.11199e-05	3.84008e-04
2015/03/16	00:21:23	ok	ok	429.0980	57.783	0.031079	20.68	57.780	10.366	22722455.356232	15	429.4468	9.37193e-05	3.55823e-04
2015/03/16	00:26:23	ok	ok	429.1160	57.783	0.031079	20.68	57.780	10.366	22092736.107961	15	429.4984	9.29524e-05	3.71792e-04
2015/03/16	00:31:23	ok	ok	429.1580	57.794	0.031079	20.68	57.811	10.371	24153184.168781	15	429.5200	9.40722e-05	3.66550e-04
2015/03/16	00:36:23	ok	ok	429.1780	57.790	0.031079	20.64	57.805	10.346	23608633.005897	15	429.5209	9.36693e-05	3.48144e-04
2015/03/16	00:41:23	ok	ok	429.1940	57.801	0.031079	20.64	57.805	10.346	21471957.999534	15	429.5589	9.35350e-05	3.55878e-04
2015/03/16	00:46:23	--	ok	429.2060	57.819	0.031079	20.64	57.774	10.341	21811285.952947	15	429.5694	9.33247e-05	3.65359e-04
2015/03/16	00:46:36	ok	ok	428.9700	57.734	0.031068	20.68	57.658	10.344	27530972.955202	15	429.3247	9.38491e-05	3.68351e-04
2015/03/16	00:51:36	ok	ok	428.9660	57.748	0.031068	20.63	57.803	10.340	23673014.668606	15	429.3717	9.31345e-05	3.74064e-04
2015/03/16	00:56:36	ok	ok	429.0020	57.750	0.031068	20.62	57.802	10.334	22676155.401738	15	429.3990	9.21641e-05	3.66607e-04
2015/03/16	01:01:36	ok	ok	429.0060	57.757	0.031068	20.62	57.802	10.334	23002771.304888	15	429.3710	9.43130e-05	4.01166e-04
2015/03/16	01:06:36	ok	ok	429.0440	57.762	0.031068	20.58	57.826	10.314	23734594.523211	15	429.4059	9.39748e-05	3.66608e-04
2015/03/16	01:11:36	ok	ok	429.0760	57.773	0.031068	20.60	57.829	10.327	24231961.236178	15	429.4393	9.35156e-05	3.54612e-04
2015/03/16	01:16:36	ok	ok	429.0600	57.772	0.031068	20.59	57.858	10.326	22459662.854722	15	429.4366	9.33710e-05	3.62332e-04
2015/03/16	01:21:36	ok	ok	429.1060	57.789	0.031068	20.61	57.831	10.333	20817442.159696	15	429.4511	9.38400e-05	3.53578e-04
2015/03/16	01:26:36	ok	ok	429.1540	57.797	0.031068	20.62	57.802	10.334	22018773.045129	15	429.4982	9.39604e-05	3.63707e-04
2015/03/16	01:31:36	ok	ok	429.1840	57.814	0.031068	20.60	57.829	10.327	23073002.084272	15	429.5232	9.36187e-05	3.56964e-04
2015/03/16	01:36:36	ok	ok	429.1840	57.806	0.031068	20.62	57.771	10.328	21602709.060539	15	429.5414	9.38518e-05	3.65421e-04
2015/03/16	01:41:36	--	ok	429.2080	57.816	0.031068	20.56	57.823	10.301	22732915.184510	15	429.7063	8.81248e-05	6.52411e-04
2015/03/16	01:41:49	ok	ok	428.9580	57.736	0.031057	20.61	57.739	10.316	29320559.181146	15	429.3051	9.39568e-05	3.50872e-04
2015/03/16	01:46:49	ok	ok	428.9780	57.745	0.031057	20.58	57.796	10.309	23192859.178499	15	429.3150	9.37999e-05	3.67189e-04
2015/03/16	01:51:49	ok	ok	428.9880	57.740	0.031057	20.54	57.790	10.283	22993952.530741	15	429.3438	9.36850e-05	3.58709e-04
2015/03/16	01:56:49	ok	ok	429.0040	57.752	0.031057	20.54	57.851	10.294	20556355.332857	15	429.3640	9.30713e-05	3.49637e-04
2015/03/16	02:01:49	ok	ok	429.0200	57.762	0.031057	20.56	57.854	10.307	21135822.312744	15	429.3682	9.39867e-05	3.63591e-04
2015/03/16	02:06:49	ok	ok	429.0420	57.769	0.031057	20.56	57.793	10.296	22476885.105157	15	429.3470	9.58095e-05	3.95882e-04
2015/03/16	02:11:49	ok	ok	429.0620	57.773	0.031057	20.53	57.819	10.283	23067119.638148	15	429.4115	9.41355e-05	3.62288e-04
2015/03/16	02:16:49	ok	ok	429.1300	57.781	0.031057	20.58	57.796	10.309	23093650.915985	15	429.4580	9.36931e-05	3.47343e-04
2015/03/16	02:21:49	ok	ok	429.0920	57.786	0.031057	20.56	57.823	10.301	19278946.772559	15	429.4601	9.36007e-05	3.72176e-04
2015/03/16	02:26:49	ok	ok	429.1220	57.779	0.031057	20.52	57.848	10.282	22635078.592435	15	429.4747	9.34093e-05	3.63384e-04
2015/03/16	02:31:49	ok	ok	429.1440	57.788	0.031057	20.54	57.881	10.300	22349532.542696	15	429.4888	9.35548e-05	3.64866e-04
2015/03/16	02:36:49	ok	ok	429.1600	57.804	0.031057	20.56	57.762	10.291	22448202.294195	15	429.5033	9.35138e-05	3.58347e-04
2015/03/16	02:41:49	ok	ok	429.1940	57.815	0.031057	20.55	57.822	10.295	21932122.288232	15	429.5338	9.29508e-05	3.51514e-04
2015/03/16	02:46:49	ok	ok	429.1480	57.812	0.031057	20.52	57.848	10.282	20460109.449645	15	429.5627	9.26573e-05	3.74563e-04
2015/03/16	02:51:49	ok	ok	429.1740	57.820	0.031057	20.54	57.820	10.289	23069351.404728	15	429.5380	9.40964e-05	3.62668e-04
2015/03/16	02:56:49	--	ok	429.2360	57.835	0.031057	20.57	57.733	10.291	21921016.929401	15	429.5779	9.34504e-05	3.54733e-04
2015/03/16	02:57:02	ok	ok	428.9280	57.733	0.031044	20.59	57.613	10.282	25643230.440119	15	429.2723	9.33599e-05	3.55495e-04
2015/03/16	03:02:02	ok	ok	428.9400	57.741	0.031044	20.54	57.851	10.294	20653331.010054	15	429.3238	9.35782e-05	4.16155e-04
2015/03/16	03:07:02	ok	ok	428.9860	57.752	0.031044	20.58	57.765	10.303	24075986.365444	15	429.3440	9.28901e-05	3.87938e-04
2015/03/16	03:12:02	ok	ok	429.0000	57.749	0.031044	20.58	57.796	10.309	23478521.045140	15	429.3534	9.32073e-05	3.63609e-04
2015/03/16	03:17:02	ok	ok	429.0300	57.754	0.031044	20.56	57.762	10.291	25266623.784659	15	429.4071	9.24292e-05	3.65509e-04
2015/03/16	03:22:02	ok	ok	429.0200	57.755	0.031044	20.51	57.877	10.281	22074588.395901	15	429.3765	9.27367e-05	3.51063e-04
2015/03/16	03:27:02	ok	ok	429.0780	57.775	0.031044	20.55	57.852	10.301	22908827.400539	15	429.4526	9.19866e-05	3.69341e-04
2015/03/16	03:32:02	ok	ok	429.0620	57.775	0.031044	20.55	57.791	10.290	20244066.689400	15	429.4067	9.42040e-05	3.73333e-04
2015/03/16	03:37:02	ok	ok	429.1220	57.784	0.031044	20.60	57.737	10.310	26418701.898273	15	429.5162	9.16991e-05	4.16028e-04
2015/03/16	03:42:02	ok	ok	429.1060	57.777	0.031044	20.57	57.794	10.302	22806097.970401	15	429.4960	9.21963e-05	3.67223e-04
2015/03/16	03:47:02	ok	ok	429.1020	57.803	0.031044	20.60	57.737	10.310	22407861.667132	15	429.4638	9.41055e-05	3.55574e-04
2015/03/16	03:52:02	ok	ok	429.1260	57.796	0.031044	20.56	57.762	10.291	22358088.845815	15	429.5092	9.25626e-05	3.72127e-04
2015/03/16	03:57:02	ok	ok	429.1940	57.818	0.031044	20.61	57.770	10.322	23074460.865637	15	429.5318	9.36541e-05	3.44650e-04
2015/03/16	04:02:02	ok	ok	429.1740	57.811	0.031044	20.54	57.881	10.300	23191370.240244	15	429.5657	9.14715e-05	3.75357e-04
2015/03/16	04:07:02	ok	ok	429.1500	57.817	0.031044	20.52	57.817	10.276	21629465.000224	15	429.5163	9.37404e-05	3.67422e-04
2015/03/16	04:12:02	ok	ok	429.1560	57.826	0.031044	20.54	57.820	10.289	20582699.596562	15	429.5542	9.30605e-05	4.43564e-04
2015/03/16	04:17:02	ok	ok	429.1740	57.827	0.031044	20.56	57.854	10.307	20798690.576208	15	429.5476	9.38195e-05	3.91276e-04
2015/03/16	04:22:02	--	ok	429.2040	57.819	0.031044	20.54	57.820	10.289	20942849.789452	15	429.5743	9.31620e-05	3.76595e-04
2015/03/16	04:22:15	ok	ok	428.9560	57.746	0.031034	20.58	57.704	10.292	24230455.678665	15	429.3114	9.42840e-05	3.79982e-04
2015/03/16	04:27:14	ok	ok	428.9520	57.745	0.031034	20.49	57.843	10.263	20308102.838971	15	429.3091	9.33091e-05	3.62947e-04
2015/03/16	04:32:14	ok	ok	428.9860	57.746	0.031034	20.54	57.820	10.289	23072285.682766	15	429.3405	9.39051e-05	3.55983e-04
2015/03/16	04:37:14	ok	ok	428.9800	57.742	0.031034	20.51	57.785	10.265	22467317.871390	15	429.3340	9.42258e-05	3.56969e-04
2015/03/16	04:42:14	ok	ok	429.0180	57.765	0.031034	20.54	57.759	10.278	22088323.273628	15	429.3718	9.33339e-05	3.62355e-04
2015/03/16	04:47:14	ok	ok	429.0260	57.757	0.031034	20.54	57.851	10.294	22143830.540884	15	429.3835	9.33262e-05	3.53391e-04
2015/03/16	04:52:14	ok	ok	429.0560	57.769	0.031034	20.54	57.820	10.289	21848337.016537	15	429.4723	9.06147e-05	4.00419e-04
2015/03/16	04:57:14	ok	ok	429.0540	57.774	0.031034	20.51	57.816	10.270	22300261.653484	15	429.5492	8.81158e-05	5.61345e-04
2015/03/16	05:02:14	ok	ok	429.0340	57.786	0.031034	20.48	57.872	10.262	21601480.794265	15	429.4100	9.34069e-05	3.68948e-04
2015/03/16	05:07:14	ok	ok	429.1040	57.787	0.031034	20.52	57.817	10.276	22731182.644193	15	429.4752	9.30271e-05	3.64991e-04
2015/03/16	05:12:14	ok	ok	429.0800	57.779	0.031034	20.44	57.835	10.232	20494267.556946	15	429.4457	9.32740e-05	3.63694e-04
2015/03/16	05:17:14	ok	ok	429.0940	57.787	0.031034	20.47	57.840	10.251	22568980.877762	15	429.4695	9.20953e-05	3.56425e-04
2015/03/16	05:22:14	ok	ok	429.0800	57.780	0.031034	20.44	57.927	10.248	21437532.355374	15	429.4399	9.36095e-05	3.61298e-04
2015/03/16	05:27:14	ok	ok	429.1040	57.792	0.031034	20.46	57.839	10.244	21929216.511460	15	429.4514	9.41505e-05	3.59606e-04
2015/03/16	05:32:14	ok	ok	429.1300	57.793	0.031034	20.42	57.894	10.230	21129841.819728	15	429.5192	9.23429e-05	3.83159e-04
2015/03/16	05:37:14	ok	ok	429.1180	57.790	0.031034	20.40	57.860	10.212	22137883.122625	15	429.4612	9.34418e-05	3.55018e-04
2015/03/16	05:42:14	ok	ok	429.1080	57.793	0.031034	20.39	57.858	10.206	18855418.953928	15	429.5704	9.08158e-05	4.60008e-04
2015/03/16	05:47:14	ok	ok	429.1460	57.814	0.031034	20.42	57.924	10.236	20662040.708720	15	429.5523	9.18786e-05	3.65382e-04
2015/03/16	05:52:14	ok	ok	429.1600	57.814	0.031034	20.38	57.888	10.205	21312845.653994	15	429.4907	9.38723e-05	3.58978e-04
2015/03/16	05:57:14	ok	ok	429.1580	57.818	0.031034	20.36	57.884	10.193	20478850.790239	15	429.5247	9.33123e-05	3.60599e-04
2015/03/16	06:02:14	ok	ok	429.1960	57.815	0.031034	20.40	57.860	10.212	19887054.253808	15	429.5512	9.32412e-05	3.55760e-04
2015/03/16	06:07:14	--	ok	429.2060	57.838	0.031034	20.39	57.889	10.212	22749745.825133	15	429.5978	9.23288e-05	3.94919e-04
2015/03/16	06:07:27	ok	ok	428.9560	57.744	0.031023	20.47	57.687	10.223	24468492.291605	15	429.3238	9.39805e-05	3.67815e-04
2015/03/16	06:12:27	ok	ok	428.9720	57.754	0.031023	20.39	57.889	10.212	17839424.284661	15	429.3659	9.15588e-05	3.97530e-04
2015/03/16	06:17:27	ok	ok	428.9880	57.756	0.031023	20.42	57.832	10.219	21789879.122874	15	429.3758	9.14838e-05	3.87688e-04
2015/03/16	06:22:27	ok	ok	428.9720	57.749	0.031023	20.37	57.886	10.199	22887542.625324	15	429.3335	9.37651e-05	3.61294e-04
2015/03/16	06:27:27	ok	ok	428.9900	57.760	0.031023	20.37	57.855	10.194	21190205.538210	15	429.3903	9.26144e-05	3.67604e-04
2015/03/16	06:32:27	ok	ok	428.9860	57.753	0.031023	20.31	57.907	10.167	25194913.093762	15	429.3317	9.36612e-05	3.44597e-04
2015/03/16	06:37:27	ok	ok	428.9960	57.770	0.031023	20.29	57.935	10.160	21894168.199409	15	429.3532	9.33298e-05	3.57119e-04
2015/03/16	06:42:27	ok	ok	428.9700	57.758	0.031023	20.29	57.935	10.160	21198420.002402	15	429.2907	9.55239e-05	4.36232e-04
2015/03/16	06:47:27	ok	ok	429.0140	57.768	0.031023	20.30	57.936	10.166	22106188.788305	15	429.3517	9.36065e-05	3.57183e-04
2015/03/16	06:52:27	ok	ok	429.0160	57.771	0.031023	20.29	57.966	10.166	21332775.821828	15	429.3908	9.29837e-05	3.60846e-04
2015/03/16	06:57:27	ok	ok	429.0040	57.774	0.031023	20.27	57.871	10.137	19840645.629810	15	429.4250	9.14758e-05	4.19875e-04
2015/03/16	07:02:27	ok	ok	429.0260	57.767	0.031023	20.28	57.964	10.159	21751911.192612	15	429.4682	9.03364e-05	4.87550e-04
2015/03/16	07:07:27	ok	ok	429.0280	57.774	0.031023	20.24	57.927	10.129	21198568.450861	15	429.3781	9.38437e-05	3.63714e-04
2015/03/16	07:12:27	ok	ok	429.0180	57.769	0.031023	20.21	57.953	10.116	20319598.028093	15	429.3733	9.40052e-05	3.56091e-04
2015/03/16	07:17:27	ok	ok	429.0600	57.775	0.031023	20.22	57.955	10.122	21774289.812700	15	429.4009	9.37006e-05	3.50697e-04
2015/03/16	07:22:27	ok	ok	429.0780	57.791	0.031023	20.32	57.909	10.173	22168377.701944	15	429.4333	9.34636e-05	3.61787e-04
2015/03/16	07:27:27	ok	ok	429.1360	57.808	0.031023	20.35	57.883	10.187	22259257.937675	15	429.4512	9.40932e-05	3.46635e-04
2015/03/16	07:32:27	ok	ok	429.0940	57.798	0.031023	20.28	57.872	10.143	21862360.728383	15	429.4396	9.36719e-05	3.45476e-04
2015/03/16	07:37:27	ok	ok	429.1300	57.796	0.031023	20.26	57.991	10.152	20826477.098230	15	429.5011	9.24711e-05	3.58772e-04
2015/03/16	07:42:27	ok	ok	429.1020	57.789	0.031023	20.25	58.021	10.152	21793893.349002	15	429.4863	9.23316e-05	3.53162e-04
2015/03/16	07:47:27	ok	ok	429.1240	57.808	0.031023	20.26	57.930	10.142	21060441.637769	15	429.4573	9.42450e-05	3.45529e-04
2015/03/16	07:52:27	ok	ok	429.0980	57.800	0.031023	20.26	57.900	10.136	22574223.281994	15	429.4577	9.47042e-05	3.82588e-04
2015/03/16	07:57:27	ok	ok	429.1420	57.801	0.031023	20.23	57.926	10.123	20992902.248428	15	429.5611	9.03702e-05	4.29193e-04
2015/03/16	08:02:27	ok	ok	429.1560	57.819	0.031023	20.27	57.871	10.137	22022716.664521	15	429.4960	9.33838e-05	3.51487e-04
2015/03/16	08:07:27	ok	ok	429.1660	57.826	0.031023	20.27	57.962	10.153	22093767.873723	15	429.5202	9.29232e-05	3.86913e-04
2015/03/16	08:12:27	ok	ok	429.1960	57.815	0.031023	20.30	57.906	10.161	21388042.008482	15	429.5821	9.23394e-05	3.94859e-04
2015/03/16	08:17:27	ok	ok	429.1800	57.831	0.031023	20.30	57.936	10.166	21404615.090683	15	429.5327	9.36304e-05	3.60732e-04
2015/03/16	08:22:27	--	ok	429.2200	57.828	0.031023	20.35	57.883	10.187	20993042.694908	15	429.5691	9.37240e-05	3.52083e-04
2015/03/16	08:22:40	ok	ok	428.9320	57.737	0.031011	20.41	57.770	10.202	23807953.956368	15	429.3036	9.32881e-05	3.68327e-04
2015/03/16	08:27:40	ok	ok	428.9500	57.740	0.031011	20.37	57.886	10.199	21961402.823954	15	429.3069	9.40701e-05	3.65930e-04
2015/03/16	08:32:40	ok	ok	428.9880	57.758	0.031011	20.40	57.860	10.212	20669632.576765	15	429.4268	9.09620e-05	5.13588e-04
2015/03/16	08:37:40	ok	ok	429.0040	57.750	0.031011	20.44	57.897	10.243	21404372.829045	15	429.3690	9.41068e-05	3.60638e-04
2015/03/16	08:42:40	ok	ok	429.0080	57.757	0.031011	20.48	57.872	10.262	21801615.217157	15	429.3994	9.35734e-05	4.05993e-04
2015/03/16	08:47:40	ok	ok	429.0600	57.769	0.031011	20.50	57.845	10.269	21229058.156371	15	429.4248	9.29475e-05	3.61979e-04
2015/03/16	08:52:40	ok	ok	429.0660	57.779	0.031011	20.52	57.848	10.282	22475580.761681	15	429.4623	9.28275e-05	3.70190e-04
2015/03/16	08:57:40	ok	ok	429.0700	57.775	0.031011	20.56	57.793	10.296	20172818.561003	15	429.4375	9.37656e-05	3.59830e-04
2015/03/16	09:02:40	ok	ok	429.1200	57.785	0.031011	20.57	57.794	10.302	20608931.814326	15	429.4884	9.21973e-05	3.75866e-04
2015/03/16	09:07:40	ok	ok	429.1640	57.800	0.031011	20.63	57.834	10.345	22400421.220163	15	429.5142	9.31197e-05	3.52625e-04
2015/03/16	09:12:40	ok	ok	429.1540	57.804	0.031011	20.66	57.839	10.364	21057896.714286	15	429.4908	9.34215e-05	3.44650e-04
2015/03/16	09:17:40	--	ok	429.2120	57.827	0.031011	20.71	57.754	10.379	23170659.512627	15	429.5597	9.29378e-05	3.40085e-04
2015/03/16	09:17:53	ok	ok	428.8860	57.731	0.031	20.76	57.609	10.383	23656102.366461	15	429.2510	9.39949e-05	3.63413e-04
2015/03/16	09:22:53	ok	ok	428.9540	57.738	0.031	20.74	57.789	10.404	23309444.634687	15	429.3289	9.31643e-05	3.65889e-04
2015/03/16	09:27:53	ok	ok	428.9800	57.745	0.031	20.78	57.765	10.424	21459107.270164	15	429.3646	9.26940e-05	3.92564e-04
2015/03/16	09:32:53	ok	ok	428.9820	57.748	0.031	20.82	57.802	10.454	21774022.018271	15	429.3435	9.34623e-05	3.61470e-04
2015/03/16	09:37:53	ok	ok	428.9660	57.752	0.031	20.81	57.800	10.448	20288001.127869	15	429.4653	8.96080e-05	4.68517e-04
2015/03/16	09:42:53	ok	ok	429.0460	57.761	0.031	20.84	57.866	10.478	21678407.441342	15	429.3737	9.39558e-05	3.45104e-04
2015/03/16	09:47:53	ok	ok	429.0780	57.769	0.031	20.88	57.872	10.504	22305558.093458	15	429.4771	9.15158e-05	3.76071e-04
2015/03/16	09:52:53	ok	ok	429.0900	57.776	0.031	20.92	57.848	10.524	23866283.838079	15	429.4459	9.34873e-05	3.54837e-04
2015/03/16	09:57:53	ok	ok	429.1160	57.780	0.031	20.96	57.854	10.549	22161980.133616	15	429.4681	9.32963e-05	3.61272e-04
2015/03/16	10:02:53	ok	ok	429.1300	57.787	0.031	21.00	57.737	10.553	21601353.768303	15	429.4892	9.35593e-05	3.61316e-04
2015/03/16	10:07:53	ok	ok	429.1900	57.801	0.031	21.10	57.722	10.611	21040535.414447	15	429.5442	9.29577e-05	3.43502e-04
2015/03/16	10:12:53	--	ok	429.2080	57.805	0.031	21.14	57.759	10.642	21053289.164288	15	429.5618	9.35834e-05	3.51374e-04
2015/03/16	10:13:06	ok	ok	428.9320	57.733	0.030989	21.18	57.580	10.634	23984789.571067	15	429.2735	9.48704e-05	3.53615e-04
2015/03/16	10:18:06	ok	ok	428.9800	57.741	0.030989	21.20	57.706	10.670	21621053.013975	15	429.4410	8.96200e-05	6.62706e-04
2015/03/16	10:23:06	ok	ok	429.0040	57.753	0.030989	21.23	57.803	10.706	21385832.559351	15	429.3553	9.30451e-05	3.60068e-04
2015/03/16	10:28:06	ok	ok	429.0220	57.752	0.030989	21.26	57.715	10.709	22239355.565411	15	429.3777	9.39529e-05	3.51297e-04
2015/03/16	10:33:06	ok	ok	429.0320	57.773	0.030989	21.34	57.728	10.761	19372146.321017	15	429.4101	9.35541e-05	3.64813e-04
2015/03/16	10:38:06	ok	ok	429.1400	57.780	0.030989	21.42	57.709	10.807	22279059.322888	15	429.4881	9.36017e-05	3.61743e-04
2015/03/16	10:43:06	ok	ok	429.1260	57.777	0.030989	21.48	57.657	10.835	22472522.029778	15	429.4988	9.33612e-05	3.68454e-04
2015/03/16	10:48:06	ok	ok	429.1720	57.780	0.030989	21.51	57.784	10.878	20160985.137927	15	429.5192	9.37163e-05	3.53355e-04
2015/03/16	10:53:06	--	ok	429.2200	57.807	0.030989	21.54	57.758	10.892	20783655.274860	15	429.6061	9.16305e-05	3.62957e-04
2015/03/16	10:53:20	ok	ok	428.9320	57.737	0.030977	21.58	57.672	10.900	27878802.439876	15	429.2765	9.40171e-05	3.69017e-04
2015/03/16	10:58:19	ok	ok	428.9660	57.742	0.030977	21.68	57.657	10.961	22399991.826888	15	429.3446	9.25995e-05	3.64847e-04
2015/03/16	11:03:19	ok	ok	428.9860	57.743	0.030977	21.71	57.661	10.980	22829655.199428	15	429.3661	9.20830e-05	3.61097e-04
2015/03/16	11:08:19	ok	ok	429.0440	57.751	0.030977	21.72	57.724	10.999	22388656.780178	15	429.3957	9.23325e-05	3.58290e-04
2015/03/16	11:13:19	ok	ok	429.0620	57.763	0.030977	21.84	57.650	11.061	24001616.638236	15	429.4511	9.28152e-05	4.07772e-04
2015/03/16	11:18:19	ok	ok	429.0980	57.757	0.030977	21.95	57.636	11.129	21905581.602176	15	429.4776	9.21048e-05	3.58207e-04
2015/03/16	11:23:19	ok	ok	429.1620	57.774	0.030977	21.99	57.704	11.167	21337807.046465	15	429.5226	9.23418e-05	3.57119e-04
2015/03/16	11:28:19	--	ok	429.2180	57.792	0.030977	22.10	57.628	11.223	22535073.759455	15	429.5760	9.28484e-05	3.50735e-04
2015/03/16	11:28:32	ok	ok	428.9240	57.736	0.030965	22.15	57.389	11.209	24548111.416625	15	429.2800	9.36009e-05	3.63683e-04
2015/03/16	11:33:32	--	ok	428.7680	57.724	0.030965	21.69	58.181	11.067	18763237.502336	15	429.1947	9.13095e-05	3.83620e-04
2015/03/16	11:33:45	ok	ok	429.0980	57.753	0.030977	21.72	58.154	11.081	26411164.163901	15	429.4430	9.32662e-05	3.54787e-04
2015/03/16	11:38:44	ok	ok	428.9180	57.740	0.030977	21.32	58.645	10.919	20008443.604987	15	429.2509	9.44459e-05	3.86610e-04
2015/03/16	11:43:44	ok	ok	428.8000	57.732	0.030977	21.08	58.883	10.812	17598943.475481	15	429.2065	9.33950e-05	3.75352e-04
2015/03/16	11:48:44	--	ok	428.7900	57.727	0.030977	20.94	59.014	10.748	18248937.959957	15	429.2343	9.07684e-05	4.26950e-04
2015/03/16	11:48:57	ok	ok	429.0520	57.772	0.030989	20.97	58.866	10.740	20300312.122297	15	429.4238	9.39426e-05	3.64864e-04
2015/03/16	11:53:57	ok	ok	429.0220	57.758	0.030989	20.78	59.142	10.672	16821830.529796	15	429.3473	9.35814e-05	3.52960e-04
2015/03/16	11:58:57	ok	ok	429.0020	57.759	0.030989	20.72	59.315	10.666	16538991.103844	15	429.3148	9.35192e-05	3.44356e-04
2015/03/16	12:03:57	ok	ok	429.0000	57.758	0.030989	20.64	59.394	10.631	19787167.674488	15	429.3058	9.35835e-05	3.42860e-04
2015/03/16	12:08:57	ok	ok	428.9680	57.759	0.030989	20.63	59.484	10.641	18231180.291233	15	429.2960	9.37048e-05	3.43363e-04
2015/03/16	12:13:57	ok	ok	428.9400	57.748	0.030989	20.54	59.622	10.610	17525116.793484	15	429.2327	9.38745e-05	3.42554e-04
2015/03/16	12:18:57	ok	ok	428.9060	57.746	0.030989	20.59	59.599	10.636	14256758.806352	15	429.3239	9.14306e-05	3.81226e-04
2015/03/16	12:23:57	ok	ok	428.8820	57.740	0.030989	20.55	59.593	10.611	19869608.738612	14	429.3069	9.19958e-05	4.13004e-04
2015/03/16	12:28:57	ok	ok	428.8820	57.732	0.030989	20.52	59.771	10.624	20147446.764836	15	429.2366	9.38173e-05	3.64164e-04
2015/03/16	12:33:57	ok	ok	428.9000	57.740	0.030989	20.53	59.742	10.625	18068288.963686	15	429.2506	9.30366e-05	3.48991e-04
2015/03/16	12:38:57	ok	ok	428.8860	57.733	0.030989	20.50	59.829	10.622	17356100.925847	15	429.2271	9.35218e-05	3.50188e-04
2015/03/16	12:43:57	ok	ok	428.8620	57.725	0.030989	20.44	59.910	10.599	17411405.269178	15	429.2086	9.42161e-05	3.61236e-04
2015/03/16	12:48:57	ok	ok	428.8720	57.729	0.030989	20.43	59.909	10.593	16834219.926171	15	429.2175	9.38775e-05	3.54836e-04
2015/03/16	12:53:57	ok	ok	428.9000	57.733	0.030989	20.48	59.947	10.630	17345320.733459	15	429.2930	9.08963e-05	3.90984e-04
2015/03/16	12:58:57	ok	ok	428.8460	57.726	0.030989	20.44	60.002	10.615	17649086.197188	15	429.1959	9.45480e-05	3.55871e-04
2015/03/16	13:03:57	ok	ok	428.8600	57.723	0.030989	20.44	60.002	10.615	17777918.185728	15	429.2187	9.35743e-05	3.59562e-04
2015/03/16	13:08:57	ok	ok	428.8460	57.726	0.030989	20.45	60.034	10.627	15593864.734256	15	429.2568	9.20741e-05	3.74595e-04
2015/03/16	13:13:57	ok	ok	428.8420	57.724	0.030989	20.42	60.120	10.624	16757548.536060	15	429.2211	9.29261e-05	3.70362e-04
2015/03/16	13:18:57	ok	ok	428.8300	57.723	0.030989	20.42	60.150	10.629	18619172.230925	15	429.2079	9.41131e-05	3.68985e-04
2015/03/16	13:23:57	ok	ok	428.8700	57.729	0.030989	20.48	60.130	10.663	17672086.975497	15	429.2155	9.38118e-05	3.56809e-04
2015/03/16	13:28:57	ok	ok	428.9120	57.724	0.030989	20.47	60.158	10.661	18964177.420856	15	429.3094	9.09395e-05	3.78881e-04
2015/03/16	13:33:57	ok	ok	428.8580	57.725	0.030989	20.50	60.194	10.686	18921607.867336	15	429.2225	9.37631e-05	3.64316e-04
2015/03/16	13:38:57	ok	ok	428.8680	57.733	0.030989	20.53	60.259	10.717	17130925.799210	15	429.1955	9.61818e-05	3.99576e-04
2015/03/16	13:43:57	ok	ok	428.9480	57.731	0.030989	20.54	60.200	10.712	17221246.835134	15	429.2873	9.30348e-05	3.55918e-04
2015/03/16	13:48:57	ok	ok	428.8280	57.730	0.030989	20.53	60.289	10.722	16662409.234019	15	429.2434	9.48606e-05	4.31352e-04
2015/03/16	13:53:57	ok	ok	428.9020	57.725	0.030989	20.55	60.293	10.735	17625331.195263	15	429.2997	9.28771e-05	3.68063e-04
2015/03/16	13:58:57	ok	ok	428.9100	57.734	0.030989	20.58	60.267	10.749	18252037.488041	15	429.3190	9.17565e-05	3.88045e-04
2015/03/16	14:03:57	ok	ok	428.8520	57.733	0.030989	20.58	60.328	10.760	16480706.262107	15	429.2867	9.44357e-05	3.99518e-04
2015/03/16	14:08:57	ok	ok	428.8800	57.735	0.030989	20.61	60.363	10.785	16084505.409898	15	429.2745	9.41145e-05	3.81905e-04
2015/03/16	14:13:57	ok	ok	428.9360	57.735	0.030989	20.63	60.305	10.788	17796108.893627	15	429.3589	9.20852e-05	4.28790e-04
2015/03/16	14:18:57	ok	ok	428.9740	57.736	0.030989	20.64	60.398	10.810	18923290.181336	15	429.3042	9.48163e-05	4.03308e-04
2015/03/16	14:23:57	ok	ok	428.9260	57.744	0.030989	20.69	60.376	10.838	17511561.072810	15	429.3554	9.27522e-05	3.99433e-04
2015/03/16	14:28:57	ok	ok	428.9380	57.740	0.030989	20.71	60.379	10.851	18239925.173660	15	429.3235	9.39203e-05	3.63610e-04
2015/03/16	14:33:57	ok	ok	428.9920	57.741	0.030989	20.72	60.472	10.874	16537543.563331	15	429.3547	9.32624e-05	3.65599e-04
2015/03/16	14:38:57	ok	ok	428.9900	57.744	0.030989	20.80	60.393	10.911	17441046.512477	15	429.3551	9.33673e-05	3.67013e-04
2015/03/16	14:43:57	ok	ok	429.0240	57.757	0.030989	20.87	60.374	10.952	16176125.166492	15	429.3451	9.55481e-05	4.05366e-04
2015/03/16	14:48:57	ok	ok	429.0220	57.751	0.030989	20.88	60.406	10.964	16578291.187316	15	429.3889	9.38240e-05	3.65796e-04
2015/03/16	14:53:57	ok	ok	428.9980	57.755	0.030989	20.90	60.440	10.983	17424223.702370	15	429.4023	9.43594e-05	3.79437e-04
2015/03/16	14:58:57	ok	ok	429.0680	57.765	0.030989	20.91	60.533	11.006	20458425.203941	15	429.4666	9.26036e-05	3.92708e-04
2015/03/16	15:03:57	ok	ok	429.0440	57.754	0.030989	20.92	60.382	10.985	18201624.318765	15	429.4165	9.35664e-05	3.70543e-04
2015/03/16	15:08:57	ok	ok	429.0980	57.762	0.030989	20.95	60.448	11.016	17657518.070072	15	429.4651	9.37059e-05	3.64519e-04
2015/03/16	15:13:57	ok	ok	429.1140	57.755	0.030989	20.99	60.515	11.054	19094357.880743	15	429.4697	9.34700e-05	3.56402e-04
2015/03/16	15:18:57	ok	ok	429.0860	57.763	0.030989	20.99	60.515	11.054	17428161.206176	15	429.4737	9.38984e-05	3.71795e-04
2015/03/16	15:23:57	ok	ok	429.1000	57.776	0.030989	21.03	60.521	11.081	18185773.730749	15	429.4831	9.37713e-05	3.76364e-04
2015/03/16	15:28:57	ok	ok	429.1180	57.778	0.030989	21.04	60.553	11.093	16598784.868506	15	429.5122	9.33200e-05	3.87132e-04
2015/03/16	15:33:57	ok	ok	429.1060	57.776	0.030989	21.02	60.611	11.091	17677600.191162	15	429.4793	9.36463e-05	3.64693e-04
2015/03/16	15:38:57	ok	ok	429.0860	57.767	0.030989	21.00	60.638	11.083	18129367.819620	15	429.4781	9.40915e-05	3.85232e-04
2015/03/16	15:43:57	ok	ok	429.1200	57.774	0.030989	21.03	60.673	11.108	19243106.885261	15	429.5034	9.30675e-05	3.71690e-04
2015/03/16	15:48:57	ok	ok	429.1400	57.777	0.030989	21.04	60.644	11.110	17800811.019577	15	429.5093	9.37302e-05	3.64684e-04
2015/03/16	15:53:57	ok	ok	429.1120	57.774	0.030989	21.03	60.643	11.103	18689712.114515	15	429.4763	9.39496e-05	3.65800e-04
2015/03/16	15:58:57	ok	ok	429.0780	57.776	0.030989	21.04	60.644	11.110	18810705.863955	15	429.4905	9.41731e-05	4.28392e-04
2015/03/16	16:03:57	ok	ok	429.1680	57.776	0.030989	21.04	60.614	11.104	18910150.201392	14	429.5083	9.41099e-05	3.69685e-04
2015/03/16	16:08:57	ok	ok	429.1580	57.774	0.030989	21.02	60.702	11.107	17604334.499042	15	429.4925	9.40459e-05	3.70163e-04
2015/03/16	16:13:57	ok	ok	429.1500	57.786	0.030989	21.04	60.675	11.115	19967818.624718	15	429.5111	9.41139e-05	4.09659e-04
2015/03/16	16:18:57	ok	ok	429.1100	57.772	0.030989	21.01	60.792	11.117	17488408.295010	15	429.5410	9.26532e-05	3.82137e-04
2015/03/16	16:23:57	ok	ok	429.1220	57.777	0.030989	20.96	60.723	11.072	17543452.681329	15	429.5005	9.39810e-05	3.67774e-04
2015/03/16	16:28:57	ok	ok	429.1180	57.772	0.030989	20.95	60.812	11.082	18789606.072431	15	429.5015	9.39920e-05	3.72439e-04
2015/03/16	16:33:57	ok	ok	429.1300	57.783	0.030989	20.94	60.841	11.081	17172787.856945	15	429.5058	9.33460e-05	3.68023e-04
2015/03/16	16:38:57	ok	ok	429.1460	57.780	0.030989	20.90	60.956	11.076	18805983.450115	15	429.5554	9.11915e-05	4.36450e-04
2015/03/16	16:43:57	ok	ok	429.1380	57.778	0.030989	20.88	60.922	11.057	17692438.981933	15	429.5242	9.27871e-05	3.72081e-04
2015/03/16	16:48:57	ok	ok	429.0920	57.776	0.030989	20.86	60.859	11.033	15467459.524638	15	429.4944	9.41517e-05	3.83593e-04
2015/03/16	16:53:57	ok	ok	429.0660	57.778	0.030989	20.86	60.889	11.038	18809658.573229	15	429.4850	9.29763e-05	3.93996e-04
2015/03/16	16:58:57	ok	ok	429.1060	57.784	0.030989	20.83	60.884	11.018	17690868.817670	15	429.4656	9.38993e-05	3.55276e-04
2015/03/16	17:03:57	ok	ok	429.0640	57.764	0.030989	20.72	60.957	10.961	16284434.787577	15	429.4592	9.27031e-05	3.66469e-04
2015/03/16	17:08:57	ok	ok	429.0560	57.768	0.030989	20.73	61.020	10.979	18391625.496861	15	429.4400	9.38222e-05	3.76064e-04
2015/03/16	17:13:57	ok	ok	429.0680	57.770	0.030989	20.66	61.069	10.943	18972455.702955	15	429.4427	9.30159e-05	3.62210e-04
2015/03/16	17:18:57	ok	ok	429.0540	57.770	0.030989	20.65	61.037	10.931	17032068.630669	15	429.4161	9.40413e-05	3.54081e-04
2015/03/16	17:23:57	ok	ok	429.0260	57.769	0.030989	20.61	61.030	10.905	16543572.605886	15	429.4249	9.35218e-05	3.78211e-04
2015/03/16	17:28:57	ok	ok	429.0440	57.768	0.030989	20.54	61.140	10.880	17157358.645578	15	429.4047	9.32321e-05	3.58524e-04
2015/03/16	17:33:57	ok	ok	428.9760	57.754	0.030989	20.47	61.068	10.823	18434631.761026	15	429.3479	9.45340e-05	3.69656e-04
2015/03/16	17:38:57	ok	ok	428.9440	57.749	0.030989	20.41	61.119	10.794	15441807.056101	15	429.3290	9.41958e-05	3.73219e-04
2015/03/16	17:43:57	ok	ok	428.9460	57.750	0.030989	20.37	61.204	10.784	15105408.747776	15	429.3782	9.25002e-05	3.92290e-04
2015/03/16	17:48:57	ok	ok	428.9320	57.747	0.030989	20.32	61.135	10.740	17336499.812190	15	429.3017	9.37477e-05	3.66412e-04
2015/03/16	17:53:57	ok	ok	428.9100	57.744	0.030989	20.26	61.216	10.717	18095902.134101	15	429.2780	9.44113e-05	3.66792e-04
2015/03/16	17:58:57	ok	ok	428.9020	57.740	0.030989	20.20	61.176	10.672	17645941.983459	15	429.2848	9.38222e-05	3.69135e-04
2015/03/16	18:03:57	ok	ok	428.8400	57.736	0.030989	20.13	61.225	10.637	18469995.494442	15	429.2331	9.48183e-05	3.80212e-04
2015/03/16	18:08:57	ok	ok	428.8840	57.734	0.030989	20.08	61.278	10.616	20324727.536984	15	429.2470	9.34180e-05	3.68229e-04
2015/03/16	18:13:57	--	ok	428.7760	57.733	0.030989	19.99	61.293	10.563	17138130.907555	15	429.1739	9.47833e-05	3.81801e-04
2015/03/16	18:14:10	ok	ok	429.1360	57.795	0.031	20.02	61.268	10.577	22089587.131007	15	429.4697	9.45034e-05	3.68948e-04
2015/03/16	18:19:10	ok	ok	429.0800	57.801	0.031	19.94	61.225	10.520	18134722.345884	15	429.4506	9.45067e-05	3.68873e-04
2015/03/16	18:24:10	ok	ok	429.0200	57.793	0.031	19.88	61.275	10.492	17235021.769454	15	429.4634	9.25341e-05	4.28606e-04
2015/03/16	18:29:10	ok	ok	429.0380	57.795	0.031	19.83	61.297	10.465	17092987.707473	15	429.4868	9.18509e-05	4.44290e-04
2015/03/16	18:34:10	ok	ok	429.0160	57.780	0.031	19.75	61.284	10.414	16920321.313213	15	429.3692	9.52060e-05	3.84306e-04
2015/03/16	18:39:10	ok	ok	428.9920	57.782	0.031	19.75	61.315	10.419	16617105.404310	15	429.4256	9.26716e-05	4.01431e-04
2015/03/16	18:44:10	ok	ok	428.9600	57.778	0.031	19.69	61.305	10.381	17129127.806345	15	429.4371	9.12771e-05	5.01431e-04
2015/03/16	18:49:10	ok	ok	428.9600	57.768	0.031	19.64	61.297	10.349	16798139.918003	15	429.3062	9.52298e-05	4.12349e-04
2015/03/16	18:54:10	ok	ok	428.9760	57.772	0.031	19.62	61.354	10.346	17906488.925089	15	429.3144	9.44365e-05	3.57139e-04
2015/03/16	18:59:10	ok	ok	428.9140	57.755	0.031	19.55	61.463	10.322	18267302.784898	15	429.2978	9.45361e-05	3.80121e-04
2015/03/16	19:04:10	ok	ok	428.8980	57.756	0.031	19.47	61.450	10.272	15213016.967444	15	429.3028	9.32702e-05	3.75498e-04
2015/03/16	19:09:10	ok	ok	428.9160	57.751	0.031	19.44	61.324	10.233	17844754.835075	15	429.2842	9.39065e-05	3.68439e-04
2015/03/16	19:14:10	ok	ok	428.8260	57.744	0.031	19.40	61.378	10.218	16485389.687904	15	429.2258	9.49044e-05	3.78273e-04
2015/03/16	19:19:10	ok	ok	428.8380	57.746	0.031	19.32	61.426	10.178	17434362.900850	15	429.2545	9.34670e-05	3.90248e-04
2015/03/16	19:24:10	ok	ok	428.8160	57.742	0.031	19.31	61.364	10.161	17402778.903896	15	429.2515	9.33554e-05	3.93900e-04
2015/03/16	19:29:10	ok	ok	428.8140	57.742	0.031	19.24	61.382	10.123	17551150.214670	15	429.1959	9.48510e-05	3.78235e-04
2015/03/16	19:34:10	ok	ok	428.8020	57.734	0.031	19.19	61.434	10.102	16417091.449085	15	429.2022	9.42583e-05	3.81666e-04
2015/03/16	19:39:10	--	ok	428.7640	57.732	0.031	19.16	61.399	10.078	16660493.867490	15	429.1689	9.44157e-05	3.86602e-04
2015/03/16	19:39:23	ok	ok	429.1100	57.804	0.031013	19.16	61.309	10.063	26350789.296934	15	429.4838	9.30387e-05	3.87912e-04
2015/03/16	19:44:23	ok	ok	429.0700	57.803	0.031013	19.10	61.510	10.061	21169432.155439	15	429.3948	9.57426e-05	3.70388e-04
2015/03/16	19:49:23	ok	ok	429.0340	57.798	0.031013	19.06	61.413	10.021	22585657.456980	15	429.3907	9.51751e-05	3.63626e-04
2015/03/16	19:54:23	ok	ok	429.0280	57.800	0.031013	19.04	61.440	10.014	22642637.220633	14	429.3858	9.54250e-05	3.73767e-04
2015/03/16	19:59:23	ok	ok	429.0180	57.799	0.031013	18.95	61.516	9.973	23329661.336857	15	429.3534	9.50357e-05	3.76907e-04
2015/03/16	20:04:23	ok	ok	428.9620	57.793	0.031013	18.88	61.504	9.930	22476783.256475	15	429.4465	9.03189e-05	5.40136e-04
2015/03/16	20:09:23	ok	ok	428.9780	57.783	0.031013	18.84	61.528	9.910	22774915.289057	15	429.3240	9.54085e-05	3.67997e-04
2015/03/16	20:14:23	ok	ok	428.9400	57.780	0.031013	18.79	61.550	9.885	21464579.257014	15	429.3056	9.44853e-05	3.56830e-04
2015/03/16	20:19:23	ok	ok	428.9300	57.775	0.031013	18.72	61.598	9.852	21913056.435122	15	429.2633	9.55759e-05	3.58358e-04
2015/03/16	20:24:23	ok	ok	428.8980	57.762	0.031013	18.69	61.503	9.819	20032178.640041	15	429.3289	9.28663e-05	4.07108e-04
2015/03/16	20:29:23	ok	ok	428.9140	57.767	0.031013	18.69	61.563	9.829	20898373.768646	15	429.2545	9.57026e-05	3.54880e-04
2015/03/16	20:34:23	ok	ok	428.8900	57.757	0.031013	18.63	61.554	9.792	24461012.691957	15	429.3025	9.31816e-05	4.04397e-04
2015/03/16	20:39:23	ok	ok	428.8440	57.750	0.031013	18.57	61.574	9.761	21001540.609701	15	429.2040	9.53487e-05	3.71261e-04
2015/03/16	20:44:23	ok	ok	428.8580	57.748	0.031013	18.54	61.659	9.757	23194178.979440	15	429.2550	9.34004e-05	4.16123e-04
2015/03/16	20:49:23	--	ok	428.7920	57.745	0.031013	18.45	61.584	9.694	19779581.880682	15	429.1624	9.58914e-05	3.81667e-04
2015/03/16	20:49:36	ok	ok	429.0920	57.824	0.031024	18.50	61.532	9.714	20947299.746211	15	429.3998	9.61048e-05	3.72136e-04
2015/03/16	20:54:35	ok	ok	429.0700	57.824	0.031024	18.44	61.643	9.697	16922885.717154	14	429.3782	9.64206e-05	3.95097e-04
2015/03/16	20:59:35	ok	ok	429.0200	57.816	0.031024	18.38	61.723	9.675	17791238.293656	15	429.4113	9.46673e-05	3.77358e-04
2015/03/16	21:04:35	ok	ok	428.9880	57.826	0.031024	18.35	61.688	9.653	15028742.121379	15	429.3710	9.59475e-05	3.77621e-04
2015/03/16	21:09:35	--	ok	429.5860	57.810	0.031024	18.30	61.740	9.632	15124642.889083	15	429.4301	9.24534e-05	2.86980e-04
2015/03/16	21:09:48	--	ok	428.2180	57.662	0.030993	18.27	61.705	9.609	17851283.625217	15	428.5811	9.60408e-05	3.77419e-04
2015/03/16	21:10:02	ok	ok	429.1920	57.865	0.031034	18.28	61.646	9.606	22097557.385841	15	429.5182	9.59597e-05	3.63841e-04
2015/03/16	21:15:01	--	ok	429.2400	57.899	0.031034	18.25	61.701	9.598	18161952.842625	15	429.5732	9.58555e-05	3.71811e-04
2015/03/16	21:15:14	ok	ok	428.9440	57.783	0.031022	18.28	61.586	9.597	21031271.981888	15	429.2628	9.64553e-05	3.52596e-04
2015/03/16	21:20:14	ok	ok	428.8920	57.782	0.031022	18.22	61.666	9.575	15474573.301861	15	429.2764	9.58453e-05	3.79255e-04
2015/03/16	21:25:14	ok	ok	428.8760	57.788	0.031022	18.17	61.778	9.564	16188150.470160	15	429.2605	9.60473e-05	3.72411e-04
2015/03/16	21:30:14	ok	ok	428.9200	57.801	0.031022	18.16	61.747	9.554	18237780.626515	15	429.2569	9.59146e-05	3.60820e-04
2015/03/16	21:35:14	ok	ok	428.8700	57.770	0.031022	18.06	61.760	9.499	16933949.568092	15	429.1897	9.73403e-05	3.87379e-04
2015/03/16	21:40:14	ok	ok	428.8180	57.764	0.031022	18.03	61.755	9.481	17043136.604692	14	429.1683	9.67745e-05	3.78443e-04
2015/03/16	21:45:14	ok	ok	428.8440	57.770	0.031022	18.01	61.752	9.470	16813953.622175	15	429.1904	9.65354e-05	3.66051e-04
2015/03/16	21:50:14	ok	ok	428.8560	57.777	0.031022	17.99	61.779	9.462	18194595.219404	15	429.1801	9.64657e-05	3.83449e-04
2015/03/16	21:55:14	ok	ok	428.8360	57.751	0.031022	17.95	61.772	9.439	17761428.902780	15	429.1862	9.58585e-05	3.58700e-04
2015/03/16	22:00:14	--	ok	429.4480	57.757	0.031022	17.94	61.800	9.438	15922108.987751	15	429.2759	9.28343e-05	2.98081e-04
2015/03/16	22:00:28	--	ok	428.2780	57.658	0.030998	18.00	61.690	9.455	19585641.044470	15	428.6347	9.54736e-05	3.69494e-04
2015/03/16	22:00:41	ok	ok	429.0580	57.828	0.031036	17.86	61.757	9.386	25233536.191182	15	429.4051	9.63702e-05	3.67141e-04
2015/03/16	22:05:40	--	ok	429.3880	57.932	0.031036	18.62	60.920	9.686	27274802.836794	15	429.7686	9.49986e-05	3.53603e-04
2015/03/16	22:05:53	ok	ok	428.9040	57.761	0.031016	18.66	60.716	9.676	21308861.725467	15	429.2832	9.56956e-05	3.79085e-04
2015/03/16	22:10:52	ok	ok	429.0320	57.790	0.031016	18.96	60.673	9.842	21598137.438100	15	429.4327	9.49006e-05	3.80622e-04
2015/03/16	22:15:52	--	ok	429.7740	57.825	0.031016	19.19	60.560	9.958	23025656.216004	15	429.6146	9.12467e-05	2.93806e-04
2015/03/16	22:16:06	--	ok	428.1100	57.618	0.030975	19.20	60.470	9.949	24373126.260147	15	428.5116	9.48586e-05	3.86687e-04
2015/03/16	22:16:19	ok	ok	429.1980	57.802	0.031022	19.14	60.400	9.902	26649826.490650	15	429.5617	9.54937e-05	3.78533e-04
2015/03/16	22:21:18	--	ok	429.3540	57.892	0.031022	19.35	60.374	10.021	20280880.083337	15	429.7245	9.50974e-05	3.68890e-04
2015/03/16	22:21:31	ok	ok	428.9020	57.723	0.031004	19.42	60.233	10.039	25358326.220611	15	429.2863	9.48365e-05	3.83006e-04
2015/03/16	22:26:31	ok	ok	428.9440	57.758	0.031004	19.46	60.331	10.079	21032912.305345	15	429.3532	9.45109e-05	3.91428e-04
2015/03/16	22:31:31	ok	ok	429.0560	57.775	0.031004	19.56	60.256	10.125	21003807.239947	15	429.4575	9.34945e-05	3.89635e-04
2015/03/16	22:36:31	ok	ok	429.0760	57.802	0.031004	19.67	60.092	10.163	21979813.246523	15	429.4628	9.44274e-05	3.82358e-04
2015/03/16	22:41:31	--	ok	429.7520	57.809	0.031004	19.77	59.926	10.195	21477448.134228	15	429.6161	9.08851e-05	2.90302e-04
2015/03/16	22:41:44	--	ok	428.1820	57.632	0.030963	19.89	59.702	10.228	26348271.981923	15	428.5575	9.46586e-05	3.67887e-04
2015/03/16	22:41:58	ok	ok	429.1640	57.792	0.031007	19.80	59.596	10.157	26963129.503202	15	429.5404	9.54489e-05	3.83809e-04
2015/03/16	22:46:57	--	ok	429.2520	57.847	0.031007	19.88	59.822	10.243	23054148.403846	15	429.6425	9.47702e-05	3.82887e-04
2015/03/16	22:47:10	ok	ok	428.9680	57.741	0.030994	19.93	59.708	10.253	26217050.181502	15	429.3444	9.35539e-05	3.72542e-04
2015/03/16	22:52:10	--	ok	429.6060	57.746	0.030994	19.90	59.825	10.255	21662749.133381	15	429.4448	9.03390e-05	2.91741e-04
2015/03/16	22:52:24	--	ok	428.2040	57.632	0.030962	19.98	59.716	10.285	25883689.621150	15	428.5893	9.47500e-05	3.69872e-04
2015/03/16	22:52:37	ok	ok	429.1480	57.770	0.031004	19.91	59.553	10.215	27257392.118873	14	429.5242	9.49632e-05	3.96429e-04
2015/03/16	22:57:36	--	ok	429.2620	57.862	0.031004	20.06	59.698	10.330	22981589.098037	15	429.7162	9.15238e-05	4.16789e-04
2015/03/16	22:57:49	ok	ok	428.9680	57.741	0.03099	20.12	59.495	10.331	26052473.434891	15	429.3274	9.43099e-05	3.68836e-04
2015/03/16	23:02:49	ok	ok	428.9720	57.749	0.03099	20.10	59.613	10.339	24993661.889440	15	429.3612	9.43943e-05	4.05009e-04
2015/03/16	23:07:49	ok	ok	429.0100	57.761	0.03099	20.12	59.617	10.352	22274707.910634	15	429.3886	9.39046e-05	3.69566e-04
2015/03/16	23:12:49	ok	ok	429.0400	57.764	0.03099	20.19	59.506	10.375	23747210.715396	15	429.4412	9.40018e-05	3.81374e-04
2015/03/16	23:17:49	ok	ok	429.0460	57.774	0.03099	20.18	59.565	10.379	22748563.736003	15	429.5111	9.15453e-05	4.36549e-04
2015/03/16	23:22:49	ok	ok	429.1060	57.786	0.03099	20.25	59.515	10.413	22099975.549508	15	429.4907	9.39910e-05	3.84606e-04
2015/03/16	23:27:49	ok	ok	429.0780	57.794	0.03099	20.28	59.459	10.421	23033621.192997	15	429.4893	9.39266e-05	3.76315e-04
2015/03/16	23:32:49	ok	ok	429.1300	57.796	0.03099	20.30	59.432	10.429	22194232.945317	15	429.4841	9.56468e-05	4.09850e-04
2015/03/16	23:37:49	ok	ok	429.1320	57.811	0.03099	20.31	59.373	10.425	21108334.452503	15	429.5214	9.39133e-05	3.77916e-04
2015/03/16	23:42:49	ok	ok	429.1620	57.840	0.03099	20.36	59.350	10.451	22052403.564932	15	429.5445	9.39378e-05	3.67470e-04
2015/03/16	23:47:49	ok	ok	429.1980	57.828	0.03099	20.38	59.353	10.464	22767981.513864	15	429.6094	9.30693e-05	3.76302e-04
2015/03/16	23:52:49	ok	ok	429.1860	57.824	0.03099	20.36	59.320	10.446	22694776.987767	15	429.5785	9.40048e-05	3.73726e-04
2015/03/16	23:57:49	--	ok	429.2100	57.840	0.03099	20.39	59.355	10.470	21169144.013411	15	429.5789	9.42545e-05	3.69875e-04
2015/03/16	23:58:02	ok	ok	428.9520	57.747	0.030979	20.40	59.234	10.455	23966870.640242	15	429.3158	9.45092e-05	3.64069e-04
2015/03/17	00:03:02	ok	ok	428.9340	57.747	0.030979	20.36	59.320	10.446	24885603.363699	15	429.3097	9.46242e-05	4.20423e-04
2015/03/17	00:08:02	ok	ok	428.9400	57.763	0.030979	20.38	59.323	10.458	21557366.391317	15	429.3543	9.39084e-05	3.86600e-04
2015/03/17	00:13:02	ok	ok	428.9620	57.759	0.030979	20.36	59.350	10.451	24269891.898807	15	429.3523	9.36151e-05	3.79468e-04
2015/03/17	00:18:02	ok	ok	429.0160	57.772	0.030979	20.36	59.289	10.440	21036633.297366	15	429.3743	9.46935e-05	3.71530e-04
2015/03/17	00:23:02	ok	ok	428.9960	57.770	0.030979	20.36	59.228	10.430	22541835.531219	15	429.3729	9.37754e-05	3.67772e-04
2015/03/17	00:28:02	ok	ok	429.0060	57.770	0.030979	20.32	59.252	10.409	19784201.277156	15	429.3678	9.39480e-05	3.67712e-04
2015/03/17	00:33:02	ok	ok	429.0180	57.783	0.030979	20.34	59.225	10.417	22904402.259750	15	429.4170	9.26546e-05	3.72630e-04
2015/03/17	00:38:02	ok	ok	429.0140	57.790	0.030979	20.35	59.166	10.412	20889238.182284	15	429.3834	9.39681e-05	3.73621e-04
2015/03/17	00:43:02	ok	ok	429.0160	57.785	0.030979	20.33	59.224	10.410	22723682.605860	15	429.4102	9.31492e-05	3.71207e-04
2015/03/17	00:48:02	ok	ok	429.0520	57.786	0.030979	20.34	59.134	10.401	23702300.601767	15	429.4284	9.41606e-05	3.69659e-04
2015/03/17	00:53:02	ok	ok	429.0620	57.795	0.030979	20.40	59.174	10.444	23741275.987748	15	429.4442	9.43261e-05	3.73144e-04
2015/03/17	00:58:02	ok	ok	429.0600	57.799	0.030979	20.41	59.114	10.440	25617707.664082	15	429.4253	9.46619e-05	4.19072e-04
2015/03/17	01:03:02	ok	ok	429.0700	57.794	0.030979	20.39	59.081	10.422	21815065.363608	15	429.4491	9.38205e-05	3.72407e-04
2015/03/17	01:08:02	ok	ok	429.0760	57.798	0.030979	20.40	59.174	10.444	21664800.006892	15	429.4625	9.40414e-05	3.77217e-04
2015/03/17	01:13:02	ok	ok	429.0840	57.794	0.030979	20.35	59.105	10.402	22648623.267362	15	429.4498	9.42154e-05	3.67853e-04
2015/03/17	01:18:02	ok	ok	429.1100	57.810	0.030979	20.44	58.997	10.437	22322326.729228	15	429.4879	9.37064e-05	3.68396e-04
2015/03/17	01:23:02	ok	ok	429.1120	57.819	0.030979	20.39	59.081	10.422	23723962.563406	15	429.4783	9.39470e-05	3.65123e-04
2015/03/17	01:28:02	ok	ok	429.1280	57.809	0.030979	20.42	59.055	10.435	23366682.964580	15	429.4998	9.40759e-05	3.70490e-04
2015/03/17	01:33:02	ok	ok	429.1460	57.834	0.030979	20.44	59.027	10.443	21416421.110769	15	429.5091	9.35613e-05	3.68173e-04
2015/03/17	01:38:02	ok	ok	429.1360	57.829	0.030979	20.44	58.966	10.432	21869942.939965	15	429.5233	9.39931e-05	3.84044e-04
2015/03/17	01:43:02	ok	ok	429.1320	57.824	0.030979	20.40	59.052	10.423	20892878.832840	15	429.5226	9.36497e-05	3.75831e-04
2015/03/17	01:48:02	ok	ok	429.1440	57.825	0.030979	20.43	58.934	10.420	22629362.472949	15	429.5120	9.39166e-05	3.63528e-04
2015/03/17	01:53:02	ok	ok	429.1580	57.834	0.030979	20.42	58.963	10.419	22759538.310625	15	429.5876	9.21936e-05	4.93055e-04
2015/03/17	01:58:02	ok	ok	429.1620	57.842	0.030979	20.42	58.933	10.414	22658715.812736	15	429.5578	9.37252e-05	3.67693e-04
2015/03/17	02:03:02	ok	ok	429.1840	57.849	0.030979	20.44	58.936	10.427	22952250.970472	15	429.5323	9.51066e-05	3.88368e-04
2015/03/17	02:08:02	--	ok	429.2140	57.857	0.030979	20.46	58.878	10.428	21862122.722551	15	429.5939	9.34633e-05	3.64834e-04
2015/03/17	02:08:15	ok	ok	428.9360	57.749	0.030968	20.48	58.759	10.420	26964057.089505	15	429.3029	9.34967e-05	3.59035e-04
2015/03/17	02:13:15	ok	ok	428.9320	57.756	0.030968	20.45	58.815	10.411	22781553.351725	15	429.3107	9.34974e-05	3.63718e-04
2015/03/17	02:18:15	ok	ok	428.9320	57.755	0.030968	20.42	58.872	10.403	21763702.608554	15	429.3068	9.39430e-05	3.66388e-04
2015/03/17	02:23:15	ok	ok	428.9600	57.763	0.030968	20.40	58.869	10.390	22919377.896517	14	429.3324	9.37030e-05	3.81230e-04
2015/03/17	02:28:15	ok	ok	428.9540	57.762	0.030968	20.44	58.875	10.416	22662975.614003	15	429.3173	9.43634e-05	3.67398e-04
2015/03/17	02:33:15	ok	ok	428.9800	57.763	0.030968	20.42	58.811	10.392	21257885.836888	15	429.3491	9.36803e-05	3.68029e-04
2015/03/17	02:38:15	ok	ok	428.9800	57.771	0.030968	20.45	58.754	10.400	24107070.696899	15	429.3242	9.50225e-05	4.19217e-04
2015/03/17	02:43:15	ok	ok	428.9840	57.771	0.030968	20.39	58.837	10.379	23086277.820414	15	429.3419	9.32933e-05	3.62554e-04
2015/03/17	02:48:15	ok	ok	429.0020	57.784	0.030968	20.48	58.820	10.430	20664115.797821	15	429.3573	9.40255e-05	3.68081e-04
2015/03/17	02:53:15	ok	ok	429.0180	57.778	0.030968	20.45	58.785	10.406	21372212.803547	15	429.3898	9.31034e-05	3.60053e-04
2015/03/17	02:58:15	ok	ok	428.9860	57.763	0.030968	20.43	58.782	10.393	23009144.292230	15	429.3507	9.38482e-05	3.65954e-04
2015/03/17	03:03:15	ok	ok	428.9960	57.777	0.030968	20.44	58.753	10.394	21627695.010076	15	429.3462	9.43892e-05	3.67369e-04
2015/03/17	03:08:15	ok	ok	429.0080	57.779	0.030968	20.44	58.753	10.394	21433957.078648	15	429.3709	9.33954e-05	3.66270e-04
2015/03/17	03:13:15	ok	ok	429.0340	57.788	0.030968	20.45	58.724	10.395	19565212.463536	15	429.3849	9.43324e-05	3.65320e-04
2015/03/17	03:18:15	ok	ok	429.0140	57.774	0.030968	20.40	58.777	10.374	21645170.132355	15	429.3676	9.38962e-05	3.69735e-04
2015/03/17	03:23:15	ok	ok	429.0380	57.782	0.030968	20.39	58.745	10.363	22076163.897280	15	429.3955	9.39576e-05	3.58367e-04
2015/03/17	03:28:15	ok	ok	429.0580	57.788	0.030968	20.42	58.750	10.382	20851463.706801	15	429.4073	9.35663e-05	3.62924e-04
2015/03/17	03:33:15	ok	ok	429.0400	57.796	0.030968	20.41	58.718	10.370	23021857.863227	15	429.3847	9.40419e-05	3.63463e-04
2015/03/17	03:38:15	ok	ok	429.0480	57.791	0.030968	20.38	58.713	10.351	24000707.881232	15	429.3991	9.45048e-05	3.69974e-04
2015/03/17	03:43:15	ok	ok	429.0560	57.792	0.030968	20.39	58.714	10.357	21074983.969176	15	429.4315	9.32911e-05	3.66206e-04
2015/03/17	03:48:15	ok	ok	429.0600	57.802	0.030968	20.39	58.745	10.363	22681170.345257	15	429.4329	9.34812e-05	3.62062e-04
2015/03/17	03:53:15	ok	ok	429.0280	57.794	0.030968	20.34	58.737	10.331	22324520.436252	15	429.3844	9.48589e-05	3.64051e-04
2015/03/17	03:58:15	ok	ok	429.0800	57.801	0.030968	20.34	58.707	10.326	22640652.197553	15	429.4370	9.37868e-05	3.55445e-04
2015/03/17	04:03:15	ok	ok	429.0460	57.801	0.030968	20.32	58.734	10.318	22181087.950254	15	429.4201	9.40017e-05	3.65733e-04
2015/03/17	04:08:15	ok	ok	429.0740	57.804	0.030968	20.34	58.707	10.326	21589884.250996	15	429.4749	9.19327e-05	3.78194e-04
2015/03/17	04:13:15	ok	ok	429.0640	57.812	0.030968	20.34	58.707	10.326	22594226.291362	15	429.3940	9.56734e-05	4.09247e-04
2015/03/17	04:18:15	ok	ok	429.0800	57.813	0.030968	20.28	58.758	10.299	21165023.343271	15	429.4406	9.34451e-05	3.59725e-04
2015/03/17	04:23:15	ok	ok	429.0540	57.815	0.030968	20.33	58.705	10.319	21841990.816066	15	429.4301	9.34336e-05	3.64041e-04
2015/03/17	04:28:15	ok	ok	429.0580	57.815	0.030968	20.28	58.728	10.293	20084979.194150	15	429.4239	9.44607e-05	3.75830e-04
2015/03/17	04:33:15	ok	ok	429.0680	57.818	0.030968	20.30	58.731	10.306	21603257.666443	15	429.4386	9.41042e-05	3.66321e-04
2015/03/17	04:38:15	ok	ok	429.0660	57.817	0.030968	20.28	58.728	10.293	22078512.046499	15	429.4353	9.36270e-05	3.64197e-04
2015/03/17	04:43:15	ok	ok	429.1020	57.812	0.030968	20.30	58.670	10.295	20777734.186862	15	429.5365	9.13243e-05	4.49702e-04
2015/03/17	04:48:15	ok	ok	429.0880	57.817	0.030968	20.27	58.665	10.276	21574007.494908	15	429.4528	9.39001e-05	3.55374e-04
2015/03/17	04:53:15	ok	ok	429.0720	57.808	0.030968	20.24	58.752	10.274	21095524.892381	15	429.4776	9.26552e-05	4.18390e-04
2015/03/17	04:58:15	ok	ok	429.0820	57.811	0.030968	20.26	58.694	10.275	20778846.630511	15	429.4580	9.35909e-05	3.64285e-04
2015/03/17	05:03:15	ok	ok	429.1360	57.828	0.030968	20.30	58.639	10.290	23679274.297883	15	429.4780	9.39500e-05	3.50635e-04
2015/03/17	05:08:15	ok	ok	429.0640	57.817	0.030968	20.19	58.714	10.237	19951828.511220	15	429.4243	9.41557e-05	3.65271e-04
2015/03/17	05:13:15	ok	ok	429.1320	57.847	0.030968	20.31	58.610	10.291	17980975.459484	15	429.4724	9.43446e-05	3.54873e-04
2015/03/17	05:18:15	ok	ok	429.0820	57.823	0.030968	20.22	58.688	10.250	22312655.989101	15	429.4498	9.40992e-05	3.67864e-04
2015/03/17	05:23:15	ok	ok	429.0820	57.823	0.030968	20.25	58.662	10.264	21857055.893904	15	429.4593	9.40531e-05	4.08832e-04
2015/03/17	05:28:15	ok	ok	429.1160	57.829	0.030968	20.24	58.600	10.247	22192662.730037	15	429.4607	9.42386e-05	3.56725e-04
2015/03/17	05:33:15	ok	ok	429.1120	57.836	0.030968	20.23	58.659	10.251	20428166.884014	15	429.5828	8.98714e-05	5.17796e-04
2015/03/17	05:38:15	ok	ok	429.0880	57.830	0.030968	20.20	58.715	10.243	23075017.948657	15	429.4509	9.41464e-05	3.72245e-04
2015/03/17	05:43:15	ok	ok	429.0840	57.827	0.030968	20.17	58.772	10.235	21675127.702914	15	429.4523	9.35822e-05	3.62473e-04
2015/03/17	05:48:15	ok	ok	429.0780	57.835	0.030968	20.18	58.651	10.220	20511369.164252	15	429.4745	9.33341e-05	3.73301e-04
2015/03/17	05:53:15	ok	ok	429.1320	57.834	0.030968	20.22	58.627	10.240	21879269.847934	15	429.4898	9.41548e-05	3.67764e-04
2015/03/17	05:58:15	ok	ok	429.1260	57.841	0.030968	20.22	58.657	10.245	22340135.028164	15	429.4722	9.43191e-05	3.57309e-04
2015/03/17	06:03:15	ok	ok	429.1660	57.853	0.030968	20.24	58.661	10.258	22142034.250237	15	429.5946	9.05764e-05	4.48898e-04
2015/03/17	06:08:15	ok	ok	429.1240	57.842	0.030968	20.20	58.624	10.227	21519729.377716	15	429.4839	9.42135e-05	3.69198e-04
2015/03/17	06:13:15	ok	ok	429.0880	57.835	0.030968	20.16	58.648	10.208	23025164.266373	15	429.4132	9.65972e-05	4.16075e-04
2015/03/17	06:18:15	ok	ok	429.1680	57.832	0.030968	20.17	58.589	10.203	23335461.497628	15	429.5095	9.41582e-05	3.59929e-04
2015/03/17	06:23:15	ok	ok	429.1360	57.838	0.030968	20.18	58.651	10.220	20645913.996330	15	429.5289	9.29300e-05	3.76799e-04
2015/03/17	06:28:15	ok	ok	429.1560	57.852	0.030968	20.16	58.618	10.202	20794491.137904	15	429.5649	9.16687e-05	4.01373e-04
2015/03/17	06:33:15	ok	ok	429.1340	57.842	0.030968	20.16	58.526	10.186	22883820.914202	15	429.5010	9.40953e-05	3.68197e-04
2015/03/17	06:38:15	ok	ok	429.1720	57.861	0.030968	20.18	58.590	10.209	23483695.542787	15	429.5429	9.38986e-05	3.73852e-04
2015/03/17	06:43:15	ok	ok	429.1380	57.849	0.030968	20.12	58.642	10.183	21258761.407143	15	429.5007	9.36119e-05	3.66182e-04
2015/03/17	06:48:15	ok	ok	429.1080	57.838	0.030968	20.14	58.553	10.179	22157366.227436	15	429.4789	9.43499e-05	4.08682e-04
2015/03/17	06:53:15	ok	ok	429.1500	57.856	0.030968	20.16	58.587	10.197	20572474.518908	15	429.5324	9.34677e-05	3.64847e-04
2015/03/17	06:58:15	ok	ok	429.1960	57.864	0.030968	20.13	58.643	10.189	21196465.945924	15	429.5731	9.21050e-05	3.63824e-04
2015/03/17	07:03:15	ok	ok	429.1720	57.858	0.030968	20.16	58.557	10.192	21230433.368082	15	429.5366	9.42416e-05	3.65352e-04
2015/03/17	07:08:15	ok	ok	429.1680	57.859	0.030968	20.17	58.528	10.193	21024911.563949	15	429.5387	9.42849e-05	3.72742e-04
2015/03/17	07:13:15	ok	ok	429.1780	57.866	0.030968	20.16	58.557	10.192	19965789.308387	15	429.5685	9.31570e-05	3.75826e-04
2015/03/17	07:18:15	ok	ok	429.1740	57.870	0.030968	20.18	58.468	10.188	21179052.243326	15	429.6287	9.13848e-05	4.24672e-04
2015/03/17	07:23:15	ok	ok	429.1880	57.866	0.030968	20.16	58.526	10.186	21793189.334294	15	429.5592	9.39461e-05	3.71146e-04
2015/03/17	07:28:15	--	ok	429.2040	57.876	0.030968	20.19	58.439	10.189	20064155.845447	15	429.6540	9.04297e-05	4.82383e-04
2015/03/17	07:28:28	ok	ok	428.9440	57.764	0.030957	20.23	58.323	10.193	24371236.364125	15	429.2914	9.41987e-05	3.59144e-04
2015/03/17	07:33:27	ok	ok	428.9560	57.767	0.030957	20.19	58.409	10.184	22004927.947581	15	429.3158	9.44483e-05	3.64243e-04
2015/03/17	07:38:27	ok	ok	428.9720	57.779	0.030957	20.23	58.415	10.209	21383461.316927	15	429.3327	9.32912e-05	3.54871e-04
2015/03/17	07:43:27	ok	ok	428.9880	57.778	0.030957	20.18	58.529	10.199	23032593.369404	15	429.3438	9.38173e-05	3.52437e-04
2015/03/17	07:48:27	ok	ok	428.9860	57.796	0.030957	20.19	58.500	10.200	21620650.444840	15	429.3333	9.38015e-05	3.60153e-04
2015/03/17	07:53:27	ok	ok	428.9840	57.772	0.030957	20.16	58.496	10.181	23711517.632781	15	429.3415	9.34638e-05	3.59877e-04
2015/03/17	07:58:27	ok	ok	428.9840	57.800	0.030957	20.18	58.468	10.188	22559445.304194	15	429.3472	9.34073e-05	3.52593e-04
2015/03/17	08:03:27	ok	ok	429.0040	57.790	0.030957	20.20	58.502	10.206	23470398.125954	15	429.3514	9.40641e-05	3.64903e-04
2015/03/17	08:08:27	ok	ok	428.9900	57.779	0.030957	20.21	58.473	10.207	22328592.285662	15	429.3736	9.33702e-05	3.68389e-04
2015/03/17	08:13:27	ok	ok	429.0280	57.801	0.030957	20.21	58.442	10.201	21438766.926820	15	429.3688	9.39867e-05	3.66085e-04
2015/03/17	08:18:27	ok	ok	428.9900	57.784	0.030957	20.18	58.468	10.188	19740942.776759	15	429.4031	9.21534e-05	3.78957e-04
2015/03/17	08:23:27	ok	ok	429.0460	57.796	0.030957	20.21	58.412	10.196	21486872.186472	15	429.4018	9.37449e-05	3.56225e-04
2015/03/17	08:28:27	ok	ok	429.0120	57.802	0.030957	20.19	58.470	10.194	20438962.420029	15	429.3877	9.45958e-05	3.99119e-04
2015/03/17	08:33:27	ok	ok	429.0560	57.808	0.030957	20.24	58.416	10.215	20702898.557823	15	429.4052	9.36996e-05	3.59392e-04
2015/03/17	08:38:27	ok	ok	429.0060	57.793	0.030957	20.20	58.441	10.195	21394359.195827	15	429.3831	9.38479e-05	3.70907e-04
2015/03/17	08:43:27	ok	ok	429.0780	57.819	0.030957	20.22	58.413	10.202	26456855.089286	15	429.4390	9.35317e-05	3.66192e-04
2015/03/17	08:48:27	ok	ok	429.0140	57.820	0.030957	20.22	58.383	10.197	20446768.573315	15	429.4645	9.19610e-05	3.97139e-04
2015/03/17	08:53:27	ok	ok	429.0540	57.810	0.030957	20.20	58.410	10.190	21658922.954079	15	429.3753	9.56966e-05	3.87603e-04
2015/03/17	08:58:27	ok	ok	429.0600	57.807	0.030957	20.24	58.386	10.209	21233560.342949	15	429.3987	9.36946e-05	3.47410e-04
2015/03/17	09:03:27	ok	ok	429.0720	57.822	0.030957	20.21	58.351	10.185	19494618.302937	15	429.4676	9.20091e-05	3.81423e-04
2015/03/17	09:08:27	ok	ok	429.0780	57.825	0.030957	20.20	58.410	10.190	22825816.418892	15	429.4538	9.32015e-05	3.57521e-04
2015/03/17	09:13:27	ok	ok	429.0620	57.810	0.030957	20.22	58.383	10.197	20253211.711350	15	429.4651	9.27021e-05	3.91003e-04
2015/03/17	09:18:27	ok	ok	429.0840	57.810	0.030957	20.22	58.413	10.202	22609194.173429	15	429.4571	9.27747e-05	3.59288e-04
2015/03/17	09:23:27	ok	ok	429.0760	57.830	0.030957	20.27	58.360	10.223	23468184.090978	15	429.4545	9.39004e-05	4.08088e-04
2015/03/17	09:28:27	ok	ok	429.1200	57.821	0.030957	20.26	58.358	10.217	21575472.179053	15	429.4766	9.39785e-05	3.61341e-04
2015/03/17	09:33:27	ok	ok	429.1200	57.824	0.030957	20.29	58.363	10.235	22678912.061141	15	429.4834	9.35159e-05	3.60266e-04
2015/03/17	09:38:27	ok	ok	429.1260	57.830	0.030957	20.31	58.427	10.259	22120957.239576	15	429.4937	9.37155e-05	3.65657e-04
2015/03/17	09:43:27	ok	ok	429.1300	57.834	0.030957	20.32	58.337	10.249	19491890.995042	15	429.5775	9.03492e-05	4.74279e-04
2015/03/17	09:48:27	ok	ok	429.1380	57.850	0.030957	20.38	58.346	10.286	24156412.600341	15	429.5606	9.28969e-05	4.60207e-04
2015/03/17	09:53:27	ok	ok	429.1400	57.857	0.030957	20.42	58.383	10.317	21477977.523388	15	429.5111	9.52027e-05	4.00402e-04
2015/03/17	09:58:27	ok	ok	429.1780	57.847	0.030957	20.42	58.353	10.311	21909127.234360	15	429.5391	9.38460e-05	3.62697e-04
2015/03/17	10:03:27	ok	ok	429.1860	57.857	0.030957	20.43	58.323	10.312	22643825.924180	15	429.5607	9.36821e-05	3.69613e-04
2015/03/17	10:08:27	--	ok	429.2100	57.853	0.030957	20.50	58.334	10.356	22189171.195006	15	429.5652	9.43280e-05	3.52613e-04
2015/03/17	10:08:40	ok	ok	428.9740	57.770	0.030946	20.50	58.243	10.340	27019019.447247	15	429.3127	9.41044e-05	3.57278e-04
2015/03/17	10:13:40	ok	ok	429.0040	57.776	0.030946	20.55	58.281	10.377	23661180.315961	15	429.3611	9.36826e-05	3.59477e-04
2015/03/17	10:18:40	ok	ok	429.0180	57.790	0.030946	20.62	58.322	10.427	22176845.867311	15	429.3870	9.33467e-05	3.60391e-04
2015/03/17	10:23:40	ok	ok	429.0400	57.800	0.030946	20.66	58.267	10.441	22491922.454431	15	429.4026	9.35198e-05	3.66075e-04
2015/03/17	10:28:40	ok	ok	429.0580	57.794	0.030946	20.69	58.241	10.455	20554529.723969	15	429.4012	9.39392e-05	3.50052e-04
2015/03/17	10:33:40	ok	ok	429.0740	57.790	0.030946	20.75	58.220	10.487	20542410.740451	15	429.4430	9.30863e-05	3.55242e-04
2015/03/17	10:38:40	ok	ok	429.1320	57.825	0.030946	20.83	58.232	10.538	19678851.101899	15	429.4907	9.32190e-05	3.63333e-04
2015/03/17	10:43:40	ok	ok	429.1240	57.826	0.030946	20.85	58.235	10.551	20139581.594368	15	429.5211	9.32161e-05	3.69975e-04
2015/03/17	10:48:40	ok	ok	429.1700	57.821	0.030946	20.86	58.267	10.563	22809058.240688	15	429.5285	9.31471e-05	3.68289e-04
2015/03/17	10:53:40	ok	ok	429.1800	57.830	0.030946	20.94	58.157	10.592	22207926.030539	15	429.5594	9.30381e-05	3.66102e-04
2015/03/17	10:58:40	ok	ok	429.1720	57.835	0.030946	20.98	58.194	10.624	21398055.288915	15	429.5650	9.30837e-05	3.66185e-04
2015/03/17	11:03:40	--	ok	429.2080	57.842	0.030946	21.02	58.231	10.655	23415342.833765	15	429.5730	9.30022e-05	3.61277e-04
2015/03/17	11:03:53	ok	ok	428.9880	57.756	0.030935	21.06	58.084	10.653	27808145.809900	15	429.3350	9.36291e-05	3.59840e-04
2015/03/17	11:08:52	ok	ok	429.0000	57.768	0.030935	21.06	58.176	10.670	23528498.469937	15	429.3687	9.36053e-05	3.65641e-04
2015/03/17	11:13:52	ok	ok	429.0100	57.771	0.030935	21.11	58.153	10.696	21775166.390751	15	429.3880	9.30421e-05	3.64506e-04
2015/03/17	11:18:52	ok	ok	429.0160	57.787	0.030935	21.15	58.220	10.734	21369549.128868	15	429.4025	9.30022e-05	3.62836e-04
2015/03/17	11:23:52	ok	ok	429.0780	57.786	0.030935	21.24	58.173	10.781	25044357.689674	15	429.4387	9.30980e-05	3.50573e-04
2015/03/17	11:28:52	ok	ok	429.1180	57.799	0.030935	21.28	58.179	10.807	23134845.410186	15	429.4952	9.31143e-05	3.82335e-04
2015/03/17	11:33:52	ok	ok	429.1460	57.789	0.030935	21.38	58.164	10.867	23268165.591459	15	429.5224	9.26089e-05	3.61040e-04
2015/03/17	11:38:52	ok	ok	429.1260	57.793	0.030935	21.43	58.110	10.888	23217798.000819	15	429.4904	9.43082e-05	3.67503e-04
2015/03/17	11:43:52	ok	ok	429.1980	57.828	0.030935	21.50	58.090	10.929	23369088.111117	15	429.5581	9.33189e-05	3.52672e-04
2015/03/17	11:48:52	--	ok	429.2180	57.821	0.030935	21.57	58.101	10.975	22553116.618246	15	429.5855	9.37497e-05	3.60955e-04
2015/03/17	11:49:05	ok	ok	428.9280	57.743	0.030923	21.66	57.992	11.012	26495713.816639	15	429.2985	9.33243e-05	3.60572e-04
2015/03/17	11:54:05	ok	ok	428.9940	57.754	0.030923	21.65	58.082	11.022	22383166.386012	15	429.3588	9.34411e-05	3.61669e-04
2015/03/17	11:59:05	ok	ok	429.0340	57.762	0.030923	21.73	58.095	11.076	20784475.769595	15	429.3938	9.31424e-05	3.73991e-04
2015/03/17	12:04:05	ok	ok	429.0820	57.777	0.030923	21.82	58.108	11.136	24200397.431961	15	429.4354	9.27893e-05	3.46038e-04
2015/03/17	12:09:05	ok	ok	429.1140	57.776	0.030923	21.89	58.088	11.177	24387255.847025	15	429.4651	9.35197e-05	3.61805e-04
2015/03/17	12:14:05	ok	ok	429.1540	57.794	0.030923	21.98	58.071	11.232	22132695.299115	15	429.5104	9.24921e-05	3.57953e-04
2015/03/17	12:19:05	ok	ok	429.1840	57.797	0.030923	22.03	58.048	11.260	22791024.357243	15	429.5917	9.12871e-05	3.69921e-04
2015/03/17	12:24:05	--	ok	429.2060	57.823	0.030923	22.19	58.042	11.363	23820853.255050	15	429.5776	9.39507e-05	4.12630e-04
2015/03/17	12:24:18	ok	ok	429.1160	57.781	0.030912	22.26	57.745	11.350	24274188.080636	15	429.5010	9.32340e-05	3.79593e-04
2015/03/17	12:29:18	ok	ok	429.1560	57.795	0.030912	22.28	57.994	11.412	23332030.689504	15	429.5115	9.36437e-05	3.62831e-04
2015/03/17	12:34:18	ok	ok	428.9800	57.750	0.030912	21.85	58.666	11.262	20074590.240438	15	429.3329	9.30942e-05	3.53502e-04
2015/03/17	12:39:18	ok	ok	428.8840	57.743	0.030912	21.56	59.049	11.148	19389438.533583	15	429.2594	9.31395e-05	3.59322e-04
2015/03/17	12:44:18	--	ok	428.7820	57.733	0.030912	21.30	59.345	11.037	18156405.194463	15	429.1482	9.37847e-05	3.58973e-04
2015/03/17	12:44:31	ok	ok	428.8260	57.732	0.030924	21.34	59.199	11.035	23850862.115915	15	429.1597	9.41696e-05	3.56957e-04
2015/03/17	12:49:30	--	ok	428.6740	57.725	0.030924	21.18	59.448	10.979	19072952.734386	15	429.0737	9.44391e-05	4.04778e-04
2015/03/17	12:49:43	--	ok	428.7580	57.723	0.030941	21.19	59.358	10.969	23567178.839641	15	429.0630	9.44383e-05	3.46995e-04
2015/03/17	12:49:57	--	ok	428.6520	57.715	0.030954	21.14	59.351	10.936	28905087.261974	15	428.9888	9.45408e-05	3.68334e-04
2015/03/17	12:50:10	--	ok	428.5960	57.713	0.030973	21.04	59.579	10.914	24520461.486491	15	428.9515	9.31965e-05	3.49068e-04
2015/03/17	12:50:23	--	ok	428.6340	57.715	0.030994	21.00	59.725	10.916	27728026.314699	15	429.0156	9.30783e-05	3.65316e-04
2015/03/17	12:50:37	ok	ok	429.0800	57.779	0.031014	20.91	59.924	10.895	22960851.634491	15	429.4239	9.39767e-05	3.65259e-04
2015/03/17	12:55:36	ok	ok	429.1880	57.846	0.031014	21.12	59.531	10.956	18216869.904361	15	429.5488	9.28371e-05	3.54185e-04
2015/03/17	13:00:36	ok	ok	429.1280	57.837	0.031014	21.04	59.579	10.914	20111219.809596	15	429.4952	9.37906e-05	3.61730e-04
2015/03/17	13:05:36	ok	ok	429.1380	57.827	0.031014	21.01	59.666	10.911	17659149.573939	15	429.5190	9.22238e-05	3.57210e-04
2015/03/17	13:10:36	ok	ok	429.1420	57.819	0.031014	21.04	59.762	10.948	17960560.839438	15	429.5152	9.25269e-05	3.51874e-04
2015/03/17	13:15:36	ok	ok	429.1500	57.810	0.031014	21.05	59.855	10.971	18563424.771835	15	429.5039	9.25381e-05	3.58334e-04
2015/03/17	13:20:36	ok	ok	429.0900	57.817	0.031014	21.02	59.850	10.951	20216225.699551	15	429.4642	9.44652e-05	4.04324e-04
2015/03/17	13:25:36	ok	ok	429.1140	57.805	0.031014	21.00	59.969	10.960	18699868.871711	15	429.4678	9.38304e-05	3.56453e-04
2015/03/17	13:30:36	ok	ok	429.1160	57.806	0.031014	21.07	60.010	11.013	19637942.688688	15	429.4694	9.36638e-05	3.71184e-04
2015/03/17	13:35:36	ok	ok	429.1100	57.803	0.031014	21.06	60.070	11.017	20104162.569170	15	429.5212	9.20259e-05	3.74819e-04
2015/03/17	13:40:36	ok	ok	429.1600	57.815	0.031014	21.11	60.047	11.045	17524572.706031	15	429.5028	9.35450e-05	3.48140e-04
2015/03/17	13:45:36	ok	ok	429.1200	57.809	0.031014	21.17	60.057	11.085	19176631.353931	15	429.5034	9.32917e-05	3.72151e-04
2015/03/17	13:50:36	ok	ok	429.1380	57.812	0.031014	21.18	60.150	11.109	19947820.845244	15	429.5108	9.30477e-05	3.57523e-04
2015/03/17	13:55:36	ok	ok	429.1740	57.815	0.031014	21.25	60.161	11.156	17446518.717106	15	429.5314	9.30940e-05	3.53039e-04
2015/03/17	14:00:36	ok	ok	429.1640	57.807	0.031014	21.28	60.227	11.188	18209257.602066	15	429.5446	9.36457e-05	3.70520e-04
2015/03/17	14:05:36	ok	ok	429.1360	57.809	0.031014	21.34	60.175	11.217	20110374.274393	15	429.5177	9.41950e-05	4.10456e-04
2015/03/17	14:10:36	ok	ok	429.1920	57.815	0.031014	21.35	60.207	11.229	18606884.430592	15	429.5725	9.34168e-05	3.66816e-04
2015/03/17	14:15:36	--	ok	429.2180	57.836	0.031014	21.42	60.249	11.283	18824043.632567	15	429.6241	9.26972e-05	3.77709e-04
2015/03/17	14:15:49	ok	ok	428.9560	57.745	0.031003	21.47	60.074	11.282	20357935.392208	15	429.3142	9.45093e-05	3.70025e-04
2015/03/17	14:20:49	ok	ok	428.9560	57.750	0.031003	21.48	60.289	11.329	21784963.999679	15	429.3562	9.34414e-05	3.83519e-04
2015/03/17	14:25:49	ok	ok	428.9820	57.753	0.031003	21.54	60.237	11.359	18941624.532290	15	429.3820	9.37114e-05	3.83366e-04
2015/03/17	14:30:49	ok	ok	429.0240	57.761	0.031003	21.56	60.210	11.367	18548199.269443	15	429.4229	9.30610e-05	3.84530e-04
2015/03/17	14:35:49	ok	ok	429.0200	57.769	0.031003	21.64	60.314	11.439	15668887.840829	15	429.4174	9.30243e-05	3.68758e-04
2015/03/17	14:40:49	ok	ok	429.0260	57.773	0.031003	21.68	60.290	11.461	19810727.649892	15	429.4698	9.29239e-05	3.99354e-04
2015/03/17	14:45:49	ok	ok	429.1040	57.780	0.031003	21.78	60.337	11.536	18285747.482078	15	429.5198	9.11069e-05	4.10755e-04
2015/03/17	14:50:49	ok	ok	429.0620	57.776	0.031003	21.74	60.330	11.509	18954855.734648	15	429.4706	9.40034e-05	3.87467e-04
2015/03/17	14:55:49	ok	ok	429.0760	57.777	0.031003	21.85	60.348	11.585	18944853.053990	15	429.4974	9.34039e-05	3.93198e-04
2015/03/17	15:00:49	ok	ok	429.1340	57.784	0.031003	21.90	60.447	11.638	18299846.662211	15	429.5353	9.23617e-05	3.71590e-04
2015/03/17	15:05:49	ok	ok	429.1500	57.789	0.031003	21.94	60.393	11.654	20760284.731064	15	429.5123	9.38888e-05	3.74343e-04
2015/03/17	15:10:49	ok	ok	429.1740	57.795	0.031003	21.98	60.399	11.682	16542314.388895	15	429.5429	9.35255e-05	3.70720e-04
2015/03/17	15:15:49	ok	ok	429.1580	57.798	0.031003	22.07	60.413	11.746	17871835.840299	15	429.6509	9.10763e-05	4.92942e-04
2015/03/17	15:20:49	--	ok	429.2060	57.797	0.031003	22.07	60.474	11.757	19585426.469090	15	429.5517	9.52046e-05	4.29394e-04
2015/03/17	15:21:02	ok	ok	428.9800	57.749	0.030992	22.19	60.249	11.795	21694027.202083	15	429.4037	9.13348e-05	4.30442e-04
2015/03/17	15:26:01	ok	ok	428.9720	57.752	0.030992	22.11	60.511	11.792	19447553.336584	15	429.3360	9.38014e-05	4.18835e-04
2015/03/17	15:31:01	ok	ok	428.9120	57.750	0.030992	22.12	60.665	11.829	19855849.388673	15	429.3087	9.41128e-05	4.00483e-04
2015/03/17	15:36:01	--	ok	428.3880	57.703	0.030992	20.70	63.309	11.371	18349695.547231	15	428.8908	9.15904e-05	4.55222e-04
2015/03/17	15:36:14	--	ok	429.2720	57.822	0.031024	20.74	63.226	11.383	24252894.762987	15	429.5910	9.45003e-05	3.52394e-04
2015/03/17	15:36:28	ok	ok	428.8880	57.748	0.03101	20.80	63.025	11.386	18614022.860840	15	429.2585	9.44368e-05	3.76221e-04
2015/03/17	15:41:27	--	ok	428.5860	57.724	0.03101	20.00	64.031	11.041	17727164.893596	15	429.0080	9.24441e-05	3.79673e-04
2015/03/17	15:41:41	ok	ok	429.1540	57.819	0.031032	20.04	63.859	11.037	27530300.448144	14	429.4806	9.45302e-05	3.54912e-04
2015/03/17	15:46:40	ok	ok	428.9000	57.768	0.031032	19.49	64.393	10.776	23478314.005140	15	429.2500	9.45085e-05	3.61088e-04
2015/03/17	15:51:40	--	ok	428.7520	57.741	0.031032	19.17	64.666	10.620	22690225.685680	15	429.1042	9.42799e-05	3.56754e-04
2015/03/17	15:51:53	ok	ok	429.0700	57.845	0.031045	19.22	64.525	10.629	17024319.867968	15	429.4273	9.51973e-05	3.66018e-04
2015/03/17	15:56:53	ok	ok	428.9320	57.791	0.031045	18.85	64.849	10.452	18299022.795075	15	429.2617	9.44604e-05	3.46861e-04
2015/03/17	16:01:53	ok	ok	428.8100	57.756	0.031045	18.58	65.010	10.312	17585726.671305	15	429.1431	9.52337e-05	3.43101e-04
2015/03/17	16:06:53	--	ok	428.6460	57.741	0.031045	18.40	65.127	10.221	15085702.142575	15	429.0303	9.62957e-05	4.12244e-04
2015/03/17	16:07:06	ok	ok	429.1600	57.894	0.031063	18.44	64.986	10.223	19650660.497413	14	429.5131	9.49228e-05	3.59319e-04
2015/03/17	16:12:06	ok	ok	429.0320	57.847	0.031063	18.16	65.204	10.088	19432444.704528	15	429.3961	9.40931e-05	3.88286e-04
2015/03/17	16:17:06	ok	ok	428.9640	57.820	0.031063	17.97	65.319	9.993	17021911.249588	15	429.2930	9.51078e-05	3.52957e-04
2015/03/17	16:22:06	ok	ok	428.8320	57.788	0.031063	17.83	65.413	9.924	17543142.458832	15	429.1630	9.68008e-05	4.26041e-04
2015/03/17	16:27:06	--	ok	428.7920	57.761	0.031063	17.65	65.441	9.823	18693152.028405	15	429.1225	9.57960e-05	3.54847e-04
2015/03/17	16:27:19	ok	ok	429.1060	57.861	0.031074	17.72	65.335	9.848	23490299.841352	15	429.4093	9.49825e-05	3.60570e-04
2015/03/17	16:32:19	ok	ok	429.1360	57.900	0.031074	17.97	64.578	9.880	19057732.990319	15	429.5147	9.49317e-05	3.88456e-04
2015/03/17	16:37:19	--	ok	429.5280	57.967	0.031074	19.10	62.442	10.213	17998013.619995	15	429.8852	9.47122e-05	3.58152e-04
2015/03/17	16:37:32	ok	ok	428.8720	57.748	0.031047	19.16	62.332	10.231	22842471.765379	15	429.1910	9.54726e-05	3.60163e-04
2015/03/17	16:42:32	ok	ok	429.0680	57.796	0.031047	19.60	62.014	10.445	18554429.352182	15	429.4301	9.43714e-05	3.72438e-04
2015/03/17	16:47:32	ok	ok	429.1600	57.825	0.031047	19.93	61.797	10.612	20784000.000373	15	429.5377	9.42604e-05	3.75953e-04
2015/03/17	16:52:32	--	ok	429.2560	57.842	0.031047	20.20	61.509	10.730	20500508.174272	15	429.6957	9.28268e-05	4.08192e-04
2015/03/17	16:52:45	ok	ok	428.9020	57.729	0.031033	20.12	61.586	10.694	21972104.587823	15	429.2452	9.40385e-05	3.59361e-04
2015/03/17	16:57:45	ok	ok	429.0260	57.759	0.031033	20.38	61.417	10.828	19018331.663412	15	429.4261	9.35575e-05	3.91805e-04
2015/03/17	17:02:45	ok	ok	429.0860	57.770	0.031033	20.50	61.376	10.896	19525982.933179	15	429.5296	9.22043e-05	4.09701e-04
2015/03/17	17:07:45	ok	ok	429.1440	57.785	0.031033	20.62	61.274	10.954	19466628.667463	15	429.5217	9.38831e-05	3.68749e-04
2015/03/17	17:12:45	ok	ok	429.1760	57.793	0.031033	20.67	61.222	10.977	19247935.048439	15	429.6084	9.17515e-05	4.00691e-04
2015/03/17	17:17:45	ok	ok	429.1880	57.793	0.031033	20.73	61.171	11.006	18820677.923799	15	429.5685	9.41199e-05	3.73065e-04
2015/03/17	17:22:45	--	ok	429.2140	57.817	0.031033	20.77	61.147	11.028	20391980.518141	15	429.6782	9.13150e-05	4.43916e-04
2015/03/17	17:22:58	ok	ok	428.9460	57.740	0.031022	20.81	61.123	11.049	21591398.477345	15	429.3352	9.32548e-05	3.71849e-04
2015/03/17	17:27:58	ok	ok	429.0040	57.755	0.031022	20.84	61.159	11.075	20144775.802206	15	429.3830	9.40103e-05	3.73091e-04
2015/03/17	17:32:58	ok	ok	428.9780	57.750	0.031022	20.80	61.213	11.059	20691007.727663	15	429.3671	9.39039e-05	3.74044e-04
2015/03/17	17:37:58	ok	ok	429.0080	57.753	0.031022	20.82	61.155	11.061	19303324.839955	15	429.4019	9.40127e-05	3.75498e-04
2015/03/17	17:42:58	ok	ok	428.9820	57.764	0.031022	20.87	61.194	11.100	20456528.444230	15	429.4015	9.38942e-05	3.87769e-04
2015/03/17	17:47:58	ok	ok	429.0280	57.763	0.031022	20.84	61.189	11.080	19091127.496947	15	429.4071	9.35599e-05	3.69618e-04
2015/03/17	17:52:58	ok	ok	429.0100	57.767	0.031022	20.80	61.213	11.059	18877055.798888	15	429.4011	9.35469e-05	3.78750e-04
2015/03/17	17:57:58	ok	ok	429.0200	57.755	0.031022	20.72	61.260	11.016	19719796.648229	15	429.4309	9.24650e-05	3.88635e-04
2015/03/17	18:02:58	ok	ok	429.0120	57.767	0.031022	20.75	61.326	11.047	19428391.851556	15	429.4127	9.26445e-05	3.81087e-04
2015/03/17	18:07:58	ok	ok	428.9760	57.759	0.031022	20.68	61.284	10.995	19969314.313690	15	429.3678	9.36369e-05	3.74689e-04
2015/03/17	18:12:58	ok	ok	428.9680	57.758	0.031022	20.66	61.311	10.987	19069521.592090	15	429.3600	9.41366e-05	3.79830e-04
2015/03/17	18:17:58	ok	ok	428.9160	57.762	0.031022	20.60	61.392	10.963	19715448.652112	15	429.3342	9.49583e-05	3.92022e-04
2015/03/17	18:22:58	ok	ok	428.9600	57.773	0.031022	20.60	61.392	10.963	17771259.867611	15	429.3847	9.24044e-05	3.74551e-04
2015/03/17	18:27:58	ok	ok	428.9800	57.760	0.031022	20.56	61.325	10.925	18469519.108928	15	429.4088	9.12285e-05	3.99805e-04
2015/03/17	18:32:58	ok	ok	428.9420	57.747	0.031022	20.46	61.370	10.870	18302080.448715	15	429.3313	9.40686e-05	3.77887e-04
2015/03/17	18:37:58	ok	ok	428.8720	57.741	0.031022	20.43	61.395	10.855	19925908.334507	15	429.2737	9.44842e-05	3.79449e-04
2015/03/17	18:42:58	ok	ok	428.9420	57.749	0.031022	20.39	61.419	10.834	21580432.092803	15	429.3345	9.27548e-05	3.65632e-04
2015/03/17	18:47:58	ok	ok	428.8800	57.738	0.031022	20.33	61.409	10.795	18620061.117993	15	429.2638	9.39095e-05	3.72876e-04
2015/03/17	18:52:58	ok	ok	428.8740	57.745	0.031022	20.33	61.409	10.795	19279543.628990	15	429.2476	9.42775e-05	3.79046e-04
2015/03/17	18:57:58	ok	ok	428.8700	57.735	0.031022	20.24	61.485	10.751	19365293.665433	15	429.2563	9.30748e-05	3.63779e-04
2015/03/17	19:02:58	ok	ok	428.8220	57.736	0.031022	20.22	61.391	10.722	17925277.076645	15	429.2045	9.46924e-05	3.83809e-04
2015/03/17	19:07:58	ok	ok	428.8220	57.738	0.031022	20.15	61.470	10.693	17317680.128458	15	429.2114	9.34560e-05	3.73603e-04
2015/03/17	19:12:58	--	ok	428.7620	57.733	0.031022	20.12	61.435	10.668	18095772.156703	15	429.1724	9.40391e-05	3.77570e-04
2015/03/17	19:13:11	ok	ok	429.0880	57.790	0.031034	20.12	61.405	10.662	29135570.049608	15	429.4513	9.35454e-05	3.62729e-04
2015/03/17	19:18:11	ok	ok	429.0660	57.796	0.031034	20.03	61.421	10.609	25991324.333593	15	429.4532	9.35553e-05	3.69476e-04
2015/03/17	19:23:11	ok	ok	429.0300	57.795	0.031034	20.03	61.451	10.614	24284220.812683	15	429.4883	9.12473e-05	4.37792e-04
2015/03/17	19:28:11	ok	ok	429.0280	57.794	0.031034	19.96	61.530	10.585	26155654.563598	15	429.4185	9.35750e-05	3.71569e-04
2015/03/17	19:33:11	ok	ok	429.0060	57.789	0.031034	19.91	61.522	10.552	26850769.389721	15	429.3853	9.40784e-05	3.64760e-04
2015/03/17	19:38:11	ok	ok	428.9840	57.779	0.031034	19.84	61.510	10.507	25342333.819275	15	429.3493	9.43927e-05	3.66615e-04
2015/03/17	19:43:11	ok	ok	428.9700	57.771	0.031034	19.82	61.537	10.500	24535233.301647	15	429.3933	9.25497e-05	3.85320e-04
2015/03/17	19:48:11	ok	ok	428.9360	57.765	0.031034	19.73	61.523	10.442	24400869.793847	15	429.3206	9.44272e-05	3.78801e-04
2015/03/17	19:53:11	ok	ok	428.9280	57.754	0.031034	19.69	61.607	10.432	25087978.542406	15	429.3100	9.42508e-05	3.81682e-04
2015/03/17	19:58:11	ok	ok	428.9000	57.764	0.031034	19.64	61.598	10.400	25393036.571662	15	429.2758	9.43649e-05	3.76361e-04
2015/03/17	20:03:11	ok	ok	428.8800	57.764	0.031034	19.57	61.587	10.355	23773563.888867	15	429.2425	9.43521e-05	3.65141e-04
2015/03/17	20:08:11	ok	ok	428.8600	57.753	0.031034	19.48	61.723	10.323	22263209.856852	14	429.2240	9.38807e-05	3.75654e-04
2015/03/17	20:13:11	ok	ok	428.8240	57.748	0.031034	19.47	61.661	10.307	23676087.452408	15	429.2203	9.35595e-05	3.87573e-04
2015/03/17	20:18:11	ok	ok	428.8300	57.751	0.031034	19.42	61.743	10.291	23606602.064031	15	429.1877	9.44228e-05	3.69700e-04
2015/03/17	20:23:11	--	ok	428.7820	57.743	0.031034	19.33	61.728	10.234	22509835.153505	15	429.1624	9.48556e-05	3.79689e-04
2015/03/17	20:23:24	ok	ok	429.0820	57.816	0.031045	19.32	61.697	10.223	20422702.443275	15	429.4054	9.44691e-05	3.49156e-04
2015/03/17	20:28:24	ok	ok	429.0380	57.832	0.031045	19.33	61.608	10.214	16797999.115927	15	429.4191	9.31380e-05	3.69368e-04
2015/03/17	20:33:24	ok	ok	428.9280	57.792	0.031045	19.26	61.627	10.175	19129869.968052	15	429.3402	9.53916e-05	4.11009e-04
2015/03/17	20:38:24	ok	ok	428.9760	57.806	0.031045	19.17	61.702	10.134	15249100.790193	14	429.3449	9.51052e-05	3.83032e-04
2015/03/17	20:43:24	ok	ok	428.9440	57.799	0.031045	19.16	61.640	10.118	16591553.383080	15	429.3248	9.49635e-05	3.70873e-04
2015/03/17	20:48:24	ok	ok	428.9400	57.792	0.031045	19.04	61.771	10.068	15599181.567975	15	429.3025	9.45357e-05	3.55971e-04
2015/03/17	20:53:24	ok	ok	428.8960	57.780	0.031045	18.99	61.763	10.037	18597513.125495	15	429.2663	9.47798e-05	3.69855e-04
2015/03/17	20:58:24	ok	ok	428.9140	57.773	0.031045	18.92	61.781	9.998	15551037.867610	15	429.2512	9.53061e-05	3.59341e-04
2015/03/17	21:03:24	ok	ok	428.8340	57.765	0.031045	18.84	61.858	9.964	19111944.452575	15	429.2058	9.49932e-05	3.56731e-04
2015/03/17	21:08:24	ok	ok	428.8060	57.766	0.031045	18.82	61.825	9.947	17326085.970803	15	429.2037	9.48424e-05	3.78535e-04
2015/03/17	21:13:24	--	ok	428.7960	57.759	0.031045	18.73	61.870	9.901	17911496.582929	14	429.1292	9.67603e-05	3.96861e-04
2015/03/17	21:13:37	ok	ok	429.0820	57.858	0.031056	18.80	61.792	9.929	25243223.315688	15	429.4467	9.47483e-05	3.55666e-04
2015/03/17	21:18:36	ok	ok	429.0140	57.849	0.031056	18.69	61.834	9.872	22766071.586224	15	429.4071	9.53262e-05	3.75962e-04
2015/03/17	21:23:36	ok	ok	429.0040	57.838	0.031056	18.64	61.916	9.856	24209096.344511	15	429.3658	9.50695e-05	3.59071e-04
2015/03/17	21:28:36	ok	ok	428.9820	57.827	0.031056	18.56	61.932	9.812	21782420.710702	15	429.3387	9.59090e-05	3.70180e-04
2015/03/17	21:33:36	ok	ok	428.9520	57.823	0.031056	18.52	61.926	9.788	23148801.862858	15	429.3786	9.29130e-05	3.94519e-04
2015/03/17	21:38:36	ok	ok	428.9380	57.817	0.031056	18.46	61.976	9.761	21673712.736470	15	429.3510	9.34154e-05	4.03293e-04
2015/03/17	21:43:36	ok	ok	428.8860	57.806	0.031056	18.38	61.993	9.717	21833435.299140	14	429.2617	9.50543e-05	3.65760e-04
2015/03/17	21:48:36	ok	ok	428.8720	57.793	0.031056	18.32	62.013	9.686	22425205.808076	13	429.2188	9.51612e-05	3.67243e-04
2015/03/17	21:53:36	ok	ok	428.8580	57.790	0.031056	18.29	62.008	9.668	24280055.550296	15	429.2038	9.58991e-05	3.63345e-04
2015/03/17	21:58:36	ok	ok	428.8340	57.777	0.031056	18.26	62.003	9.650	23951740.457247	14	429.2084	9.50376e-05	3.69129e-04
2015/03/17	22:03:36	ok	ok	428.8100	57.792	0.031056	18.20	62.023	9.619	22662251.092198	15	429.1833	9.51311e-05	3.75582e-04
2015/03/17	22:08:36	--	ok	428.7920	57.777	0.031056	18.12	62.070	9.581	23574613.147498	15	429.1561	9.60369e-05	3.72164e-04
2015/03/17	22:08:49	ok	ok	429.0380	57.852	0.031067	18.13	61.981	9.573	19881898.616511	15	429.3786	9.63817e-05	3.63462e-04
2015/03/17	22:13:49	ok	ok	429.0020	57.850	0.031067	18.03	62.085	9.532	16849168.458086	15	429.3468	9.52544e-05	3.87432e-04
2015/03/17	22:18:49	ok	ok	428.9560	57.842	0.031067	18.02	61.993	9.512	18103628.131210	15	429.3466	9.60350e-05	3.92809e-04
2015/03/17	22:23:49	ok	ok	428.9680	57.845	0.031067	17.99	62.048	9.504	18669359.753454	15	429.3593	9.54679e-05	3.80913e-04
2015/03/17	22:28:49	ok	ok	428.9420	57.835	0.031067	17.92	62.067	9.467	16228312.527102	15	429.3179	9.49880e-05	3.75424e-04
2015/03/17	22:33:49	ok	ok	429.0880	57.879	0.031067	18.27	61.495	9.577	17860676.519061	14	429.4395	9.65079e-05	3.55529e-04
2015/03/17	22:38:49	--	ok	429.2740	57.910	0.031067	18.71	61.085	9.764	20734366.579740	15	429.6388	9.60004e-05	4.11730e-04
2015/03/17	22:39:02	ok	ok	428.9520	57.793	0.031053	18.74	61.000	9.768	23762249.848727	15	429.3098	9.58365e-05	3.68331e-04
2015/03/17	22:44:02	--	ok	429.7240	57.827	0.031053	19.04	60.807	9.910	22862592.001257	15	429.6122	8.95850e-05	3.17044e-04
2015/03/17	22:44:15	--	ok	428.7460	57.638	0.031014	19.05	60.628	9.887	26398090.960964	15	428.5986	9.05674e-05	2.86847e-04
2015/03/17	22:44:28	--	ok	428.3620	57.668	0.031027	18.95	60.611	9.826	25486176.451721	15	428.7523	9.53123e-05	3.88693e-04
2015/03/17	22:44:41	ok	ok	429.1180	57.823	0.031061	18.86	60.718	9.791	26505293.918556	15	429.4851	9.58871e-05	3.76143e-04
2015/03/17	22:49:41	--	ok	429.9600	57.912	0.031061	19.22	60.595	9.981	23808912.421103	15	429.7773	9.18478e-05	2.99701e-04
2015/03/17	22:49:54	--	ok	428.0800	57.620	0.03101	19.23	60.505	9.972	24812211.646332	15	428.4605	9.52453e-05	3.83418e-04
2015/03/17	22:50:07	--	ok	429.8260	57.834	0.031059	19.12	60.458	9.900	32965414.316382	15	429.6560	9.20772e-05	2.92958e-04
2015/03/17	22:50:20	--	ok	428.7120	57.616	0.031016	19.03	60.685	9.885	27933090.177504	15	428.5695	9.01715e-05	2.65390e-04
2015/03/17	22:50:33	ok	ok	429.0600	57.675	0.03103	18.99	60.678	9.860	33084254.111933	15	428.9137	9.15934e-05	2.93782e-04
2015/03/17	22:55:33	--	ok	429.2820	57.699	0.03103	19.37	60.468	10.048	34778044.007820	15	429.1643	9.08856e-05	2.88701e-04
2015/03/17	22:55:46	--	ok	428.3720	57.673	0.031016	19.44	60.267	10.056	24411032.424003	15	428.7485	9.45014e-05	3.75713e-04
2015/03/17	22:55:59	--	ok	429.6720	57.775	0.031049	19.36	60.163	9.992	32189960.688521	15	429.5783	8.89645e-05	2.99569e-04
2015/03/17	22:56:13	--	ok	428.1540	57.634	0.031014	19.22	60.413	9.951	25126162.148279	15	428.5244	9.44241e-05	3.75413e-04
2015/03/17	22:56:26	--	ok	429.2220	57.830	0.031058	19.18	60.467	9.937	26416474.594249	15	429.6139	9.38359e-05	4.33373e-04
2015/03/17	22:56:39	ok	ok	428.9160	57.734	0.031047	19.09	60.694	9.921	25684923.136534	15	429.2858	9.42981e-05	3.87432e-04
2015/03/17	23:01:38	ok	ok	429.1340	57.842	0.031047	19.52	60.280	10.106	23743316.217292	15	429.5089	9.46289e-05	3.76473e-04
2015/03/17	23:06:38	ok	ok	429.1940	57.847	0.031047	19.62	60.205	10.153	23310869.457690	15	429.5592	9.45490e-05	3.63268e-04
2015/03/17	23:11:38	ok	ok	429.1660	57.862	0.031047	19.64	60.269	10.175	24017759.189239	15	429.5691	9.46682e-05	3.86296e-04
2015/03/17	23:16:38	--	ok	429.2400	57.891	0.031047	19.76	60.045	10.209	20011141.920339	15	429.6273	9.43836e-05	3.86145e-04
2015/03/17	23:16:51	ok	ok	428.9020	57.747	0.031034	19.74	59.921	10.176	28634824.277859	15	429.2876	9.47636e-05	3.73830e-04
2015/03/17	23:21:51	--	ok	429.5260	57.769	0.031034	19.73	60.131	10.206	22231475.838989	15	429.4210	9.10254e-05	2.86491e-04
2015/03/17	23:22:04	ok	ok	428.9360	57.670	0.031006	19.77	60.108	10.226	25093777.632824	15	428.7626	9.10285e-05	2.97188e-04
2015/03/17	23:27:03	--	ok	428.3660	57.677	0.031006	19.78	60.018	10.216	21322494.788364	15	428.8488	9.00127e-05	5.37974e-04
2015/03/17	23:27:16	--	ok	429.7300	57.820	0.03104	19.82	59.934	10.226	29546412.166004	15	429.6109	9.11441e-05	2.82561e-04
2015/03/17	23:27:30	--	ok	428.1040	57.611	0.031001	19.76	59.833	10.173	25242888.498298	15	428.5030	9.45748e-05	3.86825e-04
2015/03/17	23:27:43	--	ok	429.2600	57.851	0.031049	19.69	60.004	10.160	27462283.956333	15	429.6129	9.39147e-05	3.70669e-04
2015/03/17	23:27:56	ok	ok	428.8720	57.723	0.031035	19.61	60.203	10.146	27032306.287413	15	429.2448	9.47871e-05	3.79655e-04
2015/03/17	23:32:55	ok	ok	429.0600	57.801	0.031035	19.80	59.961	10.219	21488915.673004	15	429.4817	9.15749e-05	4.07384e-04
2015/03/17	23:37:55	ok	ok	429.0680	57.810	0.031035	19.86	59.849	10.235	23950235.531905	15	429.4578	9.39832e-05	3.70142e-04
2015/03/17	23:42:55	ok	ok	429.1000	57.829	0.031035	19.90	59.855	10.261	22862289.217832	15	429.4570	9.50061e-05	4.02226e-04
2015/03/17	23:47:55	ok	ok	429.1020	57.832	0.031035	19.95	59.742	10.271	21483247.496636	15	429.5127	9.37031e-05	3.81635e-04
2015/03/17	23:52:55	ok	ok	429.1520	57.836	0.031035	19.95	59.711	10.266	23402187.001586	15	429.5236	9.35515e-05	3.60889e-04
2015/03/17	23:57:55	ok	ok	429.1000	57.816	0.031035	19.91	59.735	10.246	22537888.997930	15	429.5010	9.34186e-05	3.80406e-04
2015/03/18	00:02:55	ok	ok	429.1220	57.839	0.031035	19.95	59.742	10.271	22355809.277994	15	429.5099	9.43307e-05	3.79055e-04
2015/03/18	00:07:55	ok	ok	429.1340	57.845	0.031035	19.89	59.702	10.228	22901121.367450	15	429.5138	9.42182e-05	3.63981e-04
2015/03/18	00:12:55	ok	ok	429.1380	57.850	0.031035	19.86	59.727	10.215	23408221.259618	15	429.5614	9.20337e-05	3.91052e-04
2015/03/18	00:17:55	ok	ok	429.1480	57.854	0.031035	19.88	59.700	10.222	22730632.267878	15	429.5155	9.46387e-05	3.73066e-04
2015/03/18	00:22:55	ok	ok	429.0980	57.846	0.031035	19.85	59.726	10.208	24567358.902494	15	429.5103	9.51656e-05	4.22627e-04
2015/03/18	00:27:55	ok	ok	429.1460	57.839	0.031035	19.86	59.727	10.215	23550680.647075	15	429.5240	9.40144e-05	3.69638e-04
2015/03/18	00:32:55	ok	ok	429.1240	57.847	0.031035	19.82	59.751	10.195	19761279.810274	15	429.5156	9.39620e-05	3.73706e-04
2015/03/18	00:37:55	ok	ok	429.1700	57.862	0.031035	19.86	59.636	10.199	21989308.400006	15	429.5510	9.29625e-05	3.73676e-04
2015/03/18	00:42:55	ok	ok	429.1340	57.859	0.031035	19.81	59.598	10.163	22549708.426606	15	429.5251	9.36937e-05	3.86434e-04
2015/03/18	00:47:55	ok	ok	429.1360	57.847	0.031035	19.78	59.624	10.149	22335597.384032	15	429.5374	9.29855e-05	3.76124e-04
2015/03/18	00:52:55	ok	ok	429.1540	57.864	0.031035	19.76	59.560	10.127	21710650.311038	15	429.5195	9.35924e-05	3.60168e-04
2015/03/18	00:57:55	ok	ok	429.1200	57.849	0.031035	19.71	59.582	10.101	20157101.944288	15	429.4933	9.43038e-05	3.80460e-04
2015/03/18	01:02:55	ok	ok	429.0880	57.861	0.031035	19.70	59.581	10.095	20804101.941489	15	429.5029	9.41134e-05	3.88441e-04
2015/03/18	01:07:55	ok	ok	429.1180	57.866	0.031035	19.67	59.606	10.081	21381081.896812	15	429.5310	9.32047e-05	3.82457e-04
2015/03/18	01:12:55	ok	ok	429.1660	57.871	0.031035	19.67	59.576	10.076	21980008.302847	15	429.4814	9.57599e-05	3.87174e-04
2015/03/18	01:17:55	ok	ok	429.1440	57.872	0.031035	19.67	59.515	10.066	21036940.114002	15	429.5590	9.25090e-05	3.86093e-04
2015/03/18	01:22:55	ok	ok	429.1180	57.864	0.031035	19.65	59.512	10.053	22404654.357629	15	429.4685	9.51242e-05	3.78704e-04
2015/03/18	01:27:55	ok	ok	429.1300	57.873	0.031035	19.66	59.514	10.060	21559396.287212	15	429.5636	9.16414e-05	4.14060e-04
2015/03/18	01:32:55	ok	ok	429.1480	57.860	0.031035	19.66	59.392	10.039	22429094.656763	15	429.5185	9.42804e-05	3.67673e-04
2015/03/18	01:37:55	ok	ok	429.1420	57.858	0.031035	19.60	59.474	10.018	21371449.613408	15	429.5604	9.26847e-05	3.88082e-04
2015/03/18	01:42:55	ok	ok	429.1080	57.871	0.031035	19.60	59.504	10.023	21621846.941210	15	429.5126	9.36491e-05	3.89334e-04
2015/03/18	01:47:55	ok	ok	429.1420	57.859	0.031035	19.63	59.387	10.021	21628037.622598	15	429.5306	9.37795e-05	3.84174e-04
2015/03/18	01:52:55	ok	ok	429.1360	57.853	0.031035	19.59	59.442	10.006	22593283.606219	15	429.4939	9.57491e-05	3.89042e-04
2015/03/18	01:57:55	ok	ok	429.1220	57.861	0.031035	19.58	59.471	10.005	22014541.319658	15	429.5037	9.43388e-05	3.82177e-04
2015/03/18	02:02:55	ok	ok	429.1440	57.865	0.031035	19.59	59.411	10.001	22225497.134988	15	429.5418	9.35209e-05	3.83950e-04
2015/03/18	02:07:55	ok	ok	429.1460	57.884	0.031035	19.59	59.411	10.001	21281243.491927	15	429.5489	9.27816e-05	3.76090e-04
2015/03/18	02:12:55	ok	ok	429.1360	57.873	0.031035	19.58	59.288	9.975	20002384.503225	15	429.5279	9.38748e-05	3.70785e-04
2015/03/18	02:17:55	ok	ok	429.1600	57.890	0.031035	19.62	59.264	9.994	23044490.468447	15	429.5054	9.54486e-05	3.77056e-04
2015/03/18	02:22:55	ok	ok	429.1720	57.886	0.031035	19.55	59.284	9.956	21539541.621618	15	429.5768	9.26362e-05	4.06529e-04
2015/03/18	02:27:55	ok	ok	429.1680	57.883	0.031035	19.58	59.319	9.980	19572958.298362	15	429.5725	9.24989e-05	3.84446e-04
2015/03/18	02:32:55	ok	ok	429.1820	57.883	0.031035	19.59	59.290	9.981	22325700.974206	15	429.6157	9.13501e-05	4.29537e-04
2015/03/18	02:37:55	ok	ok	429.1760	57.877	0.031035	19.58	59.288	9.975	19554016.020242	15	429.5972	9.20638e-05	4.03657e-04
2015/03/18	02:42:55	ok	ok	429.1380	57.877	0.031035	19.51	59.308	9.937	20862107.629642	15	429.5146	9.43474e-05	3.68912e-04
2015/03/18	02:47:55	ok	ok	429.1220	57.867	0.031035	19.54	59.343	9.960	19680721.898623	15	429.5218	9.32216e-05	3.83863e-04
2015/03/18	02:52:55	ok	ok	429.1660	57.876	0.031035	19.55	59.253	9.951	21919087.119850	15	429.5535	9.26978e-05	3.72507e-04
2015/03/18	02:57:55	--	ok	429.2020	57.896	0.031035	19.59	59.320	9.986	21203415.756640	15	429.5568	9.36737e-05	3.63535e-04
2015/03/18	02:58:08	ok	ok	428.9560	57.791	0.031025	19.61	59.111	9.962	25408265.089310	15	429.3024	9.47822e-05	3.76686e-04
2015/03/18	03:03:08	ok	ok	428.9320	57.781	0.031025	19.56	59.255	9.957	22387078.422892	15	429.3079	9.45226e-05	3.96241e-04
2015/03/18	03:08:08	ok	ok	428.9480	57.803	0.031025	19.54	59.191	9.935	20213243.590518	15	429.3281	9.35772e-05	3.57599e-04
2015/03/18	03:13:08	ok	ok	428.9340	57.791	0.031025	19.53	59.220	9.934	21055577.087558	15	429.3133	9.45369e-05	3.80970e-04
2015/03/18	03:18:08	ok	ok	428.9600	57.799	0.031025	19.55	59.192	9.941	21554550.380224	15	429.3096	9.43647e-05	3.59865e-04
2015/03/18	03:23:08	ok	ok	428.9180	57.795	0.031025	19.54	59.160	9.930	22027285.137570	15	429.3171	9.44666e-05	3.87866e-04
2015/03/18	03:28:08	ok	ok	428.9460	57.802	0.031025	19.50	59.245	9.921	21237242.884533	15	429.3207	9.40253e-05	3.69092e-04
2015/03/18	03:33:08	ok	ok	428.9340	57.784	0.031025	19.47	59.210	9.897	20303277.850466	15	429.3383	9.31655e-05	3.73435e-04
2015/03/18	03:38:08	ok	ok	428.9720	57.799	0.031025	19.50	59.154	9.905	20983260.426892	15	429.3295	9.41640e-05	3.57459e-04
2015/03/18	03:43:08	ok	ok	428.9460	57.817	0.031025	19.49	59.122	9.894	21232196.515612	15	429.3448	9.30390e-05	3.76917e-04
2015/03/18	03:48:08	ok	ok	428.9760	57.811	0.031025	19.48	59.181	9.898	20837345.237871	15	429.2992	9.52675e-05	3.71032e-04
2015/03/18	03:53:08	ok	ok	428.9340	57.811	0.031025	19.44	59.145	9.869	19607283.204969	15	429.3124	9.37233e-05	3.69650e-04
2015/03/18	03:58:08	ok	ok	428.9920	57.810	0.031025	19.49	59.153	9.899	20481011.100878	15	429.3416	9.43048e-05	3.61775e-04
2015/03/18	04:03:08	ok	ok	428.9500	57.807	0.031025	19.46	59.148	9.881	21722691.869241	15	429.3210	9.51530e-05	3.73956e-04
2015/03/18	04:08:08	ok	ok	428.9440	57.830	0.031025	19.50	59.154	9.905	20786466.053279	15	429.3156	9.52094e-05	4.20702e-04
2015/03/18	04:13:08	ok	ok	428.9800	57.802	0.031025	19.44	59.145	9.869	21226307.140917	15	429.3609	9.40186e-05	3.69148e-04
2015/03/18	04:18:08	ok	ok	428.9380	57.801	0.031025	19.44	59.145	9.869	19336205.761697	15	429.3784	9.24810e-05	4.15344e-04
2015/03/18	04:23:08	ok	ok	428.9900	57.818	0.031025	19.48	59.121	9.888	21537073.752089	15	429.3332	9.47811e-05	3.52890e-04
2015/03/18	04:28:08	ok	ok	429.0200	57.823	0.031025	19.48	59.060	9.878	21553287.675442	15	429.3684	9.40388e-05	3.63372e-04
2015/03/18	04:33:08	ok	ok	428.9600	57.806	0.031025	19.42	59.081	9.847	20956005.985804	15	429.3422	9.39169e-05	3.71768e-04
2015/03/18	04:38:08	ok	ok	428.9920	57.816	0.031025	19.45	59.055	9.860	24256023.528705	15	429.3772	9.35280e-05	3.77807e-04
2015/03/18	04:43:08	ok	ok	428.9920	57.828	0.031025	19.46	59.026	9.861	21361026.461776	15	429.3700	9.39283e-05	3.73411e-04
2015/03/18	04:48:08	ok	ok	429.0100	57.819	0.031025	19.48	59.029	9.873	21926318.071498	15	429.3483	9.46522e-05	3.51329e-04
2015/03/18	04:53:08	ok	ok	428.9960	57.816	0.031025	19.44	59.114	9.864	19894659.702549	15	429.4036	9.20702e-05	3.92876e-04
2015/03/18	04:58:08	ok	ok	428.9660	57.820	0.031025	19.48	58.969	9.863	17449520.788064	15	429.3791	9.34185e-05	3.81724e-04
2015/03/18	05:03:08	ok	ok	428.9820	57.823	0.031025	19.46	59.057	9.866	20979032.621772	15	429.3438	9.49418e-05	3.78730e-04
2015/03/18	05:08:08	ok	ok	429.0220	57.828	0.031025	19.45	59.085	9.865	21867061.517521	15	429.3952	9.34214e-05	3.72305e-04
2015/03/18	05:13:08	ok	ok	429.0120	57.833	0.031025	19.48	58.999	9.868	20905185.230351	15	429.4001	9.36074e-05	3.69908e-04
2015/03/18	05:18:08	ok	ok	428.9860	57.820	0.031025	19.43	59.052	9.848	21567182.635282	15	429.3603	9.44094e-05	3.72750e-04
2015/03/18	05:23:08	ok	ok	429.0480	57.842	0.031025	19.48	58.999	9.868	20229116.437997	15	429.4254	9.34967e-05	3.75233e-04
2015/03/18	05:28:08	ok	ok	429.0120	57.822	0.031025	19.44	58.993	9.844	21665525.061008	15	429.4034	9.37377e-05	3.72862e-04
2015/03/18	05:33:08	ok	ok	429.0140	57.812	0.031025	19.39	59.046	9.824	23220224.531631	14	429.3610	9.44711e-05	3.66662e-04
2015/03/18	05:38:08	ok	ok	429.0200	57.821	0.031025	19.42	58.990	9.832	21114863.625468	15	429.3670	9.44545e-05	3.56147e-04
2015/03/18	05:43:08	ok	ok	428.9960	57.833	0.031025	19.40	59.047	9.830	21213953.227337	15	429.3726	9.46416e-05	3.67163e-04
2015/03/18	05:48:08	ok	ok	429.0100	57.826	0.031025	19.42	58.990	9.832	20160003.147760	15	429.4018	9.42067e-05	3.82585e-04
2015/03/18	05:53:08	ok	ok	429.0460	57.846	0.031025	19.42	59.020	9.837	20776075.319661	15	429.3864	9.42813e-05	3.66503e-04
2015/03/18	05:58:08	ok	ok	429.0520	57.828	0.031025	19.44	59.053	9.854	20585611.297560	15	429.3976	9.45956e-05	3.62015e-04
2015/03/18	06:03:08	ok	ok	429.0320	57.828	0.031025	19.43	58.930	9.827	22427045.306946	15	429.3820	9.46878e-05	3.63233e-04
2015/03/18	06:08:08	ok	ok	429.0300	57.834	0.031025	19.40	59.017	9.825	20964942.977369	15	429.3685	9.56226e-05	4.04939e-04
2015/03/18	06:13:08	ok	ok	429.0380	57.826	0.031025	19.40	59.017	9.825	22834559.168765	15	429.3798	9.47738e-05	3.59516e-04
2015/03/18	06:18:08	ok	ok	429.0220	57.834	0.031025	19.43	58.991	9.838	21761625.363234	15	429.3923	9.46995e-05	3.84441e-04
2015/03/18	06:23:08	ok	ok	429.0560	57.839	0.031025	19.40	59.017	9.825	20183470.381742	15	429.4193	9.38636e-05	3.62404e-04
2015/03/18	06:28:08	ok	ok	429.0680	57.835	0.031025	19.41	58.927	9.815	21170063.408686	15	429.4060	9.45670e-05	3.56292e-04
2015/03/18	06:33:08	ok	ok	429.0480	57.836	0.031025	19.41	59.018	9.831	22468779.587032	15	429.3953	9.44861e-05	3.57518e-04
2015/03/18	06:38:08	ok	ok	429.0340	57.839	0.031025	19.39	58.985	9.813	19973402.333964	15	429.4059	9.44202e-05	3.76247e-04
2015/03/18	06:43:08	ok	ok	429.0560	57.833	0.031025	19.41	58.988	9.826	22178648.259304	15	429.4141	9.49106e-05	3.75241e-04
2015/03/18	06:48:08	ok	ok	429.0780	57.843	0.031025	19.44	58.901	9.828	22377821.274537	15	429.4575	9.31161e-05	3.63612e-04
2015/03/18	06:53:08	ok	ok	429.0920	57.837	0.031025	19.45	58.903	9.834	19538741.871376	15	429.4448	9.38809e-05	3.56757e-04
2015/03/18	06:58:08	ok	ok	429.0720	57.846	0.031025	19.41	59.018	9.831	19899935.193771	15	429.4216	9.42156e-05	3.59391e-04
2015/03/18	07:03:08	ok	ok	429.0900	57.852	0.031025	19.46	59.026	9.861	19841673.120721	15	429.4290	9.49159e-05	3.70345e-04
2015/03/18	07:08:08	ok	ok	429.0700	57.836	0.031025	19.44	58.962	9.839	21114870.329755	15	429.4219	9.47738e-05	3.69079e-04
2015/03/18	07:13:08	ok	ok	429.0660	57.853	0.031025	19.44	58.962	9.839	21534762.403711	15	429.4559	9.43060e-05	3.80036e-04
2015/03/18	07:18:08	ok	ok	429.0960	57.850	0.031025	19.48	58.938	9.858	21313822.391262	15	429.4601	9.40343e-05	3.62421e-04
2015/03/18	07:23:08	ok	ok	429.1240	57.852	0.031025	19.45	58.994	9.850	23096283.028335	15	429.4226	9.59938e-05	4.09224e-04
2015/03/18	07:28:08	ok	ok	429.1020	57.853	0.031025	19.44	58.993	9.844	22387462.403232	15	429.4421	9.49953e-05	3.73471e-04
2015/03/18	07:33:08	ok	ok	429.1340	57.867	0.031025	19.46	58.965	9.851	22463038.963997	15	429.4661	9.43009e-05	3.50232e-04
2015/03/18	07:38:08	ok	ok	429.1000	57.849	0.031025	19.50	58.911	9.865	20205452.921019	15	429.5758	9.06540e-05	4.65044e-04
2015/03/18	07:43:08	ok	ok	429.1420	57.868	0.031025	19.52	58.884	9.872	21061084.716511	15	429.5257	9.32247e-05	3.65795e-04
2015/03/18	07:48:10	ok	ok	429.1660	57.864	0.031025	19.58	58.893	9.908	21837335.607439	15	429.5004	9.46206e-05	3.60959e-04
2015/03/18	07:53:08	ok	ok	429.1580	57.861	0.031025	19.58	58.862	9.903	21311310.934798	15	429.5195	9.40762e-05	3.66810e-04
2015/03/18	07:58:08	ok	ok	429.1740	57.886	0.031025	19.63	58.870	9.933	22208073.593955	15	429.5292	9.39495e-05	3.57433e-04
2015/03/18	08:03:08	--	ok	429.2240	57.896	0.031025	19.64	58.902	9.945	20423827.554077	15	429.5900	9.35488e-05	3.63000e-04
2015/03/18	08:03:21	ok	ok	428.9140	57.765	0.031013	19.72	58.641	9.947	26752603.311084	15	429.2581	9.45472e-05	3.68802e-04
2015/03/18	08:08:20	ok	ok	428.8840	57.770	0.031013	19.64	58.841	9.934	21474881.544694	15	429.2600	9.38654e-05	3.69232e-04
2015/03/18	08:13:20	ok	ok	428.9520	57.782	0.031013	19.66	58.845	9.947	21406738.310656	15	429.3440	9.20199e-05	3.80729e-04
2015/03/18	08:18:20	ok	ok	428.9200	57.780	0.031013	19.70	58.759	9.955	23703814.249417	15	429.2816	9.48604e-05	3.68936e-04
2015/03/18	08:23:20	ok	ok	428.9660	57.785	0.031013	19.71	58.791	9.967	21822139.310808	15	429.3300	9.37167e-05	3.58325e-04
2015/03/18	08:28:20	ok	ok	428.9620	57.800	0.031013	19.68	58.878	9.964	22266607.709759	15	429.3166	9.39833e-05	3.63280e-04
2015/03/18	08:33:20	ok	ok	428.9680	57.802	0.031013	19.75	58.859	10.001	19920577.068141	15	429.3311	9.42290e-05	3.64676e-04
2015/03/18	08:38:20	ok	ok	429.0080	57.796	0.031013	19.77	58.831	10.009	21474507.295889	15	429.4156	9.18645e-05	3.97313e-04
2015/03/18	08:43:20	ok	ok	428.9780	57.808	0.031013	19.77	58.801	10.003	22696250.738858	15	429.3456	9.44761e-05	3.71095e-04
2015/03/18	08:48:20	ok	ok	428.9900	57.795	0.031013	19.79	58.804	10.016	19313509.507899	15	429.3981	9.26730e-05	3.80839e-04
2015/03/18	08:53:20	ok	ok	429.0180	57.811	0.031013	19.82	58.809	10.034	21765988.781263	15	429.4352	9.13727e-05	4.06454e-04
2015/03/18	08:58:20	ok	ok	429.0040	57.804	0.031013	19.86	58.845	10.064	23290803.370949	15	429.3639	9.44788e-05	3.67349e-04
2015/03/18	09:03:20	ok	ok	429.0380	57.824	0.031013	19.90	58.760	10.073	21082211.955142	15	429.4012	9.35931e-05	3.56324e-04
2015/03/18	09:08:20	ok	ok	429.0440	57.823	0.031013	19.87	58.786	10.060	21631034.117026	15	429.3946	9.39892e-05	3.62510e-04
2015/03/18	09:13:20	ok	ok	429.0900	57.827	0.031013	19.94	58.797	10.103	19589133.560626	15	429.4458	9.36741e-05	3.64614e-04
2015/03/18	09:18:20	ok	ok	429.0780	57.825	0.031013	19.98	58.773	10.122	22929308.109556	15	429.4388	9.41211e-05	3.63076e-04
2015/03/18	09:23:20	ok	ok	429.0960	57.815	0.031013	20.02	58.748	10.142	20881357.384947	15	429.4447	9.39740e-05	3.57291e-04
2015/03/18	09:28:20	ok	ok	429.1040	57.829	0.031013	20.04	58.782	10.159	21010585.283131	15	429.4915	9.32241e-05	3.71924e-04
2015/03/18	09:33:20	ok	ok	429.1500	57.851	0.031013	20.09	58.759	10.185	20338696.146323	15	429.5210	9.33896e-05	3.79618e-04
2015/03/18	09:38:20	ok	ok	429.1500	57.854	0.031013	20.10	58.761	10.191	21710132.634049	15	429.4986	9.42804e-05	3.62349e-04
2015/03/18	09:43:20	ok	ok	429.1600	57.856	0.031013	20.13	58.735	10.205	20288544.976696	15	429.5764	9.25121e-05	3.85999e-04
2015/03/18	09:48:20	ok	ok	429.1600	57.865	0.031013	20.18	58.651	10.220	21877232.564516	15	429.6100	9.12651e-05	5.47976e-04
2015/03/18	09:53:20	ok	ok	429.1780	57.869	0.031013	20.22	58.688	10.250	20094547.021343	15	429.5560	9.41092e-05	3.68624e-04
2015/03/18	09:58:20	--	ok	429.2240	57.879	0.031013	20.24	58.691	10.263	22150126.852675	15	429.5794	9.42970e-05	3.68223e-04
2015/03/18	09:58:33	ok	ok	428.9540	57.769	0.031001	20.31	58.549	10.280	25773302.841897	15	429.3044	9.34775e-05	3.60551e-04
2015/03/18	10:03:32	ok	ok	428.9600	57.765	0.031001	20.29	58.668	10.289	22338736.708430	15	429.3881	9.12894e-05	4.29387e-04
2015/03/18	10:08:32	ok	ok	428.9840	57.796	0.031001	20.30	58.731	10.306	21593711.452792	15	429.3285	9.35626e-05	3.55156e-04
2015/03/18	10:13:32	ok	ok	429.0200	57.786	0.031001	20.38	58.713	10.351	21852200.434510	15	429.3832	9.24730e-05	3.52217e-04
2015/03/18	10:18:32	ok	ok	429.0720	57.820	0.031001	20.46	58.664	10.391	22206134.108522	15	429.3918	9.39819e-05	3.58040e-04
2015/03/18	10:23:32	ok	ok	429.0200	57.806	0.031001	20.47	58.635	10.392	21817541.196151	15	429.3719	9.53407e-05	4.11105e-04
2015/03/18	10:28:32	ok	ok	429.0620	57.806	0.031001	20.46	58.634	10.385	22115119.975060	15	429.5149	9.02687e-05	4.91171e-04
2015/03/18	10:33:32	ok	ok	429.1140	57.810	0.031001	20.55	58.525	10.420	21264920.575589	15	429.4551	9.31680e-05	3.43715e-04
2015/03/18	10:38:32	ok	ok	429.1160	57.809	0.031001	20.59	58.562	10.451	22006666.777538	15	429.4628	9.36682e-05	3.54285e-04
2015/03/18	10:43:32	ok	ok	429.1520	57.824	0.031001	20.64	58.509	10.472	22210707.569040	15	429.4998	9.32670e-05	3.51597e-04
2015/03/18	10:48:32	ok	ok	429.1660	57.830	0.031001	20.70	58.457	10.500	22901839.461056	15	429.4975	9.38065e-05	3.42173e-04
2015/03/18	10:53:32	ok	ok	429.1660	57.830	0.031001	20.71	58.520	10.517	21968454.262186	15	429.5952	9.07731e-05	4.37866e-04
2015/03/18	10:58:32	--	ok	429.2260	57.851	0.031001	20.84	58.479	10.589	21434205.079415	15	429.5831	9.22954e-05	3.51298e-04
2015/03/18	10:58:46	ok	ok	428.9620	57.749	0.030989	20.86	58.329	10.574	27430376.220258	15	429.2718	9.44371e-05	3.48584e-04
2015/03/18	11:03:45	ok	ok	428.9440	57.750	0.030989	20.86	58.482	10.602	23698951.186971	15	429.2665	9.51860e-05	4.24894e-04
2015/03/18	11:08:45	ok	ok	429.0280	57.763	0.030989	20.90	58.396	10.611	21270362.018093	15	429.3422	9.35860e-05	3.46248e-04
2015/03/18	11:13:45	ok	ok	429.0140	57.769	0.030989	20.95	58.465	10.655	21094062.729530	15	429.3345	9.40973e-05	3.51295e-04
2015/03/18	11:18:45	ok	ok	429.0540	57.775	0.030989	21.02	58.445	10.694	23537970.685188	15	429.3709	9.39937e-05	3.42055e-04
2015/03/18	11:23:45	ok	ok	429.0960	57.783	0.030989	21.05	58.511	10.725	22853960.626128	15	429.4534	9.24225e-05	3.75618e-04
2015/03/18	11:28:45	ok	ok	429.1080	57.794	0.030989	21.12	58.430	10.754	22230832.530595	15	429.4420	9.31314e-05	3.49874e-04
2015/03/18	11:33:45	ok	ok	429.1100	57.805	0.030989	21.20	58.381	10.795	24054628.398865	15	429.4615	9.41053e-05	3.67712e-04
2015/03/18	11:38:45	ok	ok	429.1700	57.817	0.030989	21.32	58.430	10.879	22903577.380986	15	429.5160	9.28857e-05	3.58894e-04
2015/03/18	11:43:45	ok	ok	429.1920	57.813	0.030989	21.34	58.341	10.875	23261996.262481	15	429.5169	9.40319e-05	3.50676e-04
2015/03/18	11:48:45	--	ok	429.2200	57.819	0.030989	21.38	58.440	10.919	21435687.372211	15	429.5666	9.35860e-05	3.61526e-04
2015/03/18	11:48:59	ok	ok	428.9600	57.747	0.030977	21.44	58.296	10.930	24025041.946548	15	429.2974	9.34263e-05	3.54563e-04
2015/03/18	11:53:58	ok	ok	428.9800	57.755	0.030977	21.50	58.397	10.987	22045353.868666	15	429.3197	9.32849e-05	3.59431e-04
2015/03/18	11:58:58	ok	ok	429.0080	57.759	0.030977	21.56	58.314	11.009	21993571.019972	15	429.4013	9.19082e-05	3.77583e-04
2015/03/18	12:03:58	ok	ok	429.0240	57.764	0.030977	21.60	58.382	11.047	22467195.657885	15	429.3533	9.42886e-05	3.70223e-04
2015/03/18	12:08:58	ok	ok	429.0940	57.773	0.030977	21.72	58.308	11.110	22448538.797101	15	429.4614	9.26793e-05	3.65552e-04
2015/03/18	12:13:58	ok	ok	429.1180	57.777	0.030977	21.82	58.293	11.171	22004015.423826	15	429.4759	9.26782e-05	3.64328e-04
2015/03/18	12:18:58	ok	ok	429.1640	57.795	0.030977	21.94	58.311	11.252	20803230.332374	15	429.5542	9.17881e-05	3.67118e-04
2015/03/18	12:23:58	--	ok	429.2180	57.816	0.030977	22.02	58.293	11.301	21600864.532021	15	429.5958	9.17788e-05	3.59861e-04
2015/03/18	12:24:11	ok	ok	428.9260	57.741	0.030966	22.11	58.153	11.332	24499758.762412	15	429.2670	9.27609e-05	3.58061e-04
2015/03/18	12:29:11	ok	ok	428.9900	57.750	0.030966	22.13	58.217	11.358	19324140.703076	15	429.3711	9.18253e-05	3.85989e-04
2015/03/18	12:34:11	ok	ok	428.8660	57.732	0.030966	21.79	58.748	11.239	19701440.928282	15	429.1785	9.44475e-05	3.94432e-04
2015/03/18	12:39:11	--	ok	428.7340	57.725	0.030966	21.42	59.303	11.106	19155803.349702	15	429.1227	9.09480e-05	3.82532e-04
2015/03/18	12:39:25	ok	ok	428.9460	57.744	0.03098	21.44	59.184	11.096	23812860.275688	15	429.2532	9.37067e-05	3.46574e-04
2015/03/18	12:44:24	ok	ok	428.8680	57.747	0.03098	21.21	59.545	11.016	17913720.412726	15	429.1851	9.40417e-05	4.30716e-04
2015/03/18	12:49:24	--	ok	428.7960	57.733	0.03098	21.06	59.674	10.944	16941429.599206	15	429.1533	9.28508e-05	3.51966e-04
2015/03/18	12:49:38	ok	ok	429.0260	57.789	0.030991	21.12	59.561	10.962	18106258.297260	15	429.3894	9.44793e-05	3.75144e-04
2015/03/18	12:54:37	ok	ok	429.0180	57.775	0.030991	20.98	59.813	10.919	18014039.675125	15	429.2864	9.55285e-05	4.06328e-04
2015/03/18	12:59:37	ok	ok	428.9900	57.767	0.030991	20.92	59.865	10.891	17708092.189519	15	429.3050	9.38075e-05	3.48804e-04
2015/03/18	13:04:37	ok	ok	428.9540	57.770	0.030991	20.85	60.006	10.872	19528108.478805	15	429.2942	9.33493e-05	3.53234e-04
2015/03/18	13:09:37	ok	ok	428.9260	57.763	0.030991	20.79	60.088	10.849	19004262.534407	15	429.2679	9.40688e-05	3.54447e-04
2015/03/18	13:14:37	ok	ok	428.9180	57.755	0.030991	20.80	60.150	10.867	18040344.790969	15	429.2529	9.36195e-05	3.50794e-04
2015/03/18	13:19:37	ok	ok	428.8800	57.745	0.030991	20.76	60.235	10.857	18698248.668327	15	429.2964	9.13747e-05	4.24621e-04
2015/03/18	13:24:37	ok	ok	428.9080	57.753	0.030991	20.79	60.301	10.887	20987834.458600	15	429.2482	9.32402e-05	3.50990e-04
2015/03/18	13:29:37	ok	ok	428.8840	57.735	0.030991	20.74	60.323	10.860	17870385.550185	15	429.2650	9.22390e-05	3.79917e-04
2015/03/18	13:34:37	ok	ok	428.8720	57.736	0.030991	20.78	60.269	10.875	17723645.854472	15	429.2149	9.40359e-05	3.65049e-04
2015/03/18	13:39:37	ok	ok	428.8400	57.735	0.030991	20.72	60.411	10.863	18088328.380865	15	429.2009	9.37128e-05	3.63057e-04
2015/03/18	13:44:37	ok	ok	428.8340	57.741	0.030991	20.70	60.529	10.872	16339904.231612	15	429.2034	9.37127e-05	3.65500e-04
2015/03/18	13:49:37	ok	ok	428.8760	57.736	0.030991	20.75	60.477	10.894	19503303.079161	15	429.1657	9.52794e-05	4.13082e-04
2015/03/18	13:54:37	ok	ok	428.8680	57.738	0.030991	20.78	60.512	10.919	17844445.280764	15	429.2615	9.23318e-05	3.80086e-04
2015/03/18	13:59:37	ok	ok	428.8500	57.741	0.030991	20.81	60.547	10.945	18904997.451128	15	429.2439	9.27687e-05	3.76086e-04
2015/03/18	14:04:37	ok	ok	428.8580	57.734	0.030991	20.80	60.636	10.954	18973037.539990	15	429.2495	9.20656e-05	3.85419e-04
2015/03/18	14:09:37	ok	ok	428.8820	57.732	0.030991	20.82	60.640	10.968	17837008.889450	15	429.2209	9.29225e-05	3.56297e-04
2015/03/18	14:14:37	ok	ok	428.9000	57.734	0.030991	20.81	60.638	10.961	20895711.852052	15	429.2831	9.27182e-05	3.72754e-04
2015/03/18	14:19:37	ok	ok	428.8440	57.737	0.030991	20.81	60.759	10.983	16214191.647583	15	429.2020	9.36126e-05	3.67945e-04
2015/03/18	14:24:37	ok	ok	428.8520	57.736	0.030991	20.84	60.764	11.003	17141286.419013	15	429.2075	9.37586e-05	3.63538e-04
2015/03/18	14:29:37	ok	ok	428.8500	57.734	0.030991	20.90	60.683	11.027	18286529.931639	15	429.2078	9.36287e-05	3.60114e-04
2015/03/18	14:34:37	ok	ok	428.8620	57.742	0.030991	20.98	60.665	11.075	17503122.171131	15	429.2377	9.31074e-05	3.66465e-04
2015/03/18	14:39:37	ok	ok	428.8920	57.736	0.030991	20.94	60.720	11.059	17469004.898630	15	429.2247	9.48467e-05	3.76708e-04
2015/03/18	14:44:37	ok	ok	428.8640	57.737	0.030991	20.95	60.782	11.077	19425468.835229	15	429.2396	9.33302e-05	3.67146e-04
2015/03/18	14:49:37	ok	ok	428.9040	57.741	0.030991	21.00	60.760	11.105	17540017.730855	15	429.2691	9.28149e-05	3.56648e-04
2015/03/18	14:54:37	ok	ok	428.8680	57.735	0.030991	21.05	60.646	11.116	19317361.113757	15	429.2401	9.39134e-05	3.75435e-04
2015/03/18	14:59:37	ok	ok	428.9020	57.740	0.030991	21.11	60.625	11.151	16899695.174608	15	429.2811	9.35466e-05	3.72487e-04
2015/03/18	15:04:37	ok	ok	428.9280	57.741	0.030991	21.11	60.716	11.168	17489143.135647	15	429.2908	9.31947e-05	3.62815e-04
2015/03/18	15:09:37	ok	ok	428.9220	57.745	0.030991	21.15	60.875	11.223	18595189.700379	15	429.2852	9.38880e-05	3.89331e-04
2015/03/18	15:14:37	ok	ok	428.8900	57.741	0.030991	21.13	60.872	11.210	20050273.476539	15	429.2627	9.51170e-05	4.03643e-04
2015/03/18	15:19:37	ok	ok	428.8980	57.743	0.030991	21.10	60.958	11.206	17876551.361600	15	429.3025	9.32256e-05	3.80857e-04
2015/03/18	15:24:37	ok	ok	428.9100	57.741	0.030991	21.10	60.988	11.212	16816554.872312	15	429.2480	9.47446e-05	3.89159e-04
2015/03/18	15:29:37	ok	ok	428.9500	57.753	0.030991	21.14	60.995	11.239	15822353.212503	15	429.2742	9.45757e-05	3.73051e-04
2015/03/18	15:34:37	ok	ok	428.9080	57.742	0.030991	21.09	60.987	11.205	17846119.658803	15	429.3193	9.23054e-05	3.78434e-04
2015/03/18	15:39:37	ok	ok	428.8960	57.747	0.030991	21.13	61.114	11.254	16011299.561247	15	429.3135	9.25553e-05	3.84307e-04
2015/03/18	15:44:37	ok	ok	428.9060	57.748	0.030991	21.12	61.113	11.247	18620184.368774	15	429.3001	9.28321e-05	3.64970e-04
2015/03/18	15:49:37	ok	ok	428.9040	57.741	0.030991	21.08	61.076	11.215	19541377.105391	15	429.2977	9.23897e-05	3.97962e-04
2015/03/18	15:54:37	ok	ok	428.8640	57.737	0.030991	21.05	61.102	11.200	16745757.128020	15	429.2483	9.40658e-05	3.71829e-04
2015/03/18	15:59:37	ok	ok	428.8080	57.739	0.030991	21.05	61.162	11.211	17965228.474245	15	429.2337	9.46613e-05	4.23848e-04
2015/03/18	16:04:37	ok	ok	428.8940	57.740	0.030991	21.02	61.218	11.202	18972400.694098	15	429.2476	9.39084e-05	3.58102e-04
2015/03/18	16:09:37	ok	ok	428.8280	57.740	0.030991	21.02	61.218	11.202	16302655.220606	15	429.2617	9.35582e-05	3.86310e-04
2015/03/18	16:14:37	ok	ok	428.8280	57.739	0.030991	21.02	61.248	11.207	19823790.315607	15	429.1878	9.52457e-05	4.04958e-04
2015/03/18	16:19:37	ok	ok	428.8580	57.740	0.030991	20.98	61.272	11.186	17573457.220658	15	429.2610	9.24457e-05	4.16225e-04
2015/03/18	16:24:37	ok	ok	428.8640	57.735	0.030991	20.97	61.240	11.173	17979049.901820	15	429.2180	9.36293e-05	3.69116e-04
2015/03/18	16:29:37	ok	ok	428.8480	57.733	0.030991	20.94	61.266	11.158	18626777.187630	14	429.2105	9.21864e-05	3.32362e-04
2015/03/18	16:34:37	ok	ok	428.8060	57.730	0.030991	20.89	61.288	11.130	19032672.094700	15	429.1824	9.42074e-05	3.78291e-04
2015/03/18	16:39:37	ok	ok	428.8560	57.733	0.030991	20.90	61.320	11.142	16122254.901839	15	429.2046	9.31393e-05	3.56528e-04
2015/03/18	16:44:37	ok	ok	428.8180	57.734	0.030991	20.90	61.320	11.142	20859599.703009	15	429.1724	9.39641e-05	3.59578e-04
2015/03/18	16:49:37	ok	ok	428.8060	57.732	0.030991	20.82	61.398	11.105	17543844.897132	15	429.1718	9.32897e-05	3.56955e-04
2015/03/18	16:54:37	ok	ok	428.8060	57.730	0.030991	20.80	61.334	11.080	17621422.655531	15	429.1544	9.35968e-05	3.57626e-04
2015/03/18	16:59:37	--	ok	428.7540	57.728	0.030991	20.75	61.417	11.063	16389527.655550	15	429.1365	9.35511e-05	3.79107e-04
2015/03/18	16:59:51	ok	ok	429.1260	57.789	0.031004	20.81	61.245	11.071	20439625.676684	15	429.4495	9.42974e-05	3.50244e-04
2015/03/18	17:04:50	ok	ok	429.0560	57.792	0.031004	20.74	61.415	11.057	14815761.212908	15	429.3992	9.42878e-05	3.53025e-04
2015/03/18	17:09:50	ok	ok	429.0440	57.792	0.031004	20.72	61.382	11.038	16924655.792571	15	429.4170	9.33527e-05	3.60355e-04
2015/03/18	17:14:50	ok	ok	428.9820	57.782	0.031004	20.68	61.436	11.022	16761212.419124	15	429.3889	9.36502e-05	3.78581e-04
2015/03/18	17:19:50	ok	ok	429.0160	57.770	0.031004	20.64	61.399	10.989	16709410.330557	15	429.3963	9.26534e-05	3.76596e-04
2015/03/18	17:24:50	ok	ok	428.9780	57.762	0.031004	20.58	61.450	10.960	15966023.987882	15	429.3451	9.37506e-05	3.56095e-04
2015/03/18	17:29:50	ok	ok	428.9500	57.767	0.031004	20.58	61.480	10.966	17316664.083704	15	429.3463	9.36772e-05	3.80418e-04
2015/03/18	17:34:50	ok	ok	428.9100	57.768	0.031004	20.51	61.499	10.924	16041846.314722	15	429.3326	9.35861e-05	3.77075e-04
2015/03/18	17:39:50	ok	ok	428.9460	57.759	0.031004	20.46	61.551	10.902	17767703.514840	15	429.2961	9.37117e-05	3.58411e-04
2015/03/18	17:44:50	ok	ok	428.9180	57.755	0.031004	20.42	61.605	10.886	15076613.272363	15	429.2954	9.34010e-05	3.60304e-04
2015/03/18	17:49:50	ok	ok	428.9020	57.746	0.031004	20.36	61.625	10.852	15456305.520550	15	429.2322	9.42810e-05	3.73471e-04
2015/03/18	17:54:50	ok	ok	428.8480	57.748	0.031004	20.29	61.614	10.805	18318683.469031	15	429.2419	9.38732e-05	3.77607e-04
2015/03/18	17:59:50	ok	ok	428.8280	57.738	0.031004	20.22	61.693	10.775	15473425.031618	15	429.2399	9.24879e-05	3.93701e-04
2015/03/18	18:04:50	ok	ok	428.8420	57.736	0.031004	20.21	61.631	10.758	14962717.377606	15	429.1832	9.43198e-05	3.59088e-04
2015/03/18	18:09:50	ok	ok	428.8240	57.726	0.031004	20.17	61.594	10.727	17125980.983814	15	429.1877	9.34652e-05	3.54365e-04
2015/03/18	18:14:50	ok	ok	428.8340	57.732	0.031004	20.12	61.677	10.710	16695307.632925	15	429.1675	9.40945e-05	3.54729e-04
2015/03/18	18:19:50	ok	ok	428.8100	57.723	0.031004	20.03	61.722	10.661	15221416.749785	15	429.1352	9.39710e-05	3.51145e-04
2015/03/18	18:24:50	--	ok	428.7360	57.720	0.031004	20.03	61.753	10.667	16293741.647176	15	429.1022	9.37338e-05	3.72675e-04
2015/03/18	18:25:04	ok	ok	429.0620	57.795	0.031018	20.04	61.664	10.657	25303643.390946	14	429.4348	9.36445e-05	3.70903e-04
2015/03/18	18:30:03	ok	ok	429.0160	57.819	0.031018	20.01	61.749	10.654	24442525.288433	15	429.3721	9.58343e-05	4.18491e-04
2015/03/18	18:35:03	ok	ok	429.0180	57.818	0.031018	19.97	61.743	10.628	22734290.238386	15	429.3835	9.44639e-05	3.68262e-04
2015/03/18	18:40:03	ok	ok	428.9860	57.793	0.031018	19.90	61.701	10.577	21824900.701510	15	429.3667	9.40366e-05	3.81064e-04
2015/03/18	18:45:03	ok	ok	428.9720	57.790	0.031018	19.81	61.837	10.545	23439366.916839	14	429.3308	9.48519e-05	3.83792e-04
2015/03/18	18:50:03	ok	ok	428.9340	57.804	0.031018	19.81	61.777	10.534	21274380.616234	15	429.3799	9.16911e-05	4.34527e-04
2015/03/18	18:55:03	ok	ok	428.9200	57.775	0.031018	19.73	61.854	10.498	22881354.549477	15	429.2994	9.43150e-05	3.76745e-04
2015/03/18	19:00:03	ok	ok	428.9180	57.774	0.031018	19.72	61.822	10.487	21972484.127125	15	429.2913	9.44814e-05	3.71791e-04
2015/03/18	19:05:03	ok	ok	428.8880	57.767	0.031018	19.71	61.791	10.475	22933003.214477	15	429.2672	9.48792e-05	3.76948e-04
2015/03/18	19:10:03	ok	ok	428.8840	57.774	0.031018	19.62	61.836	10.428	22781307.285393	15	429.2921	9.36328e-05	3.77911e-04
2015/03/18	19:15:03	ok	ok	428.8600	57.758	0.031018	19.59	61.861	10.414	21712840.582315	15	429.2388	9.40580e-05	3.73269e-04
2015/03/18	19:20:03	ok	ok	428.8460	57.755	0.031018	19.58	61.830	10.402	21067567.283111	15	429.2392	9.38429e-05	3.71434e-04
2015/03/18	19:25:03	ok	ok	428.8040	57.744	0.031018	19.52	61.880	10.374	23378057.251617	15	429.1951	9.44637e-05	3.81380e-04
2015/03/18	19:30:03	ok	ok	428.8040	57.754	0.031018	19.48	61.904	10.354	24474948.161874	15	429.1873	9.40154e-05	3.79288e-04
2015/03/18	19:35:03	ok	ok	428.8140	57.738	0.031018	19.46	61.900	10.341	21499974.839887	15	429.2427	9.33656e-05	3.96869e-04
2015/03/18	19:40:03	--	ok	428.7760	57.745	0.031018	19.41	61.922	10.314	21285343.189903	15	429.1902	9.35217e-05	3.78066e-04
2015/03/18	19:40:17	ok	ok	429.0680	57.825	0.031029	19.38	61.887	10.290	18985114.838732	15	429.4200	9.32126e-05	3.56388e-04
2015/03/18	19:45:16	ok	ok	429.0380	57.833	0.031029	19.37	61.916	10.289	18148988.114838	15	429.4920	9.19778e-05	4.48786e-04
2015/03/18	19:50:16	ok	ok	429.0460	57.835	0.031029	19.38	61.857	10.285	17743593.928629	15	429.5123	9.07657e-05	4.99876e-04
2015/03/18	19:55:16	ok	ok	429.0380	57.819	0.031029	19.29	61.993	10.253	20079067.733666	15	429.4078	9.31176e-05	3.81326e-04
2015/03/18	20:00:16	ok	ok	429.0220	57.812	0.031029	19.26	61.928	10.225	17665861.588784	15	429.3846	9.35650e-05	3.69815e-04
2015/03/18	20:05:16	ok	ok	428.9800	57.804	0.031029	19.24	61.924	10.212	19979272.572746	15	429.3367	9.50248e-05	3.71683e-04
2015/03/18	20:10:16	ok	ok	429.0240	57.826	0.031029	19.24	61.894	10.207	20636387.374813	15	429.3958	9.39064e-05	3.80980e-04
2015/03/18	20:15:16	ok	ok	428.9480	57.791	0.031029	19.19	61.946	10.186	20221541.485478	15	429.3316	9.43050e-05	3.77330e-04
2015/03/18	20:20:16	ok	ok	428.9620	57.791	0.031029	19.16	61.971	10.172	18539930.482488	15	429.3207	9.41959e-05	3.58295e-04
2015/03/18	20:25:16	ok	ok	428.9560	57.809	0.031029	19.14	62.028	10.169	18264870.796278	15	429.3696	9.22750e-05	3.87627e-04
2015/03/18	20:30:16	ok	ok	428.9780	57.793	0.031029	19.13	61.996	10.158	19120634.152573	15	429.2802	9.54309e-05	3.80612e-04
2015/03/18	20:35:16	ok	ok	428.9300	57.789	0.031029	19.04	62.072	10.117	17747641.847667	15	429.2882	9.44789e-05	3.57268e-04
2015/03/18	20:40:16	ok	ok	428.8940	57.783	0.031029	19.04	62.012	10.107	19074173.559260	15	429.2443	9.50678e-05	3.70195e-04
2015/03/18	20:45:16	ok	ok	428.9040	57.767	0.031029	19.01	62.007	10.088	17637138.879687	15	429.2798	9.35358e-05	3.61179e-04
2015/03/18	20:50:16	ok	ok	428.9120	57.769	0.031029	18.99	62.003	10.076	19801384.635381	15	429.2882	9.32924e-05	3.76198e-04
2015/03/18	20:55:16	ok	ok	428.8960	57.770	0.031029	18.96	62.089	10.072	20495928.798263	15	429.2596	9.46145e-05	3.67224e-04
2015/03/18	21:00:16	ok	ok	428.8660	57.769	0.031029	18.88	62.135	10.032	19524188.691233	15	429.2178	9.48780e-05	3.99674e-04
2015/03/18	21:05:16	ok	ok	428.8200	57.754	0.031029	18.85	62.040	9.999	19437677.425057	15	429.1743	9.58410e-05	4.10512e-04
2015/03/18	21:10:16	--	ok	428.7800	57.756	0.031029	18.86	62.072	10.010	17191576.007277	15	429.2013	9.34350e-05	3.80924e-04
2015/03/18	21:10:30	ok	ok	429.1220	57.848	0.031041	18.90	61.928	10.010	18447597.528490	15	429.4420	9.54554e-05	3.52593e-04
2015/03/18	21:15:29	ok	ok	429.0580	57.855	0.031041	18.82	62.005	9.976	16141822.712657	15	429.4091	9.54770e-05	3.49480e-04
2015/03/18	21:20:29	ok	ok	429.0480	57.842	0.031041	18.78	62.089	9.965	16624711.708920	15	429.4238	9.42461e-05	3.87874e-04
2015/03/18	21:25:29	ok	ok	429.0540	57.857	0.031041	18.81	62.094	9.984	15454172.850858	15	429.4438	9.41371e-05	3.83692e-04
2015/03/18	21:30:29	ok	ok	429.0160	57.845	0.031041	18.78	62.089	9.965	14754692.446358	15	429.3771	9.53441e-05	3.72198e-04
2015/03/18	21:35:29	ok	ok	428.9700	57.841	0.031041	18.74	62.112	9.946	15641098.044882	15	429.3909	9.40071e-05	3.84394e-04
2015/03/18	21:40:29	ok	ok	429.0700	57.833	0.031041	18.70	62.106	9.921	17970798.634565	15	429.3979	9.45671e-05	3.45866e-04
2015/03/18	21:45:29	ok	ok	428.9500	57.824	0.031041	18.72	62.079	9.929	15653591.753377	15	429.3244	9.61706e-05	3.68457e-04
2015/03/18	21:50:29	ok	ok	428.9840	57.816	0.031041	18.65	62.127	9.895	15604617.235607	15	429.3306	9.53243e-05	3.55925e-04
2015/03/18	21:55:29	ok	ok	429.0140	57.829	0.031041	18.68	62.042	9.899	17239448.798363	15	429.3737	9.41243e-05	3.59308e-04
2015/03/18	22:00:29	ok	ok	428.9400	57.807	0.031041	18.54	62.289	9.857	15351760.337101	15	429.2710	9.63897e-05	3.62290e-04
2015/03/18	22:05:29	ok	ok	428.9200	57.803	0.031041	18.50	62.282	9.832	15070915.926273	15	429.2610	9.56516e-05	3.53924e-04
2015/03/18	22:10:29	ok	ok	428.8600	57.803	0.031041	18.43	62.361	9.804	17435349.519457	15	429.2476	9.56839e-05	3.79231e-04
2015/03/18	22:15:29	ok	ok	428.8980	57.796	0.031041	18.45	62.274	9.802	15347033.136006	15	429.2263	9.70023e-05	3.82152e-04
2015/03/18	22:20:29	ok	ok	428.9100	57.803	0.031041	18.51	62.194	9.824	15177390.388396	15	429.3102	9.28634e-05	4.15043e-04
2015/03/18	22:25:29	ok	ok	428.8460	57.792	0.031041	18.48	62.159	9.801	18751681.785056	15	429.2602	9.55895e-05	3.79542e-04
2015/03/18	22:30:29	ok	ok	428.9540	57.780	0.031041	18.44	62.183	9.782	15744070.748436	15	429.2819	9.44902e-05	3.42013e-04
2015/03/18	22:35:29	ok	ok	428.9040	57.786	0.031041	18.42	62.209	9.775	15454051.737669	15	429.2515	9.51397e-05	3.60421e-04
2015/03/18	22:40:29	--	ok	428.7800	57.787	0.031041	18.44	62.213	9.787	16175045.702875	15	429.2142	9.56010e-05	4.09381e-04
2015/03/18	22:40:43	ok	ok	429.1540	57.877	0.031052	18.45	62.124	9.779	24986061.980501	15	429.5036	9.47934e-05	3.58557e-04
2015/03/18	22:45:42	ok	ok	429.1420	57.884	0.031052	18.38	62.203	9.750	22287656.383146	15	429.4603	9.56538e-05	3.51281e-04
2015/03/18	22:50:42	ok	ok	429.1180	57.881	0.031052	18.38	62.233	9.755	23646942.164709	15	429.4891	9.46527e-05	3.62208e-04
2015/03/18	22:55:42	ok	ok	429.1120	57.884	0.031052	18.36	62.229	9.743	21143311.496112	15	429.4584	9.48864e-05	3.62247e-04
2015/03/18	23:00:42	ok	ok	429.1100	57.869	0.031052	18.33	62.194	9.720	23360916.236679	15	429.4398	9.64863e-05	3.64114e-04
2015/03/18	23:05:42	ok	ok	429.0980	57.870	0.031052	18.34	62.196	9.726	23058041.683909	15	429.4550	9.55105e-05	3.62449e-04
2015/03/18	23:10:42	ok	ok	429.1040	57.870	0.031052	18.36	62.199	9.738	23545243.030179	15	429.4568	9.51981e-05	3.56196e-04
2015/03/18	23:15:42	ok	ok	429.0740	57.873	0.031052	18.31	62.281	9.722	22881707.825582	15	429.4116	9.61933e-05	4.24493e-04
2015/03/18	23:20:42	ok	ok	429.0500	57.858	0.031052	18.30	62.309	9.721	23543983.624195	15	429.3992	9.58066e-05	3.68996e-04
2015/03/18	23:25:42	ok	ok	429.0560	57.854	0.031052	18.28	62.276	9.704	24074204.756697	15	429.4064	9.57316e-05	3.71290e-04
2015/03/18	23:30:42	ok	ok	429.0600	57.858	0.031052	18.28	62.246	9.700	24072645.671984	15	429.4176	9.51987e-05	3.55986e-04
2015/03/18	23:35:42	ok	ok	429.0480	57.867	0.031052	18.22	62.356	9.682	24801602.504531	15	429.4238	9.44877e-05	3.68364e-04
2015/03/18	23:40:42	ok	ok	429.0320	57.854	0.031052	18.19	62.321	9.660	23970678.466853	15	429.3680	9.58067e-05	3.61564e-04
2015/03/18	23:45:42	ok	ok	429.0060	57.843	0.031052	18.18	62.319	9.654	23992712.433918	15	429.4590	9.09444e-05	7.02237e-04
2015/03/18	23:50:42	ok	ok	428.9920	57.843	0.031052	18.20	62.293	9.661	24034428.639242	15	429.3455	9.53271e-05	3.71514e-04
2015/03/18	23:55:42	ok	ok	429.0040	57.855	0.031052	18.22	62.266	9.668	23877321.164769	15	429.3532	9.56490e-05	3.66126e-04
2015/03/19	00:00:42	ok	ok	428.9960	57.852	0.031052	18.14	62.372	9.639	23540103.032338	15	429.3573	9.54620e-05	3.86417e-04
2015/03/19	00:05:42	ok	ok	429.0280	57.847	0.031052	18.17	62.318	9.648	23712274.686644	15	429.3794	9.47637e-05	3.57543e-04
2015/03/19	00:10:42	ok	ok	428.9840	57.841	0.031052	18.12	62.399	9.632	23864826.449772	15	429.3444	9.54106e-05	4.00757e-04
2015/03/19	00:15:42	ok	ok	428.9560	57.831	0.031052	18.10	62.396	9.620	23485258.372998	15	429.3113	9.64244e-05	4.31664e-04
2015/03/19	00:20:42	ok	ok	428.9660	57.842	0.031052	18.10	62.396	9.620	24934548.220929	15	429.3100	9.66166e-05	4.04775e-04
2015/03/19	00:25:42	ok	ok	428.9780	57.833	0.031052	18.10	62.336	9.610	23331107.193178	15	429.3030	9.59258e-05	3.60664e-04
2015/03/19	00:30:42	ok	ok	428.9480	57.829	0.031052	18.06	62.389	9.596	23628323.646981	15	429.3127	9.55808e-05	3.71316e-04
2015/03/19	00:35:42	ok	ok	428.9680	57.828	0.031052	18.06	62.449	9.605	23793428.567856	15	429.3402	9.55532e-05	3.78291e-04
2015/03/19	00:40:42	ok	ok	428.9340	57.827	0.031052	18.06	62.389	9.596	25950010.957879	15	429.2845	9.57773e-05	3.90940e-04
2015/03/19	00:45:42	ok	ok	428.9440	57.825	0.031052	18.04	62.446	9.593	24581881.813221	15	429.2832	9.59574e-05	3.67832e-04
2015/03/19	00:50:42	ok	ok	428.9420	57.826	0.031052	18.04	62.475	9.598	24579541.123922	15	429.3076	9.51031e-05	3.71583e-04
2015/03/19	00:55:42	ok	ok	428.9020	57.810	0.031052	17.98	62.436	9.557	23669569.994956	15	429.2696	9.51159e-05	3.66463e-04
2015/03/19	01:00:42	ok	ok	428.9240	57.812	0.031052	17.97	62.464	9.556	24114442.786148	15	429.3092	9.39329e-05	3.77848e-04
2015/03/19	01:05:42	ok	ok	428.9140	57.815	0.031052	17.98	62.465	9.562	24726383.444529	15	429.2742	9.54682e-05	3.72260e-04
2015/03/19	01:10:42	ok	ok	428.8960	57.812	0.031052	17.94	62.548	9.552	24248049.451720	15	429.2433	9.59080e-05	3.67220e-04
2015/03/19	01:15:42	ok	ok	428.9000	57.792	0.031052	17.92	62.485	9.531	23541250.799154	15	429.2673	9.44627e-05	3.67168e-04
2015/03/19	01:20:42	ok	ok	428.8660	57.809	0.031052	17.93	62.547	9.546	23104251.719059	15	429.2180	9.54471e-05	3.67794e-04
2015/03/19	01:25:42	ok	ok	428.8620	57.792	0.031052	17.88	62.568	9.521	22675947.795803	15	429.2496	9.45899e-05	3.74314e-04
2015/03/19	01:30:42	ok	ok	428.8820	57.801	0.031052	17.89	62.540	9.522	23586389.648825	15	429.2663	9.44347e-05	3.72196e-04
2015/03/19	01:35:42	ok	ok	429.1040	57.859	0.031052	18.48	61.709	9.730	26633109.069515	15	429.4507	9.51870e-05	3.51046e-04
2015/03/19	01:40:42	--	ok	429.2060	57.891	0.031052	18.86	61.441	9.908	25964135.733798	15	429.5718	9.49825e-05	3.67888e-04
2015/03/19	01:40:55	ok	ok	428.9820	57.787	0.031042	18.90	61.297	9.908	23019187.125558	15	429.3894	9.45076e-05	3.86775e-04
2015/03/19	01:45:55	ok	ok	429.1000	57.832	0.031042	19.16	61.158	10.038	21041614.547624	15	429.4812	9.47742e-05	3.71572e-04
2015/03/19	01:50:55	ok	ok	429.2000	57.868	0.031042	19.38	61.013	10.145	21080533.710806	15	429.6130	9.35911e-05	3.86059e-04
2015/03/19	01:55:55	--	ok	429.2640	57.878	0.031042	19.55	60.889	10.226	21941491.127743	15	429.6510	9.44873e-05	3.76248e-04
2015/03/19	01:56:08	ok	ok	428.9440	57.746	0.031028	19.51	60.823	10.191	24430863.255716	15	429.3524	9.31192e-05	3.88527e-04
2015/03/19	02:01:08	ok	ok	429.0120	57.781	0.031028	19.71	60.704	10.291	23095104.402186	15	429.4014	9.48628e-05	3.76683e-04
2015/03/19	02:06:08	ok	ok	429.0740	57.794	0.031028	19.80	60.658	10.337	21065763.830922	15	429.4577	9.46156e-05	3.80833e-04
2015/03/19	02:11:08	ok	ok	429.1240	57.808	0.031028	19.89	60.612	10.384	21501026.411595	15	429.5107	9.42339e-05	3.78380e-04
2015/03/19	02:16:08	ok	ok	429.1680	57.834	0.031028	19.97	60.564	10.425	20859640.047438	15	429.5567	9.39974e-05	3.73351e-04
2015/03/19	02:21:08	--	ok	429.2200	57.860	0.031028	20.09	60.462	10.480	18494810.610467	15	429.5794	9.50161e-05	3.70914e-04
2015/03/19	02:21:21	ok	ok	428.9520	57.751	0.031016	20.16	60.321	10.499	24781034.215475	15	429.3064	9.40202e-05	3.69378e-04
2015/03/19	02:26:20	ok	ok	428.9620	57.755	0.031016	20.14	60.440	10.507	19366529.583014	15	429.3423	9.40804e-05	3.70833e-04
2015/03/19	02:31:20	ok	ok	429.0240	57.780	0.031016	20.22	60.392	10.548	20206738.657485	15	429.4037	9.36105e-05	3.69476e-04
2015/03/19	02:36:20	ok	ok	429.0160	57.792	0.031016	20.24	60.334	10.550	21901551.915722	15	429.3919	9.40413e-05	3.69161e-04
2015/03/19	02:41:20	ok	ok	429.0340	57.798	0.031016	20.30	60.283	10.578	22579134.628377	15	429.4389	9.42970e-05	3.82708e-04
2015/03/19	02:46:20	ok	ok	429.0780	57.808	0.031016	20.36	60.262	10.612	22012593.960257	15	429.4563	9.46884e-05	3.78105e-04
2015/03/19	02:51:20	ok	ok	429.1300	57.824	0.031016	20.36	60.232	10.606	20574608.205476	15	429.4860	9.44207e-05	3.59336e-04
2015/03/19	02:56:20	ok	ok	429.1300	57.824	0.031016	20.43	60.243	10.652	20571952.980686	15	429.5584	9.21998e-05	3.80718e-04
2015/03/19	03:01:20	ok	ok	429.1620	57.838	0.031016	20.46	60.157	10.655	21562099.937577	15	429.5256	9.34823e-05	3.66145e-04
2015/03/19	03:06:20	ok	ok	429.1780	57.854	0.031016	20.50	60.102	10.670	20403579.733947	15	429.5741	9.31703e-05	3.69219e-04
2015/03/19	03:11:20	ok	ok	429.1920	57.855	0.031016	20.55	60.050	10.692	20182107.827263	15	429.5556	9.36409e-05	3.63518e-04
2015/03/19	03:16:20	--	ok	429.2060	57.861	0.031016	20.59	60.056	10.718	20408940.334430	15	429.5834	9.42807e-05	3.71419e-04
2015/03/19	03:16:33	ok	ok	428.9820	57.760	0.031005	20.60	59.936	10.703	26353503.427644	15	429.3201	9.43603e-05	3.54825e-04
2015/03/19	03:21:32	ok	ok	428.9840	57.773	0.031005	20.59	60.086	10.723	20501490.509082	15	429.3454	9.40972e-05	4.00650e-04
2015/03/19	03:26:32	ok	ok	429.0160	57.784	0.031005	20.62	60.000	10.727	23256885.879604	15	429.4040	9.32205e-05	3.80716e-04
2015/03/19	03:31:32	ok	ok	429.0360	57.781	0.031005	20.66	59.976	10.747	23232475.125769	15	429.3813	9.41222e-05	4.10209e-04
2015/03/19	03:36:32	ok	ok	429.0680	57.794	0.031005	20.66	59.854	10.725	20816299.402134	15	429.4257	9.32264e-05	3.65212e-04
2015/03/19	03:41:32	ok	ok	429.0640	57.793	0.031005	20.68	60.009	10.766	22513188.188318	15	429.4230	9.35635e-05	3.65076e-04
2015/03/19	03:46:32	ok	ok	429.0960	57.819	0.031005	20.74	59.867	10.778	21989183.510411	15	429.4504	9.35319e-05	3.51127e-04
2015/03/19	03:51:32	ok	ok	429.1120	57.814	0.031005	20.69	59.889	10.751	21369460.989974	15	429.4452	9.35658e-05	3.53703e-04
2015/03/19	03:56:32	ok	ok	429.1040	57.812	0.031005	20.73	59.835	10.766	20712410.910000	15	429.4815	9.21251e-05	3.71332e-04
2015/03/19	04:01:32	ok	ok	429.1160	57.825	0.031005	20.73	59.835	10.766	21519152.382850	15	429.4848	9.33677e-05	3.61722e-04
2015/03/19	04:06:32	ok	ok	429.1280	57.825	0.031005	20.75	59.807	10.773	21616087.573014	15	429.5108	9.26457e-05	4.42931e-04
2015/03/19	04:11:32	ok	ok	429.1300	57.828	0.031005	20.72	59.864	10.765	19638196.920072	15	429.4868	9.29854e-05	3.49467e-04
2015/03/19	04:16:32	ok	ok	429.1260	57.817	0.031005	20.74	59.806	10.767	21864037.715506	15	429.4985	9.36585e-05	3.76457e-04
2015/03/19	04:21:32	ok	ok	429.1440	57.849	0.031005	20.76	59.779	10.774	22184262.801440	15	429.5143	9.42153e-05	4.06577e-04
2015/03/19	04:26:32	ok	ok	429.1940	57.852	0.031005	20.78	59.782	10.788	21418134.629690	15	429.5391	9.41103e-05	3.55510e-04
2015/03/19	04:31:32	ok	ok	429.1640	57.847	0.031005	20.81	59.756	10.802	22321161.504703	15	429.5646	9.20874e-05	4.06586e-04
2015/03/19	04:36:32	ok	ok	429.1880	57.851	0.031005	20.79	59.783	10.794	22576692.341107	15	429.5259	9.42648e-05	3.64284e-04
2015/03/19	04:41:32	ok	ok	429.1960	57.856	0.031005	20.79	59.783	10.794	21666744.552195	15	429.5807	9.25633e-05	3.59751e-04
2015/03/19	04:46:32	ok	ok	429.1660	57.854	0.031005	20.78	59.782	10.788	19249696.843681	15	429.5704	9.24789e-05	3.78310e-04
2015/03/19	04:51:32	ok	ok	429.1940	57.851	0.031005	20.77	59.658	10.759	19111019.596757	15	429.5490	9.37057e-05	3.70220e-04
2015/03/19	04:56:32	ok	ok	429.1960	57.862	0.031005	20.77	59.719	10.770	21318963.950707	15	429.5554	9.31819e-05	3.55313e-04
2015/03/19	05:01:32	ok	ok	429.1840	57.857	0.031005	20.74	59.684	10.745	18055997.673251	15	429.5944	9.16417e-05	4.21830e-04
2015/03/19	05:06:32	--	ok	429.2220	57.875	0.031005	20.78	59.690	10.771	20017507.738257	15	429.5653	9.38175e-05	3.62901e-04
2015/03/19	05:06:45	ok	ok	428.9640	57.759	0.030993	20.80	59.541	10.757	25388292.751933	15	429.2918	9.38090e-05	3.50244e-04
2015/03/19	05:11:45	ok	ok	428.9480	57.766	0.030993	20.76	59.687	10.758	20733499.148446	15	429.2886	9.40898e-05	3.59705e-04
2015/03/19	05:16:45	ok	ok	428.9420	57.762	0.030993	20.78	59.690	10.771	22127000.743001	15	429.2759	9.41578e-05	3.50304e-04
2015/03/19	05:21:45	ok	ok	428.9640	57.765	0.030993	20.77	59.719	10.770	20615648.867764	15	429.3687	9.12725e-05	4.08198e-04
2015/03/19	05:26:45	ok	ok	428.9060	57.760	0.030993	20.71	59.679	10.725	20627745.259798	15	429.2738	9.48006e-05	4.05921e-04
2015/03/19	05:31:45	ok	ok	428.9760	57.768	0.030993	20.71	59.740	10.736	21683253.893528	15	429.2806	9.41208e-05	3.45637e-04
2015/03/19	05:36:45	ok	ok	428.9660	57.778	0.030993	20.71	59.618	10.714	21589623.419848	15	429.3500	9.15084e-05	4.06382e-04
2015/03/19	05:41:45	ok	ok	428.9500	57.775	0.030993	20.68	59.705	10.711	21451252.295631	15	429.2958	9.40587e-05	3.60194e-04
2015/03/19	05:46:45	ok	ok	428.9860	57.771	0.030993	20.74	59.593	10.728	20910325.381137	15	429.3266	9.34824e-05	3.47233e-04
2015/03/19	05:51:45	ok	ok	428.9520	57.771	0.030993	20.70	59.617	10.708	17548391.857885	15	429.3813	9.10844e-05	4.28582e-04
2015/03/19	05:56:45	ok	ok	429.0020	57.793	0.030993	20.71	59.649	10.720	19330771.465069	15	429.3295	9.32239e-05	3.40803e-04
2015/03/19	06:01:45	ok	ok	429.0180	57.782	0.030993	20.71	59.618	10.714	20951293.701141	15	429.3594	9.29844e-05	3.49036e-04
2015/03/19	06:06:45	ok	ok	428.9760	57.777	0.030993	20.67	59.673	10.699	20057592.957636	15	429.3247	9.35797e-05	3.56463e-04
2015/03/19	06:11:45	ok	ok	428.9700	57.782	0.030993	20.70	59.617	10.708	21475055.110204	15	429.3189	9.37668e-05	3.67289e-04
2015/03/19	06:16:45	ok	ok	428.9820	57.775	0.030993	20.67	59.551	10.677	21362050.494501	15	429.3247	9.38816e-05	3.54407e-04
2015/03/19	06:21:45	ok	ok	428.9700	57.786	0.030993	20.67	59.551	10.677	19914230.681109	15	429.3258	9.36034e-05	3.55681e-04
2015/03/19	06:26:45	ok	ok	428.9800	57.783	0.030993	20.67	59.582	10.683	21509317.872138	15	429.3154	9.42135e-05	3.67224e-04
2015/03/19	06:31:45	ok	ok	429.0020	57.774	0.030993	20.65	59.639	10.681	21088255.661662	15	429.3323	9.32014e-05	3.41880e-04
2015/03/19	06:36:45	ok	ok	428.9720	57.778	0.030993	20.64	59.577	10.663	22414051.806775	15	429.3091	9.39791e-05	3.54079e-04
2015/03/19	06:41:45	ok	ok	428.9980	57.775	0.030993	20.64	59.577	10.663	20857721.085240	15	429.3352	9.40247e-05	3.58431e-04
2015/03/19	06:46:45	ok	ok	429.0380	57.788	0.030993	20.70	59.495	10.686	20282051.589068	15	429.3667	9.33004e-05	3.38770e-04
2015/03/19	06:51:45	ok	ok	429.0060	57.780	0.030993	20.66	59.550	10.671	21395148.670743	15	429.3283	9.40096e-05	3.45136e-04
2015/03/19	06:56:45	ok	ok	429.0240	57.784	0.030993	20.68	59.522	10.678	18845907.220691	15	429.3562	9.30209e-05	3.51192e-04
2015/03/19	07:01:45	ok	ok	429.0340	57.799	0.030993	20.67	59.521	10.672	21517509.039610	15	429.3292	9.51520e-05	3.97115e-04
2015/03/19	07:06:45	ok	ok	429.0320	57.800	0.030993	20.66	59.519	10.665	21760680.297608	15	429.4051	9.19569e-05	3.58037e-04
2015/03/19	07:11:45	ok	ok	429.0140	57.807	0.030993	20.64	59.607	10.669	20760816.240454	15	429.3465	9.38916e-05	3.54447e-04
2015/03/19	07:16:45	ok	ok	429.0320	57.804	0.030993	20.68	59.553	10.684	20402362.493985	15	429.3532	9.36000e-05	3.37583e-04
2015/03/19	07:21:45	ok	ok	429.0060	57.811	0.030993	20.66	59.550	10.671	21243243.575142	15	429.3539	9.40436e-05	3.86520e-04
2015/03/19	07:26:45	ok	ok	429.0360	57.802	0.030993	20.64	59.516	10.652	20771827.794743	15	429.4174	9.18226e-05	3.78707e-04
2015/03/19	07:31:45	ok	ok	429.0280	57.800	0.030993	20.61	59.542	10.639	21177317.857406	15	429.4131	9.08452e-05	3.70049e-04
2015/03/19	07:36:45	ok	ok	429.0240	57.808	0.030993	20.61	59.542	10.639	20902637.427911	15	429.3597	9.39693e-05	3.64047e-04
2015/03/19	07:41:45	ok	ok	429.0580	57.809	0.030993	20.64	59.516	10.652	22539701.450723	15	429.3539	9.47143e-05	3.71714e-04
2015/03/19	07:46:45	ok	ok	429.0320	57.805	0.030993	20.60	59.510	10.627	21656560.787211	15	429.3483	9.40706e-05	3.45022e-04
2015/03/19	07:51:45	ok	ok	429.0420	57.797	0.030993	20.62	59.482	10.634	19953757.756637	15	429.3600	9.34916e-05	3.46345e-04
2015/03/19	07:56:45	ok	ok	429.0320	57.816	0.030993	20.61	59.542	10.639	20243744.933381	15	429.3657	9.41678e-05	3.56966e-04
2015/03/19	08:01:45	ok	ok	429.0380	57.813	0.030993	20.59	59.478	10.615	21191418.470792	15	429.3691	9.36038e-05	3.53518e-04
2015/03/19	08:06:45	ok	ok	429.0800	57.809	0.030993	20.59	59.539	10.626	23042617.446650	15	429.4252	9.19889e-05	3.42568e-04
2015/03/19	08:11:45	ok	ok	429.0160	57.808	0.030993	20.58	59.476	10.608	20585022.591703	15	429.4143	9.25046e-05	4.46466e-04
2015/03/19	08:16:45	ok	ok	429.0560	57.824	0.030993	20.60	59.449	10.616	19979545.600244	15	429.3768	9.32487e-05	3.39033e-04
2015/03/19	08:21:45	ok	ok	429.0660	57.800	0.030993	20.61	59.542	10.639	19934138.191088	15	429.3885	9.33197e-05	3.50480e-04
2015/03/19	08:26:45	ok	ok	429.0800	57.816	0.030993	20.66	59.458	10.655	20145279.186924	15	429.4013	9.35166e-05	3.43546e-04
2015/03/19	08:31:45	ok	ok	429.1080	57.832	0.030993	20.66	59.428	10.649	19446016.097620	15	429.4135	9.34381e-05	3.34267e-04
2015/03/19	08:36:45	ok	ok	429.0880	57.825	0.030993	20.66	59.519	10.665	19024590.530066	15	429.4416	9.25898e-05	3.63030e-04
2015/03/19	08:41:45	ok	ok	429.1160	57.829	0.030993	20.66	59.458	10.655	19822860.273225	15	429.4435	9.27094e-05	3.42015e-04
2015/03/19	08:46:45	ok	ok	429.1180	57.831	0.030993	20.70	59.464	10.680	19180035.025675	15	429.4609	9.25232e-05	3.44777e-04
2015/03/19	08:51:45	ok	ok	429.0660	57.805	0.030993	20.56	59.656	10.628	20042375.755584	15	429.3854	9.34498e-05	3.37684e-04
2015/03/19	08:56:45	ok	ok	429.0160	57.807	0.030993	20.44	59.698	10.561	19310389.998969	15	429.3506	9.36682e-05	3.51523e-04
2015/03/19	09:01:45	ok	ok	429.0580	57.811	0.030993	20.40	59.782	10.552	20183235.662936	15	429.3524	9.36550e-05	3.42491e-04
2015/03/19	09:06:45	ok	ok	429.0140	57.806	0.030993	20.34	59.834	10.524	19625910.457592	15	429.3168	9.33934e-05	3.27449e-04
2015/03/19	09:11:45	ok	ok	428.9400	57.793	0.030993	20.24	59.879	10.471	20667026.145598	15	429.3038	9.30175e-05	3.55089e-04
2015/03/19	09:16:45	ok	ok	428.9480	57.789	0.030993	20.28	59.855	10.491	18539283.172083	15	429.2718	9.36004e-05	3.45455e-04
2015/03/19	09:21:45	ok	ok	428.9540	57.788	0.030993	20.26	59.821	10.473	17547729.010548	15	429.2802	9.40431e-05	3.55861e-04
2015/03/19	09:26:45	ok	ok	428.9260	57.791	0.030993	20.22	59.876	10.458	18270950.129620	15	429.2833	9.29741e-05	3.56384e-04
2015/03/19	09:31:45	ok	ok	428.9580	57.810	0.030993	20.22	59.845	10.452	20109755.522680	15	429.3259	9.20915e-05	3.52942e-04
2015/03/19	09:36:45	ok	ok	428.9860	57.798	0.030993	20.22	59.845	10.452	20226012.884353	15	429.3032	9.26955e-05	3.30562e-04
2015/03/19	09:41:45	ok	ok	428.9740	57.787	0.030993	20.22	59.815	10.447	19223086.140153	15	429.2939	9.34281e-05	3.45292e-04
2015/03/19	09:46:45	ok	ok	428.9360	57.795	0.030993	20.25	59.759	10.456	20520216.058050	15	429.2886	9.41476e-05	4.01506e-04
2015/03/19	09:51:45	ok	ok	428.9760	57.786	0.030993	20.23	59.786	10.448	20963235.515532	15	429.2798	9.35806e-05	3.45917e-04
2015/03/19	09:56:45	ok	ok	428.9580	57.783	0.030993	20.23	59.786	10.448	18630420.349962	15	429.3328	9.17726e-05	3.58352e-04
2015/03/19	10:01:45	ok	ok	428.9580	57.791	0.030993	20.26	59.760	10.462	19365538.471177	15	429.3088	9.31292e-05	3.78374e-04
2015/03/19	10:06:45	ok	ok	428.9700	57.785	0.030993	20.22	59.784	10.442	20788533.756849	15	429.2890	9.42329e-05	3.45958e-04
2015/03/19	10:11:45	ok	ok	428.9500	57.785	0.030993	20.22	59.815	10.447	18792001.225425	15	429.3076	9.29326e-05	3.56429e-04
2015/03/19	10:16:45	ok	ok	428.9380	57.793	0.030993	20.27	59.762	10.468	19917394.624334	15	429.3163	9.33869e-05	3.70363e-04
2015/03/19	10:21:45	ok	ok	428.9880	57.799	0.030993	20.28	59.733	10.469	19995408.542462	15	429.3244	9.32484e-05	3.43883e-04
2015/03/19	10:26:45	ok	ok	428.9900	57.797	0.030993	20.32	59.679	10.484	19054620.057898	15	429.3197	9.28862e-05	3.42464e-04
2015/03/19	10:31:45	ok	ok	428.9820	57.805	0.030993	20.31	59.677	10.478	19467820.164246	15	429.2617	9.59341e-05	3.99742e-04
2015/03/19	10:36:45	ok	ok	429.0040	57.794	0.030993	20.32	59.770	10.500	19080435.673105	15	429.3465	9.31423e-05	3.53317e-04
2015/03/19	10:41:45	ok	ok	429.0360	57.799	0.030993	20.34	59.743	10.508	19623337.779904	15	429.3413	9.35419e-05	3.40230e-04
2015/03/19	10:46:45	ok	ok	429.0480	57.810	0.030993	20.38	59.718	10.528	18987475.930843	15	429.3542	9.30420e-05	3.32999e-04
2015/03/19	10:51:45	ok	ok	428.9960	57.800	0.030993	20.33	59.771	10.507	19040471.655772	15	429.3214	9.41417e-05	3.83831e-04
2015/03/19	10:56:45	ok	ok	429.0300	57.800	0.030993	20.38	59.718	10.528	19691935.814236	15	429.3697	9.37107e-05	3.51370e-04
2015/03/19	11:01:45	ok	ok	429.0480	57.810	0.030993	20.36	59.746	10.521	20292965.281359	15	429.3662	9.36261e-05	3.43814e-04
2015/03/19	11:06:45	ok	ok	429.0620	57.815	0.030993	20.38	59.718	10.528	20735212.694264	15	429.3787	9.36014e-05	3.50493e-04
2015/03/19	11:11:45	ok	ok	429.0400	57.804	0.030993	20.40	59.661	10.530	18467974.232348	15	429.3616	9.34080e-05	3.54726e-04
2015/03/19	11:16:45	ok	ok	429.0360	57.827	0.030993	20.44	59.667	10.556	19275983.797584	15	429.3744	9.30365e-05	3.49476e-04
2015/03/19	11:21:45	ok	ok	429.0140	57.817	0.030993	20.41	59.754	10.553	17755323.608619	15	429.4246	9.20779e-05	4.15880e-04
2015/03/19	11:26:45	ok	ok	429.0960	57.816	0.030993	20.43	59.726	10.560	22203430.937930	15	429.3987	9.35707e-05	3.46584e-04
2015/03/19	11:31:45	ok	ok	429.0560	57.831	0.030993	20.39	59.659	10.524	18643977.241783	15	429.4673	9.01294e-05	4.21353e-04
2015/03/19	11:36:45	ok	ok	429.0920	57.812	0.030993	20.44	59.728	10.567	19777933.696823	15	429.3937	9.39268e-05	3.39181e-04
2015/03/19	11:41:45	ok	ok	429.0740	57.830	0.030993	20.49	59.645	10.583	20706687.439117	15	429.4032	9.39558e-05	3.53515e-04
2015/03/19	11:46:45	ok	ok	429.0960	57.821	0.030993	20.49	59.645	10.583	18751962.019885	15	429.4196	9.31270e-05	3.43716e-04
2015/03/19	11:51:45	ok	ok	429.1080	57.824	0.030993	20.50	59.707	10.600	19656659.572757	15	429.4591	9.20490e-05	3.52430e-04
2015/03/19	11:56:45	ok	ok	429.0660	57.819	0.030993	20.51	59.678	10.601	20035733.375451	15	429.4203	9.42126e-05	3.90963e-04
2015/03/19	12:01:45	ok	ok	429.0860	57.821	0.030993	20.56	59.595	10.617	17728492.460561	15	429.4669	9.32593e-05	3.75704e-04
2015/03/19	12:06:45	ok	ok	429.1440	57.848	0.030993	20.57	59.627	10.629	20409476.866867	15	429.4571	9.35992e-05	3.41207e-04
2015/03/19	12:11:45	ok	ok	429.1440	57.837	0.030993	20.62	59.604	10.656	20068657.305268	15	429.4657	9.41894e-05	3.53916e-04
2015/03/19	12:16:45	ok	ok	429.1840	57.855	0.030993	20.65	59.578	10.670	19068114.067742	15	429.4907	9.35022e-05	3.39705e-04
2015/03/19	12:21:45	ok	ok	429.1740	57.861	0.030993	20.66	59.641	10.687	19764237.958988	15	429.4877	9.38170e-05	3.42110e-04
2015/03/19	12:26:45	ok	ok	429.1840	57.844	0.030993	20.69	59.585	10.696	20290334.757902	15	429.5079	9.35365e-05	3.43543e-04
2015/03/19	12:31:45	ok	ok	429.1980	57.857	0.030993	20.70	59.647	10.713	19006326.826190	15	429.4945	9.44049e-05	3.58123e-04
2015/03/19	12:36:45	--	ok	429.2060	57.855	0.030993	20.71	59.527	10.698	20551717.422248	15	429.4902	9.46709e-05	3.73284e-04
2015/03/19	12:36:58	ok	ok	428.9200	57.765	0.030983	20.72	59.437	10.688	19368172.442584	15	429.2544	9.47792e-05	3.56402e-04
2015/03/19	12:41:57	ok	ok	428.9540	57.776	0.030983	20.74	59.562	10.723	16666412.769883	15	429.3106	9.28026e-05	3.57386e-04
2015/03/19	12:46:57	ok	ok	428.9420	57.778	0.030983	20.77	59.536	10.737	20765961.646365	15	429.3087	9.32874e-05	3.63326e-04
2015/03/19	12:51:57	ok	ok	428.9800	57.778	0.030983	20.78	59.538	10.744	20344004.269228	15	429.3079	9.39068e-05	3.48797e-04
2015/03/19	12:56:57	ok	ok	428.9660	57.783	0.030983	20.84	59.517	10.777	17507689.941638	15	429.4339	8.94814e-05	5.29938e-04
2015/03/19	13:01:57	ok	ok	428.9800	57.796	0.030983	20.84	59.547	10.783	21991803.483114	15	429.3062	9.53240e-05	3.75119e-04
2015/03/19	13:06:57	ok	ok	429.0420	57.794	0.030983	20.90	59.496	10.811	19541497.785912	15	429.3653	9.40089e-05	3.60802e-04
2015/03/19	13:11:57	ok	ok	429.0480	57.789	0.030983	20.92	59.408	10.808	20429654.636873	15	429.3686	9.42515e-05	3.52539e-04
2015/03/19	13:16:57	ok	ok	429.0300	57.794	0.030983	20.95	59.534	10.849	20018868.048023	15	429.3991	9.36159e-05	3.63881e-04
2015/03/19	13:21:57	ok	ok	429.1140	57.807	0.030983	21.00	59.420	10.860	19361535.802323	15	429.4285	9.26753e-05	3.43965e-04
2015/03/19	13:26:57	ok	ok	429.0940	57.811	0.030983	21.02	59.454	10.879	20432871.123948	15	429.4858	9.13801e-05	4.14234e-04
2015/03/19	13:31:57	ok	ok	429.1220	57.818	0.030983	21.07	59.370	10.895	20392616.681795	15	429.4603	9.31612e-05	3.40432e-04
2015/03/19	13:36:57	ok	ok	429.1280	57.821	0.030983	21.08	59.433	10.913	21696323.846700	15	429.4615	9.32714e-05	3.39392e-04
2015/03/19	13:41:57	ok	ok	429.1160	57.817	0.030983	21.07	59.492	10.917	19860718.839596	15	429.4438	9.35128e-05	3.37600e-04
2015/03/19	13:46:57	ok	ok	429.0780	57.824	0.030983	21.10	59.527	10.943	16385181.609733	15	429.4350	9.47811e-05	4.21506e-04
2015/03/19	13:51:57	ok	ok	429.1600	57.825	0.030983	21.10	59.466	10.932	19825665.216023	15	429.4778	9.36669e-05	3.54925e-04
2015/03/19	13:56:57	ok	ok	429.1660	57.827	0.030983	21.15	59.444	10.959	21051497.521634	15	429.5112	9.22550e-05	3.71839e-04
2015/03/19	14:01:57	ok	ok	429.1940	57.835	0.030983	21.17	59.386	10.961	23302053.331377	15	429.4935	9.34209e-05	3.43205e-04
2015/03/19	14:06:57	--	ok	429.2140	57.833	0.030983	21.23	59.365	10.996	20480617.624909	15	429.5378	9.33177e-05	3.61672e-04
2015/03/19	14:07:10	ok	ok	428.8960	57.754	0.030971	21.24	59.336	10.997	22551622.899299	15	429.2337	9.35258e-05	3.58998e-04
2015/03/19	14:12:09	ok	ok	428.9160	57.750	0.030971	21.23	59.365	10.996	20954899.941891	15	429.2593	9.31469e-05	3.45414e-04
2015/03/19	14:17:09	ok	ok	428.9560	57.758	0.030971	21.26	59.430	11.027	20927647.780213	15	429.2410	9.43669e-05	3.62063e-04
2015/03/19	14:22:09	ok	ok	428.9580	57.768	0.030971	21.30	59.406	11.048	19793154.627906	15	429.2996	9.32595e-05	3.63675e-04
2015/03/19	14:27:09	ok	ok	428.9640	57.768	0.030971	21.33	59.319	11.051	19750447.443423	15	429.3083	9.38240e-05	3.59603e-04
2015/03/19	14:32:09	ok	ok	428.9940	57.771	0.030971	21.36	59.385	11.082	17467989.487373	15	429.3475	9.34737e-05	3.65928e-04
2015/03/19	14:37:09	ok	ok	429.0120	57.777	0.030971	21.38	59.358	11.090	19450314.882977	15	429.3371	9.31988e-05	3.43552e-04
2015/03/19	14:42:09	ok	ok	429.0160	57.776	0.030971	21.38	59.419	11.102	20498345.012278	15	429.3988	9.10323e-05	3.81961e-04
2015/03/19	14:47:09	ok	ok	429.0240	57.782	0.030971	21.44	59.459	11.148	20166912.912790	15	429.3525	9.35193e-05	3.40941e-04
2015/03/19	14:52:09	ok	ok	429.0520	57.779	0.030971	21.44	59.428	11.142	18122247.222569	15	429.3610	9.35278e-05	3.46367e-04
2015/03/19	14:57:09	ok	ok	429.0540	57.778	0.030971	21.49	59.375	11.164	20729095.585686	15	429.3792	9.37938e-05	3.44273e-04
2015/03/19	15:02:09	ok	ok	429.1120	57.789	0.030971	21.52	59.380	11.184	23245282.191719	15	429.4545	9.26718e-05	3.55357e-04
2015/03/19	15:07:09	ok	ok	429.0780	57.801	0.030971	21.60	59.270	11.215	17685234.938370	15	429.4468	9.25625e-05	3.58917e-04
2015/03/19	15:12:09	ok	ok	429.1260	57.804	0.030971	21.57	59.357	11.212	21345496.897397	15	429.4374	9.33976e-05	3.54895e-04
2015/03/19	15:17:09	ok	ok	429.1200	57.809	0.030971	21.58	59.297	11.208	20624833.571401	15	429.5059	9.11604e-05	4.13446e-04
2015/03/19	15:22:09	ok	ok	429.1300	57.814	0.030971	21.59	59.391	11.232	20598514.869483	15	429.4496	9.36606e-05	3.54227e-04
2015/03/19	15:27:09	ok	ok	429.1140	57.813	0.030971	21.62	59.395	11.252	18200627.499372	15	429.4823	9.31587e-05	3.69091e-04
2015/03/19	15:32:09	ok	ok	429.1400	57.814	0.030971	21.62	59.395	11.252	18435355.074820	15	429.4696	9.27870e-05	3.49466e-04
2015/03/19	15:37:09	ok	ok	429.0980	57.819	0.030971	21.64	59.337	11.254	19065018.013288	15	429.4939	9.28212e-05	3.69970e-04
2015/03/19	15:42:09	ok	ok	429.1820	57.823	0.030971	21.66	59.340	11.268	20251060.254123	15	429.4884	9.27622e-05	3.46922e-04
2015/03/19	15:47:09	--	ok	429.2320	57.841	0.030971	21.81	59.150	11.329	19368481.432302	15	429.5093	9.41114e-05	3.85106e-04
2015/03/19	15:47:22	ok	ok	428.9480	57.750	0.030959	21.87	59.037	11.347	24114503.352243	15	429.3140	9.17457e-05	3.84998e-04
2015/03/19	15:52:22	ok	ok	428.9720	57.765	0.030959	21.97	59.021	11.409	19795596.021987	15	429.3400	9.28720e-05	3.63268e-04
2015/03/19	15:57:22	ok	ok	428.9840	57.765	0.030959	22.01	58.966	11.425	20986071.784548	15	429.3961	9.11090e-05	4.00615e-04
2015/03/19	16:02:22	ok	ok	429.0340	57.771	0.030959	22.08	59.008	11.479	23043056.000588	15	429.4234	9.16408e-05	3.69198e-04
2015/03/19	16:07:22	ok	ok	428.8100	57.735	0.030959	21.46	59.798	11.224	16090477.114486	15	429.1309	9.34650e-05	3.51422e-04
2015/03/19	16:12:22	--	ok	428.6980	57.726	0.030959	21.14	60.143	11.082	17341230.317981	15	429.0267	9.27302e-05	3.63210e-04
2015/03/19	16:12:35	ok	ok	429.0860	57.792	0.030975	21.16	60.025	11.073	20989587.629276	15	429.3735	9.39740e-05	3.47756e-04
2015/03/19	16:17:35	ok	ok	428.9880	57.773	0.030975	20.92	60.260	10.963	17776394.159525	15	429.3397	9.20057e-05	3.49474e-04
2015/03/19	16:22:35	ok	ok	429.0000	57.771	0.030975	20.77	60.419	10.896	17501519.647818	15	429.2507	9.27732e-05	3.21275e-04
2015/03/19	16:27:35	ok	ok	428.9080	57.751	0.030975	20.64	60.520	10.832	18121029.379253	15	429.1883	9.29952e-05	3.27630e-04
2015/03/19	16:32:35	ok	ok	428.8360	57.738	0.030975	20.49	60.647	10.761	18479740.858877	15	429.1015	9.38440e-05	3.38539e-04
2015/03/19	16:37:35	ok	ok	428.8120	57.736	0.030975	20.40	60.694	10.713	20678375.458113	15	429.1045	9.26861e-05	3.35426e-04
2015/03/19	16:42:35	--	ok	428.7400	57.725	0.030975	20.24	60.819	10.635	18557400.087365	15	429.0374	9.33148e-05	3.34113e-04
2015/03/19	16:42:49	ok	ok	429.1240	57.815	0.030989	20.31	60.740	10.665	25802998.596431	15	429.3776	9.35726e-05	3.20185e-04
2015/03/19	16:47:48	ok	ok	429.0540	57.822	0.030989	20.21	60.845	10.621	17152302.054004	15	429.3405	9.34744e-05	3.34711e-04
2015/03/19	16:52:48	ok	ok	428.9880	57.791	0.030989	20.14	60.864	10.581	15130634.029304	15	429.2629	9.46281e-05	3.95396e-04
2015/03/19	16:57:48	ok	ok	428.9960	57.788	0.030989	20.03	60.967	10.531	18534987.966187	15	429.2517	9.34455e-05	3.26678e-04
2015/03/19	17:02:48	ok	ok	428.9620	57.773	0.030989	19.98	60.989	10.504	16920870.093715	15	429.2303	9.33632e-05	3.33094e-04
2015/03/19	17:07:48	ok	ok	428.9380	57.753	0.030989	19.92	61.070	10.481	17088659.346817	15	429.2032	9.34854e-05	3.23076e-04
2015/03/19	17:12:48	ok	ok	428.8480	57.753	0.030989	19.84	61.118	10.440	17962985.458709	14	429.1659	9.37728e-05	3.62029e-04
2015/03/19	17:17:48	ok	ok	428.8540	57.744	0.030989	19.80	61.141	10.420	18550166.745092	15	429.0956	9.52420e-05	3.69508e-04
2015/03/19	17:22:48	--	ok	428.7740	57.731	0.030989	19.70	61.186	10.366	15017833.334687	15	429.1125	9.40570e-05	3.51549e-04
2015/03/19	17:23:01	ok	ok	429.0400	57.798	0.031001	19.70	61.125	10.356	28988635.263754	14	429.3350	9.46851e-05	3.52079e-04
2015/03/19	17:28:00	ok	ok	429.0200	57.817	0.031001	19.64	61.236	10.339	21892109.093831	15	429.3486	9.34354e-05	3.60176e-04
2015/03/19	17:33:00	ok	ok	428.9300	57.793	0.031001	19.59	61.289	10.317	21269909.940543	15	429.3693	9.16497e-05	5.39225e-04
2015/03/19	17:38:00	ok	ok	428.9680	57.801	0.031001	19.59	61.289	10.317	20582359.101591	15	429.3045	9.38510e-05	3.58672e-04
2015/03/19	17:43:00	ok	ok	428.8960	57.783	0.031001	19.50	61.274	10.260	20217540.546840	15	429.2568	9.41302e-05	3.68531e-04
2015/03/19	17:48:00	ok	ok	428.8680	57.773	0.031001	19.45	61.266	10.229	19070967.776916	15	429.2397	9.36622e-05	3.82421e-04
2015/03/19	17:53:00	ok	ok	428.8980	57.766	0.031001	19.39	61.377	10.211	22286353.200997	15	429.2182	9.41306e-05	3.73626e-04
2015/03/19	17:58:00	ok	ok	428.8640	57.747	0.031001	19.34	61.369	10.180	21223337.570242	15	429.2019	9.37309e-05	3.60202e-04
2015/03/19	18:03:00	ok	ok	428.8340	57.746	0.031001	19.29	61.421	10.159	19683640.028438	15	429.1919	9.42470e-05	3.90049e-04
2015/03/19	18:08:00	ok	ok	428.8060	57.753	0.031001	19.30	61.422	10.165	19950945.413810	15	429.1527	9.46430e-05	3.68169e-04
2015/03/19	18:13:00	ok	ok	428.8180	57.753	0.031001	19.26	61.446	10.145	19708156.268043	15	429.1629	9.36450e-05	3.81766e-04
2015/03/19	18:18:00	--	ok	428.7340	57.727	0.031001	19.16	61.490	10.093	20160863.177566	15	429.1410	9.26779e-05	3.80057e-04
2015/03/19	18:18:13	ok	ok	429.1340	57.853	0.031015	19.22	61.379	10.110	29027187.713649	15	429.4608	9.37298e-05	3.52892e-04
2015/03/19	18:23:13	ok	ok	429.0520	57.835	0.031015	19.14	61.456	10.075	22054452.907262	15	429.4310	9.38251e-05	3.64659e-04
2015/03/19	18:28:13	ok	ok	429.0240	57.834	0.031015	19.06	61.594	10.051	22549810.425364	15	429.3520	9.56027e-05	4.40990e-04
2015/03/19	18:33:13	ok	ok	429.0480	57.839	0.031015	19.06	61.534	10.041	22709146.927153	15	429.3609	9.54697e-05	3.64868e-04
2015/03/19	18:38:13	ok	ok	429.0020	57.826	0.031015	19.03	61.559	10.027	21662998.442210	15	429.3306	9.59319e-05	3.82769e-04
2015/03/19	18:43:13	ok	ok	428.9760	57.809	0.031015	18.98	61.671	10.016	23910774.293728	15	429.3131	9.44829e-05	3.51179e-04
2015/03/19	18:48:13	ok	ok	428.9680	57.805	0.031015	18.94	61.604	9.981	22999709.912813	15	429.3023	9.44596e-05	3.52946e-04
2015/03/19	18:53:13	ok	ok	428.9520	57.799	0.031015	18.90	61.688	9.971	21354200.592299	15	429.2828	9.35710e-05	3.40025e-04
2015/03/19	18:58:13	ok	ok	428.9060	57.791	0.031015	18.85	61.680	9.941	22505294.460156	15	429.2503	9.50736e-05	3.67262e-04
2015/03/19	19:03:13	ok	ok	428.9040	57.793	0.031015	18.83	61.616	9.919	21378781.084798	15	429.2367	9.57565e-05	3.71327e-04
2015/03/19	19:08:13	ok	ok	428.8800	57.779	0.031015	18.78	61.819	9.922	23855758.852711	15	429.1827	9.64257e-05	3.85240e-04
2015/03/19	19:13:13	ok	ok	428.8300	57.763	0.031015	18.70	61.805	9.873	22895808.309996	15	429.1790	9.51779e-05	3.71881e-04
2015/03/19	19:18:13	ok	ok	428.8760	57.771	0.031015	18.69	61.774	9.862	25567580.234187	15	429.2031	9.49176e-05	3.40760e-04
2015/03/19	19:23:13	ok	ok	428.8400	57.761	0.031015	18.68	61.742	9.851	23884446.652382	15	429.2613	9.14835e-05	4.60313e-04
2015/03/19	19:28:13	--	ok	428.7960	57.748	0.031015	18.63	61.794	9.831	22616259.554221	15	429.1768	9.41921e-05	3.68214e-04
2015/03/19	19:28:26	ok	ok	429.1040	57.839	0.031025	18.62	61.792	9.825	22566036.641745	15	429.3680	9.59655e-05	3.42589e-04
2015/03/19	19:33:25	ok	ok	429.1000	57.862	0.031025	18.58	61.816	9.805	16656775.175585	15	429.3979	9.46066e-05	3.32356e-04
2015/03/19	19:38:25	ok	ok	428.9840	57.840	0.031025	18.52	61.866	9.778	14476501.401899	15	429.3375	9.63165e-05	4.09342e-04
2015/03/19	19:43:25	ok	ok	429.0400	57.838	0.031025	18.49	61.801	9.751	17261491.707898	15	429.3224	9.62584e-05	3.63845e-04
2015/03/19	19:48:25	ok	ok	428.9960	57.815	0.031025	18.45	61.824	9.731	15901457.807528	15	429.3443	9.44186e-05	3.48502e-04
2015/03/19	19:53:25	ok	ok	429.0260	57.835	0.031025	18.45	61.824	9.731	16912970.429138	15	429.3294	9.50950e-05	3.32332e-04
2015/03/19	19:58:25	ok	ok	428.9380	57.813	0.031025	18.40	61.816	9.701	16933245.203958	15	429.2673	9.60195e-05	3.55929e-04
2015/03/19	20:03:25	ok	ok	428.9700	57.809	0.031025	18.38	61.843	9.694	16709205.904314	15	429.3020	9.51763e-05	3.55966e-04
2015/03/19	20:08:25	ok	ok	429.0040	57.824	0.031025	18.37	61.811	9.683	15804927.264509	15	429.2784	9.54758e-05	3.29923e-04
2015/03/19	20:13:25	ok	ok	428.9860	57.804	0.031025	18.36	61.840	9.682	16461144.508397	15	429.2757	9.47674e-05	3.30413e-04
2015/03/19	20:18:25	ok	ok	428.8640	57.784	0.031025	18.32	61.893	9.667	15103517.644696	15	429.2410	9.62696e-05	3.88930e-04
2015/03/19	20:23:25	ok	ok	428.8660	57.797	0.031025	18.26	61.913	9.636	15040361.711574	15	429.2300	9.57537e-05	3.86453e-04
2015/03/19	20:28:25	ok	ok	428.9900	57.789	0.031025	18.26	61.973	9.646	16824234.084476	15	429.2449	9.55062e-05	3.48363e-04
2015/03/19	20:33:25	ok	ok	428.9400	57.777	0.031025	18.22	61.966	9.622	15720867.317939	15	429.2285	9.48858e-05	3.29305e-04
2015/03/19	20:38:25	ok	ok	428.8700	57.786	0.031025	18.21	61.965	9.616	16305126.854285	15	429.1992	9.59017e-05	3.63777e-04
2015/03/19	20:43:25	ok	ok	428.9060	57.792	0.031025	18.22	61.936	9.617	16218417.132937	15	429.2081	9.54448e-05	3.42135e-04
2015/03/19	20:48:25	ok	ok	428.8420	57.776	0.031025	18.16	61.927	9.581	16027508.407967	15	429.1767	9.62529e-05	3.86914e-04
2015/03/19	20:53:25	ok	ok	428.8780	57.777	0.031025	18.13	61.922	9.564	17013037.071255	15	429.1945	9.47194e-05	3.47252e-04
2015/03/19	20:58:25	ok	ok	428.8440	57.754	0.031025	18.08	61.913	9.534	16836497.284370	15	429.1398	9.55919e-05	3.37785e-04
2015/03/19	21:03:25	ok	ok	428.8420	57.756	0.031025	18.11	62.008	9.566	15434647.290269	15	429.1595	9.47674e-05	3.48199e-04
2015/03/19	21:08:25	ok	ok	428.8820	57.755	0.031025	18.04	61.997	9.524	16123739.934398	15	429.1474	9.59950e-05	3.63302e-04
2015/03/19	21:13:25	ok	ok	428.8680	57.763	0.031025	18.04	61.997	9.524	19101318.789392	15	429.1411	9.56770e-05	3.26724e-04
2015/03/19	21:18:25	ok	ok	428.8160	57.754	0.031025	18.02	61.963	9.508	16013876.674145	15	429.1295	9.52669e-05	3.46742e-04
2015/03/19	21:23:25	--	ok	428.6900	57.747	0.031025	18.00	62.050	9.510	14544252.446487	15	429.1162	9.54609e-05	4.79857e-04
2015/03/19	21:23:38	ok	ok	429.1620	57.879	0.031042	18.02	61.993	9.512	21254709.399479	15	429.4648	9.56206e-05	3.55872e-04
2015/03/19	21:28:38	ok	ok	429.1560	57.898	0.031042	17.99	62.018	9.499	18274388.723430	15	429.4823	9.51043e-05	3.57922e-04
2015/03/19	21:33:38	ok	ok	429.1400	57.883	0.031042	17.96	62.013	9.482	18813407.741244	15	429.4439	9.55218e-05	3.55957e-04
2015/03/19	21:38:38	--	ok	429.3480	57.934	0.031042	18.60	61.218	9.722	20902858.735909	15	429.6933	9.54321e-05	3.51035e-04
2015/03/19	21:38:51	ok	ok	428.9440	57.782	0.031023	18.59	61.186	9.711	21661900.601981	15	429.2732	9.55011e-05	3.68168e-04
2015/03/19	21:43:51	ok	ok	428.9940	57.838	0.031023	18.99	60.859	9.890	16997453.331141	15	429.4968	9.32369e-05	4.70631e-04
2015/03/19	21:48:51	ok	ok	429.1740	57.858	0.031023	19.18	60.769	9.986	21715726.363694	15	429.5616	9.31263e-05	3.77426e-04
2015/03/19	21:53:51	--	ok	429.2080	57.877	0.031023	19.37	60.649	10.078	20394654.071010	15	429.5729	9.50522e-05	3.68312e-04
2015/03/19	21:54:04	ok	ok	428.9940	57.766	0.031012	19.37	60.498	10.053	23347146.988730	15	429.3482	9.42485e-05	3.65114e-04
2015/03/19	21:59:04	ok	ok	429.0200	57.781	0.031012	19.49	60.517	10.128	19972568.294205	15	429.4346	9.32095e-05	3.87175e-04
2015/03/19	22:04:04	ok	ok	429.0940	57.804	0.031012	19.59	60.442	10.175	22362064.227199	15	429.4873	9.35910e-05	3.86318e-04
2015/03/19	22:09:04	ok	ok	429.1100	57.823	0.031012	19.70	60.309	10.218	21467735.493279	15	429.5235	9.34958e-05	3.85274e-04
2015/03/19	22:14:04	ok	ok	429.1640	57.847	0.031012	19.80	60.203	10.260	19408234.426784	15	429.5754	9.30389e-05	3.90735e-04
2015/03/19	22:19:04	--	ok	429.2220	57.857	0.031012	19.96	60.077	10.335	21000243.418004	15	429.5877	9.45194e-05	3.67159e-04
2015/03/19	22:19:17	ok	ok	429.0020	57.766	0.031001	20.04	59.938	10.359	23886529.105090	15	429.3426	9.41782e-05	3.62216e-04
2015/03/19	22:24:17	ok	ok	428.9800	57.765	0.031001	20.00	60.084	10.360	19756337.184907	15	429.4079	9.19377e-05	4.02469e-04
2015/03/19	22:29:17	ok	ok	429.0100	57.784	0.031001	20.06	60.063	10.393	21648754.332073	15	429.3791	9.49370e-05	3.72053e-04
2015/03/19	22:34:17	ok	ok	429.0640	57.802	0.031001	20.13	59.952	10.416	20236025.936815	15	429.4338	9.40803e-05	3.75150e-04
2015/03/19	22:39:17	ok	ok	429.1320	57.818	0.031001	20.22	59.876	10.458	20978680.365494	15	429.5016	9.29736e-05	3.55664e-04
2015/03/19	22:44:17	ok	ok	429.0960	57.818	0.031001	20.21	59.904	10.457	20768869.776985	15	429.4838	9.41843e-05	3.77216e-04
2015/03/19	22:49:17	ok	ok	429.1460	57.836	0.031001	20.27	59.884	10.490	22071514.628548	15	429.5113	9.50267e-05	3.69047e-04
2015/03/19	22:54:17	ok	ok	429.1620	57.843	0.031001	20.30	59.797	10.493	19839083.336039	15	429.5246	9.40159e-05	3.65042e-04
2015/03/19	22:59:17	ok	ok	429.1880	57.852	0.031001	20.37	59.747	10.527	21645499.180261	15	429.5600	9.36206e-05	3.69474e-04
2015/03/19	23:04:17	--	ok	429.2100	57.860	0.031001	20.38	59.749	10.533	19490633.794186	15	429.5745	9.43744e-05	3.63697e-04
2015/03/19	23:04:30	ok	ok	428.9900	57.763	0.03099	20.46	59.518	10.542	25289778.647332	15	429.3196	9.41592e-05	3.56097e-04
2015/03/19	23:09:30	ok	ok	429.0080	57.767	0.03099	20.48	59.613	10.571	21177551.462401	15	429.3507	9.41758e-05	3.62550e-04
2015/03/19	23:14:30	ok	ok	429.0120	57.770	0.03099	20.47	59.641	10.570	20718040.534590	15	429.3670	9.36126e-05	3.53363e-04
2015/03/19	23:19:30	ok	ok	429.0200	57.776	0.03099	20.50	59.646	10.589	19236452.201696	15	429.3551	9.39764e-05	3.50629e-04
2015/03/19	23:24:30	ok	ok	429.0460	57.792	0.03099	20.57	59.596	10.624	20407223.889803	15	429.3984	9.39907e-05	3.53034e-04
2015/03/19	23:29:30	ok	ok	429.0260	57.809	0.03099	20.57	59.657	10.634	20550507.483370	15	429.4302	9.34017e-05	3.75823e-04
2015/03/19	23:34:30	ok	ok	429.0820	57.799	0.03099	20.58	59.659	10.641	21538064.424381	15	429.4282	9.38641e-05	3.55172e-04
2015/03/19	23:39:30	ok	ok	429.0900	57.806	0.03099	20.62	59.543	10.645	21424658.239600	15	429.4373	9.34662e-05	3.50020e-04
2015/03/19	23:44:30	ok	ok	429.0860	57.804	0.03099	20.57	59.596	10.624	19942443.112527	15	429.4247	9.32682e-05	3.61306e-04
2015/03/19	23:49:30	ok	ok	429.1180	57.814	0.03099	20.57	59.566	10.618	21297749.474343	15	429.4471	9.39397e-05	3.60401e-04
2015/03/19	23:54:30	ok	ok	429.1020	57.827	0.03099	20.59	59.508	10.620	21012878.654359	15	429.4463	9.36815e-05	3.48814e-04
2015/03/19	23:59:30	ok	ok	429.1260	57.816	0.03099	20.57	59.535	10.613	19867238.084828	15	429.4742	9.42455e-05	3.57275e-04
2015/03/20	00:04:30	ok	ok	429.1220	57.816	0.03099	20.59	59.478	10.615	21253475.654313	15	429.4623	9.38024e-05	3.58991e-04
2015/03/20	00:09:30	ok	ok	429.1080	57.834	0.03099	20.60	59.540	10.632	19979565.916856	15	429.5092	9.34098e-05	3.70454e-04
2015/03/20	00:14:30	ok	ok	429.1380	57.825	0.03099	20.58	59.537	10.619	19218386.768245	15	429.5274	9.16772e-05	3.81840e-04
2015/03/20	00:19:30	ok	ok	429.1520	57.837	0.03099	20.61	59.481	10.628	20799361.436809	15	429.5115	9.31341e-05	3.54994e-04
2015/03/20	00:24:30	ok	ok	429.1540	57.835	0.03099	20.57	59.444	10.596	19819222.624121	15	429.5443	9.19899e-05	3.83520e-04
2015/03/20	00:29:30	ok	ok	429.1840	57.842	0.03099	20.61	59.481	10.628	21932931.359973	15	429.4991	9.49756e-05	3.66350e-04
2015/03/20	00:34:30	ok	ok	429.1640	57.842	0.03099	20.62	59.452	10.629	20332077.169441	15	429.5063	9.34396e-05	3.50478e-04
2015/03/20	00:39:30	ok	ok	429.1640	57.847	0.03099	20.61	59.420	10.617	19764550.714054	15	429.5131	9.27640e-05	3.52517e-04
2015/03/20	00:44:30	ok	ok	429.1960	57.855	0.03099	20.62	59.391	10.618	21412339.934147	15	429.5282	9.28531e-05	3.38948e-04
2015/03/20	00:49:30	ok	ok	429.1300	57.852	0.03099	20.57	59.414	10.591	21520961.159625	15	429.5166	9.34965e-05	3.77262e-04
2015/03/20	00:54:30	ok	ok	429.1980	57.851	0.03099	20.56	59.442	10.590	20128420.036883	15	429.6061	9.08854e-05	4.03779e-04
2015/03/20	00:59:30	ok	ok	429.1800	57.834	0.03099	20.57	59.444	10.596	20953126.371638	15	429.5208	9.36090e-05	3.50263e-04
2015/03/20	01:04:30	ok	ok	429.1720	57.857	0.03099	20.56	59.473	10.595	19610057.406900	15	429.5329	9.29685e-05	3.61114e-04
2015/03/20	01:09:30	ok	ok	429.1940	57.855	0.03099	20.55	59.380	10.573	18496311.598007	15	429.5103	9.29604e-05	3.43537e-04
2015/03/20	01:14:30	ok	ok	429.1720	57.845	0.03099	20.55	59.410	10.578	20898628.148523	15	429.5242	9.34923e-05	3.54276e-04
2015/03/20	01:19:30	ok	ok	429.1580	57.857	0.03099	20.54	59.409	10.572	19719887.272007	15	429.5802	9.16048e-05	3.83670e-04
2015/03/20	01:24:30	ok	ok	429.1960	57.849	0.03099	20.56	59.351	10.574	20296035.063550	15	429.5291	9.34342e-05	3.51850e-04
2015/03/20	01:29:30	ok	ok	429.1880	57.850	0.03099	20.56	59.382	10.579	21910981.495931	15	429.5328	9.30580e-05	3.42431e-04
2015/03/20	01:34:30	--	ok	429.2040	57.862	0.03099	20.56	59.412	10.584	20879597.611240	15	429.5163	9.38949e-05	3.47431e-04
2015/03/20	01:34:43	ok	ok	428.9340	57.752	0.030979	20.60	59.235	10.578	25529353.448205	15	429.2806	9.36162e-05	3.59861e-04
2015/03/20	01:39:43	ok	ok	428.9480	57.765	0.030979	20.54	59.348	10.561	21186246.964494	15	429.2569	9.40372e-05	3.65295e-04
2015/03/20	01:44:43	ok	ok	428.9220	57.767	0.030979	20.53	59.346	10.554	21176215.610551	15	429.2749	9.37758e-05	3.66558e-04
2015/03/20	01:49:43	ok	ok	428.9440	57.765	0.030979	20.57	59.261	10.564	21863967.123230	15	429.2646	9.38879e-05	3.43826e-04
2015/03/20	01:54:43	ok	ok	428.9580	57.767	0.030979	20.51	59.313	10.536	21011527.927381	15	429.2817	9.34279e-05	3.59675e-04
2015/03/20	01:59:43	ok	ok	428.9560	57.775	0.030979	20.54	59.348	10.561	19812946.980598	15	429.3269	9.26134e-05	3.66108e-04
2015/03/20	02:04:43	ok	ok	428.9260	57.764	0.030979	20.48	59.338	10.522	20681160.129736	15	429.2878	9.42044e-05	3.65201e-04
2015/03/20	02:09:43	ok	ok	429.0120	57.774	0.030979	20.54	59.317	10.555	21904418.924360	15	429.3292	9.29887e-05	3.37406e-04
2015/03/20	02:14:43	ok	ok	428.9640	57.776	0.030979	20.52	59.253	10.532	21710545.401840	15	429.2740	9.51051e-05	3.85384e-04
2015/03/20	02:19:43	ok	ok	428.9720	57.774	0.030979	20.52	59.284	10.537	22051545.370276	15	429.3584	9.17811e-05	3.52964e-04
2015/03/20	02:24:43	ok	ok	428.9400	57.770	0.030979	20.50	59.189	10.508	19782020.004849	15	429.3175	9.35924e-05	4.14975e-04
2015/03/20	02:29:43	ok	ok	428.9820	57.778	0.030979	20.53	59.194	10.527	19218376.410218	15	429.3273	9.31929e-05	3.57496e-04
2015/03/20	02:34:43	ok	ok	428.9900	57.782	0.030979	20.52	59.284	10.537	21525989.013988	15	429.3350	9.26658e-05	3.47266e-04
2015/03/20	02:39:43	ok	ok	428.9760	57.780	0.030979	20.49	59.279	10.518	19821324.634883	15	429.3212	9.36771e-05	3.53584e-04
2015/03/20	02:44:43	ok	ok	428.9640	57.776	0.030979	20.46	59.213	10.488	20030144.972502	15	429.3173	9.35900e-05	3.61782e-04
2015/03/20	02:49:43	ok	ok	428.9440	57.768	0.030979	20.50	59.220	10.513	20971724.895363	15	429.3000	9.37682e-05	3.92207e-04
2015/03/20	02:54:43	ok	ok	428.9940	57.780	0.030979	20.46	59.244	10.493	21156682.165021	15	429.3432	9.23064e-05	3.52396e-04
2015/03/20	02:59:43	ok	ok	428.9660	57.777	0.030979	20.45	59.212	10.481	21638092.295402	15	429.2926	9.42676e-05	3.61435e-04
2015/03/20	03:04:43	ok	ok	428.9940	57.782	0.030979	20.47	59.124	10.478	22405363.649755	15	429.2716	9.59307e-05	4.13372e-04
2015/03/20	03:09:43	ok	ok	429.0000	57.791	0.030979	20.46	59.213	10.488	20433923.421264	15	429.3304	9.32475e-05	3.43068e-04
2015/03/20	03:14:43	ok	ok	428.9880	57.793	0.030979	20.48	59.156	10.490	20066647.373039	15	429.3343	9.35298e-05	3.48016e-04
2015/03/20	03:19:43	ok	ok	428.9780	57.788	0.030979	20.46	59.183	10.482	20563548.081976	15	429.3133	9.40200e-05	3.50736e-04
2015/03/20	03:24:43	ok	ok	429.0060	57.785	0.030979	20.47	59.124	10.478	20653597.361733	15	429.3390	9.35088e-05	3.52619e-04
2015/03/20	03:29:43	ok	ok	429.0180	57.788	0.030979	20.44	59.180	10.470	23473885.505918	15	429.3097	9.42469e-05	3.51837e-04
2015/03/20	03:34:43	ok	ok	428.9540	57.779	0.030979	20.40	59.204	10.450	18994074.996347	15	429.3558	9.24191e-05	4.09023e-04
2015/03/20	03:39:43	ok	ok	429.0020	57.782	0.030979	20.42	59.116	10.446	21624086.527699	15	429.3100	9.44133e-05	3.66360e-04
2015/03/20	03:44:43	ok	ok	428.9880	57.788	0.030979	20.41	59.114	10.440	19585289.438071	15	429.3455	9.31582e-05	3.54632e-04
2015/03/20	03:49:43	ok	ok	428.9660	57.791	0.030979	20.44	59.119	10.459	21668626.137589	15	429.3318	9.41207e-05	3.83482e-04
2015/03/20	03:54:43	ok	ok	429.0240	57.813	0.030979	20.43	59.087	10.447	21372712.447292	15	429.3468	9.35401e-05	3.41624e-04
2015/03/20	03:59:43	ok	ok	429.0380	57.795	0.030979	20.42	59.116	10.446	20726663.475732	15	429.3890	9.21092e-05	3.51647e-04
2015/03/20	04:04:43	ok	ok	428.9940	57.788	0.030979	20.41	59.114	10.440	20562880.065564	15	429.3841	9.25444e-05	3.93127e-04
2015/03/20	04:09:43	ok	ok	428.9940	57.796	0.030979	20.40	59.082	10.428	21707449.344384	15	429.3201	9.37818e-05	3.53199e-04
2015/03/20	04:14:43	ok	ok	429.0500	57.802	0.030979	20.40	59.143	10.439	19247644.444127	15	429.3710	9.31056e-05	3.52274e-04
2015/03/20	04:19:43	ok	ok	429.0120	57.792	0.030979	20.36	59.167	10.419	23865333.121924	15	429.3190	9.44236e-05	3.52800e-04
2015/03/20	04:24:43	ok	ok	429.0020	57.788	0.030979	20.36	59.137	10.413	19510539.684337	15	429.3555	9.25140e-05	3.47779e-04
2015/03/20	04:29:43	ok	ok	428.9960	57.796	0.030979	20.36	59.167	10.419	20443252.034461	15	429.3318	9.33252e-05	3.53446e-04
2015/03/20	04:34:43	ok	ok	429.0240	57.804	0.030979	20.36	59.106	10.408	18867980.214985	15	429.3851	9.16844e-05	3.82374e-04
2015/03/20	04:39:43	ok	ok	429.0420	57.803	0.030979	20.37	59.108	10.414	20794889.153412	15	429.3662	9.33974e-05	3.49033e-04
2015/03/20	04:44:43	ok	ok	429.0040	57.785	0.030979	20.34	59.134	10.401	20618888.684676	15	429.3506	9.34051e-05	3.53388e-04
2015/03/20	04:49:43	ok	ok	429.0100	57.793	0.030979	20.31	59.190	10.392	20987860.778441	15	429.3358	9.31983e-05	3.46401e-04
2015/03/20	04:54:43	ok	ok	429.0340	57.795	0.030979	20.34	59.134	10.401	22752373.626615	15	429.3645	9.30200e-05	3.47930e-04
2015/03/20	04:59:43	ok	ok	429.0020	57.790	0.030979	20.32	59.100	10.383	19916954.817182	15	429.3136	9.42732e-05	3.63163e-04
2015/03/20	05:04:43	ok	ok	429.0440	57.803	0.030979	20.35	59.105	10.402	20215823.733603	15	429.3684	9.28649e-05	3.39761e-04
2015/03/20	05:09:43	ok	ok	428.9940	57.798	0.030979	20.28	59.124	10.363	20077866.539473	15	429.3591	9.31781e-05	3.86051e-04
2015/03/20	05:14:43	ok	ok	429.0000	57.799	0.030979	20.28	59.063	10.352	21995424.615550	15	429.3405	9.43611e-05	3.50651e-04
2015/03/20	05:19:43	ok	ok	428.9900	57.782	0.030979	20.27	59.062	10.346	20483951.316409	15	429.3226	9.32926e-05	3.57252e-04
2015/03/20	05:24:43	ok	ok	429.0460	57.796	0.030979	20.29	59.126	10.369	21779769.435739	15	429.3719	9.28690e-05	3.45503e-04
2015/03/20	05:29:43	ok	ok	429.0120	57.794	0.030979	20.30	59.036	10.359	18113441.132198	15	429.3979	9.22257e-05	3.63040e-04
2015/03/20	05:34:43	ok	ok	429.0280	57.796	0.030979	20.26	59.121	10.350	20110431.334596	15	429.3298	9.42757e-05	3.64701e-04
2015/03/20	05:39:43	ok	ok	429.0000	57.781	0.030979	20.25	59.059	10.333	20839537.554624	15	429.3292	9.34491e-05	3.48492e-04
2015/03/20	05:44:43	ok	ok	429.0500	57.791	0.030979	20.25	59.028	10.328	22765638.830237	15	429.3952	9.13476e-05	3.99225e-04
2015/03/20	05:49:43	ok	ok	429.0040	57.795	0.030979	20.27	59.092	10.351	20765207.027170	15	429.3321	9.34818e-05	3.51671e-04
2015/03/20	05:54:43	ok	ok	429.0460	57.795	0.030979	20.27	59.062	10.346	19733559.619819	15	429.4204	8.99570e-05	4.24353e-04
2015/03/20	05:59:43	ok	ok	428.9700	57.791	0.030979	20.26	59.060	10.339	21708834.982468	15	429.3340	9.37515e-05	4.13156e-04
2015/03/20	06:04:43	ok	ok	429.0080	57.794	0.030979	20.24	59.057	10.327	20532936.562297	15	429.3283	9.40228e-05	3.48148e-04
2015/03/20	06:09:43	ok	ok	429.0320	57.797	0.030979	20.21	59.083	10.313	21984304.296588	14	429.3306	9.37741e-05	3.48201e-04
2015/03/20	06:14:43	ok	ok	429.0240	57.807	0.030979	20.22	59.084	10.320	20063425.055574	15	429.3729	9.19664e-05	3.48275e-04
2015/03/20	06:19:43	ok	ok	429.0140	57.803	0.030979	20.22	59.023	10.309	21510028.955040	15	429.3419	9.29961e-05	3.53723e-04
2015/03/20	06:24:43	ok	ok	429.0400	57.790	0.030979	20.23	59.055	10.321	22973277.741679	15	429.3570	9.36274e-05	3.95535e-04
2015/03/20	06:29:43	ok	ok	429.0100	57.796	0.030979	20.16	59.166	10.298	20829599.016050	15	429.3257	9.36798e-05	3.49820e-04
2015/03/20	06:34:43	ok	ok	429.0480	57.798	0.030979	20.20	59.112	10.312	22790248.597783	15	429.4045	9.13041e-05	3.76464e-04
2015/03/20	06:39:43	ok	ok	429.0080	57.794	0.030979	20.20	59.020	10.296	20913645.193383	15	429.3275	9.36832e-05	3.44033e-04
2015/03/20	06:44:43	ok	ok	429.0300	57.820	0.030979	20.21	59.022	10.303	21454417.519394	15	429.3331	9.34521e-05	3.34864e-04
2015/03/20	06:49:43	ok	ok	429.0140	57.792	0.030979	20.20	59.020	10.296	21274917.616187	15	429.3334	9.34498e-05	3.73699e-04
2015/03/20	06:54:43	ok	ok	428.9940	57.805	0.030979	20.18	58.987	10.279	20939701.931344	15	429.3315	9.40299e-05	3.58128e-04
2015/03/20	06:59:43	ok	ok	429.0180	57.792	0.030979	20.20	59.020	10.296	19682785.390211	15	429.3128	9.48333e-05	3.60198e-04
2015/03/20	07:04:43	ok	ok	429.0240	57.800	0.030979	20.16	59.105	10.287	22491432.189595	15	429.3419	9.40548e-05	3.90398e-04
2015/03/20	07:09:43	ok	ok	428.9800	57.791	0.030979	20.12	59.069	10.257	21892463.406855	15	429.3257	9.34623e-05	3.55897e-04
2015/03/20	07:14:43	ok	ok	428.9880	57.791	0.030979	20.13	59.040	10.258	20663639.078027	15	429.3395	9.44501e-05	3.70866e-04
2015/03/20	07:19:43	ok	ok	429.0000	57.801	0.030979	20.14	59.011	10.259	21465064.233626	15	429.3408	9.35338e-05	3.52086e-04
2015/03/20	07:24:43	ok	ok	429.0220	57.784	0.030979	20.16	59.075	10.282	21599475.645985	15	429.3657	9.32370e-05	3.52149e-04
2015/03/20	07:29:43	ok	ok	429.0060	57.810	0.030979	20.16	59.014	10.271	22929972.582979	15	429.3434	9.41323e-05	3.56265e-04
2015/03/20	07:34:43	ok	ok	429.0220	57.796	0.030979	20.18	59.078	10.294	21465386.606302	15	429.3439	9.36503e-05	3.40890e-04
2015/03/20	07:39:43	ok	ok	429.0360	57.797	0.030979	20.16	59.045	10.277	20092455.863471	15	429.3695	9.29040e-05	3.45163e-04
2015/03/20	07:44:43	ok	ok	428.9880	57.788	0.030979	20.16	59.014	10.271	21423777.378906	15	429.3873	9.22423e-05	3.79186e-04
2015/03/20	07:49:43	ok	ok	429.0340	57.791	0.030979	20.15	59.012	10.265	22705658.639593	15	429.3449	9.42456e-05	3.44058e-04
2015/03/20	07:54:43	ok	ok	429.0360	57.800	0.030979	20.18	59.017	10.284	21903787.180721	15	429.3569	9.39909e-05	3.52963e-04
2015/03/20	07:59:43	ok	ok	429.0220	57.807	0.030979	20.16	59.014	10.271	22144984.386409	15	429.3647	9.34571e-05	3.52657e-04
2015/03/20	08:04:43	ok	ok	429.0300	57.793	0.030979	20.16	59.014	10.271	19490726.096741	15	429.4035	9.22937e-05	3.85954e-04
2015/03/20	08:09:43	ok	ok	429.0540	57.805	0.030979	20.16	59.045	10.277	23167222.828310	15	429.3916	9.28422e-05	4.18886e-04
2015/03/20	08:14:43	ok	ok	429.0460	57.805	0.030979	20.16	59.014	10.271	21086549.381564	15	429.4084	9.21411e-05	3.57479e-04
2015/03/20	08:19:43	ok	ok	428.9820	57.799	0.030979	20.12	59.130	10.267	20072432.756322	15	429.3468	9.39896e-05	3.70210e-04
2015/03/20	08:24:43	ok	ok	429.0700	57.800	0.030979	20.21	58.991	10.297	20459657.039522	15	429.3883	9.39207e-05	3.49597e-04
2015/03/20	08:29:43	ok	ok	429.0320	57.798	0.030979	20.23	58.934	10.299	20166173.902559	15	429.3613	9.40153e-05	3.53130e-04
2015/03/20	08:34:43	ok	ok	429.0780	57.811	0.030979	20.23	58.964	10.305	19529136.779452	15	429.4090	9.26971e-05	3.48370e-04
2015/03/20	08:39:43	ok	ok	429.0460	57.817	0.030979	20.30	58.975	10.349	19166152.898438	15	429.4036	9.48188e-05	4.12197e-04
2015/03/20	08:44:43	ok	ok	429.0580	57.809	0.030979	20.29	58.882	10.326	21020326.170499	15	429.4468	9.31310e-05	3.85193e-04
2015/03/20	08:49:43	ok	ok	429.0960	57.831	0.030979	20.38	58.896	10.383	21422897.662809	15	429.4050	9.55433e-05	4.11111e-04
2015/03/20	08:54:43	ok	ok	429.1360	57.828	0.030979	20.40	58.777	10.374	19506702.627826	15	429.5072	9.23366e-05	3.59234e-04
2015/03/20	08:59:43	ok	ok	429.1280	57.824	0.030979	20.42	58.841	10.398	21704676.632947	15	429.4569	9.43667e-05	3.52797e-04
2015/03/20	09:04:43	ok	ok	429.1740	57.845	0.030979	20.49	58.913	10.453	21483751.028847	15	429.4984	9.30647e-05	3.42460e-04
2015/03/20	09:09:43	ok	ok	429.1520	57.841	0.030979	20.46	58.847	10.423	21719826.972704	15	429.5150	9.38392e-05	3.64977e-04
2015/03/20	09:14:43	--	ok	429.2280	57.863	0.030979	20.56	58.832	10.481	20687382.147583	15	429.5394	9.35575e-05	3.40672e-04
2015/03/20	09:14:57	ok	ok	428.9280	57.755	0.030967	20.57	58.651	10.455	26456814.425543	15	429.2415	9.41433e-05	3.45090e-04
2015/03/20	09:19:56	ok	ok	428.9420	57.764	0.030967	20.56	58.894	10.492	21431909.715224	15	429.2539	9.38407e-05	3.44038e-04
2015/03/20	09:24:56	ok	ok	428.9300	57.757	0.030967	20.58	58.775	10.483	20766905.641866	15	429.2865	9.33049e-05	3.78212e-04
2015/03/20	09:29:56	ok	ok	428.9360	57.757	0.030967	20.56	58.832	10.481	21436036.169865	15	429.2705	9.39728e-05	3.47217e-04
2015/03/20	09:34:56	ok	ok	428.9960	57.779	0.030967	20.60	58.778	10.496	20795744.894200	15	429.3086	9.31472e-05	3.52040e-04
2015/03/20	09:39:56	ok	ok	428.9940	57.777	0.030967	20.66	58.726	10.523	21955544.840432	15	429.3312	9.30849e-05	3.44362e-04
2015/03/20	09:44:56	ok	ok	428.9920	57.774	0.030967	20.67	58.727	10.530	21948365.418272	15	429.3324	9.31385e-05	3.46241e-04
2015/03/20	09:49:56	ok	ok	428.9600	57.767	0.030967	20.66	58.818	10.540	20757020.942932	14	429.3492	9.27010e-05	3.77943e-04
2015/03/20	09:54:56	ok	ok	428.9860	57.778	0.030967	20.73	58.737	10.568	18530876.640424	15	429.3589	9.33227e-05	3.59209e-04
2015/03/20	09:59:56	ok	ok	429.0740	57.795	0.030967	20.73	58.767	10.574	22501509.290596	15	429.3870	9.36678e-05	3.42343e-04
2015/03/20	10:04:56	ok	ok	429.0640	57.796	0.030967	20.74	58.677	10.564	22894998.566528	15	429.3822	9.40022e-05	3.42338e-04
2015/03/20	10:09:56	ok	ok	429.0500	57.782	0.030967	20.73	58.767	10.574	22950131.705374	15	429.3708	9.35041e-05	3.41705e-04
2015/03/20	10:14:56	ok	ok	429.0860	57.788	0.030967	20.75	58.770	10.587	21851196.495747	15	429.3875	9.42027e-05	3.54797e-04
2015/03/20	10:19:56	ok	ok	429.0520	57.795	0.030967	20.74	58.738	10.575	21638427.752654	15	429.3838	9.38904e-05	3.52691e-04
2015/03/20	10:24:56	ok	ok	429.0980	57.794	0.030967	20.82	58.720	10.621	22420955.650540	15	429.4244	9.28454e-05	3.45464e-04
2015/03/20	10:29:56	ok	ok	429.0700	57.795	0.030967	20.82	58.720	10.621	23580316.338266	15	429.4093	9.41549e-05	3.58521e-04
2015/03/20	10:34:56	ok	ok	429.1540	57.832	0.030967	20.91	58.704	10.673	19392953.079204	15	429.4956	9.23287e-05	3.55819e-04
2015/03/20	10:39:56	ok	ok	429.1160	57.804	0.030967	20.91	58.734	10.679	21384817.105840	15	429.4431	9.32689e-05	3.47699e-04
2015/03/20	10:44:56	ok	ok	429.1320	57.801	0.030967	20.94	58.769	10.704	22202105.181414	15	429.4538	9.35920e-05	3.58384e-04
2015/03/20	10:49:56	ok	ok	429.1740	57.826	0.030967	20.97	58.713	10.712	21149779.944675	15	429.5301	9.17091e-05	3.56927e-04
2015/03/20	10:54:56	ok	ok	429.1860	57.830	0.030967	21.06	58.727	10.771	20060291.786114	15	429.5600	9.20657e-05	3.61619e-04
2015/03/20	10:59:56	ok	ok	429.1900	57.856	0.030967	21.10	58.672	10.786	18881563.083612	15	429.5677	9.30341e-05	3.61349e-04
2015/03/20	11:04:56	--	ok	429.2320	57.847	0.030967	21.18	58.684	10.838	22352548.327442	15	429.5641	9.34885e-05	3.47937e-04
2015/03/20	11:05:09	ok	ok	428.9240	57.758	0.030954	21.24	58.479	10.838	22258640.892237	15	429.2683	9.41538e-05	3.69409e-04
2015/03/20	11:10:09	ok	ok	428.9440	57.761	0.030954	21.32	58.645	10.919	21941176.864250	15	429.2848	9.36436e-05	3.56298e-04
2015/03/20	11:15:09	ok	ok	429.0080	57.768	0.030954	21.35	58.588	10.927	21753684.418708	15	429.3517	9.36081e-05	3.63425e-04
2015/03/20	11:20:09	ok	ok	429.0100	57.768	0.030954	21.38	58.654	10.959	22512121.356266	15	429.3573	9.32326e-05	3.49060e-04
2015/03/20	11:25:09	ok	ok	429.0640	57.787	0.030954	21.49	58.610	11.020	21118564.626739	15	429.4099	9.27246e-05	3.53991e-04
2015/03/20	11:30:09	ok	ok	429.1020	57.787	0.030954	21.53	58.616	11.047	18961721.077073	15	429.4431	9.28989e-05	3.52941e-04
2015/03/20	11:35:09	ok	ok	429.1440	57.807	0.030954	21.60	58.627	11.094	22358420.959944	15	429.4609	9.35371e-05	3.38357e-04
2015/03/20	11:40:09	ok	ok	429.1460	57.803	0.030954	21.66	58.575	11.122	21383144.768978	15	429.4791	9.33525e-05	3.50433e-04
2015/03/20	11:45:09	--	ok	429.2160	57.810	0.030954	21.80	58.596	11.217	22662602.742679	15	429.5292	9.32095e-05	3.51916e-04
2015/03/20	11:45:23	ok	ok	428.9580	57.748	0.030943	21.84	58.480	11.220	26615836.637468	15	429.2369	9.52949e-05	3.73007e-04
2015/03/20	11:50:22	ok	ok	429.0240	57.759	0.030943	21.91	58.491	11.268	25168497.395122	15	429.3615	9.19664e-05	3.63228e-04
2015/03/20	11:55:22	ok	ok	429.0600	57.759	0.030943	22.00	58.443	11.317	21058694.556165	15	429.3756	9.29052e-05	3.48582e-04
2015/03/20	12:00:22	ok	ok	429.0880	57.773	0.030943	22.08	58.486	11.378	23129065.359960	15	429.4199	9.21409e-05	3.54998e-04
2015/03/20	12:05:22	ok	ok	429.0140	57.752	0.030943	21.94	58.772	11.341	19423053.065066	15	429.3466	9.26571e-05	3.52274e-04
2015/03/20	12:10:22	ok	ok	428.8260	57.738	0.030943	21.47	59.402	11.156	21166358.540538	15	429.1353	9.48169e-05	3.69172e-04
2015/03/20	12:15:22	--	ok	428.7940	57.730	0.030943	21.22	59.668	11.045	19114120.759190	15	429.0897	9.39419e-05	3.58711e-04
2015/03/20	12:15:35	ok	ok	428.9660	57.756	0.030954	21.26	59.583	11.055	24337084.828357	15	429.2478	9.39593e-05	3.36731e-04
2015/03/20	12:20:35	ok	ok	428.8820	57.755	0.030954	21.09	59.831	10.992	16688882.590333	15	429.2865	9.12714e-05	4.05095e-04
2015/03/20	12:25:35	ok	ok	428.9200	57.749	0.030954	20.97	59.995	10.946	18503219.338068	15	429.1995	9.26749e-05	3.28277e-04
2015/03/20	12:30:35	ok	ok	428.8500	57.739	0.030954	20.90	60.105	10.922	18918264.935192	15	429.1514	9.33542e-05	3.83025e-04
2015/03/20	12:35:35	ok	ok	428.8400	57.744	0.030954	20.91	60.137	10.934	19694565.154834	15	429.1114	9.43267e-05	3.56297e-04
2015/03/20	12:40:35	ok	ok	428.8200	57.728	0.030954	20.86	60.251	10.923	16257875.924770	15	429.1236	9.37710e-05	3.39692e-04
2015/03/20	12:45:35	--	ok	428.7560	57.726	0.030954	20.86	60.342	10.939	16688058.379629	15	429.0795	9.42555e-05	3.85496e-04
2015/03/20	12:45:48	ok	ok	429.1440	57.796	0.030966	20.88	60.285	10.942	25650660.840026	15	429.4068	9.38148e-05	3.26717e-04
2015/03/20	12:50:48	ok	ok	429.1460	57.801	0.030966	20.85	60.341	10.933	19818603.369109	15	429.3824	9.44284e-05	3.59181e-04
2015/03/20	12:55:48	ok	ok	429.1080	57.792	0.030966	20.90	60.379	10.971	19171087.312664	15	429.4100	9.29068e-05	3.45652e-04
2015/03/20	13:00:48	ok	ok	429.0660	57.794	0.030966	20.94	60.416	11.004	16696344.036418	15	429.4049	9.34915e-05	3.55452e-04
2015/03/20	13:05:48	ok	ok	429.1000	57.795	0.030966	20.96	60.449	11.023	18147590.525461	15	429.3963	9.37644e-05	3.48267e-04
2015/03/20	13:10:48	ok	ok	429.1320	57.788	0.030966	21.03	60.521	11.081	19100331.953585	15	429.4331	9.35260e-05	3.36075e-04
2015/03/20	13:15:48	ok	ok	429.1460	57.803	0.030966	21.10	60.502	11.122	17490795.983905	15	429.4642	9.25562e-05	3.31791e-04
2015/03/20	13:20:48	ok	ok	429.1440	57.810	0.030966	21.16	60.481	11.157	18115072.935887	15	429.5272	9.11231e-05	4.42995e-04
2015/03/20	13:25:48	--	ok	429.2220	57.804	0.030966	21.22	60.491	11.198	19706566.895284	15	429.4728	9.40525e-05	3.37415e-04
2015/03/20	13:26:01	ok	ok	428.9500	57.738	0.030955	21.18	60.484	11.171	19460809.635761	15	429.2522	9.36854e-05	3.41070e-04
2015/03/20	13:31:01	ok	ok	429.0560	57.765	0.030955	21.30	60.473	11.246	18717002.526204	15	429.3623	9.31826e-05	3.46606e-04
2015/03/20	13:36:01	ok	ok	428.9900	57.762	0.030955	21.38	60.547	11.312	16250717.949944	15	429.3849	9.35129e-05	3.79056e-04
2015/03/20	13:41:01	ok	ok	429.0540	57.758	0.030955	21.40	60.550	11.326	17843959.341014	15	429.3642	9.35346e-05	3.40861e-04
2015/03/20	13:46:01	ok	ok	429.1360	57.773	0.030955	21.53	60.540	11.410	16610364.859216	15	429.4442	9.30403e-05	3.47735e-04
2015/03/20	13:51:01	ok	ok	429.1100	57.765	0.030955	21.55	60.574	11.429	17217295.634376	15	429.4351	9.34810e-05	3.41563e-04
2015/03/20	13:56:01	ok	ok	429.1620	57.779	0.030955	21.66	60.592	11.505	17073539.617205	15	429.4652	9.29680e-05	3.31193e-04
2015/03/20	14:01:01	ok	ok	429.1340	57.778	0.030955	21.73	60.572	11.548	15267109.777921	15	429.4775	9.33114e-05	3.58303e-04
2015/03/20	14:06:01	ok	ok	429.1820	57.787	0.030955	21.78	60.641	11.595	17185240.798470	15	429.5260	9.25159e-05	3.54181e-04
2015/03/20	14:11:01	ok	ok	429.1960	57.791	0.030955	21.90	60.600	11.667	17845204.374640	15	429.5390	9.37822e-05	3.66754e-04
2015/03/20	14:16:01	--	ok	429.2540	57.804	0.030955	21.95	60.699	11.720	17129235.219345	15	429.5639	9.29615e-05	3.46868e-04
2015/03/20	14:16:14	ok	ok	429.1400	57.767	0.030941	21.96	60.579	11.703	18514080.272772	15	429.4826	9.27181e-05	3.71133e-04
2015/03/20	14:21:14	ok	ok	429.1640	57.787	0.030941	22.05	60.685	11.785	18471748.154606	15	429.5171	9.31830e-05	3.61728e-04
2015/03/20	14:26:14	--	ok	429.2040	57.803	0.030941	22.12	60.635	11.823	18895870.943246	15	429.5555	9.33175e-05	3.65060e-04
2015/03/20	14:26:27	ok	ok	429.1640	57.782	0.030931	22.12	60.543	11.805	20018746.519089	15	429.5143	9.28556e-05	3.50496e-04
2015/03/20	14:31:27	--	ok	429.2220	57.800	0.030931	22.21	60.588	11.875	18071527.162013	15	429.5781	9.26594e-05	3.50645e-04
2015/03/20	14:31:40	--	ok	429.2240	57.784	0.030919	22.22	60.498	11.864	24353375.192466	15	429.4415	9.70460e-05	4.48144e-04
2015/03/20	14:31:53	ok	ok	429.1260	57.768	0.030907	22.12	60.543	11.805	20005077.802257	15	429.4521	9.37884e-05	3.63429e-04
2015/03/20	14:36:53	--	ok	428.7960	57.737	0.030907	21.22	62.763	11.618	17317382.660002	15	429.1941	9.31231e-05	3.82506e-04
2015/03/20	14:37:07	ok	ok	428.8580	57.737	0.030917	21.24	62.676	11.616	21181197.550195	15	429.1931	9.34856e-05	3.45788e-04
2015/03/20	14:42:06	--	ok	428.5020	57.713	0.030917	20.30	63.903	11.213	17536474.891939	15	428.8687	9.39265e-05	3.64140e-04
2015/03/20	14:42:20	--	ok	428.6060	57.719	0.030944	20.39	63.798	11.254	19195184.635239	15	428.9164	9.33976e-05	3.45379e-04
2015/03/20	14:42:33	ok	ok	428.8020	57.733	0.030965	20.47	63.541	11.261	20184930.840766	15	429.1507	9.28094e-05	3.48508e-04
2015/03/20	14:47:32	--	ok	428.5640	57.717	0.030965	19.82	64.360	10.981	17376683.215885	15	428.8829	9.33592e-05	3.37500e-04
2015/03/20	14:47:46	ok	ok	429.1240	57.812	0.030988	19.89	64.222	11.003	20094145.044013	14	429.4428	9.38655e-05	3.51716e-04
2015/03/20	14:52:45	ok	ok	428.9340	57.769	0.030988	19.45	64.625	10.790	17715557.764045	15	429.2460	9.37431e-05	3.48140e-04
2015/03/20	14:57:45	ok	ok	428.8460	57.751	0.030988	19.22	64.823	10.678	18206337.751655	15	429.1956	9.14584e-05	4.04158e-04
2015/03/20	15:02:45	ok	ok	428.8100	57.732	0.030988	19.01	64.995	10.574	16581251.676962	15	429.0273	9.46151e-05	3.49349e-04
2015/03/20	15:07:45	--	ok	428.6600	57.722	0.030988	18.83	65.113	10.482	18602860.531222	15	428.9576	9.40094e-05	3.38027e-04
2015/03/20	15:07:58	ok	ok	429.1040	57.838	0.031006	18.91	64.948	10.505	21109396.042388	15	429.3738	9.54382e-05	3.28336e-04
2015/03/20	15:12:57	ok	ok	428.9820	57.793	0.031006	18.68	65.205	10.404	15354041.330575	15	429.3245	9.32456e-05	3.62647e-04
2015/03/20	15:17:57	ok	ok	428.9860	57.774	0.031006	18.58	65.247	10.349	17888885.405411	15	429.2391	9.39310e-05	3.18136e-04
2015/03/20	15:22:57	ok	ok	428.8360	57.756	0.031006	18.46	65.286	10.282	15036553.273666	15	429.1360	9.53049e-05	3.38945e-04
2015/03/20	15:27:57	ok	ok	428.8140	57.739	0.031006	18.38	65.361	10.245	15459096.262442	15	429.0894	9.56563e-05	3.33917e-04
2015/03/20	15:32:57	--	ok	428.7620	57.734	0.031006	18.30	65.436	10.209	17496424.899391	15	429.0547	9.50250e-05	3.32501e-04
2015/03/20	15:33:10	ok	ok	429.0400	57.821	0.031019	18.35	65.296	10.217	26633012.733141	15	429.3503	9.48058e-05	3.51252e-04
2015/03/20	15:38:10	ok	ok	428.9440	57.796	0.031019	18.20	65.478	10.155	22677416.083407	15	429.2729	9.50238e-05	3.43612e-04
2015/03/20	15:43:10	ok	ok	428.9060	57.778	0.031019	18.11	65.551	10.112	22221909.307342	15	429.2160	9.55260e-05	3.55237e-04
2015/03/20	15:48:10	ok	ok	428.8580	57.764	0.031019	18.03	65.596	10.071	22865151.617392	15	429.1658	9.58525e-05	3.56465e-04
2015/03/20	15:53:10	ok	ok	428.8000	57.754	0.031019	17.98	65.646	10.049	23949351.095223	15	429.1702	9.43750e-05	3.65864e-04
2015/03/20	15:58:10	--	ok	428.7640	57.736	0.031019	17.91	65.693	10.014	23431928.384681	15	429.0931	9.54096e-05	3.55574e-04
2015/03/20	15:58:23	ok	ok	429.0980	57.835	0.031031	17.94	65.610	10.019	21269474.004665	15	429.4081	9.51238e-05	3.56902e-04
2015/03/20	16:03:23	ok	ok	429.0280	57.820	0.031031	17.84	65.710	9.975	18386564.133536	15	429.3381	9.54882e-05	3.54751e-04
2015/03/20	16:08:23	--	ok	429.4740	57.967	0.031031	19.16	63.051	10.349	18761769.606597	15	429.8054	9.58654e-05	3.56378e-04
2015/03/20	16:08:36	ok	ok	428.9140	57.753	0.031006	19.20	62.878	10.345	18638508.256016	15	429.2416	9.52564e-05	3.69666e-04
2015/03/20	16:13:36	ok	ok	429.1320	57.817	0.031006	19.87	62.329	10.666	17595808.108316	15	429.5425	9.36812e-05	3.81222e-04
2015/03/20	16:18:36	--	ok	429.3520	57.873	0.031006	20.34	61.954	10.897	16474730.649652	15	429.6967	9.36893e-05	3.57341e-04
2015/03/20	16:18:49	ok	ok	428.8920	57.730	0.030988	20.36	61.837	10.889	19578044.755144	15	429.2223	9.46058e-05	3.56769e-04
2015/03/20	16:23:49	ok	ok	429.0520	57.755	0.030988	20.66	61.765	11.068	19563689.359634	15	429.4326	9.33855e-05	3.79198e-04
2015/03/20	16:28:49	ok	ok	429.1500	57.775	0.030988	20.94	61.629	11.225	18217160.172115	15	429.5105	9.42825e-05	3.71489e-04
2015/03/20	16:33:49	--	ok	429.2140	57.800	0.030988	21.16	61.514	11.347	19507246.656577	15	429.6036	9.37950e-05	3.76960e-04
2015/03/20	16:34:02	ok	ok	428.9700	57.741	0.030976	21.20	61.429	11.358	21610221.338536	15	429.3218	9.36995e-05	3.71573e-04
2015/03/20	16:39:02	ok	ok	429.0500	57.757	0.030976	21.33	61.450	11.448	18926947.997013	15	429.4356	9.29918e-05	3.70904e-04
2015/03/20	16:44:02	ok	ok	429.0980	57.760	0.030976	21.46	61.441	11.533	19252879.150620	15	429.4435	9.44283e-05	3.69859e-04
2015/03/20	16:49:02	ok	ok	429.1660	57.780	0.030976	21.63	61.408	11.640	19184676.888378	15	429.5313	9.40091e-05	3.79243e-04
2015/03/20	16:54:02	--	ok	429.2440	57.793	0.030976	21.72	61.362	11.692	21398299.627798	15	429.6184	9.33616e-05	3.69168e-04
2015/03/20	16:54:15	ok	ok	428.9020	57.744	0.030963	21.72	61.301	11.680	22109706.874740	15	429.3000	9.16424e-05	4.20933e-04
2015/03/20	16:59:15	ok	ok	428.9520	57.753	0.030963	21.80	61.344	11.743	19513730.123128	15	429.3438	9.32250e-05	3.70664e-04
2015/03/20	17:04:15	ok	ok	428.9540	57.756	0.030963	21.88	61.418	11.811	19090049.908475	15	429.3506	9.41664e-05	4.06822e-04
2015/03/20	17:09:15	ok	ok	429.0180	57.761	0.030963	21.88	61.448	11.817	18930942.148595	15	429.4109	9.26241e-05	3.80290e-04
2015/03/20	17:14:15	ok	ok	429.0240	57.764	0.030963	21.97	61.433	11.875	18747537.934423	15	429.3982	9.39108e-05	3.69531e-04
2015/03/20	17:19:15	ok	ok	429.0720	57.768	0.030963	22.03	61.412	11.912	17436372.747541	15	429.4357	9.41287e-05	3.72523e-04
2015/03/20	17:24:15	ok	ok	429.0580	57.768	0.030963	22.00	61.437	11.897	18272130.141518	15	429.4416	9.37533e-05	3.75169e-04
2015/03/20	17:29:15	ok	ok	429.0440	57.772	0.030963	22.01	61.469	11.910	19223613.904285	15	429.4793	9.23633e-05	3.92671e-04
2015/03/20	17:34:15	ok	ok	429.0840	57.774	0.030963	22.03	61.503	11.930	18800660.848436	15	429.4566	9.34236e-05	3.69292e-04
2015/03/20	17:39:15	--	ok	428.5580	57.718	0.030963	20.52	64.270	11.423	17526199.268001	15	428.9045	9.41190e-05	3.56454e-04
2015/03/20	17:39:28	ok	ok	429.1440	57.784	0.030987	20.57	64.188	11.442	21417401.884749	14	429.4596	9.44326e-05	3.71878e-04
2015/03/20	17:44:28	ok	ok	428.8100	57.746	0.030987	19.78	64.979	11.061	16747548.450571	14	429.1612	9.42144e-05	3.69690e-04
2015/03/20	17:49:28	--	ok	428.5940	57.728	0.030987	19.28	65.339	10.801	16617753.994240	15	428.9519	9.51274e-05	3.76802e-04
2015/03/20	17:49:41	ok	ok	429.1920	57.834	0.031008	19.33	65.199	10.809	19273085.294080	14	429.5072	9.38469e-05	3.68011e-04
2015/03/20	17:54:41	ok	ok	428.9100	57.788	0.031008	18.88	65.537	10.581	15548060.879501	15	429.2425	9.64995e-05	4.19193e-04
2015/03/20	17:59:41	--	ok	428.7840	57.758	0.031008	18.55	65.716	10.405	15833143.641002	14	429.1295	9.55187e-05	3.86039e-04
2015/03/20	17:59:54	ok	ok	429.1040	57.858	0.031019	18.60	65.636	10.423	22128731.216484	15	429.4165	9.50738e-05	3.47440e-04
2015/03/20	18:04:54	ok	ok	428.9480	57.801	0.031019	18.25	65.871	10.246	22618079.595686	15	429.2482	9.47558e-05	3.32960e-04
2015/03/20	18:09:54	ok	ok	428.8380	57.770	0.031019	17.98	66.001	10.103	25068945.549646	14	429.1422	9.47236e-05	3.36010e-04
2015/03/20	18:14:54	--	ok	428.7300	57.744	0.031019	17.72	66.073	9.959	21426576.290553	15	429.0903	9.30102e-05	4.13880e-04
2015/03/20	18:15:07	ok	ok	429.0800	57.871	0.031033	17.77	65.964	9.972	27000166.860136	15	429.3622	9.52133e-05	3.48356e-04
2015/03/20	18:20:07	ok	ok	428.9200	57.821	0.031033	17.52	66.155	9.853	21211511.783480	15	429.2504	9.51012e-05	3.63713e-04
2015/03/20	18:25:07	ok	ok	428.8520	57.796	0.031033	17.31	66.207	9.738	23689836.088481	15	429.1473	9.59290e-05	3.58200e-04
2015/03/20	18:30:07	--	ok	428.7400	57.762	0.031033	17.14	66.265	9.648	24267366.411992	15	429.0629	9.55918e-05	3.58850e-04
2015/03/20	18:30:20	ok	ok	429.1020	57.887	0.031047	17.17	66.123	9.645	16879075.530319	15	429.3917	9.54540e-05	3.54848e-04
2015/03/20	18:35:19	ok	ok	429.1060	57.913	0.031047	17.28	65.701	9.647	15815377.649403	15	429.4238	9.60459e-05	3.76284e-04
2015/03/20	18:40:19	--	ok	429.4420	57.968	0.031047	18.39	63.400	9.944	16420160.181520	15	429.7799	9.59979e-05	3.66549e-04
2015/03/20	18:40:32	ok	ok	428.9320	57.788	0.031024	18.41	63.284	9.938	18197174.152606	15	429.3242	9.30770e-05	4.06206e-04
2015/03/20	18:45:32	ok	ok	429.1300	57.871	0.031024	18.92	62.832	10.168	17727996.237439	15	429.4754	9.51791e-05	3.54789e-04
2015/03/20	18:50:32	--	ok	429.2240	57.877	0.031024	19.22	62.492	10.294	17975718.922264	15	429.5732	9.54094e-05	3.63513e-04
2015/03/20	18:50:46	ok	ok	428.9240	57.752	0.031012	19.21	62.490	10.287	19398751.624813	15	429.3062	9.29513e-05	3.70440e-04
2015/03/20	18:55:45	ok	ok	428.9900	57.790	0.031012	19.41	62.343	10.384	19744055.414749	15	429.4182	9.42619e-05	3.89894e-04
2015/03/20	19:00:45	ok	ok	429.1460	57.812	0.031012	19.59	62.223	10.474	18063927.097814	15	429.5403	9.20324e-05	4.10595e-04
2015/03/20	19:05:45	ok	ok	429.1780	57.821	0.031012	19.68	62.087	10.507	19228161.084762	15	429.5168	9.44976e-05	3.58799e-04
2015/03/20	19:10:45	--	ok	429.2020	57.842	0.031012	19.78	62.073	10.566	17728809.832520	15	429.6015	9.24199e-05	3.70377e-04
2015/03/20	19:10:58	ok	ok	428.9680	57.751	0.031001	19.81	61.928	10.560	23544904.173442	15	429.3020	9.46231e-05	3.63981e-04
2015/03/20	19:15:58	ok	ok	428.9720	57.765	0.031001	19.84	62.023	10.595	18381950.173367	15	429.3555	9.37433e-05	3.80778e-04
2015/03/20	19:20:58	ok	ok	428.9640	57.765	0.031001	19.86	61.996	10.603	17099266.228065	14	429.3588	9.51611e-05	3.99494e-04
2015/03/20	19:25:58	ok	ok	429.0260	57.782	0.031001	19.88	62.030	10.621	17089214.824772	15	429.3937	9.28708e-05	3.65209e-04
2015/03/20	19:30:58	ok	ok	429.0160	57.779	0.031001	19.90	62.003	10.629	16600817.831938	15	429.4036	9.35784e-05	3.66507e-04
2015/03/20	19:35:58	ok	ok	429.0080	57.792	0.031001	19.90	62.003	10.629	17929379.551250	15	429.3771	9.48825e-05	3.70466e-04
2015/03/20	19:40:58	ok	ok	429.0440	57.795	0.031001	19.92	61.946	10.631	17417680.176776	14	429.3983	9.45898e-05	3.84266e-04
2015/03/20	19:45:58	ok	ok	428.9940	57.793	0.031001	19.91	62.004	10.635	20280278.879425	15	429.4244	9.40166e-05	3.90255e-04
2015/03/20	19:50:58	ok	ok	429.0660	57.798	0.031001	19.92	62.006	10.642	17776886.813591	15	429.4784	9.21622e-05	4.07437e-04
2015/03/20	19:55:58	ok	ok	429.0800	57.806	0.031001	19.96	61.952	10.657	17814337.963844	15	429.4486	9.33407e-05	3.61753e-04
2015/03/20	20:00:58	ok	ok	429.0560	57.811	0.031001	19.93	61.977	10.643	17711568.969180	15	429.4029	9.56625e-05	4.29407e-04
2015/03/20	20:05:58	ok	ok	429.0140	57.804	0.031001	19.90	62.033	10.634	17034710.917041	15	429.3918	9.48768e-05	3.73872e-04
2015/03/20	20:10:58	ok	ok	429.0560	57.805	0.031001	19.91	62.004	10.635	17799894.111645	15	429.4273	9.43387e-05	3.79136e-04
2015/03/20	20:15:58	ok	ok	429.0700	57.805	0.031001	19.92	62.096	10.657	18966758.200804	15	429.4648	9.28298e-05	3.68789e-04
2015/03/20	20:20:58	ok	ok	429.0640	57.804	0.031001	19.90	62.033	10.634	16998103.836090	15	429.4326	9.39923e-05	3.73581e-04
2015/03/20	20:25:58	ok	ok	429.0380	57.802	0.031001	19.89	62.061	10.632	17470768.723173	15	429.4340	9.34762e-05	3.76026e-04
2015/03/20	20:30:58	ok	ok	429.0060	57.795	0.031001	19.88	62.030	10.621	18175836.759508	15	429.4401	9.30395e-05	3.86619e-04
2015/03/20	20:35:58	ok	ok	429.0280	57.808	0.031001	19.85	62.145	10.622	17813957.853487	15	429.4242	9.33883e-05	3.72061e-04
2015/03/20	20:40:58	ok	ok	428.9780	57.801	0.031001	19.82	62.140	10.602	17096577.811383	15	429.4343	9.22366e-05	4.28809e-04
2015/03/20	20:45:58	ok	ok	429.0420	57.797	0.031001	19.82	62.110	10.597	16808364.149377	15	429.4273	9.32419e-05	3.62371e-04
2015/03/20	20:50:58	ok	ok	428.9840	57.800	0.031001	19.80	62.137	10.590	16447471.061798	15	429.4538	9.18794e-05	4.36320e-04
2015/03/20	20:55:58	ok	ok	429.0280	57.798	0.031001	19.82	62.110	10.597	17733281.139043	15	429.3671	9.55118e-05	3.89566e-04
2015/03/20	21:00:58	ok	ok	428.9960	57.810	0.031001	19.79	62.165	10.588	18130788.252055	15	429.3605	9.40915e-05	3.68440e-04
2015/03/20	21:05:58	ok	ok	428.9980	57.796	0.031001	19.76	62.190	10.574	16862087.870208	15	429.3702	9.46110e-05	3.75604e-04
2015/03/20	21:10:58	ok	ok	429.0060	57.804	0.031001	19.77	62.192	10.580	20327513.828828	15	429.3973	9.33765e-05	3.77977e-04
2015/03/20	21:15:58	ok	ok	428.9520	57.792	0.031001	19.76	62.190	10.574	18190415.707344	15	429.3443	9.47419e-05	3.90933e-04
2015/03/20	21:20:58	ok	ok	428.9320	57.787	0.031001	19.72	62.214	10.553	18848479.657717	15	429.3467	9.39356e-05	3.85688e-04
2015/03/20	21:25:58	ok	ok	428.9980	57.803	0.031001	19.72	62.214	10.553	17894060.774822	15	429.4102	9.22030e-05	3.97846e-04
2015/03/20	21:30:58	ok	ok	428.9760	57.789	0.031001	19.70	62.241	10.545	17783675.600127	15	429.3148	9.52619e-05	4.44658e-04
2015/03/20	21:35:58	ok	ok	428.9500	57.796	0.031001	19.70	62.271	10.550	16470006.173731	15	429.3133	9.44101e-05	3.72290e-04
2015/03/20	21:40:58	ok	ok	428.9560	57.786	0.031001	19.70	62.181	10.535	17380220.057034	14	429.3361	9.44874e-05	3.90683e-04
2015/03/20	21:45:58	ok	ok	428.9520	57.795	0.031001	19.69	62.209	10.534	17287926.588813	15	429.3287	9.47127e-05	3.80721e-04
2015/03/20	21:50:58	ok	ok	428.9240	57.784	0.031001	19.65	62.323	10.528	18152564.583643	15	429.3507	9.33925e-05	3.96416e-04
2015/03/20	21:55:58	ok	ok	428.9600	57.803	0.031001	19.67	62.356	10.546	16869586.062240	15	429.3120	9.47196e-05	3.75799e-04
2015/03/20	22:00:58	ok	ok	428.9240	57.779	0.031001	19.62	62.348	10.514	16787028.842588	15	429.3085	9.44393e-05	3.80034e-04
2015/03/20	22:05:58	ok	ok	428.9500	57.782	0.031001	19.61	62.376	10.513	15884262.588931	15	429.3113	9.43094e-05	3.66905e-04
2015/03/20	22:10:58	ok	ok	428.9180	57.784	0.031001	19.60	62.435	10.516	18899310.202689	15	429.2816	9.56442e-05	4.30624e-04
2015/03/20	22:15:58	ok	ok	428.9000	57.783	0.031001	19.62	62.318	10.509	16571790.184739	15	429.3426	9.27246e-05	4.04432e-04
2015/03/20	22:20:58	ok	ok	428.9200	57.780	0.031001	19.59	62.343	10.495	16898189.910764	15	429.3202	9.29291e-05	3.81872e-04
2015/03/20	22:25:58	ok	ok	428.8540	57.772	0.031001	19.60	62.314	10.496	17772789.852074	15	429.2692	9.52913e-05	4.07339e-04
2015/03/20	22:30:58	ok	ok	428.9020	57.776	0.031001	19.60	62.375	10.506	17381474.835746	15	429.2771	9.39098e-05	3.76161e-04
2015/03/20	22:35:58	ok	ok	428.9100	57.772	0.031001	19.58	62.461	10.508	16576686.977430	15	429.2825	9.33236e-05	3.75888e-04
2015/03/20	22:40:58	ok	ok	428.8980	57.785	0.031001	19.56	62.398	10.485	17062862.229768	15	429.2831	9.41112e-05	4.21187e-04
2015/03/20	22:45:58	ok	ok	428.8800	57.775	0.031001	19.51	62.510	10.474	17886639.805624	15	429.2647	9.44077e-05	3.73792e-04
2015/03/20	22:50:58	ok	ok	428.8520	57.761	0.031001	19.50	62.448	10.457	16468059.049353	15	429.2370	9.46067e-05	3.81325e-04
2015/03/20	22:55:58	ok	ok	428.8520	57.766	0.031001	19.51	62.510	10.474	18294635.578158	15	429.2915	9.26445e-05	3.92880e-04
2015/03/20	23:00:58	ok	ok	428.8500	57.769	0.031001	19.49	62.477	10.456	18173043.440715	15	429.2365	9.53688e-05	4.02062e-04
2015/03/20	23:05:58	ok	ok	428.8680	57.764	0.031001	19.47	62.563	10.458	15998382.050427	15	429.2338	9.43734e-05	3.78903e-04
2015/03/20	23:10:58	--	ok	428.7860	57.762	0.031001	19.44	62.528	10.434	18035199.654313	15	429.2227	9.55421e-05	4.08794e-04
2015/03/20	23:11:12	ok	ok	429.1100	57.839	0.031012	19.46	62.442	10.431	21482288.842632	15	429.4507	9.47912e-05	3.63127e-04
2015/03/20	23:16:11	ok	ok	429.0560	57.856	0.031012	19.46	62.502	10.441	18122767.414364	15	429.5073	9.35397e-05	4.02619e-04
2015/03/20	23:21:11	ok	ok	429.0880	57.862	0.031012	19.46	62.532	10.446	17683521.124186	15	429.4683	9.43876e-05	3.75693e-04
2015/03/20	23:26:11	ok	ok	429.0200	57.842	0.031012	19.43	62.527	10.427	18055121.533701	15	429.4663	9.41018e-05	3.96994e-04
2015/03/20	23:31:11	ok	ok	429.0740	57.853	0.031012	19.44	62.498	10.429	16973812.370888	15	429.4398	9.46635e-05	3.74330e-04
2015/03/20	23:36:11	ok	ok	429.0700	57.850	0.031012	19.40	62.612	10.423	15594238.844140	15	429.4270	9.43065e-05	3.66114e-04
2015/03/20	23:41:11	ok	ok	429.0740	57.844	0.031012	19.38	62.548	10.400	16310874.821919	15	429.3907	9.55165e-05	3.97074e-04
2015/03/20	23:46:11	ok	ok	429.0100	57.842	0.031012	19.37	62.577	10.399	17807667.063363	15	429.4209	9.45042e-05	3.86233e-04
2015/03/20	23:51:11	ok	ok	429.0580	57.853	0.031012	19.38	62.608	10.410	16409315.250119	15	429.4450	9.36457e-05	3.67787e-04
2015/03/20	23:56:11	ok	ok	429.0360	57.837	0.031012	19.34	62.572	10.380	18679945.455599	15	429.4295	9.38852e-05	3.76185e-04
2015/03/21	00:01:11	ok	ok	429.0040	57.834	0.031012	19.32	62.628	10.377	16778606.517248	15	429.3943	9.44136e-05	3.86170e-04
2015/03/21	00:06:11	ok	ok	428.9940	57.834	0.031012	19.31	62.657	10.376	18035248.250705	15	429.3904	9.49873e-05	4.40002e-04
2015/03/21	00:11:11	ok	ok	429.0240	57.831	0.031012	19.29	62.593	10.353	16233320.970399	15	429.3788	9.49571e-05	3.73703e-04
2015/03/21	00:16:11	ok	ok	428.9800	57.824	0.031012	19.29	62.654	10.363	18046441.957282	15	429.3740	9.49641e-05	3.93927e-04
2015/03/21	00:21:11	ok	ok	429.0180	57.828	0.031012	19.28	62.652	10.356	15161804.845573	15	429.3899	9.40115e-05	3.64209e-04
2015/03/21	00:26:11	ok	ok	429.0000	57.835	0.031012	19.26	62.649	10.344	16642269.285989	15	429.3435	9.54397e-05	3.69650e-04
2015/03/21	00:31:11	ok	ok	429.0120	57.830	0.031012	19.23	62.674	10.330	19001534.494968	15	429.3259	9.55695e-05	3.73685e-04
2015/03/21	00:36:11	ok	ok	429.0060	57.835	0.031012	19.22	62.642	10.318	16244915.951921	15	429.3352	9.51434e-05	3.68721e-04
2015/03/21	00:41:11	ok	ok	428.9340	57.808	0.031012	19.18	62.755	10.313	17115548.814310	15	429.3066	9.47505e-05	3.72000e-04
2015/03/21	00:46:11	ok	ok	428.8940	57.808	0.031012	19.16	62.722	10.295	15481961.251288	15	429.2860	9.53538e-05	3.92064e-04
2015/03/21	00:51:11	ok	ok	428.9500	57.814	0.031012	19.12	62.745	10.275	15387996.752012	15	429.2808	9.65216e-05	3.97634e-04
2015/03/21	00:56:11	ok	ok	428.9280	57.807	0.031012	19.10	62.742	10.262	15269218.169145	15	429.2983	9.45473e-05	3.74970e-04
2015/03/21	01:01:11	ok	ok	428.9040	57.796	0.031012	19.08	62.738	10.249	15238972.808292	15	429.2433	9.67784e-05	4.19778e-04
2015/03/21	01:06:11	ok	ok	428.9300	57.804	0.031012	19.10	62.772	10.267	16979555.008931	14	429.3170	9.41638e-05	3.76588e-04
2015/03/21	01:11:11	ok	ok	428.8980	57.798	0.031012	19.08	62.828	10.264	16614774.784112	15	429.3152	9.32827e-05	3.87030e-04
2015/03/21	01:16:11	ok	ok	428.8520	57.787	0.031012	19.06	62.735	10.237	16689505.492999	15	429.3316	9.21652e-05	4.78484e-04
2015/03/21	01:21:11	ok	ok	428.8940	57.789	0.031012	19.07	62.707	10.238	17293747.801916	15	429.2542	9.55819e-05	3.74833e-04
2015/03/21	01:26:11	ok	ok	428.8940	57.788	0.031012	19.02	62.818	10.226	15600831.725440	15	429.2999	9.33176e-05	4.02764e-04
2015/03/21	01:31:11	ok	ok	428.8800	57.783	0.031012	18.98	62.812	10.201	16932543.022901	15	429.2447	9.48419e-05	3.77323e-04
2015/03/21	01:36:11	ok	ok	428.9120	57.790	0.031012	19.01	62.817	10.220	17487914.374828	15	429.2669	9.48396e-05	3.51600e-04
2015/03/21	01:41:11	ok	ok	428.8840	57.795	0.031012	19.00	62.785	10.209	16939265.907247	15	429.2422	9.52031e-05	3.64885e-04
2015/03/21	01:46:11	ok	ok	428.8320	57.786	0.031012	19.02	62.818	10.226	17269269.687070	15	429.2317	9.50094e-05	3.86416e-04
2015/03/21	01:51:11	ok	ok	428.8800	57.778	0.031012	19.00	62.815	10.214	16743508.827747	15	429.2037	9.61129e-05	3.70229e-04
2015/03/21	01:56:11	ok	ok	428.8540	57.766	0.031012	18.98	62.782	10.196	16933373.865994	15	429.2425	9.40717e-05	3.70950e-04
2015/03/21	02:01:11	ok	ok	428.8280	57.772	0.031012	18.92	62.862	10.173	17054510.712794	15	429.2012	9.49220e-05	3.64341e-04
2015/03/21	02:06:11	ok	ok	428.8420	57.774	0.031012	18.92	62.892	10.178	15078788.332866	15	429.2546	9.26695e-05	3.90743e-04
2015/03/21	02:11:11	--	ok	429.4040	57.771	0.031012	18.88	62.915	10.158	13916614.535821	15	429.2382	9.27801e-05	3.26515e-04
2015/03/21	02:11:24	--	ok	428.3520	57.675	0.030991	18.89	62.737	10.135	18319067.170349	15	428.7046	9.48150e-05	3.67597e-04
2015/03/21	02:11:38	ok	ok	429.0880	57.831	0.031025	18.80	62.842	10.098	20852656.813071	14	429.3998	9.58568e-05	3.65478e-04
2015/03/21	02:16:37	ok	ok	429.0800	57.875	0.031025	18.83	62.847	10.117	18363217.998346	15	429.4462	9.59435e-05	3.73546e-04
2015/03/21	02:21:37	ok	ok	429.0800	57.861	0.031025	18.82	62.905	10.120	16025400.909053	15	429.4692	9.47967e-05	3.77230e-04
2015/03/21	02:26:37	ok	ok	429.0700	57.876	0.031025	18.82	62.905	10.120	16607414.526582	15	429.4193	9.58505e-05	3.63265e-04
2015/03/21	02:31:37	ok	ok	429.0680	57.863	0.031025	18.79	62.870	10.097	16837565.829537	15	429.4253	9.54184e-05	3.62547e-04
2015/03/21	02:36:37	ok	ok	429.0680	57.867	0.031025	18.75	62.893	10.077	16097944.283750	15	429.4217	9.47666e-05	3.49440e-04
2015/03/21	02:41:37	ok	ok	428.9800	57.852	0.031025	18.75	62.953	10.086	16832537.320118	15	429.3524	9.64932e-05	3.71056e-04
2015/03/21	02:46:37	ok	ok	429.0000	57.859	0.031025	18.72	62.948	10.068	14386596.830294	15	429.3576	9.59763e-05	3.60214e-04
2015/03/21	02:51:37	ok	ok	429.0380	57.847	0.031025	18.71	62.886	10.052	16223409.503036	15	429.3543	9.55010e-05	3.44356e-04
2015/03/21	02:56:37	ok	ok	428.9940	57.836	0.031025	18.66	62.938	10.030	16627975.693310	15	429.3391	9.56704e-05	3.56158e-04
2015/03/21	03:01:37	ok	ok	428.9540	57.840	0.031025	18.60	63.017	10.008	15174618.154125	14	429.3061	9.57855e-05	3.61689e-04
2015/03/21	03:06:37	ok	ok	428.9680	57.842	0.031025	18.56	63.041	9.988	16050865.297244	15	429.3165	9.53441e-05	3.65764e-04
2015/03/21	03:11:37	ok	ok	428.9100	57.836	0.031025	18.54	62.978	9.966	15728703.362543	15	429.2763	9.66060e-05	3.70364e-04
2015/03/21	03:16:37	ok	ok	428.9240	57.825	0.031025	18.50	62.971	9.941	15619336.974018	15	429.2644	9.60003e-05	3.57493e-04
2015/03/21	03:21:37	ok	ok	428.8680	57.819	0.031025	18.44	62.991	9.909	13482911.257001	15	429.2825	9.60853e-05	3.92250e-04
2015/03/21	03:26:37	ok	ok	428.8560	57.807	0.031025	18.39	63.012	9.883	16928007.988529	15	429.2188	9.61071e-05	3.67323e-04
2015/03/21	03:31:37	--	ok	429.3960	57.814	0.031025	18.39	63.042	9.888	14001273.234696	15	429.3346	9.23106e-05	2.71796e-04
2015/03/21	03:31:50	--	ok	428.4400	57.679	0.031005	18.38	62.981	9.872	19002049.485405	15	428.7605	9.53147e-05	3.51073e-04
2015/03/21	03:32:03	ok	ok	429.0040	57.837	0.031034	18.23	63.105	9.804	27935396.417306	15	429.3337	9.61949e-05	3.52922e-04
2015/03/21	03:37:03	ok	ok	429.0840	57.877	0.031034	18.34	62.974	9.848	23897013.373944	15	429.4204	9.55200e-05	3.78449e-04
2015/03/21	03:42:03	ok	ok	429.0400	57.869	0.031034	18.24	63.047	9.801	23572127.718031	15	429.3892	9.58674e-05	3.57004e-04
2015/03/21	03:47:03	ok	ok	429.0260	57.868	0.031034	18.25	63.048	9.807	23969645.484961	15	429.4055	9.46534e-05	3.65445e-04
2015/03/21	03:52:03	ok	ok	429.0140	57.862	0.031034	18.20	62.980	9.768	25817232.046725	15	429.3786	9.52688e-05	3.93332e-04
2015/03/21	03:57:03	ok	ok	428.9960	57.864	0.031034	18.17	63.005	9.754	21215698.347030	15	429.3593	9.49657e-05	3.62986e-04
2015/03/21	04:02:03	ok	ok	428.9480	57.843	0.031034	18.11	63.025	9.722	22878776.772426	15	429.3083	9.57006e-05	3.65105e-04
2015/03/21	04:07:03	ok	ok	428.9400	57.847	0.031034	18.06	63.106	9.706	21995671.510470	15	429.2977	9.54745e-05	3.62228e-04
2015/03/21	04:12:03	ok	ok	428.9320	57.843	0.031034	18.04	63.103	9.694	23499317.364384	15	429.3251	9.41676e-05	3.66015e-04
2015/03/21	04:17:03	ok	ok	428.9340	57.844	0.031034	18.00	63.096	9.670	21271570.391715	15	429.2561	9.64002e-05	3.64947e-04
2015/03/21	04:22:03	ok	ok	428.8980	57.837	0.031034	17.95	63.088	9.640	20599830.250848	15	429.2678	9.56329e-05	3.70534e-04
2015/03/21	04:27:03	ok	ok	428.8880	57.831	0.031034	17.94	63.116	9.639	22606388.997561	15	429.2450	9.58501e-05	3.69519e-04
2015/03/21	04:32:03	ok	ok	428.8480	57.804	0.031034	17.88	63.106	9.603	23295116.000581	15	429.2012	9.60685e-05	3.68991e-04
2015/03/21	04:37:03	ok	ok	429.0260	57.874	0.031034	18.27	62.484	9.731	23207755.222175	15	429.3885	9.58663e-05	3.63489e-04
2015/03/21	04:42:03	ok	ok	429.1940	57.911	0.031034	18.75	62.054	9.942	25143384.434337	15	429.5559	9.50970e-05	3.55518e-04
2015/03/21	04:47:03	--	ok	429.9240	57.922	0.031034	19.05	61.833	10.084	28100219.396335	15	429.7709	9.10011e-05	2.69121e-04
2015/03/21	04:47:16	--	ok	428.1660	57.646	0.030985	19.06	61.684	10.065	23262158.150550	15	428.5243	9.52464e-05	3.69475e-04
2015/03/21	04:47:30	ok	ok	429.1060	57.820	0.031029	18.99	61.612	10.012	28847619.450858	15	429.4753	9.50989e-05	3.81493e-04
2015/03/21	04:52:29	--	ok	429.3060	57.917	0.031029	19.32	61.667	10.218	24789623.026330	15	429.6756	9.47924e-05	3.68246e-04
2015/03/21	04:52:42	ok	ok	428.9420	57.768	0.031013	19.40	61.439	10.228	22792158.794041	14	429.3116	9.47152e-05	3.85013e-04
2015/03/21	04:57:42	ok	ok	429.0100	57.796	0.031013	19.46	61.479	10.271	19751824.985347	15	429.4087	9.43437e-05	3.77649e-04
2015/03/21	05:02:42	ok	ok	429.0560	57.806	0.031013	19.62	61.324	10.341	20435235.498947	15	429.4935	9.25792e-05	4.17071e-04
2015/03/21	05:07:42	ok	ok	429.1100	57.842	0.031013	19.75	61.345	10.424	20869713.480988	15	429.5190	9.36953e-05	3.80502e-04
2015/03/21	05:12:42	ok	ok	429.1660	57.862	0.031013	19.80	61.323	10.451	18841253.766824	15	429.4975	9.66383e-05	4.45069e-04
2015/03/21	05:17:42	--	ok	429.2380	57.887	0.031013	19.93	61.163	10.503	22115016.164462	15	429.6211	9.41048e-05	3.78145e-04
2015/03/21	05:17:55	ok	ok	428.9100	57.756	0.031001	19.93	61.072	10.487	23692629.833086	15	429.2657	9.40945e-05	3.70156e-04
2015/03/21	05:22:55	ok	ok	428.9600	57.777	0.031001	19.99	61.112	10.531	21302008.493148	15	429.3365	9.43744e-05	3.79735e-04
2015/03/21	05:27:55	ok	ok	429.0300	57.789	0.031001	20.06	61.063	10.566	22132697.552454	15	429.3994	9.31241e-05	3.57512e-04
2015/03/21	05:32:55	ok	ok	429.0460	57.804	0.031001	20.12	61.103	10.610	20227279.413374	15	429.4000	9.41574e-05	3.55217e-04
2015/03/21	05:37:55	ok	ok	429.0380	57.820	0.031001	20.17	60.990	10.621	23189071.749485	15	429.4259	9.45885e-05	3.81475e-04
2015/03/21	05:42:55	ok	ok	429.0940	57.822	0.031001	20.19	60.963	10.629	20942532.918547	15	429.4785	9.33505e-05	3.69865e-04
2015/03/21	05:47:55	ok	ok	429.1140	57.838	0.031001	20.25	60.882	10.652	20823369.501626	15	429.5519	9.17916e-05	4.22217e-04
2015/03/21	05:52:55	ok	ok	429.1400	57.855	0.031001	20.29	60.888	10.678	22265561.322653	15	429.5225	9.32558e-05	3.61003e-04
2015/03/21	05:57:55	ok	ok	429.1600	57.853	0.031001	20.34	60.805	10.695	21308175.020808	15	429.5252	9.39183e-05	3.63977e-04
2015/03/21	06:02:55	ok	ok	429.1700	57.867	0.031001	20.40	60.784	10.729	22601729.879402	15	429.5409	9.49735e-05	4.09280e-04
2015/03/21	06:07:55	ok	ok	429.1940	57.875	0.031001	20.38	60.842	10.726	24860533.059645	15	429.5992	9.29028e-05	3.95334e-04
2015/03/21	06:12:55	ok	ok	429.1760	57.875	0.031001	20.40	60.724	10.718	21021216.032017	15	429.6205	9.21285e-05	4.03989e-04
2015/03/21	06:17:55	ok	ok	429.1880	57.902	0.031001	20.45	60.762	10.756	21319500.716488	15	429.6082	9.30317e-05	3.87006e-04
2015/03/21	06:22:55	--	ok	429.2300	57.894	0.031001	20.43	60.759	10.743	21856202.881468	15	429.6237	9.38578e-05	3.79675e-04
2015/03/21	06:23:08	ok	ok	428.9840	57.775	0.030988	20.51	60.560	10.758	23744544.426156	15	429.3098	9.46178e-05	3.53095e-04
2015/03/21	06:28:08	ok	ok	428.9860	57.785	0.030988	20.48	60.615	10.749	19351330.919690	15	429.3577	9.40136e-05	3.69518e-04
2015/03/21	06:33:08	ok	ok	428.9940	57.792	0.030988	20.50	60.649	10.767	20560763.592396	15	429.3464	9.35824e-05	3.58759e-04
2015/03/21	06:38:08	ok	ok	428.9920	57.795	0.030988	20.50	60.679	10.773	20415231.899119	15	429.3619	9.35932e-05	3.62801e-04
2015/03/21	06:43:08	ok	ok	429.0180	57.795	0.030988	20.48	60.646	10.754	22318438.970059	15	429.3755	9.39402e-05	3.67029e-04
2015/03/21	06:48:08	ok	ok	429.0380	57.811	0.030988	20.55	60.566	10.784	21208862.514406	15	429.3978	9.43872e-05	3.76682e-04
2015/03/21	06:53:08	ok	ok	429.0460	57.811	0.030988	20.52	60.561	10.764	19926698.675911	15	429.3928	9.39018e-05	3.61429e-04
2015/03/21	06:58:08	ok	ok	429.0020	57.811	0.030988	20.52	60.652	10.780	21716128.928031	15	429.3982	9.40572e-05	4.03538e-04
2015/03/21	07:03:08	ok	ok	429.0960	57.825	0.030988	20.60	60.574	10.817	20436382.975788	15	429.4445	9.39172e-05	3.61063e-04
2015/03/21	07:08:08	ok	ok	429.1020	57.839	0.030988	20.62	60.516	10.819	21044645.297877	15	429.4611	9.33355e-05	3.56578e-04
2015/03/21	07:13:08	ok	ok	429.1060	57.831	0.030988	20.62	60.547	10.824	20360374.518820	15	429.4546	9.37332e-05	3.56515e-04
2015/03/21	07:18:08	ok	ok	429.1200	57.840	0.030988	20.67	60.494	10.846	21985068.867799	15	429.5114	9.30540e-05	3.99903e-04
2015/03/21	07:23:08	ok	ok	429.1100	57.845	0.030988	20.61	60.545	10.818	19150556.771598	15	429.4692	9.36400e-05	3.59506e-04
2015/03/21	07:28:08	ok	ok	429.1540	57.849	0.030988	20.69	60.437	10.849	19862459.522364	15	429.5202	9.30268e-05	3.58658e-04
2015/03/21	07:33:08	ok	ok	429.1300	57.855	0.030988	20.69	60.467	10.854	19891706.617938	15	429.5493	9.22565e-05	3.87247e-04
2015/03/21	07:38:08	ok	ok	429.1740	57.856	0.030988	20.72	60.472	10.874	21828804.999075	15	429.5272	9.35193e-05	3.59031e-04
2015/03/21	07:43:08	ok	ok	429.1560	57.861	0.030988	20.76	60.357	10.879	19723374.220817	15	429.5317	9.37183e-05	3.70649e-04
2015/03/21	07:48:08	ok	ok	429.1900	57.869	0.030988	20.72	60.441	10.869	22368817.046703	15	429.5326	9.32676e-05	3.52627e-04
2015/03/21	07:53:08	ok	ok	429.1860	57.877	0.030988	20.76	60.387	10.884	21274547.914510	15	429.5404	9.33477e-05	3.53579e-04
2015/03/21	07:58:08	--	ok	429.2280	57.891	0.030988	20.77	60.358	10.885	20765371.148191	15	429.6024	9.17191e-05	3.61128e-04
2015/03/21	07:58:21	ok	ok	428.9420	57.766	0.030976	20.80	60.211	10.878	24542317.328830	15	429.2886	9.36504e-05	3.56061e-04
2015/03/21	08:03:21	ok	ok	428.8980	57.764	0.030976	20.74	60.384	10.871	21873702.525804	15	429.2587	9.47586e-05	4.57700e-04
2015/03/21	08:08:21	ok	ok	428.9580	57.775	0.030976	20.80	60.363	10.905	22877019.641050	15	429.3083	9.39883e-05	3.50760e-04
2015/03/21	08:13:21	ok	ok	428.9520	57.772	0.030976	20.80	60.393	10.911	19976042.412690	15	429.3459	9.17077e-05	3.84500e-04
2015/03/21	08:18:21	ok	ok	428.9460	57.783	0.030976	20.83	60.277	10.908	20730091.224515	15	429.3243	9.39695e-05	3.67354e-04
2015/03/21	08:23:35	ok	ok	428.9620	57.776	0.030976	20.87	59.979	10.880	20432091.699594	15	429.3288	9.38090e-05	3.60248e-04
