# Supplementary material for: Plastic Creep Constraint in Nylon Instrument Strings
Source: Materials (Basel). 2025 Jan 7;18(2):223. doi: 10.3390/ma18020223 (PMC11766866; doi:10.3390/ma18020223)
Supplement: Supplementary file 1 [file materials-18-00223-s001.zip › data_files/string_N21_nylon/string_test_data_N21_step_13.csv]

Date	Time	+-	f0	Frequency	Tension	LengthAdj	Temp	Rel.Hm	Abs.Hm	Pk.Magnitude	Harmonics	Fitted.f0	Bend.Stiff	Fit.Error
2015/03/21	18:37:32	--	ok	430.6960	58.241	0.031	19.34	50.559	8.387	25056344.948125	15	430.8461	9.49132e-05	3.47704e-04
2015/03/21	18:37:48	--	ok	387.3020	47.767	0.02903	19.22	50.887	8.382	33654856.288403	15	387.1970	8.58828e-05	2.91154e-04
2015/03/21	18:38:01	ok	ok	395.1940	49.530	0.029455	19.08	50.774	8.295	39196162.984462	14	395.1271	8.73092e-05	3.37849e-04
2015/03/21	18:41:54	--	ok	396.5820	49.815	0.029455	18.40	49.433	7.758	37932970.623346	14	396.4700	8.91371e-05	5.66833e-04
2015/03/21	18:42:08	--	ok	394.4320	49.257	0.029369	18.50	47.814	7.548	38675955.289576	14	394.3965	8.69233e-05	3.34152e-04
2015/03/21	18:42:21	ok	ok	394.9080	49.296	0.029399	18.22	48.061	7.463	38439767.718794	14	394.8500	8.74588e-05	3.27887e-04
2015/03/21	18:47:20	--	ok	396.0100	49.554	0.029399	19.29	51.333	8.490	28807522.567994	14	395.9180	8.44350e-05	2.96693e-04
2015/03/21	18:47:33	--	ok	412.5620	49.256	0.029344	19.25	51.421	8.485	24911632.949337	3	327.5010	3.51550e-03	4.44222e-02
2015/03/21	18:47:47	--	--	374.5700	44.723	0.028376	19.14	51.624	8.464	24887679.556640	16	374.3741	8.30880e-05	4.47609e-04
2015/03/21	18:48:00	--	ok	375.0600	44.842	0.028376	19.02	51.950	8.457	24789993.523960	16	374.8755	8.24032e-05	4.49139e-04
2015/03/21	18:48:15	--	ok	397.3860	49.857	0.029473	18.98	52.224	8.482	26931310.029738	15	397.9017	8.80389e-05	4.66110e-04
2015/03/21	18:48:28	--	ok	395.4580	49.285	0.029343	18.93	52.404	8.486	24411855.502493	16	395.3085	8.58032e-05	3.56007e-04
2015/03/21	18:48:41	ok	ok	394.8540	49.171	0.029318	18.88	52.614	8.495	29184035.406491	14	394.7074	8.59424e-05	3.48788e-04
2015/03/21	18:53:41	--	ok	395.2240	49.272	0.029318	19.12	53.732	8.799	34472837.364390	15	395.1130	8.58985e-05	3.05734e-04
2015/03/21	18:53:55	ok	ok	394.9140	49.202	0.029305	19.09	53.697	8.777	34179872.594573	14	394.8133	8.58546e-05	3.45133e-04
2015/03/21	18:58:54	ok	ok	395.1640	49.266	0.029305	19.01	54.950	8.940	31494258.117794	15	395.0321	8.59309e-05	3.07564e-04
2015/03/21	19:03:54	--	ok	395.2640	49.276	0.029305	18.90	55.702	9.004	31572996.430873	15	395.1962	8.46022e-05	3.43338e-04
2015/03/21	19:04:07	ok	ok	394.8940	49.212	0.029291	18.87	55.637	8.977	33156457.914845	15	394.7958	8.59576e-05	3.49323e-04
2015/03/21	19:09:07	ok	ok	395.0640	49.256	0.029291	18.83	56.275	9.059	32392855.279667	16	394.9476	8.55095e-05	3.09380e-04
2015/03/21	19:14:07	ok	ok	395.1640	49.270	0.029291	18.77	56.786	9.109	29637273.639841	15	394.9928	8.70660e-05	3.64238e-04
2015/03/21	19:19:07	--	ok	395.2700	49.275	0.029291	18.74	57.209	9.161	34546079.434563	15	395.1807	8.49383e-05	3.17579e-04
2015/03/21	19:19:20	ok	ok	394.9280	49.231	0.029276	18.77	57.091	9.158	34782962.816401	15	394.8192	8.60278e-05	3.45555e-04
2015/03/21	19:24:20	ok	ok	395.0140	49.258	0.029276	18.68	57.566	9.185	33153640.868001	15	394.9513	8.44614e-05	3.61123e-04
2015/03/21	19:29:20	ok	ok	395.0820	49.262	0.029276	18.62	57.770	9.185	33771344.575788	16	395.0222	8.35741e-05	3.65513e-04
2015/03/21	19:34:20	ok	ok	395.1640	49.266	0.029276	18.57	58.067	9.205	29310765.207875	16	395.0337	8.40745e-05	4.51073e-04
2015/03/21	19:39:20	ok	ok	395.1840	49.268	0.029276	18.49	58.358	9.208	30728569.826514	15	395.0547	8.58071e-05	2.90415e-04
2015/03/21	19:44:20	--	ok	395.2540	49.272	0.029276	18.46	58.536	9.219	29933168.108779	15	395.1306	8.51023e-05	3.28603e-04
2015/03/21	19:44:33	ok	ok	394.9340	49.240	0.029263	18.47	58.507	9.220	31253294.940452	16	394.8128	8.52581e-05	3.55151e-04
2015/03/21	19:49:33	ok	ok	395.0200	49.254	0.029263	18.48	58.660	9.250	33283093.067276	15	394.8897	8.64510e-05	3.22344e-04
2015/03/21	19:54:33	ok	ok	395.0820	49.258	0.029263	18.42	58.803	9.239	33156618.738347	16	394.9571	8.43590e-05	3.64595e-04
2015/03/21	19:59:33	ok	ok	395.1180	49.259	0.029263	18.40	58.921	9.247	33806804.912294	15	394.9735	8.65776e-05	3.36503e-04
2015/03/21	20:04:33	ok	ok	395.1380	49.262	0.029263	18.36	59.127	9.257	34839152.272718	15	395.0184	8.57658e-05	3.13659e-04
2015/03/21	20:09:33	ok	ok	395.2000	49.263	0.029263	18.32	59.241	9.253	34357409.930229	16	395.1233	8.44079e-05	3.52130e-04
2015/03/21	20:14:33	--	ok	395.2220	49.269	0.029263	18.32	59.302	9.263	30306328.834976	15	395.1003	8.53871e-05	3.06079e-04
2015/03/21	20:14:46	ok	ok	394.9280	49.239	0.029251	18.32	59.211	9.249	34988484.083236	15	394.7871	8.74916e-05	3.46588e-04
2015/03/21	20:19:46	ok	ok	395.0040	49.252	0.029251	18.29	59.388	9.260	36421118.277844	15	394.8975	8.58641e-05	3.09963e-04
2015/03/21	20:24:46	ok	ok	395.0200	49.255	0.029251	18.23	59.499	9.244	38979709.197825	15	394.8564	8.82413e-05	5.14457e-04
2015/03/21	20:29:46	ok	ok	395.0600	49.257	0.029251	18.22	59.589	9.252	36580974.246674	15	394.8996	8.76069e-05	3.64573e-04
2015/03/21	20:34:46	ok	ok	395.0980	49.260	0.029251	18.20	59.676	9.255	32226102.672624	15	394.9634	8.64317e-05	3.14864e-04
2015/03/21	20:39:46	ok	ok	395.1220	49.261	0.029251	18.15	59.728	9.236	37936092.787575	15	395.0433	8.52554e-05	3.50202e-04
2015/03/21	20:44:46	ok	ok	395.1520	49.260	0.029251	18.12	59.844	9.237	36596111.621692	15	395.0012	8.70935e-05	3.44634e-04
2015/03/21	20:49:46	ok	ok	395.1180	49.261	0.029251	18.06	59.925	9.217	36613965.819575	16	395.0264	8.44263e-05	4.45437e-04
2015/03/21	20:54:46	ok	ok	395.1720	49.266	0.029251	18.06	60.046	9.235	37464279.646742	15	395.0456	8.67169e-05	3.12949e-04
2015/03/21	20:59:46	ok	ok	395.1940	49.266	0.029251	18.03	60.041	9.218	41044874.269602	15	395.0423	8.77969e-05	3.49347e-04
2015/03/21	21:04:46	--	ok	395.2260	49.267	0.029251	18.04	60.133	9.238	38979377.886237	16	395.1654	8.32158e-05	4.57260e-04
2015/03/21	21:04:59	ok	ok	394.9780	49.247	0.029238	18.08	59.929	9.228	28048377.460020	15	394.8285	8.75926e-05	3.49661e-04
2015/03/21	21:09:59	ok	ok	395.0060	49.248	0.029238	17.99	60.125	9.209	34500815.510012	15	394.8929	8.66418e-05	3.14526e-04
2015/03/21	21:14:59	ok	ok	395.0520	49.250	0.029238	17.95	60.240	9.205	32949354.106388	15	394.9153	8.70904e-05	3.39347e-04
2015/03/21	21:19:59	ok	ok	395.0480	49.252	0.029238	17.92	60.295	9.197	31718598.692796	15	394.9417	8.54017e-05	2.93028e-04
2015/03/21	21:24:59	ok	ok	395.0580	49.256	0.029238	17.91	60.263	9.187	34223465.699464	15	394.9508	8.62661e-05	2.81293e-04
2015/03/21	21:29:59	ok	ok	395.0940	49.257	0.029238	17.88	60.409	9.192	33046208.403221	16	394.9534	8.45190e-05	4.34768e-04
2015/03/21	21:34:59	ok	ok	395.1080	49.256	0.029238	17.84	60.433	9.174	35162226.527886	15	394.9891	8.60205e-05	2.96417e-04
2015/03/21	21:39:59	ok	ok	395.1020	49.255	0.029238	17.82	60.490	9.172	34924926.788091	15	395.0074	8.60944e-05	3.04646e-04
2015/03/21	21:44:59	--	ok	395.3260	49.275	0.029238	18.25	59.835	9.307	33480661.604154	16	395.2062	8.46797e-05	4.33367e-04
2015/03/21	21:45:12	ok	ok	394.9660	49.239	0.029221	18.27	59.778	9.309	41536179.052562	16	394.8389	8.57582e-05	3.37283e-04
2015/03/21	21:50:12	ok	ok	395.1820	49.264	0.029221	18.73	59.458	9.515	43087789.549844	15	395.0814	8.55965e-05	3.21352e-04
2015/03/21	21:55:12	--	ok	395.2700	49.274	0.029221	18.98	59.285	9.628	66501859.165872	16	395.1849	8.63248e-05	3.31153e-04
2015/03/21	21:55:25	ok	ok	394.9380	49.230	0.029206	19.04	59.234	9.654	65165261.232663	15	394.8732	8.61113e-05	3.14059e-04
2015/03/21	22:00:25	ok	ok	395.0940	49.260	0.029206	19.24	59.083	9.744	59310057.022048	15	395.0382	8.55739e-05	2.94103e-04
2015/03/21	22:05:25	--	ok	395.2120	49.274	0.029206	19.36	59.011	9.800	61221211.406254	15	395.2438	8.20542e-05	5.03926e-04
2015/03/21	22:05:38	ok	ok	394.9520	49.231	0.029195	19.44	58.871	9.823	58747714.211837	15	394.8827	8.62179e-05	3.20542e-04
2015/03/21	22:10:38	ok	ok	395.0700	49.253	0.029195	19.56	58.859	9.891	59993263.355927	15	395.0006	8.56429e-05	2.81189e-04
2015/03/21	22:15:38	ok	ok	395.1660	49.267	0.029195	19.66	58.875	9.952	61095267.472266	15	395.0913	8.53641e-05	3.34843e-04
2015/03/21	22:20:38	--	ok	395.2480	49.280	0.029195	19.80	58.745	10.011	58998064.873676	15	395.2348	8.38599e-05	2.97971e-04
2015/03/21	22:20:51	ok	ok	394.9300	49.214	0.029181	19.86	58.602	10.022	57655533.265204	15	394.8661	8.59669e-05	3.38974e-04
2015/03/21	22:25:50	ok	ok	395.0140	49.245	0.029181	19.88	58.605	10.034	57028762.335207	15	394.9357	8.59334e-05	2.84156e-04
2015/03/21	22:30:50	ok	ok	395.0660	49.260	0.029181	19.94	58.736	10.092	57894863.837001	15	394.9939	8.53088e-05	2.89050e-04
2015/03/21	22:35:50	ok	ok	395.1800	49.276	0.029181	20.00	58.654	10.114	57853125.163650	15	395.1262	8.53374e-05	2.86810e-04
2015/03/21	22:40:50	--	ok	395.2480	49.287	0.029181	20.07	58.543	10.136	60099750.657134	15	395.2233	8.43394e-05	2.92260e-04
2015/03/21	22:41:03	ok	ok	394.8820	49.216	0.029167	20.12	58.459	10.151	56879967.217779	14	394.8125	8.58169e-05	3.48507e-04
2015/03/21	22:46:02	ok	ok	394.9860	49.238	0.029167	20.10	58.578	10.160	58607610.450777	15	394.9401	8.54564e-05	3.13368e-04
2015/03/21	22:51:02	ok	ok	395.0380	49.261	0.029167	20.14	58.584	10.185	59660420.651341	15	394.9766	8.55661e-05	2.74963e-04
2015/03/21	22:56:02	ok	ok	395.0840	49.266	0.029167	20.15	58.525	10.180	52972177.254020	15	395.0479	8.53740e-05	2.82210e-04
2015/03/21	23:01:02	ok	ok	395.1520	49.278	0.029167	20.14	58.584	10.185	54343592.685421	15	395.0948	8.56559e-05	2.98996e-04
2015/03/21	23:06:02	--	ok	395.2280	49.290	0.029167	20.25	58.540	10.242	58730206.394849	15	395.1999	8.50907e-05	3.04788e-04
2015/03/21	23:06:15	ok	ok	394.9100	49.220	0.029155	20.29	58.424	10.246	55022119.749907	15	394.8555	8.56547e-05	3.51134e-04
2015/03/21	23:11:14	ok	ok	394.9820	49.245	0.029155	20.26	58.542	10.249	57602184.622674	15	394.9199	8.50644e-05	3.13027e-04
2015/03/21	23:16:14	ok	ok	395.0000	49.265	0.029155	20.32	58.490	10.276	58621325.346703	16	394.9673	8.50843e-05	3.16498e-04
2015/03/21	23:21:14	ok	ok	395.0800	49.273	0.029155	20.33	58.491	10.282	57006547.608487	15	395.0053	8.60164e-05	3.07741e-04
2015/03/21	23:26:14	ok	ok	395.1180	49.280	0.029155	20.33	58.552	10.293	54054596.848600	15	395.0701	8.51175e-05	2.94006e-04
2015/03/21	23:31:14	ok	ok	395.1580	49.286	0.029155	20.35	58.525	10.300	60156802.564809	15	395.2160	8.26226e-05	4.63330e-04
2015/03/21	23:36:14	--	ok	395.2160	49.292	0.029155	20.36	58.496	10.301	55154008.257866	15	395.1943	8.45280e-05	3.02220e-04
2015/03/21	23:36:27	ok	ok	394.9740	49.248	0.029143	20.41	58.382	10.310	59633992.943971	14	394.9109	8.57136e-05	3.53532e-04
2015/03/21	23:41:26	ok	ok	394.9900	49.256	0.029143	20.37	58.467	10.301	56562452.583007	15	394.9360	8.49135e-05	3.04892e-04
2015/03/21	23:46:26	ok	ok	395.0440	49.270	0.029143	20.36	58.557	10.311	58852574.005719	15	395.0069	8.50839e-05	3.22538e-04
2015/03/21	23:51:26	ok	ok	395.0820	49.279	0.029143	20.35	58.464	10.289	58182805.027765	15	395.0292	8.59669e-05	3.15200e-04
2015/03/21	23:56:26	ok	ok	395.0960	49.281	0.029143	20.37	58.436	10.296	57377808.917345	15	395.0594	8.50110e-05	2.88503e-04
2015/03/22	00:01:26	ok	ok	395.1400	49.290	0.029143	20.37	58.498	10.307	60941564.680168	15	395.1857	8.34785e-05	4.90868e-04
2015/03/22	00:06:26	ok	ok	395.1960	49.292	0.029143	20.36	58.496	10.301	60309004.640004	15	395.1416	8.54113e-05	3.06599e-04
2015/03/22	00:11:26	ok	ok	395.1860	49.292	0.029143	20.35	58.494	10.294	55635188.716932	15	395.1393	8.53756e-05	2.99150e-04
2015/03/22	00:16:26	--	ok	395.2380	49.299	0.029143	20.36	58.496	10.301	59993952.010956	15	395.2639	8.37360e-05	3.45078e-04
2015/03/22	00:16:39	ok	ok	394.9660	49.258	0.02913	20.45	58.265	10.314	54298292.360734	15	394.9197	8.51340e-05	3.45607e-04
2015/03/22	00:21:38	ok	ok	395.0000	49.263	0.02913	20.31	58.427	10.259	60000863.015226	15	394.9591	8.45472e-05	3.04956e-04
2015/03/22	00:26:38	ok	ok	395.0040	49.269	0.02913	20.35	58.403	10.278	56350263.140007	15	394.9820	8.44035e-05	2.78172e-04
2015/03/22	00:31:38	ok	ok	395.0440	49.281	0.02913	20.35	58.433	10.284	56354540.201104	15	395.0016	8.51006e-05	2.77882e-04
2015/03/22	00:36:38	ok	ok	395.0760	49.281	0.02913	20.30	58.517	10.268	59420744.231421	15	395.1343	8.25954e-05	3.72387e-04
2015/03/22	00:41:38	ok	ok	395.1060	49.286	0.02913	20.30	58.548	10.274	51269047.432013	14	395.0492	8.55569e-05	3.01124e-04
2015/03/22	00:46:38	ok	ok	395.1480	49.290	0.02913	20.30	58.456	10.258	58438770.367708	15	395.1215	8.42069e-05	2.97039e-04
2015/03/22	00:51:38	ok	ok	395.1660	49.289	0.02913	20.26	58.511	10.243	58914851.722469	15	395.1348	8.46053e-05	3.51476e-04
2015/03/22	00:56:38	ok	ok	395.1900	49.295	0.02913	20.30	58.426	10.252	54938169.352079	15	395.1583	8.42302e-05	2.88601e-04
2015/03/22	01:01:38	--	ok	395.2220	49.296	0.02913	20.28	58.423	10.240	56314844.996254	15	395.1692	8.54466e-05	3.12942e-04
2015/03/22	01:01:51	ok	ok	394.9820	49.271	0.029118	20.36	58.252	10.258	55794178.479478	14	394.9082	8.51372e-05	3.55086e-04
2015/03/22	01:06:50	ok	ok	394.9920	49.274	0.029118	20.34	58.462	10.283	60047724.548203	15	394.9454	8.51210e-05	2.86814e-04
2015/03/22	01:11:50	ok	ok	394.9820	49.270	0.029118	20.26	58.481	10.238	52444670.443466	15	394.9353	8.53821e-05	2.86193e-04
2015/03/22	01:16:50	ok	ok	395.0140	49.273	0.029118	20.26	58.419	10.227	58392202.613819	15	395.0578	8.26177e-05	4.47263e-04
2015/03/22	01:21:50	ok	ok	395.0620	49.279	0.029118	20.26	58.419	10.227	58195599.102832	15	395.0344	8.45113e-05	2.86680e-04
2015/03/22	01:26:50	ok	ok	395.1000	49.288	0.029118	20.27	58.421	10.234	55789109.565686	15	395.0507	8.49150e-05	2.91628e-04
2015/03/22	01:31:50	ok	ok	395.1180	49.286	0.029118	20.25	58.418	10.221	55144996.220016	15	395.0598	8.50109e-05	3.07118e-04
2015/03/22	01:36:50	ok	ok	395.1400	49.290	0.029118	20.21	58.442	10.201	56267016.345635	15	395.1624	8.35357e-05	4.47192e-04
2015/03/22	01:41:50	ok	ok	395.1560	49.291	0.029118	20.22	58.383	10.197	54248169.595989	15	395.1026	8.52510e-05	2.73048e-04
2015/03/22	01:46:50	ok	ok	395.1820	49.289	0.029118	20.14	58.462	10.163	50967261.980362	15	395.1184	8.51396e-05	2.85574e-04
2015/03/22	01:51:50	ok	ok	395.1560	49.292	0.029118	20.12	58.459	10.151	55931726.401121	15	395.1021	8.56334e-05	2.94576e-04
2015/03/22	01:56:50	ok	ok	395.1560	49.291	0.029118	20.08	58.514	10.137	57833431.704093	15	395.0793	8.57351e-05	3.06084e-04
2015/03/22	02:01:50	ok	ok	395.1620	49.295	0.029118	20.03	58.506	10.106	56520805.589049	15	395.1209	8.53118e-05	2.73132e-04
2015/03/22	02:06:50	--	ok	395.2300	49.296	0.029118	20.04	58.416	10.096	56892270.660560	15	395.1771	8.48528e-05	2.82243e-04
2015/03/22	02:07:03	ok	ok	394.9120	49.261	0.029105	20.05	58.295	10.081	54561324.144371	15	394.8661	8.50736e-05	3.26242e-04
2015/03/22	02:12:03	ok	ok	394.9220	49.272	0.029105	20.02	58.443	10.089	55169780.359910	15	394.9148	8.49288e-05	3.04571e-04
2015/03/22	02:17:03	ok	ok	394.9520	49.273	0.029105	19.94	58.522	10.056	52190100.727369	15	394.8593	8.62296e-05	3.28744e-04
2015/03/22	02:22:03	ok	ok	394.9660	49.271	0.029105	19.95	58.463	10.051	54886477.997298	15	394.9235	8.53747e-05	2.96272e-04
2015/03/22	02:27:03	ok	ok	395.0020	49.281	0.029105	19.94	58.461	10.045	56783004.246014	15	395.0057	8.35420e-05	4.32360e-04
2015/03/22	02:32:03	ok	ok	394.9940	49.272	0.029105	19.84	58.476	9.989	59055040.562999	15	394.9386	8.49548e-05	2.63982e-04
2015/03/22	02:37:03	ok	ok	395.0080	49.278	0.029105	19.83	58.475	9.983	56116011.669675	15	394.9449	8.53173e-05	2.84096e-04
2015/03/22	02:42:03	ok	ok	394.9700	49.276	0.029105	19.80	58.531	9.975	55309190.029683	15	394.9258	8.50200e-05	2.72462e-04
2015/03/22	02:47:03	ok	ok	395.0060	49.278	0.029105	19.74	58.522	9.938	58872270.002263	15	394.9172	8.58785e-05	2.97954e-04
2015/03/22	02:52:03	ok	ok	395.0360	49.280	0.029105	19.76	58.555	9.956	57304529.148690	15	394.9664	8.57196e-05	3.01959e-04
2015/03/22	02:57:03	ok	ok	395.0260	49.277	0.029105	19.68	58.452	9.892	58620937.398346	15	394.9544	8.54265e-05	2.73675e-04
2015/03/22	03:02:03	ok	ok	395.0680	49.284	0.029105	19.63	58.596	9.887	59022399.140499	15	394.9986	8.50709e-05	2.84220e-04
2015/03/22	03:07:03	ok	ok	395.0460	49.278	0.029105	19.56	58.555	9.840	58537263.510843	16	394.9693	8.48990e-05	3.13485e-04
2015/03/22	03:12:03	ok	ok	395.0340	49.283	0.029105	19.58	58.528	9.847	58880975.368812	15	395.0366	8.32562e-05	3.99151e-04
2015/03/22	03:17:03	ok	ok	395.0220	49.280	0.029105	19.50	58.606	9.814	59884435.970644	15	395.0453	8.30834e-05	4.47330e-04
2015/03/22	03:22:03	ok	ok	395.0620	49.279	0.029105	19.50	58.515	9.798	58947680.490102	15	395.0010	8.49490e-05	2.81287e-04
2015/03/22	03:27:03	ok	ok	395.0500	49.285	0.029105	19.52	58.518	9.810	60776360.379760	14	395.0016	8.50742e-05	2.83612e-04
2015/03/22	03:32:03	ok	ok	395.0340	49.282	0.029105	19.44	58.567	9.773	56369073.094488	15	394.9865	8.49066e-05	2.89279e-04
2015/03/22	03:37:03	ok	ok	395.0640	49.283	0.029105	19.42	58.533	9.756	60640606.042276	15	395.0287	8.48118e-05	3.14520e-04
2015/03/22	03:42:03	ok	ok	395.0900	49.282	0.029105	19.39	58.468	9.727	62014096.075745	15	395.0322	8.45149e-05	2.80530e-04
2015/03/22	03:47:03	ok	ok	395.0920	49.284	0.029105	19.36	58.493	9.715	57234805.936540	15	395.0174	8.49643e-05	2.87155e-04
2015/03/22	03:52:03	ok	ok	395.1140	49.285	0.029105	19.37	58.525	9.726	55325395.625635	15	395.0542	8.47965e-05	3.00518e-04
2015/03/22	03:57:03	ok	ok	395.1340	49.285	0.029105	19.35	58.522	9.714	60460577.126274	15	395.0549	8.51234e-05	3.18471e-04
2015/03/22	04:02:03	ok	ok	395.1340	49.283	0.029105	19.33	58.519	9.702	58420115.560521	15	395.0011	8.67543e-05	3.92528e-04
2015/03/22	04:07:03	ok	ok	395.1620	49.287	0.029105	19.33	58.489	9.697	54518455.406140	15	395.0842	8.48167e-05	2.96662e-04
2015/03/22	04:12:03	ok	ok	395.1580	49.287	0.029105	19.34	58.368	9.682	57454374.341370	16	395.0709	8.46722e-05	3.17429e-04
2015/03/22	04:17:03	ok	ok	395.1700	49.285	0.029105	19.30	58.423	9.669	56215052.676494	15	395.1032	8.48695e-05	2.70866e-04
2015/03/22	04:22:03	ok	ok	395.1720	49.288	0.029105	19.30	58.484	9.679	52983967.138121	15	395.1080	8.50705e-05	2.83788e-04
2015/03/22	04:27:03	ok	ok	395.1640	49.290	0.029105	19.28	58.420	9.657	57404594.494833	15	395.1149	8.52178e-05	2.84089e-04
2015/03/22	04:32:03	--	ok	395.2400	49.291	0.029105	19.29	58.391	9.658	57061944.867298	16	395.1329	8.48747e-05	3.32822e-04
2015/03/22	04:32:16	ok	ok	394.9100	49.263	0.029092	19.35	58.218	9.663	53530953.408712	14	394.8299	8.58733e-05	3.47504e-04
2015/03/22	04:37:16	ok	ok	394.9220	49.266	0.029092	19.26	58.356	9.635	54628618.843035	15	394.8578	8.50307e-05	2.78430e-04
2015/03/22	04:42:16	ok	ok	394.9380	49.268	0.029092	19.28	58.329	9.642	56028807.792895	15	394.8170	8.64967e-05	3.65542e-04
2015/03/22	04:47:16	ok	ok	394.9480	49.273	0.029092	19.24	58.475	9.643	55813046.495646	15	394.8717	8.46923e-05	2.87680e-04
2015/03/22	04:52:16	ok	ok	394.9100	49.273	0.029092	19.23	58.412	9.627	52795023.016324	15	394.8566	8.52961e-05	2.81599e-04
2015/03/22	04:57:16	ok	ok	394.9980	49.271	0.029092	19.24	58.383	9.628	56180440.099798	15	394.8720	8.59759e-05	3.18908e-04
2015/03/22	05:02:16	ok	ok	394.9600	49.271	0.029092	19.20	58.377	9.605	54794156.598037	15	394.9133	8.51133e-05	2.83639e-04
2015/03/22	05:07:16	ok	ok	394.9780	49.274	0.029092	19.21	58.409	9.615	51306432.215560	15	394.9273	8.52047e-05	3.03184e-04
2015/03/22	05:12:16	ok	ok	394.9880	49.270	0.029092	19.14	58.429	9.579	55641042.438779	15	394.9206	8.47582e-05	2.92348e-04
2015/03/22	05:17:16	ok	ok	395.0140	49.274	0.029092	19.14	58.490	9.589	55076960.101558	15	394.9623	8.44613e-05	2.85334e-04
2015/03/22	05:22:16	ok	ok	395.0120	49.276	0.029092	19.14	58.398	9.574	55928542.497956	15	394.9479	8.55595e-05	2.63688e-04
2015/03/22	05:27:16	ok	ok	395.0460	49.278	0.029092	19.12	58.426	9.567	56949997.242891	16	394.9589	8.49299e-05	3.21629e-04
2015/03/22	05:32:16	ok	ok	395.0000	49.274	0.029092	19.12	58.426	9.567	55814547.049661	16	394.9351	8.46638e-05	3.20420e-04
2015/03/22	05:37:16	ok	ok	395.0460	49.279	0.029092	19.12	58.456	9.572	58805249.457754	15	394.9712	8.52264e-05	2.90605e-04
2015/03/22	05:42:16	ok	ok	395.0620	49.279	0.029092	19.10	58.392	9.551	56136129.547152	16	394.9647	8.53055e-05	3.03518e-04
2015/03/22	05:47:16	ok	ok	395.0780	49.275	0.029092	19.08	58.359	9.534	57658760.178239	15	394.9901	8.52443e-05	2.79901e-04
2015/03/22	05:52:16	ok	ok	395.1160	49.279	0.029092	19.10	58.331	9.541	55123771.178341	15	395.0180	8.49989e-05	3.16899e-04
2015/03/22	05:57:16	ok	ok	395.0960	49.281	0.029092	19.11	58.333	9.546	58155408.330432	15	395.0376	8.50721e-05	2.94839e-04
2015/03/22	06:02:16	ok	ok	395.1040	49.286	0.029092	19.11	58.424	9.561	57013470.920478	15	395.0438	8.51038e-05	2.81383e-04
2015/03/22	06:07:16	ok	ok	395.1160	49.281	0.029092	19.10	58.423	9.556	57242387.460877	15	395.0443	8.51461e-05	2.76149e-04
2015/03/22	06:12:16	ok	ok	395.1100	49.282	0.029092	19.08	58.419	9.544	60359472.451253	15	395.1205	8.38001e-05	3.65180e-04
2015/03/22	06:17:16	ok	ok	395.1200	49.284	0.029092	19.08	58.419	9.544	56315669.023011	16	395.0552	8.50089e-05	3.30688e-04
2015/03/22	06:22:16	ok	ok	395.1740	49.284	0.029092	19.08	58.328	9.529	56487480.732879	15	395.1263	8.41472e-05	2.97563e-04
2015/03/22	06:27:16	ok	ok	395.1840	49.285	0.029092	19.06	58.386	9.527	55445998.648379	15	395.1293	8.41524e-05	2.70686e-04
2015/03/22	06:32:16	ok	ok	395.1860	49.285	0.029092	19.06	58.386	9.527	54510244.340402	16	395.0955	8.51682e-05	3.07995e-04
2015/03/22	06:37:16	ok	ok	395.1780	49.289	0.029092	19.06	58.416	9.532	58902908.852872	16	395.0997	8.49741e-05	3.13052e-04
2015/03/22	06:42:16	--	ok	395.2160	49.287	0.029092	19.02	58.441	9.514	57249662.278166	15	395.1464	8.45233e-05	3.18248e-04
2015/03/22	06:42:29	ok	ok	394.9220	49.268	0.029081	19.06	58.355	9.522	52454853.806037	15	394.8199	8.58295e-05	3.10378e-04
2015/03/22	06:47:29	ok	ok	394.9180	49.268	0.029081	19.06	58.325	9.517	54225157.005643	15	394.8423	8.51812e-05	2.85105e-04
2015/03/22	06:52:29	ok	ok	394.9460	49.270	0.029081	19.03	58.351	9.505	59237230.922882	15	394.8979	8.48728e-05	2.87679e-04
2015/03/22	06:57:29	ok	ok	394.9520	49.270	0.029081	19.02	58.410	9.509	56379657.760962	15	394.8617	8.49540e-05	2.83342e-04
2015/03/22	07:02:29	ok	ok	394.9440	49.274	0.029081	19.01	58.409	9.503	58843543.280151	15	394.8822	8.53672e-05	2.90605e-04
2015/03/22	07:07:29	ok	ok	394.9960	49.272	0.029081	19.02	58.410	9.509	61346027.048943	15	394.9123	8.47927e-05	3.08208e-04
2015/03/22	07:12:29	ok	ok	394.9800	49.275	0.029081	19.08	58.389	9.539	53388801.265926	15	394.9074	8.53766e-05	2.90483e-04
2015/03/22	07:17:29	ok	ok	395.0160	49.274	0.029081	19.04	58.383	9.515	56022898.409954	15	394.8960	8.58176e-05	3.17831e-04
2015/03/22	07:22:29	ok	ok	395.0260	49.276	0.029081	19.06	58.447	9.537	57812612.980334	15	394.9440	8.55744e-05	2.74182e-04
2015/03/22	07:27:29	ok	ok	395.0220	49.278	0.029081	19.02	58.410	9.509	57477684.985475	15	394.9314	8.56874e-05	3.03612e-04
2015/03/22	07:32:29	ok	ok	395.0180	49.276	0.029081	19.02	58.501	9.523	56189145.874439	15	394.9526	8.51759e-05	2.77058e-04
2015/03/22	07:37:29	ok	ok	395.1000	49.280	0.029081	19.09	58.391	9.545	56746474.077156	15	395.0005	8.57176e-05	2.97839e-04
2015/03/22	07:42:29	ok	ok	395.1120	49.282	0.029081	19.12	58.426	9.567	59809788.698312	15	395.1014	8.37733e-05	3.19349e-04
2015/03/22	07:47:29	ok	ok	395.1160	49.280	0.029081	19.14	58.368	9.569	59283211.381979	16	395.0287	8.52348e-05	3.20460e-04
2015/03/22	07:52:29	ok	ok	395.1460	49.282	0.029081	19.15	58.339	9.570	58334724.287913	15	395.0832	8.47422e-05	3.02116e-04
2015/03/22	07:57:29	ok	ok	395.1660	49.283	0.029081	19.15	58.369	9.575	57521679.534708	15	395.0851	8.49040e-05	2.87532e-04
2015/03/22	08:02:29	ok	ok	395.1940	49.286	0.029081	19.22	58.350	9.611	58301427.041086	15	395.1185	8.50697e-05	3.01311e-04
2015/03/22	08:07:29	ok	ok	395.1680	49.287	0.029081	19.17	58.312	9.577	56681393.826182	15	395.1010	8.53631e-05	2.85263e-04
2015/03/22	08:12:29	--	ok	395.2300	49.291	0.029081	19.20	58.377	9.605	61881973.330475	15	395.1661	8.47567e-05	3.17299e-04
2015/03/22	08:12:42	ok	ok	394.9000	49.264	0.029068	19.22	58.289	9.601	52108679.750784	14	394.7700	8.66347e-05	3.18344e-04
2015/03/22	08:17:42	ok	ok	394.9720	49.269	0.029068	19.18	58.435	9.603	57926548.265307	15	394.8615	8.56420e-05	2.83577e-04
2015/03/22	08:22:42	ok	ok	394.9580	49.270	0.029068	19.23	58.351	9.617	56177446.515055	15	394.8760	8.53570e-05	3.04625e-04
2015/03/22	08:27:42	ok	ok	395.0360	49.276	0.029068	19.28	58.329	9.642	56211748.259115	15	394.9432	8.45403e-05	2.94030e-04
2015/03/22	08:32:42	ok	ok	395.0220	49.274	0.029068	19.30	58.362	9.659	54410846.937298	15	394.9553	8.45227e-05	3.21385e-04
2015/03/22	08:37:42	ok	ok	395.0460	49.280	0.029068	19.31	58.364	9.665	57208118.788205	15	394.9848	8.49209e-05	2.81829e-04
2015/03/22	08:42:42	ok	ok	395.1120	49.280	0.029068	19.38	58.314	9.696	57019424.500042	15	395.0257	8.40561e-05	2.86082e-04
2015/03/22	08:47:42	ok	ok	395.0740	49.279	0.029068	19.33	58.397	9.682	57043868.046350	15	394.9960	8.48034e-05	2.76645e-04
2015/03/22	08:52:42	ok	ok	395.1360	49.285	0.029068	19.44	58.353	9.737	54552735.263730	15	395.0668	8.44222e-05	2.70794e-04
2015/03/22	08:57:42	ok	ok	395.1280	49.286	0.029068	19.44	58.353	9.737	58315278.813769	15	395.0500	8.51380e-05	2.79375e-04
2015/03/22	09:02:42	ok	ok	395.1540	49.290	0.029068	19.48	58.390	9.766	57218781.594844	15	395.0966	8.51523e-05	2.98961e-04
2015/03/22	09:07:42	--	ok	395.2240	49.290	0.029068	19.52	58.335	9.780	56668720.370100	15	395.1484	8.45846e-05	2.78630e-04
2015/03/22	09:07:55	ok	ok	394.8960	49.267	0.029056	19.57	58.221	9.789	51383385.987831	14	394.8176	8.54908e-05	3.25066e-04
2015/03/22	09:12:55	ok	ok	394.9680	49.271	0.029056	19.61	58.258	9.819	53303948.348488	15	394.8384	8.72111e-05	3.97939e-04
2015/03/22	09:17:55	ok	ok	394.9680	49.275	0.029056	19.62	58.320	9.835	57441961.546912	15	394.9076	8.48842e-05	2.74691e-04
2015/03/22	09:22:55	ok	ok	395.0280	49.280	0.029056	19.66	58.327	9.859	55463048.331907	15	394.9720	8.48118e-05	2.95464e-04
2015/03/22	09:27:55	ok	ok	395.0400	49.282	0.029056	19.73	58.307	9.896	57037120.929036	15	394.9885	8.48277e-05	2.79892e-04
2015/03/22	09:32:55	ok	ok	395.0560	49.284	0.029056	19.78	58.284	9.921	51268336.103222	15	395.0104	8.53306e-05	3.24381e-04
2015/03/22	09:37:55	ok	ok	395.0640	49.286	0.029056	19.76	58.342	9.920	55502549.547773	15	395.0277	8.48088e-05	2.86449e-04
2015/03/22	09:42:55	ok	ok	395.1240	49.288	0.029056	19.84	58.232	9.947	56270703.612323	14	395.0728	8.46036e-05	2.91411e-04
2015/03/22	09:47:55	ok	ok	395.1280	49.288	0.029056	19.89	58.240	9.978	52855657.705816	15	395.0816	8.53253e-05	2.90928e-04
2015/03/22	09:52:55	--	ok	395.2140	49.294	0.029056	19.95	58.249	10.015	55299060.286617	15	395.1636	8.44897e-05	2.96354e-04
2015/03/22	09:53:08	ok	ok	394.9400	49.272	0.029044	20.02	58.077	10.026	51667606.071669	14	394.8546	8.53981e-05	3.42917e-04
2015/03/22	09:58:07	ok	ok	394.9580	49.272	0.029044	19.99	58.256	10.039	53083206.305113	15	394.8887	8.54181e-05	2.92373e-04
2015/03/22	10:03:07	ok	ok	394.9800	49.274	0.029044	20.03	58.292	10.069	55006606.598831	15	394.9013	8.55304e-05	3.03604e-04
2015/03/22	10:08:07	ok	ok	394.9820	49.282	0.029044	20.07	58.268	10.088	58947047.027795	15	395.0288	8.29936e-05	4.73719e-04
2015/03/22	10:13:07	ok	ok	395.0400	49.289	0.029044	20.18	58.224	10.146	56447537.537485	15	395.0050	8.53607e-05	3.14128e-04
2015/03/22	10:18:07	ok	ok	395.0980	49.292	0.029044	20.24	58.172	10.172	53490427.778281	15	395.0686	8.49209e-05	2.89073e-04
2015/03/22	10:23:07	ok	ok	395.1580	49.294	0.029044	20.32	58.154	10.216	58019397.252592	15	395.1818	8.27813e-05	4.16533e-04
2015/03/22	10:28:07	ok	ok	395.1880	49.299	0.029044	20.31	58.213	10.221	55546429.474196	15	395.1630	8.44880e-05	2.92153e-04
2015/03/22	10:33:07	--	ok	395.2440	49.300	0.029044	20.43	58.171	10.285	56521418.978953	15	395.1840	8.53056e-05	3.21330e-04
2015/03/22	10:33:20	ok	ok	394.9120	49.263	0.029031	20.47	58.024	10.283	51335334.225450	14	394.8617	8.49197e-05	3.65476e-04
2015/03/22	10:38:20	ok	ok	394.9800	49.281	0.029031	20.47	58.146	10.305	52367761.638439	15	394.9344	8.48419e-05	2.93443e-04
2015/03/22	10:43:20	ok	ok	395.0200	49.286	0.029031	20.55	58.097	10.344	56347850.554937	15	395.0563	8.31297e-05	3.63266e-04
2015/03/22	10:48:20	ok	ok	395.0440	49.292	0.029031	20.58	58.163	10.374	59774330.880525	15	395.0193	8.50245e-05	3.05213e-04
2015/03/22	10:53:20	ok	ok	395.1180	49.294	0.029031	20.61	58.045	10.371	60311178.803799	15	395.0667	8.47451e-05	3.12736e-04
2015/03/22	10:58:20	ok	ok	395.1420	49.296	0.029031	20.65	58.174	10.418	56827207.712857	15	395.0891	8.48378e-05	2.91815e-04
2015/03/22	11:03:20	ok	ok	395.1660	49.298	0.029031	20.70	58.151	10.445	58901532.496100	15	395.1357	8.41611e-05	2.96087e-04
2015/03/22	11:08:20	ok	ok	395.1900	49.300	0.029031	20.74	58.065	10.453	56518177.760410	15	395.1621	8.39520e-05	3.13014e-04
2015/03/22	11:13:20	--	ok	395.2180	49.306	0.029031	20.82	58.139	10.515	56175167.775716	15	395.1806	8.46508e-05	3.02492e-04
2015/03/22	11:13:33	ok	ok	395.0020	49.281	0.029019	20.91	57.969	10.540	53076876.243086	15	394.9431	8.50332e-05	3.61046e-04
2015/03/22	11:18:32	ok	ok	395.0180	49.286	0.029019	20.86	58.114	10.535	59972963.977451	15	394.9924	8.45272e-05	3.13826e-04
2015/03/22	11:23:32	ok	ok	395.0160	49.287	0.029019	20.90	58.212	10.578	55106265.887611	15	395.0113	8.43298e-05	3.10002e-04
2015/03/22	11:28:32	ok	ok	395.0740	49.293	0.029019	20.99	58.104	10.613	54261019.993440	15	395.0593	8.41925e-05	3.08333e-04
2015/03/22	11:33:32	ok	ok	395.1180	49.299	0.029019	21.01	58.199	10.643	60402933.455838	15	395.0640	8.58691e-05	3.45712e-04
2015/03/22	11:38:32	ok	ok	395.1360	49.304	0.029019	21.03	58.202	10.656	53683752.602334	15	395.1086	8.41221e-05	3.29154e-04
2015/03/22	11:43:32	ok	ok	395.1620	49.303	0.029019	21.09	58.150	10.684	60552536.632028	15	395.1335	8.50121e-05	3.05924e-04
2015/03/22	11:48:32	--	ok	395.2120	49.310	0.029019	21.14	58.127	10.710	58455606.934376	15	395.2149	8.33831e-05	3.13715e-04
2015/03/22	11:48:46	ok	ok	394.8960	49.265	0.029007	21.17	58.009	10.707	54939923.433157	14	394.8259	8.54938e-05	3.12805e-04
2015/03/22	11:53:45	ok	ok	394.9640	49.281	0.029007	21.20	58.105	10.744	57798022.805162	15	394.9236	8.47409e-05	2.89345e-04
2015/03/22	11:58:45	ok	ok	395.0060	49.291	0.029007	21.26	58.084	10.777	55381066.888984	15	394.9631	8.48079e-05	2.82401e-04
2015/03/22	12:03:45	ok	ok	395.0640	49.303	0.029007	21.28	58.148	10.801	62622275.074512	15	395.0436	8.42730e-05	3.14724e-04
2015/03/22	12:08:45	ok	ok	395.0780	49.304	0.029007	21.28	58.148	10.801	59331389.553975	15	395.0704	8.38110e-05	3.14411e-04
2015/03/22	12:13:45	ok	ok	395.1360	49.308	0.029007	21.38	58.041	10.844	60017894.119585	15	395.1025	8.51562e-05	3.40870e-04
2015/03/22	12:18:45	ok	ok	395.1840	49.309	0.029007	21.42	58.108	10.882	60053485.434225	15	395.1269	8.47573e-05	3.48060e-04
2015/03/22	12:23:45	--	ok	395.2300	49.313	0.029007	21.50	58.090	10.929	59938585.524626	15	395.2288	8.33640e-05	3.22632e-04
2015/03/22	12:23:58	ok	ok	394.8840	49.264	0.028995	21.46	58.022	10.891	56267635.619876	14	394.8217	8.53747e-05	3.29242e-04
2015/03/22	12:28:58	ok	ok	395.0140	49.289	0.028995	21.56	57.976	10.945	62648394.265836	15	394.9600	8.46989e-05	2.82110e-04
2015/03/22	12:33:58	ok	ok	395.0120	49.288	0.028995	21.61	58.045	10.990	60759079.434703	15	395.0172	8.23635e-05	3.67743e-04
2015/03/22	12:38:58	ok	ok	395.0920	49.304	0.028995	21.71	58.030	11.051	64087917.808262	14	395.0496	8.42162e-05	3.53875e-04
2015/03/22	12:43:58	ok	ok	395.1160	49.309	0.028995	21.78	58.010	11.092	61695705.730329	15	395.0733	8.48566e-05	2.87240e-04
2015/03/22	12:48:58	ok	ok	395.1760	49.315	0.028995	21.85	58.021	11.138	57954159.373979	15	395.1484	8.42422e-05	2.69761e-04
2015/03/22	12:53:58	--	ok	395.2360	49.320	0.028995	21.91	58.061	11.185	58808474.104160	15	395.1844	8.41151e-05	2.67595e-04
2015/03/22	12:54:11	ok	ok	394.9800	49.268	0.028982	21.99	57.950	11.215	62820449.457981	15	394.8816	8.45539e-05	2.78547e-04
2015/03/22	12:59:11	ok	ok	394.9920	49.289	0.028982	22.03	57.987	11.248	59780447.735821	15	394.9421	8.37242e-05	2.19401e-04
2015/03/22	13:04:11	ok	ok	395.0340	49.298	0.028982	22.06	58.022	11.274	62392078.000608	15	395.0164	8.28945e-05	2.64255e-04
2015/03/22	13:09:11	ok	ok	395.0740	49.306	0.028982	22.15	58.005	11.329	60909172.206780	15	395.0827	8.25488e-05	3.31513e-04
2015/03/22	13:14:11	ok	ok	395.1620	49.319	0.028982	22.22	57.985	11.371	59740885.995594	15	395.0936	8.40633e-05	2.53310e-04
2015/03/22	13:19:11	ok	ok	394.9300	49.274	0.028982	21.60	58.841	11.134	44751502.790016	15	394.8545	8.36290e-05	2.80062e-04
2015/03/22	13:24:11	--	ok	394.7980	49.261	0.028982	21.30	59.131	10.997	44913511.042640	15	394.7291	8.51375e-05	2.81650e-04
2015/03/22	13:24:24	ok	ok	395.0800	49.300	0.028992	21.33	59.044	11.000	36130381.814776	15	394.9719	8.49254e-05	3.39000e-04
2015/03/22	13:29:23	ok	ok	394.9840	49.299	0.028992	21.09	59.373	10.908	47487171.497246	15	394.9630	8.36612e-05	3.16948e-04
2015/03/22	13:34:23	ok	ok	394.9440	49.296	0.028992	20.95	59.504	10.844	43043790.946026	15	394.8943	8.49815e-05	3.52410e-04
2015/03/22	13:39:23	ok	ok	394.8900	49.289	0.028992	20.86	59.642	10.812	47553101.078835	15	394.8626	8.44669e-05	3.52004e-04
2015/03/22	13:44:23	ok	ok	394.8960	49.285	0.028992	20.79	59.631	10.767	53799736.207884	15	394.8611	8.44916e-05	3.03538e-04
2015/03/22	13:49:23	ok	ok	394.8520	49.280	0.028992	20.74	59.684	10.745	43614697.978801	15	394.8275	8.46435e-05	3.20968e-04
2015/03/22	13:54:23	ok	ok	394.8500	49.275	0.028992	20.66	59.793	10.715	47835681.520380	15	394.8274	8.38645e-05	3.04041e-04
2015/03/22	13:59:23	ok	ok	394.8380	49.276	0.028992	20.68	59.888	10.744	51260153.829311	15	394.8124	8.45050e-05	3.55222e-04
2015/03/22	14:04:23	ok	ok	394.8760	49.274	0.028992	20.64	59.912	10.723	48561115.447038	15	394.8184	8.42820e-05	3.19899e-04
2015/03/22	14:09:23	ok	ok	394.8760	49.276	0.028992	20.64	59.973	10.734	50800819.758312	15	394.8180	8.50056e-05	3.36855e-04
2015/03/22	14:14:23	ok	ok	394.8620	49.274	0.028992	20.65	60.035	10.752	48274485.358207	15	394.8117	8.43337e-05	2.81669e-04
2015/03/22	14:19:23	ok	ok	394.9000	49.279	0.028992	20.68	60.070	10.777	49248451.449586	14	394.8709	8.37659e-05	3.31163e-04
2015/03/22	14:24:23	ok	ok	394.8580	49.272	0.028992	20.64	60.064	10.751	45787396.476526	15	394.8227	8.43721e-05	3.57935e-04
2015/03/22	14:29:23	ok	ok	394.9220	49.280	0.028992	20.74	60.019	10.805	45410420.992577	15	394.8986	8.41018e-05	2.98988e-04
2015/03/22	14:34:23	ok	ok	394.9000	49.278	0.028992	20.72	60.137	10.814	47281031.803266	15	394.8674	8.42290e-05	2.86703e-04
2015/03/22	14:39:23	ok	ok	394.8960	49.280	0.028992	20.74	60.141	10.827	47402007.281278	15	394.8726	8.49809e-05	3.00875e-04
2015/03/22	14:44:23	ok	ok	394.9120	49.285	0.028992	20.80	60.150	10.867	44511992.364361	15	394.8925	8.46736e-05	3.18574e-04
2015/03/22	14:49:23	ok	ok	394.9540	49.289	0.028992	20.82	60.153	10.880	52690537.180741	15	394.9259	8.44436e-05	2.90115e-04
2015/03/22	14:54:23	ok	ok	395.0020	49.289	0.028992	20.96	60.145	10.967	47409673.085903	15	395.0080	8.32178e-05	3.45139e-04
2015/03/22	14:59:23	ok	ok	395.0560	49.298	0.028992	21.02	60.155	11.007	51473597.596948	15	395.0916	8.17908e-05	4.59563e-04
2015/03/22	15:04:23	ok	ok	395.0520	49.298	0.028992	21.02	60.216	11.018	51111648.766670	15	395.0342	8.46100e-05	2.95234e-04
2015/03/22	15:09:23	ok	ok	395.1000	49.301	0.028992	21.09	60.166	11.054	50797674.458437	15	395.1053	8.30058e-05	3.73127e-04
2015/03/22	15:14:23	ok	ok	395.1280	49.305	0.028992	21.11	60.199	11.073	51818896.236977	15	395.0857	8.44339e-05	3.32077e-04
2015/03/22	15:19:23	ok	ok	395.0900	49.304	0.028992	21.13	60.324	11.109	47015759.850599	15	395.0801	8.45244e-05	3.48602e-04
2015/03/22	15:24:23	ok	ok	395.1800	49.311	0.028992	21.23	60.219	11.154	51802329.622931	15	395.1737	8.37738e-05	3.27698e-04
2015/03/22	15:29:23	ok	ok	395.1860	49.314	0.028992	21.26	60.254	11.180	50090703.648891	15	395.1876	8.36597e-05	3.18744e-04
2015/03/22	15:34:23	--	ok	395.2160	49.316	0.028992	21.29	60.319	11.211	48679763.886049	15	395.1470	8.58623e-05	3.84770e-04
2015/03/22	15:34:36	ok	ok	394.9780	49.283	0.028981	21.37	60.119	11.226	49417229.364005	14	394.8441	8.62885e-05	3.20856e-04
2015/03/22	15:39:36	ok	ok	395.0020	49.294	0.028981	21.35	60.329	11.252	52718139.013814	15	394.9306	8.51428e-05	2.74022e-04
2015/03/22	15:44:36	ok	ok	395.0440	49.299	0.028981	21.38	60.395	11.284	54102828.626051	15	395.0909	8.21691e-05	4.47461e-04
2015/03/22	15:49:36	ok	ok	395.0480	49.295	0.028981	21.40	60.398	11.298	52050736.177427	15	394.9758	8.50046e-05	3.87419e-04
2015/03/22	15:54:36	ok	ok	395.0660	49.306	0.028981	21.43	60.464	11.329	53104204.959553	15	395.0332	8.40296e-05	3.12054e-04
2015/03/22	15:59:36	ok	ok	395.1220	49.311	0.028981	21.45	60.497	11.349	52087600.255643	15	395.0838	8.47177e-05	4.38179e-04
2015/03/22	16:04:36	ok	ok	395.1020	49.312	0.028981	21.46	60.529	11.361	55832085.431865	15	395.0706	8.37916e-05	2.89631e-04
2015/03/22	16:09:36	ok	ok	395.1300	49.314	0.028981	21.48	60.593	11.387	51702190.659961	15	395.1068	8.43599e-05	3.92538e-04
2015/03/22	16:14:36	ok	ok	395.1740	49.315	0.028981	21.48	60.593	11.387	51112698.670644	15	395.1773	8.29348e-05	3.50464e-04
2015/03/22	16:19:36	ok	ok	395.1780	49.318	0.028981	21.51	60.598	11.407	49383739.448202	16	395.0637	8.57342e-05	3.33394e-04
2015/03/22	16:24:36	ok	ok	395.1660	49.315	0.028981	21.46	60.712	11.396	49902834.730394	15	395.0585	8.57341e-05	3.13234e-04
2015/03/22	16:29:36	ok	ok	395.1680	49.318	0.028981	21.49	60.656	11.405	53364436.471064	15	395.1452	8.43074e-05	3.19143e-04
2015/03/22	16:34:36	ok	ok	395.1540	49.317	0.028981	21.46	60.712	11.396	46952984.814316	15	395.0957	8.54508e-05	3.53667e-04
2015/03/22	16:39:36	--	ok	395.2020	49.322	0.028981	21.42	60.766	11.380	55199707.168110	15	395.1855	8.40017e-05	3.28506e-04
2015/03/22	16:39:49	ok	ok	394.9160	49.271	0.02897	21.46	60.621	11.379	52099963.125799	14	394.7685	8.62859e-05	3.40425e-04
2015/03/22	16:44:49	ok	ok	394.9280	49.286	0.02897	21.45	60.771	11.400	55634024.903702	15	394.8705	8.47995e-05	2.83762e-04
2015/03/22	16:49:49	ok	ok	394.9520	49.288	0.02897	21.44	60.800	11.399	52035364.398438	15	394.9040	8.43758e-05	4.13502e-04
2015/03/22	16:54:49	ok	ok	394.9460	49.289	0.02897	21.42	60.857	11.397	52005526.372301	15	394.8981	8.42602e-05	3.17976e-04
2015/03/22	16:59:49	ok	ok	394.9560	49.288	0.02897	21.38	60.851	11.369	51814985.384073	15	394.8426	8.61521e-05	3.42696e-04
2015/03/22	17:04:49	ok	ok	394.9720	49.294	0.02897	21.38	60.912	11.380	53267142.245791	15	394.9014	8.47330e-05	2.78939e-04
2015/03/22	17:09:49	ok	ok	394.9420	49.289	0.02897	21.36	60.848	11.355	53531886.676649	15	395.0339	8.03271e-05	5.38670e-04
2015/03/22	17:14:49	ok	ok	394.9760	49.288	0.02897	21.32	60.902	11.339	53557854.202334	15	394.9112	8.40683e-05	2.94658e-04
2015/03/22	17:19:49	ok	ok	394.9300	49.297	0.02897	21.28	60.957	11.323	49965746.139831	15	394.8430	8.58685e-05	3.12574e-04
2015/03/22	17:24:49	ok	ok	394.9280	49.285	0.02897	21.20	60.974	11.274	54806153.590668	15	394.8787	8.43661e-05	2.85214e-04
2015/03/22	17:29:49	ok	ok	394.9060	49.284	0.02897	21.13	61.023	11.238	55467631.613584	15	394.8437	8.51620e-05	2.81189e-04
2015/03/22	17:34:49	ok	ok	394.9320	49.284	0.02897	21.09	61.047	11.216	54879739.967605	14	394.8706	8.49573e-05	3.43810e-04
2015/03/22	17:39:49	ok	ok	394.8700	49.287	0.02897	21.02	61.036	11.168	53357616.247555	15	394.7925	8.64185e-05	3.89199e-04
2015/03/22	17:44:49	ok	ok	394.8600	49.273	0.02897	20.93	61.082	11.119	55175126.094834	15	394.8186	8.46087e-05	3.33468e-04
2015/03/22	17:49:49	ok	ok	394.8460	49.280	0.02897	20.87	61.042	11.073	52877403.230680	15	394.8197	8.50669e-05	3.85807e-04
2015/03/22	17:54:49	ok	ok	394.8500	49.275	0.02897	20.84	61.037	11.053	50984073.930026	15	394.8257	8.37578e-05	3.02661e-04
2015/03/22	17:59:49	--	ok	394.7760	49.274	0.02897	20.70	61.166	10.986	55362578.147401	15	394.7637	8.43921e-05	2.96080e-04
2015/03/22	18:00:02	ok	ok	395.0680	49.306	0.028982	20.73	61.110	10.995	49208910.878182	15	395.0147	8.46373e-05	3.35303e-04
2015/03/22	18:05:02	ok	ok	395.0200	49.302	0.028982	20.61	61.212	10.937	50719287.556338	15	394.9878	8.37544e-05	3.27321e-04
2015/03/22	18:10:02	ok	ok	394.9960	49.304	0.028982	20.50	61.316	10.886	55023543.166681	15	394.9421	8.45102e-05	3.10745e-04
2015/03/22	18:15:02	ok	ok	394.9240	49.299	0.028982	20.42	61.303	10.833	51382680.884978	15	394.9116	8.51227e-05	2.80801e-04
2015/03/22	18:20:02	ok	ok	394.9380	49.294	0.028982	20.32	61.286	10.767	52882761.421955	15	394.9140	8.36183e-05	3.05016e-04
2015/03/22	18:25:02	ok	ok	394.9300	49.290	0.028982	20.24	61.334	10.725	48079800.676724	15	394.8615	8.43575e-05	3.06531e-04
2015/03/22	18:30:02	ok	ok	394.8500	49.289	0.028982	20.15	61.319	10.666	47886637.558405	14	394.8077	8.52463e-05	3.01263e-04
2015/03/22	18:35:02	ok	ok	394.8140	49.280	0.028982	19.97	61.350	10.560	47828301.061734	15	394.7547	8.50432e-05	3.01355e-04
2015/03/22	18:40:02	--	ok	394.7960	49.279	0.028982	19.91	61.401	10.532	48436972.831569	15	394.7342	8.53206e-05	3.15484e-04
2015/03/22	18:40:15	ok	ok	395.0660	49.300	0.028993	19.94	61.315	10.535	45676140.091250	15	394.9924	8.52645e-05	3.38946e-04
2015/03/22	18:45:15	ok	ok	395.0000	49.298	0.028993	19.82	61.447	10.484	49074145.939524	15	394.9432	8.50562e-05	3.24512e-04
2015/03/22	18:50:15	ok	ok	395.0020	49.296	0.028993	19.76	61.346	10.430	50157101.667161	15	394.9473	8.49245e-05	2.85664e-04
2015/03/22	18:55:15	ok	ok	394.9180	49.291	0.028993	19.66	61.421	10.382	45414087.300103	16	394.8878	8.41093e-05	3.18654e-04
2015/03/22	19:00:15	ok	ok	394.8800	49.285	0.028993	19.52	61.458	10.303	47674395.531715	15	394.7594	8.66338e-05	3.51398e-04
2015/03/22	19:05:15	ok	ok	394.8980	49.284	0.028993	19.46	61.448	10.265	47662344.156418	15	394.8478	8.44596e-05	3.33796e-04
2015/03/22	19:10:15	ok	ok	394.8720	49.283	0.028993	19.39	61.437	10.221	48896010.891661	15	394.7561	8.62826e-05	3.25642e-04
2015/03/22	19:15:15	ok	ok	394.8480	49.280	0.028993	19.32	61.456	10.183	48790583.347683	15	394.9001	8.20789e-05	5.97231e-04
2015/03/22	19:20:15	ok	ok	394.8020	49.271	0.028993	19.22	61.469	10.125	49128534.783086	15	394.6843	8.66042e-05	3.70152e-04
2015/03/22	19:25:15	--	ok	394.7980	49.272	0.028993	19.16	61.580	10.108	47386493.611213	15	394.7410	8.46335e-05	2.73305e-04
2015/03/22	19:25:28	ok	ok	395.0040	49.284	0.029004	19.13	61.425	10.064	48936824.728358	15	394.9127	8.56093e-05	3.08748e-04
2015/03/22	19:30:28	ok	ok	394.9940	49.285	0.029004	19.04	61.470	10.019	45242254.776506	16	394.9179	8.39358e-05	3.16877e-04
2015/03/22	19:35:28	ok	ok	394.9840	49.284	0.029004	19.01	61.495	10.005	47626411.104272	16	394.8912	8.51124e-05	3.40813e-04
2015/03/22	19:40:28	ok	ok	394.9360	49.280	0.029004	18.93	61.422	9.946	49968764.410209	16	394.8535	8.51506e-05	3.07896e-04
2015/03/22	19:45:28	ok	ok	394.9220	49.278	0.029004	18.88	61.504	9.930	45912108.302562	15	394.8640	8.47127e-05	2.80405e-04
2015/03/22	19:50:28	ok	ok	394.9260	49.277	0.029004	18.82	61.494	9.893	46219646.525824	15	394.8344	8.51911e-05	3.06695e-04
2015/03/22	19:55:28	ok	ok	394.8420	49.274	0.029004	18.72	61.538	9.842	47890167.801172	16	394.7977	8.48139e-05	3.37786e-04
2015/03/22	20:00:28	ok	ok	394.8440	49.271	0.029004	18.64	61.615	9.808	45770594.303768	15	394.7675	8.54016e-05	3.03621e-04
2015/03/22	20:05:28	ok	ok	394.8300	49.268	0.029004	18.60	61.549	9.774	45934268.414922	15	394.7328	8.55001e-05	2.79266e-04
2015/03/22	20:10:28	--	ok	394.7700	49.265	0.029004	18.51	61.594	9.730	47160760.704546	16	394.6753	8.58228e-05	3.20483e-04
2015/03/22	20:10:41	ok	ok	395.0920	49.285	0.029016	18.51	61.504	9.715	43291544.478290	16	394.9934	8.53590e-05	3.38892e-04
2015/03/22	20:15:41	ok	ok	395.0440	49.285	0.029016	18.40	61.606	9.668	44477925.080323	15	394.9397	8.55922e-05	3.01174e-04
2015/03/22	20:20:41	ok	ok	395.0060	49.276	0.029016	18.32	61.623	9.625	44133446.812595	15	394.9427	8.49167e-05	3.11330e-04
2015/03/22	20:25:41	ok	ok	394.9660	49.273	0.029016	18.21	61.725	9.579	40970356.777783	15	394.8523	8.64988e-05	3.11970e-04
2015/03/22	20:30:41	ok	ok	394.9780	49.271	0.029016	18.19	61.752	9.571	43576966.246240	15	394.8560	8.63716e-05	3.29335e-04
2015/03/22	20:35:41	ok	ok	394.9460	49.271	0.029016	18.12	61.650	9.516	44960960.705843	16	394.8203	8.59098e-05	3.17384e-04
2015/03/22	20:40:41	ok	ok	394.9120	49.267	0.029016	18.04	61.637	9.469	48232689.707884	15	394.8502	8.49175e-05	3.76949e-04
2015/03/22	20:45:41	ok	ok	394.8760	49.264	0.029016	17.94	61.710	9.424	44636961.507710	15	394.7817	8.54432e-05	2.82543e-04
2015/03/22	20:50:41	ok	ok	395.1500	49.289	0.029016	18.56	60.850	9.640	42209991.099351	16	395.0564	8.44831e-05	2.86927e-04
2015/03/22	20:55:41	--	ok	395.2080	49.297	0.029016	18.84	60.594	9.760	47718631.789956	15	395.1609	8.54087e-05	2.91311e-04
2015/03/22	20:55:54	ok	ok	395.0660	49.276	0.029006	18.90	60.573	9.791	41273773.503143	15	394.9600	8.49122e-05	3.22563e-04
2015/03/22	21:00:54	ok	ok	395.0940	49.282	0.029006	19.06	60.357	9.849	65076522.809019	15	395.0428	8.51559e-05	2.84227e-04
2015/03/22	21:05:54	ok	ok	395.1600	49.289	0.029006	19.23	60.173	9.917	67725606.222967	15	395.0981	8.54604e-05	2.89117e-04
2015/03/22	21:10:54	ok	ok	395.1980	49.300	0.029006	19.34	60.130	9.975	66921874.338363	16	395.1694	8.44966e-05	3.20201e-04
2015/03/22	21:15:54	--	ok	395.2520	49.302	0.029006	19.42	60.021	10.004	63705796.942904	15	395.1998	8.55380e-05	2.91185e-04
2015/03/22	21:16:07	ok	ok	394.9740	49.277	0.028992	19.49	59.760	10.001	61826913.731593	15	394.9180	8.58078e-05	3.22614e-04
2015/03/22	21:21:06	ok	ok	395.0100	49.281	0.028992	19.44	59.934	10.001	64454530.638060	15	394.9783	8.46051e-05	2.83783e-04
2015/03/22	21:26:06	ok	ok	395.0400	49.286	0.028992	19.51	59.824	10.023	68470511.653784	15	395.0005	8.49492e-05	2.72105e-04
2015/03/22	21:31:06	ok	ok	395.0560	49.287	0.028992	19.56	59.801	10.049	58165392.058756	15	395.0089	8.49016e-05	2.82924e-04
2015/03/22	21:36:06	ok	ok	395.0840	49.291	0.028992	19.56	59.741	10.039	65366770.181780	15	395.0316	8.49127e-05	2.84693e-04
2015/03/22	21:41:06	ok	ok	395.1040	49.294	0.028992	19.56	59.680	10.029	64024540.502401	16	395.0905	8.42321e-05	3.21873e-04
2015/03/22	21:46:06	ok	ok	395.1300	49.294	0.028992	19.60	59.595	10.038	64878107.371497	15	395.0827	8.51538e-05	3.24216e-04
2015/03/22	21:51:06	ok	ok	395.1640	49.293	0.028992	19.58	59.562	10.021	64820888.679052	15	395.1297	8.38930e-05	2.90888e-04
2015/03/22	21:56:06	ok	ok	395.1380	49.295	0.028992	19.58	59.531	10.015	62037904.800423	15	395.1050	8.46044e-05	3.08651e-04
2015/03/22	22:01:06	ok	ok	395.1540	49.300	0.028992	19.58	59.440	10.000	61296192.930373	15	395.1165	8.45087e-05	2.69665e-04
2015/03/22	22:06:06	ok	ok	395.1520	49.297	0.028992	19.53	59.554	9.990	63443975.947182	15	395.1423	8.35695e-05	2.82443e-04
2015/03/22	22:11:06	ok	ok	395.1460	49.304	0.028992	19.52	59.491	9.974	59806280.879347	15	395.1134	8.47072e-05	3.14624e-04
2015/03/22	22:16:06	ok	ok	395.1660	49.300	0.028992	19.47	59.484	9.943	62071394.015699	15	395.1192	8.44858e-05	2.77891e-04
2015/03/22	22:21:06	ok	ok	395.1580	49.299	0.028992	19.48	59.364	9.929	62615420.864106	15	395.0980	8.46515e-05	2.95220e-04
2015/03/22	22:26:06	ok	ok	395.1800	49.305	0.028992	19.50	59.397	9.946	62780157.226796	16	395.1287	8.43417e-05	3.02407e-04
2015/03/22	22:31:06	ok	ok	395.1800	49.304	0.028992	19.46	59.330	9.912	61812946.253296	16	395.1271	8.34170e-05	3.28686e-04
2015/03/22	22:36:06	ok	ok	395.1820	49.297	0.028992	19.43	59.386	9.903	59494534.241376	16	395.1184	8.54071e-05	3.14999e-04
2015/03/22	22:41:06	--	ok	395.2080	49.305	0.028992	19.44	59.297	9.894	62694682.595764	15	395.1545	8.48528e-05	3.05093e-04
2015/03/22	22:41:19	ok	ok	394.9620	49.284	0.028981	19.52	59.127	9.912	56665509.206863	14	394.9059	8.55370e-05	3.42297e-04
2015/03/22	22:46:18	ok	ok	394.9260	49.284	0.028981	19.44	59.205	9.879	63134212.413908	15	394.8913	8.50752e-05	2.90653e-04
2015/03/22	22:51:18	ok	ok	394.9100	49.283	0.028981	19.39	59.319	9.869	56193231.475908	15	394.8858	8.52683e-05	2.96428e-04
2015/03/22	22:56:18	ok	ok	394.9260	49.283	0.028981	19.33	59.310	9.833	58325324.538943	15	394.8743	8.49732e-05	2.95292e-04
2015/03/22	23:01:18	ok	ok	394.9580	49.285	0.028981	19.32	59.247	9.817	61246641.885610	15	394.8918	8.49879e-05	2.99434e-04
2015/03/22	23:06:18	ok	ok	394.9400	49.281	0.028981	19.28	59.211	9.788	59665411.606627	15	394.8964	8.47208e-05	3.25082e-04
2015/03/22	23:11:18	ok	ok	394.9080	49.284	0.028981	19.26	59.238	9.781	58285924.332072	15	394.8637	8.52183e-05	2.94889e-04
2015/03/22	23:16:18	ok	ok	394.9480	49.282	0.028981	19.26	59.208	9.776	62425605.083318	16	394.8880	8.47962e-05	3.16965e-04
2015/03/22	23:21:18	ok	ok	394.9420	49.282	0.028981	19.25	59.176	9.765	56121507.186030	15	394.9085	8.48852e-05	3.02923e-04
2015/03/22	23:26:18	ok	ok	394.9940	49.283	0.028981	19.30	59.123	9.785	56305496.106686	15	394.9323	8.50992e-05	2.82833e-04
2015/03/22	23:31:18	ok	ok	394.9860	49.283	0.028981	19.28	59.059	9.762	60371725.973106	15	394.9240	8.51813e-05	3.12945e-04
2015/03/22	23:36:18	ok	ok	394.9900	49.283	0.028981	19.24	59.083	9.744	57584864.330901	15	394.9263	8.49842e-05	2.70668e-04
2015/03/22	23:41:18	ok	ok	394.9640	49.286	0.028981	19.22	59.049	9.727	57996218.455835	15	394.9383	8.52463e-05	2.90234e-04
2015/03/22	23:46:18	ok	ok	394.9960	49.285	0.028981	19.23	59.051	9.733	56052662.037058	15	394.9408	8.49747e-05	2.74693e-04
2015/03/22	23:51:18	ok	ok	394.9900	49.283	0.028981	19.22	59.049	9.727	54830998.059801	15	394.9491	8.42292e-05	2.90572e-04
2015/03/22	23:56:18	ok	ok	394.9580	49.286	0.028981	19.20	58.985	9.705	55522857.886660	15	394.9164	8.47431e-05	2.95216e-04
2015/03/23	00:01:18	ok	ok	394.9800	49.285	0.028981	19.14	59.037	9.679	54434235.334260	15	394.9353	8.47860e-05	2.71407e-04
2015/03/23	00:06:18	ok	ok	394.9900	49.283	0.028981	19.14	59.006	9.674	56629229.805324	15	394.9375	8.50288e-05	3.17541e-04
2015/03/23	00:11:18	ok	ok	394.9320	49.284	0.028981	19.08	59.088	9.653	55701431.379789	15	394.9046	8.47017e-05	3.01295e-04
2015/03/23	00:16:18	ok	ok	394.9420	49.284	0.028981	19.04	59.051	9.624	59104475.302212	15	394.8902	8.53985e-05	2.74083e-04
2015/03/23	00:21:18	ok	ok	394.9780	49.282	0.028981	19.00	59.106	9.611	56207002.308932	16	394.9069	8.46620e-05	3.09432e-04
2015/03/23	00:26:18	ok	ok	394.9640	49.281	0.028981	19.03	59.020	9.613	54742999.980751	15	394.8586	8.63073e-05	3.21797e-04
2015/03/23	00:31:18	ok	ok	394.9460	49.284	0.028981	18.96	59.130	9.592	53313750.244959	15	394.9374	8.40424e-05	3.49346e-04
2015/03/23	00:36:18	ok	ok	394.9820	49.282	0.028981	18.96	59.039	9.577	55945161.691152	15	394.9393	8.42919e-05	2.89031e-04
2015/03/23	00:41:18	ok	ok	394.9460	49.279	0.028981	18.91	59.122	9.562	54696947.942496	15	394.8957	8.49956e-05	2.90905e-04
2015/03/23	00:46:18	ok	ok	394.9880	49.281	0.028981	18.93	59.065	9.564	58299772.448973	16	394.9034	8.46417e-05	3.36300e-04
2015/03/23	00:51:18	ok	ok	394.9280	49.278	0.028981	18.88	59.087	9.540	56016027.879907	15	394.8432	8.62634e-05	2.80978e-04
2015/03/23	00:56:18	ok	ok	394.9480	49.280	0.028981	18.90	58.969	9.532	50136819.174836	15	394.8990	8.56081e-05	3.13201e-04
2015/03/23	01:01:18	ok	ok	394.9840	49.281	0.028981	18.90	58.969	9.532	53722284.922587	15	394.9287	8.51897e-05	3.02091e-04
2015/03/23	01:06:18	ok	ok	394.9660	49.280	0.028981	18.86	59.054	9.523	56330753.773665	15	394.8940	8.59064e-05	2.75142e-04
2015/03/23	01:11:18	ok	ok	394.9920	49.280	0.028981	18.87	58.994	9.519	53214056.348473	15	394.9257	8.52160e-05	3.06210e-04
2015/03/23	01:16:18	ok	ok	395.0080	49.282	0.028981	18.88	59.026	9.530	51630600.642550	15	394.9190	8.53766e-05	2.76143e-04
2015/03/23	01:21:18	ok	ok	394.9780	49.282	0.028981	18.86	58.963	9.508	51911750.903806	15	394.9127	8.52986e-05	2.82510e-04
2015/03/23	01:26:18	ok	ok	394.9980	49.281	0.028981	18.88	58.966	9.520	53290564.078802	15	394.9679	8.46587e-05	3.16779e-04
2015/03/23	01:31:18	ok	ok	395.0080	49.282	0.028981	18.88	58.935	9.515	54456342.816493	15	394.9523	8.55009e-05	3.07148e-04
2015/03/23	01:36:18	ok	ok	395.0080	49.283	0.028981	18.89	58.937	9.521	53453040.831455	15	394.9478	8.54162e-05	3.00305e-04
2015/03/23	01:41:18	ok	ok	395.0420	49.285	0.028981	18.88	58.935	9.515	55715807.015298	16	394.9118	8.65047e-05	3.73328e-04
2015/03/23	01:46:18	ok	ok	395.0060	49.287	0.028981	18.88	58.905	9.510	53868777.108993	15	395.0238	8.37146e-05	4.04120e-04
2015/03/23	01:51:18	ok	ok	395.0200	49.284	0.028981	18.88	58.844	9.501	49410983.537140	15	394.9644	8.50983e-05	3.00460e-04
2015/03/23	01:56:18	ok	ok	395.0460	49.284	0.028981	18.85	58.900	9.493	53013241.080098	15	394.9636	8.54842e-05	2.78506e-04
2015/03/23	02:01:18	ok	ok	395.0080	49.284	0.028981	18.87	58.873	9.500	50554023.887511	16	394.9479	8.48441e-05	3.00910e-04
2015/03/23	02:06:18	ok	ok	395.0600	49.284	0.028981	18.86	58.871	9.494	54513798.521396	15	394.9888	8.54638e-05	3.16488e-04
2015/03/23	02:11:18	ok	ok	395.0500	49.290	0.028981	18.90	58.878	9.517	47875152.472441	16	394.9677	8.51744e-05	3.04638e-04
2015/03/23	02:16:18	ok	ok	395.0560	49.284	0.028981	18.86	58.841	9.489	51950457.167983	15	394.9854	8.53274e-05	2.97221e-04
2015/03/23	02:21:18	ok	ok	395.0580	49.288	0.028981	18.84	58.808	9.472	54600231.693266	15	395.0140	8.48190e-05	2.78652e-04
2015/03/23	02:26:18	ok	ok	395.0160	49.287	0.028981	18.80	58.801	9.449	51792471.880866	16	394.9619	8.53446e-05	3.17221e-04
2015/03/23	02:31:18	ok	ok	395.0600	49.287	0.028981	18.78	58.768	9.432	51504593.496675	15	394.9841	8.55365e-05	2.89696e-04
2015/03/23	02:36:18	ok	ok	395.0420	49.287	0.028981	18.75	58.794	9.420	51181731.865621	15	394.9689	8.58342e-05	2.79574e-04
2015/03/23	02:41:18	ok	ok	395.0600	49.287	0.028981	18.74	58.792	9.414	51085585.321469	15	394.9835	8.56622e-05	2.92754e-04
2015/03/23	02:46:18	ok	ok	395.0440	49.293	0.028981	18.74	58.792	9.414	52998596.901875	15	394.9711	8.61453e-05	2.76400e-04
2015/03/23	02:51:18	ok	ok	395.1120	49.284	0.028981	18.70	58.786	9.391	52214578.314126	16	395.0116	8.50480e-05	3.20082e-04
2015/03/23	02:56:18	ok	ok	395.0200	49.287	0.028981	18.66	58.779	9.368	48666825.461842	15	394.9574	8.63110e-05	2.95771e-04
2015/03/23	03:01:18	ok	ok	395.0580	49.286	0.028981	18.64	58.685	9.342	54847624.093455	15	394.9770	8.55511e-05	2.85991e-04
2015/03/23	03:06:18	ok	ok	395.0760	49.289	0.028981	18.62	58.712	9.335	55395453.571306	16	394.9755	8.55456e-05	3.17741e-04
2015/03/23	03:11:18	ok	ok	395.0840	49.285	0.028981	18.59	58.738	9.322	53568409.682745	16	394.9808	8.52964e-05	3.11455e-04
2015/03/23	03:16:18	ok	ok	395.0340	49.284	0.028981	18.59	58.769	9.327	48195668.999055	16	394.9269	8.59566e-05	2.98378e-04
2015/03/23	03:21:18	ok	ok	395.0240	49.282	0.028981	18.52	58.727	9.282	53616214.131610	15	394.9427	8.62142e-05	2.93109e-04
2015/03/23	03:26:18	ok	ok	395.0380	49.280	0.028981	18.52	58.758	9.287	54278324.016116	15	394.9642	8.54486e-05	2.96520e-04
2015/03/23	03:31:18	ok	ok	395.0240	49.283	0.028981	18.52	58.667	9.273	53317579.899590	15	394.9516	8.53812e-05	2.83166e-04
2015/03/23	03:36:18	ok	ok	394.9960	49.283	0.028981	18.52	58.667	9.273	50647974.930110	16	394.8940	8.65761e-05	3.08734e-04
2015/03/23	03:41:18	ok	ok	395.0580	49.286	0.028981	18.48	58.721	9.259	53520750.207264	15	394.9562	8.61462e-05	2.73868e-04
2015/03/23	03:46:18	ok	ok	395.0200	49.281	0.028981	18.39	58.707	9.208	57078782.512227	15	394.9299	8.60253e-05	3.02264e-04
2015/03/23	03:51:18	ok	ok	395.0000	49.282	0.028981	18.39	58.737	9.213	56327113.810182	16	394.9083	8.57476e-05	2.99062e-04
2015/03/23	03:56:18	ok	ok	394.9980	49.277	0.028981	18.35	58.761	9.195	56174976.744626	15	394.8684	8.71375e-05	3.22942e-04
2015/03/23	04:01:18	ok	ok	394.9920	49.279	0.028981	18.34	58.669	9.175	55241838.255014	16	394.9050	8.55396e-05	2.94914e-04
2015/03/23	04:06:18	ok	ok	394.9820	49.276	0.028981	18.25	58.776	9.143	54788031.405684	15	394.8988	8.59142e-05	2.79795e-04
2015/03/23	04:11:18	ok	ok	394.9800	49.278	0.028981	18.26	58.717	9.139	56102628.696958	15	394.8955	8.58960e-05	2.76834e-04
2015/03/23	04:16:18	ok	ok	394.9960	49.277	0.028981	18.22	58.680	9.111	51616446.261574	15	394.8974	8.57240e-05	2.73386e-04
2015/03/23	04:21:18	ok	ok	394.9860	49.277	0.028981	18.20	58.677	9.100	52551329.567341	15	394.8993	8.60866e-05	2.81072e-04
2015/03/23	04:26:18	ok	ok	394.9640	49.275	0.028981	18.13	58.697	9.065	53983273.025477	16	394.8437	8.60490e-05	3.11341e-04
2015/03/23	04:31:18	ok	ok	394.9800	49.274	0.028981	18.14	58.698	9.071	54790320.567878	15	394.8903	8.54603e-05	2.84369e-04
2015/03/23	04:36:18	ok	ok	394.9640	49.273	0.028981	18.09	58.660	9.038	52397492.707909	15	394.8526	8.60595e-05	2.84758e-04
2015/03/23	04:41:18	ok	ok	394.9480	49.274	0.028981	18.06	58.686	9.026	55820586.520345	15	394.8731	8.59345e-05	2.78354e-04
2015/03/23	04:46:18	ok	ok	394.9320	49.274	0.028981	18.06	58.716	9.031	54902682.404710	15	394.8453	8.63247e-05	2.86671e-04
2015/03/23	04:51:18	ok	ok	394.9960	49.279	0.028981	18.08	58.628	9.028	54046909.339837	15	394.9294	8.49494e-05	3.13819e-04
2015/03/23	04:56:18	ok	ok	394.9140	49.272	0.028981	18.01	58.647	8.994	51105605.994486	15	394.8395	8.65615e-05	2.64673e-04
2015/03/23	05:01:18	ok	ok	394.9420	49.275	0.028981	18.02	58.649	8.999	57573257.473849	15	394.8647	8.54627e-05	2.84366e-04
2015/03/23	05:06:18	ok	ok	394.9240	49.275	0.028981	18.00	58.737	9.002	55317047.956374	15	394.8537	8.56693e-05	2.77973e-04
2015/03/23	05:11:18	ok	ok	394.9360	49.272	0.028981	17.96	58.700	8.975	54077979.136926	15	394.8286	8.66502e-05	2.85785e-04
2015/03/23	05:16:18	ok	ok	394.9340	49.273	0.028981	17.95	58.608	8.956	54739702.307868	15	394.8353	8.59926e-05	2.69747e-04
2015/03/23	05:21:18	--	ok	395.2020	49.315	0.028981	18.54	57.940	9.169	32080792.375705	15	395.1265	8.42312e-05	3.16147e-04
2015/03/23	05:21:31	ok	ok	394.8840	49.271	0.02897	18.58	57.825	9.172	27243122.800397	15	394.7114	8.72641e-05	3.33550e-04
2015/03/23	05:26:31	ok	ok	395.0560	49.284	0.02897	18.80	58.072	9.332	34389702.999830	16	394.9088	8.53711e-05	3.25490e-04
2015/03/23	05:31:31	ok	ok	395.1360	49.291	0.02897	18.94	58.154	9.422	32693708.667499	15	394.9769	8.56162e-05	3.03455e-04
2015/03/23	05:36:31	ok	ok	395.1680	49.296	0.02897	19.09	58.177	9.510	31460082.680372	15	394.9885	8.63016e-05	3.41059e-04
2015/03/23	05:41:31	--	ok	395.2100	49.303	0.02897	19.14	58.185	9.539	34145024.588479	15	395.0853	8.48570e-05	3.05143e-04
2015/03/23	05:41:44	ok	ok	394.8480	49.272	0.028958	19.22	58.076	9.566	30556080.038031	15	394.6999	8.68182e-05	3.30486e-04
2015/03/23	05:46:44	ok	ok	394.9780	49.284	0.028958	19.23	58.230	9.597	31149893.490525	15	394.8018	8.60557e-05	3.14132e-04
2015/03/23	05:51:44	ok	ok	394.9920	49.287	0.028958	19.29	58.208	9.628	32873290.591770	15	394.9016	8.42078e-05	3.05392e-04
2015/03/23	05:56:44	ok	ok	395.0040	49.287	0.028958	19.33	58.245	9.656	33375341.138335	15	394.8513	8.58439e-05	3.38284e-04
2015/03/23	06:01:44	ok	ok	395.0580	49.293	0.028958	19.40	58.225	9.693	32662876.106089	15	394.9257	8.49847e-05	2.83113e-04
2015/03/23	06:06:44	ok	ok	395.0560	49.294	0.028958	19.42	58.228	9.705	29699583.584950	15	394.9018	8.61042e-05	3.17693e-04
2015/03/23	06:11:44	ok	ok	395.0660	49.297	0.028958	19.46	58.235	9.729	33452570.531741	15	394.9575	8.47330e-05	2.82647e-04
2015/03/23	06:16:44	ok	ok	395.0700	49.299	0.028958	19.43	58.291	9.721	30199088.631489	15	394.9731	8.49372e-05	2.85606e-04
2015/03/23	06:21:44	ok	ok	395.1020	49.300	0.028958	19.48	58.268	9.746	32746677.453883	15	394.9871	8.44962e-05	2.89200e-04
2015/03/23	06:26:44	ok	ok	395.1080	49.300	0.028958	19.48	58.299	9.751	32225007.598961	15	394.9611	8.63274e-05	3.39114e-04
2015/03/23	06:31:44	ok	ok	395.1420	49.307	0.028958	19.53	58.276	9.776	31511171.261752	15	395.0039	8.48863e-05	3.45159e-04
2015/03/23	06:36:44	ok	ok	395.1780	49.313	0.028958	19.54	58.247	9.776	30929826.235537	15	394.9983	8.59456e-05	3.55359e-04
2015/03/23	06:41:44	ok	ok	395.1660	49.309	0.028958	19.58	58.253	9.800	33007619.357659	15	395.0762	8.39406e-05	2.82681e-04
2015/03/23	06:46:44	--	ok	395.2380	49.320	0.028958	19.65	58.233	9.837	33321280.705714	15	395.0705	8.58826e-05	3.45625e-04
2015/03/23	06:46:57	ok	ok	394.8540	49.280	0.028946	19.68	58.116	9.835	29296666.367739	15	394.6893	8.65398e-05	3.58004e-04
2015/03/23	06:51:57	ok	ok	394.9200	49.286	0.028946	19.67	58.237	9.850	32089667.901300	15	394.8246	8.42092e-05	3.16521e-04
2015/03/23	06:56:57	ok	ok	394.9580	49.291	0.028946	19.70	58.211	9.862	34383802.124352	15	394.8486	8.48574e-05	2.81186e-04
2015/03/23	07:01:57	ok	ok	394.9840	49.291	0.028946	19.74	58.217	9.887	35004258.783020	15	394.8079	8.61464e-05	3.31692e-04
2015/03/23	07:06:57	ok	ok	394.9940	49.293	0.028946	19.75	58.249	9.898	32913142.797588	15	394.8256	8.63051e-05	3.48420e-04
2015/03/23	07:11:57	ok	ok	395.0080	49.295	0.028946	19.77	58.252	9.910	32979806.576300	15	394.8395	8.58682e-05	3.41161e-04
2015/03/23	07:16:57	ok	ok	394.9920	49.297	0.028946	19.80	58.287	9.933	33790350.113672	15	394.8941	8.48764e-05	2.94932e-04
2015/03/23	07:21:57	ok	ok	395.0520	49.296	0.028946	19.80	58.287	9.933	30772467.009984	15	394.9344	8.42662e-05	3.06841e-04
2015/03/23	07:26:57	ok	ok	395.0100	49.299	0.028946	19.81	58.289	9.940	35851658.710554	15	394.9332	8.45732e-05	2.86841e-04
2015/03/23	07:31:57	ok	ok	395.0660	49.298	0.028946	19.79	58.316	9.933	35625420.278418	15	394.9772	8.38837e-05	2.93832e-04
2015/03/23	07:36:57	ok	ok	395.0820	49.303	0.028946	19.82	58.290	9.946	33353071.259854	15	394.9547	8.50513e-05	3.05917e-04
2015/03/23	07:41:57	ok	ok	395.1080	49.304	0.028946	19.82	58.290	9.946	34929292.616582	15	394.9751	8.50301e-05	2.90004e-04
2015/03/23	07:46:57	ok	ok	395.1360	49.309	0.028946	19.90	58.242	9.984	32863662.408938	15	394.9978	8.51529e-05	3.04761e-04
2015/03/23	07:51:57	ok	ok	395.1360	49.312	0.028946	19.90	58.272	9.989	32265023.636630	15	395.0176	8.46091e-05	2.86734e-04
2015/03/23	07:56:57	ok	ok	395.1340	49.312	0.028946	19.95	58.280	10.020	34331249.726973	15	395.0342	8.47919e-05	2.82925e-04
2015/03/23	08:01:57	ok	ok	395.1600	49.314	0.028946	20.00	58.288	10.050	34385037.840304	15	395.0617	8.48114e-05	2.79387e-04
2015/03/23	08:06:57	ok	ok	395.1320	49.317	0.028946	19.99	58.256	10.039	35914285.771474	15	395.0712	8.51238e-05	2.89980e-04
2015/03/23	08:11:57	ok	ok	395.1980	49.320	0.028946	20.02	58.260	10.057	35119796.876649	15	395.1621	8.26430e-05	5.04064e-04
2015/03/23	08:16:57	--	ok	395.2460	49.328	0.028946	20.10	58.242	10.101	34073805.571601	15	395.1290	8.44810e-05	2.97733e-04
2015/03/23	08:17:10	ok	ok	394.8400	49.288	0.028932	20.11	58.091	10.081	31099517.836424	15	394.6646	8.64164e-05	3.64982e-04
2015/03/23	08:22:10	ok	ok	394.9280	49.297	0.028932	20.12	58.245	10.114	32763929.611088	15	394.7768	8.62446e-05	3.59544e-04
2015/03/23	08:27:10	ok	ok	394.9820	49.299	0.028932	20.24	58.202	10.177	34587221.957820	15	394.8334	8.59323e-05	3.71842e-04
2015/03/23	08:32:10	ok	ok	394.9980	49.302	0.028932	20.29	58.241	10.214	32211578.475722	15	394.9139	8.44378e-05	3.09086e-04
2015/03/23	08:37:10	ok	ok	395.0380	49.307	0.028932	20.33	58.186	10.228	37346272.660733	15	394.9445	8.43211e-05	2.91630e-04
2015/03/23	08:42:10	ok	ok	395.0320	49.306	0.028932	20.38	58.132	10.248	37338312.077382	15	394.9872	8.43156e-05	3.19102e-04
2015/03/23	08:47:10	ok	ok	395.1240	49.312	0.028932	20.48	58.117	10.306	33110510.551084	15	395.0430	8.38359e-05	3.30347e-04
2015/03/23	08:52:10	ok	ok	395.1580	49.315	0.028932	20.52	58.093	10.325	36769578.262385	15	395.0489	8.45061e-05	2.88222e-04
2015/03/23	08:57:10	ok	ok	395.1780	49.319	0.028932	20.58	58.102	10.363	36835478.375922	15	395.1496	8.29671e-05	4.13829e-04
2015/03/23	09:02:10	--	ok	395.2420	49.323	0.028932	20.64	58.111	10.401	34911295.457493	15	395.0603	8.61736e-05	3.97644e-04
2015/03/23	09:02:23	--	ok	394.7860	49.283	0.028919	20.63	58.018	10.378	31529922.516146	15	394.6676	8.52222e-05	3.25790e-04
2015/03/23	09:02:38	ok	ok	394.8780	49.288	0.02893	20.47	58.269	10.327	31075768.536925	14	394.7423	8.54807e-05	2.95946e-04
2015/03/23	09:07:37	ok	ok	395.1600	49.318	0.02893	20.74	58.096	10.459	38455334.898840	15	395.1003	8.51595e-05	3.18278e-04
2015/03/23	09:12:37	--	ok	395.2560	49.325	0.02893	20.80	58.105	10.497	36865144.117651	14	395.1530	8.40952e-05	3.60084e-04
2015/03/23	09:12:50	ok	ok	394.8160	49.287	0.028916	20.79	58.012	10.474	32326379.685884	14	394.6282	8.70342e-05	3.31844e-04
2015/03/23	09:17:50	ok	ok	394.9360	49.304	0.028916	20.86	58.084	10.530	38131786.137772	15	394.8439	8.46670e-05	2.77108e-04
2015/03/23	09:22:50	ok	ok	394.9720	49.310	0.028916	20.93	58.064	10.569	35206940.926425	15	394.8878	8.49558e-05	3.11570e-04
2015/03/23	09:27:50	--	--	395.0860	49.314	0.028916	21.08	58.056	10.660	42956788.380707	7	395.1384	8.71122e-05	4.28637e-04
2015/03/23	09:28:03	ok	ok	394.9640	49.305	0.028916	21.05	57.929	10.618	30085199.249295	15	394.8494	8.50050e-05	3.11573e-04
2015/03/23	09:33:02	ok	ok	395.0780	49.315	0.028916	21.14	58.004	10.688	40460283.457485	15	394.9821	8.45381e-05	2.45837e-04
2015/03/23	09:38:02	ok	ok	395.1000	49.318	0.028916	21.20	58.013	10.727	37908889.376010	15	395.0329	8.45945e-05	2.65892e-04
2015/03/23	09:43:02	ok	ok	395.1860	49.326	0.028916	21.32	57.970	10.793	40211252.189820	15	395.1050	8.39516e-05	2.93203e-04
2015/03/23	09:48:02	--	ok	395.2440	49.330	0.028916	21.40	58.013	10.851	43854172.861573	15	395.1605	8.40545e-05	3.25264e-04
2015/03/23	09:48:15	ok	ok	394.8020	49.288	0.028903	21.33	57.910	10.788	38867310.645185	14	394.6760	8.66443e-05	3.28514e-04
2015/03/23	09:53:15	ok	ok	394.9540	49.310	0.028903	21.51	57.999	10.918	42337366.635082	14	394.8394	8.46136e-05	2.39359e-04
2015/03/23	09:58:15	ok	ok	394.9960	49.316	0.028903	21.62	57.955	10.979	42098606.582528	15	394.9063	8.40105e-05	2.24799e-04
2015/03/23	10:03:15	ok	ok	395.0460	49.318	0.028903	21.70	57.967	11.032	43489498.917611	14	394.9304	8.51291e-05	2.59777e-04
2015/03/23	10:08:15	ok	ok	395.1180	49.325	0.028903	21.84	57.927	11.114	47162789.592221	14	395.0216	8.44049e-05	3.00894e-04
2015/03/23	10:13:15	ok	ok	395.1700	49.329	0.028903	21.89	57.904	11.142	44606628.619237	15	395.1074	8.34089e-05	2.89244e-04
2015/03/23	10:18:15	--	ok	395.2180	49.335	0.028903	22.00	57.951	11.222	44969034.704089	15	395.1340	8.41682e-05	2.43937e-04
2015/03/23	10:18:28	ok	ok	394.8680	49.301	0.028891	22.02	57.862	11.217	44457886.438664	14	394.6939	8.71117e-05	3.00773e-04
2015/03/23	10:23:28	ok	ok	394.9980	49.322	0.028891	22.17	57.854	11.313	44633701.902401	14	394.9384	8.38230e-05	2.69364e-04
2015/03/23	10:28:28	ok	ok	395.0340	49.326	0.028891	22.23	57.925	11.366	44288553.386576	14	394.9284	8.56221e-05	2.48380e-04
2015/03/23	10:33:28	ok	ok	395.1160	49.332	0.028891	22.32	57.908	11.421	47051184.127311	14	395.0450	8.35901e-05	2.60967e-04
2015/03/23	10:38:28	ok	ok	395.1820	49.335	0.028891	22.42	57.831	11.472	51219708.454157	14	395.1032	8.43229e-05	2.26036e-04
2015/03/23	10:43:28	--	ok	395.2600	49.340	0.028891	22.58	57.886	11.589	47663267.146714	14	395.1689	8.39753e-05	2.38544e-04
2015/03/23	10:43:41	ok	ok	394.8260	49.294	0.028876	22.58	57.763	11.564	40735839.410858	14	394.7413	8.45158e-05	2.61674e-04
2015/03/23	10:48:41	ok	ok	394.8440	49.280	0.028876	22.34	58.373	11.526	41257037.830419	15	394.8014	8.36076e-05	2.79654e-04
2015/03/23	10:53:41	--	ok	394.7720	49.271	0.028876	22.06	58.575	11.382	43001839.718508	15	394.7175	8.34002e-05	2.34191e-04
2015/03/23	10:53:54	--	ok	394.7940	49.264	0.028889	22.04	58.541	11.362	41871676.935792	14	394.6995	8.47115e-05	2.53325e-04
2015/03/23	10:54:07	ok	ok	394.9280	49.279	0.0289	22.00	58.535	11.335	44336200.374072	14	394.8257	8.47526e-05	2.54765e-04
2015/03/23	10:59:07	ok	ok	395.0280	49.315	0.0289	21.97	58.500	11.308	67655803.089783	15	394.9936	8.30848e-05	2.86222e-04
2015/03/23	11:04:07	ok	ok	394.9840	49.316	0.0289	21.90	58.520	11.267	68051737.613411	14	394.9879	8.27389e-05	3.24617e-04
2015/03/23	11:09:07	ok	ok	394.9680	49.316	0.0289	21.86	58.544	11.245	60561503.042643	14	394.9284	8.40883e-05	2.25675e-04
2015/03/23	11:14:07	ok	ok	395.0200	49.316	0.0289	21.87	58.423	11.229	59944934.385204	15	394.9538	8.39981e-05	2.60942e-04
2015/03/23	11:19:07	ok	ok	395.0580	49.316	0.0289	21.89	58.426	11.242	61082665.240859	14	394.9999	8.33995e-05	2.30381e-04
2015/03/23	11:24:07	ok	ok	395.0520	49.320	0.0289	21.97	58.408	11.291	60565009.276807	14	394.9745	8.47549e-05	2.03272e-04
2015/03/23	11:29:07	ok	ok	395.1040	49.320	0.0289	22.02	58.323	11.307	60171712.431518	14	395.0434	8.36253e-05	2.10244e-04
2015/03/23	11:34:07	ok	ok	395.1300	49.327	0.0289	22.05	58.359	11.333	63352787.419303	15	395.0615	8.44637e-05	2.22475e-04
2015/03/23	11:39:07	ok	ok	395.1620	49.327	0.0289	22.15	58.313	11.390	59886250.685890	15	395.1022	8.44939e-05	2.19525e-04
2015/03/23	11:44:07	--	ok	395.2140	49.331	0.0289	22.22	58.323	11.438	60469345.361871	15	395.1851	8.29508e-05	2.48607e-04
2015/03/23	11:44:20	ok	ok	394.9380	49.304	0.028889	22.29	58.180	11.455	59549415.460096	14	394.8684	8.48300e-05	2.19220e-04
2015/03/23	11:49:20	ok	ok	394.8100	49.282	0.028889	21.86	58.851	11.304	62333045.814580	15	394.7574	8.38459e-05	2.67325e-04
2015/03/23	11:54:20	--	ok	394.6940	49.266	0.028889	21.45	59.338	11.131	35538899.592908	15	394.5920	8.38140e-05	2.98473e-04
2015/03/23	11:54:33	ok	ok	395.1160	49.319	0.028905	21.52	59.166	11.144	35680572.263041	14	394.9979	8.44534e-05	3.15012e-04
2015/03/23	11:59:33	ok	ok	394.9340	49.313	0.028905	21.28	59.464	11.046	47089387.031843	15	394.8816	8.48709e-05	3.00250e-04
2015/03/23	12:04:33	ok	ok	394.9000	49.303	0.028905	21.10	59.619	10.960	47862048.932127	14	394.9242	8.21850e-05	5.25927e-04
2015/03/23	12:09:33	ok	ok	394.8520	49.301	0.028905	21.04	59.731	10.942	49602415.021117	15	394.7946	8.54035e-05	3.00132e-04
2015/03/23	12:14:33	ok	ok	394.8240	49.294	0.028905	20.91	59.924	10.895	49509530.211187	15	394.7566	8.48646e-05	2.94255e-04
2015/03/23	12:19:33	ok	ok	394.8180	49.293	0.028905	20.94	59.868	10.904	46156955.390172	14	394.7594	8.42595e-05	3.18621e-04
2015/03/23	12:24:33	ok	ok	394.8020	49.289	0.028905	20.88	60.011	10.892	50853286.038297	15	394.7217	8.50202e-05	2.74057e-04
2015/03/23	12:29:33	--	ok	394.7800	49.288	0.028905	20.91	60.046	10.917	44775480.262649	14	394.7256	8.48964e-05	3.38780e-04
2015/03/23	12:29:46	ok	ok	395.0920	49.309	0.028917	20.90	59.953	10.894	46414399.059990	15	395.0052	8.49582e-05	3.06349e-04
2015/03/23	12:34:46	ok	ok	395.0720	49.310	0.028917	20.91	60.076	10.923	44745138.164310	15	395.0241	8.45959e-05	2.97988e-04
2015/03/23	12:39:46	ok	ok	395.0800	49.310	0.028917	20.88	60.132	10.914	44372596.343821	15	395.0421	8.45623e-05	3.45452e-04
2015/03/23	12:44:46	ok	ok	395.0740	49.309	0.028917	20.96	60.145	10.967	45897628.684130	15	395.0609	8.39216e-05	3.56735e-04
2015/03/23	12:49:46	ok	ok	395.1300	49.310	0.028917	21.03	60.095	11.003	47335158.465876	15	395.0785	8.47377e-05	3.09425e-04
2015/03/23	12:54:46	ok	ok	395.1120	49.311	0.028917	20.98	60.240	10.997	45739474.691647	15	395.0773	8.39314e-05	3.46115e-04
2015/03/23	12:59:46	ok	ok	395.1180	49.313	0.028917	21.04	60.188	11.026	45917658.543286	15	395.0832	8.45921e-05	3.31745e-04
2015/03/23	13:04:46	ok	ok	395.1460	49.316	0.028917	21.10	60.259	11.077	48036298.698483	15	395.1035	8.46965e-05	3.24875e-04
2015/03/23	13:09:46	ok	ok	395.1300	49.316	0.028917	21.14	60.326	11.116	48773090.343288	15	395.1156	8.42053e-05	3.21338e-04
2015/03/23	13:14:46	ok	ok	395.1460	49.318	0.028917	21.21	60.276	11.151	46527940.912701	15	395.1048	8.50071e-05	3.46454e-04
2015/03/23	13:19:46	ok	ok	395.1520	49.317	0.028917	21.22	60.400	11.181	48803754.308078	15	395.1288	8.44672e-05	3.23153e-04
2015/03/23	13:24:46	ok	ok	395.1940	49.321	0.028917	21.27	60.408	11.215	49060251.352379	15	395.1661	8.38460e-05	3.62227e-04
2015/03/23	13:29:46	--	ok	395.2060	49.321	0.028917	21.29	60.411	11.228	48782055.982092	15	395.1558	8.45416e-05	3.13489e-04
2015/03/23	13:29:59	ok	ok	394.9720	49.299	0.028906	21.31	60.323	11.225	48536694.371978	14	394.8857	8.48839e-05	3.05080e-04
2015/03/23	13:34:59	ok	ok	395.0260	49.309	0.028906	21.34	60.388	11.257	50832632.358191	15	394.9764	8.43926e-05	2.92513e-04
2015/03/23	13:39:59	ok	ok	395.0160	49.308	0.028906	21.34	60.419	11.262	54888354.991038	15	394.9816	8.42665e-05	3.67837e-04
2015/03/23	13:44:59	ok	ok	395.0540	49.310	0.028906	21.37	60.484	11.294	52364763.771090	14	395.0371	8.30029e-05	3.15511e-04
2015/03/23	13:49:59	ok	ok	395.0680	49.314	0.028906	21.44	60.404	11.325	50690643.656376	15	395.0292	8.39646e-05	3.28283e-04
2015/03/23	13:54:59	ok	ok	395.0780	49.312	0.028906	21.46	60.407	11.339	48466925.886328	15	395.0285	8.39488e-05	3.07948e-04
2015/03/23	13:59:59	ok	ok	395.0560	49.315	0.028906	21.47	60.592	11.380	53343134.772530	14	395.0039	8.48303e-05	2.97607e-04
2015/03/23	14:04:59	ok	ok	395.0460	49.315	0.028906	21.49	60.564	11.388	51176834.871126	15	395.0169	8.44333e-05	3.54522e-04
2015/03/23	14:09:59	ok	ok	395.1040	49.316	0.028906	21.48	60.654	11.398	50933240.261738	15	395.0787	8.37766e-05	3.29699e-04
2015/03/23	14:14:59	ok	ok	395.1000	49.320	0.028906	21.52	60.630	11.420	54000638.763157	14	395.0296	8.47432e-05	3.08624e-04
2015/03/23	14:19:59	ok	ok	395.1400	49.321	0.028906	21.50	60.688	11.418	50145544.465953	15	395.0118	8.65503e-05	3.53131e-04
2015/03/23	14:24:59	ok	ok	395.1040	49.320	0.028906	21.56	60.637	11.448	52237854.407163	15	395.0811	8.42259e-05	3.11709e-04
2015/03/23	14:29:59	ok	ok	395.1460	49.325	0.028906	21.58	60.640	11.461	51917546.411514	15	395.1018	8.41435e-05	2.86797e-04
2015/03/23	14:34:59	ok	ok	395.1500	49.322	0.028906	21.57	60.729	11.472	53569278.200725	15	395.1495	8.31133e-05	3.58269e-04
2015/03/23	14:39:59	ok	ok	395.1880	49.325	0.028906	21.62	60.707	11.501	50685689.584233	15	395.1871	8.25075e-05	3.61834e-04
2015/03/23	14:44:59	ok	ok	395.1780	49.330	0.028906	21.66	60.683	11.523	50040562.295894	15	395.1652	8.38622e-05	2.88106e-04
2015/03/23	14:49:59	--	ok	395.2280	49.328	0.028906	21.64	60.710	11.515	52759857.973913	15	395.1682	8.38931e-05	3.13592e-04
2015/03/23	14:50:12	ok	ok	394.8900	49.291	0.028894	21.66	60.592	11.505	51929753.874416	14	394.8174	8.43918e-05	2.92787e-04
2015/03/23	14:55:12	ok	ok	394.9320	49.299	0.028894	21.63	60.709	11.508	56003875.361526	14	394.8918	8.34017e-05	2.79872e-04
2015/03/23	15:00:12	ok	ok	394.9420	49.309	0.028894	21.64	60.802	11.532	56536133.528243	15	394.8804	8.44340e-05	2.16576e-04
2015/03/23	15:05:12	ok	ok	394.9620	49.304	0.028894	21.70	60.842	11.579	55043247.169347	14	394.9422	8.28062e-05	3.22654e-04
2015/03/23	15:10:12	ok	ok	394.9680	49.302	0.028894	21.72	60.784	11.582	51638531.286069	15	394.8803	8.39398e-05	3.27061e-04
2015/03/23	15:15:12	ok	ok	394.9960	49.312	0.028894	21.72	60.814	11.588	54294920.913993	14	394.9399	8.37990e-05	2.67344e-04
2015/03/23	15:20:12	ok	ok	394.9920	49.306	0.028894	21.71	60.843	11.586	53737482.276695	14	394.9281	8.41355e-05	2.52723e-04
2015/03/23	15:25:12	ok	ok	394.9800	49.307	0.028894	21.70	60.902	11.591	48987699.010426	15	394.9227	8.43413e-05	2.42279e-04
2015/03/23	15:30:12	ok	ok	395.0180	49.313	0.028894	21.73	60.999	11.629	56014576.238429	14	395.0039	8.23976e-05	3.84798e-04
2015/03/23	15:35:12	ok	ok	395.0300	49.315	0.028894	21.74	60.970	11.631	53285861.352172	15	394.9698	8.40489e-05	2.55056e-04
2015/03/23	15:40:12	ok	ok	395.0380	49.312	0.028894	21.71	60.995	11.615	49066313.764925	15	394.9760	8.40807e-05	2.53736e-04
2015/03/23	15:45:12	ok	ok	395.0300	49.320	0.028894	21.76	61.003	11.650	55667593.557740	14	394.9669	8.44874e-05	2.56396e-04
2015/03/23	15:50:12	ok	ok	395.0280	49.318	0.028894	21.76	61.034	11.656	53137977.914036	15	395.0247	8.22411e-05	3.21419e-04
2015/03/23	15:55:12	ok	ok	395.0460	49.317	0.028894	21.71	60.995	11.615	55150058.200106	14	394.9945	8.36557e-05	2.67550e-04
2015/03/23	16:00:12	ok	ok	395.0100	49.318	0.028894	21.74	61.061	11.648	55233721.000987	14	394.9499	8.41904e-05	2.16907e-04
2015/03/23	16:05:12	ok	ok	395.0440	49.315	0.028894	21.72	61.027	11.628	52246042.881176	15	394.9911	8.37972e-05	2.55094e-04
2015/03/23	16:10:12	ok	ok	395.0640	49.319	0.028894	21.74	61.061	11.648	52059714.298965	14	394.9588	8.44546e-05	2.10511e-04
2015/03/23	16:15:12	ok	ok	395.0220	49.320	0.028894	21.68	61.173	11.629	55601256.022379	15	394.9736	8.40695e-05	2.23460e-04
2015/03/23	16:20:12	ok	ok	395.0660	49.322	0.028894	21.65	61.198	11.614	56119855.829145	14	394.9960	8.40175e-05	2.42422e-04
2015/03/23	16:25:12	ok	ok	395.0500	49.321	0.028894	21.65	61.107	11.596	53653595.499843	14	394.9833	8.40050e-05	2.35705e-04
2015/03/23	16:30:12	ok	ok	395.0540	49.319	0.028894	21.60	61.190	11.579	53518573.917676	14	395.0051	8.41793e-05	3.77623e-04
2015/03/23	16:35:12	ok	ok	395.0340	49.315	0.028894	21.58	61.218	11.571	53218342.083332	14	394.9646	8.36124e-05	3.04978e-04
2015/03/23	16:40:12	ok	ok	395.0080	49.317	0.028894	21.54	61.272	11.554	55397423.224634	14	394.9472	8.37924e-05	3.17415e-04
2015/03/23	16:45:12	ok	ok	395.0140	49.318	0.028894	21.50	61.265	11.526	55941803.744629	15	394.9808	8.35939e-05	3.11648e-04
2015/03/23	16:50:12	ok	ok	394.9720	49.316	0.028894	21.48	61.232	11.507	51438555.684638	15	394.9538	8.35188e-05	3.21474e-04
2015/03/23	16:55:12	ok	ok	394.9820	49.314	0.028894	21.52	61.208	11.529	54400771.248836	15	394.9468	8.40761e-05	3.12214e-04
2015/03/23	17:00:12	ok	ok	394.9620	49.314	0.028894	21.42	61.283	11.476	54825614.750262	14	394.9129	8.46623e-05	2.75633e-04
2015/03/23	17:05:12	ok	ok	394.9760	49.310	0.028894	21.37	61.305	11.447	51369133.498855	15	394.9775	8.29485e-05	3.69986e-04
2015/03/23	17:10:12	ok	ok	394.9620	49.310	0.028894	21.37	61.244	11.436	53377800.414994	15	394.9460	8.36060e-05	3.15200e-04
2015/03/23	17:15:12	ok	ok	394.9600	49.308	0.028894	21.31	61.295	11.406	54311064.232047	14	394.8890	8.47811e-05	3.02720e-04
2015/03/23	17:20:12	ok	ok	394.9820	49.308	0.028894	21.29	61.322	11.398	54281583.553913	14	394.9220	8.38426e-05	3.01387e-04
2015/03/23	17:25:12	ok	ok	394.9620	49.308	0.028894	21.28	61.290	11.385	56289314.914285	14	394.8680	8.54139e-05	2.94692e-04
2015/03/23	17:30:12	ok	ok	394.9420	49.307	0.028894	21.22	61.281	11.344	56184912.844418	14	394.9539	8.27556e-05	3.61298e-04
2015/03/23	17:35:12	ok	ok	394.9100	49.308	0.028894	21.19	61.337	11.335	53847106.969894	14	394.8563	8.48705e-05	2.89076e-04
2015/03/23	17:40:12	ok	ok	394.9080	49.307	0.028894	21.20	61.369	11.347	57348131.007767	13	394.8607	8.52611e-05	2.94635e-04
2015/03/23	17:45:12	ok	ok	394.8920	49.303	0.028894	21.12	61.416	11.303	56449956.718814	15	394.8958	8.32618e-05	3.33064e-04
2015/03/23	17:50:12	ok	ok	394.9040	49.301	0.028894	21.10	61.413	11.290	55158887.484311	15	394.8970	8.29827e-05	3.43147e-04
2015/03/23	17:55:12	ok	ok	394.8720	49.300	0.028894	21.04	61.403	11.249	54972950.535262	15	394.8573	8.34245e-05	3.17500e-04
2015/03/23	18:00:12	ok	ok	394.8460	49.297	0.028894	21.00	61.427	11.227	52661394.333689	14	394.7922	8.50476e-05	2.73084e-04
2015/03/23	18:05:12	ok	ok	394.8420	49.299	0.028894	20.95	61.449	11.198	52487404.069308	15	394.7880	8.45582e-05	3.28237e-04
2015/03/23	18:10:12	ok	ok	394.8660	49.297	0.028894	20.91	61.473	11.177	54963780.491253	15	394.8020	8.50926e-05	2.93372e-04
2015/03/23	18:15:12	ok	ok	394.8100	49.292	0.028894	20.85	61.615	11.164	57046605.435992	14	394.7771	8.41713e-05	2.91274e-04
2015/03/23	18:20:12	--	ok	394.7880	49.295	0.028894	20.80	61.546	11.119	55707123.749238	14	394.7431	8.48306e-05	3.34777e-04
2015/03/23	18:20:25	ok	ok	395.0580	49.314	0.028905	20.84	61.492	11.135	52084134.073635	14	394.9897	8.43757e-05	2.88151e-04
2015/03/23	18:25:25	ok	ok	395.0340	49.313	0.028905	20.75	61.568	11.090	57016780.137220	14	395.0180	8.42899e-05	3.40172e-04
2015/03/23	18:30:25	ok	ok	395.0280	49.314	0.028905	20.72	61.563	11.070	54758422.759041	15	394.9905	8.42893e-05	3.07723e-04
2015/03/23	18:35:25	ok	ok	395.0040	49.313	0.028905	20.72	61.593	11.076	54609041.449892	14	394.9783	8.43006e-05	3.67887e-04
2015/03/23	18:40:25	ok	ok	395.0060	49.311	0.028905	20.64	61.641	11.033	55491245.285314	14	394.9097	8.62792e-05	3.57352e-04
2015/03/23	18:45:25	ok	ok	394.9980	49.307	0.028905	20.61	61.606	11.007	53618161.666803	15	395.0285	8.26088e-05	4.55242e-04
2015/03/23	18:50:25	ok	ok	394.9620	49.308	0.028905	20.58	61.631	10.993	53601930.427438	15	394.9368	8.47625e-05	2.95304e-04
2015/03/23	18:55:25	ok	ok	394.9440	49.307	0.028905	20.53	61.623	10.959	52662553.906757	14	394.8955	8.47998e-05	3.75106e-04
2015/03/23	19:00:25	ok	ok	394.9240	49.305	0.028905	20.54	61.655	10.971	53559411.747085	14	394.8782	8.51438e-05	3.17361e-04
2015/03/23	19:05:25	ok	ok	394.9480	49.305	0.028905	20.48	61.645	10.931	53675244.474100	15	394.9194	8.43281e-05	3.26746e-04
2015/03/23	19:10:25	ok	ok	394.9160	49.302	0.028905	20.44	61.669	10.910	52461314.572666	14	394.8829	8.46368e-05	3.38708e-04
2015/03/23	19:15:25	ok	ok	394.9180	49.298	0.028905	20.45	61.610	10.906	52891580.082159	15	394.8710	8.43199e-05	2.98299e-04
2015/03/23	19:20:25	ok	ok	394.9180	49.302	0.028905	20.42	61.605	10.886	52302674.472418	15	394.8943	8.38752e-05	2.82449e-04
2015/03/23	19:25:25	ok	ok	394.8820	49.298	0.028905	20.42	61.635	10.891	52226109.091876	15	394.8565	8.47650e-05	2.88802e-04
2015/03/23	19:30:25	ok	ok	394.8940	49.296	0.028905	20.36	61.656	10.857	52732030.646738	15	394.8659	8.41444e-05	3.49731e-04
2015/03/23	19:35:25	ok	ok	394.8440	49.297	0.028905	20.26	61.760	10.812	53537044.545921	15	394.8074	8.51564e-05	2.96404e-04
2015/03/23	19:40:25	ok	ok	394.8700	49.295	0.028905	20.26	61.820	10.823	51496992.908107	15	394.8398	8.40009e-05	3.21670e-04
2015/03/23	19:45:25	ok	ok	394.8360	49.292	0.028905	20.22	61.814	10.796	50064414.225502	15	394.8083	8.43144e-05	3.30696e-04
2015/03/23	19:50:25	ok	ok	394.8140	49.292	0.028905	20.17	61.776	10.758	52991286.041677	14	394.7577	8.51920e-05	3.17718e-04
2015/03/23	19:55:25	ok	ok	394.8120	49.291	0.028905	20.14	61.831	10.749	53108922.875168	15	394.7898	8.45193e-05	3.30273e-04
2015/03/23	20:00:25	ok	ok	394.8340	49.289	0.028905	20.19	61.718	10.761	52989021.539444	14	394.7943	8.48902e-05	3.03448e-04
2015/03/23	20:05:25	ok	ok	394.8240	49.291	0.028905	20.14	61.801	10.744	49309690.066535	15	394.8015	8.37355e-05	3.03810e-04
2015/03/23	20:10:25	ok	ok	394.8000	49.291	0.028905	20.12	61.737	10.720	52646538.582566	15	394.7135	8.65623e-05	3.77700e-04
2015/03/23	20:15:25	--	ok	394.7820	49.286	0.028905	20.07	61.850	10.708	55099014.634212	15	394.7411	8.47686e-05	2.86398e-04
2015/03/23	20:15:38	ok	ok	395.0440	49.300	0.028917	20.02	61.721	10.655	47248218.271937	14	394.9832	8.49513e-05	3.50068e-04
2015/03/23	20:20:38	ok	ok	395.0260	49.303	0.028917	19.99	61.897	10.667	49652343.946289	14	394.9821	8.50671e-05	2.89532e-04
2015/03/23	20:25:38	ok	ok	395.0260	49.301	0.028917	19.94	61.919	10.639	51548608.333937	15	394.9968	8.44675e-05	3.20767e-04
2015/03/23	20:30:38	ok	ok	395.0280	49.302	0.028917	19.95	61.830	10.630	50685581.184122	14	394.9041	8.60267e-05	3.66548e-04
2015/03/23	20:35:38	ok	ok	394.9820	49.302	0.028917	19.93	61.827	10.617	52510315.733800	14	394.9593	8.42336e-05	3.64994e-04
2015/03/23	20:40:38	ok	ok	395.0240	49.301	0.028917	19.90	61.882	10.608	51752956.545866	15	394.9721	8.42514e-05	3.38969e-04
2015/03/23	20:45:38	ok	ok	394.9560	49.301	0.028917	19.84	61.933	10.579	49766068.425608	15	394.9255	8.47617e-05	3.22927e-04
2015/03/23	20:50:38	ok	ok	394.9780	49.299	0.028917	19.82	61.929	10.566	50040160.993054	14	394.9316	8.39711e-05	3.89047e-04
2015/03/23	20:55:38	ok	ok	394.9240	49.298	0.028917	19.81	61.988	10.570	49388205.532851	15	394.8887	8.50145e-05	2.77765e-04
2015/03/23	21:00:38	ok	ok	394.9860	49.298	0.028917	19.80	61.956	10.559	51560532.275549	15	394.9778	8.32405e-05	3.07755e-04
2015/03/23	21:05:38	ok	ok	394.9740	49.296	0.028917	19.76	61.889	10.523	50167462.847034	15	394.8992	8.54957e-05	3.26017e-04
2015/03/23	21:10:38	ok	ok	394.9180	49.296	0.028917	19.75	61.918	10.521	48361676.329121	15	394.8576	8.45946e-05	3.74265e-04
2015/03/23	21:15:38	ok	ok	394.9100	49.295	0.028917	19.76	61.919	10.528	50317361.613748	15	394.8686	8.56244e-05	2.90062e-04
2015/03/23	21:20:38	ok	ok	394.9280	49.294	0.028917	19.71	61.971	10.506	46645252.229193	15	394.8649	8.49084e-05	3.00568e-04
2015/03/23	21:25:38	ok	ok	394.9240	49.290	0.028917	19.70	61.940	10.494	47558336.470902	15	394.8664	8.46976e-05	3.50545e-04
2015/03/23	21:30:38	ok	ok	394.9240	49.292	0.028917	19.69	61.908	10.483	47015104.916187	15	394.8695	8.50517e-05	3.05930e-04
2015/03/23	21:35:38	ok	ok	394.9080	49.293	0.028917	19.65	61.871	10.452	49326302.360766	13	394.8487	8.52672e-05	3.03608e-04
2015/03/23	21:40:38	ok	ok	394.8980	49.290	0.028917	19.62	61.866	10.433	50061255.379381	15	394.8355	8.57631e-05	2.94530e-04
2015/03/23	21:45:38	ok	ok	394.8760	49.291	0.028917	19.62	61.957	10.448	51156153.823850	15	394.8565	8.48361e-05	2.91822e-04
2015/03/23	21:50:38	ok	ok	394.8560	49.287	0.028917	19.53	62.002	10.401	49238571.347366	15	394.8103	8.50933e-05	3.10004e-04
2015/03/23	21:55:38	ok	ok	394.8940	49.287	0.028917	19.54	61.974	10.402	48990542.134767	15	394.8481	8.44119e-05	3.37142e-04
2015/03/23	22:00:38	ok	ok	394.8620	49.286	0.028917	19.52	61.940	10.384	48283169.894067	15	394.7464	8.65566e-05	3.73893e-04
2015/03/23	22:05:38	ok	ok	394.8400	49.286	0.028917	19.48	62.024	10.374	47137570.032347	15	394.8097	8.44654e-05	3.00463e-04
2015/03/23	22:10:38	ok	ok	394.8280	49.281	0.028917	19.36	62.064	10.308	49977568.185319	15	394.7719	8.45006e-05	3.33950e-04
2015/03/23	22:15:38	--	ok	394.7860	49.280	0.028917	19.33	62.120	10.299	45736438.181178	15	394.6670	8.67882e-05	3.87578e-04
2015/03/23	22:15:51	ok	ok	395.0620	49.298	0.028929	19.35	62.033	10.296	48588648.241622	15	394.9946	8.51923e-05	3.27538e-04
2015/03/23	22:20:51	ok	ok	395.0220	49.297	0.028929	19.32	62.028	10.277	48000837.322974	15	394.9732	8.50636e-05	2.93788e-04
2015/03/23	22:25:51	ok	ok	395.0880	49.300	0.028929	19.35	62.033	10.296	49280390.567641	15	395.0275	8.45574e-05	3.15685e-04
2015/03/23	22:30:51	ok	ok	395.0280	49.300	0.028929	19.35	62.003	10.291	48073894.855476	15	394.9691	8.56184e-05	2.98066e-04
2015/03/23	22:35:51	ok	ok	395.0600	49.295	0.028929	19.30	62.054	10.270	48534458.276521	15	395.0044	8.44900e-05	2.93908e-04
2015/03/23	22:40:51	ok	ok	395.0400	49.296	0.028929	19.32	62.028	10.277	45671642.047792	15	395.0024	8.40468e-05	3.16378e-04
2015/03/23	22:45:51	ok	ok	395.0140	49.295	0.028929	19.26	62.048	10.245	50059344.688621	15	395.0369	8.27334e-05	4.60509e-04
2015/03/23	22:50:51	ok	ok	395.0500	49.293	0.028929	19.26	62.048	10.245	49090626.020972	15	395.0018	8.40752e-05	3.61445e-04
2015/03/23	22:55:51	ok	ok	394.9840	49.293	0.028929	19.22	62.041	10.219	47782306.538842	16	394.9087	8.48959e-05	3.29754e-04
2015/03/23	23:00:51	ok	ok	394.9940	49.292	0.028929	19.22	62.041	10.219	46866362.917201	15	394.9324	8.54102e-05	3.09911e-04
2015/03/23	23:05:51	ok	ok	394.9840	49.291	0.028929	19.26	62.048	10.245	49868873.454216	15	394.9669	8.47620e-05	3.01824e-04
2015/03/23	23:10:51	ok	ok	394.9820	49.290	0.028929	19.18	62.005	10.189	48622926.455698	15	394.9250	8.51999e-05	3.24518e-04
2015/03/23	23:15:51	ok	ok	394.9580	49.289	0.028929	19.19	62.066	10.205	51837340.677890	15	394.8992	8.57321e-05	2.91147e-04
2015/03/23	23:20:51	ok	ok	394.9540	49.287	0.028929	19.13	62.026	10.163	48186694.079552	15	394.8329	8.69937e-05	4.03323e-04
2015/03/23	23:25:51	ok	ok	394.9680	49.289	0.028929	19.14	62.118	10.184	47940910.681935	15	394.9239	8.50992e-05	2.96369e-04
2015/03/23	23:30:51	ok	ok	394.9640	49.288	0.028929	19.10	62.172	10.169	49038976.292624	15	394.9616	8.30882e-05	3.43699e-04
2015/03/23	23:35:51	ok	ok	394.9280	49.287	0.028929	19.08	62.108	10.146	51342849.507001	15	394.8894	8.52394e-05	3.15780e-04
2015/03/23	23:40:51	ok	ok	394.9260	49.282	0.028929	19.03	62.130	10.120	47853729.355901	15	394.9017	8.44828e-05	3.40950e-04
2015/03/23	23:45:51	ok	ok	394.9300	49.283	0.028929	19.00	62.095	10.097	46648722.892905	15	394.8604	8.48467e-05	3.01276e-04
2015/03/23	23:50:51	ok	ok	394.9080	49.283	0.028929	19.02	62.128	10.114	49657763.010504	15	394.8310	8.57143e-05	3.22200e-04
2015/03/23	23:55:51	ok	ok	394.9060	49.284	0.028929	18.99	62.184	10.105	46421119.892739	15	394.8494	8.55934e-05	3.10292e-04
2015/03/24	00:00:51	ok	ok	394.8840	49.280	0.028929	18.95	62.147	10.075	47781743.907430	15	394.8376	8.55049e-05	3.19199e-04
2015/03/24	00:05:51	ok	ok	394.8920	49.281	0.028929	18.88	62.195	10.042	48884245.752291	15	394.7793	8.67621e-05	3.86756e-04
2015/03/24	00:10:51	ok	ok	394.8540	49.281	0.028929	18.88	62.225	10.046	45749129.003002	15	394.8221	8.50038e-05	2.98245e-04
2015/03/24	00:15:51	ok	ok	394.8600	49.280	0.028929	18.86	62.222	10.034	46478917.149891	15	394.8250	8.44597e-05	3.39885e-04
2015/03/24	00:20:51	ok	ok	394.8600	49.275	0.028929	18.74	62.322	9.979	49248576.809430	14	394.7655	8.58716e-05	3.28917e-04
2015/03/24	00:25:51	ok	ok	394.8380	49.276	0.028929	18.78	62.149	9.975	46667099.529563	15	394.7698	8.49715e-05	2.89892e-04
2015/03/24	00:30:51	ok	ok	394.8000	49.275	0.028929	18.74	62.202	9.960	48931823.154498	14	394.7370	8.53968e-05	3.14255e-04
2015/03/24	00:35:51	ok	ok	394.8140	49.274	0.028929	18.69	62.254	9.939	49528017.699209	15	394.7426	8.55916e-05	2.96029e-04
2015/03/24	00:40:51	--	ok	394.7980	49.272	0.028929	18.64	62.276	9.913	48530381.817521	15	394.7390	8.50570e-05	2.99723e-04
2015/03/24	00:41:04	ok	ok	395.0500	49.288	0.02894	18.72	62.109	9.933	42241774.018936	15	394.9333	8.68891e-05	3.39348e-04
2015/03/24	00:46:03	ok	ok	395.0540	49.288	0.02894	18.56	62.262	9.864	48109115.672183	15	394.9129	8.65200e-05	3.61685e-04
2015/03/24	00:51:03	ok	ok	394.9880	49.287	0.02894	18.54	62.169	9.838	47011683.256427	15	394.8684	8.68911e-05	3.40208e-04
2015/03/24	00:56:03	ok	ok	394.9880	49.288	0.02894	18.53	62.257	9.846	42735177.506015	15	394.8834	8.63582e-05	3.21338e-04
2015/03/24	01:01:03	ok	ok	394.9880	49.286	0.02894	18.50	62.282	9.832	47687985.446162	15	394.9216	8.56818e-05	2.82883e-04
2015/03/24	01:06:03	ok	ok	394.9580	49.282	0.02894	18.46	62.306	9.813	47472042.253270	15	394.8821	8.58889e-05	3.10994e-04
2015/03/24	01:11:03	ok	ok	394.9580	49.281	0.02894	18.41	62.268	9.778	45833537.199410	16	394.8311	8.66583e-05	3.50929e-04
2015/03/24	01:16:03	ok	ok	394.9400	49.277	0.02894	18.34	62.346	9.750	43842558.932046	16	394.8548	8.56237e-05	3.16641e-04
2015/03/24	01:21:03	ok	ok	394.9300	49.280	0.02894	18.36	62.259	9.748	49576894.829610	15	394.8654	8.56695e-05	2.90608e-04
2015/03/24	01:26:03	ok	ok	394.8960	49.275	0.02894	18.30	62.309	9.721	47314387.623980	15	394.8159	8.63778e-05	3.05378e-04
2015/03/24	01:31:03	ok	ok	394.8660	49.275	0.02894	18.23	62.387	9.693	47854599.040088	15	394.7936	8.60714e-05	2.95554e-04
2015/03/24	01:36:03	ok	ok	394.8760	49.270	0.02894	18.22	62.296	9.673	46343286.115702	15	394.8111	8.52333e-05	2.87790e-04
2015/03/24	01:41:03	ok	ok	394.8300	49.271	0.02894	18.18	62.379	9.663	48057439.763417	16	394.7682	8.55753e-05	3.09149e-04
2015/03/24	01:46:03	ok	ok	394.8520	49.269	0.02894	18.13	62.431	9.642	42856897.273106	16	394.7466	8.55029e-05	3.26453e-04
2015/03/24	01:51:03	ok	ok	394.8100	49.266	0.02894	18.09	62.394	9.614	43174541.246444	15	394.7101	8.64764e-05	2.88696e-04
2015/03/24	01:56:03	ok	ok	394.8560	49.266	0.02894	18.06	62.359	9.591	46562052.775714	15	394.7304	8.65143e-05	3.07300e-04
2015/03/24	02:01:03	--	ok	394.7900	49.263	0.02894	18.02	62.352	9.567	48300210.577219	16	394.7622	8.44955e-05	3.54560e-04
2015/03/24	02:01:16	ok	ok	395.0800	49.291	0.028951	18.06	62.329	9.587	42352069.892669	16	394.9592	8.58958e-05	2.96987e-04
2015/03/24	02:06:16	ok	ok	395.0640	49.289	0.028951	18.02	62.293	9.558	45347364.861611	15	394.9936	8.48765e-05	3.47897e-04
2015/03/24	02:11:16	ok	ok	395.0580	49.290	0.028951	17.96	62.432	9.546	45248100.139137	15	394.9620	8.62200e-05	2.88751e-04
2015/03/24	02:16:16	ok	ok	395.0000	49.285	0.028951	17.93	62.397	9.523	43989316.197660	14	394.9058	8.64498e-05	3.00796e-04
2015/03/24	02:21:16	ok	ok	395.0320	49.285	0.028951	17.93	62.367	9.519	46829564.842990	15	394.9332	8.59991e-05	2.90859e-04
2015/03/24	02:26:16	ok	ok	395.0440	49.281	0.028951	17.89	62.450	9.509	45865029.066726	15	394.9259	8.62894e-05	2.95819e-04
2015/03/24	02:31:16	ok	ok	395.0120	49.285	0.028951	17.91	62.394	9.511	46897058.038537	15	394.9100	8.61923e-05	2.88981e-04
2015/03/24	02:36:16	ok	ok	394.9840	49.285	0.028951	17.84	62.502	9.488	40111257.156091	15	394.8868	8.63764e-05	3.04225e-04
2015/03/24	02:41:16	ok	ok	394.9740	49.281	0.028951	17.78	62.462	9.448	42803675.985802	15	394.8407	8.70741e-05	3.25883e-04
2015/03/24	02:46:16	ok	ok	394.9240	49.279	0.028951	17.80	62.435	9.456	42545824.883972	15	394.8284	8.69597e-05	3.30808e-04
2015/03/24	02:51:16	--	ok	395.2520	49.331	0.028951	18.44	61.583	9.688	45759014.019571	15	395.1437	8.67305e-05	3.07750e-04
2015/03/24	02:51:29	ok	ok	395.0260	49.276	0.028938	18.56	61.392	9.726	43126808.710907	15	394.9085	8.58070e-05	3.19166e-04
2015/03/24	02:56:29	ok	ok	395.0940	49.289	0.028938	18.84	61.317	9.876	69451831.424140	16	395.0270	8.53292e-05	3.07283e-04
2015/03/24	03:01:29	ok	ok	395.1800	49.312	0.028938	19.06	61.082	9.967	64519169.624642	15	395.1557	8.49193e-05	3.09822e-04
2015/03/24	03:06:29	--	ok	395.2620	49.322	0.028938	19.28	60.997	10.083	69104246.124265	15	395.2776	8.40294e-05	3.80814e-04
2015/03/24	03:06:42	ok	ok	394.9820	49.280	0.028923	19.32	60.852	10.083	61454319.823401	14	394.9142	8.58943e-05	3.07149e-04
2015/03/24	03:11:42	ok	ok	395.0440	49.287	0.028923	19.44	60.781	10.142	67152214.157746	15	394.9930	8.55268e-05	2.86004e-04
2015/03/24	03:16:42	ok	ok	395.0800	49.294	0.028923	19.54	60.707	10.189	64522080.119029	15	395.0464	8.49356e-05	2.92978e-04
2015/03/24	03:21:42	ok	ok	395.1460	49.302	0.028923	19.69	60.640	10.268	69116606.998942	15	395.1019	8.53515e-05	3.03483e-04
2015/03/24	03:26:42	--	ok	395.2260	49.313	0.028923	19.79	60.505	10.305	67054372.366155	15	395.1810	8.46779e-05	2.98735e-04
2015/03/24	03:26:55	ok	ok	394.9300	49.284	0.028911	19.82	60.328	10.293	59905122.746610	14	394.8803	8.54303e-05	3.24090e-04
2015/03/24	03:31:55	ok	ok	394.9620	49.288	0.028911	19.84	60.422	10.321	65069885.544864	15	394.9360	8.54637e-05	2.96636e-04
2015/03/24	03:36:55	ok	ok	395.0320	49.294	0.028911	19.93	60.436	10.378	64404958.338935	15	395.0776	8.24795e-05	4.21237e-04
2015/03/24	03:41:55	ok	ok	395.0460	49.297	0.028911	19.97	60.352	10.388	69378013.923904	14	395.0148	8.51218e-05	3.05330e-04
2015/03/24	03:46:55	ok	ok	395.0760	49.300	0.028911	20.03	60.331	10.421	64431172.604644	15	395.0498	8.48958e-05	2.91597e-04
2015/03/24	03:51:55	ok	ok	395.1220	49.301	0.028911	20.06	60.275	10.430	65417585.608817	15	395.0866	8.47818e-05	3.00956e-04
2015/03/24	03:56:55	ok	ok	395.1440	49.306	0.028911	20.08	60.278	10.442	67223079.283198	15	395.1005	8.49307e-05	3.08168e-04
2015/03/24	04:01:55	ok	ok	395.1740	49.309	0.028911	20.11	60.192	10.446	63071803.971196	15	395.1186	8.57830e-05	3.07695e-04
2015/03/24	04:06:55	ok	ok	395.1800	49.317	0.028911	20.10	60.221	10.445	65535929.201822	14	395.2268	8.24906e-05	5.52287e-04
2015/03/24	04:11:55	ok	ok	395.1980	49.318	0.028911	20.18	60.082	10.469	64964525.227168	15	395.1672	8.55303e-05	2.82129e-04
2015/03/24	04:16:55	--	ok	395.2440	49.323	0.028911	20.20	60.115	10.487	68253874.657177	15	395.2202	8.44686e-05	2.89199e-04
2015/03/24	04:17:08	ok	ok	394.8920	49.291	0.028898	20.27	60.005	10.511	63567159.459429	14	394.8653	8.48410e-05	3.28745e-04
2015/03/24	04:22:08	ok	ok	394.9760	49.298	0.028898	20.28	60.067	10.528	66229767.671885	15	394.9573	8.46055e-05	3.16945e-04
2015/03/24	04:27:08	ok	ok	394.9660	49.298	0.028898	20.26	60.125	10.526	67480992.086813	14	394.9959	8.34894e-05	3.99934e-04
2015/03/24	04:32:08	ok	ok	395.0180	49.300	0.028898	20.27	59.975	10.506	64847296.330337	14	394.9709	8.51420e-05	3.16303e-04
2015/03/24	04:37:08	ok	ok	395.0180	49.304	0.028898	20.29	60.008	10.524	64390972.387203	14	394.9993	8.48903e-05	3.11172e-04
2015/03/24	04:42:08	ok	ok	395.0080	49.301	0.028898	20.26	59.973	10.499	62471972.208954	15	394.9853	8.50349e-05	3.21472e-04
2015/03/24	04:47:08	ok	ok	395.0560	49.306	0.028898	20.34	59.955	10.545	67495878.470905	15	395.0359	8.48375e-05	3.24425e-04
2015/03/24	04:52:08	ok	ok	395.0360	49.303	0.028898	20.29	59.947	10.513	66165800.678735	15	395.0902	8.25094e-05	3.86073e-04
2015/03/24	04:57:08	ok	ok	395.0900	49.306	0.028898	20.32	59.891	10.522	66718065.847683	14	395.0493	8.43579e-05	3.59819e-04
2015/03/24	05:02:08	ok	ok	395.0680	49.307	0.028898	20.28	59.946	10.507	67433303.664671	15	395.0208	8.48043e-05	3.01932e-04
2015/03/24	05:07:08	ok	ok	395.0700	49.307	0.028898	20.30	59.858	10.504	61127068.843842	15	395.0539	8.43949e-05	3.19453e-04
2015/03/24	05:12:08	ok	ok	395.0840	49.311	0.028898	20.31	59.890	10.515	61838151.859175	14	395.0541	8.47155e-05	3.10242e-04
2015/03/24	05:17:08	ok	ok	395.1200	49.313	0.028898	20.33	59.832	10.517	64593071.993344	15	395.0869	8.47061e-05	2.77458e-04
2015/03/24	05:22:08	ok	ok	395.0940	49.309	0.028898	20.35	59.835	10.530	62561563.536080	15	395.0897	8.40800e-05	3.60804e-04
2015/03/24	05:27:08	ok	ok	395.1140	49.312	0.028898	20.32	59.831	10.511	63115568.513869	14	395.0849	8.46428e-05	3.12852e-04
2015/03/24	05:32:08	ok	ok	395.1240	49.313	0.028898	20.34	59.773	10.513	64848482.012086	14	395.0796	8.47967e-05	3.19525e-04
2015/03/24	05:37:08	ok	ok	395.1300	49.318	0.028898	20.33	59.771	10.507	65105737.854912	14	395.0873	8.49927e-05	2.90987e-04
2015/03/24	05:42:08	ok	ok	395.1580	49.315	0.028898	20.28	59.763	10.475	62908265.992967	15	395.1202	8.44137e-05	3.27769e-04
2015/03/24	05:47:08	ok	ok	395.1220	49.316	0.028898	20.30	59.767	10.488	63739731.937916	15	395.0780	8.57417e-05	3.04705e-04
2015/03/24	05:52:08	ok	ok	395.1180	49.319	0.028898	20.23	59.816	10.454	64712031.667078	15	395.0981	8.49960e-05	3.10897e-04
2015/03/24	05:57:08	ok	ok	395.1400	49.319	0.028898	20.28	59.794	10.480	66675667.375007	15	395.1492	8.40292e-05	2.98619e-04
2015/03/24	06:02:08	ok	ok	395.1360	49.317	0.028898	20.25	59.789	10.461	65015352.399236	14	395.1056	8.47373e-05	3.22849e-04
2015/03/24	06:07:08	ok	ok	395.1160	49.315	0.028898	20.22	59.815	10.447	62967083.383085	15	395.0822	8.49409e-05	3.18832e-04
2015/03/24	06:12:08	ok	ok	395.1340	49.321	0.028898	20.21	59.783	10.435	60831358.986452	15	395.0817	8.48126e-05	3.10644e-04
2015/03/24	06:17:08	ok	ok	395.1340	49.318	0.028898	20.20	59.751	10.424	63411425.908599	14	395.0939	8.49305e-05	3.01446e-04
2015/03/24	06:22:08	ok	ok	395.1620	49.318	0.028898	20.22	59.693	10.426	61582246.265980	15	395.1107	8.55382e-05	2.87985e-04
2015/03/24	06:27:08	ok	ok	395.1620	49.323	0.028898	20.20	59.690	10.413	60198070.870649	15	395.1399	8.45489e-05	3.05621e-04
2015/03/24	06:32:08	ok	ok	395.1380	49.321	0.028898	20.17	59.685	10.394	63835632.937133	14	395.1902	8.26588e-05	4.93042e-04
2015/03/24	06:37:08	ok	ok	395.1080	49.320	0.028898	20.14	59.681	10.375	60294576.320494	15	395.0957	8.50397e-05	3.12982e-04
2015/03/24	06:42:08	ok	ok	395.1140	49.325	0.028898	20.14	59.741	10.386	61154641.034296	15	395.1148	8.49355e-05	3.31547e-04
2015/03/24	06:47:08	ok	ok	395.1660	49.319	0.028898	20.14	59.650	10.370	64677167.553345	14	395.1058	8.52480e-05	3.06237e-04
2015/03/24	06:52:08	ok	ok	395.1640	49.323	0.028898	20.14	59.650	10.370	63285695.244553	15	395.1255	8.50610e-05	3.01135e-04
2015/03/24	06:57:08	ok	ok	395.1840	49.325	0.028898	20.14	59.681	10.375	61851554.201789	15	395.1367	8.48517e-05	3.03835e-04
2015/03/24	07:02:08	ok	ok	395.1720	49.326	0.028898	20.14	59.650	10.370	64125763.349224	14	395.1370	8.51917e-05	2.96121e-04
2015/03/24	07:07:08	ok	ok	395.1860	49.329	0.028898	20.13	59.649	10.364	63885393.396424	14	395.1512	8.48484e-05	3.19256e-04
2015/03/24	07:12:08	ok	ok	395.1580	49.324	0.028898	20.11	59.645	10.351	60260537.576718	14	395.1143	8.55104e-05	3.21835e-04
2015/03/24	07:17:08	ok	ok	395.1920	49.326	0.028898	20.08	59.701	10.342	66572924.123517	14	395.1245	8.58413e-05	3.26802e-04
2015/03/24	07:22:08	ok	ok	395.1960	49.329	0.028898	20.12	59.617	10.352	66357222.003139	15	395.2421	8.28570e-05	4.00670e-04
2015/03/24	07:27:08	--	ok	395.2240	49.327	0.028898	20.12	59.617	10.352	62974073.795040	15	395.1989	8.42891e-05	3.55560e-04
2015/03/24	07:27:21	ok	ok	394.9760	49.302	0.028885	20.20	59.447	10.371	59864684.969638	14	394.9306	8.52021e-05	3.29310e-04
2015/03/24	07:32:21	ok	ok	394.9640	49.302	0.028885	20.16	59.562	10.367	63129260.434970	15	394.9364	8.48453e-05	3.16619e-04
2015/03/24	07:37:21	ok	ok	394.9520	49.299	0.028885	20.12	59.525	10.336	64661549.185387	15	394.9269	8.49694e-05	2.92833e-04
2015/03/24	07:42:21	ok	ok	394.9680	49.299	0.028885	20.20	59.508	10.381	63374989.967922	15	394.9274	8.48661e-05	2.94314e-04
2015/03/24	07:47:21	ok	ok	394.9700	49.304	0.028885	20.19	59.536	10.380	61139748.347576	15	394.9382	8.52133e-05	3.17226e-04
2015/03/24	07:52:21	ok	ok	395.0080	49.303	0.028885	20.18	59.565	10.379	61244286.120953	15	394.9663	8.47662e-05	3.15807e-04
2015/03/24	07:57:21	ok	ok	395.0340	49.305	0.028885	20.22	59.480	10.389	59893691.031568	14	394.9877	8.48254e-05	2.99371e-04
2015/03/24	08:02:21	ok	ok	395.0280	49.306	0.028885	20.23	59.512	10.400	61549159.635685	15	395.0143	8.49663e-05	3.25074e-04
2015/03/24	08:07:21	ok	ok	395.0260	49.305	0.028885	20.19	59.506	10.375	63066483.733694	14	394.9968	8.48206e-05	3.32111e-04
2015/03/24	08:12:21	ok	ok	395.0340	49.305	0.028885	20.20	59.568	10.392	61938977.839356	15	395.0037	8.50812e-05	3.13957e-04
2015/03/24	08:17:21	ok	ok	395.0560	49.310	0.028885	20.23	59.482	10.395	58685004.447782	15	395.0364	8.45003e-05	3.25153e-04
2015/03/24	08:22:21	ok	ok	395.0580	49.311	0.028885	20.26	59.426	10.403	61301223.409979	15	395.0291	8.44814e-05	3.22916e-04
2015/03/24	08:27:21	ok	ok	395.0840	49.311	0.028885	20.31	59.434	10.435	66347742.524356	14	395.1325	8.26598e-05	4.24440e-04
2015/03/24	08:32:21	ok	ok	395.0820	49.315	0.028885	20.28	59.459	10.421	62240688.978909	15	395.0553	8.47715e-05	3.11472e-04
2015/03/24	08:37:21	ok	ok	395.1060	49.314	0.028885	20.30	59.493	10.440	60390084.652481	15	395.0630	8.47654e-05	3.53962e-04
2015/03/24	08:42:21	ok	ok	395.1120	49.312	0.028885	20.34	59.469	10.460	61245037.616192	15	395.0780	8.49365e-05	3.00663e-04
2015/03/24	08:47:21	ok	ok	395.1280	49.320	0.028885	20.36	59.411	10.462	63401623.708469	14	395.0768	8.54451e-05	3.11032e-04
2015/03/24	08:52:21	ok	ok	395.1180	49.317	0.028885	20.35	59.409	10.455	63287024.587704	14	395.1422	8.36720e-05	3.54888e-04
2015/03/24	08:57:21	--	ok	395.2040	49.330	0.028885	20.42	59.390	10.495	61896259.024436	15	395.1700	8.45361e-05	2.95997e-04
2015/03/24	08:57:34	ok	ok	394.9360	49.301	0.028874	20.48	59.156	10.490	57679074.966625	14	394.8832	8.57812e-05	3.51448e-04
2015/03/24	09:02:34	ok	ok	394.9460	49.301	0.028874	20.44	59.302	10.491	57889969.580040	15	394.9197	8.52324e-05	3.19032e-04
2015/03/24	09:07:34	ok	ok	394.9580	49.304	0.028874	20.45	59.303	10.498	60253182.686571	15	395.0074	8.29635e-05	4.42890e-04
2015/03/24	09:12:34	ok	ok	394.9860	49.305	0.028874	20.48	59.247	10.506	63379986.862450	15	394.9494	8.47132e-05	3.89777e-04
2015/03/24	09:17:34	ok	ok	394.9980	49.306	0.028874	20.50	59.372	10.541	64892251.287221	15	394.9772	8.50064e-05	3.03766e-04
2015/03/24	09:22:34	ok	ok	395.0120	49.309	0.028874	20.50	59.311	10.530	61429153.134780	14	394.9726	8.48103e-05	3.32002e-04
2015/03/24	09:27:34	ok	ok	395.0280	49.309	0.028874	20.59	59.264	10.577	62779518.223808	14	394.9868	8.54992e-05	3.27538e-04
2015/03/24	09:32:34	ok	ok	395.0540	49.310	0.028874	20.54	59.317	10.555	63540510.285314	15	395.0026	8.53370e-05	3.28442e-04
2015/03/24	09:37:34	ok	ok	395.0500	49.312	0.028874	20.56	59.382	10.579	63782795.843314	15	395.0170	8.51361e-05	3.30414e-04
2015/03/24	09:42:34	ok	ok	395.0820	49.315	0.028874	20.68	59.339	10.646	63510849.804837	15	395.0501	8.55846e-05	3.22848e-04
2015/03/24	09:47:34	ok	ok	395.1140	49.315	0.028874	20.72	59.254	10.655	60332185.764815	15	395.1183	8.44909e-05	3.39849e-04
2015/03/24	09:52:34	ok	ok	395.1400	49.322	0.028874	20.82	59.148	10.698	61167547.436929	15	395.1434	8.49865e-05	3.20298e-04
2015/03/24	09:57:34	ok	ok	395.2000	49.324	0.028874	20.87	59.186	10.736	63556916.724472	14	395.1660	8.50148e-05	3.20435e-04
2015/03/24	10:02:34	--	ok	395.2260	49.325	0.028874	20.94	59.167	10.776	63458619.564936	14	395.1899	8.49285e-05	3.57684e-04
2015/03/24	10:02:47	ok	ok	395.1740	49.321	0.028862	20.98	59.051	10.780	56511654.114300	15	395.1147	8.51375e-05	2.94831e-04
2015/03/24	10:07:47	ok	ok	395.1960	49.325	0.028862	21.01	59.116	10.811	62937878.353637	15	395.2202	8.36093e-05	3.65088e-04
2015/03/24	10:12:47	--	ok	395.2440	49.332	0.028862	21.07	59.126	10.850	63025067.967921	15	395.2307	8.40396e-05	3.37351e-04
2015/03/24	10:13:00	--	ok	395.2400	49.327	0.028849	21.11	59.040	10.860	58235615.945110	14	395.1620	8.52853e-05	2.85445e-04
2015/03/24	10:13:13	ok	ok	395.1140	49.314	0.028836	21.02	59.026	10.801	57849237.313489	14	395.0469	8.56049e-05	3.01056e-04
2015/03/24	10:18:13	--	ok	395.2780	49.332	0.028836	21.16	59.109	10.904	61277187.598742	15	395.2240	8.42634e-05	2.73646e-04
2015/03/24	10:18:26	--	ok	395.2380	49.328	0.02882	21.16	58.987	10.881	59057484.633384	14	395.1779	8.50957e-05	3.05370e-04
2015/03/24	10:18:40	ok	ok	395.1460	49.316	0.028807	21.08	59.005	10.834	57629576.648049	14	395.0941	8.51442e-05	3.04151e-04
2015/03/24	10:23:39	--	ok	395.3120	49.342	0.028807	21.22	59.119	10.944	57256850.518813	15	395.2667	8.40291e-05	2.93509e-04
2015/03/24	10:23:52	--	ok	395.2700	49.333	0.02879	21.24	59.091	10.951	56465241.580807	14	395.2115	8.48583e-05	2.92948e-04
2015/03/24	10:24:05	ok	ok	394.9440	49.304	0.028775	21.15	59.077	10.892	57543895.225637	14	394.8745	8.60634e-05	3.10716e-04
2015/03/24	10:29:05	ok	ok	395.1440	49.320	0.028775	21.34	59.046	11.006	61800669.999222	15	395.1756	8.24631e-05	3.88991e-04
2015/03/24	10:34:05	ok	ok	395.1660	49.330	0.028775	21.45	58.971	11.063	65727191.188789	15	395.1200	8.52950e-05	2.94324e-04
2015/03/24	10:39:05	ok	ok	395.1720	49.330	0.028775	21.45	59.063	11.080	59711849.339555	15	395.1963	8.29835e-05	4.28346e-04
2015/03/24	10:44:05	--	ok	395.2500	49.330	0.028775	21.46	59.064	11.086	61449781.517711	15	395.2130	8.43511e-05	3.09689e-04
2015/03/24	10:44:18	ok	ok	394.9560	49.311	0.028762	21.54	58.924	11.111	56195077.377076	14	394.8889	8.56213e-05	3.32073e-04
2015/03/24	10:49:18	ok	ok	394.9820	49.313	0.028762	21.58	58.991	11.150	59813471.461345	15	394.9946	8.23578e-05	3.81855e-04
2015/03/24	10:54:18	ok	ok	395.0060	49.316	0.028762	21.65	59.002	11.197	58875662.141941	15	394.9368	8.48964e-05	2.55289e-04
2015/03/24	10:59:18	ok	ok	395.0380	49.320	0.028762	21.69	59.039	11.230	65306914.672380	15	394.9697	8.48182e-05	2.44852e-04
2015/03/24	11:04:18	ok	ok	395.0740	49.324	0.028762	21.76	58.958	11.260	62204907.888039	14	395.0124	8.47589e-05	2.31453e-04
2015/03/24	11:09:18	ok	ok	395.0900	49.324	0.028762	21.82	58.967	11.301	64828053.795147	14	395.0209	8.49914e-05	2.37042e-04
2015/03/24	11:14:18	ok	ok	395.1700	49.327	0.028762	21.86	59.004	11.334	62164963.104465	15	395.0784	8.41130e-05	2.78041e-04
2015/03/24	11:19:18	--	ok	395.2100	49.331	0.028762	21.99	59.025	11.423	64800515.988761	12	395.1383	8.43200e-05	2.20231e-04
2015/03/24	11:19:31	ok	ok	394.9480	49.311	0.02875	22.03	58.785	11.403	57164994.734915	14	394.8705	8.52980e-05	2.22367e-04
2015/03/24	11:24:31	ok	ok	395.0040	49.320	0.02875	22.06	58.882	11.441	61662982.955129	15	394.9059	8.49770e-05	2.83538e-04
2015/03/24	11:29:31	ok	ok	395.0220	49.323	0.02875	22.09	58.979	11.480	58225138.719973	15	394.9386	8.42648e-05	2.88914e-04
2015/03/24	11:34:31	ok	ok	395.0600	49.325	0.02875	22.16	58.928	11.516	62761239.650439	14	394.9775	8.48521e-05	2.44685e-04
2015/03/24	11:39:31	ok	ok	395.1420	49.332	0.02875	22.25	58.942	11.579	65450962.057888	14	395.0413	8.47350e-05	2.28850e-04
2015/03/24	11:44:31	ok	ok	395.1680	49.333	0.02875	22.33	58.924	11.629	62741111.374182	14	395.0799	8.43316e-05	1.98980e-04
2015/03/24	11:49:31	ok	ok	395.0420	49.324	0.02875	22.10	59.287	11.547	66476350.266251	14	395.0027	8.39112e-05	2.14360e-04
2015/03/24	11:54:31	ok	ok	394.8780	49.308	0.02875	21.64	59.887	11.358	40303594.160051	15	394.7730	8.42362e-05	3.05016e-04
2015/03/24	11:59:31	--	ok	394.7460	49.308	0.02875	21.41	60.186	11.264	46359835.155809	14	394.6651	8.53914e-05	2.13603e-04
2015/03/24	11:59:44	--	ok	394.7760	49.300	0.028764	21.41	60.064	11.242	41899580.532069	14	394.6766	8.49318e-05	2.44929e-04
2015/03/24	11:59:58	--	ok	394.7060	49.284	0.028776	21.33	60.174	11.210	46207000.516996	14	394.6140	8.51487e-05	2.52016e-04
2015/03/24	12:00:11	--	ok	394.6240	49.257	0.028793	21.24	60.281	11.172	42150098.871301	14	394.5351	8.51032e-05	2.40030e-04
2015/03/24	12:00:24	--	ok	394.6260	49.245	0.028814	21.22	60.430	11.186	44118150.994543	14	394.5284	8.52986e-05	2.33197e-04
2015/03/24	12:00:37	--	ok	394.5960	49.245	0.028834	21.16	60.633	11.185	47270715.263037	14	394.5116	8.48770e-05	2.56030e-04
2015/03/24	12:00:50	ok	ok	394.9500	49.314	0.028857	21.14	60.661	11.177	47139740.765992	14	394.8697	8.55552e-05	3.09294e-04
2015/03/24	12:05:50	ok	ok	395.0520	49.323	0.028857	21.22	60.247	11.153	49796182.261467	14	395.0129	8.40769e-05	3.34112e-04
2015/03/24	12:10:50	ok	ok	395.0980	49.319	0.028857	21.12	60.444	11.124	45327417.614243	14	394.9580	8.44532e-05	2.77391e-04
2015/03/24	12:15:50	ok	ok	394.9860	49.317	0.028857	21.06	60.557	11.106	50454539.487482	14	394.9237	8.50233e-05	2.78922e-04
2015/03/24	12:20:50	ok	ok	394.9360	49.312	0.028857	21.00	60.638	11.083	47975551.961073	14	394.8876	8.46460e-05	2.79279e-04
2015/03/24	12:25:50	ok	ok	394.9800	49.313	0.028857	21.02	60.611	11.091	51359606.816190	15	394.9497	8.46050e-05	3.42285e-04
2015/03/24	12:30:50	ok	ok	394.9380	49.311	0.028857	20.98	60.696	11.080	46451946.590650	14	394.8948	8.47118e-05	2.92540e-04
2015/03/24	12:35:50	ok	ok	394.9280	49.310	0.028857	20.93	60.779	11.063	48327699.752087	14	394.8919	8.43808e-05	3.34326e-04
2015/03/24	12:40:50	ok	ok	394.9400	49.308	0.028857	20.95	60.752	11.071	48648834.271435	15	394.8706	8.43081e-05	3.11395e-04
2015/03/24	12:45:50	ok	ok	394.9200	49.310	0.028857	20.98	60.787	11.097	54668207.972766	15	394.8732	8.51118e-05	2.78858e-04
2015/03/24	12:50:50	ok	ok	394.9320	49.309	0.028857	20.96	60.875	11.100	56407672.508758	14	394.8725	8.52540e-05	2.60496e-04
2015/03/24	12:55:50	ok	ok	394.9220	49.308	0.028857	20.99	60.879	11.120	48913250.534318	14	394.8884	8.45122e-05	3.48142e-04
2015/03/24	13:00:50	ok	ok	394.9280	49.307	0.028857	20.99	60.879	11.120	48659652.075900	14	394.9006	8.41891e-05	3.31965e-04
2015/03/24	13:05:50	ok	ok	394.9060	49.309	0.028857	21.03	60.947	11.158	50872244.793776	15	394.8899	8.41097e-05	3.42425e-04
2015/03/24	13:10:50	ok	ok	394.9520	49.312	0.028857	21.04	60.948	11.165	52676732.250878	15	394.9619	8.29715e-05	3.84816e-04
2015/03/24	13:15:50	ok	ok	394.9260	49.310	0.028857	21.06	61.012	11.190	49616038.659977	15	394.9064	8.45143e-05	3.33934e-04
2015/03/24	13:20:50	ok	ok	394.9660	49.310	0.028857	21.07	61.014	11.197	51334170.519154	15	394.9594	8.36050e-05	3.02992e-04
2015/03/24	13:25:50	ok	ok	394.9720	49.309	0.028857	21.08	61.046	11.209	49567446.518981	15	394.9116	8.50835e-05	2.67545e-04
2015/03/24	13:30:50	ok	ok	394.9840	49.310	0.028857	21.09	61.078	11.221	51361987.193709	15	394.9427	8.47398e-05	3.09704e-04
2015/03/24	13:35:50	ok	ok	394.9960	49.313	0.028857	21.15	61.057	11.257	50847142.298431	14	394.9645	8.37785e-05	3.52475e-04
2015/03/24	13:40:50	ok	ok	394.9080	49.306	0.028857	20.98	60.969	11.130	45733628.899668	14	394.8523	8.54911e-05	2.92663e-04
2015/03/24	13:45:50	ok	ok	394.8620	49.299	0.028857	20.77	60.996	11.000	51580109.658242	15	394.8168	8.46058e-05	2.72743e-04
2015/03/24	13:50:50	--	ok	394.7900	49.299	0.028857	20.62	61.002	10.906	52418387.351221	15	394.7502	8.49174e-05	2.99861e-04
2015/03/24	13:51:03	ok	ok	395.0620	49.314	0.028868	20.63	60.882	10.891	50443911.183492	14	394.9536	8.64642e-05	3.59855e-04
2015/03/24	13:56:03	ok	ok	395.0000	49.312	0.028868	20.48	61.040	10.824	53760701.503505	15	394.9846	8.46411e-05	3.24161e-04
2015/03/24	14:01:03	ok	ok	394.8900	49.301	0.028868	20.35	61.110	10.755	43263214.329769	14	394.7969	8.60649e-05	3.48245e-04
2015/03/24	14:06:03	ok	ok	394.9740	49.309	0.028868	20.46	61.127	10.827	48879778.793053	14	394.9258	8.57880e-05	3.11675e-04
2015/03/24	14:11:03	ok	ok	395.0720	49.313	0.028868	20.64	61.217	10.957	51811985.491184	15	395.0506	8.43248e-05	3.20822e-04
2015/03/24	14:16:03	ok	ok	395.1240	49.321	0.028868	20.80	61.243	11.064	53418997.617817	15	395.0724	8.50009e-05	3.04422e-04
2015/03/24	14:21:03	ok	ok	395.1660	49.327	0.028868	20.94	61.205	11.147	51831310.395390	14	395.1493	8.44221e-05	3.45596e-04
2015/03/24	14:26:03	--	ok	395.2300	49.327	0.028868	21.04	61.252	11.221	51977513.389226	14	395.1952	8.42350e-05	3.06818e-04
2015/03/24	14:26:16	ok	ok	395.1560	49.321	0.028856	21.04	61.191	11.210	47502739.315908	14	395.0552	8.53287e-05	2.68943e-04
2015/03/24	14:31:16	--	ok	395.2300	49.330	0.028856	21.17	61.212	11.298	50780682.320651	14	395.1799	8.38703e-05	2.81599e-04
2015/03/24	14:31:29	ok	ok	395.1920	49.323	0.028843	21.20	61.126	11.302	48487284.535583	14	395.0773	8.63993e-05	2.84243e-04
2015/03/24	14:36:29	--	ok	395.2600	49.333	0.028843	21.29	61.140	11.364	53128226.155537	15	395.2359	8.43353e-05	2.64576e-04
2015/03/24	14:36:42	--	ok	395.2280	49.328	0.028829	21.36	61.030	11.389	49877346.765965	14	395.1443	8.60449e-05	3.75359e-04
2015/03/24	14:36:56	ok	ok	395.1460	49.320	0.028817	21.20	61.126	11.302	49604901.555200	14	395.0706	8.51607e-05	2.96509e-04
2015/03/24	14:41:55	--	ok	395.3000	49.335	0.028817	21.39	61.156	11.433	53357872.636205	14	395.2460	8.43991e-05	2.71554e-04
2015/03/24	14:42:08	--	ok	395.2820	49.333	0.0288	21.38	61.155	11.426	50783714.449840	14	395.2044	8.48633e-05	2.90852e-04
2015/03/24	14:42:22	--	ok	395.2260	49.328	0.028785	21.35	61.150	11.405	46827784.207385	14	395.1385	8.55269e-05	2.82837e-04
2015/03/24	14:42:35	ok	ok	395.0880	49.320	0.028772	21.30	61.233	11.388	47887198.057392	14	395.0206	8.48180e-05	3.26654e-04
2015/03/24	14:47:34	--	ok	395.2660	49.334	0.028772	21.52	61.117	11.512	54398567.523622	14	395.2425	8.31100e-05	3.71887e-04
2015/03/24	14:47:47	ok	ok	394.8940	49.301	0.028758	21.46	61.046	11.458	50005442.018645	14	394.8379	8.48525e-05	3.49159e-04
2015/03/24	14:52:47	ok	ok	395.0000	49.315	0.028758	21.59	61.128	11.560	53495363.470873	15	394.9361	8.42223e-05	2.25387e-04
2015/03/24	14:57:47	ok	ok	395.0220	49.322	0.028758	21.68	61.203	11.635	53072073.428223	14	394.9682	8.44832e-05	2.50789e-04
2015/03/24	15:02:47	ok	ok	395.0540	49.324	0.028758	21.75	61.184	11.678	54549773.659495	14	394.9929	8.40543e-05	3.02300e-04
2015/03/24	15:07:47	ok	ok	395.1120	49.327	0.028758	21.80	61.253	11.725	53716684.339050	15	395.0579	8.41795e-05	2.26458e-04
2015/03/24	15:12:47	ok	ok	395.1380	49.332	0.028758	21.85	61.261	11.761	53947006.877214	15	395.0913	8.32226e-05	2.86790e-04
2015/03/24	15:17:47	ok	ok	395.1620	49.331	0.028758	21.88	61.236	11.776	52349575.882517	15	395.1444	8.25426e-05	2.74379e-04
2015/03/24	15:22:47	ok	ok	395.1660	49.334	0.028758	21.94	61.276	11.825	54263493.530068	15	395.1012	8.41622e-05	2.12006e-04
2015/03/24	15:27:47	ok	ok	395.1960	49.337	0.028758	21.94	61.276	11.825	53042512.590651	15	395.1825	8.21664e-05	2.86849e-04
2015/03/24	15:32:47	ok	ok	395.1920	49.338	0.028758	22.00	61.255	11.861	51927442.256702	15	395.1500	8.36001e-05	2.38281e-04
2015/03/24	15:37:47	--	ok	395.2220	49.338	0.028758	21.99	61.284	11.860	54566699.668423	14	395.1500	8.39021e-05	2.24937e-04
2015/03/24	15:38:00	ok	ok	394.8960	49.305	0.028745	21.99	61.253	11.854	48770219.975759	14	394.8256	8.45691e-05	2.83355e-04
2015/03/24	15:43:00	ok	ok	394.9720	49.311	0.028745	21.98	61.221	11.841	54371500.760220	15	394.8802	8.41338e-05	3.28891e-04
2015/03/24	15:48:00	ok	ok	394.9460	49.315	0.028745	21.93	61.335	11.829	52322703.966274	15	394.8990	8.38133e-05	2.53362e-04
2015/03/24	15:53:00	ok	ok	394.9540	49.315	0.028745	21.96	61.279	11.839	52223542.082837	14	394.9086	8.35095e-05	2.35661e-04
2015/03/24	15:58:00	ok	ok	394.9240	49.316	0.028745	21.91	61.301	11.809	53860175.303761	15	394.8537	8.35265e-05	2.99235e-04
2015/03/24	16:03:00	ok	ok	394.9220	49.311	0.028745	21.88	61.357	11.799	52754692.591866	15	394.8539	8.38071e-05	3.26273e-04
2015/03/24	16:08:00	ok	ok	394.9280	49.313	0.028745	21.86	61.293	11.773	52864982.500856	14	394.8479	8.42508e-05	2.73124e-04
2015/03/24	16:13:00	ok	ok	394.9140	49.314	0.028745	21.82	61.378	11.763	52372890.823987	15	394.8420	8.29531e-05	2.86993e-04
2015/03/24	16:18:00	ok	ok	394.8980	49.310	0.028745	21.78	61.432	11.746	51190489.579395	15	394.8397	8.38448e-05	2.22239e-04
2015/03/24	16:23:00	ok	ok	394.9100	49.312	0.028745	21.74	61.426	11.718	55735338.271033	14	394.8226	8.44697e-05	2.37481e-04
2015/03/24	16:28:00	ok	ok	394.8720	49.309	0.028745	21.69	61.448	11.688	54420270.000443	15	394.7965	8.39626e-05	2.57409e-04
2015/03/24	16:33:00	ok	ok	394.8400	49.299	0.028745	21.63	61.438	11.646	53025402.424766	15	394.7773	8.48750e-05	2.21246e-04
2015/03/24	16:38:00	ok	ok	394.8400	49.306	0.028745	21.58	61.521	11.628	51431800.152950	15	394.7746	8.33785e-05	2.76232e-04
2015/03/24	16:43:00	ok	ok	394.8060	49.297	0.028745	21.50	61.508	11.572	51314584.243481	14	394.7454	8.45446e-05	2.24867e-04
2015/03/24	16:48:00	ok	ok	394.8020	49.293	0.028745	21.44	61.438	11.519	52744248.646316	14	394.7536	8.36531e-05	2.44907e-04
2015/03/24	16:53:00	--	ok	394.7740	49.293	0.028745	21.40	61.522	11.508	52452493.230137	15	394.7115	8.38112e-05	3.16809e-04
2015/03/24	16:53:13	--	ok	394.7580	49.279	0.028758	21.38	61.519	11.494	50695588.188891	14	394.6766	8.45320e-05	2.75914e-04
2015/03/24	16:53:26	--	ok	394.6580	49.253	0.028771	21.31	61.629	11.468	48079463.313326	14	394.5564	8.56390e-05	2.52577e-04
2015/03/24	16:53:40	--	ok	394.6360	49.250	0.02879	21.24	61.739	11.442	51081283.532512	14	394.5239	8.59807e-05	2.39927e-04
2015/03/24	16:53:53	--	ok	394.6100	49.229	0.02881	21.15	62.027	11.436	47037024.260927	14	394.4977	8.61150e-05	2.18849e-04
2015/03/24	16:54:06	--	ok	394.6100	49.227	0.028832	21.09	62.198	11.427	48061521.693606	14	394.5282	8.47180e-05	2.88049e-04
2015/03/24	16:54:19	ok	ok	394.9580	49.313	0.028853	21.11	62.292	11.458	52422569.990963	14	394.9204	8.50825e-05	3.41235e-04
2015/03/24	16:59:19	ok	ok	395.1120	49.330	0.028853	21.34	61.422	11.449	50603280.375567	15	395.0830	8.44639e-05	2.94541e-04
2015/03/24	17:04:19	ok	ok	395.1120	49.327	0.028853	21.30	61.506	11.438	54199829.288067	14	395.0321	8.49543e-05	2.72587e-04
2015/03/24	17:09:19	ok	ok	395.1020	49.327	0.028853	21.24	61.587	11.414	49650933.034356	14	394.9816	8.59255e-05	3.40267e-04
2015/03/24	17:14:19	ok	ok	395.0960	49.328	0.028853	21.26	61.530	11.416	54302453.780693	15	395.0436	8.49251e-05	2.77427e-04
2015/03/24	17:19:19	ok	ok	395.0680	49.328	0.028853	21.28	61.503	11.425	57088855.028381	15	395.0218	8.53635e-05	2.75253e-04
2015/03/24	17:24:19	ok	ok	395.0680	49.325	0.028853	21.19	61.579	11.379	58271172.972925	14	395.0128	8.45922e-05	2.60059e-04
2015/03/24	17:29:19	ok	ok	395.0400	49.322	0.028853	21.08	61.591	11.309	53183891.970001	15	394.9753	8.45977e-05	2.69938e-04
2015/03/24	17:34:19	ok	ok	395.0380	49.322	0.028853	21.07	61.590	11.302	53746306.018337	15	394.9994	8.37645e-05	3.22397e-04
2015/03/24	17:39:19	ok	ok	394.9920	49.321	0.028853	21.03	61.583	11.275	53157915.229991	15	394.9711	8.40459e-05	3.48619e-04
2015/03/24	17:44:19	ok	ok	394.9780	49.318	0.028853	21.00	61.548	11.249	52220868.591475	14	394.8966	8.44159e-05	2.68221e-04
2015/03/24	17:49:19	ok	ok	395.0100	49.317	0.028853	20.97	61.574	11.234	55893389.680355	15	394.9589	8.43857e-05	2.64896e-04
2015/03/24	17:54:19	ok	ok	394.9680	49.316	0.028853	20.97	61.513	11.223	48895393.026395	15	394.9416	8.48554e-05	2.98575e-04
2015/03/24	17:59:19	ok	ok	394.9700	49.316	0.028853	20.92	61.475	11.184	51497905.960149	14	394.9009	8.47524e-05	2.98743e-04
2015/03/24	18:04:19	ok	ok	394.9380	49.314	0.028853	20.89	61.530	11.174	51765190.847220	14	394.8872	8.46791e-05	2.98433e-04
2015/03/24	18:09:19	ok	ok	394.9040	49.309	0.028853	20.76	61.630	11.108	52253110.020604	15	394.9010	8.45052e-05	3.39999e-04
2015/03/24	18:14:19	ok	ok	394.8580	49.307	0.028853	20.64	61.732	11.049	51566569.291731	15	394.8361	8.40207e-05	3.03199e-04
2015/03/24	18:19:19	ok	ok	394.8380	49.304	0.028853	20.58	61.661	10.998	56145660.188805	15	394.8391	8.39745e-05	3.13376e-04
2015/03/24	18:24:19	ok	ok	394.8340	49.301	0.028853	20.51	61.710	10.962	53265989.793819	15	394.8043	8.46743e-05	2.99648e-04
2015/03/24	18:29:19	--	ok	394.7900	49.300	0.028853	20.43	61.758	10.919	50536767.720887	14	394.7838	8.41723e-05	2.97158e-04
2015/03/24	18:29:32	ok	ok	395.0720	49.315	0.028865	20.48	61.675	10.937	44128078.045358	14	395.0087	8.49726e-05	3.46856e-04
2015/03/24	18:34:32	ok	ok	395.0420	49.316	0.028865	20.40	61.783	10.905	50277973.811518	15	395.0094	8.43927e-05	2.91685e-04
2015/03/24	18:39:32	ok	ok	395.0080	49.311	0.028865	20.37	61.778	10.885	51176201.083746	15	394.9788	8.42449e-05	3.29816e-04
2015/03/24	18:44:32	ok	ok	395.0040	49.311	0.028865	20.31	61.829	10.856	52898203.156199	14	394.9457	8.51797e-05	3.13990e-04
2015/03/24	18:49:32	ok	ok	394.9500	49.308	0.028865	20.27	61.792	10.824	49618246.412105	14	394.9112	8.49537e-05	2.95188e-04
2015/03/24	18:54:32	ok	ok	394.9280	49.305	0.028865	20.24	61.696	10.788	43685616.099975	16	394.8959	8.42858e-05	2.81700e-04
2015/03/24	18:59:32	ok	ok	394.9440	49.306	0.028865	20.18	61.807	10.770	53777698.746555	14	394.8860	8.56574e-05	3.22051e-04
2015/03/24	19:04:32	ok	ok	394.9340	49.305	0.028865	20.16	61.774	10.752	49232540.934995	15	394.8459	8.61206e-05	3.69099e-04
2015/03/24	19:09:32	ok	ok	394.9680	49.303	0.028865	20.15	61.712	10.735	54460977.595450	14	394.8326	8.65434e-05	3.87708e-04
2015/03/24	19:14:32	ok	ok	394.8900	49.300	0.028865	20.04	61.845	10.689	51436465.609582	14	394.8507	8.48201e-05	3.19208e-04
2015/03/24	19:19:32	ok	ok	394.8540	49.297	0.028865	19.98	61.865	10.655	49281661.711488	14	394.8072	8.45419e-05	3.03180e-04
2015/03/24	19:24:32	ok	ok	394.8680	49.298	0.028865	19.95	61.800	10.625	51118101.167810	15	394.8228	8.48601e-05	2.96727e-04
2015/03/24	19:29:32	ok	ok	394.8240	49.292	0.028865	19.83	61.901	10.568	49360758.058984	15	394.7902	8.46106e-05	2.85074e-04
2015/03/24	19:34:32	ok	ok	394.8320	49.295	0.028865	19.80	61.956	10.559	51453568.969586	15	394.7809	8.54540e-05	3.06711e-04
2015/03/24	19:39:32	--	ok	394.7520	49.286	0.028865	19.67	61.905	10.470	49937346.084131	15	394.6558	8.68450e-05	3.80311e-04
2015/03/24	19:39:45	ok	ok	395.1260	49.316	0.028878	19.75	61.858	10.511	45230148.075047	14	395.0563	8.53251e-05	3.08493e-04
2015/03/24	19:44:44	ok	ok	395.0420	49.308	0.028878	19.62	61.927	10.443	48349173.554344	15	395.0030	8.49098e-05	3.15252e-04
2015/03/24	19:49:44	ok	ok	395.0200	49.307	0.028878	19.58	61.890	10.412	47872874.070498	15	394.9927	8.43328e-05	2.86415e-04
2015/03/24	19:54:44	ok	ok	395.0300	49.303	0.028878	19.54	61.913	10.392	54070902.028959	15	394.9722	8.44864e-05	3.39775e-04
2015/03/24	19:59:44	ok	ok	394.9440	49.298	0.028878	19.47	61.932	10.352	48301492.590076	15	394.9027	8.48771e-05	3.40254e-04
2015/03/24	20:04:44	ok	ok	394.9120	49.296	0.028878	19.38	61.947	10.300	49032932.647572	14	394.8493	8.54082e-05	2.95910e-04
2015/03/24	20:09:44	ok	ok	394.9320	49.292	0.028878	19.32	61.967	10.267	49646474.385948	15	394.8406	8.51613e-05	3.19812e-04
2015/03/24	20:14:44	ok	ok	394.8820	49.292	0.028878	19.23	62.013	10.221	47107133.741555	15	394.8382	8.44976e-05	3.57068e-04
2015/03/24	20:19:44	ok	ok	394.8260	49.287	0.028878	19.21	62.010	10.208	45944164.394382	14	394.7364	8.67718e-05	3.38022e-04
2015/03/24	20:24:44	ok	ok	394.8140	49.283	0.028878	19.11	62.023	10.150	46708575.682742	15	394.7284	8.59530e-05	3.39522e-04
2015/03/24	20:29:44	ok	ok	394.8140	49.282	0.028878	19.04	61.982	10.102	48216357.304130	14	394.7752	8.46860e-05	3.26217e-04
2015/03/24	20:34:44	--	ok	394.7740	49.284	0.028878	19.01	62.067	10.098	49995466.357758	15	394.7265	8.48302e-05	3.68600e-04
2015/03/24	20:34:57	ok	ok	395.1500	49.317	0.028891	19.08	61.928	10.117	44889361.024554	14	395.0115	8.69386e-05	3.25976e-04
2015/03/24	20:39:57	ok	ok	395.0500	49.303	0.028891	18.95	61.967	10.046	48235776.166679	14	394.9111	8.69687e-05	3.54182e-04
2015/03/24	20:44:57	ok	ok	395.0240	49.303	0.028891	18.94	61.995	10.045	46659586.621724	16	394.9418	8.49004e-05	3.24902e-04
2015/03/24	20:49:57	ok	ok	394.9960	49.301	0.028891	18.88	61.985	10.008	47885920.925534	16	394.9406	8.44546e-05	3.29496e-04
2015/03/24	20:54:57	ok	ok	394.9980	49.300	0.028891	18.87	62.014	10.006	44612401.344023	14	394.8819	8.66129e-05	3.33762e-04
2015/03/24	20:59:57	ok	ok	394.9620	49.299	0.028891	18.80	62.062	9.973	49572794.814109	15	394.9057	8.55620e-05	2.93086e-04
2015/03/24	21:04:57	ok	ok	394.9440	49.292	0.028891	18.74	62.112	9.946	48498042.979661	15	394.8671	8.61794e-05	3.19570e-04
2015/03/24	21:09:57	ok	ok	394.9360	49.287	0.028891	18.69	62.044	9.905	45916557.114260	15	394.8274	8.65684e-05	3.31068e-04
2015/03/24	21:14:57	ok	ok	394.9100	49.286	0.028891	18.68	61.982	9.890	48033451.191704	15	394.8180	8.66078e-05	3.24008e-04
2015/03/24	21:19:57	ok	ok	394.9120	49.285	0.028891	18.62	62.092	9.872	45319082.048070	15	394.8605	8.50271e-05	2.97532e-04
2015/03/24	21:24:57	ok	ok	394.8680	49.287	0.028891	18.62	62.062	9.868	44787427.560286	15	394.7975	8.64729e-05	3.09252e-04
2015/03/24	21:29:57	ok	ok	394.8680	49.281	0.028891	18.52	62.166	9.826	45708298.933277	15	394.7629	8.70687e-05	3.68938e-04
2015/03/24	21:34:57	ok	ok	394.8860	49.282	0.028891	18.54	62.019	9.814	49139898.790598	15	394.7655	8.72816e-05	3.65780e-04
2015/03/24	21:39:57	ok	ok	394.8780	49.279	0.028891	18.46	62.096	9.780	45809189.133984	15	394.7569	8.69514e-05	3.73616e-04
2015/03/24	21:44:57	ok	ok	394.8180	49.279	0.028891	18.48	62.099	9.792	46176885.751851	15	394.7514	8.64298e-05	2.94928e-04
2015/03/24	21:49:57	ok	ok	394.8020	49.276	0.028891	18.43	62.031	9.752	46863280.099688	15	394.7042	8.76112e-05	3.51481e-04
2015/03/24	21:54:57	ok	ok	394.8160	49.274	0.028891	18.40	62.056	9.739	47433066.521901	16	394.7463	8.55851e-05	3.12561e-04
2015/03/24	21:59:57	ok	ok	394.8060	49.273	0.028891	18.37	62.111	9.730	45776927.015942	15	394.7496	8.58081e-05	2.79609e-04
2015/03/24	22:04:57	--	ok	394.7580	49.270	0.028891	18.28	62.066	9.672	47779979.867822	15	394.7040	8.64437e-05	2.78750e-04
2015/03/24	22:05:10	ok	ok	395.1000	49.303	0.028904	18.31	62.041	9.685	42090807.572743	16	394.9943	8.59705e-05	3.36891e-04
2015/03/24	22:10:10	ok	ok	395.0620	49.305	0.028904	18.26	62.063	9.660	45450335.660285	16	394.9737	8.56234e-05	3.15114e-04
2015/03/24	22:15:10	ok	ok	395.0420	49.303	0.028904	18.22	62.116	9.645	47141995.688693	15	394.8699	8.84468e-05	5.09748e-04
2015/03/24	22:20:10	ok	ok	395.0580	49.302	0.028904	18.20	62.143	9.638	46699912.310569	15	394.9692	8.57859e-05	2.80239e-04
2015/03/24	22:25:10	ok	ok	394.9760	49.301	0.028904	18.15	62.105	9.603	47801148.792744	15	394.9201	8.55765e-05	3.00364e-04
2015/03/24	22:30:10	ok	ok	394.9800	49.298	0.028904	18.10	62.096	9.573	46140269.354407	16	394.8372	8.73132e-05	3.80446e-04
2015/03/24	22:35:10	ok	ok	394.9560	49.299	0.028904	18.07	62.121	9.560	47057116.082833	15	394.8849	8.65305e-05	2.85146e-04
2015/03/24	22:40:10	ok	ok	394.9420	49.286	0.028904	18.03	62.085	9.532	45399833.847033	15	394.8537	8.62318e-05	2.94275e-04
2015/03/24	22:45:10	ok	ok	394.9140	49.284	0.028904	17.93	62.158	9.487	44869077.150199	15	394.8287	8.62792e-05	2.96656e-04
2015/03/24	22:50:10	ok	ok	395.0740	49.298	0.028904	18.23	61.638	9.576	42902518.011510	16	394.8884	8.74810e-05	4.83632e-04
2015/03/24	22:55:10	--	ok	395.2200	49.337	0.028904	18.75	61.092	9.788	50359272.163673	15	395.2243	8.41950e-05	4.09447e-04
2015/03/24	22:55:23	ok	ok	395.0260	49.283	0.028892	18.76	61.063	9.789	48250554.538755	16	394.9209	8.56830e-05	3.09057e-04
2015/03/24	23:00:23	ok	ok	395.1200	49.302	0.028892	19.05	60.839	9.922	66448163.472440	15	395.0797	8.48073e-05	3.10240e-04
2015/03/24	23:05:23	ok	ok	395.1960	49.320	0.028892	19.22	60.685	9.996	65465597.344027	15	395.1818	8.48074e-05	2.82879e-04
2015/03/24	23:10:23	--	ok	395.3000	49.337	0.028892	19.40	60.533	10.077	64091605.561670	15	395.2382	8.54528e-05	3.00149e-04
2015/03/24	23:10:36	ok	ok	394.9080	49.282	0.028876	19.48	60.304	10.086	64487347.882200	14	394.8529	8.57846e-05	3.23073e-04
2015/03/24	23:15:36	ok	ok	394.9560	49.288	0.028876	19.46	60.452	10.099	68357491.981243	15	394.9036	8.50446e-05	3.53172e-04
2015/03/24	23:20:36	ok	ok	395.0180	49.294	0.028876	19.56	60.347	10.141	64799957.275383	14	394.9736	8.53121e-05	2.99218e-04
2015/03/24	23:25:36	ok	ok	395.0620	49.298	0.028876	19.66	60.242	10.183	65787919.461575	16	395.0480	8.39223e-05	3.21153e-04
2015/03/24	23:30:36	ok	ok	395.1020	49.304	0.028876	19.71	60.098	10.188	65775643.515515	15	395.0388	8.51401e-05	3.25309e-04
2015/03/24	23:35:36	ok	ok	395.1480	49.307	0.028876	19.76	60.136	10.225	65725765.600417	15	395.1106	8.47493e-05	2.98513e-04
2015/03/24	23:40:36	ok	ok	395.1540	49.314	0.028876	19.76	60.076	10.214	68461642.512047	14	395.1197	8.50088e-05	3.18114e-04
2015/03/24	23:45:36	ok	ok	395.1720	49.321	0.028876	19.82	60.025	10.242	66426498.827473	15	395.2213	8.26039e-05	4.74816e-04
2015/03/24	23:50:36	--	ok	395.2100	49.324	0.028876	19.85	59.938	10.245	65167551.046293	14	395.1876	8.45513e-05	3.08847e-04
2015/03/24	23:50:49	ok	ok	395.1780	49.313	0.028864	19.93	59.769	10.264	62787109.824613	14	395.1432	8.52728e-05	3.38711e-04
2015/03/24	23:55:49	ok	ok	395.1940	49.322	0.028864	19.86	59.940	10.251	64987824.782683	15	395.1501	8.47176e-05	3.39005e-04
2015/03/25	00:00:49	--	ok	395.2240	49.324	0.028864	19.90	59.855	10.261	65400101.033256	15	395.1847	8.49386e-05	3.01289e-04
2015/03/25	00:01:02	--	ok	395.2140	49.321	0.028852	19.92	59.706	10.247	63312325.704404	14	395.1653	8.57150e-05	3.22816e-04
2015/03/25	00:01:15	ok	ok	395.0640	49.301	0.02884	19.82	59.721	10.190	61339910.795610	14	394.9920	8.57031e-05	2.53623e-04
2015/03/25	00:06:15	ok	ok	395.2000	49.317	0.02884	19.87	59.850	10.242	66915781.494465	15	395.1518	8.42703e-05	3.69037e-04
2015/03/25	00:11:15	ok	ok	395.1980	49.324	0.02884	19.88	59.791	10.238	68224491.994875	14	395.2584	8.20808e-05	5.79481e-04
2015/03/25	00:16:15	--	ok	395.2320	49.326	0.02884	19.84	59.755	10.207	65128413.484649	15	395.1547	8.51103e-05	3.41587e-04
2015/03/25	00:16:28	ok	ok	395.1860	49.321	0.028827	19.84	59.785	10.213	59176752.731126	14	395.1236	8.56994e-05	3.06953e-04
2015/03/25	00:21:28	--	ok	395.2080	49.331	0.028827	19.83	59.783	10.206	67786644.816804	15	395.2461	8.31048e-05	4.04464e-04
2015/03/25	00:21:41	--	ok	395.2460	49.323	0.028816	19.91	59.583	10.220	57719965.058151	14	395.1837	8.56415e-05	3.22835e-04
2015/03/25	00:21:54	ok	ok	395.1040	49.307	0.028803	19.76	59.651	10.142	59253215.464349	14	395.0468	8.51951e-05	2.74401e-04
2015/03/25	00:26:54	--	ok	395.2220	49.328	0.028803	19.80	59.748	10.182	63497755.532802	14	395.1953	8.49466e-05	3.05709e-04
2015/03/25	00:27:07	--	ok	395.2280	49.330	0.028791	19.85	59.665	10.198	60178182.929122	14	395.1768	8.55500e-05	3.17895e-04
2015/03/25	00:27:20	ok	ok	394.9780	49.295	0.028778	19.76	59.590	10.132	57835883.393978	14	394.9208	8.63394e-05	3.29813e-04
2015/03/25	00:32:20	ok	ok	395.0980	49.308	0.028778	19.79	59.686	10.166	63713805.492421	14	395.0498	8.52067e-05	3.04176e-04
2015/03/25	00:37:20	ok	ok	395.1180	49.310	0.028778	19.78	59.684	10.160	65990673.813627	15	395.0476	8.55757e-05	3.45745e-04
2015/03/25	00:42:20	ok	ok	395.0780	49.307	0.028778	19.74	59.648	10.130	64012489.070531	15	395.0389	8.55519e-05	2.89143e-04
2015/03/25	00:47:20	ok	ok	395.0760	49.312	0.028778	19.70	59.732	10.120	63736500.106347	14	395.0609	8.43749e-05	3.28450e-04
2015/03/25	00:52:20	ok	ok	395.0800	49.309	0.028778	19.66	59.696	10.090	65166831.159378	15	395.0094	8.54430e-05	3.32651e-04
2015/03/25	00:57:20	ok	ok	395.0800	49.309	0.028778	19.68	59.668	10.098	65306158.867063	15	395.0478	8.50038e-05	3.18294e-04
2015/03/25	01:02:20	ok	ok	395.0620	49.309	0.028778	19.63	59.661	10.067	62130807.794097	14	395.0403	8.49093e-05	2.95425e-04
2015/03/25	01:07:20	ok	ok	395.0620	49.311	0.028778	19.64	59.571	10.058	60713282.926125	15	394.9863	8.53843e-05	3.36903e-04
2015/03/25	01:12:20	ok	ok	395.0900	49.307	0.028778	19.60	59.656	10.048	60326203.126843	14	395.0536	8.47228e-05	3.38019e-04
2015/03/25	01:17:20	ok	ok	395.0440	49.312	0.028778	19.58	59.592	10.026	64869157.762562	15	395.0069	8.56008e-05	3.14572e-04
2015/03/25	01:22:20	ok	ok	395.0280	49.306	0.028778	19.50	59.579	9.977	66002727.193348	14	394.9983	8.57473e-05	2.99908e-04
2015/03/25	01:27:20	ok	ok	395.0660	49.314	0.028778	19.52	59.552	9.984	65503859.316814	15	395.0189	8.52086e-05	3.27103e-04
2015/03/25	01:32:20	ok	ok	395.0500	49.310	0.028778	19.46	59.634	9.962	59629976.004723	15	395.0132	8.46683e-05	3.81018e-04
2015/03/25	01:37:20	ok	ok	395.1000	49.310	0.028778	19.51	59.490	9.967	61728629.095079	15	395.0495	8.51547e-05	2.88850e-04
2015/03/25	01:42:20	ok	ok	395.0500	49.321	0.028778	19.51	59.520	9.973	62779768.724202	14	395.0016	8.57098e-05	2.95823e-04
2015/03/25	01:47:20	ok	ok	395.0760	49.314	0.028778	19.51	59.490	9.967	59011261.222001	15	395.0418	8.46604e-05	3.16874e-04
2015/03/25	01:52:20	ok	ok	395.0800	49.317	0.028778	19.46	59.543	9.947	62115298.943074	15	395.0415	8.46122e-05	3.15174e-04
2015/03/25	01:57:20	ok	ok	395.0720	49.318	0.028778	19.46	59.452	9.932	58085818.744567	15	394.9993	8.47761e-05	3.33587e-04
2015/03/25	02:02:20	ok	ok	395.0760	49.319	0.028778	19.43	59.447	9.914	63765543.938377	15	395.0307	8.52154e-05	2.99909e-04
2015/03/25	02:07:20	ok	ok	395.0820	49.306	0.028778	19.38	59.530	9.898	62133581.676136	15	395.0553	8.41699e-05	3.39147e-04
2015/03/25	02:12:20	ok	ok	395.0360	49.308	0.028778	19.38	59.469	9.888	59465478.800516	14	394.9929	8.51256e-05	3.04513e-04
2015/03/25	02:17:20	ok	ok	395.0480	49.309	0.028778	19.33	59.461	9.858	59657113.922375	15	394.9947	8.48702e-05	3.67586e-04
2015/03/25	02:22:20	ok	ok	395.0240	49.310	0.028778	19.31	59.367	9.831	57659678.449353	15	394.9631	8.53662e-05	3.48594e-04
2015/03/25	02:27:20	ok	ok	395.0480	49.304	0.028778	19.26	59.390	9.806	62140717.230475	15	394.9934	8.48756e-05	3.25260e-04
2015/03/25	02:32:20	ok	ok	395.0500	49.302	0.028778	19.23	59.355	9.783	61031927.352152	15	394.9751	8.52603e-05	3.63644e-04
2015/03/25	02:37:20	ok	ok	395.0020	49.304	0.028778	19.19	59.379	9.764	58040636.437507	16	394.9628	8.44735e-05	3.24648e-04
2015/03/25	02:42:20	ok	ok	395.0280	49.304	0.028778	19.17	59.315	9.742	66578212.523662	15	394.9989	8.51213e-05	2.91420e-04
2015/03/25	02:47:20	ok	ok	394.9940	49.303	0.028778	19.15	59.312	9.730	59632120.360761	15	394.9548	8.44661e-05	3.25370e-04
2015/03/25	02:52:20	ok	ok	395.0080	49.305	0.028778	19.06	59.328	9.681	59068790.775904	15	394.9394	8.49530e-05	3.40379e-04
2015/03/25	02:57:20	ok	ok	394.9860	49.304	0.028778	19.08	59.270	9.683	57993911.547788	16	394.9545	8.45083e-05	3.15722e-04
2015/03/25	03:02:20	ok	ok	394.9920	49.306	0.028778	19.07	59.269	9.677	58682548.981630	15	394.9385	8.53237e-05	3.22070e-04
2015/03/25	03:07:20	ok	ok	394.9980	49.301	0.028778	19.06	59.267	9.671	58441250.540104	15	394.9328	8.50897e-05	3.39658e-04
2015/03/25	03:12:20	ok	ok	394.9900	49.303	0.028778	19.04	59.203	9.649	59997922.056314	15	394.9483	8.53344e-05	2.88191e-04
2015/03/25	03:17:20	ok	ok	394.9300	49.297	0.028778	18.99	59.256	9.629	50508981.524210	15	394.8916	8.52809e-05	3.53828e-04
2015/03/25	03:22:20	ok	ok	394.9740	49.298	0.028778	19.01	59.077	9.612	52578021.943933	15	394.9457	8.44705e-05	3.22127e-04
2015/03/25	03:27:20	ok	ok	394.9680	49.301	0.028778	18.94	59.157	9.585	55296669.609113	15	394.9437	8.50906e-05	3.01520e-04
2015/03/25	03:32:20	ok	ok	394.9800	49.296	0.028778	18.93	59.125	9.574	56791837.765768	16	394.9194	8.52753e-05	3.36537e-04
2015/03/25	03:37:20	ok	ok	394.9820	49.299	0.028778	18.89	59.180	9.560	56743108.163533	15	394.9320	8.53633e-05	3.03828e-04
2015/03/25	03:42:20	ok	ok	394.9820	49.298	0.028778	18.89	59.119	9.551	58374163.805639	15	394.9123	8.55635e-05	2.91505e-04
2015/03/25	03:47:20	ok	ok	394.9400	49.299	0.028778	18.85	59.173	9.537	53818535.062543	15	394.9089	8.56499e-05	3.19672e-04
2015/03/25	03:52:20	ok	ok	394.9520	49.298	0.028778	18.82	59.108	9.509	56058774.689296	15	394.9033	8.50844e-05	2.83834e-04
2015/03/25	03:57:20	ok	ok	394.9520	49.294	0.028778	18.81	59.076	9.499	56484795.054093	16	394.9137	8.44031e-05	3.38349e-04
2015/03/25	04:02:20	ok	ok	394.9320	49.294	0.028778	18.77	59.100	9.480	53161243.658261	14	394.9047	8.53033e-05	3.11591e-04
2015/03/25	04:07:20	ok	ok	394.9340	49.291	0.028778	18.74	59.095	9.463	57418434.239898	15	394.8948	8.55758e-05	2.96218e-04
2015/03/25	04:12:20	ok	ok	394.9180	49.293	0.028778	18.72	59.032	9.441	57354318.892126	16	394.8885	8.41805e-05	3.45226e-04
2015/03/25	04:17:20	ok	ok	394.9340	49.297	0.028778	18.72	59.032	9.441	57829503.251877	16	394.8788	8.49372e-05	3.11644e-04
2015/03/25	04:22:20	ok	ok	394.9580	49.293	0.028778	18.72	59.032	9.441	59043374.278770	15	394.9122	8.55908e-05	3.24383e-04
2015/03/25	04:27:20	ok	ok	394.9160	49.291	0.028778	18.66	59.022	9.406	55770667.749217	15	394.8751	8.48272e-05	3.44341e-04
2015/03/25	04:32:20	ok	ok	394.9600	49.298	0.028778	18.66	58.992	9.402	57158525.684134	15	394.9041	8.58709e-05	2.86726e-04
2015/03/25	04:37:20	ok	ok	394.9460	49.288	0.028778	18.62	59.016	9.383	56562364.469710	15	394.8734	8.56562e-05	2.85187e-04
2015/03/25	04:42:20	ok	ok	394.9120	49.288	0.028778	18.58	58.979	9.355	54317494.139073	16	394.8602	8.44012e-05	3.15686e-04
2015/03/25	04:47:20	ok	ok	394.9000	49.286	0.028778	18.54	59.034	9.342	54491869.375782	16	394.8452	8.52347e-05	3.04496e-04
2015/03/25	04:52:20	ok	ok	394.9220	49.289	0.028778	18.56	58.916	9.334	55060687.801977	16	394.8482	8.58496e-05	3.19638e-04
2015/03/25	04:57:20	ok	ok	394.9040	49.285	0.028778	18.52	58.940	9.316	55606107.458447	15	394.8523	8.53569e-05	2.92592e-04
2015/03/25	05:02:20	ok	ok	394.8860	49.289	0.028778	18.52	58.940	9.316	56679598.265312	15	394.8583	8.52050e-05	3.11420e-04
2015/03/25	05:07:20	ok	ok	394.8860	49.281	0.028778	18.47	58.932	9.287	53957189.721725	16	394.8107	8.52413e-05	3.18628e-04
2015/03/25	05:12:20	ok	ok	394.8740	49.281	0.028778	18.38	58.978	9.245	57999445.136227	15	394.8226	8.54971e-05	3.01740e-04
2015/03/25	05:17:20	ok	ok	394.8620	49.281	0.028778	18.37	58.886	9.225	55755807.396501	16	394.8011	8.58227e-05	3.20215e-04
2015/03/25	05:22:20	ok	ok	394.8740	49.284	0.028778	18.37	58.916	9.230	57179252.152992	15	394.8243	8.55439e-05	3.05341e-04
2015/03/25	05:27:20	ok	ok	394.8340	49.286	0.028778	18.40	58.951	9.252	52846920.696918	16	394.7926	8.51789e-05	3.27271e-04
2015/03/25	05:32:20	ok	ok	394.9440	49.283	0.028778	18.41	58.831	9.238	57595359.583683	15	394.8557	8.56052e-05	2.89205e-04
2015/03/25	05:37:20	ok	ok	394.8760	49.280	0.028778	18.36	58.854	9.215	58532732.903356	15	394.8110	8.59975e-05	2.73366e-04
2015/03/25	05:42:20	ok	ok	394.8600	49.283	0.028778	18.37	58.704	9.196	56836013.461644	16	394.8030	8.52021e-05	3.12499e-04
2015/03/25	05:47:20	ok	ok	394.8720	49.288	0.028778	18.32	58.817	9.187	54217132.346481	15	394.8222	8.57167e-05	2.78726e-04
2015/03/25	05:52:20	ok	ok	394.8700	49.282	0.028778	18.29	58.843	9.175	56260608.209148	15	394.8152	8.57217e-05	2.93329e-04
2015/03/25	05:57:20	ok	ok	394.8840	49.284	0.028778	18.30	58.723	9.161	53076613.414843	15	394.8272	8.49863e-05	2.90295e-04
2015/03/25	06:02:20	ok	ok	394.8480	49.279	0.028778	18.27	58.840	9.163	54394439.639204	16	394.7908	8.54244e-05	3.11260e-04
2015/03/25	06:07:20	ok	ok	394.8440	49.279	0.028778	18.23	58.803	9.136	56657700.212063	16	394.7708	8.52650e-05	3.17087e-04
2015/03/25	06:12:20	ok	ok	394.8440	49.278	0.028778	18.23	58.833	9.141	56973476.699760	15	394.7911	8.54801e-05	2.98401e-04
2015/03/25	06:17:20	ok	ok	394.8280	49.274	0.028778	18.20	58.798	9.119	56723530.090210	16	394.7716	8.52689e-05	3.03351e-04
2015/03/25	06:22:20	ok	ok	394.8400	49.278	0.028778	18.16	58.883	9.110	57245554.043021	15	394.7731	8.59925e-05	2.93714e-04
2015/03/25	06:27:20	ok	ok	394.8020	49.275	0.028778	18.09	58.872	9.071	57045541.428681	15	394.7466	8.60462e-05	2.94233e-04
2015/03/25	06:32:20	--	ok	394.7980	49.271	0.028778	18.06	58.867	9.054	62549242.726315	16	394.7300	8.56219e-05	3.24622e-04
2015/03/25	06:32:33	ok	ok	394.8220	49.274	0.028789	18.10	58.783	9.063	54269922.961819	16	394.7512	8.56963e-05	2.92357e-04
2015/03/25	06:37:32	--	ok	394.7980	49.274	0.028789	18.06	58.837	9.049	56199144.420847	15	394.7232	8.63257e-05	3.02794e-04
2015/03/25	06:37:45	ok	ok	394.8160	49.270	0.0288	18.04	58.804	9.034	54635235.189601	14	394.7234	8.63201e-05	3.11248e-04
2015/03/25	06:42:45	--	ok	394.7940	49.273	0.0288	18.02	58.831	9.027	58848612.472108	16	394.7252	8.58699e-05	3.45779e-04
2015/03/25	06:42:58	ok	ok	394.8340	49.273	0.028811	18.10	58.722	9.053	52151703.823799	15	394.7542	8.60477e-05	2.96880e-04
2015/03/25	06:47:58	ok	ok	394.8120	49.272	0.028811	18.04	58.864	9.043	57342059.522033	15	394.7442	8.58238e-05	2.80201e-04
2015/03/25	06:52:58	--	ok	394.7880	49.270	0.028811	18.02	58.801	9.022	57261791.181476	15	394.7361	8.57634e-05	2.82028e-04
2015/03/25	06:53:11	ok	ok	394.8320	49.271	0.028822	18.04	58.713	9.020	51246094.228236	14	394.7498	8.61843e-05	3.14156e-04
2015/03/25	06:58:11	ok	ok	394.8120	49.271	0.028822	18.02	58.740	9.013	54718146.364783	15	394.7585	8.56579e-05	2.87791e-04
2015/03/25	07:03:11	ok	ok	394.8360	49.271	0.028822	18.00	58.797	9.011	57209378.548150	15	394.7442	8.58369e-05	2.98688e-04
2015/03/25	07:08:11	--	ok	394.7780	49.273	0.028822	17.98	58.794	9.000	56195656.971429	16	394.7481	8.50360e-05	3.17442e-04
2015/03/25	07:08:24	ok	ok	394.8160	49.271	0.028834	18.06	58.595	9.012	53594375.518496	14	394.7585	8.60135e-05	3.07896e-04
2015/03/25	07:13:23	ok	ok	394.8100	49.269	0.028834	18.02	58.740	9.013	58097624.667730	15	394.7464	8.60776e-05	3.03949e-04
2015/03/25	07:18:23	--	ok	394.7920	49.270	0.028834	18.00	58.767	9.007	60330883.323204	15	394.7491	8.57402e-05	2.87971e-04
2015/03/25	07:18:36	ok	ok	394.8760	49.272	0.028846	18.06	58.564	9.008	50940548.752314	16	394.7629	8.66147e-05	3.17052e-04
2015/03/25	07:23:36	ok	ok	394.8260	49.269	0.028846	18.00	58.676	8.993	59059662.449773	15	394.7511	8.61839e-05	2.84192e-04
2015/03/25	07:28:36	ok	ok	394.8280	49.274	0.028846	18.02	58.740	9.013	58608385.574693	15	394.7621	8.62866e-05	2.93759e-04
2015/03/25	07:33:36	ok	ok	394.8900	49.275	0.028846	18.01	58.769	9.012	56146847.175407	15	394.8007	8.56721e-05	2.79542e-04
2015/03/25	07:38:36	ok	ok	394.8440	49.273	0.028846	17.99	58.705	8.992	60130533.324391	15	394.7612	8.66142e-05	2.83748e-04
2015/03/25	07:43:36	ok	ok	394.8400	49.277	0.028846	18.02	58.679	9.004	57597394.234336	15	394.7933	8.63917e-05	2.81031e-04
2015/03/25	07:48:36	ok	ok	394.8240	49.275	0.028846	18.02	58.740	9.013	60008953.598092	15	394.7721	8.61583e-05	2.64397e-04
2015/03/25	07:53:36	ok	ok	394.8880	49.273	0.028846	18.05	58.684	9.021	62603578.473265	15	394.8102	8.57105e-05	2.82731e-04
2015/03/25	07:58:36	ok	ok	394.8420	49.272	0.028846	18.00	58.737	9.002	59123011.187172	15	394.7851	8.56129e-05	2.79292e-04
2015/03/25	08:03:36	ok	ok	394.8800	49.275	0.028846	18.04	58.743	9.024	59296007.869003	15	394.8120	8.55725e-05	2.64882e-04
2015/03/25	08:08:36	ok	ok	394.8380	49.272	0.028846	18.04	58.713	9.020	56998650.392403	15	394.7938	8.60790e-05	2.84067e-04
2015/03/25	08:13:36	ok	ok	394.8640	49.271	0.028846	18.08	58.689	9.037	56423512.001333	15	394.7855	8.64527e-05	2.93111e-04
2015/03/25	08:18:36	ok	ok	394.8760	49.272	0.028846	18.07	58.687	9.032	55215886.353563	15	394.7950	8.61059e-05	2.90652e-04
2015/03/25	08:23:36	ok	ok	394.9220	49.276	0.028846	18.14	58.637	9.062	55666087.420513	16	394.8265	8.54877e-05	3.00378e-04
2015/03/25	08:28:36	ok	ok	394.9200	49.279	0.028846	18.15	58.639	9.067	57288978.579199	15	394.8605	8.59531e-05	2.88734e-04
2015/03/25	08:33:36	ok	ok	394.9480	49.280	0.028846	18.18	58.674	9.089	55971439.625456	15	394.8760	8.61760e-05	2.79170e-04
2015/03/25	08:38:36	ok	ok	394.9540	49.286	0.028846	18.22	58.680	9.111	53764288.556592	16	394.8691	8.54962e-05	3.23618e-04
2015/03/25	08:43:36	ok	ok	394.9540	49.286	0.028846	18.24	58.653	9.118	55734499.835225	15	394.8992	8.64069e-05	3.04638e-04
2015/03/25	08:48:36	ok	ok	394.9860	49.289	0.028846	18.35	58.579	9.166	55090693.149813	15	394.9464	8.55181e-05	2.75489e-04
2015/03/25	08:53:36	ok	ok	395.0100	49.301	0.028846	18.37	58.613	9.182	53748711.086426	15	394.9500	8.62723e-05	2.88413e-04
2015/03/25	08:58:36	ok	ok	395.0400	49.292	0.028846	18.41	58.649	9.210	50750114.994003	16	394.9658	8.56299e-05	3.21175e-04
2015/03/25	09:03:36	ok	ok	395.0860	49.295	0.028846	18.48	58.569	9.235	52338550.808098	14	395.0125	8.53873e-05	2.82392e-04
2015/03/25	09:08:36	ok	ok	395.1120	49.303	0.028846	18.59	58.465	9.279	46967158.485480	16	395.0429	8.55138e-05	3.17548e-04
2015/03/25	09:13:36	ok	ok	395.1360	49.311	0.028846	18.61	58.559	9.305	50707382.212103	16	395.0598	8.49612e-05	3.24566e-04
2015/03/25	09:18:36	ok	ok	395.1880	49.318	0.028846	18.72	58.546	9.364	50855049.718732	15	395.1037	8.61389e-05	2.97779e-04
2015/03/25	09:23:36	ok	ok	395.1840	49.319	0.028846	18.76	58.613	9.396	52479780.623497	15	395.0820	8.69582e-05	3.37884e-04
2015/03/25	09:28:36	--	ok	395.2240	49.333	0.028846	18.86	58.446	9.425	50699157.424053	16	395.1414	8.51502e-05	3.25043e-04
2015/03/25	09:28:49	--	ok	395.2580	49.332	0.028834	18.88	58.358	9.422	46950755.039532	15	395.1993	8.58057e-05	2.91283e-04
2015/03/25	09:29:03	ok	ok	395.1260	49.295	0.02882	18.79	58.405	9.380	44995452.871448	15	395.0592	8.63447e-05	3.15896e-04
2015/03/25	09:34:02	--	ok	395.2340	49.332	0.02882	18.96	58.431	9.478	50622818.249731	15	395.2129	8.47242e-05	3.04010e-04
2015/03/25	09:34:15	--	ok	395.2960	49.334	0.028807	19.02	58.227	9.479	42449043.779976	15	395.2128	8.59379e-05	2.91117e-04
2015/03/25	09:34:29	ok	ok	395.1500	49.299	0.028791	18.91	58.210	9.415	45125987.306851	14	395.0566	8.64651e-05	2.93272e-04
2015/03/25	09:39:28	--	ok	395.3200	49.368	0.028791	19.06	58.416	9.532	50621744.023178	15	395.2627	8.52834e-05	2.87638e-04
2015/03/25	09:39:41	--	ok	395.2760	49.333	0.028774	19.20	58.133	9.564	42802599.169622	16	395.2064	8.55954e-05	3.16045e-04
2015/03/25	09:39:54	--	ok	394.7920	49.271	0.028759	19.11	57.967	9.487	49308065.786696	14	394.7459	8.59740e-05	3.24728e-04
2015/03/25	09:40:08	--	ok	394.7220	49.268	0.02877	19.00	58.072	9.442	44536921.849934	14	394.6473	8.66340e-05	3.10580e-04
2015/03/25	09:40:21	--	ok	394.6840	49.260	0.028785	18.90	58.513	9.458	43308766.147388	14	394.6368	8.65470e-05	3.08795e-04
2015/03/25	09:40:34	--	ok	394.6680	49.254	0.028802	18.80	58.710	9.434	46645243.119770	14	394.6059	8.61498e-05	3.21339e-04
2015/03/25	09:40:47	--	ok	394.6420	49.251	0.02882	18.76	58.947	9.450	47764282.035522	14	394.6083	8.63091e-05	3.24831e-04
2015/03/25	09:41:00	--	ok	394.6400	49.254	0.02884	18.69	59.209	9.453	52141901.452721	14	394.5942	8.67107e-05	3.05927e-04
2015/03/25	09:41:13	ok	ok	394.8580	49.274	0.028859	18.67	59.297	9.456	48151808.649702	14	394.8079	8.64886e-05	3.22148e-04
2015/03/25	09:46:13	ok	ok	395.1260	49.301	0.028859	19.15	58.400	9.580	45993009.384575	15	395.0961	8.54676e-05	3.15126e-04
2015/03/25	09:51:13	ok	ok	395.1940	49.314	0.028859	19.24	58.322	9.618	48362883.536845	15	395.1448	8.52971e-05	2.81168e-04
2015/03/25	09:56:13	--	ok	395.2140	49.323	0.028859	19.33	58.367	9.676	49358028.715709	15	395.1772	8.48893e-05	3.05490e-04
2015/03/25	09:56:26	--	ok	395.2480	49.325	0.028848	19.38	58.283	9.691	45512474.071285	14	395.1712	8.57697e-05	3.03602e-04
2015/03/25	09:56:39	ok	ok	395.0960	49.295	0.028834	19.32	58.213	9.645	44500952.185075	15	395.0526	8.56109e-05	2.96217e-04
2015/03/25	10:01:39	--	ok	395.2540	49.328	0.028834	19.45	58.294	9.733	54363687.347419	16	395.2003	8.53953e-05	3.23778e-04
2015/03/25	10:01:52	--	ok	395.2520	49.323	0.028821	19.45	58.233	9.723	49950928.401540	14	395.1703	8.57220e-05	3.19133e-04
2015/03/25	10:02:06	ok	ok	395.1440	49.298	0.028807	19.36	58.219	9.669	45752623.262660	15	395.0929	8.61779e-05	3.16240e-04
2015/03/25	10:07:05	--	ok	395.2960	49.341	0.028807	19.52	58.274	9.770	51304639.921547	15	395.2720	8.51462e-05	2.92344e-04
2015/03/25	10:07:18	--	ok	395.2820	49.324	0.028791	19.54	58.186	9.766	48975418.275477	14	395.2191	8.56569e-05	2.91569e-04
2015/03/25	10:07:32	ok	ok	395.1600	49.304	0.028775	19.42	58.289	9.715	48313745.825441	14	395.1066	8.61014e-05	3.14845e-04
2015/03/25	10:12:31	--	ok	395.3680	49.353	0.028775	19.64	58.262	9.837	56109896.464675	16	395.3147	8.43027e-05	3.29373e-04
2015/03/25	10:12:44	ok	ok	395.1120	49.301	0.028755	19.71	58.090	9.848	50026256.884884	14	395.0576	8.55458e-05	3.12155e-04
2015/03/25	10:17:44	ok	ok	395.0980	49.297	0.028755	19.66	58.296	9.854	55990626.755768	15	395.0626	8.48781e-05	2.83572e-04
2015/03/25	10:22:44	ok	ok	395.1480	49.306	0.028755	19.78	58.284	9.921	51697684.386600	15	395.1056	8.47163e-05	2.86007e-04
2015/03/25	10:27:44	ok	ok	395.1820	49.309	0.028755	19.87	58.237	9.966	53620407.447347	15	395.1181	8.53867e-05	3.69412e-04
2015/03/25	10:32:44	--	ok	395.2280	49.314	0.028755	19.96	58.342	10.036	55566093.193775	15	395.1821	8.54622e-05	2.96069e-04
2015/03/25	10:32:57	ok	ok	394.9940	49.292	0.028743	20.04	58.141	10.049	50347002.314446	14	394.9405	8.54907e-05	3.30271e-04
2015/03/25	10:37:57	ok	ok	394.9560	49.292	0.028743	20.01	58.259	10.051	54014911.949308	15	394.9401	8.54134e-05	3.14641e-04
2015/03/25	10:42:57	ok	ok	394.9860	49.295	0.028743	20.12	58.245	10.114	47826357.217603	15	394.9532	8.43114e-05	3.45379e-04
2015/03/25	10:47:57	ok	ok	395.0380	49.298	0.028743	20.18	58.224	10.146	54720901.688663	15	394.9981	8.46109e-05	2.81102e-04
2015/03/25	10:52:57	ok	ok	395.1380	49.303	0.028743	20.30	58.120	10.199	52496449.999056	14	395.1050	8.49980e-05	3.65508e-04
2015/03/25	10:57:57	ok	ok	395.1580	49.311	0.028743	20.39	58.287	10.282	60173160.568999	15	395.1373	8.41280e-05	3.10023e-04
2015/03/25	11:02:57	ok	ok	395.1620	49.314	0.028743	20.48	58.301	10.338	56624560.613017	14	395.1574	8.42949e-05	3.19018e-04
2015/03/25	11:07:57	--	ok	395.2060	49.319	0.028743	20.57	58.253	10.384	59038767.331422	15	395.1864	8.52504e-05	2.99515e-04
2015/03/25	11:08:10	ok	ok	394.9620	49.299	0.028732	20.62	58.139	10.394	52928635.611093	14	394.8910	8.56960e-05	2.77951e-04
2015/03/25	11:13:09	ok	ok	394.9900	49.303	0.028732	20.66	58.267	10.441	60422322.851572	15	394.9482	8.45852e-05	3.61791e-04
2015/03/25	11:18:09	ok	ok	395.0720	49.309	0.028732	20.79	58.195	10.507	58757249.329372	15	395.0358	8.53161e-05	3.27543e-04
2015/03/25	11:23:09	ok	ok	395.1300	49.309	0.028732	20.91	58.183	10.579	59028443.548268	15	395.1119	8.48384e-05	3.47892e-04
2015/03/25	11:28:09	ok	ok	395.1540	49.316	0.028732	21.06	58.237	10.681	57915217.523842	14	395.1433	8.44956e-05	3.60689e-04
2015/03/25	11:33:09	--	ok	395.2340	49.322	0.028732	21.17	58.131	10.730	60100137.603904	15	395.2092	8.46989e-05	3.27032e-04
2015/03/25	11:33:22	ok	ok	394.9240	49.300	0.028719	21.20	58.044	10.732	57546470.948036	14	394.8708	8.56185e-05	3.25996e-04
2015/03/25	11:38:22	ok	ok	395.0260	49.308	0.028719	21.28	58.118	10.796	59281971.306073	14	394.9519	8.49658e-05	3.34239e-04
2015/03/25	11:43:22	ok	ok	395.0520	49.313	0.028719	21.37	58.162	10.860	61511587.366939	15	395.0758	8.30568e-05	3.76975e-04
2015/03/25	11:48:22	ok	ok	395.1120	49.317	0.028719	21.47	58.116	10.915	59979345.760536	15	395.0574	8.46261e-05	2.91118e-04
2015/03/25	11:53:22	ok	ok	395.1420	49.321	0.028719	21.54	58.127	10.961	63082372.934174	15	395.1121	8.46618e-05	2.94749e-04
2015/03/25	11:58:22	--	ok	395.2060	49.327	0.028719	21.68	58.118	11.048	62917023.949545	15	395.2373	8.28847e-05	4.60207e-04
2015/03/25	11:58:35	ok	ok	394.9520	49.306	0.028707	21.72	58.032	11.057	53618128.933756	14	394.8595	8.52654e-05	2.46820e-04
2015/03/25	12:03:35	ok	ok	395.0160	49.312	0.028707	21.80	58.075	11.117	59470253.955374	15	394.9577	8.37043e-05	3.05963e-04
2015/03/25	12:08:35	ok	ok	395.0680	49.317	0.028707	21.94	58.096	11.211	60870700.825766	14	395.0111	8.43357e-05	2.31314e-04
2015/03/25	12:13:35	ok	ok	395.1340	49.325	0.028707	22.05	58.113	11.285	60544744.999573	14	395.0812	8.35352e-05	2.27254e-04
2015/03/25	12:18:35	--	ok	395.2120	49.329	0.028707	22.22	58.047	11.383	62088129.810720	15	395.1383	8.43801e-05	2.28428e-04
2015/03/25	12:18:49	ok	ok	394.9340	49.301	0.028696	22.28	57.871	11.388	59908853.388240	14	394.8674	8.49329e-05	2.35133e-04
2015/03/25	12:23:47	--	ok	394.7200	49.253	0.028696	21.69	58.825	11.189	46402019.842922	14	394.6518	8.40719e-05	2.64134e-04
2015/03/25	12:24:00	--	ok	394.7120	49.255	0.028711	21.68	58.762	11.171	48823196.109599	14	394.6139	8.46692e-05	2.54584e-04
2015/03/25	12:24:13	--	ok	394.6320	49.218	0.028727	21.58	58.961	11.144	40798329.961905	14	394.5460	8.52730e-05	2.53023e-04
2015/03/25	12:24:26	--	ok	394.5680	49.195	0.028747	21.54	59.046	11.134	44890951.765093	14	394.4975	8.49994e-05	2.49460e-04
2015/03/25	12:24:39	--	ok	394.5480	49.176	0.028771	21.50	59.071	11.113	41252998.065731	14	394.4574	8.53296e-05	2.46541e-04
2015/03/25	12:24:52	--	ok	394.6480	49.214	0.028796	21.46	59.248	11.121	40968205.356893	14	394.5679	8.52470e-05	2.75220e-04
2015/03/25	12:25:05	ok	ok	395.0840	49.316	0.028816	21.42	59.242	11.094	39475016.256759	14	395.0111	8.51474e-05	3.13678e-04
2015/03/25	12:30:05	ok	ok	395.1560	49.323	0.028816	21.37	59.203	11.055	47102765.990949	15	395.1078	8.48560e-05	3.96226e-04
2015/03/25	12:35:05	ok	ok	395.1000	49.321	0.028816	21.26	59.461	11.033	50806374.539104	15	395.0572	8.48401e-05	2.75927e-04
2015/03/25	12:40:05	ok	ok	395.0820	49.316	0.028816	21.14	59.595	10.981	49983171.095827	14	395.0275	8.38265e-05	3.24778e-04
2015/03/25	12:45:05	ok	ok	395.0360	49.315	0.028816	21.06	59.704	10.950	52811813.230688	15	395.0149	8.44962e-05	3.23671e-04
2015/03/25	12:50:05	ok	ok	395.0120	49.312	0.028816	21.00	59.847	10.938	49458110.502155	14	395.0021	8.39946e-05	3.97785e-04
2015/03/25	12:55:05	ok	ok	395.0240	49.311	0.028816	20.98	59.874	10.930	51094881.167250	15	394.9953	8.42688e-05	3.49771e-04
2015/03/25	13:00:05	ok	ok	394.9700	49.309	0.028816	20.98	59.935	10.942	46824866.055166	15	394.9449	8.46636e-05	3.36171e-04
2015/03/25	13:05:05	ok	ok	394.9740	49.311	0.028816	20.98	60.057	10.964	51961058.598261	15	394.9444	8.45835e-05	3.61755e-04
2015/03/25	13:10:05	ok	ok	394.9660	49.306	0.028816	20.95	59.991	10.933	48249366.213600	14	394.9402	8.47916e-05	3.59598e-04
2015/03/25	13:15:05	ok	ok	394.9420	49.306	0.028816	20.93	60.171	10.953	51319385.147442	15	394.9540	8.28216e-05	4.39292e-04
2015/03/25	13:20:05	ok	ok	394.9760	49.305	0.028816	20.96	60.206	10.978	52552262.947582	15	394.9295	8.45853e-05	4.10979e-04
2015/03/25	13:25:05	ok	ok	394.9700	49.308	0.028816	20.98	60.179	10.986	50110894.502871	15	394.9504	8.39914e-05	3.70003e-04
2015/03/25	13:30:05	ok	ok	394.9520	49.307	0.028816	20.92	60.291	10.968	52229874.529456	15	394.9490	8.41428e-05	3.71118e-04
2015/03/25	13:35:05	ok	ok	394.9800	49.310	0.028816	21.02	60.246	11.024	54467242.892888	14	394.9353	8.51410e-05	3.24276e-04
2015/03/25	13:40:05	ok	ok	394.9520	49.309	0.028816	20.98	60.331	11.014	52243861.762636	15	394.8737	8.43007e-05	2.87319e-04
2015/03/25	13:45:05	ok	ok	394.9500	49.306	0.028816	21.02	60.398	11.052	52447322.195811	15	394.9215	8.45388e-05	3.43469e-04
2015/03/25	13:50:05	ok	ok	395.0060	49.308	0.028816	21.07	60.467	11.096	53741488.716044	15	394.9675	8.48383e-05	3.55814e-04
2015/03/25	13:55:05	ok	ok	394.9940	49.310	0.028816	21.09	60.470	11.110	53072077.778737	15	394.9368	8.49254e-05	2.90526e-04
2015/03/25	14:00:05	ok	ok	394.9880	49.314	0.028816	21.16	60.481	11.157	54342995.402633	14	394.9603	8.51828e-05	3.49064e-04
2015/03/25	14:05:05	ok	ok	395.0240	49.313	0.028816	21.16	60.512	11.163	52758984.988534	15	394.9704	8.50054e-05	2.92087e-04
2015/03/25	14:10:05	ok	ok	395.0480	49.316	0.028816	21.21	60.550	11.202	52973035.518041	15	394.9909	8.49746e-05	2.59782e-04
2015/03/25	14:15:05	ok	ok	395.0640	49.316	0.028816	21.24	60.616	11.234	54672801.970694	14	395.0541	8.44697e-05	3.41760e-04
2015/03/25	14:20:05	ok	ok	395.0620	49.319	0.028816	21.25	60.678	11.252	56912989.744208	15	395.0346	8.46373e-05	3.42823e-04
2015/03/25	14:25:05	ok	ok	395.0580	49.319	0.028816	21.25	60.739	11.263	56514852.672563	15	395.0221	8.47799e-05	3.45437e-04
2015/03/25	14:30:05	ok	ok	395.0640	49.318	0.028816	21.31	60.597	11.276	51527303.107044	14	395.0247	8.47504e-05	3.08043e-04
2015/03/25	14:35:05	ok	ok	395.0700	49.319	0.028816	21.33	60.630	11.295	52961148.457778	15	395.0449	8.45784e-05	3.17610e-04
2015/03/25	14:40:05	ok	ok	395.0960	49.321	0.028816	21.37	60.637	11.323	51689514.544239	15	395.0377	8.45629e-05	2.93263e-04
2015/03/25	14:45:05	ok	ok	395.0980	49.320	0.028816	21.34	60.632	11.302	56434508.834844	15	395.0309	8.46931e-05	3.16446e-04
2015/03/25	14:50:05	ok	ok	395.0920	49.319	0.028816	21.41	60.673	11.356	52507055.677148	14	395.0519	8.38656e-05	3.28861e-04
2015/03/25	14:55:05	ok	ok	395.1320	49.323	0.028816	21.49	60.625	11.399	56899783.843872	15	395.0843	8.46525e-05	3.29230e-04
2015/03/25	15:00:05	ok	ok	395.1580	49.324	0.028816	21.47	60.683	11.397	56011129.004960	15	395.1339	8.35904e-05	3.56575e-04
2015/03/25	15:05:05	ok	ok	395.1500	49.324	0.028816	21.51	60.659	11.419	57392235.037317	14	395.1012	8.42076e-05	3.48584e-04
2015/03/25	15:10:05	ok	ok	395.1740	49.328	0.028816	21.54	60.664	11.439	54912772.725611	14	395.1309	8.45752e-05	3.38547e-04
2015/03/25	15:15:05	ok	ok	395.1740	49.331	0.028816	21.57	60.760	11.477	54211932.976414	15	395.1157	8.47821e-05	2.79320e-04
2015/03/25	15:20:05	ok	ok	395.1720	49.331	0.028816	21.55	60.726	11.458	51085043.105646	15	395.1616	8.38125e-05	3.52422e-04
2015/03/25	15:25:05	ok	ok	395.1900	49.335	0.028816	21.62	60.768	11.512	51701564.011964	15	395.1476	8.45994e-05	2.93267e-04
2015/03/25	15:30:05	ok	ok	395.1900	49.336	0.028816	21.62	60.829	11.524	54361979.021000	15	395.1719	8.42861e-05	3.44987e-04
2015/03/25	15:35:05	ok	ok	395.1880	49.334	0.028816	21.61	60.888	11.528	58420823.350749	14	395.1743	8.40320e-05	3.42486e-04
2015/03/25	15:40:05	--	ok	395.2340	49.334	0.028816	21.64	60.802	11.532	56441074.203394	15	395.2099	8.36811e-05	2.97435e-04
2015/03/25	15:40:18	ok	ok	395.1980	49.332	0.028803	21.67	60.745	11.541	50596145.385848	14	395.1344	8.47587e-05	3.43036e-04
2015/03/25	15:45:18	--	ok	395.2240	49.335	0.028803	21.68	60.778	11.554	56960860.537807	14	395.2206	8.34399e-05	3.37223e-04
2015/03/25	15:45:31	--	ok	395.2180	49.332	0.028791	21.71	60.721	11.563	51205072.411742	14	395.0976	8.62742e-05	3.54975e-04
2015/03/25	15:45:45	ok	ok	395.1480	49.328	0.028779	21.64	60.680	11.509	50737493.214160	14	395.0874	8.49020e-05	3.23220e-04
2015/03/25	15:50:44	--	ok	395.2340	49.337	0.028779	21.74	60.818	11.602	55029205.929171	14	395.2119	8.40050e-05	3.59094e-04
2015/03/25	15:50:57	--	ok	395.2100	49.334	0.028766	21.72	60.754	11.576	51273940.889881	14	395.1505	8.48426e-05	3.62788e-04
2015/03/25	15:51:11	ok	ok	395.1520	49.329	0.028754	21.69	60.749	11.555	48405010.134753	14	395.0711	8.48997e-05	2.54044e-04
2015/03/25	15:56:10	--	ok	395.2640	49.341	0.028754	21.76	60.821	11.616	52160397.904897	15	395.2276	8.44944e-05	2.99049e-04
2015/03/25	15:56:23	--	ok	395.2280	49.334	0.02874	21.74	60.757	11.590	49123490.276308	14	395.1454	8.42969e-05	2.95856e-04
2015/03/25	15:56:36	ok	ok	395.1440	49.328	0.028727	21.66	60.926	11.569	49652214.523138	14	395.0574	8.47419e-05	2.72652e-04
2015/03/25	16:01:35	--	ok	395.2700	49.340	0.028727	21.80	60.797	11.638	53205409.706673	14	395.2177	8.44362e-05	2.78085e-04
2015/03/25	16:01:48	ok	ok	395.0400	49.322	0.028712	21.78	60.763	11.618	51657664.350783	14	394.9341	8.54883e-05	2.38384e-04
2015/03/25	16:06:48	ok	ok	395.0880	49.331	0.028712	21.81	60.859	11.657	54388021.962314	15	395.0081	8.36751e-05	3.03340e-04
2015/03/25	16:11:48	ok	ok	395.1060	49.331	0.028712	21.87	60.869	11.699	53369181.545702	14	395.0568	8.34086e-05	2.99856e-04
2015/03/25	16:16:48	ok	ok	395.1100	49.331	0.028712	21.86	60.959	11.709	51645251.353191	15	395.0863	8.47673e-05	3.56511e-04
2015/03/25	16:21:48	ok	ok	395.1340	49.331	0.028712	21.82	60.952	11.681	54858160.277185	15	395.0775	8.37483e-05	2.67773e-04
2015/03/25	16:26:48	ok	ok	395.1280	49.331	0.028712	21.85	60.987	11.708	55009450.670150	15	395.0384	8.59006e-05	4.20230e-04
2015/03/25	16:31:48	ok	ok	395.1500	49.335	0.028712	21.88	61.053	11.741	57731049.274527	13	395.0658	8.40910e-05	2.10186e-04
2015/03/25	16:36:48	ok	ok	395.1200	49.331	0.028712	21.81	61.103	11.703	55361843.029655	14	395.0544	8.40414e-05	2.29939e-04
2015/03/25	16:41:48	ok	ok	395.1460	49.332	0.028712	21.86	61.050	11.727	55741409.733519	15	395.0928	8.48664e-05	3.79046e-04
2015/03/25	16:46:48	ok	ok	395.1100	49.332	0.028712	21.84	61.077	11.718	55646458.250443	15	395.1019	8.15331e-05	4.48774e-04
2015/03/25	16:51:48	ok	ok	395.1060	49.332	0.028712	21.78	61.128	11.688	56901734.438687	15	395.0164	8.46880e-05	2.63802e-04
2015/03/25	16:56:48	ok	ok	395.0980	49.332	0.028712	21.80	61.131	11.702	56094242.732324	15	395.0329	8.40199e-05	2.45518e-04
2015/03/25	17:01:48	ok	ok	395.0980	49.330	0.028712	21.77	61.157	11.687	56169142.310611	14	395.0340	8.44931e-05	3.08454e-04
2015/03/25	17:06:48	ok	ok	395.0880	49.331	0.028712	21.77	61.127	11.681	55619538.136037	14	395.0158	8.43737e-05	2.28770e-04
2015/03/25	17:11:48	ok	ok	395.0600	49.327	0.028712	21.67	61.202	11.628	54708885.206474	15	395.0226	8.45825e-05	2.98573e-04
2015/03/25	17:16:48	ok	ok	395.0560	49.324	0.028712	21.64	61.227	11.613	55724715.902284	14	394.9480	8.61037e-05	3.60732e-04
2015/03/25	17:21:48	ok	ok	395.0220	49.325	0.028712	21.57	61.246	11.569	55063800.629780	14	394.9450	8.42999e-05	2.31545e-04
2015/03/25	17:26:48	ok	ok	395.0160	49.323	0.028712	21.52	61.299	11.546	55916939.073030	14	394.9030	8.59929e-05	3.65306e-04
2015/03/25	17:31:48	ok	ok	395.0040	49.323	0.028712	21.50	61.296	11.532	56024642.452762	15	394.9519	8.47746e-05	3.17765e-04
2015/03/25	17:36:48	ok	ok	394.9820	49.320	0.028712	21.44	61.316	11.496	56067185.311647	15	394.9408	8.46353e-05	2.94524e-04
2015/03/25	17:41:48	ok	ok	394.9480	49.317	0.028712	21.36	61.334	11.446	54219430.539539	15	394.9194	8.42005e-05	3.45798e-04
2015/03/25	17:46:48	ok	ok	394.9300	49.316	0.028712	21.32	61.327	11.418	53700637.915854	15	394.9168	8.38285e-05	3.36289e-04
2015/03/25	17:51:48	ok	ok	394.9280	49.316	0.028712	21.27	61.319	11.384	55076531.377111	15	394.8753	8.44515e-05	2.93044e-04
2015/03/25	17:56:48	ok	ok	394.8660	49.306	0.028712	21.12	61.416	11.303	53867811.420344	15	394.7329	8.66709e-05	3.94502e-04
2015/03/25	18:01:48	ok	ok	394.8540	49.307	0.028712	21.10	61.413	11.290	56074110.636440	15	394.7953	8.50508e-05	2.81803e-04
2015/03/25	18:06:48	ok	ok	394.8380	49.304	0.028712	20.99	61.456	11.226	54985054.881354	14	394.7506	8.53109e-05	2.85266e-04
2015/03/25	18:11:48	ok	ok	394.8060	49.298	0.028712	20.93	61.446	11.185	54150068.896832	14	394.7434	8.47696e-05	3.06420e-04
2015/03/25	18:16:48	--	ok	394.7320	49.298	0.028712	20.85	61.433	11.131	57122739.835954	15	394.7240	8.48304e-05	3.53673e-04
2015/03/25	18:17:01	--	ok	394.7540	49.285	0.028727	20.83	61.369	11.106	49156640.126169	14	394.6794	8.52259e-05	3.19924e-04
2015/03/25	18:17:15	--	ok	394.6300	49.255	0.02874	20.74	61.536	11.078	52694177.949041	14	394.5780	8.53158e-05	3.35868e-04
2015/03/25	18:17:28	--	ok	394.6080	49.252	0.028761	20.67	61.706	11.064	51124769.879252	14	394.5508	8.53494e-05	3.11313e-04
2015/03/25	18:17:41	--	ok	394.5880	49.240	0.028782	20.58	61.963	11.052	49024051.885501	14	394.5214	8.52621e-05	3.16760e-04
2015/03/25	18:17:54	--	ok	394.5840	49.231	0.028805	20.54	62.229	11.073	49561564.325400	14	394.5032	8.60558e-05	3.03422e-04
2015/03/25	18:18:07	ok	ok	395.1020	49.319	0.028828	20.51	62.374	11.080	49056027.337685	14	395.0249	8.59058e-05	3.54928e-04
2015/03/25	18:23:07	ok	ok	395.1980	49.334	0.028828	20.72	61.533	11.065	58456299.476786	14	395.1867	8.40294e-05	3.26496e-04
2015/03/25	18:28:07	ok	ok	395.1480	49.328	0.028828	20.62	61.547	11.003	54005009.525785	15	395.0759	8.54785e-05	3.67349e-04
2015/03/25	18:33:07	ok	ok	395.1220	49.325	0.028828	20.49	61.556	10.922	53881345.949450	15	395.0740	8.53847e-05	3.15095e-04
2015/03/25	18:38:07	ok	ok	395.0620	49.320	0.028828	20.39	61.630	10.872	53811650.797120	15	394.9768	8.64725e-05	3.71872e-04
2015/03/25	18:43:07	ok	ok	395.0580	49.314	0.028828	20.29	61.705	10.821	56853837.457339	14	395.0220	8.44244e-05	3.01787e-04
2015/03/25	18:48:07	ok	ok	394.9800	49.312	0.028828	20.18	61.687	10.749	55020680.250332	15	394.9277	8.47571e-05	3.39488e-04
2015/03/25	18:53:07	ok	ok	394.9780	49.308	0.028828	20.11	61.736	10.714	51695787.553669	14	394.9095	8.56510e-05	3.14794e-04
2015/03/25	18:58:07	ok	ok	394.9120	49.304	0.028828	19.98	61.805	10.644	53533547.855492	15	394.8677	8.42451e-05	3.52908e-04
2015/03/25	19:03:07	ok	ok	394.8560	49.301	0.028828	19.92	61.765	10.600	52558827.305766	15	394.8055	8.51741e-05	3.64552e-04
2015/03/25	19:08:07	ok	ok	394.8740	49.297	0.028828	19.83	61.810	10.552	51501371.861313	14	394.7668	8.63631e-05	3.66011e-04
2015/03/25	19:13:07	ok	ok	394.8260	49.294	0.028828	19.76	61.799	10.507	48777487.010807	14	394.7595	8.60717e-05	3.15456e-04
2015/03/25	19:18:07	ok	ok	394.8000	49.292	0.028828	19.67	61.784	10.450	55033951.243433	15	394.7658	8.49883e-05	3.42021e-04
2015/03/25	19:23:07	--	ok	394.7460	49.286	0.028828	19.62	61.806	10.423	53905147.884371	14	394.7075	8.53738e-05	3.10389e-04
2015/03/25	19:23:20	ok	ok	395.0920	49.313	0.028842	19.64	61.689	10.415	45717339.781602	14	395.0327	8.52170e-05	3.16423e-04
2015/03/25	19:28:20	ok	ok	395.0420	49.309	0.028842	19.54	61.823	10.377	53475158.091077	14	395.0100	8.45972e-05	3.21255e-04
2015/03/25	19:33:20	ok	ok	395.0040	49.307	0.028842	19.48	61.843	10.344	52609850.355456	15	394.9648	8.46361e-05	3.52666e-04
2015/03/25	19:38:20	ok	ok	394.9900	49.305	0.028842	19.45	61.778	10.315	49501384.678902	15	394.9490	8.44005e-05	4.17627e-04
2015/03/25	19:43:20	ok	ok	394.9540	49.302	0.028842	19.38	61.797	10.275	51939288.649140	15	394.9080	8.48737e-05	3.27465e-04
2015/03/25	19:48:20	ok	ok	394.9020	49.295	0.028842	19.31	61.785	10.231	51711667.785145	15	394.8200	8.55523e-05	3.23319e-04
2015/03/25	19:53:20	ok	ok	394.9280	49.293	0.028842	19.25	61.806	10.199	53177517.132034	14	394.8816	8.50851e-05	3.40806e-04
2015/03/25	19:58:20	ok	ok	394.8900	49.290	0.028842	19.18	61.764	10.150	50850093.111931	14	394.8536	8.43930e-05	3.31119e-04
2015/03/25	20:03:20	ok	ok	394.8380	49.288	0.028842	19.07	61.866	10.101	52444528.852534	15	394.7794	8.48700e-05	3.52649e-04
2015/03/25	20:08:20	--	ok	394.7980	49.283	0.028842	19.00	61.825	10.053	51230715.298416	14	394.7651	8.46915e-05	3.26239e-04
2015/03/25	20:08:33	ok	ok	395.0320	49.300	0.028853	18.93	61.813	10.009	45365132.589037	15	394.9406	8.62686e-05	3.14040e-04
2015/03/25	20:13:33	ok	ok	395.0360	49.308	0.028853	18.95	61.907	10.036	47943636.923413	16	394.9599	8.49981e-05	3.26508e-04
2015/03/25	20:18:33	ok	ok	394.9820	49.307	0.028853	18.88	61.955	10.003	50834220.943288	15	394.9583	8.47213e-05	3.26374e-04
2015/03/25	20:23:33	ok	ok	394.9700	49.298	0.028853	18.77	61.877	9.926	52046736.299436	14	394.8962	8.55560e-05	2.84350e-04
2015/03/25	20:28:33	ok	ok	394.9080	49.290	0.028853	18.64	62.036	9.875	50493465.833120	15	394.8661	8.57360e-05	2.82027e-04
2015/03/25	20:33:33	ok	ok	394.8980	49.289	0.028853	18.60	62.089	9.860	48332553.253422	14	394.8615	8.52088e-05	3.04792e-04
2015/03/25	20:38:33	ok	ok	394.8400	49.282	0.028853	18.52	62.016	9.802	49846268.793537	15	394.8164	8.57374e-05	2.92156e-04
2015/03/25	20:43:33	ok	ok	394.8340	49.280	0.028853	18.48	62.009	9.778	48274083.876379	14	394.7731	8.60324e-05	2.73527e-04
2015/03/25	20:48:33	ok	ok	394.8060	49.282	0.028853	18.40	62.026	9.734	50430709.892599	15	394.7453	8.57505e-05	3.18831e-04
2015/03/25	20:53:33	--	ok	394.7820	49.277	0.028853	18.34	61.956	9.689	46341352.495452	16	394.6936	8.53597e-05	3.06934e-04
2015/03/25	20:53:46	ok	ok	395.1480	49.319	0.028865	18.46	61.736	9.723	45050998.261086	16	395.0461	8.55160e-05	3.42945e-04
2015/03/25	20:58:46	ok	ok	395.0160	49.300	0.028865	18.25	61.971	9.640	48613058.105684	15	394.9284	8.67221e-05	3.37199e-04
2015/03/25	21:03:46	ok	ok	395.0100	49.305	0.028865	18.23	61.938	9.623	50204988.563679	15	394.9388	8.64295e-05	2.99120e-04
2015/03/25	21:08:46	ok	ok	394.9820	49.307	0.028865	18.19	62.051	9.618	49173648.894741	15	394.9963	8.37940e-05	4.82639e-04
2015/03/25	21:13:46	ok	ok	394.9780	49.297	0.028865	18.16	61.986	9.591	48126682.163663	15	394.9049	8.64091e-05	3.10235e-04
2015/03/25	21:18:46	ok	ok	394.9080	49.290	0.028865	18.01	62.111	9.525	50486173.376148	15	394.8140	8.67207e-05	3.12565e-04
2015/03/25	21:23:46	ok	ok	394.8660	49.283	0.028865	17.97	62.075	9.497	48871332.978159	15	394.7709	8.75376e-05	3.29854e-04
2015/03/25	21:28:46	ok	ok	394.8420	49.278	0.028865	17.86	62.087	9.436	48697211.229502	15	394.7261	8.71413e-05	3.55838e-04
2015/03/25	21:33:46	ok	ok	394.8280	49.277	0.028865	17.80	62.136	9.410	49160950.348953	15	394.7562	8.58280e-05	2.80604e-04
2015/03/25	21:38:46	ok	ok	394.8060	49.269	0.028865	17.76	62.100	9.383	47197664.057450	15	394.7362	8.61864e-05	2.78145e-04
2015/03/25	21:43:46	--	ok	394.7980	49.269	0.028865	17.70	62.060	9.343	49502089.132659	14	394.7237	8.63652e-05	3.08300e-04
2015/03/25	21:43:59	ok	ok	395.0780	49.315	0.028875	17.78	62.013	9.381	46890448.099185	15	394.9959	8.61945e-05	3.12144e-04
2015/03/25	21:48:59	ok	ok	394.9880	49.312	0.028875	17.63	62.198	9.325	47358392.117839	15	394.9432	8.55987e-05	3.24604e-04
2015/03/25	21:53:59	--	ok	395.2640	49.375	0.028875	18.31	61.141	9.544	47330943.761467	15	395.2084	8.61725e-05	2.94914e-04
2015/03/25	21:54:12	ok	ok	394.9940	49.285	0.028861	18.32	61.052	9.536	43270740.856458	16	394.9087	8.57326e-05	3.13603e-04
2015/03/25	21:59:12	ok	ok	395.1120	49.314	0.028861	18.60	60.917	9.674	54821035.382732	15	395.0423	8.57586e-05	2.94680e-04
2015/03/25	22:04:12	ok	ok	395.1740	49.327	0.028861	18.82	60.711	9.767	71487482.530039	16	395.1686	8.43682e-05	3.55875e-04
2015/03/25	22:09:12	--	ok	395.2380	49.333	0.028861	18.98	60.526	9.830	62017631.410679	15	395.2135	8.53633e-05	2.96433e-04
2015/03/25	22:09:25	--	ok	395.2760	49.335	0.028849	19.03	60.413	9.840	61544880.915176	15	395.2258	8.51966e-05	3.07659e-04
2015/03/25	22:09:38	ok	ok	395.1280	49.298	0.028833	18.96	60.281	9.779	60548051.244051	14	395.0537	8.64272e-05	2.93514e-04
2015/03/25	22:14:38	--	ok	395.2800	49.340	0.028833	19.12	60.367	9.885	65153398.423432	15	395.2239	8.55809e-05	3.07905e-04
2015/03/25	22:14:51	--	ok	395.3400	49.344	0.028818	19.22	60.171	9.911	61008308.921341	14	395.2876	8.54602e-05	2.95118e-04
2015/03/25	22:15:05	ok	ok	395.1800	49.304	0.0288	19.11	60.093	9.835	60860585.836064	14	395.1141	8.64320e-05	3.11223e-04
2015/03/25	22:20:04	--	ok	395.3140	49.359	0.0288	19.20	60.319	9.924	67164558.024320	15	395.3038	8.47984e-05	3.09659e-04
2015/03/25	22:20:17	--	ok	395.3480	49.358	0.028783	19.22	60.141	9.906	59806967.581764	15	395.3130	8.48952e-05	2.96282e-04
2015/03/25	22:20:31	ok	ok	395.0840	49.295	0.028764	19.14	60.189	9.868	60999224.703785	14	395.0388	8.57958e-05	3.24595e-04
2015/03/25	22:25:30	--	ok	395.2560	49.339	0.028764	19.28	60.151	9.943	65489173.425293	16	395.1789	8.53919e-05	3.44599e-04
2015/03/25	22:25:43	ok	ok	394.9240	49.285	0.02875	19.33	60.037	9.953	60293576.626448	14	394.8563	8.60070e-05	3.09482e-04
2015/03/25	22:30:43	ok	ok	395.0120	49.290	0.02875	19.31	60.064	9.946	65641157.537452	15	394.9374	8.53782e-05	3.12902e-04
2015/03/25	22:35:43	ok	ok	395.0380	49.297	0.02875	19.36	60.012	9.967	67061214.150616	15	394.9742	8.48453e-05	3.36954e-04
2015/03/25	22:40:43	ok	ok	395.0000	49.296	0.02875	19.37	59.983	9.968	64048628.557637	15	394.9500	8.50781e-05	3.28056e-04
2015/03/25	22:45:43	ok	ok	395.0340	49.300	0.02875	19.36	60.012	9.967	63533813.988885	15	394.9787	8.46187e-05	3.33514e-04
2015/03/25	22:50:43	ok	ok	395.0640	49.303	0.02875	19.44	59.873	9.991	67576150.806833	15	395.0176	8.52042e-05	2.99737e-04
2015/03/25	22:55:43	ok	ok	395.0700	49.307	0.02875	19.42	59.961	9.993	68079615.226754	14	395.0243	8.47888e-05	2.91162e-04
2015/03/25	23:00:43	ok	ok	395.0920	49.307	0.02875	19.46	59.846	9.998	68094169.821208	15	395.1053	8.33166e-05	4.51726e-04
2015/03/25	23:05:43	ok	ok	395.0980	49.307	0.02875	19.39	59.805	9.950	68781019.276620	15	395.0072	8.64754e-05	3.59731e-04
2015/03/25	23:10:43	ok	ok	395.0740	49.309	0.02875	19.39	59.865	9.960	62937424.514905	15	395.0354	8.55404e-05	3.14987e-04
2015/03/25	23:15:43	ok	ok	395.1220	49.308	0.02875	19.44	59.722	9.965	69745092.261647	14	395.0405	8.61501e-05	3.39914e-04
2015/03/25	23:20:43	ok	ok	395.1040	49.312	0.02875	19.42	59.779	9.963	63105884.061272	15	395.0399	8.49725e-05	3.48687e-04
2015/03/25	23:25:43	ok	ok	395.1160	49.312	0.02875	19.41	59.747	9.952	65055875.922726	16	395.0430	8.48750e-05	3.30015e-04
2015/03/25	23:30:43	ok	ok	395.1380	49.315	0.02875	19.40	59.685	9.936	65274454.191693	15	395.1065	8.48368e-05	2.94711e-04
2015/03/25	23:35:43	ok	ok	395.1060	49.314	0.02875	19.36	59.557	9.891	59476677.328920	15	395.0552	8.48139e-05	3.52730e-04
2015/03/25	23:40:43	ok	ok	395.1540	49.322	0.02875	19.38	59.651	9.919	64108614.919101	15	395.1105	8.47210e-05	2.84785e-04
2015/03/25	23:45:43	ok	ok	395.1420	49.320	0.02875	19.37	59.559	9.897	64010113.498936	15	395.0772	8.47022e-05	3.22928e-04
2015/03/25	23:50:43	ok	ok	395.1300	49.315	0.02875	19.34	59.554	9.879	63672861.009597	15	395.0780	8.57474e-05	3.13337e-04
2015/03/25	23:55:43	ok	ok	395.1300	49.321	0.02875	19.32	59.551	9.867	61706166.661760	16	395.0599	8.48087e-05	3.24217e-04
2015/03/26	00:00:43	ok	ok	395.1320	49.333	0.02875	19.33	59.552	9.873	62904739.013919	15	395.0720	8.51207e-05	3.11061e-04
2015/03/26	00:05:43	ok	ok	395.1340	49.319	0.02875	19.33	59.552	9.873	62531901.188029	15	395.0882	8.52810e-05	2.77537e-04
2015/03/26	00:10:43	ok	ok	395.1360	49.325	0.02875	19.29	59.516	9.844	63778517.858248	15	395.0160	8.67659e-05	3.84912e-04
2015/03/26	00:15:43	ok	ok	395.1260	49.314	0.02875	19.25	59.509	9.820	60509732.593639	16	395.0245	8.62969e-05	3.83048e-04
2015/03/26	00:20:43	ok	ok	395.1160	49.321	0.02875	19.21	59.503	9.796	60132486.283997	15	395.0499	8.63218e-05	3.32587e-04
2015/03/26	00:25:43	ok	ok	395.1060	49.314	0.02875	19.20	59.471	9.785	60833546.208300	15	395.0185	8.64921e-05	3.57061e-04
2015/03/26	00:30:43	ok	ok	395.0780	49.312	0.02875	19.17	59.375	9.752	60613286.136431	16	395.0203	8.51885e-05	3.29867e-04
2015/03/26	00:35:43	ok	ok	395.0860	49.313	0.02875	19.12	59.459	9.736	60670441.868720	15	394.9935	8.70594e-05	3.91436e-04
2015/03/26	00:40:43	ok	ok	395.1240	49.314	0.02875	19.12	59.459	9.736	63754234.205806	16	395.0711	8.46220e-05	3.51231e-04
2015/03/26	00:45:43	ok	ok	395.0940	49.313	0.02875	19.11	59.396	9.721	60188842.153334	15	395.0740	8.49851e-05	2.72703e-04
2015/03/26	00:50:43	ok	ok	395.1460	49.322	0.02875	19.10	59.364	9.710	58216656.767675	15	395.0259	8.64767e-05	3.44191e-04
2015/03/26	00:55:43	ok	ok	395.0880	49.312	0.02875	19.06	59.419	9.696	55000989.137160	15	395.0503	8.50129e-05	2.95545e-04
2015/03/26	01:00:43	ok	ok	395.0960	49.309	0.02875	19.00	59.409	9.660	61703685.792739	15	395.0442	8.56459e-05	2.94314e-04
2015/03/26	01:05:43	ok	ok	395.0900	49.310	0.02875	19.04	59.355	9.674	58541513.162064	15	395.0349	8.53936e-05	2.91701e-04
2015/03/26	01:10:43	ok	ok	395.0580	49.307	0.02875	18.98	59.345	9.638	55095074.828038	15	395.0242	8.47226e-05	2.82516e-04
2015/03/26	01:15:43	ok	ok	395.0420	49.304	0.02875	18.96	59.312	9.621	55845868.975695	15	395.0112	8.53074e-05	2.88657e-04
2015/03/26	01:20:43	ok	ok	395.0820	49.309	0.02875	18.94	59.309	9.610	56339704.246342	15	395.0188	8.45171e-05	3.37675e-04
2015/03/26	01:25:43	ok	ok	395.0440	49.319	0.02875	18.91	59.304	9.592	56245054.370989	16	394.9946	8.48259e-05	3.03596e-04
2015/03/26	01:30:43	ok	ok	395.0660	49.310	0.02875	18.89	59.301	9.580	58185332.339501	15	395.0291	8.52152e-05	3.05158e-04
2015/03/26	01:35:43	ok	ok	395.0580	49.307	0.02875	18.89	59.180	9.560	57252476.547515	14	395.0204	8.55431e-05	3.06802e-04
2015/03/26	01:40:43	ok	ok	395.0660	49.310	0.02875	18.88	59.208	9.559	56703575.306043	15	395.0272	8.51931e-05	2.82227e-04
2015/03/26	01:45:43	ok	ok	395.0680	49.301	0.02875	18.82	59.260	9.534	54951622.655490	15	395.0020	8.56178e-05	2.83878e-04
2015/03/26	01:50:43	ok	ok	395.0740	49.310	0.02875	18.81	59.258	9.528	58540205.912000	14	395.0176	8.57638e-05	2.78407e-04
2015/03/26	01:55:43	ok	ok	395.0660	49.308	0.02875	18.82	59.138	9.514	51843705.751990	15	395.0048	8.57015e-05	3.05978e-04
2015/03/26	02:00:43	ok	ok	395.0300	49.307	0.02875	18.76	59.280	9.503	59039073.651858	16	394.9759	8.53529e-05	3.16758e-04
2015/03/26	02:05:43	ok	ok	395.0480	49.305	0.02875	18.82	59.138	9.514	58162515.905181	16	395.0581	8.35053e-05	3.55543e-04
2015/03/26	02:10:43	ok	ok	395.0240	49.302	0.02875	18.78	59.132	9.491	54606831.727940	16	394.9957	8.46165e-05	3.11565e-04
2015/03/26	02:15:43	ok	ok	395.0460	49.308	0.02875	18.76	59.190	9.489	56398104.532966	15	394.9682	8.65430e-05	3.41826e-04
2015/03/26	02:20:43	ok	ok	395.0380	49.306	0.02875	18.73	59.215	9.476	57852794.436707	16	394.9822	8.56902e-05	3.35545e-04
2015/03/26	02:25:43	ok	ok	395.0520	49.305	0.02875	18.72	59.153	9.461	56815193.096690	15	395.0046	8.49322e-05	2.94817e-04
2015/03/26	02:30:43	ok	ok	395.0420	49.301	0.02875	18.72	59.153	9.461	51833840.814658	15	394.9836	8.64545e-05	3.11182e-04
2015/03/26	02:35:43	ok	ok	395.0540	49.300	0.02875	18.74	59.095	9.463	54976413.432639	16	394.9987	8.50703e-05	3.00936e-04
2015/03/26	02:40:43	ok	ok	395.0820	49.307	0.02875	18.71	59.060	9.440	57337936.011724	15	395.0307	8.53190e-05	2.90987e-04
2015/03/26	02:45:43	ok	ok	395.0740	49.304	0.02875	18.75	59.067	9.464	55725980.747782	15	395.0261	8.52771e-05	2.81799e-04
2015/03/26	02:50:43	ok	ok	395.0800	49.306	0.02875	18.75	59.036	9.459	57102205.432856	16	395.0086	8.52327e-05	3.15400e-04
2015/03/26	02:55:43	ok	ok	395.0560	49.304	0.02875	18.72	59.092	9.451	54437914.055950	16	394.9953	8.52590e-05	3.10706e-04
2015/03/26	03:00:43	ok	ok	395.0760	49.310	0.02875	18.77	59.009	9.466	53479481.488798	15	395.0190	8.58617e-05	2.71994e-04
2015/03/26	03:05:43	ok	ok	395.0800	49.306	0.02875	18.76	58.977	9.455	56093733.921786	16	395.0248	8.45633e-05	3.11527e-04
2015/03/26	03:10:43	ok	ok	395.0820	49.302	0.02875	18.72	59.062	9.446	54461612.310110	15	395.0120	8.57814e-05	2.73467e-04
2015/03/26	03:15:43	ok	ok	395.1280	49.320	0.02875	18.79	58.982	9.472	54491168.741231	15	395.0587	8.55039e-05	2.80476e-04
2015/03/26	03:20:43	ok	ok	395.0800	49.313	0.02875	18.76	58.977	9.455	52762956.592744	15	395.0361	8.60968e-05	2.88084e-04
2015/03/26	03:25:43	ok	ok	395.1500	49.309	0.02875	18.80	58.953	9.473	55659821.318609	15	395.0933	8.53820e-05	2.85096e-04
2015/03/26	03:30:43	ok	ok	395.0820	49.305	0.02875	18.76	58.947	9.450	51805697.705091	15	395.0531	8.58765e-05	2.83362e-04
2015/03/26	03:35:43	ok	ok	395.1200	49.309	0.02875	18.78	58.980	9.467	54937109.063918	15	395.0395	8.60416e-05	2.82345e-04
2015/03/26	03:40:43	ok	ok	395.1500	49.314	0.02875	18.80	58.862	9.459	55595419.924814	15	395.0780	8.57621e-05	2.77416e-04
2015/03/26	03:45:43	ok	ok	395.1100	49.314	0.02875	18.80	58.923	9.468	56361698.829453	15	395.0425	8.60506e-05	2.81645e-04
2015/03/26	03:50:43	ok	ok	395.1360	49.314	0.02875	18.82	58.896	9.475	54051432.205906	15	395.0840	8.52977e-05	2.95620e-04
2015/03/26	03:55:43	ok	ok	395.1400	49.315	0.02875	18.77	58.948	9.456	54247088.954085	15	395.0736	8.60262e-05	2.95004e-04
2015/03/26	04:00:43	ok	ok	395.1380	49.326	0.02875	18.84	58.868	9.482	53555734.684676	16	395.0799	8.55871e-05	3.08917e-04
2015/03/26	04:05:43	ok	ok	395.1620	49.323	0.02875	18.81	58.955	9.479	51715503.474906	15	395.0943	8.54402e-05	2.85291e-04
2015/03/26	04:10:43	ok	ok	395.1160	49.321	0.02875	18.76	58.917	9.445	50375591.856575	16	395.0463	8.57830e-05	3.22019e-04
2015/03/26	04:15:43	ok	ok	395.1520	49.321	0.02875	18.78	58.889	9.452	51329459.714779	15	395.0983	8.55941e-05	2.85090e-04
2015/03/26	04:20:43	ok	ok	395.1760	49.327	0.02875	18.80	58.892	9.464	52962207.227524	15	395.1263	8.53320e-05	2.80075e-04
2015/03/26	04:25:43	ok	ok	395.1960	49.337	0.02875	18.82	58.835	9.465	52935155.833647	15	395.1183	8.59553e-05	2.81460e-04
2015/03/26	04:30:43	ok	ok	395.1660	49.328	0.02875	18.80	58.832	9.454	55563983.538695	15	395.1144	8.56629e-05	3.10289e-04
2015/03/26	04:35:43	ok	ok	395.1920	49.341	0.02875	18.84	58.808	9.472	55509581.191085	15	395.0821	8.68708e-05	3.76603e-04
2015/03/26	04:40:43	ok	ok	395.1940	49.333	0.02875	18.80	58.892	9.464	51743775.579606	15	395.1388	8.59737e-05	2.85268e-04
2015/03/26	04:45:43	ok	ok	395.1820	49.337	0.02875	18.76	58.886	9.440	54766755.276739	16	395.1073	8.55338e-05	3.02629e-04
2015/03/26	04:50:43	ok	ok	395.2000	49.326	0.02875	18.81	58.864	9.465	53833858.101225	15	395.1466	8.61999e-05	2.67820e-04
2015/03/26	04:55:43	ok	ok	395.1940	49.329	0.02875	18.84	58.747	9.462	53827649.293995	15	395.1380	8.59201e-05	2.76081e-04
2015/03/26	05:00:43	ok	ok	395.1780	49.338	0.02875	18.85	58.779	9.473	54534231.390431	16	395.1056	8.50235e-05	3.00352e-04
2015/03/26	05:05:43	ok	ok	395.1880	49.330	0.02875	18.80	58.801	9.449	55998775.808305	15	395.1269	8.59939e-05	2.89950e-04
2015/03/26	05:10:43	ok	ok	395.1760	49.335	0.02875	18.80	58.832	9.454	55420470.123328	16	395.1290	8.46054e-05	3.06931e-04
2015/03/26	05:15:43	--	ok	395.2100	49.337	0.02875	18.76	58.856	9.435	60107077.113773	15	395.1536	8.58190e-05	2.73141e-04
2015/03/26	05:15:56	ok	ok	394.9280	49.286	0.028739	18.83	58.806	9.466	53671577.742325	14	394.8773	8.53465e-05	3.04518e-04
2015/03/26	05:20:55	ok	ok	394.9320	49.287	0.028739	18.76	58.856	9.435	59029152.139496	15	394.8861	8.59598e-05	3.08591e-04
2015/03/26	05:25:55	ok	ok	394.9580	49.288	0.028739	18.75	58.854	9.430	58833122.816365	15	394.9182	8.53368e-05	3.16861e-04
2015/03/26	05:30:55	ok	ok	394.9540	49.287	0.028739	18.77	58.857	9.441	54070417.161061	15	394.8898	8.51105e-05	3.37014e-04
2015/03/26	05:35:55	ok	ok	394.9660	49.290	0.028739	18.78	58.798	9.437	56940406.051624	15	394.9177	8.54789e-05	2.98165e-04
2015/03/26	05:40:55	ok	ok	394.9740	49.291	0.028739	18.81	58.864	9.465	57853555.354081	15	394.9110	8.56056e-05	2.91963e-04
2015/03/26	05:45:55	ok	ok	395.0040	49.291	0.028739	18.87	58.782	9.485	55087914.403369	15	394.9630	8.50256e-05	2.92377e-04
2015/03/26	05:50:55	ok	ok	394.9780	49.293	0.028739	18.83	58.806	9.466	53957864.231471	15	394.9411	8.55613e-05	2.85321e-04
2015/03/26	05:55:55	ok	ok	395.0060	49.290	0.028739	18.84	58.777	9.467	57312218.788595	15	394.9591	8.55332e-05	2.84298e-04
2015/03/26	06:00:55	ok	ok	395.0080	49.300	0.028739	18.88	58.692	9.476	54700495.159205	16	394.9781	8.43891e-05	3.12616e-04
2015/03/26	06:05:55	ok	ok	395.0280	49.295	0.028739	18.88	58.753	9.486	56204122.864633	16	394.9973	8.38006e-05	3.59167e-04
2015/03/26	06:10:55	ok	ok	395.0300	49.296	0.028739	18.86	58.750	9.474	57475516.082967	15	394.9898	8.50994e-05	2.75324e-04
2015/03/26	06:15:55	ok	ok	395.0160	49.297	0.028739	18.85	58.748	9.468	59051646.075951	15	394.9657	8.56436e-05	2.94491e-04
2015/03/26	06:20:55	ok	ok	395.0240	49.297	0.028739	18.87	58.691	9.470	57970057.398314	16	394.9790	8.42801e-05	3.19347e-04
2015/03/26	06:25:55	ok	ok	395.0200	49.294	0.028739	18.86	58.811	9.484	56346021.749096	16	394.9660	8.50332e-05	3.25067e-04
2015/03/26	06:30:55	ok	ok	395.0640	49.303	0.028739	18.91	58.727	9.498	54527869.766054	15	395.0135	8.49139e-05	2.89957e-04
2015/03/26	06:35:55	ok	ok	395.0840	49.304	0.028739	18.90	58.756	9.498	56593225.250431	15	395.0249	8.49019e-05	2.90245e-04
2015/03/26	06:40:55	ok	ok	395.0640	49.300	0.028739	18.86	58.750	9.474	58440094.275867	15	395.0100	8.50440e-05	2.88239e-04
2015/03/26	06:45:55	ok	ok	395.0600	49.297	0.028739	18.84	58.747	9.462	56624127.266934	15	395.0045	8.45101e-05	2.98180e-04
2015/03/26	06:50:55	ok	ok	395.0540	49.299	0.028739	18.86	58.780	9.479	57889984.135472	15	395.0151	8.47380e-05	2.82423e-04
2015/03/26	06:55:55	ok	ok	395.0640	49.304	0.028739	18.88	58.783	9.491	60763206.630587	15	395.0233	8.57075e-05	2.87714e-04
2015/03/26	07:00:55	ok	ok	395.0520	49.300	0.028739	18.88	58.753	9.486	56065840.913140	15	395.0076	8.56391e-05	2.80181e-04
2015/03/26	07:05:55	ok	ok	395.0740	49.306	0.028739	18.91	58.727	9.498	58698560.751210	15	395.0405	8.48325e-05	2.93827e-04
2015/03/26	07:10:55	ok	ok	395.0480	49.303	0.028739	18.88	58.783	9.491	55555513.962111	15	395.0314	8.53554e-05	2.85424e-04
2015/03/26	07:15:55	ok	ok	395.1080	49.303	0.028739	18.93	58.731	9.510	60415750.919451	16	395.0332	8.45740e-05	3.15697e-04
2015/03/26	07:20:55	ok	ok	395.0840	49.309	0.028739	18.89	58.755	9.492	56512544.687065	15	395.0484	8.55657e-05	3.00213e-04
2015/03/26	07:25:55	ok	ok	395.1440	49.305	0.028739	18.91	58.636	9.484	57552647.776782	15	395.0652	8.49211e-05	2.74993e-04
2015/03/26	07:30:55	ok	ok	395.0860	49.313	0.028739	18.90	58.756	9.498	56063303.112159	14	395.0613	8.31905e-05	3.02580e-04
2015/03/26	07:35:55	ok	ok	395.0900	49.309	0.028739	18.92	58.729	9.504	55979404.398462	15	395.0536	8.49484e-05	2.73786e-04
2015/03/26	07:40:55	ok	ok	395.1080	49.312	0.028739	18.97	58.676	9.524	61829146.073622	15	395.0697	8.48253e-05	3.19587e-04
2015/03/26	07:45:55	ok	ok	395.1280	49.307	0.028739	18.90	58.787	9.502	57657536.979922	15	395.0715	8.53866e-05	2.89976e-04
2015/03/26	07:50:55	ok	ok	395.1820	49.321	0.028739	18.97	58.615	9.514	61694493.723495	15	395.1194	8.49972e-05	3.05311e-04
2015/03/26	07:55:55	ok	ok	395.0900	49.310	0.028739	18.94	58.671	9.506	61546800.797832	15	395.0473	8.60354e-05	3.08354e-04
2015/03/26	08:00:55	ok	ok	395.1220	49.307	0.028739	18.95	58.642	9.507	61885742.747066	15	395.0531	8.58467e-05	2.82660e-04
2015/03/26	08:05:55	ok	ok	395.1340	49.312	0.028739	18.96	58.674	9.518	57443753.202148	16	395.0845	8.43733e-05	3.18415e-04
2015/03/26	08:10:55	ok	ok	395.1460	49.319	0.028739	19.01	58.652	9.542	57573222.826189	16	395.0893	8.49329e-05	3.10400e-04
2015/03/26	08:15:55	ok	ok	395.1380	49.312	0.028739	18.97	58.646	9.519	57981104.268165	15	395.0937	8.51594e-05	2.73222e-04
2015/03/26	08:20:55	ok	ok	395.1740	49.319	0.028739	19.01	58.591	9.532	58665296.457765	15	395.1240	8.52334e-05	2.83553e-04
2015/03/26	08:25:55	ok	ok	395.1780	49.319	0.028739	18.98	58.678	9.530	60767714.850133	15	395.0995	8.63369e-05	2.93381e-04
2015/03/26	08:30:55	ok	ok	395.1640	49.325	0.028739	19.04	58.626	9.555	56271434.672542	16	395.1088	8.50679e-05	3.12772e-04
2015/03/26	08:35:55	ok	ok	395.1660	49.325	0.028739	19.00	58.620	9.532	59000665.066465	16	395.1096	8.51892e-05	2.94366e-04
2015/03/26	08:40:55	ok	ok	395.1780	49.324	0.028739	19.04	58.596	9.550	56342544.586682	15	395.1474	8.50080e-05	3.02451e-04
2015/03/26	08:45:55	--	ok	395.2040	49.336	0.028739	19.10	58.544	9.575	57046770.453646	15	395.1448	8.57305e-05	3.11349e-04
2015/03/26	08:46:08	ok	ok	394.9660	49.288	0.028728	19.13	58.427	9.573	54454763.917654	14	394.8765	8.67151e-05	3.09242e-04
2015/03/26	08:51:08	ok	ok	394.9600	49.291	0.028728	19.10	58.575	9.580	57036741.327433	15	394.9116	8.51246e-05	2.91120e-04
2015/03/26	08:56:08	ok	ok	394.9780	49.291	0.028728	19.08	58.572	9.569	57251547.335444	15	394.9340	8.41301e-05	3.01993e-04
2015/03/26	09:01:08	ok	ok	394.9780	49.293	0.028728	19.08	58.572	9.569	59319957.602952	15	394.8734	8.70063e-05	3.69085e-04
2015/03/26	09:06:08	ok	ok	394.9980	49.292	0.028728	19.13	58.579	9.598	56266657.796006	15	394.9491	8.50117e-05	2.79380e-04
2015/03/26	09:11:08	ok	ok	395.0100	49.293	0.028728	19.12	58.547	9.587	56454047.100824	15	394.9553	8.50860e-05	3.03398e-04
2015/03/26	09:16:08	ok	ok	395.0500	49.295	0.028728	19.15	58.552	9.605	60725039.577400	16	394.9746	8.51995e-05	3.35503e-04
2015/03/26	09:21:08	ok	ok	395.0000	49.293	0.028728	19.14	58.550	9.599	55263331.003131	15	394.9435	8.55243e-05	3.07363e-04
2015/03/26	09:26:08	ok	ok	394.9860	49.298	0.028728	19.18	58.557	9.623	52209427.465610	16	394.9257	8.47767e-05	3.44187e-04
2015/03/26	09:31:08	ok	ok	395.0060	49.298	0.028728	19.20	58.560	9.635	55582670.485898	16	394.9469	8.52626e-05	3.37944e-04
2015/03/26	09:36:08	ok	ok	395.0660	49.302	0.028728	19.24	58.475	9.643	60920260.356900	15	394.9971	8.47389e-05	3.43580e-04
2015/03/26	09:41:08	ok	ok	395.0680	49.299	0.028728	19.24	58.444	9.638	63240837.737931	16	394.9969	8.55317e-05	3.34482e-04
2015/03/26	09:46:08	ok	ok	395.0560	49.298	0.028728	19.20	58.590	9.640	58948297.855704	15	394.9929	8.52819e-05	3.60462e-04
2015/03/26	09:51:08	ok	ok	395.0740	49.300	0.028728	19.22	58.532	9.641	59899420.440216	15	395.0219	8.50573e-05	3.02668e-04
2015/03/26	09:56:08	ok	ok	395.0880	49.303	0.028728	19.28	58.542	9.677	59770718.789343	16	395.0024	8.51670e-05	3.25308e-04
2015/03/26	10:01:08	ok	ok	395.0740	49.305	0.028728	19.24	58.596	9.663	55648394.296570	15	394.9718	8.69558e-05	4.17762e-04
2015/03/26	10:06:08	ok	ok	395.0860	49.303	0.028728	19.34	58.399	9.687	53330391.624670	15	395.0434	8.54545e-05	3.12870e-04
2015/03/26	10:11:08	ok	ok	395.1240	49.303	0.028728	19.35	58.461	9.704	54999423.104178	15	395.0753	8.49598e-05	3.06969e-04
2015/03/26	10:16:08	ok	ok	395.1220	49.310	0.028728	19.42	58.442	9.740	52891386.677025	15	395.1001	8.52058e-05	2.81971e-04
2015/03/26	10:21:08	ok	ok	395.1320	49.313	0.028728	19.44	58.414	9.747	54643399.270676	15	395.0978	8.53984e-05	2.92450e-04
2015/03/26	10:26:08	ok	ok	395.1520	49.311	0.028728	19.39	58.468	9.727	56957117.166106	15	395.0790	8.52881e-05	3.12750e-04
2015/03/26	10:31:08	ok	ok	395.1660	49.314	0.028728	19.45	58.416	9.753	56913909.941372	15	395.1406	8.48764e-05	2.92414e-04
2015/03/26	10:36:08	ok	ok	395.1840	49.316	0.028728	19.44	58.475	9.757	54834479.204666	15	395.1218	8.56511e-05	3.10385e-04
2015/03/26	10:41:08	--	ok	395.2160	49.320	0.028728	19.51	58.425	9.789	56003872.038950	16	395.1167	8.48343e-05	3.39204e-04
2015/03/26	10:41:21	ok	ok	394.9280	49.289	0.028716	19.50	58.363	9.773	48213140.256715	15	394.8733	8.58610e-05	3.22849e-04
2015/03/26	10:46:21	ok	ok	394.9580	49.293	0.028716	19.54	58.399	9.802	55035215.253367	15	394.8948	8.52235e-05	3.68890e-04
2015/03/26	10:51:21	ok	ok	394.9640	49.291	0.028716	19.56	58.342	9.804	52515775.773986	15	394.9211	8.52860e-05	3.17692e-04
2015/03/26	10:56:21	ok	ok	394.9940	49.293	0.028716	19.59	58.438	9.837	54824958.308400	15	394.9487	8.49939e-05	2.89959e-04
2015/03/26	11:01:21	ok	ok	395.0040	49.295	0.028716	19.59	58.438	9.837	53327743.712067	15	394.9714	8.50455e-05	3.04290e-04
2015/03/26	11:06:21	ok	ok	394.9860	49.292	0.028716	19.62	58.381	9.845	52992050.945718	15	394.9365	8.57933e-05	3.15604e-04
2015/03/26	11:11:21	ok	ok	395.0240	49.299	0.028716	19.62	58.442	9.855	56017052.351614	15	394.9860	8.49568e-05	3.25079e-04
2015/03/26	11:16:21	ok	ok	395.0260	49.297	0.028716	19.67	58.420	9.880	54391978.287784	15	395.0113	8.48697e-05	2.78960e-04
2015/03/26	11:21:21	ok	ok	395.0640	49.299	0.028716	19.72	58.427	9.911	55952027.452861	15	395.0028	8.53516e-05	3.69727e-04
2015/03/26	11:26:21	ok	ok	395.0620	49.298	0.028716	19.71	58.456	9.910	55297057.525739	15	395.0075	8.47637e-05	3.54065e-04
2015/03/26	11:31:21	ok	ok	395.0960	49.301	0.028716	19.77	58.344	9.926	55905369.365024	15	395.0460	8.53213e-05	3.28462e-04
2015/03/26	11:36:21	ok	ok	395.0980	49.307	0.028716	19.85	58.356	9.974	53817238.474542	14	395.0705	8.52955e-05	3.23057e-04
2015/03/26	11:41:21	ok	ok	395.1200	49.307	0.028716	19.86	58.419	9.991	55643829.815385	15	395.0862	8.49287e-05	2.98490e-04
2015/03/26	11:46:21	ok	ok	395.1580	49.309	0.028716	19.93	58.368	10.023	55324120.090310	15	395.1099	8.54517e-05	2.94962e-04
2015/03/26	11:51:21	ok	ok	395.1500	49.312	0.028716	19.93	58.399	10.028	53207748.531867	15	395.0859	8.52846e-05	3.45516e-04
2015/03/26	11:56:21	--	ok	395.2080	49.327	0.028716	20.06	58.358	10.098	54687418.607194	15	395.1829	8.49917e-05	3.00520e-04
2015/03/26	11:56:34	ok	ok	394.9780	49.295	0.028705	20.10	58.211	10.096	50986040.029410	15	394.9382	8.52758e-05	3.24649e-04
2015/03/26	12:01:34	ok	ok	394.9700	49.296	0.028705	20.12	58.367	10.135	51238794.679721	14	394.9594	8.50703e-05	3.20222e-04
2015/03/26	12:06:34	ok	ok	395.0200	49.302	0.028705	20.18	58.315	10.162	57980136.435074	15	394.9919	8.46006e-05	3.13702e-04
2015/03/26	12:11:34	ok	ok	395.0220	49.302	0.028705	20.20	58.319	10.174	57540005.743491	14	394.9913	8.51116e-05	3.24991e-04
2015/03/26	12:16:34	ok	ok	395.0820	49.306	0.028705	20.31	58.305	10.237	54709446.582293	15	395.0456	8.54952e-05	3.18453e-04
2015/03/26	12:21:34	ok	ok	395.1200	49.307	0.028705	20.39	58.287	10.282	59514538.550935	14	395.1081	8.48286e-05	3.06367e-04
2015/03/26	12:26:34	ok	ok	395.1340	49.313	0.028705	20.45	58.235	10.309	57146970.657905	15	395.1110	8.48901e-05	3.23566e-04
2015/03/26	12:31:34	ok	ok	395.1880	49.313	0.028705	20.54	58.249	10.365	55922092.748686	15	395.1801	8.42371e-05	3.46175e-04
2015/03/26	12:36:34	--	ok	395.2140	49.323	0.028705	20.59	58.287	10.402	61980699.101953	15	395.2327	8.34680e-05	3.33813e-04
2015/03/26	12:36:47	ok	ok	394.9420	49.298	0.028693	20.64	58.203	10.417	53362958.579104	14	394.8663	8.58357e-05	3.05869e-04
2015/03/26	12:41:47	ok	ok	394.9840	49.302	0.028693	20.63	58.293	10.428	58144942.852908	15	394.9353	8.54248e-05	2.87614e-04
2015/03/26	12:46:47	ok	ok	394.9960	49.303	0.028693	20.71	58.214	10.462	60942238.208724	15	394.9391	8.52925e-05	2.85135e-04
2015/03/26	12:51:47	ok	ok	395.0560	49.305	0.028693	20.77	58.223	10.500	59239284.338932	15	395.0407	8.43809e-05	3.36464e-04
2015/03/26	12:56:47	ok	ok	395.0600	49.307	0.028693	20.81	58.260	10.531	59156577.779652	15	395.0166	8.53760e-05	3.45676e-04
2015/03/26	13:01:47	ok	ok	395.0820	49.311	0.028693	20.86	58.298	10.569	61251812.835144	15	395.0203	8.56675e-05	2.80731e-04
2015/03/26	13:06:47	ok	ok	395.1120	49.315	0.028693	20.94	58.127	10.587	58835972.925407	15	395.0756	8.49267e-05	3.10779e-04
2015/03/26	13:11:47	ok	ok	395.1260	49.315	0.028693	20.98	58.194	10.624	55499386.252498	15	395.0653	8.51916e-05	2.53613e-04
2015/03/26	13:16:47	ok	ok	395.1820	49.320	0.028693	21.04	58.234	10.668	60933958.693809	15	395.1729	8.45898e-05	3.65171e-04
2015/03/26	13:21:47	--	ok	395.2080	49.322	0.028693	21.08	58.240	10.694	60908955.960919	15	395.1514	8.45099e-05	2.97459e-04
2015/03/26	13:22:00	ok	ok	394.9740	49.305	0.028682	21.12	58.093	10.692	54139541.054663	14	394.9078	8.56202e-05	3.22721e-04
2015/03/26	13:27:00	ok	ok	394.9920	49.308	0.028682	21.18	58.194	10.748	62261172.077798	15	394.9102	8.50477e-05	2.75862e-04
2015/03/26	13:32:00	ok	ok	395.0340	49.311	0.028682	21.23	58.141	10.769	58572216.297823	14	395.0066	8.47440e-05	3.12097e-04
2015/03/26	13:37:00	ok	ok	395.0500	49.312	0.028682	21.25	58.205	10.793	60268556.891054	14	394.9998	8.40706e-05	2.51984e-04
2015/03/26	13:42:00	ok	ok	395.0760	49.315	0.028682	21.32	58.154	10.828	60753547.989282	15	395.0034	8.50441e-05	3.45354e-04
2015/03/26	13:47:00	ok	ok	395.1020	49.315	0.028682	21.32	58.185	10.833	62701322.122514	15	395.0129	8.45850e-05	2.85919e-04
2015/03/26	13:52:00	ok	ok	395.1060	49.318	0.028682	21.35	58.220	10.859	62350470.905757	14	395.0328	8.48026e-05	3.04437e-04
2015/03/26	13:57:00	ok	ok	395.1100	49.321	0.028682	21.44	58.142	10.901	61594105.331485	13	395.0498	8.50456e-05	2.08437e-04
2015/03/26	14:02:00	ok	ok	395.1640	49.322	0.028682	21.48	58.179	10.933	61444801.494696	15	395.1271	8.37949e-05	2.62053e-04
2015/03/26	14:07:00	--	ok	395.2140	49.328	0.028682	21.59	58.134	10.994	59133477.356415	15	395.1675	8.47258e-05	3.10907e-04
2015/03/26	14:07:13	ok	ok	394.9440	49.302	0.02867	21.59	58.012	10.971	57686507.820509	14	394.8539	8.56637e-05	2.52998e-04
2015/03/26	14:12:13	ok	ok	394.9800	49.311	0.02867	21.63	58.110	11.015	59028865.862849	15	394.8975	8.44798e-05	2.89279e-04
2015/03/26	14:17:13	ok	ok	395.0100	49.315	0.02867	21.70	58.028	11.044	57318508.913192	14	394.9569	8.43557e-05	2.38354e-04
2015/03/26	14:22:13	ok	ok	395.0480	49.317	0.02867	21.74	58.127	11.088	61638538.534920	14	394.9816	8.43821e-05	2.57499e-04
2015/03/26	14:27:13	ok	ok	395.0680	49.318	0.02867	21.80	58.167	11.134	61351660.247266	14	395.0652	8.31107e-05	4.11256e-04
2015/03/26	14:32:13	ok	ok	395.1120	49.322	0.02867	21.88	58.118	11.176	62340607.303484	14	395.0971	8.29179e-05	3.23844e-04
2015/03/26	14:37:13	ok	ok	395.1180	49.324	0.02867	21.92	58.124	11.203	61692904.137472	14	395.1207	8.25454e-05	4.37190e-04
2015/03/26	14:42:13	ok	ok	395.1580	49.327	0.02867	22.03	58.141	11.278	59720746.457279	14	395.0904	8.45209e-05	1.98888e-04
2015/03/26	14:47:13	ok	ok	395.1920	49.329	0.02867	22.04	58.111	11.279	61202790.472084	15	395.1128	8.38392e-05	2.69477e-04
2015/03/26	14:52:13	ok	ok	395.0280	49.317	0.02867	21.74	58.587	11.176	44701970.121995	15	394.9760	8.40121e-05	2.58966e-04
2015/03/26	14:57:13	ok	ok	394.9200	49.308	0.02867	21.35	59.047	11.013	40600094.899617	14	394.8273	8.43339e-05	2.36675e-04
2015/03/26	15:02:13	--	ok	394.7920	49.293	0.02867	21.09	59.221	10.880	50537114.778315	14	394.7246	8.53000e-05	3.20778e-04
2015/03/26	15:02:26	--	ok	394.7620	49.291	0.028681	21.07	59.217	10.867	44696484.129235	14	394.6859	8.46939e-05	2.64950e-04
2015/03/26	15:02:40	--	ok	394.7080	49.272	0.028694	21.02	59.271	10.845	45467708.911094	14	394.6240	8.54033e-05	2.58464e-04
2015/03/26	15:02:53	--	ok	394.6740	49.269	0.02871	20.95	59.382	10.822	45608231.663456	14	394.5654	8.52338e-05	2.40177e-04
2015/03/26	15:03:06	--	ok	394.6920	49.256	0.028729	20.92	59.530	10.830	42993326.534121	14	394.5802	8.57508e-05	2.39596e-04
2015/03/26	15:03:19	--	ok	394.6420	49.250	0.028746	20.89	59.647	10.832	44914409.597027	14	394.5623	8.47454e-05	2.67688e-04
2015/03/26	15:03:32	--	ok	394.6420	49.251	0.028765	20.88	59.706	10.837	43271206.237582	14	394.5284	8.57166e-05	2.51434e-04
2015/03/26	15:03:45	ok	ok	395.0160	49.309	0.028785	20.86	59.794	10.840	42128461.968053	14	394.9372	8.53287e-05	2.97513e-04
2015/03/26	15:08:44	ok	ok	395.1280	49.318	0.028785	20.90	59.496	10.811	47127810.557180	15	395.0771	8.45916e-05	3.32901e-04
2015/03/26	15:13:44	ok	ok	395.0460	49.312	0.028785	20.76	59.596	10.741	46442481.382409	15	395.0268	8.50102e-05	3.26406e-04
2015/03/26	15:18:44	ok	ok	395.0100	49.309	0.028785	20.63	59.788	10.695	49432192.101199	14	394.9588	8.54280e-05	3.31562e-04
2015/03/26	15:23:44	ok	ok	394.9580	49.307	0.028785	20.57	59.901	10.678	47541924.330350	14	394.9408	8.45500e-05	3.68084e-04
2015/03/26	15:28:44	ok	ok	394.9220	49.303	0.028785	20.50	59.981	10.649	46834331.323726	14	394.8955	8.47605e-05	3.37188e-04
2015/03/26	15:33:44	ok	ok	394.9140	49.301	0.028785	20.52	60.045	10.672	47287608.590369	15	394.8856	8.50568e-05	3.23563e-04
2015/03/26	15:38:44	ok	ok	394.8600	49.298	0.028785	20.46	60.066	10.639	47268094.526995	14	394.8123	8.54060e-05	2.76012e-04
2015/03/26	15:43:44	ok	ok	394.8800	49.296	0.028785	20.40	60.086	10.605	50094705.562324	15	394.8538	8.47517e-05	3.06090e-04
2015/03/26	15:48:44	ok	ok	394.8520	49.291	0.028785	20.38	60.205	10.614	48844599.519129	15	394.8182	8.49220e-05	3.57111e-04
2015/03/26	15:53:44	ok	ok	394.8600	49.293	0.028785	20.38	60.235	10.619	50024825.930075	14	394.8441	8.40257e-05	3.17545e-04
2015/03/26	15:58:44	ok	ok	394.8420	49.291	0.028785	20.35	60.291	10.611	50009143.293327	15	394.7949	8.41996e-05	3.38388e-04
2015/03/26	16:03:44	--	ok	394.7920	49.285	0.028785	20.25	60.518	10.588	50973693.463406	15	394.7765	8.40510e-05	3.49781e-04
2015/03/26	16:03:57	ok	ok	395.0500	49.302	0.028796	20.26	60.368	10.568	46957477.387657	14	395.0015	8.49539e-05	3.49706e-04
2015/03/26	16:08:57	ok	ok	395.0200	49.305	0.028796	20.26	60.368	10.568	49914936.293750	14	395.0378	8.38848e-05	3.84976e-04
2015/03/26	16:13:57	ok	ok	395.0320	49.304	0.028796	20.22	60.483	10.564	44317033.936092	15	395.0022	8.48256e-05	2.99898e-04
2015/03/26	16:18:57	ok	ok	395.0000	49.300	0.028796	20.20	60.510	10.556	49315139.787827	15	394.9583	8.47160e-05	3.25241e-04
2015/03/26	16:23:57	ok	ok	395.0100	49.304	0.028796	20.23	60.484	10.570	51360690.657953	15	394.9411	8.53301e-05	3.31503e-04
2015/03/26	16:28:57	ok	ok	395.0020	49.301	0.028796	20.21	60.633	10.584	49919035.716728	15	394.9715	8.44351e-05	3.50838e-04
2015/03/26	16:33:57	ok	ok	394.9920	49.297	0.028796	20.18	60.598	10.559	53072124.266490	14	394.9519	8.52200e-05	3.08262e-04
2015/03/26	16:38:57	ok	ok	394.9980	49.298	0.028796	20.14	60.743	10.560	53145044.106961	14	394.9378	8.51324e-05	3.09565e-04
2015/03/26	16:43:57	ok	ok	394.9780	49.299	0.028796	20.17	60.717	10.574	46979960.864264	14	394.9303	8.52509e-05	3.16853e-04
2015/03/26	16:48:57	ok	ok	394.9720	49.295	0.028796	20.15	60.623	10.545	50634547.635225	15	394.8991	8.51118e-05	3.47984e-04
2015/03/26	16:53:57	ok	ok	394.9700	49.295	0.028796	20.10	60.766	10.539	52106803.089046	14	394.9421	8.41773e-05	3.47636e-04
2015/03/26	16:58:57	ok	ok	394.9520	49.296	0.028796	20.12	60.770	10.552	52530880.826103	15	394.9215	8.50197e-05	2.87519e-04
2015/03/26	17:03:57	ok	ok	394.9400	49.293	0.028796	20.10	60.766	10.539	49849906.981081	15	394.8532	8.51842e-05	3.39126e-04
2015/03/26	17:08:57	ok	ok	394.9160	49.295	0.028796	20.08	60.824	10.537	50649662.313823	15	394.8710	8.51135e-05	3.03553e-04
2015/03/26	17:13:57	ok	ok	394.8680	49.293	0.028796	19.98	60.898	10.488	46904591.971696	14	394.8469	8.48599e-05	3.19503e-04
2015/03/26	17:18:57	ok	ok	394.8840	49.289	0.028796	19.96	60.835	10.465	49302343.874232	14	394.8550	8.45297e-05	3.55485e-04
2015/03/26	17:23:57	ok	ok	394.8860	49.289	0.028796	19.94	60.922	10.468	52779151.806638	15	394.8536	8.49836e-05	2.86900e-04
2015/03/26	17:28:57	ok	ok	394.8380	49.288	0.028796	19.92	60.859	10.445	50717629.875425	14	394.8099	8.49992e-05	3.35486e-04
2015/03/26	17:33:57	ok	ok	394.8360	49.287	0.028796	19.88	60.973	10.440	48211429.392336	15	394.7782	8.52999e-05	3.39138e-04
2015/03/26	17:38:57	ok	ok	394.8560	49.287	0.028796	19.87	60.971	10.434	51667748.339925	15	394.7946	8.52494e-05	2.96737e-04
2015/03/26	17:43:57	--	ok	394.7960	49.284	0.028796	19.82	61.024	10.412	51774256.123880	14	394.7570	8.52617e-05	3.01097e-04
2015/03/26	17:44:10	ok	ok	395.0500	49.296	0.028808	19.80	60.900	10.379	46166259.151173	14	394.9567	8.62802e-05	3.24120e-04
2015/03/26	17:49:10	ok	ok	395.0040	49.298	0.028808	19.77	60.955	10.370	45749240.624090	14	394.9248	8.63620e-05	3.39750e-04
2015/03/26	17:54:10	ok	ok	395.0080	49.298	0.028808	19.78	60.957	10.376	51393841.493488	15	394.9806	8.48420e-05	2.95355e-04
2015/03/26	17:59:10	ok	ok	394.9940	49.296	0.028808	19.70	61.035	10.341	47633940.513494	15	394.9205	8.56977e-05	3.03474e-04
2015/03/26	18:04:10	ok	ok	394.9660	49.296	0.028808	19.67	61.120	10.337	52877204.796031	15	394.9425	8.51248e-05	3.03211e-04
2015/03/26	18:09:10	ok	ok	394.9580	49.293	0.028808	19.62	61.082	10.301	50675960.769833	15	394.9046	8.49102e-05	2.93454e-04
2015/03/26	18:14:10	ok	ok	394.9160	49.290	0.028808	19.55	61.192	10.277	46496981.835327	15	394.8098	8.63935e-05	3.63956e-04
2015/03/26	18:19:10	ok	ok	394.9300	49.286	0.028808	19.51	61.215	10.257	49105925.406126	14	394.8178	8.62043e-05	3.41201e-04
2015/03/26	18:24:10	ok	ok	394.9100	49.289	0.028808	19.52	61.156	10.253	52268995.845970	15	394.8238	8.64870e-05	3.79403e-04
2015/03/26	18:29:10	ok	ok	394.8900	49.283	0.028808	19.45	61.205	10.219	49091317.763423	15	394.8741	8.37016e-05	3.47874e-04
2015/03/26	18:34:10	ok	ok	394.8640	49.284	0.028808	19.38	61.254	10.185	52312960.733891	15	394.8060	8.54532e-05	3.10156e-04
2015/03/26	18:39:10	ok	ok	394.8260	49.279	0.028808	19.30	61.241	10.135	50312742.237422	15	394.7700	8.55970e-05	3.21674e-04
2015/03/26	18:44:10	--	ok	394.7960	49.276	0.028808	19.26	61.325	10.125	48966193.726359	16	394.7192	8.41618e-05	3.67425e-04
2015/03/26	18:44:23	ok	ok	395.0140	49.289	0.028819	19.20	61.255	10.078	43405887.796687	14	394.9400	8.55042e-05	3.34897e-04
2015/03/26	18:49:23	ok	ok	395.0000	49.292	0.028819	19.16	61.309	10.063	48702516.367462	15	394.9789	8.49464e-05	3.17365e-04
2015/03/26	18:54:23	ok	ok	394.9640	49.292	0.028819	19.12	61.303	10.038	48429040.274673	15	394.9558	8.49238e-05	3.07913e-04
2015/03/26	18:59:23	ok	ok	394.9760	49.289	0.028819	19.06	61.383	10.016	51733975.568398	15	394.9162	8.47383e-05	3.18076e-04
2015/03/26	19:04:23	ok	ok	394.9540	49.286	0.028819	19.00	61.434	9.989	50401432.559063	15	394.8988	8.51506e-05	3.17147e-04
2015/03/26	19:09:23	ok	ok	394.9300	49.283	0.028819	18.99	61.402	9.978	50430492.151318	15	394.8405	8.59498e-05	3.24372e-04
2015/03/26	19:14:23	ok	ok	394.8720	49.280	0.028819	18.92	61.420	9.940	48763334.629306	15	394.8144	8.55672e-05	2.96639e-04
2015/03/26	19:19:23	ok	ok	394.8760	49.279	0.028819	18.90	61.477	9.937	50394961.590627	15	394.8313	8.55022e-05	3.24625e-04
2015/03/26	19:24:23	ok	ok	394.8460	49.276	0.028819	18.80	61.521	9.886	48539563.462489	15	394.8158	8.47653e-05	3.33539e-04
2015/03/26	19:29:23	ok	ok	394.8280	49.278	0.028819	18.82	61.464	9.889	49051076.538113	15	394.7855	8.54203e-05	2.92441e-04
2015/03/26	19:34:23	ok	ok	394.8120	49.273	0.028819	18.76	61.515	9.862	45911902.462027	15	394.7310	8.64777e-05	3.32514e-04
2015/03/26	19:39:23	--	ok	394.7900	49.272	0.028819	18.70	61.535	9.830	48080450.573665	16	394.6820	8.65298e-05	3.95411e-04
2015/03/26	19:39:36	ok	ok	394.9680	49.285	0.02883	18.62	61.552	9.786	45207973.309838	14	394.8881	8.61755e-05	2.98363e-04
2015/03/26	19:44:36	ok	ok	395.0200	49.291	0.02883	18.66	61.528	9.806	49952511.198418	16	394.9573	8.54627e-05	3.08347e-04
2015/03/26	19:49:36	ok	ok	395.0020	49.295	0.02883	18.66	61.498	9.801	46244300.799697	16	394.9905	8.39320e-05	3.71716e-04
2015/03/26	19:54:36	ok	ok	394.9820	49.290	0.02883	18.60	61.549	9.774	49246962.417603	15	394.9319	8.57323e-05	3.00329e-04
2015/03/26	19:59:36	ok	ok	394.9760	49.291	0.02883	18.60	61.458	9.760	45321652.746962	16	394.9119	8.56356e-05	3.09607e-04
2015/03/26	20:04:36	ok	ok	394.9660	49.284	0.02883	18.51	61.504	9.715	48905996.102352	15	394.8616	8.71431e-05	3.63608e-04
2015/03/26	20:09:36	ok	ok	394.9420	49.283	0.02883	18.46	61.616	9.704	46914174.439555	16	394.8840	8.56541e-05	3.10317e-04
2015/03/26	20:14:36	ok	ok	394.9180	49.282	0.02883	18.46	61.586	9.700	49113186.008964	15	394.8457	8.67166e-05	3.35063e-04
2015/03/26	20:19:36	ok	ok	394.9080	49.276	0.02883	18.35	61.748	9.662	49672448.151275	15	394.8393	8.54090e-05	2.91345e-04
2015/03/26	20:24:36	ok	ok	394.8640	49.274	0.02883	18.23	61.758	9.595	46610373.345855	15	394.7766	8.67602e-05	3.29443e-04
2015/03/26	20:29:36	ok	ok	394.8360	49.271	0.02883	18.21	61.755	9.583	50497006.356042	15	394.7776	8.63608e-05	2.91914e-04
2015/03/26	20:34:36	ok	ok	394.8060	49.267	0.02883	18.16	61.687	9.544	47229086.756276	15	394.7514	8.65770e-05	3.00760e-04
2015/03/26	20:39:36	ok	ok	394.8480	49.269	0.02883	18.16	61.717	9.549	48970510.879098	15	394.7796	8.59310e-05	2.96731e-04
2015/03/26	20:44:36	ok	ok	394.8120	49.265	0.02883	18.14	61.683	9.532	48735316.283832	16	394.7416	8.56833e-05	3.09633e-04
2015/03/26	20:49:36	--	ok	394.7960	49.263	0.02883	18.09	61.705	9.508	48791390.978090	16	394.6995	8.52146e-05	3.42833e-04
2015/03/26	20:49:49	ok	ok	395.0380	49.286	0.028841	18.10	61.647	9.504	46899894.227494	15	394.9734	8.54277e-05	3.23925e-04
2015/03/26	20:54:49	ok	ok	395.0240	49.288	0.028841	18.05	61.729	9.489	49446337.486750	15	394.9459	8.58189e-05	2.81998e-04
2015/03/26	20:59:49	ok	ok	395.0000	49.283	0.028841	18.04	61.757	9.487	44616701.911850	15	394.9601	8.57204e-05	3.04796e-04
2015/03/26	21:04:49	ok	ok	395.0380	49.289	0.028841	18.01	61.842	9.483	48635190.381240	15	394.9617	8.53383e-05	2.74276e-04
2015/03/26	21:09:49	ok	ok	394.9700	49.283	0.028841	17.97	61.745	9.446	49534218.651728	15	394.8851	8.60264e-05	3.08461e-04
2015/03/26	21:14:49	ok	ok	394.9480	49.277	0.028841	17.92	61.827	9.431	45337489.310037	15	394.8808	8.60853e-05	3.07081e-04
2015/03/26	21:19:49	ok	ok	394.9340	49.274	0.028841	17.89	61.792	9.408	45585271.794888	15	394.8529	8.61261e-05	2.91802e-04
2015/03/26	21:24:49	ok	ok	395.1700	49.322	0.028841	18.52	60.934	9.631	47274562.949218	15	395.1380	8.56278e-05	3.03235e-04
2015/03/26	21:29:49	--	ok	395.3400	49.358	0.028841	18.88	60.600	9.784	52354404.644158	15	395.2894	8.53651e-05	3.30719e-04
2015/03/26	21:30:02	ok	ok	394.9520	49.274	0.028822	18.95	60.400	9.792	44110405.912000	15	394.8841	8.53119e-05	3.10329e-04
2015/03/26	21:35:02	ok	ok	395.0480	49.284	0.028822	19.11	60.396	9.884	71530192.886289	15	395.0098	8.51840e-05	3.09339e-04
2015/03/26	21:40:02	ok	ok	395.1240	49.291	0.028822	19.31	60.276	9.981	66341365.874429	15	395.0903	8.50134e-05	3.09327e-04
2015/03/26	21:45:02	ok	ok	395.1720	49.302	0.028822	19.44	60.146	10.036	65218751.316426	15	395.1527	8.44320e-05	3.11573e-04
2015/03/26	21:50:02	--	ok	395.2080	49.309	0.028822	19.54	60.071	10.083	67269122.764755	15	395.1781	8.46717e-05	2.98388e-04
2015/03/26	21:50:16	--	ok	395.2080	49.304	0.028811	19.61	59.961	10.106	62688543.931830	14	395.1515	8.52500e-05	3.28779e-04
2015/03/26	21:50:29	ok	ok	395.0520	49.286	0.0288	19.52	59.946	10.050	57789542.573668	14	395.0004	8.57104e-05	3.04357e-04
2015/03/26	21:55:28	--	ok	395.2260	49.307	0.0288	19.64	59.966	10.124	67532617.852283	15	395.1730	8.48237e-05	3.02002e-04
2015/03/26	21:55:41	--	ok	395.2300	49.305	0.028788	19.67	59.819	10.117	61328697.468250	14	395.1736	8.52593e-05	3.19795e-04
2015/03/26	21:55:55	ok	ok	395.1140	49.292	0.028775	19.59	59.776	10.062	59546962.849147	14	395.0703	8.54567e-05	3.02587e-04
2015/03/26	22:00:54	--	ok	395.2760	49.319	0.028775	19.74	59.830	10.161	66875950.321958	15	395.2159	8.44325e-05	3.40758e-04
2015/03/26	22:01:07	--	ok	395.2360	49.311	0.02876	19.75	59.740	10.151	62824721.447122	14	395.1930	8.54597e-05	3.32465e-04
2015/03/26	22:01:21	ok	ok	395.1320	49.297	0.028748	19.64	59.753	10.088	60952451.524039	14	395.0838	8.59453e-05	3.26209e-04
2015/03/26	22:06:20	--	ok	395.3140	49.320	0.028748	19.80	59.748	10.182	65031713.237108	15	395.2400	8.45292e-05	3.40029e-04
2015/03/26	22:06:33	--	ok	395.3100	49.322	0.02873	19.84	59.663	10.192	61829031.434930	14	395.2606	8.54892e-05	3.10539e-04
2015/03/26	22:06:47	ok	ok	394.9540	49.285	0.028713	19.76	59.620	10.137	58606255.950387	15	394.9224	8.54316e-05	3.20010e-04
2015/03/26	22:11:46	ok	ok	395.0860	49.299	0.028713	19.89	59.671	10.223	64779989.945588	15	395.0613	8.50410e-05	3.23766e-04
2015/03/26	22:16:46	ok	ok	395.1000	49.302	0.028713	19.90	59.673	10.229	63807424.576210	15	395.0569	8.54928e-05	3.27548e-04
2015/03/26	22:21:46	ok	ok	395.1420	49.305	0.028713	19.98	59.564	10.259	63012887.181764	15	395.0759	8.49150e-05	3.40176e-04
2015/03/26	22:26:46	ok	ok	395.1720	49.308	0.028713	19.97	59.532	10.247	63295897.140029	15	395.1131	8.50147e-05	3.46298e-04
2015/03/26	22:31:46	ok	ok	395.1880	49.313	0.028713	20.02	59.570	10.284	62479899.211601	15	395.1606	8.46142e-05	3.11526e-04
2015/03/26	22:36:46	--	ok	395.2320	49.324	0.028713	20.03	59.542	10.285	68075886.584203	15	395.1491	8.54779e-05	3.36112e-04
2015/03/26	22:36:59	ok	ok	394.9440	49.291	0.028701	20.08	59.397	10.290	58262668.627225	15	394.8849	8.46035e-05	3.76762e-04
2015/03/26	22:41:59	ok	ok	394.9620	49.290	0.028701	20.03	59.481	10.274	66193931.967295	15	394.8977	8.53229e-05	3.75120e-04
2015/03/26	22:46:59	ok	ok	394.9800	49.296	0.028701	20.12	59.404	10.315	72302941.638125	15	395.0108	8.34631e-05	3.85251e-04
2015/03/26	22:51:59	ok	ok	394.9860	49.296	0.028701	20.07	59.487	10.299	65515801.239548	15	395.0599	8.25341e-05	5.04296e-04
2015/03/26	22:56:59	ok	ok	394.9940	49.298	0.028701	20.16	59.349	10.330	63089227.682840	15	394.9576	8.56263e-05	3.33116e-04
2015/03/26	23:01:59	ok	ok	395.0200	49.297	0.028701	20.15	59.378	10.329	64618237.930915	15	395.0061	8.45262e-05	3.30508e-04
2015/03/26	23:06:59	ok	ok	395.0260	49.299	0.028701	20.20	59.325	10.350	62119325.478467	15	395.0188	8.43543e-05	3.21795e-04
2015/03/26	23:11:59	ok	ok	395.0800	49.302	0.028701	20.16	59.288	10.319	67960828.954230	15	395.0938	8.35122e-05	3.91084e-04
2015/03/26	23:16:59	ok	ok	395.0640	49.302	0.028701	20.16	59.349	10.330	67422873.719757	15	394.9923	8.55061e-05	3.57878e-04
2015/03/26	23:21:59	ok	ok	395.0760	49.303	0.028701	20.18	59.322	10.337	67528646.450322	15	395.0601	8.45848e-05	2.85264e-04
2015/03/26	23:26:59	ok	ok	395.0520	49.301	0.028701	20.16	59.288	10.319	61630049.772067	15	395.0322	8.47434e-05	3.18780e-04
2015/03/26	23:31:59	ok	ok	395.0560	49.302	0.028701	20.18	59.261	10.326	66462641.228357	15	395.0238	8.51132e-05	3.11361e-04
2015/03/26	23:36:59	ok	ok	395.0860	49.305	0.028701	20.22	59.206	10.341	60465847.544992	15	395.0580	8.46690e-05	3.11703e-04
2015/03/26	23:41:59	ok	ok	395.0720	49.302	0.028701	20.18	59.230	10.321	65078790.993948	15	395.0606	8.42579e-05	3.02219e-04
2015/03/26	23:46:59	ok	ok	395.1140	49.308	0.028701	20.18	59.200	10.316	66940799.737278	14	395.1385	8.36915e-05	3.48921e-04
2015/03/26	23:51:59	ok	ok	395.0800	49.307	0.028701	20.20	59.203	10.328	65463389.240749	15	395.0634	8.51294e-05	3.01716e-04
2015/03/26	23:56:59	ok	ok	395.0960	49.307	0.028701	20.16	59.227	10.308	63994122.397885	15	395.0701	8.48382e-05	2.92452e-04
2015/03/27	00:01:59	ok	ok	395.1120	49.308	0.028701	20.17	59.229	10.315	61900423.240367	15	395.0754	8.48292e-05	3.00567e-04
2015/03/27	00:06:59	ok	ok	395.0600	49.307	0.028701	20.12	59.130	10.267	60004069.084013	15	395.0192	8.49332e-05	3.83469e-04
2015/03/27	00:11:59	ok	ok	395.0980	49.308	0.028701	20.11	59.219	10.277	64076103.680407	15	395.0615	8.48982e-05	3.17619e-04
2015/03/27	00:16:59	ok	ok	395.0860	49.305	0.028701	20.09	59.216	10.264	65344045.717371	14	395.0608	8.50581e-05	3.52888e-04
2015/03/27	00:21:59	ok	ok	395.0820	49.311	0.028701	20.10	59.157	10.260	64210432.378904	15	395.0488	8.56127e-05	2.97614e-04
2015/03/27	00:26:59	ok	ok	395.1080	49.304	0.028701	20.08	59.215	10.258	63015065.967692	15	395.0668	8.48486e-05	3.12248e-04
2015/03/27	00:31:59	ok	ok	395.1100	49.308	0.028701	20.05	59.180	10.234	66452555.680710	15	395.0696	8.49527e-05	3.03465e-04
2015/03/27	00:36:59	ok	ok	395.0980	49.308	0.028701	20.06	59.120	10.230	63619183.195504	15	395.0697	8.55522e-05	3.17955e-04
2015/03/27	00:41:59	ok	ok	395.0920	49.306	0.028701	20.03	59.146	10.216	65857782.494264	15	395.0500	8.58998e-05	2.96357e-04
2015/03/27	00:46:59	ok	ok	395.0900	49.310	0.028701	20.06	59.151	10.235	66948458.848053	15	395.0448	8.54429e-05	2.99149e-04
2015/03/27	00:51:59	ok	ok	395.0880	49.305	0.028701	20.04	59.148	10.223	64465551.186944	15	395.0528	8.50802e-05	3.06358e-04
2015/03/27	00:56:59	ok	ok	395.1040	49.311	0.028701	20.05	59.119	10.224	65853498.958080	15	395.1389	8.32745e-05	4.19299e-04
2015/03/27	01:01:59	ok	ok	395.0840	49.307	0.028701	20.04	59.056	10.207	65128337.735755	15	395.0673	8.54946e-05	2.96954e-04
2015/03/27	01:06:59	ok	ok	395.1000	49.305	0.028701	20.01	59.112	10.199	62306949.388774	15	395.0360	8.48676e-05	3.52960e-04
2015/03/27	01:11:59	ok	ok	395.0960	49.307	0.028701	20.01	59.052	10.188	66186765.544162	15	395.0297	8.50971e-05	3.36612e-04
2015/03/27	01:16:59	ok	ok	395.1200	49.310	0.028701	20.01	59.052	10.188	62009242.525350	15	395.0909	8.48399e-05	3.07041e-04
2015/03/27	01:21:59	ok	ok	395.0840	49.308	0.028701	20.00	59.050	10.182	63427820.875469	15	395.0304	8.54087e-05	3.40577e-04
2015/03/27	01:26:59	ok	ok	395.0960	49.308	0.028701	19.96	59.013	10.152	59296055.493030	14	395.1538	8.20602e-05	5.82243e-04
2015/03/27	01:31:59	ok	ok	395.0800	49.306	0.028701	19.96	58.983	10.147	61094546.943919	15	395.0579	8.47158e-05	3.23283e-04
2015/03/27	01:36:59	ok	ok	395.1000	49.308	0.028701	19.92	59.037	10.132	60834061.825448	15	395.0535	8.49223e-05	3.25275e-04
2015/03/27	01:41:59	ok	ok	395.0800	49.311	0.028701	19.90	59.034	10.120	64114316.306133	14	395.0281	8.59048e-05	3.02878e-04
2015/03/27	01:46:59	ok	ok	395.0940	49.310	0.028701	19.89	59.063	10.119	64168667.477105	14	395.0420	8.58580e-05	3.22890e-04
2015/03/27	01:51:59	ok	ok	395.1100	49.306	0.028701	19.90	58.943	10.104	61850666.965262	15	395.1435	8.32425e-05	4.64475e-04
2015/03/27	01:56:59	ok	ok	395.1260	49.307	0.028701	19.87	59.060	10.106	63338766.480891	15	395.0703	8.46821e-05	3.68523e-04
2015/03/27	02:01:59	ok	ok	395.0680	49.308	0.028701	19.84	59.055	10.088	59668337.656153	15	395.0419	8.53911e-05	3.00240e-04
2015/03/27	02:06:59	ok	ok	395.0880	49.306	0.028701	19.84	58.934	10.067	58763134.120069	14	395.0489	8.52525e-05	3.18654e-04
2015/03/27	02:11:59	ok	ok	395.0720	49.310	0.028701	19.83	58.962	10.066	61357257.153723	15	395.0476	8.50752e-05	3.06186e-04
2015/03/27	02:16:59	ok	ok	395.0680	49.305	0.028701	19.80	58.958	10.048	60501523.901429	15	395.0459	8.46675e-05	3.13138e-04
2015/03/27	02:21:59	ok	ok	395.1060	49.306	0.028701	19.82	58.961	10.060	60008937.162179	15	395.0646	8.49733e-05	3.01628e-04
2015/03/27	02:26:59	ok	ok	395.0840	49.307	0.028701	19.80	58.927	10.043	60417604.096958	15	395.0239	8.49439e-05	3.54671e-04
2015/03/27	02:31:59	ok	ok	395.1060	49.309	0.028701	19.78	58.955	10.035	62348885.902661	15	395.0336	8.48207e-05	3.50963e-04
2015/03/27	02:36:59	ok	ok	395.0920	49.303	0.028701	19.74	58.918	10.006	60806455.790956	15	395.0549	8.44506e-05	3.11840e-04
2015/03/27	02:41:59	ok	ok	395.0740	49.301	0.028701	19.72	58.884	9.988	59886275.602863	15	395.0149	8.49223e-05	3.54880e-04
2015/03/27	02:46:59	ok	ok	395.0560	49.301	0.028701	19.72	58.915	9.993	58473319.099103	15	395.0131	8.52990e-05	3.06368e-04
2015/03/27	02:51:59	ok	ok	395.0440	49.304	0.028701	19.68	58.909	9.969	62034986.065729	15	395.0340	8.44342e-05	3.12104e-04
2015/03/27	02:56:59	ok	ok	395.0560	49.302	0.028701	19.66	58.936	9.962	63204965.851372	15	395.0768	8.39120e-05	3.52662e-04
2015/03/27	03:01:59	ok	ok	395.0820	49.303	0.028701	19.67	58.816	9.947	60380163.962588	15	395.0151	8.51652e-05	3.70428e-04
2015/03/27	03:06:59	ok	ok	395.0640	49.304	0.028701	19.68	58.878	9.964	60224115.249463	15	395.0174	8.56639e-05	3.10134e-04
2015/03/27	03:11:59	ok	ok	395.0580	49.302	0.028701	19.65	58.873	9.946	53107703.647779	15	395.0351	8.48379e-05	3.13127e-04
2015/03/27	03:16:59	ok	ok	395.0680	49.302	0.028701	19.64	58.841	9.934	61323851.617128	14	395.0283	8.52519e-05	3.21154e-04
2015/03/27	03:21:59	ok	ok	395.0580	49.299	0.028701	19.61	58.837	9.916	62874423.714083	15	395.0218	8.54789e-05	3.12731e-04
2015/03/27	03:26:59	ok	ok	395.0240	49.302	0.028701	19.60	58.805	9.905	55186564.173672	15	395.0019	8.52354e-05	3.02928e-04
2015/03/27	03:31:59	ok	ok	395.0140	49.302	0.028701	19.54	58.795	9.868	62898638.433256	15	394.9949	8.50238e-05	3.32913e-04
2015/03/27	03:36:59	ok	ok	395.0400	49.298	0.028701	19.53	58.885	9.878	59694591.282128	14	394.9926	8.52193e-05	3.15129e-04
2015/03/27	03:41:59	ok	ok	395.0260	49.298	0.028701	19.52	58.853	9.867	60142460.534667	15	394.9792	8.48201e-05	2.96785e-04
2015/03/27	03:46:59	ok	ok	395.0300	49.298	0.028701	19.51	58.852	9.861	59423912.788951	15	394.9870	8.51309e-05	3.15093e-04
2015/03/27	03:51:59	ok	ok	395.0360	49.297	0.028701	19.51	58.852	9.861	59071166.882369	15	394.9826	8.52950e-05	3.04034e-04
2015/03/27	03:56:59	ok	ok	395.0340	49.300	0.028701	19.56	58.798	9.881	60109744.952708	15	395.0830	8.32022e-05	4.43249e-04
2015/03/27	04:01:59	ok	ok	395.0520	49.299	0.028701	19.50	58.820	9.849	61631590.191011	15	394.9788	8.55978e-05	3.07436e-04
2015/03/27	04:06:59	ok	ok	395.0420	49.299	0.028701	19.46	58.844	9.830	59676754.118875	15	395.0061	8.51488e-05	3.07432e-04
2015/03/27	04:11:59	ok	ok	395.0080	49.295	0.028701	19.44	58.810	9.813	60855783.000805	15	394.9424	8.49751e-05	3.54473e-04
2015/03/27	04:16:59	ok	ok	394.9760	49.294	0.028701	19.37	58.890	9.786	64142214.546457	15	394.9565	8.45177e-05	3.04805e-04
2015/03/27	04:21:59	ok	ok	394.9800	49.293	0.028701	19.36	58.828	9.770	59303596.207485	15	394.9427	8.50116e-05	3.07556e-04
2015/03/27	04:26:59	ok	ok	394.9660	49.295	0.028701	19.36	58.767	9.760	58273411.379462	15	394.9232	8.53621e-05	3.10085e-04
2015/03/27	04:31:59	ok	ok	394.9880	49.292	0.028701	19.30	58.788	9.729	62172771.470711	15	394.9682	8.44601e-05	3.35487e-04
2015/03/27	04:36:59	ok	ok	394.9800	49.294	0.028701	19.29	58.848	9.733	64387041.564844	15	394.9490	8.49284e-05	3.15159e-04
2015/03/27	04:41:59	ok	ok	394.9700	49.296	0.028701	19.30	58.758	9.724	58303522.089738	15	394.9358	8.46302e-05	3.17175e-04
2015/03/27	04:46:59	ok	ok	394.9700	49.290	0.028701	19.26	58.812	9.710	60597890.126833	15	394.9178	8.49976e-05	2.98204e-04
2015/03/27	04:51:59	ok	ok	394.9900	49.290	0.028701	19.28	58.694	9.702	59905788.934037	15	394.9454	8.48200e-05	3.21309e-04
2015/03/27	04:56:59	ok	ok	394.9520	49.291	0.028701	19.24	58.809	9.698	56739993.155045	15	394.9168	8.50198e-05	2.99580e-04
2015/03/27	05:01:59	ok	ok	394.9940	49.286	0.028701	19.19	58.802	9.669	62781998.942832	15	394.9323	8.50797e-05	3.22390e-04
2015/03/27	05:06:59	ok	ok	394.9740	49.290	0.028701	19.16	58.827	9.656	61121338.782319	15	394.9723	8.38549e-05	3.66339e-04
2015/03/27	05:11:59	ok	ok	394.9280	49.289	0.028701	19.16	58.797	9.651	63675613.270084	15	394.8733	8.54509e-05	3.07724e-04
2015/03/27	05:16:59	ok	ok	394.9260	49.289	0.028701	19.15	58.795	9.645	63914406.456782	15	394.8805	8.51726e-05	3.16624e-04
2015/03/27	05:21:59	ok	ok	394.9500	49.291	0.028701	19.13	58.792	9.633	60690622.757199	15	394.9120	8.43531e-05	3.20592e-04
2015/03/27	05:26:59	ok	ok	394.9180	49.287	0.028701	19.09	58.786	9.609	62075255.152499	15	394.8757	8.48411e-05	3.08758e-04
2015/03/27	05:31:59	ok	ok	394.9080	49.287	0.028701	19.06	58.812	9.597	59336325.115366	15	394.8642	8.48894e-05	2.95049e-04
2015/03/27	05:36:59	ok	ok	394.9440	49.292	0.028701	19.10	58.727	9.605	62145622.255118	15	394.8925	8.47683e-05	3.10228e-04
2015/03/27	05:41:59	ok	ok	394.9200	49.285	0.028701	19.03	58.807	9.579	61558371.043182	15	394.8463	8.55825e-05	3.12698e-04
2015/03/27	05:46:59	ok	ok	394.8720	49.282	0.028701	19.00	58.681	9.541	58401755.433488	15	394.8435	8.54110e-05	3.29009e-04
2015/03/27	05:51:59	ok	ok	394.9460	49.286	0.028701	19.04	58.748	9.575	60792324.112452	15	394.8859	8.48800e-05	3.05614e-04
2015/03/27	05:56:59	ok	ok	394.9240	49.283	0.028701	18.96	58.766	9.533	57887307.639029	15	394.8653	8.50841e-05	3.02621e-04
2015/03/27	06:01:59	ok	ok	394.8860	49.284	0.028701	18.98	58.830	9.554	61123967.893568	15	394.8521	8.51674e-05	3.09532e-04
2015/03/27	06:06:59	ok	ok	394.8780	49.283	0.028701	18.92	58.820	9.519	58136096.902956	15	394.8744	8.42113e-05	3.46636e-04
2015/03/27	06:11:59	ok	ok	394.8740	49.282	0.028701	18.92	58.759	9.509	54881818.294110	15	394.8257	8.52124e-05	2.94256e-04
2015/03/27	06:16:59	ok	ok	394.8760	49.284	0.028701	18.90	58.817	9.507	49590033.249014	15	394.8287	8.51883e-05	2.83638e-04
2015/03/27	06:21:59	ok	ok	394.8820	49.281	0.028701	18.90	58.787	9.502	42365764.579793	15	394.8474	8.45926e-05	2.95474e-04
2015/03/27	06:26:59	ok	ok	394.8700	49.279	0.028701	18.84	58.838	9.477	44082450.346096	15	394.8064	8.56728e-05	3.03844e-04
2015/03/27	06:31:59	ok	ok	394.8440	49.280	0.028701	18.87	58.812	9.490	44817015.463551	15	394.8217	8.44656e-05	3.17723e-04
2015/03/27	06:36:59	ok	ok	394.8940	49.278	0.028701	18.82	58.865	9.470	41297570.867877	15	394.8088	8.58982e-05	3.02927e-04
2015/03/27	06:41:59	ok	ok	394.9100	49.280	0.028701	18.88	58.844	9.501	46959287.549415	15	394.8429	8.48339e-05	3.69633e-04
2015/03/27	06:46:59	ok	ok	394.8740	49.277	0.028701	18.87	58.843	9.495	48689231.306113	15	394.8181	8.52218e-05	2.99767e-04
2015/03/27	06:51:59	ok	ok	394.8820	49.280	0.028701	18.86	58.841	9.489	48600627.641800	15	394.8283	8.48803e-05	2.96059e-04
2015/03/27	06:56:59	ok	ok	394.8840	49.280	0.028701	18.86	58.841	9.489	54474527.423332	16	394.7993	8.58336e-05	3.40231e-04
2015/03/27	07:01:59	ok	ok	394.8920	49.276	0.028701	18.88	58.814	9.496	45597305.195843	15	394.8398	8.53411e-05	3.05940e-04
2015/03/27	07:06:59	ok	ok	394.8780	49.281	0.028701	18.89	58.815	9.502	50168439.123944	15	394.8656	8.43828e-05	3.21061e-04
2015/03/27	07:11:59	ok	ok	394.9080	49.279	0.028701	18.91	58.788	9.508	45956595.901384	15	394.8798	8.48848e-05	3.23166e-04
2015/03/27	07:16:59	ok	ok	394.8720	49.280	0.028701	18.90	58.787	9.502	53242803.365234	15	394.8596	8.52054e-05	2.93405e-04
2015/03/27	07:21:59	ok	ok	394.8960	49.279	0.028701	18.88	58.814	9.496	51156186.450479	15	394.8368	8.51138e-05	3.07963e-04
2015/03/27	07:26:59	ok	ok	394.9000	49.282	0.028701	18.92	58.759	9.509	50663291.035738	15	394.8603	8.51743e-05	2.85998e-04
2015/03/27	07:31:59	ok	ok	394.9160	49.282	0.028701	18.98	58.708	9.535	53982147.782125	16	394.8840	8.45608e-05	3.18607e-04
2015/03/27	07:36:59	ok	ok	394.9600	49.284	0.028701	19.03	58.716	9.564	63093986.632629	15	394.8925	8.56536e-05	2.94705e-04
2015/03/27	07:41:33	ok	ok	394.9400	49.280	0.028701	18.99	58.801	9.555	59119511.645328	15	394.9157	8.46740e-05	3.01339e-04
