# Supplementary material for: Plastic Creep Constraint in Nylon Instrument Strings
Source: Materials (Basel). 2025 Jan 7;18(2):223. doi: 10.3390/ma18020223 (PMC11766866; doi:10.3390/ma18020223)
Supplement: Supplementary file 1 [file materials-18-00223-s001.zip › data_files/string_N21_nylon/string_test_data_N21_step_14.csv]

Date	Time	+-	f0	Frequency	Tension	LengthAdj	Temp	Rel.Hm	Abs.Hm	Pk.Magnitude	Harmonics	Fitted.f0	Bend.Stiff	Fit.Error
2015/03/27	19:25:42	--	ok	396.5180	49.659	0.028818	20.50	48.891	8.680	37609442.775349	15	396.4708	8.53913e-05	3.36257e-04
2015/03/27	19:25:57	--	ok	436.1240	59.467	0.030568	20.43	48.977	8.660	31784585.725453	15	436.3398	9.37726e-05	3.43719e-04
2015/03/27	19:26:10	--	ok	429.2620	57.770	0.030184	20.20	48.947	8.539	29020922.374123	15	429.5185	9.46861e-05	3.95289e-04
2015/03/27	19:26:23	--	ok	428.7620	57.689	0.03017	20.02	49.333	8.516	29235675.844597	15	429.0384	9.45350e-05	3.82865e-04
2015/03/27	19:26:23	--	ok	428.7620	57.689	0.030183	20.02	49.333	8.516	29235675.844597	15	429.0384	9.45350e-05	3.82865e-04
2015/03/27	19:30:37	--	ok	428.7340	57.666	0.030183	20.50	44.987	7.987	31669652.632392	15	429.0990	9.25405e-05	3.71695e-04
2015/03/27	19:30:51	ok	ok	428.8300	57.660	0.030197	20.40	45.326	8.000	35417381.565756	15	429.1859	9.27376e-05	4.03538e-04
2015/03/27	19:35:50	--	ok	428.4280	57.457	0.030197	20.40	49.886	8.805	21599030.148396	14	428.7117	9.23437e-05	3.68712e-04
2015/03/27	19:36:04	ok	ok	429.1600	57.671	0.030228	20.33	50.002	8.790	30443106.357830	15	429.3131	9.20660e-05	3.14782e-04
2015/03/27	19:41:03	ok	ok	428.9920	57.588	0.030228	20.23	52.305	9.141	33191787.531146	15	429.0264	9.26484e-05	3.33535e-04
2015/03/27	19:46:03	--	ok	428.7640	57.496	0.030228	20.19	53.481	9.325	28964065.498505	15	428.8123	9.30809e-05	3.48849e-04
2015/03/27	19:46:16	ok	ok	428.8060	57.600	0.03024	20.22	53.455	9.336	35359952.051386	15	429.0746	9.29496e-05	3.56148e-04
2015/03/27	19:51:16	--	ok	428.5940	57.520	0.03024	20.10	54.368	9.429	30258820.924539	15	428.9053	9.21601e-05	3.94415e-04
2015/03/27	19:51:30	ok	ok	429.1840	57.684	0.030262	20.16	54.314	9.453	32244778.930338	15	429.3347	9.14363e-05	3.27197e-04
2015/03/27	19:56:29	ok	ok	429.0020	57.657	0.030262	20.06	55.104	9.535	31133582.265287	15	429.1555	9.28586e-05	3.39594e-04
2015/03/27	20:01:29	--	ok	428.7660	57.603	0.030262	20.02	55.591	9.597	28444412.614111	15	429.0410	9.27591e-05	3.51793e-04
2015/03/27	20:01:43	ok	ok	429.0800	57.674	0.030274	20.00	55.588	9.585	28559546.974575	15	429.2656	9.36096e-05	3.33126e-04
2015/03/27	20:06:42	ok	ok	429.0180	57.657	0.030274	19.95	55.889	9.609	25563060.206430	15	429.1481	9.33982e-05	3.77573e-04
2015/03/27	20:11:42	--	ok	428.7800	57.608	0.030274	19.87	56.307	9.635	30226191.057964	15	429.0951	9.09017e-05	3.80304e-04
2015/03/27	20:11:55	ok	ok	429.1500	57.678	0.030286	19.88	56.340	9.647	29699367.449904	15	429.3089	9.27819e-05	3.19150e-04
2015/03/27	20:16:55	ok	ok	428.9640	57.662	0.030286	19.84	56.549	9.660	28349457.241591	15	429.1851	9.38247e-05	3.59363e-04
2015/03/27	20:21:55	ok	ok	428.9060	57.640	0.030286	19.71	56.897	9.646	28397961.651862	15	429.0981	9.35340e-05	3.56855e-04
2015/03/27	20:26:55	ok	ok	428.8220	57.605	0.030286	19.68	57.046	9.654	27989959.220603	15	429.1057	8.99854e-05	4.73573e-04
2015/03/27	20:31:55	--	ok	428.7680	57.583	0.030286	19.60	57.309	9.653	26002880.221413	15	429.1393	8.58832e-05	7.22367e-04
2015/03/27	20:32:08	ok	ok	428.9200	57.660	0.030298	19.62	57.251	9.654	32748158.240669	15	429.2144	9.27550e-05	3.94832e-04
2015/03/27	20:37:08	ok	ok	428.8240	57.642	0.030298	19.54	57.484	9.648	28990932.565817	15	429.0927	9.39136e-05	3.90127e-04
2015/03/27	20:42:08	--	ok	428.7580	57.629	0.030298	19.46	57.655	9.632	26338699.605949	15	429.0693	9.16116e-05	3.82296e-04
2015/03/27	20:42:22	ok	ok	429.1580	57.684	0.030311	19.52	57.511	9.642	27969561.756519	15	429.3230	9.31804e-05	3.27633e-04
2015/03/27	20:47:21	ok	ok	428.9380	57.674	0.030311	19.41	57.769	9.623	28780135.674194	15	429.1960	9.36643e-05	3.67584e-04
2015/03/27	20:52:21	ok	ok	428.9220	57.662	0.030311	19.34	57.942	9.612	24823059.978203	15	429.1954	9.19628e-05	3.98375e-04
2015/03/27	20:57:21	ok	ok	428.8180	57.646	0.030311	19.28	58.085	9.601	26303885.355346	15	429.1357	9.14517e-05	4.06754e-04
2015/03/27	21:02:21	ok	ok	428.8680	57.628	0.030311	19.22	58.228	9.591	26831316.948961	15	429.0209	9.31194e-05	3.58003e-04
2015/03/27	21:07:21	--	ok	428.6720	57.596	0.030311	19.16	58.280	9.566	25195659.609652	15	428.9771	9.30045e-05	3.96612e-04
2015/03/27	21:07:34	ok	ok	429.0440	57.679	0.030329	19.16	58.188	9.551	30494680.339895	15	429.3376	9.31249e-05	3.80418e-04
2015/03/27	21:12:34	ok	ok	429.0200	57.679	0.030329	19.11	58.394	9.556	26428688.340387	15	429.3093	9.15131e-05	3.92778e-04
2015/03/27	21:17:34	ok	ok	428.9700	57.668	0.030329	19.02	58.532	9.528	26038999.578351	15	429.2175	9.32765e-05	3.79356e-04
2015/03/27	21:22:34	ok	ok	428.9880	57.661	0.030329	18.98	58.495	9.500	26709055.519651	15	429.2371	8.98554e-05	4.32648e-04
2015/03/27	21:27:34	ok	ok	428.8200	57.649	0.030329	18.92	58.607	9.485	28631446.404536	15	428.9896	9.74451e-05	6.22579e-04
2015/03/27	21:32:34	--	ok	428.7580	57.638	0.030329	18.86	58.720	9.469	26723230.089116	15	428.9815	9.50954e-05	3.94096e-04
2015/03/27	21:32:47	ok	ok	429.0240	57.675	0.030341	18.84	58.686	9.453	24855613.756374	15	429.2675	9.43526e-05	3.23121e-04
2015/03/27	21:37:47	ok	ok	428.9520	57.674	0.030341	18.78	58.829	9.442	24539258.534389	15	429.2073	9.56495e-05	3.58613e-04
2015/03/27	21:42:47	ok	ok	428.9140	57.670	0.030341	18.72	58.880	9.417	28187353.925742	15	429.1654	9.50922e-05	3.82292e-04
2015/03/27	21:47:47	--	ok	428.7880	57.655	0.030341	18.61	58.984	9.373	25840560.859121	15	429.0598	9.56526e-05	3.82598e-04
2015/03/27	21:48:00	ok	ok	429.0080	57.680	0.030352	18.64	58.958	9.385	19479180.707276	15	429.3192	9.59117e-05	3.63470e-04
2015/03/27	21:52:59	ok	ok	428.9320	57.674	0.030352	18.56	59.006	9.348	22083604.005415	15	429.3881	9.08722e-05	5.73119e-04
2015/03/27	21:57:59	ok	ok	428.9160	57.675	0.030352	18.57	59.099	9.369	20419517.750551	15	429.2357	9.48514e-05	3.95282e-04
2015/03/27	22:02:59	ok	ok	428.8400	57.671	0.030352	18.49	59.086	9.322	20003652.293519	15	429.1830	9.49461e-05	3.92656e-04
2015/03/27	22:07:59	ok	ok	428.8260	57.664	0.030352	18.42	59.197	9.301	22005328.726838	15	429.1437	9.52880e-05	3.71427e-04
2015/03/27	22:12:59	--	ok	428.7700	57.659	0.030352	18.38	59.221	9.283	21487814.356872	15	429.1076	9.49936e-05	3.85792e-04
2015/03/27	22:13:12	ok	ok	429.0720	57.680	0.030365	18.42	59.045	9.277	31036652.723739	15	429.3829	9.46918e-05	3.75922e-04
2015/03/27	22:18:12	--	ok	429.2120	57.672	0.030365	18.29	59.327	9.250	32610137.848617	15	429.3428	9.29300e-05	3.50357e-04
2015/03/27	22:18:25	ok	ok	428.8080	57.650	0.030354	18.32	59.272	9.258	24991937.923417	15	429.0871	9.46936e-05	3.50348e-04
2015/03/27	22:23:24	ok	ok	428.9600	57.651	0.030354	18.24	59.320	9.222	27362224.923829	15	429.1001	9.33723e-05	3.24937e-04
2015/03/27	22:28:24	--	ok	428.7300	57.646	0.030354	18.22	59.377	9.220	27930154.508476	15	429.0377	9.41742e-05	3.84293e-04
2015/03/27	22:28:37	ok	ok	428.9960	57.672	0.030368	18.24	59.229	9.208	27015443.497891	15	429.3156	9.49321e-05	3.88632e-04
2015/03/27	22:33:37	ok	ok	428.9220	57.667	0.030368	18.12	59.422	9.172	30105669.519918	15	429.2569	9.43634e-05	3.93383e-04
2015/03/27	22:38:37	ok	ok	429.1520	57.663	0.030368	18.10	59.418	9.161	30069944.657878	15	429.2251	9.41017e-05	3.75517e-04
2015/03/27	22:43:37	ok	ok	428.8380	57.659	0.030368	17.98	59.581	9.120	28612311.790519	15	429.2316	9.20772e-05	4.31531e-04
2015/03/27	22:48:37	ok	ok	429.1220	57.655	0.030368	17.97	59.579	9.115	25335153.007170	15	429.1409	9.31533e-05	3.27765e-04
2015/03/27	22:53:37	ok	ok	429.0400	57.652	0.030368	17.94	59.574	9.098	28111539.408114	15	429.1503	9.18903e-05	3.31840e-04
2015/03/27	22:58:37	--	ok	428.7200	57.648	0.030368	17.89	59.657	9.083	28706049.663095	15	429.0473	9.51626e-05	3.78759e-04
2015/03/27	22:58:50	ok	ok	429.0640	57.673	0.030382	17.92	59.511	9.077	33587285.433796	15	429.3597	9.48355e-05	3.82046e-04
2015/03/27	23:03:50	--	ok	429.4680	57.697	0.030382	18.29	58.964	9.194	29756090.591678	15	429.5432	9.17032e-05	4.48060e-04
2015/03/27	23:04:03	--	ok	428.6880	57.613	0.030358	18.32	58.878	9.196	25161607.892841	15	428.9546	9.48556e-05	3.44187e-04
2015/03/27	23:04:17	ok	ok	428.9020	57.660	0.030374	18.28	58.841	9.169	28944791.941901	15	429.1899	9.64158e-05	3.98342e-04
2015/03/27	23:09:16	ok	ok	429.1240	57.681	0.030374	18.75	58.520	9.376	29177264.948701	15	429.4367	9.46599e-05	3.76354e-04
2015/03/27	23:14:16	--	ok	429.4940	57.688	0.030374	18.98	58.495	9.500	33766275.370401	15	429.6253	8.94951e-05	4.46198e-04
2015/03/27	23:14:29	--	ok	428.6040	57.568	0.030348	19.02	58.319	9.494	27311554.376747	15	428.9515	9.49295e-05	3.93254e-04
2015/03/27	23:14:43	--	ok	429.2600	57.664	0.030369	18.92	58.273	9.431	34265581.659800	15	429.3527	9.29926e-05	3.34509e-04
2015/03/27	23:14:56	--	ok	428.7960	57.579	0.030355	18.84	58.443	9.414	28657489.227055	15	428.9793	9.35847e-05	3.22112e-04
2015/03/27	23:15:09	ok	ok	429.1280	57.646	0.030366	18.78	58.525	9.393	30297846.495025	15	429.2177	9.31676e-05	3.26240e-04
2015/03/27	23:20:08	--	ok	429.3600	57.674	0.030366	19.21	58.226	9.585	31308300.187739	15	429.4931	8.99004e-05	3.48034e-04
2015/03/27	23:20:21	--	ok	428.6820	57.590	0.030347	19.28	58.085	9.601	32812880.862830	15	429.0463	9.31398e-05	4.19546e-04
2015/03/27	23:20:35	ok	ok	428.9100	57.657	0.030364	19.17	58.007	9.527	30381793.844533	15	429.2577	9.45627e-05	3.87092e-04
2015/03/27	23:25:34	ok	ok	429.0380	57.678	0.030364	19.30	58.149	9.623	28808656.978580	15	429.3621	9.37882e-05	4.28805e-04
2015/03/27	23:30:34	ok	ok	429.0440	57.677	0.030364	19.40	58.134	9.678	29593164.961488	15	429.3774	9.40613e-05	3.77442e-04
2015/03/27	23:35:34	ok	ok	429.0780	57.681	0.030364	19.51	57.998	9.718	30267971.763251	15	429.3690	9.49598e-05	3.91421e-04
2015/03/27	23:40:34	ok	ok	429.0940	57.686	0.030364	19.56	58.037	9.753	29667038.990178	15	429.3919	9.39084e-05	3.80964e-04
2015/03/27	23:45:34	ok	ok	429.1000	57.685	0.030364	19.66	57.930	9.792	29845168.235377	15	429.4229	9.35770e-05	3.73150e-04
2015/03/27	23:50:34	ok	ok	429.0840	57.685	0.030364	19.64	57.988	9.790	30192068.985723	15	429.4026	9.37919e-05	3.92538e-04
2015/03/27	23:55:34	ok	ok	429.0940	57.684	0.030364	19.70	57.905	9.811	29988002.519741	15	429.4009	9.42984e-05	3.87303e-04
2015/03/28	00:00:34	ok	ok	429.0800	57.685	0.030364	19.72	57.908	9.823	29881763.319536	15	429.4024	9.33132e-05	3.65431e-04
2015/03/28	00:05:34	ok	ok	429.0760	57.686	0.030364	19.76	57.884	9.842	30768791.989069	15	429.3909	9.38558e-05	4.07400e-04
2015/03/28	00:10:34	ok	ok	429.0700	57.686	0.030364	19.81	57.831	9.861	30357867.599117	15	429.3954	9.45331e-05	3.72707e-04
2015/03/28	00:15:34	--	ok	429.2660	57.681	0.030364	19.76	57.884	9.842	31827772.539341	15	429.4236	9.15520e-05	3.45814e-04
2015/03/28	00:15:47	ok	ok	428.8060	57.620	0.03035	19.84	57.774	9.869	29988919.450324	15	429.0874	9.36175e-05	3.53053e-04
2015/03/28	00:20:47	ok	ok	428.9720	57.630	0.03035	19.84	57.805	9.874	32721484.168958	15	429.1324	9.23122e-05	3.10685e-04
2015/03/28	00:25:47	ok	ok	428.8040	57.628	0.03035	19.82	57.863	9.873	31407197.865690	15	429.1079	9.28313e-05	4.15661e-04
2015/03/28	00:30:47	ok	ok	428.9980	57.628	0.03035	19.86	57.808	9.886	26721977.020440	15	429.1650	9.00204e-05	3.21189e-04
2015/03/28	00:35:47	--	ok	428.7760	57.616	0.03035	19.82	57.771	9.857	29649749.405430	15	429.0700	9.33760e-05	3.61709e-04
2015/03/28	00:36:00	ok	ok	428.9700	57.675	0.030361	19.90	57.661	9.884	36212805.947351	15	429.2954	9.49552e-05	3.73424e-04
2015/03/28	00:41:00	ok	ok	428.9280	57.674	0.030361	19.83	57.803	9.868	30502013.132501	15	429.2761	9.32122e-05	3.97915e-04
2015/03/28	00:46:00	ok	ok	428.9120	57.672	0.030361	19.84	57.744	9.864	29930766.268687	15	429.2893	9.21331e-05	4.66855e-04
2015/03/28	00:51:00	ok	ok	428.9040	57.670	0.030361	19.84	57.744	9.864	32756670.034471	15	429.2535	9.26290e-05	4.14669e-04
2015/03/28	00:56:00	ok	ok	428.9040	57.667	0.030361	19.89	57.721	9.889	30344826.354951	15	429.2210	9.42735e-05	3.68601e-04
2015/03/28	01:01:00	ok	ok	428.8760	57.664	0.030361	19.83	57.742	9.858	31117470.992707	15	429.2282	9.28849e-05	3.82665e-04
2015/03/28	01:06:00	ok	ok	428.8820	57.663	0.030361	19.88	57.719	9.883	29617053.522619	15	429.2306	9.30264e-05	3.96382e-04
2015/03/28	01:11:00	ok	ok	428.8620	57.658	0.030361	19.88	57.689	9.878	31380433.219498	15	429.1745	9.39994e-05	3.91353e-04
2015/03/28	01:16:00	ok	ok	428.8420	57.656	0.030361	19.87	57.687	9.872	26644676.560566	15	429.2429	9.16129e-05	4.14088e-04
2015/03/28	01:21:00	ok	ok	428.8260	57.648	0.030361	19.86	57.624	9.855	30803306.322003	15	429.1325	9.46992e-05	3.70334e-04
2015/03/28	01:26:00	ok	ok	428.8340	57.651	0.030361	19.88	57.597	9.862	29600037.393000	14	429.1991	9.25398e-05	4.04223e-04
2015/03/28	01:31:00	ok	ok	428.8180	57.654	0.030361	19.88	57.627	9.867	29471531.343324	15	429.1718	9.23074e-05	3.68772e-04
2015/03/28	01:36:00	--	ok	428.7840	57.646	0.030361	19.87	57.687	9.872	30122093.633315	15	429.3195	8.62940e-05	8.25198e-04
2015/03/28	01:36:13	--	ok	429.4500	57.683	0.030373	19.92	57.511	9.870	41033406.513206	15	429.4640	9.08420e-05	3.38712e-04
2015/03/28	01:36:26	--	ok	428.4980	57.468	0.030349	19.84	57.407	9.806	31045010.887081	15	428.7896	9.41920e-05	3.74321e-04
2015/03/28	01:36:39	--	ok	429.3100	57.672	0.030376	19.75	57.607	9.789	36011983.465166	15	429.3621	9.18363e-05	3.18312e-04
2015/03/28	01:36:52	--	ok	428.6280	57.545	0.030359	19.67	57.809	9.777	31696235.504645	15	428.9332	9.41068e-05	3.70703e-04
2015/03/28	01:37:05	--	ok	429.3240	57.672	0.030379	19.57	58.008	9.753	36358273.600377	15	429.3593	9.26892e-05	3.27550e-04
2015/03/28	01:37:18	--	ok	428.6380	57.548	0.030362	19.53	58.276	9.776	32106256.032489	15	428.9549	9.42925e-05	3.72359e-04
2015/03/28	01:37:31	ok	ok	429.0100	57.678	0.030381	19.51	58.395	9.784	35289125.662497	15	429.3091	9.50844e-05	4.05594e-04
2015/03/28	01:42:31	ok	ok	429.1760	57.697	0.030381	19.87	57.565	9.851	30810137.115056	15	429.5428	9.26036e-05	3.91958e-04
2015/03/28	01:47:31	--	ok	429.4040	57.694	0.030381	19.84	57.591	9.838	35453019.247074	15	429.5053	9.25545e-05	3.21991e-04
2015/03/28	01:47:44	--	ok	428.7920	57.601	0.03036	19.86	57.563	9.845	36145873.701844	15	429.0550	9.30801e-05	3.65232e-04
2015/03/28	01:47:57	ok	ok	428.8340	57.637	0.030371	19.83	57.467	9.811	30305855.574553	15	429.1654	9.52867e-05	3.92113e-04
2015/03/28	01:52:57	--	ok	429.2620	57.669	0.030371	19.88	57.566	9.857	34422369.285698	15	429.3124	9.21599e-05	3.21329e-04
2015/03/28	01:53:10	--	ok	428.6860	57.569	0.030357	19.86	57.441	9.824	38549952.473760	15	428.9702	9.37273e-05	3.77973e-04
2015/03/28	01:53:23	--	ok	429.2460	57.658	0.030373	19.82	57.465	9.805	36027367.653779	15	429.3180	9.28517e-05	3.13128e-04
2015/03/28	01:53:36	ok	ok	428.8000	57.539	0.03036	19.70	57.569	9.754	33740871.389112	15	428.9395	9.30618e-05	3.19101e-04
2015/03/28	01:58:36	ok	ok	428.9800	57.601	0.03036	19.84	57.560	9.833	33281179.035127	15	429.2327	8.72272e-05	4.59222e-04
2015/03/28	02:03:36	ok	ok	428.9940	57.608	0.03036	19.86	57.594	9.850	31350765.629462	15	429.0910	9.24455e-05	3.16205e-04
2015/03/28	02:08:36	ok	ok	428.9120	57.601	0.03036	19.86	57.594	9.850	33381869.530104	15	429.0414	9.30965e-05	3.55280e-04
2015/03/28	02:13:36	ok	ok	428.9660	57.602	0.03036	19.88	57.474	9.841	30654936.670730	15	429.0630	9.28891e-05	3.29227e-04
2015/03/28	02:18:36	ok	ok	428.9280	57.592	0.03036	19.88	57.536	9.851	32240952.942730	15	429.0382	9.28437e-05	3.14638e-04
2015/03/28	02:23:36	ok	ok	428.9240	57.591	0.03036	19.88	57.474	9.841	33223711.672412	15	429.0422	9.14541e-05	2.99609e-04
2015/03/28	02:28:36	--	ok	428.7080	57.594	0.03036	19.87	57.565	9.851	32582233.729271	15	428.9864	9.37185e-05	3.52988e-04
2015/03/28	02:28:49	--	ok	429.3080	57.678	0.030376	19.94	57.422	9.867	39419533.511206	15	429.3860	9.21197e-05	3.03058e-04
2015/03/28	02:29:02	--	ok	428.5780	57.519	0.03036	19.87	57.320	9.809	30419103.427855	15	428.8750	9.44079e-05	3.71391e-04
2015/03/28	02:29:15	--	ok	429.3820	57.672	0.030382	19.76	57.578	9.790	42039504.959721	15	429.3368	9.17130e-05	3.00363e-04
2015/03/28	02:29:29	--	ok	428.5540	57.512	0.030362	19.69	57.690	9.769	35689488.696410	15	428.8953	9.24760e-05	4.18511e-04
2015/03/28	02:29:42	ok	ok	428.9820	57.676	0.030385	19.61	57.892	9.757	33493753.416725	15	429.3186	9.45430e-05	3.94066e-04
2015/03/28	02:34:41	ok	ok	429.1520	57.695	0.030385	19.92	57.511	9.870	35132819.938434	15	429.5425	9.08569e-05	4.23128e-04
2015/03/28	02:39:41	ok	ok	429.1340	57.693	0.030385	19.89	57.568	9.863	37020854.808987	15	429.4394	9.50922e-05	3.80273e-04
2015/03/28	02:44:41	ok	ok	429.1240	57.691	0.030385	19.92	57.511	9.870	35183645.178201	15	429.4291	9.46214e-05	3.74451e-04
2015/03/28	02:49:41	ok	ok	429.1080	57.691	0.030385	19.91	57.510	9.864	34127723.486871	15	429.4149	9.39899e-05	3.85583e-04
2015/03/28	02:54:41	ok	ok	429.0880	57.690	0.030385	19.93	57.543	9.882	34253767.924213	15	429.4205	9.41162e-05	3.80882e-04
2015/03/28	02:59:41	ok	ok	429.0720	57.686	0.030385	19.93	57.482	9.871	33230138.990173	15	429.4166	9.32530e-05	4.04628e-04
2015/03/28	03:04:41	ok	ok	429.0740	57.686	0.030385	19.92	57.511	9.870	30572736.757404	15	429.3905	9.44580e-05	3.77723e-04
2015/03/28	03:09:41	ok	ok	429.0860	57.689	0.030385	19.98	57.490	9.901	31177090.597982	15	429.4138	9.39317e-05	3.78288e-04
2015/03/28	03:14:41	ok	ok	429.0700	57.687	0.030385	20.00	57.523	9.919	32153317.401008	15	429.3581	9.44543e-05	4.00716e-04
2015/03/28	03:19:41	ok	ok	429.0920	57.690	0.030385	20.01	57.525	9.925	34976818.934302	15	429.3892	9.48224e-05	3.81030e-04
2015/03/28	03:24:41	ok	ok	429.0640	57.685	0.030385	19.98	57.551	9.912	32529907.166813	15	429.4136	9.20099e-05	3.80281e-04
2015/03/28	03:29:41	ok	ok	429.0540	57.684	0.030385	20.02	57.588	9.941	32000785.484162	15	429.3649	9.36301e-05	3.68886e-04
2015/03/28	03:34:41	ok	ok	429.0240	57.682	0.030385	19.99	57.552	9.918	34706067.491392	15	429.3949	9.28484e-05	4.39952e-04
2015/03/28	03:39:41	ok	ok	429.0300	57.684	0.030385	20.04	57.529	9.943	31855939.617536	15	429.3596	9.34546e-05	3.87581e-04
2015/03/28	03:44:41	ok	ok	429.0260	57.679	0.030385	20.03	57.528	9.937	34768494.164086	15	429.3494	9.39007e-05	3.78579e-04
2015/03/28	03:49:41	ok	ok	429.0320	57.682	0.030385	20.09	57.476	9.963	32582650.665386	15	429.3205	9.53466e-05	3.89529e-04
2015/03/28	03:54:41	ok	ok	429.0220	57.681	0.030385	20.06	57.532	9.955	32968242.876464	15	429.4413	8.98228e-05	5.40661e-04
2015/03/28	03:59:41	ok	ok	428.9840	57.676	0.030385	20.06	57.563	9.960	34727973.448925	15	429.3572	9.23000e-05	4.01854e-04
2015/03/28	04:04:41	ok	ok	428.9760	57.676	0.030385	20.06	57.532	9.955	34974401.379257	15	429.2974	9.41494e-05	3.78478e-04
2015/03/28	04:09:41	ok	ok	428.9680	57.678	0.030385	20.10	57.539	9.979	34230602.058718	15	429.2495	9.59192e-05	4.08210e-04
2015/03/28	04:14:41	ok	ok	428.9880	57.679	0.030385	20.14	57.514	9.998	32146533.529800	15	429.2895	9.38711e-05	3.64234e-04
2015/03/28	04:19:41	ok	ok	428.9660	57.677	0.030385	20.12	57.480	9.981	32130591.250208	15	429.3472	9.15733e-05	4.17419e-04
2015/03/28	04:24:41	ok	ok	428.9900	57.677	0.030385	20.16	57.456	10.000	31891017.444187	15	429.3055	9.32904e-05	3.60243e-04
2015/03/28	04:29:41	ok	ok	428.9800	57.677	0.030385	20.18	57.489	10.018	31618630.939094	15	429.2406	9.54993e-05	4.25028e-04
2015/03/28	04:34:41	ok	ok	428.9840	57.677	0.030385	20.21	57.494	10.036	36837934.590952	15	429.2917	9.39000e-05	3.64729e-04
2015/03/28	04:39:41	ok	ok	428.9740	57.674	0.030385	20.20	57.431	10.019	35598527.302712	15	429.3364	9.17093e-05	3.76580e-04
2015/03/28	04:44:41	ok	ok	428.9380	57.671	0.030385	20.21	57.463	10.031	31235648.140591	15	429.2533	9.34261e-05	3.83398e-04
2015/03/28	04:49:41	ok	ok	428.9400	57.675	0.030385	20.19	57.522	10.029	36679760.873903	15	429.2229	9.47663e-05	4.23773e-04
2015/03/28	04:54:41	ok	ok	428.9400	57.662	0.030385	20.23	57.466	10.043	35844548.842874	15	429.2841	9.30024e-05	3.66177e-04
2015/03/28	04:59:41	ok	ok	428.9560	57.665	0.030385	20.28	57.443	10.068	36690904.859043	15	429.2736	9.33353e-05	3.68307e-04
2015/03/28	05:04:41	ok	ok	428.9220	57.662	0.030385	20.24	57.529	10.060	35624230.627723	15	429.2888	9.15616e-05	4.45823e-04
2015/03/28	05:09:41	ok	ok	428.9440	57.667	0.030385	20.30	57.508	10.091	33537720.014227	15	429.2589	9.34898e-05	3.73013e-04
2015/03/28	05:14:41	ok	ok	428.9320	57.661	0.030385	20.30	57.569	10.102	35072165.691993	15	429.2535	9.32970e-05	3.82752e-04
2015/03/28	05:19:41	ok	ok	428.9400	57.667	0.030385	20.32	57.480	10.098	33950809.370005	15	429.2684	9.31117e-05	3.85690e-04
2015/03/28	05:24:41	ok	ok	428.9200	57.664	0.030385	20.33	57.482	10.104	35564039.463822	15	429.2136	9.38915e-05	3.77381e-04
2015/03/28	05:29:41	ok	ok	428.9180	57.666	0.030385	20.34	57.544	10.121	35293010.650259	15	429.2406	9.32307e-05	3.73633e-04
2015/03/28	05:34:41	ok	ok	428.8720	57.650	0.030385	20.35	57.454	10.111	35570636.278220	15	429.1949	9.42210e-05	4.25751e-04
2015/03/28	05:39:41	ok	ok	428.8820	57.656	0.030385	20.37	57.580	10.145	34547782.046706	15	429.2966	9.03956e-05	4.10817e-04
2015/03/28	05:44:41	ok	ok	428.8600	57.654	0.030385	20.39	57.521	10.147	33244148.709067	15	429.2337	9.16411e-05	4.00951e-04
2015/03/28	05:49:41	ok	ok	428.8960	57.662	0.030385	20.42	57.495	10.160	33246857.357693	15	429.2496	9.14777e-05	4.19447e-04
2015/03/28	05:54:41	ok	ok	428.8720	57.647	0.030385	20.41	57.494	10.154	33294419.721834	15	429.2274	9.25484e-05	3.95189e-04
2015/03/28	05:59:41	ok	ok	428.8740	57.656	0.030385	20.45	57.531	10.184	32029227.179527	15	429.1587	9.42520e-05	4.02250e-04
2015/03/28	06:04:41	ok	ok	428.8720	57.654	0.030385	20.44	57.529	10.178	32452854.453262	15	429.1106	9.60968e-05	5.94173e-04
2015/03/28	06:09:41	ok	ok	428.8580	57.651	0.030385	20.44	57.468	10.167	33986069.386851	15	429.1625	9.42081e-05	3.92887e-04
2015/03/28	06:14:41	ok	ok	428.8520	57.637	0.030385	20.44	57.529	10.178	32887366.558027	15	429.1714	9.34754e-05	3.59947e-04
2015/03/28	06:19:41	ok	ok	428.8360	57.642	0.030385	20.42	57.557	10.171	33744383.039648	15	429.1376	9.43622e-05	4.18261e-04
2015/03/28	06:24:41	ok	ok	428.8500	57.639	0.030385	20.48	57.505	10.197	33347873.125708	15	429.1878	9.30527e-05	3.65044e-04
2015/03/28	06:29:41	ok	ok	428.8340	57.633	0.030385	20.46	57.563	10.196	32733762.103092	15	429.1597	9.32533e-05	3.68347e-04
2015/03/28	06:34:41	ok	ok	428.8260	57.632	0.030385	20.47	57.564	10.202	33928978.936770	15	429.1605	9.35156e-05	3.75044e-04
2015/03/28	06:39:41	ok	ok	428.8040	57.624	0.030385	20.43	57.589	10.182	34544381.615580	15	429.1935	9.08580e-05	4.24879e-04
2015/03/28	06:44:41	--	ok	428.7960	57.625	0.030385	20.44	57.621	10.194	33683583.792021	15	429.1495	9.28069e-05	3.94142e-04
2015/03/28	06:44:54	--	ok	429.5120	57.680	0.030396	20.47	57.472	10.185	44382410.606444	15	429.4196	9.15784e-05	3.20417e-04
2015/03/28	06:45:07	--	ok	428.3360	57.438	0.030369	20.37	57.549	10.140	34203910.532026	15	428.6681	9.39753e-05	3.80997e-04
2015/03/28	06:45:21	ok	ok	429.0600	57.687	0.030404	20.26	57.747	10.110	29805961.812354	15	429.4267	9.31746e-05	4.14843e-04
2015/03/28	06:50:20	ok	ok	429.1480	57.699	0.030404	20.46	57.532	10.190	22558966.057500	15	429.5210	9.35038e-05	3.89463e-04
2015/03/28	06:55:20	ok	ok	429.1260	57.700	0.030404	20.49	57.506	10.203	25278740.739134	15	429.5732	9.05448e-05	4.74458e-04
2015/03/28	07:00:20	ok	ok	429.1340	57.699	0.030404	20.52	57.572	10.233	24493869.061806	15	429.5013	9.25939e-05	3.80150e-04
2015/03/28	07:05:20	ok	ok	429.1440	57.701	0.030404	20.50	57.630	10.231	24707802.358596	15	429.5041	9.32469e-05	3.81070e-04
2015/03/28	07:10:20	ok	ok	429.1260	57.698	0.030404	20.55	57.577	10.252	22683352.781972	15	429.5043	9.30128e-05	3.83208e-04
2015/03/28	07:15:20	ok	ok	429.1240	57.699	0.030404	20.54	57.606	10.251	23577546.667330	15	429.5401	9.10537e-05	4.76426e-04
2015/03/28	07:20:20	ok	ok	429.1200	57.699	0.030404	20.58	57.612	10.276	23607725.933070	14	429.4744	9.37213e-05	4.11311e-04
2015/03/28	07:25:20	ok	ok	429.1420	57.701	0.030404	20.59	57.644	10.287	23580920.954914	15	429.4928	9.30606e-05	3.76641e-04
2015/03/28	07:30:20	ok	ok	429.1140	57.694	0.030404	20.60	57.615	10.288	23106370.995384	15	429.4831	9.21040e-05	4.15258e-04
2015/03/28	07:35:20	ok	ok	429.0920	57.699	0.030404	20.66	57.563	10.315	19351608.475208	15	429.5320	9.06461e-05	5.15879e-04
2015/03/28	07:40:20	ok	ok	429.1000	57.696	0.030404	20.61	57.586	10.289	21939078.289142	15	429.4889	9.21274e-05	4.39454e-04
2015/03/28	07:45:20	ok	ok	429.0980	57.696	0.030404	20.64	57.652	10.319	24252439.810084	15	429.4495	9.30707e-05	3.76796e-04
2015/03/28	07:50:20	ok	ok	429.1080	57.697	0.030404	20.74	57.605	10.371	23602768.698152	15	429.4989	9.22029e-05	4.30679e-04
2015/03/28	07:55:20	ok	ok	429.0960	57.697	0.030404	20.73	57.604	10.364	24842861.240084	15	429.4137	9.54522e-05	4.03257e-04
2015/03/28	08:00:20	ok	ok	429.1180	57.698	0.030404	20.80	57.523	10.392	22843814.287200	15	429.4857	9.32614e-05	3.96445e-04
2015/03/28	08:05:20	ok	ok	429.1140	57.699	0.030404	20.79	57.552	10.391	24154908.170119	15	429.4554	9.44149e-05	3.79144e-04
2015/03/28	08:10:20	ok	ok	429.1020	57.698	0.030404	20.86	57.501	10.424	22089869.521054	15	429.5419	9.12282e-05	4.35894e-04
2015/03/28	08:15:20	ok	ok	429.1160	57.699	0.030404	20.90	57.568	10.461	22537401.171976	15	429.4650	9.42486e-05	4.08050e-04
2015/03/28	08:20:20	ok	ok	429.0940	57.702	0.030404	20.92	57.541	10.468	23201366.067306	15	429.4474	9.41284e-05	4.48726e-04
2015/03/28	08:25:20	ok	ok	429.1120	57.703	0.030404	20.97	57.610	10.511	20360682.650480	15	429.4276	9.55474e-05	4.95554e-04
2015/03/28	08:30:20	ok	ok	429.1340	57.702	0.030404	21.02	57.587	10.537	22688874.092844	15	429.4629	9.45715e-05	3.93989e-04
2015/03/28	08:35:20	ok	ok	429.1020	57.702	0.030404	21.03	57.619	10.549	21339778.615509	15	429.4170	9.52478e-05	4.12490e-04
2015/03/28	08:40:20	ok	ok	429.1600	57.704	0.030404	21.11	57.539	10.584	25669268.447769	15	429.5313	9.17203e-05	3.99136e-04
2015/03/28	08:45:20	ok	ok	429.1200	57.700	0.030404	21.10	57.568	10.583	24259586.255586	15	429.4569	9.42736e-05	3.91028e-04
2015/03/28	08:50:20	ok	ok	429.1500	57.707	0.030404	21.20	57.522	10.636	23665394.247784	15	429.4743	9.39839e-05	3.90995e-04
2015/03/28	08:55:20	ok	ok	429.1640	57.706	0.030404	21.22	57.587	10.660	22875272.582433	15	429.5520	9.22819e-05	4.20635e-04
2015/03/28	09:00:20	ok	ok	429.1580	57.706	0.030404	21.25	57.560	10.674	23509131.205218	15	429.5150	9.37899e-05	3.89944e-04
2015/03/28	09:05:20	ok	ok	429.1380	57.703	0.030404	21.27	57.533	10.681	22078864.229707	15	429.5389	9.26562e-05	3.88481e-04
2015/03/28	09:10:20	ok	ok	429.1440	57.710	0.030404	21.34	57.482	10.715	20231890.797961	15	429.5510	9.31607e-05	3.88961e-04
2015/03/28	09:15:20	ok	ok	429.1620	57.710	0.030404	21.35	57.576	10.738	23624439.190590	15	429.5580	9.15088e-05	3.95546e-04
2015/03/28	09:20:20	ok	ok	429.1540	57.710	0.030404	21.40	57.552	10.765	22741304.207029	15	429.4658	9.52993e-05	4.13819e-04
2015/03/28	09:25:20	ok	ok	429.1960	57.710	0.030404	21.45	57.560	10.798	25421895.480181	15	429.4068	9.76062e-05	6.91899e-04
2015/03/28	09:30:20	ok	ok	429.1500	57.708	0.030404	21.47	57.502	10.799	21089273.319614	15	429.5375	9.32886e-05	4.00513e-04
2015/03/28	09:35:20	ok	ok	429.1680	57.709	0.030404	21.50	57.629	10.842	23066087.257797	15	429.5646	9.13852e-05	4.15837e-04
2015/03/28	09:40:20	ok	ok	429.1820	57.711	0.030404	21.56	57.577	10.870	24883676.542258	15	429.6219	9.05444e-05	4.21043e-04
2015/03/28	09:45:20	ok	ok	429.2000	57.715	0.030404	21.68	57.533	10.937	24605972.012141	15	429.5527	9.27221e-05	3.84199e-04
2015/03/28	09:50:20	ok	ok	429.1800	57.715	0.030404	21.73	57.510	10.964	23063831.019501	15	429.5745	9.30937e-05	4.26861e-04
2015/03/28	09:55:20	--	ok	429.2260	57.716	0.030404	21.78	57.518	10.997	22096118.090830	15	429.6092	9.13052e-05	4.17276e-04
2015/03/28	09:55:33	ok	ok	428.9860	57.668	0.030392	21.81	57.399	10.994	29994110.525879	15	429.2600	9.60910e-05	4.11026e-04
2015/03/28	10:00:33	ok	ok	428.9860	57.667	0.030392	21.80	57.582	11.023	23476866.569276	15	429.3327	9.39398e-05	3.95042e-04
2015/03/28	10:05:33	ok	ok	429.0360	57.689	0.030392	21.91	57.538	11.084	23808954.939734	15	429.4361	9.13975e-05	3.84622e-04
2015/03/28	10:10:33	ok	ok	429.0200	57.676	0.030392	21.91	57.568	11.090	25768106.570322	15	429.3767	9.30467e-05	3.93201e-04
2015/03/28	10:15:33	ok	ok	429.0480	57.689	0.030392	22.02	57.524	11.152	24700515.541030	15	429.3833	9.33665e-05	3.81944e-04
2015/03/28	10:20:33	ok	ok	429.0500	57.685	0.030392	22.03	57.556	11.164	25001829.689847	15	429.4840	9.00312e-05	4.21607e-04
2015/03/28	10:25:33	ok	ok	429.0620	57.685	0.030392	22.11	57.506	11.206	25267003.761539	15	429.4236	9.27705e-05	4.20714e-04
2015/03/28	10:30:33	ok	ok	429.0420	57.684	0.030392	22.15	57.543	11.239	25871017.697274	15	429.3923	9.33098e-05	3.82922e-04
2015/03/28	10:35:33	ok	ok	428.8700	57.636	0.030392	21.64	58.265	11.051	20600263.421567	15	429.2086	9.37852e-05	3.99533e-04
2015/03/28	10:40:33	--	ok	428.7700	57.599	0.030392	21.32	58.645	10.919	23545978.713043	15	429.0725	9.33616e-05	3.73175e-04
2015/03/28	10:40:46	ok	ok	428.9700	57.674	0.030405	21.29	58.548	10.882	19066572.894402	15	429.2876	9.39797e-05	3.78074e-04
2015/03/28	10:45:46	ok	ok	428.8900	57.671	0.030405	21.10	58.886	10.825	18898403.639228	15	429.2654	9.22218e-05	3.76493e-04
2015/03/28	10:50:46	ok	ok	428.8520	57.642	0.030405	20.96	59.017	10.761	20571487.684559	15	429.1456	9.41679e-05	3.72975e-04
2015/03/28	10:55:46	--	ok	428.7600	57.632	0.030405	20.90	59.191	10.756	19167700.721609	15	429.1330	9.30464e-05	3.90982e-04
2015/03/28	10:55:59	--	ok	428.7560	57.604	0.030417	20.90	59.099	10.739	36542893.742442	15	429.0753	9.35543e-05	3.76394e-04
2015/03/28	10:56:13	--	ok	428.6800	57.554	0.03043	20.84	59.120	10.705	37312348.858284	15	428.9954	9.35702e-05	3.75918e-04
2015/03/28	10:56:26	--	ok	428.6500	57.543	0.030448	20.77	59.232	10.682	30345480.636963	15	428.9344	9.38524e-05	3.64237e-04
2015/03/28	10:56:39	--	ok	428.5860	57.523	0.030466	20.69	59.402	10.663	23351043.612288	15	428.9060	9.45767e-05	3.79875e-04
2015/03/28	10:56:52	--	ok	428.6220	57.521	0.030489	20.62	59.787	10.689	35203286.326371	15	428.9001	9.37500e-05	3.65092e-04
2015/03/28	10:57:05	ok	ok	428.8740	57.510	0.030509	20.61	59.937	10.709	31388194.937638	15	428.9365	9.20859e-05	3.04284e-04
2015/03/28	11:02:05	--	ok	428.7360	57.591	0.030509	20.86	59.215	10.735	30574151.543997	15	429.1380	9.00052e-05	6.14519e-04
2015/03/28	11:02:18	ok	ok	428.8940	57.659	0.030523	20.84	59.120	10.705	21432164.534646	15	429.2178	9.42951e-05	3.81905e-04
2015/03/28	11:07:18	ok	ok	428.9260	57.665	0.030523	20.82	59.361	10.737	21206343.518480	15	429.2386	9.31768e-05	3.85704e-04
2015/03/28	11:12:18	ok	ok	428.9100	57.653	0.030523	20.78	59.386	10.716	23815524.065038	15	429.1935	9.37158e-05	3.66669e-04
2015/03/28	11:17:18	ok	ok	428.9000	57.643	0.030523	20.79	59.509	10.745	24757683.262859	15	429.1904	9.32495e-05	3.67212e-04
2015/03/28	11:22:18	ok	ok	428.8700	57.633	0.030523	20.77	59.597	10.748	25688931.432390	15	429.1741	9.25515e-05	3.72978e-04
2015/03/28	11:27:18	ok	ok	428.8480	57.633	0.030523	20.80	59.633	10.773	18818347.382836	15	429.2785	8.95266e-05	4.91570e-04
2015/03/28	11:32:18	ok	ok	428.8440	57.616	0.030523	20.76	59.748	10.769	26073884.588804	15	429.1337	9.30206e-05	3.94937e-04
2015/03/28	11:37:18	ok	ok	428.8380	57.631	0.030523	20.82	59.727	10.803	23767870.417006	15	429.1462	9.34300e-05	3.64547e-04
2015/03/28	11:42:18	ok	ok	428.8200	57.616	0.030523	20.85	59.793	10.833	23408942.663088	15	429.1113	9.37998e-05	3.91758e-04
2015/03/28	11:47:18	ok	ok	428.8500	57.610	0.030523	20.94	59.716	10.876	19914556.915342	15	429.1350	9.37915e-05	3.74216e-04
2015/03/28	11:52:18	ok	ok	428.8680	57.610	0.030523	20.96	59.871	10.917	24123229.867847	15	429.1462	9.21586e-05	3.76534e-04
2015/03/28	11:57:18	ok	ok	428.8140	57.598	0.030523	21.01	59.849	10.945	22738794.372431	15	429.0987	9.43372e-05	4.16747e-04
2015/03/28	12:02:18	ok	ok	428.8200	57.608	0.030523	21.06	59.857	10.978	22489343.185989	15	429.1246	9.30058e-05	3.58118e-04
2015/03/28	12:07:18	ok	ok	428.8860	57.613	0.030523	21.15	59.901	11.044	22113094.181799	15	429.2079	9.08497e-05	4.27843e-04
2015/03/28	12:12:18	ok	ok	428.8260	57.609	0.030523	21.19	59.908	11.070	21155653.558999	15	429.1211	9.36436e-05	3.65817e-04
2015/03/28	12:17:18	ok	ok	428.8400	57.619	0.030523	21.24	59.946	11.110	22921707.720680	15	429.1571	9.30129e-05	3.75161e-04
2015/03/28	12:22:18	ok	ok	428.8580	57.613	0.030523	21.32	59.989	11.169	19077314.862693	15	429.1559	9.35396e-05	3.65613e-04
2015/03/28	12:27:18	ok	ok	428.8600	57.597	0.030523	21.32	60.020	11.175	21250763.981677	15	429.1586	9.29852e-05	3.68421e-04
2015/03/28	12:32:18	--	ok	428.7860	57.598	0.030523	21.35	60.055	11.201	18972083.964498	15	429.1509	9.24742e-05	4.03601e-04
2015/03/28	12:32:31	ok	ok	429.0340	57.678	0.030534	21.34	60.114	11.206	20627998.663166	15	429.3377	9.40662e-05	3.84887e-04
2015/03/28	12:37:31	ok	ok	429.0580	57.688	0.030534	21.41	60.064	11.242	19065228.554103	15	429.3877	9.26451e-05	3.88521e-04
2015/03/28	12:42:31	ok	ok	429.0620	57.690	0.030534	21.48	60.136	11.301	20741272.047622	15	429.4076	9.25891e-05	3.80430e-04
2015/03/28	12:47:31	ok	ok	429.0640	57.688	0.030534	21.54	60.115	11.336	20614576.665828	15	429.3993	9.26632e-05	3.92056e-04
2015/03/28	12:52:31	ok	ok	429.0440	57.690	0.030534	21.56	60.149	11.356	18486142.321556	15	429.3899	9.28896e-05	3.74474e-04
2015/03/28	12:57:31	ok	ok	429.0440	57.690	0.030534	21.57	60.242	11.380	15729305.425358	14	429.3870	9.28784e-05	3.79178e-04
2015/03/28	13:02:31	ok	ok	429.0660	57.693	0.030534	21.62	60.189	11.402	17184660.251586	15	429.3897	9.30683e-05	3.77033e-04
2015/03/28	13:07:31	ok	ok	428.9940	57.683	0.030534	21.64	60.223	11.422	18171323.169797	15	429.3567	9.33528e-05	3.83100e-04
2015/03/28	13:12:31	ok	ok	428.9400	57.680	0.030534	21.60	60.308	11.412	18551636.196658	15	429.3033	9.43184e-05	4.23231e-04
2015/03/28	13:17:31	ok	ok	428.9740	57.673	0.030534	21.64	60.345	11.445	18684173.612033	15	429.3593	9.25327e-05	4.21702e-04
2015/03/28	13:22:31	ok	ok	429.0140	57.677	0.030534	21.72	60.327	11.495	16856672.253213	15	429.3294	9.35480e-05	3.81644e-04
2015/03/28	13:27:31	ok	ok	428.9700	57.672	0.030534	21.75	60.271	11.504	20106636.695271	15	429.4044	9.09526e-05	4.14458e-04
2015/03/28	13:32:31	ok	ok	428.9480	57.665	0.030534	21.75	60.393	11.527	15832364.963001	15	429.3496	9.25512e-05	4.07113e-04
2015/03/28	13:37:31	ok	ok	428.9180	57.666	0.030534	21.81	60.341	11.557	16544049.286183	15	429.4668	8.85425e-05	6.69266e-04
2015/03/28	13:42:31	ok	ok	429.0340	57.669	0.030534	21.84	60.377	11.584	22512281.942441	15	429.3761	9.18770e-05	3.85342e-04
2015/03/28	13:47:31	ok	ok	429.0020	57.662	0.030534	21.87	60.473	11.623	19502506.554522	15	429.3592	9.21267e-05	3.93525e-04
2015/03/28	13:52:31	ok	ok	428.9980	57.672	0.030534	21.94	60.393	11.654	21596302.156189	15	429.3315	9.31359e-05	3.86571e-04
2015/03/28	13:57:31	ok	ok	428.9800	57.671	0.030534	21.96	60.426	11.674	20424866.883171	15	429.3540	9.23191e-05	3.97064e-04
2015/03/28	14:02:31	ok	ok	428.9300	57.671	0.030534	21.98	60.521	11.706	17748073.557816	15	429.3558	9.23608e-05	4.02024e-04
2015/03/28	14:07:31	ok	ok	428.9280	57.659	0.030534	22.02	60.527	11.734	19018683.061289	15	429.3193	9.25376e-05	3.92698e-04
2015/03/28	14:12:31	ok	ok	428.9800	57.664	0.030534	22.02	60.588	11.746	22910864.641450	15	429.3211	9.33299e-05	3.82475e-04
2015/03/28	14:17:31	ok	ok	428.9260	57.647	0.030534	22.02	60.649	11.758	20324238.118557	15	429.2925	9.28308e-05	4.32076e-04
2015/03/28	14:22:31	ok	ok	428.9360	57.644	0.030534	22.07	60.657	11.793	20614389.946262	15	429.2797	9.29712e-05	3.85561e-04
2015/03/28	14:27:31	ok	ok	428.9420	57.642	0.030534	22.08	60.720	11.812	19354378.297664	15	429.3088	9.19790e-05	3.79292e-04
2015/03/28	14:32:31	--	ok	428.7100	57.558	0.030534	21.63	61.651	11.686	18147239.420447	15	429.0721	9.38937e-05	4.00232e-04
2015/03/28	14:32:44	ok	ok	429.0840	57.693	0.03055	21.63	61.681	11.692	23190562.466126	15	429.4124	9.38603e-05	3.80328e-04
2015/03/28	14:37:44	--	ok	428.6420	57.569	0.03055	20.39	63.708	11.238	21320063.332406	15	429.0361	9.22319e-05	4.22777e-04
2015/03/28	14:37:57	ok	ok	429.1060	57.719	0.030569	20.45	63.568	11.253	19543813.618257	15	429.4612	9.38497e-05	3.77512e-04
2015/03/28	14:42:57	ok	ok	428.8480	57.679	0.030569	19.77	64.261	10.932	20591696.786627	15	429.1981	9.34771e-05	3.99964e-04
2015/03/28	14:47:57	--	ok	428.6500	57.635	0.030569	19.36	64.639	10.735	21164183.896903	15	428.9752	9.53479e-05	4.04917e-04
2015/03/28	14:48:10	ok	ok	429.1520	57.719	0.030588	19.40	64.497	10.737	21131349.751773	15	429.4494	9.39421e-05	3.64499e-04
2015/03/28	14:53:10	ok	ok	428.8380	57.703	0.030588	19.02	64.848	10.557	18611528.935506	15	429.2372	9.45789e-05	4.13622e-04
2015/03/28	14:58:10	ok	ok	428.8200	57.685	0.030588	18.75	65.039	10.421	21033597.386011	15	429.1926	9.18783e-05	3.85494e-04
2015/03/28	15:03:10	--	ok	428.6800	57.662	0.030588	18.54	65.211	10.319	16665437.650795	15	429.0298	9.48074e-05	3.71107e-04
2015/03/28	15:03:23	ok	ok	429.0620	57.711	0.030605	18.57	65.127	10.324	15588600.023980	15	429.3968	9.56847e-05	3.83797e-04
2015/03/28	15:08:22	ok	ok	428.9820	57.701	0.030605	18.32	65.291	10.198	18947425.832505	15	429.3159	9.37530e-05	3.88970e-04
2015/03/28	15:13:22	ok	ok	428.8640	57.691	0.030605	18.15	65.410	10.114	15028186.034699	15	429.1973	9.55538e-05	3.82009e-04
2015/03/28	15:18:22	--	ok	428.7780	57.681	0.030605	17.99	65.470	10.028	17165406.406190	15	429.1734	9.34048e-05	4.29348e-04
2015/03/28	15:18:35	ok	ok	429.0920	57.706	0.030616	18.03	65.359	10.035	22079800.405532	15	429.3950	9.50875e-05	3.78576e-04
2015/03/28	15:23:35	ok	ok	428.9180	57.696	0.030616	17.84	65.533	9.948	17466555.672533	15	429.2743	9.54979e-05	3.90500e-04
2015/03/28	15:28:35	ok	ok	428.8800	57.689	0.030616	17.72	65.571	9.883	18558183.721815	15	429.2104	9.50703e-05	4.04282e-04
2015/03/28	15:33:35	ok	ok	429.1560	57.712	0.030616	18.52	63.691	10.067	17589277.351829	15	429.5180	9.38366e-05	3.98785e-04
2015/03/28	15:38:35	--	ok	429.4460	57.759	0.030616	19.41	62.373	10.389	15736939.984097	15	429.7567	9.45341e-05	3.69243e-04
2015/03/28	15:38:48	ok	ok	428.9460	57.680	0.030593	19.41	62.283	10.374	25226280.147147	15	429.2526	9.38173e-05	3.80550e-04
2015/03/28	15:43:48	ok	ok	429.1380	57.703	0.030593	19.87	61.968	10.604	18760517.453975	15	429.4682	9.33631e-05	3.75955e-04
2015/03/28	15:48:48	--	ok	429.2540	57.713	0.030593	20.21	61.722	10.774	17526202.107149	15	429.5800	9.30236e-05	3.60591e-04
2015/03/28	15:49:01	--	ok	429.2540	57.713	0.030579	20.16	61.774	10.752	25767006.857851	15	429.5754	9.32047e-05	3.66090e-04
2015/03/28	15:49:15	ok	ok	429.1600	57.709	0.030566	20.15	61.712	10.735	18485454.264628	15	429.5006	9.49986e-05	3.81996e-04
2015/03/28	15:54:14	--	ok	429.2920	57.727	0.030566	20.46	61.611	10.913	16639980.609053	15	429.6380	9.56716e-05	4.48415e-04
2015/03/28	15:54:27	--	ok	429.3240	57.721	0.03055	20.45	61.519	10.890	19539048.426468	15	429.6544	9.38328e-05	3.63329e-04
2015/03/28	15:54:40	--	ok	429.2380	57.715	0.030533	20.36	61.656	10.857	18548388.698368	15	429.5813	9.45755e-05	3.78564e-04
2015/03/28	15:54:54	--	ok	429.2460	57.714	0.03052	20.30	61.857	10.854	23289103.940861	15	429.5477	9.44699e-05	3.80443e-04
2015/03/28	15:55:07	--	ok	429.2260	57.715	0.030507	20.26	61.941	10.844	23434247.943831	15	429.5618	9.42977e-05	3.74050e-04
2015/03/28	15:55:20	--	ok	429.2120	57.713	0.030495	20.22	62.176	10.860	32178861.729724	15	429.5413	9.41110e-05	3.78868e-04
2015/03/28	15:55:33	--	ok	429.2020	57.712	0.030484	20.20	62.384	10.883	25134549.704463	15	429.5786	9.18577e-05	4.21327e-04
2015/03/28	15:55:46	ok	ok	428.9760	57.668	0.030474	20.16	62.558	10.888	32707866.778972	15	429.2833	9.39848e-05	3.68028e-04
2015/03/28	16:00:46	--	ok	429.2560	57.716	0.030474	20.71	61.440	11.042	25458684.390764	15	429.5734	9.37248e-05	3.67442e-04
2015/03/28	16:00:59	ok	ok	428.8280	57.621	0.03046	20.70	61.348	11.019	18741030.647816	15	429.1999	9.41997e-05	3.86526e-04
2015/03/28	16:05:59	ok	ok	428.9100	57.670	0.03046	20.84	61.371	11.113	20218250.369252	15	429.3456	9.23303e-05	4.35047e-04
2015/03/28	16:10:59	ok	ok	428.9440	57.679	0.03046	20.97	61.301	11.184	22333345.803237	15	429.3826	9.24050e-05	4.02885e-04
2015/03/28	16:15:59	ok	ok	428.9860	57.695	0.03046	21.03	61.341	11.231	22431737.718774	15	429.3772	9.35968e-05	4.26025e-04
2015/03/28	16:20:59	ok	ok	429.0000	57.693	0.03046	21.15	61.269	11.296	22689030.756151	15	429.4885	9.05146e-05	4.90917e-04
2015/03/28	16:25:59	ok	ok	429.0360	57.701	0.03046	21.23	61.313	11.356	18279952.209809	15	429.4329	9.41045e-05	4.02252e-04
2015/03/28	16:30:59	ok	ok	429.0400	57.708	0.03046	21.30	61.233	11.388	20880892.066883	15	429.4438	9.39239e-05	4.01793e-04
2015/03/28	16:35:59	ok	ok	429.0880	57.719	0.03046	21.40	61.280	11.462	21353690.207350	15	429.5501	9.09697e-05	4.83317e-04
2015/03/28	16:40:59	ok	ok	429.0780	57.712	0.03046	21.38	61.246	11.443	22197876.077582	15	429.5296	9.10209e-05	4.17270e-04
2015/03/28	16:45:59	ok	ok	429.0900	57.718	0.03046	21.44	61.316	11.496	20371492.614737	15	429.4797	9.32738e-05	4.03836e-04
2015/03/28	16:50:59	ok	ok	429.1200	57.721	0.03046	21.52	61.329	11.552	20985368.310319	15	429.5224	9.28341e-05	3.99341e-04
2015/03/28	16:55:59	ok	ok	429.0980	57.716	0.03046	21.55	61.304	11.567	21431957.181289	15	429.4951	9.33839e-05	4.18817e-04
2015/03/28	17:00:59	ok	ok	429.1100	57.719	0.03046	21.56	61.397	11.591	22128893.524182	15	429.5036	9.33559e-05	3.90368e-04
2015/03/28	17:05:59	ok	ok	429.1220	57.721	0.03046	21.63	61.378	11.634	21779342.334277	15	429.5156	9.24412e-05	4.24467e-04
2015/03/28	17:10:59	ok	ok	429.0880	57.720	0.03046	21.62	61.437	11.639	23401593.341514	15	429.4893	9.38551e-05	4.02859e-04
2015/03/28	17:15:59	ok	ok	429.0820	57.714	0.03046	21.60	61.464	11.631	21047542.903603	15	429.5181	9.18898e-05	4.18826e-04
2015/03/28	17:20:59	ok	ok	429.0660	57.718	0.03046	21.65	61.533	11.677	22887241.062012	15	429.4379	9.50731e-05	4.32034e-04
2015/03/28	17:25:59	ok	ok	429.0540	57.715	0.03046	21.63	61.529	11.663	20286347.347595	15	429.4560	9.38405e-05	3.92054e-04
2015/03/28	17:30:59	ok	ok	429.0740	57.712	0.03046	21.68	61.416	11.675	19391792.628726	15	429.4766	9.30232e-05	4.09890e-04
2015/03/28	17:35:59	ok	ok	429.0300	57.709	0.03046	21.60	61.555	11.648	21003344.752026	15	429.4736	9.18684e-05	3.97360e-04
2015/03/28	17:40:59	ok	ok	429.0560	57.714	0.03046	21.64	61.561	11.676	20511947.382527	15	429.4458	9.32057e-05	3.92445e-04
2015/03/28	17:45:59	ok	ok	429.0580	57.712	0.03046	21.64	61.652	11.693	22289935.669936	15	429.4804	9.16191e-05	3.98079e-04
2015/03/28	17:50:59	ok	ok	429.0100	57.708	0.03046	21.66	61.595	11.696	21295448.978654	15	429.4638	9.17863e-05	4.08284e-04
2015/03/28	17:55:59	ok	ok	429.0080	57.713	0.03046	21.66	61.686	11.713	19846155.778409	15	429.4264	9.30523e-05	4.00748e-04
2015/03/28	18:00:59	ok	ok	428.9660	57.699	0.03046	21.61	61.647	11.672	22461235.965862	15	429.3462	9.55009e-05	4.25920e-04
2015/03/28	18:05:59	ok	ok	428.9620	57.704	0.03046	21.67	61.627	11.709	22854191.632747	15	429.3917	9.34530e-05	4.40963e-04
2015/03/28	18:10:59	ok	ok	429.0060	57.701	0.03046	21.65	61.654	11.700	22584838.475302	15	429.5233	8.87004e-05	6.03012e-04
2015/03/28	18:15:59	ok	ok	429.0200	57.699	0.03046	21.66	61.716	11.719	19728444.892949	15	429.4507	9.10768e-05	4.11403e-04
2015/03/28	18:20:59	ok	ok	428.9540	57.690	0.03046	21.58	61.885	11.697	21556959.234996	15	429.3538	9.31644e-05	4.06931e-04
2015/03/28	18:25:59	ok	ok	428.9040	57.686	0.03046	21.51	61.965	11.665	21006003.842530	15	429.3167	9.28109e-05	4.41451e-04
2015/03/28	18:30:59	ok	ok	428.8920	57.679	0.03046	21.51	61.904	11.653	21319836.962950	15	429.3319	9.20272e-05	4.18929e-04
2015/03/28	18:35:59	ok	ok	428.8920	57.684	0.03046	21.58	61.824	11.685	20169603.249296	15	429.2833	9.37147e-05	3.92043e-04
2015/03/28	18:40:59	ok	ok	428.9060	57.679	0.03046	21.61	61.829	11.706	20780777.036160	15	429.3413	9.17632e-05	4.09049e-04
2015/03/28	18:45:59	ok	ok	428.9020	57.669	0.03046	21.54	61.939	11.680	20889033.457189	15	429.2799	9.34886e-05	3.84718e-04
2015/03/28	18:50:59	ok	ok	428.8680	57.667	0.03046	21.56	61.882	11.683	22906409.504117	15	429.3439	9.03408e-05	5.65490e-04
2015/03/28	18:55:59	ok	ok	428.8740	57.662	0.03046	21.56	61.942	11.694	20258012.348861	15	429.2295	9.40468e-05	4.02726e-04
2015/03/28	19:00:59	ok	ok	428.8340	57.654	0.03046	21.57	61.853	11.684	22353391.581719	15	429.2304	9.42633e-05	4.03999e-04
2015/03/28	19:05:59	ok	ok	428.8780	57.665	0.03046	21.54	61.848	11.663	22080964.396094	15	429.2780	9.17993e-05	3.99165e-04
2015/03/28	19:10:59	ok	ok	428.8520	57.646	0.03046	21.52	61.936	11.666	21356835.083645	15	429.2254	9.32797e-05	4.16965e-04
2015/03/28	19:15:59	ok	ok	428.8120	57.656	0.03046	21.52	61.936	11.666	19083326.547651	15	429.2133	9.39296e-05	4.03546e-04
2015/03/28	19:20:59	--	ok	428.7840	57.631	0.03046	21.50	61.993	11.663	19641818.582174	15	429.1907	9.37570e-05	4.02957e-04
2015/03/28	19:21:12	--	ok	428.7940	57.605	0.030471	21.46	61.987	11.635	27346179.748720	15	429.1479	9.27990e-05	3.72941e-04
2015/03/28	19:21:25	--	ok	428.6580	57.565	0.030482	21.39	62.157	11.620	19477086.065610	15	429.0498	9.40893e-05	3.90912e-04
2015/03/28	19:21:39	--	ok	428.6920	57.555	0.030501	21.36	62.273	11.621	25290820.075119	15	429.0431	9.29003e-05	3.62124e-04
2015/03/28	19:21:52	--	ok	428.6640	57.544	0.030517	21.26	62.529	11.602	25174017.241328	15	429.0183	9.33864e-05	3.81015e-04
2015/03/28	19:22:05	--	ok	428.6380	57.534	0.030535	21.23	62.735	11.620	20764719.239140	15	429.0128	9.29904e-05	3.80226e-04
2015/03/28	19:22:18	--	ok	428.6420	57.528	0.030555	21.18	62.908	11.618	29010422.194913	15	429.0305	9.19743e-05	3.97880e-04
2015/03/28	19:22:31	--	ok	428.6800	57.563	0.030574	21.18	63.028	11.640	20148991.950856	15	429.0786	9.39534e-05	3.96750e-04
2015/03/28	19:22:45	ok	ok	429.0680	57.697	0.030591	21.14	63.142	11.634	22201704.335724	15	429.4408	9.40476e-05	3.88212e-04
2015/03/28	19:27:44	--	ok	429.2020	57.735	0.030591	21.58	61.855	11.691	19864301.739253	15	429.6422	9.19803e-05	4.21471e-04
2015/03/28	19:27:57	--	ok	429.2580	57.735	0.030581	21.60	61.737	11.682	22122534.988746	15	429.6180	9.42858e-05	3.88531e-04
2015/03/28	19:28:10	--	ok	429.2140	57.731	0.030567	21.49	61.719	11.605	24240014.420171	15	429.5874	9.42754e-05	3.98606e-04
2015/03/28	19:28:24	ok	ok	429.1680	57.724	0.030556	21.41	61.948	11.594	26473589.933549	15	429.5173	9.40002e-05	3.81075e-04
2015/03/28	19:33:23	--	ok	429.2600	57.736	0.030556	21.51	61.934	11.659	25053150.352386	15	429.6405	9.28596e-05	3.98004e-04
2015/03/28	19:33:36	--	ok	429.9040	57.733	0.030542	21.52	61.875	11.654	22796162.006457	15	429.7162	8.94709e-05	3.21680e-04
2015/03/28	19:33:50	--	ok	429.2100	57.728	0.030493	21.42	61.920	11.596	25947829.670271	15	429.5839	9.32156e-05	3.95697e-04
2015/03/28	19:34:03	ok	ok	429.1100	57.717	0.030482	21.36	62.152	11.599	22913734.911240	15	429.4537	9.40362e-05	3.79829e-04
2015/03/28	19:39:02	--	ok	429.2100	57.734	0.030482	21.50	61.902	11.646	20271008.282712	15	429.6061	9.32190e-05	3.91217e-04
2015/03/28	19:39:15	ok	ok	428.9780	57.687	0.03047	21.51	61.843	11.642	23730314.148417	15	429.3349	9.40785e-05	3.89555e-04
2015/03/28	19:44:15	ok	ok	428.9680	57.700	0.03047	21.52	61.906	11.660	20980600.542345	15	429.4306	9.10374e-05	4.50185e-04
2015/03/28	19:49:15	ok	ok	428.9160	57.698	0.03047	21.49	61.961	11.650	17441119.941884	15	429.3382	9.38246e-05	4.08729e-04
2015/03/28	19:54:15	ok	ok	428.9380	57.685	0.03047	21.48	62.020	11.655	18566656.657724	15	429.3419	9.35352e-05	3.99942e-04
2015/03/28	19:59:15	ok	ok	428.8980	57.680	0.03047	21.44	62.014	11.627	19339734.927300	15	429.3176	9.36364e-05	4.09875e-04
2015/03/28	20:04:15	ok	ok	428.9180	57.683	0.03047	21.44	62.014	11.627	21036424.714080	15	429.3329	9.25214e-05	4.09058e-04
2015/03/28	20:09:15	ok	ok	428.9140	57.679	0.03047	21.46	62.017	11.641	20329508.193032	15	429.3111	9.27475e-05	3.98456e-04
2015/03/28	20:14:15	ok	ok	428.8800	57.680	0.03047	21.40	62.007	11.599	20089262.402254	15	429.2905	9.26608e-05	3.96772e-04
2015/03/28	20:19:15	ok	ok	428.8380	57.676	0.03047	21.42	62.071	11.624	20739398.596198	15	429.2616	9.37320e-05	4.07651e-04
2015/03/28	20:24:15	--	ok	429.5540	57.670	0.03047	21.41	62.100	11.623	21061238.031129	15	429.3944	8.88116e-05	3.00216e-04
2015/03/28	20:24:28	--	ok	428.1620	57.446	0.030441	21.39	62.036	11.597	22527919.950385	15	428.5434	9.34371e-05	3.87180e-04
2015/03/28	20:24:42	--	ok	428.1100	57.437	0.030486	21.28	62.199	11.554	26635782.441413	15	428.4965	9.20493e-05	4.48593e-04
2015/03/28	20:24:55	--	ok	428.0320	57.434	0.030534	21.20	62.488	11.554	22802305.259295	15	428.4184	9.29188e-05	3.88483e-04
2015/03/28	20:25:08	ok	ok	428.8220	57.606	0.030586	21.14	62.599	11.534	19980456.327137	15	429.1115	9.56568e-05	4.17593e-04
2015/03/28	20:30:07	ok	ok	428.8680	57.670	0.030586	21.35	62.060	11.575	19335043.861325	15	429.2709	9.30734e-05	3.88782e-04
2015/03/28	20:35:07	ok	ok	428.8280	57.662	0.030586	21.34	62.058	11.568	18247584.019791	15	429.2587	9.33515e-05	4.22062e-04
2015/03/28	20:40:07	ok	ok	428.8100	57.657	0.030586	21.32	62.145	11.571	19358836.575309	15	429.2195	9.47543e-05	4.21929e-04
2015/03/28	20:45:07	ok	ok	428.8200	57.663	0.030586	21.32	62.085	11.559	17218027.781621	15	429.2501	9.26549e-05	4.25599e-04
2015/03/28	20:50:07	--	ok	429.4540	57.655	0.030586	21.28	62.169	11.548	19096611.407880	15	429.2391	9.18170e-05	3.84555e-04
2015/03/28	20:50:20	ok	ok	428.8320	57.660	0.030562	21.31	62.053	11.547	18817962.692154	15	429.2397	9.35524e-05	3.97578e-04
2015/03/28	20:55:20	ok	ok	428.8540	57.670	0.030562	21.28	62.169	11.548	16864221.936368	15	429.2271	9.41250e-05	3.91032e-04
2015/03/28	21:00:20	ok	ok	428.8580	57.671	0.030562	21.24	62.193	11.526	17450750.101441	15	429.2886	9.21723e-05	3.94919e-04
2015/03/28	21:05:20	--	ok	429.4840	57.664	0.030562	21.19	62.154	11.486	22018620.012417	15	429.3034	8.94802e-05	3.54374e-04
2015/03/28	21:05:33	--	ok	429.4420	57.632	0.030536	21.18	62.183	11.484	20280869.211510	15	429.2344	9.01362e-05	3.12663e-04
2015/03/28	21:05:46	--	ok	428.7720	57.610	0.030512	21.10	62.291	11.451	23208791.819071	15	429.1252	9.34594e-05	3.88980e-04
2015/03/28	21:05:59	--	ok	429.3680	57.593	0.030524	21.04	62.402	11.432	19660335.677476	15	429.1609	9.01752e-05	3.27891e-04
2015/03/28	21:06:13	--	ok	429.3680	57.584	0.030505	20.97	62.632	11.427	19426416.855617	15	429.1612	8.98165e-05	3.23217e-04
2015/03/28	21:06:26	--	ok	428.6620	57.580	0.030485	20.90	62.921	11.433	19474757.965538	15	429.0462	9.39058e-05	3.90751e-04
2015/03/28	21:06:39	--	ok	428.6840	57.565	0.030503	20.86	63.126	11.444	23785224.764809	15	429.0499	9.31163e-05	3.85570e-04
2015/03/28	21:06:52	--	ok	428.6820	57.554	0.03052	20.84	63.213	11.446	27300237.616365	15	429.0123	9.38133e-05	3.78333e-04
2015/03/28	21:07:05	--	ok	428.6700	57.551	0.030537	20.84	63.303	11.463	28696196.522119	15	428.9966	9.40174e-05	3.70424e-04
2015/03/28	21:07:19	--	ok	428.6600	57.545	0.030554	20.81	63.358	11.453	28297731.269082	15	429.0116	9.35772e-05	3.86195e-04
2015/03/28	21:07:32	--	ok	428.6280	57.542	0.030573	20.82	63.480	11.482	28752090.171018	15	429.0087	9.26767e-05	3.87407e-04
2015/03/28	21:07:45	--	ok	428.7760	57.589	0.030593	20.78	63.533	11.464	24591324.625978	15	429.1019	9.41909e-05	3.75240e-04
2015/03/28	21:07:58	ok	ok	429.0100	57.692	0.030605	20.76	63.620	11.467	20425850.983346	15	429.3176	9.62601e-05	4.09686e-04
2015/03/28	21:12:57	ok	ok	429.1220	57.726	0.030605	21.19	62.154	11.486	19560844.109686	15	429.6689	8.87211e-05	7.19436e-04
2015/03/28	21:17:57	ok	ok	429.0840	57.719	0.030605	21.13	62.205	11.455	19192516.171467	15	429.4652	9.52415e-05	4.17763e-04
2015/03/28	21:22:57	ok	ok	429.0800	57.719	0.030605	21.11	62.232	11.447	19190220.662269	15	429.5156	9.28099e-05	4.17498e-04
2015/03/28	21:27:57	ok	ok	429.0740	57.716	0.030605	21.08	62.257	11.432	18150701.588571	15	429.5683	9.03134e-05	5.12218e-04
2015/03/28	21:32:57	ok	ok	429.0420	57.714	0.030605	21.06	62.254	11.418	17561182.934995	15	429.4341	9.43230e-05	4.10006e-04
2015/03/28	21:37:57	--	ok	429.6720	57.713	0.030605	21.01	62.306	11.394	17990833.128883	15	429.5495	8.90638e-05	3.26015e-04
2015/03/28	21:38:10	--	ok	429.8460	57.716	0.030569	21.06	62.133	11.395	18944187.897651	15	429.5872	8.99154e-05	3.42167e-04
2015/03/28	21:38:24	ok	ok	429.0120	57.706	0.030523	20.98	62.180	11.351	21403029.489555	15	429.3922	9.46738e-05	4.10537e-04
2015/03/28	21:43:23	ok	ok	429.0540	57.716	0.030523	20.98	62.301	11.373	18326719.285857	15	429.4500	9.45009e-05	4.10127e-04
2015/03/28	21:48:23	ok	ok	429.0740	57.718	0.030523	20.98	62.301	11.373	18328166.114226	15	429.4851	9.38627e-05	3.92405e-04
2015/03/28	21:53:23	--	ok	429.7180	57.713	0.030523	20.96	62.298	11.360	23344000.905786	15	429.4991	9.16953e-05	3.74560e-04
2015/03/28	21:53:36	ok	ok	428.8160	57.649	0.030485	20.92	62.231	11.321	21948719.552112	15	429.1698	9.40671e-05	3.76155e-04
2015/03/28	21:58:36	ok	ok	428.8040	57.671	0.030485	20.96	62.268	11.354	17852463.087986	15	429.1939	9.44085e-05	4.08202e-04
2015/03/28	22:03:36	ok	ok	428.8140	57.673	0.030485	20.91	62.350	11.336	17645625.901272	15	429.2147	9.38132e-05	4.09359e-04
2015/03/28	22:08:36	--	ok	429.4540	57.665	0.030485	20.92	62.352	11.343	21648182.239291	15	429.3145	8.82466e-05	3.06329e-04
2015/03/28	22:08:49	--	ok	428.2520	57.449	0.03046	20.86	62.312	11.296	23652560.398006	15	428.6349	9.32366e-05	3.83562e-04
2015/03/28	22:09:02	--	ok	428.1840	57.436	0.0305	20.73	62.562	11.256	27000493.453628	15	428.5135	9.38981e-05	3.68324e-04
2015/03/28	22:09:15	--	ok	428.1460	57.435	0.030544	20.66	62.821	11.257	24988758.261485	15	428.4958	9.38759e-05	3.82078e-04
2015/03/28	22:09:29	--	ok	428.5440	57.516	0.03059	20.63	63.027	11.274	20288285.582819	15	428.8948	9.41973e-05	3.85827e-04
2015/03/28	22:09:42	ok	ok	429.0160	57.695	0.030615	20.56	63.226	11.264	21371933.840410	15	429.3703	9.44171e-05	3.79168e-04
2015/03/28	22:14:41	--	ok	429.7500	57.715	0.030615	20.87	62.313	11.303	18304516.486561	15	429.5892	8.97277e-05	3.42534e-04
2015/03/28	22:14:54	ok	ok	429.1440	57.720	0.030575	20.84	62.399	11.299	20876803.211419	15	429.5350	9.43053e-05	3.98358e-04
2015/03/28	22:19:54	ok	ok	429.1320	57.720	0.030575	20.83	62.397	11.292	20677801.985664	15	429.5606	9.32238e-05	4.34511e-04
2015/03/28	22:24:54	ok	ok	429.1060	57.721	0.030575	20.82	62.426	11.291	20331038.629771	15	429.4738	9.46475e-05	4.33449e-04
2015/03/28	22:29:54	--	ok	429.7700	57.718	0.030575	20.81	62.394	11.279	22075248.571892	15	429.5914	9.04174e-05	3.47907e-04
2015/03/28	22:30:07	ok	ok	429.1620	57.717	0.030533	20.82	62.275	11.264	23026476.691025	15	429.5251	9.37619e-05	3.87704e-04
2015/03/28	22:35:07	ok	ok	429.1240	57.716	0.030533	20.79	62.360	11.259	20364267.631034	15	429.5543	9.15365e-05	4.29940e-04
2015/03/28	22:40:07	--	ok	429.7580	57.715	0.030533	20.73	62.381	11.224	19278439.586869	15	429.5840	8.86897e-05	3.08549e-04
2015/03/28	22:40:20	ok	ok	428.8480	57.671	0.030493	20.74	62.322	11.220	23231183.119181	15	429.2034	9.41259e-05	3.84998e-04
2015/03/28	22:45:20	--	ok	428.7860	57.664	0.030493	20.66	62.520	11.203	21045404.005911	15	429.1748	9.38845e-05	3.90261e-04
2015/03/28	22:45:33	--	ok	428.7720	57.653	0.030504	20.68	62.523	11.217	19470767.460271	15	429.1591	9.47270e-05	3.99047e-04
2015/03/28	22:45:47	--	ok	428.7560	57.623	0.030516	20.64	62.396	11.168	29009516.655694	15	429.1358	9.32414e-05	3.79890e-04
2015/03/28	22:46:00	--	ok	428.7380	57.614	0.030529	20.52	62.587	11.124	29724452.719717	15	429.1011	9.24750e-05	4.05515e-04
2015/03/28	22:46:13	--	ok	428.6480	57.593	0.030543	20.46	62.878	11.137	21121898.911410	15	429.0408	9.46847e-05	3.96411e-04
2015/03/28	22:46:26	--	ok	428.6580	57.593	0.030562	20.42	63.142	11.158	25909445.252962	15	429.0491	9.33212e-05	3.92133e-04
2015/03/28	22:46:39	--	ok	428.6360	57.578	0.03058	20.37	63.344	11.161	24540995.334828	15	429.0047	9.48112e-05	3.96177e-04
2015/03/28	22:46:53	--	ok	428.6060	57.552	0.0306	20.30	63.483	11.140	23595237.222701	15	428.9619	9.46032e-05	3.91964e-04
2015/03/28	22:47:06	ok	ok	429.0100	57.701	0.030621	20.28	63.659	11.158	20698525.608585	15	429.3759	9.50837e-05	3.88319e-04
2015/03/28	22:52:05	--	ok	429.8000	57.718	0.030621	20.67	62.431	11.194	18630415.446005	15	429.6247	9.08671e-05	3.30613e-04
2015/03/28	22:52:18	--	ok	429.2040	57.720	0.030578	20.68	62.282	11.174	23965405.156895	15	429.5835	9.39353e-05	4.05958e-04
2015/03/28	22:52:32	ok	ok	429.1200	57.715	0.030567	20.59	62.358	11.129	24309106.791728	15	429.5059	9.39923e-05	4.13501e-04
2015/03/28	22:57:31	ok	ok	429.1520	57.720	0.030567	20.62	62.453	11.165	21877485.013997	15	429.6168	9.13265e-05	5.11238e-04
2015/03/28	23:02:31	ok	ok	429.1100	57.718	0.030567	20.58	62.507	11.149	20792970.055779	15	429.4658	9.70495e-05	4.87571e-04
2015/03/28	23:07:31	ok	ok	429.1080	57.717	0.030567	20.58	62.507	11.149	19960817.775182	15	429.5112	9.52005e-05	4.16132e-04
2015/03/28	23:12:31	ok	ok	429.0980	57.715	0.030567	20.57	62.565	11.153	19721228.385983	15	429.4927	9.41550e-05	4.13384e-04
2015/03/28	23:17:31	--	ok	429.7640	57.715	0.030567	20.51	62.525	11.107	19635904.293041	15	429.6211	8.93658e-05	3.31488e-04
2015/03/28	23:17:45	--	ok	429.7520	57.713	0.030526	20.51	62.405	11.085	23354078.264089	15	429.5657	9.12971e-05	3.37790e-04
2015/03/28	23:17:58	--	ok	428.5220	57.525	0.030486	20.40	62.507	11.033	26936373.637106	15	428.8379	9.44755e-05	3.67203e-04
2015/03/28	23:18:11	--	ok	428.4740	57.506	0.030511	20.32	62.795	11.032	30338171.169174	15	428.8081	9.42232e-05	3.86642e-04
2015/03/28	23:18:24	--	ok	428.4200	57.491	0.030539	20.29	62.970	11.043	22787031.268944	15	428.7760	9.48037e-05	3.80143e-04
2015/03/28	23:18:37	--	ok	428.4280	57.486	0.03057	20.20	63.226	11.030	31118779.209686	15	428.7673	9.40817e-05	3.74285e-04
2015/03/28	23:18:51	--	ok	428.5300	57.525	0.030601	20.17	63.461	11.052	22610423.391679	15	428.8785	9.43583e-05	3.84244e-04
2015/03/28	23:19:04	ok	ok	428.9680	57.700	0.030626	20.17	63.551	11.067	17662455.762044	15	429.3823	9.47753e-05	4.17675e-04
2015/03/28	23:24:03	ok	ok	429.1240	57.714	0.030626	20.48	62.490	11.081	17654058.032783	15	429.4898	9.49395e-05	3.95741e-04
2015/03/28	23:29:03	--	ok	429.7420	57.715	0.030626	20.47	62.549	11.085	17250916.889191	15	429.5721	9.09200e-05	3.38947e-04
2015/03/28	23:29:16	ok	ok	429.1940	57.718	0.030586	20.47	62.488	11.074	24225316.174236	15	429.5748	9.39340e-05	3.93066e-04
2015/03/28	23:34:16	ok	ok	429.1500	57.715	0.030586	20.44	62.574	11.070	19401897.656668	15	429.5235	9.42809e-05	3.88720e-04
2015/03/28	23:39:16	--	ok	429.7640	57.716	0.030586	20.40	62.627	11.054	20676606.736418	15	429.5915	9.16593e-05	3.26808e-04
2015/03/28	23:39:30	--	ok	429.7440	57.712	0.030546	20.34	62.648	11.019	21782396.260222	15	429.5733	9.08727e-05	3.24547e-04
2015/03/28	23:39:43	ok	ok	428.8420	57.666	0.030506	20.26	62.725	10.981	27805549.699624	15	429.1892	9.41310e-05	3.81603e-04
2015/03/28	23:44:42	ok	ok	428.8780	57.693	0.030506	20.35	62.619	11.020	22283339.672768	15	429.2868	9.40008e-05	4.08378e-04
2015/03/28	23:49:42	ok	ok	428.8880	57.693	0.030506	20.33	62.616	11.007	22528439.683126	15	429.3136	9.20801e-05	4.11527e-04
2015/03/28	23:54:42	ok	ok	428.8660	57.689	0.030506	20.36	62.591	11.022	21164892.985244	15	429.2804	9.32955e-05	3.93453e-04
2015/03/28	23:59:42	ok	ok	428.8540	57.685	0.030506	20.34	62.587	11.008	21642787.062665	15	429.2548	9.44015e-05	4.04080e-04
2015/03/29	00:04:42	ok	ok	428.8560	57.684	0.030506	20.32	62.584	10.995	21086949.904519	15	429.2667	9.26294e-05	4.11275e-04
2015/03/29	00:09:42	ok	ok	428.8040	57.678	0.030506	20.26	62.664	10.970	22506116.412383	15	429.2297	9.38183e-05	4.18150e-04
2015/03/29	00:14:42	--	ok	428.7760	57.673	0.030506	20.25	62.633	10.959	23067644.319089	15	429.1871	9.42509e-05	3.97881e-04
2015/03/29	00:14:55	ok	ok	428.8420	57.668	0.030517	20.22	62.598	10.933	28873390.902530	15	429.1660	9.43451e-05	3.75142e-04
2015/03/29	00:19:55	--	ok	428.7900	57.664	0.030517	20.20	62.685	10.936	23025846.032883	15	429.2929	8.86216e-05	5.39001e-04
2015/03/29	00:20:08	ok	ok	428.8120	57.653	0.030528	20.21	62.777	10.958	25903518.415133	15	429.1536	9.32155e-05	3.76598e-04
2015/03/29	00:25:08	ok	ok	428.8400	57.674	0.030528	20.22	62.748	10.959	25414728.309589	15	429.1734	9.46071e-05	4.03496e-04
2015/03/29	00:30:08	--	ok	428.7940	57.666	0.030528	20.18	62.711	10.928	25666919.453301	15	429.1386	9.42087e-05	3.70739e-04
2015/03/29	00:30:21	--	ok	428.7600	57.656	0.030539	20.21	62.626	10.932	25426010.555292	15	429.1602	9.32563e-05	4.27590e-04
2015/03/29	00:30:34	--	ok	428.7000	57.630	0.030552	20.06	62.691	10.848	27276377.494580	15	429.0523	9.49223e-05	3.86358e-04
2015/03/29	00:30:47	--	ok	428.6720	57.607	0.030568	19.98	63.069	10.862	30164070.520481	15	429.0081	9.41168e-05	3.82048e-04
2015/03/29	00:31:01	--	ok	428.6200	57.587	0.030586	19.88	63.292	10.837	25557994.683448	15	428.9815	9.43513e-05	3.88398e-04
2015/03/29	00:31:14	--	ok	428.5500	57.583	0.030606	19.87	63.620	10.887	20429460.248680	15	428.9578	9.51166e-05	4.04778e-04
2015/03/29	00:31:27	ok	ok	428.9100	57.682	0.03063	19.84	63.675	10.877	23197670.022107	15	429.2831	9.45705e-05	4.04811e-04
2015/03/29	00:36:26	ok	ok	428.9940	57.704	0.03063	20.17	62.650	10.910	18706411.863202	15	429.4310	9.36760e-05	4.26702e-04
2015/03/29	00:41:26	ok	ok	428.9860	57.701	0.03063	20.13	62.703	10.894	17657457.791318	15	429.4397	9.33801e-05	4.37681e-04
2015/03/29	00:46:26	ok	ok	428.9440	57.700	0.03063	20.08	62.755	10.871	18461972.088581	15	429.3527	9.54027e-05	4.31048e-04
2015/03/29	00:51:26	ok	ok	428.9480	57.698	0.03063	20.06	62.722	10.853	17650900.779659	15	429.3645	9.42754e-05	4.09724e-04
2015/03/29	00:56:26	--	ok	429.6160	57.698	0.03063	20.06	62.722	10.853	21169717.649674	15	429.4341	9.12010e-05	3.67327e-04
2015/03/29	00:56:39	ok	ok	428.9680	57.700	0.030598	20.03	62.807	10.849	22417876.532980	15	429.3678	9.49475e-05	4.00684e-04
2015/03/29	01:00:00	ok	ok	429.0040	57.700	0.030598	20.05	62.750	10.852	21860333.165261	15	429.4411	9.28708e-05	4.02216e-04
2015/03/29	01:00:13	ok	ok	428.9980	57.699	0.030598	20.06	62.691	10.848	21460214.092983	15	429.3727	9.49832e-05	3.92260e-04
2015/03/29	01:00:26	ok	ok	428.9220	57.692	0.030598	19.93	62.880	10.798	23729256.861709	15	429.2904	9.52372e-05	3.98253e-04
2015/03/29	01:00:39	ok	ok	428.9000	57.685	0.030598	19.87	63.020	10.784	26626534.197898	15	429.2675	9.43964e-05	3.94445e-04
2015/03/29	01:00:51	ok	ok	428.8640	57.683	0.030598	19.80	63.279	10.784	22574326.515379	15	429.2421	9.49048e-05	3.92831e-04
2015/03/29	01:01:04	ok	ok	428.8520	57.677	0.030598	19.76	63.542	10.804	25827768.179434	15	429.2360	9.36884e-05	4.03261e-04
2015/03/29	01:01:17	ok	ok	428.8340	57.677	0.030598	19.74	63.658	10.811	22335401.457241	15	429.2120	9.51198e-05	4.01341e-04
2015/03/29	01:01:30	ok	ok	428.8200	57.676	0.030598	19.72	63.864	10.833	21834920.539559	15	429.2023	9.52319e-05	3.90574e-04
2015/03/29	01:01:42	ok	ok	428.8340	57.673	0.030598	19.68	63.917	10.817	23770998.092582	15	429.2096	9.46872e-05	3.94316e-04
2015/03/29	01:01:55	ok	ok	428.8160	57.667	0.030598	19.64	64.060	10.815	24094428.994711	15	429.1926	9.47984e-05	4.00912e-04
2015/03/29	01:02:08	ok	ok	428.8160	57.665	0.030598	19.64	64.120	10.825	24516161.509114	15	429.1735	9.51591e-05	3.95480e-04
2015/03/29	01:02:20	ok	ok	428.8120	57.663	0.030598	19.61	64.234	10.826	23629257.923086	15	429.1837	9.42997e-05	3.95012e-04
2015/03/29	01:02:33	ok	ok	428.8020	57.661	0.030598	19.61	64.354	10.846	25630738.418482	15	429.1959	9.40425e-05	3.95255e-04
2015/03/29	01:06:39	--	ok	429.6420	57.699	0.030598	20.08	62.665	10.856	22335879.367874	15	429.5026	8.97776e-05	3.45898e-04
2015/03/29	01:06:52	ok	ok	429.0140	57.696	0.030563	20.09	62.546	10.842	25060775.961133	15	429.4164	9.31329e-05	3.96530e-04
2015/03/29	01:11:52	ok	ok	428.9380	57.698	0.030563	20.06	62.691	10.848	20353992.599342	15	429.3460	9.54255e-05	4.04972e-04
2015/03/29	01:16:52	ok	ok	428.9780	57.699	0.030563	20.05	62.720	10.846	22133728.819377	15	429.4361	9.17070e-05	5.07755e-04
2015/03/29	01:21:52	ok	ok	428.9460	57.699	0.030563	20.05	62.750	10.852	21148972.446326	15	429.3782	9.41852e-05	4.23311e-04
2015/03/29	01:26:52	ok	ok	428.9500	57.695	0.030563	20.02	62.775	10.837	23046702.372978	15	429.3114	9.62544e-05	4.35855e-04
2015/03/29	01:31:52	--	ok	429.6200	57.695	0.030563	20.02	62.775	10.837	21358427.619415	15	429.4894	8.86305e-05	2.96119e-04
2015/03/29	01:32:05	ok	ok	428.9780	57.690	0.03053	20.01	62.653	10.809	24510730.948055	15	429.3288	9.44219e-05	3.91156e-04
2015/03/29	01:37:05	ok	ok	428.9460	57.692	0.03053	19.95	62.793	10.796	22345319.668932	15	429.3445	9.33916e-05	4.13726e-04
2015/03/29	01:42:05	ok	ok	428.9220	57.694	0.03053	19.94	62.882	10.805	21567304.568847	15	429.2881	9.48939e-05	3.97711e-04
2015/03/29	01:47:05	ok	ok	428.9680	57.692	0.03053	19.96	62.795	10.802	20601034.275243	15	429.3159	9.50421e-05	3.85912e-04
2015/03/29	01:52:05	ok	ok	428.9560	57.692	0.03053	19.96	62.855	10.813	20794694.683116	15	429.3397	9.24443e-05	4.03608e-04
2015/03/29	01:57:05	ok	ok	428.9020	57.693	0.03053	19.96	62.795	10.802	18500017.952216	15	429.2911	9.41000e-05	4.04349e-04
2015/03/29	02:02:05	ok	ok	428.9060	57.690	0.03053	19.95	62.823	10.801	19609678.737983	15	429.3891	9.06095e-05	5.94687e-04
2015/03/29	02:07:05	ok	ok	428.8860	57.688	0.03053	19.93	62.850	10.793	20917060.964574	15	429.2874	9.36366e-05	4.05441e-04
2015/03/29	02:12:05	ok	ok	428.9020	57.688	0.03053	19.90	62.875	10.778	20943589.899937	15	429.2521	9.30140e-05	3.70373e-04
2015/03/29	02:17:05	ok	ok	428.8520	57.685	0.03053	19.91	62.937	10.795	20022295.522044	15	429.2274	9.51202e-05	3.89871e-04
2015/03/29	02:22:05	ok	ok	428.8540	57.682	0.03053	19.91	62.817	10.775	23260191.155581	15	429.2216	9.44751e-05	3.89899e-04
2015/03/29	02:27:05	ok	ok	428.8640	57.683	0.03053	19.91	62.787	10.769	20656873.448875	15	429.2452	9.41192e-05	3.84945e-04
2015/03/29	02:32:05	ok	ok	428.8160	57.680	0.03053	19.91	62.877	10.785	19205285.748625	15	429.2188	9.35096e-05	4.03758e-04
2015/03/29	02:37:05	ok	ok	428.8140	57.680	0.03053	19.88	62.872	10.765	21730735.525098	15	429.1524	9.55718e-05	4.25278e-04
2015/03/29	02:42:05	ok	ok	428.8500	57.677	0.03053	19.90	62.875	10.778	19591132.157333	15	429.3021	9.15824e-05	4.43606e-04
2015/03/29	02:47:05	--	ok	428.7620	57.673	0.03053	19.84	62.985	10.759	20927732.787590	15	429.2122	9.25327e-05	5.48488e-04
2015/03/29	02:47:18	ok	ok	428.8200	57.669	0.030542	19.86	62.899	10.757	24978366.183797	15	429.1781	9.41383e-05	3.87845e-04
2015/03/29	02:52:18	--	ok	428.7580	57.674	0.030542	19.84	62.955	10.754	21608059.414293	15	429.1750	9.37994e-05	4.56428e-04
2015/03/29	02:52:31	ok	ok	428.8200	57.664	0.030555	19.84	62.835	10.734	31722842.538198	15	429.1547	9.45805e-05	3.81849e-04
2015/03/29	02:57:31	--	ok	428.7960	57.665	0.030555	19.80	62.979	10.733	26896116.892693	15	429.2690	8.92299e-05	6.42163e-04
2015/03/29	02:57:44	--	ok	428.7780	57.656	0.030566	19.80	62.949	10.728	27223020.608673	15	429.1085	9.51411e-05	3.89555e-04
2015/03/29	02:57:57	--	ok	428.6460	57.637	0.030578	19.75	62.910	10.690	22309158.871617	15	429.0407	9.50706e-05	3.98824e-04
2015/03/29	02:58:10	--	ok	428.6700	57.619	0.030597	19.60	63.245	10.653	29549412.066198	15	429.0445	9.31813e-05	4.09641e-04
2015/03/29	02:58:24	--	ok	428.6520	57.613	0.030614	19.55	63.506	10.665	33174258.082688	15	429.0151	9.35779e-05	4.15968e-04
2015/03/29	02:58:37	--	ok	428.6520	57.627	0.030633	19.54	63.714	10.694	20994416.108732	15	429.0227	9.45490e-05	3.88171e-04
2015/03/29	02:58:50	ok	ok	429.0800	57.699	0.030651	19.48	63.824	10.675	25180467.211157	15	429.4737	9.39323e-05	3.90661e-04
2015/03/29	03:03:49	ok	ok	429.1720	57.715	0.030651	19.80	62.889	10.718	18993035.993417	15	429.6103	9.25227e-05	4.09354e-04
2015/03/29	03:08:49	--	ok	429.8160	57.718	0.030651	19.84	62.865	10.739	17835146.784540	15	429.6828	8.95328e-05	3.07663e-04
2015/03/29	03:09:02	--	ok	429.9180	57.716	0.030608	19.82	62.832	10.720	20030007.992951	15	429.6783	9.08782e-05	3.35610e-04
2015/03/29	03:09:15	ok	ok	429.1420	57.707	0.030559	19.65	63.074	10.655	26895128.860830	15	429.4904	9.51873e-05	3.87987e-04
2015/03/29	03:14:15	--	ok	429.8860	57.727	0.030559	19.82	62.892	10.731	21674599.263031	15	429.6258	9.28183e-05	4.79967e-04
2015/03/29	03:14:28	--	ok	428.5440	57.576	0.030511	19.82	62.802	10.715	25924244.995425	15	428.8862	9.42768e-05	3.85069e-04
2015/03/29	03:14:41	--	ok	428.4500	57.543	0.030535	19.74	62.819	10.668	22266728.825591	15	428.8343	9.43477e-05	3.86718e-04
2015/03/29	03:14:55	--	ok	428.3960	57.518	0.030565	19.65	62.954	10.635	25234426.663287	15	428.7780	9.43997e-05	4.03906e-04
2015/03/29	03:15:08	--	ok	428.4100	57.499	0.030597	19.59	63.273	10.651	26299350.722410	15	428.7676	9.45147e-05	3.86887e-04
2015/03/29	03:15:21	--	ok	428.4980	57.563	0.030628	19.52	63.621	10.666	20907203.307247	15	428.8934	9.48847e-05	4.13332e-04
2015/03/29	03:15:34	ok	ok	429.1060	57.700	0.030655	19.48	63.794	10.670	20949744.734594	15	429.4813	9.45437e-05	3.96789e-04
2015/03/29	03:20:33	--	ok	429.8980	57.736	0.030655	19.79	62.887	10.711	18260802.256087	15	429.7385	9.05245e-05	3.14103e-04
2015/03/29	03:20:46	--	ok	429.2860	57.733	0.030607	19.76	62.792	10.676	20484439.550886	15	429.6334	9.53716e-05	3.89409e-04
2015/03/29	03:20:59	--	ok	429.2380	57.716	0.030592	19.68	62.959	10.654	29034607.536778	15	429.5869	9.39142e-05	3.89194e-04
2015/03/29	03:21:13	ok	ok	429.1260	57.710	0.030579	19.60	63.185	10.643	22621778.054127	15	429.5178	9.53090e-05	4.05986e-04
2015/03/29	03:26:12	--	ok	429.2840	57.742	0.030579	19.78	62.855	10.699	19531738.311598	15	429.6779	9.44592e-05	4.06511e-04
2015/03/29	03:26:25	--	ok	429.2780	57.732	0.030564	19.83	62.773	10.717	21023492.348544	15	429.6575	9.46757e-05	3.87826e-04
2015/03/29	03:26:38	ok	ok	429.1880	57.711	0.03055	19.77	62.733	10.672	24257320.210011	15	429.5695	9.45965e-05	4.16714e-04
2015/03/29	03:31:38	--	ok	429.2560	57.731	0.03055	19.78	62.975	10.720	21578493.576427	15	429.6158	9.51222e-05	3.95458e-04
2015/03/29	03:31:51	ok	ok	428.9820	57.695	0.030536	19.76	62.942	10.702	22667583.090991	15	429.3503	9.49909e-05	3.91935e-04
2015/03/29	03:36:50	ok	ok	428.9920	57.696	0.030536	19.76	62.942	10.702	23534054.909590	15	429.3353	9.65861e-05	4.29191e-04
2015/03/29	03:41:50	ok	ok	428.9880	57.696	0.030536	19.74	62.999	10.699	21585227.127705	15	429.4069	9.35632e-05	4.09278e-04
2015/03/29	03:46:50	ok	ok	428.9380	57.694	0.030536	19.76	62.942	10.702	21780844.591983	15	429.3588	9.46870e-05	4.20690e-04
2015/03/29	03:51:50	ok	ok	428.9560	57.695	0.030536	19.72	62.995	10.686	20715090.678702	15	429.3703	9.41912e-05	4.18420e-04
2015/03/29	03:56:50	ok	ok	428.9340	57.694	0.030536	19.68	63.049	10.670	22006945.493393	15	429.3121	9.61060e-05	4.35633e-04
2015/03/29	04:01:50	ok	ok	428.9640	57.692	0.030536	19.72	62.965	10.681	23247399.918960	15	429.3296	9.60352e-05	4.49311e-04
2015/03/29	04:06:50	ok	ok	428.9440	57.691	0.030536	19.66	63.015	10.651	22324995.103550	15	429.3276	9.46612e-05	3.93094e-04
2015/03/29	04:11:50	ok	ok	428.9140	57.690	0.030536	19.67	63.047	10.663	20522821.381658	15	429.2990	9.51932e-05	4.01195e-04
2015/03/29	04:16:50	ok	ok	428.9100	57.688	0.030536	19.63	63.070	10.642	23740139.363714	15	429.2677	9.66612e-05	4.25245e-04
2015/03/29	04:21:50	ok	ok	428.9060	57.688	0.030536	19.66	63.045	10.657	20886671.399333	15	429.2888	9.38275e-05	3.91368e-04
2015/03/29	04:26:50	ok	ok	428.9220	57.686	0.030536	19.66	62.985	10.646	21899505.942072	15	429.2958	9.48177e-05	4.05694e-04
2015/03/29	04:31:50	ok	ok	428.8760	57.688	0.030536	19.62	63.069	10.636	21468705.124657	15	429.3814	9.06508e-05	5.37373e-04
2015/03/29	04:36:50	ok	ok	428.8420	57.683	0.030536	19.57	63.090	10.608	19581784.285175	15	429.2291	9.56331e-05	4.20422e-04
2015/03/29	04:41:50	ok	ok	428.8560	57.684	0.030536	19.56	63.118	10.607	23423236.999445	15	429.2274	9.54051e-05	4.29709e-04
2015/03/29	04:46:50	ok	ok	428.8480	57.681	0.030536	19.54	63.175	10.604	22229667.790016	15	429.2330	9.49510e-05	4.24073e-04
2015/03/29	04:51:50	ok	ok	428.8500	57.683	0.030536	19.54	63.115	10.594	21663770.619093	15	429.2380	9.44299e-05	4.28331e-04
2015/03/29	04:56:50	ok	ok	428.8560	57.683	0.030536	19.54	63.115	10.594	21062198.884623	15	429.2979	9.12827e-05	4.50675e-04
2015/03/29	05:01:50	ok	ok	428.8140	57.674	0.030536	19.52	63.082	10.576	20643449.443291	15	429.2059	9.46021e-05	4.05370e-04
2015/03/29	05:06:50	--	ok	428.7920	57.677	0.030536	19.52	63.142	10.586	21597167.274940	15	429.1814	9.47209e-05	4.12792e-04
2015/03/29	05:07:03	ok	ok	428.8680	57.678	0.030547	19.53	63.083	10.582	29677107.391200	15	429.2243	9.41484e-05	3.98565e-04
2015/03/29	05:12:03	ok	ok	428.8580	57.676	0.030547	19.50	63.108	10.568	24187442.473322	15	429.2561	9.24150e-05	4.23988e-04
2015/03/29	05:17:03	ok	ok	428.8380	57.677	0.030547	19.48	63.165	10.565	24140376.258408	15	429.3461	8.92362e-05	6.60942e-04
2015/03/29	05:22:03	ok	ok	428.8340	57.675	0.030547	19.46	63.162	10.552	25572246.109079	15	429.1729	9.45740e-05	3.75161e-04
2015/03/29	05:27:03	ok	ok	428.8060	57.670	0.030547	19.45	63.160	10.545	25709414.994913	15	429.2756	9.04372e-05	5.21910e-04
2015/03/29	05:32:03	--	ok	428.7940	57.671	0.030547	19.42	63.245	10.541	24649469.669895	15	429.1304	9.49109e-05	3.79019e-04
2015/03/29	05:32:16	--	ok	428.7520	57.665	0.030558	19.40	63.212	10.523	23576799.589023	15	429.1407	9.47976e-05	4.04609e-04
2015/03/29	05:32:29	--	ok	428.6940	57.648	0.030571	19.29	63.403	10.487	25898938.195024	15	429.0444	9.52376e-05	3.77467e-04
2015/03/29	05:32:42	--	ok	428.6580	57.635	0.030587	19.21	63.599	10.470	28389820.605348	15	429.0428	9.36307e-05	3.82331e-04
2015/03/29	05:32:55	--	ok	428.6420	57.629	0.030605	19.13	63.794	10.453	26048655.348281	15	428.9930	9.49970e-05	3.84283e-04
2015/03/29	05:33:08	--	ok	428.5740	57.623	0.030624	19.13	64.063	10.497	23013498.459797	15	428.9793	9.53277e-05	4.14716e-04
2015/03/29	05:33:21	--	ok	428.6960	57.642	0.030647	19.09	64.175	10.490	23396361.572195	15	429.0576	9.47190e-05	3.92302e-04
2015/03/29	05:33:34	ok	ok	429.0340	57.693	0.030663	19.07	64.321	10.502	23841674.284251	15	429.3949	9.40682e-05	3.86624e-04
2015/03/29	05:38:34	ok	ok	429.1500	57.711	0.030663	19.44	63.128	10.534	19181389.586939	15	429.5529	9.46985e-05	3.99271e-04
2015/03/29	05:43:34	ok	ok	429.1540	57.716	0.030663	19.45	63.190	10.550	22123066.218014	15	429.4871	9.65179e-05	4.11852e-04
2015/03/29	05:48:34	ok	ok	429.1220	57.712	0.030663	19.42	63.215	10.536	19231958.077946	15	429.5406	9.38128e-05	3.87279e-04
2015/03/29	05:53:34	ok	ok	429.1440	57.715	0.030663	19.41	63.273	10.539	17409315.003605	15	429.5557	9.30772e-05	3.91158e-04
2015/03/29	05:58:34	ok	ok	429.0880	57.704	0.030663	19.38	63.238	10.515	18239109.992318	15	429.5057	9.40107e-05	3.93841e-04
2015/03/29	06:03:34	ok	ok	429.0360	57.707	0.030663	19.41	63.243	10.534	18825295.742783	15	429.5201	9.31396e-05	4.99716e-04
2015/03/29	06:08:34	ok	ok	429.0760	57.701	0.030663	19.37	63.296	10.518	18839761.643352	15	429.5416	9.18655e-05	5.51765e-04
2015/03/29	06:13:34	ok	ok	429.0860	57.705	0.030663	19.41	63.273	10.539	20438234.335606	15	429.5937	9.03262e-05	6.18656e-04
2015/03/29	06:18:34	ok	ok	429.0820	57.702	0.030663	19.40	63.242	10.528	19277911.879796	15	429.3961	9.69551e-05	4.48346e-04
2015/03/29	06:23:34	ok	ok	429.0400	57.699	0.030663	19.36	63.295	10.512	19551389.169248	15	429.4525	9.40996e-05	4.13530e-04
2015/03/29	06:28:34	--	ok	429.7260	57.700	0.030663	19.38	63.298	10.525	19073885.499994	15	429.5556	9.01037e-05	3.18957e-04
2015/03/29	06:28:47	ok	ok	429.1220	57.701	0.030624	19.41	63.183	10.524	25622086.152931	15	429.4776	9.51732e-05	3.90580e-04
2015/03/29	06:33:47	ok	ok	429.0820	57.698	0.030624	19.33	63.320	10.498	21413588.589091	15	429.4687	9.46426e-05	3.92638e-04
2015/03/29	06:38:47	ok	ok	429.0680	57.701	0.030624	19.34	63.291	10.499	22351890.115478	15	429.5679	9.11089e-05	5.68836e-04
2015/03/29	06:43:47	ok	ok	429.0780	57.702	0.030624	19.38	63.328	10.530	20665020.233871	15	429.5090	9.27240e-05	3.99081e-04
2015/03/29	06:48:47	ok	ok	429.0300	57.699	0.030624	19.36	63.295	10.512	23502172.294464	15	429.3980	9.66456e-05	4.29780e-04
2015/03/29	06:53:47	ok	ok	429.0440	57.700	0.030624	19.38	63.268	10.520	20166675.685288	15	429.4481	9.46136e-05	4.02287e-04
2015/03/29	06:58:47	ok	ok	429.0540	57.699	0.030624	19.40	63.271	10.533	18947868.904301	15	429.4566	9.44982e-05	4.00023e-04
2015/03/29	07:03:47	ok	ok	429.0340	57.697	0.030624	19.38	63.358	10.535	25457864.457128	15	429.4363	9.54543e-05	4.07092e-04
2015/03/29	07:08:47	ok	ok	429.0640	57.700	0.030624	19.42	63.305	10.551	22055153.761220	15	429.4545	9.49745e-05	3.96908e-04
2015/03/29	07:13:47	ok	ok	429.0240	57.704	0.030624	19.42	63.305	10.551	23866389.088081	15	429.4105	9.60452e-05	4.34583e-04
2015/03/29	07:18:47	ok	ok	429.0060	57.698	0.030624	19.41	63.303	10.544	22801825.596091	15	429.4197	9.51521e-05	4.22386e-04
2015/03/29	07:23:47	ok	ok	429.0320	57.700	0.030624	19.44	63.308	10.564	21296846.167906	15	429.4321	9.46268e-05	4.07955e-04
2015/03/29	07:28:47	ok	ok	429.0160	57.698	0.030624	19.43	63.276	10.552	22688137.809874	15	429.4247	9.45963e-05	4.02342e-04
2015/03/29	07:33:47	ok	ok	428.9940	57.696	0.030624	19.41	63.273	10.539	23471452.260727	15	429.3918	9.58280e-05	4.25092e-04
2015/03/29	07:38:47	ok	ok	429.0200	57.699	0.030624	19.44	63.308	10.564	21801956.022483	15	429.4449	9.40276e-05	3.93863e-04
2015/03/29	07:43:47	ok	ok	429.0280	57.696	0.030624	19.43	63.306	10.557	22531643.385233	15	429.3881	9.57119e-05	4.22354e-04
2015/03/29	07:48:47	ok	ok	428.9880	57.695	0.030624	19.45	63.310	10.570	24184556.174237	15	429.4112	9.51794e-05	4.24458e-04
2015/03/29	07:53:47	ok	ok	428.9820	57.695	0.030624	19.42	63.335	10.556	21513459.568206	15	429.3946	9.42530e-05	4.15045e-04
2015/03/29	07:58:47	ok	ok	429.0200	57.694	0.030624	19.47	63.343	10.588	24827207.997494	15	429.3887	9.52302e-05	4.10817e-04
2015/03/29	08:03:47	ok	ok	428.9680	57.693	0.030624	19.46	63.341	10.582	20122246.125355	15	429.3767	9.47037e-05	4.24697e-04
2015/03/29	08:08:47	ok	ok	429.0000	57.693	0.030624	19.42	63.425	10.571	20869150.185420	15	429.3806	9.47611e-05	4.12324e-04
2015/03/29	08:13:47	ok	ok	428.9480	57.693	0.030624	19.45	63.400	10.585	22311187.536214	15	429.4438	9.17754e-05	5.10635e-04
2015/03/29	08:18:47	--	ok	429.6480	57.692	0.030624	19.44	63.398	10.579	23392882.349009	15	429.4636	9.08832e-05	3.18695e-04
2015/03/29	08:19:00	ok	ok	429.0180	57.689	0.03059	19.46	63.282	10.572	23960647.319003	15	429.3923	9.43383e-05	3.89678e-04
2015/03/29	08:23:59	ok	ok	429.0120	57.690	0.03059	19.40	63.361	10.548	24028413.384421	15	429.3950	9.42494e-05	4.43509e-04
2015/03/29	08:28:59	ok	ok	428.9840	57.693	0.03059	19.46	63.431	10.597	21888984.459021	15	429.4451	9.18841e-05	4.50192e-04
2015/03/29	08:33:59	ok	ok	428.9720	57.690	0.03059	19.43	63.366	10.567	20721924.588652	15	429.4026	9.40209e-05	4.06953e-04
2015/03/29	08:38:59	ok	ok	428.9760	57.689	0.03059	19.42	63.425	10.571	22599233.578952	15	429.3543	9.43028e-05	3.94565e-04
2015/03/29	08:43:59	ok	ok	428.9680	57.690	0.03059	19.41	63.453	10.569	22635239.186525	15	429.3289	9.52695e-05	4.44731e-04
2015/03/29	08:48:59	ok	ok	428.9580	57.689	0.03059	19.43	63.396	10.572	23585374.416800	15	429.3097	9.51639e-05	4.38081e-04
2015/03/29	08:53:59	ok	ok	428.9800	57.689	0.03059	19.42	63.484	10.581	21377700.979970	15	429.3773	9.31640e-05	4.16707e-04
2015/03/29	08:58:59	ok	ok	428.9240	57.690	0.03059	19.40	63.481	10.568	20392430.102082	15	429.2576	9.70114e-05	5.02367e-04
2015/03/29	09:03:59	ok	ok	428.9520	57.689	0.03059	19.40	63.481	10.568	21720770.902153	15	429.3151	9.48134e-05	3.88905e-04
2015/03/29	09:08:59	ok	ok	428.9380	57.687	0.03059	19.42	63.484	10.581	23745648.039379	15	429.3184	9.41524e-05	3.85069e-04
2015/03/29	09:13:59	ok	ok	428.9640	57.689	0.03059	19.46	63.491	10.607	22672864.788241	15	429.3462	9.42459e-05	5.16693e-04
2015/03/29	09:18:59	ok	ok	428.9440	57.689	0.03059	19.46	63.431	10.597	22281449.251661	15	429.2943	9.49800e-05	3.99987e-04
2015/03/29	09:23:59	ok	ok	428.9700	57.689	0.03059	19.48	63.405	10.605	22308561.562781	15	429.3488	9.40851e-05	3.97055e-04
2015/03/29	09:28:59	ok	ok	428.9360	57.685	0.03059	19.42	63.484	10.581	23453907.155261	15	429.3450	9.33805e-05	3.89562e-04
2015/03/29	09:33:59	ok	ok	428.9420	57.685	0.03059	19.45	63.489	10.600	22582779.584888	15	429.3083	9.46650e-05	3.93089e-04
2015/03/29	09:38:59	ok	ok	428.9120	57.687	0.03059	19.48	63.495	10.620	22136606.897767	15	429.3615	9.26415e-05	4.07560e-04
2015/03/29	09:43:59	ok	ok	428.9420	57.687	0.03059	19.47	63.523	10.618	24587136.276316	15	429.3299	9.43899e-05	4.27447e-04
2015/03/29	09:48:59	ok	ok	428.9640	57.690	0.03059	19.54	63.564	10.669	23872149.099818	15	429.3434	9.30759e-05	4.07472e-04
2015/03/29	09:53:59	ok	ok	428.9300	57.687	0.03059	19.54	63.535	10.664	19195903.831184	15	429.3428	9.32807e-05	4.08206e-04
2015/03/29	09:58:59	ok	ok	428.9580	57.687	0.03059	19.59	63.513	10.692	23898680.522274	15	429.3247	9.47313e-05	4.16789e-04
2015/03/29	10:03:59	ok	ok	428.9400	57.690	0.03059	19.62	63.428	10.696	23292847.754382	15	429.3170	9.43834e-05	3.90844e-04
2015/03/29	10:08:59	ok	ok	428.9440	57.688	0.03059	19.62	63.488	10.706	22610390.896699	15	429.3413	9.28705e-05	3.91979e-04
2015/03/29	10:13:59	ok	ok	428.9740	57.692	0.03059	19.66	63.585	10.748	23055158.945066	15	429.3118	9.58384e-05	4.13550e-04
2015/03/29	10:18:59	ok	ok	428.9800	57.693	0.03059	19.73	63.567	10.789	20274178.812613	15	429.3959	9.29100e-05	4.05306e-04
2015/03/29	10:23:59	ok	ok	428.9520	57.690	0.03059	19.70	63.562	10.769	21573167.753948	15	429.3539	9.35110e-05	3.87949e-04
2015/03/29	10:28:59	ok	ok	428.9680	57.692	0.03059	19.79	63.547	10.823	21547968.218948	15	429.3794	9.30671e-05	3.96751e-04
2015/03/29	10:33:59	ok	ok	428.9580	57.694	0.03059	19.84	63.525	10.851	20452109.167049	15	429.4062	9.26819e-05	4.46343e-04
2015/03/29	10:38:59	ok	ok	428.9740	57.696	0.03059	19.83	63.524	10.845	20256256.926478	15	429.3543	9.39850e-05	4.14254e-04
2015/03/29	10:43:59	ok	ok	428.9760	57.695	0.03059	19.86	63.589	10.875	21390941.931828	15	429.3702	9.35982e-05	4.18143e-04
2015/03/29	10:48:59	ok	ok	428.9740	57.694	0.03059	19.84	63.615	10.867	22409079.091700	15	429.3597	9.36044e-05	4.23563e-04
2015/03/29	10:53:59	ok	ok	428.9660	57.696	0.03059	19.90	63.565	10.897	20811264.903370	15	429.4515	9.11458e-05	5.44989e-04
2015/03/29	10:58:59	ok	ok	428.9700	57.695	0.03059	19.90	63.655	10.912	21570215.990786	15	429.3657	9.46595e-05	4.46101e-04
2015/03/29	11:03:59	ok	ok	428.9940	57.696	0.03059	19.96	63.485	10.921	21358766.202662	15	429.3638	9.44221e-05	3.78006e-04
2015/03/29	11:08:59	ok	ok	428.9740	57.698	0.03059	19.94	63.572	10.923	19336207.998768	15	429.4462	9.20497e-05	4.73053e-04
2015/03/29	11:13:59	ok	ok	429.0020	57.697	0.03059	19.98	63.609	10.955	20747962.936064	15	429.4407	9.17498e-05	4.33494e-04
2015/03/29	11:18:59	ok	ok	428.9920	57.699	0.03059	20.02	63.645	10.987	22981870.811965	15	429.3853	9.48299e-05	4.35961e-04
2015/03/29	11:23:59	ok	ok	428.9520	57.699	0.03059	20.02	63.586	10.977	21988097.050988	15	429.3659	9.48838e-05	4.20610e-04
2015/03/29	11:28:59	ok	ok	429.0000	57.700	0.03059	20.04	63.589	10.990	19578720.817562	15	429.4085	9.29887e-05	3.97267e-04
2015/03/29	11:33:59	ok	ok	428.9920	57.697	0.03059	20.10	63.569	11.025	19737628.732738	15	429.3882	9.45239e-05	3.94210e-04
2015/03/29	11:38:59	ok	ok	428.9680	57.698	0.03059	20.05	63.710	11.018	19618073.765139	15	429.3189	9.62051e-05	4.32927e-04
2015/03/29	11:43:59	ok	ok	429.0120	57.702	0.03059	20.08	63.656	11.027	19571819.009735	15	429.4033	9.31244e-05	4.01822e-04
2015/03/29	11:48:59	ok	ok	428.9640	57.701	0.03059	20.14	63.666	11.068	21684525.638613	15	429.3568	9.48144e-05	4.23321e-04
2015/03/29	11:53:59	ok	ok	429.0000	57.700	0.03059	20.17	63.731	11.099	18339075.762606	15	429.3886	9.46617e-05	3.90853e-04
2015/03/29	11:58:59	ok	ok	429.0240	57.702	0.03059	20.19	63.764	11.117	23552850.733684	15	429.4495	9.29250e-05	4.12713e-04
2015/03/29	12:03:59	ok	ok	429.0260	57.702	0.03059	20.24	63.773	11.151	18910239.421688	15	429.3996	9.46830e-05	3.80460e-04
2015/03/29	12:08:59	ok	ok	429.0000	57.703	0.03059	20.28	63.689	11.163	18883261.502821	15	429.4918	9.12013e-05	4.75119e-04
2015/03/29	12:13:59	ok	ok	429.0520	57.707	0.03059	20.32	63.786	11.206	21239383.724456	15	429.4671	9.32570e-05	4.00312e-04
2015/03/29	12:18:59	ok	ok	428.8620	57.704	0.03059	20.32	63.756	11.201	23140788.577027	15	429.4967	9.16965e-05	5.80538e-04
2015/03/29	12:23:59	ok	ok	429.0400	57.708	0.03059	20.36	63.763	11.228	20885724.892358	15	429.4181	9.47314e-05	4.05794e-04
2015/03/29	12:28:59	ok	ok	429.0340	57.707	0.03059	20.40	63.710	11.245	20094570.360454	15	429.4282	9.43294e-05	4.15315e-04
2015/03/29	12:33:59	ok	ok	429.0740	57.708	0.03059	20.48	63.663	11.289	19865030.821052	15	429.4525	9.41506e-05	3.84201e-04
2015/03/29	12:38:59	ok	ok	429.0800	57.711	0.03059	20.50	63.666	11.303	18694956.610833	15	429.5220	9.13695e-05	4.08304e-04
2015/03/29	12:43:59	ok	ok	429.0600	57.709	0.03059	20.52	63.610	11.306	19503319.336522	15	429.4397	9.51668e-05	4.03445e-04
2015/03/29	12:48:59	ok	ok	429.0520	57.712	0.03059	20.54	63.643	11.325	18633686.478082	15	429.4747	9.33571e-05	3.97257e-04
2015/03/29	12:53:59	ok	ok	429.0460	57.709	0.03059	20.52	63.640	11.311	19366499.363001	15	429.4811	9.26971e-05	4.45946e-04
2015/03/29	12:58:59	ok	ok	429.0940	57.713	0.03059	20.58	63.710	11.363	17867030.162864	15	429.5150	9.23322e-05	4.74153e-04
2015/03/29	13:03:59	ok	ok	429.0600	57.713	0.03059	20.60	63.713	11.377	18606167.005946	15	429.4976	9.27662e-05	4.05186e-04
2015/03/29	13:08:59	ok	ok	429.0940	57.713	0.03059	20.65	63.692	11.407	18038785.521520	15	429.4693	9.37264e-05	3.87946e-04
2015/03/29	13:13:59	ok	ok	429.0480	57.709	0.03059	20.61	63.685	11.379	19274028.821405	14	429.4507	9.39014e-05	4.07463e-04
2015/03/29	13:18:59	ok	ok	429.0900	57.713	0.03059	20.68	63.607	11.411	18671736.578039	15	429.4941	9.25366e-05	3.97416e-04
2015/03/29	13:23:59	ok	ok	429.0320	57.711	0.03059	20.64	63.600	11.383	20008143.075878	15	429.4363	9.43397e-05	4.00472e-04
2015/03/29	13:28:59	ok	ok	429.0660	57.709	0.03059	20.66	63.723	11.419	20676377.241600	15	429.4465	9.44268e-05	4.05611e-04
2015/03/29	13:33:59	ok	ok	429.0600	57.712	0.03059	20.70	63.640	11.430	21037431.492388	15	429.4956	9.20116e-05	4.04228e-04
2015/03/29	13:38:59	ok	ok	429.0060	57.709	0.03059	20.65	63.722	11.412	20220961.457929	15	429.4081	9.50133e-05	4.28406e-04
2015/03/29	13:43:59	ok	ok	429.0640	57.710	0.03059	20.68	63.757	11.438	18750701.507012	15	429.4834	9.26733e-05	3.99108e-04
2015/03/29	13:48:59	ok	ok	429.0540	57.710	0.03059	20.72	63.643	11.444	19832022.617874	15	429.4484	9.37402e-05	4.41007e-04
2015/03/29	13:53:59	ok	ok	429.0520	57.711	0.03059	20.70	63.700	11.441	18567415.813456	15	429.4665	9.25826e-05	3.89915e-04
2015/03/29	13:58:59	ok	ok	429.0440	57.714	0.03059	20.75	63.709	11.476	19875461.478923	15	429.4422	9.43125e-05	4.19627e-04
2015/03/29	14:03:59	ok	ok	429.0600	57.714	0.03059	20.80	63.717	11.511	21358476.656643	15	429.4281	9.40462e-05	3.94828e-04
2015/03/29	14:08:59	ok	ok	429.0580	57.716	0.03059	20.78	63.834	11.519	20048157.690490	15	429.4447	9.38606e-05	3.89066e-04
2015/03/29	14:13:59	ok	ok	429.0560	57.714	0.03059	20.83	63.722	11.532	18726984.218215	15	429.4477	9.46059e-05	3.98428e-04
2015/03/29	14:18:59	ok	ok	429.0420	57.713	0.03059	20.82	63.780	11.536	20822864.791880	15	429.4815	9.23585e-05	4.17464e-04
2015/03/29	14:23:59	ok	ok	429.0580	57.715	0.03059	20.88	63.761	11.573	21569252.142313	15	429.5207	9.09956e-05	4.41624e-04
2015/03/29	14:28:59	ok	ok	429.0480	57.715	0.03059	20.89	63.762	11.580	18254866.036270	15	429.4734	9.34699e-05	3.92384e-04
2015/03/29	14:33:59	ok	ok	429.0560	57.714	0.03059	20.94	63.771	11.615	19994327.320236	15	429.5694	9.01732e-05	5.61572e-04
2015/03/29	14:38:59	ok	ok	429.0760	57.715	0.03059	20.94	63.801	11.620	21635934.126753	15	429.4504	9.40092e-05	4.15886e-04
2015/03/29	14:43:59	ok	ok	429.0500	57.715	0.03059	20.95	63.772	11.622	20831388.828348	15	429.4474	9.42578e-05	4.11549e-04
2015/03/29	14:48:59	ok	ok	429.0260	57.713	0.03059	20.94	63.771	11.615	18441436.109030	15	429.4464	9.38556e-05	4.14984e-04
2015/03/29	14:53:59	ok	ok	429.0640	57.713	0.03059	20.98	63.807	11.648	21693735.478325	15	429.4553	9.36791e-05	3.84743e-04
2015/03/29	14:58:59	ok	ok	429.0440	57.714	0.03059	21.00	63.871	11.674	20670723.661231	15	429.4693	9.24184e-05	4.09635e-04
2015/03/29	15:03:59	ok	ok	429.0440	57.715	0.03059	21.00	63.871	11.674	20281092.912324	15	429.4705	9.28630e-05	3.87564e-04
2015/03/29	15:08:59	ok	ok	429.0600	57.716	0.03059	21.02	63.874	11.688	19614137.290325	15	429.4832	9.24451e-05	3.94736e-04
2015/03/29	15:13:59	ok	ok	429.0260	57.714	0.03059	21.02	63.814	11.677	21346762.314141	15	429.4649	9.25170e-05	4.14525e-04
2015/03/29	15:18:59	ok	ok	429.0660	57.718	0.03059	21.08	63.734	11.703	21093510.977284	15	429.4499	9.40532e-05	4.07061e-04
2015/03/29	15:23:59	ok	ok	429.0200	57.716	0.03059	21.08	63.764	11.708	19261065.993363	15	429.4171	9.46815e-05	4.00479e-04
2015/03/29	15:28:59	ok	ok	429.0220	57.716	0.03059	21.06	63.821	11.705	20569942.514375	15	429.4309	9.39826e-05	3.95893e-04
2015/03/29	15:33:59	ok	ok	429.0360	57.716	0.03059	21.09	63.796	11.721	19793352.904411	14	429.4670	9.25798e-05	4.14287e-04
2015/03/29	15:38:59	ok	ok	429.0680	57.718	0.03059	21.12	63.801	11.742	20029105.871652	15	429.5241	9.09310e-05	4.35308e-04
2015/03/29	15:43:59	ok	ok	429.0620	57.714	0.03059	21.14	63.744	11.745	20192067.800589	15	429.4376	9.43273e-05	3.92468e-04
2015/03/29	15:48:59	ok	ok	429.0560	57.715	0.03059	21.12	63.741	11.731	20829877.487665	15	429.4616	9.27831e-05	4.17993e-04
2015/03/29	15:53:59	ok	ok	429.0460	57.716	0.03059	21.12	63.861	11.753	21604120.409120	15	429.4546	9.30530e-05	4.06539e-04
2015/03/29	15:58:59	ok	ok	429.0260	57.716	0.03059	21.12	63.831	11.748	21841288.678771	15	429.4015	9.44568e-05	3.97965e-04
2015/03/29	16:03:59	ok	ok	429.0720	57.718	0.03059	21.18	63.841	11.791	20422359.175446	15	429.5055	9.08880e-05	4.12426e-04
2015/03/29	16:08:59	ok	ok	429.0460	57.713	0.03059	21.15	63.896	11.780	20723519.739014	15	429.3870	9.45231e-05	4.10417e-04
2015/03/29	16:13:59	ok	ok	429.0240	57.714	0.03059	21.13	63.953	11.777	20169428.500269	15	429.3987	9.38114e-05	4.00777e-04
2015/03/29	16:18:59	ok	ok	429.0180	57.713	0.03059	21.18	63.931	11.807	20279228.265382	15	429.5246	8.94081e-05	5.59365e-04
2015/03/29	16:23:59	ok	ok	429.0300	57.711	0.03059	21.14	63.925	11.779	20124216.265622	15	429.4210	9.30560e-05	3.80527e-04
2015/03/29	16:28:59	ok	ok	429.0260	57.714	0.03059	21.17	63.930	11.800	20635112.289000	15	429.4109	9.37191e-05	3.98696e-04
2015/03/29	16:33:59	ok	ok	429.0080	57.714	0.03059	21.15	63.956	11.791	20247753.503561	15	429.3841	9.41951e-05	3.87696e-04
2015/03/29	16:38:59	ok	ok	428.9840	57.710	0.03059	21.06	64.031	11.744	19722841.297601	15	429.3747	9.33548e-05	3.82817e-04
2015/03/29	16:43:59	ok	ok	428.9920	57.713	0.03059	21.11	63.980	11.768	19525195.656380	15	429.3768	9.31800e-05	3.85210e-04
2015/03/29	16:48:59	ok	ok	428.9460	57.706	0.03059	21.03	64.056	11.728	19886046.526449	15	429.3336	9.34938e-05	3.97252e-04
2015/03/29	16:53:59	ok	ok	428.9700	57.711	0.03059	21.08	64.005	11.752	21089222.068678	15	429.3650	9.29039e-05	3.92805e-04
2015/03/29	16:58:59	ok	ok	428.9580	57.703	0.03059	21.10	64.008	11.767	19764291.178470	15	429.4711	8.88207e-05	5.90920e-04
2015/03/29	17:03:59	ok	ok	428.9620	57.709	0.03059	21.10	63.948	11.756	19182370.726648	15	429.3476	9.33200e-05	3.92863e-04
2015/03/29	17:08:59	ok	ok	428.9440	57.704	0.03059	21.08	63.975	11.747	20033628.835157	15	429.3514	9.29393e-05	3.88524e-04
2015/03/29	17:13:59	ok	ok	428.9040	57.705	0.03059	21.06	63.971	11.733	21992382.987926	15	429.2719	9.52307e-05	4.30002e-04
2015/03/29	17:18:59	ok	ok	428.8840	57.697	0.03059	21.01	64.023	11.708	20538337.755008	15	429.3008	9.27984e-05	4.00867e-04
2015/03/29	17:23:59	ok	ok	428.8800	57.692	0.03059	20.94	64.041	11.664	18193813.953010	15	429.2611	9.39431e-05	3.80454e-04
2015/03/29	17:28:59	ok	ok	428.8740	57.694	0.03059	20.98	64.018	11.687	20333394.013437	15	429.2562	9.35882e-05	3.83966e-04
2015/03/29	17:33:59	ok	ok	428.8800	57.699	0.03059	20.94	64.041	11.664	18729862.109477	15	429.3063	9.08409e-05	4.09541e-04
2015/03/29	17:38:59	ok	ok	428.8320	57.685	0.03059	20.86	64.027	11.607	20978954.822634	15	429.2013	9.43922e-05	3.94177e-04
2015/03/29	17:43:59	ok	ok	428.8260	57.681	0.03059	20.86	64.087	11.618	21316978.063196	15	429.2095	9.35016e-05	3.85084e-04
2015/03/29	17:48:59	--	ok	428.7980	57.686	0.03059	20.82	64.081	11.590	19474124.540570	15	429.2244	9.23592e-05	4.01327e-04
2015/03/29	17:49:12	ok	ok	428.8100	57.678	0.0306	20.84	63.994	11.588	21463934.125736	15	429.1936	9.33557e-05	3.85851e-04
2015/03/29	17:54:12	--	ok	429.4340	57.680	0.0306	20.83	64.022	11.586	23273396.626758	14	429.2997	8.94886e-05	2.87876e-04
2015/03/29	17:54:25	--	ok	428.7980	57.682	0.030577	20.86	63.937	11.591	23250561.108594	15	429.2096	9.35053e-05	4.05278e-04
2015/03/29	17:54:38	--	ok	428.7320	57.648	0.030588	20.68	64.087	11.497	25025063.465523	15	429.0835	9.41595e-05	3.83958e-04
2015/03/29	17:54:51	--	ok	429.3320	57.628	0.030602	20.66	64.383	11.537	24119095.966578	15	429.1519	8.97427e-05	3.12074e-04
2015/03/29	17:55:05	--	ok	428.6300	57.625	0.030584	20.61	64.584	11.539	20669675.791201	15	429.0204	9.46354e-05	4.00411e-04
2015/03/29	17:55:18	--	ok	429.3040	57.613	0.030604	20.54	64.782	11.528	22400723.765372	15	429.0931	9.07278e-05	3.25097e-04
2015/03/29	17:55:31	--	ok	428.6340	57.605	0.030588	20.50	64.984	11.537	20297661.088842	15	429.0136	9.36927e-05	3.91329e-04
2015/03/29	17:55:44	--	ok	428.6620	57.597	0.030607	20.47	65.158	11.548	27398948.814490	15	429.0055	9.38718e-05	3.72267e-04
2015/03/29	17:55:57	--	ok	428.6600	57.593	0.030625	20.48	65.160	11.555	25830843.626037	15	428.9898	9.43351e-05	3.75834e-04
2015/03/29	17:56:10	--	ok	429.2740	57.592	0.030644	20.44	65.272	11.548	24002910.883136	15	429.1304	8.83876e-05	3.49340e-04
2015/03/29	17:56:23	--	ok	428.6140	57.590	0.030629	20.40	65.385	11.541	26002289.994207	15	428.9719	9.44211e-05	3.82235e-04
2015/03/29	17:56:36	--	ok	428.6200	57.582	0.03065	20.39	65.472	11.549	30758868.446513	15	428.9628	9.39955e-05	3.69813e-04
2015/03/29	17:56:49	--	ok	428.7400	57.639	0.03067	20.36	65.557	11.544	19577211.919323	15	429.1214	9.41203e-05	4.03262e-04
2015/03/29	17:57:02	ok	ok	429.0420	57.712	0.030684	20.34	65.613	11.540	20768462.591210	15	429.2938	9.90769e-05	5.89188e-04
2015/03/29	18:02:02	--	ok	429.2120	57.735	0.030684	20.82	63.931	11.563	19627895.172079	15	429.6669	9.18970e-05	4.86503e-04
2015/03/29	18:02:15	--	ok	429.2500	57.734	0.030673	20.83	63.812	11.548	26055821.941363	15	429.6280	9.45265e-05	4.01326e-04
2015/03/29	18:02:28	ok	ok	429.1340	57.722	0.030659	20.67	63.995	11.474	23071965.984745	15	429.5357	9.46118e-05	4.11407e-04
2015/03/29	18:07:28	--	ok	429.2560	57.738	0.030659	20.78	63.954	11.540	21303643.694338	15	429.6493	9.33839e-05	3.83887e-04
2015/03/29	18:07:41	--	ok	429.2400	57.734	0.030646	20.82	63.841	11.547	24413153.547100	15	429.6132	9.47468e-05	3.95203e-04
2015/03/29	18:07:54	ok	ok	429.1400	57.724	0.030633	20.74	63.827	11.491	23232164.423252	15	429.5425	9.38784e-05	4.00335e-04
2015/03/29	18:12:54	--	ok	429.2120	57.731	0.030633	20.74	63.947	11.512	24271699.697853	15	429.6255	9.39532e-05	4.06114e-04
2015/03/29	18:13:07	ok	ok	429.1800	57.728	0.030622	20.72	63.914	11.493	23743361.313565	15	429.5845	9.41932e-05	4.10291e-04
2015/03/29	18:18:07	ok	ok	429.1720	57.730	0.030622	20.68	63.967	11.476	22205820.851735	15	429.6692	9.05583e-05	5.52845e-04
2015/03/29	18:23:07	ok	ok	429.1420	57.731	0.030622	20.67	64.025	11.480	21338913.041149	15	429.5604	9.49871e-05	4.04549e-04
2015/03/29	18:28:07	--	ok	429.8220	57.727	0.030622	20.60	64.013	11.431	24000338.389263	15	429.6576	8.98559e-05	3.14291e-04
2015/03/29	18:28:20	ok	ok	429.0600	57.716	0.030578	20.60	63.983	11.425	24359175.842753	15	429.4375	9.43095e-05	3.97057e-04
2015/03/29	18:33:19	ok	ok	429.0360	57.719	0.030578	20.58	64.100	11.433	21633240.913006	15	429.4433	9.48156e-05	4.23570e-04
2015/03/29	18:38:19	--	ok	429.7000	57.714	0.030578	20.54	64.153	11.416	21400632.475216	15	429.5197	8.99915e-05	3.29272e-04
2015/03/29	18:38:32	--	ok	428.2520	57.483	0.03054	20.58	63.980	11.412	20270142.200157	15	428.6478	9.42944e-05	3.95200e-04
2015/03/29	18:38:45	--	ok	428.2320	57.460	0.03058	20.49	63.965	11.349	25216635.428999	15	428.5898	9.36261e-05	3.93604e-04
2015/03/29	18:38:59	--	ok	428.1780	57.450	0.030621	20.39	64.158	11.317	24609169.779353	15	428.5500	9.36458e-05	3.93232e-04
2015/03/29	18:39:12	--	ok	428.5320	57.584	0.030666	20.30	64.471	11.313	17478760.017296	15	428.9320	9.42597e-05	4.05359e-04
2015/03/29	18:39:25	--	ok	429.7080	57.714	0.030691	20.23	64.788	11.322	20427511.887743	15	429.5359	9.07221e-05	3.14135e-04
2015/03/29	18:39:38	ok	ok	429.1160	57.716	0.030653	20.18	65.018	11.330	24554433.143107	15	429.4784	9.45734e-05	4.00881e-04
2015/03/29	18:44:37	ok	ok	429.2000	57.735	0.030653	20.48	64.053	11.358	19569776.476271	15	429.5629	9.53650e-05	4.52251e-04
2015/03/29	18:49:37	ok	ok	429.1920	57.732	0.030653	20.46	64.080	11.350	20841356.888040	15	429.6079	9.32752e-05	3.99318e-04
2015/03/29	18:54:37	ok	ok	429.1660	57.732	0.030653	20.42	64.043	11.317	23153644.480081	15	429.5621	9.44196e-05	4.01976e-04
2015/03/29	18:59:37	ok	ok	429.1820	57.729	0.030653	20.37	64.124	11.298	23285223.848517	15	429.5667	9.42333e-05	3.90544e-04
2015/03/29	19:04:37	ok	ok	429.0900	57.721	0.030653	20.30	64.082	11.245	22089673.273875	15	429.5139	9.40941e-05	4.13487e-04
2015/03/29	19:09:37	--	ok	429.7840	57.721	0.030653	20.26	64.076	11.217	20254911.908536	15	429.6093	9.09215e-05	3.18386e-04
2015/03/29	19:09:51	ok	ok	429.1700	57.718	0.030611	20.29	63.961	11.217	24347922.259919	15	429.5285	9.43188e-05	3.77332e-04
2015/03/29	19:14:50	ok	ok	429.1420	57.717	0.030611	20.22	64.099	11.195	23013518.606441	15	429.5057	9.41086e-05	3.81148e-04
2015/03/29	19:19:50	ok	ok	429.0960	57.714	0.030611	20.23	64.041	11.192	23640822.926797	15	429.4910	9.37211e-05	4.13524e-04
2015/03/29	19:24:50	ok	ok	429.0980	57.713	0.030611	20.18	64.032	11.158	23675171.824901	15	429.4750	9.40819e-05	3.81339e-04
2015/03/29	19:29:50	ok	ok	429.0700	57.712	0.030611	20.12	64.052	11.122	25373647.353486	15	429.4406	9.32838e-05	3.95737e-04
2015/03/29	19:34:50	ok	ok	429.0660	57.711	0.030611	20.12	64.022	11.117	25479121.119913	15	429.4630	9.30424e-05	3.96610e-04
2015/03/29	19:39:50	ok	ok	429.0460	57.706	0.030611	20.08	64.015	11.090	21318123.500480	15	429.4592	9.20634e-05	4.25412e-04
2015/03/29	19:44:50	ok	ok	429.0160	57.706	0.030611	20.02	64.065	11.059	23212922.900373	15	429.3742	9.48948e-05	3.77923e-04
2015/03/29	19:49:50	ok	ok	429.0180	57.703	0.030611	20.02	64.035	11.054	24744913.625651	15	429.4147	9.33325e-05	3.97568e-04
2015/03/29	19:54:50	ok	ok	428.9900	57.704	0.030611	19.96	64.084	11.024	22772050.807098	15	429.3556	9.43798e-05	4.33622e-04
2015/03/29	19:59:50	ok	ok	428.9920	57.701	0.030611	19.90	64.044	10.979	24456094.338705	15	429.3833	9.29511e-05	4.26028e-04
2015/03/29	20:04:50	ok	ok	428.9640	57.700	0.030611	19.89	64.103	10.982	25339160.225751	15	429.3298	9.39441e-05	4.05189e-04
2015/03/29	20:09:50	ok	ok	428.9740	57.699	0.030611	19.89	64.013	10.967	21025534.007033	15	429.4140	9.13284e-05	4.47364e-04
2015/03/29	20:14:50	ok	ok	428.9160	57.697	0.030611	19.84	64.064	10.944	22228354.906506	15	429.3188	9.37952e-05	3.94998e-04
2015/03/29	20:19:50	ok	ok	428.8980	57.692	0.030611	19.76	64.050	10.890	23510005.863932	15	429.2379	9.46363e-05	3.84265e-04
2015/03/29	20:24:50	ok	ok	428.9080	57.694	0.030611	19.70	64.100	10.860	22101829.335184	15	429.2513	9.48095e-05	3.86125e-04
2015/03/29	20:29:50	ok	ok	428.8920	57.691	0.030611	19.69	64.069	10.849	25386314.398678	15	429.4020	8.83857e-05	6.27033e-04
2015/03/29	20:34:50	ok	ok	428.8820	57.691	0.030611	19.63	64.088	10.814	24943661.470414	15	429.2673	9.31615e-05	3.82999e-04
2015/03/29	20:39:50	ok	ok	428.8420	57.688	0.030611	19.62	64.086	10.807	24595897.367964	15	429.1684	9.47737e-05	4.59547e-04
2015/03/29	20:44:50	ok	ok	428.8240	57.682	0.030611	19.56	64.136	10.778	26083341.030933	15	429.1800	9.47385e-05	3.87865e-04
2015/03/29	20:49:50	--	ok	428.7900	57.679	0.030611	19.48	64.152	10.730	26366855.036901	15	429.1818	9.27575e-05	4.34629e-04
2015/03/29	20:50:03	--	ok	428.7700	57.676	0.030622	19.50	64.126	10.738	25183288.789471	15	429.1443	9.45099e-05	3.87326e-04
2015/03/29	20:50:17	--	ok	428.7380	57.658	0.030634	19.38	64.195	10.674	31493279.458400	15	429.0991	9.33154e-05	4.12998e-04
2015/03/29	20:50:30	--	ok	428.6720	57.653	0.030648	19.36	64.371	10.691	29531121.872524	15	429.0285	9.42442e-05	4.04336e-04
2015/03/29	20:50:43	--	ok	428.6440	57.649	0.030665	19.23	64.587	10.645	26629719.967094	15	428.9904	9.50062e-05	3.94464e-04
2015/03/29	20:50:56	--	ok	428.6240	57.647	0.030684	19.21	64.881	10.681	23048312.406285	15	428.9609	9.56645e-05	3.92796e-04
2015/03/29	20:51:09	ok	ok	428.9680	57.694	0.030704	19.16	65.110	10.687	21459040.450978	15	429.3404	9.48524e-05	3.99571e-04
2015/03/29	20:56:09	ok	ok	429.0800	57.714	0.030704	19.48	64.033	10.710	17073446.174370	15	429.4702	9.40539e-05	4.02704e-04
2015/03/29	21:01:09	--	ok	429.7080	57.711	0.030704	19.43	64.114	10.692	20460461.970220	15	429.5204	9.09933e-05	3.73444e-04
2015/03/29	21:01:22	ok	ok	429.1500	57.712	0.030667	19.42	63.933	10.655	22930701.088314	15	429.4904	9.45108e-05	3.74783e-04
2015/03/29	21:06:22	ok	ok	429.0560	57.709	0.030667	19.34	64.128	10.638	18350930.104910	15	429.4638	9.35713e-05	4.11704e-04
2015/03/29	21:11:22	ok	ok	429.0100	57.707	0.030667	19.30	64.122	10.612	18482339.074754	15	429.4545	9.21576e-05	4.49359e-04
2015/03/29	21:16:22	ok	ok	429.0500	57.709	0.030667	19.33	64.007	10.612	18859062.907664	15	429.5608	8.89783e-05	5.47620e-04
2015/03/29	21:21:22	ok	ok	429.0300	57.704	0.030667	19.28	64.088	10.594	20280655.785677	15	429.3693	9.57956e-05	4.34835e-04
2015/03/29	21:26:22	ok	ok	429.0020	57.698	0.030667	19.24	64.082	10.568	18729089.910603	15	429.3851	9.39703e-05	3.92272e-04
2015/03/29	21:31:22	ok	ok	428.9880	57.697	0.030667	19.20	64.075	10.542	20498803.335167	15	429.3637	9.39451e-05	3.79685e-04
2015/03/29	21:36:22	ok	ok	428.9440	57.696	0.030667	19.15	64.096	10.514	20677025.421998	15	429.3402	9.50988e-05	4.01156e-04
2015/03/29	21:41:22	ok	ok	428.9940	57.695	0.030667	19.14	64.154	10.518	24061769.886637	15	429.3665	9.43088e-05	4.12421e-04
2015/03/29	21:46:22	ok	ok	428.9580	57.694	0.030667	19.09	64.146	10.485	19998158.508071	15	429.3041	9.47669e-05	3.82739e-04
2015/03/29	21:51:22	ok	ok	428.9080	57.691	0.030667	19.02	64.193	10.450	20135314.963782	15	429.2695	9.56725e-05	4.24365e-04
2015/03/29	21:56:22	ok	ok	428.9200	57.688	0.030667	19.00	64.160	10.432	20804105.037860	15	429.3792	9.05548e-05	4.60299e-04
2015/03/29	22:01:22	ok	ok	428.9280	57.686	0.030667	19.00	64.160	10.432	21727576.961248	15	429.3042	9.40580e-05	3.94343e-04
2015/03/29	22:06:22	ok	ok	428.8780	57.685	0.030667	18.94	64.150	10.394	19308141.308749	15	429.2549	9.46548e-05	3.99135e-04
2015/03/29	22:11:22	ok	ok	428.8880	57.684	0.030667	18.94	64.180	10.399	21110751.537672	15	429.3318	9.16374e-05	4.39074e-04
2015/03/29	22:16:22	ok	ok	428.8640	57.681	0.030667	18.93	64.178	10.392	21257659.941318	15	429.2780	9.24906e-05	4.16869e-04
2015/03/29	22:21:22	ok	ok	428.8200	57.681	0.030667	18.86	64.196	10.352	20117921.145570	15	429.1852	9.55148e-05	4.33721e-04
2015/03/29	22:26:22	ok	ok	428.8220	57.678	0.030667	18.83	64.220	10.338	22770996.650221	15	429.1659	9.65584e-05	4.08780e-04
2015/03/29	22:31:22	--	ok	428.7580	57.677	0.030667	18.80	64.215	10.319	19787735.862754	15	429.1480	9.56969e-05	4.26723e-04
2015/03/29	22:31:35	ok	ok	428.8000	57.676	0.030679	18.83	64.191	10.333	23709983.925712	15	429.1922	9.41097e-05	4.14260e-04
2015/03/29	22:36:34	--	ok	428.7980	57.678	0.030679	18.78	64.182	10.301	22049002.790229	15	429.2290	9.31756e-05	4.31385e-04
2015/03/29	22:36:47	ok	ok	428.8020	57.674	0.03069	18.78	64.093	10.287	26066597.155696	15	429.1546	9.56499e-05	3.84469e-04
2015/03/29	22:41:47	ok	ok	428.8100	57.677	0.03069	18.76	64.179	10.289	28518364.898536	15	429.1689	9.44725e-05	3.77825e-04
2015/03/29	22:46:47	--	ok	428.7900	57.674	0.03069	18.72	64.202	10.268	29846551.111448	15	429.1971	9.27769e-05	4.16509e-04
2015/03/29	22:47:00	--	ok	428.7380	57.669	0.030701	18.70	64.168	10.251	24873253.287319	15	429.1038	9.51948e-05	3.83648e-04
2015/03/29	22:47:14	ok	ok	428.9240	57.683	0.030715	18.64	64.247	10.227	22155514.409012	15	429.2789	9.53985e-05	3.82400e-04
2015/03/29	22:52:13	ok	ok	428.9860	57.692	0.030715	18.68	64.105	10.229	21678186.153670	15	429.4490	9.20399e-05	4.30906e-04
2015/03/29	22:57:13	ok	ok	428.9180	57.694	0.030715	18.66	64.162	10.225	19139776.599326	15	429.3399	9.49162e-05	4.22548e-04
2015/03/29	23:02:13	ok	ok	428.8840	57.693	0.030715	18.64	64.188	10.218	19133939.114082	15	429.2823	9.69680e-05	4.32360e-04
2015/03/29	23:07:13	ok	ok	428.9120	57.691	0.030715	18.64	64.158	10.213	19454373.408575	15	429.3042	9.56750e-05	4.24090e-04
2015/03/29	23:12:13	ok	ok	428.8920	57.687	0.030715	18.59	64.179	10.186	19637220.324848	15	429.2796	9.61130e-05	3.91835e-04
2015/03/29	23:17:13	ok	ok	428.8820	57.685	0.030715	18.59	64.090	10.172	20584288.299432	15	429.2806	9.48269e-05	3.91470e-04
2015/03/29	23:22:13	ok	ok	428.9320	57.689	0.030715	18.57	64.176	10.173	19679514.495043	15	429.3303	9.37493e-05	3.97107e-04
2015/03/29	23:27:13	ok	ok	428.8600	57.681	0.030715	18.51	64.166	10.136	17848315.649484	15	429.2966	9.41894e-05	4.19224e-04
2015/03/29	23:32:13	ok	ok	428.8000	57.682	0.030715	18.50	64.134	10.125	18105081.312592	14	429.2399	9.54490e-05	4.17533e-04
2015/03/29	23:37:13	ok	ok	428.8240	57.677	0.030715	18.44	64.213	10.101	19555755.758711	15	429.2203	9.59245e-05	4.01170e-04
2015/03/29	23:42:13	ok	ok	428.8500	57.674	0.030715	18.44	64.154	10.092	19422813.760060	15	429.2307	9.46369e-05	3.93833e-04
2015/03/29	23:47:13	--	ok	428.7900	57.676	0.030715	18.38	64.203	10.064	20909432.328365	15	429.2080	9.47059e-05	3.97273e-04
2015/03/29	23:47:26	ok	ok	429.0780	57.711	0.030726	18.40	64.087	10.058	22851000.614609	15	429.4704	9.43986e-05	3.95534e-04
2015/03/29	23:52:26	ok	ok	429.0380	57.711	0.030726	18.38	64.114	10.050	18407949.940222	15	429.4287	9.49678e-05	3.98316e-04
2015/03/29	23:57:26	ok	ok	429.0120	57.704	0.030726	18.33	64.105	10.019	22143589.932038	15	429.4089	9.51712e-05	4.01054e-04
2015/03/30	00:02:26	ok	ok	429.0020	57.707	0.030726	18.30	64.189	10.014	20204328.892132	15	429.4198	9.36294e-05	3.95807e-04
2015/03/30	00:07:26	ok	ok	429.0080	57.700	0.030726	18.26	64.153	9.985	19356874.170338	15	429.4165	9.34419e-05	4.02912e-04
2015/03/30	00:12:26	ok	ok	428.9800	57.694	0.030726	18.18	64.169	9.940	19009147.829762	15	429.3563	9.47255e-05	3.83318e-04
2015/03/30	00:17:26	ok	ok	428.9180	57.695	0.030726	18.16	64.284	9.946	18524963.235113	15	429.4138	9.22418e-05	4.79832e-04
2015/03/30	00:22:26	ok	ok	428.9040	57.694	0.030726	18.14	64.192	9.920	19883834.789051	15	429.3053	9.63464e-05	4.32302e-04
2015/03/30	00:27:26	ok	ok	428.9460	57.688	0.030726	18.12	64.248	9.917	19624268.683115	15	429.3394	9.36838e-05	4.24783e-04
2015/03/30	00:32:26	ok	ok	428.9180	57.691	0.030726	18.12	64.188	9.908	18969543.497107	15	429.3210	9.48790e-05	4.09506e-04
2015/03/30	00:37:26	ok	ok	428.8660	57.684	0.030726	18.05	64.206	9.869	18622975.591443	15	429.2856	9.45924e-05	3.90728e-04
2015/03/30	00:42:26	ok	ok	428.8560	57.686	0.030726	18.03	64.232	9.862	17740853.097926	15	429.2187	9.69870e-05	4.25216e-04
2015/03/30	00:47:26	ok	ok	428.8440	57.679	0.030726	18.02	64.201	9.851	16954001.174792	15	429.2384	9.50202e-05	4.07410e-04
2015/03/30	00:52:26	ok	ok	428.8300	57.679	0.030726	18.01	64.140	9.836	17718364.461903	15	429.3700	9.11842e-05	5.48094e-04
2015/03/30	00:57:26	ok	ok	428.8220	57.676	0.030726	17.96	64.191	9.814	19290351.586773	15	429.2249	9.61490e-05	4.39912e-04
2015/03/30	01:02:26	--	ok	429.6820	57.699	0.030726	18.30	63.594	9.921	17450341.569142	15	429.4648	9.17930e-05	3.38488e-04
2015/03/30	01:02:39	ok	ok	429.0480	57.702	0.03069	18.36	63.455	9.935	25508459.928418	15	429.4109	9.59764e-05	3.82753e-04
2015/03/30	01:07:38	--	ok	429.8320	57.742	0.03069	18.82	63.144	10.159	25591008.151289	15	429.6684	9.14404e-05	2.94586e-04
2015/03/30	01:07:51	--	ok	429.2580	57.733	0.030646	18.90	62.948	10.175	27919006.736760	15	429.6386	9.37867e-05	4.10288e-04
2015/03/30	01:08:04	ok	ok	429.1260	57.701	0.030632	18.82	62.875	10.115	29633488.142019	15	429.4768	9.56708e-05	3.72908e-04
2015/03/30	01:13:04	--	ok	429.9500	57.766	0.030632	19.12	62.805	10.284	28968938.400661	15	429.8189	9.06851e-05	2.91285e-04
2015/03/30	01:13:17	--	ok	428.3280	57.535	0.030582	19.18	62.665	10.298	25438719.411498	15	428.7403	9.48232e-05	4.06009e-04
2015/03/30	01:13:31	--	ok	428.2420	57.488	0.030617	19.09	62.620	10.236	26920101.334981	15	428.6628	9.54786e-05	4.17760e-04
2015/03/30	01:13:44	--	ok	428.2160	57.479	0.030657	18.99	62.694	10.188	27574940.828698	15	428.6088	9.45981e-05	3.98465e-04
2015/03/30	01:13:57	--	ok	428.5280	57.610	0.030699	18.90	62.888	10.165	25901559.499171	15	428.9356	9.53727e-05	4.32057e-04
2015/03/30	01:14:10	--	ok	429.6760	57.688	0.030724	18.86	63.211	10.193	24245163.736179	15	429.5343	9.15721e-05	2.99295e-04
2015/03/30	01:14:23	--	ok	429.6960	57.691	0.030688	18.78	63.406	10.177	36039805.754625	15	429.5183	9.19671e-05	3.35517e-04
2015/03/30	01:14:36	--	ok	429.6820	57.692	0.030651	18.74	63.698	10.200	30749280.059502	15	429.5248	9.15093e-05	3.19572e-04
2015/03/30	01:14:49	--	ok	429.5320	57.677	0.030615	18.71	63.693	10.181	30485864.390582	15	429.3637	9.14520e-05	3.24760e-04
2015/03/30	01:15:02	ok	ok	428.8600	57.498	0.030587	18.69	63.899	10.202	26793096.382689	15	428.7268	9.11228e-05	3.02356e-04
2015/03/30	01:20:02	--	ok	429.2460	57.622	0.030587	19.39	62.520	10.402	33323456.304348	15	429.1019	9.06008e-05	3.56716e-04
2015/03/30	01:20:15	ok	ok	429.0480	57.485	0.030574	19.42	62.525	10.421	27031534.010768	15	428.8219	8.97849e-05	3.29457e-04
2015/03/30	01:25:14	ok	ok	429.0560	57.540	0.030574	19.56	62.428	10.491	28093858.315217	15	428.8693	9.13809e-05	3.21455e-04
2015/03/30	01:30:14	ok	ok	429.0840	57.552	0.030574	19.67	62.356	10.546	25431514.879636	15	428.9222	9.08847e-05	3.47996e-04
2015/03/30	01:35:14	ok	ok	429.1400	57.572	0.030574	19.78	62.194	10.587	27391038.745868	15	428.9972	8.94093e-05	2.91213e-04
2015/03/30	01:40:14	ok	ok	429.1520	57.604	0.030574	19.90	62.153	10.654	29736634.316647	15	429.0779	8.83384e-05	3.33859e-04
2015/03/30	01:45:14	--	ok	429.2280	57.616	0.030574	19.99	61.987	10.682	26883805.881828	15	429.0990	8.96053e-05	2.98937e-04
2015/03/30	01:45:27	ok	ok	428.9900	57.497	0.030562	20.00	61.989	10.689	20871939.081334	15	428.8197	9.06562e-05	3.12110e-04
2015/03/30	01:50:27	ok	ok	428.9960	57.506	0.030562	20.05	61.967	10.716	24478818.005902	15	428.8665	9.00410e-05	2.85694e-04
2015/03/30	01:55:27	ok	ok	429.0480	57.545	0.030562	20.13	61.980	10.769	25404816.774210	15	428.9289	8.90397e-05	3.01394e-04
2015/03/30	02:00:27	ok	ok	429.0660	57.543	0.030562	20.16	61.925	10.778	24309677.056261	15	428.9227	9.01265e-05	2.95434e-04
2015/03/30	02:05:27	ok	ok	429.0900	57.546	0.030562	20.22	61.874	10.807	24457267.024338	15	428.9864	8.84930e-05	2.89423e-04
2015/03/30	02:10:27	ok	ok	429.1140	57.556	0.030562	20.28	61.763	10.825	23110374.715403	15	429.0275	8.82621e-05	2.95971e-04
2015/03/30	02:15:27	ok	ok	429.1360	57.572	0.030562	20.34	61.743	10.860	23719838.298591	15	428.9827	9.04613e-05	3.05250e-04
2015/03/30	02:20:27	ok	ok	429.1580	57.587	0.030562	20.36	61.746	10.873	23379771.804041	15	429.0064	9.08882e-05	3.13111e-04
2015/03/30	02:25:27	--	ok	428.5600	57.601	0.030562	20.42	61.635	10.891	21614493.983889	15	428.9600	9.36620e-05	4.09623e-04
2015/03/30	02:25:40	--	ok	429.2340	57.600	0.030585	20.45	61.489	10.885	30350709.934439	15	429.0947	8.93848e-05	2.87946e-04
2015/03/30	02:25:53	--	ok	428.4680	57.526	0.030573	20.36	61.474	10.825	25665753.422456	15	428.8486	9.47046e-05	3.95787e-04
2015/03/30	02:26:06	ok	ok	429.0400	57.530	0.030601	20.26	61.609	10.786	29473645.101151	15	428.8795	9.11624e-05	3.24535e-04
2015/03/30	02:31:06	ok	ok	429.1560	57.600	0.030601	20.39	61.661	10.877	26835846.506821	15	429.0404	9.13972e-05	3.01033e-04
2015/03/30	02:36:06	--	ok	428.6020	57.616	0.030601	20.41	61.603	10.879	23812750.341607	15	429.0168	9.28902e-05	3.92846e-04
2015/03/30	02:36:19	--	ok	429.2680	57.617	0.030623	20.47	61.432	10.887	30494754.476511	15	429.1103	9.08051e-05	3.13424e-04
2015/03/30	02:36:32	ok	ok	429.1480	57.571	0.030609	20.37	61.385	10.816	24693860.556783	15	429.0233	9.12139e-05	3.02321e-04
2015/03/30	02:41:32	--	ok	429.2220	57.615	0.030609	20.44	61.548	10.889	23891995.856006	15	429.1419	8.89025e-05	2.81822e-04
2015/03/30	02:41:45	--	ok	428.6700	57.619	0.030597	20.44	61.487	10.878	27582479.123598	15	429.0152	9.45657e-05	3.80526e-04
2015/03/30	02:41:58	ok	ok	429.1740	57.560	0.030614	20.32	61.528	10.809	28643365.269162	15	429.0012	9.09617e-05	3.21569e-04
2015/03/30	02:46:57	--	ok	429.2260	57.615	0.030614	20.47	61.522	10.903	29096707.270142	15	429.1764	8.75083e-05	4.20766e-04
2015/03/30	02:47:10	--	ok	428.6260	57.605	0.030603	20.45	61.398	10.869	27533941.832243	15	428.9617	9.55766e-05	4.10344e-04
2015/03/30	02:47:23	ok	ok	429.1320	57.557	0.030622	20.34	61.501	10.817	28897552.547083	15	429.0022	9.09634e-05	2.80238e-04
2015/03/30	02:52:22	--	ok	429.2180	57.616	0.030622	20.47	61.432	10.887	28645570.704498	15	429.0946	9.11073e-05	3.20832e-04
2015/03/30	02:52:35	--	ok	428.6160	57.608	0.030611	20.51	61.378	10.903	24910597.096123	15	429.0090	9.43977e-05	3.85829e-04
2015/03/30	02:52:48	ok	ok	429.1320	57.552	0.030631	20.38	61.357	10.817	29947517.288896	15	428.9925	9.10122e-05	3.14410e-04
2015/03/30	02:57:48	--	ok	429.2620	57.632	0.030631	20.51	61.378	10.903	30153202.538588	15	429.1242	9.03888e-05	3.26535e-04
2015/03/30	02:58:01	--	ok	429.2620	57.633	0.030618	20.56	61.174	10.898	27369772.185913	15	429.1462	9.12279e-05	3.05396e-04
2015/03/30	02:58:14	ok	ok	429.1660	57.576	0.030604	20.46	61.188	10.838	26550915.422655	15	429.0157	9.14707e-05	3.20149e-04
2015/03/30	03:03:13	--	ok	429.2420	57.632	0.030604	20.49	61.374	10.890	26133885.842696	15	429.1238	9.00329e-05	3.50680e-04
2015/03/30	03:03:26	--	ok	428.6420	57.611	0.030591	20.50	61.346	10.891	28724567.115736	15	429.0372	9.29739e-05	3.87119e-04
2015/03/30	03:03:39	--	ok	428.5420	57.558	0.03061	20.38	61.387	10.822	33215306.101516	15	428.9134	9.44128e-05	3.89390e-04
2015/03/30	03:03:52	--	ok	428.4860	57.557	0.030634	20.32	61.619	10.825	26973992.797835	15	428.8711	9.44185e-05	4.00057e-04
2015/03/30	03:04:05	ok	ok	429.0960	57.538	0.030662	20.29	61.674	10.816	24509077.567397	15	428.9242	9.14099e-05	3.23988e-04
2015/03/30	03:09:05	--	ok	428.6420	57.640	0.030662	20.50	61.346	10.891	23159210.833866	15	429.0444	9.28043e-05	3.88145e-04
2015/03/30	03:09:18	ok	ok	428.9480	57.692	0.030681	20.51	61.196	10.871	26268775.369048	15	429.3200	9.48248e-05	4.02084e-04
2015/03/30	03:14:18	ok	ok	428.9180	57.693	0.030681	20.47	61.341	10.871	24834170.788500	15	429.3682	9.18218e-05	4.18364e-04
2015/03/30	03:19:18	ok	ok	428.9360	57.693	0.030681	20.48	61.312	10.872	26402851.581502	15	429.3193	9.35322e-05	3.98310e-04
2015/03/30	03:24:18	ok	ok	428.9220	57.692	0.030681	20.45	61.398	10.869	22277583.774527	15	429.3098	9.36060e-05	3.97456e-04
2015/03/30	03:29:18	ok	ok	428.9420	57.694	0.030681	20.46	61.370	10.870	24393441.725550	15	429.2901	9.45912e-05	4.46102e-04
2015/03/30	03:34:18	ok	ok	428.9360	57.695	0.030681	20.48	61.252	10.862	26675240.242006	15	429.2552	9.55569e-05	4.24809e-04
2015/03/30	03:39:18	ok	ok	428.9420	57.695	0.030681	20.44	61.215	10.830	24483203.438221	15	429.3230	9.31707e-05	4.45657e-04
2015/03/30	03:44:18	ok	ok	428.9220	57.692	0.030681	20.44	61.276	10.840	23838117.261518	15	429.3055	9.33381e-05	3.87597e-04
2015/03/30	03:49:18	ok	ok	428.9380	57.695	0.030681	20.43	61.304	10.839	22165392.200649	15	429.3911	9.08904e-05	4.51950e-04
2015/03/30	03:54:18	ok	ok	428.9180	57.692	0.030681	20.41	61.271	10.821	24593023.978040	15	429.2631	9.51325e-05	4.13301e-04
2015/03/30	03:59:18	ok	ok	428.9260	57.691	0.030681	20.35	61.200	10.771	19374901.946593	15	429.2910	9.39970e-05	3.89683e-04
2015/03/30	04:04:18	ok	ok	428.9100	57.693	0.030681	20.37	61.234	10.789	23069213.678274	15	429.3733	9.08285e-05	4.71423e-04
2015/03/30	04:09:18	ok	ok	428.9260	57.691	0.030681	20.36	61.172	10.772	21976240.370717	15	429.2900	9.45149e-05	4.02763e-04
2015/03/30	04:14:18	ok	ok	428.8860	57.691	0.030681	20.35	61.170	10.765	24529563.859567	15	429.2719	9.42067e-05	4.27622e-04
2015/03/30	04:19:18	ok	ok	428.9320	57.693	0.030681	20.36	61.202	10.777	20180050.419598	15	429.2983	9.37318e-05	3.76852e-04
2015/03/30	04:24:18	ok	ok	428.9120	57.691	0.030681	20.37	61.083	10.762	23120101.289675	15	429.4112	8.89018e-05	5.21865e-04
2015/03/30	04:29:18	ok	ok	428.9060	57.693	0.030681	20.36	61.051	10.750	23530916.629309	15	429.2815	9.40454e-05	3.98177e-04
2015/03/30	04:34:18	ok	ok	428.9140	57.692	0.030681	20.35	61.140	10.760	21539448.836219	15	429.4230	8.84992e-05	5.43116e-04
2015/03/30	04:39:18	ok	ok	428.8860	57.690	0.030681	20.28	61.129	10.714	23323926.071613	15	429.2476	9.47839e-05	4.17047e-04
2015/03/30	04:44:18	ok	ok	428.8920	57.687	0.030681	20.24	61.092	10.683	22434216.173530	15	429.2576	9.37372e-05	3.78552e-04
2015/03/30	04:49:18	ok	ok	428.9060	57.689	0.030681	20.21	61.147	10.674	23896182.813548	15	429.2827	9.30933e-05	3.78255e-04
2015/03/30	04:54:18	ok	ok	428.8740	57.689	0.030681	20.21	61.057	10.658	21759385.103347	15	429.2734	9.27654e-05	3.85831e-04
2015/03/30	04:59:18	ok	ok	428.8840	57.688	0.030681	20.17	61.050	10.632	23180831.527041	15	429.2828	9.21064e-05	3.89500e-04
2015/03/30	05:04:18	ok	ok	428.8700	57.684	0.030681	20.15	61.077	10.624	24219506.958743	15	429.2110	9.45340e-05	4.05593e-04
2015/03/30	05:09:18	ok	ok	428.8740	57.688	0.030681	20.12	61.072	10.605	22009793.355303	15	429.2813	9.19066e-05	3.84775e-04
2015/03/30	05:14:18	ok	ok	428.8520	57.685	0.030681	20.12	61.042	10.599	24258097.774477	15	429.1868	9.52365e-05	4.10940e-04
2015/03/30	05:19:18	ok	ok	428.8440	57.682	0.030681	20.05	61.031	10.554	21985061.115509	15	429.1717	9.54321e-05	4.08411e-04
2015/03/30	05:24:18	ok	ok	428.8620	57.685	0.030681	20.10	61.069	10.592	21422264.311575	15	429.2038	9.40792e-05	3.78894e-04
2015/03/30	05:29:18	ok	ok	428.8280	57.687	0.030681	20.04	61.059	10.553	21937492.920564	15	429.1842	9.45392e-05	3.73924e-04
2015/03/30	05:34:18	ok	ok	428.8700	57.683	0.030681	20.02	60.996	10.530	23597612.998953	15	429.2116	9.50132e-05	3.65182e-04
2015/03/30	05:39:18	ok	ok	428.8660	57.683	0.030681	20.04	61.029	10.548	24610385.280243	15	429.1793	9.46325e-05	3.89552e-04
2015/03/30	05:44:18	ok	ok	428.8140	57.677	0.030681	20.00	61.023	10.522	22134072.742509	15	429.1991	9.40299e-05	3.77533e-04
2015/03/30	05:49:18	ok	ok	428.8120	57.678	0.030681	19.98	61.050	10.514	24226170.862294	15	429.1669	9.43291e-05	4.45798e-04
2015/03/30	05:54:18	ok	ok	428.8200	57.678	0.030681	19.93	61.011	10.477	24654016.917634	15	429.2383	9.23524e-05	4.56636e-04
2015/03/30	05:59:18	ok	ok	428.8300	57.679	0.030681	19.93	61.042	10.482	23152302.739098	15	429.2435	9.19710e-05	4.20205e-04
2015/03/30	06:04:18	ok	ok	428.8040	57.680	0.030681	19.94	61.043	10.489	21907986.542378	15	429.1776	9.38763e-05	3.81303e-04
2015/03/30	06:09:18	ok	ok	428.8000	57.679	0.030681	19.94	60.953	10.473	22873949.402433	15	429.1734	9.41081e-05	3.75531e-04
2015/03/30	06:14:18	ok	ok	428.8200	57.677	0.030681	19.92	61.010	10.471	23368789.714241	15	429.1793	9.42788e-05	3.73520e-04
2015/03/30	06:19:18	ok	ok	428.8480	57.681	0.030681	20.00	60.902	10.501	24513794.009902	15	429.2264	9.33443e-05	3.86955e-04
2015/03/30	06:24:18	ok	ok	428.8040	57.675	0.030681	19.98	60.929	10.494	23302975.820729	15	429.2240	9.26788e-05	4.08107e-04
2015/03/30	06:29:18	ok	ok	428.8160	57.679	0.030681	19.97	60.897	10.482	21517689.901666	15	429.1905	9.38838e-05	3.77372e-04
2015/03/30	06:34:18	ok	ok	428.8160	57.675	0.030681	19.98	60.868	10.483	23390922.178612	15	429.2010	9.33927e-05	3.89214e-04
2015/03/30	06:39:18	ok	ok	428.8200	57.676	0.030681	19.98	60.808	10.473	23282396.324213	15	429.1900	9.49571e-05	4.31335e-04
2015/03/30	06:44:18	ok	ok	428.8160	57.676	0.030681	20.03	60.816	10.505	24397197.147472	15	429.1810	9.49809e-05	4.17657e-04
2015/03/30	06:49:18	ok	ok	428.8260	57.677	0.030681	19.98	60.898	10.488	20425555.945641	15	429.1803	9.42694e-05	3.70301e-04
2015/03/30	06:54:18	ok	ok	428.8540	57.682	0.030681	20.01	60.752	10.481	21262731.926399	15	429.2207	9.28059e-05	4.05081e-04
2015/03/30	06:59:18	ok	ok	428.8060	57.674	0.030681	19.94	60.862	10.458	22721767.644507	15	429.1819	9.44110e-05	3.91868e-04
2015/03/30	07:04:18	ok	ok	428.8300	57.680	0.030681	20.00	60.781	10.480	23515421.320091	15	429.3543	8.81620e-05	5.64953e-04
2015/03/30	07:09:18	ok	ok	428.8540	57.682	0.030681	20.03	60.755	10.494	22964220.118679	15	429.2091	9.40379e-05	3.81015e-04
2015/03/30	07:14:18	ok	ok	428.8520	57.683	0.030681	20.02	60.723	10.483	21743779.214161	15	429.2307	9.42133e-05	4.11149e-04
2015/03/30	07:19:18	ok	ok	428.8660	57.685	0.030681	20.05	60.698	10.497	22447385.485379	15	429.2881	9.19724e-05	3.97937e-04
2015/03/30	07:24:18	ok	ok	428.8820	57.683	0.030681	20.04	60.817	10.511	24102746.874193	15	429.2225	9.40374e-05	3.76101e-04
2015/03/30	07:29:18	ok	ok	428.8500	57.681	0.030681	20.05	60.789	10.512	22816271.754544	15	429.2333	9.36090e-05	3.91917e-04
2015/03/30	07:34:18	ok	ok	428.9100	57.687	0.030681	20.10	60.706	10.529	23637073.875919	15	429.2862	9.28921e-05	3.99789e-04
2015/03/30	07:39:18	ok	ok	428.8780	57.687	0.030681	20.11	60.647	10.525	19372465.328410	15	429.3922	8.94788e-05	5.21980e-04
2015/03/30	07:44:18	ok	ok	428.9280	57.689	0.030681	20.24	60.547	10.587	22519932.384130	15	429.3171	9.27402e-05	3.99256e-04
2015/03/30	07:49:18	ok	ok	428.9440	57.692	0.030681	20.24	60.607	10.598	23926732.187076	15	429.2996	9.42513e-05	4.30593e-04
2015/03/30	07:54:18	ok	ok	428.9580	57.692	0.030681	20.28	60.523	10.608	23585980.909936	15	429.3383	9.33356e-05	3.73791e-04
2015/03/30	07:59:18	ok	ok	428.9620	57.691	0.030681	20.31	60.558	10.633	23183871.871905	15	429.3387	9.36602e-05	3.71808e-04
2015/03/30	08:04:18	ok	ok	428.9600	57.694	0.030681	20.35	60.504	10.648	20858450.614991	15	429.3531	9.34514e-05	4.09456e-04
2015/03/30	08:09:18	ok	ok	428.9780	57.694	0.030681	20.38	60.539	10.673	21980315.902670	15	429.3317	9.52733e-05	4.33292e-04
2015/03/30	08:14:18	ok	ok	428.9760	57.696	0.030681	20.42	60.484	10.688	21816250.701029	15	429.4042	9.24204e-05	3.94847e-04
2015/03/30	08:19:18	ok	ok	429.0080	57.695	0.030681	20.43	60.486	10.695	23330502.285558	15	429.3723	9.34654e-05	3.85049e-04
2015/03/30	08:24:18	ok	ok	429.0320	57.700	0.030681	20.45	60.459	10.702	22920673.311045	15	429.3997	9.32078e-05	3.82055e-04
2015/03/30	08:29:18	ok	ok	429.0280	57.697	0.030681	20.48	60.494	10.727	21382314.205307	15	429.4028	9.33136e-05	3.92601e-04
2015/03/30	08:34:18	ok	ok	429.0360	57.700	0.030681	20.50	60.437	10.729	23723887.143227	15	429.4178	9.31263e-05	3.94426e-04
2015/03/30	08:39:18	ok	ok	429.0540	57.702	0.030681	20.56	60.446	10.769	21663498.171482	15	429.4281	9.33542e-05	3.81446e-04
2015/03/30	08:44:18	ok	ok	429.0820	57.702	0.030681	20.59	60.421	10.783	22114157.500020	15	429.4872	9.19998e-05	4.14519e-04
2015/03/30	08:49:18	ok	ok	429.0780	57.703	0.030681	20.63	60.397	10.804	21851125.630750	15	429.4686	9.32590e-05	3.93570e-04
2015/03/30	08:54:18	ok	ok	429.1160	57.708	0.030681	20.68	60.374	10.831	21460230.054370	15	429.5409	9.13703e-05	4.40127e-04
2015/03/30	08:59:18	ok	ok	429.1080	57.706	0.030681	20.73	60.382	10.864	23937140.855325	15	429.4543	9.53162e-05	4.24960e-04
2015/03/30	09:04:18	ok	ok	429.1700	57.709	0.030681	20.79	60.301	10.887	22310673.285912	15	429.5297	9.35210e-05	3.87069e-04
2015/03/30	09:09:18	ok	ok	429.1640	57.710	0.030681	20.79	60.331	10.893	20451348.813968	15	429.5962	9.15469e-05	4.29954e-04
2015/03/30	09:14:18	--	ok	429.2020	57.714	0.030681	20.94	60.203	10.965	24362476.853218	15	429.5618	9.38576e-05	4.10470e-04
2015/03/30	09:14:31	--	ok	429.2060	57.714	0.03067	20.96	60.084	10.956	25247269.378797	15	429.5813	9.47715e-05	4.05689e-04
2015/03/30	09:14:44	ok	ok	429.0820	57.702	0.030659	20.82	60.092	10.869	25340996.967734	15	429.4592	9.42987e-05	3.96850e-04
2015/03/30	09:19:44	--	ok	429.2220	57.726	0.030659	20.98	60.118	10.975	22518653.952799	15	429.6117	9.26007e-05	3.90804e-04
2015/03/30	09:19:57	--	ok	429.2520	57.720	0.030648	20.99	60.028	10.965	29796277.763411	15	429.5833	9.49347e-05	4.03175e-04
2015/03/30	09:20:10	ok	ok	429.1500	57.706	0.030634	20.88	60.102	10.908	30195893.748395	15	429.5266	9.39859e-05	3.95972e-04
2015/03/30	09:25:09	--	ok	429.2680	57.726	0.030634	21.07	60.132	11.035	25510015.236993	15	429.6500	9.32240e-05	3.87646e-04
2015/03/30	09:25:22	--	ok	429.3140	57.726	0.03062	21.12	59.896	11.024	28791536.957407	15	429.6826	9.43268e-05	3.91543e-04
2015/03/30	09:25:35	ok	ok	429.1800	57.712	0.030603	21.05	59.794	10.960	28020681.761504	15	429.5577	9.45021e-05	3.96857e-04
2015/03/30	09:30:35	--	ok	429.2760	57.727	0.030603	21.09	60.075	11.037	25280735.998559	15	429.6729	9.29445e-05	3.81848e-04
2015/03/30	09:30:48	--	ok	429.3100	57.723	0.030589	21.10	59.985	11.027	28496984.569280	15	429.6474	9.42896e-05	3.88506e-04
2015/03/30	09:31:01	ok	ok	429.0120	57.697	0.030572	21.00	59.969	10.960	21625420.492341	15	429.3948	9.41945e-05	3.93942e-04
2015/03/30	09:36:00	--	ok	429.2120	57.713	0.030572	21.14	60.082	11.071	24257826.861945	15	429.5928	9.30476e-05	3.78775e-04
2015/03/30	09:36:13	ok	ok	428.9600	57.690	0.030561	21.12	60.018	11.046	24227912.008427	15	429.3200	9.34871e-05	3.75034e-04
2015/03/30	09:41:12	ok	ok	429.0040	57.700	0.030561	21.22	60.034	11.113	23701457.110367	15	429.4737	8.96328e-05	4.89314e-04
2015/03/30	09:46:12	ok	ok	429.0420	57.701	0.030561	21.28	60.013	11.148	23543877.521911	15	429.4197	9.23581e-05	3.69210e-04
2015/03/30	09:51:12	ok	ok	429.0140	57.700	0.030561	21.33	59.991	11.176	23935213.054269	15	429.5743	8.67866e-05	6.06568e-04
2015/03/30	09:56:12	ok	ok	429.0280	57.701	0.030561	21.34	60.053	11.194	24609114.706273	15	429.4040	9.38022e-05	4.02823e-04
2015/03/30	10:01:12	ok	ok	429.0620	57.706	0.030561	21.44	60.039	11.256	23303111.129032	15	429.4409	9.24150e-05	3.80854e-04
2015/03/30	10:06:12	ok	ok	429.0940	57.708	0.030561	21.48	60.075	11.289	23979684.727171	15	429.4650	9.28656e-05	3.87237e-04
2015/03/30	10:11:12	ok	ok	429.1320	57.713	0.030561	21.53	60.022	11.312	25244624.987336	15	429.5036	9.21278e-05	3.78607e-04
2015/03/30	10:16:12	ok	ok	429.1080	57.712	0.030561	21.58	60.030	11.346	23435665.220254	15	429.5249	9.14989e-05	4.39301e-04
2015/03/30	10:21:12	ok	ok	429.1680	57.717	0.030561	21.61	60.066	11.373	25382086.364961	15	429.6943	8.65859e-05	7.22483e-04
2015/03/30	10:26:12	ok	ok	429.1940	57.719	0.030561	21.71	59.990	11.424	22712631.104677	15	429.6331	9.04761e-05	4.05257e-04
2015/03/30	10:31:12	ok	ok	429.1640	57.718	0.030561	21.79	60.003	11.479	22932405.000304	15	429.5286	9.39123e-05	3.92155e-04
2015/03/30	10:36:12	--	ok	429.2500	57.724	0.030561	21.84	59.919	11.496	23324613.754007	15	429.6030	9.35069e-05	3.79245e-04
2015/03/30	10:36:25	ok	ok	428.9300	57.689	0.030548	21.90	59.806	11.514	26204002.979686	15	429.3105	9.31546e-05	3.98500e-04
2015/03/30	10:41:25	ok	ok	428.9460	57.689	0.030548	21.90	59.928	11.538	26000119.639301	15	429.3309	9.26696e-05	3.90949e-04
2015/03/30	10:46:25	--	ok	429.5220	57.693	0.030548	21.97	60.001	11.598	26719600.205576	15	429.4269	8.93724e-05	3.01573e-04
2015/03/30	10:46:38	ok	ok	428.9720	57.468	0.030519	22.03	59.857	11.611	26699630.460646	15	428.8217	8.96654e-05	3.31124e-04
2015/03/30	10:51:38	ok	ok	429.0340	57.485	0.030519	22.01	59.885	11.603	24296006.431362	15	428.9013	8.91200e-05	3.00452e-04
2015/03/30	10:56:38	--	ok	428.4280	57.480	0.030519	22.08	59.926	11.658	25519127.962760	16	428.8103	9.27068e-05	3.96987e-04
2015/03/30	10:56:51	ok	ok	428.9840	57.479	0.03055	22.13	59.812	11.669	32412451.822742	15	428.8650	9.18558e-05	3.45448e-04
2015/03/30	11:01:51	--	ok	428.3680	57.463	0.03055	21.91	60.235	11.604	28696330.445082	15	428.7242	9.31970e-05	3.85410e-04
2015/03/30	11:02:04	--	ok	428.3600	57.461	0.030584	21.92	60.145	11.593	25496872.666231	15	428.6879	9.52135e-05	3.97845e-04
2015/03/30	11:02:17	--	ok	428.2260	57.442	0.030619	21.88	60.139	11.565	27543181.089509	15	428.5427	9.53039e-05	3.97394e-04
2015/03/30	11:02:31	ok	ok	428.9740	57.672	0.030661	21.77	60.304	11.524	23106602.179827	15	429.3222	9.32426e-05	3.75581e-04
2015/03/30	11:07:30	ok	ok	428.8720	57.678	0.030661	21.38	60.881	11.375	22617724.720890	15	429.2720	9.26529e-05	4.23454e-04
2015/03/30	11:12:30	--	ok	428.7820	57.666	0.030661	21.11	61.202	11.257	19288986.608410	15	429.1782	9.26106e-05	3.83905e-04
2015/03/30	11:12:43	ok	ok	429.0720	57.711	0.030672	21.16	61.059	11.264	18752419.644704	15	429.4460	9.37363e-05	3.88308e-04
2015/03/30	11:17:42	ok	ok	428.9740	57.699	0.030672	21.00	61.184	11.183	18612094.493326	15	429.3501	9.38768e-05	3.96388e-04
2015/03/30	11:22:42	ok	ok	428.9480	57.698	0.030672	20.86	61.374	11.126	20236311.779481	15	429.3380	9.23772e-05	3.81452e-04
2015/03/30	11:27:42	ok	ok	428.8620	57.690	0.030672	20.78	61.543	11.105	18493369.772203	15	429.2603	9.24775e-05	3.92602e-04
2015/03/30	11:32:42	ok	ok	428.8220	57.690	0.030672	20.76	61.570	11.097	17518488.885274	15	429.2182	9.43616e-05	4.26782e-04
2015/03/30	11:37:42	ok	ok	428.8400	57.682	0.030672	20.71	61.652	11.080	16120953.171883	15	429.2088	9.39422e-05	3.92481e-04
2015/03/30	11:42:42	ok	ok	428.8320	57.676	0.030672	20.69	61.709	11.077	16529764.971031	15	429.2162	9.27774e-05	3.97018e-04
2015/03/30	11:47:42	ok	ok	428.8460	57.680	0.030672	20.66	61.886	11.090	18654130.340737	15	429.1658	9.38913e-05	4.09480e-04
2015/03/30	11:52:42	--	ok	428.7980	57.679	0.030672	20.64	61.852	11.071	17352488.633333	15	429.1670	9.30877e-05	3.80402e-04
2015/03/30	11:52:56	ok	ok	429.0440	57.698	0.030683	20.61	61.727	11.029	19009460.592647	15	429.3700	9.40560e-05	3.71686e-04
2015/03/30	11:57:56	ok	ok	429.0140	57.700	0.030683	20.62	61.849	11.057	19407588.776203	15	429.3478	9.42808e-05	3.86263e-04
2015/03/30	12:02:56	ok	ok	429.0260	57.701	0.030683	20.64	61.943	11.087	18301203.949882	15	429.3877	9.33175e-05	3.81648e-04
2015/03/30	12:07:56	ok	ok	428.9800	57.700	0.030683	20.66	61.977	11.106	18623793.768589	15	429.3379	9.48207e-05	4.21878e-04
2015/03/30	12:12:56	ok	ok	429.0340	57.700	0.030683	20.72	61.926	11.136	17593399.873039	15	429.4122	9.23309e-05	4.27165e-04
2015/03/30	12:17:56	ok	ok	429.0240	57.701	0.030683	20.74	62.050	11.171	18657331.490626	15	429.3798	9.27280e-05	3.71566e-04
2015/03/30	12:22:56	ok	ok	429.0200	57.699	0.030683	20.75	62.022	11.172	16132515.659084	15	429.3777	9.32459e-05	3.75188e-04
2015/03/30	12:27:56	ok	ok	428.9640	57.698	0.030683	20.76	62.053	11.184	17030559.513417	15	429.3606	9.33935e-05	3.88049e-04
2015/03/30	12:32:56	ok	ok	429.0280	57.702	0.030683	20.81	62.122	11.229	17690561.403361	15	429.4210	9.18958e-05	4.04007e-04
2015/03/30	12:37:56	ok	ok	429.0580	57.701	0.030683	20.84	62.127	11.250	16563650.357077	15	429.3996	9.31703e-05	3.87543e-04
2015/03/30	12:42:56	ok	ok	429.0080	57.704	0.030683	20.95	62.145	11.325	15775052.652956	15	429.5043	9.02056e-05	5.39063e-04
2015/03/30	12:47:56	ok	ok	429.0240	57.703	0.030683	21.03	62.128	11.375	18771597.777412	15	429.4215	9.32925e-05	3.98493e-04
2015/03/30	12:52:56	ok	ok	429.1080	57.711	0.030683	21.16	62.089	11.454	16888428.733351	15	429.4627	9.36244e-05	3.95805e-04
2015/03/30	12:57:56	ok	ok	429.0720	57.711	0.030683	21.24	62.102	11.509	16305352.815769	15	429.5150	9.23150e-05	3.97455e-04
2015/03/30	13:02:56	ok	ok	429.1420	57.715	0.030683	21.30	62.142	11.557	19286984.742000	15	429.4964	9.45557e-05	4.27303e-04
2015/03/30	13:07:56	ok	ok	429.1380	57.716	0.030683	21.34	62.149	11.585	17506544.055115	15	429.5340	9.24684e-05	4.07095e-04
2015/03/30	13:12:56	ok	ok	429.1460	57.718	0.030683	21.42	62.101	11.630	17552373.250233	15	429.5137	9.44177e-05	4.04040e-04
2015/03/30	13:17:56	ok	ok	429.1560	57.721	0.030683	21.46	62.199	11.675	18640488.222465	15	429.5983	9.24391e-05	4.22124e-04
2015/03/30	13:22:56	ok	ok	429.1460	57.721	0.030683	21.49	62.173	11.690	16815213.208813	15	429.5738	9.18838e-05	4.06968e-04
2015/03/30	13:27:56	ok	ok	429.1800	57.723	0.030683	21.56	62.154	11.734	18525107.786720	15	429.5792	9.31232e-05	3.87822e-04
2015/03/30	13:32:56	--	ok	429.2060	57.726	0.030683	21.59	62.190	11.761	16416281.082660	15	429.6179	9.24499e-05	4.01771e-04
2015/03/30	13:33:09	ok	ok	429.1660	57.721	0.030672	21.62	62.104	11.765	22480646.451540	15	429.5305	9.40675e-05	3.89590e-04
2015/03/30	13:38:08	ok	ok	429.1580	57.726	0.030672	21.61	62.223	11.781	21280621.157715	15	429.5866	9.27459e-05	4.10877e-04
2015/03/30	13:43:08	--	ok	429.2100	57.727	0.030672	21.68	62.265	11.837	21172009.799981	15	429.6225	9.28318e-05	4.02781e-04
2015/03/30	13:43:21	--	ok	429.2140	57.726	0.030661	21.71	62.119	11.829	22545000.000667	15	429.5938	9.33680e-05	3.96971e-04
2015/03/30	13:43:35	ok	ok	429.1380	57.718	0.030649	21.66	62.110	11.794	22634662.274632	15	429.5253	9.30089e-05	3.89719e-04
2015/03/30	13:48:34	--	ok	429.2280	57.731	0.030649	21.73	62.243	11.867	20407500.229824	15	429.5694	9.47547e-05	3.97394e-04
2015/03/30	13:48:47	ok	ok	429.1860	57.725	0.030637	21.72	62.150	11.842	22728706.389284	15	429.5797	9.37592e-05	4.01813e-04
2015/03/30	13:53:46	--	ok	429.2300	57.731	0.030637	21.72	62.272	11.865	23570787.851831	15	429.6060	9.37987e-05	4.00542e-04
2015/03/30	13:53:59	--	ok	429.2280	57.729	0.030625	21.78	62.160	11.885	24483804.552939	15	429.6427	9.17228e-05	4.34953e-04
2015/03/30	13:54:12	ok	ok	429.1520	57.723	0.030613	21.69	62.146	11.821	22231732.106023	15	429.5351	9.37593e-05	3.87908e-04
2015/03/30	13:59:12	--	ok	429.2480	57.733	0.030613	21.81	62.256	11.924	21903999.345157	15	429.6530	9.26161e-05	4.09642e-04
2015/03/30	13:59:25	--	ok	429.2340	57.731	0.030599	21.82	62.106	11.902	21668140.399429	15	429.6265	9.37946e-05	4.00698e-04
2015/03/30	13:59:39	ok	ok	429.1880	57.723	0.030587	21.80	61.951	11.859	23748729.479872	15	429.5645	9.32308e-05	3.82585e-04
2015/03/30	14:04:38	--	ok	429.2200	57.732	0.030587	21.80	62.285	11.923	19449332.061991	15	429.6069	9.38184e-05	4.04544e-04
2015/03/30	14:04:51	--	ok	429.2380	57.728	0.030575	21.86	62.143	11.937	18705375.315913	15	429.6121	9.29488e-05	3.86687e-04
2015/03/30	14:05:04	ok	ok	428.8840	57.646	0.030563	21.74	62.214	11.868	22136418.275393	15	429.2424	9.32658e-05	3.71292e-04
2015/03/30	14:10:04	ok	ok	428.9520	57.681	0.030563	21.82	62.288	11.937	18188336.060702	15	429.3395	9.25979e-05	3.85870e-04
2015/03/30	14:15:04	ok	ok	428.9400	57.693	0.030563	21.87	62.327	11.979	17600607.903953	15	429.3567	9.30801e-05	4.00992e-04
2015/03/30	14:20:04	ok	ok	428.9780	57.691	0.030563	21.88	62.298	11.980	19241613.001468	15	429.3701	9.24850e-05	4.00904e-04
2015/03/30	14:25:04	ok	ok	428.9800	57.686	0.030563	21.88	62.358	11.992	21141397.247820	15	429.4016	9.17764e-05	4.07472e-04
2015/03/30	14:30:04	ok	ok	428.9860	57.686	0.030563	21.88	62.358	11.992	19112243.509059	15	429.3442	9.33766e-05	3.82557e-04
2015/03/30	14:35:04	ok	ok	428.9560	57.697	0.030563	21.90	62.422	12.018	19466961.546967	15	429.3333	9.33595e-05	3.87218e-04
2015/03/30	14:40:04	ok	ok	428.9880	57.695	0.030563	21.94	62.368	12.035	19328598.257444	15	429.3721	9.24409e-05	3.79245e-04
2015/03/30	14:45:04	ok	ok	428.9600	57.689	0.030563	21.93	62.336	12.022	18678728.135170	15	429.3450	9.33865e-05	3.93978e-04
2015/03/30	14:50:04	ok	ok	428.9620	57.690	0.030563	21.94	62.459	12.053	19041691.205831	15	429.4167	9.03802e-05	4.71693e-04
2015/03/30	14:55:04	ok	ok	429.0020	57.693	0.030563	21.92	62.456	12.038	19794205.585683	15	429.3677	9.31981e-05	3.92752e-04
2015/03/30	15:00:04	ok	ok	428.9460	57.682	0.030563	21.88	62.510	12.021	18684015.874355	15	429.3374	9.27899e-05	3.93443e-04
2015/03/30	15:05:04	ok	ok	428.9640	57.689	0.030563	21.92	62.426	12.033	18382260.696940	15	429.3439	9.31384e-05	3.95765e-04
2015/03/30	15:10:04	ok	ok	428.9200	57.668	0.030563	21.88	62.480	12.015	20127961.832798	15	429.3047	9.31310e-05	4.00466e-04
2015/03/30	15:15:04	ok	ok	428.9280	57.685	0.030563	21.88	62.510	12.021	18076211.108039	15	429.3106	9.29477e-05	3.83558e-04
2015/03/30	15:20:04	ok	ok	428.9080	57.669	0.030563	21.80	62.587	11.981	18274071.166417	15	429.2882	9.28881e-05	3.83675e-04
2015/03/30	15:25:04	ok	ok	428.9000	57.673	0.030563	21.80	62.497	11.963	18702258.625518	15	429.3777	8.90640e-05	5.50730e-04
2015/03/30	15:30:04	ok	ok	428.8980	57.674	0.030563	21.82	62.561	11.989	18768586.661814	15	429.2820	9.34589e-05	3.90084e-04
2015/03/30	15:35:04	ok	ok	428.8980	57.668	0.030563	21.79	62.586	11.973	18324730.654769	15	429.2666	9.27082e-05	3.78270e-04
2015/03/30	15:40:04	ok	ok	428.8880	57.666	0.030563	21.77	62.552	11.953	19852629.587955	15	429.2790	9.16557e-05	3.79403e-04
2015/03/30	15:45:04	ok	ok	428.8620	57.654	0.030563	21.73	62.546	11.924	19961726.116614	15	429.2112	9.41285e-05	4.04829e-04
2015/03/30	15:50:04	ok	ok	428.8360	57.645	0.030563	21.70	62.631	11.920	18368610.718751	15	429.3089	9.03937e-05	5.41009e-04
2015/03/30	15:55:04	ok	ok	428.8320	57.657	0.030563	21.68	62.658	11.911	20228241.734950	15	429.1837	9.44064e-05	4.11918e-04
2015/03/30	16:00:04	ok	ok	428.8300	57.652	0.030563	21.66	62.625	11.891	18601263.776236	15	429.1829	9.39884e-05	4.12344e-04
2015/03/30	16:05:04	--	ok	428.7920	57.640	0.030563	21.66	62.685	11.903	19694328.785389	15	429.1951	9.33232e-05	4.11244e-04
2015/03/30	16:05:17	ok	ok	428.8520	57.632	0.030573	21.65	62.653	11.890	25401832.831288	15	429.1996	9.30724e-05	3.84740e-04
2015/03/30	16:10:17	ok	ok	428.8640	57.651	0.030573	21.64	62.712	11.894	23647893.395828	15	429.2852	9.05968e-05	3.90754e-04
2015/03/30	16:15:17	ok	ok	428.8680	57.654	0.030573	21.67	62.657	11.904	25284229.661950	15	429.2896	9.05497e-05	4.04993e-04
2015/03/30	16:20:17	ok	ok	428.8160	57.641	0.030573	21.62	62.679	11.874	24095323.962925	15	429.1768	9.27691e-05	4.15509e-04
2015/03/30	16:25:17	ok	ok	428.8200	57.643	0.030573	21.62	62.648	11.868	22650840.869550	15	429.1751	9.30661e-05	3.78952e-04
2015/03/30	16:30:17	ok	ok	428.8320	57.656	0.030573	21.59	62.764	11.870	21913191.859887	15	429.1772	9.31597e-05	3.77138e-04
2015/03/30	16:35:17	--	ok	428.7860	57.638	0.030573	21.55	62.728	11.835	24267404.158720	15	429.1615	9.30958e-05	3.82289e-04
2015/03/30	16:35:30	--	ok	428.7700	57.619	0.030585	21.58	62.672	11.845	23925669.485069	15	429.1476	9.34243e-05	3.90676e-04
2015/03/30	16:35:43	--	ok	429.3160	57.578	0.030597	21.43	62.738	11.756	23193700.491857	15	429.1651	8.88761e-05	3.16620e-04
2015/03/30	16:35:56	--	ok	428.6160	57.557	0.030581	21.36	62.968	11.751	21429421.350070	15	428.9989	9.39412e-05	3.98442e-04
2015/03/30	16:36:10	--	ok	429.2700	57.554	0.030601	21.32	63.142	11.756	21151170.944057	15	429.1061	8.97377e-05	3.08935e-04
2015/03/30	16:36:23	--	ok	428.6240	57.549	0.030587	21.27	63.405	11.771	22785187.890614	15	428.9948	9.35275e-05	3.93667e-04
2015/03/30	16:36:36	--	ok	428.6440	57.540	0.030607	21.29	63.469	11.797	25891146.652984	15	428.9826	9.31873e-05	3.85050e-04
2015/03/30	16:36:49	--	ok	428.6160	57.533	0.030626	21.21	63.606	11.767	25281958.008856	15	428.9653	9.34584e-05	3.78622e-04
2015/03/30	16:37:02	--	ok	428.5900	57.533	0.030647	21.21	63.756	11.795	21571673.166106	15	428.9606	9.35751e-05	3.88089e-04
2015/03/30	16:37:16	--	ok	428.5740	57.521	0.030669	21.16	63.898	11.787	20686809.144300	15	428.9954	9.15212e-05	4.17733e-04
2015/03/30	16:37:29	--	ok	429.7000	57.707	0.030692	21.14	64.015	11.795	20392189.033866	15	429.5316	9.04642e-05	3.21433e-04
2015/03/30	16:37:42	ok	ok	429.1060	57.713	0.030654	21.11	64.130	11.796	24741005.446202	15	429.4885	9.33391e-05	3.95199e-04
2015/03/30	16:42:41	--	ok	429.2740	57.736	0.030654	21.51	62.630	11.790	21697945.229712	15	429.6210	9.49559e-05	4.15284e-04
2015/03/30	16:42:54	--	ok	429.2300	57.732	0.03064	21.54	62.545	11.794	22260772.633338	15	429.6081	9.46411e-05	4.10282e-04
2015/03/30	16:43:08	ok	ok	429.1480	57.727	0.030627	21.44	62.679	11.751	21493483.293543	15	429.5339	9.40317e-05	3.94893e-04
2015/03/30	16:48:07	--	ok	429.9040	57.736	0.030627	21.47	62.684	11.773	20318140.843547	15	429.7164	9.01952e-05	3.23061e-04
2015/03/30	16:48:20	ok	ok	429.0400	57.713	0.030579	21.52	62.541	11.780	18499026.574804	15	429.4178	9.37153e-05	3.94264e-04
2015/03/30	16:53:20	ok	ok	429.0460	57.712	0.030579	21.41	62.735	11.741	19590485.581696	15	429.4741	9.10681e-05	4.42254e-04
2015/03/30	16:58:20	ok	ok	429.0140	57.706	0.030579	21.40	62.763	11.740	17856031.417801	15	429.4389	9.21216e-05	4.23789e-04
2015/03/30	17:03:20	ok	ok	429.0180	57.709	0.030579	21.36	62.787	11.717	18713845.235995	15	429.4235	9.18975e-05	3.96638e-04
2015/03/30	17:08:20	ok	ok	428.9420	57.701	0.030579	21.33	62.721	11.685	19701171.068005	15	429.3029	9.52390e-05	4.27091e-04
2015/03/30	17:13:20	ok	ok	428.9560	57.703	0.030579	21.28	62.804	11.666	17828897.513738	15	429.3274	9.46691e-05	3.99272e-04
2015/03/30	17:18:20	ok	ok	428.9640	57.703	0.030579	21.27	62.772	11.654	17858349.868244	15	429.3337	9.36945e-05	3.97103e-04
2015/03/30	17:23:20	ok	ok	428.9240	57.697	0.030579	21.22	62.794	11.624	21021599.603546	15	429.2985	9.38697e-05	4.16658e-04
2015/03/30	17:28:20	ok	ok	428.9080	57.692	0.030579	21.14	62.841	11.579	16778472.490183	15	429.2822	9.40534e-05	3.97590e-04
2015/03/30	17:33:20	ok	ok	428.9040	57.694	0.030579	21.12	62.837	11.565	17737264.184935	15	429.2780	9.39522e-05	3.87906e-04
2015/03/30	17:38:20	ok	ok	428.8360	57.676	0.030579	21.07	62.859	11.535	19325465.552213	15	429.1917	9.47277e-05	4.21196e-04
2015/03/30	17:43:20	ok	ok	428.8580	57.680	0.030579	21.05	62.856	11.521	16324394.018871	15	429.2615	9.25664e-05	3.98298e-04
2015/03/30	17:48:20	ok	ok	428.8640	57.673	0.030579	21.00	62.908	11.498	17449638.545847	15	429.2368	9.26336e-05	3.85140e-04
2015/03/30	17:53:20	ok	ok	428.8360	57.671	0.030579	20.95	62.809	11.446	19398302.643616	15	429.2171	9.26386e-05	4.02814e-04
2015/03/30	17:58:20	ok	ok	428.8080	57.660	0.030579	20.90	62.861	11.423	19078609.078287	15	429.2180	9.26838e-05	4.86638e-04
2015/03/30	18:03:20	--	ok	428.7640	57.657	0.030579	20.84	62.881	11.386	17581215.281319	15	429.1476	9.35048e-05	3.89085e-04
2015/03/30	18:03:33	--	ok	428.7580	57.643	0.030591	20.80	62.845	11.353	21815195.234418	15	429.1280	9.37443e-05	3.92510e-04
2015/03/30	18:03:47	--	ok	428.6640	57.614	0.030604	20.72	63.012	11.331	20417759.195296	15	429.0506	9.37907e-05	3.91315e-04
2015/03/30	18:04:00	--	ok	428.6660	57.609	0.030622	20.68	63.156	11.330	22031320.632337	15	429.0535	9.36243e-05	3.93515e-04
2015/03/30	18:04:13	--	ok	428.6240	57.589	0.03064	20.63	63.328	11.328	19317847.111923	15	428.9990	9.47344e-05	3.96311e-04
2015/03/30	18:04:26	--	ok	428.6680	57.587	0.03066	20.55	63.585	11.321	23853641.485867	15	429.0054	9.42139e-05	3.85724e-04
2015/03/30	18:04:39	--	ok	428.6320	57.575	0.030678	20.53	63.792	11.345	17989702.939337	15	429.0019	9.31068e-05	3.92578e-04
2015/03/30	18:04:52	ok	ok	428.9560	57.685	0.030697	20.48	63.963	11.342	21146635.461173	15	429.3259	9.31713e-05	4.23012e-04
2015/03/30	18:09:52	ok	ok	429.0380	57.711	0.030697	20.78	62.841	11.340	17730122.537440	15	429.4372	9.34258e-05	3.93502e-04
2015/03/30	18:14:52	ok	ok	428.9420	57.709	0.030697	20.69	62.856	11.283	18238645.062258	15	429.3663	9.46147e-05	4.23349e-04
2015/03/30	18:19:52	ok	ok	428.9760	57.707	0.030697	20.65	62.910	11.267	15388162.371633	15	429.3878	9.43390e-05	3.98098e-04
2015/03/30	18:24:52	ok	ok	428.9860	57.707	0.030697	20.62	62.845	11.235	14445811.460398	15	429.3677	9.35378e-05	3.89790e-04
2015/03/30	18:29:52	ok	ok	428.9480	57.705	0.030697	20.57	62.957	11.223	17834513.736029	15	429.3200	9.37125e-05	3.93984e-04
2015/03/30	18:34:52	ok	ok	428.9140	57.699	0.030697	20.53	62.890	11.185	16976650.586266	15	429.3383	9.30330e-05	4.30379e-04
2015/03/30	18:39:52	ok	ok	428.9480	57.700	0.030697	20.52	62.948	11.188	15624530.613605	15	429.2963	9.43326e-05	3.86965e-04
2015/03/30	18:44:52	ok	ok	428.9160	57.698	0.030697	20.46	62.938	11.148	16285954.272654	15	429.3004	9.34344e-05	3.89495e-04
2015/03/30	18:49:52	ok	ok	428.8980	57.692	0.030697	20.40	62.928	11.107	15243395.521372	15	429.3062	9.22607e-05	4.26526e-04
2015/03/30	18:54:52	ok	ok	428.8440	57.695	0.030697	20.36	62.922	11.080	13814636.822588	15	429.2359	9.37594e-05	3.88221e-04
2015/03/30	18:59:52	ok	ok	428.8380	57.684	0.030697	20.31	62.913	11.046	15459131.080319	15	429.2292	9.37503e-05	3.95959e-04
2015/03/30	19:04:52	--	ok	428.7900	57.681	0.030697	20.28	62.788	11.005	15890860.754539	15	429.1776	9.40773e-05	3.92836e-04
2015/03/30	19:05:05	ok	ok	429.0660	57.709	0.030709	20.32	62.795	11.032	19215686.588392	15	429.4558	9.39971e-05	4.06210e-04
2015/03/30	19:10:05	ok	ok	429.0340	57.709	0.030709	20.25	62.964	11.016	15370839.528400	15	429.4942	9.11720e-05	4.74098e-04
2015/03/30	19:15:05	ok	ok	429.0380	57.708	0.030709	20.19	62.984	10.981	13315550.797607	15	429.4330	9.30115e-05	3.87084e-04
2015/03/30	19:20:05	ok	ok	428.9720	57.701	0.030709	20.13	62.944	10.936	15904972.791708	15	429.3646	9.39176e-05	3.95402e-04
2015/03/30	19:25:05	ok	ok	428.9840	57.703	0.030709	20.14	63.005	10.953	15649345.122672	15	429.3458	9.46082e-05	4.21015e-04
2015/03/30	19:30:05	ok	ok	428.9020	57.701	0.030709	20.10	62.939	10.916	15203366.699763	15	429.3427	9.43447e-05	4.30939e-04
2015/03/30	19:35:05	ok	ok	428.9320	57.698	0.030709	20.06	62.962	10.895	13459826.187740	15	429.3077	9.55754e-05	4.22873e-04
2015/03/30	19:40:05	ok	ok	428.8840	57.698	0.030709	20.01	63.044	10.877	15634584.783908	15	429.2554	9.58613e-05	4.52722e-04
2015/03/30	19:45:05	ok	ok	428.9220	57.694	0.030709	19.97	62.977	10.840	15729004.511457	15	429.2968	9.39606e-05	3.88795e-04
2015/03/30	19:50:05	ok	ok	428.8960	57.693	0.030709	19.92	63.059	10.822	14225170.720340	15	429.3278	9.32514e-05	4.19662e-04
2015/03/30	19:55:05	ok	ok	428.8460	57.691	0.030709	19.90	62.995	10.799	14620332.183537	15	429.2386	9.43346e-05	3.96748e-04
2015/03/30	20:00:05	ok	ok	428.8760	57.687	0.030709	19.87	62.930	10.769	15521744.234438	15	429.3926	8.94043e-05	6.09074e-04
2015/03/30	20:05:05	ok	ok	428.8940	57.690	0.030709	19.84	63.015	10.764	14479882.036835	15	429.2967	9.20855e-05	4.23154e-04
2015/03/30	20:10:05	--	ok	428.7740	57.684	0.030709	19.84	62.925	10.749	15994441.182526	15	429.2035	9.53488e-05	4.34233e-04
2015/03/30	20:10:18	ok	ok	429.1320	57.709	0.030721	19.86	62.929	10.762	14942474.314068	15	429.5029	9.45133e-05	3.92755e-04
2015/03/30	20:15:18	ok	ok	429.0960	57.708	0.030721	19.77	63.064	10.729	13174836.873460	15	429.5323	9.21691e-05	4.43190e-04
2015/03/30	20:20:18	ok	ok	429.1040	57.708	0.030721	19.80	63.069	10.748	13692561.198007	15	429.5207	9.18466e-05	3.97992e-04
2015/03/30	20:25:18	ok	ok	429.0200	57.704	0.030721	19.76	63.002	10.712	14441225.101096	15	429.5090	9.21519e-05	4.96726e-04
2015/03/30	20:30:18	--	ok	429.6520	57.706	0.030721	19.73	62.997	10.692	13551358.988953	15	429.5839	8.82079e-05	3.35539e-04
2015/03/30	20:30:31	ok	ok	429.0520	57.700	0.030686	19.73	62.877	10.672	17683855.336206	15	429.4190	9.47044e-05	3.92690e-04
2015/03/30	20:35:31	ok	ok	429.0640	57.700	0.030686	19.68	63.049	10.670	18002852.491272	15	429.4426	9.30707e-05	3.90842e-04
2015/03/30	20:40:31	ok	ok	429.0740	57.700	0.030686	19.68	62.989	10.659	19412376.747154	15	429.4641	9.21112e-05	3.90007e-04
2015/03/30	20:45:31	ok	ok	428.9840	57.700	0.030686	19.60	63.035	10.617	17537835.138057	15	429.3677	9.47931e-05	4.39797e-04
2015/03/30	20:50:31	ok	ok	429.0360	57.699	0.030686	19.60	63.065	10.622	18377447.207903	15	429.4646	9.15126e-05	5.35855e-04
2015/03/30	20:55:31	ok	ok	429.0520	57.699	0.030686	19.60	63.035	10.617	19075513.625330	15	429.4031	9.40317e-05	3.79530e-04
2015/03/30	21:00:31	ok	ok	429.0480	57.696	0.030686	19.58	63.002	10.599	19534359.400614	14	429.4121	9.28923e-05	3.89463e-04
2015/03/30	21:05:31	ok	ok	429.0040	57.694	0.030686	19.56	62.999	10.586	19537566.759249	15	429.3466	9.47198e-05	4.00929e-04
2015/03/30	21:10:31	ok	ok	429.0440	57.696	0.030686	19.53	63.024	10.572	16769114.516085	15	429.3803	9.36391e-05	3.72136e-04
2015/03/30	21:15:31	ok	ok	428.9860	57.692	0.030686	19.48	63.135	10.560	16682915.198530	15	429.4602	8.88181e-05	6.34643e-04
2015/03/30	21:20:31	ok	ok	428.9600	57.692	0.030686	19.48	63.075	10.550	15603469.727638	15	429.3131	9.48571e-05	3.92140e-04
2015/03/30	21:25:31	ok	ok	428.9860	57.694	0.030686	19.50	63.048	10.558	17488882.006624	15	429.3230	9.43595e-05	3.82072e-04
2015/03/30	21:30:31	ok	ok	428.9760	57.691	0.030686	19.47	63.133	10.553	18541317.686926	15	429.3378	9.36329e-05	3.96141e-04
2015/03/30	21:35:31	ok	ok	428.9780	57.690	0.030686	19.48	63.165	10.565	18976911.652275	15	429.3273	9.34361e-05	3.64619e-04
2015/03/30	21:40:31	ok	ok	429.0000	57.690	0.030686	19.43	63.127	10.527	18290365.394139	15	429.3331	9.33471e-05	3.88644e-04
2015/03/30	21:45:31	ok	ok	428.9440	57.690	0.030686	19.46	63.102	10.542	19380140.311455	15	429.2875	9.43091e-05	3.81708e-04
2015/03/30	21:50:31	ok	ok	428.8940	57.686	0.030686	19.43	63.127	10.527	19899820.023457	15	429.2673	9.49207e-05	4.16031e-04
2015/03/30	21:55:31	ok	ok	428.9300	57.689	0.030686	19.44	63.128	10.534	20307432.285515	15	429.2890	9.43559e-05	3.90452e-04
2015/03/30	22:00:31	ok	ok	428.9320	57.685	0.030686	19.41	63.123	10.514	17609700.951771	15	429.2549	9.45597e-05	3.83617e-04
2015/03/30	22:05:31	ok	ok	428.8980	57.684	0.030686	19.41	63.093	10.509	17094116.256242	15	429.3135	9.34439e-05	4.07680e-04
2015/03/30	22:10:31	ok	ok	428.9220	57.686	0.030686	19.41	63.153	10.519	18084314.405605	15	429.2596	9.41141e-05	3.69479e-04
2015/03/30	22:15:31	ok	ok	428.9180	57.685	0.030686	19.41	63.093	10.509	19961865.691534	15	429.2431	9.59318e-05	4.24364e-04
2015/03/30	22:20:31	ok	ok	428.9280	57.685	0.030686	19.36	63.145	10.487	16443454.416301	15	429.3300	9.25609e-05	4.16073e-04
2015/03/30	22:25:31	ok	ok	428.9280	57.685	0.030686	19.39	63.150	10.506	20169438.103789	15	429.3915	8.79075e-05	6.69022e-04
2015/03/30	22:30:31	ok	ok	428.9160	57.684	0.030686	19.40	63.182	10.518	17592958.983826	15	429.2932	9.27514e-05	3.72463e-04
2015/03/30	22:35:31	ok	ok	428.9420	57.687	0.030686	19.44	63.128	10.534	16691814.025121	15	429.2820	9.35530e-05	3.74112e-04
2015/03/30	22:40:31	ok	ok	428.8920	57.683	0.030686	19.42	63.095	10.516	18941570.902881	15	429.3414	9.15184e-05	4.96473e-04
2015/03/30	22:45:31	ok	ok	428.9320	57.682	0.030686	19.42	63.125	10.521	21827380.130404	15	429.2662	9.40442e-05	4.00221e-04
2015/03/30	22:50:31	ok	ok	428.9200	57.685	0.030686	19.41	63.213	10.529	19380944.451072	15	429.2860	9.29790e-05	3.78382e-04
2015/03/30	22:55:31	ok	ok	428.8760	57.683	0.030686	19.42	63.155	10.526	17670744.628132	15	429.2401	9.39104e-05	3.92871e-04
2015/03/30	23:00:31	ok	ok	428.8840	57.683	0.030686	19.43	63.187	10.537	18984063.795555	15	429.2684	9.37170e-05	3.90825e-04
2015/03/30	23:05:31	ok	ok	428.9220	57.683	0.030686	19.46	63.222	10.562	20511671.588095	15	429.2703	9.37393e-05	3.82306e-04
2015/03/30	23:10:31	ok	ok	428.9000	57.682	0.030686	19.43	63.247	10.547	16733111.332161	15	429.2526	9.38754e-05	3.95117e-04
2015/03/30	23:15:31	ok	ok	428.9040	57.681	0.030686	19.43	63.217	10.542	18166385.931916	15	429.2592	9.43597e-05	3.95897e-04
2015/03/30	23:20:31	ok	ok	428.9200	57.682	0.030686	19.45	63.250	10.560	19861960.172738	15	429.2827	9.32663e-05	3.89126e-04
2015/03/30	23:25:31	ok	ok	428.8860	57.683	0.030686	19.46	63.252	10.567	17109719.829062	15	429.2577	9.44687e-05	4.03113e-04
2015/03/30	23:30:31	ok	ok	428.9260	57.683	0.030686	19.47	63.193	10.563	19389789.699615	15	429.2885	9.34321e-05	3.80603e-04
2015/03/30	23:35:31	ok	ok	428.9240	57.683	0.030686	19.50	63.228	10.588	19101536.557663	15	429.2691	9.27035e-05	3.77551e-04
2015/03/30	23:40:31	ok	ok	428.9100	57.681	0.030686	19.46	63.282	10.572	17726986.607366	15	429.3323	9.14403e-05	4.21905e-04
2015/03/30	23:45:31	ok	ok	428.8920	57.680	0.030686	19.48	63.195	10.570	17647926.670108	15	429.2745	9.27127e-05	3.80233e-04
2015/03/30	23:50:31	ok	ok	428.9300	57.683	0.030686	19.54	63.205	10.609	18246040.191406	15	429.2637	9.38196e-05	3.98731e-04
2015/03/30	23:55:31	ok	ok	428.8800	57.684	0.030686	19.54	63.265	10.619	17826635.867661	15	429.2318	9.52480e-05	4.51144e-04
2015/03/31	00:00:31	ok	ok	428.9160	57.683	0.030686	19.54	63.235	10.614	18753441.129748	15	429.2629	9.38628e-05	3.68533e-04
2015/03/31	00:05:31	ok	ok	428.8560	57.681	0.030686	19.53	63.323	10.622	17478461.148378	15	429.2270	9.53137e-05	4.44258e-04
2015/03/31	00:10:31	ok	ok	428.8760	57.681	0.030686	19.53	63.323	10.622	17938638.603517	15	429.2553	9.38583e-05	3.89474e-04
2015/03/31	00:15:31	ok	ok	428.8920	57.682	0.030686	19.54	63.325	10.629	18352638.037506	15	429.2660	9.40964e-05	4.05986e-04
2015/03/31	00:20:31	ok	ok	428.9080	57.685	0.030686	19.60	63.245	10.653	19024740.817230	15	429.2849	9.29193e-05	3.93198e-04
2015/03/31	00:25:31	ok	ok	428.9300	57.686	0.030686	19.61	63.307	10.669	18348262.939679	15	429.2732	9.42848e-05	3.82168e-04
2015/03/31	00:30:31	ok	ok	428.8980	57.680	0.030686	19.60	63.275	10.658	18119474.202973	15	429.3048	9.24630e-05	4.42929e-04
2015/03/31	00:35:31	ok	ok	428.9180	57.684	0.030686	19.62	63.278	10.671	20173273.255218	15	429.2834	9.37099e-05	4.11143e-04
2015/03/31	00:40:31	ok	ok	428.8940	57.683	0.030686	19.64	63.312	10.689	20787251.942608	15	429.2580	9.49896e-05	4.13181e-04
2015/03/31	00:45:31	ok	ok	428.9220	57.685	0.030686	19.63	63.310	10.683	18618330.143245	15	429.2735	9.39203e-05	3.74251e-04
2015/03/31	00:50:31	ok	ok	428.9280	57.686	0.030686	19.61	63.367	10.680	17486248.611095	15	429.2791	9.36282e-05	3.95839e-04
2015/03/31	00:55:31	ok	ok	428.9020	57.685	0.030686	19.64	63.312	10.689	17702341.307340	15	429.3437	9.19301e-05	5.05859e-04
2015/03/31	01:00:31	ok	ok	428.8660	57.684	0.030686	19.66	63.345	10.707	16246931.149999	15	429.2556	9.43203e-05	4.32646e-04
2015/03/31	01:05:31	ok	ok	428.8980	57.684	0.030686	19.66	63.315	10.702	19845017.600298	15	429.2611	9.43961e-05	3.98317e-04
2015/03/31	01:10:31	ok	ok	428.8900	57.685	0.030686	19.65	63.403	10.711	16663627.555347	15	429.2680	9.42419e-05	3.87067e-04
2015/03/31	01:15:31	ok	ok	428.9160	57.687	0.030686	19.70	63.382	10.739	18572402.395586	15	429.3171	9.21426e-05	4.03938e-04
2015/03/31	01:20:31	ok	ok	428.8720	57.682	0.030686	19.66	63.405	10.717	17746162.565053	15	429.3557	9.01863e-05	5.63661e-04
2015/03/31	01:25:31	ok	ok	428.9400	57.691	0.030686	19.73	63.357	10.753	18082905.368312	15	429.2980	9.30960e-05	3.79468e-04
2015/03/31	01:30:31	ok	ok	428.9020	57.685	0.030686	19.70	63.352	10.734	18813554.550537	15	429.2663	9.45188e-05	3.78019e-04
2015/03/31	01:35:31	ok	ok	428.8940	57.688	0.030686	19.72	63.415	10.757	18706301.194861	15	429.2694	9.37569e-05	3.89925e-04
2015/03/31	01:40:31	ok	ok	428.9140	57.685	0.030686	19.70	63.382	10.739	18949470.445901	15	429.2650	9.40805e-05	4.06208e-04
2015/03/31	01:45:31	ok	ok	428.9080	57.687	0.030686	19.72	63.355	10.747	18759709.812726	15	429.2434	9.49588e-05	3.90480e-04
2015/03/31	01:50:31	ok	ok	428.8860	57.684	0.030686	19.66	63.465	10.727	17452011.721133	15	429.2911	9.27347e-05	3.96953e-04
2015/03/31	01:55:31	ok	ok	428.8680	57.684	0.030686	19.70	63.412	10.744	19183440.152217	15	429.2143	9.55728e-05	4.01656e-04
2015/03/31	02:00:31	ok	ok	428.9120	57.687	0.030686	19.73	63.477	10.774	20693979.890874	15	429.2412	9.45560e-05	3.76384e-04
2015/03/31	02:05:31	ok	ok	428.8800	57.683	0.030686	19.70	63.502	10.759	20016860.543513	15	429.2448	9.41942e-05	3.75268e-04
2015/03/31	02:10:31	ok	ok	428.8860	57.684	0.030686	19.72	63.445	10.762	19946712.838444	15	429.2418	9.52390e-05	4.18547e-04
2015/03/31	02:15:31	ok	ok	428.9100	57.685	0.030686	19.73	63.387	10.758	18270637.875752	15	429.2373	9.45293e-05	4.12027e-04
2015/03/31	02:20:31	ok	ok	428.8560	57.682	0.030686	19.73	63.477	10.774	19683376.968563	15	429.2400	9.41207e-05	3.90797e-04
2015/03/31	02:25:31	ok	ok	428.9080	57.687	0.030686	19.78	63.425	10.796	19540917.237759	15	429.3332	9.09577e-05	4.33989e-04
2015/03/31	02:30:31	ok	ok	428.8960	57.683	0.030686	19.77	63.454	10.795	19430685.260144	15	429.2816	9.30021e-05	4.07150e-04
2015/03/31	02:35:31	ok	ok	428.8920	57.687	0.030686	19.76	63.452	10.788	20075334.680889	15	429.2833	9.25973e-05	4.00342e-04
2015/03/31	02:40:31	ok	ok	428.8640	57.682	0.030686	19.73	63.507	10.779	16888593.082312	15	429.2483	9.37305e-05	4.25560e-04
2015/03/31	02:45:31	ok	ok	428.8960	57.684	0.030686	19.73	63.507	10.779	19509113.210914	15	429.2669	9.36572e-05	3.79708e-04
2015/03/31	02:50:31	ok	ok	428.8680	57.682	0.030686	19.75	63.450	10.782	18908358.816123	15	429.2314	9.46040e-05	4.19096e-04
2015/03/31	02:55:31	ok	ok	428.8360	57.680	0.030686	19.73	63.477	10.774	16618422.657973	15	429.2274	9.44303e-05	3.95858e-04
2015/03/31	03:00:31	ok	ok	428.8620	57.683	0.030686	19.70	63.502	10.759	19637489.185004	15	429.2244	9.35999e-05	3.84416e-04
2015/03/31	03:05:31	ok	ok	428.8540	57.681	0.030686	19.71	63.533	10.771	17773414.120462	15	429.2094	9.47012e-05	4.02382e-04
2015/03/31	03:10:31	ok	ok	428.8420	57.682	0.030686	19.72	63.445	10.762	17854344.984564	15	429.1885	9.51555e-05	3.93703e-04
2015/03/31	03:15:31	ok	ok	428.8060	57.678	0.030686	19.68	63.498	10.746	19597759.678695	15	429.1927	9.42448e-05	3.96027e-04
2015/03/31	03:20:31	ok	ok	428.8220	57.681	0.030686	19.68	63.528	10.751	18023493.937306	15	429.1947	9.42392e-05	4.01611e-04
2015/03/31	03:25:31	ok	ok	428.8160	57.678	0.030686	19.66	63.555	10.743	17382998.038769	15	429.2072	9.35615e-05	3.78861e-04
2015/03/31	03:30:31	ok	ok	428.8160	57.672	0.030686	19.64	63.551	10.730	18309667.795561	15	429.1651	9.43759e-05	3.94010e-04
2015/03/31	03:35:31	ok	ok	428.8200	57.679	0.030686	19.64	63.521	10.724	19622765.827259	15	429.1864	9.38765e-05	3.81979e-04
2015/03/31	03:40:31	--	ok	428.7740	57.670	0.030686	19.61	63.546	10.710	17119904.929910	15	429.1589	9.39293e-05	3.88045e-04
2015/03/31	03:40:44	--	ok	428.7580	57.669	0.030697	19.63	63.520	10.718	18596843.667470	15	429.1421	9.45921e-05	3.89210e-04
2015/03/31	03:40:57	--	ok	428.7000	57.652	0.03071	19.56	63.508	10.672	18973653.992934	15	429.0585	9.47717e-05	3.95205e-04
2015/03/31	03:41:10	--	ok	429.4380	57.671	0.030726	19.47	63.702	10.648	16170793.853744	15	429.2425	9.18353e-05	3.45258e-04
2015/03/31	03:41:24	--	ok	429.5160	57.673	0.030703	19.39	63.898	10.631	18273853.827906	15	429.2937	9.12549e-05	3.34335e-04
2015/03/31	03:41:37	ok	ok	428.8540	57.673	0.030676	19.36	64.192	10.661	23182833.989213	15	429.1727	9.55622e-05	3.82315e-04
2015/03/31	03:46:36	ok	ok	428.9460	57.693	0.030676	19.61	63.486	10.700	15978113.325912	15	429.3470	9.40787e-05	4.00194e-04
2015/03/31	03:51:36	ok	ok	428.9100	57.690	0.030676	19.58	63.571	10.695	19673909.393391	15	429.3016	9.47997e-05	4.20466e-04
2015/03/31	03:56:36	ok	ok	428.9020	57.688	0.030676	19.49	63.616	10.646	17699674.997381	15	429.3617	9.11653e-05	4.40476e-04
2015/03/31	04:01:36	ok	ok	428.9200	57.690	0.030676	19.50	63.588	10.648	15164681.130481	15	429.2785	9.47647e-05	3.89957e-04
2015/03/31	04:06:36	--	ok	429.5360	57.688	0.030676	19.46	63.641	10.632	17080039.883563	15	429.3729	9.08376e-05	3.76827e-04
2015/03/31	04:06:49	ok	ok	428.9800	57.685	0.030647	19.48	63.584	10.635	28123673.959041	15	429.2577	9.46964e-05	3.54257e-04
2015/03/31	04:11:49	ok	ok	428.9820	57.686	0.030647	19.44	63.637	10.619	22659367.363128	15	429.3379	9.26407e-05	4.09017e-04
2015/03/31	04:16:49	ok	ok	428.9600	57.683	0.030647	19.41	63.632	10.599	22564315.759344	15	429.2615	9.35811e-05	3.53638e-04
2015/03/31	04:21:49	ok	ok	428.9500	57.683	0.030647	19.37	63.685	10.583	21413050.424088	15	429.2692	9.31257e-05	3.63987e-04
2015/03/31	04:26:49	ok	ok	428.9000	57.678	0.030647	19.33	63.649	10.552	21263382.135646	15	429.2018	9.47676e-05	3.92502e-04
2015/03/31	04:31:49	ok	ok	428.9180	57.680	0.030647	19.29	63.672	10.531	23591009.632043	15	429.2049	9.38538e-05	3.58063e-04
2015/03/31	04:36:49	ok	ok	428.8840	57.677	0.030647	19.24	63.693	10.504	20903165.240820	15	429.1659	9.51936e-05	3.86633e-04
2015/03/31	04:41:49	ok	ok	428.8760	57.674	0.030647	19.22	63.720	10.496	23639849.321130	15	429.1634	9.45651e-05	3.47337e-04
2015/03/31	04:46:49	ok	ok	428.8440	57.672	0.030647	19.20	63.746	10.488	20880835.900530	15	429.1533	9.51822e-05	4.16259e-04
2015/03/31	04:51:49	ok	ok	428.8560	57.673	0.030647	19.18	63.743	10.475	24886169.456925	15	429.1725	9.22824e-05	3.64151e-04
2015/03/31	04:56:49	ok	ok	428.8440	57.672	0.030647	19.16	63.859	10.482	21241137.681635	15	429.1806	9.25064e-05	3.73603e-04
2015/03/31	05:01:49	ok	ok	428.8240	57.671	0.030647	19.11	63.791	10.440	25041308.876075	15	429.1373	9.36394e-05	3.51430e-04
2015/03/31	05:06:49	ok	ok	428.8280	57.665	0.030647	19.10	63.789	10.433	25616165.871100	15	429.0786	9.59243e-05	4.07864e-04
2015/03/31	05:11:49	--	ok	428.7580	57.661	0.030647	19.05	63.870	10.416	24498715.277440	15	429.1113	9.29371e-05	4.26418e-04
2015/03/31	05:12:02	--	ok	428.7280	57.657	0.03066	19.06	63.782	10.408	20903750.410195	15	429.0475	9.49959e-05	3.70074e-04
2015/03/31	05:12:15	--	ok	428.6920	57.647	0.030674	18.97	63.857	10.365	22811042.222994	15	428.9926	9.49146e-05	3.77977e-04
2015/03/31	05:12:28	--	ok	428.6720	57.637	0.030691	18.92	63.997	10.357	28551488.669677	15	428.9665	9.41397e-05	3.61410e-04
2015/03/31	05:12:41	--	ok	428.6320	57.628	0.030708	18.83	64.191	10.333	25550531.351939	15	428.9684	9.37172e-05	3.77675e-04
2015/03/31	05:12:54	--	ok	428.6880	57.622	0.030727	18.81	64.544	10.378	22860757.597394	15	428.9328	9.44211e-05	3.61761e-04
2015/03/31	05:13:07	ok	ok	429.1040	57.683	0.030744	18.72	64.767	10.359	14866663.186071	15	429.3278	9.40903e-05	3.38336e-04
2015/03/31	05:18:07	--	ok	429.5580	57.700	0.030744	19.00	63.772	10.369	13985479.165797	15	429.4913	9.18122e-05	2.84523e-04
2015/03/31	05:18:20	--	ok	429.6720	57.699	0.030715	19.01	63.804	10.381	17429814.606719	15	429.5272	9.11279e-05	2.98158e-04
2015/03/31	05:18:33	ok	ok	429.0180	57.690	0.030679	18.95	63.764	10.337	18658313.315118	15	429.3685	9.50305e-05	3.76649e-04
2015/03/31	05:23:33	--	ok	429.7180	57.699	0.030679	19.00	63.712	10.360	17889293.077874	15	429.5371	9.10417e-05	3.01608e-04
2015/03/31	05:23:46	ok	ok	429.0400	57.692	0.030641	19.01	63.714	10.366	19970285.944145	15	429.3719	9.42471e-05	3.82687e-04
2015/03/31	05:28:46	ok	ok	428.9200	57.688	0.030641	18.99	63.800	10.368	17848002.232672	15	429.3519	9.42218e-05	4.08263e-04
2015/03/31	05:33:46	--	ok	429.5640	57.688	0.030641	18.97	63.886	10.370	16399738.506795	15	429.4626	8.97279e-05	3.12317e-04
2015/03/31	05:33:59	--	ok	428.3680	57.536	0.030611	18.95	63.793	10.342	23601264.052771	15	428.6942	9.40387e-05	3.72598e-04
2015/03/31	05:34:12	--	ok	428.3420	57.502	0.030644	18.91	63.817	10.322	25419713.953559	15	428.6504	9.44491e-05	3.59562e-04
2015/03/31	05:34:25	--	ok	428.2920	57.493	0.030679	18.81	64.008	10.292	22404176.151521	15	428.6002	9.48993e-05	3.67730e-04
2015/03/31	05:34:38	--	ok	428.4060	57.525	0.030717	18.76	64.208	10.293	21800926.455283	15	428.6904	9.48784e-05	3.70178e-04
2015/03/31	05:34:51	ok	ok	429.1380	57.687	0.030748	18.70	64.496	10.303	20070682.369441	15	429.3876	9.48421e-05	3.35876e-04
2015/03/31	05:39:51	--	ok	429.6460	57.714	0.030748	18.96	63.765	10.344	15556390.660340	15	429.5746	9.18457e-05	2.90151e-04
2015/03/31	05:40:04	ok	ok	429.1360	57.713	0.030714	18.98	63.679	10.342	17360478.573685	15	429.4909	9.55355e-05	3.75356e-04
2015/03/31	05:45:04	ok	ok	429.1220	57.717	0.030714	18.90	63.875	10.325	17037712.122427	15	429.5135	9.53818e-05	4.18842e-04
2015/03/31	05:50:04	--	ok	429.7120	57.712	0.030714	18.88	63.871	10.312	18767784.493650	14	429.6077	9.11202e-05	2.90659e-04
2015/03/31	05:50:17	ok	ok	429.1400	57.703	0.030677	18.92	63.788	10.323	22312943.209082	15	429.4514	9.52301e-05	3.54934e-04
2015/03/31	05:55:16	--	ok	429.7280	57.706	0.030677	18.86	63.838	10.295	16227668.719741	15	429.5185	9.23795e-05	3.34510e-04
2015/03/31	05:55:29	ok	ok	428.8240	57.677	0.030638	18.82	63.861	10.274	18256111.035064	15	429.2002	9.50810e-05	3.84497e-04
2015/03/31	06:00:29	ok	ok	428.9400	57.682	0.030638	18.84	63.894	10.292	16120684.847661	15	429.2595	9.49047e-05	3.72637e-04
2015/03/31	06:05:29	ok	ok	428.8860	57.680	0.030638	18.81	63.979	10.287	18205432.230393	15	429.2926	9.30111e-05	4.10165e-04
2015/03/31	06:10:29	ok	ok	428.8780	57.678	0.030638	18.78	63.944	10.263	18470072.724978	15	429.2526	9.42623e-05	3.76563e-04
2015/03/31	06:15:29	ok	ok	428.9120	57.679	0.030638	18.78	63.944	10.263	16567542.735456	15	429.2379	9.39811e-05	3.82802e-04
2015/03/31	06:20:29	ok	ok	428.8880	57.678	0.030638	18.76	63.940	10.250	18760113.984521	15	429.2256	9.51641e-05	3.65067e-04
2015/03/31	06:25:29	ok	ok	428.8100	57.677	0.030638	18.77	63.912	10.252	19238483.601678	15	429.2069	9.47345e-05	3.98229e-04
2015/03/31	06:30:29	ok	ok	428.8640	57.674	0.030638	18.73	63.965	10.236	19074059.270979	15	429.2019	9.54313e-05	3.75879e-04
2015/03/31	06:35:29	ok	ok	428.8180	57.676	0.030638	18.81	63.919	10.277	19652599.357008	15	429.1772	9.59588e-05	4.34692e-04
2015/03/31	06:40:29	ok	ok	428.8500	57.674	0.030638	18.75	63.968	10.249	17251250.102874	15	429.2231	9.30992e-05	4.01692e-04
2015/03/31	06:45:29	ok	ok	428.8380	57.675	0.030638	18.75	63.968	10.249	18333503.150150	15	429.1788	9.56739e-05	3.80743e-04
2015/03/31	06:50:29	ok	ok	428.8160	57.674	0.030638	18.72	63.963	10.230	18916099.170125	15	429.2169	9.35402e-05	4.09783e-04
2015/03/31	06:55:29	--	ok	428.7900	57.671	0.030638	18.72	64.023	10.240	19125588.195955	15	429.1607	9.50942e-05	3.94901e-04
2015/03/31	06:55:42	ok	ok	428.8900	57.672	0.030649	18.72	63.963	10.230	27919036.009640	15	429.2504	9.19457e-05	4.47443e-04
2015/03/31	07:00:42	ok	ok	428.9000	57.676	0.030649	18.72	63.993	10.235	22193014.760858	15	429.2622	9.23762e-05	4.18530e-04
2015/03/31	07:05:42	ok	ok	428.8520	57.674	0.030649	18.74	63.937	10.238	20200016.497646	15	429.2151	9.46350e-05	3.88573e-04
2015/03/31	07:10:42	ok	ok	428.8760	57.674	0.030649	18.71	63.991	10.228	21810824.398469	15	429.1888	9.49370e-05	4.16204e-04
2015/03/31	07:15:42	ok	ok	428.8620	57.673	0.030649	18.74	63.937	10.238	23117239.599626	15	429.1760	9.45234e-05	3.69360e-04
2015/03/31	07:20:42	ok	ok	428.8720	57.675	0.030649	18.76	63.940	10.250	21795302.163008	15	429.2065	9.49940e-05	3.69161e-04
2015/03/31	07:25:42	ok	ok	428.8740	57.673	0.030649	18.70	63.960	10.217	22200523.055710	15	429.2006	9.43400e-05	3.65147e-04
2015/03/31	07:30:42	ok	ok	428.8720	57.672	0.030649	18.70	63.990	10.222	22212168.603412	15	429.2573	9.21307e-05	4.99633e-04
2015/03/31	07:35:42	ok	ok	428.8480	57.672	0.030649	18.74	63.996	10.247	21046612.604913	15	429.2232	9.31197e-05	3.84086e-04
2015/03/31	07:40:42	ok	ok	428.8440	57.673	0.030649	18.74	64.026	10.252	20524330.765022	15	429.1675	9.43400e-05	3.58560e-04
2015/03/31	07:45:42	ok	ok	428.8560	57.675	0.030649	18.79	63.975	10.274	20136630.024753	15	429.2400	9.19138e-05	3.96797e-04
2015/03/31	07:50:42	ok	ok	428.8860	57.674	0.030649	18.78	64.003	10.273	22613642.508408	15	429.2097	9.34859e-05	3.53963e-04
2015/03/31	07:55:42	ok	ok	428.8680	57.671	0.030649	18.74	64.026	10.252	22331043.231746	15	429.2874	9.08812e-05	4.61192e-04
2015/03/31	08:00:42	ok	ok	428.8580	57.674	0.030649	18.81	64.008	10.292	19323033.657936	15	429.2396	9.31698e-05	4.54930e-04
2015/03/31	08:05:42	ok	ok	428.8780	57.676	0.030649	18.82	64.070	10.308	22470769.481160	15	429.2269	9.34699e-05	3.71262e-04
2015/03/31	08:10:42	ok	ok	428.8780	57.676	0.030649	18.88	64.020	10.336	23684847.200647	15	429.2217	9.42587e-05	3.69424e-04
2015/03/31	08:15:42	ok	ok	428.8820	57.675	0.030649	18.88	63.990	10.331	22151192.872056	15	429.1956	9.51886e-05	3.60982e-04
2015/03/31	08:20:42	ok	ok	428.8580	57.674	0.030649	18.92	63.938	10.347	19119385.951185	15	429.2039	9.46535e-05	3.84987e-04
2015/03/31	08:25:42	ok	ok	428.9100	57.677	0.030649	18.94	63.941	10.360	22850012.765387	15	429.2632	9.26808e-05	3.62596e-04
2015/03/31	08:30:42	ok	ok	428.9020	57.675	0.030649	18.96	64.004	10.382	24799090.527351	15	429.2320	9.46643e-05	3.73602e-04
2015/03/31	08:35:42	ok	ok	428.8840	57.676	0.030649	18.98	63.978	10.390	20323224.446058	15	429.2095	9.55919e-05	4.10528e-04
2015/03/31	08:40:42	ok	ok	428.9740	57.679	0.030649	19.04	63.988	10.429	23066155.703439	15	429.2734	9.37388e-05	3.75094e-04
2015/03/31	08:45:42	ok	ok	428.9420	57.680	0.030649	19.10	63.938	10.458	20930185.519706	15	429.2792	9.31752e-05	3.65614e-04
2015/03/31	08:50:42	ok	ok	428.9000	57.681	0.030649	19.08	63.995	10.455	18887429.475993	15	429.2396	9.43601e-05	3.83947e-04
2015/03/31	08:55:42	ok	ok	428.9480	57.682	0.030649	19.12	64.001	10.480	19836439.748572	15	429.2802	9.37659e-05	3.81267e-04
2015/03/31	09:00:42	ok	ok	428.9140	57.681	0.030649	19.14	64.035	10.498	21749491.841506	15	429.2690	9.43008e-05	3.84961e-04
2015/03/31	09:05:42	ok	ok	428.9620	57.685	0.030649	19.20	64.015	10.532	21177575.405316	15	429.3474	9.28497e-05	3.94771e-04
2015/03/31	09:10:42	ok	ok	428.9440	57.685	0.030649	19.26	63.995	10.566	20037549.364649	15	429.3242	9.45139e-05	4.14897e-04
2015/03/31	09:15:42	ok	ok	428.9760	57.686	0.030649	19.28	63.999	10.579	20844310.492059	15	429.3365	9.34991e-05	3.89020e-04
2015/03/31	09:20:42	ok	ok	428.9720	57.685	0.030649	19.30	63.942	10.582	20119121.162341	15	429.3181	9.42210e-05	3.75498e-04
2015/03/31	09:25:42	ok	ok	428.9780	57.685	0.030649	19.31	63.974	10.594	20473009.028871	15	429.3302	9.42901e-05	3.97844e-04
2015/03/31	09:30:42	ok	ok	428.9820	57.687	0.030649	19.39	63.958	10.641	20368076.356307	15	429.3149	9.47723e-05	4.01144e-04
2015/03/31	09:35:42	ok	ok	428.9880	57.689	0.030649	19.42	63.903	10.651	19686032.031051	15	429.4092	9.21070e-05	4.36677e-04
2015/03/31	09:40:42	ok	ok	429.0060	57.691	0.030649	19.42	63.993	10.665	18528237.771608	15	429.3329	9.48098e-05	3.82991e-04
2015/03/31	09:45:42	ok	ok	429.0200	57.693	0.030649	19.46	64.000	10.692	19065915.522633	15	429.3779	9.40724e-05	3.97931e-04
2015/03/31	09:50:42	ok	ok	429.0300	57.692	0.030649	19.47	64.031	10.703	21128834.081257	15	429.3474	9.59053e-05	4.14128e-04
2015/03/31	09:55:42	ok	ok	428.9840	57.694	0.030649	19.56	63.987	10.752	17944292.223467	15	429.4247	9.22969e-05	4.19549e-04
2015/03/31	10:00:42	ok	ok	429.0240	57.694	0.030649	19.59	64.022	10.777	20411904.811055	15	429.3818	9.46411e-05	3.77941e-04
2015/03/31	10:05:42	ok	ok	429.0660	57.703	0.030649	19.64	63.970	10.800	19198980.136834	15	429.4157	9.43443e-05	3.82502e-04
2015/03/31	10:10:42	ok	ok	429.0380	57.699	0.030649	19.66	64.004	10.819	17323166.929024	15	429.4005	9.49060e-05	3.83475e-04
2015/03/31	10:15:42	ok	ok	429.0620	57.699	0.030649	19.68	64.037	10.837	19711777.450502	15	429.4539	9.28554e-05	4.32384e-04
2015/03/31	10:20:42	ok	ok	429.0680	57.701	0.030649	19.75	63.989	10.873	21392563.663577	15	429.4021	9.54958e-05	4.05483e-04
2015/03/31	10:25:42	ok	ok	429.1140	57.704	0.030649	19.78	63.964	10.888	22826446.680632	15	429.5966	8.85985e-05	5.79555e-04
2015/03/31	10:30:42	ok	ok	429.1080	57.704	0.030649	19.81	63.939	10.903	20802900.087582	15	429.4799	9.39876e-05	4.03012e-04
2015/03/31	10:35:42	--	ok	429.7640	57.709	0.030649	19.84	63.944	10.923	21188584.468485	15	429.6398	8.83412e-05	4.37930e-04
2015/03/31	10:35:56	--	ok	428.4520	57.552	0.030608	19.84	63.885	10.913	21598615.906776	15	428.8203	9.28560e-05	4.09481e-04
2015/03/31	10:36:09	--	ok	428.3480	57.510	0.030637	19.68	64.037	10.837	22425049.164309	15	428.7241	9.45959e-05	3.87795e-04
2015/03/31	10:36:22	--	ok	428.3460	57.497	0.030672	19.67	64.304	10.876	24867946.166964	15	428.6925	9.42818e-05	3.82394e-04
2015/03/31	10:36:35	--	ok	428.3380	57.482	0.030707	19.60	64.441	10.854	22437046.867173	15	428.6611	9.44393e-05	3.85153e-04
2015/03/31	10:36:48	ok	ok	429.0040	57.693	0.030742	19.56	64.703	10.873	19215172.009881	15	429.3768	9.47876e-05	4.01063e-04
2015/03/31	10:41:48	ok	ok	429.1260	57.711	0.030742	19.87	63.950	10.943	15840512.735833	15	429.5383	9.48656e-05	4.07470e-04
2015/03/31	10:46:48	ok	ok	429.1500	57.714	0.030742	19.92	63.988	10.982	17977688.870228	15	429.5611	9.37505e-05	4.18549e-04
2015/03/31	10:51:48	ok	ok	429.1400	57.720	0.030742	19.98	63.908	11.007	15438893.684759	15	429.5781	9.37210e-05	4.18366e-04
2015/03/31	10:56:48	ok	ok	429.1840	57.718	0.030742	20.03	63.917	11.040	16006386.271230	15	429.5682	9.45550e-05	3.91553e-04
2015/03/31	11:01:48	--	ok	429.2160	57.718	0.030742	20.07	63.894	11.062	15124998.027811	15	429.6150	9.30699e-05	4.05111e-04
2015/03/31	11:02:01	--	ok	429.2580	57.723	0.030731	20.12	63.842	11.086	20429220.375247	15	429.7088	9.16424e-05	5.20520e-04
2015/03/31	11:02:14	ok	ok	429.1980	57.714	0.030717	20.02	63.855	11.023	21576216.235005	15	429.5734	9.39168e-05	3.97959e-04
2015/03/31	11:07:13	--	ok	429.9020	57.731	0.030717	20.11	63.960	11.100	20570177.108981	15	429.7393	9.03149e-05	3.11377e-04
2015/03/31	11:07:26	--	ok	429.2960	57.726	0.030669	20.15	63.847	11.106	23391060.037616	15	429.6484	9.46098e-05	3.79841e-04
2015/03/31	11:07:39	ok	ok	429.1500	57.710	0.030653	20.01	63.943	11.032	19695303.435320	15	429.5267	9.48507e-05	3.90775e-04
2015/03/31	11:12:39	--	ok	429.2540	57.732	0.030653	20.18	63.942	11.142	22163059.528340	15	429.6038	9.59008e-05	4.12706e-04
2015/03/31	11:12:52	--	ok	429.8120	57.712	0.03064	20.17	63.851	11.120	20426007.447206	15	429.6362	9.06736e-05	3.15212e-04
2015/03/31	11:13:06	--	ok	428.1540	57.435	0.030597	20.10	63.929	11.088	21909209.096300	15	428.5238	9.45998e-05	3.84671e-04
2015/03/31	11:13:19	--	ok	428.1540	57.433	0.030641	20.05	64.130	11.090	24972655.357422	15	428.5141	9.39779e-05	4.08735e-04
2015/03/31	11:13:32	--	ok	428.1580	57.430	0.030687	19.99	64.329	11.086	29799919.817176	15	428.5601	9.22703e-05	4.25178e-04
2015/03/31	11:13:45	ok	ok	428.8620	57.679	0.030732	19.93	64.558	11.086	17216897.050822	15	429.2409	9.46305e-05	3.87083e-04
2015/03/31	11:18:45	ok	ok	429.0460	57.702	0.030732	20.27	63.838	11.182	15792440.121386	15	429.4441	9.28294e-05	3.85646e-04
2015/03/31	11:23:45	ok	ok	428.9980	57.703	0.030732	20.36	63.853	11.244	18433359.249450	15	429.4672	9.27542e-05	4.22987e-04
2015/03/31	11:28:45	ok	ok	429.0560	57.706	0.030732	20.40	63.890	11.277	15117139.320443	15	429.4522	9.42782e-05	3.94019e-04
2015/03/31	11:33:45	ok	ok	429.0600	57.710	0.030732	20.44	63.956	11.315	17558423.258221	15	429.4209	9.61607e-05	4.18581e-04
2015/03/31	11:38:45	ok	ok	429.0840	57.708	0.030732	20.48	63.993	11.348	16807169.810443	15	429.5307	9.27055e-05	4.26567e-04
2015/03/31	11:43:45	ok	ok	429.0660	57.711	0.030732	20.55	63.975	11.391	17367302.539021	15	429.4785	9.47513e-05	4.25637e-04
2015/03/31	11:48:45	ok	ok	429.1560	57.716	0.030732	20.64	63.900	11.437	17111982.903623	15	429.5244	9.46279e-05	4.06951e-04
2015/03/31	11:53:45	ok	ok	429.1240	57.717	0.030732	20.67	63.965	11.469	18556032.681873	15	429.5376	9.37147e-05	4.27599e-04
2015/03/31	11:58:45	ok	ok	429.1620	57.718	0.030732	20.71	63.942	11.491	16235693.750496	15	429.5540	9.41442e-05	4.08631e-04
2015/03/31	12:03:45	ok	ok	429.1440	57.720	0.030732	20.79	63.865	11.531	18063005.081300	15	429.5405	9.45211e-05	4.04005e-04
2015/03/31	12:08:45	--	ok	429.8320	57.721	0.030732	20.78	64.014	11.551	16654550.580860	15	429.6735	8.92411e-05	2.93103e-04
2015/03/31	12:08:59	--	ok	429.2020	57.722	0.030687	20.77	64.012	11.544	22564890.082974	15	429.5634	9.43425e-05	3.85176e-04
2015/03/31	12:09:12	--	ok	429.8160	57.718	0.030677	20.72	64.004	11.509	23724366.013686	15	429.6040	9.12555e-05	3.41316e-04
2015/03/31	12:09:25	ok	ok	429.0960	57.714	0.030633	20.66	64.233	11.510	24641226.782525	15	429.4723	9.46074e-05	3.96140e-04
2015/03/31	12:14:24	--	ok	429.8840	57.729	0.030633	20.91	63.826	11.605	24131327.182139	15	429.7039	9.11241e-05	3.36047e-04
2015/03/31	12:14:37	ok	ok	428.8400	57.446	0.030585	20.90	63.824	11.597	25382349.680540	15	428.6684	9.04326e-05	3.15657e-04
2015/03/31	12:19:37	ok	ok	428.9440	57.469	0.030585	20.91	63.946	11.626	22080338.678389	15	428.8006	8.82142e-05	3.06687e-04
2015/03/31	12:24:37	ok	ok	428.9460	57.470	0.030585	20.99	63.899	11.672	21351020.972392	15	428.7873	8.93998e-05	3.33448e-04
2015/03/31	12:29:37	ok	ok	428.9740	57.474	0.030585	21.05	63.879	11.709	24754977.251806	15	428.8221	9.05193e-05	3.06121e-04
2015/03/31	12:34:37	ok	ok	428.9820	57.477	0.030585	21.06	63.821	11.705	23767763.773091	15	428.8135	9.03844e-05	3.57532e-04
2015/03/31	12:39:37	ok	ok	429.0080	57.487	0.030585	21.10	63.948	11.756	25034406.631759	15	428.8462	8.96313e-05	3.38167e-04
2015/03/31	12:44:37	ok	ok	429.0140	57.485	0.030585	21.13	63.923	11.771	20875099.637487	15	428.8724	8.98724e-05	2.99695e-04
2015/03/31	12:49:37	ok	ok	429.0040	57.487	0.030585	21.16	63.928	11.793	21644022.938361	15	428.8649	8.96448e-05	3.22200e-04
2015/03/31	12:54:37	ok	ok	429.0520	57.501	0.030585	21.24	63.942	11.850	22481848.492118	15	428.8874	8.95816e-05	3.20090e-04
2015/03/31	12:59:37	ok	ok	429.0620	57.499	0.030585	21.29	63.890	11.875	22333712.402478	15	428.8812	8.97180e-05	3.27568e-04
2015/03/31	13:04:37	ok	ok	429.0720	57.504	0.030585	21.34	63.868	11.905	22608017.847819	15	428.9093	9.02229e-05	3.10896e-04
2015/03/31	13:09:37	ok	ok	429.0640	57.506	0.030585	21.38	63.905	11.940	24922965.611116	14	428.9545	8.90859e-05	2.96492e-04
2015/03/31	13:14:37	ok	ok	429.0420	57.502	0.030585	21.39	63.877	11.941	23434038.227695	15	428.9945	8.76925e-05	3.44287e-04
2015/03/31	13:19:37	ok	ok	429.1400	57.509	0.030585	21.48	63.862	12.001	23420206.852763	15	428.9838	8.94800e-05	2.90454e-04
2015/03/31	13:24:37	ok	ok	429.1200	57.513	0.030585	21.49	63.863	12.008	23448644.913320	15	428.9593	9.02531e-05	3.07740e-04
2015/03/31	13:29:37	ok	ok	429.1440	57.521	0.030585	21.54	63.872	12.044	21066187.015401	15	428.9936	8.93917e-05	3.16039e-04
2015/03/31	13:34:37	ok	ok	429.1460	57.523	0.030585	21.60	63.852	12.082	20933937.675695	15	429.0108	8.93311e-05	3.24857e-04
2015/03/31	13:39:37	ok	ok	429.1700	57.515	0.030585	21.62	63.915	12.108	24122754.453114	15	429.0168	8.96307e-05	2.98980e-04
2015/03/31	13:44:37	--	ok	429.2040	57.548	0.030585	21.72	63.872	12.170	28293626.051293	15	429.0122	9.13033e-05	3.60245e-04
2015/03/31	13:44:50	--	ok	428.3060	57.463	0.030574	21.69	63.807	12.137	21311898.143548	15	428.6928	9.37256e-05	3.94106e-04
2015/03/31	13:45:04	--	ok	428.2480	57.454	0.030612	21.52	64.049	12.064	27761344.272407	15	428.6884	9.07386e-05	4.87786e-04
2015/03/31	13:45:17	ok	ok	428.8800	57.452	0.030652	21.49	64.344	12.099	24088458.511488	15	428.6716	9.02499e-05	3.35858e-04
2015/03/31	13:50:16	ok	ok	429.0540	57.478	0.030652	21.72	63.872	12.170	24258748.480834	15	428.9229	8.59514e-05	3.55467e-04
2015/03/31	13:55:16	ok	ok	429.0280	57.474	0.030652	21.70	63.899	12.161	26048684.809380	15	428.8544	8.93029e-05	3.19133e-04
2015/03/31	14:00:16	ok	ok	429.0600	57.480	0.030652	21.74	63.815	12.173	26407865.720925	15	428.8742	8.89785e-05	3.09759e-04
2015/03/31	14:05:16	ok	ok	429.0480	57.476	0.030652	21.71	63.870	12.163	24110350.622194	15	428.9039	8.73420e-05	3.03959e-04
2015/03/31	14:10:16	ok	ok	429.0780	57.483	0.030652	21.74	63.875	12.185	28380379.743721	15	428.9030	8.79788e-05	3.13287e-04
2015/03/31	14:15:16	ok	ok	429.0460	57.482	0.030652	21.77	63.790	12.190	26017097.208854	15	428.8533	8.99598e-05	3.27145e-04
2015/03/31	14:20:16	ok	ok	429.0800	57.484	0.030652	21.81	63.857	12.231	22272883.646849	15	428.8648	8.99388e-05	3.64004e-04
2015/03/31	14:25:16	ok	ok	429.0920	57.492	0.030652	21.82	63.799	12.227	27858667.662958	15	428.8893	8.90255e-05	3.50384e-04
2015/03/31	14:30:16	ok	ok	429.0740	57.483	0.030652	21.78	63.882	12.214	24947016.843824	15	428.8907	8.89969e-05	3.19298e-04
2015/03/31	14:35:16	ok	ok	429.0640	57.481	0.030652	21.83	63.830	12.240	25090568.834864	15	428.9709	8.64207e-05	3.62307e-04
2015/03/31	14:40:16	ok	ok	429.0940	57.494	0.030652	21.84	63.892	12.259	24790206.690851	15	428.9181	8.87144e-05	3.21414e-04
2015/03/31	14:45:16	ok	ok	429.1020	57.486	0.030652	21.87	63.897	12.281	26000051.739410	15	428.9097	8.92302e-05	3.24723e-04
2015/03/31	14:50:16	ok	ok	429.0720	57.483	0.030652	21.86	63.956	12.285	23476080.927068	15	428.9248	8.79114e-05	3.75646e-04
2015/03/31	14:55:16	ok	ok	429.0700	57.485	0.030652	21.84	63.953	12.270	25218059.597747	15	428.9312	8.79082e-05	3.37366e-04
2015/03/31	15:00:16	ok	ok	429.0840	57.482	0.030652	21.85	63.894	12.266	27472328.266402	15	428.9108	8.86252e-05	3.28794e-04
2015/03/31	15:05:16	ok	ok	429.0680	57.484	0.030652	21.83	63.981	12.269	25219490.337128	15	428.9004	8.88275e-05	3.71655e-04
2015/03/31	15:10:16	ok	ok	429.0600	57.483	0.030652	21.79	63.974	12.239	23840501.208771	15	428.8993	8.83611e-05	3.13770e-04
2015/03/31	15:15:16	ok	ok	429.0200	57.480	0.030652	21.74	63.966	12.202	25400514.677192	15	428.8446	8.95669e-05	3.58907e-04
2015/03/31	15:20:16	--	ok	428.3700	57.480	0.030652	21.70	63.989	12.178	23105914.517178	15	428.7211	9.41927e-05	3.85569e-04
2015/03/31	15:20:30	ok	ok	429.1060	57.506	0.030687	21.77	63.850	12.201	23470015.857182	15	428.9427	9.09449e-05	3.30958e-04
2015/03/31	15:25:29	--	ok	428.3980	57.501	0.030687	21.66	63.952	12.143	19020063.818635	15	428.8768	9.25011e-05	5.31665e-04
2015/03/31	15:25:42	--	ok	429.8380	57.731	0.030719	21.69	63.897	12.154	21263202.398151	15	429.7007	8.88955e-05	3.08707e-04
2015/03/31	15:25:55	ok	ok	429.1780	57.731	0.030674	21.58	63.999	12.096	25050390.651784	15	429.6026	9.16329e-05	4.88784e-04
2015/03/31	15:30:55	ok	ok	429.1920	57.738	0.030674	21.62	63.946	12.114	21723442.039592	15	429.5549	9.43890e-05	4.37445e-04
2015/03/31	15:35:55	ok	ok	429.1500	57.735	0.030674	21.61	63.884	12.095	22387057.371570	15	429.5563	9.42407e-05	4.04475e-04
2015/03/31	15:40:55	ok	ok	429.1760	57.733	0.030674	21.59	63.940	12.092	21894862.127267	15	429.5362	9.47738e-05	4.16028e-04
2015/03/31	15:45:55	ok	ok	429.0880	57.731	0.030674	21.54	64.022	12.073	23200436.565654	15	429.4826	9.52826e-05	4.50515e-04
2015/03/31	15:50:55	ok	ok	429.1360	57.733	0.030674	21.54	63.962	12.061	21767294.798715	15	429.5480	9.33221e-05	4.03971e-04
2015/03/31	15:55:55	ok	ok	429.1200	57.729	0.030674	21.54	63.932	12.056	21424094.048304	15	429.4866	9.43457e-05	3.91440e-04
2015/03/31	16:00:55	ok	ok	429.0660	57.726	0.030674	21.52	63.929	12.041	21596346.018308	15	429.4380	9.52821e-05	4.32499e-04
2015/03/31	16:05:55	ok	ok	429.0960	57.729	0.030674	21.54	63.902	12.050	20388607.661683	15	429.4993	9.35722e-05	3.96723e-04
2015/03/31	16:10:55	ok	ok	429.0440	57.725	0.030674	21.48	63.952	12.018	22860260.244296	15	429.4585	9.41885e-05	4.36794e-04
2015/03/31	16:15:55	ok	ok	429.0540	57.725	0.030674	21.45	63.977	12.002	18938105.038775	15	429.4715	9.34679e-05	4.04401e-04
2015/03/31	16:20:55	ok	ok	429.0080	57.723	0.030674	21.38	63.965	11.951	20787433.054291	15	429.4303	9.36948e-05	4.04579e-04
2015/03/31	16:25:55	ok	ok	429.0080	57.722	0.030674	21.33	64.047	11.932	21087862.094938	15	429.4183	9.33471e-05	4.01054e-04
2015/03/31	16:30:55	--	ok	429.6420	57.719	0.030674	21.31	64.044	11.917	22727593.821283	15	429.4870	9.01230e-05	3.45753e-04
2015/03/31	16:31:08	--	ok	429.6560	57.718	0.030639	21.36	63.902	11.925	26903983.376040	15	429.5026	8.92487e-05	3.07674e-04
2015/03/31	16:31:22	--	ok	428.7040	57.623	0.030604	21.32	63.835	11.885	20388496.802682	15	429.1440	9.10667e-05	4.95272e-04
2015/03/31	16:31:35	--	ok	428.6600	57.612	0.03062	21.20	64.055	11.844	22994801.479226	15	429.0403	9.40375e-05	3.93913e-04
2015/03/31	16:31:48	--	ok	429.2840	57.599	0.030638	21.16	64.258	11.854	22767059.106183	15	429.1058	9.06050e-05	3.15061e-04
2015/03/31	16:32:01	--	ok	429.2680	57.590	0.030623	21.07	64.573	11.850	26941486.973543	15	429.0555	9.13653e-05	3.54535e-04
2015/03/31	16:32:15	--	ok	429.2440	57.580	0.030609	21.01	64.862	11.862	23555960.996042	15	429.0951	8.98382e-05	3.19422e-04
2015/03/31	16:32:28	--	ok	428.4280	57.506	0.030596	20.99	64.979	11.869	19945440.623490	15	428.8087	9.29915e-05	3.92129e-04
2015/03/31	16:32:41	ok	ok	429.0900	57.505	0.030626	20.97	65.035	11.866	22122174.676227	15	429.0169	8.51972e-05	6.12232e-04
2015/03/31	16:37:40	--	ok	429.2280	57.581	0.030626	21.25	63.973	11.863	23549118.858706	15	429.0696	8.96485e-05	3.17051e-04
2015/03/31	16:37:53	--	ok	428.5180	57.559	0.030614	21.20	63.995	11.833	21428474.175806	15	428.9276	9.40184e-05	4.13866e-04
2015/03/31	16:38:07	ok	ok	429.1120	57.528	0.03064	21.12	64.131	11.803	25008259.423847	15	428.9358	9.06776e-05	3.19259e-04
2015/03/31	16:43:06	ok	ok	429.1860	57.574	0.03064	21.17	64.020	11.817	22060387.669188	15	429.1011	8.80664e-05	3.37870e-04
2015/03/31	16:48:06	ok	ok	429.1900	57.570	0.03064	21.11	63.980	11.768	22666436.128915	15	428.9974	9.06670e-05	3.50491e-04
2015/03/31	16:53:06	ok	ok	429.1460	57.562	0.03064	21.10	63.918	11.750	25091667.000359	15	428.9956	9.05933e-05	3.21001e-04
2015/03/31	16:58:06	ok	ok	429.1460	57.561	0.03064	21.06	63.881	11.716	20808185.061889	15	428.9864	9.05909e-05	3.16682e-04
2015/03/31	17:03:06	ok	ok	429.1180	57.565	0.03064	21.02	63.994	11.710	24507257.602762	15	428.9901	9.01771e-05	3.15217e-04
2015/03/31	17:08:06	ok	ok	429.1120	57.540	0.03064	20.98	64.018	11.687	24525391.728950	15	428.9653	8.97885e-05	3.60827e-04
2015/03/31	17:13:06	ok	ok	429.1260	57.541	0.03064	20.93	64.009	11.651	21640451.430665	15	428.9629	8.97605e-05	3.08232e-04
2015/03/31	17:18:06	ok	ok	429.1120	57.547	0.03064	20.92	63.947	11.633	22368649.599125	15	428.9716	8.90591e-05	2.97077e-04
2015/03/31	17:23:06	ok	ok	429.0480	57.539	0.03064	20.90	63.944	11.619	23500226.867787	15	429.0146	8.65017e-05	3.33341e-04
2015/03/31	17:28:06	ok	ok	429.0640	57.539	0.03064	20.84	63.994	11.588	24690056.858946	15	428.9282	8.95565e-05	3.07536e-04
2015/03/31	17:33:06	ok	ok	429.0540	57.534	0.03064	20.80	63.987	11.560	20845976.219824	15	428.8846	9.11239e-05	3.16924e-04
2015/03/31	17:38:06	--	ok	428.3660	57.511	0.03064	20.74	64.007	11.523	21663509.636006	15	428.7938	9.38266e-05	4.07953e-04
2015/03/31	17:38:19	ok	ok	429.0900	57.505	0.030674	20.74	63.977	11.518	20415933.598491	15	428.8594	8.97221e-05	3.22756e-04
2015/03/31	17:43:19	ok	ok	429.0360	57.515	0.030674	20.70	63.940	11.484	21924988.291946	15	428.8291	9.11302e-05	3.48954e-04
2015/03/31	17:48:19	--	ok	428.3840	57.497	0.030674	20.62	64.017	11.445	22018605.939686	15	428.7806	9.21129e-05	4.09089e-04
2015/03/31	17:48:32	--	ok	428.4860	57.548	0.030707	20.64	64.050	11.464	20319976.187295	15	428.8068	9.60261e-05	4.14992e-04
2015/03/31	17:48:45	ok	ok	429.1080	57.714	0.030735	20.61	63.955	11.427	19938088.248851	15	429.4487	9.40648e-05	3.75306e-04
2015/03/31	17:53:45	ok	ok	428.9880	57.718	0.030735	20.64	63.930	11.443	16634975.730621	15	429.3941	9.52999e-05	4.38350e-04
2015/03/31	17:58:45	--	ok	429.6300	57.712	0.030735	20.54	64.033	11.395	15341558.602942	15	429.5357	8.91378e-05	2.93160e-04
2015/03/31	17:58:58	--	ok	429.6980	57.714	0.030701	20.54	64.033	11.395	24167234.512950	15	429.5583	8.87696e-05	3.01178e-04
2015/03/31	17:59:11	--	ok	429.6340	57.710	0.030664	20.50	63.966	11.356	19773556.574517	15	429.4503	9.05292e-05	3.20167e-04
2015/03/31	17:59:25	--	ok	429.4880	57.695	0.03063	20.42	64.163	11.338	21465474.794150	15	429.3303	8.99123e-05	3.14775e-04
2015/03/31	17:59:38	ok	ok	428.9160	57.483	0.030604	20.34	64.359	11.320	21354231.353565	15	428.7375	9.07918e-05	3.26269e-04
2015/03/31	18:04:37	--	ok	428.4160	57.541	0.030604	20.51	63.938	11.358	18830983.835537	15	428.8459	9.23787e-05	4.49411e-04
2015/03/31	18:04:50	ok	ok	429.0560	57.544	0.030635	20.56	63.827	11.371	20944443.946630	15	428.9059	9.06326e-05	3.13652e-04
2015/03/31	18:09:49	ok	ok	429.0460	57.536	0.030635	20.46	63.900	11.318	18580933.722312	15	428.9155	8.95403e-05	2.84505e-04
2015/03/31	18:14:49	ok	ok	429.0440	57.540	0.030635	20.42	63.953	11.301	19427129.145272	15	428.8686	9.04236e-05	3.09213e-04
2015/03/31	18:19:49	--	ok	428.3500	57.532	0.030635	20.37	63.914	11.261	18575856.465694	15	428.7583	9.42519e-05	4.00452e-04
2015/03/31	18:20:02	--	ok	428.4180	57.521	0.03067	20.42	63.863	11.285	21798267.791130	15	428.8711	8.98037e-05	6.43137e-04
2015/03/31	18:20:15	ok	ok	428.9500	57.497	0.030701	20.33	63.848	11.223	19178141.013273	15	428.8035	8.99833e-05	3.21997e-04
2015/03/31	18:25:15	--	ok	428.3420	57.539	0.030701	20.32	63.966	11.238	15407927.645853	15	428.7533	9.37211e-05	3.89300e-04
2015/03/31	18:25:28	ok	ok	429.0720	57.707	0.030736	20.38	63.796	11.247	17961321.799707	15	429.4146	9.44219e-05	3.83618e-04
2015/03/31	18:30:28	ok	ok	428.9180	57.701	0.030736	20.24	63.922	11.178	15182718.281139	14	429.3232	9.42989e-05	4.26631e-04
2015/03/31	18:35:28	ok	ok	428.9020	57.701	0.030736	20.18	63.912	11.137	14987466.015361	15	429.2993	9.43065e-05	4.01536e-04
2015/03/31	18:40:28	--	ok	429.4740	57.697	0.030736	20.13	63.934	11.108	15199561.439692	15	429.3812	9.03221e-05	2.85022e-04
2015/03/31	18:40:41	--	ok	429.5520	57.698	0.030711	20.14	63.876	11.104	21589936.328872	15	429.3760	9.12690e-05	3.12821e-04
2015/03/31	18:40:54	ok	ok	428.8220	57.692	0.030682	20.06	64.012	11.076	16899311.276588	15	429.2270	9.48241e-05	3.99561e-04
2015/03/31	18:45:54	ok	ok	428.8340	57.701	0.030682	20.12	63.932	11.101	18991503.963344	15	429.2525	9.59287e-05	4.70754e-04
2015/03/31	18:50:54	--	ok	429.5080	57.697	0.030682	20.02	63.975	11.044	19454817.571180	15	429.3680	9.04794e-05	3.01560e-04
2015/03/31	18:51:07	ok	ok	428.8960	57.697	0.030655	20.05	63.920	11.054	16672553.348960	15	429.2716	9.45828e-05	3.97613e-04
2015/03/31	18:56:07	ok	ok	428.9700	57.697	0.030655	20.01	63.883	11.022	15618666.424701	15	429.2872	9.31273e-05	3.81982e-04
2015/03/31	19:01:07	ok	ok	428.9240	57.693	0.030655	19.92	63.988	10.982	15530462.133435	15	429.2624	9.32922e-05	3.81987e-04
2015/03/31	19:06:07	ok	ok	428.8620	57.688	0.030655	19.88	64.011	10.960	17193695.476013	15	429.1986	9.39241e-05	3.73242e-04
2015/03/31	19:11:07	ok	ok	428.8720	57.688	0.030655	19.80	64.057	10.917	15151608.373757	15	429.2380	9.28814e-05	3.96345e-04
2015/03/31	19:16:07	--	ok	428.7820	57.686	0.030655	19.78	63.934	10.883	17003550.111720	15	429.2122	9.28575e-05	4.34813e-04
2015/03/31	19:16:20	--	ok	428.7940	57.685	0.030666	19.80	63.878	10.886	18133531.726594	15	429.1636	9.43341e-05	3.86448e-04
2015/03/31	19:16:33	--	ok	428.7300	57.668	0.030677	19.71	63.982	10.847	19711903.135465	15	429.0728	9.50455e-05	3.78415e-04
2015/03/31	19:16:46	--	ok	428.7200	57.662	0.030691	19.64	64.299	10.856	20417732.126336	15	429.0518	9.39227e-05	3.72394e-04
2015/03/31	19:16:59	--	ok	428.7140	57.651	0.030706	19.58	64.408	10.836	23339484.874767	15	429.0476	9.44685e-05	3.70028e-04
2015/03/31	19:17:13	--	ok	429.2300	57.645	0.030721	19.50	64.633	10.823	18531030.520830	14	429.1080	9.05076e-05	3.25205e-04
2015/03/31	19:17:26	--	ok	429.2680	57.647	0.030709	19.46	64.894	10.841	17530504.084019	15	429.0894	9.10733e-05	3.19839e-04
2015/03/31	19:17:39	--	ok	428.6820	57.642	0.030695	19.46	64.984	10.856	19488985.912859	15	429.0071	9.45077e-05	3.75649e-04
2015/03/31	19:17:52	--	ok	428.6320	57.639	0.030712	19.42	65.096	10.849	18715181.344184	15	429.0031	9.40085e-05	3.83842e-04
2015/03/31	19:18:05	--	ok	428.5900	57.623	0.030731	19.39	65.210	10.849	15936087.356561	15	428.9129	9.65795e-05	3.93831e-04
2015/03/31	19:18:18	ok	ok	428.9960	57.699	0.030753	19.40	65.330	10.876	16615842.029228	15	429.3795	9.44697e-05	3.84073e-04
2015/03/31	19:23:17	ok	ok	429.1260	57.721	0.030753	19.75	63.869	10.853	14758228.913568	15	429.5765	9.13756e-05	4.59025e-04
2015/03/31	19:28:17	--	ok	429.6380	57.717	0.030753	19.66	63.884	10.798	15078864.962876	15	429.6070	8.98845e-05	2.75997e-04
2015/03/31	19:28:30	ok	ok	429.1560	57.717	0.03072	19.72	63.774	10.818	18500395.911250	15	429.5095	9.44834e-05	3.79510e-04
2015/03/31	19:33:30	ok	ok	429.1200	57.718	0.03072	19.62	63.937	10.782	15223503.427036	15	429.5150	9.34691e-05	4.05077e-04
2015/03/31	19:38:30	ok	ok	429.0080	57.712	0.03072	19.56	63.867	10.732	17065751.673876	15	429.4347	9.54046e-05	4.57243e-04
2015/03/31	19:43:30	ok	ok	429.0840	57.710	0.03072	19.52	63.920	10.716	17753762.576747	15	429.4613	9.42211e-05	4.06920e-04
2015/03/31	19:48:30	ok	ok	429.0320	57.708	0.03072	19.47	63.941	10.688	17182671.671306	15	429.4059	9.46740e-05	3.93558e-04
2015/03/31	19:53:30	--	ok	429.6100	57.707	0.03072	19.42	63.993	10.665	16988712.939612	15	429.4608	9.16485e-05	3.47283e-04
2015/03/31	19:53:43	ok	ok	429.1000	57.702	0.030687	19.43	63.875	10.652	23855994.552707	15	429.3977	9.45087e-05	3.61475e-04
2015/03/31	19:58:43	ok	ok	429.0420	57.703	0.030687	19.37	63.924	10.623	18439579.700843	15	429.3773	9.51658e-05	4.08899e-04
2015/03/31	20:03:43	ok	ok	428.9920	57.700	0.030687	19.34	63.949	10.608	15433905.087945	15	429.3324	9.53936e-05	4.37759e-04
2015/03/31	20:08:43	ok	ok	429.0240	57.698	0.030687	19.28	63.939	10.569	17631542.705485	15	429.3508	9.45422e-05	4.26722e-04
2015/03/31	20:13:43	ok	ok	429.0260	57.695	0.030687	19.24	63.992	10.553	17951797.300371	15	429.3519	9.38819e-05	3.78408e-04
2015/03/31	20:18:43	ok	ok	429.0340	57.694	0.030687	19.22	63.989	10.540	20281477.159274	15	429.3076	9.56314e-05	4.12234e-04
2015/03/31	20:23:43	ok	ok	428.9680	57.690	0.030687	19.12	64.061	10.490	19440273.131189	15	429.2778	9.44184e-05	3.88715e-04
2015/03/31	20:28:43	ok	ok	428.9520	57.689	0.030687	19.05	64.169	10.465	17365477.840027	15	429.3152	9.25543e-05	3.70788e-04
2015/03/31	20:33:43	ok	ok	428.9580	57.684	0.030687	18.98	64.157	10.420	19058546.791936	15	429.2546	9.39019e-05	3.47986e-04
2015/03/31	20:38:43	ok	ok	428.9320	57.685	0.030687	18.96	64.123	10.402	19256403.142894	15	429.2354	9.41265e-05	3.66748e-04
2015/03/31	20:43:43	ok	ok	428.9580	57.684	0.030687	18.98	63.978	10.390	19319456.036647	15	429.2762	9.30971e-05	3.64292e-04
2015/03/31	20:48:43	ok	ok	428.8800	57.678	0.030687	18.86	64.047	10.328	19381549.293929	15	429.1464	9.59542e-05	4.00470e-04
2015/03/31	20:53:43	ok	ok	428.9200	57.680	0.030687	18.86	63.987	10.319	20306326.714907	15	429.1837	9.41981e-05	3.63910e-04
2015/03/31	20:58:43	ok	ok	428.8680	57.676	0.030687	18.76	64.059	10.270	20593298.770767	15	429.1448	9.49486e-05	4.07929e-04
2015/03/31	21:03:43	ok	ok	428.8300	57.676	0.030687	18.76	64.030	10.265	17151252.738649	15	429.1625	9.45734e-05	3.98871e-04
2015/03/31	21:08:43	ok	ok	428.8240	57.671	0.030687	18.70	63.990	10.222	21128021.762193	15	429.1387	9.44219e-05	3.58491e-04
2015/03/31	21:13:43	ok	ok	428.8440	57.673	0.030687	18.70	64.019	10.227	21593909.497555	15	429.1152	9.57551e-05	3.70722e-04
2015/03/31	21:18:43	ok	ok	428.8120	57.670	0.030687	18.67	63.925	10.194	22055224.127385	15	429.1132	9.39930e-05	3.59248e-04
2015/03/31	21:23:43	--	ok	428.7740	57.667	0.030687	18.66	63.953	10.192	22162933.104843	15	429.1442	9.30367e-05	3.90191e-04
2015/03/31	21:23:56	--	ok	428.7560	57.667	0.030699	18.66	63.864	10.178	16741038.689259	15	429.0747	9.55757e-05	3.61853e-04
2015/03/31	21:24:09	--	ok	428.7080	57.660	0.030711	18.62	63.887	10.158	21586907.046412	15	429.0346	9.44539e-05	3.68553e-04
2015/03/31	21:24:22	--	ok	428.6660	57.646	0.030727	18.49	64.043	10.104	28425367.724586	15	428.9624	9.46212e-05	3.59802e-04
2015/03/31	21:24:35	--	ok	428.6480	57.644	0.030745	18.40	64.385	10.104	22098907.175658	15	428.9544	9.43063e-05	3.50545e-04
2015/03/31	21:24:49	ok	ok	428.9660	57.675	0.030763	18.34	64.701	10.118	20666601.752229	15	429.1851	9.44610e-05	3.35670e-04
2015/03/31	21:29:48	ok	ok	429.1360	57.689	0.030763	18.60	63.973	10.159	15800779.454682	15	429.3484	9.30015e-05	3.28559e-04
2015/03/31	21:34:48	--	ok	429.3340	57.684	0.030763	18.54	63.992	10.126	18174661.155579	15	429.3232	9.27235e-05	2.81819e-04
2015/03/31	21:35:01	ok	ok	429.0120	57.687	0.030746	18.63	63.799	10.150	19542206.617424	15	429.2615	9.69635e-05	3.80720e-04
2015/03/31	21:40:01	--	ok	429.4300	57.682	0.030746	18.46	64.008	10.081	15598443.059954	15	429.3194	9.22197e-05	3.07026e-04
2015/03/31	21:40:14	--	ok	429.3900	57.680	0.030723	18.50	63.956	10.097	18606647.024336	15	429.3084	9.26667e-05	2.92169e-04
2015/03/31	21:40:27	ok	ok	428.8540	57.673	0.030702	18.37	64.082	10.039	18856845.111281	15	429.1606	9.57629e-05	3.72895e-04
2015/03/31	21:45:27	--	ok	429.4220	57.680	0.030702	18.42	64.002	10.056	16436729.547828	15	429.3473	9.19336e-05	2.92078e-04
2015/03/31	21:45:40	ok	ok	428.9420	57.682	0.03068	18.48	63.922	10.079	20056573.803568	15	429.2736	9.47576e-05	3.68437e-04
2015/03/31	21:50:39	ok	ok	428.9260	57.682	0.03068	18.40	64.058	10.053	14870546.246809	15	429.2857	9.34116e-05	4.12894e-04
2015/03/31	21:55:39	ok	ok	428.9260	57.677	0.03068	18.33	64.075	10.014	17829399.758963	15	429.2471	9.39116e-05	3.53523e-04
2015/03/31	22:00:39	--	ok	429.3980	57.674	0.03068	18.30	64.041	9.991	17828128.836453	15	429.2388	9.30321e-05	3.60286e-04
2015/03/31	22:00:52	ok	ok	429.1740	57.662	0.030659	18.29	63.979	9.976	17145575.298143	15	429.0899	9.30017e-05	2.87409e-04
2015/03/31	22:05:52	--	ok	428.7520	57.663	0.030659	18.29	63.979	9.976	16762476.142312	15	429.1031	9.40442e-05	3.84970e-04
2015/03/31	22:06:05	--	ok	428.7500	57.663	0.030672	18.34	63.839	9.983	21330905.824605	15	429.0914	9.49166e-05	3.61592e-04
2015/03/31	22:06:18	--	ok	428.6300	57.651	0.030685	18.17	63.959	9.902	18913034.458402	15	428.9682	9.59112e-05	3.64648e-04
2015/03/31	22:06:31	--	ok	428.6460	57.650	0.030705	18.10	64.304	9.914	24908438.196576	15	428.9473	9.51187e-05	3.54270e-04
2015/03/31	22:06:44	--	ok	428.5700	57.644	0.030723	18.04	64.442	9.900	18484489.830595	15	428.9386	9.47759e-05	3.95380e-04
2015/03/31	22:06:58	--	ok	428.5980	57.641	0.030746	17.99	64.730	9.915	20409808.226821	15	428.9173	9.54652e-05	3.62314e-04
2015/03/31	22:07:11	ok	ok	428.8860	57.665	0.030767	17.97	64.905	9.929	22010286.226769	15	429.2079	9.21366e-05	5.08807e-04
2015/03/31	22:12:10	ok	ok	429.0860	57.678	0.030767	18.22	63.967	9.932	20092024.354688	15	429.2997	9.35754e-05	3.17465e-04
2015/03/31	22:17:10	--	ok	429.3680	57.678	0.030767	18.17	64.078	9.920	17059964.710244	15	429.3171	9.21254e-05	3.14641e-04
2015/03/31	22:17:23	--	ok	429.3720	57.677	0.030748	18.20	63.934	9.915	16126946.288337	15	429.3016	9.26763e-05	2.87932e-04
2015/03/31	22:17:36	--	ok	429.3180	57.669	0.030729	18.08	64.033	9.860	18252297.683479	15	429.2156	9.27880e-05	3.01951e-04
2015/03/31	22:17:49	ok	ok	428.8280	57.664	0.030712	18.01	64.259	9.854	22671177.157161	15	429.1891	9.24211e-05	4.96407e-04
2015/03/31	22:22:49	ok	ok	428.8740	57.674	0.030712	18.14	63.954	9.883	20088593.973766	15	429.2253	9.46770e-05	3.83582e-04
2015/03/31	22:27:49	ok	ok	428.9120	57.674	0.030712	18.14	63.894	9.874	18982781.258069	15	429.2158	9.49687e-05	3.58520e-04
2015/03/31	22:32:49	ok	ok	428.9080	57.670	0.030712	18.03	64.054	9.834	20698311.167384	15	429.3022	8.98079e-05	6.18842e-04
2015/03/31	22:37:49	ok	ok	428.8280	57.671	0.030712	17.99	64.017	9.805	17672358.083515	15	429.1444	9.53216e-05	4.14648e-04
2015/03/31	22:42:49	ok	ok	428.9140	57.669	0.030712	17.99	63.988	9.801	19019041.951711	15	429.2081	9.35807e-05	3.57391e-04
2015/03/31	22:47:49	ok	ok	428.9220	57.668	0.030712	17.94	64.009	9.775	21532176.806160	15	429.1990	9.31758e-05	3.72790e-04
2015/03/31	22:52:49	ok	ok	428.8220	57.666	0.030712	17.88	63.999	9.739	20567257.969453	15	429.1238	9.51729e-05	3.70357e-04
2015/03/31	22:57:49	ok	ok	428.8040	57.663	0.030712	17.89	63.971	9.740	18689820.367769	15	429.1565	9.35905e-05	3.68860e-04
2015/03/31	23:02:49	ok	ok	428.9060	57.671	0.030712	18.04	63.699	9.786	20128756.829388	15	429.2370	9.42190e-05	3.77149e-04
2015/03/31	23:07:49	ok	ok	429.0080	57.691	0.030712	18.57	63.012	9.989	16623809.193458	15	429.3964	9.43038e-05	3.93713e-04
2015/03/31	23:12:49	ok	ok	429.1680	57.706	0.030712	18.90	62.708	10.136	18528757.983719	15	429.5351	9.41022e-05	3.86475e-04
2015/03/31	23:17:49	--	ok	429.8140	57.717	0.030712	19.08	62.649	10.235	25334548.234448	15	429.6748	8.98659e-05	3.92886e-04
2015/03/31	23:18:02	ok	ok	429.1420	57.706	0.030669	19.14	62.449	10.238	21168741.093138	15	429.5415	9.48399e-05	3.94922e-04
2015/03/31	23:23:02	--	ok	429.2140	57.722	0.030669	19.24	62.465	10.301	20757231.588837	15	429.6222	9.31567e-05	4.01670e-04
2015/03/31	23:23:15	--	ok	429.6520	57.686	0.030657	19.30	62.385	10.324	22822999.074721	15	429.5054	9.03741e-05	3.21348e-04
2015/03/31	23:23:28	--	ok	428.7660	57.430	0.030623	19.20	62.218	10.236	26330974.254399	15	428.6161	9.10242e-05	3.07844e-04
2015/03/31	23:23:42	--	ok	428.0860	57.433	0.030635	19.13	62.297	10.207	23185282.586739	15	428.4680	9.51542e-05	3.96182e-04
2015/03/31	23:23:55	--	ok	428.7920	57.429	0.030683	19.08	62.499	10.210	26390870.255541	15	428.5966	9.07409e-05	3.15318e-04
2015/03/31	23:24:08	--	ok	428.0940	57.423	0.030695	18.98	62.692	10.182	22592707.173020	15	428.4714	9.48410e-05	3.92643e-04
2015/03/31	23:24:21	--	ok	428.4980	57.583	0.030743	18.96	62.898	10.203	17275554.851472	15	428.8930	9.45253e-05	3.94882e-04
2015/03/31	23:24:34	--	ok	429.7080	57.691	0.030769	18.90	63.008	10.185	22668380.784078	15	429.5448	9.07597e-05	3.29303e-04
2015/03/31	23:24:47	--	ok	429.6460	57.688	0.030732	18.87	63.123	10.185	25046347.233073	15	429.4997	9.08988e-05	3.12399e-04
2015/03/31	23:25:00	--	ok	429.6540	57.687	0.030698	18.82	63.294	10.183	28363635.199186	15	429.4989	9.12837e-05	3.22293e-04
2015/03/31	23:25:13	ok	ok	428.8980	57.679	0.030663	18.81	63.352	10.186	21891861.709371	15	429.2945	9.46845e-05	4.00134e-04
2015/03/31	23:30:13	--	ok	429.8340	57.713	0.030663	19.46	62.141	10.381	23624285.359792	15	429.6627	9.07709e-05	3.40019e-04
2015/03/31	23:30:26	ok	ok	428.8400	57.460	0.030619	19.46	62.021	10.361	22852258.534120	15	428.6793	9.09560e-05	3.08755e-04
2015/03/31	23:35:26	ok	ok	428.9200	57.495	0.030619	19.51	62.119	10.408	25630045.747452	15	428.7747	9.02444e-05	3.22448e-04
2015/03/31	23:40:26	ok	ok	428.9540	57.508	0.030619	19.61	61.955	10.442	29618630.632660	15	428.8282	9.03308e-05	3.40459e-04
2015/03/31	23:45:26	ok	ok	428.9780	57.532	0.030619	19.63	61.958	10.454	24549937.874735	15	428.8314	9.14247e-05	3.17420e-04
2015/03/31	23:50:26	ok	ok	429.0480	57.544	0.030619	19.72	61.883	10.497	25808298.969633	15	428.8634	9.10140e-05	3.64196e-04
2015/03/31	23:55:26	ok	ok	429.0880	57.579	0.030619	19.77	61.831	10.519	26398695.873886	15	428.9115	9.11345e-05	3.72031e-04
2015/04/01	00:00:26	ok	ok	429.0940	57.576	0.030619	19.78	61.772	10.515	27428657.018310	15	428.9148	9.21202e-05	3.53814e-04
2015/04/01	00:05:26	ok	ok	429.1000	57.573	0.030619	19.80	61.655	10.507	24626288.067412	15	428.9335	9.11030e-05	3.15434e-04
2015/04/01	00:10:26	--	ok	428.5020	57.587	0.030619	19.83	61.690	10.532	23032788.990848	15	428.8983	9.35249e-05	3.91390e-04
2015/04/01	00:10:39	ok	ok	429.1920	57.584	0.030645	19.85	61.572	10.524	30315122.141758	15	429.0419	8.94189e-05	3.33172e-04
2015/04/01	00:15:38	ok	ok	429.1920	57.604	0.030645	19.87	61.576	10.537	27302700.550619	15	429.0507	8.93272e-05	3.03425e-04
2015/04/01	00:20:38	ok	ok	429.1620	57.602	0.030645	19.88	61.577	10.543	29909275.101344	15	429.0773	8.80859e-05	4.33618e-04
2015/04/01	00:25:38	ok	ok	429.2000	57.617	0.030645	19.91	61.582	10.563	28130895.412420	15	429.1769	8.56943e-05	3.93513e-04
2015/04/01	00:30:38	--	ok	429.2060	57.624	0.030645	19.96	61.470	10.574	24915742.252301	15	429.0516	9.02230e-05	3.01170e-04
2015/04/01	00:30:51	--	ok	428.6420	57.625	0.030634	20.01	61.327	10.581	27560623.240102	15	429.0393	9.25387e-05	4.19256e-04
2015/04/01	00:31:04	--	ok	428.5360	57.576	0.030653	19.92	61.221	10.507	25526286.327045	15	428.9236	9.42846e-05	3.99755e-04
2015/04/01	00:31:17	--	ok	428.4440	57.562	0.030678	19.86	61.393	10.500	26741777.487667	15	428.8508	9.38396e-05	3.94837e-04
2015/04/01	00:31:30	ok	ok	429.0340	57.538	0.030708	19.78	61.410	10.453	30886918.796751	15	428.8951	9.10102e-05	3.03651e-04
2015/04/01	00:36:29	ok	ok	429.1880	57.620	0.030708	19.93	61.465	10.555	28853910.661545	15	429.1414	8.70361e-05	3.39824e-04
2015/04/01	00:41:29	--	ok	428.6320	57.629	0.030708	19.98	61.352	10.566	27897065.475696	15	429.0066	9.30919e-05	3.84548e-04
2015/04/01	00:41:42	ok	ok	428.8180	57.667	0.030727	20.00	61.234	10.559	24423818.405036	15	429.1722	9.36749e-05	3.79575e-04
2015/04/01	00:46:42	--	ok	428.7540	57.668	0.030727	19.97	61.350	10.560	21020027.711930	15	429.1480	9.40530e-05	3.86026e-04
2015/04/01	00:46:55	ok	ok	429.1200	57.699	0.03074	20.00	61.295	10.569	24339441.640386	15	429.4906	9.26275e-05	4.18152e-04
2015/04/01	00:51:54	ok	ok	429.0840	57.701	0.03074	19.98	61.322	10.561	19386132.267956	15	429.4798	9.29183e-05	3.88172e-04
2015/04/01	00:56:54	ok	ok	429.0520	57.702	0.03074	19.96	61.379	10.559	20223101.490760	15	429.4115	9.41865e-05	4.35254e-04
2015/04/01	01:01:54	ok	ok	429.0680	57.701	0.03074	19.93	61.374	10.539	20578088.627995	15	429.3865	9.57921e-05	4.20548e-04
2015/04/01	01:06:54	ok	ok	429.0660	57.702	0.03074	19.95	61.256	10.532	22540872.888175	15	429.4532	9.34171e-05	4.24398e-04
2015/04/01	01:11:54	ok	ok	429.0900	57.698	0.03074	19.95	61.287	10.537	22240036.210316	15	429.4540	9.37672e-05	3.88448e-04
2015/04/01	01:16:54	ok	ok	429.0660	57.702	0.03074	19.95	61.196	10.521	22580765.942268	15	429.4411	9.47934e-05	3.95131e-04
2015/04/01	01:21:54	ok	ok	429.0880	57.701	0.03074	19.98	61.140	10.530	20308513.780077	15	429.4392	9.45297e-05	4.08730e-04
2015/04/01	01:26:54	ok	ok	429.0920	57.701	0.03074	19.94	61.134	10.504	19490692.836659	15	429.4887	9.30129e-05	4.05116e-04
2015/04/01	01:31:54	ok	ok	429.0980	57.703	0.03074	19.94	61.164	10.509	20900657.923082	15	429.4615	9.38346e-05	4.04157e-04
2015/04/01	01:36:54	ok	ok	429.0860	57.702	0.03074	19.90	61.188	10.489	20802979.050170	15	429.4689	9.36906e-05	3.89349e-04
2015/04/01	01:41:54	ok	ok	429.1540	57.708	0.03074	19.96	60.986	10.491	19407195.596819	15	429.5098	9.39755e-05	3.78340e-04
2015/04/01	01:46:54	ok	ok	429.1120	57.703	0.03074	19.90	61.127	10.479	22267326.492072	15	429.4764	9.34127e-05	3.70230e-04
2015/04/01	01:51:54	ok	ok	429.1380	57.705	0.03074	19.88	61.094	10.461	21108459.095440	15	429.4679	9.41515e-05	3.63686e-04
2015/04/01	01:56:54	ok	ok	429.1020	57.706	0.03074	19.89	61.035	10.457	20149392.155272	15	429.5791	9.00560e-05	5.08399e-04
2015/04/01	02:01:54	ok	ok	429.0900	57.703	0.03074	19.85	61.029	10.431	20322545.924245	15	429.4698	9.39975e-05	4.51601e-04
2015/04/01	02:06:54	ok	ok	429.0900	57.707	0.03074	19.90	61.007	10.458	21784327.975359	15	429.4600	9.43124e-05	4.08300e-04
2015/04/01	02:11:54	ok	ok	429.0860	57.703	0.03074	19.86	60.909	10.417	19237984.264631	15	429.5644	9.08275e-05	4.82535e-04
2015/04/01	02:16:54	ok	ok	429.0920	57.703	0.03074	19.86	60.940	10.422	21696520.804969	15	429.4612	9.49335e-05	4.11794e-04
2015/04/01	02:21:54	ok	ok	429.1160	57.705	0.03074	19.86	60.909	10.417	21806889.369670	15	429.4736	9.42643e-05	3.88644e-04
2015/04/01	02:26:54	ok	ok	429.1320	57.703	0.03074	19.86	60.849	10.406	22106707.965089	15	429.5030	9.29675e-05	3.99768e-04
2015/04/01	02:31:54	ok	ok	429.1100	57.703	0.03074	19.82	60.873	10.386	20209780.333458	15	429.4828	9.40446e-05	3.88179e-04
2015/04/01	02:36:54	ok	ok	429.1380	57.706	0.03074	19.86	60.909	10.417	23199887.022467	15	429.5031	9.33743e-05	4.28882e-04
2015/04/01	02:41:54	ok	ok	429.1700	57.705	0.03074	19.83	60.814	10.382	21690105.127510	15	429.5012	9.37205e-05	3.67864e-04
2015/04/01	02:46:54	ok	ok	429.1300	57.704	0.03074	19.81	60.811	10.370	21375776.826710	15	429.5140	9.37486e-05	4.32365e-04
2015/04/01	02:51:54	ok	ok	429.1300	57.702	0.03074	19.76	60.833	10.343	22295711.451260	15	429.4753	9.35583e-05	3.66436e-04
2015/04/01	02:56:54	ok	ok	429.1460	57.708	0.03074	19.84	60.725	10.373	19355605.844451	15	429.4867	9.42438e-05	4.06215e-04
2015/04/01	03:01:54	ok	ok	429.1080	57.701	0.03074	19.75	60.771	10.326	21579124.996141	15	429.4594	9.43928e-05	3.75483e-04
2015/04/01	03:06:54	ok	ok	429.1080	57.701	0.03074	19.74	60.769	10.320	20055380.800818	15	429.4742	9.37310e-05	3.82887e-04
2015/04/01	03:11:54	ok	ok	429.1260	57.703	0.03074	19.74	60.739	10.315	20025553.782980	15	429.5211	9.20839e-05	4.13961e-04
2015/04/01	03:16:54	ok	ok	429.1320	57.707	0.03074	19.75	60.740	10.321	19863992.059063	15	429.4768	9.42767e-05	3.66868e-04
2015/04/01	03:21:54	ok	ok	429.1500	57.703	0.03074	19.71	60.734	10.296	22319486.029630	15	429.4881	9.37124e-05	3.72314e-04
2015/04/01	03:26:54	ok	ok	429.1340	57.704	0.03074	19.72	60.766	10.307	22476022.489752	15	429.4375	9.48863e-05	4.18922e-04
2015/04/01	03:31:54	ok	ok	429.1020	57.702	0.03074	19.68	60.699	10.272	20517522.828041	15	429.5320	9.12295e-05	4.88759e-04
2015/04/01	03:36:54	ok	ok	429.1440	57.698	0.03074	19.69	60.640	10.268	22279534.669558	15	429.4865	9.41810e-05	3.83379e-04
2015/04/01	03:41:54	ok	ok	429.1120	57.703	0.03074	19.69	60.610	10.263	20971407.064318	15	429.4920	9.27145e-05	3.74944e-04
2015/04/01	03:46:54	ok	ok	429.1360	57.704	0.03074	19.64	60.602	10.232	21607076.457592	15	429.4790	9.39146e-05	3.63395e-04
2015/04/01	03:51:54	ok	ok	429.1420	57.704	0.03074	19.66	60.665	10.254	23732399.721452	15	429.4594	9.51727e-05	4.12103e-04
2015/04/01	03:56:54	ok	ok	429.1520	57.703	0.03074	19.66	60.544	10.234	21271298.258289	15	429.5167	9.24738e-05	3.70863e-04
2015/04/01	04:01:54	ok	ok	429.1240	57.699	0.03074	19.62	60.508	10.204	20227743.919588	15	429.4769	9.31937e-05	3.81384e-04
2015/04/01	04:06:54	ok	ok	429.1260	57.703	0.03074	19.65	60.573	10.233	20161365.320693	15	429.4623	9.41947e-05	3.60263e-04
2015/04/01	04:11:54	ok	ok	429.1260	57.697	0.03074	19.60	60.504	10.191	21922599.721800	15	429.4688	9.43324e-05	3.99584e-04
2015/04/01	04:16:54	ok	ok	429.0940	57.699	0.03074	19.56	60.559	10.176	20155326.824456	15	429.4833	9.34743e-05	4.31991e-04
2015/04/01	04:21:54	ok	ok	429.1380	57.705	0.03074	19.62	60.508	10.204	20718182.139153	15	429.4857	9.28457e-05	3.67363e-04
2015/04/01	04:26:54	ok	ok	429.1320	57.703	0.03074	19.56	60.559	10.176	21994795.643692	15	429.4691	9.36303e-05	3.62202e-04
2015/04/01	04:31:54	ok	ok	429.1260	57.700	0.03074	19.54	60.495	10.154	19441435.607699	15	429.4601	9.40032e-05	3.74183e-04
2015/04/01	04:36:54	ok	ok	429.0900	57.700	0.03074	19.54	60.465	10.149	19106391.907060	15	429.4886	9.25470e-05	3.94234e-04
2015/04/01	04:41:54	ok	ok	429.0960	57.694	0.03074	19.50	60.458	10.124	20774654.992202	15	429.4326	9.42460e-05	3.76540e-04
2015/04/01	04:46:54	ok	ok	429.0960	57.699	0.03074	19.49	60.487	10.123	20872604.032857	15	429.4398	9.40329e-05	3.74569e-04
2015/04/01	04:51:54	ok	ok	429.1280	57.697	0.03074	19.48	60.425	10.106	23025539.160561	15	429.4575	9.35436e-05	3.66538e-04
2015/04/01	04:56:54	ok	ok	429.0660	57.695	0.03074	19.44	60.448	10.087	21015196.829542	15	429.4216	9.35924e-05	3.78628e-04
2015/04/01	05:01:54	ok	ok	429.0960	57.694	0.03074	19.42	60.415	10.069	18888616.135631	15	429.4253	9.39286e-05	3.73383e-04
2015/04/01	05:06:54	ok	ok	429.0640	57.695	0.03074	19.36	60.526	10.052	19455182.411631	15	429.4559	9.24896e-05	3.83106e-04
2015/04/01	05:11:54	ok	ok	429.0800	57.696	0.03074	19.38	60.439	10.049	19557339.067576	15	429.4345	9.35489e-05	3.78365e-04
2015/04/01	05:16:54	ok	ok	429.0860	57.696	0.03074	19.35	60.464	10.036	21620074.314309	15	429.4267	9.41255e-05	3.81494e-04
2015/04/01	05:21:54	ok	ok	429.1100	57.697	0.03074	19.37	60.468	10.048	18587502.330842	15	429.4366	9.38394e-05	3.74500e-04
2015/04/01	05:26:54	ok	ok	429.0600	57.697	0.03074	19.33	60.461	10.024	21045736.596150	15	429.4006	9.45062e-05	4.20725e-04
2015/04/01	05:31:54	ok	ok	429.0600	57.693	0.03074	19.30	60.456	10.005	21147784.575419	15	429.3964	9.44220e-05	3.77086e-04
2015/04/01	05:36:54	ok	ok	429.0540	57.692	0.03074	19.31	60.367	9.996	20497172.006107	15	429.3699	9.48024e-05	3.78661e-04
2015/04/01	05:41:54	ok	ok	429.0760	57.696	0.03074	19.32	60.369	10.003	20105905.546670	15	429.4351	9.29702e-05	3.89541e-04
2015/04/01	05:46:54	ok	ok	429.0740	57.694	0.03074	19.25	60.418	9.970	20164185.565275	15	429.4451	9.26393e-05	3.91230e-04
2015/04/01	05:51:54	ok	ok	429.0740	57.696	0.03074	19.28	60.332	9.973	20372667.330904	15	429.4517	9.17986e-05	4.28797e-04
2015/04/01	05:56:54	ok	ok	429.0500	57.690	0.03074	19.22	60.383	9.946	20796457.803939	15	429.3767	9.41479e-05	3.78636e-04
2015/04/01	06:01:54	ok	ok	429.0660	57.692	0.03074	19.17	60.405	9.921	18994205.223483	15	429.3682	9.45775e-05	3.77782e-04
2015/04/01	06:06:54	ok	ok	429.0460	57.688	0.03074	19.20	60.319	9.924	21341854.775858	15	429.3736	9.45348e-05	3.79416e-04
2015/04/01	06:11:54	ok	ok	429.0600	57.692	0.03074	19.22	60.262	9.926	20812947.348140	15	429.4285	9.28764e-05	4.04745e-04
2015/04/01	06:16:54	ok	ok	429.0680	57.690	0.03074	19.20	60.380	9.934	21583106.967584	15	429.4296	9.25317e-05	3.79719e-04
2015/04/01	06:21:54	ok	ok	429.0760	57.692	0.03074	19.25	60.267	9.945	20673569.530822	15	429.4172	9.39975e-05	3.71780e-04
2015/04/01	06:26:54	ok	ok	429.1020	57.692	0.03074	19.26	60.268	9.951	21340413.236267	15	429.4297	9.37988e-05	3.60443e-04
2015/04/01	06:31:54	ok	ok	429.0760	57.695	0.03074	19.22	60.262	9.926	20978391.202467	15	429.4345	9.25230e-05	3.94390e-04
2015/04/01	06:36:54	ok	ok	429.0660	57.692	0.03074	19.22	60.292	9.931	19896666.441895	15	429.4099	9.41628e-05	3.81861e-04
2015/04/01	06:41:54	ok	ok	429.0360	57.688	0.03074	19.18	60.316	9.912	21452975.361294	15	429.3815	9.41856e-05	3.77942e-04
2015/04/01	06:46:54	ok	ok	429.0920	57.692	0.03074	19.22	60.232	9.921	22124968.879307	15	429.4056	9.40021e-05	3.68766e-04
2015/04/01	06:51:54	ok	ok	429.0840	57.694	0.03074	19.22	60.232	9.921	21579415.300021	15	429.4378	9.29394e-05	3.91399e-04
2015/04/01	06:56:54	ok	ok	429.0340	57.688	0.03074	19.20	60.168	9.899	20152860.330576	15	429.3885	9.39703e-05	4.54383e-04
2015/04/01	07:01:54	ok	ok	429.0680	57.691	0.03074	19.19	60.257	9.908	19117540.673766	15	429.4251	9.34500e-05	3.78964e-04
2015/04/01	07:06:54	ok	ok	429.1160	57.693	0.03074	19.28	60.181	9.948	21822436.245261	15	429.4685	9.31873e-05	3.94089e-04
2015/04/01	07:11:54	ok	ok	429.1040	57.693	0.03074	19.24	60.174	9.924	21635214.859165	15	429.5080	9.15008e-05	4.02882e-04
2015/04/01	07:16:54	ok	ok	429.0680	57.691	0.03074	19.22	60.262	9.926	20684643.962076	15	429.4117	9.44173e-05	3.74769e-04
2015/04/01	07:21:54	ok	ok	429.1140	57.695	0.03074	19.23	60.173	9.917	20823940.865811	15	429.4081	9.51337e-05	3.96712e-04
2015/04/01	07:26:54	ok	ok	429.0960	57.701	0.03074	19.25	60.176	9.930	19440132.871031	15	429.4310	9.39394e-05	3.60555e-04
2015/04/01	07:31:54	ok	ok	429.0860	57.692	0.03074	19.25	60.146	9.925	20177170.348016	15	429.5069	9.09599e-05	4.11891e-04
2015/04/01	07:36:54	ok	ok	429.1260	57.695	0.03074	19.27	60.119	9.932	21224674.705768	15	429.4286	9.45619e-05	3.84130e-04
2015/04/01	07:41:54	ok	ok	429.1160	57.696	0.03074	19.28	60.090	9.933	21705020.054039	15	429.4424	9.40724e-05	3.78629e-04
2015/04/01	07:46:54	ok	ok	429.1280	57.694	0.03074	19.28	60.120	9.938	20728023.729470	15	429.4696	9.36490e-05	3.61562e-04
2015/04/01	07:51:54	ok	ok	429.1820	57.696	0.03074	19.36	60.072	9.977	21102191.369178	15	429.4937	9.37370e-05	3.61682e-04
2015/04/01	07:56:54	ok	ok	429.1940	57.698	0.03074	19.35	60.101	9.976	23244911.802512	15	429.5442	9.27833e-05	3.92436e-04
2015/04/01	08:01:54	ok	ok	429.1360	57.697	0.03074	19.41	60.020	9.997	20584551.961647	15	429.4949	9.39029e-05	4.15710e-04
2015/04/01	08:06:54	ok	ok	429.1820	57.705	0.03074	19.42	60.021	10.004	22073086.978651	15	429.5429	9.27941e-05	3.79459e-04
2015/04/01	08:11:54	ok	ok	429.1940	57.699	0.03074	19.45	60.026	10.022	20713667.068558	15	429.5607	9.23716e-05	3.92377e-04
2015/04/01	08:16:54	--	ok	429.2240	57.711	0.03074	19.50	60.004	10.048	20992262.872254	15	429.5668	9.32775e-05	4.32751e-04
2015/04/01	08:17:07	ok	ok	429.1980	57.707	0.030729	19.58	59.744	10.051	23932916.671346	15	429.5582	9.47670e-05	3.86190e-04
2015/04/01	08:22:07	ok	ok	429.1920	57.713	0.030729	19.54	59.919	10.057	21321556.877558	15	429.5764	9.36475e-05	3.92207e-04
2015/04/01	08:27:07	--	ok	429.2420	57.719	0.030729	19.58	59.926	10.082	21310561.667726	15	429.5742	9.58012e-05	4.25044e-04
2015/04/01	08:27:20	--	ok	429.2940	57.725	0.030716	19.67	59.758	10.107	25893845.336671	15	429.6407	9.38904e-05	3.80007e-04
2015/04/01	08:27:34	ok	ok	429.1200	57.693	0.030701	19.53	59.766	10.026	24114328.552611	15	429.4824	9.47643e-05	3.88747e-04
2015/04/01	08:32:33	--	ok	429.2560	57.719	0.030701	19.62	59.871	10.096	20607522.855910	15	429.5997	9.44814e-05	3.78922e-04
2015/04/01	08:32:46	--	ok	429.3000	57.722	0.030687	19.68	59.790	10.118	27453117.986763	15	429.6411	9.42131e-05	3.70556e-04
2015/04/01	08:33:00	--	ok	429.6260	57.699	0.030671	19.56	59.650	10.024	34448155.791600	15	429.5888	9.24932e-05	3.36904e-04
2015/04/01	08:33:13	ok	ok	429.0400	57.689	0.030638	19.49	59.911	10.026	22968470.767327	15	429.3950	9.42421e-05	3.88569e-04
2015/04/01	08:38:12	--	ok	429.2120	57.713	0.030638	19.70	59.823	10.136	22019950.205266	15	429.6845	8.94783e-05	4.73373e-04
2015/04/01	08:38:25	ok	ok	429.0120	57.685	0.030627	19.75	59.619	10.131	26044981.994892	15	429.3902	9.27537e-05	4.06885e-04
2015/04/01	08:43:25	ok	ok	428.9860	57.686	0.030627	19.68	59.881	10.134	23963265.932891	15	429.3201	9.54230e-05	4.24039e-04
2015/04/01	08:48:25	ok	ok	429.0280	57.688	0.030627	19.76	59.863	10.178	23692479.413539	15	429.3798	9.44103e-05	3.80422e-04
2015/04/01	08:53:25	ok	ok	429.0340	57.690	0.030627	19.74	59.890	10.171	22235640.891229	15	429.3823	9.46140e-05	3.74859e-04
2015/04/01	08:58:25	ok	ok	429.0700	57.688	0.030627	19.83	59.814	10.212	26483236.265796	15	429.4197	9.40656e-05	4.54666e-04
2015/04/01	09:03:25	ok	ok	429.1120	57.697	0.030627	19.90	59.794	10.250	23156986.703531	15	429.4224	9.48755e-05	3.80647e-04
2015/04/01	09:08:25	ok	ok	429.1500	57.697	0.030627	20.02	59.722	10.310	22155927.778165	15	429.5593	9.17904e-05	4.60698e-04
2015/04/01	09:13:25	ok	ok	429.1780	57.704	0.030627	20.09	59.703	10.349	24736300.150645	15	429.6006	9.06850e-05	4.22808e-04
2015/04/01	09:18:25	ok	ok	429.2000	57.702	0.030627	20.16	59.623	10.377	24202875.063754	15	429.5276	9.35100e-05	3.95204e-04
2015/04/01	09:23:25	ok	ok	429.2000	57.706	0.030627	20.20	59.660	10.408	23025136.299979	15	429.5556	9.39395e-05	3.79452e-04
2015/04/01	09:28:25	--	ok	429.2620	57.715	0.030627	20.33	59.619	10.480	23662807.425705	15	429.6562	9.27001e-05	3.85272e-04
2015/04/01	09:28:38	ok	ok	428.9320	57.681	0.030613	20.33	59.467	10.453	25057835.856329	15	429.2781	9.45998e-05	3.81635e-04
2015/04/01	09:33:38	ok	ok	428.9780	57.690	0.030613	20.42	59.573	10.527	24666575.204933	15	429.3404	9.47415e-05	4.17182e-04
2015/04/01	09:38:38	ok	ok	429.0320	57.693	0.030613	20.50	59.524	10.568	23596490.704901	15	429.4057	9.28126e-05	3.74088e-04
2015/04/01	09:43:38	ok	ok	429.0520	57.694	0.030613	20.55	59.624	10.616	24612965.817917	15	429.4850	9.09040e-05	4.36595e-04
2015/04/01	09:48:38	ok	ok	429.1040	57.697	0.030613	20.62	59.604	10.656	24235001.674086	15	429.4404	9.43527e-05	3.89906e-04
2015/04/01	09:53:38	ok	ok	429.0860	57.699	0.030613	20.64	59.577	10.663	22918177.633310	15	429.4502	9.36147e-05	4.04615e-04
2015/04/01	09:58:38	ok	ok	429.1060	57.700	0.030613	20.74	59.593	10.728	24057395.769977	15	429.5196	9.21159e-05	4.05712e-04
2015/04/01	10:03:38	ok	ok	429.1460	57.701	0.030613	20.74	59.562	10.723	23442055.383624	15	429.4807	9.42138e-05	3.86013e-04
2015/04/01	10:08:38	ok	ok	429.1780	57.707	0.030613	20.88	59.554	10.809	24272569.893823	15	429.5420	9.35531e-05	3.74553e-04
2015/04/01	10:13:38	--	ok	429.2040	57.710	0.030613	20.95	59.595	10.861	23275769.402343	15	429.5903	9.23635e-05	3.83342e-04
2015/04/01	10:13:51	ok	ok	429.0020	57.685	0.030602	21.03	59.394	10.874	26275480.088714	15	429.2867	9.62508e-05	3.86410e-04
2015/04/01	10:18:50	ok	ok	429.0320	57.689	0.030602	21.04	59.548	10.909	25183287.824244	15	429.3826	9.33397e-05	3.69975e-04
2015/04/01	10:23:50	ok	ok	429.0680	57.701	0.030602	21.12	59.531	10.956	23009934.474135	15	429.4041	9.43169e-05	3.72361e-04
2015/04/01	10:28:50	ok	ok	429.0860	57.703	0.030602	21.18	59.540	10.996	22171249.060466	15	429.5573	8.89143e-05	5.89129e-04
2015/04/01	10:33:50	ok	ok	429.1260	57.703	0.030602	21.28	59.495	11.052	23566250.309035	15	429.4981	9.22698e-05	3.98300e-04
2015/04/01	10:38:50	ok	ok	429.1180	57.706	0.030602	21.31	59.499	11.072	23437406.192736	15	429.4796	9.37197e-05	4.32943e-04
2015/04/01	10:43:50	ok	ok	429.1360	57.708	0.030602	21.39	59.543	11.131	24588001.793915	15	429.4633	9.59306e-05	4.24776e-04
2015/04/01	10:48:50	--	ok	429.2160	57.710	0.030602	21.50	59.407	11.177	22679170.514829	15	429.5542	9.37950e-05	3.78665e-04
2015/04/01	10:49:03	ok	ok	428.9420	57.665	0.03059	21.58	59.267	11.202	26389113.722876	15	429.2452	9.57578e-05	4.06938e-04
2015/04/01	10:54:03	ok	ok	428.9960	57.680	0.03059	21.60	59.392	11.239	24970562.846893	15	429.4009	9.09115e-05	3.92054e-04
2015/04/01	10:59:03	ok	ok	429.0280	57.690	0.03059	21.65	59.431	11.278	26212427.446172	15	429.4132	9.18039e-05	4.01539e-04
2015/04/01	11:04:03	ok	ok	429.0120	57.692	0.03059	21.70	59.377	11.301	24362307.893408	15	429.3749	9.34652e-05	4.00207e-04
2015/04/01	11:09:03	ok	ok	429.0900	57.695	0.03059	21.82	59.365	11.377	22835029.523970	15	429.3944	9.47113e-05	3.90293e-04
2015/04/01	11:14:03	ok	ok	429.1220	57.704	0.03059	21.89	59.285	11.407	23752867.768665	15	429.4688	9.25698e-05	3.67488e-04
2015/04/01	11:19:03	ok	ok	429.1400	57.710	0.03059	21.98	59.360	11.481	24646456.466747	15	429.4914	9.30415e-05	3.75518e-04
2015/04/01	11:24:03	ok	ok	429.1820	57.716	0.03059	22.10	59.348	11.558	23156246.561302	15	429.5196	9.34667e-05	3.80428e-04
2015/04/01	11:29:03	ok	ok	429.1980	57.713	0.03059	22.09	59.316	11.546	23906374.161637	15	429.5506	9.30729e-05	3.76773e-04
2015/04/01	11:34:03	ok	ok	429.0700	57.701	0.03059	21.80	59.790	11.445	23505241.685382	15	429.4252	9.37833e-05	4.17172e-04
2015/04/01	11:39:03	ok	ok	428.9280	57.685	0.03059	21.41	60.308	11.287	21295548.694544	15	429.2404	9.50914e-05	3.99644e-04
2015/04/01	11:44:03	ok	ok	428.8260	57.667	0.03059	21.11	60.625	11.151	19981653.220732	15	429.1758	9.37425e-05	3.81741e-04
2015/04/01	11:49:03	ok	ok	428.8020	57.652	0.03059	20.94	60.811	11.076	20962711.578642	14	429.2018	8.94036e-05	3.79510e-04
2015/04/01	11:54:03	--	ok	428.7660	57.647	0.03059	20.89	60.833	11.048	21011725.463594	15	429.0861	9.44252e-05	3.86998e-04
2015/04/01	11:54:16	--	ok	428.7260	57.635	0.030603	20.86	60.767	11.016	21512650.693765	15	429.0672	9.40504e-05	3.77013e-04
2015/04/01	11:54:29	--	ok	428.6760	57.602	0.030617	20.74	60.900	10.964	25362057.330568	15	429.0051	9.39332e-05	3.89791e-04
2015/04/01	11:54:43	--	ok	428.6380	57.582	0.030635	20.69	61.165	10.979	25153270.516379	15	428.9628	9.40237e-05	3.68111e-04
2015/04/01	11:54:56	--	ok	428.6160	57.577	0.030654	20.64	61.278	10.968	24476387.698415	15	428.9799	9.30366e-05	3.68814e-04
2015/04/01	11:55:09	--	ok	428.6320	57.563	0.030675	20.60	61.423	10.968	24785740.201315	15	428.9410	9.40631e-05	3.76728e-04
2015/04/01	11:55:22	--	ok	428.6260	57.562	0.030695	20.57	61.629	10.986	22113935.075562	15	428.9503	9.27570e-05	3.66965e-04
2015/04/01	11:55:35	ok	ok	429.0600	57.694	0.030715	20.57	61.720	11.002	18516501.438118	15	429.3862	9.39922e-05	3.81251e-04
2015/04/01	12:00:34	ok	ok	429.1940	57.710	0.030715	20.80	60.879	10.998	18434215.754918	15	429.5560	9.14911e-05	3.81043e-04
2015/04/01	12:05:34	ok	ok	429.1840	57.706	0.030715	20.69	61.043	10.958	18723676.178525	15	429.4964	9.30467e-05	3.60855e-04
2015/04/01	12:10:34	ok	ok	429.1860	57.707	0.030715	20.69	61.165	10.979	17409860.040955	15	429.5278	9.08031e-05	4.25893e-04
2015/04/01	12:15:34	ok	ok	429.1700	57.703	0.030715	20.63	61.246	10.956	18242670.709613	15	429.4509	9.26804e-05	3.38966e-04
2015/04/01	12:20:34	ok	ok	429.0880	57.698	0.030715	20.58	61.268	10.928	18895885.442666	15	429.4079	9.35379e-05	3.58497e-04
2015/04/01	12:25:34	ok	ok	429.0840	57.700	0.030715	20.58	61.329	10.939	19136646.264381	15	429.3291	9.56391e-05	4.96785e-04
2015/04/01	12:30:34	ok	ok	429.0820	57.696	0.030715	20.54	61.322	10.912	22064055.306267	15	429.3649	9.31779e-05	3.53410e-04
2015/04/01	12:35:34	ok	ok	429.0540	57.693	0.030715	20.56	61.386	10.936	19464250.306361	15	429.3697	9.34372e-05	3.70436e-04
2015/04/01	12:40:34	ok	ok	429.0720	57.696	0.030715	20.54	61.413	10.928	20728178.374873	15	429.3855	9.24415e-05	3.65603e-04
2015/04/01	12:45:34	ok	ok	429.0860	57.696	0.030715	20.52	61.500	10.931	20098163.424000	15	429.3554	9.43971e-05	3.73457e-04
2015/04/01	12:50:34	ok	ok	429.0920	57.697	0.030715	20.58	61.480	10.966	18094024.903394	15	429.4406	9.10846e-05	3.69599e-04
2015/04/01	12:55:34	ok	ok	429.0700	57.693	0.030715	20.58	61.480	10.966	17218521.683171	15	429.3810	9.36081e-05	3.64522e-04
2015/04/01	13:00:34	ok	ok	428.9820	57.689	0.030715	20.53	61.562	10.948	16744944.054879	15	429.3146	9.46257e-05	4.03400e-04
2015/04/01	13:05:34	ok	ok	429.0580	57.690	0.030715	20.56	61.598	10.974	19167826.097331	15	429.3727	9.25820e-05	3.50567e-04
2015/04/01	13:10:34	ok	ok	429.0660	57.690	0.030715	20.57	61.569	10.975	18012942.108657	15	429.3701	9.32135e-05	3.65213e-04
2015/04/01	13:15:34	ok	ok	429.0660	57.691	0.030715	20.58	61.571	10.982	17499798.368408	15	429.3839	9.20961e-05	3.47268e-04
2015/04/01	13:20:34	ok	ok	429.0700	57.690	0.030715	20.60	61.665	11.011	18393949.700992	15	429.3562	9.29768e-05	3.47867e-04
2015/04/01	13:25:34	ok	ok	429.0160	57.692	0.030715	20.60	61.725	11.022	19296495.523167	15	429.3271	9.40282e-05	3.93879e-04
2015/04/01	13:30:34	ok	ok	429.0240	57.690	0.030715	20.65	61.612	11.034	17188229.145755	15	429.3561	9.34462e-05	3.71237e-04
2015/04/01	13:35:34	ok	ok	429.0120	57.689	0.030715	20.66	61.735	11.063	17110427.811043	15	429.3448	9.33283e-05	3.62298e-04
2015/04/01	13:40:34	ok	ok	428.9720	57.691	0.030715	20.71	61.713	11.091	16925943.235883	15	429.2840	9.50701e-05	4.14400e-04
2015/04/01	13:45:34	ok	ok	429.0520	57.689	0.030715	20.74	61.778	11.122	17427474.924301	15	429.4573	8.95734e-05	4.11773e-04
2015/04/01	13:50:34	ok	ok	429.0260	57.691	0.030715	20.80	61.697	11.146	17768812.598589	15	429.4030	9.26731e-05	3.77786e-04
2015/04/01	13:55:34	ok	ok	429.0660	57.698	0.030715	20.82	61.731	11.165	16523923.186809	15	429.3814	9.32264e-05	3.51961e-04
2015/04/01	14:00:34	ok	ok	429.1000	57.696	0.030715	20.84	61.764	11.184	19293041.620741	15	429.3907	9.27113e-05	3.71237e-04
2015/04/01	14:05:34	ok	ok	429.0280	57.695	0.030715	20.87	61.709	11.194	17595488.336887	15	429.4234	9.21716e-05	4.03301e-04
2015/04/01	14:10:34	ok	ok	429.1140	57.702	0.030715	20.93	61.749	11.240	21316301.808025	15	429.4186	9.36245e-05	3.66389e-04
2015/04/01	14:15:34	ok	ok	429.0860	57.697	0.030715	20.92	61.717	11.228	18851862.573128	15	429.4116	9.35463e-05	3.65873e-04
2015/04/01	14:20:34	ok	ok	429.0660	57.702	0.030715	20.97	61.785	11.273	17501042.747422	15	429.4738	9.07738e-05	5.58902e-04
2015/04/01	14:25:34	ok	ok	429.1280	57.705	0.030715	21.01	61.792	11.300	17839972.863683	15	429.4489	9.31275e-05	3.68580e-04
2015/04/01	14:30:34	ok	ok	429.0720	57.701	0.030715	20.96	61.814	11.271	17885925.466657	15	429.4148	9.38393e-05	3.80814e-04
2015/04/01	14:35:34	ok	ok	429.0980	57.699	0.030715	21.00	61.881	11.310	17472261.080710	15	429.4394	9.27322e-05	3.69213e-04
2015/04/01	14:40:34	ok	ok	429.0720	57.699	0.030715	21.00	61.821	11.299	16766105.589805	15	429.4230	9.38506e-05	3.65212e-04
2015/04/01	14:45:34	ok	ok	429.1260	57.705	0.030715	21.05	61.889	11.344	15828534.581951	15	429.4599	9.27538e-05	3.79111e-04
2015/04/01	14:50:34	ok	ok	429.0680	57.701	0.030715	21.02	61.884	11.324	18193409.325600	15	429.4477	9.20012e-05	4.22795e-04
2015/04/01	14:55:34	ok	ok	429.0840	57.701	0.030715	21.02	61.945	11.335	17788559.251854	15	429.4538	9.25672e-05	3.92639e-04
2015/04/01	15:00:34	ok	ok	429.0440	57.704	0.030715	21.06	61.951	11.362	18208303.626893	15	429.4255	9.43007e-05	4.26533e-04
2015/04/01	15:05:34	ok	ok	429.0820	57.705	0.030715	21.08	61.864	11.359	14961800.198008	15	429.4231	9.49629e-05	3.96097e-04
2015/04/01	15:10:34	ok	ok	429.0540	57.704	0.030715	21.08	61.985	11.382	15253415.091773	15	429.4162	9.35021e-05	3.82643e-04
2015/04/01	15:15:34	ok	ok	429.0400	57.700	0.030715	21.02	62.096	11.362	17145648.991559	15	429.5307	8.99356e-05	5.17285e-04
2015/04/01	15:20:34	ok	ok	429.0740	57.705	0.030715	21.06	62.012	11.373	17042655.023901	15	429.4438	9.28626e-05	3.70076e-04
2015/04/01	15:25:34	ok	ok	429.0900	57.704	0.030715	21.04	62.039	11.365	17285482.797907	15	429.4412	9.33752e-05	3.74429e-04
2015/04/01	15:30:34	ok	ok	429.0560	57.699	0.030715	21.01	62.094	11.355	16157199.079176	15	429.4172	9.28463e-05	3.75394e-04
2015/04/01	15:35:34	ok	ok	429.0920	57.699	0.030715	21.00	62.123	11.354	18777341.016432	15	429.4331	9.21603e-05	3.59327e-04
2015/04/01	15:40:34	ok	ok	429.0400	57.699	0.030715	21.00	62.093	11.349	15981459.429999	15	429.4049	9.31081e-05	3.70266e-04
2015/04/01	15:45:34	ok	ok	429.0020	57.697	0.030715	20.95	62.145	11.325	15668661.156322	15	429.3644	9.31140e-05	4.07306e-04
2015/04/01	15:50:34	ok	ok	428.9820	57.693	0.030715	20.88	62.134	11.277	15339566.076031	15	429.3566	9.34331e-05	3.72752e-04
2015/04/01	15:55:34	ok	ok	428.9540	57.694	0.030715	20.89	62.165	11.290	16805432.494093	15	429.3189	9.49426e-05	4.31595e-04
2015/04/01	16:00:34	ok	ok	429.0100	57.692	0.030715	20.80	62.181	11.233	16975216.841678	15	429.3902	9.10185e-05	3.80634e-04
2015/04/01	16:05:34	ok	ok	429.0100	57.689	0.030715	20.78	62.238	11.231	15532375.193413	15	429.3320	9.27126e-05	3.90620e-04
2015/04/01	16:10:34	ok	ok	428.9720	57.684	0.030715	20.71	62.226	11.183	15848922.128493	15	429.3533	9.08630e-05	4.16427e-04
2015/04/01	16:15:34	ok	ok	428.8960	57.679	0.030715	20.68	62.252	11.168	16475877.962487	15	429.2529	9.39529e-05	3.81380e-04
2015/04/01	16:20:34	ok	ok	428.8760	57.683	0.030715	20.69	62.253	11.175	17556254.345626	15	429.2620	9.39954e-05	3.96393e-04
2015/04/01	16:25:34	ok	ok	428.8340	57.671	0.030715	20.62	62.302	11.138	15631373.278724	15	429.2390	9.43793e-05	4.21246e-04
2015/04/01	16:30:34	ok	ok	428.9020	57.667	0.030715	20.61	62.300	11.131	16454257.127058	15	429.2286	9.32991e-05	3.69394e-04
2015/04/01	16:35:34	ok	ok	428.8480	57.671	0.030715	20.60	62.329	11.130	16300420.269367	15	429.2268	9.34946e-05	4.39747e-04
2015/04/01	16:40:34	ok	ok	428.8560	57.670	0.030715	20.56	62.322	11.103	15130380.856376	15	429.2326	9.26168e-05	3.94288e-04
2015/04/01	16:45:34	ok	ok	428.8200	57.668	0.030715	20.53	62.348	11.088	14507736.066601	15	429.1900	9.38336e-05	3.78206e-04
2015/04/01	16:50:34	ok	ok	428.8420	57.659	0.030715	20.52	62.346	11.081	15389471.594974	15	429.1857	9.35704e-05	3.69857e-04
2015/04/01	16:55:34	ok	ok	428.8040	57.641	0.030715	20.46	62.366	11.046	16610486.584552	15	429.1762	9.33280e-05	3.75605e-04
2015/04/01	17:00:34	ok	ok	428.8200	57.644	0.030715	20.46	62.336	11.041	16585772.165960	15	429.1888	9.29110e-05	3.76177e-04
2015/04/01	17:05:34	ok	ok	428.8240	57.648	0.030715	20.42	62.390	11.025	15946725.982626	15	429.1814	9.30107e-05	3.70318e-04
2015/04/01	17:10:34	ok	ok	428.8000	57.649	0.030715	20.36	62.500	11.006	16089134.268760	15	429.1826	9.09846e-05	3.96877e-04
2015/04/01	17:15:34	ok	ok	428.8020	57.648	0.030715	20.34	62.407	10.976	16392045.558160	15	429.1054	9.43893e-05	3.69309e-04
2015/04/01	17:20:34	--	ok	428.7700	57.640	0.030715	20.35	62.378	10.978	17397448.256256	15	429.1155	9.37814e-05	3.76804e-04
2015/04/01	17:20:47	ok	ok	429.0300	57.693	0.030727	20.34	62.346	10.966	19769529.048815	15	429.3120	9.56435e-05	3.91890e-04
2015/04/01	17:25:46	ok	ok	428.9480	57.691	0.030727	20.32	62.373	10.958	15374442.727679	15	429.3335	9.50873e-05	4.13300e-04
2015/04/01	17:30:46	ok	ok	428.9620	57.694	0.030727	20.30	62.430	10.955	16726247.554022	15	429.3122	9.56788e-05	4.20756e-04
2015/04/01	17:35:46	ok	ok	429.0000	57.691	0.030727	20.22	62.447	10.907	14965856.342054	15	429.3156	9.37612e-05	3.68320e-04
2015/04/01	17:40:46	ok	ok	428.9280	57.684	0.030727	20.18	62.471	10.886	14178244.051165	15	429.2884	9.44617e-05	3.91371e-04
2015/04/01	17:45:46	ok	ok	428.8840	57.687	0.030727	20.15	62.466	10.866	14269522.579077	15	429.2627	9.51671e-05	3.84539e-04
2015/04/01	17:50:46	ok	ok	428.9300	57.682	0.030727	20.11	62.459	10.839	16400764.042377	15	429.2414	9.55090e-05	4.11394e-04
2015/04/01	17:55:46	ok	ok	428.8800	57.682	0.030727	20.11	62.489	10.844	15715379.555795	15	429.2650	9.30796e-05	3.84344e-04
2015/04/01	18:00:46	ok	ok	428.9360	57.683	0.030727	20.12	62.400	10.835	16571222.497291	15	429.2880	9.32602e-05	3.75493e-04
2015/04/01	18:05:46	ok	ok	428.9040	57.676	0.030727	20.06	62.451	10.806	15201940.583554	15	429.2576	9.28799e-05	3.69242e-04
2015/04/01	18:10:46	ok	ok	428.9000	57.672	0.030727	20.04	62.478	10.798	15293774.589196	15	429.2301	9.44457e-05	3.74253e-04
2015/04/01	18:15:46	ok	ok	428.8580	57.672	0.030727	20.00	62.501	10.777	13726086.009247	15	429.3116	9.03248e-05	4.72193e-04
2015/04/01	18:20:46	ok	ok	428.8480	57.669	0.030727	19.99	62.469	10.765	16391109.850747	15	429.3093	9.00238e-05	4.82584e-04
2015/04/01	18:25:46	ok	ok	428.8120	57.668	0.030727	19.97	62.556	10.768	16593315.835968	15	429.1395	9.66199e-05	4.57017e-04
2015/04/01	18:30:46	ok	ok	428.8060	57.664	0.030727	19.95	62.493	10.744	14651191.608572	15	429.1669	9.45985e-05	3.81490e-04
2015/04/01	18:35:46	--	ok	428.7920	57.666	0.030727	19.92	62.548	10.735	14070432.712089	15	429.2390	9.20589e-05	4.39443e-04
2015/04/01	18:35:59	ok	ok	429.0920	57.694	0.030738	19.92	62.458	10.719	19609209.063032	15	429.3291	9.72268e-05	4.11188e-04
2015/04/01	18:40:59	ok	ok	429.0740	57.696	0.030738	19.89	62.513	10.710	15742733.326645	15	429.4506	9.22770e-05	4.13053e-04
2015/04/01	18:45:59	ok	ok	428.9720	57.694	0.030738	19.85	62.566	10.694	13949801.869836	15	429.3878	9.41703e-05	4.33253e-04
2015/04/01	18:50:59	ok	ok	429.0260	57.693	0.030738	19.84	62.565	10.687	14433522.644521	15	429.3493	9.46210e-05	3.65309e-04
2015/04/01	18:55:59	ok	ok	428.9840	57.690	0.030738	19.82	62.501	10.664	13995827.095747	15	429.3548	9.40600e-05	3.86643e-04
2015/04/01	19:00:59	ok	ok	428.9920	57.691	0.030738	19.82	62.561	10.674	13860141.714845	15	429.3698	9.34198e-05	4.18829e-04
2015/04/01	19:05:59	ok	ok	429.0140	57.687	0.030738	19.73	62.576	10.621	16857719.620367	15	429.3224	9.40943e-05	3.68035e-04
2015/04/01	19:10:59	ok	ok	428.9620	57.685	0.030738	19.72	62.515	10.604	16070064.134286	15	429.3266	9.36674e-05	3.90562e-04
2015/04/01	19:15:59	ok	ok	428.9020	57.687	0.030738	19.73	62.576	10.621	13443346.708101	15	429.3997	9.06839e-05	4.83166e-04
2015/04/01	19:20:59	ok	ok	428.9540	57.682	0.030738	19.68	62.658	10.604	15652721.827420	15	429.3290	9.25862e-05	3.95002e-04
2015/04/01	19:25:59	ok	ok	428.9380	57.683	0.030738	19.67	62.657	10.597	14076294.074413	15	429.2994	9.38737e-05	3.79421e-04
2015/04/01	19:30:59	ok	ok	428.8640	57.678	0.030738	19.63	62.620	10.566	12906307.651758	15	429.2614	9.48255e-05	4.08209e-04
2015/04/01	19:35:59	ok	ok	428.9120	57.679	0.030738	19.59	62.583	10.535	13429107.158335	15	429.2296	9.47762e-05	3.90653e-04
2015/04/01	19:40:59	ok	ok	428.8980	57.679	0.030738	19.57	62.580	10.522	13312749.399059	15	429.3936	8.89158e-05	5.36317e-04
2015/04/01	19:45:59	ok	ok	428.9340	57.677	0.030738	19.55	62.637	10.519	17505783.434635	15	429.2525	9.34323e-05	3.77724e-04
2015/04/01	19:50:59	ok	ok	428.9340	57.674	0.030738	19.49	62.687	10.491	13561999.561012	15	429.2281	9.32832e-05	3.55365e-04
2015/04/01	19:55:59	ok	ok	428.9500	57.673	0.030738	19.47	62.653	10.473	12761775.053471	15	429.2230	9.32109e-05	3.56726e-04
2015/04/01	20:00:59	ok	ok	428.8520	57.671	0.030738	19.45	62.680	10.465	15638139.281272	15	429.2077	9.38596e-05	3.81134e-04
2015/04/01	20:05:59	ok	ok	428.8340	57.663	0.030738	19.38	62.638	10.415	13452817.595337	15	429.1763	9.41955e-05	3.81809e-04
2015/04/01	20:10:59	ok	ok	428.8700	57.665	0.030738	19.37	62.697	10.419	14768362.657033	15	429.1886	9.25521e-05	3.56454e-04
2015/04/01	20:15:59	ok	ok	428.8800	57.663	0.030738	19.35	62.633	10.396	15238450.136430	15	429.1760	9.39090e-05	3.56802e-04
2015/04/01	20:20:59	ok	ok	428.8460	57.662	0.030738	19.31	62.747	10.390	15080277.376336	15	429.1580	9.36118e-05	3.53039e-04
2015/04/01	20:25:59	ok	ok	428.8660	57.656	0.030738	19.29	62.714	10.373	15395691.459305	15	429.1656	9.26777e-05	3.87987e-04
2015/04/01	20:30:59	--	ok	428.7880	57.659	0.030738	19.25	62.737	10.352	13110558.652899	15	429.1061	9.43869e-05	4.14655e-04
2015/04/01	20:31:12	ok	ok	429.0940	57.685	0.030749	19.24	62.675	10.336	20921818.923315	15	429.3655	9.37545e-05	3.44370e-04
2015/04/01	20:36:11	ok	ok	429.0320	57.684	0.030749	19.20	62.759	10.325	15075580.542218	15	429.3509	9.36290e-05	3.60172e-04
2015/04/01	20:41:11	ok	ok	428.9420	57.683	0.030749	19.15	62.750	10.294	13719526.552567	15	429.2769	9.59758e-05	4.15517e-04
2015/04/01	20:46:11	ok	ok	428.9780	57.682	0.030749	19.12	62.775	10.280	14717546.874609	15	429.2968	9.44284e-05	3.70521e-04
2015/04/01	20:51:11	ok	ok	428.9960	57.683	0.030749	19.15	62.810	10.303	15099450.677950	15	429.3685	9.21297e-05	3.78067e-04
2015/04/01	20:56:11	ok	ok	429.0380	57.681	0.030749	19.11	62.743	10.268	13052274.521567	15	429.2957	9.37558e-05	3.65634e-04
2015/04/01	21:01:11	ok	ok	429.0460	57.680	0.030749	19.10	62.682	10.252	16327863.871895	15	429.3515	9.24022e-05	3.87983e-04
2015/04/01	21:06:11	ok	ok	429.0460	57.680	0.030749	19.08	62.828	10.264	14380068.334962	15	429.2976	9.38811e-05	3.44709e-04
2015/04/01	21:11:11	ok	ok	428.9580	57.676	0.030749	19.04	62.762	10.229	13422849.388279	15	429.2848	9.40850e-05	3.68570e-04
2015/04/01	21:16:11	ok	ok	428.9340	57.674	0.030749	19.02	62.818	10.226	13543272.266759	15	429.3167	9.11824e-05	4.15490e-04
2015/04/01	21:21:11	ok	ok	428.9480	57.677	0.030749	18.99	62.783	10.203	13547104.492358	15	429.2230	9.44234e-05	4.07596e-04
2015/04/01	21:26:11	ok	ok	428.9740	57.673	0.030749	18.94	62.805	10.176	14122072.205193	15	429.2194	9.34254e-05	3.40378e-04
2015/04/01	21:31:11	ok	ok	429.1020	57.672	0.030749	18.94	62.835	10.181	14155733.621693	15	429.2439	9.27595e-05	3.35911e-04
2015/04/01	21:36:11	ok	ok	429.0060	57.671	0.030749	18.92	62.802	10.163	18080935.860241	15	429.2708	9.14142e-05	3.69581e-04
2015/04/01	21:41:11	--	ok	429.2780	57.672	0.030749	18.92	62.862	10.173	12951257.702247	15	429.2686	9.21844e-05	3.10670e-04
2015/04/01	21:41:24	--	ok	428.7220	57.623	0.030735	18.87	62.733	10.123	19608895.653400	15	429.1017	8.97576e-05	6.45666e-04
2015/04/01	21:41:38	ok	ok	428.8640	57.657	0.030749	18.77	62.926	10.094	17898483.914733	15	429.1440	9.36170e-05	3.68437e-04
2015/04/01	21:46:37	ok	ok	428.9960	57.671	0.030749	18.89	62.827	10.150	14911685.672115	15	429.2056	9.49162e-05	3.48664e-04
2015/04/01	21:51:37	ok	ok	428.9900	57.672	0.030749	18.87	62.793	10.132	16949786.332365	15	429.2517	9.32221e-05	3.28103e-04
2015/04/01	21:56:37	ok	ok	428.9860	57.671	0.030749	18.84	62.848	10.123	16258360.190671	15	429.1833	9.45796e-05	3.46696e-04
2015/04/01	22:01:37	ok	ok	429.1000	57.669	0.030749	18.86	62.792	10.126	16711414.997459	15	429.2223	9.33791e-05	3.25261e-04
2015/04/01	22:06:37	ok	ok	429.0760	57.667	0.030749	18.82	62.845	10.111	14566711.082117	15	429.2381	9.30972e-05	3.08406e-04
2015/04/01	22:11:37	ok	ok	429.0620	57.666	0.030749	18.79	62.840	10.092	16454456.942968	15	429.2579	9.13379e-05	4.11984e-04
2015/04/01	22:16:37	ok	ok	429.0260	57.665	0.030749	18.77	62.777	10.070	13922751.311348	15	429.2377	9.29222e-05	3.27953e-04
2015/04/01	22:21:37	ok	ok	428.9580	57.661	0.030749	18.74	62.921	10.075	16292801.369493	15	429.2545	9.11082e-05	4.09827e-04
2015/04/01	22:26:37	ok	ok	428.8680	57.663	0.030749	18.74	62.861	10.066	13831326.309704	15	429.2444	9.11845e-05	4.76404e-04
2015/04/01	22:31:37	ok	ok	428.9060	57.660	0.030749	18.73	62.800	10.050	14333345.733038	15	429.1587	9.34941e-05	3.56733e-04
2015/04/01	22:36:37	ok	ok	428.9200	57.658	0.030749	18.68	62.851	10.028	15988048.022536	15	429.1453	9.33683e-05	3.35290e-04
2015/04/01	22:41:37	ok	ok	428.9000	57.663	0.030749	18.70	62.885	10.046	17818222.836626	15	429.1584	9.37990e-05	3.26907e-04
2015/04/01	22:46:37	ok	ok	428.9180	57.658	0.030749	18.69	62.793	10.025	16841446.888433	15	429.1238	9.40195e-05	3.27858e-04
2015/04/01	22:51:37	ok	ok	429.1360	57.658	0.030749	18.67	62.820	10.017	15804582.896014	15	429.1914	9.22970e-05	3.00932e-04
2015/04/01	22:56:37	ok	ok	428.9360	57.656	0.030749	18.68	62.821	10.024	19561794.543821	15	429.1238	9.26025e-05	3.22309e-04
2015/04/01	23:01:37	ok	ok	428.9060	57.655	0.030749	18.60	62.928	9.993	17041222.379821	15	429.1334	9.38667e-05	3.26687e-04
2015/04/01	23:06:37	ok	ok	428.8460	57.653	0.030749	18.60	62.958	9.998	16822175.379106	15	429.1204	9.39946e-05	3.40878e-04
2015/04/01	23:11:37	ok	ok	428.8720	57.651	0.030749	18.61	62.870	9.990	14834948.529176	15	429.1224	9.33437e-05	3.31447e-04
2015/04/01	23:16:37	ok	ok	429.0060	57.657	0.030749	18.62	62.871	9.996	18418530.174006	15	429.1134	9.39949e-05	2.92520e-04
2015/04/01	23:21:37	ok	ok	428.8700	57.647	0.030749	18.55	62.919	9.962	17237397.072148	15	429.0850	9.36630e-05	3.20324e-04
2015/04/01	23:26:37	ok	ok	428.9380	57.650	0.030749	18.56	62.921	9.969	22092027.421051	15	429.0894	9.42952e-05	3.02164e-04
2015/04/01	23:31:37	ok	ok	428.8340	57.651	0.030749	18.56	62.921	9.969	17177577.197881	15	429.1174	9.25040e-05	3.86006e-04
2015/04/01	23:36:37	ok	ok	428.9060	57.649	0.030749	18.49	62.909	9.926	17149885.143404	15	429.1085	9.23630e-05	3.39136e-04
2015/04/01	23:41:37	ok	ok	428.9500	57.642	0.030749	18.52	62.914	9.944	18250666.443606	15	429.0568	9.35974e-05	3.24212e-04
2015/04/01	23:46:37	ok	ok	428.8140	57.642	0.030749	18.44	63.050	9.918	18063866.455747	15	429.0015	9.49920e-05	3.43921e-04
2015/04/01	23:51:37	ok	ok	428.8160	57.639	0.030749	18.42	62.957	9.892	17977312.253005	15	429.0242	9.46009e-05	3.34012e-04
2015/04/01	23:56:37	ok	ok	428.9940	57.641	0.030749	18.43	63.049	9.912	19295339.464594	15	429.0731	9.29971e-05	2.93788e-04
2015/04/02	00:01:37	--	ok	428.7760	57.633	0.030749	18.40	63.074	9.899	19947830.210591	15	429.0061	9.46188e-05	3.32333e-04
2015/04/02	00:01:50	ok	ok	429.0700	57.668	0.030761	18.43	62.959	9.898	22522867.605093	15	429.2647	9.47245e-05	3.15851e-04
2015/04/02	00:06:50	ok	ok	429.1420	57.666	0.030761	18.37	63.069	9.880	18012831.505360	15	429.2473	9.49559e-05	3.50322e-04
2015/04/02	00:11:50	ok	ok	429.1180	57.668	0.030761	18.36	63.007	9.865	18210034.133007	15	429.2458	9.39231e-05	3.03787e-04
2015/04/02	00:16:50	ok	ok	429.1660	57.668	0.030761	18.36	63.067	9.874	18926847.557896	15	429.2895	9.34358e-05	3.57518e-04
2015/04/02	00:21:50	ok	ok	428.9900	57.663	0.030761	18.33	63.092	9.860	19431264.663620	15	429.2216	9.39816e-05	3.29932e-04
2015/04/02	00:26:50	ok	ok	429.0460	57.664	0.030761	18.29	63.085	9.836	19159600.291573	15	429.2968	9.11355e-05	4.53145e-04
2015/04/02	00:31:50	ok	ok	429.0040	57.664	0.030761	18.26	63.199	9.836	17117636.842970	15	429.2119	9.40748e-05	3.19512e-04
2015/04/02	00:36:50	ok	ok	429.0320	57.661	0.030761	18.23	63.135	9.809	17847091.775498	15	429.1525	9.56773e-05	3.68732e-04
2015/04/02	00:41:50	ok	ok	429.1540	57.661	0.030761	18.26	63.140	9.827	16854753.935962	15	429.1820	9.44274e-05	3.21788e-04
2015/04/02	00:46:50	ok	ok	428.9040	57.658	0.030761	18.22	63.073	9.794	17136453.851895	15	429.2008	9.29417e-05	3.80396e-04
2015/04/02	00:51:50	--	ok	429.2120	57.660	0.030761	18.22	63.103	9.798	16029448.120564	15	429.2360	9.13552e-05	3.10618e-04
2015/04/02	00:52:03	--	ok	429.3300	57.657	0.03075	18.22	63.103	9.798	15563338.913562	15	429.2163	9.24206e-05	2.96475e-04
2015/04/02	00:52:16	ok	ok	428.8020	57.644	0.030733	18.12	63.206	9.756	21000172.957586	15	429.0727	9.50972e-05	3.39532e-04
2015/04/02	00:57:16	ok	ok	428.9240	57.660	0.030733	18.25	63.048	9.807	17493243.318944	15	429.1790	9.43252e-05	3.45268e-04
2015/04/02	01:02:16	ok	ok	429.0480	57.660	0.030733	18.22	63.103	9.798	18694333.077498	15	429.1667	9.46021e-05	3.35666e-04
2015/04/02	01:07:16	--	ok	429.3200	57.659	0.030733	18.21	63.101	9.792	17343879.820723	15	429.2381	9.21921e-05	3.46710e-04
2015/04/02	01:07:29	--	ok	429.3140	57.655	0.030716	18.17	63.095	9.768	18461071.316155	15	429.1834	9.26891e-05	3.12427e-04
2015/04/02	01:07:42	--	ok	428.7760	57.647	0.030699	18.10	63.172	9.739	21416410.867469	15	429.0763	9.55257e-05	3.65468e-04
2015/04/02	01:07:55	--	ok	428.7720	57.640	0.030711	18.06	63.285	9.734	23071781.075859	15	429.0145	9.60651e-05	3.68641e-04
2015/04/02	01:08:09	--	ok	428.7120	57.635	0.030723	17.94	63.592	9.711	17885681.345934	15	429.0087	9.52661e-05	3.65970e-04
2015/04/02	01:08:22	--	ok	428.7280	57.628	0.030738	17.86	63.966	9.722	19479656.966740	14	428.9650	9.60659e-05	3.49887e-04
2015/04/02	01:08:35	--	ok	428.7280	57.621	0.030752	17.84	64.111	9.733	23756100.402498	15	429.0713	9.20504e-05	5.53198e-04
2015/04/02	01:08:48	ok	ok	428.8240	57.650	0.030767	17.81	64.284	9.741	19804237.829190	15	429.1362	9.49685e-05	3.66507e-04
2015/04/02	01:13:47	--	ok	429.3720	57.669	0.030767	18.18	63.066	9.769	15780984.916701	15	429.4184	8.94520e-05	3.84420e-04
2015/04/02	01:14:00	ok	ok	428.9880	57.667	0.030747	18.18	62.977	9.755	18893743.095373	14	429.2339	9.60367e-05	3.39872e-04
2015/04/02	01:19:00	ok	ok	429.0540	57.667	0.030747	18.13	63.118	9.748	17401461.958992	15	429.2955	9.43876e-05	3.59944e-04
2015/04/02	01:24:00	ok	ok	429.0520	57.670	0.030747	18.15	63.121	9.760	16772530.430502	15	429.3073	9.39937e-05	3.28596e-04
2015/04/02	01:29:00	ok	ok	428.9720	57.670	0.030747	18.14	63.149	9.759	16680551.660296	15	429.2636	9.54374e-05	4.08596e-04
2015/04/02	01:34:00	ok	ok	428.9440	57.669	0.030747	18.10	63.202	9.744	16801247.200318	15	429.2263	9.66294e-05	3.84046e-04
2015/04/02	01:39:00	ok	ok	428.8780	57.667	0.030747	18.12	63.176	9.751	15419624.306476	15	429.2395	9.54927e-05	4.08516e-04
2015/04/02	01:44:00	--	ok	429.3620	57.666	0.030747	18.12	63.146	9.747	15440652.249033	15	429.3264	9.24435e-05	3.13227e-04
2015/04/02	01:44:13	ok	ok	429.0360	57.664	0.030728	18.12	63.086	9.738	18944531.878900	15	429.2226	9.54982e-05	3.51464e-04
2015/04/02	01:49:13	--	ok	429.4840	57.665	0.030728	18.08	63.199	9.732	13687658.767898	15	429.2649	9.28268e-05	3.66865e-04
2015/04/02	01:49:26	ok	ok	428.9600	57.664	0.030703	18.12	63.146	9.747	21439094.896812	15	429.2492	9.47764e-05	3.53349e-04
2015/04/02	01:54:26	--	ok	429.4580	57.665	0.030703	18.08	63.169	9.727	17955710.394909	15	429.3248	9.12765e-05	3.25143e-04
2015/04/02	01:54:39	ok	ok	428.9740	57.665	0.030679	18.11	63.085	9.732	22850943.230513	15	429.2630	9.45988e-05	3.64023e-04
2015/04/02	01:59:39	ok	ok	428.9420	57.667	0.030679	18.08	63.199	9.732	17044053.389997	15	429.2462	9.48114e-05	3.67475e-04
2015/04/02	02:04:39	ok	ok	428.8660	57.663	0.030679	18.05	63.134	9.705	16979072.211581	15	429.2172	9.55290e-05	4.11803e-04
2015/04/02	02:09:39	ok	ok	428.8820	57.663	0.030679	18.06	63.136	9.711	16053066.364743	15	429.2070	9.56181e-05	3.72608e-04
2015/04/02	02:14:39	ok	ok	428.9180	57.663	0.030679	18.06	63.106	9.706	17031542.771386	15	429.2432	9.45753e-05	3.66104e-04
2015/04/02	02:19:39	ok	ok	428.9920	57.664	0.030679	18.05	63.164	9.709	16622209.372921	15	429.2460	9.42648e-05	3.33968e-04
2015/04/02	02:24:39	--	ok	429.3660	57.662	0.030679	18.02	63.219	9.700	15915083.207413	15	429.3674	8.94205e-05	3.41730e-04
2015/04/02	02:24:52	--	ok	428.7160	57.634	0.030659	17.98	63.212	9.676	17281744.229867	15	428.9664	9.52929e-05	3.41800e-04
2015/04/02	02:25:05	--	ok	428.6100	57.618	0.030674	17.88	63.314	9.635	23377789.862571	15	428.9385	9.55986e-05	3.77647e-04
2015/04/02	02:25:18	--	ok	428.6340	57.616	0.030695	17.84	63.516	9.642	20740126.076314	15	428.9222	9.43011e-05	3.53114e-04
2015/04/02	02:25:31	--	ok	428.6180	57.608	0.030714	17.78	63.655	9.629	23459678.340304	15	428.8971	9.54749e-05	3.53600e-04
2015/04/02	02:25:44	--	ok	428.6120	57.593	0.030734	17.71	63.970	9.636	21182242.247229	15	428.8670	9.54172e-05	3.60447e-04
2015/04/02	02:25:57	--	ok	428.5960	57.584	0.030754	17.68	64.172	9.650	21303713.229760	15	428.8496	9.54386e-05	3.41941e-04
2015/04/02	02:26:10	ok	ok	429.0280	57.661	0.030776	17.68	64.291	9.667	26155434.279143	15	429.2515	9.50281e-05	3.31668e-04
2015/04/02	02:31:10	ok	ok	429.1880	57.684	0.030776	18.03	63.131	9.693	16503641.723008	15	429.4205	9.50032e-05	3.60104e-04
2015/04/02	02:36:10	--	ok	429.3480	57.680	0.030776	17.99	63.124	9.669	18239964.973707	15	429.3986	9.36085e-05	3.06776e-04
2015/04/02	02:36:23	ok	ok	429.1540	57.679	0.030758	18.02	63.069	9.677	17001890.644309	15	429.4154	9.43721e-05	3.35233e-04
2015/04/02	02:41:23	ok	ok	429.1540	57.679	0.030758	18.00	63.156	9.679	16783069.149138	15	429.3927	9.47262e-05	3.35222e-04
2015/04/02	02:46:23	--	ok	429.4980	57.676	0.030758	17.96	63.149	9.655	14682250.102119	15	429.4435	9.15262e-05	3.14968e-04
2015/04/02	02:46:36	ok	ok	429.2000	57.677	0.030731	18.01	63.127	9.681	20216533.082917	15	429.3713	9.54259e-05	3.32510e-04
2015/04/02	02:51:36	ok	ok	429.1640	57.680	0.030731	17.94	63.175	9.648	18684869.975241	15	429.4125	9.38028e-05	3.42101e-04
2015/04/02	02:56:36	--	ok	429.5680	57.679	0.030731	17.98	63.212	9.676	15685052.451316	15	429.4342	9.25973e-05	3.26498e-04
2015/04/02	02:56:49	ok	ok	429.0580	57.671	0.030701	17.94	63.145	9.643	18618674.135418	15	429.3367	9.47351e-05	3.49882e-04
2015/04/02	03:01:49	--	ok	429.4140	57.675	0.030701	17.92	63.172	9.636	16150992.612158	15	429.5430	8.78151e-05	4.65893e-04
2015/04/02	03:02:02	--	ok	429.5200	57.673	0.03068	17.96	63.119	9.651	18640957.839951	15	429.4025	9.28215e-05	3.05024e-04
2015/04/02	03:02:15	--	ok	428.3860	57.547	0.030652	17.88	63.135	9.607	18680814.498113	15	428.7192	9.56935e-05	3.76075e-04
2015/04/02	03:02:29	--	ok	428.3940	57.532	0.030684	17.77	63.296	9.569	23713851.193102	15	428.6740	9.67980e-05	3.91702e-04
[truncated: 316 more rows]
