# Supplementary material for: Plastic Creep Constraint in Nylon Instrument Strings
Source: Materials (Basel). 2025 Jan 7;18(2):223. doi: 10.3390/ma18020223 (PMC11766866; doi:10.3390/ma18020223)
Supplement: Supplementary file 1 [file materials-18-00223-s001.zip › data_files/string_N21_nylon/string_test_data_N21_step_15.csv]

Date	Time	+-	f0	Frequency	Tension	LengthAdj	Temp	Rel.Hm	Abs.Hm	Pk.Magnitude	Harmonics	Fitted.f0	Bend.Stiff	Fit.Error
2015/04/03	07:16:13	--	ok	429.8060	58.002	0.030742	20.54	51.911	9.237	25262976.610100	15	430.1213	9.48191e-05	3.89016e-04
2015/04/03	07:16:28	--	ok	469.4440	68.458	0.032471	20.52	51.970	9.237	28790281.188685	14	469.8548	8.90649e-05	4.64072e-04
2015/04/03	07:16:42	--	ok	462.7140	66.482	0.032136	20.39	52.140	9.197	26139828.510004	14	462.9889	9.41712e-05	3.94239e-04
2015/04/03	07:16:55	ok	ok	462.8640	66.548	0.03215	20.26	52.371	9.168	23846209.568600	14	463.1055	9.80494e-05	3.02709e-04
2015/04/03	07:21:14	--	ok	462.5560	66.678	0.03215	19.36	45.391	7.539	23357568.019274	14	462.7483	9.60971e-05	3.19980e-04
2015/04/03	07:21:27	--	ok	462.7960	66.700	0.032173	19.26	44.901	7.414	26917424.358408	14	463.0107	9.73143e-05	2.86903e-04
2015/04/03	07:21:40	ok	ok	462.8500	66.696	0.032183	19.00	45.664	7.425	24827952.880495	14	463.0029	9.75533e-05	2.68025e-04
2015/04/03	07:26:39	--	ok	462.7740	66.672	0.032183	20.54	48.834	8.690	25334107.846702	14	462.8874	9.69497e-05	2.60686e-04
2015/04/03	07:26:52	ok	ok	462.9160	66.690	0.032195	20.59	48.745	8.699	28275318.595278	14	463.1476	9.72569e-05	2.85370e-04
2015/04/03	07:31:52	--	ok	462.7100	66.662	0.032195	20.65	50.924	9.120	29457767.021105	14	462.8601	9.74999e-05	2.77041e-04
2015/04/03	07:32:06	ok	ok	463.0800	66.691	0.03221	20.66	50.894	9.120	32314288.099590	14	463.2120	9.65434e-05	2.58283e-04
2015/04/03	07:37:05	ok	ok	462.9000	66.672	0.03221	20.74	52.157	9.390	31723412.944047	14	463.0009	9.67793e-05	2.48304e-04
2015/04/03	07:42:05	--	ok	462.7740	66.647	0.03221	20.77	52.972	9.553	30282326.330115	14	462.8153	9.81633e-05	3.06272e-04
2015/04/03	07:42:18	ok	ok	462.9880	66.682	0.032221	20.83	52.918	9.577	32500493.420024	14	463.1270	9.61684e-05	2.77068e-04
2015/04/03	07:47:18	ok	ok	462.8840	66.670	0.032221	20.85	53.575	9.707	30368925.370542	14	462.9692	9.63532e-05	2.44810e-04
2015/04/03	07:52:18	--	ok	462.7820	66.638	0.032221	20.86	54.105	9.809	30896930.059246	14	462.8931	9.44963e-05	2.93105e-04
2015/04/03	07:52:32	ok	ok	463.0280	66.681	0.032232	20.94	53.992	9.834	29403302.365986	14	463.0946	9.74384e-05	2.50273e-04
2015/04/03	07:57:31	ok	ok	462.8920	66.666	0.032232	20.84	54.567	9.881	35455683.557763	14	462.9774	9.61708e-05	2.37226e-04
2015/04/03	08:02:31	--	ok	462.7940	66.647	0.032232	20.91	54.825	9.968	32663725.904597	14	462.8432	9.86927e-05	3.16640e-04
2015/04/03	08:02:45	ok	ok	463.0260	66.682	0.032243	20.90	54.793	9.956	31417470.627789	14	463.1109	9.74764e-05	2.51628e-04
2015/04/03	08:07:44	ok	ok	462.9420	66.674	0.032243	20.90	55.134	10.018	35894792.358306	14	463.0364	9.61124e-05	2.55961e-04
2015/04/03	08:12:44	ok	ok	462.8740	66.659	0.032243	20.90	55.381	10.063	36418080.188832	14	462.9499	9.65821e-05	2.52093e-04
2015/04/03	08:17:44	ok	ok	462.8140	66.644	0.032243	20.95	55.605	10.133	35545741.917894	14	462.9264	9.42812e-05	2.81198e-04
2015/04/03	08:22:44	--	ok	462.7420	66.616	0.032243	20.96	55.853	10.185	35005875.629184	14	462.9330	9.12819e-05	5.11259e-04
2015/04/03	08:22:58	ok	ok	462.9900	66.681	0.032256	21.03	55.802	10.217	36628266.124447	14	463.1132	9.67766e-05	2.67676e-04
2015/04/03	08:27:57	ok	ok	462.9480	66.668	0.032256	21.04	55.865	10.234	37765895.919077	14	463.0504	9.60082e-05	2.64156e-04
2015/04/03	08:32:57	ok	ok	462.8900	66.663	0.032256	21.06	56.053	10.280	37425735.973033	14	463.0157	9.50988e-05	2.92594e-04
2015/04/03	08:37:57	ok	ok	462.8440	66.650	0.032256	21.08	56.242	10.327	37619989.731602	14	462.8937	9.69842e-05	2.41864e-04
2015/04/03	08:42:57	ok	ok	462.8100	66.623	0.032256	21.09	56.336	10.350	33895305.552773	14	462.8402	9.64316e-05	2.54458e-04
2015/04/03	08:47:57	--	ok	462.7180	66.608	0.032256	21.10	56.522	10.391	35742089.055159	14	462.8385	9.53267e-05	3.00952e-04
2015/04/03	08:48:10	ok	ok	463.0900	66.685	0.032271	21.18	56.349	10.407	35054546.504590	14	463.1712	9.64369e-05	2.51581e-04
2015/04/03	08:53:10	ok	ok	462.9820	66.675	0.032271	21.12	56.556	10.409	38549403.216204	14	463.0986	9.50179e-05	2.68475e-04
2015/04/03	08:58:10	ok	ok	462.9420	66.666	0.032271	21.18	56.627	10.458	32340437.808449	14	462.9965	9.77171e-05	2.70584e-04
2015/04/03	09:03:10	ok	ok	462.8840	66.651	0.032271	21.22	56.787	10.512	34109110.792359	14	462.9783	9.68796e-05	2.46470e-04
2015/04/03	09:08:10	ok	ok	462.8900	66.654	0.032271	21.26	56.823	10.543	36103024.990213	14	462.9405	9.62927e-05	2.47124e-04
2015/04/03	09:13:10	ok	ok	462.8220	66.633	0.032271	21.26	56.947	10.566	35455732.085029	14	462.8823	9.68892e-05	2.53746e-04
2015/04/03	09:18:10	--	ok	462.7980	66.621	0.032271	21.31	56.954	10.598	35871435.116073	14	462.8510	9.67674e-05	2.55025e-04
2015/04/03	09:18:23	ok	ok	462.9980	66.677	0.032281	21.38	56.749	10.603	32339729.559435	14	463.0667	9.89552e-05	2.99790e-04
2015/04/03	09:23:22	ok	ok	462.9440	66.668	0.032281	21.35	56.929	10.618	33986894.721329	14	463.0084	9.72782e-05	2.70413e-04
2015/04/03	09:28:22	ok	ok	462.9100	66.657	0.032281	21.40	57.029	10.667	32371602.000085	14	463.0058	9.69081e-05	2.54617e-04
2015/04/03	09:33:22	ok	ok	462.9020	66.649	0.032281	21.42	57.094	10.692	32630099.843656	14	462.9686	9.72512e-05	2.63580e-04
2015/04/03	09:38:22	ok	ok	462.8400	66.640	0.032281	21.49	57.197	10.755	33168442.331973	14	462.9334	9.69617e-05	2.52398e-04
2015/04/03	09:43:22	ok	ok	462.8340	66.612	0.032281	21.46	57.192	10.735	32066874.238445	14	462.9104	9.66071e-05	2.61407e-04
2015/04/03	09:48:22	--	ok	462.7920	66.609	0.032281	21.56	57.269	10.812	36895001.107339	14	462.8846	9.66320e-05	2.54743e-04
2015/04/03	09:48:35	ok	ok	463.0360	66.675	0.032292	21.65	57.036	10.824	36652927.203233	14	463.1380	9.66786e-05	2.78908e-04
2015/04/03	09:53:35	ok	ok	462.9920	66.666	0.032292	21.60	57.244	10.832	37461042.549004	14	463.1093	9.44139e-05	2.87460e-04
2015/04/03	09:58:35	ok	ok	462.9500	66.650	0.032292	21.60	57.367	10.855	36345687.797808	14	463.0330	9.57787e-05	2.62641e-04
2015/04/03	10:03:35	ok	ok	462.9480	66.656	0.032292	21.68	57.318	10.896	36723591.414400	14	463.0058	9.69197e-05	2.48907e-04
2015/04/03	10:08:35	ok	ok	462.8800	66.626	0.032292	21.67	57.409	10.907	37244069.769349	14	462.9926	9.52204e-05	2.72370e-04
2015/04/03	10:13:35	ok	ok	462.8780	66.614	0.032292	21.70	57.413	10.927	30858228.777913	14	462.9197	9.70749e-05	3.00519e-04
2015/04/03	10:18:35	ok	ok	462.8540	66.618	0.032292	21.77	57.393	10.967	38978910.537347	14	462.9248	9.44878e-05	2.70122e-04
2015/04/03	10:23:35	ok	ok	462.8200	66.588	0.032292	21.80	57.459	10.999	38068381.410446	14	462.8974	9.55331e-05	2.65196e-04
2015/04/03	10:28:35	ok	ok	462.8100	66.585	0.032292	21.82	57.524	11.024	35403982.769926	14	462.8697	9.48504e-05	2.71247e-04
2015/04/03	10:33:35	--	ok	462.7260	66.579	0.032292	21.86	57.530	11.051	37709975.102631	14	462.8640	9.32493e-05	2.76566e-04
2015/04/03	10:33:48	ok	ok	463.0780	66.674	0.032306	21.90	57.444	11.060	34406032.010352	14	463.1647	9.66055e-05	2.74660e-04
2015/04/03	10:38:48	ok	ok	463.0540	66.661	0.032306	21.87	57.562	11.063	31155496.450917	14	463.0483	9.82435e-05	3.35345e-04
2015/04/03	10:43:48	ok	ok	462.9740	66.657	0.032306	21.90	57.598	11.089	35525959.906941	14	463.0722	9.51128e-05	2.69778e-04
2015/04/03	10:48:48	ok	ok	462.9860	66.650	0.032306	21.99	57.581	11.143	33332294.080142	14	463.0600	9.51182e-05	2.66113e-04
2015/04/03	10:53:48	ok	ok	462.9800	66.643	0.032306	22.01	57.645	11.169	34418992.861778	14	463.0387	9.47542e-05	2.65594e-04
2015/04/03	10:58:48	ok	ok	462.9120	66.627	0.032306	22.01	57.645	11.169	34583707.580578	14	463.0063	9.50504e-05	2.67851e-04
2015/04/03	11:03:48	ok	ok	462.8800	66.615	0.032306	22.05	57.713	11.208	37816477.887438	14	462.9667	9.42738e-05	2.58387e-04
2015/04/03	11:08:48	ok	ok	462.9080	66.605	0.032306	22.07	57.716	11.221	36579665.213621	14	462.9857	9.39536e-05	2.54854e-04
2015/04/03	11:13:48	ok	ok	462.8800	66.595	0.032306	22.11	57.722	11.248	35671308.605400	14	462.9362	9.49026e-05	2.39514e-04
2015/04/03	11:18:48	ok	ok	462.8840	66.579	0.032306	22.18	57.763	11.302	37804239.572649	14	462.9379	9.44625e-05	2.52044e-04
2015/04/03	11:23:48	--	ok	462.7020	66.512	0.032306	21.80	58.290	11.158	43426506.830827	14	462.7738	9.38877e-05	2.51817e-04
2015/04/03	11:24:02	ok	ok	463.0200	66.649	0.032322	21.86	58.176	11.175	39064777.045210	14	463.0708	9.68129e-05	2.66443e-04
2015/04/03	11:29:01	ok	ok	462.8640	66.610	0.032322	21.38	58.715	10.970	51615384.810719	14	462.8528	9.79615e-05	3.10785e-04
2015/04/03	11:34:01	--	ok	462.7620	66.591	0.032322	21.15	58.924	10.864	50125837.997525	14	462.8193	9.51456e-05	2.33742e-04
2015/04/03	11:34:15	ok	ok	463.0440	66.660	0.032334	21.19	58.839	10.873	53834435.940246	14	463.1183	9.28220e-05	3.65465e-04
2015/04/03	11:39:14	ok	ok	462.9240	66.648	0.032334	20.96	59.139	10.784	55213126.257084	14	462.8922	9.87561e-05	3.73458e-04
2015/04/03	11:44:14	ok	ok	462.8520	66.628	0.032334	20.80	59.328	10.718	51471256.393198	14	462.8764	9.55100e-05	2.35027e-04
2015/04/03	11:49:14	--	ok	462.7860	66.606	0.032334	20.66	59.489	10.660	54064360.913004	14	462.8339	9.41927e-05	2.81625e-04
2015/04/03	11:49:27	ok	ok	462.8120	66.617	0.032345	20.70	59.343	10.659	52196485.579943	14	462.9259	9.23600e-05	4.59974e-04
2015/04/03	11:54:27	--	ok	462.7400	66.593	0.032345	20.58	59.598	10.630	54153255.164461	14	462.7787	9.53604e-05	2.33960e-04
2015/04/03	11:54:40	--	ok	462.7520	66.582	0.032358	20.61	59.481	10.628	55103885.255331	14	462.7903	9.44345e-05	2.89422e-04
2015/04/03	11:54:54	--	ok	462.6340	66.531	0.032371	20.53	59.499	10.581	51881780.808856	14	462.6174	9.78451e-05	3.02382e-04
2015/04/03	11:55:07	--	ok	462.5480	66.496	0.03239	20.49	59.523	10.561	51710859.928400	14	462.5454	9.83232e-05	2.83583e-04
2015/04/03	11:55:20	ok	ok	462.9400	66.656	0.032414	20.42	59.694	10.548	42249975.994687	14	462.9794	9.77596e-05	2.66419e-04
2015/04/03	12:00:19	ok	ok	463.0240	66.671	0.032414	20.48	59.613	10.571	48722871.772178	14	462.9696	9.99353e-05	4.05598e-04
2015/04/03	12:05:19	ok	ok	462.9860	66.662	0.032414	20.44	59.667	10.556	47616308.762251	14	463.0110	9.59964e-05	2.44294e-04
2015/04/03	12:10:19	ok	ok	462.9440	66.655	0.032414	20.38	59.779	10.539	49044081.913120	14	462.9645	9.63694e-05	2.64341e-04
2015/04/03	12:15:19	ok	ok	462.8820	66.647	0.032414	20.37	59.869	10.549	45809494.802780	14	462.9040	9.67770e-05	2.45769e-04
2015/04/03	12:20:19	ok	ok	462.8500	66.636	0.032414	20.31	59.890	10.515	45741336.534965	14	462.8719	9.70587e-05	2.52777e-04
2015/04/03	12:25:19	ok	ok	462.8280	66.610	0.032414	20.29	59.917	10.508	52518447.339758	14	462.8063	9.87491e-05	2.90854e-04
2015/04/03	12:30:19	--	ok	462.7740	66.593	0.032414	20.25	60.002	10.498	49301616.058968	14	462.7697	9.75374e-05	2.83250e-04
2015/04/03	12:30:32	ok	ok	462.9900	66.664	0.032425	20.24	59.940	10.481	42336880.329337	14	463.0769	9.54154e-05	2.72787e-04
2015/04/03	12:35:32	ok	ok	463.0140	66.666	0.032425	20.25	60.063	10.509	43482111.951612	13	463.0587	9.49885e-05	2.32344e-04
2015/04/03	12:40:32	ok	ok	462.9560	66.650	0.032425	20.22	60.149	10.506	42435930.344705	14	462.9911	9.66291e-05	2.34427e-04
2015/04/03	12:45:32	ok	ok	462.9480	66.648	0.032425	20.24	60.091	10.508	41756059.515543	14	462.9967	9.58609e-05	2.21732e-04
2015/04/03	12:50:32	ok	ok	462.8920	66.644	0.032425	20.18	60.234	10.496	38321378.733579	14	462.9418	9.61908e-05	2.32468e-04
2015/04/03	12:55:32	ok	ok	462.8700	66.635	0.032425	20.14	60.288	10.481	38416061.604527	14	462.9138	9.67641e-05	2.52847e-04
2015/04/03	13:00:32	ok	ok	462.8480	66.619	0.032425	20.16	60.200	10.478	40902523.095638	14	462.8703	9.67683e-05	2.53474e-04
2015/04/03	13:05:32	ok	ok	462.8580	66.617	0.032425	20.15	60.290	10.487	41915644.334659	14	462.8738	9.63483e-05	2.35170e-04
2015/04/03	13:10:32	ok	ok	462.8260	66.608	0.032425	20.18	60.325	10.512	44275765.305805	14	462.8773	9.55367e-05	2.64990e-04
2015/04/03	13:15:32	--	ok	462.7900	66.592	0.032425	20.20	60.328	10.524	41558562.542237	14	462.8277	9.65349e-05	2.43046e-04
2015/04/03	13:15:45	ok	ok	462.9420	66.648	0.032436	20.18	60.325	10.512	40277476.223151	14	462.9863	9.79207e-05	2.65450e-04
2015/04/03	13:20:45	ok	ok	462.9920	66.652	0.032436	20.18	60.385	10.522	42055702.755664	14	463.0110	9.69655e-05	2.48918e-04
2015/04/03	13:25:45	ok	ok	462.9680	66.646	0.032436	20.18	60.416	10.527	43200721.190284	14	463.0719	9.36561e-05	3.14694e-04
2015/04/03	13:30:45	ok	ok	462.9300	66.637	0.032436	20.20	60.449	10.546	44579317.214448	14	462.9762	9.65672e-05	2.35990e-04
2015/04/03	13:35:45	ok	ok	462.9460	66.636	0.032436	20.20	60.510	10.556	43831147.908466	14	462.9269	9.79101e-05	2.95636e-04
2015/04/03	13:40:45	ok	ok	462.9060	66.625	0.032436	20.20	60.510	10.556	44930001.984952	14	462.9492	9.66023e-05	2.36139e-04
2015/04/03	13:45:45	ok	ok	462.8940	66.623	0.032436	20.25	60.578	10.599	43694493.090524	14	462.9679	9.43927e-05	2.60976e-04
2015/04/03	13:50:45	ok	ok	462.8700	66.614	0.032436	20.25	60.488	10.583	43824268.586904	14	462.9240	9.54157e-05	2.55977e-04
2015/04/03	13:55:45	ok	ok	462.8560	66.610	0.032436	20.28	60.553	10.613	43348785.440414	14	462.8964	9.64327e-05	2.40357e-04
2015/04/03	14:00:45	ok	ok	462.8540	66.607	0.032436	20.28	60.674	10.634	44634028.969616	14	462.8311	9.89449e-05	3.43204e-04
2015/04/03	14:05:45	ok	ok	462.8000	66.578	0.032436	20.32	60.620	10.650	37679242.372171	14	462.8257	9.76230e-05	2.70753e-04
2015/04/03	14:10:45	ok	ok	462.8040	66.575	0.032436	20.37	60.658	10.688	40920124.135828	14	462.8179	9.73287e-05	2.66204e-04
2015/04/03	14:15:45	--	ok	462.7980	66.568	0.032436	20.38	60.660	10.694	39760398.326514	14	462.8674	9.55073e-05	2.71690e-04
2015/04/03	14:15:58	ok	ok	463.0060	66.642	0.032447	20.40	60.572	10.691	40458488.348532	14	463.0548	9.65440e-05	2.36588e-04
2015/04/03	14:20:58	ok	ok	463.0120	66.645	0.032447	20.38	60.690	10.699	41397724.688430	14	463.0670	9.53139e-05	2.40151e-04
2015/04/03	14:25:58	ok	ok	463.0140	66.647	0.032447	20.43	60.759	10.743	43804049.360362	14	463.0751	9.51846e-05	2.49736e-04
2015/04/03	14:30:58	ok	ok	462.9680	66.642	0.032447	20.43	60.668	10.727	37831767.567974	14	463.0082	9.69556e-05	2.37503e-04
2015/04/03	14:35:58	ok	ok	462.9620	66.632	0.032447	20.50	60.710	10.778	42179636.791608	14	463.0122	9.57831e-05	2.46456e-04
2015/04/03	14:40:58	ok	ok	462.9260	66.619	0.032447	20.50	60.770	10.789	38946289.394006	14	462.9916	9.63479e-05	2.29325e-04
2015/04/03	14:45:58	ok	ok	462.9620	66.621	0.032447	20.48	60.797	10.781	40752416.594333	14	462.9379	9.77867e-05	2.95657e-04
2015/04/03	14:50:58	ok	ok	462.9020	66.615	0.032447	20.51	60.863	10.811	40332776.579210	14	462.9543	9.64483e-05	2.26992e-04
2015/04/03	14:55:58	ok	ok	462.8760	66.589	0.032447	20.54	60.837	10.826	37536293.378866	14	462.9060	9.69310e-05	2.35153e-04
2015/04/03	15:00:58	ok	ok	462.9200	66.598	0.032447	20.56	60.871	10.844	42172552.028897	14	462.8930	9.76983e-05	2.79107e-04
2015/04/03	15:05:58	ok	ok	462.8760	66.589	0.032447	20.62	60.850	10.879	37952365.208085	14	462.9386	9.59756e-05	2.35442e-04
2015/04/03	15:10:58	ok	ok	462.8740	66.582	0.032447	20.62	60.911	10.889	38354175.467889	14	462.8503	9.83006e-05	3.03783e-04
2015/04/03	15:15:58	ok	ok	462.8540	66.578	0.032447	20.66	60.917	10.916	43726158.135230	14	462.9173	9.58043e-05	2.38537e-04
2015/04/03	15:20:58	ok	ok	462.8100	66.555	0.032447	20.67	60.919	10.923	38324097.402887	14	462.8697	9.65901e-05	2.36053e-04
2015/04/03	15:25:58	ok	ok	462.8120	66.552	0.032447	20.67	61.010	10.939	35603882.525166	14	462.8528	9.62782e-05	2.38614e-04
2015/04/03	15:30:58	ok	ok	462.8180	66.548	0.032447	20.72	61.018	10.972	39817823.567448	14	462.8587	9.56669e-05	2.38994e-04
2015/04/03	15:35:58	--	ok	462.7940	66.537	0.032447	20.73	60.989	10.973	38667935.984511	14	462.8223	9.75703e-05	2.61671e-04
2015/04/03	15:36:11	ok	ok	463.0460	66.615	0.032457	20.72	60.988	10.967	47256329.117015	14	463.0566	9.61229e-05	2.38198e-04
2015/04/03	15:41:11	ok	ok	463.0220	66.631	0.032457	20.76	61.115	11.015	48107833.567318	14	463.0287	9.62034e-05	2.39762e-04
2015/04/03	15:46:11	ok	ok	462.9900	66.611	0.032457	20.74	61.112	11.002	51412008.815688	14	463.0415	9.50079e-05	2.77162e-04
2015/04/03	15:51:11	ok	ok	462.9580	66.612	0.032457	20.77	61.147	11.028	47083830.648241	14	463.0416	9.41840e-05	3.09579e-04
2015/04/03	15:56:11	ok	ok	462.9320	66.605	0.032457	20.77	61.147	11.028	48786913.069481	14	462.9501	9.71298e-05	2.63171e-04
2015/04/03	16:01:11	ok	ok	462.9220	66.594	0.032457	20.77	61.178	11.033	50001213.545072	14	462.9134	9.78147e-05	2.90353e-04
2015/04/03	16:06:11	ok	ok	462.9140	66.588	0.032457	20.76	61.237	11.037	47849880.368121	14	462.9496	9.56823e-05	2.33063e-04
2015/04/03	16:11:11	ok	ok	462.9060	66.579	0.032457	20.77	61.178	11.033	46827968.821554	14	462.9389	9.55528e-05	2.41781e-04
2015/04/03	16:16:11	ok	ok	462.8840	66.557	0.032457	20.80	61.273	11.070	46498077.650958	14	462.8688	9.74188e-05	2.93436e-04
2015/04/03	16:21:11	ok	ok	462.8640	66.570	0.032457	20.82	61.277	11.083	48201561.258790	14	462.8622	9.72788e-05	2.68398e-04
2015/04/03	16:26:11	ok	ok	462.8680	66.566	0.032457	20.84	61.310	11.102	46595997.010576	14	462.8819	9.60575e-05	2.49210e-04
2015/04/03	16:31:11	--	ok	462.7820	66.531	0.032457	20.71	61.440	11.042	50058904.160980	14	462.8252	9.59719e-05	2.40484e-04
2015/04/03	16:31:24	ok	ok	463.0380	66.626	0.032468	20.76	61.358	11.059	40849338.461337	14	463.0813	9.54513e-05	2.50547e-04
2015/04/03	16:36:24	ok	ok	462.9860	66.630	0.032468	20.74	61.415	11.057	40244814.814604	14	463.0412	9.56220e-05	2.30961e-04
2015/04/03	16:41:24	ok	ok	462.9740	66.620	0.032468	20.75	61.417	11.063	40703241.607655	14	463.0167	9.63293e-05	2.40001e-04
2015/04/03	16:46:24	ok	ok	462.9300	66.616	0.032468	20.76	61.358	11.059	38664530.359296	14	463.0058	9.65075e-05	2.45777e-04
2015/04/03	16:51:24	ok	ok	462.9480	66.599	0.032468	20.79	61.423	11.090	38133463.597579	14	462.9801	9.65573e-05	2.58725e-04
2015/04/03	16:56:24	ok	ok	462.9020	66.598	0.032468	20.80	61.364	11.086	39193984.837709	14	462.9770	9.62322e-05	2.30369e-04
2015/04/03	17:01:24	ok	ok	462.9100	66.597	0.032468	20.85	61.403	11.125	38321892.197191	14	462.9814	9.53635e-05	2.39432e-04
2015/04/03	17:06:24	ok	ok	462.9060	66.576	0.032468	20.84	61.371	11.113	35983632.697512	14	462.9376	9.64919e-05	2.53021e-04
2015/04/03	17:11:24	ok	ok	462.8800	66.561	0.032468	20.82	61.428	11.110	36357516.340732	14	462.9789	9.32122e-05	2.82226e-04
2015/04/03	17:16:24	ok	ok	462.8380	66.563	0.032468	20.80	61.485	11.108	42125056.357271	14	462.9181	9.50516e-05	2.50362e-04
2015/04/03	17:21:24	ok	ok	462.8260	66.546	0.032468	20.80	61.516	11.113	38028450.750047	14	462.8757	9.56506e-05	2.24748e-04
2015/04/03	17:26:24	ok	ok	462.8240	66.548	0.032468	20.82	61.489	11.121	38836111.021379	14	462.9398	9.34352e-05	3.04001e-04
2015/04/03	17:31:24	--	ok	462.7980	66.516	0.032468	20.76	61.539	11.092	39781276.455777	14	462.7981	9.73556e-05	2.87482e-04
2015/04/03	17:31:37	ok	ok	462.9780	66.605	0.032479	20.76	61.539	11.092	38153084.924076	14	463.0794	9.46226e-05	2.95767e-04
2015/04/03	17:36:36	ok	ok	462.9300	66.605	0.032479	20.74	61.536	11.078	39681957.142494	14	463.0277	9.62646e-05	2.37514e-04
2015/04/03	17:41:36	ok	ok	462.9120	66.604	0.032479	20.73	61.625	11.088	37642559.531407	14	463.0167	9.50326e-05	2.62098e-04
2015/04/03	17:46:36	ok	ok	462.8860	66.603	0.032479	20.75	61.598	11.096	33839376.690684	14	462.9755	9.52307e-05	2.45978e-04
2015/04/03	17:51:36	ok	ok	462.8740	66.592	0.032479	20.75	61.689	11.112	36724595.914007	14	462.9137	9.75511e-05	2.60410e-04
2015/04/03	17:56:36	ok	ok	462.8720	66.588	0.032479	20.67	61.676	11.058	36565549.364552	14	462.9440	9.53319e-05	2.37887e-04
2015/04/03	18:01:36	ok	ok	462.8260	66.569	0.032479	20.69	61.619	11.061	34345228.151848	14	462.8888	9.69549e-05	2.48321e-04
2015/04/03	18:06:36	ok	ok	462.8220	66.558	0.032479	20.67	61.706	11.064	36576023.284947	14	462.8875	9.61396e-05	2.36108e-04
2015/04/03	18:11:36	ok	ok	462.8140	66.557	0.032479	20.67	61.706	11.064	37365064.249664	14	462.8985	9.47323e-05	2.72653e-04
2015/04/03	18:16:36	--	ok	462.7580	66.535	0.032479	20.64	61.732	11.049	35793320.404338	14	462.8514	9.52964e-05	2.52018e-04
2015/04/03	18:16:50	ok	ok	462.9640	66.628	0.032491	20.65	61.673	11.045	35727668.389933	14	463.0716	9.69320e-05	2.51473e-04
2015/04/03	18:21:49	ok	ok	462.9880	66.638	0.032491	20.65	61.733	11.056	38047737.251379	14	463.1117	9.55584e-05	2.59599e-04
2015/04/03	18:26:49	ok	ok	462.9840	66.628	0.032491	20.61	61.727	11.029	36769128.486938	14	463.0577	9.63840e-05	2.46405e-04
2015/04/03	18:31:49	ok	ok	462.9260	66.611	0.032491	20.60	61.785	11.033	32561840.704899	14	463.0036	9.72943e-05	2.32700e-04
2015/04/03	18:36:49	ok	ok	462.9360	66.621	0.032491	20.59	61.814	11.032	36769117.451952	14	463.0143	9.54182e-05	2.39637e-04
2015/04/03	18:41:49	ok	ok	462.9120	66.608	0.032491	20.54	61.836	11.004	37395384.046402	14	462.9708	9.63384e-05	2.33924e-04
2015/04/03	18:46:49	ok	ok	462.8640	66.614	0.032491	20.55	61.808	11.005	36697443.627796	14	462.9593	9.54546e-05	2.51833e-04
2015/04/03	18:51:49	ok	ok	462.8500	66.585	0.032491	20.47	61.855	10.962	36923846.696970	14	462.9228	9.54032e-05	2.56728e-04
2015/04/03	18:56:49	--	ok	462.7740	66.559	0.032491	20.46	61.883	10.961	34609621.739416	14	462.8458	9.78793e-05	2.52941e-04
2015/04/03	18:57:02	ok	ok	463.0500	66.653	0.032503	20.48	61.856	10.969	35382315.325527	14	463.0855	9.82446e-05	2.90824e-04
2015/04/03	19:02:01	ok	ok	463.0240	66.655	0.032503	20.46	61.853	10.955	35300801.065981	14	463.1227	9.57524e-05	2.37620e-04
2015/04/03	19:07:01	ok	ok	463.0100	66.649	0.032503	20.44	61.850	10.942	37109900.074099	14	463.0889	9.62394e-05	2.29227e-04
2015/04/03	19:12:01	ok	ok	463.0020	66.645	0.032503	20.42	61.937	10.945	36601165.065465	14	463.1015	9.54189e-05	2.55413e-04
2015/04/03	19:17:01	ok	ok	462.9980	66.642	0.032503	20.44	61.910	10.953	37921826.083299	14	463.0516	9.56894e-05	2.22832e-04
2015/04/03	19:22:01	ok	ok	462.9820	66.629	0.032503	20.39	61.963	10.930	35434292.283562	14	463.0644	9.42270e-05	2.68399e-04
2015/04/03	19:27:01	ok	ok	462.9400	66.623	0.032503	20.40	61.874	10.921	34860958.965131	14	463.0828	9.35193e-05	3.40716e-04
2015/04/03	19:32:01	ok	ok	462.9200	66.611	0.032503	20.38	61.901	10.913	37500913.946795	14	462.9866	9.56525e-05	2.41096e-04
2015/04/03	19:37:01	ok	ok	462.8760	66.597	0.032503	20.33	61.922	10.885	34440017.368234	14	462.9549	9.61807e-05	2.44418e-04
2015/04/03	19:42:01	ok	ok	462.8720	66.594	0.032503	20.35	61.926	10.898	34504526.437593	14	462.9470	9.62290e-05	2.41860e-04
2015/04/03	19:47:01	ok	ok	462.8560	66.583	0.032503	20.32	62.011	10.894	36468090.816289	14	462.9167	9.55725e-05	2.27733e-04
2015/04/03	19:52:01	--	ok	462.7960	66.565	0.032503	20.30	61.948	10.870	32975514.279493	14	462.8800	9.59904e-05	2.39378e-04
2015/04/03	19:52:14	ok	ok	463.0080	66.638	0.032513	20.30	61.948	10.870	38470011.560870	14	463.0792	9.63760e-05	2.55189e-04
2015/04/03	19:57:13	ok	ok	463.0380	66.640	0.032513	20.30	61.978	10.876	35971685.176482	14	463.1134	9.40093e-05	2.86853e-04
2015/04/03	20:02:13	ok	ok	462.9980	66.634	0.032513	20.22	61.995	10.828	37404714.914469	14	463.0403	9.55151e-05	2.23480e-04
2015/04/03	20:07:13	ok	ok	462.9840	66.629	0.032513	20.24	61.998	10.841	39877336.877106	14	463.0368	9.53081e-05	2.26566e-04
2015/04/03	20:12:13	ok	ok	462.9640	66.623	0.032513	20.21	62.084	10.837	39809976.868593	14	462.9987	9.68627e-05	2.35907e-04
2015/04/03	20:17:13	ok	ok	462.9480	66.618	0.032513	20.21	62.114	10.842	41723528.875104	14	462.9986	9.59512e-05	2.33901e-04
2015/04/03	20:22:13	ok	ok	462.9380	66.618	0.032513	20.20	62.082	10.831	36341642.327875	14	462.9622	9.71223e-05	2.80997e-04
2015/04/03	20:27:13	ok	ok	462.8960	66.593	0.032513	20.19	62.050	10.819	37932678.117976	14	462.9367	9.58540e-05	2.36005e-04
2015/04/03	20:32:13	ok	ok	462.8760	66.601	0.032513	20.18	62.049	10.812	40820127.582341	14	462.9452	9.62564e-05	2.32741e-04
2015/04/03	20:37:13	ok	ok	462.8700	66.595	0.032513	20.16	62.106	10.809	38124572.334041	14	462.9176	9.67796e-05	2.31207e-04
2015/04/03	20:42:13	ok	ok	462.8180	66.571	0.032513	20.14	62.012	10.780	39405390.396417	14	462.9029	9.60562e-05	2.41168e-04
2015/04/03	20:47:13	ok	ok	462.8340	66.572	0.032513	20.14	62.072	10.791	39274880.399296	14	462.8379	9.74558e-05	2.95153e-04
2015/04/03	20:52:13	ok	ok	462.8340	66.571	0.032513	20.17	62.047	10.805	38258381.552790	14	462.8387	9.76244e-05	2.61228e-04
2015/04/03	20:57:13	ok	ok	462.8060	66.563	0.032513	20.14	62.072	10.791	40497597.146535	13	462.8731	9.50585e-05	2.28827e-04
2015/04/03	21:02:13	--	ok	462.7760	66.550	0.032513	20.08	62.093	10.757	37917680.676321	13	462.8362	9.52928e-05	2.19246e-04
2015/04/03	21:02:27	ok	ok	462.9820	66.633	0.032525	20.12	62.039	10.773	36169734.324038	14	463.0490	9.78041e-05	2.66919e-04
2015/04/03	21:07:26	ok	ok	462.9860	66.631	0.032525	20.10	62.186	10.786	38841024.167618	14	463.0517	9.47503e-05	2.38016e-04
2015/04/03	21:12:26	ok	ok	462.9580	66.627	0.032525	20.06	62.119	10.749	41595794.621397	14	463.0240	9.45804e-05	2.38907e-04
2015/04/03	21:17:26	ok	ok	462.9360	66.618	0.032525	20.04	62.116	10.736	38535908.420208	14	462.9523	9.71063e-05	2.65989e-04
2015/04/03	21:22:26	ok	ok	462.9880	66.624	0.032525	20.02	62.173	10.733	40004483.177400	14	462.9780	9.61076e-05	2.90745e-04
2015/04/03	21:27:26	ok	ok	462.9180	66.607	0.032525	19.97	62.165	10.700	40100013.261807	14	462.9459	9.56825e-05	2.42762e-04
2015/04/03	21:32:26	ok	ok	462.9060	66.598	0.032525	19.96	62.193	10.699	41245154.568594	14	462.9306	9.70298e-05	2.40825e-04
2015/04/03	21:37:26	ok	ok	462.8680	66.590	0.032525	19.95	62.222	10.697	38725362.461988	14	462.8973	9.68155e-05	2.56168e-04
2015/04/03	21:42:26	ok	ok	462.8660	66.596	0.032525	19.97	62.225	10.711	40209039.463107	14	462.8834	9.60752e-05	2.46392e-04
2015/04/03	21:47:26	ok	ok	462.8380	66.586	0.032525	19.94	62.310	10.706	40435560.097718	14	462.8660	9.70745e-05	2.33423e-04
2015/04/03	21:52:26	ok	ok	462.8120	66.571	0.032525	19.91	62.215	10.671	36411635.456758	14	462.8274	9.74441e-05	2.56643e-04
2015/04/03	21:57:26	--	ok	462.7940	66.568	0.032525	19.86	62.297	10.654	40139449.091662	14	462.8573	9.53234e-05	2.29982e-04
2015/04/03	21:57:39	ok	ok	462.9780	66.634	0.032535	19.90	62.214	10.665	42008744.006289	14	463.0216	9.70802e-05	2.54338e-04
2015/04/03	22:02:38	ok	ok	462.9860	66.631	0.032535	19.86	62.267	10.649	40431652.095943	14	462.9875	9.70333e-05	2.69242e-04
2015/04/03	22:07:38	ok	ok	462.9760	66.627	0.032535	19.81	62.319	10.627	40239862.385413	14	463.0521	9.43001e-05	2.64587e-04
2015/04/03	22:12:38	ok	ok	462.9580	66.623	0.032535	19.87	62.299	10.661	40882273.603291	14	463.0396	9.37387e-05	2.31707e-04
2015/04/03	22:17:38	ok	ok	462.9500	66.630	0.032535	19.79	62.346	10.619	41944611.823516	14	462.9836	9.55782e-05	2.19939e-04
2015/04/03	22:22:38	ok	ok	462.9220	66.616	0.032535	19.80	62.378	10.631	37507804.666893	14	462.9652	9.58437e-05	2.31172e-04
2015/04/03	22:27:38	ok	ok	462.8840	66.611	0.032535	19.80	62.378	10.631	42814256.840974	14	462.9276	9.57252e-05	2.22726e-04
2015/04/03	22:32:38	ok	ok	462.8640	66.607	0.032535	19.80	62.348	10.625	43383081.729405	14	462.9447	9.35679e-05	2.38621e-04
2015/04/03	22:37:38	ok	ok	462.8440	66.599	0.032535	19.76	62.371	10.605	39018122.586741	14	462.8964	9.58817e-05	2.15154e-04
2015/04/03	22:42:38	ok	ok	462.8440	66.586	0.032535	19.73	62.426	10.595	36849204.078525	14	462.8907	9.54049e-05	2.23847e-04
2015/04/03	22:47:38	--	ok	462.7820	66.570	0.032535	19.74	62.368	10.592	40130594.107583	14	462.8263	9.68422e-05	2.57078e-04
2015/04/03	22:47:51	ok	ok	463.0240	66.646	0.032546	19.72	62.334	10.573	37979601.744277	14	463.0532	9.71462e-05	2.68333e-04
2015/04/03	22:52:51	ok	ok	463.0520	66.652	0.032546	19.68	62.448	10.568	39892975.175102	14	463.1226	9.55025e-05	2.06746e-04
2015/04/03	22:57:51	ok	ok	462.9680	66.643	0.032546	19.67	62.446	10.561	38906596.385467	14	463.0466	9.52417e-05	2.24827e-04
2015/04/03	23:02:51	ok	ok	462.9860	66.645	0.032546	19.66	62.445	10.555	40576527.536549	14	463.0831	9.27783e-05	2.75273e-04
2015/04/03	23:07:51	ok	ok	462.9820	66.636	0.032546	19.64	62.441	10.542	37792556.037770	14	463.0402	9.54559e-05	2.04383e-04
2015/04/03	23:12:51	ok	ok	462.9560	66.628	0.032546	19.66	62.415	10.550	40098904.310721	14	463.0198	9.53514e-05	2.25304e-04
2015/04/03	23:17:51	ok	ok	462.9500	66.629	0.032546	19.64	62.411	10.537	38204120.095509	14	463.0543	9.34245e-05	2.53820e-04
2015/04/03	23:22:51	ok	ok	462.9440	66.622	0.032546	19.62	62.438	10.529	37684886.002975	14	462.9669	9.61361e-05	2.33413e-04
2015/04/03	23:27:51	ok	ok	462.9080	66.619	0.032546	19.61	62.496	10.533	39769010.513468	14	462.9695	9.66865e-05	2.08807e-04
2015/04/03	23:32:51	ok	ok	462.8920	66.616	0.032546	19.62	62.438	10.529	34375529.221405	14	462.9401	9.64522e-05	2.16835e-04
2015/04/03	23:37:51	ok	ok	462.8760	66.595	0.032546	19.57	62.460	10.502	39373745.388007	14	462.9369	9.54677e-05	2.11848e-04
2015/04/03	23:42:51	ok	ok	462.8640	66.599	0.032546	19.55	62.487	10.494	40210859.669935	14	462.8533	9.84678e-05	3.35750e-04
2015/04/03	23:47:51	ok	ok	462.8360	66.590	0.032546	19.51	62.540	10.479	38134707.923115	14	462.8958	9.60700e-05	2.11487e-04
2015/04/03	23:52:51	ok	ok	462.8100	66.589	0.032546	19.51	62.540	10.479	40364215.802777	14	462.8143	9.74942e-05	3.22508e-04
2015/04/03	23:57:51	ok	ok	462.8120	66.580	0.032546	19.50	62.538	10.472	38758186.553322	14	462.8019	9.76764e-05	3.11727e-04
2015/04/04	00:02:51	--	ok	462.7880	66.577	0.032546	19.48	62.595	10.469	41716524.237490	14	462.7888	9.90766e-05	2.97947e-04
2015/04/04	00:03:04	ok	ok	463.0300	66.644	0.032557	19.52	62.482	10.475	36562603.962277	14	463.0752	9.82398e-05	1.85674e-04
2015/04/04	00:08:03	ok	ok	462.9840	66.633	0.032557	19.45	62.590	10.450	39061210.243329	14	462.9676	1.01009e-04	2.76558e-04
2015/04/04	00:13:03	ok	ok	462.9480	66.635	0.032557	19.37	62.697	10.419	38559335.853823	14	463.0171	9.77064e-05	2.08226e-04
2015/04/04	00:18:03	ok	ok	462.9260	66.620	0.032557	19.34	62.662	10.395	38825407.900482	14	463.0044	9.72808e-05	2.36666e-04
2015/04/04	00:23:03	ok	ok	462.8980	66.623	0.032557	19.34	62.662	10.395	36895488.717282	14	462.9458	9.70547e-05	2.54316e-04
2015/04/04	00:28:03	ok	ok	462.9160	66.627	0.032557	19.32	62.689	10.387	38005689.542446	14	462.9502	9.82247e-05	2.01174e-04
2015/04/04	00:33:03	ok	ok	462.9060	66.623	0.032557	19.30	62.655	10.369	35919218.738209	14	462.9077	1.00123e-04	2.40294e-04
2015/04/04	00:38:03	ok	ok	462.8700	66.607	0.032557	19.29	62.654	10.363	36062303.107519	14	462.8520	1.01139e-04	2.72135e-04
2015/04/04	00:43:03	ok	ok	462.8380	66.603	0.032557	19.27	62.680	10.355	36066236.880668	14	462.8895	9.86996e-05	1.77825e-04
2015/04/04	00:48:03	ok	ok	462.8300	66.596	0.032557	19.29	62.714	10.373	36837144.923475	14	462.8896	9.85658e-05	1.80277e-04
2015/04/04	00:53:03	--	ok	462.7880	66.584	0.032557	19.22	62.762	10.338	40168458.469701	14	462.7637	1.02149e-04	3.28190e-04
2015/04/04	00:53:16	ok	ok	463.0260	66.645	0.032568	19.18	62.785	10.318	37531670.725088	14	463.1086	9.72943e-05	2.91123e-04
2015/04/04	00:58:16	ok	ok	462.9860	66.647	0.032568	19.19	62.757	10.319	38784758.021360	14	463.0628	9.82804e-05	1.85474e-04
2015/04/04	01:03:16	ok	ok	463.0120	66.646	0.032568	19.19	62.787	10.324	36598205.542896	14	463.0594	9.67075e-05	2.60494e-04
2015/04/04	01:08:16	ok	ok	462.9700	66.645	0.032568	19.20	62.818	10.335	37705551.714658	14	463.0596	9.58867e-05	2.96303e-04
2015/04/04	01:13:16	ok	ok	462.9740	66.634	0.032568	19.15	62.810	10.303	34164329.248853	13	463.0082	9.86861e-05	1.64684e-04
2015/04/04	01:18:16	ok	ok	462.9320	66.633	0.032568	19.14	62.778	10.292	37323703.966723	14	462.9880	9.84518e-05	1.79482e-04
2015/04/04	01:23:16	ok	ok	462.9700	66.628	0.032568	19.12	62.775	10.280	37233847.570848	14	462.9348	9.95998e-05	3.63662e-04
2015/04/04	01:28:16	ok	ok	462.8760	66.622	0.032568	19.09	62.770	10.261	36789097.711234	14	462.9046	1.01268e-04	2.17723e-04
2015/04/04	01:33:16	ok	ok	462.9040	66.615	0.032568	19.06	62.885	10.261	33715780.876562	14	462.9108	9.99788e-05	2.21137e-04
2015/04/04	01:38:16	ok	ok	462.8980	66.611	0.032568	19.06	62.825	10.251	34096895.005637	13	462.9351	9.66259e-05	2.58770e-04
2015/04/04	01:43:16	ok	ok	462.8880	66.613	0.032568	19.07	62.887	10.268	36576734.974865	14	462.8715	9.83683e-05	2.87529e-04
2015/04/04	01:48:16	ok	ok	462.8520	66.592	0.032568	19.02	62.848	10.231	35680987.185820	14	462.8662	9.98324e-05	1.96973e-04
2015/04/04	01:53:16	ok	ok	462.8500	66.596	0.032568	19.04	62.792	10.234	37984974.873764	14	462.8852	9.88848e-05	1.76314e-04
2015/04/04	01:58:16	ok	ok	462.8440	66.589	0.032568	19.02	62.818	10.226	39493556.687602	14	462.8901	9.64322e-05	2.62912e-04
2015/04/04	02:03:16	ok	ok	462.8180	66.586	0.032568	19.00	62.905	10.228	36860443.536977	14	462.8804	9.76432e-05	2.21747e-04
2015/04/04	02:08:16	--	ok	462.7520	66.575	0.032568	18.96	62.928	10.208	36389709.401975	14	462.7804	1.00676e-04	2.24796e-04
2015/04/04	02:08:29	ok	ok	463.0300	66.648	0.032581	18.99	62.813	10.207	35405753.569700	14	463.1213	9.81861e-05	2.47297e-04
2015/04/04	02:13:29	ok	ok	463.0360	66.651	0.032581	18.97	62.840	10.200	37810739.024443	14	463.0481	9.91092e-05	2.90698e-04
2015/04/04	02:18:29	ok	ok	463.0260	66.650	0.032581	18.97	62.900	10.209	39077305.163178	14	463.0745	9.68095e-05	2.65004e-04
2015/04/04	02:23:29	ok	ok	463.0440	66.648	0.032581	18.97	62.900	10.209	35872633.195707	14	463.0252	9.86044e-05	3.06875e-04
2015/04/04	02:28:29	ok	ok	462.9960	66.637	0.032581	18.90	62.918	10.170	34422394.993394	14	462.9983	9.80538e-05	2.66335e-04
2015/04/04	02:33:29	ok	ok	462.9940	66.643	0.032581	18.93	62.923	10.189	39146030.547713	14	463.0893	9.48862e-05	3.43633e-04
2015/04/04	02:38:29	ok	ok	462.9640	66.638	0.032581	18.87	63.003	10.166	34374695.503896	14	462.9778	9.78830e-05	2.70015e-04
2015/04/04	02:43:29	ok	ok	462.9440	66.625	0.032581	18.90	62.858	10.161	35408467.496373	14	462.9621	9.81948e-05	2.69663e-04
2015/04/04	02:48:29	ok	ok	462.9700	66.627	0.032581	18.86	62.971	10.155	36871314.077037	14	462.9917	9.66526e-05	2.50179e-04
2015/04/04	02:53:29	ok	ok	462.9180	66.623	0.032581	18.84	62.998	10.147	36093107.337481	14	462.9685	9.65762e-05	2.60818e-04
2015/04/04	02:58:29	ok	ok	462.9020	66.628	0.032581	18.88	63.005	10.172	35121279.440496	14	462.9191	9.81399e-05	2.94016e-04
2015/04/04	03:03:29	ok	ok	462.8560	66.621	0.032581	18.82	62.995	10.135	36194586.771158	14	462.8889	9.82664e-05	2.75387e-04
2015/04/04	03:08:29	ok	ok	462.9000	66.618	0.032581	18.84	62.938	10.138	40203442.766277	14	462.9369	9.72486e-05	2.52133e-04
2015/04/04	03:13:29	ok	ok	462.8500	66.604	0.032581	18.83	62.966	10.136	35497918.245904	14	462.8566	9.86076e-05	2.98075e-04
2015/04/04	03:18:29	ok	ok	462.8480	66.604	0.032581	18.77	63.046	10.113	38613805.004602	14	463.0049	9.25598e-05	5.30104e-04
2015/04/04	03:23:29	ok	ok	462.8360	66.609	0.032581	18.80	62.961	10.117	34521326.872269	13	462.9000	9.68275e-05	2.52331e-04
2015/04/04	03:28:29	ok	ok	462.8280	66.594	0.032581	18.78	63.018	10.115	36304756.993045	14	462.8026	9.96689e-05	3.51507e-04
2015/04/04	03:33:29	ok	ok	462.8360	66.601	0.032581	18.76	63.044	10.107	37692997.972137	14	462.8264	9.86647e-05	3.12444e-04
2015/04/04	03:38:29	ok	ok	462.8340	66.599	0.032581	18.79	63.019	10.121	37413820.467061	14	462.8668	9.63972e-05	2.66969e-04
2015/04/04	03:43:29	--	ok	462.7700	66.581	0.032581	18.74	62.951	10.080	30861160.458899	14	462.8183	9.90792e-05	1.75193e-04
2015/04/04	03:43:42	ok	ok	463.0060	66.643	0.032592	18.76	62.925	10.088	36144817.365104	14	463.0309	9.88191e-05	3.02026e-04
2015/04/04	03:48:42	ok	ok	462.9920	66.642	0.032592	18.73	63.009	10.083	34232877.602325	14	463.0327	9.72424e-05	2.43086e-04
2015/04/04	03:53:42	ok	ok	462.9920	66.644	0.032592	18.72	63.008	10.077	35076467.586510	14	463.0477	9.68822e-05	2.36214e-04
2015/04/04	03:58:42	ok	ok	462.9860	66.643	0.032592	18.70	63.064	10.074	36412052.052934	14	463.0368	9.69447e-05	2.54686e-04
2015/04/04	04:03:42	ok	ok	462.9720	66.640	0.032592	18.70	63.064	10.074	37161812.637901	14	462.9647	9.88973e-05	3.15144e-04
2015/04/04	04:08:42	ok	ok	462.9660	66.635	0.032592	18.67	63.119	10.065	37487653.566034	14	463.0205	9.67284e-05	2.44696e-04
2015/04/04	04:13:42	ok	ok	462.9620	66.631	0.032592	18.65	63.145	10.058	35643044.891579	13	463.0084	9.60387e-05	2.35692e-04
2015/04/04	04:18:42	ok	ok	462.9460	66.629	0.032592	18.66	63.087	10.054	39330684.853112	14	462.9962	9.68901e-05	2.60007e-04
2015/04/04	04:23:42	ok	ok	462.8980	66.623	0.032592	18.67	63.089	10.060	36578185.847039	14	462.9618	9.77282e-05	2.44628e-04
2015/04/04	04:28:42	ok	ok	462.9260	66.624	0.032592	18.65	63.086	10.048	40461206.815457	14	462.9872	9.55234e-05	3.03567e-04
2015/04/04	04:33:42	ok	ok	462.8900	66.619	0.032592	18.65	63.056	10.043	37335376.331052	14	462.9279	9.72055e-05	2.55409e-04
2015/04/04	04:38:42	ok	ok	462.8840	66.616	0.032592	18.62	63.140	10.039	35245676.515773	14	462.8872	9.86414e-05	2.95789e-04
2015/04/04	04:43:42	ok	ok	462.8600	66.612	0.032592	18.58	63.193	10.024	37429163.270369	14	462.9269	9.66558e-05	2.42614e-04
2015/04/04	04:48:42	ok	ok	462.8560	66.612	0.032592	18.60	63.167	10.031	39496516.688284	14	462.8809	9.71695e-05	2.50983e-04
2015/04/04	04:53:42	ok	ok	462.8300	66.600	0.032592	18.56	63.160	10.006	38058642.784820	14	462.8801	9.71373e-05	2.52144e-04
2015/04/04	04:58:42	ok	ok	462.8020	66.585	0.032592	18.51	63.152	9.976	34823704.151972	14	462.7948	9.90608e-05	2.92700e-04
2015/04/04	05:03:42	ok	ok	462.8320	66.593	0.032592	18.52	63.183	9.987	32198283.267420	14	462.8604	9.74655e-05	2.51412e-04
2015/04/04	05:08:42	ok	ok	462.8020	66.584	0.032592	18.50	63.210	9.979	38752032.334802	14	462.8395	9.63761e-05	2.59275e-04
2015/04/04	05:13:42	--	ok	462.7760	66.585	0.032592	18.50	63.210	9.979	38145013.755236	14	462.7922	9.87399e-05	2.96524e-04
2015/04/04	05:13:55	ok	ok	463.0340	66.638	0.032604	18.50	63.120	9.965	35921881.992742	14	463.0789	9.53263e-05	2.76146e-04
2015/04/04	05:18:55	ok	ok	463.0140	66.643	0.032604	18.48	63.177	9.962	37961078.494876	14	463.0581	9.59250e-05	2.41383e-04
2015/04/04	05:23:55	ok	ok	462.9840	66.643	0.032604	18.47	63.145	9.951	39162725.229270	14	462.9927	9.85310e-05	2.94336e-04
2015/04/04	05:28:55	ok	ok	462.9840	66.637	0.032604	18.41	63.195	9.923	36825299.294132	14	462.9668	9.86941e-05	3.08356e-04
2015/04/04	05:33:55	ok	ok	462.9620	66.635	0.032604	18.42	63.226	9.934	37100429.792218	14	463.0313	9.58311e-05	2.43457e-04
2015/04/04	05:38:55	ok	ok	462.9580	66.631	0.032604	18.40	63.283	9.931	34806846.183414	14	462.9650	9.77893e-05	3.05771e-04
2015/04/04	05:43:55	ok	ok	462.9600	66.635	0.032604	18.42	63.226	9.934	35959910.929197	14	462.9849	9.69339e-05	2.24680e-04
2015/04/04	05:48:55	ok	ok	462.9420	66.631	0.032604	18.40	63.223	9.922	35178156.975341	14	462.9871	9.64806e-05	2.36873e-04
2015/04/04	05:53:55	ok	ok	462.9040	66.617	0.032604	18.34	63.302	9.899	37057643.440500	14	462.8723	9.98538e-05	3.59470e-04
2015/04/04	05:58:55	ok	ok	462.8680	66.618	0.032604	18.34	63.273	9.895	36684789.112798	14	462.9487	9.66614e-05	2.35399e-04
2015/04/04	06:03:55	ok	ok	462.8940	66.617	0.032604	18.34	63.332	9.904	34149976.765265	14	462.9187	9.70384e-05	2.23805e-04
2015/04/04	06:08:55	ok	ok	462.8920	66.615	0.032604	18.35	63.334	9.910	36450345.356247	14	462.8894	9.76404e-05	2.84929e-04
2015/04/04	06:13:55	ok	ok	462.8620	66.607	0.032604	18.34	63.273	9.895	36357456.030833	14	462.8905	9.73646e-05	2.50331e-04
2015/04/04	06:18:55	ok	ok	462.8180	66.603	0.032604	18.28	63.382	9.877	34734295.643097	14	462.8292	9.84061e-05	2.63883e-04
2015/04/04	06:23:55	ok	ok	462.8200	66.603	0.032604	18.30	63.296	9.875	37612406.233711	14	462.8236	9.88705e-05	3.00857e-04
2015/04/04	06:28:55	ok	ok	462.8100	66.607	0.032604	18.30	63.325	9.879	35091996.087827	14	462.8548	9.64721e-05	2.28262e-04
2015/04/04	06:33:55	ok	ok	462.8000	66.599	0.032604	18.28	63.322	9.867	32547137.973994	14	462.8103	9.85746e-05	2.66255e-04
2015/04/04	06:38:55	--	ok	462.7840	66.596	0.032604	18.28	63.322	9.867	34666523.723038	14	462.7932	9.83617e-05	2.64934e-04
2015/04/04	06:39:08	ok	ok	463.0360	66.645	0.032615	18.37	63.098	9.885	33263627.724331	14	463.0859	9.81899e-05	2.76062e-04
2015/04/04	06:44:07	ok	ok	463.0040	66.639	0.032615	18.24	63.375	9.852	35546480.520948	14	463.0566	9.65265e-05	2.30977e-04
2015/04/04	06:49:07	ok	ok	463.0380	66.642	0.032615	18.24	63.405	9.857	35113386.931621	14	463.0285	9.77407e-05	2.68282e-04
2015/04/04	06:54:07	ok	ok	462.9960	66.640	0.032615	18.26	63.378	9.864	37180754.518815	14	463.0118	9.75898e-05	2.47290e-04
2015/04/04	06:59:07	ok	ok	462.9860	66.639	0.032615	18.24	63.405	9.857	36745427.443216	14	463.0801	9.42872e-05	3.30326e-04
2015/04/04	07:04:07	ok	ok	462.9920	66.636	0.032615	18.28	63.412	9.881	38319833.995654	14	463.0309	9.66375e-05	2.34536e-04
2015/04/04	07:09:07	ok	ok	462.9600	66.634	0.032615	18.23	63.433	9.855	35803414.322071	15	463.0029	9.82201e-05	2.40819e-04
2015/04/04	07:14:07	ok	ok	462.9200	66.629	0.032615	18.22	63.401	9.845	39063893.448724	14	462.9894	9.66712e-05	2.55834e-04
2015/04/04	07:19:07	ok	ok	462.9340	66.630	0.032615	18.24	63.405	9.857	34853219.119092	14	462.9458	9.80168e-05	3.37369e-04
2015/04/04	07:24:07	ok	ok	462.9260	66.632	0.032615	18.24	63.405	9.857	35049489.670906	14	462.9284	9.86436e-05	2.93102e-04
2015/04/04	07:29:07	ok	ok	462.9100	66.624	0.032615	18.26	63.408	9.869	37514198.004508	14	462.9664	9.59636e-05	2.31335e-04
2015/04/04	07:34:07	ok	ok	462.9060	66.623	0.032615	18.22	63.461	9.854	37039721.550394	14	462.9654	9.57184e-05	2.33002e-04
2015/04/04	07:39:07	ok	ok	462.9180	66.627	0.032615	18.26	63.438	9.874	35876883.104367	14	462.9200	9.80892e-05	2.83894e-04
2015/04/04	07:44:07	ok	ok	462.8880	66.619	0.032615	18.22	63.401	9.845	38507351.903648	14	462.9657	9.52708e-05	2.66717e-04
2015/04/04	07:49:07	ok	ok	462.8380	66.617	0.032615	18.24	63.464	9.866	36194188.720389	14	462.9443	9.55332e-05	2.77100e-04
2015/04/04	07:54:07	ok	ok	462.8520	66.615	0.032615	18.27	63.410	9.875	36486368.206587	14	462.9134	9.70879e-05	2.52245e-04
2015/04/04	07:59:07	ok	ok	462.8600	66.621	0.032615	18.25	63.406	9.863	37725443.979699	14	462.9792	9.41128e-05	2.82414e-04
2015/04/04	08:04:07	ok	ok	462.8460	66.611	0.032615	18.20	63.458	9.842	34414345.787385	14	462.8976	9.64016e-05	2.25053e-04
2015/04/04	08:09:07	ok	ok	462.8320	66.607	0.032615	18.24	63.435	9.861	33485886.803073	14	462.8590	9.76881e-05	2.79066e-04
2015/04/04	08:14:07	ok	ok	462.8480	66.603	0.032615	18.26	63.498	9.883	34721320.728066	14	462.8861	9.67674e-05	2.25668e-04
2015/04/04	08:19:07	--	ok	462.7980	66.600	0.032615	18.23	63.463	9.860	34453289.594148	14	462.8696	9.67979e-05	2.40319e-04
2015/04/04	08:19:20	ok	ok	463.0540	66.642	0.032625	18.26	63.378	9.864	34406420.451188	14	463.1412	9.48181e-05	3.12320e-04
2015/04/04	08:24:19	ok	ok	463.0600	66.647	0.032625	18.29	63.503	9.901	37475998.708011	14	463.0975	9.74156e-05	2.84146e-04
2015/04/04	08:29:19	ok	ok	463.0300	66.641	0.032625	18.23	63.522	9.869	34926843.363944	14	463.0270	9.84784e-05	2.98436e-04
2015/04/04	08:34:19	ok	ok	462.9860	66.639	0.032625	18.26	63.527	9.888	36582966.117101	14	463.0033	9.84455e-05	2.66236e-04
2015/04/04	08:39:19	ok	ok	462.9860	66.638	0.032625	18.28	63.412	9.881	34777039.439794	14	462.9903	9.84888e-05	2.95673e-04
2015/04/04	08:44:19	ok	ok	462.9980	66.638	0.032625	18.25	63.556	9.886	34220562.901369	14	463.0196	9.81959e-05	2.69696e-04
2015/04/04	08:49:19	ok	ok	463.0000	66.638	0.032625	18.25	63.526	9.881	36098079.967788	14	463.0542	9.66745e-05	2.27249e-04
2015/04/04	08:54:19	ok	ok	462.9960	66.637	0.032625	18.26	63.498	9.883	35612660.252646	14	462.9946	9.84429e-05	2.91069e-04
2015/04/04	08:59:19	ok	ok	462.9760	66.635	0.032625	18.28	63.501	9.895	31793148.117856	14	463.0067	9.78016e-05	2.73122e-04
2015/04/04	09:04:19	ok	ok	462.9800	66.637	0.032625	18.30	63.504	9.907	34931943.739677	14	463.0702	9.49239e-05	2.96715e-04
2015/04/04	09:09:19	ok	ok	462.9660	66.638	0.032625	18.28	63.501	9.895	31594199.862993	14	463.0097	9.70566e-05	2.55510e-04
2015/04/04	09:14:19	ok	ok	462.9700	66.634	0.032625	18.30	63.534	9.912	37506225.291595	14	463.0129	9.68236e-05	2.40180e-04
2015/04/04	09:19:19	ok	ok	462.9620	66.631	0.032625	18.34	63.511	9.932	35515067.823811	14	463.0316	9.56904e-05	2.42133e-04
2015/04/04	09:24:19	ok	ok	462.9480	66.632	0.032625	18.33	63.450	9.916	34920692.297931	14	463.0158	9.52751e-05	2.84549e-04
2015/04/04	09:29:19	ok	ok	462.9680	66.632	0.032625	18.34	63.481	9.927	36022093.154883	14	462.9520	9.88035e-05	3.12513e-04
2015/04/04	09:34:19	ok	ok	462.9440	66.626	0.032625	18.36	63.425	9.930	35218425.025586	14	462.9950	9.64352e-05	2.32772e-04
2015/04/04	09:39:19	ok	ok	462.9380	66.627	0.032625	18.35	63.543	9.943	35896405.726326	14	463.0137	9.53656e-05	2.80234e-04
2015/04/04	09:44:19	ok	ok	462.9460	66.630	0.032625	18.32	63.538	9.924	35485844.537123	14	463.0115	9.55016e-05	2.45163e-04
2015/04/04	09:49:19	ok	ok	462.9120	66.623	0.032625	18.32	63.567	9.929	37147690.313804	14	462.9762	9.61632e-05	2.39532e-04
2015/04/04	09:54:19	ok	ok	462.9360	66.630	0.032625	18.36	63.515	9.944	34351601.777379	14	462.9705	9.66278e-05	2.28342e-04
2015/04/04	09:59:19	ok	ok	462.9360	66.627	0.032625	18.36	63.574	9.954	34342566.573094	14	462.9849	9.63088e-05	2.30949e-04
2015/04/04	10:04:19	ok	ok	462.8880	66.620	0.032625	18.36	63.544	9.949	33805054.186000	14	462.9377	9.71269e-05	2.39707e-04
2015/04/04	10:09:19	ok	ok	462.8620	66.612	0.032625	18.35	63.572	9.947	30381385.876538	14	462.8901	9.85116e-05	2.85595e-04
2015/04/04	10:14:19	ok	ok	462.9080	66.620	0.032625	18.43	63.526	9.987	34273803.744409	14	462.9683	9.52917e-05	2.61318e-04
2015/04/04	10:19:19	ok	ok	462.9000	66.620	0.032625	18.42	63.584	9.991	35893547.033521	14	462.9078	9.79774e-05	2.70103e-04
2015/04/04	10:24:19	ok	ok	462.8780	66.614	0.032625	18.44	63.588	10.003	33471304.504561	14	462.9598	9.56136e-05	2.75299e-04
2015/04/04	10:29:19	ok	ok	462.9280	66.620	0.032625	18.50	63.568	10.035	32803328.485023	14	462.9510	9.72239e-05	2.44045e-04
2015/04/04	10:34:19	ok	ok	462.8660	66.612	0.032625	18.51	63.600	10.046	31393576.851968	14	462.9520	9.71304e-05	2.52303e-04
2015/04/04	10:39:19	ok	ok	462.8940	66.614	0.032625	18.57	63.610	10.084	34139991.890105	14	462.9342	9.65901e-05	2.53570e-04
2015/04/04	10:44:19	ok	ok	462.8820	66.616	0.032625	18.62	63.588	10.110	29873944.864610	14	462.9377	9.78233e-05	2.54734e-04
2015/04/04	10:49:19	ok	ok	462.9400	66.612	0.032625	18.60	63.615	10.102	35253660.083339	14	463.0113	9.44569e-05	3.27974e-04
2015/04/04	10:54:19	ok	ok	462.8760	66.608	0.032625	18.59	63.583	10.091	34597361.052783	14	462.9536	9.53107e-05	2.72878e-04
2015/04/04	10:59:19	ok	ok	462.9280	66.613	0.032625	18.67	63.567	10.137	33673879.410857	14	462.9035	9.87355e-05	3.02859e-04
2015/04/04	11:04:19	ok	ok	462.8840	66.611	0.032625	18.66	63.565	10.130	32910550.651167	13	462.9462	9.67267e-05	2.48001e-04
2015/04/04	11:09:19	ok	ok	462.8420	66.606	0.032625	18.65	63.623	10.134	32398969.525312	14	462.9003	9.74963e-05	2.49246e-04
2015/04/04	11:14:19	ok	ok	462.8800	66.604	0.032625	18.66	63.625	10.140	30334185.054400	14	462.8815	9.77304e-05	2.70610e-04
2015/04/04	11:19:19	ok	ok	462.8340	66.598	0.032625	18.70	63.602	10.160	32483673.855082	14	462.8994	9.77136e-05	2.41738e-04
2015/04/04	11:24:19	ok	ok	462.8400	66.605	0.032625	18.68	63.569	10.143	32503268.480429	14	462.9162	9.66719e-05	2.41545e-04
2015/04/04	11:29:19	ok	ok	462.8340	66.600	0.032625	18.69	63.570	10.149	32086045.045402	14	462.9252	9.59347e-05	2.77308e-04
2015/04/04	11:34:19	ok	ok	462.8600	66.602	0.032625	18.74	63.609	10.185	33854837.919184	14	462.9234	9.59633e-05	2.65612e-04
2015/04/04	11:39:19	ok	ok	462.8600	66.598	0.032625	18.80	63.529	10.209	32905257.074985	14	462.9431	9.59171e-05	2.66636e-04
2015/04/04	11:44:19	ok	ok	462.8700	66.600	0.032625	18.84	63.626	10.248	31330351.347202	14	462.9063	9.94431e-05	1.79553e-04
2015/04/04	11:49:19	ok	ok	462.8980	66.604	0.032625	18.89	63.634	10.280	31243722.382513	14	462.8920	1.00237e-04	2.36977e-04
2015/04/04	11:54:19	ok	ok	462.8660	66.597	0.032625	18.94	63.613	10.307	34502217.621585	14	462.9570	9.60366e-05	2.88826e-04
2015/04/04	11:59:19	ok	ok	462.8680	66.601	0.032625	19.00	63.593	10.340	31534254.384227	14	462.8859	1.01496e-04	2.76439e-04
2015/04/04	12:04:19	ok	ok	462.8700	66.592	0.032625	19.00	63.563	10.335	31609138.812471	14	462.9254	9.86231e-05	1.86064e-04
2015/04/04	12:09:19	ok	ok	462.8540	66.594	0.032625	19.06	63.573	10.374	29873259.736296	14	462.8912	1.00553e-04	2.04307e-04
2015/04/04	12:14:19	ok	ok	462.8860	66.606	0.032625	19.15	63.588	10.431	32195754.805112	14	462.9246	1.00219e-04	2.22498e-04
2015/04/04	12:19:19	ok	ok	462.8560	66.589	0.032625	19.16	63.620	10.442	30632266.764739	14	462.8865	1.00325e-04	2.03876e-04
2015/04/04	12:24:19	ok	ok	462.9240	66.599	0.032625	19.21	63.658	10.480	32224959.709198	14	462.9630	9.85899e-05	1.82569e-04
2015/04/04	12:29:19	ok	ok	462.9040	66.603	0.032625	19.26	63.697	10.517	32579136.596747	14	462.9608	9.89986e-05	1.74886e-04
2015/04/04	12:34:19	ok	ok	462.9360	66.603	0.032625	19.32	63.647	10.546	30399255.235122	14	462.9534	9.93552e-05	1.87247e-04
2015/04/04	12:39:19	ok	ok	462.9160	66.614	0.032625	19.37	63.626	10.573	32352967.363526	14	462.9201	1.00957e-04	3.01841e-04
2015/04/04	12:44:19	ok	ok	462.8900	66.589	0.032625	19.36	63.684	10.577	32148315.227762	14	462.9558	9.90336e-05	1.83804e-04
2015/04/04	12:49:19	ok	ok	462.9440	66.591	0.032625	19.44	63.607	10.614	31051728.940947	14	462.9939	9.77854e-05	2.04881e-04
2015/04/04	12:54:19	ok	ok	462.9100	66.592	0.032625	19.43	63.725	10.627	29797665.958977	14	462.9329	9.99722e-05	2.14142e-04
2015/04/04	12:59:19	ok	ok	462.9100	66.598	0.032625	19.52	63.591	10.661	30640916.564236	14	462.9930	9.73262e-05	1.81146e-04
2015/04/04	13:04:19	ok	ok	462.8980	66.591	0.032625	19.56	63.628	10.692	31862263.425586	14	462.9945	9.54546e-05	2.13781e-04
2015/04/04	13:09:19	ok	ok	462.8960	66.586	0.032625	19.61	63.666	10.730	29863252.845378	14	462.9754	9.67644e-05	1.93784e-04
2015/04/04	13:14:19	ok	ok	462.9600	66.599	0.032625	19.63	63.640	10.738	30888118.410419	14	462.9684	9.82252e-05	2.97577e-04
2015/04/04	13:19:19	ok	ok	462.9360	66.590	0.032625	19.70	63.651	10.784	31224728.230538	14	463.0232	9.49040e-05	2.15484e-04
2015/04/04	13:24:19	ok	ok	462.9520	66.593	0.032625	19.70	63.681	10.789	28493957.719196	14	463.0030	9.59736e-05	2.01285e-04
2015/04/04	13:29:19	ok	ok	462.9400	66.597	0.032625	19.75	63.690	10.822	30311369.091706	14	462.9869	9.66920e-05	2.40663e-04
2015/04/04	13:34:19	ok	ok	462.9320	66.591	0.032625	19.77	63.723	10.841	29733038.499720	14	463.0070	9.43929e-05	2.17477e-04
2015/04/04	13:39:19	ok	ok	462.9580	66.588	0.032625	19.85	63.647	10.879	28905819.262216	14	462.9916	9.64773e-05	2.69225e-04
2015/04/04	13:44:19	ok	ok	462.9780	66.606	0.032625	19.90	63.655	10.912	30962990.193145	14	463.0253	9.59614e-05	2.14221e-04
2015/04/04	13:49:19	ok	ok	462.9460	66.595	0.032625	19.92	63.629	10.920	31408692.497420	14	463.0316	9.50766e-05	2.31536e-04
2015/04/04	13:54:19	ok	ok	462.9780	66.591	0.032625	19.94	63.722	10.949	31538498.355050	14	462.9956	9.67335e-05	3.71057e-04
2015/04/04	13:59:19	ok	ok	462.9400	66.590	0.032625	19.98	63.729	10.976	30649560.785514	14	463.0191	9.55409e-05	2.38570e-04
2015/04/04	14:04:19	ok	ok	462.9680	66.604	0.032625	20.04	63.709	11.011	30501130.844997	14	463.0601	9.44259e-05	2.39531e-04
2015/04/04	14:09:19	ok	ok	462.9620	66.601	0.032625	20.13	63.664	11.061	32959536.860937	14	463.0420	9.48495e-05	2.22729e-04
2015/04/04	14:14:19	ok	ok	462.9320	66.588	0.032625	20.11	63.751	11.063	29061119.462118	14	463.0250	9.60100e-05	2.22204e-04
2015/04/04	14:19:19	ok	ok	462.9300	66.586	0.032625	20.19	63.734	11.112	31923541.824609	14	463.0410	9.54230e-05	2.61309e-04
2015/04/04	14:24:19	ok	ok	462.9780	66.584	0.032625	20.24	63.653	11.130	30971281.016382	14	463.0411	9.57531e-05	2.17859e-04
2015/04/04	14:29:19	ok	ok	462.9620	66.592	0.032625	20.30	63.633	11.166	32027011.184797	14	463.0384	9.60753e-05	2.18087e-04
2015/04/04	14:34:19	ok	ok	462.9460	66.579	0.032625	20.32	63.666	11.185	31800426.595102	14	462.9922	9.83368e-05	2.75776e-04
2015/04/04	14:39:19	ok	ok	462.9720	66.574	0.032625	20.36	63.703	11.217	30585296.407200	14	462.9809	9.85356e-05	3.05642e-04
2015/04/04	14:44:19	ok	ok	462.9440	66.587	0.032625	20.43	63.655	11.255	32268485.645803	14	463.0053	9.79038e-05	2.56255e-04
2015/04/04	14:49:19	ok	ok	462.9700	66.579	0.032625	20.48	63.723	11.300	32997392.712848	14	463.0662	9.48357e-05	2.53902e-04
2015/04/04	14:54:19	ok	ok	462.9620	66.589	0.032625	20.50	63.666	11.303	31768875.723213	14	463.0310	9.62256e-05	2.26254e-04
2015/04/04	14:59:19	ok	ok	462.9800	66.577	0.032625	20.58	63.530	11.331	31721520.758589	14	463.0732	9.49214e-05	2.53001e-04
2015/04/04	15:04:19	ok	ok	462.9800	66.584	0.032625	20.64	63.600	11.383	32071658.525602	14	463.0756	9.51909e-05	2.20782e-04
2015/04/04	15:09:19	ok	ok	463.0280	66.580	0.032625	20.71	63.612	11.432	31349497.748223	14	463.0221	9.82871e-05	3.24436e-04
2015/04/04	15:14:19	ok	ok	463.0000	66.573	0.032625	20.73	63.615	11.446	32346588.834300	14	463.0736	9.56027e-05	2.25821e-04
2015/04/04	15:19:19	ok	ok	463.0160	66.600	0.032625	20.83	63.692	11.527	33183848.665303	14	463.0661	9.60648e-05	2.29974e-04
2015/04/04	15:24:19	ok	ok	463.0040	66.569	0.032625	20.85	63.665	11.535	33264616.372203	14	463.0716	9.61272e-05	2.31093e-04
2015/04/04	15:29:19	ok	ok	462.9880	66.570	0.032625	20.86	63.727	11.553	31988154.126604	14	463.0870	9.45695e-05	2.29878e-04
2015/04/04	15:34:19	ok	ok	463.0180	66.575	0.032625	20.94	63.801	11.620	33477011.984128	14	463.1106	9.42193e-05	2.69499e-04
2015/04/04	15:39:19	ok	ok	462.9680	66.560	0.032625	20.92	63.767	11.601	33060844.156775	14	462.9822	9.83412e-05	3.10542e-04
2015/04/04	15:44:19	ok	ok	462.9900	66.579	0.032625	20.96	63.774	11.629	30721146.617362	14	463.0831	9.44027e-05	2.42774e-04
2015/04/04	15:49:19	ok	ok	462.9980	66.567	0.032625	21.00	63.781	11.657	32385893.118133	14	462.9914	9.81665e-05	3.08360e-04
2015/04/04	15:54:19	ok	ok	462.9580	66.567	0.032625	21.03	63.756	11.673	32359173.820041	14	463.0643	9.45246e-05	2.57349e-04
2015/04/04	15:59:19	ok	ok	462.9740	66.564	0.032625	21.06	63.851	11.711	33978926.849693	14	463.0406	9.58562e-05	2.35163e-04
2015/04/04	16:04:19	ok	ok	462.9500	66.555	0.032625	21.06	63.821	11.705	29999368.545509	14	462.9720	9.76507e-05	2.68259e-04
2015/04/04	16:09:19	ok	ok	462.9500	66.554	0.032625	21.06	63.821	11.705	34140806.290938	14	463.0232	9.52576e-05	2.24450e-04
2015/04/04	16:14:19	ok	ok	462.9360	66.554	0.032625	21.06	63.881	11.716	32698686.801510	14	463.0016	9.57371e-05	2.30172e-04
2015/04/04	16:19:19	ok	ok	462.8920	66.542	0.032625	21.01	63.813	11.670	34865239.069926	14	462.9661	9.64906e-05	2.23559e-04
2015/04/04	16:24:19	ok	ok	462.8940	66.537	0.032625	21.06	63.881	11.716	33240211.460110	14	462.9656	9.56408e-05	2.26384e-04
2015/04/04	16:29:19	ok	ok	462.9160	66.525	0.032625	21.07	63.823	11.712	32893855.832741	14	462.9997	9.46507e-05	2.39692e-04
2015/04/04	16:34:19	ok	ok	462.8920	66.517	0.032625	21.01	63.843	11.675	29444330.171336	14	462.9293	9.61292e-05	2.29412e-04
2015/04/04	16:39:19	ok	ok	462.9020	66.525	0.032625	21.04	63.818	11.691	32127847.754211	14	462.9593	9.47235e-05	2.25054e-04
2015/04/04	16:44:19	ok	ok	462.8780	66.515	0.032625	21.02	63.814	11.677	32340051.908647	14	462.9171	9.62689e-05	2.23645e-04
2015/04/04	16:49:19	ok	ok	462.8500	66.511	0.032625	21.02	63.814	11.677	29771943.352755	14	462.8928	9.58386e-05	2.25317e-04
2015/04/04	16:54:19	ok	ok	462.8160	66.512	0.032625	21.00	63.871	11.674	34889228.843054	14	462.8841	9.57935e-05	2.29458e-04
2015/04/04	16:59:19	--	ok	462.7960	66.496	0.032625	20.96	63.864	11.645	38052985.363162	14	462.8064	9.84243e-05	2.85870e-04
2015/04/04	16:59:32	ok	ok	463.0260	66.581	0.032635	20.95	63.802	11.627	34181946.106869	14	463.0861	9.48983e-05	2.36499e-04
2015/04/04	17:04:32	ok	ok	462.9840	66.592	0.032635	20.97	63.836	11.647	32974507.135722	14	463.0607	9.58801e-05	2.35047e-04
2015/04/04	17:09:32	ok	ok	462.9420	66.576	0.032635	20.90	63.944	11.619	34263025.808714	14	463.0434	9.51754e-05	2.43385e-04
2015/04/04	17:14:32	ok	ok	462.9740	66.577	0.032635	20.89	63.882	11.601	32193598.052368	14	463.0288	9.56996e-05	2.25609e-04
2015/04/04	17:19:32	ok	ok	462.8960	66.552	0.032635	20.86	63.907	11.586	32575856.265755	14	462.9705	9.60563e-05	2.29696e-04
2015/04/04	17:24:32	ok	ok	462.8720	66.545	0.032635	20.84	63.904	11.572	31571738.174247	14	462.9581	9.60584e-05	2.30730e-04
2015/04/04	17:29:32	ok	ok	462.8780	66.547	0.032635	20.80	63.987	11.560	34081375.606357	14	462.9590	9.56063e-05	2.25293e-04
2015/04/04	17:34:32	ok	ok	462.8400	66.540	0.032635	20.74	64.037	11.529	30914561.718710	14	462.9014	9.59491e-05	2.20599e-04
2015/04/04	17:39:32	ok	ok	462.8020	66.519	0.032635	20.66	64.054	11.478	35977351.493441	14	462.8327	9.75028e-05	2.88646e-04
2015/04/04	17:44:32	ok	ok	462.8120	66.514	0.032635	20.66	63.964	11.462	35715065.994343	14	462.8110	9.81025e-05	2.85311e-04
2015/04/04	17:49:32	--	ok	462.7520	66.505	0.032635	20.64	63.960	11.448	35845071.916257	14	462.8352	9.58902e-05	2.43830e-04
2015/04/04	17:49:45	ok	ok	463.0260	66.620	0.032648	20.68	63.907	11.465	31829784.175253	14	463.1082	9.69731e-05	2.34229e-04
2015/04/04	17:54:45	ok	ok	463.0520	66.628	0.032648	20.66	63.994	11.467	35815838.160601	14	463.1116	9.62657e-05	2.32586e-04
2015/04/04	17:59:45	ok	ok	462.9820	66.607	0.032648	20.60	63.953	11.420	32134742.547010	14	463.0486	9.72197e-05	2.35805e-04
2015/04/04	18:04:45	ok	ok	463.0360	66.609	0.032648	20.59	63.952	11.413	32643700.339638	14	463.0646	9.54444e-05	2.06660e-04
2015/04/04	18:09:45	ok	ok	462.9840	66.596	0.032648	20.58	63.920	11.401	31682869.658893	14	463.0327	9.64205e-05	2.36279e-04
2015/04/04	18:14:45	ok	ok	462.9940	66.591	0.032648	20.56	63.947	11.392	34252081.017550	14	463.0223	9.58918e-05	2.24896e-04
2015/04/04	18:19:45	ok	ok	462.9120	66.573	0.032648	20.50	63.906	11.346	33433038.874208	14	462.9740	9.72082e-05	2.51004e-04
2015/04/04	18:24:45	ok	ok	462.9000	66.578	0.032648	20.50	63.936	11.351	33393820.301801	14	462.9401	9.75997e-05	2.62985e-04
2015/04/04	18:29:45	ok	ok	462.8860	66.563	0.032648	20.45	63.898	11.311	35456480.658756	14	462.9890	9.47526e-05	2.40419e-04
2015/04/04	18:34:45	ok	ok	462.8960	66.564	0.032648	20.42	63.983	11.306	34312936.901432	14	462.9365	9.58920e-05	2.24872e-04
2015/04/04	18:39:45	ok	ok	462.8960	66.555	0.032648	20.40	63.920	11.282	35067955.765047	14	462.9282	9.54755e-05	2.04372e-04
2015/04/04	18:44:45	ok	ok	462.8700	66.556	0.032648	20.38	63.916	11.268	36050043.271698	14	462.9413	9.50426e-05	2.32660e-04
2015/04/04	18:49:45	ok	ok	462.8220	66.534	0.032648	20.28	63.899	11.200	37122618.061785	14	462.8881	9.54268e-05	2.31640e-04
2015/04/04	18:54:45	--	ok	462.7960	66.530	0.032648	20.23	64.041	11.192	37540257.029625	14	462.8656	9.53069e-05	2.42700e-04
2015/04/04	18:54:58	ok	ok	462.9940	66.614	0.032658	20.27	63.898	11.193	31795055.494021	14	463.0253	9.76360e-05	2.62309e-04
2015/04/04	18:59:57	ok	ok	462.9540	66.598	0.032658	20.16	63.969	11.134	35899503.153342	14	463.0403	9.55192e-05	2.26067e-04
2015/04/04	19:04:57	ok	ok	462.9320	66.598	0.032658	20.12	63.992	11.112	36459757.824347	14	462.9685	9.76621e-05	2.70293e-04
2015/04/04	19:09:57	ok	ok	462.9420	66.591	0.032658	20.08	63.955	11.079	36474523.024663	14	462.9852	9.60078e-05	2.16068e-04
2015/04/04	19:14:57	ok	ok	462.8880	66.592	0.032658	20.07	63.954	11.073	39357337.221873	14	462.9610	9.66354e-05	2.18824e-04
2015/04/04	19:19:57	ok	ok	462.8780	66.575	0.032658	19.96	64.025	11.014	36105569.443319	14	462.9452	9.59231e-05	2.18293e-04
2015/04/04	19:24:57	ok	ok	462.8760	66.568	0.032658	19.91	63.986	10.975	36040754.353345	14	462.9194	9.52187e-05	2.12322e-04
2015/04/04	19:29:57	ok	ok	462.8200	66.550	0.032658	19.88	63.981	10.955	38718981.188714	14	462.8430	9.79306e-05	2.82988e-04
2015/04/04	19:34:57	--	ok	462.7980	66.540	0.032658	19.82	63.971	10.915	36604766.567979	14	462.8209	9.71747e-05	2.40182e-04
2015/04/04	19:35:10	ok	ok	463.0220	66.619	0.032669	19.81	63.999	10.913	35846479.071911	14	463.0535	9.61161e-05	2.02985e-04
2015/04/04	19:40:10	ok	ok	462.9700	66.625	0.032669	19.73	64.016	10.865	35983132.439452	14	463.0631	9.46651e-05	1.99588e-04
2015/04/04	19:45:10	ok	ok	462.9740	66.614	0.032669	19.73	64.016	10.865	37306788.312098	14	463.0538	9.44399e-05	2.30700e-04
2015/04/04	19:50:10	ok	ok	462.9340	66.610	0.032669	19.68	64.037	10.837	36866756.515515	14	463.0022	9.56002e-05	2.00280e-04
2015/04/04	19:55:10	ok	ok	462.9060	66.598	0.032669	19.62	64.086	10.807	36044672.917891	14	462.9827	9.47578e-05	2.08093e-04
2015/04/04	20:00:10	ok	ok	462.8940	66.588	0.032669	19.58	64.020	10.771	37927841.518744	14	462.9528	9.57889e-05	2.13655e-04
2015/04/04	20:05:10	ok	ok	462.8480	66.576	0.032669	19.54	64.073	10.754	36910237.514217	14	462.9179	9.61194e-05	2.03305e-04
2015/04/04	20:10:10	ok	ok	462.8440	66.587	0.032669	19.52	64.069	10.741	36620121.949131	14	462.9311	9.41157e-05	2.12896e-04
2015/04/04	20:15:10	--	ok	462.7980	66.569	0.032669	19.48	64.033	10.710	37751404.684630	14	462.8766	9.56076e-05	1.98929e-04
2015/04/04	20:15:24	ok	ok	463.0000	66.635	0.032679	19.43	64.084	10.687	36120447.047945	14	463.0841	9.61159e-05	2.31396e-04
2015/04/04	20:20:23	ok	ok	463.0280	66.644	0.032679	19.42	64.052	10.675	36947207.025085	14	463.0765	9.76448e-05	1.84082e-04
2015/04/04	20:25:23	ok	ok	463.0060	66.628	0.032679	19.39	64.047	10.656	35681861.769619	14	462.9956	9.99309e-05	2.43334e-04
2015/04/04	20:30:23	ok	ok	462.9640	66.629	0.032679	19.37	64.074	10.648	34874824.502303	14	462.9841	9.96496e-05	2.37406e-04
2015/04/04	20:35:23	ok	ok	462.9580	66.628	0.032679	19.32	64.065	10.615	38424977.722852	14	462.9267	1.01272e-04	3.01734e-04
2015/04/04	20:40:23	ok	ok	462.9640	66.622	0.032679	19.29	64.090	10.600	37107506.245962	14	462.9854	9.88572e-05	1.85418e-04
2015/04/04	20:45:23	ok	ok	462.9080	66.607	0.032679	19.28	64.029	10.584	36790496.372135	14	462.9115	1.00377e-04	2.59752e-04
2015/04/04	20:50:23	ok	ok	462.9180	66.612	0.032679	19.26	64.055	10.576	35720222.341092	14	462.8943	1.00715e-04	2.85502e-04
2015/04/04	20:55:23	ok	ok	462.8860	66.599	0.032679	19.22	64.048	10.550	38041645.163960	14	462.8534	1.01466e-04	3.07662e-04
2015/04/04	21:00:23	ok	ok	462.8640	66.609	0.032679	19.20	64.015	10.532	33741853.170095	14	462.8890	9.98097e-05	2.52994e-04
2015/04/04	21:05:23	ok	ok	462.8780	66.597	0.032679	19.16	64.038	10.511	34894938.408793	14	462.8896	9.89436e-05	1.97950e-04
2015/04/04	21:10:23	ok	ok	462.8480	66.589	0.032679	19.15	64.036	10.505	36276066.255236	14	462.8806	9.89121e-05	1.83751e-04
2015/04/04	21:15:23	--	ok	462.7940	66.577	0.032679	19.12	64.031	10.485	34861791.680648	14	462.8284	9.99206e-05	2.19051e-04
2015/04/04	21:15:37	ok	ok	463.0040	66.636	0.032689	19.12	64.031	10.485	33117812.886862	14	463.0640	9.89235e-05	2.07725e-04
2015/04/04	21:20:36	ok	ok	462.9880	66.636	0.032689	19.07	64.082	10.463	30531240.604574	14	463.0286	1.00087e-04	1.93874e-04
2015/04/04	21:25:36	ok	ok	463.0240	66.649	0.032689	19.07	64.112	10.468	37612444.066960	14	463.1029	9.71510e-05	1.88452e-04
2015/04/04	21:30:36	ok	ok	463.0040	66.640	0.032689	19.02	64.163	10.445	32895087.296771	14	463.0044	9.98804e-05	2.36425e-04
2015/04/04	21:35:36	ok	ok	462.9400	66.629	0.032689	19.00	64.100	10.423	35721470.361422	14	462.9944	9.90338e-05	2.08099e-04
2015/04/04	21:40:36	ok	ok	462.9600	66.629	0.032689	18.93	64.148	10.387	36184252.044103	14	462.9795	9.84669e-05	1.60790e-04
2015/04/04	21:45:36	ok	ok	462.9460	66.621	0.032689	18.92	64.117	10.376	35788026.695863	14	462.9646	9.73585e-05	2.55267e-04
2015/04/04	21:50:36	ok	ok	462.9160	66.618	0.032689	18.90	64.143	10.368	36626472.277996	14	462.9695	9.77907e-05	1.80805e-04
2015/04/04	21:55:36	ok	ok	462.8740	66.608	0.032689	18.85	64.134	10.336	35420094.044614	14	462.9463	9.86086e-05	1.76724e-04
2015/04/04	22:00:36	ok	ok	462.8940	66.608	0.032689	18.87	64.108	10.344	35145420.879944	14	462.8936	9.95394e-05	2.04733e-04
2015/04/04	22:05:36	ok	ok	462.8660	66.606	0.032689	18.80	64.066	10.295	36280766.641486	14	462.9430	9.68406e-05	2.11707e-04
2015/04/04	22:10:36	ok	ok	462.8740	66.604	0.032689	18.83	64.161	10.328	37248634.656119	14	462.9583	9.69773e-05	2.28873e-04
2015/04/04	22:15:36	ok	ok	462.8340	66.595	0.032689	18.76	64.089	10.274	35457588.046254	14	462.9164	9.51548e-05	2.95537e-04
2015/04/04	22:20:36	ok	ok	462.8220	66.584	0.032689	18.78	64.063	10.282	37083487.096295	14	462.8206	1.00396e-04	2.56188e-04
2015/04/04	22:25:36	ok	ok	462.8220	66.582	0.032689	18.74	64.056	10.257	35739350.567086	14	462.8550	9.84968e-05	2.21553e-04
2015/04/04	22:30:36	--	ok	462.7960	66.584	0.032689	18.70	64.198	10.255	33202829.100726	14	462.8480	9.84180e-05	1.68925e-04
2015/04/04	22:30:49	ok	ok	463.0740	66.643	0.0327	18.74	64.026	10.252	35476755.287147	14	463.1165	9.56735e-05	2.69115e-04
2015/04/04	22:35:49	ok	ok	463.0400	66.642	0.0327	18.73	64.054	10.251	35599070.651643	14	463.1301	9.42674e-05	2.46639e-04
2015/04/04	22:40:49	ok	ok	462.9880	66.638	0.0327	18.68	64.135	10.233	33821727.766952	14	463.0576	9.63042e-05	2.29459e-04
2015/04/04	22:45:49	ok	ok	462.9900	66.640	0.0327	18.68	64.076	10.224	36506226.512865	14	463.0080	9.79402e-05	2.65066e-04
2015/04/04	22:50:49	ok	ok	462.9500	66.632	0.0327	18.62	64.125	10.195	36507391.335964	14	463.0211	9.70346e-05	2.44797e-04
2015/04/04	22:55:49	ok	ok	463.0000	66.638	0.0327	18.62	64.125	10.195	34541846.839929	14	462.9941	9.77321e-05	2.77775e-04
2015/04/04	23:00:49	ok	ok	462.9500	66.633	0.0327	18.57	64.176	10.173	34733575.651369	14	462.9996	9.67066e-05	2.37343e-04
2015/04/04	23:05:49	ok	ok	462.9460	66.624	0.0327	18.52	64.167	10.142	34725630.012515	14	462.9713	9.66011e-05	2.33263e-04
2015/04/04	23:10:49	ok	ok	462.8960	66.622	0.0327	18.50	64.134	10.125	37628188.851621	14	462.9749	9.58225e-05	2.42834e-04
2015/04/04	23:15:49	ok	ok	462.8740	66.619	0.0327	18.47	64.099	10.101	34955793.589560	14	462.9619	9.55864e-05	2.76097e-04
2015/04/04	23:20:49	ok	ok	462.8560	66.615	0.0327	18.40	64.206	10.076	39174615.481089	14	462.9130	9.69390e-05	2.43130e-04
2015/04/04	23:25:49	ok	ok	462.8820	66.607	0.0327	18.36	64.170	10.047	37362000.666003	14	462.8846	9.74024e-05	2.68523e-04
2015/04/04	23:30:49	ok	ok	462.8600	66.613	0.0327	18.36	64.170	10.047	33373311.975200	14	462.8808	9.71914e-05	2.69196e-04
2015/04/04	23:35:49	ok	ok	462.8160	66.598	0.0327	18.34	64.196	10.039	35212503.034655	14	462.9704	9.21110e-05	4.83552e-04
2015/04/04	23:40:49	ok	ok	462.8100	66.597	0.0327	18.32	64.163	10.022	38645255.881611	14	462.8750	9.63524e-05	2.44920e-04
2015/04/04	23:45:49	--	ok	462.7840	66.595	0.0327	18.32	64.133	10.017	37526931.777094	14	462.8650	9.63899e-05	2.33184e-04
2015/04/04	23:46:02	ok	ok	463.0140	66.639	0.032711	18.29	64.039	9.985	35572306.565444	14	463.0978	9.54686e-05	3.01532e-04
2015/04/04	23:51:01	ok	ok	463.0120	66.636	0.032711	18.25	64.151	9.979	36167735.787070	13	463.0864	9.52478e-05	2.31613e-04
2015/04/04	23:56:01	ok	ok	462.9720	66.633	0.032711	18.22	64.116	9.955	34864290.156146	14	463.0398	9.64559e-05	2.29301e-04
2015/04/05	00:01:01	ok	ok	462.9760	66.638	0.032711	18.22	64.146	9.960	35883261.369424	14	462.9817	9.82557e-05	2.87287e-04
2015/04/05	00:06:01	ok	ok	462.9480	66.628	0.032711	18.15	64.193	9.926	34875864.545232	14	463.0064	9.65553e-05	2.35559e-04
2015/04/05	00:11:01	ok	ok	462.9440	66.629	0.032711	18.16	64.225	9.937	37000420.814992	14	462.9861	9.60242e-05	2.17012e-04
2015/04/05	00:16:01	ok	ok	462.9180	66.624	0.032711	18.09	64.243	9.899	36245160.738617	14	462.8924	9.92245e-05	3.26469e-04
2015/04/05	00:21:01	ok	ok	462.8860	66.624	0.032711	18.09	64.243	9.899	35537102.176627	14	462.9209	9.71907e-05	2.60007e-04
2015/04/05	00:26:01	ok	ok	462.8640	66.613	0.032711	18.04	64.234	9.868	38214911.512409	14	462.8674	9.92656e-05	3.21326e-04
2015/04/05	00:31:01	ok	ok	462.8960	66.624	0.032711	18.03	64.292	9.871	36879616.849809	14	462.9269	9.66030e-05	2.35034e-04
2015/04/05	00:36:01	ok	ok	462.8820	66.617	0.032711	18.04	64.264	9.872	35741179.540117	14	462.8983	9.80421e-05	2.87515e-04
2015/04/05	00:41:01	ok	ok	462.8340	66.606	0.032711	17.98	64.283	9.840	35374229.010896	14	462.8988	9.68118e-05	2.39276e-04
2015/04/05	00:46:01	ok	ok	462.8200	66.601	0.032711	17.96	64.280	9.828	35905830.434981	15	462.8331	9.85121e-05	2.58010e-04
2015/04/05	00:51:01	ok	ok	462.8100	66.600	0.032711	17.96	64.309	9.833	36044529.766030	14	462.8676	9.65322e-05	2.33237e-04
2015/04/05	00:56:01	ok	ok	462.8160	66.594	0.032711	17.95	64.189	9.808	36101992.074951	14	462.8598	9.66327e-05	2.24100e-04
2015/04/05	02:01:01	--	ok	463.4720	66.689	0.032711	20.28	62.005	10.868	21845546.898347	14	463.5832	9.58034e-05	2.00764e-04
2015/04/05	02:01:14	ok	ok	462.8300	66.597	0.032687	20.32	61.921	10.878	28423551.972534	14	463.0213	9.75807e-05	2.63686e-04
2015/04/05	02:06:14	ok	ok	463.0400	66.615	0.032687	20.33	62.013	10.901	21215065.407352	14	463.0867	9.68501e-05	2.30173e-04
2015/04/05	02:11:14	ok	ok	463.0540	66.632	0.032687	20.35	61.926	10.898	24267353.115971	14	463.1111	9.68190e-05	2.35052e-04
2015/04/05	02:16:14	ok	ok	463.0000	66.618	0.032687	20.39	61.842	10.909	25335783.587491	14	463.1239	9.67931e-05	2.58620e-04
2015/04/05	02:21:14	ok	ok	463.0360	66.638	0.032687	20.46	61.793	10.945	25953162.357936	14	463.1368	9.63834e-05	2.37153e-04
2015/04/05	02:26:14	ok	ok	463.0360	66.637	0.032687	20.46	61.853	10.955	27067113.945341	14	463.1226	9.70720e-05	2.27615e-04
2015/04/05	02:31:14	ok	ok	463.0400	66.640	0.032687	20.50	61.769	10.966	28804053.428750	14	463.1721	9.55963e-05	2.61008e-04
2015/04/05	02:36:14	ok	ok	463.0500	66.644	0.032687	20.52	61.833	10.990	25981446.382575	14	463.1532	9.72119e-05	2.49864e-04
2015/04/05	02:41:14	ok	ok	463.0880	66.644	0.032687	20.55	61.656	10.978	23468846.257455	14	463.1977	9.55837e-05	2.43716e-04
2015/04/05	02:46:14	ok	ok	463.0900	66.645	0.032687	20.57	61.629	10.986	28307300.128805	14	463.2046	9.56671e-05	2.47983e-04
2015/04/05	02:51:14	ok	ok	463.0360	66.636	0.032687	20.54	61.715	10.982	29081325.723929	14	463.2158	9.44340e-05	3.25788e-04
2015/04/05	02:56:14	ok	ok	463.0640	66.637	0.032687	20.56	61.567	10.968	26580411.336862	14	463.2027	9.56096e-05	2.46786e-04
2015/04/05	03:01:14	ok	ok	463.0420	66.639	0.032687	20.52	61.652	10.958	24977522.645223	14	463.1729	9.54582e-05	2.56309e-04
2015/04/05	03:06:14	ok	ok	463.0420	66.645	0.032687	20.59	61.451	10.967	27336798.645007	14	463.1647	9.70377e-05	2.39609e-04
2015/04/05	03:11:14	ok	ok	463.0680	66.645	0.032687	20.59	61.542	10.983	26746683.911662	14	463.1667	9.65862e-05	2.30491e-04
2015/04/05	03:16:14	ok	ok	463.0740	66.643	0.032687	20.54	61.625	10.966	27664872.927998	14	463.1878	9.59055e-05	2.31188e-04
2015/04/05	03:21:14	ok	ok	463.0160	66.647	0.032687	20.58	61.510	10.971	25858306.007088	14	463.1389	9.75437e-05	2.54281e-04
2015/04/05	03:26:14	ok	ok	463.0400	66.641	0.032687	20.60	61.453	10.974	26836233.820947	14	463.1672	9.63253e-05	2.47617e-04
2015/04/05	03:31:14	ok	ok	463.1060	66.645	0.032687	20.60	61.453	10.974	26848732.062080	14	463.1917	9.59409e-05	2.23026e-04
2015/04/05	03:36:14	ok	ok	463.0220	66.645	0.032687	20.60	61.423	10.968	28601729.123109	14	463.1539	9.66636e-05	2.36963e-04
2015/04/05	03:41:14	ok	ok	463.0240	66.648	0.032687	20.62	61.396	10.976	28993270.251159	14	463.1402	9.74449e-05	2.34954e-04
2015/04/05	03:46:14	ok	ok	463.0260	66.648	0.032687	20.64	61.399	10.989	24260379.041072	14	463.1763	9.66936e-05	2.46957e-04
2015/04/05	03:51:14	ok	ok	463.0200	66.642	0.032687	20.61	61.333	10.959	25513101.203503	14	463.1704	9.56484e-05	2.70153e-04
2015/04/05	03:56:14	ok	ok	463.0440	66.641	0.032687	20.62	61.305	10.960	30909911.822028	14	463.1749	9.59950e-05	2.46423e-04
2015/04/05	04:01:14	ok	ok	463.0780	66.644	0.032687	20.64	61.308	10.973	26336347.944761	14	463.1509	9.69250e-05	2.37620e-04
2015/04/05	04:06:14	ok	ok	463.0660	66.651	0.032687	20.68	61.284	10.995	26704647.537044	14	463.2046	9.56113e-05	2.50690e-04
2015/04/05	04:11:14	ok	ok	463.0740	66.651	0.032687	20.67	61.283	10.988	29258627.083899	14	463.1712	9.63477e-05	2.27945e-04
2015/04/05	04:16:14	ok	ok	463.0320	66.649	0.032687	20.65	61.279	10.974	25564076.109107	14	463.1353	9.73342e-05	2.41601e-04
2015/04/05	04:21:14	ok	ok	463.0200	66.636	0.032687	20.64	61.187	10.952	28654305.540051	14	463.1571	9.57013e-05	2.49315e-04
2015/04/05	04:26:14	ok	ok	463.0120	66.647	0.032687	20.63	61.216	10.950	27921456.777420	14	463.1322	9.73177e-05	2.41856e-04
2015/04/05	04:31:14	ok	ok	463.0920	66.643	0.032687	20.67	61.222	10.977	25008550.476362	14	463.1469	9.69246e-05	2.24410e-04
2015/04/05	04:36:14	ok	ok	463.0640	66.648	0.032687	20.66	61.190	10.965	29705314.355091	14	463.1638	9.64626e-05	2.29470e-04
2015/04/05	04:41:14	ok	ok	463.0260	66.642	0.032687	20.63	61.155	10.939	26805889.943574	14	463.1696	9.53335e-05	2.65914e-04
2015/04/05	04:46:14	ok	ok	463.0180	66.647	0.032687	20.68	61.102	10.962	28244465.702137	14	463.1874	9.45884e-05	2.94728e-04
2015/04/05	04:51:14	ok	ok	463.0440	66.642	0.032687	20.61	61.182	10.932	25001163.510319	14	463.1244	9.67146e-05	2.34196e-04
2015/04/05	04:56:14	ok	ok	463.0040	66.629	0.032687	20.60	61.089	10.909	26293922.365609	14	463.1416	9.48463e-05	2.72847e-04
2015/04/05	05:01:14	ok	ok	463.0060	66.636	0.032687	20.60	61.120	10.914	27795325.237948	14	463.1333	9.53502e-05	2.39666e-04
2015/04/05	05:06:14	ok	ok	462.9880	66.629	0.032687	20.60	61.120	10.914	26721239.896109	14	463.0926	9.62613e-05	2.40038e-04
2015/04/05	05:11:14	ok	ok	462.9900	66.637	0.032687	20.61	61.091	10.915	29523344.624607	14	463.1274	9.52822e-05	2.32438e-04
2015/04/05	05:16:14	ok	ok	462.9560	66.626	0.032687	20.57	61.024	10.878	27211406.530308	14	463.0730	9.72053e-05	2.42523e-04
2015/04/05	05:21:14	ok	ok	462.9960	66.631	0.032687	20.59	61.088	10.902	29003063.535908	14	463.1359	9.53292e-05	2.50703e-04
2015/04/05	05:26:14	ok	ok	462.9640	66.619	0.032687	20.57	61.024	10.878	28439752.642305	14	463.0768	9.62103e-05	2.35892e-04
2015/04/05	05:31:14	ok	ok	462.9640	66.625	0.032687	20.52	61.107	10.861	30291353.904736	14	463.0653	9.65725e-05	2.36872e-04
2015/04/05	05:36:14	ok	ok	462.9700	66.630	0.032687	20.55	61.051	10.870	27925034.967350	14	463.0910	9.56452e-05	2.35685e-04
2015/04/05	05:41:14	ok	ok	462.9580	66.623	0.032687	20.54	61.019	10.858	31134203.000753	14	463.0768	9.59381e-05	2.43148e-04
2015/04/05	05:46:14	ok	ok	462.9840	66.620	0.032687	20.52	60.955	10.834	27461541.346922	14	463.0895	9.58789e-05	2.29329e-04
2015/04/05	05:51:14	ok	ok	462.9780	66.622	0.032687	20.52	60.986	10.840	24653001.349613	14	463.0524	9.61586e-05	2.12997e-04
2015/04/05	05:56:14	ok	ok	462.9560	66.619	0.032687	20.54	61.019	10.858	28165698.110167	14	463.0592	9.63772e-05	2.48362e-04
2015/04/05	06:01:14	ok	ok	462.9280	66.608	0.032687	20.50	60.982	10.826	28464291.912939	14	463.0452	9.58864e-05	2.40867e-04
2015/04/05	06:06:14	ok	ok	462.9180	66.600	0.032687	20.52	60.895	10.823	28499291.139452	14	463.0449	9.57624e-05	2.43557e-04
2015/04/05	06:11:14	ok	ok	462.9260	66.611	0.032687	20.51	60.893	10.817	28080624.152931	14	463.0309	9.67848e-05	2.36561e-04
2015/04/05	06:16:14	ok	ok	462.9320	66.607	0.032687	20.50	60.892	10.810	26999137.170678	14	463.0162	9.73328e-05	2.34624e-04
2015/04/05	06:21:14	ok	ok	462.9360	66.606	0.032687	20.51	61.014	10.838	28971819.499598	14	463.0191	9.69522e-05	2.40535e-04
2015/04/05	06:26:14	ok	ok	462.9480	66.616	0.032687	20.55	60.930	10.849	29220496.694209	14	463.0341	9.63599e-05	2.29458e-04
2015/04/05	06:31:14	ok	ok	462.9020	66.605	0.032687	20.55	60.930	10.849	28563599.173475	14	463.0046	9.70637e-05	2.34450e-04
2015/04/05	06:36:14	ok	ok	462.9440	66.597	0.032687	20.55	60.930	10.849	27930358.222876	14	463.0010	9.65949e-05	2.24326e-04
2015/04/05	06:41:14	ok	ok	462.9320	66.605	0.032687	20.56	60.931	10.855	28395115.047326	14	463.0390	9.61986e-05	2.31310e-04
2015/04/05	06:46:14	ok	ok	462.9160	66.608	0.032687	20.54	60.959	10.847	28931620.757585	14	463.0307	9.55789e-05	2.76405e-04
2015/04/05	06:51:14	ok	ok	462.9120	66.606	0.032687	20.58	60.844	10.852	28238690.670558	14	463.0216	9.57238e-05	2.31031e-04
2015/04/05	06:56:14	ok	ok	462.9180	66.601	0.032687	20.62	60.850	10.879	26139928.244869	14	463.0183	9.67578e-05	2.40370e-04
2015/04/05	07:01:14	ok	ok	462.9080	66.605	0.032687	20.63	60.852	10.885	29157368.403399	14	462.9656	9.85448e-05	3.07806e-04
2015/04/05	07:06:14	ok	ok	462.8900	66.601	0.032687	20.67	60.828	10.906	26894199.999765	14	462.9986	9.72360e-05	2.60421e-04
2015/04/05	07:11:14	ok	ok	462.9140	66.600	0.032687	20.70	60.772	10.915	27301262.614679	14	463.0169	9.66408e-05	2.38952e-04
2015/04/05	07:16:14	ok	ok	462.9140	66.608	0.032687	20.73	60.777	10.935	29430997.862146	14	463.0165	9.64767e-05	2.39080e-04
2015/04/05	07:21:14	ok	ok	462.9240	66.596	0.032687	20.76	60.782	10.955	25440364.930730	14	463.0439	9.54466e-05	2.43986e-04
2015/04/05	07:26:14	ok	ok	462.9420	66.611	0.032687	20.76	60.812	10.961	26055282.413803	14	463.0650	9.54914e-05	2.47107e-04
2015/04/05	07:31:14	ok	ok	462.9240	66.604	0.032687	20.79	60.756	10.970	25410009.463965	14	463.0344	9.65562e-05	2.39052e-04
2015/04/05	07:36:14	ok	ok	462.8960	66.612	0.032687	20.85	60.735	11.004	23157202.945896	14	463.0574	9.68314e-05	2.34863e-04
2015/04/05	07:41:14	ok	ok	462.9400	66.609	0.032687	20.86	60.737	11.011	28586585.058710	14	463.0658	9.60877e-05	2.39480e-04
2015/04/05	07:46:14	ok	ok	462.9500	66.613	0.032687	20.92	60.807	11.062	30008864.873220	14	463.0620	9.60913e-05	2.33948e-04
2015/04/05	07:51:14	ok	ok	462.9860	66.613	0.032687	20.92	60.747	11.051	24547801.830883	14	463.0719	9.58904e-05	2.21613e-04
2015/04/05	07:56:14	ok	ok	462.9760	66.628	0.032687	21.00	60.699	11.094	27394677.642471	14	463.0994	9.56790e-05	2.31834e-04
2015/04/05	08:01:14	ok	ok	462.9880	66.616	0.032687	21.08	60.681	11.142	27718553.811506	14	463.1458	9.46758e-05	2.65086e-04
2015/04/05	08:06:14	ok	ok	462.9760	66.614	0.032687	21.10	60.685	11.156	28004037.267009	14	463.1317	9.55363e-05	2.50915e-04
2015/04/05	08:11:14	ok	ok	463.0520	66.629	0.032687	21.14	60.691	11.183	27371718.564434	14	463.1715	9.46763e-05	2.63228e-04
2015/04/05	08:16:14	ok	ok	463.0400	66.617	0.032687	21.23	60.584	11.221	26264010.161627	14	463.1123	9.67597e-05	2.29861e-04
2015/04/05	08:21:14	ok	ok	463.0380	66.618	0.032687	21.28	60.622	11.261	27447156.784005	14	463.1445	9.61316e-05	2.40340e-04
2015/04/05	08:26:14	ok	ok	463.0460	66.633	0.032687	21.32	60.568	11.277	26315926.633773	14	463.1610	9.63930e-05	2.35079e-04
2015/04/05	08:31:14	ok	ok	463.0520	66.632	0.032687	21.41	60.521	11.327	26405958.226723	14	463.1803	9.58954e-05	2.40003e-04
2015/04/05	08:36:14	ok	ok	463.1080	66.643	0.032687	21.50	60.536	11.389	23800462.971809	14	463.2080	9.59177e-05	2.31742e-04
2015/04/05	08:41:14	ok	ok	463.1080	66.642	0.032687	21.52	60.569	11.408	22702407.928043	14	463.2098	9.60966e-05	2.35154e-04
2015/04/05	08:46:14	ok	ok	463.1320	66.633	0.032687	21.48	60.685	11.404	27469095.030569	14	463.1782	9.63339e-05	2.40297e-04
2015/04/05	08:51:14	ok	ok	463.1040	66.638	0.032687	21.54	60.633	11.434	28217823.935397	14	463.2118	9.53080e-05	2.49861e-04
2015/04/05	08:56:14	ok	ok	463.1200	66.645	0.032687	21.66	60.561	11.500	24954926.302639	14	463.2193	9.67426e-05	2.46861e-04
2015/04/05	09:01:14	ok	ok	463.1440	66.644	0.032687	21.73	60.481	11.531	25150123.808500	14	463.2388	9.64737e-05	2.47797e-04
2015/04/05	09:06:14	--	ok	463.2020	66.660	0.032687	21.83	60.466	11.595	25441123.312713	14	463.2910	9.61189e-05	2.28626e-04
2015/04/05	09:06:27	ok	ok	462.9360	66.551	0.032676	21.90	60.234	11.597	29341865.979248	14	463.0689	9.44922e-05	2.54980e-04
2015/04/05	09:11:27	ok	ok	462.9840	66.574	0.032676	21.91	60.479	11.651	30765886.586895	14	463.0801	9.56758e-05	2.35710e-04
2015/04/05	09:16:27	ok	ok	463.0260	66.572	0.032676	22.00	60.433	11.702	26281824.058570	14	463.0795	9.62191e-05	2.51898e-04
2015/04/05	09:21:27	ok	ok	463.0200	66.579	0.032676	22.08	60.354	11.741	30989297.590742	14	463.1537	9.45287e-05	2.56799e-04
2015/04/05	09:26:27	ok	ok	463.0360	66.586	0.032676	22.24	60.257	11.830	29172337.606324	14	463.1681	9.47103e-05	2.58605e-04
2015/04/05	09:31:27	ok	ok	462.8740	66.529	0.032676	21.64	61.197	11.607	36977713.514888	14	462.9642	9.49337e-05	2.40569e-04
2015/04/05	09:36:27	ok	ok	462.8060	66.497	0.032676	21.34	61.482	11.461	37620058.740966	14	462.8432	9.62213e-05	2.18090e-04
2015/04/05	09:41:27	--	ok	462.7400	66.493	0.032676	21.17	61.788	11.405	39952955.128991	14	462.8099	9.55671e-05	2.52579e-04
2015/04/05	09:41:40	ok	ok	463.0160	66.595	0.032689	21.19	61.731	11.407	35627423.630890	14	463.0774	9.50035e-05	2.58605e-04
2015/04/05	09:46:40	ok	ok	462.9560	66.590	0.032689	21.08	61.834	11.354	37772890.432140	14	462.9730	9.77605e-05	2.74882e-04
2015/04/05	09:51:40	ok	ok	462.9160	66.573	0.032689	21.01	62.004	11.339	38628431.016953	14	463.0116	9.43301e-05	2.69607e-04
2015/04/05	09:56:40	ok	ok	462.9220	66.574	0.032689	20.98	61.969	11.313	37935040.683356	14	462.9720	9.52855e-05	2.24070e-04
2015/04/05	10:01:40	ok	ok	462.9160	66.563	0.032689	21.01	62.034	11.344	42229934.807551	14	462.9444	9.65338e-05	2.33919e-04
2015/04/05	10:06:40	ok	ok	462.9020	66.541	0.032689	20.96	62.147	11.332	38848094.379518	14	462.9285	9.61461e-05	2.29912e-04
2015/04/05	10:11:40	ok	ok	462.8420	66.527	0.032689	20.98	62.120	11.340	37888098.657879	14	462.8684	9.72831e-05	2.68356e-04
2015/04/05	10:16:40	ok	ok	462.8400	66.518	0.032689	21.03	62.188	11.386	36988432.694739	14	462.8569	9.71878e-05	2.64402e-04
2015/04/05	10:21:40	ok	ok	462.8560	66.516	0.032689	21.02	62.277	11.396	39894639.831427	14	462.8507	9.78324e-05	2.96342e-04
2015/04/05	10:26:40	ok	ok	462.8380	66.517	0.032689	21.08	62.287	11.437	38536301.492066	14	462.9060	9.59406e-05	2.25656e-04
2015/04/05	10:31:40	ok	ok	462.8540	66.519	0.032689	21.10	62.321	11.456	39892907.007559	14	462.8998	9.55785e-05	2.14999e-04
2015/04/05	10:36:40	ok	ok	462.8320	66.507	0.032689	21.09	62.410	11.466	40535010.230506	14	462.8618	9.60978e-05	2.23781e-04
2015/04/05	10:41:40	ok	ok	462.8320	66.501	0.032689	21.13	62.326	11.477	37611780.033954	14	462.8757	9.59839e-05	2.38257e-04
2015/04/05	10:46:40	ok	ok	462.8340	66.480	0.032689	21.16	62.391	11.509	38027704.045488	14	462.8284	9.75131e-05	2.57615e-04
2015/04/05	10:51:40	ok	ok	462.8320	66.491	0.032689	21.20	62.337	11.526	38372120.512321	14	462.8346	9.74826e-05	2.59200e-04
2015/04/05	10:56:40	--	ok	462.7900	66.475	0.032689	21.14	62.388	11.495	39110881.397941	14	462.7992	9.74514e-05	2.79601e-04
2015/04/05	10:56:54	ok	ok	462.9860	66.555	0.0327	21.14	62.327	11.484	35571388.580543	14	463.0205	9.71635e-05	2.56580e-04
2015/04/05	11:01:53	ok	ok	463.0200	66.557	0.0327	21.17	62.393	11.516	37623926.981625	14	463.0629	9.56443e-05	2.14391e-04
2015/04/05	11:06:53	ok	ok	463.0060	66.565	0.0327	21.16	62.512	11.532	39458332.630410	14	463.0451	9.57579e-05	2.16655e-04
2015/04/05	11:11:53	ok	ok	462.9860	66.556	0.0327	21.16	62.542	11.537	38763563.640845	14	463.0577	9.51050e-05	2.33881e-04
2015/04/05	11:16:53	ok	ok	462.9920	66.550	0.0327	21.20	62.519	11.560	37618329.833706	14	463.0590	9.44490e-05	2.28860e-04
2015/04/05	11:21:53	ok	ok	462.9780	66.544	0.0327	21.21	62.611	11.583	36999245.635860	14	462.9859	9.71304e-05	2.47225e-04
2015/04/05	11:26:53	ok	ok	462.9760	66.547	0.0327	21.21	62.550	11.572	37881420.109137	14	463.0273	9.58112e-05	2.34047e-04
2015/04/05	11:31:53	ok	ok	463.0020	66.550	0.0327	21.26	62.498	11.596	41200625.261756	14	463.0333	9.55739e-05	2.18864e-04
2015/04/05	11:36:53	ok	ok	462.9860	66.539	0.0327	21.29	62.533	11.623	38969755.146155	14	463.0172	9.56513e-05	2.15223e-04
2015/04/05	11:41:53	ok	ok	462.9720	66.546	0.0327	21.30	62.535	11.630	39207088.766758	14	463.0588	9.46531e-05	2.30372e-04
2015/04/05	11:46:53	ok	ok	462.9620	66.524	0.0327	21.31	62.507	11.631	36262966.161255	14	463.0029	9.59502e-05	2.19140e-04
2015/04/05	11:51:53	ok	ok	462.9620	66.528	0.0327	21.33	62.570	11.657	38006878.126381	14	463.0235	9.50477e-05	2.20907e-04
2015/04/05	11:56:53	ok	ok	462.9400	66.512	0.0327	21.35	62.543	11.665	38579270.760173	14	462.9981	9.50664e-05	2.44531e-04
2015/04/05	12:01:53	ok	ok	462.9240	66.513	0.0327	21.36	62.636	11.689	38443547.714541	14	462.9755	9.61178e-05	2.26481e-04
2015/04/05	12:06:53	ok	ok	462.9840	66.523	0.0327	21.42	62.555	11.715	41794693.007287	14	463.0244	9.44937e-05	2.73780e-04
2015/04/05	12:11:53	ok	ok	462.9720	66.506	0.0327	21.44	62.528	11.723	39731727.264238	14	463.0200	9.50112e-05	2.48347e-04
2015/04/05	12:16:53	ok	ok	462.9500	66.509	0.0327	21.47	62.624	11.761	40861097.863514	14	463.0001	9.53174e-05	2.32187e-04
2015/04/05	12:21:53	ok	ok	462.9360	66.516	0.0327	21.54	62.545	11.794	38328525.234544	14	463.0101	9.58276e-05	2.24474e-04
2015/04/05	12:26:53	ok	ok	462.9660	66.511	0.0327	21.53	62.573	11.793	38807427.079594	14	462.9846	9.60192e-05	2.33581e-04
2015/04/05	12:31:53	ok	ok	462.9380	66.492	0.0327	21.53	62.634	11.804	37975018.697208	14	462.9965	9.46631e-05	2.45887e-04
2015/04/05	12:36:53	ok	ok	462.9220	66.499	0.0327	21.61	62.586	11.850	35825942.490186	14	462.9776	9.57490e-05	2.25599e-04
2015/04/05	12:41:53	ok	ok	462.9600	66.501	0.0327	21.58	62.612	11.834	41270950.625673	14	463.0245	9.40062e-05	2.64477e-04
2015/04/05	12:46:53	ok	ok	462.9080	66.500	0.0327	21.62	62.648	11.868	36945082.393729	14	462.9677	9.56190e-05	2.27647e-04
2015/04/05	12:51:53	ok	ok	462.9420	66.507	0.0327	21.65	62.623	11.884	38514652.667212	14	463.0173	9.39209e-05	2.62591e-04
2015/04/05	12:56:53	ok	ok	462.9220	66.494	0.0327	21.62	62.739	11.886	38262222.617823	14	462.9231	9.70887e-05	2.85591e-04
2015/04/05	13:01:53	ok	ok	462.8880	66.489	0.0327	21.70	62.662	11.926	38017390.971656	14	462.9244	9.67072e-05	2.70552e-04
2015/04/05	13:06:53	ok	ok	462.9120	66.484	0.0327	21.72	62.665	11.940	38036167.937365	14	462.9414	9.61234e-05	2.48642e-04
2015/04/05	13:11:53	ok	ok	462.9260	66.506	0.0327	21.82	62.712	12.018	34140593.717246	14	462.9737	9.54067e-05	2.31199e-04
2015/04/05	13:16:53	ok	ok	462.9460	66.490	0.0327	21.88	62.601	12.039	34961227.364285	14	462.9869	9.52430e-05	2.31838e-04
2015/04/05	13:21:53	ok	ok	462.9360	66.498	0.0327	21.98	62.526	12.094	34844669.409435	14	462.9925	9.47783e-05	2.35581e-04
2015/04/05	13:26:53	ok	ok	462.9600	66.499	0.0327	22.02	62.563	12.129	34502039.226211	14	463.0165	9.42726e-05	2.37249e-04
2015/04/05	13:31:53	--	ok	462.4840	66.425	0.0327	20.62	65.363	11.685	37312150.458588	14	462.5220	9.62255e-05	2.27876e-04
2015/04/05	13:32:06	ok	ok	463.1240	66.586	0.032727	20.67	65.252	11.700	35887393.062994	14	463.1791	9.52763e-05	2.49142e-04
2015/04/05	13:37:06	ok	ok	462.8260	66.516	0.032727	19.95	66.110	11.366	40264282.407698	14	462.9056	9.53975e-05	2.34339e-04
2015/04/05	13:42:06	--	ok	462.6840	66.477	0.032727	19.54	66.542	11.169	37712749.558490	14	462.7425	9.58828e-05	2.16011e-04
2015/04/05	13:42:19	ok	ok	463.1300	66.646	0.032743	19.59	66.432	11.183	40633571.215149	14	463.1414	9.75456e-05	1.90735e-04
2015/04/05	13:47:19	ok	ok	462.9360	66.598	0.032743	19.20	66.777	10.987	39356909.576517	14	462.9588	9.84956e-05	1.66065e-04
2015/04/05	13:52:19	ok	ok	462.8320	66.562	0.032743	19.00	66.949	10.886	40725585.211713	14	462.8916	9.67955e-05	2.36537e-04
2015/04/05	13:57:19	--	ok	462.7280	66.521	0.032743	18.76	67.083	10.754	42475210.515257	14	462.7319	9.97027e-05	2.13084e-04
2015/04/05	13:57:33	ok	ok	463.0900	66.655	0.032757	18.82	66.946	10.770	41987351.935766	14	463.1628	9.41762e-05	3.06121e-04
2015/04/05	14:02:32	ok	ok	462.9740	66.630	0.032757	18.60	67.172	10.667	40550889.900492	14	463.0048	9.62793e-05	2.30796e-04
2015/04/05	14:07:32	ok	ok	462.9020	66.610	0.032757	18.48	67.239	10.602	41995417.413378	14	462.9515	9.55664e-05	2.39003e-04
2015/04/05	14:12:32	ok	ok	462.8200	66.579	0.032757	18.31	67.297	10.505	40010408.560870	14	462.8676	9.64078e-05	2.26332e-04
2015/04/05	14:17:32	--	ok	462.7640	66.546	0.032757	18.19	67.393	10.446	38868030.783790	14	462.7610	9.83624e-05	2.71057e-04
2015/04/05	14:17:46	ok	ok	463.0660	66.655	0.032768	18.24	67.284	10.460	41383877.234111	14	463.1389	9.46269e-05	2.76331e-04
2015/04/05	14:22:45	ok	ok	462.9840	66.640	0.032768	18.07	67.430	10.377	41456083.321643	14	463.0323	9.57966e-05	2.19492e-04
2015/04/05	14:27:45	ok	ok	463.0040	66.640	0.032768	18.21	67.161	10.422	39195436.203866	14	463.0718	9.58690e-05	2.27394e-04
2015/04/05	14:32:45	--	ok	463.3740	66.694	0.032768	19.54	64.372	10.804	36445728.176169	14	463.4367	9.64773e-05	2.52494e-04
2015/04/05	14:32:59	ok	ok	462.9540	66.571	0.032749	19.56	64.285	10.803	34353038.677566	14	463.0278	9.46758e-05	2.40268e-04
2015/04/05	14:37:58	ok	ok	463.1660	66.630	0.032749	20.14	63.786	11.089	35331864.327217	14	463.2171	9.57584e-05	1.97377e-04
2015/04/05	14:42:58	--	ok	463.2540	66.643	0.032749	20.50	63.486	11.271	35403328.565306	14	463.3241	9.60031e-05	2.08360e-04
2015/04/05	14:43:11	ok	ok	462.8900	66.505	0.032736	20.50	63.516	11.276	31510944.118191	14	462.9737	9.64886e-05	2.40018e-04
2015/04/05	14:48:10	ok	ok	463.0580	66.553	0.032736	20.79	63.355	11.439	32413009.592908	14	463.1384	9.49560e-05	2.34081e-04
2015/04/05	14:53:10	ok	ok	463.1320	66.572	0.032736	20.98	63.236	11.544	31467642.017926	14	463.1805	9.59259e-05	2.21650e-04
2015/04/05	14:58:10	ok	ok	463.1660	66.597	0.032736	21.20	63.092	11.666	31520444.630723	14	463.2423	9.60489e-05	2.43638e-04
2015/04/05	15:03:10	--	ok	463.2300	66.611	0.032736	21.34	63.085	11.759	33060038.576132	14	463.3360	9.40434e-05	2.55219e-04
2015/04/05	15:03:23	ok	ok	462.8680	66.480	0.032725	21.37	63.000	11.764	26452626.032473	14	462.9694	9.68680e-05	2.41804e-04
2015/04/05	15:08:22	ok	ok	462.9820	66.517	0.032725	21.49	62.929	11.832	28915208.384609	14	463.0858	9.54861e-05	2.61580e-04
2015/04/05	15:13:22	ok	ok	463.0940	66.520	0.032725	21.62	62.951	11.926	29690334.094275	14	463.1209	9.57554e-05	2.29083e-04
2015/04/05	15:18:22	ok	ok	463.1320	66.536	0.032725	21.74	62.880	11.995	31498662.631786	14	463.1670	9.59561e-05	2.35719e-04
2015/04/05	15:23:22	ok	ok	463.1040	66.539	0.032725	21.82	62.863	12.047	30063487.041204	14	463.1845	9.53665e-05	2.31583e-04
2015/04/05	15:28:22	ok	ok	463.1520	66.556	0.032725	21.91	62.878	12.113	29641799.429224	14	463.2129	9.59118e-05	2.26928e-04
2015/04/05	15:33:22	ok	ok	463.1880	66.559	0.032725	21.98	62.769	12.140	32528948.543645	14	463.2275	9.53479e-05	2.24068e-04
2015/04/05	15:38:22	ok	ok	463.1960	66.563	0.032725	22.05	62.871	12.209	33060858.630949	14	463.2565	9.46129e-05	2.40837e-04
2015/04/05	15:43:22	--	ok	463.2020	66.577	0.032725	22.13	62.793	12.251	31412198.972936	14	463.2656	9.53082e-05	2.35409e-04
2015/04/05	15:43:35	ok	ok	462.9500	66.476	0.032714	22.15	62.706	12.248	32460151.957435	14	463.0349	9.34832e-05	2.56712e-04
2015/04/05	15:48:34	ok	ok	462.9940	66.493	0.032714	22.20	62.805	12.302	33203452.835382	14	463.0647	9.40007e-05	2.32290e-04
2015/04/05	15:53:34	ok	ok	462.9760	66.488	0.032714	22.24	62.812	12.332	33875951.975738	14	463.0685	9.39403e-05	2.48269e-04
2015/04/05	15:58:34	--	ok	462.7880	66.455	0.032714	21.71	64.051	12.197	34199022.172587	14	462.8423	9.61705e-05	2.29517e-04
2015/04/05	15:58:47	ok	ok	462.9860	66.494	0.032725	21.68	64.136	12.192	28807949.646946	14	463.0585	9.59117e-05	2.51884e-04
2015/04/05	16:03:47	--	ok	462.6860	66.451	0.032725	20.58	65.952	11.763	34797597.166461	14	462.7342	9.58045e-05	2.18793e-04
2015/04/05	16:04:01	ok	ok	463.0820	66.552	0.032741	20.64	65.814	11.780	35900224.083975	14	463.1032	9.70869e-05	2.50664e-04
2015/04/05	16:09:00	ok	ok	462.8380	66.501	0.032741	20.02	66.478	11.476	36735374.811046	14	462.8554	9.73205e-05	2.45281e-04
2015/04/05	16:14:00	--	ok	462.7000	66.473	0.032741	19.64	66.737	11.267	34331156.848810	14	462.7302	9.71030e-05	2.29160e-04
2015/04/05	16:14:14	ok	ok	463.0520	66.618	0.032757	19.69	66.628	11.282	34034532.225214	14	463.1073	9.70622e-05	1.93859e-04
2015/04/05	16:19:13	ok	ok	462.9200	66.574	0.032757	19.34	66.980	11.111	38591341.419554	14	462.9893	9.61086e-05	2.11209e-04
2015/04/05	16:24:13	ok	ok	462.8240	66.537	0.032757	19.14	67.121	11.004	38226428.243657	14	462.8832	9.70840e-05	2.02193e-04
2015/04/05	16:29:13	--	ok	462.7420	66.500	0.032757	18.94	67.233	10.893	38704889.818808	14	462.7731	9.86705e-05	1.53580e-04
2015/04/05	16:29:26	ok	ok	463.0340	66.636	0.03277	18.99	67.124	10.908	37652780.098297	14	463.1185	9.69085e-05	2.32977e-04
2015/04/05	16:34:26	ok	ok	462.9520	66.603	0.03277	18.74	67.285	10.774	40144446.657826	14	462.9945	9.73638e-05	1.66275e-04
2015/04/05	16:39:26	ok	ok	462.8920	66.575	0.03277	18.63	67.413	10.725	40537221.482873	14	462.8882	9.94487e-05	2.31157e-04
2015/04/05	16:44:26	ok	ok	462.8200	66.544	0.03277	18.46	67.471	10.626	42786436.561906	14	462.8042	9.78374e-05	2.75466e-04
2015/04/05	16:49:26	--	ok	462.7360	66.515	0.03277	18.32	67.504	10.544	40965892.838290	14	462.8292	9.44463e-05	2.72338e-04
2015/04/05	16:49:39	ok	ok	463.0620	66.654	0.032783	18.38	67.397	10.565	34336205.404872	14	463.1044	9.71095e-05	2.36289e-04
2015/04/05	16:54:39	ok	ok	462.9920	66.635	0.032783	18.20	67.571	10.479	39834722.392505	14	463.0829	9.44343e-05	2.35119e-04
2015/04/05	16:59:39	ok	ok	462.9140	66.609	0.032783	18.06	67.575	10.393	39415532.447873	14	462.9674	9.67233e-05	2.36521e-04
2015/04/05	17:04:39	ok	ok	462.8520	66.589	0.032783	17.94	67.641	10.330	40070609.484759	14	462.9241	9.63028e-05	2.22698e-04
2015/04/05	17:09:39	ok	ok	462.8140	66.569	0.032783	17.80	67.645	10.245	38223912.925488	14	462.8351	9.73712e-05	2.59778e-04
2015/04/05	17:14:39	--	ok	462.7520	66.537	0.032783	17.68	67.712	10.182	38915721.464510	14	462.8114	9.62194e-05	2.32733e-04
2015/04/05	17:14:52	ok	ok	463.1120	66.656	0.032796	17.72	67.602	10.189	40650741.647797	13	463.1336	9.60209e-05	2.42909e-04
2015/04/05	17:19:51	ok	ok	462.9980	66.641	0.032796	17.56	67.690	10.106	37946377.933237	13	463.0824	9.57711e-05	2.44069e-04
2015/04/05	17:24:51	ok	ok	462.9340	66.624	0.032796	17.44	67.727	10.039	39822224.966518	14	463.0364	9.49961e-05	2.31583e-04
2015/04/05	17:29:51	--	ok	463.2380	66.683	0.032796	18.36	65.594	10.270	38184610.446946	14	463.2263	9.80785e-05	2.94693e-04
2015/04/05	17:30:04	ok	ok	462.9500	66.603	0.032784	18.38	65.479	10.264	38525398.837523	14	463.0204	9.44707e-05	2.78757e-04
2015/04/05	17:35:04	--	ok	463.2060	66.663	0.032784	19.16	64.396	10.570	34741587.149789	14	463.2572	9.65769e-05	2.34271e-04
2015/04/05	17:35:17	ok	ok	462.9120	66.564	0.032773	19.16	64.336	10.560	34350076.927150	14	462.9957	9.80746e-05	2.00560e-04
2015/04/05	17:40:17	ok	ok	463.1280	66.619	0.032773	19.64	64.000	10.805	36031797.280871	14	463.1807	9.76488e-05	1.71253e-04
2015/04/05	17:45:17	--	ok	463.2240	66.645	0.032773	19.94	63.752	10.954	33818733.390734	14	463.3294	9.52543e-05	2.24577e-04
2015/04/05	17:45:30	ok	ok	462.9340	66.512	0.032762	20.00	63.582	10.963	31938376.362394	14	463.0297	9.56564e-05	2.23517e-04
2015/04/05	17:50:30	ok	ok	463.0140	66.552	0.032762	20.14	63.606	11.058	30744793.237586	14	463.1201	9.49411e-05	2.15017e-04
2015/04/05	17:55:30	ok	ok	463.0920	66.570	0.032762	20.33	63.428	11.150	31226315.711355	14	463.1228	9.79218e-05	2.63667e-04
2015/04/05	18:00:30	ok	ok	463.1400	66.601	0.032762	20.49	63.304	11.232	33101755.135665	14	463.2109	9.60408e-05	2.08352e-04
2015/04/05	18:05:30	ok	ok	463.1740	66.599	0.032762	20.55	63.224	11.257	32801286.655560	14	463.2483	9.62212e-05	1.98367e-04
2015/04/05	18:10:30	ok	ok	463.1960	66.612	0.032762	20.63	63.268	11.317	30982806.642340	14	463.2595	9.63747e-05	2.15282e-04
2015/04/05	18:15:30	--	ok	463.2180	66.627	0.032762	20.69	63.157	11.337	31607259.666686	14	463.3213	9.43115e-05	2.47964e-04
2015/04/05	18:15:44	ok	ok	462.8420	66.491	0.032751	20.66	63.182	11.322	27455906.127677	14	462.9744	9.59726e-05	2.39628e-04
2015/04/05	18:20:43	ok	ok	462.9440	66.515	0.032751	20.72	63.192	11.363	30388300.755149	14	462.9971	9.78673e-05	2.71949e-04
2015/04/05	18:25:43	ok	ok	462.9960	66.526	0.032751	20.77	63.201	11.398	30204238.889850	14	463.1013	9.46890e-05	2.42681e-04
2015/04/05	18:30:43	ok	ok	462.9800	66.536	0.032751	20.74	63.196	11.377	30142498.958466	14	463.0410	9.62797e-05	2.20847e-04
2015/04/05	18:35:43	ok	ok	462.9580	66.530	0.032751	20.71	63.281	11.373	31867542.029211	14	463.0468	9.66801e-05	2.21947e-04
2015/04/05	18:40:43	ok	ok	462.9880	66.534	0.032751	20.75	63.198	11.384	32399215.427835	14	463.0557	9.58553e-05	2.17113e-04
2015/04/05	18:45:43	ok	ok	462.9700	66.535	0.032751	20.69	63.278	11.359	31708029.677354	14	463.0125	9.67107e-05	2.46812e-04
2015/04/05	18:50:43	ok	ok	462.9400	66.536	0.032751	20.66	63.273	11.338	31986415.140967	14	463.0393	9.52717e-05	2.28774e-04
2015/04/05	18:55:43	ok	ok	462.9680	66.527	0.032751	20.64	63.269	11.324	31861045.950700	14	463.0549	9.41606e-05	2.41226e-04
2015/04/05	19:00:43	ok	ok	462.9680	66.538	0.032751	20.62	63.296	11.316	31740499.285547	14	463.0259	9.54198e-05	2.12051e-04
2015/04/05	19:05:43	ok	ok	462.9180	66.519	0.032751	20.57	63.288	11.282	34385140.894693	14	463.0407	9.40959e-05	2.49120e-04
2015/04/05	19:10:43	ok	ok	462.8800	66.519	0.032751	20.52	63.309	11.253	31785102.285538	14	462.9739	9.62932e-05	1.96742e-04
2015/04/05	19:15:43	ok	ok	462.8920	66.508	0.032751	20.49	63.244	11.221	28891067.184662	14	462.9448	9.72664e-05	2.23099e-04
2015/04/05	19:20:43	ok	ok	462.8860	66.518	0.032751	20.44	63.296	11.198	33860236.081189	14	462.9421	9.64299e-05	2.28901e-04
2015/04/05	19:25:43	ok	ok	462.8680	66.513	0.032751	20.41	63.351	11.188	35819757.998786	14	462.9580	9.54490e-05	2.21018e-04
2015/04/05	19:30:43	ok	ok	462.8300	66.506	0.032751	20.37	63.284	11.150	34064459.267729	14	462.9127	9.60377e-05	2.02450e-04
2015/04/05	19:35:43	ok	ok	462.8480	66.499	0.032751	20.31	63.334	11.120	32863009.574812	14	462.9141	9.52368e-05	2.33944e-04
2015/04/05	19:40:43	--	ok	462.7980	66.488	0.032751	20.30	63.303	11.108	32149776.302182	14	462.8452	9.70630e-05	2.51191e-04
2015/04/05	19:40:57	ok	ok	463.0180	66.583	0.032761	20.30	63.303	11.108	32858446.169725	14	463.0863	9.69634e-05	2.29036e-04
2015/04/05	19:45:56	ok	ok	463.0080	66.584	0.032761	20.23	63.321	11.066	33938440.136158	14	463.0819	9.57073e-05	1.96403e-04
2015/04/05	19:50:56	ok	ok	462.9980	66.584	0.032761	20.20	63.316	11.046	35858329.067900	14	463.0584	9.61694e-05	2.00000e-04
2015/04/05	19:55:56	ok	ok	462.9620	66.575	0.032761	20.14	63.306	11.005	35477409.646759	14	463.0307	9.62386e-05	2.03692e-04
2015/04/05	20:00:56	ok	ok	462.9680	66.567	0.032761	20.11	63.361	10.996	35433422.275547	14	462.9598	9.82510e-05	2.91240e-04
2015/04/05	20:05:56	ok	ok	462.9520	66.564	0.032761	20.06	63.352	10.962	36426397.237368	14	463.0281	9.47827e-05	2.45460e-04
2015/04/05	20:10:56	ok	ok	462.9180	66.549	0.032761	20.01	63.284	10.918	36161411.248712	14	463.0043	9.53473e-05	2.21287e-04
2015/04/05	20:15:56	ok	ok	462.8680	66.541	0.032761	19.97	63.397	10.912	32189654.617018	14	462.9350	9.64585e-05	2.06090e-04
2015/04/05	20:20:56	ok	ok	462.8700	66.547	0.032761	19.93	63.420	10.891	34842247.307464	14	462.9142	9.67253e-05	2.02978e-04
2015/04/05	20:25:56	ok	ok	462.8640	66.537	0.032761	19.86	63.379	10.839	35526267.612142	14	462.9266	9.59144e-05	1.92775e-04
2015/04/05	20:30:56	ok	ok	462.8380	66.539	0.032761	19.81	63.370	10.806	34343629.534249	14	462.8987	9.60854e-05	1.99607e-04
2015/04/05	20:35:56	--	ok	462.7780	66.513	0.032761	19.75	63.390	10.772	34400557.895298	14	462.8441	9.75139e-05	2.41979e-04
2015/04/05	20:36:09	ok	ok	463.0400	66.621	0.032772	19.79	63.307	10.783	34967783.192154	14	463.1005	9.67395e-05	2.35083e-04
2015/04/05	20:41:08	ok	ok	463.0440	66.610	0.032772	19.72	63.445	10.762	34493925.799911	14	463.0981	9.62011e-05	1.88047e-04
2015/04/05	20:46:08	ok	ok	463.0080	66.605	0.032772	19.66	63.435	10.722	35930549.009519	14	463.0556	9.76706e-05	1.99911e-04
2015/04/05	20:51:08	ok	ok	462.9980	66.610	0.032772	19.62	63.458	10.701	36552976.004050	14	463.0737	9.58521e-05	2.15452e-04
2015/04/05	20:56:08	ok	ok	462.9740	66.593	0.032772	19.58	63.451	10.675	37055990.131230	14	463.0357	9.63025e-05	1.77328e-04
2015/04/05	21:01:08	ok	ok	462.9200	66.583	0.032772	19.51	63.529	10.644	36981872.174651	14	462.9431	9.90462e-05	2.21812e-04
2015/04/05	21:06:08	ok	ok	462.9120	66.578	0.032772	19.48	63.495	10.620	37703992.880287	14	462.9728	9.68343e-05	1.82496e-04
2015/04/05	21:11:08	ok	ok	462.9100	66.571	0.032772	19.43	63.426	10.577	39013261.282062	14	462.9082	9.99458e-05	2.48523e-04
2015/04/05	21:16:08	ok	ok	462.8720	66.579	0.032772	19.39	63.539	10.571	36982516.895383	14	462.9297	9.73350e-05	1.60735e-04
2015/04/05	21:21:08	ok	ok	462.8900	66.568	0.032772	19.35	63.532	10.545	36795555.155745	14	462.8877	9.88572e-05	2.22519e-04
2015/04/05	21:26:08	ok	ok	462.8340	66.550	0.032772	19.29	63.552	10.511	34903271.531122	14	462.8786	9.82583e-05	1.87319e-04
2015/04/05	21:31:08	ok	ok	462.8300	66.558	0.032772	19.27	63.519	10.494	36094906.675725	14	462.8559	9.84223e-05	1.86239e-04
2015/04/05	21:36:08	--	ok	462.7940	66.550	0.032772	19.18	63.593	10.450	35475753.352275	14	462.8548	9.78319e-05	1.69114e-04
2015/04/05	21:36:21	ok	ok	463.0440	66.619	0.032783	19.22	63.481	10.456	38059716.711065	14	463.1132	9.64342e-05	2.27736e-04
2015/04/05	21:41:21	ok	ok	462.9880	66.616	0.032783	19.16	63.530	10.428	37391990.973563	14	463.0208	9.91536e-05	1.86788e-04
2015/04/05	21:46:21	ok	ok	462.9840	66.613	0.032783	19.10	63.550	10.394	38552537.776432	14	462.9957	9.95971e-05	2.30327e-04
2015/04/05	21:51:21	ok	ok	462.9640	66.618	0.032783	19.08	63.547	10.381	37621760.717175	14	463.0231	9.78291e-05	1.77697e-04
2015/04/05	21:56:21	ok	ok	462.9520	66.609	0.032783	19.04	63.600	10.366	38835184.722221	14	463.0218	9.72210e-05	1.92184e-04
2015/04/05	22:01:21	ok	ok	462.9240	66.603	0.032783	18.96	63.586	10.315	38398348.482819	14	462.9219	9.99435e-05	2.15796e-04
2015/04/05	22:06:21	ok	ok	462.8980	66.588	0.032783	18.93	63.581	10.296	39570801.653562	14	462.9492	9.81667e-05	1.66093e-04
2015/04/05	22:11:21	ok	ok	462.8880	66.593	0.032783	18.93	63.581	10.296	38953263.302914	14	462.8850	1.00314e-04	2.76933e-04
2015/04/05	22:16:21	ok	ok	462.8820	66.587	0.032783	18.84	63.685	10.258	40109984.649662	14	462.9228	9.82073e-05	1.68861e-04
2015/04/05	22:21:21	ok	ok	462.8660	66.582	0.032783	18.86	63.539	10.247	40205419.275452	14	462.9760	9.54509e-05	2.91250e-04
2015/04/05	22:26:21	ok	ok	462.8060	66.569	0.032783	18.79	63.677	10.226	35372435.539613	14	462.8459	9.91277e-05	1.99784e-04
2015/04/05	22:31:21	--	ok	462.7920	66.558	0.032783	18.74	63.668	10.195	37253193.647390	14	462.8581	9.62569e-05	2.44308e-04
2015/04/05	22:31:34	ok	ok	463.0900	66.639	0.032793	18.78	63.615	10.210	38420175.029795	14	463.1132	9.79981e-05	1.78672e-04
2015/04/05	22:36:34	ok	ok	463.0160	66.628	0.032793	18.70	63.632	10.165	38202531.346715	14	463.0203	9.81665e-05	2.98926e-04
2015/04/05	22:41:34	ok	ok	462.9860	66.632	0.032793	18.71	63.544	10.157	36361749.878044	14	463.0454	9.71081e-05	2.53823e-04
2015/04/05	22:46:34	ok	ok	462.9880	66.626	0.032793	18.64	63.592	10.123	39716958.720388	14	463.0032	9.81267e-05	2.89844e-04
2015/04/05	22:51:34	ok	ok	462.9520	66.620	0.032793	18.62	63.588	10.110	38226533.645817	14	462.9880	9.73448e-05	2.51724e-04
2015/04/05	22:56:34	ok	ok	462.9600	66.615	0.032793	18.60	63.585	10.098	38064501.786024	14	462.9858	9.76437e-05	2.67617e-04
2015/04/05	23:01:34	ok	ok	462.9720	66.613	0.032793	18.54	63.575	10.060	38927115.632499	14	462.9911	9.70942e-05	2.48878e-04
2015/04/05	23:06:34	ok	ok	462.9500	66.612	0.032793	18.56	63.548	10.068	37731289.896972	14	462.9595	9.76977e-05	3.00172e-04
2015/04/05	23:11:34	ok	ok	462.9100	66.607	0.032793	18.48	63.624	10.032	39149808.893973	14	462.9664	9.58471e-05	2.36674e-04
2015/04/05	23:16:34	ok	ok	462.9240	66.610	0.032793	18.46	63.591	10.015	37223047.265979	13	462.9815	9.55349e-05	2.28727e-04
2015/04/05	23:21:34	ok	ok	462.9040	66.610	0.032793	18.43	63.646	10.006	39184172.849192	14	462.9354	9.68067e-05	2.38392e-04
2015/04/05	23:26:34	ok	ok	462.8780	66.601	0.032793	18.44	63.618	10.008	36301827.438255	14	462.9334	9.63513e-05	2.13120e-04
2015/04/05	23:31:34	ok	ok	462.8640	66.588	0.032793	18.31	63.685	9.941	37392749.213183	14	462.8653	9.80010e-05	3.01848e-04
2015/04/05	23:36:34	ok	ok	462.8520	66.585	0.032793	18.34	63.660	9.955	39079299.017660	14	462.9099	9.58784e-05	2.53608e-04
2015/04/05	23:41:34	ok	ok	462.8300	66.581	0.032793	18.32	63.627	9.938	39052105.703534	14	462.8666	9.58340e-05	2.32562e-04
2015/04/05	23:46:34	ok	ok	462.8300	66.586	0.032793	18.31	63.596	9.927	37980516.167936	14	462.8678	9.57840e-05	2.31765e-04
2015/04/05	23:51:34	ok	ok	462.8060	66.577	0.032793	18.22	63.640	9.882	37126818.473399	14	462.8253	9.69455e-05	2.25463e-04
2015/04/05	23:56:34	--	ok	462.7760	66.563	0.032793	18.19	63.724	9.877	38193762.513057	14	462.8189	9.61939e-05	2.21605e-04
2015/04/05	23:56:47	ok	ok	463.0620	66.630	0.032804	18.21	63.608	9.871	36824532.684589	14	463.0897	9.66412e-05	2.26990e-04
2015/04/06	00:01:47	ok	ok	463.0400	66.633	0.032804	18.14	63.597	9.828	39771084.765401	14	463.1352	9.37311e-05	2.34288e-04
2015/04/06	00:06:47	ok	ok	463.0380	66.630	0.032804	18.11	63.711	9.828	39274187.529932	14	463.0376	9.75392e-05	2.78209e-04
2015/04/06	00:11:47	ok	ok	463.0000	66.631	0.032804	18.09	63.737	9.821	37306652.260284	14	463.0640	9.49459e-05	2.63492e-04
2015/04/06	00:16:47	ok	ok	462.9520	66.626	0.032804	18.04	63.699	9.786	36367124.316928	14	463.0139	9.65572e-05	2.30796e-04
2015/04/06	00:21:47	ok	ok	462.9540	66.619	0.032804	18.01	63.723	9.772	36412187.820836	13	463.0021	9.59614e-05	2.19063e-04
2015/04/06	00:26:47	ok	ok	462.9160	66.618	0.032804	17.95	63.713	9.736	39181515.783141	14	462.9751	9.65575e-05	2.31587e-04
2015/04/06	00:31:47	ok	ok	463.1180	66.647	0.032804	18.60	62.808	9.974	35488881.593671	14	463.1979	9.56130e-05	2.26021e-04
2015/04/06	00:36:47	ok	ok	463.1860	66.651	0.032804	18.88	62.645	10.114	31608019.149561	14	463.2753	9.51883e-05	2.65426e-04
2015/04/06	00:41:47	ok	ok	463.1900	66.660	0.032804	19.14	62.419	10.233	26863981.601096	14	463.3551	9.62525e-05	2.56950e-04
2015/04/06	00:46:47	--	ok	463.2700	66.664	0.032804	19.32	62.238	10.312	27824031.970451	14	463.4167	9.75503e-05	2.02986e-04
2015/04/06	00:47:00	ok	ok	462.9680	66.621	0.032791	19.39	62.129	10.337	22344905.512121	14	463.1164	9.89589e-05	2.22243e-04
2015/04/06	00:52:00	ok	ok	462.9880	66.629	0.032791	19.40	62.131	10.343	26091979.365146	14	463.1452	9.92374e-05	2.03908e-04
2015/04/06	00:57:00	ok	ok	463.1600	66.640	0.032791	19.56	62.037	10.425	21634585.791673	13	463.2514	9.74939e-05	1.77395e-04
2015/04/06	01:02:00	ok	ok	463.1360	66.653	0.032791	19.64	61.960	10.461	21989674.684680	13	463.2598	9.78184e-05	2.03643e-04
2015/04/06	01:07:00	ok	ok	463.1440	66.648	0.032791	19.72	61.883	10.497	23212678.766138	14	463.2900	9.68029e-05	2.33097e-04
2015/04/06	01:12:00	ok	ok	463.1120	66.658	0.032791	19.78	61.832	10.525	22934716.803328	14	463.2719	9.92139e-05	2.28865e-04
2015/04/06	01:17:00	ok	ok	463.1980	66.656	0.032791	19.78	61.712	10.505	20721412.969006	14	463.3002	9.76177e-05	2.12334e-04
2015/04/06	01:22:00	--	ok	463.2200	66.662	0.032791	19.84	61.601	10.523	22105864.493674	13	463.3724	9.52375e-05	2.09010e-04
2015/04/06	01:22:13	ok	ok	462.9440	66.611	0.032779	19.97	61.411	10.570	24982034.168935	14	463.1472	9.64498e-05	2.80161e-04
2015/04/06	01:27:12	ok	ok	462.9400	66.615	0.032779	19.87	61.606	10.542	25173696.545612	14	463.1064	9.68775e-05	2.28712e-04
2015/04/06	01:32:12	ok	ok	462.9920	66.629	0.032779	19.94	61.557	10.577	25259842.252645	14	463.1528	9.65146e-05	2.19147e-04
2015/04/06	01:37:12	ok	ok	463.0080	66.628	0.032779	19.96	61.530	10.585	24769623.463762	14	463.1499	9.68958e-05	2.22076e-04
2015/04/06	01:42:12	ok	ok	463.0240	66.621	0.032779	19.99	61.505	10.599	20935467.152291	14	463.1674	9.57699e-05	2.23284e-04
2015/04/06	01:47:12	ok	ok	463.0200	66.637	0.032779	20.04	61.452	10.621	25062324.201905	14	463.1780	9.70370e-05	2.37214e-04
2015/04/06	01:52:12	ok	ok	463.0400	66.637	0.032779	20.04	61.452	10.621	20226256.234656	14	463.1865	9.72986e-05	2.20945e-04
2015/04/06	01:57:12	ok	ok	463.0880	66.644	0.032779	20.04	61.422	10.616	22259639.538401	14	463.2154	9.56054e-05	2.28517e-04
2015/04/06	02:02:12	ok	ok	463.0400	66.634	0.032779	20.07	61.336	10.619	24200841.635727	14	463.1873	9.60113e-05	2.26406e-04
2015/04/06	02:07:12	ok	ok	463.0620	66.648	0.032779	20.10	61.372	10.644	26291556.407334	14	463.2417	9.52882e-05	2.53233e-04
2015/04/06	02:12:12	ok	ok	463.1280	66.653	0.032779	20.12	61.284	10.641	22073453.806197	14	463.2988	9.33615e-05	3.35537e-04
2015/04/06	02:17:12	ok	ok	463.0220	66.647	0.032779	20.11	61.222	10.624	25363688.405312	14	463.1930	9.75975e-05	2.45427e-04
2015/04/06	02:22:12	ok	ok	463.0620	66.643	0.032779	20.11	61.252	10.630	25760489.405997	14	463.2454	9.56223e-05	2.58864e-04
2015/04/06	02:27:12	ok	ok	463.0720	66.653	0.032779	20.08	61.247	10.610	25980192.072531	14	463.2160	9.71262e-05	2.24180e-04
2015/04/06	02:32:12	ok	ok	463.0600	66.651	0.032779	20.10	61.160	10.608	23970953.563284	14	463.2163	9.62085e-05	2.23047e-04
2015/04/06	02:37:12	ok	ok	463.0780	66.649	0.032779	20.06	61.305	10.608	26207794.058542	14	463.2302	9.53634e-05	2.34662e-04
2015/04/06	02:42:12	ok	ok	463.1260	66.649	0.032779	20.09	61.189	10.606	21142184.760288	14	463.1823	9.74975e-05	2.71119e-04
2015/04/06	02:47:12	ok	ok	463.0940	66.653	0.032779	20.08	61.126	10.589	21553080.291345	14	463.2173	9.54379e-05	2.21830e-04
2015/04/06	02:52:12	ok	ok	463.0540	66.645	0.032779	20.05	61.152	10.575	25573668.323148	14	463.2074	9.55590e-05	2.13616e-04
2015/04/06	02:57:12	ok	ok	463.0860	66.649	0.032779	20.03	61.179	10.567	23111279.224847	14	463.2031	9.64733e-05	2.02501e-04
2015/04/06	03:02:12	ok	ok	463.0160	66.647	0.032779	20.03	61.118	10.557	25387665.990279	14	463.1975	9.59963e-05	2.47207e-04
2015/04/06	03:07:12	ok	ok	463.0960	66.646	0.032779	20.02	61.056	10.540	21982177.003635	14	463.1867	9.70030e-05	2.20151e-04
2015/04/06	03:12:12	ok	ok	463.0640	66.647	0.032779	19.98	61.080	10.520	27002217.501545	14	463.1893	9.60320e-05	2.19341e-04
2015/04/06	03:17:12	ok	ok	463.0900	66.649	0.032779	20.00	61.053	10.527	23546873.439723	14	463.2058	9.59807e-05	2.20197e-04
2015/04/06	03:22:12	ok	ok	463.0440	66.648	0.032779	20.02	61.026	10.535	24244406.579968	14	463.1622	9.75065e-05	2.40974e-04
2015/04/06	03:27:12	ok	ok	463.0700	66.648	0.032779	20.00	61.053	10.527	23468120.060381	14	463.1849	9.63239e-05	2.11981e-04
2015/04/06	03:32:12	ok	ok	463.0380	66.644	0.032779	20.01	60.903	10.508	25245398.707667	14	463.1861	9.66694e-05	2.25588e-04
2015/04/06	03:37:12	ok	ok	463.0440	66.642	0.032779	19.96	60.986	10.491	26167368.826885	14	463.2452	9.43725e-05	2.93613e-04
2015/04/06	03:42:12	ok	ok	463.0240	66.636	0.032779	19.96	60.956	10.486	28062741.633336	14	463.1862	9.55788e-05	2.38182e-04
2015/04/06	03:47:12	ok	ok	463.1000	66.643	0.032779	19.98	60.898	10.488	21687943.675379	14	463.1494	9.80880e-05	2.88032e-04
2015/04/06	03:52:12	ok	ok	463.0300	66.643	0.032779	19.98	60.868	10.483	23161285.993809	14	463.1786	9.72778e-05	2.11693e-04
2015/04/06	03:57:12	ok	ok	463.0500	66.648	0.032779	19.98	60.868	10.483	26466369.379863	14	463.1834	9.60702e-05	2.19869e-04
2015/04/06	04:02:12	ok	ok	463.0140	66.639	0.032779	19.93	60.921	10.462	25362220.456039	14	463.1265	9.76529e-05	2.51894e-04
2015/04/06	04:07:12	ok	ok	463.0220	66.640	0.032779	19.94	60.862	10.458	22569052.176524	14	463.1428	9.82850e-05	2.30361e-04
2015/04/06	04:12:12	ok	ok	462.9900	66.640	0.032779	19.92	60.889	10.450	23868996.349157	14	463.1403	9.71184e-05	2.32435e-04
2015/04/06	04:17:12	ok	ok	463.0300	66.641	0.032779	19.92	60.859	10.445	27293450.877815	14	463.1710	9.59820e-05	2.21376e-04
2015/04/06	04:22:12	ok	ok	463.0520	66.651	0.032779	19.96	60.804	10.460	24816649.222545	14	463.1688	9.71948e-05	2.18048e-04
2015/04/06	04:27:12	ok	ok	463.0020	66.638	0.032779	19.95	60.742	10.443	23789268.506533	13	463.1745	9.62990e-05	2.12882e-04
2015/04/06	04:32:12	ok	ok	463.0720	66.649	0.032779	19.92	60.768	10.429	22692113.542439	14	463.1657	9.60577e-05	2.00560e-04
2015/04/06	04:37:12	ok	ok	463.0640	66.650	0.032779	19.95	60.742	10.443	24235033.026103	14	463.1992	9.58904e-05	2.33581e-04
2015/04/06	04:42:12	ok	ok	463.0840	66.638	0.032779	19.92	60.768	10.429	22194232.060981	14	463.1229	9.81758e-05	2.85146e-04
2015/04/06	04:47:12	ok	ok	462.9740	66.638	0.032779	19.89	60.763	10.410	21655803.361541	14	463.1254	9.74549e-05	2.36742e-04
2015/04/06	04:52:12	ok	ok	463.0420	66.644	0.032779	19.90	60.795	10.422	23282264.150589	14	463.1200	9.80221e-05	2.68383e-04
2015/04/06	04:57:12	ok	ok	462.9920	66.640	0.032779	19.86	60.788	10.396	26003314.184459	14	463.1415	9.67169e-05	2.37270e-04
2015/04/06	05:02:12	ok	ok	463.0000	66.633	0.032779	19.87	60.729	10.392	22524419.389426	14	463.1947	9.45153e-05	3.19369e-04
2015/04/06	05:07:12	ok	ok	463.0160	66.640	0.032779	19.89	60.733	10.405	25248384.956559	14	463.1016	9.84028e-05	2.68584e-04
2015/04/06	05:12:12	ok	ok	462.9800	66.632	0.032779	19.85	60.787	10.390	26850453.251948	14	463.1196	9.67897e-05	2.17165e-04
2015/04/06	05:17:12	ok	ok	462.9800	66.634	0.032779	19.84	60.725	10.373	26292037.791187	14	463.1167	9.74573e-05	2.12042e-04
2015/04/06	05:22:12	ok	ok	463.0060	66.637	0.032779	19.82	60.721	10.360	25798348.759478	14	463.0754	9.91716e-05	2.98933e-04
2015/04/06	05:27:12	ok	ok	462.9480	66.631	0.032779	19.78	60.715	10.335	24382970.060279	14	463.1135	9.64220e-05	2.44674e-04
2015/04/06	05:32:12	ok	ok	462.9840	66.627	0.032779	19.82	60.631	10.345	25455837.770843	14	463.0940	9.72814e-05	2.20587e-04
2015/04/06	05:37:12	ok	ok	462.9760	66.635	0.032779	19.80	60.718	10.348	24458702.002312	14	463.0952	9.70437e-05	2.04568e-04
2015/04/06	05:42:12	ok	ok	462.9480	66.630	0.032779	19.83	60.632	10.351	26904043.930132	14	463.0714	9.71374e-05	2.37836e-04
2015/04/06	05:47:12	ok	ok	462.9440	66.625	0.032779	19.81	60.629	10.339	26326479.132793	14	463.1058	9.72177e-05	2.19028e-04
2015/04/06	05:52:12	ok	ok	462.9820	66.631	0.032779	19.86	60.576	10.360	25002813.638175	14	463.1269	9.65372e-05	2.16403e-04
2015/04/06	05:57:12	ok	ok	462.9860	66.632	0.032779	19.83	60.572	10.341	25837476.064447	14	463.1083	9.70303e-05	2.20894e-04
2015/04/06	06:02:12	ok	ok	462.9860	66.630	0.032779	19.84	60.573	10.347	25513257.099562	14	463.1272	9.70699e-05	2.06971e-04
2015/04/06	06:07:12	ok	ok	463.0260	66.640	0.032779	19.84	60.573	10.347	25117489.543630	14	463.1238	9.69611e-05	2.03155e-04
2015/04/06	06:12:12	ok	ok	463.0040	66.639	0.032779	19.86	60.486	10.344	27114966.681394	14	463.1220	9.57699e-05	2.08607e-04
2015/04/06	06:17:12	ok	ok	462.9800	66.633	0.032779	19.80	60.537	10.317	26852291.868405	14	463.0813	9.81277e-05	2.67763e-04
2015/04/06	06:22:12	ok	ok	462.9920	66.634	0.032779	19.84	60.543	10.342	25196844.534835	14	463.0773	9.84140e-05	2.59952e-04
2015/04/06	06:27:12	ok	ok	463.0480	66.632	0.032779	19.88	60.519	10.362	24277486.826249	14	463.0945	9.77955e-05	2.55284e-04
2015/04/06	06:32:12	ok	ok	462.9980	66.632	0.032779	19.85	60.484	10.338	26217787.227724	14	463.1571	9.49695e-05	2.48429e-04
2015/04/06	06:37:12	ok	ok	462.9720	66.632	0.032779	19.86	60.516	10.350	28673806.255298	14	463.1307	9.56136e-05	2.50370e-04
2015/04/06	06:42:12	ok	ok	463.0100	66.628	0.032779	19.88	60.489	10.357	23651740.875140	14	463.1104	9.74535e-05	2.10263e-04
2015/04/06	06:47:12	ok	ok	463.0060	66.638	0.032779	19.92	60.435	10.372	25532307.192734	14	463.0938	9.77144e-05	2.34415e-04
2015/04/06	06:52:12	ok	ok	462.9620	66.639	0.032779	19.92	60.495	10.382	26517234.234147	14	463.1093	9.72057e-05	2.33001e-04
2015/04/06	06:57:12	ok	ok	462.9820	66.634	0.032779	19.98	60.414	10.405	26605700.900325	14	463.1454	9.71119e-05	2.19234e-04
2015/04/06	07:02:12	ok	ok	463.0280	66.636	0.032779	20.01	60.419	10.424	23930068.252153	14	463.1921	9.50700e-05	2.77253e-04
2015/04/06	07:07:12	ok	ok	463.0360	66.646	0.032779	20.04	60.393	10.438	24486669.391341	14	463.1887	9.55671e-05	2.39441e-04
2015/04/06	07:12:12	ok	ok	463.0180	66.636	0.032779	20.02	60.390	10.425	25198807.770228	14	463.1565	9.62740e-05	2.14031e-04
2015/04/06	07:17:12	ok	ok	463.0620	66.642	0.032779	20.10	60.342	10.466	26171555.610451	14	463.1918	9.55355e-05	2.31291e-04
2015/04/06	07:22:12	ok	ok	463.0500	66.639	0.032779	20.12	60.345	10.478	24240613.317740	14	463.1666	9.67382e-05	2.26503e-04
2015/04/06	07:27:12	ok	ok	463.0480	66.640	0.032779	20.13	60.347	10.485	25131735.166656	14	463.2186	9.49203e-05	2.68069e-04
2015/04/06	07:32:12	ok	ok	463.0700	66.647	0.032779	20.20	60.298	10.519	27200480.878030	14	463.2435	9.52842e-05	2.55208e-04
2015/04/06	07:37:12	ok	ok	463.0700	66.638	0.032779	20.11	60.344	10.472	23961123.078180	14	463.1757	9.73102e-05	2.20702e-04
2015/04/06	07:42:12	ok	ok	463.0700	66.643	0.032779	20.24	60.304	10.545	25242815.352983	14	463.2281	9.48130e-05	2.71215e-04
2015/04/06	07:47:12	ok	ok	463.0700	66.641	0.032779	20.25	60.275	10.546	25635474.206493	14	463.1989	9.76048e-05	2.22981e-04
2015/04/06	07:52:12	ok	ok	463.0700	66.645	0.032779	20.31	60.224	10.574	24370676.782596	14	463.2188	9.66817e-05	2.22612e-04
2015/04/06	07:57:12	ok	ok	463.0980	66.651	0.032779	20.37	60.203	10.607	25446831.659243	14	463.2307	9.74839e-05	2.31572e-04
2015/04/06	08:02:12	ok	ok	463.0920	66.654	0.032779	20.38	60.235	10.619	24119904.845636	14	463.2193	9.70572e-05	2.33248e-04
2015/04/06	08:07:12	ok	ok	463.1600	66.659	0.032779	20.45	60.216	10.659	24323013.678120	14	463.3192	9.53802e-05	2.67127e-04
2015/04/06	08:12:12	ok	ok	463.1320	66.661	0.032779	20.47	60.219	10.672	25824549.483541	14	463.2949	9.66100e-05	2.33338e-04
2015/04/06	08:17:12	ok	ok	463.1720	66.662	0.032779	20.51	60.195	10.693	21884638.586809	14	463.2890	9.69038e-05	2.21387e-04
2015/04/06	08:22:12	ok	ok	463.1700	66.657	0.032779	20.53	60.229	10.711	22902428.825067	14	463.2799	9.69127e-05	2.22816e-04
2015/04/06	08:27:12	--	ok	463.2440	66.657	0.032779	20.59	60.178	10.740	20888075.497952	14	463.3060	9.73031e-05	2.32438e-04
2015/04/06	08:27:25	ok	ok	462.9200	66.573	0.032767	20.64	60.094	10.756	24519664.962441	14	463.0550	9.55860e-05	2.59040e-04
2015/04/06	08:32:25	ok	ok	462.9360	66.584	0.032767	20.64	60.125	10.761	23246073.718987	14	463.0782	9.57915e-05	2.28891e-04
2015/04/06	08:37:25	ok	ok	462.9360	66.587	0.032767	20.68	60.161	10.793	24297938.357237	14	463.0905	9.51964e-05	2.53888e-04
2015/04/06	08:42:25	ok	ok	462.9780	66.594	0.032767	20.73	60.169	10.826	23649532.260827	14	463.1293	9.42655e-05	3.09175e-04
2015/04/06	08:47:25	ok	ok	462.9920	66.604	0.032767	20.77	60.206	10.858	23978628.169316	14	463.0900	9.62787e-05	2.19818e-04
2015/04/06	08:52:25	ok	ok	462.9260	66.588	0.032767	20.75	60.203	10.845	23818881.556542	14	463.0633	9.69903e-05	2.26958e-04
2015/04/06	08:57:25	ok	ok	463.0160	66.620	0.032767	20.88	60.163	10.920	23720497.793455	14	463.1604	9.53196e-05	2.67774e-04
2015/04/06	09:02:25	ok	ok	462.9820	66.609	0.032767	20.92	60.078	10.929	27380542.588408	14	463.1189	9.68039e-05	2.31334e-04
2015/04/06	09:07:25	ok	ok	463.0140	66.614	0.032767	20.96	60.115	10.962	24312373.103857	14	463.1514	9.62797e-05	2.37273e-04
2015/04/06	09:12:25	ok	ok	463.0000	66.603	0.032767	20.93	60.140	10.947	25629712.410517	14	463.1387	9.64371e-05	2.21599e-04
2015/04/06	09:17:25	ok	ok	463.0440	66.627	0.032767	21.01	60.123	10.995	24559386.010965	14	463.1823	9.52158e-05	2.48990e-04
2015/04/06	09:22:25	ok	ok	463.0380	66.614	0.032767	21.01	60.123	10.995	26003272.529356	14	463.1840	9.50708e-05	2.56117e-04
2015/04/06	09:27:25	ok	ok	463.0720	66.627	0.032767	21.06	60.131	11.028	24563747.202145	14	463.1707	9.59061e-05	2.15236e-04
2015/04/06	09:32:25	ok	ok	463.0680	66.624	0.032767	21.13	60.142	11.075	23345847.641218	14	463.1574	9.73986e-05	2.42879e-04
2015/04/06	09:37:25	ok	ok	463.1060	66.622	0.032767	21.20	60.153	11.122	24577698.004785	14	463.2334	9.50522e-05	2.35300e-04
2015/04/06	09:42:25	ok	ok	463.1400	66.646	0.032767	21.32	60.020	11.175	26925165.247660	14	463.2936	9.43871e-05	2.89178e-04
2015/04/06	09:47:25	ok	ok	463.1380	66.641	0.032767	21.41	60.003	11.230	25687651.181627	14	463.2816	9.45067e-05	2.46660e-04
2015/04/06	09:52:25	ok	ok	463.1800	66.642	0.032767	21.44	60.008	11.251	25456192.523668	14	463.3141	9.47601e-05	2.42173e-04
2015/04/06	09:57:25	ok	ok	463.1700	66.641	0.032767	21.54	59.963	11.307	25247021.568414	14	463.3056	9.63622e-05	2.32674e-04
2015/04/06	10:02:25	--	ok	463.2160	66.650	0.032767	21.60	60.003	11.354	25899116.076369	14	463.3316	9.53811e-05	2.38423e-04
2015/04/06	10:02:38	ok	ok	462.8520	66.553	0.032756	21.66	59.860	11.366	26531336.737961	14	463.0425	9.76634e-05	2.59654e-04
2015/04/06	10:07:37	ok	ok	462.9740	66.557	0.032756	21.68	59.955	11.397	24624854.107743	14	463.1244	9.52398e-05	2.46368e-04
2015/04/06	10:12:37	ok	ok	462.9880	66.563	0.032756	21.80	59.882	11.463	23471608.780842	14	463.1551	9.51653e-05	2.68438e-04
2015/04/06	10:17:37	ok	ok	462.9960	66.578	0.032756	21.91	59.899	11.539	22847386.410492	14	463.1613	9.58601e-05	2.53739e-04
2015/04/06	10:22:37	ok	ok	463.0920	66.590	0.032756	21.96	59.846	11.562	20098709.419031	14	463.1907	9.56390e-05	2.47638e-04
2015/04/06	10:27:37	ok	ok	463.1100	66.592	0.032756	22.00	59.852	11.590	23707020.834967	14	463.1986	9.55502e-05	2.30880e-04
2015/04/06	10:32:37	ok	ok	462.8960	66.527	0.032756	21.38	60.638	11.329	29726637.144513	14	462.9874	9.60927e-05	2.34248e-04
2015/04/06	10:37:37	ok	ok	462.8060	66.502	0.032756	21.06	61.042	11.195	33208404.394813	14	462.8880	9.47716e-05	2.44349e-04
2015/04/06	10:42:37	--	ok	462.7200	66.475	0.032756	20.82	61.246	11.078	37010047.552474	14	462.7841	9.56713e-05	2.11224e-04
2015/04/06	10:42:50	ok	ok	463.0160	66.598	0.03277	20.78	61.240	11.051	35309417.772904	14	463.1069	9.54025e-05	2.37641e-04
2015/04/06	10:47:50	ok	ok	462.9880	66.593	0.03277	20.66	61.341	10.992	34851876.860557	14	463.0138	9.73430e-05	2.42182e-04
2015/04/06	10:52:50	ok	ok	462.9060	66.569	0.03277	20.52	61.500	10.931	36008973.535000	14	462.9973	9.51975e-05	2.38333e-04
2015/04/06	10:57:50	ok	ok	462.9060	66.559	0.03277	20.44	61.578	10.894	41349725.681776	14	462.9489	9.63520e-05	2.13537e-04
2015/04/06	11:02:50	ok	ok	462.8680	66.556	0.03277	20.38	61.689	10.876	40076971.346038	14	462.9046	9.68263e-05	2.09989e-04
2015/04/06	11:07:50	ok	ok	462.8320	66.543	0.03277	20.30	61.706	10.828	42759427.184398	14	462.8816	9.64657e-05	2.33508e-04
2015/04/06	11:12:50	--	ok	462.7920	66.525	0.03277	20.23	61.846	10.808	38837794.706320	14	462.8619	9.58259e-05	2.22222e-04
2015/04/06	11:13:04	ok	ok	463.0100	66.602	0.03278	20.25	61.668	10.790	35335238.217964	14	463.0642	9.77745e-05	2.20773e-04
2015/04/06	11:18:03	ok	ok	463.0120	66.597	0.03278	20.15	61.863	10.761	41173910.293240	14	463.0597	9.53859e-05	2.47452e-04
2015/04/06	11:23:03	ok	ok	462.9800	66.592	0.03278	20.15	61.893	10.766	41144771.797996	14	462.9750	9.85271e-05	2.87493e-04
2015/04/06	11:28:03	ok	ok	462.9640	66.579	0.03278	20.14	61.891	10.759	39309113.705194	14	462.9721	9.80551e-05	2.84328e-04
2015/04/06	11:33:03	ok	ok	462.9320	66.554	0.03278	20.09	62.034	10.753	40829412.265021	14	462.9127	9.84931e-05	3.08746e-04
2015/04/06	11:38:03	ok	ok	462.9300	66.556	0.03278	20.09	62.004	10.748	43828021.207272	14	462.9765	9.59565e-05	2.13880e-04
2015/04/06	11:43:03	ok	ok	462.9060	66.532	0.03278	20.08	61.972	10.736	44327876.044236	14	463.0225	9.42077e-05	2.89991e-04
2015/04/06	11:48:03	ok	ok	462.9020	66.554	0.03278	20.06	62.119	10.749	40225923.528352	14	462.9588	9.58788e-05	1.98152e-04
2015/04/06	11:53:03	ok	ok	462.8840	66.521	0.03278	20.01	62.051	10.706	39796115.564859	14	462.9186	9.61683e-05	2.05917e-04
2015/04/06	11:58:03	ok	ok	462.8700	66.522	0.03278	20.02	62.053	10.712	41593627.625712	14	462.9226	9.54520e-05	1.95971e-04
2015/04/06	12:03:03	ok	ok	462.8460	66.514	0.03278	19.99	62.138	10.708	41112622.843956	14	462.9190	9.52225e-05	2.27112e-04
2015/04/06	12:08:03	ok	ok	462.8460	66.519	0.03278	20.03	62.054	10.719	37107161.656119	14	462.8957	9.64071e-05	2.17480e-04
2015/04/06	12:13:03	ok	ok	462.8480	66.513	0.03278	20.04	62.176	10.746	39233205.147233	14	462.9030	9.54553e-05	2.04131e-04
2015/04/06	12:18:03	ok	ok	462.8460	66.495	0.03278	20.06	62.119	10.749	39891326.303778	14	462.8544	9.80750e-05	2.46114e-04
2015/04/06	12:23:03	ok	ok	462.8780	66.507	0.03278	20.09	62.124	10.768	40476449.179981	14	462.8670	9.77892e-05	2.59177e-04
2015/04/06	12:28:03	ok	ok	462.8580	66.494	0.03278	20.12	62.220	10.804	40320561.880227	14	462.9051	9.60117e-05	2.11519e-04
2015/04/06	12:33:03	ok	ok	462.8600	66.493	0.03278	20.15	62.134	10.808	38457354.310578	14	462.8984	9.64979e-05	2.05196e-04
2015/04/06	12:38:03	ok	ok	462.8160	66.484	0.03278	20.19	62.171	10.840	39172213.931459	14	462.8917	9.61193e-05	2.08847e-04
2015/04/06	12:43:03	ok	ok	462.8280	66.493	0.03278	20.22	62.116	10.849	37320609.481645	14	462.8751	9.65343e-05	2.06023e-04
2015/04/06	12:48:03	ok	ok	462.8620	66.503	0.03278	20.26	62.152	10.881	40829857.839181	14	462.9011	9.66431e-05	2.08470e-04
2015/04/06	12:53:03	ok	ok	462.8560	66.491	0.03278	20.27	62.214	10.898	41031820.695024	14	462.8499	9.87858e-05	2.87333e-04
2015/04/06	12:58:03	ok	ok	462.8580	66.490	0.03278	20.30	62.249	10.923	38030638.506979	14	462.8978	9.64279e-05	2.09160e-04
2015/04/06	13:03:03	ok	ok	462.8640	66.484	0.03278	20.30	62.340	10.939	39952457.228126	14	462.8497	9.83150e-05	2.55341e-04
2015/04/06	13:08:03	ok	ok	462.8420	66.493	0.03278	20.38	62.293	10.982	39109583.928850	14	462.9090	9.61607e-05	2.05586e-04
2015/04/06	13:13:03	ok	ok	462.8380	66.481	0.03278	20.40	62.266	10.990	37546513.189055	14	462.8612	9.82060e-05	2.58027e-04
2015/04/06	13:18:03	ok	ok	462.8800	66.483	0.03278	20.44	62.272	11.017	36001553.883891	14	462.9232	9.64964e-05	2.31085e-04
2015/04/06	13:23:03	ok	ok	462.8760	66.497	0.03278	20.51	62.284	11.064	42177206.705117	14	462.9227	9.62436e-05	2.03935e-04
2015/04/06	13:28:03	ok	ok	462.8800	66.491	0.03278	20.56	62.292	11.098	41878609.671626	14	462.9689	9.50103e-05	2.45837e-04
2015/04/06	13:33:03	ok	ok	462.9220	66.505	0.03278	20.58	62.296	11.111	39470157.521069	14	462.9260	9.71088e-05	2.49226e-04
2015/04/06	13:38:03	ok	ok	462.9200	66.490	0.03278	20.64	62.336	11.157	38428617.666513	14	462.9282	9.69133e-05	2.49267e-04
2015/04/06	13:43:03	ok	ok	462.9060	66.487	0.03278	20.68	62.252	11.168	37912103.096534	14	462.9545	9.54632e-05	2.24566e-04
2015/04/06	13:48:03	ok	ok	462.9020	66.487	0.03278	20.70	62.315	11.193	37738234.420684	14	462.9622	9.59959e-05	2.09569e-04
2015/04/06	13:53:03	ok	ok	462.9280	66.499	0.03278	20.74	62.322	11.220	38514504.687859	14	462.9862	9.45160e-05	2.47713e-04
2015/04/06	13:58:03	ok	ok	462.9340	66.498	0.03278	20.77	62.327	11.240	38230894.467248	14	462.9899	9.53416e-05	2.27704e-04
2015/04/06	14:03:03	ok	ok	462.9560	66.501	0.03278	20.84	62.278	11.277	36646056.288961	14	463.0306	9.44523e-05	2.53364e-04
2015/04/06	14:08:03	ok	ok	462.9260	66.500	0.03278	20.94	62.294	11.346	36912400.692402	14	462.9867	9.55179e-05	2.13301e-04
2015/04/06	14:13:03	ok	ok	462.9660	66.506	0.03278	20.96	62.388	11.376	36314161.062510	14	463.0104	9.58468e-05	2.24711e-04
2015/04/06	14:18:03	ok	ok	462.9540	66.505	0.03278	21.04	62.371	11.426	36963305.384148	14	463.0041	9.63098e-05	2.23024e-04
2015/04/06	14:23:03	ok	ok	462.9560	66.508	0.03278	21.15	62.269	11.480	34694942.403652	14	463.0206	9.65972e-05	2.31001e-04
2015/04/06	14:28:03	ok	ok	463.0240	66.499	0.03278	21.18	62.334	11.512	36774699.307277	14	463.0574	9.47637e-05	2.28198e-04
2015/04/06	14:33:03	ok	ok	463.0220	66.516	0.03278	21.25	62.346	11.561	37621051.766447	14	463.0411	9.56936e-05	2.11567e-04
2015/04/06	14:38:03	ok	ok	463.0160	66.518	0.03278	21.27	62.440	11.592	36854830.498839	14	463.0784	9.43426e-05	2.42530e-04
2015/04/06	14:43:03	ok	ok	463.0500	66.522	0.03278	21.35	62.362	11.631	37555965.483638	14	463.1043	9.49965e-05	2.25045e-04
2015/04/06	14:48:03	ok	ok	463.0500	66.524	0.03278	21.40	62.431	11.678	37163680.703548	14	463.0838	9.60874e-05	2.26494e-04
2015/04/06	14:53:03	ok	ok	463.0300	66.520	0.03278	21.46	62.320	11.697	36830721.108332	14	463.0952	9.57624e-05	2.20713e-04
2015/04/06	14:58:03	ok	ok	463.0880	66.522	0.03278	21.52	62.390	11.751	37341977.960022	14	463.1130	9.56290e-05	2.28033e-04
2015/04/06	15:03:03	ok	ok	463.0840	66.525	0.03278	21.54	62.484	11.783	36562607.753509	14	463.1642	9.40422e-05	2.03591e-04
2015/04/06	15:08:03	ok	ok	463.0760	66.528	0.03278	21.62	62.407	11.823	36098192.876020	14	463.1115	9.61065e-05	2.16769e-04
2015/04/06	15:13:03	ok	ok	463.0620	66.518	0.03278	21.65	62.442	11.850	36896636.304484	14	463.1237	9.51011e-05	2.41278e-04
2015/04/06	15:18:03	ok	ok	463.1140	66.531	0.03278	21.69	62.448	11.878	33568534.429152	14	463.1502	9.56732e-05	2.20027e-04
2015/04/06	15:23:03	ok	ok	463.1020	66.542	0.03278	21.78	62.433	11.937	35485857.204744	14	463.1630	9.55255e-05	2.21348e-04
2015/04/06	15:28:03	ok	ok	463.1080	66.527	0.03278	21.80	62.497	11.963	39381245.596285	14	463.1755	9.42776e-05	2.48569e-04
2015/04/06	15:33:03	ok	ok	463.0780	66.525	0.03278	21.84	62.503	11.992	36887856.656015	14	463.1352	9.61458e-05	2.33617e-04
2015/04/06	15:38:03	ok	ok	463.1080	66.535	0.03278	21.89	62.390	12.005	36216669.227342	14	463.1934	9.40097e-05	2.40875e-04
2015/04/06	15:43:03	ok	ok	463.1100	66.530	0.03278	21.92	62.456	12.038	35845101.906447	14	463.1769	9.50504e-05	2.24233e-04
2015/04/06	15:48:03	ok	ok	463.1040	66.529	0.03278	21.90	62.574	12.047	36640329.893328	14	463.1527	9.54091e-05	2.29006e-04
2015/04/06	15:53:03	ok	ok	463.1060	66.533	0.03278	21.96	62.523	12.079	34075065.538096	14	463.1745	9.48877e-05	2.25986e-04
2015/04/06	15:58:03	ok	ok	463.1160	66.517	0.03278	21.98	62.617	12.111	35460463.750514	14	463.1195	9.65638e-05	2.63639e-04
2015/04/06	16:03:03	ok	ok	463.1160	66.522	0.03278	22.00	62.590	12.120	36045076.142582	14	463.1778	9.36489e-05	2.49661e-04
2015/04/06	16:08:03	ok	ok	463.0920	66.519	0.03278	22.02	62.684	12.152	35457959.274384	14	463.1048	9.66513e-05	2.41434e-04
2015/04/06	16:13:03	ok	ok	463.0620	66.516	0.03278	21.93	62.518	12.057	35585432.541209	14	463.1377	9.46056e-05	2.30020e-04
2015/04/06	16:18:03	ok	ok	463.0420	66.506	0.03278	21.82	62.500	11.978	41840655.010383	14	463.0113	9.79444e-05	2.96212e-04
2015/04/06	16:23:03	ok	ok	462.9420	66.494	0.03278	21.70	62.571	11.909	37563451.956704	14	463.0031	9.59525e-05	2.31705e-04
2015/04/06	16:28:03	ok	ok	462.9220	66.487	0.03278	21.57	62.519	11.810	35476239.466718	14	462.9517	9.67909e-05	2.36153e-04
2015/04/06	16:33:03	ok	ok	462.9000	66.480	0.03278	21.50	62.508	11.760	40982545.578394	14	462.9413	9.58341e-05	2.30530e-04
2015/04/06	16:38:03	ok	ok	462.8420	66.468	0.03278	21.38	62.669	11.709	40191850.149196	14	462.9118	9.46518e-05	2.32431e-04
2015/04/06	16:43:03	ok	ok	462.8280	66.462	0.03278	21.31	62.627	11.654	40875940.945229	14	462.8626	9.58995e-05	2.21838e-04
2015/04/06	16:48:03	ok	ok	462.8020	66.459	0.03278	21.23	62.644	11.603	40588181.106245	14	462.8547	9.56956e-05	2.22789e-04
2015/04/06	16:53:03	ok	ok	462.8140	66.466	0.03278	21.26	62.649	11.624	38118684.381359	14	462.8421	9.61661e-05	2.17574e-04
2015/04/06	16:58:03	ok	ok	462.8220	66.460	0.03278	21.30	62.777	11.675	41661184.982445	14	462.8577	9.53015e-05	2.13471e-04
2015/04/06	17:03:03	ok	ok	462.8140	66.464	0.03278	21.42	62.706	11.743	37606640.854509	14	462.8830	9.58576e-05	2.14743e-04
2015/04/06	17:08:03	ok	ok	462.8140	66.461	0.03278	21.45	62.741	11.770	37798264.113042	14	462.8670	9.64955e-05	2.25690e-04
2015/04/06	17:13:03	ok	ok	462.8380	66.460	0.03278	21.51	62.721	11.807	38938576.017191	14	462.9118	9.46345e-05	2.43294e-04
2015/04/06	17:18:03	ok	ok	462.8720	66.465	0.03278	21.56	62.759	11.848	38113280.081871	14	462.8993	9.61767e-05	2.27856e-04
2015/04/06	17:23:03	ok	ok	462.8820	66.460	0.03278	21.60	62.675	11.860	39483688.988376	14	462.8989	9.58108e-05	2.29903e-04
2015/04/06	17:28:03	ok	ok	462.8480	66.459	0.03278	21.58	62.763	11.863	40339797.431295	14	462.9329	9.47259e-05	2.32778e-04
2015/04/06	17:33:03	ok	ok	462.8260	66.461	0.03278	21.56	62.850	11.865	40015622.053439	14	462.8773	9.53948e-05	2.27866e-04
2015/04/06	17:38:03	ok	ok	462.8100	66.462	0.03278	21.56	62.790	11.854	38135835.787008	14	462.8437	9.64451e-05	2.22487e-04
2015/04/06	17:43:03	ok	ok	462.8100	66.451	0.03278	21.52	62.934	11.854	37395430.259586	14	462.8623	9.49133e-05	2.33035e-04
2015/04/06	17:48:03	--	ok	462.7860	66.453	0.03278	21.52	62.904	11.848	41444281.136600	14	462.7827	9.80772e-05	3.10809e-04
2015/04/06	17:48:16	ok	ok	462.9800	66.506	0.032791	21.56	62.759	11.848	35343288.234574	14	463.0449	9.65345e-05	2.38119e-04
2015/04/06	17:53:16	ok	ok	463.0140	66.516	0.032791	21.54	62.847	11.851	37013175.566577	14	463.0747	9.57377e-05	2.23488e-04
2015/04/06	17:58:16	ok	ok	462.9740	66.501	0.032791	21.50	62.810	11.817	38877508.438163	14	463.0370	9.61901e-05	2.25540e-04
2015/04/06	18:03:16	ok	ok	462.9900	66.502	0.032791	21.52	62.813	11.831	38776495.542595	14	463.0337	9.55586e-05	2.19117e-04
2015/04/06	18:08:16	ok	ok	462.9720	66.504	0.032791	21.53	62.754	11.827	37862758.651900	14	463.0463	9.49259e-05	2.32497e-04
2015/04/06	18:13:16	ok	ok	462.9300	66.499	0.032791	21.46	62.803	11.788	40756142.524306	14	462.9675	9.70050e-05	2.38406e-04
2015/04/06	18:18:16	ok	ok	462.9400	66.499	0.032791	21.44	62.800	11.774	39825800.877598	14	463.0057	9.46064e-05	2.36111e-04
2015/04/06	18:23:16	ok	ok	462.8940	66.482	0.032791	21.39	62.822	11.744	40476273.093215	14	462.9502	9.61654e-05	2.26323e-04
2015/04/06	18:28:16	ok	ok	462.8760	66.484	0.032791	21.34	62.814	11.709	42441326.514140	14	462.9401	9.53507e-05	2.31492e-04
2015/04/06	18:33:16	ok	ok	462.8940	66.486	0.032791	21.32	62.780	11.689	39494153.801068	14	462.9164	9.60176e-05	2.20739e-04
2015/04/06	18:38:16	ok	ok	462.8740	66.478	0.032791	21.24	62.827	11.644	38293037.543411	14	462.8930	9.66599e-05	2.57551e-04
2015/04/06	18:43:16	ok	ok	462.8160	66.460	0.032791	21.14	62.841	11.579	39207210.541066	14	462.8681	9.58318e-05	2.16540e-04
2015/04/06	18:48:16	--	ok	462.7840	66.458	0.032791	21.08	62.801	11.531	40193123.752962	14	462.8492	9.46573e-05	2.31494e-04
2015/04/06	18:48:29	ok	ok	463.0180	66.537	0.032802	21.14	62.720	11.557	38884685.316198	14	463.0822	9.62954e-05	2.19196e-04
2015/04/06	18:53:28	ok	ok	462.9880	66.532	0.032802	21.04	62.794	11.503	44008497.880542	14	463.0394	9.59310e-05	2.18417e-04
2015/04/06	18:58:28	ok	ok	462.9840	66.522	0.032802	21.00	62.848	11.487	40292482.712228	14	463.0260	9.56738e-05	2.20730e-04
2015/04/06	19:03:28	ok	ok	462.9800	66.508	0.032802	20.96	62.841	11.459	44094631.266668	14	463.0134	9.54131e-05	2.19405e-04
2015/04/06	19:08:28	ok	ok	462.9580	66.509	0.032802	20.91	62.863	11.429	43943822.270899	14	463.0114	9.53164e-05	2.05299e-04
2015/04/06	19:13:28	ok	ok	462.9060	66.497	0.032802	20.88	62.828	11.403	42036672.992370	14	462.9684	9.62242e-05	2.21074e-04
2015/04/06	19:18:28	ok	ok	462.9120	66.500	0.032802	20.88	62.858	11.409	41499630.451060	14	462.9652	9.52834e-05	2.10975e-04
2015/04/06	19:23:28	ok	ok	462.8740	66.493	0.032802	20.83	62.910	11.385	42793176.337610	14	462.8579	9.81847e-05	3.01577e-04
2015/04/06	19:28:28	ok	ok	462.8620	66.479	0.032802	20.79	62.843	11.346	42799292.581777	14	462.9195	9.49219e-05	2.39348e-04
2015/04/06	19:33:28	ok	ok	462.8460	66.486	0.032802	20.74	62.925	11.328	46452481.430519	14	462.9151	9.45730e-05	2.37636e-04
2015/04/06	19:38:28	ok	ok	462.8300	66.476	0.032802	20.67	62.853	11.269	41608088.318339	14	462.8794	9.56352e-05	2.00550e-04
2015/04/06	19:43:28	ok	ok	462.8160	66.467	0.032802	20.67	62.853	11.269	41397541.944193	14	462.8456	9.63340e-05	2.24769e-04
2015/04/06	19:48:28	ok	ok	462.8080	66.468	0.032802	20.66	62.821	11.257	42249130.134604	14	462.8335	9.64163e-05	2.29069e-04
2015/04/06	19:53:28	--	ok	462.7400	66.451	0.032802	20.57	62.927	11.217	44241861.815738	14	462.7958	9.60512e-05	2.13846e-04
2015/04/06	19:53:41	ok	ok	463.0240	66.568	0.032816	20.58	62.868	11.213	39257722.630591	14	463.0947	9.68835e-05	2.38414e-04
2015/04/06	19:58:40	ok	ok	463.0360	66.575	0.032816	20.50	62.915	11.169	41391910.735261	14	463.0945	9.57806e-05	2.13520e-04
2015/04/06	20:03:40	ok	ok	463.0480	66.567	0.032816	20.48	62.852	11.145	42908252.446080	14	463.0266	9.86493e-05	3.12903e-04
2015/04/06	20:08:40	ok	ok	463.0040	66.556	0.032816	20.42	62.872	11.110	44598811.788734	14	463.0354	9.72457e-05	2.12532e-04
2015/04/06	20:13:40	ok	ok	462.9880	66.548	0.032816	20.37	62.863	11.076	41522038.079627	14	463.0274	9.67880e-05	2.22279e-04
2015/04/06	20:18:40	ok	ok	462.9440	66.533	0.032816	20.27	62.847	11.009	43533239.940411	14	463.0287	9.47819e-05	2.51324e-04
2015/04/06	20:23:40	ok	ok	462.9520	66.539	0.032816	20.20	62.955	10.983	41470613.305521	14	462.9750	9.63487e-05	2.12523e-04
2015/04/06	20:28:40	ok	ok	462.8900	66.526	0.032816	20.10	62.939	10.916	41820981.700615	14	462.9098	9.67776e-05	2.30369e-04
2015/04/06	20:33:40	ok	ok	462.8620	66.518	0.032816	20.05	62.960	10.888	42031695.920317	14	462.8556	9.86170e-05	2.88589e-04
2015/04/06	20:38:40	ok	ok	462.8180	66.489	0.032816	19.96	62.975	10.833	40446596.240272	14	462.8694	9.65096e-05	2.08283e-04
2015/04/06	20:43:40	ok	ok	462.8140	66.484	0.032816	19.92	62.909	10.797	42627521.979255	14	462.8321	9.74596e-05	2.36391e-04
2015/04/06	20:48:40	--	ok	462.7820	66.492	0.032816	19.88	62.932	10.775	43613109.684717	14	462.8174	9.68970e-05	2.33981e-04
2015/04/06	20:48:53	ok	ok	463.0080	66.584	0.032827	19.85	62.927	10.756	40278774.216631	14	463.0766	9.57782e-05	2.17445e-04
2015/04/06	20:53:53	ok	ok	462.9880	66.594	0.032827	19.77	62.974	10.713	44845927.504452	14	463.0011	9.85877e-05	2.88952e-04
2015/04/06	20:58:53	ok	ok	463.0000	66.583	0.032827	19.70	62.992	10.673	41342929.741835	14	463.0298	9.66475e-05	1.80759e-04
2015/04/06	21:03:53	ok	ok	462.9540	66.577	0.032827	19.66	63.045	10.657	38590380.472297	14	463.0011	9.61805e-05	1.84423e-04
2015/04/06	21:08:53	ok	ok	462.9240	66.562	0.032827	19.60	62.975	10.607	42230895.009581	14	462.9652	9.74366e-05	1.77647e-04
2015/04/06	21:13:53	ok	ok	462.8760	66.556	0.032827	19.53	62.994	10.567	42404045.168290	14	462.9630	9.66479e-05	1.77180e-04
2015/04/06	21:18:53	ok	ok	462.8800	66.552	0.032827	19.42	63.035	10.506	43348531.473315	13	462.9669	9.63569e-05	1.73624e-04
2015/04/06	21:23:53	ok	ok	462.8300	66.530	0.032827	19.34	63.082	10.464	42343233.894378	14	462.8832	9.83911e-05	1.69386e-04
2015/04/06	21:28:53	ok	ok	462.8060	66.520	0.032827	19.28	63.072	10.426	41915619.852008	14	462.8094	9.94145e-05	2.38683e-04
2015/04/06	21:33:53	--	ok	462.7940	66.511	0.032827	19.24	63.065	10.400	43196059.900184	14	462.8522	9.70411e-05	2.13089e-04
2015/04/06	21:34:06	ok	ok	463.0540	66.610	0.032837	19.25	63.037	10.402	45512265.985028	14	463.1304	9.63146e-05	2.76171e-04
2015/04/06	21:39:06	ok	ok	463.0300	66.610	0.032837	19.22	62.942	10.368	42447829.362624	14	463.0492	9.88037e-05	2.06164e-04
2015/04/06	21:44:06	ok	ok	462.9720	66.597	0.032837	19.08	63.038	10.298	42203154.643135	14	463.0493	9.71385e-05	2.14216e-04
2015/04/06	21:49:06	ok	ok	462.9520	66.591	0.032837	19.03	63.090	10.276	45338963.809373	14	463.0144	9.59164e-05	2.55945e-04
2015/04/06	21:54:06	ok	ok	462.9120	66.581	0.032837	18.96	63.138	10.242	42182751.695524	14	462.9656	9.86742e-05	1.78917e-04
2015/04/06	21:59:06	ok	ok	462.8820	66.575	0.032837	18.90	63.128	10.204	40050070.892199	14	462.9205	9.91575e-05	1.86393e-04
2015/04/06	22:04:06	ok	ok	462.9020	66.568	0.032837	18.83	63.056	10.151	46470601.884372	13	462.8746	1.00222e-04	2.78318e-04
2015/04/06	22:09:06	ok	ok	462.8400	66.568	0.032837	18.77	63.136	10.127	44314228.589560	14	462.8694	9.72637e-05	2.58044e-04
2015/04/06	22:14:06	ok	ok	462.8220	66.549	0.032837	18.70	63.124	10.084	43620769.660467	14	462.8524	9.87763e-05	1.86798e-04
2015/04/06	22:19:06	ok	ok	462.8200	66.527	0.032837	18.58	63.074	10.005	44209906.188378	14	462.8921	9.45329e-05	2.80846e-04
2015/04/06	22:24:06	--	ok	462.7580	66.550	0.032837	18.55	63.159	10.000	42804446.143333	14	462.8017	9.66340e-05	2.32864e-04
2015/04/06	22:24:19	ok	ok	463.1040	66.635	0.03285	18.66	62.998	10.040	45012406.695772	14	463.1813	9.46265e-05	2.92794e-04
2015/04/06	22:29:19	ok	ok	463.0260	66.629	0.03285	18.52	63.124	9.977	42155553.012532	14	463.0857	9.57605e-05	2.24776e-04
2015/04/06	22:34:19	ok	ok	463.0120	66.622	0.03285	18.44	63.200	9.942	45697715.989216	14	463.0865	9.50017e-05	2.20209e-04
2015/04/06	22:39:19	ok	ok	463.0060	66.627	0.03285	18.42	63.196	9.930	46219456.558159	14	463.1154	9.36032e-05	3.09277e-04
2015/04/06	22:44:19	ok	ok	462.9440	66.620	0.03285	18.36	63.156	9.888	44282768.093681	14	462.9868	9.75696e-05	2.53677e-04
2015/04/06	22:49:19	ok	ok	462.9540	66.613	0.03285	18.31	63.148	9.858	47187033.711747	14	462.9645	9.76098e-05	2.61749e-04
2015/04/06	22:54:19	ok	ok	462.9260	66.597	0.03285	18.24	63.106	9.810	45001794.937185	14	462.9393	9.76496e-05	2.93262e-04
2015/04/06	22:59:19	ok	ok	462.8640	66.583	0.03285	18.16	63.153	9.771	44699678.153107	14	462.9400	9.58873e-05	2.50494e-04
2015/04/06	23:04:19	ok	ok	462.8680	66.587	0.03285	18.12	63.206	9.756	44757603.970350	14	462.9595	9.45214e-05	2.97965e-04
2015/04/06	23:09:19	ok	ok	462.8720	66.589	0.03285	18.12	63.176	9.751	45870406.333792	14	462.8840	9.80559e-05	3.10080e-04
2015/04/06	23:14:19	ok	ok	462.8200	66.572	0.03285	18.02	63.159	9.691	43959204.943587	14	462.8773	9.55972e-05	2.18031e-04
2015/04/06	23:19:19	ok	ok	462.8440	66.572	0.03285	18.04	63.132	9.699	45912081.650940	14	462.9509	9.31715e-05	3.31837e-04
2015/04/06	23:24:19	ok	ok	462.8080	66.568	0.03285	17.96	63.149	9.655	45433984.141416	14	462.7976	9.82614e-05	2.85246e-04
2015/04/06	23:29:19	--	ok	462.7660	66.546	0.03285	17.88	63.195	9.616	47188937.326527	14	462.8553	9.44842e-05	2.62756e-04
2015/04/06	23:29:32	ok	ok	463.0040	66.623	0.032861	17.83	63.187	9.587	41111119.716087	14	463.0433	9.77885e-05	2.48223e-04
2015/04/06	23:34:32	--	ok	463.2740	66.653	0.032861	18.52	62.256	9.840	39874801.143773	13	463.3538	9.49064e-05	2.28861e-04
2015/04/06	23:34:45	ok	ok	462.9560	66.597	0.032848	18.58	62.116	9.853	38492161.344818	14	463.0348	9.84447e-05	1.90777e-04
2015/04/06	23:39:45	ok	ok	463.0700	66.617	0.032848	18.88	61.985	10.008	38249033.055698	14	463.1517	9.70387e-05	1.72093e-04
2015/04/06	23:44:45	ok	ok	463.0780	66.627	0.032848	19.11	61.722	10.101	30890103.001356	14	463.2039	9.80732e-05	1.86325e-04
2015/04/06	23:49:45	ok	ok	463.1260	66.642	0.032848	19.29	61.601	10.189	28983014.312431	14	463.2661	9.79769e-05	1.74854e-04
2015/04/06	23:54:45	ok	ok	463.1760	66.645	0.032848	19.41	61.440	10.234	29585301.365850	14	463.2810	9.89066e-05	2.04396e-04
2015/04/06	23:59:45	--	ok	463.2160	66.657	0.032848	19.54	61.371	10.301	31431959.651808	14	463.3555	9.72967e-05	1.88931e-04
2015/04/06	23:59:58	ok	ok	462.9300	66.596	0.032837	19.60	61.200	10.308	28809187.358925	14	463.1288	9.73616e-05	2.32836e-04
2015/04/07	00:04:57	ok	ok	463.0120	66.604	0.032837	19.59	61.258	10.312	27286693.414481	14	463.1126	9.79828e-05	2.01348e-04
2015/04/07	00:09:57	ok	ok	463.0580	66.626	0.032837	19.60	61.320	10.329	26257399.016099	14	463.1205	9.91661e-05	2.94010e-04
2015/04/07	00:14:57	ok	ok	463.0920	66.630	0.032837	19.66	61.179	10.341	27229772.489339	14	463.2293	9.65857e-05	1.92849e-04
2015/04/07	00:19:57	ok	ok	463.1020	66.624	0.032837	19.70	61.155	10.361	25213438.466080	14	463.1736	9.88469e-05	2.42636e-04
2015/04/07	00:24:57	ok	ok	463.0660	66.622	0.032837	19.70	61.095	10.351	27785292.019614	14	463.2031	9.72888e-05	2.00532e-04
2015/04/07	00:29:57	ok	ok	463.1200	66.638	0.032837	19.72	61.038	10.354	29680115.436690	14	463.2618	9.62311e-05	2.16349e-04
2015/04/07	00:34:57	ok	ok	463.1000	66.640	0.032837	19.72	61.038	10.354	26585614.117450	14	463.2076	9.78757e-05	1.97469e-04
2015/04/07	00:39:57	ok	ok	463.0960	66.635	0.032837	19.76	61.014	10.374	26418590.074636	14	463.2158	9.81872e-05	1.85788e-04
2015/04/07	00:44:57	ok	ok	463.0920	66.643	0.032837	19.75	60.982	10.362	29128484.829856	14	463.2364	9.70116e-05	2.14748e-04
2015/04/07	00:49:57	ok	ok	463.1360	66.647	0.032837	19.76	60.923	10.358	27428510.109477	14	463.3079	9.56218e-05	2.43320e-04
2015/04/07	00:54:57	ok	ok	463.1700	66.650	0.032837	19.83	60.844	10.387	28474523.801432	14	463.3047	9.56879e-05	1.97751e-04
2015/04/07	00:59:57	ok	ok	463.1620	66.646	0.032837	19.86	60.819	10.401	31630223.872492	14	463.3085	9.68782e-05	2.11291e-04
2015/04/07	01:04:57	ok	ok	463.1760	66.650	0.032837	19.81	60.780	10.364	25845445.458969	13	463.2938	9.62374e-05	1.75676e-04
2015/04/07	01:09:57	ok	ok	463.1220	66.649	0.032837	19.76	60.802	10.338	29378451.884715	14	463.2526	9.70354e-05	2.05675e-04
2015/04/07	01:14:57	ok	ok	463.1440	66.654	0.032837	19.80	60.688	10.343	27450557.532319	14	463.3117	9.58860e-05	2.47850e-04
2015/04/07	01:19:57	ok	ok	463.1180	66.650	0.032837	19.77	60.744	10.334	30578823.784734	14	463.2572	9.70616e-05	2.07546e-04
2015/04/07	01:24:57	ok	ok	463.1560	66.656	0.032837	19.80	60.658	10.337	27249561.755958	14	463.2148	9.92030e-05	3.02800e-04
2015/04/07	01:29:57	ok	ok	463.1380	66.649	0.032837	19.76	60.651	10.312	26280930.143029	14	463.2491	9.78423e-05	2.15379e-04
2015/04/07	01:34:57	ok	ok	463.1040	66.652	0.032837	19.76	60.591	10.302	27359794.502261	14	463.2634	9.73820e-05	2.15944e-04
2015/04/07	01:39:57	ok	ok	463.1700	66.652	0.032837	19.77	60.532	10.298	27541756.300114	14	463.3406	9.45512e-05	2.62002e-04
2015/04/07	01:44:57	ok	ok	463.1460	66.657	0.032837	19.74	60.557	10.284	28038403.446866	14	463.2828	9.63900e-05	1.78662e-04
2015/04/07	01:49:57	ok	ok	463.1360	66.650	0.032837	19.75	60.438	10.270	27068566.039842	13	463.2838	9.66951e-05	1.94789e-04
2015/04/07	01:54:57	ok	ok	463.1240	66.649	0.032837	19.75	60.468	10.275	28142681.653889	14	463.2610	9.79341e-05	2.05079e-04
2015/04/07	01:59:57	ok	ok	463.1440	66.655	0.032837	19.74	60.466	10.269	28278300.247923	14	463.2970	9.61760e-05	2.13580e-04
2015/04/07	02:04:57	ok	ok	463.1260	66.655	0.032837	19.74	60.436	10.264	26971393.076125	14	463.2506	9.76149e-05	1.90927e-04
2015/04/07	02:09:57	ok	ok	463.1620	66.655	0.032837	19.70	60.399	10.233	29006868.759170	14	463.3008	9.64274e-05	2.18724e-04
2015/04/07	02:14:57	ok	ok	463.1240	66.648	0.032837	19.68	60.396	10.221	29688002.173215	14	463.2522	9.78573e-05	2.08613e-04
2015/04/07	02:19:57	ok	ok	463.1240	66.655	0.032837	19.68	60.366	10.216	27609222.404229	14	463.2573	9.64420e-05	1.88203e-04
2015/04/07	02:24:57	ok	ok	463.1400	66.651	0.032837	19.66	60.332	10.198	29027744.520397	14	463.2791	9.64491e-05	1.82258e-04
2015/04/07	02:29:57	ok	ok	463.1060	66.650	0.032837	19.62	60.387	10.183	26263911.798522	14	463.2157	9.84713e-05	2.10224e-04
2015/04/07	02:34:57	ok	ok	463.1260	66.651	0.032837	19.66	60.242	10.183	28387167.533497	14	463.2382	9.81467e-05	1.83694e-04
2015/04/07	02:39:57	ok	ok	463.1160	66.650	0.032837	19.62	60.326	10.173	28263910.400093	14	463.2671	9.60651e-05	2.28029e-04
2015/04/07	02:44:57	ok	ok	463.1020	66.649	0.032837	19.56	60.316	10.136	24606941.519007	14	463.2640	9.62064e-05	2.35908e-04
2015/04/07	02:49:57	ok	ok	463.0940	66.648	0.032837	19.61	60.234	10.151	28243433.958398	14	463.1682	1.00453e-04	2.79728e-04
2015/04/07	02:54:57	ok	ok	463.0860	66.647	0.032837	19.55	60.194	10.109	29098042.424011	14	463.2581	9.62135e-05	2.58600e-04
2015/04/07	02:59:57	ok	ok	463.0980	66.647	0.032837	19.56	60.165	10.110	24840668.074892	14	463.2340	9.73942e-05	1.77718e-04
2015/04/07	03:04:57	ok	ok	463.1180	66.641	0.032837	19.50	60.277	10.093	30318237.516951	14	463.2275	9.80007e-05	1.77314e-04
2015/04/07	03:09:57	ok	ok	463.0780	66.644	0.032837	19.48	60.182	10.066	30317967.216272	14	463.2397	9.63013e-05	2.66929e-04
2015/04/07	03:14:57	ok	ok	463.0560	66.638	0.032837	19.46	60.149	10.048	29851398.002856	14	463.2048	9.72311e-05	1.82479e-04
2015/04/07	03:19:57	ok	ok	463.0820	66.646	0.032837	19.46	60.149	10.048	29963457.875823	14	463.2254	9.64819e-05	2.04671e-04
2015/04/07	03:24:57	ok	ok	463.0700	66.637	0.032837	19.44	60.116	10.031	29273396.323385	14	463.1424	1.00349e-04	2.65714e-04
2015/04/07	03:29:57	ok	ok	463.0640	66.639	0.032837	19.37	60.104	9.988	26144461.337211	14	463.1665	9.83955e-05	1.70102e-04
2015/04/07	03:34:57	ok	ok	463.0720	66.636	0.032837	19.36	60.133	9.987	25920660.576687	14	463.1239	9.94479e-05	2.65570e-04
2015/04/07	03:39:57	ok	ok	463.0400	66.634	0.032837	19.33	60.128	9.969	32101843.498473	14	463.1083	1.00050e-04	2.48424e-04
2015/04/07	03:44:57	ok	ok	463.0640	66.641	0.032837	19.33	60.037	9.953	26503655.900818	13	463.1900	9.81641e-05	1.78643e-04
2015/04/07	03:49:57	ok	ok	463.0180	66.635	0.032837	19.34	60.039	9.960	30304864.811582	14	463.1243	9.93039e-05	2.11097e-04
2015/04/07	03:54:57	ok	ok	463.0260	66.633	0.032837	19.30	60.063	9.940	29268686.753786	14	463.1649	9.78093e-05	1.99406e-04
2015/04/07	03:59:57	ok	ok	463.0200	66.631	0.032837	19.27	60.058	9.922	31920104.863495	14	463.1533	9.72449e-05	1.84006e-04
2015/04/07	04:04:57	ok	ok	463.0440	66.631	0.032837	19.30	60.033	9.935	32621668.347390	14	463.1882	9.68668e-05	2.45857e-04
2015/04/07	04:09:57	ok	ok	463.0620	66.636	0.032837	19.27	59.967	9.907	31741077.524048	14	463.0975	1.00595e-04	2.84972e-04
2015/04/07	04:14:57	ok	ok	463.0220	66.635	0.032837	19.23	59.991	9.887	30337356.480113	14	463.1561	9.76703e-05	1.90603e-04
2015/04/07	04:19:57	ok	ok	463.0600	66.632	0.032837	19.22	59.990	9.881	28294630.647000	13	463.1678	9.68008e-05	1.78139e-04
2015/04/07	04:24:57	ok	ok	463.0300	66.632	0.032837	19.22	59.929	9.871	28155251.761972	14	463.1022	9.97949e-05	2.24370e-04
2015/04/07	04:29:57	ok	ok	463.0060	66.630	0.032837	19.19	59.955	9.858	28295601.379858	14	463.1107	9.89080e-05	1.99588e-04
2015/04/07	04:34:57	ok	ok	463.0180	66.621	0.032837	19.13	59.945	9.822	27694685.902736	13	463.1283	9.77640e-05	1.57540e-04
2015/04/07	04:39:57	ok	ok	463.0280	66.630	0.032837	19.15	59.948	9.834	28500738.374238	14	463.1534	9.69529e-05	2.23294e-04
2015/04/07	04:44:57	ok	ok	462.9940	66.626	0.032837	19.12	59.974	9.821	29949242.351291	14	463.0465	1.00333e-04	2.30132e-04
2015/04/07	04:49:57	ok	ok	462.9640	66.615	0.032837	19.09	59.939	9.798	30265768.635323	14	463.1174	9.71954e-05	2.33659e-04
2015/04/07	04:54:57	ok	ok	462.9940	66.616	0.032837	19.03	59.929	9.762	31145613.300340	13	463.1181	9.63701e-05	1.81530e-04
2015/04/07	04:59:57	ok	ok	462.9640	66.613	0.032837	19.00	59.955	9.749	32696748.233372	14	463.0855	9.76437e-05	1.73967e-04
2015/04/07	05:04:57	ok	ok	462.9840	66.622	0.032837	18.97	60.010	9.740	30939995.471583	14	463.1428	9.57852e-05	2.68273e-04
2015/04/07	05:09:57	ok	ok	462.9620	66.616	0.032837	18.96	59.918	9.720	32379231.824647	13	463.0916	9.75049e-05	1.69419e-04
2015/04/07	05:14:57	ok	ok	462.9640	66.615	0.032837	18.94	60.005	9.722	33140697.267670	14	463.0207	9.96456e-05	2.10473e-04
2015/04/07	05:19:57	ok	ok	462.9500	66.611	0.032837	18.91	59.970	9.700	33430460.359442	14	463.0554	9.77088e-05	1.82371e-04
2015/04/07	05:24:57	ok	ok	462.9360	66.610	0.032837	18.92	59.942	9.701	33216802.029360	14	463.0319	9.88880e-05	1.86346e-04
2015/04/07	05:29:57	ok	ok	462.9600	66.611	0.032837	18.93	59.883	9.697	36340195.759750	14	463.0845	9.73083e-05	1.80713e-04
2015/04/07	05:34:57	ok	ok	462.9260	66.606	0.032837	18.91	59.910	9.690	33691847.114899	14	463.0535	9.78173e-05	1.78866e-04
2015/04/07	05:39:57	ok	ok	462.9200	66.605	0.032837	18.86	59.962	9.670	34239747.637578	14	463.0510	9.66091e-05	2.51172e-04
2015/04/07	05:44:57	ok	ok	462.9340	66.602	0.032837	18.89	59.846	9.668	32954252.631845	14	463.0252	9.83252e-05	1.66930e-04
2015/04/07	05:49:57	ok	ok	462.9440	66.604	0.032837	18.83	59.958	9.652	35942311.397780	14	463.0378	9.75822e-05	1.57783e-04
2015/04/07	05:54:57	ok	ok	462.9300	66.600	0.032837	18.80	59.892	9.624	35726457.274374	14	463.1255	9.40041e-05	3.63604e-04
2015/04/07	05:59:57	ok	ok	462.9000	66.586	0.032837	18.78	59.859	9.608	33850787.839745	14	463.0315	9.70501e-05	2.25010e-04
2015/04/07	06:04:57	ok	ok	462.8880	66.593	0.032837	18.80	59.892	9.624	31193489.766109	13	463.0069	9.82803e-05	1.81754e-04
2015/04/07	06:09:57	ok	ok	462.9080	66.594	0.032837	18.78	59.919	9.617	31469643.280756	14	462.9752	9.94084e-05	2.11013e-04
2015/04/07	06:14:57	ok	ok	462.9380	66.596	0.032837	18.82	59.835	9.626	32864909.462418	14	463.0099	9.91011e-05	2.23891e-04
2015/04/07	06:19:57	ok	ok	462.9140	66.593	0.032837	18.83	59.806	9.627	34472777.240171	14	462.9615	1.00106e-04	2.30842e-04
2015/04/07	06:24:57	ok	ok	462.9000	66.591	0.032837	18.82	59.805	9.622	34349075.527925	14	463.0129	9.77205e-05	1.58121e-04
2015/04/07	06:29:57	ok	ok	462.9180	66.593	0.032837	18.80	59.832	9.615	33658592.188854	14	462.9470	1.00691e-04	3.06776e-04
2015/04/07	06:34:57	ok	ok	462.9080	66.593	0.032837	18.84	59.778	9.629	34238385.776839	14	463.0233	9.77098e-05	1.92003e-04
2015/04/07	06:39:57	ok	ok	462.9100	66.589	0.032837	18.80	59.802	9.610	34583190.943551	14	463.0349	9.69915e-05	2.71059e-04
2015/04/07	06:44:57	ok	ok	462.9420	66.596	0.032837	18.83	59.776	9.623	32508120.278396	14	463.0121	9.93593e-05	2.19921e-04
2015/04/07	06:49:57	ok	ok	462.9080	66.593	0.032837	18.84	59.778	9.629	32608091.076059	14	463.0584	9.62648e-05	2.02806e-04
2015/04/07	06:54:57	ok	ok	462.9500	66.600	0.032837	18.86	59.811	9.645	30280980.467352	13	463.0124	9.89163e-05	1.80283e-04
2015/04/07	06:59:57	ok	ok	462.9260	66.597	0.032837	18.87	59.783	9.646	38083533.562239	14	463.0389	9.75712e-05	2.03015e-04
2015/04/07	07:04:57	ok	ok	462.9620	66.611	0.032837	18.90	59.727	9.654	34387455.505748	13	463.0496	9.80411e-05	1.80892e-04
2015/04/07	07:09:57	ok	ok	462.9220	66.595	0.032837	18.90	59.787	9.664	31857417.740131	14	463.0272	9.86738e-05	1.67774e-04
2015/04/07	07:14:57	ok	ok	462.9720	66.602	0.032837	18.94	59.673	9.668	29632741.607658	14	463.0695	9.80764e-05	1.66785e-04
2015/04/07	07:19:57	ok	ok	462.9800	66.593	0.032837	18.96	59.706	9.685	30474429.254753	13	463.0710	9.73164e-05	1.64457e-04
2015/04/07	07:24:57	ok	ok	462.9660	66.610	0.032837	18.99	59.680	9.698	31864300.356301	14	463.1075	9.64918e-05	2.32222e-04
2015/04/07	07:29:57	ok	ok	462.9660	66.612	0.032837	18.98	59.739	9.702	29818389.631124	14	463.0793	9.82573e-05	1.85959e-04
2015/04/07	07:34:57	ok	ok	462.9260	66.601	0.032837	19.04	59.628	9.718	31445368.975900	14	463.0569	9.91454e-05	1.91641e-04
2015/04/07	07:39:57	ok	ok	462.9440	66.605	0.032837	19.04	59.628	9.718	27796300.047890	14	463.0648	9.91013e-05	2.02153e-04
2015/04/07	07:44:57	ok	ok	462.9880	66.607	0.032837	19.08	59.664	9.747	32124046.940342	14	463.1465	9.62242e-05	2.50721e-04
2015/04/07	07:49:57	ok	ok	462.9860	66.608	0.032837	19.16	59.556	9.775	31680034.362901	14	463.1406	9.77935e-05	1.79662e-04
2015/04/07	07:54:57	ok	ok	463.0080	66.621	0.032837	19.20	59.593	9.804	29009024.455922	14	463.0960	9.99231e-05	2.15754e-04
2015/04/07	07:59:57	ok	ok	463.0420	66.627	0.032837	19.22	59.565	9.812	27973864.190575	14	463.1737	9.64279e-05	1.97920e-04
2015/04/07	08:04:57	ok	ok	463.0340	66.627	0.032837	19.26	59.541	9.831	29519985.932987	14	463.1544	9.81575e-05	1.79347e-04
2015/04/07	08:09:57	ok	ok	463.0580	66.622	0.032837	19.30	59.517	9.850	25806754.565190	14	463.1219	9.95111e-05	2.14984e-04
2015/04/07	08:14:57	ok	ok	463.0740	66.620	0.032837	19.32	59.551	9.867	29608126.826504	14	463.2059	9.69185e-05	1.75362e-04
2015/04/07	08:19:57	ok	ok	463.0700	66.635	0.032837	19.38	59.560	9.903	27805245.364090	14	463.2143	9.73072e-05	1.79755e-04
2015/04/07	08:24:57	ok	ok	463.1060	66.625	0.032837	19.41	59.565	9.922	29074184.086122	14	463.2910	9.45751e-05	2.87277e-04
2015/04/07	08:29:57	ok	ok	463.1060	66.634	0.032837	19.49	59.426	9.945	27195786.579049	14	463.2152	9.82547e-05	1.80828e-04
2015/04/07	08:34:57	ok	ok	463.1080	66.639	0.032837	19.54	59.464	9.981	29299687.951965	14	463.1690	1.00709e-04	2.82377e-04
2015/04/07	08:39:57	ok	ok	463.1560	66.647	0.032837	19.60	59.413	10.007	28391576.377487	14	463.2953	9.63015e-05	2.44947e-04
2015/04/07	08:44:57	ok	ok	463.1260	66.643	0.032837	19.66	59.422	10.044	28113138.348952	14	463.3105	9.66428e-05	1.92668e-04
2015/04/07	08:49:57	ok	ok	463.1740	66.642	0.032837	19.67	59.394	10.045	28175558.165528	14	463.3125	9.70347e-05	2.08760e-04
2015/04/07	08:54:57	ok	ok	463.1980	66.654	0.032837	19.79	59.382	10.114	27995351.183674	14	463.2701	1.00245e-04	2.75689e-04
2015/04/07	08:59:57	--	ok	463.2100	66.655	0.032837	19.83	59.358	10.134	27364679.640526	14	463.3391	9.71935e-05	1.91325e-04
2015/04/07	09:00:10	ok	ok	462.8920	66.596	0.032826	19.85	59.209	10.120	24481829.482661	14	463.0788	9.87785e-05	2.53830e-04
2015/04/07	09:05:10	ok	ok	462.9960	66.600	0.032826	19.93	59.313	10.185	26446176.081308	14	463.1805	9.58143e-05	2.43820e-04
2015/04/07	09:10:10	ok	ok	463.0300	66.607	0.032826	20.03	59.298	10.243	25221415.352965	14	463.2006	9.50779e-05	2.59154e-04
2015/04/07	09:15:10	ok	ok	463.0800	66.614	0.032826	20.09	59.308	10.280	23050009.506404	14	463.1833	9.69997e-05	2.01190e-04
2015/04/07	09:20:12	ok	ok	463.1240	66.618	0.032826	20.23	59.208	10.347	23175163.056883	14	463.2029	9.84807e-05	2.62429e-04
2015/04/07	09:25:10	ok	ok	463.0800	66.640	0.032826	20.34	59.256	10.422	25403141.634773	14	463.2601	9.74835e-05	2.25318e-04
2015/04/07	09:30:10	ok	ok	463.1480	66.637	0.032826	20.44	59.149	10.464	24716471.191438	14	463.3352	9.59939e-05	2.53606e-04
2015/04/07	09:35:10	ok	ok	463.1980	66.638	0.032826	20.55	59.136	10.529	23318624.221996	13	463.3213	9.66502e-05	2.37929e-04
2015/04/07	09:40:10	--	ok	463.2360	66.654	0.032826	20.72	59.041	10.617	20492705.063077	14	463.3856	9.60746e-05	2.39177e-04
2015/04/07	09:40:23	ok	ok	462.9340	66.551	0.032814	20.77	58.896	10.621	22283385.521229	14	463.1151	9.61812e-05	2.34512e-04
2015/04/07	09:45:23	ok	ok	463.0620	66.572	0.032814	20.77	59.048	10.649	18603680.034414	14	463.1103	9.81662e-05	2.67806e-04
2015/04/07	09:50:23	ok	ok	463.0260	66.589	0.032814	20.88	59.157	10.737	19436755.197456	14	463.1503	9.81463e-05	2.39640e-04
2015/04/07	09:55:23	ok	ok	463.0800	66.579	0.032814	20.94	59.106	10.765	25723006.263641	14	463.2036	9.59048e-05	2.08728e-04
2015/04/07	10:00:23	ok	ok	463.0780	66.594	0.032814	21.07	59.004	10.828	25671893.142798	14	463.1976	9.79140e-05	2.45452e-04
2015/04/07	10:05:23	ok	ok	463.1460	66.618	0.032814	21.19	59.053	10.913	20086324.489542	14	463.2406	9.77081e-05	3.07725e-04
2015/04/07	10:10:23	ok	ok	463.1640	66.624	0.032814	21.29	59.099	10.984	26034452.685480	14	463.3495	9.50399e-05	2.69425e-04
2015/04/07	10:15:23	ok	ok	463.1820	66.627	0.032814	21.40	59.055	11.046	23664910.595243	14	463.3651	9.48878e-05	2.55433e-04
2015/04/07	10:20:23	--	ok	463.2240	66.634	0.032814	21.50	59.009	11.102	24929755.856599	14	463.3807	9.55583e-05	2.39732e-04
2015/04/07	10:20:36	ok	ok	462.8740	66.523	0.032802	21.58	58.869	11.127	23632841.431039	14	463.1121	9.60208e-05	2.99152e-04
2015/04/07	10:25:36	ok	ok	462.9720	66.538	0.032802	21.60	58.964	11.157	25652510.542294	14	463.1445	9.61232e-05	2.41232e-04
2015/04/07	10:30:36	ok	ok	463.0200	66.567	0.032802	21.76	58.958	11.260	22133060.488971	14	463.1847	9.57765e-05	2.48124e-04
2015/04/07	10:35:36	ok	ok	463.0680	66.581	0.032802	21.89	58.978	11.348	23317043.036399	14	463.2482	9.49749e-05	2.72401e-04
2015/04/07	10:40:36	ok	ok	463.1040	66.581	0.032802	21.97	58.991	11.403	22590453.829798	14	463.2702	9.55706e-05	2.39099e-04
2015/04/07	10:45:36	ok	ok	463.1520	66.598	0.032802	22.12	58.922	11.489	20796846.788009	14	463.2780	9.72687e-05	2.67917e-04
2015/04/07	10:50:36	--	ok	463.2140	66.603	0.032802	22.26	58.944	11.586	23530191.133292	14	463.3493	9.55016e-05	2.35071e-04
2015/04/07	10:50:49	ok	ok	462.8320	66.490	0.032791	22.30	58.766	11.577	25024675.051405	14	463.0786	9.62380e-05	2.79018e-04
2015/04/07	10:55:49	ok	ok	462.9500	66.513	0.032791	22.41	58.814	11.660	20802238.293882	14	463.1369	9.57920e-05	2.58924e-04
2015/04/07	11:00:49	ok	ok	462.9580	66.512	0.032791	22.51	58.891	11.743	18388640.142413	14	463.1541	9.63455e-05	2.67821e-04
2015/04/07	11:05:49	ok	ok	462.9240	66.476	0.032791	22.04	59.675	11.582	30305016.341091	14	463.0349	9.42852e-05	2.41626e-04
2015/04/07	11:10:49	ok	ok	462.8600	66.468	0.032791	21.77	60.060	11.477	34204277.652955	14	462.9487	9.41839e-05	2.43817e-04
2015/04/07	11:15:49	ok	ok	462.8020	66.453	0.032791	21.67	60.228	11.443	34181499.447643	14	462.8636	9.57480e-05	2.25059e-04
2015/04/07	11:20:49	--	ok	462.7780	66.450	0.032791	21.52	60.417	11.380	36607942.564522	13	462.8641	9.41029e-05	2.20493e-04
2015/04/07	11:21:03	ok	ok	462.9960	66.517	0.032802	21.58	60.335	11.404	36624229.828001	14	463.0600	9.60703e-05	2.42639e-04
2015/04/07	11:26:02	ok	ok	463.0280	66.525	0.032802	21.52	60.447	11.385	43770548.265284	14	463.0737	9.51997e-05	3.01838e-04
2015/04/07	11:31:02	ok	ok	463.0160	66.519	0.032802	21.51	60.629	11.413	38210617.189202	14	463.0332	9.63961e-05	2.61583e-04
2015/04/07	11:36:02	ok	ok	462.9900	66.525	0.032802	21.55	60.696	11.452	38548242.269513	14	463.0273	9.64058e-05	2.29700e-04
2015/04/07	11:41:02	ok	ok	463.0060	66.506	0.032802	21.55	60.726	11.458	40410207.265485	14	463.0418	9.54203e-05	2.19738e-04
2015/04/07	11:46:02	ok	ok	463.0000	66.493	0.032802	21.60	60.795	11.504	41192763.339820	14	462.9735	9.84321e-05	3.45778e-04
2015/04/07	11:51:02	ok	ok	462.9980	66.491	0.032802	21.65	60.864	11.550	40055281.232269	14	463.0735	9.46643e-05	2.47540e-04
2015/04/07	11:56:02	ok	ok	463.0080	66.493	0.032802	21.74	60.878	11.613	38810740.586892	14	463.0646	9.53272e-05	2.24993e-04
2015/04/07	12:01:02	ok	ok	463.0320	66.493	0.032802	21.78	60.946	11.653	42233047.876586	14	463.0894	9.51258e-05	2.18376e-04
2015/04/07	12:06:02	ok	ok	463.0300	66.489	0.032802	21.85	61.048	11.720	40626190.266964	14	463.0398	9.72975e-05	2.90436e-04
2015/04/07	12:11:02	ok	ok	463.0320	66.507	0.032802	21.95	61.004	11.779	41462616.965867	14	463.0952	9.56649e-05	2.29370e-04
2015/04/07	12:16:02	ok	ok	463.0720	66.515	0.032802	22.05	61.050	11.856	41044540.856661	14	463.1453	9.49002e-05	2.26173e-04
2015/04/07	12:21:02	ok	ok	463.0860	66.490	0.032802	22.08	61.085	11.883	40498562.075208	14	463.1178	9.55989e-05	2.26646e-04
2015/04/07	12:26:02	ok	ok	463.1180	66.511	0.032802	22.22	61.108	11.984	38537655.833400	14	463.1820	9.50393e-05	2.31629e-04
2015/04/07	12:31:02	ok	ok	463.1420	66.522	0.032802	22.32	61.154	12.062	39181960.536980	14	463.1869	9.46451e-05	2.23303e-04
2015/04/07	12:36:02	--	ok	462.6700	66.430	0.032802	20.92	63.887	11.622	40952793.817915	14	462.7320	9.47006e-05	2.29241e-04
2015/04/07	12:36:16	ok	ok	463.0840	66.509	0.032819	20.97	63.806	11.641	40323701.853422	14	463.1525	9.43329e-05	2.38102e-04
2015/04/07	12:41:15	ok	ok	462.8180	66.458	0.032819	20.31	64.593	11.341	40425032.452789	14	462.8521	9.68798e-05	2.24019e-04
2015/04/07	12:46:15	--	ok	462.6740	66.439	0.032819	19.93	64.975	11.158	41442119.906606	14	462.7424	9.54181e-05	1.89783e-04
2015/04/07	12:46:28	ok	ok	463.0880	66.569	0.032836	20.00	64.868	11.185	40457287.503116	14	463.1240	9.67328e-05	2.03988e-04
2015/04/07	12:51:28	ok	ok	462.9300	66.528	0.032836	19.68	65.230	11.039	42305807.576198	14	462.9778	9.62344e-05	1.93321e-04
2015/04/07	12:56:28	ok	ok	462.8620	66.494	0.032836	19.51	65.409	10.959	45386491.366612	14	462.9374	9.45132e-05	2.26840e-04
2015/04/07	13:01:28	--	ok	462.7840	66.473	0.032836	19.35	65.500	10.872	43160594.863137	14	462.7792	9.80692e-05	2.43957e-04
2015/04/07	13:01:42	ok	ok	463.0400	66.570	0.032847	19.40	65.420	10.890	43586911.404607	14	463.0581	9.81680e-05	1.98489e-04
2015/04/07	13:06:41	ok	ok	462.9300	66.534	0.032847	19.20	65.593	10.792	43518901.752395	14	462.9982	9.71346e-05	1.52282e-04
2015/04/07	13:11:41	ok	ok	462.9000	66.512	0.032847	19.14	65.731	10.776	48517250.956730	14	462.9029	9.90292e-05	2.75356e-04
2015/04/07	13:16:41	ok	ok	462.8260	66.489	0.032847	19.05	65.774	10.726	40259079.730714	14	462.8487	9.86021e-05	1.96706e-04
2015/04/07	13:21:41	--	ok	462.7900	66.473	0.032847	18.99	65.853	10.701	43191634.066714	14	462.8506	9.67728e-05	2.12336e-04
2015/04/07	13:21:55	ok	ok	463.0900	66.577	0.032857	19.03	65.771	10.713	44759580.740830	14	463.1719	9.44896e-05	2.76461e-04
2015/04/07	13:26:54	ok	ok	463.0040	66.548	0.032857	18.95	65.875	10.680	45889956.938693	14	462.9787	9.98977e-05	2.67636e-04
2015/04/07	13:31:54	ok	ok	462.9760	66.535	0.032857	18.89	65.954	10.655	43694690.167167	13	463.0283	9.67246e-05	1.67027e-04
2015/04/07	13:36:54	ok	ok	462.9280	66.516	0.032857	18.87	66.009	10.651	43309939.876551	14	462.9226	9.94847e-05	2.36025e-04
2015/04/07	13:41:54	ok	ok	462.9040	66.503	0.032857	18.84	66.034	10.636	43751362.148672	14	462.8971	1.00204e-04	2.35263e-04
2015/04/07	13:46:54	ok	ok	462.8820	66.489	0.032857	18.82	66.060	10.628	43393712.755230	14	462.9479	9.62322e-05	1.96462e-04
2015/04/07	13:51:54	ok	ok	462.8500	66.479	0.032857	18.81	66.028	10.617	41001669.809719	14	462.8977	9.73487e-05	1.58322e-04
2015/04/07	13:56:54	ok	ok	462.8040	66.468	0.032857	18.79	66.084	10.613	42205555.825881	14	462.8459	9.86988e-05	1.91852e-04
2015/04/07	14:01:54	ok	ok	462.8160	66.465	0.032857	18.76	66.049	10.589	41905607.825199	13	462.8374	9.80860e-05	1.84943e-04
2015/04/07	14:06:54	--	ok	462.7880	66.456	0.032857	18.76	66.108	10.598	42838087.827628	14	462.7930	9.90941e-05	1.91156e-04
2015/04/07	14:07:07	ok	ok	463.0260	66.541	0.032868	18.80	65.997	10.605	40074598.679143	14	463.0378	9.95495e-05	2.13096e-04
2015/04/07	14:12:07	ok	ok	463.0140	66.535	0.032868	18.75	66.106	10.592	41812460.706495	14	463.0384	9.83131e-05	1.92591e-04
2015/04/07	14:17:07	ok	ok	463.0100	66.529	0.032868	18.74	66.134	10.590	40454178.922853	14	463.0402	9.76063e-05	1.67920e-04
2015/04/07	14:22:07	ok	ok	462.9620	66.514	0.032868	18.76	66.167	10.608	42802134.357494	14	463.0198	9.75930e-05	1.69224e-04
2015/04/07	14:27:07	ok	ok	462.9600	66.505	0.032868	18.76	66.167	10.608	43565521.993805	14	462.9412	1.00147e-04	2.97531e-04
2015/04/07	14:32:07	ok	ok	462.9420	66.498	0.032868	18.77	66.199	10.619	40894378.069171	14	463.0020	9.74006e-05	1.68389e-04
2015/04/07	14:37:07	ok	ok	462.9340	66.494	0.032868	18.78	66.201	10.625	38639131.016634	14	462.9762	9.77189e-05	1.50334e-04
2015/04/07	14:42:07	ok	ok	462.9180	66.490	0.032868	18.79	66.143	10.622	39697198.364452	14	462.9590	9.81831e-05	1.65111e-04
2015/04/07	14:47:07	ok	ok	462.8960	66.490	0.032868	18.80	66.234	10.643	40823309.549937	14	462.9912	9.63506e-05	2.31412e-04
2015/04/07	14:52:07	ok	ok	462.8940	66.483	0.032868	18.80	66.174	10.634	39869588.045099	14	462.9562	9.74316e-05	1.58893e-04
2015/04/07	14:57:07	ok	ok	462.8880	66.476	0.032868	18.81	66.206	10.645	41319668.064930	14	462.9413	9.79814e-05	1.49786e-04
2015/04/07	15:02:07	ok	ok	462.9060	66.472	0.032868	18.82	66.237	10.656	40741328.466388	14	462.8902	9.92110e-05	2.31078e-04
2015/04/07	15:07:07	ok	ok	462.8640	66.472	0.032868	18.80	66.234	10.643	40836415.054050	14	462.8361	1.00872e-04	2.97227e-04
2015/04/07	15:12:07	ok	ok	462.8580	66.465	0.032868	18.80	66.234	10.643	38554217.531421	14	462.8890	9.81022e-05	1.61127e-04
2015/04/07	15:17:07	ok	ok	462.8380	66.462	0.032868	18.79	66.232	10.637	40245489.173964	14	462.9238	9.61411e-05	2.09315e-04
2015/04/07	15:22:07	ok	ok	462.8180	66.462	0.032868	18.80	66.204	10.638	41809517.532972	14	462.8773	9.76302e-05	1.81791e-04
2015/04/07	15:27:07	ok	ok	462.8220	66.459	0.032868	18.81	66.206	10.645	39050778.268178	14	462.8639	9.79869e-05	1.81630e-04
2015/04/07	15:32:07	ok	ok	462.8060	66.459	0.032868	18.78	66.319	10.644	39058523.885336	14	462.8695	9.69404e-05	2.05845e-04
2015/04/07	15:37:07	--	ok	462.7880	66.457	0.032868	18.75	66.313	10.625	38556546.393638	14	462.8515	9.67185e-05	1.64139e-04
2015/04/07	15:37:20	ok	ok	463.0340	66.525	0.032879	18.81	66.235	10.650	37818086.759040	14	463.1214	9.65700e-05	2.33310e-04
2015/04/07	15:42:19	ok	ok	463.0320	66.526	0.032879	18.73	66.340	10.616	40875113.751170	14	463.0720	9.80249e-05	1.71381e-04
2015/04/07	15:47:19	ok	ok	463.0060	66.515	0.032879	18.72	66.367	10.614	38233180.919140	14	463.0599	9.59624e-05	2.39242e-04
2015/04/07	15:52:19	ok	ok	462.9700	66.513	0.032879	18.71	66.366	10.608	36326843.126996	14	462.9853	9.94252e-05	2.28712e-04
2015/04/07	15:57:19	ok	ok	462.9680	66.509	0.032879	18.70	66.393	10.606	39558004.920496	14	463.0446	9.67163e-05	2.09690e-04
2015/04/07	16:02:19	ok	ok	462.9440	66.499	0.032879	18.67	66.388	10.586	36830484.983999	14	463.0119	9.74284e-05	1.56750e-04
2015/04/07	16:07:19	ok	ok	462.9140	66.490	0.032879	18.67	66.418	10.591	37885929.672232	14	462.9485	9.84622e-05	1.81646e-04
2015/04/07	16:12:19	ok	ok	462.9060	66.486	0.032879	18.63	66.470	10.574	37860544.507920	14	462.9915	9.65261e-05	2.42379e-04
2015/04/07	16:17:19	ok	ok	462.8920	66.485	0.032879	18.61	66.466	10.561	39706267.283707	14	462.9603	9.73169e-05	1.72606e-04
2015/04/07	16:22:19	ok	ok	462.8920	66.481	0.032879	18.60	66.464	10.555	39917407.189889	14	462.9102	9.87467e-05	2.04511e-04
2015/04/07	16:27:19	ok	ok	462.8480	66.476	0.032879	18.58	66.431	10.537	37524070.904730	14	462.9324	9.74430e-05	1.68197e-04
2015/04/07	16:32:19	ok	ok	462.8400	66.473	0.032879	18.60	66.464	10.555	37593684.189723	14	462.8835	9.90552e-05	1.92184e-04
2015/04/07	16:37:19	ok	ok	462.8480	66.469	0.032879	18.59	66.492	10.553	39151767.249319	14	462.8884	9.82364e-05	1.63198e-04
2015/04/07	16:42:19	ok	ok	462.8200	66.467	0.032879	18.60	66.494	10.560	37151842.554245	14	462.8599	9.89081e-05	2.31905e-04
2015/04/07	16:47:19	ok	ok	462.8160	66.469	0.032879	18.59	66.522	10.558	38001799.683332	14	462.8638	9.83774e-05	1.90532e-04
2015/04/07	16:52:19	ok	ok	462.8120	66.465	0.032879	18.59	66.522	10.558	39503083.026380	14	462.8619	9.83002e-05	1.70089e-04
2015/04/07	16:57:19	ok	ok	462.8120	66.463	0.032879	18.57	66.548	10.549	40543549.264734	13	462.9095	9.58322e-05	1.79390e-04
2015/04/07	17:02:19	--	ok	462.7900	66.462	0.032879	18.56	66.575	10.548	35570845.648810	14	462.8282	9.83135e-05	2.06054e-04
2015/04/07	17:02:33	ok	ok	463.0140	66.533	0.032889	18.60	66.435	10.550	33578136.319465	14	463.0758	9.80443e-05	1.89875e-04
2015/04/07	17:07:32	ok	ok	463.0280	66.527	0.032889	18.53	66.570	10.528	37225965.695052	14	463.0827	9.58994e-05	2.33994e-04
2015/04/07	17:12:32	ok	ok	462.9940	66.530	0.032889	18.54	66.572	10.535	36172683.982881	14	463.0432	9.78213e-05	1.86205e-04
2015/04/07	17:17:32	ok	ok	462.9920	66.514	0.032889	18.52	66.598	10.526	39003290.192902	14	463.0385	9.77928e-05	1.78602e-04
2015/04/07	17:22:32	ok	ok	462.9700	66.512	0.032889	18.51	66.596	10.520	36895608.702864	14	463.0287	9.59099e-05	2.14172e-04
2015/04/07	17:27:32	ok	ok	462.9680	66.504	0.032889	18.48	66.620	10.505	38106972.233014	14	463.0253	9.72218e-05	1.55368e-04
2015/04/07	17:32:32	ok	ok	462.9480	66.506	0.032889	18.46	66.676	10.501	40441990.213364	14	462.9565	9.92991e-05	2.55775e-04
2015/04/07	17:37:32	ok	ok	462.9380	66.494	0.032889	18.43	66.641	10.477	39522143.226999	14	463.0013	9.66618e-05	1.65602e-04
2015/04/07	17:42:32	ok	ok	462.9100	66.487	0.032889	18.41	66.667	10.469	40350928.420104	14	462.9871	9.66631e-05	1.73745e-04
2015/04/07	17:47:32	ok	ok	462.8900	66.490	0.032889	18.37	66.718	10.452	38218037.294828	14	462.9577	9.68884e-05	1.66535e-04
2015/04/07	17:52:32	ok	ok	462.8620	66.484	0.032889	18.34	66.713	10.433	36445156.548809	14	462.8595	1.00079e-04	3.15131e-04
2015/04/07	17:57:32	ok	ok	462.8440	66.474	0.032889	18.32	66.739	10.424	40309323.973409	14	462.8437	9.85504e-05	2.86718e-04
2015/04/07	18:02:32	ok	ok	462.8100	66.470	0.032889	18.27	66.789	10.401	38598822.406590	14	462.8819	9.57631e-05	2.30409e-04
2015/04/07	18:07:32	ok	ok	462.8260	66.465	0.032889	18.20	66.777	10.356	38827741.311179	14	462.8554	9.73828e-05	2.82303e-04
2015/04/07	18:12:32	--	ok	462.7560	66.463	0.032889	18.16	66.828	10.340	38519616.606815	14	462.8330	9.58888e-05	2.34928e-04
2015/04/07	18:12:45	ok	ok	463.1100	66.561	0.032902	18.20	66.688	10.343	36775124.753164	14	463.1514	9.59637e-05	2.22617e-04
2015/04/07	18:17:44	ok	ok	463.0340	66.554	0.032902	18.09	66.816	10.295	36389585.281794	14	463.0370	9.84606e-05	3.29970e-04
2015/04/07	18:22:44	ok	ok	463.0300	66.543	0.032902	18.03	66.864	10.266	39092696.402164	14	463.0407	9.73765e-05	2.59490e-04
2015/04/07	18:27:44	ok	ok	462.9740	66.538	0.032902	17.97	66.853	10.228	35969234.710699	14	463.0196	9.65326e-05	2.09749e-04
2015/04/07	18:32:44	ok	ok	463.1480	66.608	0.032902	18.47	65.702	10.354	37628178.712991	14	463.2392	9.41380e-05	2.45777e-04
2015/04/07	18:37:44	--	ok	463.4780	66.691	0.032902	19.54	63.834	10.714	36575029.840479	14	463.5294	9.72228e-05	1.57705e-04
2015/04/07	18:37:57	ok	ok	462.8620	66.469	0.032877	19.56	63.777	10.717	30458751.157616	14	462.9499	9.72202e-05	2.01721e-04
2015/04/07	18:42:57	ok	ok	463.1480	66.529	0.032877	20.11	63.361	10.996	31462998.346455	14	463.1566	9.71385e-05	2.57911e-04
2015/04/07	18:47:57	--	ok	463.2140	66.564	0.032877	20.43	63.174	11.170	31858684.035634	14	463.3225	9.58280e-05	2.21988e-04
2015/04/07	18:48:10	ok	ok	462.9360	66.469	0.032867	20.45	63.117	11.173	30472341.321145	14	463.0421	9.60759e-05	2.22143e-04
2015/04/07	18:53:10	ok	ok	463.1140	66.495	0.032867	20.75	62.957	11.341	33521235.946991	14	463.1797	9.68285e-05	1.97131e-04
2015/04/07	18:58:10	ok	ok	463.1720	66.513	0.032867	20.96	62.841	11.459	29143274.087088	14	463.2306	9.69526e-05	2.57699e-04
2015/04/07	19:03:10	--	ok	463.2380	66.551	0.032867	21.19	62.819	11.608	35311870.794464	14	463.3571	9.44621e-05	2.46435e-04
2015/04/07	19:03:24	ok	ok	462.9540	66.466	0.032854	21.20	62.670	11.588	29526569.030394	14	463.0399	9.49025e-05	2.26749e-04
2015/04/07	19:08:23	ok	ok	463.0240	66.481	0.032854	21.29	62.775	11.668	30309294.973930	14	463.0948	9.56169e-05	2.13246e-04
2015/04/07	19:13:23	ok	ok	463.0620	66.490	0.032854	21.41	62.765	11.747	33290763.731193	14	463.1654	9.52388e-05	2.07552e-04
2015/04/07	19:18:23	ok	ok	463.1120	66.498	0.032854	21.49	62.718	11.793	28989704.601929	14	463.2153	9.47104e-05	2.14238e-04
2015/04/07	19:23:23	ok	ok	463.1520	66.506	0.032854	21.57	62.791	11.861	31818383.224328	14	463.2215	9.50759e-05	2.26122e-04
2015/04/07	19:28:23	ok	ok	463.1900	66.519	0.032854	21.65	62.744	11.907	30732464.947008	14	463.2768	9.42066e-05	2.29351e-04
2015/04/07	19:33:23	--	ok	463.2100	66.518	0.032854	21.68	62.779	11.934	32862015.487579	14	463.2879	9.46741e-05	2.26981e-04
2015/04/07	19:33:36	ok	ok	462.8780	66.464	0.032843	21.70	62.722	11.937	27236462.369143	14	462.9659	9.61409e-05	2.41594e-04
2015/04/07	19:38:36	ok	ok	462.9620	66.473	0.032843	21.74	62.759	11.972	31449703.038017	14	463.0378	9.51745e-05	2.18404e-04
2015/04/07	19:43:36	ok	ok	463.0020	66.484	0.032843	21.81	62.710	12.011	29733442.043569	14	463.0988	9.36705e-05	2.43526e-04
2015/04/07	19:48:36	ok	ok	462.9900	66.479	0.032843	21.80	62.708	12.004	31429396.507613	14	463.0996	9.42866e-05	2.39243e-04
2015/04/07	19:53:36	ok	ok	462.9960	66.479	0.032843	21.79	62.798	12.014	28984560.247108	14	463.0525	9.45692e-05	2.10212e-04
2015/04/07	19:58:36	ok	ok	463.0060	66.486	0.032843	21.83	62.804	12.043	28307195.090985	14	463.0073	9.78345e-05	4.37167e-04
2015/04/07	20:03:36	ok	ok	462.9820	66.483	0.032843	21.82	62.863	12.047	31496334.067763	14	463.0343	9.63676e-05	2.60300e-04
2015/04/07	20:08:36	ok	ok	462.9560	66.480	0.032843	21.79	62.858	12.025	28087032.248641	14	463.0526	9.55267e-05	2.28370e-04
2015/04/07	20:13:36	ok	ok	462.9760	66.480	0.032843	21.78	62.947	12.036	30393608.155565	14	463.0862	9.35729e-05	2.45134e-04
2015/04/07	20:18:36	ok	ok	462.9760	66.483	0.032843	21.75	63.002	12.025	30269440.504905	14	463.0519	9.49873e-05	2.33674e-04
2015/04/07	20:23:36	ok	ok	462.9960	66.482	0.032843	21.72	63.028	12.009	28632784.182922	14	463.0266	9.63730e-05	2.46206e-04
2015/04/07	20:28:36	ok	ok	462.9600	66.480	0.032843	21.73	63.090	12.028	31841359.807273	14	463.0384	9.53844e-05	2.24761e-04
2015/04/07	20:33:36	ok	ok	462.9400	66.476	0.032843	21.66	63.048	11.972	33602074.998908	14	463.0378	9.43410e-05	2.36308e-04
2015/04/07	20:38:36	ok	ok	462.9500	66.474	0.032843	21.66	63.108	11.983	31990133.935383	14	462.9708	9.59525e-05	2.35233e-04
2015/04/07	20:43:36	ok	ok	462.9080	66.480	0.032843	21.70	63.085	12.006	32984985.504760	14	463.0426	9.37525e-05	2.57843e-04
2015/04/07	20:48:36	ok	ok	462.8800	66.479	0.032843	21.64	63.165	11.980	31345666.950991	14	462.9677	9.58209e-05	2.31403e-04
2015/04/07	20:53:36	ok	ok	462.8780	66.475	0.032843	21.62	63.222	11.977	30190265.560285	14	462.9565	9.55604e-05	2.39364e-04
2015/04/07	20:58:36	ok	ok	462.8800	66.470	0.032843	21.58	63.216	11.948	33331591.677774	14	462.9610	9.53311e-05	2.29270e-04
2015/04/07	21:03:36	ok	ok	462.8760	66.472	0.032843	21.56	63.182	11.928	32521263.089584	14	462.9042	9.65288e-05	2.49339e-04
2015/04/07	21:08:36	ok	ok	462.8660	66.470	0.032843	21.52	63.296	11.922	31667813.560277	14	462.9265	9.59270e-05	2.35472e-04
2015/04/07	21:13:36	ok	ok	462.8780	66.469	0.032843	21.54	63.239	11.925	30255455.464334	14	462.9127	9.53198e-05	2.19600e-04
2015/04/07	21:18:36	ok	ok	462.8500	66.466	0.032843	21.46	63.316	11.885	35826382.251122	14	462.8985	9.58207e-05	2.40262e-04
2015/04/07	21:23:36	ok	ok	462.8360	66.464	0.032843	21.47	63.348	11.897	31768386.398338	14	462.8930	9.58885e-05	2.51126e-04
2015/04/07	21:28:36	ok	ok	462.8440	66.461	0.032843	21.42	63.279	11.850	32071289.225800	14	462.9364	9.30142e-05	2.94542e-04
2015/04/07	21:33:36	--	ok	462.7840	66.463	0.032843	21.44	63.283	11.865	32134867.300995	14	462.8751	9.56263e-05	2.23796e-04
2015/04/07	21:33:50	ok	ok	463.0300	66.506	0.032854	21.40	63.216	11.825	34513648.166488	14	463.1208	9.35967e-05	2.31775e-04
2015/04/07	21:38:49	ok	ok	463.0200	66.519	0.032854	21.35	63.298	11.806	35997326.292183	14	463.1158	9.44239e-05	2.22857e-04
2015/04/07	21:43:49	ok	ok	463.0000	66.501	0.032854	21.29	63.348	11.774	31204064.558647	14	463.0522	9.62879e-05	2.33114e-04
2015/04/07	21:48:49	ok	ok	462.9880	66.501	0.032854	21.30	63.440	11.798	34777793.520919	14	463.0757	9.42867e-05	2.14343e-04
2015/04/07	21:53:49	ok	ok	462.9760	66.496	0.032854	21.26	63.403	11.764	34218343.289019	14	462.9775	9.79599e-05	2.98287e-04
2015/04/07	21:58:49	ok	ok	462.9460	66.493	0.032854	21.24	63.340	11.739	35109736.772573	14	462.9829	9.63823e-05	2.45887e-04
2015/04/07	22:03:49	ok	ok	462.9320	66.489	0.032854	21.20	63.453	11.732	34724303.177771	14	463.0017	9.54957e-05	2.19456e-04
2015/04/07	22:08:49	ok	ok	462.9680	66.503	0.032854	21.19	63.392	11.714	35204480.675284	14	462.9932	9.61778e-05	2.58320e-04
2015/04/07	22:13:49	ok	ok	462.9320	66.484	0.032854	21.16	63.387	11.693	35446220.373541	14	462.9603	9.71095e-05	2.30816e-04
2015/04/07	22:18:49	ok	ok	462.9060	66.489	0.032854	21.14	63.443	11.690	36030548.072886	14	462.9818	9.51993e-05	2.09983e-04
2015/04/07	22:23:49	ok	ok	462.8860	66.487	0.032854	21.12	63.440	11.676	35495892.936673	14	462.9572	9.52114e-05	2.03187e-04
2015/04/07	22:28:49	ok	ok	462.8660	66.482	0.032854	21.10	63.407	11.656	34712849.060221	14	462.9485	9.53637e-05	2.09281e-04
2015/04/07	22:33:49	ok	ok	462.8820	66.481	0.032854	21.08	63.463	11.653	37174663.806334	14	462.9534	9.48286e-05	2.28998e-04
2015/04/07	22:38:49	ok	ok	462.8600	66.483	0.032854	21.08	63.433	11.647	35953813.304564	14	462.9276	9.52253e-05	2.12003e-04
2015/04/07	22:43:49	ok	ok	462.8480	66.471	0.032854	21.00	63.480	11.602	35735262.755434	14	462.9196	9.45831e-05	2.32971e-04
2015/04/07	22:48:49	ok	ok	462.8480	66.471	0.032854	21.00	63.510	11.608	33414657.246648	14	462.8972	9.60444e-05	2.16858e-04
2015/04/07	22:53:49	ok	ok	462.8200	66.463	0.032854	20.99	63.448	11.590	34687437.777750	14	462.8863	9.56605e-05	2.06018e-04
2015/04/07	22:58:49	ok	ok	462.8280	66.461	0.032854	20.96	63.503	11.579	35182852.411274	14	462.8797	9.55435e-05	2.11624e-04
2015/04/07	23:03:49	--	ok	462.7680	66.459	0.032854	20.89	63.552	11.541	34409120.707393	14	462.8359	9.60637e-05	2.27645e-04
2015/04/07	23:04:02	ok	ok	463.0420	66.541	0.032866	20.91	63.465	11.539	41894259.138836	14	463.1222	9.51305e-05	2.39703e-04
2015/04/07	23:09:02	ok	ok	463.0340	66.549	0.032866	20.90	63.554	11.548	38888185.668789	14	463.1241	9.45012e-05	2.50169e-04
2015/04/07	23:14:02	ok	ok	463.0080	66.541	0.032866	20.91	63.555	11.555	38656917.754759	14	463.0371	9.74512e-05	2.80837e-04
2015/04/07	23:19:02	ok	ok	462.9900	66.543	0.032866	20.84	63.604	11.517	39508542.163854	14	463.0908	9.37486e-05	2.62474e-04
2015/04/07	23:24:02	ok	ok	462.9660	66.518	0.032866	20.81	63.599	11.496	39508633.229120	14	463.0291	9.56797e-05	2.13252e-04
2015/04/07	23:29:02	ok	ok	462.9840	66.525	0.032866	20.82	63.570	11.498	38659766.710725	14	463.0717	9.38321e-05	2.70182e-04
2015/04/07	23:34:02	ok	ok	462.9380	66.513	0.032866	20.78	63.593	11.475	36273483.907990	14	462.9750	9.67640e-05	2.30997e-04
2015/04/07	23:39:02	ok	ok	462.9460	66.510	0.032866	20.78	63.563	11.470	36533723.309174	15	462.9876	9.68188e-05	1.94185e-04
2015/04/07	23:44:02	ok	ok	462.9280	66.507	0.032866	20.74	63.647	11.458	39588249.763885	14	462.9832	9.52698e-05	2.11165e-04
2015/04/07	23:49:02	ok	ok	462.9100	66.491	0.032866	20.70	63.670	11.436	39597454.502343	14	462.9661	9.53987e-05	1.98742e-04
2015/04/07	23:54:02	ok	ok	462.8760	66.504	0.032866	20.68	63.607	11.411	39150917.224452	14	462.9419	9.64393e-05	2.08981e-04
2015/04/07	23:59:02	ok	ok	462.9020	66.503	0.032866	20.66	63.633	11.403	38377184.920550	14	462.9566	9.56610e-05	2.08842e-04
2015/04/08	00:04:02	ok	ok	462.8560	66.489	0.032866	20.60	63.653	11.367	36031867.880591	14	462.9327	9.57536e-05	2.09220e-04
2015/04/08	00:09:02	ok	ok	462.8300	66.484	0.032866	20.59	63.622	11.354	36996994.794674	14	462.8883	9.60635e-05	1.96086e-04
2015/04/08	00:14:02	ok	ok	462.8240	66.485	0.032866	20.55	63.705	11.343	35481756.749926	14	462.8929	9.56965e-05	2.12664e-04
2015/04/08	00:19:02	ok	ok	462.8320	66.474	0.032866	20.52	63.730	11.327	37699427.157040	14	462.8488	9.69107e-05	2.46427e-04
2015/04/08	00:24:02	--	ok	462.7940	66.467	0.032866	20.50	63.696	11.308	38443821.831847	14	462.8540	9.62178e-05	2.01996e-04
2015/04/08	00:24:15	ok	ok	463.0660	66.560	0.032877	20.50	63.636	11.298	39181512.318581	14	463.1482	9.43660e-05	2.80255e-04
2015/04/08	00:29:15	ok	ok	463.0080	66.569	0.032877	20.51	63.728	11.320	40691871.991830	14	463.0789	9.56715e-05	2.05798e-04
2015/04/08	00:34:15	ok	ok	462.9880	66.555	0.032877	20.43	63.715	11.265	40144063.464543	14	463.0862	9.46773e-05	2.56156e-04
2015/04/08	00:39:15	ok	ok	462.9680	66.557	0.032877	20.37	63.795	11.240	39938308.987685	14	463.0270	9.56656e-05	1.97215e-04
2015/04/08	00:44:15	ok	ok	462.9180	66.538	0.032877	20.32	63.816	11.211	38232954.375995	14	462.9936	9.68287e-05	2.18600e-04
2015/04/08	00:49:15	ok	ok	462.9580	66.533	0.032877	20.32	63.756	11.201	38893881.091608	14	462.9547	9.74548e-05	2.67632e-04
2015/04/08	00:54:15	ok	ok	462.9320	66.529	0.032877	20.28	63.749	11.173	41218987.100274	14	462.9971	9.51064e-05	2.19245e-04
2015/04/08	00:59:15	ok	ok	462.9020	66.519	0.032877	20.24	63.832	11.162	38644271.476147	14	462.9637	9.63363e-05	1.98170e-04
2015/04/08	01:04:15	ok	ok	462.9180	66.514	0.032877	20.22	63.769	11.138	39113864.576972	14	462.9643	9.60460e-05	1.89575e-04
2015/04/08	01:09:15	ok	ok	462.8800	66.515	0.032877	20.19	63.884	11.138	40551800.947969	14	462.9450	9.62119e-05	1.95272e-04
2015/04/08	01:14:15	ok	ok	462.8800	66.506	0.032877	20.15	63.877	11.111	39487248.088351	14	462.9880	9.36175e-05	2.99351e-04
2015/04/08	01:19:15	ok	ok	462.8400	66.509	0.032877	20.16	63.789	11.102	36477471.318383	14	462.9245	9.54286e-05	2.43471e-04
2015/04/08	01:24:15	ok	ok	462.8160	66.489	0.032877	20.12	63.812	11.080	39450989.662477	14	462.8834	9.69474e-05	2.04843e-04
2015/04/08	01:29:15	ok	ok	462.8280	66.499	0.032877	20.14	63.816	11.094	39426142.362646	14	462.8778	9.61412e-05	1.95465e-04
2015/04/08	01:34:15	ok	ok	462.8240	66.487	0.032877	20.09	63.867	11.071	38398890.943785	14	462.8850	9.60379e-05	1.93055e-04
2015/04/08	01:39:15	ok	ok	462.8040	66.483	0.032877	20.09	63.837	11.065	39373633.827042	14	462.7767	9.96009e-05	3.38234e-04
2015/04/08	01:44:15	--	ok	462.7760	66.480	0.032877	20.09	63.807	11.060	38150457.892550	14	462.8525	9.62702e-05	1.91710e-04
2015/04/08	01:44:28	ok	ok	463.0460	66.571	0.032888	20.08	63.746	11.043	43226842.300374	14	463.1547	9.33387e-05	2.00279e-04
2015/04/08	01:49:28	ok	ok	463.0560	66.587	0.032888	20.05	63.920	11.054	39560655.786612	14	463.0565	9.79676e-05	2.30736e-04
2015/04/08	01:54:28	ok	ok	462.9960	66.586	0.032888	20.07	63.834	11.052	36366284.925624	14	463.0809	9.62915e-05	1.87203e-04
2015/04/08	01:59:28	ok	ok	463.0060	66.579	0.032888	20.00	63.852	11.010	36637175.894969	14	463.0567	9.67691e-05	1.85777e-04
2015/04/08	02:04:28	ok	ok	463.0040	66.563	0.032888	19.98	63.878	11.002	37890108.747887	14	463.0510	9.66535e-05	1.95565e-04
2015/04/08	02:09:28	ok	ok	462.9560	66.574	0.032888	19.99	63.760	10.988	38212268.610654	14	463.0619	9.50535e-05	2.18096e-04
2015/04/08	02:14:28	ok	ok	462.9600	66.557	0.032888	19.96	63.815	10.978	37436492.797213	14	463.0421	9.58361e-05	2.05283e-04
2015/04/08	02:19:28	ok	ok	462.9520	66.556	0.032888	19.92	63.868	10.961	37821133.644730	14	462.9894	9.73155e-05	2.28975e-04
2015/04/08	02:24:28	ok	ok	462.9500	66.537	0.032888	19.90	63.865	10.948	41152521.529404	14	462.9789	9.66893e-05	2.46343e-04
2015/04/08	02:29:28	ok	ok	462.9020	66.542	0.032888	19.86	63.858	10.921	38984705.988598	14	462.9710	9.59565e-05	1.95100e-04
2015/04/08	02:34:28	ok	ok	462.9060	66.530	0.032888	19.84	63.855	10.908	37209940.846455	14	462.9405	9.67442e-05	1.80837e-04
2015/04/08	02:39:28	ok	ok	462.8900	66.535	0.032888	19.77	63.903	10.871	38806668.442223	14	462.9903	9.37007e-05	2.46001e-04
2015/04/08	02:44:28	ok	ok	462.8720	66.529	0.032888	19.76	63.961	10.875	39426858.593714	14	462.9423	9.56163e-05	1.73191e-04
2015/04/08	02:49:28	ok	ok	462.8320	66.505	0.032888	19.72	63.924	10.843	38906415.560997	14	462.9053	9.59761e-05	1.82086e-04
2015/04/08	02:54:28	ok	ok	462.8200	66.514	0.032888	19.67	64.005	10.825	40025655.380865	14	462.8968	9.56629e-05	1.87944e-04
2015/04/08	02:59:28	ok	ok	462.8080	66.496	0.032888	19.63	63.939	10.789	39976378.982745	13	462.8708	9.60712e-05	1.97296e-04
2015/04/08	03:04:28	--	ok	462.7920	66.480	0.032888	19.57	63.929	10.749	39413641.847252	14	462.8614	9.59770e-05	2.02258e-04
2015/04/08	03:04:41	ok	ok	463.0400	66.588	0.032899	19.58	63.960	10.761	37934119.866841	14	463.1178	9.49112e-05	2.31271e-04
2015/04/08	03:09:41	ok	ok	462.9980	66.588	0.032899	19.55	63.955	10.741	37844064.926808	14	463.0534	9.82740e-05	1.96038e-04
2015/04/08	03:14:41	ok	ok	462.9960	66.595	0.032899	19.54	63.923	10.729	40995010.724902	14	463.0329	9.87392e-05	1.82510e-04
2015/04/08	03:19:41	ok	ok	463.0120	66.588	0.032899	19.49	63.945	10.701	39702833.792477	14	463.0082	9.89225e-05	2.51577e-04
2015/04/08	03:24:41	ok	ok	462.9540	66.582	0.032899	19.40	64.019	10.657	39217415.867587	14	462.9735	9.86184e-05	2.20422e-04
2015/04/08	03:29:41	ok	ok	462.9340	66.562	0.032899	19.39	63.958	10.641	38072011.451899	14	462.9715	9.83848e-05	1.98663e-04
2015/04/08	03:34:41	ok	ok	462.9160	66.556	0.032899	19.34	64.009	10.618	39952355.023486	14	462.9665	9.75623e-05	1.64306e-04
2015/04/08	03:39:41	ok	ok	462.8820	66.557	0.032899	19.29	64.090	10.600	37309358.859333	14	462.9379	9.81360e-05	1.80838e-04
2015/04/08	03:44:41	ok	ok	462.8780	66.543	0.032899	19.28	63.939	10.569	39410059.659811	14	462.8951	9.95450e-05	2.23055e-04
2015/04/08	03:49:41	ok	ok	462.8580	66.537	0.032899	19.24	64.022	10.558	39419478.887404	14	462.8701	9.94304e-05	2.23833e-04
2015/04/08	03:54:41	ok	ok	462.8340	66.515	0.032899	19.14	64.065	10.503	39075593.001393	14	462.9283	9.59376e-05	2.18411e-04
2015/04/08	03:59:41	ok	ok	462.8280	66.526	0.032899	19.15	64.036	10.505	38295184.657165	14	462.8499	9.87516e-05	2.16399e-04
2015/04/08	04:04:41	ok	ok	462.8240	66.527	0.032899	19.12	64.031	10.485	39478387.373251	14	462.9133	9.59999e-05	2.30983e-04
2015/04/08	04:09:41	--	ok	462.7920	66.521	0.032899	19.05	64.109	10.455	39673929.209071	14	462.7783	1.00456e-04	3.16177e-04
2015/04/08	04:09:54	ok	ok	462.9900	66.606	0.03291	19.02	64.104	10.435	36470952.014975	14	463.0761	9.71384e-05	1.80472e-04
2015/04/08	04:14:54	ok	ok	463.0140	66.611	0.03291	19.00	64.071	10.418	42242441.893192	14	463.0099	1.00126e-04	2.85746e-04
2015/04/08	04:19:54	ok	ok	463.0020	66.612	0.03291	19.00	64.041	10.413	39003903.759844	14	463.0318	9.89803e-05	2.13059e-04
2015/04/08	04:24:54	ok	ok	463.0040	66.598	0.03291	18.95	64.062	10.386	37925892.216484	13	463.0764	9.61946e-05	1.55631e-04
2015/04/08	04:29:54	ok	ok	462.9760	66.601	0.03291	18.94	64.060	10.379	38812498.608299	13	463.0202	9.86652e-05	1.74113e-04
2015/04/08	04:34:54	ok	ok	462.9380	66.592	0.03291	18.86	64.047	10.328	35957183.830222	14	462.9876	9.93709e-05	1.94271e-04
2015/04/08	04:39:54	ok	ok	462.9520	66.590	0.03291	18.85	64.075	10.327	38741722.467983	14	463.0071	9.74593e-05	1.64157e-04
2015/04/08	04:44:54	ok	ok	462.8980	66.574	0.03291	18.76	64.059	10.270	38721483.118081	14	462.8966	1.00332e-04	2.72763e-04
2015/04/08	04:49:54	ok	ok	462.9020	66.585	0.03291	18.78	64.182	10.301	38585265.189422	14	462.9534	9.79528e-05	1.62851e-04
2015/04/08	04:54:54	ok	ok	462.9040	66.579	0.03291	18.77	64.210	10.300	39869222.237532	14	462.9739	9.62213e-05	1.94061e-04
2015/04/08	04:59:54	ok	ok	462.8360	66.555	0.03291	18.66	64.191	10.230	39116476.490212	14	462.8779	9.91579e-05	2.42956e-04
2015/04/08	05:04:54	ok	ok	462.8640	66.571	0.03291	18.67	64.163	10.232	36447995.758079	14	462.8593	9.94352e-05	2.15237e-04
2015/04/08	05:09:54	ok	ok	462.8500	66.561	0.03291	18.66	64.102	10.216	38677482.332525	14	462.9312	9.63607e-05	2.17534e-04
2015/04/08	05:14:54	ok	ok	462.8300	66.559	0.03291	18.61	64.064	10.180	37173652.114282	14	462.8458	9.93556e-05	2.45590e-04
2015/04/08	05:19:54	ok	ok	462.8040	66.536	0.03291	18.54	64.171	10.155	36291011.865826	14	462.9019	9.58474e-05	2.67366e-04
2015/04/08	05:24:54	ok	ok	462.8020	66.534	0.03291	18.52	64.167	10.142	37075100.085272	14	462.8260	9.88728e-05	2.00574e-04
2015/04/08	05:29:54	--	ok	462.7660	66.525	0.03291	18.48	64.220	10.126	39700436.501806	14	462.7875	9.91104e-05	1.91419e-04
2015/04/08	05:30:07	ok	ok	463.1040	66.630	0.032921	18.51	64.166	10.136	37064069.134260	14	463.2284	9.35905e-05	2.58400e-04
2015/04/08	05:35:07	ok	ok	463.0220	66.623	0.032921	18.46	64.127	10.100	38704578.884944	14	463.0519	9.82086e-05	2.13621e-04
2015/04/08	05:40:07	ok	ok	463.0200	66.624	0.032921	18.44	64.184	10.097	37171010.338857	14	463.0902	9.72983e-05	1.62053e-04
2015/04/08	05:45:07	ok	ok	462.9940	66.622	0.032921	18.41	64.149	10.073	35826201.960414	14	463.0662	9.70043e-05	1.79873e-04
2015/04/08	05:50:07	ok	ok	463.0000	66.620	0.032921	18.38	64.233	10.069	37418158.367362	14	463.0050	9.92067e-05	2.27288e-04
2015/04/08	05:55:07	ok	ok	462.9700	66.612	0.032921	18.36	64.229	10.056	36710409.713856	14	463.0200	9.79162e-05	1.89508e-04
2015/04/08	06:00:07	ok	ok	462.9520	66.607	0.032921	18.28	64.305	10.020	36965140.173593	13	463.0347	9.61233e-05	1.60708e-04
2015/04/08	06:05:07	ok	ok	462.9340	66.598	0.032921	18.29	64.217	10.013	38483308.140482	14	462.9458	9.82928e-05	2.92940e-04
2015/04/08	06:10:07	ok	ok	462.9480	66.609	0.032921	18.28	64.245	10.011	38546082.448496	13	463.0298	9.54312e-05	2.13822e-04
2015/04/08	06:15:07	ok	ok	462.9680	66.604	0.032921	18.28	64.216	10.006	37907491.677087	14	463.0021	9.75425e-05	1.80200e-04
2015/04/08	06:20:07	ok	ok	462.9340	66.593	0.032921	18.29	64.247	10.017	33977625.294894	14	462.9763	9.80526e-05	1.94966e-04
2015/04/08	06:25:07	ok	ok	462.9280	66.593	0.032921	18.30	64.219	10.019	35799977.246865	14	462.9733	9.82563e-05	1.97778e-04
2015/04/08	06:30:07	ok	ok	462.9600	66.605	0.032921	18.32	64.163	10.022	35778497.712832	14	462.9872	9.77900e-05	1.55925e-04
2015/04/08	06:35:07	ok	ok	462.9380	66.593	0.032921	18.30	64.130	10.005	35965716.871352	14	462.9683	9.86712e-05	1.86302e-04
2015/04/08	06:40:07	ok	ok	462.9380	66.592	0.032921	18.30	64.219	10.019	37493203.219160	14	463.0361	9.38717e-05	2.81404e-04
2015/04/08	06:45:07	ok	ok	462.9220	66.595	0.032921	18.32	64.193	10.027	33551361.226731	14	462.9559	9.85874e-05	1.90666e-04
2015/04/08	06:50:07	ok	ok	462.9140	66.587	0.032921	18.34	64.196	10.039	34978937.738293	14	463.0006	9.63841e-05	1.85244e-04
2015/04/08	06:55:07	ok	ok	462.9500	66.604	0.032921	18.37	64.142	10.048	37517748.849062	14	463.0016	9.70560e-05	1.68822e-04
2015/04/08	07:00:07	ok	ok	462.9240	66.576	0.032921	18.36	64.200	10.051	34000602.087126	13	462.9876	9.71469e-05	1.56800e-04
2015/04/08	07:05:07	ok	ok	462.9320	66.595	0.032921	18.41	64.178	10.078	35294703.295225	14	462.9791	9.70506e-05	1.55295e-04
2015/04/08	07:10:07	ok	ok	462.9220	66.581	0.032921	18.42	64.150	10.080	34091353.555428	14	462.9860	9.78345e-05	1.78109e-04
2015/04/08	07:15:07	ok	ok	462.9360	66.578	0.032921	18.40	64.177	10.072	32173123.766432	14	462.9298	9.86900e-05	3.42168e-04
2015/04/08	07:20:07	ok	ok	462.9380	66.591	0.032921	18.48	64.220	10.126	34707378.983426	14	462.9777	9.78369e-05	1.81209e-04
2015/04/08	07:25:07	ok	ok	462.9360	66.587	0.032921	18.49	64.103	10.114	35102184.346082	14	463.0153	9.68718e-05	1.64444e-04
2015/04/08	07:30:07	ok	ok	462.9400	66.594	0.032921	18.50	64.194	10.134	33679702.775975	14	463.0308	9.62166e-05	2.21558e-04
2015/04/08	07:35:07	ok	ok	462.9560	66.595	0.032921	18.54	64.111	10.145	32513346.046138	14	462.9920	9.77868e-05	1.49543e-04
2015/04/08	07:40:07	ok	ok	462.9420	66.589	0.032921	18.56	64.234	10.177	34737301.200330	14	463.0164	9.72803e-05	1.67488e-04
2015/04/08	07:45:07	ok	ok	462.9300	66.600	0.032921	18.59	64.150	10.181	34316672.823134	14	463.0147	9.72751e-05	1.71159e-04
2015/04/08	07:50:07	ok	ok	462.9540	66.594	0.032921	18.64	64.218	10.222	36866468.007636	14	463.0392	9.70170e-05	1.75134e-04
2015/04/08	07:55:07	ok	ok	462.9840	66.602	0.032921	18.67	64.193	10.236	36673436.309306	14	463.0099	9.91254e-05	2.37600e-04
2015/04/08	08:00:07	ok	ok	462.9580	66.596	0.032921	18.66	64.221	10.235	35040492.844890	14	462.9632	1.00291e-04	2.61442e-04
2015/04/08	08:05:07	ok	ok	462.9820	66.606	0.032921	18.70	64.228	10.260	34910844.674815	14	462.9746	1.00461e-04	3.12652e-04
2015/04/08	08:10:07	ok	ok	462.9620	66.593	0.032921	18.72	64.231	10.273	32465587.020964	14	463.0449	9.79718e-05	1.52904e-04
2015/04/08	08:15:07	ok	ok	462.9880	66.597	0.032921	18.78	64.152	10.297	32831848.673032	14	463.0437	9.84595e-05	1.90947e-04
2015/04/08	08:20:07	ok	ok	462.9800	66.595	0.032921	18.82	64.219	10.332	30497403.526884	14	463.0516	9.79275e-05	1.71098e-04
2015/04/08	08:25:07	ok	ok	463.0460	66.605	0.032921	18.88	64.169	10.360	31142548.661543	14	463.0778	9.82035e-05	1.68153e-04
2015/04/08	08:30:07	ok	ok	463.0280	66.602	0.032921	18.94	64.150	10.394	34028418.691628	14	463.1223	9.60842e-05	2.12576e-04
2015/04/08	08:35:07	ok	ok	463.0460	66.607	0.032921	18.97	64.155	10.413	32398945.188627	14	463.0626	9.89776e-05	2.29273e-04
2015/04/08	08:40:07	ok	ok	463.0600	66.606	0.032921	19.02	64.163	10.445	31852008.981666	14	463.1061	9.72037e-05	1.66503e-04
2015/04/08	08:45:07	ok	ok	463.0740	66.620	0.032921	19.07	64.142	10.473	31197123.324791	14	463.0918	9.87075e-05	1.90751e-04
2015/04/08	08:50:07	ok	ok	463.0400	66.611	0.032921	19.14	64.094	10.508	30751229.997954	14	463.1053	9.84520e-05	1.79889e-04
2015/04/08	08:55:07	ok	ok	463.0560	66.615	0.032921	19.16	64.217	10.540	32530732.800221	14	463.1654	9.60851e-05	2.44089e-04
2015/04/08	09:00:07	ok	ok	463.1040	66.618	0.032921	19.24	64.141	10.578	32545037.418625	14	463.1909	9.66943e-05	1.89520e-04
2015/04/08	09:05:07	ok	ok	463.1200	66.621	0.032921	19.33	64.097	10.626	31139386.236476	14	463.1504	9.85382e-05	2.98654e-04
2015/04/08	09:10:07	ok	ok	463.1260	66.625	0.032921	19.38	64.165	10.669	31598139.964529	14	463.2081	9.68166e-05	1.64316e-04
2015/04/08	09:15:07	ok	ok	463.1220	66.628	0.032921	19.43	64.174	10.702	28700917.359599	14	463.1934	9.82676e-05	1.73483e-04
2015/04/08	09:20:07	ok	ok	463.1480	66.634	0.032921	19.52	64.129	10.751	30642403.383589	14	463.1988	9.88617e-05	1.98525e-04
2015/04/08	09:25:07	ok	ok	463.1460	66.639	0.032921	19.56	64.196	10.788	31264725.728598	14	463.2379	9.69503e-05	1.64236e-04
2015/04/08	09:30:07	--	ok	463.2140	66.647	0.032921	19.62	64.206	10.827	31938663.896648	14	463.2516	9.73691e-05	1.61337e-04
2015/04/08	09:30:20	ok	ok	462.8600	66.540	0.032911	19.61	64.055	10.796	28925102.300018	14	462.9735	9.73225e-05	2.00391e-04
2015/04/08	09:35:20	ok	ok	462.9700	66.570	0.032911	19.72	64.074	10.869	34062207.913963	14	463.0607	9.74355e-05	1.76927e-04
2015/04/08	09:40:20	ok	ok	462.9720	66.565	0.032911	19.79	64.145	10.925	29981302.759381	14	463.0579	9.74779e-05	2.00556e-04
2015/04/08	09:45:20	ok	ok	463.0400	66.583	0.032911	19.90	64.044	10.979	31981204.181895	14	463.1359	9.49327e-05	2.24508e-04
2015/04/08	09:50:20	ok	ok	463.0920	66.592	0.032911	19.98	64.058	11.032	32674479.365887	14	463.1986	9.46140e-05	1.98503e-04
2015/04/08	09:55:20	ok	ok	463.0960	66.592	0.032911	20.03	64.126	11.077	32482424.537592	14	463.1629	9.61266e-05	1.89846e-04
2015/04/08	10:00:20	ok	ok	463.0860	66.593	0.032911	20.10	64.138	11.124	31497112.228762	14	463.1489	9.70660e-05	2.07581e-04
2015/04/08	10:05:20	ok	ok	463.1420	66.607	0.032911	20.22	64.099	11.195	34364466.806871	14	463.1370	9.91935e-05	3.08758e-04
2015/04/08	10:10:20	ok	ok	463.1280	66.606	0.032911	20.28	64.019	11.221	32677029.308044	14	463.2346	9.58707e-05	2.03069e-04
2015/04/08	10:15:20	ok	ok	463.1640	66.608	0.032911	20.43	64.015	11.318	31345882.537263	14	463.1930	9.85026e-05	2.88616e-04
2015/04/08	10:20:20	--	ok	463.2140	66.626	0.032911	20.55	64.065	11.407	30845989.898925	14	463.2883	9.65220e-05	1.87900e-04
2015/04/08	10:20:33	ok	ok	462.9820	66.515	0.0329	20.56	63.947	11.392	30785442.821182	14	463.0926	9.45014e-05	2.69364e-04
2015/04/08	10:25:32	ok	ok	462.9820	66.536	0.0329	20.62	64.047	11.450	29949596.842777	14	463.0782	9.61965e-05	1.95370e-04
2015/04/08	10:30:32	ok	ok	463.0540	66.550	0.0329	20.77	64.012	11.544	31947718.688528	14	463.1200	9.65903e-05	2.18417e-04
2015/04/08	10:35:32	ok	ok	463.0600	66.562	0.0329	20.86	64.027	11.607	32915827.314054	14	463.1450	9.61099e-05	1.98851e-04
2015/04/08	10:40:32	ok	ok	463.1240	66.565	0.0329	20.94	64.011	11.658	32255248.272483	14	463.2215	9.39098e-05	2.08254e-04
2015/04/08	10:45:32	ok	ok	463.1080	66.576	0.0329	21.07	64.003	11.745	33838319.085481	14	463.2151	9.57381e-05	2.04966e-04
2015/04/08	10:50:32	ok	ok	463.1740	66.586	0.0329	21.18	64.052	11.829	35102457.618754	14	463.2457	9.53160e-05	1.99518e-04
2015/04/08	10:55:32	ok	ok	463.1900	66.592	0.0329	21.26	64.095	11.892	32078265.251670	14	463.2728	9.55728e-05	2.05152e-04
2015/04/08	11:00:32	--	ok	463.2240	66.597	0.0329	21.36	64.022	11.948	32448533.674870	14	463.3018	9.49047e-05	1.97324e-04
2015/04/08	11:00:45	ok	ok	462.9160	66.464	0.032888	21.35	64.050	11.946	29398684.602505	14	463.0037	9.47423e-05	2.43873e-04
2015/04/08	11:05:45	ok	ok	462.9860	66.495	0.032888	21.50	64.016	12.044	30661423.854587	14	463.0263	9.69156e-05	2.40952e-04
2015/04/08	11:10:45	ok	ok	463.0220	66.506	0.032888	21.60	63.972	12.105	33174901.265044	14	463.1269	9.44621e-05	2.23692e-04
2015/04/08	11:15:45	ok	ok	463.0360	66.515	0.032888	21.70	63.989	12.178	31346852.966875	14	463.1326	9.52223e-05	2.05930e-04
2015/04/08	11:20:45	ok	ok	463.0980	66.513	0.032888	21.81	63.978	12.254	31371648.505782	14	463.1447	9.59876e-05	2.40151e-04
2015/04/08	11:25:45	ok	ok	463.0700	66.519	0.032888	21.90	63.993	12.320	34972556.979017	14	463.1587	9.56826e-05	2.22204e-04
2015/04/08	11:30:45	ok	ok	463.1240	66.532	0.032888	21.98	63.916	12.362	31954145.169970	14	463.2005	9.53300e-05	2.30323e-04
2015/04/08	11:35:45	--	ok	462.7100	66.439	0.032888	20.65	66.738	11.952	31218633.325280	14	462.7404	9.63341e-05	2.22430e-04
2015/04/08	11:35:58	ok	ok	463.0020	66.528	0.032903	20.74	66.724	12.012	32368261.067245	14	463.1052	9.62932e-05	2.10619e-04
2015/04/08	11:40:58	--	ok	462.7560	66.461	0.032903	19.99	67.568	11.644	34294315.266954	14	462.8195	9.69901e-05	2.12918e-04
2015/04/08	11:41:11	ok	ok	463.0760	66.561	0.032915	20.04	67.430	11.654	35814377.314111	14	463.1611	9.48846e-05	2.44379e-04
2015/04/08	11:46:11	ok	ok	462.8980	66.517	0.032915	19.56	67.963	11.421	37982192.286113	14	462.9511	9.60525e-05	1.89077e-04
2015/04/08	11:51:11	--	ok	462.7660	66.484	0.032915	19.26	68.144	11.251	37924817.193786	14	462.8335	9.64003e-05	1.69775e-04
2015/04/08	11:51:24	ok	ok	463.0380	66.608	0.032927	19.32	68.067	11.278	35511638.751634	14	463.0785	9.84565e-05	2.05861e-04
2015/04/08	11:56:24	ok	ok	462.9140	66.564	0.032927	19.02	68.365	11.129	38250274.899542	14	462.9652	9.78099e-05	1.65343e-04
2015/04/08	12:01:24	ok	ok	462.8280	66.536	0.032927	18.83	68.448	11.019	39433291.242902	14	462.8979	9.70768e-05	1.61510e-04
2015/04/08	12:06:24	--	ok	462.7740	66.509	0.032927	18.68	68.567	10.940	38771169.699712	14	462.8551	9.59906e-05	1.94367e-04
2015/04/08	12:06:37	ok	ok	463.0460	66.631	0.032939	18.74	68.461	10.962	36519441.292835	14	463.1097	9.75328e-05	1.91943e-04
2015/04/08	12:11:36	ok	ok	462.9900	66.602	0.032939	18.55	68.631	10.867	40767281.737414	14	463.0315	9.70276e-05	1.56435e-04
2015/04/08	12:16:36	ok	ok	462.8960	66.574	0.032939	18.46	68.674	10.816	35053480.165972	14	462.9431	9.86815e-05	1.73995e-04
2015/04/08	12:21:36	ok	ok	462.8760	66.559	0.032939	18.38	68.688	10.767	38200311.822009	14	462.9345	9.74323e-05	1.49479e-04
2015/04/08	12:26:36	ok	ok	462.8280	66.535	0.032939	18.33	68.767	10.747	39553356.926659	14	462.9174	9.59228e-05	2.11146e-04
2015/04/08	12:31:36	--	ok	462.7900	66.519	0.032939	18.28	68.728	10.710	38895718.377763	14	462.8870	9.57588e-05	2.27498e-04
2015/04/08	12:31:49	ok	ok	463.0840	66.628	0.03295	18.31	68.617	10.711	40209107.855057	14	463.1432	9.57228e-05	1.63174e-04
2015/04/08	12:36:48	ok	ok	463.0260	66.608	0.03295	18.23	68.748	10.681	37681867.695825	14	463.0472	9.74354e-05	1.80848e-04
2015/04/08	12:41:48	ok	ok	462.9560	66.601	0.03295	18.21	68.745	10.668	39023148.877374	14	463.0338	9.68194e-05	1.62248e-04
2015/04/08	12:46:48	ok	ok	462.9460	66.583	0.03295	18.16	68.736	10.635	40300527.167548	14	462.9686	9.87073e-05	2.61049e-04
2015/04/08	12:51:48	ok	ok	462.9260	66.566	0.03295	18.16	68.765	10.639	37795748.683204	13	463.0182	9.51953e-05	1.84585e-04
2015/04/08	12:56:48	ok	ok	462.8960	66.557	0.03295	18.14	68.761	10.626	39730540.627311	14	462.8895	9.95349e-05	3.23397e-04
2015/04/08	13:01:48	ok	ok	462.8620	66.542	0.03295	18.12	68.787	10.618	40305973.462836	14	462.9685	9.59052e-05	2.14304e-04
2015/04/08	13:06:48	ok	ok	462.8540	66.530	0.03295	18.10	68.783	10.604	38950467.484877	14	462.9062	9.62765e-05	2.05164e-04
2015/04/08	13:11:48	ok	ok	462.8400	66.521	0.03295	18.12	68.787	10.618	35936949.199160	14	462.8991	9.64710e-05	2.06414e-04
2015/04/08	13:16:48	ok	ok	462.8280	66.514	0.03295	18.09	68.781	10.598	39280045.007149	14	462.8978	9.65047e-05	1.53504e-04
2015/04/08	13:21:48	ok	ok	462.8220	66.510	0.03295	18.10	68.783	10.604	37279539.000373	14	462.8604	9.74716e-05	1.88562e-04
2015/04/08	13:26:48	--	ok	462.7860	66.500	0.03295	18.10	68.783	10.604	36863821.904474	14	462.8616	9.59755e-05	2.10946e-04
2015/04/08	13:27:01	ok	ok	463.0660	66.612	0.03296	18.14	68.703	10.617	41751441.680091	14	463.1322	9.56295e-05	2.12625e-04
2015/04/08	13:32:01	ok	ok	463.0260	66.602	0.03296	18.09	68.723	10.589	37586478.434370	14	463.0963	9.59844e-05	2.15425e-04
2015/04/08	13:37:01	ok	ok	463.0020	66.596	0.03296	18.09	68.723	10.589	38116016.353120	14	463.0503	9.69823e-05	2.51587e-04
2015/04/08	13:42:01	ok	ok	462.9960	66.587	0.03296	18.11	68.697	10.597	37889209.239084	14	463.0244	9.79364e-05	2.73814e-04
2015/04/08	13:47:01	ok	ok	463.0060	66.577	0.03296	18.12	68.699	10.604	38759641.716216	14	463.0654	9.57153e-05	2.04508e-04
2015/04/08	13:52:01	ok	ok	462.9820	66.577	0.03296	18.11	68.697	10.597	38646387.035354	14	463.0778	9.45515e-05	2.17181e-04
2015/04/08	13:57:01	ok	ok	462.9740	66.570	0.03296	18.14	68.703	10.617	37759783.595272	13	463.0344	9.65315e-05	2.32303e-04
2015/04/08	14:02:01	ok	ok	462.9820	66.563	0.03296	18.14	68.673	10.613	36019136.345124	14	463.0001	9.83548e-05	1.94183e-04
2015/04/08	14:07:01	ok	ok	462.9760	66.557	0.03296	18.17	68.679	10.632	37416637.901231	14	463.0588	9.53137e-05	2.03070e-04
2015/04/08	14:12:01	ok	ok	462.9660	66.544	0.03296	18.21	68.628	10.650	37701891.774364	14	463.0211	9.65889e-05	2.37341e-04
2015/04/08	14:17:01	ok	ok	462.9880	66.560	0.03296	18.24	68.633	10.670	36218684.147478	14	463.0000	9.80979e-05	2.06026e-04
2015/04/08	14:22:01	ok	ok	462.9720	66.553	0.03296	18.28	68.582	10.687	37167490.703284	14	462.9931	9.80847e-05	2.20371e-04
2015/04/08	14:27:01	ok	ok	462.9600	66.547	0.03296	18.34	68.593	10.727	38814665.196646	14	463.0583	9.64858e-05	1.83831e-04
2015/04/08	14:32:01	ok	ok	462.9760	66.543	0.03296	18.37	68.540	10.737	37762139.193045	14	463.0441	9.70822e-05	1.54887e-04
2015/04/08	14:37:01	ok	ok	462.9860	66.552	0.03296	18.42	68.549	10.771	38941030.698476	14	463.0456	9.68527e-05	1.51973e-04
2015/04/08	14:42:01	ok	ok	462.9680	66.548	0.03296	18.45	68.555	10.791	39036502.586896	14	463.0608	9.65613e-05	1.47131e-04
2015/04/08	14:47:01	ok	ok	462.9880	66.543	0.03296	18.46	68.556	10.797	38278593.894808	14	463.0635	9.68058e-05	1.55245e-04
2015/04/08	14:52:01	ok	ok	462.9640	66.542	0.03296	18.50	68.593	10.829	37031637.589166	14	463.0482	9.59421e-05	1.60826e-04
2015/04/08	14:57:01	ok	ok	462.9800	66.539	0.03296	18.51	68.595	10.835	38151059.606065	14	463.0489	9.67214e-05	1.67910e-04
2015/04/08	15:02:01	ok	ok	462.9680	66.533	0.03296	18.51	68.595	10.835	35084335.633506	14	463.0360	9.74026e-05	1.64303e-04
2015/04/08	15:07:01	ok	ok	462.9380	66.537	0.03296	18.52	68.567	10.837	35359378.555015	14	463.0055	9.81342e-05	1.69925e-04
2015/04/08	15:12:01	ok	ok	462.9640	66.534	0.03296	18.55	68.573	10.858	40689630.983161	14	463.0532	9.58803e-05	1.92143e-04
2015/04/08	15:17:01	ok	ok	462.9380	66.523	0.03296	18.55	68.573	10.858	36073808.697232	14	462.9918	9.78398e-05	1.63968e-04
2015/04/08	15:22:01	ok	ok	462.9480	66.522	0.03296	18.57	68.577	10.871	36819605.359105	14	462.9863	9.78208e-05	1.55018e-04
2015/04/08	15:27:01	ok	ok	462.9540	66.519	0.03296	18.55	68.573	10.858	35021824.743228	14	462.9742	9.80573e-05	1.89944e-04
2015/04/08	15:32:01	ok	ok	462.9000	66.511	0.03296	18.54	68.571	10.851	38534005.165894	14	462.9797	9.76497e-05	1.67528e-04
2015/04/08	15:37:01	ok	ok	462.9180	66.513	0.03296	18.53	68.599	10.849	35495533.208903	14	462.9479	9.83583e-05	1.79612e-04
2015/04/08	15:42:01	ok	ok	462.8920	66.505	0.03296	18.51	68.595	10.835	38060984.474085	14	462.9336	9.82450e-05	1.74910e-04
2015/04/08	15:47:01	ok	ok	462.8780	66.503	0.03296	18.50	68.622	10.833	36655779.610292	14	462.9260	9.79880e-05	1.66435e-04
2015/04/08	15:52:01	ok	ok	462.8480	66.500	0.03296	18.48	68.589	10.815	33735330.527818	14	462.9118	9.78568e-05	1.75177e-04
2015/04/08	15:57:01	ok	ok	462.8520	66.496	0.03296	18.46	68.586	10.802	35154083.854028	14	462.8629	9.94048e-05	2.51373e-04
2015/04/08	16:02:01	ok	ok	462.8580	66.490	0.03296	18.42	68.637	10.784	38091185.513849	14	462.9085	9.68003e-05	1.52992e-04
2015/04/08	16:07:01	ok	ok	462.8060	66.491	0.03296	18.40	68.604	10.767	38367097.811445	14	462.9187	9.58395e-05	2.14265e-04
2015/04/08	16:12:01	ok	ok	462.8080	66.481	0.03296	18.36	68.626	10.745	35166048.424994	14	462.8507	9.75513e-05	1.57943e-04
2015/04/08	16:17:01	--	ok	462.7980	66.478	0.03296	18.34	68.622	10.731	36100520.494716	14	462.8446	9.76099e-05	1.58954e-04
2015/04/08	16:17:14	ok	ok	462.9920	66.566	0.032971	18.38	68.513	10.739	36826789.807584	14	463.0597	9.84501e-05	1.99546e-04
2015/04/08	16:22:13	ok	ok	462.9820	66.563	0.032971	18.32	68.619	10.718	39756939.083980	14	463.0301	9.85775e-05	2.19554e-04
2015/04/08	16:27:13	ok	ok	462.9500	66.556	0.032971	18.32	68.619	10.718	38846782.042799	14	463.0179	9.84536e-05	2.11892e-04
2015/04/08	16:32:13	ok	ok	462.9600	66.546	0.032971	18.30	68.586	10.700	38298171.425328	14	463.0178	9.77399e-05	1.75305e-04
2015/04/08	16:37:13	ok	ok	462.9620	66.545	0.032971	18.29	68.613	10.698	39591494.885729	14	462.9764	9.89143e-05	2.23732e-04
2015/04/08	16:42:13	ok	ok	462.9260	66.545	0.032971	18.28	68.641	10.696	35638897.858280	14	463.0071	9.72421e-05	1.64343e-04
2015/04/08	16:47:13	ok	ok	462.9240	66.531	0.032971	18.26	68.608	10.678	39992907.909973	14	463.0193	9.56435e-05	2.15032e-04
2015/04/08	16:52:13	ok	ok	462.9100	66.525	0.032971	18.22	68.630	10.656	40058228.264272	14	462.9719	9.72730e-05	1.68113e-04
2015/04/08	16:57:13	ok	ok	462.9120	66.519	0.032971	18.20	68.626	10.643	41284608.012204	14	462.9116	9.93209e-05	2.44046e-04
2015/04/08	17:02:13	ok	ok	462.8820	66.518	0.032971	18.16	68.648	10.621	37816864.396384	14	462.9348	9.63163e-05	2.03355e-04
2015/04/08	17:07:13	ok	ok	462.8520	66.509	0.032971	18.14	68.644	10.608	39080535.848071	14	462.9009	9.79031e-05	1.95801e-04
2015/04/08	17:12:13	ok	ok	462.8480	66.512	0.032971	18.10	68.637	10.582	40439097.177232	14	462.8475	9.94986e-05	2.52309e-04
2015/04/08	17:17:13	--	--	462.8920	66.507	0.032971	18.06	68.688	10.565	43230342.239247	6	462.9791	1.05692e-04	1.74260e-04
2015/04/08	17:17:26	ok	ok	462.8500	66.507	0.032971	18.10	68.578	10.573	41677530.116493	14	462.9177	9.56127e-05	1.86779e-04
2015/04/08	17:22:25	ok	ok	462.8040	66.496	0.032971	18.01	68.650	10.527	41794361.624841	14	462.8755	9.67307e-05	1.69421e-04
2015/04/08	17:27:25	--	ok	462.7840	66.484	0.032971	17.95	68.639	10.488	36510163.482802	14	462.8471	9.69659e-05	1.62719e-04
2015/04/08	17:27:38	ok	ok	463.0180	66.591	0.032982	18.00	68.560	10.507	36088904.112675	14	463.0679	9.80224e-05	2.73051e-04
2015/04/08	17:32:38	ok	ok	463.0420	66.599	0.032982	17.94	68.666	10.486	41704944.147864	14	463.0677	9.71250e-05	3.15749e-04
2015/04/08	17:37:38	--	ok	463.4400	66.713	0.032982	19.42	65.661	10.943	33244897.437034	14	463.5252	9.86049e-05	1.84678e-04
2015/04/08	17:37:51	ok	ok	462.8760	66.513	0.032959	19.45	65.577	10.949	27026433.524532	14	463.0084	9.72673e-05	1.94603e-04
2015/04/08	17:42:50	ok	ok	463.1720	66.609	0.032959	20.06	65.057	11.257	29921025.011646	14	463.3163	9.49261e-05	2.45700e-04
2015/04/08	17:47:50	--	ok	463.3420	66.635	0.032959	20.48	64.741	11.480	28826626.820147	14	463.4580	9.49831e-05	2.15799e-04
2015/04/08	17:48:03	ok	ok	462.8800	66.470	0.032941	20.50	64.685	11.484	28860320.103043	14	463.0085	9.51020e-05	2.38945e-04
2015/04/08	17:53:03	ok	ok	463.0640	66.513	0.032941	20.82	64.620	11.688	28857129.668623	14	463.1276	9.58600e-05	2.05143e-04
2015/04/08	17:58:03	ok	ok	463.1340	66.529	0.032941	21.04	64.448	11.806	30740204.565275	14	463.2395	9.56003e-05	1.97281e-04
2015/04/08	18:03:03	--	ok	463.2280	66.574	0.032941	21.28	64.399	11.963	29002144.878698	14	463.3393	9.44252e-05	2.23778e-04
2015/04/08	18:03:16	ok	ok	462.9460	66.475	0.03293	21.31	64.224	11.951	28876725.207467	14	463.0251	9.56565e-05	2.16336e-04
2015/04/08	18:08:15	ok	ok	463.0500	66.491	0.03293	21.41	64.361	12.046	29108067.105133	14	463.1035	9.57951e-05	2.03483e-04
2015/04/08	18:13:15	ok	ok	463.0460	66.497	0.03293	21.53	64.321	12.122	29683797.861828	14	463.1502	9.55133e-05	2.05150e-04
2015/04/08	18:18:15	ok	ok	463.0880	66.514	0.03293	21.61	64.305	12.175	31639000.313555	14	463.1712	9.60532e-05	2.15948e-04
2015/04/08	18:23:15	ok	ok	463.1180	66.523	0.03293	21.69	64.318	12.234	30669970.154667	14	463.2038	9.55629e-05	2.20724e-04
2015/04/08	18:28:15	ok	ok	463.1380	66.528	0.03293	21.74	64.327	12.271	30659684.090189	14	463.2391	9.47987e-05	2.30702e-04
2015/04/08	18:33:15	ok	ok	463.1600	66.550	0.03293	21.83	64.312	12.332	27895300.497085	14	463.2552	9.54882e-05	2.27861e-04
2015/04/08	18:38:15	ok	ok	463.1620	66.553	0.03293	21.88	64.321	12.369	32503425.956090	14	463.2933	9.44630e-05	2.45762e-04
2015/04/08	18:43:15	ok	ok	463.1880	66.568	0.03293	21.90	64.354	12.390	30310026.863845	14	463.2860	9.51209e-05	2.26852e-04
2015/04/08	18:48:15	--	ok	463.2260	66.567	0.03293	21.94	64.331	12.414	31381682.908376	14	463.3291	9.43945e-05	2.30648e-04
2015/04/08	18:48:28	ok	ok	462.9220	66.483	0.032918	21.98	64.247	12.426	30226857.246351	13	463.0309	9.66596e-05	2.00728e-04
2015/04/08	18:53:28	ok	ok	462.9720	66.490	0.032918	21.98	64.307	12.438	32501338.241719	13	463.0577	9.72470e-05	2.21601e-04
2015/04/08	18:58:28	ok	ok	462.9700	66.488	0.032918	21.96	64.424	12.446	31379663.907099	12	463.0834	9.56127e-05	1.82139e-04
2015/04/08	19:03:28	ok	ok	462.9640	66.489	0.032918	21.98	64.398	12.456	29318866.280933	13	463.0519	9.65002e-05	2.03129e-04
2015/04/08	19:08:28	ok	ok	462.9720	66.496	0.032918	22.02	64.314	12.468	31220680.958964	14	463.0721	9.52086e-05	2.37020e-04
2015/04/08	19:13:28	ok	ok	462.9840	66.499	0.032918	22.01	64.433	12.484	31767635.906745	13	463.1257	9.44160e-05	2.81023e-04
2015/04/08	19:18:28	ok	ok	462.9580	66.494	0.032918	21.92	64.508	12.434	31209732.043725	13	463.0660	9.55104e-05	2.26078e-04
2015/04/08	19:23:28	ok	ok	462.9580	66.493	0.032918	21.93	64.449	12.430	32094626.351016	14	463.0623	9.46474e-05	2.30284e-04
2015/04/08	19:28:28	ok	ok	462.9700	66.493	0.032918	21.94	64.391	12.426	30918701.119337	13	463.0276	9.70708e-05	1.96549e-04
2015/04/08	19:33:28	ok	ok	462.9220	66.492	0.032918	21.88	64.471	12.398	33653363.348936	13	463.0302	9.68444e-05	1.92371e-04
2015/04/08	19:38:28	ok	ok	462.9260	66.493	0.032918	21.93	64.419	12.424	32881637.518322	13	463.0373	9.67949e-05	1.90192e-04
2015/04/08	19:43:28	ok	ok	462.9340	66.490	0.032918	21.88	64.441	12.392	34175004.051278	13	463.0538	9.46126e-05	2.72843e-04
2015/04/08	19:48:28	ok	ok	462.9100	66.492	0.032918	21.85	64.496	12.382	32827031.970675	13	462.9997	9.72668e-05	2.00574e-04
2015/04/08	19:53:28	ok	ok	462.9020	66.491	0.032918	21.86	64.498	12.389	31720098.789499	13	462.9967	9.68739e-05	1.91553e-04
2015/04/08	19:58:28	ok	ok	462.9080	66.489	0.032918	21.79	64.576	12.354	33754158.157639	13	462.9969	9.60430e-05	1.79372e-04
2015/04/08	20:03:28	ok	ok	462.8780	66.480	0.032918	21.76	64.571	12.332	32854692.924646	14	462.9437	9.52636e-05	2.29440e-04
2015/04/08	20:08:28	ok	ok	462.8560	66.480	0.032918	21.72	64.534	12.296	33338533.086546	13	462.9664	9.64833e-05	1.95576e-04
2015/04/08	20:13:28	ok	ok	462.8280	66.476	0.032918	21.68	64.587	12.278	31926549.457670	13	462.9285	9.66874e-05	1.88747e-04
2015/04/08	20:18:28	ok	ok	462.8360	66.480	0.032918	21.64	64.640	12.260	35891362.692749	13	462.9258	9.63509e-05	1.90731e-04
2015/04/08	20:23:28	ok	ok	462.8220	66.470	0.032918	21.58	64.660	12.221	30511019.393628	14	462.8827	9.52807e-05	2.28696e-04
2015/04/08	20:28:28	--	ok	462.7580	66.468	0.032918	21.60	64.543	12.213	31273385.037935	14	462.8666	9.48295e-05	2.24029e-04
2015/04/08	20:28:41	ok	ok	463.0400	66.549	0.03293	21.60	64.453	12.196	34509460.117761	14	463.1392	9.60944e-05	2.29776e-04
2015/04/08	20:33:41	ok	ok	463.0580	66.561	0.03293	21.52	64.620	12.171	35992380.549337	14	463.1782	9.46456e-05	2.35676e-04
2015/04/08	20:38:41	ok	ok	463.0200	66.550	0.03293	21.45	64.638	12.126	37715926.408040	14	463.1277	9.47642e-05	2.17792e-04
2015/04/08	20:43:41	ok	ok	463.0400	66.539	0.03293	21.42	64.723	12.121	36997038.556059	14	463.1091	9.58421e-05	2.01907e-04
2015/04/08	20:48:41	ok	ok	462.9580	66.533	0.03293	21.32	64.766	12.059	34903204.407896	14	463.0475	9.61104e-05	2.16410e-04
2015/04/08	20:53:41	ok	ok	462.9400	66.521	0.03293	21.24	64.812	12.011	37882941.393559	14	462.9816	9.72767e-05	2.62276e-04
2015/04/08	20:58:41	ok	ok	462.9020	66.525	0.03293	21.18	64.832	11.973	38695062.730971	14	462.9902	9.59490e-05	2.16697e-04
2015/04/08	21:03:41	ok	ok	462.8940	66.509	0.03293	21.12	64.761	11.919	37753325.172065	14	462.9737	9.54832e-05	1.99785e-04
2015/04/08	21:08:41	ok	ok	462.8680	66.518	0.03293	21.15	64.677	11.924	38107994.143710	14	462.9602	9.62031e-05	2.08319e-04
2015/04/08	21:13:41	ok	ok	462.8640	66.512	0.03293	21.12	64.671	11.902	37948939.534695	14	462.9321	9.65880e-05	2.20065e-04
2015/04/08	21:18:41	ok	ok	462.8160	66.500	0.03293	21.05	64.779	11.874	38374689.909009	14	462.8813	9.72427e-05	2.57562e-04
2015/04/08	21:23:41	ok	ok	462.8280	66.505	0.03293	21.04	64.778	11.867	38209212.758340	14	462.9109	9.53985e-05	1.98993e-04
2015/04/08	21:28:41	--	ok	462.7720	66.484	0.03293	20.95	64.792	11.808	38079046.238967	14	462.8821	9.57236e-05	2.09170e-04
2015/04/08	21:28:55	ok	ok	463.0060	66.587	0.032942	20.95	64.792	11.808	34544079.979100	14	463.1344	9.66342e-05	2.13830e-04
2015/04/08	21:33:54	ok	ok	463.0340	66.585	0.032942	20.89	64.812	11.770	35976780.894036	14	463.1125	9.63055e-05	2.17798e-04
2015/04/08	21:38:54	ok	ok	463.0000	66.576	0.032942	20.85	64.775	11.736	35769012.286953	14	463.0025	9.96126e-05	4.04204e-04
2015/04/08	21:43:54	ok	ok	462.9900	66.578	0.032942	20.83	64.712	11.711	36883572.145471	14	463.0844	9.58070e-05	2.04730e-04
2015/04/08	21:48:54	ok	ok	462.9660	66.559	0.032942	20.75	64.788	11.670	34732764.602362	14	463.0766	9.50921e-05	2.26429e-04
2015/04/08	21:53:54	ok	ok	462.9280	66.574	0.032942	20.75	64.728	11.660	34648796.039196	14	463.0005	9.73941e-05	2.27391e-04
2015/04/08	21:58:54	ok	ok	462.9100	66.553	0.032942	20.65	64.801	11.605	38047099.203589	14	463.0393	9.53608e-05	2.13402e-04
2015/04/08	22:03:54	ok	ok	462.9100	66.557	0.032942	20.66	64.772	11.607	32061537.899226	14	463.0003	9.64869e-05	2.13064e-04
2015/04/08	22:08:54	ok	ok	462.8780	66.548	0.032942	20.60	64.792	11.570	33744049.631035	14	462.9684	9.64545e-05	2.04950e-04
2015/04/08	22:13:54	ok	ok	462.8700	66.528	0.032942	20.55	64.783	11.535	34466242.921362	14	462.9607	9.60795e-05	2.16690e-04
2015/04/08	22:18:54	ok	ok	462.8660	66.528	0.032942	20.52	64.778	11.514	35882764.481810	14	462.9616	9.60341e-05	1.85294e-04
2015/04/08	22:23:54	ok	ok	462.8560	66.533	0.032942	20.52	64.718	11.503	37518875.790011	14	462.9537	9.58789e-05	2.03184e-04
2015/04/08	22:28:54	ok	ok	462.8480	66.531	0.032942	20.47	64.770	11.479	34522316.623495	14	462.9065	9.66533e-05	2.06764e-04
2015/04/08	22:33:54	ok	ok	462.8000	66.530	0.032942	20.44	64.735	11.452	34845384.548110	14	462.8930	9.69317e-05	1.96809e-04
2015/04/08	22:38:54	ok	ok	462.8140	66.523	0.032942	20.40	64.817	11.440	39972941.372259	14	462.9127	9.61936e-05	2.17486e-04
2015/04/08	22:43:54	ok	ok	462.8120	66.511	0.032942	20.41	64.729	11.432	35616481.225944	14	462.8942	9.60718e-05	2.18665e-04
2015/04/08	22:48:54	--	ok	462.7760	66.493	0.032942	20.32	64.863	11.395	34777535.360770	14	462.8496	9.60913e-05	2.05280e-04
2015/04/08	22:49:08	ok	ok	463.0080	66.593	0.032953	20.34	64.807	11.399	34226119.203274	14	463.0816	9.71711e-05	2.06795e-04
2015/04/08	22:54:07	ok	ok	463.0340	66.602	0.032953	20.34	64.747	11.388	37143673.822387	14	463.1200	9.60306e-05	1.78775e-04
2015/04/08	22:59:07	ok	ok	462.9840	66.601	0.032953	20.31	64.712	11.362	35984422.917876	14	463.0725	9.75568e-05	2.03726e-04
2015/04/08	23:04:07	ok	ok	463.0060	66.588	0.032953	20.25	64.762	11.331	35513820.257101	13	463.0939	9.56448e-05	1.84901e-04
2015/04/08	23:09:07	ok	ok	462.9620	66.593	0.032953	20.24	64.730	11.319	36238189.365453	14	463.0678	9.54764e-05	2.00984e-04
2015/04/08	23:14:07	ok	ok	462.9340	66.588	0.032953	20.18	64.780	11.288	35066764.334136	14	463.0126	9.67373e-05	1.98080e-04
2015/04/08	23:19:07	ok	ok	462.9340	66.576	0.032953	20.14	64.803	11.266	40082831.177991	14	463.0197	9.56909e-05	1.85993e-04
2015/04/08	23:24:07	ok	ok	462.9160	66.562	0.032953	20.13	64.741	11.248	37779354.888348	14	462.9996	9.67969e-05	1.76727e-04
2015/04/08	23:29:07	ok	ok	462.8980	66.576	0.032953	20.09	64.764	11.226	39836799.713807	14	462.9944	9.73919e-05	2.03802e-04
2015/04/08	23:34:07	ok	ok	462.9020	66.571	0.032953	20.05	64.728	11.194	38194032.917125	14	462.9819	9.57658e-05	1.95334e-04
2015/04/08	23:39:07	ok	ok	462.8480	66.552	0.032953	19.97	64.863	11.165	35497072.493761	14	462.9202	9.80623e-05	2.22061e-04
2015/04/08	23:44:07	ok	ok	462.8440	66.540	0.032953	19.96	64.742	11.137	38997433.380074	14	462.9120	9.72065e-05	2.13030e-04
2015/04/08	23:49:07	ok	ok	462.8480	66.528	0.032953	19.93	64.767	11.122	34520023.505588	14	462.9103	9.60174e-05	1.86686e-04
2015/04/08	23:54:07	ok	ok	462.8600	66.537	0.032953	19.90	64.821	11.112	35326999.897874	14	462.8994	9.74404e-05	2.38134e-04
2015/04/08	23:59:07	ok	ok	462.8480	66.542	0.032953	19.92	64.795	11.120	38394547.853595	14	462.8840	9.71116e-05	2.19034e-04
2015/04/09	00:04:07	ok	ok	462.8000	66.527	0.032953	19.80	64.864	11.054	36723125.523616	14	462.8506	9.68583e-05	1.99493e-04
2015/04/09	00:09:07	--	ok	462.7820	66.508	0.032953	19.75	64.825	11.015	37777579.640992	14	462.8317	9.72017e-05	2.77723e-04
2015/04/09	00:09:20	ok	ok	462.9940	66.610	0.032964	19.76	64.857	11.027	39858547.664052	14	463.1185	9.52808e-05	2.43045e-04
2015/04/09	00:14:20	ok	ok	462.9780	66.621	0.032964	19.73	64.881	11.012	42273520.945825	14	463.0947	9.61303e-05	1.88233e-04
2015/04/09	00:19:20	ok	ok	462.9860	66.607	0.032964	19.69	64.815	10.975	38955615.881304	14	463.0681	9.61329e-05	1.85814e-04
2015/04/09	00:24:20	ok	ok	462.9820	66.611	0.032964	19.67	64.871	10.972	41933784.649264	14	463.0506	9.69386e-05	1.75988e-04
2015/04/09	00:29:20	ok	ok	462.9540	66.598	0.032964	19.63	64.864	10.945	40152124.763748	14	463.0258	9.66260e-05	1.80255e-04
2015/04/09	00:34:20	ok	ok	462.9240	66.590	0.032964	19.61	64.831	10.926	40457953.060831	14	462.9974	9.70212e-05	1.78654e-04
2015/04/09	00:39:20	ok	ok	462.9160	66.593	0.032964	19.56	64.882	10.903	41544091.586510	14	463.0038	9.66615e-05	1.75712e-04
2015/04/09	00:44:20	ok	ok	462.8900	66.589	0.032964	19.54	64.819	10.879	38345863.000115	14	462.9664	9.69231e-05	1.75778e-04
2015/04/09	00:49:20	ok	ok	462.8960	66.578	0.032964	19.51	64.784	10.855	39003479.595056	14	462.9645	9.74215e-05	1.75638e-04
2015/04/09	00:54:20	ok	ok	462.9000	66.583	0.032964	19.47	64.866	10.843	42692718.865299	14	462.9094	9.99503e-05	2.82937e-04
2015/04/09	00:59:20	ok	ok	462.8700	66.577	0.032964	19.40	64.884	10.801	40687014.937397	14	462.9048	9.82876e-05	2.36550e-04
2015/04/09	01:04:20	ok	ok	462.8680	66.558	0.032964	19.37	64.909	10.786	39271355.130350	14	462.8587	9.89288e-05	2.54102e-04
2015/04/09	01:09:20	ok	ok	462.8140	66.554	0.032964	19.31	64.928	10.752	41922699.092337	14	462.8401	9.93832e-05	2.62432e-04
2015/04/09	01:14:20	ok	ok	462.8120	66.545	0.032964	19.28	64.834	10.717	38963054.934565	14	462.8447	9.86122e-05	1.92527e-04
2015/04/09	01:19:20	--	ok	462.7700	66.546	0.032964	19.21	65.000	10.700	37541768.158790	14	462.8454	9.72731e-05	1.74616e-04
2015/04/09	01:19:33	ok	ok	463.0160	66.625	0.032976	19.24	64.916	10.705	35224795.884720	14	463.0894	9.79837e-05	1.66430e-04
2015/04/09	01:24:33	ok	ok	463.0160	66.637	0.032976	19.22	64.913	10.692	35288064.258400	14	463.1148	9.67725e-05	1.93431e-04
2015/04/09	01:29:33	ok	ok	463.0120	66.634	0.032976	19.21	64.911	10.686	34944154.256034	13	463.1246	9.62801e-05	1.82357e-04
2015/04/09	01:34:33	ok	ok	462.9960	66.629	0.032976	19.16	64.813	10.638	38780192.680690	14	463.0152	1.00280e-04	2.90023e-04
2015/04/09	01:39:33	ok	ok	462.9720	66.617	0.032976	19.12	64.925	10.632	35892456.285166	14	462.9876	1.00494e-04	2.69718e-04
2015/04/09	01:44:33	ok	ok	462.9660	66.618	0.032976	19.10	64.922	10.619	33846482.028901	13	463.0425	9.79497e-05	1.65971e-04
2015/04/09	01:49:33	ok	ok	462.9480	66.617	0.032976	19.09	64.920	10.612	39325505.316216	14	463.0814	9.48521e-05	2.29858e-04
2015/04/09	01:54:33	ok	ok	462.9180	66.606	0.032976	19.03	64.880	10.568	35190303.330032	14	462.9934	9.75981e-05	1.68889e-04
2015/04/09	01:59:33	ok	ok	462.9480	66.604	0.032976	19.03	64.880	10.568	36292131.899427	14	462.9797	9.85484e-05	2.25648e-04
2015/04/09	02:04:33	ok	ok	462.9060	66.604	0.032976	18.99	64.962	10.557	36217280.818183	14	462.9359	9.98923e-05	2.16296e-04
2015/04/09	02:09:33	ok	ok	462.9120	66.605	0.032976	18.96	64.927	10.532	38672938.950483	14	462.9774	9.85566e-05	2.14436e-04
2015/04/09	02:14:33	ok	ok	462.8920	66.598	0.032976	18.94	64.924	10.519	37208219.459502	14	462.9854	9.77612e-05	1.75749e-04
2015/04/09	02:19:33	ok	ok	462.8460	66.598	0.032976	18.91	64.859	10.490	36837247.769787	14	462.9412	9.83523e-05	1.75339e-04
2015/04/09	02:24:33	ok	ok	462.8700	66.590	0.032976	18.92	64.891	10.502	39149313.703751	14	462.9387	9.75815e-05	1.60242e-04
2015/04/09	02:29:33	ok	ok	462.8780	66.589	0.032976	18.88	64.884	10.476	38790494.448950	14	462.9943	9.54329e-05	2.22259e-04
2015/04/09	02:34:33	ok	ok	462.8580	66.588	0.032976	18.88	64.884	10.476	37431486.696708	13	462.9545	9.66110e-05	1.72726e-04
2015/04/09	02:39:33	ok	ok	462.8240	66.588	0.032976	18.83	64.934	10.453	36578838.635752	14	462.8973	9.85143e-05	1.81837e-04
2015/04/09	02:44:33	ok	ok	462.8200	66.585	0.032976	18.85	64.849	10.452	38630604.881281	14	462.9367	9.57550e-05	2.49315e-04
2015/04/09	02:49:33	--	ok	462.7860	66.568	0.032976	18.77	64.954	10.419	34677887.967631	14	462.8666	9.84258e-05	1.72784e-04
2015/04/09	02:49:46	ok	ok	463.0760	66.637	0.032987	18.82	64.814	10.427	40824426.277973	14	463.2189	9.45477e-05	2.25119e-04
2015/04/09	02:54:46	ok	ok	463.0120	66.636	0.032987	18.77	64.835	10.400	38944065.134233	14	463.0584	9.92676e-05	2.09502e-04
2015/04/09	02:59:46	ok	ok	463.0160	66.638	0.032987	18.76	64.833	10.394	39013275.104715	14	463.0960	9.78483e-05	1.53432e-04
2015/04/09	03:04:46	ok	ok	463.0120	66.634	0.032987	18.70	64.882	10.365	37594935.465845	14	463.0472	9.92899e-05	2.18104e-04
2015/04/09	03:09:46	ok	ok	463.0000	66.628	0.032987	18.69	64.881	10.358	37154619.526622	14	463.0824	9.76820e-05	1.66446e-04
2015/04/09	03:14:46	ok	ok	463.0320	66.636	0.032987	18.68	64.879	10.352	38531194.504678	14	463.1049	9.66996e-05	1.94289e-04
2015/04/09	03:19:46	ok	ok	462.9680	66.622	0.032987	18.63	64.870	10.320	38781325.323236	14	463.0866	9.57969e-05	1.91857e-04
2015/04/09	03:24:46	ok	ok	462.9600	66.626	0.032987	18.64	64.813	10.317	37163347.419972	14	462.9907	9.99306e-05	2.73468e-04
2015/04/09	03:29:46	ok	ok	462.9480	66.621	0.032987	18.56	64.977	10.294	37277314.541583	14	463.0298	9.73710e-05	1.63442e-04
2015/04/09	03:34:46	ok	ok	462.9540	66.629	0.032987	18.62	64.898	10.318	38147775.644497	14	463.0460	9.73398e-05	1.48887e-04
2015/04/09	03:39:46	ok	ok	462.9220	66.626	0.032987	18.58	64.921	10.298	36508065.740630	14	463.0074	9.83844e-05	1.72505e-04
2015/04/09	03:44:46	ok	ok	462.9140	66.608	0.032987	18.55	64.886	10.274	36858811.945197	14	462.9830	9.89291e-05	1.93950e-04
2015/04/09	03:49:46	ok	ok	462.9480	66.621	0.032987	18.52	64.940	10.264	37014334.390063	14	462.9904	9.87630e-05	2.01163e-04
2015/04/09	03:54:46	ok	ok	462.8900	66.613	0.032987	18.50	64.907	10.247	39255969.805966	14	462.9782	9.80985e-05	1.58425e-04
2015/04/09	03:59:46	ok	ok	462.8920	66.601	0.032987	18.50	64.877	10.242	36805220.643524	14	462.9634	9.85112e-05	1.77605e-04
2015/04/09	04:04:46	ok	ok	462.8840	66.600	0.032987	18.49	64.846	10.231	41258018.273943	14	462.9835	9.73935e-05	1.67591e-04
2015/04/09	04:09:46	ok	ok	462.8920	66.602	0.032987	18.42	64.982	10.210	36148063.147776	14	462.9188	9.93272e-05	2.34679e-04
2015/04/09	04:14:46	ok	ok	462.8840	66.595	0.032987	18.44	64.867	10.204	37402633.476704	14	462.9220	9.94461e-05	2.20398e-04
2015/04/09	04:19:46	ok	ok	462.8520	66.597	0.032987	18.40	64.890	10.184	39955151.750146	14	462.8948	9.93292e-05	2.39302e-04
2015/04/09	04:24:46	ok	ok	462.8640	66.596	0.032987	18.38	64.946	10.180	39978989.690220	14	462.9448	9.72090e-05	1.67253e-04
2015/04/09	04:29:46	ok	ok	462.8520	66.590	0.032987	18.34	64.909	10.151	39856414.279002	14	462.9251	9.70311e-05	1.48563e-04
2015/04/09	04:34:46	ok	ok	462.8500	66.589	0.032987	18.31	64.963	10.141	39324989.774880	14	462.8678	9.90514e-05	2.14812e-04
2015/04/09	04:39:46	ok	ok	462.8200	66.574	0.032987	18.30	64.813	10.112	38972305.878074	14	462.9252	9.59895e-05	2.11483e-04
2015/04/09	04:44:46	--	ok	462.7780	66.579	0.032987	18.23	64.949	10.091	38319072.166698	14	462.8530	9.81556e-05	1.84422e-04
2015/04/09	04:44:59	ok	ok	463.0200	66.635	0.032998	18.22	64.918	10.080	37444540.044707	14	463.0809	9.88812e-05	2.24809e-04
2015/04/09	04:49:59	ok	ok	463.0640	66.637	0.032998	18.24	64.951	10.097	36964404.790721	14	463.0849	9.87794e-05	2.82541e-04
2015/04/09	04:54:59	ok	ok	463.0280	66.641	0.032998	18.16	65.026	10.061	37337298.252941	14	463.1216	9.56806e-05	2.26260e-04
2015/04/09	04:59:59	ok	ok	463.0220	66.633	0.032998	18.15	64.965	10.046	37544062.200829	14	463.0929	9.67166e-05	2.84845e-04
2015/04/09	05:04:59	ok	ok	463.0180	66.637	0.032998	18.13	64.962	10.033	36079307.562982	14	463.0869	9.68716e-05	2.44993e-04
2015/04/09	05:09:59	ok	ok	462.9980	66.632	0.032998	18.13	64.962	10.033	36001003.009633	14	463.0936	9.55696e-05	2.22217e-04
2015/04/09	05:14:59	ok	ok	462.9920	66.630	0.032998	18.08	64.864	9.988	37580317.391166	14	463.1444	9.31963e-05	2.50770e-04
2015/04/09	05:19:59	ok	ok	462.9800	66.629	0.032998	18.08	64.924	9.997	35963754.356051	14	463.1213	9.54161e-05	1.92556e-04
2015/04/09	05:24:59	ok	ok	462.9720	66.626	0.032998	18.08	64.924	9.997	36767870.566777	13	463.0766	9.57031e-05	2.31850e-04
2015/04/09	05:29:59	ok	ok	462.9440	66.623	0.032998	18.03	64.915	9.967	35143966.629096	14	463.0463	9.59813e-05	2.29797e-04
2015/04/09	05:34:59	ok	ok	462.9400	66.622	0.032998	18.02	64.913	9.960	36980179.058337	14	463.0079	9.79890e-05	2.15232e-04
2015/04/09	05:39:59	ok	ok	462.9360	66.616	0.032998	18.00	64.969	9.957	37042634.703406	14	463.0247	9.58290e-05	2.24594e-04
2015/04/09	05:44:59	ok	ok	462.9260	66.616	0.032998	17.96	65.021	9.941	37787152.095092	14	463.0325	9.51557e-05	2.34785e-04
2015/04/09	05:49:59	ok	ok	462.9120	66.619	0.032998	17.96	64.992	9.937	35500368.119566	14	462.9903	9.62800e-05	2.59037e-04
2015/04/09	05:54:59	ok	ok	462.9120	66.618	0.032998	17.96	64.992	9.937	33382776.016411	14	462.9885	9.77941e-05	2.02796e-04
2015/04/09	05:59:59	ok	ok	462.9060	66.608	0.032998	17.90	64.922	9.891	39395536.476971	13	463.0189	9.49308e-05	2.42076e-04
2015/04/09	06:04:59	ok	ok	463.0540	66.636	0.032998	18.28	64.364	10.030	35355292.259648	14	463.1285	9.81259e-05	2.10068e-04
2015/04/09	06:09:59	ok	ok	463.1800	66.647	0.032998	18.78	63.884	10.254	39176846.655567	14	463.2635	9.81913e-05	1.90478e-04
2015/04/09	06:14:59	--	ok	463.2240	66.657	0.032998	19.10	63.670	10.414	32359733.650970	14	463.3326	9.88201e-05	1.80359e-04
2015/04/09	06:15:12	ok	ok	462.9640	66.616	0.032987	19.17	63.532	10.434	32962464.760619	14	463.1188	9.84669e-05	1.98686e-04
2015/04/09	06:20:11	ok	ok	463.0840	66.637	0.032987	19.34	63.471	10.529	33428313.911905	14	463.2150	9.82521e-05	1.80892e-04
2015/04/09	06:25:11	ok	ok	463.1220	66.645	0.032987	19.52	63.292	10.611	29728029.343421	14	463.2713	9.72917e-05	1.92467e-04
2015/04/09	06:30:11	ok	ok	463.1680	66.654	0.032987	19.62	63.308	10.676	29792463.439964	14	463.3047	9.78050e-05	1.79967e-04
2015/04/09	06:35:11	ok	ok	463.1900	66.662	0.032987	19.76	63.182	10.742	27916872.129793	14	463.3435	9.73045e-05	1.99389e-04
2015/04/09	06:40:11	--	ok	463.2540	66.666	0.032987	19.90	63.025	10.804	27985605.455204	14	463.4121	9.72769e-05	1.92088e-04
2015/04/09	06:40:24	ok	ok	462.9680	66.604	0.032974	19.95	62.914	10.816	20961352.069700	14	463.1233	9.72903e-05	2.11122e-04
2015/04/09	06:45:24	ok	ok	463.0180	66.617	0.032974	19.98	62.949	10.841	24296124.198168	14	463.1898	9.68661e-05	2.10212e-04
2015/04/09	06:50:24	ok	ok	463.0820	66.624	0.032974	20.07	62.873	10.886	25442240.458842	14	463.2256	9.68088e-05	1.95227e-04
2015/04/09	06:55:24	ok	ok	463.1120	66.640	0.032974	20.24	62.721	10.968	24415356.568883	14	463.2840	9.57398e-05	2.36304e-04
2015/04/09	07:00:24	--	ok	463.2060	66.652	0.032974	20.30	62.761	11.013	20621024.381711	14	463.3264	9.68424e-05	1.98285e-04
2015/04/09	07:00:37	ok	ok	462.8720	66.559	0.032963	20.35	62.559	11.010	25348334.859956	14	463.0695	9.73724e-05	2.34497e-04
2015/04/09	07:05:37	ok	ok	462.9300	66.580	0.032963	20.41	62.659	11.066	23831815.924921	14	463.0996	9.72539e-05	2.16518e-04
2015/04/09	07:07:42	ok	ok	462.9560	66.573	0.032963	20.36	62.651	11.032	22586370.412882	14	463.1199	9.57885e-05	2.18129e-04
