# Supplementary material for: Plastic Creep Constraint in Nylon Instrument Strings
Source: Materials (Basel). 2025 Jan 7;18(2):223. doi: 10.3390/ma18020223 (PMC11766866; doi:10.3390/ma18020223)
Supplement: Supplementary file 1 [file materials-18-00223-s001.zip › data_files/string_N21_nylon/string_test_data_N21_step_16.csv]

Date	Time	+-	f0	Frequency	Tension	LengthAdj	Temp	Rel.Hm	Abs.Hm	Pk.Magnitude	Harmonics	Fitted.f0	Bend.Stiff	Fit.Error
2015/04/09	15:51:50	--	ok	463.4600	66.817	0.033035	18.63	58.896	9.370	40551586.971387	14	463.6517	9.05574e-05	3.47328e-04
2015/04/09	15:52:04	--	ok	489.3640	73.927	0.034168	18.74	58.822	9.419	58945276.848885	13	489.4857	9.98509e-05	1.95004e-04
2015/04/09	15:52:18	--	ok	485.0440	72.581	0.033999	18.81	59.500	9.567	54272890.994136	15	485.1044	1.01564e-04	3.58587e-04
2015/04/09	15:52:31	ok	ok	486.0400	72.883	0.034047	18.87	59.480	9.597	59282552.310870	15	486.0748	1.02114e-04	3.52316e-04
2015/04/09	15:56:05	--	ok	484.7040	72.802	0.034047	18.02	59.496	9.129	62886968.452488	13	484.7360	1.03586e-04	3.31748e-04
2015/04/09	15:56:18	ok	ok	486.0760	73.107	0.034112	18.14	59.243	9.155	49619953.368906	13	486.0856	1.04994e-04	3.41522e-04
2015/04/09	16:01:18	--	ok	485.6380	72.848	0.034112	18.98	61.881	10.050	51356517.697823	13	485.7810	9.47749e-05	1.95853e-04
2015/04/09	16:01:32	ok	ok	486.0220	72.933	0.03413	19.03	61.860	10.076	43986890.794158	15	486.0373	1.01741e-04	3.43599e-04
2015/04/09	16:06:31	--	ok	485.7440	72.855	0.03413	18.99	63.173	10.266	51770566.357904	14	485.8752	9.45199e-05	2.37768e-04
2015/04/09	16:06:50	ok	ok	486.0080	72.924	0.034142	19.04	63.061	10.278	43344539.622924	14	486.0164	1.00126e-04	3.30104e-04
2015/04/09	16:11:49	--	ok	485.7740	72.857	0.034142	18.91	63.936	10.341	48606511.195719	14	485.7958	9.92798e-05	2.93806e-04
2015/04/09	16:12:02	ok	ok	485.9860	72.905	0.034153	19.06	63.633	10.383	47909383.214401	14	486.0800	9.71569e-05	1.83607e-04
2015/04/09	16:17:02	ok	ok	485.8040	72.860	0.034153	18.93	64.178	10.392	47978578.176947	14	485.8390	9.96340e-05	2.98626e-04
2015/04/09	16:22:02	--	ok	485.6640	72.840	0.034153	18.82	64.725	10.413	50958071.851197	14	485.6757	1.00476e-04	3.15057e-04
2015/04/09	16:22:19	ok	ok	486.0000	72.911	0.03417	18.87	64.585	10.421	41704703.959797	14	486.0243	1.00444e-04	2.89833e-04
2015/04/09	16:27:19	ok	ok	485.8680	72.863	0.03417	18.76	65.012	10.422	43588227.695609	14	485.8817	9.95217e-05	2.70568e-04
2015/04/09	16:32:19	--	ok	485.7420	72.844	0.03417	18.70	65.268	10.426	49205153.022393	14	485.7691	9.94659e-05	3.10176e-04
2015/04/09	16:32:35	ok	ok	486.0020	72.921	0.034183	18.75	65.099	10.430	42333512.797879	14	486.0051	1.00717e-04	2.90429e-04
2015/04/09	16:37:35	ok	ok	485.8440	72.868	0.034183	18.61	65.401	10.392	47326411.682251	14	485.9531	9.71412e-05	1.78905e-04
2015/04/09	16:42:35	--	ok	485.7560	72.848	0.034183	18.55	65.539	10.377	50824738.694021	13	485.8835	9.47230e-05	2.43803e-04
2015/04/09	16:43:07	ok	ok	486.0340	72.917	0.034195	18.62	65.343	10.389	48835562.542631	13	486.0851	9.79140e-05	1.68859e-04
2015/04/09	16:48:06	ok	ok	485.8560	72.877	0.034195	18.42	65.753	10.331	51834137.678211	13	485.9568	9.72890e-05	1.85821e-04
2015/04/09	16:53:06	ok	ok	485.8020	72.864	0.034195	18.49	65.913	10.399	51273463.258857	14	485.8088	1.00933e-04	3.26122e-04
2015/04/09	16:58:06	--	ok	485.7520	72.850	0.034195	18.64	66.058	10.515	47718107.907297	15	485.8320	9.91630e-05	2.54010e-04
2015/04/09	16:58:19	ok	ok	486.0400	72.925	0.034207	18.67	65.974	10.520	52775349.405393	15	486.1457	9.73969e-05	2.30680e-04
2015/04/09	17:03:18	ok	ok	485.9500	72.888	0.034207	18.72	66.160	10.581	51131823.459160	14	486.0982	9.44162e-05	2.72035e-04
2015/04/09	17:08:18	ok	ok	485.8920	72.868	0.034207	18.79	66.232	10.637	51034109.524136	13	485.9645	9.71374e-05	1.98921e-04
2015/04/09	17:13:18	ok	ok	485.8120	72.852	0.034207	18.84	66.300	10.679	51746550.214853	13	485.8908	9.79445e-05	2.12876e-04
2015/04/09	17:18:18	--	ok	485.7520	72.844	0.034207	18.89	66.338	10.717	51139802.837607	14	485.7962	9.88963e-05	3.68876e-04
2015/04/09	17:18:31	ok	ok	486.0160	72.897	0.03422	18.94	66.258	10.735	49723981.872170	15	486.0654	9.52326e-05	4.20311e-04
2015/04/09	17:23:31	ok	ok	485.9260	72.876	0.03422	18.93	66.404	10.753	48774696.913765	14	485.9792	9.89344e-05	3.12896e-04
2015/04/09	17:28:31	ok	ok	485.8640	72.857	0.03422	18.92	66.462	10.756	49143804.504525	14	486.0254	9.44370e-05	2.76340e-04
2015/04/09	17:33:31	--	ok	485.7920	72.850	0.03422	18.91	66.490	10.754	46052662.850145	14	485.8371	9.87992e-05	2.62912e-04
2015/04/09	17:33:44	ok	ok	486.0020	72.899	0.03423	18.97	66.411	10.779	49092074.201632	14	486.0466	9.96006e-05	3.03439e-04
2015/04/09	17:38:43	ok	ok	485.9160	72.873	0.03423	18.92	66.521	10.765	45129869.733000	14	486.0551	9.53153e-05	3.16644e-04
2015/04/09	17:43:43	ok	ok	485.8480	72.859	0.03423	18.90	66.606	10.766	47104576.621383	13	485.9864	9.54052e-05	1.74143e-04
2015/04/09	17:48:43	--	ok	485.7660	72.851	0.03423	18.86	66.628	10.745	44333734.137230	14	485.8145	1.00044e-04	3.34867e-04
2015/04/09	17:48:56	ok	ok	486.0280	72.904	0.034241	18.92	66.580	10.775	47719094.006230	16	486.1057	9.51232e-05	4.30049e-04
2015/04/09	17:53:55	ok	ok	485.9400	72.877	0.034241	18.83	66.682	10.734	48640714.851083	14	486.0146	9.80252e-05	1.99471e-04
2015/04/09	17:58:55	ok	ok	485.8900	72.867	0.034241	18.80	66.736	10.724	48486947.306868	14	485.9070	1.00098e-04	2.72017e-04
2015/04/09	18:03:55	ok	ok	485.8240	72.852	0.034241	18.75	66.786	10.700	52062599.206271	14	485.9037	9.74475e-05	1.88988e-04
2015/04/09	18:08:55	--	ok	485.7280	72.846	0.034241	18.72	66.840	10.690	49146863.341996	14	485.8123	9.75098e-05	2.10028e-04
2015/04/09	18:09:08	ok	ok	486.0460	72.906	0.034255	18.76	66.729	10.698	52024856.335157	15	486.1473	9.74616e-05	2.18285e-04
2015/04/09	18:14:08	ok	ok	485.9300	72.885	0.034255	18.64	66.855	10.642	48907636.997788	15	485.9701	1.00459e-04	3.33546e-04
2015/04/09	18:19:08	ok	ok	485.8480	72.868	0.034255	18.59	66.876	10.614	49189324.766744	14	485.9492	9.76976e-05	1.76898e-04
2015/04/09	18:24:08	--	ok	485.7980	72.858	0.034255	18.54	66.926	10.591	48111453.833605	13	485.9196	9.58428e-05	1.70266e-04
2015/04/09	18:24:21	ok	ok	486.0020	72.915	0.034265	18.58	66.874	10.607	45931390.190166	16	486.0494	9.65205e-05	4.21953e-04
2015/04/09	18:29:21	ok	ok	485.9220	72.890	0.034265	18.46	66.970	10.548	51410690.474505	13	486.0096	9.71331e-05	1.78375e-04
2015/04/09	18:34:21	ok	ok	485.8260	72.872	0.034265	18.40	66.989	10.513	48446757.966827	16	485.9687	9.34757e-05	3.68828e-04
2015/04/09	18:39:21	--	ok	485.7740	72.858	0.034265	18.34	67.067	10.488	46150172.957331	15	485.7781	9.68482e-05	4.22667e-04
2015/04/09	18:39:34	ok	ok	486.0040	72.932	0.034276	18.37	66.984	10.494	54225855.096786	15	486.0563	9.51126e-05	4.24272e-04
2015/04/09	18:44:34	ok	ok	485.9200	72.900	0.034276	18.26	67.082	10.441	52924322.872126	15	486.0464	9.19062e-05	2.94914e-04
2015/04/09	18:49:34	ok	ok	485.8540	72.882	0.034276	18.18	67.126	10.398	55820107.948873	14	486.0418	9.33114e-05	2.77149e-04
2015/04/09	18:54:34	--	ok	485.7840	72.865	0.034276	18.12	67.174	10.369	49851571.447356	14	485.7442	1.02635e-04	4.19325e-04
2015/04/09	18:54:47	ok	ok	485.9860	72.951	0.034287	18.16	67.064	10.376	46726632.588868	14	486.0000	1.00978e-04	2.98763e-04
2015/04/09	18:59:47	ok	ok	485.9180	72.922	0.034287	18.01	67.184	10.303	54152782.271912	14	485.9489	9.96778e-05	4.21064e-04
2015/04/09	19:04:47	ok	ok	485.8480	72.898	0.034287	17.94	67.230	10.267	55182918.423863	13	486.0204	9.37640e-05	2.56794e-04
2015/04/09	19:09:47	--	ok	485.7780	72.874	0.034287	17.85	67.244	10.214	54609082.746410	13	485.8833	9.68063e-05	1.69548e-04
2015/04/09	19:10:00	ok	ok	486.0100	72.962	0.034298	17.89	67.163	10.226	49460318.184521	14	486.0540	9.94366e-05	2.53565e-04
2015/04/09	19:15:00	ok	ok	485.9400	72.937	0.034298	17.76	67.286	10.166	58899779.242436	13	486.1576	9.06930e-05	3.60826e-04
2015/04/09	19:20:00	ok	ok	485.8600	72.905	0.034298	17.68	67.330	10.124	56682180.391253	14	486.0371	9.38273e-05	2.47385e-04
2015/04/09	19:25:00	ok	ok	485.8180	72.888	0.034298	17.58	67.342	10.066	58842778.928758	13	485.7925	1.03606e-04	3.39953e-04
2015/04/09	19:30:00	ok	ok	486.0940	72.987	0.034298	18.78	64.896	10.416	57869345.554374	12	486.2103	9.64582e-05	1.71067e-04
2015/04/09	19:35:00	--	ok	486.2220	73.010	0.034298	19.43	64.472	10.752	52806852.735524	14	486.3497	9.62449e-05	2.24267e-04
2015/04/09	19:35:13	ok	ok	485.9840	72.894	0.034287	19.50	64.335	10.773	49706394.452938	14	486.0994	9.62683e-05	1.94083e-04
2015/04/09	19:40:13	ok	ok	486.0660	72.916	0.034287	19.87	64.249	10.994	43113764.545486	14	486.1632	9.67940e-05	1.76697e-04
2015/04/09	19:45:13	ok	ok	486.0840	72.923	0.034287	20.15	64.117	11.153	46604228.077671	15	486.1166	1.01454e-04	3.27027e-04
2015/04/09	19:50:13	ok	ok	486.0940	72.923	0.034287	20.40	64.069	11.308	48533471.627736	14	486.1973	9.77488e-05	1.96723e-04
2015/04/09	19:55:13	ok	ok	486.0880	72.907	0.034287	20.56	64.007	11.403	43704983.656877	15	486.2059	9.78586e-05	2.30217e-04
2015/04/09	20:00:13	ok	ok	486.0940	72.899	0.034287	20.74	63.947	11.512	45332448.913104	15	486.1481	9.95351e-05	3.24584e-04
2015/04/09	20:05:13	ok	ok	486.0500	72.882	0.034287	20.77	63.952	11.533	47260846.658960	14	486.1157	1.00752e-04	2.18944e-04
2015/04/09	20:10:13	ok	ok	486.0200	72.879	0.034287	20.92	63.917	11.628	44988575.981937	15	486.1040	9.86746e-05	2.41997e-04
2015/04/09	20:15:13	ok	ok	485.9940	72.875	0.034287	21.01	63.933	11.692	45234638.775227	14	486.0735	9.93689e-05	2.19871e-04
2015/04/09	20:20:13	ok	ok	485.9520	72.864	0.034287	21.04	63.938	11.713	45098061.179883	13	486.0140	9.81959e-05	1.82268e-04
2015/04/09	20:25:13	ok	ok	485.9060	72.855	0.034287	21.09	64.036	11.765	44565281.891370	15	485.9785	9.83100e-05	2.53238e-04
2015/04/09	20:30:13	ok	ok	485.8560	72.852	0.034287	21.16	64.018	11.809	41677659.402169	15	485.9177	9.93573e-05	2.35914e-04
2015/04/09	20:35:13	--	ok	485.7820	72.839	0.034287	21.18	64.052	11.829	46061630.266854	15	485.8608	9.96838e-05	2.27718e-04
2015/04/09	20:35:27	ok	ok	486.0080	72.869	0.034298	21.20	63.995	11.833	57386813.419780	13	486.0672	9.69372e-05	1.95645e-04
2015/04/09	20:40:26	ok	ok	485.9620	72.869	0.034298	21.19	64.023	11.831	54653522.517492	15	486.0680	9.63995e-05	2.61905e-04
2015/04/09	20:45:26	ok	ok	485.8880	72.857	0.034298	21.18	64.112	11.840	53432074.591712	15	485.9246	9.98576e-05	2.30533e-04
2015/04/09	20:50:26	ok	ok	485.8280	72.844	0.034298	21.18	64.142	11.846	55094515.123769	14	485.9082	9.86586e-05	2.24456e-04
2015/04/09	20:55:26	--	ok	485.7460	72.837	0.034298	21.18	64.172	11.852	56092226.692389	13	485.8281	9.80327e-05	2.44624e-04
2015/04/09	20:55:39	ok	ok	485.9880	72.884	0.03431	21.21	64.027	11.845	58745942.507200	13	486.0743	9.60998e-05	2.66671e-04
2015/04/09	21:00:39	--	ok	485.7940	72.852	0.03431	20.23	57.773	10.096	56427251.278984	14	485.9012	9.67195e-05	1.81475e-04
2015/04/09	21:00:53	ok	ok	485.9800	72.929	0.034321	20.36	57.701	10.161	51359119.346581	15	486.0193	1.02146e-04	3.60704e-04
2015/04/09	21:05:52	ok	ok	486.0880	72.974	0.034321	20.89	61.621	11.191	47524918.338690	15	486.1056	1.01314e-04	4.03812e-04
2015/04/09	21:10:52	ok	ok	486.0400	72.941	0.034321	20.93	62.383	11.355	48519700.248167	13	486.2059	9.25405e-05	3.51334e-04
2015/04/09	21:15:52	ok	ok	486.0020	72.919	0.034321	20.94	62.838	11.445	49498511.520608	14	486.0327	1.02381e-04	3.23999e-04
2015/04/09	21:20:52	ok	ok	485.9200	72.899	0.034321	20.94	63.079	11.489	48900992.835817	14	486.0247	9.82562e-05	2.56296e-04
2015/04/09	21:25:52	ok	ok	485.8680	72.879	0.034321	20.94	63.259	11.522	48354730.799136	14	486.0018	9.67689e-05	2.91058e-04
2015/04/09	21:30:52	ok	ok	485.8140	72.856	0.034321	20.94	63.410	11.549	49848992.311669	14	485.9433	9.72595e-05	2.58506e-04
2015/04/09	21:35:52	--	ok	485.7560	72.848	0.034321	20.88	63.550	11.534	52029956.778936	14	485.8758	9.73194e-05	2.29973e-04
2015/04/09	21:36:05	ok	ok	485.9700	72.938	0.034333	20.95	63.412	11.556	51823365.447219	13	485.9978	1.02453e-04	4.11789e-04
2015/04/09	21:41:04	ok	ok	485.9240	72.905	0.034333	20.87	63.639	11.544	52658112.820054	13	486.0310	9.75330e-05	1.97065e-04
2015/04/09	21:46:04	ok	ok	485.8600	72.887	0.034333	20.82	63.871	11.552	55290147.426754	14	485.9072	1.02371e-04	3.10672e-04
2015/04/09	21:51:04	--	ok	485.7920	72.867	0.034333	20.79	63.895	11.537	53604459.295567	14	485.9813	9.45372e-05	4.24008e-04
2015/04/09	21:51:17	ok	ok	485.9980	72.951	0.034343	20.82	63.810	11.541	56398651.901217	15	486.0460	1.01192e-04	3.64625e-04
2015/04/09	21:56:17	ok	ok	485.9320	72.916	0.034343	20.76	63.980	11.532	49328740.541030	13	486.0593	9.58821e-05	2.47858e-04
2015/04/09	22:01:17	ok	ok	485.8740	72.904	0.034343	20.73	64.035	11.522	54448345.995147	15	485.9866	9.74509e-05	2.59948e-04
2015/04/09	22:06:17	ok	ok	485.8240	72.880	0.034343	20.69	64.149	11.515	53850867.218152	15	485.9556	9.63141e-05	2.40403e-04
2015/04/09	22:11:17	--	ok	485.7740	72.870	0.034343	20.69	64.179	11.520	53696844.663987	13	485.9067	9.56496e-05	1.92029e-04
2015/04/09	22:11:30	ok	ok	486.0200	72.961	0.034355	20.70	64.060	11.506	48971040.174648	13	486.1377	9.60608e-05	1.76570e-04
2015/04/09	22:16:30	ok	ok	485.9140	72.933	0.034355	20.64	64.260	11.502	54715589.337945	14	486.0263	9.70136e-05	1.84761e-04
2015/04/09	22:21:30	ok	ok	485.8700	72.912	0.034355	20.62	64.287	11.493	52208408.958363	14	485.9902	9.76036e-05	3.00199e-04
2015/04/09	22:26:30	ok	ok	485.8100	72.896	0.034355	20.58	64.310	11.470	52340835.989447	15	485.8369	1.02005e-04	3.70093e-04
2015/04/09	22:31:30	--	ok	485.7880	72.880	0.034355	20.54	64.453	11.469	55729042.957210	13	485.9243	9.39091e-05	2.33741e-04
2015/04/09	22:31:43	ok	ok	485.9560	72.946	0.034365	20.52	64.299	11.429	52211902.489585	13	486.0920	9.47160e-05	2.09226e-04
2015/04/09	22:36:43	ok	ok	485.9200	72.943	0.034365	20.50	64.446	11.441	48429521.674176	14	485.9730	9.82410e-05	2.82766e-04
2015/04/09	22:41:43	ok	ok	485.8800	72.935	0.034365	20.51	64.537	11.464	54002178.493794	15	485.9370	1.00143e-04	3.16031e-04
2015/04/09	22:46:43	ok	ok	485.8140	72.892	0.034365	20.46	64.559	11.435	52762266.450811	14	485.8995	9.88454e-05	2.50953e-04
2015/04/09	22:51:43	--	ok	485.7460	72.878	0.034365	20.40	64.638	11.409	50094773.103709	13	485.9664	9.06213e-05	3.50214e-04
2015/04/09	22:51:56	ok	ok	486.0140	72.999	0.034378	20.37	64.603	11.383	45889737.937035	14	486.1060	9.72456e-05	1.76114e-04
2015/04/09	22:56:56	ok	ok	485.9480	72.982	0.034378	20.36	64.661	11.386	47121430.423784	14	486.0454	9.70997e-05	1.80801e-04
2015/04/09	23:01:56	ok	ok	485.8900	72.954	0.034378	20.33	64.716	11.376	46101802.510764	15	485.9994	9.73853e-05	2.56531e-04
2015/04/09	23:06:56	ok	ok	485.8300	72.928	0.034378	20.30	64.770	11.366	46506697.139404	14	485.9240	9.74353e-05	1.87193e-04
2015/04/09	23:11:56	--	ok	485.7900	72.909	0.034378	20.24	64.820	11.335	51088683.908657	14	485.9123	9.62529e-05	1.84452e-04
2015/04/09	23:12:09	ok	ok	485.9900	73.009	0.034389	20.29	64.709	11.348	55051301.043602	14	486.0302	1.00374e-04	3.48363e-04
2015/04/09	23:17:09	ok	ok	485.9200	72.978	0.034389	20.18	64.869	11.304	50555407.863441	14	485.9628	1.00331e-04	3.60292e-04
2015/04/09	23:22:09	ok	ok	485.8840	72.957	0.034389	20.21	64.904	11.329	54299966.087524	15	485.9433	1.00682e-04	3.17362e-04
2015/04/09	23:27:09	--	ok	485.7940	72.937	0.034389	20.16	64.955	11.305	53795838.842846	15	485.9366	9.74989e-05	2.34365e-04
2015/04/09	23:27:22	ok	ok	486.0580	73.031	0.034399	20.19	64.841	11.305	45311213.214475	15	486.0758	1.02131e-04	3.52559e-04
2015/04/09	23:32:21	ok	ok	485.9840	73.008	0.034399	20.08	65.001	11.261	50729703.024497	15	486.0342	1.01221e-04	3.17723e-04
2015/04/09	23:37:21	ok	ok	485.9360	72.995	0.034399	20.08	65.001	11.261	46585673.321624	15	486.0368	9.77680e-05	2.72260e-04
2015/04/09	23:42:21	ok	ok	485.8800	72.981	0.034399	20.05	65.086	11.255	53152104.934279	15	485.9988	9.76693e-05	2.51306e-04
2015/04/09	23:47:21	ok	ok	485.8220	72.955	0.034399	20.00	65.047	11.216	51166276.052919	14	485.9314	9.80248e-05	1.81392e-04
2015/04/09	23:52:21	ok	ok	485.8020	72.939	0.034399	19.94	65.096	11.185	50925566.750776	15	485.8506	9.97943e-05	2.64842e-04
2015/04/09	23:57:21	--	ok	485.7560	72.922	0.034399	19.98	65.073	11.207	47527820.383088	15	485.7786	1.00888e-04	3.09506e-04
2015/04/09	23:57:34	ok	ok	485.9500	73.020	0.034411	19.99	64.956	11.194	52526968.581026	15	486.0165	1.01386e-04	3.54258e-04
2015/04/10	00:02:33	ok	ok	485.9200	73.009	0.034411	19.91	65.181	11.180	55914147.321040	14	485.9556	1.00474e-04	2.98214e-04
2015/04/10	00:07:33	ok	ok	485.8840	72.992	0.034411	19.86	65.261	11.161	53484873.173548	15	485.8903	1.02289e-04	3.53693e-04
2015/04/10	00:12:33	--	ok	485.7860	72.966	0.034411	19.78	65.277	11.112	50697134.673583	15	485.8924	9.91325e-05	2.40365e-04
2015/04/10	00:12:46	ok	ok	486.0340	73.045	0.034422	19.84	65.258	11.147	51220995.236210	14	486.0665	1.01341e-04	3.63138e-04
2015/04/10	00:17:46	ok	ok	486.0020	73.039	0.034422	19.74	65.300	11.090	55701298.112266	15	486.0253	1.01610e-04	3.26035e-04
2015/04/10	00:22:46	ok	ok	485.9500	73.024	0.034422	19.72	65.297	11.076	52315769.363471	14	486.0567	9.67394e-05	2.41747e-04
2015/04/10	00:27:46	ok	ok	485.9120	73.010	0.034422	19.66	65.376	11.050	56577785.249952	14	486.0023	9.70289e-05	1.82686e-04
2015/04/10	00:32:46	ok	ok	485.8500	72.984	0.034422	19.63	65.430	11.040	55275767.940386	14	485.9469	9.75237e-05	1.75601e-04
2015/04/10	00:37:46	--	ok	485.7980	72.963	0.034422	19.58	65.421	11.006	54990280.417951	15	485.8928	9.82659e-05	2.80642e-04
2015/04/10	00:37:59	ok	ok	485.9460	73.026	0.034432	19.52	65.440	10.971	51608871.363664	14	485.9755	1.01355e-04	3.37416e-04
2015/04/10	00:42:59	ok	ok	485.9560	73.035	0.034432	19.57	65.449	11.005	56501388.852544	13	486.1162	9.45475e-05	2.25724e-04
2015/04/10	00:47:59	ok	ok	485.8880	73.015	0.034432	19.48	65.433	10.944	55879595.416220	15	485.9105	1.02341e-04	4.04077e-04
2015/04/10	00:52:59	ok	ok	485.8280	73.000	0.034432	19.45	65.547	10.944	54627670.274860	14	485.9645	9.63689e-05	2.75003e-04
2015/04/10	00:57:59	--	ok	485.7920	72.978	0.034432	19.43	65.484	10.920	56883619.810805	14	485.8936	9.80330e-05	2.04506e-04
2015/04/10	00:58:12	ok	ok	485.9960	73.040	0.034442	19.44	65.427	10.917	56179766.208929	14	486.1002	9.75300e-05	1.74453e-04
2015/04/10	01:03:12	ok	ok	485.9500	73.033	0.034442	19.35	65.589	10.887	57636093.813879	14	486.0550	9.76009e-05	1.85878e-04
2015/04/10	01:08:12	ok	ok	485.9100	73.027	0.034442	19.34	65.617	10.885	53186027.299147	13	486.0192	9.68385e-05	1.71104e-04
2015/04/10	01:13:12	ok	ok	485.8700	73.011	0.034442	19.30	65.610	10.858	53113473.134400	14	485.9536	9.84351e-05	2.70609e-04
2015/04/10	01:18:12	ok	ok	485.8180	72.997	0.034442	19.27	65.664	10.848	55504696.834929	14	485.9223	9.76800e-05	1.94559e-04
2015/04/10	01:23:12	--	ok	485.7680	72.979	0.034442	19.22	65.656	10.815	51317306.091120	14	485.9057	9.64848e-05	2.17660e-04
2015/04/10	01:23:25	ok	ok	485.9900	73.042	0.034454	19.24	65.570	10.813	49364246.828463	14	486.1411	9.67707e-05	2.30825e-04
2015/04/10	01:28:25	ok	ok	485.9740	73.036	0.034454	19.18	65.649	10.788	55772790.862640	14	486.0919	9.63250e-05	2.09751e-04
2015/04/10	01:33:25	ok	ok	485.9240	73.033	0.034454	19.15	65.821	10.797	57095846.889517	13	486.0326	9.75218e-05	1.81938e-04
2015/04/10	01:38:25	ok	ok	485.8860	73.020	0.034454	19.12	65.727	10.763	51841444.188305	14	485.9717	9.77888e-05	1.84262e-04
2015/04/10	01:43:25	ok	ok	485.8320	73.010	0.034454	19.08	65.779	10.746	52305107.781060	13	485.9398	9.75250e-05	1.83141e-04
2015/04/10	01:48:25	--	ok	485.7840	73.000	0.034454	19.06	65.835	10.743	55212935.280656	14	485.9520	9.46528e-05	3.62306e-04
2015/04/10	01:48:38	ok	ok	485.9720	73.046	0.034465	19.04	65.743	10.715	47872104.626366	14	486.0202	1.01298e-04	3.09448e-04
2015/04/10	01:53:38	ok	ok	485.9620	73.040	0.034465	19.02	65.858	10.721	54043954.674863	14	486.0054	1.00123e-04	2.76080e-04
2015/04/10	01:58:38	ok	ok	485.9100	73.036	0.034465	19.02	65.799	10.711	51201769.144366	14	485.9717	9.95551e-05	3.22923e-04
2015/04/10	02:03:38	ok	ok	485.8600	73.019	0.034465	18.95	65.816	10.670	53107182.637362	14	485.9818	9.77518e-05	1.76116e-04
2015/04/10	02:08:38	ok	ok	485.8160	73.017	0.034465	18.94	65.903	10.678	51650517.074281	15	485.9960	9.59654e-05	3.03401e-04
2015/04/10	02:13:38	--	ok	485.7940	72.999	0.034465	18.90	65.866	10.647	54296992.550782	14	485.9336	9.65269e-05	2.47404e-04
2015/04/10	02:13:51	ok	ok	485.9880	73.043	0.034475	18.91	65.809	10.644	55214330.005497	15	486.0410	9.63994e-05	4.18906e-04
2015/04/10	02:18:51	ok	ok	485.9620	73.042	0.034475	18.88	65.893	10.639	54231123.639594	14	485.9940	1.01265e-04	3.21170e-04
2015/04/10	02:23:51	ok	ok	485.9020	73.036	0.034475	18.84	65.945	10.622	53709297.852838	13	486.0272	9.80966e-05	1.95600e-04
2015/04/10	02:28:51	ok	ok	485.8720	73.032	0.034475	18.82	65.882	10.599	51949044.441956	14	485.9020	1.01066e-04	2.91766e-04
2015/04/10	02:33:51	ok	ok	485.8420	73.023	0.034475	18.80	65.908	10.591	49714618.679602	14	485.9822	9.61796e-05	2.42423e-04
2015/04/10	02:38:51	ok	ok	485.8220	73.018	0.034475	18.74	66.046	10.576	53758617.462766	15	485.9813	9.61418e-05	3.62533e-04
2015/04/10	02:43:51	--	ok	485.7720	73.013	0.034475	18.72	65.983	10.553	54425921.005671	15	485.8149	9.62625e-05	4.32997e-04
2015/04/10	02:44:04	ok	ok	485.9780	73.044	0.034486	18.69	65.978	10.533	47674615.486447	15	486.0164	1.02645e-04	3.32043e-04
2015/04/10	02:49:04	ok	ok	485.9840	73.044	0.034486	18.72	66.012	10.558	53692761.500678	14	486.0714	9.82020e-05	1.72724e-04
2015/04/10	02:54:04	ok	ok	485.9480	73.038	0.034486	18.68	65.976	10.527	55664238.655870	14	486.0891	9.57316e-05	2.27637e-04
2015/04/10	02:59:04	ok	ok	485.8940	73.031	0.034486	18.65	66.030	10.517	53341543.990655	15	485.9234	1.01830e-04	3.15219e-04
2015/04/10	03:04:04	ok	ok	485.8740	73.030	0.034486	18.60	66.080	10.494	54751437.059143	14	485.9453	9.85109e-05	1.73919e-04
2015/04/10	03:09:04	ok	ok	485.8260	73.022	0.034486	18.58	66.136	10.490	55727574.333095	14	485.8969	9.87614e-05	3.73796e-04
2015/04/10	03:14:04	ok	ok	485.8060	73.016	0.034486	18.57	66.104	10.479	53677768.106955	14	485.8978	9.79613e-05	1.72016e-04
2015/04/10	03:19:04	--	ok	485.7620	73.002	0.034486	18.51	66.123	10.445	54200221.746864	15	485.8209	9.52017e-05	3.54215e-04
2015/04/10	03:19:17	ok	ok	486.0100	73.042	0.034498	18.54	66.010	10.446	57880389.635836	15	486.0935	9.93364e-05	2.36469e-04
2015/04/10	03:24:17	ok	ok	485.9500	73.039	0.034498	18.44	66.082	10.395	55178466.464498	15	485.9807	9.65241e-05	3.89068e-04
2015/04/10	03:29:17	ok	ok	485.9280	73.036	0.034498	18.42	66.078	10.382	54695472.348489	14	486.0314	9.79039e-05	1.75261e-04
2015/04/10	03:34:17	ok	ok	485.9060	73.033	0.034498	18.39	66.102	10.368	59740791.726695	13	485.9841	9.79295e-05	1.59603e-04
2015/04/10	03:39:17	ok	ok	485.8720	73.026	0.034498	18.36	66.127	10.353	58172134.426816	14	486.0745	9.30038e-05	3.04393e-04
2015/04/10	03:44:17	ok	ok	485.8300	73.022	0.034498	18.34	66.182	10.350	56362744.930594	15	485.9461	9.29042e-05	2.99133e-04
2015/04/10	03:49:17	--	ok	485.7660	73.013	0.034498	18.28	66.201	10.316	59095984.176781	16	485.9272	9.28777e-05	3.30686e-04
2015/04/10	03:49:30	ok	ok	485.9680	73.041	0.034509	18.28	66.083	10.297	53070523.621377	16	486.1156	9.45197e-05	3.30270e-04
2015/04/10	03:54:30	ok	ok	485.9600	73.039	0.034509	18.24	66.194	10.290	55346637.805194	13	486.0515	9.93682e-05	1.78054e-04
2015/04/10	03:59:30	ok	ok	485.9280	73.034	0.034509	18.22	66.161	10.273	54123880.440884	14	486.0131	9.85591e-05	2.52734e-04
2015/04/10	04:04:30	ok	ok	485.9060	73.032	0.034509	18.19	66.215	10.263	53152447.223322	14	485.9741	9.87854e-05	1.93371e-04
2015/04/10	04:09:30	ok	ok	485.8060	73.025	0.034509	18.10	66.228	10.211	50393256.782091	14	485.9705	9.67719e-05	2.34881e-04
2015/04/10	04:14:30	ok	ok	485.8340	73.026	0.034509	18.10	66.287	10.220	55689889.590187	15	485.9753	9.24593e-05	2.84357e-04
2015/04/10	04:19:30	--	ok	485.7860	73.018	0.034509	18.06	66.192	10.181	54186455.841884	15	485.9574	9.16090e-05	3.04673e-04
2015/04/10	04:19:43	ok	ok	486.0600	73.044	0.03452	18.12	66.084	10.200	60092350.724674	14	486.1702	9.62919e-05	1.67830e-04
2015/04/10	04:24:42	ok	ok	485.9980	73.039	0.03452	18.01	66.212	10.154	55280672.790541	14	486.0472	9.89513e-05	2.08680e-04
2015/04/10	04:29:42	ok	ok	485.9540	73.037	0.03452	18.02	66.273	10.169	52999566.324036	13	486.1356	9.31876e-05	3.03163e-04
2015/04/10	04:34:42	ok	ok	486.1160	73.052	0.03452	18.50	65.174	10.289	61036539.565939	15	486.2482	9.22130e-05	2.86220e-04
2015/04/10	04:39:42	--	ok	486.2220	73.065	0.03452	18.99	64.575	10.494	61919701.879293	14	486.4258	9.25856e-05	2.94446e-04
2015/04/10	04:39:55	ok	ok	485.9900	73.034	0.034509	19.00	64.488	10.486	59422299.575880	14	486.1458	9.52905e-05	2.64936e-04
2015/04/10	04:44:54	ok	ok	486.0660	73.043	0.034509	19.30	64.151	10.617	65221075.932999	14	486.1813	9.68979e-05	1.91337e-04
2015/04/10	04:49:54	ok	ok	486.1180	73.046	0.034509	19.52	64.069	10.741	78129494.214056	14	486.1713	9.88161e-05	2.34355e-04
2015/04/10	04:54:54	ok	ok	486.1700	73.050	0.034509	19.68	63.857	10.806	85933802.317243	14	486.2226	9.70777e-05	2.05593e-04
2015/04/10	04:59:54	ok	ok	486.1800	73.053	0.034509	19.85	63.617	10.874	83180487.543806	14	486.2580	9.77023e-05	1.72875e-04
2015/04/10	05:04:54	ok	ok	486.1700	73.056	0.034509	19.93	63.540	10.911	84284683.429206	14	486.3260	9.46480e-05	3.01405e-04
2015/04/10	05:09:54	ok	ok	486.1820	73.056	0.034509	19.96	63.545	10.931	88117160.632968	14	486.2193	9.79989e-05	2.29481e-04
2015/04/10	05:14:54	ok	ok	486.1860	73.057	0.034509	20.06	63.382	10.967	88845093.197789	14	486.2847	9.61873e-05	1.86683e-04
2015/04/10	05:19:54	ok	ok	486.1600	73.057	0.034509	20.19	63.224	11.023	84167452.450044	14	486.2334	9.74460e-05	1.80155e-04
2015/04/10	05:24:54	ok	ok	486.1620	73.059	0.034509	20.21	63.167	11.026	81350246.463947	15	486.3047	9.50222e-05	3.90141e-04
2015/04/10	05:29:54	ok	ok	486.1540	73.056	0.034509	20.23	63.111	11.029	86882265.668056	14	486.3093	9.38806e-05	3.10032e-04
2015/04/10	05:34:54	ok	ok	486.0960	73.055	0.034509	20.26	63.055	11.039	80010713.745846	15	486.1969	9.77066e-05	3.08208e-04
2015/04/10	05:39:54	ok	ok	486.1320	73.057	0.034509	20.36	62.922	11.080	79576325.735550	15	486.1956	9.82638e-05	2.78897e-04
2015/04/10	05:44:54	ok	ok	486.1120	73.055	0.034509	20.41	62.960	11.119	83835848.652783	14	486.1770	9.67445e-05	1.63038e-04
2015/04/10	05:49:54	ok	ok	486.0980	73.054	0.034509	20.40	62.898	11.102	80064855.051737	15	486.1404	9.96743e-05	2.79322e-04
2015/04/10	05:54:54	ok	ok	486.0880	73.051	0.034509	20.44	62.845	11.118	80962626.165110	15	486.1585	9.78696e-05	2.20870e-04
2015/04/10	05:59:54	ok	ok	486.0580	73.050	0.034509	20.45	62.816	11.120	80463644.313181	15	486.1830	9.57705e-05	2.66144e-04
2015/04/10	06:04:54	ok	ok	486.0380	73.047	0.034509	20.44	62.815	11.113	78407892.291785	15	486.1322	9.67463e-05	2.08665e-04
2015/04/10	06:09:54	ok	ok	486.0200	73.040	0.034509	20.48	62.791	11.135	76028198.169326	14	486.0494	9.79422e-05	2.60289e-04
2015/04/10	06:14:54	ok	ok	485.9940	73.042	0.034509	20.46	62.728	11.110	75489436.378310	15	486.0185	9.98615e-05	3.19346e-04
2015/04/10	06:19:54	ok	ok	485.9920	73.036	0.034509	20.50	62.734	11.137	83391339.348010	15	486.1178	9.56432e-05	2.84740e-04
2015/04/10	06:24:54	ok	ok	485.9560	73.030	0.034509	20.56	62.654	11.162	76022600.924930	15	486.0258	9.80969e-05	2.14564e-04
2015/04/10	06:29:54	ok	ok	485.9200	73.018	0.034509	20.56	62.533	11.141	76641508.978827	15	485.9706	9.95359e-05	2.76020e-04
2015/04/10	06:34:54	ok	ok	485.9000	73.020	0.034509	20.60	62.570	11.173	80178098.655967	15	485.9157	1.01261e-04	3.40547e-04
2015/04/10	06:39:54	ok	ok	485.8540	73.006	0.034509	20.61	62.542	11.175	71501590.225082	15	486.0151	9.50439e-05	3.95412e-04
2015/04/10	06:44:54	ok	ok	485.8560	73.008	0.034509	20.65	62.518	11.196	74192221.325095	15	485.9191	9.82668e-05	2.36389e-04
2015/04/10	06:49:54	ok	ok	485.8360	73.015	0.034509	20.69	62.525	11.224	76954193.631528	14	485.8948	9.88807e-05	2.41114e-04
2015/04/10	06:54:54	ok	ok	485.8180	72.983	0.034509	20.72	62.439	11.228	75451120.583102	14	485.8872	9.99534e-05	2.22984e-04
2015/04/10	06:59:54	ok	ok	485.8020	72.972	0.034509	20.75	62.324	11.227	77255183.304995	14	485.7630	1.04512e-04	3.57931e-04
2015/04/10	07:04:54	--	ok	485.7820	72.964	0.034509	20.79	62.330	11.254	76694134.407644	14	485.9248	9.46290e-05	4.05154e-04
2015/04/10	07:05:07	ok	ok	486.0320	73.038	0.03452	20.86	62.161	11.269	86480822.290871	13	486.1504	9.37731e-05	2.20970e-04
2015/04/10	07:10:07	ok	ok	485.9680	73.036	0.03452	20.86	62.251	11.285	80689373.778591	13	486.0575	9.61189e-05	1.92665e-04
2015/04/10	07:15:07	ok	ok	485.9340	73.028	0.03452	20.85	62.310	11.290	81782704.386467	13	486.0208	9.86778e-05	2.28199e-04
2015/04/10	07:20:07	ok	ok	485.9200	73.032	0.03452	20.91	62.259	11.320	75776928.661106	14	485.9982	9.90639e-05	2.16252e-04
2015/04/10	07:25:07	ok	ok	485.8860	73.012	0.03452	20.88	62.285	11.305	75964489.477816	14	485.8529	1.04652e-04	3.88466e-04
2015/04/10	07:30:07	ok	ok	485.8400	73.004	0.03452	20.96	62.147	11.332	72776804.459180	14	485.9282	1.00128e-04	2.46032e-04
2015/04/10	07:35:07	ok	ok	485.8480	73.000	0.03452	21.02	62.096	11.362	74302784.307177	14	485.8422	1.04143e-04	3.45400e-04
2015/04/10	07:40:07	ok	ok	485.8200	72.996	0.03452	21.05	62.071	11.378	74992849.581189	14	485.9190	9.89432e-05	2.21956e-04
2015/04/10	07:45:07	--	ok	485.7980	72.985	0.03452	21.14	62.025	11.429	70243919.416068	15	485.9410	9.61487e-05	3.13866e-04
2015/04/10	07:45:20	ok	ok	485.9840	73.049	0.03453	21.21	61.855	11.444	65552555.851500	14	486.0262	1.04065e-04	3.91384e-04
2015/04/10	07:50:20	ok	ok	485.9680	73.041	0.03453	21.12	62.022	11.415	68407499.777617	13	486.1065	9.56782e-05	2.08985e-04
2015/04/10	07:55:20	ok	ok	485.9340	73.041	0.03453	21.18	62.062	11.462	64562443.334172	15	486.1009	9.52514e-05	3.20015e-04
2015/04/10	08:00:20	ok	ok	485.9320	73.046	0.03453	21.24	61.981	11.487	69276332.013146	15	485.9989	9.99137e-05	3.04490e-04
2015/04/10	08:05:20	ok	ok	485.9060	73.030	0.03453	21.26	61.954	11.495	64916205.905769	15	486.0223	9.77191e-05	2.77372e-04
2015/04/10	08:10:20	ok	ok	485.8960	73.020	0.03453	21.34	61.876	11.534	68549658.981649	14	485.9916	9.77697e-05	2.60338e-04
2015/04/10	08:15:20	ok	ok	485.8640	73.016	0.03453	21.38	61.822	11.551	66525953.302931	15	486.0068	9.66281e-05	2.69100e-04
2015/04/10	08:20:20	ok	ok	485.8200	73.004	0.03453	21.45	61.743	11.582	64000755.656365	15	485.8749	1.01317e-04	3.43676e-04
2015/04/10	08:25:20	ok	ok	485.8320	72.990	0.03453	21.50	61.811	11.629	66141356.674522	15	486.0090	9.53399e-05	2.73555e-04
2015/04/10	08:30:20	ok	ok	485.8300	72.991	0.03453	21.57	61.732	11.661	66740956.158111	16	486.0555	8.90321e-05	4.87889e-04
2015/04/10	08:35:20	--	ok	485.7760	72.977	0.03453	21.64	61.743	11.710	67998696.112516	16	485.9135	9.33473e-05	3.54369e-04
2015/04/10	08:35:33	ok	ok	486.0540	73.050	0.034541	21.66	61.625	11.702	75768258.382935	16	486.1738	9.18717e-05	3.59405e-04
2015/04/10	08:40:32	ok	ok	486.0040	73.046	0.034541	21.72	61.696	11.756	70359077.918477	16	486.2711	8.68032e-05	6.00622e-04
2015/04/10	08:45:32	ok	ok	485.9600	73.041	0.034541	21.72	61.696	11.756	69156339.893648	16	486.0713	9.35380e-05	3.44009e-04
2015/04/10	08:50:32	ok	ok	485.9620	73.040	0.034541	21.81	61.680	11.814	73727909.065934	16	486.0854	9.29875e-05	3.45633e-04
2015/04/10	08:55:32	ok	ok	485.9620	73.034	0.034541	21.87	61.629	11.845	76209770.742810	15	486.2299	8.56614e-05	6.11763e-04
2015/04/10	09:00:32	ok	ok	485.9200	73.013	0.034541	21.91	61.605	11.868	71297411.494235	15	486.1087	8.85838e-05	4.61522e-04
2015/04/10	09:05:32	ok	ok	485.9220	73.019	0.034541	22.07	61.510	11.959	71241306.335476	15	486.0342	9.19761e-05	3.14439e-04
2015/04/10	09:10:32	ok	ok	485.9160	73.007	0.034541	22.15	61.492	12.011	77617713.617021	16	486.2115	8.58185e-05	5.70761e-04
2015/04/10	09:15:32	ok	ok	485.8940	73.000	0.034541	22.22	61.412	12.043	74993282.734227	16	485.9990	9.32949e-05	3.55804e-04
2015/04/10	09:20:32	ok	ok	485.8700	72.993	0.034541	22.34	61.432	12.130	70717570.853925	15	486.0017	9.20050e-05	3.21568e-04
2015/04/10	09:25:32	ok	ok	485.8720	72.974	0.034541	22.42	61.384	12.177	76568355.479281	14	485.9500	9.03746e-05	3.53166e-04
2015/04/10	09:30:32	ok	ok	485.8360	72.968	0.034541	22.53	61.341	12.245	72277054.860876	14	485.8833	9.25879e-05	3.63277e-04
2015/04/10	09:35:32	--	ok	485.6060	72.870	0.034541	21.98	62.526	12.094	57298442.738905	15	485.7508	9.14423e-05	3.27337e-04
2015/04/10	09:35:45	ok	ok	485.9920	73.055	0.034561	22.00	62.409	12.085	52272402.861294	15	486.0334	1.01658e-04	3.77582e-04
2015/04/10	09:40:44	ok	ok	485.8260	73.028	0.034561	21.52	63.115	11.888	56775384.413989	15	485.8703	1.00839e-04	3.51606e-04
2015/04/10	09:45:44	--	ok	485.7280	72.992	0.034561	21.33	63.355	11.803	58801366.967255	16	485.8933	9.10617e-05	3.77011e-04
2015/04/10	09:45:57	ok	ok	486.0280	73.072	0.034575	21.37	63.301	11.820	57167874.462395	14	486.0379	1.03922e-04	3.86588e-04
2015/04/10	09:50:56	ok	ok	485.9060	73.058	0.034575	21.20	63.514	11.744	59169544.419854	13	486.0241	9.88980e-05	2.35079e-04
2015/04/10	09:55:56	ok	ok	485.8520	73.037	0.034575	21.11	63.679	11.713	60562257.972357	14	485.8928	1.01939e-04	2.58352e-04
2015/04/10	10:00:56	--	ok	485.7800	73.018	0.034575	21.04	63.848	11.696	56846428.037694	15	485.8631	9.88606e-05	2.53422e-04
2015/04/10	10:01:09	ok	ok	486.0180	73.067	0.034586	21.08	63.764	11.708	59983121.763650	14	486.1501	9.75619e-05	2.48817e-04
2015/04/10	10:06:09	ok	ok	485.9560	73.062	0.034586	21.04	63.908	11.707	55129156.355416	13	486.0706	9.65964e-05	2.33759e-04
2015/04/10	10:11:09	ok	ok	485.9180	73.055	0.034586	21.06	64.001	11.738	59473987.428659	14	485.9995	9.85414e-05	2.89668e-04
2015/04/10	10:16:09	ok	ok	485.8560	73.044	0.034586	21.03	64.086	11.733	56842252.439716	14	485.8920	1.01954e-04	3.64574e-04
2015/04/10	10:21:09	ok	ok	485.8340	73.027	0.034586	21.04	64.268	11.773	58205670.306440	13	485.8971	9.86603e-05	2.07966e-04
2015/04/10	10:26:09	ok	ok	485.8020	73.014	0.034586	21.06	64.211	11.777	62425677.996271	14	485.9530	9.55058e-05	3.26028e-04
2015/04/10	10:31:09	--	ok	485.7680	73.001	0.034586	21.16	64.258	11.854	58117243.513345	15	485.8570	9.83344e-05	2.41784e-04
2015/04/10	10:31:22	ok	ok	486.0180	73.066	0.034598	21.19	64.143	11.853	63220301.897134	13	486.1082	9.76349e-05	1.87450e-04
2015/04/10	10:36:22	ok	ok	485.9760	73.064	0.034598	21.23	64.240	11.899	60654343.219754	13	486.0723	9.91797e-05	2.30613e-04
2015/04/10	10:41:22	ok	ok	485.9520	73.054	0.034598	21.30	64.342	11.966	61693650.078904	15	486.0613	9.72672e-05	2.31877e-04
2015/04/10	10:46:22	ok	ok	485.8980	73.047	0.034598	21.34	64.409	12.006	63944851.629335	14	486.0116	9.92183e-05	2.53316e-04
2015/04/10	10:51:22	ok	ok	485.8920	73.041	0.034598	21.42	64.423	12.064	55982152.399164	14	486.0026	9.80255e-05	2.35272e-04
2015/04/10	10:56:22	ok	ok	485.8640	73.025	0.034598	21.47	64.491	12.112	58675469.044718	14	486.0230	9.51660e-05	3.68857e-04
2015/04/10	11:01:22	ok	ok	485.8560	73.017	0.034598	21.58	64.510	12.193	60744076.122115	16	486.0085	9.17126e-05	3.71743e-04
2015/04/10	11:06:22	ok	ok	485.8340	73.011	0.034598	21.67	64.525	12.259	59598991.915354	16	486.0259	8.99932e-05	4.18757e-04
2015/04/10	11:11:22	--	ok	485.7820	72.987	0.034598	21.78	64.514	12.335	56078021.676557	14	485.7731	1.05167e-04	3.31918e-04
2015/04/10	11:11:35	ok	ok	486.0060	73.059	0.034609	21.77	64.422	12.310	56884186.530487	15	486.1465	9.62507e-05	2.48522e-04
2015/04/10	11:16:35	ok	ok	485.9980	73.063	0.034609	21.88	64.531	12.410	55009917.268575	15	486.0598	9.88624e-05	3.61310e-04
2015/04/10	11:21:35	ok	ok	485.9620	73.054	0.034609	21.96	64.605	12.481	54869433.266755	15	486.0795	9.28781e-05	3.45385e-04
2015/04/10	11:26:35	ok	ok	485.9440	73.048	0.034609	22.10	64.568	12.575	53755201.686531	16	486.0850	9.25381e-05	3.95443e-04
2015/04/10	11:31:35	ok	ok	485.9200	73.035	0.034609	22.14	64.635	12.617	56844063.411534	16	485.9719	9.63113e-05	4.16767e-04
2015/04/10	11:36:35	--	ok	485.5300	72.881	0.034609	21.00	66.889	12.225	55694555.038281	13	485.6852	9.34804e-05	2.91990e-04
2015/04/10	11:36:48	ok	ok	486.0640	73.089	0.034632	21.03	66.805	12.231	60628712.858579	13	486.1783	9.60620e-05	1.88308e-04
2015/04/10	11:41:48	--	ok	485.7940	73.043	0.034632	20.42	67.557	11.938	58468788.471130	12	485.9047	9.74333e-05	1.91174e-04
2015/04/10	11:42:01	ok	ok	486.0600	73.091	0.034643	20.49	67.421	11.963	57198656.002433	14	486.1454	9.76524e-05	1.73968e-04
2015/04/10	11:47:00	ok	ok	485.8860	73.068	0.034643	20.04	67.843	11.725	58356928.307472	14	485.9241	9.90997e-05	2.08832e-04
2015/04/10	11:52:00	--	ok	485.7520	73.037	0.034643	19.80	68.095	11.605	56272199.774501	14	485.8159	9.86061e-05	1.78246e-04
2015/04/10	11:52:13	ok	ok	486.0100	73.091	0.034655	19.83	68.012	11.611	50008462.871533	15	486.0347	1.03018e-04	3.35456e-04
2015/04/10	11:57:13	ok	ok	485.9220	73.077	0.034655	19.62	68.210	11.502	56955055.219245	14	485.9990	9.76459e-05	2.73416e-04
2015/04/10	12:02:13	ok	ok	485.8100	73.065	0.034655	19.48	68.331	11.429	52134491.552657	14	485.8159	1.01862e-04	3.02656e-04
2015/04/10	12:07:13	--	ok	485.7420	73.044	0.034655	19.38	68.401	11.373	53593329.624676	14	485.8665	9.56525e-05	3.07877e-04
2015/04/10	12:07:26	ok	ok	486.0400	73.092	0.034668	19.43	68.293	11.389	53310675.945443	14	486.1325	9.79126e-05	1.79246e-04
2015/04/10	12:12:26	ok	ok	485.9620	73.084	0.034668	19.29	68.414	11.316	57658164.017666	14	486.0326	9.83605e-05	2.36330e-04
2015/04/10	12:17:26	ok	ok	485.8720	73.076	0.034668	19.25	68.466	11.298	54200853.545232	14	485.9568	9.86304e-05	2.11307e-04
2015/04/10	12:22:26	ok	ok	485.8360	73.068	0.034668	19.20	68.486	11.268	53034392.448395	14	485.9661	9.62321e-05	3.12528e-04
2015/04/10	12:27:26	--	ok	485.7980	73.048	0.034668	19.18	68.512	11.259	57631403.147054	14	485.8597	9.89184e-05	2.12739e-04
2015/04/10	12:27:39	ok	ok	486.0200	73.091	0.034678	19.22	68.402	11.267	56655763.697476	14	486.1246	9.75881e-05	1.69050e-04
2015/04/10	12:32:39	ok	ok	485.9380	73.087	0.034678	19.16	68.508	11.245	50222364.289960	14	486.0387	9.81146e-05	2.05821e-04
2015/04/10	12:37:39	ok	ok	485.9020	73.081	0.034678	19.16	68.479	11.240	55251582.358652	14	486.0469	9.63152e-05	2.11913e-04
2015/04/10	12:42:39	ok	ok	485.8740	73.074	0.034678	19.14	68.505	11.231	56192289.504596	13	485.9694	9.77929e-05	1.75795e-04
2015/04/10	12:47:39	ok	ok	485.8280	73.061	0.034678	19.16	68.508	11.245	55075934.386239	14	485.9623	9.63143e-05	2.63318e-04
2015/04/10	12:52:39	--	ok	485.7880	73.053	0.034678	19.20	68.516	11.273	53012006.576283	14	485.8912	9.79895e-05	1.81947e-04
2015/04/10	12:52:52	ok	ok	486.0320	73.098	0.034688	19.24	68.405	11.281	49023942.348806	14	486.0514	1.01800e-04	3.26799e-04
2015/04/10	12:57:52	ok	ok	485.9880	73.095	0.034688	19.20	68.516	11.273	52987474.903516	14	486.0920	9.81395e-05	1.82556e-04
2015/04/10	13:02:52	ok	ok	485.9660	73.091	0.034688	19.22	68.519	11.286	52743481.878130	14	486.0473	9.86206e-05	1.85818e-04
2015/04/10	13:07:52	ok	ok	485.9260	73.088	0.034688	19.23	68.521	11.293	53528765.830961	14	486.1063	9.52593e-05	2.65345e-04
2015/04/10	13:12:52	ok	ok	485.8900	73.078	0.034688	19.26	68.526	11.314	52144234.056393	14	486.0658	9.51836e-05	2.96048e-04
2015/04/10	13:17:52	ok	ok	485.8400	73.072	0.034688	19.27	68.499	11.316	52101046.052910	14	486.0367	9.52703e-05	2.30580e-04
2015/04/10	13:22:52	ok	ok	485.8260	73.057	0.034688	19.26	68.497	11.309	53618956.909724	14	486.0524	9.26735e-05	3.02145e-04
2015/04/10	13:27:52	--	ok	485.7880	73.034	0.034688	19.26	68.468	11.304	50957962.458769	14	485.8582	9.88533e-05	2.52500e-04
2015/04/10	13:28:05	ok	ok	486.0260	73.102	0.034699	19.31	68.389	11.325	50272664.865757	14	486.0567	1.01012e-04	2.89473e-04
2015/04/10	13:33:05	ok	ok	485.9860	73.099	0.034699	19.26	68.468	11.304	50575730.539050	14	486.0530	9.88704e-05	2.23244e-04
2015/04/10	13:38:05	ok	ok	485.9440	73.094	0.034699	19.28	68.501	11.323	51149812.686257	14	485.9968	1.00015e-04	2.89698e-04
2015/04/10	13:43:05	ok	ok	485.9180	73.087	0.034699	19.31	68.506	11.344	52211501.455765	14	486.0059	9.83041e-05	2.39463e-04
2015/04/10	13:48:05	ok	ok	485.8760	73.079	0.034699	19.35	68.513	11.372	51962224.699699	13	486.0107	9.66953e-05	2.37245e-04
2015/04/10	13:53:05	ok	ok	485.8540	73.070	0.034699	19.33	68.480	11.353	52912513.517664	13	485.9535	9.81359e-05	2.17466e-04
2015/04/10	13:58:05	ok	ok	485.8400	73.056	0.034699	19.38	68.431	11.378	50148220.543508	14	485.8840	1.00268e-04	2.56519e-04
2015/04/10	14:03:05	ok	ok	485.8020	73.043	0.034699	19.41	68.436	11.399	50735224.051074	13	485.9126	9.79295e-05	1.81344e-04
2015/04/10	14:08:05	--	ok	485.7720	73.033	0.034699	19.48	68.478	11.453	55887075.833521	14	485.8164	1.01373e-04	3.27118e-04
2015/04/10	14:08:18	ok	ok	486.0260	73.111	0.03471	19.53	68.340	11.464	55057991.058639	14	486.1823	9.61585e-05	2.06814e-04
2015/04/10	14:13:18	ok	ok	485.9940	73.107	0.03471	19.47	68.447	11.441	52619437.391794	14	486.0958	9.78703e-05	2.32104e-04
2015/04/10	14:18:18	ok	ok	485.9560	73.101	0.03471	19.51	68.454	11.470	52724261.198587	13	486.0563	9.82163e-05	1.94676e-04
2015/04/10	14:23:18	ok	ok	485.9300	73.095	0.03471	19.53	68.399	11.474	52969520.792790	14	486.0665	9.67071e-05	1.77669e-04
2015/04/10	14:28:18	ok	ok	485.8980	73.088	0.03471	19.56	68.434	11.500	53360999.997691	14	486.0268	9.73919e-05	1.93365e-04
2015/04/10	14:33:18	ok	ok	485.8720	73.071	0.03471	19.57	68.436	11.507	53529535.548718	14	485.9862	9.78150e-05	1.75356e-04
2015/04/10	14:38:18	ok	ok	485.8340	73.057	0.03471	19.58	68.467	11.519	52195727.920892	14	485.9252	9.85490e-05	1.69645e-04
2015/04/10	14:43:18	ok	ok	485.8080	73.043	0.03471	19.59	68.469	11.526	48731393.454453	14	485.8833	9.89197e-05	1.98265e-04
2015/04/10	14:48:18	--	ok	485.7720	73.026	0.03471	19.58	68.497	11.524	53119991.892856	14	485.9055	9.69597e-05	1.99631e-04
2015/04/10	14:48:31	ok	ok	486.0060	73.117	0.034721	19.61	68.384	11.525	50274181.223963	14	486.1466	9.72334e-05	2.76308e-04
2015/04/10	14:53:31	ok	ok	485.9540	73.111	0.034721	19.58	68.497	11.524	45608712.049565	14	486.0795	9.78387e-05	2.50031e-04
2015/04/10	14:58:31	ok	ok	485.9520	73.100	0.034721	19.56	68.464	11.505	50271799.212504	14	485.9887	1.00351e-04	2.39694e-04
2015/04/10	15:03:31	ok	ok	485.8700	73.087	0.034721	19.56	68.493	11.510	47196122.549250	14	485.9486	1.00134e-04	2.22275e-04
2015/04/10	15:08:31	ok	ok	485.8440	73.074	0.034721	19.55	68.462	11.498	54985325.719935	14	485.9905	9.69191e-05	1.97705e-04
2015/04/10	15:13:31	ok	ok	485.8140	73.058	0.034721	19.51	68.484	11.474	53095017.826193	14	485.9082	9.89036e-05	1.79399e-04
2015/04/10	15:18:31	--	ok	485.7740	73.040	0.034721	19.50	68.511	11.472	53714791.358206	14	485.9416	9.57046e-05	2.49475e-04
2015/04/10	15:18:44	ok	ok	486.0240	73.122	0.034733	19.54	68.430	11.486	50720828.792247	14	486.1423	9.79779e-05	1.78209e-04
2015/04/10	15:23:44	ok	ok	485.9740	73.113	0.034733	19.46	68.504	11.444	52298205.108480	14	486.0979	9.71885e-05	2.16284e-04
2015/04/10	15:28:44	ok	ok	485.9380	73.108	0.034733	19.45	68.561	11.447	53461557.939691	14	486.0562	9.73543e-05	1.80730e-04
2015/04/10	15:33:44	ok	ok	485.8780	73.094	0.034733	19.39	68.550	11.405	52867833.724621	14	485.9336	1.00920e-04	2.95572e-04
2015/04/10	15:38:44	ok	ok	485.8520	73.078	0.034733	19.36	68.574	11.389	50365325.139346	14	485.9250	9.89755e-05	2.08655e-04
2015/04/10	15:43:44	ok	ok	485.8100	73.061	0.034733	19.32	68.596	11.366	51860112.219614	14	485.9002	9.77211e-05	2.22978e-04
2015/04/10	15:48:44	--	ok	485.7680	73.043	0.034733	19.30	68.592	11.352	54361990.658632	14	485.8475	9.89834e-05	1.92876e-04
2015/04/10	15:48:57	ok	ok	486.0200	73.123	0.034744	19.34	68.512	11.365	55042357.097906	14	486.1704	9.60180e-05	2.69653e-04
2015/04/10	15:53:57	ok	ok	485.9720	73.118	0.034744	19.23	68.580	11.303	54396972.043618	14	486.0990	9.70777e-05	2.07372e-04
2015/04/10	15:58:57	ok	ok	485.9360	73.110	0.034744	19.22	68.578	11.296	53445425.360833	14	486.0850	9.57314e-05	2.31238e-04
2015/04/10	16:03:57	ok	ok	485.8760	73.097	0.034744	19.18	68.600	11.273	54032158.442199	14	486.0133	9.67683e-05	2.44474e-04
2015/04/10	16:08:57	ok	ok	485.8400	73.092	0.034744	19.13	68.620	11.243	51013208.721950	14	486.0209	9.45973e-05	3.12683e-04
2015/04/10	16:13:57	ok	ok	485.8020	73.076	0.034744	19.10	68.615	11.223	51244867.778602	14	485.9099	9.75351e-05	1.83538e-04
2015/04/10	16:18:57	--	ok	485.7460	73.054	0.034744	19.06	68.637	11.200	53799598.378952	14	485.9124	9.60251e-05	2.67571e-04
2015/04/10	16:19:10	ok	ok	486.0660	73.129	0.034757	19.12	68.560	11.227	54324572.826442	14	486.1601	9.83228e-05	1.68725e-04
2015/04/10	16:24:09	ok	ok	486.0120	73.124	0.034757	19.03	68.631	11.179	53357137.537962	14	486.0965	9.88999e-05	2.21669e-04
2015/04/10	16:29:09	ok	ok	485.9560	73.119	0.034757	19.00	68.655	11.163	56070435.419955	14	486.0647	9.84397e-05	1.83392e-04
2015/04/10	16:34:09	ok	ok	485.9060	73.115	0.034757	18.97	68.679	11.147	54569461.970159	14	486.0693	9.63821e-05	2.40974e-04
2015/04/10	16:39:09	ok	ok	485.8860	73.107	0.034757	18.91	68.668	11.106	52065175.552544	14	485.9637	9.88729e-05	1.99653e-04
2015/04/10	16:44:09	ok	ok	485.8080	73.095	0.034757	18.88	68.662	11.086	53947291.758103	14	485.9263	9.90806e-05	1.95859e-04
2015/04/10	16:49:09	--	ok	485.7900	73.087	0.034757	18.82	68.710	11.054	51970273.269865	14	485.8999	9.79700e-05	2.24584e-04
2015/04/10	16:49:23	ok	ok	486.0340	73.128	0.034767	18.89	68.606	11.083	52924049.439603	14	486.1311	9.86468e-05	1.92799e-04
2015/04/10	16:54:22	ok	ok	485.9860	73.123	0.034767	18.81	68.708	11.047	56060947.127334	14	486.0743	9.93520e-05	1.93412e-04
2015/04/10	16:59:22	ok	ok	485.9460	73.120	0.034767	18.76	68.699	11.013	54458625.885930	14	486.0561	9.80954e-05	1.83419e-04
2015/04/10	17:04:22	ok	ok	485.8960	73.114	0.034767	18.70	68.717	10.977	52244116.669016	14	485.9469	1.00804e-04	2.38640e-04
2015/04/10	17:09:22	ok	ok	485.8560	73.105	0.034767	18.68	68.743	10.969	53676897.062610	14	485.9999	9.63571e-05	2.34526e-04
2015/04/10	17:14:22	ok	ok	485.8220	73.097	0.034767	18.62	68.732	10.928	52167374.919518	14	485.9718	9.59802e-05	2.99476e-04
2015/04/10	17:19:22	--	ok	485.7800	73.093	0.034767	18.57	68.723	10.894	52231604.833812	14	485.9162	9.63436e-05	2.88866e-04
2015/04/10	17:19:35	ok	ok	486.0460	73.128	0.034778	18.61	68.642	10.907	55553790.226537	14	486.1943	9.60340e-05	1.91756e-04
2015/04/10	17:24:34	ok	ok	485.9800	73.124	0.034778	18.51	68.741	10.859	56930885.124003	14	486.0967	9.81145e-05	1.73550e-04
2015/04/10	17:29:34	ok	ok	485.9240	73.118	0.034778	18.48	68.736	10.838	51081399.034086	15	486.0962	9.25081e-05	3.24623e-04
2015/04/10	17:34:34	ok	ok	485.8940	73.116	0.034778	18.42	68.754	10.803	53809301.422077	14	485.9571	1.00206e-04	2.50732e-04
2015/04/10	17:39:34	ok	ok	485.8600	73.108	0.034778	18.38	68.805	10.785	50127894.207109	14	485.9108	1.00405e-04	2.81358e-04
2015/04/10	17:44:34	ok	ok	485.8060	73.104	0.034778	18.32	68.765	10.741	51216985.330237	14	485.9105	9.86447e-05	1.96234e-04
2015/04/10	17:49:34	--	ok	485.7760	73.097	0.034778	18.28	68.816	10.723	55055200.502029	14	485.8249	1.01112e-04	2.81914e-04
2015/04/10	17:49:47	ok	ok	486.0540	73.127	0.034789	18.30	68.703	10.718	52234877.211815	14	486.1971	9.60449e-05	2.22291e-04
2015/04/10	17:54:47	ok	ok	485.9840	73.121	0.034789	18.21	68.803	10.677	52117295.576151	14	486.1158	9.69229e-05	1.71498e-04
2015/04/10	17:59:47	ok	ok	485.9400	73.116	0.034789	18.17	68.825	10.655	52961932.469855	13	486.0536	9.81142e-05	1.76261e-04
2015/04/10	18:04:47	ok	ok	485.9000	73.112	0.034789	18.12	68.845	10.627	52140742.786380	14	486.0245	9.74294e-05	2.06430e-04
2015/04/10	18:09:47	ok	ok	485.8460	73.110	0.034789	18.06	68.834	10.587	48831293.280693	13	485.9702	9.83079e-05	1.75244e-04
2015/04/10	18:14:47	ok	ok	485.8360	73.103	0.034789	18.00	68.852	10.552	49823893.922474	14	485.9047	9.95618e-05	1.77210e-04
2015/04/10	18:19:47	--	ok	485.7780	73.098	0.034789	17.96	68.845	10.526	53131979.354053	14	485.8272	1.01139e-04	3.27958e-04
2015/04/10	18:20:00	ok	ok	486.0300	73.126	0.0348	18.00	68.794	10.543	46965836.573396	14	486.0846	1.00989e-04	2.84635e-04
2015/04/10	18:25:00	ok	ok	485.9940	73.121	0.0348	17.90	68.834	10.487	48874387.104747	14	486.0565	1.00143e-04	2.01140e-04
2015/04/10	18:30:00	ok	ok	485.9340	73.117	0.0348	17.85	68.854	10.459	50261427.057859	14	485.9938	1.00596e-04	2.39404e-04
2015/04/10	18:35:00	ok	ok	486.1620	73.156	0.0348	18.64	67.179	10.694	51323010.738813	15	486.2764	9.42821e-05	3.55576e-04
2015/04/10	18:40:00	--	ok	486.3480	73.208	0.0348	19.44	66.198	11.046	53537077.185493	14	486.3810	1.01450e-04	2.94054e-04
2015/04/10	18:40:13	ok	ok	485.9640	73.112	0.034783	19.43	66.167	11.034	53861037.214507	14	486.1102	9.62544e-05	2.24750e-04
2015/04/10	18:45:13	ok	ok	486.1240	73.126	0.034783	19.94	65.841	11.313	53673336.254827	14	486.3002	9.53330e-05	2.73709e-04
2015/04/10	18:50:13	ok	ok	486.1840	73.136	0.034783	20.27	65.690	11.507	55427380.972135	14	486.3119	9.69811e-05	1.80347e-04
2015/04/10	18:55:13	--	ok	486.2520	73.142	0.034783	20.54	65.588	11.671	52885116.441993	14	486.3653	9.74272e-05	1.77078e-04
2015/04/10	18:55:26	ok	ok	485.9620	73.106	0.03477	20.58	65.475	11.678	56362092.557248	15	486.0099	1.01381e-04	3.48424e-04
2015/04/10	19:00:26	ok	ok	486.0000	73.113	0.03477	20.76	65.507	11.807	54341393.598354	15	486.1503	9.72131e-05	2.28674e-04
2015/04/10	19:05:26	ok	ok	486.0360	73.120	0.03477	20.89	65.499	11.895	54462916.761620	15	486.0926	1.00695e-04	3.34857e-04
2015/04/10	19:10:26	ok	ok	486.0400	73.122	0.03477	21.08	65.443	12.016	52842373.601588	15	486.1765	9.79872e-05	2.69569e-04
2015/04/10	19:15:26	ok	ok	486.0340	73.122	0.03477	21.21	65.435	12.106	52798186.951156	15	486.1655	9.79924e-05	2.57573e-04
2015/04/10	19:20:26	ok	ok	486.0620	73.124	0.03477	21.32	65.454	12.187	58095448.107179	15	486.1354	1.00551e-04	3.61405e-04
2015/04/10	19:25:26	ok	ok	486.0280	73.122	0.03477	21.39	65.436	12.233	55280607.082463	15	486.2153	9.48650e-05	3.58445e-04
2015/04/10	19:30:26	ok	ok	486.0140	73.118	0.03477	21.48	65.452	12.300	57549558.052431	15	486.0899	1.00406e-04	3.16456e-04
2015/04/10	19:35:26	ok	ok	486.0160	73.118	0.03477	21.58	65.469	12.374	57695804.253717	15	486.0892	9.96847e-05	2.45877e-04
2015/04/10	19:40:26	ok	ok	485.9900	73.115	0.03477	21.62	65.536	12.415	56632555.053139	15	486.1077	9.73884e-05	2.69926e-04
2015/04/10	19:45:26	ok	ok	485.9660	73.115	0.03477	21.68	65.576	12.466	60780249.329229	15	485.9888	1.02039e-04	3.24653e-04
2015/04/10	19:50:26	ok	ok	485.9240	73.106	0.03477	21.70	65.640	12.493	58885015.784940	16	485.9765	9.66045e-05	4.27389e-04
2015/04/10	19:55:26	ok	ok	485.9040	73.100	0.03477	21.76	65.590	12.526	59069319.262684	14	486.0686	9.40043e-05	3.45015e-04
2015/04/10	20:00:26	ok	ok	485.8580	73.093	0.03477	21.82	65.661	12.583	62380537.691144	13	485.9397	9.82754e-05	2.19579e-04
2015/04/10	20:05:26	--	ok	485.7920	73.075	0.03477	21.78	65.743	12.570	57638903.472135	16	485.9103	9.47005e-05	3.43702e-04
2015/04/10	20:05:39	ok	ok	486.0180	73.122	0.03478	21.79	65.625	12.555	55949069.050535	15	486.0914	9.95889e-05	2.42126e-04
2015/04/10	20:10:39	ok	ok	485.9740	73.118	0.03478	21.82	65.720	12.595	57402311.330711	16	486.0423	9.57871e-05	4.07304e-04
2015/04/10	20:15:39	ok	ok	485.9320	73.114	0.03478	21.84	65.724	12.610	59371649.824336	16	486.0607	9.30779e-05	3.56738e-04
2015/04/10	20:20:39	ok	ok	485.8580	73.100	0.03478	21.81	65.868	12.616	54891026.225072	16	485.9983	9.31613e-05	3.62124e-04
2015/04/10	20:25:39	ok	ok	485.8060	73.093	0.03478	21.85	65.785	12.629	57530361.599865	16	485.8760	9.71522e-05	4.21524e-04
2015/04/10	20:30:39	--	ok	485.7660	73.074	0.03478	21.84	65.873	12.639	62431802.902225	16	485.9836	8.98756e-05	5.08675e-04
2015/04/10	20:30:52	ok	ok	486.0380	73.125	0.034792	21.86	65.847	12.648	59982733.234134	16	486.1755	9.30404e-05	3.70884e-04
2015/04/10	20:35:52	ok	ok	485.9760	73.123	0.034792	21.91	65.826	12.681	58548898.733861	15	485.9834	1.02931e-04	3.51313e-04
2015/04/10	20:40:52	ok	ok	485.9420	73.117	0.034792	21.90	65.914	12.690	59329584.737354	14	486.0814	8.92886e-05	3.56696e-04
2015/04/10	20:45:52	ok	ok	485.8640	73.107	0.034792	21.88	65.970	12.686	60652800.920556	16	486.0721	9.01434e-05	4.71157e-04
2015/04/10	20:50:52	ok	ok	485.8220	73.095	0.034792	21.88	65.940	12.681	58185430.726126	14	485.9971	9.41597e-05	3.76968e-04
2015/04/10	20:55:52	--	ok	485.7820	73.086	0.034792	21.88	66.060	12.704	59480351.243981	14	485.9994	8.64122e-05	4.58421e-04
2015/04/10	20:56:05	ok	ok	486.0000	73.122	0.034803	21.87	65.968	12.679	60316136.114537	16	486.1558	9.20779e-05	3.59578e-04
2015/04/10	21:01:05	ok	ok	485.9480	73.120	0.034803	21.86	65.967	12.671	59997330.173636	16	486.1336	9.10194e-05	4.48484e-04
2015/04/10	21:06:05	ok	ok	485.8800	73.111	0.034803	21.82	66.139	12.675	59344716.348421	15	485.8816	1.03280e-04	3.53909e-04
2015/04/10	21:11:05	ok	ok	485.8260	73.102	0.034803	21.77	66.100	12.631	60616890.958074	16	485.9277	9.45059e-05	3.47092e-04
2015/04/10	21:16:05	--	ok	485.7380	73.089	0.034803	21.76	66.129	12.629	55482674.673680	16	485.8714	9.46616e-05	3.60252e-04
2015/04/10	21:16:18	ok	ok	486.0620	73.131	0.034816	21.76	66.099	12.624	57860921.026624	15	486.1158	1.00016e-04	2.50187e-04
2015/04/10	21:21:18	ok	ok	485.9980	73.124	0.034816	21.72	66.211	12.616	59529652.236545	16	486.0252	9.73898e-05	4.45067e-04
2015/04/10	21:26:18	ok	ok	485.9260	73.119	0.034816	21.68	66.204	12.586	56819420.409822	15	485.9666	1.01133e-04	2.75244e-04
2015/04/10	21:31:18	ok	ok	485.8760	73.113	0.034816	21.66	66.290	12.587	55185712.540103	15	485.9959	9.83021e-05	2.51687e-04
2015/04/10	21:36:18	--	ok	485.7940	73.106	0.034816	21.62	66.224	12.546	57386272.100983	14	485.9096	9.99773e-05	2.71373e-04
2015/04/10	21:36:31	ok	ok	486.0620	73.130	0.034827	21.66	66.171	12.565	55759975.005103	15	486.1339	9.98359e-05	2.48584e-04
2015/04/10	21:41:31	ok	ok	485.9960	73.126	0.034827	21.61	66.222	12.538	58023473.089746	15	486.1710	9.55479e-05	3.42341e-04
2015/04/10	21:46:31	ok	ok	485.9320	73.120	0.034827	21.61	66.252	12.544	53387441.353413	15	486.0559	9.83466e-05	2.42399e-04
2015/04/10	21:51:31	ok	ok	485.8620	73.114	0.034827	21.53	66.297	12.495	56706855.099530	16	485.9031	9.75440e-05	4.37089e-04
2015/04/10	21:56:31	ok	ok	485.8280	73.108	0.034827	21.55	66.301	12.510	55133321.263000	16	485.8984	9.57045e-05	4.03058e-04
2015/04/10	22:01:31	--	ok	485.7420	73.101	0.034827	21.50	66.352	12.483	59086953.372747	16	485.8662	9.48087e-05	3.36209e-04
2015/04/10	22:01:44	ok	ok	486.0820	73.145	0.03484	21.53	66.268	12.489	58380222.337673	14	486.1185	1.03187e-04	3.67673e-04
2015/04/10	22:06:43	ok	ok	486.0040	73.132	0.03484	21.47	66.346	12.461	56626878.470980	15	486.0678	1.01203e-04	3.53831e-04
2015/04/10	22:11:43	ok	ok	485.9220	73.123	0.03484	21.46	66.434	12.470	53435145.269063	15	486.0694	9.78539e-05	2.71637e-04
2015/04/10	22:16:43	ok	ok	485.8880	73.113	0.03484	21.42	66.397	12.434	55402118.890425	15	486.0223	9.74465e-05	2.37564e-04
2015/04/10	22:21:43	ok	ok	485.8420	73.106	0.03484	21.37	66.448	12.408	55128222.975781	14	485.8867	1.01713e-04	2.79586e-04
2015/04/10	22:26:43	--	ok	485.7740	73.101	0.03484	21.33	66.471	12.383	54454255.843889	15	485.8997	9.81122e-05	2.46468e-04
2015/04/10	22:26:56	ok	ok	486.0380	73.137	0.034851	21.32	66.410	12.365	58485582.221336	14	486.1843	9.74055e-05	2.46031e-04
2015/04/10	22:31:56	ok	ok	485.9580	73.125	0.034851	21.32	66.469	12.376	56681814.163633	15	486.1607	9.41272e-05	3.61094e-04
2015/04/10	22:36:56	ok	ok	485.8900	73.119	0.034851	21.25	66.576	12.346	52057299.450672	15	486.0438	9.68984e-05	2.58002e-04
2015/04/10	22:41:56	ok	ok	485.8660	73.111	0.034851	21.24	66.515	12.327	55318758.322856	15	486.0023	9.68881e-05	2.68960e-04
2015/04/10	22:46:56	ok	ok	485.8220	73.106	0.034851	21.20	66.567	12.308	53962879.835054	15	485.9352	9.83484e-05	2.35695e-04
2015/04/10	22:51:56	--	ok	485.7560	73.098	0.034851	21.18	66.564	12.293	56765435.762973	15	485.8616	9.89369e-05	2.38564e-04
2015/04/10	22:52:09	ok	ok	486.0120	73.152	0.034864	21.21	66.480	12.299	52236709.287087	15	486.1946	9.64279e-05	3.00033e-04
2015/04/10	22:57:09	ok	ok	485.9740	73.132	0.034864	21.15	66.529	12.266	55374551.944120	15	486.0872	9.78482e-05	2.69370e-04
2015/04/10	23:02:09	ok	ok	485.9440	73.127	0.034864	21.18	66.534	12.288	57994882.769623	15	486.1002	9.65964e-05	2.28988e-04
2015/04/10	23:07:09	ok	ok	485.8660	73.112	0.034864	21.10	66.609	12.245	55931370.979967	14	486.0181	9.70210e-05	3.21114e-04
2015/04/10	23:12:09	ok	ok	485.8280	73.106	0.034864	21.10	66.639	12.250	57454114.854277	15	486.0233	9.44485e-05	3.86855e-04
2015/04/10	23:17:09	--	ok	485.7860	73.101	0.034864	21.07	66.634	12.228	57291825.305821	14	485.8938	9.94300e-05	2.30987e-04
2015/04/10	23:17:22	ok	ok	486.0300	73.150	0.034874	21.12	66.523	12.243	54846557.021581	14	486.1570	9.80665e-05	2.84122e-04
2015/04/10	23:22:21	ok	ok	485.9540	73.140	0.034874	21.06	66.572	12.210	54300113.467022	15	486.1196	9.67161e-05	2.35337e-04
2015/04/10	23:27:21	ok	ok	485.9320	73.131	0.034874	21.09	66.607	12.237	52845107.042972	15	486.0292	9.85369e-05	2.30122e-04
2015/04/10	23:32:21	ok	ok	485.8960	73.114	0.034874	21.02	66.714	12.207	55768079.625236	15	485.9236	1.00592e-04	3.33430e-04
2015/04/10	23:37:21	ok	ok	485.8220	73.104	0.034874	20.98	66.677	12.172	57292718.306848	15	485.9388	9.76960e-05	2.82390e-04
2015/04/10	23:42:21	--	ok	485.7820	73.100	0.034874	20.97	66.705	12.170	54563452.926351	15	485.8477	9.96055e-05	2.69671e-04
2015/04/10	23:42:34	ok	ok	486.0320	73.159	0.034885	21.00	66.621	12.176	52189368.169748	13	486.1286	9.82560e-05	1.82872e-04
2015/04/10	23:47:34	ok	ok	485.9840	73.142	0.034885	20.95	66.702	12.156	57609996.662217	14	486.1527	9.54403e-05	3.29688e-04
2015/04/10	23:52:34	ok	ok	485.9320	73.133	0.034885	20.92	66.726	12.139	57472068.089015	14	486.0847	9.58300e-05	2.72687e-04
2015/04/10	23:57:34	ok	ok	485.8540	73.116	0.034885	20.86	66.775	12.106	56910012.195017	14	485.9945	9.80895e-05	2.49344e-04
2015/04/11	00:02:34	ok	ok	485.8200	73.110	0.034885	20.88	66.719	12.109	53994863.957712	14	485.9107	1.00879e-04	2.30965e-04
2015/04/11	00:07:34	--	ok	485.7700	73.101	0.034885	20.87	66.777	12.113	60122420.624454	15	485.8866	9.82774e-05	2.28817e-04
2015/04/11	00:07:47	ok	ok	485.9960	73.162	0.034897	20.82	66.738	12.071	57375705.172099	14	486.1616	9.52216e-05	2.51808e-04
2015/04/11	00:12:47	ok	ok	485.9420	73.148	0.034897	20.77	66.819	12.050	57836372.291971	15	486.0676	9.82329e-05	2.32948e-04
2015/04/11	00:17:47	ok	ok	485.8880	73.143	0.034897	20.78	66.791	12.052	54237772.298600	15	485.9562	1.00814e-04	3.22822e-04
2015/04/11	00:22:47	ok	ok	485.8620	73.125	0.034897	20.73	66.811	12.021	55833857.929987	15	485.9231	1.00927e-04	3.15558e-04
2015/04/11	00:27:47	ok	ok	485.8220	73.111	0.034897	20.73	66.811	12.021	56848146.200724	14	485.9431	9.81678e-05	2.40851e-04
2015/04/11	00:32:47	--	ok	485.7600	73.102	0.034897	20.69	66.834	11.997	57130882.053075	14	485.8985	9.91979e-05	2.22292e-04
2015/04/11	00:33:01	ok	ok	486.0820	73.192	0.034909	20.73	66.693	12.000	60876653.492730	14	486.1654	9.72279e-05	1.73369e-04
2015/04/11	00:38:00	ok	ok	486.0100	73.174	0.034909	20.65	66.857	11.973	59771515.145938	14	486.1021	9.74076e-05	1.76639e-04
2015/04/11	00:43:00	ok	ok	485.9300	73.153	0.034909	20.59	66.905	11.940	54913982.079300	15	486.0197	9.92262e-05	2.39060e-04
2015/04/11	00:48:00	ok	ok	485.9100	73.142	0.034909	20.63	66.853	11.959	62575254.275557	15	486.0856	9.54749e-05	3.32483e-04
2015/04/11	00:53:00	ok	ok	485.8640	73.123	0.034909	20.56	66.959	11.929	59759440.091740	15	485.9421	9.89786e-05	2.23245e-04
2015/04/11	00:58:00	--	ok	485.7920	73.110	0.034909	20.56	66.900	11.919	56784146.289516	13	485.9858	9.34146e-05	2.23994e-04
2015/04/11	00:58:13	ok	ok	486.0320	73.188	0.034919	20.55	66.839	11.901	57753272.387625	13	486.1293	9.73189e-05	1.88963e-04
2015/04/11	01:03:13	ok	ok	485.9800	73.181	0.034919	20.53	66.865	11.892	54243915.976620	15	486.0594	9.94428e-05	2.52944e-04
2015/04/11	01:08:13	ok	ok	485.9320	73.158	0.034919	20.47	67.003	11.874	54219166.418714	14	485.9963	9.82304e-05	2.89533e-04
2015/04/11	01:13:13	ok	ok	485.8800	73.135	0.034919	20.49	66.947	11.878	54702152.280940	15	486.0327	9.72446e-05	2.48267e-04
2015/04/11	01:18:13	ok	ok	485.8460	73.137	0.034919	20.46	66.971	11.862	56796992.533109	15	485.9001	1.01368e-04	3.41696e-04
2015/04/11	01:23:13	--	ok	485.7820	73.115	0.034919	20.43	66.996	11.846	55117454.868921	15	485.9002	9.88664e-05	2.25960e-04
2015/04/11	01:23:26	ok	ok	486.0540	73.223	0.03493	20.45	66.940	11.849	55657546.443153	14	486.1926	9.60091e-05	2.40064e-04
2015/04/11	01:28:26	ok	ok	486.0100	73.199	0.03493	20.42	66.964	11.833	58944833.003512	14	486.0677	9.91301e-05	2.10804e-04
2015/04/11	01:33:26	ok	ok	485.9600	73.179	0.03493	20.40	66.990	11.824	56580998.226721	15	485.9892	1.00760e-04	3.13376e-04
2015/04/11	01:38:26	ok	ok	485.9060	73.153	0.03493	20.38	66.987	11.810	57168104.826564	15	486.0488	9.72572e-05	2.49970e-04
2015/04/11	01:43:26	ok	ok	485.8820	73.141	0.03493	20.33	67.037	11.784	58584499.812224	15	486.0110	9.75361e-05	2.06949e-04
2015/04/11	01:48:26	ok	ok	485.8540	73.130	0.03493	20.29	67.030	11.755	59993542.278494	15	486.0130	9.51653e-05	3.32255e-04
2015/04/11	01:53:26	--	ok	485.7940	73.122	0.03493	20.29	67.001	11.750	58353994.306549	15	485.9055	9.73336e-05	2.50122e-04
2015/04/11	01:53:39	ok	ok	485.9780	73.208	0.03494	20.28	66.969	11.738	55544424.873277	14	486.0403	1.01018e-04	2.96182e-04
2015/04/11	01:58:39	ok	ok	485.9620	73.177	0.03494	20.24	67.021	11.720	50950000.103170	14	486.0450	9.83408e-05	2.16549e-04
2015/04/11	02:03:39	ok	ok	485.8960	73.165	0.03494	20.22	67.047	11.710	51582188.961502	15	486.0016	9.93842e-05	2.39768e-04
2015/04/11	02:08:39	ok	ok	485.8680	73.144	0.03494	20.20	67.073	11.701	52567000.720243	14	485.9281	9.94453e-05	2.51153e-04
2015/04/11	02:13:39	ok	ok	485.8340	73.137	0.03494	20.20	67.073	11.701	55588310.489067	15	485.9073	1.00286e-04	2.61636e-04
2015/04/11	02:18:39	--	ok	485.7940	73.124	0.03494	20.18	67.011	11.677	56630020.675750	15	485.8369	1.01184e-04	3.20467e-04
2015/04/11	02:18:52	ok	ok	485.9800	73.223	0.034951	20.19	66.983	11.679	47478861.555841	15	486.0661	1.01181e-04	3.02771e-04
2015/04/11	02:23:52	ok	ok	485.9520	73.229	0.034951	20.13	67.061	11.651	54407939.518188	14	485.9987	1.00688e-04	2.51019e-04
2015/04/11	02:28:52	ok	ok	485.9320	73.197	0.034951	20.14	67.063	11.658	54956771.116395	13	486.0159	9.83163e-05	1.79133e-04
2015/04/11	02:33:52	ok	ok	485.8960	73.195	0.034951	20.11	67.117	11.647	57477213.492026	14	486.0123	9.93457e-05	2.31397e-04
2015/04/11	02:38:52	ok	ok	485.8400	73.149	0.034951	20.06	67.108	11.612	55793029.325936	14	485.9644	9.75934e-05	1.74156e-04
2015/04/11	02:43:52	ok	ok	485.8080	73.135	0.034951	20.04	67.075	11.593	55785411.819573	14	485.9587	9.63273e-05	2.13160e-04
2015/04/11	02:48:52	--	ok	485.7800	73.130	0.034951	19.98	67.153	11.565	55240117.966557	15	485.9173	9.70221e-05	3.01177e-04
2015/04/11	02:49:05	ok	ok	486.0080	73.234	0.034961	20.00	67.127	11.575	56711172.587017	14	486.0428	1.01326e-04	3.44456e-04
2015/04/11	02:54:05	ok	ok	485.9620	73.217	0.034961	20.00	67.097	11.569	55279881.584160	14	486.0355	9.97562e-05	2.17996e-04
2015/04/11	02:59:05	ok	ok	485.9320	73.199	0.034961	19.96	67.149	11.551	53770271.369413	14	485.9857	9.90279e-05	2.30780e-04
2015/04/11	03:04:05	ok	ok	485.8760	73.172	0.034961	19.92	67.142	11.523	52719039.904739	14	485.9962	9.79572e-05	1.93959e-04
2015/04/11	03:09:05	ok	ok	485.8520	73.167	0.034961	19.90	67.198	11.519	56471315.289151	15	485.9584	9.88425e-05	2.17066e-04
2015/04/11	03:14:05	ok	ok	485.8120	73.136	0.034961	19.86	67.190	11.491	56404517.432937	14	485.9678	9.51192e-05	4.04854e-04
2015/04/11	03:19:05	--	ok	485.7520	73.127	0.034961	19.83	67.156	11.465	56766813.627543	15	485.9081	9.77927e-05	2.29647e-04
2015/04/11	03:19:18	ok	ok	486.0420	73.265	0.034974	19.86	67.102	11.476	58261856.270361	14	486.1902	9.59010e-05	2.36025e-04
2015/04/11	03:24:18	ok	ok	486.0100	73.250	0.034974	19.82	67.242	11.473	54984277.391185	14	486.1583	9.58022e-05	2.50388e-04
2015/04/11	03:29:18	ok	ok	485.9520	73.238	0.034974	19.78	67.235	11.445	57374646.214156	14	486.0669	9.83663e-05	1.85339e-04
2015/04/11	03:34:18	ok	ok	485.9380	73.231	0.034974	19.75	67.260	11.429	59861858.155101	14	485.9784	1.00435e-04	3.09786e-04
2015/04/11	03:39:18	ok	ok	485.8880	73.191	0.034974	19.73	67.226	11.410	55478275.339611	14	485.9431	1.00214e-04	2.85668e-04
2015/04/11	03:44:18	ok	ok	485.8580	73.181	0.034974	19.72	67.225	11.403	57025562.100025	15	486.0016	9.74537e-05	2.26221e-04
2015/04/11	03:49:18	ok	ok	485.8060	73.157	0.034974	19.70	67.191	11.384	50548646.106676	14	485.9211	9.80669e-05	2.27655e-04
2015/04/11	03:54:18	--	ok	485.7400	73.138	0.034974	19.64	67.240	11.352	54627251.634636	14	485.8854	9.76782e-05	1.80685e-04
2015/04/11	03:54:31	ok	ok	486.0320	73.302	0.034987	19.65	67.242	11.359	52496649.011042	14	486.1566	9.86900e-05	1.99910e-04
2015/04/11	03:59:31	ok	ok	486.0100	73.295	0.034987	19.63	67.297	11.355	55521849.027343	13	486.1258	9.75130e-05	1.81574e-04
2015/04/11	04:04:31	ok	ok	485.9740	73.269	0.034987	19.62	67.236	11.338	54507393.694409	14	486.0943	9.77076e-05	1.90197e-04
2015/04/11	04:09:31	ok	ok	485.9440	73.243	0.034987	19.59	67.290	11.327	55876922.396505	14	485.9994	1.00419e-04	2.70537e-04
2015/04/11	04:14:31	ok	ok	485.9080	73.207	0.034987	19.57	67.257	11.309	56091908.716203	14	485.9552	9.96635e-05	2.66561e-04
2015/04/11	04:19:31	ok	ok	485.8780	73.213	0.034987	19.56	67.255	11.302	54496257.188045	14	485.9033	1.02039e-04	3.48292e-04
2015/04/11	04:24:31	ok	ok	485.8460	73.198	0.034987	19.54	67.252	11.288	58708426.266980	13	485.9292	9.90048e-05	2.20398e-04
2015/04/11	04:29:31	ok	ok	485.8260	73.172	0.034987	19.54	67.281	11.293	59102671.895176	14	485.9758	9.65119e-05	2.12702e-04
2015/04/11	04:34:31	--	ok	485.7880	73.158	0.034987	19.52	67.248	11.274	57733807.511448	13	485.8441	1.00660e-04	3.34124e-04
2015/04/11	04:34:45	ok	ok	486.0100	73.288	0.034997	19.55	67.165	11.280	56714467.671329	14	486.0574	1.01121e-04	3.00746e-04
2015/04/11	04:39:44	ok	ok	485.9920	73.280	0.034997	19.56	67.314	11.312	59122704.849994	13	486.1024	9.74888e-05	1.91874e-04
2015/04/11	04:44:44	ok	ok	485.9340	73.245	0.034997	19.51	67.276	11.272	57775873.473755	14	486.0629	9.68726e-05	1.80414e-04
2015/04/11	04:49:44	ok	ok	485.8900	73.226	0.034997	19.46	67.355	11.252	54339835.557554	14	486.0238	9.78978e-05	1.97591e-04
2015/04/11	04:54:44	ok	ok	485.8860	73.222	0.034997	19.48	67.270	11.251	59595933.384251	14	485.9840	9.86936e-05	3.15026e-04
2015/04/11	04:59:44	ok	ok	485.8480	73.199	0.034997	19.47	67.357	11.259	61326311.653643	14	485.9693	9.78484e-05	1.67585e-04
2015/04/11	05:04:44	ok	ok	485.8380	73.194	0.034997	19.49	67.272	11.258	54808819.467967	14	485.8822	1.00861e-04	2.87089e-04
2015/04/11	05:09:44	--	ok	485.7960	73.163	0.034997	19.46	67.326	11.247	57017109.440048	14	486.0312	9.29077e-05	2.97887e-04
2015/04/11	05:09:57	ok	ok	485.9820	73.281	0.035007	19.40	67.345	11.211	58209365.130572	14	486.0246	1.01187e-04	3.31142e-04
2015/04/11	05:14:57	ok	ok	485.9860	73.287	0.035007	19.49	67.331	11.268	58196355.492759	13	486.1031	9.82186e-05	1.72818e-04
2015/04/11	05:19:57	ok	ok	485.9360	73.261	0.035007	19.47	67.269	11.244	53444873.462387	14	485.9954	1.00963e-04	2.65130e-04
2015/04/11	05:24:57	ok	ok	485.9200	73.246	0.035007	19.43	67.350	11.232	53833848.059321	14	485.9485	1.01217e-04	2.69552e-04
2015/04/11	05:29:57	ok	ok	485.8720	73.213	0.035007	19.45	67.295	11.236	61594014.841025	14	485.9964	9.81933e-05	1.74146e-04
2015/04/11	05:34:57	ok	ok	485.8720	73.217	0.035007	19.47	67.357	11.259	53828542.859669	13	485.9983	9.75339e-05	1.72199e-04
2015/04/11	05:39:57	ok	ok	485.8260	73.192	0.035007	19.43	67.320	11.227	56481148.562240	14	485.8885	1.00412e-04	2.95527e-04
2015/04/11	05:44:57	--	ok	485.7800	73.180	0.035007	19.46	67.385	11.257	53204787.019498	14	485.8638	9.98548e-05	2.19992e-04
2015/04/11	05:45:10	ok	ok	486.0080	73.302	0.035018	19.45	67.295	11.236	58940333.934273	14	486.0355	1.01715e-04	3.52280e-04
2015/04/11	05:50:10	ok	ok	486.0240	73.303	0.035018	19.49	67.302	11.263	56676548.989204	14	486.0705	1.00142e-04	2.99019e-04
2015/04/11	05:55:10	ok	ok	485.9900	73.294	0.035018	19.46	67.326	11.247	53634651.473876	14	486.0913	9.82680e-05	1.76433e-04
2015/04/11	06:00:10	ok	ok	485.9460	73.262	0.035018	19.45	67.354	11.245	58426370.461021	13	486.0663	9.81914e-05	1.75806e-04
2015/04/11	06:05:10	ok	ok	485.9200	73.250	0.035018	19.48	67.329	11.261	55299479.403606	13	486.0404	9.83323e-05	1.86972e-04
2015/04/11	06:10:10	ok	ok	485.9060	73.249	0.035018	19.49	67.361	11.273	57181730.144921	14	485.9968	9.88810e-05	1.81560e-04
2015/04/11	06:15:10	ok	ok	485.8820	73.234	0.035018	19.50	67.392	11.285	54941603.008602	13	485.9970	9.76396e-05	1.65243e-04
2015/04/11	06:20:10	ok	ok	485.8440	73.225	0.035018	19.48	67.418	11.276	53333033.736259	14	485.9463	9.87538e-05	1.78635e-04
2015/04/11	06:25:10	ok	ok	485.8200	73.196	0.035018	19.50	67.363	11.280	58226272.811781	14	485.9020	9.93767e-05	2.20524e-04
2015/04/11	06:30:10	--	ok	485.7920	73.183	0.035018	19.50	67.422	11.290	54606318.288034	14	485.8300	1.01121e-04	2.56636e-04
2015/04/11	06:30:23	ok	ok	486.0120	73.290	0.035029	19.50	67.363	11.280	47965967.182725	14	486.0951	9.89669e-05	1.75726e-04
2015/04/11	06:35:23	ok	ok	486.0140	73.304	0.035029	19.51	67.394	11.292	49699225.272674	14	486.1017	9.85159e-05	1.79005e-04
2015/04/11	06:40:23	ok	ok	485.9660	73.278	0.035029	19.55	67.371	11.315	55022701.818756	14	486.0767	9.83537e-05	1.67450e-04
2015/04/11	06:45:23	ok	ok	485.9640	73.263	0.035029	19.56	67.403	11.326	51228586.778579	14	486.0029	9.99760e-05	2.66972e-04
2015/04/11	06:50:23	ok	ok	485.9420	73.254	0.035029	19.62	67.325	11.353	55453359.142134	14	486.0453	9.80842e-05	1.67786e-04
2015/04/11	06:55:23	ok	ok	485.9080	73.249	0.035029	19.60	67.380	11.349	57152995.565263	13	486.0202	9.77391e-05	1.86360e-04
2015/04/11	07:00:23	ok	ok	485.8660	73.207	0.035029	19.65	67.360	11.379	51945650.742127	14	485.9205	1.00447e-04	2.59799e-04
2015/04/11	07:05:23	ok	ok	485.8740	73.203	0.035029	19.64	67.447	11.387	58677711.826155	13	485.9445	9.93759e-05	2.05144e-04
2015/04/11	07:10:23	ok	ok	485.8120	73.207	0.035029	19.71	67.371	11.421	50998024.158782	14	485.8626	1.01231e-04	2.69844e-04
2015/04/11	07:15:23	ok	ok	485.8300	73.187	0.035029	19.71	67.430	11.431	53629099.373795	14	485.8969	9.89354e-05	2.32789e-04
2015/04/11	07:20:23	--	ok	485.7920	73.169	0.035029	19.76	67.409	11.461	54962941.144475	14	485.8873	9.81620e-05	1.61554e-04
2015/04/11	07:20:36	ok	ok	485.9960	73.303	0.035039	19.80	67.357	11.479	52710399.529429	14	486.0196	1.02123e-04	3.09626e-04
2015/04/11	07:25:36	ok	ok	486.0020	73.300	0.035039	19.78	67.472	11.485	54938659.629297	14	486.0806	9.83062e-05	1.73063e-04
2015/04/11	07:30:36	ok	ok	485.9820	73.269	0.035039	19.81	67.418	11.496	51244923.849381	14	486.0131	1.00436e-04	2.53072e-04
2015/04/11	07:35:36	ok	ok	485.9500	73.266	0.035039	19.87	67.429	11.539	52691006.674195	14	486.0362	9.80661e-05	1.64884e-04
2015/04/11	07:40:36	ok	ok	485.9520	73.243	0.035039	19.92	67.379	11.564	49856337.535044	14	486.0126	9.88769e-05	1.91808e-04
2015/04/11	07:45:36	ok	ok	485.9180	73.234	0.035039	19.95	67.413	11.590	51753863.914396	15	486.0267	9.83303e-05	2.40334e-04
2015/04/11	07:50:36	ok	ok	485.9280	73.242	0.035039	20.01	67.454	11.638	52336418.308947	14	486.0606	9.54197e-05	2.93464e-04
2015/04/11	07:55:36	ok	ok	485.8980	73.205	0.035039	20.03	67.339	11.632	47548154.486172	15	485.9727	9.96674e-05	2.36841e-04
2015/04/11	08:00:36	ok	ok	485.8680	73.188	0.035039	20.07	67.405	11.670	51297018.769123	15	485.8853	1.01715e-04	3.44431e-04
2015/04/11	08:05:36	ok	ok	485.8600	73.181	0.035039	20.14	67.359	11.710	48418467.147720	15	486.0260	9.48830e-05	4.96278e-04
2015/04/11	08:10:36	ok	ok	485.8200	73.168	0.035039	20.17	67.305	11.721	47066708.261364	15	485.8900	9.95432e-05	3.58863e-04
2015/04/11	08:15:36	--	ok	485.7960	73.159	0.035039	20.22	67.373	11.767	46387442.135465	15	485.8629	9.99208e-05	2.66774e-04
2015/04/11	08:15:49	ok	ok	486.0080	73.260	0.035049	20.22	67.195	11.736	57154575.562276	14	486.1090	9.75482e-05	1.71636e-04
2015/04/11	08:20:49	ok	ok	486.0140	73.255	0.035049	20.24	67.347	11.776	53443530.316360	15	486.0751	9.94693e-05	2.28307e-04
2015/04/11	08:25:49	ok	ok	485.9460	73.242	0.035049	20.28	67.384	11.810	50710236.492332	15	486.1326	9.50198e-05	4.26561e-04
2015/04/11	08:30:49	ok	ok	485.9500	73.245	0.035049	20.34	67.335	11.843	53006523.490203	15	486.0542	9.80164e-05	2.73711e-04
2015/04/11	08:35:49	ok	ok	485.9440	73.241	0.035049	20.42	67.290	11.891	53486767.555516	15	485.9813	1.00768e-04	3.06473e-04
2015/04/11	08:40:49	ok	ok	485.9000	73.216	0.035049	20.44	67.353	11.916	52625922.785823	15	486.0505	9.59339e-05	2.56614e-04
2015/04/11	08:45:49	ok	ok	485.8820	73.192	0.035049	20.43	67.381	11.914	54402273.906184	15	485.8846	1.02912e-04	4.30777e-04
2015/04/11	08:50:49	ok	ok	485.8540	73.189	0.035049	20.48	67.271	11.929	56376208.200101	15	485.9226	1.00557e-04	2.15594e-04
2015/04/11	08:55:49	ok	ok	485.8300	73.170	0.035049	20.53	67.310	11.971	56268910.331366	15	485.9284	9.83783e-05	2.51299e-04
2015/04/11	09:00:49	ok	ok	485.8340	73.155	0.035049	20.56	67.315	11.993	57782687.480091	15	485.8351	1.02227e-04	2.76006e-04
2015/04/11	09:05:49	--	ok	485.7800	73.142	0.035049	20.58	67.289	12.002	56334143.786549	15	485.8376	1.00534e-04	2.14291e-04
2015/04/11	09:06:02	ok	ok	485.9780	73.258	0.03506	20.65	67.124	12.021	46045261.140392	15	486.0199	1.02900e-04	3.34797e-04
2015/04/11	09:11:02	ok	ok	485.9500	73.241	0.03506	20.60	67.293	12.016	49678872.697377	15	485.9988	1.01646e-04	3.16396e-04
2015/04/11	09:16:02	ok	ok	485.9480	73.225	0.03506	20.66	67.303	12.060	47132331.956474	15	486.0426	9.89998e-05	2.91592e-04
2015/04/11	09:21:02	ok	ok	485.9000	73.202	0.03506	20.66	67.363	12.071	51681517.883576	15	485.9785	1.00069e-04	2.66235e-04
2015/04/11	09:26:02	ok	ok	485.8700	73.178	0.03506	20.70	67.281	12.084	47457049.876652	14	485.9305	9.94508e-05	2.77548e-04
2015/04/11	09:31:02	ok	ok	485.8480	73.183	0.03506	20.78	67.295	12.143	43134628.212239	14	485.9635	9.76070e-05	1.89732e-04
2015/04/11	09:36:02	ok	ok	485.8100	73.150	0.03506	20.76	67.321	12.134	51967048.426605	14	485.9419	9.72089e-05	3.29434e-04
2015/04/11	09:41:02	--	ok	485.7800	73.146	0.03506	20.82	67.273	12.167	50193557.579899	15	485.7759	1.04103e-04	3.79445e-04
2015/04/11	09:41:15	ok	ok	486.0260	73.273	0.035071	20.86	67.191	12.181	49157403.584065	14	486.1282	9.74631e-05	1.87477e-04
2015/04/11	09:46:15	ok	ok	485.9760	73.257	0.035071	20.83	67.245	12.170	49229427.968185	14	486.0805	9.95991e-05	2.33881e-04
2015/04/11	09:51:15	ok	ok	485.9220	73.232	0.035071	20.84	67.365	12.198	49625142.916220	14	486.0441	9.85331e-05	2.83446e-04
2015/04/11	09:56:15	ok	ok	485.8960	73.209	0.035071	20.86	67.280	12.197	48878514.067829	15	485.9919	9.95040e-05	2.21223e-04
2015/04/11	10:01:15	ok	ok	485.8640	73.184	0.035071	20.89	67.315	12.225	51686441.812248	14	485.8962	1.03253e-04	3.31073e-04
2015/04/11	10:06:15	ok	ok	485.8520	73.184	0.035071	20.88	67.283	12.212	51305081.157000	14	485.9348	9.96819e-05	2.26417e-04
2015/04/11	10:11:15	--	ok	485.7780	73.157	0.035071	20.84	67.336	12.193	52723324.576464	13	485.9187	9.75731e-05	2.24026e-04
2015/04/11	10:11:28	ok	ok	486.0020	73.268	0.035082	20.87	67.311	12.210	52147311.392285	14	486.0122	1.01253e-04	3.46216e-04
2015/04/11	10:16:28	ok	ok	485.9820	73.262	0.035082	20.88	67.254	12.207	48151826.746111	14	485.9780	1.04986e-04	3.59374e-04
2015/04/11	10:21:28	ok	ok	485.9360	73.246	0.035082	20.88	67.313	12.217	53467547.217340	15	486.0653	9.71889e-05	2.95933e-04
2015/04/11	10:26:28	ok	ok	485.9060	73.211	0.035082	20.86	67.309	12.202	47807439.427776	14	485.9529	9.90033e-05	2.18295e-04
2015/04/11	10:31:28	ok	ok	485.8400	73.205	0.035082	20.87	67.311	12.210	50290021.285830	15	485.8885	1.01345e-04	3.17112e-04
2015/04/11	10:36:28	ok	ok	485.8040	73.160	0.035082	20.80	67.269	12.153	54636232.137238	14	485.8867	1.00026e-04	2.87978e-04
2015/04/11	10:41:28	--	ok	485.7920	73.158	0.035082	20.84	67.276	12.182	49212893.698696	15	485.8905	9.84272e-05	2.32594e-04
2015/04/11	10:41:41	ok	ok	485.9680	73.272	0.035093	20.90	67.139	12.200	46728429.814177	14	486.0065	1.04377e-04	3.41469e-04
2015/04/11	10:46:41	ok	ok	485.9200	73.248	0.035093	20.85	67.337	12.200	51442260.353167	14	485.9900	1.01714e-04	2.23039e-04
2015/04/11	10:51:41	ok	ok	485.8780	73.234	0.035093	20.87	67.341	12.215	46639541.466266	15	486.0106	9.80810e-05	2.53972e-04
2015/04/11	10:56:41	ok	ok	485.8580	73.216	0.035093	20.87	67.282	12.204	50100942.881151	15	486.0304	9.61543e-05	2.96130e-04
2015/04/11	11:01:41	ok	ok	485.8140	73.186	0.035093	20.86	67.280	12.197	45976937.406005	15	485.9157	9.88762e-05	2.40813e-04
2015/04/11	11:06:41	--	ok	485.7880	73.174	0.035093	20.87	67.341	12.215	47478156.669376	15	485.8696	1.00155e-04	2.24087e-04
2015/04/11	11:06:54	ok	ok	485.9840	73.282	0.035103	20.89	67.137	12.192	48992522.639104	14	486.1171	9.75058e-05	2.89940e-04
2015/04/11	11:11:54	ok	ok	485.9440	73.272	0.035103	20.88	67.313	12.217	45516806.674133	15	485.9728	1.02201e-04	2.75703e-04
2015/04/11	11:16:54	ok	ok	485.9020	73.242	0.035103	20.90	67.317	12.232	48766079.441409	14	485.9747	1.01127e-04	2.59519e-04
2015/04/11	11:21:54	ok	ok	485.8820	73.228	0.035103	20.93	67.352	12.260	45974595.069713	15	485.9080	1.01980e-04	2.71066e-04
2015/04/11	11:26:54	ok	ok	485.8660	73.210	0.035103	20.96	67.327	12.277	42962360.176947	15	485.8792	1.01797e-04	2.94320e-04
2015/04/11	11:31:54	ok	ok	485.8340	73.195	0.035103	21.01	67.277	12.303	48203536.954627	15	485.9467	9.81951e-05	3.01006e-04
2015/04/11	11:36:54	ok	ok	485.8040	73.178	0.035103	21.05	67.254	12.328	50945158.794626	15	485.8951	9.95219e-05	2.49366e-04
2015/04/11	11:41:54	--	ok	485.7560	73.162	0.035103	21.12	67.326	12.391	50811155.455180	15	485.8826	9.82128e-05	3.30588e-04
2015/04/11	11:42:07	ok	ok	486.0220	73.304	0.035116	21.15	67.242	12.397	50176723.377118	13	486.1576	9.64383e-05	2.78846e-04
2015/04/11	11:47:06	ok	ok	486.0080	73.304	0.035116	21.23	67.346	12.474	49887361.946903	14	486.1891	9.56037e-05	4.04884e-04
2015/04/11	11:52:06	ok	ok	485.9740	73.274	0.035116	21.30	67.299	12.516	48236762.361827	15	485.9975	1.02588e-04	3.22198e-04
2015/04/11	11:57:06	ok	ok	485.9700	73.260	0.035116	21.39	67.344	12.590	44933980.043846	15	485.9962	1.01157e-04	2.94921e-04
2015/04/11	12:02:06	ok	ok	485.9440	73.246	0.035116	21.48	67.242	12.636	46812917.086984	14	486.0251	1.00848e-04	2.35506e-04
2015/04/11	12:07:06	ok	ok	485.9340	73.224	0.035116	21.57	67.228	12.699	46897368.412763	15	485.9957	9.98423e-05	2.40844e-04
2015/04/11	12:12:06	ok	ok	485.8760	73.216	0.035116	21.68	67.247	12.784	44038897.577611	15	486.0095	9.77194e-05	2.84927e-04
2015/04/11	12:17:06	ok	ok	485.8860	73.199	0.035116	21.75	67.260	12.838	50872067.216089	15	486.0518	9.53919e-05	4.18263e-04
2015/04/11	12:22:06	ok	ok	485.8420	73.180	0.035116	21.82	67.153	12.869	51008823.595554	15	485.9263	9.96615e-05	2.48752e-04
2015/04/11	12:27:06	ok	ok	485.8060	73.165	0.035116	21.90	67.197	12.937	48459371.252615	14	485.8932	9.88068e-05	2.15715e-04
2015/04/11	12:32:06	--	ok	485.7800	73.152	0.035116	21.98	67.182	12.994	50457633.287321	15	485.8911	9.85531e-05	2.70421e-04
2015/04/11	12:32:19	ok	ok	486.0020	73.260	0.035127	21.98	67.182	12.994	54833133.834605	14	486.1280	9.70781e-05	2.62393e-04
2015/04/11	12:37:18	ok	ok	485.9780	73.248	0.035127	22.04	67.162	13.035	48717432.309922	14	486.0698	9.84662e-05	1.96469e-04
2015/04/11	12:42:18	ok	ok	485.9200	73.227	0.035127	22.09	67.201	13.080	50447403.624296	16	486.0187	9.60950e-05	3.77127e-04
2015/04/11	12:47:18	ok	ok	485.9100	73.202	0.035127	22.14	67.150	13.108	51151043.623947	15	486.0550	9.27803e-05	3.08352e-04
2015/04/11	12:52:18	ok	ok	485.8880	73.189	0.035127	22.28	67.115	13.207	53745807.302965	14	485.9408	1.02388e-04	2.94418e-04
2015/04/11	12:57:18	ok	ok	485.8480	73.167	0.035127	22.30	67.179	13.235	51388580.880544	13	485.9483	9.77706e-05	2.44266e-04
2015/04/11	13:02:18	ok	ok	485.8100	73.161	0.035127	22.38	67.163	13.293	53931805.714700	12	485.8902	9.92082e-05	2.39113e-04
2015/04/11	13:07:18	--	ok	485.3960	73.101	0.035127	21.18	69.407	12.818	50590873.338237	15	485.5373	9.69869e-05	3.34797e-04
2015/04/11	13:07:31	ok	ok	486.0420	73.318	0.035157	21.21	69.354	12.831	49312751.450354	14	486.0200	1.06885e-04	3.30738e-04
2015/04/11	13:12:30	--	ok	485.7840	73.211	0.035157	20.52	70.138	12.466	50960438.920681	15	485.9313	9.63781e-05	3.43574e-04
2015/04/11	13:12:43	ok	ok	486.0140	73.358	0.035168	20.59	70.004	12.493	50171249.816473	15	486.0705	1.01542e-04	3.27891e-04
2015/04/11	13:17:43	ok	ok	485.8340	73.271	0.035168	20.12	70.444	12.232	48501486.366290	14	485.9720	9.55917e-05	3.45264e-04
2015/04/11	13:22:43	--	ok	485.7060	73.193	0.035168	19.82	70.680	12.060	46515938.131600	14	485.7674	9.88926e-05	1.85209e-04
2015/04/11	13:22:56	ok	ok	486.0260	73.397	0.035183	19.88	70.574	12.084	44409950.006952	14	486.0335	1.01732e-04	3.00410e-04
2015/04/11	13:27:56	ok	ok	485.8800	73.316	0.035183	19.56	70.835	11.903	51613733.562795	14	485.9415	9.94700e-05	1.82639e-04
2015/04/11	13:32:56	--	ok	485.7900	73.263	0.035183	19.40	70.921	11.806	54329202.926198	13	485.8626	9.87328e-05	1.62317e-04
2015/04/11	13:33:09	ok	ok	486.0040	73.407	0.035193	19.44	70.783	11.811	46717628.261202	14	486.0204	1.02056e-04	3.07551e-04
2015/04/11	13:38:09	ok	ok	485.9220	73.338	0.035193	19.22	70.975	11.691	50055423.951629	14	485.9508	1.00008e-04	2.13101e-04
2015/04/11	13:43:09	ok	ok	485.8260	73.285	0.035193	19.12	70.985	11.624	49540873.163351	14	485.8441	1.01332e-04	2.77273e-04
2015/04/11	13:48:09	--	ok	485.7340	73.246	0.035193	19.00	71.020	11.548	50675803.647240	14	485.7489	1.02187e-04	3.15623e-04
2015/04/11	13:48:22	ok	ok	486.0260	73.417	0.035207	19.03	70.910	11.550	47615606.449878	14	486.0627	1.01727e-04	3.08897e-04
2015/04/11	13:53:22	ok	ok	485.9740	73.373	0.035207	18.92	71.005	11.491	50989035.277053	14	486.1283	9.46690e-05	3.54725e-04
2015/04/11	13:58:22	ok	ok	485.8880	73.343	0.035207	18.85	71.021	11.446	47446810.183103	14	485.9454	9.96935e-05	2.52861e-04
2015/04/11	14:03:22	ok	ok	485.8520	73.306	0.035207	18.79	71.010	11.404	48102309.972626	13	485.9106	9.91807e-05	1.92762e-04
2015/04/11	14:08:22	--	ok	485.7720	73.263	0.035207	18.71	70.995	11.348	50490981.122351	14	485.8761	9.86429e-05	1.69545e-04
2015/04/11	14:08:35	ok	ok	486.0400	73.413	0.035218	18.76	70.917	11.369	54133622.085033	15	486.1657	9.27026e-05	2.86693e-04
2015/04/11	14:13:35	ok	ok	485.9600	73.381	0.035218	18.66	70.985	11.313	46884954.565276	14	485.9860	1.00919e-04	2.71475e-04
2015/04/11	14:18:35	ok	ok	485.8920	73.348	0.035218	18.62	70.949	11.280	52111466.858088	14	485.9336	1.01085e-04	2.88585e-04
2015/04/11	14:23:35	ok	ok	485.8720	73.301	0.035218	18.57	70.910	11.241	51818332.390665	14	485.9134	9.98557e-05	1.99589e-04
2015/04/11	14:28:35	ok	ok	485.8040	73.285	0.035218	18.55	70.877	11.222	48831236.304066	14	485.9350	9.67481e-05	2.75456e-04
2015/04/11	14:33:35	--	ok	485.7760	73.260	0.035218	18.52	70.901	11.206	48495957.198391	14	485.7958	1.01058e-04	2.65429e-04
2015/04/11	14:33:49	ok	ok	486.0220	73.412	0.035229	18.55	70.790	11.209	53836894.158768	15	486.1521	9.29443e-05	2.82611e-04
2015/04/11	14:38:48	ok	ok	485.9600	73.377	0.035229	18.50	70.839	11.183	53542929.554680	14	486.0691	9.76312e-05	1.76902e-04
2015/04/11	14:43:48	ok	ok	485.9240	73.353	0.035229	18.48	70.806	11.165	49985266.714487	14	485.9864	9.93541e-05	1.90781e-04
2015/04/11	14:48:48	ok	ok	485.8820	73.330	0.035229	18.44	70.827	11.142	52280283.306581	14	485.9462	9.91718e-05	1.99601e-04
2015/04/11	14:53:48	ok	ok	485.8220	73.305	0.035229	18.43	70.796	11.130	47849497.734442	14	485.8941	1.00364e-04	2.39155e-04
2015/04/11	14:58:48	--	ok	485.7980	73.285	0.035229	18.40	70.762	11.105	52585689.280552	14	485.9513	9.66594e-05	2.90882e-04
2015/04/11	14:59:01	ok	ok	486.0040	73.409	0.035239	18.44	70.653	11.114	50465681.175233	14	486.0544	1.01283e-04	2.94136e-04
2015/04/11	15:04:01	ok	ok	485.9460	73.389	0.035239	18.38	70.700	11.082	41984296.030223	14	486.0532	9.86482e-05	2.27767e-04
2015/04/11	15:09:01	ok	ok	485.9380	73.369	0.035239	18.38	70.700	11.082	49556103.881227	13	486.0264	9.91876e-05	1.73171e-04
2015/04/11	15:14:01	ok	ok	485.8860	73.341	0.035239	18.39	70.673	11.085	45888340.101822	13	485.9795	9.96255e-05	1.83597e-04
2015/04/11	15:19:01	ok	ok	485.8480	73.323	0.035239	18.36	70.696	11.069	42062362.707353	14	485.9489	9.92284e-05	2.20436e-04
2015/04/11	15:24:01	ok	ok	485.8300	73.303	0.035239	18.33	70.603	11.034	48101243.646879	14	486.0247	9.46240e-05	4.23616e-04
2015/04/11	15:29:01	ok	ok	485.8020	73.278	0.035239	18.32	70.601	11.028	48589490.209936	14	485.8775	1.00337e-04	1.93200e-04
2015/04/11	15:34:01	--	ok	485.7600	73.258	0.035239	18.30	70.627	11.019	49077184.481972	14	485.8681	9.89139e-05	1.73061e-04
2015/04/11	15:34:14	ok	ok	486.0340	73.404	0.035251	18.34	70.518	11.028	52274001.015441	14	486.1770	9.62531e-05	2.30753e-04
2015/04/11	15:39:13	ok	ok	485.9960	73.383	0.035251	18.26	70.590	10.987	50343331.890941	14	486.0485	9.94452e-05	1.81459e-04
2015/04/11	15:44:13	ok	ok	485.9320	73.367	0.035251	18.26	70.561	10.982	48815278.335356	14	485.9936	1.00392e-04	2.05404e-04
2015/04/11	15:49:13	ok	ok	485.9180	73.351	0.035251	18.24	70.557	10.969	52603655.128296	13	486.0192	9.81479e-05	1.72951e-04
2015/04/11	15:54:13	ok	ok	485.8960	73.323	0.035251	18.22	70.583	10.960	52053656.226198	14	485.9596	9.89345e-05	1.84316e-04
2015/04/11	15:59:13	ok	ok	485.8460	73.301	0.035251	18.22	70.554	10.955	53976005.316512	14	485.8773	1.01893e-04	3.11346e-04
2015/04/11	16:04:13	ok	ok	485.8180	73.287	0.035251	18.19	70.519	10.930	54336649.975431	14	485.9228	9.83143e-05	1.64197e-04
2015/04/11	16:09:13	ok	ok	485.8020	73.268	0.035251	18.16	70.513	10.910	51670457.165084	14	485.8430	1.00110e-04	2.03935e-04
2015/04/11	16:14:13	--	ok	485.7540	73.250	0.035251	18.12	70.506	10.883	51438850.993302	14	485.8433	9.92718e-05	1.69160e-04
2015/04/11	16:14:26	ok	ok	486.0100	73.399	0.035263	18.18	70.401	10.905	53857954.529101	14	486.0495	1.01671e-04	2.93824e-04
2015/04/11	16:19:26	ok	ok	485.9660	73.379	0.035263	18.14	70.480	10.892	53375781.416041	14	486.0480	9.87956e-05	1.68307e-04
2015/04/11	16:24:26	ok	ok	485.9180	73.375	0.035263	18.10	70.415	10.856	49521777.958496	14	485.9703	1.01218e-04	2.60860e-04
2015/04/11	16:29:26	ok	ok	485.8880	73.347	0.035263	18.07	70.438	10.840	48359978.508384	14	485.9145	1.01715e-04	4.00365e-04
2015/04/11	16:34:26	ok	ok	485.8680	73.331	0.035263	18.02	70.458	10.811	54532687.566527	14	485.8705	1.03012e-04	3.21906e-04
2015/04/11	16:39:26	ok	ok	485.8440	73.308	0.035263	18.02	70.429	10.807	55801501.401629	14	485.9426	9.85177e-05	1.53471e-04
2015/04/11	16:44:26	--	ok	485.7980	73.296	0.035263	17.99	70.452	10.791	55720422.799022	13	485.9101	9.83649e-05	1.73233e-04
2015/04/11	16:44:39	ok	ok	485.9960	73.416	0.035273	18.02	70.313	10.789	54886422.608592	14	486.0228	1.02466e-04	3.31205e-04
2015/04/11	16:49:39	ok	ok	485.9520	73.393	0.035273	17.94	70.414	10.753	57188206.652230	13	486.0511	9.88363e-05	2.11757e-04
2015/04/11	16:54:39	ok	ok	485.9120	73.370	0.035273	17.91	70.408	10.733	53717827.622964	14	486.0544	9.67048e-05	1.95985e-04
2015/04/11	16:59:39	ok	ok	485.9020	73.350	0.035273	17.88	70.373	10.709	57442510.441202	14	485.9895	9.88922e-05	1.62348e-04
2015/04/11	17:04:39	ok	ok	485.9700	73.385	0.035273	18.16	69.873	10.811	55956584.305284	14	486.0744	9.85398e-05	1.72020e-04
2015/04/11	17:09:39	--	ok	486.2760	73.519	0.035273	19.32	67.802	11.234	58154445.590273	14	486.3142	1.00612e-04	3.18376e-04
2015/04/11	17:09:53	ok	ok	485.9440	73.352	0.035259	19.36	67.721	11.247	49593004.252109	14	485.9807	1.03170e-04	3.87818e-04
2015/04/11	17:14:52	ok	ok	486.1320	73.425	0.035259	19.92	67.290	11.549	42812119.112253	14	486.1518	1.02449e-04	3.24023e-04
2015/04/11	17:19:52	--	ok	486.2280	73.443	0.035259	20.30	67.032	11.762	51271465.164740	14	486.3559	9.84386e-05	1.77352e-04
2015/04/11	17:20:05	ok	ok	485.9620	73.278	0.035248	20.28	66.999	11.743	48163582.010392	15	486.0918	9.90670e-05	2.23168e-04
2015/04/11	17:25:05	ok	ok	486.0580	73.328	0.035248	20.62	66.911	11.962	47990461.157346	15	486.2529	9.54700e-05	3.22024e-04
2015/04/11	17:30:05	ok	ok	486.0860	73.349	0.035248	20.81	66.855	12.085	55886659.120601	15	486.1908	1.00410e-04	2.31268e-04
2015/04/11	17:35:05	ok	ok	486.1460	73.380	0.035248	21.09	66.726	12.259	52669857.575785	15	486.2793	9.88439e-05	2.78837e-04
2015/04/11	17:40:05	ok	ok	486.1680	73.368	0.035248	21.23	66.662	12.347	49792065.732057	15	486.2266	1.00756e-04	2.33967e-04
2015/04/11	17:45:05	ok	ok	486.1920	73.388	0.035248	21.39	66.720	12.473	52698052.182192	14	486.2250	1.00580e-04	2.72554e-04
2015/04/11	17:50:05	ok	ok	486.1540	73.379	0.035248	21.51	66.681	12.552	52331949.179998	14	486.2587	1.00939e-04	2.50398e-04
2015/04/11	17:55:05	ok	ok	486.1540	73.362	0.035248	21.57	66.692	12.598	49985413.775215	15	486.1955	1.02238e-04	2.94519e-04
2015/04/11	18:00:05	ok	ok	486.1380	73.376	0.035248	21.68	66.682	12.676	52139501.682994	15	486.2495	9.81827e-05	2.90478e-04
2015/04/11	18:05:05	ok	ok	486.1420	73.361	0.035248	21.74	66.692	12.722	52909473.676063	15	486.2102	1.00043e-04	2.49280e-04
2015/04/11	18:10:05	ok	ok	486.0700	73.337	0.035248	21.77	66.727	12.751	50863605.099446	15	486.1841	9.94943e-05	2.45846e-04
2015/04/11	18:15:05	ok	ok	486.0580	73.308	0.035248	21.84	66.740	12.805	49457751.066945	15	486.1196	1.00372e-04	2.62462e-04
2015/04/11	18:20:05	ok	ok	486.0240	73.282	0.035248	21.82	66.676	12.778	53895471.064115	13	486.1743	9.41328e-05	3.09399e-04
2015/04/11	18:25:05	ok	ok	485.9960	73.283	0.035248	21.88	66.747	12.836	51682906.581391	15	486.0050	1.02818e-04	3.64610e-04
2015/04/11	18:30:05	ok	ok	485.9380	73.244	0.035248	21.88	66.747	12.836	52763329.605312	15	485.9979	1.00910e-04	3.12389e-04
2015/04/11	18:35:05	ok	ok	485.8940	73.229	0.035248	21.86	66.743	12.820	50933952.765731	15	486.0508	9.59006e-05	3.80833e-04
2015/04/11	18:40:05	ok	ok	485.8440	73.216	0.035248	21.88	66.806	12.847	52876075.889996	16	485.9831	9.40829e-05	3.35139e-04
2015/04/11	18:45:05	ok	ok	485.8320	73.211	0.035248	21.91	66.812	12.871	52227402.183896	15	485.8644	1.01271e-04	3.17493e-04
2015/04/11	18:50:05	--	ok	485.7600	73.185	0.035248	21.90	66.810	12.863	57004672.732706	15	485.9182	9.67301e-05	3.69861e-04
2015/04/11	18:50:18	ok	ok	486.0040	73.299	0.03526	21.90	66.750	12.851	49388651.202282	15	486.0915	9.93471e-05	2.70061e-04
2015/04/11	18:55:18	ok	ok	485.9120	73.265	0.03526	21.80	66.852	12.797	47327822.259430	15	486.0116	9.85424e-05	2.41597e-04
2015/04/11	19:00:18	ok	ok	485.8780	73.248	0.03526	21.78	66.878	12.787	43228066.372234	14	485.9404	9.89821e-05	2.18043e-04
2015/04/11	19:05:18	--	ok	485.7940	73.220	0.03526	21.78	66.908	12.793	47588336.234670	14	485.9164	9.73298e-05	1.98989e-04
2015/04/11	19:05:31	ok	ok	486.0560	73.324	0.03527	21.79	66.820	12.783	59503485.720825	15	486.1401	9.71149e-05	3.04583e-04
2015/04/11	19:10:30	ok	ok	485.9660	73.314	0.03527	21.73	66.899	12.754	55029570.190710	15	485.9756	1.01819e-04	3.21055e-04
2015/04/11	19:15:30	ok	ok	485.9240	73.269	0.03527	21.67	66.948	12.720	58081577.669299	15	486.0132	9.77731e-05	2.38688e-04
2015/04/11	19:20:30	ok	ok	485.8640	73.241	0.03527	21.65	67.004	12.716	53449233.261080	13	485.9032	9.92274e-05	2.24916e-04
2015/04/11	19:25:30	--	ok	485.7840	73.211	0.03527	21.60	67.025	12.683	57934449.959158	13	485.8390	9.84611e-05	2.16851e-04
2015/04/11	19:25:44	ok	ok	485.9720	73.314	0.035281	21.57	67.020	12.660	58982964.334502	14	486.0569	9.74381e-05	2.59396e-04
2015/04/11	19:30:43	ok	ok	485.9360	73.321	0.035281	21.53	67.102	12.646	58953930.381552	15	486.0890	9.54553e-05	4.14096e-04
2015/04/11	19:35:43	ok	ok	485.8700	73.270	0.035281	21.44	67.145	12.589	60024241.012114	15	485.9298	9.91406e-05	3.09872e-04
2015/04/11	19:40:43	--	ok	485.7940	73.235	0.035281	21.40	67.138	12.558	59441905.799472	15	485.8742	9.94965e-05	2.41663e-04
2015/04/11	19:40:56	ok	ok	485.9880	73.350	0.035291	21.41	67.110	12.560	54532226.302633	14	486.0908	9.68386e-05	2.66700e-04
2015/04/11	19:45:56	ok	ok	485.9640	73.343	0.035291	21.43	67.054	12.564	52038365.731245	14	485.9303	1.06010e-04	3.56635e-04
2015/04/11	19:50:56	ok	ok	485.8860	73.307	0.035291	21.38	67.135	12.543	50307704.411487	14	485.9564	1.01360e-04	2.47685e-04
2015/04/11	19:55:56	ok	ok	485.8220	73.278	0.035291	21.33	67.037	12.489	54936804.665889	15	485.9279	9.88878e-05	2.60331e-04
2015/04/11	20:00:56	--	ok	485.7800	73.251	0.035291	21.26	67.084	12.447	51194642.748514	14	485.7446	1.06488e-04	3.96442e-04
2015/04/11	20:01:09	ok	ok	486.0120	73.382	0.035302	21.32	67.005	12.476	44947434.992888	14	486.0966	9.90616e-05	2.22507e-04
2015/04/11	20:06:09	ok	ok	485.9440	73.365	0.035302	21.26	67.113	12.452	51846502.068399	15	486.0351	9.97083e-05	2.46255e-04
2015/04/11	20:11:09	ok	ok	485.8980	73.327	0.035302	21.24	67.169	12.448	51346076.365961	15	485.8986	1.03022e-04	3.34792e-04
2015/04/11	20:16:09	ok	ok	485.8280	73.295	0.035302	21.16	67.125	12.383	50217936.459128	15	485.9312	9.86154e-05	2.93248e-04
2015/04/11	20:21:09	--	ok	485.7680	73.285	0.035302	21.13	67.209	12.377	52014297.440009	15	485.9041	9.79801e-05	2.83859e-04
2015/04/11	20:21:22	ok	ok	485.9980	73.396	0.035314	21.13	67.120	12.360	62734513.180755	13	486.0874	9.86102e-05	2.17728e-04
2015/04/11	20:26:22	ok	ok	485.9260	73.379	0.035314	21.06	67.197	12.324	56288229.573598	12	486.0776	9.68441e-05	2.17767e-04
2015/04/11	20:31:22	ok	ok	485.8820	73.354	0.035314	21.06	67.167	12.319	62679145.143476	15	485.9827	1.00117e-04	2.57406e-04
2015/04/11	20:36:22	ok	ok	485.8360	73.329	0.035314	20.99	67.184	12.272	55656103.058631	14	485.9525	9.76855e-05	2.43917e-04
2015/04/11	20:41:22	--	ok	485.7820	73.284	0.035314	20.96	67.179	12.250	59672345.062941	14	485.8595	9.89826e-05	2.12182e-04
2015/04/11	20:41:35	ok	ok	485.9860	73.413	0.035325	20.93	67.233	12.238	58567173.409945	14	486.0089	1.04715e-04	3.33648e-04
2015/04/11	20:46:35	ok	ok	485.9480	73.396	0.035325	20.92	67.112	12.209	63896158.965232	15	486.0802	9.80668e-05	2.48091e-04
2015/04/11	20:51:35	ok	ok	485.9000	73.376	0.035325	20.88	67.254	12.207	56504836.243763	13	485.9910	9.80838e-05	1.86125e-04
2015/04/11	20:56:35	ok	ok	485.8500	73.359	0.035325	20.83	67.274	12.175	59216964.421699	15	485.9642	9.83952e-05	2.78409e-04
2015/04/11	21:01:35	ok	ok	485.8000	73.320	0.035325	20.78	67.266	12.138	60873872.052401	14	485.8830	1.01089e-04	2.41332e-04
2015/04/11	21:06:35	--	ok	485.7240	73.313	0.035325	20.74	67.288	12.114	55355910.832103	15	485.9022	9.64761e-05	3.59669e-04
2015/04/11	21:06:48	ok	ok	486.0460	73.460	0.035339	20.78	67.058	12.100	56736625.306816	14	486.1823	9.67779e-05	2.08733e-04
2015/04/11	21:11:47	ok	ok	485.9840	73.454	0.035339	20.68	67.218	12.059	56543423.668499	15	485.9495	1.05639e-04	4.69537e-04
2015/04/11	21:16:47	ok	ok	485.9260	73.419	0.035339	20.63	67.268	12.033	53541604.155657	14	486.0422	9.79990e-05	1.81635e-04
2015/04/11	21:21:47	ok	ok	485.9000	73.405	0.035339	20.64	67.241	12.035	56454455.328782	15	486.0223	9.84758e-05	2.31710e-04
2015/04/11	21:26:47	ok	ok	485.8080	73.359	0.035339	20.58	67.260	11.997	50806514.450393	14	485.9421	9.92788e-05	2.87263e-04
2015/04/11	21:31:47	--	ok	485.7800	73.338	0.035339	20.54	67.252	11.967	55650393.710753	15	485.9148	9.89795e-05	2.33074e-04
2015/04/11	21:32:00	ok	ok	486.0280	73.472	0.03535	20.64	67.003	11.993	49446417.638960	14	486.1320	9.90401e-05	1.96425e-04
2015/04/11	21:37:00	ok	ok	485.9480	73.436	0.03535	20.47	67.329	11.932	53444097.443909	15	486.0731	9.85701e-05	2.45879e-04
2015/04/11	21:42:00	ok	ok	485.8960	73.416	0.03535	20.44	67.353	11.916	54886560.294870	15	486.1257	9.42747e-05	4.23224e-04
2015/04/11	21:47:00	ok	ok	485.8480	73.399	0.03535	20.39	67.315	11.874	49310198.725172	15	485.9304	1.00217e-04	2.90653e-04
2015/04/11	21:52:00	ok	ok	485.8060	73.356	0.03535	20.34	67.306	11.838	52344920.801072	15	485.8565	1.01953e-04	3.14944e-04
2015/04/11	21:57:00	ok	ok	485.8040	73.355	0.03535	20.34	67.276	11.833	56877581.695455	15	485.8502	1.01562e-04	3.26612e-04
2015/04/11	22:02:00	--	ok	485.7180	73.313	0.03535	20.26	67.321	11.786	51963077.759150	14	485.7836	1.00110e-04	2.68113e-04
2015/04/11	22:02:13	ok	ok	486.0300	73.494	0.035364	20.32	67.272	11.818	57852022.665662	14	486.1710	9.67399e-05	2.56529e-04
2015/04/11	22:07:13	ok	ok	485.9960	73.490	0.035364	20.27	67.293	11.788	58616302.548941	13	486.1107	9.77555e-05	1.68392e-04
2015/04/11	22:12:13	ok	ok	485.9340	73.453	0.035364	20.22	67.255	11.747	61650292.308879	15	485.9057	1.05639e-04	4.63803e-04
2015/04/11	22:17:13	ok	ok	485.8880	73.436	0.035364	20.18	67.277	11.723	56747351.039959	14	486.0027	9.85768e-05	1.91828e-04
2015/04/11	22:22:13	ok	ok	485.8360	73.399	0.035364	20.11	67.353	11.689	55889566.037258	15	485.8992	1.01099e-04	3.82211e-04
2015/04/11	22:27:13	ok	ok	485.8020	73.380	0.035364	20.08	67.348	11.667	56420100.918495	15	485.9792	9.58183e-05	4.69885e-04
2015/04/11	22:32:13	ok	ok	485.8020	73.371	0.035364	20.08	67.348	11.667	59687802.235738	15	485.8157	1.02828e-04	3.22965e-04
2015/04/11	22:37:13	--	ok	485.7240	73.342	0.035364	20.05	67.254	11.630	58275478.054885	14	485.8407	9.91534e-05	2.40605e-04
2015/04/11	22:37:26	ok	ok	485.9940	73.511	0.035378	20.04	67.223	11.618	55683511.256292	15	486.0346	1.03240e-04	3.25802e-04
2015/04/11	22:42:26	ok	ok	485.9720	73.484	0.035378	20.00	67.334	11.610	56865758.115703	14	486.0383	9.98717e-05	2.31620e-04
2015/04/11	22:47:26	ok	ok	485.9180	73.476	0.035378	19.95	67.325	11.575	58196588.240127	15	486.0305	9.98726e-05	2.23609e-04
2015/04/11	22:52:26	ok	ok	485.8660	73.453	0.035378	19.88	67.312	11.525	59887128.033384	15	485.9968	9.91928e-05	2.19069e-04
2015/04/11	22:57:26	ok	ok	485.8280	73.420	0.035378	19.85	67.336	11.509	59448099.374538	15	485.8415	1.03565e-04	3.67996e-04
2015/04/11	23:02:26	ok	ok	485.8080	73.404	0.035378	19.78	67.442	11.480	57056252.789687	14	485.8482	1.00998e-04	2.93386e-04
2015/04/11	23:07:26	--	ok	485.7460	73.379	0.035378	19.76	67.409	11.461	57981000.037561	14	485.7828	1.01714e-04	2.92837e-04
2015/04/11	23:07:40	ok	ok	485.9520	73.522	0.035391	19.74	67.346	11.437	53166164.288804	14	486.0123	1.02300e-04	2.93903e-04
2015/04/11	23:12:39	ok	ok	485.9920	73.518	0.035391	19.68	67.365	11.400	57991544.839630	14	486.0331	1.01456e-04	2.89480e-04
2015/04/11	23:17:39	ok	ok	485.9220	73.493	0.035391	19.66	67.421	11.396	57035569.264666	13	486.0684	9.74263e-05	2.31968e-04
2015/04/11	23:22:39	ok	ok	485.8800	73.474	0.035391	19.64	67.388	11.377	58102755.208193	13	486.0024	9.87749e-05	1.67761e-04
2015/04/11	23:27:39	ok	ok	485.8460	73.431	0.035391	19.57	67.434	11.338	60086611.038113	14	485.9633	9.79172e-05	2.37429e-04
2015/04/11	23:32:39	ok	ok	485.8000	73.442	0.035391	19.55	67.401	11.320	60659955.138812	14	485.8954	9.93810e-05	1.68522e-04
2015/04/11	23:37:39	--	ok	485.7760	73.414	0.035391	19.51	67.423	11.297	57977569.092313	14	485.9376	9.61878e-05	3.00535e-04
2015/04/11	23:37:52	ok	ok	485.9800	73.519	0.035402	19.49	67.361	11.273	52599229.468729	14	486.0383	1.01526e-04	2.85708e-04
2015/04/11	23:42:52	ok	ok	485.9820	73.528	0.035402	19.46	67.385	11.257	54067388.494646	14	486.1102	9.70120e-05	2.29220e-04
2015/04/11	23:47:52	ok	ok	485.9360	73.510	0.035402	19.41	67.435	11.233	52349696.138854	14	486.0530	9.73929e-05	2.30893e-04
2015/04/11	23:52:52	ok	ok	485.8960	73.472	0.035402	19.38	67.371	11.202	54100157.789035	14	485.9824	9.89371e-05	1.66274e-04
2015/04/11	23:57:52	ok	ok	485.8600	73.464	0.035402	19.30	67.474	11.167	55692403.208626	13	485.9576	9.93218e-05	2.10687e-04
2015/04/12	00:02:52	ok	ok	485.8100	73.444	0.035402	19.24	67.463	11.126	47376556.889719	14	485.9108	9.81557e-05	2.24165e-04
2015/04/12	00:07:52	--	ok	485.7480	73.405	0.035402	19.18	67.453	11.085	49935995.291413	14	485.8582	9.92630e-05	1.80350e-04
2015/04/12	00:08:05	ok	ok	486.0340	73.564	0.035414	19.24	67.404	11.116	52363901.849966	14	486.0784	1.02471e-04	3.17249e-04
2015/04/12	00:13:05	ok	ok	486.0020	73.544	0.035414	19.13	67.473	11.055	53264518.769568	14	486.0442	1.00788e-04	2.05613e-04
2015/04/12	00:18:05	ok	ok	485.9440	73.522	0.035414	19.09	67.466	11.028	54842864.948160	14	486.0287	9.91376e-05	1.74613e-04
2015/04/12	00:23:05	ok	ok	485.9100	73.516	0.035414	19.05	67.429	10.996	54419357.577248	14	486.0195	9.93715e-05	1.78192e-04
2015/04/12	00:28:05	ok	ok	485.8940	73.517	0.035414	19.03	67.455	10.988	57662229.484222	13	486.0091	9.74977e-05	2.21408e-04
2015/04/12	00:33:05	ok	ok	485.8360	73.472	0.035414	18.94	67.586	10.951	57745526.221306	14	485.9347	9.90862e-05	2.13602e-04
2015/04/12	00:38:05	--	ok	485.7720	73.451	0.035414	18.88	67.576	10.910	52626584.974113	14	485.7857	1.03289e-04	3.29810e-04
2015/04/12	00:38:18	ok	ok	486.0120	73.570	0.035426	18.92	67.436	10.913	52607645.593522	14	486.0677	1.02043e-04	3.13412e-04
2015/04/12	00:43:17	ok	ok	485.9760	73.544	0.035426	18.80	67.561	10.857	53036945.597063	13	486.0989	9.75988e-05	1.74088e-04
2015/04/12	00:48:17	ok	ok	485.9340	73.540	0.035426	18.78	67.616	10.853	51972738.236163	14	486.0559	9.76404e-05	2.68796e-04
2015/04/12	00:53:17	ok	ok	485.9300	73.528	0.035426	18.74	67.580	10.821	57551394.265513	14	485.9700	1.01316e-04	3.00570e-04
2015/04/12	00:58:17	ok	ok	485.8660	73.513	0.035426	18.68	67.540	10.776	55275614.062922	14	485.9712	9.84564e-05	1.70959e-04
2015/04/12	01:03:17	ok	ok	485.8420	73.485	0.035426	18.62	67.588	10.746	54398423.063535	14	485.9440	9.83218e-05	2.31573e-04
2015/04/12	01:08:17	--	ok	485.7980	73.467	0.035426	18.60	67.525	10.723	55717334.105783	13	485.9087	9.85221e-05	1.83254e-04
2015/04/12	01:08:30	ok	ok	485.9860	73.559	0.035436	18.57	67.549	10.708	55664625.526722	14	486.0230	1.01865e-04	3.29934e-04
2015/04/12	01:13:30	ok	ok	485.9560	73.560	0.035436	18.54	67.544	10.688	53861955.362979	14	486.0631	9.94781e-05	1.70365e-04
2015/04/12	01:18:30	ok	ok	485.9080	73.541	0.035436	18.48	67.562	10.653	50145792.498968	14	485.9687	1.01224e-04	3.75045e-04
2015/04/12	01:23:30	ok	ok	485.9000	73.532	0.035436	18.45	67.557	10.634	51149588.856827	14	485.9812	9.93982e-05	2.59535e-04
2015/04/12	01:28:30	ok	ok	485.8280	73.505	0.035436	18.33	67.594	10.564	54092991.694052	13	485.9434	9.99116e-05	2.11082e-04
2015/04/12	01:33:30	ok	ok	485.8420	73.502	0.035436	18.32	67.592	10.558	53380865.054826	14	485.8773	1.01493e-04	2.53846e-04
2015/04/12	01:38:30	--	ok	485.7820	73.475	0.035436	18.29	67.587	10.538	56371148.030414	14	485.8025	1.02810e-04	3.32217e-04
2015/04/12	01:38:43	ok	ok	486.0140	73.576	0.035447	18.33	67.594	10.564	59155666.400892	14	486.1431	9.84509e-05	1.67017e-04
2015/04/12	01:43:43	ok	ok	485.9600	73.576	0.035447	18.28	67.526	10.522	52077001.960189	13	486.0736	9.95474e-05	2.08761e-04
2015/04/12	01:48:43	ok	ok	485.9040	73.552	0.035447	18.21	67.631	10.495	51086396.818583	14	485.9644	1.02918e-04	2.76419e-04
2015/04/12	01:53:43	ok	ok	485.9140	73.552	0.035447	18.18	67.597	10.471	57912266.533633	14	485.9709	1.01578e-04	3.27046e-04
2015/04/12	01:58:43	ok	ok	485.8940	73.546	0.035447	18.15	67.562	10.447	57101437.971237	14	486.0437	9.71312e-05	2.44075e-04
2015/04/12	02:03:43	ok	ok	485.8340	73.519	0.035447	18.10	67.582	10.419	57689673.203913	13	486.0015	9.73146e-05	1.92525e-04
2015/04/12	02:08:43	ok	ok	485.8040	73.503	0.035447	18.04	67.542	10.376	58026443.423338	13	486.0352	9.36483e-05	3.66172e-04
2015/04/12	02:13:43	ok	ok	485.8000	73.494	0.035447	18.04	67.571	10.381	56772006.130312	14	485.9882	9.64817e-05	2.01103e-04
2015/04/12	02:18:43	--	ok	485.7580	73.483	0.035447	17.98	67.619	10.351	53663413.681186	13	485.9386	9.60497e-05	2.72868e-04
2015/04/12	02:18:56	ok	ok	485.9780	73.574	0.035458	17.94	67.524	10.312	49957834.036699	14	486.0282	1.01564e-04	2.58650e-04
2015/04/12	02:23:56	ok	ok	485.9980	73.578	0.035458	17.95	67.555	10.323	56835971.934578	12	486.0912	1.00552e-04	1.73657e-04
2015/04/12	02:28:56	ok	ok	485.9580	73.574	0.035458	17.88	67.513	10.273	52099220.809390	13	486.0502	1.00319e-04	1.62455e-04
2015/04/12	02:33:56	ok	ok	485.9360	73.563	0.035458	17.86	67.568	10.270	53797534.665944	13	486.0359	9.91377e-05	1.53518e-04
2015/04/12	02:38:56	ok	ok	486.1960	73.602	0.035458	18.66	66.091	10.533	57945257.438764	13	486.2998	9.84248e-05	1.64179e-04
2015/04/12	02:43:56	--	ok	486.3220	73.611	0.035458	19.08	65.572	10.712	69331100.211053	13	486.4146	9.79214e-05	1.99685e-04
2015/04/12	02:44:09	--	ok	486.3000	73.612	0.035443	19.12	65.460	10.719	62056361.899056	14	486.3310	1.01974e-04	3.35283e-04
2015/04/12	02:44:23	--	ok	486.2060	73.600	0.035428	19.02	65.443	10.653	58531553.057273	14	486.2642	1.02569e-04	3.09569e-04
2015/04/12	02:44:36	ok	ok	486.1720	73.593	0.035417	18.93	65.605	10.623	70282709.523181	14	486.2073	1.02389e-04	3.22969e-04
2015/04/12	02:49:35	--	ok	486.3920	73.620	0.035417	19.37	65.266	10.846	71569134.564934	14	486.5458	9.63526e-05	3.15413e-04
2015/04/12	02:49:48	--	ok	486.4360	73.620	0.035398	19.40	65.152	10.846	82642277.537326	14	486.5453	9.75439e-05	2.06237e-04
2015/04/12	02:50:01	--	ok	486.3420	73.611	0.035376	19.32	65.108	10.788	66116297.474989	14	486.3711	1.01350e-04	3.06421e-04
2015/04/12	02:50:14	--	ok	486.2820	73.603	0.035359	19.23	65.241	10.753	61448389.776397	14	486.3573	9.90769e-05	1.61400e-04
2015/04/12	02:50:27	ok	ok	486.1960	73.574	0.035345	19.19	65.353	10.746	63340469.298467	14	486.3039	9.69310e-05	2.20405e-04
2015/04/12	02:55:27	--	ok	486.3640	73.619	0.035345	19.57	65.003	10.930	63729180.472074	13	486.4579	9.85215e-05	1.70820e-04
2015/04/12	02:55:40	ok	ok	486.0300	73.499	0.035327	19.66	64.780	10.950	49913893.460901	15	486.0544	1.03368e-04	3.65976e-04
2015/04/12	03:00:39	ok	ok	486.0700	73.536	0.035327	19.76	64.797	11.017	54919211.532586	14	486.2459	9.51018e-05	2.84920e-04
2015/04/12	03:05:39	ok	ok	486.0960	73.532	0.035327	19.86	64.695	11.064	53026916.129232	14	486.0967	1.01860e-04	3.26487e-04
2015/04/12	03:10:39	ok	ok	486.0940	73.531	0.035327	19.96	64.563	11.106	49712969.254444	14	486.1585	9.87921e-05	2.35366e-04
2015/04/12	03:15:39	ok	ok	486.1140	73.531	0.035327	20.00	64.510	11.123	51670581.002507	13	486.2292	9.74343e-05	1.64300e-04
2015/04/12	03:20:39	ok	ok	486.1260	73.556	0.035327	20.08	64.374	11.152	54655319.520322	15	486.3159	9.50323e-05	3.74892e-04
2015/04/12	03:25:39	ok	ok	486.1280	73.550	0.035327	20.14	64.265	11.172	50957669.124029	14	486.2122	9.78255e-05	1.72328e-04
2015/04/12	03:30:39	ok	ok	486.1200	73.548	0.035327	20.20	64.245	11.208	55265223.200629	15	486.2060	9.90387e-05	2.36160e-04
2015/04/12	03:35:39	ok	ok	486.1140	73.545	0.035327	20.22	64.278	11.227	50935384.262773	15	486.2129	9.88656e-05	2.22203e-04
2015/04/12	03:40:39	ok	ok	486.1400	73.545	0.035327	20.28	64.109	11.236	43640313.710471	14	486.1978	9.87690e-05	1.56862e-04
2015/04/12	03:45:39	ok	ok	486.0840	73.550	0.035327	20.27	64.107	11.230	51130093.720454	15	486.1731	9.99267e-05	2.27285e-04
2015/04/12	03:50:39	ok	ok	486.0660	73.547	0.035327	20.30	64.022	11.234	50130310.856733	15	486.2876	9.40185e-05	5.03280e-04
2015/04/12	03:55:39	ok	ok	486.0720	73.535	0.035327	20.34	63.879	11.235	54379465.007999	14	486.1891	9.90582e-05	2.38009e-04
2015/04/12	04:00:39	ok	ok	486.0580	73.526	0.035327	20.31	63.904	11.220	48221100.760910	15	486.1824	9.86095e-05	2.20827e-04
2015/04/12	04:05:39	ok	ok	486.0560	73.520	0.035327	20.33	63.848	11.223	46729629.911149	15	486.1793	9.80912e-05	2.11128e-04
2015/04/12	04:10:39	ok	ok	486.0860	73.531	0.035327	20.37	63.765	11.235	44221461.056427	15	486.1392	9.90699e-05	3.15888e-04
2015/04/12	04:15:39	ok	ok	486.0560	73.516	0.035327	20.34	63.699	11.204	43659742.381303	15	486.1686	9.78339e-05	2.97656e-04
2015/04/12	04:20:39	ok	ok	486.0660	73.492	0.035327	20.36	63.673	11.212	46264181.949466	15	486.0398	1.02058e-04	2.50135e-04
2015/04/12	04:25:39	ok	ok	486.0260	73.496	0.035327	20.36	63.643	11.207	49811014.225117	15	486.0766	1.00133e-04	2.19212e-04
2015/04/12	04:30:39	ok	ok	486.0120	73.500	0.035327	20.40	63.590	11.224	44238352.432576	15	485.9695	1.04013e-04	3.39877e-04
2015/04/12	04:35:39	ok	ok	486.0040	73.488	0.035327	20.38	63.586	11.210	51424463.309425	15	486.0476	1.00608e-04	2.20612e-04
2015/04/12	04:40:39	ok	ok	485.9640	73.455	0.035327	20.37	63.524	11.193	46884395.743358	15	486.0346	9.94231e-05	3.01403e-04
2015/04/12	04:45:39	ok	ok	485.9480	73.451	0.035327	20.34	63.519	11.172	48489543.866160	15	486.0000	9.90408e-05	3.74242e-04
2015/04/12	04:50:39	ok	ok	485.9200	73.428	0.035327	20.35	63.491	11.174	47934334.185592	15	486.0308	9.74305e-05	3.04090e-04
2015/04/12	04:55:39	ok	ok	485.9120	73.430	0.035327	20.37	63.434	11.177	46900002.370967	15	486.1108	9.42085e-05	4.33044e-04
2015/04/12	05:00:39	ok	ok	485.8840	73.415	0.035327	20.34	63.429	11.156	53151499.243580	15	485.8914	1.02161e-04	2.69698e-04
2015/04/12	05:05:39	ok	ok	485.8520	73.398	0.035327	20.32	63.336	11.127	45106176.786318	15	486.0087	9.62370e-05	3.12793e-04
2015/04/12	05:10:39	ok	ok	485.8340	73.389	0.035327	20.27	63.298	11.088	51009027.125369	15	485.9428	9.78456e-05	3.67703e-04
2015/04/12	05:15:39	ok	ok	485.8500	73.397	0.035327	20.32	63.246	11.111	51415678.819106	15	485.8651	1.02203e-04	2.79888e-04
2015/04/12	05:20:39	ok	ok	485.8100	73.377	0.035327	20.30	63.242	11.098	49571329.424344	15	485.7903	1.03513e-04	3.58815e-04
2015/04/12	05:25:39	--	ok	485.7820	73.369	0.035327	20.28	63.239	11.084	49578366.587172	15	485.9131	9.77490e-05	3.88132e-04
2015/04/12	05:25:52	--	ok	485.7900	73.358	0.035337	20.32	63.126	11.090	63565188.122359	14	485.9369	9.68534e-05	2.99280e-04
2015/04/12	05:26:05	--	ok	485.7020	73.291	0.035348	20.26	63.116	11.049	65414205.475485	15	485.6980	1.03700e-04	3.01696e-04
2015/04/12	05:26:19	--	ok	485.6320	73.263	0.035363	20.18	63.282	11.027	68738725.838485	14	485.6110	1.07854e-04	3.62269e-04
2015/04/12	05:26:32	--	ok	485.6440	73.242	0.035381	20.12	63.302	10.992	69939973.444447	15	485.6465	1.03360e-04	3.39855e-04
2015/04/12	05:26:45	--	ok	485.6380	73.225	0.035399	20.02	63.526	10.966	66162910.460352	15	485.6028	1.03676e-04	3.48677e-04
2015/04/12	05:26:58	--	ok	485.5920	73.205	0.035418	19.99	63.820	10.998	65557224.657875	15	485.5865	1.03525e-04	3.51976e-04
2015/04/12	05:27:11	--	ok	485.6520	73.221	0.035438	19.94	63.991	10.995	54521445.642017	15	485.5895	1.04411e-04	3.55930e-04
2015/04/12	05:27:25	ok	ok	485.9820	73.423	0.035456	19.88	64.101	10.975	54155224.284940	14	485.9056	1.07628e-04	3.10113e-04
2015/04/12	05:32:24	ok	ok	486.0860	73.539	0.035456	20.28	63.119	11.063	64846105.905705	15	486.2658	9.39729e-05	5.14917e-04
2015/04/12	05:37:24	ok	ok	486.0480	73.520	0.035456	20.24	63.142	11.041	60129749.347544	14	486.0794	1.00577e-04	2.51241e-04
2015/04/12	05:42:24	ok	ok	486.0000	73.497	0.035456	20.23	63.111	11.029	59552580.310991	15	486.0596	1.00940e-04	2.97281e-04
2015/04/12	05:47:24	ok	ok	485.9860	73.506	0.035456	20.24	63.082	11.031	59018515.058419	15	485.9421	1.06049e-04	4.60204e-04
2015/04/12	05:52:24	ok	ok	485.9880	73.493	0.035456	20.25	63.024	11.027	61232473.585312	15	486.1060	9.87679e-05	2.26662e-04
2015/04/12	05:57:24	ok	ok	485.9800	73.483	0.035456	20.19	63.074	10.997	64672507.335254	15	486.1217	9.63557e-05	5.47737e-04
2015/04/12	06:02:24	ok	ok	485.9460	73.468	0.035456	20.21	63.017	11.000	62936638.296009	15	485.9212	1.04007e-04	3.13158e-04
2015/04/12	06:07:24	ok	ok	485.9080	73.444	0.035456	20.16	63.069	10.977	63262725.680268	15	486.0369	9.85982e-05	2.29221e-04
2015/04/12	06:12:24	ok	ok	485.9140	73.450	0.035456	20.18	62.952	10.969	59808647.965578	14	485.9570	1.00144e-04	2.41677e-04
2015/04/12	06:17:24	ok	ok	485.8960	73.433	0.035456	20.21	62.987	10.995	62120578.834345	15	486.0029	9.89458e-05	2.29337e-04
2015/04/12	06:22:24	ok	ok	485.8840	73.436	0.035456	20.25	62.873	11.001	60799287.028687	15	486.1107	9.31739e-05	3.96693e-04
2015/04/12	06:27:24	ok	ok	485.8660	73.417	0.035456	20.24	62.902	10.999	61669113.128080	15	486.0046	9.73532e-05	3.13191e-04
2015/04/12	06:32:24	ok	ok	485.8820	73.418	0.035456	20.27	62.877	11.014	61446149.570924	15	485.9298	1.00649e-04	2.77542e-04
2015/04/12	06:37:24	ok	ok	485.8520	73.407	0.035456	20.27	62.877	11.014	61107972.735956	15	485.9671	9.86827e-05	2.36190e-04
2015/04/12	06:42:24	ok	ok	485.8260	73.382	0.035456	20.29	62.790	11.012	59369440.401271	15	485.9731	9.71839e-05	5.81973e-04
2015/04/12	06:47:24	--	ok	485.7940	73.389	0.035456	20.34	62.858	11.056	58321879.383924	15	485.7900	1.04280e-04	3.06390e-04
2015/04/12	06:47:37	ok	ok	486.0500	73.505	0.035466	20.39	62.686	11.058	68017644.001068	15	486.1677	9.86501e-05	2.33858e-04
2015/04/12	06:52:37	ok	ok	486.0120	73.502	0.035466	20.39	62.776	11.074	62657345.302589	15	486.0270	1.02899e-04	3.64005e-04
2015/04/12	06:57:37	ok	ok	486.0060	73.488	0.035466	20.37	62.713	11.050	63584967.188881	15	486.1623	9.68090e-05	4.04608e-04
2015/04/12	07:02:37	ok	ok	486.0020	73.490	0.035466	20.44	62.544	11.065	64292746.192375	15	486.0189	1.02731e-04	3.24369e-04
2015/04/12	07:07:37	ok	ok	485.9740	73.469	0.035466	20.44	62.634	11.081	65088866.152125	15	486.1505	9.60092e-05	3.62443e-04
2015/04/12	07:12:37	ok	ok	485.9740	73.489	0.035466	20.46	62.577	11.084	58189032.049460	15	486.0265	1.01716e-04	2.97234e-04
2015/04/12	07:17:37	ok	ok	485.9600	73.470	0.035466	20.48	62.550	11.092	63077384.254307	14	485.9508	1.06354e-04	4.28055e-04
2015/04/12	07:22:37	ok	ok	485.9600	73.467	0.035466	20.53	62.619	11.136	63835108.800415	15	486.0730	9.89869e-05	2.26554e-04
2015/04/12	07:27:37	ok	ok	485.9520	73.469	0.035466	20.58	62.476	11.143	64521656.020953	15	486.0134	1.01127e-04	2.20638e-04
2015/04/12	07:32:37	ok	ok	485.9380	73.441	0.035466	20.57	62.535	11.147	63961421.826937	15	486.1626	9.35955e-05	4.50930e-04
2015/04/12	07:37:37	ok	ok	485.9440	73.431	0.035466	20.61	62.481	11.164	68368492.843470	14	486.0297	1.00139e-04	2.19556e-04
2015/04/12	07:42:37	ok	ok	485.9500	73.433	0.035466	20.68	62.403	11.195	65269316.556691	15	486.0133	9.97595e-05	2.54939e-04
2015/04/12	07:47:37	ok	ok	485.8920	73.415	0.035466	20.64	62.456	11.179	62981436.590598	15	485.9721	9.99035e-05	2.40326e-04
2015/04/12	07:52:37	ok	ok	485.9060	73.428	0.035466	20.70	62.436	11.214	66648045.443816	15	485.9484	1.01409e-04	2.11319e-04
2015/04/12	07:57:37	ok	ok	485.9160	73.407	0.035466	20.78	62.389	11.258	67166369.256781	15	485.9060	1.03089e-04	2.72225e-04
2015/04/12	08:02:37	ok	ok	485.9080	73.408	0.035466	20.82	62.335	11.274	61954911.248464	15	486.0118	9.93894e-05	2.36492e-04
2015/04/12	08:07:37	ok	ok	485.9080	73.405	0.035466	20.89	62.286	11.311	63959956.730239	15	485.9867	9.98878e-05	2.29816e-04
2015/04/12	08:12:37	ok	ok	485.9300	73.396	0.035466	20.96	62.237	11.349	63899486.232734	15	485.9266	1.03506e-04	3.53408e-04
2015/04/12	08:17:37	ok	ok	485.8980	73.383	0.035466	21.01	62.185	11.372	61761896.600985	15	485.9737	1.00905e-04	2.54594e-04
2015/04/12	08:22:37	ok	ok	485.8780	73.378	0.035466	21.07	62.135	11.402	59814547.670804	15	485.9338	1.01323e-04	3.15379e-04
2015/04/12	08:27:37	ok	ok	485.8960	73.371	0.035466	21.13	62.144	11.444	64535005.385211	15	485.9168	1.02228e-04	3.16905e-04
2015/04/12	08:32:37	ok	ok	485.8980	73.376	0.035466	21.16	62.149	11.465	68480234.475236	15	485.9510	1.00798e-04	2.58322e-04
2015/04/12	08:37:37	ok	ok	485.8780	73.369	0.035466	21.28	62.048	11.526	64317485.206611	15	485.9970	9.95017e-05	2.47582e-04
2015/04/12	08:42:37	ok	ok	485.8940	73.372	0.035466	21.36	61.970	11.565	65021178.736366	15	485.8903	1.03629e-04	3.17366e-04
2015/04/12	08:47:37	ok	ok	485.8800	73.355	0.035466	21.40	61.977	11.593	64778182.871450	15	485.9674	9.96469e-05	2.32397e-04
2015/04/12	08:52:37	ok	ok	485.8840	73.361	0.035466	21.47	61.988	11.642	63663367.701825	15	485.9040	1.02380e-04	3.09734e-04
2015/04/12	08:57:37	ok	ok	485.8780	73.360	0.035466	21.56	61.882	11.683	64122749.993542	15	485.9860	9.77166e-05	2.85674e-04
2015/04/12	09:02:37	ok	ok	485.8980	73.378	0.035466	21.67	61.779	11.737	66626907.188099	15	485.9108	1.03036e-04	3.34125e-04
2015/04/12	09:07:37	ok	ok	485.9260	73.367	0.035466	21.75	61.792	11.794	70484336.468936	15	486.0048	9.95120e-05	2.65522e-04
2015/04/12	09:12:37	ok	ok	485.8940	73.342	0.035466	21.83	61.774	11.845	62333145.214922	15	486.0574	9.59939e-05	4.68986e-04
2015/04/12	09:17:37	ok	ok	485.9020	73.347	0.035466	21.90	61.786	11.895	65536104.644308	16	486.0083	9.45802e-05	3.34817e-04
2015/04/12	09:22:37	ok	ok	485.8880	73.328	0.035466	22.01	61.743	11.963	65673310.212620	15	485.9921	9.85081e-05	2.61785e-04
2015/04/12	09:27:37	ok	ok	485.8800	73.308	0.035466	22.05	61.689	11.980	65678622.339409	14	485.9765	9.80530e-05	2.17794e-04
2015/04/12	09:32:37	ok	ok	485.8800	73.312	0.035466	22.14	61.673	12.039	62325265.121385	16	486.0329	9.30423e-05	3.43765e-04
2015/04/12	09:37:37	--	ok	485.6580	73.217	0.035466	21.61	62.858	11.901	58609006.548585	14	485.7501	1.00728e-04	2.49517e-04
2015/04/12	09:37:50	ok	ok	486.0240	73.431	0.035483	21.63	62.741	11.893	58114410.598189	15	486.0346	1.03833e-04	3.36838e-04
2015/04/12	09:42:50	ok	ok	485.8480	73.372	0.035483	21.18	63.420	11.713	54614026.090603	13	485.9480	1.01487e-04	2.88405e-04
2015/04/12	09:47:50	--	ok	485.7640	73.330	0.035483	20.96	63.744	11.623	60853149.887958	15	485.9133	9.73583e-05	3.51357e-04
2015/04/12	09:48:03	ok	ok	486.0560	73.487	0.035495	21.02	63.664	11.649	61206846.640802	13	486.0773	1.02035e-04	3.26310e-04
2015/04/12	09:53:03	ok	ok	485.9400	73.440	0.035495	20.80	63.987	11.560	61423200.396050	15	486.0496	9.88516e-05	2.65394e-04
2015/04/12	09:58:03	ok	ok	485.8500	73.404	0.035495	20.74	64.067	11.534	64640530.902446	15	485.8694	1.03258e-04	3.15142e-04
2015/04/12	10:03:03	ok	ok	485.8140	73.371	0.035495	20.64	64.200	11.491	64126479.093637	15	485.9760	9.67254e-05	3.65530e-04
2015/04/12	10:08:03	--	ok	485.7800	73.342	0.035495	20.62	64.197	11.477	65853178.734520	14	485.8011	1.04896e-04	3.10781e-04
2015/04/12	10:08:16	ok	ok	486.0040	73.469	0.035506	20.64	64.140	11.480	59586486.047212	14	486.1116	9.74368e-05	1.84825e-04
2015/04/12	10:13:15	ok	ok	485.9580	73.442	0.035506	20.59	64.341	11.483	59929642.978833	15	486.0014	1.00730e-04	2.92488e-04
2015/04/12	10:18:15	ok	ok	485.8960	73.413	0.035506	20.55	64.424	11.471	65200279.494672	15	485.9296	1.02457e-04	3.13320e-04
2015/04/12	10:23:15	ok	ok	485.8680	73.383	0.035506	20.56	64.486	11.488	60398079.334507	15	485.9454	9.98041e-05	2.50307e-04
2015/04/12	10:28:15	ok	ok	485.8140	73.357	0.035506	20.53	64.541	11.478	63535528.642998	13	485.8136	1.04355e-04	3.48133e-04
2015/04/12	10:33:15	ok	ok	485.8280	73.353	0.035506	20.58	64.609	11.524	59733653.739118	15	485.9518	9.84033e-05	2.92326e-04
2015/04/12	10:38:15	ok	ok	485.8080	73.343	0.035506	20.61	64.644	11.550	60068146.745369	15	485.8818	1.00260e-04	2.36680e-04
2015/04/12	10:43:15	--	ok	485.7880	73.326	0.035506	20.64	64.649	11.571	62548983.352258	15	485.8745	9.99132e-05	2.16014e-04
2015/04/12	10:43:28	ok	ok	485.9660	73.436	0.035516	20.66	64.533	11.564	62070280.737529	13	485.9941	1.03240e-04	3.06729e-04
2015/04/12	10:48:28	ok	ok	485.9720	73.443	0.035516	20.72	64.633	11.622	60251661.985515	15	486.0953	9.87904e-05	2.66530e-04
2015/04/12	10:53:28	ok	ok	485.9460	73.420	0.035516	20.72	64.663	11.628	63127914.455669	15	486.0798	9.85223e-05	2.53285e-04
2015/04/12	10:58:28	ok	ok	485.9420	73.411	0.035516	20.78	64.733	11.681	62582675.264924	15	485.9923	1.01422e-04	2.87163e-04
2015/04/12	11:03:28	ok	ok	485.9380	73.404	0.035516	20.87	64.838	11.761	64093256.699723	15	486.0236	1.00289e-04	2.19913e-04
2015/04/12	11:08:28	ok	ok	485.9120	73.389	0.035516	20.86	64.896	11.765	62258460.909331	15	485.9484	1.03368e-04	3.65708e-04
2015/04/12	11:13:28	ok	ok	485.9160	73.387	0.035516	20.97	64.826	11.827	65046911.085040	15	485.9105	1.04391e-04	4.23846e-04
2015/04/12	11:18:28	ok	ok	485.8700	73.341	0.035516	21.04	64.808	11.872	59888568.200104	15	485.9148	1.03004e-04	3.53768e-04
2015/04/12	11:23:28	ok	ok	485.8920	73.344	0.035516	21.11	64.850	11.928	62307848.955380	15	486.0203	9.78182e-05	2.80841e-04
2015/04/12	11:28:28	ok	ok	485.8840	73.341	0.035516	21.20	64.895	11.999	63633436.481993	14	485.9990	9.95994e-05	2.42586e-04
2015/04/12	11:33:28	ok	ok	485.8560	73.327	0.035516	21.26	64.875	12.037	55664992.154849	14	485.9897	9.88221e-05	2.81335e-04
2015/04/12	11:38:28	ok	ok	485.8660	73.324	0.035516	21.34	64.979	12.112	61419522.066594	14	485.8783	1.01664e-04	3.51763e-04
2015/04/12	11:43:28	ok	ok	485.8340	73.291	0.035516	21.43	64.934	12.167	60822002.087595	13	485.9424	9.79572e-05	2.11722e-04
2015/04/12	11:48:28	ok	ok	485.8620	73.299	0.035516	21.52	64.980	12.239	60622363.204346	14	485.9567	9.96333e-05	2.68131e-04
2015/04/12	11:53:28	ok	ok	485.8360	73.280	0.035516	21.59	64.962	12.285	62522241.478860	13	486.0617	9.09100e-05	3.56479e-04
2015/04/12	11:58:28	ok	ok	485.8120	73.270	0.035516	21.66	65.034	12.349	61173519.792286	15	485.9180	9.90683e-05	2.47241e-04
2015/04/12	12:03:28	--	ok	485.7920	73.255	0.035516	21.74	65.018	12.403	59241311.128990	14	485.9126	9.95348e-05	2.34527e-04
2015/04/12	12:03:41	ok	ok	486.0240	73.370	0.035527	21.76	64.931	12.401	61694782.818123	14	486.1332	9.72601e-05	2.35104e-04
2015/04/12	12:08:41	ok	ok	485.9920	73.377	0.035527	21.85	64.976	12.474	59994170.090406	15	486.0988	9.93149e-05	2.46564e-04
2015/04/12	12:13:41	ok	ok	486.0200	73.349	0.035527	21.94	64.962	12.536	60771247.340791	13	486.1009	1.00308e-04	2.68884e-04
2015/04/12	12:18:41	ok	ok	486.0020	73.355	0.035527	22.04	65.039	12.623	60076530.076968	13	486.1956	9.13758e-05	6.16475e-04
2015/04/12	12:23:41	ok	ok	485.9520	73.332	0.035527	22.12	64.963	12.666	62968695.860791	12	486.0522	9.76383e-05	2.20829e-04
2015/04/12	12:28:41	ok	ok	485.9720	73.324	0.035527	22.18	65.003	12.718	60911589.456244	13	486.0567	9.74802e-05	2.10227e-04
2015/04/12	12:33:41	ok	ok	485.9120	73.299	0.035527	22.26	65.047	12.785	60576222.610478	14	485.9740	1.01848e-04	2.56686e-04
2015/04/12	12:38:41	--	ok	485.5320	73.140	0.035527	21.06	67.315	12.346	64642656.876309	13	485.5675	1.00834e-04	3.97753e-04
2015/04/12	12:38:54	ok	ok	486.0420	73.397	0.035551	21.09	67.261	12.358	64411643.841381	13	486.1366	9.89728e-05	2.11082e-04
2015/04/12	12:43:53	--	ok	485.7760	73.300	0.035551	20.39	67.965	11.989	63590996.253752	14	485.7940	1.05337e-04	2.98474e-04
2015/04/12	12:44:06	ok	ok	486.0520	73.441	0.035562	20.46	67.889	12.025	63214919.345222	14	486.1444	9.81567e-05	1.80760e-04
2015/04/12	12:49:06	ok	ok	485.8640	73.371	0.035562	20.03	68.284	11.795	57160336.474057	14	485.8830	1.00905e-04	2.75614e-04
2015/04/12	12:54:06	--	ok	485.7120	73.316	0.035562	19.75	68.498	11.639	57460821.641327	13	485.8630	9.64608e-05	1.92579e-04
2015/04/12	12:54:19	ok	ok	486.0560	73.503	0.035576	19.78	68.415	11.646	56822147.687369	14	486.0920	1.02127e-04	3.12983e-04
2015/04/12	12:59:19	ok	ok	485.9380	73.437	0.035576	19.50	68.658	11.497	55191192.547600	14	485.9664	1.00771e-04	2.69798e-04
2015/04/12	13:04:19	ok	ok	485.8220	73.395	0.035576	19.36	68.780	11.423	56629972.923793	14	485.8799	1.01160e-04	2.61825e-04
2015/04/12	13:09:19	--	ok	485.7520	73.352	0.035576	19.20	68.838	11.326	57559042.694283	13	485.8524	9.93017e-05	1.72109e-04
2015/04/12	13:09:32	ok	ok	486.0780	73.517	0.035588	19.26	68.791	11.358	60405498.809761	14	486.0695	1.02876e-04	3.54301e-04
2015/04/12	13:14:32	ok	ok	485.9520	73.469	0.035588	19.08	68.875	11.252	55480535.835656	14	486.0165	1.00179e-04	2.83627e-04
2015/04/12	13:19:32	ok	ok	485.8900	73.429	0.035588	19.01	68.891	11.208	54651923.607949	13	485.9864	9.93150e-05	1.67903e-04
2015/04/12	13:24:32	ok	ok	485.8380	73.389	0.035588	18.91	68.932	11.149	59496545.245731	13	485.9289	9.91662e-05	1.82077e-04
2015/04/12	13:29:32	--	ok	485.7620	73.352	0.035588	18.82	68.974	11.097	54086706.409313	14	485.8110	1.01759e-04	2.77037e-04
2015/04/12	13:29:45	ok	ok	486.0640	73.500	0.0356	18.88	68.868	11.119	58414699.890960	14	486.1528	9.87826e-05	1.64755e-04
2015/04/12	13:34:45	ok	ok	485.9580	73.466	0.0356	18.76	68.933	11.051	52198342.057643	14	486.0749	9.88618e-05	1.63695e-04
2015/04/12	13:39:45	ok	ok	485.9020	73.436	0.0356	18.71	68.954	11.022	56022276.345577	14	486.0089	9.94835e-05	1.68719e-04
2015/04/12	13:44:45	ok	ok	485.8800	73.405	0.0356	18.64	68.970	10.979	54940906.089743	14	485.9661	9.98629e-05	1.67986e-04
2015/04/12	13:49:45	ok	ok	485.8340	73.382	0.0356	18.62	68.966	10.965	55267652.660273	13	485.9391	9.87873e-05	1.85029e-04
2015/04/12	13:54:45	--	ok	485.7980	73.360	0.0356	18.60	68.963	10.952	51024030.062742	14	485.8609	9.97405e-05	2.04060e-04
2015/04/12	13:54:58	ok	ok	486.0300	73.492	0.03561	18.65	68.855	10.967	53450131.378882	14	486.1234	9.97492e-05	1.76410e-04
2015/04/12	13:59:58	ok	ok	485.9860	73.465	0.03561	18.59	68.961	10.945	52987722.455749	14	486.0471	1.00401e-04	1.75748e-04
2015/04/12	14:04:58	ok	ok	485.9380	73.441	0.03561	18.54	68.981	10.916	56789746.456036	13	486.0424	9.92144e-05	1.71500e-04
2015/04/12	14:09:58	ok	ok	485.9140	73.423	0.03561	18.50	68.974	10.889	54918334.011943	14	486.0074	9.85314e-05	2.06064e-04
2015/04/12	14:14:58	ok	ok	485.8620	73.399	0.03561	18.50	68.944	10.884	53578263.802568	14	485.9346	1.00495e-04	1.92918e-04
2015/04/12	14:19:58	ok	ok	485.8420	73.384	0.03561	18.50	68.886	10.875	58500332.209309	13	485.9505	9.92613e-05	1.72562e-04
2015/04/12	14:24:58	ok	ok	485.8100	73.354	0.03561	18.51	68.888	10.882	54144334.681972	14	485.9021	9.94899e-05	2.00385e-04
2015/04/12	14:29:58	ok	ok	485.8020	73.341	0.03561	18.47	68.880	10.855	55526257.393704	14	485.8893	9.93192e-05	1.89093e-04
2015/04/12	14:34:58	--	ok	485.7740	73.324	0.03561	18.48	68.882	10.861	56805869.071437	14	485.8689	9.88909e-05	1.67104e-04
2015/04/12	14:35:11	ok	ok	486.0340	73.476	0.035621	18.52	68.772	10.870	58177077.396474	14	486.1412	9.87710e-05	1.49672e-04
2015/04/12	14:40:10	ok	ok	485.9640	73.451	0.035621	18.46	68.849	10.843	53460023.582430	14	485.9363	1.05072e-04	4.11619e-04
2015/04/12	14:45:10	ok	ok	485.9520	73.434	0.035621	18.43	68.844	10.823	50607718.031633	14	486.0177	1.00484e-04	1.76433e-04
2015/04/12	14:50:10	ok	ok	485.9220	73.416	0.035621	18.44	68.845	10.830	53441143.102153	14	486.0608	9.81078e-05	1.73827e-04
2015/04/12	14:55:10	ok	ok	485.8700	73.404	0.035621	18.41	68.811	10.805	50056481.325712	14	485.9605	1.00008e-04	2.79620e-04
2015/04/12	15:00:10	ok	ok	485.8660	73.376	0.035621	18.40	68.780	10.794	54687989.082034	14	485.9831	9.87296e-05	1.67729e-04
2015/04/12	15:05:10	ok	ok	485.8400	73.373	0.035621	18.38	68.805	10.785	56837804.391872	13	485.9367	9.98958e-05	1.74958e-04
2015/04/12	15:10:10	ok	ok	485.8260	73.350	0.035621	18.37	68.803	10.779	55931415.826632	14	485.9413	9.85419e-05	1.71457e-04
2015/04/12	15:15:10	--	ok	485.7940	73.337	0.035621	18.36	68.831	10.777	53362921.933585	13	485.8975	9.91607e-05	1.65216e-04
2015/04/12	15:15:23	ok	ok	486.0440	73.471	0.035631	18.42	68.696	10.794	57122373.415541	14	486.1486	9.88558e-05	1.60194e-04
2015/04/12	15:20:23	ok	ok	485.9960	73.448	0.035631	18.37	68.745	10.770	55424501.515932	14	486.1078	9.88053e-05	1.69991e-04
2015/04/12	15:25:23	ok	ok	485.9520	73.442	0.035631	18.38	68.776	10.781	54106560.933436	14	486.0968	9.87937e-05	1.66299e-04
2015/04/12	15:30:23	ok	ok	485.9520	73.427	0.035631	18.36	68.772	10.767	54462724.599277	14	486.0923	9.76248e-05	1.90699e-04
2015/04/12	15:35:23	ok	ok	485.9420	73.410	0.035631	18.38	68.776	10.781	54708520.539654	14	486.0434	9.90960e-05	1.63936e-04
2015/04/12	15:40:23	ok	ok	485.8920	73.398	0.035631	18.38	68.776	10.781	48173789.632809	14	485.9863	1.00209e-04	2.04719e-04
2015/04/12	15:45:23	ok	ok	485.8760	73.394	0.035631	18.39	68.749	10.783	50197242.682160	14	485.9921	9.95124e-05	3.07395e-04
2015/04/12	15:50:23	ok	ok	485.8780	73.373	0.035631	18.40	68.750	10.790	51656805.447162	14	485.9496	1.00441e-04	2.82094e-04
2015/04/12	15:55:23	ok	ok	485.8380	73.360	0.035631	18.38	68.747	10.776	50418242.251195	14	485.9750	9.81995e-05	3.00414e-04
2015/04/12	16:00:23	ok	ok	485.8140	73.358	0.035631	18.37	68.774	10.774	54688426.965419	13	485.9292	9.92914e-05	1.67683e-04
2015/04/12	16:05:23	ok	ok	485.8120	73.338	0.035631	18.38	68.776	10.781	55599174.316714	14	485.9498	9.77999e-05	2.04566e-04
2015/04/12	16:10:23	--	ok	485.7760	73.324	0.035631	18.38	68.747	10.776	50961442.718392	14	485.8346	1.01909e-04	2.22199e-04
2015/04/12	16:10:36	ok	ok	486.0580	73.470	0.035642	18.40	68.663	10.776	56883822.076026	14	486.1595	9.87945e-05	1.61535e-04
2015/04/12	16:15:36	ok	ok	485.9900	73.449	0.035642	18.36	68.743	10.763	52033958.187736	14	486.0644	1.01370e-04	2.20125e-04
2015/04/12	16:20:36	ok	ok	485.9820	73.437	0.035642	18.38	68.747	10.776	55723344.674605	14	486.1259	9.74125e-05	2.62577e-04
2015/04/12	16:25:36	ok	ok	485.9560	73.426	0.035642	18.36	68.772	10.767	48744293.736386	14	486.0346	1.00708e-04	2.06178e-04
2015/04/12	16:30:36	ok	ok	485.9340	73.411	0.035642	18.34	68.739	10.750	49819571.076095	13	486.0430	9.93359e-05	1.68793e-04
2015/04/12	16:35:36	ok	ok	485.9020	73.401	0.035642	18.33	68.767	10.747	55921400.782378	14	486.0245	9.91195e-05	1.65482e-04
2015/04/12	16:40:36	ok	ok	485.8760	73.383	0.035642	18.30	68.732	10.723	54160104.761470	13	485.9767	9.97968e-05	1.99212e-04
2015/04/12	16:45:36	ok	ok	485.8640	73.364	0.035642	18.28	68.758	10.714	51700305.206730	14	485.8904	1.01965e-04	3.79454e-04
2015/04/12	16:50:36	ok	ok	485.8360	73.350	0.035642	18.28	68.758	10.714	55204205.379130	14	485.9041	1.01090e-04	2.69923e-04
2015/04/12	16:55:36	ok	ok	485.8280	73.332	0.035642	18.22	68.717	10.670	51127332.276880	14	485.9674	9.74153e-05	2.28574e-04
2015/04/12	17:00:36	--	ok	485.7820	73.323	0.035642	18.24	68.750	10.688	49591633.798686	13	485.8902	9.99062e-05	1.85495e-04
2015/04/12	17:00:49	ok	ok	486.0420	73.462	0.035653	18.27	68.639	10.689	53697732.882363	14	486.1429	9.88512e-05	1.47102e-04
2015/04/12	17:05:48	ok	ok	486.0040	73.448	0.035653	18.20	68.714	10.657	49942230.687417	14	486.0661	1.00492e-04	1.84678e-04
2015/04/12	17:10:48	ok	ok	485.9560	73.429	0.035653	18.19	68.741	10.655	48746812.812010	14	486.0883	9.81094e-05	2.44257e-04
2015/04/12	17:15:48	ok	ok	485.9340	73.412	0.035653	18.16	68.736	10.635	52743442.938852	14	485.9756	1.02328e-04	3.05521e-04
2015/04/12	17:20:48	ok	ok	485.9300	73.400	0.035653	18.14	68.732	10.622	53138896.631070	14	486.0214	9.94386e-05	1.61155e-04
2015/04/12	17:25:48	ok	ok	485.8760	73.390	0.035653	18.13	68.730	10.615	52892914.455587	14	485.9247	1.02168e-04	2.56656e-04
2015/04/12	17:30:48	ok	ok	485.8520	73.377	0.035653	18.09	68.694	10.584	50597790.171338	14	485.9011	1.02181e-04	2.52040e-04
2015/04/12	17:35:48	ok	ok	485.8280	73.353	0.035653	18.06	68.688	10.565	50073700.662943	14	485.9442	9.89276e-05	2.96019e-04
2015/04/12	17:40:48	ok	ok	485.8120	73.341	0.035653	18.04	68.714	10.556	50497173.250786	14	485.8618	1.01739e-04	2.72683e-04
2015/04/12	17:45:48	--	ok	485.7740	73.342	0.035653	18.00	68.706	10.530	54341298.617120	14	485.8696	1.00101e-04	1.94084e-04
2015/04/12	17:46:01	ok	ok	486.0380	73.479	0.035664	18.04	68.597	10.538	53249069.615310	14	486.1557	9.88030e-05	1.64171e-04
2015/04/12	17:51:01	ok	ok	486.0020	73.454	0.035664	17.95	68.697	10.497	50018195.827516	14	486.0454	1.01759e-04	2.62577e-04
2015/04/12	17:56:01	ok	ok	485.9700	73.457	0.035664	17.90	68.688	10.465	57056171.561193	13	486.0819	9.89937e-05	1.63733e-04
2015/04/12	18:01:01	ok	ok	485.9360	73.435	0.035664	17.87	68.682	10.445	53685135.606665	14	486.0153	1.00319e-04	2.93380e-04
2015/04/12	18:06:01	ok	ok	486.1060	73.522	0.035664	18.46	67.412	10.617	56906688.383141	13	486.2273	9.89525e-05	1.74084e-04
2015/04/12	18:11:01	--	ok	486.3640	73.612	0.035664	19.40	66.073	10.999	55581265.030657	14	486.4700	9.98246e-05	1.86599e-04
2015/04/12	18:11:14	ok	ok	485.9660	73.369	0.035646	19.41	66.015	10.996	51711218.533784	14	486.0075	1.01595e-04	2.78023e-04
2015/04/12	18:16:13	ok	ok	486.1380	73.444	0.035646	19.94	65.632	11.277	49057349.568992	14	486.2770	9.79836e-05	2.62606e-04
2015/04/12	18:21:13	--	ok	486.2440	73.474	0.035646	20.28	65.513	11.483	49709517.123604	14	486.3509	9.86413e-05	1.70405e-04
2015/04/12	18:21:26	ok	ok	485.9280	73.310	0.035634	20.31	65.429	11.488	52352455.370119	15	486.0093	1.02294e-04	3.57357e-04
2015/04/12	18:26:26	ok	ok	486.0740	73.362	0.035634	20.57	65.384	11.655	52341571.123513	15	486.0955	1.02704e-04	3.10633e-04
2015/04/12	18:31:26	ok	ok	486.1000	73.381	0.035634	20.77	65.329	11.782	51143532.615505	15	486.2234	9.96780e-05	2.19476e-04
2015/04/12	18:36:26	ok	ok	486.1640	73.420	0.035634	20.99	65.278	11.924	53279029.204886	15	486.2641	9.97594e-05	2.32206e-04
2015/04/12	18:41:26	ok	ok	486.1600	73.421	0.035634	21.14	65.244	12.022	49953922.731574	13	486.2797	9.83421e-05	1.87317e-04
2015/04/12	18:46:26	ok	ok	486.1780	73.416	0.035634	21.23	65.259	12.087	47628182.866323	13	486.2887	9.90474e-05	1.81828e-04
2015/04/12	18:51:26	ok	ok	486.1940	73.434	0.035634	21.35	65.310	12.181	55043758.774399	15	486.4172	9.41702e-05	4.96384e-04
2015/04/12	18:56:26	ok	ok	486.1920	73.426	0.035634	21.44	65.295	12.242	53713510.039116	14	486.2694	1.02789e-04	2.33403e-04
2015/04/12	19:01:26	ok	ok	486.1960	73.428	0.035634	21.56	65.316	12.331	54749356.404788	14	486.3339	9.92267e-05	2.25514e-04
2015/04/12	19:06:26	ok	ok	486.1940	73.426	0.035634	21.62	65.356	12.381	57646554.286853	15	486.2822	1.00546e-04	2.43397e-04
2015/04/12	19:11:26	ok	ok	486.1720	73.422	0.035634	21.71	65.342	12.443	48967037.938761	14	486.3233	9.84762e-05	3.40491e-04
2015/04/12	19:16:26	ok	ok	486.1700	73.418	0.035634	21.73	65.375	12.464	55178069.858260	14	486.3228	9.72091e-05	4.06085e-04
2015/04/12	19:21:26	ok	ok	486.1800	73.410	0.035634	21.78	65.384	12.502	57286513.607215	15	486.3284	9.61551e-05	3.95603e-04
2015/04/12	19:26:26	ok	ok	486.1240	73.396	0.035634	21.80	65.358	12.511	57856244.204132	15	486.2396	9.96349e-05	2.55876e-04
2015/04/12	19:31:26	ok	ok	486.1100	73.395	0.035634	21.89	65.373	12.579	53201346.241122	15	486.1964	1.00125e-04	2.73432e-04
2015/04/12	19:36:26	ok	ok	486.0900	73.369	0.035634	21.90	65.405	12.592	54478551.024234	15	486.1496	1.00546e-04	2.78218e-04
2015/04/12	19:41:26	ok	ok	486.0640	73.358	0.035634	21.92	65.468	12.619	54805795.828205	14	486.1407	9.87148e-05	2.30675e-04
2015/04/12	19:46:26	ok	ok	486.0420	73.352	0.035634	21.92	65.468	12.619	57771460.924674	15	486.1144	1.01121e-04	2.61992e-04
2015/04/12	19:51:26	ok	ok	485.9920	73.335	0.035634	21.94	65.442	12.628	53177911.098137	15	486.0064	1.03443e-04	3.22159e-04
2015/04/12	19:56:26	ok	ok	485.9700	73.311	0.035634	21.92	65.528	12.631	55230438.280436	15	486.0554	9.95436e-05	2.88043e-04
2015/04/12	20:01:26	ok	ok	485.9440	73.295	0.035634	21.90	65.615	12.633	58821131.024521	15	486.0448	9.88956e-05	2.76665e-04
2015/04/12	20:06:26	ok	ok	485.8760	73.278	0.035634	21.90	65.615	12.633	55915304.938150	14	485.9330	1.00185e-04	2.42455e-04
2015/04/12	20:11:26	ok	ok	485.8440	73.258	0.035634	21.86	65.638	12.608	51437693.907164	16	486.0430	9.23672e-05	4.01659e-04
2015/04/12	20:16:26	ok	ok	485.8060	73.244	0.035634	21.87	65.579	12.604	52321155.558598	14	485.9317	9.72457e-05	3.33431e-04
2015/04/12	20:21:26	--	ok	485.7800	73.230	0.035634	21.84	65.724	12.610	60632841.271911	16	485.9183	9.45865e-05	3.59834e-04
2015/04/12	20:21:40	ok	ok	485.9760	73.342	0.035645	21.90	65.615	12.633	55402419.252674	15	486.1169	9.87299e-05	3.18619e-04
2015/04/12	20:26:39	ok	ok	485.9420	73.315	0.035645	21.82	65.720	12.595	53737599.104752	14	486.0262	9.87399e-05	2.21813e-04
2015/04/12	20:31:39	ok	ok	485.9080	73.299	0.035645	21.82	65.690	12.589	56668809.176209	15	485.9822	1.01092e-04	2.69609e-04
2015/04/12	20:36:39	ok	ok	485.8560	73.276	0.035645	21.77	65.772	12.568	57562601.209696	13	485.9250	9.96547e-05	2.19816e-04
2015/04/12	20:41:39	ok	ok	485.8320	73.251	0.035645	21.73	65.824	12.549	58082514.466947	14	486.0302	9.41614e-05	4.98281e-04
2015/04/12	20:46:39	--	ok	485.7700	73.221	0.035645	21.71	65.791	12.529	58001147.729965	15	485.7870	1.02879e-04	2.93114e-04
2015/04/12	20:46:52	ok	ok	486.0400	73.357	0.035657	21.77	65.801	12.574	61090057.857947	14	486.1182	9.87156e-05	1.93124e-04
2015/04/12	20:51:52	ok	ok	485.9660	73.350	0.035657	21.68	65.846	12.517	57749931.500739	13	485.9905	1.01800e-04	2.30016e-04
2015/04/12	20:56:52	ok	ok	485.9040	73.321	0.035657	21.64	65.839	12.487	59563428.044578	15	485.9420	1.02491e-04	3.06390e-04
2015/04/12	21:01:52	ok	ok	485.8580	73.302	0.035657	21.61	65.863	12.470	57972030.140945	15	485.8791	1.03585e-04	3.21433e-04
2015/04/12	21:06:52	ok	ok	485.8160	73.287	0.035657	21.56	65.885	12.438	59981266.859289	15	485.9236	9.91947e-05	2.41705e-04
2015/04/12	21:11:52	--	ok	485.7680	73.251	0.035657	21.48	65.901	12.384	58430657.539117	15	485.8231	1.01601e-04	3.82718e-04
2015/04/12	21:12:05	ok	ok	486.0500	73.402	0.035668	21.54	65.851	12.418	61086394.695025	14	486.1327	9.84862e-05	2.08443e-04
2015/04/12	21:17:05	ok	ok	485.9660	73.380	0.035668	21.47	65.988	12.393	61480605.716199	14	486.1362	9.75393e-05	3.38336e-04
2015/04/12	21:22:05	ok	ok	485.8980	73.353	0.035668	21.42	66.010	12.361	57769064.157626	14	486.0359	9.91548e-05	2.81186e-04
2015/04/12	21:27:05	ok	ok	485.8520	73.312	0.035668	21.37	66.001	12.324	59588124.838401	14	485.9323	1.01024e-04	2.72506e-04
2015/04/12	21:32:05	ok	ok	485.8300	73.312	0.035668	21.36	66.059	12.328	59600628.708592	15	485.9477	9.94121e-05	2.51042e-04
2015/04/12	21:37:05	--	ok	485.7800	73.289	0.035668	21.30	66.078	12.289	55844697.315042	14	485.7988	1.05091e-04	3.11366e-04
2015/04/12	21:37:18	ok	ok	486.0140	73.412	0.035679	21.30	65.989	12.272	61222329.266778	13	486.0597	1.02413e-04	3.61498e-04
2015/04/12	21:42:17	ok	ok	485.9520	73.398	0.035679	21.24	66.068	12.244	59969729.644883	15	486.0043	1.02791e-04	3.76831e-04
2015/04/12	21:47:17	ok	ok	485.9480	73.375	0.035679	21.24	66.068	12.244	57912505.061846	13	486.0701	9.77580e-05	2.24416e-04
2015/04/12	21:52:17	ok	ok	485.8800	73.361	0.035679	21.21	66.092	12.227	57747470.031376	13	486.0192	9.69500e-05	2.87837e-04
2015/04/12	21:57:17	ok	ok	485.8420	73.314	0.035679	21.14	66.140	12.187	60052736.053828	15	485.9275	1.00386e-04	2.84363e-04
2015/04/12	22:02:17	ok	ok	485.8040	73.308	0.035679	21.15	66.141	12.194	62996398.401648	14	485.9277	1.00842e-04	2.67319e-04
2015/04/12	22:07:17	--	ok	485.7680	73.300	0.035679	21.08	66.219	12.159	58028299.546318	14	485.8533	1.00720e-04	2.89324e-04
2015/04/12	22:07:30	ok	ok	485.9960	73.421	0.035691	21.10	66.133	12.157	59607332.922146	13	486.1182	9.95282e-05	2.32494e-04
2015/04/12	22:12:30	ok	ok	485.9780	73.426	0.035691	21.08	66.099	12.137	65017560.672955	14	486.0998	1.00484e-04	2.25517e-04
2015/04/12	22:17:30	ok	ok	485.9340	73.389	0.035691	21.00	66.175	12.095	59871771.345403	13	486.0589	9.69148e-05	2.45359e-04
2015/04/12	22:22:30	ok	ok	485.8940	73.378	0.035691	21.01	66.176	12.102	60050676.990486	13	486.0199	9.85282e-05	1.94599e-04
2015/04/12	22:27:30	ok	ok	485.8320	73.359	0.035691	20.92	66.250	12.052	62781550.366212	14	485.8788	1.04661e-04	3.37255e-04
2015/04/12	22:32:30	ok	ok	485.8060	73.345	0.035691	20.89	66.245	12.030	60493871.158490	13	485.9303	9.76508e-05	2.60593e-04
2015/04/12	22:37:30	--	ok	485.7260	73.307	0.035691	20.82	66.292	11.990	59627215.790925	14	485.7704	1.05101e-04	3.17652e-04
2015/04/12	22:37:43	ok	ok	486.0660	73.496	0.035704	20.89	66.155	12.014	60236489.524017	13	486.1002	1.03714e-04	3.51410e-04
2015/04/12	22:42:43	ok	ok	486.0000	73.461	0.035704	20.80	66.289	11.976	60461537.110036	14	486.0297	1.05257e-04	2.88503e-04
2015/04/12	22:47:43	ok	ok	485.9520	73.435	0.035704	20.75	66.310	11.945	57907003.533351	13	486.1005	9.67177e-05	2.35791e-04
2015/04/12	22:52:43	ok	ok	485.9400	73.423	0.035704	20.74	66.278	11.932	60067353.703527	14	486.0552	1.00069e-04	2.77997e-04
2015/04/12	22:57:43	ok	ok	485.8900	73.400	0.035704	20.64	66.380	11.881	60799330.090774	15	485.9223	1.03066e-04	3.20999e-04
2015/04/12	23:02:43	ok	ok	485.8620	73.375	0.035704	20.63	66.259	11.852	56489829.284261	14	485.9486	1.01241e-04	2.90216e-04
2015/04/12	23:07:43	ok	ok	485.8160	73.364	0.035704	20.58	66.339	11.832	55047384.742496	13	485.8711	1.01727e-04	2.70029e-04
2015/04/12	23:12:43	--	ok	485.7680	73.340	0.035704	20.56	66.336	11.818	60034116.466307	15	485.8796	1.00281e-04	2.29819e-04
2015/04/12	23:12:56	ok	ok	486.0400	73.485	0.035716	20.57	66.278	11.815	62305434.588846	14	486.1761	9.76622e-05	2.00736e-04
2015/04/12	23:17:55	ok	ok	486.0100	73.490	0.035716	20.56	66.306	11.813	62290211.815805	14	486.1562	9.84996e-05	2.13257e-04
2015/04/12	23:22:55	ok	ok	485.9680	73.461	0.035716	20.49	66.383	11.778	54332971.159171	14	486.0327	1.00297e-04	2.70366e-04
2015/04/12	23:27:55	ok	ok	485.9360	73.432	0.035716	20.44	66.344	11.737	57205429.315686	15	486.0385	9.93789e-05	2.69018e-04
2015/04/12	23:32:55	ok	ok	485.8800	73.412	0.035716	20.40	66.367	11.714	57240610.747850	14	486.0148	9.94802e-05	2.28783e-04
2015/04/12	23:37:55	ok	ok	485.8440	73.406	0.035716	20.38	66.364	11.700	59549629.590539	15	485.9480	9.99493e-05	2.23298e-04
2015/04/12	23:42:55	ok	ok	485.8040	73.367	0.035716	20.30	66.379	11.648	57991084.894846	14	485.8575	1.01730e-04	3.06812e-04
2015/04/12	23:47:55	--	ok	485.7600	73.363	0.035716	20.26	66.372	11.620	61079671.608170	15	485.7893	1.03710e-04	3.50741e-04
2015/04/12	23:48:09	ok	ok	486.0580	73.504	0.035728	20.28	66.316	11.623	61610704.201309	14	486.1907	9.77115e-05	1.90521e-04
2015/04/12	23:53:08	ok	ok	485.9900	73.479	0.035728	20.18	66.388	11.568	57160046.604306	13	486.1064	9.88425e-05	1.68554e-04
2015/04/12	23:58:08	ok	ok	485.9420	73.472	0.035728	20.17	66.445	11.571	55688050.127338	15	485.9846	1.03340e-04	3.09859e-04
2015/04/13	00:03:08	ok	ok	485.9180	73.452	0.035728	20.10	66.463	11.527	59091263.435583	14	486.0375	9.83355e-05	2.55047e-04
2015/04/13	00:08:08	ok	ok	485.8580	73.425	0.035728	20.02	66.478	11.476	54609918.251846	14	485.9531	9.93030e-05	2.76857e-04
2015/04/13	00:13:08	ok	ok	485.8220	73.414	0.035728	19.96	66.527	11.444	60917478.296739	14	485.9447	9.89965e-05	1.78225e-04
2015/04/13	00:18:08	--	ok	485.7640	73.381	0.035728	19.85	66.597	11.383	55564859.042736	13	485.8976	9.82856e-05	1.74388e-04
2015/04/13	00:18:21	ok	ok	486.0520	73.537	0.03574	19.84	66.595	11.376	62026584.471965	14	486.2000	9.73952e-05	2.26749e-04
2015/04/13	00:23:21	ok	ok	486.0180	73.535	0.03574	19.82	66.621	11.367	56862559.398000	14	486.1390	9.87843e-05	1.66872e-04
2015/04/13	00:28:21	ok	ok	485.9500	73.502	0.03574	19.76	66.581	11.320	56911337.491125	14	486.0626	9.98122e-05	1.81228e-04
2015/04/13	00:33:21	ok	ok	485.9120	73.487	0.03574	19.69	66.628	11.282	53804208.740206	14	486.0690	9.78633e-05	2.66805e-04
2015/04/13	00:38:21	ok	ok	485.9020	73.469	0.03574	19.66	66.622	11.261	56418476.610978	13	486.0145	9.95403e-05	1.62241e-04
2015/04/13	00:43:21	ok	ok	485.8400	73.452	0.03574	19.56	66.664	11.202	60012409.715630	14	485.9657	9.82107e-05	2.55054e-04
2015/04/13	00:48:21	ok	ok	485.8000	73.432	0.03574	19.54	66.631	11.184	57581919.112209	13	485.9302	9.92248e-05	1.81735e-04
2015/04/13	00:53:21	--	ok	485.7960	73.415	0.03574	19.48	66.620	11.143	58006287.439038	14	485.8497	1.00850e-04	2.58975e-04
2015/04/13	00:53:34	ok	ok	486.0200	73.523	0.03575	19.52	66.509	11.150	58853275.352764	14	486.1451	9.88500e-05	1.79138e-04
2015/04/13	00:58:34	ok	ok	485.9680	73.527	0.03575	19.38	66.721	11.094	56413494.395205	14	486.0186	1.01819e-04	2.59698e-04
2015/04/13	01:03:34	ok	ok	485.9300	73.501	0.03575	19.32	66.769	11.063	53480103.604214	13	486.0480	9.97936e-05	1.77538e-04
2015/04/13	01:08:34	ok	ok	485.9060	73.493	0.03575	19.30	66.647	11.030	58585059.086895	14	486.0161	9.90769e-05	1.79213e-04
2015/04/13	01:13:34	ok	ok	485.8720	73.476	0.03575	19.26	66.699	11.013	53122768.127377	14	485.9283	1.01840e-04	2.98742e-04
2015/04/13	01:18:34	ok	ok	485.8040	73.446	0.03575	19.20	66.718	10.977	54333225.168196	14	485.9174	9.99144e-05	3.00337e-04
2015/04/13	01:23:34	--	ok	485.7880	73.437	0.03575	19.14	66.708	10.936	53614310.006742	13	485.9427	9.76624e-05	2.50851e-04
2015/04/13	01:23:47	ok	ok	486.0260	73.552	0.03576	19.19	66.569	10.946	55710907.202814	14	486.1456	1.00141e-04	1.92746e-04
2015/04/13	01:28:47	ok	ok	486.0060	73.546	0.03576	19.05	66.751	10.886	55786967.039210	14	486.0905	1.00619e-04	2.07914e-04
2015/04/13	01:33:47	ok	ok	485.9360	73.534	0.03576	19.03	66.718	10.867	53884396.843097	14	486.0376	1.00729e-04	2.08863e-04
2015/04/13	01:38:47	ok	ok	485.9440	73.519	0.03576	18.96	66.764	10.830	57263024.762120	13	486.0297	1.00084e-04	2.17993e-04
2015/04/13	01:43:47	ok	ok	485.8940	73.502	0.03576	18.91	66.755	10.797	56518319.043646	14	486.0563	9.74996e-05	2.00890e-04
2015/04/13	01:48:47	ok	ok	485.8520	73.476	0.03576	18.85	66.804	10.767	56374168.127818	14	485.9159	1.01489e-04	2.97675e-04
2015/04/13	01:53:47	ok	ok	485.8200	73.456	0.03576	18.81	66.767	10.735	51043783.466904	13	485.9371	9.94074e-05	1.78039e-04
2015/04/13	01:58:47	--	ok	485.7820	73.444	0.03576	18.75	66.816	10.705	55049744.738729	14	485.8129	1.03010e-04	2.99325e-04
2015/04/13	01:59:00	ok	ok	486.0020	73.573	0.035771	18.74	66.814	10.699	50442706.382075	15	486.1356	1.00800e-04	2.63141e-04
2015/04/13	02:03:59	ok	ok	486.0000	73.577	0.035771	18.74	66.755	10.689	51560317.685682	14	486.0898	1.01209e-04	3.79231e-04
2015/04/13	02:08:59	ok	ok	485.9700	73.560	0.035771	18.66	66.800	10.646	56875162.929294	13	486.0922	9.94153e-05	1.77126e-04
2015/04/13	02:13:59	ok	ok	485.9660	73.562	0.035771	18.67	66.801	10.652	58606435.250407	15	486.1221	9.40829e-05	2.90703e-04
2015/04/13	02:18:59	ok	ok	485.9440	73.541	0.035771	18.60	66.789	10.606	55044749.390271	14	486.0154	1.00373e-04	2.59819e-04
2015/04/13	02:23:59	ok	ok	485.8860	73.528	0.035771	18.58	66.815	10.598	53674459.156748	14	485.9124	1.04001e-04	3.42336e-04
2015/04/13	02:28:59	ok	ok	485.8580	73.507	0.035771	18.51	66.861	10.562	55223776.226278	13	485.9779	9.90350e-05	1.66441e-04
2015/04/13	02:33:59	ok	ok	485.8260	73.504	0.035771	18.48	66.915	10.551	53416683.038694	14	485.8763	1.03104e-04	2.80553e-04
2015/04/13	02:38:59	ok	ok	485.8120	73.470	0.035771	18.40	66.842	10.490	55426468.130605	13	486.0362	9.46829e-05	3.08776e-04
2015/04/13	02:43:59	--	ok	485.7860	73.460	0.035771	18.36	66.864	10.469	54850732.496043	14	485.9044	9.91895e-05	1.79508e-04
2015/04/13	02:44:12	ok	ok	485.9960	73.565	0.035781	18.37	66.807	10.466	54617196.802929	14	486.0659	1.02159e-04	3.03260e-04
2015/04/13	02:49:12	ok	ok	486.0020	73.566	0.035781	18.33	66.770	10.435	55017107.051784	14	486.2120	9.52796e-05	3.06077e-04
2015/04/13	02:54:12	ok	ok	485.9540	73.563	0.035781	18.28	66.879	10.422	53415721.528708	13	486.0950	9.85439e-05	2.11749e-04
2015/04/13	02:59:12	ok	ok	485.9560	73.554	0.035781	18.26	66.876	10.409	55780811.469008	14	486.0957	9.74633e-05	2.12818e-04
2015/04/13	03:04:12	ok	ok	485.9320	73.542	0.035781	18.21	66.985	10.395	59345966.528563	14	485.9974	1.01222e-04	2.84069e-04
2015/04/13	03:09:12	ok	ok	485.8740	73.527	0.035781	18.19	66.834	10.359	51984313.028213	14	485.9328	1.01616e-04	2.67125e-04
2015/04/13	03:14:12	ok	ok	485.8480	73.506	0.035781	18.10	66.877	10.310	59549482.494182	15	486.0797	9.59710e-05	4.41930e-04
2015/04/13	03:19:12	ok	ok	485.8440	73.506	0.035781	18.08	66.902	10.302	56537679.268440	13	485.9483	9.94440e-05	1.73443e-04
2015/04/13	03:24:12	ok	ok	485.8140	73.495	0.035781	18.04	66.925	10.281	55969214.873578	13	485.9038	1.00048e-04	1.95016e-04
2015/04/13	03:29:12	--	ok	485.7680	73.473	0.035781	18.02	66.892	10.264	54952755.583331	14	485.9627	9.57483e-05	3.97126e-04
2015/04/13	03:29:25	ok	ok	486.0540	73.584	0.035793	18.04	66.778	10.259	56518331.754348	14	486.1060	1.02090e-04	3.17314e-04
2015/04/13	03:34:25	ok	ok	486.0320	73.581	0.035793	17.96	66.822	10.217	53100476.712293	14	486.2365	9.58264e-05	2.60461e-04
2015/04/13	03:39:25	--	ok	486.2740	73.610	0.035793	18.78	65.371	10.492	58270975.044239	15	486.4811	9.62474e-05	4.51311e-04
2015/04/13	03:39:38	ok	ok	485.9860	73.535	0.035779	18.82	65.230	10.494	60395752.097101	14	486.0981	9.98660e-05	1.73832e-04
2015/04/13	03:44:37	ok	ok	486.1300	73.571	0.035779	19.18	64.995	10.681	66490753.453041	14	486.2717	9.70718e-05	3.02952e-04
2015/04/13	03:49:37	ok	ok	486.1720	73.579	0.035779	19.43	64.681	10.786	73952712.924545	14	486.2898	9.93582e-05	1.81896e-04
2015/04/13	03:54:37	--	ok	486.2500	73.597	0.035779	19.66	64.422	10.889	77917435.475135	14	486.3004	1.01827e-04	2.84240e-04
2015/04/13	03:54:50	ok	ok	485.9680	73.447	0.035767	19.65	64.301	10.862	95150292.721303	14	486.0598	9.84070e-05	1.64734e-04
2015/04/13	03:59:50	ok	ok	486.0380	73.504	0.035767	19.74	64.286	10.917	81457751.684320	14	486.1381	9.82262e-05	1.74351e-04
2015/04/13	04:04:50	ok	ok	486.0660	73.516	0.035767	19.91	64.016	10.980	86448023.174220	15	486.0723	1.03945e-04	3.43709e-04
2015/04/13	04:09:50	ok	ok	486.0280	73.514	0.035767	19.93	64.049	10.999	82097393.942747	14	486.1457	9.92319e-05	1.80863e-04
2015/04/13	04:14:50	ok	ok	486.0580	73.523	0.035767	20.02	63.855	11.023	87223284.573893	15	486.1149	1.02918e-04	3.05963e-04
2015/04/13	04:19:50	ok	ok	486.0840	73.531	0.035767	20.08	63.775	11.048	86112718.411730	14	486.1910	9.85029e-05	1.69815e-04
2015/04/13	04:24:50	ok	ok	486.0780	73.533	0.035767	20.09	63.777	11.055	85132278.095812	15	486.2282	9.86953e-05	2.48778e-04
2015/04/13	04:29:50	ok	ok	486.1080	73.534	0.035767	20.11	63.661	11.048	80778837.783983	14	486.2089	9.98001e-05	2.23146e-04
2015/04/13	04:34:50	ok	ok	486.0800	73.528	0.035767	20.14	63.546	11.047	75636308.053745	14	486.2495	9.66377e-05	3.66282e-04
2015/04/13	04:39:50	ok	ok	486.1040	73.535	0.035767	20.16	63.549	11.061	87773198.201632	15	486.2636	9.66169e-05	3.62830e-04
2015/04/13	04:44:50	ok	ok	486.0860	73.528	0.035767	20.18	63.463	11.058	79615078.979110	15	486.2606	9.64697e-05	4.11756e-04
2015/04/13	04:49:50	ok	ok	486.0820	73.520	0.035767	20.21	63.287	11.047	80023461.812650	14	486.0999	1.02152e-04	2.85513e-04
2015/04/13	04:54:50	ok	ok	486.0860	73.521	0.035767	20.22	63.409	11.075	82629814.120159	14	486.1797	9.89585e-05	1.62758e-04
2015/04/13	04:59:50	ok	ok	486.0820	73.534	0.035767	20.26	63.266	11.076	81117063.365674	15	486.1921	9.94821e-05	2.22921e-04
2015/04/13	05:04:50	ok	ok	486.0740	73.521	0.035767	20.25	63.264	11.069	81192876.628032	15	486.2007	9.92307e-05	2.10104e-04
2015/04/13	05:09:50	ok	ok	486.0800	73.520	0.035767	20.25	63.234	11.064	77868267.715337	15	486.1690	9.95358e-05	2.07553e-04
2015/04/13	05:14:50	ok	ok	486.0680	73.522	0.035767	20.26	63.146	11.055	83202739.689184	15	486.2241	9.76707e-05	2.53306e-04
2015/04/13	05:19:50	ok	ok	486.0540	73.526	0.035767	20.24	63.082	11.031	75736163.879224	15	486.1555	9.92204e-05	2.14868e-04
2015/04/13	05:24:50	ok	ok	486.0240	73.502	0.035767	20.24	63.052	11.025	76343584.583938	14	486.1440	9.95229e-05	2.34447e-04
2015/04/13	05:29:50	ok	ok	485.9860	73.490	0.035767	20.15	63.097	10.976	67960306.750510	14	486.0997	9.87456e-05	1.73829e-04
2015/04/13	05:34:50	ok	ok	485.9780	73.489	0.035767	20.18	63.072	10.990	72007055.129224	14	486.0992	9.96126e-05	2.26772e-04
2015/04/13	05:39:50	ok	ok	486.0000	73.505	0.035767	20.20	62.925	10.978	71597409.993314	15	486.1102	1.00029e-04	2.11521e-04
2015/04/13	05:44:50	ok	ok	485.9700	73.477	0.035767	20.22	62.898	10.986	70617913.098215	15	486.0988	9.94895e-05	2.13850e-04
2015/04/13	05:49:50	ok	ok	485.9620	73.467	0.035767	20.20	62.865	10.967	73005489.529025	14	486.0831	9.94677e-05	2.19067e-04
2015/04/13	05:54:50	ok	ok	485.9480	73.461	0.035767	20.22	62.838	10.975	70489989.482411	15	486.0739	1.00014e-04	2.09207e-04
2015/04/13	05:59:50	ok	ok	485.9360	73.458	0.035767	20.22	62.808	10.970	69334839.876300	14	486.0722	9.69406e-05	3.07668e-04
2015/04/13	06:04:50	ok	ok	485.9180	73.438	0.035767	20.21	62.837	10.969	73074841.160623	14	486.0864	9.76547e-05	2.25628e-04
2015/04/13	06:09:50	ok	ok	485.9240	73.442	0.035767	20.22	62.778	10.965	69585317.534056	15	486.0500	9.89586e-05	2.62528e-04
2015/04/13	06:14:50	ok	ok	485.9060	73.434	0.035767	20.24	62.751	10.973	61816733.417466	15	485.9362	1.03416e-04	3.33880e-04
2015/04/13	06:19:50	ok	ok	485.8980	73.426	0.035767	20.21	62.716	10.948	68822427.808277	15	485.9205	1.03234e-04	3.66393e-04
2015/04/13	06:24:50	ok	ok	485.9080	73.439	0.035767	20.24	62.721	10.968	72229411.965469	15	486.0730	9.66194e-05	3.05044e-04
2015/04/13	06:29:50	ok	ok	485.8580	73.417	0.035767	20.25	62.663	10.964	69629135.149719	15	486.0107	9.86973e-05	2.29580e-04
2015/04/13	06:34:50	ok	ok	485.8840	73.408	0.035767	20.28	62.517	10.957	65444494.770915	14	486.0290	9.72809e-05	1.97537e-04
2015/04/13	06:39:50	ok	ok	485.8700	73.416	0.035767	20.29	62.609	10.980	65106714.710753	15	485.9019	1.03556e-04	3.66212e-04
2015/04/13	06:44:50	ok	ok	485.8700	73.420	0.035767	20.30	62.581	10.981	68700154.321749	15	485.9658	1.00617e-04	2.56743e-04
2015/04/13	06:49:50	ok	ok	485.8740	73.392	0.035767	20.33	62.495	10.986	66907414.136062	15	486.0135	9.78093e-05	2.63237e-04
2015/04/13	06:54:50	ok	ok	485.8420	73.391	0.035767	20.36	62.440	10.995	61407744.521064	15	486.0182	9.76336e-05	2.74039e-04
2015/04/13	06:59:50	ok	ok	485.8480	73.401	0.035767	20.36	62.530	11.011	66126378.830303	15	485.9510	1.00531e-04	2.30112e-04
2015/04/13	07:04:50	ok	ok	485.8520	73.399	0.035767	20.39	62.475	11.021	70301207.201483	15	485.9595	1.00036e-04	2.29238e-04
2015/04/13	07:09:50	ok	ok	485.8480	73.390	0.035767	20.41	62.388	11.018	68345477.579018	15	485.9669	9.95056e-05	2.09025e-04
2015/04/13	07:14:50	ok	ok	485.8420	73.377	0.035767	20.44	62.303	11.022	68137400.964258	15	486.0159	9.67767e-05	3.45172e-04
2015/04/13	07:19:50	ok	ok	485.8300	73.363	0.035767	20.42	62.390	11.025	71653602.227978	15	485.9226	1.00609e-04	2.58816e-04
2015/04/13	07:24:50	--	ok	485.7860	73.362	0.035767	20.44	62.272	11.017	63421397.468325	15	485.9180	9.98155e-05	2.20438e-04
2015/04/13	07:25:03	ok	ok	486.0280	73.481	0.035777	20.48	62.219	11.033	73038969.182690	15	486.0931	1.02220e-04	3.05486e-04
2015/04/13	07:30:02	ok	ok	486.0140	73.491	0.035777	20.45	62.274	11.024	70054404.839423	14	486.1181	9.87826e-05	1.96194e-04
2015/04/13	07:35:02	ok	ok	486.0180	73.478	0.035777	20.48	62.309	11.049	67938859.632560	15	486.1135	9.94000e-05	2.23185e-04
2015/04/13	07:40:02	ok	ok	486.0300	73.477	0.035777	20.55	62.200	11.075	70858076.946175	15	486.2157	9.62533e-05	3.33621e-04
2015/04/13	07:45:02	ok	ok	485.9980	73.480	0.035777	20.53	62.167	11.056	69566134.251667	15	486.1203	9.94660e-05	2.19340e-04
2015/04/13	07:50:02	ok	ok	486.0120	73.466	0.035777	20.56	62.172	11.076	68768190.153603	15	486.0751	1.01503e-04	2.77760e-04
2015/04/13	07:55:02	ok	ok	486.0020	73.478	0.035777	20.61	62.119	11.099	71331351.353959	15	486.1389	9.80963e-05	2.29683e-04
2015/04/13	08:00:02	ok	ok	486.0020	73.459	0.035777	20.60	62.118	11.092	67011115.449549	14	486.1150	9.91105e-05	2.10981e-04
2015/04/13	08:05:02	ok	ok	486.0140	73.466	0.035777	20.72	62.017	11.152	66078476.992301	15	486.0792	1.01871e-04	2.88730e-04
2015/04/13	08:10:02	ok	ok	485.9860	73.440	0.035777	20.74	61.990	11.160	70607252.517636	15	486.1814	9.62944e-05	4.08927e-04
2015/04/13	08:15:02	ok	ok	485.9740	73.444	0.035777	20.78	61.996	11.187	72969620.632904	15	486.0197	1.02895e-04	3.19486e-04
2015/04/13	08:20:02	ok	ok	485.9900	73.436	0.035777	20.83	61.944	11.210	70430736.837865	15	486.1305	9.86327e-05	2.36149e-04
2015/04/13	08:25:02	ok	ok	485.9920	73.439	0.035777	20.86	61.888	11.220	68814718.730181	14	486.0981	1.01006e-04	3.27815e-04
2015/04/13	08:30:02	ok	ok	485.9940	73.437	0.035777	20.92	61.838	11.250	62877419.114008	14	486.1672	9.64299e-05	3.80835e-04
2015/04/13	08:35:02	ok	ok	486.0020	73.437	0.035777	20.96	61.844	11.277	67462849.783573	15	486.0578	1.01304e-04	3.15623e-04
2015/04/13	08:40:02	ok	ok	486.0080	73.437	0.035777	21.04	61.827	11.326	66256287.510594	15	486.0675	1.01715e-04	2.89321e-04
2015/04/13	08:45:02	ok	ok	486.0240	73.437	0.035777	21.14	61.692	11.367	66559837.708316	13	486.2002	9.38334e-05	4.01554e-04
2015/04/13	08:50:02	ok	ok	486.0220	73.439	0.035777	21.19	61.761	11.413	67677881.549616	15	486.1943	9.66628e-05	3.14951e-04
2015/04/13	08:55:02	ok	ok	486.0100	73.422	0.035777	21.28	61.685	11.458	65606377.294810	15	486.0911	1.00675e-04	2.98995e-04
2015/04/13	09:00:02	ok	ok	486.0120	73.420	0.035777	21.36	61.667	11.508	61718080.158035	14	486.1464	1.00007e-04	3.01940e-04
2015/04/13	09:05:02	ok	ok	486.0300	73.428	0.035777	21.44	61.620	11.553	64968138.008866	15	486.0989	1.01257e-04	3.05647e-04
2015/04/13	09:10:02	ok	ok	486.0440	73.431	0.035777	21.55	61.547	11.613	70522578.441993	15	486.2674	9.40412e-05	4.64188e-04
2015/04/13	09:15:02	ok	ok	486.0700	73.436	0.035777	21.64	61.561	11.676	67435943.551123	15	486.1732	9.92194e-05	2.91559e-04
2015/04/13	09:20:02	ok	ok	486.0640	73.425	0.035777	21.74	61.547	11.741	70917348.070156	15	486.2203	9.71515e-05	3.88141e-04
2015/04/13	09:25:02	ok	ok	486.0820	73.429	0.035777	21.88	61.479	11.823	68547833.320368	15	486.1445	1.01320e-04	2.91108e-04
2015/04/13	09:30:02	ok	ok	486.1200	73.460	0.035777	22.00	61.407	11.891	72102684.401622	15	486.2647	9.70361e-05	3.68708e-04
2015/04/13	09:35:02	ok	ok	486.0980	73.433	0.035777	22.08	61.390	11.942	67853149.139262	15	486.2767	9.63807e-05	4.56273e-04
2015/04/13	09:40:02	ok	ok	485.8440	73.319	0.035777	21.37	62.788	11.724	51817684.039089	14	485.9291	1.02015e-04	2.97685e-04
2015/04/13	09:45:02	--	ok	485.7360	73.281	0.035777	21.09	63.194	11.610	52117771.040451	15	485.8368	9.96528e-05	2.38785e-04
2015/04/13	09:45:15	ok	ok	485.9940	73.435	0.03579	21.08	63.072	11.581	52112561.984851	13	486.0360	1.03689e-04	3.23385e-04
2015/04/13	09:50:15	ok	ok	485.9120	73.418	0.03579	20.86	63.457	11.504	48342519.304443	14	486.1076	9.64324e-05	4.53682e-04
2015/04/13	09:55:15	ok	ok	485.8700	73.390	0.03579	20.82	63.600	11.503	55326307.179977	15	485.9754	1.00472e-04	2.22640e-04
2015/04/13	10:00:15	ok	ok	485.8280	73.363	0.03579	20.75	63.799	11.492	54083738.571109	15	485.9749	9.88126e-05	2.95961e-04
2015/04/13	10:05:15	--	ok	485.7980	73.338	0.03579	20.74	63.857	11.496	55132586.594743	15	485.9148	9.95831e-05	2.81336e-04
2015/04/13	10:05:28	ok	ok	486.0260	73.451	0.0358	20.74	63.767	11.480	59263850.304231	14	486.0677	1.01464e-04	2.99934e-04
2015/04/13	10:10:28	ok	ok	485.9840	73.446	0.0358	20.72	64.004	11.509	59467587.272244	15	486.1168	9.89647e-05	2.39349e-04
2015/04/13	10:15:28	ok	ok	485.9640	73.429	0.0358	20.75	64.069	11.541	56896113.018153	14	486.0548	9.97261e-05	1.69172e-04
2015/04/13	10:20:28	ok	ok	485.9440	73.420	0.0358	20.76	64.160	11.564	59566890.114641	14	486.0471	1.01678e-04	2.21031e-04
2015/04/13	10:25:28	ok	ok	485.9360	73.387	0.0358	20.77	64.282	11.593	53957722.014296	15	485.9945	1.02008e-04	2.87203e-04
2015/04/13	10:30:28	ok	ok	485.8940	73.370	0.0358	20.82	64.261	11.623	52025356.314074	15	485.9347	1.03707e-04	3.33066e-04
2015/04/13	10:35:28	ok	ok	485.8860	73.358	0.0358	20.90	64.214	11.668	51649276.528389	14	485.9797	1.01897e-04	3.02291e-04
2015/04/13	10:40:28	ok	ok	485.8800	73.353	0.0358	20.93	64.369	11.717	59485689.904498	15	486.0224	9.86082e-05	2.28724e-04
2015/04/13	10:45:28	ok	ok	485.8800	73.334	0.0358	21.00	64.381	11.767	58144500.600152	15	485.9987	9.88963e-05	2.45170e-04
2015/04/13	10:50:28	ok	ok	485.8720	73.334	0.0358	21.06	64.421	11.815	59993763.785767	14	485.9065	1.05049e-04	3.12082e-04
2015/04/13	10:55:28	ok	ok	485.8660	73.332	0.0358	21.14	64.465	11.878	57408523.172081	15	485.9638	1.00034e-04	2.36560e-04
2015/04/13	11:00:28	ok	ok	485.8440	73.311	0.0358	21.20	64.505	11.927	56311228.521141	15	485.9048	1.01814e-04	2.95575e-04
2015/04/13	11:05:28	ok	ok	485.8580	73.297	0.0358	21.26	64.485	11.965	56130056.297465	15	485.9235	1.01065e-04	2.89883e-04
2015/04/13	11:10:28	ok	ok	485.8340	73.281	0.0358	21.34	64.499	12.023	57709626.676447	14	485.9762	9.93354e-05	2.51943e-04
2015/04/13	11:15:28	ok	ok	485.8360	73.273	0.0358	21.38	64.596	12.069	56769358.541379	15	486.0166	9.61621e-05	3.45084e-04
2015/04/13	11:20:28	ok	ok	485.8420	73.275	0.0358	21.48	64.553	12.131	55088718.221119	15	485.8922	1.01058e-04	2.55084e-04
2015/04/13	11:25:28	ok	ok	485.8160	73.253	0.0358	21.52	64.590	12.166	55638247.150436	14	485.9273	1.00527e-04	2.82069e-04
2015/04/13	11:30:28	ok	ok	485.8120	73.253	0.0358	21.60	64.633	12.230	55419521.771744	15	485.9537	9.79045e-05	3.35833e-04
2015/04/13	11:35:28	ok	ok	485.8080	73.244	0.0358	21.70	64.590	12.293	58863893.337130	15	485.8086	1.04315e-04	4.07349e-04
2015/04/13	11:40:28	ok	ok	485.8280	73.254	0.0358	21.80	64.608	12.367	57971826.361962	15	485.9191	1.00329e-04	2.29222e-04
2015/04/13	11:45:28	--	ok	485.7700	73.226	0.0358	21.86	64.588	12.406	55118077.953675	15	485.8957	9.97484e-05	2.47089e-04
2015/04/13	11:45:41	ok	ok	486.0560	73.385	0.035812	21.90	64.564	12.430	53641520.694240	15	486.0887	1.03616e-04	3.19249e-04
2015/04/13	11:50:41	ok	ok	486.0780	73.383	0.035812	21.99	64.640	12.510	55831300.799063	15	486.1457	1.01025e-04	2.42155e-04
2015/04/13	11:55:41	ok	ok	486.0560	73.361	0.035812	22.10	64.629	12.587	54835355.332860	15	486.1197	1.01294e-04	2.57529e-04
2015/04/13	12:00:41	ok	ok	486.0720	73.366	0.035812	22.16	64.699	12.644	56049758.471515	16	486.1654	9.56420e-05	3.42123e-04
2015/04/13	12:05:41	ok	ok	485.8960	73.272	0.035812	21.84	65.454	12.558	54011178.739449	14	485.9742	9.98601e-05	2.05823e-04
2015/04/13	12:10:41	--	ok	485.5580	73.147	0.035812	20.81	67.212	12.149	48182969.579128	15	485.6885	9.91866e-05	2.46422e-04
2015/04/13	12:10:54	ok	ok	486.1340	73.451	0.035834	20.87	67.163	12.183	59314797.059087	13	486.1580	1.03321e-04	3.10865e-04
2015/04/13	12:15:54	ok	ok	485.8800	73.358	0.035834	20.32	67.746	11.902	46710565.282011	15	485.9568	1.01672e-04	2.46227e-04
2015/04/13	12:20:54	--	ok	485.7640	73.300	0.035834	19.98	68.009	11.713	50552383.469813	14	485.8582	9.92948e-05	1.69171e-04
2015/04/13	12:21:08	ok	ok	486.0520	73.464	0.035846	20.03	67.930	11.734	53596959.304237	14	486.0930	1.01854e-04	2.69762e-04
2015/04/13	12:26:07	ok	ok	485.9300	73.408	0.035846	19.72	68.169	11.563	53055429.809246	14	485.9486	1.02282e-04	2.87329e-04
2015/04/13	12:31:07	ok	ok	485.8260	73.356	0.035846	19.54	68.313	11.466	51828112.831861	14	485.9208	9.93604e-05	1.55471e-04
2015/04/13	12:36:07	--	ok	485.7480	73.309	0.035846	19.38	68.431	11.378	53413048.116219	14	485.8295	9.97705e-05	1.86377e-04
2015/04/13	12:36:20	ok	ok	486.0320	73.473	0.035858	19.43	68.322	11.394	47774856.332755	14	486.0675	1.02237e-04	2.78224e-04
2015/04/13	12:41:20	ok	ok	485.9620	73.433	0.035858	19.27	68.440	11.307	55019660.355691	14	486.0744	9.87817e-05	1.68411e-04
2015/04/13	12:46:20	ok	ok	485.8920	73.389	0.035858	19.18	68.483	11.254	55419882.098484	14	485.9869	9.95368e-05	1.68054e-04
2015/04/13	12:51:20	ok	ok	485.8500	73.360	0.035858	19.12	68.530	11.222	52138658.919031	13	485.9213	1.00133e-04	1.95285e-04
2015/04/13	12:56:20	--	ok	485.7920	73.330	0.035858	19.07	68.580	11.197	54498235.106249	14	485.9342	9.75652e-05	2.09020e-04
2015/04/13	12:56:33	ok	ok	486.0080	73.466	0.035869	19.11	68.411	11.196	45163442.349182	14	486.0590	1.03011e-04	2.74148e-04
2015/04/13	13:01:33	ok	ok	485.9880	73.441	0.035869	19.04	68.574	11.176	55216262.710846	14	486.1015	9.84389e-05	1.83185e-04
2015/04/13	13:06:33	ok	ok	485.9440	73.401	0.035869	18.98	68.534	11.130	56842558.896680	14	486.0565	9.86297e-05	1.72529e-04
2015/04/13	13:11:33	ok	ok	485.9040	73.385	0.035869	18.96	68.560	11.122	52984388.764260	14	486.0846	9.55805e-05	3.14105e-04
2015/04/13	13:16:33	ok	ok	485.8860	73.367	0.035869	18.96	68.530	11.117	49940837.295709	14	485.9944	9.79987e-05	1.95801e-04
2015/04/13	13:21:33	ok	ok	485.8140	73.337	0.035869	18.94	68.527	11.103	47892084.396181	14	485.8947	1.01160e-04	2.36716e-04
2015/04/13	13:26:33	ok	ok	485.8020	73.318	0.035869	18.96	68.530	11.117	49052210.093344	14	485.8372	1.02616e-04	2.68307e-04
2015/04/13	13:31:33	--	ok	485.7940	73.298	0.035869	18.95	68.529	11.110	52201871.623420	14	485.8929	9.90218e-05	2.15040e-04
2015/04/13	13:31:46	ok	ok	486.0360	73.434	0.035879	18.99	68.419	11.118	51704657.720099	14	486.1362	9.96121e-05	1.74661e-04
2015/04/13	13:36:46	ok	ok	485.9820	73.402	0.035879	18.94	68.497	11.098	47822817.275911	14	486.1014	9.84893e-05	2.42471e-04
2015/04/13	13:41:46	ok	ok	485.9600	73.391	0.035879	18.93	68.496	11.091	53264626.955040	14	486.0930	9.84289e-05	1.91669e-04
2015/04/13	13:46:46	ok	ok	485.9280	73.375	0.035879	18.98	68.475	11.121	50279782.447284	14	486.0633	9.87619e-05	2.15994e-04
2015/04/13	13:51:46	ok	ok	485.9060	73.354	0.035879	18.94	68.468	11.094	45850175.230366	14	486.0811	9.65613e-05	2.82823e-04
2015/04/13	13:56:46	ok	ok	485.8900	73.340	0.035879	18.95	68.470	11.100	46497550.999325	14	485.9235	1.02492e-04	2.90079e-04
2015/04/13	14:01:46	ok	ok	485.8760	73.329	0.035879	18.96	68.472	11.107	49233481.882568	14	485.9499	1.00283e-04	1.84040e-04
2015/04/13	14:06:46	ok	ok	485.8400	73.312	0.035879	18.96	68.530	11.117	47202286.973649	13	485.9165	1.00794e-04	2.14602e-04
2015/04/13	14:11:46	ok	ok	485.8300	73.297	0.035879	18.98	68.446	11.116	46467930.878040	14	485.8727	1.01966e-04	2.81571e-04
2015/04/13	14:16:46	ok	ok	485.8020	73.271	0.035879	18.98	68.446	11.116	50836997.816551	14	485.9109	9.95315e-05	2.07910e-04
2015/04/13	14:21:46	--	ok	485.7940	73.268	0.035879	18.99	68.389	11.113	48768731.829042	14	485.9341	9.72920e-05	3.18148e-04
2015/04/13	14:21:59	ok	ok	486.0260	73.403	0.035889	19.04	68.281	11.129	50162777.318740	14	486.0739	1.01752e-04	3.07119e-04
2015/04/13	14:26:59	ok	ok	485.9880	73.387	0.035889	18.98	68.387	11.107	50895607.497616	13	486.0912	9.96437e-05	1.73975e-04
2015/04/13	14:31:59	ok	ok	485.9940	73.377	0.035889	19.00	68.391	11.120	51050711.975421	14	486.0194	1.01654e-04	2.59914e-04
2015/04/13	14:36:59	ok	ok	485.9620	73.363	0.035889	19.01	68.393	11.127	50479477.963039	14	485.9952	1.02381e-04	2.77266e-04
2015/04/13	14:41:59	ok	ok	485.9400	73.347	0.035889	18.97	68.415	11.105	52324122.296475	14	486.1005	9.62959e-05	3.18851e-04
2015/04/13	14:46:59	ok	ok	485.8880	73.334	0.035889	18.96	68.442	11.102	47479991.768518	14	485.9709	1.01006e-04	3.31489e-04
2015/04/13	14:51:59	ok	ok	485.8680	73.316	0.035889	18.93	68.437	11.082	48468076.033017	13	485.9741	9.97913e-05	2.00264e-04
2015/04/13	14:56:59	ok	ok	485.8640	73.304	0.035889	18.95	68.411	11.091	50049824.304235	14	485.9030	1.01501e-04	2.73521e-04
2015/04/13	15:01:59	ok	ok	485.8220	73.280	0.035889	18.90	68.402	11.057	49915525.430383	14	485.8758	1.01826e-04	2.68854e-04
2015/04/13	15:06:59	ok	ok	485.8040	73.272	0.035889	18.89	68.400	11.050	53322300.588571	14	485.8747	1.00493e-04	2.04526e-04
2015/04/13	15:11:59	--	ok	485.7620	73.254	0.035889	18.85	68.422	11.027	48448528.533444	14	485.8607	1.00152e-04	1.75896e-04
2015/04/13	15:12:12	ok	ok	486.0400	73.411	0.035901	18.89	68.342	11.040	53043206.037826	14	486.0643	1.02449e-04	3.50519e-04
2015/04/13	15:17:12	ok	ok	485.9940	73.392	0.035901	18.79	68.411	10.987	50384887.530771	13	486.0970	9.93796e-05	1.75939e-04
2015/04/13	15:22:12	ok	ok	485.9700	73.370	0.035901	18.76	68.377	10.962	51113812.213067	14	486.0848	9.88580e-05	2.11246e-04
2015/04/13	15:27:12	ok	ok	485.9340	73.353	0.035901	18.74	68.432	10.958	51065348.272916	13	486.0373	9.95110e-05	1.66952e-04
2015/04/13	15:32:12	ok	ok	485.9060	73.346	0.035901	18.69	68.423	10.924	51577637.430794	14	485.9974	9.98357e-05	1.67854e-04
2015/04/13	15:37:12	ok	ok	485.8760	73.325	0.035901	18.64	68.413	10.890	52542438.974890	14	485.9850	9.93786e-05	1.86091e-04
2015/04/13	15:42:12	ok	ok	485.8240	73.302	0.035901	18.62	68.439	10.881	49179574.061920	14	485.9057	1.00827e-04	2.45330e-04
2015/04/13	15:47:12	ok	ok	485.8140	73.295	0.035901	18.56	68.428	10.841	50819891.316649	14	485.9854	9.60603e-05	3.28265e-04
2015/04/13	15:52:12	--	ok	485.7800	73.270	0.035901	18.52	68.421	10.814	51682906.793235	14	485.8382	1.01145e-04	2.52280e-04
2015/04/13	15:52:25	ok	ok	486.0500	73.418	0.035912	18.56	68.370	10.832	54927926.855156	14	486.1978	9.70889e-05	2.18749e-04
2015/04/13	15:57:25	ok	ok	485.9960	73.403	0.035912	18.48	68.443	10.792	52563443.674111	13	486.1685	9.61093e-05	2.44195e-04
2015/04/13	16:02:25	ok	ok	485.9660	73.383	0.035912	18.40	68.458	10.744	51278638.495117	13	486.1025	9.73423e-05	2.52263e-04
2015/04/13	16:07:25	ok	ok	485.9360	73.370	0.035912	18.38	68.454	10.730	49748387.853558	14	486.0711	9.76821e-05	2.22405e-04
2015/04/13	16:12:25	ok	ok	485.8980	73.358	0.035912	18.34	68.447	10.704	51659122.344631	13	486.0089	9.89736e-05	1.68363e-04
2015/04/13	16:17:25	ok	ok	485.8540	73.339	0.035912	18.30	68.439	10.677	49863724.238631	14	485.9837	9.91369e-05	2.57953e-04
2015/04/13	16:22:25	ok	ok	485.8360	73.332	0.035912	18.26	68.461	10.655	55659698.462842	13	485.9638	9.90301e-05	1.65590e-04
2015/04/13	16:27:25	ok	ok	485.8200	73.302	0.035912	18.24	68.458	10.642	52131658.751053	14	485.8453	1.02370e-04	2.79133e-04
2015/04/13	16:32:25	--	ok	485.7780	73.297	0.035912	18.20	68.450	10.616	51437346.636193	14	485.8242	1.02393e-04	2.88026e-04
2015/04/13	16:32:40	ok	ok	486.0100	73.431	0.035922	18.24	68.341	10.624	47767109.933728	14	486.0797	1.02127e-04	2.47223e-04
2015/04/13	16:37:39	ok	ok	486.0080	73.423	0.035922	18.15	68.471	10.588	50446812.942899	14	486.1402	9.78779e-05	2.69954e-04
2015/04/13	16:42:39	ok	ok	485.9780	73.411	0.035922	18.12	68.436	10.563	52817255.611998	14	486.1642	9.51999e-05	2.39649e-04
2015/04/13	16:47:39	ok	ok	485.9240	73.396	0.035922	18.10	68.461	10.555	54523709.502559	14	486.0813	9.81840e-05	1.97722e-04
2015/04/13	16:52:39	ok	ok	485.9200	73.383	0.035922	18.06	68.454	10.529	51394588.025467	14	485.9623	1.01717e-04	2.36782e-04
2015/04/13	16:57:39	ok	ok	485.8840	73.370	0.035922	18.00	68.443	10.490	53044543.812528	14	486.0133	9.85383e-05	1.61559e-04
2015/04/13	17:02:39	ok	ok	485.8520	73.352	0.035922	17.98	68.439	10.477	52295148.316327	13	485.9699	9.89469e-05	1.98129e-04
2015/04/13	17:07:39	ok	ok	486.1360	73.479	0.035922	18.91	66.637	10.778	50668132.733433	13	486.2520	9.91672e-05	2.18078e-04
2015/04/13	17:12:39	--	ok	486.3500	73.559	0.035922	19.66	65.762	11.116	54070939.944345	14	486.3823	1.02536e-04	2.84443e-04
2015/04/13	17:12:52	ok	ok	485.9500	73.321	0.035905	19.70	65.710	11.133	52633955.666023	15	486.0955	9.79537e-05	2.50207e-04
2015/04/13	17:17:52	ok	ok	486.1120	73.389	0.035905	20.12	65.485	11.371	51007060.221154	15	486.1557	1.03382e-04	2.97640e-04
2015/04/13	17:22:52	--	ok	486.2080	73.438	0.035905	20.52	65.256	11.599	53819841.841920	15	486.2784	1.02634e-04	3.28861e-04
2015/04/13	17:23:05	ok	ok	485.9800	73.298	0.035895	20.54	65.170	11.597	51339868.758403	15	486.0443	1.02228e-04	3.15905e-04
2015/04/13	17:28:05	ok	ok	486.0900	73.354	0.035895	20.81	65.187	11.783	48536961.770879	15	486.2099	9.93699e-05	2.45849e-04
2015/04/13	17:33:05	ok	ok	486.1600	73.370	0.035895	21.04	65.017	11.911	49144590.648247	14	486.2660	9.87848e-05	1.55530e-04
2015/04/13	17:38:05	ok	ok	486.2000	73.391	0.035895	21.26	65.025	12.065	50784671.396957	14	486.3153	1.00602e-04	2.13028e-04
2015/04/13	17:43:05	--	ok	486.2360	73.420	0.035895	21.42	64.993	12.171	54979545.471589	14	486.3549	9.96411e-05	2.16682e-04
2015/04/13	17:43:18	ok	ok	485.9740	73.242	0.035883	21.46	64.850	12.172	54738704.794508	14	486.0370	1.01574e-04	2.31486e-04
2015/04/13	17:48:18	ok	ok	486.0240	73.278	0.035883	21.60	64.934	12.287	52196694.746576	15	486.0538	1.02336e-04	2.97817e-04
2015/04/13	17:53:18	ok	ok	486.0460	73.281	0.035883	21.70	64.921	12.356	55415532.083649	15	486.1195	9.98780e-05	2.22791e-04
2015/04/13	17:58:18	ok	ok	486.0620	73.284	0.035883	21.85	64.976	12.474	55862153.336476	14	486.1273	1.00393e-04	2.46932e-04
2015/04/13	18:03:18	ok	ok	486.0660	73.281	0.035883	21.91	64.987	12.519	54544955.532277	15	486.1484	1.00007e-04	2.23311e-04
2015/04/13	18:08:18	ok	ok	486.0800	73.300	0.035883	22.04	65.009	12.617	57347138.289377	13	486.1523	9.89460e-05	2.18223e-04
2015/04/13	18:13:18	ok	ok	486.0660	73.299	0.035883	22.10	65.049	12.669	56653982.204865	15	486.1461	1.00465e-04	2.54715e-04
2015/04/13	18:18:18	ok	ok	486.0580	73.286	0.035883	22.16	65.090	12.720	57989223.780890	14	486.1247	1.00733e-04	2.48822e-04
2015/04/13	18:23:18	ok	ok	486.0420	73.285	0.035883	22.22	65.100	12.766	58012901.885707	14	486.0305	1.06685e-04	3.39371e-04
2015/04/13	18:28:18	ok	ok	486.0440	73.288	0.035883	22.30	65.084	12.822	60673751.325622	15	486.1449	9.94450e-05	2.34232e-04
2015/04/13	18:33:18	ok	ok	486.0060	73.274	0.035883	22.30	65.114	12.828	57080709.055799	15	486.1184	9.93565e-05	2.35892e-04
2015/04/13	18:38:18	--	ok	485.6600	73.156	0.035883	21.23	67.227	12.452	56837502.416865	15	485.8482	9.51980e-05	3.82170e-04
2015/04/13	18:38:31	ok	ok	486.0460	73.296	0.0359	21.26	67.143	12.458	55520551.463181	13	486.1764	9.74844e-05	1.95191e-04
2015/04/13	18:43:31	--	ok	485.7220	73.204	0.0359	20.46	68.037	12.051	47903162.658687	15	485.7557	1.03474e-04	3.05490e-04
2015/04/13	18:43:44	ok	ok	486.0720	73.394	0.035914	20.52	67.930	12.074	50447730.872977	14	486.1131	1.01782e-04	3.28431e-04
2015/04/13	18:48:43	ok	ok	485.8640	73.300	0.035914	19.94	68.385	11.750	48591026.345509	14	485.9050	1.00986e-04	2.69197e-04
2015/04/13	18:53:43	--	ok	485.7280	73.242	0.035914	19.56	68.581	11.524	51109243.958496	14	485.7529	1.01476e-04	2.60450e-04
2015/04/13	18:53:56	ok	ok	486.0220	73.421	0.035928	19.60	68.471	11.533	47490156.067770	14	486.0433	1.03118e-04	3.03781e-04
2015/04/13	18:58:56	ok	ok	485.8820	73.366	0.035928	19.20	68.721	11.306	48953728.380828	14	485.9040	1.02021e-04	2.73986e-04
2015/04/13	19:03:56	--	ok	485.7560	73.310	0.035928	18.91	68.815	11.130	50946739.256902	14	485.8990	9.73426e-05	2.82814e-04
2015/04/13	19:04:10	ok	ok	486.0680	73.481	0.03594	18.98	68.739	11.164	52486709.960523	14	486.0761	1.02655e-04	3.06981e-04
2015/04/13	19:09:09	ok	ok	485.9140	73.412	0.03594	18.66	68.944	10.988	53235953.953672	14	485.9450	1.02584e-04	2.69553e-04
2015/04/13	19:14:09	ok	ok	485.8360	73.372	0.03594	18.44	68.962	10.848	47667697.483405	14	485.9096	9.93873e-05	1.74040e-04
2015/04/13	19:19:09	--	ok	485.7240	73.328	0.03594	18.22	68.980	10.711	51781757.868717	13	485.8819	9.71908e-05	1.91282e-04
2015/04/13	19:19:22	ok	ok	486.0760	73.519	0.035953	18.29	68.906	10.744	50708865.089437	14	486.1012	1.02663e-04	3.21672e-04
2015/04/13	19:24:22	ok	ok	485.9380	73.469	0.035953	18.05	69.037	10.612	52009779.329891	15	485.9959	1.03900e-04	2.82094e-04
2015/04/13	19:29:22	ok	ok	485.8940	73.440	0.035953	17.86	69.089	10.501	56431433.424885	13	485.9843	9.93182e-05	1.43128e-04
2015/04/13	19:34:22	ok	ok	485.8220	73.396	0.035953	17.69	69.087	10.395	55237373.470315	14	485.9159	9.92215e-05	1.55174e-04
2015/04/13	19:39:22	ok	ok	486.1260	73.534	0.035953	18.82	66.798	10.747	59927468.752414	13	486.2328	9.91013e-05	1.76688e-04
2015/04/13	19:44:22	--	ok	486.2800	73.566	0.035953	19.36	66.184	10.992	53249288.011550	14	486.3812	9.91212e-05	1.77511e-04
2015/04/13	19:44:35	ok	ok	485.9560	73.386	0.03594	19.39	66.130	11.002	52209380.855668	14	486.1019	9.70377e-05	2.27524e-04
2015/04/13	19:49:35	ok	ok	486.0800	73.422	0.03594	19.68	65.944	11.160	53097599.664582	14	486.2336	9.60529e-05	3.05385e-04
2015/04/13	19:54:35	ok	ok	486.1560	73.444	0.03594	19.94	65.692	11.287	52796763.938146	14	486.2505	9.82402e-05	2.33244e-04
2015/04/13	19:59:35	ok	ok	486.1620	73.451	0.03594	20.10	65.601	11.378	53046838.412847	14	486.2239	1.00685e-04	2.97927e-04
2015/04/13	20:04:35	--	ok	486.2040	73.482	0.03594	20.26	65.480	11.463	47488377.461499	15	486.2388	1.02723e-04	2.74085e-04
2015/04/13	20:04:48	ok	ok	485.9600	73.342	0.03593	20.28	65.423	11.467	54766773.870520	15	486.0557	1.00020e-04	2.86716e-04
2015/04/13	20:09:48	ok	ok	486.0080	73.369	0.03593	20.37	65.469	11.535	57179491.065958	14	486.0903	9.95708e-05	1.61997e-04
2015/04/13	20:14:48	ok	ok	486.0300	73.369	0.03593	20.45	65.423	11.581	56696706.840540	15	486.1315	9.87500e-05	2.95043e-04
2015/04/13	20:19:48	ok	ok	486.0320	73.376	0.03593	20.50	65.432	11.616	53256678.104644	14	486.0840	1.00097e-04	2.61335e-04
2015/04/13	20:24:48	ok	ok	486.0500	73.375	0.03593	20.57	65.414	11.661	55071022.283036	15	486.1354	9.96346e-05	2.63774e-04
2015/04/13	20:29:48	ok	ok	486.0240	73.381	0.03593	20.56	65.412	11.653	58407292.937779	14	486.0981	1.01189e-04	2.37951e-04
2015/04/13	20:34:48	ok	ok	486.0300	73.363	0.03593	20.60	65.449	11.687	56471372.111635	14	486.0840	9.93808e-05	3.03344e-04
2015/04/13	20:39:48	ok	ok	485.9980	73.360	0.03593	20.64	65.426	11.710	59075406.446869	15	486.0350	1.02570e-04	3.59464e-04
2015/04/13	20:44:48	ok	ok	485.9980	73.366	0.03593	20.65	65.458	11.723	57886643.182426	15	486.0065	1.03426e-04	2.49405e-04
2015/04/13	20:49:48	ok	ok	485.9840	73.368	0.03593	20.66	65.519	11.741	60229404.329367	14	486.0525	9.99453e-05	1.70191e-04
2015/04/13	20:54:48	ok	ok	485.9600	73.342	0.03593	20.66	65.489	11.735	55183368.753505	15	486.0814	9.89284e-05	3.00335e-04
2015/04/13	20:59:48	ok	ok	485.9440	73.333	0.03593	20.66	65.519	11.741	57860023.010496	15	486.0541	9.91582e-05	2.66629e-04
2015/04/13	21:04:48	ok	ok	485.9200	73.331	0.03593	20.65	65.577	11.744	57041348.093131	15	485.9910	1.01486e-04	2.12760e-04
2015/04/13	21:09:48	ok	ok	485.8980	73.336	0.03593	20.66	65.579	11.751	56656078.208189	15	486.0067	9.95015e-05	3.04884e-04
2015/04/13	21:14:48	ok	ok	485.8840	73.318	0.03593	20.66	65.609	11.757	58432003.750353	15	485.9907	9.93296e-05	3.07031e-04
2015/04/13	21:19:48	ok	ok	485.8780	73.311	0.03593	20.66	65.549	11.746	58802388.440857	14	485.9245	1.01865e-04	2.34205e-04
2015/04/13	21:24:48	ok	ok	485.8340	73.284	0.03593	20.58	65.684	11.716	59482592.939139	15	485.9847	9.75745e-05	3.81645e-04
2015/04/13	21:29:48	ok	ok	485.8180	73.288	0.03593	20.60	65.688	11.730	58252751.739060	15	485.8346	1.02640e-04	2.68448e-04
2015/04/13	21:34:48	--	ok	485.7760	73.274	0.03593	20.54	65.796	11.708	59945451.646168	15	485.8400	1.01599e-04	2.19573e-04
2015/04/13	21:35:01	ok	ok	485.9560	73.393	0.035941	20.55	65.679	11.694	48533999.357092	15	486.0316	1.03525e-04	2.97187e-04
2015/04/13	21:40:01	ok	ok	485.9560	73.379	0.035941	20.52	65.793	11.694	52498399.868594	15	486.0850	9.95173e-05	2.20046e-04
2015/04/13	21:45:01	ok	ok	485.9300	73.367	0.035941	20.48	65.756	11.660	54347512.612517	15	486.0966	9.79418e-05	2.66948e-04
2015/04/13	21:50:01	ok	ok	485.9100	73.366	0.035941	20.48	65.846	11.676	53713947.452287	15	486.0855	9.73112e-05	2.69578e-04
2015/04/13	21:55:01	ok	ok	485.8720	73.336	0.035941	20.42	65.895	11.644	52042782.060049	15	486.0537	9.69393e-05	3.11204e-04
2015/04/13	22:00:01	ok	ok	485.8300	73.325	0.035941	20.44	65.839	11.648	52189358.315394	15	486.0244	9.64488e-05	3.32266e-04
2015/04/13	22:05:01	ok	ok	485.8240	73.314	0.035941	20.40	65.921	11.635	55508807.399500	15	485.9744	9.70111e-05	4.51366e-04
2015/04/13	22:10:01	--	ok	485.7920	73.290	0.035941	20.36	65.914	11.607	52622548.722422	15	485.9186	9.94260e-05	2.20902e-04
2015/04/13	22:10:14	ok	ok	486.0280	73.426	0.035951	20.40	65.861	11.625	53785805.840931	14	486.1432	9.83217e-05	1.85071e-04
2015/04/13	22:15:14	ok	ok	485.9920	73.413	0.035951	20.34	65.940	11.598	52401019.873866	15	486.1544	9.75860e-05	2.38102e-04
2015/04/13	22:20:14	ok	ok	485.9640	73.412	0.035951	20.34	65.970	11.603	45022563.157755	14	486.0162	1.01744e-04	2.85907e-04
2015/04/13	22:25:14	ok	ok	485.9120	73.386	0.035951	20.32	65.996	11.594	46835523.856468	15	486.0751	9.86619e-05	2.88249e-04
2015/04/13	22:30:14	ok	ok	485.8880	73.385	0.035951	20.30	65.993	11.580	50219049.238594	14	486.0147	9.91169e-05	1.84254e-04
2015/04/13	22:35:14	ok	ok	485.8620	73.362	0.035951	20.28	66.049	11.576	47836954.172883	14	486.0317	9.67270e-05	2.76933e-04
2015/04/13	22:40:14	ok	ok	485.8580	73.345	0.035951	20.28	65.989	11.566	49885789.344382	14	486.0657	9.55231e-05	3.16492e-04
2015/04/13	22:45:14	ok	ok	485.8020	73.334	0.035951	20.21	66.007	11.522	49260047.901920	15	485.8752	1.02713e-04	2.86022e-04
2015/04/13	22:50:14	--	ok	485.7980	73.322	0.035951	20.21	66.036	11.527	48229864.552222	14	485.9791	9.60677e-05	3.00345e-04
2015/04/13	22:50:27	ok	ok	486.0340	73.451	0.035961	20.28	65.870	11.545	51153468.222633	15	486.1102	1.03622e-04	3.05230e-04
2015/04/13	22:55:27	ok	ok	485.9920	73.435	0.035961	20.17	66.089	11.509	54227488.324538	15	486.0884	1.00495e-04	2.38897e-04
2015/04/13	23:00:27	ok	ok	485.9700	73.418	0.035961	20.20	65.975	11.510	56278780.662784	15	486.0191	1.02991e-04	3.07111e-04
2015/04/13	23:05:27	ok	ok	485.9620	73.409	0.035961	20.16	66.117	11.507	52883039.633099	15	486.0973	9.85168e-05	3.50974e-04
2015/04/13	23:10:27	ok	ok	485.9180	73.400	0.035961	20.14	66.143	11.499	52468826.932950	15	486.0078	1.01571e-04	2.19262e-04
2015/04/13	23:15:27	ok	ok	485.8820	73.366	0.035961	20.12	66.140	11.485	55401673.862155	14	486.0430	9.66680e-05	2.46711e-04
2015/04/13	23:20:27	ok	ok	485.8720	73.363	0.035961	20.09	66.164	11.469	56971500.148542	15	485.9993	9.93927e-05	2.77054e-04
2015/04/13	23:25:27	ok	ok	485.8180	73.350	0.035961	20.06	66.188	11.453	54771788.939239	15	485.9435	1.00135e-04	2.49941e-04
2015/04/13	23:30:27	ok	ok	485.8080	73.340	0.035961	20.08	66.133	11.457	55082306.586823	15	485.9936	9.71840e-05	4.37424e-04
2015/04/13	23:35:27	--	ok	485.7920	73.318	0.035961	20.05	66.187	11.446	56758313.649112	15	485.7976	1.04869e-04	2.94437e-04
2015/04/13	23:35:40	ok	ok	486.0120	73.440	0.035972	20.02	66.211	11.430	54337044.800421	14	486.1149	9.93884e-05	1.79739e-04
2015/04/13	23:40:39	ok	ok	486.0060	73.454	0.035972	20.03	66.213	11.437	51964213.118554	15	486.0727	1.02363e-04	3.04401e-04
2015/04/13	23:45:39	ok	ok	485.9760	73.441	0.035972	20.02	66.211	11.430	54104856.030175	15	486.1331	9.86292e-05	3.46560e-04
2015/04/13	23:50:39	ok	ok	485.9400	73.422	0.035972	20.00	66.267	11.426	56467539.606064	15	486.1083	9.82238e-05	3.55430e-04
2015/04/13	23:55:39	ok	ok	485.8980	73.407	0.035972	19.96	66.290	11.404	58709874.897407	13	486.0180	9.92858e-05	1.99072e-04
2015/04/14	00:00:39	ok	ok	485.8740	73.395	0.035972	19.94	66.227	11.379	53968368.588004	14	485.9384	1.01211e-04	2.56707e-04
2015/04/14	00:05:39	ok	ok	485.8680	73.387	0.035972	19.92	66.312	11.381	55727206.656613	15	485.8523	1.05983e-04	3.77974e-04
2015/04/14	00:10:39	ok	ok	485.8160	73.362	0.035972	19.88	66.394	11.368	52453166.065147	15	485.8787	1.03700e-04	3.36495e-04
2015/04/14	00:15:39	ok	ok	485.8000	73.348	0.035972	19.86	66.331	11.344	52854286.995286	14	485.8445	1.01837e-04	3.11668e-04
2015/04/14	00:20:39	--	ok	485.7800	73.350	0.035972	19.83	66.415	11.339	52901904.081168	14	485.8812	1.01149e-04	2.27814e-04
2015/04/14	00:20:52	ok	ok	486.0060	73.458	0.035982	19.82	66.354	11.321	57567941.726773	14	486.1253	9.82810e-05	1.91985e-04
2015/04/14	00:25:52	ok	ok	485.9920	73.457	0.035982	19.83	66.415	11.339	51445360.495180	14	486.0578	1.01461e-04	2.73857e-04
2015/04/14	00:30:52	ok	ok	485.9560	73.444	0.035982	19.78	66.406	11.304	56953251.080572	14	486.1611	9.61845e-05	3.36871e-04
2015/04/14	00:35:52	ok	ok	485.9380	73.415	0.035982	19.75	66.401	11.283	54649356.645614	15	486.0990	9.81580e-05	3.51352e-04
2015/04/14	00:40:52	ok	ok	485.9220	73.424	0.035982	19.73	66.427	11.274	56297113.146625	14	486.0851	9.68770e-05	2.77308e-04
2015/04/14	00:45:52	ok	ok	485.8940	73.397	0.035982	19.72	66.425	11.267	55444597.738907	13	485.9923	9.95747e-05	1.73687e-04
2015/04/14	00:50:52	ok	ok	485.8840	73.403	0.035982	19.71	66.424	11.261	55194667.693898	14	486.0392	9.76514e-05	2.49242e-04
2015/04/14	00:55:52	ok	ok	485.8560	73.387	0.035982	19.68	66.448	11.245	54852647.582574	14	485.9301	1.00607e-04	3.90198e-04
2015/04/14	01:00:52	ok	ok	485.8080	73.367	0.035982	19.65	66.383	11.214	51649804.897801	15	485.8797	1.02675e-04	4.02272e-04
2015/04/14	01:05:52	--	ok	485.7860	73.355	0.035982	19.63	66.439	11.210	56221822.777271	14	485.8994	1.00865e-04	2.33085e-04
2015/04/14	01:06:05	ok	ok	486.0160	73.478	0.035993	19.60	66.404	11.185	56966411.256770	14	486.0531	1.02886e-04	2.95517e-04
2015/04/14	01:11:05	ok	ok	485.9880	73.466	0.035993	19.60	66.463	11.195	52522068.673722	14	486.0529	1.02387e-04	2.74759e-04
2015/04/14	01:16:05	ok	ok	485.9700	73.473	0.035993	19.60	66.493	11.200	54618921.014789	14	486.1170	9.86781e-05	1.86437e-04
2015/04/14	01:21:05	ok	ok	485.9320	73.455	0.035993	19.53	66.510	11.157	50410397.381939	14	485.9946	1.02614e-04	2.67273e-04
2015/04/14	01:26:05	ok	ok	485.9380	73.438	0.035993	19.56	66.456	11.167	48769610.209397	13	486.0683	9.91667e-05	1.61059e-04
2015/04/14	01:31:05	ok	ok	485.9100	73.423	0.035993	19.52	66.509	11.150	54356890.828928	14	486.0977	9.64164e-05	3.15935e-04
2015/04/14	01:36:05	ok	ok	485.8660	73.405	0.035993	19.48	66.561	11.133	51065131.477428	14	486.0568	9.63587e-05	3.43496e-04
2015/04/14	01:41:05	ok	ok	485.8280	73.402	0.035993	19.48	66.502	11.123	49793986.311303	14	485.9157	1.01736e-04	2.37518e-04
2015/04/14	01:46:05	ok	ok	485.8140	73.375	0.035993	19.41	66.519	11.080	54736425.473025	14	486.0010	9.65009e-05	3.87186e-04
2015/04/14	01:51:05	ok	ok	485.8000	73.366	0.035993	19.40	66.576	11.083	48746207.499146	14	485.9109	9.98578e-05	3.77919e-04
2015/04/14	01:56:05	--	ok	485.7900	73.360	0.035993	19.37	66.512	11.053	50851493.521158	14	485.8436	1.01644e-04	2.62780e-04
2015/04/14	01:56:18	ok	ok	486.0160	73.483	0.036003	19.40	66.547	11.078	56402426.382805	14	486.0578	1.03016e-04	3.00895e-04
2015/04/14	02:01:18	ok	ok	485.9900	73.487	0.036003	19.36	66.569	11.056	57997324.931270	14	486.0642	1.00555e-04	3.02625e-04
2015/04/14	02:06:18	ok	ok	485.9560	73.470	0.036003	19.33	66.593	11.040	52726402.193125	13	486.0659	9.99534e-05	1.79285e-04
2015/04/14	02:11:18	ok	ok	485.9420	73.459	0.036003	19.34	66.595	11.047	58408832.648439	14	486.1334	9.60079e-05	3.49003e-04
2015/04/14	02:16:18	ok	ok	485.9300	73.433	0.036003	19.30	66.588	11.020	54998952.533064	14	485.9669	1.02042e-04	2.73460e-04
2015/04/14	02:21:18	ok	ok	485.8920	73.422	0.036003	19.30	66.588	11.020	57508497.330303	14	485.9175	1.02993e-04	2.55445e-04
2015/04/14	02:26:18	ok	ok	485.8780	73.429	0.036003	19.27	66.612	11.005	56769632.332730	14	486.0365	9.67880e-05	2.49500e-04
2015/04/14	02:31:18	ok	ok	485.8540	73.395	0.036003	19.26	66.640	11.003	54334427.631791	14	485.9495	9.97650e-05	3.64717e-04
2015/04/14	02:36:18	ok	ok	485.8280	73.376	0.036003	19.25	66.609	10.991	53611206.677226	14	485.8729	1.02066e-04	2.79614e-04
2015/04/14	02:41:18	--	ok	485.7980	73.378	0.036003	19.19	66.687	10.965	54722925.619425	14	485.8622	1.01998e-04	3.01569e-04
2015/04/14	02:41:31	ok	ok	486.0420	73.496	0.036013	19.18	66.656	10.954	59148082.120479	14	486.0840	1.02197e-04	3.11269e-04
2015/04/14	02:46:30	ok	ok	486.0140	73.490	0.036013	19.19	66.628	10.955	53108835.860199	13	486.1155	9.94596e-05	1.62363e-04
2015/04/14	02:51:30	ok	ok	485.9700	73.481	0.036013	19.17	66.624	10.942	54138115.499868	13	486.0835	9.94117e-05	1.62103e-04
2015/04/14	02:56:30	ok	ok	485.9660	73.473	0.036013	19.16	66.682	10.945	55610833.822678	13	486.0751	9.91861e-05	1.67937e-04
2015/04/14	03:01:30	ok	ok	485.9340	73.464	0.036013	19.13	66.706	10.930	54736041.849613	13	486.0396	1.00149e-04	1.84862e-04
2015/04/14	03:06:30	ok	ok	485.9000	73.453	0.036013	19.10	66.730	10.914	55225736.473082	14	485.9406	1.01760e-04	2.82754e-04
2015/04/14	03:11:30	ok	ok	485.8760	73.435	0.036013	19.06	66.782	10.897	52982508.703624	13	486.0617	9.65936e-05	2.40175e-04
2015/04/14	03:16:30	ok	ok	485.8700	73.405	0.036013	19.06	66.782	10.897	54215749.721834	14	485.9091	1.01883e-04	2.74181e-04
2015/04/14	03:21:30	ok	ok	485.8500	73.407	0.036013	19.05	66.810	10.895	53952838.647827	13	486.0243	9.71340e-05	2.14719e-04
2015/04/14	03:26:30	ok	ok	485.8360	73.403	0.036013	19.03	66.718	10.867	58713950.817910	14	485.9476	9.94973e-05	1.73770e-04
2015/04/14	03:31:30	ok	ok	485.8000	73.379	0.036013	19.01	66.862	10.878	57087762.183759	14	485.9002	1.00092e-04	4.19942e-04
2015/04/14	03:36:30	--	ok	485.7520	73.360	0.036013	18.94	66.790	10.822	54754516.033197	14	485.7986	1.02458e-04	3.42879e-04
2015/04/14	03:36:43	ok	ok	486.0400	73.512	0.036026	18.94	66.879	10.836	56678019.660372	14	486.0752	1.02578e-04	3.03209e-04
2015/04/14	03:41:43	ok	ok	486.0240	73.500	0.036026	18.91	66.874	10.816	55775492.929255	13	486.1494	9.77874e-05	2.23774e-04
2015/04/14	03:46:43	ok	ok	486.0320	73.512	0.036026	18.97	66.825	10.847	58061737.981156	14	486.1797	9.65915e-05	2.71892e-04
2015/04/14	03:51:43	ok	ok	485.9680	73.504	0.036026	18.98	66.738	10.839	50565594.405621	14	485.9864	1.02932e-04	3.26586e-04
2015/04/14	03:56:43	ok	ok	485.9780	73.487	0.036026	18.91	66.844	10.811	53574396.995447	13	486.1088	9.75429e-05	2.36127e-04
2015/04/14	04:01:43	ok	ok	485.9440	73.459	0.036026	18.89	66.840	10.798	55102783.786090	14	486.0970	9.72667e-05	2.16645e-04
2015/04/14	04:06:43	ok	ok	485.9400	73.459	0.036026	18.92	66.846	10.818	54346471.712820	14	485.9837	1.01476e-04	2.61739e-04
2015/04/14	04:11:43	ok	ok	485.9120	73.444	0.036026	18.86	66.865	10.783	53057180.150916	13	486.0125	9.90512e-05	1.67228e-04
2015/04/14	04:16:43	ok	ok	485.8800	73.440	0.036026	18.88	66.839	10.791	54248224.733724	14	485.9094	1.02142e-04	2.77067e-04
2015/04/14	04:21:43	ok	ok	485.8280	73.414	0.036026	18.79	66.793	10.727	53763161.470489	13	485.9819	9.81878e-05	1.96332e-04
2015/04/14	04:26:43	ok	ok	485.8340	73.419	0.036026	18.81	66.856	10.750	55540794.237320	13	485.9649	9.90857e-05	1.66434e-04
2015/04/14	04:31:43	ok	ok	485.8340	73.397	0.036026	18.81	66.826	10.745	53026841.438027	14	485.8778	1.02103e-04	2.85738e-04
2015/04/14	04:36:43	ok	ok	485.8040	73.391	0.036026	18.77	66.878	10.728	55119799.794163	14	485.8406	1.01829e-04	2.86427e-04
2015/04/14	04:41:43	--	ok	485.7840	73.370	0.036026	18.74	66.961	10.722	55845902.115979	13	485.8837	9.94958e-05	2.00673e-04
2015/04/14	04:41:56	ok	ok	485.9960	73.487	0.036036	18.75	66.845	10.710	54284163.975048	14	486.0392	1.02401e-04	2.90541e-04
2015/04/14	04:46:55	ok	ok	485.9940	73.506	0.036036	18.72	66.928	10.704	51477089.959211	14	486.0466	1.01578e-04	2.44149e-04
2015/04/14	04:51:55	ok	ok	485.9460	73.479	0.036036	18.69	66.952	10.689	51525438.713713	14	485.9924	1.01984e-04	2.64217e-04
2015/04/14	04:56:55	ok	ok	485.9280	73.468	0.036036	18.66	66.947	10.669	57634768.525570	14	486.0495	9.88325e-05	1.80535e-04
2015/04/14	05:01:55	ok	ok	485.8860	73.453	0.036036	18.64	67.002	10.666	52664858.719509	14	485.9586	1.00907e-04	1.84597e-04
2015/04/14	05:06:55	ok	ok	485.8640	73.437	0.036036	18.62	67.028	10.657	52981196.799234	14	486.0827	9.51437e-05	2.76347e-04
2015/04/14	05:11:55	ok	ok	485.8420	73.431	0.036036	18.61	67.026	10.650	51556025.035838	14	485.9005	1.01776e-04	2.76582e-04
2015/04/14	05:16:55	ok	ok	485.8660	73.426	0.036036	18.58	66.992	10.626	58182876.071989	14	485.8752	1.03061e-04	3.03581e-04
2015/04/14	05:21:55	ok	ok	485.8340	73.419	0.036036	18.58	67.021	10.631	56810941.526352	14	485.9851	9.67796e-05	2.66221e-04
2015/04/14	05:26:55	ok	ok	485.8100	73.409	0.036036	18.56	66.988	10.613	55315644.147869	14	485.9117	9.93196e-05	1.78178e-04
2015/04/14	05:31:55	ok	ok	485.8000	73.396	0.036036	18.54	66.985	10.600	54111544.731632	14	485.9051	9.91906e-05	1.72081e-04
2015/04/14	05:36:55	--	ok	485.7620	73.385	0.036036	18.57	66.990	10.620	49617454.179566	14	485.8025	1.01416e-04	3.34300e-04
2015/04/14	05:37:08	ok	ok	486.0300	73.515	0.036048	18.53	66.924	10.584	55171994.966248	14	486.1723	9.70789e-05	2.27571e-04
2015/04/14	05:42:08	ok	ok	486.0080	73.529	0.036048	18.50	67.066	10.588	53131014.583124	14	486.1167	9.93686e-05	1.55424e-04
2015/04/14	05:47:08	ok	ok	485.9880	73.520	0.036048	18.51	67.038	10.590	54272538.721837	14	486.0614	1.00702e-04	1.70354e-04
2015/04/14	05:52:08	ok	ok	485.9620	73.497	0.036048	18.47	67.031	10.563	52441195.895152	13	486.0649	9.94726e-05	1.56682e-04
2015/04/14	05:57:08	ok	ok	485.9560	73.490	0.036048	18.48	66.974	10.561	54527650.112178	14	486.0067	1.00984e-04	2.65241e-04
2015/04/14	06:02:08	ok	ok	485.9140	73.465	0.036048	18.42	67.051	10.535	50567908.826595	13	485.9508	1.02563e-04	2.98635e-04
2015/04/14	06:07:08	ok	ok	485.9020	73.473	0.036048	18.44	67.055	10.548	49623851.934171	14	486.0458	9.70919e-05	3.03362e-04
2015/04/14	06:12:08	ok	ok	485.8920	73.463	0.036048	18.43	67.053	10.542	53641117.436598	13	486.0881	9.53964e-05	3.29077e-04
2015/04/14	06:17:08	ok	ok	485.9040	73.445	0.036048	18.44	67.085	10.553	54116900.534568	14	485.9733	9.96370e-05	2.09654e-04
2015/04/14	06:22:08	ok	ok	485.8660	73.435	0.036048	18.40	67.077	10.527	51646184.411830	14	485.9850	9.87158e-05	2.65625e-04
2015/04/14	06:27:08	ok	ok	485.8440	73.429	0.036048	18.45	67.027	10.550	49916083.187290	13	486.0193	9.67272e-05	2.18453e-04
2015/04/14	06:32:08	ok	ok	485.8380	73.418	0.036048	18.46	67.088	10.566	52313735.366221	14	485.9407	9.99673e-05	1.66995e-04
2015/04/14	06:37:08	ok	ok	485.8340	73.419	0.036048	18.44	67.085	10.553	52093501.365849	14	485.8809	1.01772e-04	2.77100e-04
2015/04/14	06:42:08	ok	ok	485.8420	73.423	0.036048	18.47	66.913	10.545	55347814.842525	14	485.9933	9.69879e-05	2.68475e-04
2015/04/14	06:47:08	--	ok	485.7940	73.388	0.036048	18.45	67.027	10.550	52074754.718743	13	485.9385	9.78393e-05	1.75991e-04
2015/04/14	06:47:21	ok	ok	486.0320	73.507	0.036058	18.47	66.943	10.549	50418684.761563	14	486.1259	9.87117e-05	1.61389e-04
2015/04/14	06:52:21	ok	ok	486.0080	73.512	0.036058	18.48	66.974	10.561	47186097.535516	14	486.1092	9.96687e-05	1.70973e-04
2015/04/14	06:57:21	ok	ok	485.9700	73.493	0.036058	18.46	67.029	10.557	48007915.751213	14	486.0341	1.01480e-04	2.55526e-04
2015/04/14	07:02:21	ok	ok	485.9800	73.500	0.036058	18.48	66.974	10.561	50055129.914024	11	486.0794	1.00250e-04	1.73066e-04
2015/04/14	07:07:21	ok	ok	485.9520	73.481	0.036058	18.45	67.057	10.555	49471877.148733	14	485.9792	1.03111e-04	3.06344e-04
2015/04/14	07:12:21	ok	ok	485.9740	73.497	0.036058	18.50	67.007	10.578	46807930.292251	14	486.0767	9.77949e-05	2.46322e-04
2015/04/14	07:17:21	ok	ok	485.9440	73.474	0.036058	18.47	67.031	10.563	48141822.845598	14	486.0636	9.79747e-05	2.09415e-04
2015/04/14	07:22:21	ok	ok	485.9380	73.476	0.036058	18.48	67.003	10.565	49840560.200882	14	486.1100	9.66918e-05	3.15832e-04
2015/04/14	07:27:21	ok	ok	485.9240	73.468	0.036058	18.50	66.977	10.574	51251110.698356	14	485.9507	1.02377e-04	2.93137e-04
2015/04/14	07:32:21	ok	ok	485.9320	73.452	0.036058	18.55	66.927	10.597	51079388.847270	14	485.9899	1.00205e-04	1.70044e-04
2015/04/14	07:37:21	ok	ok	485.9140	73.459	0.036058	18.54	66.955	10.595	52351039.784211	14	486.0517	9.72329e-05	2.31105e-04
2015/04/14	07:42:21	ok	ok	485.8940	73.444	0.036058	18.57	66.901	10.605	48553691.089929	14	485.9335	1.01561e-04	2.43191e-04
2015/04/14	07:47:21	ok	ok	485.9100	73.447	0.036058	18.60	66.995	10.639	50131888.232194	14	486.0049	9.94068e-05	1.68626e-04
2015/04/14	07:52:21	ok	ok	485.8720	73.422	0.036058	18.58	66.992	10.626	50754454.326137	14	485.9088	1.01917e-04	2.76722e-04
2015/04/14	07:57:21	ok	ok	485.8680	73.420	0.036058	18.63	66.942	10.650	50775924.228382	13	485.9834	9.92866e-05	1.59142e-04
2015/04/14	08:02:21	ok	ok	485.8520	73.428	0.036058	18.66	67.006	10.679	48925232.503202	13	485.9955	9.78505e-05	2.54134e-04
2015/04/14	08:07:21	ok	ok	485.8740	73.414	0.036058	18.66	67.006	10.679	47580513.533445	14	485.9303	1.01074e-04	1.95975e-04
2015/04/14	08:12:21	ok	ok	485.8340	73.400	0.036058	18.69	66.923	10.684	44577459.773922	13	485.9685	9.87505e-05	1.68536e-04
2015/04/14	08:17:21	ok	ok	485.8780	73.410	0.036058	18.73	67.048	10.730	47405465.022854	14	485.9189	1.01498e-04	1.91630e-04
2015/04/14	08:22:21	ok	ok	485.8660	73.407	0.036058	18.74	66.991	10.727	49543362.061407	14	485.9166	1.00301e-04	2.41540e-04
2015/04/14	08:27:21	ok	ok	485.8800	73.398	0.036058	18.80	66.972	10.762	49820128.672201	13	485.9483	9.93712e-05	1.64792e-04
2015/04/14	08:32:21	ok	ok	485.8480	73.385	0.036058	18.85	66.951	10.790	48120844.447214	12	485.9545	9.91349e-05	1.65444e-04
2015/04/14	08:37:21	ok	ok	485.8660	73.405	0.036058	18.92	66.905	10.827	49802923.392007	14	485.8827	1.02309e-04	2.83081e-04
2015/04/14	08:42:21	ok	ok	485.8520	73.397	0.036058	18.97	66.914	10.861	50334007.311892	14	486.0093	9.70338e-05	3.18936e-04
2015/04/14	08:47:21	ok	ok	485.8520	73.371	0.036058	19.00	66.919	10.881	47701151.083106	14	485.8839	1.02291e-04	2.60850e-04
2015/04/14	08:52:21	ok	ok	485.8600	73.378	0.036058	19.10	66.907	10.943	49332659.083862	14	485.9733	9.90999e-05	1.75398e-04
2015/04/14	08:57:21	ok	ok	485.8800	73.388	0.036058	19.16	66.888	10.979	49313311.142862	14	485.9373	1.00849e-04	2.57935e-04
2015/04/14	09:02:21	ok	ok	485.8860	73.397	0.036058	19.27	66.819	11.039	48407113.544553	14	485.9414	1.01336e-04	2.55115e-04
2015/04/14	09:07:21	ok	ok	485.8920	73.396	0.036058	19.36	66.894	11.110	48595198.243739	14	486.0121	9.90664e-05	1.76121e-04
2015/04/14	09:12:21	ok	ok	485.8920	73.384	0.036058	19.43	66.877	11.153	47022582.436354	14	485.9119	1.03238e-04	3.01207e-04
2015/04/14	09:17:21	ok	ok	485.8980	73.392	0.036058	19.54	66.808	11.213	53300886.460493	13	485.9932	9.92767e-05	1.64548e-04
2015/04/14	09:22:21	ok	ok	485.9520	73.401	0.036058	19.65	66.798	11.284	50257687.434613	14	486.0563	9.82158e-05	2.65485e-04
2015/04/14	09:27:21	ok	ok	485.9600	73.412	0.036058	19.74	66.844	11.352	53546380.034244	14	486.0201	1.00250e-04	2.68691e-04
2015/04/14	09:32:21	ok	ok	485.9300	73.393	0.036058	19.83	66.800	11.404	53092473.689475	13	486.0388	9.94377e-05	1.67756e-04
2015/04/14	09:37:21	ok	ok	486.0020	73.398	0.036058	19.96	66.764	11.485	50959474.693044	14	486.0502	1.00106e-04	1.89254e-04
2015/04/14	09:42:21	ok	ok	485.9960	73.423	0.036058	20.08	66.667	11.549	49258400.770335	14	486.1234	9.79682e-05	2.80028e-04
2015/04/14	09:47:21	ok	ok	486.0260	73.411	0.036058	20.18	66.714	11.625	53424762.437393	14	486.1362	9.82476e-05	2.98824e-04
2015/04/14	09:52:21	ok	ok	486.0360	73.407	0.036058	20.32	66.709	11.720	50673422.889499	14	486.0907	9.98335e-05	1.91763e-04
2015/04/14	09:57:21	ok	ok	486.0120	73.416	0.036058	20.39	66.781	11.780	42908699.169675	15	486.0821	1.02451e-04	2.60063e-04
2015/04/14	10:02:21	ok	ok	486.0520	73.414	0.036058	20.49	66.769	11.847	52372444.356120	15	486.2007	9.73224e-05	2.87384e-04
2015/04/14	10:07:21	ok	ok	486.0620	73.416	0.036058	20.61	66.701	11.918	49944720.985660	15	486.1921	9.82917e-05	3.82785e-04
2015/04/14	10:12:21	ok	ok	486.0740	73.425	0.036058	20.69	66.864	12.003	53925098.133559	15	486.2307	9.68826e-05	3.45550e-04
2015/04/14	10:17:21	ok	ok	486.0760	73.401	0.036058	20.80	66.794	12.067	51809392.141966	15	486.0818	1.03870e-04	3.96588e-04
2015/04/14	10:22:21	ok	ok	486.0680	73.422	0.036058	20.89	66.751	12.122	51756842.146472	14	486.0412	1.07804e-04	2.78621e-04
2015/04/14	10:27:21	ok	ok	486.1120	73.414	0.036058	21.00	66.800	12.209	53265578.936943	14	486.2098	9.93531e-05	3.48808e-04
2015/04/14	10:32:21	ok	ok	486.1000	73.402	0.036058	21.10	66.758	12.272	51021851.754223	14	486.1326	1.04397e-04	3.34477e-04
2015/04/14	10:37:21	ok	ok	486.1280	73.416	0.036058	21.26	66.727	12.381	54309973.494276	13	486.1965	9.91417e-05	2.84218e-04
2015/04/14	10:42:21	ok	ok	486.1240	73.405	0.036058	21.37	66.716	12.458	53136867.629335	14	486.2072	1.01289e-04	2.45917e-04
2015/04/14	10:47:21	ok	ok	486.1200	73.411	0.036058	21.50	66.739	12.556	52175415.357157	15	486.2957	9.60018e-05	4.42079e-04
2015/04/14	10:52:21	ok	ok	486.1520	73.407	0.036058	21.61	66.699	12.628	53396814.213929	13	486.2093	9.99887e-05	1.86856e-04
2015/04/14	10:57:21	ok	ok	486.1580	73.402	0.036058	21.73	66.601	12.698	54456527.425977	14	486.3042	9.69102e-05	3.96149e-04
2015/04/14	11:02:21	ok	ok	486.1740	73.405	0.036058	21.86	66.713	12.815	49580227.001672	13	486.1770	1.02491e-04	2.59872e-04
2015/04/14	11:07:21	ok	ok	486.1560	73.384	0.036058	22.01	66.650	12.914	49270930.308737	14	486.2264	9.91325e-05	1.75079e-04
2015/04/14	11:12:21	--	ok	485.7480	73.207	0.036058	20.80	69.043	12.473	47816314.387417	13	485.9039	9.60961e-05	3.21071e-04
2015/04/14	11:12:34	ok	ok	486.0420	73.366	0.036071	20.86	68.965	12.503	49661361.147911	14	486.1454	9.83450e-05	1.79515e-04
2015/04/14	11:17:34	ok	ok	485.8200	73.275	0.036071	20.26	69.649	12.193	47511262.766781	14	485.9594	9.60866e-05	3.53406e-04
2015/04/14	11:22:34	--	ok	485.6860	73.220	0.036071	19.94	69.942	12.018	49773024.190608	14	485.7682	9.90959e-05	1.72608e-04
2015/04/14	11:22:47	ok	ok	486.0200	73.414	0.036086	19.98	69.862	12.032	47947697.958073	14	486.1653	9.73230e-05	2.23652e-04
2015/04/14	11:27:46	ok	ok	485.8740	73.352	0.036086	19.70	70.131	11.882	47756937.564729	14	485.9683	9.94491e-05	1.65007e-04
2015/04/14	11:32:46	ok	ok	485.8120	73.301	0.036086	19.55	70.250	11.798	47288656.853125	14	485.9461	9.71510e-05	2.85316e-04
2015/04/14	11:37:46	--	ok	485.7280	73.263	0.036086	19.43	70.315	11.726	47204952.984832	14	485.7425	1.02609e-04	2.78753e-04
2015/04/14	11:37:59	ok	ok	485.9960	73.424	0.0361	19.47	70.176	11.730	44123627.964124	14	486.0317	1.02651e-04	2.60515e-04
2015/04/14	11:42:58	ok	ok	485.9540	73.391	0.0361	19.34	70.356	11.671	46632683.350873	14	485.9641	1.01815e-04	2.65345e-04
2015/04/14	11:47:58	ok	ok	485.8660	73.342	0.0361	19.28	70.403	11.638	48946053.622743	14	485.9642	9.97652e-05	1.77150e-04
2015/04/14	11:52:58	ok	ok	485.8200	73.322	0.0361	19.23	70.394	11.602	41761130.705566	14	485.9039	9.92678e-05	3.19230e-04
2015/04/14	11:57:58	--	ok	485.7900	73.297	0.0361	19.20	70.418	11.585	44121546.396816	13	485.8602	1.00081e-04	1.72007e-04
2015/04/14	11:58:11	ok	ok	486.0280	73.431	0.03611	19.22	70.275	11.576	48403595.318896	14	486.1160	9.94018e-05	1.67759e-04
2015/04/14	12:03:10	ok	ok	485.9740	73.397	0.03611	19.18	70.385	11.566	47193860.705465	14	486.0584	9.98837e-05	1.68760e-04
2015/04/14	12:08:10	ok	ok	485.9380	73.371	0.03611	19.16	70.381	11.552	45164567.911153	14	485.9879	1.00751e-04	2.55708e-04
2015/04/14	12:13:10	ok	ok	485.9140	73.350	0.03611	19.18	70.355	11.562	47559381.220915	12	485.9850	1.00117e-04	1.95713e-04
2015/04/14	12:18:10	ok	ok	485.8840	73.329	0.03611	19.20	70.359	11.576	45502802.864200	13	485.9506	1.00434e-04	2.02857e-04
2015/04/14	12:23:10	ok	ok	485.8600	73.307	0.03611	19.23	70.336	11.592	43663217.456610	14	485.9531	9.90010e-05	2.81835e-04
2015/04/14	12:28:10	ok	ok	485.8340	73.293	0.03611	19.26	70.341	11.614	44528584.659364	14	485.9143	1.00631e-04	1.80909e-04
2015/04/14	12:33:10	ok	ok	485.8380	73.277	0.03611	19.30	70.320	11.638	47570441.889483	13	485.9190	9.95527e-05	2.06746e-04
2015/04/14	12:38:10	--	ok	485.7980	73.260	0.03611	19.33	70.267	11.649	47067502.588650	13	485.9061	9.94942e-05	1.59890e-04
2015/04/14	12:38:23	ok	ok	485.9840	73.373	0.03612	19.36	70.185	11.656	41999813.323916	14	486.0324	1.02698e-04	2.66437e-04
2015/04/14	12:43:23	ok	ok	485.9960	73.365	0.03612	19.36	70.243	11.666	48620058.257532	14	485.9241	1.06432e-04	4.56744e-04
2015/04/14	12:48:23	ok	ok	485.9840	73.351	0.03612	19.41	70.223	11.697	41309849.514925	14	485.9990	1.02137e-04	2.65809e-04
2015/04/14	12:53:23	ok	ok	485.9500	73.330	0.03612	19.48	70.207	11.742	44438988.033071	14	486.0416	1.00413e-04	1.73627e-04
2015/04/14	12:58:23	ok	ok	485.9540	73.327	0.03612	19.52	70.156	11.762	45452580.847947	14	486.1197	9.63856e-05	2.99906e-04
2015/04/14	13:03:23	ok	ok	485.9540	73.304	0.03612	19.58	70.138	11.800	43687937.124342	14	485.9830	1.01704e-04	2.51006e-04
2015/04/14	13:08:23	ok	ok	485.9320	73.302	0.03612	19.65	70.122	11.846	44089530.633712	14	486.0115	9.97203e-05	2.64212e-04
2015/04/14	13:13:23	ok	ok	485.9300	73.283	0.03612	19.68	70.098	11.863	44615404.857010	14	485.9641	1.01614e-04	2.22222e-04
2015/04/14	13:18:23	ok	ok	485.9240	73.275	0.03612	19.76	70.084	11.916	43042937.280116	14	485.9928	9.97458e-05	3.02061e-04
2015/04/14	13:23:23	ok	ok	485.8920	73.267	0.03612	19.81	70.064	11.947	45894541.555654	14	486.0283	9.83400e-05	1.77633e-04
2015/04/14	13:28:23	ok	ok	485.8940	73.254	0.03612	19.88	70.048	11.994	44575983.642572	15	486.0284	9.93428e-05	2.95083e-04
2015/04/14	13:33:23	ok	ok	485.8960	73.247	0.03612	19.94	70.030	12.033	42372530.693210	14	485.9196	1.02093e-04	2.52632e-04
2015/04/14	13:38:23	ok	ok	485.8700	73.236	0.03612	20.02	69.986	12.082	43402713.797110	14	485.9744	9.99745e-05	1.71331e-04
2015/04/14	13:43:23	ok	ok	485.8740	73.236	0.03612	20.06	69.935	12.101	41877953.317244	14	486.1814	9.04163e-05	5.97521e-04
2015/04/14	13:48:23	ok	ok	485.8640	73.225	0.03612	20.14	69.921	12.155	44428719.817796	14	485.9892	9.83044e-05	1.65213e-04
2015/04/14	13:53:23	ok	ok	485.8680	73.224	0.03612	20.22	69.906	12.210	42346170.518004	14	486.0052	9.81437e-05	2.46107e-04
2015/04/14	13:58:23	ok	ok	485.8540	73.215	0.03612	20.29	69.919	12.262	45242178.296161	14	485.9643	9.84842e-05	2.26323e-04
2015/04/14	14:03:23	ok	ok	485.8560	73.209	0.03612	20.35	69.872	12.297	42279855.537093	14	485.9367	9.96826e-05	1.82338e-04
2015/04/14	14:08:23	ok	ok	485.8380	73.209	0.03612	20.43	69.886	12.357	39044412.385169	15	485.8956	1.02290e-04	2.88716e-04
2015/04/14	14:13:23	ok	ok	485.8300	73.203	0.03612	20.49	69.839	12.391	43116113.349691	14	485.9685	9.78887e-05	1.74526e-04
2015/04/14	14:18:23	ok	ok	485.8260	73.196	0.03612	20.57	69.824	12.447	44088062.367019	15	485.9040	1.01928e-04	2.28978e-04
2015/04/14	14:23:23	ok	ok	485.8440	73.198	0.03612	20.62	69.804	12.479	44210154.730240	14	485.8448	1.01782e-04	2.39523e-04
2015/04/14	14:28:23	--	ok	485.7920	73.197	0.03612	20.69	69.817	12.533	39793938.815799	14	485.9120	9.85422e-05	2.36333e-04
2015/04/14	14:28:36	ok	ok	486.0360	73.267	0.036131	20.75	69.681	12.552	45999970.576706	14	486.1715	9.68495e-05	1.95973e-04
2015/04/14	14:33:36	ok	ok	486.0260	73.263	0.036131	20.75	69.769	12.568	40703669.243190	14	486.0737	1.00264e-04	2.57464e-04
2015/04/14	14:38:36	ok	ok	485.9740	73.253	0.036131	20.82	69.753	12.616	45643338.576144	15	486.0235	1.03869e-04	3.30244e-04
2015/04/14	14:43:36	ok	ok	485.9680	73.242	0.036131	20.88	69.764	12.662	42123786.396498	13	486.0584	9.94784e-05	2.36581e-04
2015/04/14	14:48:36	ok	ok	485.9580	73.238	0.036131	20.96	69.779	12.724	45977869.355530	13	485.8975	1.08283e-04	3.89912e-04
2015/04/14	14:53:36	ok	ok	485.9480	73.225	0.036131	21.00	69.757	12.749	45088466.672429	14	486.0514	1.00562e-04	2.93835e-04
2015/04/14	14:58:36	ok	ok	485.9100	73.217	0.036131	21.05	69.766	12.788	43453987.554631	14	485.9722	1.01369e-04	2.74180e-04
2015/04/14	15:03:36	ok	ok	485.9340	73.219	0.036131	21.10	69.746	12.821	43447166.594277	13	485.9485	1.02424e-04	2.39202e-04
2015/04/14	15:08:36	ok	ok	485.9020	73.213	0.036131	21.16	69.757	12.868	44528590.399118	14	485.9324	1.04468e-04	2.55226e-04
2015/04/14	15:13:36	ok	ok	485.8840	73.209	0.036131	21.21	69.766	12.907	44917131.557239	13	485.9509	1.00922e-04	1.85311e-04
2015/04/14	15:18:36	ok	ok	485.8320	73.208	0.036131	21.25	69.744	12.933	42973425.439759	13	485.9310	1.00605e-04	1.89093e-04
2015/04/14	15:23:36	ok	ok	485.8260	73.207	0.036131	21.28	69.779	12.962	43389692.969315	14	485.7879	1.08701e-04	3.55120e-04
2015/04/14	15:28:36	ok	ok	485.8080	73.205	0.036131	21.33	69.759	12.996	48348605.271391	14	485.8288	1.02486e-04	2.60204e-04
2015/04/14	15:33:36	--	ok	485.7900	73.204	0.036131	21.37	69.796	13.033	45794291.786506	14	485.8451	1.00579e-04	2.14752e-04
2015/04/14	15:33:49	ok	ok	486.0160	73.240	0.036141	21.43	69.660	13.053	48953507.411017	13	486.0935	1.00163e-04	1.84517e-04
2015/04/14	15:38:48	ok	ok	485.9760	73.235	0.036141	21.41	69.803	13.064	46072279.478507	14	486.0092	1.00884e-04	2.17777e-04
2015/04/14	15:43:48	ok	ok	485.9480	73.228	0.036141	21.45	69.781	13.090	46611329.073289	14	485.9851	1.00909e-04	2.69801e-04
2015/04/14	15:48:48	ok	ok	485.9100	73.221	0.036141	21.48	69.787	13.114	46859476.470604	13	485.9692	1.00955e-04	2.76294e-04
2015/04/14	15:53:48	ok	ok	485.8940	73.221	0.036141	21.51	69.792	13.138	47269501.449203	13	485.9905	1.00207e-04	2.73398e-04
2015/04/14	15:58:48	ok	ok	485.8620	73.217	0.036141	21.54	69.827	13.167	45886264.265702	13	485.9769	9.73837e-05	2.60823e-04
2015/04/14	16:03:48	ok	ok	485.8380	73.214	0.036141	21.58	69.834	13.199	48272080.557121	15	485.9390	9.92225e-05	2.64330e-04
2015/04/14	16:08:48	ok	ok	485.8060	73.212	0.036141	21.61	69.869	13.229	47905945.345473	13	485.9181	9.67974e-05	2.83479e-04
2015/04/14	16:13:48	--	ok	485.7860	73.210	0.036141	21.63	69.844	13.239	49526108.644785	12	485.8251	1.00536e-04	2.15833e-04
2015/04/14	16:14:01	ok	ok	485.9940	73.239	0.036152	21.68	69.735	13.257	51978327.285549	14	485.9915	1.03116e-04	3.31542e-04
2015/04/14	16:19:01	ok	ok	485.9620	73.232	0.036152	21.65	69.847	13.255	49655091.493945	13	485.9956	1.01127e-04	2.23680e-04
2015/04/14	16:24:01	ok	ok	485.9200	73.229	0.036152	21.67	69.910	13.282	51603402.056326	14	486.0032	9.87972e-05	2.17669e-04
2015/04/14	16:29:01	ok	ok	485.8660	73.223	0.036152	21.71	69.888	13.309	45550798.547182	14	485.9171	1.01428e-04	2.52628e-04
2015/04/14	16:34:01	ok	ok	485.8380	73.220	0.036152	21.69	69.855	13.287	47702179.563011	13	485.9173	9.99446e-05	2.23130e-04
2015/04/14	16:39:01	ok	ok	485.8100	73.217	0.036152	21.71	69.917	13.314	43957485.463612	13	485.8816	1.00272e-04	1.81394e-04
2015/04/14	16:44:01	--	ok	485.7820	73.213	0.036152	21.70	69.916	13.306	45791996.380465	13	485.9121	9.56566e-05	3.43173e-04
2015/04/14	16:44:14	ok	ok	485.9860	73.242	0.036163	21.76	69.809	13.332	43316419.641269	13	486.0040	1.04219e-04	3.06854e-04
2015/04/14	16:49:14	ok	ok	485.9600	73.235	0.036163	21.73	69.921	13.331	45227184.099417	13	486.0767	9.69889e-05	2.32279e-04
2015/04/14	16:54:14	ok	ok	485.9180	73.231	0.036163	21.74	69.952	13.344	49096801.845049	14	485.9783	1.00051e-04	1.93073e-04
2015/04/14	16:59:14	ok	ok	485.8700	73.224	0.036163	21.74	69.952	13.344	49246720.442370	14	485.9621	9.91085e-05	2.02609e-04
2015/04/14	17:04:14	ok	ok	485.8360	73.222	0.036163	21.74	69.952	13.344	51911896.278621	13	485.8461	1.03606e-04	2.75156e-04
2015/04/14	17:09:14	--	ok	485.7860	73.218	0.036163	21.72	69.978	13.334	46194794.525252	14	485.8942	1.00484e-04	2.46157e-04
2015/04/14	17:09:27	ok	ok	486.0200	73.250	0.036174	21.76	69.868	13.343	48870350.185192	14	486.1048	9.87062e-05	2.28689e-04
2015/04/14	17:14:27	ok	ok	485.9500	73.239	0.036174	21.72	69.978	13.334	44704712.983629	13	485.9634	1.03935e-04	2.85102e-04
2015/04/14	17:19:27	ok	ok	485.9200	73.230	0.036174	21.72	70.008	13.339	44524668.275999	13	485.9978	9.96578e-05	1.85228e-04
2015/04/14	17:24:27	ok	ok	485.8720	73.226	0.036174	21.70	70.033	13.329	49046796.189597	13	485.9348	1.00079e-04	2.76098e-04
2015/04/14	17:29:27	ok	ok	485.8220	73.223	0.036174	21.70	70.033	13.329	47035124.399111	15	485.9909	9.69379e-05	3.73394e-04
2015/04/14	17:34:27	--	ok	485.7560	73.220	0.036174	21.67	70.057	13.310	50127906.811293	13	485.7956	1.03684e-04	2.52289e-04
2015/04/14	17:34:40	ok	ok	486.0340	73.264	0.036186	21.71	69.947	13.320	49230301.121759	15	486.0603	1.04082e-04	3.49880e-04
2015/04/14	17:39:39	ok	ok	485.9940	73.250	0.036186	21.66	70.026	13.297	52750257.940605	13	486.1841	9.32555e-05	4.11946e-04
2015/04/14	17:44:39	ok	ok	485.9500	73.238	0.036186	21.64	70.081	13.292	49739650.726632	13	485.9914	1.01747e-04	2.11002e-04
2015/04/14	17:49:39	ok	ok	485.9120	73.232	0.036186	21.62	70.077	13.276	49155282.860789	13	485.9146	1.02411e-04	2.52452e-04
2015/04/14	17:54:39	ok	ok	485.8460	73.226	0.036186	21.58	70.100	13.249	54427049.528390	13	485.9148	1.00431e-04	2.18304e-04
2015/04/14	17:59:39	ok	ok	485.8200	73.220	0.036186	21.56	70.125	13.239	46796882.535600	13	485.7975	1.03737e-04	2.69799e-04
2015/04/14	18:04:39	--	ok	485.7560	73.215	0.036186	21.53	70.120	13.215	52166147.090238	13	485.8257	9.93509e-05	2.38273e-04
2015/04/14	18:04:52	ok	ok	486.0200	73.249	0.036199	21.57	70.039	13.230	51838232.675387	13	486.1103	9.89631e-05	1.96974e-04
2015/04/14	18:09:52	ok	ok	485.9360	73.241	0.036199	21.48	70.110	13.175	46877947.385056	13	486.1061	9.50883e-05	4.06233e-04
2015/04/14	18:14:52	ok	ok	485.9060	73.231	0.036199	21.44	70.162	13.154	46779939.324220	13	485.9170	1.02440e-04	2.78892e-04
2015/04/14	18:19:52	ok	ok	485.8380	73.223	0.036199	21.39	70.153	13.115	50896327.559689	15	485.9585	9.88915e-05	2.96653e-04
2015/04/14	18:24:52	--	ok	485.7880	73.216	0.036199	21.34	70.173	13.080	49414397.959837	14	485.8356	1.03147e-04	2.51356e-04
2015/04/14	18:25:05	ok	ok	485.9760	73.256	0.036209	21.39	70.064	13.098	42455527.038305	13	485.9865	1.06105e-04	3.56656e-04
2015/04/14	18:30:04	ok	ok	485.9600	73.248	0.036209	21.28	70.162	13.033	48594132.633190	13	486.0534	9.80326e-05	3.22566e-04
2015/04/14	18:35:04	ok	ok	485.8820	73.231	0.036209	21.24	70.183	13.007	48397273.846468	13	485.8883	1.04827e-04	3.07709e-04
2015/04/14	18:40:04	ok	ok	485.8400	73.221	0.036209	21.16	70.227	12.955	45559322.590728	13	485.9142	1.00135e-04	1.94538e-04
2015/04/14	18:45:04	--	ok	485.7720	73.214	0.036209	21.10	70.246	12.913	45574696.468847	13	485.8921	9.84785e-05	2.15616e-04
2015/04/14	18:45:17	ok	ok	486.0300	73.265	0.03622	21.14	70.136	12.923	51086691.209213	14	486.0110	1.07444e-04	3.27416e-04
2015/04/14	18:50:17	ok	ok	485.9840	73.249	0.03622	21.02	70.231	12.851	55490759.766987	13	486.0527	9.89382e-05	5.00313e-04
2015/04/14	18:55:17	ok	ok	485.9100	73.232	0.03622	20.94	70.216	12.789	53030099.896191	13	486.0055	9.87820e-05	2.04826e-04
2015/04/14	19:00:17	ok	ok	485.8400	73.226	0.03622	20.88	70.263	12.753	53301817.195753	14	485.9078	1.02866e-04	2.28216e-04
2015/04/14	19:05:17	--	ok	485.7980	73.212	0.03622	20.80	70.278	12.696	52889809.918692	13	485.9329	9.56597e-05	4.40259e-04
2015/04/14	19:05:30	ok	ok	486.0100	73.273	0.03623	20.83	70.137	12.693	48877712.930413	13	486.0091	1.04312e-04	3.67461e-04
2015/04/14	19:10:29	ok	ok	485.9300	73.250	0.03623	20.70	70.288	12.625	40313781.133608	14	486.0187	1.01146e-04	2.66881e-04
2015/04/14	19:15:29	ok	ok	485.8640	73.231	0.03623	20.63	70.275	12.571	48873233.267117	14	485.9848	1.00464e-04	2.26730e-04
2015/04/14	19:20:29	ok	ok	485.8360	73.219	0.03623	20.58	70.325	12.543	48661093.618942	14	485.9898	9.60162e-05	3.13328e-04
2015/04/14	19:25:29	--	ok	485.7640	73.211	0.03623	20.50	70.339	12.488	47855928.572189	14	485.8827	9.92095e-05	3.61532e-04
2015/04/14	19:25:42	ok	ok	486.0440	73.297	0.036242	20.53	70.228	12.489	61578075.451294	14	486.1391	9.78347e-05	1.75759e-04
2015/04/14	19:30:42	ok	ok	485.9580	73.277	0.036242	20.39	70.348	12.409	57628350.890626	14	486.0267	9.88835e-05	3.55860e-04
2015/04/14	19:35:42	ok	ok	485.8940	73.256	0.036242	20.33	70.337	12.364	56536570.672081	15	486.0430	9.75926e-05	2.53815e-04
2015/04/14	19:40:42	ok	ok	485.8440	73.241	0.036242	20.24	70.349	12.301	58931085.260301	14	485.8646	1.00971e-04	3.01962e-04
2015/04/14	19:45:42	--	ok	485.7920	73.217	0.036242	20.16	70.364	12.247	58034660.079184	14	485.8543	9.98777e-05	1.88437e-04
2015/04/14	19:45:55	ok	ok	485.9820	73.303	0.036253	20.20	70.283	12.261	54746440.014797	15	486.0113	1.03823e-04	3.20288e-04
2015/04/14	19:50:54	ok	ok	485.9320	73.280	0.036253	20.07	70.376	12.185	59075118.092985	14	485.9764	1.00737e-04	2.76706e-04
2015/04/14	19:55:54	ok	ok	485.8760	73.257	0.036253	20.00	70.392	12.138	61731655.351617	13	485.9757	9.83743e-05	1.78115e-04
2015/04/14	20:00:54	ok	ok	485.8240	73.236	0.036253	19.91	70.405	12.076	55053100.497272	14	485.8646	1.00613e-04	2.46368e-04
2015/04/14	20:05:54	--	ok	485.7720	73.218	0.036253	19.84	70.421	12.029	58185397.987561	14	485.8564	9.95282e-05	1.60911e-04
2015/04/14	20:06:07	ok	ok	486.0200	73.328	0.036264	19.88	70.311	12.039	56768071.665492	14	486.1274	9.84169e-05	1.70726e-04
2015/04/14	20:11:06	ok	ok	485.9420	73.303	0.036264	19.78	70.409	11.985	54189807.842790	14	485.9524	1.02704e-04	2.77797e-04
2015/04/14	20:16:06	ok	ok	485.8800	73.284	0.036264	19.67	70.418	11.910	55734041.271541	14	485.9302	1.01517e-04	3.57737e-04
2015/04/14	20:21:06	ok	ok	485.8320	73.257	0.036264	19.60	70.434	11.864	54260934.474036	14	485.9332	9.95401e-05	1.65805e-04
2015/04/14	20:26:06	--	ok	485.7840	73.238	0.036264	19.50	70.415	11.791	54581106.226216	13	485.8976	9.87164e-05	1.54122e-04
2015/04/14	20:26:19	ok	ok	485.9980	73.354	0.036275	19.56	70.339	11.820	56283474.800881	14	486.0315	1.02817e-04	3.13973e-04
2015/04/14	20:31:18	ok	ok	485.9220	73.328	0.036275	19.44	70.463	11.758	48663668.872826	14	486.0554	9.86547e-05	1.99228e-04
2015/04/14	20:36:18	ok	ok	485.9000	73.317	0.036275	19.37	70.449	11.707	56533565.446360	13	486.0312	9.73978e-05	2.32478e-04
2015/04/14	20:41:18	ok	ok	485.8580	73.288	0.036275	19.32	70.469	11.676	54101295.179117	14	485.9012	1.01375e-04	2.64308e-04
2015/04/14	20:46:18	ok	ok	485.8160	73.270	0.036275	19.23	70.481	11.616	57279222.216093	14	485.9213	9.89205e-05	2.35709e-04
2015/04/14	20:51:18	--	ok	485.7480	73.249	0.036275	19.18	70.501	11.586	48373763.554291	13	485.8772	9.85329e-05	2.02238e-04
2015/04/14	20:51:31	ok	ok	486.0220	73.401	0.036287	19.23	70.423	11.607	51982210.124718	14	486.0662	1.02582e-04	2.88913e-04
2015/04/14	20:56:31	ok	ok	485.9640	73.376	0.036287	19.10	70.457	11.524	51495960.211291	14	486.0095	1.02482e-04	2.79783e-04
2015/04/14	21:01:31	ok	ok	485.9320	73.348	0.036287	19.03	70.473	11.479	56593639.657751	14	485.9760	1.02146e-04	2.62508e-04
2015/04/14	21:06:31	ok	ok	485.8740	73.319	0.036287	18.97	70.491	11.442	54063695.455034	14	485.9189	1.01964e-04	2.81015e-04
2015/04/14	21:11:31	ok	ok	485.8360	73.295	0.036287	18.90	70.536	11.402	57116109.397635	14	485.9413	9.96601e-05	2.11379e-04
2015/04/14	21:16:31	--	ok	485.7900	73.291	0.036287	18.82	70.492	11.341	53519559.897908	13	485.9588	9.70452e-05	1.97805e-04
2015/04/14	21:16:44	ok	ok	485.9940	73.416	0.036298	18.84	70.437	11.346	49931474.848262	14	486.0667	1.02037e-04	2.48449e-04
2015/04/14	21:21:43	ok	ok	485.9420	73.401	0.036298	18.75	70.479	11.292	51209974.581150	14	485.9891	1.02937e-04	2.91200e-04
2015/04/14	21:26:43	ok	ok	485.9180	73.373	0.036298	18.69	70.497	11.255	54561697.215945	13	486.0568	9.79371e-05	2.44946e-04
2015/04/14	21:31:43	ok	ok	485.8740	73.354	0.036298	18.62	70.513	11.211	54215821.663426	14	485.9159	1.01913e-04	2.67084e-04
2015/04/14	21:36:43	ok	ok	485.8360	73.333	0.036298	18.57	70.532	11.181	55586379.569344	14	485.9556	9.91040e-05	1.74983e-04
2015/04/14	21:41:43	--	ok	485.7900	73.321	0.036298	18.50	70.548	11.137	51612593.098782	14	485.8569	1.01844e-04	2.57334e-04
2015/04/14	21:41:56	ok	ok	486.0320	73.442	0.036308	18.54	70.439	11.147	55174808.493068	14	486.0765	1.02346e-04	3.07722e-04
2015/04/14	21:46:56	ok	ok	485.9640	73.420	0.036308	18.42	70.533	11.082	53584357.602624	13	486.0934	9.88945e-05	1.62280e-04
2015/04/14	21:51:56	ok	ok	485.9360	73.405	0.036308	18.35	70.578	11.044	58434195.517639	14	486.1186	9.64695e-05	2.49956e-04
2015/04/14	21:56:56	ok	ok	485.9020	73.389	0.036308	18.31	70.541	11.012	55217633.343184	13	486.0157	9.93193e-05	1.60084e-04
2015/04/14	22:01:56	ok	ok	485.8500	73.363	0.036308	18.23	70.584	10.966	49587483.799089	14	485.9584	9.92459e-05	2.55667e-04
2015/04/14	22:06:56	ok	ok	485.8100	73.346	0.036308	18.16	70.571	10.919	52830081.866047	14	485.9291	9.93799e-05	1.66355e-04
2015/04/14	22:11:56	--	ok	485.7940	73.334	0.036308	18.10	70.560	10.878	48508312.188388	13	485.8926	9.99890e-05	1.61389e-04
2015/04/14	22:12:09	ok	ok	486.0200	73.452	0.036318	18.14	70.480	10.892	54898577.484936	14	486.0609	1.02377e-04	2.93604e-04
2015/04/14	22:17:08	ok	ok	485.9520	73.430	0.036318	18.04	70.578	10.842	49903648.221997	14	486.0076	1.01956e-04	2.76650e-04
2015/04/14	22:22:08	ok	ok	485.9200	73.414	0.036318	18.00	70.541	10.811	50406341.319634	14	485.9919	1.00901e-04	2.56290e-04
2015/04/14	22:27:08	ok	ok	485.8800	73.394	0.036318	17.91	70.524	10.751	53838455.396085	13	485.9687	1.00630e-04	1.94271e-04
2015/04/14	22:32:08	ok	ok	485.8440	73.379	0.036318	17.87	70.575	10.733	51837199.169462	13	485.8817	1.04701e-04	2.67050e-04
2015/04/14	22:37:08	ok	ok	485.8120	73.366	0.036318	17.80	70.590	10.691	49608739.385344	14	485.8652	1.02159e-04	2.69183e-04
2015/04/14	22:42:08	ok	ok	486.1720	73.524	0.036318	19.00	68.185	11.087	55320183.368627	14	486.2903	9.92018e-05	1.76170e-04
2015/04/14	22:47:08	--	ok	486.3440	73.575	0.036318	19.63	67.651	11.415	50690674.321002	14	486.3624	1.03123e-04	3.16744e-04
2015/04/14	22:47:21	--	ok	486.3040	73.559	0.036301	19.65	67.567	11.414	45309361.940188	14	486.3590	1.02587e-04	3.01740e-04
2015/04/14	22:47:34	--	ok	486.2080	73.512	0.036286	19.60	67.558	11.379	42560658.278051	14	486.2724	1.02709e-04	3.15860e-04
2015/04/14	22:47:47	ok	ok	486.0200	73.401	0.036276	19.58	67.613	11.375	54435509.878255	14	486.0363	1.03392e-04	3.03835e-04
2015/04/14	22:52:46	--	ok	486.2560	73.503	0.036276	20.14	67.329	11.705	59961905.503796	13	486.3746	9.86009e-05	1.55230e-04
2015/04/14	22:52:59	ok	ok	485.9520	73.326	0.036263	20.12	67.207	11.670	44622313.500173	15	486.0053	1.03317e-04	3.45037e-04
2015/04/14	22:57:59	ok	ok	486.1040	73.372	0.036263	20.42	67.142	11.865	42681222.073215	15	486.2192	9.85982e-05	3.03808e-04
2015/04/14	23:02:59	ok	ok	486.1540	73.405	0.036263	20.71	67.045	12.049	43331116.516230	15	486.1696	1.03315e-04	2.90053e-04
2015/04/14	23:07:59	ok	ok	486.1940	73.420	0.036263	20.91	66.903	12.164	38469114.042261	14	486.3522	9.74350e-05	3.88346e-04
2015/04/14	23:12:59	--	ok	486.2500	73.448	0.036263	21.09	66.935	12.298	40200959.725524	15	486.2604	1.02906e-04	2.80996e-04
2015/04/14	23:13:12	ok	ok	485.9520	73.283	0.03625	21.12	66.851	12.303	50247125.196177	14	486.0525	1.01979e-04	2.41513e-04
2015/04/14	23:18:12	ok	ok	486.0200	73.330	0.03625	21.22	66.898	12.384	51757367.496174	14	486.1819	9.74385e-05	3.63761e-04
2015/04/14	23:23:12	ok	ok	486.0440	73.321	0.03625	21.34	66.890	12.468	51486197.941469	15	486.1825	9.81084e-05	3.12619e-04
2015/04/14	23:28:12	ok	ok	486.0400	73.330	0.03625	21.46	66.881	12.554	54435440.255932	15	486.1259	1.00876e-04	2.28346e-04
2015/04/14	23:33:12	ok	ok	486.0620	73.344	0.03625	21.56	66.899	12.630	48611081.332895	15	486.1005	1.02561e-04	2.88718e-04
2015/04/14	23:38:12	ok	ok	486.0280	73.327	0.03625	21.61	66.967	12.679	50578914.037686	14	485.9328	1.12742e-04	4.51822e-04
2015/04/14	23:43:12	ok	ok	486.0540	73.332	0.03625	21.68	66.980	12.733	51495628.849960	15	486.0621	1.03200e-04	3.02026e-04
2015/04/14	23:48:12	ok	ok	486.0480	73.332	0.03625	21.74	66.990	12.779	53213484.621373	14	486.0961	1.02813e-04	2.65855e-04
2015/04/14	23:53:12	ok	ok	486.0060	73.322	0.03625	21.74	67.050	12.790	56372281.026274	13	486.0736	1.03245e-04	2.69731e-04
2015/04/14	23:58:12	ok	ok	485.9980	73.304	0.03625	21.81	67.032	12.839	53961446.763338	15	486.0041	1.03970e-04	3.56224e-04
2015/04/15	00:03:12	ok	ok	485.9680	73.297	0.03625	21.84	67.008	12.856	50884308.648814	13	486.0275	1.00919e-04	2.19792e-04
2015/04/15	00:08:12	ok	ok	485.9560	73.297	0.03625	21.89	67.046	12.901	49348020.673559	14	485.9598	1.06154e-04	3.09372e-04
2015/04/15	00:13:12	ok	ok	485.9520	73.282	0.03625	21.91	67.080	12.922	52824235.167512	13	486.0148	9.94014e-05	2.97790e-04
2015/04/15	00:18:12	ok	ok	485.9260	73.269	0.03625	21.89	67.136	12.918	46709514.804631	14	485.9596	1.00333e-04	2.24584e-04
2015/04/15	00:23:12	ok	ok	485.8960	73.261	0.03625	21.93	67.202	12.961	52666299.961551	15	485.9340	1.02272e-04	3.20584e-04
2015/04/15	00:28:12	ok	ok	485.8580	73.244	0.03625	21.98	67.182	12.994	55906089.960515	14	485.8511	1.06963e-04	3.51025e-04
2015/04/15	00:33:12	ok	ok	485.8300	73.225	0.03625	21.96	67.208	12.984	52977669.795276	14	485.9103	9.89318e-05	2.20392e-04
2015/04/15	00:38:12	--	ok	485.7700	73.202	0.03625	21.94	67.294	12.986	48670483.200584	14	485.8697	1.01242e-04	2.56357e-04
2015/04/15	00:38:26	ok	ok	485.8640	73.223	0.036262	21.97	67.210	12.992	53620410.318512	14	485.8582	1.06624e-04	3.11185e-04
2015/04/15	00:43:25	ok	ok	485.8420	73.219	0.036262	21.96	67.238	12.990	59124097.158294	13	485.8928	1.02425e-04	2.54376e-04
2015/04/15	00:48:25	ok	ok	485.8300	73.211	0.036262	22.00	67.245	13.021	55367152.733883	15	485.9054	9.97237e-05	2.83028e-04
2015/04/15	00:53:25	--	ok	485.7680	73.194	0.036262	21.95	67.266	12.988	55938894.432848	13	485.7302	1.06306e-04	3.74305e-04
2015/04/15	00:53:38	--	ok	485.7600	73.196	0.036273	22.04	67.222	13.047	58276531.489709	13	485.7488	1.05480e-04	3.32410e-04
2015/04/15	00:53:52	--	ok	485.7780	73.187	0.036285	22.03	67.012	12.999	52461438.632303	14	485.8850	9.78403e-05	2.24897e-04
2015/04/15	00:54:05	ok	ok	485.9200	73.276	0.036297	21.95	67.117	12.959	56725863.458193	13	485.9242	1.05624e-04	3.34971e-04
2015/04/15	00:59:04	ok	ok	485.9840	73.317	0.036297	22.02	67.278	13.043	63077285.352056	13	486.0897	9.72924e-05	3.20043e-04
2015/04/15	01:04:04	ok	ok	485.9280	73.287	0.036297	21.99	67.302	13.025	60140679.824281	14	486.1027	9.67296e-05	4.55015e-04
2015/04/15	01:09:04	ok	ok	485.9040	73.264	0.036297	21.97	67.269	13.004	61562178.962631	15	486.0895	9.55560e-05	4.98558e-04
2015/04/15	01:14:04	ok	ok	485.8600	73.248	0.036297	21.96	67.327	13.007	63370671.306421	14	485.8686	1.05847e-04	3.14504e-04
2015/04/15	01:19:04	ok	ok	485.8240	73.241	0.036297	21.99	67.332	13.031	61738311.945057	13	485.8219	1.04365e-04	3.11979e-04
2015/04/15	01:24:04	--	ok	485.7680	73.216	0.036297	21.94	67.383	13.003	60402628.066607	14	485.8490	1.00144e-04	2.08516e-04
2015/04/15	01:24:17	ok	ok	486.0160	73.329	0.036308	21.97	67.299	13.009	62428565.258836	13	486.0056	1.04595e-04	3.11498e-04
2015/04/15	01:29:16	ok	ok	485.9660	73.320	0.036308	21.98	67.330	13.023	63528054.450188	14	485.9710	1.06311e-04	3.08139e-04
2015/04/15	01:34:16	ok	ok	485.9240	73.280	0.036308	21.93	67.351	12.989	54821791.374735	14	486.0223	9.88895e-05	1.81366e-04
2015/04/15	01:39:16	ok	ok	485.8920	73.270	0.036308	21.92	67.409	12.993	62093952.844907	13	485.9744	9.97628e-05	2.33473e-04
2015/04/15	01:44:16	ok	ok	485.8520	73.267	0.036308	21.94	67.413	13.009	59616753.912473	14	485.9468	1.01815e-04	2.24682e-04
2015/04/15	01:49:16	ok	ok	485.8100	73.231	0.036308	21.90	67.465	12.989	62086034.183437	13	485.8896	1.01718e-04	2.62454e-04
2015/04/15	01:54:16	--	ok	485.7720	73.215	0.036308	21.90	67.495	12.995	59580901.978234	14	485.8555	1.00848e-04	2.46849e-04
2015/04/15	01:54:29	ok	ok	485.9980	73.327	0.03632	21.88	67.432	12.968	57456675.552026	14	486.0011	1.02694e-04	3.48912e-04
2015/04/15	01:59:28	ok	ok	485.9700	73.323	0.03632	21.88	67.461	12.973	59952617.210421	13	486.0953	9.68252e-05	2.47262e-04
2015/04/15	02:04:28	ok	ok	485.9260	73.299	0.03632	21.88	67.521	12.985	53615562.084849	13	486.0256	9.91333e-05	2.07123e-04
2015/04/15	02:09:28	ok	ok	485.8940	73.289	0.03632	21.88	67.432	12.968	61323266.753329	15	485.9684	1.00124e-04	2.52029e-04
2015/04/15	02:14:28	ok	ok	485.8460	73.254	0.03632	21.84	67.484	12.948	60942522.509788	14	485.8497	1.06105e-04	3.03094e-04
2015/04/15	02:19:28	ok	ok	485.8180	73.238	0.03632	21.84	67.454	12.942	56014981.077901	13	485.8475	1.00763e-04	2.39119e-04
2015/04/15	02:24:28	--	ok	485.7720	73.232	0.03632	21.79	67.505	12.914	57555731.483877	15	485.8928	9.85522e-05	2.83291e-04
2015/04/15	02:24:41	ok	ok	485.9920	73.358	0.036331	21.84	67.395	12.931	55015944.144619	14	486.0140	1.02919e-04	3.07483e-04
2015/04/15	02:29:41	ok	ok	485.9520	73.340	0.036331	21.81	67.449	12.919	51453565.237199	13	486.0455	9.96548e-05	1.93732e-04
2015/04/15	02:34:41	ok	ok	485.9140	73.309	0.036331	21.76	67.470	12.885	52854784.000550	13	485.9839	1.00011e-04	1.95337e-04
2015/04/15	02:39:41	ok	ok	485.8560	73.279	0.036331	21.72	67.552	12.871	57915218.116226	13	485.8399	1.04915e-04	3.28843e-04
2015/04/15	02:44:41	ok	ok	485.8200	73.255	0.036331	21.70	67.548	12.856	55551874.090351	14	485.8390	1.05150e-04	2.94510e-04
2015/04/15	02:49:41	ok	ok	485.8000	73.241	0.036331	21.69	67.546	12.848	59805134.573653	12	485.8795	9.92359e-05	1.90960e-04
2015/04/15	02:54:41	--	ok	485.7460	73.223	0.036331	21.68	67.545	12.840	57634765.985429	14	485.8099	1.02309e-04	2.60677e-04
2015/04/15	02:54:54	ok	ok	485.9980	73.358	0.036344	21.65	67.539	12.817	48866797.155063	13	485.9949	1.04616e-04	3.10321e-04
2015/04/15	02:59:54	ok	ok	485.9740	73.354	0.036344	21.64	67.627	12.826	54541877.827029	14	486.0681	1.00494e-04	3.05839e-04
2015/04/15	03:04:54	ok	ok	485.9560	73.335	0.036344	21.63	67.595	12.813	56294218.677973	12	486.0149	9.98688e-05	1.87392e-04
2015/04/15	03:09:54	ok	ok	485.9040	73.300	0.036344	21.62	67.593	12.805	55693813.203433	14	485.9856	1.01230e-04	2.39189e-04
2015/04/15	03:14:54	ok	ok	485.8760	73.290	0.036344	21.62	67.593	12.805	57970966.044579	14	485.9868	9.85872e-05	5.59000e-04
2015/04/15	03:19:54	ok	ok	485.8180	73.264	0.036344	21.57	67.614	12.772	49925704.952429	13	485.8918	1.00106e-04	2.02371e-04
2015/04/15	03:24:54	ok	ok	485.8020	73.255	0.036344	21.57	67.614	12.772	56626472.905528	13	485.7235	1.09644e-04	4.48909e-04
2015/04/15	03:29:54	--	ok	485.7120	73.226	0.036344	21.51	67.603	12.726	55560299.527224	14	485.8124	1.01721e-04	2.26979e-04
2015/04/15	03:30:07	ok	ok	486.0180	73.375	0.036359	21.50	67.602	12.718	63275594.801661	13	486.1072	9.92093e-05	2.01882e-04
2015/04/15	03:35:07	ok	ok	485.9680	73.376	0.036359	21.47	67.596	12.695	59261358.447683	14	486.0509	1.02757e-04	2.42814e-04
2015/04/15	03:40:07	ok	ok	485.9320	73.367	0.036359	21.48	67.598	12.703	57098221.376870	13	486.0531	9.98096e-05	2.15723e-04
2015/04/15	03:45:07	ok	ok	485.9020	73.326	0.036359	21.45	67.593	12.680	58775214.165382	14	485.8909	1.07388e-04	3.24032e-04
2015/04/15	03:50:07	ok	ok	485.8700	73.311	0.036359	21.42	67.617	12.663	59332261.949564	14	485.8584	1.06844e-04	3.52850e-04
2015/04/15	03:55:07	ok	ok	485.8440	73.290	0.036359	21.41	67.675	12.666	61633785.529033	14	486.0309	9.54738e-05	4.96252e-04
2015/04/15	04:00:07	--	ok	485.7840	73.283	0.036359	21.39	67.641	12.645	58482245.701684	14	485.7697	1.07582e-04	3.16722e-04
2015/04/15	04:00:20	ok	ok	486.0160	73.390	0.03637	21.41	67.556	12.644	57708032.697398	15	486.0308	1.03999e-04	3.31025e-04
2015/04/15	04:05:20	ok	ok	485.9820	73.393	0.03637	21.36	67.636	12.622	61554319.545024	13	486.1431	9.53114e-05	3.67594e-04
2015/04/15	04:10:20	ok	ok	485.9180	73.360	0.03637	21.35	67.634	12.615	58701462.711459	14	486.0316	1.01966e-04	2.47816e-04
2015/04/15	04:15:20	ok	ok	485.8820	73.327	0.03637	21.30	67.685	12.587	60024045.350082	14	485.8775	1.07575e-04	3.54483e-04
2015/04/15	04:20:20	ok	ok	485.8560	73.316	0.03637	21.29	67.713	12.585	57340525.478636	13	486.0012	9.57051e-05	4.03876e-04
2015/04/15	04:25:20	ok	ok	485.8160	73.302	0.03637	21.27	67.709	12.570	57747144.237267	14	485.9734	9.87464e-05	3.64387e-04
2015/04/15	04:30:20	--	ok	485.7820	73.264	0.03637	21.21	67.728	12.530	58551601.276931	14	485.8775	1.00577e-04	4.04093e-04
2015/04/15	04:30:33	ok	ok	486.0180	73.391	0.03638	21.21	67.698	12.525	56510694.281298	15	486.0286	1.03792e-04	3.24115e-04
2015/04/15	04:35:32	ok	ok	485.9640	73.363	0.03638	21.17	67.721	12.500	54343852.937561	14	486.1265	9.66729e-05	4.98910e-04
2015/04/15	04:40:32	ok	ok	485.9600	73.368	0.03638	21.18	67.752	12.513	58180863.820872	14	485.9787	1.04761e-04	2.76399e-04
2015/04/15	04:45:32	ok	ok	485.9140	73.348	0.03638	21.15	67.747	12.490	55231436.504488	13	485.9400	1.02849e-04	2.65598e-04
2015/04/15	04:50:32	ok	ok	485.8700	73.339	0.03638	21.14	67.686	12.472	48954496.070730	14	485.9977	9.95042e-05	3.24671e-04
2015/04/15	04:55:32	ok	ok	485.8460	73.315	0.03638	21.13	67.684	12.464	54247471.614257	14	485.8068	1.07759e-04	3.33048e-04
2015/04/15	05:00:32	ok	ok	485.8200	73.292	0.03638	21.09	67.706	12.439	55740545.073762	14	485.9138	1.00394e-04	5.14930e-04
2015/04/15	05:05:32	--	ok	485.7840	73.274	0.03638	21.05	67.699	12.409	50002423.023593	14	485.7749	1.06155e-04	3.05548e-04
2015/04/15	05:05:45	ok	ok	486.0000	73.398	0.036391	21.07	67.673	12.419	58467429.325523	14	486.0874	1.01790e-04	2.46012e-04
2015/04/15	05:10:45	ok	ok	485.9360	73.390	0.036391	21.04	67.697	12.402	58526369.982896	14	485.9672	1.06061e-04	2.90638e-04
2015/04/15	05:15:45	ok	ok	485.8860	73.352	0.036391	21.01	67.662	12.374	50930536.166104	14	485.8806	1.08395e-04	3.20034e-04
2015/04/15	05:20:45	ok	ok	485.8760	73.342	0.036391	21.00	67.720	12.377	57704987.227882	15	485.9835	9.98502e-05	3.23843e-04
2015/04/15	05:25:45	ok	ok	485.8420	73.325	0.036391	20.96	67.742	12.352	59860400.917663	15	485.9678	9.92721e-05	2.88390e-04
2015/04/15	05:30:45	ok	ok	485.8060	73.298	0.036391	20.99	67.748	12.375	57306704.705634	14	485.9521	9.88305e-05	4.89701e-04
2015/04/15	05:35:45	--	ok	485.7520	73.281	0.036391	20.95	67.711	12.340	55585713.304862	15	485.7616	1.05362e-04	3.47146e-04
2015/04/15	05:35:58	ok	ok	486.0460	73.414	0.036404	20.95	67.681	12.334	58498921.634356	14	486.1214	1.01619e-04	2.33005e-04
2015/04/15	05:40:57	ok	ok	485.9940	73.407	0.036404	20.92	67.735	12.322	59199463.175737	14	486.0612	1.02177e-04	2.24727e-04
2015/04/15	05:45:57	ok	ok	485.9720	73.381	0.036404	20.89	67.759	12.305	58085536.433802	14	486.0535	1.01065e-04	5.47398e-04
2015/04/15	05:50:57	ok	ok	485.9360	73.372	0.036404	20.91	67.733	12.315	56504738.203527	13	485.9969	1.03000e-04	2.20857e-04
2015/04/15	05:55:57	ok	ok	485.9100	73.360	0.036404	20.90	67.761	12.313	54864065.881593	14	485.9514	1.03359e-04	2.82247e-04
2015/04/15	06:00:57	ok	ok	485.8860	73.337	0.036404	20.86	67.813	12.294	56636642.297165	14	485.9150	1.04489e-04	2.71789e-04
2015/04/15	06:05:57	ok	ok	485.8360	73.309	0.036404	20.88	67.728	12.293	55914565.714136	14	486.0037	9.78189e-05	4.01608e-04
2015/04/15	06:10:57	ok	ok	485.8060	73.299	0.036404	20.86	67.724	12.278	55928583.405075	13	485.8635	1.03638e-04	2.26878e-04
2015/04/15	06:15:57	--	ok	485.7920	73.286	0.036404	20.86	67.754	12.283	55336014.936388	14	485.7527	1.08384e-04	3.48025e-04
2015/04/15	06:16:10	ok	ok	485.9600	73.394	0.036414	20.86	67.754	12.283	57379564.271396	14	485.9822	1.07147e-04	3.05909e-04
2015/04/15	06:21:10	ok	ok	485.9540	73.387	0.036414	20.87	67.756	12.291	55877962.044245	14	486.0976	9.95939e-05	3.01216e-04
2015/04/15	06:26:10	ok	ok	485.9280	73.377	0.036414	20.84	67.750	12.268	58032782.201638	14	485.9997	1.02998e-04	4.73255e-04
2015/04/15	06:31:10	ok	ok	485.9060	73.362	0.036414	20.86	67.754	12.283	58132670.269249	14	485.8862	1.08626e-04	3.10193e-04
2015/04/15	06:36:10	ok	ok	485.8740	73.333	0.036414	20.85	67.723	12.270	59765266.668395	15	486.0129	9.94291e-05	2.27961e-04
2015/04/15	06:41:10	ok	ok	485.8560	73.355	0.036414	20.91	67.674	12.304	51076882.207274	14	485.9692	1.02035e-04	3.30986e-04
2015/04/15	06:46:10	ok	ok	485.8440	73.321	0.036414	20.90	67.672	12.297	54370137.615999	13	485.9202	1.01335e-04	1.97134e-04
2015/04/15	06:51:10	--	ok	485.7900	73.288	0.036414	20.87	67.726	12.285	54458963.224369	14	485.7922	1.08407e-04	3.20458e-04
2015/04/15	06:51:23	ok	ok	486.0240	73.419	0.036425	20.94	67.650	12.321	48980168.114259	14	486.0037	1.08953e-04	3.33140e-04
2015/04/15	06:56:23	ok	ok	486.0240	73.414	0.036425	20.96	67.713	12.347	55128316.609941	14	486.1303	1.00176e-04	3.29651e-04
2015/04/15	07:01:23	ok	ok	486.0080	73.399	0.036425	20.96	67.683	12.342	58213655.798019	14	485.9608	1.08099e-04	2.99296e-04
2015/04/15	07:06:23	ok	ok	485.9620	73.385	0.036425	20.95	67.652	12.329	51772678.955760	14	486.0147	1.03730e-04	2.02243e-04
2015/04/15	07:11:23	ok	ok	485.9540	73.372	0.036425	20.96	67.653	12.336	52924579.137023	14	485.9059	1.08870e-04	3.21272e-04
2015/04/15	07:16:23	ok	ok	485.9160	73.357	0.036425	21.00	67.779	12.388	49921877.651338	14	486.0259	1.00912e-04	2.82416e-04
2015/04/15	07:21:23	ok	ok	485.9040	73.340	0.036425	21.02	67.605	12.370	51902542.759039	15	485.9998	1.00253e-04	2.79156e-04
2015/04/15	07:26:23	ok	ok	485.8960	73.331	0.036425	21.05	67.699	12.409	53462149.505963	14	485.9409	1.03708e-04	2.28590e-04
2015/04/15	07:31:23	ok	ok	485.8740	73.313	0.036425	21.04	67.727	12.407	56643819.374796	14	486.0012	9.89085e-05	4.09357e-04
2015/04/15	07:36:23	ok	ok	485.8400	73.307	0.036425	21.07	67.673	12.419	57496826.013201	14	485.8304	1.07412e-04	3.31295e-04
2015/04/15	07:41:23	ok	ok	485.8380	73.289	0.036425	21.13	67.654	12.459	57074003.836246	14	485.8176	1.07176e-04	3.02610e-04
2015/04/15	07:46:23	ok	ok	485.8180	73.279	0.036425	21.16	67.630	12.476	53695516.223401	14	485.8283	1.05643e-04	2.81626e-04
2015/04/15	07:51:23	ok	ok	485.8020	73.268	0.036425	21.23	67.613	12.523	55535354.651693	14	485.8008	1.06270e-04	2.98171e-04
2015/04/15	07:56:23	--	ok	485.7920	73.256	0.036425	21.25	67.587	12.533	56415367.969759	15	485.7865	1.03753e-04	3.23696e-04
2015/04/15	07:56:36	ok	ok	485.9740	73.357	0.036435	21.21	67.550	12.497	60022116.257864	14	486.0620	1.02103e-04	2.36395e-04
2015/04/15	08:01:36	ok	ok	485.9520	73.365	0.036435	21.26	67.677	12.557	55948470.070597	13	486.0204	1.01257e-04	1.84406e-04
2015/04/15	08:06:36	ok	ok	485.9480	73.351	0.036435	21.34	67.632	12.607	60071861.030375	14	485.9661	1.06374e-04	3.26445e-04
2015/04/15	08:11:36	ok	ok	485.9600	73.356	0.036435	21.38	67.610	12.632	56225936.978058	14	486.0914	9.91825e-05	3.72635e-04
2015/04/15	08:16:36	ok	ok	485.9220	73.331	0.036435	21.38	67.640	12.637	55714888.592990	14	485.9267	1.05418e-04	2.83295e-04
2015/04/15	08:21:36	ok	ok	485.8880	73.313	0.036435	21.42	67.587	12.657	60690706.820993	14	485.9903	1.01666e-04	2.55423e-04
2015/04/15	08:26:36	ok	ok	485.8900	73.299	0.036435	21.49	67.541	12.699	61241236.662482	15	485.9811	1.00839e-04	2.35429e-04
2015/04/15	08:31:36	ok	ok	485.8600	73.297	0.036435	21.55	67.611	12.757	55091590.914669	14	485.9488	1.02248e-04	2.23709e-04
2015/04/15	08:36:36	ok	ok	485.8660	73.289	0.036435	21.64	67.538	12.809	57995288.999952	12	485.9661	9.82879e-05	2.49390e-04
2015/04/15	08:41:36	ok	ok	485.8460	73.265	0.036435	21.69	67.546	12.848	55247766.288690	14	485.9283	1.02076e-04	2.26406e-04
2015/04/15	08:46:36	ok	ok	485.8780	73.256	0.036435	21.78	67.503	12.907	61950086.396647	14	485.9874	9.96970e-05	3.26518e-04
2015/04/15	08:51:36	ok	ok	485.8660	73.250	0.036435	21.84	67.573	12.965	62770184.462060	14	485.8582	1.06959e-04	2.98630e-04
2015/04/15	08:56:36	ok	ok	485.8500	73.243	0.036435	21.96	67.505	13.042	62176589.695945	14	485.9315	1.02375e-04	2.55141e-04
2015/04/15	09:01:36	ok	ok	485.8340	73.233	0.036435	22.05	67.462	13.101	61191723.580795	13	485.8883	1.03246e-04	2.51208e-04
2015/04/15	09:06:36	ok	ok	485.8200	73.212	0.036435	22.12	67.504	13.162	56045391.547667	13	485.8973	1.00321e-04	2.98974e-04
2015/04/15	09:11:36	--	ok	485.4700	73.121	0.036435	21.11	69.630	12.808	58859291.068184	14	485.4622	1.06744e-04	3.15235e-04
2015/04/15	09:11:50	ok	ok	486.0740	73.365	0.036462	21.16	69.521	12.825	61633130.054563	13	486.1698	9.90759e-05	1.88245e-04
2015/04/15	09:16:49	ok	ok	485.8120	73.273	0.036462	20.46	70.420	12.473	59523755.214441	14	485.8801	1.01707e-04	2.91143e-04
2015/04/15	09:21:49	--	ok	485.6300	73.206	0.036462	20.08	70.787	12.263	54795788.711317	13	485.5598	1.08367e-04	4.36951e-04
2015/04/15	09:22:02	ok	ok	486.0680	73.453	0.03648	20.15	70.713	12.300	56988573.075798	14	486.0908	1.02920e-04	3.06501e-04
2015/04/15	09:27:02	ok	ok	485.9160	73.382	0.03648	19.81	70.940	12.097	58510708.699464	13	486.0035	9.91028e-05	1.46894e-04
2015/04/15	09:32:02	ok	ok	485.8180	73.339	0.03648	19.64	71.083	12.001	59114318.570705	14	485.9536	9.73374e-05	2.19716e-04
2015/04/15	09:37:02	--	ok	485.7200	73.290	0.03648	19.51	71.175	11.925	59608632.308070	14	485.7185	1.04096e-04	3.37259e-04
2015/04/15	09:37:15	ok	ok	486.0360	73.461	0.036494	19.54	71.093	11.933	53466020.922100	14	486.0625	1.02947e-04	2.68615e-04
2015/04/15	09:42:15	ok	ok	485.9680	73.423	0.036494	19.38	71.238	11.845	59732399.872682	14	486.0395	1.00044e-04	2.32310e-04
2015/04/15	09:47:15	ok	ok	485.8940	73.387	0.036494	19.30	71.252	11.792	56959929.157124	14	485.9582	1.00581e-04	3.82860e-04
2015/04/15	09:52:15	ok	ok	485.8540	73.351	0.036494	19.24	71.269	11.753	56795141.945947	14	485.8654	1.02387e-04	3.21613e-04
2015/04/15	09:57:15	ok	ok	485.8000	73.321	0.036494	19.20	71.262	11.724	60962691.237940	14	485.8876	1.00138e-04	1.66901e-04
2015/04/15	10:02:15	--	ok	485.7660	73.297	0.036494	19.20	71.291	11.729	54681281.790476	14	485.7961	1.02169e-04	2.88715e-04
2015/04/15	10:02:28	ok	ok	486.0060	73.435	0.036506	19.23	71.180	11.732	58698321.354180	14	486.0292	1.03649e-04	2.98035e-04
2015/04/15	10:07:28	ok	ok	485.9540	73.397	0.036506	19.18	71.258	11.710	53608708.398672	13	486.0509	1.00346e-04	1.71281e-04
2015/04/15	10:12:28	ok	ok	485.9060	73.385	0.036506	19.19	71.260	11.717	49984977.723362	14	485.9638	1.02497e-04	2.40152e-04
2015/04/15	10:17:28	ok	ok	485.9020	73.360	0.036506	19.19	71.231	11.712	57803155.978277	13	486.0261	9.87258e-05	1.56574e-04
2015/04/15	10:22:28	ok	ok	485.8840	73.338	0.036506	19.21	71.176	11.717	52633471.995477	13	486.0192	9.76046e-05	1.75693e-04
2015/04/15	10:27:28	ok	ok	485.8740	73.323	0.036506	19.23	71.180	11.732	53734520.820638	14	485.9216	1.01114e-04	2.47506e-04
2015/04/15	10:32:28	ok	ok	485.8440	73.304	0.036506	19.27	71.159	11.756	54214298.718079	14	486.0776	9.35030e-05	4.28335e-04
2015/04/15	10:37:28	ok	ok	485.8140	73.280	0.036506	19.31	71.108	11.775	51260049.904448	14	485.9905	9.66611e-05	3.87165e-04
2015/04/15	10:42:28	ok	ok	485.8280	73.268	0.036506	19.36	71.089	11.806	53385649.664777	14	485.8679	1.01336e-04	2.45788e-04
2015/04/15	10:47:28	--	ok	485.7980	73.251	0.036506	19.40	71.067	11.831	55882611.444839	14	485.8221	1.03125e-04	3.25382e-04
2015/04/15	10:47:41	ok	ok	486.0100	73.377	0.036516	19.44	70.958	11.840	51192694.583167	14	486.0317	1.03580e-04	3.11977e-04
2015/04/15	10:52:41	ok	ok	486.0020	73.356	0.036516	19.46	71.020	11.865	54436528.797388	14	486.0836	1.00398e-04	2.07500e-04
2015/04/15	10:57:41	ok	ok	485.9860	73.349	0.036516	19.50	70.999	11.889	53808592.308673	14	486.0129	1.03123e-04	3.26230e-04
2015/04/15	11:02:41	ok	ok	485.9740	73.341	0.036516	19.57	70.983	11.935	51653839.958646	13	486.1133	9.79501e-05	2.43552e-04
2015/04/15	11:07:41	ok	ok	485.9740	73.329	0.036516	19.65	70.939	11.984	56502005.714554	13	486.1165	9.77399e-05	2.39369e-04
2015/04/15	11:12:41	ok	ok	485.9800	73.314	0.036516	19.72	70.894	12.025	51448824.725856	14	486.0240	1.01212e-04	2.40959e-04
2015/04/15	11:17:41	ok	ok	485.9580	73.301	0.036516	19.80	70.909	12.085	51996065.524963	13	486.1366	9.62858e-05	2.42995e-04
2015/04/15	11:22:41	ok	ok	485.9660	73.299	0.036516	19.88	70.837	12.129	53797178.691924	15	486.0614	1.00241e-04	2.70459e-04
2015/04/15	11:27:41	ok	ok	485.9640	73.275	0.036516	19.93	70.817	12.161	54934395.602162	15	485.9843	1.03902e-04	3.27558e-04
2015/04/15	11:32:41	ok	ok	485.9420	73.268	0.036516	20.02	70.805	12.223	50143895.710764	14	486.0428	9.99038e-05	1.56420e-04
2015/04/15	11:37:41	ok	ok	485.9620	73.266	0.036516	20.12	70.765	12.288	52849737.013212	15	486.0499	1.00708e-04	2.15279e-04
2015/04/15	11:42:41	ok	ok	485.9520	73.262	0.036516	20.20	70.722	12.338	55538936.144803	15	486.0729	9.90913e-05	2.55976e-04
2015/04/15	11:47:41	ok	ok	485.9580	73.246	0.036516	20.28	70.708	12.393	53708871.255312	14	485.9972	1.00833e-04	2.77684e-04
2015/04/15	11:52:41	ok	ok	485.9460	73.241	0.036516	20.38	70.697	12.464	51943791.866256	15	485.9920	1.02376e-04	3.06721e-04
2015/04/15	11:57:41	ok	ok	485.9480	73.236	0.036516	20.48	70.657	12.529	53955074.896947	15	486.1460	9.54934e-05	3.42112e-04
2015/04/15	12:02:41	ok	ok	485.9280	73.232	0.036516	20.54	70.639	12.570	53505446.375903	14	486.0389	9.88677e-05	1.56493e-04
2015/04/15	12:07:41	ok	ok	485.9500	73.231	0.036516	20.65	70.601	12.644	55827925.270238	14	485.9332	1.06479e-04	3.39374e-04
2015/04/15	12:12:41	ok	ok	485.9280	73.225	0.036516	20.73	70.587	12.700	50196961.596099	15	486.0044	1.01811e-04	2.32661e-04
2015/04/15	12:17:41	ok	ok	485.9200	73.222	0.036516	20.84	70.549	12.775	55008918.746706	15	486.0489	1.00061e-04	2.19662e-04
2015/04/15	12:22:41	ok	ok	485.9360	73.215	0.036516	20.94	70.539	12.847	53984861.728718	15	486.0551	9.94181e-05	2.21198e-04
2015/04/15	12:27:41	ok	ok	485.9260	73.214	0.036516	21.03	70.497	12.907	55964280.106949	13	486.1246	9.43400e-05	5.19278e-04
2015/04/15	12:32:41	ok	ok	485.9260	73.212	0.036516	21.11	70.512	12.970	53195137.679410	15	485.9841	1.01567e-04	3.30521e-04
2015/04/15	12:37:41	ok	ok	485.9280	73.210	0.036516	21.24	70.507	13.067	55845241.710987	15	486.0613	9.80534e-05	3.05063e-04
2015/04/15	12:42:41	ok	ok	485.9160	73.209	0.036516	21.32	70.463	13.119	54508812.170407	14	486.0673	9.81684e-05	3.45219e-04
2015/04/15	12:47:41	ok	ok	485.9100	73.211	0.036516	21.40	70.448	13.177	53872142.836266	15	485.9660	1.01696e-04	2.96304e-04
2015/04/15	12:52:41	ok	ok	485.8920	73.208	0.036516	21.50	70.438	13.252	54616866.989185	14	485.9919	9.85105e-05	2.22876e-04
2015/04/15	12:57:41	ok	ok	485.8880	73.207	0.036516	21.61	70.399	13.329	57535105.969132	15	485.9010	1.03676e-04	4.05623e-04
2015/04/15	13:02:41	ok	ok	485.8760	73.209	0.036516	21.70	70.416	13.402	58347966.480199	13	485.8769	1.04112e-04	3.51705e-04
2015/04/15	13:07:41	ok	ok	485.8600	73.210	0.036516	21.76	70.398	13.445	56079333.604091	14	486.0053	9.60053e-05	2.91287e-04
2015/04/15	13:12:41	ok	ok	485.8580	73.211	0.036516	21.86	70.387	13.520	57353202.641692	12	485.9958	9.57568e-05	2.33847e-04
2015/04/15	13:17:41	ok	ok	485.8260	73.210	0.036516	21.92	70.369	13.564	56683350.127668	13	485.9322	9.87449e-05	2.27563e-04
2015/04/15	13:22:41	ok	ok	485.8220	73.210	0.036516	22.02	70.387	13.645	60529037.284596	13	485.8513	1.02593e-04	3.39296e-04
2015/04/15	13:27:41	ok	ok	485.8020	73.206	0.036516	22.10	70.343	13.700	57338365.431072	13	485.9411	9.64326e-05	2.48411e-04
2015/04/15	13:32:41	--	ok	485.7880	73.204	0.036516	22.18	70.358	13.766	57776962.652945	13	485.8901	9.88500e-05	1.85582e-04
2015/04/15	13:32:54	ok	ok	486.0080	73.228	0.036527	22.22	70.248	13.776	58510763.520760	13	486.1298	9.68279e-05	2.56908e-04
2015/04/15	13:37:53	ok	ok	485.9820	73.230	0.036527	22.28	70.347	13.843	58031810.530023	13	486.1077	9.68014e-05	2.21424e-04
2015/04/15	13:42:53	ok	ok	485.9440	73.229	0.036527	22.36	70.333	13.904	55349304.294127	13	486.0438	9.92807e-05	2.38958e-04
2015/04/15	13:47:53	ok	ok	485.9380	73.230	0.036527	22.46	70.322	13.982	58027964.053981	13	486.0292	9.90602e-05	2.11005e-04
2015/04/15	13:52:53	ok	ok	485.9140	73.229	0.036527	22.54	70.366	14.055	60001865.197622	13	486.0802	9.53164e-05	3.17675e-04
2015/04/15	13:57:53	ok	ok	485.8900	73.226	0.036527	22.62	70.322	14.111	54999525.774511	13	485.9844	9.87626e-05	2.25875e-04
2015/04/15	14:02:53	ok	ok	485.8620	73.222	0.036527	22.69	70.305	14.164	58408236.870528	13	485.9509	9.93749e-05	2.20440e-04
2015/04/15	14:07:53	ok	ok	485.8240	73.213	0.036527	22.78	70.322	14.240	60676937.509002	13	485.9462	9.83782e-05	2.16918e-04
2015/04/15	14:12:53	ok	ok	485.8000	73.206	0.036527	22.85	70.305	14.294	58811437.649263	13	485.9208	9.81942e-05	2.13501e-04
2015/04/15	14:17:53	--	ok	485.7700	73.190	0.036527	22.92	70.289	14.348	60073551.221086	13	485.9177	9.56489e-05	2.68289e-04
2015/04/15	14:18:06	ok	ok	486.0120	73.244	0.036539	22.96	70.178	14.358	63041694.235583	13	485.9996	1.04127e-04	3.18347e-04
2015/04/15	14:23:05	ok	ok	485.9840	73.244	0.036539	23.00	70.274	14.411	60467047.645264	13	486.0309	1.00255e-04	2.33246e-04
2015/04/15	14:28:05	ok	ok	485.9360	73.234	0.036539	23.08	70.289	14.480	62924893.025736	13	485.9213	1.03981e-04	3.15319e-04
2015/04/15	14:33:05	ok	ok	485.8900	73.225	0.036539	23.15	70.272	14.534	63900274.613309	13	485.9836	9.86522e-05	2.07975e-04
2015/04/15	14:38:05	ok	ok	485.8580	73.218	0.036539	23.20	70.282	14.578	62133704.321611	13	485.8641	1.02714e-04	2.89068e-04
2015/04/15	14:43:05	ok	ok	485.8060	73.203	0.036539	23.26	70.293	14.630	63166829.711730	13	485.7865	1.04395e-04	3.43664e-04
2015/04/15	14:48:05	--	ok	485.7720	73.180	0.036539	23.32	70.274	14.676	63502291.936673	13	485.8394	9.92693e-05	2.19168e-04
2015/04/15	14:48:18	ok	ok	485.9880	73.249	0.03655	23.35	70.161	14.678	58600416.301038	13	485.9868	1.05031e-04	3.59599e-04
2015/04/15	14:53:17	ok	ok	485.9300	73.242	0.03655	23.35	70.280	14.703	58932617.370649	13	486.0623	9.74409e-05	2.86212e-04
2015/04/15	14:58:17	ok	ok	485.9080	73.230	0.03655	23.43	70.294	14.773	63280041.980201	13	485.9870	9.90688e-05	2.08420e-04
2015/04/15	15:03:17	ok	ok	485.8600	73.211	0.03655	23.46	70.300	14.799	60586819.843837	13	485.9375	9.85174e-05	2.60134e-04
2015/04/15	15:08:17	ok	ok	485.8040	73.192	0.03655	23.52	70.311	14.852	61167333.051973	13	485.8051	1.03151e-04	3.06784e-04
2015/04/15	15:13:17	--	ok	485.7540	73.158	0.03655	23.56	70.319	14.888	63796298.061475	13	485.8696	9.58787e-05	2.80639e-04
2015/04/15	15:13:30	ok	ok	486.0300	73.250	0.036563	23.60	70.207	14.898	66983395.385075	13	486.0184	1.03656e-04	3.19622e-04
2015/04/15	15:18:30	ok	ok	485.9500	73.240	0.036563	23.63	70.331	14.950	56831948.760181	13	486.0713	9.61899e-05	3.31241e-04
2015/04/15	15:23:30	ok	ok	485.8860	73.223	0.036563	23.65	70.306	14.961	62093452.671939	13	486.0312	9.58451e-05	3.40078e-04
2015/04/15	15:28:30	ok	ok	485.8320	73.196	0.036563	23.70	70.344	15.012	62441181.894688	13	485.8942	9.98872e-05	2.20083e-04
2015/04/15	15:33:30	--	ok	485.7700	73.163	0.036563	23.72	70.378	15.036	63232922.086473	13	485.7571	1.03762e-04	3.41926e-04
2015/04/15	15:33:43	ok	ok	486.0560	73.256	0.036574	23.79	70.213	15.061	69452109.772028	13	486.1264	9.79898e-05	2.35480e-04
2015/04/15	15:38:42	ok	ok	485.9460	73.244	0.036574	23.76	70.356	15.066	66109529.264949	13	486.0198	9.95119e-05	2.26681e-04
2015/04/15	15:43:42	ok	ok	485.8740	73.214	0.036574	23.80	70.363	15.101	66600308.370346	13	485.9649	9.83748e-05	2.35354e-04
2015/04/15	15:48:42	ok	ok	485.8120	73.183	0.036574	23.83	70.368	15.128	67511330.698733	12	485.8114	1.03969e-04	3.37102e-04
2015/04/15	15:53:42	--	ok	485.7620	73.152	0.036574	23.84	70.370	15.137	65314259.936773	12	485.7929	9.97297e-05	2.23223e-04
2015/04/15	15:53:55	ok	ok	486.0280	73.250	0.036586	23.90	70.293	15.172	69488557.138468	13	486.1066	9.79217e-05	2.35044e-04
2015/04/15	15:58:54	ok	ok	485.9420	73.223	0.036586	23.88	70.407	15.180	68862683.793064	13	486.0778	9.42531e-05	3.65295e-04
2015/04/15	16:03:54	ok	ok	485.8620	73.195	0.036586	23.88	70.407	15.180	67456052.993823	13	485.9748	9.53683e-05	2.72881e-04
2015/04/15	16:08:54	--	ok	485.7880	73.170	0.036586	23.90	70.411	15.198	64378645.058043	12	485.8564	9.78241e-05	2.24959e-04
2015/04/15	16:09:07	ok	ok	485.9940	73.247	0.036597	23.96	70.333	15.233	65302702.354370	13	485.9785	1.04409e-04	3.44697e-04
2015/04/15	16:14:06	ok	ok	485.9440	73.231	0.036597	23.93	70.446	15.231	70237954.345559	13	486.0015	9.77579e-05	2.15516e-04
2015/04/15	16:19:06	ok	ok	485.8640	73.206	0.036597	23.94	70.448	15.240	67194462.647892	13	485.8486	1.02053e-04	3.27510e-04
2015/04/15	16:24:06	--	ok	485.7720	73.168	0.036597	23.96	70.511	15.271	61350898.616856	13	485.8405	9.80620e-05	2.16552e-04
2015/04/15	16:24:19	ok	ok	486.0440	73.261	0.036609	24.00	70.370	15.275	70160203.502097	13	486.0228	1.03056e-04	3.23107e-04
2015/04/15	16:29:18	ok	ok	485.9400	73.240	0.036609	23.94	70.478	15.247	66938766.245580	13	486.0303	9.67970e-05	2.22757e-04
[truncated: 377 more rows]
