# Supplementary material for: Plastic Creep Constraint in Nylon Instrument Strings
Source: Materials (Basel). 2025 Jan 7;18(2):223. doi: 10.3390/ma18020223 (PMC11766866; doi:10.3390/ma18020223)
Supplement: Supplementary file 1 [file materials-18-00223-s001.zip › data_files/string_N21_nylon/string_test_data_N21_step_2.csv]

Date	Time	+-	f0	Frequency	Tension	LengthAdj	Temp	Rel.Hm	Abs.Hm	Pk.Magnitude
2014/12/28	13:11:59	--	ok	429.7960	58.416	0.025175	20.48	47.814	8.479	40361371.500639
2014/12/28	13:12:15	--	ok	389.0940	48.417	0.023242	20.40	48.279	8.521	57626747.180451
2014/12/28	13:12:28	ok	ok	394.8480	49.632	0.02357	20.36	48.337	8.512	49643534.588078
2014/12/28	13:20:10	--	ok	396.1720	49.920	0.02357	19.44	43.231	7.214	44331357.706644
2014/12/28	13:20:24	--	ok	394.7320	49.583	0.023506	19.30	43.406	7.184	41299022.714428
2014/12/28	13:20:37	--	ok	394.7140	49.580	0.02352	19.07	43.891	7.166	40671684.523695
2014/12/28	13:20:51	ok	ok	395.0500	49.659	0.023536	18.93	44.416	7.192	40311207.269495
2014/12/28	13:25:50	--	ok	396.0940	49.890	0.023536	19.85	45.959	7.855	68065611.081517
2014/12/28	13:26:04	--	ok	395.9620	49.870	0.023475	19.79	45.952	7.827	59343257.618231
2014/12/28	13:26:18	--	ok	395.4620	49.797	0.023422	19.64	46.314	7.819	59045515.274305
2014/12/28	13:26:31	ok	ok	394.8200	49.597	0.023397	19.53	46.491	7.799	59305045.026030
2014/12/28	13:31:30	--	ok	395.7160	49.851	0.023397	20.20	47.145	8.225	70551115.650774
2014/12/28	13:31:44	--	ok	394.6980	49.582	0.023358	20.22	47.085	8.224	59342236.837777
2014/12/28	13:31:57	--	ok	394.5540	49.570	0.023374	20.02	47.313	8.168	57781945.068547
2014/12/28	13:32:11	--	ok	394.5340	49.571	0.023398	19.88	47.580	8.147	55520411.907792
2014/12/28	13:32:24	--	ok	394.5140	49.567	0.023424	19.78	48.009	8.172	56895768.521521
2014/12/28	13:32:38	--	ok	394.5100	49.561	0.023451	19.73	48.255	8.190	58354872.881527
2014/12/28	13:32:51	ok	ok	395.0100	49.616	0.023478	19.71	48.474	8.218	60484698.809932
2014/12/28	13:37:50	--	ok	395.7080	49.846	0.023478	20.40	48.121	8.493	67245103.656100
2014/12/28	13:38:04	--	ok	395.6380	49.815	0.023439	20.34	48.081	8.457	59869822.552412
2014/12/28	13:38:17	--	ok	395.4400	49.753	0.023404	20.20	48.379	8.440	63189291.563476
2014/12/28	13:38:31	--	ok	395.3920	49.737	0.023379	20.09	48.649	8.433	58486434.100658
2014/12/28	13:38:44	ok	ok	394.8740	49.597	0.023358	19.97	48.917	8.420	62654705.842793
2014/12/28	13:43:43	--	ok	395.5720	49.798	0.023358	20.59	48.777	8.705	67678502.828656
2014/12/28	13:43:57	--	ok	394.7600	49.585	0.023326	20.54	48.739	8.673	59965188.631882
2014/12/28	13:44:10	--	ok	394.6140	49.566	0.023339	20.32	49.057	8.618	59192027.374703
2014/12/28	13:44:24	--	ok	394.5800	49.566	0.02336	20.29	49.211	8.630	59172535.769593
2014/12/28	13:44:37	--	ok	394.5380	49.564	0.023384	20.14	49.474	8.601	58914136.256013
2014/12/28	13:44:51	--	ok	394.5360	49.561	0.023409	20.07	49.905	8.640	57872046.114974
2014/12/28	13:45:04	--	ok	394.6640	49.581	0.023435	20.02	50.181	8.663	58171435.265810
2014/12/28	13:45:17	ok	ok	395.0780	49.619	0.023453	19.98	50.301	8.663	62818686.987807
2014/12/28	13:50:17	--	ok	395.6940	49.829	0.023453	20.72	49.425	8.888	67933055.156441
2014/12/28	13:50:31	--	ok	395.6900	49.801	0.023415	20.76	49.335	8.892	64693978.626697
2014/12/28	13:50:44	--	ok	395.4920	49.741	0.023377	20.58	49.375	8.807	60865297.640427
2014/12/28	13:50:58	--	ok	395.3160	49.673	0.02335	20.47	49.675	8.804	64436234.076895
2014/12/28	13:51:11	ok	ok	394.9480	49.602	0.023332	20.40	49.949	8.816	60053981.015086
2014/12/28	13:56:10	--	ok	395.5340	49.776	0.023332	20.84	49.819	9.021	62553992.619852
2014/12/28	13:56:24	--	ok	394.7980	49.589	0.023303	20.79	49.812	8.994	59031260.234669
2014/12/28	13:56:37	--	ok	394.6000	49.568	0.023313	20.63	49.979	8.940	55317751.109194
2014/12/28	13:56:51	--	ok	394.5380	49.562	0.023335	20.52	50.185	8.920	63450716.118877
2014/12/28	13:57:04	--	ok	394.5340	49.556	0.023361	20.44	50.582	8.949	58910594.967183
2014/12/28	13:57:18	--	ok	394.5220	49.559	0.023387	20.34	50.851	8.944	60200942.584647
2014/12/28	13:57:31	--	ok	394.7020	49.585	0.023413	20.34	51.070	8.983	57318262.568822
2014/12/28	13:57:45	ok	ok	395.0440	49.615	0.02343	20.30	51.065	8.961	57385063.257463
2014/12/28	14:02:44	--	ok	395.5940	49.786	0.02343	20.88	50.327	9.134	65699130.911061
2014/12/28	14:02:58	--	ok	395.5820	49.764	0.023397	20.92	50.270	9.145	59399451.880661
2014/12/28	14:03:11	--	ok	395.3840	49.687	0.023365	20.74	50.403	9.074	59766269.540141
2014/12/28	14:03:25	--	ok	395.2960	49.667	0.023344	20.63	50.639	9.058	59085557.617494
2014/12/28	14:03:38	--	ok	395.2780	49.661	0.023327	20.56	50.912	9.070	59795567.084201
2014/12/28	14:03:52	ok	ok	394.9240	49.605	0.023312	20.48	51.246	9.087	59981768.660485
2014/12/28	14:08:51	--	ok	395.4720	49.748	0.023312	20.94	50.618	9.219	62279825.314861
2014/12/28	14:09:05	ok	ok	394.8260	49.597	0.023286	20.95	50.525	9.208	62787471.997414
2014/12/28	14:14:04	ok	ok	395.0840	49.620	0.023286	20.99	50.876	9.293	63637679.003602
2014/12/28	14:19:04	--	ok	395.2240	49.653	0.023286	21.06	51.137	9.379	63443621.835387
2014/12/28	14:19:18	ok	ok	394.8900	49.601	0.023274	21.02	51.068	9.344	58015989.407489
2014/12/28	14:24:17	ok	ok	395.1120	49.629	0.023274	21.13	51.366	9.459	67057101.954409
2014/12/28	14:29:17	--	ok	395.2200	49.654	0.023274	21.12	51.584	9.494	63773922.746065
2014/12/28	14:29:30	ok	ok	394.8780	49.602	0.023262	21.13	51.554	9.494	59789059.165873
2014/12/28	14:34:30	ok	ok	395.0920	49.626	0.023262	21.21	51.721	9.569	64345643.547869
2014/12/28	14:39:30	ok	ok	395.1960	49.640	0.023262	21.22	51.942	9.615	67847808.400671
2014/12/28	14:44:30	--	ok	395.2960	49.667	0.023262	21.25	52.103	9.662	66807366.823562
2014/12/28	14:44:43	ok	ok	394.8560	49.601	0.023245	21.32	52.018	9.685	60106335.247820
2014/12/28	14:49:43	ok	ok	395.0560	49.621	0.023245	21.33	52.207	9.726	68109455.680950
2014/12/28	14:54:43	ok	ok	395.1180	49.630	0.023245	21.34	52.365	9.761	61780256.715107
2014/12/28	14:59:43	--	ok	395.2320	49.643	0.023245	21.37	52.526	9.808	67909965.507458
2014/12/28	14:59:57	ok	ok	394.8740	49.602	0.023232	21.38	52.402	9.791	59298449.124027
2014/12/28	15:04:56	ok	ok	395.0220	49.620	0.023232	21.40	52.655	9.849	67318397.506196
2014/12/28	15:09:56	ok	ok	395.1100	49.630	0.023232	21.43	52.784	9.890	69349022.278976
2014/12/28	15:14:56	ok	ok	395.1720	49.635	0.023232	21.42	52.814	9.890	65804093.914385
2014/12/28	15:19:56	--	ok	395.2480	49.653	0.023232	21.40	52.998	9.913	69681554.880553
2014/12/28	15:20:09	ok	ok	394.8960	49.604	0.023219	21.46	52.820	9.914	60555843.765509
2014/12/28	15:25:08	ok	ok	395.0020	49.616	0.023219	21.36	53.086	9.907	68842442.798813
2014/12/28	15:30:08	ok	ok	395.0660	49.621	0.023219	21.34	53.208	9.918	67139274.738985
2014/12/28	15:35:08	ok	ok	395.0600	49.621	0.023219	21.27	53.386	9.911	70935306.822895
2014/12/28	15:40:08	ok	ok	395.1520	49.634	0.023219	21.26	53.478	9.922	70700819.400235
2014/12/28	15:45:08	ok	ok	395.1680	49.647	0.023219	21.24	53.568	9.928	71246871.505096
2014/12/28	15:50:08	--	ok	395.2040	49.653	0.023219	21.20	53.594	9.909	71053543.642158
2014/12/28	15:50:21	ok	ok	394.8760	49.602	0.023207	21.19	53.468	9.880	61566244.534780
2014/12/28	15:55:21	ok	ok	394.9800	49.613	0.023207	21.14	53.710	9.896	70153339.095351
2014/12/28	16:00:21	ok	ok	395.0520	49.626	0.023207	21.14	53.741	9.902	70905774.804828
2014/12/28	16:05:21	ok	ok	395.0660	49.625	0.023207	21.06	53.823	9.871	66369511.354534
2014/12/28	16:10:21	ok	ok	395.0860	49.623	0.023207	21.04	53.944	9.882	65180476.379724
2014/12/28	16:15:21	ok	ok	395.1120	49.636	0.023207	21.02	54.004	9.882	68374463.097498
2014/12/28	16:20:21	ok	ok	395.1360	49.640	0.023207	21.01	54.033	9.881	69067519.486788
2014/12/28	16:25:21	ok	ok	395.1900	49.647	0.023207	21.01	54.095	9.893	65894375.790134
2014/12/28	16:30:21	--	ok	395.2300	49.657	0.023207	20.96	54.150	9.874	71349110.464423
2014/12/28	16:30:34	ok	ok	394.8580	49.601	0.023195	20.94	54.054	9.845	63051993.214484
2014/12/28	16:35:33	ok	ok	394.9540	49.614	0.023195	20.92	54.238	9.867	70468052.817124
2014/12/28	16:40:33	ok	ok	395.0080	49.617	0.023195	20.94	54.241	9.879	67452096.566094
2014/12/28	16:45:33	ok	ok	395.0200	49.621	0.023195	20.88	54.263	9.849	69548276.791618
2014/12/28	16:50:33	ok	ok	395.0360	49.621	0.023195	20.86	54.415	9.865	69228664.566202
2014/12/28	16:56:00	ok	ok	395.0600	49.627	0.023195	20.80	54.469	9.840	69200715.895615
2014/12/28	17:00:55	ok	ok	395.0660	49.626	0.023195	20.70	54.578	9.803	70927978.213111
2014/12/28	17:05:55	ok	ok	395.1000	49.630	0.023195	20.71	54.580	9.809	68968142.983717
2014/12/28	17:10:55	ok	ok	395.1080	49.637	0.023195	20.68	54.575	9.791	67325939.856623
2014/12/28	17:15:55	ok	ok	395.1340	49.644	0.023195	20.69	54.577	9.797	65566685.763149
2014/12/28	17:20:55	ok	ok	395.1680	49.650	0.023195	20.65	54.664	9.790	67743982.833497
2014/12/28	17:25:55	ok	ok	395.1740	49.653	0.023195	20.60	54.688	9.766	71608097.329676
2014/12/28	17:30:55	ok	ok	395.1880	49.657	0.023195	20.60	54.718	9.771	69648769.956912
2014/12/28	17:35:55	ok	ok	395.1760	49.651	0.023195	20.53	54.832	9.752	68036511.878532
2014/12/28	17:40:55	--	ok	395.2020	49.660	0.023195	20.44	54.819	9.698	70902342.123587
2014/12/28	17:41:09	ok	ok	394.8820	49.598	0.023184	20.46	54.729	9.694	62600699.953346
2014/12/28	17:46:08	ok	ok	394.9940	49.620	0.023184	20.47	54.823	9.716	69902706.676594
2014/12/28	17:51:08	ok	ok	394.9880	49.617	0.023184	20.46	54.822	9.710	69341380.476588
2014/12/28	17:56:08	ok	ok	395.0160	49.622	0.023184	20.44	54.912	9.715	67126962.591013
2014/12/28	18:01:08	ok	ok	395.0280	49.624	0.023184	20.41	54.907	9.697	70589798.302539
2014/12/28	18:06:08	ok	ok	395.0600	49.628	0.023184	20.38	54.934	9.685	68385819.719735
2014/12/28	18:11:08	ok	ok	395.0780	49.632	0.023184	20.36	54.993	9.684	71991792.717161
2014/12/28	18:16:08	ok	ok	395.0620	49.633	0.023184	20.32	55.018	9.666	67841576.873261
2014/12/28	18:21:08	ok	ok	395.0800	49.636	0.023184	20.32	54.987	9.660	69299884.222527
2014/12/28	18:26:08	ok	ok	395.1100	49.642	0.023184	20.28	55.043	9.647	70772361.877197
2014/12/28	18:31:08	ok	ok	395.1120	49.645	0.023184	20.26	55.040	9.636	70099689.380067
2014/12/28	18:36:08	ok	ok	395.1360	49.646	0.023184	20.26	55.071	9.641	71171076.286240
2014/12/28	18:41:08	ok	ok	395.1540	49.657	0.023184	20.20	55.093	9.611	68680900.079351
2014/12/28	18:46:08	ok	ok	395.1680	49.657	0.023184	20.18	55.090	9.600	67687625.448958
2014/12/28	18:51:08	ok	ok	395.1220	49.643	0.023184	20.04	55.317	9.560	67918210.262940
2014/12/28	18:56:08	ok	ok	395.1500	49.655	0.023184	20.10	55.202	9.574	67247292.007776
2014/12/28	19:01:08	ok	ok	395.1800	49.655	0.023184	20.06	55.289	9.567	69453159.737365
2014/12/28	19:06:08	ok	ok	395.1800	49.661	0.023184	20.05	55.318	9.566	67968991.230774
2014/12/28	19:11:08	ok	ok	395.1920	49.676	0.023184	20.02	55.283	9.543	68028218.254820
2014/12/28	19:16:08	ok	ok	395.1980	49.670	0.023184	20.00	55.280	9.532	65850448.064144
2014/12/28	19:21:08	--	ok	395.2240	49.681	0.023184	20.00	55.311	9.537	65119952.087515
2014/12/28	19:21:22	ok	ok	394.8880	49.595	0.023172	20.06	55.258	9.562	57379184.265363
2014/12/28	19:26:21	ok	ok	394.9740	49.613	0.023172	20.04	55.317	9.560	66002520.761944
2014/12/28	19:31:21	ok	ok	394.9900	49.611	0.023172	20.02	55.283	9.543	63061406.506324
2014/12/28	19:36:21	ok	ok	395.0000	49.615	0.023172	20.00	55.311	9.537	66044050.599836
2014/12/28	19:41:21	ok	ok	395.0320	49.624	0.023172	20.00	55.372	9.548	64449288.243631
2014/12/28	19:46:21	ok	ok	395.0100	49.620	0.023172	20.00	55.403	9.553	65197849.901868
2014/12/28	19:51:21	ok	ok	395.0480	49.628	0.023172	19.94	55.425	9.523	63230054.688558
2014/12/28	19:56:21	ok	ok	395.0600	49.623	0.023172	19.94	55.425	9.523	65841064.664034
2014/12/28	20:01:21	ok	ok	395.0600	49.629	0.023172	19.88	55.416	9.489	63481692.831159
2014/12/28	20:06:21	ok	ok	395.0480	49.637	0.023172	19.84	55.472	9.476	65592601.089745
2014/12/28	20:11:21	ok	ok	395.0660	49.635	0.023172	19.82	55.531	9.475	64636208.602925
2014/12/28	20:16:21	ok	ok	395.0720	49.636	0.023172	19.82	55.500	9.470	68043322.075184
2014/12/28	20:21:21	ok	ok	395.0800	49.642	0.023172	19.78	55.556	9.457	61929151.413858
2014/12/28	20:26:21	ok	ok	395.0720	49.639	0.023172	19.73	55.548	9.428	69876221.920184
2014/12/28	20:31:21	ok	ok	395.0940	49.641	0.023172	19.75	55.551	9.440	64238898.357917
2014/12/28	20:36:21	ok	ok	395.0820	49.647	0.023172	19.74	55.611	9.444	65633578.731124
2014/12/28	20:41:21	ok	ok	395.0820	49.646	0.023172	19.72	55.578	9.427	60605270.366529
2014/12/28	20:46:21	ok	ok	395.0840	49.638	0.023172	19.61	55.654	9.380	64122720.946990
2014/12/28	20:51:21	ok	ok	395.0640	49.641	0.023172	19.57	55.648	9.357	60555703.397089
2014/12/28	20:56:21	ok	ok	395.0720	49.653	0.023172	19.54	55.705	9.350	62307200.370162
2014/12/28	21:01:21	ok	ok	395.0840	49.645	0.023172	19.52	55.733	9.343	64495530.125667
2014/12/28	21:06:21	ok	ok	395.0940	49.649	0.023172	19.46	55.724	9.309	61584416.295758
2014/12/28	21:11:21	ok	ok	395.1080	49.647	0.023172	19.48	55.727	9.321	60700661.789559
2014/12/28	21:16:21	ok	ok	395.0940	49.644	0.023172	19.42	55.749	9.291	63535209.292638
2014/12/28	21:21:21	ok	ok	395.1020	49.643	0.023172	19.44	55.690	9.293	59422918.259961
2014/12/28	21:26:21	ok	ok	395.1280	49.655	0.023172	19.44	55.782	9.308	60679015.439841
2014/12/28	21:31:21	ok	ok	395.1200	49.666	0.023172	19.43	55.750	9.297	59855851.534788
2014/12/28	21:36:21	ok	ok	395.1180	49.648	0.023172	19.44	55.844	9.318	62480200.895968
2014/12/28	21:41:21	ok	ok	395.1200	49.659	0.023172	19.39	55.867	9.295	59289535.952156
2014/12/28	21:46:21	ok	ok	395.1440	49.662	0.023172	19.40	55.807	9.290	62363790.240673
2014/12/28	21:51:21	ok	ok	395.1500	49.663	0.023172	19.38	55.835	9.284	59674333.805641
2014/12/28	21:56:21	ok	ok	395.1580	49.664	0.023172	19.34	55.860	9.266	58864747.483856
2014/12/28	22:01:21	ok	ok	395.1560	49.667	0.023172	19.34	55.860	9.266	60393981.526387
2014/12/28	22:06:21	ok	ok	395.1560	49.664	0.023172	19.36	55.894	9.283	61643741.920286
2014/12/28	22:11:21	ok	ok	395.1840	49.668	0.023172	19.31	55.886	9.254	60812025.568516
2014/12/28	22:16:21	ok	ok	395.1780	49.673	0.023172	19.32	55.888	9.260	58838173.761906
2014/12/28	22:21:21	ok	ok	395.1760	49.679	0.023172	19.32	55.857	9.255	60442786.639492
2014/12/28	22:26:21	--	ok	395.2180	49.682	0.023172	19.33	55.828	9.256	59050912.348861
2014/12/28	22:26:35	ok	ok	394.8600	49.593	0.02316	19.38	55.712	9.264	40629299.254990
2014/12/28	22:31:34	ok	ok	394.9900	49.611	0.02316	19.32	55.795	9.245	51566771.109613
2014/12/28	22:36:34	ok	ok	394.9920	49.620	0.02316	19.36	55.863	9.278	48474665.917083
2014/12/28	22:41:34	ok	ok	395.0020	49.625	0.02316	19.35	55.831	9.267	51409856.695043
2014/12/28	22:46:34	ok	ok	395.0000	49.630	0.02316	19.38	55.896	9.294	48961182.293844
2014/12/28	22:51:34	ok	ok	395.0240	49.628	0.02316	19.36	55.832	9.273	51958386.507130
2014/12/28	22:56:34	ok	ok	395.0340	49.630	0.02316	19.32	55.857	9.255	51404245.145885
2014/12/28	23:01:34	ok	ok	395.0400	49.630	0.02316	19.31	55.886	9.254	49427214.686343
2014/12/28	23:06:34	ok	ok	395.0480	49.633	0.02316	19.32	55.888	9.260	50612671.075864
2014/12/28	23:11:34	ok	ok	395.0420	49.635	0.02316	19.30	55.946	9.259	51373238.779748
2014/12/28	23:16:34	ok	ok	395.0360	49.636	0.02316	19.24	55.937	9.225	46931656.403842
2014/12/28	23:21:34	ok	ok	395.0340	49.639	0.02316	19.26	55.909	9.231	48305618.329233
2014/12/28	23:26:34	ok	ok	395.0480	49.641	0.02316	19.26	55.971	9.241	50665316.223679
2014/12/28	23:31:34	ok	ok	395.0720	49.638	0.02316	19.24	55.906	9.220	49490103.772530
2014/12/28	23:36:34	ok	ok	395.0600	49.631	0.02316	19.21	55.994	9.218	52251397.314029
2014/12/28	23:41:34	ok	ok	395.0640	49.641	0.02316	19.17	55.988	9.195	51825882.045270
2014/12/28	23:46:34	ok	ok	395.0700	49.643	0.02316	19.22	55.996	9.224	53541423.451235
2014/12/28	23:51:34	ok	ok	395.0740	49.640	0.02316	19.17	55.957	9.190	49687094.782979
2014/12/28	23:56:34	ok	ok	395.1100	49.649	0.02316	19.21	55.963	9.213	54824538.334463
2014/12/29	00:01:34	ok	ok	395.1100	49.656	0.02316	19.20	56.054	9.222	51179619.584082
2014/12/29	00:06:34	ok	ok	395.1120	49.646	0.02316	19.14	55.984	9.178	51063868.739339
2014/12/29	00:11:34	ok	ok	395.1060	49.650	0.02316	19.16	56.048	9.200	50644087.077781
2014/12/29	00:16:34	ok	ok	395.1300	49.653	0.02316	19.14	56.076	9.193	51648319.781233
2014/12/29	00:21:34	ok	ok	395.1040	49.655	0.02316	19.12	56.073	9.182	52831870.617014
2014/12/29	00:26:34	ok	ok	395.1300	49.667	0.02316	19.12	56.103	9.187	50996672.705782
2014/12/29	00:31:34	ok	ok	395.1260	49.665	0.02316	19.07	56.065	9.154	51207823.655568
2014/12/29	00:36:34	ok	ok	395.1240	49.674	0.02316	19.02	56.119	9.136	52752108.273100
2014/12/29	00:41:34	ok	ok	395.1400	49.672	0.02316	19.04	56.122	9.147	53226249.297037
2014/12/29	00:46:34	ok	ok	395.1480	49.676	0.02316	19.09	56.068	9.165	50825323.059212
2014/12/29	00:51:34	ok	ok	395.1640	49.675	0.02316	19.08	56.067	9.159	50671191.915107
2014/12/29	00:56:34	ok	ok	395.1680	49.686	0.02316	19.10	56.100	9.176	52238980.583958
2014/12/29	01:01:34	ok	ok	395.1780	49.689	0.02316	19.10	56.100	9.176	50933789.845655
2014/12/29	01:06:34	--	ok	395.2060	49.685	0.02316	19.09	56.130	9.175	50596926.435695
2014/12/29	01:06:48	ok	ok	394.8620	49.585	0.023149	19.05	55.970	9.128	43061847.752374
2014/12/29	01:11:47	ok	ok	394.9480	49.610	0.023149	19.09	56.099	9.170	48605226.240212
2014/12/29	01:16:47	ok	ok	394.9960	49.612	0.023149	19.06	56.094	9.153	50353990.111142
2014/12/29	01:21:47	ok	ok	394.9700	49.609	0.023149	19.01	56.148	9.135	49163720.911240
2014/12/29	01:26:47	ok	ok	394.9640	49.614	0.023149	19.02	56.150	9.141	51327295.050610
2014/12/29	01:31:47	ok	ok	394.9900	49.612	0.023149	19.02	56.150	9.141	49588776.984511
2014/12/29	01:36:47	ok	ok	394.9860	49.618	0.023149	19.04	56.122	9.147	51832798.725634
2014/12/29	01:41:47	ok	ok	395.0380	49.620	0.023149	19.05	56.154	9.158	53772217.695818
2014/12/29	01:46:47	ok	ok	395.0320	49.618	0.023149	19.06	56.156	9.163	50412139.618188
2014/12/29	01:51:47	ok	ok	395.0300	49.622	0.023149	19.07	56.127	9.164	49663058.183839
2014/12/29	01:56:47	ok	ok	395.0340	49.624	0.023149	19.05	56.124	9.153	51841928.119597
2014/12/29	02:01:47	ok	ok	395.0500	49.628	0.023149	19.06	56.186	9.168	52003358.055280
2014/12/29	02:06:47	ok	ok	395.0620	49.629	0.023149	19.02	56.180	9.146	53394069.927498
2014/12/29	02:11:47	ok	ok	395.0780	49.629	0.023149	19.02	56.211	9.151	50644943.406821
2014/12/29	02:16:47	ok	ok	395.0420	49.631	0.023149	19.04	56.153	9.152	48477834.214645
2014/12/29	02:21:47	ok	ok	395.0800	49.639	0.023149	19.04	56.153	9.152	52214425.264149
2014/12/29	02:26:47	ok	ok	395.1080	49.644	0.023149	19.04	56.122	9.147	50545860.838589
2014/12/29	02:31:47	ok	ok	395.1100	49.633	0.023149	19.00	56.147	9.129	50932122.219325
2014/12/29	02:36:47	ok	ok	395.1060	49.643	0.023149	18.99	56.176	9.129	49009947.669593
2014/12/29	02:41:47	ok	ok	395.1240	49.638	0.023149	18.98	56.174	9.123	48849625.078688
2014/12/29	02:46:47	ok	ok	395.0800	49.651	0.023149	19.00	56.177	9.134	52062419.791493
2014/12/29	02:51:47	ok	ok	395.1140	49.649	0.023149	18.94	56.260	9.116	48917070.832543
2014/12/29	02:56:47	ok	ok	395.1160	49.644	0.023149	18.95	56.231	9.116	49367817.559253
2014/12/29	03:01:47	ok	ok	395.1080	49.651	0.023149	18.96	56.202	9.117	48778372.171331
2014/12/29	03:06:47	ok	ok	395.1020	49.645	0.023149	18.94	56.168	9.101	51707511.478317
2014/12/29	03:11:47	ok	ok	395.1400	49.647	0.023149	18.94	56.260	9.116	51654874.512985
2014/12/29	03:16:47	ok	ok	395.1260	49.655	0.023149	18.90	56.224	9.088	50477877.730514
2014/12/29	03:21:47	ok	ok	395.1160	49.650	0.023149	18.88	56.282	9.087	47118066.868048
2014/12/29	03:26:47	ok	ok	395.1220	49.647	0.023149	18.88	56.282	9.087	48982749.612957
2014/12/29	03:31:47	ok	ok	395.1300	49.649	0.023149	18.88	56.251	9.082	51011043.968390
2014/12/29	03:36:47	ok	ok	395.1400	49.662	0.023149	18.88	56.190	9.072	48933757.549914
2014/12/29	03:41:47	ok	ok	395.1620	49.661	0.023149	18.89	56.314	9.097	55057633.732250
2014/12/29	03:46:47	ok	ok	395.1360	49.659	0.023149	18.86	56.340	9.086	49226587.235864
2014/12/29	03:51:47	ok	ok	395.1740	49.660	0.023149	18.87	56.281	9.081	49212596.532559
2014/12/29	03:56:47	ok	ok	395.1480	49.667	0.023149	18.83	56.336	9.069	50008272.950403
2014/12/29	04:01:47	ok	ok	395.1400	49.668	0.023149	18.84	56.307	9.069	49242762.508630
2014/12/29	04:06:47	ok	ok	395.1820	49.678	0.023149	18.84	56.368	9.079	52942083.634688
2014/12/29	04:11:47	ok	ok	395.1800	49.669	0.023149	18.84	56.368	9.079	49892895.140056
2014/12/29	04:16:47	ok	ok	395.1820	49.666	0.023149	18.80	56.362	9.057	53632482.851309
2014/12/29	04:21:47	ok	ok	395.1800	49.667	0.023149	18.82	56.334	9.063	50887837.831141
2014/12/29	04:26:47	ok	ok	395.1620	49.655	0.023149	18.74	56.414	9.033	50127036.772481
2014/12/29	04:31:47	ok	ok	395.1800	49.663	0.023149	18.74	56.414	9.033	52890305.119096
2014/12/29	04:36:47	ok	ok	395.1820	49.668	0.023149	18.72	56.411	9.022	49814950.624675
2014/12/29	04:41:47	ok	ok	395.1700	49.668	0.023149	18.74	56.414	9.033	51018760.469427
2014/12/29	04:46:47	ok	ok	395.1760	49.669	0.023149	18.71	56.410	9.017	49610253.949412
2014/12/29	04:51:47	ok	ok	395.1720	49.676	0.023149	18.65	56.401	8.983	50154927.349719
2014/12/29	04:56:47	ok	ok	395.1660	49.667	0.023149	18.68	56.436	9.005	51146411.233064
2014/12/29	05:01:47	ok	ok	395.1580	49.665	0.023149	18.66	56.463	8.999	49376234.319157
2014/12/29	05:06:47	ok	ok	395.1620	49.671	0.023149	18.66	56.494	9.003	49859237.161453
2014/12/29	05:11:47	ok	ok	395.1860	49.674	0.023149	18.64	56.491	8.992	47869030.053532
2014/12/29	05:16:47	ok	ok	395.1740	49.673	0.023149	18.63	56.520	8.992	49382963.638967
2014/12/29	05:21:47	--	ok	395.2060	49.686	0.023149	18.66	56.433	8.994	54191852.508093
2014/12/29	05:22:01	ok	ok	394.8840	49.586	0.023138	18.67	56.251	8.970	43974421.633317
2014/12/29	05:27:00	ok	ok	394.9340	49.600	0.023138	18.62	56.519	8.986	49425376.425131
2014/12/29	05:32:00	ok	ok	394.9540	49.609	0.023138	18.58	56.513	8.964	49365875.425124
2014/12/29	05:37:00	ok	ok	394.9600	49.598	0.023138	18.54	56.507	8.942	49330724.911062
2014/12/29	05:42:00	ok	ok	394.9520	49.607	0.023138	18.56	56.510	8.953	49117068.774253
2014/12/29	05:47:00	ok	ok	394.9560	49.607	0.023138	18.56	56.571	8.963	49288270.648851
2014/12/29	05:52:00	ok	ok	394.9600	49.603	0.023138	18.53	56.505	8.936	51158079.310971
2014/12/29	05:57:00	ok	ok	394.9380	49.603	0.023138	18.53	56.536	8.941	51232682.324936
2014/12/29	06:02:00	ok	ok	394.9720	49.600	0.023138	18.52	56.595	8.945	47659754.762220
2014/12/29	06:07:00	ok	ok	394.9840	49.605	0.023138	18.56	56.571	8.963	50240319.126404
2014/12/29	06:12:00	ok	ok	394.9820	49.602	0.023138	18.54	56.568	8.951	48491125.969281
2014/12/29	06:17:00	ok	ok	394.9620	49.611	0.023138	18.57	56.542	8.963	47913781.257410
2014/12/29	06:22:00	ok	ok	395.0000	49.609	0.023138	18.52	56.565	8.940	47863563.502268
2014/12/29	06:27:00	ok	ok	394.9720	49.615	0.023138	18.48	56.559	8.918	49508709.250434
2014/12/29	06:32:00	ok	ok	394.9720	49.604	0.023138	18.44	56.583	8.901	50125512.187038
2014/12/29	06:37:00	ok	ok	394.9760	49.607	0.023138	18.45	56.554	8.902	48406539.849795
2014/12/29	06:42:00	ok	ok	394.9900	49.614	0.023138	18.44	56.614	8.906	50364816.545199
2014/12/29	06:47:00	ok	ok	394.9720	49.608	0.023138	18.42	56.641	8.900	50399354.514216
2014/12/29	06:52:00	ok	ok	394.9560	49.609	0.023138	18.40	56.608	8.884	47073776.715411
2014/12/29	06:57:00	ok	ok	395.0200	49.619	0.023138	18.44	56.614	8.906	49293383.514858
2014/12/29	07:02:00	ok	ok	395.0340	49.614	0.023138	18.45	56.615	8.911	50453038.597070
2014/12/29	07:07:00	ok	ok	394.9920	49.612	0.023138	18.40	56.638	8.889	50041752.856457
2014/12/29	07:12:00	ok	ok	395.0340	49.605	0.023138	18.40	56.608	8.884	49370082.128736
2014/12/29	07:17:00	ok	ok	395.0300	49.611	0.023138	18.42	56.611	8.895	47533349.840260
2014/12/29	07:22:00	ok	ok	394.9920	49.610	0.023138	18.43	56.612	8.900	46111568.620718
2014/12/29	07:27:00	ok	ok	395.0680	49.616	0.023138	18.48	56.559	8.918	49201954.082969
2014/12/29	07:32:00	ok	ok	395.0460	49.628	0.023138	18.52	56.534	8.936	48530506.254648
2014/12/29	07:37:00	ok	ok	395.0740	49.633	0.023138	18.48	56.589	8.923	51669731.984412
2014/12/29	07:42:00	ok	ok	395.0680	49.634	0.023138	18.48	56.589	8.923	48454814.747620
2014/12/29	07:47:00	ok	ok	395.0720	49.628	0.023138	18.47	56.588	8.918	50138214.015863
2014/12/29	07:52:00	ok	ok	395.0900	49.639	0.023138	18.50	56.592	8.934	47932466.018790
2014/12/29	07:57:00	ok	ok	395.0980	49.629	0.023138	18.52	56.595	8.945	46861324.803981
2014/12/29	08:02:00	ok	ok	395.0960	49.634	0.023138	18.51	56.594	8.940	51116162.415978
2014/12/29	08:07:00	ok	ok	395.0980	49.641	0.023138	18.50	56.653	8.944	48965330.902864
2014/12/29	08:12:00	ok	ok	395.1100	49.641	0.023138	18.57	56.572	8.968	47112395.362018
2014/12/29	08:17:00	ok	ok	395.1160	49.654	0.023138	18.58	56.604	8.978	50081560.763630
2014/12/29	08:22:00	ok	ok	395.1200	49.638	0.023138	18.49	56.682	8.943	48271627.224739
2014/12/29	08:27:00	ok	ok	395.1540	49.635	0.023138	18.47	56.679	8.932	48346317.054657
2014/12/29	08:32:00	ok	ok	395.1180	49.648	0.023138	18.50	56.653	8.944	48683062.760760
2014/12/29	08:37:00	ok	ok	395.1420	49.657	0.023138	18.59	56.636	8.989	51305147.467597
2014/12/29	08:42:00	ok	ok	395.1360	49.647	0.023138	18.54	56.629	8.961	49297623.195176
2014/12/29	08:47:00	ok	ok	395.1660	49.656	0.023138	18.58	56.574	8.974	49122516.762862
2014/12/29	08:52:00	ok	ok	395.1820	49.666	0.023138	18.58	56.604	8.978	49525102.183020
2014/12/29	08:57:00	ok	ok	395.1880	49.658	0.023138	18.61	56.639	9.000	48608680.924053
2014/12/29	09:02:00	ok	ok	395.1620	49.672	0.023138	18.59	56.667	8.994	50761093.045973
2014/12/29	09:07:00	ok	ok	395.1840	49.660	0.023138	18.60	56.638	8.994	51083367.228174
2014/12/29	09:12:00	--	ok	395.2260	49.668	0.023138	18.66	56.586	9.018	50362394.346345
2014/12/29	09:12:14	--	ok	394.7900	49.579	0.023125	18.64	56.522	8.997	40991172.609760
2014/12/29	09:12:27	ok	ok	394.9220	49.587	0.023136	18.52	56.595	8.945	47279961.087783
2014/12/29	09:17:26	ok	ok	395.1600	49.668	0.023136	18.66	56.555	9.013	52461052.915315
2014/12/29	09:22:26	ok	ok	395.1820	49.649	0.023136	18.65	56.645	9.022	55063067.122537
2014/12/29	09:27:26	ok	ok	395.1980	49.665	0.023136	18.64	56.705	9.026	55390969.566970
2014/12/29	09:32:26	ok	ok	395.1900	49.667	0.023136	18.68	56.680	9.044	52635707.511894
2014/12/29	09:37:26	--	ok	395.2180	49.674	0.023136	18.70	56.653	9.050	56652002.208032
2014/12/29	09:37:40	ok	ok	394.8800	49.579	0.023125	18.70	56.469	9.021	48704493.327192
2014/12/29	09:42:39	ok	ok	394.9720	49.605	0.023125	18.72	56.687	9.066	55717660.262141
2014/12/29	09:47:39	ok	ok	395.0160	49.607	0.023125	18.68	56.619	9.034	57418736.663565
2014/12/29	09:52:39	ok	ok	395.0120	49.606	0.023125	18.70	56.684	9.055	62551833.618850
2014/12/29	09:57:39	ok	ok	395.0280	49.605	0.023125	18.74	56.690	9.077	55108486.875987
2014/12/29	10:02:39	ok	ok	395.0040	49.616	0.023125	18.74	56.659	9.072	54256128.586521
2014/12/29	10:07:39	ok	ok	395.0840	49.623	0.023125	18.83	56.642	9.118	59154650.045444
2014/12/29	10:12:39	ok	ok	395.0720	49.624	0.023125	18.84	56.643	9.124	55226604.577074
2014/12/29	10:17:39	ok	ok	395.0960	49.622	0.023125	18.97	56.387	9.152	57196601.846634
2014/12/29	10:22:39	ok	ok	395.0960	49.630	0.023125	18.88	56.680	9.151	55466680.140717
2014/12/29	10:27:39	ok	ok	395.1160	49.630	0.023125	18.87	56.709	9.150	57086355.656927
2014/12/29	10:32:39	ok	ok	395.1260	49.637	0.023125	18.90	56.683	9.162	57353563.821686
2014/12/29	10:37:39	ok	ok	395.1040	49.630	0.023125	18.87	56.679	9.146	58049095.484170
2014/12/29	10:42:39	ok	ok	395.1740	49.648	0.023125	18.97	56.632	9.192	56726091.742904
2014/12/29	10:47:39	ok	ok	395.1520	49.657	0.023125	18.96	56.753	9.206	55109021.321932
2014/12/29	10:52:39	ok	ok	395.1640	49.654	0.023125	18.94	56.720	9.190	53205965.840870
2014/12/29	10:57:39	ok	ok	395.1760	49.660	0.023125	19.00	56.759	9.229	54720897.257777
2014/12/29	11:02:39	ok	ok	395.2000	49.663	0.023125	19.01	56.700	9.225	56262922.656165
2014/12/29	11:07:39	--	ok	395.2200	49.666	0.023125	18.99	56.666	9.208	56509153.308772
2014/12/29	11:07:52	ok	ok	394.8520	49.582	0.023113	18.96	56.539	9.172	51481227.364673
2014/12/29	11:12:52	ok	ok	394.9480	49.600	0.023113	19.04	56.674	9.237	60604255.712694
2014/12/29	11:17:52	ok	ok	394.9740	49.608	0.023113	19.06	56.707	9.253	57832902.204176
2014/12/29	11:22:52	ok	ok	394.9520	49.604	0.023113	19.06	56.738	9.258	56096293.565865
2014/12/29	11:27:52	ok	ok	394.9880	49.608	0.023113	19.16	56.753	9.315	63043076.704354
2014/12/29	11:32:52	ok	ok	395.0480	49.612	0.023113	19.25	56.736	9.362	58997982.063898
2014/12/29	11:37:52	ok	ok	395.0740	49.620	0.023113	19.24	56.765	9.361	58525005.011238
2014/12/29	11:42:52	ok	ok	395.0880	49.621	0.023113	19.35	56.720	9.415	55706105.528134
2014/12/29	11:47:52	ok	ok	395.1060	49.634	0.023113	19.45	56.735	9.473	60568405.932582
2014/12/29	11:52:52	ok	ok	395.1440	49.639	0.023113	19.48	56.709	9.485	58441356.893401
2014/12/29	11:57:52	ok	ok	395.1720	49.643	0.023113	19.54	56.718	9.520	59272110.872637
2014/12/29	12:02:52	ok	ok	395.2000	49.649	0.023113	19.60	56.727	9.555	57201822.536728
2014/12/29	12:07:52	--	ok	395.2280	49.662	0.023113	19.65	56.704	9.579	59418601.466892
2014/12/29	12:08:06	ok	ok	394.8420	49.584	0.023101	19.58	56.663	9.533	56272016.940881
2014/12/29	12:13:05	ok	ok	395.0100	49.605	0.023101	19.70	56.681	9.603	63440589.007102
2014/12/29	12:18:05	ok	ok	395.0060	49.610	0.023101	19.71	56.683	9.609	62966047.224676
2014/12/29	12:23:05	ok	ok	395.0460	49.611	0.023101	19.80	56.696	9.662	60254509.068635
2014/12/29	12:28:05	ok	ok	395.0560	49.619	0.023101	19.84	56.733	9.691	60013150.964923
2014/12/29	12:33:05	ok	ok	395.0980	49.617	0.023101	19.85	56.734	9.697	61332781.041796
2014/12/29	12:38:05	ok	ok	395.1120	49.619	0.023101	19.84	56.733	9.691	61050868.013419
2014/12/29	12:43:05	ok	ok	395.1260	49.633	0.023101	19.86	56.736	9.703	61335626.800927
2014/12/29	12:48:05	ok	ok	395.1460	49.641	0.023101	19.93	56.685	9.734	60822561.454110
2014/12/29	12:53:05	ok	ok	395.1820	49.654	0.023101	20.00	56.696	9.776	61145175.263740
2014/12/29	12:58:05	--	ok	395.2120	49.657	0.023101	20.04	56.671	9.795	60886753.441686
2014/12/29	12:58:19	ok	ok	394.8120	49.590	0.023089	20.06	56.612	9.796	39277012.035374
2014/12/29	13:03:18	ok	ok	394.9380	49.604	0.023089	20.09	56.740	9.835	46640062.461920
2014/12/29	13:08:18	ok	ok	394.9580	49.606	0.023089	20.12	56.683	9.843	46286643.295179
2014/12/29	13:13:18	ok	ok	395.0180	49.610	0.023089	20.16	56.689	9.867	45940210.103785
2014/12/29	13:18:18	ok	ok	395.0060	49.612	0.023089	20.16	56.720	9.872	48378623.498695
2014/12/29	13:23:18	ok	ok	395.0280	49.615	0.023089	20.18	56.723	9.884	45209779.608466
2014/12/29	13:28:18	ok	ok	395.0560	49.623	0.023089	20.24	56.639	9.904	46670362.804434
2014/12/29	13:33:18	ok	ok	395.0640	49.625	0.023089	20.26	56.735	9.932	46265597.628540
2014/12/29	13:38:18	ok	ok	395.1060	49.632	0.023089	20.31	56.619	9.941	48470524.918985
2014/12/29	13:43:18	ok	ok	395.1180	49.637	0.023089	20.35	56.687	9.976	46017565.505434
2014/12/29	13:48:18	ok	ok	395.1380	49.642	0.023089	20.41	56.726	10.018	44525016.030274
2014/12/29	13:53:18	ok	ok	395.1420	49.641	0.023089	20.43	56.729	10.030	42153347.987357
2014/12/29	13:58:18	ok	ok	395.1820	49.650	0.023089	20.46	56.703	10.043	44770808.767107
2014/12/29	14:03:18	--	ok	395.2100	49.660	0.023089	20.51	56.711	10.074	43528545.939636
2014/12/29	14:03:32	ok	ok	394.9220	49.596	0.023078	20.48	56.614	10.039	56817181.348648
2014/12/29	14:08:31	ok	ok	395.0200	49.610	0.023078	20.54	56.746	10.098	62419708.880824
2014/12/29	14:13:31	ok	ok	395.0620	49.614	0.023078	20.54	56.715	10.092	59805858.861694
2014/12/29	14:18:31	ok	ok	395.0680	49.622	0.023078	20.55	56.717	10.098	64135061.429572
2014/12/29	14:23:31	ok	ok	395.0960	49.626	0.023078	20.64	56.669	10.143	64111203.987239
2014/12/29	14:28:31	ok	ok	395.0940	49.628	0.023078	20.62	56.758	10.147	61014307.747327
2014/12/29	14:33:31	ok	ok	395.1300	49.633	0.023078	20.67	56.735	10.172	60697256.642018
2014/12/29	14:38:31	ok	ok	395.1780	49.640	0.023078	20.72	56.681	10.192	61723706.865228
2014/12/29	14:43:31	ok	ok	395.1680	49.638	0.023078	20.70	56.801	10.202	61458949.888392
2014/12/29	14:48:31	ok	ok	395.1680	49.644	0.023078	20.71	56.772	10.203	62931876.529119
2014/12/29	14:53:31	ok	ok	395.1840	49.646	0.023078	20.80	56.724	10.248	62120205.506692
2014/12/29	14:58:31	--	ok	395.2380	49.648	0.023078	20.76	56.718	10.223	63222889.508478
2014/12/29	14:58:45	ok	ok	394.8580	49.595	0.023065	20.80	56.662	10.236	54834582.032014
2014/12/29	15:03:44	ok	ok	394.9400	49.607	0.023065	20.79	56.753	10.247	58298203.461586
2014/12/29	15:08:44	ok	ok	394.9740	49.609	0.023065	20.83	56.759	10.272	62632970.656958
2014/12/29	15:13:44	ok	ok	394.9700	49.612	0.023065	20.80	56.816	10.264	62200081.616452
2014/12/29	15:18:44	ok	ok	394.9900	49.612	0.023065	20.76	56.779	10.234	62686845.186027
2014/12/29	15:23:44	ok	ok	394.9960	49.613	0.023065	20.77	56.842	10.251	61598948.401754
2014/12/29	15:28:44	ok	ok	395.0220	49.615	0.023065	20.81	56.848	10.276	60077635.747121
2014/12/29	15:33:44	ok	ok	395.0980	49.621	0.023065	20.86	56.794	10.296	62159794.420688
2014/12/29	15:38:44	ok	ok	395.0860	49.618	0.023065	20.82	56.850	10.282	69012129.491970
2014/12/29	15:43:44	ok	ok	395.0420	49.619	0.023065	20.80	56.877	10.275	63896366.611424
2014/12/29	15:48:44	ok	ok	395.0540	49.622	0.023065	20.80	56.908	10.281	65721707.150482
2014/12/29	15:53:44	ok	ok	394.9820	49.622	0.023065	20.73	57.021	10.259	55041120.967924
2014/12/29	15:58:44	ok	ok	395.0500	49.620	0.023065	20.68	56.982	10.223	59958599.360647
2014/12/29	16:03:44	ok	ok	395.0620	49.625	0.023065	20.69	56.984	10.229	63774416.742395
2014/12/29	16:08:44	ok	ok	395.0680	49.623	0.023065	20.71	56.956	10.236	63388795.287129
2014/12/29	16:13:44	ok	ok	395.0560	49.632	0.023065	20.68	56.952	10.217	63684751.735935
2014/12/29	16:18:44	ok	ok	395.0440	49.627	0.023065	20.67	56.919	10.206	64267802.967189
2014/12/29	16:23:44	ok	ok	395.0540	49.623	0.023065	20.64	57.007	10.203	62232743.653874
2014/12/29	16:28:44	ok	ok	395.0200	49.622	0.023065	20.54	57.084	10.158	61345701.061447
2014/12/29	16:33:44	ok	ok	395.0340	49.619	0.023065	20.51	57.018	10.128	66537451.076509
2014/12/29	16:38:44	ok	ok	395.0340	49.624	0.023065	20.51	56.987	10.123	63822677.148872
2014/12/29	16:43:44	ok	ok	395.0220	49.621	0.023065	20.49	56.984	10.111	60029845.735465
2014/12/29	16:48:44	ok	ok	395.0140	49.620	0.023065	20.48	56.983	10.105	62951893.044312
2014/12/29	16:53:44	ok	ok	395.0300	49.626	0.023065	20.43	57.067	10.090	62909189.154464
2014/12/29	16:58:44	ok	ok	395.0160	49.622	0.023065	20.44	57.100	10.102	61092438.095255
2014/12/29	17:03:44	ok	ok	395.0220	49.619	0.023065	20.42	57.035	10.079	62605184.325721
2014/12/29	17:08:44	ok	ok	395.0100	49.618	0.023065	20.38	57.060	10.059	63883207.728437
2014/12/29	17:13:44	ok	ok	395.0280	49.622	0.023065	20.38	57.091	10.065	61821091.935728
2014/12/29	17:18:44	ok	ok	395.0240	49.621	0.023065	20.31	57.080	10.022	67440062.561378
2014/12/29	17:23:44	ok	ok	394.9740	49.614	0.023065	20.23	57.191	9.995	62913082.877132
2014/12/29	17:28:44	ok	ok	394.9660	49.610	0.023065	20.13	57.298	9.955	63815213.969779
2014/12/29	17:33:44	ok	ok	394.9000	49.607	0.023065	20.04	57.315	9.906	61147207.351120
2014/12/29	17:38:44	ok	ok	394.9360	49.610	0.023065	20.07	57.258	9.913	62528296.432198
2014/12/29	17:43:44	ok	ok	394.9420	49.610	0.023065	20.06	57.195	9.897	63994104.275375
2014/12/29	17:48:44	ok	ok	394.9440	49.609	0.023065	20.05	57.163	9.885	61548249.182463
2014/12/29	17:53:44	ok	ok	394.9300	49.612	0.023065	20.02	57.159	9.867	62744965.366069
2014/12/29	17:58:44	ok	ok	394.9540	49.610	0.023065	20.04	57.100	9.869	62285785.667092
2014/12/29	18:03:44	ok	ok	394.9400	49.612	0.023065	20.00	57.217	9.866	65541196.164071
2014/12/29	18:08:44	ok	ok	394.9320	49.612	0.023065	20.01	57.157	9.861	63196520.504728
2014/12/29	18:13:44	ok	ok	394.9300	49.607	0.023065	19.94	57.208	9.830	64635070.935356
2014/12/29	18:18:44	ok	ok	394.9340	49.615	0.023065	19.95	57.209	9.836	61181866.536502
2014/12/29	18:23:44	ok	ok	394.9260	49.609	0.023065	19.90	57.202	9.806	60179582.550442
2014/12/29	18:28:44	ok	ok	394.8980	49.607	0.023065	19.86	57.257	9.792	64032207.017541
2014/12/29	18:33:44	ok	ok	394.8920	49.605	0.023065	19.80	57.248	9.756	60905867.847327
2014/12/29	18:38:44	ok	ok	394.8640	49.603	0.023065	19.78	57.245	9.744	60424328.689318
2014/12/29	18:43:44	ok	ok	394.8820	49.600	0.023065	19.74	57.300	9.731	59482383.632868
2014/12/29	18:48:44	ok	ok	394.8480	49.599	0.023065	19.67	57.289	9.689	59143528.225142
2014/12/29	18:53:44	ok	ok	394.8720	49.599	0.023065	19.68	57.291	9.695	65137652.372314
2014/12/29	18:58:44	ok	ok	394.8540	49.597	0.023065	19.65	57.256	9.672	64559934.200179
2014/12/29	19:03:44	ok	ok	394.8600	49.596	0.023065	19.65	57.256	9.672	62345553.448786
2014/12/29	19:08:44	ok	ok	394.8660	49.597	0.023065	19.64	57.254	9.666	65929355.083973
2014/12/29	19:13:44	ok	ok	394.8780	49.602	0.023065	19.65	57.225	9.667	65226780.264660
2014/12/29	19:18:44	ok	ok	394.8500	49.598	0.023065	19.60	57.248	9.643	62389002.279797
2014/12/29	19:23:44	ok	ok	394.8600	49.597	0.023065	19.55	57.271	9.618	65207927.811394
2014/12/29	19:28:44	ok	ok	394.8560	49.597	0.023065	19.56	57.273	9.624	64628528.531636
2014/12/29	19:33:44	ok	ok	394.8700	49.597	0.023065	19.56	57.273	9.624	63605082.485639
2014/12/29	19:38:44	ok	ok	394.8360	49.596	0.023065	19.49	57.262	9.583	61717235.227686
2014/12/29	19:43:44	ok	ok	394.8440	49.598	0.023065	19.55	57.302	9.623	63267156.529591
2014/12/29	19:48:44	ok	ok	394.8400	49.596	0.023065	19.49	57.323	9.593	62830037.683562
2014/12/29	19:53:44	ok	ok	394.8520	49.596	0.023065	19.46	57.288	9.570	60768551.735065
2014/12/29	19:58:44	ok	ok	394.8820	49.602	0.023065	19.56	57.211	9.614	65317959.194158
2014/12/29	20:03:44	ok	ok	394.8620	49.596	0.023065	19.56	57.150	9.604	64290391.057526
2014/12/29	20:08:44	ok	ok	394.9000	49.603	0.023065	19.61	57.188	9.638	61236789.368389
2014/12/29	20:13:44	ok	ok	394.9100	49.599	0.023065	19.60	57.156	9.627	60102681.058282
2014/12/29	20:18:44	ok	ok	394.9020	49.604	0.023065	19.56	57.242	9.619	62873582.218190
2014/12/29	20:23:44	ok	ok	394.9080	49.602	0.023065	19.54	57.178	9.597	63144026.854542
2014/12/29	20:28:44	ok	ok	394.8940	49.607	0.023065	19.55	57.149	9.598	61843772.902285
2014/12/29	20:33:44	ok	ok	394.9040	49.601	0.023065	19.49	57.170	9.568	61228448.248981
2014/12/29	20:38:44	ok	ok	394.9080	49.600	0.023065	19.46	57.196	9.555	64918326.697257
2014/12/29	20:43:44	ok	ok	394.9040	49.604	0.023065	19.51	57.173	9.579	59623720.313012
2014/12/29	20:48:44	ok	ok	394.9280	49.602	0.023065	19.50	57.141	9.568	58443867.405776
2014/12/29	20:53:44	ok	ok	394.9100	49.608	0.023065	19.50	57.202	9.579	62212562.949423
2014/12/29	20:58:45	ok	ok	394.9120	49.608	0.023065	19.54	57.147	9.592	60890830.733553
2014/12/29	21:03:44	ok	ok	394.9340	49.608	0.023065	19.52	57.175	9.585	63515860.583155
2014/12/29	21:08:44	ok	ok	394.9440	49.609	0.023065	19.52	57.175	9.585	63954231.112714
2014/12/29	21:13:44	ok	ok	394.9180	49.603	0.023065	19.46	57.196	9.555	60824674.339771
2014/12/29	21:18:44	ok	ok	394.9300	49.611	0.023065	19.46	57.227	9.560	64670326.027922
2014/12/29	21:23:44	ok	ok	394.9220	49.607	0.023065	19.44	57.193	9.543	62275175.672505
2014/12/29	21:28:44	ok	ok	394.9280	49.602	0.023065	19.40	57.187	9.520	66402829.164726
2014/12/29	21:33:44	ok	ok	394.9300	49.611	0.023065	19.41	57.250	9.536	62449719.763221
2014/12/29	21:38:44	ok	ok	394.9300	49.608	0.023065	19.41	57.250	9.536	58914550.721477
2014/12/29	21:43:44	ok	ok	394.9160	49.610	0.023065	19.43	57.222	9.543	63169358.078295
2014/12/29	21:48:44	ok	ok	394.9420	49.608	0.023065	19.41	57.158	9.521	60958592.942106
2014/12/29	21:53:44	ok	ok	394.9440	49.612	0.023065	19.42	57.160	9.527	65807527.051393
2014/12/29	21:58:44	ok	ok	394.9500	49.605	0.023065	19.42	57.129	9.521	58502151.751798
2014/12/29	22:03:44	ok	ok	394.9420	49.612	0.023065	19.42	57.129	9.521	61871962.018895
2014/12/29	22:08:44	ok	ok	394.9440	49.609	0.023065	19.47	57.137	9.551	62586456.400010
2014/12/29	22:13:44	ok	ok	394.9400	49.612	0.023065	19.44	57.163	9.538	63037137.024773
2014/12/29	22:18:44	ok	ok	395.0060	49.613	0.023065	19.44	57.132	9.533	65827174.597964
2014/12/29	22:23:44	ok	ok	394.9700	49.610	0.023065	19.44	57.132	9.533	64059200.842355
2014/12/29	22:28:44	ok	ok	394.9780	49.615	0.023065	19.47	57.137	9.551	63080369.794279
2014/12/29	22:33:44	ok	ok	394.9720	49.618	0.023065	19.46	57.166	9.550	62843180.716158
2014/12/29	22:38:44	ok	ok	394.9660	49.621	0.023065	19.45	57.164	9.544	63278035.821644
2014/12/29	22:43:44	ok	ok	394.9860	49.612	0.023065	19.42	57.190	9.532	59942456.586891
2014/12/29	22:48:44	ok	ok	394.9680	49.619	0.023065	19.43	57.161	9.532	63019655.925439
2014/12/29	22:53:44	ok	ok	394.9880	49.615	0.023065	19.42	57.160	9.527	64413483.237781
2014/12/29	22:58:44	ok	ok	394.9980	49.621	0.023065	19.44	57.101	9.528	62156851.175063
2014/12/29	23:03:44	ok	ok	395.0200	49.626	0.023065	19.48	57.077	9.546	62829516.927414
2014/12/29	23:08:44	ok	ok	395.0080	49.624	0.023065	19.42	57.160	9.527	63903068.573290
2014/12/29	23:13:44	ok	ok	395.0200	49.626	0.023065	19.45	57.133	9.539	61957398.611090
2014/12/29	23:18:44	ok	ok	395.0120	49.618	0.023065	19.40	57.095	9.505	61649753.228216
2014/12/29	23:23:44	ok	ok	395.0040	49.616	0.023065	19.38	57.123	9.498	64293229.741253
2014/12/29	23:28:44	ok	ok	395.0220	49.626	0.023065	19.39	57.186	9.514	64024625.585760
2014/12/29	23:33:44	ok	ok	395.0040	49.616	0.023065	19.38	57.184	9.508	61827067.178278
2014/12/29	23:38:44	ok	ok	394.9900	49.622	0.023065	19.33	57.207	9.484	63343621.499762
2014/12/29	23:43:44	ok	ok	394.9960	49.619	0.023065	19.32	57.206	9.478	63908194.287344
2014/12/29	23:48:44	ok	ok	394.9940	49.623	0.023065	19.36	57.150	9.492	63025247.215458
2014/12/29	23:53:44	ok	ok	395.0200	49.633	0.023065	19.38	57.123	9.498	62272623.833527
2014/12/29	23:58:44	ok	ok	395.0180	49.628	0.023065	19.36	57.181	9.497	62732722.861210
2014/12/30	00:03:44	ok	ok	395.0020	49.625	0.023065	19.36	57.181	9.497	62600773.269216
2014/12/30	00:08:44	ok	ok	394.9940	49.629	0.023065	19.27	57.198	9.449	60354223.649259
2014/12/30	00:13:44	ok	ok	394.9980	49.625	0.023065	19.24	57.224	9.437	64526304.684757
2014/12/30	00:18:44	ok	ok	395.0020	49.627	0.023065	19.26	57.227	9.449	65233579.235275
2014/12/30	00:23:44	ok	ok	394.9780	49.628	0.023065	19.24	57.224	9.437	62454226.826134
2014/12/30	00:28:44	ok	ok	394.9860	49.620	0.023065	19.22	57.221	9.425	62496684.023689
2014/12/30	00:33:44	ok	ok	394.9800	49.624	0.023065	19.24	57.224	9.437	63606097.578443
2014/12/30	00:38:44	ok	ok	394.9800	49.624	0.023065	19.20	57.248	9.419	63085394.870793
2014/12/30	00:43:44	ok	ok	394.9640	49.620	0.023065	19.12	57.267	9.378	62276926.767499
2014/12/30	00:48:44	ok	ok	394.9480	49.616	0.023065	19.14	57.209	9.379	59784788.542072
2014/12/30	00:53:44	ok	ok	394.9740	49.621	0.023065	19.11	57.265	9.372	62434586.159839
2014/12/30	00:58:44	ok	ok	394.9620	49.620	0.023065	19.05	57.287	9.342	63589744.365240
2014/12/30	01:03:44	ok	ok	394.9720	49.619	0.023065	19.09	57.262	9.360	63151708.744209
2014/12/30	01:08:44	ok	ok	394.9600	49.620	0.023065	19.04	57.285	9.336	70090654.202027
2014/12/30	01:13:44	ok	ok	394.9620	49.618	0.023065	19.02	57.282	9.325	65175149.912220
2014/12/30	01:18:44	ok	ok	394.9260	49.619	0.023065	19.01	57.281	9.319	63669324.149803
2014/12/30	01:23:44	ok	ok	394.9540	49.613	0.023065	18.98	57.276	9.302	61600682.302030
2014/12/30	01:28:44	ok	ok	394.9440	49.604	0.023065	18.97	57.305	9.301	60541134.728897
2014/12/30	01:33:44	ok	ok	394.9300	49.618	0.023065	18.97	57.305	9.301	66286486.123749
2014/12/30	01:38:44	ok	ok	394.9200	49.608	0.023065	18.90	57.325	9.266	59672282.669118
2014/12/30	01:43:44	ok	ok	394.9400	49.609	0.023065	18.91	57.357	9.277	64161609.074466
2014/12/30	01:48:44	ok	ok	394.9200	49.611	0.023065	18.89	57.293	9.256	60377622.000501
2014/12/30	01:53:44	ok	ok	394.9280	49.607	0.023065	18.88	57.322	9.255	62834763.794925
2014/12/30	01:58:44	ok	ok	394.9080	49.615	0.023065	18.86	57.349	9.248	62121371.697492
2014/12/30	02:03:44	ok	ok	394.9180	49.601	0.023065	18.83	57.375	9.236	61340368.831864
2014/12/30	02:08:44	ok	ok	394.9220	49.612	0.023065	18.86	57.288	9.238	62726715.896934
2014/12/30	02:13:44	ok	ok	394.8780	49.605	0.023065	18.81	57.372	9.225	58724145.842172
2014/12/30	02:18:44	ok	ok	394.8960	49.605	0.023065	18.81	57.281	9.210	63963589.309989
2014/12/30	02:23:44	ok	ok	394.9040	49.604	0.023065	18.79	57.369	9.213	61262238.700198
2014/12/30	02:28:44	ok	ok	394.9080	49.604	0.023065	18.81	57.281	9.210	62185739.166298
2014/12/30	02:33:44	ok	ok	394.8800	49.605	0.023065	18.78	57.307	9.198	60498751.922347
2014/12/30	02:38:44	ok	ok	394.8820	49.601	0.023065	18.74	57.301	9.175	62601888.075907
2014/12/30	02:43:44	ok	ok	394.8740	49.600	0.023065	18.73	57.330	9.174	61406238.044673
2014/12/30	02:48:44	ok	ok	394.8960	49.604	0.023065	18.68	57.322	9.146	58102834.308940
2014/12/30	02:53:44	ok	ok	394.8660	49.599	0.023065	18.67	57.320	9.141	62393520.846893
2014/12/30	02:58:44	ok	ok	394.8740	49.601	0.023065	18.68	57.352	9.151	63404379.861287
2014/12/30	03:03:44	ok	ok	394.8700	49.601	0.023065	18.65	57.317	9.129	57157589.789263
2014/12/30	03:08:44	ok	ok	394.8940	49.599	0.023065	18.62	57.313	9.112	62107815.012622
2014/12/30	03:13:44	ok	ok	394.8980	49.596	0.023065	18.64	57.316	9.124	64625339.392290
2014/12/30	03:18:44	ok	ok	394.8800	49.600	0.023065	18.65	57.287	9.124	60773651.547151
2014/12/30	03:23:44	ok	ok	394.8620	49.598	0.023065	18.60	57.279	9.096	59480413.904566
2014/12/30	03:28:44	ok	ok	394.8700	49.599	0.023065	18.60	57.279	9.096	63343299.301996
2014/12/30	03:33:44	ok	ok	394.8800	49.598	0.023065	18.60	57.279	9.096	62946583.523306
2014/12/30	03:38:44	ok	ok	394.8720	49.600	0.023065	18.60	57.249	9.091	59723494.861215
2014/12/30	03:43:44	ok	ok	394.8720	49.600	0.023065	18.59	57.217	9.081	63029696.228613
2014/12/30	03:48:44	ok	ok	394.8820	49.605	0.023065	18.61	57.250	9.097	61744680.886425
2014/12/30	03:53:44	ok	ok	394.9020	49.599	0.023065	18.56	57.243	9.069	60697745.029913
2014/12/30	03:58:44	ok	ok	394.8860	49.599	0.023065	18.58	57.215	9.075	62431004.313779
2014/12/30	04:03:44	ok	ok	394.8960	49.603	0.023065	18.58	57.246	9.080	59892160.716257
2014/12/30	04:08:44	ok	ok	394.8640	49.600	0.023065	18.54	57.240	9.058	62876650.165676
2014/12/30	04:13:44	ok	ok	394.8600	49.595	0.023065	18.54	57.270	9.063	59418105.361832
2014/12/30	04:18:44	ok	ok	394.8980	49.601	0.023065	18.54	57.270	9.063	61756057.665555
2014/12/30	04:23:44	ok	ok	394.8640	49.597	0.023065	18.53	57.238	9.052	63798410.826731
2014/12/30	04:28:44	ok	ok	394.8600	49.595	0.023065	18.50	57.233	9.035	58369429.611845
2014/12/30	04:33:44	ok	ok	394.8620	49.596	0.023065	18.45	57.287	9.017	63634572.044382
2014/12/30	04:38:44	ok	ok	394.8680	49.598	0.023065	18.44	57.255	9.007	61315038.726827
2014/12/30	04:43:44	ok	ok	394.8720	49.595	0.023065	18.46	57.258	9.018	60986643.990326
2014/12/30	04:48:44	ok	ok	394.8460	49.603	0.023065	18.42	57.282	9.000	63854742.136086
2014/12/30	04:53:44	ok	ok	394.8520	49.593	0.023065	18.43	57.253	9.001	61995021.379962
2014/12/30	04:58:44	ok	ok	394.8680	49.600	0.023065	18.48	57.230	9.024	62069974.993457
2014/12/30	05:03:44	ok	ok	394.8440	49.595	0.023065	18.38	57.276	8.978	61474821.101062
2014/12/30	05:08:44	ok	ok	394.8100	49.595	0.023065	18.37	57.336	8.982	58548742.727928
2014/12/30	05:13:44	ok	ok	394.8360	49.596	0.023065	18.36	57.273	8.967	59548511.413455
2014/12/30	05:18:44	ok	ok	394.8320	49.592	0.023065	18.34	57.270	8.956	61908898.967085
2014/12/30	05:23:44	ok	ok	394.8180	49.589	0.023065	18.30	57.264	8.934	60883707.609410
2014/12/30	05:28:44	ok	ok	394.8320	49.591	0.023065	18.28	57.261	8.923	60325647.979649
2014/12/30	05:33:44	ok	ok	394.8080	49.588	0.023065	18.22	57.313	8.899	60279346.995594
2014/12/30	05:38:44	--	ok	394.7940	49.590	0.023065	18.23	57.253	8.895	62288242.393779
2014/12/30	05:38:58	ok	ok	395.0200	49.622	0.023076	18.24	57.194	8.891	53544646.750987
2014/12/30	05:43:57	ok	ok	395.0320	49.649	0.023076	18.22	57.252	8.890	60229733.013645
2014/12/30	05:48:57	ok	ok	395.0180	49.646	0.023076	18.20	57.279	8.883	62879867.089131
2014/12/30	05:53:57	ok	ok	395.0060	49.634	0.023076	18.13	57.299	8.850	59872653.914411
2014/12/30	05:58:57	ok	ok	395.0180	49.640	0.023076	18.10	57.294	8.833	57542431.376304
2014/12/30	06:03:57	ok	ok	394.9960	49.633	0.023076	18.08	57.322	8.827	59164775.917481
2014/12/30	06:08:57	ok	ok	394.9860	49.631	0.023076	18.07	57.320	8.821	59295828.116145
2014/12/30	06:13:57	ok	ok	395.0040	49.627	0.023076	18.02	57.282	8.789	57325269.436391
2014/12/30	06:18:57	ok	ok	394.9920	49.637	0.023076	18.03	57.284	8.795	63086129.007675
2014/12/30	06:23:57	ok	ok	394.9540	49.626	0.023076	18.00	57.309	8.783	63974922.604396
2014/12/30	06:28:57	ok	ok	394.9720	49.628	0.023076	17.99	57.338	8.782	63473335.225648
2014/12/30	06:33:57	ok	ok	394.9480	49.626	0.023076	17.96	57.334	8.766	60907377.951680
2014/12/30	06:38:57	ok	ok	394.9580	49.624	0.023076	17.96	57.334	8.766	60875640.752399
2014/12/30	06:43:57	ok	ok	394.9360	49.624	0.023076	17.96	57.334	8.766	60330838.154046
2014/12/30	06:48:57	ok	ok	394.9080	49.618	0.023076	17.89	57.384	8.737	60311548.450545
2014/12/30	06:53:57	ok	ok	394.9200	49.618	0.023076	17.90	57.325	8.733	62709976.056273
2014/12/30	06:58:57	ok	ok	395.0480	49.630	0.023076	18.11	56.900	8.778	61875983.946672
2014/12/30	07:03:57	--	ok	395.2500	49.655	0.023076	18.62	56.213	8.937	56088505.924671
2014/12/30	07:04:11	ok	ok	394.8560	49.571	0.023062	18.62	56.151	8.928	53435406.477522
2014/12/30	07:09:10	ok	ok	395.0920	49.610	0.023062	18.90	56.009	9.054	57112558.614968
2014/12/30	07:14:10	ok	ok	395.1580	49.624	0.023062	19.03	55.906	9.106	58477173.903983
2014/12/30	07:19:10	--	ok	395.2340	49.639	0.023062	19.25	55.816	9.210	55906908.337082
2014/12/30	07:19:24	ok	ok	394.9080	49.581	0.02305	19.23	55.659	9.173	47097662.156682
2014/12/30	07:24:23	ok	ok	395.0600	49.597	0.02305	19.40	55.715	9.275	77271455.715213
2014/12/30	07:29:23	ok	ok	395.1000	49.603	0.02305	19.53	55.550	9.318	78429942.104008
2014/12/30	07:34:23	ok	ok	395.1300	49.616	0.02305	19.57	55.525	9.336	72273619.179384
2014/12/30	07:39:23	ok	ok	395.1500	49.631	0.02305	19.69	55.512	9.400	73766078.914403
2014/12/30	07:44:23	ok	ok	395.1840	49.634	0.02305	19.74	55.550	9.434	74101859.557293
2014/12/30	07:49:23	--	ok	395.2760	49.638	0.02305	19.79	55.465	9.447	74307697.665598
2014/12/30	07:49:37	ok	ok	394.8440	49.583	0.023034	19.73	55.364	9.397	68183458.404011
2014/12/30	07:54:36	ok	ok	394.9520	49.597	0.023034	19.85	55.535	9.492	75680650.869245
2014/12/30	07:59:36	ok	ok	394.9760	49.599	0.023034	19.88	55.416	9.489	72250004.681968
2014/12/30	08:04:36	ok	ok	395.0060	49.601	0.023034	19.92	55.422	9.512	73537299.859080
2014/12/30	08:09:36	ok	ok	395.0420	49.602	0.023034	19.94	55.333	9.508	70245542.980302
2014/12/30	08:14:36	ok	ok	395.0700	49.608	0.023034	20.00	55.342	9.542	69852583.483571
2014/12/30	08:19:36	ok	ok	395.0400	49.616	0.023034	19.99	55.371	9.542	51866716.847366
2014/12/30	08:24:36	ok	ok	395.1200	49.614	0.023034	19.98	55.339	9.531	49383613.506840
2014/12/30	08:29:36	ok	ok	395.1200	49.618	0.023034	20.05	55.349	9.572	53164607.361398
2014/12/30	08:34:36	ok	ok	395.1400	49.626	0.023034	20.13	55.361	9.619	48760575.807826
2014/12/30	08:39:36	--	ok	395.2080	49.625	0.023034	20.14	55.331	9.619	48745076.004434
2014/12/30	08:39:50	ok	ok	394.8440	49.590	0.023023	20.05	55.318	9.566	40598979.706453
2014/12/30	08:44:49	ok	ok	395.0000	49.603	0.023023	20.17	55.336	9.637	52110829.036292
2014/12/30	08:49:49	ok	ok	395.0320	49.604	0.023023	20.19	55.308	9.643	49306102.920441
2014/12/30	08:54:49	ok	ok	395.0160	49.608	0.023023	20.23	55.345	9.672	47217009.024195
2014/12/30	08:59:49	ok	ok	395.0820	49.608	0.023023	20.22	55.312	9.661	49796823.688186
2014/12/30	09:04:49	ok	ok	395.0680	49.611	0.023023	20.30	55.293	9.703	48344150.475913
2014/12/30	09:09:49	ok	ok	395.0760	49.615	0.023023	20.34	55.237	9.715	47741306.892532
2014/12/30	09:14:49	ok	ok	395.1080	49.620	0.023023	20.42	55.249	9.763	44735754.550178
2014/12/30	09:19:49	ok	ok	395.1360	49.626	0.023023	20.44	55.252	9.775	47022505.239477
2014/12/30	09:24:49	ok	ok	395.1840	49.628	0.023023	20.46	55.224	9.781	47094541.817913
2014/12/30	09:29:49	ok	ok	395.1960	49.631	0.023023	20.51	55.231	9.811	46426962.540235
2014/12/30	09:34:49	--	ok	395.2240	49.637	0.023023	20.53	55.265	9.829	48639424.566722
2014/12/30	09:35:02	ok	ok	394.8500	49.593	0.023011	20.54	55.081	9.802	42302930.026419
2014/12/30	09:40:01	ok	ok	394.9980	49.606	0.023011	20.62	55.124	9.855	47779867.829337
2014/12/30	09:45:01	ok	ok	395.0460	49.616	0.023011	20.75	55.050	9.916	43689000.863661
2014/12/30	09:50:01	ok	ok	395.0920	49.618	0.023011	20.82	55.060	9.959	43509045.096169
2014/12/30	09:55:01	ok	ok	395.1180	49.618	0.023011	20.88	55.007	9.984	48800473.490102
2014/12/30	10:00:01	ok	ok	395.1400	49.620	0.023011	20.84	55.094	9.976	46186755.668136
2014/12/30	10:05:01	ok	ok	395.1720	49.625	0.023011	20.92	55.044	10.014	46946756.560250
2014/12/30	10:10:01	ok	ok	395.1840	49.632	0.023011	20.93	55.169	10.042	46781038.401748
2014/12/30	10:15:01	--	ok	395.2200	49.634	0.023011	21.08	54.850	10.071	48576562.800553
2014/12/30	10:15:15	ok	ok	394.8960	49.597	0.022999	21.12	54.670	10.062	45058067.642225
2014/12/30	10:20:14	ok	ok	395.0180	49.612	0.022999	21.09	54.976	10.100	45552991.013660
2014/12/30	10:25:14	ok	ok	395.0260	49.614	0.022999	21.07	55.035	10.099	43508090.166969
2014/12/30	10:30:14	ok	ok	395.0580	49.618	0.022999	21.16	55.141	10.172	46880526.108479
2014/12/30	10:35:14	ok	ok	395.0680	49.637	0.022999	21.13	55.136	10.153	47047375.267196
2014/12/30	10:40:14	ok	ok	395.1100	49.625	0.022999	21.24	55.152	10.221	47900508.849362
2014/12/30	10:45:14	ok	ok	395.1540	49.630	0.022999	21.28	55.220	10.258	48273334.920749
2014/12/30	10:50:14	ok	ok	395.1560	49.628	0.022999	21.33	55.196	10.283	45401006.644801
2014/12/30	10:55:14	ok	ok	395.1800	49.635	0.022999	21.33	55.165	10.277	48492264.977508
2014/12/30	11:00:14	ok	ok	395.1960	49.637	0.022999	21.37	55.140	10.296	46161429.471677
2014/12/30	11:05:14	--	ok	395.2360	49.647	0.022999	21.52	55.100	10.378	46765077.087755
2014/12/30	11:05:28	ok	ok	394.9320	49.606	0.022986	21.50	54.880	10.325	37932397.921645
2014/12/30	11:10:27	ok	ok	395.0360	49.614	0.022986	21.50	55.159	10.377	43434910.120822
2014/12/30	11:15:27	ok	ok	395.1200	49.620	0.022986	21.62	55.053	10.429	43880277.689160
2014/12/30	11:20:27	ok	ok	395.0920	49.623	0.022986	21.62	55.146	10.447	46826010.327527
2014/12/30	11:25:27	ok	ok	395.1100	49.625	0.022986	21.67	55.122	10.473	46912036.130864
2014/12/30	11:30:27	ok	ok	395.1980	49.631	0.022986	21.79	55.139	10.549	46595368.267770
2014/12/30	11:35:27	ok	ok	395.1620	49.629	0.022986	21.85	55.117	10.581	43826953.653178
2014/12/30	11:40:27	--	ok	395.2300	49.637	0.022986	21.92	55.096	10.620	47538992.858090
2014/12/30	11:40:41	ok	ok	394.9180	49.602	0.022973	21.92	54.941	10.590	43326489.555382
2014/12/30	11:45:40	ok	ok	395.0440	49.621	0.022973	21.98	55.043	10.646	43511802.473295
2014/12/30	11:50:40	ok	ok	395.0840	49.622	0.022973	22.10	54.998	10.711	45577582.132456
2014/12/30	11:55:40	ok	ok	395.0940	49.626	0.022973	22.08	55.151	10.729	46479039.587802
2014/12/30	12:00:40	ok	ok	394.9480	49.618	0.022973	21.69	55.838	10.621	43690889.785110
2014/12/30	12:05:40	ok	ok	394.8280	49.609	0.022973	21.32	56.370	10.495	55589527.601943
2014/12/30	12:10:40	--	ok	394.7180	49.605	0.022973	21.14	56.528	10.416	53591158.082203
2014/12/30	12:10:53	ok	ok	395.0220	49.621	0.022989	21.10	56.430	10.374	47550112.263213
2014/12/30	12:15:52	ok	ok	395.0360	49.633	0.022989	21.00	56.661	10.356	55612059.082680
2014/12/30	12:20:52	ok	ok	394.9700	49.621	0.022989	20.90	56.739	10.310	54331596.195371
2014/12/30	12:25:52	ok	ok	394.9720	49.621	0.022989	20.86	56.794	10.296	56788229.757424
2014/12/30	12:30:52	ok	ok	394.9480	49.621	0.022989	20.84	56.853	10.295	61003654.856223
2014/12/30	12:35:52	ok	ok	394.9300	49.615	0.022989	20.78	56.905	10.268	56851106.326629
2014/12/30	12:40:52	ok	ok	394.9040	49.614	0.022989	20.79	56.907	10.275	61556875.839223
2014/12/30	12:45:52	ok	ok	394.9320	49.613	0.022989	20.73	56.928	10.243	59223123.527600
2014/12/30	12:50:52	ok	ok	394.9120	49.608	0.022989	20.72	56.927	10.237	58728782.639582
2014/12/30	12:55:52	ok	ok	394.9060	49.610	0.022989	20.74	57.022	10.266	59078214.721303
2014/12/30	13:00:52	ok	ok	394.9080	49.609	0.022989	20.73	57.021	10.259	59607373.316738
2014/12/30	13:05:52	ok	ok	394.9060	49.610	0.022989	20.76	56.994	10.273	65306791.216462
2014/12/30	13:10:52	ok	ok	394.9300	49.611	0.022989	20.77	57.027	10.284	62652379.720784
2014/12/30	13:15:52	ok	ok	394.9300	49.611	0.022989	20.78	57.028	10.291	61219827.458479
2014/12/30	13:20:52	ok	ok	394.9480	49.609	0.022989	20.79	57.060	10.302	62701301.214518
2014/12/30	13:25:52	ok	ok	394.9340	49.612	0.022989	20.77	57.027	10.284	63747492.858047
2014/12/30	13:30:52	ok	ok	394.9540	49.613	0.022989	20.82	57.003	10.310	61323754.878081
2014/12/30	13:35:52	ok	ok	394.9120	49.612	0.022989	20.80	57.031	10.303	56751482.235249
2014/12/30	13:40:52	ok	ok	394.9440	49.613	0.022989	20.81	57.094	10.321	64769201.392636
2014/12/30	13:45:52	ok	ok	394.9460	49.613	0.022989	20.78	57.090	10.302	66503746.301432
2014/12/30	13:50:52	ok	ok	394.9520	49.614	0.022989	20.82	57.034	10.316	63133356.743080
2014/12/30	13:55:52	ok	ok	394.9600	49.613	0.022989	20.81	57.125	10.326	65690702.474519
2014/12/30	14:00:52	ok	ok	394.9760	49.615	0.022989	20.84	57.068	10.334	63203860.298572
2014/12/30	14:05:52	ok	ok	394.9760	49.616	0.022989	20.85	57.100	10.346	67486566.775500
2014/12/30	14:10:52	ok	ok	394.9660	49.616	0.022989	20.82	57.065	10.321	64639146.740055
2014/12/30	14:15:52	ok	ok	394.9700	49.614	0.022989	20.87	57.042	10.347	64049092.007229
2014/12/30	14:20:52	ok	ok	394.9820	49.616	0.022989	20.89	57.014	10.354	65943433.051384
2014/12/30	14:25:52	ok	ok	395.0000	49.618	0.022989	20.86	57.040	10.341	65549361.290958
2014/12/30	14:30:52	ok	ok	395.0260	49.623	0.022989	20.91	57.048	10.372	61775522.303854
2014/12/30	14:35:52	ok	ok	395.0080	49.621	0.022989	20.88	57.074	10.359	61792568.556122
2014/12/30	14:40:52	ok	ok	395.0400	49.624	0.022989	20.92	57.049	10.378	63762257.551484
2014/12/30	14:45:52	ok	ok	395.0340	49.626	0.022989	20.96	57.025	10.398	60924393.683785
2014/12/30	14:50:52	ok	ok	395.0480	49.626	0.022989	20.97	57.026	10.404	65388125.178927
2014/12/30	14:55:52	ok	ok	395.0380	49.627	0.022989	20.99	57.029	10.417	62701167.508034
2014/12/30	15:00:52	ok	ok	395.0500	49.627	0.022989	20.96	57.055	10.404	64192845.391453
2014/12/30	15:05:52	ok	ok	395.0640	49.627	0.022989	21.02	57.034	10.436	67666028.775911
2014/12/30	15:10:52	ok	ok	395.0860	49.635	0.022989	21.00	57.031	10.423	64551665.546061
2014/12/30	15:15:52	ok	ok	395.0880	49.630	0.022989	21.02	57.064	10.442	66384618.250825
2014/12/30	15:20:52	ok	ok	395.0980	49.634	0.022989	20.99	57.060	10.423	65222770.633643
2014/12/30	15:25:52	ok	ok	395.1060	49.636	0.022989	21.04	57.098	10.460	65877078.640678
2014/12/30	15:30:52	ok	ok	395.1020	49.639	0.022989	21.02	57.064	10.442	65241165.159058
2014/12/30	15:35:52	ok	ok	395.0940	49.631	0.022989	21.01	57.094	10.441	66220378.860668
2014/12/30	15:40:52	ok	ok	395.0920	49.631	0.022989	20.99	57.060	10.423	63665470.437699
2014/12/30	15:45:52	ok	ok	395.0840	49.637	0.022989	20.98	57.089	10.422	60834943.654547
2014/12/30	15:50:52	ok	ok	395.1000	49.630	0.022989	20.92	57.080	10.384	63737676.104436
2014/12/30	15:55:52	ok	ok	395.0820	49.633	0.022989	20.91	57.109	10.383	62287013.104198
2014/12/30	16:00:52	ok	ok	395.0660	49.632	0.022989	20.82	57.126	10.332	62393769.099410
2014/12/30	16:05:52	ok	ok	395.0760	49.627	0.022989	20.84	57.160	10.350	65620824.027965
2014/12/30	16:10:52	ok	ok	395.0700	49.633	0.022989	20.81	57.125	10.326	64896638.031279
2014/12/30	16:15:52	ok	ok	395.0300	49.635	0.022989	20.76	57.179	10.306	66151147.992301
2014/12/30	16:20:52	ok	ok	395.0420	49.628	0.022989	20.73	57.143	10.282	64187874.927470
2014/12/30	16:25:52	ok	ok	395.0180	49.625	0.022989	20.68	57.197	10.261	67675265.166486
2014/12/30	16:30:52	ok	ok	395.0200	49.625	0.022989	20.65	57.193	10.243	69374916.337806
2014/12/30	16:35:52	ok	ok	395.0180	49.624	0.022989	20.69	57.168	10.262	64622308.892250
2014/12/30	16:40:52	ok	ok	395.0260	49.627	0.022989	20.66	57.133	10.238	63789723.645042
2014/12/30	16:45:52	ok	ok	395.0380	49.623	0.022989	20.66	57.164	10.243	64157073.639332
2014/12/30	16:50:52	ok	ok	395.0140	49.627	0.022989	20.62	57.219	10.229	66667302.754169
2014/12/30	16:55:52	ok	ok	394.9860	49.618	0.022989	20.61	57.187	10.218	63172728.615994
2014/12/30	17:00:52	ok	ok	395.0240	49.619	0.022989	20.61	57.187	10.218	64377859.438572
2014/12/30	17:05:52	ok	ok	395.0200	49.626	0.022989	20.62	57.219	10.229	66055328.369602
2014/12/30	17:10:52	ok	ok	395.0300	49.622	0.022989	20.65	57.193	10.243	66249660.544135
2014/12/30	17:15:52	ok	ok	395.0040	49.619	0.022989	20.56	57.241	10.198	63586421.061166
2014/12/30	17:20:52	ok	ok	395.0220	49.618	0.022989	20.55	57.300	10.202	68069044.625617
2014/12/30	17:25:52	ok	ok	395.0060	49.620	0.022989	20.59	57.214	10.211	63053797.986822
2014/12/30	17:30:52	ok	ok	395.0100	49.623	0.022989	20.56	57.302	10.209	65532557.922316
2014/12/30	17:35:52	ok	ok	395.0200	49.626	0.022989	20.59	57.245	10.216	66631819.298904
2014/12/30	17:40:52	ok	ok	395.0400	49.622	0.022989	20.56	57.241	10.198	65037810.543668
2014/12/30	17:45:52	ok	ok	395.0180	49.622	0.022989	20.56	57.271	10.203	66160072.707039
2014/12/30	17:50:52	ok	ok	395.0560	49.628	0.022989	20.59	57.245	10.216	65947384.262247
2014/12/30	17:55:52	ok	ok	395.0220	49.626	0.022989	20.56	57.241	10.198	67075397.964812
2014/12/30	18:00:52	ok	ok	395.0320	49.626	0.022989	20.57	57.273	10.209	64194294.018330
2014/12/30	18:05:52	ok	ok	395.0440	49.625	0.022989	20.56	57.241	10.198	66016085.188979
2014/12/30	18:10:52	ok	ok	395.0540	49.628	0.022989	20.58	57.182	10.199	66460663.558229
2014/12/30	18:15:52	ok	ok	395.0560	49.625	0.022989	20.60	57.216	10.217	69897461.497050
2014/12/30	18:20:52	ok	ok	395.0500	49.630	0.022989	20.56	57.179	10.187	65283621.854460
2014/12/30	18:25:52	ok	ok	395.0300	49.624	0.022989	20.56	57.241	10.198	67008534.332709
2014/12/30	18:30:52	ok	ok	395.0140	49.622	0.022989	20.44	57.406	10.156	67724356.385244
2014/12/30	18:35:52	ok	ok	394.9880	49.621	0.022989	20.39	57.429	10.130	64718567.333842
2014/12/30	18:40:52	ok	ok	395.0060	49.628	0.022989	20.47	57.288	10.153	64069883.101225
2014/12/30	18:45:52	ok	ok	395.0140	49.628	0.022989	20.50	57.201	10.155	64870652.768340
2014/12/30	18:50:52	ok	ok	395.0300	49.627	0.022989	20.51	57.294	10.178	64060199.592579
2014/12/30	18:55:52	ok	ok	395.0520	49.630	0.022989	20.48	57.228	10.148	62743422.973903
2014/12/30	19:00:52	ok	ok	395.0580	49.632	0.022989	20.50	57.231	10.160	66326281.350901
2014/12/30	19:05:52	ok	ok	395.0340	49.628	0.022989	20.51	57.202	10.161	67158692.352766
2014/12/30	19:10:52	ok	ok	395.0560	49.629	0.022989	20.50	57.231	10.160	64626296.250341
2014/12/30	19:15:52	ok	ok	395.0660	49.643	0.022989	20.56	57.210	10.192	64092773.515461
2014/12/30	19:20:52	ok	ok	395.0900	49.636	0.022989	20.58	57.182	10.199	63213143.474012
2014/12/30	19:25:52	ok	ok	395.0960	49.637	0.022989	20.61	57.187	10.218	64290180.112764
2014/12/30	19:30:52	ok	ok	395.1060	49.641	0.022989	20.61	57.187	10.218	64479092.262394
2014/12/30	19:35:52	ok	ok	395.0980	49.645	0.022989	20.58	57.182	10.199	65663692.249982
2014/12/30	19:40:52	ok	ok	395.0940	49.641	0.022989	20.58	57.244	10.210	65535253.214247
2014/12/30	19:45:52	ok	ok	395.0920	49.641	0.022989	20.53	57.267	10.185	65849811.644758
2014/12/30	19:50:52	ok	ok	395.1120	49.643	0.022989	20.54	57.299	10.196	68618547.659057
2014/12/30	19:55:52	ok	ok	395.1080	49.647	0.022989	20.56	57.241	10.198	65663935.633648
2014/12/30	20:00:52	ok	ok	395.0920	49.646	0.022989	20.57	57.242	10.204	67825663.331428
2014/12/30	20:05:52	ok	ok	395.1120	49.639	0.022989	20.52	57.265	10.178	64417939.423695
2014/12/30	20:10:52	ok	ok	395.1100	49.634	0.022989	20.52	57.265	10.178	66354606.980302
2014/12/30	20:15:52	ok	ok	395.1320	49.643	0.022989	20.56	57.302	10.209	67876475.070653
2014/12/30	20:20:52	ok	ok	395.1120	49.643	0.022989	20.54	57.299	10.196	66135964.752828
2014/12/30	20:25:52	ok	ok	395.1620	49.647	0.022989	20.59	57.214	10.211	64873779.887969
2014/12/30	20:30:52	ok	ok	395.1540	49.652	0.022989	20.63	57.159	10.225	65012218.605273
2014/12/30	20:35:52	ok	ok	395.1660	49.653	0.022989	20.65	57.193	10.243	66124166.795941
2014/12/30	20:40:52	ok	ok	395.1700	49.656	0.022989	20.68	57.167	10.256	68395283.948705
2014/12/30	20:45:52	ok	ok	395.1780	49.656	0.022989	20.65	57.162	10.237	63912117.297787
2014/12/30	20:50:52	ok	ok	395.1840	49.663	0.022989	20.70	57.139	10.263	64919331.461565
2014/12/30	20:55:52	ok	ok	395.1900	49.662	0.022989	20.70	57.170	10.268	64753989.354960
2014/12/30	21:00:52	--	ok	395.2120	49.668	0.022989	20.73	57.113	10.276	65876892.479205
2014/12/30	21:01:06	ok	ok	394.9200	49.606	0.022977	20.77	57.057	10.290	56509235.981825
2014/12/30	21:06:05	ok	ok	394.9960	49.620	0.022977	20.69	57.168	10.262	66746232.969179
2014/12/30	21:11:05	ok	ok	394.9880	49.617	0.022977	20.70	57.139	10.263	62136841.893318
2014/12/30	21:16:05	ok	ok	395.0240	49.620	0.022977	20.74	57.206	10.299	65899270.646781
2014/12/30	21:21:05	ok	ok	395.0000	49.620	0.022977	20.73	57.205	10.293	68030170.476926
2014/12/30	21:26:05	ok	ok	395.0080	49.622	0.022977	20.70	57.200	10.274	60372991.832337
2014/12/30	21:31:05	ok	ok	394.9960	49.616	0.022977	20.66	57.225	10.254	62266733.869995
2014/12/30	21:36:05	ok	ok	394.9820	49.620	0.022977	20.70	57.262	10.285	63529672.903945
2014/12/30	21:41:05	ok	ok	395.0140	49.623	0.022977	20.66	57.225	10.254	67432153.641510
2014/12/30	21:46:05	ok	ok	394.9820	49.618	0.022977	20.64	57.253	10.247	66322860.871360
2014/12/30	21:51:05	ok	ok	394.9760	49.620	0.022977	20.58	57.182	10.199	67131155.834826
2014/12/30	21:56:05	ok	ok	394.9940	49.618	0.022977	20.57	57.211	10.198	64456540.899167
2014/12/30	22:01:05	ok	ok	395.0060	49.621	0.022977	20.60	57.185	10.212	64687921.736538
2014/12/30	22:06:05	ok	ok	394.9900	49.622	0.022977	20.60	57.093	10.195	64317986.581513
2014/12/30	22:11:05	ok	ok	395.0000	49.623	0.022977	20.57	57.181	10.193	66175119.844049
2014/12/30	22:16:05	ok	ok	395.0020	49.616	0.022977	20.59	57.184	10.205	67957152.239174
2014/12/30	22:21:05	ok	ok	395.0180	49.620	0.022977	20.56	57.210	10.192	71386296.164720
2014/12/30	22:26:05	ok	ok	395.0180	49.617	0.022977	20.60	57.155	10.206	62769754.725525
2014/12/30	22:31:05	ok	ok	395.0080	49.620	0.022977	20.60	57.155	10.206	63684286.168472
2014/12/30	22:36:05	ok	ok	395.0060	49.621	0.022977	20.56	57.179	10.187	67224154.004343
2014/12/30	22:41:05	ok	ok	395.0280	49.627	0.022977	20.55	57.178	10.181	65388225.127770
2014/12/30	22:46:05	ok	ok	395.0040	49.621	0.022977	20.53	57.175	10.168	64943905.420220
2014/12/30	22:51:05	ok	ok	395.0060	49.621	0.022977	20.54	57.176	10.174	64774555.256815
2014/12/30	22:56:05	ok	ok	394.9920	49.624	0.022977	20.52	57.142	10.156	64472673.134497
2014/12/30	23:01:05	ok	ok	395.0080	49.624	0.022977	20.52	57.142	10.156	63985526.668710
2014/12/30	23:06:05	ok	ok	394.9980	49.620	0.022977	20.52	57.204	10.167	63758584.942218
2014/12/30	23:11:05	ok	ok	395.0000	49.619	0.022977	20.48	57.198	10.143	63499545.796056
2014/12/30	23:16:05	ok	ok	395.0040	49.624	0.022977	20.49	57.107	10.133	65647713.080642
2014/12/30	23:21:05	ok	ok	394.9960	49.623	0.022977	20.48	57.106	10.126	67858334.175576
2014/12/30	23:26:05	ok	ok	395.0060	49.623	0.022977	20.48	57.106	10.126	63246712.514241
2014/12/30	23:31:05	ok	ok	394.9960	49.621	0.022977	20.46	57.103	10.114	62784650.508801
2014/12/30	23:36:05	ok	ok	394.9920	49.623	0.022977	20.49	57.107	10.133	65048780.380983
2014/12/30	23:41:05	ok	ok	395.0060	49.627	0.022977	20.40	57.124	10.083	65658663.297752
2014/12/30	23:46:05	ok	ok	394.9900	49.620	0.022977	20.42	57.097	10.089	64524837.480472
2014/12/30	23:51:05	ok	ok	395.0060	49.621	0.022977	20.39	57.153	10.082	66780687.060675
2014/12/30	23:56:05	ok	ok	394.9800	49.621	0.022977	20.38	57.121	10.070	67964178.679758
2014/12/31	00:01:05	ok	ok	394.9680	49.622	0.022977	20.30	57.201	10.037	64696039.989987
2014/12/31	00:06:05	ok	ok	394.9400	49.619	0.022977	20.20	57.186	9.976	65709699.689610
2014/12/31	00:11:05	ok	ok	394.9440	49.612	0.022977	20.16	57.211	9.957	65004965.353818
2014/12/31	00:16:05	ok	ok	394.9220	49.613	0.022977	20.16	57.241	9.963	65304457.199307
2014/12/31	00:21:05	ok	ok	394.9320	49.612	0.022977	20.18	57.183	9.964	64640224.540725
2014/12/31	00:26:05	ok	ok	394.9200	49.612	0.022977	20.14	57.238	9.951	64376653.239698
2014/12/31	00:31:05	ok	ok	394.9180	49.612	0.022977	20.13	57.237	9.944	66152497.845790
2014/12/31	00:36:05	ok	ok	394.9380	49.607	0.022977	20.12	57.235	9.938	63203492.157344
2014/12/31	00:41:05	ok	ok	394.9340	49.613	0.022977	20.14	57.208	9.945	65882023.605338
2014/12/31	00:46:05	ok	ok	394.8980	49.610	0.022977	20.06	57.287	9.913	66422981.817832
2014/12/31	00:51:05	ok	ok	394.8900	49.606	0.022977	20.02	57.281	9.888	65646385.226686
2014/12/31	00:56:05	ok	ok	394.8880	49.602	0.022977	19.95	57.332	9.857	64724908.908610
2014/12/31	01:01:05	ok	ok	394.8740	49.604	0.022977	19.96	57.272	9.852	65434519.936029
2014/12/31	01:06:05	ok	ok	394.8740	49.605	0.022977	19.94	57.269	9.840	65239902.583154
2014/12/31	01:11:05	ok	ok	394.8760	49.605	0.022977	19.96	57.242	9.847	65401205.369885
2014/12/31	01:16:05	ok	ok	394.8660	49.601	0.022977	19.91	57.265	9.822	63717165.589714
2014/12/31	01:21:05	ok	ok	394.8480	49.603	0.022977	19.86	57.288	9.797	64072734.656508
2014/12/31	01:26:05	ok	ok	394.8500	49.603	0.022977	19.83	57.252	9.774	65048192.098484
2014/12/31	01:31:05	ok	ok	394.8480	49.601	0.022977	19.88	57.291	9.809	67759930.253081
2014/12/31	01:36:05	ok	ok	394.8620	49.600	0.022977	19.84	57.254	9.780	66331391.069353
2014/12/31	01:41:05	ok	ok	394.8420	49.598	0.022977	19.80	57.278	9.762	64489309.828522
2014/12/31	01:46:05	ok	ok	394.8400	49.599	0.022977	19.81	57.219	9.757	66442193.191979
2014/12/31	01:51:05	ok	ok	394.8100	49.597	0.022977	19.78	57.214	9.739	63678290.973858
2014/12/31	01:56:05	ok	ok	394.8040	49.598	0.022977	19.74	57.208	9.715	64175350.333770
2014/12/31	02:01:05	ok	ok	394.8120	49.598	0.022977	19.80	57.248	9.756	60992849.963287
2014/12/31	02:06:05	ok	ok	394.8400	49.598	0.022977	19.74	57.269	9.726	64165416.509023
2014/12/31	02:11:05	ok	ok	394.8140	49.598	0.022977	19.70	57.202	9.692	65590219.437737
2014/12/31	02:16:05	ok	ok	394.8020	49.599	0.022977	19.70	57.233	9.697	64752772.250038
2014/12/31	02:21:05	--	ok	394.7960	49.596	0.022977	19.68	57.230	9.685	61730269.661706
2014/12/31	02:21:19	ok	ok	394.9580	49.609	0.022988	19.67	57.136	9.663	60080322.530558
2014/12/31	02:26:18	ok	ok	395.0080	49.629	0.022988	19.66	57.227	9.673	66697940.751859
2014/12/31	02:31:18	ok	ok	395.0020	49.627	0.022988	19.66	57.227	9.673	63675261.450645
2014/12/31	02:36:18	ok	ok	394.9820	49.627	0.022988	19.64	57.254	9.666	62703913.508810
2014/12/31	02:41:18	ok	ok	394.9900	49.622	0.022988	19.60	57.279	9.648	64585932.158259
2014/12/31	02:46:18	ok	ok	394.9620	49.616	0.022988	19.56	57.303	9.629	65947676.120343
2014/12/31	02:51:18	ok	ok	394.9780	49.617	0.022988	19.57	57.274	9.630	63616627.187738
2014/12/31	02:56:18	ok	ok	394.9460	49.619	0.022988	19.54	57.300	9.618	66866807.134673
2014/12/31	03:01:18	ok	ok	394.9620	49.618	0.022988	19.54	57.270	9.612	64697710.323297
2014/12/31	03:06:18	ok	ok	394.9560	49.616	0.022988	19.50	57.233	9.584	67568067.519748
2014/12/31	03:11:18	ok	ok	394.9600	49.618	0.022988	19.50	57.263	9.589	66704380.007000
2014/12/31	03:16:18	ok	ok	394.9720	49.621	0.022988	19.50	57.263	9.589	66663234.958898
2014/12/31	03:21:18	ok	ok	394.9340	49.618	0.022988	19.47	57.198	9.561	59997053.930717
2014/12/31	03:26:18	ok	ok	394.9400	49.618	0.022988	19.48	57.230	9.572	61538521.524846
2014/12/31	03:31:18	ok	ok	394.9340	49.614	0.022988	19.46	57.227	9.560	65291598.012517
2014/12/31	03:36:18	ok	ok	394.9520	49.611	0.022988	19.38	57.245	9.518	61658415.118843
2014/12/31	03:41:18	ok	ok	394.9420	49.618	0.022988	19.39	57.216	9.519	63934569.763074
2014/12/31	03:46:18	ok	ok	394.9420	49.614	0.022988	19.38	57.215	9.513	64199164.923068
2014/12/31	03:51:18	ok	ok	394.9440	49.619	0.022988	19.39	57.247	9.524	67046880.900063
2014/12/31	03:56:18	ok	ok	394.9200	49.612	0.022988	19.41	57.250	9.536	65107369.796721
2014/12/31	04:01:18	ok	ok	394.9260	49.612	0.022988	19.36	57.242	9.507	63194218.137546
2014/12/31	04:06:18	ok	ok	394.9220	49.610	0.022988	19.36	57.273	9.512	62610590.528672
2014/12/31	04:11:18	ok	ok	394.9240	49.607	0.022988	19.32	57.297	9.494	66357873.031925
2014/12/31	04:16:18	ok	ok	394.9200	49.616	0.022988	19.31	57.265	9.483	63943033.365059
2014/12/31	04:21:18	ok	ok	394.9180	49.605	0.022988	19.29	57.232	9.466	63701906.484181
2014/12/31	04:26:18	ok	ok	394.9220	49.605	0.022988	19.30	57.264	9.477	61912091.504788
2014/12/31	04:31:18	ok	ok	394.9020	49.604	0.022988	19.26	57.288	9.459	64089350.651757
2014/12/31	04:36:18	ok	ok	394.9000	49.610	0.022988	19.26	57.227	9.449	67155109.638130
2014/12/31	04:41:18	ok	ok	394.8920	49.604	0.022988	19.22	57.282	9.435	62087974.809821
2014/12/31	04:46:18	ok	ok	394.8900	49.611	0.022988	19.24	57.224	9.437	61806294.999834
2014/12/31	04:51:18	ok	ok	394.9000	49.608	0.022988	19.24	57.224	9.437	69160759.391452
2014/12/31	04:56:18	ok	ok	394.8840	49.605	0.022988	19.20	57.248	9.419	61272711.681147
2014/12/31	05:01:18	ok	ok	394.8860	49.604	0.022988	19.19	57.216	9.408	60418696.370730
2014/12/31	05:06:18	ok	ok	394.8760	49.601	0.022988	19.14	57.209	9.379	68408514.647029
2014/12/31	05:11:18	ok	ok	394.8680	49.604	0.022988	19.14	57.270	9.389	61618790.243478
2014/12/31	05:16:18	ok	ok	394.8580	49.605	0.022988	19.10	57.264	9.366	62164774.084663
2014/12/31	05:21:18	ok	ok	394.8460	49.599	0.022988	19.08	57.230	9.350	64211376.680789
2014/12/31	05:26:18	ok	ok	394.8440	49.597	0.022988	19.03	57.253	9.326	64128004.777473
2014/12/31	05:31:18	ok	ok	394.8580	49.598	0.022988	19.06	57.227	9.338	63651891.029613
2014/12/31	05:36:18	ok	ok	394.8400	49.598	0.022988	19.03	57.284	9.331	64343684.689766
2014/12/31	05:41:18	ok	ok	394.8380	49.602	0.022988	19.01	57.281	9.319	62149696.224428
2014/12/31	05:46:18	ok	ok	394.8220	49.594	0.022988	19.02	57.252	9.320	64826953.843761
2014/12/31	05:51:18	ok	ok	394.8080	49.598	0.022988	18.96	57.242	9.286	65986898.196805
2014/12/31	05:56:18	ok	ok	394.8240	49.594	0.022988	18.97	57.275	9.296	63381084.164100
2014/12/31	06:01:18	ok	ok	394.8100	49.591	0.022988	18.93	57.299	9.278	62606299.513270
2014/12/31	06:06:18	ok	ok	394.8100	49.593	0.022988	18.89	57.323	9.260	64472753.608253
2014/12/31	06:11:18	ok	ok	394.8100	49.592	0.022988	18.88	57.261	9.245	66826901.924740
2014/12/31	06:16:18	--	ok	394.7960	49.588	0.022988	18.85	57.287	9.233	62754041.912701
2014/12/31	06:16:32	ok	ok	394.9140	49.605	0.022999	18.82	57.221	9.206	56729939.683782
2014/12/31	06:21:31	ok	ok	395.0120	49.640	0.022999	18.80	57.249	9.199	64159493.325771
2014/12/31	06:26:31	ok	ok	395.0200	49.631	0.022999	18.79	57.308	9.204	65715183.838146
2014/12/31	06:31:31	ok	ok	394.9960	49.634	0.022999	18.78	57.307	9.198	62785624.148245
2014/12/31	06:36:31	ok	ok	394.9600	49.630	0.022999	18.74	57.331	9.180	62624258.214056
2014/12/31	06:41:31	ok	ok	394.9840	49.630	0.022999	18.77	57.397	9.207	65632202.758869
2014/12/31	06:46:31	ok	ok	394.9860	49.630	0.022999	18.78	57.337	9.203	63355608.746848
2014/12/31	06:51:31	ok	ok	394.9700	49.630	0.022999	18.72	57.328	9.169	64974516.296033
2014/12/31	06:56:31	ok	ok	394.9560	49.625	0.022999	18.73	57.299	9.170	63167048.439292
2014/12/31	07:01:31	ok	ok	394.9620	49.627	0.022999	18.71	57.296	9.158	63778312.392506
2014/12/31	07:06:31	ok	ok	394.9400	49.627	0.022999	18.71	57.326	9.163	63185118.718498
2014/12/31	07:11:31	ok	ok	394.9600	49.621	0.022999	18.70	57.264	9.148	60557207.551122
2014/12/31	07:16:31	ok	ok	394.9600	49.632	0.022999	18.72	57.206	9.149	64280777.170061
2014/12/31	07:21:31	ok	ok	394.9460	49.616	0.022999	18.74	57.209	9.161	64465695.763639
2014/12/31	07:26:31	ok	ok	394.9500	49.629	0.022999	18.71	57.265	9.153	62084456.702977
2014/12/31	07:31:31	ok	ok	394.9500	49.622	0.022999	18.74	57.270	9.170	60723029.670532
2014/12/31	07:36:31	ok	ok	394.9740	49.635	0.022999	18.75	57.272	9.176	63223936.859760
2014/12/31	07:41:31	ok	ok	394.9780	49.623	0.022999	18.76	57.273	9.182	63167822.558619
2014/12/31	07:46:31	ok	ok	394.9680	49.627	0.022999	18.72	57.236	9.154	65292872.343039
2014/12/31	07:51:31	ok	ok	394.9660	49.622	0.022999	18.74	57.209	9.161	62318129.945080
2014/12/31	07:56:31	ok	ok	394.9740	49.626	0.022999	18.66	57.258	9.125	60913422.804874
2014/12/31	08:01:31	ok	ok	394.9360	49.617	0.022999	18.65	57.317	9.129	62299236.291751
2014/12/31	08:06:31	ok	ok	394.9680	49.622	0.022999	18.69	57.262	9.142	65716129.004978
2014/12/31	08:11:31	ok	ok	394.9720	49.628	0.022999	18.67	57.229	9.126	60857470.834476
2014/12/31	08:16:31	ok	ok	394.9780	49.625	0.022999	18.67	57.259	9.131	64913636.992913
2014/12/31	08:21:31	ok	ok	394.9780	49.635	0.022999	18.68	57.261	9.136	65848779.468478
2014/12/31	08:26:31	ok	ok	394.9440	49.620	0.022999	18.66	57.319	9.135	62871070.161040
2014/12/31	08:31:31	ok	ok	394.9620	49.629	0.022999	18.70	57.264	9.148	63218887.340346
2014/12/31	08:36:31	ok	ok	394.9640	49.623	0.022999	18.66	57.258	9.125	64662658.755315
2014/12/31	08:41:31	ok	ok	394.9740	49.619	0.022999	18.66	57.319	9.135	62083865.712654
2014/12/31	08:46:31	ok	ok	394.9760	49.620	0.022999	18.66	57.288	9.130	62921129.235930
2014/12/31	08:51:31	ok	ok	394.9580	49.626	0.022999	18.62	57.252	9.103	61326664.741499
2014/12/31	08:56:31	ok	ok	394.9720	49.625	0.022999	18.62	57.252	9.103	60507997.181022
2014/12/31	09:01:31	ok	ok	394.9880	49.631	0.022999	18.67	57.229	9.126	63675614.018705
2014/12/31	09:06:31	ok	ok	394.9860	49.628	0.022999	18.66	57.258	9.125	64802301.489741
2014/12/31	09:11:31	ok	ok	394.9840	49.627	0.022999	18.63	57.253	9.108	62760913.063414
2014/12/31	09:16:31	ok	ok	394.9700	49.619	0.022999	18.64	57.255	9.114	61244053.788536
2014/12/31	09:21:31	ok	ok	394.9640	49.625	0.022999	18.66	57.319	9.135	63194567.978865
2014/12/31	09:26:31	ok	ok	395.0000	49.631	0.022999	18.70	57.294	9.153	62347328.878575
2014/12/31	09:31:31	ok	ok	395.0120	49.634	0.022999	18.75	57.302	9.181	62655188.970215
2014/12/31	09:36:31	ok	ok	395.0160	49.640	0.022999	18.73	57.207	9.155	66289544.274915
2014/12/31	09:41:31	ok	ok	395.0380	49.643	0.022999	18.87	57.198	9.229	67760597.722281
2014/12/31	09:46:31	ok	ok	395.0240	49.635	0.022999	18.85	57.256	9.228	63934004.189337
2014/12/31	09:51:31	ok	ok	395.0480	49.647	0.022999	18.85	57.226	9.223	60696138.444301
2014/12/31	09:56:31	ok	ok	395.0600	49.647	0.022999	18.84	57.224	9.217	60950645.198367
2014/12/31	10:01:31	ok	ok	395.0300	49.640	0.022999	18.82	57.252	9.211	63705046.966731
2014/12/31	10:06:31	ok	ok	395.0560	49.651	0.022999	18.85	57.226	9.223	61989384.958593
2014/12/31	10:11:31	ok	ok	395.0800	49.661	0.022999	18.92	57.206	9.258	64425598.928218
2014/12/31	10:16:31	ok	ok	395.0840	49.658	0.022999	18.97	57.000	9.252	65674402.983779
2014/12/31	10:21:31	ok	ok	395.1300	49.671	0.022999	19.01	57.097	9.289	67121776.575791
2014/12/31	10:26:31	ok	ok	395.1140	49.644	0.022999	19.08	57.108	9.330	58891744.970689
2014/12/31	10:31:31	ok	ok	395.1880	49.663	0.022999	19.14	57.209	9.379	64383894.522147
2014/12/31	10:36:31	ok	ok	395.1900	49.729	0.022999	19.21	57.189	9.415	66020907.168949
2014/12/31	10:41:31	--	ok	395.2060	49.700	0.022999	19.26	57.227	9.449	66951832.391695
2014/12/31	10:41:45	ok	ok	394.9020	49.599	0.022988	19.27	57.076	9.429	62556643.391037
2014/12/31	10:46:44	ok	ok	395.0020	49.637	0.022988	19.30	57.233	9.472	62278448.494931
2014/12/31	10:51:44	ok	ok	395.0360	49.635	0.022988	19.34	57.270	9.500	69197444.308529
2014/12/31	10:56:44	ok	ok	395.0940	49.629	0.022988	19.42	57.251	9.542	67070021.515868
2014/12/31	11:01:44	ok	ok	395.0680	49.644	0.022988	19.48	57.291	9.582	59593355.843154
2014/12/31	11:06:44	ok	ok	395.1200	49.642	0.022988	19.55	57.240	9.613	64006513.863249
2014/12/31	11:11:44	ok	ok	395.1280	49.648	0.022988	19.62	57.221	9.649	62938114.391803
2014/12/31	11:16:44	--	ok	395.2020	49.653	0.022988	19.67	57.197	9.674	62484385.135607
2014/12/31	11:16:58	ok	ok	394.9120	49.589	0.022978	19.70	57.080	9.671	56289351.691818
2014/12/31	11:21:57	ok	ok	395.0040	49.604	0.022978	19.74	57.208	9.715	60449070.949939
2014/12/31	11:26:57	ok	ok	395.0500	49.617	0.022978	19.86	57.196	9.782	60665833.874918
2014/12/31	11:31:57	ok	ok	395.0920	49.620	0.022978	19.92	57.235	9.823	62485173.646267
2014/12/31	11:36:57	ok	ok	395.1080	49.633	0.022978	20.01	57.249	9.877	56827019.441755
2014/12/31	11:41:57	ok	ok	395.1840	49.634	0.022978	20.05	57.163	9.885	64205814.609336
2014/12/31	11:46:57	ok	ok	395.1820	49.645	0.022978	20.14	57.177	9.940	69215688.992589
2014/12/31	11:51:57	ok	ok	395.1840	49.649	0.022978	20.17	57.181	9.958	64358478.975813
2014/12/31	11:56:57	ok	ok	395.1920	49.659	0.022978	20.24	57.161	9.995	57200926.572245
2014/12/31	12:01:57	--	ok	395.2220	49.653	0.022978	20.32	57.143	10.039	62750652.177446
2014/12/31	12:02:11	ok	ok	394.8940	49.595	0.022965	20.32	57.112	10.033	57746349.562277
2014/12/31	12:07:10	ok	ok	395.0400	49.613	0.022965	20.40	57.124	10.083	63462117.811814
2014/12/31	12:12:10	ok	ok	395.0400	49.613	0.022965	20.44	57.130	10.107	62900397.535302
2014/12/31	12:17:10	ok	ok	395.0800	49.621	0.022965	20.51	57.110	10.145	66654121.358965
2014/12/31	12:22:10	ok	ok	395.1140	49.622	0.022965	20.54	57.115	10.163	62494488.976333
2014/12/31	12:27:10	ok	ok	395.1140	49.627	0.022965	20.56	57.118	10.176	64945389.150171
2014/12/31	12:32:10	ok	ok	395.1300	49.630	0.022965	20.62	57.127	10.213	66437517.104146
2014/12/31	12:37:10	ok	ok	395.1700	49.636	0.022965	20.71	57.018	10.247	65579911.542447
2014/12/31	12:42:10	ok	ok	395.1880	49.647	0.022965	20.72	57.111	10.270	66620775.582144
2014/12/31	12:47:10	--	ok	395.2020	49.655	0.022965	20.76	57.056	10.284	67853630.620240
2014/12/31	12:47:24	ok	ok	394.9180	49.598	0.022954	20.76	56.902	10.256	60473094.041596
2014/12/31	12:52:23	ok	ok	395.0280	49.611	0.022954	20.84	57.099	10.339	63346984.239584
2014/12/31	12:57:23	ok	ok	395.0380	49.615	0.022954	20.83	57.128	10.339	63867670.879796
2014/12/31	13:02:23	ok	ok	395.0400	49.614	0.022954	20.87	57.103	10.358	61896333.172622
2014/12/31	13:07:23	ok	ok	395.0520	49.618	0.022954	20.93	57.112	10.396	63477343.676300
2014/12/31	13:12:23	ok	ok	395.1140	49.620	0.022954	20.95	57.115	10.409	66928450.117967
2014/12/31	13:17:23	ok	ok	395.1320	49.629	0.022954	21.04	57.098	10.460	67551969.674629
2014/12/31	13:22:23	ok	ok	395.1400	49.631	0.022954	21.06	57.163	10.484	67939658.028929
2014/12/31	13:27:23	ok	ok	395.1500	49.639	0.022954	21.16	57.116	10.536	62686869.034795
2014/12/31	13:32:23	ok	ok	395.1720	49.631	0.022954	21.14	57.082	10.518	66826601.278605
2014/12/31	13:37:23	ok	ok	395.1900	49.650	0.022954	21.19	57.152	10.561	67095603.537970
2014/12/31	13:42:23	--	ok	395.2140	49.648	0.022954	21.23	57.127	10.581	66879831.446193
2014/12/31	13:42:37	ok	ok	394.9260	49.604	0.022943	21.22	57.033	10.558	52469410.779044
2014/12/31	13:47:36	ok	ok	394.9860	49.613	0.022943	21.27	57.133	10.607	58732647.626197
2014/12/31	13:52:36	ok	ok	395.0280	49.617	0.022943	21.31	57.108	10.627	61391171.682537
2014/12/31	13:57:36	ok	ok	395.0540	49.617	0.022943	21.31	57.139	10.632	60537974.631446
2014/12/31	14:02:36	ok	ok	395.0400	49.616	0.022943	21.35	57.114	10.652	59370870.225372
2014/12/31	14:07:36	ok	ok	395.0580	49.620	0.022943	21.34	57.143	10.652	59919663.006677
2014/12/31	14:12:36	ok	ok	395.0740	49.624	0.022943	21.35	57.145	10.658	61640463.620953
2014/12/31	14:17:36	ok	ok	395.0820	49.621	0.022943	21.35	57.176	10.664	61116425.523368
2014/12/31	14:22:36	ok	ok	395.1160	49.626	0.022943	21.44	57.097	10.705	60500093.301546
2014/12/31	14:27:36	ok	ok	395.1200	49.629	0.022943	21.42	57.094	10.692	59132467.611002
2014/12/31	14:32:36	ok	ok	395.1220	49.631	0.022943	21.48	57.134	10.736	62275109.584847
2014/12/31	14:37:36	ok	ok	395.1640	49.631	0.022943	21.49	57.135	10.743	60688172.305716
2014/12/31	14:42:36	ok	ok	395.1920	49.637	0.022943	21.54	57.081	10.764	64740157.509638
2014/12/31	14:47:36	ok	ok	395.1660	49.639	0.022943	21.58	57.180	10.807	61826741.983092
2014/12/31	14:52:36	--	ok	395.2200	49.646	0.022943	21.60	57.152	10.815	61450699.564563
2014/12/31	14:52:50	ok	ok	394.8680	49.607	0.022931	21.60	56.998	10.785	63319746.972428
2014/12/31	14:57:49	ok	ok	394.9860	49.615	0.022931	21.63	57.095	10.823	68673686.908163
2014/12/31	15:02:49	ok	ok	394.9700	49.615	0.022931	21.63	57.156	10.834	68337323.034352
2014/12/31	15:07:49	ok	ok	394.9900	49.617	0.022931	21.67	57.101	10.849	69960451.225310
2014/12/31	15:12:49	ok	ok	395.0000	49.616	0.022931	21.63	57.156	10.834	73387039.159501
2014/12/31	15:17:49	ok	ok	394.9920	49.618	0.022931	21.64	57.189	10.847	70201759.126650
2014/12/31	15:22:49	ok	ok	394.9940	49.617	0.022931	21.61	57.246	10.839	72726003.512801
2014/12/31	15:27:49	ok	ok	394.9860	49.619	0.022931	21.54	57.235	10.793	68821758.928638
2014/12/31	15:32:49	ok	ok	395.0140	49.621	0.022931	21.57	57.209	10.807	69014522.161769
2014/12/31	15:37:49	ok	ok	394.9980	49.618	0.022931	21.56	57.269	10.812	71845732.034023
2014/12/31	15:42:49	ok	ok	394.9680	49.619	0.022931	21.52	57.263	10.786	67646337.985653
2014/12/31	15:47:49	ok	ok	394.9680	49.616	0.022931	21.46	57.254	10.747	71130335.581763
2014/12/31	15:52:49	ok	ok	394.9520	49.617	0.022931	21.45	57.283	10.746	69131417.227797
2014/12/31	15:57:49	ok	ok	394.9680	49.616	0.022931	21.42	57.309	10.732	72116123.994459
2014/12/31	16:02:49	ok	ok	394.9500	49.618	0.022931	21.41	57.308	10.726	69092736.632498
2014/12/31	16:07:49	ok	ok	394.9500	49.613	0.022931	21.36	57.300	10.693	70503940.476946
2014/12/31	16:12:49	ok	ok	394.9420	49.613	0.022931	21.34	57.297	10.680	74133850.656557
2014/12/31	16:17:49	ok	ok	394.9360	49.613	0.022931	21.32	57.325	10.673	73833181.951761
2014/12/31	16:22:49	ok	ok	394.9280	49.612	0.022931	21.24	57.374	10.633	69935481.736726
2014/12/31	16:27:49	ok	ok	394.9300	49.613	0.022931	21.24	57.282	10.616	69452159.490490
2014/12/31	16:32:49	ok	ok	394.9140	49.613	0.022931	21.20	57.399	10.613	70524358.761807
2014/12/31	16:37:49	ok	ok	394.8900	49.610	0.022931	21.17	57.425	10.599	68222334.603911
2014/12/31	16:42:49	ok	ok	394.8960	49.610	0.022931	21.12	57.387	10.562	70425269.364329
2014/12/31	16:47:49	ok	ok	394.8680	49.611	0.022931	21.09	57.444	10.554	68605423.545995
2014/12/31	16:52:49	ok	ok	394.8740	49.608	0.022931	21.11	57.385	10.555	70472277.370191
2014/12/31	16:57:49	ok	ok	394.8840	49.607	0.022931	21.12	57.387	10.562	69651995.174816
2014/12/31	17:02:49	ok	ok	394.8740	49.607	0.022931	21.06	57.378	10.523	68758034.936131
2014/12/31	17:07:49	ok	ok	394.8700	49.607	0.022931	21.02	57.402	10.504	72954812.357801
2014/12/31	17:12:49	ok	ok	394.8500	49.607	0.022931	21.00	57.461	10.502	70125320.857144
2014/12/31	17:17:49	ok	ok	394.8660	49.607	0.022931	20.96	57.424	10.471	69077832.430986
2014/12/31	17:22:49	ok	ok	394.8260	49.604	0.022931	20.95	57.453	10.470	64365881.612828
2014/12/31	17:27:49	ok	ok	394.8440	49.605	0.022931	20.91	57.416	10.439	76246946.236738
2014/12/31	17:32:49	ok	ok	394.8340	49.602	0.022931	20.89	57.444	10.432	72275042.822308
2014/12/31	17:37:49	ok	ok	394.8040	49.601	0.022931	20.85	57.438	10.407	70044447.387909
2014/12/31	17:42:49	--	ok	394.7980	49.603	0.022931	20.85	57.469	10.412	65784939.076393
2014/12/31	17:43:03	ok	ok	394.9660	49.611	0.022942	20.82	57.372	10.377	52285194.291933
2014/12/31	17:48:02	ok	ok	395.0240	49.626	0.022942	20.81	57.432	10.382	62805023.811624
2014/12/31	17:53:02	ok	ok	395.0140	49.627	0.022942	20.78	57.520	10.379	62892060.270501
2014/12/31	17:58:02	ok	ok	395.0020	49.624	0.022942	20.78	57.458	10.368	64482517.741228
2014/12/31	18:03:02	ok	ok	395.0120	49.628	0.022942	20.81	57.524	10.398	65959397.933827
2014/12/31	18:08:02	ok	ok	395.0200	49.626	0.022942	20.80	57.461	10.381	64201423.567949
2014/12/31	18:13:02	ok	ok	394.9920	49.625	0.022942	20.74	57.513	10.354	67127734.725847
2014/12/31	18:18:02	ok	ok	395.0100	49.625	0.022942	20.80	57.523	10.392	65089383.612791
2014/12/31	18:23:02	ok	ok	395.0060	49.621	0.022942	20.73	57.481	10.342	67298115.821961
2014/12/31	18:28:02	ok	ok	394.9860	49.620	0.022942	20.71	57.540	10.341	66330476.252562
2014/12/31	18:33:02	ok	ok	394.9840	49.621	0.022942	20.70	57.477	10.323	61894346.669393
2014/12/31	18:38:02	ok	ok	394.9900	49.621	0.022942	20.73	57.481	10.342	62319076.252577
2014/12/31	18:43:02	ok	ok	394.9940	49.623	0.022942	20.74	57.513	10.354	61236608.833112
2014/12/31	18:48:02	ok	ok	395.0080	49.625	0.022942	20.69	57.475	10.317	64383730.613578
2014/12/31	18:53:02	ok	ok	395.0160	49.619	0.022942	20.67	57.441	10.299	62986726.145966
2014/12/31	18:58:02	ok	ok	395.0000	49.623	0.022942	20.72	57.449	10.330	62471924.875053
2014/12/31	19:03:02	ok	ok	394.9980	49.621	0.022942	20.69	57.475	10.317	61759510.733180
2014/12/31	19:08:02	ok	ok	395.0120	49.621	0.022942	20.70	57.507	10.329	63514406.066787
2014/12/31	19:13:02	ok	ok	394.9940	49.618	0.022942	20.63	57.527	10.291	64813907.649772
2014/12/31	19:18:02	ok	ok	394.9840	49.616	0.022942	20.64	57.560	10.302	61286729.705848
2014/12/31	19:23:02	ok	ok	394.9500	49.617	0.022942	20.59	57.552	10.271	62898407.983525
2014/12/31	19:28:02	ok	ok	394.9420	49.616	0.022942	20.54	57.544	10.240	61479115.074449
2014/12/31	19:33:02	ok	ok	394.9720	49.619	0.022942	20.56	57.517	10.247	66111516.586246
2014/12/31	19:38:02	ok	ok	394.9360	49.614	0.022942	20.56	57.547	10.252	61998450.647207
2014/12/31	19:43:02	ok	ok	394.9440	49.614	0.022942	20.54	57.544	10.240	61293434.346399
2014/12/31	19:48:02	ok	ok	394.9480	49.616	0.022942	20.52	57.572	10.233	64752604.326833
2014/12/31	19:53:02	ok	ok	394.9620	49.620	0.022942	20.56	57.547	10.252	65430953.796858
2014/12/31	19:58:02	ok	ok	394.9480	49.619	0.022942	20.50	57.600	10.226	64012664.703519
2014/12/31	20:03:02	ok	ok	394.9560	49.617	0.022942	20.52	57.572	10.233	63331814.300411
2014/12/31	20:08:02	ok	ok	394.9500	49.613	0.022942	20.50	57.538	10.215	61239130.156962
2014/12/31	20:13:02	ok	ok	394.9480	49.616	0.022942	20.48	57.535	10.202	64178470.245773
2014/12/31	20:18:02	ok	ok	394.9460	49.617	0.022942	20.50	57.538	10.215	67578136.915357
2014/12/31	20:23:02	ok	ok	394.9540	49.618	0.022942	20.48	57.535	10.202	65115039.380263
2014/12/31	20:28:02	ok	ok	394.9560	49.612	0.022942	20.48	57.505	10.197	57797363.325782
2014/12/31	20:33:02	ok	ok	394.9580	49.619	0.022942	20.51	57.448	10.205	67459802.880278
2014/12/31	20:38:02	ok	ok	394.9800	49.620	0.022942	20.52	57.480	10.216	65796867.410143
2014/12/31	20:43:02	ok	ok	394.9660	49.617	0.022942	20.56	57.517	10.247	64428163.301795
2014/12/31	20:48:02	ok	ok	394.9960	49.627	0.022942	20.56	57.486	10.241	65444838.173916
2014/12/31	20:53:02	ok	ok	394.9940	49.621	0.022942	20.57	57.457	10.242	65116678.293658
2014/12/31	20:58:02	ok	ok	395.0040	49.624	0.022942	20.61	57.432	10.262	66337359.792951
2014/12/31	21:03:02	ok	ok	395.0100	49.623	0.022942	20.65	57.408	10.281	64917761.220369
2014/12/31	21:08:02	ok	ok	395.0300	49.627	0.022942	20.62	57.403	10.262	67979324.515475
2014/12/31	21:13:02	ok	ok	395.0280	49.628	0.022942	20.60	57.431	10.255	71329425.371274
2014/12/31	21:18:02	ok	ok	395.0480	49.633	0.022942	20.64	57.437	10.280	65829800.664738
2014/12/31	21:23:02	ok	ok	395.0620	49.632	0.022942	20.66	57.348	10.276	63998895.287674
2014/12/31	21:28:02	ok	ok	395.0560	49.636	0.022942	20.66	57.317	10.271	66483317.833904
2014/12/31	21:33:02	ok	ok	395.0660	49.633	0.022942	20.67	57.411	10.294	64974350.126662
2014/12/31	21:38:02	ok	ok	395.0540	49.632	0.022942	20.65	57.438	10.287	67427900.277616
2014/12/31	21:43:02	ok	ok	395.0680	49.640	0.022942	20.67	57.411	10.294	65059062.358030
2014/12/31	21:48:02	ok	ok	395.0540	49.640	0.022942	20.72	57.418	10.325	64936915.761287
2014/12/31	21:53:02	ok	ok	395.0660	49.639	0.022942	20.70	57.385	10.307	64520712.873761
2014/12/31	21:58:02	ok	ok	395.0680	49.638	0.022942	20.70	57.446	10.318	65959740.158165
2014/12/31	22:03:02	ok	ok	395.0880	49.637	0.022942	20.68	57.382	10.294	68252978.696250
2014/12/31	22:08:02	ok	ok	395.0620	49.636	0.022942	20.68	57.412	10.300	70347044.363546
2014/12/31	22:13:02	ok	ok	395.0860	49.640	0.022942	20.69	57.444	10.312	65712058.966090
2014/12/31	22:18:02	ok	ok	395.0860	49.637	0.022942	20.66	57.409	10.287	68656519.020718
2014/12/31	22:23:02	ok	ok	395.0880	49.641	0.022942	20.70	57.415	10.312	69030715.820647
2014/12/31	22:28:02	ok	ok	395.1040	49.642	0.022942	20.68	57.382	10.294	64562201.442853
2014/12/31	22:33:02	ok	ok	395.1180	49.644	0.022942	20.73	57.420	10.331	68988734.974664
2014/12/31	22:38:02	ok	ok	395.1140	49.650	0.022942	20.71	57.447	10.324	65755904.119334
2014/12/31	22:43:02	ok	ok	395.1080	49.653	0.022942	20.77	57.395	10.351	65158591.550325
2014/12/31	22:48:02	ok	ok	395.1100	49.641	0.022942	20.74	57.421	10.338	64829895.774318
2014/12/31	22:53:02	ok	ok	395.1220	49.645	0.022942	20.77	57.457	10.362	67736249.665652
2014/12/31	22:58:02	ok	ok	395.1260	49.649	0.022942	20.77	57.395	10.351	69795300.944551
2014/12/31	23:03:02	ok	ok	395.1220	49.651	0.022942	20.72	57.449	10.330	64614633.900877
2014/12/31	23:08:02	ok	ok	395.0980	49.648	0.022942	20.70	57.477	10.323	63831444.372695
2014/12/31	23:13:02	ok	ok	395.1200	49.651	0.022942	20.69	57.475	10.317	65910075.423566
2014/12/31	23:18:02	ok	ok	395.0980	49.642	0.022942	20.65	57.530	10.303	68600000.696249
2014/12/31	23:23:02	ok	ok	395.1140	49.651	0.022942	20.69	57.506	10.323	65704033.555196
2014/12/31	23:28:02	ok	ok	395.1200	49.653	0.022942	20.67	57.533	10.316	65873349.335114
2014/12/31	23:33:02	ok	ok	395.1200	49.655	0.022942	20.68	57.474	10.311	64040614.113884
2014/12/31	23:38:02	ok	ok	395.1200	49.647	0.022942	20.69	57.536	10.328	62415883.066772
2014/12/31	23:43:02	ok	ok	395.1220	49.652	0.022942	20.73	57.481	10.342	64925081.460998
2014/12/31	23:48:02	ok	ok	395.1580	49.652	0.022942	20.74	57.513	10.354	69572963.806953
2014/12/31	23:53:02	ok	ok	395.1440	49.657	0.022942	20.72	57.480	10.336	65908994.822763
2014/12/31	23:58:02	ok	ok	395.1360	49.656	0.022942	20.69	57.506	10.323	64660206.289739
2015/01/01	00:03:02	ok	ok	395.1340	49.656	0.022942	20.68	57.535	10.322	67214017.824077
2015/01/01	00:08:02	ok	ok	395.1200	49.646	0.022942	20.67	57.564	10.321	66418137.146747
2015/01/01	00:13:02	ok	ok	395.1160	49.656	0.022942	20.66	57.593	10.320	65104231.707477
2015/01/01	00:18:02	ok	ok	395.1140	49.659	0.022942	20.66	57.532	10.309	65152267.228228
2015/01/01	00:23:02	ok	ok	395.1120	49.650	0.022942	20.61	57.555	10.284	67345288.260304
2015/01/01	00:28:02	ok	ok	395.1220	49.650	0.022942	20.58	57.550	10.265	64133917.775447
2015/01/01	00:33:02	ok	ok	395.1140	49.644	0.022942	20.57	57.641	10.275	61826345.269739
2015/01/01	00:38:02	ok	ok	395.0960	49.641	0.022942	20.56	57.547	10.252	63737594.082219
2015/01/01	00:43:02	ok	ok	395.1260	49.659	0.022942	20.60	57.553	10.277	66046771.141833
2015/01/01	00:48:02	ok	ok	395.1240	49.659	0.022942	20.60	57.523	10.272	72429401.573108
2015/01/01	00:53:02	ok	ok	395.1120	49.664	0.022942	20.64	57.529	10.297	64846855.558525
2015/01/01	00:58:02	ok	ok	395.1080	49.655	0.022942	20.58	57.550	10.265	65623038.394650
2015/01/01	01:03:02	ok	ok	395.1200	49.653	0.022942	20.58	57.550	10.265	67725944.817374
2015/01/01	01:08:02	ok	ok	395.1420	49.644	0.022942	20.54	57.575	10.245	64467843.955567
2015/01/01	01:13:02	ok	ok	395.1280	49.656	0.022942	20.56	57.578	10.258	68408417.487425
2015/01/01	01:18:02	ok	ok	395.1420	49.659	0.022942	20.56	57.517	10.247	66528806.987990
2015/01/01	01:23:02	ok	ok	395.1320	49.657	0.022942	20.55	57.546	10.246	64171126.488323
2015/01/01	01:28:02	ok	ok	395.1400	49.657	0.022942	20.60	57.553	10.277	66286539.866035
2015/01/01	01:33:02	ok	ok	395.1460	49.661	0.022942	20.61	57.494	10.273	65919160.292573
2015/01/01	01:38:02	ok	ok	395.1600	49.663	0.022942	20.60	57.492	10.266	64825887.418215
2015/01/01	01:43:02	ok	ok	395.1780	49.674	0.022942	20.61	57.494	10.273	67860881.504990
2015/01/01	01:48:02	ok	ok	395.1620	49.667	0.022942	20.66	57.501	10.304	69479632.534314
2015/01/01	01:53:02	ok	ok	395.1860	49.673	0.022942	20.70	57.446	10.318	68163733.382801
2015/01/01	01:58:02	ok	ok	395.1980	49.674	0.022942	20.70	57.446	10.318	64779035.321756
2015/01/01	02:03:02	ok	ok	395.1820	49.678	0.022942	20.73	57.512	10.348	68631212.441381
2015/01/01	02:08:02	ok	ok	395.1940	49.672	0.022942	20.73	57.481	10.342	66240906.747330
2015/01/01	02:13:02	--	ok	395.2160	49.673	0.022942	20.68	57.443	10.305	69742416.200926
2015/01/01	02:13:16	ok	ok	394.8980	49.606	0.02293	20.73	57.358	10.320	64475668.165378
2015/01/01	02:18:15	ok	ok	394.9900	49.621	0.02293	20.73	57.481	10.342	69290409.182143
2015/01/01	02:23:15	ok	ok	394.9820	49.620	0.02293	20.74	57.483	10.349	77649904.846081
2015/01/01	02:28:15	ok	ok	394.9980	49.624	0.02293	20.76	57.486	10.361	69556959.835366
2015/01/01	02:33:15	ok	ok	395.0200	49.627	0.02293	20.78	57.458	10.368	73842787.479320
2015/01/01	02:38:15	ok	ok	395.0140	49.626	0.02293	20.76	57.547	10.372	71792036.770744
2015/01/01	02:43:15	ok	ok	395.0320	49.627	0.02293	20.78	57.458	10.368	70612313.956025
2015/01/01	02:48:15	ok	ok	395.0260	49.627	0.02293	20.76	57.516	10.367	72652030.096570
2015/01/01	02:53:15	ok	ok	395.0320	49.633	0.02293	20.77	57.518	10.373	70941545.211895
2015/01/01	02:58:15	ok	ok	395.0140	49.628	0.02293	20.72	57.510	10.342	69551789.409198
2015/01/01	03:03:15	ok	ok	395.0080	49.628	0.02293	20.76	57.516	10.367	67750806.877553
2015/01/01	03:08:15	ok	ok	395.0100	49.625	0.02293	20.72	57.541	10.347	72893578.138283
2015/01/01	03:13:15	ok	ok	395.0300	49.630	0.02293	20.74	57.513	10.354	74170550.416791
2015/01/01	03:18:15	ok	ok	395.0020	49.625	0.02293	20.71	57.570	10.346	72025020.687380
2015/01/01	03:23:15	ok	ok	394.9980	49.625	0.02293	20.76	57.547	10.372	67423294.836685
2015/01/01	03:28:15	ok	ok	395.0140	49.624	0.02293	20.74	57.575	10.365	71327827.942648
2015/01/01	03:33:15	ok	ok	395.0120	49.628	0.02293	20.71	57.570	10.346	67126622.480487
2015/01/01	03:38:15	ok	ok	395.0100	49.626	0.02293	20.67	57.595	10.327	68620495.387440
2015/01/01	03:43:15	ok	ok	395.0180	49.629	0.02293	20.70	57.630	10.351	66785030.739509
2015/01/01	03:48:15	ok	ok	395.0200	49.626	0.02293	20.68	57.566	10.327	70811187.086270
2015/01/01	03:53:15	ok	ok	395.0280	49.627	0.02293	20.68	57.566	10.327	75791860.588474
2015/01/01	03:58:15	ok	ok	395.0240	49.628	0.02293	20.69	57.567	10.334	70199838.762608
2015/01/01	04:03:15	ok	ok	395.0320	49.631	0.02293	20.68	57.566	10.327	76533444.838403
2015/01/01	04:08:15	ok	ok	395.0200	49.626	0.02293	20.67	57.564	10.321	69739594.192336
2015/01/01	04:13:15	ok	ok	395.0380	49.630	0.02293	20.70	57.538	10.334	68907995.260489
2015/01/01	04:18:15	ok	ok	395.0540	49.631	0.02293	20.68	57.566	10.327	73767790.382480
2015/01/01	04:23:15	ok	ok	395.0500	49.632	0.02293	20.70	57.569	10.340	71950952.427286
2015/01/01	04:28:15	ok	ok	395.0560	49.634	0.02293	20.68	57.566	10.327	73245355.836757
2015/01/01	04:33:15	ok	ok	395.0300	49.627	0.02293	20.67	57.533	10.316	71277771.034454
2015/01/01	04:38:15	ok	ok	395.0460	49.631	0.02293	20.72	57.572	10.353	68901188.331955
2015/01/01	04:43:15	ok	ok	395.0580	49.638	0.02293	20.71	57.570	10.346	71666528.916876
2015/01/01	04:48:15	ok	ok	395.0460	49.638	0.02293	20.68	57.566	10.327	71581197.971238
2015/01/01	04:53:15	ok	ok	395.0580	49.635	0.02293	20.68	57.566	10.327	72725879.850661
2015/01/01	04:58:15	ok	ok	395.0740	49.637	0.02293	20.66	57.593	10.320	73866122.092720
2015/01/01	05:03:15	ok	ok	395.0700	49.632	0.02293	20.66	57.593	10.320	69041197.778027
2015/01/01	05:08:15	ok	ok	395.0740	49.634	0.02293	20.69	57.506	10.323	72752584.274888
2015/01/01	05:13:15	ok	ok	395.0560	49.635	0.02293	20.72	57.572	10.353	69482960.813038
2015/01/01	05:18:15	ok	ok	395.0620	49.635	0.02293	20.70	57.569	10.340	73878847.831322
2015/01/01	05:23:15	ok	ok	395.0940	49.638	0.02293	20.72	57.510	10.342	75081710.538468
2015/01/01	05:28:15	ok	ok	395.0760	49.643	0.02293	20.72	57.572	10.353	71856782.173461
2015/01/01	05:33:15	ok	ok	395.0800	49.644	0.02293	20.76	57.547	10.372	70568909.243582
2015/01/01	05:38:15	ok	ok	395.0760	49.641	0.02293	20.73	57.604	10.364	72663342.300288
2015/01/01	05:43:15	ok	ok	395.0960	49.644	0.02293	20.73	57.604	10.364	72898860.061570
2015/01/01	05:48:15	ok	ok	395.0760	49.645	0.02293	20.70	57.569	10.340	70277124.784120
2015/01/01	05:53:15	ok	ok	395.0860	49.644	0.02293	20.72	57.572	10.353	72399088.646927
2015/01/01	05:58:15	ok	ok	395.0680	49.641	0.02293	20.71	57.540	10.341	70055003.039749
2015/01/01	06:03:15	ok	ok	395.0940	49.646	0.02293	20.72	57.633	10.364	70175639.285879
2015/01/01	06:08:15	ok	ok	395.1080	49.639	0.02293	20.72	57.572	10.353	71105043.955080
2015/01/01	06:13:15	ok	ok	395.0860	49.642	0.02293	20.74	57.605	10.371	71233495.102648
2015/01/01	06:18:15	ok	ok	395.1080	49.646	0.02293	20.79	57.674	10.413	72668437.705405
2015/01/01	06:23:15	ok	ok	395.1000	49.644	0.02293	20.78	57.642	10.401	68064096.109554
2015/01/01	06:28:15	ok	ok	395.1260	49.655	0.02293	20.80	57.615	10.409	71227405.444460
2015/01/01	06:33:15	ok	ok	395.1180	49.650	0.02293	20.75	57.699	10.394	71081303.888086
2015/01/01	06:38:15	ok	ok	395.1320	49.648	0.02293	20.80	57.676	10.420	75437658.701270
2015/01/01	06:43:15	ok	ok	395.1360	49.646	0.02293	20.81	57.678	10.426	71442805.471685
2015/01/01	06:48:15	ok	ok	395.1220	49.652	0.02293	20.82	57.710	10.438	68877509.899202
2015/01/01	06:53:15	ok	ok	395.1380	49.660	0.02293	20.84	57.651	10.439	73147908.670235
2015/01/01	06:58:15	ok	ok	395.1700	49.661	0.02293	20.89	57.690	10.477	68157331.849520
2015/01/01	07:03:15	ok	ok	395.1660	49.668	0.02293	20.88	57.658	10.465	74565967.527833
2015/01/01	07:08:15	ok	ok	395.1800	49.660	0.02293	20.94	57.697	10.509	70475583.459780
2015/01/01	07:13:15	ok	ok	395.1940	49.660	0.02293	20.97	57.641	10.517	70809234.001294
2015/01/01	07:18:15	--	ok	395.2060	49.669	0.02293	20.98	57.642	10.523	69328827.831658
2015/01/01	07:18:29	ok	ok	394.9000	49.607	0.022919	20.98	57.611	10.517	65073399.675192
2015/01/01	07:23:28	ok	ok	395.0020	49.621	0.022919	21.01	57.585	10.531	72453609.169764
2015/01/01	07:28:28	ok	ok	394.9960	49.621	0.022919	21.05	57.653	10.568	71314099.958229
2015/01/01	07:33:28	ok	ok	395.0000	49.623	0.022919	21.09	57.567	10.576	71435249.249597
2015/01/01	07:38:28	ok	ok	395.0400	49.629	0.022919	21.13	57.634	10.613	70839804.209318
2015/01/01	07:43:28	ok	ok	395.0260	49.630	0.022919	21.12	57.571	10.596	72559030.395772
2015/01/01	07:48:28	ok	ok	395.0560	49.630	0.022919	21.14	57.605	10.614	74882434.936489
2015/01/01	07:53:28	ok	ok	395.0520	49.631	0.022919	21.16	57.577	10.621	71502114.757833
2015/01/01	07:58:28	ok	ok	395.0780	49.635	0.022919	21.22	57.587	10.660	74360177.796127
2015/01/01	08:03:28	ok	ok	395.0820	49.640	0.022919	21.22	57.617	10.666	72751544.519702
2015/01/01	08:08:28	ok	ok	395.0880	49.638	0.022919	21.23	57.619	10.672	75448465.783743
2015/01/01	08:13:28	ok	ok	395.0980	49.642	0.022919	21.26	57.623	10.692	76797867.040828
2015/01/01	08:18:28	ok	ok	395.1280	49.643	0.022919	21.29	57.566	10.700	73841257.777294
2015/01/01	08:23:28	ok	ok	395.1380	49.644	0.022919	21.30	57.599	10.712	74942985.636346
2015/01/01	08:28:28	ok	ok	395.1320	49.647	0.022919	21.34	57.666	10.749	76361234.412866
2015/01/01	08:33:28	ok	ok	395.1240	49.653	0.022919	21.33	57.634	10.737	76849227.020851
2015/01/01	08:38:28	ok	ok	395.1660	49.651	0.022919	21.35	57.668	10.756	73533146.768054
2015/01/01	08:43:28	ok	ok	395.1640	49.657	0.022919	21.34	57.697	10.755	74187343.923477
2015/01/01	08:48:28	ok	ok	395.1640	49.662	0.022919	21.35	57.637	10.750	75484753.819673
2015/01/01	08:53:28	ok	ok	395.1880	49.657	0.022919	21.38	57.672	10.775	70281518.099034
2015/01/01	08:58:28	ok	ok	395.1880	49.655	0.022919	21.41	57.646	10.789	72600291.919506
2015/01/01	09:03:28	--	ok	395.2080	49.665	0.022919	21.41	57.646	10.789	74995897.205472
2015/01/01	09:03:42	ok	ok	394.8140	49.608	0.022908	21.44	57.559	10.791	66824770.302716
2015/01/01	09:08:41	ok	ok	394.9740	49.618	0.022908	21.48	57.626	10.829	70905684.197894
2015/01/01	09:13:41	ok	ok	394.9840	49.621	0.022908	21.54	57.604	10.863	70654650.613805
2015/01/01	09:18:41	ok	ok	394.9960	49.624	0.022908	21.56	57.669	10.887	72706901.369734
2015/01/01	09:23:41	ok	ok	394.9980	49.625	0.022908	21.61	57.615	10.909	69381069.074201
2015/01/01	09:28:41	ok	ok	395.0280	49.626	0.022908	21.59	57.704	10.913	69207784.363558
2015/01/01	09:33:41	ok	ok	395.0360	49.633	0.022908	21.64	57.650	10.934	73894924.580804
2015/01/01	09:38:41	ok	ok	395.0500	49.629	0.022908	21.68	57.687	10.966	70361065.220634
2015/01/01	09:43:41	ok	ok	395.0500	49.635	0.022908	21.71	57.692	10.986	70234489.387049
2015/01/01	09:48:41	ok	ok	395.0560	49.632	0.022908	21.66	57.715	10.959	72314658.771282
2015/01/01	09:53:41	ok	ok	395.0580	49.634	0.022908	21.66	57.715	10.959	72752421.319042
2015/01/01	09:58:41	ok	ok	395.0500	49.633	0.022908	21.65	57.806	10.970	68692632.506069
2015/01/01	10:03:41	ok	ok	395.0880	49.640	0.022908	21.69	57.750	10.985	72900304.942179
2015/01/01	10:08:41	ok	ok	395.0960	49.636	0.022908	21.75	57.729	11.019	69600121.289963
2015/01/01	10:13:41	ok	ok	395.1100	49.644	0.022908	21.79	57.704	11.039	70240884.286676
2015/01/01	10:18:41	ok	ok	395.0880	49.640	0.022908	21.74	57.727	11.012	75755045.529491
2015/01/01	10:23:41	ok	ok	395.1240	49.640	0.022908	21.79	57.796	11.057	73378591.282693
2015/01/01	10:28:41	ok	ok	395.1300	49.649	0.022908	21.84	57.742	11.079	74794204.609240
2015/01/01	10:33:41	ok	ok	395.1560	49.649	0.022908	21.86	57.745	11.092	70891606.200387
2015/01/01	10:38:41	ok	ok	395.1640	49.659	0.022908	21.86	57.807	11.104	73543314.799649
2015/01/01	10:43:41	ok	ok	395.1700	49.662	0.022908	21.92	57.724	11.126	70636203.181015
2015/01/01	10:48:41	--	ok	395.2180	49.664	0.022908	21.96	57.730	11.153	71320434.401852
2015/01/01	10:48:55	ok	ok	394.8240	49.611	0.022896	21.90	57.690	11.107	64537703.445114
2015/01/01	10:53:54	ok	ok	394.9460	49.624	0.022896	22.02	57.739	11.193	74444966.851051
2015/01/01	10:58:54	ok	ok	394.9680	49.624	0.022896	22.09	57.750	11.241	73438074.963910
2015/01/01	11:03:54	--	ok	394.7020	49.599	0.022896	21.36	58.835	10.980	71019129.775854
2015/01/01	11:04:08	ok	ok	395.1040	49.623	0.022912	21.44	58.663	10.998	65545849.616987
2015/01/01	11:09:07	ok	ok	394.9480	49.614	0.022912	21.04	58.968	10.803	79853299.231120
2015/01/01	11:14:07	ok	ok	394.8740	49.607	0.022912	20.80	59.114	10.679	85284693.198987
2015/01/01	11:19:07	ok	ok	394.8240	49.601	0.022912	20.63	59.057	10.564	83580579.191074
2015/01/01	11:24:07	--	ok	394.7660	49.596	0.022912	20.52	59.162	10.515	78408056.920824
2015/01/01	11:24:21	ok	ok	395.0940	49.632	0.022924	20.63	58.965	10.548	74800644.164969
2015/01/01	11:29:20	ok	ok	395.0120	49.617	0.022924	20.47	59.154	10.483	80346214.635501
2015/01/01	11:34:20	ok	ok	394.9520	49.609	0.022924	20.35	59.227	10.423	80719908.435368
2015/01/01	11:39:20	ok	ok	394.9600	49.608	0.022924	20.30	59.219	10.391	81938747.012750
2015/01/01	11:44:20	ok	ok	394.8760	49.605	0.022924	20.24	59.240	10.359	77586891.632948
2015/01/01	11:49:20	ok	ok	394.8880	49.602	0.022924	20.20	59.264	10.339	81012582.151281
2015/01/01	11:54:20	ok	ok	394.8720	49.598	0.022924	20.14	59.285	10.306	79803300.680542
2015/01/01	11:59:20	ok	ok	394.8320	49.596	0.022924	20.11	59.280	10.288	79259184.381926
2015/01/01	12:04:20	ok	ok	394.8040	49.592	0.022924	20.10	59.248	10.276	80181298.917121
2015/01/01	12:09:20	ok	ok	394.8180	49.596	0.022924	20.10	59.248	10.276	83947646.727594
2015/01/01	12:14:20	ok	ok	394.8080	49.591	0.022924	20.07	59.244	10.257	81771124.055814
2015/01/01	12:19:20	ok	ok	394.8180	49.593	0.022924	20.08	59.215	10.258	78652009.545551
2015/01/01	12:24:20	ok	ok	394.8040	49.592	0.022924	20.05	59.240	10.245	86291121.251013
2015/01/01	12:29:20	ok	ok	394.8220	49.589	0.022924	20.03	59.268	10.237	85554448.706338
2015/01/01	12:34:20	ok	ok	394.9040	49.588	0.022924	20.06	59.272	10.256	85777202.878084
2015/01/01	12:39:20	--	ok	394.7800	49.588	0.022924	20.05	59.271	10.250	84840610.877263
2015/01/01	12:39:34	ok	ok	395.0660	49.616	0.022937	20.07	59.152	10.241	79620074.162989
2015/01/01	12:44:33	ok	ok	395.0640	49.613	0.022937	20.06	59.212	10.246	87650918.786159
2015/01/01	12:49:33	ok	ok	395.0500	49.621	0.022937	20.09	59.247	10.270	89919194.594752
2015/01/01	12:54:33	ok	ok	395.0780	49.613	0.022937	20.10	59.248	10.276	84870751.572735
2015/01/01	12:59:33	ok	ok	395.0340	49.616	0.022937	20.18	59.170	10.310	86572025.596383
2015/01/01	13:04:33	ok	ok	395.0780	49.622	0.022937	20.20	59.264	10.339	88792399.820779
2015/01/01	13:09:33	ok	ok	395.1080	49.626	0.022937	20.24	59.240	10.359	89862833.371805
2015/01/01	13:14:33	ok	ok	395.1020	49.625	0.022937	20.24	59.209	10.353	90074272.335236
2015/01/01	13:19:33	ok	ok	395.0900	49.622	0.022937	20.25	59.211	10.360	88787381.224587
2015/01/01	13:24:33	ok	ok	395.1140	49.628	0.022937	20.28	59.216	10.379	92082177.396509
2015/01/01	13:29:33	ok	ok	395.1280	49.626	0.022937	20.31	59.159	10.387	93644414.823464
2015/01/01	13:34:33	ok	ok	395.1060	49.633	0.022937	20.28	59.155	10.368	90281674.828980
2015/01/01	13:39:33	ok	ok	395.1200	49.626	0.022937	20.28	59.155	10.368	93206306.386236
2015/01/01	13:44:33	ok	ok	395.1240	49.630	0.022937	20.28	59.185	10.373	91445675.024044
2015/01/01	13:49:33	ok	ok	395.1080	49.626	0.022937	20.27	59.214	10.372	90958985.129224
2015/01/01	13:54:33	ok	ok	395.1100	49.621	0.022937	20.30	59.158	10.381	89284882.123407
2015/01/01	13:59:33	ok	ok	395.1200	49.622	0.022937	20.28	59.155	10.368	95179596.989884
2015/01/01	14:04:33	ok	ok	395.1160	49.624	0.022937	20.34	59.103	10.395	96212927.291478
2015/01/01	14:09:33	ok	ok	395.1300	49.630	0.022937	20.32	59.161	10.393	94737765.831002
2015/01/01	14:14:33	ok	ok	395.1200	49.628	0.022937	20.36	59.106	10.408	92886558.267320
2015/01/01	14:19:33	ok	ok	395.1340	49.627	0.022937	20.34	59.164	10.406	96398078.017936
2015/01/01	14:24:33	ok	ok	395.1520	49.634	0.022937	20.34	59.103	10.395	94166650.136187
2015/01/01	14:29:33	ok	ok	395.1460	49.629	0.022937	20.37	59.138	10.420	93029661.155298
2015/01/01	14:34:33	ok	ok	395.1240	49.620	0.022937	20.31	59.159	10.387	97763410.060902
2015/01/01	14:39:33	ok	ok	395.1400	49.632	0.022937	20.33	59.193	10.405	98991070.562386
2015/01/01	14:44:33	ok	ok	395.1080	49.618	0.022937	20.32	59.191	10.399	90851368.310169
2015/01/01	14:49:33	ok	ok	395.1260	49.622	0.022937	20.33	59.132	10.394	93041887.487205
2015/01/01	14:54:33	ok	ok	395.1220	49.626	0.022937	20.35	59.135	10.407	93201326.848905
2015/01/01	14:59:33	ok	ok	395.1320	49.628	0.022937	20.33	59.163	10.400	95023300.838278
2015/01/01	15:04:33	ok	ok	395.1280	49.623	0.022937	20.34	59.134	10.401	97863806.102667
2015/01/01	15:09:33	ok	ok	395.1380	49.623	0.022937	20.32	59.222	10.404	98265058.657912
2015/01/01	15:14:33	ok	ok	395.1300	49.631	0.022937	20.33	59.224	10.410	98312773.137162
2015/01/01	15:19:33	ok	ok	395.1240	49.632	0.022937	20.34	59.164	10.406	96613649.894519
2015/01/01	15:24:33	ok	ok	395.1260	49.625	0.022937	20.30	59.219	10.391	94997059.829067
2015/01/01	15:29:33	ok	ok	395.1160	49.619	0.022937	20.30	59.219	10.391	95634491.338109
2015/01/01	15:34:33	ok	ok	395.1140	49.632	0.022937	20.30	59.219	10.391	96920617.499083
2015/01/01	15:39:33	ok	ok	395.1240	49.628	0.022937	20.35	59.196	10.418	96624171.433361
2015/01/01	15:44:33	ok	ok	395.1220	49.627	0.022937	20.34	59.225	10.417	98276949.663739
2015/01/01	15:49:33	ok	ok	395.1220	49.624	0.022937	20.37	59.199	10.431	96328541.547165
2015/01/01	15:54:33	ok	ok	395.1440	49.627	0.022937	20.38	59.231	10.442	98726082.788831
2015/01/01	15:59:33	ok	ok	395.1460	49.623	0.022937	20.41	59.236	10.461	100058624.003094
2015/01/01	16:04:33	ok	ok	395.1360	49.624	0.022937	20.40	59.174	10.444	95768523.380886
2015/01/01	16:09:33	ok	ok	395.1580	49.629	0.022937	20.40	59.174	10.444	94771444.057941
2015/01/01	16:14:33	ok	ok	395.1480	49.633	0.022937	20.40	59.204	10.450	97027274.751797
2015/01/01	16:19:33	ok	ok	395.1620	49.626	0.022937	20.41	59.175	10.451	96337482.498713
2015/01/01	16:24:33	ok	ok	395.1620	49.627	0.022937	20.37	59.230	10.436	98176655.123392
2015/01/01	16:29:33	ok	ok	395.1580	49.629	0.022937	20.44	59.180	10.470	97283041.315977
2015/01/01	16:34:33	ok	ok	395.1760	49.627	0.022937	20.44	59.210	10.475	94831909.580541
2015/01/01	16:39:33	ok	ok	395.1920	49.643	0.022937	20.53	59.163	10.522	99468500.366070
2015/01/01	16:44:33	ok	ok	395.1940	49.632	0.022937	20.51	59.191	10.514	96893227.765988
2015/01/01	16:49:33	--	ok	395.2280	49.646	0.022937	20.57	59.200	10.553	100069904.651609
2015/01/01	16:49:47	ok	ok	395.0040	49.606	0.022924	20.62	58.994	10.547	89932276.910315
2015/01/01	16:54:46	ok	ok	395.0040	49.604	0.022924	20.63	59.210	10.591	99377235.222490
2015/01/01	16:59:46	ok	ok	395.0060	49.606	0.022924	20.63	59.210	10.591	94673960.110858
2015/01/01	17:04:46	ok	ok	395.0140	49.606	0.022924	20.64	59.242	10.603	97402132.601411
2015/01/01	17:09:46	ok	ok	395.0380	49.607	0.022924	20.69	59.188	10.625	99036331.715036
2015/01/01	17:14:46	ok	ok	395.0480	49.610	0.022924	20.75	59.198	10.664	94230683.407314
2015/01/01	17:19:46	ok	ok	395.0460	49.610	0.022924	20.71	59.253	10.649	96745168.160215
2015/01/01	17:24:46	ok	ok	395.0600	49.615	0.022924	20.76	59.291	10.687	99079012.967489
2015/01/01	17:29:46	ok	ok	395.0600	49.614	0.022924	20.75	59.228	10.669	96665191.943426
2015/01/01	17:34:46	ok	ok	395.0900	49.615	0.022924	20.76	59.199	10.670	97463945.536466
2015/01/01	17:39:46	ok	ok	395.0640	49.615	0.022924	20.78	59.264	10.694	96968963.290588
2015/01/01	17:44:46	ok	ok	395.0520	49.612	0.022924	20.78	59.233	10.689	92792936.437582
2015/01/01	17:49:46	ok	ok	395.0500	49.612	0.022924	20.72	59.346	10.672	99139558.349593
2015/01/01	17:54:46	ok	ok	395.0060	49.609	0.022924	20.59	59.447	10.609	97945779.223029
2015/01/01	17:59:46	ok	ok	394.9880	49.610	0.022924	20.53	59.529	10.587	104529652.186828
2015/01/01	18:04:46	ok	ok	395.0020	49.612	0.022924	20.55	59.502	10.594	100205400.878144
2015/01/01	18:09:46	ok	ok	395.0300	49.613	0.022924	20.66	59.397	10.644	100344580.589743
2015/01/01	18:14:46	ok	ok	395.0560	49.612	0.022924	20.69	59.402	10.663	95854864.198383
2015/01/01	18:19:46	ok	ok	395.0460	49.613	0.022924	20.70	59.343	10.659	94596175.957405
2015/01/01	18:24:46	ok	ok	395.0560	49.616	0.022924	20.74	59.349	10.685	94164205.680993
2015/01/01	18:29:46	ok	ok	395.0660	49.613	0.022924	20.72	59.376	10.677	99957403.360912
2015/01/01	18:34:46	ok	ok	395.0560	49.615	0.022924	20.77	59.384	10.710	97332992.796143
2015/01/01	18:39:46	ok	ok	395.1180	49.619	0.022924	20.81	59.360	10.730	100280289.108392
2015/01/01	18:44:46	ok	ok	395.0800	49.621	0.022924	20.82	59.331	10.731	95418822.742161
2015/01/01	18:49:46	ok	ok	395.1180	49.625	0.022924	20.85	59.336	10.751	102705993.585614
2015/01/01	18:54:46	ok	ok	395.1100	49.625	0.022924	20.86	59.429	10.774	103282354.801212
2015/01/01	18:59:46	ok	ok	395.1300	49.620	0.022924	20.88	59.401	10.781	98624679.942940
2015/01/01	19:04:46	ok	ok	395.1520	49.627	0.022924	20.87	59.369	10.769	102349188.982406
2015/01/01	19:09:46	ok	ok	395.1420	49.629	0.022924	20.94	59.350	10.810	98775764.714161
2015/01/01	19:14:46	ok	ok	395.1540	49.628	0.022924	20.96	59.353	10.823	96967105.243850
2015/01/01	19:19:46	ok	ok	395.1460	49.625	0.022924	20.96	59.414	10.834	98698491.607055
2015/01/01	19:24:46	ok	ok	395.1460	49.626	0.022924	20.93	59.470	10.825	101834743.234818
2015/01/01	19:29:46	ok	ok	395.1660	49.626	0.022924	20.97	59.415	10.840	97399295.170973
2015/01/01	19:34:46	ok	ok	395.1780	49.631	0.022924	21.02	59.393	10.868	99638308.321359
2015/01/01	19:39:46	ok	ok	395.1660	49.635	0.022924	21.05	59.367	10.882	97251385.102529
2015/01/01	19:44:46	ok	ok	395.1680	49.636	0.022924	21.00	59.481	10.871	99261288.179855
2015/01/01	19:49:46	ok	ok	395.1800	49.633	0.022924	21.01	59.422	10.867	100450034.110704
2015/01/01	19:54:46	ok	ok	395.1540	49.632	0.022924	20.96	59.505	10.850	99844169.899982
2015/01/01	19:59:46	ok	ok	395.1840	49.634	0.022924	21.00	59.481	10.871	99099029.627344
2015/01/01	20:04:46	ok	ok	395.1860	49.636	0.022924	21.02	59.515	10.890	101961110.969281
2015/01/01	20:09:46	ok	ok	395.1840	49.638	0.022924	20.99	59.480	10.865	101892316.687460
2015/01/01	20:14:46	ok	ok	395.1780	49.631	0.022924	20.98	59.509	10.864	99373893.367973
2015/01/01	20:19:46	ok	ok	395.1800	49.631	0.022924	21.00	59.512	10.877	98713209.277292
2015/01/01	20:24:46	ok	ok	395.1680	49.633	0.022924	21.01	59.544	10.889	100789208.768419
2015/01/01	20:29:46	--	ok	395.2020	49.637	0.022924	21.06	59.491	10.911	97469251.013292
2015/01/01	20:29:59	ok	ok	394.9540	49.609	0.022913	21.05	59.428	10.893	89958005.265584
2015/01/01	20:34:59	ok	ok	394.9420	49.611	0.022913	21.05	59.520	10.910	97905795.729703
2015/01/01	20:39:59	ok	ok	394.9580	49.612	0.022913	21.08	59.524	10.930	99345754.655170
2015/01/01	20:44:59	ok	ok	394.9680	49.612	0.022913	21.07	59.523	10.923	100060679.527949
2015/01/01	20:49:59	ok	ok	394.9840	49.612	0.022913	21.10	59.436	10.926	99973188.987023
2015/01/01	20:54:59	ok	ok	395.0040	49.616	0.022913	21.18	59.448	10.979	97158767.206669
2015/01/01	20:59:59	ok	ok	395.0040	49.615	0.022913	21.16	59.476	10.972	97518584.543633
2015/01/01	21:04:59	ok	ok	395.0080	49.613	0.022913	21.11	59.529	10.950	102368770.983805
2015/01/01	21:09:59	ok	ok	395.0100	49.617	0.022913	21.14	59.564	10.975	100792857.055137
2015/01/01	21:14:59	ok	ok	395.0000	49.616	0.022913	21.15	59.596	10.987	98194696.451752
2015/01/01	21:19:59	ok	ok	395.0060	49.616	0.022913	21.16	59.567	10.988	101266962.815433
2015/01/01	21:24:59	ok	ok	395.0260	49.619	0.022913	21.21	59.606	11.027	103758764.765187
2015/01/01	21:29:59	ok	ok	395.0060	49.619	0.022913	21.18	59.571	11.002	99526373.577253
2015/01/01	21:34:59	ok	ok	395.0440	49.618	0.022913	21.23	59.578	11.035	100806310.670815
2015/01/01	21:39:59	ok	ok	395.0400	49.617	0.022913	21.21	59.636	11.033	97753429.464695
2015/01/01	21:44:59	ok	ok	395.0540	49.618	0.022913	21.26	59.583	11.055	95417859.658585
2015/01/01	21:49:59	ok	ok	395.0680	49.622	0.022913	21.28	59.586	11.069	99159111.478099
2015/01/01	21:54:59	ok	ok	395.0400	49.618	0.022913	21.26	59.644	11.067	99763125.591252
2015/01/01	21:59:59	ok	ok	395.0540	49.618	0.022913	21.27	59.524	11.051	97756628.276607
2015/01/01	22:04:59	ok	ok	395.0800	49.621	0.022913	21.27	59.554	11.056	101089754.993109
2015/01/01	22:09:59	ok	ok	395.0760	49.621	0.022913	21.31	59.622	11.094	101266715.324688
2015/01/01	22:14:59	ok	ok	395.0920	49.622	0.022913	21.32	59.623	11.101	96523372.785894
2015/01/01	22:19:59	ok	ok	395.0780	49.624	0.022913	21.34	59.596	11.109	99731692.518972
2015/01/01	22:24:59	ok	ok	395.0840	49.623	0.022913	21.32	59.623	11.101	101427754.624490
2015/01/01	22:29:59	ok	ok	395.1060	49.625	0.022913	21.34	59.626	11.115	97121491.073046
2015/01/01	22:34:59	ok	ok	395.1420	49.629	0.022913	21.40	59.575	11.144	105392017.841236
2015/01/01	22:39:59	ok	ok	395.1240	49.629	0.022913	21.43	59.640	11.175	98116055.711823
2015/01/01	22:44:59	ok	ok	395.1320	49.629	0.022913	21.45	59.552	11.172	99558976.260362
2015/01/01	22:49:59	ok	ok	395.1580	49.631	0.022913	21.47	59.555	11.185	99212573.915286
2015/01/01	22:54:59	ok	ok	395.1960	49.631	0.022913	21.50	59.560	11.205	103531528.668072
2015/01/01	22:59:59	ok	ok	395.1420	49.633	0.022913	21.49	59.589	11.204	98649392.241462
2015/01/01	23:04:59	ok	ok	395.1820	49.642	0.022913	21.53	59.534	11.220	101030519.580131
2015/01/01	23:09:59	ok	ok	395.1940	49.638	0.022913	21.57	59.601	11.259	101233872.550297
2015/01/01	23:14:59	--	ok	395.2060	49.637	0.022913	21.58	59.572	11.260	98943431.667001
2015/01/01	23:15:13	ok	ok	394.9480	49.616	0.022902	21.62	59.487	11.269	91732547.087053
2015/01/01	23:20:12	ok	ok	394.9760	49.618	0.022902	21.64	59.521	11.289	102025031.191198
2015/01/01	23:25:12	ok	ok	394.9960	49.619	0.022902	21.66	59.524	11.303	100315061.094103
2015/01/01	23:30:12	ok	ok	395.0020	49.619	0.022902	21.67	59.587	11.321	97423036.781157
2015/01/01	23:35:12	ok	ok	394.9960	49.619	0.022902	21.69	59.620	11.340	96153598.706795
2015/01/01	23:40:12	ok	ok	394.9980	49.621	0.022902	21.72	59.594	11.355	102589573.855944
2015/01/01	23:45:12	ok	ok	395.0240	49.621	0.022902	21.74	59.598	11.369	97052437.554728
2015/01/01	23:50:12	ok	ok	395.0280	49.621	0.022902	21.76	59.570	11.377	99217488.847758
2015/01/01	23:55:12	ok	ok	395.0420	49.623	0.022902	21.76	59.662	11.394	97853509.004855
2015/01/02	00:00:12	ok	ok	395.0360	49.621	0.022902	21.76	59.601	11.383	99509787.710673
2015/01/02	00:05:12	ok	ok	395.0740	49.623	0.022902	21.82	59.610	11.424	98270137.370725
2015/01/02	00:10:12	ok	ok	395.0840	49.625	0.022902	21.79	59.605	11.403	101786731.976775
2015/01/02	00:15:12	ok	ok	395.0640	49.626	0.022902	21.82	59.671	11.436	99999059.158914
2015/01/02	00:20:12	ok	ok	395.0440	49.626	0.022902	21.82	59.641	11.430	96708622.474953
2015/01/02	00:25:12	ok	ok	395.0900	49.627	0.022902	21.84	59.705	11.455	98096523.073492
2015/01/02	00:30:12	ok	ok	395.0940	49.627	0.022902	21.87	59.649	11.464	99017939.990854
2015/01/02	00:35:12	ok	ok	395.1100	49.629	0.022902	21.89	59.682	11.484	101682803.808322
2015/01/02	00:40:12	ok	ok	395.1000	49.628	0.022902	21.87	59.710	11.476	98866933.806148
2015/01/02	00:45:12	ok	ok	395.0940	49.632	0.022902	21.88	59.772	11.495	96945689.369658
2015/01/02	00:50:12	ok	ok	395.0820	49.630	0.022902	21.90	59.714	11.497	90087703.847443
2015/01/02	00:55:12	ok	ok	395.1000	49.631	0.022902	21.89	59.774	11.502	97442023.329656
2015/01/02	01:00:12	ok	ok	395.1160	49.632	0.022902	21.93	59.811	11.535	97426614.873843
2015/01/02	01:05:12	ok	ok	395.1260	49.632	0.022902	21.92	59.809	11.528	99835691.908231
2015/01/02	01:10:12	ok	ok	395.1200	49.632	0.022902	21.97	59.756	11.551	98310493.429151
2015/01/02	01:15:12	ok	ok	395.1480	49.635	0.022902	21.98	59.788	11.564	100538416.048544
2015/01/02	01:20:12	ok	ok	395.1360	49.637	0.022902	22.06	59.770	11.614	93430683.897005
2015/01/02	01:25:12	ok	ok	395.1680	49.635	0.022902	22.04	59.767	11.600	98256675.161774
2015/01/02	01:30:12	ok	ok	395.1000	49.630	0.022902	21.96	59.877	11.568	92154540.435265
2015/01/02	01:35:12	ok	ok	394.9240	49.617	0.022902	21.50	60.688	11.418	83417419.604090
2015/01/02	01:40:12	--	ok	394.7900	49.609	0.022902	21.22	61.068	11.305	84659741.154609
2015/01/02	01:40:26	ok	ok	395.0420	49.625	0.022913	21.24	60.920	11.290	75275827.796789
2015/01/02	01:45:25	ok	ok	394.9660	49.618	0.022913	21.05	61.344	11.244	83277323.618849
2015/01/02	01:50:25	ok	ok	394.9080	49.610	0.022913	20.91	61.503	11.182	85050471.976437
2015/01/02	01:55:25	ok	ok	394.8400	49.605	0.022913	20.79	61.696	11.139	84148142.342170
2015/01/02	02:00:25	ok	ok	394.8020	49.602	0.022913	20.71	61.803	11.107	84417293.506240
2015/01/02	02:05:25	--	ok	394.7420	49.598	0.022913	20.63	61.851	11.064	85802973.112816
2015/01/02	02:05:39	ok	ok	395.0840	49.626	0.022927	20.68	61.768	11.081	79789478.039113
2015/01/02	02:10:38	ok	ok	395.0280	49.620	0.022927	20.54	61.897	11.014	86636048.355110
2015/01/02	02:15:38	ok	ok	394.9920	49.615	0.022927	20.48	61.947	10.985	84941609.155181
2015/01/02	02:20:38	ok	ok	394.9620	49.609	0.022927	20.46	62.034	10.988	85221696.613168
2015/01/02	02:25:38	ok	ok	394.9280	49.607	0.022927	20.38	62.112	10.950	81621478.639693
2015/01/02	02:30:38	ok	ok	394.9040	49.603	0.022927	20.34	62.166	10.934	84671772.620260
2015/01/02	02:35:38	ok	ok	394.8580	49.597	0.022927	20.29	62.218	10.911	82769228.558921
2015/01/02	02:40:38	ok	ok	394.8660	49.597	0.022927	20.28	62.306	10.921	84453944.781736
2015/01/02	02:45:38	ok	ok	394.8360	49.594	0.022927	20.28	62.276	10.915	85997685.984216
2015/01/02	02:50:38	ok	ok	394.8340	49.592	0.022927	20.22	62.387	10.896	85792003.235345
2015/01/02	02:55:38	ok	ok	394.8040	49.591	0.022927	20.16	62.437	10.867	83590709.212866
2015/01/02	03:00:38	--	ok	394.7840	49.589	0.022927	20.15	62.526	10.876	83771771.852110
2015/01/02	03:00:52	ok	ok	395.0120	49.607	0.022939	20.20	62.384	10.883	76594996.895491
2015/01/02	03:05:51	ok	ok	395.0000	49.611	0.022939	20.16	62.467	10.872	85197303.514993
2015/01/02	03:10:51	ok	ok	394.9680	49.602	0.022939	20.12	62.521	10.856	82044651.306496
2015/01/02	03:15:51	ok	ok	394.9720	49.598	0.022939	20.11	62.519	10.850	84117668.347382
2015/01/02	03:20:51	ok	ok	394.9480	49.606	0.022939	20.10	62.668	10.869	85617426.291732
2015/01/02	03:25:51	ok	ok	394.9400	49.601	0.022939	20.08	62.695	10.861	83402549.987677
2015/01/02	03:30:51	ok	ok	394.9380	49.602	0.022939	20.06	62.691	10.848	83587697.882321
2015/01/02	03:35:51	ok	ok	394.9180	49.597	0.022939	20.04	62.658	10.829	83864967.760489
2015/01/02	03:40:51	ok	ok	394.9060	49.596	0.022939	20.04	62.748	10.845	85234984.310434
2015/01/02	03:45:51	ok	ok	394.8820	49.596	0.022939	20.05	62.780	10.857	82688818.645735
2015/01/02	03:50:51	ok	ok	394.8980	49.595	0.022939	20.02	62.805	10.842	84459530.321844
2015/01/02	03:55:51	ok	ok	394.8420	49.594	0.022939	20.02	62.895	10.858	80473349.790744
2015/01/02	04:00:51	ok	ok	394.8420	49.592	0.022939	20.00	62.922	10.850	83660862.518883
2015/01/02	04:05:51	ok	ok	394.8260	49.591	0.022939	19.97	62.947	10.835	82046356.548660
2015/01/02	04:10:51	ok	ok	394.8160	49.590	0.022939	19.98	62.949	10.841	86252213.484964
2015/01/02	04:15:51	ok	ok	394.8360	49.590	0.022939	19.97	62.977	10.840	84942186.669943
2015/01/02	04:20:51	--	ok	394.7940	49.588	0.022939	19.96	63.005	10.839	80602643.213080
2015/01/02	04:21:05	ok	ok	395.0200	49.606	0.022951	19.98	62.919	10.836	78651820.269994
2015/01/02	04:26:04	ok	ok	395.0500	49.615	0.022951	19.96	63.005	10.839	82732214.496611
2015/01/02	04:31:04	ok	ok	395.0240	49.612	0.022951	19.94	63.032	10.830	82328817.952206
2015/01/02	04:36:04	ok	ok	394.9940	49.612	0.022951	19.92	63.119	10.833	82079797.911630
2015/01/02	04:41:04	ok	ok	394.9820	49.604	0.022951	19.90	63.115	10.819	81400596.788064
2015/01/02	04:46:04	ok	ok	394.9660	49.600	0.022951	19.92	63.149	10.838	82458043.738948
2015/01/02	04:51:04	ok	ok	394.9760	49.605	0.022951	19.88	63.142	10.811	81491332.208891
2015/01/02	04:56:04	ok	ok	394.9560	49.603	0.022951	19.92	63.209	10.848	83691312.357395
2015/01/02	05:01:04	ok	ok	394.9640	49.603	0.022951	19.90	63.235	10.840	84538082.810847
2015/01/02	05:06:04	ok	ok	394.9500	49.602	0.022951	19.88	63.262	10.832	80922580.210650
2015/01/02	05:11:04	ok	ok	394.9220	49.601	0.022951	19.83	63.284	10.804	81150531.431799
2015/01/02	05:16:04	ok	ok	394.9220	49.596	0.022951	19.80	63.309	10.789	82244011.456766
2015/01/02	05:21:04	ok	ok	394.9020	49.596	0.022951	19.77	63.364	10.780	80459376.101240
2015/01/02	05:26:04	ok	ok	394.8840	49.593	0.022951	19.74	63.389	10.765	83964384.256942
2015/01/02	05:31:04	ok	ok	394.8660	49.597	0.022951	19.72	63.385	10.752	82560501.975860
2015/01/02	05:36:04	ok	ok	394.8660	49.592	0.022951	19.72	63.415	10.757	82292338.940713
2015/01/02	05:41:04	ok	ok	394.8380	49.590	0.022951	19.65	63.433	10.716	80519221.000113
2015/01/02	05:46:04	ok	ok	394.8020	49.587	0.022951	19.62	63.488	10.706	78074896.400039
2015/01/02	05:51:04	--	ok	394.7880	49.584	0.022951	19.57	63.480	10.674	81174016.488879
2015/01/02	05:51:18	ok	ok	395.0240	49.605	0.022962	19.58	63.451	10.675	72411061.282655
2015/01/02	05:56:17	ok	ok	395.0200	49.620	0.022962	19.58	63.511	10.685	81430921.378470
2015/01/02	06:01:17	ok	ok	395.0140	49.606	0.022962	19.51	63.500	10.639	77182933.966635
2015/01/02	06:06:17	ok	ok	394.9780	49.607	0.022962	19.50	63.558	10.643	75718231.566561
2015/01/02	06:11:17	ok	ok	394.9800	49.598	0.022962	19.45	63.579	10.615	78861100.942633
2015/01/02	06:16:17	ok	ok	394.9360	49.598	0.022962	19.43	63.606	10.607	78289750.861215
2015/01/02	06:21:17	ok	ok	394.9480	49.598	0.022962	19.40	63.631	10.593	74250964.958506
2015/01/02	06:26:17	ok	ok	394.9080	49.597	0.022962	19.38	63.657	10.585	76802779.375069
2015/01/02	06:31:17	ok	ok	394.8940	49.592	0.022962	19.31	63.705	10.549	80475692.654512
2015/01/02	06:36:17	ok	ok	394.8600	49.588	0.022962	19.25	63.725	10.515	77436515.529563
2015/01/02	06:41:17	ok	ok	394.8400	49.585	0.022962	19.23	63.721	10.502	74326889.458018
2015/01/02	06:46:17	ok	ok	394.8240	49.582	0.022962	19.21	63.778	10.499	82958186.652139
2015/01/02	06:51:17	ok	ok	394.8100	49.581	0.022962	19.14	63.766	10.454	74289925.831352
2015/01/02	06:56:17	--	ok	394.7940	49.579	0.022962	19.09	63.758	10.422	75584631.382429
2015/01/02	06:56:31	ok	ok	394.9700	49.608	0.022973	19.14	63.646	10.435	64661318.235703
2015/01/02	07:01:30	ok	ok	394.9440	49.615	0.022973	19.07	63.784	10.414	72133593.095762
2015/01/02	07:06:30	ok	ok	394.9380	49.613	0.022973	19.03	63.837	10.398	74280598.649765
2015/01/02	07:11:30	ok	ok	394.9160	49.605	0.022973	18.98	63.769	10.357	73639358.907753
2015/01/02	07:16:30	ok	ok	394.8960	49.593	0.022973	18.94	63.792	10.336	74299920.821472
2015/01/02	07:21:30	ok	ok	394.8780	49.594	0.022973	18.92	63.848	10.333	74252612.784946
2015/01/02	07:26:30	ok	ok	394.8640	49.595	0.022973	18.87	63.840	10.301	72199329.343196
2015/01/02	07:31:30	ok	ok	394.8480	49.590	0.022973	18.86	63.838	10.295	73372362.378064
2015/01/02	07:36:30	ok	ok	394.8200	49.591	0.022973	18.84	63.864	10.287	72634055.110066
2015/01/02	07:41:30	--	ok	394.7960	49.588	0.022973	18.78	63.944	10.263	75300901.666142
2015/01/02	07:41:44	ok	ok	395.0160	49.618	0.022984	18.76	63.851	10.236	65167350.010793
2015/01/02	07:46:43	ok	ok	395.0480	49.638	0.022984	18.76	63.881	10.241	69932789.570492
2015/01/02	07:51:43	ok	ok	394.9820	49.627	0.022984	18.69	63.958	10.211	69647625.085817
2015/01/02	07:56:43	ok	ok	394.9840	49.628	0.022984	18.68	64.016	10.214	68202545.854140
2015/01/02	08:01:43	ok	ok	394.9420	49.617	0.022984	18.64	63.950	10.180	69728676.229201
2015/01/02	08:06:43	ok	ok	394.9280	49.615	0.022984	18.59	63.971	10.153	69407312.986624
2015/01/02	08:11:43	ok	ok	394.8840	49.600	0.022984	18.54	64.022	10.131	66830887.509706
2015/01/02	08:16:43	ok	ok	394.8760	49.605	0.022984	18.50	64.015	10.106	69434836.370805
2015/01/02	08:21:43	ok	ok	394.8620	49.598	0.022984	18.46	64.038	10.086	68676266.096334
2015/01/02	08:26:43	ok	ok	394.8000	49.595	0.022984	18.40	64.087	10.058	65558230.289583
2015/01/02	08:31:43	ok	ok	394.8140	49.593	0.022984	18.39	64.056	10.047	68363111.630008
2015/01/02	08:36:43	--	ok	394.7840	49.592	0.022984	18.34	64.077	10.020	68000728.681935
2015/01/02	08:36:57	ok	ok	395.0020	49.633	0.022996	18.34	64.047	10.016	73947096.201266
2015/01/02	08:41:56	ok	ok	395.0260	49.653	0.022996	18.33	64.046	10.010	87123457.203647
2015/01/02	08:46:56	ok	ok	395.0060	49.644	0.022996	18.31	64.042	9.997	84842004.456057
2015/01/02	08:51:56	ok	ok	394.9900	49.633	0.022996	18.24	64.090	9.963	82462993.076362
2015/01/02	08:56:56	ok	ok	394.9640	49.628	0.022996	18.21	64.114	9.949	80289005.195602
2015/01/02	09:01:56	ok	ok	394.9340	49.623	0.022996	18.18	64.169	9.940	83020883.067442
2015/01/02	09:06:56	ok	ok	394.9100	49.611	0.022996	18.14	64.103	9.906	81530191.652176
2015/01/02	09:11:56	ok	ok	394.9100	49.617	0.022996	18.10	64.155	9.891	81447900.488161
2015/01/02	09:16:56	ok	ok	394.9140	49.618	0.022996	18.09	64.124	9.880	81133443.179583
2015/01/02	09:21:56	ok	ok	394.8920	49.612	0.022996	18.08	64.152	9.879	80239920.334871
2015/01/02	09:26:56	ok	ok	394.8760	49.602	0.022996	18.04	64.175	9.859	81956333.493856
2015/01/02	09:31:56	ok	ok	394.8720	49.601	0.022996	18.03	64.143	9.848	80772279.318101
2015/01/02	09:36:56	ok	ok	394.8360	49.594	0.022996	18.01	64.199	9.845	81679281.203229
2015/01/02	09:41:56	ok	ok	394.8500	49.596	0.022996	18.06	64.029	9.848	80887909.826970
2015/01/02	09:46:56	ok	ok	394.8600	49.595	0.022996	18.07	64.031	9.854	81860083.007240
2015/01/02	09:51:56	ok	ok	394.8220	49.590	0.022996	18.00	64.079	9.821	78778511.915828
2015/01/02	09:56:56	ok	ok	394.8180	49.592	0.022996	17.97	64.133	9.811	79057899.121324
2015/01/02	10:01:56	ok	ok	394.9720	49.621	0.022996	18.30	63.594	9.921	75861404.837260
2015/01/02	10:06:56	ok	ok	395.1340	49.640	0.022996	18.64	63.144	10.051	71983889.837835
2015/01/02	10:11:56	--	ok	395.2140	49.661	0.022996	18.90	63.008	10.185	93932520.841273
2015/01/02	10:12:10	ok	ok	394.9460	49.593	0.022984	18.90	62.918	10.170	77590561.230766
2015/01/02	10:17:09	ok	ok	395.0360	49.618	0.022984	19.16	62.422	10.246	81564587.156585
2015/01/02	10:22:09	ok	ok	395.1300	49.640	0.022984	19.32	62.448	10.347	78565258.300682
2015/01/02	10:27:09	ok	ok	395.1660	49.615	0.022984	19.41	62.343	10.384	76810549.253293
2015/01/02	10:32:09	--	ok	395.2200	49.652	0.022984	19.48	62.325	10.424	79555826.911879
2015/01/02	10:32:22	ok	ok	395.0180	49.604	0.022972	19.57	62.129	10.446	77807208.768682
2015/01/02	10:37:22	ok	ok	395.0540	49.633	0.022972	19.60	62.254	10.486	82920352.570492
2015/01/02	10:42:22	ok	ok	395.1080	49.636	0.022972	19.66	62.204	10.514	80576382.207064
2015/01/02	10:47:22	ok	ok	395.1320	49.644	0.022972	19.74	62.187	10.561	85830123.649531
2015/01/02	10:52:22	ok	ok	395.1340	49.654	0.022972	19.79	62.195	10.593	83733350.894084
2015/01/02	10:57:22	ok	ok	395.1880	49.657	0.022972	19.90	62.123	10.649	80864847.136523
2015/01/02	11:02:22	--	ok	395.2180	49.665	0.022972	19.92	62.066	10.652	84115350.498656
2015/01/02	11:02:35	ok	ok	394.9620	49.603	0.022961	19.94	61.979	10.650	77430670.909528
2015/01/02	11:07:35	ok	ok	395.0500	49.623	0.022961	20.05	61.937	10.711	83109795.165820
2015/01/02	11:12:35	ok	ok	395.0700	49.620	0.022961	20.08	61.972	10.736	83323871.662908
2015/01/02	11:17:35	ok	ok	395.0820	49.628	0.022961	20.14	61.982	10.775	86932052.343272
2015/01/02	11:22:35	ok	ok	395.1380	49.643	0.022961	20.21	61.903	10.806	83248107.302310
2015/01/02	11:27:35	ok	ok	395.1460	49.646	0.022961	20.26	61.851	10.828	83831675.301929
2015/01/02	11:32:35	ok	ok	395.1660	49.649	0.022961	20.29	61.825	10.843	83135078.602660
2015/01/02	11:37:35	ok	ok	395.1760	49.655	0.022961	20.33	61.832	10.869	85699757.989496
2015/01/02	11:42:35	--	ok	395.2200	49.662	0.022961	20.40	61.813	10.910	85566588.562836
2015/01/02	11:42:49	ok	ok	394.9540	49.607	0.022949	20.46	61.732	10.934	82635076.610585
2015/01/02	11:47:48	ok	ok	395.0060	49.614	0.022949	20.44	61.729	10.921	91704447.530734
2015/01/02	11:52:48	ok	ok	395.0260	49.614	0.022949	20.46	61.732	10.934	88078383.241974
2015/01/02	11:57:48	ok	ok	395.0600	49.618	0.022949	20.51	61.680	10.957	85389396.761480
2015/01/02	12:02:48	ok	ok	395.0800	49.623	0.022949	20.54	61.685	10.977	93295838.066186
2015/01/02	12:07:48	ok	ok	395.0920	49.629	0.022949	20.57	61.720	11.002	88729867.930728
2015/01/02	12:12:48	ok	ok	395.1280	49.638	0.022949	20.64	61.641	11.033	91164764.014836
2015/01/02	12:17:48	ok	ok	395.1400	49.646	0.022949	20.66	61.644	11.046	87799218.284016
2015/01/02	12:22:48	ok	ok	395.1620	49.655	0.022949	20.75	61.538	11.085	87465225.097787
2015/01/02	12:27:48	--	ok	395.2020	49.650	0.022949	20.72	61.533	11.065	89159425.723139
2015/01/02	12:28:02	ok	ok	394.9880	49.611	0.022938	20.84	61.401	11.118	80102705.162267
2015/01/02	12:33:01	ok	ok	394.9800	49.611	0.022938	20.77	61.541	11.099	85167971.476530
2015/01/02	12:38:01	ok	ok	395.0040	49.616	0.022938	20.84	61.552	11.146	89109953.042235
2015/01/02	12:43:01	ok	ok	395.0160	49.620	0.022938	20.88	61.498	11.162	88822450.530356
2015/01/02	12:48:01	ok	ok	395.0440	49.625	0.022938	20.93	61.446	11.185	91699222.775601
2015/01/02	12:53:01	ok	ok	395.0440	49.623	0.022938	20.94	61.478	11.197	89922499.326663
2015/01/02	12:58:01	ok	ok	395.0520	49.620	0.022938	20.96	61.481	11.211	87517668.673052
2015/01/02	13:03:01	ok	ok	395.0940	49.628	0.022938	21.02	61.400	11.235	89149612.209505
2015/01/02	13:08:01	ok	ok	395.0820	49.625	0.022938	21.06	61.437	11.268	89134032.998840
2015/01/02	13:13:01	ok	ok	395.1160	49.634	0.022938	21.12	61.416	11.303	90387074.539010
2015/01/02	13:18:01	ok	ok	395.1280	49.641	0.022938	21.11	61.384	11.291	88963541.672472
2015/01/02	13:23:01	ok	ok	395.1700	49.645	0.022938	21.17	61.303	11.315	92982570.613817
2015/01/02	13:28:01	ok	ok	395.1560	49.642	0.022938	21.15	61.330	11.307	90478546.110939
2015/01/02	13:33:01	ok	ok	395.1720	49.646	0.022938	21.21	61.340	11.348	88552475.859054
2015/01/02	13:38:01	ok	ok	395.1800	49.653	0.022938	21.22	61.311	11.349	86309693.636415
2015/01/02	13:43:01	ok	ok	395.1980	49.646	0.022938	21.21	61.279	11.337	90065133.486655
2015/01/02	13:48:01	--	ok	395.2080	49.658	0.022938	21.21	61.279	11.337	90974548.848648
2015/01/02	13:48:15	ok	ok	394.9720	49.617	0.022926	21.30	61.172	11.376	85675716.288462
2015/01/02	13:53:14	ok	ok	394.9820	49.623	0.022926	21.26	61.287	11.371	89633266.603408
2015/01/02	13:58:14	ok	ok	395.0180	49.621	0.022926	21.28	61.199	11.368	90723612.413092
2015/01/02	14:03:14	ok	ok	394.9920	49.622	0.022926	21.24	61.254	11.352	90074094.681098
2015/01/02	14:08:14	ok	ok	395.0060	49.622	0.022926	21.30	61.233	11.388	87411408.685711
2015/01/02	14:13:14	ok	ok	395.0280	49.623	0.022926	21.34	61.179	11.404	89149340.878537
2015/01/02	14:18:14	ok	ok	395.0080	49.626	0.022926	21.34	61.179	11.404	94445991.448607
2015/01/02	14:23:14	ok	ok	395.0320	49.625	0.022926	21.34	61.209	11.410	90383249.549099
2015/01/02	14:28:14	ok	ok	395.0400	49.629	0.022926	21.34	61.179	11.404	89507962.402057
2015/01/02	14:33:14	ok	ok	395.0540	49.629	0.022926	21.36	61.152	11.412	86886681.843453
2015/01/02	14:38:14	ok	ok	395.0460	49.633	0.022926	21.34	61.179	11.404	89177107.819726
2015/01/02	14:43:14	ok	ok	395.0460	49.628	0.022926	21.33	61.147	11.391	95375783.539525
2015/01/02	14:48:14	ok	ok	395.0520	49.631	0.022926	21.37	61.123	11.413	88940569.406059
2015/01/02	14:53:14	ok	ok	395.0640	49.631	0.022926	21.34	61.148	11.398	89121967.828372
2015/01/02	14:58:14	ok	ok	395.0660	49.635	0.022926	21.36	61.091	11.401	85702332.805960
2015/01/02	15:03:14	ok	ok	395.0700	49.632	0.022926	21.34	61.088	11.387	89489188.602734
2015/01/02	15:08:14	ok	ok	395.0600	49.640	0.022926	21.33	61.147	11.391	90419652.965694
2015/01/02	15:13:14	ok	ok	395.0840	49.634	0.022926	21.34	61.088	11.387	88891198.770532
2015/01/02	15:18:14	ok	ok	395.0720	49.637	0.022926	21.34	61.057	11.381	88216720.838750
2015/01/02	15:23:14	ok	ok	395.0980	49.639	0.022926	21.28	61.078	11.346	88271443.102692
2015/01/02	15:28:14	ok	ok	395.0360	49.635	0.022926	21.27	61.046	11.333	85541509.167240
2015/01/02	15:33:14	ok	ok	395.0420	49.632	0.022926	21.24	61.072	11.318	87392001.325767
2015/01/02	15:38:14	ok	ok	395.0680	49.631	0.022926	21.19	61.094	11.290	87846081.750451
2015/01/02	15:43:14	ok	ok	395.0660	49.638	0.022926	21.22	61.068	11.305	85927494.253487
2015/01/02	15:48:14	ok	ok	395.0260	49.630	0.022926	21.16	61.089	11.269	87009902.589693
2015/01/02	15:53:14	ok	ok	395.0200	49.629	0.022926	21.08	61.076	11.215	85579401.810993
2015/01/02	15:58:14	ok	ok	395.0080	49.629	0.022926	21.08	61.046	11.209	86983806.572724
2015/01/02	16:03:14	ok	ok	394.9980	49.625	0.022926	21.02	61.066	11.174	83182089.190066
2015/01/02	16:08:14	ok	ok	394.9760	49.621	0.022926	20.99	61.092	11.159	83120291.225819
2015/01/02	16:13:14	ok	ok	394.9580	49.620	0.022926	20.96	61.087	11.139	84275589.891477
2015/01/02	16:18:14	ok	ok	394.9520	49.620	0.022926	20.88	61.135	11.096	84515502.488697
2015/01/02	16:23:14	ok	ok	394.9520	49.618	0.022926	20.91	61.049	11.100	87307871.829861
2015/01/02	16:28:14	ok	ok	394.9500	49.615	0.022926	20.84	61.098	11.064	87860311.059460
2015/01/02	16:33:14	ok	ok	394.9380	49.614	0.022926	20.80	61.122	11.042	86602504.463867
2015/01/02	16:38:14	ok	ok	394.9320	49.617	0.022926	20.79	61.029	11.019	83308132.631618
2015/01/02	16:43:14	ok	ok	394.9100	49.613	0.022926	20.74	60.991	10.980	84222949.176907
2015/01/02	16:48:14	ok	ok	394.9080	49.613	0.022926	20.72	61.048	10.978	82460484.044305
2015/01/02	16:53:14	ok	ok	394.8840	49.608	0.022926	20.64	61.005	10.919	83546003.239383
2015/01/02	16:58:14	ok	ok	394.8620	49.608	0.022926	20.64	61.066	10.930	83294063.208867
2015/01/02	17:03:14	ok	ok	394.8540	49.609	0.022926	20.54	61.140	10.880	84134761.283087
2015/01/02	17:08:14	ok	ok	394.8300	49.606	0.022926	20.49	61.072	10.836	82627591.440022
2015/01/02	17:13:14	ok	ok	394.8140	49.604	0.022926	20.43	61.123	10.807	84773229.671630
2015/01/02	17:18:14	--	ok	394.7960	49.603	0.022926	20.37	61.113	10.768	83305986.409430
2015/01/02	17:18:28	ok	ok	395.0540	49.635	0.022937	20.44	61.003	10.792	77149049.747348
2015/01/02	17:23:27	ok	ok	394.9900	49.627	0.022937	20.32	61.105	10.735	86823235.081152
2015/01/02	17:28:27	ok	ok	394.9640	49.622	0.022937	20.28	61.098	10.709	85839796.130013
2015/01/02	17:33:27	ok	ok	394.9780	49.626	0.022937	20.29	61.100	10.715	83437990.830585
2015/01/02	17:38:27	ok	ok	394.9780	49.624	0.022937	20.24	61.062	10.677	86366729.202010
2015/01/02	17:43:27	ok	ok	394.9640	49.624	0.022937	20.18	61.082	10.644	86617150.565846
2015/01/02	17:48:27	ok	ok	394.9580	49.625	0.022937	20.18	61.052	10.638	87009412.891544
2015/01/02	17:53:27	ok	ok	394.9160	49.611	0.022937	20.09	61.098	10.591	85398688.546800
2015/01/02	17:58:27	ok	ok	394.9080	49.614	0.022937	20.05	61.122	10.570	86294314.267820
2015/01/02	18:03:27	ok	ok	394.8980	49.615	0.022937	20.03	61.088	10.552	83713373.159675
2015/01/02	18:08:27	ok	ok	394.8580	49.607	0.022937	19.98	61.080	10.520	78814837.335054
2015/01/02	18:13:27	ok	ok	394.9020	49.610	0.022937	19.95	61.045	10.495	82723608.460704
2015/01/02	18:18:27	ok	ok	394.8660	49.610	0.022937	19.93	61.132	10.498	90297067.552413
2015/01/02	18:23:27	ok	ok	394.8200	49.603	0.022937	19.84	61.118	10.440	83174436.258804
2015/01/02	18:28:27	ok	ok	394.8320	49.604	0.022937	19.84	61.208	10.456	85576617.105115
2015/01/02	18:33:27	ok	ok	394.8360	49.604	0.022937	19.84	61.057	10.430	85962829.044062
2015/01/02	18:38:27	ok	ok	394.8180	49.599	0.022937	19.82	61.054	10.417	88805113.999155
2015/01/02	18:43:27	ok	ok	394.8040	49.599	0.022937	19.79	61.079	10.403	83290667.888131
2015/01/02	18:48:27	ok	ok	394.8000	49.601	0.022937	19.80	61.081	10.410	83157782.279654
2015/01/02	18:53:27	--	ok	394.7880	49.596	0.022937	19.74	61.102	10.377	82597970.811819
2015/01/02	18:53:41	ok	ok	395.1020	49.649	0.022949	19.77	60.955	10.370	74023351.829172
2015/01/02	18:58:40	ok	ok	395.0260	49.640	0.022949	19.70	61.035	10.341	81023905.061735
2015/01/02	19:03:40	ok	ok	395.0300	49.641	0.022949	19.72	60.917	10.333	81087187.961234
2015/01/02	19:08:40	ok	ok	395.0140	49.637	0.022949	19.62	61.022	10.290	81804839.661315
2015/01/02	19:13:40	ok	ok	394.9880	49.644	0.022949	19.62	60.991	10.285	81422527.968573
2015/01/02	19:18:40	ok	ok	394.9780	49.630	0.022949	19.52	61.005	10.227	79540330.348629
2015/01/02	19:23:40	ok	ok	394.9480	49.631	0.022949	19.52	61.005	10.227	82206902.320581
2015/01/02	19:28:40	ok	ok	394.9640	49.630	0.022949	19.54	61.009	10.240	83836769.300798
2015/01/02	19:33:40	ok	ok	394.9560	49.622	0.022949	19.46	60.966	10.185	83858895.711989
2015/01/02	19:38:40	ok	ok	394.9180	49.612	0.022949	19.44	60.902	10.162	81172753.147659
2015/01/02	19:43:40	ok	ok	394.9040	49.615	0.022949	19.40	60.956	10.147	86936430.378406
2015/01/02	19:48:40	ok	ok	394.8880	49.612	0.022949	19.34	61.037	10.125	83959765.866153
2015/01/02	19:53:40	ok	ok	394.8980	49.614	0.022949	19.32	60.913	10.093	81769563.090325
2015/01/02	19:58:40	ok	ok	394.8920	49.612	0.022949	19.27	60.965	10.072	84369470.335199
2015/01/02	20:03:40	ok	ok	394.8660	49.610	0.022949	19.22	61.047	10.056	85272424.585013
2015/01/02	20:08:40	ok	ok	394.8600	49.616	0.022949	19.22	60.927	10.036	85549663.921162
2015/01/02	20:13:40	ok	ok	394.8460	49.603	0.022949	19.18	60.950	10.016	82682955.811618
2015/01/02	20:18:40	ok	ok	394.8580	49.605	0.022949	19.16	60.947	10.004	81654002.420889
2015/01/02	20:23:40	ok	ok	394.8620	49.603	0.022949	19.14	60.944	9.991	82833642.902983
2015/01/02	20:28:40	ok	ok	394.8340	49.604	0.022949	19.10	60.937	9.967	83006764.827951
2015/01/02	20:33:40	ok	ok	394.8220	49.602	0.022949	19.06	60.931	9.942	83127926.128924
2015/01/02	20:38:40	--	ok	394.7980	49.595	0.022949	19.03	60.926	9.924	83863839.709207
2015/01/02	20:38:54	ok	ok	395.0160	49.644	0.02296	19.07	60.902	9.944	74450998.706696
2015/01/02	20:43:53	ok	ok	395.0200	49.655	0.02296	19.03	60.926	9.924	77286648.003904
2015/01/02	20:48:53	ok	ok	395.0260	49.663	0.02296	19.02	60.955	9.923	79564782.626628
2015/01/02	20:53:53	ok	ok	395.0040	49.662	0.02296	19.02	60.864	9.908	79621914.272184
2015/01/02	20:58:53	ok	ok	394.9980	49.651	0.02296	18.99	60.859	9.890	77048399.022914
2015/01/02	21:03:53	ok	ok	395.0000	49.644	0.02296	18.92	60.878	9.852	80839710.319838
2015/01/02	21:08:53	ok	ok	394.9840	49.644	0.02296	18.98	60.858	9.884	76187199.283475
2015/01/02	21:13:53	ok	ok	394.9940	49.646	0.02296	18.96	60.854	9.872	76730705.606360
2015/01/02	21:18:53	ok	ok	394.9880	49.639	0.02296	18.92	60.848	9.847	77775856.666160
2015/01/02	21:23:53	ok	ok	394.9780	49.632	0.02296	18.94	60.761	9.845	78853729.416954
2015/01/02	21:28:53	ok	ok	395.0060	49.638	0.02296	18.92	60.818	9.842	77614465.059966
2015/01/02	21:33:53	ok	ok	394.9740	49.631	0.02296	18.90	60.815	9.830	80418976.445887
2015/01/02	21:38:53	ok	ok	394.9680	49.636	0.02296	18.89	60.813	9.824	80735649.686667
2015/01/02	21:43:53	ok	ok	394.9780	49.640	0.02296	18.85	60.807	9.800	76631944.323953
2015/01/02	21:48:53	ok	ok	394.9820	49.634	0.02296	18.87	60.749	9.802	78807520.354751
2015/01/02	21:53:53	ok	ok	394.9700	49.631	0.02296	18.84	60.835	9.799	75854484.193863
2015/01/02	21:58:53	ok	ok	394.9460	49.632	0.02296	18.82	60.832	9.787	75997843.973911
2015/01/02	22:03:53	ok	ok	394.9240	49.623	0.02296	18.74	60.849	9.743	83368136.192742
2015/01/02	22:08:53	ok	ok	394.9440	49.624	0.02296	18.70	60.873	9.724	79384859.262095
2015/01/02	22:13:53	ok	ok	394.9400	49.620	0.02296	18.70	60.903	9.729	79555798.579264
2015/01/02	22:18:53	ok	ok	394.9280	49.609	0.02296	18.66	60.836	9.695	81930712.870837
2015/01/02	22:23:53	ok	ok	394.9080	49.623	0.02296	18.66	60.836	9.695	83376936.984735
2015/01/02	22:28:53	ok	ok	394.9180	49.624	0.02296	18.66	60.836	9.695	84950470.558052
2015/01/02	22:33:53	ok	ok	394.9380	49.624	0.02296	18.66	60.836	9.695	79822492.456699
2015/01/02	22:38:53	ok	ok	394.8980	49.620	0.02296	18.66	60.776	9.686	80736879.470116
2015/01/02	22:43:53	ok	ok	394.8900	49.606	0.02296	18.64	60.803	9.679	79720406.421547
2015/01/02	22:48:53	ok	ok	394.9060	49.618	0.02296	18.66	60.746	9.681	79088412.774229
2015/01/02	22:53:53	ok	ok	394.9280	49.617	0.02296	18.64	60.712	9.664	77250199.770365
2015/01/02	22:58:53	ok	ok	394.9100	49.615	0.02296	18.64	60.742	9.669	76726332.905403
2015/01/02	23:03:53	ok	ok	394.8880	49.609	0.02296	18.66	60.716	9.676	77271434.854915
2015/01/02	23:08:53	ok	ok	394.8980	49.622	0.02296	18.66	60.655	9.667	76917124.585480
2015/01/02	23:13:53	ok	ok	394.8940	49.615	0.02296	18.62	60.739	9.657	75873777.368221
2015/01/02	23:18:53	ok	ok	394.8940	49.615	0.02296	18.66	60.655	9.667	73474794.508315
2015/01/02	23:23:53	ok	ok	394.8840	49.611	0.02296	18.60	60.676	9.636	72118949.163835
2015/01/02	23:28:53	ok	ok	394.8980	49.615	0.02296	18.60	60.736	9.645	80351931.761282
2015/01/02	23:33:53	ok	ok	394.8800	49.609	0.02296	18.56	60.699	9.617	78727430.293664
2015/01/02	23:38:53	ok	ok	394.8980	49.613	0.02296	18.58	60.733	9.633	77717232.473182
2015/01/02	23:43:53	ok	ok	394.8920	49.625	0.02296	18.60	60.706	9.640	81164865.922266
2015/01/02	23:48:53	ok	ok	394.8840	49.606	0.02296	18.56	60.609	9.602	74515262.060764
2015/01/02	23:53:53	ok	ok	394.8980	49.608	0.02296	18.56	60.669	9.612	81460364.079795
2015/01/02	23:58:53	ok	ok	394.8940	49.611	0.02296	18.59	60.584	9.615	76192737.275946
2015/01/03	00:03:53	ok	ok	394.9020	49.606	0.02296	18.56	60.609	9.602	78777109.095609
2015/01/03	00:08:53	ok	ok	394.8640	49.609	0.02296	18.55	60.668	9.606	71645330.905836
2015/01/03	00:13:53	ok	ok	394.8740	49.611	0.02296	18.52	60.693	9.593	77112960.777288
2015/01/03	00:18:53	ok	ok	394.9000	49.619	0.02296	18.56	60.609	9.602	76291768.268086
2015/01/03	00:23:53	ok	ok	394.8740	49.614	0.02296	18.53	60.634	9.589	76092516.398523
2015/01/03	00:28:53	ok	ok	394.8620	49.608	0.02296	18.47	60.685	9.563	78534718.355429
2015/01/03	00:33:53	ok	ok	394.8780	49.607	0.02296	18.46	60.623	9.548	77507965.794044
2015/01/03	00:38:53	ok	ok	394.8520	49.607	0.02296	18.43	60.618	9.530	76465731.674997
2015/01/03	00:43:53	ok	ok	394.8820	49.611	0.02296	18.43	60.709	9.544	79501695.116402
2015/01/03	00:48:53	ok	ok	394.8520	49.607	0.02296	18.45	60.621	9.542	78795571.067830
2015/01/03	00:53:53	ok	ok	394.8580	49.603	0.02296	18.42	60.616	9.524	75792795.608914
2015/01/03	00:58:53	ok	ok	394.8720	49.605	0.02296	18.46	60.593	9.543	79309345.805454
2015/01/03	01:03:53	ok	ok	394.8540	49.595	0.02296	18.42	60.556	9.515	76650390.078048
2015/01/03	01:08:53	ok	ok	394.8560	49.603	0.02296	18.41	60.524	9.504	76337769.706551
2015/01/03	01:13:53	ok	ok	394.8320	49.596	0.02296	18.38	60.640	9.505	74990225.676303
2015/01/03	01:18:53	ok	ok	394.8540	49.606	0.02296	18.40	60.583	9.508	75985803.116165
2015/01/03	01:23:53	ok	ok	394.8760	49.609	0.02296	18.39	60.551	9.497	82551615.533440
2015/01/03	01:28:53	ok	ok	394.8700	49.612	0.02296	18.40	60.553	9.503	76598037.681105
2015/01/03	01:33:53	ok	ok	394.8420	49.596	0.02296	18.37	60.518	9.481	79814520.325638
2015/01/03	01:38:53	ok	ok	394.8680	49.606	0.02296	18.41	60.555	9.509	76395153.122583
2015/01/03	01:43:53	ok	ok	394.8640	49.603	0.02296	18.38	60.550	9.491	76191849.291877
2015/01/03	01:48:53	ok	ok	394.8560	49.599	0.02296	18.40	60.432	9.484	77237153.601073
2015/01/03	01:53:53	ok	ok	394.8760	49.603	0.02296	18.40	60.493	9.494	74095008.784658
2015/01/03	01:58:53	ok	ok	394.8440	49.602	0.02296	18.36	60.486	9.470	75066618.674698
2015/01/03	02:03:53	ok	ok	394.8600	49.604	0.02296	18.37	60.518	9.481	75851183.081086
2015/01/03	02:08:53	ok	ok	394.8660	49.604	0.02296	18.39	60.461	9.483	76876327.445339
2015/01/03	02:13:53	ok	ok	394.8640	49.600	0.02296	18.39	60.431	9.478	75170884.665925
2015/01/03	02:18:53	ok	ok	394.8800	49.603	0.02296	18.43	60.407	9.497	74851208.873048
2015/01/03	02:23:53	ok	ok	394.8440	49.594	0.02296	18.32	60.540	9.456	78417144.521425
2015/01/03	02:28:53	ok	ok	394.8740	49.603	0.02296	18.38	60.489	9.482	76510190.951420
2015/01/03	02:33:53	ok	ok	394.8380	49.601	0.02296	18.33	60.512	9.457	77985403.053761
2015/01/03	02:38:53	ok	ok	394.8640	49.603	0.02296	18.34	60.543	9.468	76740521.687161
2015/01/03	02:43:53	ok	ok	394.8440	49.605	0.02296	18.32	60.510	9.451	79511665.264878
2015/01/03	02:48:53	ok	ok	394.8440	49.598	0.02296	18.30	60.537	9.444	76274078.222436
2015/01/03	02:53:53	ok	ok	394.8720	49.598	0.02296	18.31	60.448	9.436	81392330.748766
2015/01/03	02:58:53	ok	ok	394.8340	49.604	0.02296	18.30	60.477	9.435	77314355.360589
2015/01/03	03:03:53	ok	ok	394.8760	49.608	0.02296	18.32	60.450	9.442	77891181.556661
2015/01/03	03:08:53	ok	ok	394.8720	49.602	0.02296	18.31	60.508	9.446	76985759.017616
2015/01/03	03:13:53	ok	ok	394.8380	49.597	0.02296	18.29	60.475	9.429	77322558.693279
2015/01/03	03:18:53	ok	ok	394.8460	49.595	0.02296	18.26	60.470	9.412	76428257.871895
2015/01/03	03:23:53	ok	ok	394.8800	49.607	0.02296	18.32	60.389	9.433	78646681.112568
2015/01/03	03:28:53	ok	ok	394.8480	49.599	0.02296	18.27	60.411	9.408	77276425.263156
2015/01/03	03:33:53	ok	ok	394.8500	49.595	0.02296	18.29	60.475	9.429	78585898.051937
2015/01/03	03:38:53	ok	ok	394.8580	49.602	0.02296	18.28	60.413	9.414	76271276.681359
2015/01/03	03:43:53	ok	ok	394.8520	49.599	0.02296	18.29	60.415	9.420	74934619.795963
2015/01/03	03:48:53	ok	ok	394.8300	49.594	0.02296	18.26	60.410	9.402	72837391.717755
2015/01/03	03:53:53	ok	ok	394.8620	49.601	0.02296	18.25	60.438	9.401	77993809.978139
2015/01/03	03:58:53	ok	ok	394.8220	49.594	0.02296	18.26	60.440	9.407	75301180.769900
2015/01/03	04:03:53	ok	ok	394.8580	49.595	0.02296	18.25	60.438	9.401	77607635.482410
2015/01/03	04:08:53	ok	ok	394.8340	49.593	0.02296	18.22	60.403	9.379	76268688.320178
2015/01/03	04:13:53	ok	ok	394.8540	49.598	0.02296	18.25	60.408	9.396	75919612.742618
2015/01/03	04:18:53	ok	ok	394.8580	49.603	0.02296	18.26	60.350	9.393	77248752.801204
2015/01/03	04:23:53	ok	ok	394.8420	49.597	0.02296	18.26	60.440	9.407	73639595.646706
2015/01/03	04:28:53	ok	ok	394.8740	49.598	0.02296	18.24	60.377	9.386	76017340.974095
2015/01/03	04:33:53	ok	ok	394.8420	49.598	0.02296	18.26	60.380	9.398	78546778.861510
2015/01/03	04:38:53	ok	ok	394.8520	49.598	0.02296	18.26	60.319	9.388	78341606.244789
2015/01/03	04:43:53	ok	ok	394.8380	49.595	0.02296	18.20	60.370	9.363	76863961.268304
2015/01/03	04:48:53	ok	ok	394.8640	49.601	0.02296	18.21	60.432	9.378	78427467.449049
2015/01/03	04:53:53	ok	ok	394.8740	49.604	0.02296	18.29	60.324	9.406	76583300.907135
2015/01/03	04:58:53	ok	ok	394.8500	49.600	0.02296	18.26	60.350	9.393	74647236.770119
2015/01/03	05:03:53	ok	ok	394.8540	49.597	0.02296	18.26	60.319	9.388	76213937.395026
2015/01/03	05:08:53	ok	ok	394.8400	49.601	0.02296	18.24	60.407	9.391	77319829.081375
2015/01/03	05:13:53	ok	ok	394.8740	49.597	0.02296	18.25	60.348	9.387	74889364.336837
2015/01/03	05:18:53	ok	ok	394.8520	49.597	0.02296	18.23	60.315	9.371	72076004.095655
2015/01/03	05:23:53	ok	ok	394.8460	49.599	0.02296	18.23	60.405	9.385	73660731.015320
2015/01/03	05:28:53	ok	ok	394.8560	49.602	0.02296	18.24	60.407	9.391	73710871.688588
2015/01/03	05:33:53	ok	ok	394.8420	49.596	0.02296	18.20	60.430	9.372	71312388.389282
2015/01/03	05:38:53	ok	ok	394.8400	49.600	0.02296	18.21	60.372	9.369	80128651.137298
2015/01/03	05:43:53	ok	ok	394.8320	49.601	0.02296	18.22	60.403	9.379	72018389.031044
2015/01/03	05:48:53	ok	ok	394.8560	49.602	0.02296	18.20	60.400	9.367	79366006.944466
2015/01/03	05:53:53	ok	ok	394.8380	49.595	0.02296	18.20	60.370	9.363	77140260.219572
2015/01/03	05:58:53	ok	ok	394.8720	49.605	0.02296	18.20	60.370	9.363	77565926.277319
2015/01/03	06:03:53	ok	ok	394.8420	49.601	0.02296	18.20	60.340	9.358	79580958.609126
2015/01/03	06:08:53	ok	ok	394.8380	49.595	0.02296	18.17	60.395	9.350	77332632.104149
2015/01/03	06:13:53	ok	ok	394.8720	49.597	0.02296	18.16	60.364	9.340	83112700.447526
2015/01/03	06:18:53	ok	ok	394.8500	49.606	0.02296	18.17	60.365	9.345	80565353.836998
2015/01/03	06:23:53	ok	ok	394.8480	49.592	0.02296	18.16	60.394	9.344	78602380.773289
2015/01/03	06:28:53	ok	ok	394.8600	49.593	0.02296	18.10	60.384	9.310	82500966.109884
2015/01/03	06:33:53	ok	ok	394.8520	49.593	0.02296	18.08	60.501	9.317	81964924.139463
2015/01/03	06:38:53	ok	ok	394.8200	49.589	0.02296	18.07	60.409	9.297	80110729.352019
2015/01/03	06:43:53	ok	ok	394.8540	49.594	0.02296	18.16	60.424	9.349	80086286.465479
2015/01/03	06:48:53	ok	ok	394.8360	49.596	0.02296	18.12	60.387	9.321	78006265.858482
2015/01/03	06:53:53	ok	ok	394.8240	49.590	0.02296	18.10	60.384	9.310	79285598.689021
2015/01/03	06:58:53	ok	ok	394.8520	49.597	0.02296	18.12	60.267	9.302	80122003.183118
2015/01/03	07:03:53	ok	ok	394.8460	49.595	0.02296	18.10	60.354	9.305	78575542.387437
2015/01/03	07:08:53	ok	ok	394.8420	49.596	0.02296	18.12	60.327	9.312	76127960.741260
2015/01/03	07:13:53	ok	ok	394.8420	49.587	0.02296	18.10	60.354	9.305	78369787.207430
2015/01/03	07:18:53	ok	ok	394.8420	49.599	0.02296	18.10	60.324	9.300	79239394.826825
2015/01/03	07:23:53	ok	ok	394.8300	49.592	0.02296	18.06	60.378	9.286	76571325.708000
2015/01/03	07:28:53	ok	ok	394.8320	49.594	0.02296	18.08	60.321	9.289	80117996.019707
2015/01/03	07:33:53	ok	ok	394.8380	49.592	0.02296	18.07	60.379	9.292	78339374.377864
2015/01/03	07:38:53	ok	ok	394.8260	49.587	0.02296	18.06	60.317	9.277	79251783.281923
2015/01/03	07:43:53	ok	ok	394.8440	49.595	0.02296	18.09	60.322	9.294	79127680.458238
2015/01/03	07:48:53	ok	ok	394.8400	49.592	0.02296	18.03	60.343	9.265	81556298.459987
2015/01/03	07:53:53	ok	ok	394.8240	49.588	0.02296	18.02	60.281	9.250	83367165.945436
2015/01/03	07:58:53	ok	ok	394.8780	49.593	0.02296	18.04	60.314	9.266	79783632.761630
2015/01/03	08:03:53	ok	ok	394.8140	49.593	0.02296	18.00	60.308	9.243	82598123.866738
2015/01/03	08:08:53	ok	ok	394.8060	49.592	0.02296	17.99	60.397	9.251	81078209.340430
2015/01/03	08:13:53	--	ok	394.7960	49.581	0.02296	17.98	60.395	9.245	81030119.951308
2015/01/03	08:14:07	ok	ok	395.0200	49.636	0.022971	18.02	60.281	9.250	69740966.879208
2015/01/03	08:19:06	ok	ok	395.0140	49.655	0.022971	17.96	60.301	9.220	76906764.269725
2015/01/03	08:24:06	ok	ok	395.0060	49.655	0.022971	17.96	60.362	9.229	78707155.748647
2015/01/03	08:29:06	ok	ok	395.0080	49.652	0.022971	17.94	60.328	9.213	81976964.073648
2015/01/03	08:34:06	--	ok	395.2280	49.769	0.022971	18.65	59.263	9.439	56782574.574618
2015/01/03	08:34:20	ok	ok	394.9680	49.642	0.022959	18.63	59.169	9.413	55746897.813408
2015/01/03	08:39:19	ok	ok	395.1560	49.703	0.022959	19.00	59.318	9.645	60534338.103993
2015/01/03	08:44:19	--	ok	395.2260	49.725	0.022959	19.20	59.289	9.755	67894670.127968
2015/01/03	08:44:33	ok	ok	394.9240	49.603	0.022947	19.22	59.232	9.757	59518201.374724
2015/01/03	08:49:32	ok	ok	395.0340	49.652	0.022947	19.37	59.316	9.857	68901599.136533
2015/01/03	08:54:32	ok	ok	395.1060	49.670	0.022947	19.52	59.309	9.943	63106237.766078
2015/01/03	08:59:32	ok	ok	395.1540	49.681	0.022947	19.69	59.245	10.032	65451909.092947
2015/01/03	09:04:32	--	ok	395.2160	49.707	0.022947	19.76	59.317	10.085	69819653.273636
2015/01/03	09:04:46	ok	ok	394.8980	49.599	0.022935	19.74	59.161	10.047	60378747.673386
2015/01/03	09:09:45	ok	ok	394.9900	49.627	0.022935	19.84	59.238	10.119	72022464.409735
2015/01/03	09:14:45	ok	ok	395.0260	49.637	0.022935	19.97	59.228	10.195	70037604.527486
2015/01/03	09:19:45	ok	ok	395.0580	49.650	0.022935	20.04	59.269	10.244	68307486.609429
2015/01/03	09:24:45	ok	ok	395.0960	49.670	0.022935	20.09	59.186	10.259	68248503.990582
2015/01/03	09:29:45	ok	ok	395.1140	49.663	0.022935	20.12	59.221	10.283	68948558.038245
2015/01/03	09:34:45	ok	ok	395.1400	49.681	0.022935	20.18	59.230	10.321	70693305.806932
2015/01/03	09:39:45	ok	ok	395.1780	49.691	0.022935	20.25	59.211	10.360	70393207.122811
2015/01/03	09:44:45	--	ok	395.2020	49.702	0.022935	20.29	59.248	10.390	70199992.915983
2015/01/03	09:44:59	ok	ok	394.8380	49.603	0.022924	20.26	59.213	10.366	63091305.211915
2015/01/03	09:49:58	ok	ok	394.9800	49.634	0.022924	20.36	59.320	10.446	68551535.599737
2015/01/03	09:54:58	ok	ok	395.0000	49.639	0.022924	20.40	59.265	10.460	70207711.894528
2015/01/03	09:59:58	ok	ok	395.0180	49.639	0.022924	20.42	59.238	10.468	68527142.909631
2015/01/03	10:04:58	ok	ok	395.0300	49.647	0.022924	20.49	59.249	10.512	67280180.019272
2015/01/03	10:09:58	ok	ok	395.0680	49.656	0.022924	20.45	59.181	10.476	71216022.158935
2015/01/03	10:14:58	ok	ok	395.0780	49.663	0.022924	20.46	59.274	10.499	63438584.673923
2015/01/03	10:19:58	ok	ok	395.1120	49.674	0.022924	20.54	59.226	10.539	67427037.784367
2015/01/03	10:24:58	ok	ok	395.1060	49.676	0.022924	20.58	59.263	10.570	65031447.508524
2015/01/03	11:01:56	--	ok	395.2420	49.717	0.022924	20.92	59.438	10.813	67945819.203082
2015/01/03	11:02:10	ok	ok	394.8800	49.611	0.022911	20.94	59.289	10.798	61679574.870488
