# Supplementary material for: Plastic Creep Constraint in Nylon Instrument Strings
Source: Materials (Basel). 2025 Jan 7;18(2):223. doi: 10.3390/ma18020223 (PMC11766866; doi:10.3390/ma18020223)
Supplement: Supplementary file 1 [file materials-18-00223-s001.zip › data_files/string_N21_nylon/string_test_data_N21_step_3.csv]

Date	Time	+-	f0	Frequency	Tension	LengthAdj	Temp	Rel.Hm	Abs.Hm	Pk.Magnitude
2015/01/03	22:13:49	--	ok	393.7200	49.599	0.023053	10.16	61.339	5.814	44035351.131224
2015/01/03	22:14:05	--	ok	356.2640	41.127	0.021405	10.10	61.271	5.786	71041616.916115
2015/01/03	22:14:19	--	ok	363.3360	42.584	0.021766	10.00	61.400	5.761	50109030.678466
2015/01/03	22:14:32	ok	ok	363.0300	42.556	0.021748	10.08	61.530	5.803	50566265.980176
2015/01/03	22:20:32	--	ok	367.4960	43.454	0.021748	17.27	48.033	7.048	51322313.143373
2015/01/03	22:20:46	--	ok	363.3500	42.548	0.021497	16.96	48.368	6.967	62471635.299189
2015/01/03	22:21:00	--	ok	362.6540	42.328	0.021477	16.61	49.258	6.948	51437800.300214
2015/01/03	22:21:13	--	ok	362.6540	42.322	0.021496	16.37	50.097	6.965	53920312.527330
2015/01/03	22:21:27	--	ok	362.7120	42.327	0.021515	16.20	50.818	6.993	54318745.069412
2015/01/03	22:21:40	--	ok	362.7200	42.334	0.021531	16.12	51.302	7.026	55383898.053039
2015/01/03	22:21:54	--	ok	362.7580	42.342	0.021547	16.01	51.718	7.036	52302953.652519
2015/01/03	22:22:08	ok	ok	362.8060	42.346	0.02156	15.96	52.112	7.068	54897085.189424
2015/01/03	22:27:07	--	ok	364.0920	42.601	0.02156	17.64	51.263	7.690	57502427.583556
2015/01/03	22:27:21	--	ok	363.7940	42.572	0.021499	17.67	51.236	7.700	54072213.222894
2015/01/03	22:27:35	--	ok	363.3600	42.457	0.021455	17.50	51.492	7.660	52682216.543560
2015/01/03	22:27:48	ok	ok	362.9140	42.327	0.021435	17.40	51.788	7.658	57289937.228513
2015/01/03	22:32:47	--	ok	363.6000	42.538	0.021435	17.78	52.552	7.949	59712612.583936
2015/01/03	22:33:01	ok	ok	362.8600	42.314	0.021401	17.82	52.465	7.955	57552474.053644
2015/01/03	22:38:00	ok	ok	363.1900	42.358	0.021401	17.83	53.331	8.091	60319356.673577
2015/01/03	22:43:00	--	ok	363.3960	42.434	0.021401	17.92	53.868	8.217	60205573.559089
2015/01/03	22:43:14	ok	ok	362.9060	42.315	0.021379	17.89	53.833	8.197	57021620.352809
2015/01/03	22:48:13	ok	ok	363.1520	42.349	0.021379	17.94	54.363	8.302	62768327.573425
2015/01/03	22:53:13	--	ok	363.5520	42.504	0.021379	18.52	53.893	8.518	42675327.645272
2015/01/03	22:53:27	--	ok	362.7960	42.316	0.021349	18.56	53.775	8.520	42001955.862195
2015/01/03	22:53:40	--	ok	362.6200	42.307	0.02136	18.42	53.971	8.480	38517534.416674
2015/01/03	22:53:54	--	ok	362.6100	42.308	0.021381	18.34	54.114	8.462	36396861.802298
2015/01/03	22:54:07	--	ok	362.5720	42.304	0.021403	18.24	54.222	8.429	35365099.309688
2015/01/03	22:54:21	--	ok	362.5640	42.304	0.021426	18.20	54.370	8.432	37703952.663585
2015/01/03	22:54:34	--	ok	362.6860	42.312	0.021451	18.16	54.611	8.449	36352666.058126
2015/01/03	22:54:47	ok	ok	363.0840	42.351	0.021468	18.17	54.735	8.474	34197661.271111
2015/01/03	22:59:47	--	ok	363.7680	42.558	0.021468	19.14	54.136	8.875	41343539.151684
2015/01/03	23:00:01	--	ok	363.7480	42.516	0.021425	19.08	54.066	8.833	38374823.051070
2015/01/03	23:00:14	--	ok	363.4720	42.432	0.021383	18.98	54.206	8.803	37526253.801827
2015/01/03	23:00:28	ok	ok	363.1320	42.354	0.021357	18.87	54.375	8.774	39459320.685865
2015/01/03	23:05:27	--	ok	363.7740	42.540	0.021357	19.43	54.425	9.076	46695438.290317
2015/01/03	23:05:41	--	ok	362.7020	42.310	0.021313	19.38	54.418	9.048	39474358.713026
2015/01/03	23:05:54	--	ok	362.4940	42.269	0.021329	19.22	54.518	8.980	37495410.806165
2015/01/03	23:06:08	--	ok	362.4860	42.271	0.021358	19.18	54.728	8.994	38354276.244124
2015/01/03	23:06:21	--	ok	362.4560	42.260	0.021387	19.11	54.965	8.995	39545882.554335
2015/01/03	23:06:35	--	ok	362.5440	42.287	0.021417	19.03	55.291	9.006	38532225.984039
2015/01/03	23:06:48	ok	ok	363.1160	42.344	0.021443	18.97	55.559	9.018	35259961.279863
2015/01/03	23:11:47	--	ok	363.7560	42.520	0.021443	19.70	54.681	9.264	43678416.280090
2015/01/03	23:12:01	--	ok	363.6480	42.449	0.0214	19.68	54.647	9.248	37612471.845665
2015/01/03	23:12:14	--	ok	363.4440	42.396	0.021364	19.54	54.657	9.174	38827216.847977
2015/01/03	23:12:28	--	ok	363.2920	42.366	0.021339	19.43	54.888	9.153	38123298.300369
2015/01/03	23:12:41	ok	ok	362.9180	42.333	0.021322	19.34	55.214	9.159	41325346.145312
2015/01/03	23:17:40	--	ok	363.5620	42.438	0.021322	19.85	54.919	9.387	45337664.201374
2015/01/03	23:17:53	--	ok	362.7500	42.316	0.021291	19.83	54.854	9.365	42983595.434881
2015/01/03	23:18:07	--	ok	362.5840	42.280	0.021304	19.68	55.079	9.321	38494937.692576
2015/01/03	23:18:20	--	ok	362.5180	42.265	0.021328	19.56	55.308	9.294	42773195.290147
2015/01/03	23:18:34	--	ok	362.5080	42.264	0.021355	19.52	55.425	9.292	45701612.482818
2015/01/03	23:18:47	--	ok	362.4960	42.249	0.021383	19.46	55.785	9.319	40744292.478131
2015/01/03	23:19:01	ok	ok	362.9220	42.334	0.021411	19.42	56.056	9.343	37517654.095635
2015/01/03	23:24:00	--	ok	363.5260	42.421	0.021411	20.02	55.098	9.512	42169065.258165
2015/01/03	23:24:14	--	ok	363.4180	42.378	0.021382	19.96	54.996	9.461	42831514.550394
2015/01/03	23:24:27	--	ok	363.2380	42.353	0.021358	19.76	55.306	9.403	41952181.962955
2015/01/03	23:24:41	ok	ok	363.1880	42.354	0.021345	19.70	55.544	9.411	41546889.027170
2015/01/03	23:29:40	--	ok	363.7400	42.508	0.021345	20.16	55.242	9.615	43388826.361585
2015/01/03	23:29:54	--	ok	363.4900	42.401	0.021303	20.17	55.151	9.604	37145241.048758
2015/01/03	23:30:07	--	ok	362.6260	42.285	0.021275	19.94	55.271	9.497	37477441.115414
2015/01/03	23:30:21	--	ok	362.6040	42.285	0.021296	19.88	55.509	9.504	39430655.830930
2015/01/03	23:30:34	--	ok	362.6000	42.283	0.021318	19.80	55.713	9.495	40002272.874835
2015/01/03	23:30:47	--	ok	362.5880	42.271	0.021341	19.72	56.101	9.516	39563437.778542
2015/01/03	23:31:01	--	ok	362.5780	42.276	0.021364	19.69	56.373	9.545	38659010.505716
2015/01/03	23:31:14	ok	ok	362.8120	42.320	0.021388	19.60	56.513	9.519	40204040.454192
2015/01/03	23:36:13	--	ok	363.3800	42.384	0.021388	20.20	55.433	9.670	44050252.240125
2015/01/03	23:36:27	--	ok	363.3640	42.369	0.021367	20.27	55.289	9.685	37295288.171106
2015/01/03	23:36:40	ok	ok	363.0920	42.349	0.021346	20.04	55.471	9.587	41930130.747576
2015/01/03	23:41:39	--	ok	363.5680	42.428	0.021346	20.30	55.571	9.751	44702558.809228
2015/01/03	23:41:53	--	ok	363.5040	42.393	0.021314	20.26	55.534	9.722	41289635.966538
2015/01/03	23:42:06	--	ok	363.2380	42.363	0.021285	20.10	55.757	9.670	37187323.070695
2015/01/03	23:42:19	ok	ok	362.9060	42.341	0.021272	19.98	55.986	9.642	39851612.635847
2015/01/03	23:47:19	--	ok	363.3940	42.385	0.021272	20.35	55.702	9.803	44073492.399444
2015/01/03	23:47:33	ok	ok	362.8720	42.330	0.02125	20.36	55.580	9.787	36848123.429665
2015/01/03	23:52:32	ok	ok	363.0960	42.353	0.02125	20.42	55.743	9.850	44591341.626484
2015/01/03	23:57:32	ok	ok	363.1940	42.361	0.02125	20.44	55.869	9.884	47093990.033893
2015/01/04	00:02:32	--	ok	363.3260	42.372	0.02125	20.46	55.964	9.912	46369280.898784
2015/01/04	00:02:45	--	ok	362.7860	42.324	0.021231	20.43	55.991	9.900	38305931.795281
2015/01/04	00:02:59	--	ok	362.6540	42.288	0.021243	20.34	56.131	9.873	39885154.874541
2015/01/04	00:03:12	--	ok	362.5620	42.266	0.021263	20.30	56.218	9.865	41097561.951964
2015/01/04	00:03:25	--	ok	362.5540	42.246	0.021287	20.20	56.295	9.821	39746360.363827
2015/01/04	00:03:39	--	ok	362.5160	42.244	0.021313	20.07	56.675	9.812	40263466.645466
2015/01/04	00:03:52	--	ok	362.5860	42.269	0.02134	20.02	57.005	9.841	36563320.632798
2015/01/04	00:04:06	ok	ok	363.0880	42.353	0.021363	19.98	57.214	9.854	41139332.604875
2015/01/04	00:09:05	--	ok	363.5860	42.431	0.021363	20.52	56.127	9.976	42418587.959058
2015/01/04	00:09:19	--	ok	363.4800	42.399	0.02133	20.54	55.946	9.955	40169101.954538
2015/01/04	00:09:32	--	ok	363.2600	42.364	0.021303	20.33	56.161	9.872	36634886.074854
2015/01/04	00:09:46	--	ok	363.2340	42.365	0.021289	20.21	56.389	9.843	36836258.710348
2015/01/04	00:09:59	--	ok	363.2300	42.364	0.021275	20.12	56.806	9.864	38110264.524103
2015/01/04	00:10:12	--	ok	363.2120	42.362	0.021262	20.02	57.036	9.846	39730515.099384
2015/01/04	00:10:26	ok	ok	363.0300	42.352	0.021251	20.02	57.251	9.883	39841225.810933
2015/01/04	00:15:25	--	ok	363.5280	42.411	0.021251	20.53	56.191	9.993	43869978.622172
2015/01/04	00:15:39	--	ok	362.7600	42.316	0.021221	20.50	56.094	9.958	37987495.740818
2015/01/04	00:15:52	--	ok	362.5480	42.253	0.021234	20.32	56.344	9.899	40302270.140869
2015/01/04	00:16:05	--	ok	362.5140	42.250	0.021259	20.24	56.578	9.893	38629489.675603
2015/01/04	00:16:19	--	ok	362.4880	42.228	0.021287	20.18	56.784	9.895	43476693.976481
2015/01/04	00:16:32	--	ok	362.4760	42.232	0.021316	20.12	57.051	9.906	38902887.673456
2015/01/04	00:16:45	ok	ok	362.9260	42.340	0.021346	20.06	57.257	9.907	37104601.662323
2015/01/04	00:21:45	--	ok	363.3940	42.379	0.021346	20.55	56.255	10.016	45050987.908795
2015/01/04	00:21:59	--	ok	363.3600	42.370	0.021324	20.50	56.217	9.980	41182902.873770
2015/01/04	00:22:12	ok	ok	363.1220	42.355	0.021303	20.31	56.496	9.919	40848811.733209
2015/01/04	00:27:11	--	ok	363.5320	42.413	0.021303	20.54	56.346	10.027	47563418.754132
2015/01/04	00:27:25	--	ok	363.4160	42.379	0.021273	20.51	56.311	10.003	37978642.028817
2015/01/04	00:27:38	ok	ok	363.1680	42.361	0.02125	20.26	56.704	9.927	40855000.185937
2015/01/04	00:32:37	--	ok	363.6040	42.441	0.02125	20.52	56.405	10.025	45546152.522572
2015/01/04	00:32:51	--	ok	362.7900	42.322	0.021215	20.52	56.374	10.020	38976320.336343
2015/01/04	00:33:04	--	ok	362.5800	42.263	0.021227	20.34	56.654	9.965	40806343.828903
2015/01/04	00:33:18	--	ok	362.5740	42.272	0.02125	20.27	56.798	9.949	39362604.585075
2015/01/04	00:33:31	--	ok	362.5500	42.254	0.021275	20.17	57.089	9.942	37980690.613685
2015/01/04	00:33:44	--	ok	362.5200	42.246	0.0213	20.14	57.361	9.972	40542643.065394
2015/01/04	00:33:58	--	ok	362.7900	42.318	0.021327	20.07	57.595	9.972	37189404.817119
2015/01/04	00:34:11	ok	ok	363.0420	42.352	0.021339	20.08	57.566	9.973	38145274.168234
2015/01/04	00:39:10	--	ok	363.5040	42.405	0.021339	20.54	56.438	10.043	41517791.932862
2015/01/04	00:39:24	--	ok	363.4920	42.378	0.021311	20.51	56.434	10.025	37095788.158605
2015/01/04	00:39:37	--	ok	363.2780	42.366	0.021283	20.38	56.599	9.978	37666530.630194
2015/01/04	00:39:50	ok	ok	363.1740	42.362	0.021267	20.28	56.799	9.955	37744108.170285
2015/01/04	00:44:50	--	ok	363.6420	42.457	0.021267	20.56	56.534	10.072	46859091.339340
2015/01/04	00:45:03	--	ok	363.5120	42.397	0.021231	20.62	56.358	10.076	39430127.228528
2015/01/04	00:45:17	--	ok	362.6400	42.289	0.021202	20.42	56.420	9.970	38834262.258652
2015/01/04	00:45:30	--	ok	362.5860	42.266	0.021222	20.36	56.688	9.982	41845737.984469
2015/01/04	00:45:44	--	ok	362.5600	42.264	0.021245	20.29	56.923	9.983	38605578.974724
2015/01/04	00:45:57	--	ok	362.5480	42.254	0.02127	20.19	57.215	9.976	36890489.672309
2015/01/04	00:46:10	--	ok	362.5280	42.238	0.021296	20.11	57.571	9.991	37889288.089118
2015/01/04	00:46:24	ok	ok	362.8340	42.326	0.021323	20.08	57.658	9.988	38096355.970102
2015/01/04	00:51:23	--	ok	363.3360	42.375	0.021323	20.63	56.575	10.120	45467931.936543
2015/01/04	00:51:37	--	ok	363.3300	42.368	0.021304	20.62	56.450	10.092	37700628.461312
2015/01/04	00:51:50	ok	ok	363.0960	42.355	0.021285	20.45	56.579	10.015	38787233.354675
2015/01/04	00:56:49	--	ok	363.4360	42.394	0.021285	20.56	56.626	10.088	44728363.875981
2015/01/04	00:57:03	--	ok	363.2980	42.369	0.021261	20.47	56.551	10.022	36158793.243097
2015/01/04	00:57:16	--	ok	363.2120	42.362	0.021244	20.38	56.876	10.027	43913609.283104
2015/01/04	00:57:30	ok	ok	363.1060	42.359	0.021232	20.26	57.011	9.981	38503099.853719
2015/01/04	01:02:29	--	ok	363.5500	42.416	0.021232	20.57	56.689	10.105	43157037.809891
2015/01/04	01:02:43	--	ok	362.7460	42.315	0.0212	20.58	56.567	10.089	43762754.478633
2015/01/04	01:02:56	--	ok	362.5540	42.256	0.021215	20.42	56.820	10.041	40410029.435444
2015/01/04	01:03:09	--	ok	362.5020	42.237	0.02124	20.29	57.046	10.004	41608088.527518
2015/01/04	01:03:23	--	ok	362.4780	42.234	0.021268	20.26	57.287	10.029	40852003.373632
2015/01/04	01:03:36	--	ok	362.5420	42.254	0.021298	20.21	57.433	10.025	38282815.876734
2015/01/04	01:03:50	ok	ok	363.1180	42.359	0.021324	20.15	57.760	10.047	37876966.677252
2015/01/04	01:08:49	--	ok	363.5600	42.414	0.021324	20.57	56.689	10.105	46695934.997904
2015/01/04	01:09:03	--	ok	363.5260	42.392	0.021292	20.54	56.654	10.081	38390766.729575
2015/01/04	01:09:16	--	ok	363.2760	42.367	0.021262	20.39	56.785	10.017	37797173.955436
2015/01/04	01:09:29	--	ok	363.2520	42.365	0.021247	20.34	57.054	10.035	41280403.804650
2015/01/04	01:09:43	--	ok	363.2260	42.365	0.021232	20.34	57.146	10.051	38633506.293192
2015/01/04	01:09:56	ok	ok	363.0780	42.356	0.02122	20.25	57.378	10.039	38150425.478829
2015/01/04	01:14:55	--	ok	363.5360	42.419	0.02122	20.56	56.749	10.110	43252215.091048
2015/01/04	01:15:09	--	ok	362.7280	42.305	0.021189	20.56	56.657	10.094	38487373.836729
2015/01/04	01:15:22	--	ok	362.5080	42.238	0.021204	20.37	56.874	10.021	40731108.814808
2015/01/04	01:15:35	--	ok	362.4960	42.241	0.021232	20.29	57.200	10.031	42213072.081251
2015/01/04	01:15:49	--	ok	362.4660	42.218	0.021261	20.24	57.437	10.044	42459470.298127
2015/01/04	01:16:02	--	ok	362.5460	42.243	0.021291	20.16	57.578	10.021	39497205.735560
2015/01/04	01:16:15	ok	ok	363.0980	42.357	0.021317	20.13	57.941	10.067	38848348.489321
2015/01/04	01:21:15	--	ok	363.5440	42.411	0.021317	20.60	56.755	10.135	44371512.362311
2015/01/04	01:21:29	--	ok	363.5220	42.386	0.021286	20.60	56.601	10.107	41452036.832220
2015/01/04	01:21:42	--	ok	363.3220	42.371	0.021256	20.47	56.797	10.066	42408186.160312
2015/01/04	01:21:55	--	ok	363.2460	42.366	0.021238	20.36	56.903	10.020	38097383.146917
2015/01/04	01:22:09	ok	ok	363.1560	42.362	0.021224	20.30	57.170	10.032	37972205.643211
2015/01/04	01:27:08	--	ok	363.6060	42.439	0.021224	20.58	56.813	10.133	47825003.495104
2015/01/04	01:27:22	--	ok	362.7360	42.299	0.02119	20.55	56.686	10.093	43054692.390441
2015/01/04	01:27:35	--	ok	362.5380	42.256	0.021204	20.39	56.939	10.044	39696158.496075
2015/01/04	01:27:48	--	ok	362.4780	42.218	0.02123	20.27	57.258	10.030	38819311.521046
2015/01/04	01:28:02	--	ok	362.4480	42.223	0.02126	20.20	57.584	10.046	40401324.237878
2015/01/04	01:28:15	--	ok	362.6560	42.285	0.021291	20.10	57.906	10.043	38759588.393022
2015/01/04	01:28:29	ok	ok	363.1040	42.358	0.021311	20.07	58.146	10.067	38932257.252157
2015/01/04	01:33:28	--	ok	363.5380	42.421	0.021311	20.57	56.873	10.138	47537445.433847
2015/01/04	01:33:42	--	ok	363.4860	42.391	0.021281	20.56	56.749	10.110	42746196.189516
2015/01/04	01:33:55	--	ok	363.2960	42.367	0.021253	20.41	56.880	10.045	40577082.209826
2015/01/04	01:34:08	--	ok	363.2240	42.364	0.021236	20.30	57.293	10.054	37600316.369597
2015/01/04	01:34:22	ok	ok	363.1600	42.363	0.021224	20.22	57.526	10.047	38846837.957755
2015/01/04	01:39:21	--	ok	363.6040	42.431	0.021224	20.55	56.901	10.131	43329758.223844
2015/01/04	01:39:35	--	ok	362.7600	42.316	0.021189	20.59	56.754	10.129	39284235.922847
2015/01/04	01:39:48	--	ok	362.5460	42.255	0.021203	20.43	56.945	10.068	42498380.177262
2015/01/04	01:40:01	--	ok	362.5100	42.244	0.021228	20.32	57.204	10.050	39079318.790968
2015/01/04	01:40:15	--	ok	362.4960	42.230	0.021256	20.22	57.465	10.037	40159954.538887
2015/01/04	01:40:28	--	ok	362.6440	42.277	0.021285	20.14	57.790	10.046	38978300.782722
2015/01/04	01:40:42	ok	ok	363.0800	42.356	0.021305	20.10	58.089	10.075	37922921.356021
2015/01/04	01:45:41	--	ok	363.5400	42.415	0.021305	20.57	56.904	10.144	45148300.186699
2015/01/04	01:45:55	--	ok	363.4400	42.378	0.021274	20.55	56.747	10.104	38342657.305277
2015/01/04	01:46:08	--	ok	363.2660	42.367	0.021249	20.39	56.969	10.049	40957562.545470
2015/01/04	01:46:21	ok	ok	363.1840	42.363	0.021234	20.27	57.350	10.046	38812799.840333
2015/01/04	01:51:20	--	ok	363.6300	42.442	0.021234	20.56	56.964	10.148	47139284.912124
2015/01/04	01:51:34	ok	ok	363.1640	42.360	0.021199	20.52	56.866	10.107	37861430.574628
2015/01/04	01:56:33	--	ok	363.4000	42.387	0.021199	20.51	57.018	10.128	46091577.930751
2015/01/04	01:56:47	ok	ok	362.8080	42.323	0.021176	20.56	56.841	10.127	41193110.792507
2015/01/04	02:01:46	ok	ok	362.9760	42.352	0.021176	20.53	56.990	10.135	46577079.565862
2015/01/04	02:06:46	ok	ok	363.0400	42.354	0.021176	20.49	57.046	10.122	46966434.003937
2015/01/04	02:11:46	ok	ok	363.0700	42.356	0.021176	20.49	57.107	10.133	45427128.635803
2015/01/04	02:16:46	ok	ok	363.1020	42.357	0.021176	20.45	57.070	10.102	47776580.019547
2015/01/04	02:21:46	ok	ok	363.1360	42.360	0.021176	20.44	57.130	10.107	44282553.381189
2015/01/04	02:26:46	ok	ok	363.1940	42.362	0.021176	20.42	57.158	10.100	46946851.479085
2015/01/04	02:31:46	--	ok	363.2220	42.364	0.021176	20.43	57.190	10.112	47802834.823458
2015/01/04	02:32:00	ok	ok	362.8600	42.334	0.021164	20.42	57.097	10.089	40423371.190748
2015/01/04	02:36:59	ok	ok	363.0040	42.351	0.021164	20.36	57.241	10.080	48162086.964940
2015/01/04	02:41:59	ok	ok	363.0300	42.354	0.021164	20.38	57.244	10.092	44601081.302240
2015/01/04	02:46:59	ok	ok	363.0880	42.356	0.021164	20.35	57.239	10.073	48120331.091057
2015/01/04	02:51:59	ok	ok	363.0900	42.356	0.021164	20.30	57.262	10.048	46953628.075714
2015/01/04	02:56:59	ok	ok	363.1380	42.359	0.021164	20.31	57.264	10.054	47618907.987291
2015/01/04	03:01:59	ok	ok	363.1660	42.363	0.021164	20.31	57.264	10.054	42710747.805812
2015/01/04	03:06:59	--	ok	363.2040	42.362	0.021164	20.28	57.321	10.047	47405552.095536
2015/01/04	03:07:13	ok	ok	362.8820	42.336	0.021152	20.22	57.312	10.010	40622219.345213
2015/01/04	03:12:12	ok	ok	362.9960	42.350	0.021152	20.29	57.322	10.053	49252392.086247
2015/01/04	03:17:12	ok	ok	363.0420	42.354	0.021152	20.30	57.324	10.059	48758817.394681
2015/01/04	03:22:12	ok	ok	363.0440	42.353	0.021152	20.20	57.401	10.014	49640922.763556
2015/01/04	03:27:12	ok	ok	363.0720	42.355	0.021152	20.19	57.368	10.002	45081114.094722
2015/01/04	03:32:12	ok	ok	363.1060	42.355	0.021152	20.15	57.424	9.989	46994907.194602
2015/01/04	03:37:12	ok	ok	363.1220	42.357	0.021152	20.13	57.451	9.982	47139138.570380
2015/01/04	03:42:12	ok	ok	363.1500	42.358	0.021152	20.14	57.483	9.993	47031608.526453
2015/01/04	03:47:12	ok	ok	363.1840	42.362	0.021152	20.12	57.511	9.986	47351112.479397
2015/01/04	03:52:12	--	ok	363.2120	42.361	0.021152	20.16	57.486	10.005	51510968.904973
2015/01/04	03:52:25	ok	ok	362.8200	42.333	0.02114	20.09	57.414	9.952	38659009.479414
2015/01/04	03:57:25	ok	ok	362.9780	42.348	0.02114	20.10	57.508	9.974	45758891.417722
2015/01/04	04:02:25	ok	ok	363.0240	42.350	0.02114	20.08	57.505	9.962	49600834.638320
2015/01/04	04:07:25	ok	ok	363.0280	42.351	0.02114	20.00	57.523	9.919	45927590.188890
2015/01/04	04:12:25	ok	ok	363.0760	42.351	0.02114	20.05	57.500	9.944	50923466.428827
2015/01/04	04:17:25	ok	ok	363.0760	42.352	0.02114	20.04	57.529	9.943	47521021.964127
2015/01/04	04:22:25	ok	ok	363.1080	42.355	0.02114	20.01	57.494	9.919	50966981.178417
2015/01/04	04:27:25	ok	ok	363.1220	42.356	0.02114	19.98	57.581	9.917	48161419.013240
2015/01/04	04:32:25	ok	ok	363.1420	42.356	0.02114	19.96	57.548	9.900	45065618.211112
2015/01/04	04:37:25	ok	ok	363.1760	42.359	0.02114	19.96	57.578	9.905	44560007.509525
2015/01/04	04:42:25	ok	ok	363.1880	42.359	0.02114	19.91	57.571	9.875	46120323.326862
2015/01/04	04:47:25	--	ok	363.2080	42.364	0.02114	19.91	57.571	9.875	47818292.308999
2015/01/04	04:47:39	ok	ok	362.9180	42.340	0.021129	19.87	57.503	9.840	39382658.832325
2015/01/04	04:52:38	ok	ok	362.9980	42.346	0.021129	19.86	57.624	9.855	48259669.390708
2015/01/04	04:57:38	ok	ok	362.9960	42.345	0.021129	19.83	57.650	9.842	46192204.339345
2015/01/04	05:02:38	ok	ok	363.0000	42.346	0.021129	19.80	57.646	9.824	48550760.946812
2015/01/04	05:07:38	ok	ok	363.0060	42.346	0.021129	19.75	57.699	9.804	46355913.475533
2015/01/04	05:12:38	ok	ok	363.0540	42.350	0.021129	19.76	57.701	9.810	47970077.413402
2015/01/04	05:17:38	ok	ok	363.0360	42.348	0.021129	19.70	57.661	9.769	47119610.205763
2015/01/04	05:22:38	ok	ok	363.0820	42.349	0.021129	19.68	57.719	9.768	48193850.345364
2015/01/04	05:27:38	ok	ok	363.0880	42.349	0.021129	19.65	57.745	9.755	46994954.628754
2015/01/04	05:32:38	ok	ok	363.0980	42.349	0.021129	19.62	57.740	9.737	46878409.253501
2015/01/04	05:37:38	ok	ok	363.1120	42.350	0.021129	19.62	57.740	9.737	47161051.790035
2015/01/04	05:42:38	ok	ok	363.1360	42.353	0.021129	19.65	57.745	9.755	50087727.527018
2015/01/04	05:47:38	ok	ok	363.1480	42.353	0.021129	19.62	57.740	9.737	49525701.073931
2015/01/04	05:52:38	ok	ok	363.1580	42.355	0.021129	19.55	57.699	9.690	47326937.568561
2015/01/04	05:57:38	ok	ok	363.1500	42.355	0.021129	19.49	57.782	9.670	49323180.608802
2015/01/04	06:02:38	ok	ok	363.1700	42.354	0.021129	19.46	57.777	9.652	47735879.063927
2015/01/04	06:07:38	--	ok	363.2140	42.358	0.021129	19.50	57.783	9.676	49314660.661596
2015/01/04	06:07:51	ok	ok	362.8580	42.329	0.021117	19.49	57.629	9.644	40899558.133587
2015/01/04	06:12:50	ok	ok	362.9500	42.340	0.021117	19.49	57.812	9.675	46449678.213849
2015/01/04	06:17:50	ok	ok	362.9660	42.340	0.021117	19.48	57.780	9.664	48967902.321858
2015/01/04	06:22:50	ok	ok	362.9900	42.340	0.021117	19.42	57.771	9.628	48473489.746913
2015/01/04	06:27:50	ok	ok	362.9760	42.341	0.021117	19.41	57.800	9.628	50609607.450112
2015/01/04	06:32:50	ok	ok	362.9840	42.340	0.021117	19.36	57.853	9.608	49125061.029418
2015/01/04	06:37:50	ok	ok	363.0300	42.341	0.021117	19.38	57.856	9.620	48254676.018652
2015/01/04	06:42:50	ok	ok	363.0120	42.342	0.021117	19.32	57.878	9.590	47968101.046056
2015/01/04	06:47:50	ok	ok	363.0240	42.342	0.021117	19.30	57.874	9.578	48517866.488795
2015/01/04	06:52:50	ok	ok	363.0460	42.342	0.021117	19.24	57.896	9.548	48902831.581606
2015/01/04	06:57:50	ok	ok	363.0560	42.343	0.021117	19.24	57.896	9.548	49832561.410402
2015/01/04	07:02:50	ok	ok	363.0660	42.343	0.021117	19.24	57.896	9.548	47534772.624160
2015/01/04	07:07:50	ok	ok	363.0780	42.344	0.021117	19.20	57.890	9.524	47279371.592846
2015/01/04	07:12:50	ok	ok	363.1000	42.344	0.021117	19.20	57.859	9.519	47911855.056494
2015/01/04	07:17:50	ok	ok	363.0920	42.344	0.021117	19.16	57.883	9.501	47889635.460214
2015/01/04	07:22:50	ok	ok	363.0980	42.345	0.021117	19.12	57.877	9.478	43532163.985876
2015/01/04	07:27:50	ok	ok	363.1040	42.346	0.021117	19.12	57.908	9.483	48511974.997590
2015/01/04	07:32:50	ok	ok	363.1420	42.348	0.021117	19.11	57.876	9.472	46201315.955705
2015/01/04	07:37:50	ok	ok	363.1180	42.345	0.021117	19.10	57.905	9.471	48720563.902340
2015/01/04	07:42:50	ok	ok	363.1360	42.348	0.021117	19.08	57.932	9.464	50496676.424099
2015/01/04	07:47:50	ok	ok	363.1620	42.349	0.021117	19.08	57.902	9.459	50335810.456838
2015/01/04	07:52:50	ok	ok	363.1740	42.351	0.021117	19.02	57.923	9.429	48745933.115271
2015/01/04	07:57:50	ok	ok	363.1800	42.349	0.021117	19.02	57.953	9.434	49557535.322536
2015/01/04	08:02:50	ok	ok	363.1700	42.350	0.021117	19.00	57.859	9.408	47608273.708496
2015/01/04	08:07:50	ok	ok	363.1560	42.352	0.021117	18.96	57.944	9.399	45035663.705924
2015/01/04	08:12:50	ok	ok	363.1800	42.352	0.021117	18.92	57.968	9.381	51057549.035748
2015/01/04	08:17:50	ok	ok	363.1960	42.353	0.021117	18.88	57.932	9.353	49587984.770997
2015/01/04	08:22:50	--	ok	363.2020	42.353	0.021117	18.89	57.994	9.369	44010549.758606
2015/01/04	08:23:03	ok	ok	362.8580	42.330	0.021105	18.86	57.868	9.332	43694525.972256
2015/01/04	08:28:03	ok	ok	362.9840	42.333	0.021105	18.86	57.959	9.347	48941026.174979
2015/01/04	08:33:03	ok	ok	362.9940	42.336	0.021105	18.86	57.959	9.347	49586547.512945
2015/01/04	08:38:03	ok	ok	362.9820	42.334	0.021105	18.82	58.014	9.333	49423283.121951
2015/01/04	08:43:03	ok	ok	363.0200	42.339	0.021105	18.87	57.961	9.352	50094806.375956
2015/01/04	08:48:03	ok	ok	363.0480	42.338	0.021105	18.86	57.898	9.337	48915882.807342
2015/01/04	08:53:03	ok	ok	363.0460	42.338	0.021105	18.84	57.926	9.330	49178643.687141
2015/01/04	08:58:03	ok	ok	363.0380	42.340	0.021105	18.81	58.012	9.328	50498484.526471
2015/01/04	09:03:03	ok	ok	363.0580	42.338	0.021105	18.82	57.953	9.324	49695631.311015
2015/01/04	09:08:03	ok	ok	363.0800	42.339	0.021105	18.80	58.011	9.322	47488470.730631
2015/01/04	09:13:03	ok	ok	363.1100	42.341	0.021105	18.83	57.985	9.334	50569122.498675
2015/01/04	09:18:03	ok	ok	363.1000	42.341	0.021105	18.82	57.983	9.329	44728342.962502
2015/01/04	09:23:03	ok	ok	363.1320	42.343	0.021105	18.81	57.921	9.313	49879779.843885
2015/01/04	09:28:03	ok	ok	363.1360	42.345	0.021105	18.82	57.953	9.324	50252023.242383
2015/01/04	09:33:03	ok	ok	363.1620	42.347	0.021105	18.86	57.929	9.342	50222512.008400
2015/01/04	09:38:03	ok	ok	363.1700	42.348	0.021105	18.91	57.906	9.366	48651776.231392
2015/01/04	09:43:03	--	ok	363.2120	42.347	0.021105	18.92	57.847	9.362	48970669.022963
2015/01/04	09:43:17	ok	ok	362.8860	42.324	0.021093	18.96	57.700	9.360	46168760.938393
2015/01/04	09:48:16	ok	ok	362.9920	42.333	0.021093	18.94	57.850	9.373	47182316.597489
2015/01/04	09:53:16	ok	ok	363.0280	42.335	0.021093	18.97	57.854	9.390	49319680.190147
2015/01/04	09:58:16	ok	ok	363.0260	42.334	0.021093	18.96	57.822	9.380	48568617.643409
2015/01/04	10:03:16	ok	ok	363.0500	42.335	0.021093	19.00	57.859	9.408	50999918.251708
2015/01/04	10:08:16	ok	ok	363.0720	42.338	0.021093	19.00	57.889	9.413	49578676.401268
2015/01/04	10:13:16	ok	ok	363.0980	42.343	0.021093	19.03	57.894	9.430	49490562.857787
2015/01/04	10:18:16	ok	ok	363.1260	42.339	0.021093	19.04	57.804	9.421	48835876.303170
2015/01/04	10:23:16	ok	ok	363.1360	42.344	0.021093	19.12	57.725	9.453	46035809.679336
2015/01/04	10:28:16	ok	ok	363.1600	42.341	0.021093	19.05	57.836	9.432	47506374.858945
2015/01/04	10:33:16	--	ok	363.2100	42.353	0.021093	19.16	57.792	9.486	47903047.220205
2015/01/04	10:33:30	ok	ok	362.8600	42.323	0.021082	19.16	57.670	9.466	46386526.855659
2015/01/04	10:38:29	ok	ok	362.9880	42.337	0.021082	19.19	57.797	9.503	51581849.740924
2015/01/04	10:43:29	ok	ok	363.0220	42.338	0.021082	19.19	57.797	9.503	51457275.718404
2015/01/04	10:48:29	ok	ok	363.0420	42.342	0.021082	19.23	57.864	9.537	50403535.815539
2015/01/04	10:53:29	ok	ok	363.0300	42.338	0.021082	19.14	58.002	9.509	46914153.146754
2015/01/04	10:58:29	ok	ok	363.0780	42.339	0.021082	19.28	57.902	9.571	50945235.450461
2015/01/04	11:03:29	ok	ok	363.1260	42.342	0.021082	19.30	57.905	9.583	48249662.001812
2015/01/04	11:08:29	ok	ok	363.1600	42.346	0.021082	19.38	57.826	9.615	51222398.899853
2015/01/04	11:13:29	--	ok	363.2180	42.350	0.021082	19.48	57.841	9.674	51473193.876852
2015/01/04	11:13:42	ok	ok	362.9320	42.326	0.02107	19.44	57.682	9.625	49041330.141918
2015/01/04	11:18:42	ok	ok	363.0040	42.337	0.02107	19.46	57.807	9.657	51130324.130842
2015/01/04	11:23:42	ok	ok	363.0400	42.340	0.02107	19.52	57.878	9.703	48166721.581032
2015/01/04	11:28:42	ok	ok	363.0700	42.342	0.02107	19.60	57.829	9.741	49135218.748004
2015/01/04	11:33:42	ok	ok	363.1100	42.344	0.02107	19.63	57.803	9.753	48031172.843056
2015/01/04	11:38:42	ok	ok	363.1560	42.347	0.02107	19.67	57.809	9.777	50228253.106377
2015/01/04	11:43:42	ok	ok	363.1740	42.349	0.02107	19.70	57.844	9.800	48355530.711065
2015/01/04	11:48:42	--	ok	363.2340	42.354	0.02107	19.81	57.831	9.861	49083102.255315
2015/01/04	11:48:56	ok	ok	362.8300	42.324	0.021057	19.74	57.820	9.819	43194715.938244
2015/01/04	11:53:55	ok	ok	362.9860	42.339	0.021057	19.80	57.860	9.861	49961984.956843
2015/01/04	11:58:55	ok	ok	363.0120	42.339	0.021057	19.80	57.890	9.866	50031200.345316
2015/01/04	12:03:55	ok	ok	363.0640	42.346	0.021057	19.88	57.811	9.899	49268571.983547
2015/01/04	12:08:55	ok	ok	363.1200	42.346	0.021057	19.92	57.878	9.933	45642229.701934
2015/01/04	12:13:55	ok	ok	363.1480	42.349	0.021057	20.01	57.861	9.983	49978790.503591
2015/01/04	12:18:55	ok	ok	363.1780	42.354	0.021057	20.02	57.832	9.984	48208490.531608
2015/01/04	12:23:55	--	ok	363.2500	42.356	0.021057	20.12	57.786	10.034	46552074.936340
2015/01/04	12:24:09	ok	ok	362.8040	42.318	0.021043	20.06	57.747	9.992	39365712.649686
2015/01/04	12:29:08	ok	ok	362.9940	42.342	0.021043	20.15	57.822	10.058	46303620.027228
2015/01/04	12:34:08	ok	ok	363.0160	42.344	0.021043	20.21	57.800	10.089	48311714.122625
2015/01/04	12:39:08	ok	ok	363.0860	42.346	0.021043	20.26	57.777	10.115	49049297.094267
2015/01/04	12:44:08	ok	ok	363.1080	42.350	0.021043	20.33	57.819	10.164	46480606.296467
2015/01/04	12:49:08	ok	ok	363.1400	42.352	0.021043	20.35	57.791	10.171	50409506.051250
2015/01/04	12:54:08	ok	ok	363.1900	42.355	0.021043	20.43	57.834	10.226	48381589.582021
2015/01/04	12:59:08	--	ok	363.2420	42.358	0.021043	20.49	57.782	10.252	51043669.803795
2015/01/04	12:59:22	--	ok	362.7960	42.309	0.021029	20.45	57.684	10.211	34079668.195313
2015/01/04	12:59:35	ok	ok	362.8760	42.320	0.02104	20.34	57.881	10.180	34929978.507059
2015/01/04	13:04:34	--	ok	363.2120	42.358	0.02104	20.49	57.812	10.258	42670144.376274
2015/01/04	13:04:48	ok	ok	362.9280	42.331	0.021029	20.52	57.633	10.244	34504257.100946
2015/01/04	13:09:47	ok	ok	363.0200	42.347	0.021029	20.52	57.786	10.271	45502798.695100
2015/01/04	13:14:47	ok	ok	363.0500	42.348	0.021029	20.54	57.820	10.289	41889490.789856
2015/01/04	13:19:47	ok	ok	363.1040	42.352	0.021029	20.57	57.763	10.297	42272045.349155
2015/01/04	13:24:47	ok	ok	363.1320	42.356	0.021029	20.68	57.811	10.371	41173557.002563
2015/01/04	13:29:47	ok	ok	363.2000	42.358	0.021029	20.65	57.806	10.353	42356963.399629
2015/01/04	13:34:47	--	ok	363.2280	42.360	0.021029	20.71	57.785	10.385	42319141.022476
2015/01/04	13:35:00	--	ok	362.7700	42.307	0.021016	20.66	57.716	10.342	38041111.327894
2015/01/04	13:35:14	ok	ok	362.9160	42.336	0.021029	20.54	57.943	10.311	38016259.045941
2015/01/04	13:40:13	--	ok	363.2600	42.365	0.021029	20.74	57.759	10.398	46210590.013649
2015/01/04	13:40:27	ok	ok	362.8360	42.316	0.021014	20.72	57.725	10.380	34751575.862174
2015/01/04	13:45:26	ok	ok	362.9980	42.348	0.021014	20.83	57.681	10.439	47325928.214826
2015/01/04	13:50:26	ok	ok	363.0260	42.349	0.021014	20.81	57.770	10.443	48365496.405531
2015/01/04	13:55:26	ok	ok	363.0380	42.353	0.021014	20.84	57.774	10.462	40220236.846939
2015/01/04	14:00:26	ok	ok	363.0720	42.356	0.021014	20.82	57.802	10.454	43769263.577245
2015/01/04	14:05:26	ok	ok	363.0780	42.355	0.021014	20.79	57.766	10.430	45331336.714682
2015/01/04	14:10:26	ok	ok	363.1260	42.359	0.021014	20.81	57.770	10.443	35476238.538989
2015/01/04	14:15:26	ok	ok	363.1520	42.360	0.021014	20.85	57.806	10.474	44267485.113055
2015/01/04	14:20:26	ok	ok	363.1800	42.362	0.021014	20.84	57.805	10.467	41976163.869443
2015/01/04	14:25:26	ok	ok	363.1980	42.362	0.021014	20.83	57.803	10.461	47069729.648033
2015/01/04	14:30:26	--	ok	363.2280	42.364	0.021014	20.87	57.779	10.481	44459110.144302
2015/01/04	14:30:39	ok	ok	362.8880	42.323	0.021001	20.86	57.624	10.447	37731778.562445
2015/01/04	14:35:38	ok	ok	362.9840	42.347	0.021001	20.85	57.806	10.474	41214733.517314
2015/01/04	14:40:38	ok	ok	363.0100	42.351	0.021001	20.84	57.866	10.478	44143519.100182
2015/01/04	14:45:38	ok	ok	363.0260	42.353	0.021001	20.82	57.832	10.460	43438715.379958
2015/01/04	14:50:38	ok	ok	363.0560	42.354	0.021001	20.86	57.808	10.480	40836037.211960
2015/01/04	14:55:38	ok	ok	363.0800	42.358	0.021001	20.87	57.809	10.486	44106327.598423
2015/01/04	15:00:38	ok	ok	363.0860	42.359	0.021001	20.88	57.842	10.498	39579980.727124
2015/01/04	15:05:38	ok	ok	363.0980	42.358	0.021001	20.82	57.832	10.460	44823484.027164
2015/01/04	15:10:38	ok	ok	363.1340	42.358	0.021001	20.78	57.857	10.440	47372473.872525
2015/01/04	15:15:38	ok	ok	363.1320	42.358	0.021001	20.80	57.891	10.458	44724809.309554
2015/01/04	15:20:38	ok	ok	363.1360	42.360	0.021001	20.77	57.917	10.445	43872988.960546
2015/01/04	15:25:38	ok	ok	363.1540	42.360	0.021001	20.73	57.941	10.425	43624567.046305
2015/01/04	15:30:38	ok	ok	363.1840	42.362	0.021001	20.72	57.878	10.408	42698730.909335
2015/01/04	15:35:38	ok	ok	363.1980	42.361	0.021001	20.73	57.880	10.414	44831941.170001
2015/01/04	15:40:38	ok	ok	363.2000	42.363	0.021001	20.71	57.877	10.401	43680760.518513
2015/01/04	15:45:38	ok	ok	363.1960	42.363	0.021001	20.63	57.926	10.362	45886190.074266
2015/01/04	15:50:38	--	ok	363.2180	42.364	0.021001	20.68	57.964	10.399	41086003.827237
2015/01/04	15:50:52	ok	ok	362.8940	42.337	0.020989	20.71	57.785	10.385	34361132.224051
2015/01/04	15:55:51	ok	ok	363.0100	42.349	0.020989	20.60	57.921	10.343	43118546.356399
2015/01/04	16:00:51	ok	ok	362.9980	42.349	0.020989	20.62	57.955	10.361	42256842.521462
2015/01/04	16:05:51	ok	ok	363.0240	42.350	0.020989	20.61	57.953	10.355	42537207.382160
2015/01/04	16:10:51	ok	ok	363.0400	42.352	0.020989	20.59	58.012	10.353	43541718.653264
2015/01/04	16:15:51	ok	ok	363.0500	42.354	0.020989	20.56	58.007	10.334	44574635.848476
2015/01/04	16:20:51	ok	ok	363.0580	42.353	0.020989	20.52	58.062	10.320	43975018.828139
2015/01/04	16:25:51	ok	ok	363.0600	42.352	0.020989	20.53	58.002	10.315	43899706.363548
2015/01/04	16:30:51	ok	ok	363.0640	42.353	0.020989	20.48	57.995	10.284	46821612.453063
2015/01/04	16:35:51	ok	ok	363.0700	42.354	0.020989	20.46	57.992	10.271	41803855.714794
2015/01/04	16:40:51	ok	ok	363.0820	42.355	0.020989	20.50	57.998	10.297	43260988.879775
2015/01/04	16:45:51	ok	ok	363.1140	42.358	0.020989	20.48	58.025	10.289	43034948.164916
2015/01/04	16:50:51	ok	ok	363.1280	42.355	0.020989	20.47	58.024	10.283	44146382.049209
2015/01/04	16:55:51	ok	ok	363.1220	42.356	0.020989	20.44	58.019	10.264	44873755.259453
2015/01/04	17:00:51	ok	ok	363.1520	42.355	0.020989	20.43	58.079	10.269	44275733.155227
2015/01/04	17:05:51	ok	ok	363.1640	42.357	0.020989	20.43	58.079	10.269	43487604.578514
2015/01/04	17:10:51	ok	ok	363.1500	42.356	0.020989	20.36	58.099	10.231	44467820.551909
2015/01/04	17:15:51	ok	ok	363.1740	42.359	0.020989	20.40	58.105	10.256	45142547.455131
2015/01/04	17:20:51	ok	ok	363.1960	42.358	0.020989	20.38	58.102	10.243	45614343.222201
2015/01/04	17:25:51	ok	ok	363.1980	42.359	0.020989	20.34	58.096	10.218	43356510.036993
2015/01/04	17:30:51	ok	ok	363.2000	42.359	0.020989	20.33	58.094	10.212	44378569.278127
2015/01/04	17:35:51	--	ok	363.2260	42.361	0.020989	20.36	58.068	10.225	44480814.219194
2015/01/04	17:36:05	ok	ok	362.8160	42.329	0.020976	20.30	57.998	10.177	36930413.402140
2015/01/04	17:41:04	ok	ok	362.9820	42.346	0.020976	20.34	58.065	10.213	44052404.016258
2015/01/04	17:46:04	ok	ok	363.0240	42.350	0.020976	20.34	58.065	10.213	43507058.097198
2015/01/04	17:51:04	ok	ok	363.0120	42.348	0.020976	20.29	58.118	10.192	44304134.375616
2015/01/04	17:56:04	ok	ok	363.0320	42.352	0.020976	20.32	58.092	10.206	44187767.380101
2015/01/04	18:01:04	ok	ok	363.0780	42.352	0.020976	20.36	58.068	10.225	45526056.825130
2015/01/04	18:06:04	ok	ok	363.0520	42.353	0.020976	20.33	58.063	10.207	42049702.104165
2015/01/04	18:11:04	ok	ok	363.0940	42.353	0.020976	20.38	58.010	10.227	42637848.845639
2015/01/04	18:16:04	ok	ok	363.1200	42.354	0.020976	20.34	58.034	10.207	46040270.322811
2015/01/04	18:21:04	ok	ok	363.1220	42.355	0.020976	20.35	58.036	10.214	44358358.575279
2015/01/04	18:26:04	ok	ok	363.1340	42.355	0.020976	20.36	58.099	10.231	44299817.024782
2015/01/04	18:31:04	ok	ok	363.1380	42.355	0.020976	20.34	58.096	10.218	43868301.360621
2015/01/04	18:36:04	ok	ok	363.1540	42.359	0.020976	20.38	58.071	10.238	40015502.295621
2015/01/04	18:41:04	ok	ok	363.1740	42.358	0.020976	20.34	58.004	10.202	45769100.129382
2015/01/04	18:46:04	ok	ok	363.1880	42.359	0.020976	20.33	58.063	10.207	42460670.841107
2015/01/04	18:51:04	--	ok	363.2220	42.359	0.020976	20.37	58.039	10.226	44496397.032243
2015/01/04	18:51:18	ok	ok	362.8400	42.332	0.020964	20.30	58.059	10.188	39657172.038737
2015/01/04	18:56:17	ok	ok	363.0240	42.349	0.020964	20.40	58.044	10.245	43324793.607514
2015/01/04	19:01:17	ok	ok	363.0260	42.349	0.020964	20.38	58.071	10.238	45516592.751019
2015/01/04	19:06:17	ok	ok	363.0400	42.350	0.020964	20.30	58.059	10.188	48184578.042882
2015/01/04	19:11:17	ok	ok	363.0400	42.351	0.020964	20.34	58.065	10.213	45398928.811148
2015/01/04	19:16:17	ok	ok	363.0480	42.351	0.020964	20.34	58.096	10.218	48220793.004029
2015/01/04	19:21:17	ok	ok	363.0540	42.351	0.020964	20.28	58.086	10.181	44862993.143719
2015/01/04	19:26:17	ok	ok	363.0680	42.352	0.020964	20.28	58.147	10.192	44543849.203412
2015/01/04	19:31:17	ok	ok	363.0820	42.353	0.020964	20.27	58.115	10.180	46052167.661331
2015/01/04	19:36:17	ok	ok	363.0960	42.352	0.020964	20.25	58.143	10.173	45825684.665238
2015/01/04	19:41:17	ok	ok	363.0760	42.351	0.020964	20.21	58.228	10.164	43881855.813067
2015/01/04	19:46:17	ok	ok	363.1140	42.353	0.020964	20.21	58.167	10.153	44321728.225413
2015/01/04	19:51:17	ok	ok	363.0980	42.353	0.020964	20.21	58.137	10.148	45268178.214945
2015/01/04	19:56:17	ok	ok	363.0780	42.353	0.020964	20.16	58.221	10.133	41869432.083057
2015/01/04	20:01:17	ok	ok	363.1040	42.352	0.020964	20.13	58.185	10.109	42428090.982003
2015/01/04	20:06:17	ok	ok	363.1340	42.354	0.020964	20.16	58.190	10.128	44038433.635358
2015/01/04	20:11:17	ok	ok	363.1360	42.354	0.020964	20.16	58.160	10.123	47615899.438759
2015/01/04	20:16:17	ok	ok	363.1580	42.355	0.020964	20.16	58.160	10.123	41454955.036194
2015/01/04	20:21:17	ok	ok	363.1620	42.354	0.020964	20.14	58.248	10.126	43694862.760430
2015/01/04	20:26:17	ok	ok	363.1540	42.355	0.020964	20.15	58.189	10.122	45904868.572066
2015/01/04	20:31:17	ok	ok	363.2000	42.359	0.020964	20.16	58.221	10.133	45072520.327847
2015/01/04	20:36:17	--	ok	363.2080	42.361	0.020964	20.15	58.158	10.116	44073240.113335
2015/01/04	20:36:31	ok	ok	362.8660	42.334	0.020952	20.15	58.097	10.106	36449112.509669
2015/01/04	20:41:30	ok	ok	363.0040	42.348	0.020952	20.18	58.102	10.124	43997541.994861
2015/01/04	20:46:30	ok	ok	363.0320	42.349	0.020952	20.21	58.106	10.143	43998282.193902
2015/01/04	20:51:30	ok	ok	363.0560	42.351	0.020952	20.20	58.105	10.137	44532080.540799
2015/01/04	20:56:30	ok	ok	363.0880	42.353	0.020952	20.24	58.080	10.156	41851352.321144
2015/01/04	21:01:30	ok	ok	363.1240	42.354	0.020952	20.26	58.114	10.174	46894566.050892
2015/01/04	21:06:30	ok	ok	363.1280	42.355	0.020952	20.32	58.062	10.200	43196071.735134
2015/01/04	21:11:30	ok	ok	363.1480	42.353	0.020952	20.27	58.085	10.175	45141985.984427
2015/01/04	21:16:30	ok	ok	363.1540	42.356	0.020952	20.28	58.056	10.175	41400780.212233
2015/01/04	21:21:30	ok	ok	363.1480	42.355	0.020952	20.27	58.115	10.180	41755567.409273
2015/01/04	21:26:30	ok	ok	363.1480	42.355	0.020952	20.22	58.230	10.170	45648374.301505
2015/01/04	21:31:30	ok	ok	363.1840	42.357	0.020952	20.28	58.117	10.186	44386416.775319
2015/01/04	21:36:30	ok	ok	363.1860	42.359	0.020952	20.22	58.138	10.154	43489720.741650
2015/01/04	21:41:30	--	ok	363.2100	42.360	0.020952	20.26	58.114	10.174	44762348.080690
2015/01/04	21:41:44	ok	ok	362.8540	42.331	0.020941	20.26	58.022	10.158	41119612.432890
2015/01/04	21:46:43	ok	ok	363.0060	42.347	0.020941	20.28	58.086	10.181	52612243.013768
2015/01/04	21:51:43	ok	ok	363.0320	42.349	0.020941	20.30	58.059	10.188	46767808.431840
2015/01/04	21:56:43	ok	ok	363.0520	42.350	0.020941	20.33	58.063	10.207	50472218.293227
2015/01/04	22:01:43	ok	ok	363.0740	42.351	0.020941	20.38	58.041	10.232	48901153.325027
2015/01/04	22:06:43	ok	ok	363.1200	42.353	0.020941	20.34	58.065	10.213	48946222.857905
2015/01/04	22:11:43	ok	ok	363.1240	42.355	0.020941	20.38	58.041	10.232	50526614.882189
2015/01/04	22:16:43	ok	ok	363.1340	42.356	0.020941	20.39	58.011	10.233	51705017.944643
2015/01/04	22:21:43	ok	ok	363.1680	42.357	0.020941	20.38	58.010	10.227	51144717.267960
2015/01/04	22:26:43	ok	ok	363.1540	42.357	0.020941	20.36	58.037	10.220	51383561.091743
2015/01/04	22:31:43	ok	ok	363.1900	42.359	0.020941	20.40	58.013	10.239	45565370.353644
2015/01/04	22:36:43	--	ok	363.2280	42.360	0.020941	20.41	57.984	10.240	54772402.635434
2015/01/04	22:36:57	ok	ok	362.8740	42.332	0.020928	20.42	57.894	10.230	42383075.746438
2015/01/04	22:41:56	ok	ok	363.0060	42.350	0.020928	20.45	57.959	10.260	52025758.760561
2015/01/04	22:46:56	ok	ok	363.0300	42.351	0.020928	20.49	57.935	10.279	53208606.680281
2015/01/04	22:51:56	ok	ok	363.0520	42.352	0.020928	20.47	57.963	10.272	54239621.165216
2015/01/04	22:56:56	ok	ok	363.0760	42.353	0.020928	20.52	57.970	10.304	50798623.541746
2015/01/04	23:01:56	ok	ok	363.0840	42.353	0.020928	20.50	57.998	10.297	51217044.605870
2015/01/04	23:06:56	ok	ok	363.1320	42.357	0.020928	20.56	57.976	10.329	52850469.875594
2015/01/04	23:11:56	ok	ok	363.1280	42.354	0.020928	20.56	57.976	10.329	52219372.512933
2015/01/04	23:16:56	ok	ok	363.1480	42.357	0.020928	20.53	58.064	10.326	51478563.178776
2015/01/04	23:21:56	ok	ok	363.1680	42.357	0.020928	20.54	58.035	10.327	52551906.960015
2015/01/04	23:26:56	ok	ok	363.1600	42.357	0.020928	20.55	58.005	10.328	51595067.847827
2015/01/04	23:31:56	ok	ok	363.1860	42.359	0.020928	20.52	58.062	10.320	53636690.369399
2015/01/04	23:36:56	ok	ok	363.1820	42.359	0.020928	20.52	58.031	10.315	52600173.534610
2015/01/04	23:41:56	--	ok	363.2420	42.362	0.020928	20.58	58.010	10.347	56035781.559096
2015/01/04	23:42:10	ok	ok	362.8340	42.324	0.020914	20.57	57.855	10.313	46981615.584880
2015/01/04	23:47:09	ok	ok	362.9700	42.346	0.020914	20.58	58.041	10.352	53519148.169014
2015/01/04	23:52:09	ok	ok	362.9700	42.347	0.020914	20.58	57.979	10.341	54094960.086864
2015/01/04	23:57:09	ok	ok	362.9840	42.347	0.020914	20.55	58.005	10.328	53071087.266143
2015/01/05	00:02:09	ok	ok	363.0160	42.351	0.020914	20.56	58.038	10.340	56216864.157480
2015/01/05	00:07:09	ok	ok	363.0120	42.350	0.020914	20.54	58.035	10.327	53006057.611896
2015/01/05	00:12:09	ok	ok	363.0260	42.349	0.020914	20.50	58.090	10.313	51870555.854412
2015/01/05	00:17:09	ok	ok	363.0400	42.350	0.020914	20.51	58.030	10.308	53428599.895681
2015/01/05	00:22:09	ok	ok	363.0380	42.351	0.020914	20.54	58.096	10.338	53580759.435418
2015/01/05	00:27:09	ok	ok	363.0500	42.352	0.020914	20.53	58.125	10.337	53582891.232346
2015/01/05	00:32:09	ok	ok	363.0460	42.354	0.020914	20.48	58.087	10.300	53017954.293014
2015/01/05	00:37:09	ok	ok	363.1000	42.356	0.020914	20.56	58.038	10.340	53024005.638585
2015/01/05	00:42:09	ok	ok	363.1160	42.355	0.020914	20.57	58.039	10.346	54892246.463048
2015/01/05	00:47:09	ok	ok	363.1180	42.358	0.020914	20.57	57.978	10.335	53219005.452028
2015/01/05	00:52:09	ok	ok	363.1360	42.355	0.020914	20.59	57.981	10.348	55359539.380433
2015/01/05	00:57:09	ok	ok	363.1400	42.358	0.020914	20.56	58.068	10.345	57011252.583658
2015/01/05	01:02:09	ok	ok	363.1620	42.359	0.020914	20.57	58.039	10.346	56312073.690675
2015/01/05	01:07:09	ok	ok	363.1740	42.360	0.020914	20.54	58.035	10.327	52625429.719387
2015/01/05	01:12:09	ok	ok	363.1900	42.359	0.020914	20.60	58.044	10.365	54597484.353194
2015/01/05	01:17:09	ok	ok	363.1980	42.360	0.020914	20.56	58.038	10.340	51165570.511581
2015/01/05	01:22:09	--	ok	363.2200	42.361	0.020914	20.57	58.070	10.351	52364706.199296
2015/01/05	01:22:22	ok	ok	362.8360	42.322	0.020902	20.56	57.976	10.329	52178468.160992
2015/01/05	01:27:22	ok	ok	362.9780	42.346	0.020902	20.55	58.036	10.333	54756399.602556
2015/01/05	01:32:22	ok	ok	362.9840	42.351	0.020902	20.56	58.068	10.345	50560037.262933
2015/01/05	01:37:22	ok	ok	363.0200	42.350	0.020902	20.60	58.074	10.370	55945714.696458
2015/01/05	01:42:22	ok	ok	363.0120	42.351	0.020902	20.55	58.097	10.344	57580391.042697
2015/01/05	01:47:22	ok	ok	363.0380	42.352	0.020902	20.59	58.042	10.359	58737404.389739
2015/01/05	01:52:22	ok	ok	363.0520	42.353	0.020902	20.56	58.038	10.340	54133849.572513
2015/01/05	01:57:22	ok	ok	363.0640	42.354	0.020902	20.56	58.068	10.345	58911864.143727
2015/01/05	02:02:22	ok	ok	363.0800	42.354	0.020902	20.59	58.012	10.353	54914675.883891
2015/01/05	02:07:22	ok	ok	363.1000	42.355	0.020902	20.57	58.070	10.351	55249439.017859
2015/01/05	02:12:22	ok	ok	363.1360	42.357	0.020902	20.61	58.045	10.371	55163306.186365
2015/01/05	02:17:22	ok	ok	363.1420	42.358	0.020902	20.63	58.079	10.389	54377702.455245
2015/01/05	02:22:22	ok	ok	363.1440	42.357	0.020902	20.60	58.044	10.365	58456608.050378
2015/01/05	02:27:22	ok	ok	363.1540	42.359	0.020902	20.60	58.044	10.365	51753593.802214
2015/01/05	02:32:22	ok	ok	363.1740	42.359	0.020902	20.64	58.019	10.385	56799785.179574
2015/01/05	02:37:22	--	ok	363.2060	42.362	0.020902	20.60	58.074	10.370	56166694.701277
2015/01/05	02:37:35	ok	ok	362.8200	42.325	0.02089	20.55	57.883	10.306	54504702.705651
2015/01/05	02:42:35	ok	ok	362.9200	42.343	0.02089	20.60	58.105	10.376	59353220.559779
2015/01/05	02:47:35	ok	ok	362.9620	42.346	0.02089	20.60	58.044	10.365	58060143.189291
2015/01/05	02:52:35	ok	ok	362.9840	42.349	0.02089	20.64	57.989	10.379	58264296.575038
2015/01/05	02:57:35	ok	ok	362.9800	42.347	0.02089	20.60	58.074	10.370	53761800.610131
2015/01/05	03:02:35	ok	ok	362.9760	42.347	0.02089	20.61	58.045	10.371	53617727.195069
2015/01/05	03:07:35	ok	ok	363.0240	42.349	0.02089	20.64	58.050	10.390	49065875.402252
2015/01/05	03:12:35	ok	ok	363.0340	42.351	0.02089	20.66	58.084	10.408	57266611.694462
2015/01/05	03:17:35	ok	ok	363.0460	42.352	0.02089	20.64	58.081	10.396	57493873.262968
2015/01/05	03:22:35	ok	ok	363.0680	42.352	0.02089	20.65	58.082	10.402	57768071.049764
2015/01/05	03:27:35	ok	ok	363.0960	42.354	0.02089	20.67	58.054	10.409	58348145.112139
2015/01/05	03:32:35	ok	ok	363.1100	42.355	0.02089	20.68	58.056	10.415	57780988.812706
2015/01/05	03:37:35	ok	ok	363.1240	42.356	0.02089	20.72	58.001	10.430	56945997.347577
2015/01/05	03:42:35	ok	ok	363.1220	42.355	0.02089	20.69	58.027	10.416	56852044.644077
2015/01/05	03:47:35	ok	ok	363.1220	42.357	0.02089	20.66	58.053	10.403	56594170.013701
2015/01/05	03:52:35	ok	ok	363.1460	42.360	0.02089	20.68	58.056	10.415	57525265.292577
2015/01/05	03:57:35	ok	ok	363.1500	42.360	0.02089	20.70	58.059	10.428	55210438.348695
2015/01/05	04:02:35	ok	ok	363.1640	42.360	0.02089	20.62	58.077	10.383	59800372.031794
2015/01/05	04:07:35	ok	ok	363.1520	42.358	0.02089	20.63	58.079	10.389	59353880.425153
2015/01/05	04:12:35	ok	ok	363.1580	42.359	0.02089	20.56	58.068	10.345	57501061.951341
2015/01/05	04:17:35	ok	ok	363.1580	42.358	0.02089	20.57	58.070	10.351	54400482.001142
2015/01/05	04:22:35	ok	ok	363.1740	42.359	0.02089	20.56	58.099	10.351	57141130.120233
2015/01/05	04:27:35	ok	ok	363.1840	42.360	0.02089	20.56	58.038	10.340	55528984.488646
2015/01/05	04:32:35	ok	ok	363.1860	42.360	0.02089	20.54	58.065	10.333	58427812.895465
2015/01/05	04:37:35	--	ok	363.2260	42.361	0.02089	20.55	58.067	10.339	59920737.564205
2015/01/05	04:37:49	ok	ok	362.8120	42.318	0.020878	20.61	57.923	10.349	47110851.052970
2015/01/05	04:42:48	ok	ok	362.9100	42.345	0.020878	20.61	58.045	10.371	51690066.862036
2015/01/05	04:47:48	ok	ok	362.9340	42.344	0.020878	20.55	58.036	10.333	55643248.373216
2015/01/05	04:52:48	ok	ok	362.9620	42.343	0.020878	20.56	58.038	10.340	58594423.079453
2015/01/05	04:57:48	ok	ok	362.9600	42.344	0.020878	20.58	58.071	10.358	58571221.521720
2015/01/05	05:02:48	ok	ok	362.9720	42.346	0.020878	20.56	58.038	10.340	56859042.379753
2015/01/05	05:07:48	ok	ok	362.9760	42.348	0.020878	20.57	58.070	10.351	57000062.612919
2015/01/05	05:12:48	ok	ok	362.9860	42.346	0.020878	20.55	58.067	10.339	59062090.293097
2015/01/05	05:17:48	ok	ok	363.0180	42.348	0.020878	20.56	58.038	10.340	59432395.991280
2015/01/05	05:22:48	ok	ok	363.0140	42.350	0.020878	20.58	58.102	10.363	57516733.749841
2015/01/05	05:27:48	ok	ok	363.0140	42.350	0.020878	20.58	58.102	10.363	55912014.752717
2015/01/05	05:32:48	ok	ok	363.0360	42.349	0.020878	20.54	58.065	10.333	58034435.992743
2015/01/05	05:37:48	ok	ok	363.0480	42.352	0.020878	20.58	58.132	10.369	57323848.724653
2015/01/05	05:42:48	ok	ok	363.0560	42.354	0.020878	20.57	58.131	10.362	59865933.746473
2015/01/05	05:47:48	ok	ok	363.0620	42.353	0.020878	20.56	58.099	10.351	53244003.818926
2015/01/05	05:52:48	ok	ok	363.0780	42.354	0.020878	20.50	58.090	10.313	53396368.830301
2015/01/05	05:57:48	ok	ok	363.1100	42.355	0.020878	20.58	58.071	10.358	58438497.345710
2015/01/05	06:02:48	ok	ok	363.1040	42.355	0.020878	20.51	58.152	10.330	59609056.339776
2015/01/05	06:07:48	ok	ok	363.1180	42.356	0.020878	20.51	58.122	10.325	54720634.206757
2015/01/05	06:12:48	ok	ok	363.1160	42.355	0.020878	20.55	58.097	10.344	55094436.752240
2015/01/05	06:17:48	ok	ok	363.1380	42.356	0.020878	20.52	58.123	10.331	58731433.940539
2015/01/05	06:22:48	ok	ok	363.1440	42.358	0.020878	20.53	58.186	10.348	56121740.633429
2015/01/05	06:27:48	ok	ok	363.1360	42.357	0.020878	20.52	58.154	10.336	52456775.902775
2015/01/05	06:32:48	ok	ok	363.1500	42.358	0.020878	20.48	58.209	10.322	56867229.395640
2015/01/05	06:37:48	ok	ok	363.1660	42.359	0.020878	20.54	58.188	10.354	57676090.515623
2015/01/05	06:42:48	ok	ok	363.1980	42.360	0.020878	20.54	58.218	10.360	57949425.645032
2015/01/05	06:47:48	ok	ok	363.1980	42.362	0.020878	20.56	58.160	10.361	55992100.256035
2015/01/05	06:52:48	--	ok	363.2060	42.359	0.020878	20.58	58.132	10.369	53859393.977875
2015/01/05	06:53:02	ok	ok	362.8680	42.331	0.020866	20.55	58.097	10.344	52203667.039126
2015/01/05	06:58:01	ok	ok	362.9600	42.343	0.020866	20.59	58.165	10.380	55945983.737222
2015/01/05	07:03:01	ok	ok	362.9700	42.347	0.020866	20.55	58.189	10.361	57625888.021584
2015/01/05	07:08:01	ok	ok	362.9960	42.346	0.020866	20.57	58.192	10.373	54512041.585625
2015/01/05	07:13:01	ok	ok	363.0060	42.349	0.020866	20.58	58.194	10.380	58039873.503849
2015/01/05	07:18:01	ok	ok	363.0280	42.347	0.020866	20.58	58.163	10.374	52285654.693884
2015/01/05	07:23:01	ok	ok	363.0200	42.352	0.020866	20.58	58.163	10.374	55572561.644043
2015/01/05	07:28:01	ok	ok	363.0540	42.352	0.020866	20.58	58.255	10.390	60014790.350050
2015/01/05	07:33:01	ok	ok	363.0580	42.352	0.020866	20.64	58.234	10.423	56555216.837332
2015/01/05	07:38:01	ok	ok	363.0900	42.353	0.020866	20.65	58.235	10.429	57783827.937152
2015/01/05	07:43:01	ok	ok	363.0760	42.352	0.020866	20.61	58.260	10.409	58535352.092924
2015/01/05	07:48:01	ok	ok	363.0780	42.355	0.020866	20.62	58.230	10.410	58204232.479117
2015/01/05	07:53:01	ok	ok	363.1120	42.354	0.020866	20.63	58.232	10.417	58654593.139948
2015/01/05	07:58:01	ok	ok	363.1240	42.356	0.020866	20.65	58.235	10.429	55839243.963294
2015/01/05	08:03:01	ok	ok	363.1360	42.359	0.020866	20.71	58.183	10.456	58902712.713519
2015/01/05	08:08:01	ok	ok	363.1460	42.360	0.020866	20.71	58.183	10.456	53863985.139786
2015/01/05	08:13:01	ok	ok	363.1920	42.362	0.020866	20.78	58.163	10.495	58103074.682231
2015/01/05	08:18:01	--	ok	363.2400	42.362	0.020866	20.80	58.197	10.514	58220277.436445
2015/01/05	08:18:15	--	ok	362.7760	42.306	0.020853	20.77	58.100	10.478	49142271.264566
2015/01/05	08:18:28	ok	ok	362.8480	42.323	0.020865	20.64	58.356	10.445	49779001.073098
2015/01/05	08:23:27	ok	ok	363.1820	42.362	0.020865	20.81	58.137	10.509	58645880.010083
2015/01/05	08:28:27	--	ok	363.2100	42.364	0.020865	20.88	58.148	10.554	57936808.206367
2015/01/05	08:28:41	ok	ok	362.8380	42.321	0.020853	20.92	57.940	10.540	50180201.669021
2015/01/05	08:33:40	ok	ok	362.9680	42.348	0.020853	20.88	58.148	10.554	57931144.583512
2015/01/05	08:38:40	ok	ok	362.9660	42.342	0.020853	20.85	58.143	10.535	57014057.734263
2015/01/05	08:43:40	ok	ok	363.0060	42.351	0.020853	20.89	58.119	10.555	55450885.495524
2015/01/05	08:48:40	ok	ok	363.0420	42.352	0.020853	20.92	58.154	10.579	57124652.709044
2015/01/05	08:53:40	ok	ok	363.0360	42.353	0.020853	20.91	58.153	10.573	56133996.425104
2015/01/05	08:58:40	ok	ok	363.0540	42.355	0.020853	20.91	58.153	10.573	58010113.948402
2015/01/05	09:03:40	ok	ok	363.0820	42.356	0.020853	20.90	58.090	10.556	57972487.352724
2015/01/05	09:08:40	ok	ok	363.0980	42.358	0.020853	20.94	58.157	10.592	53210994.035693
2015/01/05	09:13:40	ok	ok	363.1120	42.361	0.020853	20.92	58.185	10.585	59828366.044269
2015/01/05	09:18:40	ok	ok	363.1280	42.360	0.020853	20.94	58.157	10.592	58065510.132586
2015/01/05	09:23:40	ok	ok	363.1560	42.363	0.020853	20.98	58.163	10.618	60819561.579401
2015/01/05	09:28:40	ok	ok	363.1960	42.365	0.020853	21.03	58.171	10.650	60364077.069803
2015/01/05	09:33:40	ok	ok	363.1880	42.366	0.020853	21.06	58.145	10.664	59916652.051480
2015/01/05	09:38:40	--	ok	363.2100	42.366	0.020853	21.06	58.176	10.670	53238485.931235
2015/01/05	09:38:54	ok	ok	362.8500	42.321	0.020842	21.06	57.992	10.636	47870898.805246
2015/01/05	09:43:53	ok	ok	362.9560	42.351	0.020842	21.10	58.151	10.690	57770208.428974
2015/01/05	09:48:53	ok	ok	362.9820	42.351	0.020842	21.12	58.124	10.697	57055398.920314
2015/01/05	09:53:53	ok	ok	362.9860	42.352	0.020842	21.10	58.182	10.696	57798946.848746
2015/01/05	09:58:53	ok	ok	363.0320	42.355	0.020842	21.14	58.157	10.716	60068376.821110
2015/01/05	10:03:53	ok	ok	363.0580	42.353	0.020842	21.16	58.130	10.723	54955788.938085
2015/01/05	10:08:53	ok	ok	363.0600	42.357	0.020842	21.20	58.136	10.749	53831211.594270
2015/01/05	10:13:53	ok	ok	363.1120	42.358	0.020842	21.24	58.142	10.775	57298190.044194
2015/01/05	10:18:53	ok	ok	363.0960	42.359	0.020842	21.22	58.170	10.768	57670937.810369
2015/01/05	10:23:53	ok	ok	363.1500	42.362	0.020842	21.27	58.147	10.795	58867236.401541
2015/01/05	10:28:53	ok	ok	363.1600	42.362	0.020842	21.32	58.154	10.828	55346362.700716
2015/01/05	10:33:53	ok	ok	363.1960	42.366	0.020842	21.35	58.098	10.836	58959262.529460
2015/01/05	10:38:53	--	ok	363.2300	42.369	0.020842	21.37	58.131	10.855	57696592.667446
2015/01/05	10:39:07	ok	ok	362.8580	42.314	0.020829	21.37	58.039	10.838	48313435.112243
2015/01/05	10:44:06	ok	ok	362.9720	42.344	0.020829	21.44	58.111	10.895	52413255.869128
2015/01/05	10:49:06	ok	ok	363.0120	42.346	0.020829	21.44	58.111	10.895	60116663.236776
2015/01/05	10:54:06	ok	ok	363.0520	42.353	0.020829	21.55	58.128	10.968	56559030.249743
2015/01/05	10:59:06	ok	ok	363.0740	42.352	0.020829	21.57	58.131	10.981	55908114.859697
2015/01/05	11:04:06	ok	ok	363.0960	42.358	0.020829	21.60	58.105	10.995	59826135.943165
2015/01/05	11:09:06	ok	ok	363.1220	42.359	0.020829	21.64	58.111	11.022	56726579.565292
2015/01/05	11:14:06	ok	ok	363.1640	42.364	0.020829	21.64	58.081	11.016	57910845.347866
2015/01/05	11:19:06	ok	ok	363.1640	42.365	0.020829	21.68	58.148	11.054	55135191.652478
2015/01/05	11:24:06	--	ok	363.2040	42.369	0.020829	21.70	58.151	11.067	58805250.158587
2015/01/05	11:24:20	ok	ok	362.8200	42.291	0.020817	21.68	58.025	11.031	52486901.250773
2015/01/05	11:29:19	ok	ok	362.9620	42.336	0.020817	21.69	58.088	11.049	52467346.743679
2015/01/05	11:34:19	ok	ok	362.9880	42.343	0.020817	21.71	58.184	11.080	58863792.446615
2015/01/05	11:39:19	ok	ok	363.0440	42.348	0.020817	21.78	58.102	11.109	56277010.300209
2015/01/05	11:44:19	ok	ok	363.0580	42.354	0.020817	21.82	58.139	11.142	55770360.891211
2015/01/05	11:49:19	ok	ok	363.0840	42.355	0.020817	21.83	58.171	11.155	57435991.553513
2015/01/05	11:54:19	ok	ok	363.1180	42.360	0.020817	21.88	58.056	11.165	54366327.162085
2015/01/05	11:59:19	ok	ok	363.1460	42.365	0.020817	21.92	58.093	11.197	56593053.186358
2015/01/05	12:04:19	ok	ok	363.1820	42.369	0.020817	21.93	58.156	11.216	59270545.054758
2015/01/05	12:09:19	--	ok	363.2220	42.371	0.020817	22.02	58.139	11.271	60505841.818841
2015/01/05	12:09:33	ok	ok	362.8300	42.273	0.020804	22.02	57.954	11.235	51433065.341962
2015/01/05	12:14:32	ok	ok	362.9660	42.324	0.020804	22.01	58.137	11.264	56363126.021764
2015/01/05	12:19:32	ok	ok	362.9600	42.329	0.020804	22.03	58.141	11.278	54424684.686282
2015/01/05	12:24:32	ok	ok	362.9040	42.313	0.020804	21.86	58.514	11.240	58357342.190190
2015/01/05	12:29:32	--	ok	362.6860	42.255	0.020804	21.26	59.339	11.010	60546908.925193
2015/01/05	12:29:46	ok	ok	363.0720	42.344	0.020822	21.27	59.157	10.983	53636192.667194
2015/01/05	12:34:45	ok	ok	362.9700	42.340	0.020822	20.94	59.411	10.821	61501280.236956
2015/01/05	12:39:45	ok	ok	362.8920	42.325	0.020822	20.73	59.530	10.711	64346366.866754
2015/01/05	12:44:45	ok	ok	362.8520	42.324	0.020822	20.60	59.540	10.632	64368115.501134
2015/01/05	12:49:45	--	ok	362.7920	42.302	0.020822	20.50	59.494	10.562	63684561.746884
2015/01/05	12:49:58	ok	ok	363.0680	42.347	0.020834	20.54	59.439	10.577	62242604.757772
2015/01/05	12:54:57	ok	ok	363.0360	42.344	0.020834	20.42	59.573	10.527	64572380.212798
2015/01/05	12:59:57	ok	ok	363.0200	42.335	0.020834	20.34	59.621	10.486	69652420.667712
2015/01/05	13:04:57	ok	ok	362.9860	42.335	0.020834	20.26	59.669	10.446	66469659.599414
2015/01/05	13:09:57	ok	ok	362.9440	42.328	0.020834	20.17	59.716	10.399	63518970.259393
2015/01/05	13:14:57	ok	ok	362.9400	42.329	0.020834	20.16	59.714	10.393	65406567.109900
2015/01/05	13:19:57	ok	ok	362.8900	42.322	0.020834	20.07	59.730	10.341	66831618.907243
2015/01/05	13:24:57	ok	ok	362.9100	42.319	0.020834	20.11	59.615	10.346	65409524.542135
2015/01/05	13:29:57	ok	ok	362.9080	42.316	0.020834	20.09	59.703	10.349	68008348.199580
2015/01/05	13:34:57	ok	ok	362.9020	42.316	0.020834	20.06	59.698	10.330	67795702.320312
2015/01/05	13:39:57	ok	ok	362.9100	42.314	0.020834	20.08	59.671	10.337	61291582.161423
2015/01/05	13:44:57	ok	ok	362.9060	42.319	0.020834	20.02	59.662	10.299	69921437.296381
2015/01/05	13:49:57	ok	ok	362.8900	42.308	0.020834	19.98	59.777	10.295	64252368.937005
2015/01/05	13:54:57	ok	ok	362.8940	42.314	0.020834	19.96	59.743	10.277	69512845.184340
2015/01/05	13:59:57	ok	ok	362.8800	42.307	0.020834	19.93	59.738	10.259	64116447.583361
2015/01/05	14:04:57	ok	ok	362.9040	42.313	0.020834	19.99	59.687	10.286	66601012.547817
2015/01/05	14:09:57	ok	ok	362.9000	42.307	0.020834	20.03	59.602	10.295	65194720.571289
2015/01/05	14:14:57	ok	ok	362.9220	42.316	0.020834	20.00	59.658	10.287	62902550.469357
2015/01/05	14:19:57	ok	ok	362.9260	42.325	0.020834	20.04	59.604	10.301	64624586.299900
2015/01/05	14:24:57	ok	ok	362.9520	42.321	0.020834	20.01	59.660	10.293	67719450.481870
2015/01/05	14:29:57	ok	ok	362.9280	42.319	0.020834	20.04	59.574	10.296	62248164.543653
2015/01/05	14:34:57	ok	ok	362.9500	42.326	0.020834	20.07	59.578	10.315	67092790.583946
2015/01/05	14:39:57	ok	ok	362.9660	42.327	0.020834	20.02	59.631	10.294	70570163.872459
2015/01/05	14:44:57	ok	ok	362.9460	42.323	0.020834	20.02	59.601	10.289	63018551.782530
2015/01/05	14:49:57	ok	ok	362.9820	42.328	0.020834	20.07	59.578	10.315	64189221.965291
2015/01/05	14:54:57	ok	ok	362.9900	42.331	0.020834	20.10	59.522	10.323	66729818.220883
2015/01/05	14:59:57	ok	ok	362.9620	42.323	0.020834	20.04	59.604	10.301	61956346.866158
2015/01/05	15:04:57	ok	ok	363.0160	42.319	0.020834	20.11	59.585	10.340	69768737.454877
2015/01/05	15:09:57	ok	ok	363.0260	42.322	0.020834	20.11	59.493	10.324	67348229.353639
2015/01/05	15:14:57	ok	ok	363.0260	42.329	0.020834	20.09	59.521	10.317	64059797.798721
2015/01/05	15:19:57	ok	ok	363.0380	42.328	0.020834	20.14	59.468	10.338	62568932.788253
2015/01/05	15:24:57	ok	ok	363.0500	42.335	0.020834	20.15	59.530	10.355	64198280.494365
2015/01/05	15:29:57	ok	ok	363.0560	42.335	0.020834	20.12	59.495	10.331	69211155.979571
2015/01/05	15:34:57	ok	ok	363.0480	42.336	0.020834	20.14	59.559	10.354	65808448.040548
2015/01/05	15:39:57	ok	ok	363.0660	42.329	0.020834	20.14	59.498	10.343	61957331.323048
2015/01/05	15:44:57	ok	ok	363.0680	42.336	0.020834	20.13	59.496	10.337	63335395.658428
2015/01/05	15:49:57	ok	ok	363.0900	42.337	0.020834	20.12	59.556	10.341	67990606.485056
2015/01/05	15:54:57	ok	ok	363.0820	42.334	0.020834	20.12	59.556	10.341	64259337.315260
2015/01/05	15:59:57	ok	ok	363.0840	42.334	0.020834	20.11	59.524	10.330	64349153.252186
2015/01/05	16:04:57	ok	ok	363.0880	42.336	0.020834	20.09	59.551	10.322	69108582.664792
2015/01/05	16:09:57	ok	ok	363.0840	42.336	0.020834	20.07	59.517	10.305	59176833.443019
2015/01/05	16:14:57	ok	ok	363.0760	42.334	0.020834	20.06	59.485	10.293	63275579.561341
2015/01/05	16:19:57	ok	ok	363.1120	42.337	0.020834	20.05	59.514	10.292	61416125.817760
2015/01/05	16:24:57	ok	ok	363.0980	42.336	0.020834	20.02	59.540	10.278	66740366.918796
2015/01/05	16:29:57	ok	ok	363.1060	42.335	0.020834	20.08	59.458	10.300	66716086.743017
2015/01/05	16:34:57	ok	ok	363.1300	42.338	0.020834	20.08	59.489	10.306	62409339.054441
2015/01/05	16:39:57	ok	ok	363.1320	42.340	0.020834	20.10	59.461	10.313	63478719.454474
2015/01/05	16:44:57	ok	ok	363.1460	42.341	0.020834	20.07	59.487	10.299	68063443.740955
2015/01/05	16:49:57	ok	ok	363.1420	42.342	0.020834	20.12	59.464	10.326	65336275.096152
2015/01/05	16:54:57	ok	ok	363.1360	42.341	0.020834	20.07	59.487	10.299	67284990.031486
2015/01/05	16:59:57	ok	ok	363.1360	42.344	0.020834	20.06	59.516	10.298	66108051.106427
2015/01/05	17:04:57	ok	ok	363.1480	42.342	0.020834	20.08	59.458	10.300	63394792.212445
2015/01/05	17:09:57	ok	ok	363.1520	42.342	0.020834	20.08	59.489	10.306	68354589.996204
2015/01/05	17:14:57	ok	ok	363.1920	42.344	0.020834	20.13	59.466	10.332	65913169.935994
2015/01/05	17:19:57	ok	ok	363.1920	42.345	0.020834	20.13	59.466	10.332	67961858.112684
2015/01/05	17:24:57	ok	ok	363.1720	42.345	0.020834	20.12	59.434	10.320	62021341.663160
2015/01/05	17:29:57	--	ok	363.2220	42.344	0.020834	20.13	59.496	10.337	62573569.638105
2015/01/05	17:30:11	ok	ok	362.9220	42.309	0.020822	20.19	59.354	10.349	58806985.655666
2015/01/05	17:35:10	ok	ok	362.9320	42.317	0.020822	20.08	59.489	10.306	60653256.548423
2015/01/05	17:40:10	ok	ok	362.9900	42.321	0.020822	20.14	59.376	10.322	64198976.852275
2015/01/05	17:45:10	ok	ok	362.9860	42.312	0.020822	20.15	59.378	10.329	66917516.615896
2015/01/05	17:50:10	ok	ok	362.9680	42.320	0.020822	20.12	59.434	10.320	63171432.847460
2015/01/05	17:55:10	ok	ok	362.9840	42.320	0.020822	20.12	59.464	10.326	65104250.127658
2015/01/05	18:00:10	ok	ok	362.9820	42.324	0.020822	20.11	59.524	10.330	65125332.393608
2015/01/05	18:05:10	ok	ok	362.9640	42.319	0.020822	20.02	59.570	10.284	64839365.283019
2015/01/05	18:10:10	ok	ok	362.9860	42.324	0.020822	20.08	59.428	10.295	65570259.613498
2015/01/05	18:15:10	ok	ok	363.0140	42.327	0.020822	20.09	59.429	10.301	62338866.180101
2015/01/05	18:20:10	ok	ok	363.0360	42.324	0.020822	20.12	59.495	10.331	62321180.139142
2015/01/05	18:25:10	ok	ok	363.0280	42.332	0.020822	20.16	59.440	10.345	62846822.695804
2015/01/05	18:30:10	ok	ok	363.0400	42.337	0.020822	20.16	59.380	10.335	64436953.215073
2015/01/05	18:35:10	ok	ok	363.0480	42.331	0.020822	20.16	59.410	10.340	67675011.430920
2015/01/05	18:40:10	ok	ok	363.0880	42.333	0.020822	20.17	59.442	10.352	65979198.067175
2015/01/05	18:45:10	ok	ok	363.0900	42.337	0.020822	20.16	59.380	10.335	66641319.014063
2015/01/05	18:50:10	ok	ok	363.0820	42.333	0.020822	20.16	59.380	10.335	63932943.571350
2015/01/05	18:55:10	ok	ok	363.0940	42.334	0.020822	20.12	59.404	10.315	63250608.990560
2015/01/05	19:00:10	ok	ok	363.1280	42.342	0.020822	20.18	59.413	10.353	65786165.620984
2015/01/05	19:05:10	ok	ok	363.1040	42.337	0.020822	20.12	59.434	10.320	66459361.066085
2015/01/05	19:10:10	ok	ok	363.1000	42.336	0.020822	20.14	59.437	10.333	63233735.752778
2015/01/05	19:15:10	ok	ok	363.1180	42.338	0.020822	20.14	59.437	10.333	62040299.401725
2015/01/05	19:20:10	ok	ok	363.1300	42.341	0.020822	20.13	59.466	10.332	61156622.862327
2015/01/05	19:25:10	ok	ok	363.1120	42.337	0.020822	20.12	59.434	10.320	62155528.294479
2015/01/05	19:30:10	ok	ok	363.1340	42.342	0.020822	20.17	59.442	10.352	64748906.747858
2015/01/05	19:35:10	ok	ok	363.1360	42.337	0.020822	20.15	59.408	10.334	63594898.946401
2015/01/05	19:40:10	ok	ok	363.1540	42.341	0.020822	20.16	59.380	10.335	63324816.501721
2015/01/05	19:45:10	ok	ok	363.1740	42.341	0.020822	20.17	59.412	10.346	64976861.223463
2015/01/05	19:50:10	ok	ok	363.1660	42.343	0.020822	20.18	59.444	10.358	64400649.145333
2015/01/05	19:55:10	ok	ok	363.1820	42.344	0.020822	20.13	59.375	10.316	62057849.487015
2015/01/05	20:00:10	--	ok	363.2200	42.347	0.020822	20.19	59.415	10.359	60502466.763087
2015/01/05	20:00:24	ok	ok	362.9020	42.308	0.020809	20.26	59.182	10.361	57572740.994312
2015/01/05	20:05:23	ok	ok	362.9180	42.311	0.020809	20.18	59.444	10.358	59920901.415467
2015/01/05	20:10:23	ok	ok	362.9200	42.299	0.020809	20.15	59.469	10.344	64867102.482807
2015/01/05	20:15:23	ok	ok	362.9420	42.313	0.020809	20.18	59.383	10.347	67504610.114270
2015/01/05	20:20:23	ok	ok	362.9240	42.313	0.020809	20.15	59.439	10.339	60922765.651712
2015/01/05	20:25:23	ok	ok	362.9680	42.321	0.020809	20.17	59.442	10.352	62556974.068697
2015/01/05	20:30:23	ok	ok	362.9900	42.315	0.020809	20.15	59.439	10.339	64299042.307843
2015/01/05	20:35:23	ok	ok	362.9560	42.314	0.020809	20.08	59.458	10.300	62901564.121405
2015/01/05	20:40:23	ok	ok	362.9280	42.312	0.020809	20.10	59.492	10.318	63535962.388292
2015/01/05	20:45:23	ok	ok	362.9600	42.313	0.020809	20.11	59.463	10.319	63097183.989734
2015/01/05	20:50:23	ok	ok	363.0240	42.328	0.020809	20.15	59.439	10.339	66441256.890852
2015/01/05	20:55:23	ok	ok	362.9620	42.319	0.020809	20.09	59.460	10.307	61883884.335286
2015/01/05	21:00:23	ok	ok	362.9940	42.322	0.020809	20.14	59.468	10.338	61929556.605804
2015/01/05	21:05:23	ok	ok	362.9880	42.325	0.020809	20.12	59.434	10.320	64657345.964849
2015/01/05	21:10:23	ok	ok	362.9720	42.324	0.020809	20.07	59.517	10.305	64959224.553379
2015/01/05	21:15:23	ok	ok	362.9820	42.324	0.020809	20.06	59.485	10.293	64624209.649630
2015/01/05	21:20:23	ok	ok	363.0160	42.328	0.020809	20.08	59.519	10.311	66742897.824116
2015/01/05	21:25:23	ok	ok	363.0200	42.327	0.020809	20.13	59.496	10.337	58386993.638971
2015/01/05	21:30:23	ok	ok	363.0320	42.328	0.020809	20.12	59.495	10.331	63497831.967780
2015/01/05	21:35:23	ok	ok	363.0120	42.323	0.020809	20.13	59.436	10.327	58499359.379515
2015/01/05	21:40:23	ok	ok	363.0400	42.332	0.020809	20.11	59.432	10.314	63243430.815177
2015/01/05	21:45:23	ok	ok	363.0460	42.336	0.020809	20.12	59.434	10.320	66275710.591299
2015/01/05	21:50:23	ok	ok	363.0320	42.326	0.020809	20.08	59.519	10.311	63194938.505113
2015/01/05	21:55:23	ok	ok	363.0740	42.335	0.020809	20.13	59.496	10.337	64382830.851807
2015/01/05	22:00:23	ok	ok	363.0740	42.336	0.020809	20.14	59.437	10.333	62411141.242003
2015/01/05	22:05:23	ok	ok	363.0560	42.331	0.020809	20.10	59.553	10.329	66409696.654598
2015/01/05	22:10:23	ok	ok	363.0920	42.337	0.020809	20.14	59.437	10.333	60121161.081354
2015/01/05	22:15:23	ok	ok	363.0840	42.337	0.020809	20.12	59.434	10.320	61414945.092292
2015/01/05	22:20:23	ok	ok	363.1240	42.340	0.020809	20.14	59.468	10.338	63499751.839729
2015/01/05	22:25:23	ok	ok	363.0740	42.338	0.020809	20.11	59.493	10.324	64474893.445582
2015/01/05	22:30:23	ok	ok	363.1140	42.340	0.020809	20.13	59.436	10.327	67905165.288713
2015/01/05	22:35:23	ok	ok	363.1020	42.338	0.020809	20.11	59.463	10.319	61967636.349584
2015/01/05	22:40:23	ok	ok	363.1040	42.339	0.020809	20.14	59.468	10.338	60440792.155899
2015/01/05	22:45:23	ok	ok	363.1080	42.336	0.020809	20.13	59.436	10.327	60130789.259554
2015/01/05	22:50:23	ok	ok	363.1500	42.341	0.020809	20.10	59.522	10.323	66361010.065488
2015/01/05	22:55:23	ok	ok	363.1180	42.339	0.020809	20.08	59.519	10.311	64975932.683214
2015/01/05	23:00:23	ok	ok	363.1140	42.338	0.020809	20.05	59.545	10.297	57424739.627573
2015/01/05	23:05:23	ok	ok	363.1080	42.340	0.020809	20.10	59.461	10.313	63787487.200940
2015/01/05	23:10:23	ok	ok	363.1680	42.343	0.020809	20.12	59.464	10.326	65482914.292512
2015/01/05	23:15:23	ok	ok	363.1620	42.344	0.020809	20.12	59.464	10.326	64607618.403328
2015/01/05	23:20:23	ok	ok	363.1640	42.344	0.020809	20.12	59.464	10.326	64011343.128237
2015/01/05	23:25:23	ok	ok	363.1540	42.340	0.020809	20.11	59.463	10.319	62670438.421286
2015/01/05	23:30:23	ok	ok	363.1900	42.344	0.020809	20.11	59.493	10.324	67466763.778254
2015/01/05	23:35:23	--	ok	363.2180	42.345	0.020809	20.12	59.464	10.326	63468826.495318
2015/01/05	23:35:37	ok	ok	362.8760	42.305	0.020797	20.17	59.320	10.331	56795667.504865
2015/01/05	23:40:36	ok	ok	362.8880	42.300	0.020797	20.10	59.461	10.313	60623945.675609
2015/01/05	23:45:36	ok	ok	362.9080	42.306	0.020797	20.10	59.522	10.323	62658232.687918
2015/01/05	23:50:36	ok	ok	362.9360	42.312	0.020797	20.12	59.464	10.326	62590476.063355
2015/01/05	23:55:36	ok	ok	362.9460	42.312	0.020797	20.12	59.464	10.326	59855490.087414
2015/01/06	00:00:36	ok	ok	362.9460	42.321	0.020797	20.12	59.556	10.341	65508210.149069
2015/01/06	00:05:36	ok	ok	362.9560	42.321	0.020797	20.15	59.408	10.334	63565079.578834
2015/01/06	00:10:36	ok	ok	362.9320	42.317	0.020797	20.08	59.519	10.311	62871800.978467
2015/01/06	00:15:36	ok	ok	362.9660	42.317	0.020797	20.11	59.493	10.324	63128665.405222
2015/01/06	00:20:36	ok	ok	362.9400	42.322	0.020797	20.08	59.489	10.306	63097897.389709
2015/01/06	00:25:36	ok	ok	362.9380	42.314	0.020797	20.07	59.517	10.305	64132313.986788
2015/01/06	00:30:36	ok	ok	362.9300	42.316	0.020797	20.04	59.543	10.291	57687691.704575
2015/01/06	00:35:36	ok	ok	362.9540	42.320	0.020797	20.02	59.540	10.278	63921177.058610
2015/01/06	00:40:36	ok	ok	362.9520	42.317	0.020797	20.01	59.599	10.283	63270272.937285
2015/01/06	00:45:36	ok	ok	362.9660	42.322	0.020797	20.05	59.484	10.287	63137282.983455
2015/01/06	00:50:36	ok	ok	362.9940	42.326	0.020797	20.06	59.546	10.304	64283309.132791
2015/01/06	00:55:36	ok	ok	362.9860	42.323	0.020797	20.04	59.543	10.291	64592232.119859
2015/01/06	01:00:36	ok	ok	362.9860	42.324	0.020797	20.04	59.543	10.291	63071344.809619
2015/01/06	01:05:36	ok	ok	363.0020	42.324	0.020797	20.02	59.540	10.278	62458643.988436
2015/01/06	01:10:36	ok	ok	362.9740	42.324	0.020797	20.01	59.538	10.272	62488595.355751
2015/01/06	01:15:36	ok	ok	362.9780	42.324	0.020797	20.00	59.506	10.261	65735857.597716
2015/01/06	01:20:36	ok	ok	363.0080	42.329	0.020797	19.98	59.503	10.248	63087813.519761
2015/01/06	01:25:36	ok	ok	362.9860	42.323	0.020797	19.99	59.474	10.249	61145365.473322
2015/01/06	01:30:36	ok	ok	362.9960	42.327	0.020797	19.98	59.534	10.253	63893630.176436
2015/01/06	01:35:36	ok	ok	363.0020	42.325	0.020797	19.96	59.530	10.241	61794031.650003
2015/01/06	01:40:36	ok	ok	363.0120	42.333	0.020797	19.97	59.532	10.247	61625074.433483
2015/01/06	01:45:36	ok	ok	363.0140	42.326	0.020797	19.98	59.564	10.259	62127361.170464
2015/01/06	01:50:36	ok	ok	363.0260	42.330	0.020797	19.96	59.530	10.241	60359302.543318
2015/01/06	01:55:36	ok	ok	363.0140	42.331	0.020797	19.96	59.530	10.241	60237384.320620
2015/01/06	02:00:36	ok	ok	363.0240	42.330	0.020797	19.94	59.527	10.228	67426918.068266
2015/01/06	02:05:36	ok	ok	363.0440	42.331	0.020797	19.98	59.534	10.253	61836838.821740
2015/01/06	02:10:36	ok	ok	363.0220	42.330	0.020797	19.93	59.587	10.232	62646517.612728
2015/01/06	02:15:36	ok	ok	363.0400	42.330	0.020797	19.92	59.524	10.216	64548442.976019
2015/01/06	02:20:36	ok	ok	363.0520	42.332	0.020797	19.96	59.530	10.241	62350387.327602
2015/01/06	02:25:36	ok	ok	363.0620	42.334	0.020797	19.93	59.556	10.227	61709626.005993
2015/01/06	02:30:36	ok	ok	363.0620	42.336	0.020797	19.96	59.500	10.236	58854215.206866
2015/01/06	02:35:36	ok	ok	363.0500	42.331	0.020797	19.94	59.588	10.239	61131279.665851
2015/01/06	02:40:36	ok	ok	363.0540	42.332	0.020797	19.88	59.579	10.201	58260158.873270
2015/01/06	02:45:36	ok	ok	363.0320	42.329	0.020797	19.90	59.551	10.208	58717721.126271
2015/01/06	02:50:36	ok	ok	363.0720	42.335	0.020797	19.89	59.550	10.202	59632154.006924
2015/01/06	02:55:36	ok	ok	363.0960	42.334	0.020797	19.93	59.556	10.227	61780243.085007
2015/01/06	03:00:36	ok	ok	363.0700	42.335	0.020797	19.87	59.607	10.200	62660146.585089
2015/01/06	03:05:36	ok	ok	363.0740	42.333	0.020797	19.87	59.577	10.195	63690185.497402
2015/01/06	03:10:36	ok	ok	363.0800	42.333	0.020797	19.88	59.579	10.201	64903251.363236
2015/01/06	03:15:36	ok	ok	363.0980	42.337	0.020797	19.88	59.579	10.201	63278464.855832
2015/01/06	03:20:36	ok	ok	363.0940	42.337	0.020797	19.89	59.580	10.207	64600304.839805
2015/01/06	03:25:36	ok	ok	363.0840	42.333	0.020797	19.88	59.579	10.201	64444585.731843
2015/01/06	03:30:36	ok	ok	363.0900	42.337	0.020797	19.85	59.544	10.177	64310364.390757
2015/01/06	03:35:36	ok	ok	363.0860	42.334	0.020797	19.82	59.600	10.169	62106508.362669
2015/01/06	03:40:36	ok	ok	363.0720	42.333	0.020797	19.79	59.564	10.145	58437896.203221
2015/01/06	03:45:36	ok	ok	363.0880	42.335	0.020797	19.80	59.627	10.162	60753656.777192
2015/01/06	03:50:36	ok	ok	363.0700	42.337	0.020797	19.76	59.712	10.152	62595198.978281
2015/01/06	03:55:36	ok	ok	363.0880	42.335	0.020797	19.76	59.651	10.142	60877093.899417
2015/01/06	04:00:36	ok	ok	363.0740	42.333	0.020797	19.71	59.643	10.111	60570042.831873
2015/01/06	04:05:36	ok	ok	363.0520	42.331	0.020797	19.70	59.641	10.105	60533100.578916
2015/01/06	04:10:36	ok	ok	363.0520	42.332	0.020797	19.68	59.638	10.092	59650332.493054
2015/01/06	04:15:36	ok	ok	363.0720	42.332	0.020797	19.71	59.643	10.111	61325287.074680
2015/01/06	04:20:36	ok	ok	363.0740	42.332	0.020797	19.70	59.641	10.105	61871309.111032
2015/01/06	04:25:36	ok	ok	363.0940	42.335	0.020797	19.69	59.700	10.109	63702850.571670
2015/01/06	04:30:36	ok	ok	363.0720	42.331	0.020797	19.68	59.699	10.103	60997803.811615
2015/01/06	04:35:36	ok	ok	363.0680	42.333	0.020797	19.66	59.696	10.090	60653397.422434
2015/01/06	04:40:36	ok	ok	363.0660	42.334	0.020797	19.67	59.606	10.081	61500722.905697
2015/01/06	04:45:36	ok	ok	363.0920	42.332	0.020797	19.65	59.664	10.079	62826159.469326
2015/01/06	04:50:36	ok	ok	363.0860	42.335	0.020797	19.70	59.641	10.105	63394410.089695
2015/01/06	04:55:36	ok	ok	363.1240	42.335	0.020797	19.68	59.729	10.108	61857400.748489
2015/01/06	05:00:36	ok	ok	363.0980	42.333	0.020797	19.65	59.724	10.089	65586617.615937
2015/01/06	05:05:36	ok	ok	363.0680	42.332	0.020797	19.60	59.717	10.058	58305351.030740
2015/01/06	05:10:36	ok	ok	363.0820	42.333	0.020797	19.62	59.689	10.066	61801479.433077
2015/01/06	05:15:36	ok	ok	363.0820	42.332	0.020797	19.59	59.715	10.052	61245660.533771
2015/01/06	05:20:36	ok	ok	363.0860	42.331	0.020797	19.56	59.741	10.039	63140614.142532
2015/01/06	05:25:36	ok	ok	363.0880	42.332	0.020797	19.58	59.683	10.041	63232449.555171
2015/01/06	05:30:36	ok	ok	363.0700	42.331	0.020797	19.55	59.709	10.028	60862941.353349
2015/01/06	05:35:36	ok	ok	363.0820	42.332	0.020797	19.53	59.736	10.020	62313428.195966
2015/01/06	05:40:36	ok	ok	363.0780	42.332	0.020797	19.52	59.704	10.009	58713942.770740
2015/01/06	05:45:36	ok	ok	363.0740	42.331	0.020797	19.53	59.736	10.020	62983860.731753
2015/01/06	05:50:36	ok	ok	363.0660	42.331	0.020797	19.50	59.792	10.012	61694698.242533
2015/01/06	05:55:36	ok	ok	363.0740	42.333	0.020797	19.52	59.734	10.014	62726311.212997
2015/01/06	06:00:36	ok	ok	363.0800	42.334	0.020797	19.47	59.817	9.999	60468793.856680
2015/01/06	06:05:36	ok	ok	363.0680	42.329	0.020797	19.46	59.725	9.978	60612843.128065
2015/01/06	06:10:36	ok	ok	363.0820	42.333	0.020797	19.48	59.819	10.005	65161261.362969
2015/01/06	06:15:36	ok	ok	363.1040	42.332	0.020797	19.50	59.701	9.997	64647734.247581
2015/01/06	06:20:36	ok	ok	363.1120	42.338	0.020797	19.54	59.737	10.027	64125086.025551
2015/01/06	06:25:36	ok	ok	363.1080	42.332	0.020797	19.51	59.733	10.008	60892365.869757
2015/01/06	06:30:36	ok	ok	363.0740	42.331	0.020797	19.46	59.785	9.988	61849556.375896
2015/01/06	06:35:36	ok	ok	363.0960	42.335	0.020797	19.46	59.755	9.983	61867089.261731
2015/01/06	06:40:36	ok	ok	363.1140	42.334	0.020797	19.48	59.789	10.000	61360840.930071
2015/01/06	06:45:36	ok	ok	363.1000	42.333	0.020797	19.48	59.789	10.000	64161476.705729
2015/01/06	06:50:36	ok	ok	363.1160	42.334	0.020797	19.47	59.817	9.999	64282173.801292
2015/01/06	06:55:36	ok	ok	363.1120	42.334	0.020797	19.42	59.809	9.968	64344311.387142
2015/01/06	07:00:36	ok	ok	363.0820	42.333	0.020797	19.40	59.836	9.961	61869753.665395
2015/01/06	07:05:36	ok	ok	363.1220	42.335	0.020797	19.47	59.817	9.999	63485211.329387
2015/01/06	07:10:36	ok	ok	363.0920	42.333	0.020797	19.43	59.841	9.979	64895204.940831
2015/01/06	07:15:36	ok	ok	363.1240	42.334	0.020797	19.38	59.864	9.954	63798113.181668
2015/01/06	07:20:36	ok	ok	363.0960	42.334	0.020797	19.40	59.806	9.956	62346218.167431
2015/01/06	07:25:36	ok	ok	363.1360	42.333	0.020797	19.40	59.836	9.961	61043652.976720
2015/01/06	07:30:36	ok	ok	363.1180	42.335	0.020797	19.40	59.806	9.956	64091502.425300
2015/01/06	07:35:36	ok	ok	363.1300	42.332	0.020797	19.40	59.806	9.956	67186540.439478
2015/01/06	07:40:36	ok	ok	363.1040	42.333	0.020797	19.36	59.769	9.927	59213217.877572
2015/01/06	07:45:36	ok	ok	363.1000	42.332	0.020797	19.33	59.825	9.918	60965958.040907
2015/01/06	07:50:36	ok	ok	363.1240	42.333	0.020797	19.37	59.801	9.938	63006001.357113
2015/01/06	07:55:36	ok	ok	363.1060	42.332	0.020797	19.35	59.798	9.925	63140837.139457
2015/01/06	08:00:36	ok	ok	363.1240	42.334	0.020797	19.34	59.736	9.909	64684583.371194
2015/01/06	08:05:36	ok	ok	363.1620	42.333	0.020797	19.38	59.773	9.939	65173508.719231
2015/01/06	08:10:36	ok	ok	363.1360	42.334	0.020797	19.36	59.769	9.927	61052092.446943
2015/01/06	08:15:36	ok	ok	363.1300	42.334	0.020797	19.34	59.766	9.914	62674802.924418
2015/01/06	08:20:36	ok	ok	363.1180	42.333	0.020797	19.32	59.824	9.912	66486270.084070
2015/01/06	08:25:36	ok	ok	363.1380	42.334	0.020797	19.34	59.827	9.924	60852735.017798
2015/01/06	08:30:36	ok	ok	363.1620	42.336	0.020797	19.35	59.798	9.925	62321566.163449
2015/01/06	08:35:36	ok	ok	363.1720	42.336	0.020797	19.36	59.739	9.921	59344949.183752
2015/01/06	08:40:36	ok	ok	363.1720	42.335	0.020797	19.38	59.773	9.939	61474429.126469
2015/01/06	08:45:36	ok	ok	363.1720	42.338	0.020797	19.40	59.745	9.946	61285476.493795
2015/01/06	08:50:36	ok	ok	363.1520	42.335	0.020797	19.37	59.771	9.933	60184480.814539
2015/01/06	08:55:36	ok	ok	363.1660	42.337	0.020797	19.37	59.801	9.938	60567731.654764
2015/01/06	09:00:36	ok	ok	363.1860	42.337	0.020797	19.40	59.836	9.961	66128584.358263
2015/01/06	09:05:36	ok	ok	363.1940	42.336	0.020797	19.40	59.776	9.951	58913504.421548
2015/01/06	09:10:36	ok	ok	363.1700	42.337	0.020797	19.40	59.776	9.951	60853234.959187
2015/01/06	09:15:36	--	ok	363.2060	42.340	0.020797	19.44	59.722	9.965	61626755.977973
2015/01/06	09:15:50	ok	ok	362.9620	42.320	0.020786	19.50	59.579	9.977	54709974.715007
2015/01/06	09:20:49	ok	ok	362.9680	42.320	0.020786	19.44	59.722	9.965	64736122.758858
2015/01/06	09:25:49	ok	ok	362.9380	42.321	0.020786	19.43	59.750	9.964	64176608.835856
2015/01/06	09:30:49	ok	ok	362.9440	42.319	0.020786	19.42	59.779	9.963	60812140.091421
2015/01/06	09:35:49	ok	ok	363.0120	42.325	0.020786	19.48	59.758	9.995	64146906.635028
2015/01/06	09:40:49	ok	ok	362.9920	42.325	0.020786	19.47	59.757	9.989	65503849.014459
2015/01/06	09:45:49	ok	ok	363.0120	42.329	0.020786	19.49	59.760	10.001	65560751.632952
2015/01/06	09:50:49	ok	ok	363.0380	42.328	0.020786	19.50	59.761	10.007	65823564.947696
2015/01/06	09:55:49	ok	ok	363.0400	42.326	0.020786	19.50	59.792	10.012	61351713.547365
2015/01/06	10:00:49	ok	ok	363.0320	42.327	0.020786	19.53	59.766	10.026	62774765.226990
2015/01/06	10:05:49	ok	ok	363.0440	42.330	0.020786	19.52	59.795	10.024	62200965.725975
2015/01/06	10:10:49	ok	ok	363.0560	42.329	0.020786	19.55	59.769	10.038	65043047.316557
2015/01/06	10:15:49	ok	ok	363.0880	42.330	0.020786	19.57	59.712	10.040	63307139.294275
2015/01/06	10:20:49	ok	ok	363.0760	42.332	0.020786	19.62	59.720	10.071	62759602.782252
2015/01/06	10:25:49	ok	ok	363.0880	42.335	0.020786	19.62	59.811	10.086	65576165.264263
2015/01/06	10:30:49	ok	ok	363.1060	42.334	0.020786	19.64	59.814	10.099	65338152.257898
2015/01/06	10:35:49	ok	ok	363.1100	42.335	0.020786	19.65	59.785	10.100	62245475.647362
2015/01/06	10:40:49	ok	ok	363.1100	42.334	0.020786	19.64	59.844	10.104	60334335.392417
2015/01/06	10:45:49	ok	ok	363.1380	42.337	0.020786	19.66	59.787	10.106	69860165.500132
2015/01/06	10:50:49	ok	ok	363.1260	42.337	0.020786	19.66	59.847	10.116	61645001.526246
2015/01/06	10:55:49	ok	ok	363.1520	42.339	0.020786	19.70	59.672	10.110	64827258.195000
2015/01/06	11:00:49	ok	ok	363.1600	42.338	0.020786	19.70	59.823	10.136	65198591.694583
2015/01/06	11:05:49	ok	ok	363.1780	42.339	0.020786	19.73	59.828	10.154	64929011.970362
2015/01/06	11:10:49	ok	ok	363.1800	42.340	0.020786	19.74	59.769	10.150	66460105.754671
2015/01/06	11:15:49	ok	ok	363.1900	42.341	0.020786	19.76	59.833	10.173	63618383.136833
2015/01/06	11:20:49	--	ok	363.2160	42.342	0.020786	19.76	59.833	10.173	63040739.014088
2015/01/06	11:21:03	ok	ok	362.9300	42.319	0.020773	19.81	59.719	10.183	54021814.281433
2015/01/06	11:26:02	ok	ok	362.9440	42.320	0.020773	19.81	59.780	10.194	61504774.495495
2015/01/06	11:31:02	ok	ok	363.0040	42.329	0.020773	19.82	59.812	10.205	65164670.952360
2015/01/06	11:36:02	ok	ok	362.9720	42.321	0.020773	19.80	59.809	10.193	62529898.961121
2015/01/06	11:41:02	ok	ok	363.0060	42.325	0.020773	19.84	59.815	10.218	62649579.504086
2015/01/06	11:46:02	ok	ok	363.0040	42.325	0.020773	19.84	59.876	10.228	61722608.139500
2015/01/06	11:51:02	ok	ok	363.0400	42.331	0.020773	19.90	59.825	10.255	66655694.893317
2015/01/06	11:56:02	ok	ok	363.0500	42.331	0.020773	19.92	59.767	10.257	60979432.021330
2015/01/06	12:01:02	ok	ok	363.0520	42.330	0.020773	19.91	59.857	10.267	60236217.400153
2015/01/06	12:06:02	ok	ok	363.0940	42.337	0.020773	19.99	59.778	10.301	62164897.031526
2015/01/06	12:11:02	ok	ok	363.0680	42.335	0.020773	19.93	59.860	10.279	62875139.433770
2015/01/06	12:16:02	ok	ok	363.1080	42.338	0.020773	20.01	59.842	10.325	64417683.981632
2015/01/06	12:21:02	ok	ok	363.1200	42.337	0.020773	20.03	59.845	10.337	61307924.391180
2015/01/06	12:26:02	ok	ok	363.1260	42.339	0.020773	20.04	59.847	10.343	57580104.425524
2015/01/06	12:31:02	ok	ok	363.1280	42.339	0.020773	20.05	59.849	10.350	58411462.880088
2015/01/06	12:36:02	ok	ok	363.1620	42.343	0.020773	20.10	59.887	10.387	61433846.967344
2015/01/06	12:41:02	ok	ok	363.1720	42.344	0.020773	20.16	59.836	10.414	60635179.635320
2015/01/06	12:46:02	ok	ok	363.1700	42.345	0.020773	20.14	59.924	10.417	61841871.185992
2015/01/06	12:51:02	ok	ok	363.2000	42.345	0.020773	20.14	59.863	10.407	64571315.753036
2015/01/06	12:56:02	--	ok	363.2080	42.346	0.020773	20.20	59.872	10.445	63231496.526631
2015/01/06	12:56:16	ok	ok	362.9180	42.307	0.020762	20.20	59.812	10.434	59431673.348857
2015/01/06	13:01:15	ok	ok	362.9620	42.325	0.020762	20.21	59.874	10.451	62905582.390148
2015/01/06	13:06:15	ok	ok	362.9580	42.320	0.020762	20.25	59.850	10.472	61005925.817912
2015/01/06	13:11:15	ok	ok	363.0040	42.327	0.020762	20.26	59.852	10.478	62596304.629436
2015/01/06	13:16:15	ok	ok	363.0340	42.325	0.020762	20.28	59.824	10.485	62528452.242152
2015/01/06	13:21:15	ok	ok	363.0280	42.331	0.020762	20.34	59.864	10.529	62151018.509218
2015/01/06	13:26:15	ok	ok	363.0660	42.340	0.020762	20.38	59.871	10.555	63006487.263554
2015/01/06	13:31:15	ok	ok	363.0380	42.336	0.020762	20.37	59.839	10.543	56694538.058661
2015/01/06	13:36:15	ok	ok	363.1000	42.341	0.020762	20.40	59.843	10.562	59698718.751625
2015/01/06	13:41:15	ok	ok	363.0860	42.340	0.020762	20.39	59.872	10.561	61859716.245089
2015/01/06	13:46:15	ok	ok	363.1140	42.340	0.020762	20.40	59.874	10.568	59756744.970241
2015/01/06	13:51:15	ok	ok	363.1320	42.342	0.020762	20.47	59.854	10.608	59166147.749855
2015/01/06	13:56:15	ok	ok	363.1440	42.346	0.020762	20.47	59.854	10.608	59215549.584852
2015/01/06	14:01:15	ok	ok	363.1520	42.348	0.020762	20.45	59.821	10.589	63219951.176925
2015/01/06	14:06:15	ok	ok	363.1740	42.351	0.020762	20.51	59.830	10.628	64761374.220622
2015/01/06	14:11:15	ok	ok	363.1680	42.351	0.020762	20.54	59.835	10.647	63697597.036650
2015/01/06	14:16:15	ok	ok	363.1820	42.350	0.020762	20.52	59.862	10.640	61361862.119474
2015/01/06	14:21:15	--	ok	363.2200	42.354	0.020762	20.55	59.928	10.670	62171262.934343
2015/01/06	14:21:28	ok	ok	362.9260	42.316	0.02075	20.56	59.808	10.655	55296099.514796
2015/01/06	14:26:28	ok	ok	362.9620	42.319	0.02075	20.56	59.869	10.666	60679445.292627
2015/01/06	14:31:28	ok	ok	362.9400	42.320	0.02075	20.58	59.963	10.695	57429277.491960
2015/01/06	14:36:28	ok	ok	362.9560	42.325	0.02075	20.61	59.816	10.687	59004128.684647
2015/01/06	14:41:28	ok	ok	362.9820	42.327	0.02075	20.61	59.877	10.698	62089042.431248
2015/01/06	14:46:28	ok	ok	362.9700	42.329	0.02075	20.60	59.875	10.692	60263525.655799
2015/01/06	14:51:28	ok	ok	363.0020	42.331	0.02075	20.59	59.904	10.691	61758336.778256
2015/01/06	14:56:28	ok	ok	362.9840	42.332	0.02075	20.60	59.875	10.692	59942060.166888
2015/01/06	15:01:28	ok	ok	363.0200	42.337	0.02075	20.62	59.848	10.699	58204329.960886
2015/01/06	15:06:28	ok	ok	363.0180	42.335	0.02075	20.60	59.845	10.686	62151316.118809
2015/01/06	15:11:28	ok	ok	363.0400	42.341	0.02075	20.61	59.846	10.693	62683332.224574
2015/01/06	15:16:28	ok	ok	363.0680	42.341	0.02075	20.66	59.854	10.725	62918049.048826
2015/01/06	15:21:28	ok	ok	363.0540	42.344	0.02075	20.66	59.885	10.731	60430472.418603
2015/01/06	15:26:28	ok	ok	363.0500	42.342	0.02075	20.64	59.851	10.712	61628742.850688
2015/01/06	15:31:28	ok	ok	363.0900	42.344	0.02075	20.64	59.881	10.718	65168360.806277
2015/01/06	15:36:28	ok	ok	363.0480	42.343	0.02075	20.59	59.873	10.685	62743849.461066
2015/01/06	15:41:28	ok	ok	363.0680	42.341	0.02075	20.58	59.902	10.684	60934862.568735
2015/01/06	15:46:28	ok	ok	363.0680	42.340	0.02075	20.54	59.926	10.664	62268707.514457
2015/01/06	15:51:28	ok	ok	363.0600	42.344	0.02075	20.56	59.930	10.677	62898004.987259
2015/01/06	15:56:28	ok	ok	363.0300	42.342	0.02075	20.52	59.923	10.651	62353071.557659
2015/01/06	16:01:28	ok	ok	363.0460	42.343	0.02075	20.47	59.976	10.629	58776446.111488
2015/01/06	16:06:28	ok	ok	363.0340	42.341	0.02075	20.44	59.941	10.604	58845378.052019
2015/01/06	16:11:28	ok	ok	363.0220	42.339	0.02075	20.41	59.967	10.590	62250530.975504
2015/01/06	16:16:28	ok	ok	363.0160	42.335	0.02075	20.36	59.989	10.563	61519116.042279
2015/01/06	16:21:28	ok	ok	362.9900	42.340	0.02075	20.34	59.986	10.551	62266406.050925
2015/01/06	16:26:28	ok	ok	362.9960	42.338	0.02075	20.28	59.976	10.512	55696033.754286
2015/01/06	16:31:28	ok	ok	363.0000	42.339	0.02075	20.30	60.010	10.530	62572480.327552
2015/01/06	16:36:28	ok	ok	363.0040	42.342	0.02075	20.32	59.952	10.532	61760008.281293
2015/01/06	16:41:28	ok	ok	363.0040	42.338	0.02075	20.28	59.976	10.512	61729177.404810
2015/01/06	16:46:28	ok	ok	362.9640	42.333	0.02075	20.17	60.080	10.463	60710578.960562
2015/01/06	16:51:28	ok	ok	362.9940	42.333	0.02075	20.14	60.075	10.444	59663900.230625
2015/01/06	16:56:28	ok	ok	362.9980	42.341	0.02075	20.18	60.021	10.459	63167776.531719
2015/01/06	17:01:28	ok	ok	362.9440	42.332	0.02075	20.12	60.042	10.426	60102959.074550
2015/01/06	17:06:28	ok	ok	362.9540	42.332	0.02075	20.08	60.096	10.411	59331054.311593
2015/01/06	17:11:28	ok	ok	362.9460	42.328	0.02075	20.05	60.092	10.392	62633242.479167
2015/01/06	17:16:28	ok	ok	362.9180	42.326	0.02075	20.01	60.055	10.361	65362187.572662
2015/01/06	17:21:28	ok	ok	362.9060	42.323	0.02075	20.00	60.023	10.350	58055514.675660
2015/01/06	17:26:28	ok	ok	362.9080	42.327	0.02075	20.00	60.023	10.350	58816415.884762
2015/01/06	17:31:28	ok	ok	362.9000	42.327	0.02075	19.92	60.101	10.315	59937446.167385
2015/01/06	17:36:28	ok	ok	362.9240	42.326	0.02075	19.95	60.015	10.318	59924629.038368
2015/01/06	17:41:28	ok	ok	362.9020	42.326	0.02075	19.91	60.069	10.303	61394644.868845
2015/01/06	17:46:28	ok	ok	362.8840	42.322	0.02075	19.88	60.004	10.274	62043101.671047
2015/01/06	17:51:28	ok	ok	362.8880	42.327	0.02075	19.87	60.063	10.278	59499078.524510
2015/01/06	17:56:28	ok	ok	362.8480	42.320	0.02075	19.78	60.079	10.227	58696475.078017
2015/01/06	18:01:28	ok	ok	362.8620	42.322	0.02075	19.76	60.167	10.230	63230790.641936
2015/01/06	18:06:28	ok	ok	362.8620	42.315	0.02075	19.70	60.187	10.197	56274197.035974
2015/01/06	18:11:28	ok	ok	362.8540	42.313	0.02075	19.67	60.152	10.174	60285790.936776
2015/01/06	18:16:28	ok	ok	362.8320	42.317	0.02075	19.64	60.087	10.145	55908880.595893
2015/01/06	18:21:28	ok	ok	362.8120	42.312	0.02075	19.60	60.111	10.125	57910406.792377
2015/01/06	18:26:28	ok	ok	362.8180	42.312	0.02075	19.56	60.165	10.110	60276166.985723
2015/01/06	18:31:28	ok	ok	362.8180	42.310	0.02075	19.54	60.131	10.093	62294290.470887
2015/01/06	18:36:28	--	ok	362.7740	42.305	0.02075	19.51	60.157	10.079	54016768.915681
2015/01/06	18:36:42	ok	ok	363.0520	42.334	0.020762	19.49	60.093	10.057	51696180.072181
2015/01/06	18:41:41	ok	ok	363.0720	42.338	0.020762	19.50	60.186	10.078	62867433.320937
2015/01/06	18:46:41	ok	ok	363.0640	42.334	0.020762	19.49	60.154	10.067	61209674.023483
2015/01/06	18:51:41	ok	ok	363.0280	42.332	0.020762	19.40	60.200	10.022	64032307.607550
2015/01/06	18:56:41	ok	ok	363.0160	42.331	0.020762	19.38	60.227	10.014	57913003.456746
2015/01/06	19:01:41	ok	ok	362.9920	42.330	0.020762	19.36	60.133	9.987	61306159.939774
2015/01/06	19:06:41	ok	ok	362.9980	42.330	0.020762	19.33	60.128	9.969	61554755.701347
2015/01/06	19:11:41	ok	ok	362.9880	42.329	0.020762	19.32	60.127	9.962	64672433.725843
2015/01/06	19:16:41	ok	ok	362.9780	42.329	0.020762	19.32	60.096	9.957	62092155.119979
2015/01/06	19:21:41	ok	ok	362.9820	42.328	0.020762	19.28	60.120	9.938	57549802.554475
2015/01/06	19:26:41	ok	ok	362.9780	42.327	0.020762	19.26	60.178	9.936	65836719.883709
2015/01/06	19:31:41	ok	ok	362.9700	42.328	0.020762	19.23	60.203	9.922	62819128.193362
2015/01/06	19:36:41	ok	ok	362.9580	42.328	0.020762	19.20	60.198	9.904	61440405.132122
2015/01/06	19:41:41	ok	ok	362.9180	42.328	0.020762	19.10	60.243	9.853	64017774.917305
2015/01/06	19:46:41	ok	ok	362.9180	42.327	0.020762	19.08	60.240	9.841	60627377.630112
2015/01/06	19:51:41	ok	ok	362.9300	42.327	0.020762	19.07	60.208	9.830	61525680.945204
2015/01/06	19:56:41	ok	ok	362.9080	42.322	0.020762	19.02	60.200	9.800	62890465.154202
2015/01/06	20:01:41	ok	ok	362.8800	42.320	0.020762	19.00	60.227	9.793	58459667.154634
2015/01/06	20:06:41	ok	ok	362.8740	42.320	0.020762	18.98	60.193	9.776	59596089.615148
2015/01/06	20:11:41	ok	ok	362.8820	42.320	0.020762	18.97	60.222	9.775	59950183.118183
2015/01/06	20:16:41	ok	ok	362.8640	42.323	0.020762	18.93	60.155	9.741	60350040.357204
2015/01/06	20:21:41	ok	ok	362.8800	42.320	0.020762	18.91	60.182	9.734	58999122.055411
2015/01/06	20:26:41	ok	ok	362.8500	42.316	0.020762	18.87	60.145	9.705	55554313.685687
2015/01/06	20:31:41	ok	ok	362.8380	42.313	0.020762	18.80	60.134	9.663	60192275.580035
2015/01/06	20:36:41	ok	ok	362.8360	42.315	0.020762	18.80	60.225	9.678	62622005.853620
2015/01/06	20:41:41	ok	ok	362.8180	42.317	0.020762	18.75	60.187	9.643	59928467.744515
2015/01/06	20:46:41	ok	ok	362.8120	42.311	0.020762	18.74	60.185	9.637	68784959.182032
2015/01/06	20:51:41	ok	ok	362.8180	42.313	0.020762	18.69	60.177	9.607	58193723.380112
2015/01/06	20:56:41	--	ok	362.7980	42.312	0.020762	18.70	60.179	9.613	64268798.143005
2015/01/06	20:56:55	ok	ok	363.0660	42.328	0.020773	18.70	60.058	9.594	56116389.112299
2015/01/06	21:01:54	ok	ok	363.0580	42.326	0.020773	18.67	60.174	9.596	65961155.509806
2015/01/06	21:06:54	ok	ok	363.0420	42.325	0.020773	18.64	60.199	9.583	63755118.675062
2015/01/06	21:11:54	ok	ok	363.0180	42.325	0.020773	18.64	60.139	9.573	63432330.867456
2015/01/06	21:16:54	ok	ok	363.0540	42.327	0.020773	18.63	60.168	9.572	62899133.019625
2015/01/06	21:21:54	ok	ok	362.9940	42.323	0.020773	18.55	60.185	9.529	60568977.825021
2015/01/06	21:26:54	ok	ok	363.0220	42.325	0.020773	18.58	60.160	9.542	63925666.338471
2015/01/06	21:31:54	ok	ok	362.9860	42.323	0.020773	18.54	60.214	9.528	61331348.809056
2015/01/06	21:36:54	ok	ok	363.0000	42.322	0.020773	18.52	60.120	9.502	61043357.992980
2015/01/06	21:41:54	ok	ok	362.9800	42.322	0.020773	18.48	60.144	9.484	66026677.069890
2015/01/06	21:46:54	ok	ok	362.9600	42.321	0.020773	18.44	60.137	9.460	62108059.851903
2015/01/06	21:51:54	ok	ok	362.9680	42.322	0.020773	18.45	60.109	9.461	64285296.964506
2015/01/06	21:56:54	ok	ok	362.9660	42.318	0.020773	18.42	60.134	9.448	66163752.463900
2015/01/06	22:01:54	ok	ok	362.9600	42.318	0.020773	18.42	60.104	9.444	67776182.881337
2015/01/06	22:06:54	ok	ok	362.9660	42.318	0.020773	18.38	60.097	9.420	64233008.812391
2015/01/06	22:11:54	ok	ok	362.9400	42.317	0.020773	18.32	60.148	9.395	61317678.128818
2015/01/06	22:16:54	ok	ok	362.9280	42.318	0.020773	18.32	60.148	9.395	60590665.145435
2015/01/06	22:21:54	ok	ok	362.9220	42.315	0.020773	18.30	60.054	9.369	66870052.219267
2015/01/06	22:26:54	ok	ok	362.9300	42.317	0.020773	18.31	60.056	9.375	63052028.757713
2015/01/06	22:31:54	ok	ok	362.9020	42.314	0.020773	18.19	60.037	9.306	63637260.088913
2015/01/06	22:36:54	ok	ok	362.8980	42.314	0.020773	18.17	60.154	9.313	65318860.061748
2015/01/06	22:41:54	ok	ok	362.8700	42.312	0.020773	18.16	60.062	9.293	63682514.592526
2015/01/06	22:46:54	ok	ok	362.8880	42.311	0.020773	18.16	60.122	9.302	68180787.674842
2015/01/06	22:51:54	ok	ok	362.8840	42.312	0.020773	18.13	60.087	9.280	61329816.734959
2015/01/06	22:56:54	ok	ok	362.8400	42.309	0.020773	18.04	60.133	9.238	63435914.318026
2015/01/06	23:01:54	ok	ok	362.8620	42.309	0.020773	18.03	60.192	9.241	65096208.526655
2015/01/06	23:06:54	ok	ok	362.8800	42.311	0.020773	18.04	60.103	9.233	65487306.741298
2015/01/06	23:11:54	ok	ok	362.8620	42.307	0.020773	18.00	60.067	9.206	65197895.192409
2015/01/06	23:16:54	ok	ok	362.8260	42.307	0.020773	17.98	60.063	9.194	67952680.028145
2015/01/06	23:21:54	ok	ok	362.8340	42.307	0.020773	18.00	60.067	9.206	67839975.324523
2015/01/06	23:26:54	ok	ok	363.0760	42.330	0.020773	18.62	59.046	9.388	43334513.188965
2015/01/06	23:31:54	--	ok	363.2480	42.349	0.020773	19.02	59.018	9.608	42649220.777016
2015/01/06	23:32:08	ok	ok	362.8400	42.317	0.02076	19.04	58.900	9.600	37454126.685830
2015/01/06	23:37:07	ok	ok	363.0560	42.332	0.02076	19.25	59.054	9.744	42686355.230078
2015/01/06	23:42:07	ok	ok	363.1280	42.338	0.02076	19.47	58.997	9.862	44191759.518541
2015/01/06	23:47:07	ok	ok	363.1940	42.344	0.02076	19.58	58.984	9.923	44996811.502892
2015/01/06	23:52:07	--	ok	363.2480	42.349	0.02076	19.66	58.997	9.972	47481398.282933
2015/01/06	23:52:20	--	ok	362.7780	42.309	0.020746	19.63	58.931	9.944	36670714.352669
2015/01/06	23:52:34	ok	ok	362.8900	42.322	0.020758	19.50	59.154	9.905	34306905.414700
2015/01/06	23:57:33	--	ok	363.2460	42.354	0.020758	19.82	58.961	10.060	44949339.579931
2015/01/06	23:57:47	ok	ok	362.8520	42.317	0.020745	19.72	58.915	9.993	35320778.110209
2015/01/07	00:02:46	ok	ok	362.9940	42.336	0.020745	19.86	58.967	10.085	44565502.532168
2015/01/07	00:07:46	ok	ok	363.0020	42.340	0.020745	19.89	59.002	10.108	42686227.477574
2015/01/07	00:12:46	ok	ok	363.0280	42.343	0.020745	19.94	59.010	10.139	45125329.435600
2015/01/07	00:17:46	ok	ok	363.0660	42.345	0.020745	19.97	58.984	10.153	46329054.141130
2015/01/07	00:22:46	ok	ok	363.0900	42.347	0.020745	20.02	58.992	10.184	46377366.879421
2015/01/07	00:27:46	ok	ok	363.1140	42.350	0.020745	20.07	58.970	10.210	48540866.879234
2015/01/07	00:32:46	ok	ok	363.1120	42.351	0.020745	20.07	59.000	10.215	44336684.296288
2015/01/07	00:37:46	ok	ok	363.1460	42.353	0.020745	20.13	59.009	10.252	44748173.104824
2015/01/07	00:42:46	ok	ok	363.1700	42.355	0.020745	20.14	59.011	10.259	43000319.970096
2015/01/07	00:47:46	ok	ok	363.1800	42.358	0.020745	20.21	59.022	10.303	45108233.217639
2015/01/07	00:52:46	ok	ok	363.2000	42.358	0.020745	20.19	58.958	10.279	44878120.729265
2015/01/07	00:57:46	--	ok	363.2340	42.362	0.020745	20.23	58.934	10.299	48234391.125336
2015/01/07	00:58:00	ok	ok	362.8500	42.327	0.020731	20.21	58.839	10.271	36855799.063039
2015/01/07	01:02:59	ok	ok	362.9540	42.341	0.020731	20.25	58.967	10.317	44841447.700804
2015/01/07	01:07:59	ok	ok	362.9800	42.343	0.020731	20.22	58.993	10.304	44237157.212353
2015/01/07	01:12:59	ok	ok	362.9520	42.344	0.020731	20.25	58.937	10.312	46066943.966996
2015/01/07	01:17:59	ok	ok	362.9740	42.345	0.020731	20.26	58.969	10.323	42764615.492626
2015/01/07	01:22:59	ok	ok	363.0060	42.348	0.020731	20.32	58.917	10.351	43839576.970634
2015/01/07	01:27:59	ok	ok	363.0120	42.350	0.020731	20.26	58.908	10.313	44625485.930777
2015/01/07	01:32:59	ok	ok	362.9980	42.348	0.020731	20.29	58.973	10.342	45620816.790963
2015/01/07	01:37:59	ok	ok	363.0200	42.350	0.020731	20.28	59.002	10.341	48706607.209060
2015/01/07	01:42:59	ok	ok	363.0360	42.351	0.020731	20.30	58.975	10.349	43907254.993003
2015/01/07	01:47:59	ok	ok	363.0480	42.350	0.020731	20.31	58.946	10.350	40845578.123667
2015/01/07	01:52:59	ok	ok	363.0440	42.351	0.020731	20.29	58.973	10.342	48166540.000366
2015/01/07	01:57:59	ok	ok	363.0700	42.349	0.020731	20.29	59.004	10.348	42957434.017052
2015/01/07	02:02:59	ok	ok	363.1040	42.352	0.020731	20.32	58.948	10.356	45005768.387282
2015/01/07	02:07:59	ok	ok	363.0840	42.354	0.020731	20.32	58.978	10.361	48864557.168701
2015/01/07	02:12:59	ok	ok	363.1100	42.353	0.020731	20.30	59.005	10.354	51007416.107417
2015/01/07	02:17:59	ok	ok	363.1000	42.354	0.020731	20.33	58.888	10.352	47320746.123613
2015/01/07	02:22:59	ok	ok	363.1360	42.355	0.020731	20.30	58.975	10.349	47385375.541395
2015/01/07	02:27:59	ok	ok	363.1020	42.354	0.020731	20.29	58.973	10.342	45674123.339015
2015/01/07	02:32:59	ok	ok	363.1080	42.355	0.020731	20.26	59.030	10.334	49379231.252274
2015/01/07	02:37:59	ok	ok	363.1260	42.355	0.020731	20.26	58.999	10.329	46193350.568264
2015/01/07	02:42:59	ok	ok	363.1160	42.355	0.020731	20.26	58.969	10.323	51148456.448582
2015/01/07	02:47:59	ok	ok	363.1320	42.354	0.020731	20.24	58.996	10.316	46495235.825710
2015/01/07	02:52:59	ok	ok	363.1120	42.355	0.020731	20.29	59.004	10.348	41414865.195791
2015/01/07	02:57:59	ok	ok	363.1320	42.356	0.020731	20.26	58.999	10.329	49331022.178685
2015/01/07	03:02:59	ok	ok	363.1380	42.357	0.020731	20.27	58.970	10.330	45234866.043940
2015/01/07	03:07:59	ok	ok	363.1380	42.354	0.020731	20.29	58.973	10.342	48663365.445369
2015/01/07	03:12:59	ok	ok	363.1400	42.355	0.020731	20.24	59.027	10.322	45070055.708485
2015/01/07	03:17:59	ok	ok	363.1260	42.355	0.020731	20.26	58.999	10.329	46699555.736551
2015/01/07	03:22:59	ok	ok	363.1540	42.356	0.020731	20.22	58.932	10.293	50642426.164458
2015/01/07	03:27:59	ok	ok	363.1680	42.357	0.020731	20.22	58.962	10.298	46853452.069793
2015/01/07	03:32:59	ok	ok	363.1700	42.356	0.020731	20.25	58.967	10.317	45176637.646860
2015/01/07	03:37:59	ok	ok	363.1600	42.358	0.020731	20.26	58.969	10.323	42867440.814679
2015/01/07	03:42:59	ok	ok	363.1840	42.357	0.020731	20.26	58.908	10.313	46604719.247972
2015/01/07	03:47:59	ok	ok	363.2000	42.359	0.020731	20.28	58.941	10.331	47116149.618479
2015/01/07	03:52:59	ok	ok	363.1860	42.360	0.020731	20.29	58.912	10.332	46905127.553214
2015/01/07	03:57:59	ok	ok	363.1940	42.356	0.020731	20.26	58.908	10.313	43916273.148461
2015/01/07	04:02:59	--	ok	363.2180	42.361	0.020731	20.29	58.851	10.321	45323725.243262
2015/01/07	04:03:13	ok	ok	362.8720	42.332	0.020719	20.27	58.726	10.287	41042348.206596
2015/01/07	04:08:12	ok	ok	362.9340	42.342	0.020719	20.28	58.911	10.325	47424645.980667
2015/01/07	04:13:12	ok	ok	362.9480	42.342	0.020719	20.24	58.905	10.300	49136188.479077
2015/01/07	04:18:12	ok	ok	362.9400	42.343	0.020719	20.28	58.880	10.320	46883047.122619
2015/01/07	04:23:12	ok	ok	362.9660	42.344	0.020719	20.26	58.877	10.307	45793548.608951
2015/01/07	04:28:12	ok	ok	362.9620	42.345	0.020719	20.28	58.850	10.315	47898890.650247
2015/01/07	04:33:12	ok	ok	362.9620	42.345	0.020719	20.25	58.906	10.306	46696120.754579
2015/01/07	04:38:12	ok	ok	362.9640	42.345	0.020719	20.24	58.874	10.295	48022935.349788
2015/01/07	04:43:12	ok	ok	362.9840	42.346	0.020719	20.25	58.876	10.301	45415792.373608
2015/01/07	04:48:12	ok	ok	363.0060	42.346	0.020719	20.21	58.869	10.276	47507847.147593
2015/01/07	04:53:12	ok	ok	362.9840	42.345	0.020719	20.23	58.934	10.299	44977740.878874
2015/01/07	04:58:12	ok	ok	362.9660	42.346	0.020719	20.21	58.900	10.281	42116791.942400
2015/01/07	05:03:12	ok	ok	362.9900	42.345	0.020719	20.16	58.892	10.250	49748986.773203
2015/01/07	05:08:12	ok	ok	362.9600	42.343	0.020719	20.13	58.948	10.242	48206503.423362
2015/01/07	05:13:12	ok	ok	362.9620	42.346	0.020719	20.12	58.947	10.236	45758457.147710
2015/01/07	05:18:12	ok	ok	362.9460	42.345	0.020719	20.10	58.913	10.218	43946046.979114
2015/01/07	05:23:12	ok	ok	362.9840	42.344	0.020719	20.10	58.944	10.223	47482583.890042
2015/01/07	05:28:12	ok	ok	362.9740	42.347	0.020719	20.10	58.913	10.218	47434895.290776
2015/01/07	05:33:12	ok	ok	362.9700	42.343	0.020719	20.11	58.945	10.229	45867674.257538
2015/01/07	05:38:12	ok	ok	362.9800	42.345	0.020719	20.05	58.936	10.192	47721345.857956
2015/01/07	05:43:12	ok	ok	362.9820	42.345	0.020719	20.07	58.939	10.204	47364291.349958
2015/01/07	05:48:12	ok	ok	362.9800	42.345	0.020719	20.02	58.992	10.184	50271560.813056
2015/01/07	05:53:12	ok	ok	362.9680	42.343	0.020719	20.04	58.934	10.186	50302008.843892
2015/01/07	05:58:12	ok	ok	362.9880	42.347	0.020719	20.02	58.931	10.173	48432079.896428
2015/01/07	06:03:12	ok	ok	362.9860	42.346	0.020719	20.00	58.928	10.161	48553041.365671
2015/01/07	06:08:12	ok	ok	362.9700	42.345	0.020719	19.99	58.927	10.155	50877867.136482
2015/01/07	06:13:12	ok	ok	362.9760	42.343	0.020719	19.95	58.951	10.135	49879559.156819
2015/01/07	06:18:12	ok	ok	362.9920	42.346	0.020719	19.95	58.951	10.135	44866051.279735
2015/01/07	06:23:12	ok	ok	362.9820	42.343	0.020719	19.92	58.946	10.117	49403130.328195
2015/01/07	06:28:12	ok	ok	362.9720	42.344	0.020719	19.93	58.948	10.123	46749352.781284
2015/01/07	06:33:12	ok	ok	362.9820	42.344	0.020719	19.89	58.941	10.098	47793446.658664
2015/01/07	06:38:12	ok	ok	362.9900	42.344	0.020719	19.93	58.887	10.112	50405978.518535
2015/01/07	06:43:12	ok	ok	363.0060	42.347	0.020719	19.98	58.864	10.138	47111204.309001
2015/01/07	06:48:12	ok	ok	363.0220	42.344	0.020719	19.92	58.855	10.101	46338036.434780
2015/01/07	06:53:12	ok	ok	363.0240	42.347	0.020719	19.96	58.861	10.126	48305711.707697
2015/01/07	06:58:12	ok	ok	362.9840	42.344	0.020719	19.90	58.912	10.099	45148614.933873
2015/01/07	07:03:12	ok	ok	363.0160	42.346	0.020719	19.90	58.882	10.094	47580682.611754
2015/01/07	07:08:12	ok	ok	363.0340	42.346	0.020719	19.92	58.855	10.101	47100781.053658
2015/01/07	07:13:12	ok	ok	363.0000	42.345	0.020719	19.84	58.934	10.067	46258089.511298
2015/01/07	07:18:12	ok	ok	362.9900	42.343	0.020719	19.84	58.903	10.062	50153155.825777
2015/01/07	07:23:12	ok	ok	362.9980	42.344	0.020719	19.80	58.897	10.037	46379242.885455
2015/01/07	07:28:12	ok	ok	363.0300	42.344	0.020719	19.85	58.905	10.068	47549723.205853
2015/01/07	07:33:12	ok	ok	363.0120	42.345	0.020719	19.80	58.836	10.027	50094639.869623
2015/01/07	07:38:12	ok	ok	363.0240	42.345	0.020719	19.84	58.873	10.057	49187784.548719
2015/01/07	07:43:12	ok	ok	363.0120	42.344	0.020719	19.78	58.955	10.035	49211619.590341
2015/01/07	07:48:12	ok	ok	363.0120	42.345	0.020719	19.82	58.870	10.044	47460214.286502
2015/01/07	07:53:12	ok	ok	363.0500	42.345	0.020719	19.82	58.870	10.044	46333532.451400
2015/01/07	07:58:12	ok	ok	363.0260	42.345	0.020719	19.84	58.842	10.052	46192987.879353
2015/01/07	08:03:12	ok	ok	363.0360	42.344	0.020719	19.84	58.903	10.062	43836921.354857
2015/01/07	08:08:12	ok	ok	362.9980	42.344	0.020719	19.82	58.870	10.044	44339282.045179
2015/01/07	08:13:12	ok	ok	363.0320	42.345	0.020719	19.78	58.894	10.025	48722317.261777
2015/01/07	08:18:12	ok	ok	363.0160	42.345	0.020719	19.79	58.865	10.026	46276697.121592
2015/01/07	08:23:12	ok	ok	363.0300	42.344	0.020719	19.75	58.889	10.007	47091309.508560
2015/01/07	08:28:12	ok	ok	363.0320	42.344	0.020719	19.76	58.860	10.008	47751482.462930
2015/01/07	08:33:12	ok	ok	363.0380	42.345	0.020719	19.79	58.834	10.021	46476254.998157
2015/01/07	08:38:12	ok	ok	363.0340	42.345	0.020719	19.74	58.887	10.001	48536119.806440
2015/01/07	08:43:12	ok	ok	363.0740	42.346	0.020719	19.81	58.838	10.033	47679911.412007
2015/01/07	08:48:12	ok	ok	363.0400	42.347	0.020719	19.81	58.868	10.038	47205318.531646
2015/01/07	08:53:12	ok	ok	363.0680	42.347	0.020719	19.82	58.839	10.039	45858285.934395
2015/01/07	08:58:12	ok	ok	363.0560	42.346	0.020719	19.78	58.894	10.025	47159400.603143
2015/01/07	09:03:12	ok	ok	363.0980	42.348	0.020719	19.81	58.868	10.038	47339733.530773
2015/01/07	09:08:12	ok	ok	363.0700	42.347	0.020719	19.85	58.783	10.047	43706253.709622
2015/01/07	09:13:12	ok	ok	363.0940	42.348	0.020719	19.88	58.848	10.076	45244228.248082
2015/01/07	09:18:12	ok	ok	363.1140	42.349	0.020719	19.90	58.852	10.088	47313462.566962
2015/01/07	09:23:12	ok	ok	363.1360	42.350	0.020719	19.91	58.853	10.095	49290152.000746
2015/01/07	09:28:12	ok	ok	363.1220	42.353	0.020719	19.92	58.824	10.096	48733280.466586
2015/01/07	09:33:12	ok	ok	363.1700	42.352	0.020719	19.97	58.832	10.127	47983737.663000
2015/01/07	09:38:12	ok	ok	363.1820	42.354	0.020719	19.98	58.834	10.133	49297947.209318
2015/01/07	09:43:12	ok	ok	363.1900	42.355	0.020719	19.99	58.774	10.128	48467573.183876
2015/01/07	09:48:12	ok	ok	363.1940	42.357	0.020719	20.01	58.777	10.141	48676939.616171
2015/01/07	09:53:12	--	ok	363.2280	42.357	0.020719	20.03	58.780	10.153	48538600.915055
2015/01/07	09:53:26	ok	ok	362.8560	42.330	0.020706	20.01	58.747	10.136	40729904.325814
2015/01/07	09:58:25	ok	ok	362.9460	42.342	0.020706	20.08	58.758	10.179	47026646.168410
2015/01/07	10:03:25	ok	ok	362.9600	42.341	0.020706	20.08	58.758	10.179	50343177.937427
2015/01/07	10:08:25	ok	ok	362.9860	42.345	0.020706	20.12	58.794	10.209	49398617.374983
2015/01/07	10:13:25	ok	ok	363.0120	42.347	0.020706	20.17	58.741	10.230	45254050.601170
2015/01/07	10:18:25	ok	ok	363.0300	42.347	0.020706	20.24	58.722	10.268	46984923.381588
2015/01/07	10:23:25	ok	ok	363.0520	42.348	0.020706	20.25	58.723	10.274	41236063.229945
2015/01/07	10:28:25	ok	ok	363.0620	42.349	0.020706	20.24	58.813	10.284	49009308.416122
2015/01/07	10:33:25	ok	ok	363.0780	42.350	0.020706	20.26	58.725	10.281	47887943.919312
2015/01/07	10:38:25	ok	ok	363.0840	42.352	0.020706	20.30	58.792	10.317	45827538.206613
2015/01/07	10:43:25	ok	ok	363.0980	42.353	0.020706	20.30	58.761	10.311	51036816.019990
2015/01/07	10:48:25	ok	ok	363.1420	42.354	0.020706	20.37	58.711	10.345	50419655.629930
2015/01/07	10:53:25	ok	ok	363.1400	42.354	0.020706	20.40	58.716	10.363	46940461.823248
2015/01/07	10:58:25	ok	ok	363.1820	42.357	0.020706	20.45	58.693	10.390	48750764.613570
2015/01/07	11:03:25	--	ok	363.2040	42.357	0.020706	20.46	58.725	10.401	44304357.366190
2015/01/07	11:03:39	ok	ok	362.8200	42.314	0.020695	20.38	58.682	10.345	40271954.697341
2015/01/07	11:08:38	ok	ok	362.9640	42.340	0.020695	20.47	58.757	10.413	43448549.807540
2015/01/07	11:13:38	ok	ok	363.0000	42.346	0.020695	20.60	58.717	10.485	45882525.508481
2015/01/07	11:18:38	ok	ok	363.0260	42.348	0.020695	20.62	58.720	10.498	47245993.078012
2015/01/07	11:23:38	ok	ok	363.0360	42.350	0.020695	20.66	58.665	10.512	44957111.109697
2015/01/07	11:28:38	ok	ok	363.0620	42.352	0.020695	20.70	58.702	10.543	41648121.301378
2015/01/07	11:33:38	ok	ok	363.0980	42.354	0.020695	20.75	58.709	10.576	49838196.022960
2015/01/07	11:38:38	ok	ok	363.1260	42.356	0.020695	20.81	58.627	10.598	41113917.481828
2015/01/07	11:43:38	ok	ok	363.1440	42.358	0.020695	20.87	58.667	10.642	43580646.233041
2015/01/07	11:48:38	ok	ok	363.1720	42.360	0.020695	20.92	58.675	10.674	48804003.340820
2015/01/07	11:53:38	ok	ok	363.1900	42.364	0.020695	20.94	58.678	10.687	49174679.526145
2015/01/07	11:58:38	--	ok	363.2380	42.364	0.020695	21.00	58.656	10.721	48085764.763693
2015/01/07	11:58:52	ok	ok	362.8480	42.318	0.020682	20.97	58.529	10.679	39051785.073930
2015/01/07	12:03:51	ok	ok	362.9520	42.344	0.020682	21.03	58.600	10.729	51792796.654552
2015/01/07	12:08:51	ok	ok	362.9540	42.341	0.020682	21.05	58.634	10.747	52090094.313347
2015/01/07	12:13:51	ok	ok	363.0000	42.345	0.020682	21.11	58.643	10.787	49744129.347012
2015/01/07	12:18:51	ok	ok	363.0160	42.351	0.020682	21.15	58.649	10.813	51992466.146729
2015/01/07	12:23:51	ok	ok	363.0340	42.352	0.020682	21.19	58.594	10.828	48795657.022179
2015/01/07	12:28:51	ok	ok	363.0720	42.357	0.020682	21.26	58.635	10.879	51320459.681995
2015/01/07	12:33:51	ok	ok	363.1020	42.356	0.020682	21.24	58.602	10.861	47724549.914315
2015/01/07	12:38:51	ok	ok	363.1100	42.361	0.020682	21.27	58.637	10.886	49550871.155633
2015/01/07	12:43:51	ok	ok	363.1560	42.362	0.020682	21.37	58.591	10.941	50039114.379956
2015/01/07	12:48:51	ok	ok	363.1460	42.363	0.020682	21.30	58.672	10.911	48354771.016066
2015/01/07	12:53:51	ok	ok	363.1580	42.365	0.020682	21.36	58.682	10.951	48715275.539400
2015/01/07	12:58:51	ok	ok	363.1740	42.365	0.020682	21.36	58.651	10.945	47718163.999985
2015/01/07	13:03:51	--	ok	363.2320	42.369	0.020682	21.46	58.605	11.000	49079593.809806
2015/01/07	13:04:05	ok	ok	362.8240	42.303	0.020668	21.43	58.478	10.957	40374537.204280
2015/01/07	13:09:04	ok	ok	362.9380	42.341	0.020668	21.49	58.610	11.020	51289313.780468
2015/01/07	13:14:04	ok	ok	362.9620	42.348	0.020668	21.53	58.555	11.035	48229830.757172
2015/01/07	13:19:04	ok	ok	363.0000	42.351	0.020668	21.58	58.562	11.069	48693158.942741
2015/01/07	13:24:04	ok	ok	363.0280	42.354	0.020668	21.61	58.567	11.089	48783003.187460
2015/01/07	13:29:04	ok	ok	363.0540	42.356	0.020668	21.62	58.569	11.096	50285333.754804
2015/01/07	13:34:04	ok	ok	363.0680	42.358	0.020668	21.66	58.636	11.134	50598853.280294
2015/01/07	13:39:04	ok	ok	363.0980	42.361	0.020668	21.68	58.609	11.142	44427855.921763
2015/01/07	13:44:04	ok	ok	363.1260	42.368	0.020668	21.76	58.590	11.190	47922389.052865
2015/01/07	13:49:04	ok	ok	363.1600	42.370	0.020668	21.82	58.569	11.224	50529374.919068
2015/01/07	13:54:04	ok	ok	363.1840	42.370	0.020668	21.85	58.574	11.245	50974393.480878
2015/01/07	13:59:04	--	ok	363.2220	42.372	0.020668	21.89	58.549	11.266	50307031.618185
2015/01/07	13:59:17	ok	ok	362.8700	42.297	0.020656	21.88	58.486	11.247	46059938.147195
2015/01/07	14:04:16	ok	ok	362.9560	42.345	0.020656	21.92	58.554	11.286	50901379.667601
2015/01/07	14:09:16	ok	ok	362.9800	42.342	0.020656	21.91	58.552	11.279	50833231.594666
2015/01/07	14:14:16	ok	ok	363.0080	42.350	0.020656	21.99	58.595	11.340	53661102.819017
2015/01/07	14:19:16	ok	ok	363.0600	42.355	0.020656	22.00	58.566	11.341	53059522.851817
2015/01/07	14:24:16	ok	ok	363.0620	42.360	0.020656	22.08	58.548	11.389	51263144.792587
2015/01/07	14:29:16	ok	ok	362.8080	42.278	0.020656	21.40	59.575	11.144	55354175.592717
2015/01/07	14:34:16	--	ok	362.6860	42.245	0.020656	21.06	59.826	10.972	58826850.243464
2015/01/07	14:34:29	ok	ok	363.0680	42.342	0.020673	21.10	59.710	10.977	50850956.228169
2015/01/07	14:39:29	ok	ok	362.9880	42.335	0.020673	20.80	59.876	10.817	63712113.750818
2015/01/07	14:44:29	ok	ok	362.8840	42.319	0.020673	20.64	59.942	10.729	60869079.983108
2015/01/07	14:49:29	ok	ok	362.8540	42.319	0.020673	20.54	59.926	10.664	59583532.034769
2015/01/07	14:54:29	ok	ok	362.8100	42.316	0.020673	20.42	59.938	10.591	60703083.842174
2015/01/07	14:59:29	--	ok	362.7800	42.305	0.020673	20.31	60.011	10.537	64137062.545041
2015/01/07	14:59:42	ok	ok	363.0620	42.345	0.020686	20.38	59.840	10.550	57943606.959738
2015/01/07	15:04:42	ok	ok	363.0240	42.341	0.020686	20.26	60.003	10.505	64659051.360642
2015/01/07	15:09:42	ok	ok	362.9760	42.335	0.020686	20.20	60.024	10.472	64774743.204275
2015/01/07	15:14:42	ok	ok	362.9640	42.333	0.020686	20.12	59.981	10.415	64394740.824036
2015/01/07	15:19:42	ok	ok	362.8820	42.325	0.020686	20.00	60.114	10.365	61933056.254172
2015/01/07	15:24:42	ok	ok	362.8800	42.324	0.020686	20.02	60.056	10.368	63968243.053471
2015/01/07	15:29:42	ok	ok	362.8580	42.320	0.020686	20.00	59.962	10.339	57871166.633946
2015/01/07	15:34:42	ok	ok	362.9160	42.321	0.020686	19.98	60.050	10.342	66159639.122012
2015/01/07	15:39:42	ok	ok	362.8760	42.313	0.020686	19.97	60.048	10.336	64523327.020762
2015/01/07	15:44:42	ok	ok	362.8780	42.316	0.020686	19.98	59.959	10.327	64358636.711429
2015/01/07	15:49:42	ok	ok	362.8580	42.315	0.020686	19.92	60.040	10.304	65190886.781018
2015/01/07	15:54:42	ok	ok	362.8500	42.307	0.020686	19.89	60.036	10.285	71114731.740293
2015/01/07	15:59:42	ok	ok	362.8400	42.309	0.020686	19.88	59.973	10.269	62472288.677799
2015/01/07	16:04:42	ok	ok	362.8360	42.314	0.020686	19.86	60.001	10.261	64703271.338594
2015/01/07	16:09:42	ok	ok	362.8280	42.316	0.020686	19.84	60.028	10.254	66998291.301103
2015/01/07	16:14:42	ok	ok	362.8200	42.306	0.020686	19.78	59.988	10.211	65716865.920099
2015/01/07	16:19:42	ok	ok	362.8060	42.305	0.020686	19.78	60.018	10.216	66612010.600944
2015/01/07	16:24:42	ok	ok	362.8100	42.307	0.020686	19.76	60.015	10.204	64768091.095880
2015/01/07	16:29:42	ok	ok	362.8220	42.310	0.020686	19.77	59.956	10.200	65331847.788698
2015/01/07	16:34:42	ok	ok	362.8020	42.303	0.020686	19.72	59.978	10.174	63357680.552118
2015/01/07	16:39:42	ok	ok	362.8020	42.304	0.020686	19.72	59.978	10.174	63671004.658570
2015/01/07	16:44:42	--	ok	362.7780	42.301	0.020686	19.72	59.918	10.164	64746934.951058
2015/01/07	16:44:55	ok	ok	363.1100	42.337	0.020698	19.77	59.804	10.174	58832283.587319
2015/01/07	16:49:55	ok	ok	363.0380	42.336	0.020698	19.68	59.972	10.149	68619978.884019
2015/01/07	16:54:55	ok	ok	363.0600	42.338	0.020698	19.73	59.919	10.170	62774169.370357
2015/01/07	16:59:55	ok	ok	363.0380	42.333	0.020698	19.64	59.966	10.124	63444400.259907
2015/01/07	17:04:55	ok	ok	363.0660	42.335	0.020698	19.64	59.935	10.119	62852028.115909
2015/01/07	17:09:55	ok	ok	363.0120	42.332	0.020698	19.64	59.905	10.114	64505099.134399
2015/01/07	17:14:55	ok	ok	363.0600	42.336	0.020698	19.63	59.873	10.103	63923009.088520
2015/01/07	17:19:55	ok	ok	363.0280	42.332	0.020698	19.61	59.900	10.095	64260605.626649
2015/01/07	17:24:55	ok	ok	363.0340	42.335	0.020698	19.60	59.929	10.094	63945379.526086
2015/01/07	17:29:55	ok	ok	363.0360	42.334	0.020698	19.59	59.867	10.078	59686420.601637
2015/01/07	17:34:55	ok	ok	363.0420	42.333	0.020698	19.63	59.903	10.108	58368249.894597
2015/01/07	17:39:55	ok	ok	363.0360	42.334	0.020698	19.60	59.808	10.074	62798921.774062
2015/01/07	17:44:55	ok	ok	363.0500	42.334	0.020698	19.64	59.814	10.099	61599930.187465
2015/01/07	17:49:55	ok	ok	363.0500	42.334	0.020698	19.64	59.875	10.109	64962275.973291
2015/01/07	17:54:55	ok	ok	363.0640	42.336	0.020698	19.60	59.929	10.094	61140897.694861
2015/01/07	17:59:55	ok	ok	363.0360	42.335	0.020698	19.58	59.895	10.077	66073928.041987
2015/01/07	18:04:55	ok	ok	363.0480	42.333	0.020698	19.62	59.871	10.096	61691767.154938
2015/01/07	18:09:55	ok	ok	363.0680	42.336	0.020698	19.61	59.870	10.090	62423971.348119
2015/01/07	18:14:55	ok	ok	363.0480	42.334	0.020698	19.63	59.903	10.108	67251130.001636
2015/01/07	18:19:55	ok	ok	363.0580	42.334	0.020698	19.61	59.900	10.095	62465379.650282
2015/01/07	18:24:55	ok	ok	363.0340	42.331	0.020698	19.56	59.862	10.059	63322366.794577
2015/01/07	18:29:55	ok	ok	363.0660	42.335	0.020698	19.58	59.895	10.077	64070183.763484
2015/01/07	18:34:55	ok	ok	363.0500	42.334	0.020698	19.56	59.892	10.064	62520645.932726
2015/01/07	18:39:55	ok	ok	363.0480	42.333	0.020698	19.57	59.833	10.060	62539548.989011
2015/01/07	18:44:55	ok	ok	363.0600	42.333	0.020698	19.56	59.862	10.059	64991061.566059
2015/01/07	18:49:55	ok	ok	363.0620	42.335	0.020698	19.53	59.978	10.061	65957369.379172
2015/01/07	18:54:55	ok	ok	363.0400	42.333	0.020698	19.56	59.892	10.064	62960179.282069
2015/01/07	18:59:55	ok	ok	363.0100	42.329	0.020698	19.48	59.940	10.025	67722538.331305
2015/01/07	19:04:55	ok	ok	363.0600	42.333	0.020698	19.49	59.942	10.031	67024078.875916
2015/01/07	19:09:55	ok	ok	363.0360	42.332	0.020698	19.52	59.916	10.045	62991525.588238
2015/01/07	19:14:55	ok	ok	363.0560	42.334	0.020698	19.52	59.886	10.040	64669495.777134
2015/01/07	19:19:55	ok	ok	363.0540	42.334	0.020698	19.55	59.891	10.058	62546664.171485
2015/01/07	19:24:55	ok	ok	363.0440	42.333	0.020698	19.51	59.975	10.049	61846463.587285
2015/01/07	19:29:55	ok	ok	363.0560	42.334	0.020698	19.54	59.889	10.052	61463914.076516
2015/01/07	19:34:55	ok	ok	363.0840	42.335	0.020698	19.58	59.865	10.072	63574560.695796
2015/01/07	19:39:55	ok	ok	363.0880	42.338	0.020698	19.60	59.838	10.079	62269522.786468
2015/01/07	19:44:55	ok	ok	363.0520	42.334	0.020698	19.53	59.948	10.056	59540022.354040
2015/01/07	19:49:55	ok	ok	363.0420	42.336	0.020698	19.48	60.031	10.040	62862609.833166
2015/01/07	19:54:55	ok	ok	363.0300	42.335	0.020698	19.47	59.969	10.024	60924992.793184
2015/01/07	19:59:55	ok	ok	363.0340	42.333	0.020698	19.51	59.945	10.044	61661142.760150
2015/01/07	20:04:55	ok	ok	363.0960	42.336	0.020698	19.57	59.924	10.076	64006544.170442
2015/01/07	20:09:55	ok	ok	363.0940	42.335	0.020698	19.60	59.868	10.084	63178941.100306
2015/01/07	20:14:55	ok	ok	363.1060	42.338	0.020698	19.63	59.782	10.087	63487225.115958
2015/01/07	20:19:55	ok	ok	363.1340	42.340	0.020698	19.68	59.790	10.118	64925113.588111
2015/01/07	20:24:55	ok	ok	363.1260	42.337	0.020698	19.66	59.878	10.121	64591687.090815
2015/01/07	20:29:55	ok	ok	363.1380	42.338	0.020698	19.66	59.908	10.126	62955107.489400
2015/01/07	20:34:55	ok	ok	363.1400	42.341	0.020698	19.72	59.827	10.148	63188343.635945
2015/01/07	20:39:55	ok	ok	363.1760	42.341	0.020698	19.72	59.827	10.148	60820042.811916
2015/01/07	20:44:55	ok	ok	363.1840	42.341	0.020698	19.73	59.737	10.139	62097030.518323
2015/01/07	20:49:55	ok	ok	363.1620	42.342	0.020698	19.69	59.883	10.140	63824251.597417
2015/01/07	20:54:55	ok	ok	363.1760	42.340	0.020698	19.72	59.857	10.153	62878885.407446
2015/01/07	20:59:55	ok	ok	363.2000	42.342	0.020698	19.76	59.833	10.173	63456891.236021
2015/01/07	21:04:55	ok	ok	363.1480	42.341	0.020698	19.72	59.857	10.153	62570353.475806
2015/01/07	21:09:55	ok	ok	363.1780	42.341	0.020698	19.74	59.860	10.166	61767390.160388
2015/01/07	21:14:55	--	ok	363.2080	42.343	0.020698	19.76	59.863	10.178	62324089.280298
2015/01/07	21:15:09	ok	ok	362.9740	42.326	0.020687	19.80	59.748	10.182	60503548.662411
2015/01/07	21:20:08	ok	ok	362.9680	42.326	0.020687	19.76	59.863	10.178	58291746.723577
2015/01/07	21:25:08	ok	ok	363.0060	42.329	0.020687	19.78	59.866	10.191	63720307.501884
2015/01/07	21:30:08	ok	ok	362.9840	42.328	0.020687	19.75	59.892	10.177	61631049.824937
2015/01/07	21:35:08	ok	ok	363.0220	42.331	0.020687	19.82	59.782	10.200	62979681.423845
2015/01/07	21:40:08	ok	ok	363.0100	42.330	0.020687	19.86	59.758	10.220	62608661.084565
2015/01/07	21:45:08	ok	ok	363.0300	42.331	0.020687	19.84	59.815	10.218	60096019.111617
2015/01/07	21:50:08	ok	ok	363.0420	42.333	0.020687	19.85	59.817	10.224	65436134.619951
2015/01/07	21:55:08	ok	ok	363.0440	42.332	0.020687	19.85	59.847	10.229	64845524.667081
2015/01/07	22:00:08	ok	ok	363.0520	42.334	0.020687	19.89	59.823	10.249	65906842.973364
2015/01/07	22:05:08	ok	ok	363.0580	42.332	0.020687	19.88	59.882	10.253	64077779.675217
2015/01/07	22:10:08	ok	ok	363.0720	42.336	0.020687	19.88	59.852	10.248	62356275.582073
2015/01/07	22:15:08	ok	ok	363.1100	42.339	0.020687	19.94	59.831	10.280	69944156.866608
2015/01/07	22:20:08	ok	ok	363.0760	42.336	0.020687	19.88	59.852	10.248	61578714.721077
2015/01/07	22:25:08	ok	ok	363.0800	42.338	0.020687	19.89	59.854	10.254	61861857.010411
2015/01/07	22:30:08	ok	ok	363.1020	42.338	0.020687	19.95	59.863	10.292	62530234.237609
2015/01/07	22:35:08	ok	ok	363.1000	42.337	0.020687	19.92	59.919	10.284	66850581.257558
2015/01/07	22:40:08	ok	ok	363.0980	42.338	0.020687	19.94	59.892	10.291	63905883.890472
2015/01/07	22:45:08	ok	ok	363.0840	42.336	0.020687	19.95	59.863	10.292	66760265.996388
2015/01/07	22:50:08	ok	ok	363.1340	42.342	0.020687	19.97	59.897	10.310	65210639.144286
2015/01/07	22:55:08	ok	ok	363.1360	42.341	0.020687	19.97	59.897	10.310	63997096.112311
2015/01/07	23:00:08	ok	ok	363.1160	42.341	0.020687	20.00	59.871	10.323	62409556.213915
2015/01/07	23:05:08	ok	ok	363.1680	42.343	0.020687	20.04	59.847	10.343	64491134.399226
2015/01/07	23:10:08	ok	ok	363.1640	42.344	0.020687	20.06	59.850	10.356	62030136.939614
2015/01/07	23:15:08	ok	ok	363.1760	42.345	0.020687	20.04	59.877	10.349	66069504.589351
2015/01/07	23:20:08	ok	ok	363.1880	42.347	0.020687	20.10	59.826	10.376	63749315.073587
2015/01/07	23:25:08	--	ok	363.2040	42.349	0.020687	20.07	59.913	10.373	59794387.431830
2015/01/07	23:25:21	ok	ok	362.9280	42.325	0.020675	20.12	59.738	10.373	57572513.704662
2015/01/07	23:30:20	ok	ok	362.9500	42.328	0.020675	20.09	59.885	10.380	60593133.969667
2015/01/07	23:35:20	ok	ok	362.9840	42.331	0.020675	20.10	59.887	10.387	62855324.660235
2015/01/07	23:40:20	ok	ok	362.9900	42.330	0.020675	20.13	59.861	10.400	67191118.500025
2015/01/07	23:45:20	ok	ok	362.9960	42.331	0.020675	20.16	59.836	10.414	64655791.253329
2015/01/07	23:50:20	ok	ok	363.0280	42.336	0.020675	20.20	59.872	10.445	59275440.397567
2015/01/07	23:55:20	ok	ok	363.0480	42.333	0.020675	20.22	59.815	10.447	65785723.537611
2015/01/08	00:00:20	ok	ok	363.0420	42.335	0.020675	20.22	59.845	10.452	62012951.356981
2015/01/08	00:05:20	ok	ok	363.0540	42.336	0.020675	20.24	59.848	10.465	66525900.998947
2015/01/08	00:10:20	ok	ok	363.0300	42.330	0.020675	20.24	59.848	10.465	63434849.415153
2015/01/08	00:15:20	ok	ok	363.0760	42.337	0.020675	20.22	59.936	10.468	63693704.464169
2015/01/08	00:20:20	ok	ok	363.0540	42.333	0.020675	20.19	59.932	10.449	61227749.228014
2015/01/08	00:25:20	ok	ok	363.0540	42.334	0.020675	20.21	59.965	10.467	65202902.228775
2015/01/08	00:30:20	ok	ok	363.0780	42.335	0.020675	20.23	59.938	10.475	62688828.577224
2015/01/08	00:35:20	ok	ok	363.0800	42.337	0.020675	20.25	59.941	10.488	62836683.427527
2015/01/08	00:40:20	ok	ok	363.1020	42.341	0.020675	20.28	59.885	10.496	66294274.856280
2015/01/08	00:45:20	ok	ok	363.1100	42.342	0.020675	20.27	59.944	10.500	59330689.097013
2015/01/08	00:50:20	ok	ok	363.1400	42.343	0.020675	20.33	59.863	10.523	61266091.733460
2015/01/08	00:55:20	ok	ok	363.1520	42.343	0.020675	20.34	59.925	10.540	62317305.917001
2015/01/08	01:00:20	ok	ok	363.1420	42.345	0.020675	20.34	59.925	10.540	62467102.080370
2015/01/08	01:05:20	ok	ok	363.1340	42.344	0.020675	20.34	59.925	10.540	65715117.091802
2015/01/08	01:10:20	ok	ok	363.1780	42.350	0.020675	20.38	59.901	10.560	64579558.087067
2015/01/08	01:15:20	ok	ok	363.1840	42.352	0.020675	20.42	59.938	10.591	63964631.486250
2015/01/08	01:20:20	ok	ok	363.1700	42.350	0.020675	20.38	59.992	10.576	64006273.593733
2015/01/08	01:25:20	--	ok	363.2120	42.351	0.020675	20.45	59.882	10.600	60932584.413459
2015/01/08	01:25:34	ok	ok	362.9500	42.328	0.020664	20.49	59.766	10.604	57699766.794319
2015/01/08	01:30:33	ok	ok	362.9520	42.327	0.020664	20.45	59.851	10.595	61572024.774659
2015/01/08	01:35:33	ok	ok	362.9680	42.320	0.020664	20.50	59.920	10.638	60850980.069296
2015/01/08	01:40:33	ok	ok	362.9660	42.327	0.020664	20.52	59.862	10.640	63392835.058423
2015/01/08	01:45:33	ok	ok	362.9880	42.327	0.020664	20.57	59.901	10.678	59542175.736851
2015/01/08	01:50:33	ok	ok	363.0080	42.334	0.020664	20.57	59.870	10.672	63257131.546064
2015/01/08	01:55:33	ok	ok	363.0200	42.326	0.020664	20.58	59.902	10.684	62915309.952203
2015/01/08	02:00:33	ok	ok	363.0120	42.331	0.020664	20.59	59.934	10.696	66229779.980566
2015/01/08	02:05:33	ok	ok	363.0380	42.332	0.020664	20.57	59.992	10.694	64249330.334868
2015/01/08	02:10:33	ok	ok	363.0620	42.336	0.020664	20.60	59.936	10.703	66342530.094369
2015/01/08	02:15:33	ok	ok	363.0560	42.334	0.020664	20.62	60.000	10.727	60850448.653740
2015/01/08	02:20:33	ok	ok	363.0440	42.337	0.020664	20.62	59.939	10.716	59201651.257442
2015/01/08	02:25:33	ok	ok	363.0600	42.336	0.020664	20.67	59.947	10.748	63787003.490198
2015/01/08	02:30:33	ok	ok	363.0920	42.341	0.020664	20.68	59.979	10.760	63805044.731570
2015/01/08	02:35:33	ok	ok	363.1000	42.346	0.020664	20.71	59.984	10.780	67432825.941068
2015/01/08	02:40:33	ok	ok	363.0920	42.349	0.020664	20.70	59.982	10.773	61384620.772528
2015/01/08	02:45:33	ok	ok	363.1360	42.345	0.020664	20.71	60.014	10.785	65292854.304589
2015/01/08	02:50:33	ok	ok	363.1440	42.345	0.020664	20.75	59.960	10.801	62212789.269609
2015/01/08	02:55:33	ok	ok	363.1320	42.347	0.020664	20.72	59.955	10.781	62728292.971759
2015/01/08	03:00:33	ok	ok	363.1440	42.345	0.020664	20.76	59.992	10.813	64891185.531019
2015/01/08	03:05:33	ok	ok	363.1440	42.346	0.020664	20.76	59.992	10.813	65937727.554448
2015/01/08	03:10:33	ok	ok	363.1520	42.348	0.020664	20.77	60.024	10.825	62430308.613165
2015/01/08	03:15:33	ok	ok	363.1880	42.349	0.020664	20.81	60.000	10.846	64644111.076081
2015/01/08	03:20:33	ok	ok	363.1820	42.353	0.020664	20.80	60.028	10.845	63790135.451544
2015/01/08	03:25:33	ok	ok	363.1780	42.357	0.020664	20.83	60.003	10.859	63689379.087541
2015/01/08	03:30:33	ok	ok	363.1860	42.352	0.020664	20.85	60.036	10.878	68583197.495718
2015/01/08	03:35:33	--	ok	363.2020	42.353	0.020664	20.82	60.153	10.880	65982284.207440
2015/01/08	03:35:47	ok	ok	362.9320	42.317	0.020652	20.86	60.068	10.890	57114129.460649
2015/01/08	03:40:46	ok	ok	362.9540	42.321	0.020652	20.84	60.096	10.882	66317221.170312
2015/01/08	03:45:46	ok	ok	362.9700	42.320	0.020652	20.88	60.102	10.908	64129351.835173
2015/01/08	03:50:46	ok	ok	362.9960	42.335	0.020652	20.87	60.100	10.902	68344252.552397
2015/01/08	03:55:46	ok	ok	362.9900	42.326	0.020652	20.89	60.195	10.932	61932895.829064
2015/01/08	04:00:46	ok	ok	363.0020	42.333	0.020652	20.88	60.163	10.920	64640162.884598
2015/01/08	04:05:46	ok	ok	363.0120	42.332	0.020652	20.91	60.107	10.928	63049052.066118
2015/01/08	04:10:46	ok	ok	363.0100	42.327	0.020652	20.91	60.107	10.928	64432143.615061
2015/01/08	04:15:46	ok	ok	363.0360	42.334	0.020652	20.91	60.107	10.928	63204666.074232
2015/01/08	04:20:46	ok	ok	363.0420	42.336	0.020652	20.93	60.171	10.953	60028441.217272
2015/01/08	04:25:46	ok	ok	363.0600	42.336	0.020652	20.98	60.179	10.986	59985216.683444
2015/01/08	04:30:46	ok	ok	363.0740	42.337	0.020652	20.98	60.118	10.975	66844272.866857
2015/01/08	04:35:46	ok	ok	363.0580	42.343	0.020652	20.98	60.179	10.986	62256105.166291
2015/01/08	04:40:46	ok	ok	363.0740	42.344	0.020652	20.99	60.150	10.987	63904017.048164
2015/01/08	04:45:46	ok	ok	363.1380	42.351	0.020652	21.01	60.184	11.006	67921522.706894
2015/01/08	04:50:46	ok	ok	363.1120	42.348	0.020652	21.04	60.158	11.020	63510385.031100
2015/01/08	04:55:46	ok	ok	363.1300	42.350	0.020652	21.06	60.161	11.034	67062053.066486
2015/01/08	05:00:46	ok	ok	363.1280	42.349	0.020652	21.08	60.164	11.047	65467780.553384
2015/01/08	05:05:46	ok	ok	363.1660	42.352	0.020652	21.08	60.164	11.047	62536944.449782
2015/01/08	05:10:46	ok	ok	363.1460	42.352	0.020652	21.10	60.198	11.066	61725247.059095
2015/01/08	05:15:46	ok	ok	363.1760	42.355	0.020652	21.09	60.166	11.054	66126519.574203
2015/01/08	05:20:46	ok	ok	363.1560	42.354	0.020652	21.08	60.286	11.070	62734454.918481
2015/01/08	05:25:46	ok	ok	363.1560	42.356	0.020652	21.10	60.259	11.077	65060473.128325
2015/01/08	05:30:46	ok	ok	363.1840	42.360	0.020652	21.11	60.199	11.073	65433487.797751
2015/01/08	05:35:46	ok	ok	363.1900	42.357	0.020652	21.15	60.236	11.105	59211039.352510
2015/01/08	05:40:46	--	ok	363.2280	42.361	0.020652	21.14	60.204	11.093	65990561.050841
2015/01/08	05:41:00	ok	ok	362.8920	42.306	0.020639	21.20	60.122	11.117	55525174.102522
2015/01/08	05:45:59	ok	ok	362.9340	42.316	0.020639	21.18	60.211	11.120	66805745.565912
2015/01/08	05:50:59	ok	ok	362.9280	42.316	0.020639	21.18	60.211	11.120	65723927.663345
2015/01/08	05:55:59	ok	ok	362.9520	42.319	0.020639	21.16	60.299	11.123	68638152.685130
2015/01/08	06:00:59	ok	ok	362.9420	42.326	0.020639	21.18	60.271	11.131	65565421.409714
2015/01/08	06:05:59	ok	ok	362.9660	42.322	0.020639	21.22	60.247	11.153	67246260.468988
2015/01/08	06:10:59	ok	ok	362.9780	42.326	0.020639	21.23	60.279	11.165	65009580.049833
2015/01/08	06:15:59	ok	ok	362.9620	42.328	0.020639	21.18	60.241	11.126	62558494.230124
2015/01/08	06:20:59	ok	ok	362.9660	42.326	0.020639	21.20	60.275	11.145	66221973.865221
2015/01/08	06:25:59	ok	ok	363.0020	42.337	0.020639	21.21	60.337	11.163	68229780.900945
2015/01/08	06:30:59	ok	ok	362.9960	42.329	0.020639	21.20	60.336	11.156	63489874.333838
2015/01/08	06:35:59	ok	ok	362.9940	42.331	0.020639	21.20	60.275	11.145	61764797.078698
2015/01/08	06:40:59	ok	ok	363.0000	42.331	0.020639	21.20	60.305	11.150	64560905.505571
2015/01/08	06:45:59	ok	ok	363.0120	42.335	0.020639	21.22	60.339	11.170	63834505.936159
2015/01/08	06:50:59	ok	ok	363.0160	42.332	0.020639	21.18	60.363	11.148	64655578.569307
2015/01/08	06:55:59	ok	ok	363.0140	42.332	0.020639	21.18	60.332	11.142	58060954.395601
2015/01/08	07:00:59	ok	ok	363.0180	42.337	0.020639	21.18	60.424	11.159	61750374.158514
2015/01/08	07:05:59	ok	ok	363.0380	42.331	0.020639	21.22	60.400	11.181	64299250.994508
2015/01/08	07:10:59	ok	ok	362.9980	42.335	0.020639	21.19	60.395	11.160	59809636.806190
2015/01/08	07:15:59	ok	ok	363.0360	42.344	0.020639	21.20	60.396	11.167	62962732.659894
2015/01/08	07:20:59	ok	ok	363.0500	42.342	0.020639	21.20	60.427	11.173	65375860.720737
2015/01/08	07:25:59	ok	ok	363.0280	42.336	0.020639	21.16	60.451	11.151	63435911.248159
2015/01/08	07:30:59	ok	ok	363.0700	42.342	0.020639	21.19	60.425	11.166	63040428.710443
2015/01/08	07:35:59	ok	ok	363.0640	42.346	0.020639	21.24	60.403	11.194	64195159.564555
2015/01/08	07:40:59	ok	ok	363.0560	42.339	0.020639	21.21	60.368	11.168	64844045.184385
2015/01/08	07:45:59	ok	ok	363.0760	42.344	0.020639	21.21	60.428	11.180	61474559.524744
2015/01/08	07:50:59	ok	ok	363.0940	42.350	0.020639	21.22	60.430	11.186	67918985.963683
2015/01/08	07:55:59	ok	ok	363.0920	42.354	0.020639	21.23	60.462	11.199	67305056.372587
2015/01/08	08:00:59	ok	ok	363.0820	42.347	0.020639	21.26	60.467	11.219	63900527.888406
2015/01/08	08:05:59	ok	ok	363.0780	42.348	0.020639	21.24	60.403	11.194	64184714.532575
2015/01/08	08:10:59	ok	ok	363.0960	42.349	0.020639	21.22	60.491	11.198	65348764.588962
2015/01/08	08:15:59	ok	ok	363.0820	42.347	0.020639	21.22	60.521	11.203	65471706.686600
2015/01/08	08:20:59	ok	ok	363.0940	42.348	0.020639	21.25	60.404	11.201	64407445.396316
2015/01/08	08:25:59	ok	ok	363.0800	42.351	0.020639	21.20	60.549	11.195	64484422.852213
2015/01/08	08:30:59	ok	ok	363.0920	42.346	0.020639	21.19	60.456	11.172	62241922.780626
2015/01/08	08:35:59	ok	ok	363.1020	42.353	0.020639	21.18	60.484	11.171	61034555.287426
2015/01/08	08:40:59	ok	ok	363.0680	42.345	0.020639	21.15	60.480	11.150	59971509.409207
2015/01/08	08:45:59	ok	ok	363.1000	42.352	0.020639	21.17	60.452	11.158	65344678.969484
2015/01/08	08:50:59	ok	ok	363.1060	42.351	0.020639	21.18	60.484	11.171	62152236.588561
2015/01/08	08:55:59	ok	ok	363.0960	42.351	0.020639	21.16	60.542	11.168	60652566.600944
2015/01/08	09:00:59	ok	ok	363.0960	42.353	0.020639	21.19	60.456	11.172	64467580.363494
2015/01/08	09:05:59	ok	ok	363.1060	42.354	0.020639	21.21	60.489	11.191	61432285.664498
2015/01/08	09:10:59	ok	ok	363.1380	42.356	0.020639	21.20	60.518	11.190	66250521.069232
2015/01/08	09:15:59	ok	ok	363.1320	42.354	0.020639	21.15	60.571	11.167	64587871.143240
2015/01/08	09:20:59	ok	ok	363.1040	42.352	0.020639	21.13	60.568	11.154	63526812.835394
2015/01/08	09:25:59	ok	ok	363.1140	42.353	0.020639	21.13	60.507	11.142	67862912.172272
2015/01/08	09:30:59	ok	ok	363.1120	42.354	0.020639	21.11	60.565	11.140	64926307.527611
2015/01/08	09:35:59	ok	ok	363.1120	42.355	0.020639	21.12	60.566	11.147	67050425.792436
2015/01/08	09:40:59	ok	ok	363.1260	42.353	0.020639	21.09	60.561	11.127	67583625.451885
2015/01/08	09:45:59	ok	ok	363.1440	42.358	0.020639	21.09	60.531	11.121	62306883.341675
2015/01/08	09:50:59	ok	ok	363.1240	42.358	0.020639	21.09	60.531	11.121	67680858.203696
2015/01/08	09:55:59	ok	ok	363.1280	42.359	0.020639	21.10	60.533	11.128	66728987.488115
2015/01/08	10:00:59	ok	ok	363.1060	42.354	0.020639	21.11	60.504	11.129	63706369.688477
2015/01/08	10:05:59	ok	ok	363.1200	42.354	0.020639	21.08	60.529	11.114	68151108.275242
2015/01/08	10:10:59	ok	ok	363.1300	42.359	0.020639	21.11	60.443	11.118	68834159.453104
2015/01/08	10:15:59	ok	ok	363.1300	42.357	0.020639	21.11	60.565	11.140	64266311.667262
2015/01/08	10:20:59	ok	ok	363.1540	42.359	0.020639	21.12	60.505	11.136	64876509.505218
2015/01/08	10:25:59	ok	ok	363.1420	42.357	0.020639	21.10	60.533	11.128	65890006.964264
2015/01/08	10:30:59	ok	ok	363.1400	42.356	0.020639	21.10	60.472	11.117	67543352.394023
2015/01/08	10:35:59	ok	ok	363.1460	42.358	0.020639	21.08	60.469	11.103	65945566.797360
2015/01/08	10:40:59	ok	ok	363.1300	42.359	0.020639	21.03	60.582	11.092	66082898.712924
2015/01/08	10:45:59	ok	ok	363.1360	42.356	0.020639	21.03	60.613	11.097	65973050.909864
2015/01/08	10:50:59	ok	ok	363.1160	42.357	0.020639	21.01	60.549	11.073	63760791.751830
2015/01/08	10:55:59	ok	ok	363.1380	42.359	0.020639	20.99	60.636	11.076	66517699.530525
2015/01/08	11:00:59	ok	ok	363.1260	42.357	0.020639	20.97	60.633	11.063	63014624.823759
2015/01/08	11:05:59	ok	ok	363.1020	42.355	0.020639	20.93	60.627	11.036	61869996.688612
2015/01/08	11:10:59	ok	ok	363.1360	42.356	0.020639	20.96	60.571	11.045	62205606.249497
2015/01/08	11:15:59	ok	ok	363.1040	42.354	0.020639	20.96	60.571	11.045	61800421.513100
2015/01/08	11:20:59	ok	ok	363.1200	42.353	0.020639	20.92	60.656	11.035	62136587.031779
2015/01/08	11:25:59	ok	ok	363.1320	42.353	0.020639	20.92	60.656	11.035	62127988.236592
2015/01/08	11:30:59	ok	ok	363.1260	42.356	0.020639	20.91	60.654	11.028	66619327.016470
2015/01/08	11:35:59	ok	ok	363.1080	42.353	0.020639	20.89	60.620	11.009	63357863.398359
2015/01/08	11:40:59	ok	ok	363.1080	42.354	0.020639	20.89	60.651	11.014	64189825.752350
2015/01/08	11:45:59	ok	ok	363.0880	42.353	0.020639	20.88	60.588	10.997	60564526.327209
2015/01/08	11:50:59	ok	ok	363.1060	42.354	0.020639	20.87	60.648	11.001	63064444.971298
2015/01/08	11:55:59	ok	ok	363.1080	42.353	0.020639	20.88	60.619	11.002	60978147.100588
2015/01/08	12:00:59	ok	ok	363.1200	42.357	0.020639	20.84	60.582	10.970	64556725.907388
2015/01/08	12:05:59	ok	ok	363.1140	42.355	0.020639	20.86	60.616	10.989	61111879.387458
2015/01/08	12:10:59	ok	ok	363.1200	42.356	0.020639	20.85	60.614	10.982	68057278.098009
2015/01/08	12:15:59	ok	ok	363.1120	42.354	0.020639	20.86	60.555	10.978	61932523.269630
2015/01/08	12:20:59	ok	ok	363.0860	42.352	0.020639	20.83	60.641	10.974	61814947.314350
2015/01/08	12:25:59	ok	ok	363.1380	42.355	0.020639	20.84	60.612	10.976	66926969.974713
2015/01/08	12:30:59	ok	ok	363.1500	42.356	0.020639	20.85	60.614	10.982	67678800.776767
2015/01/08	12:35:59	ok	ok	363.1080	42.353	0.020639	20.82	60.640	10.968	64485477.689632
2015/01/08	12:40:59	ok	ok	363.1160	42.354	0.020639	20.84	60.643	10.981	61687423.858521
2015/01/08	12:45:59	ok	ok	363.1040	42.352	0.020639	20.84	60.643	10.981	63498987.293259
2015/01/08	12:50:59	ok	ok	363.1360	42.354	0.020639	20.86	60.616	10.989	64687281.982504
2015/01/08	12:55:59	ok	ok	363.1380	42.355	0.020639	20.88	60.649	11.008	68328972.765169
2015/01/08	13:00:59	ok	ok	363.1660	42.357	0.020639	20.90	60.531	10.999	69959325.482517
2015/01/08	13:05:59	ok	ok	363.1700	42.359	0.020639	20.89	60.560	10.998	65571691.764674
2015/01/08	13:10:59	ok	ok	363.1520	42.358	0.020639	20.88	60.619	11.002	64089773.158059
2015/01/08	13:15:59	ok	ok	363.1720	42.358	0.020639	20.87	60.587	10.990	67538108.510370
2015/01/08	13:20:59	ok	ok	363.1900	42.359	0.020639	20.90	60.561	11.005	66170521.906083
2015/01/08	13:25:59	ok	ok	363.1620	42.356	0.020639	20.86	60.585	10.983	64736233.956334
2015/01/08	13:30:59	ok	ok	363.1900	42.361	0.020639	20.88	60.528	10.986	66096815.713236
2015/01/08	13:35:59	ok	ok	363.1620	42.356	0.020639	20.84	60.612	10.976	64746548.137686
2015/01/08	13:40:59	--	ok	363.2040	42.358	0.020639	20.85	60.644	10.988	67158580.604566
2015/01/08	13:41:13	ok	ok	362.9500	42.331	0.020628	20.94	60.477	11.015	56598184.372444
2015/01/08	13:46:12	ok	ok	362.9560	42.328	0.020628	20.85	60.644	10.988	68718540.565162
2015/01/08	13:51:12	ok	ok	362.9520	42.324	0.020628	20.86	60.646	10.994	65286297.079890
2015/01/08	13:56:12	ok	ok	362.9480	42.333	0.020628	20.86	60.646	10.994	63837415.750277
2015/01/08	14:01:12	ok	ok	362.9700	42.332	0.020628	20.88	60.588	10.997	62773865.533573
2015/01/08	14:06:12	ok	ok	362.9540	42.335	0.020628	20.86	60.646	10.994	61582615.440369
2015/01/08	14:11:12	ok	ok	362.9760	42.332	0.020628	20.87	60.617	10.996	66191137.373788
2015/01/08	14:16:12	ok	ok	362.9900	42.336	0.020628	20.90	60.652	11.021	66534706.060267
2015/01/08	14:21:12	ok	ok	362.9860	42.338	0.020628	20.89	60.651	11.014	68576086.725410
2015/01/08	14:26:12	ok	ok	363.0120	42.343	0.020628	20.96	60.541	11.039	64664813.245276
2015/01/08	14:31:12	ok	ok	363.0300	42.342	0.020628	20.98	60.574	11.058	67479796.928433
2015/01/08	14:36:12	ok	ok	363.0380	42.341	0.020628	20.99	60.576	11.065	65612470.467080
2015/01/08	14:41:12	ok	ok	363.0720	42.346	0.020628	21.04	60.553	11.093	65175872.444034
2015/01/08	14:46:12	ok	ok	363.0780	42.347	0.020628	21.10	60.563	11.133	63183745.703775
2015/01/08	14:51:12	ok	ok	363.0820	42.352	0.020628	21.12	60.505	11.136	65074497.975412
2015/01/08	14:56:12	ok	ok	363.0860	42.350	0.020628	21.11	60.565	11.140	67097387.103773
2015/01/08	15:01:12	ok	ok	363.1220	42.351	0.020628	21.20	60.549	11.195	68078375.850310
2015/01/08	15:06:12	ok	ok	363.1260	42.354	0.020628	21.19	60.517	11.183	65082557.736119
2015/01/08	15:11:12	ok	ok	363.1460	42.359	0.020628	21.19	60.547	11.189	64319899.122890
2015/01/08	15:16:12	ok	ok	363.1440	42.356	0.020628	21.18	60.545	11.182	65361394.980070
2015/01/08	15:21:12	ok	ok	363.1300	42.359	0.020628	21.16	60.542	11.168	61272944.092042
2015/01/08	15:26:12	ok	ok	363.1460	42.361	0.020628	21.15	60.571	11.167	64972745.133772
2015/01/08	15:31:12	ok	ok	363.1520	42.359	0.020628	21.17	60.513	11.169	65914235.296702
2015/01/08	15:36:12	ok	ok	363.1720	42.359	0.020628	21.20	60.518	11.190	65544377.784459
2015/01/08	15:41:12	ok	ok	363.1680	42.360	0.020628	21.16	60.512	11.163	65545963.740475
2015/01/08	15:46:12	ok	ok	363.1400	42.361	0.020628	21.14	60.569	11.160	65412419.903628
2015/01/08	15:51:12	ok	ok	363.1640	42.358	0.020628	21.14	60.539	11.155	66421027.855800
2015/01/08	15:56:12	ok	ok	363.1380	42.358	0.020628	21.08	60.621	11.131	66686534.010663
2015/01/08	16:01:12	ok	ok	363.1240	42.360	0.020628	21.06	60.617	11.118	67624392.560632
2015/01/08	16:06:12	ok	ok	363.1160	42.356	0.020628	21.00	60.668	11.088	68506488.453019
2015/01/08	16:11:12	ok	ok	363.0800	42.353	0.020628	20.96	60.601	11.050	66803429.193728
2015/01/08	16:16:12	ok	ok	363.1020	42.353	0.020628	20.92	60.686	11.040	63294571.878870
2015/01/08	16:21:12	ok	ok	363.0920	42.354	0.020628	20.89	60.681	11.020	67842027.678951
2015/01/08	16:26:12	ok	ok	363.0820	42.353	0.020628	20.90	60.713	11.032	59371044.615435
2015/01/08	16:31:12	ok	ok	363.0840	42.358	0.020628	20.88	60.710	11.019	62794260.044425
2015/01/08	16:36:12	ok	ok	363.0860	42.357	0.020628	20.88	60.710	11.019	59982859.678820
2015/01/08	16:41:12	ok	ok	363.1060	42.358	0.020628	20.91	60.715	11.039	62870562.227429
2015/01/08	16:46:12	ok	ok	363.0800	42.355	0.020628	20.85	60.675	10.993	63896201.099614
2015/01/08	16:51:12	ok	ok	363.0520	42.352	0.020628	20.79	60.787	10.975	63634661.195931
2015/01/08	16:56:12	ok	ok	363.0620	42.354	0.020628	20.76	60.691	10.939	66006296.582564
2015/01/08	17:01:12	ok	ok	363.0540	42.356	0.020628	20.72	60.775	10.929	61468296.977499
2015/01/08	17:06:12	ok	ok	363.0120	42.353	0.020628	20.70	60.742	10.910	56579030.923333
2015/01/08	17:11:12	ok	ok	363.0320	42.348	0.020628	20.64	60.702	10.865	59757962.017555
2015/01/08	17:16:12	ok	ok	363.0340	42.347	0.020628	20.62	60.729	10.857	63318277.983602
2015/01/08	17:21:12	ok	ok	363.0120	42.346	0.020628	20.58	60.722	10.831	62054233.610288
2015/01/08	17:26:12	ok	ok	362.9980	42.345	0.020628	20.56	60.750	10.823	59875637.959050
2015/01/08	17:31:12	ok	ok	363.0200	42.349	0.020628	20.56	60.719	10.817	63370495.602876
2015/01/08	17:36:12	ok	ok	362.9760	42.345	0.020628	20.52	60.773	10.802	62209466.847463
2015/01/08	17:41:12	ok	ok	362.9760	42.344	0.020628	20.46	60.764	10.762	62707015.588142
2015/01/08	17:46:12	ok	ok	362.9280	42.340	0.020628	20.45	60.762	10.756	59109176.079721
2015/01/08	17:51:12	ok	ok	362.9660	42.341	0.020628	20.45	60.671	10.740	60739222.421414
2015/01/08	17:56:12	ok	ok	362.9380	42.343	0.020628	20.41	60.756	10.730	62746218.062866
2015/01/08	18:01:12	ok	ok	362.9540	42.339	0.020628	20.40	60.724	10.718	63105613.062376
2015/01/08	18:06:12	ok	ok	362.9480	42.340	0.020628	20.42	60.697	10.726	67463539.756742
2015/01/08	18:11:12	ok	ok	362.9420	42.342	0.020628	20.38	60.721	10.705	65802345.609983
2015/01/08	18:16:12	ok	ok	362.9320	42.337	0.020628	20.38	60.660	10.694	58216004.764727
2015/01/08	18:21:12	ok	ok	362.9380	42.343	0.020628	20.30	60.738	10.658	70244743.178686
2015/01/08	18:26:12	ok	ok	362.9240	42.334	0.020628	20.29	60.797	10.662	63482508.891381
2015/01/08	18:31:12	ok	ok	362.9240	42.336	0.020628	20.32	60.741	10.671	64517584.796788
2015/01/08	18:36:12	ok	ok	362.9420	42.339	0.020628	20.30	60.738	10.658	65709177.034135
2015/01/08	18:41:12	ok	ok	362.9280	42.335	0.020628	20.29	60.676	10.641	66435534.174409
2015/01/08	18:46:12	ok	ok	362.9200	42.338	0.020628	20.26	60.701	10.627	65945173.064031
2015/01/08	18:51:12	ok	ok	362.9480	42.335	0.020628	20.26	60.671	10.621	61206219.678525
2015/01/08	18:56:12	ok	ok	362.9060	42.331	0.020628	20.21	60.754	10.605	61377793.004813
2015/01/08	19:01:12	ok	ok	362.9040	42.330	0.020628	20.18	60.719	10.580	61857189.441327
2015/01/08	19:06:12	ok	ok	362.9020	42.331	0.020628	20.18	60.779	10.591	65546327.345141
2015/01/08	19:11:12	ok	ok	362.8960	42.329	0.020628	20.18	60.749	10.586	64784740.923595
2015/01/08	19:16:12	ok	ok	362.8900	42.329	0.020628	20.15	60.775	10.571	62693764.571627
2015/01/08	19:21:12	ok	ok	362.8840	42.332	0.020628	20.13	60.771	10.559	67314314.632724
2015/01/08	19:26:12	ok	ok	362.8900	42.328	0.020628	20.13	60.680	10.543	62257243.860533
2015/01/08	19:31:12	ok	ok	362.8660	42.328	0.020628	20.09	60.735	10.528	63972168.525785
2015/01/08	19:36:12	ok	ok	362.8540	42.326	0.020628	20.04	60.757	10.501	65374930.157785
2015/01/08	19:41:12	ok	ok	362.8740	42.325	0.020628	20.04	60.696	10.490	65758666.857609
2015/01/08	19:46:12	ok	ok	362.8600	42.330	0.020628	20.01	60.752	10.481	65661546.245809
2015/01/08	19:51:12	ok	ok	362.8740	42.330	0.020628	20.00	60.720	10.470	64320109.270185
2015/01/08	19:56:12	ok	ok	362.8500	42.322	0.020628	19.97	60.715	10.451	64058726.719457
2015/01/08	20:01:12	ok	ok	362.8640	42.322	0.020628	19.96	60.714	10.444	65743172.106946
2015/01/08	20:06:12	ok	ok	362.8340	42.322	0.020628	19.93	60.709	10.425	67254594.853083
2015/01/08	20:11:12	ok	ok	362.8640	42.326	0.020628	19.96	60.744	10.450	66570410.521985
2015/01/08	20:16:12	ok	ok	362.8700	42.323	0.020628	19.92	60.768	10.429	65989222.312577
2015/01/08	20:21:12	ok	ok	362.8560	42.323	0.020628	19.86	60.758	10.391	66864163.876794
2015/01/08	20:26:12	ok	ok	362.8220	42.318	0.020628	19.87	60.760	10.397	63824994.907099
2015/01/08	20:31:12	ok	ok	362.8400	42.324	0.020628	19.83	60.814	10.382	66421142.215113
2015/01/08	20:36:12	ok	ok	362.8020	42.321	0.020628	19.84	60.694	10.368	64447043.553485
2015/01/08	20:41:12	ok	ok	362.8240	42.323	0.020628	19.80	60.779	10.358	67618063.548490
2015/01/08	20:46:12	--	ok	362.7940	42.320	0.020628	19.80	60.748	10.353	62294739.538593
2015/01/08	20:46:25	ok	ok	363.0900	42.343	0.020639	19.84	60.604	10.352	54846621.048904
2015/01/08	20:51:24	ok	ok	363.0280	42.340	0.020639	19.80	60.688	10.343	65266384.015261
2015/01/08	20:56:24	ok	ok	363.0380	42.338	0.020639	19.77	60.774	10.339	62337960.297020
2015/01/08	21:01:24	ok	ok	363.0480	42.339	0.020639	19.74	60.739	10.315	67599913.785782
2015/01/08	21:06:24	ok	ok	362.9980	42.337	0.020639	19.70	60.793	10.300	64904704.856012
2015/01/08	21:11:24	ok	ok	362.9700	42.337	0.020639	19.64	60.813	10.267	59990110.118636
2015/01/08	21:16:24	ok	ok	362.9940	42.337	0.020639	19.64	60.783	10.262	63057493.786884
2015/01/08	21:21:24	ok	ok	362.9400	42.334	0.020639	19.58	60.713	10.214	64373140.872809
2015/01/08	21:26:24	ok	ok	362.9680	42.337	0.020639	19.59	60.745	10.226	66183335.687417
2015/01/08	21:31:24	ok	ok	362.9620	42.336	0.020639	19.56	60.831	10.222	66256032.769569
2015/01/08	21:36:24	ok	ok	362.9420	42.334	0.020639	19.52	60.824	10.197	60585531.004698
2015/01/08	21:41:24	ok	ok	362.9560	42.334	0.020639	19.52	60.854	10.202	64205379.760118
2015/01/08	21:46:24	ok	ok	362.9160	42.329	0.020639	19.44	60.872	10.157	64775969.259163
2015/01/08	21:51:24	ok	ok	362.9220	42.331	0.020639	19.48	60.788	10.167	67938487.005351
2015/01/08	21:56:24	ok	ok	362.9360	42.330	0.020639	19.50	60.791	10.179	61970610.700479
2015/01/08	22:01:24	ok	ok	362.9320	42.327	0.020639	19.48	60.757	10.162	61340710.337219
2015/01/08	22:06:24	ok	ok	362.9420	42.331	0.020639	19.47	60.786	10.161	62699404.722954
2015/01/08	22:11:24	ok	ok	362.9380	42.329	0.020639	19.48	60.757	10.162	62670047.321714
2015/01/08	22:16:24	ok	ok	362.9380	42.332	0.020639	19.54	60.767	10.199	68443266.995064
2015/01/08	22:21:24	ok	ok	362.9440	42.329	0.020639	19.48	60.788	10.167	63121837.964449
2015/01/08	22:26:24	ok	ok	362.9440	42.329	0.020639	19.50	60.730	10.169	62965200.694176
2015/01/08	22:31:24	ok	ok	362.9560	42.332	0.020639	19.48	60.727	10.157	65379888.799369
2015/01/08	22:36:24	ok	ok	362.9140	42.329	0.020639	19.45	60.722	10.138	61806033.919234
2015/01/08	22:41:24	ok	ok	362.9500	42.332	0.020639	19.47	60.756	10.156	67803194.631326
2015/01/08	22:46:24	ok	ok	362.9520	42.332	0.020639	19.48	60.727	10.157	66676237.902359
2015/01/08	22:51:24	ok	ok	362.9420	42.328	0.020639	19.46	60.724	10.144	63818586.941268
2015/01/08	22:56:24	ok	ok	362.9600	42.331	0.020639	19.45	60.783	10.148	65191889.843849
2015/01/08	23:01:24	ok	ok	362.9400	42.328	0.020639	19.45	60.722	10.138	62802222.576738
2015/01/08	23:06:24	ok	ok	362.9560	42.331	0.020639	19.47	60.695	10.146	67512468.399023
2015/01/08	23:11:24	ok	ok	362.9720	42.331	0.020639	19.48	60.727	10.157	64248179.202019
2015/01/08	23:16:24	ok	ok	362.9540	42.330	0.020639	19.46	60.694	10.139	66513363.483016
2015/01/08	23:21:24	ok	ok	362.9480	42.330	0.020639	19.46	60.724	10.144	67269279.157695
2015/01/08	23:26:24	ok	ok	362.9460	42.331	0.020639	19.48	60.667	10.147	61108577.240495
2015/01/08	23:31:24	ok	ok	362.9780	42.332	0.020639	19.52	60.673	10.172	73612415.719798
2015/01/08	23:36:24	ok	ok	362.9520	42.330	0.020639	19.46	60.694	10.139	65383009.897094
2015/01/08	23:41:24	ok	ok	362.9940	42.331	0.020639	19.51	60.641	10.160	67182540.364706
2015/01/08	23:46:24	ok	ok	362.9580	42.332	0.020639	19.51	60.611	10.155	61732068.228365
2015/01/08	23:51:24	ok	ok	362.9600	42.331	0.020639	19.47	60.695	10.146	61733253.231586
2015/01/08	23:56:24	ok	ok	362.9760	42.331	0.020639	19.46	60.724	10.144	66516499.894666
2015/01/09	00:01:24	ok	ok	362.9780	42.331	0.020639	19.47	60.695	10.146	65911889.517634
2015/01/09	00:06:24	ok	ok	362.9820	42.332	0.020639	19.47	60.695	10.146	65301603.566148
2015/01/09	00:11:24	ok	ok	362.9540	42.331	0.020639	19.42	60.717	10.120	63492687.224389
2015/01/09	00:16:24	ok	ok	363.0120	42.333	0.020639	19.52	60.613	10.162	65578502.578196
2015/01/09	00:21:24	ok	ok	363.0060	42.333	0.020639	19.46	60.724	10.144	69785570.131631
2015/01/09	00:26:24	ok	ok	362.9680	42.330	0.020639	19.42	60.687	10.115	64805518.784372
2015/01/09	00:31:24	ok	ok	363.0000	42.332	0.020639	19.45	60.692	10.133	69358462.955109
2015/01/09	00:36:24	ok	ok	362.9880	42.332	0.020639	19.42	60.687	10.115	60615357.646553
2015/01/09	00:41:24	ok	ok	362.9420	42.328	0.020639	19.39	60.713	10.101	62923088.826638
2015/01/09	00:46:24	ok	ok	362.9920	42.330	0.020639	19.45	60.722	10.138	60087773.110483
2015/01/09	00:51:24	ok	ok	362.9920	42.332	0.020639	19.45	60.662	10.128	67756661.294699
2015/01/09	00:56:24	ok	ok	363.0080	42.332	0.020639	19.44	60.690	10.127	58157891.929504
2015/01/09	01:01:24	ok	ok	363.0100	42.331	0.020639	19.44	60.721	10.132	66545821.978526
2015/01/09	01:06:24	ok	ok	362.9940	42.332	0.020639	19.44	60.630	10.117	64904954.720418
2015/01/09	01:11:24	ok	ok	363.0200	42.332	0.020639	19.48	60.606	10.137	68178656.137866
2015/01/09	01:16:24	ok	ok	362.9840	42.330	0.020639	19.44	60.630	10.117	64291107.880132
2015/01/09	01:21:24	ok	ok	363.0220	42.333	0.020639	19.46	60.633	10.129	66126929.763027
2015/01/09	01:26:24	ok	ok	363.0060	42.332	0.020639	19.48	60.636	10.142	66484360.117967
2015/01/09	01:31:24	ok	ok	363.0260	42.336	0.020639	19.48	60.667	10.147	68109417.570840
2015/01/09	01:36:24	ok	ok	363.0100	42.332	0.020639	19.46	60.633	10.129	64226493.302720
2015/01/09	01:41:24	ok	ok	363.0040	42.332	0.020639	19.44	60.600	10.112	68257489.053836
2015/01/09	01:46:24	ok	ok	363.0440	42.334	0.020639	19.45	60.632	10.123	65693888.187013
2015/01/09	01:51:24	ok	ok	363.0260	42.335	0.020639	19.48	60.576	10.132	65900809.771184
2015/01/09	01:56:24	ok	ok	363.0300	42.336	0.020639	19.47	60.605	10.130	68398498.617598
2015/01/09	02:01:24	ok	ok	363.0480	42.335	0.020639	19.50	60.670	10.159	67490101.818167
2015/01/09	02:06:24	ok	ok	363.0240	42.335	0.020639	19.47	60.665	10.141	66677317.087663
2015/01/09	02:11:24	ok	ok	363.0680	42.336	0.020639	19.48	60.606	10.137	64907276.257236
2015/01/09	02:16:24	ok	ok	363.0380	42.334	0.020639	19.50	60.579	10.144	68322315.827352
2015/01/09	02:21:24	ok	ok	363.0500	42.338	0.020639	19.51	60.671	10.165	62113378.107490
2015/01/09	02:26:24	ok	ok	363.0440	42.337	0.020639	19.52	60.613	10.162	65677799.100319
2015/01/09	02:31:24	ok	ok	363.0400	42.335	0.020639	19.49	60.638	10.148	63107866.972600
2015/01/09	02:36:24	ok	ok	363.0540	42.336	0.020639	19.51	60.671	10.165	64908705.744423
2015/01/09	02:41:24	ok	ok	363.0780	42.337	0.020639	19.50	60.640	10.154	64394178.848146
2015/01/09	02:46:24	ok	ok	363.0760	42.335	0.020639	19.48	60.667	10.147	61545775.058817
2015/01/09	02:51:24	ok	ok	363.0240	42.334	0.020639	19.45	60.662	10.128	61222490.389384
2015/01/09	02:56:24	ok	ok	363.0800	42.335	0.020639	19.49	60.668	10.153	70810054.302773
2015/01/09	03:01:24	ok	ok	363.0780	42.337	0.020639	19.51	60.641	10.160	68445244.629358
2015/01/09	03:06:24	ok	ok	363.0760	42.337	0.020639	19.54	60.676	10.184	69489744.998509
2015/01/09	03:11:24	ok	ok	363.0540	42.336	0.020639	19.52	60.643	10.167	65509560.364086
2015/01/09	03:16:24	ok	ok	363.0880	42.339	0.020639	19.54	60.676	10.184	62157022.365261
2015/01/09	03:21:24	ok	ok	363.1060	42.338	0.020639	19.56	60.619	10.187	66447211.683628
2015/01/09	03:26:24	ok	ok	363.1200	42.340	0.020639	19.58	60.652	10.204	73165652.522895
2015/01/09	03:31:24	ok	ok	363.0880	42.338	0.020639	19.56	60.619	10.187	62642119.334285
2015/01/09	03:36:24	ok	ok	363.0800	42.337	0.020639	19.58	60.683	10.209	67326528.224316
2015/01/09	03:41:24	ok	ok	363.1280	42.339	0.020639	19.63	60.570	10.220	68406316.855633
2015/01/09	03:46:24	ok	ok	363.1120	42.340	0.020639	19.60	60.595	10.206	62070538.719457
2015/01/09	03:51:24	ok	ok	363.1100	42.341	0.020639	19.61	60.657	10.223	60360541.824768
2015/01/09	03:56:24	ok	ok	363.1700	42.342	0.020639	19.63	60.630	10.230	66879328.896776
2015/01/09	04:01:24	ok	ok	363.1780	42.343	0.020639	19.66	60.575	10.239	66195895.103851
2015/01/09	04:06:24	ok	ok	363.1520	42.342	0.020639	19.65	60.603	10.238	63258163.770393
2015/01/09	04:11:24	ok	ok	363.1860	42.343	0.020639	19.70	60.611	10.269	61130948.589633
2015/01/09	04:16:24	ok	ok	363.1860	42.341	0.020639	19.68	60.578	10.251	66842112.021331
2015/01/09	04:21:24	ok	ok	363.1820	42.344	0.020639	19.72	60.615	10.282	65272841.637299
2015/01/09	04:26:24	ok	ok	363.1960	42.345	0.020639	19.73	60.586	10.283	68038621.115385
2015/01/09	04:31:24	ok	ok	363.1800	42.344	0.020639	19.72	60.645	10.287	64729714.226336
2015/01/09	04:36:24	--	ok	363.2100	42.344	0.020639	19.74	60.618	10.294	66303742.349692
2015/01/09	04:36:37	ok	ok	362.9860	42.334	0.020627	19.80	60.506	10.312	58590811.384814
2015/01/09	04:41:37	ok	ok	362.9880	42.334	0.020627	19.76	60.591	10.302	65427049.233673
2015/01/09	04:46:37	ok	ok	362.9880	42.331	0.020627	19.78	60.594	10.314	65281259.459097
2015/01/09	04:51:37	ok	ok	363.0140	42.334	0.020627	19.77	60.653	10.318	66527509.480604
2015/01/09	04:56:37	ok	ok	362.9960	42.333	0.020627	19.78	60.624	10.320	62156066.897345
2015/01/09	05:01:37	ok	ok	363.0320	42.335	0.020627	19.81	60.659	10.344	66898510.743897
2015/01/09	05:06:37	ok	ok	363.0420	42.337	0.020627	19.84	60.664	10.363	64733114.424734
2015/01/09	05:11:37	ok	ok	363.0720	42.340	0.020627	19.86	60.637	10.370	66603958.634310
2015/01/09	05:16:37	ok	ok	363.0380	42.337	0.020627	19.84	60.664	10.363	67492245.260600
2015/01/09	05:21:37	ok	ok	363.0360	42.337	0.020627	19.83	60.753	10.372	66841964.586869
2015/01/09	05:26:37	ok	ok	363.0480	42.340	0.020627	19.88	60.731	10.399	67463286.231389
2015/01/09	05:31:37	ok	ok	363.0580	42.338	0.020627	19.84	60.755	10.378	67661889.450861
2015/01/09	05:36:37	ok	ok	363.0800	42.343	0.020627	19.91	60.645	10.402	66977053.961064
2015/01/09	05:41:37	ok	ok	363.0780	42.340	0.020627	19.90	60.704	10.406	68430377.380939
2015/01/09	05:46:37	ok	ok	363.0920	42.343	0.020627	19.96	60.653	10.434	64801316.297774
2015/01/09	05:51:37	ok	ok	363.1060	42.342	0.020627	19.95	60.621	10.422	65479924.851285
2015/01/09	05:56:37	ok	ok	363.1220	42.344	0.020627	19.99	60.658	10.453	66929844.848898
2015/01/09	06:01:37	ok	ok	363.1220	42.345	0.020627	20.00	60.660	10.459	63628875.184666
2015/01/09	06:06:37	ok	ok	363.0980	42.344	0.020627	19.96	60.683	10.439	62804699.078634
2015/01/09	06:11:37	ok	ok	363.1240	42.346	0.020627	20.04	60.666	10.485	65392213.596479
2015/01/09	06:16:37	ok	ok	363.1400	42.345	0.020627	20.03	60.664	10.479	67812803.226730
2015/01/09	06:21:37	ok	ok	363.1360	42.347	0.020627	20.02	60.693	10.477	66478488.653897
2015/01/09	06:26:37	ok	ok	363.1240	42.344	0.020627	20.00	60.690	10.465	64938124.974269
2015/01/09	06:31:37	ok	ok	363.1600	42.348	0.020627	20.02	60.754	10.488	64578800.035883
2015/01/09	06:36:37	ok	ok	363.1400	42.348	0.020627	20.01	60.782	10.487	67074345.315945
2015/01/09	06:41:37	ok	ok	363.1480	42.348	0.020627	20.00	60.811	10.486	62521560.245877
2015/01/09	06:46:37	ok	ok	363.1580	42.349	0.020627	20.04	60.787	10.506	61592716.788226
2015/01/09	06:51:37	ok	ok	363.1600	42.348	0.020627	20.02	60.784	10.493	64330609.005308
2015/01/09	06:56:37	ok	ok	363.1800	42.350	0.020627	20.07	60.762	10.520	64657665.842117
2015/01/09	07:01:37	ok	ok	363.1900	42.351	0.020627	20.10	60.827	10.550	64246430.541747
2015/01/09	07:06:37	ok	ok	363.2000	42.350	0.020627	20.12	60.770	10.552	62891080.900445
2015/01/09	07:11:37	ok	ok	363.1880	42.350	0.020627	20.08	60.794	10.532	64803679.176226
2015/01/09	07:16:37	ok	ok	363.1940	42.350	0.020627	20.09	60.795	10.538	63733766.974743
2015/01/09	07:21:37	--	ok	363.2160	42.351	0.020627	20.10	60.827	10.550	64467815.363853
2015/01/09	07:21:51	ok	ok	362.9600	42.334	0.020615	20.19	60.660	10.576	57148963.321842
2015/01/09	07:26:50	ok	ok	362.9500	42.331	0.020615	20.10	60.766	10.539	67349622.556954
2015/01/09	07:31:50	ok	ok	362.9400	42.332	0.020615	20.12	60.770	10.552	64039820.665219
2015/01/09	07:36:50	ok	ok	362.9620	42.334	0.020615	20.11	60.798	10.551	64924671.192099
2015/01/09	07:41:50	ok	ok	362.9840	42.334	0.020615	20.14	60.803	10.570	63903523.591178
2015/01/09	07:46:50	ok	ok	362.9580	42.335	0.020615	20.16	60.776	10.578	66319488.116509
2015/01/09	07:51:50	ok	ok	363.0180	42.341	0.020615	20.20	60.813	10.609	67834381.088458
2015/01/09	07:56:50	ok	ok	363.0060	42.337	0.020615	20.20	60.722	10.593	66359995.368985
2015/01/09	08:01:50	ok	ok	363.0060	42.341	0.020615	20.24	60.698	10.614	69016465.761416
2015/01/09	08:06:50	ok	ok	363.0060	42.337	0.020615	20.21	60.814	10.616	64685265.010040
2015/01/09	08:11:50	ok	ok	363.0180	42.341	0.020615	20.22	60.786	10.617	65964850.200741
2015/01/09	08:16:50	ok	ok	363.0140	42.340	0.020615	20.24	60.759	10.624	61671679.001559
2015/01/09	08:21:50	ok	ok	363.0380	42.347	0.020615	20.28	60.765	10.650	67128460.743492
2015/01/09	08:26:50	ok	ok	363.0500	42.344	0.020615	20.28	60.765	10.650	63074992.526521
2015/01/09	08:31:50	ok	ok	363.0460	42.344	0.020615	20.26	60.853	10.653	64251308.621550
2015/01/09	08:36:50	ok	ok	363.0620	42.345	0.020615	20.32	60.741	10.671	68253906.482371
2015/01/09	08:41:50	ok	ok	363.0760	42.344	0.020615	20.33	60.713	10.672	66906513.266036
2015/01/09	08:46:50	ok	ok	363.0960	42.349	0.020615	20.38	60.721	10.705	63886954.617601
2015/01/09	08:51:50	ok	ok	363.1120	42.350	0.020615	20.40	60.754	10.723	69688150.910508
2015/01/09	08:56:50	ok	ok	363.1040	42.349	0.020615	20.35	60.807	10.701	67509172.973269
2015/01/09	09:01:50	ok	ok	363.1140	42.350	0.020615	20.39	60.753	10.717	65934191.474411
2015/01/09	09:06:50	ok	ok	363.1360	42.352	0.020615	20.42	60.727	10.731	70004326.710930
2015/01/09	09:11:50	ok	ok	363.1320	42.353	0.020615	20.43	60.759	10.743	62488816.583640
2015/01/09	09:16:50	ok	ok	363.1520	42.352	0.020615	20.42	60.788	10.742	66944160.198911
2015/01/09	09:21:50	ok	ok	363.1480	42.354	0.020615	20.44	60.791	10.755	65406520.588488
2015/01/09	09:26:50	ok	ok	363.1400	42.355	0.020615	20.44	60.791	10.755	60510697.924300
2015/01/09	09:31:50	ok	ok	363.1640	42.354	0.020615	20.44	60.852	10.765	69820883.214729
2015/01/09	09:36:50	ok	ok	363.1740	42.355	0.020615	20.44	60.852	10.765	64109440.337878
2015/01/09	09:41:50	ok	ok	363.1760	42.356	0.020615	20.49	60.769	10.782	63518401.509510
2015/01/09	09:46:50	ok	ok	363.1720	42.356	0.020615	20.50	60.831	10.799	63336671.446026
2015/01/09	09:51:50	ok	ok	363.1940	42.356	0.020615	20.51	60.833	10.806	65676796.887783
2015/01/09	09:56:50	ok	ok	363.1900	42.355	0.020615	20.52	60.773	10.802	64172794.355288
2015/01/09	10:01:50	--	ok	363.2360	42.358	0.020615	20.56	60.780	10.828	62820403.513814
2015/01/09	10:02:04	ok	ok	362.9000	42.329	0.020602	20.60	60.695	10.838	58525366.436497
2015/01/09	10:07:03	ok	ok	362.9000	42.327	0.020602	20.57	60.812	10.840	67092036.049906
2015/01/09	10:12:03	ok	ok	362.9440	42.334	0.020602	20.61	60.818	10.867	67079507.494651
2015/01/09	10:17:03	ok	ok	362.9120	42.334	0.020602	20.54	60.898	10.837	62858533.881578
2015/01/09	10:22:03	ok	ok	362.9660	42.342	0.020602	20.62	60.759	10.862	62234155.107649
2015/01/09	10:27:03	ok	ok	362.9560	42.337	0.020602	20.62	60.790	10.868	65102713.318478
2015/01/09	10:32:03	ok	ok	362.9680	42.341	0.020602	20.71	60.774	10.922	63259665.176776
2015/01/09	10:37:03	ok	ok	362.9860	42.341	0.020602	20.74	60.718	10.931	63886545.949137
2015/01/09	10:42:03	ok	ok	363.0200	42.345	0.020602	20.75	60.780	10.949	65516747.089858
2015/01/09	10:47:03	ok	ok	363.0380	42.349	0.020602	20.78	60.755	10.963	63304081.371279
2015/01/09	10:52:03	ok	ok	363.0420	42.346	0.020602	20.79	60.726	10.964	65976808.948231
2015/01/09	10:57:03	ok	ok	363.0620	42.347	0.020602	20.88	60.649	11.008	63437848.256865
2015/01/09	11:02:03	ok	ok	363.0760	42.349	0.020602	20.87	60.708	11.012	65093809.777446
2015/01/09	11:07:03	ok	ok	363.0960	42.352	0.020602	20.92	60.656	11.035	64203905.289481
2015/01/09	11:12:03	ok	ok	363.1440	42.358	0.020602	20.98	60.635	11.069	69362478.345020
2015/01/09	11:17:03	ok	ok	363.1520	42.359	0.020602	21.00	60.699	11.094	64312796.803900
2015/01/09	11:22:03	ok	ok	363.1620	42.359	0.020602	21.03	60.734	11.120	65413014.699129
2015/01/09	11:27:03	ok	ok	363.1860	42.362	0.020602	21.11	60.625	11.151	65988826.018319
2015/01/09	11:32:03	--	ok	363.2020	42.364	0.020602	21.12	60.688	11.169	62740930.909719
2015/01/09	11:32:17	ok	ok	362.9640	42.337	0.020591	21.18	60.515	11.176	57723173.958533
2015/01/09	11:37:16	ok	ok	362.9620	42.337	0.020591	21.17	60.696	11.203	62253160.653661
2015/01/09	11:42:16	ok	ok	363.0100	42.340	0.020591	21.21	60.641	11.219	68195517.846968
2015/01/09	11:47:16	ok	ok	363.0200	42.340	0.020591	21.25	60.739	11.263	62560498.653587
2015/01/09	11:52:16	ok	ok	363.0500	42.342	0.020591	21.28	60.683	11.272	69726794.781338
2015/01/09	11:57:16	ok	ok	363.0540	42.350	0.020591	21.34	60.632	11.302	65106718.901942
2015/01/09	12:02:16	ok	ok	363.0660	42.351	0.020591	21.34	60.753	11.325	66581771.917168
2015/01/09	12:07:16	ok	ok	363.0820	42.352	0.020591	21.40	60.733	11.360	63903347.225586
2015/01/09	12:12:16	ok	ok	363.1160	42.357	0.020591	21.43	60.677	11.369	65389417.001787
2015/01/09	12:17:16	ok	ok	363.1100	42.355	0.020591	21.43	60.677	11.369	61902849.914033
2015/01/09	12:22:16	ok	ok	363.1800	42.362	0.020591	21.56	60.637	11.448	64919243.847080
2015/01/09	12:27:16	ok	ok	363.1840	42.365	0.020591	21.59	60.672	11.474	66233228.761078
2015/01/09	12:32:16	--	ok	363.2220	42.370	0.020591	21.64	60.649	11.503	61881780.912756
2015/01/09	12:32:30	ok	ok	362.9620	42.317	0.020578	21.68	60.534	11.508	56875386.005799
2015/01/09	12:37:29	ok	ok	363.0120	42.334	0.020578	21.71	60.600	11.540	63833815.636035
2015/01/09	12:42:29	ok	ok	363.0040	42.327	0.020578	21.69	60.657	11.538	63379147.068744
2015/01/09	12:47:29	ok	ok	363.0260	42.336	0.020578	21.77	60.701	11.599	65436025.426997
2015/01/09	12:52:30	ok	ok	363.0600	42.344	0.020578	21.83	60.558	11.612	63823051.601867
2015/01/09	12:57:29	ok	ok	363.1180	42.350	0.020578	21.84	60.620	11.631	63772002.494806
2015/01/09	13:02:29	ok	ok	363.0840	42.350	0.020578	21.84	60.681	11.643	63549486.522672
2015/01/09	13:07:29	ok	ok	363.1300	42.354	0.020578	21.90	60.691	11.685	65735461.889370
2015/01/09	13:12:29	ok	ok	363.1220	42.353	0.020578	21.94	60.697	11.713	62682656.085338
2015/01/09	13:17:29	ok	ok	363.1500	42.361	0.020578	21.99	60.644	11.736	61913527.011286
2015/01/09	13:22:29	ok	ok	363.1740	42.367	0.020578	22.02	60.680	11.764	61955806.766809
2015/01/09	13:27:29	--	ok	363.2020	42.367	0.020578	22.04	60.652	11.772	65242184.665442
2015/01/09	13:27:43	ok	ok	362.9140	42.295	0.020567	22.08	60.598	11.788	54770335.916747
2015/01/09	13:32:42	--	ok	362.7200	42.254	0.020567	21.57	61.459	11.609	46960091.959170
2015/01/09	13:32:55	--	ok	362.6940	42.252	0.020582	21.64	61.318	11.630	41449215.250285
2015/01/09	13:33:09	--	ok	362.5920	42.201	0.0206	21.53	61.331	11.559	38728578.469514
2015/01/09	13:33:22	--	ok	362.5920	42.199	0.020623	21.43	61.557	11.534	36390683.153622
2015/01/09	13:33:36	ok	ok	363.1000	42.342	0.020646	21.38	61.701	11.528	34285602.316454
2015/01/09	13:38:35	ok	ok	363.1020	42.358	0.020646	21.23	61.979	11.480	46324701.919063
2015/01/09	13:43:35	ok	ok	363.0180	42.348	0.020646	21.00	62.304	11.387	42555976.617980
2015/01/09	13:48:35	ok	ok	362.9520	42.342	0.020646	20.91	62.410	11.347	47195826.854273
2015/01/09	13:53:35	ok	ok	362.8720	42.328	0.020646	20.78	62.600	11.296	45207222.059642
2015/01/09	13:58:35	ok	ok	362.8360	42.318	0.020646	20.67	62.702	11.242	48271256.973156
2015/01/09	14:03:35	ok	ok	362.8000	42.311	0.020646	20.60	62.811	11.216	50996842.402111
2015/01/09	14:08:35	--	ok	362.7260	42.300	0.020646	20.50	62.885	11.164	45632494.032293
2015/01/09	14:08:49	ok	ok	363.0160	42.343	0.020661	20.48	62.852	11.145	40323562.483794
2015/01/09	14:13:48	ok	ok	363.0420	42.347	0.020661	20.44	62.935	11.134	48709713.342026
2015/01/09	14:18:48	ok	ok	363.0180	42.345	0.020661	20.41	63.020	11.130	48062604.115098
2015/01/09	14:23:48	ok	ok	362.9740	42.341	0.020661	20.34	63.039	11.088	43022077.087773
2015/01/09	14:28:48	ok	ok	362.9500	42.335	0.020661	20.30	63.062	11.066	46574652.666497
2015/01/09	14:33:48	ok	ok	362.9460	42.335	0.020661	20.34	63.129	11.103	47262184.475840
2015/01/09	14:38:48	ok	ok	362.8940	42.326	0.020661	20.25	63.174	11.053	45029975.103851
2015/01/09	14:43:48	ok	ok	362.9120	42.325	0.020661	20.22	63.199	11.038	45910106.761303
2015/01/09	14:48:48	ok	ok	362.8980	42.323	0.020661	20.20	63.256	11.035	46837814.054780
2015/01/09	14:53:48	ok	ok	362.8860	42.321	0.020661	20.20	63.316	11.046	48675870.997745
2015/01/09	14:58:48	ok	ok	362.8560	42.315	0.020661	20.16	63.369	11.029	50927424.947723
2015/01/09	15:03:48	ok	ok	362.8500	42.323	0.020661	20.14	63.426	11.026	48759738.296038
2015/01/09	15:08:48	ok	ok	362.8300	42.313	0.020661	20.12	63.362	11.002	53251716.105223
2015/01/09	15:13:48	ok	ok	362.8320	42.317	0.020661	20.16	63.429	11.040	46757389.145004
2015/01/09	15:18:48	ok	ok	362.8100	42.307	0.020661	20.06	63.472	10.983	53135146.416439
2015/01/09	15:23:48	ok	ok	362.8160	42.310	0.020661	20.11	63.451	11.011	49610103.162341
2015/01/09	15:28:48	ok	ok	362.8020	42.306	0.020661	20.07	63.564	11.005	51536019.817222
2015/01/09	15:33:48	--	ok	362.7800	42.301	0.020661	20.07	63.564	11.005	48060490.601938
2015/01/09	15:34:02	ok	ok	363.0240	42.335	0.020674	20.13	63.454	11.025	42868420.575216
2015/01/09	15:39:01	ok	ok	363.0440	42.338	0.020674	20.04	63.589	10.990	48957225.801356
2015/01/09	15:44:01	ok	ok	363.0340	42.334	0.020674	20.02	63.645	10.987	53571804.562069
2015/01/09	15:49:01	ok	ok	363.0140	42.335	0.020674	19.98	63.729	10.976	47609795.487807
2015/01/09	15:54:01	ok	ok	363.0020	42.332	0.020674	20.02	63.705	10.997	50325569.808644
2015/01/09	15:59:01	ok	ok	362.9940	42.334	0.020674	19.98	63.759	10.981	49285698.633608
2015/01/09	16:04:01	ok	ok	362.9980	42.332	0.020674	19.99	63.760	10.988	48039327.695258
2015/01/09	16:09:01	ok	ok	362.9620	42.332	0.020674	19.98	63.818	10.991	47704163.780591
2015/01/09	16:14:01	ok	ok	362.9420	42.330	0.020674	19.96	63.815	10.978	47436005.372561
2015/01/09	16:19:01	ok	ok	362.9520	42.324	0.020674	19.94	63.902	10.980	48379987.838807
2015/01/09	16:24:01	ok	ok	362.9480	42.324	0.020674	19.92	63.868	10.961	50931124.686345
2015/01/09	16:29:01	ok	ok	362.9440	42.323	0.020674	19.90	63.865	10.948	50897159.261801
2015/01/09	16:34:01	ok	ok	362.9220	42.324	0.020674	19.89	63.893	10.946	49870780.393678
2015/01/09	16:39:01	ok	ok	362.9220	42.326	0.020674	19.88	63.981	10.955	49714490.836317
2015/01/09	16:44:01	ok	ok	362.9220	42.324	0.020674	19.90	64.044	10.979	47765734.261805
2015/01/09	16:49:01	ok	ok	362.9220	42.320	0.020674	19.90	63.955	10.963	51166094.971298
2015/01/09	16:54:01	ok	ok	362.9180	42.326	0.020674	19.92	64.018	10.987	52004052.478353
2015/01/09	16:59:01	ok	ok	362.9220	42.322	0.020674	19.88	64.041	10.965	51718508.123803
2015/01/09	17:04:01	ok	ok	362.9060	42.321	0.020674	19.90	64.074	10.984	53850271.912424
2015/01/09	17:09:01	ok	ok	362.8720	42.318	0.020674	19.90	64.134	10.994	49507850.596818
2015/01/09	17:14:01	ok	ok	362.8960	42.320	0.020674	19.92	64.167	11.013	49198686.038413
2015/01/09	17:19:01	ok	ok	362.9120	42.320	0.020674	19.93	64.109	11.009	52702971.222745
2015/01/09	17:24:01	ok	ok	362.9160	42.323	0.020674	19.95	64.143	11.028	52634530.811238
2015/01/09	17:29:01	ok	ok	362.9080	42.321	0.020674	19.93	64.229	11.030	50126117.186076
2015/01/09	17:34:01	ok	ok	362.9140	42.323	0.020674	19.94	64.231	11.036	53644282.615880
2015/01/09	17:39:01	ok	ok	362.9160	42.317	0.020674	19.98	64.178	11.053	51629429.690331
2015/01/09	17:44:01	ok	ok	362.8960	42.320	0.020674	19.99	64.209	11.065	47853502.210240
2015/01/09	17:49:01	ok	ok	362.8980	42.315	0.020674	19.97	64.266	11.062	49311176.232725
2015/01/09	17:54:01	ok	ok	362.8880	42.322	0.020674	19.98	64.297	11.074	51177921.128694
2015/01/09	17:59:01	ok	ok	362.9280	42.323	0.020674	20.00	64.301	11.087	52261362.488452
2015/01/09	18:04:01	ok	ok	362.9080	42.317	0.020674	20.00	64.301	11.087	51805128.688857
2015/01/09	18:09:01	ok	ok	362.9300	42.321	0.020674	20.02	64.334	11.106	48845175.332658
2015/01/09	18:14:01	ok	ok	362.9200	42.317	0.020674	20.04	64.337	11.120	53720854.149321
2015/01/09	18:19:01	ok	ok	362.9180	42.319	0.020674	20.03	64.395	11.123	54904354.624283
2015/01/09	18:24:01	ok	ok	362.9060	42.317	0.020674	19.98	64.477	11.105	54274491.245485
2015/01/09	18:29:01	ok	ok	362.9140	42.325	0.020674	20.02	64.454	11.127	55667503.921709
2015/01/09	18:34:01	ok	ok	362.8960	42.324	0.020674	20.01	64.512	11.130	54731347.117273
2015/01/09	18:39:01	ok	ok	362.8780	42.323	0.020674	20.00	64.570	11.134	49023796.849957
2015/01/09	18:44:01	ok	ok	362.8660	42.315	0.020674	19.93	64.587	11.091	54876596.425811
2015/01/09	18:49:01	ok	ok	362.8500	42.317	0.020674	19.94	64.619	11.103	51469866.125533
2015/01/09	18:54:01	ok	ok	362.8660	42.318	0.020674	19.97	64.624	11.124	51783754.917620
2015/01/09	18:59:01	ok	ok	362.8580	42.314	0.020674	19.98	64.626	11.130	51536429.047605
2015/01/09	19:04:01	ok	ok	362.8700	42.314	0.020674	20.00	64.659	11.149	52724175.329814
2015/01/09	19:09:01	ok	ok	362.9020	42.317	0.020674	20.07	64.611	11.187	51616905.872952
2015/01/09	19:14:01	ok	ok	362.8860	42.322	0.020674	20.04	64.666	11.176	51046062.783038
2015/01/09	19:19:01	ok	ok	362.9040	42.318	0.020674	20.06	64.669	11.190	55685198.329977
2015/01/09	19:24:01	ok	ok	362.8840	42.320	0.020674	20.10	64.706	11.223	48019471.526456
2015/01/09	19:29:01	ok	ok	362.9440	42.327	0.020674	20.16	64.687	11.259	52383895.453105
2015/01/09	19:34:01	ok	ok	362.9300	42.319	0.020674	20.16	64.746	11.269	50534788.144307
2015/01/09	19:39:01	ok	ok	362.9540	42.322	0.020674	20.15	64.715	11.257	53632656.808796
2015/01/09	19:44:01	ok	ok	362.9220	42.322	0.020674	20.18	64.780	11.288	47267709.243786
2015/01/09	19:49:01	ok	ok	362.9480	42.327	0.020674	20.20	64.813	11.307	47747919.876566
2015/01/09	19:54:01	ok	ok	362.9280	42.325	0.020674	20.24	64.790	11.329	52667105.528721
2015/01/09	19:59:01	ok	ok	362.9500	42.324	0.020674	20.25	64.851	11.347	51148490.695022
2015/01/09	20:04:01	ok	ok	362.9380	42.329	0.020674	20.22	64.906	11.336	54739476.348742
2015/01/09	20:09:01	ok	ok	362.9780	42.329	0.020674	20.25	64.911	11.357	55945417.879940
2015/01/09	20:14:01	ok	ok	362.9820	42.329	0.020674	20.30	64.860	11.381	54868272.945070
2015/01/09	20:19:01	ok	ok	362.9660	42.332	0.020674	20.33	64.895	11.407	50092043.697308
2015/01/09	20:24:01	ok	ok	362.9820	42.334	0.020674	20.38	64.874	11.437	53119782.030597
2015/01/09	20:29:01	ok	ok	363.0080	42.340	0.020674	20.39	64.875	11.444	53604086.855272
2015/01/09	20:34:01	ok	ok	363.0320	42.339	0.020674	20.46	64.888	11.493	54155221.939258
2015/01/09	20:39:01	ok	ok	363.0140	42.338	0.020674	20.46	64.858	11.488	50253442.246194
2015/01/09	20:44:01	ok	ok	363.0060	42.333	0.020674	20.47	64.889	11.500	49628272.264593
2015/01/09	20:49:01	ok	ok	362.9960	42.335	0.020674	20.45	65.035	11.512	48332620.336200
2015/01/09	20:54:01	ok	ok	363.0340	42.338	0.020674	20.50	64.954	11.532	48313131.646161
2015/01/09	20:59:02	ok	ok	363.0240	42.338	0.020674	20.47	65.009	11.521	52602006.031935
2015/01/09	21:04:01	ok	ok	363.0280	42.338	0.020674	20.49	64.982	11.530	50736248.900310
2015/01/09	21:09:01	ok	ok	363.0060	42.336	0.020674	20.48	65.010	11.528	49208932.085547
2015/01/09	21:14:01	ok	ok	362.9880	42.340	0.020674	20.50	65.044	11.547	52605866.175121
2015/01/09	21:19:01	ok	ok	363.0300	42.339	0.020674	20.48	65.100	11.544	52562267.308896
2015/01/09	21:24:01	ok	ok	363.0400	42.342	0.020674	20.52	65.077	11.567	52255193.807852
2015/01/09	21:29:01	ok	ok	363.0380	42.339	0.020674	20.52	65.047	11.561	52722591.077015
2015/01/09	21:34:01	ok	ok	363.0380	42.340	0.020674	20.54	65.110	11.586	50935211.212411
2015/01/09	21:39:01	ok	ok	363.0180	42.338	0.020674	20.52	65.107	11.572	50137535.920746
2015/01/09	21:44:01	ok	ok	363.0240	42.338	0.020674	20.52	65.197	11.588	49771920.241804
2015/01/09	21:49:01	ok	ok	363.0300	42.343	0.020674	20.50	65.163	11.569	50225590.004425
2015/01/09	21:54:01	ok	ok	363.0320	42.344	0.020674	20.53	65.198	11.595	51494967.807333
2015/01/09	21:59:01	ok	ok	363.0200	42.342	0.020674	20.54	65.170	11.597	51635447.212239
2015/01/09	22:04:01	ok	ok	363.0320	42.341	0.020674	20.56	65.233	11.622	53442844.830449
2015/01/09	22:09:01	ok	ok	363.0040	42.342	0.020674	20.55	65.232	11.615	49429027.367775
2015/01/09	22:14:01	ok	ok	363.0380	42.346	0.020674	20.56	65.263	11.627	51073063.355370
2015/01/09	22:19:01	ok	ok	363.0320	42.343	0.020674	20.56	65.293	11.632	52526600.707289
2015/01/09	22:24:01	ok	ok	363.0600	42.347	0.020674	20.60	65.240	11.650	57615527.655989
2015/01/09	22:29:01	ok	ok	363.0440	42.345	0.020674	20.60	65.270	11.655	58626197.281495
2015/01/09	22:34:01	ok	ok	363.0340	42.347	0.020674	20.58	65.326	11.652	58208246.358730
2015/01/09	22:39:01	ok	ok	363.0620	42.347	0.020674	20.62	65.363	11.685	57475489.400824
2015/01/09	22:44:01	ok	ok	363.0320	42.344	0.020674	20.58	65.356	11.657	56018549.687353
2015/01/09	22:49:01	ok	ok	363.0140	42.343	0.020674	20.58	65.416	11.668	55995729.119776
2015/01/09	22:54:01	ok	ok	363.0560	42.346	0.020674	20.60	65.419	11.682	55284065.775255
2015/01/09	22:59:01	ok	ok	363.0320	42.347	0.020674	20.61	65.451	11.694	59676979.049587
2015/01/09	23:04:01	ok	ok	363.0500	42.345	0.020674	20.62	65.453	11.701	56038238.412211
2015/01/09	23:09:01	ok	ok	363.0480	42.344	0.020674	20.65	65.428	11.717	54853112.061540
2015/01/09	23:14:01	ok	ok	363.0780	42.348	0.020674	20.67	65.431	11.732	55743611.395551
2015/01/09	23:19:01	ok	ok	363.0340	42.344	0.020674	20.61	65.421	11.689	53377011.889974
2015/01/09	23:24:01	ok	ok	363.0560	42.345	0.020674	20.66	65.460	11.730	57558734.482785
2015/01/09	23:29:01	ok	ok	363.0560	42.347	0.020674	20.63	65.514	11.719	58925698.800401
2015/01/09	23:34:01	ok	ok	363.0800	42.348	0.020674	20.68	65.523	11.755	59858579.272890
2015/01/09	23:39:01	ok	ok	363.0420	42.347	0.020674	20.66	65.549	11.746	55782750.492542
2015/01/09	23:44:01	ok	ok	363.0700	42.345	0.020674	20.67	65.491	11.742	57836317.658438
2015/01/09	23:49:01	ok	ok	363.0500	42.349	0.020674	20.69	65.554	11.767	54093561.709289
2015/01/09	23:54:01	ok	ok	363.0800	42.349	0.020674	20.72	65.470	11.773	57405407.370371
2015/01/09	23:59:01	ok	ok	363.0720	42.346	0.020674	20.73	65.501	11.785	59112685.902595
2015/01/10	00:04:01	ok	ok	363.0780	42.349	0.020674	20.69	65.584	11.773	61538944.719428
2015/01/10	00:09:01	ok	ok	363.0840	42.348	0.020674	20.70	65.616	11.785	60092929.839898
2015/01/10	00:14:01	ok	ok	363.0820	42.348	0.020674	20.71	65.647	11.798	58774923.210453
2015/01/10	00:19:01	ok	ok	363.0760	42.350	0.020674	20.70	65.586	11.780	58655572.874897
2015/01/10	00:24:01	ok	ok	363.0760	42.346	0.020674	20.72	65.649	11.805	66362131.102880
2015/01/10	00:29:01	ok	ok	363.0660	42.348	0.020674	20.71	65.647	11.798	58809627.202796
2015/01/10	00:34:01	ok	ok	363.0660	42.349	0.020674	20.71	65.737	11.814	60874156.777303
2015/01/10	00:39:01	ok	ok	363.0400	42.349	0.020674	20.70	65.705	11.801	60256097.524715
2015/01/10	00:44:01	ok	ok	363.0420	42.348	0.020674	20.68	65.761	11.798	54807187.781781
2015/01/10	00:49:01	ok	ok	363.0260	42.345	0.020674	20.66	65.758	11.783	57642740.235570
2015/01/10	00:54:01	ok	ok	363.0520	42.346	0.020674	20.69	65.793	11.810	56064780.734859
2015/01/10	00:59:01	ok	ok	363.0440	42.350	0.020674	20.68	65.821	11.808	60997001.740484
2015/01/10	01:04:01	ok	ok	363.0320	42.348	0.020674	20.64	65.814	11.780	61408566.786209
2015/01/10	01:09:01	ok	ok	363.0520	42.346	0.020674	20.66	65.817	11.794	59147612.946458
2015/01/10	01:14:01	ok	ok	363.0220	42.347	0.020674	20.65	65.786	11.782	54997488.893993
2015/01/10	01:19:01	ok	ok	363.0220	42.344	0.020674	20.64	65.754	11.769	58961375.693455
2015/01/10	01:24:01	ok	ok	363.0480	42.349	0.020674	20.64	65.844	11.785	57762259.175419
2015/01/10	01:29:01	ok	ok	363.0420	42.349	0.020674	20.66	65.877	11.805	56084144.199047
2015/01/10	01:34:01	ok	ok	363.0180	42.349	0.020674	20.62	65.870	11.776	65444772.121115
2015/01/10	01:39:01	ok	ok	363.0360	42.348	0.020674	20.63	65.931	11.794	60408792.220066
2015/01/10	01:44:01	ok	ok	363.0140	42.348	0.020674	20.64	65.933	11.801	55883560.935199
2015/01/10	01:49:01	ok	ok	363.0420	42.344	0.020674	20.65	65.935	11.808	60300717.646463
2015/01/10	01:54:01	ok	ok	363.0040	42.343	0.020674	20.64	65.903	11.796	58298564.215142
2015/01/10	01:59:01	ok	ok	363.0460	42.344	0.020674	20.64	65.933	11.801	62891360.339832
2015/01/10	02:04:01	ok	ok	363.0220	42.346	0.020674	20.66	65.847	11.799	59741995.653347
2015/01/10	02:09:01	ok	ok	363.0400	42.346	0.020674	20.70	65.914	11.839	60308839.543697
2015/01/10	02:14:01	ok	ok	363.0560	42.347	0.020674	20.68	65.940	11.830	62533572.916618
2015/01/10	02:19:01	ok	ok	363.0060	42.346	0.020674	20.68	65.970	11.835	58815745.618971
2015/01/10	02:24:01	ok	ok	363.0180	42.349	0.020674	20.69	66.001	11.848	60044323.787626
2015/01/10	02:29:01	ok	ok	363.0320	42.349	0.020674	20.70	66.003	11.855	60937785.048488
2015/01/10	02:34:01	ok	ok	363.0080	42.347	0.020674	20.66	66.026	11.831	61300128.420684
2015/01/10	02:39:01	ok	ok	363.0480	42.345	0.020674	20.69	66.001	11.848	53800905.087342
2015/01/10	02:44:01	ok	ok	363.0260	42.348	0.020674	20.69	66.061	11.858	59258842.780909
2015/01/10	02:49:01	ok	ok	363.0320	42.347	0.020674	20.72	66.007	11.869	63664453.772567
2015/01/10	02:54:01	ok	ok	363.0340	42.346	0.020674	20.70	66.122	11.876	59269169.901491
[truncated: 379 more rows]
