# Supplementary material for: Plastic Creep Constraint in Nylon Instrument Strings
Source: Materials (Basel). 2025 Jan 7;18(2):223. doi: 10.3390/ma18020223 (PMC11766866; doi:10.3390/ma18020223)
Supplement: Supplementary file 1 [file materials-18-00223-s001.zip › data_files/string_N21_nylon/string_test_data_N21_step_4.csv]

Date	Time	+-	f0	Frequency	Tension	LengthAdj	Temp	Rel.Hm	Abs.Hm	Pk.Magnitude
2015/01/11	19:14:56	--	ok	362.5460	42.277	0.020644	16.96	48.337	6.963	54490250.366870
2015/01/11	19:15:12	--	ok	401.8020	51.320	0.02241	15.63	50.245	6.681	30861721.597685
2015/01/11	19:15:26	--	ok	395.4560	49.799	0.022043	15.04	52.137	6.688	35729450.313932
2015/01/11	19:15:39	--	ok	394.7240	49.586	0.022018	14.46	53.218	6.590	29365538.840338
2015/01/11	19:20:53	--	ok	396.5820	50.150	0.022018	19.80	48.233	8.220	41433419.395233
2015/01/11	19:21:07	--	ok	394.5260	49.609	0.021931	19.62	48.399	8.162	35230056.712431
2015/01/11	19:21:20	ok	ok	394.8460	49.681	0.021957	19.30	48.672	8.055	36097331.722175
2015/01/11	19:26:19	--	ok	394.7360	49.603	0.021957	19.91	51.730	8.873	66541118.254510
2015/01/11	19:26:33	ok	ok	394.9960	49.659	0.021971	19.91	51.730	8.873	53042812.458314
2015/01/11	19:31:32	--	ok	394.7820	49.601	0.021971	19.92	53.319	9.151	77465646.528077
2015/01/11	19:31:46	ok	ok	395.0220	49.651	0.021983	19.94	53.291	9.157	77168281.316342
2015/01/11	19:36:45	--	ok	394.7680	49.602	0.021983	19.95	54.160	9.311	75576318.745076
2015/01/11	19:36:58	ok	ok	395.0440	49.658	0.021996	19.95	54.191	9.317	75067177.604281
2015/01/11	19:41:58	ok	ok	394.8840	49.618	0.021996	19.96	54.904	9.445	75665886.829407
2015/01/11	19:46:58	--	ok	394.7500	49.595	0.021996	19.96	55.367	9.524	73999648.213277
2015/01/11	19:47:11	ok	ok	395.0020	49.643	0.022009	20.03	55.315	9.555	59234757.328276
2015/01/11	19:52:27	ok	ok	394.8460	49.618	0.022009	19.96	55.860	9.609	66810265.430115
2015/01/11	19:57:11	--	ok	394.7880	49.605	0.022009	19.95	56.227	9.667	67129123.251619
2015/01/11	19:57:25	ok	ok	395.0700	49.644	0.022021	20.02	56.053	9.676	70257907.480184
2015/01/11	20:02:24	ok	ok	394.8940	49.620	0.022021	19.92	56.591	9.712	75059089.356053
2015/01/11	20:07:24	ok	ok	394.8100	49.602	0.022021	19.91	56.897	9.759	76643244.377668
2015/01/11	20:12:24	--	ok	394.7560	49.595	0.022021	19.94	56.963	9.788	80844945.076715
2015/01/11	20:12:37	--	ok	394.7760	49.595	0.022034	19.97	56.844	9.784	71793563.267417
2015/01/11	20:12:51	--	ok	394.6920	49.587	0.022046	19.89	56.802	9.731	70447892.670062
2015/01/11	20:13:04	--	ok	394.6220	49.585	0.022063	19.82	57.098	9.742	72398255.574637
2015/01/11	20:13:18	--	ok	394.5680	49.579	0.022084	19.78	57.214	9.739	68607929.439355
2015/01/11	20:13:31	--	ok	394.5520	49.578	0.022108	19.67	57.412	9.710	70453079.251119
2015/01/11	20:13:45	--	ok	394.7000	49.587	0.022132	19.62	57.649	9.722	71757752.457889
2015/01/11	20:13:58	ok	ok	395.0340	49.627	0.022149	19.58	57.795	9.723	71492919.803047
2015/01/11	20:18:57	ok	ok	395.1320	49.664	0.022149	19.94	57.208	9.830	79354750.692796
2015/01/11	20:23:57	ok	ok	395.0420	49.642	0.022149	19.94	57.422	9.867	76128811.751947
2015/01/11	20:28:57	ok	ok	394.9640	49.624	0.022149	19.93	57.604	9.892	74338082.355754
2015/01/11	20:33:57	ok	ok	394.9040	49.611	0.022149	19.94	57.789	9.930	75448035.894940
2015/01/11	20:38:57	ok	ok	394.8320	49.602	0.022149	19.92	57.909	9.938	74245729.702938
2015/01/11	20:43:57	--	ok	394.7880	49.591	0.022149	19.91	57.999	9.948	76899888.528213
2015/01/11	20:44:11	ok	ok	395.0680	49.628	0.02216	19.98	57.857	9.964	72829748.762280
2015/01/11	20:49:10	ok	ok	394.9460	49.611	0.02216	19.87	58.176	9.955	73635370.344255
2015/01/11	20:54:10	ok	ok	394.8960	49.601	0.02216	19.88	58.269	9.977	76848082.800563
2015/01/11	20:59:10	ok	ok	394.8560	49.598	0.02216	19.84	58.354	9.968	75534054.249422
2015/01/11	21:04:10	ok	ok	394.8080	49.591	0.02216	19.86	58.480	10.001	74460781.174538
2015/01/11	21:09:10	--	ok	394.7580	49.590	0.02216	19.88	58.483	10.014	77890714.011017
2015/01/11	21:09:23	ok	ok	395.0880	49.623	0.022174	19.94	58.431	10.040	72587255.651085
2015/01/11	21:14:22	ok	ok	394.9520	49.610	0.022174	19.82	58.626	10.003	75220300.394801
2015/01/11	21:19:22	ok	ok	394.9300	49.602	0.022174	19.85	58.691	10.032	74243646.969264
2015/01/11	21:24:22	ok	ok	394.8660	49.599	0.022174	19.84	58.751	10.036	74427856.018681
2015/01/11	21:29:22	ok	ok	394.8340	49.592	0.022174	19.86	58.784	10.053	77078148.465271
2015/01/11	21:34:22	ok	ok	394.8080	49.592	0.022174	19.84	58.842	10.052	77328433.313031
2015/01/11	21:39:22	--	ok	394.7520	49.586	0.022174	19.84	58.964	10.072	79240202.529261
2015/01/11	21:39:36	ok	ok	395.0720	49.615	0.022187	19.90	58.791	10.078	69654544.080085
2015/01/11	21:44:35	ok	ok	394.9620	49.604	0.022187	19.84	58.903	10.062	73839567.021220
2015/01/11	21:49:35	ok	ok	394.9600	49.602	0.022187	19.86	58.998	10.090	77580031.679097
2015/01/11	21:54:35	ok	ok	394.9240	49.597	0.022187	19.86	59.028	10.095	77364163.508848
2015/01/11	21:59:35	ok	ok	394.8800	49.592	0.022187	19.86	59.058	10.100	73879985.520002
2015/01/11	22:04:35	ok	ok	394.8460	49.590	0.022187	19.83	59.175	10.103	75992172.556860
2015/01/11	22:09:35	ok	ok	394.8080	49.586	0.022187	19.86	59.150	10.116	74122470.584466
2015/01/11	22:14:35	ok	ok	394.8080	49.587	0.022187	19.89	59.215	10.145	74647221.516904
2015/01/11	22:19:35	--	ok	394.7500	49.582	0.022187	19.88	59.214	10.139	79651591.072131
2015/01/11	22:19:49	ok	ok	395.0620	49.610	0.022201	19.92	59.129	10.148	67079564.546808
2015/01/11	22:24:48	ok	ok	394.9900	49.603	0.022201	19.84	59.238	10.119	75642729.897642
2015/01/11	22:29:48	ok	ok	394.9780	49.596	0.022201	19.84	59.329	10.135	76340654.995728
2015/01/11	22:34:48	ok	ok	394.9300	49.596	0.022201	19.82	59.387	10.133	76493193.417169
2015/01/11	22:39:48	ok	ok	394.9000	49.592	0.022201	19.82	59.387	10.133	74506310.339608
2015/01/11	22:44:48	ok	ok	394.8600	49.589	0.022201	19.82	59.387	10.133	70887704.284997
2015/01/11	22:49:48	ok	ok	394.8440	49.589	0.022201	19.84	59.390	10.145	72669544.137508
2015/01/11	22:54:48	ok	ok	394.8160	49.589	0.022201	19.85	59.422	10.157	74546832.416051
2015/01/11	22:59:48	--	ok	394.7960	49.583	0.022201	19.85	59.452	10.162	74368016.809853
2015/01/11	23:00:02	ok	ok	395.0380	49.602	0.022212	19.83	59.388	10.139	71539608.793628
2015/01/11	23:05:01	ok	ok	394.9920	49.600	0.022212	19.82	59.508	10.153	76309373.502029
2015/01/11	23:10:01	ok	ok	394.9480	49.595	0.022212	19.81	59.537	10.152	73741209.137963
2015/01/11	23:15:01	ok	ok	394.9200	49.591	0.022212	19.77	59.592	10.138	76559984.190031
2015/01/11	23:20:01	ok	ok	394.8660	49.589	0.022212	19.73	59.585	10.113	78632873.242110
2015/01/11	23:25:01	ok	ok	394.8700	49.588	0.022212	19.76	59.590	10.132	73793360.112743
2015/01/11	23:30:01	ok	ok	394.8560	49.586	0.022212	19.78	59.624	10.149	74040968.521700
2015/01/11	23:35:01	--	ok	394.7820	49.582	0.022212	19.74	59.648	10.130	75503585.490979
2015/01/11	23:35:14	ok	ok	395.0660	49.603	0.022224	19.80	59.566	10.151	71763088.713893
2015/01/11	23:40:13	ok	ok	395.0060	49.600	0.022224	19.72	59.644	10.117	76819617.317828
2015/01/11	23:45:13	ok	ok	395.0040	49.601	0.022224	19.73	59.676	10.129	75784224.668524
2015/01/11	23:50:13	ok	ok	394.9660	49.596	0.022224	19.73	59.737	10.139	77175927.063873
2015/01/11	23:55:13	ok	ok	394.9360	49.589	0.022224	19.71	59.704	10.121	78150073.907431
2015/01/12	00:00:13	ok	ok	394.9400	49.592	0.022224	19.72	59.766	10.138	76077494.173440
2015/01/12	00:05:13	ok	ok	394.8800	49.589	0.022224	19.70	59.823	10.136	74598090.745526
2015/01/12	00:10:13	ok	ok	394.8640	49.586	0.022224	19.68	59.790	10.118	73667317.611124
2015/01/12	00:15:13	ok	ok	394.8380	49.585	0.022224	19.68	59.820	10.123	78724704.317951
2015/01/12	00:20:13	ok	ok	394.8260	49.583	0.022224	19.68	59.820	10.123	77813037.406766
2015/01/12	00:25:13	ok	ok	394.8080	49.582	0.022224	19.70	59.793	10.131	79729794.615916
2015/01/12	00:30:13	ok	ok	394.8020	49.580	0.022224	19.72	59.857	10.153	76632419.426199
2015/01/12	00:35:13	--	ok	394.7500	49.577	0.022224	19.66	59.969	10.137	75354132.705908
2015/01/12	00:35:27	ok	ok	395.0960	49.599	0.022238	19.71	59.764	10.132	70002895.262227
2015/01/12	00:40:26	ok	ok	395.0340	49.596	0.022238	19.65	59.876	10.115	72586794.996850
2015/01/12	00:45:26	ok	ok	395.0000	49.597	0.022238	19.68	59.911	10.139	76023092.231794
2015/01/12	00:50:26	ok	ok	395.0240	49.597	0.022238	19.68	59.911	10.139	78895629.618488
2015/01/12	00:55:26	ok	ok	394.9780	49.590	0.022238	19.66	59.938	10.131	78052277.673439
2015/01/12	01:00:26	ok	ok	394.9400	49.589	0.022238	19.64	59.935	10.119	76184859.764144
2015/01/12	01:05:26	ok	ok	394.9200	49.587	0.022238	19.66	59.908	10.126	77142189.052776
2015/01/12	01:10:26	ok	ok	394.8860	49.583	0.022238	19.64	59.996	10.129	76753732.879706
2015/01/12	01:15:26	ok	ok	394.8700	49.583	0.022238	19.61	59.991	10.111	74624206.674048
2015/01/12	01:20:26	ok	ok	394.8680	49.582	0.022238	19.64	59.966	10.124	75389153.399983
2015/01/12	01:25:26	ok	ok	394.8500	49.580	0.022238	19.60	60.020	10.110	77616952.400341
2015/01/12	01:30:26	ok	ok	394.8320	49.579	0.022238	19.65	60.028	10.141	77429808.874280
2015/01/12	01:35:26	ok	ok	394.8060	49.577	0.022238	19.62	60.053	10.127	74630119.601456
2015/01/12	01:40:26	--	ok	394.7860	49.575	0.022238	19.62	60.053	10.127	77808257.152242
2015/01/12	01:40:40	ok	ok	395.1080	49.596	0.022249	19.71	59.916	10.157	76411956.231926
2015/01/12	01:45:39	ok	ok	395.0320	49.593	0.022249	19.62	59.993	10.117	78567635.659138
2015/01/12	01:50:39	ok	ok	395.0080	49.594	0.022249	19.63	60.085	10.138	77352725.417767
2015/01/12	01:55:39	ok	ok	394.9740	49.590	0.022249	19.63	60.055	10.133	71985195.882071
2015/01/12	02:00:39	ok	ok	394.9640	49.588	0.022249	19.64	60.087	10.145	76922446.630373
2015/01/12	02:05:39	ok	ok	394.9520	49.585	0.022249	19.62	60.084	10.132	81381960.052260
2015/01/12	02:10:39	ok	ok	394.9420	49.584	0.022249	19.68	60.063	10.164	80620413.817321
2015/01/12	02:15:39	ok	ok	394.9240	49.583	0.022249	19.64	60.147	10.155	77201365.972442
2015/01/12	02:20:39	ok	ok	394.9100	49.581	0.022249	19.63	60.085	10.138	79794720.238721
2015/01/12	02:25:39	ok	ok	394.8700	49.580	0.022249	19.64	60.147	10.155	76496973.579101
2015/01/12	02:30:39	ok	ok	394.9000	49.583	0.022249	19.66	60.181	10.172	80030099.609960
2015/01/12	02:35:39	ok	ok	394.8760	49.578	0.022249	19.62	60.175	10.147	78573351.440024
2015/01/12	02:40:39	ok	ok	394.8400	49.578	0.022249	19.62	60.205	10.153	75672413.776970
2015/01/12	02:45:39	ok	ok	394.8420	49.576	0.022249	19.63	60.146	10.149	79481140.469664
2015/01/12	02:50:39	ok	ok	394.8300	49.575	0.022249	19.62	60.175	10.147	82211712.517125
2015/01/12	02:55:39	ok	ok	394.8200	49.574	0.022249	19.65	60.179	10.166	81781750.627924
2015/01/12	03:00:39	ok	ok	394.8280	49.573	0.022249	19.64	60.208	10.165	77906526.290775
2015/01/12	03:05:39	--	ok	394.7840	49.574	0.022249	19.66	60.211	10.178	77956851.661741
2015/01/12	03:05:53	ok	ok	395.0240	49.588	0.022261	19.70	60.066	10.177	72387692.012715
2015/01/12	03:10:52	ok	ok	394.9800	49.586	0.022261	19.62	60.205	10.153	77865632.664051
2015/01/12	03:15:52	ok	ok	394.9880	49.585	0.022261	19.62	60.205	10.153	79193827.908576
2015/01/12	03:20:52	ok	ok	394.9800	49.589	0.022261	19.62	60.205	10.153	77180602.099305
2015/01/12	03:25:52	ok	ok	394.9600	49.582	0.022261	19.65	60.210	10.171	78200219.773201
2015/01/12	03:30:52	ok	ok	394.9460	49.581	0.022261	19.68	60.245	10.195	78259119.071340
2015/01/12	03:35:52	ok	ok	394.9140	49.582	0.022261	19.65	60.240	10.176	77733977.988722
2015/01/12	03:40:52	ok	ok	394.9080	49.583	0.022261	19.66	60.181	10.172	79750904.613253
2015/01/12	03:45:52	ok	ok	394.9000	49.581	0.022261	19.66	60.272	10.188	81283208.813287
2015/01/12	03:50:52	ok	ok	394.9140	49.580	0.022261	19.71	60.219	10.209	79841934.161014
2015/01/12	03:55:52	ok	ok	394.8820	49.578	0.022261	19.68	60.214	10.190	79101176.320382
2015/01/12	04:00:52	ok	ok	394.8840	49.579	0.022261	19.70	60.248	10.208	79892571.866057
2015/01/12	04:05:52	ok	ok	394.8700	49.577	0.022261	19.71	60.219	10.209	80717389.329915
2015/01/12	04:10:52	ok	ok	394.8700	49.580	0.022261	19.76	60.227	10.240	77877526.143668
2015/01/12	04:15:52	ok	ok	394.8340	49.575	0.022261	19.72	60.251	10.220	78902142.516648
2015/01/12	04:20:52	ok	ok	394.8540	49.577	0.022261	19.75	60.256	10.239	77893953.686608
2015/01/12	04:25:52	ok	ok	394.8240	49.574	0.022261	19.75	60.226	10.234	80061471.646717
2015/01/12	04:30:52	ok	ok	394.8380	49.574	0.022261	19.80	60.294	10.275	80852803.007559
2015/01/12	04:35:52	ok	ok	394.8360	49.576	0.022261	19.80	60.294	10.275	81746663.744041
2015/01/12	04:40:52	ok	ok	394.8180	49.571	0.022261	19.81	60.266	10.277	79581707.050508
2015/01/12	04:45:52	ok	ok	394.8160	49.571	0.022261	19.84	60.301	10.301	81293869.994499
2015/01/12	04:50:52	--	ok	394.7860	49.570	0.022261	19.84	60.270	10.295	79498160.459860
2015/01/12	04:51:06	ok	ok	395.0740	49.587	0.022273	19.84	60.179	10.280	79029201.682216
2015/01/12	04:56:05	ok	ok	395.0260	49.585	0.022273	19.83	60.238	10.284	78069292.860737
2015/01/12	05:01:05	ok	ok	395.0160	49.587	0.022273	19.83	60.329	10.300	80396703.052536
2015/01/12	05:06:05	ok	ok	395.0120	49.584	0.022273	19.85	60.302	10.307	79082971.333488
2015/01/12	05:11:05	ok	ok	394.9800	49.582	0.022273	19.81	60.387	10.297	81362747.612586
2015/01/12	05:16:05	ok	ok	394.9820	49.583	0.022273	19.82	60.328	10.293	80713230.424250
2015/01/12	05:21:05	ok	ok	394.9800	49.583	0.022273	19.87	60.305	10.320	78793646.169746
2015/01/12	05:26:05	ok	ok	394.9900	49.585	0.022273	19.90	60.250	10.328	79342636.307106
2015/01/12	05:31:05	ok	ok	394.9520	49.583	0.022273	19.92	60.283	10.346	76595336.990993
2015/01/12	05:36:05	ok	ok	394.9500	49.581	0.022273	19.91	60.372	10.355	79245514.178232
2015/01/12	05:41:05	ok	ok	394.9500	49.583	0.022273	19.92	60.313	10.351	81642035.622377
2015/01/12	05:46:05	ok	ok	394.9500	49.582	0.022273	19.98	60.353	10.394	79917228.636353
2015/01/12	05:51:05	ok	ok	394.9460	49.583	0.022273	19.97	60.352	10.388	82366862.092656
2015/01/12	05:56:05	ok	ok	394.9360	49.583	0.022273	20.01	60.358	10.414	80763650.802563
2015/01/12	06:01:05	ok	ok	394.9300	49.581	0.022273	19.98	60.384	10.400	80882768.877811
2015/01/12	06:06:05	ok	ok	394.9060	49.579	0.022273	19.96	60.380	10.387	81144709.867952
2015/01/12	06:11:05	ok	ok	394.8820	49.577	0.022273	19.95	60.379	10.381	80076130.888558
2015/01/12	06:16:05	ok	ok	394.8920	49.578	0.022273	19.95	60.439	10.391	81113003.770685
2015/01/12	06:21:05	ok	ok	394.8500	49.577	0.022273	19.97	60.412	10.399	80226203.013573
2015/01/12	06:26:05	ok	ok	394.8700	49.578	0.022273	19.99	60.416	10.411	83841984.319056
2015/01/12	06:31:05	ok	ok	394.8600	49.576	0.022273	19.97	60.473	10.409	85352290.414406
2015/01/12	06:36:05	ok	ok	394.8220	49.577	0.022273	19.93	60.527	10.394	85708336.743754
2015/01/12	06:41:05	ok	ok	394.8200	49.573	0.022273	19.96	60.471	10.403	79456545.969217
2015/01/12	06:46:05	ok	ok	394.8120	49.572	0.022273	19.96	60.441	10.397	78473283.483062
2015/01/12	06:51:05	ok	ok	394.8160	49.573	0.022273	19.99	60.506	10.427	81929206.942418
2015/01/12	06:56:05	ok	ok	394.8060	49.571	0.022273	20.01	60.449	10.429	85063707.583354
2015/01/12	07:01:05	--	ok	394.7840	49.568	0.022273	20.01	60.479	10.434	80056450.816760
2015/01/12	07:01:19	ok	ok	395.0700	49.588	0.022285	20.07	60.337	10.447	77282391.662156
2015/01/12	07:06:18	ok	ok	394.9900	49.585	0.022285	20.00	60.478	10.428	79473798.500385
2015/01/12	07:11:18	ok	ok	395.0020	49.587	0.022285	20.06	60.548	10.477	80273966.109279
2015/01/12	07:16:18	ok	ok	394.9380	49.582	0.022285	19.91	60.675	10.407	81141289.585465
2015/01/12	07:21:18	ok	ok	394.9700	49.582	0.022285	19.95	60.561	10.412	86299532.773883
2015/01/12	07:26:18	ok	ok	394.9520	49.582	0.022285	19.99	60.537	10.432	83868836.664108
2015/01/12	07:31:18	ok	ok	394.9500	49.584	0.022285	20.02	60.572	10.457	82283873.769842
2015/01/12	07:36:18	ok	ok	394.9380	49.583	0.022285	20.05	60.486	10.460	82786409.227621
2015/01/12	07:41:18	ok	ok	394.9520	49.583	0.022285	20.08	60.582	10.495	81068170.428105
2015/01/12	07:46:18	ok	ok	394.9580	49.582	0.022285	20.12	60.527	10.510	81616218.184653
2015/01/12	07:51:18	ok	ok	394.9260	49.583	0.022285	20.10	60.554	10.502	82773041.359010
2015/01/12	07:56:18	ok	ok	394.9540	49.581	0.022285	20.13	60.529	10.516	86961381.785146
2015/01/12	08:01:18	ok	ok	394.9140	49.581	0.022285	20.08	60.521	10.484	83252724.473859
2015/01/12	08:06:18	ok	ok	394.9040	49.582	0.022285	20.16	60.564	10.541	86549536.929292
2015/01/12	08:11:18	ok	ok	394.9300	49.580	0.022285	20.16	60.625	10.552	83290839.136927
2015/01/12	08:16:18	ok	ok	394.9320	49.580	0.022285	20.17	60.596	10.553	84773620.099925
2015/01/12	08:21:18	ok	ok	394.9120	49.578	0.022285	20.20	60.540	10.562	85344923.917193
2015/01/12	08:26:18	ok	ok	394.9200	49.581	0.022285	20.22	60.574	10.580	79546066.403879
2015/01/12	08:31:18	ok	ok	394.8920	49.578	0.022285	20.24	60.547	10.587	85215111.432702
2015/01/12	08:36:18	ok	ok	394.8880	49.579	0.022285	20.25	60.548	10.594	80883957.617412
2015/01/12	08:41:18	ok	ok	394.8960	49.580	0.022285	20.31	60.527	10.627	83865876.017529
2015/01/12	08:46:18	ok	ok	394.8900	49.581	0.022285	20.33	60.531	10.640	84679272.804988
2015/01/12	08:51:18	ok	ok	394.8800	49.575	0.022285	20.34	60.563	10.652	83140526.786761
2015/01/12	08:56:18	ok	ok	394.8980	49.580	0.022285	20.36	60.505	10.654	89331084.937080
2015/01/12	09:01:18	ok	ok	394.8900	49.579	0.022285	20.34	60.532	10.647	84108099.502765
2015/01/12	09:06:18	ok	ok	394.8820	49.579	0.022285	20.40	60.572	10.691	87074669.659475
2015/01/12	09:11:18	ok	ok	394.8640	49.574	0.022285	20.39	60.631	10.695	82193386.449417
2015/01/12	09:16:18	ok	ok	394.8980	49.578	0.022285	20.43	60.577	10.711	82083092.050181
2015/01/12	09:21:18	ok	ok	394.8640	49.579	0.022285	20.43	60.547	10.705	88089262.860749
2015/01/12	09:26:18	ok	ok	394.8800	49.581	0.022285	20.52	60.531	10.759	83889688.253319
2015/01/12	09:31:18	ok	ok	394.8680	49.576	0.022285	20.50	60.588	10.756	84163617.142270
2015/01/12	09:36:18	ok	ok	394.8700	49.575	0.022285	20.55	60.566	10.784	81273425.681185
2015/01/12	09:41:18	ok	ok	394.8580	49.573	0.022285	20.54	60.564	10.777	83900346.831346
2015/01/12	09:46:18	ok	ok	394.8520	49.572	0.022285	20.53	60.593	10.776	82916367.008007
2015/01/12	09:51:18	ok	ok	394.8740	49.571	0.022285	20.58	60.571	10.804	84600593.310366
2015/01/12	09:56:18	ok	ok	394.8420	49.572	0.022285	20.57	60.660	10.813	83427944.372420
2015/01/12	10:01:18	ok	ok	394.8420	49.574	0.022285	20.60	60.604	10.822	82974043.303675
2015/01/12	10:06:18	ok	ok	394.8360	49.571	0.022285	20.60	60.604	10.822	82534497.889992
2015/01/12	10:11:18	ok	ok	394.8240	49.568	0.022285	20.65	60.612	10.855	80976239.644543
2015/01/12	10:16:18	ok	ok	394.8440	49.574	0.022285	20.71	60.561	10.884	85168872.576259
2015/01/12	10:21:18	ok	ok	394.8360	49.577	0.022285	20.73	60.595	10.903	82806248.106147
2015/01/12	10:26:18	ok	ok	394.8440	49.576	0.022285	20.75	60.568	10.910	83742780.656708
2015/01/12	10:31:18	ok	ok	394.8660	49.574	0.022285	20.78	60.542	10.925	83629789.339051
2015/01/12	10:36:18	ok	ok	394.8440	49.570	0.022285	20.76	60.630	10.928	82451362.244145
2015/01/12	10:41:18	ok	ok	394.8380	49.573	0.022285	20.81	60.577	10.950	79530506.774004
2015/01/12	10:46:18	ok	ok	394.8260	49.564	0.022285	20.84	60.582	10.970	84895391.548745
2015/01/12	10:51:18	ok	ok	394.8240	49.566	0.022285	20.85	60.644	10.988	84638833.110482
2015/01/12	10:56:18	ok	ok	394.8220	49.566	0.022285	20.87	60.648	11.001	86383810.956983
2015/01/12	11:01:18	ok	ok	394.8260	49.561	0.022285	20.91	60.654	11.028	81448743.991436
2015/01/12	11:06:18	ok	ok	394.8320	49.568	0.022285	20.92	60.656	11.035	86282080.411705
2015/01/12	11:11:18	ok	ok	394.8220	49.567	0.022285	20.96	60.601	11.050	86727072.514981
2015/01/12	11:16:18	ok	ok	394.8140	49.553	0.022285	20.96	60.632	11.056	83055934.337780
2015/01/12	11:21:18	--	ok	394.7980	49.563	0.022285	21.01	60.640	11.089	83999139.295568
2015/01/12	11:21:32	ok	ok	395.0620	49.591	0.022295	21.00	60.547	11.066	79200009.729701
2015/01/12	11:26:31	ok	ok	395.0420	49.598	0.022295	21.04	60.675	11.115	83036412.056960
2015/01/12	11:31:31	ok	ok	395.0320	49.594	0.022295	21.05	60.676	11.122	90524714.839387
2015/01/12	11:36:31	ok	ok	395.0140	49.594	0.022295	21.07	60.649	11.130	86033328.822909
2015/01/12	11:41:31	ok	ok	395.0300	49.593	0.022295	21.13	60.629	11.165	83325760.252995
2015/01/12	11:46:31	ok	ok	395.0540	49.597	0.022295	21.15	60.632	11.178	87038849.237280
2015/01/12	11:51:31	ok	ok	395.0300	49.592	0.022295	21.15	60.632	11.178	84580814.300161
2015/01/12	11:56:31	ok	ok	395.0520	49.593	0.022295	21.22	60.643	11.226	85554012.359364
2015/01/12	12:01:31	ok	ok	395.0360	49.594	0.022295	21.27	60.590	11.249	87774159.245600
2015/01/12	12:06:31	ok	ok	395.0240	49.594	0.022295	21.27	60.560	11.243	88577369.695792
2015/01/12	12:11:31	ok	ok	395.0100	49.592	0.022295	21.30	60.656	11.280	84980710.333835
2015/01/12	12:16:31	ok	ok	395.0180	49.594	0.022295	21.32	60.720	11.305	84218089.560390
2015/01/12	12:21:31	ok	ok	395.0260	49.598	0.022295	21.37	60.697	11.334	86703918.598044
2015/01/12	12:26:31	ok	ok	395.0540	49.591	0.022295	21.43	60.616	11.358	81928514.540264
2015/01/12	12:31:31	ok	ok	395.0380	49.592	0.022295	21.46	60.621	11.379	84481762.185323
2015/01/12	12:36:31	ok	ok	395.0220	49.597	0.022295	21.48	60.685	11.404	79357353.293077
2015/01/12	12:41:31	ok	ok	395.0080	49.593	0.022295	21.51	60.689	11.424	80704912.672805
2015/01/12	12:46:31	ok	ok	395.0020	49.588	0.022295	21.51	60.689	11.424	84194702.792010
2015/01/12	12:51:31	ok	ok	395.0360	49.597	0.022295	21.58	60.670	11.467	83906701.772057
2015/01/12	12:56:31	ok	ok	395.0260	49.594	0.022295	21.58	60.701	11.473	83850740.551669
2015/01/12	13:01:31	ok	ok	394.9980	49.588	0.022295	21.58	60.670	11.467	84627489.608757
2015/01/12	13:06:31	ok	ok	394.9880	49.585	0.022295	21.60	60.704	11.487	81993517.378670
2015/01/12	13:11:31	ok	ok	395.0040	49.588	0.022295	21.62	60.768	11.512	82545991.329354
2015/01/12	13:16:31	ok	ok	394.9900	49.587	0.022295	21.63	60.770	11.519	85471341.909422
2015/01/12	13:21:31	ok	ok	394.9960	49.590	0.022295	21.68	60.717	11.542	84008899.740117
2015/01/12	13:26:31	ok	ok	394.9780	49.582	0.022295	21.64	60.741	11.520	82937029.880884
2015/01/12	13:31:31	ok	ok	395.0020	49.584	0.022295	21.70	60.750	11.562	82879889.838693
2015/01/12	13:36:31	ok	ok	394.9760	49.582	0.022295	21.73	60.725	11.577	83990284.160636
2015/01/12	13:41:31	ok	ok	394.9920	49.584	0.022295	21.74	60.787	11.596	85217010.130729
2015/01/12	13:46:31	ok	ok	394.9640	49.575	0.022295	21.74	60.787	11.596	84402899.743970
2015/01/12	13:51:31	ok	ok	394.9960	49.589	0.022295	21.78	60.824	11.630	85129507.019315
2015/01/12	13:56:31	ok	ok	394.9540	49.578	0.022295	21.79	60.704	11.613	84339936.066333
2015/01/12	14:01:31	ok	ok	394.9480	49.570	0.022295	21.79	60.765	11.625	84358254.618397
2015/01/12	14:06:31	ok	ok	394.9500	49.577	0.022295	21.83	60.771	11.653	84029611.589181
2015/01/12	14:11:31	ok	ok	394.9360	49.572	0.022295	21.86	60.746	11.668	84334350.024003
2015/01/12	14:16:31	ok	ok	394.9440	49.565	0.022295	21.88	60.718	11.677	83041154.315152
2015/01/12	14:21:31	ok	ok	394.9020	49.556	0.022295	21.85	60.744	11.661	83502527.913576
2015/01/12	14:26:31	ok	ok	394.9180	49.565	0.022295	21.88	60.779	11.688	85323442.667894
2015/01/12	14:31:31	ok	ok	394.9380	49.567	0.022295	21.94	60.758	11.725	84594524.945664
2015/01/12	14:36:31	ok	ok	394.9360	49.559	0.022295	21.95	60.821	11.743	84892396.260228
2015/01/12	14:41:31	ok	ok	394.9200	49.558	0.022295	21.93	60.757	11.718	83038355.191653
2015/01/12	14:46:31	ok	ok	394.9020	49.557	0.022295	21.99	60.705	11.748	83094655.684964
2015/01/12	14:51:31	ok	ok	394.9120	49.556	0.022295	22.00	60.768	11.767	86906687.623324
2015/01/12	14:56:31	--	ok	394.6900	49.490	0.022295	21.53	61.543	11.599	69025866.191009
2015/01/12	14:56:45	ok	ok	395.0220	49.589	0.022313	21.52	61.451	11.574	60981055.679971
2015/01/12	15:01:44	ok	ok	394.9060	49.577	0.022313	21.21	62.006	11.472	69503014.330975
2015/01/12	15:06:44	ok	ok	394.8160	49.566	0.022313	21.01	62.276	11.389	70497522.063942
2015/01/12	15:11:44	--	ok	394.7660	49.556	0.022313	20.88	62.436	11.332	72170304.637536
2015/01/12	15:11:58	ok	ok	394.9720	49.590	0.022325	20.85	62.310	11.290	66160448.035675
2015/01/12	15:16:57	ok	ok	394.9500	49.589	0.022325	20.76	62.567	11.277	70046984.868546
2015/01/12	15:21:57	ok	ok	394.8900	49.581	0.022325	20.66	62.701	11.236	75170712.859371
2015/01/12	15:26:57	ok	ok	394.8400	49.576	0.022325	20.56	62.865	11.200	77689111.060020
2015/01/12	15:31:57	--	ok	394.7700	49.569	0.022325	20.50	62.945	11.175	70134376.707671
2015/01/12	15:32:11	ok	ok	395.0720	49.591	0.022338	20.55	62.773	11.177	67316941.693214
2015/01/12	15:37:10	ok	ok	394.9900	49.588	0.022338	20.42	62.992	11.131	73393073.302227
2015/01/12	15:42:10	ok	ok	394.9440	49.583	0.022338	20.32	63.096	11.085	73139369.154374
2015/01/12	15:47:10	ok	ok	394.9120	49.577	0.022338	20.28	63.149	11.068	75703596.471534
2015/01/12	15:52:10	ok	ok	394.8900	49.576	0.022338	20.22	63.229	11.043	75146814.291039
2015/01/12	15:57:10	ok	ok	394.8540	49.569	0.022338	20.18	63.252	11.022	79966810.846579
2015/01/12	16:02:10	ok	ok	394.8140	49.567	0.022338	20.14	63.306	11.005	74626581.454879
2015/01/12	16:07:10	--	ok	394.7960	49.559	0.022338	20.11	63.331	10.990	74469797.536765
2015/01/12	16:07:24	ok	ok	395.0340	49.581	0.022349	20.14	63.216	10.990	70881457.525148
2015/01/12	16:12:23	ok	ok	394.9780	49.581	0.022349	20.09	63.297	10.972	77514101.581960
2015/01/12	16:17:23	ok	ok	394.9860	49.579	0.022349	20.08	63.356	10.976	76554651.629236
2015/01/12	16:22:23	ok	ok	394.9320	49.576	0.022349	20.02	63.436	10.951	74660681.294729
2015/01/12	16:27:23	ok	ok	394.9020	49.575	0.022349	19.95	63.484	10.914	76047983.115925
2015/01/12	16:32:23	ok	ok	394.9000	49.571	0.022349	19.94	63.512	10.913	74023449.786043
2015/01/12	16:37:23	ok	ok	394.8340	49.566	0.022349	19.89	63.594	10.895	70367111.488880
2015/01/12	16:42:23	ok	ok	394.8680	49.559	0.022349	19.90	63.565	10.897	80051422.485494
2015/01/12	16:47:23	ok	ok	394.8060	49.554	0.022349	19.83	63.703	10.876	74063071.312914
2015/01/12	16:52:23	--	ok	394.7800	49.557	0.022349	19.80	63.758	10.866	77275452.243627
2015/01/12	16:52:37	ok	ok	395.1020	49.578	0.022361	19.86	63.618	10.880	81534026.602947
2015/01/12	16:57:36	ok	ok	395.0420	49.580	0.022361	19.82	63.732	10.874	79737526.957480
2015/01/12	17:02:36	ok	ok	395.0100	49.577	0.022361	19.80	63.698	10.856	74866116.000865
2015/01/12	17:07:36	ok	ok	394.9980	49.577	0.022361	19.82	63.761	10.879	75966484.625451
2015/01/12	17:12:36	ok	ok	394.9740	49.574	0.022361	19.79	63.786	10.864	76432804.533581
2015/01/12	17:17:36	ok	ok	394.9600	49.572	0.022361	19.75	63.869	10.853	79524373.546139
2015/01/12	17:22:36	ok	ok	394.9200	49.569	0.022361	19.74	63.838	10.841	76627377.462550
2015/01/12	17:27:36	ok	ok	394.8960	49.568	0.022361	19.70	64.010	10.845	74040772.156367
2015/01/12	17:32:36	ok	ok	394.8740	49.563	0.022361	19.70	63.921	10.830	77920313.230441
2015/01/12	17:37:36	ok	ok	394.8820	49.562	0.022361	19.68	63.917	10.817	77766821.957918
2015/01/12	17:42:36	ok	ok	394.8740	49.559	0.022361	19.72	63.924	10.843	75817482.930347
2015/01/12	17:47:36	ok	ok	394.8360	49.560	0.022361	19.68	64.067	10.842	74874752.370844
2015/01/12	17:52:36	ok	ok	394.8180	49.552	0.022361	19.64	64.060	10.815	75379933.501964
2015/01/12	17:57:36	ok	ok	394.8160	49.555	0.022361	19.68	64.037	10.837	74286105.912563
2015/01/12	18:02:36	--	ok	394.7760	49.546	0.022361	19.62	64.116	10.812	75765535.931932
2015/01/12	18:02:50	ok	ok	395.0720	49.575	0.022373	19.66	64.093	10.834	74106545.486635
2015/01/12	18:07:49	ok	ok	395.0280	49.573	0.022373	19.61	64.174	10.816	75943171.038595
2015/01/12	18:12:49	ok	ok	395.0220	49.574	0.022373	19.66	64.153	10.844	79084052.692855
2015/01/12	18:17:49	ok	ok	394.9840	49.573	0.022373	19.63	64.178	10.829	77251112.471849
2015/01/12	18:22:49	ok	ok	395.0180	49.571	0.022373	19.66	64.153	10.844	75830346.949205
2015/01/12	18:27:49	ok	ok	394.9740	49.570	0.022373	19.64	64.209	10.841	78380265.323104
2015/01/12	18:32:49	ok	ok	394.9440	49.568	0.022373	19.60	64.203	10.814	77545298.143846
2015/01/12	18:37:49	ok	ok	394.9500	49.567	0.022373	19.63	64.208	10.834	78087227.867577
2015/01/12	18:42:49	ok	ok	394.9520	49.565	0.022373	19.66	64.213	10.854	77726889.470004
2015/01/12	18:47:49	ok	ok	394.9420	49.563	0.022373	19.62	64.236	10.832	79739428.935350
2015/01/12	18:52:49	ok	ok	394.9220	49.562	0.022373	19.65	64.241	10.852	75996843.953852
2015/01/12	18:57:49	ok	ok	394.9120	49.560	0.022373	19.63	64.327	10.854	78655804.228037
2015/01/12	19:02:49	ok	ok	394.9080	49.557	0.022373	19.62	64.325	10.847	76505081.149451
2015/01/12	19:07:49	ok	ok	394.8820	49.554	0.022373	19.60	64.382	10.844	77620269.388558
2015/01/12	19:12:49	ok	ok	394.8580	49.552	0.022373	19.61	64.324	10.841	76306594.641247
2015/01/12	19:17:49	ok	ok	394.8660	49.554	0.022373	19.64	64.359	10.866	76402119.027967
2015/01/12	19:22:49	ok	ok	394.8400	49.546	0.022373	19.66	64.392	10.884	76101698.382224
2015/01/12	19:27:49	ok	ok	394.8540	49.548	0.022373	19.64	64.418	10.876	78594437.285010
2015/01/12	19:32:49	ok	ok	394.8240	49.539	0.022373	19.64	64.389	10.871	80203612.241692
2015/01/12	19:37:49	ok	ok	394.8100	49.543	0.022373	19.60	64.501	10.864	78589393.198564
2015/01/12	19:42:49	ok	ok	394.8080	49.546	0.022373	19.62	64.505	10.878	79129134.762192
2015/01/12	19:47:49	--	ok	394.7800	49.534	0.022373	19.61	64.503	10.871	76170841.777603
2015/01/12	19:48:03	ok	ok	395.0360	49.566	0.022385	19.62	64.475	10.873	72054228.096340
2015/01/12	19:53:02	ok	ok	395.0380	49.570	0.022385	19.62	64.445	10.868	76682808.905046
2015/01/12	19:58:02	ok	ok	395.0440	49.573	0.022385	19.62	64.594	10.893	76777473.918119
2015/01/12	20:03:02	ok	ok	395.0000	49.570	0.022385	19.59	64.619	10.878	75543085.347233
2015/01/12	20:08:02	ok	ok	394.9820	49.565	0.022385	19.56	64.673	10.868	77947083.490347
2015/01/12	20:13:02	ok	ok	394.9360	49.562	0.022385	19.48	64.779	10.835	76189956.532444
2015/01/12	20:18:02	ok	ok	394.9200	49.559	0.022385	19.45	64.744	10.810	76792284.576311
2015/01/12	20:23:02	ok	ok	394.8880	49.560	0.022385	19.41	64.767	10.788	74390143.062586
2015/01/12	20:28:02	ok	ok	394.8960	49.557	0.022385	19.48	64.660	10.815	75598729.572190
2015/01/12	20:33:02	ok	ok	394.8800	49.556	0.022385	19.48	64.749	10.830	75021864.025663
2015/01/12	20:38:02	ok	ok	394.8960	49.556	0.022385	19.50	64.723	10.838	74911029.393292
2015/01/12	20:43:02	ok	ok	394.8680	49.554	0.022385	19.48	64.809	10.840	77450136.386457
2015/01/12	20:48:02	ok	ok	394.8540	49.548	0.022385	19.41	64.856	10.803	77061808.537165
2015/01/12	20:53:02	ok	ok	394.8240	49.542	0.022385	19.42	64.828	10.805	79446902.219535
2015/01/12	20:58:02	ok	ok	394.8080	49.545	0.022385	19.39	64.853	10.790	75848960.823845
2015/01/12	21:03:02	ok	ok	394.8080	49.544	0.022385	19.42	64.858	10.810	78201038.240588
2015/01/12	21:08:02	ok	ok	394.8060	49.536	0.022385	19.43	64.859	10.816	76052563.487417
2015/01/12	21:13:02	--	ok	394.7840	49.533	0.022385	19.43	64.859	10.816	72646838.113451
2015/01/12	21:13:16	ok	ok	395.0560	49.567	0.022397	19.48	64.779	10.835	76606721.030329
2015/01/12	21:18:15	ok	ok	395.0760	49.571	0.022397	19.46	64.924	10.846	76701612.006119
2015/01/12	21:23:15	ok	ok	395.0340	49.569	0.022397	19.45	64.922	10.839	79576314.276754
2015/01/12	21:28:15	ok	ok	395.0140	49.568	0.022397	19.46	64.954	10.851	77691030.363943
2015/01/12	21:33:15	ok	ok	395.0220	49.566	0.022397	19.45	64.982	10.849	77119800.211438
2015/01/12	21:38:15	ok	ok	394.9940	49.563	0.022397	19.44	64.951	10.838	76790948.481115
2015/01/12	21:43:15	ok	ok	394.9740	49.563	0.022397	19.44	64.980	10.843	79134773.167499
2015/01/12	21:48:15	ok	ok	394.9880	49.562	0.022397	19.48	64.928	10.859	79519331.910918
2015/01/12	21:53:15	ok	ok	394.9680	49.563	0.022397	19.44	64.980	10.843	78104561.202789
2015/01/12	21:58:15	ok	ok	394.9620	49.557	0.022397	19.43	65.008	10.841	79407869.299593
2015/01/12	22:03:15	ok	ok	394.9540	49.561	0.022397	19.46	65.043	10.866	76701731.303878
2015/01/12	22:08:15	ok	ok	394.9300	49.559	0.022397	19.44	65.099	10.863	78608187.408096
2015/01/12	22:13:15	ok	ok	394.9240	49.551	0.022397	19.46	65.014	10.861	78216519.875152
2015/01/12	22:18:15	ok	ok	394.9160	49.552	0.022397	19.44	65.070	10.858	78986035.054793
2015/01/12	22:23:15	ok	ok	394.9080	49.552	0.022397	19.44	65.099	10.863	80552291.167864
2015/01/12	22:28:15	ok	ok	394.9000	49.549	0.022397	19.46	65.073	10.871	77343985.197381
2015/01/12	22:33:15	ok	ok	394.8760	49.551	0.022397	19.45	65.101	10.869	78219057.989708
2015/01/12	22:38:15	ok	ok	394.8980	49.548	0.022397	19.49	65.078	10.891	79016925.917207
2015/01/12	22:43:15	ok	ok	394.8760	49.538	0.022397	19.47	65.134	10.888	78676626.060335
2015/01/12	22:48:15	ok	ok	394.8440	49.539	0.022397	19.48	65.106	10.889	73367929.524960
2015/01/12	22:53:15	ok	ok	394.8520	49.538	0.022397	19.47	65.134	10.888	75323918.279020
2015/01/12	22:58:15	ok	ok	394.8220	49.541	0.022397	19.46	65.222	10.896	75352554.694575
2015/01/12	23:03:15	ok	ok	394.8420	49.543	0.022397	19.50	65.169	10.913	78378731.903952
2015/01/12	23:08:15	ok	ok	394.8280	49.535	0.022397	19.44	65.159	10.873	80952630.093001
2015/01/12	23:13:15	ok	ok	394.8140	49.529	0.022397	19.46	65.281	10.906	76812378.631690
2015/01/12	23:18:15	ok	ok	394.8020	49.533	0.022397	19.46	65.192	10.891	74805389.801011
2015/01/12	23:23:15	--	ok	394.7960	49.532	0.022397	19.46	65.281	10.906	81754226.375386
2015/01/12	23:23:29	ok	ok	395.0400	49.560	0.022408	19.48	65.166	10.899	73660910.631794
2015/01/12	23:28:28	ok	ok	395.0320	49.567	0.022408	19.49	65.257	10.921	78584849.720600
2015/01/12	23:33:28	ok	ok	394.9880	49.564	0.022408	19.48	65.285	10.919	78429541.009547
2015/01/12	23:38:28	ok	ok	394.9980	49.563	0.022408	19.49	65.287	10.926	76209169.142874
2015/01/12	23:43:28	ok	ok	394.9940	49.566	0.022408	19.47	65.372	10.927	74931535.279176
2015/01/12	23:48:28	ok	ok	394.9740	49.560	0.022408	19.46	65.341	10.916	83479051.734997
2015/01/12	23:53:28	ok	ok	394.9600	49.559	0.022408	19.50	65.377	10.948	76902953.613389
2015/01/12	23:58:28	ok	ok	394.9800	49.558	0.022408	19.50	65.407	10.953	78590878.300069
2015/01/13	00:03:28	ok	ok	394.9460	49.554	0.022408	19.48	65.433	10.944	79436745.474361
2015/01/13	00:08:28	ok	ok	394.9420	49.550	0.022408	19.50	65.407	10.953	79422957.182872
2015/01/13	00:13:28	ok	ok	394.9280	49.552	0.022408	19.50	65.467	10.962	74790074.685525
2015/01/13	00:18:28	ok	ok	394.8940	49.546	0.022408	19.48	65.463	10.949	80032657.795723
2015/01/13	00:23:28	ok	ok	394.9000	49.545	0.022408	19.45	65.517	10.939	79444138.314795
2015/01/13	00:28:28	ok	ok	394.8920	49.552	0.022408	19.52	65.470	10.976	77879393.109297
2015/01/13	00:33:28	ok	ok	394.9020	49.543	0.022408	19.47	65.491	10.947	82578607.998670
2015/01/13	00:38:28	ok	ok	394.8720	49.543	0.022408	19.47	65.521	10.952	77955354.782477
2015/01/13	00:43:28	ok	ok	394.8740	49.543	0.022408	19.46	65.489	10.941	77637231.187529
2015/01/13	00:48:28	ok	ok	394.8400	49.542	0.022408	19.46	65.519	10.946	76699638.792780
2015/01/13	00:53:28	ok	ok	394.8140	49.537	0.022408	19.42	65.572	10.929	77166982.310081
2015/01/13	00:58:28	ok	ok	394.8520	49.536	0.022408	19.44	65.545	10.937	81706402.303225
2015/01/13	01:03:28	ok	ok	394.8300	49.532	0.022408	19.42	65.631	10.938	82038198.079036
2015/01/13	01:08:28	ok	ok	394.8160	49.517	0.022408	19.44	65.575	10.942	80289401.782979
2015/01/13	01:13:28	--	ok	394.7980	49.530	0.022408	19.40	65.717	10.940	78426342.799451
2015/01/13	01:13:42	ok	ok	395.0440	49.558	0.022419	19.46	65.638	10.965	76377479.129522
2015/01/13	01:18:41	ok	ok	395.0280	49.563	0.022419	19.45	65.666	10.964	79832935.070538
2015/01/13	01:23:41	ok	ok	395.0180	49.562	0.022419	19.44	65.724	10.967	81367334.685617
2015/01/13	01:28:41	ok	ok	395.0000	49.562	0.022419	19.46	65.697	10.975	75901844.615356
2015/01/13	01:33:41	ok	ok	394.9920	49.562	0.022419	19.46	65.697	10.975	77977283.683188
2015/01/13	01:38:41	ok	ok	394.9900	49.561	0.022419	19.46	65.727	10.980	79883698.932300
2015/01/13	01:43:41	ok	ok	394.9880	49.560	0.022419	19.49	65.732	11.000	81251793.767366
2015/01/13	01:48:41	ok	ok	394.9460	49.550	0.022419	19.44	65.753	10.972	76848725.792180
2015/01/13	01:53:41	ok	ok	394.9480	49.558	0.022419	19.48	65.701	10.989	76835371.033990
2015/01/13	01:58:41	ok	ok	394.9460	49.551	0.022419	19.44	65.813	10.982	77400423.613175
2015/01/13	02:03:41	ok	ok	394.9600	49.554	0.022419	19.46	65.786	10.990	78584481.579603
2015/01/13	02:08:41	ok	ok	394.9560	49.556	0.022419	19.49	65.821	11.015	78258322.410504
2015/01/13	02:13:41	ok	ok	394.9340	49.551	0.022419	19.52	65.738	11.021	79881273.474727
2015/01/13	02:18:41	ok	ok	394.9200	49.548	0.022419	19.50	65.764	11.012	78367623.819769
2015/01/13	02:23:41	ok	ok	394.9080	49.550	0.022419	19.50	65.793	11.017	75503520.652617
2015/01/13	02:28:41	ok	ok	394.8820	49.545	0.022419	19.50	65.853	11.027	81806865.770366
2015/01/13	02:33:41	ok	ok	394.9180	49.542	0.022419	19.51	65.766	11.019	77035900.853335
2015/01/13	02:38:41	ok	ok	394.8960	49.540	0.022419	19.50	65.883	11.032	78801137.252414
2015/01/13	02:43:41	ok	ok	394.8640	49.541	0.022419	19.52	65.916	11.051	77470955.437076
2015/01/13	02:48:41	ok	ok	394.8780	49.538	0.022419	19.51	65.825	11.029	78612149.033280
2015/01/13	02:53:41	ok	ok	394.8620	49.536	0.022419	19.50	65.883	11.032	76661911.996024
2015/01/13	02:58:41	ok	ok	394.8560	49.532	0.022419	19.52	65.856	11.041	74266456.133873
2015/01/13	03:03:41	ok	ok	394.8320	49.530	0.022419	19.53	65.888	11.052	80005824.796881
2015/01/13	03:08:41	ok	ok	394.8320	49.526	0.022419	19.51	65.944	11.049	73153772.862943
2015/01/13	03:13:41	ok	ok	394.8320	49.522	0.022419	19.50	65.912	11.037	77399952.016372
2015/01/13	03:18:41	ok	ok	394.8160	49.522	0.022419	19.55	65.980	11.081	78565142.128596
2015/01/13	03:23:41	ok	ok	394.8040	49.527	0.022419	19.54	65.949	11.069	78335538.410682
2015/01/13	03:28:41	--	ok	394.7720	49.520	0.022419	19.52	65.975	11.061	73837690.210220
2015/01/13	03:28:55	ok	ok	395.0780	49.563	0.022431	19.55	65.891	11.066	74528376.112826
2015/01/13	03:33:54	ok	ok	395.0640	49.565	0.022431	19.50	65.972	11.047	78282661.038986
2015/01/13	03:38:54	ok	ok	395.0660	49.568	0.022431	19.51	66.003	11.059	82307326.298647
2015/01/13	03:43:54	ok	ok	395.0160	49.565	0.022431	19.50	65.972	11.047	79603239.077589
2015/01/13	03:48:54	ok	ok	395.0280	49.558	0.022431	19.49	66.029	11.050	81175992.359407
2015/01/13	03:53:54	ok	ok	395.0220	49.561	0.022431	19.51	66.033	11.064	75077341.773233
2015/01/13	03:58:54	ok	ok	394.9940	49.562	0.022431	19.51	66.033	11.064	78622250.630767
2015/01/13	04:03:54	ok	ok	395.0100	49.559	0.022431	19.50	66.031	11.057	79673647.975862
2015/01/13	04:08:54	ok	ok	394.9900	49.556	0.022431	19.46	66.054	11.035	81615030.836262
2015/01/13	04:13:54	ok	ok	394.9760	49.553	0.022431	19.46	66.083	11.040	77840551.153797
2015/01/13	04:18:54	ok	ok	394.9580	49.556	0.022431	19.51	66.062	11.069	77064074.622572
2015/01/13	04:23:54	ok	ok	394.9520	49.553	0.022431	19.45	66.111	11.038	81266252.126697
2015/01/13	04:28:54	ok	ok	394.9300	49.551	0.022431	19.44	66.139	11.036	77307229.124692
2015/01/13	04:33:54	ok	ok	394.9160	49.547	0.022431	19.44	66.109	11.031	81725915.140512
2015/01/13	04:38:54	ok	ok	394.8920	49.544	0.022431	19.40	66.132	11.009	78026678.337642
2015/01/13	04:43:54	ok	ok	394.8960	49.538	0.022431	19.39	66.189	11.012	78811075.741025
2015/01/13	04:48:54	ok	ok	394.8780	49.544	0.022431	19.38	66.158	11.000	75238015.909278
2015/01/13	04:53:54	ok	ok	394.8620	49.535	0.022431	19.37	66.186	10.999	81049915.425218
2015/01/13	04:58:54	ok	ok	394.8420	49.529	0.022431	19.33	66.238	10.981	77314769.821852
2015/01/13	05:03:54	ok	ok	394.8440	49.526	0.022431	19.33	66.209	10.977	78807617.761047
2015/01/13	05:08:54	ok	ok	394.8280	49.519	0.022431	19.31	66.205	10.963	79002162.959790
2015/01/13	05:13:54	ok	ok	394.8040	49.530	0.022431	19.30	66.233	10.961	81323956.204243
2015/01/13	05:18:54	--	ok	394.7940	49.517	0.022431	19.27	66.257	10.946	83621642.589222
2015/01/13	05:19:07	ok	ok	395.0280	49.554	0.022442	19.28	66.170	10.938	73143486.329661
2015/01/13	05:24:06	ok	ok	395.0220	49.557	0.022442	19.29	66.201	10.950	78960398.964969
2015/01/13	05:29:06	ok	ok	394.9860	49.560	0.022442	19.25	66.254	10.932	78389570.792936
2015/01/13	05:34:06	ok	ok	395.0100	49.558	0.022442	19.22	66.308	10.922	76683870.803615
2015/01/13	05:39:06	ok	ok	394.9760	49.555	0.022442	19.21	66.276	10.911	79547097.411078
2015/01/13	05:44:06	ok	ok	394.9720	49.554	0.022442	19.19	66.302	10.902	82741645.988045
2015/01/13	05:49:06	ok	ok	394.9340	49.552	0.022442	19.14	66.353	10.878	76972156.726350
2015/01/13	05:54:06	ok	ok	394.9240	49.547	0.022442	19.12	66.379	10.870	81752331.377828
2015/01/13	05:59:06	ok	ok	394.9020	49.545	0.022442	19.10	66.346	10.851	77723802.596856
2015/01/13	06:04:06	ok	ok	394.8800	49.544	0.022442	19.08	66.342	10.838	80056666.318280
2015/01/13	06:09:06	ok	ok	394.8400	49.536	0.022442	19.04	66.335	10.811	75503169.925978
2015/01/13	06:14:06	ok	ok	394.8620	49.542	0.022442	19.02	66.361	10.803	77996447.421539
2015/01/13	06:19:06	ok	ok	394.8100	49.531	0.022442	19.00	66.417	10.799	80260617.800263
2015/01/13	06:24:06	ok	ok	394.8020	49.532	0.022442	18.99	66.415	10.793	78216071.956381
2015/01/13	06:29:06	ok	ok	394.8100	49.524	0.022442	18.98	66.384	10.781	78918654.318286
2015/01/13	06:34:06	--	ok	394.7680	49.516	0.022442	18.89	66.486	10.741	75533629.532866
2015/01/13	06:34:19	ok	ok	395.0720	49.558	0.022455	18.94	66.436	10.764	77243168.670894
2015/01/13	06:39:18	ok	ok	395.0420	49.560	0.022455	18.89	66.427	10.731	77639356.557885
2015/01/13	06:44:18	ok	ok	395.0300	49.560	0.022455	18.90	66.429	10.738	79423477.200255
2015/01/13	06:49:18	ok	ok	395.0220	49.560	0.022455	18.88	66.455	10.729	75903675.047493
2015/01/13	06:54:18	ok	ok	395.0040	49.557	0.022455	18.83	66.564	10.715	79450246.628561
2015/01/13	06:59:18	ok	ok	394.9720	49.556	0.022455	18.80	66.441	10.676	83956132.598970
2015/01/13	07:04:18	ok	ok	394.9760	49.553	0.022455	18.82	66.503	10.699	79102192.873857
2015/01/13	07:09:18	ok	ok	394.9620	49.554	0.022455	18.80	66.529	10.691	81157979.671366
2015/01/13	07:14:18	ok	ok	394.9260	49.549	0.022455	18.78	66.555	10.682	74829110.877702
2015/01/13	07:19:18	ok	ok	394.9400	49.552	0.022455	18.80	66.470	10.681	79363097.316915
2015/01/13	07:24:18	ok	ok	394.9240	49.548	0.022455	18.78	66.467	10.668	76749284.352837
2015/01/13	07:29:18	ok	ok	394.9180	49.545	0.022455	18.75	66.432	10.644	78432924.318195
2015/01/13	07:34:18	ok	ok	394.9160	49.544	0.022455	18.74	66.548	10.656	76841930.060789
2015/01/13	07:39:18	ok	ok	394.8840	49.542	0.022455	18.72	66.485	10.633	74396379.600217
2015/01/13	07:44:18	ok	ok	394.9060	49.543	0.022455	18.76	66.493	10.660	77211115.158102
2015/01/13	07:49:18	ok	ok	394.8940	49.542	0.022455	18.70	66.571	10.634	78703018.271086
2015/01/13	07:54:18	ok	ok	394.8440	49.538	0.022455	18.68	66.537	10.617	78135333.555354
2015/01/13	07:59:18	ok	ok	394.8160	49.536	0.022455	18.67	66.506	10.605	75540797.206080
2015/01/13	08:04:18	ok	ok	394.8220	49.536	0.022455	18.66	66.563	10.608	76365236.062589
2015/01/13	08:09:18	--	ok	394.7940	49.531	0.022455	18.64	66.560	10.595	80568825.741620
2015/01/13	08:09:31	ok	ok	395.0460	49.557	0.022466	18.66	66.504	10.599	71219234.078356
2015/01/13	08:14:31	ok	ok	395.0520	49.557	0.022466	18.62	66.527	10.577	78128801.424102
2015/01/13	08:19:31	ok	ok	395.0480	49.557	0.022466	18.63	66.470	10.574	78327337.283359
2015/01/13	08:24:31	ok	ok	395.0240	49.556	0.022466	18.60	66.494	10.560	78272309.316590
2015/01/13	08:29:31	ok	ok	395.0220	49.553	0.022466	18.59	66.522	10.558	79554935.882690
2015/01/13	08:34:31	ok	ok	395.0000	49.552	0.022466	18.59	66.522	10.558	80246461.483912
2015/01/13	08:39:31	ok	ok	395.0120	49.553	0.022466	18.58	66.431	10.537	79117512.536361
2015/01/13	08:44:31	ok	ok	394.9840	49.549	0.022466	18.56	66.457	10.529	78631402.362611
2015/01/13	08:49:31	ok	ok	394.9740	49.553	0.022466	18.56	66.428	10.524	79913906.061447
2015/01/13	08:54:31	ok	ok	394.9740	49.548	0.022466	18.55	66.514	10.532	77097214.814148
2015/01/13	08:59:31	ok	ok	394.9220	49.547	0.022466	18.52	66.480	10.507	73588866.598293
2015/01/13	09:04:31	ok	ok	394.9280	49.544	0.022466	18.47	66.530	10.484	77027611.974484
2015/01/13	09:09:31	ok	ok	394.8900	49.545	0.022466	18.46	66.528	10.478	77880022.443443
2015/01/13	09:14:31	ok	ok	394.8840	49.545	0.022466	18.44	66.554	10.470	77188226.398161
2015/01/13	09:19:31	ok	ok	394.8760	49.540	0.022466	18.40	66.606	10.453	76742441.603872
2015/01/13	09:24:31	ok	ok	394.8720	49.539	0.022466	18.41	66.578	10.455	74911147.271336
2015/01/13	09:29:31	ok	ok	394.8600	49.537	0.022466	18.38	66.632	10.445	79066706.944096
2015/01/13	09:34:31	ok	ok	394.8280	49.535	0.022466	18.38	66.602	10.440	75754259.069800
2015/01/13	09:39:31	ok	ok	394.8360	49.538	0.022466	18.38	66.573	10.435	75939490.829132
2015/01/13	09:44:31	ok	ok	394.8340	49.537	0.022466	18.40	66.635	10.458	77610573.900932
2015/01/13	09:49:31	ok	ok	394.8320	49.534	0.022466	18.39	66.604	10.446	76351720.959390
2015/01/13	09:54:31	ok	ok	394.8200	49.531	0.022466	18.38	66.573	10.435	80454016.258112
2015/01/13	09:59:31	ok	ok	394.8500	49.534	0.022466	18.40	66.547	10.444	77007514.946700
2015/01/13	10:04:31	--	ok	394.7840	49.525	0.022466	18.34	66.625	10.419	75297249.797057
2015/01/13	10:04:44	ok	ok	395.0340	49.547	0.022478	18.32	66.533	10.392	75347479.785360
2015/01/13	10:09:44	ok	ok	395.0360	49.551	0.022478	18.34	66.654	10.423	77217709.390829
2015/01/13	10:14:44	ok	ok	395.0520	49.551	0.022478	18.29	66.645	10.391	78813138.382769
2015/01/13	10:19:44	ok	ok	395.0120	49.551	0.022478	18.30	66.647	10.398	77321934.435120
2015/01/13	10:24:44	ok	ok	394.9800	49.545	0.022478	18.33	66.593	10.408	75489291.388527
2015/01/13	10:29:44	ok	ok	395.0080	49.548	0.022478	18.36	66.540	10.418	78702598.922566
2015/01/13	10:34:44	ok	ok	395.0040	49.550	0.022478	18.33	66.593	10.408	79288802.854808
2015/01/13	10:39:44	ok	ok	395.0100	49.547	0.022478	18.36	66.599	10.427	76183346.945936
2015/01/13	10:44:44	ok	ok	394.9760	49.547	0.022478	18.34	66.566	10.410	77697756.794969
2015/01/13	10:49:44	ok	ok	394.9720	49.549	0.022478	18.38	66.573	10.435	78639008.051391
2015/01/13	10:54:44	ok	ok	394.9880	49.546	0.022478	18.41	66.637	10.464	76736459.918431
2015/01/13	10:59:44	ok	ok	394.9720	49.546	0.022478	18.38	66.691	10.454	76789312.187565
2015/01/13	11:04:44	ok	ok	394.9860	49.549	0.022478	18.41	66.637	10.464	79233993.456910
2015/01/13	11:09:44	ok	ok	394.9920	49.544	0.022478	18.44	66.583	10.474	78271955.978768
2015/01/13	11:14:44	ok	ok	394.9900	49.548	0.022478	18.49	66.563	10.502	77006042.118171
2015/01/13	11:19:44	ok	ok	394.9980	49.549	0.022478	18.46	66.617	10.492	80335188.501108
2015/01/13	11:24:44	ok	ok	394.9940	49.547	0.022478	18.53	66.658	10.542	78710871.273806
2015/01/13	11:29:44	ok	ok	395.0040	49.551	0.022478	18.56	66.575	10.548	78214592.853062
2015/01/13	11:34:44	ok	ok	394.9860	49.549	0.022478	18.58	66.579	10.561	76629100.021536
2015/01/13	11:39:44	ok	ok	394.9900	49.549	0.022478	18.59	66.610	10.572	78612325.627322
2015/01/13	11:44:44	ok	ok	395.0000	49.550	0.022478	18.62	66.645	10.596	74587433.367924
2015/01/13	11:49:44	ok	ok	395.0000	49.548	0.022478	18.66	66.622	10.618	77130309.907471
2015/01/13	11:54:44	ok	ok	395.0080	49.550	0.022478	18.68	66.656	10.635	82538094.207618
2015/01/13	11:59:44	ok	ok	395.0080	49.547	0.022478	18.72	66.604	10.652	79228142.890332
2015/01/13	12:04:44	ok	ok	395.0140	49.550	0.022478	18.73	66.605	10.659	78624817.576110
2015/01/13	12:09:44	ok	ok	395.0160	49.549	0.022478	18.76	66.611	10.679	73723135.288119
2015/01/13	12:14:44	ok	ok	394.9880	49.549	0.022478	18.72	66.722	10.671	79044119.063629
2015/01/13	12:19:44	ok	ok	394.9840	49.548	0.022478	18.76	66.640	10.683	75541003.690110
2015/01/13	12:24:44	ok	ok	394.9900	49.551	0.022478	18.76	66.729	10.698	75240212.532375
2015/01/13	12:29:44	ok	ok	394.9960	49.546	0.022478	18.81	66.708	10.726	78201874.109892
2015/01/13	12:34:44	ok	ok	394.9880	49.546	0.022478	18.81	66.708	10.726	73328557.026060
2015/01/13	12:39:44	ok	ok	394.9940	49.550	0.022478	18.87	66.748	10.770	72117834.679608
2015/01/13	12:44:44	ok	ok	394.9940	49.549	0.022478	18.82	66.739	10.737	77905632.822514
2015/01/13	12:49:44	ok	ok	395.0120	49.549	0.022478	18.90	66.724	10.786	80758821.906636
2015/01/13	12:54:44	ok	ok	394.9900	49.550	0.022478	18.90	66.724	10.786	79611511.552097
2015/01/13	12:59:44	ok	ok	395.0000	49.550	0.022478	18.92	66.757	10.804	79905558.607266
2015/01/13	13:04:44	ok	ok	395.0080	49.547	0.022478	18.93	66.818	10.820	78983018.954703
2015/01/13	13:09:44	ok	ok	394.9980	49.546	0.022478	18.95	66.792	10.828	81495156.764660
2015/01/13	13:14:44	ok	ok	394.9960	49.549	0.022478	18.96	66.823	10.840	75833589.103352
2015/01/13	13:19:44	ok	ok	395.0000	49.550	0.022478	18.98	66.827	10.853	77500817.245591
2015/01/13	13:24:44	ok	ok	394.9680	49.548	0.022478	18.98	66.768	10.844	79084406.204860
2015/01/13	13:29:44	ok	ok	395.0020	49.550	0.022478	19.02	66.775	10.870	77379238.030546
2015/01/13	13:34:44	ok	ok	394.9800	49.548	0.022478	18.98	66.797	10.848	74085867.380539
2015/01/13	13:39:44	ok	ok	394.9920	49.546	0.022478	19.03	66.836	10.887	79943395.850536
2015/01/13	13:44:44	ok	ok	394.9860	49.548	0.022478	19.00	66.801	10.862	78442116.247743
2015/01/13	13:49:44	ok	ok	394.9480	49.540	0.022478	18.99	66.829	10.860	79122149.571123
2015/01/13	13:54:44	ok	ok	394.9720	49.549	0.022478	19.06	66.812	10.902	79506114.657859
2015/01/13	13:59:44	ok	ok	394.9460	49.547	0.022478	19.02	66.775	10.870	76499027.920625
2015/01/13	14:04:44	ok	ok	394.9580	49.542	0.022478	19.01	66.803	10.868	77164006.092988
2015/01/13	14:09:44	ok	ok	394.9500	49.542	0.022478	19.03	66.777	10.877	77267253.874692
2015/01/13	14:14:44	ok	ok	394.9380	49.541	0.022478	19.02	66.804	10.875	78539952.685308
2015/01/13	14:19:44	ok	ok	394.9340	49.540	0.022478	19.00	66.771	10.857	76922739.095292
2015/01/13	14:24:44	ok	ok	394.9260	49.541	0.022478	19.01	66.744	10.859	78539723.846720
2015/01/13	14:29:44	ok	ok	394.8860	49.534	0.022478	18.98	66.827	10.853	81225984.194168
2015/01/13	14:34:44	ok	ok	394.8880	49.531	0.022478	18.94	66.849	10.831	77748593.995449
2015/01/13	14:39:44	ok	ok	394.8780	49.532	0.022478	18.94	66.761	10.817	74634246.142003
2015/01/13	14:44:44	ok	ok	394.8940	49.532	0.022478	19.00	66.742	10.852	79832933.305122
2015/01/13	14:49:44	ok	ok	394.9000	49.532	0.022478	19.00	66.771	10.857	80754719.183325
2015/01/13	14:54:44	ok	ok	394.9000	49.535	0.022478	19.04	66.779	10.884	79738975.150998
2015/01/13	14:59:44	ok	ok	394.8960	49.531	0.022478	19.05	66.780	10.890	78934314.090301
2015/01/13	15:04:44	ok	ok	394.8940	49.524	0.022478	19.06	66.812	10.902	78566602.123966
2015/01/13	15:09:44	ok	ok	394.8820	49.531	0.022478	19.09	66.787	10.917	76989157.347030
2015/01/13	15:14:44	ok	ok	394.8840	49.527	0.022478	19.03	66.806	10.882	79970419.529301
2015/01/13	15:19:44	ok	ok	394.8300	49.522	0.022478	19.00	66.830	10.867	77025974.111711
2015/01/13	15:24:44	ok	ok	394.8380	49.523	0.022478	18.96	66.794	10.835	79653807.005888
2015/01/13	15:29:44	ok	ok	394.8220	49.514	0.022478	18.95	66.792	10.828	76599549.891191
2015/01/13	15:34:44	ok	ok	394.8180	49.516	0.022478	18.89	66.899	10.807	80370500.023391
2015/01/13	15:39:44	--	ok	394.7720	49.511	0.022478	18.86	66.835	10.778	79001926.927834
2015/01/13	15:39:57	ok	ok	395.0620	49.548	0.02249	18.86	66.806	10.773	76477268.018749
2015/01/13	15:44:57	ok	ok	395.0360	49.552	0.02249	18.80	66.854	10.743	76602715.693370
2015/01/13	15:49:57	ok	ok	395.0200	49.552	0.02249	18.78	66.880	10.734	76802706.024414
2015/01/13	15:54:57	ok	ok	394.9960	49.549	0.02249	18.71	66.838	10.683	80221471.603554
2015/01/13	15:59:57	ok	ok	394.9820	49.550	0.02249	18.66	66.859	10.655	77777037.216386
2015/01/13	16:04:57	ok	ok	394.9800	49.548	0.02249	18.66	66.888	10.660	79484139.596673
2015/01/13	16:09:57	ok	ok	394.9300	49.547	0.02249	18.62	66.792	10.620	76660995.156090
2015/01/13	16:14:57	ok	ok	394.9440	49.547	0.02249	18.59	66.846	10.609	76992851.636117
2015/01/13	16:19:57	ok	ok	394.8920	49.539	0.02249	18.55	66.868	10.588	76879555.309685
2015/01/13	16:24:57	ok	ok	394.8780	49.539	0.02249	18.52	66.922	10.577	76845831.764889
2015/01/13	16:29:57	ok	ok	394.8500	49.535	0.02249	18.46	66.970	10.548	74480341.100321
2015/01/13	16:34:57	ok	ok	394.8360	49.526	0.02249	18.36	66.982	10.487	75832930.807001
2015/01/13	16:39:57	ok	ok	394.8040	49.527	0.02249	18.31	67.032	10.464	75702685.834700
2015/01/13	16:44:57	--	ok	394.7920	49.524	0.02249	18.27	67.025	10.438	74094737.773116
2015/01/13	16:45:11	ok	ok	395.0220	49.547	0.022501	18.24	66.931	10.405	72014504.606419
2015/01/13	16:50:10	ok	ok	395.0180	49.548	0.022501	18.24	67.049	10.423	78438084.313846
2015/01/13	16:55:10	ok	ok	395.0060	49.549	0.022501	18.20	67.042	10.397	77801445.179194
2015/01/13	17:00:10	ok	ok	394.9560	49.544	0.022501	18.16	67.064	10.376	75490405.291140
2015/01/13	17:05:10	ok	ok	394.9500	49.543	0.022501	18.13	67.059	10.357	72972845.552518
2015/01/13	17:10:10	ok	ok	394.9260	49.542	0.022501	18.10	67.053	10.338	74236365.338164
2015/01/13	17:15:10	ok	ok	394.9080	49.541	0.022501	18.04	67.072	10.304	75880461.111273
2015/01/13	17:20:10	ok	ok	394.8760	49.536	0.022501	17.98	67.091	10.270	74197744.196998
2015/01/13	17:25:10	ok	ok	394.8560	49.531	0.022501	17.95	67.144	10.260	74267226.982202
2015/01/13	17:30:10	ok	ok	394.8600	49.536	0.022501	17.90	67.164	10.233	76143145.572414
2015/01/13	17:35:10	ok	ok	394.8100	49.531	0.022501	17.88	67.131	10.215	74453128.788063
2015/01/13	17:40:10	ok	ok	394.8220	49.530	0.022501	17.89	67.104	10.217	75549792.656808
2015/01/13	17:45:10	--	ok	394.7940	49.526	0.022501	17.81	67.119	10.171	80120964.420392
2015/01/13	17:45:23	ok	ok	395.0260	49.543	0.022512	17.83	67.005	10.166	69488996.708230
2015/01/13	17:50:23	ok	ok	395.0180	49.546	0.022512	17.79	67.086	10.154	74800294.175085
2015/01/13	17:55:23	--	ok	395.2240	49.558	0.022512	18.18	66.390	10.284	77901896.356890
2015/01/13	17:55:37	ok	ok	394.9680	49.540	0.0225	18.21	66.307	10.290	70262315.854304
2015/01/13	18:00:36	ok	ok	395.0640	49.547	0.0225	18.48	66.029	10.412	93639504.392372
2015/01/13	18:05:36	ok	ok	395.1380	49.554	0.0225	18.66	65.913	10.505	94931842.517959
2015/01/13	18:10:36	ok	ok	395.1960	49.558	0.0225	18.81	65.703	10.564	95126220.498064
2015/01/13	18:15:36	--	ok	395.2280	49.561	0.0225	18.90	65.629	10.609	95379618.951430
2015/01/13	18:15:49	ok	ok	394.9880	49.540	0.022488	18.97	65.553	10.640	87171706.998860
2015/01/13	18:20:48	ok	ok	395.0480	49.545	0.022488	19.03	65.474	10.665	93134501.006914
2015/01/13	18:25:48	ok	ok	395.0580	49.550	0.022488	19.10	65.397	10.696	95406974.552222
2015/01/13	18:30:48	ok	ok	395.0780	49.558	0.022488	19.14	65.345	10.713	94729879.649149
2015/01/13	18:35:48	ok	ok	395.1060	49.560	0.022488	19.22	65.269	10.751	93428915.857340
2015/01/13	18:40:48	ok	ok	395.1240	49.560	0.022488	19.23	65.212	10.748	94645938.500986
2015/01/13	18:45:48	ok	ok	395.1380	49.562	0.022488	19.28	65.161	10.771	92596422.803891
2015/01/13	18:50:48	ok	ok	395.1500	49.563	0.022488	19.30	65.075	10.770	93813781.993650
2015/01/13	18:55:48	ok	ok	395.1600	49.566	0.022488	19.33	65.021	10.780	91789171.983288
2015/01/13	19:00:48	ok	ok	395.1820	49.568	0.022488	19.33	64.991	10.775	95850985.536632
2015/01/13	19:05:48	--	ok	395.2080	49.569	0.022488	19.36	64.937	10.785	92951684.527691
2015/01/13	19:06:01	ok	ok	395.0040	49.546	0.022477	19.47	64.777	10.828	93474816.944364
2015/01/13	19:11:01	ok	ok	394.9620	49.544	0.022477	19.41	64.916	10.813	94007589.951035
2015/01/13	19:16:01	ok	ok	394.9680	49.548	0.022477	19.39	64.823	10.785	93720114.293887
2015/01/13	19:21:01	ok	ok	394.9760	49.549	0.022477	19.38	64.821	10.778	93610871.406112
2015/01/13	19:26:01	ok	ok	395.0160	49.553	0.022477	19.43	64.740	10.796	94850455.219870
2015/01/13	19:31:01	ok	ok	395.0100	49.554	0.022477	19.40	64.795	10.786	96280089.605980
2015/01/13	19:36:01	ok	ok	394.9840	49.550	0.022477	19.38	64.702	10.758	94469379.997810
2015/01/13	19:41:01	ok	ok	394.9900	49.550	0.022477	19.40	64.646	10.762	93980712.587764
2015/01/13	19:46:01	ok	ok	394.9940	49.553	0.022477	19.40	64.616	10.757	97078600.199533
2015/01/13	19:51:01	ok	ok	395.0020	49.555	0.022477	19.40	64.646	10.762	93833628.173216
2015/01/13	19:56:01	ok	ok	395.0120	49.555	0.022477	19.46	64.507	10.776	96476705.652516
2015/01/13	20:01:01	ok	ok	394.9880	49.558	0.022477	19.44	64.533	10.768	92140708.229048
2015/01/13	20:06:01	ok	ok	395.0060	49.551	0.022477	19.38	64.553	10.734	92504083.434631
2015/01/13	20:11:01	ok	ok	394.9960	49.555	0.022477	19.36	64.549	10.720	95589420.085569
2015/01/13	20:16:01	ok	ok	395.0020	49.554	0.022477	19.37	64.551	10.727	93154725.145338
2015/01/13	20:21:01	ok	ok	394.9900	49.555	0.022477	19.34	64.576	10.712	94296554.233620
2015/01/13	20:26:01	ok	ok	394.9800	49.554	0.022477	19.34	64.457	10.692	91608642.371458
2015/01/13	20:31:01	ok	ok	394.9800	49.553	0.022477	19.32	64.483	10.684	95938822.884352
2015/01/13	20:36:01	ok	ok	394.9640	49.553	0.022477	19.31	64.451	10.673	90971644.984242
2015/01/13	20:41:01	ok	ok	394.9620	49.555	0.022477	19.28	64.417	10.648	90597531.306109
2015/01/13	20:46:01	ok	ok	394.9600	49.551	0.022477	19.26	64.353	10.625	92742181.175402
2015/01/13	20:51:01	ok	ok	394.9640	49.554	0.022477	19.27	64.355	10.632	94550854.035558
2015/01/13	20:56:01	ok	ok	394.9580	49.547	0.022477	19.24	64.410	10.622	91911208.545014
2015/01/13	21:01:01	ok	ok	394.9340	49.555	0.022477	19.27	64.325	10.627	91853964.831776
2015/01/13	21:06:01	ok	ok	394.9320	49.549	0.022477	19.23	64.319	10.601	91524500.321915
2015/01/13	21:11:01	ok	ok	394.9440	49.550	0.022477	19.24	64.261	10.597	90468306.309897
2015/01/13	21:16:01	ok	ok	394.9620	49.549	0.022477	19.26	64.264	10.610	91796091.741940
2015/01/13	21:21:01	ok	ok	394.9700	49.551	0.022477	19.28	64.148	10.604	88827693.198043
2015/01/13	21:26:01	ok	ok	394.9500	49.547	0.022477	19.24	64.201	10.588	89910611.199518
2015/01/13	21:31:01	ok	ok	394.9420	49.549	0.022477	19.22	64.138	10.565	92362334.404615
2015/01/13	21:36:01	ok	ok	394.9500	49.548	0.022477	19.22	64.168	10.570	92900620.759782
2015/01/13	21:41:01	ok	ok	394.9480	49.548	0.022477	19.26	64.085	10.581	92532641.324158
2015/01/13	21:46:01	ok	ok	394.9380	49.549	0.022477	19.19	64.133	10.545	91459338.367241
2015/01/13	21:51:01	ok	ok	394.9300	49.552	0.022477	19.20	64.075	10.542	94940437.598036
2015/01/13	21:56:01	ok	ok	394.9140	49.544	0.022477	19.16	64.068	10.516	93443275.143092
2015/01/13	22:01:01	ok	ok	394.9180	49.547	0.022477	19.16	64.128	10.526	91210100.353124
2015/01/13	22:06:01	ok	ok	394.9200	49.555	0.022477	19.14	64.124	10.513	93099487.150871
2015/01/13	22:11:01	ok	ok	394.9200	49.551	0.022477	19.20	64.015	10.532	95136819.758455
2015/01/13	22:16:01	ok	ok	394.9160	49.547	0.022477	19.12	64.001	10.480	91530319.408116
2015/01/13	22:21:01	ok	ok	394.8960	49.544	0.022477	19.13	64.003	10.487	94149630.147121
2015/01/13	22:26:01	ok	ok	394.8760	49.542	0.022477	19.08	63.995	10.455	89918845.161071
2015/01/13	22:31:01	ok	ok	394.8960	49.545	0.022477	19.14	63.915	10.479	93938331.072125
2015/01/13	22:36:01	ok	ok	394.8860	49.543	0.022477	19.08	63.995	10.455	92309499.023418
2015/01/13	22:41:01	ok	ok	394.8740	49.544	0.022477	19.02	64.014	10.421	90046425.009658
2015/01/13	22:46:01	ok	ok	394.8640	49.541	0.022477	19.04	63.868	10.409	90285852.014960
2015/01/13	22:51:01	ok	ok	394.8540	49.534	0.022477	19.02	63.955	10.411	96140570.910609
2015/01/13	22:56:01	ok	ok	394.8060	49.533	0.022477	18.90	63.964	10.339	92244248.883064
2015/01/13	23:01:01	ok	ok	394.8180	49.535	0.022477	18.90	63.994	10.344	92084187.700935
2015/01/13	23:06:01	ok	ok	394.8160	49.534	0.022477	18.91	63.966	10.346	90618529.513866
2015/01/13	23:11:01	ok	ok	394.8020	49.535	0.022477	18.91	63.846	10.326	89540967.925341
2015/01/13	23:16:01	ok	ok	394.8000	49.522	0.022477	18.88	63.871	10.312	87264710.447832
2015/01/13	23:21:01	ok	ok	394.8100	49.534	0.022477	18.87	63.840	10.301	93797403.995337
2015/01/13	23:26:01	ok	ok	394.8040	49.527	0.022477	18.87	63.780	10.291	89519825.380947
2015/01/13	23:31:01	--	ok	394.7920	49.524	0.022477	18.84	63.864	10.287	90357368.165361
2015/01/13	23:31:14	ok	ok	395.0340	49.555	0.022488	18.88	63.752	10.293	87086566.662060
2015/01/13	23:36:13	ok	ok	395.0040	49.550	0.022488	18.83	63.743	10.261	89422842.217673
2015/01/13	23:41:13	ok	ok	394.9920	49.553	0.022488	18.82	63.742	10.255	87738318.313046
2015/01/13	23:46:13	ok	ok	394.9960	49.556	0.022488	18.82	63.742	10.255	93463515.382057
2015/01/13	23:51:13	ok	ok	394.9800	49.553	0.022488	18.81	63.710	10.244	91528513.366919
2015/01/13	23:56:13	ok	ok	394.9840	49.551	0.022488	18.79	63.677	10.226	92334314.056068
2015/01/14	00:01:13	ok	ok	394.9780	49.553	0.022488	18.76	63.642	10.203	92466103.318821
2015/01/14	00:06:13	ok	ok	394.9500	49.551	0.022488	18.76	63.672	10.207	89058220.463745
2015/01/14	00:11:13	ok	ok	394.9520	49.550	0.022488	18.72	63.695	10.187	91655053.353524
2015/01/14	00:16:13	ok	ok	394.9520	49.550	0.022488	18.70	63.662	10.170	92576246.507305
2015/01/14	00:21:13	ok	ok	394.9640	49.549	0.022488	18.70	63.602	10.160	89339205.426121
2015/01/14	00:26:13	ok	ok	394.9220	49.546	0.022488	18.64	63.622	10.127	91544085.967004
2015/01/14	00:31:13	ok	ok	394.9180	49.545	0.022488	18.62	63.648	10.120	90487685.952127
2015/01/14	00:36:13	ok	ok	394.9280	49.546	0.022488	18.58	63.671	10.099	88517370.868647
2015/01/14	00:41:13	ok	ok	394.9020	49.548	0.022488	18.57	63.550	10.074	91216368.127929
2015/01/14	00:46:13	ok	ok	394.9240	49.544	0.022488	18.57	63.640	10.088	89557808.183987
2015/01/14	00:51:13	ok	ok	394.8960	49.547	0.022488	18.54	63.515	10.051	89845061.552549
2015/01/14	00:56:13	ok	ok	394.8660	49.545	0.022488	18.50	63.598	10.040	87950670.610524
2015/01/14	01:01:13	ok	ok	394.8780	49.544	0.022488	18.47	63.563	10.017	91962179.808395
2015/01/14	01:06:13	ok	ok	394.8640	49.540	0.022488	18.46	63.591	10.015	91633164.242350
2015/01/14	01:11:13	ok	ok	394.8680	49.535	0.022488	18.43	63.467	9.978	89464513.430719
2015/01/14	01:16:13	ok	ok	394.8220	49.539	0.022488	18.37	63.546	9.955	90675972.272607
2015/01/14	01:21:13	ok	ok	394.8600	49.532	0.022488	18.39	63.430	9.949	88827837.450298
2015/01/14	01:26:13	ok	ok	394.8040	49.532	0.022488	18.34	63.511	9.932	88699146.869855
2015/01/14	01:31:13	ok	ok	394.8120	49.537	0.022488	18.33	63.480	9.921	87669170.812962
2015/01/14	01:36:13	ok	ok	394.8320	49.533	0.022488	18.30	63.475	9.903	91836983.866324
2015/01/14	01:41:13	ok	ok	394.8240	49.539	0.022488	18.34	63.392	9.913	90622878.356708
2015/01/14	01:46:13	--	ok	394.7860	49.530	0.022488	18.26	63.408	9.869	90337596.652752
2015/01/14	01:46:26	ok	ok	395.0600	49.553	0.022499	18.28	63.322	9.867	88095767.458071
2015/01/14	01:51:25	ok	ok	395.0240	49.553	0.022499	18.27	63.410	9.875	88586265.651024
2015/01/14	01:56:25	ok	ok	395.0020	49.549	0.022499	18.22	63.461	9.854	86725647.456368
2015/01/14	02:01:25	ok	ok	395.0160	49.552	0.022499	18.22	63.342	9.835	87330233.008823
2015/01/14	02:06:25	ok	ok	394.9780	49.548	0.022499	18.20	63.338	9.823	88880971.657594
2015/01/14	02:11:25	ok	ok	394.9780	49.551	0.022499	18.21	63.370	9.834	93281849.804516
2015/01/14	02:16:25	ok	ok	394.9820	49.551	0.022499	18.18	63.365	9.816	93610552.444256
2015/01/14	02:21:25	ok	ok	394.9540	49.546	0.022499	18.13	63.327	9.781	87251576.734352
2015/01/14	02:26:25	ok	ok	394.9620	49.546	0.022499	18.11	63.264	9.759	88390013.899476
2015/01/14	02:31:25	ok	ok	394.9780	49.545	0.022499	18.10	63.262	9.753	94744697.486421
2015/01/14	02:36:25	ok	ok	394.9360	49.544	0.022499	18.06	63.285	9.734	90062012.824999
2015/01/14	02:41:25	ok	ok	394.9380	49.547	0.022499	18.04	63.341	9.731	91529368.176912
2015/01/14	02:46:25	ok	ok	394.9200	49.546	0.022499	17.99	63.273	9.691	86682066.136379
2015/01/14	02:51:25	ok	ok	394.9180	49.541	0.022499	17.98	63.212	9.676	87523849.521998
2015/01/14	02:56:25	ok	ok	394.9100	49.544	0.022499	17.98	63.271	9.685	90573779.684824
2015/01/14	03:01:25	ok	ok	394.9060	49.543	0.022499	17.94	63.265	9.661	88320674.084892
2015/01/14	03:06:25	ok	ok	394.8940	49.541	0.022499	17.95	63.207	9.658	87781009.412173
2015/01/14	03:11:25	ok	ok	394.9000	49.541	0.022499	17.96	63.119	9.651	93417519.301702
2015/01/14	03:16:25	ok	ok	394.8900	49.539	0.022499	17.92	63.202	9.640	82820293.077273
2015/01/14	03:21:25	ok	ok	394.8520	49.537	0.022499	17.89	63.137	9.613	85445798.802025
2015/01/14	03:26:25	ok	ok	395.1280	49.564	0.022499	18.65	62.037	9.881	73877210.353323
2015/01/14	03:31:25	--	ok	395.2620	49.573	0.022499	19.01	62.037	10.093	74795380.077877
2015/01/14	03:31:39	ok	ok	394.9440	49.548	0.022485	19.04	61.861	10.082	68244103.712501
2015/01/14	03:36:38	ok	ok	395.0840	49.562	0.022485	19.26	61.958	10.230	72945747.084062
2015/01/14	03:41:38	ok	ok	395.1400	49.567	0.022485	19.47	61.932	10.352	78016195.040261
2015/01/14	03:46:38	--	ok	395.2120	49.573	0.022485	19.62	61.927	10.443	76185827.240021
2015/01/14	03:46:52	ok	ok	394.8880	49.535	0.022474	19.62	61.866	10.433	69065806.497650
2015/01/14	03:51:51	ok	ok	394.9960	49.559	0.022474	19.72	61.883	10.497	72810907.333408
2015/01/14	03:56:51	ok	ok	395.0600	49.564	0.022474	19.83	61.871	10.563	74631615.421122
2015/01/14	04:01:51	ok	ok	395.0920	49.571	0.022474	19.93	61.827	10.617	76498167.662005
2015/01/14	04:06:51	ok	ok	395.1140	49.573	0.022474	19.97	61.803	10.638	75935419.378891
2015/01/14	04:11:51	ok	ok	395.1580	49.576	0.022474	20.07	61.820	10.703	75866174.356022
2015/01/14	04:16:51	ok	ok	395.1800	49.579	0.022474	20.12	61.858	10.741	76642532.343131
2015/01/14	04:21:51	ok	ok	395.1860	49.582	0.022474	20.14	61.801	10.744	76202902.251305
2015/01/14	04:26:51	--	ok	395.2160	49.586	0.022474	20.21	61.812	10.790	75330448.390101
2015/01/14	04:27:05	ok	ok	394.8900	49.543	0.022462	20.24	61.636	10.778	65191638.528678
2015/01/14	04:32:04	ok	ok	395.0060	49.562	0.022462	20.25	61.789	10.811	74709470.661973
2015/01/14	04:37:04	ok	ok	394.9920	49.567	0.022462	20.29	61.735	10.827	71919683.563563
2015/01/14	04:42:04	ok	ok	395.0180	49.565	0.022462	20.28	61.733	10.820	74251440.866988
2015/01/14	04:47:04	ok	ok	395.0420	49.574	0.022462	20.33	61.772	10.858	73153957.275043
2015/01/14	04:52:04	ok	ok	395.0560	49.573	0.022462	20.36	61.716	10.868	79156878.070102
2015/01/14	04:57:04	ok	ok	395.0620	49.574	0.022462	20.36	61.746	10.873	74912058.508911
2015/01/14	05:02:04	ok	ok	395.0680	49.573	0.022462	20.40	61.753	10.899	73686566.166741
2015/01/14	05:07:04	ok	ok	395.0720	49.575	0.022462	20.41	61.724	10.901	76988434.389144
2015/01/14	05:12:04	ok	ok	395.0820	49.579	0.022462	20.42	61.786	10.918	73085503.931328
2015/01/14	05:17:04	ok	ok	395.0860	49.578	0.022462	20.43	61.727	10.914	74866387.061329
2015/01/14	05:22:04	ok	ok	395.0940	49.581	0.022462	20.46	61.702	10.929	72930484.732824
2015/01/14	05:27:04	ok	ok	395.0960	49.580	0.022462	20.43	61.697	10.909	75294278.386041
2015/01/14	05:32:04	ok	ok	395.0880	49.581	0.022462	20.44	61.729	10.921	75770467.960073
2015/01/14	05:37:04	ok	ok	395.0960	49.583	0.022462	20.42	61.726	10.907	72610224.598087
2015/01/14	05:42:04	ok	ok	395.1160	49.583	0.022462	20.39	61.721	10.888	72810279.056227
2015/01/14	05:47:04	ok	ok	395.0920	49.583	0.022462	20.41	61.694	10.895	72883405.138737
2015/01/14	05:52:04	ok	ok	395.1120	49.584	0.022462	20.42	61.726	10.907	77387227.591395
2015/01/14	05:57:04	ok	ok	395.0940	49.580	0.022462	20.38	61.719	10.881	73238827.649542
2015/01/14	06:02:04	ok	ok	395.1020	49.585	0.022462	20.39	61.691	10.882	74673331.369157
2015/01/14	06:07:04	ok	ok	395.1220	49.586	0.022462	20.44	61.669	10.910	74024990.301274
2015/01/14	06:12:04	ok	ok	395.1240	49.584	0.022462	20.43	61.667	10.903	75630280.219743
2015/01/14	06:17:04	ok	ok	395.1340	49.587	0.022462	20.49	61.647	10.938	74218134.396765
2015/01/14	06:22:04	ok	ok	395.1220	49.586	0.022462	20.50	61.618	10.939	73418492.763962
2015/01/14	06:27:04	ok	ok	395.1360	49.585	0.022462	20.48	61.645	10.931	74739217.484540
2015/01/14	06:32:04	ok	ok	395.1380	49.586	0.022462	20.46	61.642	10.918	76091588.637958
2015/01/14	06:37:04	ok	ok	395.1260	49.586	0.022462	20.48	61.645	10.931	74524463.070620
2015/01/14	06:42:04	ok	ok	395.1220	49.586	0.022462	20.46	61.642	10.918	73247449.738547
2015/01/14	06:47:04	ok	ok	395.1200	49.587	0.022462	20.46	61.642	10.918	72930332.985642
2015/01/14	06:52:04	ok	ok	395.1140	49.586	0.022462	20.43	61.667	10.903	74160989.473049
2015/01/14	06:57:04	ok	ok	395.1340	49.586	0.022462	20.46	61.581	10.907	71642545.821629
2015/01/14	07:02:04	ok	ok	395.1360	49.586	0.022462	20.46	61.551	10.902	77101810.474628
2015/01/14	07:07:04	ok	ok	395.1320	49.587	0.022462	20.45	61.580	10.901	73432987.796679
2015/01/14	07:12:04	ok	ok	395.1400	49.587	0.022462	20.46	61.581	10.907	75399999.027209
2015/01/14	07:17:04	ok	ok	395.1240	49.585	0.022462	20.44	61.638	10.905	75213156.388655
2015/01/14	07:22:04	ok	ok	395.1260	49.586	0.022462	20.48	61.554	10.915	74936896.873041
2015/01/14	07:27:04	ok	ok	395.1580	49.587	0.022462	20.49	61.526	10.916	75304730.511630
2015/01/14	07:32:04	ok	ok	395.1360	49.587	0.022462	20.47	61.553	10.909	77243448.088712
2015/01/14	07:37:04	ok	ok	395.1340	49.587	0.022462	20.45	61.459	10.879	73602406.455106
2015/01/14	07:42:04	ok	ok	395.1400	49.587	0.022462	20.46	61.491	10.891	75760586.625534
2015/01/14	07:47:04	ok	ok	395.1340	49.587	0.022462	20.45	61.519	10.890	73447105.389770
2015/01/14	07:52:04	ok	ok	395.1380	49.589	0.022462	20.44	61.487	10.878	73880905.420239
2015/01/14	07:57:04	ok	ok	395.1500	49.588	0.022462	20.47	61.462	10.892	75928918.136460
2015/01/14	08:02:04	ok	ok	395.1300	49.590	0.022462	20.53	61.502	10.938	73761236.027434
2015/01/14	08:07:04	ok	ok	395.1400	49.588	0.022462	20.50	61.437	10.907	76386422.426673
2015/01/14	08:12:04	ok	ok	395.1500	49.589	0.022462	20.46	61.430	10.880	74213935.284604
2015/01/14	08:17:04	ok	ok	395.1620	49.589	0.022462	20.51	61.438	10.914	75385414.412179
2015/01/14	08:22:04	ok	ok	395.1480	49.588	0.022462	20.48	61.464	10.899	74102710.316686
2015/01/14	08:27:04	ok	ok	395.1560	49.587	0.022462	20.48	61.403	10.888	73922580.829631
2015/01/14	08:32:04	ok	ok	395.1600	49.590	0.022462	20.52	61.410	10.915	72533838.220007
2015/01/14	08:37:04	ok	ok	395.1700	49.590	0.022462	20.52	61.349	10.904	74558026.416333
2015/01/14	08:42:04	ok	ok	395.1640	49.591	0.022462	20.56	61.295	10.920	72997016.066467
2015/01/14	08:47:04	ok	ok	395.1720	49.589	0.022462	20.55	61.324	10.919	74456357.977699
2015/01/14	08:52:04	ok	ok	395.1800	49.591	0.022462	20.50	61.316	10.886	73059536.414893
2015/01/14	08:57:04	ok	ok	395.1980	49.591	0.022462	20.58	61.268	10.928	74326016.352084
2015/01/14	09:02:04	ok	ok	395.1800	49.590	0.022462	20.54	61.292	10.907	74162699.580176
2015/01/14	09:07:04	--	ok	395.2060	49.592	0.022462	20.56	61.234	10.909	71981624.319395
2015/01/14	09:07:18	ok	ok	394.8880	49.556	0.02245	20.60	61.180	10.925	66631864.234973
2015/01/14	09:12:17	ok	ok	394.9540	49.570	0.02245	20.60	61.241	10.936	71853559.694173
2015/01/14	09:17:17	ok	ok	394.9820	49.574	0.02245	20.67	61.252	10.982	77163204.471531
2015/01/14	09:22:17	ok	ok	394.9940	49.572	0.02245	20.60	61.180	10.925	71696264.648810
2015/01/14	09:27:17	ok	ok	394.9880	49.570	0.02245	20.68	61.133	10.967	72949303.206526
2015/01/14	09:32:17	ok	ok	394.9820	49.577	0.02245	20.72	61.200	11.005	74942141.355227
2015/01/14	09:37:17	ok	ok	395.0100	49.576	0.02245	20.77	61.056	11.011	73859882.060578
2015/01/14	09:42:17	ok	ok	395.0300	49.577	0.02245	20.82	61.034	11.039	74377405.101713
2015/01/14	09:47:17	ok	ok	395.0640	49.580	0.02245	20.87	61.012	11.067	77020235.456417
2015/01/14	09:52:17	ok	ok	395.0720	49.583	0.02245	20.91	60.988	11.089	71453556.899387
2015/01/14	09:57:17	ok	ok	395.0920	49.583	0.02245	20.98	60.908	11.119	74306193.353511
2015/01/14	10:02:17	ok	ok	395.0900	49.584	0.02245	20.94	60.993	11.109	72798405.925305
2015/01/14	10:07:17	ok	ok	395.0840	49.585	0.02245	20.90	60.986	11.082	72699677.632727
2015/01/14	10:12:17	ok	ok	395.1000	49.585	0.02245	20.96	60.996	11.122	73129771.436274
2015/01/14	10:17:17	ok	ok	395.1120	49.589	0.02245	21.01	61.004	11.156	77602650.226126
2015/01/14	10:22:17	ok	ok	395.1120	49.587	0.02245	21.00	61.033	11.155	72677951.746443
2015/01/14	10:27:17	ok	ok	395.1140	49.587	0.02245	21.00	60.911	11.133	71082499.581317
2015/01/14	10:32:17	ok	ok	395.1380	49.588	0.02245	21.08	60.924	11.187	75170418.529373
2015/01/14	10:37:17	ok	ok	395.1600	49.594	0.02245	21.11	60.868	11.196	71141406.857358
2015/01/14	10:42:17	ok	ok	395.1600	49.590	0.02245	21.12	60.900	11.208	72811733.432493
2015/01/14	10:47:17	ok	ok	395.1920	49.590	0.02245	21.09	60.896	11.188	72745144.749886
2015/01/14	10:52:17	ok	ok	395.1860	49.594	0.02245	21.14	60.873	11.216	73046529.649114
2015/01/14	10:57:17	ok	ok	395.1680	49.592	0.02245	21.20	60.852	11.252	71643552.188645
2015/01/14	11:02:17	ok	ok	395.1900	49.593	0.02245	21.22	60.825	11.260	74346109.940119
2015/01/14	11:07:17	--	ok	395.2080	49.597	0.02245	21.24	60.798	11.268	74613325.334066
2015/01/14	11:07:32	ok	ok	394.8300	49.535	0.022439	21.24	60.677	11.245	68676855.458584
2015/01/14	11:12:31	ok	ok	394.9600	49.562	0.022439	21.28	60.805	11.295	73240467.734374
2015/01/14	11:17:31	ok	ok	394.9780	49.559	0.022439	21.35	60.785	11.337	71852265.867887
2015/01/14	11:22:32	ok	ok	394.9860	49.568	0.022439	21.38	60.821	11.363	69922246.715196
2015/01/14	11:27:31	ok	ok	395.0100	49.571	0.022439	21.38	60.729	11.346	74121458.548792
2015/01/14	11:32:31	ok	ok	395.0000	49.570	0.022439	21.46	60.742	11.401	67790570.195207
2015/01/14	11:37:31	ok	ok	395.0080	49.578	0.022439	21.48	60.776	11.421	71194875.525505
2015/01/14	11:42:31	ok	ok	395.0280	49.572	0.022439	21.48	60.745	11.415	71173802.670563
2015/01/14	11:47:31	ok	ok	395.0680	49.576	0.022439	21.50	60.749	11.429	72185095.410572
2015/01/14	11:52:32	ok	ok	395.0680	49.580	0.022439	21.56	60.758	11.471	72789096.180751
2015/01/14	11:57:31	ok	ok	395.0900	49.582	0.022439	21.60	60.704	11.487	73997719.938041
2015/01/14	12:02:31	ok	ok	395.0880	49.585	0.022439	21.62	60.677	11.495	69161542.533712
2015/01/14	12:07:31	ok	ok	395.1260	49.584	0.022439	21.70	60.750	11.562	71972583.131196
2015/01/14	12:12:31	ok	ok	395.1440	49.590	0.022439	21.76	60.699	11.592	70282101.455944
2015/01/14	12:17:31	ok	ok	395.1680	49.590	0.022439	21.84	60.681	11.643	70155107.565805
2015/01/14	12:22:32	ok	ok	395.1840	49.587	0.022439	21.92	60.603	11.681	71641680.828690
2015/01/14	12:27:31	ok	ok	395.1820	49.592	0.022439	21.91	60.632	11.680	72880876.087288
2015/01/14	12:32:31	--	ok	395.2240	49.599	0.022439	21.96	60.609	11.709	68795002.200105
2015/01/14	12:32:45	ok	ok	394.8680	49.502	0.022426	22.00	60.494	11.714	66665631.962282
2015/01/14	12:37:44	ok	ok	394.9160	49.538	0.022426	21.95	60.608	11.702	69742042.615517
2015/01/14	12:42:44	ok	ok	394.9440	49.544	0.022426	22.01	60.617	11.745	70640623.348710
2015/01/14	12:47:44	ok	ok	394.9700	49.545	0.022426	22.04	60.530	11.748	71327418.743969
2015/01/14	12:52:44	ok	ok	394.9640	49.539	0.022426	22.12	60.574	11.811	72123062.001134
2015/01/14	12:57:44	--	ok	394.7380	49.436	0.022426	21.38	61.701	11.528	73656746.210119
2015/01/14	12:57:58	ok	ok	395.1020	49.546	0.022441	21.43	61.648	11.551	66813881.657811
2015/01/14	13:02:57	ok	ok	394.9540	49.547	0.022441	21.10	61.776	11.356	72168458.365726
2015/01/14	13:07:57	ok	ok	394.8860	49.529	0.022441	20.92	61.868	11.255	89026870.075178
2015/01/14	13:12:57	ok	ok	394.8140	49.512	0.022441	20.74	61.869	11.138	87781181.053610
2015/01/14	13:17:57	--	ok	394.7860	49.506	0.022441	20.62	61.910	11.068	84893950.789533
2015/01/14	13:18:11	ok	ok	395.0560	49.569	0.022452	20.64	61.732	11.049	78315777.557695
2015/01/14	13:23:10	ok	ok	394.9940	49.563	0.022452	20.52	61.893	11.001	85455844.816762
2015/01/14	13:28:10	ok	ok	394.9440	49.563	0.022452	20.43	61.969	10.957	85441697.937485
2015/01/14	13:33:10	ok	ok	394.9320	49.551	0.022452	20.39	61.842	10.909	81970145.258636
2015/01/14	13:38:10	ok	ok	394.9060	49.553	0.022452	20.32	61.921	10.878	81591485.852728
2015/01/14	13:43:10	ok	ok	394.8800	49.536	0.022452	20.23	61.906	10.819	84228758.135976
2015/01/14	13:48:10	ok	ok	394.8820	49.542	0.022452	20.19	61.960	10.803	83711904.991775
2015/01/14	13:53:10	ok	ok	394.8340	49.535	0.022452	20.14	61.861	10.754	85039556.555113
2015/01/14	13:58:10	ok	ok	394.8200	49.529	0.022452	20.10	61.915	10.738	80633648.169654
2015/01/14	14:03:10	ok	ok	394.8320	49.523	0.022452	20.08	61.881	10.720	83260770.630964
2015/01/14	14:08:10	--	ok	394.7640	49.510	0.022452	20.00	61.929	10.678	85869032.247894
2015/01/14	14:08:24	ok	ok	395.1040	49.572	0.022465	20.06	61.818	10.697	77271316.556215
2015/01/14	14:13:23	ok	ok	395.0240	49.566	0.022465	20.01	61.810	10.664	82377016.789631
2015/01/14	14:18:23	ok	ok	395.0540	49.563	0.022465	20.01	61.780	10.659	85391395.035904
2015/01/14	14:23:23	ok	ok	395.0140	49.563	0.022465	19.96	61.771	10.626	85860818.801695
2015/01/14	14:28:23	ok	ok	395.0100	49.560	0.022465	20.00	61.778	10.652	83597710.422489
2015/01/14	14:33:23	ok	ok	395.0400	49.560	0.022465	19.98	61.805	10.644	81763771.179539
2015/01/14	14:38:23	ok	ok	395.0260	49.562	0.022465	19.98	61.835	10.650	83998803.996949
2015/01/14	14:43:23	ok	ok	395.0320	49.568	0.022465	20.02	61.811	10.670	84861090.527998
2015/01/14	14:48:23	ok	ok	395.0280	49.566	0.022465	20.01	61.810	10.664	86701078.503507
2015/01/14	14:53:23	ok	ok	395.0040	49.553	0.022465	20.00	61.778	10.652	84181979.535378
2015/01/14	14:58:23	ok	ok	395.0220	49.559	0.022465	20.03	61.753	10.667	85622891.045034
2015/01/14	15:03:23	ok	ok	395.0080	49.555	0.022465	20.02	61.751	10.660	85003900.866275
2015/01/14	15:08:23	ok	ok	395.0220	49.558	0.022465	20.02	61.691	10.650	85265295.955186
2015/01/14	15:13:23	ok	ok	395.0000	49.551	0.022465	19.99	61.656	10.625	80717397.697122
2015/01/14	15:18:23	ok	ok	394.9920	49.557	0.022465	19.94	61.678	10.598	86123688.188774
2015/01/14	15:23:23	ok	ok	394.9920	49.549	0.022465	19.97	61.652	10.612	85397952.291021
2015/01/14	15:28:23	ok	ok	394.9740	49.552	0.022465	19.90	61.701	10.577	84546456.553442
2015/01/14	15:33:23	ok	ok	394.9560	49.546	0.022465	19.91	61.642	10.573	83023052.607237
2015/01/14	15:38:23	ok	ok	394.9580	49.547	0.022465	19.84	61.661	10.533	86797384.113920
2015/01/14	15:43:23	ok	ok	394.9380	49.536	0.022465	19.76	61.708	10.492	84557258.141154
2015/01/14	15:48:23	ok	ok	394.9260	49.544	0.022465	19.75	61.646	10.475	84571899.887265
2015/01/14	15:53:23	ok	ok	394.9000	49.538	0.022465	19.70	61.638	10.443	84149512.630510
2015/01/14	15:58:23	ok	ok	394.8600	49.538	0.022465	19.62	61.716	10.407	84097455.024266
2015/01/14	16:03:23	ok	ok	394.8400	49.523	0.022465	19.52	61.760	10.354	84478772.560915
2015/01/14	16:08:23	ok	ok	394.8580	49.531	0.022465	19.54	61.703	10.356	85842284.754948
2015/01/14	16:13:23	ok	ok	394.8480	49.525	0.022465	19.50	61.666	10.326	84771521.826257
2015/01/14	16:18:23	ok	ok	394.8060	49.512	0.022465	19.43	61.685	10.287	87163930.953431
2015/01/14	16:23:23	--	ok	394.7760	49.509	0.022465	19.39	61.708	10.267	84904587.803488
2015/01/14	16:23:37	ok	ok	395.0600	49.559	0.022477	19.40	61.650	10.263	79803877.268775
2015/01/14	16:28:36	ok	ok	395.0320	49.563	0.022477	19.38	61.676	10.255	84716370.176177
2015/01/14	16:33:36	ok	ok	394.9980	49.559	0.022477	19.32	61.697	10.223	85864931.388470
2015/01/14	16:38:36	ok	ok	394.9800	49.552	0.022477	19.30	61.693	10.210	88785672.539829
2015/01/14	16:43:36	ok	ok	394.9760	49.553	0.022477	19.27	61.688	10.191	84762219.440327
2015/01/14	16:48:36	ok	ok	394.9420	49.549	0.022477	19.25	61.655	10.174	83030574.774310
2015/01/14	16:53:36	ok	ok	394.9680	49.551	0.022477	19.24	61.623	10.162	84946692.205117
2015/01/14	16:58:36	ok	ok	394.9520	49.547	0.022477	19.25	61.595	10.164	84843778.023368
2015/01/14	17:03:36	ok	ok	394.9340	49.544	0.022477	19.20	61.617	10.138	87629989.375070
2015/01/14	17:08:36	ok	ok	394.9460	49.553	0.022477	19.16	61.640	10.118	87083232.724553
2015/01/14	17:13:36	ok	ok	394.9080	49.541	0.022477	19.14	61.607	10.100	84129331.386495
2015/01/14	17:18:36	ok	ok	394.8960	49.546	0.022477	19.14	61.667	10.110	84902524.738439
2015/01/14	17:23:36	ok	ok	394.9100	49.539	0.022477	19.08	61.597	10.063	82660922.663935
2015/01/14	17:28:36	ok	ok	394.8820	49.534	0.022477	19.06	61.594	10.051	85343213.288506
2015/01/14	17:33:36	ok	ok	394.8780	49.530	0.022477	19.07	61.595	10.057	85851633.340413
2015/01/14	17:38:36	ok	ok	394.8660	49.529	0.022477	19.04	61.591	10.038	85515162.280893
2015/01/14	17:43:36	ok	ok	394.8800	49.533	0.022477	19.02	61.587	10.026	87097100.685908
2015/01/14	17:48:36	ok	ok	394.8560	49.533	0.022477	18.99	61.552	10.002	85577668.379020
2015/01/14	17:53:36	ok	ok	394.8540	49.531	0.022477	18.97	61.639	10.005	89973856.589713
2015/01/14	17:58:36	ok	ok	394.8320	49.529	0.022477	18.97	61.519	9.985	83888469.814677
2015/01/14	18:03:36	ok	ok	394.8400	49.522	0.022477	18.94	61.574	9.977	82858829.492916
2015/01/14	18:08:36	ok	ok	394.8040	49.520	0.022477	18.88	61.594	9.945	82887952.090255
2015/01/14	18:13:36	ok	ok	394.8380	49.527	0.022477	18.93	61.542	9.966	87415031.315619
2015/01/14	18:18:36	ok	ok	394.8320	49.526	0.022477	18.90	61.508	9.942	87915603.314771
2015/01/14	18:23:36	ok	ok	394.8160	49.514	0.022477	18.84	61.588	9.920	82481211.128540
2015/01/14	18:28:36	ok	ok	394.8240	49.523	0.022477	18.87	61.563	9.934	86637769.491080
2015/01/14	18:33:36	ok	ok	394.8120	49.518	0.022477	18.86	61.531	9.923	86356776.089571
2015/01/14	18:38:36	ok	ok	394.8020	49.517	0.022477	18.82	61.525	9.898	85983359.598705
2015/01/14	18:43:36	ok	ok	394.8020	49.525	0.022477	18.86	61.471	9.913	83380318.128847
2015/01/14	18:48:36	ok	ok	394.8000	49.517	0.022477	18.86	61.441	9.908	85521785.057737
2015/01/14	18:53:36	ok	ok	394.8120	49.520	0.022477	18.87	61.442	9.914	86615979.532394
2015/01/14	18:58:36	ok	ok	394.8320	49.522	0.022477	18.86	61.441	9.908	85723476.719023
2015/01/14	19:03:36	ok	ok	394.8020	49.519	0.022477	18.84	61.377	9.886	85337701.053351
2015/01/14	19:08:36	--	ok	394.7960	49.511	0.022477	18.82	61.464	9.889	87493252.318982
2015/01/14	19:08:49	ok	ok	395.0560	49.552	0.022488	18.90	61.357	9.918	82212103.380083
2015/01/14	19:13:49	ok	ok	395.0220	49.553	0.022488	18.84	61.407	9.891	85193587.215574
2015/01/14	19:18:49	ok	ok	395.0240	49.550	0.022488	18.81	61.433	9.878	88565462.124031
2015/01/14	19:23:49	ok	ok	395.0520	49.554	0.022488	18.88	61.384	9.911	88915421.664364
2015/01/14	19:28:49	ok	ok	395.0260	49.551	0.022488	18.85	61.409	9.897	86185611.261484
2015/01/14	19:33:49	ok	ok	395.0060	49.550	0.022488	18.78	61.428	9.859	84813676.505082
2015/01/14	19:38:49	ok	ok	395.0120	49.549	0.022488	18.80	61.401	9.867	84402867.259155
2015/01/14	19:43:49	ok	ok	394.9780	49.549	0.022488	18.78	61.458	9.864	86981952.045366
2015/01/14	19:48:49	ok	ok	394.9920	49.547	0.022488	18.78	61.368	9.850	89048839.149409
2015/01/14	19:53:49	ok	ok	395.0040	49.551	0.022488	18.80	61.431	9.871	88025899.878750
2015/01/14	19:58:49	ok	ok	394.9960	49.548	0.022488	18.79	61.369	9.856	86380221.575903
2015/01/14	20:03:49	ok	ok	394.9740	49.544	0.022488	18.80	61.371	9.862	87784505.121069
2015/01/14	20:08:49	ok	ok	394.9840	49.545	0.022488	18.76	61.334	9.833	88973661.573002
2015/01/14	20:13:49	ok	ok	394.9800	49.548	0.022488	18.70	61.445	9.816	83252125.151214
2015/01/14	20:18:49	ok	ok	394.9860	49.545	0.022488	18.74	61.391	9.830	88112873.364516
2015/01/14	20:23:49	ok	ok	395.0020	49.546	0.022488	18.75	61.363	9.831	89418915.506906
2015/01/14	20:28:49	ok	ok	394.9800	49.547	0.022488	18.71	61.416	9.817	86350300.704993
2015/01/14	20:33:49	ok	ok	394.9480	49.540	0.022488	18.67	61.440	9.797	87214054.768075
2015/01/14	20:38:49	ok	ok	394.9880	49.544	0.022488	18.71	61.386	9.812	92515885.862009
2015/01/14	20:43:49	ok	ok	394.9760	49.544	0.022488	18.70	61.415	9.811	89985805.564326
2015/01/14	20:48:49	ok	ok	394.9860	49.545	0.022488	18.72	61.418	9.823	86887468.961746
2015/01/14	20:53:49	ok	ok	394.9840	49.543	0.022488	18.74	61.361	9.825	88856702.221289
2015/01/14	20:58:49	ok	ok	394.9700	49.543	0.022488	18.72	61.418	9.823	82499515.856456
2015/01/14	21:03:49	ok	ok	394.9860	49.546	0.022488	18.76	61.364	9.838	87724488.731568
2015/01/14	21:08:49	ok	ok	395.0040	49.543	0.022488	18.80	61.371	9.862	87862016.505728
2015/01/14	21:13:49	ok	ok	394.9780	49.540	0.022488	18.82	61.344	9.869	88397787.960981
2015/01/14	21:18:49	ok	ok	395.0080	49.548	0.022488	18.84	61.287	9.872	87958493.705439
2015/01/14	21:23:49	ok	ok	394.9960	49.545	0.022488	18.84	61.287	9.872	89091011.669854
2015/01/14	21:28:49	ok	ok	395.0140	49.547	0.022488	18.88	61.263	9.891	87542113.179332
2015/01/14	21:33:49	ok	ok	395.0300	49.547	0.022488	18.90	61.267	9.903	87219798.062496
2015/01/14	21:38:49	ok	ok	395.0440	49.551	0.022488	18.93	61.241	9.917	88565811.954597
2015/01/14	21:43:49	ok	ok	395.0460	49.551	0.022488	18.96	61.276	9.940	89042918.221091
2015/01/14	21:48:49	ok	ok	395.0660	49.552	0.022488	18.98	61.250	9.947	86045356.176368
2015/01/14	21:53:49	ok	ok	395.0600	49.553	0.022488	18.98	61.219	9.942	84144648.483787
2015/01/14	21:58:49	ok	ok	395.0860	49.552	0.022488	19.06	61.172	9.982	86822673.391729
2015/01/14	22:03:49	ok	ok	395.0740	49.553	0.022488	19.00	61.223	9.955	89021606.813021
2015/01/14	22:08:49	ok	ok	395.0920	49.559	0.022488	19.07	61.204	9.993	89610850.351216
2015/01/14	22:13:49	ok	ok	395.0840	49.554	0.022488	19.09	61.207	10.005	86344841.964929
2015/01/14	22:18:49	ok	ok	395.0600	49.551	0.022488	19.06	61.202	9.987	85773658.235553
2015/01/14	22:23:49	ok	ok	395.0840	49.552	0.022488	19.05	61.171	9.976	87075875.112218
2015/01/14	22:28:49	ok	ok	395.0860	49.553	0.022488	19.09	61.207	10.005	90312361.956514
2015/01/14	22:33:49	ok	ok	395.1180	49.554	0.022488	19.10	61.239	10.016	86692698.020810
2015/01/14	22:38:49	ok	ok	395.1060	49.556	0.022488	19.11	61.150	10.008	86805554.052937
2015/01/14	22:43:49	ok	ok	395.0780	49.556	0.022488	19.01	61.405	9.990	89394296.426799
2015/01/14	22:48:49	ok	ok	395.0920	49.556	0.022488	19.11	61.241	10.022	88209217.203758
2015/01/14	22:53:49	ok	ok	395.0960	49.556	0.022488	19.16	61.188	10.043	87652006.633073
2015/01/14	22:58:49	ok	ok	395.1460	49.557	0.022488	19.16	61.128	10.033	86241041.850339
2015/01/14	23:03:49	ok	ok	395.1420	49.559	0.022488	19.21	61.136	10.064	86414243.132091
2015/01/14	23:08:49	ok	ok	395.1460	49.564	0.022488	19.25	61.143	10.089	88891550.743830
2015/01/14	23:13:49	ok	ok	395.1480	49.558	0.022488	19.25	61.113	10.084	90905242.302398
2015/01/14	23:18:49	ok	ok	395.1480	49.558	0.022488	19.25	61.113	10.084	88698211.791689
2015/01/14	23:23:49	ok	ok	395.1660	49.561	0.022488	19.30	61.091	10.110	89220978.323129
2015/01/14	23:28:49	ok	ok	395.1940	49.561	0.022488	19.32	61.064	10.118	87783504.189314
2015/01/14	23:33:49	ok	ok	395.1920	49.564	0.022488	19.31	61.122	10.121	92129137.672400
2015/01/14	23:38:49	ok	ok	395.1660	49.565	0.022488	19.33	61.126	10.134	88096413.606028
2015/01/14	23:43:49	ok	ok	395.1820	49.561	0.022488	19.35	61.099	10.141	88651546.901473
2015/01/14	23:48:49	--	ok	395.2060	49.563	0.022488	19.38	61.073	10.155	91262370.773619
2015/01/14	23:49:02	ok	ok	395.0180	49.541	0.022477	19.42	60.959	10.160	83375926.822705
2015/01/14	23:54:02	ok	ok	394.9960	49.536	0.022477	19.40	61.077	10.167	86596989.896356
2015/01/14	23:59:02	ok	ok	394.9820	49.534	0.022477	19.40	61.137	10.178	88165328.453978
2015/01/15	00:04:02	ok	ok	394.9920	49.542	0.022477	19.40	61.137	10.178	91713389.326691
2015/01/15	00:09:02	ok	ok	394.9880	49.540	0.022477	19.41	61.108	10.179	88682434.799257
2015/01/15	00:14:02	ok	ok	395.0060	49.538	0.022477	19.40	61.077	10.167	87107567.041869
2015/01/15	00:19:02	ok	ok	395.0280	49.540	0.022477	19.47	60.997	10.196	87269801.061719
2015/01/15	00:24:02	ok	ok	395.0200	49.544	0.022477	19.46	61.056	10.200	88765839.758327
2015/01/15	00:29:02	ok	ok	395.0280	49.550	0.022477	19.48	61.059	10.212	88654265.597904
2015/01/15	00:34:02	ok	ok	395.0260	49.543	0.022477	19.47	61.088	10.211	87133248.567854
2015/01/15	00:39:02	ok	ok	395.0500	49.543	0.022477	19.50	61.093	10.230	90085200.710956
2015/01/15	00:44:02	ok	ok	395.0300	49.546	0.022477	19.48	61.059	10.212	88263879.338314
2015/01/15	00:49:02	ok	ok	395.0680	49.552	0.022477	19.54	61.099	10.255	89762344.986763
2015/01/15	00:54:02	ok	ok	395.0500	49.545	0.022477	19.52	61.066	10.238	85733517.164078
2015/01/15	00:59:02	ok	ok	395.0820	49.554	0.022477	19.58	60.985	10.260	87885668.551701
2015/01/15	01:04:02	ok	ok	395.0540	49.550	0.022477	19.55	61.131	10.267	89792839.696493
2015/01/15	01:09:02	ok	ok	395.0820	49.552	0.022477	19.59	61.077	10.282	90126190.265778
2015/01/15	01:14:02	ok	ok	395.0840	49.555	0.022477	19.60	61.109	10.293	89164263.160008
2015/01/15	01:19:02	ok	ok	395.0800	49.553	0.022477	19.59	61.138	10.292	89465936.017353
2015/01/15	01:24:02	ok	ok	395.1020	49.556	0.022477	19.66	60.998	10.310	90480508.021073
2015/01/15	01:29:02	ok	ok	395.0980	49.558	0.022477	19.64	61.085	10.313	92393363.494202
2015/01/15	01:34:02	ok	ok	395.1220	49.552	0.022477	19.68	61.062	10.333	88608596.706345
2015/01/15	01:39:02	ok	ok	395.1040	49.556	0.022477	19.68	61.062	10.333	88210861.202002
2015/01/15	01:44:02	ok	ok	395.1160	49.559	0.022477	19.75	61.013	10.367	93874352.756801
2015/01/15	01:49:02	ok	ok	395.1340	49.555	0.022477	19.71	61.097	10.357	88833238.249810
2015/01/15	01:54:02	ok	ok	395.1160	49.555	0.022477	19.75	61.043	10.373	89532980.562502
2015/01/15	01:59:02	ok	ok	395.1500	49.557	0.022477	19.77	61.076	10.390	91243973.829284
2015/01/15	02:04:02	ok	ok	395.1520	49.560	0.022477	19.78	61.017	10.387	87871969.426634
2015/01/15	02:09:02	ok	ok	395.1220	49.555	0.022477	19.80	61.081	10.410	90601163.101412
2015/01/15	02:14:02	ok	ok	395.1460	49.562	0.022477	19.83	61.056	10.424	90612796.549667
2015/01/15	02:19:02	ok	ok	395.1660	49.564	0.022477	19.82	60.994	10.407	86707614.253501
2015/01/15	02:24:02	ok	ok	395.1780	49.562	0.022477	19.88	61.064	10.455	91276840.614255
2015/01/15	02:29:02	ok	ok	395.1780	49.563	0.022477	19.91	61.069	10.475	92139038.590827
2015/01/15	02:34:02	ok	ok	395.1820	49.567	0.022477	19.92	60.980	10.466	89258399.863882
2015/01/15	02:39:02	--	ok	395.2080	49.567	0.022477	19.94	61.043	10.489	90920029.443190
2015/01/15	02:39:16	ok	ok	394.9740	49.527	0.022466	19.98	60.898	10.488	86556035.211985
2015/01/15	02:44:15	ok	ok	394.9800	49.527	0.022466	19.93	61.042	10.482	88800577.825102
2015/01/15	02:49:15	ok	ok	394.9640	49.523	0.022466	19.94	61.073	10.494	89008069.350518
2015/01/15	02:54:15	ok	ok	395.0040	49.536	0.022466	19.96	61.046	10.502	91596669.653278
2015/01/15	02:59:15	ok	ok	395.0180	49.537	0.022466	20.00	61.023	10.522	92001231.530219
2015/01/15	03:04:15	ok	ok	395.0320	49.540	0.022466	20.04	61.029	10.548	90727619.899925
2015/01/15	03:09:15	ok	ok	395.0100	49.538	0.022466	20.03	60.997	10.536	90756868.104318
2015/01/15	03:14:15	ok	ok	395.0320	49.537	0.022466	20.04	61.090	10.558	88309690.632397
2015/01/15	03:19:15	ok	ok	395.0240	49.541	0.022466	20.06	61.032	10.561	90751311.885100
2015/01/15	03:24:15	ok	ok	395.0360	49.536	0.022466	20.08	61.036	10.574	90783905.994403
2015/01/15	03:29:15	ok	ok	395.0440	49.541	0.022466	20.11	61.071	10.598	88087699.691552
2015/01/15	03:34:15	ok	ok	395.0620	49.544	0.022466	20.15	61.077	10.624	91673173.287630
2015/01/15	03:39:15	ok	ok	395.0660	49.546	0.022466	20.14	61.045	10.612	90455806.736986
2015/01/15	03:44:15	ok	ok	395.0700	49.553	0.022466	20.17	61.050	10.632	91310778.752098
2015/01/15	03:49:15	ok	ok	395.0680	49.545	0.022466	20.19	61.023	10.640	89878252.018629
2015/01/15	03:54:15	ok	ok	395.0620	49.542	0.022466	20.16	61.139	10.641	91493558.850443
2015/01/15	03:59:15	ok	ok	395.0940	49.554	0.022466	20.22	61.028	10.659	92845861.593711
2015/01/15	04:04:15	ok	ok	395.0940	49.551	0.022466	20.26	61.095	10.696	85845593.479492
2015/01/15	04:09:15	ok	ok	395.1080	49.555	0.022466	20.27	61.127	10.708	90657820.802823
2015/01/15	04:14:15	ok	ok	395.1000	49.546	0.022466	20.32	61.074	10.730	89922369.342253
2015/01/15	04:19:15	ok	ok	395.1160	49.555	0.022466	20.30	61.071	10.717	90379532.453107
2015/01/15	04:24:15	ok	ok	395.1040	49.545	0.022466	20.31	61.103	10.728	87015863.556436
2015/01/15	04:29:15	ok	ok	395.1240	49.554	0.022466	20.36	61.051	10.750	87716124.895410
2015/01/15	04:34:15	ok	ok	395.1240	49.553	0.022466	20.38	61.054	10.764	89333010.990139
2015/01/15	04:39:15	ok	ok	395.1480	49.562	0.022466	20.42	61.030	10.784	89921210.843790
2015/01/15	04:44:15	ok	ok	395.1340	49.558	0.022466	20.39	61.086	10.775	91888300.185316
2015/01/15	04:49:15	ok	ok	395.1440	49.562	0.022466	20.44	61.124	10.814	89351637.481574
2015/01/15	04:54:15	ok	ok	395.1820	49.568	0.022466	20.46	61.188	10.838	89158947.464657
2015/01/15	04:59:15	ok	ok	395.1520	49.559	0.022466	20.45	61.156	10.826	84852619.365897
2015/01/15	05:04:15	ok	ok	395.1640	49.560	0.022466	20.45	61.126	10.820	87682419.101874
2015/01/15	05:09:15	ok	ok	395.1720	49.563	0.022466	20.47	61.099	10.828	91215932.562088
2015/01/15	05:14:15	ok	ok	395.1600	49.562	0.022466	20.46	61.158	10.832	87671148.793275
2015/01/15	05:19:15	ok	ok	395.1640	49.563	0.022466	20.45	61.126	10.820	94104366.246519
2015/01/15	05:24:15	ok	ok	395.1620	49.566	0.022466	20.49	61.102	10.841	89216716.851121
2015/01/15	05:29:15	ok	ok	395.1740	49.571	0.022466	20.50	61.134	10.853	90278977.747161
2015/01/15	05:34:15	--	ok	395.2080	49.566	0.022466	20.54	61.080	10.869	90136638.277090
2015/01/15	05:34:29	ok	ok	394.9320	49.497	0.022454	20.56	60.962	10.861	84855838.105829
2015/01/15	05:39:28	ok	ok	394.9400	49.501	0.022454	20.50	61.104	10.848	89496891.953847
2015/01/15	05:44:28	ok	ok	394.9460	49.517	0.022454	20.53	61.078	10.862	91934748.413326
2015/01/15	05:49:28	ok	ok	394.9460	49.510	0.022454	20.48	61.191	10.851	91015335.512167
2015/01/15	05:54:28	ok	ok	394.9200	49.501	0.022454	20.46	61.188	10.838	91646073.459843
2015/01/15	05:59:28	ok	ok	394.9640	49.507	0.022454	20.50	61.164	10.859	89728460.022526
2015/01/15	06:04:28	ok	ok	394.9420	49.504	0.022454	20.50	61.194	10.864	92618933.267984
2015/01/15	06:09:28	ok	ok	394.9380	49.512	0.022454	20.49	61.193	10.857	91511792.358833
2015/01/15	06:14:28	ok	ok	394.9340	49.501	0.022454	20.47	61.190	10.844	88996169.882378
2015/01/15	06:19:28	ok	ok	394.9160	49.497	0.022454	20.45	61.217	10.836	94389079.007201
2015/01/15	06:24:28	ok	ok	394.9320	49.511	0.022454	20.46	61.188	10.838	93835467.587678
2015/01/15	06:29:28	ok	ok	394.9160	49.497	0.022454	20.45	61.247	10.842	90516768.608860
2015/01/15	06:34:28	ok	ok	394.9340	49.499	0.022454	20.44	61.185	10.824	89057689.337276
2015/01/15	06:39:28	ok	ok	394.9260	49.499	0.022454	20.44	61.306	10.846	92299597.304431
2015/01/15	06:44:28	ok	ok	394.8960	49.497	0.022454	20.45	61.277	10.847	90368151.459720
2015/01/15	06:49:28	ok	ok	394.9040	49.517	0.022454	20.42	61.333	10.838	93537592.505350
2015/01/15	06:54:28	ok	ok	394.8900	49.498	0.022454	20.42	61.333	10.838	91221844.497666
2015/01/15	06:59:28	ok	ok	394.9200	49.502	0.022454	20.46	61.279	10.854	96018863.930733
2015/01/15	07:04:28	ok	ok	394.9020	49.514	0.022454	20.40	61.299	10.819	99424682.100227
2015/01/15	07:09:28	ok	ok	394.9200	49.517	0.022454	20.42	61.303	10.833	97978055.455320
2015/01/15	07:14:28	ok	ok	394.9040	49.502	0.022454	20.38	61.296	10.806	94327385.658922
2015/01/15	07:19:28	ok	ok	394.9080	49.504	0.022454	20.40	61.330	10.825	93710274.532389
2015/01/15	07:24:28	ok	ok	394.9020	49.501	0.022454	20.40	61.360	10.830	99257990.544186
2015/01/15	07:29:28	ok	ok	394.8920	49.499	0.022454	20.36	61.384	10.809	95132802.121738
2015/01/15	07:34:28	ok	ok	394.8840	49.496	0.022454	20.38	61.326	10.812	93528884.693579
2015/01/15	07:39:28	ok	ok	394.9040	49.484	0.022454	20.38	61.296	10.806	97470746.792077
2015/01/15	07:44:28	ok	ok	394.8780	49.502	0.022454	20.42	61.333	10.838	97423673.557188
2015/01/15	07:49:28	ok	ok	394.8940	49.494	0.022454	20.41	61.361	10.837	94696826.952130
2015/01/15	07:54:28	ok	ok	394.8740	49.501	0.022454	20.43	61.304	10.839	90435835.922962
2015/01/15	07:59:28	ok	ok	394.8840	49.489	0.022454	20.43	61.274	10.834	91861558.614942
2015/01/15	08:04:28	ok	ok	394.8740	49.490	0.022454	20.41	61.331	10.831	93957528.747808
2015/01/15	08:09:28	ok	ok	394.8520	49.480	0.022454	20.38	61.357	10.817	93904589.649110
2015/01/15	08:14:28	ok	ok	394.8920	49.506	0.022454	20.38	61.387	10.822	97201405.040552
2015/01/15	08:19:28	ok	ok	394.8680	49.488	0.022454	20.37	61.294	10.800	94322828.842456
2015/01/15	08:24:28	ok	ok	394.8860	49.505	0.022454	20.38	61.357	10.817	94434753.490114
2015/01/15	08:29:28	ok	ok	394.8660	49.495	0.022454	20.36	61.323	10.798	94126576.874633
2015/01/15	08:34:28	ok	ok	394.8660	49.496	0.022454	20.34	61.350	10.791	93433299.169636
2015/01/15	08:39:28	ok	ok	394.8660	49.481	0.022454	20.37	61.294	10.800	94772620.312276
2015/01/15	08:44:28	ok	ok	394.8800	49.491	0.022454	20.37	61.325	10.805	97464291.003614
2015/01/15	08:49:28	ok	ok	394.8540	49.498	0.022454	20.38	61.326	10.812	91200817.475782
2015/01/15	08:54:28	ok	ok	394.8720	49.496	0.022454	20.35	61.321	10.792	90045415.292572
2015/01/15	08:59:29	ok	ok	394.8580	49.496	0.022454	20.30	61.404	10.775	94926428.841964
2015/01/15	09:04:28	ok	ok	394.8380	49.488	0.022454	20.30	61.344	10.764	94914047.899543
2015/01/15	09:09:28	ok	ok	394.8400	49.477	0.022454	20.28	61.401	10.762	97367709.566647
2015/01/15	09:14:28	ok	ok	394.8400	49.486	0.022454	20.30	61.374	10.770	91735091.676713
2015/01/15	09:19:28	ok	ok	394.8480	49.481	0.022454	20.30	61.344	10.764	99810096.481787
2015/01/15	09:24:28	ok	ok	394.8420	49.481	0.022454	20.34	61.290	10.780	92331066.659623
2015/01/15	09:29:28	ok	ok	394.8520	49.498	0.022454	20.34	61.290	10.780	98184919.951726
2015/01/15	09:34:28	ok	ok	394.8300	49.482	0.022454	20.28	61.310	10.746	96483709.315432
2015/01/15	09:39:28	ok	ok	394.8540	49.489	0.022454	20.32	61.347	10.777	95749513.282047
2015/01/15	09:44:28	ok	ok	394.8340	49.495	0.022454	20.33	61.348	10.784	95252128.818454
2015/01/15	09:49:28	ok	ok	394.8320	49.496	0.022454	20.31	61.285	10.760	96280517.791027
2015/01/15	09:54:28	ok	ok	394.8320	49.479	0.022454	20.30	61.404	10.775	93827600.548517
2015/01/15	09:59:28	ok	ok	394.8340	49.476	0.022454	20.31	61.254	10.755	96137884.745815
2015/01/15	10:04:28	ok	ok	394.8080	49.465	0.022454	20.28	61.250	10.735	96417018.476574
2015/01/15	10:09:28	ok	ok	394.8020	49.469	0.022454	20.30	61.313	10.759	92672437.466610
2015/01/15	10:14:28	ok	ok	394.8420	49.478	0.022454	20.28	61.250	10.735	93622722.507413
2015/01/15	10:19:28	ok	ok	394.8260	49.489	0.022454	20.30	61.223	10.743	98295429.332604
2015/01/15	10:24:28	ok	ok	394.8140	49.485	0.022454	20.28	61.340	10.751	97048300.150932
2015/01/15	10:29:28	ok	ok	394.8060	49.477	0.022454	20.26	61.307	10.733	92338237.509349
2015/01/15	10:34:28	ok	ok	394.8020	49.482	0.022454	20.26	61.307	10.733	98336284.786511
2015/01/15	10:39:28	ok	ok	394.8160	49.479	0.022454	20.25	61.305	10.726	96052717.480410
2015/01/15	10:44:28	ok	ok	394.8220	49.482	0.022454	20.27	61.308	10.739	95920747.720622
2015/01/15	10:49:28	--	ok	394.7880	49.473	0.022454	20.21	61.329	10.705	91367012.842888
2015/01/15	10:49:42	ok	ok	395.0560	49.536	0.022465	20.26	61.246	10.722	91935401.812418
2015/01/15	10:54:41	ok	ok	395.0340	49.548	0.022465	20.24	61.304	10.720	97070522.286204
2015/01/15	10:59:41	ok	ok	395.0460	49.547	0.022465	20.24	61.304	10.720	98562498.372789
2015/01/15	11:04:41	ok	ok	395.0280	49.550	0.022465	20.26	61.277	10.727	96488155.880074
2015/01/15	11:09:41	ok	ok	395.0360	49.538	0.022465	20.23	61.272	10.708	96660831.915800
2015/01/15	11:14:41	ok	ok	395.0020	49.547	0.022465	20.22	61.361	10.717	96827943.302229
2015/01/15	11:19:41	ok	ok	395.0120	49.540	0.022465	20.21	61.299	10.700	95355002.064154
2015/01/15	11:24:41	ok	ok	395.0120	49.544	0.022465	20.22	61.270	10.701	97228154.083713
2015/01/15	11:29:41	ok	ok	395.0120	49.534	0.022465	20.24	61.273	10.714	96026529.898065
2015/01/15	11:34:41	ok	ok	394.9960	49.538	0.022465	20.22	61.270	10.701	98922261.550940
2015/01/15	11:39:41	ok	ok	395.0000	49.535	0.022465	20.21	61.299	10.700	99148076.268803
2015/01/15	11:44:41	ok	ok	394.9960	49.542	0.022465	20.23	61.241	10.703	99272187.952434
2015/01/15	11:49:41	ok	ok	395.0180	49.537	0.022465	20.28	61.219	10.730	99682157.489877
2015/01/15	11:54:41	ok	ok	395.0100	49.540	0.022465	20.22	61.240	10.696	97310479.120104
2015/01/15	11:59:41	ok	ok	394.9940	49.529	0.022465	20.29	61.251	10.742	95275087.633979
2015/01/15	12:04:41	ok	ok	395.0460	49.548	0.022465	20.35	61.231	10.776	92728789.130170
2015/01/15	12:09:41	ok	ok	395.0320	49.541	0.022465	20.36	61.232	10.782	95351082.647283
2015/01/15	12:14:41	ok	ok	395.0380	49.545	0.022465	20.36	61.293	10.793	92666226.203580
2015/01/15	12:19:41	ok	ok	395.0440	49.539	0.022465	20.40	61.239	10.809	94808770.473994
2015/01/15	12:24:41	ok	ok	395.0520	49.547	0.022465	20.44	61.215	10.830	96619784.859292
2015/01/15	12:29:41	ok	ok	395.0760	49.547	0.022465	20.44	61.245	10.835	98387830.772696
2015/01/15	12:34:41	ok	ok	395.0720	49.545	0.022465	20.50	61.285	10.880	97808653.779931
2015/01/15	12:39:41	ok	ok	395.0700	49.549	0.022465	20.52	61.198	10.877	92276008.815391
2015/01/15	12:44:41	ok	ok	395.0920	49.556	0.022465	20.55	61.263	10.908	96986414.720247
2015/01/15	12:49:41	ok	ok	395.1160	49.557	0.022465	20.63	61.216	10.950	94460116.460907
2015/01/15	12:54:41	ok	ok	395.1260	49.560	0.022465	20.70	61.197	10.992	91179722.322529
2015/01/15	12:59:41	ok	ok	395.1440	49.561	0.022465	20.69	61.225	10.990	93333062.457158
2015/01/15	13:04:41	ok	ok	395.1520	49.556	0.022465	20.70	61.257	11.002	92421297.711751
2015/01/15	13:09:41	ok	ok	395.1680	49.564	0.022465	20.74	61.233	11.024	94733699.600533
2015/01/15	13:14:41	ok	ok	395.1700	49.567	0.022465	20.77	61.268	11.049	92962910.660568
2015/01/15	13:19:41	ok	ok	395.1860	49.573	0.022465	20.85	61.160	11.081	95103502.400084
2015/01/15	13:24:41	ok	ok	395.1880	49.565	0.022465	20.88	61.165	11.101	96304741.628692
2015/01/15	13:29:41	--	ok	395.2200	49.576	0.022465	20.94	61.144	11.136	95980909.274972
2015/01/15	13:29:55	ok	ok	394.9520	49.504	0.022454	21.01	61.004	11.156	85489475.323221
2015/01/15	13:34:54	ok	ok	394.9920	49.512	0.022454	20.96	61.178	11.155	91891791.593839
2015/01/15	13:39:54	ok	ok	395.0220	49.516	0.022454	20.98	61.212	11.175	93784505.166262
2015/01/15	13:44:54	ok	ok	395.0280	49.513	0.022454	21.02	61.248	11.207	95860590.993498
2015/01/15	13:49:54	ok	ok	395.0320	49.516	0.022454	21.08	61.228	11.243	96280648.930185
2015/01/15	13:54:54	ok	ok	395.0320	49.513	0.022454	21.08	61.197	11.237	96098300.879786
2015/01/15	13:59:54	ok	ok	395.0420	49.518	0.022454	21.09	61.138	11.233	91628448.735664
2015/01/15	14:04:54	ok	ok	395.0520	49.532	0.022454	21.06	61.194	11.223	93167301.816788
2015/01/15	14:09:54	ok	ok	395.0600	49.530	0.022454	21.14	61.146	11.267	96028961.007077
2015/01/15	14:14:54	ok	ok	395.0580	49.529	0.022454	21.13	61.145	11.260	89849530.131780
2015/01/15	14:19:54	ok	ok	395.0700	49.529	0.022454	21.16	61.180	11.286	92194996.844936
2015/01/15	14:24:54	ok	ok	395.0860	49.531	0.022454	21.20	61.126	11.302	89019170.460989
2015/01/15	14:29:54	ok	ok	395.0960	49.542	0.022454	21.23	61.161	11.328	92227904.928312
2015/01/15	14:34:54	ok	ok	395.0860	49.543	0.022454	21.26	61.166	11.349	96730013.427789
2015/01/15	14:39:54	ok	ok	395.0920	49.542	0.022454	21.27	61.137	11.350	93685411.344831
2015/01/15	14:44:54	ok	ok	395.1080	49.536	0.022454	21.27	61.198	11.361	91025510.191130
2015/01/15	14:49:54	ok	ok	395.1040	49.547	0.022454	21.30	61.172	11.376	91549483.115649
2015/01/15	14:54:54	ok	ok	395.1320	49.541	0.022454	21.31	61.235	11.395	93586034.329864
2015/01/15	14:59:54	ok	ok	395.1300	49.549	0.022454	21.36	61.182	11.418	95574802.220935
2015/01/15	15:04:54	ok	ok	395.1140	49.548	0.022454	21.36	61.273	11.435	92996228.366985
2015/01/15	15:09:54	ok	ok	395.1260	49.540	0.022454	21.38	61.185	11.432	92426342.195028
2015/01/15	15:14:54	ok	ok	395.1480	49.553	0.022454	21.44	61.134	11.462	92925877.964575
2015/01/15	15:19:54	ok	ok	395.1320	49.544	0.022454	21.40	61.249	11.457	98331711.799593
2015/01/15	15:24:54	ok	ok	395.1320	49.550	0.022454	21.38	61.185	11.432	94194522.314602
2015/01/15	15:29:54	ok	ok	395.1140	49.545	0.022454	21.34	61.179	11.404	92658624.822404
2015/01/15	15:34:54	ok	ok	395.1280	49.544	0.022454	21.34	61.209	11.410	95065953.131735
2015/01/15	15:39:54	ok	ok	395.1260	49.552	0.022454	21.36	61.152	11.412	97940771.717666
2015/01/15	15:44:54	ok	ok	395.1000	49.547	0.022454	21.27	61.228	11.367	96130325.476627
2015/01/15	15:49:54	ok	ok	395.0820	49.552	0.022454	21.24	61.284	11.358	99061456.254576
2015/01/15	15:54:54	ok	ok	395.0600	49.543	0.022454	21.20	61.217	11.319	93576753.018422
2015/01/15	15:59:54	ok	ok	395.0440	49.526	0.022454	21.14	61.237	11.283	82340255.097398
2015/01/15	16:04:54	ok	ok	395.0440	49.529	0.022454	21.12	61.234	11.270	80955427.686231
2015/01/15	16:09:54	ok	ok	394.9980	49.528	0.022454	21.09	61.260	11.255	75995757.027105
2015/01/15	16:14:54	ok	ok	395.0200	49.534	0.022454	21.10	61.261	11.262	82211568.026481
2015/01/15	16:19:54	ok	ok	395.0000	49.535	0.022454	21.01	61.307	11.212	79679695.016032
2015/01/15	16:24:54	ok	ok	394.9680	49.521	0.022454	20.98	61.303	11.191	77917966.602633
2015/01/15	16:29:54	ok	ok	394.9600	49.513	0.022454	20.92	61.293	11.150	76959432.192406
2015/01/15	16:34:54	ok	ok	394.9440	49.511	0.022454	20.86	61.313	11.115	78811588.706504
2015/01/15	16:39:54	ok	ok	394.9320	49.504	0.022454	20.82	61.337	11.094	77903549.596428
2015/01/15	16:44:54	ok	ok	394.9240	49.506	0.022454	20.80	61.334	11.080	77001894.681362
2015/01/15	16:49:54	ok	ok	394.9080	49.495	0.022454	20.76	61.267	11.043	79199732.125649
2015/01/15	16:54:54	ok	ok	394.9060	49.501	0.022454	20.73	61.292	11.028	79591510.297531
2015/01/15	16:59:54	ok	ok	394.8640	49.486	0.022454	20.67	61.343	10.999	74886774.199263
2015/01/15	17:04:54	ok	ok	394.8540	49.481	0.022454	20.64	61.278	10.968	79319712.964054
2015/01/15	17:09:54	ok	ok	394.8560	49.490	0.022454	20.59	61.330	10.945	76121313.940690
2015/01/15	17:14:54	ok	ok	394.8360	49.488	0.022454	20.61	61.243	10.942	75887252.339594
2015/01/15	17:19:54	--	ok	394.7940	49.477	0.022454	20.52	61.289	10.893	76620556.542698
2015/01/15	17:20:08	ok	ok	395.0540	49.544	0.022465	20.57	61.145	10.900	71686001.347164
2015/01/15	17:25:07	ok	ok	395.0200	49.545	0.022465	20.50	61.316	10.886	71021002.381121
2015/01/15	17:30:07	ok	ok	394.9680	49.538	0.022465	20.40	61.390	10.835	75570332.583752
2015/01/15	17:35:07	ok	ok	394.9660	49.536	0.022465	20.39	61.328	10.818	80426781.477075
2015/01/15	17:40:07	ok	ok	394.9440	49.537	0.022465	20.32	61.438	10.793	75952661.204442
2015/01/15	17:45:07	ok	ok	394.9320	49.534	0.022465	20.30	61.374	10.770	74638869.000908
2015/01/15	17:50:07	ok	ok	394.9200	49.526	0.022465	20.27	61.429	10.761	76497995.175994
2015/01/15	17:55:07	ok	ok	394.8940	49.520	0.022465	20.20	61.388	10.709	74378181.141453
2015/01/15	18:00:07	ok	ok	394.8760	49.515	0.022465	20.15	61.410	10.682	75308867.034023
2015/01/15	18:05:07	ok	ok	394.8740	49.512	0.022465	20.14	61.438	10.681	75156740.048594
2015/01/15	18:10:07	ok	ok	394.8480	49.520	0.022465	20.06	61.486	10.639	76529867.868385
2015/01/15	18:15:07	--	ok	394.7940	49.496	0.022465	20.00	61.536	10.611	77075726.605043
2015/01/15	18:15:21	ok	ok	395.0700	49.555	0.022476	20.01	61.478	10.607	71007157.544536
2015/01/15	18:20:20	ok	ok	394.9920	49.552	0.022476	19.94	61.557	10.577	77255779.787885
2015/01/15	18:25:20	ok	ok	395.0000	49.557	0.022476	19.92	61.493	10.554	75640159.036568
2015/01/15	18:30:20	ok	ok	394.9800	49.546	0.022476	19.94	61.466	10.561	76634521.075125
2015/01/15	18:35:20	ok	ok	394.9640	49.542	0.022476	19.88	61.517	10.533	74251302.975982
2015/01/15	18:40:20	ok	ok	394.9620	49.545	0.022476	19.86	61.453	10.510	75937445.705164
2015/01/15	18:45:20	ok	ok	394.9500	49.543	0.022476	19.86	61.453	10.510	75652254.626868
2015/01/15	18:50:20	ok	ok	394.9500	49.535	0.022476	19.82	61.417	10.479	75561891.980407
2015/01/15	18:55:20	ok	ok	394.8960	49.532	0.022476	19.75	61.435	10.439	74647612.955273
2015/01/15	19:00:20	ok	ok	394.9220	49.541	0.022476	19.72	61.521	10.436	77099838.771701
2015/01/15	19:05:20	ok	ok	394.8520	49.519	0.022476	19.64	61.508	10.385	76627540.827422
2015/01/15	19:10:20	ok	ok	394.8800	49.534	0.022476	19.62	61.535	10.377	78561801.340298
2015/01/15	19:15:20	ok	ok	394.8320	49.529	0.022476	19.54	61.582	10.336	75305805.566167
2015/01/15	19:20:20	ok	ok	394.8680	49.517	0.022476	19.54	61.522	10.326	75843919.616872
2015/01/15	19:25:20	ok	ok	394.8200	49.515	0.022476	19.49	61.574	10.305	74760446.898733
2015/01/15	19:30:20	ok	ok	394.8440	49.526	0.022476	19.52	61.579	10.324	74457983.462089
2015/01/15	19:35:20	ok	ok	394.8400	49.512	0.022476	19.52	61.518	10.313	78726848.434743
2015/01/15	19:40:20	ok	ok	394.8120	49.518	0.022476	19.52	61.488	10.308	77433692.399049
2015/01/15	19:45:20	ok	ok	394.8360	49.517	0.022476	19.51	61.517	10.307	77339351.901710
2015/01/15	19:50:20	ok	ok	394.8040	49.507	0.022476	19.47	61.510	10.282	73373248.279864
2015/01/15	19:55:20	--	ok	394.7900	49.506	0.022476	19.48	61.452	10.278	73313164.879378
2015/01/15	19:55:34	ok	ok	395.0620	49.550	0.022487	19.53	61.339	10.289	70799803.046526
2015/01/15	20:00:33	ok	ok	395.0280	49.553	0.022487	19.47	61.480	10.277	76968222.068918
2015/01/15	20:05:37	ok	ok	395.0220	49.552	0.022487	19.46	61.479	10.271	77513363.586352
