# Supplementary material for: Plastic Creep Constraint in Nylon Instrument Strings
Source: Materials (Basel). 2025 Jan 7;18(2):223. doi: 10.3390/ma18020223 (PMC11766866; doi:10.3390/ma18020223)
Supplement: Supplementary file 1 [file materials-18-00223-s001.zip › data_files/string_N21_nylon/string_test_data_N21_step_5.csv]

Date	Time	+-	f0	Frequency	Tension	LengthAdj	Temp	Rel.Hm	Abs.Hm	Pk.Magnitude
2015/01/16	09:41:36	--	ok	396.0100	49.917	0.022498	20.17	51.141	8.906	54069366.155357
2015/01/16	09:41:51	--	ok	434.3960	59.437	0.024271	20.12	50.978	8.852	36962057.976816
2015/01/16	09:42:04	--	ok	429.8060	58.250	0.023982	19.92	50.262	8.626	50080739.020301
2015/01/16	09:42:18	--	ok	428.6680	57.953	0.023939	19.81	50.184	8.558	51919259.790343
2015/01/16	09:42:18	--	ok	428.6680	57.953	0.023957	19.81	50.184	8.558	51919259.790343
2015/01/16	09:47:15	--	ok	428.1960	58.063	0.023957	18.86	45.425	7.325	28457858.861433
2015/01/16	09:47:29	--	ok	428.7920	58.241	0.024	18.66	45.623	7.271	38669618.491711
2015/01/16	09:47:42	--	ok	428.5400	58.179	0.024011	18.39	46.381	7.275	40331971.111307
2015/01/16	09:47:55	--	ok	428.4460	58.125	0.024035	18.22	47.085	7.311	44440061.243367
2015/01/16	09:48:09	--	ok	428.3760	58.099	0.024064	18.13	47.767	7.377	44179657.534537
2015/01/16	09:48:22	--	ok	428.4820	58.130	0.024097	18.05	48.510	7.457	36742224.052854
2015/01/16	09:48:35	ok	ok	429.0600	58.259	0.024124	18.00	48.879	7.491	37179963.286769
2015/01/16	09:53:34	--	ok	429.2040	58.256	0.024124	20.00	49.267	8.495	23218903.271810
2015/01/16	09:53:47	ok	ok	429.0380	58.228	0.024114	19.93	49.258	8.459	34356971.113922
2015/01/16	09:58:46	ok	ok	428.9580	58.166	0.024114	20.31	50.722	8.906	28011650.677237
2015/01/16	10:03:46	--	ok	428.7180	58.069	0.024114	20.50	51.655	9.171	27602407.583465
2015/01/16	10:04:00	--	ok	428.7220	58.047	0.024129	20.50	51.561	9.154	35331922.994673
2015/01/16	10:04:13	ok	ok	428.8680	58.099	0.024143	20.36	51.699	9.104	33759284.681320
2015/01/16	10:09:12	ok	ok	429.0680	58.136	0.024143	20.69	52.306	9.389	24618586.926755
2015/01/16	10:14:12	ok	ok	428.8480	58.055	0.024143	20.80	52.883	9.554	26953836.137388
2015/01/16	10:19:12	--	ok	428.7740	58.023	0.024143	20.90	53.302	9.686	30530824.502360
2015/01/16	10:19:26	ok	ok	428.8540	58.055	0.024155	20.92	53.180	9.675	29650478.973566
2015/01/16	10:24:25	ok	ok	428.8080	58.046	0.024155	20.98	53.749	9.812	24001263.657995
2015/01/16	10:29:25	ok	ok	428.8220	58.019	0.024155	20.99	54.092	9.881	22315635.428468
2015/01/16	10:34:25	--	ok	428.6420	58.005	0.024155	21.06	54.351	9.968	24105297.452078
2015/01/16	10:34:38	ok	ok	428.8820	58.059	0.024174	21.11	54.234	9.976	30605939.235719
2015/01/16	10:39:37	ok	ok	428.9880	58.058	0.024174	21.17	54.584	10.075	25572924.655418
2015/01/16	10:44:37	ok	ok	428.8620	58.031	0.024174	21.22	54.808	10.146	26664655.735524
2015/01/16	10:49:37	--	ok	428.7560	58.014	0.024174	21.26	55.000	10.205	25456188.525767
2015/01/16	10:49:51	ok	ok	428.8920	58.044	0.024187	21.27	54.847	10.182	29558140.798788
2015/01/16	10:54:50	ok	ok	429.0180	58.053	0.024187	21.38	55.204	10.314	25146232.755638
2015/01/16	10:59:50	ok	ok	428.9240	58.027	0.024187	21.33	55.413	10.323	25441718.791753
2015/01/16	11:04:50	ok	ok	428.8060	58.016	0.024187	21.46	55.494	10.416	25461900.334157
2015/01/16	11:09:50	--	ok	428.7920	58.010	0.024187	21.49	55.591	10.453	27305477.579749
2015/01/16	11:10:04	ok	ok	428.8140	58.027	0.024199	21.52	55.503	10.454	34720083.500664
2015/01/16	11:15:03	ok	ok	428.9360	58.026	0.024199	21.58	55.729	10.533	21857519.483027
2015/01/16	11:20:03	ok	ok	428.8680	58.015	0.024199	21.60	55.855	10.569	23272283.308374
2015/01/16	11:25:03	ok	ok	428.8720	58.010	0.024199	21.68	55.929	10.632	25257210.214065
2015/01/16	11:30:03	--	ok	428.7740	58.006	0.024199	21.73	56.122	10.700	23877669.149586
2015/01/16	11:30:16	--	ok	428.7940	58.018	0.024211	21.74	56.000	10.683	30282483.318444
2015/01/16	11:30:29	ok	ok	428.8520	58.029	0.024222	21.61	56.011	10.605	31172927.867157
2015/01/16	11:35:29	ok	ok	429.1960	58.072	0.024222	21.83	56.168	10.770	24303698.671454
2015/01/16	11:40:29	ok	ok	429.0560	58.045	0.024222	21.85	56.263	10.801	29188246.442103
2015/01/16	11:45:29	ok	ok	429.0280	58.034	0.024222	21.92	56.336	10.859	26676541.824894
2015/01/16	11:50:29	ok	ok	428.9480	58.026	0.024222	21.98	56.406	10.910	28574526.363938
2015/01/16	11:55:29	ok	ok	428.9440	58.020	0.024222	22.02	56.474	10.948	27908954.993354
2015/01/16	12:00:29	ok	ok	428.8860	58.016	0.024222	22.06	56.511	10.981	26885809.113095
2015/01/16	12:05:29	--	ok	428.7420	58.011	0.024222	22.09	56.577	11.013	28158629.453032
2015/01/16	12:05:42	ok	ok	428.8900	58.026	0.024235	22.10	56.486	11.001	29049069.695536
2015/01/16	12:10:42	ok	ok	428.9860	58.030	0.024235	22.12	56.675	11.050	26462591.574711
2015/01/16	12:15:42	ok	ok	428.8660	58.025	0.024235	22.12	56.706	11.057	25993819.154550
2015/01/16	12:20:42	--	ok	428.7080	57.998	0.024235	21.57	57.671	10.894	25028820.937903
2015/01/16	12:20:56	ok	ok	428.9420	58.021	0.024251	21.58	57.580	10.883	27829586.898015
2015/01/16	12:25:55	--	ok	428.7960	58.012	0.024251	21.20	57.891	10.704	27619621.055676
2015/01/16	12:26:08	ok	ok	429.0300	58.040	0.024262	21.25	57.775	10.714	32408528.965682
2015/01/16	12:31:08	ok	ok	428.9960	58.025	0.024262	20.94	58.065	10.576	31006269.283812
2015/01/16	12:36:08	ok	ok	428.8920	58.011	0.024262	20.77	58.039	10.467	27236799.486659
2015/01/16	12:41:08	--	ok	428.7620	58.003	0.024262	20.65	58.143	10.413	27061564.123869
2015/01/16	12:41:21	ok	ok	428.9720	58.040	0.024275	20.67	58.024	10.404	30517538.558490
2015/01/16	12:46:21	ok	ok	428.8260	58.031	0.024275	20.58	58.224	10.385	21726026.652064
2015/01/16	12:51:21	ok	ok	428.8760	58.013	0.024275	20.46	58.267	10.320	27913455.865108
2015/01/16	12:56:21	ok	ok	428.8700	58.003	0.024275	20.43	58.232	10.296	30142430.048532
2015/01/16	13:01:21	--	ok	428.7500	58.000	0.024275	20.40	58.288	10.288	29189239.475767
2015/01/16	13:01:34	ok	ok	429.0380	58.065	0.024288	20.39	58.226	10.271	32369182.383988
2015/01/16	13:06:34	ok	ok	429.0220	58.037	0.024288	20.32	58.368	10.254	31085820.658672
2015/01/16	13:11:34	ok	ok	428.9260	58.026	0.024288	20.29	58.424	10.246	30268924.378310
2015/01/16	13:16:34	ok	ok	428.8480	58.010	0.024288	20.20	58.471	10.201	27492389.849506
2015/01/16	13:21:34	ok	ok	428.8600	58.002	0.024288	20.19	58.439	10.189	25182130.176965
2015/01/16	13:26:34	--	ok	428.7780	57.997	0.024288	20.18	58.499	10.193	23813721.124084
2015/01/16	13:26:48	ok	ok	428.9880	58.041	0.0243	20.23	58.354	10.198	28917842.060442
2015/01/16	13:31:47	ok	ok	428.9640	58.031	0.0243	20.14	58.523	10.174	24904968.009091
2015/01/16	13:36:47	ok	ok	428.9240	58.016	0.0243	20.12	58.489	10.156	27428939.896807
2015/01/16	13:41:47	ok	ok	428.9100	58.011	0.0243	20.11	58.488	10.150	28782582.433240
2015/01/16	13:46:47	ok	ok	428.8580	58.003	0.0243	20.06	58.572	10.135	28285432.772855
2015/01/16	13:51:47	ok	ok	428.8440	58.000	0.0243	20.07	58.604	10.146	28338318.887783
2015/01/16	13:56:47	--	ok	428.7700	57.996	0.0243	20.08	58.605	10.153	28200030.002486
2015/01/16	13:57:00	ok	ok	428.9960	58.045	0.024312	20.14	58.462	10.163	31084084.859457
2015/01/16	14:01:59	ok	ok	428.9880	58.039	0.024312	20.09	58.546	10.148	28522727.337192
2015/01/16	14:06:59	ok	ok	429.0260	58.026	0.024312	20.12	58.550	10.167	30321398.767512
2015/01/16	14:11:59	ok	ok	428.9820	58.021	0.024312	20.11	58.579	10.166	30017757.130133
2015/01/16	14:16:59	ok	ok	428.9700	58.010	0.024312	20.11	58.579	10.166	28767081.192808
2015/01/16	14:21:59	ok	ok	428.9320	58.005	0.024312	20.11	58.610	10.171	25931635.376911
2015/01/16	14:26:59	ok	ok	428.8260	57.998	0.024312	20.09	58.637	10.164	27532891.962979
2015/01/16	14:31:59	ok	ok	428.8280	57.996	0.024312	20.06	58.724	10.161	27160985.115511
2015/01/16	14:36:59	--	ok	428.7780	57.990	0.024312	20.06	58.724	10.161	26302827.779152
2015/01/16	14:37:13	ok	ok	428.9720	58.030	0.024324	20.11	58.640	10.176	31653067.598926
2015/01/16	14:42:12	ok	ok	428.9920	58.028	0.024324	20.10	58.730	10.186	27715084.161728
2015/01/16	14:47:12	ok	ok	428.9820	58.013	0.024324	20.09	58.729	10.180	28157882.688072
2015/01/16	14:52:12	ok	ok	428.9600	58.010	0.024324	20.07	58.665	10.157	25499263.276367
2015/01/16	14:57:12	ok	ok	428.8640	58.008	0.024324	20.08	58.758	10.179	24120548.687440
2015/01/16	15:02:12	ok	ok	428.8940	58.000	0.024324	20.06	58.755	10.167	25490983.909189
2015/01/16	15:07:12	--	ok	428.7740	57.995	0.024324	19.98	58.803	10.127	22644977.765706
2015/01/16	15:07:25	ok	ok	429.0920	58.055	0.024336	20.03	58.750	10.148	31992043.332411
2015/01/16	15:12:25	ok	ok	429.0340	58.040	0.024336	20.00	58.806	10.140	31778208.800395
2015/01/16	15:17:25	--	ok	429.2540	58.042	0.024336	20.01	58.838	10.151	20690878.192151
2015/01/16	15:17:39	--	ok	428.7380	57.990	0.024322	20.10	58.639	10.170	33706771.133925
2015/01/16	15:17:52	ok	ok	428.9540	58.015	0.024336	20.03	58.536	10.111	29790362.369703
2015/01/16	15:22:51	ok	ok	429.0200	58.033	0.024336	20.04	58.812	10.165	25156093.855229
2015/01/16	15:27:51	ok	ok	429.0080	58.021	0.024336	20.03	58.750	10.148	24969193.142547
2015/01/16	15:32:51	ok	ok	428.9540	58.027	0.024336	20.03	58.872	10.169	25597965.919241
2015/01/16	15:37:51	ok	ok	428.9600	58.009	0.024336	20.03	58.872	10.169	24265940.649542
2015/01/16	15:42:51	ok	ok	428.9160	58.010	0.024336	19.98	58.803	10.127	25764611.867239
2015/01/16	15:47:51	ok	ok	428.8900	58.000	0.024336	19.93	58.856	10.107	25269510.657507
2015/01/16	15:52:51	ok	ok	428.8600	57.994	0.024336	19.89	58.941	10.098	24144886.515606
2015/01/16	15:57:51	--	ok	428.7160	57.993	0.024336	19.88	58.940	10.092	26048224.142277
2015/01/16	15:58:04	ok	ok	429.1020	58.070	0.024351	19.96	58.769	10.110	33117345.770830
2015/01/16	16:03:03	ok	ok	429.0380	58.052	0.024351	19.84	58.964	10.072	26427709.274871
2015/01/16	16:08:03	ok	ok	429.0100	58.036	0.024351	19.79	58.987	10.047	27019157.471312
2015/01/16	16:13:03	ok	ok	429.0080	58.029	0.024351	19.74	59.009	10.021	29465242.671052
2015/01/16	16:18:03	ok	ok	428.9940	58.019	0.024351	19.71	58.974	9.998	26059777.895745
2015/01/16	16:23:03	ok	ok	428.9240	58.014	0.024351	19.67	59.059	9.989	30153101.597121
2015/01/16	16:28:03	ok	ok	428.8580	58.011	0.024351	19.64	59.115	9.981	24290189.016125
2015/01/16	16:33:03	ok	ok	428.8300	58.001	0.024351	19.60	59.079	9.951	24885003.389863
2015/01/16	16:38:03	ok	ok	428.8540	57.994	0.024351	19.57	59.043	9.928	24296121.991909
2015/01/16	16:43:03	--	ok	428.7780	57.990	0.024351	19.52	59.096	9.907	26923456.369271
2015/01/16	16:43:16	ok	ok	429.0720	58.059	0.024363	19.56	58.981	9.911	32818780.625475
2015/01/16	16:48:16	ok	ok	429.0300	58.057	0.024363	19.53	59.098	9.913	25200314.787756
2015/01/16	16:53:16	ok	ok	428.9760	58.043	0.024363	19.51	59.034	9.891	25139410.102916
2015/01/16	16:58:16	ok	ok	428.9980	58.029	0.024363	19.50	59.154	9.905	30872311.642135
2015/01/16	17:03:16	ok	ok	428.9020	58.018	0.024363	19.44	59.205	9.879	25456191.617101
2015/01/16	17:08:16	ok	ok	428.9220	58.016	0.024363	19.43	59.173	9.868	25918294.046669
2015/01/16	17:13:16	ok	ok	428.8500	58.007	0.024363	19.38	59.226	9.848	29597846.152640
2015/01/16	17:18:16	ok	ok	428.8660	58.000	0.024363	19.37	59.194	9.837	31604822.693136
2015/01/16	17:23:16	--	ok	428.7620	57.994	0.024363	19.32	59.247	9.817	23351458.107153
2015/01/16	17:23:30	ok	ok	429.0840	58.073	0.024375	19.35	59.161	9.820	34159363.987999
2015/01/16	17:28:29	ok	ok	429.0780	58.068	0.024375	19.28	59.271	9.798	25675360.805722
2015/01/16	17:33:29	ok	ok	429.0080	58.049	0.024375	19.26	59.208	9.776	28101378.226448
2015/01/16	17:38:29	ok	ok	429.0060	58.032	0.024375	19.24	59.265	9.774	31322496.092324
2015/01/16	17:43:29	ok	ok	428.9800	58.050	0.024375	19.20	59.228	9.745	27002155.554766
2015/01/16	17:48:29	ok	ok	428.9360	58.019	0.024375	19.15	59.251	9.720	30664696.298873
2015/01/16	17:53:29	ok	ok	428.9140	58.013	0.024375	19.14	59.280	9.719	27482629.907356
2015/01/16	17:58:29	ok	ok	428.8820	58.009	0.024375	19.10	59.395	9.715	28145861.134719
2015/01/16	18:03:29	ok	ok	428.8400	58.002	0.024375	19.04	59.355	9.674	25123394.572246
2015/01/16	18:08:29	--	ok	428.7800	57.996	0.024375	19.02	59.321	9.657	25400239.221024
2015/01/16	18:08:42	ok	ok	429.0860	58.078	0.024387	19.03	59.202	9.643	31413558.446055
2015/01/16	18:13:41	ok	ok	429.0580	58.080	0.024387	19.00	59.288	9.640	27965674.340120
2015/01/16	18:18:41	ok	ok	428.9760	58.062	0.024387	18.97	59.374	9.637	22496827.757449
2015/01/16	18:23:41	ok	ok	428.9720	58.042	0.024387	18.88	59.421	9.594	25135136.089846
2015/01/16	18:28:41	ok	ok	428.9120	58.028	0.024387	18.82	59.441	9.563	29125946.187550
2015/01/16	18:33:41	ok	ok	428.9100	58.030	0.024387	18.80	59.438	9.551	26625183.288631
2015/01/16	18:38:41	ok	ok	428.8560	58.017	0.024387	18.74	59.459	9.521	25446731.029157
2015/01/16	18:43:41	ok	ok	428.8100	58.017	0.024387	18.70	59.422	9.493	26505004.851316
2015/01/16	18:48:41	ok	ok	428.8200	58.011	0.024387	18.69	59.451	9.492	23168836.222522
2015/01/16	18:53:41	ok	ok	428.8200	57.998	0.024387	18.60	59.467	9.444	27898480.381115
2015/01/16	18:58:41	--	ok	428.7940	57.997	0.024387	18.59	59.466	9.438	26826822.777446
2015/01/16	18:58:54	ok	ok	429.0460	58.081	0.024398	18.64	59.352	9.448	34171225.204054
2015/01/16	19:03:54	ok	ok	428.9860	58.063	0.024398	18.56	59.491	9.425	25805739.812920
2015/01/16	19:08:54	ok	ok	428.9720	58.052	0.024398	18.56	59.431	9.416	25818822.356182
2015/01/16	19:13:54	ok	ok	428.9040	58.042	0.024398	18.50	59.542	9.400	26174559.817878
2015/01/16	19:18:54	ok	ok	428.8960	58.044	0.024398	18.50	59.512	9.395	23740991.459149
2015/01/16	19:23:54	ok	ok	428.8980	58.029	0.024398	18.48	59.448	9.374	24132161.731768
2015/01/16	19:28:54	ok	ok	428.8460	58.016	0.024398	18.38	59.493	9.326	24504085.073313
2015/01/16	19:33:54	ok	ok	428.8340	58.006	0.024398	18.36	59.550	9.324	28910933.468442
2015/01/16	19:38:54	ok	ok	428.8120	58.008	0.024398	18.32	59.574	9.305	24259640.564313
2015/01/16	19:43:54	--	ok	428.7880	58.001	0.024398	18.28	59.568	9.282	22147914.476535
2015/01/16	19:44:08	ok	ok	429.0580	58.088	0.024409	18.33	59.394	9.283	33274768.421312
2015/01/16	19:49:07	ok	ok	428.9700	58.072	0.024409	18.22	59.619	9.257	24671660.680559
2015/01/16	19:54:07	ok	ok	429.0080	58.079	0.024409	18.23	59.560	9.254	24470595.489534
2015/01/16	19:59:07	ok	ok	428.9360	58.063	0.024409	18.18	59.643	9.239	24119085.283579
2015/01/16	20:04:07	ok	ok	428.8840	58.055	0.024409	18.13	59.635	9.210	23694412.545614
2015/01/16	20:09:07	ok	ok	428.9000	58.034	0.024409	18.08	59.627	9.182	26601308.479536
2015/01/16	20:14:07	ok	ok	428.8500	58.027	0.024409	18.02	59.617	9.148	26053017.875114
2015/01/16	20:19:07	ok	ok	428.9040	58.076	0.024409	18.25	59.170	9.204	25363133.313507
2015/01/16	20:24:07	ok	ok	429.1220	58.120	0.024409	18.82	58.622	9.431	32028783.838282
2015/01/16	20:29:07	ok	ok	429.1900	58.122	0.024409	19.11	58.576	9.586	37936194.388148
2015/01/16	20:34:07	--	ok	429.2120	58.137	0.024409	19.29	58.574	9.688	29721280.715633
2015/01/16	20:34:21	ok	ok	428.8840	58.013	0.024398	19.26	58.508	9.660	39913245.269975
2015/01/16	20:39:20	ok	ok	429.0500	58.042	0.024398	19.42	58.594	9.766	30531082.281751
2015/01/16	20:44:20	ok	ok	429.0220	58.051	0.024398	19.54	58.613	9.838	33209517.131114
2015/01/16	20:49:20	ok	ok	429.0680	58.059	0.024398	19.64	58.567	9.888	30566749.349054
2015/01/16	20:54:20	ok	ok	429.0520	58.053	0.024398	19.70	58.546	9.919	30503531.215352
2015/01/16	20:59:20	ok	ok	429.0800	58.055	0.024398	19.74	58.583	9.949	31208502.065700
2015/01/16	21:04:20	ok	ok	429.0480	58.055	0.024398	19.75	58.584	9.955	26886162.098652
2015/01/16	21:09:20	ok	ok	429.0840	58.056	0.024398	19.82	58.595	9.998	30864800.284058
2015/01/16	21:14:20	ok	ok	429.0440	58.055	0.024398	19.84	58.629	10.015	28942738.569256
2015/01/16	21:19:20	ok	ok	429.0960	58.057	0.024398	19.89	58.606	10.041	31485309.981679
2015/01/16	21:24:20	ok	ok	429.0240	58.054	0.024398	19.90	58.669	10.057	28803574.138591
2015/01/16	21:29:20	ok	ok	429.0520	58.044	0.024398	19.88	58.635	10.040	33619127.142206
2015/01/16	21:34:20	ok	ok	429.0100	58.052	0.024398	19.95	58.646	10.083	28053867.548813
2015/01/16	21:39:20	ok	ok	428.9860	58.038	0.024398	19.93	58.673	10.076	30205856.665854
2015/01/16	21:44:20	ok	ok	429.0120	58.037	0.024398	19.97	58.649	10.095	30494530.641998
2015/01/16	21:49:20	ok	ok	429.0220	58.041	0.024398	19.95	58.676	10.088	33565325.118919
2015/01/16	21:54:20	ok	ok	428.9860	58.030	0.024398	19.97	58.680	10.100	30707111.489066
2015/01/16	21:59:20	ok	ok	428.9820	58.030	0.024398	19.93	58.643	10.070	31439929.449931
2015/01/16	22:04:20	ok	ok	429.0020	58.039	0.024398	19.98	58.681	10.106	32465351.577719
2015/01/16	22:09:20	ok	ok	428.9300	58.027	0.024398	19.96	58.648	10.089	28905142.263974
2015/01/16	22:14:20	ok	ok	428.9200	58.022	0.024398	20.01	58.655	10.120	28927305.566149
2015/01/16	22:19:20	ok	ok	428.9540	58.022	0.024398	20.08	58.605	10.153	32518853.109999
2015/01/16	22:24:20	ok	ok	428.9320	58.016	0.024398	20.04	58.599	10.128	29865746.118672
2015/01/16	22:29:20	ok	ok	428.9260	58.012	0.024398	20.04	58.629	10.133	34055221.333889
2015/01/16	22:34:20	ok	ok	428.9200	58.009	0.024398	20.07	58.604	10.146	31894713.168356
2015/01/16	22:39:20	ok	ok	428.8580	58.009	0.024398	20.03	58.628	10.127	31585422.836355
2015/01/16	22:44:20	ok	ok	428.8760	58.009	0.024398	20.04	58.690	10.144	29887499.512623
2015/01/16	22:49:20	ok	ok	428.8320	58.004	0.024398	20.02	58.687	10.131	30008272.947308
2015/01/16	22:54:20	ok	ok	428.8280	58.001	0.024398	20.06	58.663	10.151	30309341.767498
2015/01/16	22:59:20	--	ok	428.7880	58.000	0.024398	20.06	58.694	10.156	27431211.214063
2015/01/16	22:59:34	ok	ok	428.9240	58.020	0.024409	20.04	58.568	10.123	37537563.992271
2015/01/16	23:04:33	ok	ok	428.9900	58.037	0.024409	20.04	58.660	10.138	28322162.197782
2015/01/16	23:09:33	ok	ok	429.0000	58.038	0.024409	20.03	58.658	10.132	28559855.573052
2015/01/16	23:14:33	ok	ok	428.9840	58.031	0.024409	20.01	58.655	10.120	26641843.193372
2015/01/16	23:19:33	ok	ok	428.9700	58.032	0.024409	20.01	58.625	10.114	29978590.093497
2015/01/16	23:24:33	ok	ok	428.9380	58.022	0.024409	20.00	58.654	10.114	27021002.814099
2015/01/16	23:29:33	ok	ok	428.9320	58.021	0.024409	20.00	58.715	10.124	28403519.605785
2015/01/16	23:34:33	ok	ok	428.9120	58.016	0.024409	20.01	58.655	10.120	29479315.583975
2015/01/16	23:39:33	ok	ok	428.8620	58.015	0.024409	20.04	58.660	10.138	28791432.823625
2015/01/16	23:44:33	ok	ok	428.8840	58.013	0.024409	19.98	58.681	10.106	28069245.581448
2015/01/16	23:49:33	ok	ok	428.8840	58.005	0.024409	20.00	58.684	10.119	30339232.870938
2015/01/16	23:54:33	ok	ok	428.8080	58.005	0.024409	19.94	58.644	10.077	27808892.525495
2015/01/16	23:59:33	ok	ok	428.8280	58.002	0.024409	19.96	58.648	10.089	31759120.237429
2015/01/17	00:04:33	ok	ok	428.8160	58.002	0.024409	19.95	58.676	10.088	30005641.109082
2015/01/17	00:09:33	--	ok	428.7680	57.998	0.024409	19.90	58.699	10.062	29457695.123024
2015/01/17	00:09:46	ok	ok	428.9860	58.036	0.024421	19.92	58.672	10.069	35099165.935695
2015/01/17	00:14:45	ok	ok	429.0360	58.056	0.024421	19.90	58.638	10.052	28197710.231500
2015/01/17	00:19:45	ok	ok	429.0260	58.052	0.024421	19.88	58.727	10.055	29452317.001315
2015/01/17	00:24:45	ok	ok	429.0120	58.049	0.024421	19.85	58.752	10.042	29302291.280075
2015/01/17	00:29:45	ok	ok	428.9880	58.037	0.024421	19.84	58.720	10.031	25959808.216711
2015/01/17	00:34:45	ok	ok	428.9440	58.032	0.024421	19.80	58.745	10.011	31380997.455117
2015/01/17	00:39:45	ok	ok	428.9460	58.032	0.024421	19.76	58.769	9.992	31954537.453008
2015/01/17	00:44:45	ok	ok	428.9080	58.024	0.024421	19.79	58.773	10.010	28807808.109318
2015/01/17	00:49:45	ok	ok	428.9080	58.019	0.024421	19.77	58.770	9.998	30118988.522829
2015/01/17	00:54:45	ok	ok	428.8360	58.016	0.024421	19.76	58.738	9.987	28268332.707671
2015/01/17	00:59:45	ok	ok	428.8800	58.015	0.024421	19.79	58.713	10.000	30893129.527841
2015/01/17	01:04:45	ok	ok	428.8300	58.011	0.024421	19.74	58.735	9.975	28201938.448080
2015/01/17	01:09:45	ok	ok	428.8520	58.011	0.024421	19.76	58.738	9.987	27820669.164550
2015/01/17	01:14:45	ok	ok	428.8040	58.000	0.024421	19.72	58.793	9.973	30005368.858410
2015/01/17	01:19:45	--	ok	428.7860	58.000	0.024421	19.69	58.758	9.949	28074834.009336
2015/01/17	01:19:58	ok	ok	428.9500	58.028	0.024432	19.70	58.699	9.945	36452642.160896
2015/01/17	01:24:58	ok	ok	429.0040	58.061	0.024432	19.69	58.727	9.944	30585958.657346
2015/01/17	01:29:58	ok	ok	429.0460	58.063	0.024432	19.62	58.777	9.912	30908377.161097
2015/01/17	01:34:58	ok	ok	429.0080	58.048	0.024432	19.67	58.755	9.937	31528471.189780
2015/01/17	01:39:58	ok	ok	429.0220	58.048	0.024432	19.67	58.724	9.932	32936329.099183
2015/01/17	01:44:58	ok	ok	428.9320	58.036	0.024432	19.62	58.747	9.907	31818825.711651
2015/01/17	01:49:58	ok	ok	428.9520	58.037	0.024432	19.62	58.717	9.902	30041691.130058
2015/01/17	01:54:58	ok	ok	428.9240	58.028	0.024432	19.60	58.744	9.895	27351054.518434
2015/01/17	01:59:58	ok	ok	428.9420	58.026	0.024432	19.60	58.713	9.889	28812599.475624
2015/01/17	02:04:58	ok	ok	428.8980	58.020	0.024432	19.58	58.771	9.888	28210137.798658
2015/01/17	02:09:58	ok	ok	428.8780	58.021	0.024432	19.58	58.771	9.888	23566808.011834
2015/01/17	02:14:58	ok	ok	428.8820	58.015	0.024432	19.58	58.771	9.888	31230462.392928
2015/01/17	02:19:58	ok	ok	428.8660	58.017	0.024432	19.58	58.741	9.882	29179944.245137
2015/01/17	02:24:58	ok	ok	428.8260	58.007	0.024432	19.51	58.791	9.850	32588516.479733
2015/01/17	02:29:58	ok	ok	428.8060	58.003	0.024432	19.53	58.733	9.852	27121312.663545
2015/01/17	02:34:58	--	ok	428.7960	58.004	0.024432	19.52	58.762	9.851	29668700.531346
2015/01/17	02:35:12	ok	ok	428.9560	58.040	0.024443	19.50	58.637	9.819	39760530.853245
2015/01/17	02:40:11	ok	ok	429.0180	58.075	0.024443	19.48	58.816	9.837	28034134.698941
2015/01/17	02:45:11	ok	ok	429.0140	58.057	0.024443	19.46	58.813	9.825	27619172.595533
2015/01/17	02:50:11	ok	ok	428.9740	58.051	0.024443	19.38	58.801	9.777	31200242.284214
2015/01/17	02:55:11	ok	ok	428.9860	58.044	0.024443	19.38	58.831	9.782	29566796.933931
2015/01/17	03:00:11	ok	ok	428.9180	58.037	0.024443	19.32	58.913	9.761	30109459.455239
2015/01/17	03:05:11	ok	ok	428.8760	58.029	0.024443	19.32	58.883	9.756	27323314.053466
2015/01/17	03:10:11	ok	ok	428.8780	58.026	0.024443	19.28	58.846	9.727	27108083.955096
2015/01/17	03:15:11	ok	ok	428.8760	58.025	0.024443	19.25	58.841	9.709	30732025.342962
2015/01/17	03:20:11	ok	ok	428.8440	58.013	0.024443	19.30	58.819	9.734	25755699.161891
2015/01/17	03:25:11	ok	ok	428.8280	58.014	0.024443	19.27	58.875	9.726	27348988.145951
2015/01/17	03:30:11	ok	ok	428.8200	58.014	0.024443	19.23	58.869	9.702	27800966.595832
2015/01/17	03:35:11	--	ok	428.7680	58.010	0.024443	19.22	58.837	9.691	29709309.533079
2015/01/17	03:35:24	ok	ok	429.0320	58.069	0.024455	19.20	58.773	9.670	37372945.213492
2015/01/17	03:40:24	ok	ok	429.1320	58.103	0.024455	19.19	58.802	9.669	30924551.061742
2015/01/17	03:45:24	ok	ok	429.0540	58.099	0.024455	19.19	58.862	9.679	29970343.217877
2015/01/17	03:50:24	ok	ok	429.0400	58.077	0.024455	19.17	58.829	9.662	27997162.706817
2015/01/17	03:55:24	ok	ok	429.0340	58.083	0.024455	19.16	58.766	9.646	26154384.809300
2015/01/17	04:00:24	ok	ok	429.0300	58.088	0.024455	19.13	58.792	9.633	29364031.092425
2015/01/17	04:05:24	ok	ok	428.9680	58.073	0.024455	19.16	58.736	9.641	24314858.218723
2015/01/17	04:10:24	ok	ok	428.9780	58.065	0.024455	19.14	58.733	9.629	27142232.212770
2015/01/17	04:15:24	ok	ok	428.9860	58.068	0.024455	19.10	58.757	9.610	31078740.944926
2015/01/17	04:20:24	ok	ok	428.9380	58.056	0.024455	19.09	58.786	9.609	26188701.641935
2015/01/17	04:25:24	ok	ok	428.9520	58.053	0.024455	19.09	58.756	9.604	27582096.527599
2015/01/17	04:30:24	ok	ok	428.9340	58.051	0.024455	19.10	58.757	9.610	27817344.594701
2015/01/17	04:35:24	ok	ok	428.8880	58.033	0.024455	19.10	58.787	9.615	27755495.938877
2015/01/17	04:40:24	ok	ok	428.8480	58.037	0.024455	19.05	58.749	9.581	25130087.075791
2015/01/17	04:45:24	ok	ok	428.9040	58.031	0.024455	19.05	58.688	9.571	27337635.420909
2015/01/17	04:50:24	ok	ok	428.8500	58.030	0.024455	19.00	58.711	9.546	26547018.587447
2015/01/17	04:55:24	ok	ok	428.8640	58.031	0.024455	19.02	58.684	9.553	30771614.517074
2015/01/17	05:00:24	ok	ok	428.8480	58.020	0.024455	19.02	58.745	9.563	25001707.052071
2015/01/17	05:05:24	ok	ok	428.8420	58.017	0.024455	19.01	58.713	9.552	27741799.186790
2015/01/17	05:10:24	--	ok	428.7960	58.017	0.024455	19.00	58.681	9.541	24602661.263150
2015/01/17	05:10:37	ok	ok	428.9900	58.065	0.024466	19.01	58.530	9.523	34766654.743089
2015/01/17	05:15:36	ok	ok	429.0880	58.103	0.024466	19.01	58.652	9.542	26969625.493465
2015/01/17	05:20:36	ok	ok	429.0200	58.091	0.024466	18.96	58.674	9.518	25880117.968083
2015/01/17	05:25:36	ok	ok	429.0360	58.091	0.024466	18.98	58.647	9.525	27508372.051500
2015/01/17	05:30:36	ok	ok	429.0520	58.087	0.024466	18.94	58.671	9.506	30601007.191233
2015/01/17	05:35:36	ok	ok	428.9720	58.072	0.024466	18.90	58.695	9.488	26929669.812910
2015/01/17	05:40:36	ok	ok	428.9940	58.076	0.024466	18.88	58.692	9.476	25836366.736648
2015/01/17	05:45:36	ok	ok	428.9640	58.069	0.024466	18.87	58.600	9.455	27810344.930726
2015/01/17	05:50:36	ok	ok	428.9620	58.054	0.024466	18.87	58.660	9.465	28333978.407516
2015/01/17	05:55:36	ok	ok	428.9520	58.056	0.024466	18.90	58.635	9.478	29938962.516773
2015/01/17	06:00:36	ok	ok	428.9500	58.058	0.024466	18.86	58.689	9.464	28697777.475139
2015/01/17	06:05:36	ok	ok	428.9160	58.055	0.024466	18.85	58.657	9.454	29616244.297753
2015/01/17	06:10:36	ok	ok	428.9040	58.041	0.024466	18.81	58.621	9.425	25683518.905517
2015/01/17	06:15:36	ok	ok	428.9020	58.035	0.024466	18.76	58.674	9.406	26912875.390777
2015/01/17	06:20:36	ok	ok	428.8800	58.032	0.024466	18.78	58.707	9.423	25765031.009571
2015/01/17	06:25:36	ok	ok	428.8460	58.030	0.024466	18.72	58.728	9.393	25543673.041943
2015/01/17	06:30:36	ok	ok	428.8380	58.027	0.024466	18.71	58.696	9.382	23630312.632551
2015/01/17	06:35:36	--	ok	428.7980	58.021	0.024466	18.70	58.664	9.371	26947261.159592
2015/01/17	06:35:49	ok	ok	428.9840	58.059	0.024476	18.63	58.593	9.321	32625055.907983
2015/01/17	06:40:48	ok	ok	429.0640	58.112	0.024476	18.62	58.712	9.335	29003405.599360
2015/01/17	06:45:48	ok	ok	429.0280	58.100	0.024476	18.60	58.740	9.328	28335105.032347
2015/01/17	06:50:48	ok	ok	428.9560	58.094	0.024476	18.58	58.706	9.312	24167131.454874
2015/01/17	06:55:48	ok	ok	429.0140	58.084	0.024476	18.60	58.709	9.323	31772802.484656
2015/01/17	07:00:48	ok	ok	428.9960	58.087	0.024476	18.58	58.706	9.312	26003176.808077
2015/01/17	07:05:48	ok	ok	428.9580	58.075	0.024476	18.56	58.673	9.296	24110091.083401
2015/01/17	07:10:48	ok	ok	428.9760	58.083	0.024476	18.56	58.703	9.300	27153282.420849
2015/01/17	07:15:48	ok	ok	428.9660	58.078	0.024476	18.54	58.730	9.294	22772887.489192
2015/01/17	07:20:48	ok	ok	428.9280	58.061	0.024476	18.52	58.697	9.277	24841435.273284
2015/01/17	07:25:48	ok	ok	428.9040	58.052	0.024476	18.49	58.723	9.265	25779940.114737
2015/01/17	07:30:48	ok	ok	428.9160	58.049	0.024476	18.50	58.694	9.266	26163806.499745
2015/01/17	07:35:48	ok	ok	428.8800	58.049	0.024476	18.48	58.721	9.259	26990629.699231
2015/01/17	07:40:48	ok	ok	428.8820	58.048	0.024476	18.42	58.742	9.230	27552284.678083
2015/01/17	07:45:48	ok	ok	428.8720	58.036	0.024476	18.46	58.687	9.243	24309945.169484
2015/01/17	07:50:48	ok	ok	428.8540	58.033	0.024476	18.41	58.680	9.214	29828104.101900
2015/01/17	07:55:48	ok	ok	428.8280	58.032	0.024476	18.42	58.681	9.220	24812037.164843
2015/01/17	08:00:48	ok	ok	428.8260	58.029	0.024476	18.44	58.715	9.236	25144720.347242
2015/01/17	08:05:48	ok	ok	428.8400	58.028	0.024476	18.42	58.712	9.225	27195483.530643
2015/01/17	08:10:48	ok	ok	428.8480	58.015	0.024476	18.45	58.686	9.237	26402827.467577
2015/01/17	08:15:48	ok	ok	428.8000	58.012	0.024476	18.42	58.742	9.230	25883137.359109
2015/01/17	08:20:48	ok	ok	428.8020	58.021	0.024476	18.41	58.680	9.214	26798164.143443
2015/01/17	08:25:48	ok	ok	428.8040	58.014	0.024476	18.40	58.708	9.214	26424028.859705
2015/01/17	08:30:48	--	ok	428.7940	58.009	0.024476	18.43	58.713	9.231	24862288.270407
2015/01/17	08:31:02	ok	ok	428.9520	58.061	0.024487	18.41	58.619	9.205	34897936.225475
2015/01/17	08:36:01	ok	ok	429.0340	58.092	0.024487	18.42	58.742	9.230	24906836.768334
2015/01/17	08:41:01	ok	ok	429.0240	58.094	0.024487	18.43	58.652	9.221	25892509.899002
2015/01/17	08:46:01	ok	ok	429.0400	58.097	0.024487	18.41	58.710	9.219	22824304.467116
2015/01/17	08:51:01	ok	ok	429.0160	58.091	0.024487	18.46	58.627	9.233	24512026.669762
2015/01/17	08:56:01	ok	ok	429.0540	58.093	0.024487	18.49	58.692	9.260	24927423.818700
2015/01/17	09:01:01	ok	ok	429.0200	58.093	0.024487	18.51	58.635	9.262	25922940.588099
2015/01/17	09:06:01	ok	ok	429.0140	58.091	0.024487	18.56	58.642	9.291	24830789.075175
2015/01/17	09:11:01	ok	ok	429.0100	58.081	0.024487	18.54	58.609	9.274	25066143.213120
2015/01/17	09:16:01	ok	ok	429.0020	58.085	0.024487	18.58	58.646	9.302	23126614.912078
2015/01/17	09:21:01	ok	ok	429.0120	58.084	0.024487	18.64	58.564	9.322	28391971.951177
2015/01/17	09:26:01	ok	ok	429.0140	58.078	0.024487	18.66	58.567	9.334	24821719.572069
2015/01/17	09:31:01	ok	ok	429.0540	58.082	0.024487	18.72	58.546	9.364	28257606.087543
2015/01/17	09:36:01	ok	ok	429.0600	58.093	0.024487	18.76	58.552	9.387	28648510.121488
2015/01/17	09:41:01	ok	ok	429.0360	58.089	0.024487	18.80	58.558	9.410	25975814.402433
2015/01/17	09:46:01	ok	ok	429.0500	58.091	0.024487	18.84	58.534	9.428	29880770.218900
2015/01/17	09:51:01	ok	ok	429.0680	58.085	0.024487	18.86	58.568	9.445	28804665.104836
2015/01/17	09:56:01	ok	ok	429.0200	58.091	0.024487	18.88	58.510	9.447	25452991.241580
2015/01/17	10:01:01	ok	ok	429.0420	58.089	0.024487	18.89	58.542	9.457	26552648.184666
2015/01/17	10:06:01	ok	ok	429.0440	58.083	0.024487	18.95	58.521	9.487	27951555.820715
2015/01/17	10:11:01	ok	ok	429.0480	58.082	0.024487	18.93	58.548	9.481	26566367.635297
2015/01/17	10:16:01	ok	ok	429.0300	58.081	0.024487	18.98	58.526	9.505	25928355.917251
2015/01/17	10:21:01	ok	ok	429.0360	58.082	0.024487	18.97	58.554	9.504	26399004.402902
2015/01/17	10:26:01	ok	ok	429.0460	58.081	0.024487	19.04	58.565	9.545	26824403.678067
2015/01/17	10:31:01	ok	ok	429.0500	58.076	0.024487	19.02	58.562	9.533	25777990.115088
2015/01/17	10:36:01	ok	ok	429.0380	58.083	0.024487	19.03	58.533	9.534	31404733.519962
2015/01/17	10:41:01	ok	ok	429.0280	58.078	0.024487	19.05	58.567	9.551	26428103.083077
2015/01/17	10:46:01	ok	ok	429.0180	58.075	0.024487	19.07	58.540	9.558	27606142.281969
2015/01/17	10:51:01	ok	ok	429.0120	58.071	0.024487	19.06	58.538	9.552	28851167.995643
2015/01/17	10:56:01	ok	ok	429.0520	58.071	0.024487	19.10	58.575	9.580	27037713.448182
2015/01/17	11:01:01	ok	ok	429.0060	58.072	0.024487	19.12	58.608	9.597	25807349.760581
2015/01/17	11:06:01	ok	ok	428.9980	58.066	0.024487	19.11	58.515	9.576	26232721.803804
2015/01/17	11:11:01	ok	ok	429.0300	58.065	0.024487	19.14	58.550	9.599	27977319.540223
2015/01/17	11:16:01	ok	ok	428.9960	58.056	0.024487	19.14	58.581	9.604	26753350.820159
2015/01/17	11:21:01	ok	ok	428.9940	58.049	0.024487	19.08	58.602	9.574	26224811.978072
2015/01/17	11:26:01	ok	ok	428.9900	58.066	0.024487	19.18	58.526	9.618	28674283.176838
2015/01/17	11:31:01	ok	ok	429.0140	58.052	0.024487	19.24	58.475	9.643	26563133.204935
2015/01/17	11:36:01	ok	ok	429.0300	58.068	0.024487	19.33	58.458	9.692	25675933.467001
2015/01/17	11:41:01	ok	ok	429.0480	58.059	0.024487	19.34	58.551	9.713	29041492.358459
2015/01/17	11:46:01	ok	ok	429.0540	58.066	0.024487	19.45	58.446	9.758	26526559.656933
2015/01/17	11:51:01	ok	ok	429.0540	58.071	0.024487	19.46	58.448	9.764	27358369.877994
2015/01/17	11:56:01	ok	ok	429.0660	58.063	0.024487	19.54	58.430	9.807	27828505.316276
2015/01/17	12:01:01	ok	ok	429.0900	58.065	0.024487	19.58	58.467	9.836	27203546.241484
2015/01/17	12:06:01	ok	ok	429.0740	58.069	0.024487	19.62	58.442	9.855	27061307.451076
2015/01/17	12:11:01	ok	ok	429.0760	58.058	0.024487	19.68	58.452	9.892	27435619.172503
2015/01/17	12:16:01	ok	ok	429.0760	58.058	0.024487	19.72	58.458	9.916	27197430.438724
2015/01/17	12:21:01	ok	ok	429.0640	58.063	0.024487	19.70	58.516	9.914	26701105.438878
2015/01/17	12:26:01	ok	ok	429.0480	58.080	0.024487	19.78	58.406	9.942	23279025.570202
2015/01/17	12:31:01	ok	ok	429.1200	58.070	0.024487	19.81	58.411	9.960	29460153.490259
2015/01/17	12:36:01	ok	ok	429.1080	58.069	0.024487	19.87	58.420	9.997	26650256.065634
2015/01/17	12:41:01	ok	ok	429.1200	58.069	0.024487	19.92	58.428	10.028	26938782.304998
2015/01/17	12:46:01	ok	ok	429.1520	58.069	0.024487	19.94	58.400	10.035	27932602.256492
2015/01/17	12:51:01	ok	ok	429.1300	58.062	0.024487	19.99	58.408	10.065	26883180.554171
2015/01/17	12:56:01	ok	ok	429.1140	58.063	0.024487	19.98	58.437	10.064	27192883.599013
2015/01/17	13:01:01	ok	ok	429.0900	58.065	0.024487	20.06	58.388	10.103	27855653.010225
2015/01/17	13:06:01	ok	ok	429.0880	58.066	0.024487	20.08	58.392	10.116	27079795.194415
2015/01/17	13:11:01	ok	ok	429.1560	58.060	0.024487	20.16	58.343	10.154	25472053.660501
2015/01/17	13:16:01	ok	ok	429.1560	58.070	0.024487	20.20	58.349	10.179	25343932.756835
2015/01/17	13:21:01	ok	ok	429.1320	58.069	0.024487	20.22	58.383	10.197	25588184.645042
2015/01/17	13:26:01	ok	ok	429.1400	58.069	0.024487	20.24	58.355	10.204	29240864.832449
2015/01/17	13:31:01	ok	ok	429.1620	58.078	0.024487	20.30	58.334	10.236	25883797.144204
2015/01/17	13:36:01	ok	ok	429.1440	58.069	0.024487	20.33	58.369	10.260	26170879.186197
2015/01/17	13:41:01	ok	ok	429.1540	58.067	0.024487	20.39	58.317	10.287	24675958.425083
2015/01/17	13:46:01	ok	ok	429.1420	58.071	0.024487	20.46	58.359	10.336	22992148.155228
2015/01/17	13:51:01	ok	ok	429.1540	58.066	0.024487	20.48	58.331	10.344	24083413.236567
2015/01/17	13:56:01	ok	ok	429.1500	58.073	0.024487	20.52	58.276	10.358	26308291.953456
2015/01/17	14:01:01	ok	ok	429.1840	58.054	0.024487	20.61	58.290	10.415	22170182.457825
2015/01/17	14:06:01	ok	ok	429.1720	58.068	0.024487	20.66	58.237	10.436	25970535.492303
2015/01/17	14:11:01	ok	ok	429.1900	58.070	0.024487	20.76	58.221	10.494	23259113.358806
2015/01/17	14:16:01	ok	ok	429.1740	58.074	0.024487	20.78	58.225	10.507	23250279.388938
2015/01/17	14:21:01	ok	ok	429.1320	58.061	0.024487	20.81	58.260	10.531	20525639.499691
2015/01/17	14:26:01	ok	ok	429.1940	58.067	0.024487	20.86	58.237	10.558	24692769.596551
2015/01/17	14:31:01	--	ok	429.2180	58.068	0.024487	20.91	58.275	10.595	26514323.022938
2015/01/17	14:31:15	ok	ok	428.8400	58.000	0.024476	20.89	58.150	10.560	30115972.727974
2015/01/17	14:36:14	ok	ok	428.9880	58.018	0.024476	20.96	58.252	10.622	22832699.210373
2015/01/17	14:41:14	ok	ok	428.9980	58.023	0.024476	21.03	58.232	10.662	23767577.307712
2015/01/17	14:46:14	ok	ok	428.9700	58.018	0.024476	21.06	58.268	10.687	25965503.060949
2015/01/17	14:51:14	ok	ok	429.0220	58.013	0.024476	21.10	58.243	10.707	23342656.171505
2015/01/17	14:56:14	ok	ok	428.9600	58.016	0.024476	21.16	58.283	10.752	21679040.555167
2015/01/17	15:01:14	ok	ok	428.9800	58.020	0.024476	21.22	58.323	10.796	22619189.153868
2015/01/17	15:06:14	ok	ok	428.9960	58.017	0.024476	21.23	58.263	10.792	22659022.132787
2015/01/17	15:11:14	ok	ok	429.0300	58.018	0.024476	21.28	58.302	10.830	23875888.971829
2015/01/17	15:16:14	ok	ok	428.9720	58.017	0.024476	21.30	58.335	10.849	21224586.871471
2015/01/17	15:21:14	ok	ok	429.0140	58.015	0.024476	21.35	58.251	10.864	25012493.220970
2015/01/17	15:26:14	ok	ok	428.9960	58.016	0.024476	21.34	58.341	10.875	22991025.241149
2015/01/17	15:31:14	ok	ok	429.0100	58.014	0.024476	21.29	58.364	10.848	24214489.035447
2015/01/17	15:36:14	ok	ok	428.9060	58.013	0.024476	21.32	58.308	10.856	19973884.394923
2015/01/17	15:41:14	ok	ok	428.9420	58.011	0.024476	21.31	58.337	10.855	22827078.447377
2015/01/17	15:46:14	ok	ok	428.9100	58.009	0.024476	21.24	58.357	10.815	23467574.528555
2015/01/17	15:51:14	ok	ok	428.9420	58.005	0.024476	21.16	58.375	10.768	23406251.169750
2015/01/17	15:56:14	ok	ok	428.8520	58.006	0.024476	21.12	58.399	10.748	23496474.409328
2015/01/17	16:01:14	ok	ok	428.8500	58.004	0.024476	21.14	58.372	10.755	20599775.929484
2015/01/17	16:06:14	ok	ok	428.8780	58.002	0.024476	21.10	58.396	10.735	26315582.368594
2015/01/17	16:11:14	ok	ok	428.8060	58.001	0.024476	21.08	58.424	10.728	22717889.147917
2015/01/17	16:16:14	--	ok	428.7860	58.001	0.024476	21.08	58.424	10.728	21702794.860102
2015/01/17	16:16:27	ok	ok	428.9480	58.011	0.024487	21.08	58.301	10.705	31775346.710275
2015/01/17	16:21:26	ok	ok	429.0120	58.019	0.024487	21.04	58.387	10.696	22031287.588855
2015/01/17	16:26:26	ok	ok	428.9900	58.019	0.024487	20.97	58.468	10.668	21761104.919317
2015/01/17	16:31:26	ok	ok	428.9400	58.011	0.024487	20.93	58.493	10.647	21867866.836661
2015/01/17	16:36:26	ok	ok	428.9140	58.011	0.024487	20.92	58.430	10.630	21111179.760342
2015/01/17	16:41:26	ok	ok	428.9120	58.007	0.024487	20.92	58.430	10.630	23963372.003856
2015/01/17	16:46:26	ok	ok	428.8720	58.009	0.024487	20.92	58.399	10.624	22452123.049800
2015/01/17	16:51:26	ok	ok	428.8960	58.007	0.024487	20.90	58.427	10.617	22719371.370526
2015/01/17	16:56:26	ok	ok	428.8660	58.006	0.024487	20.88	58.454	10.609	23223906.425371
2015/01/17	17:01:26	ok	ok	428.8280	58.001	0.024487	20.81	58.474	10.570	23156295.592439
2015/01/17	17:06:26	ok	ok	428.8240	58.001	0.024487	20.78	58.531	10.562	21776718.377408
2015/01/17	17:11:26	--	ok	428.7760	57.997	0.024487	20.70	58.518	10.511	31532862.398651
2015/01/17	17:11:39	ok	ok	428.9800	58.012	0.024499	20.60	58.503	10.447	27280161.387235
2015/01/17	17:16:38	ok	ok	428.9940	58.024	0.024499	20.60	58.625	10.469	21769510.488285
2015/01/17	17:21:38	ok	ok	428.9340	58.027	0.024499	20.59	58.654	10.468	21698146.039803
2015/01/17	17:26:38	ok	ok	428.9640	58.023	0.024499	20.55	58.617	10.437	22915745.003390
2015/01/17	17:31:38	ok	ok	428.9180	58.017	0.024499	20.54	58.554	10.420	22474474.979472
2015/01/17	17:36:38	ok	ok	428.9480	58.016	0.024499	20.52	58.551	10.407	22456574.088390
2015/01/17	17:41:38	--	ok	429.2060	58.012	0.024499	20.54	58.585	10.425	17454402.737021
2015/01/17	17:41:52	--	ok	428.6120	57.986	0.024488	20.59	58.409	10.424	28505576.648516
2015/01/17	17:42:05	ok	ok	428.9040	58.012	0.024508	20.50	58.426	10.373	24488929.363523
2015/01/17	17:47:04	ok	ok	429.0740	58.057	0.024508	20.54	58.554	10.420	21760934.847759
2015/01/17	17:52:04	ok	ok	429.0540	58.053	0.024508	20.49	58.577	10.393	22218353.990007
2015/01/17	17:57:04	ok	ok	429.0660	58.045	0.024508	20.50	58.548	10.394	20203632.916076
2015/01/17	18:02:04	ok	ok	429.1140	58.048	0.024508	20.49	58.486	10.377	20903277.639251
2015/01/17	18:07:04	ok	ok	428.9880	58.044	0.024508	20.45	58.571	10.368	25478285.128457
2015/01/17	18:12:04	ok	ok	429.0040	58.035	0.024508	20.45	58.510	10.357	20453728.755208
2015/01/17	18:17:04	ok	ok	429.0340	58.030	0.024508	20.38	58.621	10.335	24370442.463426
2015/01/17	18:22:04	ok	ok	428.9340	58.017	0.024508	20.20	58.746	10.248	24945405.260863
2015/01/17	18:27:04	ok	ok	428.9020	58.014	0.024508	20.18	58.712	10.231	27024703.020897
2015/01/17	18:32:04	ok	ok	428.9280	58.010	0.024508	20.22	58.627	10.240	24287488.542265
2015/01/17	18:37:04	ok	ok	428.9220	58.013	0.024508	20.16	58.648	10.208	22371919.098493
2015/01/17	18:42:04	ok	ok	428.8260	58.007	0.024508	20.19	58.592	10.216	21334083.998849
2015/01/17	18:47:04	ok	ok	428.9460	58.007	0.024508	20.19	58.592	10.216	24691261.549910
2015/01/17	18:52:04	ok	ok	428.8840	58.005	0.024508	20.13	58.613	10.184	23133571.579898
2015/01/17	18:57:04	ok	ok	428.8640	58.002	0.024508	20.14	58.492	10.169	21651235.413099
2015/01/17	19:02:04	ok	ok	428.8360	58.001	0.024508	20.12	58.550	10.167	27410996.879062
2015/01/17	19:07:04	ok	ok	428.8640	58.000	0.024508	20.14	58.523	10.174	24025010.117632
2015/01/17	19:12:04	ok	ok	428.8220	57.998	0.024508	20.14	58.553	10.179	22824970.462622
2015/01/17	19:17:04	ok	ok	428.8160	57.999	0.024508	20.18	58.499	10.193	22551451.876775
2015/01/17	19:22:04	--	ok	428.7820	57.996	0.024508	20.15	58.494	10.175	23450824.715440
2015/01/17	19:22:17	ok	ok	428.9520	58.018	0.02452	20.18	58.407	10.177	26421190.750584
2015/01/17	19:27:17	ok	ok	429.1160	58.049	0.02452	20.16	58.434	10.170	21847424.983279
2015/01/17	19:32:17	ok	ok	429.0360	58.045	0.02452	20.18	58.468	10.188	21230549.761888
2015/01/17	19:37:17	ok	ok	429.0080	58.045	0.02452	20.18	58.438	10.183	21170974.928182
2015/01/17	19:42:17	ok	ok	429.0040	58.038	0.02452	20.16	58.465	10.176	24341099.378664
2015/01/17	19:47:17	ok	ok	429.0280	58.034	0.02452	20.11	58.488	10.150	22944480.801214
2015/01/17	19:52:17	ok	ok	429.0100	58.024	0.02452	20.08	58.575	10.147	24138002.570131
2015/01/17	19:57:17	ok	ok	428.9720	58.026	0.02452	20.02	58.504	10.100	21261532.528957
2015/01/17	20:02:17	ok	ok	429.0060	58.021	0.02452	20.02	58.504	10.100	22814227.402908
2015/01/17	20:07:17	ok	ok	428.9960	58.022	0.02452	20.03	58.506	10.106	22827171.822608
2015/01/17	20:12:17	ok	ok	428.9060	58.021	0.02452	20.04	58.507	10.112	22123568.209030
2015/01/17	20:17:17	ok	ok	428.9120	58.019	0.02452	20.04	58.507	10.112	22703369.807406
2015/01/17	20:22:17	ok	ok	428.9360	58.016	0.02452	20.04	58.477	10.107	24775428.916445
2015/01/17	20:27:17	ok	ok	428.9140	58.014	0.02452	20.06	58.450	10.114	23012135.553247
2015/01/17	20:32:17	ok	ok	428.8980	58.012	0.02452	20.06	58.511	10.124	22283876.286039
2015/01/17	20:37:17	ok	ok	428.8460	58.010	0.02452	20.10	58.456	10.138	29473916.765428
2015/01/17	20:42:17	ok	ok	428.8700	58.009	0.02452	20.05	58.448	10.108	22958044.278772
2015/01/17	20:47:17	ok	ok	428.8620	58.005	0.02452	20.04	58.507	10.112	26075838.270547
2015/01/17	20:52:17	--	ok	428.7980	58.002	0.02452	20.01	58.533	10.099	21172942.938779
2015/01/17	20:52:31	ok	ok	428.9280	58.023	0.024531	19.96	58.404	10.047	34963549.491160
2015/01/17	20:57:30	ok	ok	429.0460	58.061	0.024531	19.96	58.495	10.063	23573870.151735
2015/01/17	21:02:30	ok	ok	429.0420	58.057	0.024531	19.94	58.492	10.050	22075069.179768
2015/01/17	21:07:30	ok	ok	429.0640	58.054	0.024531	19.96	58.495	10.063	25323286.241312
2015/01/17	21:12:30	ok	ok	429.0320	58.048	0.024531	19.97	58.497	10.069	25522087.589941
2015/01/17	21:17:30	ok	ok	429.0420	58.043	0.024531	19.96	58.465	10.057	24145055.300429
2015/01/17	21:22:30	ok	ok	429.0780	58.041	0.024531	19.95	58.524	10.062	24228565.409866
2015/01/17	21:27:30	ok	ok	428.9860	58.045	0.024531	19.98	58.468	10.070	22738912.824251
2015/01/17	21:32:30	ok	ok	429.0280	58.029	0.024531	20.00	58.440	10.077	23954380.142520
2015/01/17	21:37:30	ok	ok	428.9480	58.042	0.024531	20.00	58.410	10.071	21374611.890900
2015/01/17	21:42:30	ok	ok	428.9480	58.034	0.024531	20.00	58.379	10.066	20003158.753177
2015/01/17	21:47:30	ok	ok	428.9780	58.025	0.024531	20.00	58.349	10.061	26895651.232258
2015/01/17	21:52:30	ok	ok	429.0160	58.028	0.024531	20.01	58.381	10.072	23789102.375708
2015/01/17	21:57:30	ok	ok	428.9480	58.027	0.024531	20.01	58.411	10.078	22666245.608927
2015/01/17	22:02:30	ok	ok	428.9240	58.025	0.024531	20.02	58.413	10.084	23148998.724553
2015/01/17	22:07:30	ok	ok	429.0040	58.026	0.024531	20.00	58.440	10.077	24034783.924945
2015/01/17	22:12:30	ok	ok	428.9520	58.020	0.024531	19.98	58.376	10.054	25328296.710351
2015/01/17	22:17:30	ok	ok	428.9340	58.019	0.024531	20.03	58.323	10.074	24673744.088705
2015/01/17	22:22:30	ok	ok	428.9820	58.021	0.024531	20.02	58.382	10.079	23691494.901927
2015/01/17	22:27:30	ok	ok	428.9640	58.019	0.024531	20.08	58.300	10.100	25111214.517654
2015/01/17	22:32:30	ok	ok	428.9320	58.017	0.024531	20.09	58.332	10.111	22678051.899147
2015/01/17	22:37:30	ok	ok	428.9320	58.010	0.024531	20.05	58.326	10.086	21809724.084286
2015/01/17	22:42:30	ok	ok	428.9140	58.014	0.024531	20.13	58.277	10.125	24423001.839249
2015/01/17	22:47:30	ok	ok	428.9100	58.011	0.024531	20.08	58.300	10.100	21835026.877547
2015/01/17	22:52:30	ok	ok	428.9120	58.013	0.024531	20.09	58.210	10.090	22932440.320237
2015/01/17	22:57:30	ok	ok	428.8940	58.006	0.024531	20.10	58.242	10.101	24028522.416138
2015/01/17	23:02:30	ok	ok	428.8980	58.007	0.024531	20.12	58.276	10.119	25277736.073234
2015/01/17	23:07:30	ok	ok	428.9120	58.010	0.024531	20.14	58.248	10.126	23651393.404610
2015/01/17	23:12:30	ok	ok	428.8380	58.009	0.024531	20.11	58.274	10.113	26141785.383232
2015/01/17	23:17:30	ok	ok	428.9040	58.011	0.024531	20.16	58.282	10.144	23402663.357261
2015/01/17	23:22:30	ok	ok	428.8880	58.007	0.024531	20.16	58.221	10.133	24672498.029990
2015/01/17	23:27:30	ok	ok	428.8760	58.004	0.024531	20.15	58.250	10.132	22460551.391196
2015/01/17	23:32:30	ok	ok	428.9000	58.008	0.024531	20.21	58.228	10.164	25170907.899758
2015/01/17	23:37:30	--	ok	428.7860	58.003	0.024531	20.18	58.224	10.146	22552191.364589
2015/01/17	23:37:43	ok	ok	429.0380	58.036	0.024542	20.18	58.163	10.135	29263547.125282
2015/01/17	23:42:43	ok	ok	429.0840	58.057	0.024542	20.19	58.164	10.141	22085077.294430
2015/01/17	23:47:43	ok	ok	429.1100	58.066	0.024542	20.17	58.192	10.134	21074282.948785
2015/01/17	23:52:43	ok	ok	429.1020	58.065	0.024542	20.20	58.227	10.158	20951558.101789
2015/01/17	23:57:43	ok	ok	429.0680	58.062	0.024542	20.22	58.230	10.170	20372719.469360
2015/01/18	00:02:43	ok	ok	429.1380	58.056	0.024542	20.23	58.231	10.177	21227116.454008
2015/01/18	00:07:43	ok	ok	429.1260	58.054	0.024542	20.21	58.290	10.175	24446381.602512
2015/01/18	00:12:43	ok	ok	429.0920	58.056	0.024542	20.24	58.264	10.188	22704732.975339
2015/01/18	00:17:43	ok	ok	429.1060	58.058	0.024542	20.23	58.323	10.193	24920564.141372
2015/01/18	00:22:43	ok	ok	429.0660	58.045	0.024542	20.18	58.254	10.151	21626020.931041
2015/01/18	00:27:43	ok	ok	429.0520	58.048	0.024542	20.20	58.227	10.158	20848203.974554
2015/01/18	00:32:43	ok	ok	429.0160	58.039	0.024542	20.25	58.235	10.189	22363241.847496
2015/01/18	00:37:43	ok	ok	429.0380	58.033	0.024542	20.21	58.290	10.175	25635651.359854
2015/01/18	00:42:43	ok	ok	428.9720	58.040	0.024542	20.19	58.286	10.162	20083694.476761
2015/01/18	00:47:43	ok	ok	428.9860	58.038	0.024542	20.22	58.260	10.176	19374550.180424
2015/01/18	00:52:43	ok	ok	428.9260	58.039	0.024542	20.20	58.288	10.169	19531152.357018
2015/01/18	00:57:43	ok	ok	428.9900	58.026	0.024542	20.22	58.322	10.186	22208386.404364
2015/01/18	01:02:43	ok	ok	428.8840	58.029	0.024542	20.17	58.314	10.155	18864831.787639
2015/01/18	01:07:43	ok	ok	428.9980	58.025	0.024542	20.16	58.343	10.154	23331137.175973
2015/01/18	01:12:43	ok	ok	428.9740	58.022	0.024542	20.18	58.315	10.162	22308851.360433
2015/01/18	01:17:43	ok	ok	428.9280	58.017	0.024542	20.14	58.340	10.142	20971868.128432
2015/01/18	01:22:43	ok	ok	428.9420	58.018	0.024542	20.12	58.337	10.130	22777508.395191
2015/01/18	01:27:43	ok	ok	428.9520	58.014	0.024542	20.13	58.308	10.131	21123237.024591
2015/01/18	01:32:43	ok	ok	428.9540	58.014	0.024542	20.18	58.285	10.156	23496975.411656
2015/01/18	01:37:43	ok	ok	428.9700	58.014	0.024542	20.18	58.224	10.146	25309070.237879
2015/01/18	01:42:43	ok	ok	428.9980	58.013	0.024542	20.17	58.283	10.150	24591204.782343
2015/01/18	01:47:43	ok	ok	428.9280	58.010	0.024542	20.25	58.235	10.189	21532483.885816
2015/01/18	01:52:43	ok	ok	428.9260	58.012	0.024542	20.22	58.260	10.176	23867616.324499
2015/01/18	01:57:43	ok	ok	428.9380	58.014	0.024542	20.22	58.230	10.170	22906089.515882
2015/01/18	02:02:43	ok	ok	428.9060	58.009	0.024542	20.25	58.235	10.189	20750089.413383
2015/01/18	02:07:43	ok	ok	428.8380	58.006	0.024542	20.26	58.236	10.195	21139314.786704
2015/01/18	02:12:43	ok	ok	428.8980	58.006	0.024542	20.23	58.262	10.182	22787383.293919
2015/01/18	02:17:43	ok	ok	428.9180	58.006	0.024542	20.23	58.231	10.177	23877454.494475
2015/01/18	02:22:43	ok	ok	428.8680	58.006	0.024542	20.25	58.265	10.194	22444698.592997
2015/01/18	02:27:43	ok	ok	428.9100	58.006	0.024542	20.26	58.236	10.195	20096500.209563
2015/01/18	02:32:43	ok	ok	428.9060	58.002	0.024542	20.26	58.236	10.195	22734605.261321
2015/01/18	02:37:43	ok	ok	428.9000	58.002	0.024542	20.23	58.262	10.182	23459121.513359
2015/01/18	02:42:43	ok	ok	428.8820	58.004	0.024542	20.24	58.264	10.188	21076121.751459
2015/01/18	02:47:43	ok	ok	428.8520	58.001	0.024542	20.24	58.202	10.177	24594899.060261
2015/01/18	02:52:43	ok	ok	428.8980	57.998	0.024542	20.22	58.199	10.165	24289762.990401
2015/01/18	02:57:43	ok	ok	428.8640	57.997	0.024542	20.26	58.236	10.195	22978132.868314
2015/01/18	03:02:43	ok	ok	428.8000	57.996	0.024542	20.25	58.235	10.189	22654616.099386
2015/01/18	03:07:43	ok	ok	428.8580	57.996	0.024542	20.22	58.260	10.176	20694861.777542
2015/01/18	03:12:43	--	ok	428.7980	57.998	0.024542	20.26	58.206	10.190	20646006.675128
2015/01/18	03:12:56	ok	ok	428.9220	58.019	0.024552	20.18	58.102	10.124	35299475.614002
2015/01/18	03:17:56	ok	ok	429.0660	58.038	0.024552	20.23	58.231	10.177	22852870.057712
2015/01/18	03:22:56	ok	ok	429.0560	58.030	0.024552	20.22	58.322	10.186	23629754.228134
2015/01/18	03:27:56	ok	ok	429.0220	58.031	0.024552	20.22	58.260	10.176	26167856.818408
2015/01/18	03:32:56	ok	ok	429.0580	58.035	0.024552	20.23	58.293	10.187	23280893.660677
2015/01/18	03:37:56	ok	ok	429.0180	58.031	0.024552	20.26	58.236	10.195	20787302.385896
2015/01/18	03:42:56	ok	ok	429.0340	58.027	0.024552	20.24	58.264	10.188	20007594.890700
2015/01/18	03:47:56	ok	ok	429.0040	58.026	0.024552	20.25	58.235	10.189	23148362.630112
2015/01/18	03:52:56	ok	ok	429.0280	58.031	0.024552	20.28	58.270	10.213	22493837.425614
2015/01/18	03:57:56	ok	ok	428.9860	58.022	0.024552	20.30	58.242	10.220	22708576.748042
2015/01/18	04:02:56	ok	ok	428.9760	58.027	0.024552	20.30	58.181	10.209	20566995.859460
2015/01/18	04:07:56	ok	ok	428.9420	58.021	0.024552	20.28	58.178	10.197	22145105.136008
2015/01/18	04:12:56	ok	ok	428.9640	58.020	0.024552	20.29	58.210	10.209	26545412.837520
2015/01/18	04:17:56	ok	ok	428.9640	58.017	0.024552	20.30	58.212	10.215	21340524.062213
2015/01/18	04:22:56	ok	ok	428.9820	58.015	0.024552	20.32	58.154	10.216	22013981.826423
2015/01/18	04:27:56	ok	ok	428.9560	58.013	0.024552	20.34	58.157	10.229	23509686.839027
2015/01/18	04:32:56	ok	ok	429.0160	58.018	0.024552	20.33	58.186	10.228	24046832.348131
2015/01/18	04:37:56	ok	ok	428.9660	58.012	0.024552	20.31	58.213	10.221	23302087.258370
2015/01/18	04:42:56	ok	ok	428.9720	58.014	0.024552	20.35	58.189	10.241	23705298.438797
2015/01/18	04:47:56	--	ok	429.2120	58.015	0.024552	20.35	58.189	10.241	18715933.932840
2015/01/18	04:48:09	--	ok	428.6360	57.981	0.024541	20.34	58.096	10.218	28083596.507065
2015/01/18	04:48:23	ok	ok	428.8500	58.002	0.024561	20.20	58.349	10.179	28085124.256700
2015/01/18	04:53:22	ok	ok	429.1420	58.053	0.024561	20.36	58.129	10.236	21071462.285226
2015/01/18	04:58:22	ok	ok	429.1260	58.059	0.024561	20.37	58.161	10.248	20859121.384423
2015/01/18	05:03:22	ok	ok	429.0600	58.053	0.024561	20.36	58.129	10.236	19330803.789239
2015/01/18	05:08:22	ok	ok	429.0720	58.046	0.024561	20.36	58.129	10.236	21878023.564584
2015/01/18	05:13:22	ok	ok	429.1320	58.048	0.024561	20.37	58.161	10.248	21437631.351206
2015/01/18	05:18:23	ok	ok	429.0340	58.048	0.024561	20.38	58.132	10.248	21024186.869790
2015/01/18	05:23:22	ok	ok	429.0500	58.041	0.024561	20.38	58.132	10.248	22204424.123659
2015/01/18	05:28:22	ok	ok	429.1080	58.043	0.024561	20.40	58.166	10.266	23951512.084910
2015/01/18	05:33:22	ok	ok	429.0340	58.037	0.024561	20.38	58.132	10.248	21103454.067158
2015/01/18	05:38:22	ok	ok	429.0680	58.037	0.024561	20.40	58.166	10.266	22215732.643800
2015/01/18	05:43:22	ok	ok	429.0240	58.035	0.024561	20.38	58.132	10.248	18661125.276739
2015/01/18	05:48:23	ok	ok	429.0560	58.039	0.024561	20.37	58.161	10.248	23461377.356415
2015/01/18	05:53:22	ok	ok	429.0120	58.030	0.024561	20.36	58.160	10.241	20774410.405318
2015/01/18	05:58:22	ok	ok	429.0440	58.031	0.024561	20.38	58.193	10.259	22786513.215209
2015/01/18	06:03:22	ok	ok	429.0420	58.031	0.024561	20.38	58.132	10.248	24038390.997357
2015/01/18	06:08:22	ok	ok	429.0100	58.029	0.024561	20.36	58.160	10.241	22460778.084791
2015/01/18	06:13:22	ok	ok	429.0100	58.024	0.024561	20.32	58.184	10.222	22398042.007868
2015/01/18	06:18:22	ok	ok	428.9660	58.024	0.024561	20.33	58.216	10.233	24631615.444045
2015/01/18	06:23:22	ok	ok	429.0140	58.022	0.024561	20.34	58.187	10.234	21105150.472690
2015/01/18	06:28:22	ok	ok	428.9500	58.012	0.024561	20.34	58.187	10.234	21926448.851977
2015/01/18	06:33:22	ok	ok	428.9100	58.012	0.024561	20.29	58.210	10.209	19673860.869884
2015/01/18	06:38:22	ok	ok	428.9400	58.013	0.024561	20.29	58.271	10.219	22572549.389578
2015/01/18	06:43:22	ok	ok	428.8820	58.011	0.024561	20.25	58.204	10.184	24657884.177560
2015/01/18	06:48:22	ok	ok	428.9100	58.015	0.024561	20.27	58.238	10.201	20492343.876870
2015/01/18	06:53:22	ok	ok	428.8780	58.008	0.024561	20.29	58.210	10.209	20036956.656758
2015/01/18	06:58:22	ok	ok	428.9320	58.009	0.024561	20.28	58.178	10.197	22111082.284315
2015/01/18	07:03:22	ok	ok	428.9060	58.005	0.024561	20.28	58.178	10.197	19974365.955777
2015/01/18	07:08:22	ok	ok	428.8960	58.008	0.024561	20.29	58.180	10.203	24225500.417811
2015/01/18	07:13:22	ok	ok	428.9000	58.002	0.024561	20.23	58.170	10.166	24225746.208110
2015/01/18	07:18:22	ok	ok	428.8540	58.001	0.024561	20.24	58.294	10.193	27281011.690780
2015/01/18	07:23:22	ok	ok	428.8720	58.004	0.024561	20.23	58.231	10.177	20623916.696467
2015/01/18	07:28:22	ok	ok	428.8880	58.000	0.024561	20.26	58.267	10.201	24913023.569873
2015/01/18	07:33:22	ok	ok	428.8320	57.999	0.024561	20.26	58.206	10.190	21001206.005336
2015/01/18	07:38:22	ok	ok	428.8460	57.997	0.024561	20.22	58.260	10.176	26332132.977176
2015/01/18	07:43:22	ok	ok	428.8080	57.998	0.024561	20.22	58.199	10.165	20738058.361623
2015/01/18	07:48:22	ok	ok	428.8260	57.996	0.024561	20.20	58.227	10.158	21778768.891056
2015/01/18	07:53:22	ok	ok	428.8200	57.994	0.024561	20.24	58.202	10.177	22189017.486079
2015/01/18	07:58:22	ok	ok	428.8440	57.995	0.024561	20.20	58.166	10.147	24624016.533229
2015/01/18	08:03:22	--	ok	428.7920	57.994	0.024561	20.18	58.224	10.146	25318319.733335
2015/01/18	08:03:35	ok	ok	428.9760	58.017	0.024571	20.22	58.077	10.144	29730828.899213
2015/01/18	08:08:35	ok	ok	429.0200	58.031	0.024571	20.14	58.218	10.121	20019688.179634
2015/01/18	08:13:35	ok	ok	429.0300	58.032	0.024571	20.06	58.297	10.087	22414411.795709
2015/01/18	08:18:35	ok	ok	429.0680	58.028	0.024571	20.16	58.221	10.133	22292859.118397
2015/01/18	08:23:35	ok	ok	429.0100	58.023	0.024571	20.17	58.222	10.139	21928636.551502
2015/01/18	08:28:35	ok	ok	429.0520	58.029	0.024571	20.20	58.196	10.153	22676683.401001
2015/01/18	08:33:35	ok	ok	429.0160	58.019	0.024571	20.17	58.222	10.139	23116973.012346
2015/01/18	08:38:35	ok	ok	428.9740	58.023	0.024571	20.16	58.221	10.133	21457807.606883
2015/01/18	08:43:35	ok	ok	428.8900	58.017	0.024571	20.16	58.282	10.144	19898513.076609
2015/01/18	08:48:35	ok	ok	429.0200	58.021	0.024571	20.18	58.224	10.146	20747816.277496
2015/01/18	08:53:35	ok	ok	429.0000	58.019	0.024571	20.15	58.189	10.122	23957625.781800
2015/01/18	08:58:35	ok	ok	428.9880	58.016	0.024571	20.19	58.195	10.146	26040203.898874
2015/01/18	09:03:35	ok	ok	429.0220	58.015	0.024571	20.18	58.224	10.146	22544146.467533
2015/01/18	09:08:35	ok	ok	428.9560	58.015	0.024571	20.19	58.164	10.141	21935290.263491
2015/01/18	09:13:35	ok	ok	428.9940	58.014	0.024571	20.20	58.166	10.147	21820472.489625
2015/01/18	09:18:35	ok	ok	428.9860	58.010	0.024571	20.20	58.196	10.153	20480965.208357
2015/01/18	09:23:35	ok	ok	429.0000	58.014	0.024571	20.18	58.193	10.140	20310911.599708
2015/01/18	09:28:35	ok	ok	428.9100	58.006	0.024571	20.17	58.161	10.129	25747956.167266
2015/01/18	09:33:35	ok	ok	428.9400	58.013	0.024571	20.17	58.161	10.129	24320439.334196
2015/01/18	09:38:35	ok	ok	428.9060	58.004	0.024571	20.14	58.187	10.116	22150467.152615
2015/01/18	09:43:35	ok	ok	428.9540	58.007	0.024571	20.18	58.163	10.135	22371204.388347
2015/01/18	09:48:35	ok	ok	428.8920	58.007	0.024571	20.22	58.138	10.154	23153722.131963
2015/01/18	09:53:35	ok	ok	428.9120	58.007	0.024571	20.23	58.140	10.161	22005282.223594
2015/01/18	09:58:35	ok	ok	428.8720	58.005	0.024571	20.24	58.172	10.172	21861343.859717
2015/01/18	10:03:35	ok	ok	428.9580	58.005	0.024571	20.22	58.108	10.149	24891710.220555
2015/01/18	10:08:35	ok	ok	428.8760	58.003	0.024571	20.22	58.138	10.154	20390506.730022
2015/01/18	10:13:35	ok	ok	428.9020	58.003	0.024571	20.20	58.166	10.147	22529057.973633
2015/01/18	10:18:35	ok	ok	428.9300	58.003	0.024571	20.20	58.166	10.147	24347872.328834
2015/01/18	10:23:35	ok	ok	428.8820	57.999	0.024571	20.21	58.167	10.153	22436182.357440
2015/01/18	10:28:35	ok	ok	428.8380	58.002	0.024571	20.22	58.138	10.154	20375197.695131
2015/01/18	10:33:35	ok	ok	428.8140	57.996	0.024571	20.22	58.108	10.149	21854012.704494
2015/01/18	10:38:35	ok	ok	428.8620	57.999	0.024571	20.20	58.135	10.142	23783407.175053
2015/01/18	10:43:35	ok	ok	428.8620	57.998	0.024571	20.22	58.138	10.154	20757513.047986
2015/01/18	10:48:35	ok	ok	428.8560	57.996	0.024571	20.26	58.175	10.184	22492769.696709
2015/01/18	10:53:35	ok	ok	428.8220	57.996	0.024571	20.23	58.140	10.161	21680046.227147
2015/01/18	10:58:35	ok	ok	428.8320	57.995	0.024571	20.28	58.147	10.192	22342852.717431
2015/01/18	11:03:35	ok	ok	428.8060	57.996	0.024571	20.29	58.149	10.198	21731435.678733
2015/01/18	11:08:35	ok	ok	428.8160	57.995	0.024571	20.24	58.202	10.177	22251731.497430
2015/01/18	11:13:35	ok	ok	428.8220	57.992	0.024571	20.24	58.172	10.172	22739865.840804
2015/01/18	11:18:35	ok	ok	428.8160	57.993	0.024571	20.26	58.144	10.179	21859508.485855
2015/01/18	11:23:35	--	ok	428.7580	57.992	0.024571	20.24	58.141	10.167	22941135.564163
2015/01/18	11:23:48	ok	ok	429.0560	58.031	0.024584	20.30	58.059	10.188	30369314.405596
2015/01/18	11:28:47	ok	ok	429.0940	58.051	0.024584	20.24	58.172	10.172	18949094.517018
2015/01/18	11:33:47	ok	ok	429.0700	58.046	0.024584	20.21	58.198	10.159	20588189.109271
2015/01/18	11:38:47	ok	ok	429.0440	58.055	0.024584	20.23	58.201	10.171	24496414.416335
2015/01/18	11:43:47	ok	ok	429.0740	58.044	0.024584	20.27	58.207	10.196	20748935.699813
2015/01/18	11:48:47	ok	ok	429.1000	58.042	0.024584	20.30	58.120	10.199	22543533.843846
2015/01/18	11:53:47	ok	ok	429.0840	58.033	0.024584	20.27	58.085	10.175	25252437.256917
2015/01/18	11:58:47	ok	ok	429.0640	58.038	0.024584	20.28	58.117	10.186	22396502.177585
2015/01/18	12:03:47	ok	ok	429.0780	58.038	0.024584	20.31	58.091	10.199	20224519.953481
2015/01/18	12:08:47	ok	ok	429.0580	58.033	0.024584	20.33	58.125	10.217	19459855.627581
2015/01/18	12:13:47	ok	ok	429.0020	58.027	0.024584	20.23	58.231	10.177	24407023.832932
2015/01/18	12:18:47	ok	ok	429.0120	58.024	0.024584	20.21	58.259	10.169	20763554.518778
2015/01/18	12:23:47	ok	ok	429.0520	58.030	0.024584	20.30	58.151	10.204	22650450.286977
2015/01/18	12:28:47	ok	ok	429.1180	58.034	0.024584	20.39	58.103	10.249	21815844.374846
2015/01/18	12:33:47	ok	ok	429.0800	58.034	0.024584	20.40	58.135	10.261	22839442.587086
2015/01/18	12:38:47	ok	ok	429.0860	58.030	0.024584	20.41	58.076	10.256	18856233.016958
2015/01/18	12:43:47	ok	ok	429.0660	58.033	0.024584	20.44	58.111	10.281	22326701.888073
2015/01/18	12:48:47	ok	ok	429.0180	58.036	0.024584	20.50	58.120	10.318	19574691.241331
2015/01/18	12:53:47	ok	ok	429.0940	58.027	0.024584	20.47	58.146	10.305	21578706.602839
2015/01/18	12:58:47	ok	ok	429.0900	58.027	0.024584	20.47	58.085	10.294	24127100.235332
2015/01/18	13:03:47	ok	ok	429.0900	58.033	0.024584	20.55	58.036	10.333	20175108.758079
2015/01/18	13:08:47	ok	ok	429.1140	58.034	0.024584	20.59	58.073	10.364	24937286.257221
2015/01/18	13:13:47	ok	ok	429.0460	58.031	0.024584	20.64	58.019	10.385	20834370.625806
2015/01/18	13:18:47	ok	ok	429.0680	58.035	0.024584	20.69	58.027	10.416	20484705.953630
2015/01/18	13:23:47	ok	ok	429.0980	58.034	0.024584	20.68	58.056	10.415	19874722.057330
2015/01/18	13:28:47	ok	ok	429.0940	58.035	0.024584	20.75	58.006	10.449	21232186.339423
2015/01/18	13:33:47	ok	ok	429.0820	58.032	0.024584	20.72	58.032	10.435	20516528.669727
2015/01/18	13:38:47	ok	ok	429.0320	58.032	0.024584	20.75	58.006	10.449	21784763.696743
2015/01/18	13:43:47	ok	ok	428.9700	58.027	0.024584	20.74	58.035	10.448	19821714.154444
2015/01/18	13:48:47	ok	ok	429.0540	58.030	0.024584	20.74	58.004	10.442	19655102.751179
2015/01/18	13:53:47	ok	ok	429.0880	58.027	0.024584	20.77	57.947	10.450	25072121.462183
2015/01/18	13:58:47	ok	ok	429.0760	58.029	0.024584	20.77	58.009	10.461	19688870.569133
2015/01/18	14:03:47	ok	ok	429.0660	58.029	0.024584	20.80	57.952	10.469	20386100.362542
2015/01/18	14:08:47	ok	ok	429.0500	58.024	0.024584	20.76	58.007	10.455	21554154.733774
2015/01/18	14:13:47	ok	ok	429.0440	58.025	0.024584	20.81	58.015	10.487	19796080.814674
2015/01/18	14:18:47	ok	ok	429.0580	58.027	0.024584	20.76	58.007	10.455	22419727.634150
2015/01/18	14:23:47	ok	ok	429.0160	58.021	0.024584	20.78	58.071	10.479	22028560.454737
2015/01/18	14:28:47	ok	ok	429.0360	58.017	0.024584	20.79	58.042	10.480	26218260.821199
2015/01/18	14:33:47	ok	ok	429.0460	58.019	0.024584	20.78	58.102	10.484	24557270.948420
2015/01/18	14:38:47	ok	ok	429.0300	58.019	0.024584	20.77	58.100	10.478	24707862.590642
2015/01/18	14:43:47	ok	ok	429.0360	58.016	0.024584	20.77	58.070	10.473	22220771.589684
2015/01/18	14:48:47	ok	ok	429.0000	58.015	0.024584	20.81	58.076	10.498	23807552.999560
2015/01/18	14:53:47	ok	ok	429.0060	58.016	0.024584	20.83	58.140	10.522	24044745.486308
2015/01/18	14:58:47	ok	ok	429.0060	58.019	0.024584	20.92	58.093	10.568	21082053.218258
2015/01/18	15:03:47	ok	ok	429.0560	58.017	0.024584	20.92	58.124	10.574	22990204.717307
2015/01/18	15:08:47	ok	ok	429.0520	58.018	0.024584	20.99	58.104	10.613	21104371.224968
2015/01/18	15:13:47	ok	ok	429.0560	58.015	0.024584	21.01	58.137	10.632	21564287.431012
2015/01/18	15:18:47	ok	ok	429.0200	58.012	0.024584	21.00	58.105	10.620	21654783.736647
2015/01/18	15:23:47	ok	ok	429.0360	58.016	0.024584	20.99	58.134	10.619	27022644.971820
2015/01/18	15:28:47	ok	ok	429.0100	58.012	0.024584	20.98	58.102	10.607	22384832.930581
2015/01/18	15:33:47	ok	ok	429.0080	58.016	0.024584	21.00	58.136	10.625	24721065.984256
2015/01/18	15:38:47	ok	ok	429.0320	58.012	0.024584	20.99	58.134	10.619	21187409.814008
2015/01/18	15:43:47	ok	ok	428.9740	58.011	0.024584	20.97	58.162	10.612	20339692.271881
2015/01/18	15:48:47	ok	ok	428.9480	58.011	0.024584	20.94	58.188	10.598	23988401.967338
2015/01/18	15:53:47	ok	ok	428.9360	58.010	0.024584	20.89	58.180	10.566	27250333.411189
2015/01/18	15:58:47	ok	ok	428.9820	58.006	0.024584	20.83	58.171	10.527	25278342.645656
2015/01/18	16:03:47	ok	ok	428.8860	58.005	0.024584	20.85	58.205	10.546	21193614.486982
2015/01/18	16:08:47	ok	ok	428.8700	58.002	0.024584	20.76	58.252	10.499	23438188.113681
2015/01/18	16:13:47	ok	ok	428.9100	58.000	0.024584	20.76	58.252	10.499	23744796.525608
2015/01/18	16:18:47	ok	ok	428.9160	58.001	0.024584	20.77	58.223	10.500	20766669.086962
2015/01/18	16:23:47	ok	ok	428.8320	57.999	0.024584	20.72	58.276	10.479	23175518.381067
2015/01/18	16:28:47	ok	ok	428.8480	57.998	0.024584	20.67	58.208	10.437	25954705.326511
2015/01/18	16:33:47	ok	ok	428.8400	57.995	0.024584	20.61	58.260	10.409	24015015.010625
2015/01/18	16:38:47	--	ok	428.7680	57.993	0.024584	20.58	58.347	10.407	21652515.336739
2015/01/18	16:39:00	ok	ok	428.9980	58.015	0.024597	20.58	58.255	10.390	29145410.419061
2015/01/18	16:44:00	ok	ok	429.0560	58.030	0.024597	20.58	58.255	10.390	21064380.109221
2015/01/18	16:49:00	ok	ok	429.0100	58.021	0.024597	20.54	58.249	10.365	25524995.832329
2015/01/18	16:54:00	ok	ok	429.0280	58.020	0.024597	20.52	58.276	10.358	27275242.787078
2015/01/18	16:59:00	ok	ok	429.0260	58.017	0.024597	20.44	58.294	10.313	22762814.419736
2015/01/18	17:04:00	ok	ok	428.9960	58.014	0.024597	20.43	58.293	10.307	23741524.645059
2015/01/18	17:09:00	ok	ok	428.9500	58.011	0.024597	20.33	58.339	10.255	22164304.850565
2015/01/18	17:14:00	ok	ok	428.9760	58.011	0.024597	20.39	58.256	10.276	22457137.008525
2015/01/18	17:19:00	ok	ok	428.9640	58.006	0.024597	20.32	58.306	10.243	26014246.857011
2015/01/18	17:24:00	ok	ok	428.9240	58.004	0.024597	20.30	58.273	10.225	24140256.782612
2015/01/18	17:29:00	ok	ok	428.9040	58.000	0.024597	20.28	58.361	10.229	26927384.568565
2015/01/18	17:34:00	ok	ok	428.8760	58.001	0.024597	20.20	58.319	10.174	25548879.081875
2015/01/18	17:39:00	ok	ok	428.8740	57.996	0.024597	20.18	58.377	10.172	27875614.499860
2015/01/18	17:44:00	ok	ok	428.8120	57.996	0.024597	20.14	58.370	10.147	29225734.850941
2015/01/18	17:49:00	ok	ok	428.8060	57.994	0.024597	20.06	58.419	10.108	30649042.356341
2015/01/18	17:54:00	--	ok	428.7660	57.989	0.024597	19.99	58.469	10.076	27082751.375586
2015/01/18	17:54:13	ok	ok	428.9600	58.010	0.024609	19.96	58.465	10.057	30720676.206973
2015/01/18	17:59:13	ok	ok	429.0740	58.033	0.024609	19.97	58.436	10.058	24377342.606082
2015/01/18	18:04:13	ok	ok	429.0300	58.029	0.024609	19.92	58.428	10.028	24424034.507747
2015/01/18	18:09:13	ok	ok	428.9820	58.021	0.024609	19.86	58.510	10.007	25851457.821676
2015/01/18	18:14:13	ok	ok	428.9700	58.020	0.024609	19.85	58.478	9.995	24371874.799846
2015/01/18	18:19:13	ok	ok	428.9560	58.014	0.024609	19.79	58.469	9.959	32368224.739345
2015/01/18	18:24:13	ok	ok	428.9700	58.010	0.024609	19.75	58.523	9.945	25350893.130249
2015/01/18	18:29:13	ok	ok	428.8940	58.008	0.024609	19.72	58.519	9.926	24603224.932560
2015/01/18	18:34:13	ok	ok	428.9100	58.001	0.024609	19.63	58.535	9.877	26951433.582571
2015/01/18	18:39:13	ok	ok	428.9200	58.003	0.024609	19.64	58.537	9.883	28988933.382289
2015/01/18	18:44:13	ok	ok	428.8520	57.999	0.024609	19.61	58.502	9.860	26200805.343557
2015/01/18	18:49:13	ok	ok	428.8280	57.999	0.024609	19.59	58.529	9.853	25971546.678832
2015/01/18	18:54:13	ok	ok	428.8420	57.991	0.024609	19.55	58.553	9.834	25323047.575405
2015/01/18	18:59:13	ok	ok	428.8300	57.993	0.024609	19.54	58.552	9.828	25870423.406415
2015/01/18	19:04:13	--	ok	428.7980	57.989	0.024609	19.53	58.520	9.816	28321200.920864
2015/01/18	19:04:26	ok	ok	428.9740	58.011	0.02462	19.47	58.389	9.760	30431371.244223
2015/01/18	19:09:26	ok	ok	429.0560	58.038	0.02462	19.50	58.485	9.793	27429657.062400
2015/01/18	19:14:26	ok	ok	429.0100	58.038	0.02462	19.46	58.539	9.779	28760593.734589
2015/01/18	19:19:26	ok	ok	428.9900	58.025	0.02462	19.41	58.562	9.755	27499326.273370
2015/01/18	19:24:26	ok	ok	429.0000	58.026	0.02462	19.41	58.501	9.744	29723658.161465
2015/01/18	19:29:26	ok	ok	429.0140	58.026	0.02462	19.38	58.466	9.721	31447449.541472
2015/01/18	19:34:26	ok	ok	428.9740	58.024	0.02462	19.40	58.500	9.738	27390240.133197
2015/01/18	19:39:26	ok	ok	428.9360	58.018	0.02462	19.37	58.464	9.715	25872993.536049
2015/01/18	19:44:26	ok	ok	428.9520	58.017	0.02462	19.38	58.466	9.721	25858359.304870
2015/01/18	19:49:26	ok	ok	428.9320	58.012	0.02462	19.35	58.431	9.699	26733837.009165
2015/01/18	19:54:26	ok	ok	428.8900	58.010	0.02462	19.37	58.464	9.715	24352995.965383
2015/01/18	19:59:26	ok	ok	428.9020	58.009	0.02462	19.35	58.431	9.699	26397438.500044
2015/01/18	20:04:26	ok	ok	428.8800	57.998	0.02462	19.32	58.457	9.686	23759090.308068
2015/01/18	20:09:26	ok	ok	428.8800	58.000	0.02462	19.28	58.420	9.657	27026557.713397
2015/01/18	20:14:26	ok	ok	428.8760	58.001	0.02462	19.28	58.481	9.667	26176894.194844
2015/01/18	20:19:26	ok	ok	428.8740	58.001	0.02462	19.28	58.481	9.667	26827300.068480
2015/01/18	20:24:26	ok	ok	428.8600	57.997	0.02462	19.22	58.441	9.626	24681228.150280
2015/01/18	20:29:26	ok	ok	428.8340	57.992	0.02462	19.18	58.465	9.608	23901400.405797
2015/01/18	20:34:26	ok	ok	428.8040	57.994	0.02462	19.19	58.436	9.609	27039314.094050
2015/01/18	20:39:26	ok	ok	428.8260	57.992	0.02462	19.14	58.520	9.594	25946534.475257
2015/01/18	20:44:26	ok	ok	428.8200	57.995	0.02462	19.14	58.459	9.584	24213859.186212
2015/01/18	20:49:26	ok	ok	428.8020	57.990	0.02462	19.12	58.456	9.572	25124149.876880
2015/01/18	20:54:26	--	ok	428.7540	57.988	0.02462	19.11	58.485	9.571	26967634.306535
2015/01/18	20:54:40	ok	ok	428.9600	58.033	0.024633	19.11	58.424	9.561	39785499.482736
2015/01/18	20:59:39	ok	ok	429.0660	58.069	0.024633	19.10	58.453	9.561	25732753.144831
2015/01/18	21:04:39	ok	ok	429.0900	58.063	0.024633	19.06	58.416	9.532	28750830.163692
2015/01/18	21:09:39	ok	ok	429.0520	58.060	0.024633	19.08	58.419	9.544	25354838.241650
2015/01/18	21:14:39	ok	ok	429.0420	58.053	0.024633	19.09	58.421	9.550	25645065.043787
2015/01/18	21:19:39	ok	ok	429.0060	58.043	0.024633	19.01	58.469	9.513	27527613.297830
2015/01/18	21:24:39	ok	ok	428.9640	58.034	0.024633	18.98	58.495	9.500	24412012.600875
2015/01/18	21:29:39	ok	ok	428.9740	58.036	0.024633	18.96	58.492	9.488	24646979.127560
2015/01/18	21:34:39	ok	ok	428.9980	58.028	0.024633	18.92	58.516	9.470	24470960.653542
2015/01/18	21:39:39	ok	ok	428.9420	58.023	0.024633	18.88	58.510	9.447	24228694.907067
2015/01/18	21:44:39	ok	ok	428.9280	58.022	0.024633	18.90	58.483	9.453	24396588.527977
2015/01/18	21:49:39	ok	ok	428.8880	58.024	0.024633	18.88	58.480	9.442	25084939.613128
2015/01/18	21:54:39	ok	ok	428.9080	58.017	0.024633	18.85	58.536	9.434	24900125.856928
2015/01/18	21:59:39	ok	ok	428.8720	58.017	0.024633	18.79	58.496	9.394	24768595.352340
2015/01/18	22:04:39	ok	ok	428.8900	58.017	0.024633	18.80	58.467	9.395	24277033.888567
2015/01/18	22:09:39	ok	ok	428.9000	58.016	0.024633	18.80	58.437	9.390	26032102.487572
2015/01/18	22:14:39	ok	ok	428.9180	58.016	0.024633	18.83	58.441	9.408	23523627.846403
2015/01/18	22:19:39	ok	ok	428.8920	58.008	0.024633	18.82	58.409	9.397	24326691.503496
2015/01/18	22:24:39	ok	ok	428.8660	58.005	0.024633	18.79	58.435	9.385	24289605.460304
2015/01/18	22:29:39	ok	ok	428.8680	58.007	0.024633	18.84	58.413	9.409	23934743.920099
2015/01/18	22:34:39	ok	ok	428.8460	57.999	0.024633	18.83	58.411	9.403	24495856.103352
2015/01/18	22:39:39	ok	ok	428.8400	57.999	0.024633	18.78	58.464	9.384	24206943.259433
2015/01/18	22:44:39	ok	ok	428.8360	57.999	0.024633	18.79	58.435	9.385	25271344.207997
2015/01/18	22:49:39	ok	ok	428.8380	58.000	0.024633	18.76	58.431	9.367	23261020.110702
2015/01/18	22:54:39	ok	ok	428.8060	57.996	0.024633	18.74	58.427	9.356	24818922.690704
2015/01/18	22:59:39	ok	ok	428.8400	58.001	0.024633	18.74	58.427	9.356	24633220.764642
2015/01/18	23:04:39	ok	ok	428.8560	57.991	0.024633	18.73	58.426	9.350	23046295.742913
2015/01/18	23:09:39	ok	ok	428.8120	57.995	0.024633	18.74	58.397	9.351	24189392.338875
2015/01/18	23:14:39	ok	ok	428.8120	57.996	0.024633	18.74	58.427	9.356	24516307.957549
2015/01/18	23:19:39	ok	ok	428.8060	57.990	0.024633	18.73	58.395	9.345	24666586.755475
2015/01/18	23:24:39	--	ok	428.7820	57.990	0.024633	18.74	58.367	9.346	22322551.556502
2015/01/18	23:24:52	ok	ok	428.9640	58.027	0.024644	18.74	58.245	9.326	46622003.409417
2015/01/18	23:29:51	--	ok	429.6400	58.072	0.024644	18.74	58.367	9.346	36972861.343071
2015/01/18	23:30:05	--	ok	428.2180	57.908	0.02461	18.72	58.242	9.315	27700242.938874
2015/01/18	23:30:18	ok	ok	429.0380	58.031	0.024652	18.57	58.492	9.272	29472413.046678
2015/01/18	23:35:17	ok	ok	429.1860	58.132	0.024652	18.76	58.370	9.357	24927463.455723
2015/01/18	23:40:17	ok	ok	429.1960	58.135	0.024652	18.71	58.332	9.324	25716267.330227
2015/01/18	23:45:17	ok	ok	429.1920	58.128	0.024652	18.70	58.360	9.323	25108371.905309
2015/01/18	23:50:17	ok	ok	429.1700	58.118	0.024652	18.70	58.360	9.323	23900444.297710
2015/01/18	23:55:17	ok	ok	429.1820	58.120	0.024652	18.71	58.332	9.324	25301205.510956
2015/01/19	00:00:17	ok	ok	429.1580	58.120	0.024652	18.72	58.394	9.339	23526504.400605
2015/01/19	00:05:17	ok	ok	429.1460	58.113	0.024652	18.69	58.389	9.322	26610406.907359
2015/01/19	00:10:17	ok	ok	429.1400	58.110	0.024652	18.66	58.354	9.300	29688994.845141
2015/01/19	00:15:17	ok	ok	429.1480	58.109	0.024652	18.64	58.381	9.293	23914296.359250
2015/01/19	00:20:17	ok	ok	429.1440	58.109	0.024652	18.66	58.385	9.305	26886426.498655
2015/01/19	00:25:17	ok	ok	429.0940	58.091	0.024652	18.58	58.403	9.264	24274003.131176
2015/01/19	00:30:17	ok	ok	429.1060	58.078	0.024652	18.54	58.457	9.250	25381773.150022
2015/01/19	00:35:17	ok	ok	429.0860	58.095	0.024652	18.58	58.433	9.269	26003777.982858
2015/01/19	00:40:17	ok	ok	429.0840	58.082	0.024652	18.52	58.393	9.229	24148956.289487
2015/01/19	00:45:17	ok	ok	429.0860	58.079	0.024652	18.47	58.385	9.201	24876404.309441
2015/01/19	00:50:17	ok	ok	429.0500	58.072	0.024652	18.48	58.387	9.207	22017884.125242
2015/01/19	00:55:17	ok	ok	429.0560	58.076	0.024652	18.54	58.366	9.236	25971075.420273
2015/01/19	01:00:17	ok	ok	429.0440	58.066	0.024652	18.50	58.390	9.218	25589933.890786
2015/01/19	01:05:17	ok	ok	429.0420	58.079	0.024652	18.49	58.419	9.217	23746517.049755
2015/01/19	01:10:17	ok	ok	429.0660	58.060	0.024652	18.51	58.361	9.219	28528505.352735
2015/01/19	01:15:17	ok	ok	429.0420	58.064	0.024652	18.48	58.478	9.221	24846368.890926
2015/01/19	01:20:17	ok	ok	429.0220	58.070	0.024652	18.47	58.385	9.201	24637391.918662
2015/01/19	01:25:17	ok	ok	429.0140	58.057	0.024652	18.45	58.443	9.199	24081573.469245
2015/01/19	01:30:17	ok	ok	429.0120	58.058	0.024652	18.46	58.445	9.205	25971952.566315
2015/01/19	01:35:17	ok	ok	429.0400	58.048	0.024652	18.45	58.443	9.199	22641312.783099
2015/01/19	01:40:17	ok	ok	428.9900	58.050	0.024652	18.45	58.413	9.194	23163610.038914
2015/01/19	01:45:17	ok	ok	429.0060	58.054	0.024652	18.46	58.384	9.195	22775928.388811
2015/01/19	01:50:17	ok	ok	428.9900	58.041	0.024652	18.42	58.378	9.173	26049627.866675
2015/01/19	01:55:17	ok	ok	428.9900	58.046	0.024652	18.43	58.318	9.169	26010643.090481
2015/01/19	02:00:17	ok	ok	428.9960	58.044	0.024652	18.45	58.352	9.185	26766194.378277
2015/01/19	02:05:17	ok	ok	428.9640	58.047	0.024652	18.42	58.438	9.182	24567873.630667
2015/01/19	02:10:17	ok	ok	428.9820	58.037	0.024652	18.44	58.381	9.184	28450946.668791
2015/01/19	02:15:17	ok	ok	428.9580	58.044	0.024652	18.38	58.432	9.159	24735046.283864
2015/01/19	02:20:17	ok	ok	428.9560	58.036	0.024652	18.44	58.411	9.189	22598226.786421
2015/01/19	02:25:17	ok	ok	428.9660	58.039	0.024652	18.42	58.438	9.182	24733694.791898
2015/01/19	02:30:17	ok	ok	428.9560	58.036	0.024652	18.44	58.411	9.189	24010771.366074
2015/01/19	02:35:17	ok	ok	428.9380	58.040	0.024652	18.41	58.467	9.181	22795567.854821
2015/01/19	02:40:17	ok	ok	428.9380	58.036	0.024652	18.42	58.438	9.182	25124201.101662
2015/01/19	02:45:17	ok	ok	428.9480	58.028	0.024652	18.42	58.408	9.177	24610217.727049
2015/01/19	02:50:17	ok	ok	428.9720	58.029	0.024652	18.42	58.469	9.187	26822844.412610
2015/01/19	02:55:17	ok	ok	428.9320	58.028	0.024652	18.40	58.375	9.161	26266045.536740
2015/01/19	03:00:17	ok	ok	428.9080	58.027	0.024652	18.39	58.403	9.160	22972197.282816
2015/01/19	03:05:17	ok	ok	428.9200	58.029	0.024652	18.42	58.438	9.182	20868290.414868
2015/01/19	03:10:17	ok	ok	428.8980	58.021	0.024652	18.40	58.435	9.171	23198228.976434
2015/01/19	03:15:17	ok	ok	428.9020	58.020	0.024652	18.42	58.408	9.177	25165487.393628
2015/01/19	03:20:17	ok	ok	428.9160	58.017	0.024652	18.41	58.376	9.167	26278629.044263
2015/01/19	03:25:17	ok	ok	428.9040	58.021	0.024652	18.43	58.379	9.178	22676031.895904
2015/01/19	03:30:17	ok	ok	428.9080	58.020	0.024652	18.43	58.440	9.188	25859819.930630
2015/01/19	03:35:17	ok	ok	428.9020	58.016	0.024652	18.48	58.326	9.197	28302031.714675
2015/01/19	03:40:17	ok	ok	428.9040	58.019	0.024652	18.45	58.382	9.190	22813853.847577
2015/01/19	03:45:17	ok	ok	428.9180	58.021	0.024652	18.48	58.357	9.202	23199489.896536
2015/01/19	03:50:17	ok	ok	428.9140	58.024	0.024652	18.48	58.387	9.207	26461263.268024
2015/01/19	03:55:17	ok	ok	428.9020	58.013	0.024652	18.49	58.419	9.217	23154263.825640
2015/01/19	04:00:17	ok	ok	428.8960	58.011	0.024652	18.50	58.390	9.218	23810129.610617
2015/01/19	04:05:17	ok	ok	428.9160	58.018	0.024652	18.49	58.358	9.208	24117958.652027
2015/01/19	04:10:17	ok	ok	428.9000	58.008	0.024652	18.53	58.304	9.221	24942220.927133
2015/01/19	04:15:17	ok	ok	428.9240	58.010	0.024652	18.54	58.336	9.231	24059459.693851
2015/01/19	04:20:17	ok	ok	428.9260	58.018	0.024652	18.58	58.311	9.249	25427469.143816
2015/01/19	04:25:17	ok	ok	428.9060	58.014	0.024652	18.56	58.369	9.247	21804845.028377
2015/01/19	04:30:17	ok	ok	428.9260	58.015	0.024652	18.56	58.399	9.252	24033916.732052
2015/01/19	04:35:17	ok	ok	428.9080	58.010	0.024652	18.61	58.346	9.271	22234268.662599
2015/01/19	04:40:17	ok	ok	428.8800	58.011	0.024652	18.63	58.319	9.278	24197493.591894
2015/01/19	04:45:17	ok	ok	428.9400	58.014	0.024652	18.63	58.380	9.288	26681286.809301
2015/01/19	04:50:17	ok	ok	428.9180	58.016	0.024652	18.65	58.353	9.294	27381486.477315
2015/01/19	04:55:17	ok	ok	428.9100	58.010	0.024652	18.64	58.381	9.293	23295229.804190
2015/01/19	05:00:17	ok	ok	428.9040	58.009	0.024652	18.64	58.381	9.293	22864758.607866
2015/01/19	05:05:17	ok	ok	428.8980	58.006	0.024652	18.58	58.372	9.259	23332001.589772
2015/01/19	05:10:17	ok	ok	428.8920	58.009	0.024652	18.62	58.348	9.277	24897265.329700
2015/01/19	05:15:17	ok	ok	428.9120	58.011	0.024652	18.64	58.351	9.288	25378210.747335
2015/01/19	05:20:17	ok	ok	428.8940	58.006	0.024652	18.64	58.351	9.288	24102168.778504
2015/01/19	05:25:17	ok	ok	428.9000	58.008	0.024652	18.64	58.381	9.293	22728287.396808
2015/01/19	05:30:17	ok	ok	428.9060	58.004	0.024652	18.67	58.386	9.310	27483797.494457
2015/01/19	05:35:17	ok	ok	428.8740	58.005	0.024652	18.63	58.410	9.292	25890670.480976
2015/01/19	05:40:17	ok	ok	428.8940	58.005	0.024652	18.64	58.381	9.293	22483075.432052
2015/01/19	05:45:17	ok	ok	428.8780	58.007	0.024652	18.64	58.412	9.298	24430519.739870
2015/01/19	05:50:17	ok	ok	428.8720	58.003	0.024652	18.63	58.441	9.297	24593358.501988
2015/01/19	05:55:17	ok	ok	428.8700	58.002	0.024652	18.58	58.463	9.273	24399891.891130
2015/01/19	06:00:17	ok	ok	428.8640	57.999	0.024652	18.64	58.412	9.298	27330009.967723
2015/01/19	06:05:17	ok	ok	428.8700	57.999	0.024652	18.59	58.495	9.284	25032727.993976
2015/01/19	06:10:17	ok	ok	428.8520	57.996	0.024652	18.64	58.442	9.303	22190595.997357
2015/01/19	06:15:17	ok	ok	428.8640	57.998	0.024652	18.57	58.401	9.258	25110472.759814
2015/01/19	06:20:17	ok	ok	428.8260	57.995	0.024652	18.60	58.406	9.275	24504589.297472
2015/01/19	06:25:17	ok	ok	428.8400	57.993	0.024652	18.59	58.434	9.274	22806998.250505
2015/01/19	06:30:17	ok	ok	428.8160	57.994	0.024652	18.56	58.491	9.267	25947011.303242
2015/01/19	06:35:17	ok	ok	428.8440	57.993	0.024652	18.54	58.487	9.255	27869473.523635
2015/01/19	06:40:17	--	ok	428.7900	57.990	0.024652	18.54	58.487	9.255	25131852.944360
2015/01/19	06:40:30	ok	ok	428.9480	58.026	0.024663	18.50	58.360	9.213	41709758.276983
2015/01/19	06:45:30	--	ok	429.5580	58.059	0.024663	18.54	58.487	9.255	36036361.957735
2015/01/19	06:45:44	--	ok	428.3080	57.930	0.024633	18.45	58.473	9.204	29988003.462013
2015/01/19	06:45:57	--	ok	429.5680	58.028	0.02467	18.33	58.728	9.178	45456053.765227
2015/01/19	06:46:10	--	ok	428.3140	57.928	0.02464	18.29	58.843	9.175	31364284.678807
2015/01/19	06:46:23	--	ok	429.6400	58.073	0.024676	18.22	59.014	9.163	43064578.991593
2015/01/19	06:46:36	--	ok	428.3360	57.931	0.024642	18.16	59.125	9.148	32244343.430128
2015/01/19	06:46:50	ok	ok	429.0880	58.073	0.024677	18.10	59.388	9.156	44902708.089427
2015/01/19	06:51:49	--	ok	429.8840	58.194	0.024677	18.53	58.486	9.250	39368724.862130
2015/01/19	06:52:03	--	ok	428.2020	57.907	0.024631	18.46	58.384	9.195	41466170.961073
2015/01/19	06:52:16	ok	ok	429.0420	58.050	0.024673	18.36	58.642	9.181	43271032.158188
2015/01/19	06:57:15	--	ok	429.2300	58.147	0.024673	18.52	58.484	9.244	38880737.644644
2015/01/19	06:57:28	ok	ok	428.9100	58.006	0.024661	18.50	58.420	9.223	30441826.965340
2015/01/19	07:02:28	ok	ok	429.0160	58.046	0.024661	18.52	58.454	9.239	28756496.113092
2015/01/19	07:07:28	ok	ok	429.0040	58.038	0.024661	18.49	58.540	9.236	24027490.329870
2015/01/19	07:12:28	ok	ok	428.9800	58.035	0.024661	18.48	58.448	9.216	26118071.721778
2015/01/19	07:17:28	ok	ok	428.9880	58.047	0.024661	18.48	58.508	9.226	24993989.457649
2015/01/19	07:22:28	ok	ok	428.9700	58.026	0.024661	18.46	58.475	9.210	22736744.495585
2015/01/19	07:27:28	ok	ok	428.9460	58.026	0.024661	18.46	58.505	9.214	24464243.876213
2015/01/19	07:32:28	ok	ok	428.9660	58.024	0.024661	18.44	58.502	9.203	25162642.017286
2015/01/19	07:37:28	ok	ok	428.9200	58.026	0.024661	18.39	58.555	9.184	24418365.562758
2015/01/19	07:42:28	ok	ok	428.9320	58.027	0.024661	18.41	58.467	9.181	24722027.707841
2015/01/19	07:47:28	ok	ok	428.9300	58.035	0.024661	18.44	58.533	9.208	23908376.553756
2015/01/19	07:52:28	ok	ok	428.9280	58.028	0.024661	18.43	58.531	9.202	25909208.161705
2015/01/19	07:57:28	ok	ok	428.9100	58.024	0.024661	18.40	58.496	9.180	24856964.356163
2015/01/19	08:02:28	ok	ok	428.9340	58.021	0.024661	18.43	58.501	9.197	26616680.388357
2015/01/19	08:07:28	ok	ok	428.9220	58.014	0.024661	18.40	58.557	9.190	27324092.760255
2015/01/19	08:12:28	ok	ok	428.9260	58.022	0.024661	18.38	58.493	9.169	24439263.155395
2015/01/19	08:17:28	ok	ok	428.9140	58.016	0.024661	18.34	58.487	9.146	25345344.072672
2015/01/19	08:22:28	ok	ok	428.9000	58.003	0.024661	18.37	58.491	9.163	22118339.254397
2015/01/19	08:27:28	ok	ok	428.9000	58.009	0.024661	18.36	58.551	9.167	22553957.705862
2015/01/19	08:32:28	ok	ok	428.9140	58.011	0.024661	18.34	58.487	9.146	24758438.234622
2015/01/19	08:37:28	ok	ok	428.8940	58.005	0.024661	18.40	58.557	9.190	23577914.050194
2015/01/19	08:42:28	ok	ok	428.8800	58.009	0.024661	18.38	58.493	9.169	24379545.897386
2015/01/19	08:47:28	ok	ok	428.8760	58.004	0.024661	18.39	58.555	9.184	24997198.532080
2015/01/19	08:52:28	ok	ok	428.8880	58.010	0.024661	18.40	58.526	9.185	23894408.952906
2015/01/19	08:57:28	ok	ok	428.8640	58.009	0.024661	18.39	58.494	9.175	25230844.552220
2015/01/19	09:02:28	ok	ok	428.8680	58.014	0.024661	18.35	58.519	9.157	23536465.953754
2015/01/19	09:07:28	ok	ok	428.8700	58.003	0.024661	18.37	58.522	9.168	24649121.174871
2015/01/19	09:12:28	ok	ok	428.8680	58.007	0.024661	18.40	58.526	9.185	26229650.554121
2015/01/19	09:17:28	ok	ok	428.8780	58.003	0.024661	18.40	58.557	9.190	24624879.841931
2015/01/19	09:22:28	ok	ok	428.8700	58.003	0.024661	18.37	58.552	9.173	22775689.688029
2015/01/19	09:27:28	ok	ok	428.8660	58.009	0.024661	18.41	58.528	9.191	23647645.917938
2015/01/19	09:32:28	ok	ok	428.8980	58.003	0.024661	18.42	58.530	9.196	24864505.927649
2015/01/19	09:37:28	ok	ok	428.8640	58.001	0.024661	18.39	58.555	9.184	24369712.069961
2015/01/19	09:42:28	ok	ok	428.8560	58.006	0.024661	18.47	58.507	9.220	23530376.800767
2015/01/19	09:47:28	ok	ok	428.8720	58.004	0.024661	18.48	58.569	9.235	24270467.244831
2015/01/19	09:52:28	ok	ok	428.8660	58.005	0.024661	18.45	58.565	9.218	24332541.534922
2015/01/19	09:57:28	ok	ok	428.8760	58.002	0.024661	18.46	58.505	9.214	24141846.792765
2015/01/19	10:02:28	ok	ok	428.8240	57.993	0.024661	18.48	58.508	9.226	25438288.637100
2015/01/19	10:07:28	ok	ok	428.8360	57.998	0.024661	18.46	58.566	9.224	23418533.896480
2015/01/19	10:12:28	ok	ok	428.8580	57.997	0.024661	18.49	58.571	9.241	23577039.874335
2015/01/19	10:17:28	ok	ok	428.8840	58.001	0.024661	18.55	58.519	9.266	21865181.842782
2015/01/19	10:22:28	ok	ok	428.8640	58.010	0.024661	18.58	58.463	9.273	23359439.971338
2015/01/19	10:27:28	ok	ok	428.8720	57.998	0.024661	18.57	58.492	9.272	24361396.563178
2015/01/19	10:32:28	ok	ok	428.8940	58.005	0.024661	18.63	58.410	9.292	26014064.938216
2015/01/19	10:37:28	ok	ok	428.8800	58.002	0.024661	18.67	58.447	9.320	23803241.714172
2015/01/19	10:42:28	ok	ok	428.8960	58.008	0.024661	18.68	58.448	9.326	22927633.723294
2015/01/19	10:47:28	ok	ok	428.9060	58.014	0.024661	18.72	58.364	9.334	24839349.513763
2015/01/19	10:52:28	ok	ok	428.9320	58.008	0.024661	18.79	58.435	9.385	23005427.060450
2015/01/19	10:57:28	ok	ok	428.9280	58.013	0.024661	18.85	58.414	9.414	25300200.003744
2015/01/19	11:02:28	ok	ok	428.9380	58.013	0.024661	18.83	58.441	9.408	26098529.639141
2015/01/19	11:07:28	ok	ok	428.9380	58.011	0.024661	18.88	58.480	9.442	26756883.021794
2015/01/19	11:12:28	ok	ok	428.9460	58.017	0.024661	18.93	58.457	9.466	25798214.406476
2015/01/19	11:17:28	ok	ok	428.9760	58.022	0.024661	19.02	58.441	9.514	24940408.955664
2015/01/19	11:22:28	ok	ok	428.9720	58.019	0.024661	19.04	58.444	9.525	25558875.318611
2015/01/19	11:27:28	ok	ok	429.0120	58.029	0.024661	19.13	58.427	9.573	26346061.634020
2015/01/19	11:32:28	ok	ok	429.0180	58.021	0.024661	19.20	58.438	9.615	24614989.372282
2015/01/19	11:37:28	ok	ok	429.0320	58.038	0.024661	19.22	58.502	9.636	24489207.596235
2015/01/19	11:42:28	ok	ok	429.0220	58.030	0.024661	19.30	58.454	9.674	23897674.989430
2015/01/19	11:47:28	ok	ok	429.0560	58.032	0.024661	19.32	58.457	9.686	25420453.067829
2015/01/19	11:52:28	ok	ok	429.1120	58.042	0.024661	19.48	58.421	9.771	24514286.284364
2015/01/19	11:57:28	ok	ok	429.1140	58.058	0.024661	19.51	58.456	9.794	26001825.182147
2015/01/19	12:02:28	ok	ok	429.1420	58.053	0.024661	19.58	58.406	9.826	24464806.742354
2015/01/19	12:07:28	ok	ok	429.1300	58.051	0.024661	19.65	58.386	9.863	25986451.218130
2015/01/19	12:12:28	ok	ok	429.1680	58.052	0.024661	19.68	58.421	9.887	26546644.123196
2015/01/19	12:17:28	--	ok	429.2060	58.068	0.024661	19.82	58.382	9.961	27002256.451540
2015/01/19	12:17:41	ok	ok	428.9040	57.991	0.02465	19.84	58.202	9.942	31099849.087258
2015/01/19	12:22:41	ok	ok	428.9420	58.002	0.02465	19.86	58.358	9.980	26730615.392808
2015/01/19	12:27:41	ok	ok	428.9940	58.004	0.02465	19.90	58.394	10.010	22700604.545425
2015/01/19	12:32:41	ok	ok	428.9820	58.009	0.02465	19.97	58.375	10.048	19172862.144595
2015/01/19	12:37:41	ok	ok	428.9960	58.013	0.02465	20.01	58.381	10.072	24313744.952758
2015/01/19	12:42:41	ok	ok	429.0820	58.015	0.02465	20.12	58.337	10.130	28139440.543400
2015/01/19	12:47:41	ok	ok	429.0540	58.014	0.02465	20.15	58.341	10.148	22738452.736941
2015/01/19	12:52:41	ok	ok	429.0600	58.022	0.02465	20.21	58.412	10.196	23484149.212025
2015/01/19	12:57:41	ok	ok	429.0900	58.020	0.02465	20.26	58.328	10.211	24945742.361213
2015/01/19	13:02:41	ok	ok	429.0940	58.030	0.02465	20.30	58.334	10.236	22813071.553703
2015/01/19	13:07:41	ok	ok	429.1040	58.038	0.02465	20.40	58.349	10.299	23318153.003595
2015/01/19	13:12:41	ok	ok	429.1080	58.030	0.02465	20.40	58.380	10.304	21180461.881936
2015/01/19	13:17:41	ok	ok	429.1220	58.034	0.02465	20.45	58.388	10.336	23094172.787655
2015/01/19	13:22:41	ok	ok	429.1220	58.032	0.02465	20.47	58.360	10.343	24052184.172714
2015/01/19	13:27:41	ok	ok	429.1340	58.038	0.02465	20.49	58.333	10.350	21114099.266464
2015/01/19	13:32:41	ok	ok	429.1580	58.044	0.02465	20.58	58.408	10.418	23122045.424438
2015/01/19	13:37:41	ok	ok	429.1500	58.040	0.02465	20.59	58.379	10.419	21435131.084208
2015/01/19	13:42:41	ok	ok	429.1460	58.039	0.02465	20.64	58.387	10.450	20627410.085491
2015/01/19	13:47:41	ok	ok	429.1540	58.033	0.02465	20.59	58.409	10.424	23973055.437670
2015/01/19	13:52:41	ok	ok	429.1760	58.033	0.02465	20.65	58.388	10.457	21580866.425077
2015/01/19	13:57:41	ok	ok	429.1540	58.037	0.02465	20.66	58.420	10.469	20301767.819428
2015/01/19	14:02:41	ok	ok	429.1120	58.036	0.02465	20.61	58.474	10.448	22542766.567897
2015/01/19	14:07:41	--	ok	429.2020	58.041	0.02465	20.68	58.393	10.476	23065221.146687
2015/01/19	14:07:54	ok	ok	428.8480	57.992	0.02464	20.66	58.328	10.452	29093431.331002
2015/01/19	14:12:53	ok	ok	428.9200	58.000	0.02464	20.68	58.423	10.481	24675322.596331
2015/01/19	14:17:53	ok	ok	428.9440	58.000	0.02464	20.70	58.426	10.494	22273897.722057
2015/01/19	14:22:53	ok	ok	428.9840	58.002	0.02464	20.70	58.396	10.489	25798624.701381
2015/01/19	14:27:53	ok	ok	428.8880	58.000	0.02464	20.72	58.399	10.501	20998166.628551
2015/01/19	14:32:53	ok	ok	428.9220	58.000	0.02464	20.68	58.423	10.481	23142368.162111
2015/01/19	14:37:53	ok	ok	428.9160	58.000	0.02464	20.69	58.425	10.488	22878453.784992
2015/01/19	14:42:53	ok	ok	428.9340	57.999	0.02464	20.73	58.400	10.508	20620884.660380
2015/01/19	14:47:53	ok	ok	428.9200	57.997	0.02464	20.74	58.371	10.509	20646275.525895
2015/01/19	14:52:53	ok	ok	428.9080	58.000	0.02464	20.78	58.408	10.540	23440104.994101
2015/01/19	14:57:53	ok	ok	428.9480	58.002	0.02464	20.77	58.437	10.539	21857903.161515
2015/01/19	15:02:53	ok	ok	428.9120	57.999	0.02464	20.74	58.433	10.520	23813704.459708
2015/01/19	15:07:53	ok	ok	428.9260	58.001	0.02464	20.74	58.402	10.514	22285253.876905
2015/01/19	15:12:53	ok	ok	428.9060	57.997	0.02464	20.75	58.434	10.526	22943742.036847
2015/01/19	15:17:53	ok	ok	428.8660	57.996	0.02464	20.71	58.520	10.517	22107407.844225
2015/01/19	15:22:53	ok	ok	428.8780	57.996	0.02464	20.71	58.489	10.511	21624734.239187
2015/01/19	15:27:53	ok	ok	428.8860	57.997	0.02464	20.68	58.454	10.487	21477538.689921
2015/01/19	15:32:53	ok	ok	428.8720	57.996	0.02464	20.69	58.486	10.499	21232035.021414
2015/01/19	15:37:53	ok	ok	428.8340	57.994	0.02464	20.67	58.483	10.486	21427826.629302
2015/01/19	15:42:53	ok	ok	428.8380	57.995	0.02464	20.65	58.541	10.484	23692617.668522
2015/01/19	15:47:53	ok	ok	428.8380	57.994	0.02464	20.62	58.536	10.465	27337255.939485
2015/01/19	15:52:53	ok	ok	428.8160	57.992	0.02464	20.59	58.532	10.446	22698315.348832
2015/01/19	15:57:53	ok	ok	428.8320	57.994	0.02464	20.64	58.478	10.467	22039201.465492
2015/01/19	16:02:53	ok	ok	428.8080	57.992	0.02464	20.67	58.483	10.486	22937783.778907
2015/01/19	16:07:53	ok	ok	428.8200	57.992	0.02464	20.64	58.509	10.472	22793909.107295
2015/01/19	16:12:53	ok	ok	428.8020	57.992	0.02464	20.69	58.486	10.499	22040396.152607
2015/01/19	16:17:53	--	ok	428.7960	57.992	0.02464	20.66	58.451	10.474	20387337.611460
2015/01/19	16:18:06	ok	ok	428.9440	58.001	0.02465	20.67	58.361	10.464	36991814.452276
2015/01/19	16:23:06	ok	ok	428.9900	58.013	0.02465	20.65	58.480	10.473	29453758.835056
2015/01/19	16:28:06	ok	ok	428.9860	58.017	0.02465	20.66	58.451	10.474	30764395.435380
2015/01/19	16:33:06	ok	ok	428.9700	58.007	0.02465	20.67	58.452	10.480	33464774.705912
2015/01/19	16:38:06	ok	ok	428.9520	58.007	0.02465	20.61	58.596	10.470	32245786.704915
2015/01/19	16:43:06	ok	ok	428.9260	58.009	0.02465	20.59	58.562	10.451	31257405.938869
2015/01/19	16:48:06	ok	ok	428.9140	58.005	0.02465	20.56	58.527	10.427	34474978.777135
2015/01/19	16:53:06	ok	ok	428.9060	58.002	0.02465	20.54	58.585	10.425	34111621.914380
2015/01/19	16:58:06	ok	ok	428.9140	58.004	0.02465	20.54	58.585	10.425	32027579.778756
2015/01/19	17:03:06	ok	ok	428.8920	58.007	0.02465	20.54	58.554	10.420	32001760.052952
2015/01/19	17:08:06	ok	ok	428.8560	57.999	0.02465	20.50	58.548	10.394	30366203.912201
2015/01/19	17:13:06	ok	ok	428.8740	58.000	0.02465	20.54	58.554	10.420	32925200.072347
2015/01/19	17:18:06	ok	ok	428.8720	57.999	0.02465	20.53	58.553	10.413	31900937.457223
2015/01/19	17:23:06	ok	ok	428.8520	57.998	0.02465	20.50	58.548	10.394	29109473.430326
2015/01/19	17:28:06	ok	ok	428.8380	57.999	0.02465	20.55	58.556	10.426	30831327.892114
2015/01/19	17:33:06	ok	ok	428.8660	57.998	0.02465	20.53	58.583	10.419	35861760.959103
2015/01/19	17:38:06	ok	ok	428.8440	57.998	0.02465	20.56	58.527	10.427	32675310.765141
2015/01/19	17:43:06	ok	ok	428.8360	57.997	0.02465	20.51	58.519	10.395	29966123.874555
2015/01/19	17:48:06	ok	ok	428.8400	57.995	0.02465	20.50	58.518	10.389	33317218.502363
2015/01/19	17:53:06	ok	ok	428.8600	57.996	0.02465	20.53	58.461	10.397	36054697.608831
2015/01/19	17:58:06	ok	ok	428.8420	57.998	0.02465	20.56	58.527	10.427	33897495.966012
2015/01/19	18:03:06	ok	ok	428.8500	57.999	0.02465	20.54	58.463	10.403	28029670.095692
2015/01/19	18:08:06	ok	ok	428.8420	57.995	0.02465	20.60	58.472	10.441	30682989.074679
2015/01/19	18:13:06	ok	ok	428.8480	57.997	0.02465	20.59	58.471	10.435	35173250.107914
2015/01/19	18:18:06	ok	ok	428.8640	57.996	0.02465	20.62	58.414	10.443	32534696.764681
2015/01/19	18:23:06	ok	ok	428.8320	57.997	0.02465	20.61	58.443	10.442	31791719.304656
2015/01/19	18:28:06	ok	ok	428.8300	57.997	0.02465	20.62	58.445	10.449	32762136.840064
2015/01/19	18:33:06	ok	ok	428.8140	57.995	0.02465	20.66	58.420	10.469	29263758.899487
2015/01/19	18:38:06	ok	ok	428.8260	57.997	0.02465	20.69	58.486	10.499	27255920.057740
2015/01/19	18:43:06	ok	ok	428.8400	57.997	0.02465	20.68	58.423	10.481	33781292.313653
2015/01/19	18:48:06	ok	ok	428.8400	57.996	0.02465	20.64	58.417	10.456	30075988.395979
2015/01/19	18:53:06	ok	ok	428.8200	57.996	0.02465	20.70	58.396	10.489	30288575.084485
2015/01/19	18:58:06	ok	ok	428.8100	57.997	0.02465	20.63	58.446	10.455	31583621.287796
2015/01/19	19:03:06	--	ok	428.7860	57.993	0.02465	20.65	58.480	10.473	31848594.757861
2015/01/19	19:03:19	ok	ok	429.0160	58.008	0.024661	20.64	58.387	10.450	25155077.601564
2015/01/19	19:08:19	ok	ok	429.0580	58.019	0.024661	20.61	58.474	10.448	21650973.383951
2015/01/19	19:13:19	ok	ok	429.0580	58.022	0.024661	20.64	58.478	10.467	21767527.026313
2015/01/19	19:18:19	ok	ok	429.0420	58.019	0.024661	20.59	58.501	10.440	22242116.401905
2015/01/19	19:23:19	ok	ok	429.0520	58.018	0.024661	20.59	58.532	10.446	20257751.802027
2015/01/19	19:28:19	ok	ok	429.0520	58.018	0.024661	20.58	58.469	10.429	21305502.580741
2015/01/19	19:33:19	ok	ok	429.0260	58.020	0.024661	20.60	58.533	10.452	20238823.154961
2015/01/19	19:38:19	ok	ok	428.9960	58.014	0.024661	20.59	58.501	10.440	20282985.386424
2015/01/19	19:43:19	ok	ok	429.0000	58.013	0.024661	20.62	58.475	10.454	19398991.643755
2015/01/19	19:48:19	ok	ok	428.9800	58.018	0.024661	20.59	58.501	10.440	22145381.268894
2015/01/19	19:53:19	ok	ok	428.9960	58.009	0.024661	20.60	58.441	10.436	23442504.801340
2015/01/19	19:58:19	ok	ok	428.9860	58.011	0.024661	20.62	58.506	10.460	22218100.328522
2015/01/19	20:03:19	ok	ok	429.0040	58.014	0.024661	20.65	58.480	10.473	20871921.428753
2015/01/19	20:08:19	ok	ok	428.8660	58.011	0.024661	20.63	58.416	10.449	18202249.253401
2015/01/19	20:13:19	ok	ok	429.0260	58.009	0.024661	20.69	58.425	10.488	21550746.540475
2015/01/19	20:18:19	ok	ok	429.0100	58.013	0.024661	20.70	58.396	10.489	21398776.349593
2015/01/19	20:23:19	ok	ok	429.0060	58.013	0.024661	20.71	58.367	10.489	21806524.974960
2015/01/19	20:28:19	ok	ok	428.9160	58.015	0.024661	20.70	58.396	10.489	22879900.409537
2015/01/19	20:33:19	ok	ok	429.0220	58.010	0.024661	20.73	58.370	10.502	19871417.021842
2015/01/19	20:38:19	ok	ok	428.9620	58.008	0.024661	20.74	58.371	10.509	19408131.448150
2015/01/19	20:43:19	ok	ok	428.9900	58.008	0.024661	20.71	58.397	10.495	20280007.797609
2015/01/19	20:48:19	ok	ok	428.9800	58.012	0.024661	20.74	58.371	10.509	21629495.538257
2015/01/19	20:53:19	ok	ok	428.9820	58.007	0.024661	20.70	58.426	10.494	20910027.567951
2015/01/19	20:58:19	ok	ok	428.9560	58.008	0.024661	20.70	58.457	10.500	20940084.289460
2015/01/19	21:03:19	ok	ok	428.9560	58.006	0.024661	20.74	58.371	10.509	19704532.606252
2015/01/19	21:08:19	ok	ok	429.0400	58.007	0.024661	20.75	58.404	10.520	23191379.381668
2015/01/19	21:13:19	ok	ok	428.9880	58.007	0.024661	20.77	58.345	10.522	19813919.963563
2015/01/19	21:18:19	ok	ok	428.9440	58.005	0.024661	20.80	58.411	10.552	22403252.465244
2015/01/19	21:23:19	ok	ok	428.9540	58.004	0.024661	20.76	58.405	10.527	20193714.818934
2015/01/19	21:28:19	ok	ok	428.9720	58.006	0.024661	20.77	58.345	10.522	20808458.824259
2015/01/19	21:33:19	ok	ok	428.9580	58.005	0.024661	20.80	58.350	10.541	22908232.835057
2015/01/19	21:38:19	ok	ok	428.9640	58.006	0.024661	20.82	58.323	10.549	20717186.706432
2015/01/19	21:43:19	ok	ok	428.9280	58.005	0.024661	20.83	58.385	10.566	22097408.858151
2015/01/19	21:48:19	ok	ok	428.9360	58.003	0.024661	20.74	58.402	10.514	18291620.759534
2015/01/19	21:53:19	ok	ok	428.9020	58.001	0.024661	20.73	58.400	10.508	23582734.696364
2015/01/19	21:58:19	ok	ok	428.9740	58.002	0.024661	20.76	58.374	10.521	21574766.902674
2015/01/19	22:03:19	ok	ok	428.8960	57.999	0.024661	20.70	58.426	10.494	21914723.653838
2015/01/19	22:08:19	ok	ok	428.8400	57.996	0.024661	20.65	58.510	10.479	23106543.470963
2015/01/19	22:13:19	ok	ok	428.8660	57.997	0.024661	20.56	58.496	10.421	20341077.073626
2015/01/19	22:18:19	ok	ok	428.8340	57.996	0.024661	20.51	58.550	10.401	21130537.934268
2015/01/19	22:23:19	ok	ok	428.8480	57.994	0.024661	20.49	58.455	10.372	21370881.945554
2015/01/19	22:28:19	--	ok	428.7820	57.993	0.024661	20.50	58.426	10.373	21489558.527200
2015/01/19	22:28:32	ok	ok	428.9760	58.006	0.024673	20.50	58.304	10.351	38318787.059290
2015/01/19	22:33:31	ok	ok	429.0060	58.017	0.024673	20.44	58.417	10.335	31903753.112459
2015/01/19	22:38:31	ok	ok	428.9860	58.022	0.024673	20.46	58.512	10.364	33522482.550228
2015/01/19	22:43:31	ok	ok	428.9520	58.016	0.024673	20.39	58.440	10.309	31009405.421693
2015/01/19	22:48:31	ok	ok	428.9540	58.017	0.024673	20.38	58.438	10.302	30798343.589619
2015/01/19	22:53:31	ok	ok	428.9440	58.015	0.024673	20.39	58.409	10.303	32897187.121496
2015/01/19	22:58:31	ok	ok	428.9440	58.012	0.024673	20.34	58.401	10.272	30523594.822063
2015/01/19	23:03:31	ok	ok	428.9220	58.009	0.024673	20.36	58.374	10.279	30943407.879474
2015/01/19	23:08:31	ok	ok	428.9140	58.011	0.024673	20.34	58.371	10.267	32673506.996583
2015/01/19	23:13:31	ok	ok	428.9320	58.010	0.024673	20.32	58.368	10.254	33373370.615736
2015/01/19	23:18:31	ok	ok	428.9020	58.006	0.024673	20.28	58.361	10.229	35072260.537318
2015/01/19	23:23:31	ok	ok	428.8860	58.004	0.024673	20.23	58.354	10.198	31518344.458189
2015/01/19	23:28:31	ok	ok	428.8620	57.998	0.024673	20.17	58.405	10.171	34265851.402592
2015/01/19	23:33:31	ok	ok	428.8280	58.000	0.024673	20.15	58.402	10.159	34447322.814183
2015/01/19	23:38:31	ok	ok	428.8120	57.994	0.024673	20.11	58.396	10.134	33858969.671351
2015/01/19	23:43:31	ok	ok	428.8000	57.994	0.024673	20.03	58.445	10.095	33290827.496935
2015/01/19	23:48:31	--	ok	428.7880	57.993	0.024673	20.02	58.413	10.084	32801621.895535
2015/01/19	23:48:44	ok	ok	429.0080	58.012	0.024684	19.99	58.347	10.055	34121541.898856
2015/01/19	23:53:44	ok	ok	429.0520	58.030	0.024684	19.99	58.408	10.065	23713541.847855
2015/01/19	23:58:44	ok	ok	429.0260	58.032	0.024684	19.95	58.432	10.046	25105459.400648
2015/01/20	00:03:44	ok	ok	428.9940	58.024	0.024684	19.87	58.390	9.992	25506286.344997
2015/01/20	00:08:44	ok	ok	428.9740	58.016	0.024684	19.82	58.412	9.966	24683713.601265
2015/01/20	00:13:44	ok	ok	428.9440	58.009	0.024684	19.73	58.459	9.922	26857539.247206
2015/01/20	00:18:44	ok	ok	428.9340	58.008	0.024684	19.68	58.452	9.892	30652789.302355
2015/01/20	00:23:44	ok	ok	428.9200	58.007	0.024684	19.62	58.534	9.871	25742320.925210
2015/01/20	00:28:44	ok	ok	428.9280	58.007	0.024684	19.62	58.473	9.861	25040692.794007
2015/01/20	00:33:44	ok	ok	428.8720	57.997	0.024684	19.57	58.496	9.835	26789477.784309
2015/01/20	00:38:44	ok	ok	428.8480	57.993	0.024684	19.50	58.454	9.788	24959054.745609
2015/01/20	00:43:44	ok	ok	428.8360	57.997	0.024684	19.52	58.457	9.800	25567704.770903
2015/01/20	00:48:44	ok	ok	428.8360	57.995	0.024684	19.47	58.450	9.770	27600701.294070
2015/01/20	00:53:44	ok	ok	428.8160	57.993	0.024684	19.45	58.507	9.768	25018810.624928
2015/01/20	00:58:44	--	ok	428.7880	57.989	0.024684	19.37	58.464	9.715	25709791.141093
2015/01/20	00:58:57	ok	ok	428.9760	58.010	0.024695	19.36	58.372	9.694	38073112.311908
2015/01/20	01:03:57	ok	ok	429.0080	58.040	0.024695	19.38	58.466	9.721	28667526.257282
2015/01/20	01:08:57	ok	ok	428.9880	58.043	0.024695	19.36	58.402	9.699	32027691.047933
2015/01/20	01:13:57	ok	ok	428.9560	58.028	0.024695	19.28	58.481	9.667	33531741.188867
2015/01/20	01:18:57	ok	ok	428.9580	58.025	0.024695	19.25	58.476	9.649	33429569.992355
2015/01/20	01:23:57	ok	ok	428.9620	58.024	0.024695	19.24	58.444	9.638	32903771.582091
2015/01/20	01:28:57	ok	ok	428.9400	58.017	0.024695	19.18	58.465	9.608	31891221.644221
2015/01/20	01:33:57	ok	ok	428.9120	58.017	0.024695	19.13	58.549	9.593	32048364.539654
2015/01/20	01:38:57	ok	ok	428.8760	58.009	0.024695	19.08	58.450	9.549	32454296.351697
2015/01/20	01:43:57	ok	ok	428.8620	58.008	0.024695	19.06	58.477	9.542	31384547.613373
2015/01/20	01:48:57	ok	ok	428.8860	58.006	0.024695	19.06	58.447	9.537	33255286.234624
2015/01/20	01:53:57	ok	ok	428.8460	57.999	0.024695	19.01	58.500	9.518	30923689.506024
2015/01/20	01:58:57	ok	ok	428.8280	57.995	0.024695	18.98	58.465	9.495	34443988.261743
2015/01/20	02:03:57	--	ok	429.3340	57.997	0.024695	18.94	58.459	9.472	31314741.109541
2015/01/20	02:04:10	--	ok	428.4100	57.942	0.024678	18.93	58.427	9.461	28151378.713342
2015/01/20	02:04:24	ok	ok	428.9220	58.007	0.024709	18.73	58.760	9.403	37900390.522914
2015/01/20	02:09:23	ok	ok	429.1400	58.082	0.024709	18.94	58.428	9.467	32047702.193336
2015/01/20	02:14:23	ok	ok	429.0900	58.080	0.024709	18.90	58.483	9.453	33540875.927524
2015/01/20	02:19:23	ok	ok	429.0920	58.069	0.024709	18.82	58.440	9.402	31800096.957158
2015/01/20	02:24:23	ok	ok	429.0700	58.073	0.024709	18.81	58.499	9.406	30831408.387837
2015/01/20	02:29:23	ok	ok	429.0620	58.069	0.024709	18.81	58.499	9.406	29585649.804628
2015/01/20	02:34:23	ok	ok	429.0360	58.046	0.024709	18.73	58.487	9.360	33130699.152937
2015/01/20	02:39:23	ok	ok	429.0240	58.056	0.024709	18.69	58.511	9.341	31039665.373396
2015/01/20	02:44:23	ok	ok	428.9980	58.047	0.024709	18.68	58.479	9.331	29016943.027500
2015/01/20	02:49:23	ok	ok	428.9940	58.043	0.024709	18.67	58.477	9.325	34870446.158718
2015/01/20	02:54:23	ok	ok	428.9720	58.037	0.024709	18.60	58.497	9.290	29767360.607295
2015/01/20	02:59:23	ok	ok	428.9700	58.046	0.024709	18.60	58.527	9.294	30117937.526436
2015/01/20	03:04:23	ok	ok	428.9300	58.029	0.024709	18.56	58.460	9.262	28992697.459631
2015/01/20	03:09:23	ok	ok	428.9360	58.029	0.024709	18.54	58.457	9.250	30429199.083267
2015/01/20	03:14:23	ok	ok	428.9240	58.024	0.024709	18.46	58.505	9.214	33256808.303947
2015/01/20	03:19:23	ok	ok	428.9020	58.018	0.024709	18.46	58.475	9.210	30672954.165270
2015/01/20	03:24:23	ok	ok	428.8860	58.026	0.024709	18.41	58.498	9.186	28839430.087771
2015/01/20	03:29:23	ok	ok	428.8720	58.013	0.024709	18.40	58.466	9.175	29622008.229489
2015/01/20	03:34:23	ok	ok	428.8860	58.009	0.024709	18.38	58.463	9.164	29618728.678849
2015/01/20	03:39:23	ok	ok	428.8460	58.003	0.024709	18.34	58.426	9.137	29660555.157260
2015/01/20	03:44:23	ok	ok	428.8460	58.007	0.024709	18.30	58.511	9.128	29754091.527263
2015/01/20	03:49:23	ok	ok	428.8340	58.002	0.024709	18.27	58.445	9.102	32134322.178242
2015/01/20	03:54:23	ok	ok	428.8080	58.001	0.024709	18.25	58.473	9.095	29142014.705712
2015/01/20	03:59:23	ok	ok	428.8080	57.996	0.024709	18.20	58.435	9.063	37273800.183884
2015/01/20	04:04:23	--	ok	428.7900	57.992	0.024709	18.16	58.519	9.054	30322719.057670
2015/01/20	04:04:37	ok	ok	429.0180	58.039	0.02472	18.16	58.398	9.035	35698512.539021
2015/01/20	04:09:36	ok	ok	429.0140	58.054	0.02472	18.11	58.512	9.026	30433519.109511
2015/01/20	04:14:36	ok	ok	428.9940	58.060	0.02472	18.08	58.446	9.000	28821283.378499
2015/01/20	04:19:36	ok	ok	428.9880	58.041	0.02472	18.04	58.531	8.992	31032054.990101
2015/01/20	04:24:36	ok	ok	428.9800	58.047	0.02472	18.04	58.501	8.987	30830835.735471
2015/01/20	04:29:36	ok	ok	428.9560	58.053	0.02472	18.00	58.555	8.974	30059257.617973
2015/01/20	04:34:36	ok	ok	428.9460	58.050	0.02472	18.01	58.496	8.970	32584698.856906
2015/01/20	04:39:36	ok	ok	428.9200	58.037	0.02472	17.95	58.517	8.942	28191342.023473
2015/01/20	04:44:36	ok	ok	428.9340	58.030	0.02472	17.91	58.480	8.915	33818407.771010
2015/01/20	04:49:36	ok	ok	428.9300	58.026	0.02472	17.94	58.485	8.931	30886964.284318
2015/01/20	04:54:36	ok	ok	429.1440	58.052	0.02472	18.53	57.512	9.096	35183744.422204
2015/01/20	04:59:36	--	ok	429.2340	58.073	0.02472	18.82	57.252	9.211	31730155.772172
2015/01/20	04:59:49	ok	ok	428.8920	57.979	0.024708	18.78	57.185	9.178	30930857.330555
2015/01/20	05:04:49	ok	ok	429.0860	58.010	0.024708	19.05	57.134	9.317	25223675.938552
2015/01/20	05:09:49	ok	ok	429.1120	58.016	0.024708	19.19	56.910	9.358	24685923.705936
2015/01/20	05:14:49	ok	ok	429.1240	58.016	0.024708	19.30	56.897	9.416	24513696.975958
2015/01/20	05:19:49	--	ok	429.2080	58.035	0.024708	19.36	56.814	9.436	21975909.781396
2015/01/20	05:20:02	ok	ok	428.9280	57.984	0.024697	19.40	56.728	9.444	30412766.081326
2015/01/20	05:25:01	ok	ok	429.0140	57.998	0.024697	19.47	56.677	9.474	23331333.352062
2015/01/20	05:30:01	ok	ok	429.0560	58.002	0.024697	19.57	56.723	9.537	22122845.471646
2015/01/20	05:35:01	ok	ok	429.0820	58.007	0.024697	19.59	56.665	9.539	26875982.363780
2015/01/20	05:40:01	ok	ok	429.0960	58.012	0.024697	19.61	56.698	9.556	24933246.730358
2015/01/20	05:45:01	ok	ok	429.0980	58.018	0.024697	19.61	56.606	9.540	23442505.185153
2015/01/20	05:50:01	ok	ok	429.0640	58.015	0.024697	19.62	56.638	9.551	24871771.481198
2015/01/20	05:55:01	ok	ok	429.1160	58.021	0.024697	19.65	56.582	9.558	23477670.895072
2015/01/20	06:00:01	ok	ok	429.1480	58.018	0.024697	19.69	56.557	9.577	21891095.928622
2015/01/20	06:05:01	ok	ok	429.1300	58.018	0.024697	19.68	56.617	9.581	22608979.685351
2015/01/20	06:10:01	ok	ok	429.1240	58.024	0.024697	19.70	56.650	9.598	23662829.971245
2015/01/20	06:15:01	ok	ok	429.1340	58.022	0.024697	19.68	56.617	9.581	24915047.713649
2015/01/20	06:20:01	ok	ok	429.1380	58.026	0.024697	19.64	56.611	9.558	27797377.107587
2015/01/20	06:25:01	ok	ok	429.1260	58.024	0.024697	19.66	56.552	9.559	23955512.802814
2015/01/20	06:30:01	ok	ok	429.1420	58.024	0.024697	19.65	56.582	9.558	25107507.743135
2015/01/20	06:35:01	ok	ok	429.1300	58.031	0.024697	19.65	56.674	9.574	25189405.701615
2015/01/20	06:40:01	ok	ok	429.1680	58.027	0.024697	19.68	56.586	9.576	23796422.475686
2015/01/20	06:45:01	ok	ok	429.1280	58.027	0.024697	19.66	56.583	9.564	24787496.584051
2015/01/20	06:50:01	ok	ok	429.0980	58.021	0.024697	19.64	56.641	9.563	24316660.877336
2015/01/20	06:55:01	ok	ok	429.1260	58.025	0.024697	19.64	56.611	9.558	26068293.314978
2015/01/20	07:00:01	ok	ok	429.1340	58.019	0.024697	19.64	56.580	9.553	26365933.512146
2015/01/20	07:05:01	ok	ok	429.1320	58.018	0.024697	19.59	56.665	9.539	24912048.865915
2015/01/20	07:10:01	ok	ok	429.1180	58.018	0.024697	19.59	56.603	9.528	26461882.538370
2015/01/20	07:15:01	ok	ok	429.1500	58.014	0.024697	19.62	56.669	9.556	25860695.166016
2015/01/20	07:20:01	ok	ok	429.1100	58.017	0.024697	19.52	56.715	9.508	26754940.325418
2015/01/20	07:25:01	ok	ok	429.1320	58.022	0.024697	19.51	56.714	9.502	27861442.371937
2015/01/20	07:30:01	ok	ok	429.0860	58.018	0.024697	19.52	56.654	9.498	27015095.005085
2015/01/20	07:35:01	ok	ok	429.1340	58.024	0.024697	19.58	56.540	9.512	33324058.109877
2015/01/20	07:40:01	ok	ok	429.1480	58.024	0.024697	19.57	56.508	9.501	26785174.168904
2015/01/20	07:45:01	ok	ok	429.0900	58.017	0.024697	19.56	56.629	9.516	26615938.646814
2015/01/20	07:50:01	ok	ok	429.1180	58.021	0.024697	19.57	56.600	9.517	27212652.326689
2015/01/20	07:55:01	ok	ok	429.1060	58.016	0.024697	19.53	56.625	9.499	28146055.069839
2015/01/20	08:00:01	ok	ok	429.1360	58.019	0.024697	19.59	56.542	9.518	27667237.084916
2015/01/20	08:05:01	ok	ok	429.1300	58.016	0.024697	19.59	56.573	9.523	27308134.558488
2015/01/20	08:10:01	ok	ok	429.0840	58.020	0.024697	19.60	56.543	9.524	24623031.274139
2015/01/20	08:15:01	ok	ok	429.1500	58.029	0.024697	19.59	56.542	9.518	26513467.891844
2015/01/20	08:20:01	ok	ok	429.1300	58.023	0.024697	19.62	56.546	9.536	26748709.988412
2015/01/20	08:25:01	ok	ok	429.1180	58.022	0.024697	19.61	56.545	9.530	26816962.146410
2015/01/20	08:30:01	ok	ok	429.1320	58.023	0.024697	19.62	56.516	9.530	33861648.219352
2015/01/20	08:35:01	ok	ok	429.1380	58.014	0.024697	19.62	56.546	9.536	27429811.447758
2015/01/20	08:40:01	ok	ok	429.1580	58.024	0.024697	19.68	56.555	9.571	27987086.352971
2015/01/20	08:45:01	ok	ok	429.1280	58.013	0.024697	19.67	56.585	9.570	28640922.637672
2015/01/20	08:50:01	ok	ok	429.1180	58.023	0.024697	19.66	56.583	9.564	27548114.015839
2015/01/20	08:55:01	ok	ok	429.1380	58.023	0.024697	19.72	56.500	9.584	25356598.464728
2015/01/20	09:00:01	ok	ok	429.1660	58.030	0.024697	19.67	56.523	9.560	24365141.857335
2015/01/20	09:05:01	ok	ok	429.1520	58.028	0.024697	19.67	56.585	9.570	26939610.296973
2015/01/20	09:10:01	ok	ok	429.1740	58.026	0.024697	19.76	56.506	9.607	28519306.826507
2015/01/20	09:15:01	ok	ok	429.1620	58.025	0.024697	19.79	56.480	9.620	26665067.111013
2015/01/20	09:20:01	ok	ok	429.1840	58.031	0.024697	19.81	56.544	9.642	28238951.635629
2015/01/20	09:25:01	ok	ok	429.1960	58.034	0.024697	19.82	56.454	9.632	24036870.294011
2015/01/20	09:30:01	--	ok	429.2060	58.030	0.024697	19.85	56.489	9.655	26185380.077733
2015/01/20	09:30:14	ok	ok	428.8560	57.989	0.024686	19.82	56.331	9.611	36619700.840217
2015/01/20	09:35:14	ok	ok	428.9340	57.999	0.024686	19.86	56.460	9.656	30258453.128493
2015/01/20	09:40:14	ok	ok	428.9360	57.998	0.024686	19.90	56.496	9.685	32029215.668292
2015/01/20	09:45:14	ok	ok	428.9680	57.997	0.024686	20.04	56.456	9.757	29024717.265688
2015/01/20	09:50:14	ok	ok	428.9980	58.001	0.024686	20.10	56.434	9.788	30987374.243557
2015/01/20	09:55:14	ok	ok	428.9960	58.003	0.024686	20.14	56.379	9.801	28497300.004080
2015/01/20	10:00:14	ok	ok	429.0520	58.003	0.024686	20.16	56.320	9.802	27524976.400035
2015/01/20	10:05:14	ok	ok	429.0340	58.005	0.024686	20.18	56.385	9.825	28123905.895865
2015/01/20	10:10:14	ok	ok	429.0620	58.008	0.024686	20.30	56.341	9.886	28401234.493685
2015/01/20	10:15:14	ok	ok	429.0720	58.006	0.024686	20.29	56.309	9.875	28549371.098213
2015/01/20	10:20:14	ok	ok	429.1020	58.014	0.024686	20.35	56.348	9.917	28728215.143422
2015/01/20	10:25:14	ok	ok	429.0920	58.012	0.024686	20.39	56.385	9.946	29190193.264344
2015/01/20	10:30:14	ok	ok	429.1320	58.015	0.024686	20.46	56.365	9.983	27860361.293464
2015/01/20	10:35:14	ok	ok	429.1500	58.018	0.024686	20.54	56.346	10.027	28293059.898538
2015/01/20	10:40:14	ok	ok	429.1500	58.018	0.024686	20.58	56.414	10.062	25116324.213064
2015/01/20	10:45:14	ok	ok	429.1620	58.020	0.024686	20.68	56.305	10.101	28483084.544709
2015/01/20	10:50:14	ok	ok	429.1860	58.026	0.024686	20.69	56.338	10.113	26073269.183982
2015/01/20	10:55:14	--	ok	429.2020	58.033	0.024686	20.76	56.317	10.151	27540671.187188
2015/01/20	10:55:28	ok	ok	428.8580	57.993	0.024675	20.83	56.174	10.166	33679482.221616
2015/01/20	11:00:27	ok	ok	429.0040	58.004	0.024675	20.81	56.294	10.176	25370991.431624
2015/01/20	11:05:27	ok	ok	429.0080	58.010	0.024675	20.90	56.307	10.232	29373734.575836
2015/01/20	11:10:27	ok	ok	428.9980	58.005	0.024675	20.91	56.216	10.221	24188468.789959
2015/01/20	11:15:27	ok	ok	429.0560	58.009	0.024675	21.00	56.291	10.288	26473294.081956
2015/01/20	11:20:27	ok	ok	429.0540	58.009	0.024675	20.96	56.316	10.269	25233598.941599
2015/01/20	11:25:27	ok	ok	429.0540	58.010	0.024675	21.10	56.306	10.351	24701413.255118
2015/01/20	11:30:27	ok	ok	429.0740	58.012	0.024675	21.14	56.281	10.370	25076385.262610
2015/01/20	11:35:27	ok	ok	429.0820	58.014	0.024675	21.17	56.348	10.401	24097674.771938
2015/01/20	11:40:27	ok	ok	429.1140	58.013	0.024675	21.28	56.333	10.464	27773708.994602
2015/01/20	11:45:27	ok	ok	429.1600	58.018	0.024675	21.37	56.285	10.510	24487374.995999
2015/01/20	11:50:27	ok	ok	429.1500	58.019	0.024675	21.41	56.322	10.541	25176905.650877
2015/01/20	11:55:27	ok	ok	429.1600	58.022	0.024675	21.49	56.241	10.575	24930589.067851
2015/01/20	12:00:27	ok	ok	429.1560	58.019	0.024675	21.51	56.306	10.599	25484854.977275
2015/01/20	12:05:27	--	ok	429.2020	58.025	0.024675	21.52	56.276	10.600	24253159.894543
2015/01/20	12:05:40	ok	ok	428.8600	57.989	0.024665	21.49	56.210	10.569	35228688.801447
2015/01/20	12:10:40	ok	ok	428.9400	58.003	0.024665	21.57	56.284	10.632	28142010.212982
2015/01/20	12:15:40	ok	ok	428.9720	58.004	0.024665	21.65	56.326	10.689	25033150.645620
2015/01/20	12:20:40	ok	ok	429.0060	58.009	0.024665	21.68	56.269	10.697	26969569.690708
2015/01/20	12:25:40	ok	ok	429.0040	58.008	0.024665	21.70	56.303	10.716	27859519.347081
2015/01/20	12:30:40	ok	ok	429.0340	58.012	0.024665	21.78	56.284	10.762	28344171.674377
2015/01/20	12:35:40	ok	ok	429.0440	58.012	0.024665	21.84	56.293	10.801	24485248.356762
2015/01/20	12:40:40	ok	ok	429.0600	58.013	0.024665	21.88	56.268	10.821	25239404.326085
2015/01/20	12:45:40	ok	ok	429.0780	58.015	0.024665	21.96	56.187	10.855	25702022.303759
2015/01/20	12:50:40	ok	ok	429.1020	58.016	0.024665	22.06	56.171	10.915	23119516.512854
2015/01/20	12:55:40	ok	ok	428.8760	58.002	0.024665	21.50	57.198	10.761	25195027.826336
2015/01/20	13:00:40	ok	ok	428.8020	57.999	0.024665	21.19	57.551	10.635	25405901.907821
2015/01/20	13:05:40	--	ok	428.7440	57.988	0.024665	21.00	57.707	10.547	23693996.413755
2015/01/20	13:05:53	ok	ok	428.9680	58.009	0.024678	20.98	57.611	10.517	32006754.083061
2015/01/20	13:10:53	ok	ok	428.9940	58.011	0.024678	20.89	57.782	10.493	24560391.854727
2015/01/20	13:15:53	ok	ok	428.9780	58.008	0.024678	20.80	57.952	10.469	21429009.477829
2015/01/20	13:20:53	ok	ok	428.9080	58.003	0.024678	20.70	57.967	10.412	22627362.282757
2015/01/20	13:25:53	ok	ok	428.8580	57.999	0.024678	20.64	57.989	10.379	22924257.657786
2015/01/20	13:30:53	ok	ok	428.8680	57.998	0.024678	20.59	58.073	10.364	21079580.591314
2015/01/20	13:35:53	ok	ok	428.8820	57.995	0.024678	20.59	58.042	10.359	22270654.226534
2015/01/20	13:40:53	ok	ok	428.8260	57.992	0.024678	20.49	58.119	10.312	21177617.647169
2015/01/20	13:45:53	ok	ok	428.8000	57.989	0.024678	20.50	58.151	10.324	24691292.373226
2015/01/20	13:50:53	--	ok	428.7740	57.988	0.024678	20.49	58.180	10.323	23802572.771019
2015/01/20	13:51:07	ok	ok	428.9300	57.999	0.02469	20.43	58.079	10.269	31208990.957763
2015/01/20	13:56:06	ok	ok	429.0100	58.007	0.02469	20.48	58.117	10.306	20665924.834166
2015/01/20	14:01:06	ok	ok	428.9760	58.004	0.02469	20.42	58.200	10.284	26458219.074316
2015/01/20	14:06:06	ok	ok	428.9920	58.005	0.02469	20.44	58.203	10.297	23798866.378121
2015/01/20	14:11:06	ok	ok	428.9680	58.004	0.02469	20.42	58.200	10.284	24084579.291818
2015/01/20	14:16:06	ok	ok	428.9660	58.001	0.02469	20.48	58.209	10.322	23673168.469350
2015/01/20	14:21:06	ok	ok	428.9620	57.999	0.02469	20.47	58.207	10.316	21360731.742141
2015/01/20	14:26:06	ok	ok	428.9320	58.000	0.02469	20.48	58.178	10.317	23711297.802901
2015/01/20	14:31:06	ok	ok	428.9620	57.998	0.02469	20.44	58.172	10.291	21713648.657446
2015/01/20	14:36:06	ok	ok	428.9200	57.998	0.02469	20.54	58.126	10.343	22167611.880717
2015/01/20	14:41:06	ok	ok	428.9300	57.997	0.02469	20.52	58.215	10.347	23066496.239057
2015/01/20	14:46:06	ok	ok	428.9060	57.997	0.02469	20.47	58.238	10.321	27748230.730178
2015/01/20	14:51:06	ok	ok	428.8960	57.996	0.02469	20.47	58.207	10.316	25015934.436689
2015/01/20	14:56:06	ok	ok	428.8860	57.996	0.02469	20.48	58.209	10.322	22346512.219582
2015/01/20	15:01:06	ok	ok	428.9000	57.995	0.02469	20.46	58.236	10.315	23262598.951591
2015/01/20	15:06:06	ok	ok	428.8680	57.993	0.02469	20.42	58.230	10.290	21047848.549185
2015/01/20	15:11:06	ok	ok	428.8780	57.994	0.02469	20.43	58.232	10.296	24124009.703284
2015/01/20	15:16:06	ok	ok	428.8300	57.993	0.02469	20.45	58.235	10.309	29280859.187527
2015/01/20	15:21:06	ok	ok	428.8620	57.991	0.02469	20.44	58.264	10.308	23916872.714840
2015/01/20	15:26:06	ok	ok	428.8540	57.991	0.02469	20.36	58.282	10.263	21493828.499016
2015/01/20	15:31:06	ok	ok	428.8280	57.989	0.02469	20.32	58.215	10.227	24837548.634626
2015/01/20	15:36:06	--	ok	428.7920	57.988	0.02469	20.35	58.250	10.251	21272862.466360
2015/01/20	15:36:20	ok	ok	428.9660	58.002	0.024701	20.34	58.187	10.234	32049153.225212
2015/01/20	15:41:19	ok	ok	429.0260	58.010	0.024701	20.38	58.163	10.254	22189232.902499
2015/01/20	15:46:19	ok	ok	429.0380	58.011	0.024701	20.36	58.221	10.252	21246081.430039
2015/01/20	15:51:19	ok	ok	428.9900	58.008	0.024701	20.34	58.218	10.240	23201504.615965
2015/01/20	15:56:19	ok	ok	428.9560	58.009	0.024701	20.35	58.250	10.251	24590097.263867
2015/01/20	16:01:19	ok	ok	429.0120	58.008	0.024701	20.34	58.187	10.234	24901864.089602
2015/01/20	16:06:19	ok	ok	429.0340	58.008	0.024701	20.37	58.223	10.258	24578626.273653
2015/01/20	16:11:19	ok	ok	428.9920	58.005	0.024701	20.35	58.189	10.241	22605391.745391
2015/01/20	16:16:19	ok	ok	428.9960	58.004	0.024701	20.34	58.248	10.245	20765484.722945
2015/01/20	16:21:19	ok	ok	428.9720	58.001	0.024701	20.36	58.190	10.247	20766883.231425
2015/01/20	16:26:19	ok	ok	428.9740	58.000	0.024701	20.34	58.187	10.234	25067055.957533
2015/01/20	16:31:19	ok	ok	428.9400	57.998	0.024701	20.26	58.267	10.201	20598289.748779
2015/01/20	16:36:19	ok	ok	428.9380	57.996	0.024701	20.29	58.210	10.209	23115886.362128
2015/01/20	16:41:19	ok	ok	428.9240	57.997	0.024701	20.27	58.238	10.201	23715769.349685
2015/01/20	16:46:19	ok	ok	428.9320	57.997	0.024701	20.26	58.236	10.195	22121018.500980
2015/01/20	16:51:19	ok	ok	428.8980	57.996	0.024701	20.20	58.288	10.169	25345967.142302
2015/01/20	16:56:19	ok	ok	428.8920	57.996	0.024701	20.16	58.282	10.144	24323158.787578
2015/01/20	17:01:19	ok	ok	428.8420	57.991	0.024701	20.17	58.253	10.145	24495116.186043
2015/01/20	17:06:19	ok	ok	428.8600	57.993	0.024701	20.11	58.305	10.118	26426436.206621
2015/01/20	17:11:19	ok	ok	428.8460	57.991	0.024701	20.09	58.240	10.095	25771028.797642
2015/01/20	17:16:19	ok	ok	428.8280	57.989	0.024701	20.04	58.324	10.080	25660777.642441
2015/01/20	17:21:19	ok	ok	428.8060	57.986	0.024701	20.00	58.349	10.061	22356171.273965
2015/01/20	17:26:19	ok	ok	428.8100	57.987	0.024701	19.98	58.315	10.043	28278682.204169
2015/01/20	17:31:19	--	ok	428.7760	57.986	0.024701	19.96	58.281	10.026	25619291.897188
2015/01/20	17:31:32	ok	ok	428.9680	58.000	0.024713	19.94	58.248	10.008	38798512.313536
2015/01/20	17:36:32	ok	ok	429.0200	58.014	0.024713	19.95	58.219	10.009	32426002.396262
2015/01/20	17:41:32	ok	ok	429.0120	58.012	0.024713	19.94	58.309	10.019	31733096.131629
2015/01/20	17:46:32	ok	ok	428.9840	58.008	0.024713	19.91	58.304	10.001	31891200.379335
2015/01/20	17:51:32	ok	ok	428.9580	58.007	0.024713	19.88	58.330	9.987	31803183.881443
2015/01/20	17:56:32	ok	ok	428.9660	58.003	0.024713	19.85	58.295	9.964	29800585.982567
2015/01/20	18:01:32	ok	ok	428.9460	58.004	0.024713	19.83	58.261	9.946	31993295.154434
2015/01/20	18:06:32	ok	ok	428.9080	57.999	0.024713	19.70	58.455	9.904	30061767.255291
2015/01/20	18:11:32	ok	ok	428.8880	57.994	0.024713	19.67	58.328	9.865	29093186.875331
2015/01/20	18:16:32	ok	ok	428.9080	57.996	0.024713	19.68	58.299	9.866	32781286.726981
2015/01/20	18:21:32	ok	ok	428.8960	57.994	0.024713	19.70	58.302	9.878	31698104.529749
2015/01/20	18:26:32	ok	ok	428.8720	57.994	0.024713	19.66	58.266	9.849	30357080.452500
2015/01/20	18:31:32	ok	ok	428.8800	57.991	0.024713	19.64	58.262	9.837	30381134.718660
2015/01/20	18:36:32	ok	ok	428.8540	57.991	0.024713	19.65	58.264	9.843	30596520.302131
2015/01/20	18:41:32	ok	ok	428.8500	57.990	0.024713	19.62	58.259	9.825	28440375.416711
2015/01/20	18:46:32	ok	ok	428.8400	57.987	0.024713	19.61	58.288	9.824	29516845.225080
2015/01/20	18:51:32	ok	ok	428.8160	57.987	0.024713	19.63	58.261	9.831	31137455.471495
2015/01/20	18:56:32	ok	ok	428.8120	57.988	0.024713	19.56	58.250	9.788	30708205.262258
2015/01/20	19:01:32	ok	ok	428.8140	57.986	0.024713	19.58	58.253	9.800	30931014.248269
2015/01/20	19:06:32	ok	ok	428.8040	57.984	0.024713	19.55	58.188	9.772	32569490.772467
2015/01/20	19:11:32	ok	ok	428.8000	57.986	0.024713	19.57	58.221	9.789	30690044.067886
2015/01/20	19:16:32	--	ok	428.7900	57.985	0.024713	19.58	58.253	9.800	29155200.431712
2015/01/20	19:16:45	ok	ok	428.9860	58.007	0.024724	19.54	58.125	9.756	40587275.992086
2015/01/20	19:21:45	ok	ok	429.0520	58.020	0.024724	19.55	58.249	9.782	33045657.024335
2015/01/20	19:26:45	ok	ok	429.0120	58.018	0.024724	19.55	58.218	9.777	30218628.752778
2015/01/20	19:31:45	ok	ok	428.9900	58.020	0.024724	19.53	58.215	9.765	29315580.018619
2015/01/20	19:36:45	ok	ok	428.9920	58.010	0.024724	19.50	58.241	9.752	30607038.305347
2015/01/20	19:41:45	ok	ok	428.9740	58.011	0.024724	19.48	58.238	9.741	32634321.538067
2015/01/20	19:46:45	ok	ok	428.9660	58.007	0.024724	19.46	58.296	9.739	32220432.814727
2015/01/20	19:51:45	ok	ok	428.9620	58.008	0.024724	19.49	58.270	9.752	32180875.263686
2015/01/20	19:56:45	ok	ok	428.9660	58.011	0.024724	19.50	58.241	9.752	31318265.543060
2015/01/20	20:01:45	ok	ok	428.9480	58.003	0.024724	19.48	58.238	9.741	36998258.465422
2015/01/20	20:06:45	ok	ok	428.9580	58.006	0.024724	19.46	58.235	9.729	34120333.629359
2015/01/20	20:11:45	ok	ok	428.9460	58.001	0.024724	19.45	58.233	9.723	32635556.822812
2015/01/20	20:16:45	ok	ok	428.9180	57.998	0.024724	19.43	58.260	9.716	33491480.660031
2015/01/20	20:21:45	ok	ok	428.9160	57.999	0.024724	19.34	58.277	9.667	32104057.226287
2015/01/20	20:26:45	ok	ok	428.9160	58.000	0.024724	19.45	58.264	9.728	30388040.766627
2015/01/20	20:31:45	ok	ok	428.9260	58.000	0.024724	19.41	58.257	9.704	31536452.789001
2015/01/20	20:36:45	ok	ok	428.9020	57.997	0.024724	19.40	58.225	9.693	29675663.382129
2015/01/20	20:41:45	ok	ok	428.8860	57.994	0.024724	19.37	58.251	9.680	31072529.756722
2015/01/20	20:46:45	ok	ok	428.8760	57.994	0.024724	19.35	58.309	9.678	31896102.110896
2015/01/20	20:51:45	ok	ok	428.8680	57.992	0.024724	19.38	58.283	9.691	32125886.708912
2015/01/20	20:56:45	ok	ok	428.8960	57.992	0.024724	19.38	58.192	9.676	30095968.364002
2015/01/20	21:01:45	ok	ok	428.8760	57.993	0.024724	19.40	58.225	9.693	30920616.016020
2015/01/20	21:06:45	ok	ok	428.8880	57.992	0.024724	19.37	58.190	9.670	32296169.978906
2015/01/20	21:11:45	ok	ok	428.8780	57.994	0.024724	19.38	58.161	9.671	32142574.707290
2015/01/20	21:16:45	ok	ok	428.8860	57.995	0.024724	19.42	58.167	9.695	30682148.908972
2015/01/20	21:21:45	ok	ok	428.8840	57.990	0.024724	19.42	58.106	9.684	29195054.341726
2015/01/20	21:26:45	ok	ok	428.8880	57.994	0.024724	19.43	58.169	9.701	33646856.283807
2015/01/20	21:31:45	ok	ok	428.8820	57.994	0.024724	19.48	58.055	9.710	31550976.784951
2015/01/20	21:36:45	ok	ok	428.8660	57.992	0.024724	19.42	58.167	9.695	32810267.375610
2015/01/20	21:41:45	ok	ok	428.8720	57.993	0.024724	19.40	58.103	9.673	31794084.819448
2015/01/20	21:46:45	ok	ok	428.8640	57.991	0.024724	19.40	58.164	9.683	31019023.938575
2015/01/20	21:51:45	ok	ok	428.8600	57.992	0.024724	19.43	58.108	9.690	30444011.604443
2015/01/20	21:56:45	ok	ok	428.8600	57.990	0.024724	19.45	58.081	9.697	34385725.566402
2015/01/20	22:01:45	ok	ok	428.8920	57.991	0.024724	19.44	58.110	9.696	31476486.744928
2015/01/20	22:06:45	ok	ok	428.8640	57.992	0.024724	19.45	58.081	9.697	32883955.377329
2015/01/20	22:11:45	ok	ok	428.8620	57.990	0.024724	19.46	58.143	9.713	30497785.628829
2015/01/20	22:16:45	ok	ok	428.8660	57.990	0.024724	19.46	58.082	9.703	32448607.736780
2015/01/20	22:21:45	ok	ok	428.8400	57.989	0.024724	19.44	58.110	9.696	34447641.570650
2015/01/20	22:26:45	ok	ok	428.8680	57.993	0.024724	19.47	58.114	9.714	29541688.278731
2015/01/20	22:31:45	ok	ok	428.8420	57.990	0.024724	19.43	58.108	9.690	30825411.988390
2015/01/20	22:36:45	ok	ok	428.8360	57.988	0.024724	19.45	58.111	9.702	32292252.345950
2015/01/20	22:41:45	ok	ok	428.8440	57.988	0.024724	19.46	58.113	9.708	30989974.213213
2015/01/20	22:46:45	ok	ok	428.8420	57.987	0.024724	19.41	58.135	9.684	32740211.895741
2015/01/20	22:51:45	ok	ok	428.8160	57.986	0.024724	19.43	58.078	9.685	30960917.599077
2015/01/20	22:56:45	--	ok	429.2940	57.987	0.024724	19.44	58.110	9.696	35526325.158121
2015/01/20	22:56:59	--	ok	428.4080	57.939	0.024708	19.44	57.927	9.666	37346395.449007
2015/01/20	22:57:12	ok	ok	428.9640	57.996	0.02474	19.29	58.025	9.597	37491717.407035
2015/01/20	23:02:11	ok	ok	429.1760	58.064	0.02474	19.42	58.106	9.684	30859640.097292
2015/01/20	23:07:11	ok	ok	429.1560	58.051	0.02474	19.34	58.155	9.647	30640480.640909
2015/01/20	23:12:11	ok	ok	429.1460	58.052	0.02474	19.39	58.132	9.672	31563469.414589
2015/01/20	23:17:11	ok	ok	429.1620	58.055	0.02474	19.39	58.102	9.667	33257040.876567
2015/01/20	23:22:11	ok	ok	429.1380	58.057	0.02474	19.38	58.100	9.661	31496364.238217
2015/01/20	23:27:11	ok	ok	429.1320	58.055	0.02474	19.37	58.129	9.660	31837008.510718
2015/01/20	23:32:11	ok	ok	429.1080	58.056	0.02474	19.33	58.123	9.636	31439054.577416
2015/01/20	23:37:11	ok	ok	429.1020	58.044	0.02474	19.34	58.186	9.652	30754967.386821
2015/01/20	23:42:11	ok	ok	429.1060	58.046	0.02474	19.30	58.179	9.628	31081951.287190
2015/01/20	23:47:11	ok	ok	429.1040	58.037	0.02474	19.30	58.118	9.618	32845056.791983
2015/01/20	23:52:11	ok	ok	429.0940	58.040	0.02474	19.33	58.154	9.641	31719292.793077
2015/01/20	23:57:11	ok	ok	429.0880	58.037	0.02474	19.31	58.120	9.624	31225908.341588
2015/01/21	00:02:11	ok	ok	429.1040	58.044	0.02474	19.33	58.154	9.641	30785822.947602
2015/01/21	00:07:11	ok	ok	429.0600	58.033	0.02474	19.27	58.083	9.596	32587610.719912
2015/01/21	00:12:11	ok	ok	429.0900	58.036	0.02474	19.26	58.173	9.605	32281300.311959
2015/01/21	00:17:11	ok	ok	429.0920	58.042	0.02474	19.28	58.115	9.607	30954645.480118
2015/01/21	00:22:11	ok	ok	429.0780	58.032	0.02474	19.27	58.144	9.606	32408771.875018
2015/01/21	00:27:11	ok	ok	429.0620	58.035	0.02474	19.26	58.112	9.595	34337324.876484
2015/01/21	00:32:11	ok	ok	429.0700	58.031	0.02474	19.26	58.112	9.595	33655092.254210
2015/01/21	00:37:11	ok	ok	429.0600	58.022	0.02474	19.28	58.115	9.607	30446749.303014
2015/01/21	00:42:11	ok	ok	429.0540	58.033	0.02474	19.28	58.115	9.607	30814723.404763
2015/01/21	00:47:11	ok	ok	429.0480	58.023	0.02474	19.28	58.054	9.596	29496505.448082
2015/01/21	00:52:11	ok	ok	429.0640	58.030	0.02474	19.29	58.117	9.612	30940542.317308
2015/01/21	00:57:11	ok	ok	429.0400	58.022	0.02474	19.29	58.086	9.607	31210825.151446
2015/01/21	01:02:11	ok	ok	429.0380	58.025	0.02474	19.26	58.082	9.590	29875478.882496
2015/01/21	01:07:11	ok	ok	429.0500	58.021	0.02474	19.29	58.086	9.607	31490451.278892
2015/01/21	01:12:11	ok	ok	429.0640	58.026	0.02474	19.32	58.061	9.620	31680399.985093
2015/01/21	01:17:11	ok	ok	429.0400	58.020	0.02474	19.31	58.089	9.619	30941938.392589
2015/01/21	01:22:11	ok	ok	429.0380	58.015	0.02474	19.32	58.091	9.625	31139328.314915
2015/01/21	01:27:11	ok	ok	429.0260	58.021	0.02474	19.29	58.147	9.617	31465116.873436
2015/01/21	01:32:11	ok	ok	429.0360	58.016	0.02474	19.29	58.056	9.602	31705690.571240
2015/01/21	01:37:11	ok	ok	429.0160	58.020	0.02474	19.31	58.120	9.624	32339563.119887
2015/01/21	01:42:11	ok	ok	429.0260	58.016	0.02474	19.34	58.094	9.637	31755184.211485
2015/01/21	01:47:11	ok	ok	429.0160	58.020	0.02474	19.34	58.064	9.632	31255884.608712
2015/01/21	01:52:11	ok	ok	429.0080	58.019	0.02474	19.28	58.115	9.607	31041547.996369
2015/01/21	01:57:11	ok	ok	429.0280	58.022	0.02474	19.35	58.035	9.633	31522413.085559
2015/01/21	02:02:11	ok	ok	429.0320	58.015	0.02474	19.32	58.061	9.620	34217798.453133
2015/01/21	02:07:11	ok	ok	429.0020	58.017	0.02474	19.29	58.117	9.612	30389235.855597
2015/01/21	02:12:11	ok	ok	429.0200	58.018	0.02474	19.30	58.057	9.608	30173781.129399
2015/01/21	02:17:11	ok	ok	429.0020	58.018	0.02474	19.32	58.061	9.620	29243300.085919
2015/01/21	02:22:11	ok	ok	429.0060	58.012	0.02474	19.34	58.033	9.627	34575365.679136
2015/01/21	02:27:11	ok	ok	429.0040	58.015	0.02474	19.34	58.125	9.642	31632882.035809
2015/01/21	02:32:11	ok	ok	429.0040	58.009	0.02474	19.36	58.128	9.654	30861371.919683
2015/01/21	02:37:11	ok	ok	428.9980	58.011	0.02474	19.33	58.123	9.636	33939981.993661
2015/01/21	02:42:11	ok	ok	428.9880	58.007	0.02474	19.34	58.094	9.637	31250406.659549
2015/01/21	02:47:11	ok	ok	428.9980	58.005	0.02474	19.34	58.064	9.632	32032794.120883
2015/01/21	02:52:11	ok	ok	428.9900	58.006	0.02474	19.36	58.097	9.649	31299715.898909
2015/01/21	02:57:11	ok	ok	429.0000	58.011	0.02474	19.35	58.065	9.638	32083594.754653
2015/01/21	03:02:11	ok	ok	428.9880	58.010	0.02474	19.35	58.065	9.638	30902577.520692
2015/01/21	03:07:11	ok	ok	428.9940	58.011	0.02474	19.38	58.039	9.651	32302313.796377
2015/01/21	03:12:11	ok	ok	429.0020	58.005	0.02474	19.36	58.036	9.639	32878022.849401
2015/01/21	03:17:11	ok	ok	428.9880	58.006	0.02474	19.36	58.036	9.639	31577896.823819
2015/01/21	03:22:11	ok	ok	429.0040	58.006	0.02474	19.39	58.041	9.656	31810513.579348
2015/01/21	03:27:11	ok	ok	428.9860	58.007	0.02474	19.38	58.009	9.645	30283906.923626
2015/01/21	03:32:11	ok	ok	428.9900	58.008	0.02474	19.39	58.041	9.656	30290982.165628
2015/01/21	03:37:11	ok	ok	428.9880	58.009	0.02474	19.44	57.988	9.676	33176730.856421
2015/01/21	03:42:11	ok	ok	428.9720	58.004	0.02474	19.46	58.052	9.698	29877587.628497
2015/01/21	03:47:11	ok	ok	428.9740	58.012	0.02474	19.48	58.055	9.710	30548735.957276
2015/01/21	03:52:11	ok	ok	428.9880	58.005	0.02474	19.44	57.988	9.676	34276435.593589
2015/01/21	03:57:11	ok	ok	429.0100	58.009	0.02474	19.44	58.049	9.686	31034520.395579
2015/01/21	04:02:11	ok	ok	428.9800	58.004	0.02474	19.43	58.047	9.680	30887143.022874
2015/01/21	04:07:11	ok	ok	428.9840	58.005	0.02474	19.42	58.045	9.674	31394093.563983
2015/01/21	04:12:11	ok	ok	428.9720	57.997	0.02474	19.44	58.079	9.691	29056781.150501
2015/01/21	04:17:11	ok	ok	428.9580	58.003	0.02474	19.43	58.078	9.685	32077870.010101
2015/01/21	04:22:11	ok	ok	428.9800	58.003	0.02474	19.41	58.013	9.663	31156368.867881
2015/01/21	04:27:11	ok	ok	428.9620	58.004	0.02474	19.42	58.015	9.669	31756870.898845
2015/01/21	04:32:11	ok	ok	428.9660	58.003	0.02474	19.42	58.015	9.669	29709661.389114
2015/01/21	04:37:11	ok	ok	428.9720	58.002	0.02474	19.43	58.078	9.685	35312558.932686
2015/01/21	04:42:11	ok	ok	428.9380	58.001	0.02474	19.42	58.076	9.679	33444812.753799
2015/01/21	04:47:11	ok	ok	428.9600	58.002	0.02474	19.44	57.988	9.676	32780503.415814
2015/01/21	04:52:11	ok	ok	428.9480	57.999	0.02474	19.42	58.045	9.674	31776663.911847
2015/01/21	04:57:11	ok	ok	428.9500	57.999	0.02474	19.46	58.021	9.693	32013186.522561
2015/01/21	05:02:11	ok	ok	428.9520	58.000	0.02474	19.46	58.021	9.693	35755749.801649
2015/01/21	05:07:11	ok	ok	428.9620	57.999	0.02474	19.45	58.050	9.692	34002244.922846
2015/01/21	05:12:11	ok	ok	428.9400	57.994	0.02474	19.46	58.052	9.698	33098997.297880
2015/01/21	05:17:11	ok	ok	428.9420	57.994	0.02474	19.42	58.045	9.674	35228260.461159
2015/01/21	05:22:11	ok	ok	428.9380	57.996	0.02474	19.42	58.106	9.684	30232807.845781
2015/01/21	05:27:11	ok	ok	428.9440	57.999	0.02474	19.46	58.052	9.698	31267530.904070
2015/01/21	05:32:11	ok	ok	428.9320	57.999	0.02474	19.47	58.084	9.709	33012075.100099
2015/01/21	05:37:11	ok	ok	428.9280	57.997	0.02474	19.46	58.052	9.698	31970138.734479
2015/01/21	05:42:11	ok	ok	428.9460	57.999	0.02474	19.48	58.024	9.705	31346129.059752
2015/01/21	05:47:11	ok	ok	428.9120	57.993	0.02474	19.44	58.049	9.686	31518610.827638
2015/01/21	05:52:11	ok	ok	428.9100	57.993	0.02474	19.43	57.986	9.670	30566388.387072
2015/01/21	05:57:11	ok	ok	428.9300	57.996	0.02474	19.45	58.050	9.692	31367847.701420
2015/01/21	06:02:11	ok	ok	428.9000	57.994	0.02474	19.41	58.044	9.668	30200877.885808
2015/01/21	06:07:11	ok	ok	428.8900	57.993	0.02474	19.43	58.108	9.690	31710588.457349
2015/01/21	06:12:11	ok	ok	428.8840	57.991	0.02474	19.37	58.099	9.655	30051004.542738
2015/01/21	06:17:11	ok	ok	428.8860	57.992	0.02474	19.40	58.073	9.667	31437118.611257
2015/01/21	06:22:11	ok	ok	428.8660	57.992	0.02474	19.36	58.097	9.649	33058672.512711
2015/01/21	06:27:11	ok	ok	428.8680	57.989	0.02474	19.34	58.125	9.642	33899634.209962
2015/01/21	06:32:11	ok	ok	428.8920	57.988	0.02474	19.35	58.157	9.653	31150057.347521
2015/01/21	06:37:11	ok	ok	428.8700	57.989	0.02474	19.33	58.123	9.636	31203421.458903
2015/01/21	06:42:11	ok	ok	428.8540	57.988	0.02474	19.31	58.150	9.629	30695142.106903
2015/01/21	06:47:11	ok	ok	428.8360	57.987	0.02474	19.31	58.181	9.634	32898735.283645
2015/01/21	06:52:11	ok	ok	428.8460	57.988	0.02474	19.29	58.178	9.623	31331763.424025
2015/01/21	06:57:11	ok	ok	428.8300	57.985	0.02474	19.32	58.122	9.630	31561391.174003
2015/01/21	07:02:11	ok	ok	428.8460	57.984	0.02474	19.31	58.150	9.629	31595177.170906
2015/01/21	07:07:11	ok	ok	428.8460	57.987	0.02474	19.28	58.207	9.622	32344977.306914
2015/01/21	07:12:11	ok	ok	428.8120	57.983	0.02474	19.25	58.202	9.604	31236227.656147
2015/01/21	07:17:11	--	ok	428.7960	57.982	0.02474	19.20	58.225	9.579	30813725.036478
2015/01/21	07:17:24	ok	ok	428.9500	57.994	0.02475	19.14	58.185	9.539	36793235.041196
2015/01/21	07:22:24	ok	ok	429.0440	58.017	0.02475	19.26	58.173	9.605	31933655.993941
2015/01/21	07:27:24	ok	ok	429.0480	58.019	0.02475	19.25	58.172	9.599	31277825.020434
2015/01/21	07:32:24	ok	ok	429.0240	58.020	0.02475	19.26	58.204	9.610	30925467.707006
2015/01/21	07:37:24	ok	ok	429.0240	58.020	0.02475	19.26	58.173	9.605	29779914.402554
2015/01/21	07:42:24	ok	ok	429.0320	58.019	0.02475	19.24	58.201	9.598	31965029.359519
2015/01/21	07:47:24	ok	ok	429.0020	58.020	0.02475	19.28	58.146	9.612	30257775.021717
2015/01/21	07:52:24	ok	ok	429.0320	58.016	0.02475	19.26	58.204	9.610	30425070.221013
2015/01/21	07:57:24	ok	ok	429.0200	58.014	0.02475	19.28	58.146	9.612	30828682.296981
2015/01/21	08:02:24	ok	ok	429.0140	58.014	0.02475	19.26	58.234	9.615	31874208.728960
2015/01/21	08:07:24	ok	ok	428.9840	58.020	0.02475	19.27	58.236	9.621	30077869.101281
2015/01/21	08:12:24	ok	ok	428.9960	58.016	0.02475	19.26	58.204	9.610	31316711.291594
2015/01/21	08:17:24	ok	ok	429.0020	58.008	0.02475	19.28	58.146	9.612	32587991.059185
2015/01/21	08:22:24	ok	ok	428.9940	58.016	0.02475	19.30	58.088	9.613	28658398.855897
2015/01/21	08:27:24	ok	ok	428.9940	58.015	0.02475	19.30	58.179	9.628	29357729.505454
2015/01/21	08:32:24	ok	ok	428.9980	58.015	0.02475	19.35	58.126	9.648	30436893.967039
2015/01/21	08:37:24	ok	ok	429.0180	58.018	0.02475	19.36	58.067	9.644	35645562.021771
2015/01/21	08:42:24	ok	ok	429.0120	58.012	0.02475	19.37	58.099	9.655	31502727.687531
2015/01/21	08:47:24	ok	ok	429.0200	58.018	0.02475	19.36	58.128	9.654	31126572.240043
2015/01/21	08:52:24	ok	ok	429.0140	58.015	0.02475	19.40	58.103	9.673	30123260.290624
2015/01/21	08:57:24	ok	ok	429.0180	58.014	0.02475	19.40	58.103	9.673	29971541.624290
2015/01/21	09:02:24	ok	ok	429.0100	58.009	0.02475	19.39	58.071	9.662	31622505.034772
2015/01/21	09:07:24	ok	ok	429.0060	58.012	0.02475	19.43	58.047	9.680	31027251.104860
2015/01/21	09:12:24	ok	ok	429.0280	58.013	0.02475	19.41	58.013	9.663	31130334.732284
2015/01/21	09:17:24	ok	ok	429.0200	58.010	0.02475	19.44	58.049	9.686	31779301.387614
2015/01/21	09:22:24	ok	ok	429.0060	58.011	0.02475	19.40	58.042	9.662	30084960.427067
2015/01/21	09:27:24	ok	ok	429.0320	58.018	0.02475	19.45	58.111	9.702	31248747.125376
2015/01/21	09:32:24	ok	ok	429.0120	58.014	0.02475	19.45	58.111	9.702	28585370.294833
2015/01/21	09:37:24	ok	ok	429.0120	58.006	0.02475	19.50	58.058	9.722	30868609.652344
2015/01/21	09:42:24	ok	ok	429.0460	58.014	0.02475	19.54	58.033	9.741	29517401.907213
2015/01/21	09:47:24	ok	ok	429.0420	58.016	0.02475	19.50	58.058	9.722	30450925.640799
2015/01/21	09:52:24	ok	ok	429.0220	58.012	0.02475	19.54	58.064	9.746	30009277.724896
2015/01/21	09:57:24	ok	ok	429.0360	58.016	0.02475	19.62	58.076	9.794	30444685.883164
2015/01/21	10:02:24	ok	ok	429.0540	58.022	0.02475	19.65	57.989	9.796	32210235.046787
2015/01/21	10:07:24	ok	ok	429.0520	58.017	0.02475	19.63	58.078	9.800	34589362.256595
2015/01/21	10:12:24	ok	ok	429.0600	58.017	0.02475	19.64	58.018	9.795	30332422.732791
2015/01/21	10:17:24	ok	ok	429.0660	58.019	0.02475	19.67	58.023	9.813	31269026.452435
2015/01/21	10:22:24	ok	ok	429.0780	58.020	0.02475	19.69	57.996	9.820	32436335.070392
2015/01/21	10:27:24	ok	ok	429.0740	58.021	0.02475	19.71	58.090	9.848	30683340.719991
2015/01/21	10:32:24	ok	ok	429.0620	58.016	0.02475	19.70	58.028	9.831	28459752.220618
2015/01/21	10:37:24	ok	ok	429.0460	58.015	0.02475	19.74	58.034	9.856	30002552.156515
2015/01/21	10:42:24	ok	ok	429.0680	58.021	0.02475	19.70	58.119	9.847	34061800.720635
2015/01/21	10:47:24	ok	ok	429.0540	58.016	0.02475	19.72	58.061	9.849	30386933.029368
2015/01/21	10:52:24	ok	ok	429.0500	58.021	0.02475	19.73	58.093	9.860	31938559.386634
2015/01/21	10:57:24	ok	ok	429.0540	58.019	0.02475	19.74	58.064	9.861	32508094.399937
2015/01/21	11:02:24	ok	ok	429.0400	58.021	0.02475	19.72	58.031	9.843	29647206.706202
2015/01/21	11:07:24	ok	ok	429.0480	58.022	0.02475	19.74	58.034	9.856	30984460.125817
2015/01/21	11:12:24	ok	ok	429.0440	58.013	0.02475	19.75	58.035	9.862	30324140.396601
2015/01/21	11:17:24	ok	ok	429.0360	58.016	0.02475	19.74	58.064	9.861	29097207.275435
2015/01/21	11:22:24	ok	ok	429.0540	58.020	0.02475	19.76	58.098	9.878	28906659.415102
2015/01/21	11:27:24	ok	ok	429.0400	58.017	0.02475	19.76	58.098	9.878	32205030.739804
2015/01/21	11:32:24	ok	ok	429.0420	58.013	0.02475	19.74	58.095	9.866	33131720.473643
2015/01/21	11:37:24	ok	ok	429.0360	58.011	0.02475	19.77	58.038	9.874	31094871.067143
2015/01/21	11:42:24	ok	ok	429.0420	58.009	0.02475	19.74	58.095	9.866	34224268.881232
2015/01/21	11:47:24	ok	ok	429.0540	58.019	0.02475	19.85	58.051	9.922	28549784.712525
2015/01/21	11:52:24	ok	ok	429.0700	58.016	0.02475	19.86	58.083	9.933	32654775.032148
2015/01/21	11:57:24	ok	ok	429.0600	58.012	0.02475	19.85	58.081	9.927	32441521.701732
2015/01/21	12:02:24	ok	ok	429.0720	58.018	0.02475	19.92	58.153	9.980	31631169.250251
2015/01/21	12:07:24	ok	ok	429.0420	58.023	0.02475	19.90	58.028	9.947	30518421.805592
2015/01/21	12:12:24	ok	ok	429.0580	58.016	0.02475	19.92	58.061	9.965	28644369.660939
2015/01/21	12:17:24	ok	ok	429.0680	58.025	0.02475	19.92	58.061	9.965	31592265.621881
2015/01/21	12:22:24	ok	ok	429.0680	58.019	0.02475	19.98	57.979	9.986	29721785.751054
2015/01/21	12:27:24	ok	ok	429.0720	58.018	0.02475	19.96	58.037	9.984	29348083.347667
2015/01/21	12:32:24	ok	ok	429.0920	58.023	0.02475	20.02	58.107	10.031	32134157.508376
2015/01/21	12:37:24	ok	ok	429.0840	58.025	0.02475	20.02	58.077	10.026	27740734.582756
2015/01/21	12:42:24	ok	ok	429.0880	58.021	0.02475	20.07	58.023	10.046	29440702.090428
2015/01/21	12:47:24	ok	ok	429.0880	58.020	0.02475	20.08	57.994	10.047	28190146.418946
2015/01/21	12:52:24	ok	ok	429.1040	58.023	0.02475	20.08	57.994	10.047	29635288.726867
2015/01/21	12:57:24	ok	ok	429.1020	58.031	0.02475	20.08	58.025	10.052	30161543.905131
2015/01/21	13:02:24	ok	ok	429.1140	58.029	0.02475	20.10	58.028	10.064	29365121.134205
2015/01/21	13:07:24	ok	ok	429.1040	58.025	0.02475	20.16	57.976	10.091	29329332.981278
2015/01/21	13:12:24	ok	ok	429.1140	58.031	0.02475	20.16	57.976	10.091	29735529.337095
2015/01/21	13:17:24	ok	ok	429.1100	58.029	0.02475	20.17	57.978	10.097	29979858.075087
2015/01/21	13:22:24	ok	ok	429.1200	58.023	0.02475	20.22	57.985	10.128	30651567.202623
2015/01/21	13:27:24	ok	ok	429.1320	58.028	0.02475	20.19	57.981	10.109	31994713.180688
2015/01/21	13:32:24	ok	ok	429.1180	58.021	0.02475	20.24	57.958	10.135	28097708.632881
2015/01/21	13:37:24	ok	ok	429.1120	58.027	0.02475	20.22	57.985	10.128	29654515.622275
2015/01/21	13:42:24	ok	ok	429.1200	58.031	0.02475	20.22	57.985	10.128	31999852.844007
2015/01/21	13:47:24	ok	ok	429.1220	58.027	0.02475	20.24	57.988	10.140	30112656.453058
2015/01/21	13:52:24	ok	ok	429.1340	58.027	0.02475	20.26	57.930	10.142	29631880.026877
2015/01/21	13:57:24	ok	ok	429.1220	58.030	0.02475	20.26	57.961	10.147	29405846.172252
2015/01/21	14:02:24	ok	ok	429.1000	58.024	0.02475	20.27	57.993	10.159	29136100.231083
2015/01/21	14:07:24	ok	ok	429.1400	58.026	0.02475	20.28	58.025	10.170	29810661.161830
2015/01/21	14:12:24	ok	ok	429.1320	58.033	0.02475	20.40	57.952	10.229	29423300.638105
2015/01/21	14:17:24	ok	ok	429.1500	58.031	0.02475	20.39	57.920	10.217	30387770.221912
2015/01/21	14:22:24	ok	ok	429.1300	58.039	0.02475	20.41	57.892	10.224	29124579.195412
2015/01/21	14:27:24	ok	ok	429.1640	58.034	0.02475	20.42	57.894	10.230	29581271.983791
2015/01/21	14:32:24	ok	ok	429.1600	58.032	0.02475	20.49	57.904	10.274	28094817.527042
2015/01/21	14:37:24	ok	ok	429.1500	58.029	0.02475	20.52	57.940	10.298	28290340.095466
2015/01/21	14:42:24	ok	ok	429.1520	58.026	0.02475	20.48	57.872	10.262	28810530.191337
2015/01/21	14:47:24	ok	ok	429.1700	58.045	0.02475	20.48	57.903	10.268	30137516.638746
2015/01/21	14:52:24	ok	ok	429.1660	58.037	0.02475	20.52	57.878	10.287	30270713.268103
2015/01/21	14:57:24	ok	ok	429.1620	58.034	0.02475	20.51	57.938	10.292	28874414.263509
2015/01/21	15:02:24	ok	ok	429.1800	58.033	0.02475	20.59	57.889	10.331	28466491.389841
2015/01/21	15:07:24	ok	ok	429.1820	58.040	0.02475	20.58	57.918	10.330	28210052.998479
2015/01/21	15:12:24	ok	ok	429.1700	58.041	0.02475	20.58	57.888	10.325	27781517.267766
2015/01/21	15:17:24	ok	ok	429.1680	58.032	0.02475	20.55	57.883	10.306	31202679.110041
2015/01/21	15:22:24	ok	ok	429.1720	58.040	0.02475	20.56	57.915	10.318	32264915.894623
2015/01/21	15:27:24	ok	ok	429.1620	58.038	0.02475	20.61	57.892	10.344	31834346.009248
2015/01/21	15:32:24	ok	ok	429.1780	58.043	0.02475	20.62	57.863	10.345	32468509.395597
2015/01/21	15:37:24	ok	ok	429.1520	58.034	0.02475	20.60	57.921	10.343	27320141.660482
2015/01/21	15:42:24	ok	ok	429.1480	58.028	0.02475	20.56	57.976	10.329	29499378.604231
2015/01/21	15:47:24	ok	ok	429.1280	58.031	0.02475	20.58	57.918	10.330	29432717.357156
2015/01/21	15:52:24	ok	ok	429.1360	58.029	0.02475	20.54	57.912	10.305	28255881.353391
2015/01/21	15:57:24	ok	ok	429.1340	58.028	0.02475	20.51	57.969	10.297	29382292.479004
2015/01/21	16:02:24	ok	ok	429.1320	58.028	0.02475	20.55	57.914	10.312	26288655.381632
2015/01/21	16:07:24	ok	ok	429.1040	58.023	0.02475	20.53	57.972	10.310	33775447.658499
2015/01/21	16:12:24	ok	ok	429.1100	58.026	0.02475	20.52	57.970	10.304	31027904.789757
2015/01/21	16:17:24	ok	ok	429.1020	58.021	0.02475	20.50	57.937	10.286	29325607.291197
2015/01/21	16:22:24	ok	ok	429.1040	58.021	0.02475	20.48	57.903	10.268	28336584.899230
2015/01/21	16:27:24	ok	ok	429.1080	58.027	0.02475	20.51	57.907	10.286	31930933.746173
2015/01/21	16:32:24	ok	ok	429.1000	58.025	0.02475	20.48	57.995	10.284	29720919.459603
2015/01/21	16:37:24	ok	ok	429.0700	58.020	0.02475	20.42	57.985	10.246	27088764.978165
2015/01/21	16:42:24	ok	ok	429.0580	58.014	0.02475	20.41	57.984	10.240	27922278.298903
2015/01/21	16:47:24	ok	ok	429.0440	58.014	0.02475	20.35	58.005	10.208	29337455.961822
2015/01/21	16:52:24	ok	ok	429.0380	58.014	0.02475	20.34	58.065	10.213	30577728.144603
2015/01/21	16:57:24	ok	ok	429.0300	58.012	0.02475	20.32	58.001	10.190	32266584.334405
2015/01/21	17:02:24	ok	ok	429.0140	58.008	0.02475	20.30	57.998	10.177	33583823.399486
2015/01/21	17:07:24	ok	ok	428.9980	58.009	0.02475	20.28	58.056	10.175	29124561.597057
2015/01/21	17:12:24	ok	ok	429.0040	58.007	0.02475	20.28	58.056	10.175	27120927.618524
2015/01/21	17:17:24	ok	ok	428.9780	58.005	0.02475	20.23	58.079	10.150	32272717.429639
2015/01/21	17:22:24	ok	ok	428.9680	58.003	0.02475	20.21	58.045	10.132	29404413.007928
2015/01/21	17:27:24	ok	ok	428.9660	58.002	0.02475	20.23	58.017	10.139	29489727.327394
2015/01/21	17:32:24	ok	ok	428.9540	58.002	0.02475	20.19	58.042	10.120	30516055.877127
2015/01/21	17:37:24	ok	ok	428.9400	57.999	0.02475	20.16	58.037	10.101	30142777.995924
2015/01/21	17:42:24	ok	ok	428.9380	58.000	0.02475	20.11	58.060	10.076	29806235.146303
2015/01/21	17:47:24	ok	ok	428.9260	58.000	0.02475	20.10	58.028	10.064	29751208.456169
2015/01/21	17:52:24	ok	ok	428.9080	57.997	0.02475	20.11	58.030	10.070	31661642.285668
2015/01/21	17:57:24	ok	ok	428.9100	57.996	0.02475	20.10	58.028	10.064	33121947.210021
2015/01/21	18:02:24	ok	ok	428.9140	57.997	0.02475	20.09	57.996	10.053	31118956.081965
2015/01/21	18:07:24	ok	ok	428.8800	57.997	0.02475	20.08	58.025	10.052	30475523.990452
2015/01/21	18:12:24	ok	ok	428.8840	57.996	0.02475	20.05	58.020	10.034	27961375.378711
2015/01/21	18:17:24	ok	ok	428.8820	57.995	0.02475	20.06	58.052	10.045	30563273.601030
2015/01/21	18:22:24	ok	ok	428.8980	57.994	0.02475	20.07	57.993	10.041	33164185.395993
2015/01/21	18:27:24	ok	ok	428.8900	57.994	0.02475	20.06	58.022	10.040	31649868.460643
2015/01/21	18:32:24	ok	ok	428.8800	57.992	0.02475	20.06	58.022	10.040	30088977.685763
2015/01/21	18:37:24	ok	ok	428.8500	57.990	0.02475	20.00	58.013	10.003	30622461.968769
2015/01/21	18:42:24	ok	ok	428.8700	57.991	0.02475	20.01	57.984	10.004	33988832.666285
2015/01/21	18:47:24	ok	ok	428.8440	57.990	0.02475	20.01	57.984	10.004	31069588.100657
2015/01/21	18:52:24	ok	ok	428.8340	57.988	0.02475	19.96	58.037	9.984	31345885.913937
2015/01/21	18:57:24	ok	ok	428.8160	57.990	0.02475	19.99	58.011	9.997	31864780.625843
2015/01/21	19:02:24	ok	ok	428.8540	57.989	0.02475	20.01	58.014	10.009	34948673.804271
2015/01/21	19:07:24	ok	ok	428.8420	57.989	0.02475	19.99	57.950	9.986	31096266.081874
2015/01/21	19:12:24	ok	ok	428.8380	57.990	0.02475	20.00	57.982	9.998	30949272.986258
2015/01/21	19:17:24	ok	ok	428.8360	57.986	0.02475	19.96	57.945	9.968	30600460.174009
2015/01/21	19:22:24	ok	ok	428.8160	57.986	0.02475	19.99	57.950	9.986	31763677.420388
2015/01/21	19:27:24	ok	ok	428.8160	57.987	0.02475	19.98	57.918	9.975	32628122.071357
2015/01/21	19:32:24	ok	ok	428.8080	57.986	0.02475	19.92	57.939	9.944	33990600.262106
2015/01/21	19:37:24	--	ok	428.7840	57.983	0.02475	19.91	58.090	9.964	30569893.916771
2015/01/21	19:37:37	ok	ok	428.9860	57.999	0.024762	19.95	57.944	9.962	36462389.490421
2015/01/21	19:42:36	ok	ok	429.0220	58.012	0.024762	19.90	57.997	9.942	31818968.384106
2015/01/21	19:47:36	ok	ok	429.0200	58.010	0.024762	19.88	57.994	9.930	31189678.496011
2015/01/21	19:52:36	ok	ok	429.0000	58.009	0.024762	19.85	57.990	9.912	30412557.957240
2015/01/21	19:57:36	ok	ok	429.0240	58.015	0.024762	19.84	57.957	9.900	31314216.472378
2015/01/21	20:02:36	ok	ok	429.0000	58.005	0.024762	19.81	57.953	9.882	32675729.458789
2015/01/21	20:07:36	ok	ok	428.9860	58.006	0.024762	19.83	57.987	9.900	32083315.961988
2015/01/21	20:12:36	ok	ok	428.9520	58.000	0.024762	19.80	57.982	9.881	31380431.894152
2015/01/21	20:17:36	ok	ok	428.9480	58.000	0.024762	19.79	57.980	9.875	31260988.876178
2015/01/21	20:22:36	ok	ok	428.9460	58.000	0.024762	19.74	57.973	9.845	32337732.426631
2015/01/21	20:27:36	ok	ok	428.9460	58.001	0.024762	19.73	57.971	9.839	30601550.191423
2015/01/21	20:32:36	ok	ok	428.9480	58.001	0.024762	19.75	57.974	9.851	34603937.177866
2015/01/21	20:37:36	ok	ok	428.9520	57.997	0.024762	19.76	57.915	9.847	32494980.626165
2015/01/21	20:42:36	ok	ok	428.9240	57.996	0.024762	19.77	57.886	9.848	32140647.419109
2015/01/21	20:47:36	ok	ok	428.9340	57.996	0.024762	19.73	57.941	9.834	32906776.116466
2015/01/21	20:52:36	ok	ok	428.9340	57.996	0.024762	19.74	57.912	9.835	32510835.117412
2015/01/21	20:57:36	ok	ok	428.9280	57.998	0.024762	19.74	57.912	9.835	34930238.735819
2015/01/21	21:02:36	ok	ok	428.9260	57.995	0.024762	19.73	57.910	9.829	39677055.689636
2015/01/21	21:07:36	ok	ok	428.9000	57.994	0.024762	19.64	57.927	9.780	32637571.729458
2015/01/21	21:12:36	ok	ok	428.9040	57.994	0.024762	19.68	57.872	9.794	29005594.044039
2015/01/21	21:17:36	ok	ok	428.9080	57.993	0.024762	19.66	57.899	9.787	28374088.862288
2015/01/21	21:22:36	ok	ok	428.9120	57.993	0.024762	19.68	57.933	9.804	32107168.325811
2015/01/21	21:27:36	ok	ok	428.8820	57.994	0.024762	19.62	57.893	9.763	33104203.788490
2015/01/21	21:32:36	ok	ok	428.8720	57.991	0.024762	19.64	57.866	9.770	32381765.534267
2015/01/21	21:37:36	ok	ok	428.8920	57.989	0.024762	19.60	57.921	9.756	34718033.265639
2015/01/21	21:42:36	ok	ok	428.8620	57.989	0.024762	19.61	57.831	9.746	40586316.948098
2015/01/21	21:47:36	ok	ok	428.8620	57.988	0.024762	19.58	57.887	9.739	34404152.230646
2015/01/21	21:52:36	ok	ok	428.8440	57.988	0.024762	19.58	57.856	9.734	33151331.827505
2015/01/21	21:57:36	ok	ok	428.8540	57.990	0.024762	19.58	57.826	9.729	32069624.711621
2015/01/21	22:02:36	ok	ok	428.8420	57.987	0.024762	19.54	57.881	9.715	31816908.651546
2015/01/21	22:07:36	ok	ok	428.8240	57.985	0.024762	19.51	57.876	9.697	31820935.566107
2015/01/21	22:12:36	ok	ok	428.8120	57.985	0.024762	19.48	57.902	9.684	32285123.646378
2015/01/21	22:17:36	--	ok	428.7980	57.983	0.024762	19.48	57.872	9.679	31129796.143881
2015/01/21	22:17:50	ok	ok	428.9100	57.995	0.024772	19.44	57.865	9.656	37297919.037060
2015/01/21	22:22:49	ok	ok	429.0000	58.008	0.024772	19.44	57.896	9.661	28180185.077727
2015/01/21	22:27:49	ok	ok	428.9720	58.013	0.024772	19.38	57.917	9.630	27611096.811069
2015/01/21	22:32:49	ok	ok	428.9980	58.014	0.024772	19.41	57.922	9.648	31870339.412515
2015/01/21	22:37:49	ok	ok	428.9440	58.006	0.024772	19.35	57.943	9.618	29331742.928028
2015/01/21	22:42:49	ok	ok	428.9380	58.003	0.024772	19.34	57.881	9.602	26995742.522638
2015/01/21	22:47:49	ok	ok	428.9520	58.006	0.024772	19.34	57.911	9.607	28861823.350197
2015/01/21	22:52:49	ok	ok	428.9580	58.005	0.024772	19.36	57.914	9.618	32740103.823370
2015/01/21	22:57:49	ok	ok	428.9200	58.000	0.024772	19.31	57.907	9.589	29427912.215447
2015/01/21	23:02:49	ok	ok	428.9140	58.003	0.024772	19.32	57.847	9.585	29352781.020026
2015/01/21	23:07:49	ok	ok	428.9120	57.998	0.024772	19.28	57.902	9.571	33030705.034484
2015/01/21	23:12:49	ok	ok	428.9100	58.001	0.024772	19.28	57.932	9.576	31236962.052492
2015/01/21	23:17:49	ok	ok	428.9020	57.995	0.024772	19.28	57.902	9.571	31205014.080185
2015/01/21	23:22:49	ok	ok	428.9100	57.996	0.024772	19.26	57.899	9.559	29785659.751147
2015/01/21	23:27:49	ok	ok	428.8940	57.997	0.024772	19.27	57.900	9.565	29199380.770657
2015/01/21	23:32:49	ok	ok	428.9020	57.999	0.024772	19.28	57.902	9.571	36140721.806470
2015/01/21	23:37:49	ok	ok	428.9040	57.991	0.024772	19.27	57.931	9.570	30456339.790486
2015/01/21	23:42:49	ok	ok	428.8740	57.990	0.024772	19.26	57.899	9.559	29585342.095605
2015/01/21	23:47:49	ok	ok	428.8740	57.994	0.024772	19.20	57.890	9.524	33849917.207324
2015/01/21	23:52:49	ok	ok	428.8820	57.993	0.024772	19.21	57.861	9.525	31346057.761212
2015/01/21	23:57:49	ok	ok	428.8660	57.994	0.024772	19.24	57.865	9.543	28774713.434173
2015/01/22	00:02:49	ok	ok	428.8900	57.991	0.024772	19.24	57.896	9.548	31450034.077279
2015/01/22	00:07:49	ok	ok	428.8720	57.992	0.024772	19.22	57.893	9.536	30339880.048964
2015/01/22	00:12:49	ok	ok	428.8580	57.986	0.024772	19.17	57.915	9.512	32130950.699434
2015/01/22	00:17:49	ok	ok	428.8480	57.988	0.024772	19.22	57.954	9.546	30569349.632295
2015/01/22	00:22:49	ok	ok	428.8580	57.987	0.024772	19.13	57.940	9.493	33974893.968646
2015/01/22	00:27:49	ok	ok	428.8380	57.985	0.024772	19.13	57.940	9.493	36646634.771608
2015/01/22	00:32:49	ok	ok	428.8340	57.983	0.024772	19.17	57.885	9.507	30328493.108215
2015/01/22	00:37:49	ok	ok	428.8160	57.985	0.024772	19.13	57.879	9.483	29832604.153137
2015/01/22	00:42:49	ok	ok	428.8120	57.983	0.024772	19.11	57.876	9.472	31292958.446851
2015/01/22	00:47:49	--	ok	428.7960	57.984	0.024772	19.13	58.001	9.503	32562172.750549
2015/01/22	00:48:02	ok	ok	428.9780	58.001	0.024783	19.14	57.819	9.479	41349761.752411
2015/01/22	00:53:02	ok	ok	429.0180	58.020	0.024783	19.12	57.908	9.483	35413524.846498
2015/01/22	00:58:02	ok	ok	429.0000	58.021	0.024783	19.05	57.958	9.452	33954167.653425
2015/01/22	01:03:02	ok	ok	429.0000	58.019	0.024783	19.06	57.929	9.453	34249170.565859
2015/01/22	01:08:02	ok	ok	429.0080	58.020	0.024783	19.08	57.932	9.464	32335759.858170
2015/01/22	01:13:02	ok	ok	428.9900	58.010	0.024783	19.06	57.929	9.453	34497813.438374
2015/01/22	01:18:02	ok	ok	428.9900	58.017	0.024783	19.02	57.984	9.439	34415111.668756
2015/01/22	01:23:02	ok	ok	428.9680	58.014	0.024783	19.07	57.931	9.458	33394838.804608
2015/01/22	01:28:02	ok	ok	428.9840	58.016	0.024783	19.04	57.956	9.446	37351698.904726
2015/01/22	01:33:02	--	ok	429.4300	58.015	0.024783	19.03	57.924	9.435	32080926.275833
2015/01/22	01:33:15	--	ok	428.4000	57.946	0.02476	18.99	57.888	9.407	31863573.679965
2015/01/22	01:33:29	ok	ok	428.9620	57.999	0.024792	18.88	57.962	9.358	39112203.781238
2015/01/22	01:38:28	ok	ok	429.1640	58.080	0.024792	19.07	57.870	9.448	33250407.403959
2015/01/22	01:43:28	ok	ok	429.1880	58.068	0.024792	19.06	57.929	9.453	33009029.395003
2015/01/22	01:48:28	ok	ok	429.1440	58.069	0.024792	19.02	57.892	9.424	34015167.848331
2015/01/22	01:53:28	ok	ok	429.1420	58.068	0.024792	18.96	57.944	9.399	36631906.210849
2015/01/22	01:58:28	ok	ok	429.1460	58.066	0.024792	19.02	57.953	9.434	31980718.479263
2015/01/22	02:03:28	ok	ok	429.1480	58.077	0.024792	19.03	57.924	9.435	34805318.104078
2015/01/22	02:08:28	ok	ok	429.1340	58.069	0.024792	19.01	57.982	9.433	32356424.501314
2015/01/22	02:13:28	ok	ok	429.1620	58.062	0.024792	19.02	57.862	9.419	34550432.738367
2015/01/22	02:18:28	ok	ok	429.1300	58.060	0.024792	19.05	57.897	9.442	32523972.847594
2015/01/22	02:23:28	ok	ok	429.1260	58.055	0.024792	19.00	57.950	9.423	31983263.373035
2015/01/22	02:28:28	ok	ok	429.1380	58.056	0.024792	18.99	57.918	9.412	34428784.358624
2015/01/22	02:33:28	ok	ok	429.1280	58.066	0.024792	18.97	57.946	9.405	32854618.940998
2015/01/22	02:38:28	ok	ok	429.0900	58.051	0.024792	18.94	58.002	9.398	33015714.771460
2015/01/22	02:43:28	ok	ok	429.0980	58.044	0.024792	18.97	57.915	9.400	31678674.602974
2015/01/22	02:48:28	ok	ok	429.1040	58.046	0.024792	18.94	57.971	9.393	37387996.188516
2015/01/22	02:53:28	ok	ok	429.0780	58.047	0.024792	18.89	57.964	9.364	31071076.166770
2015/01/22	02:58:28	ok	ok	429.0880	58.047	0.024792	18.94	57.941	9.388	31838966.803213
2015/01/22	03:03:28	ok	ok	429.1000	58.042	0.024792	18.93	57.939	9.382	34753029.439059
2015/01/22	03:08:28	ok	ok	429.0820	58.038	0.024792	18.94	57.941	9.388	33078066.839411
2015/01/22	03:13:28	ok	ok	429.0600	58.034	0.024792	18.91	57.997	9.380	29455695.873674
2015/01/22	03:18:28	ok	ok	429.0800	58.039	0.024792	18.94	57.971	9.393	33326755.007205
2015/01/22	03:23:28	ok	ok	429.0740	58.044	0.024792	18.92	57.968	9.381	34274495.138843
2015/01/22	03:28:28	ok	ok	429.0760	58.040	0.024792	18.88	57.962	9.358	33952058.872530
2015/01/22	03:33:28	ok	ok	429.0720	58.036	0.024792	18.94	57.941	9.388	35019196.219009
2015/01/22	03:38:28	ok	ok	429.0920	58.035	0.024792	18.94	57.911	9.383	34420433.831150
2015/01/22	03:43:28	ok	ok	429.0660	58.032	0.024792	18.92	57.938	9.376	36405284.725695
2015/01/22	03:48:28	ok	ok	429.0760	58.033	0.024792	18.94	57.911	9.383	36564595.342377
2015/01/22	03:53:28	ok	ok	429.0520	58.030	0.024792	18.96	57.944	9.399	33373356.905593
2015/01/22	03:58:28	ok	ok	429.0560	58.033	0.024792	18.90	57.965	9.370	33139829.586265
2015/01/22	04:03:28	ok	ok	429.0460	58.032	0.024792	18.90	57.996	9.375	34544280.981299
2015/01/22	04:08:28	ok	ok	429.0440	58.025	0.024792	18.88	57.993	9.363	31983255.220755
2015/01/22	04:13:28	ok	ok	429.0240	58.026	0.024792	18.84	57.956	9.335	34535757.817588
2015/01/22	04:18:28	ok	ok	429.0380	58.022	0.024792	18.87	57.930	9.347	33102606.441053
2015/01/22	04:23:28	ok	ok	429.0340	58.028	0.024792	18.87	57.961	9.352	33490665.331466
2015/01/22	04:28:28	ok	ok	429.0480	58.019	0.024792	18.88	58.023	9.368	34935874.062861
2015/01/22	04:33:28	ok	ok	429.0220	58.027	0.024792	18.86	57.959	9.347	35989351.784498
2015/01/22	04:38:28	ok	ok	429.0160	58.022	0.024792	18.87	57.930	9.347	32636393.971354
2015/01/22	04:43:28	ok	ok	429.0360	58.018	0.024792	18.87	57.961	9.352	36360914.224085
2015/01/22	04:48:28	ok	ok	429.0220	58.025	0.024792	18.87	57.961	9.352	35121238.165567
2015/01/22	04:53:28	ok	ok	429.0020	58.019	0.024792	18.84	57.956	9.335	34121421.808761
2015/01/22	04:58:28	ok	ok	429.0060	58.017	0.024792	18.86	57.959	9.347	31924541.119248
2015/01/22	05:03:28	--	ok	429.4460	58.021	0.024792	18.84	57.956	9.335	33593411.039080
2015/01/22	05:03:42	ok	ok	429.0100	57.947	0.024769	18.84	57.865	9.320	40997284.256975
2015/01/22	05:08:41	ok	ok	429.0820	57.959	0.024769	18.86	57.959	9.347	36171843.368222
2015/01/22	05:13:41	ok	ok	429.0800	57.963	0.024769	18.84	57.956	9.335	39387389.767314
2015/01/22	05:18:41	ok	ok	429.0620	57.960	0.024769	18.81	57.982	9.323	37341201.941349
2015/01/22	05:23:41	ok	ok	429.0700	57.956	0.024769	18.81	57.951	9.318	36296301.343523
2015/01/22	05:28:41	ok	ok	429.0800	57.959	0.024769	18.84	57.926	9.330	34338914.290476
2015/01/22	05:33:41	ok	ok	429.0600	57.961	0.024769	18.84	57.987	9.340	38729948.918811
2015/01/22	05:38:41	ok	ok	429.0460	57.959	0.024769	18.81	57.951	9.318	37048080.172269
2015/01/22	05:43:41	ok	ok	429.0860	57.957	0.024769	18.82	57.983	9.329	36097135.592667
2015/01/22	05:48:41	ok	ok	429.0840	57.955	0.024769	18.82	57.983	9.329	36608660.726007
2015/01/22	05:53:41	ok	ok	429.0600	57.957	0.024769	18.78	57.977	9.306	37725798.066831
2015/01/22	05:58:41	ok	ok	429.0320	57.957	0.024769	18.76	58.005	9.299	35947007.241258
2015/01/22	06:03:41	ok	ok	428.9880	57.953	0.024769	18.72	58.059	9.286	38609338.860067
2015/01/22	06:08:41	ok	ok	429.0180	57.952	0.024769	18.72	58.059	9.286	35986142.721809
2015/01/22	06:13:41	ok	ok	429.0220	57.952	0.024769	18.75	58.034	9.298	36976275.732245
2015/01/22	06:18:41	ok	ok	429.0220	57.956	0.024769	18.72	58.059	9.286	36947544.486584
2015/01/22	06:23:41	ok	ok	429.0100	57.956	0.024769	18.75	58.003	9.293	40819614.311880
2015/01/22	06:28:41	ok	ok	428.9860	57.952	0.024769	18.74	58.062	9.297	35982496.464258
2015/01/22	06:33:41	ok	ok	428.9860	57.952	0.024769	18.73	58.091	9.296	35689756.750964
2015/01/22	06:38:41	ok	ok	428.9880	57.951	0.024769	18.72	58.059	9.286	35769456.686588
2015/01/22	06:43:41	ok	ok	428.9920	57.950	0.024769	18.66	58.111	9.261	36724897.284877
2015/01/22	06:48:41	ok	ok	429.0100	57.952	0.024769	18.70	58.117	9.284	35156092.509585
2015/01/22	06:53:41	ok	ok	428.9620	57.948	0.024769	18.68	58.114	9.273	35983109.284238
2015/01/22	06:58:41	ok	ok	428.9960	57.951	0.024769	18.70	58.117	9.284	38070039.204551
2015/01/22	07:03:41	ok	ok	428.9540	57.946	0.024769	18.72	58.059	9.286	38799225.424713
2015/01/22	07:08:41	ok	ok	428.9620	57.945	0.024769	18.70	58.117	9.284	35777686.022856
2015/01/22	07:13:41	ok	ok	428.9820	57.945	0.024769	18.66	58.080	9.256	36180226.601501
2015/01/22	07:18:41	ok	ok	428.9840	57.945	0.024769	18.67	58.082	9.262	38139455.197405
2015/01/22	07:23:41	ok	ok	428.9900	57.949	0.024769	18.63	58.045	9.234	35851323.270013
2015/01/22	07:28:41	ok	ok	428.9900	57.947	0.024769	18.65	58.079	9.251	37237495.837380
2015/01/22	07:33:41	ok	ok	428.9900	57.942	0.024769	18.66	58.080	9.256	37453456.956250
2015/01/22	07:38:41	ok	ok	428.9540	57.950	0.024769	18.66	58.111	9.261	37621673.919426
2015/01/22	07:43:41	ok	ok	428.9680	57.948	0.024769	18.68	58.114	9.273	37756993.396475
2015/01/22	07:48:41	ok	ok	428.9740	57.942	0.024769	18.65	58.109	9.255	37356291.740606
2015/01/22	07:53:41	ok	ok	428.9640	57.945	0.024769	18.68	58.053	9.263	38146353.772604
2015/01/22	07:58:41	ok	ok	428.9740	57.945	0.024769	18.73	58.030	9.287	36343466.929132
2015/01/22	08:03:41	ok	ok	428.9820	57.943	0.024769	18.72	58.059	9.286	38075133.116575
2015/01/22	08:08:41	ok	ok	428.9660	57.942	0.024769	18.76	58.005	9.299	37383762.108234
2015/01/22	08:13:41	ok	ok	428.9520	57.944	0.024769	18.74	58.062	9.297	35655044.183868
2015/01/22	08:18:41	ok	ok	428.9820	57.945	0.024769	18.77	58.097	9.319	36284584.937477
2015/01/22	08:23:41	ok	ok	428.9700	57.946	0.024769	18.74	58.123	9.307	35833013.837832
2015/01/22	08:28:41	ok	ok	428.9400	57.945	0.024769	18.76	58.126	9.318	37146246.466806
2015/01/22	08:33:41	ok	ok	428.9740	57.945	0.024769	18.80	58.041	9.327	36220910.430581
2015/01/22	08:38:41	ok	ok	428.9600	57.942	0.024769	18.80	58.102	9.337	37260105.128996
2015/01/22	08:43:41	ok	ok	428.9660	57.944	0.024769	18.75	58.034	9.298	37856893.297381
2015/01/22	08:48:41	ok	ok	428.9620	57.944	0.024769	18.80	58.072	9.332	36589860.928234
2015/01/22	08:53:41	ok	ok	428.9560	57.943	0.024769	18.78	58.099	9.325	37993499.190326
2015/01/22	08:58:41	ok	ok	428.9640	57.942	0.024769	18.80	58.041	9.327	36720614.567980
2015/01/22	09:03:41	ok	ok	428.9480	57.943	0.024769	18.80	58.041	9.327	37606435.352308
2015/01/22	09:08:41	ok	ok	428.9580	57.941	0.024769	18.78	58.129	9.330	37049938.851711
2015/01/22	09:13:41	ok	ok	428.9840	57.947	0.024769	18.80	58.072	9.332	37800360.567591
2015/01/22	09:18:41	ok	ok	428.9800	57.936	0.024769	18.76	58.096	9.314	40000143.978911
2015/01/22	09:23:41	ok	ok	428.9720	57.944	0.024769	18.80	58.072	9.332	36492082.820207
2015/01/22	09:28:41	ok	ok	428.9860	57.942	0.024769	18.81	58.134	9.347	37511389.225010
2015/01/22	09:33:41	ok	ok	428.9500	57.944	0.024769	18.82	58.105	9.348	40414810.914052
2015/01/22	09:38:41	ok	ok	428.9480	57.946	0.024769	18.82	58.105	9.348	38729529.646486
2015/01/22	09:43:41	ok	ok	428.9660	57.940	0.024769	18.83	58.107	9.354	38254283.626939
2015/01/22	09:48:41	ok	ok	428.9260	57.940	0.024769	18.85	58.049	9.356	38103858.707152
2015/01/22	09:53:41	ok	ok	428.9600	57.943	0.024769	18.89	58.086	9.384	42882904.367476
2015/01/22	09:58:41	ok	ok	428.9800	57.944	0.024769	18.88	58.054	9.373	36913879.118124
2015/01/22	10:03:41	ok	ok	429.0060	57.944	0.024769	18.93	58.061	9.402	36296125.107861
2015/01/22	10:08:41	ok	ok	429.0000	57.948	0.024769	18.97	58.037	9.420	38889975.438849
2015/01/22	10:13:41	ok	ok	428.9800	57.946	0.024769	18.94	58.032	9.403	38719414.208513
2015/01/22	10:18:41	ok	ok	428.9700	57.939	0.024769	18.94	58.093	9.413	37317365.985845
2015/01/22	10:23:41	ok	ok	428.9940	57.946	0.024769	18.98	58.099	9.436	39130157.744752
2015/01/22	10:28:41	ok	ok	428.9880	57.943	0.024769	18.96	58.127	9.429	37776412.525504
2015/01/22	10:33:41	ok	ok	429.0120	57.947	0.024769	19.00	58.072	9.442	35254330.276243
2015/01/22	10:38:41	ok	ok	429.0040	57.950	0.024769	19.04	58.109	9.471	37842411.446028
2015/01/22	10:43:41	ok	ok	429.0280	57.950	0.024769	19.14	58.094	9.524	37868545.632531
2015/01/22	10:48:41	ok	ok	429.0480	57.951	0.024769	19.16	58.097	9.536	37893142.956361
2015/01/22	10:53:41	ok	ok	429.0380	57.950	0.024769	19.18	58.100	9.548	41842081.367994
2015/01/22	10:58:41	ok	ok	429.0360	57.951	0.024769	19.17	58.159	9.552	40328283.785989
2015/01/22	11:03:41	ok	ok	429.0420	57.954	0.024769	19.22	58.076	9.566	36745828.594647
2015/01/22	11:08:41	ok	ok	429.0560	57.956	0.024769	19.26	58.082	9.590	38544107.646770
2015/01/22	11:13:41	ok	ok	429.0720	57.956	0.024769	19.26	58.082	9.590	38711161.196331
2015/01/22	11:18:41	ok	ok	429.0800	57.954	0.024769	19.26	58.173	9.605	39026516.595143
2015/01/22	11:23:41	ok	ok	429.0620	57.960	0.024769	19.34	58.125	9.642	37035179.637979
2015/01/22	11:28:41	ok	ok	429.0820	57.958	0.024769	19.44	58.018	9.681	37657176.976845
2015/01/22	11:33:41	ok	ok	429.0860	57.959	0.024769	19.50	58.058	9.722	37115854.357282
2015/01/22	11:38:41	ok	ok	429.1020	57.960	0.024769	19.53	58.032	9.735	35123084.515071
2015/01/22	11:43:41	ok	ok	429.1140	57.966	0.024769	19.61	58.014	9.777	34641682.980995
2015/01/22	11:48:41	ok	ok	429.1040	57.966	0.024769	19.64	58.079	9.806	35619314.550001
2015/01/22	11:53:41	ok	ok	429.1120	57.965	0.024769	19.66	58.113	9.823	36302875.838696
2015/01/22	11:58:41	ok	ok	429.1160	57.967	0.024769	19.66	58.174	9.833	34337996.509607
2015/01/22	12:03:41	ok	ok	429.1200	57.969	0.024769	19.72	58.092	9.854	35439404.622124
2015/01/22	12:08:41	--	ok	428.6900	57.971	0.024769	19.79	58.041	9.886	34021578.556573
2015/01/22	12:08:55	ok	ok	428.9560	57.990	0.024785	19.78	57.918	9.859	41839760.644889
2015/01/22	12:13:54	ok	ok	429.0200	58.004	0.024785	19.80	58.043	9.892	35757561.422447
2015/01/22	12:18:54	ok	ok	429.0180	58.005	0.024785	19.82	58.046	9.904	38806287.972918
2015/01/22	12:23:54	ok	ok	429.0160	58.005	0.024785	19.89	58.026	9.941	34782544.512759
2015/01/22	12:28:54	ok	ok	429.0280	58.005	0.024785	19.92	58.031	9.959	34255063.730275
2015/01/22	12:33:54	--	ok	429.5640	58.006	0.024785	19.96	58.037	9.984	32353437.873774
2015/01/22	12:34:07	--	ok	428.3720	57.893	0.024755	20.00	57.921	9.987	34610295.952181
2015/01/22	12:34:21	--	ok	429.4360	57.987	0.024788	19.88	57.841	9.904	40818442.581897
2015/01/22	12:34:34	ok	ok	428.8540	57.889	0.024765	19.74	58.156	9.876	44502868.157890
2015/01/22	12:39:33	--	ok	428.6660	57.969	0.024765	20.02	58.016	10.015	33899473.720804
2015/01/22	12:39:47	ok	ok	428.9380	57.990	0.024783	20.00	57.982	9.998	39358314.586062
2015/01/22	12:44:46	ok	ok	429.0040	58.004	0.024783	20.08	58.025	10.052	32509113.165083
2015/01/22	12:49:46	--	ok	429.5720	58.008	0.024783	20.08	57.994	10.047	31343802.414219
2015/01/22	12:49:59	--	ok	428.3060	57.865	0.024752	20.04	57.897	10.006	34897948.482055
2015/01/22	12:50:13	ok	ok	428.9460	57.989	0.024789	19.88	58.116	9.951	41643153.434811
2015/01/22	12:55:12	--	ok	429.7020	58.037	0.024789	20.10	57.967	10.054	31806333.613641
2015/01/22	12:55:26	--	ok	428.2720	57.855	0.024752	20.10	57.875	10.038	36314154.490987
2015/01/22	12:55:39	ok	ok	428.9700	57.995	0.024791	19.95	58.036	9.978	41377557.112284
2015/01/22	13:00:38	ok	ok	429.1980	58.041	0.024791	20.17	57.978	10.097	31787524.172290
2015/01/22	13:05:38	--	ok	429.2060	58.050	0.024791	20.20	57.982	10.115	34064682.389638
2015/01/22	13:05:51	ok	ok	428.9060	57.992	0.02478	20.21	57.923	10.111	36406507.344206
2015/01/22	13:10:50	ok	ok	428.9560	58.000	0.02478	20.24	57.958	10.135	27647138.765254
2015/01/22	13:15:50	--	ok	429.5940	58.004	0.02478	20.26	57.991	10.152	27606048.100382
2015/01/22	13:16:03	--	ok	428.7260	57.834	0.024748	20.28	57.903	10.149	41123105.828762
2015/01/22	13:16:16	--	ok	428.4180	57.889	0.024763	20.08	58.025	10.052	41216793.446426
2015/01/22	13:16:30	ok	ok	429.0180	57.999	0.024794	20.07	58.176	10.072	42046119.031168
2015/01/22	13:21:29	--	ok	429.9100	58.069	0.024794	20.33	58.002	10.196	41241055.981416
2015/01/22	13:21:43	--	ok	428.6380	57.779	0.024745	20.28	57.842	10.138	42321271.756399
2015/01/22	13:21:56	ok	ok	428.9140	57.903	0.024764	20.11	58.121	10.086	38165705.822525
2015/01/22	13:26:55	--	ok	428.7120	57.975	0.024764	20.33	57.941	10.185	35072711.856621
2015/01/22	13:27:09	--	ok	429.5360	57.991	0.02478	20.34	57.851	10.175	38114059.514924
2015/01/22	13:27:22	--	ok	428.1760	57.797	0.024752	20.14	58.126	10.105	33527368.511024
2015/01/22	13:27:35	--	ok	429.5720	58.003	0.024795	20.06	58.297	10.087	43631647.241594
2015/01/22	13:27:48	ok	ok	428.9040	57.905	0.024765	20.06	58.511	10.124	43162144.610403
2015/01/22	13:32:48	--	ok	428.7160	57.978	0.024765	20.39	57.981	10.228	34505411.747434
2015/01/22	13:33:01	ok	ok	428.9700	57.994	0.02478	20.28	57.964	10.159	37663750.927157
2015/01/22	13:38:01	ok	ok	429.0420	58.007	0.02478	20.40	57.982	10.234	32899314.092795
2015/01/22	13:43:01	ok	ok	429.0360	58.007	0.02478	20.43	58.018	10.258	31087383.358365
2015/01/22	13:48:01	--	ok	429.6060	58.011	0.02478	20.47	57.932	10.267	31042735.357732
2015/01/22	13:48:15	--	ok	428.7380	57.838	0.024748	20.45	57.837	10.238	40177692.409447
2015/01/22	13:48:28	--	ok	428.4440	57.905	0.024762	20.31	57.999	10.183	40461188.853430
2015/01/22	13:48:41	--	ok	429.5120	57.999	0.024792	20.22	58.169	10.160	39092211.778415
2015/01/22	13:48:54	--	ok	428.4280	57.905	0.024765	20.14	58.401	10.153	40443446.507794
2015/01/22	13:49:07	ok	ok	429.0380	58.004	0.024795	20.05	58.814	10.171	36515200.716685
2015/01/22	13:54:07	--	ok	429.9940	58.086	0.024795	20.48	57.964	10.279	28721615.224128
2015/01/22	13:54:21	--	ok	428.1160	57.775	0.024742	20.44	57.927	10.248	34448499.434333
2015/01/22	13:54:34	--	ok	429.5180	57.996	0.024789	20.31	58.152	10.210	49290053.342585
2015/01/22	13:54:47	ok	ok	428.8660	57.877	0.024761	20.29	58.302	10.225	50211031.606364
2015/01/22	13:59:46	ok	ok	429.1820	57.974	0.024761	20.51	58.030	10.308	39499273.174478
2015/01/22	14:04:46	ok	ok	429.1880	57.973	0.024761	20.54	57.943	10.311	39977865.684649
2015/01/22	14:09:46	ok	ok	429.1960	57.975	0.024761	20.60	57.952	10.348	43621262.131295
2015/01/22	14:14:46	--	ok	429.2200	57.978	0.024761	20.66	57.992	10.392	41860032.046643
2015/01/22	14:15:00	--	ok	428.3820	57.878	0.02475	20.59	57.920	10.337	37916918.385237
2015/01/22	14:15:13	--	ok	429.3960	57.991	0.024783	20.40	58.135	10.261	48533228.991174
2015/01/22	14:15:26	--	ok	428.4240	57.896	0.024762	20.28	58.423	10.240	39178358.530946
2015/01/22	14:15:39	--	ok	429.5520	58.004	0.024792	20.21	58.778	10.260	44222134.294841
2015/01/22	14:15:52	ok	ok	428.8800	57.901	0.024763	20.16	58.953	10.261	45346926.468490
2015/01/22	14:20:52	--	ok	429.2620	57.981	0.024763	20.64	57.989	10.379	32686862.205988
2015/01/22	14:21:05	ok	ok	428.9360	57.863	0.024749	20.66	57.900	10.375	37803643.251013
2015/01/22	14:26:05	--	ok	428.4460	57.902	0.024749	20.58	58.041	10.352	32142729.155470
2015/01/22	14:26:19	--	ok	429.5220	57.997	0.024779	20.58	57.949	10.336	42065417.906945
2015/01/22	14:26:32	--	ok	428.2700	57.825	0.024751	20.49	58.027	10.296	34004303.603318
2015/01/22	14:26:45	--	ok	429.5300	58.002	0.02479	20.35	58.250	10.251	40634589.283140
2015/01/22	14:26:58	--	ok	428.3940	57.894	0.024762	20.24	58.630	10.252	34984160.245709
2015/01/22	14:27:11	ok	ok	429.0820	58.008	0.024794	20.22	58.902	10.288	43662518.514026
2015/01/22	14:32:11	--	ok	429.8960	58.104	0.024794	20.66	57.900	10.375	36462061.558589
2015/01/22	14:32:25	--	ok	428.2900	57.832	0.024747	20.68	57.842	10.377	40827387.618437
2015/01/22	14:32:38	--	ok	429.4400	57.993	0.024784	20.50	58.028	10.302	45738285.114441
2015/01/22	14:32:51	--	ok	428.4100	57.890	0.024761	20.42	58.291	10.301	43982145.297192
2015/01/22	14:33:04	--	ok	429.5320	58.001	0.024793	20.33	58.461	10.276	47563436.781614
2015/01/22	14:33:17	ok	ok	428.9540	57.897	0.024765	20.29	58.790	10.310	50903339.660438
2015/01/22	14:38:17	--	ok	429.3060	57.983	0.024765	20.78	57.979	10.462	47414618.065123
2015/01/22	14:38:30	--	ok	428.3680	57.860	0.024748	20.74	57.912	10.426	41324437.141028
2015/01/22	14:38:44	--	ok	429.4180	57.992	0.024782	20.59	58.134	10.375	43894143.888134
2015/01/22	14:38:57	--	ok	428.4060	57.889	0.02476	20.48	58.270	10.333	35025191.334394
2015/01/22	14:39:10	ok	ok	429.0760	58.003	0.024792	20.36	58.618	10.322	43760949.393199
2015/01/22	14:44:09	--	ok	429.3680	58.082	0.024792	20.75	57.914	10.432	36045443.782699
2015/01/22	14:44:22	ok	ok	428.8700	57.989	0.024772	20.77	57.855	10.434	31724965.649353
2015/01/22	14:49:22	ok	ok	428.9580	58.000	0.024772	20.79	57.981	10.469	23857630.964996
2015/01/22	14:54:22	ok	ok	428.9620	58.001	0.024772	20.84	57.958	10.495	22240999.186772
2015/01/22	14:59:22	ok	ok	428.9720	58.000	0.024772	20.84	58.019	10.506	23310762.831129
2015/01/22	15:04:22	ok	ok	428.9720	58.002	0.024772	20.90	58.029	10.544	25291304.790366
2015/01/22	15:09:22	ok	ok	428.9920	58.001	0.024772	20.88	57.995	10.526	24278107.773100
2015/01/22	15:14:22	ok	ok	428.9500	58.000	0.024772	20.90	57.967	10.533	23364916.151865
2015/01/22	15:19:22	ok	ok	428.9860	58.002	0.024772	20.89	57.966	10.527	25757046.186959
2015/01/22	15:24:22	ok	ok	428.9780	58.004	0.024772	20.99	57.920	10.580	22992752.208033
2015/01/22	15:29:22	ok	ok	428.9740	58.004	0.024772	20.93	58.003	10.558	22880073.808112
2015/01/22	15:34:22	ok	ok	428.9820	58.002	0.024772	20.94	57.973	10.559	24282070.500133
2015/01/22	15:39:22	ok	ok	428.9700	58.000	0.024772	20.91	58.030	10.551	23944468.116786
2015/01/22	15:44:22	ok	ok	428.9360	58.002	0.024772	20.87	57.993	10.520	23693076.046395
2015/01/22	15:49:22	ok	ok	428.9400	58.002	0.024772	20.87	58.055	10.531	24632662.770928
2015/01/22	15:54:22	ok	ok	428.9220	58.000	0.024772	20.81	58.045	10.492	22984187.133295
2015/01/22	15:59:22	ok	ok	428.9040	57.999	0.024772	20.83	58.079	10.511	24326411.503444
2015/01/22	16:04:22	ok	ok	428.9280	57.998	0.024772	20.77	58.070	10.473	25003214.193221
2015/01/22	16:09:22	ok	ok	428.8920	57.997	0.024772	20.76	58.099	10.472	24827977.286667
2015/01/22	16:14:22	ok	ok	428.8600	57.997	0.024772	20.78	58.010	10.468	23503078.687390
2015/01/22	16:19:22	ok	ok	428.9000	57.996	0.024772	20.75	58.067	10.460	25846723.298789
2015/01/22	16:24:22	ok	ok	428.9000	57.995	0.024772	20.74	58.096	10.459	22036116.318999
2015/01/22	16:29:22	ok	ok	428.8460	57.995	0.024772	20.68	58.117	10.426	24534926.870583
2015/01/22	16:34:22	ok	ok	428.8580	57.994	0.024772	20.71	58.030	10.429	23363262.780446
2015/01/22	16:39:22	ok	ok	428.8720	57.993	0.024772	20.68	58.025	10.410	21242208.463786
2015/01/22	16:44:22	ok	ok	428.8520	57.993	0.024772	20.68	58.025	10.410	22056517.967984
2015/01/22	16:49:22	ok	ok	428.8440	57.992	0.024772	20.68	58.056	10.415	23334146.774488
2015/01/22	16:54:22	ok	ok	428.8400	57.991	0.024772	20.68	58.087	10.421	25418488.986995
2015/01/22	16:59:22	ok	ok	428.8200	57.990	0.024772	20.62	58.108	10.388	24737508.127242
2015/01/22	17:04:22	ok	ok	428.8000	57.989	0.024772	20.61	58.107	10.382	25276353.269822
2015/01/22	17:09:22	--	ok	428.7960	57.987	0.024772	20.58	58.132	10.369	23873555.586191
2015/01/22	17:09:36	--	ok	429.5280	58.003	0.024783	20.60	58.013	10.359	43569750.747383
2015/01/22	17:09:49	--	ok	428.2480	57.829	0.024755	20.42	58.169	10.279	32998897.603442
2015/01/22	17:10:02	ok	ok	429.0420	58.005	0.024795	20.30	58.487	10.263	42895517.924655
2015/01/22	17:15:01	--	ok	429.2600	58.062	0.024795	20.56	58.099	10.351	35872467.015247
2015/01/22	17:15:14	ok	ok	428.8920	57.994	0.024781	20.57	57.947	10.330	34591505.592929
2015/01/22	17:20:13	ok	ok	428.9460	57.998	0.024781	20.50	58.120	10.318	26985895.728589
2015/01/22	17:25:13	ok	ok	428.9300	58.000	0.024781	20.49	58.119	10.312	30148721.489147
2015/01/22	17:30:13	ok	ok	428.9440	57.997	0.024781	20.44	58.142	10.286	28501451.499957
2015/01/22	17:35:13	ok	ok	428.9120	57.995	0.024781	20.45	58.112	10.287	26247135.856050
2015/01/22	17:40:13	ok	ok	428.8900	57.993	0.024781	20.35	58.189	10.241	28338239.882563
2015/01/22	17:45:13	ok	ok	428.8660	57.994	0.024781	20.31	58.213	10.221	29707254.352304
2015/01/22	17:50:13	ok	ok	428.8620	57.994	0.024781	20.36	58.190	10.247	28685044.676715
2015/01/22	17:55:13	ok	ok	428.8940	57.993	0.024781	20.29	58.180	10.203	29019567.789568
2015/01/22	18:00:13	ok	ok	428.8420	57.991	0.024781	20.25	58.235	10.189	28592616.130187
2015/01/22	18:05:13	ok	ok	428.8400	57.990	0.024781	20.26	58.175	10.184	28291083.562994
2015/01/22	18:10:13	ok	ok	428.8400	57.987	0.024781	20.22	58.199	10.165	27981685.282146
2015/01/22	18:15:13	ok	ok	428.8460	57.989	0.024781	20.22	58.199	10.165	28493092.773743
2015/01/22	18:20:13	--	ok	428.7940	57.988	0.024781	20.16	58.221	10.133	27662807.017524
2015/01/22	18:20:26	ok	ok	428.9600	57.997	0.024792	20.18	58.163	10.135	44334497.727896
2015/01/22	18:25:26	ok	ok	428.9980	58.007	0.024792	20.11	58.213	10.102	33338267.907416
2015/01/22	18:30:26	ok	ok	428.9280	58.002	0.024792	19.90	58.455	10.021	34434938.744638
2015/01/22	18:35:26	ok	ok	428.9020	57.999	0.024792	19.85	58.508	10.000	35823392.806482
2015/01/22	18:40:26	--	ok	429.3560	57.997	0.024792	19.80	58.379	9.949	38898145.123403
2015/01/22	18:40:39	--	ok	428.4140	57.931	0.024773	19.80	58.287	9.933	34933497.359228
2015/01/22	18:40:53	ok	ok	428.9280	57.999	0.024804	19.66	58.479	9.885	41037420.367795
2015/01/22	18:45:52	ok	ok	429.1440	58.053	0.024804	19.90	58.303	9.994	32367683.215907
2015/01/22	18:50:52	ok	ok	429.1600	58.051	0.024804	19.90	58.242	9.984	36912758.436363
2015/01/22	18:55:52	--	ok	429.6360	58.047	0.024804	19.88	58.239	9.972	32466170.628483
2015/01/22	18:56:06	--	ok	428.3600	57.909	0.024771	19.91	58.121	9.969	36440223.279340
2015/01/22	18:56:19	ok	ok	428.9280	57.995	0.024805	19.79	58.225	9.917	43655706.552779
2015/01/22	19:01:18	ok	ok	429.1420	58.041	0.024805	19.92	58.184	9.986	36582639.453052
2015/01/22	19:06:18	--	ok	429.6080	58.052	0.024805	19.87	58.176	9.955	32865403.742209
2015/01/22	19:06:32	--	ok	428.3560	57.909	0.024773	19.88	58.086	9.946	34545126.281288
2015/01/22	19:06:45	ok	ok	428.9740	58.008	0.024807	19.75	58.279	9.903	45405657.452349
[truncated: 902 more rows]
