# Supplementary material for: Plastic Creep Constraint in Nylon Instrument Strings
Source: Materials (Basel). 2025 Jan 7;18(2):223. doi: 10.3390/ma18020223 (PMC11766866; doi:10.3390/ma18020223)
Supplement: Supplementary file 1 [file materials-18-00223-s001.zip › data_files/string_N21_nylon/string_test_data_N21_step_6.csv]

Date	Time	+-	f0	Frequency	Tension	LengthAdj	Temp	Rel.Hm	Abs.Hm	Pk.Magnitude
2015/01/26	09:25:14	--	ok	429.7380	58.341	0.024857	20.74	52.688	9.485	36782849.453341
2015/01/26	09:25:30	--	ok	467.2800	68.330	0.026592	20.62	52.609	9.405	31004325.577359
2015/01/26	09:25:43	--	ok	461.3940	66.691	0.026369	20.45	52.959	9.375	27264070.979912
2015/01/26	09:25:57	ok	ok	462.9980	67.200	0.026452	20.36	53.319	9.389	28980698.610469
2015/01/26	09:30:20	--	ok	462.4020	67.024	0.026452	19.75	47.816	8.125	26965906.325148
2015/01/26	09:30:34	--	ok	462.7300	67.185	0.026483	19.64	47.707	8.055	34893022.662860
2015/01/26	09:30:47	ok	ok	462.8280	67.184	0.026496	19.30	48.484	8.024	30484895.678697
2015/01/26	09:35:46	--	ok	462.6360	66.999	0.026496	20.05	51.250	8.863	28362078.829264
2015/01/26	09:36:00	ok	ok	462.9100	67.152	0.026515	20.06	51.189	8.857	30791631.057021
2015/01/26	09:40:59	--	ok	462.5400	67.025	0.026515	20.08	52.533	9.101	28720529.393398
2015/01/26	09:41:13	ok	ok	463.0240	67.216	0.026539	20.10	52.536	9.112	32745781.164589
2015/01/26	09:46:12	--	ok	462.7280	67.127	0.026539	20.18	53.418	9.308	28885171.856145
2015/01/26	09:46:26	ok	ok	463.0100	67.229	0.026553	20.19	53.295	9.292	34714289.554766
2015/01/26	09:51:25	ok	ok	462.8300	67.158	0.026553	20.20	53.917	9.406	24689773.453275
2015/01/26	09:56:25	--	ok	462.6100	67.066	0.026553	20.24	54.388	9.510	32088853.047774
2015/01/26	09:56:39	ok	ok	463.0240	67.231	0.026573	20.29	54.302	9.523	36366271.908516
2015/01/26	10:01:38	ok	ok	462.8480	67.182	0.026573	20.28	54.796	9.604	30089387.387498
2015/01/26	10:06:38	--	ok	462.7160	67.102	0.026573	20.32	55.049	9.671	27084312.678852
2015/01/26	10:06:51	ok	ok	462.9420	67.228	0.026588	20.38	54.965	9.690	30973415.422580
2015/01/26	10:11:51	ok	ok	462.8360	67.171	0.026588	20.34	55.330	9.732	29902222.470217
2015/01/26	10:16:51	--	ok	462.6640	67.113	0.026588	20.38	55.552	9.794	29008008.852767
2015/01/26	10:17:04	ok	ok	462.9920	67.240	0.026605	20.36	55.487	9.771	34065422.521146
2015/01/26	10:22:03	ok	ok	462.8520	67.202	0.026605	20.36	55.826	9.831	26116355.678630
2015/01/26	10:27:03	--	ok	462.7400	67.165	0.026605	20.38	55.953	9.864	26414943.093954
2015/01/26	10:27:17	ok	ok	462.9500	67.240	0.026618	20.40	55.863	9.860	30864175.282326
2015/01/26	10:32:16	ok	ok	462.8020	67.215	0.026618	20.40	56.110	9.903	24567669.929287
2015/01/26	10:37:16	--	ok	462.7720	67.163	0.026618	20.43	56.268	9.949	28059682.438211
2015/01/26	10:37:30	ok	ok	463.0140	67.243	0.02663	20.49	56.123	9.958	32065598.683990
2015/01/26	10:42:29	ok	ok	462.8720	67.216	0.02663	20.47	56.459	10.006	25509680.608527
2015/01/26	10:47:29	--	ok	462.7140	67.176	0.02663	20.49	56.615	10.045	28576387.100374
2015/01/26	10:47:43	ok	ok	463.0500	67.254	0.026645	20.51	56.495	10.036	36548448.349951
2015/01/26	10:52:42	ok	ok	462.9760	67.240	0.026645	20.52	56.681	10.075	25760657.512258
2015/01/26	10:57:42	ok	ok	462.8640	67.207	0.026645	20.51	56.741	10.079	31587247.025925
2015/01/26	11:02:42	--	ok	462.7740	67.176	0.026645	20.57	56.843	10.133	29641946.322923
2015/01/26	11:02:56	ok	ok	462.9820	67.239	0.026656	20.57	56.720	10.111	33521846.714414
2015/01/26	11:07:55	ok	ok	462.8640	67.217	0.026656	20.60	56.909	10.162	31442342.100925
2015/01/26	11:12:55	ok	ok	462.8340	67.185	0.026656	20.67	57.011	10.222	29731550.074630
2015/01/26	11:17:55	--	ok	462.7220	67.152	0.026656	20.73	57.021	10.259	29234847.429793
2015/01/26	11:18:09	ok	ok	463.0100	67.248	0.026671	20.78	56.874	10.263	31238751.863563
2015/01/26	11:23:08	ok	ok	462.9040	67.224	0.026671	20.69	57.137	10.257	29879687.995494
2015/01/26	11:28:08	--	ok	462.7800	67.184	0.026671	20.77	57.211	10.318	23364094.106321
2015/01/26	11:28:22	ok	ok	463.0080	67.251	0.026682	20.79	57.060	10.302	30971007.697226
2015/01/26	11:33:21	ok	ok	462.9400	67.229	0.026682	20.73	57.358	10.320	24973508.292197
2015/01/26	11:38:21	ok	ok	462.8700	67.201	0.026682	20.76	57.363	10.339	28681748.557866
2015/01/26	11:43:21	--	ok	462.7340	67.153	0.026682	20.75	57.484	10.355	29881841.948350
2015/01/26	11:43:35	ok	ok	462.9740	67.246	0.026696	20.79	57.368	10.358	31407471.771152
2015/01/26	11:48:34	ok	ok	462.9540	67.237	0.026696	20.79	57.429	10.369	26404222.526418
2015/01/26	11:53:34	ok	ok	462.8660	67.208	0.026696	20.78	57.520	10.379	32565342.418692
2015/01/26	11:58:34	--	ok	462.7420	67.172	0.026696	20.76	57.639	10.389	35427191.495980
2015/01/26	11:58:48	ok	ok	463.0000	67.254	0.026709	20.82	57.526	10.405	35992805.325227
2015/01/26	12:03:47	ok	ok	462.9480	67.235	0.026709	20.78	57.704	10.413	26474965.307695
2015/01/26	12:08:47	ok	ok	462.8180	67.205	0.026709	20.78	57.704	10.413	28167149.548429
2015/01/26	12:13:47	--	ok	462.7300	67.172	0.026709	20.81	57.708	10.432	27450038.446601
2015/01/26	12:14:01	ok	ok	463.0620	67.257	0.026723	20.90	57.630	10.472	41094325.176263
2015/01/26	12:19:00	ok	ok	462.9300	67.239	0.026723	20.84	57.774	10.462	34676587.027964
2015/01/26	12:24:00	ok	ok	462.8960	67.219	0.026723	20.85	57.745	10.462	33077044.178106
2015/01/26	12:29:00	--	ok	462.7960	67.200	0.026723	20.86	57.869	10.491	33508483.605897
2015/01/26	12:29:13	ok	ok	463.0360	67.253	0.026733	20.90	57.753	10.494	40632717.554038
2015/01/26	12:34:13	ok	ok	462.9700	67.241	0.026733	20.90	57.875	10.517	37262807.236301
2015/01/26	12:39:13	ok	ok	462.9080	67.213	0.026733	20.91	57.938	10.534	38010122.761169
2015/01/26	12:44:13	ok	ok	462.8080	67.194	0.026733	20.96	57.976	10.572	36546948.376803
2015/01/26	12:49:13	--	ok	462.7600	67.165	0.026733	21.00	57.983	10.597	34834547.689103
2015/01/26	12:49:27	ok	ok	463.0100	67.252	0.026746	21.08	57.811	10.615	36537316.521327
2015/01/26	12:54:26	ok	ok	462.8920	67.221	0.026746	21.00	58.013	10.603	36270395.207866
2015/01/26	12:59:26	ok	ok	462.8400	67.196	0.026746	21.07	57.963	10.637	33672913.451219
2015/01/26	13:04:26	--	ok	462.7520	67.169	0.026746	21.10	58.029	10.667	33636096.159487
2015/01/26	13:04:40	ok	ok	462.9820	67.251	0.026759	21.08	57.903	10.632	36362460.753180
2015/01/26	13:09:39	ok	ok	462.9440	67.232	0.026759	21.12	58.062	10.686	33518503.484405
2015/01/26	13:14:39	ok	ok	462.8620	67.208	0.026759	21.18	58.102	10.731	35238475.141964
2015/01/26	13:19:39	ok	ok	462.8380	67.185	0.026759	21.20	58.105	10.744	34108338.837970
2015/01/26	13:24:39	--	ok	462.7520	67.156	0.026759	21.25	58.113	10.776	33003131.392875
2015/01/26	13:24:52	ok	ok	462.9720	67.247	0.026772	21.26	57.900	10.743	40180502.104744
2015/01/26	13:29:51	ok	ok	462.8940	67.224	0.026772	21.23	58.171	10.775	31792802.170413
2015/01/26	13:34:51	ok	ok	462.8460	67.185	0.026772	21.20	58.197	10.761	30715981.337796
2015/01/26	13:39:51	--	ok	462.7520	67.161	0.026772	21.23	58.202	10.780	36145705.362183
2015/01/26	13:40:05	ok	ok	462.9580	67.236	0.026784	21.22	58.108	10.757	34808697.701251
2015/01/26	13:45:04	ok	ok	462.9480	67.224	0.026784	21.23	58.171	10.775	34583575.571781
2015/01/26	13:50:04	ok	ok	462.8900	67.215	0.026784	21.24	58.295	10.804	35628724.871552
2015/01/26	13:55:04	--	ok	462.7220	67.172	0.026784	21.21	58.321	10.790	33614515.557128
2015/01/26	13:55:18	ok	ok	463.0720	67.259	0.026799	21.26	58.237	10.805	37338679.408954
2015/01/26	14:00:17	ok	ok	462.9640	67.242	0.026799	21.20	58.381	10.795	33136744.846985
2015/01/26	14:05:17	ok	ok	462.8860	67.218	0.026799	21.21	58.383	10.801	33307862.251166
2015/01/26	14:10:17	ok	ok	462.8040	67.188	0.026799	21.21	58.321	10.790	29271548.147777
2015/01/26	14:15:17	--	ok	462.7440	67.158	0.026799	21.24	58.387	10.821	32000415.129773
2015/01/26	14:15:31	ok	ok	462.9740	67.249	0.026812	21.24	58.295	10.804	36920969.427028
2015/01/26	14:20:30	ok	ok	462.9540	67.233	0.026812	21.22	58.446	10.819	36616703.583342
2015/01/26	14:25:30	ok	ok	462.8700	67.208	0.026812	21.26	58.452	10.845	36374061.224890
2015/01/26	14:30:30	ok	ok	462.8080	67.180	0.026812	21.23	58.447	10.826	37445529.577243
2015/01/26	14:35:30	--	ok	462.7320	67.152	0.026812	21.25	58.481	10.844	35648295.842727
2015/01/26	14:35:43	ok	ok	462.9880	67.246	0.026826	21.28	58.363	10.841	36619778.229038
2015/01/26	14:40:42	ok	ok	462.9340	67.232	0.026826	21.22	58.507	10.830	36265754.040448
2015/01/26	14:45:42	ok	ok	462.8700	67.211	0.026826	21.25	58.481	10.844	31688678.806989
2015/01/26	14:50:42	--	ok	462.7740	67.176	0.026826	21.21	58.505	10.824	30956235.181116
2015/01/26	14:50:56	ok	ok	462.9740	67.252	0.026838	21.27	58.423	10.846	40185379.738545
2015/01/26	14:55:55	ok	ok	462.9460	67.239	0.026838	21.21	58.505	10.824	33809009.777115
2015/01/26	15:00:55	ok	ok	462.8500	67.213	0.026838	21.20	58.534	10.823	34820120.782401
2015/01/26	15:05:55	--	ok	462.7860	67.182	0.026838	21.23	58.447	10.826	32217962.852448
2015/01/26	15:06:09	ok	ok	463.0180	67.258	0.026849	21.31	58.306	10.850	37605646.947124
2015/01/26	15:11:08	ok	ok	462.9380	67.238	0.026849	21.23	58.508	10.837	36720301.350103
2015/01/26	15:16:08	ok	ok	462.8420	67.210	0.026849	21.21	58.505	10.824	30416632.962385
2015/01/26	15:21:08	--	ok	462.7760	67.182	0.026849	21.15	58.649	10.813	35052168.161959
2015/01/26	15:21:22	ok	ok	462.9100	67.247	0.02686	21.26	58.482	10.851	31330672.278611
2015/01/26	15:26:21	ok	ok	462.8980	67.231	0.02686	21.20	58.565	10.829	25438595.855575
2015/01/26	15:31:21	ok	ok	462.8080	67.199	0.02686	21.15	58.618	10.807	27228648.180286
2015/01/26	15:36:21	--	ok	462.7620	67.182	0.02686	21.16	58.681	10.825	31153021.362837
2015/01/26	15:36:35	ok	ok	462.9280	67.253	0.026873	21.21	58.505	10.824	37165358.850355
2015/01/26	15:41:34	ok	ok	462.8660	67.232	0.026873	21.12	58.675	10.799	26057187.681023
2015/01/26	15:46:34	--	ok	462.7720	67.215	0.026873	21.13	58.677	10.805	24151520.503036
2015/01/26	15:46:48	ok	ok	463.0140	67.261	0.026884	21.15	58.527	10.790	34316847.341587
2015/01/26	15:51:47	ok	ok	462.9100	67.251	0.026884	21.07	58.728	10.777	27616071.390702
2015/01/26	15:56:47	ok	ok	462.8180	67.233	0.026884	21.03	58.783	10.762	27383792.407492
2015/01/26	16:01:47	--	ok	462.7380	67.217	0.026884	21.06	58.727	10.771	28692601.341595
2015/01/26	16:02:01	ok	ok	462.9940	67.264	0.026898	21.05	58.603	10.742	34579981.991761
2015/01/26	16:07:00	ok	ok	462.9300	67.258	0.026898	20.96	58.742	10.711	29031174.990912
2015/01/26	16:12:00	ok	ok	462.8560	67.244	0.026898	20.96	58.772	10.717	34686197.075183
2015/01/26	16:17:00	--	ok	462.7500	67.225	0.026898	20.85	58.786	10.651	30743589.051187
2015/01/26	16:17:14	ok	ok	463.0460	67.267	0.026911	20.87	58.789	10.664	34993952.293656
2015/01/26	16:22:13	ok	ok	462.9520	67.261	0.026911	20.84	58.815	10.650	32763585.289356
2015/01/26	16:27:13	ok	ok	462.9040	67.253	0.026911	20.84	58.846	10.656	34206997.008477
2015/01/26	16:32:13	ok	ok	462.8480	67.238	0.026911	20.80	58.870	10.635	30715778.443719
2015/01/26	16:37:13	ok	ok	462.8040	67.222	0.026911	20.80	58.839	10.630	27804258.210229
2015/01/26	16:42:13	--	ok	462.7140	67.205	0.026911	20.77	58.896	10.621	33706351.014601
2015/01/26	16:42:26	ok	ok	463.0040	67.266	0.026926	20.81	58.780	10.625	36417570.753560
2015/01/26	16:47:25	ok	ok	462.9620	67.257	0.026926	20.78	58.867	10.622	28809514.035290
2015/01/26	16:52:25	ok	ok	462.9080	67.243	0.026926	20.71	58.978	10.599	31531289.219420
2015/01/26	16:57:25	ok	ok	462.8560	67.229	0.026926	20.68	58.912	10.569	30900039.864889
2015/01/26	17:02:25	--	ok	462.7900	67.206	0.026926	20.61	59.023	10.546	29013426.094243
2015/01/26	17:02:39	ok	ok	463.0080	67.254	0.026936	20.67	58.880	10.557	35256954.042970
2015/01/26	17:07:38	ok	ok	462.9600	67.243	0.026936	20.56	59.016	10.514	31651353.074012
2015/01/26	17:12:38	ok	ok	462.8260	67.230	0.026936	20.48	59.064	10.474	30025657.887234
2015/01/26	17:17:38	ok	ok	462.8340	67.211	0.026936	20.51	59.038	10.487	32483428.449678
2015/01/26	17:22:38	--	ok	462.7760	67.198	0.026936	20.46	59.091	10.466	30453509.728583
2015/01/26	17:22:51	ok	ok	462.9380	67.250	0.026948	20.50	58.915	10.459	32212356.533638
2015/01/26	17:27:51	ok	ok	462.9460	67.244	0.026948	20.42	59.024	10.430	30478484.020571
2015/01/26	17:32:51	ok	ok	462.9040	67.225	0.026948	20.38	59.109	10.421	33480501.120531
2015/01/26	17:37:51	ok	ok	462.8200	67.221	0.026948	20.37	59.138	10.420	26240943.762176
2015/01/26	17:42:51	--	ok	462.7260	67.201	0.026948	20.34	59.073	10.390	30442774.509526
2015/01/26	17:43:05	ok	ok	462.9380	67.255	0.026962	20.35	58.983	10.380	39487362.469669
2015/01/26	17:48:04	ok	ok	462.9340	67.248	0.026962	20.27	59.123	10.356	30632114.299543
2015/01/26	17:53:04	ok	ok	462.8600	67.239	0.026962	20.20	59.173	10.323	32295787.785743
2015/01/26	17:58:04	--	ok	462.7980	67.230	0.026962	20.18	59.230	10.321	30973565.917381
2015/01/26	17:58:18	ok	ok	463.0520	67.257	0.026972	20.22	59.084	10.320	39009244.433938
2015/01/26	18:03:17	ok	ok	462.9640	67.252	0.026972	20.11	59.250	10.282	31427934.843122
2015/01/26	18:08:17	ok	ok	462.9820	67.244	0.026972	20.10	59.218	10.271	30207007.057786
2015/01/26	18:13:17	ok	ok	462.9100	67.233	0.026972	20.06	59.242	10.251	27096978.126335
2015/01/26	18:18:17	ok	ok	462.8240	67.219	0.026972	20.01	59.325	10.235	37462504.658357
2015/01/26	18:23:17	ok	ok	462.8120	67.211	0.026972	19.94	59.345	10.197	31982793.480608
2015/01/26	18:28:17	--	ok	462.7500	67.188	0.026972	19.90	59.369	10.177	30774021.713829
2015/01/26	18:28:30	ok	ok	462.9640	67.247	0.026985	19.92	59.311	10.179	34202361.040572
2015/01/26	18:33:29	ok	ok	462.9360	67.242	0.026985	19.86	59.363	10.152	32581675.941739
2015/01/26	18:38:29	ok	ok	462.8560	67.230	0.026985	19.82	59.387	10.133	34145812.562504
2015/01/26	18:43:29	ok	ok	462.8120	67.219	0.026985	19.78	59.381	10.108	30336148.800583
2015/01/26	18:48:29	--	ok	462.7600	67.214	0.026985	19.76	59.377	10.096	29938678.754895
2015/01/26	18:48:42	ok	ok	462.9660	67.252	0.026997	19.81	59.264	10.106	32336533.149433
2015/01/26	18:53:42	ok	ok	462.9160	67.245	0.026997	19.74	59.344	10.078	35709989.249948
2015/01/26	18:58:42	ok	ok	462.8080	67.238	0.026997	19.70	59.368	10.059	30075140.798417
2015/01/26	19:03:42	--	ok	462.7800	67.222	0.026997	19.65	59.390	10.033	26916140.963670
2015/01/26	19:03:55	ok	ok	463.0160	67.253	0.027008	19.74	59.344	10.078	28789655.477629
2015/01/26	19:08:55	ok	ok	462.8840	67.250	0.027008	19.66	59.392	10.039	25931328.957031
2015/01/26	19:13:55	ok	ok	462.9100	67.248	0.027008	19.65	59.390	10.033	27736662.049925
2015/01/26	19:18:55	ok	ok	462.8500	67.241	0.027008	19.62	59.386	10.014	24945912.802225
2015/01/26	19:23:55	ok	ok	462.8040	67.234	0.027008	19.63	59.266	10.000	24889421.113485
2015/01/26	19:28:55	ok	ok	462.8040	67.229	0.027008	19.59	59.381	9.996	23329273.938113
2015/01/26	19:33:55	--	ok	462.6800	67.216	0.027008	19.60	59.322	9.992	25431187.715202
2015/01/26	19:34:09	ok	ok	463.0760	67.257	0.027025	19.60	59.231	9.977	32104417.269121
2015/01/26	19:39:08	ok	ok	463.0500	67.255	0.027025	19.60	59.291	9.987	30890794.242134
2015/01/26	19:44:08	ok	ok	462.9100	67.251	0.027025	19.56	59.376	9.978	28799545.557357
2015/01/26	19:49:08	ok	ok	462.8940	67.247	0.027025	19.55	59.375	9.972	28169932.149478
2015/01/26	19:54:08	ok	ok	462.9540	67.238	0.027025	19.53	59.311	9.949	27397902.802201
2015/01/26	19:59:08	ok	ok	462.8740	67.232	0.027025	19.50	59.428	9.951	24531069.292645
2015/01/26	20:04:08	--	ok	462.7800	67.233	0.027025	19.46	59.330	9.912	26243058.404638
2015/01/26	20:04:22	ok	ok	463.0220	67.256	0.027036	19.55	59.192	9.941	33879171.565127
2015/01/26	20:09:21	ok	ok	463.0120	67.248	0.027036	19.44	59.418	9.915	28354313.765530
2015/01/26	20:14:21	ok	ok	462.9200	67.245	0.027036	19.38	59.348	9.868	27241304.848159
2015/01/26	20:19:21	ok	ok	462.9020	67.241	0.027036	19.42	59.324	9.887	24858752.126479
2015/01/26	20:24:21	ok	ok	462.8600	67.235	0.027036	19.35	59.404	9.860	27713895.242880
2015/01/26	20:29:21	ok	ok	462.8660	67.231	0.027036	19.30	59.457	9.840	25633063.459966
2015/01/26	20:34:21	--	ok	462.7480	67.222	0.027036	19.28	59.454	9.828	25344541.652425
2015/01/26	20:34:35	ok	ok	463.0480	67.253	0.027049	19.36	59.284	9.846	35777723.336007
2015/01/26	20:39:34	ok	ok	463.0220	67.244	0.027049	19.22	59.535	9.807	31648006.433849
2015/01/26	20:44:34	ok	ok	462.9780	67.239	0.027049	19.17	59.557	9.781	32003937.806455
2015/01/26	20:49:34	ok	ok	462.9280	67.235	0.027049	19.15	59.494	9.759	28460282.143426
2015/01/26	20:54:34	ok	ok	462.9000	67.231	0.027049	19.12	59.489	9.741	27271651.462258
2015/01/26	20:59:34	ok	ok	462.8640	67.226	0.027049	19.10	59.516	9.734	32950073.178041
2015/01/26	21:04:34	ok	ok	462.8720	67.224	0.027049	19.08	59.513	9.722	30772361.774890
2015/01/26	21:09:34	ok	ok	462.8000	67.216	0.027049	19.10	59.395	9.715	33801618.066834
2015/01/26	21:14:34	--	ok	462.6920	67.203	0.027049	19.03	59.444	9.683	30009436.730805
2015/01/26	21:14:48	ok	ok	463.0280	67.250	0.027065	19.11	59.396	9.721	30686151.865141
2015/01/26	21:19:47	ok	ok	462.9040	67.244	0.027065	19.06	59.449	9.701	25072591.423856
2015/01/26	21:24:47	ok	ok	462.9280	67.240	0.027065	18.98	59.497	9.663	27568477.616399
2015/01/26	21:29:47	ok	ok	462.9260	67.237	0.027065	19.00	59.470	9.670	28391360.582619
2015/01/26	21:34:47	ok	ok	462.8580	67.232	0.027065	18.91	59.547	9.631	24692798.055121
2015/01/26	21:39:47	ok	ok	462.8220	67.228	0.027065	18.91	59.547	9.631	24900723.833286
2015/01/26	21:44:47	ok	ok	462.8060	67.223	0.027065	18.87	59.571	9.612	26611678.794908
2015/01/26	21:49:47	--	ok	462.7520	67.219	0.027065	18.83	59.625	9.598	29161881.380950
2015/01/26	21:50:01	ok	ok	463.0180	67.243	0.027077	18.85	59.477	9.586	35255338.861026
2015/01/26	21:55:00	ok	ok	462.9900	67.239	0.027077	18.80	59.499	9.561	29909221.059723
2015/01/26	22:00:00	ok	ok	463.0060	67.235	0.027077	18.78	59.526	9.554	22134090.786144
2015/01/26	22:05:00	ok	ok	462.8660	67.233	0.027077	18.72	59.547	9.524	24487760.338082
2015/01/26	22:10:00	ok	ok	462.8800	67.230	0.027077	18.71	59.545	9.518	23152196.315166
2015/01/26	22:15:00	ok	ok	462.8540	67.218	0.027077	18.66	59.598	9.498	24346753.974451
2015/01/26	22:20:00	ok	ok	462.8000	67.220	0.027077	18.66	59.568	9.493	27213308.139536
2015/01/26	22:25:00	--	ok	462.7560	67.212	0.027077	18.62	59.591	9.475	28602046.717491
2015/01/26	22:25:14	ok	ok	462.9660	67.240	0.02709	18.65	59.445	9.468	29529237.730657
2015/01/26	22:30:13	ok	ok	462.9100	67.237	0.02709	18.60	59.588	9.463	25822602.606129
2015/01/26	22:35:13	ok	ok	462.9120	67.233	0.02709	18.60	59.528	9.453	25209865.311056
2015/01/26	22:40:13	ok	ok	462.9460	67.231	0.02709	18.56	59.521	9.430	24289964.717056
2015/01/26	22:45:13	ok	ok	462.8340	67.227	0.02709	18.54	59.549	9.423	29155941.889300
2015/01/26	22:50:13	--	ok	462.7840	67.222	0.02709	18.53	59.517	9.413	29432316.084961
2015/01/26	22:50:26	ok	ok	462.9980	67.247	0.027101	18.61	59.499	9.454	30239351.266738
2015/01/26	22:55:26	ok	ok	463.0640	67.242	0.027101	18.54	59.549	9.423	27860564.355999
2015/01/26	23:00:26	ok	ok	463.0260	67.236	0.027101	18.47	59.507	9.378	26870933.546234
2015/01/26	23:05:26	ok	ok	462.9440	67.235	0.027101	18.48	59.539	9.388	27863588.176018
2015/01/26	23:10:26	ok	ok	462.9380	67.230	0.027101	18.42	59.530	9.353	28644764.201500
2015/01/26	23:15:26	ok	ok	462.8780	67.230	0.027101	18.44	59.533	9.365	31265415.232360
2015/01/26	23:20:26	ok	ok	462.8680	67.224	0.027101	18.38	59.614	9.345	29725726.134376
2015/01/26	23:25:26	ok	ok	462.8600	67.218	0.027101	18.29	59.690	9.307	23301580.370747
2015/01/26	23:30:26	--	ok	462.7620	67.217	0.027101	18.27	59.657	9.291	25243926.743433
2015/01/26	23:30:39	ok	ok	462.9960	67.240	0.027113	18.33	59.546	9.306	34663159.029160
2015/01/26	23:35:39	ok	ok	463.0800	67.236	0.027113	18.28	59.598	9.287	24358633.657569
2015/01/26	23:40:39	ok	ok	462.9900	67.232	0.027113	18.30	59.571	9.294	24259847.758651
2015/01/26	23:45:39	ok	ok	462.8960	67.230	0.027113	18.24	59.561	9.259	23906531.995274
2015/01/26	23:50:39	ok	ok	462.8780	67.228	0.027113	18.24	59.652	9.273	28350101.578259
2015/01/26	23:55:39	ok	ok	462.8740	67.225	0.027113	18.24	59.561	9.259	20395385.301093
2015/01/27	00:00:39	ok	ok	462.8000	67.224	0.027113	18.22	59.589	9.252	24808958.871538
2015/01/27	00:05:39	--	ok	462.7900	67.218	0.027113	18.19	59.614	9.240	24073858.190585
2015/01/27	00:05:52	ok	ok	462.9700	67.236	0.027123	18.20	59.464	9.222	28483072.387509
2015/01/27	00:10:52	ok	ok	462.9320	67.233	0.027123	18.14	59.606	9.211	24189046.960334
2015/01/27	00:15:52	ok	ok	462.9340	67.233	0.027123	18.12	59.542	9.191	27257532.942091
2015/01/27	00:20:52	ok	ok	462.9700	67.229	0.027123	18.04	59.651	9.164	23904153.072342
2015/01/27	00:25:52	ok	ok	462.9380	67.226	0.027123	18.04	59.620	9.159	21753737.930191
2015/01/27	00:30:52	ok	ok	462.8420	67.222	0.027123	18.01	59.676	9.151	26643038.164878
2015/01/27	00:35:52	ok	ok	462.8500	67.220	0.027123	18.01	59.646	9.147	27713421.498502
2015/01/27	00:40:52	ok	ok	462.8080	67.217	0.027123	17.98	59.641	9.130	25229229.536987
2015/01/27	00:45:52	--	ok	462.7500	67.209	0.027123	17.92	59.692	9.105	26760826.590899
2015/01/27	00:46:05	ok	ok	462.9600	67.236	0.027136	17.92	59.601	9.091	29235524.652661
2015/01/27	00:51:05	ok	ok	462.9480	67.233	0.027136	17.93	59.633	9.101	27436140.668437
2015/01/27	00:56:05	ok	ok	463.0060	67.233	0.027136	17.89	59.657	9.083	29022271.185910
2015/01/27	01:01:05	ok	ok	462.9180	67.228	0.027136	17.88	59.625	9.073	26847678.401861
2015/01/27	01:06:05	--	ok	463.2360	67.260	0.027136	18.62	58.561	9.311	33630231.921725
2015/01/27	01:06:18	ok	ok	462.9560	67.222	0.027124	18.66	58.476	9.319	34298601.815866
2015/01/27	01:11:18	ok	ok	463.0760	67.235	0.027124	18.98	58.526	9.505	33143889.057927
2015/01/27	01:16:18	ok	ok	463.1380	67.237	0.027124	19.20	58.560	9.635	32393551.341570
2015/01/27	01:21:18	ok	ok	463.1400	67.242	0.027124	19.36	58.585	9.730	39128782.311433
2015/01/27	01:26:18	ok	ok	463.1420	67.244	0.027124	19.49	58.544	9.798	40887779.639569
2015/01/27	01:31:18	ok	ok	463.1300	67.243	0.027124	19.56	58.555	9.840	32122439.754311
2015/01/27	01:36:18	ok	ok	463.1620	67.244	0.027124	19.68	58.513	9.902	35187023.597875
2015/01/27	01:41:18	ok	ok	463.1680	67.243	0.027124	19.72	58.580	9.937	35057498.484824
2015/01/27	01:46:18	ok	ok	463.1340	67.245	0.027124	19.80	58.501	9.970	33800288.936580
2015/01/27	01:51:18	ok	ok	463.1100	67.244	0.027124	19.87	58.481	10.007	33994667.077611
2015/01/27	01:56:18	ok	ok	463.0920	67.244	0.027124	19.92	58.550	10.049	37584241.330465
2015/01/27	02:01:18	ok	ok	463.0520	67.241	0.027124	19.96	58.587	10.078	40365179.160764
2015/01/27	02:06:18	ok	ok	463.0540	67.240	0.027124	19.99	58.530	10.086	36134648.032621
2015/01/27	02:11:18	ok	ok	463.0320	67.235	0.027124	20.05	58.570	10.129	35029470.997168
2015/01/27	02:16:18	ok	ok	462.9860	67.230	0.027124	20.05	58.540	10.123	37652666.029510
2015/01/27	02:21:18	ok	ok	463.0080	67.232	0.027124	20.09	58.576	10.153	36333335.673205
2015/01/27	02:26:18	ok	ok	462.9280	67.221	0.027124	20.14	58.615	10.190	34004272.984111
2015/01/27	02:31:18	ok	ok	462.9560	67.220	0.027124	20.14	58.584	10.185	40231093.021196
2015/01/27	02:36:18	ok	ok	462.8800	67.213	0.027124	20.15	58.616	10.196	38690398.184563
2015/01/27	02:41:18	ok	ok	462.8620	67.216	0.027124	20.22	58.596	10.234	34903833.969485
2015/01/27	02:46:18	ok	ok	462.8480	67.186	0.027124	20.22	58.596	10.234	37997140.275548
2015/01/27	02:51:18	ok	ok	462.8300	67.185	0.027124	20.20	58.593	10.222	35058151.039365
2015/01/27	02:56:18	--	ok	462.7860	67.180	0.027124	20.25	58.571	10.248	35498336.485512
2015/01/27	02:56:31	ok	ok	462.8260	67.204	0.027135	20.18	58.468	10.188	30371267.545184
2015/01/27	03:01:30	ok	ok	462.9240	67.229	0.027135	20.27	58.604	10.266	33498887.928167
2015/01/27	03:06:30	ok	ok	462.9540	67.225	0.027135	20.28	58.606	10.272	32650636.776133
2015/01/27	03:11:30	ok	ok	462.8980	67.208	0.027135	20.27	58.604	10.266	33929587.665602
2015/01/27	03:16:30	ok	ok	462.8460	67.201	0.027135	20.30	58.609	10.284	34386710.059196
2015/01/27	03:21:30	ok	ok	462.8440	67.190	0.027135	20.28	58.545	10.261	32909668.482123
2015/01/27	03:26:30	--	ok	462.7900	67.177	0.027135	20.30	58.578	10.279	28634035.713500
2015/01/27	03:26:43	ok	ok	462.9420	67.226	0.027146	20.32	58.459	10.270	35497152.329466
2015/01/27	03:31:42	ok	ok	462.9460	67.229	0.027146	20.30	58.578	10.279	39002009.486455
2015/01/27	03:36:42	ok	ok	462.9500	67.220	0.027146	20.30	58.578	10.279	33366446.532609
2015/01/27	03:41:42	ok	ok	462.8660	67.223	0.027146	20.32	58.612	10.297	34339712.298018
2015/01/27	03:46:42	ok	ok	462.8680	67.210	0.027146	20.34	58.615	10.310	35217678.663659
2015/01/27	03:51:42	ok	ok	462.8600	67.197	0.027146	20.31	58.580	10.285	33978802.441210
2015/01/27	03:56:42	ok	ok	462.8180	67.186	0.027146	20.33	58.614	10.303	33398449.930558
2015/01/27	04:01:42	ok	ok	462.8180	67.171	0.027146	20.33	58.583	10.298	32777997.799659
2015/01/27	04:06:42	--	ok	462.7320	67.152	0.027146	20.36	58.618	10.322	35976450.896709
2015/01/27	04:06:55	ok	ok	463.0240	67.226	0.02716	20.33	58.491	10.282	34022561.899509
2015/01/27	04:11:55	ok	ok	462.9820	67.239	0.02716	20.34	58.585	10.304	32806565.238730
2015/01/27	04:16:55	ok	ok	462.9540	67.231	0.02716	20.36	58.679	10.333	37989652.401598
2015/01/27	04:21:55	ok	ok	462.8960	67.215	0.02716	20.32	58.704	10.313	35810038.196099
2015/01/27	04:26:55	ok	ok	462.8760	67.210	0.02716	20.34	58.646	10.315	35926064.568478
2015/01/27	04:31:55	ok	ok	462.8220	67.195	0.02716	20.30	58.639	10.290	33925765.094704
2015/01/27	04:36:55	--	ok	462.7840	67.175	0.02716	20.31	58.702	10.307	34279751.421015
2015/01/27	04:37:08	ok	ok	462.9300	67.231	0.027171	20.30	58.548	10.274	31610578.404513
2015/01/27	04:42:08	ok	ok	462.9820	67.239	0.027171	20.31	58.641	10.296	32544112.611010
2015/01/27	04:47:08	ok	ok	462.9880	67.234	0.027171	20.36	58.679	10.333	31805147.873809
2015/01/27	04:52:08	ok	ok	462.9240	67.225	0.027171	20.33	58.644	10.309	33519501.024954
2015/01/27	04:57:08	ok	ok	462.9000	67.213	0.027171	20.35	58.678	10.327	32384380.167524
2015/01/27	05:02:08	ok	ok	462.8720	67.201	0.027171	20.35	58.678	10.327	35334717.332280
2015/01/27	05:07:08	--	ok	462.7900	67.188	0.027171	20.39	58.623	10.341	32807515.339173
2015/01/27	05:07:21	ok	ok	462.9180	67.234	0.027181	20.42	58.505	10.338	32570108.504461
2015/01/27	05:12:21	ok	ok	462.9880	67.237	0.027181	20.35	58.647	10.321	32758558.414746
2015/01/27	05:17:21	ok	ok	462.9440	67.234	0.027181	20.37	58.650	10.334	31346838.227267
2015/01/27	05:22:21	ok	ok	462.9040	67.225	0.027181	20.40	58.685	10.358	27833486.001638
2015/01/27	05:27:21	ok	ok	462.8740	67.216	0.027181	20.40	58.685	10.358	28240096.155063
2015/01/27	05:32:21	ok	ok	462.8560	67.208	0.027181	20.44	58.692	10.383	33736256.331239
2015/01/27	05:37:21	--	ok	462.7840	67.192	0.027181	20.37	58.711	10.345	34537746.670558
2015/01/27	05:37:34	ok	ok	462.9180	67.230	0.027192	20.34	58.707	10.326	32357420.907467
2015/01/27	05:42:34	ok	ok	463.0060	67.244	0.027192	20.42	58.719	10.376	31315118.024114
2015/01/27	05:47:34	ok	ok	462.9480	67.239	0.027192	20.39	58.714	10.357	32300750.323994
2015/01/27	05:52:34	ok	ok	462.9100	67.224	0.027192	20.39	58.714	10.357	32895765.617678
2015/01/27	05:57:34	ok	ok	462.8880	67.218	0.027192	20.41	58.718	10.370	35390071.670120
2015/01/27	06:02:34	ok	ok	462.8260	67.208	0.027192	20.39	58.745	10.363	33564314.720049
2015/01/27	06:07:34	ok	ok	462.8540	67.199	0.027192	20.40	58.747	10.369	32974028.092974
2015/01/27	06:12:34	--	ok	462.7520	67.191	0.027192	20.37	58.864	10.371	30823874.243438
2015/01/27	06:12:47	ok	ok	462.9200	67.239	0.027205	20.39	58.684	10.352	31641513.332063
2015/01/27	06:17:47	ok	ok	463.0000	67.244	0.027205	20.40	58.777	10.374	35702587.482284
2015/01/27	06:22:47	ok	ok	462.9440	67.238	0.027205	20.38	58.774	10.362	31632586.146169
2015/01/27	06:27:47	ok	ok	462.9140	67.235	0.027205	20.41	58.779	10.381	31270883.783734
2015/01/27	06:32:47	ok	ok	462.8720	67.221	0.027205	20.42	58.780	10.387	32980619.912025
2015/01/27	06:37:47	ok	ok	462.8400	67.210	0.027205	20.38	58.774	10.362	31551724.524220
2015/01/27	06:42:47	ok	ok	462.8360	67.205	0.027205	20.42	58.750	10.382	32348630.308634
2015/01/27	06:47:47	--	ok	462.7500	67.185	0.027205	20.40	58.747	10.369	34474759.992192
2015/01/27	06:48:00	ok	ok	462.9260	67.240	0.027218	20.44	58.661	10.378	31622234.879601
2015/01/27	06:53:00	ok	ok	463.0080	67.244	0.027218	20.42	58.719	10.376	31577887.753172
2015/01/27	06:58:00	ok	ok	463.0020	67.241	0.027218	20.44	58.753	10.394	30325195.134292
2015/01/27	07:03:00	ok	ok	462.9420	67.239	0.027218	20.45	58.724	10.395	32547672.668898
2015/01/27	07:08:00	ok	ok	462.9180	67.230	0.027218	20.44	58.722	10.389	33024556.532777
2015/01/27	07:13:00	ok	ok	462.8680	67.218	0.027218	20.45	58.754	10.400	29671828.497234
2015/01/27	07:18:00	ok	ok	462.8560	67.215	0.027218	20.46	58.786	10.412	29510518.152837
2015/01/27	07:23:00	ok	ok	462.8100	67.211	0.027218	20.49	58.791	10.431	36984804.157492
2015/01/27	07:28:00	--	ok	462.7940	67.183	0.027218	20.45	58.754	10.400	35136524.244633
2015/01/27	07:28:13	ok	ok	462.9100	67.230	0.027228	20.48	58.606	10.392	31948397.605143
2015/01/27	07:33:13	ok	ok	462.9500	67.236	0.027228	20.49	58.791	10.431	33006874.919858
2015/01/27	07:38:13	ok	ok	462.9080	67.232	0.027228	20.51	58.733	10.433	32858411.448917
2015/01/27	07:43:13	ok	ok	462.8920	67.224	0.027228	20.51	58.794	10.444	32345563.177577
2015/01/27	07:48:13	ok	ok	462.8640	67.212	0.027228	20.49	58.761	10.426	30055363.798120
2015/01/27	07:53:13	ok	ok	462.8220	67.205	0.027228	20.48	58.789	10.425	32875464.143691
2015/01/27	07:58:13	--	ok	462.7740	67.189	0.027228	20.49	58.730	10.420	33846440.001782
2015/01/27	07:58:26	ok	ok	463.0000	67.241	0.02724	20.54	58.585	10.425	34268596.651307
2015/01/27	08:03:26	ok	ok	462.9740	67.245	0.02724	20.51	58.764	10.439	31439425.509350
2015/01/27	08:08:26	ok	ok	462.9620	67.238	0.02724	20.53	58.797	10.457	31123254.511094
2015/01/27	08:13:26	ok	ok	462.9320	67.228	0.02724	20.52	58.765	10.445	33553713.392392
2015/01/27	08:18:26	ok	ok	462.8980	67.228	0.02724	20.55	58.709	10.453	33610860.481057
2015/01/27	08:23:26	ok	ok	462.8500	67.211	0.02724	20.60	58.717	10.485	32500265.648830
2015/01/27	08:28:26	ok	ok	462.8360	67.210	0.02724	20.64	58.692	10.505	33343405.760400
2015/01/27	08:33:26	ok	ok	462.8260	67.195	0.02724	20.65	58.694	10.511	31745548.913871
2015/01/27	08:38:26	--	ok	462.7880	67.180	0.02724	20.67	58.697	10.524	28976369.103313
2015/01/27	08:38:39	ok	ok	462.9160	67.229	0.027251	20.67	58.575	10.502	30973713.017651
2015/01/27	08:43:38	ok	ok	462.9680	67.245	0.027251	20.70	58.702	10.543	31473248.265737
2015/01/27	08:48:38	ok	ok	462.9500	67.230	0.027251	20.66	58.695	10.518	32198814.957747
2015/01/27	08:53:38	ok	ok	462.8940	67.226	0.027251	20.72	58.735	10.562	31379515.753103
2015/01/27	08:58:38	ok	ok	462.8400	67.215	0.027251	20.78	58.714	10.595	30536615.301061
2015/01/27	09:03:38	ok	ok	462.8460	67.202	0.027251	20.74	58.738	10.575	30422592.459754
2015/01/27	09:08:38	--	ok	462.7940	67.188	0.027251	20.70	58.732	10.549	32928187.791626
2015/01/27	09:08:52	ok	ok	462.9780	67.234	0.027261	20.70	58.671	10.538	30642751.735055
2015/01/27	09:13:51	ok	ok	462.9860	67.246	0.027261	20.77	58.712	10.588	30149518.672528
2015/01/27	09:18:51	ok	ok	462.9480	67.238	0.027261	20.76	58.741	10.587	31617572.043209
2015/01/27	09:23:51	ok	ok	462.9620	67.227	0.027261	20.79	58.716	10.601	32426073.596789
2015/01/27	09:28:51	ok	ok	462.8380	67.222	0.027261	20.79	58.716	10.601	33713667.701028
2015/01/27	09:33:51	ok	ok	462.8520	67.211	0.027261	20.85	58.725	10.640	29749882.288948
2015/01/27	09:38:51	ok	ok	462.8200	67.202	0.027261	20.87	58.636	10.636	31568424.728796
2015/01/27	09:43:51	--	ok	462.7860	67.187	0.027261	20.92	58.705	10.680	32342231.777564
2015/01/27	09:44:05	ok	ok	462.9540	67.236	0.027272	20.84	58.632	10.617	29542145.949864
2015/01/27	09:49:04	ok	ok	462.9840	67.243	0.027272	20.93	58.707	10.686	30877360.736062
2015/01/27	09:54:04	ok	ok	462.9640	67.240	0.027272	20.94	58.708	10.693	29974428.860724
2015/01/27	09:59:04	ok	ok	462.9360	67.234	0.027272	21.02	58.659	10.734	29950804.640171
2015/01/27	10:04:04	ok	ok	462.9040	67.227	0.027272	21.04	58.632	10.741	31747642.713181
2015/01/27	10:09:04	ok	ok	462.8460	67.208	0.027272	21.08	58.638	10.767	31265603.160476
2015/01/27	10:14:04	ok	ok	462.8440	67.207	0.027272	21.14	58.617	10.801	30495843.103644
2015/01/27	10:19:04	ok	ok	462.8580	67.193	0.027272	21.18	58.592	10.821	31467257.346476
2015/01/27	10:24:04	--	ok	462.7720	67.176	0.027272	21.19	58.533	10.816	29561860.825227
2015/01/27	10:24:18	ok	ok	462.9040	67.240	0.027284	21.22	58.446	10.819	28816754.847488
2015/01/27	10:29:17	ok	ok	462.9820	67.247	0.027284	21.22	58.568	10.842	32798998.019953
2015/01/27	10:34:17	ok	ok	462.9700	67.243	0.027284	21.34	58.587	10.921	33192486.367332
2015/01/27	10:39:17	ok	ok	462.9380	67.231	0.027284	21.37	58.561	10.935	31303958.866899
2015/01/27	10:44:17	ok	ok	462.9160	67.225	0.027284	21.37	58.561	10.935	32207324.207931
2015/01/27	10:49:17	ok	ok	462.8800	67.206	0.027284	21.42	58.568	10.968	31172555.331168
2015/01/27	10:54:17	ok	ok	462.8600	67.199	0.027284	21.50	58.519	11.010	36360182.597013
2015/01/27	10:59:17	ok	ok	462.8400	67.179	0.027284	21.56	58.529	11.050	31942517.874832
2015/01/27	11:04:17	--	ok	462.7960	67.165	0.027284	21.60	58.566	11.082	31272845.222544
2015/01/27	11:04:31	ok	ok	462.9600	67.220	0.027295	21.62	58.385	11.061	29615898.706742
2015/01/27	11:09:30	ok	ok	463.0140	67.242	0.027295	21.66	58.544	11.116	32131899.666653
2015/01/27	11:14:30	ok	ok	462.9680	67.226	0.027295	21.70	58.550	11.143	30711729.204518
2015/01/27	11:19:30	ok	ok	462.9100	67.221	0.027295	21.75	58.527	11.171	31522692.578373
2015/01/27	11:24:30	ok	ok	462.9220	67.205	0.027295	21.82	58.538	11.218	28944464.864863
2015/01/27	11:29:30	ok	ok	462.8660	67.192	0.027295	21.89	58.518	11.260	33126918.204668
2015/01/27	11:34:30	ok	ok	462.8300	67.173	0.027295	21.97	58.561	11.320	34300440.503191
2015/01/27	11:39:30	ok	ok	462.8200	67.159	0.027295	22.04	58.572	11.368	32437068.297528
2015/01/27	11:44:30	--	ok	462.7840	67.149	0.027295	22.13	58.525	11.418	29504864.581214
2015/01/27	11:44:44	ok	ok	462.9640	67.218	0.027306	22.17	58.346	11.409	27950555.066469
2015/01/27	11:49:43	ok	ok	462.9320	67.221	0.027306	22.16	58.529	11.438	30646050.912099
2015/01/27	11:54:43	ok	ok	462.9720	67.217	0.027306	22.25	58.543	11.500	28407444.578851
2015/01/27	11:59:43	ok	ok	462.8780	67.194	0.027306	22.29	58.549	11.528	26524256.013778
2015/01/27	12:04:43	ok	ok	462.8480	67.174	0.027306	22.29	58.549	11.528	31635870.178964
2015/01/27	12:09:43	--	ok	462.6080	67.051	0.027306	21.67	59.648	11.333	27270263.385670
2015/01/27	12:09:57	ok	ok	463.1020	67.236	0.027326	21.66	59.493	11.297	25521352.648174
2015/01/27	12:14:56	--	ok	462.7020	67.208	0.027326	21.30	59.864	11.133	24168461.916451
2015/01/27	12:15:10	ok	ok	462.9860	67.274	0.027342	21.38	59.724	11.159	31247342.816427
2015/01/27	12:20:09	ok	ok	462.8480	67.264	0.027342	21.14	59.839	11.026	21351925.796917
2015/01/27	12:25:09	ok	ok	462.8700	67.256	0.027342	21.00	59.938	10.955	26736445.769625
2015/01/27	12:30:09	--	ok	462.7320	67.238	0.027342	20.91	59.955	10.901	25159434.464192
2015/01/27	12:30:23	ok	ok	463.0560	67.274	0.027355	20.95	59.809	10.899	30117792.075788
2015/01/27	12:35:22	ok	ok	462.8500	67.268	0.027355	20.85	59.884	10.850	21313758.246979
2015/01/27	12:40:22	ok	ok	462.8400	67.263	0.027355	20.76	60.022	10.818	21673815.759291
2015/01/27	12:45:22	ok	ok	462.8100	67.256	0.027355	20.76	59.961	10.807	22298574.354849
2015/01/27	12:50:22	ok	ok	462.8640	67.249	0.027355	20.68	60.070	10.777	27151407.674312
2015/01/27	12:55:22	--	ok	462.7220	67.239	0.027355	20.65	60.035	10.752	22810392.300210
2015/01/27	12:55:36	ok	ok	463.0280	67.273	0.02737	20.72	59.864	10.765	32358394.578827
2015/01/27	13:00:35	ok	ok	463.0560	67.269	0.02737	20.64	60.033	10.745	24167374.923868
2015/01/27	13:05:35	ok	ok	463.0360	67.263	0.02737	20.61	59.968	10.715	23221570.907292
2015/01/27	13:10:35	ok	ok	462.8460	67.260	0.02737	20.58	60.024	10.706	23238166.015319
2015/01/27	13:15:35	ok	ok	462.8780	67.255	0.02737	20.62	60.000	10.727	23964522.483102
2015/01/27	13:20:35	--	ok	462.7140	67.247	0.02737	20.60	59.997	10.714	21524015.657399
2015/01/27	13:20:49	ok	ok	463.1560	67.287	0.027384	20.68	59.675	10.706	31693352.255898
2015/01/27	13:25:48	ok	ok	463.0420	67.277	0.027384	20.54	59.987	10.675	24391219.562351
2015/01/27	13:30:48	ok	ok	462.9940	67.274	0.027384	20.59	59.934	10.696	24541092.919659
2015/01/27	13:35:48	ok	ok	462.9700	67.268	0.027384	20.56	59.930	10.677	25796882.062474
2015/01/27	13:40:48	ok	ok	462.9640	67.262	0.027384	20.58	60.024	10.706	24571922.814946
2015/01/27	13:45:48	ok	ok	462.9680	67.260	0.027384	20.54	59.926	10.664	25624837.172769
2015/01/27	13:50:48	ok	ok	462.9120	67.258	0.027384	20.56	59.990	10.688	23852996.089151
2015/01/27	13:55:48	ok	ok	462.8560	67.253	0.027384	20.58	59.902	10.684	22452598.681624
2015/01/27	14:00:48	ok	ok	462.8560	67.249	0.027384	20.61	59.937	10.709	29511194.863918
2015/01/27	14:05:48	--	ok	462.7220	67.241	0.027384	20.60	59.997	10.714	22674159.495063
2015/01/27	14:06:02	ok	ok	463.0800	67.276	0.027399	20.66	59.824	10.720	28362082.796515
2015/01/27	14:11:01	ok	ok	463.0680	67.269	0.027399	20.59	59.873	10.685	23374026.225898
2015/01/27	14:16:01	ok	ok	462.9400	67.266	0.027399	20.57	59.962	10.689	24313443.145946
2015/01/27	14:21:01	ok	ok	462.9080	67.263	0.027399	20.58	59.933	10.690	21647983.840822
2015/01/27	14:26:01	ok	ok	463.0020	67.262	0.027399	20.57	59.962	10.689	32893150.724607
2015/01/27	14:31:01	ok	ok	462.9360	67.256	0.027399	20.55	59.928	10.670	25652456.667579
2015/01/27	14:36:01	ok	ok	462.8280	67.252	0.027399	20.55	59.989	10.681	25363779.275215
2015/01/27	14:41:01	--	ok	462.7800	67.246	0.027399	20.51	59.982	10.655	24645690.200906
2015/01/27	14:41:15	ok	ok	463.0300	67.269	0.02741	20.55	59.867	10.659	26786289.055985
2015/01/27	14:46:14	--	ok	462.7940	67.268	0.02741	20.55	59.989	10.681	19348577.856763
2015/01/27	14:46:28	--	ok	463.2700	67.309	0.027421	20.62	59.787	10.689	31747909.586379
2015/01/27	14:46:41	ok	ok	462.8280	67.251	0.027407	20.51	59.800	10.623	32183617.987980
2015/01/27	14:51:40	ok	ok	463.0560	67.261	0.027407	20.57	59.931	10.683	25774861.232941
2015/01/27	14:56:40	ok	ok	462.8700	67.257	0.027407	20.55	59.898	10.665	27170967.073069
2015/01/27	15:01:40	--	ok	462.7520	67.255	0.027407	20.62	59.848	10.699	24165357.043640
2015/01/27	15:01:53	ok	ok	463.0840	67.279	0.027419	20.69	59.676	10.712	28147117.227179
2015/01/27	15:06:53	ok	ok	463.0300	67.272	0.027419	20.62	59.878	10.705	25686993.232945
2015/01/27	15:11:53	ok	ok	463.0540	67.272	0.027419	20.67	59.825	10.727	28605829.292934
2015/01/27	15:16:53	ok	ok	462.9000	67.267	0.027419	20.64	59.820	10.707	20639300.178016
2015/01/27	15:21:53	ok	ok	462.9680	67.264	0.027419	20.63	59.880	10.711	22936256.568374
2015/01/27	15:26:53	ok	ok	462.9220	67.261	0.027419	20.67	59.764	10.716	21360839.782168
2015/01/27	15:31:53	ok	ok	462.8060	67.258	0.027419	20.60	59.814	10.681	23393717.098519
2015/01/27	15:36:53	ok	ok	462.8340	67.256	0.027419	20.64	59.820	10.707	23722870.998583
2015/01/27	15:41:53	ok	ok	462.8000	67.248	0.027419	20.66	59.824	10.720	23692380.911815
2015/01/27	15:46:53	ok	ok	462.8440	67.243	0.027419	20.60	59.875	10.692	27312662.460919
2015/01/27	15:51:53	--	ok	462.6420	67.235	0.027419	20.61	59.877	10.698	25233242.580131
2015/01/27	15:52:06	ok	ok	463.1280	67.285	0.027438	20.66	59.763	10.709	29838698.103263
2015/01/27	15:57:06	ok	ok	463.0760	67.285	0.027438	20.63	59.819	10.700	26002949.651102
2015/01/27	16:02:06	ok	ok	463.0440	67.278	0.027438	20.61	59.877	10.698	25395115.132292
2015/01/27	16:07:06	ok	ok	462.9560	67.269	0.027438	20.57	59.931	10.683	25095274.393974
2015/01/27	16:12:06	ok	ok	462.9220	67.265	0.027438	20.54	59.926	10.664	26506646.651501
2015/01/27	16:17:06	ok	ok	462.8740	67.263	0.027438	20.54	59.896	10.658	24003528.587087
2015/01/27	16:22:06	ok	ok	462.8660	67.260	0.027438	20.50	59.920	10.638	25329944.477551
2015/01/27	16:27:06	ok	ok	462.8120	67.254	0.027438	20.49	59.918	10.631	24648133.359262
2015/01/27	16:32:06	--	ok	462.7720	67.247	0.027438	20.44	60.002	10.615	26617026.211570
2015/01/27	16:32:19	ok	ok	463.0720	67.274	0.02745	20.50	59.920	10.638	31553673.067590
2015/01/27	16:37:19	ok	ok	462.9620	67.272	0.02745	20.47	59.946	10.624	23004961.562314
2015/01/27	16:42:19	ok	ok	462.9500	67.266	0.02745	20.46	59.914	10.612	23155523.768599
2015/01/27	16:47:19	ok	ok	462.8600	67.263	0.02745	20.41	59.997	10.596	23527073.690008
2015/01/27	16:52:19	ok	ok	462.9320	67.256	0.02745	20.40	59.995	10.589	27804879.848152
2015/01/27	16:57:19	ok	ok	462.8740	67.255	0.02745	20.40	59.935	10.579	28224771.645385
2015/01/27	17:02:19	--	ok	462.7980	67.253	0.02745	20.38	59.962	10.571	27921149.481372
2015/01/27	17:02:33	ok	ok	463.0520	67.277	0.02746	20.48	59.826	10.609	31118073.120380
2015/01/27	17:07:32	ok	ok	462.9460	67.269	0.02746	20.39	59.872	10.561	23684597.596449
2015/01/27	17:12:32	ok	ok	463.0180	67.266	0.02746	20.37	59.930	10.559	28963481.421477
2015/01/27	17:17:32	ok	ok	462.9080	67.261	0.02746	20.36	59.959	10.558	26124651.134786
2015/01/27	17:22:32	ok	ok	462.9800	67.259	0.02746	20.36	59.959	10.558	27077451.082714
2015/01/27	17:27:32	ok	ok	462.9240	67.255	0.02746	20.32	59.922	10.527	28225565.787318
2015/01/27	17:32:32	ok	ok	462.8220	67.251	0.02746	20.28	59.976	10.512	27206948.429753
2015/01/27	17:37:32	ok	ok	462.8540	67.248	0.02746	20.34	59.895	10.535	24566146.842656
2015/01/27	17:42:32	--	ok	462.7960	67.238	0.02746	20.30	59.979	10.525	26516025.452512
2015/01/27	17:42:45	ok	ok	462.9880	67.265	0.02747	20.34	59.895	10.535	29389190.790189
2015/01/27	17:47:45	ok	ok	462.8120	67.263	0.02747	20.29	59.887	10.503	21446425.433745
2015/01/27	17:52:45	ok	ok	463.0120	67.260	0.02747	20.32	59.952	10.532	24839994.201089
2015/01/27	17:57:45	ok	ok	462.8900	67.257	0.02747	20.29	59.887	10.503	24219070.673518
2015/01/27	18:02:45	--	ok	462.7760	67.252	0.02747	20.25	60.002	10.498	25576634.449445
2015/01/27	18:02:59	ok	ok	463.0540	67.275	0.027482	20.28	59.855	10.491	26634849.208327
2015/01/27	18:07:58	ok	ok	463.0600	67.272	0.027482	20.26	59.943	10.494	30489854.626061
2015/01/27	18:12:58	ok	ok	463.0220	67.266	0.027482	20.25	60.002	10.498	27621790.144839
2015/01/27	18:17:58	ok	ok	462.9920	67.265	0.027482	20.22	59.997	10.479	31951923.815075
2015/01/27	18:22:58	ok	ok	462.9880	67.264	0.027482	20.26	60.034	10.510	25251451.070189
2015/01/27	18:27:58	ok	ok	462.9060	67.259	0.027482	20.24	59.940	10.481	23996765.957536
2015/01/27	18:32:58	ok	ok	462.8480	67.256	0.027482	20.24	59.909	10.476	27532699.862305
2015/01/27	18:37:58	--	ok	462.7900	67.252	0.027482	20.21	59.996	10.473	25676332.572646
2015/01/27	18:38:11	ok	ok	463.0220	67.279	0.027493	20.24	59.879	10.471	27466389.837612
2015/01/27	18:43:10	ok	ok	462.8380	67.270	0.027493	20.22	59.936	10.468	20390312.181587
2015/01/27	18:48:10	ok	ok	462.8480	67.268	0.027493	20.22	59.906	10.463	23263199.253230
2015/01/27	18:53:10	ok	ok	462.8340	67.262	0.027493	20.18	59.960	10.448	23963462.985026
2015/01/27	18:58:10	--	ok	462.7340	67.261	0.027493	20.19	60.023	10.465	20224542.393855
2015/01/27	18:58:23	--	ok	463.2240	67.317	0.027506	20.21	59.935	10.462	29022692.024930
2015/01/27	18:58:37	ok	ok	462.8380	67.257	0.027495	20.09	59.976	10.396	27459453.466908
2015/01/27	19:03:36	ok	ok	462.8960	67.265	0.027495	20.20	59.933	10.456	24222311.681592
2015/01/27	19:08:36	ok	ok	462.8260	67.261	0.027495	20.18	59.960	10.448	19916911.932577
2015/01/27	19:13:36	--	ok	462.7760	67.256	0.027495	20.18	59.960	10.448	23731536.183410
2015/01/27	19:13:50	ok	ok	463.0900	67.284	0.027506	20.20	59.842	10.440	31900168.594460
2015/01/27	19:18:49	ok	ok	463.0660	67.279	0.027506	20.17	59.959	10.442	23143116.237319
2015/01/27	19:23:49	ok	ok	463.0520	67.274	0.027506	20.15	59.956	10.429	26728226.158982
2015/01/27	19:28:49	ok	ok	462.9620	67.270	0.027506	20.14	59.954	10.423	24742636.094660
2015/01/27	19:33:49	ok	ok	462.9660	67.264	0.027506	20.15	59.986	10.434	20243576.479297
2015/01/27	19:38:49	ok	ok	462.9140	67.261	0.027506	20.17	59.928	10.436	28906804.598725
2015/01/27	19:43:49	ok	ok	462.9860	67.259	0.027506	20.16	59.988	10.441	23297824.852207
2015/01/27	19:48:49	ok	ok	462.8440	67.256	0.027506	20.14	59.984	10.428	21525627.567664
2015/01/27	19:53:49	ok	ok	462.8160	67.253	0.027506	20.12	60.042	10.426	24494176.130815
2015/01/27	19:58:49	ok	ok	462.8280	67.248	0.027506	20.10	60.008	10.408	25853655.597123
2015/01/27	20:03:49	--	ok	462.7460	67.245	0.027506	20.11	59.980	10.409	25687065.029391
2015/01/27	20:04:02	ok	ok	463.0660	67.279	0.027519	20.16	59.896	10.425	32870672.633884
2015/01/27	20:09:02	ok	ok	462.9800	67.270	0.027519	20.12	59.951	10.410	23966703.291138
2015/01/27	20:14:02	ok	ok	463.1020	67.269	0.027519	20.12	60.012	10.421	24021456.139382
2015/01/27	20:19:02	ok	ok	462.9340	67.264	0.027519	20.09	60.007	10.401	25531213.842022
2015/01/27	20:24:02	ok	ok	462.9520	67.262	0.027519	20.05	60.031	10.381	27636530.288753
2015/01/27	20:29:02	ok	ok	462.8700	67.256	0.027519	20.01	60.055	10.361	28211450.157812
2015/01/27	20:34:02	ok	ok	462.8600	67.255	0.027519	20.02	60.056	10.368	24398396.800483
2015/01/27	20:39:02	ok	ok	462.8500	67.253	0.027519	20.02	59.965	10.352	22745019.882310
2015/01/27	20:44:02	--	ok	462.7820	67.248	0.027519	20.01	60.055	10.361	26039748.366986
2015/01/27	20:44:15	ok	ok	462.9500	67.269	0.02753	20.04	59.938	10.359	30029360.843885
2015/01/27	20:49:15	ok	ok	462.9120	67.269	0.02753	19.99	60.021	10.343	27135941.231049
2015/01/27	20:54:15	ok	ok	462.9140	67.266	0.02753	19.98	60.050	10.342	23156065.962472
2015/01/27	20:59:15	ok	ok	462.8960	67.260	0.02753	20.03	60.028	10.369	26819306.194428
2015/01/27	21:04:15	ok	ok	462.9120	67.258	0.02753	19.97	60.048	10.336	22659754.705950
2015/01/27	21:09:15	ok	ok	462.8380	67.254	0.02753	19.98	60.020	10.337	27426373.173420
2015/01/27	21:14:15	ok	ok	462.8400	67.252	0.02753	19.96	59.986	10.319	24659021.442647
2015/01/27	21:19:15	--	ok	462.7740	67.250	0.02753	19.98	60.020	10.337	24224757.190107
2015/01/27	21:19:28	ok	ok	463.0180	67.276	0.027542	20.08	59.884	10.374	33557345.174041
2015/01/27	21:24:28	ok	ok	463.0340	67.278	0.027542	19.93	60.072	10.316	24117123.304888
2015/01/27	21:29:28	ok	ok	462.9280	67.269	0.027542	19.93	60.072	10.316	27054307.280883
2015/01/27	21:34:28	ok	ok	462.9120	67.261	0.027542	19.92	60.040	10.304	27706461.733421
2015/01/27	21:39:28	ok	ok	462.8760	67.259	0.027542	19.94	60.044	10.317	25105714.660441
2015/01/27	21:44:28	ok	ok	462.8160	67.256	0.027542	19.90	60.007	10.287	27832559.410418
2015/01/27	21:49:28	ok	ok	462.8200	67.254	0.027542	19.93	60.012	10.305	25450232.955812
2015/01/27	21:54:28	--	ok	462.7900	67.253	0.027542	19.90	60.007	10.287	26959441.627015
2015/01/27	21:54:41	ok	ok	462.9600	67.281	0.027553	19.92	59.889	10.278	30603794.891433
2015/01/27	21:59:41	ok	ok	462.9700	67.272	0.027553	19.88	60.064	10.284	26643670.719792
2015/01/27	22:04:41	ok	ok	462.9040	67.268	0.027553	19.84	60.058	10.259	26813800.714055
2015/01/27	22:09:41	ok	ok	462.9520	67.267	0.027553	19.90	60.037	10.292	22280034.427920
2015/01/27	22:14:41	ok	ok	462.8280	67.260	0.027553	19.85	60.090	10.271	27861169.682783
2015/01/27	22:19:41	ok	ok	462.8640	67.258	0.027553	19.87	60.063	10.278	26490458.721820
2015/01/27	22:24:41	ok	ok	462.8180	67.255	0.027553	19.78	60.170	10.242	21632254.448785
2015/01/27	22:29:41	--	ok	462.7640	67.251	0.027553	19.80	60.112	10.244	27178569.782329
2015/01/27	22:29:54	ok	ok	463.0920	67.293	0.027565	19.81	59.993	10.230	33749811.369322
2015/01/27	22:34:54	ok	ok	463.0360	67.281	0.027565	19.80	60.021	10.229	25095125.542568
2015/01/27	22:39:54	ok	ok	463.0180	67.278	0.027565	19.82	60.055	10.247	26845309.897326
2015/01/27	22:44:54	ok	ok	462.9800	67.268	0.027565	19.80	60.052	10.234	23248456.234486
2015/01/27	22:49:54	ok	ok	462.9000	67.263	0.027565	19.83	59.965	10.237	23732913.804984
2015/01/27	22:54:54	ok	ok	462.9320	67.260	0.027565	19.80	60.052	10.234	25912870.270822
2015/01/27	22:59:54	ok	ok	462.8280	67.256	0.027565	19.77	60.047	10.215	21770124.014989
2015/01/27	23:04:54	--	ok	462.7940	67.255	0.027565	19.77	60.077	10.221	22306961.246452
2015/01/27	23:05:07	ok	ok	463.1360	67.296	0.027575	19.86	59.970	10.256	30345422.172277
2015/01/27	23:10:07	ok	ok	463.0520	67.282	0.027575	19.76	60.076	10.214	26545049.994506
2015/01/27	23:15:07	ok	ok	463.0340	67.275	0.027575	19.73	60.101	10.201	26067273.581383
2015/01/27	23:20:07	ok	ok	462.9300	67.274	0.027575	19.74	60.133	10.212	18279767.588808
2015/01/27	23:25:07	ok	ok	462.9340	67.265	0.027575	19.71	60.098	10.188	25457853.376128
2015/01/27	23:30:07	ok	ok	462.8760	67.262	0.027575	19.73	60.101	10.201	24339722.985386
2015/01/27	23:35:07	ok	ok	462.8480	67.260	0.027575	19.72	60.130	10.200	29560823.501776
2015/01/27	23:40:07	ok	ok	462.9060	67.256	0.027575	19.71	60.068	10.183	26149526.959629
2015/01/27	23:45:07	ok	ok	462.8580	67.255	0.027575	19.74	60.072	10.202	25702884.900553
2015/01/27	23:50:07	--	ok	462.7720	67.251	0.027575	19.70	60.066	10.177	24296274.137464
2015/01/27	23:50:20	ok	ok	463.0700	67.283	0.027587	19.78	59.988	10.211	35238479.655594
2015/01/27	23:55:20	ok	ok	463.0340	67.284	0.027587	19.69	60.064	10.171	28170777.065206
2015/01/28	00:00:20	ok	ok	463.0300	67.273	0.027587	19.68	60.124	10.175	28870520.441935
2015/01/28	00:05:20	ok	ok	462.9960	67.270	0.027587	19.64	60.178	10.160	24853834.609472
2015/01/28	00:10:20	ok	ok	462.9320	67.265	0.027587	19.60	60.111	10.125	24321645.333486
2015/01/28	00:15:20	ok	ok	462.8780	67.259	0.027587	19.59	60.109	10.119	25524229.282672
2015/01/28	00:20:20	ok	ok	462.8480	67.255	0.027587	19.55	60.103	10.094	26893106.507731
2015/01/28	00:25:20	ok	ok	462.8080	67.252	0.027587	19.53	60.190	10.097	26888572.496804
2015/01/28	00:30:20	ok	ok	462.8680	67.250	0.027587	19.50	60.186	10.078	25664938.583523
2015/01/28	00:35:20	--	ok	462.7900	67.247	0.027587	19.44	60.206	10.046	25460363.341494
2015/01/28	00:35:34	ok	ok	463.0120	67.271	0.027598	19.51	60.096	10.069	32966567.110073
2015/01/28	00:40:33	ok	ok	462.9540	67.266	0.027598	19.45	60.238	10.057	28936560.938937
2015/01/28	00:45:33	ok	ok	462.9480	67.263	0.027598	19.42	60.143	10.024	27125830.921418
2015/01/28	00:50:33	ok	ok	462.8780	67.258	0.027598	19.38	60.136	9.999	28444177.527420
2015/01/28	00:55:33	ok	ok	462.8480	67.254	0.027598	19.38	60.197	10.009	25953288.440931
2015/01/28	01:00:33	ok	ok	462.8500	67.253	0.027598	19.42	60.112	10.019	24308037.567104
2015/01/28	01:05:33	--	ok	462.7660	67.249	0.027598	19.34	60.190	9.985	26408811.841302
2015/01/28	01:05:46	ok	ok	463.0000	67.281	0.02761	19.40	60.139	10.011	34443878.891617
2015/01/28	01:10:46	ok	ok	463.0060	67.283	0.02761	19.34	60.190	9.985	26673648.832446
2015/01/28	01:15:46	ok	ok	462.9960	67.277	0.02761	19.34	60.160	9.980	27091895.659472
2015/01/28	01:20:46	ok	ok	462.9160	67.267	0.02761	19.31	60.186	9.966	26172174.902374
2015/01/28	01:25:46	ok	ok	462.9460	67.274	0.02761	19.33	60.219	9.984	26701417.509143
2015/01/28	01:30:46	ok	ok	462.8680	67.260	0.02761	19.29	60.182	9.954	22644984.188593
2015/01/28	01:35:46	ok	ok	462.8600	67.259	0.02761	19.29	60.152	9.949	23314464.828488
2015/01/28	01:40:46	ok	ok	462.8340	67.254	0.02761	19.32	60.187	9.972	25581068.459601
2015/01/28	01:45:46	--	ok	462.7860	67.250	0.02761	19.25	60.176	9.930	27534106.827652
2015/01/28	01:45:59	ok	ok	463.1060	67.293	0.02762	19.29	60.152	9.949	31070131.415462
2015/01/28	01:50:59	ok	ok	463.0580	67.287	0.02762	19.30	60.154	9.955	27697002.343903
2015/01/28	01:55:59	ok	ok	462.9380	67.276	0.02762	19.24	60.174	9.924	20487975.952463
2015/01/28	02:00:59	ok	ok	462.9860	67.272	0.02762	19.27	60.179	9.942	26298912.605532
2015/01/28	02:05:59	ok	ok	462.9640	67.266	0.02762	19.27	60.179	9.942	26349018.591757
2015/01/28	02:10:59	ok	ok	462.9620	67.260	0.02762	19.26	60.238	9.946	27781364.254163
2015/01/28	02:15:59	ok	ok	462.8700	67.259	0.02762	19.24	60.205	9.929	24213595.326590
2015/01/28	02:20:59	ok	ok	462.8860	67.253	0.02762	19.22	60.232	9.921	24219591.241652
2015/01/28	02:25:59	ok	ok	462.8120	67.253	0.02762	19.24	60.205	9.929	22956547.798714
2015/01/28	02:30:59	ok	ok	462.8860	67.250	0.02762	19.26	60.238	9.946	26101076.687970
2015/01/28	02:35:59	ok	ok	462.8300	67.247	0.02762	19.26	60.147	9.931	26254967.850382
2015/01/28	02:40:59	--	ok	462.7660	67.246	0.02762	19.26	60.178	9.936	26024674.940152
2015/01/28	02:41:12	ok	ok	463.0160	67.288	0.027632	19.29	60.061	9.934	35137288.266644
2015/01/28	02:46:12	ok	ok	462.9440	67.284	0.027632	19.28	60.181	9.948	26836059.311037
2015/01/28	02:51:12	ok	ok	462.9320	67.279	0.027632	19.28	60.181	9.948	31789090.193408
2015/01/28	02:56:12	ok	ok	462.8740	67.266	0.027632	19.21	60.200	9.910	25271516.651640
2015/01/28	03:01:12	ok	ok	462.8920	67.265	0.027632	19.24	60.174	9.924	25819424.956253
2015/01/28	03:06:12	ok	ok	462.8540	67.259	0.027632	19.28	60.151	9.943	25694849.685789
2015/01/28	03:11:12	ok	ok	462.8020	67.256	0.027632	19.26	60.238	9.946	27129949.079990
2015/01/28	03:16:12	--	ok	462.7600	67.253	0.027632	19.20	60.259	9.914	20965635.981751
2015/01/28	03:16:25	ok	ok	463.0980	67.314	0.027645	19.20	60.138	9.894	30330467.019627
2015/01/28	03:21:25	ok	ok	463.0100	67.303	0.027645	19.21	60.170	9.905	23270520.630224
2015/01/28	03:26:25	ok	ok	463.0080	67.288	0.027645	19.25	60.146	9.925	25955453.480528
2015/01/28	03:31:25	ok	ok	463.0380	67.284	0.027645	19.22	60.201	9.916	27527913.542942
2015/01/28	03:36:25	ok	ok	462.9840	67.273	0.027645	19.21	60.260	9.920	25470436.025350
2015/01/28	03:41:25	ok	ok	462.9480	67.276	0.027645	19.18	60.165	9.887	26269531.636027
2015/01/28	03:46:25	ok	ok	462.9120	67.265	0.027645	19.17	60.254	9.896	24132014.883058
2015/01/28	03:51:25	ok	ok	462.8840	67.262	0.027645	19.20	60.229	9.909	27196373.288351
2015/01/28	03:56:25	ok	ok	462.9440	67.263	0.027645	19.19	60.227	9.903	23358602.805763
2015/01/28	04:01:25	ok	ok	462.9220	67.256	0.027645	19.19	60.257	9.908	28196035.782090
2015/01/28	04:06:25	ok	ok	462.8620	67.252	0.027645	19.19	60.166	9.893	28215079.647135
2015/01/28	04:11:25	ok	ok	462.8040	67.249	0.027645	19.16	60.222	9.885	21400809.470367
2015/01/28	04:16:25	--	ok	462.7800	67.248	0.027645	19.16	60.283	9.895	25699015.775317
2015/01/28	04:16:38	ok	ok	463.0540	67.287	0.027656	19.18	60.165	9.887	31082786.047098
2015/01/28	04:21:38	ok	ok	462.9700	67.276	0.027656	19.13	60.278	9.876	26050091.033456
2015/01/28	04:26:38	ok	ok	462.9700	67.271	0.027656	19.16	60.283	9.895	26432838.970882
2015/01/28	04:31:38	ok	ok	462.9800	67.268	0.027656	19.15	60.251	9.884	19774182.953385
2015/01/28	04:36:38	ok	ok	462.9100	67.263	0.027656	19.15	60.221	9.879	24680948.439244
2015/01/28	04:41:38	ok	ok	462.9460	67.260	0.027656	19.13	60.248	9.871	29484018.405513
2015/01/28	04:46:38	ok	ok	462.8500	67.257	0.027656	19.16	60.252	9.890	23265087.118890
2015/01/28	04:51:38	ok	ok	462.8920	67.255	0.027656	19.15	60.190	9.874	25207921.466433
2015/01/28	04:56:38	ok	ok	462.8820	67.252	0.027656	19.12	60.216	9.860	25271653.067745
2015/01/28	05:01:38	ok	ok	462.8420	67.250	0.027656	19.14	60.158	9.863	24078737.630720
2015/01/28	05:06:38	--	ok	462.7780	67.248	0.027656	19.08	60.240	9.841	26091607.845010
2015/01/28	05:06:51	ok	ok	463.0040	67.285	0.027667	19.13	60.096	9.847	32220003.209016
2015/01/28	05:11:50	ok	ok	462.9580	67.282	0.027667	19.12	60.185	9.856	24199653.165421
2015/01/28	05:16:50	ok	ok	462.9860	67.278	0.027667	19.11	60.214	9.854	28186086.835006
2015/01/28	05:21:50	ok	ok	462.9360	67.270	0.027667	19.07	60.238	9.835	26539681.299427
2015/01/28	05:26:50	ok	ok	462.9520	67.266	0.027667	19.08	60.209	9.836	28099462.409543
2015/01/28	05:31:50	ok	ok	462.9320	67.259	0.027667	19.06	60.176	9.819	27692297.275875
2015/01/28	05:36:50	ok	ok	462.9360	67.258	0.027667	19.09	60.181	9.837	27699560.204263
2015/01/28	05:41:50	ok	ok	462.8780	67.253	0.027667	19.09	60.241	9.847	28742699.719181
2015/01/28	05:46:50	ok	ok	462.8600	67.249	0.027667	19.06	60.236	9.829	28804097.987276
2015/01/28	05:51:50	ok	ok	462.8780	67.249	0.027667	19.09	60.211	9.842	28907044.042213
2015/01/28	05:56:50	ok	ok	462.8120	67.244	0.027667	19.02	60.321	9.820	26697178.385935
2015/01/28	06:01:50	--	ok	462.7600	67.246	0.027667	19.07	60.208	9.830	22358138.063419
2015/01/28	06:02:04	ok	ok	463.0820	67.291	0.027679	19.13	60.066	9.842	35554622.299898
2015/01/28	06:07:03	ok	ok	463.0380	67.284	0.027679	19.08	60.270	9.846	28892454.557478
2015/01/28	06:12:03	ok	ok	462.9980	67.275	0.027679	19.06	60.267	9.834	28483719.851730
2015/01/28	06:17:03	ok	ok	463.0200	67.271	0.027679	19.07	60.238	9.835	29538505.465877
2015/01/28	06:22:03	ok	ok	462.9940	67.262	0.027679	19.06	60.206	9.824	30157542.200129
2015/01/28	06:27:03	ok	ok	462.9460	67.260	0.027679	19.06	60.206	9.824	29600785.331966
2015/01/28	06:32:03	ok	ok	462.9640	67.262	0.027679	19.10	60.213	9.848	31797382.060879
2015/01/28	06:37:03	ok	ok	462.9280	67.256	0.027679	19.10	60.243	9.853	31310265.911083
2015/01/28	06:42:03	ok	ok	462.8760	67.252	0.027679	19.05	60.265	9.828	33671772.227486
2015/01/28	06:47:03	ok	ok	462.8800	67.252	0.027679	19.09	60.211	9.842	30536395.399908
2015/01/28	06:52:03	ok	ok	462.8720	67.248	0.027679	19.10	60.243	9.853	30519991.249295
2015/01/28	06:57:03	ok	ok	462.8320	67.247	0.027679	19.10	60.273	9.858	26845355.118285
2015/01/28	07:02:03	ok	ok	462.8260	67.244	0.027679	19.09	60.271	9.852	31789140.365945
2015/01/28	07:07:03	--	ok	462.7960	67.242	0.027679	19.06	60.297	9.839	25777667.407045
2015/01/28	07:07:16	ok	ok	463.0120	67.267	0.02769	19.11	60.184	9.849	32736988.740683
2015/01/28	07:12:15	ok	ok	462.9880	67.272	0.02769	19.12	60.216	9.860	25853152.039781
2015/01/28	07:17:15	ok	ok	462.9980	67.265	0.02769	19.13	60.157	9.857	29079593.644186
2015/01/28	07:22:15	ok	ok	462.9680	67.263	0.02769	19.10	60.243	9.853	31018466.199721
2015/01/28	07:27:15	ok	ok	462.9600	67.259	0.02769	19.12	60.276	9.870	22362074.411999
2015/01/28	07:32:15	ok	ok	462.9200	67.253	0.02769	19.14	60.249	9.878	24394231.469143
2015/01/28	07:37:15	ok	ok	462.8960	67.252	0.02769	19.16	60.283	9.895	30119055.125720
2015/01/28	07:42:15	ok	ok	462.8720	67.248	0.02769	19.13	60.248	9.871	26862203.993506
2015/01/28	07:47:15	ok	ok	462.8200	67.245	0.02769	19.16	60.283	9.895	29911199.646733
2015/01/28	07:52:15	ok	ok	462.8400	67.245	0.02769	19.19	60.227	9.903	26931547.072646
2015/01/28	07:57:15	ok	ok	462.8060	67.243	0.02769	19.19	60.227	9.903	28417798.756504
2015/01/28	08:02:15	ok	ok	462.8180	67.241	0.02769	19.20	60.229	9.909	29226959.695646
2015/01/28	08:07:15	--	ok	462.7420	67.243	0.02769	19.22	60.262	9.926	27844137.171882
2015/01/28	08:07:28	ok	ok	463.0280	67.272	0.027703	19.26	60.147	9.931	34122086.399989
2015/01/28	08:12:28	ok	ok	462.9960	67.268	0.027703	19.21	60.260	9.920	27687673.853987
2015/01/28	08:17:28	ok	ok	462.9340	67.268	0.027703	19.23	60.233	9.927	23415318.163811
2015/01/28	08:22:28	ok	ok	462.9960	67.264	0.027703	19.26	60.238	9.946	27769973.234187
2015/01/28	08:27:28	ok	ok	462.9540	67.261	0.027703	19.27	60.209	9.947	31937301.639481
2015/01/28	08:32:28	ok	ok	462.9020	67.254	0.027703	19.29	60.243	9.964	30538499.294927
2015/01/28	08:37:28	ok	ok	462.9360	67.254	0.027703	19.33	60.159	9.974	27945682.408849
2015/01/28	08:42:28	ok	ok	462.8720	67.252	0.027703	19.35	60.222	9.996	28105912.939889
2015/01/28	08:47:28	ok	ok	462.8360	67.249	0.027703	19.28	60.332	9.973	24831397.420575
2015/01/28	08:52:28	ok	ok	462.9080	67.252	0.027703	19.36	60.194	9.997	23108121.174941
2015/01/28	08:57:28	ok	ok	462.8560	67.250	0.027703	19.40	60.170	10.017	25642714.095963
2015/01/28	09:02:28	ok	ok	462.8440	67.251	0.027703	19.42	60.203	10.034	28566967.821535
2015/01/28	09:07:28	--	ok	462.7440	67.245	0.027703	19.44	60.206	10.046	20591815.083255
2015/01/28	09:07:41	ok	ok	463.0520	67.283	0.027716	19.45	60.087	10.032	35167307.625377
2015/01/28	09:12:40	ok	ok	463.0600	67.284	0.027716	19.48	60.182	10.066	27070001.651503
2015/01/28	09:17:40	ok	ok	462.9880	67.277	0.027716	19.48	60.243	10.076	32026630.009949
2015/01/28	09:22:40	ok	ok	463.0060	67.271	0.027716	19.54	60.222	10.108	30182503.792482
2015/01/28	09:27:40	ok	ok	463.0080	67.273	0.027716	19.56	60.195	10.115	26443078.269493
2015/01/28	09:32:40	ok	ok	462.9820	67.266	0.027716	19.58	60.229	10.133	29661148.153866
2015/01/28	09:37:40	ok	ok	462.9540	67.261	0.027716	19.59	60.170	10.129	28616904.839437
2015/01/28	09:42:40	ok	ok	462.9540	67.262	0.027716	19.64	60.178	10.160	27970526.109601
2015/01/28	09:47:40	ok	ok	462.9040	67.256	0.027716	19.66	60.181	10.172	26322917.243228
2015/01/28	09:52:40	ok	ok	462.9040	67.260	0.027716	19.72	60.160	10.205	21797731.295131
2015/01/28	09:57:40	ok	ok	462.9280	67.259	0.027716	19.74	60.163	10.217	28634100.609365
2015/01/28	10:02:40	ok	ok	462.9040	67.256	0.027716	19.76	60.197	10.235	28687259.916244
2015/01/28	10:07:40	ok	ok	462.9100	67.254	0.027716	19.80	60.143	10.250	28844332.246212
2015/01/28	10:12:40	ok	ok	462.8760	67.253	0.027716	19.80	60.203	10.260	33198979.187405
2015/01/28	10:17:40	ok	ok	462.8440	67.252	0.027716	19.84	60.240	10.290	31420998.692035
2015/01/28	10:22:40	ok	ok	462.8180	67.251	0.027716	19.89	60.248	10.322	27167331.698622
2015/01/28	10:27:40	ok	ok	462.8540	67.252	0.027716	19.93	60.194	10.337	28444544.038928
2015/01/28	10:32:40	--	ok	462.7500	67.248	0.027716	19.93	60.194	10.337	30900329.979597
2015/01/28	10:32:54	ok	ok	463.0600	67.281	0.027729	19.99	60.112	10.359	32358232.106626
2015/01/28	10:37:53	ok	ok	463.0140	67.275	0.027729	19.95	60.197	10.349	28392957.119058
2015/01/28	10:42:53	ok	ok	463.0580	67.270	0.027729	19.98	60.202	10.368	30617461.066260
2015/01/28	10:47:53	ok	ok	462.9280	67.267	0.027729	20.01	60.237	10.393	29392025.512447
2015/01/28	10:52:53	ok	ok	462.9700	67.267	0.027729	20.02	60.238	10.399	28638885.512014
2015/01/28	10:57:53	ok	ok	462.9440	67.263	0.027729	20.04	60.211	10.406	30974870.162930
2015/01/28	11:02:53	ok	ok	462.9660	67.263	0.027729	20.14	60.197	10.465	26214581.987978
2015/01/28	11:07:53	ok	ok	462.8960	67.263	0.027729	20.15	60.229	10.477	26134917.130216
2015/01/28	11:12:53	ok	ok	462.9060	67.261	0.027729	20.24	60.122	10.513	29112045.867642
2015/01/28	11:17:53	ok	ok	462.8720	67.259	0.027729	20.24	60.182	10.524	32309956.615075
2015/01/28	11:22:53	ok	ok	462.8640	67.255	0.027729	20.26	60.246	10.547	28720281.520066
2015/01/28	11:27:53	ok	ok	462.8540	67.256	0.027729	20.32	60.256	10.586	30743471.924700
2015/01/28	11:32:53	--	ok	462.7900	67.256	0.027729	20.36	60.202	10.601	24343231.193052
2015/01/28	11:33:06	ok	ok	463.0620	67.278	0.027739	20.43	60.030	10.614	31886402.392692
2015/01/28	11:38:06	ok	ok	463.0280	67.273	0.027739	20.36	60.262	10.612	27505378.868518
2015/01/28	11:43:06	ok	ok	463.0000	67.268	0.027739	20.42	60.242	10.645	31771013.438304
2015/01/28	11:48:06	ok	ok	463.0000	67.270	0.027739	20.48	60.190	10.673	29946266.124536
2015/01/28	11:53:06	ok	ok	462.9360	67.266	0.027739	20.49	60.192	10.680	21704536.105036
2015/01/28	11:58:06	ok	ok	462.9420	67.266	0.027739	20.54	60.200	10.712	28594598.209690
2015/01/28	12:03:06	ok	ok	462.9160	67.264	0.027739	20.52	60.166	10.694	26890666.658491
2015/01/28	12:08:06	ok	ok	462.8660	67.261	0.027739	20.60	60.179	10.746	26042767.070503
2015/01/28	12:13:06	ok	ok	462.8440	67.259	0.027739	20.56	60.264	10.736	27653511.169403
2015/01/28	12:18:06	ok	ok	462.8460	67.258	0.027739	20.58	60.206	10.739	27631964.955156
2015/01/28	12:23:06	ok	ok	462.8240	67.253	0.027739	20.58	60.206	10.739	27585261.879300
2015/01/28	12:28:06	--	ok	462.7460	67.247	0.027739	20.54	60.170	10.707	28949917.321528
2015/01/28	12:28:20	ok	ok	463.0600	67.279	0.027752	20.60	60.118	10.735	31465792.292558
2015/01/28	12:33:19	ok	ok	462.9900	67.270	0.027752	20.52	60.166	10.694	30684801.821033
2015/01/28	12:38:19	ok	ok	462.9720	67.267	0.027752	20.51	60.226	10.698	29846563.315489
2015/01/28	12:43:19	ok	ok	462.9380	67.267	0.027752	20.54	60.139	10.702	28830022.436650
2015/01/28	12:48:19	ok	ok	462.8880	67.264	0.027752	20.49	60.222	10.685	26825338.416328
2015/01/28	12:53:19	ok	ok	462.8300	67.261	0.027752	20.50	60.194	10.686	29032037.607200
2015/01/28	12:58:19	--	ok	462.7820	67.259	0.027752	20.51	60.226	10.698	23853701.307940
2015/01/28	12:58:32	ok	ok	463.0720	67.282	0.027764	20.58	60.054	10.711	35395152.275399
2015/01/28	13:03:32	ok	ok	463.0360	67.275	0.027764	20.45	60.186	10.654	32175143.731226
2015/01/28	13:08:32	ok	ok	462.9860	67.271	0.027764	20.46	60.248	10.671	29824392.588520
2015/01/28	13:13:32	ok	ok	462.9740	67.268	0.027764	20.48	60.312	10.695	29490429.193908
2015/01/28	13:18:32	ok	ok	462.9320	67.266	0.027764	20.48	60.251	10.684	29016776.179219
2015/01/28	13:23:32	ok	ok	462.8880	67.262	0.027764	20.48	60.221	10.679	27949637.534308
2015/01/28	13:28:32	ok	ok	462.8660	67.262	0.027764	20.50	60.194	10.686	26859175.172310
2015/01/28	13:33:32	ok	ok	462.8440	67.256	0.027764	20.47	60.250	10.678	28390429.654917
2015/01/28	13:38:32	--	ok	462.7980	67.253	0.027764	20.44	60.305	10.669	31365634.478522
2015/01/28	13:38:46	ok	ok	462.9780	67.270	0.027774	20.44	60.154	10.642	33543511.791488
2015/01/28	13:43:45	ok	ok	462.9740	67.268	0.027774	20.36	60.232	10.606	32131616.146605
2015/01/28	13:48:45	ok	ok	462.9160	67.266	0.027774	20.34	60.259	10.599	27647889.752507
2015/01/28	13:53:45	ok	ok	462.8840	67.261	0.027774	20.30	60.283	10.578	24198424.549212
2015/01/28	13:58:45	ok	ok	462.8820	67.259	0.027774	20.32	60.256	10.586	30657175.053125
2015/01/28	14:03:45	ok	ok	462.8440	67.257	0.027774	20.30	60.283	10.578	26162071.240003
2015/01/28	14:08:45	--	ok	462.7420	67.255	0.027774	20.32	60.195	10.575	23942697.127026
2015/01/28	14:08:59	ok	ok	463.0860	67.282	0.027787	20.35	60.079	10.573	34345574.417219
2015/01/28	14:13:58	ok	ok	463.0480	67.281	0.027787	20.33	60.197	10.582	31638632.278471
2015/01/28	14:18:58	ok	ok	463.0240	67.271	0.027787	20.34	60.168	10.583	33482694.457211
2015/01/28	14:23:58	ok	ok	463.0200	67.270	0.027787	20.34	60.168	10.583	31573622.721573
2015/01/28	14:28:58	ok	ok	462.9600	67.265	0.027787	20.34	60.229	10.593	30873623.775738
2015/01/28	14:33:58	ok	ok	462.9280	67.262	0.027787	20.35	60.200	10.594	32549711.312099
2015/01/28	14:38:58	ok	ok	462.9200	67.262	0.027787	20.33	60.349	10.608	27955677.316451
2015/01/28	14:43:58	ok	ok	462.8380	67.258	0.027787	20.30	60.313	10.584	25214429.284214
2015/01/28	14:48:58	ok	ok	462.8260	67.256	0.027787	20.29	60.282	10.572	28469959.034473
2015/01/28	14:53:58	ok	ok	462.8780	67.254	0.027787	20.39	60.206	10.620	30914336.400782
2015/01/28	14:58:58	ok	ok	462.8280	67.256	0.027787	20.44	60.245	10.658	31153757.972235
2015/01/28	15:03:58	--	ok	462.7980	67.251	0.027787	20.52	60.288	10.716	30733359.806948
2015/01/28	15:04:12	ok	ok	462.9940	67.273	0.027797	20.58	60.176	10.733	33077513.306848
2015/01/28	15:09:11	ok	ok	462.9640	67.270	0.027797	20.60	60.209	10.752	28314346.040686
2015/01/28	15:14:11	ok	ok	463.0000	67.268	0.027797	20.62	60.273	10.776	26402848.166631
2015/01/28	15:19:11	ok	ok	462.8880	67.264	0.027797	20.64	60.307	10.794	26724399.824485
2015/01/28	15:24:11	ok	ok	462.9140	67.262	0.027797	20.66	60.219	10.791	28959518.421923
2015/01/28	15:29:11	ok	ok	462.8740	67.260	0.027797	20.62	60.213	10.765	28559560.178052
2015/01/28	15:34:11	ok	ok	462.8620	67.260	0.027797	20.64	60.185	10.772	26510359.860135
2015/01/28	15:39:11	ok	ok	462.8060	67.254	0.027797	20.61	60.181	10.753	31302066.831838
2015/01/28	15:44:11	ok	ok	462.8040	67.253	0.027797	20.58	60.176	10.733	28158850.597053
2015/01/28	15:49:11	--	ok	462.7240	67.246	0.027797	20.50	60.254	10.697	29337028.773924
2015/01/28	15:49:25	ok	ok	462.9700	67.271	0.027812	20.47	60.189	10.667	34783336.049613
2015/01/28	15:54:24	ok	ok	463.0060	67.270	0.027812	20.40	60.299	10.643	29318827.844539
2015/01/28	15:59:24	ok	ok	462.9440	67.266	0.027812	20.36	60.232	10.606	30926930.892607
2015/01/28	16:04:24	ok	ok	462.8820	67.261	0.027812	20.29	60.221	10.561	30816132.062779
2015/01/28	16:09:24	ok	ok	462.8460	67.257	0.027812	20.22	60.240	10.521	25232983.453194
2015/01/28	16:14:24	--	ok	462.7780	67.254	0.027812	20.14	60.318	10.486	27580242.707391
2015/01/28	16:14:38	ok	ok	463.0020	67.275	0.027823	20.16	60.200	10.478	37046285.554640
2015/01/28	16:19:37	ok	ok	463.0240	67.270	0.027823	20.12	60.285	10.468	34476363.887463
2015/01/28	16:24:37	ok	ok	462.9360	67.264	0.027823	20.01	60.328	10.408	29380079.825395
2015/01/28	16:29:37	ok	ok	462.9440	67.259	0.027823	19.94	60.317	10.364	34840050.243077
2015/01/28	16:34:37	ok	ok	462.9020	67.257	0.027823	19.94	60.256	10.353	32251278.597823
2015/01/28	16:39:37	ok	ok	462.8760	67.253	0.027823	19.83	60.390	10.310	37061304.746148
2015/01/28	16:44:37	ok	ok	462.8640	67.249	0.027823	19.82	60.328	10.293	33870358.245745
2015/01/28	16:49:37	ok	ok	462.8160	67.247	0.027823	19.80	60.355	10.286	31777996.125636
2015/01/28	16:54:37	--	ok	462.7460	67.240	0.027823	19.74	60.345	10.248	29030395.632543
2015/01/28	16:54:51	ok	ok	462.9640	67.265	0.027836	19.76	60.258	10.245	33061766.844117
2015/01/28	16:59:50	ok	ok	462.9520	67.260	0.027836	19.69	60.367	10.222	29298096.446597
2015/01/28	17:04:50	ok	ok	462.8780	67.255	0.027836	19.64	60.390	10.196	28267585.638898
2015/01/28	17:09:50	ok	ok	462.9080	67.252	0.027836	19.58	60.441	10.168	25206394.069730
2015/01/28	17:14:50	ok	ok	462.8980	67.250	0.027836	19.59	60.473	10.180	33344279.258356
2015/01/28	17:19:50	ok	ok	462.8200	67.245	0.027836	19.49	60.426	10.113	30762851.140718
2015/01/28	17:24:50	ok	ok	462.8660	67.245	0.027836	19.47	60.393	10.095	29244033.941807
2015/01/28	17:29:50	--	ok	462.7820	67.239	0.027836	19.46	60.452	10.099	33945804.942633
2015/01/28	17:30:04	ok	ok	462.9880	67.261	0.027847	19.47	60.302	10.080	36185858.225535
2015/01/28	17:35:03	ok	ok	462.9200	67.259	0.027847	19.42	60.385	10.064	34037546.507256
2015/01/28	17:40:03	ok	ok	462.9580	67.253	0.027847	19.37	60.347	10.028	25016509.461478
2015/01/28	17:45:03	ok	ok	462.9040	67.249	0.027847	19.32	60.399	10.008	30235651.768570
2015/01/28	17:50:03	ok	ok	462.8720	67.248	0.027847	19.33	60.401	10.014	34135695.037644
2015/01/28	17:55:03	ok	ok	462.8560	67.244	0.027847	19.25	60.448	9.975	30668902.887305
2015/01/28	18:00:03	--	ok	462.7860	67.242	0.027847	19.22	60.443	9.956	31004110.563809
2015/01/28	18:00:17	ok	ok	463.0080	67.266	0.027858	19.28	60.302	9.968	34500132.788512
2015/01/28	18:05:16	ok	ok	462.9920	67.257	0.027858	19.16	60.434	9.919	27751945.895124
2015/01/28	18:10:16	ok	ok	462.9540	67.255	0.027858	19.13	60.459	9.906	33273195.616337
2015/01/28	18:15:16	ok	ok	462.9300	67.251	0.027858	19.11	60.426	9.889	33731767.572331
2015/01/28	18:20:16	ok	ok	462.8780	67.248	0.027858	19.10	60.394	9.878	26564941.675792
2015/01/28	18:25:16	ok	ok	462.8440	67.245	0.027858	19.05	60.477	9.862	34170531.401169
2015/01/28	18:30:16	ok	ok	462.8060	67.241	0.027858	19.00	60.469	9.832	34670607.831776
2015/01/28	18:35:16	--	ok	462.7760	67.239	0.027858	18.98	60.405	9.810	33714448.486339
2015/01/28	18:35:30	ok	ok	462.9860	67.267	0.027869	19.01	60.289	9.809	36105003.508124
2015/01/28	18:40:29	ok	ok	462.9820	67.264	0.027869	18.99	60.437	9.821	33582521.793617
2015/01/28	18:45:29	ok	ok	462.9780	67.259	0.027869	18.96	60.371	9.793	31487153.625262
2015/01/28	18:50:29	ok	ok	462.9420	67.251	0.027869	18.91	60.333	9.758	28586237.378302
2015/01/28	18:55:29	ok	ok	462.9100	67.250	0.027869	18.87	60.387	9.744	28501540.913623
2015/01/28	19:00:29	ok	ok	462.8840	67.247	0.027869	18.82	60.409	9.719	34777769.023803
2015/01/28	19:05:29	ok	ok	462.8560	67.242	0.027869	18.78	60.433	9.700	32941288.343605
2015/01/28	19:10:29	ok	ok	462.8300	67.239	0.027869	18.76	60.400	9.683	32968867.093653
2015/01/28	19:15:29	--	ok	462.7560	67.235	0.027869	18.75	60.338	9.667	27398845.428148
2015/01/28	19:15:43	ok	ok	462.9940	67.269	0.027881	18.78	60.222	9.666	37362822.789481
2015/01/28	19:20:42	ok	ok	463.0040	67.266	0.027881	18.76	60.370	9.678	33205301.689142
2015/01/28	19:25:42	ok	ok	462.9600	67.257	0.027881	18.68	60.417	9.640	32117890.124418
2015/01/28	19:30:42	ok	ok	462.9380	67.253	0.027881	18.64	60.350	9.607	30793506.961203
2015/01/28	19:35:42	ok	ok	462.8940	67.246	0.027881	18.59	60.433	9.591	33774656.193459
2015/01/28	19:40:42	ok	ok	462.8740	67.245	0.027881	18.55	60.396	9.563	28825786.804000
2015/01/28	19:45:42	ok	ok	462.8840	67.242	0.027881	18.54	60.425	9.562	28859626.392673
2015/01/28	19:50:42	ok	ok	462.8460	67.240	0.027881	18.48	60.415	9.526	28297533.313111
2015/01/28	19:55:42	ok	ok	462.8360	67.237	0.027881	18.46	60.442	9.519	31378449.425468
2015/01/28	20:00:42	ok	ok	462.8020	67.236	0.027881	18.46	60.382	9.510	30590686.155296
2015/01/28	20:05:42	--	ok	462.7740	67.234	0.027881	18.40	60.372	9.475	32905724.831749
2015/01/28	20:05:56	ok	ok	462.9820	67.267	0.027893	18.48	60.264	9.503	35680092.071715
2015/01/28	20:10:55	ok	ok	462.9600	67.253	0.027893	18.36	60.426	9.461	31425753.220017
2015/01/28	20:15:55	ok	ok	462.9560	67.255	0.027893	18.40	60.402	9.479	32774628.844624
2015/01/28	20:20:55	ok	ok	462.9340	67.247	0.027893	18.36	60.366	9.451	37301539.225136
2015/01/28	20:25:55	ok	ok	462.8940	67.246	0.027893	18.32	60.389	9.433	34458068.469926
2015/01/28	20:30:55	ok	ok	462.8240	67.239	0.027893	18.22	60.403	9.379	28594395.052871
2015/01/28	20:35:55	ok	ok	462.8260	67.239	0.027893	18.20	60.460	9.377	33324616.732000
2015/01/28	20:40:55	ok	ok	462.8060	67.236	0.027893	18.21	60.402	9.373	36712625.893233
2015/01/28	20:45:55	--	ok	462.7620	67.231	0.027893	18.10	60.475	9.323	29422569.246053
2015/01/28	20:46:09	ok	ok	462.9960	67.269	0.027905	18.18	60.367	9.351	30789580.158340
2015/01/28	20:51:08	ok	ok	462.9800	67.263	0.027905	18.08	60.441	9.307	33955032.291712
2015/01/28	20:56:08	ok	ok	462.9540	67.258	0.027905	18.06	60.438	9.296	30686460.834339
2015/01/28	21:01:08	ok	ok	462.9700	67.256	0.027905	18.07	60.440	9.301	32850041.986151
2015/01/28	21:06:08	ok	ok	462.9440	67.253	0.027905	18.06	60.408	9.291	29267943.019364
2015/01/28	21:11:08	ok	ok	462.9040	67.244	0.027905	18.00	60.428	9.261	29003347.221152
2015/01/28	21:16:08	ok	ok	462.9040	67.242	0.027905	18.00	60.428	9.261	32864078.459944
2015/01/28	21:21:08	ok	ok	462.8900	67.242	0.027905	17.98	60.425	9.250	32976530.078938
2015/01/28	21:26:08	ok	ok	462.8760	67.236	0.027905	17.93	60.447	9.226	33302910.599529
2015/01/28	21:31:08	--	ok	462.7800	67.236	0.027905	17.95	60.390	9.228	30656848.135729
2015/01/28	21:31:22	ok	ok	463.0240	67.277	0.027916	17.98	60.184	9.213	33296367.975806
2015/01/28	21:36:21	ok	ok	463.0200	67.274	0.027916	17.90	60.352	9.195	32251020.837975
2015/01/28	21:41:21	ok	ok	463.0240	67.264	0.027916	17.90	60.322	9.190	27583878.514028
2015/01/28	21:46:21	--	ok	463.2840	67.359	0.027916	18.64	59.322	9.443	38337340.805850
2015/01/28	21:46:34	ok	ok	462.8660	67.245	0.027901	18.62	59.228	9.417	36225055.038834
2015/01/28	21:51:33	ok	ok	463.0840	67.273	0.027901	19.00	59.258	9.635	32516721.312360
2015/01/28	21:56:33	ok	ok	463.1260	67.275	0.027901	19.21	59.230	9.751	30968158.377487
2015/01/28	22:01:33	ok	ok	463.1560	67.281	0.027901	19.35	59.252	9.835	31689440.098850
2015/01/28	22:06:33	--	ok	463.2120	67.288	0.027901	19.48	59.212	9.903	36618686.834939
2015/01/28	22:06:46	ok	ok	462.8580	67.245	0.027891	19.48	59.151	9.893	34110681.976982
2015/01/28	22:11:46	ok	ok	462.9520	67.253	0.027891	19.59	59.199	9.965	27892795.401891
2015/01/28	22:16:46	ok	ok	462.9940	67.256	0.027891	19.72	59.128	10.030	32496389.552043
2015/01/28	22:21:46	ok	ok	462.9900	67.255	0.027891	19.78	59.107	10.061	35856460.077495
2015/01/28	22:26:46	ok	ok	463.0140	67.259	0.027891	19.82	59.174	10.096	35347664.615118
2015/01/28	22:31:46	ok	ok	462.9800	67.258	0.027891	19.90	59.156	10.141	32300851.777178
2015/01/28	22:36:46	ok	ok	462.9900	67.259	0.027891	19.92	59.159	10.153	33429619.572942
2015/01/28	22:41:46	ok	ok	462.9860	67.258	0.027891	19.97	59.167	10.184	34459925.221598
2015/01/28	22:46:46	ok	ok	462.9940	67.261	0.027891	20.02	59.144	10.210	31373740.723586
2015/01/28	22:51:46	ok	ok	462.9700	67.259	0.027891	20.07	59.122	10.236	32355437.378285
2015/01/28	22:56:46	ok	ok	462.9560	67.258	0.027891	20.10	59.096	10.250	30764988.449566
2015/01/28	23:01:46	ok	ok	462.9460	67.257	0.027891	20.14	59.102	10.275	32641799.589935
2015/01/28	23:06:46	ok	ok	462.9520	67.257	0.027891	20.14	59.072	10.269	30332334.802929
2015/01/28	23:11:46	ok	ok	462.9540	67.257	0.027891	20.19	59.080	10.301	31347263.493122
2015/01/28	23:16:46	ok	ok	462.8880	67.256	0.027891	20.19	59.019	10.290	31850569.888029
2015/01/28	23:21:46	ok	ok	462.8740	67.254	0.027891	20.21	59.083	10.313	29917042.672984
2015/01/28	23:26:46	ok	ok	462.8800	67.252	0.027891	20.24	59.027	10.322	31648511.586554
2015/01/28	23:31:46	ok	ok	462.8880	67.252	0.027891	20.26	59.091	10.345	30922005.772843
2015/01/28	23:36:46	ok	ok	462.8640	67.252	0.027891	20.28	59.002	10.341	27473718.790327
2015/01/28	23:41:46	ok	ok	462.8800	67.250	0.027891	20.28	59.033	10.347	33705193.761696
2015/01/28	23:46:46	ok	ok	462.8060	67.248	0.027891	20.33	59.010	10.373	31125420.653216
2015/01/28	23:51:46	ok	ok	462.8160	67.246	0.027891	20.30	59.066	10.365	31948246.121689
2015/01/28	23:56:46	--	ok	462.7380	67.241	0.027891	20.29	59.065	10.358	26912420.116807
2015/01/28	23:56:59	ok	ok	462.9620	67.260	0.027904	20.30	58.975	10.349	33329895.084329
2015/01/29	00:01:59	ok	ok	463.0200	67.264	0.027904	20.25	59.059	10.333	32373547.953480
2015/01/29	00:06:59	ok	ok	463.0220	67.261	0.027904	20.22	59.084	10.320	33631801.591914
2015/01/29	00:11:59	ok	ok	462.9820	67.259	0.027904	20.24	59.148	10.343	36850586.350498
2015/01/29	00:16:59	ok	ok	462.9440	67.259	0.027904	20.22	59.176	10.336	36347300.681601
2015/01/29	00:21:59	ok	ok	462.9380	67.253	0.027904	20.14	59.194	10.291	35548851.179096
2015/01/29	00:26:59	ok	ok	462.8720	67.252	0.027904	20.17	59.107	10.293	32565477.266274
2015/01/29	00:31:59	ok	ok	462.8400	67.247	0.027904	20.12	59.191	10.278	36033009.260446
2015/01/29	00:36:59	ok	ok	462.8000	67.246	0.027904	20.14	59.133	10.280	37131361.399685
2015/01/29	00:41:59	--	ok	462.7860	67.244	0.027904	20.16	59.075	10.282	32569230.885356
2015/01/29	00:42:12	ok	ok	462.9020	67.256	0.027915	20.16	59.045	10.277	35926179.605094
2015/01/29	00:47:12	ok	ok	462.9600	67.262	0.027915	20.16	59.105	10.287	33018735.874642
2015/01/29	00:52:12	ok	ok	462.9640	67.259	0.027915	20.16	59.105	10.287	36107574.950250
2015/01/29	00:57:12	ok	ok	462.9440	67.257	0.027915	20.16	59.136	10.292	33702051.597033
2015/01/29	01:02:12	ok	ok	462.9580	67.255	0.027915	20.16	59.075	10.282	34283534.505120
2015/01/29	01:07:12	ok	ok	462.8860	67.253	0.027915	20.13	59.101	10.268	33427723.543628
2015/01/29	01:12:12	ok	ok	462.8820	67.253	0.027915	20.14	59.072	10.269	36010393.935213
2015/01/29	01:17:12	ok	ok	462.8700	67.250	0.027915	20.11	59.098	10.256	39092593.504591
2015/01/29	01:22:12	ok	ok	462.8640	67.250	0.027915	20.14	59.041	10.264	31133446.823293
2015/01/29	01:27:12	ok	ok	462.8040	67.245	0.027915	20.09	59.094	10.243	35128221.048410
2015/01/29	01:32:12	ok	ok	462.8100	67.240	0.027915	20.11	59.067	10.251	32015566.084909
2015/01/29	01:37:12	--	ok	462.7500	67.240	0.027915	20.08	59.093	10.237	39281295.917341
2015/01/29	01:37:26	ok	ok	462.8440	67.258	0.027928	20.09	59.034	10.233	25963298.742346
2015/01/29	01:42:25	ok	ok	463.0020	67.266	0.027928	20.08	59.062	10.232	30074490.692991
2015/01/29	01:47:25	ok	ok	462.9520	67.262	0.027928	20.06	59.029	10.214	28955053.701489
2015/01/29	01:52:25	ok	ok	462.9420	67.258	0.027928	20.04	59.026	10.202	29851095.153422
2015/01/29	01:57:25	ok	ok	462.9240	67.254	0.027928	20.02	59.053	10.194	29307219.377358
2015/01/29	02:02:25	ok	ok	462.8860	67.256	0.027928	20.02	59.053	10.194	33748663.182438
2015/01/29	02:07:25	ok	ok	462.8420	67.252	0.027928	20.03	59.055	10.201	33706484.371529
2015/01/29	02:12:25	ok	ok	462.8300	67.250	0.027928	20.01	59.052	10.188	32773274.892574
2015/01/29	02:17:25	ok	ok	462.8120	67.246	0.027928	20.00	59.019	10.177	29616644.873808
2015/01/29	02:22:25	--	ok	462.7800	67.244	0.027928	20.04	59.056	10.207	31653628.039664
2015/01/29	02:22:38	ok	ok	462.9400	67.258	0.027939	20.03	58.902	10.174	32815815.107954
2015/01/29	02:27:38	ok	ok	462.9880	67.263	0.027939	20.02	59.053	10.194	36264207.788253
2015/01/29	02:32:38	ok	ok	462.9540	67.259	0.027939	19.97	59.045	10.163	37228691.064206
2015/01/29	02:37:38	ok	ok	462.9120	67.260	0.027939	19.94	59.041	10.145	31737825.630639
2015/01/29	02:42:38	ok	ok	462.9120	67.259	0.027939	19.97	59.045	10.163	38135910.461392
2015/01/29	02:47:38	ok	ok	462.8900	67.255	0.027939	19.98	58.986	10.159	36612252.169198
2015/01/29	02:52:38	ok	ok	462.8700	67.254	0.027939	19.92	59.037	10.132	36709691.490816
2015/01/29	02:57:38	ok	ok	462.8540	67.250	0.027939	19.93	59.009	10.133	34410933.560810
2015/01/29	03:02:38	ok	ok	462.8340	67.249	0.027939	19.96	58.983	10.147	35032566.094851
2015/01/29	03:07:38	--	ok	462.7900	67.246	0.027939	19.90	58.973	10.109	34699244.941544
2015/01/29	03:07:52	ok	ok	462.9120	67.258	0.02795	19.88	58.879	10.081	30606932.389812
2015/01/29	03:12:51	ok	ok	462.9920	67.263	0.02795	19.91	58.975	10.116	35617745.356731
2015/01/29	03:17:51	ok	ok	462.9640	67.261	0.02795	19.93	58.978	10.128	32566452.010205
2015/01/29	03:22:51	ok	ok	462.9280	67.261	0.02795	19.90	58.973	10.109	34719028.287857
2015/01/29	03:27:51	ok	ok	462.9160	67.258	0.02795	19.91	58.884	10.100	29286494.706125
2015/01/29	03:32:51	ok	ok	462.8980	67.258	0.02795	19.88	58.970	10.097	33803266.340900
2015/01/29	03:37:51	ok	ok	462.8820	67.253	0.02795	19.92	59.007	10.127	32939120.114633
2015/01/29	03:42:51	ok	ok	462.8780	67.252	0.02795	19.89	58.911	10.093	33192308.564146
2015/01/29	03:47:51	ok	ok	462.8400	67.250	0.02795	19.87	58.908	10.080	31770965.435151
2015/01/29	03:52:51	ok	ok	462.8160	67.250	0.02795	19.85	58.935	10.073	30031857.622093
2015/01/29	03:57:51	ok	ok	462.8180	67.247	0.02795	19.86	58.937	10.079	31458047.294750
2015/01/29	04:02:51	ok	ok	462.8040	67.243	0.02795	19.85	58.905	10.068	30424714.289559
2015/01/29	04:07:51	--	ok	462.7300	67.240	0.02795	19.82	58.870	10.044	32000084.196896
2015/01/29	04:08:04	ok	ok	462.9440	67.262	0.027963	19.80	58.866	10.032	31141637.171779
2015/01/29	04:13:04	ok	ok	463.0160	67.270	0.027963	19.84	58.903	10.062	31223162.619991
2015/01/29	04:18:04	ok	ok	463.0220	67.266	0.027963	19.83	58.871	10.051	30196852.842247
2015/01/29	04:23:04	ok	ok	463.0180	67.262	0.027963	19.85	58.844	10.058	30345001.546841
2015/01/29	04:28:04	ok	ok	462.9600	67.261	0.027963	19.83	58.871	10.051	32404372.805836
2015/01/29	04:33:04	ok	ok	462.9260	67.259	0.027963	19.86	58.815	10.059	34975850.147062
2015/01/29	04:38:04	ok	ok	462.9240	67.254	0.027963	19.85	58.874	10.063	33862587.356273
2015/01/29	04:43:04	ok	ok	462.8580	67.256	0.027963	19.84	58.842	10.052	29484934.465793
2015/01/29	04:48:04	ok	ok	462.8520	67.251	0.027963	19.83	58.871	10.051	33675864.884247
2015/01/29	04:53:04	ok	ok	462.8540	67.252	0.027963	19.81	58.868	10.038	31657438.105354
2015/01/29	04:58:04	ok	ok	462.8540	67.248	0.027963	19.76	58.891	10.013	37219285.862669
2015/01/29	05:03:04	--	ok	462.7660	67.247	0.027963	19.78	58.833	10.015	31738271.222056
2015/01/29	05:03:17	ok	ok	462.9980	67.260	0.027975	19.76	58.769	9.992	36099298.239849
2015/01/29	05:08:17	ok	ok	463.0680	67.268	0.027975	19.78	58.772	10.004	33214678.310284
2015/01/29	05:13:17	ok	ok	463.0020	67.266	0.027975	19.74	58.827	9.990	39462695.659565
2015/01/29	05:18:17	ok	ok	463.0040	67.261	0.027975	19.70	58.820	9.966	38246908.218314
2015/01/29	05:23:17	ok	ok	462.9580	67.257	0.027975	19.69	58.849	9.965	31666225.525811
2015/01/29	05:28:17	ok	ok	462.9640	67.259	0.027975	19.72	58.823	9.978	44045484.703959
2015/01/29	05:33:17	ok	ok	462.9120	67.256	0.027975	19.66	58.845	9.947	36894784.406468
2015/01/29	05:38:17	ok	ok	462.9160	67.253	0.027975	19.68	58.817	9.954	36054076.689768
2015/01/29	05:43:17	ok	ok	462.8700	67.251	0.027975	19.65	58.813	9.935	35622887.587428
2015/01/29	05:48:17	ok	ok	462.8540	67.250	0.027975	19.67	58.877	9.958	33192431.865167
2015/01/29	05:53:17	ok	ok	462.8500	67.248	0.027975	19.67	58.816	9.947	42039294.200247
2015/01/29	05:58:17	ok	ok	462.8180	67.245	0.027975	19.60	58.835	9.910	41669527.267461
2015/01/29	06:03:17	--	ok	462.7560	67.241	0.027975	19.58	58.923	9.913	39983686.829936
2015/01/29	06:03:31	ok	ok	462.9840	67.257	0.027988	19.54	58.765	9.863	30487359.890088
2015/01/29	06:08:30	ok	ok	463.0540	67.267	0.027988	19.58	58.862	9.903	30017951.999811
2015/01/29	06:13:30	ok	ok	463.0480	67.263	0.027988	19.58	58.832	9.898	27169060.752107
2015/01/29	06:18:30	ok	ok	462.9560	67.258	0.027988	19.56	58.798	9.881	32935588.553904
2015/01/29	06:23:30	ok	ok	462.9720	67.259	0.027988	19.54	58.826	9.874	34676343.433060
2015/01/29	06:28:30	ok	ok	462.9000	67.255	0.027988	19.53	58.824	9.868	37248791.752327
2015/01/29	06:33:30	ok	ok	462.8760	67.253	0.027988	19.48	58.847	9.842	31664443.690215
2015/01/29	06:38:30	ok	ok	462.8840	67.250	0.027988	19.44	58.871	9.823	32988388.878782
2015/01/29	06:43:30	ok	ok	462.8460	67.249	0.027988	19.43	58.869	9.817	32931627.795360
2015/01/29	06:48:30	ok	ok	462.8140	67.245	0.027988	19.40	58.865	9.799	34586373.272144
2015/01/29	06:53:30	--	ok	462.7940	67.244	0.027988	19.40	58.895	9.804	34952666.969494
2015/01/29	06:53:43	ok	ok	462.8800	67.253	0.027998	19.32	58.791	9.741	33384962.544402
2015/01/29	06:58:43	ok	ok	463.0080	67.261	0.027998	19.35	58.887	9.774	37143715.032893
2015/01/29	07:03:43	ok	ok	462.9840	67.260	0.027998	19.35	58.857	9.769	35184836.722630
2015/01/29	07:08:43	ok	ok	463.0060	67.259	0.027998	19.37	58.830	9.776	37243692.685078
2015/01/29	07:13:43	ok	ok	462.9340	67.257	0.027998	19.34	58.825	9.758	37527481.348201
2015/01/29	07:18:43	ok	ok	462.9220	67.251	0.027998	19.29	58.908	9.743	36453656.620387
2015/01/29	07:23:43	ok	ok	462.8820	67.253	0.027998	19.37	58.769	9.766	39675296.792114
2015/01/29	07:28:43	ok	ok	462.8660	67.250	0.027998	19.35	58.827	9.764	38126798.782609
2015/01/29	07:33:43	ok	ok	462.8640	67.248	0.027998	19.34	58.764	9.748	36673185.013416
2015/01/29	07:38:43	ok	ok	462.8480	67.244	0.027998	19.32	58.791	9.741	39260961.572995
2015/01/29	07:43:43	ok	ok	462.8340	67.245	0.027998	19.34	58.795	9.753	39979009.443019
2015/01/29	07:48:43	--	ok	462.7980	67.242	0.027998	19.29	58.787	9.723	36453956.253020
2015/01/29	07:48:57	ok	ok	462.9320	67.255	0.028009	19.30	58.697	9.714	35718933.151802
2015/01/29	07:53:56	ok	ok	463.0040	67.261	0.028009	19.30	58.758	9.724	36073064.502874
2015/01/29	07:58:56	ok	ok	463.0000	67.259	0.028009	19.27	58.753	9.706	37517463.314276
2015/01/29	08:03:56	ok	ok	462.9640	67.256	0.028009	19.25	58.750	9.694	36045219.628360
2015/01/29	08:08:56	ok	ok	462.9300	67.255	0.028009	19.26	58.721	9.695	35818361.190304
2015/01/29	08:13:56	ok	ok	462.9360	67.254	0.028009	19.26	58.752	9.700	39030869.167228
2015/01/29	08:18:56	ok	ok	462.9160	67.252	0.028009	19.27	58.753	9.706	36859085.209028
2015/01/29	08:23:56	ok	ok	462.9100	67.249	0.028009	19.24	58.749	9.688	33610672.623210
2015/01/29	08:28:56	ok	ok	462.8840	67.247	0.028009	19.24	58.749	9.688	34749745.221226
2015/01/29	08:33:56	ok	ok	462.8560	67.246	0.028009	19.25	58.720	9.689	37342559.303592
2015/01/29	08:38:56	ok	ok	462.8420	67.246	0.028009	19.23	58.747	9.682	38583567.463112
2015/01/29	08:43:56	ok	ok	462.8620	67.244	0.028009	19.24	58.718	9.683	33555061.864064
2015/01/29	08:48:56	--	ok	462.7920	67.247	0.028009	19.24	58.718	9.683	31738984.459920
2015/01/29	08:49:10	ok	ok	462.9460	67.256	0.028019	19.23	58.564	9.652	36615327.554379
2015/01/29	08:54:09	ok	ok	463.0360	67.265	0.028019	19.24	58.718	9.683	35255522.875522
2015/01/29	08:59:09	ok	ok	463.0120	67.260	0.028019	19.26	58.691	9.690	26861359.783828
2015/01/29	09:04:09	ok	ok	463.0260	67.262	0.028019	19.28	58.724	9.707	32134749.840926
2015/01/29	09:09:09	ok	ok	462.9720	67.260	0.028019	19.30	58.667	9.709	33052848.164000
2015/01/29	09:14:09	ok	ok	463.0060	67.256	0.028019	19.28	58.694	9.702	34008187.225382
2015/01/29	09:19:09	ok	ok	462.9800	67.254	0.028019	19.35	58.644	9.734	29434043.361560
2015/01/29	09:24:09	ok	ok	462.9520	67.253	0.028019	19.36	58.676	9.745	37625045.236558
2015/01/29	09:29:09	ok	ok	462.9520	67.253	0.028019	19.39	58.650	9.758	30672985.396739
2015/01/29	09:34:09	ok	ok	462.9420	67.251	0.028019	19.41	58.562	9.755	31411378.067342
2015/01/29	09:39:09	ok	ok	462.8880	67.252	0.028019	19.47	58.510	9.780	26834425.035950
2015/01/29	09:44:09	ok	ok	462.9360	67.253	0.028019	19.52	58.579	9.821	30732604.397518
2015/01/29	09:49:09	ok	ok	462.9640	67.251	0.028019	19.53	58.489	9.811	29497404.978125
2015/01/29	09:54:09	ok	ok	462.9220	67.249	0.028019	19.58	58.467	9.836	30074171.875456
2015/01/29	09:59:09	ok	ok	462.8900	67.250	0.028019	19.61	58.502	9.860	33217869.498339
2015/01/29	10:04:09	ok	ok	462.8860	67.250	0.028019	19.66	58.479	9.885	34370196.480596
2015/01/29	10:09:09	ok	ok	462.8740	67.249	0.028019	19.65	58.508	9.884	30302776.723446
2015/01/29	10:14:09	ok	ok	462.8820	67.249	0.028019	19.70	58.546	9.919	29206194.322974
2015/01/29	10:19:09	ok	ok	462.8680	67.247	0.028019	19.68	58.513	9.902	33083186.198146
2015/01/29	10:24:09	ok	ok	462.8660	67.246	0.028019	19.79	58.438	9.953	25012075.200386
2015/01/29	10:29:09	ok	ok	462.8920	67.246	0.028019	19.82	58.443	9.972	33862004.580918
2015/01/29	10:34:09	ok	ok	462.8580	67.248	0.028019	19.86	58.419	9.991	30047566.650243
2015/01/29	10:39:09	ok	ok	462.8620	67.246	0.028019	19.91	58.457	10.027	28407041.476420
2015/01/29	10:44:09	ok	ok	462.8560	67.244	0.028019	19.96	58.373	10.042	30391215.052021
2015/01/29	10:49:09	ok	ok	462.8660	67.244	0.028019	19.99	58.347	10.055	27551958.582502
2015/01/29	10:54:09	ok	ok	462.8700	67.244	0.028019	20.01	58.442	10.083	25842769.001977
2015/01/29	10:59:09	ok	ok	462.8380	67.245	0.028019	20.08	58.422	10.121	30600333.015685
2015/01/29	11:04:09	ok	ok	462.8060	67.243	0.028019	20.12	58.398	10.140	27657147.387164
2015/01/29	11:09:09	ok	ok	462.8320	67.243	0.028019	20.19	58.409	10.184	29898886.467198
2015/01/29	11:14:09	ok	ok	462.8040	67.245	0.028019	20.20	58.410	10.190	25870592.378485
2015/01/29	11:19:09	ok	ok	462.8440	67.244	0.028019	20.30	58.365	10.242	28374100.163018
2015/01/29	11:24:09	ok	ok	462.8460	67.244	0.028019	20.33	58.339	10.255	28187395.802995
2015/01/29	11:29:09	ok	ok	462.8040	67.241	0.028019	20.42	58.383	10.317	27960312.075386
2015/01/29	11:34:09	ok	ok	462.8840	67.240	0.028019	20.48	58.362	10.349	28428099.370832
2015/01/29	11:39:09	ok	ok	462.8620	67.242	0.028019	20.55	58.373	10.393	28061546.919829
2015/01/29	11:44:09	ok	ok	462.8380	67.241	0.028019	20.61	58.351	10.426	27794558.758333
2015/01/29	11:49:09	ok	ok	462.8460	67.239	0.028019	20.72	58.307	10.485	26220506.089949
2015/01/29	11:54:09	ok	ok	462.8440	67.238	0.028019	20.82	58.261	10.538	28875248.907086
2015/01/29	11:59:09	ok	ok	462.8620	67.241	0.028019	20.84	58.295	10.556	28701241.352774
2015/01/29	12:04:09	ok	ok	462.9000	67.241	0.028019	20.89	58.272	10.582	24071657.293492
2015/01/29	12:09:09	ok	ok	462.8120	67.236	0.028019	20.95	58.251	10.616	25824904.419812
2015/01/29	12:14:09	ok	ok	462.8320	67.231	0.028019	21.03	58.263	10.667	28543684.202314
2015/01/29	12:19:09	ok	ok	462.8540	67.228	0.028019	21.06	58.298	10.692	28286534.309811
2015/01/29	12:24:09	ok	ok	462.8180	67.227	0.028019	21.11	58.275	10.719	24520147.200487
2015/01/29	12:29:09	ok	ok	462.8260	67.225	0.028019	21.16	58.283	10.752	29349347.894574
2015/01/29	12:34:09	--	ok	462.7580	67.220	0.028019	21.19	58.257	10.765	25373079.470448
2015/01/29	12:34:23	ok	ok	462.8880	67.251	0.028032	21.18	58.164	10.742	28542449.998329
2015/01/29	12:39:22	ok	ok	463.0140	67.262	0.028032	21.22	58.262	10.785	30694585.436409
2015/01/29	12:44:22	ok	ok	463.0300	67.259	0.028032	21.30	58.243	10.832	30462270.827686
2015/01/29	12:49:22	ok	ok	462.9880	67.258	0.028032	21.28	58.302	10.830	29201872.331889
2015/01/29	12:54:22	ok	ok	463.0000	67.252	0.028032	21.28	58.240	10.819	29138426.465750
2015/01/29	12:59:22	ok	ok	462.9700	67.254	0.028032	21.35	58.251	10.864	29207355.163116
2015/01/29	13:04:22	ok	ok	462.9300	67.251	0.028032	21.34	58.280	10.864	31573244.305134
2015/01/29	13:09:22	ok	ok	462.9680	67.245	0.028032	21.42	58.231	10.905	30428685.908117
2015/01/29	13:14:22	ok	ok	462.9060	67.246	0.028032	21.38	58.225	10.878	30394699.879808
2015/01/29	13:19:22	ok	ok	462.8840	67.239	0.028032	21.44	58.204	10.912	30713146.574644
2015/01/29	13:24:22	ok	ok	462.9140	67.237	0.028032	21.50	58.182	10.946	28365832.114577
2015/01/29	13:29:22	ok	ok	462.8480	67.229	0.028032	21.52	58.246	10.971	31189852.301993
2015/01/29	13:34:22	ok	ok	462.8480	67.220	0.028032	21.50	58.243	10.958	29553489.619810
2015/01/29	13:39:22	ok	ok	462.8060	67.218	0.028032	21.55	58.251	10.991	27282089.467769
2015/01/29	13:44:22	--	ok	462.7800	67.207	0.028032	21.55	58.251	10.991	30782893.550340
2015/01/29	13:44:35	--	ok	462.7180	67.242	0.028043	21.53	58.187	10.966	26311450.151051
2015/01/29	13:44:49	ok	ok	463.0200	67.270	0.028058	21.42	58.415	10.939	24663797.469883
2015/01/29	13:49:48	--	ok	463.3840	67.289	0.028058	21.58	58.194	10.999	20911801.012327
2015/01/29	13:50:02	ok	ok	463.0080	67.278	0.028038	21.60	58.105	10.995	24408004.825069
2015/01/29	13:55:01	--	ok	463.3340	67.288	0.028038	21.63	58.233	11.038	23936922.621120
2015/01/29	13:55:15	ok	ok	462.9100	67.276	0.028021	21.52	58.154	10.954	23184217.562079
2015/01/29	14:00:14	--	ok	463.2900	67.285	0.028021	21.60	58.259	11.024	19357684.899908
2015/01/29	14:00:28	ok	ok	462.9220	67.276	0.028006	21.60	58.167	11.007	25717424.642497
2015/01/29	14:05:27	--	ok	463.3380	67.281	0.028006	21.54	58.311	10.996	27255236.191553
2015/01/29	14:05:41	ok	ok	462.8340	67.269	0.027988	21.50	58.243	10.958	27029048.104286
2015/01/29	14:10:40	--	ok	463.2580	67.275	0.027988	21.55	58.343	11.008	24371715.690098
2015/01/29	14:10:54	ok	ok	462.9920	67.266	0.027975	21.59	58.227	11.012	25037412.289516
2015/01/29	14:15:53	ok	ok	463.1060	67.271	0.027975	21.57	58.316	11.016	32856176.778777
2015/01/29	14:20:53	ok	ok	463.0820	67.269	0.027975	21.59	58.319	11.029	32386061.567784
2015/01/29	14:25:53	ok	ok	463.0960	67.266	0.027975	21.59	58.349	11.035	35010848.509875
2015/01/29	14:30:53	ok	ok	463.0020	67.263	0.027975	21.63	58.263	11.044	29131312.651219
2015/01/29	14:35:53	ok	ok	462.9900	67.259	0.027975	21.66	58.329	11.076	28970009.978190
2015/01/29	14:40:53	ok	ok	463.0000	67.255	0.027975	21.66	58.268	11.064	31224069.394577
2015/01/29	14:45:53	ok	ok	462.9940	67.257	0.027975	21.72	58.216	11.092	32729014.280160
2015/01/29	14:50:53	ok	ok	462.9080	67.249	0.027975	21.70	58.305	11.097	26944839.585657
2015/01/29	14:55:53	ok	ok	462.9260	67.248	0.027975	21.75	58.190	11.107	31289281.035135
2015/01/29	15:00:53	ok	ok	462.9200	67.243	0.027975	21.72	58.277	11.104	33403165.742585
2015/01/29	15:05:53	ok	ok	462.8780	67.232	0.027975	21.80	58.197	11.140	32224385.702296
2015/01/29	15:10:53	--	ok	462.7660	67.224	0.027975	21.82	58.201	11.154	27052961.862168
2015/01/29	15:11:07	--	ok	462.5800	67.187	0.027987	21.82	58.078	11.130	25654804.809438
2015/01/29	15:11:20	--	ok	462.3800	67.110	0.028009	21.62	58.262	11.037	23440234.040445
2015/01/29	15:11:33	--	ok	462.3360	67.105	0.028041	21.59	58.441	11.052	27169045.905446
2015/01/29	15:11:47	ok	ok	463.0360	67.243	0.028076	21.52	58.737	11.063	24976099.315727
2015/01/29	15:16:46	ok	ok	463.2000	67.276	0.028076	21.78	58.256	11.139	25088137.586424
2015/01/29	15:21:46	ok	ok	463.1620	67.275	0.028076	21.84	58.173	11.161	26606166.178512
2015/01/29	15:26:46	ok	ok	463.1280	67.270	0.028076	21.81	58.199	11.147	27204680.766241
2015/01/29	15:31:46	ok	ok	463.1560	67.272	0.028076	21.81	58.230	11.153	25904758.778171
2015/01/29	15:36:46	ok	ok	463.0980	67.264	0.028076	21.78	58.194	11.127	28159436.316949
2015/01/29	15:41:46	ok	ok	463.0640	67.263	0.028076	21.79	58.227	11.139	29077560.637677
2015/01/29	15:46:46	ok	ok	463.0480	67.253	0.028076	21.73	58.279	11.111	25047968.364357
2015/01/29	15:51:46	ok	ok	462.9820	67.251	0.028076	21.72	58.247	11.098	33368070.669241
2015/01/29	15:56:46	ok	ok	462.9580	67.243	0.028076	21.70	58.182	11.073	29580812.776304
2015/01/29	16:01:46	ok	ok	462.9080	67.225	0.028076	21.68	58.240	11.072	28571646.314907
2015/01/29	16:06:46	ok	ok	462.8920	67.225	0.028076	21.63	58.263	11.044	27563996.785623
2015/01/29	16:11:46	ok	ok	462.8300	67.202	0.028076	21.56	58.314	11.009	31915494.631021
2015/01/29	16:16:46	ok	ok	462.8080	67.199	0.028076	21.54	58.280	10.990	28634317.466926
2015/01/29	16:21:46	--	ok	462.7380	67.182	0.028076	21.57	58.162	10.987	29945427.047982
2015/01/29	16:22:00	ok	ok	463.0140	67.246	0.028089	21.57	58.009	10.958	26298057.192657
2015/01/29	16:26:59	ok	ok	463.0640	67.255	0.028089	21.58	58.225	11.005	28041117.129395
2015/01/29	16:31:59	ok	ok	462.9500	67.251	0.028089	21.54	58.219	10.978	25158432.895447
2015/01/29	16:36:59	ok	ok	462.9500	67.245	0.028089	21.50	58.243	10.958	30139599.470627
2015/01/29	16:41:59	ok	ok	462.8920	67.241	0.028089	21.48	58.302	10.956	33947832.751847
2015/01/29	16:46:59	ok	ok	462.8820	67.226	0.028089	21.44	58.357	10.941	29374238.994192
2015/01/29	16:51:59	ok	ok	462.8400	67.220	0.028089	21.43	58.325	10.929	28633112.909692
2015/01/29	16:56:59	--	ok	462.7960	67.202	0.028089	21.38	58.317	10.896	26370881.025541
2015/01/29	16:57:13	--	ok	462.7920	67.242	0.0281	21.36	58.253	10.871	25804256.608533
2015/01/29	16:57:26	ok	ok	463.0880	67.258	0.028111	21.18	58.439	10.793	24227706.877814
2015/01/29	17:02:25	ok	ok	463.1900	67.275	0.028111	21.35	58.343	10.882	29927619.659296
2015/01/29	17:07:25	ok	ok	463.1680	67.273	0.028111	21.34	58.311	10.869	24357044.177499
2015/01/29	17:12:25	ok	ok	463.1500	67.269	0.028111	21.30	58.397	10.860	29703537.121319
2015/01/29	17:17:25	ok	ok	463.0940	67.264	0.028111	21.23	58.386	10.814	30001810.987696
2015/01/29	17:22:25	ok	ok	463.0260	67.260	0.028111	21.20	58.381	10.795	33188515.514987
2015/01/29	17:27:25	ok	ok	462.9640	67.257	0.028111	21.16	58.406	10.774	32147419.585798
2015/01/29	17:32:25	ok	ok	462.9580	67.252	0.028111	21.09	58.487	10.745	32714849.390093
2015/01/29	17:37:25	ok	ok	462.8980	67.246	0.028111	21.02	58.476	10.700	36815796.277468
2015/01/29	17:42:25	ok	ok	462.8500	67.238	0.028111	21.01	58.474	10.693	31796007.322251
2015/01/29	17:47:25	ok	ok	462.8400	67.234	0.028111	20.98	58.500	10.680	30327754.666528
2015/01/29	17:52:25	--	ok	462.7860	67.221	0.028111	20.92	58.522	10.646	30816609.828683
2015/01/29	17:52:39	ok	ok	462.9100	67.241	0.028122	20.93	58.339	10.619	29626832.472644
2015/01/29	17:57:38	ok	ok	462.9840	67.257	0.028122	20.89	58.517	10.627	29413834.321073
2015/01/29	18:02:38	ok	ok	462.9520	67.250	0.028122	20.82	58.537	10.587	32685395.923997
2015/01/29	18:07:38	ok	ok	462.9040	67.247	0.028122	20.78	58.531	10.562	32739286.945436
2015/01/29	18:12:38	ok	ok	462.8900	67.240	0.028122	20.76	58.527	10.549	35948435.363532
2015/01/29	18:17:38	ok	ok	462.8500	67.235	0.028122	20.72	58.552	10.529	34478235.958016
2015/01/29	18:22:38	ok	ok	462.8120	67.222	0.028122	20.68	58.515	10.498	31578330.973580
2015/01/29	18:27:38	--	ok	462.7540	67.214	0.028122	20.62	58.597	10.476	30774582.207174
2015/01/29	18:27:52	ok	ok	462.9200	67.249	0.028134	20.66	58.420	10.469	28692163.425709
2015/01/29	18:32:51	ok	ok	463.0080	67.255	0.028134	20.57	58.559	10.439	28090593.889019
2015/01/29	18:37:51	ok	ok	462.9580	67.252	0.028134	20.51	58.580	10.406	33633346.315957
2015/01/29	18:42:51	ok	ok	462.9540	67.250	0.028134	20.50	58.518	10.389	32815850.128555
2015/01/29	18:47:51	ok	ok	462.9820	67.247	0.028134	20.48	58.576	10.387	30049650.329067
2015/01/29	18:52:51	ok	ok	462.8500	67.237	0.028134	20.47	58.574	10.381	34980830.830311
2015/01/29	18:57:51	ok	ok	462.8640	67.229	0.028134	20.33	58.705	10.319	32178406.021334
2015/01/29	19:02:51	--	ok	462.7820	67.222	0.028134	20.23	58.751	10.267	34372573.574424
2015/01/29	19:03:05	ok	ok	462.9680	67.249	0.028145	20.26	58.603	10.259	29510745.542477
2015/01/29	19:08:04	ok	ok	463.0040	67.254	0.028145	20.26	58.603	10.259	31604616.067556
2015/01/29	19:13:04	ok	ok	462.9420	67.254	0.028145	20.26	58.572	10.254	32387888.439757
2015/01/29	19:18:04	ok	ok	462.9360	67.250	0.028145	20.23	58.537	10.230	29095181.906562
2015/01/29	19:23:04	ok	ok	462.8880	67.247	0.028145	20.28	58.545	10.261	30622060.629362
2015/01/29	19:28:04	ok	ok	462.9100	67.245	0.028145	20.30	58.456	10.258	28136481.265315
2015/01/29	19:33:04	ok	ok	462.8960	67.245	0.028145	20.26	58.511	10.243	34536164.117879
2015/01/29	19:38:04	ok	ok	462.8540	67.241	0.028145	20.28	58.453	10.245	31060944.024263
2015/01/29	19:43:04	ok	ok	462.8160	67.234	0.028145	20.24	58.416	10.215	31735610.807070
2015/01/29	19:48:04	ok	ok	462.8280	67.231	0.028145	20.27	58.421	10.234	31980113.252147
2015/01/29	19:53:04	--	ok	462.7780	67.227	0.028145	20.24	58.416	10.215	33301480.262643
2015/01/29	19:53:18	ok	ok	462.9560	67.250	0.028157	20.20	58.380	10.185	27896207.768246
2015/01/29	19:58:17	ok	ok	463.0000	67.255	0.028157	20.22	58.352	10.192	24131619.716171
2015/01/29	20:03:17	ok	ok	463.0240	67.254	0.028157	20.27	58.360	10.223	30599320.945821
2015/01/29	20:08:17	ok	ok	462.9540	67.251	0.028157	20.22	58.383	10.197	31261111.754551
2015/01/29	20:13:17	ok	ok	462.9260	67.249	0.028157	20.21	58.381	10.191	33595299.440890
2015/01/29	20:18:17	ok	ok	462.9260	67.248	0.028157	20.27	58.360	10.223	32452643.598382
2015/01/29	20:23:17	ok	ok	462.9080	67.245	0.028157	20.21	58.290	10.175	28468902.494690
2015/01/29	20:28:17	ok	ok	462.8720	67.243	0.028157	20.27	58.329	10.217	32483963.652942
2015/01/29	20:33:17	ok	ok	462.8900	67.242	0.028157	20.26	58.358	10.217	29330439.632393
2015/01/29	20:38:17	ok	ok	462.8760	67.239	0.028157	20.26	58.297	10.206	30758767.615264
2015/01/29	20:43:17	ok	ok	462.8900	67.234	0.028157	20.27	58.238	10.201	30270769.759832
2015/01/29	20:48:17	ok	ok	462.8200	67.234	0.028157	20.26	58.267	10.201	31007813.404568
2015/01/29	20:53:17	ok	ok	462.8240	67.231	0.028157	20.29	58.302	10.225	29845321.994153
2015/01/29	20:58:17	--	ok	462.7900	67.218	0.028157	20.27	58.268	10.207	31048375.655708
2015/01/29	20:58:31	ok	ok	462.9160	67.242	0.028168	20.25	58.173	10.178	31880380.361370
2015/01/29	21:03:30	ok	ok	463.0440	67.254	0.028168	20.28	58.270	10.213	30899488.485731
2015/01/29	21:08:30	ok	ok	463.0000	67.254	0.028168	20.30	58.242	10.220	30586045.120436
2015/01/29	21:13:30	ok	ok	462.9720	67.251	0.028168	20.28	58.300	10.218	33389035.492799
2015/01/29	21:18:30	ok	ok	462.9220	67.250	0.028168	20.28	58.270	10.213	33815623.779828
2015/01/29	21:23:30	ok	ok	462.9160	67.248	0.028168	20.24	58.264	10.188	33868354.663235
2015/01/29	21:28:30	ok	ok	462.9200	67.246	0.028168	20.23	58.262	10.182	35318609.562432
2015/01/29	21:33:30	ok	ok	462.9160	67.240	0.028168	20.24	58.294	10.193	30943647.748225
2015/01/29	21:38:30	ok	ok	462.8240	67.237	0.028168	20.22	58.260	10.176	25828758.797971
2015/01/29	21:43:30	ok	ok	462.8400	67.233	0.028168	20.22	58.260	10.176	32285606.995029
2015/01/29	21:48:30	ok	ok	462.8260	67.228	0.028168	20.26	58.206	10.190	31043412.290781
2015/01/29	21:53:30	ok	ok	462.8200	67.227	0.028168	20.25	58.173	10.178	28597047.135413
2015/01/29	21:58:30	--	ok	462.7920	67.226	0.028168	20.27	58.177	10.191	32395826.072483
2015/01/29	21:58:43	ok	ok	462.9020	67.247	0.028178	20.20	58.166	10.147	29303474.219060
2015/01/29	22:03:43	ok	ok	463.0040	67.254	0.028178	20.23	58.231	10.177	32636607.843198
2015/01/29	22:08:43	ok	ok	462.9880	67.253	0.028178	20.27	58.238	10.201	33200953.007995
2015/01/29	22:13:43	ok	ok	462.9640	67.248	0.028178	20.22	58.199	10.165	34760250.901831
2015/01/29	22:18:43	ok	ok	462.9120	67.245	0.028178	20.20	58.227	10.158	32351227.972781
2015/01/29	22:23:43	ok	ok	462.9360	67.245	0.028178	20.20	58.227	10.158	30177059.732964
2015/01/29	22:28:43	ok	ok	462.9000	67.244	0.028178	20.17	58.283	10.150	31778369.337460
2015/01/29	22:33:43	ok	ok	462.9140	67.239	0.028178	20.13	58.247	10.120	32097537.374282
2015/01/29	22:38:43	ok	ok	462.8720	67.239	0.028178	20.15	58.280	10.138	29708023.890658
2015/01/29	22:43:43	ok	ok	462.8540	67.231	0.028178	20.13	58.277	10.125	30424681.571431
2015/01/29	22:48:43	ok	ok	462.8220	67.228	0.028178	20.13	58.308	10.131	32105149.029959
2015/01/29	22:53:43	ok	ok	462.8280	67.226	0.028178	20.08	58.330	10.105	31982663.907550
2015/01/29	22:58:43	ok	ok	462.8000	67.219	0.028178	20.12	58.245	10.114	31282976.222873
2015/01/29	23:03:43	--	ok	462.7660	67.213	0.028178	20.07	58.268	10.088	29594847.541110
2015/01/29	23:03:57	ok	ok	462.9500	67.244	0.02819	20.04	58.263	10.070	27331003.787341
2015/01/29	23:08:56	ok	ok	462.9860	67.254	0.02819	20.13	58.277	10.125	25913601.462860
2015/01/29	23:13:56	ok	ok	462.9440	67.250	0.02819	20.14	58.218	10.121	29573106.334974
2015/01/29	23:18:56	ok	ok	462.9940	67.250	0.02819	20.14	58.218	10.121	29530447.110725
2015/01/29	23:23:56	ok	ok	462.9440	67.247	0.02819	20.11	58.244	10.108	31386132.158424
2015/01/29	23:28:56	ok	ok	462.8820	67.245	0.02819	20.17	58.222	10.139	28429460.987979
2015/01/29	23:33:56	ok	ok	462.8940	67.245	0.02819	20.16	58.221	10.133	27548893.252371
2015/01/29	23:38:56	ok	ok	462.9140	67.242	0.02819	20.18	58.224	10.146	25913231.727573
2015/01/29	23:43:56	ok	ok	462.9000	67.240	0.02819	20.19	58.225	10.152	26444020.224882
2015/01/29	23:48:56	ok	ok	462.8800	67.235	0.02819	20.16	58.221	10.133	26461112.389583
2015/01/29	23:53:56	ok	ok	462.8800	67.232	0.02819	20.16	58.251	10.138	30053111.543236
2015/01/29	23:58:56	ok	ok	462.8460	67.224	0.02819	20.18	58.224	10.146	27194784.525171
2015/01/30	00:03:56	--	ok	462.7840	67.219	0.02819	20.14	58.218	10.121	29305406.851132
2015/01/30	00:04:10	ok	ok	462.9180	67.246	0.028201	20.09	58.179	10.085	29098117.106285
2015/01/30	00:09:09	ok	ok	462.9960	67.255	0.028201	20.13	58.277	10.125	30293691.468256
2015/01/30	00:14:09	ok	ok	462.9760	67.253	0.028201	20.10	58.303	10.112	31976418.657604
2015/01/30	00:19:09	ok	ok	462.9560	67.251	0.028201	20.10	58.273	10.107	30426751.369204
2015/01/30	00:24:09	ok	ok	462.9480	67.246	0.028201	20.06	58.236	10.077	30804584.590634
2015/01/30	00:29:09	ok	ok	462.8760	67.246	0.028201	20.06	58.266	10.082	27652457.210592
2015/01/30	00:34:09	ok	ok	462.9220	67.245	0.028201	20.06	58.205	10.071	27908389.481012
2015/01/30	00:39:09	ok	ok	462.8860	67.241	0.028201	20.04	58.263	10.070	30788302.490289
2015/01/30	00:44:09	ok	ok	462.8360	67.238	0.028201	20.00	58.288	10.050	30930832.451027
2015/01/30	00:49:09	ok	ok	462.8440	67.235	0.028201	19.98	58.315	10.043	30578638.869708
2015/01/30	00:54:09	ok	ok	462.8120	67.227	0.028201	19.95	58.310	10.025	34547279.034163
2015/01/30	00:59:09	ok	ok	462.8240	67.225	0.028201	19.92	58.306	10.007	32763399.726835
2015/01/30	01:04:09	ok	ok	462.8020	67.224	0.028201	19.96	58.220	10.015	31487998.607610
2015/01/30	01:09:09	--	ok	462.7200	67.217	0.028201	19.94	58.278	10.014	31577552.829170
2015/01/30	01:09:23	ok	ok	463.0340	67.251	0.028216	19.98	58.101	10.007	28949821.360032
2015/01/30	01:14:22	ok	ok	463.1080	67.257	0.028216	19.96	58.220	10.015	28171294.471539
2015/01/30	01:19:22	ok	ok	463.0440	67.254	0.028216	19.96	58.251	10.021	28690485.351393
2015/01/30	01:24:22	ok	ok	463.0460	67.255	0.028216	19.94	58.309	10.019	31844073.594953
2015/01/30	01:29:22	ok	ok	462.9900	67.252	0.028216	19.92	58.306	10.007	27893246.008474
2015/01/30	01:34:22	ok	ok	463.0140	67.252	0.028216	19.92	58.245	9.996	27423526.993032
2015/01/30	01:39:22	ok	ok	463.0000	67.249	0.028216	19.88	58.269	9.977	30840100.536838
2015/01/30	01:44:22	ok	ok	462.9540	67.248	0.028216	19.90	58.272	9.989	34596978.390015
2015/01/30	01:49:22	ok	ok	462.9580	67.241	0.028216	19.88	58.269	9.977	29619543.110128
2015/01/30	01:54:22	ok	ok	462.9200	67.243	0.028216	19.90	58.242	9.984	31456341.319548
2015/01/30	01:59:22	ok	ok	462.8780	67.239	0.028216	19.87	58.237	9.966	33873743.909628
2015/01/30	02:04:22	ok	ok	462.8840	67.240	0.028216	19.90	58.181	9.973	29442104.651104
2015/01/30	02:09:22	ok	ok	462.8780	67.235	0.028216	19.86	58.205	9.954	31841116.239946
2015/01/30	02:14:22	ok	ok	462.8340	67.228	0.028216	19.83	58.292	9.952	30202107.175756
2015/01/30	02:19:22	ok	ok	462.8480	67.224	0.028216	19.88	58.208	9.967	29834881.333289
2015/01/30	02:24:22	ok	ok	462.8240	67.223	0.028216	19.87	58.237	9.966	29387782.027064
2015/01/30	02:29:22	ok	ok	462.8260	67.222	0.028216	19.88	58.269	9.977	29674688.469307
2015/01/30	02:34:22	ok	ok	462.8480	67.218	0.028216	19.84	58.293	9.958	27671280.932663
2015/01/30	02:39:22	--	ok	462.7600	67.208	0.028216	19.83	58.231	9.941	28856085.759552
2015/01/30	02:39:35	ok	ok	462.8800	67.244	0.028228	19.81	58.167	9.919	28289749.724464
2015/01/30	02:44:35	ok	ok	462.9620	67.249	0.028228	19.81	58.228	9.929	31802982.420311
2015/01/30	02:49:35	ok	ok	462.9980	67.249	0.028228	19.82	58.199	9.930	20174188.718887
2015/01/30	02:54:35	ok	ok	462.9680	67.247	0.028228	19.78	58.254	9.916	26191369.216145
2015/01/30	02:59:35	ok	ok	462.9520	67.245	0.028228	19.80	58.287	9.933	22990917.638094
2015/01/30	03:04:35	ok	ok	462.8920	67.241	0.028228	19.80	58.226	9.923	28991048.678587
2015/01/30	03:09:35	ok	ok	462.8940	67.241	0.028228	19.78	58.284	9.921	28533658.842674
2015/01/30	03:14:35	ok	ok	462.9060	67.239	0.028228	19.78	58.223	9.911	24448915.770909
2015/01/30	03:19:35	ok	ok	462.8880	67.235	0.028228	19.80	58.287	9.933	28531789.947175
2015/01/30	03:24:35	ok	ok	462.8840	67.232	0.028228	19.84	58.202	9.942	27940581.651368
2015/01/30	03:29:35	ok	ok	462.8820	67.232	0.028228	19.81	58.228	9.929	30634502.528549
2015/01/30	03:34:35	ok	ok	462.8500	67.229	0.028228	19.76	58.251	9.904	29879987.736483
2015/01/30	03:39:35	ok	ok	462.8160	67.223	0.028228	19.76	58.281	9.909	27602793.917874
2015/01/30	03:44:35	--	ok	462.7480	67.219	0.028228	19.72	58.275	9.885	25012103.766393
2015/01/30	03:44:48	ok	ok	462.9460	67.247	0.028241	19.70	58.211	9.862	26601096.775985
2015/01/30	03:49:48	ok	ok	463.0720	67.254	0.028241	19.74	58.278	9.897	27375815.272385
2015/01/30	03:54:48	ok	ok	463.0760	67.251	0.028241	19.68	58.269	9.861	30379285.414112
2015/01/30	03:59:48	ok	ok	463.0680	67.249	0.028241	19.70	58.241	9.868	26678689.280928
2015/01/30	04:04:48	ok	ok	463.0480	67.250	0.028241	19.73	58.276	9.891	26947389.159717
2015/01/30	04:09:48	ok	ok	463.0280	67.248	0.028241	19.74	58.247	9.892	26767765.208540
2015/01/30	04:14:48	ok	ok	462.9580	67.246	0.028241	19.70	58.211	9.862	30276575.754491
2015/01/30	04:19:48	ok	ok	462.9800	67.243	0.028241	19.72	58.275	9.885	25690119.035593
2015/01/30	04:24:48	ok	ok	463.0220	67.243	0.028241	19.74	58.278	9.897	24797297.183959
2015/01/30	04:29:48	ok	ok	462.9460	67.239	0.028241	19.72	58.275	9.885	29947445.276506
2015/01/30	04:34:48	ok	ok	462.9500	67.236	0.028241	19.74	58.247	9.892	29367952.772584
2015/01/30	04:39:48	ok	ok	462.8880	67.235	0.028241	19.70	58.302	9.878	20124787.663598
2015/01/30	04:44:48	ok	ok	462.9340	67.234	0.028241	19.72	58.214	9.875	28672829.507548
2015/01/30	04:49:48	ok	ok	462.9240	67.232	0.028241	19.74	58.217	9.887	27720679.697105
2015/01/30	04:54:48	ok	ok	462.9020	67.229	0.028241	19.74	58.247	9.892	28214862.894224
2015/01/30	04:59:48	ok	ok	462.8760	67.221	0.028241	19.71	58.212	9.869	28604948.108205
2015/01/30	05:04:48	--	ok	462.5980	67.213	0.028241	19.71	58.212	9.869	22730930.055598
2015/01/30	05:05:02	--	ok	463.2920	67.267	0.028262	19.70	58.089	9.842	25629220.944550
2015/01/30	05:05:15	--	ok	462.6260	67.204	0.028247	19.55	58.401	9.808	22430598.697942
2015/01/30	05:05:28	--	ok	463.2120	67.262	0.028266	19.49	58.483	9.787	26617179.154701
2015/01/30	05:05:41	--	ok	462.7500	67.237	0.028255	19.40	58.743	9.779	24949676.745030
2015/01/30	05:05:54	ok	ok	462.9960	67.261	0.028268	19.36	58.950	9.790	25629276.372180
2015/01/30	05:10:54	--	ok	463.4460	67.317	0.028268	19.73	58.185	9.875	25645438.880356
2015/01/30	05:11:07	--	ok	462.6140	67.219	0.028245	19.66	58.113	9.823	25459389.328617
2015/01/30	05:11:20	ok	ok	463.0840	67.258	0.028265	19.56	58.372	9.809	25806207.786088
2015/01/30	05:16:20	--	ok	463.3680	67.286	0.028265	19.72	58.183	9.869	24656678.106410
2015/01/30	05:16:34	--	ok	462.5600	67.214	0.028246	19.66	58.082	9.818	22945218.318662
2015/01/30	05:16:47	--	ok	463.2160	67.262	0.028268	19.49	58.361	9.767	28496491.824145
2015/01/30	05:17:00	ok	ok	462.9280	67.237	0.028258	19.41	58.714	9.780	25945116.435622
2015/01/30	05:21:59	ok	ok	463.1680	67.260	0.028258	19.70	58.211	9.862	28612121.687216
2015/01/30	05:26:59	ok	ok	463.1640	67.260	0.028258	19.68	58.208	9.850	28906706.622464
2015/01/30	05:31:59	--	ok	463.2120	67.258	0.028258	19.69	58.179	9.851	26864504.521509
2015/01/30	05:32:13	ok	ok	462.8260	67.219	0.028247	19.70	58.058	9.837	24779993.134244
2015/01/30	05:37:12	ok	ok	462.9200	67.234	0.028247	19.68	58.208	9.850	27860090.015398
2015/01/30	05:42:12	ok	ok	462.9180	67.232	0.028247	19.63	58.261	9.831	28556497.784585
2015/01/30	05:47:12	ok	ok	462.9040	67.227	0.028247	19.67	58.267	9.855	29786626.641368
2015/01/30	05:52:12	ok	ok	462.8720	67.222	0.028247	19.62	58.320	9.835	29374648.396470
2015/01/30	05:57:12	ok	ok	462.8500	67.227	0.028247	19.66	58.266	9.849	25563908.462175
2015/01/30	06:02:12	ok	ok	462.8680	67.216	0.028247	19.62	58.290	9.830	29573083.616981
2015/01/30	06:07:12	ok	ok	462.8660	67.220	0.028247	19.64	58.293	9.842	27765048.103904
2015/01/30	06:12:12	ok	ok	462.8200	67.212	0.028247	19.62	58.320	9.835	29588016.857804
2015/01/30	06:17:12	ok	ok	462.8280	67.207	0.028247	19.65	58.233	9.837	26816763.223948
2015/01/30	06:22:12	ok	ok	462.8000	67.205	0.028247	19.62	58.290	9.830	32813144.497986
2015/01/30	06:27:12	--	ok	462.7580	67.192	0.028247	19.61	58.349	9.834	31258903.978100
2015/01/30	06:27:26	ok	ok	463.0080	67.231	0.028259	19.59	58.255	9.806	26712434.673030
2015/01/30	06:32:25	ok	ok	463.0460	67.242	0.028259	19.60	58.317	9.823	30364427.695829
2015/01/30	06:37:25	ok	ok	463.0040	67.240	0.028259	19.58	58.345	9.816	25767248.205690
2015/01/30	06:42:25	ok	ok	462.9860	67.237	0.028259	19.58	58.345	9.816	31400554.435743
2015/01/30	06:47:25	ok	ok	462.9480	67.234	0.028259	19.54	58.338	9.792	29405767.699626
2015/01/30	06:52:25	ok	ok	462.9140	67.233	0.028259	19.54	58.369	9.797	28551677.665488
2015/01/30	06:57:25	ok	ok	462.8540	67.229	0.028259	19.57	58.282	9.800	31694663.521112
2015/01/30	07:02:25	ok	ok	462.8960	67.230	0.028259	19.58	58.314	9.811	30192732.146892
2015/01/30	07:07:25	ok	ok	462.9200	67.226	0.028259	19.61	58.319	9.829	28936542.112058
2015/01/30	07:12:25	ok	ok	462.8200	67.214	0.028259	19.57	58.343	9.810	31140652.290833
2015/01/30	07:17:25	ok	ok	462.8220	67.213	0.028259	19.56	58.372	9.809	25482646.540992
2015/01/30	07:22:25	ok	ok	462.8260	67.210	0.028259	19.52	58.366	9.785	27446629.791223
2015/01/30	07:27:25	ok	ok	462.8200	67.206	0.028259	19.52	58.305	9.775	24852620.547969
2015/01/30	07:32:25	ok	ok	462.8520	67.204	0.028259	19.50	58.332	9.768	29065633.963397
2015/01/30	07:37:25	--	ok	462.7900	67.200	0.028259	19.54	58.308	9.787	28204429.599452
2015/01/30	07:37:38	ok	ok	462.9560	67.232	0.02827	19.57	58.191	9.784	24628978.636007
2015/01/30	07:42:38	ok	ok	462.9980	67.242	0.02827	19.53	58.276	9.776	28714540.148675
2015/01/30	07:47:38	ok	ok	462.9640	67.241	0.02827	19.57	58.313	9.805	28845628.752005
2015/01/30	07:52:38	ok	ok	462.9740	67.239	0.02827	19.54	58.308	9.787	29163741.470155
2015/01/30	07:57:38	ok	ok	462.9740	67.237	0.02827	19.54	58.308	9.787	30010676.190344
2015/01/30	08:02:38	ok	ok	462.9720	67.234	0.02827	19.52	58.305	9.775	30637588.044295
2015/01/30	08:07:38	ok	ok	462.9600	67.229	0.02827	19.53	58.306	9.781	26798927.829009
2015/01/30	08:12:38	ok	ok	462.8560	67.227	0.02827	19.50	58.363	9.773	30374178.392162
2015/01/30	08:17:38	ok	ok	462.9220	67.226	0.02827	19.50	58.302	9.763	31713353.039165
2015/01/30	08:22:38	ok	ok	462.9100	67.220	0.02827	19.50	58.302	9.763	23784956.765923
2015/01/30	08:27:38	ok	ok	462.8660	67.220	0.02827	19.51	58.334	9.774	27472026.244628
2015/01/30	08:32:38	ok	ok	462.8540	67.217	0.02827	19.54	58.308	9.787	30864357.932948
2015/01/30	08:37:38	ok	ok	462.8940	67.215	0.02827	19.57	58.343	9.810	27004622.089949
2015/01/30	08:42:38	ok	ok	462.8760	67.212	0.02827	19.59	58.316	9.817	27553701.496738
2015/01/30	08:47:38	ok	ok	462.8560	67.208	0.02827	19.54	58.338	9.792	27795875.499912
2015/01/30	08:52:38	ok	ok	462.8800	67.202	0.02827	19.56	58.311	9.799	27638897.998082
2015/01/30	08:57:38	ok	ok	462.8180	67.195	0.02827	19.56	58.311	9.799	25743530.185462
2015/01/30	09:02:38	ok	ok	462.8160	67.187	0.02827	19.54	58.338	9.792	29710003.549607
2015/01/30	09:07:38	ok	ok	462.8220	67.187	0.02827	19.58	58.314	9.811	24679458.175791
2015/01/30	09:12:38	--	ok	462.7780	67.182	0.02827	19.59	58.316	9.817	28401662.631123
2015/01/30	09:12:51	--	ok	462.7960	67.228	0.028281	19.58	58.192	9.790	28334985.454669
2015/01/30	09:13:05	ok	ok	463.0960	67.247	0.028291	19.48	58.299	9.751	27781387.980673
2015/01/30	09:18:04	--	ok	463.2060	67.259	0.028291	19.55	58.340	9.798	26345522.792815
2015/01/30	09:18:17	ok	ok	462.9420	67.231	0.028281	19.56	58.250	9.788	26123123.850172
2015/01/30	09:23:17	ok	ok	463.0460	67.244	0.028281	19.56	58.311	9.799	28818358.375285
2015/01/30	09:28:17	ok	ok	462.9920	67.241	0.028281	19.58	58.314	9.811	23309902.657206
2015/01/30	09:33:17	ok	ok	462.9780	67.241	0.028281	19.60	58.287	9.818	31943071.206544
2015/01/30	09:38:17	ok	ok	462.9460	67.239	0.028281	19.64	58.262	9.837	28399071.602027
2015/01/30	09:43:17	ok	ok	463.0320	67.238	0.028281	19.67	58.267	9.855	28621590.739090
2015/01/30	09:48:17	ok	ok	462.9660	67.239	0.028281	19.73	58.307	9.896	27816322.490297
2015/01/30	09:53:17	ok	ok	462.9860	67.233	0.028281	19.72	58.244	9.880	32612762.350687
2015/01/30	09:58:17	ok	ok	462.9920	67.235	0.028281	19.74	58.278	9.897	28064876.515182
2015/01/30	10:03:17	ok	ok	462.9680	67.238	0.028281	19.74	58.217	9.887	29536628.384822
2015/01/30	10:08:17	ok	ok	463.0000	67.232	0.028281	19.76	58.220	9.899	28065734.705759
2015/01/30	10:13:17	ok	ok	462.9240	67.231	0.028281	19.78	58.193	9.906	26886098.677146
2015/01/30	10:18:17	ok	ok	462.9760	67.231	0.028281	19.82	58.199	9.930	29220021.925593
2015/01/30	10:23:17	ok	ok	462.9600	67.230	0.028281	19.82	58.260	9.940	27761761.949517
2015/01/30	10:28:17	ok	ok	463.0000	67.229	0.028281	19.89	58.179	9.967	25888437.929179
2015/01/30	10:33:17	ok	ok	462.9820	67.223	0.028281	19.92	58.184	9.986	26749177.683160
2015/01/30	10:38:17	ok	ok	462.9980	67.229	0.028281	19.96	58.190	10.010	27034986.836560
2015/01/30	10:43:17	ok	ok	462.9960	67.227	0.028281	20.01	58.228	10.046	30209616.819982
2015/01/30	10:48:17	ok	ok	463.0020	67.222	0.028281	20.01	58.198	10.041	22042294.288478
2015/01/30	10:53:17	ok	ok	462.9540	67.218	0.028281	20.07	58.237	10.083	24659330.321932
2015/01/30	10:58:17	ok	ok	462.9300	67.220	0.028281	20.12	58.245	10.114	26709718.063695
2015/01/30	11:03:17	ok	ok	462.9300	67.217	0.028281	20.14	58.248	10.126	26764892.125777
2015/01/30	11:08:17	ok	ok	462.9080	67.212	0.028281	20.15	58.250	10.132	28772646.822791
2015/01/30	11:13:17	ok	ok	462.8980	67.214	0.028281	20.17	58.222	10.139	27233570.778831
2015/01/30	11:18:17	ok	ok	462.9420	67.210	0.028281	20.19	58.256	10.157	29316352.479192
2015/01/30	11:23:17	ok	ok	462.9120	67.208	0.028281	20.22	58.169	10.160	25952056.770366
2015/01/30	11:28:17	ok	ok	462.9120	67.205	0.028281	20.25	58.235	10.189	25359841.190204
2015/01/30	11:33:17	ok	ok	462.8880	67.203	0.028281	20.32	58.184	10.222	26713654.096538
2015/01/30	11:38:17	ok	ok	462.8860	67.200	0.028281	20.34	58.157	10.229	24333159.516152
2015/01/30	11:43:17	ok	ok	462.8680	67.194	0.028281	20.37	58.192	10.253	26449512.537633
2015/01/30	11:48:17	ok	ok	462.8340	67.192	0.028281	20.36	58.129	10.236	25117736.830699
2015/01/30	11:53:17	ok	ok	462.8760	67.187	0.028281	20.40	58.135	10.261	29418076.136486
2015/01/30	11:58:17	ok	ok	462.9300	67.186	0.028281	20.46	58.145	10.299	26413251.972143
2015/01/30	12:03:17	ok	ok	462.8960	67.183	0.028281	20.52	58.123	10.331	27455428.307088
2015/01/30	12:08:17	ok	ok	462.8940	67.187	0.028281	20.54	58.126	10.343	26867531.209024
2015/01/30	12:13:17	ok	ok	462.8580	67.179	0.028281	20.59	58.134	10.375	24556752.891674
2015/01/30	12:18:17	ok	ok	462.8340	67.176	0.028281	20.58	58.071	10.358	25501653.731185
2015/01/30	12:23:17	ok	ok	462.8500	67.172	0.028281	20.63	58.079	10.389	25257288.265740
2015/01/30	12:28:17	ok	ok	462.8200	67.170	0.028281	20.63	58.079	10.389	24432097.381705
2015/01/30	12:33:17	--	ok	462.7920	67.157	0.028281	20.67	58.146	10.426	25169473.635567
2015/01/30	12:33:31	--	ok	462.6360	67.196	0.028292	20.64	57.989	10.379	24611138.001783
2015/01/30	12:33:44	ok	ok	462.9440	67.263	0.02831	20.51	58.183	10.335	22793807.008348
2015/01/30	12:38:43	--	ok	463.4480	67.285	0.02831	20.70	58.059	10.428	24958949.174440
2015/01/30	12:38:56	--	ok	462.5820	67.202	0.028288	20.74	57.943	10.431	20871043.552328
2015/01/30	12:39:10	ok	ok	462.9500	67.256	0.028309	20.62	57.955	10.361	24411841.703541
2015/01/30	12:44:09	--	ok	463.4300	67.277	0.028309	20.76	58.007	10.455	25976279.137047
2015/01/30	12:44:22	ok	ok	462.8940	67.149	0.028287	20.72	57.909	10.413	25013721.726156
2015/01/30	12:49:21	ok	ok	463.0120	67.215	0.028287	20.82	58.078	10.504	25830531.005807
2015/01/30	12:54:21	ok	ok	462.9540	67.214	0.028287	20.88	58.025	10.532	24845043.617240
2015/01/30	12:59:21	ok	ok	462.9760	67.205	0.028287	20.92	58.001	10.552	24328417.167819
2015/01/30	13:04:21	ok	ok	462.8740	67.212	0.028287	21.00	58.075	10.614	22159912.514018
2015/01/30	13:09:21	ok	ok	462.9240	67.207	0.028287	21.02	58.047	10.621	23270213.477223
2015/01/30	13:14:21	ok	ok	462.9560	67.210	0.028287	21.05	58.082	10.646	26509257.330584
2015/01/30	13:19:21	ok	ok	462.9420	67.207	0.028287	21.12	58.032	10.680	26171344.029453
2015/01/30	13:24:21	ok	ok	462.9260	67.204	0.028287	21.16	58.068	10.712	27503538.814685
2015/01/30	13:29:21	ok	ok	462.9640	67.193	0.028287	21.17	58.039	10.713	27496397.399530
2015/01/30	13:34:21	ok	ok	462.9480	67.193	0.028287	21.21	58.045	10.739	26484258.874879
2015/01/30	13:39:21	ok	ok	462.8860	67.183	0.028287	21.27	58.055	10.778	25307379.990581
2015/01/30	13:44:21	ok	ok	462.9340	67.183	0.028287	21.30	58.059	10.797	26044132.649051
2015/01/30	13:49:21	ok	ok	462.9240	67.173	0.028287	21.30	58.090	10.803	28516228.378001
2015/01/30	13:54:21	ok	ok	462.9240	67.162	0.028287	21.34	58.065	10.824	23674177.618469
2015/01/30	13:59:21	ok	ok	462.9740	67.151	0.028287	21.34	58.096	10.829	27044995.922056
2015/01/30	14:04:21	ok	ok	462.8540	67.150	0.028287	21.36	58.068	10.837	23193096.066878
2015/01/30	14:09:21	ok	ok	462.8460	67.132	0.028287	21.32	58.093	10.816	22300817.612073
2015/01/30	14:14:21	ok	ok	462.8140	67.127	0.028287	21.35	58.098	10.836	25942966.541523
2015/01/30	14:19:21	ok	ok	462.8060	67.124	0.028287	21.38	58.072	10.850	26436769.159366
2015/01/30	14:24:21	ok	ok	462.8020	67.118	0.028287	21.37	58.101	10.849	20242583.092619
2015/01/30	14:29:21	--	ok	462.7680	67.107	0.028287	21.42	58.078	10.876	26209767.566535
2015/01/30	14:29:35	--	ok	462.6020	67.164	0.028298	21.40	58.044	10.857	24976487.368877
2015/01/30	14:29:48	ok	ok	463.1020	67.258	0.028319	21.32	58.216	10.839	23555997.619100
2015/01/30	14:34:47	--	ok	463.4000	67.278	0.028319	21.48	58.118	10.921	24778178.936420
2015/01/30	14:35:00	ok	ok	462.9560	67.182	0.028299	21.51	57.969	10.912	22911872.700566
2015/01/30	14:40:00	ok	ok	462.9700	67.199	0.028299	21.48	58.056	10.910	20589123.730448
2015/01/30	14:45:00	ok	ok	463.0020	67.200	0.028299	21.48	58.118	10.921	23979221.536677
2015/01/30	14:50:00	ok	ok	462.9880	67.188	0.028299	21.48	58.118	10.921	25893991.208094
2015/01/30	14:55:00	ok	ok	462.9500	67.194	0.028299	21.51	58.153	10.947	22810318.486134
2015/01/30	15:00:00	ok	ok	462.9580	67.179	0.028299	21.56	58.068	10.963	26371073.561849
2015/01/30	15:05:00	ok	ok	462.8900	67.171	0.028299	21.55	58.098	10.962	23162323.111661
2015/01/30	15:10:00	ok	ok	462.8900	67.165	0.028299	21.58	58.102	10.982	22691979.798796
2015/01/30	15:15:00	ok	ok	462.8200	67.149	0.028299	21.54	58.127	10.961	24608975.944937
2015/01/30	15:20:00	ok	ok	462.8740	67.128	0.028299	21.55	58.159	10.973	26546739.579904
2015/01/30	15:25:00	ok	ok	462.8220	67.128	0.028299	21.56	58.130	10.974	24439622.369299
2015/01/30	15:30:00	ok	ok	462.8140	67.120	0.028299	21.58	58.102	10.982	27314393.681477
2015/01/30	15:35:00	ok	ok	462.8200	67.121	0.028299	21.59	58.134	10.994	26098127.751265
2015/01/30	15:40:00	--	ok	462.7720	67.097	0.028299	21.56	58.130	10.974	25612828.169934
2015/01/30	15:40:13	ok	ok	462.9640	67.149	0.02831	21.52	58.062	10.936	22776944.501129
2015/01/30	15:45:13	ok	ok	462.9340	67.190	0.02831	21.54	58.096	10.955	22149909.616477
2015/01/30	15:50:13	ok	ok	462.9120	67.173	0.02831	21.58	58.102	10.982	22315247.771299
2015/01/30	15:55:13	ok	ok	462.9200	67.183	0.02831	21.58	58.102	10.982	24320834.241158
2015/01/30	16:00:13	ok	ok	462.9780	67.158	0.02831	21.56	58.130	10.974	23660025.345419
2015/01/30	16:05:13	--	ok	462.7880	67.145	0.02831	21.55	58.128	10.968	22147647.921569
2015/01/30	16:05:27	--	ok	462.7220	67.211	0.028321	21.56	57.976	10.945	24054968.135831
2015/01/30	16:05:40	--	ok	463.2760	67.256	0.028335	21.40	58.228	10.892	23276154.815382
2015/01/30	16:05:53	--	ok	462.5720	67.164	0.028321	21.34	58.341	10.875	25012199.166153
2015/01/30	16:06:06	ok	ok	463.0540	67.273	0.028343	21.26	58.697	10.891	23379202.406091
2015/01/30	16:11:05	--	ok	463.6080	67.302	0.028343	21.61	58.138	11.007	21938997.984280
2015/01/30	16:11:18	ok	ok	462.8280	67.125	0.028312	21.58	57.979	10.959	22582932.212204
2015/01/30	16:16:18	ok	ok	462.9600	67.174	0.028312	21.57	58.101	10.975	24978719.303914
2015/01/30	16:21:18	ok	ok	462.8600	67.168	0.028312	21.59	58.134	10.994	24439720.733352
2015/01/30	16:26:18	ok	ok	462.8820	67.153	0.028312	21.54	58.158	10.967	23639028.853838
2015/01/30	16:31:18	ok	ok	462.8640	67.145	0.028312	21.58	58.194	10.999	28355695.211737
2015/01/30	16:36:18	--	ok	462.7740	67.128	0.028312	21.50	58.213	10.952	21453882.004794
2015/01/30	16:36:31	ok	ok	462.9580	67.192	0.028323	21.50	58.182	10.946	22191274.740396
2015/01/30	16:41:31	ok	ok	463.0280	67.213	0.028323	21.54	58.188	10.973	27720423.953321
2015/01/30	16:46:31	ok	ok	462.9660	67.207	0.028323	21.52	58.185	10.959	25641805.533767
2015/01/30	16:51:31	ok	ok	462.9700	67.198	0.028323	21.51	58.214	10.959	26942324.649767
2015/01/30	16:56:31	ok	ok	462.9640	67.185	0.028323	21.55	58.220	10.985	28791167.903238
2015/01/30	17:01:31	ok	ok	462.9300	67.179	0.028323	21.53	58.187	10.966	28526197.921344
2015/01/30	17:06:31	ok	ok	462.8980	67.162	0.028323	21.53	58.187	10.966	23950867.241156
2015/01/30	17:11:31	ok	ok	462.8600	67.161	0.028323	21.50	58.182	10.946	28988072.862872
2015/01/30	17:16:31	ok	ok	462.9380	67.150	0.028323	21.54	58.158	10.967	24410437.783190
2015/01/30	17:21:31	ok	ok	462.8360	67.147	0.028323	21.48	58.210	10.939	29545073.035033
2015/01/30	17:26:31	--	ok	462.7980	67.129	0.028323	21.45	58.144	10.907	26505287.564355
2015/01/30	17:26:44	ok	ok	463.0380	67.181	0.028334	21.45	58.052	10.890	24790800.565279
2015/01/30	17:31:44	ok	ok	463.0120	67.208	0.028334	21.43	58.171	10.900	24888182.842700
2015/01/30	17:36:44	ok	ok	462.9800	67.196	0.028334	21.42	58.200	10.899	26513930.303536
2015/01/30	17:41:44	ok	ok	462.9040	67.180	0.028334	21.38	58.194	10.873	29294644.388063
2015/01/30	17:46:44	ok	ok	462.9160	67.168	0.028334	21.32	58.246	10.845	26134953.002869
2015/01/30	17:51:44	ok	ok	462.8660	67.155	0.028334	21.35	58.251	10.864	25427767.026403
2015/01/30	17:56:44	ok	ok	462.8080	67.150	0.028334	21.32	58.185	10.833	28654919.049637
2015/01/30	18:01:44	--	ok	462.7720	67.135	0.028334	21.28	58.210	10.813	27320535.924038
2015/01/30	18:01:57	--	ok	462.7760	67.213	0.028346	21.34	58.065	10.824	22767234.750751
2015/01/30	18:02:11	ok	ok	462.8820	67.237	0.028357	21.22	58.078	10.751	24887335.037537
2015/01/30	18:07:10	--	ok	463.2660	67.269	0.028357	21.28	58.179	10.807	26140492.901472
2015/01/30	18:07:23	ok	ok	462.9120	67.192	0.028344	21.27	58.085	10.784	26877721.950056
2015/01/30	18:12:23	ok	ok	463.0080	67.220	0.028344	21.26	58.176	10.794	28121355.420828
2015/01/30	18:17:23	ok	ok	462.9380	67.214	0.028344	21.24	58.203	10.787	25695342.584541
2015/01/30	18:22:23	ok	ok	462.9360	67.195	0.028344	21.20	58.228	10.766	25771388.395983
2015/01/30	18:27:23	ok	ok	462.9120	67.179	0.028344	21.16	58.252	10.746	27076990.543966
2015/01/30	18:32:23	ok	ok	462.9080	67.184	0.028344	21.15	58.220	10.734	26008337.942513
2015/01/30	18:37:23	ok	ok	462.9020	67.165	0.028344	21.11	58.214	10.708	21626785.173859
2015/01/30	18:42:23	--	ok	462.7780	67.148	0.028344	21.10	58.213	10.701	25456992.960711
2015/01/30	18:42:36	--	ok	462.6420	67.204	0.028355	21.06	58.176	10.670	23430399.609636
2015/01/30	18:42:49	--	ok	463.2400	67.263	0.028373	20.99	58.288	10.647	24590344.735639
2015/01/30	18:43:02	ok	ok	463.0040	67.210	0.028361	20.97	58.376	10.651	26301493.671088
2015/01/30	18:48:02	ok	ok	463.1800	67.259	0.028361	21.08	58.240	10.694	24025570.268683
2015/01/30	18:53:02	ok	ok	463.1460	67.257	0.028361	21.08	58.271	10.700	26860250.856658
2015/01/30	18:58:02	ok	ok	463.0880	67.249	0.028361	21.04	58.234	10.668	28359609.176791
2015/01/30	19:03:02	ok	ok	463.1020	67.242	0.028361	21.02	58.292	10.666	26196534.786230
2015/01/30	19:08:02	ok	ok	463.0500	67.240	0.028361	20.95	58.281	10.621	27978919.354466
2015/01/30	19:13:02	ok	ok	463.0260	67.236	0.028361	20.94	58.310	10.620	27643329.029192
2015/01/30	19:18:02	ok	ok	462.9300	67.222	0.028361	20.89	58.272	10.582	29900898.666758
2015/01/30	19:23:02	ok	ok	462.9520	67.216	0.028361	20.82	58.323	10.549	27427553.254280
2015/01/30	19:28:02	ok	ok	462.9400	67.213	0.028361	20.83	58.355	10.561	25037741.405948
2015/01/30	19:33:02	ok	ok	462.8900	67.195	0.028361	20.77	58.315	10.517	29891689.934789
2015/01/30	19:38:02	ok	ok	462.8500	67.188	0.028361	20.72	58.338	10.490	28029010.940112
2015/01/30	19:43:02	ok	ok	462.8580	67.182	0.028361	20.73	58.339	10.497	29948814.909050
2015/01/30	19:48:02	ok	ok	462.8140	67.164	0.028361	20.67	58.361	10.464	27380534.487521
2015/01/30	19:53:02	ok	ok	462.8220	67.160	0.028361	20.66	58.328	10.452	28890145.615234
2015/01/30	19:58:02	--	ok	462.7380	67.149	0.028361	20.63	58.385	10.444	28112978.414989
2015/01/30	19:58:16	ok	ok	462.9760	67.214	0.028374	20.67	58.238	10.442	28390696.773559
2015/01/30	20:03:15	ok	ok	463.0080	67.228	0.028374	20.61	58.382	10.431	29229957.131198
2015/01/30	20:08:15	ok	ok	462.9560	67.225	0.028374	20.62	58.322	10.427	30216768.827685
2015/01/30	20:13:15	ok	ok	462.8920	67.209	0.028374	20.54	58.402	10.392	29452466.163081
2015/01/30	20:18:15	ok	ok	462.9140	67.207	0.028374	20.51	58.397	10.373	27424938.683542
2015/01/30	20:23:15	ok	ok	462.8740	67.194	0.028374	20.51	58.336	10.363	27887727.417271
2015/01/30	20:28:15	ok	ok	462.9080	67.207	0.028374	20.54	58.340	10.382	28901516.193953
2015/01/30	20:33:15	ok	ok	462.8440	67.183	0.028374	20.54	58.340	10.382	29042941.384932
2015/01/30	20:38:15	ok	ok	462.8340	67.178	0.028374	20.49	58.333	10.350	24772611.657156
2015/01/30	20:43:15	ok	ok	462.8180	67.162	0.028374	20.50	58.243	10.340	29762928.511290
2015/01/30	20:48:15	--	ok	462.7980	67.163	0.028374	20.50	58.243	10.340	28445481.831749
2015/01/30	20:48:29	ok	ok	462.9700	67.208	0.028385	20.42	58.169	10.279	26220186.883818
2015/01/30	20:53:28	ok	ok	463.0280	67.232	0.028385	20.50	58.243	10.340	28000214.534845
2015/01/30	20:58:28	ok	ok	462.9940	67.227	0.028385	20.48	58.209	10.322	26335211.645122
2015/01/30	21:03:28	ok	ok	462.9120	67.219	0.028385	20.47	58.269	10.327	22730634.869300
2015/01/30	21:08:28	ok	ok	462.9580	67.216	0.028385	20.44	58.264	10.308	25688538.346089
2015/01/30	21:13:28	ok	ok	462.9220	67.206	0.028385	20.44	58.264	10.308	29617042.088465
2015/01/30	21:18:28	ok	ok	462.9200	67.207	0.028385	20.44	58.233	10.302	29857488.897202
2015/01/30	21:23:28	ok	ok	462.8780	67.203	0.028385	20.47	58.207	10.316	30346041.449856
2015/01/30	21:28:28	ok	ok	462.8780	67.182	0.028385	20.40	58.227	10.277	27862717.639369
2015/01/30	21:33:28	ok	ok	462.8280	67.179	0.028385	20.39	58.226	10.271	28080270.895726
2015/01/30	21:38:28	ok	ok	462.8260	67.177	0.028385	20.40	58.258	10.283	29804843.788658
2015/01/30	21:43:28	ok	ok	462.8220	67.178	0.028385	20.40	58.166	10.266	29208864.741230
2015/01/30	21:48:28	--	ok	462.7940	67.162	0.028385	20.39	58.226	10.271	30874034.260344
2015/01/30	21:48:41	ok	ok	462.8000	67.218	0.028395	20.39	58.103	10.249	25300070.522868
2015/01/30	21:53:41	ok	ok	463.0420	67.231	0.028395	20.34	58.248	10.245	28491815.763892
2015/01/30	21:58:41	ok	ok	462.9760	67.224	0.028395	20.37	58.192	10.253	24237955.417278
2015/01/30	22:03:41	ok	ok	462.9320	67.224	0.028395	20.33	58.186	10.228	27587992.044369
2015/01/30	22:08:41	ok	ok	462.9320	67.218	0.028395	20.35	58.219	10.246	27398668.291783
2015/01/30	22:13:41	ok	ok	462.9160	67.209	0.028395	20.31	58.183	10.216	26034420.091019
2015/01/30	22:18:41	ok	ok	462.8880	67.201	0.028395	20.26	58.236	10.195	29985544.289107
2015/01/30	22:23:41	ok	ok	462.8980	67.195	0.028395	20.28	58.209	10.202	29506491.677481
2015/01/30	22:28:41	ok	ok	462.8600	67.183	0.028395	20.23	58.201	10.171	30522127.528304
2015/01/30	22:33:41	ok	ok	462.8220	67.184	0.028395	20.22	58.199	10.165	26618661.427534
2015/01/30	22:38:41	ok	ok	462.8100	67.174	0.028395	20.23	58.231	10.177	30011249.499427
2015/01/30	22:43:41	ok	ok	462.8020	67.165	0.028395	20.25	58.235	10.189	28270818.194616
2015/01/30	22:48:41	ok	ok	462.8200	67.167	0.028395	20.20	58.196	10.153	29433286.259591
2015/01/30	22:53:41	--	ok	462.7800	67.159	0.028395	20.18	58.163	10.135	29418933.999621
2015/01/30	22:53:54	--	ok	462.6480	67.210	0.028407	20.15	58.036	10.095	24874588.154450
2015/01/30	22:54:08	ok	ok	463.1800	67.260	0.028425	20.03	58.201	10.053	28016785.506443
2015/01/30	22:59:07	--	ok	463.3900	67.279	0.028425	20.18	58.193	10.140	28208616.862921
2015/01/30	22:59:21	ok	ok	462.8280	67.204	0.028405	20.14	58.126	10.105	23731677.897921
2015/01/30	23:04:20	ok	ok	463.0920	67.233	0.028405	20.15	58.127	10.111	26136465.089344
2015/01/30	23:09:20	ok	ok	463.0020	67.231	0.028405	20.11	58.182	10.097	27577690.109341
2015/01/30	23:14:20	ok	ok	462.9460	67.226	0.028405	20.14	58.156	10.110	28341923.868220
2015/01/30	23:19:20	ok	ok	462.9800	67.220	0.028405	20.11	58.182	10.097	29373261.998097
2015/01/30	23:24:20	ok	ok	462.9100	67.213	0.028405	20.10	58.211	10.096	29753422.453845
2015/01/30	23:29:20	ok	ok	462.8980	67.213	0.028405	20.06	58.205	10.071	27050878.784271
2015/01/30	23:34:20	ok	ok	462.9280	67.206	0.028405	20.05	58.173	10.060	25136274.761472
2015/01/30	23:39:20	ok	ok	462.8940	67.190	0.028405	20.04	58.172	10.054	29658640.525123
2015/01/30	23:44:20	ok	ok	462.8140	67.189	0.028405	20.00	58.196	10.035	29131182.594869
2015/01/30	23:49:20	ok	ok	462.8320	67.179	0.028405	20.00	58.135	10.024	29698835.167777
2015/01/30	23:54:20	ok	ok	462.8420	67.174	0.028405	19.92	58.214	9.991	26853716.388937
2015/01/30	23:59:20	ok	ok	462.8260	67.173	0.028405	19.94	58.217	10.003	26060152.406106
2015/01/31	00:04:20	--	ok	462.7260	67.151	0.028405	19.85	58.234	9.953	29983940.982696
2015/01/31	00:04:33	ok	ok	462.9160	67.214	0.028419	19.80	58.226	9.923	24888391.092313
2015/01/31	00:09:33	ok	ok	463.0720	67.231	0.028419	19.80	58.257	9.928	25284104.004072
2015/01/31	00:14:33	ok	ok	462.9640	67.230	0.028419	19.80	58.287	9.933	25524727.865082
2015/01/31	00:19:33	ok	ok	462.9120	67.226	0.028419	19.79	58.225	9.917	24117002.797512
2015/01/31	00:24:33	ok	ok	462.9240	67.221	0.028419	19.82	58.229	9.935	29200897.383667
2015/01/31	00:29:33	ok	ok	462.8740	67.215	0.028419	19.77	58.222	9.905	24255928.383176
2015/01/31	00:34:33	ok	ok	462.9200	67.210	0.028419	19.72	58.244	9.880	28469860.723620
2015/01/31	00:39:33	ok	ok	462.8760	67.199	0.028419	19.73	58.246	9.886	30051066.708412
2015/01/31	00:44:33	ok	ok	462.8760	67.192	0.028419	19.68	58.299	9.866	26056063.872005
2015/01/31	00:49:33	ok	ok	462.8360	67.186	0.028419	19.64	58.232	9.831	29767748.269909
2015/01/31	00:54:33	ok	ok	462.8020	67.179	0.028419	19.62	58.320	9.835	26706463.185120
2015/01/31	00:59:33	--	ok	462.7620	67.173	0.028419	19.59	58.346	9.822	28259649.388474
2015/01/31	00:59:46	ok	ok	462.9300	67.217	0.028431	19.56	58.220	9.783	27036102.848912
2015/01/31	01:04:46	ok	ok	463.0160	67.236	0.028431	19.54	58.338	9.792	29751377.158508
2015/01/31	01:09:46	ok	ok	462.9320	67.231	0.028431	19.54	58.308	9.787	28523415.917227
2015/01/31	01:14:46	ok	ok	462.9780	67.225	0.028431	19.48	58.299	9.751	29307093.352530
2015/01/31	01:19:46	ok	ok	462.9400	67.226	0.028431	19.47	58.328	9.750	30760097.366036
2015/01/31	01:24:46	ok	ok	462.9140	67.218	0.028431	19.44	58.353	9.737	28807158.739879
2015/01/31	01:29:46	ok	ok	462.8540	67.214	0.028431	19.42	58.259	9.710	26634105.678927
2015/01/31	01:34:46	ok	ok	462.8640	67.212	0.028431	19.40	58.317	9.708	27371973.953020
2015/01/31	01:39:46	ok	ok	462.8600	67.202	0.028431	19.39	58.285	9.697	30064751.910034
2015/01/31	01:44:46	ok	ok	462.8440	67.204	0.028431	19.38	58.283	9.691	31160829.430903
2015/01/31	01:49:46	ok	ok	462.8300	67.199	0.028431	19.34	58.338	9.677	30736362.962861
2015/01/31	01:54:46	ok	ok	462.8220	67.193	0.028431	19.36	58.280	9.679	26289304.902695
2015/01/31	01:59:46	--	ok	462.7900	67.179	0.028431	19.33	58.275	9.661	32176514.315058
2015/01/31	01:59:59	ok	ok	462.9580	67.223	0.028441	19.31	58.242	9.644	25975265.194031
2015/01/31	02:04:59	ok	ok	463.0660	67.235	0.028441	19.31	58.272	9.649	27315720.741729
2015/01/31	02:09:59	ok	ok	463.0300	67.234	0.028441	19.32	58.213	9.645	28360099.812460
2015/01/31	02:14:59	ok	ok	463.0220	67.234	0.028441	19.31	58.242	9.644	28513480.834966
2015/01/31	02:19:59	ok	ok	462.9720	67.228	0.028441	19.30	58.271	9.644	22874862.598124
2015/01/31	02:24:59	ok	ok	463.0360	67.226	0.028441	19.25	58.263	9.614	25737467.720262
2015/01/31	02:29:59	ok	ok	462.9820	67.221	0.028441	19.21	58.257	9.590	28320570.402063
2015/01/31	02:34:59	ok	ok	462.8920	67.212	0.028441	19.20	58.255	9.584	24132691.016590
2015/01/31	02:39:59	ok	ok	462.9260	67.214	0.028441	19.16	58.249	9.561	24493079.666647
2015/01/31	02:44:59	ok	ok	462.9240	67.209	0.028441	19.19	58.254	9.579	27132832.500165
2015/01/31	02:49:59	ok	ok	462.9240	67.203	0.028441	19.16	58.280	9.566	27336132.122935
2015/01/31	02:54:59	ok	ok	462.8740	67.202	0.028441	19.16	58.280	9.566	27032839.810574
2015/01/31	02:59:59	ok	ok	462.8980	67.195	0.028441	19.13	58.275	9.548	27062553.672955
2015/01/31	03:04:59	ok	ok	462.8560	67.194	0.028441	19.12	58.243	9.537	28741176.686210
2015/01/31	03:09:59	ok	ok	462.8020	67.190	0.028441	19.11	58.241	9.532	31136164.243849
2015/01/31	03:14:59	ok	ok	462.8360	67.188	0.028441	19.09	58.269	9.525	28469347.410521
2015/01/31	03:19:59	--	ok	462.7920	67.178	0.028441	19.12	58.243	9.537	26640556.174222
2015/01/31	03:20:12	ok	ok	462.8220	67.216	0.028452	19.08	58.176	9.504	25922204.782156
2015/01/31	03:25:12	ok	ok	463.0140	67.234	0.028452	19.04	58.231	9.491	26312202.951035
2015/01/31	03:30:12	ok	ok	462.9600	67.231	0.028452	19.02	58.258	9.484	27931508.955670
2015/01/31	03:35:12	ok	ok	462.9540	67.228	0.028452	19.03	58.259	9.490	30634266.956966
2015/01/31	03:40:12	ok	ok	462.9820	67.224	0.028452	19.02	58.258	9.484	28244405.641170
2015/01/31	03:45:12	ok	ok	462.9800	67.223	0.028452	18.98	58.252	9.461	30235151.770860
2015/01/31	03:50:12	ok	ok	462.9040	67.217	0.028452	18.97	58.220	9.450	32222963.717632
2015/01/31	03:55:12	ok	ok	462.9340	67.219	0.028452	18.98	58.252	9.461	26894660.832513
2015/01/31	04:00:12	ok	ok	462.9120	67.215	0.028452	18.97	58.220	9.450	30586524.136489
2015/01/31	04:05:12	ok	ok	462.8680	67.204	0.028452	18.94	58.246	9.437	27845134.629991
2015/01/31	04:10:12	ok	ok	462.8540	67.209	0.028452	18.89	58.268	9.413	28973526.573404
2015/01/31	04:15:12	ok	ok	462.8520	67.209	0.028452	18.96	58.218	9.444	29052879.568221
2015/01/31	04:20:12	ok	ok	462.8640	67.206	0.028452	18.89	58.238	9.408	30874373.059123
2015/01/31	04:25:12	ok	ok	462.8240	67.200	0.028452	18.92	58.212	9.421	25330793.873922
2015/01/31	04:30:12	ok	ok	462.8240	67.183	0.028452	18.92	58.242	9.426	26807239.351457
2015/01/31	04:35:12	--	ok	462.7940	67.192	0.028452	18.95	58.278	9.448	30681356.556405
2015/01/31	04:35:26	ok	ok	462.9340	67.221	0.028462	18.94	58.124	9.418	26114341.267561
2015/01/31	04:40:25	ok	ok	463.0720	67.236	0.028462	18.92	58.212	9.421	28805014.975391
2015/01/31	04:45:25	ok	ok	463.0140	67.236	0.028462	18.92	58.242	9.426	25231741.440352
2015/01/31	04:50:25	ok	ok	463.0140	67.231	0.028462	18.92	58.182	9.416	34274829.223831
2015/01/31	04:55:25	ok	ok	463.0120	67.233	0.028462	18.94	58.185	9.427	26642739.910499
2015/01/31	05:00:25	ok	ok	463.0160	67.233	0.028462	18.94	58.185	9.427	27950935.439410
2015/01/31	05:05:25	ok	ok	462.9820	67.229	0.028462	18.94	58.185	9.427	29377563.120726
2015/01/31	05:10:25	ok	ok	462.9900	67.228	0.028462	18.96	58.218	9.444	30098129.994515
2015/01/31	05:15:25	ok	ok	462.9780	67.227	0.028462	18.93	58.183	9.422	27081346.937607
2015/01/31	05:20:25	ok	ok	462.9640	67.220	0.028462	18.90	58.178	9.404	26480196.871172
2015/01/31	05:25:25	ok	ok	462.9300	67.227	0.028462	18.93	58.244	9.431	28409829.920742
2015/01/31	05:30:25	ok	ok	462.9280	67.221	0.028462	18.92	58.182	9.416	30722116.137743
2015/01/31	05:35:25	ok	ok	462.9500	67.216	0.028462	18.94	58.185	9.427	24839706.593591
2015/01/31	05:40:25	ok	ok	462.9280	67.215	0.028462	18.94	58.215	9.432	28140817.122919
2015/01/31	05:45:25	ok	ok	462.8780	67.209	0.028462	18.88	58.236	9.402	31242804.382139
2015/01/31	05:50:25	ok	ok	462.8480	67.204	0.028462	18.89	58.177	9.398	29513567.798743
2015/01/31	05:55:25	ok	ok	462.9320	67.203	0.028462	18.90	58.209	9.409	30927534.160270
2015/01/31	06:00:25	ok	ok	462.8780	67.203	0.028462	18.87	58.204	9.392	27889660.196209
2015/01/31	06:05:25	ok	ok	462.8880	67.196	0.028462	18.85	58.201	9.380	28296434.395588
2015/01/31	06:10:25	ok	ok	462.8500	67.194	0.028462	18.84	58.260	9.384	25639554.247743
2015/01/31	06:15:25	ok	ok	462.8260	67.193	0.028462	18.84	58.260	9.384	25660134.040825
2015/01/31	06:20:25	--	ok	462.7980	67.187	0.028462	18.82	58.257	9.373	25134988.189140
2015/01/31	06:20:39	ok	ok	462.8820	67.226	0.028473	18.85	58.140	9.370	26837355.371939
2015/01/31	06:25:38	ok	ok	462.9820	67.233	0.028473	18.81	58.225	9.362	28723217.375000
2015/01/31	06:30:38	ok	ok	463.0600	67.234	0.028473	18.80	58.224	9.356	28440662.491212
2015/01/31	06:35:38	ok	ok	463.0000	67.230	0.028473	18.79	58.253	9.355	24751987.912730
2015/01/31	06:40:38	ok	ok	462.9920	67.230	0.028473	18.77	58.280	9.349	25081954.097110
2015/01/31	06:45:38	ok	ok	462.9520	67.225	0.028473	18.80	58.193	9.351	29337383.004193
2015/01/31	06:50:38	ok	ok	463.0360	67.222	0.028473	18.78	58.251	9.349	26018429.916916
2015/01/31	06:55:38	ok	ok	462.9180	67.223	0.028473	18.76	58.248	9.338	27890097.751490
2015/01/31	07:00:38	ok	ok	462.9660	67.222	0.028473	18.76	58.339	9.353	27987710.687297
2015/01/31	07:05:38	ok	ok	462.9560	67.216	0.028473	18.79	58.283	9.360	26802140.279701
2015/01/31	07:10:38	ok	ok	462.9300	67.215	0.028473	18.76	58.278	9.343	28435993.741350
2015/01/31	07:15:38	ok	ok	462.8980	67.213	0.028473	18.75	58.368	9.352	28700170.471291
2015/01/31	07:20:38	ok	ok	462.8840	67.214	0.028473	18.79	58.283	9.360	28068487.186486
2015/01/31	07:25:38	ok	ok	462.8960	67.211	0.028473	18.78	58.221	9.345	27226309.502453
2015/01/31	07:30:38	ok	ok	462.9060	67.210	0.028473	18.80	58.224	9.356	27587609.769484
2015/01/31	07:35:38	ok	ok	462.8800	67.211	0.028473	18.85	58.232	9.385	26548182.281722
2015/01/31	07:40:38	ok	ok	462.8940	67.208	0.028473	18.85	58.232	9.385	26704496.813499
2015/01/31	07:45:38	ok	ok	462.8860	67.205	0.028473	18.84	58.230	9.379	27842407.052483
2015/01/31	07:50:38	ok	ok	462.8840	67.194	0.028473	18.84	58.230	9.379	27137800.361674
2015/01/31	07:55:38	ok	ok	462.8280	67.194	0.028473	18.86	58.203	9.386	28327496.626751
2015/01/31	08:00:38	ok	ok	462.8420	67.195	0.028473	18.86	58.203	9.386	26292224.703412
2015/01/31	08:05:38	ok	ok	462.8360	67.188	0.028473	18.89	58.268	9.413	28856284.395216
2015/01/31	08:10:38	ok	ok	462.8160	67.185	0.028473	18.90	58.239	9.414	30246041.683981
2015/01/31	08:15:38	ok	ok	462.8720	67.187	0.028473	18.90	58.270	9.419	26157052.638483
2015/01/31	08:20:38	ok	ok	462.8260	67.179	0.028473	18.88	58.267	9.407	26977097.330729
2015/01/31	08:25:38	ok	ok	462.8420	67.181	0.028473	18.88	58.236	9.402	25891254.974570
2015/01/31	08:30:38	--	ok	462.7420	67.171	0.028473	18.86	58.324	9.406	24731270.464673
2015/01/31	08:30:52	ok	ok	463.0240	67.227	0.028486	18.86	58.203	9.386	27322237.953680
2015/01/31	08:35:51	ok	ok	463.0520	67.237	0.028486	18.85	58.292	9.395	29178256.332154
2015/01/31	08:40:51	ok	ok	463.0600	67.234	0.028486	18.86	58.294	9.401	27060584.865584
2015/01/31	08:45:51	ok	ok	463.0540	67.235	0.028486	18.91	58.302	9.430	28072386.546960
2015/01/31	08:50:51	ok	ok	463.0260	67.236	0.028486	18.90	58.300	9.424	26541576.230556
2015/01/31	08:55:51	ok	ok	462.9940	67.234	0.028486	18.92	58.334	9.440	29495482.999562
2015/01/31	09:00:51	ok	ok	463.0460	67.232	0.028486	18.89	58.329	9.423	27455039.224806
2015/01/31	09:05:51	ok	ok	462.9260	67.231	0.028486	18.92	58.212	9.421	22112026.639093
2015/01/31	09:10:51	ok	ok	463.0240	67.227	0.028486	18.92	58.273	9.431	27642090.695663
2015/01/31	09:15:51	ok	ok	462.9800	67.227	0.028486	18.91	58.271	9.425	26139597.686338
2015/01/31	09:20:51	ok	ok	462.9800	67.227	0.028486	18.91	58.302	9.430	25416430.797420
2015/01/31	09:25:51	ok	ok	462.9480	67.225	0.028486	18.92	58.273	9.431	22307058.474852
2015/01/31	09:30:51	ok	ok	462.9640	67.223	0.028486	18.94	58.246	9.437	30032004.006160
2015/01/31	09:35:51	ok	ok	462.9540	67.222	0.028486	18.96	58.249	9.449	24917069.020675
2015/01/31	09:40:51	ok	ok	462.9840	67.221	0.028486	19.04	58.231	9.491	27423964.006817
2015/01/31	09:45:51	ok	ok	462.9980	67.226	0.028486	19.04	58.200	9.486	26579886.642350
2015/01/31	09:50:51	ok	ok	462.9260	67.221	0.028486	19.02	58.197	9.474	26612633.858616
2015/01/31	09:55:51	ok	ok	462.9660	67.222	0.028486	19.09	58.177	9.510	28493907.987424
2015/01/31	10:00:51	ok	ok	462.9360	67.222	0.028486	19.12	58.182	9.527	27940071.408698
2015/01/31	10:05:51	ok	ok	463.0700	67.218	0.028486	19.13	58.214	9.538	27600512.011369
2015/01/31	10:10:51	ok	ok	462.9520	67.217	0.028486	19.15	58.217	9.550	27409488.184733
2015/01/31	10:15:51	ok	ok	462.9720	67.217	0.028486	19.17	58.129	9.547	27910135.059686
2015/01/31	10:20:51	ok	ok	462.9180	67.217	0.028486	19.26	58.143	9.600	25519914.716860
2015/01/31	10:25:51	ok	ok	462.9860	67.219	0.028486	19.28	58.085	9.601	25578557.818363
2015/01/31	10:30:51	ok	ok	462.9920	67.216	0.028486	19.35	58.126	9.648	25320985.382220
2015/01/31	10:35:51	ok	ok	462.9700	67.211	0.028486	19.35	58.126	9.648	22414514.007485
2015/01/31	10:40:51	ok	ok	463.0360	67.214	0.028486	19.36	58.128	9.654	22627983.604901
2015/01/31	10:45:51	ok	ok	463.0040	67.219	0.028486	19.40	58.103	9.673	21236672.582157
2015/01/31	10:50:51	ok	ok	462.9700	67.216	0.028486	19.45	58.142	9.707	28097773.919893
2015/01/31	10:55:51	ok	ok	463.0260	67.216	0.028486	19.49	58.148	9.731	24893032.543739
2015/01/31	11:00:51	--	ok	462.7800	67.217	0.028486	19.55	58.096	9.757	21234613.156084
2015/01/31	11:01:04	ok	ok	462.8360	67.243	0.028497	19.46	58.021	9.693	22266319.953487
2015/01/31	11:06:04	--	ok	463.2840	67.250	0.028497	19.60	58.073	9.782	23097903.424769
2015/01/31	11:06:17	--	ok	462.5520	67.175	0.028483	19.57	57.916	9.738	25165475.808235
2015/01/31	11:06:31	ok	ok	462.9960	67.248	0.028506	19.43	58.139	9.695	26125103.079182
2015/01/31	11:11:30	--	ok	463.4300	67.272	0.028506	19.58	58.070	9.770	22023069.095212
2015/01/31	11:11:43	--	ok	462.5920	67.187	0.028484	19.62	57.985	9.778	23055308.945667
2015/01/31	11:11:56	ok	ok	462.9500	67.244	0.028504	19.48	58.116	9.720	23222556.129840
2015/01/31	11:16:56	--	ok	463.4080	67.268	0.028504	19.63	58.078	9.800	21030742.497619
2015/01/31	11:17:09	--	ok	462.5880	67.188	0.028484	19.68	57.902	9.799	23711747.512957
2015/01/31	11:17:23	ok	ok	462.9040	67.243	0.028504	19.41	58.105	9.678	25484433.022656
2015/01/31	11:22:22	--	ok	463.3920	67.266	0.028504	19.70	58.028	9.831	24635898.307643
2015/01/31	11:22:35	--	ok	462.5660	67.185	0.028484	19.64	57.957	9.785	23637358.341157
2015/01/31	11:22:49	ok	ok	462.9120	67.249	0.028507	19.53	58.215	9.765	22946146.698599
2015/01/31	11:27:48	--	ok	463.4500	67.274	0.028507	19.71	57.999	9.832	24986682.568388
2015/01/31	11:28:01	ok	ok	463.1140	67.193	0.028484	19.72	57.970	9.833	23342529.673702
2015/01/31	11:33:01	ok	ok	463.1220	67.219	0.028484	19.76	57.976	9.857	20930531.756219
2015/01/31	11:38:01	ok	ok	463.0980	67.219	0.028484	19.81	58.014	9.893	19848597.048359
2015/01/31	11:43:01	ok	ok	463.1020	67.214	0.028484	19.86	57.961	9.913	22484876.678423
2015/01/31	11:48:01	ok	ok	463.0660	67.213	0.028484	19.88	58.025	9.935	22616115.984072
2015/01/31	11:53:01	ok	ok	463.0760	67.213	0.028484	19.90	58.028	9.947	23614922.916311
2015/01/31	11:58:01	ok	ok	463.1100	67.215	0.028484	19.95	58.036	9.978	20898545.269782
2015/01/31	12:03:01	--	ok	462.6520	67.216	0.028484	19.98	57.948	9.980	20400357.050415
2015/01/31	12:03:15	--	ok	463.2460	67.252	0.028501	20.02	57.832	9.984	23671156.721755
2015/01/31	12:03:28	ok	ok	462.8420	67.162	0.028489	19.81	57.922	9.877	24312500.190686
2015/01/31	12:08:27	ok	ok	463.1720	67.237	0.028489	20.00	58.013	10.003	20409761.301721
2015/01/31	12:13:27	ok	ok	463.1400	67.237	0.028489	20.04	57.988	10.022	21317950.039109
2015/01/31	12:18:27	ok	ok	463.1760	67.235	0.028489	20.07	58.023	10.046	20056651.747570
2015/01/31	12:23:27	ok	ok	463.1540	67.233	0.028489	20.14	57.973	10.078	26469349.906888
2015/01/31	12:28:27	--	ok	463.2020	67.232	0.028489	20.18	57.979	10.103	24600711.398236
2015/01/31	12:28:40	--	ok	462.4860	67.129	0.028479	20.18	57.857	10.082	24609999.024267
2015/01/31	12:28:54	ok	ok	462.9200	67.242	0.028505	20.06	58.022	10.040	24812061.674220
2015/01/31	12:33:53	--	ok	463.4160	67.264	0.028505	20.24	58.019	10.145	24865149.742582
2015/01/31	12:34:06	--	ok	462.5000	67.144	0.028484	20.18	57.918	10.092	22792908.682941
2015/01/31	12:34:19	--	ok	463.3800	67.258	0.028509	20.08	58.208	10.084	24401130.787121
2015/01/31	12:34:33	--	ok	462.5060	67.138	0.02849	20.03	58.140	10.042	24531612.740757
2015/01/31	12:34:46	--	ok	463.3620	67.259	0.028515	20.00	58.257	10.045	17536804.105443
2015/01/31	12:34:59	--	ok	462.6580	67.193	0.028497	19.90	58.608	10.047	24190847.748758
2015/01/31	12:35:12	--	ok	463.3680	67.257	0.028514	19.80	59.049	10.063	22732582.482561
2015/01/31	12:35:26	--	ok	462.5520	67.171	0.028495	19.71	59.126	10.023	22763441.634796
2015/01/31	12:35:39	ok	ok	463.1000	67.263	0.028518	19.68	59.486	10.067	22047442.389516
2015/01/31	12:40:38	--	ok	463.7120	67.331	0.028518	20.28	57.964	10.159	22585229.813064
2015/01/31	12:40:51	--	ok	462.4500	67.117	0.028482	20.22	57.924	10.117	24985395.286096
2015/01/31	12:41:05	ok	ok	462.9740	67.249	0.02851	20.04	58.141	10.049	24390972.167420
2015/01/31	12:46:04	--	ok	463.4720	67.277	0.02851	20.32	58.001	10.190	28376823.215210
2015/01/31	12:46:18	--	ok	462.5840	67.154	0.028486	20.31	57.816	10.151	22671191.544877
2015/01/31	12:46:31	ok	ok	462.9340	67.242	0.028507	20.13	57.972	10.072	24874516.384659
2015/01/31	12:51:30	--	ok	463.3540	67.266	0.028507	20.28	57.933	10.154	23236513.336573
2015/01/31	12:51:44	--	ok	462.6620	67.189	0.028489	20.32	57.878	10.168	24422800.594444
2015/01/31	12:51:57	ok	ok	462.8480	67.238	0.028506	20.13	58.063	10.088	22444338.814171
2015/01/31	12:56:56	--	ok	463.3700	67.265	0.028506	20.36	58.007	10.214	24886364.064868
2015/01/31	12:57:09	--	ok	462.5640	67.165	0.028487	20.33	57.880	10.174	24767718.519856
2015/01/31	12:57:22	ok	ok	462.9480	67.248	0.02851	20.17	58.131	10.123	25198667.988894
2015/01/31	13:02:22	--	ok	463.4760	67.272	0.02851	20.34	58.004	10.202	24711080.417659
2015/01/31	13:02:35	ok	ok	463.0620	67.144	0.028485	20.33	57.880	10.174	21637346.036485
2015/01/31	13:07:35	ok	ok	462.9600	67.203	0.028485	20.38	57.949	10.216	19325954.559218
2015/01/31	13:12:35	--	ok	462.5560	67.189	0.028485	20.38	57.979	10.222	19133744.644841
2015/01/31	13:12:49	ok	ok	463.0980	67.258	0.028508	20.35	57.883	10.187	25242768.641525
2015/01/31	13:17:48	--	ok	463.4260	67.268	0.028508	20.42	57.955	10.241	23735951.562224
2015/01/31	13:18:01	ok	ok	463.0820	67.161	0.028486	20.39	57.858	10.206	22587963.287053
2015/01/31	13:23:01	ok	ok	462.9560	67.198	0.028486	20.44	57.897	10.243	19073388.113102
2015/01/31	13:28:01	ok	ok	462.9980	67.194	0.028486	20.48	57.933	10.273	19915775.202577
2015/01/31	13:33:01	ok	ok	463.0160	67.199	0.028486	20.50	57.906	10.280	21886472.023679
2015/01/31	13:38:01	ok	ok	462.9400	67.189	0.028486	20.50	57.906	10.280	21842434.575914
2015/01/31	13:43:01	ok	ok	463.0720	67.184	0.028486	20.50	57.906	10.280	21116084.325517
2015/01/31	13:48:01	--	ok	462.6340	67.183	0.028486	20.56	57.884	10.312	21677337.198771
2015/01/31	13:48:14	ok	ok	462.9740	67.248	0.028505	20.56	57.731	10.285	22061793.167993
2015/01/31	13:53:13	--	ok	463.3220	67.259	0.028505	20.58	57.857	10.319	25500808.745947
2015/01/31	13:53:27	--	ok	462.5940	67.160	0.028489	20.55	57.791	10.290	21888375.940031
2015/01/31	13:53:40	ok	ok	462.8660	67.238	0.028509	20.35	58.067	10.219	24758862.641403
2015/01/31	13:58:39	--	ok	463.3100	67.263	0.028509	20.60	57.891	10.337	23860138.773217
2015/01/31	13:58:52	--	ok	462.6820	67.188	0.028494	20.50	57.845	10.269	24563340.175005
2015/01/31	13:59:06	ok	ok	463.1940	67.238	0.02851	20.38	58.132	10.248	25005546.157507
2015/01/31	14:04:05	--	ok	463.3960	67.263	0.02851	20.58	57.888	10.325	24257256.061940
2015/01/31	14:04:19	--	ok	462.5380	67.135	0.028489	20.54	57.790	10.283	24553917.172992
2015/01/31	14:04:32	ok	ok	462.9600	67.252	0.028513	20.48	57.933	10.273	25564838.685883
2015/01/31	14:09:31	--	ok	463.4280	67.269	0.028513	20.53	57.941	10.304	23324853.593725
2015/01/31	14:09:45	--	ok	462.5400	67.155	0.028491	20.54	57.851	10.294	21859104.381860
2015/01/31	14:09:58	ok	ok	462.9260	67.247	0.028515	20.39	58.103	10.249	26238196.749737
2015/01/31	14:14:57	--	ok	463.4600	67.269	0.028515	20.53	57.911	10.299	21129857.481896
2015/01/31	14:15:10	--	ok	462.5120	67.124	0.028491	20.53	57.819	10.283	25951450.683233
2015/01/31	14:15:24	ok	ok	462.8560	67.249	0.028516	20.34	58.065	10.213	22698492.950426
2015/01/31	14:20:23	--	ok	463.5600	67.272	0.028516	20.56	57.915	10.318	26015661.020085
2015/01/31	14:20:36	--	ok	462.4560	67.101	0.028487	20.60	57.799	10.321	24456288.071510
2015/01/31	14:20:49	ok	ok	462.8740	67.244	0.028515	20.42	58.077	10.263	25947008.763556
2015/01/31	14:25:49	--	ok	463.5260	67.269	0.028515	20.58	57.888	10.325	24627084.145870
2015/01/31	14:26:03	--	ok	462.4760	67.101	0.028489	20.57	57.825	10.308	25565670.749685
2015/01/31	14:26:16	ok	ok	462.8700	67.249	0.028515	20.45	58.051	10.276	24953154.111650
2015/01/31	14:31:15	--	ok	463.5120	67.269	0.028515	20.63	57.834	10.345	22040767.095765
2015/01/31	14:31:28	--	ok	462.4300	67.108	0.028489	20.63	57.650	10.313	19969085.188017
2015/01/31	14:31:41	ok	ok	462.9500	67.252	0.028518	20.46	58.022	10.277	24273608.011777
2015/01/31	14:36:41	--	ok	463.5340	67.275	0.028518	20.64	57.866	10.357	25529092.578010
2015/01/31	14:36:54	--	ok	462.4860	67.126	0.028491	20.66	57.716	10.342	23198341.458396
2015/01/31	14:37:08	ok	ok	462.8880	67.245	0.028517	20.53	57.757	10.272	23421467.568150
2015/01/31	14:42:07	--	ok	463.5180	67.270	0.028517	20.65	57.868	10.363	24620923.852297
2015/01/31	14:42:21	--	ok	462.4720	67.109	0.028491	20.64	57.805	10.346	22113679.909668
2015/01/31	14:42:34	ok	ok	462.8960	67.247	0.028518	20.52	57.909	10.293	22127094.115270
2015/01/31	14:47:33	--	ok	463.3620	67.268	0.028518	20.67	57.871	10.376	21899628.855859
2015/01/31	14:47:47	--	ok	462.5920	67.167	0.0285	20.66	57.747	10.348	23308432.237167
2015/01/31	14:48:00	ok	ok	462.9300	67.249	0.02852	20.50	57.967	10.291	23914598.225996
2015/01/31	14:52:59	--	ok	463.5300	67.275	0.02852	20.67	57.809	10.365	19848798.710198
2015/01/31	14:53:12	--	ok	462.5220	67.121	0.028493	20.68	57.750	10.360	25702659.088815
2015/01/31	14:53:26	ok	ok	462.8340	67.246	0.028518	20.54	58.004	10.322	24738549.818696
2015/01/31	14:58:25	--	ok	463.4660	67.265	0.028518	20.62	57.894	10.350	26657519.717264
2015/01/31	14:58:39	--	ok	462.4780	67.102	0.028494	20.66	57.808	10.359	23992751.547977
2015/01/31	14:58:52	ok	ok	462.8480	67.246	0.02852	20.55	57.791	10.290	20630937.586320
2015/01/31	15:03:52	--	ok	463.3900	67.269	0.02852	20.67	57.871	10.376	21029016.357116
2015/01/31	15:04:05	ok	ok	463.1380	67.164	0.028501	20.62	57.771	10.328	21977170.310860
2015/01/31	15:09:04	ok	ok	463.1460	67.207	0.028501	20.58	57.888	10.325	21815351.750410
2015/01/31	15:14:04	ok	ok	463.0480	67.206	0.028501	20.64	57.897	10.363	24502071.882647
2015/01/31	15:19:04	ok	ok	462.9400	67.203	0.028501	20.61	57.923	10.349	21832047.265838
2015/01/31	15:24:04	ok	ok	462.9720	67.197	0.028501	20.57	57.917	10.324	22223065.740282
2015/01/31	15:29:04	ok	ok	463.0220	67.193	0.028501	20.54	57.973	10.316	26345337.845200
2015/01/31	15:34:04	ok	ok	462.9720	67.185	0.028501	20.50	57.937	10.286	22841109.672533
2015/01/31	15:39:04	ok	ok	462.9580	67.172	0.028501	20.50	57.967	10.291	22338350.710880
2015/01/31	15:44:04	ok	ok	462.9800	67.158	0.028501	20.50	57.906	10.280	21603059.101523
2015/01/31	15:49:04	ok	ok	462.9760	67.165	0.028501	20.48	57.964	10.279	22284999.798320
2015/01/31	15:54:04	ok	ok	462.9580	67.145	0.028501	20.47	57.901	10.261	24057106.362107
2015/01/31	15:59:04	ok	ok	462.8780	67.146	0.028501	20.45	57.990	10.265	24007441.004449
2015/01/31	16:04:04	ok	ok	462.8340	67.145	0.028501	20.46	57.961	10.266	24338017.430416
2015/01/31	16:09:04	ok	ok	462.8320	67.134	0.028501	20.41	57.984	10.240	27638245.402059
2015/01/31	16:14:04	ok	ok	462.8700	67.118	0.028501	20.39	58.042	10.239	22382325.345392
2015/01/31	16:19:04	--	ok	462.7840	67.113	0.028501	20.35	58.067	10.219	23019206.409303
2015/01/31	16:19:17	--	ok	462.6400	67.159	0.028511	20.39	57.889	10.212	22060385.512929
2015/01/31	16:19:31	ok	ok	462.9420	67.250	0.02853	20.26	58.053	10.163	24525486.609930
2015/01/31	16:24:30	--	ok	463.3340	67.263	0.02853	20.34	57.973	10.197	23546058.998766
2015/01/31	16:24:43	--	ok	462.5980	67.172	0.028513	20.33	57.941	10.185	26379885.000849
2015/01/31	16:24:57	ok	ok	462.9080	67.246	0.028533	20.16	58.190	10.128	24407519.885127
2015/01/31	16:29:56	--	ok	463.3980	67.265	0.028533	20.32	58.001	10.190	25597553.310208
2015/01/31	16:30:09	ok	ok	463.0240	67.161	0.028513	20.34	57.912	10.186	19427579.084867
2015/01/31	16:35:08	ok	ok	463.0280	67.195	0.028513	20.25	58.051	10.157	22247294.649982
2015/01/31	16:40:08	ok	ok	462.9980	67.195	0.028513	20.25	58.082	10.162	26120337.880357
2015/01/31	16:45:08	ok	ok	462.9960	67.190	0.028513	20.22	58.047	10.138	19746233.055755
2015/01/31	16:50:08	ok	ok	462.9260	67.187	0.028513	20.26	58.083	10.168	20578266.128225
2015/01/31	16:55:08	ok	ok	462.9720	67.175	0.028513	20.20	58.105	10.137	27050498.208622
2015/01/31	17:00:08	ok	ok	462.8980	67.167	0.028513	20.18	58.071	10.119	22020016.098780
2015/01/31	17:05:08	ok	ok	462.9300	67.158	0.028513	20.16	58.098	10.112	21453844.220021
2015/01/31	17:10:08	ok	ok	462.9160	67.142	0.028513	20.16	58.098	10.112	22742994.759026
2015/01/31	17:15:08	ok	ok	462.8700	67.148	0.028513	20.18	58.040	10.114	19113330.399464
2015/01/31	17:20:08	ok	ok	462.8260	67.140	0.028513	20.14	58.156	10.110	23580957.022730
2015/01/31	17:25:08	ok	ok	462.8540	67.133	0.028513	20.18	58.102	10.124	19600176.514332
2015/01/31	17:30:08	ok	ok	462.8620	67.130	0.028513	20.24	58.019	10.145	20427995.008153
2015/01/31	17:35:08	--	ok	462.7620	67.122	0.028513	20.20	58.013	10.121	21882793.706636
2015/01/31	17:35:21	--	ok	462.7140	67.187	0.028525	20.28	57.903	10.149	24557528.811731
2015/01/31	17:35:35	ok	ok	462.9180	67.242	0.02854	20.24	57.774	10.103	23692318.668708
2015/01/31	17:40:34	--	ok	463.3080	67.259	0.02854	20.25	57.990	10.146	20124071.730128
2015/01/31	17:40:47	--	ok	462.6140	67.182	0.028524	20.20	57.921	10.105	24559480.757650
2015/01/31	17:41:00	ok	ok	463.1960	67.246	0.028544	20.06	58.144	10.061	23575504.876514
2015/01/31	17:45:59	--	ok	463.3680	67.266	0.028544	20.29	57.966	10.166	22251992.483860
2015/01/31	17:46:13	--	ok	462.5920	67.178	0.028525	20.26	57.808	10.120	25907890.832247
2015/01/31	17:46:26	ok	ok	462.9220	67.245	0.028546	20.06	57.991	10.034	25866926.469168
2015/01/31	17:51:25	--	ok	463.3800	67.266	0.028546	20.24	58.019	10.145	24376981.776933
2015/01/31	17:51:38	--	ok	462.7120	67.187	0.028527	20.22	57.894	10.112	25063810.633654
2015/01/31	17:51:52	ok	ok	462.8440	67.230	0.028541	20.10	58.028	10.064	23322377.898903
2015/01/31	17:56:51	--	ok	463.2680	67.256	0.028541	20.26	58.022	10.158	25969631.988695
2015/01/31	17:57:04	ok	ok	463.0480	67.194	0.028528	20.28	57.872	10.143	20753786.852278
2015/01/31	18:02:04	ok	ok	463.0100	67.220	0.028528	20.28	57.964	10.159	25148195.242495
2015/01/31	18:07:04	ok	ok	463.0120	67.211	0.028528	20.27	57.993	10.159	25126120.689442
2015/01/31	18:12:04	ok	ok	463.0160	67.208	0.028528	20.27	58.024	10.164	26916935.493517
2015/01/31	18:17:04	ok	ok	462.9420	67.205	0.028528	20.26	57.991	10.152	23297735.919745
2015/01/31	18:22:04	ok	ok	462.9560	67.202	0.028528	20.30	58.028	10.183	24303349.400147
2015/01/31	18:27:04	ok	ok	462.9360	67.211	0.028528	20.25	57.990	10.146	25368736.987731
2015/01/31	18:32:04	ok	ok	462.9660	67.196	0.028528	20.26	58.022	10.158	21377121.528137
2015/01/31	18:37:04	ok	ok	463.0120	67.194	0.028528	20.25	58.051	10.157	22379821.555931
2015/01/31	18:42:04	--	ok	462.6860	67.190	0.028528	20.28	57.964	10.159	21825004.488698
2015/01/31	18:42:18	ok	ok	462.8680	67.241	0.028544	20.31	57.846	10.157	22817232.853711
2015/01/31	18:47:17	--	ok	463.2260	67.253	0.028544	20.34	58.004	10.202	23478634.929097
2015/01/31	18:47:31	--	ok	462.6220	67.190	0.028532	20.36	57.854	10.188	24105124.601957
2015/01/31	18:47:44	ok	ok	462.9220	67.247	0.028551	20.17	58.039	10.107	24039299.246888
2015/01/31	18:52:43	--	ok	463.4000	67.268	0.028551	20.36	57.976	10.209	27555754.550907
2015/01/31	18:52:56	--	ok	462.5880	67.179	0.028531	20.37	57.794	10.183	21821019.555664
2015/01/31	18:53:09	ok	ok	462.9040	67.246	0.028552	20.19	57.981	10.109	22570344.562888
2015/01/31	18:58:09	--	ok	463.3760	67.267	0.028552	20.31	57.938	10.173	23090003.691388
2015/01/31	18:58:22	--	ok	462.6040	67.165	0.028533	20.28	57.842	10.138	24135219.400301
2015/01/31	18:58:36	ok	ok	462.8280	67.242	0.028553	20.12	58.214	10.108	25467297.001428
2015/01/31	19:03:35	--	ok	463.4520	67.268	0.028553	20.34	57.912	10.186	21637729.393528
2015/01/31	19:03:48	--	ok	462.5280	67.139	0.02853	20.27	57.871	10.137	25398697.213128
2015/01/31	19:04:01	ok	ok	462.8800	67.243	0.028554	20.10	58.273	10.107	22796090.996531
2015/01/31	19:09:01	--	ok	463.3240	67.263	0.028554	20.24	58.050	10.151	18673098.977121
2015/01/31	19:09:15	--	ok	462.6340	67.185	0.028538	20.26	57.930	10.142	24297450.214162
2015/01/31	19:09:28	ok	ok	462.8780	67.248	0.028556	20.12	58.062	10.082	22280270.514432
2015/01/31	19:14:27	--	ok	463.4980	67.269	0.028556	20.32	57.970	10.184	22186048.200561
2015/01/31	19:14:41	--	ok	462.4820	67.120	0.028531	20.28	57.872	10.143	24109811.601688
2015/01/31	19:14:54	ok	ok	462.9140	67.248	0.028558	20.14	58.034	10.089	22418346.208060
2015/01/31	19:19:53	--	ok	463.3560	67.270	0.028558	20.33	57.941	10.185	20539075.849120
2015/01/31	19:20:06	--	ok	462.6580	67.196	0.02854	20.37	57.825	10.188	24615325.140680
2015/01/31	19:20:20	ok	ok	462.8560	67.246	0.028557	20.20	57.982	10.115	24410374.910256
2015/01/31	19:25:19	--	ok	463.3420	67.271	0.028557	20.35	57.883	10.187	21719121.664658
2015/01/31	19:25:32	ok	ok	463.1500	67.189	0.02854	20.34	57.790	10.164	19771894.316323
2015/01/31	19:30:31	ok	ok	463.1220	67.228	0.02854	20.40	57.891	10.218	22607753.422559
2015/01/31	19:35:31	--	ok	462.6560	67.223	0.02854	20.33	57.941	10.185	20609987.422997
2015/01/31	19:35:44	ok	ok	463.0080	67.259	0.028557	20.34	57.820	10.170	24348390.975405
2015/01/31	19:40:43	--	ok	463.3200	67.265	0.028557	20.38	57.979	10.222	20802959.695375
2015/01/31	19:40:57	--	ok	462.6380	67.194	0.028541	20.32	57.878	10.168	22265310.323578
2015/01/31	19:41:10	ok	ok	462.8820	67.243	0.028559	20.18	58.071	10.119	25387396.214008
2015/01/31	19:46:09	ok	ok	463.1760	67.267	0.028559	20.39	57.889	10.212	19563208.394622
2015/01/31	19:51:09	--	ok	463.5300	67.268	0.028559	20.41	57.953	10.235	18849293.217348
2015/01/31	19:51:22	--	ok	462.4020	67.089	0.028532	20.36	57.793	10.177	24528122.950929
2015/01/31	19:51:36	ok	ok	462.9960	67.250	0.028563	20.16	58.068	10.107	24757381.536195
2015/01/31	19:56:35	--	ok	463.4200	67.271	0.028563	20.37	57.917	10.205	29640941.886697
2015/01/31	19:56:48	--	ok	462.5820	67.166	0.028541	20.28	57.842	10.138	23978928.145676
2015/01/31	19:57:02	ok	ok	462.9000	67.250	0.028563	20.11	58.305	10.118	18882740.449485
2015/01/31	20:02:01	--	ok	463.4320	67.270	0.028563	20.36	57.976	10.209	25714040.216126
2015/01/31	20:02:14	--	ok	462.5740	67.153	0.028541	20.38	57.857	10.200	25458214.972149
2015/01/31	20:02:27	ok	ok	462.9240	67.245	0.028562	20.24	57.897	10.124	23769001.010536
2015/01/31	20:07:27	--	ok	463.4140	67.267	0.028562	20.36	57.976	10.209	24425569.819221
2015/01/31	20:07:40	--	ok	462.5700	67.156	0.028541	20.32	57.909	10.173	22213569.075351
2015/01/31	20:07:54	ok	ok	462.8960	67.245	0.028563	20.19	58.042	10.120	24249734.407148
2015/01/31	20:12:53	--	ok	463.3540	67.269	0.028563	20.31	57.969	10.178	24985514.950748
2015/01/31	20:13:06	--	ok	462.6160	67.188	0.028545	20.33	57.880	10.174	25169846.579353
2015/01/31	20:13:19	ok	ok	462.9320	67.245	0.028565	20.19	58.042	10.120	24542201.210206
2015/01/31	20:18:18	--	ok	463.3760	67.271	0.028565	20.35	58.005	10.208	23749659.550507
2015/01/31	20:18:31	--	ok	462.6740	67.186	0.028546	20.34	57.851	10.175	26455728.459284
2015/01/31	20:18:45	ok	ok	463.1500	67.237	0.028562	20.24	57.958	10.135	22444918.785820
2015/01/31	20:23:44	--	ok	463.2100	67.263	0.028562	20.32	57.940	10.179	22206515.664908
2015/01/31	20:23:57	--	ok	462.7400	67.217	0.028552	20.28	57.811	10.133	25932461.903726
2015/01/31	20:24:11	ok	ok	462.9580	67.247	0.028565	20.09	58.057	10.063	25599354.692977
2015/01/31	20:29:10	--	ok	463.4000	67.267	0.028565	20.30	57.967	10.172	23662675.757251
2015/01/31	20:29:24	ok	ok	463.0060	67.155	0.028545	20.29	57.751	10.128	21939480.945669
2015/01/31	20:34:23	ok	ok	463.0100	67.194	0.028545	20.28	57.903	10.149	21937651.085627
2015/01/31	20:39:23	ok	ok	462.9700	67.203	0.028545	20.33	57.941	10.185	25032893.571315
2015/01/31	20:44:23	ok	ok	463.0720	67.185	0.028545	20.26	57.930	10.142	23153331.565822
2015/01/31	20:49:23	ok	ok	462.9380	67.188	0.028545	20.24	57.988	10.140	22377222.838262
2015/01/31	20:54:23	ok	ok	462.9400	67.188	0.028545	20.23	57.926	10.123	27551640.373408
2015/01/31	20:59:23	ok	ok	462.9120	67.169	0.028545	20.24	57.988	10.140	19060844.279013
2015/01/31	21:04:23	ok	ok	462.8820	67.169	0.028545	20.20	57.952	10.110	23026379.570343
2015/01/31	21:09:23	ok	ok	462.9300	67.163	0.028545	20.19	58.011	10.114	25056656.299461
2015/01/31	21:14:23	ok	ok	462.8480	67.162	0.028545	20.22	57.955	10.122	24464778.533594
2015/01/31	21:19:23	ok	ok	462.8160	67.151	0.028545	20.24	57.927	10.129	26370544.141398
2015/01/31	21:24:23	ok	ok	462.8120	67.142	0.028545	20.22	57.985	10.128	21786071.131439
2015/01/31	21:29:23	ok	ok	462.8200	67.133	0.028545	20.21	57.953	10.116	26090996.784345
2015/01/31	21:34:23	--	ok	462.7740	67.138	0.028545	20.20	57.952	10.110	21855550.280008
2015/01/31	21:34:37	--	ok	462.6360	67.186	0.028556	20.21	57.800	10.089	24809616.790429
2015/01/31	21:34:50	ok	ok	462.9480	67.249	0.028575	20.05	58.081	10.044	21736024.733203
2015/01/31	21:39:49	--	ok	463.4520	67.266	0.028575	20.21	57.953	10.116	19033475.242538
2015/01/31	21:40:03	--	ok	462.4740	67.151	0.028552	20.21	57.800	10.089	20218813.626711
2015/01/31	21:40:16	ok	ok	463.0020	67.253	0.028579	20.01	58.075	10.020	25742717.885427
2015/01/31	21:45:15	--	ok	463.4480	67.276	0.028579	20.21	57.953	10.116	22028805.535745
2015/01/31	21:45:29	--	ok	462.6280	67.179	0.028556	20.18	57.857	10.082	27833848.495317
2015/01/31	21:45:42	ok	ok	462.8620	67.241	0.028575	20.02	58.138	10.036	26094738.980929
2015/01/31	21:50:41	--	ok	463.4200	67.261	0.028575	20.20	57.952	10.110	21030826.018363
2015/01/31	21:50:54	--	ok	462.5120	67.134	0.028553	20.23	57.803	10.102	22595658.070548
2015/01/31	21:51:07	ok	ok	462.9740	67.249	0.028578	20.05	57.898	10.012	26788681.901437
2015/01/31	21:56:06	--	ok	463.4600	67.272	0.028578	20.20	57.921	10.105	18117541.407824
2015/01/31	21:56:19	--	ok	462.5060	67.150	0.028555	20.18	57.857	10.082	21673081.592634
2015/01/31	21:56:33	ok	ok	462.8680	67.248	0.02858	19.96	58.159	10.005	20908212.772454
2015/01/31	22:01:32	--	ok	463.4820	67.274	0.02858	20.17	57.916	10.086	23028005.825791
2015/01/31	22:01:45	--	ok	462.4980	67.137	0.028556	20.17	57.886	10.081	21380932.861339
2015/01/31	22:01:58	--	ok	463.2300	67.256	0.028581	20.04	57.988	10.022	23005194.870198
2015/01/31	22:02:11	--	ok	462.6920	67.199	0.02857	19.94	58.095	9.982	25592787.914025
2015/01/31	22:02:25	ok	ok	463.0860	67.258	0.028585	19.91	58.426	10.021	25229718.874182
2015/01/31	22:07:24	--	ok	463.5620	67.289	0.028585	20.17	57.947	10.091	21552805.843435
2015/01/31	22:07:38	--	ok	462.5220	67.152	0.028557	20.18	57.765	10.066	23652797.059744
2015/01/31	22:07:51	ok	ok	462.9660	67.249	0.028581	20.02	57.893	9.994	25107075.348482
2015/01/31	22:12:50	--	ok	463.4580	67.270	0.028581	20.18	57.918	10.092	22932531.454488
2015/01/31	22:13:03	--	ok	462.4880	67.154	0.028558	20.13	57.849	10.051	20080109.226129
2015/01/31	22:13:16	--	ok	463.2840	67.252	0.028584	19.98	58.071	10.001	22237155.513669
2015/01/31	22:13:29	--	ok	462.6200	67.177	0.02857	19.88	58.422	10.003	26970464.440972
2015/01/31	22:13:43	--	ok	463.2320	67.259	0.028589	19.90	58.486	10.026	21680214.287295
2015/01/31	22:13:56	--	ok	462.7280	67.230	0.028577	19.79	58.713	10.000	24916975.131461
2015/01/31	22:14:09	ok	ok	463.1340	67.260	0.028591	19.76	59.043	10.039	24199476.783425
2015/01/31	22:19:08	--	ok	463.6260	67.309	0.028591	20.20	57.860	10.094	25521104.688347
2015/01/31	22:19:21	--	ok	462.5080	67.136	0.028559	20.18	57.765	10.066	22201522.148191
2015/01/31	22:19:35	--	ok	463.2540	67.249	0.028584	20.00	57.952	9.992	21670719.901451
2015/01/31	22:19:48	--	ok	462.6380	67.188	0.028571	19.96	58.220	10.015	22074607.503293
2015/01/31	22:20:01	ok	ok	463.1140	67.257	0.02859	19.88	58.513	10.019	23067967.328274
2015/01/31	22:25:00	--	ok	463.5620	67.298	0.02859	20.16	57.915	10.080	27861734.829641
2015/01/31	22:25:14	--	ok	462.5460	67.158	0.028561	20.12	57.909	10.055	23008289.337598
2015/01/31	22:25:27	ok	ok	462.9700	67.249	0.028584	19.98	58.132	10.012	24028822.982065
2015/01/31	22:30:26	--	ok	463.4560	67.271	0.028584	20.21	57.923	10.111	24572466.674925
2015/01/31	22:30:39	--	ok	462.5660	67.165	0.028561	20.21	57.800	10.089	22890096.428792
2015/01/31	22:30:53	ok	ok	462.9360	67.245	0.028583	20.11	57.724	10.017	25360064.969192
2015/01/31	22:35:52	--	ok	463.4460	67.266	0.028583	20.16	57.854	10.069	21552216.885305
2015/01/31	22:36:05	--	ok	462.5320	67.144	0.02856	20.21	57.739	10.079	22858496.844837
2015/01/31	22:36:19	ok	ok	462.9420	67.244	0.028584	20.02	57.893	9.994	25024858.729301
2015/01/31	22:41:18	--	ok	463.4040	67.267	0.028584	20.17	57.916	10.086	23290511.160767
2015/01/31	22:41:32	--	ok	462.6560	67.167	0.028564	20.14	57.851	10.057	22648405.062362
2015/01/31	22:41:45	ok	ok	463.0320	67.231	0.028581	20.00	57.890	9.982	23772870.623961
2015/01/31	22:46:44	--	ok	463.2940	67.260	0.028581	20.12	57.878	10.050	27783856.397992
2015/01/31	22:46:57	--	ok	462.7840	67.178	0.028567	20.12	57.786	10.034	23252519.038119
2015/01/31	22:47:11	--	ok	462.6800	67.202	0.028577	19.98	57.857	9.964	24350735.313752
2015/01/31	22:47:24	ok	ok	463.0260	67.261	0.028594	19.88	58.116	9.951	25020671.996831
2015/01/31	22:52:23	--	ok	463.5960	67.301	0.028594	20.15	57.883	10.068	20280430.444042
2015/01/31	22:52:36	--	ok	462.6200	67.134	0.028563	20.10	57.722	10.011	23514007.827642
2015/01/31	22:52:49	ok	ok	462.8860	67.230	0.028582	19.93	58.155	9.987	24412332.520930
2015/01/31	22:57:49	--	ok	463.2320	67.259	0.028582	20.13	57.880	10.056	21628923.057656
2015/01/31	22:58:02	--	ok	462.6700	67.204	0.028571	20.21	57.739	10.079	21137996.026708
2015/01/31	22:58:16	ok	ok	463.0540	67.247	0.028588	20.04	57.682	9.969	29270499.479937
2015/01/31	23:03:15	--	ok	463.3180	67.267	0.028588	20.12	57.848	10.045	25400667.212458
2015/01/31	23:03:28	--	ok	462.6680	67.202	0.028572	20.09	57.843	10.026	24662082.502591
2015/01/31	23:03:41	ok	ok	463.1260	67.246	0.028588	19.94	58.095	9.982	25192023.756056
2015/01/31	23:08:41	--	ok	463.3680	67.266	0.028588	20.08	57.872	10.026	25015736.728760
2015/01/31	23:08:54	--	ok	462.6460	67.174	0.02857	20.07	57.809	10.009	25290071.237287
2015/01/31	23:09:08	ok	ok	462.9500	67.238	0.028588	19.94	57.881	9.945	25457863.304630
2015/01/31	23:14:07	--	ok	463.3820	67.263	0.028588	20.04	57.927	10.012	25842744.084486
2015/01/31	23:14:20	--	ok	462.5860	67.149	0.028568	20.04	57.774	9.985	22631554.528627
2015/01/31	23:14:34	ok	ok	463.0060	67.240	0.028589	19.86	57.991	9.918	24417210.526479
2015/01/31	23:19:33	--	ok	463.3780	67.266	0.028589	20.04	57.897	10.006	22997759.391416
2015/01/31	23:19:46	--	ok	462.5680	67.182	0.02857	20.03	57.803	9.984	22235693.131674
2015/01/31	23:19:59	ok	ok	462.9360	67.249	0.028592	19.89	57.996	9.936	25872070.551762
2015/01/31	23:24:59	--	ok	463.4640	67.269	0.028592	20.06	57.900	10.019	20266108.356080
2015/01/31	23:25:13	--	ok	462.6000	67.146	0.028568	20.04	57.805	9.991	25952679.877290
2015/01/31	23:25:26	ok	ok	462.8520	67.227	0.028589	19.86	58.022	9.923	24849186.077943
2015/01/31	23:30:25	--	ok	463.2860	67.262	0.028589	20.03	57.895	10.000	25087113.382541
2015/01/31	23:30:39	--	ok	462.6140	67.199	0.028574	20.00	57.829	9.971	24446994.147195
2015/01/31	23:30:52	ok	ok	462.9300	67.249	0.028594	19.88	58.025	9.935	22238351.672915
2015/01/31	23:35:51	--	ok	463.4480	67.272	0.028594	20.04	57.866	10.001	20404802.755809
2015/01/31	23:36:04	--	ok	462.5680	67.157	0.028571	19.96	57.701	9.926	22435935.971951
2015/01/31	23:36:18	ok	ok	462.8720	67.244	0.028593	19.80	58.074	9.897	26265902.179438
2015/01/31	23:41:17	--	ok	463.3740	67.264	0.028593	19.99	57.858	9.971	17407587.730634
2015/01/31	23:41:30	--	ok	462.5880	67.166	0.028574	20.02	57.802	9.978	23158494.764690
2015/01/31	23:41:44	ok	ok	462.8780	67.245	0.028595	19.86	57.899	9.902	22699362.729810
2015/01/31	23:46:43	--	ok	463.5420	67.269	0.028595	20.01	57.831	9.977	18529892.306951
2015/01/31	23:46:56	--	ok	462.5200	67.090	0.028567	20.00	57.737	9.956	25664385.691752
2015/01/31	23:47:10	--	ok	463.2060	67.243	0.028592	19.92	57.786	9.917	22692227.257621
2015/01/31	23:47:23	--	ok	462.5160	67.162	0.028582	19.83	57.925	9.889	23123620.771373
2015/01/31	23:47:36	ok	ok	463.1860	67.264	0.028606	19.72	58.214	9.875	23874196.995005
2015/01/31	23:52:35	--	ok	463.4520	67.307	0.028606	19.98	57.887	9.970	22189138.677164
2015/01/31	23:52:48	ok	ok	463.0140	67.220	0.028583	19.98	57.796	9.954	24198212.492318
2015/01/31	23:57:48	ok	ok	463.1960	67.246	0.028583	20.02	57.863	9.989	25685586.185419
2015/02/01	00:02:48	ok	ok	463.1320	67.240	0.028583	19.91	57.877	9.927	24699954.730619
2015/02/01	00:07:48	ok	ok	463.1340	67.238	0.028583	19.91	57.907	9.932	24914326.091568
2015/02/01	00:12:48	ok	ok	463.1420	67.237	0.028583	19.88	57.903	9.914	24056138.977081
2015/02/01	00:17:48	ok	ok	463.0580	67.234	0.028583	19.84	57.927	9.895	25872791.304795
2015/02/01	00:22:48	ok	ok	462.9440	67.230	0.028583	19.81	57.922	9.877	22886323.716880
2015/02/01	00:27:48	ok	ok	463.0680	67.225	0.028583	19.84	57.927	9.895	25455883.144357
2015/02/01	00:32:48	ok	ok	463.0340	67.227	0.028583	19.82	57.924	9.883	27129139.667098
2015/02/01	00:37:48	ok	ok	463.0100	67.219	0.028583	19.84	57.896	9.890	25438991.137299
2015/02/01	00:42:48	ok	ok	463.0100	67.217	0.028583	19.79	57.980	9.875	29523667.631669
2015/02/01	00:47:48	ok	ok	463.0100	67.212	0.028583	19.72	57.970	9.833	25353532.534784
2015/02/01	00:52:48	ok	ok	463.0040	67.212	0.028583	19.71	57.938	9.822	27797893.056532
2015/02/01	00:57:48	ok	ok	462.9600	67.203	0.028583	19.70	57.967	9.821	29092322.028095
2015/02/01	01:02:48	ok	ok	462.9700	67.191	0.028583	19.68	57.994	9.814	24062613.479978
2015/02/01	01:07:48	ok	ok	462.9240	67.200	0.028583	19.68	58.055	9.825	26559206.075001
2015/02/01	01:12:48	ok	ok	462.9220	67.192	0.028583	19.66	58.021	9.807	28149022.223112
[truncated: 3,420 more rows]
