# Supplementary material for: Plastic Creep Constraint in Nylon Instrument Strings
Source: Materials (Basel). 2025 Jan 7;18(2):223. doi: 10.3390/ma18020223 (PMC11766866; doi:10.3390/ma18020223)
Supplement: Supplementary file 1 [file materials-18-00223-s001.zip › data_files/string_N21_nylon/string_test_data_N21_step_7.csv]

Date	Time	+-	f0	Frequency	Tension	LengthAdj	Temp	Rel.Hm	Abs.Hm	Pk.Magnitude
2015/02/09	17:45:44	--	ok	463.8940	67.554	0.029733	20.22	50.584	8.835	21628525.936639
2015/02/09	17:46:00	--	ok	423.8920	56.854	0.027857	20.13	50.760	8.819	43338288.976957
2015/02/09	17:46:13	--	ok	428.0760	57.915	0.028131	19.89	51.134	8.760	36312056.908022
2015/02/09	17:46:26	ok	ok	428.9560	58.258	0.02818	19.70	51.608	8.744	36059323.024697
2015/02/09	17:51:04	--	ok	430.1460	58.557	0.02818	19.45	48.975	8.177	29917105.669974
2015/02/09	17:51:18	--	ok	430.1320	58.539	0.028119	19.40	49.157	8.183	37076589.391979
2015/02/09	17:51:31	--	ok	429.4600	58.297	0.028059	19.14	49.750	8.156	34577059.905587
2015/02/09	17:51:45	ok	ok	428.9460	58.222	0.028034	19.02	50.266	8.183	34539169.047007
2015/02/09	17:56:44	--	ok	430.5540	58.475	0.028034	20.08	52.253	9.052	37225708.459758
2015/02/09	17:56:57	--	ok	428.7880	57.981	0.027951	20.12	52.196	9.063	41008326.167196
2015/02/09	17:57:11	--	ok	428.7360	57.967	0.027962	19.92	52.386	8.991	38381052.761304
2015/02/09	17:57:24	--	ok	428.6760	57.969	0.027976	19.84	52.780	9.016	34819316.711059
2015/02/09	17:57:37	--	ok	428.0940	57.969	0.027993	19.75	53.078	9.019	31395259.107749
2015/02/09	17:57:50	--	ok	428.6320	57.967	0.028042	19.68	53.316	9.023	37271562.066698
2015/02/09	17:58:04	ok	ok	428.8340	57.978	0.028061	19.67	53.501	9.049	34702958.074782
2015/02/09	18:03:03	--	ok	429.4740	58.133	0.028061	20.28	53.991	9.463	34635384.190362
2015/02/09	18:03:17	--	ok	429.6120	58.162	0.028036	20.31	53.964	9.475	34972612.388935
2015/02/09	18:03:30	--	ok	429.4860	58.088	0.028004	20.22	54.013	9.434	33692410.075608
2015/02/09	18:03:43	--	ok	429.4000	58.086	0.027978	20.11	54.276	9.419	34991712.084608
2015/02/09	18:03:56	--	ok	429.4180	58.074	0.027956	20.02	54.480	9.405	33815656.595498
2015/02/09	18:04:09	ok	ok	428.9380	57.987	0.027934	19.94	54.808	9.417	35940046.944387
2015/02/09	18:09:09	--	ok	429.4020	58.104	0.027934	20.37	54.933	9.679	33602282.429230
2015/02/09	18:09:22	ok	ok	428.9580	57.988	0.027912	20.38	54.872	9.674	34031713.341554
2015/02/09	18:14:22	--	ok	429.2080	58.026	0.027912	20.40	55.586	9.811	34059379.455683
2015/02/09	18:14:35	--	ok	428.3900	57.991	0.027901	20.39	55.492	9.789	31998128.982577
2015/02/09	18:14:48	--	ok	428.3300	57.983	0.027934	20.34	55.638	9.786	33762150.109097
2015/02/09	18:15:02	ok	ok	428.8560	57.978	0.027969	20.21	55.866	9.752	35470216.906041
2015/02/09	18:20:01	ok	ok	429.1400	58.008	0.027969	20.40	56.079	9.898	34260548.853330
2015/02/09	18:25:01	--	ok	429.3200	58.051	0.027969	20.40	56.540	9.979	34030996.186560
2015/02/09	18:25:14	--	ok	429.4060	58.047	0.027953	20.41	56.419	9.964	33423285.451665
2015/02/09	18:25:28	--	ok	428.7220	58.022	0.027931	20.35	56.471	9.938	31675364.804368
2015/02/09	18:25:41	--	ok	428.6680	58.016	0.027945	20.26	56.642	9.916	35361055.510023
2015/02/09	18:25:54	--	ok	429.2820	58.010	0.027963	20.18	56.815	9.900	35606827.490084
2015/02/09	18:26:07	ok	ok	429.1980	58.007	0.027948	20.14	57.085	9.924	30360998.484362
2015/02/09	18:31:06	ok	ok	428.9420	58.118	0.027948	20.45	56.794	10.053	27344138.028492
2015/02/09	18:36:06	--	ok	429.5600	58.173	0.027948	20.42	57.158	10.100	27853820.397555
2015/02/09	18:36:19	ok	ok	429.0880	58.174	0.027918	20.48	57.014	10.110	31177393.204046
2015/02/09	18:41:19	--	ok	429.7240	58.207	0.027918	20.37	57.396	10.113	28206129.476444
2015/02/09	18:41:33	--	ok	428.7040	58.019	0.02788	20.40	57.339	10.120	33498733.908651
2015/02/09	18:41:46	--	ok	428.5860	58.000	0.027895	20.34	57.269	10.073	33921850.700044
2015/02/09	18:41:59	--	ok	428.5660	58.001	0.027917	20.24	57.499	10.054	31211469.357878
2015/02/09	18:42:12	--	ok	428.5380	57.996	0.027941	20.16	57.762	10.053	32628191.975648
2015/02/09	18:42:26	--	ok	428.5400	57.995	0.027965	20.11	57.907	10.049	36894073.994783
2015/02/09	18:42:39	--	ok	428.5680	57.999	0.02799	20.06	58.052	10.045	30183425.320225
2015/02/09	18:42:52	ok	ok	429.0360	58.121	0.028013	20.02	58.230	10.052	30333521.010998
2015/02/09	18:47:51	--	ok	429.9120	58.245	0.028013	20.39	57.552	10.152	24837935.615111
2015/02/09	18:48:05	--	ok	429.3440	58.252	0.027964	20.38	57.489	10.135	31301177.667662
2015/02/09	18:48:18	--	ok	429.2820	58.226	0.027946	20.32	57.480	10.098	33092147.625368
2015/02/09	18:48:31	--	ok	429.2280	58.219	0.027931	20.26	57.685	10.099	35074024.787370
2015/02/09	18:48:44	--	ok	429.2140	58.205	0.027919	20.21	57.892	10.105	33898242.545876
2015/02/09	18:48:58	--	ok	429.6920	58.193	0.027907	20.14	58.095	10.100	37175814.963409
2015/02/09	18:49:11	--	ok	428.4360	57.988	0.02787	20.06	58.205	10.071	38062157.345987
2015/02/09	18:49:24	ok	ok	428.9960	57.987	0.0279	20.03	58.292	10.069	35965928.258309
2015/02/09	18:54:23	--	ok	429.2580	58.024	0.0279	20.32	57.786	10.152	31431905.713806
2015/02/09	18:54:37	--	ok	429.3580	58.025	0.027887	20.35	57.699	10.154	35686931.380516
2015/02/09	18:54:50	ok	ok	429.0100	57.990	0.027868	20.24	57.774	10.103	34122307.057041
2015/02/09	18:59:49	--	ok	429.2160	58.017	0.027868	20.30	57.998	10.177	34829847.670301
2015/02/09	19:00:03	ok	ok	429.0780	57.991	0.027856	20.37	57.733	10.172	40511023.339851
2015/02/09	19:05:02	ok	ok	429.1040	57.993	0.027856	20.26	58.175	10.184	36869736.357246
2015/02/09	19:10:02	ok	ok	429.1840	58.000	0.027856	20.27	58.207	10.196	36940078.480290
2015/02/09	19:15:02	--	ok	429.2680	58.017	0.027856	20.25	58.357	10.210	37104738.994368
2015/02/09	19:15:16	ok	ok	428.9720	57.981	0.027842	20.31	58.213	10.221	39172728.308909
2015/02/09	19:20:15	ok	ok	429.0400	57.988	0.027842	20.28	58.392	10.234	40990036.958468
2015/02/09	19:25:15	ok	ok	429.1000	57.994	0.027842	20.26	58.572	10.254	37517728.445167
2015/02/09	19:30:15	ok	ok	429.1640	57.997	0.027842	20.26	58.633	10.265	36550410.200894
2015/02/09	19:35:15	--	ok	429.2160	58.001	0.027842	20.22	58.718	10.256	37284885.341017
2015/02/09	19:35:28	--	ok	428.3720	57.977	0.02783	20.21	58.656	10.239	35882799.389467
2015/02/09	19:35:42	--	ok	428.2540	57.956	0.027864	20.16	58.709	10.218	36746145.819290
2015/02/09	19:35:55	--	ok	428.2060	57.954	0.027904	20.07	58.878	10.194	37001534.868549
2015/02/09	19:36:08	--	ok	428.4160	57.985	0.027947	20.02	58.992	10.184	25833621.730613
2015/02/09	19:36:22	ok	ok	429.0760	58.133	0.027978	19.96	59.074	10.162	29779019.711991
2015/02/09	19:41:21	ok	ok	429.1900	58.233	0.027978	20.20	58.807	10.259	27190723.668243
2015/02/09	19:46:21	--	ok	429.2700	58.244	0.027978	20.20	58.898	10.275	24214938.161406
2015/02/09	19:46:35	--	ok	429.3580	58.249	0.027964	20.25	58.662	10.264	30717891.292147
2015/02/09	19:46:48	--	ok	429.2660	58.216	0.027945	20.19	58.561	10.210	31663880.239034
2015/02/09	19:47:01	--	ok	429.2060	58.204	0.027931	20.08	58.788	10.184	32247045.443394
2015/02/09	19:47:14	ok	ok	429.1840	58.189	0.02792	19.99	58.987	10.165	29784242.397049
2015/02/09	19:52:13	--	ok	429.3760	58.259	0.02792	20.16	58.862	10.245	27981239.885847
2015/02/09	19:52:27	--	ok	429.4100	58.259	0.027899	20.22	58.688	10.250	33173989.286327
2015/02/09	19:52:40	--	ok	429.2220	58.209	0.027878	20.14	58.645	10.195	31629289.927430
2015/02/09	19:52:53	ok	ok	429.1260	58.169	0.027866	20.09	58.851	10.201	33869104.184273
2015/02/09	19:57:52	--	ok	429.3100	58.248	0.027866	20.18	58.865	10.257	26250181.526981
2015/02/09	19:58:06	ok	ok	429.0040	58.112	0.027849	20.24	58.722	10.268	36138491.786411
2015/02/09	20:03:05	ok	ok	429.0480	58.140	0.027849	20.16	59.014	10.271	31256093.859980
2015/02/09	20:08:05	ok	ok	429.0640	58.146	0.027849	20.09	59.064	10.238	32264197.467557
2015/02/09	20:13:05	ok	ok	429.1000	58.166	0.027849	20.08	59.184	10.253	27360974.354574
2015/02/09	20:18:05	ok	ok	429.1420	58.178	0.027849	20.06	59.151	10.235	31751680.321279
2015/02/09	20:23:05	ok	ok	429.1800	58.181	0.027849	20.01	59.204	10.214	30474282.529307
2015/02/09	20:28:05	--	ok	429.2340	58.215	0.027849	20.06	59.303	10.261	29268346.467444
2015/02/09	20:28:18	ok	ok	428.9820	58.104	0.027837	20.14	59.133	10.280	39310968.763258
2015/02/09	20:33:18	--	ok	429.5860	58.101	0.027837	20.00	59.354	10.234	33076471.944329
2015/02/09	20:33:31	--	ok	428.2440	57.954	0.027805	20.00	59.293	10.224	38980375.149695
2015/02/09	20:33:44	--	ok	428.2320	57.947	0.027846	19.94	59.314	10.192	38354308.067351
2015/02/09	20:33:58	--	ok	428.1900	57.940	0.027887	19.86	59.454	10.168	38221347.297092
2015/02/09	20:34:11	--	ok	428.5080	57.984	0.02793	19.81	59.476	10.142	33129996.730532
2015/02/09	20:34:24	ok	ok	429.0280	58.096	0.027956	19.76	59.712	10.152	31183640.923996
2015/02/09	20:39:23	--	ok	429.2240	58.213	0.027956	20.00	59.324	10.229	28283935.643155
2015/02/09	20:39:36	--	ok	429.2540	58.214	0.027945	20.05	59.149	10.229	27120491.199969
2015/02/09	20:39:50	ok	ok	429.1440	58.163	0.027931	19.94	59.193	10.171	32430429.438668
2015/02/09	20:44:49	--	ok	429.9360	58.231	0.027931	20.00	59.354	10.234	24332831.233365
2015/02/09	20:45:02	--	ok	429.2620	58.216	0.027881	20.11	59.159	10.266	30082728.009763
2015/02/09	20:45:15	ok	ok	429.1320	58.137	0.027867	20.04	59.056	10.207	39212206.613670
2015/02/09	20:50:15	--	ok	429.2360	58.216	0.027867	19.96	59.409	10.220	31861535.050162
2015/02/09	20:50:28	ok	ok	429.1200	58.172	0.027855	20.08	59.215	10.258	31578542.511571
2015/02/09	20:55:28	ok	ok	429.0900	58.168	0.027855	19.96	59.409	10.220	27468126.870613
2015/02/09	21:00:28	ok	ok	429.1060	58.178	0.027855	19.94	59.436	10.213	25807459.563018
2015/02/09	21:05:28	ok	ok	429.1600	58.200	0.027855	19.97	59.502	10.242	25721822.519234
2015/02/09	21:10:28	--	ok	429.2060	58.202	0.027855	19.98	59.473	10.243	24657463.614732
2015/02/09	21:10:41	ok	ok	429.0160	58.105	0.027844	19.99	59.322	10.223	33954071.562208
2015/02/09	21:15:41	ok	ok	428.9660	58.105	0.027844	19.94	59.527	10.228	30030733.613857
2015/02/09	21:20:41	ok	ok	429.0160	58.147	0.027844	19.92	59.524	10.216	26727833.923177
2015/02/09	21:25:41	ok	ok	429.0260	58.144	0.027844	19.94	59.619	10.244	30116419.164419
2015/02/09	21:30:41	ok	ok	429.0740	58.160	0.027844	19.92	59.585	10.226	26818268.959157
2015/02/09	21:35:41	ok	ok	429.0900	58.153	0.027844	19.88	59.639	10.212	29512133.268928
2015/02/09	21:40:41	ok	ok	429.1060	58.163	0.027844	19.92	59.585	10.226	26995416.778297
2015/02/09	21:45:41	ok	ok	429.1280	58.185	0.027844	19.90	59.612	10.219	32674643.492001
2015/02/09	21:50:41	ok	ok	429.1300	58.180	0.027844	19.86	59.606	10.194	30267183.831427
2015/02/09	21:55:41	ok	ok	429.1560	58.203	0.027844	19.84	59.633	10.187	29391996.252058
2015/02/09	22:00:41	ok	ok	429.1680	58.206	0.027844	19.83	59.662	10.186	27698356.696220
2015/02/09	22:05:41	ok	ok	429.1980	58.216	0.027844	19.82	59.660	10.179	29506985.798757
2015/02/09	22:10:41	--	ok	429.2160	58.225	0.027844	19.78	59.684	10.160	29382896.646113
2015/02/09	22:10:54	ok	ok	429.0320	58.121	0.027832	19.78	59.563	10.139	37808030.812375
2015/02/09	22:15:54	ok	ok	429.0340	58.131	0.027832	19.75	59.710	10.146	30505770.888259
2015/02/09	22:20:54	ok	ok	429.0040	58.115	0.027832	19.66	59.787	10.106	28715278.434063
2015/02/09	22:25:54	ok	ok	429.0200	58.133	0.027832	19.61	59.779	10.075	29654817.831860
2015/02/09	22:30:54	ok	ok	429.0900	58.156	0.027832	19.64	59.693	10.078	29389521.938461
2015/02/09	22:35:54	ok	ok	429.0420	58.135	0.027832	19.56	59.771	10.044	31731460.612126
2015/02/09	22:40:54	ok	ok	429.0340	58.140	0.027832	19.48	59.849	10.010	29454911.079217
2015/02/09	22:45:54	ok	ok	429.0760	58.150	0.027832	19.48	59.819	10.005	29357210.576782
2015/02/09	22:50:54	ok	ok	429.0720	58.160	0.027832	19.44	59.843	9.986	32248225.588687
2015/02/09	22:55:54	ok	ok	429.0680	58.163	0.027832	19.38	59.833	9.949	28725337.687832
2015/02/09	23:00:54	ok	ok	429.0900	58.167	0.027832	19.34	59.857	9.929	28260296.582942
2015/02/09	23:05:54	ok	ok	429.0580	58.169	0.027832	19.25	59.904	9.885	28107897.962555
2015/02/09	23:10:54	ok	ok	429.0640	58.165	0.027832	19.22	59.929	9.871	28222192.567074
2015/02/09	23:15:54	ok	ok	429.0460	58.167	0.027832	19.14	59.977	9.833	28739820.960737
2015/02/09	23:20:54	ok	ok	429.0460	58.168	0.027832	19.11	59.942	9.810	30020410.503052
2015/02/09	23:25:54	ok	ok	429.0760	58.173	0.027832	19.07	59.966	9.791	27606138.911639
2015/02/09	23:30:54	ok	ok	429.0580	58.174	0.027832	19.03	59.990	9.771	27070342.021224
2015/02/09	23:35:54	ok	ok	429.0400	58.167	0.027832	19.00	59.985	9.753	27623652.466344
2015/02/09	23:40:54	ok	ok	429.0660	58.167	0.027832	18.94	60.005	9.722	29069465.920781
2015/02/09	23:45:54	ok	ok	429.0560	58.171	0.027832	18.90	59.969	9.694	29386729.872506
2015/02/09	23:50:54	ok	ok	429.0640	58.170	0.027832	18.91	60.031	9.709	28035706.162703
2015/02/09	23:55:54	ok	ok	429.0400	58.160	0.027832	18.83	60.109	9.676	27459156.001914
2015/02/10	00:00:54	ok	ok	429.0720	58.183	0.027832	18.80	60.074	9.653	26756038.374782
2015/02/10	00:05:54	ok	ok	429.0460	58.173	0.027832	18.70	60.118	9.604	26038978.913669
2015/02/10	00:10:54	ok	ok	429.0400	58.175	0.027832	18.66	60.142	9.585	28010497.494603
2015/02/10	00:15:54	ok	ok	429.0280	58.166	0.027832	18.60	60.133	9.549	26190956.957551
2015/02/10	00:20:54	ok	ok	429.0080	58.155	0.027832	18.52	60.090	9.498	27196012.898438
2015/02/10	00:25:54	ok	ok	429.0660	58.177	0.027832	18.53	60.152	9.513	28467199.085565
2015/02/10	00:30:54	ok	ok	429.0040	58.160	0.027832	18.43	60.136	9.454	29585620.986965
2015/02/10	00:35:54	ok	ok	429.0580	58.164	0.027832	18.42	60.134	9.448	27231195.310164
2015/02/10	00:40:54	ok	ok	429.0080	58.161	0.027832	18.37	60.156	9.424	27302417.122209
2015/02/10	00:45:54	ok	ok	429.0000	58.157	0.027832	18.24	60.226	9.363	27280604.501319
2015/02/10	00:50:54	ok	ok	428.9960	58.170	0.027832	18.26	60.199	9.369	29441241.878314
2015/02/10	00:55:54	ok	ok	428.9780	58.143	0.027832	18.15	60.241	9.315	30890564.254406
2015/02/10	01:00:54	ok	ok	429.0020	58.159	0.027832	18.15	60.241	9.315	28285565.294852
2015/02/10	01:05:54	ok	ok	429.0020	58.168	0.027832	18.17	60.215	9.322	26261025.341738
2015/02/10	01:10:54	ok	ok	428.9720	58.150	0.027832	18.10	60.203	9.282	26498207.150854
2015/02/10	01:15:54	ok	ok	428.9840	58.152	0.027832	18.06	60.227	9.263	27066097.067102
2015/02/10	01:20:54	ok	ok	428.9580	58.155	0.027832	18.02	60.251	9.245	30295594.740082
2015/02/10	01:25:54	ok	ok	428.9740	58.141	0.027832	17.94	60.268	9.204	29507217.531904
2015/02/10	01:30:54	ok	ok	428.9720	58.153	0.027832	17.95	60.270	9.209	28181753.487853
2015/02/10	01:35:54	ok	ok	428.9920	58.149	0.027832	17.93	60.236	9.193	27784498.260086
2015/02/10	01:40:54	ok	ok	428.9600	58.152	0.027832	17.87	60.227	9.159	27823847.144358
2015/02/10	01:45:54	ok	ok	428.9740	58.153	0.027832	17.88	60.258	9.170	30349528.340275
2015/02/10	01:50:54	ok	ok	428.9480	58.139	0.027832	17.80	60.276	9.129	28458253.911547
2015/02/10	01:55:54	--	ok	429.4420	58.244	0.027832	19.24	57.987	9.563	31445839.476739
2015/02/10	01:56:07	ok	ok	428.8800	58.061	0.027809	19.30	57.783	9.563	36445966.822395
2015/02/10	02:01:07	--	ok	429.2080	58.177	0.027809	19.93	57.604	9.892	31797058.891199
2015/02/10	02:01:20	ok	ok	428.9000	58.035	0.027798	19.96	57.487	9.889	38885963.603062
2015/02/10	02:06:20	ok	ok	429.1620	58.137	0.027798	20.40	57.308	10.115	33333078.124955
2015/02/10	02:11:20	--	ok	429.3120	58.183	0.027798	20.75	57.208	10.305	32182270.718296
2015/02/10	02:11:33	ok	ok	428.8140	57.992	0.027781	20.73	57.143	10.282	38764858.189018
2015/02/10	02:16:33	ok	ok	429.1220	58.076	0.027781	21.03	57.127	10.459	33441402.640749
2015/02/10	02:21:33	--	ok	429.2120	58.124	0.027781	21.32	57.048	10.622	35142877.847606
2015/02/10	02:21:46	ok	ok	428.8400	57.998	0.02777	21.26	56.854	10.549	34821972.796111
2015/02/10	02:26:46	ok	ok	429.0800	58.059	0.02777	21.44	57.035	10.693	32600359.257818
2015/02/10	02:31:46	ok	ok	429.1180	58.073	0.02777	21.52	57.140	10.762	30929108.283085
2015/02/10	02:36:46	--	ok	429.2160	58.133	0.02777	21.67	57.070	10.843	31243460.234940
2015/02/10	02:36:59	ok	ok	428.9560	58.018	0.027758	21.67	56.947	10.819	37664272.947060
2015/02/10	02:41:59	ok	ok	429.0860	58.052	0.027758	21.72	57.170	10.893	34062267.652685
2015/02/10	02:46:59	ok	ok	429.1520	58.089	0.027758	21.86	57.068	10.962	32893140.209051
2015/02/10	02:51:59	--	ok	429.2140	58.120	0.027758	21.97	57.146	11.047	31539194.736234
2015/02/10	02:52:12	ok	ok	428.8680	58.013	0.027747	21.91	57.168	11.013	35831868.310451
2015/02/10	02:57:12	ok	ok	429.0680	58.062	0.027747	22.03	57.063	11.069	34024010.014009
2015/02/10	03:02:12	ok	ok	429.0800	58.063	0.027747	22.08	57.163	11.120	30419954.793806
2015/02/10	03:07:12	ok	ok	429.1580	58.087	0.027747	22.16	57.082	11.156	31913216.625112
2015/02/10	03:12:12	--	ok	429.2120	58.098	0.027747	22.18	57.178	11.187	32831561.880166
2015/02/10	03:12:25	ok	ok	428.8460	58.011	0.027735	22.16	57.082	11.156	37753678.047537
2015/02/10	03:17:25	ok	ok	429.0100	58.035	0.027735	22.21	57.244	11.219	32554813.943743
2015/02/10	03:22:25	ok	ok	429.0640	58.059	0.027735	22.19	57.488	11.254	32813014.224588
2015/02/10	03:27:25	ok	ok	429.1340	58.080	0.027735	22.28	57.501	11.315	28401598.584975
2015/02/10	03:32:25	--	ok	429.2020	58.097	0.027735	22.33	57.509	11.349	34915740.462598
2015/02/10	03:32:38	ok	ok	428.8820	58.020	0.027724	22.32	57.384	11.318	35033883.832167
2015/02/10	03:37:38	ok	ok	429.0180	58.058	0.027724	22.47	57.438	11.427	35016516.897836
2015/02/10	03:42:38	ok	ok	429.0740	58.056	0.027724	22.44	57.495	11.418	30352151.545417
2015/02/10	03:47:38	ok	ok	429.1280	58.077	0.027724	22.52	57.507	11.473	33970433.001619
2015/02/10	03:52:38	ok	ok	429.1540	58.082	0.027724	22.52	57.538	11.479	29221994.033829
2015/02/10	03:57:38	ok	ok	429.1820	58.104	0.027724	22.57	57.545	11.514	31884064.176967
2015/02/10	04:02:38	--	ok	429.2500	58.133	0.027724	22.58	57.547	11.521	29659007.832886
2015/02/10	04:02:51	ok	ok	428.8980	58.028	0.027711	22.56	57.482	11.495	34765545.323216
2015/02/10	04:07:51	ok	ok	429.0180	58.053	0.027711	22.67	57.499	11.571	26592480.166591
2015/02/10	04:12:51	ok	ok	429.0540	58.058	0.027711	22.70	57.503	11.591	28043093.429025
2015/02/10	04:17:51	ok	ok	429.0700	58.070	0.027711	22.69	57.502	11.584	30499458.773480
2015/02/10	04:22:51	ok	ok	429.1600	58.084	0.027711	22.76	57.605	11.652	27734862.764572
2015/02/10	04:27:51	--	ok	429.2040	58.103	0.027711	22.77	57.576	11.653	26430744.163158
2015/02/10	04:28:04	ok	ok	428.8660	58.024	0.0277	22.69	57.471	11.578	33616144.725320
2015/02/10	04:33:04	ok	ok	429.0140	58.049	0.0277	22.78	57.515	11.647	29124620.917099
2015/02/10	04:38:04	ok	ok	429.0140	58.059	0.0277	22.88	57.500	11.711	28258896.116769
2015/02/10	04:43:04	ok	ok	429.1120	58.086	0.0277	22.90	57.595	11.744	28423834.045489
2015/02/10	04:48:04	ok	ok	429.1500	58.082	0.0277	22.94	57.540	11.759	27625054.323307
2015/02/10	04:53:04	ok	ok	429.1780	58.097	0.0277	22.90	57.503	11.725	29992364.286194
2015/02/10	04:58:04	ok	ok	429.1940	58.119	0.0277	22.98	57.422	11.762	26962626.738483
2015/02/10	05:03:04	--	ok	429.2560	58.130	0.0277	23.02	57.490	11.803	27593988.095784
2015/02/10	05:03:17	ok	ok	428.8560	58.031	0.027686	23.04	57.307	11.779	37742861.634281
2015/02/10	05:08:17	ok	ok	428.9940	58.050	0.027686	23.00	57.456	11.782	29721166.047504
2015/02/10	05:13:17	ok	ok	429.0620	58.064	0.027686	23.04	57.493	11.817	29277860.069660
2015/02/10	05:18:17	ok	ok	429.0640	58.069	0.027686	23.02	57.521	11.809	26562532.238874
2015/02/10	05:23:17	ok	ok	429.0740	58.075	0.027686	23.05	57.556	11.837	30838276.667667
2015/02/10	05:28:17	ok	ok	429.1320	58.094	0.027686	23.03	57.522	11.816	30754624.198024
2015/02/10	05:33:17	ok	ok	429.1200	58.088	0.027686	23.06	57.527	11.837	29723542.396129
2015/02/10	05:38:17	ok	ok	429.1960	58.104	0.027686	23.04	57.555	11.830	26969175.072716
2015/02/10	05:43:17	ok	ok	429.1860	58.105	0.027686	23.03	57.553	11.822	28616395.934896
2015/02/10	05:48:17	--	ok	429.2080	58.133	0.027686	23.03	57.646	11.842	27895683.755077
2015/02/10	05:48:30	ok	ok	428.9240	58.037	0.027675	23.01	57.488	11.796	35427876.773596
2015/02/10	05:53:30	ok	ok	429.0260	58.057	0.027675	23.04	57.617	11.842	29955743.641306
2015/02/10	05:58:30	ok	ok	429.0260	58.058	0.027675	23.00	57.734	11.839	28098425.565278
2015/02/10	06:03:30	ok	ok	429.0420	58.068	0.027675	23.03	57.677	11.848	28726576.064090
2015/02/10	06:08:30	ok	ok	429.1080	58.074	0.027675	23.05	57.649	11.856	29282310.180982
2015/02/10	06:13:30	ok	ok	429.0760	58.083	0.027675	23.08	57.592	11.864	26860477.077154
2015/02/10	06:18:30	ok	ok	429.1420	58.087	0.027675	23.05	57.711	11.868	26160999.958625
2015/02/10	06:23:30	ok	ok	429.1460	58.100	0.027675	23.02	57.737	11.853	27291582.841284
2015/02/10	06:28:30	--	ok	429.2020	58.121	0.027675	23.13	57.661	11.912	27476725.552222
2015/02/10	06:28:43	ok	ok	428.8960	58.038	0.027664	23.12	57.505	11.873	35082248.402630
2015/02/10	06:33:43	ok	ok	429.0280	58.064	0.027664	23.12	57.752	11.924	29087493.867114
2015/02/10	06:38:43	ok	ok	429.0400	58.066	0.027664	23.12	57.629	11.899	28347716.130577
2015/02/10	06:43:43	ok	ok	429.0520	58.065	0.027664	23.12	57.690	11.912	26182213.852426
2015/02/10	06:48:43	ok	ok	429.0840	58.075	0.027664	23.15	57.664	11.927	27846390.855492
2015/02/10	06:53:43	ok	ok	429.1220	58.090	0.027664	23.10	57.657	11.891	27759197.733933
2015/02/10	06:58:43	ok	ok	429.1520	58.089	0.027664	23.18	57.638	11.942	29530642.875934
2015/02/10	07:03:43	ok	ok	429.1660	58.101	0.027664	23.21	57.642	11.963	30828602.944221
2015/02/10	07:08:43	ok	ok	429.1860	58.102	0.027664	23.24	57.647	11.984	31181016.055433
2015/02/10	07:13:43	--	ok	429.2420	58.126	0.027664	23.30	57.532	12.002	24854003.378008
2015/02/10	07:13:56	ok	ok	428.9020	58.039	0.027651	23.34	57.353	11.991	31970989.773407
2015/02/10	07:18:55	ok	ok	429.0340	58.062	0.027651	23.29	57.531	11.994	28960408.456612
2015/02/10	07:23:55	ok	ok	429.0440	58.068	0.027651	23.31	57.565	12.015	24446043.429490
2015/02/10	07:28:55	ok	ok	429.0860	58.073	0.027651	23.39	57.484	12.053	27718704.127502
2015/02/10	07:33:55	ok	ok	429.1200	58.087	0.027651	23.43	57.459	12.075	25396606.470809
2015/02/10	07:38:55	ok	ok	429.1480	58.087	0.027651	23.44	57.553	12.102	26204290.476756
2015/02/10	07:43:55	ok	ok	429.1620	58.093	0.027651	23.43	57.428	12.069	28974112.338863
2015/02/10	07:48:55	ok	ok	429.1780	58.104	0.027651	23.46	57.556	12.117	25107083.700464
2015/02/10	07:53:55	--	ok	429.2140	58.105	0.027651	23.49	57.437	12.112	26281166.964003
2015/02/10	07:54:08	ok	ok	428.8880	58.039	0.02764	23.45	57.400	12.077	33808544.712451
2015/02/10	07:59:08	ok	ok	429.0160	58.064	0.02764	23.52	57.473	12.140	28062186.505158
2015/02/10	08:04:08	ok	ok	429.0520	58.073	0.02764	23.58	57.451	12.177	27563908.532553
2015/02/10	08:09:08	ok	ok	429.0560	58.066	0.02764	23.57	57.449	12.170	28146503.127912
2015/02/10	08:14:08	ok	ok	429.1060	58.087	0.02764	23.66	57.432	12.229	29958713.640446
2015/02/10	08:19:08	--	ok	428.0060	57.914	0.02764	18.76	47.532	7.620	34720831.662707
2015/02/10	08:19:21	--	ok	429.2060	58.187	0.027692	19.30	46.526	7.700	41906989.195778
2015/02/10	08:19:35	ok	ok	428.9120	58.074	0.027682	19.53	46.745	7.841	39708906.934829
2015/02/10	08:24:34	--	ok	429.5080	58.291	0.027682	21.85	51.840	9.952	35673801.163899
2015/02/10	08:24:48	ok	ok	428.8260	58.050	0.027654	21.82	51.899	9.946	32378610.695446
2015/02/10	08:29:47	ok	ok	428.9940	58.115	0.027654	21.97	54.015	10.441	31021765.539630
2015/02/10	08:34:47	ok	ok	429.0280	58.125	0.027654	21.98	54.981	10.634	27127125.818826
2015/02/10	08:39:47	ok	ok	428.9960	58.108	0.027654	21.96	55.630	10.747	25156055.132023
2015/02/10	08:44:47	ok	ok	428.9700	58.100	0.027654	21.92	56.150	10.823	25472981.170075
2015/02/10	08:49:47	ok	ok	428.9680	58.090	0.027654	21.90	56.487	10.875	28062642.695591
2015/02/10	08:54:47	ok	ok	428.9680	58.095	0.027654	21.90	56.703	10.917	28211288.333628
2015/02/10	08:59:47	ok	ok	428.9660	58.076	0.027654	21.86	56.944	10.938	26544184.839685
2015/02/10	09:04:47	ok	ok	428.9620	58.080	0.027654	21.86	57.129	10.974	26410265.602666
2015/02/10	09:09:47	ok	ok	428.9680	58.087	0.027654	21.84	57.311	10.996	26845032.382844
2015/02/10	09:14:47	ok	ok	428.9420	58.080	0.027654	21.80	57.490	11.005	25311675.741675
2015/02/10	09:19:47	ok	ok	428.9260	58.087	0.027654	21.76	57.576	10.996	27998635.741806
2015/02/10	09:24:47	ok	ok	428.9500	58.081	0.027654	21.78	57.610	11.015	25590743.001074
2015/02/10	09:29:47	ok	ok	428.9400	58.082	0.027654	21.76	57.730	11.025	27911281.344376
2015/02/10	09:34:47	ok	ok	428.9500	58.086	0.027654	21.75	57.852	11.042	27606164.413638
2015/02/10	09:39:47	ok	ok	428.9620	58.087	0.027654	21.77	57.886	11.061	27413722.096012
2015/02/10	09:44:47	ok	ok	428.9440	58.075	0.027654	21.78	57.949	11.080	29385627.183430
2015/02/10	09:49:47	ok	ok	428.9880	58.097	0.027654	21.82	58.047	11.124	27337778.409301
2015/02/10	09:54:47	ok	ok	428.9660	58.084	0.027654	21.79	58.042	11.104	28728392.681154
2015/02/10	09:59:47	ok	ok	428.9960	58.092	0.027654	21.85	58.082	11.150	26574980.712724
2015/02/10	10:04:47	ok	ok	429.0060	58.095	0.027654	21.84	58.111	11.149	30737771.000964
2015/02/10	10:09:47	ok	ok	429.0080	58.108	0.027654	21.88	58.148	11.182	25879734.113088
2015/02/10	10:14:47	ok	ok	429.0260	58.106	0.027654	21.93	58.187	11.222	27336341.508431
2015/02/10	10:19:47	ok	ok	429.0700	58.108	0.027654	21.92	58.216	11.221	30540841.241320
2015/02/10	10:24:47	ok	ok	429.0680	58.116	0.027654	21.95	58.220	11.241	27692933.120633
2015/02/10	10:29:47	ok	ok	429.0760	58.107	0.027654	21.96	58.253	11.254	28948871.960191
2015/02/10	10:34:47	ok	ok	429.0680	58.117	0.027654	21.96	58.314	11.266	27633634.603957
2015/02/10	10:39:47	ok	ok	429.0980	58.134	0.027654	22.06	58.268	11.322	29544972.371381
2015/02/10	10:44:47	ok	ok	429.1220	58.150	0.027654	22.06	58.330	11.334	28610921.110612
2015/02/10	10:49:47	ok	ok	429.1220	58.124	0.027654	22.02	58.385	11.319	29981571.535207
2015/02/10	10:54:47	ok	ok	428.9020	58.042	0.027654	21.34	59.382	11.069	28907007.605436
2015/02/10	10:59:47	--	ok	428.7840	58.022	0.027654	20.99	59.602	10.887	27975074.777402
2015/02/10	11:00:00	ok	ok	429.1060	58.095	0.027666	21.06	59.430	10.900	35692105.883811
2015/02/10	11:05:00	ok	ok	428.9740	58.076	0.027666	20.78	59.660	10.766	28049281.324913
2015/02/10	11:10:00	ok	ok	428.9220	58.052	0.027666	20.58	59.720	10.652	29459158.893257
2015/02/10	11:15:00	ok	ok	428.8800	58.047	0.027666	20.49	59.797	10.610	27287270.284319
2015/02/10	11:20:00	--	ok	428.7940	58.027	0.027666	20.38	59.840	10.550	26490595.348818
2015/02/10	11:20:13	ok	ok	429.0680	58.101	0.027676	20.43	59.696	10.555	36731394.125988
2015/02/10	11:25:12	ok	ok	429.0040	58.097	0.027676	20.30	59.858	10.504	25928357.229663
2015/02/10	11:30:12	ok	ok	428.9780	58.102	0.027676	20.27	59.823	10.479	25209901.754738
2015/02/10	11:35:12	ok	ok	428.9380	58.077	0.027676	20.15	59.925	10.424	28354776.534553
2015/02/10	11:40:12	ok	ok	428.9400	58.069	0.027676	20.12	59.920	10.405	27192139.502009
2015/02/10	11:45:12	ok	ok	428.9400	58.065	0.027676	20.10	59.887	10.387	28205836.388720
2015/02/10	11:50:12	ok	ok	428.9260	58.070	0.027676	20.09	59.916	10.386	29435602.886018
2015/02/10	11:55:12	ok	ok	428.9120	58.039	0.027676	20.03	59.937	10.353	31893875.557164
2015/02/10	12:00:12	ok	ok	428.8960	58.042	0.027676	20.02	59.905	10.341	27550314.683943
2015/02/10	12:05:12	ok	ok	428.9080	58.046	0.027676	20.04	59.847	10.343	28331762.488992
2015/02/10	12:10:12	ok	ok	428.8980	58.038	0.027676	19.99	59.961	10.333	31741003.949572
2015/02/10	12:15:12	ok	ok	428.8760	58.038	0.027676	19.97	59.897	10.310	28921985.240694
2015/02/10	12:20:12	ok	ok	428.8460	58.025	0.027676	19.96	59.956	10.314	29451506.873433
2015/02/10	12:25:12	ok	ok	428.8640	58.026	0.027676	19.98	59.959	10.327	30904854.388585
2015/02/10	12:30:12	ok	ok	428.8860	58.036	0.027676	19.99	59.961	10.333	29677008.566950
2015/02/10	12:35:12	ok	ok	428.8780	58.041	0.027676	19.98	59.989	10.332	30250005.544602
2015/02/10	12:40:12	ok	ok	428.8780	58.031	0.027676	19.99	59.961	10.333	29542992.600841
2015/02/10	12:45:12	ok	ok	428.8740	58.035	0.027676	20.02	59.965	10.352	26866089.750932
2015/02/10	12:50:12	ok	ok	428.8860	58.031	0.027676	20.05	59.970	10.371	29235784.630141
2015/02/10	12:55:12	ok	ok	428.9000	58.034	0.027676	20.02	59.935	10.347	28418810.621840
2015/02/10	13:00:12	ok	ok	428.8880	58.027	0.027676	20.03	59.906	10.348	31915512.923893
2015/02/10	13:05:12	ok	ok	428.9120	58.037	0.027676	20.06	59.911	10.367	30699394.915013
2015/02/10	13:10:12	ok	ok	428.9140	58.030	0.027676	20.09	59.946	10.391	30452257.430487
2015/02/10	13:15:12	ok	ok	428.9120	58.032	0.027676	20.11	59.919	10.398	31142861.706449
2015/02/10	13:20:12	ok	ok	428.9260	58.036	0.027676	20.12	59.920	10.405	31674493.828884
2015/02/10	13:25:12	ok	ok	428.9300	58.038	0.027676	20.16	59.927	10.430	30478093.552509
2015/02/10	13:30:12	ok	ok	428.9620	58.046	0.027676	20.18	59.839	10.427	31683748.232118
2015/02/10	13:35:12	ok	ok	428.9820	58.037	0.027676	20.18	59.839	10.427	37266098.353030
2015/02/10	13:40:12	ok	ok	428.9600	58.040	0.027676	20.22	59.845	10.452	28937301.257299
2015/02/10	13:45:12	ok	ok	428.9800	58.047	0.027676	20.27	59.823	10.479	31120289.424451
2015/02/10	13:50:12	ok	ok	429.0040	58.054	0.027676	20.30	59.797	10.493	31844759.869187
2015/02/10	13:55:12	ok	ok	429.0160	58.076	0.027676	20.29	59.887	10.503	31217245.098783
2015/02/10	14:00:12	ok	ok	429.0180	58.051	0.027676	20.30	59.827	10.498	30278455.527773
2015/02/10	14:05:12	ok	ok	429.0420	58.054	0.027676	20.35	59.775	10.520	30044569.703674
2015/02/10	14:10:12	ok	ok	429.0600	58.070	0.027676	20.44	59.758	10.572	30508506.339306
2015/02/10	14:15:12	ok	ok	429.0740	58.086	0.027676	20.50	59.737	10.605	28991118.040876
2015/02/10	14:20:12	ok	ok	429.0800	58.069	0.027676	20.50	59.737	10.605	32142961.682169
2015/02/10	14:25:12	ok	ok	429.0880	58.076	0.027676	20.49	59.827	10.615	32970679.919216
2015/02/10	14:30:12	ok	ok	429.0980	58.079	0.027676	20.52	59.771	10.624	29392658.994712
2015/02/10	14:35:12	ok	ok	429.1180	58.075	0.027676	20.58	59.750	10.657	31674239.128494
2015/02/10	14:40:12	ok	ok	429.1240	58.085	0.027676	20.60	59.753	10.670	31886889.153562
2015/02/10	14:45:12	ok	ok	429.1460	58.101	0.027676	20.65	59.761	10.703	31080083.811635
2015/02/10	14:50:12	ok	ok	429.1360	58.092	0.027676	20.63	59.788	10.695	29133456.794412
2015/02/10	14:55:12	ok	ok	429.1500	58.088	0.027676	20.67	59.734	10.710	30158704.553062
2015/02/10	15:00:12	ok	ok	429.1840	58.096	0.027676	20.67	59.795	10.721	30675512.180206
2015/02/10	15:05:12	ok	ok	429.1700	58.103	0.027676	20.68	59.735	10.717	32709841.167452
2015/02/10	15:10:12	ok	ok	429.1740	58.112	0.027676	20.67	59.734	10.710	29529151.337981
2015/02/10	15:15:12	--	ok	429.2180	58.130	0.027676	20.78	59.629	10.760	31545891.190654
2015/02/10	15:15:25	ok	ok	428.9940	58.036	0.027665	20.87	59.461	10.786	38732808.569810
2015/02/10	15:20:25	ok	ok	429.1040	58.064	0.027665	21.18	59.235	10.940	32695634.736236
2015/02/10	15:25:25	--	ok	429.6460	58.074	0.027665	21.30	59.437	11.054	33113357.744661
2015/02/10	15:25:38	ok	ok	428.8920	57.957	0.02763	21.36	59.324	11.071	42727124.481399
2015/02/10	15:30:38	ok	ok	428.8780	57.959	0.02763	21.10	59.619	10.960	40728867.216296
2015/02/10	15:35:38	ok	ok	428.8600	57.952	0.02763	20.97	59.659	10.885	35918875.567351
2015/02/10	15:40:38	ok	ok	428.8020	57.953	0.02763	20.91	59.650	10.845	38005480.662466
2015/02/10	15:45:38	ok	ok	428.8400	57.947	0.02763	20.86	59.733	10.829	38673913.100924
2015/02/10	15:50:38	ok	ok	428.8020	57.958	0.02763	20.86	59.764	10.835	39403050.274222
2015/02/10	15:55:38	ok	ok	428.8500	57.957	0.02763	20.82	59.758	10.808	39553473.413845
2015/02/10	16:00:38	ok	ok	428.8540	57.954	0.02763	20.77	59.780	10.781	37251708.124171
2015/02/10	16:05:38	ok	ok	428.8660	57.955	0.02763	20.74	59.806	10.767	36085783.048106
2015/02/10	16:10:38	ok	ok	428.8500	57.951	0.02763	20.67	59.856	10.732	37785588.573814
2015/02/10	16:15:38	ok	ok	428.8060	57.944	0.02763	20.62	59.848	10.699	36814847.213313
2015/02/10	16:20:38	ok	ok	428.8480	57.951	0.02763	20.58	59.781	10.663	37033353.758724
2015/02/10	16:25:38	--	ok	428.7880	57.951	0.02763	20.53	59.833	10.641	35850206.210996
2015/02/10	16:25:51	--	ok	428.5340	57.982	0.027641	20.56	59.717	10.639	37345405.225144
2015/02/10	16:26:05	ok	ok	428.9840	58.027	0.027666	20.49	59.675	10.588	39548024.384005
2015/02/10	16:31:04	ok	ok	429.0120	58.064	0.027666	20.49	59.858	10.621	32855880.340594
2015/02/10	16:36:04	ok	ok	428.9560	58.043	0.027666	20.42	59.846	10.575	33284143.997949
2015/02/10	16:41:04	ok	ok	428.9740	58.054	0.027666	20.46	59.822	10.596	30649088.191969
2015/02/10	16:46:04	ok	ok	428.9680	58.053	0.027666	20.37	59.899	10.554	31909363.640508
2015/02/10	16:51:04	ok	ok	428.9460	58.039	0.027666	20.33	59.863	10.523	32940680.913490
2015/02/10	16:56:04	ok	ok	428.9380	58.042	0.027666	20.27	59.914	10.495	31521980.527663
2015/02/10	17:01:04	ok	ok	428.9160	58.039	0.027666	20.23	59.938	10.475	31210541.541549
2015/02/10	17:06:04	ok	ok	428.8860	58.027	0.027666	20.18	59.900	10.438	28354224.700524
2015/02/10	17:11:04	ok	ok	428.9040	58.031	0.027666	20.22	59.936	10.468	31717697.521386
2015/02/10	17:16:04	ok	ok	428.8800	58.028	0.027666	20.16	59.927	10.430	28182033.621502
2015/02/10	17:21:04	ok	ok	428.8880	58.034	0.027666	20.16	59.896	10.425	29775138.436179
2015/02/10	17:26:04	ok	ok	428.8580	58.028	0.027666	20.10	59.948	10.397	27782570.706294
2015/02/10	17:31:04	ok	ok	428.8980	58.040	0.027666	20.07	59.973	10.383	27784053.795269
2015/02/10	17:36:04	ok	ok	428.8360	58.019	0.027666	20.00	60.053	10.355	28549627.718677
2015/02/10	17:41:04	ok	ok	428.8200	58.013	0.027666	19.96	60.016	10.324	28935548.195266
2015/02/10	17:46:04	ok	ok	428.8500	58.024	0.027666	19.98	60.020	10.337	27971093.180737
2015/02/10	17:51:04	ok	ok	428.8300	58.018	0.027666	19.96	59.986	10.319	26551436.267530
2015/02/10	17:56:04	ok	ok	428.8120	58.016	0.027666	19.90	60.037	10.292	27894626.528624
2015/02/10	18:01:04	--	ok	428.7960	58.012	0.027666	19.84	59.997	10.249	25949765.588223
2015/02/10	18:01:17	ok	ok	429.0480	58.069	0.027677	19.89	59.914	10.265	35096346.771358
2015/02/10	18:06:17	ok	ok	429.0080	58.078	0.027677	19.82	60.055	10.247	30949746.143187
2015/02/10	18:11:17	ok	ok	428.9940	58.058	0.027677	19.78	60.048	10.222	29743654.962586
2015/02/10	18:16:17	ok	ok	428.9700	58.063	0.027677	19.76	60.076	10.214	25548708.681733
2015/02/10	18:21:17	ok	ok	428.9720	58.054	0.027677	19.75	60.074	10.208	28273629.517102
2015/02/10	18:26:17	ok	ok	428.9540	58.065	0.027677	19.72	60.069	10.189	26674096.789498
2015/02/10	18:31:17	ok	ok	428.9480	58.055	0.027677	19.67	60.122	10.168	27885328.246463
2015/02/10	18:36:17	ok	ok	428.9300	58.047	0.027677	19.66	60.090	10.157	27121180.356145
2015/02/10	18:41:17	ok	ok	428.9420	58.055	0.027677	19.64	60.087	10.145	28346720.731807
2015/02/10	18:46:17	ok	ok	428.9240	58.047	0.027677	19.59	60.139	10.124	30644341.481343
2015/02/10	18:51:17	ok	ok	428.8980	58.043	0.027677	19.56	60.104	10.100	26209449.083258
2015/02/10	18:56:17	ok	ok	428.9020	58.038	0.027677	19.53	60.069	10.076	27898670.799919
2015/02/10	19:01:17	ok	ok	428.9200	58.052	0.027677	19.54	60.131	10.093	28280448.504218
2015/02/10	19:06:17	ok	ok	428.9240	58.042	0.027677	19.53	60.100	10.081	29180167.747539
2015/02/10	19:11:17	ok	ok	428.9120	58.037	0.027677	19.50	60.095	10.063	30014040.901920
2015/02/10	19:16:17	ok	ok	428.8900	58.039	0.027677	19.46	60.088	10.038	28279444.837865
2015/02/10	19:21:17	ok	ok	428.8800	58.031	0.027677	19.48	60.092	10.051	29688554.631242
2015/02/10	19:26:17	ok	ok	428.8780	58.029	0.027677	19.40	60.079	10.001	27251740.996018
2015/02/10	19:31:17	ok	ok	428.8840	58.026	0.027677	19.40	60.049	9.996	26939357.552573
2015/02/10	19:36:17	ok	ok	428.8640	58.030	0.027677	19.40	60.139	10.011	27429341.962618
2015/02/10	19:41:17	ok	ok	428.8520	58.033	0.027677	19.36	60.103	9.982	28835957.637649
2015/02/10	19:46:17	ok	ok	428.8700	58.030	0.027677	19.38	60.106	9.994	30489495.366263
2015/02/10	19:51:17	ok	ok	428.8620	58.027	0.027677	19.37	60.104	9.988	25394556.812983
2015/02/10	19:56:17	ok	ok	428.8340	58.025	0.027677	19.33	60.159	9.974	29257868.697971
2015/02/10	20:01:17	ok	ok	428.8400	58.021	0.027677	19.32	60.157	9.967	27464593.943141
2015/02/10	20:06:17	ok	ok	428.8740	58.020	0.027677	19.32	60.066	9.952	28435978.549179
2015/02/10	20:11:17	ok	ok	428.8320	58.013	0.027677	19.28	60.120	9.938	26699997.993586
2015/02/10	20:16:17	ok	ok	428.8440	58.015	0.027677	19.29	60.061	9.934	27474913.654439
2015/02/10	20:21:17	ok	ok	428.8440	58.023	0.027677	19.28	60.151	9.943	27614076.020841
2015/02/10	20:26:17	ok	ok	428.8020	58.015	0.027677	19.26	60.147	9.931	27057589.059119
2015/02/10	20:31:17	ok	ok	428.8140	58.016	0.027677	19.21	60.139	9.900	27439139.725467
2015/02/10	20:36:17	ok	ok	428.8200	58.009	0.027677	19.24	60.084	9.909	29113994.632882
2015/02/10	20:41:17	ok	ok	428.8140	58.021	0.027677	19.24	60.084	9.909	28594562.188575
2015/02/10	20:46:17	ok	ok	428.8100	58.009	0.027677	19.22	60.050	9.891	29738293.215563
2015/02/10	20:51:17	ok	ok	428.8160	58.012	0.027677	19.19	60.045	9.873	29130463.399293
2015/02/10	20:56:17	ok	ok	428.8220	58.021	0.027677	19.19	60.076	9.878	27730628.032516
2015/02/10	21:01:17	ok	ok	428.8000	58.018	0.027677	19.18	60.074	9.872	28753573.942134
2015/02/10	21:06:17	ok	ok	428.8020	58.012	0.027677	19.19	60.106	9.883	29588283.590957
2015/02/10	21:11:17	ok	ok	428.8060	58.011	0.027677	19.17	60.103	9.871	30600139.097473
2015/02/10	21:16:17	--	ok	428.7980	58.014	0.027677	19.20	59.986	9.869	27815033.953927
2015/02/10	21:16:30	ok	ok	429.0300	58.077	0.027688	19.24	59.872	9.874	36094633.471079
2015/02/10	21:21:30	ok	ok	429.0500	58.089	0.027688	19.22	60.020	9.886	31536450.729220
2015/02/10	21:26:30	ok	ok	429.0140	58.109	0.027688	19.22	60.050	9.891	28007952.638688
2015/02/10	21:31:30	ok	ok	429.0100	58.102	0.027688	19.18	60.074	9.872	27645157.401274
2015/02/10	21:36:30	ok	ok	429.0260	58.095	0.027688	19.21	60.018	9.880	30048402.525421
2015/02/10	21:41:30	ok	ok	429.0300	58.096	0.027688	19.17	60.042	9.861	31776571.065341
2015/02/10	21:46:30	ok	ok	429.0160	58.092	0.027688	19.20	60.047	9.879	29013733.315211
2015/02/10	21:51:30	ok	ok	429.0120	58.098	0.027688	19.15	60.069	9.854	29707485.663601
2015/02/10	21:56:30	ok	ok	429.0160	58.089	0.027688	19.12	60.125	9.846	30159066.213011
2015/02/10	22:01:30	ok	ok	428.9700	58.093	0.027688	19.02	60.260	9.810	28711155.623071
2015/02/10	22:06:30	ok	ok	428.9540	58.074	0.027688	18.95	60.249	9.768	29142031.601437
2015/02/10	22:11:30	ok	ok	428.9780	58.076	0.027688	19.02	60.169	9.795	27486096.691546
2015/02/10	22:16:30	ok	ok	428.9660	58.076	0.027688	19.02	60.139	9.790	28670379.809441
2015/02/10	22:21:30	ok	ok	428.9660	58.069	0.027688	19.02	60.079	9.780	28173649.122163
2015/02/10	22:26:30	ok	ok	429.0000	58.073	0.027688	19.03	60.080	9.786	29031257.026846
2015/02/10	22:31:30	ok	ok	428.9860	58.076	0.027688	19.00	60.106	9.773	28506102.362048
2015/02/10	22:36:30	ok	ok	428.9600	58.057	0.027688	18.96	60.160	9.759	30360768.541740
2015/02/10	22:41:30	ok	ok	428.9860	58.083	0.027688	19.01	60.107	9.779	28150067.652879
2015/02/10	22:46:30	ok	ok	428.9700	58.068	0.027688	18.96	60.130	9.754	27529277.306228
2015/02/10	22:51:30	ok	ok	428.9800	58.077	0.027688	18.99	60.104	9.767	31672614.468512
2015/02/10	22:56:30	ok	ok	428.9640	58.063	0.027688	18.97	60.131	9.760	26914445.753803
2015/02/10	23:01:30	ok	ok	428.9560	58.073	0.027688	18.96	60.039	9.739	28245127.181358
2015/02/10	23:06:30	ok	ok	428.9400	58.073	0.027688	18.95	60.128	9.748	30776995.135860
2015/02/10	23:11:30	ok	ok	428.9700	58.073	0.027688	19.00	60.045	9.763	29647506.060556
2015/02/10	23:16:30	ok	ok	428.9780	58.073	0.027688	18.98	60.072	9.756	28598053.871076
2015/02/10	23:21:30	ok	ok	428.9540	58.067	0.027688	18.98	60.012	9.746	30263980.166187
2015/02/10	23:26:30	ok	ok	428.9540	58.075	0.027688	18.97	60.071	9.750	32843647.512675
2015/02/10	23:31:30	ok	ok	428.9680	58.061	0.027688	18.94	60.126	9.742	32071714.095584
2015/02/10	23:36:30	ok	ok	428.9540	58.063	0.027688	18.95	60.068	9.738	29730821.554130
2015/02/10	23:41:30	ok	ok	428.9480	58.059	0.027688	18.96	60.009	9.734	30214649.666952
2015/02/10	23:46:30	ok	ok	428.9780	58.069	0.027688	18.95	60.007	9.728	29321670.783715
2015/02/10	23:51:30	ok	ok	428.9720	58.069	0.027688	18.94	60.036	9.727	29545244.501795
2015/02/10	23:56:30	ok	ok	428.9720	58.077	0.027688	18.93	60.004	9.716	27998695.104818
2015/02/11	00:01:30	ok	ok	428.9640	58.074	0.027688	18.94	60.005	9.722	32258280.110371
2015/02/11	00:06:30	ok	ok	428.9740	58.067	0.027688	18.90	60.090	9.713	32751299.681934
2015/02/11	00:11:30	ok	ok	428.9340	58.054	0.027688	18.87	60.085	9.695	29279938.087476
2015/02/11	00:16:30	ok	ok	428.9560	58.064	0.027688	18.87	60.115	9.700	28727035.711712
2015/02/11	00:21:30	ok	ok	428.9340	58.058	0.027688	18.89	60.058	9.702	28410949.890273
2015/02/11	00:26:30	ok	ok	428.9360	58.059	0.027688	18.85	60.052	9.678	28164218.341707
2015/02/11	00:31:30	ok	ok	428.9320	58.060	0.027688	18.83	60.079	9.671	29158815.682246
2015/02/11	00:36:30	ok	ok	428.9220	58.057	0.027688	18.82	60.047	9.660	29263229.467895
2015/02/11	00:41:30	ok	ok	428.9300	58.069	0.027688	18.80	60.134	9.663	29117595.650538
2015/02/11	00:46:30	ok	ok	428.9380	58.067	0.027688	18.82	60.017	9.656	31201720.825205
2015/02/11	00:51:30	ok	ok	428.9060	58.053	0.027688	18.73	60.153	9.626	31633975.590496
2015/02/11	00:56:30	ok	ok	428.9120	58.058	0.027688	18.74	60.185	9.637	30274608.798388
2015/02/11	01:01:30	ok	ok	428.9200	58.051	0.027688	18.73	60.123	9.621	33973901.537380
2015/02/11	01:06:30	ok	ok	428.9020	58.042	0.027688	18.73	60.063	9.612	30541865.497835
2015/02/11	01:11:30	ok	ok	428.9280	58.055	0.027688	18.71	60.059	9.600	31292440.924297
2015/02/11	01:16:30	ok	ok	428.9320	58.059	0.027688	18.74	59.974	9.603	31641346.172805
2015/02/11	01:21:30	ok	ok	428.9160	58.055	0.027688	18.76	60.007	9.620	30710585.042874
2015/02/11	01:26:30	ok	ok	428.9060	58.052	0.027688	18.70	60.058	9.594	28654329.164643
2015/02/11	01:31:30	ok	ok	428.9220	58.054	0.027688	18.73	60.032	9.607	29315008.946320
2015/02/11	01:36:30	ok	ok	428.9180	58.057	0.027688	18.72	60.031	9.601	30644049.353756
2015/02/11	01:41:30	ok	ok	428.9220	58.052	0.027688	18.72	60.031	9.601	30047672.407133
2015/02/11	01:46:30	ok	ok	428.9360	58.063	0.027688	18.71	60.059	9.600	31022589.723434
2015/02/11	01:51:30	ok	ok	428.9000	58.044	0.027688	18.68	60.024	9.577	27550586.728861
2015/02/11	01:56:30	ok	ok	428.9060	58.041	0.027688	18.68	60.024	9.577	32708983.467477
2015/02/11	02:01:30	ok	ok	428.8980	58.042	0.027688	18.68	59.994	9.573	28844232.017338
2015/02/11	02:06:30	ok	ok	428.9140	58.054	0.027688	18.70	60.028	9.589	28564843.837147
2015/02/11	02:11:30	ok	ok	428.9020	58.060	0.027688	18.65	60.050	9.564	29087864.608396
2015/02/11	02:16:30	ok	ok	428.8980	58.048	0.027688	18.69	60.026	9.583	30264844.732719
2015/02/11	02:21:30	ok	ok	428.9100	58.052	0.027688	18.68	60.024	9.577	25951113.328587
2015/02/11	02:26:30	ok	ok	428.9020	58.038	0.027688	18.66	59.991	9.561	27407687.456351
2015/02/11	02:31:30	ok	ok	428.8920	58.045	0.027688	18.64	60.048	9.559	29670407.998575
2015/02/11	02:36:30	ok	ok	428.8820	58.044	0.027688	18.63	60.077	9.557	28787049.603391
2015/02/11	02:41:30	ok	ok	428.9000	58.048	0.027688	18.63	60.016	9.548	30904629.436667
2015/02/11	02:46:30	ok	ok	428.8740	58.039	0.027688	18.64	59.988	9.549	29160362.357274
2015/02/11	02:51:30	ok	ok	428.9060	58.048	0.027688	18.63	60.047	9.553	30023370.213118
2015/02/11	02:56:30	ok	ok	428.8580	58.048	0.027688	18.62	60.045	9.547	26547646.010372
2015/02/11	03:01:30	ok	ok	428.8960	58.041	0.027688	18.64	60.078	9.563	28019802.088649
2015/02/11	03:06:30	ok	ok	428.9020	58.054	0.027688	18.58	60.099	9.533	27154647.320862
2015/02/11	03:11:30	ok	ok	428.9000	58.055	0.027688	18.60	60.072	9.540	29038338.863167
2015/02/11	03:16:30	ok	ok	428.8880	58.041	0.027688	18.60	60.072	9.540	30192297.687273
2015/02/11	03:21:30	ok	ok	428.8780	58.042	0.027688	18.61	60.043	9.541	30594922.505531
2015/02/11	03:26:30	ok	ok	428.8700	58.043	0.027688	18.58	60.008	9.518	28092141.374494
2015/02/11	03:31:30	ok	ok	428.8980	58.033	0.027688	18.55	60.094	9.515	30548426.853531
2015/02/11	03:36:30	ok	ok	428.8660	58.040	0.027688	18.56	60.096	9.521	28209277.962660
2015/02/11	03:41:30	ok	ok	428.9040	58.047	0.027688	18.56	60.036	9.511	29040817.945194
2015/02/11	03:46:30	ok	ok	428.8780	58.040	0.027688	18.52	60.150	9.507	29818978.603299
2015/02/11	03:51:30	ok	ok	428.8740	58.031	0.027688	18.54	60.032	9.500	26917444.961145
2015/02/11	03:56:30	ok	ok	428.8500	58.024	0.027688	18.50	60.086	9.486	29856185.902696
2015/02/11	04:01:30	ok	ok	428.8720	58.036	0.027688	18.54	60.032	9.500	29918755.458790
2015/02/11	04:06:30	ok	ok	428.8700	58.040	0.027688	18.50	60.086	9.486	31211345.310242
2015/02/11	04:11:30	ok	ok	428.8740	58.029	0.027688	18.51	60.118	9.496	30354535.213922
2015/02/11	04:16:30	ok	ok	428.8960	58.037	0.027688	18.52	60.090	9.498	28093146.170523
2015/02/11	04:21:30	ok	ok	428.8620	58.033	0.027688	18.52	60.059	9.493	29646131.666003
2015/02/11	04:26:30	ok	ok	428.8740	58.033	0.027688	18.48	60.113	9.479	32216267.750776
2015/02/11	04:31:30	ok	ok	428.8660	58.041	0.027688	18.50	60.056	9.481	29196736.526624
2015/02/11	04:36:30	ok	ok	428.8900	58.047	0.027688	18.54	60.063	9.504	27376846.090984
2015/02/11	04:41:30	ok	ok	428.8740	58.026	0.027688	18.52	60.059	9.493	28077187.666825
2015/02/11	04:46:30	ok	ok	428.8600	58.038	0.027688	18.54	60.002	9.495	31173530.679704
2015/02/11	04:51:30	ok	ok	428.8380	58.026	0.027688	18.47	60.082	9.468	28975904.513744
2015/02/11	04:56:30	ok	ok	428.8700	58.045	0.027688	18.48	60.053	9.469	26735754.813808
2015/02/11	05:01:30	ok	ok	428.8500	58.030	0.027688	18.46	60.140	9.472	30046757.174941
2015/02/11	05:06:30	ok	ok	428.8440	58.025	0.027688	18.40	60.131	9.437	30124807.027279
2015/02/11	05:11:30	ok	ok	428.8320	58.034	0.027688	18.43	60.136	9.454	28464569.762307
2015/02/11	05:16:30	ok	ok	428.8680	58.045	0.027688	18.48	60.023	9.465	28984036.376988
2015/02/11	05:21:30	ok	ok	428.8420	58.039	0.027688	18.41	60.132	9.443	29104559.430065
2015/02/11	05:26:30	ok	ok	428.8340	58.030	0.027688	18.38	60.158	9.430	29124124.433591
2015/02/11	05:31:30	ok	ok	428.8500	58.025	0.027688	18.38	60.067	9.416	27442849.071469
2015/02/11	05:36:30	ok	ok	428.8320	58.024	0.027688	18.35	60.183	9.417	26426923.258568
2015/02/11	05:41:30	ok	ok	428.8160	58.027	0.027688	18.34	60.181	9.411	27738450.670035
2015/02/11	05:46:30	ok	ok	428.8240	58.029	0.027688	18.32	60.239	9.409	25595097.864808
2015/02/11	05:51:30	ok	ok	428.8200	58.027	0.027688	18.31	60.177	9.394	29556637.036986
2015/02/11	05:56:30	ok	ok	428.8020	58.022	0.027688	18.29	60.204	9.387	26696903.712391
2015/02/11	06:01:30	ok	ok	428.8180	58.027	0.027688	18.30	60.145	9.383	29031933.030224
2015/02/11	06:06:30	ok	ok	428.8500	58.031	0.027688	18.29	60.234	9.392	25287399.242352
2015/02/11	06:11:30	ok	ok	428.8260	58.028	0.027688	18.29	60.204	9.387	29352359.631958
2015/02/11	06:16:30	ok	ok	428.8020	58.015	0.027688	18.26	60.199	9.369	28584537.625198
2015/02/11	06:21:30	ok	ok	428.8240	58.025	0.027688	18.23	60.224	9.357	25994813.368482
2015/02/11	06:26:30	ok	ok	428.8080	58.024	0.027688	18.27	60.261	9.385	26477788.211681
2015/02/11	06:31:30	ok	ok	428.8180	58.029	0.027688	18.24	60.226	9.363	27785820.771502
2015/02/11	06:36:30	--	ok	428.7940	58.027	0.027688	18.23	60.224	9.357	28391113.493377
2015/02/11	06:36:43	ok	ok	429.0340	58.098	0.027698	18.25	60.107	9.350	32846584.144000
2015/02/11	06:41:43	ok	ok	429.0120	58.102	0.027698	18.22	60.162	9.342	27174290.731435
2015/02/11	06:46:43	ok	ok	429.0140	58.096	0.027698	18.17	60.275	9.331	27982563.465579
2015/02/11	06:51:43	ok	ok	429.0140	58.098	0.027698	18.21	60.281	9.354	25724482.819811
2015/02/11	06:56:43	ok	ok	429.0280	58.105	0.027698	18.22	60.253	9.356	28528942.725103
2015/02/11	07:01:43	ok	ok	429.0020	58.089	0.027698	18.22	60.223	9.351	28752094.053397
2015/02/11	07:06:43	ok	ok	429.0060	58.086	0.027698	18.16	60.303	9.330	26973285.620109
2015/02/11	07:11:43	ok	ok	429.0180	58.091	0.027698	18.19	60.248	9.338	26239851.647488
2015/02/11	07:16:43	ok	ok	429.0220	58.102	0.027698	18.22	60.223	9.351	23787437.959063
2015/02/11	07:21:43	ok	ok	429.0040	58.098	0.027698	18.20	60.189	9.335	29390692.441849
2015/02/11	07:26:43	ok	ok	428.9860	58.081	0.027698	18.20	60.219	9.339	29058679.423483
2015/02/11	07:31:43	ok	ok	428.9900	58.088	0.027698	18.21	60.251	9.350	25135462.653964
2015/02/11	07:36:43	ok	ok	429.0100	58.104	0.027698	18.22	60.192	9.346	28920025.929330
2015/02/11	07:41:43	ok	ok	428.9800	58.087	0.027698	18.18	60.276	9.337	27685389.894516
2015/02/11	07:46:43	ok	ok	428.9760	58.093	0.027698	18.18	60.216	9.328	27730891.397706
2015/02/11	07:51:43	ok	ok	429.0040	58.090	0.027698	18.22	60.223	9.351	28842731.580864
2015/02/11	07:56:43	ok	ok	429.0000	58.101	0.027698	18.22	60.223	9.351	26428122.481975
2015/02/11	08:01:43	ok	ok	428.9720	58.092	0.027698	18.18	60.276	9.337	27424181.755913
2015/02/11	08:06:43	ok	ok	428.9840	58.091	0.027698	18.17	60.275	9.331	26472704.765400
2015/02/11	08:11:43	ok	ok	429.0360	58.107	0.027698	18.22	60.283	9.360	29981152.948219
2015/02/11	08:16:43	ok	ok	429.0420	58.117	0.027698	18.24	60.196	9.358	28117500.727757
2015/02/11	08:21:43	ok	ok	429.0420	58.106	0.027698	18.22	60.283	9.360	27028870.863472
2015/02/11	08:26:43	ok	ok	429.0340	58.119	0.027698	18.23	60.254	9.361	28197631.294454
2015/02/11	08:31:43	ok	ok	429.0180	58.105	0.027698	18.25	60.167	9.359	26039891.618174
2015/02/11	08:36:43	ok	ok	429.0020	58.109	0.027698	18.22	60.192	9.346	28248648.332319
2015/02/11	08:41:43	ok	ok	429.0040	58.094	0.027698	18.24	60.256	9.367	26685656.320855
2015/02/11	08:46:43	ok	ok	429.0220	58.100	0.027698	18.22	60.192	9.346	29481241.437750
2015/02/11	08:51:43	ok	ok	429.0400	58.104	0.027698	18.24	60.196	9.358	31419478.216044
2015/02/11	08:56:43	ok	ok	429.0160	58.091	0.027698	18.29	60.143	9.377	27960442.255700
2015/02/11	09:01:43	ok	ok	429.0280	58.084	0.027698	18.27	60.231	9.380	28547962.593000
2015/02/11	09:06:43	ok	ok	429.0220	58.102	0.027698	18.26	60.229	9.374	27064647.011144
2015/02/11	09:11:43	ok	ok	429.0200	58.090	0.027698	18.25	60.258	9.373	27137514.858138
2015/02/11	09:16:43	ok	ok	429.0280	58.098	0.027698	18.30	60.235	9.397	27208836.662111
2015/02/11	09:21:43	ok	ok	429.0420	58.100	0.027698	18.25	60.258	9.373	28385164.283578
2015/02/11	09:26:43	ok	ok	429.0620	58.109	0.027698	18.29	60.173	9.382	27371548.011957
2015/02/11	09:31:43	ok	ok	429.0440	58.108	0.027698	18.34	60.151	9.407	27263080.646377
2015/02/11	09:36:43	ok	ok	429.0680	58.116	0.027698	18.32	60.148	9.395	30779103.001210
2015/02/11	09:41:43	ok	ok	429.0720	58.111	0.027698	18.30	60.235	9.397	29265196.432616
2015/02/11	09:46:43	ok	ok	429.0600	58.113	0.027698	18.33	60.180	9.405	27454363.580413
2015/02/11	09:51:43	ok	ok	429.0980	58.124	0.027698	18.38	60.158	9.430	27140926.751810
2015/02/11	09:56:43	ok	ok	429.0820	58.117	0.027698	18.39	60.189	9.440	27143027.115939
2015/02/11	10:01:43	ok	ok	429.0780	58.119	0.027698	18.39	60.129	9.431	30328158.088042
2015/02/11	10:06:43	ok	ok	429.0800	58.129	0.027698	18.41	60.193	9.452	26335914.323803
2015/02/11	10:11:43	ok	ok	429.1100	58.125	0.027698	18.44	60.167	9.465	27921525.517431
2015/02/11	10:16:43	ok	ok	429.0880	58.141	0.027698	18.42	60.194	9.458	28070538.088779
2015/02/11	10:21:43	ok	ok	429.0980	58.133	0.027698	18.44	60.197	9.470	32464792.535221
2015/02/11	10:26:43	ok	ok	429.0780	58.128	0.027698	18.43	60.256	9.473	29854019.498828
2015/02/11	10:31:43	ok	ok	429.1120	58.136	0.027698	18.44	60.167	9.465	28356383.569414
2015/02/11	10:36:43	ok	ok	429.1140	58.137	0.027698	18.45	60.169	9.471	27104005.514762
2015/02/11	10:41:43	ok	ok	429.1080	58.143	0.027698	18.45	60.229	9.480	28106132.206626
2015/02/11	10:46:43	ok	ok	429.1240	58.135	0.027698	18.48	60.234	9.498	28392504.717685
2015/02/11	10:51:43	ok	ok	429.1060	58.125	0.027698	18.45	60.229	9.480	26718154.458877
2015/02/11	10:56:43	ok	ok	429.0980	58.128	0.027698	18.50	60.207	9.505	28434378.863048
2015/02/11	11:01:43	ok	ok	429.1100	58.126	0.027698	18.48	60.234	9.498	25765155.659515
2015/02/11	11:06:43	ok	ok	429.1420	58.134	0.027698	18.52	60.180	9.512	27650634.155736
2015/02/11	11:11:43	ok	ok	429.1300	58.143	0.027698	18.57	60.218	9.546	26688100.220160
2015/02/11	11:16:43	ok	ok	429.1680	58.151	0.027698	18.59	60.222	9.558	30796570.094488
2015/02/11	11:21:43	ok	ok	429.1420	58.148	0.027698	18.59	60.222	9.558	27678978.380902
2015/02/11	11:26:43	ok	ok	429.1800	58.159	0.027698	18.61	60.134	9.555	27248805.529740
2015/02/11	11:31:43	ok	ok	429.1900	58.148	0.027698	18.64	60.139	9.573	29338865.982233
2015/02/11	11:36:43	ok	ok	429.1640	58.137	0.027698	18.64	60.139	9.573	27669977.645311
2015/02/11	11:41:43	ok	ok	429.1680	58.141	0.027698	18.64	60.109	9.568	29869062.660746
2015/02/11	11:46:43	ok	ok	429.1820	58.154	0.027698	18.66	60.172	9.590	29341471.068848
2015/02/11	11:51:43	--	ok	429.2080	58.163	0.027698	18.66	60.172	9.590	31838729.971828
2015/02/11	11:51:56	ok	ok	429.0000	58.066	0.027688	18.72	60.061	9.606	37351947.861491
2015/02/11	11:56:55	ok	ok	429.0160	58.075	0.027688	18.70	60.149	9.609	29947816.900223
2015/02/11	12:01:55	ok	ok	429.0180	58.080	0.027688	18.72	60.091	9.611	31151237.273112
2015/02/11	12:06:55	ok	ok	428.9960	58.074	0.027688	18.74	60.185	9.637	31086586.290334
2015/02/11	12:11:55	ok	ok	429.0060	58.077	0.027688	18.74	60.185	9.637	27855869.386480
2015/02/11	12:16:55	ok	ok	429.0060	58.070	0.027688	18.70	60.269	9.628	29912608.653695
2015/02/11	12:21:55	ok	ok	429.0060	58.074	0.027688	18.73	60.184	9.631	30069281.726966
2015/02/11	12:26:55	ok	ok	429.0240	58.084	0.027688	18.73	60.214	9.636	30932573.076511
2015/02/11	12:31:55	ok	ok	429.0300	58.089	0.027688	18.76	60.188	9.649	29752715.895740
2015/02/11	12:36:55	ok	ok	429.0240	58.091	0.027688	18.76	60.249	9.659	27719428.694670
2015/02/11	12:41:55	ok	ok	429.0100	58.088	0.027688	18.73	60.214	9.636	28712727.744114
2015/02/11	12:46:55	ok	ok	429.0420	58.084	0.027688	18.75	60.187	9.643	29074639.212894
2015/02/11	12:51:55	ok	ok	429.0420	58.086	0.027688	18.78	60.252	9.671	28539979.741300
2015/02/11	12:56:55	ok	ok	429.0600	58.096	0.027688	18.75	60.247	9.653	30900720.495911
2015/02/11	13:01:55	ok	ok	429.0100	58.083	0.027688	18.78	60.252	9.671	30552508.216841
2015/02/11	13:06:55	ok	ok	429.0220	58.095	0.027688	18.76	60.279	9.664	30243913.304114
2015/02/11	13:11:55	ok	ok	429.0740	58.088	0.027688	18.79	60.223	9.672	33294015.654479
2015/02/11	13:16:55	ok	ok	429.0600	58.098	0.027688	18.86	60.235	9.714	32737232.889176
2015/02/11	13:21:55	ok	ok	429.0720	58.107	0.027688	18.87	60.206	9.715	30464156.334855
2015/02/11	13:26:55	ok	ok	429.0740	58.105	0.027688	18.88	60.208	9.721	28190011.429167
2015/02/11	13:31:55	ok	ok	429.0920	58.121	0.027688	18.90	60.241	9.738	29990058.317990
2015/02/11	13:36:55	ok	ok	429.0840	58.101	0.027688	18.92	60.244	9.750	29882617.216221
2015/02/11	13:41:55	ok	ok	429.1320	58.120	0.027688	18.94	60.187	9.752	29812610.210524
2015/02/11	13:46:55	ok	ok	429.1040	58.105	0.027688	18.96	60.190	9.764	29668608.397653
2015/02/11	13:51:55	ok	ok	429.0960	58.108	0.027688	18.94	60.278	9.766	31987346.417795
2015/02/11	13:56:55	ok	ok	429.0920	58.112	0.027688	18.96	60.190	9.764	26221081.627327
2015/02/11	14:01:55	ok	ok	429.1080	58.122	0.027688	18.96	60.311	9.783	28137677.493450
2015/02/11	14:06:55	ok	ok	429.0980	58.115	0.027688	19.00	60.197	9.788	28432557.924841
2015/02/11	14:11:55	ok	ok	429.1240	58.123	0.027688	19.02	60.200	9.800	30603715.969013
2015/02/11	14:16:55	ok	ok	429.1420	58.124	0.027688	19.03	60.111	9.791	28902414.973375
2015/02/11	14:21:55	ok	ok	429.1480	58.128	0.027688	19.04	60.203	9.812	26369511.311757
2015/02/11	14:26:55	ok	ok	429.1320	58.134	0.027688	19.04	60.203	9.812	29794551.359053
2015/02/11	14:31:55	ok	ok	429.1300	58.130	0.027688	19.07	60.238	9.835	28942984.152421
2015/02/11	14:36:55	ok	ok	429.1600	58.137	0.027688	19.07	60.177	9.825	29989300.481158
2015/02/11	14:41:55	ok	ok	429.1460	58.130	0.027688	19.07	60.268	9.840	30061810.376017
2015/02/11	14:46:55	ok	ok	429.1680	58.140	0.027688	19.06	60.176	9.819	29112391.436754
2015/02/11	14:51:55	ok	ok	429.1720	58.148	0.027688	19.12	60.246	9.865	31116139.657886
2015/02/11	14:56:55	ok	ok	429.1600	58.139	0.027688	19.12	60.216	9.860	30661008.976643
2015/02/11	15:01:55	ok	ok	429.1640	58.146	0.027688	19.10	60.182	9.843	31229003.164571
2015/02/11	15:06:55	ok	ok	429.1800	58.141	0.027688	19.12	60.185	9.856	26886508.102155
2015/02/11	15:11:55	ok	ok	429.1840	58.136	0.027688	19.12	60.246	9.865	31373457.187914
2015/02/11	15:16:55	ok	ok	429.1640	58.139	0.027688	19.13	60.217	9.867	30121496.119840
2015/02/11	15:21:55	--	ok	429.2020	58.165	0.027688	19.16	60.192	9.880	28448420.774828
2015/02/11	15:22:08	ok	ok	429.0060	58.054	0.027677	19.16	60.101	9.865	37935747.711984
2015/02/11	15:27:08	ok	ok	428.9860	58.052	0.027677	19.14	60.189	9.868	32106905.116632
2015/02/11	15:32:08	ok	ok	428.9920	58.060	0.027677	19.16	60.192	9.880	28280048.345050
2015/02/11	15:37:08	ok	ok	428.9960	58.056	0.027677	19.16	60.222	9.885	31185953.141226
2015/02/11	15:42:08	ok	ok	429.0220	58.073	0.027677	19.16	60.252	9.890	29302243.978308
2015/02/11	15:47:08	ok	ok	429.0000	58.058	0.027677	19.13	60.248	9.871	28988917.876163
2015/02/11	15:52:08	ok	ok	428.9940	58.056	0.027677	19.12	60.246	9.865	29759339.803017
2015/02/11	15:57:08	ok	ok	429.0100	58.069	0.027677	19.17	60.224	9.891	33261781.827389
2015/02/11	16:02:08	ok	ok	429.0360	58.064	0.027677	19.19	60.227	9.903	29181846.844813
2015/02/11	16:07:08	ok	ok	429.0020	58.062	0.027677	19.17	60.254	9.896	29494753.981396
2015/02/11	16:12:08	ok	ok	429.0080	58.056	0.027677	19.17	60.254	9.896	26369494.985232
2015/02/11	16:17:08	ok	ok	428.9940	58.061	0.027677	19.16	60.222	9.885	31291420.511691
2015/02/11	16:22:08	ok	ok	428.9920	58.068	0.027677	19.16	60.222	9.885	32820662.970236
2015/02/11	16:27:08	ok	ok	428.9920	58.064	0.027677	19.17	60.254	9.896	30265839.376664
2015/02/11	16:32:08	ok	ok	429.0100	58.079	0.027677	19.16	60.313	9.900	27769167.195698
2015/02/11	16:37:08	ok	ok	429.0040	58.069	0.027677	19.12	60.246	9.865	28587410.485014
2015/02/11	16:42:08	ok	ok	428.9940	58.059	0.027677	19.11	60.275	9.864	30948291.989037
2015/02/11	16:47:08	ok	ok	428.9800	58.060	0.027677	19.11	60.335	9.874	30181865.746899
2015/02/11	16:52:08	ok	ok	428.9980	58.073	0.027677	19.07	60.298	9.845	28780462.224566
2015/02/11	16:57:08	ok	ok	428.9700	58.073	0.027677	19.08	60.360	9.861	29143310.112480
2015/02/11	17:02:08	ok	ok	428.9840	58.055	0.027677	19.06	60.327	9.844	29348837.277530
2015/02/11	17:07:08	ok	ok	428.9700	58.061	0.027677	19.02	60.381	9.829	27982181.125407
2015/02/11	17:12:08	ok	ok	428.9560	58.051	0.027677	18.96	60.462	9.808	26922829.570151
2015/02/11	17:17:08	ok	ok	428.9300	58.053	0.027677	18.91	60.454	9.778	28285721.683398
2015/02/11	17:22:08	ok	ok	428.9460	58.053	0.027677	18.95	60.400	9.792	26871301.896978
2015/02/11	17:27:08	ok	ok	428.9400	58.060	0.027677	18.95	60.400	9.792	25912070.468604
2015/02/11	17:32:08	ok	ok	428.9120	58.035	0.027677	18.93	60.397	9.780	26660149.826033
2015/02/11	17:37:08	ok	ok	428.9480	58.060	0.027677	18.94	60.429	9.791	27384941.138310
2015/02/11	17:42:08	ok	ok	428.9480	58.045	0.027677	18.96	60.311	9.783	30246395.019946
2015/02/11	17:47:08	ok	ok	428.9360	58.050	0.027677	18.93	60.397	9.780	28910397.398130
2015/02/11	17:52:08	ok	ok	428.9460	58.059	0.027677	19.02	60.351	9.825	28046784.173678
2015/02/11	17:57:08	ok	ok	428.9260	58.050	0.027677	18.98	60.405	9.810	28791984.853783
2015/02/11	18:02:08	ok	ok	428.9520	58.049	0.027677	19.02	60.351	9.825	27434443.507663
2015/02/11	18:07:08	ok	ok	428.9600	58.059	0.027677	19.00	60.348	9.812	26901048.450024
2015/02/11	18:12:08	ok	ok	428.9240	58.056	0.027677	18.94	60.398	9.786	28085221.322317
2015/02/11	18:17:08	ok	ok	428.9320	58.045	0.027677	18.91	60.394	9.768	28425027.539439
2015/02/11	18:22:08	ok	ok	428.9140	58.039	0.027677	18.90	60.332	9.752	26823389.235226
2015/02/11	18:27:08	ok	ok	428.9380	58.041	0.027677	18.90	60.422	9.767	28359766.368641
2015/02/11	18:32:08	ok	ok	428.9200	58.046	0.027677	18.88	60.389	9.750	27381326.515213
2015/02/11	18:37:08	ok	ok	428.9100	58.042	0.027677	18.86	60.476	9.753	26056069.083780
2015/02/11	18:42:08	ok	ok	428.9140	58.044	0.027677	18.86	60.446	9.748	27082423.475612
2015/02/11	18:47:08	ok	ok	428.9060	58.044	0.027677	18.85	60.354	9.727	29319387.639793
2015/02/11	18:52:08	ok	ok	428.9140	58.046	0.027677	18.87	60.387	9.744	30238616.620619
2015/02/11	18:57:08	ok	ok	428.9040	58.035	0.027677	18.86	60.446	9.748	28558055.515071
2015/02/11	19:02:08	ok	ok	428.9000	58.038	0.027677	18.84	60.382	9.726	27698194.418981
2015/02/11	19:07:08	ok	ok	428.9160	58.057	0.027677	18.84	60.443	9.736	27730685.136676
2015/02/11	19:12:08	ok	ok	428.9000	58.044	0.027677	18.82	60.409	9.719	26466774.225587
2015/02/11	19:17:08	ok	ok	428.9020	58.045	0.027677	18.83	60.381	9.720	25750315.510564
2015/02/11	19:22:08	ok	ok	428.9020	58.043	0.027677	18.83	60.411	9.725	28534063.501890
2015/02/11	19:27:08	ok	ok	428.8800	58.025	0.027677	18.80	60.376	9.702	27377464.572684
2015/02/11	19:32:08	ok	ok	428.9180	58.043	0.027677	18.79	60.435	9.706	29169043.556659
2015/02/11	19:37:08	ok	ok	428.8960	58.039	0.027677	18.75	60.398	9.677	24822454.012279
2015/02/11	19:42:08	ok	ok	428.8960	58.039	0.027677	18.79	60.374	9.696	27849620.180859
2015/02/11	19:47:08	ok	ok	428.9120	58.032	0.027677	18.79	60.405	9.701	26179337.194924
2015/02/11	19:52:08	ok	ok	428.8940	58.036	0.027677	18.77	60.432	9.694	27480074.524958
2015/02/11	19:57:08	ok	ok	428.9180	58.039	0.027677	18.80	60.346	9.697	25620820.894488
2015/02/11	20:02:08	ok	ok	428.8780	58.047	0.027677	18.76	60.400	9.683	27249706.587424
2015/02/11	20:07:08	ok	ok	428.8960	58.032	0.027677	18.78	60.343	9.685	27254345.091958
2015/02/11	20:12:08	ok	ok	428.9060	58.031	0.027677	18.81	60.408	9.713	28574627.089574
2015/02/11	20:17:08	ok	ok	428.8820	58.034	0.027677	18.82	60.409	9.719	28606184.919963
2015/02/11	20:22:08	ok	ok	428.8640	58.033	0.027677	18.76	60.400	9.683	28189343.490909
2015/02/11	20:27:08	ok	ok	428.9060	58.038	0.027677	18.76	60.400	9.683	26393527.442935
2015/02/11	20:32:08	ok	ok	428.8820	58.036	0.027677	18.78	60.403	9.695	28946937.348875
2015/02/11	20:37:08	ok	ok	428.8920	58.041	0.027677	18.74	60.427	9.676	28787852.973693
2015/02/11	20:42:08	ok	ok	428.8920	58.031	0.027677	18.74	60.427	9.676	30972626.486591
2015/02/11	20:47:08	ok	ok	428.8960	58.037	0.027677	18.74	60.397	9.671	28668398.667628
2015/02/11	20:52:08	ok	ok	428.8620	58.026	0.027677	18.70	60.481	9.662	28484493.544090
2015/02/11	20:57:08	ok	ok	428.8580	58.048	0.027677	18.68	60.447	9.645	26890502.739759
2015/02/11	21:02:08	ok	ok	428.8540	58.026	0.027677	18.65	60.503	9.637	27517752.312728
2015/02/11	21:07:08	ok	ok	428.8740	58.043	0.027677	18.68	60.357	9.630	25107213.118469
2015/02/11	21:12:08	ok	ok	428.8560	58.028	0.027677	18.66	60.504	9.643	28478101.570024
2015/02/11	21:17:08	ok	ok	428.8500	58.025	0.027677	18.62	60.528	9.624	26361513.706182
2015/02/11	21:22:08	ok	ok	428.8480	58.024	0.027677	18.58	60.492	9.595	26584412.642883
2015/02/11	21:27:08	ok	ok	428.8300	58.033	0.027677	18.60	60.465	9.602	26130612.192568
2015/02/11	21:32:08	ok	ok	428.8560	58.038	0.027677	18.64	60.441	9.621	27605468.447686
2015/02/11	21:37:08	ok	ok	428.8460	58.023	0.027677	18.60	60.404	9.593	27698795.832906
2015/02/11	21:42:08	ok	ok	428.8280	58.024	0.027677	18.56	60.458	9.578	28150399.515491
2015/02/11	21:47:08	ok	ok	428.8480	58.032	0.027677	18.61	60.406	9.598	24850705.912860
2015/02/11	21:52:08	ok	ok	428.8540	58.030	0.027677	18.64	60.411	9.616	26030463.169789
2015/02/11	21:57:08	ok	ok	428.8300	58.019	0.027677	18.54	60.485	9.571	28162425.555993
2015/02/11	22:02:08	ok	ok	428.8320	58.021	0.027677	18.56	60.488	9.583	28456922.810582
2015/02/11	22:07:08	ok	ok	428.8160	58.021	0.027677	18.56	60.518	9.588	26585589.597002
2015/02/11	22:12:08	ok	ok	428.8180	58.026	0.027677	18.57	60.399	9.575	27727897.629877
2015/02/11	22:17:08	ok	ok	428.8220	58.026	0.027677	18.54	60.455	9.567	30741758.723504
2015/02/11	22:22:08	ok	ok	428.8220	58.016	0.027677	18.57	60.430	9.580	27648792.167448
2015/02/11	22:27:08	ok	ok	428.8500	58.027	0.027677	18.59	60.372	9.582	27651055.383478
2015/02/11	22:32:08	ok	ok	428.8680	58.027	0.027677	18.57	60.369	9.570	27898079.748060
2015/02/11	22:37:08	ok	ok	428.8280	58.020	0.027677	18.50	60.448	9.543	28230450.700237
2015/02/11	22:42:08	ok	ok	428.8420	58.024	0.027677	18.56	60.398	9.569	26259553.534017
2015/02/11	22:47:08	ok	ok	428.8120	58.012	0.027677	18.51	60.450	9.549	28284443.392875
2015/02/11	22:52:08	ok	ok	428.8040	58.022	0.027677	18.56	60.398	9.569	27789691.627898
2015/02/11	22:57:08	ok	ok	428.8220	58.022	0.027677	18.54	60.395	9.557	27563561.341045
2015/02/11	23:02:08	ok	ok	428.8120	58.016	0.027677	18.52	60.391	9.545	26926575.471541
2015/02/11	23:07:08	ok	ok	428.8360	58.023	0.027677	18.54	60.334	9.547	29738527.287286
2015/02/11	23:12:08	ok	ok	428.8140	58.023	0.027677	18.50	60.418	9.538	27092724.232237
2015/02/11	23:17:08	ok	ok	428.8380	58.017	0.027677	18.53	60.363	9.546	27717058.934108
2015/02/11	23:22:08	ok	ok	428.8140	58.015	0.027677	18.52	60.361	9.540	26447583.092459
2015/02/11	23:27:08	ok	ok	428.8400	58.023	0.027677	18.55	60.366	9.558	28654863.793508
2015/02/11	23:32:08	ok	ok	428.8420	58.025	0.027677	18.54	60.334	9.547	28219884.325512
2015/02/11	23:37:08	ok	ok	428.8240	58.022	0.027677	18.47	60.444	9.525	29054511.062564
2015/02/11	23:42:08	ok	ok	428.8200	58.018	0.027677	18.53	60.423	9.556	29000322.798821
2015/02/11	23:47:08	ok	ok	428.8240	58.017	0.027677	18.48	60.385	9.522	27802658.200204
2015/02/11	23:52:08	ok	ok	428.8440	58.023	0.027677	18.52	60.391	9.545	30744885.811957
2015/02/11	23:57:08	ok	ok	428.8140	58.015	0.027677	18.49	60.356	9.523	29830811.854082
2015/02/12	00:02:08	ok	ok	428.8100	58.016	0.027677	18.49	60.447	9.537	29350251.873002
2015/02/12	00:07:08	ok	ok	428.8260	58.026	0.027677	18.47	60.383	9.516	28875661.900832
2015/02/12	00:12:08	--	ok	428.7920	58.012	0.027677	18.40	60.493	9.494	28718036.226147
2015/02/12	00:12:21	ok	ok	429.0380	58.087	0.027688	18.39	60.521	9.492	35241223.653322
2015/02/12	00:17:21	ok	ok	429.0180	58.101	0.027688	18.44	60.499	9.517	24687780.199236
2015/02/12	00:22:21	ok	ok	429.0040	58.096	0.027688	18.40	60.493	9.494	27283034.892421
2015/02/12	00:27:21	ok	ok	428.9660	58.078	0.027688	18.35	60.485	9.464	25720550.270198
2015/02/12	00:32:21	ok	ok	428.9760	58.087	0.027688	18.38	60.459	9.477	26408961.188183
2015/02/12	00:37:21	ok	ok	428.9660	58.086	0.027688	18.35	60.485	9.464	29919062.602920
2015/02/12	00:42:21	ok	ok	428.9700	58.082	0.027688	18.32	60.540	9.456	29000404.365192
2015/02/12	00:47:21	ok	ok	428.9520	58.072	0.027688	18.34	60.483	9.458	26975361.345658
2015/02/12	00:52:21	ok	ok	428.9640	58.077	0.027688	18.32	60.480	9.447	25219700.917359
2015/02/12	00:57:21	ok	ok	428.9720	58.081	0.027688	18.32	60.510	9.451	25369302.646427
2015/02/12	01:02:21	ok	ok	428.9540	58.069	0.027688	18.28	60.504	9.428	26336866.923205
2015/02/12	01:07:21	ok	ok	428.9380	58.082	0.027688	18.27	60.472	9.417	26713603.472928
2015/02/12	01:12:21	ok	ok	428.9560	58.081	0.027688	18.24	60.527	9.409	26556712.206068
2015/02/12	01:17:21	ok	ok	428.9500	58.079	0.027688	18.26	60.530	9.421	26207321.344096
2015/02/12	01:22:21	ok	ok	428.9180	58.062	0.027688	18.20	60.521	9.386	27287614.068202
2015/02/12	01:27:21	ok	ok	428.9280	58.060	0.027688	18.20	60.521	9.386	27656884.691112
2015/02/12	01:32:21	ok	ok	428.9040	58.060	0.027688	18.20	60.521	9.386	26406033.528530
2015/02/12	01:37:21	ok	ok	428.9120	58.063	0.027688	18.19	60.489	9.376	27145686.174000
2015/02/12	01:42:21	ok	ok	428.9460	58.076	0.027688	18.21	60.522	9.392	26075844.762698
2015/02/12	01:47:21	ok	ok	428.9220	58.058	0.027688	18.16	60.484	9.358	24345447.599600
2015/02/12	01:52:21	ok	ok	428.9260	58.058	0.027688	18.18	60.457	9.365	27690694.983936
2015/02/12	01:57:21	ok	ok	428.9100	58.055	0.027688	18.16	60.454	9.354	27221980.176770
2015/02/12	02:02:21	ok	ok	428.9140	58.052	0.027688	18.12	60.478	9.335	26471380.699892
2015/02/12	02:07:21	ok	ok	428.9180	58.060	0.027688	18.15	60.452	9.348	27766769.304583
2015/02/12	02:12:21	ok	ok	428.9160	58.047	0.027688	18.13	60.509	9.345	26404168.843215
2015/02/12	02:17:21	ok	ok	428.8940	58.055	0.027688	18.10	60.565	9.337	26591381.826816
2015/02/12	02:22:21	ok	ok	428.8900	58.055	0.027688	18.12	60.478	9.335	27628492.664766
2015/02/12	02:27:21	ok	ok	428.9000	58.050	0.027688	18.10	60.475	9.323	28011671.794528
2015/02/12	02:32:21	ok	ok	428.8880	58.055	0.027688	18.10	60.535	9.333	25131241.510288
2015/02/12	02:37:21	ok	ok	428.8840	58.057	0.027688	18.06	60.528	9.310	25243880.533963
2015/02/12	02:42:21	ok	ok	428.8700	58.051	0.027688	18.02	60.492	9.282	25656762.591803
2015/02/12	02:47:21	ok	ok	428.8660	58.052	0.027688	18.05	60.497	9.299	27757877.957481
2015/02/12	02:52:21	ok	ok	428.8720	58.034	0.027688	18.02	60.492	9.282	25188602.657190
2015/02/12	02:57:21	ok	ok	428.8660	58.039	0.027688	18.02	60.552	9.291	25726523.759956
2015/02/12	03:02:21	ok	ok	428.8840	58.060	0.027688	18.04	60.495	9.293	27030352.820114
2015/02/12	03:07:21	ok	ok	428.8520	58.035	0.027688	18.00	60.519	9.275	25309091.361156
2015/02/12	03:12:21	ok	ok	428.8720	58.051	0.027688	18.04	60.465	9.289	26809869.399516
2015/02/12	03:17:21	ok	ok	428.8740	58.045	0.027688	17.99	60.517	9.269	28472661.896760
2015/02/12	03:22:21	ok	ok	429.0420	58.138	0.027688	18.50	59.633	9.414	23647420.538989
2015/02/12	03:27:21	ok	ok	429.1820	58.180	0.027688	18.98	59.497	9.663	25303176.432127
2015/02/12	03:32:21	--	ok	429.2680	58.207	0.027688	19.30	59.426	9.835	22215647.085607
2015/02/12	03:32:34	ok	ok	428.9140	58.040	0.027674	19.34	59.311	9.839	31185289.891898
2015/02/12	03:37:34	ok	ok	429.0940	58.117	0.027674	19.52	59.400	9.958	27473016.518225
2015/02/12	03:42:34	ok	ok	429.1340	58.126	0.027674	19.69	59.427	10.063	25807179.523497
2015/02/12	03:47:34	--	ok	429.2060	58.164	0.027674	19.80	59.444	10.131	26995532.499967
2015/02/12	03:47:47	ok	ok	428.9040	58.022	0.027663	19.81	59.324	10.116	33947853.774739
2015/02/12	03:52:47	ok	ok	429.0320	58.070	0.027663	19.94	59.345	10.197	28279801.501778
2015/02/12	03:57:47	ok	ok	429.0560	58.086	0.027663	20.06	59.394	10.277	26939614.643610
2015/02/12	04:02:47	ok	ok	429.0940	58.108	0.027663	20.12	59.404	10.315	27841149.736111
2015/02/12	04:07:47	ok	ok	429.1180	58.126	0.027663	20.24	59.392	10.385	27861703.396973
2015/02/12	04:12:47	ok	ok	429.1620	58.140	0.027663	20.29	59.400	10.417	27664052.861783
2015/02/12	04:17:47	ok	ok	429.1860	58.154	0.027663	20.37	59.352	10.457	29837408.189652
2015/02/12	04:22:47	--	ok	429.2240	58.171	0.027663	20.40	59.387	10.482	28661343.214422
2015/02/12	04:23:00	ok	ok	428.9060	58.030	0.027651	20.40	59.326	10.471	34564799.037693
2015/02/12	04:28:00	ok	ok	429.0100	58.073	0.027651	20.47	59.367	10.521	28515220.167871
2015/02/12	04:33:00	ok	ok	429.0280	58.088	0.027651	20.52	59.406	10.559	29966099.708293
2015/02/12	04:38:00	ok	ok	429.0580	58.090	0.027651	20.55	59.349	10.567	28847499.803581
2015/02/12	04:43:00	ok	ok	429.0700	58.097	0.027651	20.62	59.391	10.618	28314501.858857
2015/02/12	04:48:00	ok	ok	429.1040	58.116	0.027651	20.68	59.370	10.651	27908797.791652
2015/02/12	04:53:00	ok	ok	429.1320	58.135	0.027651	20.73	59.378	10.684	28734422.071099
2015/02/12	04:58:00	ok	ok	429.1380	58.134	0.027651	20.72	59.376	10.677	25376909.858319
2015/02/12	05:03:00	ok	ok	429.1400	58.132	0.027651	20.76	59.413	10.709	27466343.723178
2015/02/12	05:08:00	ok	ok	429.1480	58.130	0.027651	20.77	59.415	10.715	27021126.865765
2015/02/12	05:13:00	ok	ok	429.1660	58.156	0.027651	20.77	59.415	10.715	31123265.808706
2015/02/12	05:18:00	ok	ok	429.1620	58.152	0.027651	20.80	59.389	10.729	29892600.986057
2015/02/12	05:23:00	ok	ok	429.1880	58.167	0.027651	20.78	59.416	10.722	28221582.718290
2015/02/12	05:28:00	--	ok	429.2060	58.168	0.027651	20.83	59.424	10.754	28389446.043462
2015/02/12	05:28:13	ok	ok	428.8640	58.033	0.02764	20.79	59.296	10.706	34342130.791162
2015/02/12	05:33:13	ok	ok	428.9560	58.064	0.02764	20.82	59.422	10.748	29636430.168110
2015/02/12	05:38:13	ok	ok	428.9560	58.064	0.02764	20.84	59.456	10.766	28685019.254960
2015/02/12	05:43:13	ok	ok	428.9740	58.066	0.02764	20.81	59.451	10.747	29399336.878801
2015/02/12	05:48:13	ok	ok	428.9960	58.083	0.02764	20.88	59.432	10.787	29963069.880063
2015/02/12	05:53:13	ok	ok	428.9880	58.081	0.02764	20.87	59.461	10.786	29522646.966387
2015/02/12	05:58:13	ok	ok	429.0000	58.086	0.02764	20.84	59.487	10.772	29022132.417594
2015/02/12	06:03:13	ok	ok	428.9880	58.077	0.02764	20.84	59.547	10.783	28936369.054837
2015/02/12	06:08:13	ok	ok	428.9780	58.086	0.02764	20.81	59.512	10.758	30218287.637244
2015/02/12	06:13:13	ok	ok	428.9960	58.084	0.02764	20.81	59.573	10.769	25899212.022823
2015/02/12	06:18:13	ok	ok	429.0140	58.094	0.02764	20.82	59.483	10.759	27697511.909075
2015/02/12	06:23:13	ok	ok	428.9800	58.089	0.02764	20.83	59.576	10.782	27517498.602776
2015/02/12	06:28:13	ok	ok	429.0040	58.091	0.02764	20.85	59.549	10.789	28328354.126595
2015/02/12	06:33:13	ok	ok	429.0080	58.096	0.02764	20.86	59.581	10.801	26855979.671735
2015/02/12	06:38:13	ok	ok	429.0080	58.093	0.02764	20.80	59.602	10.768	28394222.411791
2015/02/12	06:43:13	ok	ok	429.0100	58.100	0.02764	20.82	59.575	10.775	28847294.438785
2015/02/12	06:48:13	ok	ok	429.0140	58.096	0.02764	20.83	59.607	10.787	27650438.058309
2015/02/12	06:53:13	ok	ok	428.9980	58.088	0.02764	20.82	59.575	10.775	27242836.756698
2015/02/12	06:58:13	ok	ok	429.0080	58.101	0.02764	20.79	59.601	10.761	31477107.593231
2015/02/12	07:03:13	ok	ok	428.9980	58.096	0.02764	20.76	59.596	10.741	29734399.183072
2015/02/12	07:08:13	ok	ok	429.0060	58.098	0.02764	20.79	59.570	10.756	29665293.308154
2015/02/12	07:13:13	ok	ok	429.0260	58.100	0.02764	20.85	59.549	10.789	27512430.823259
2015/02/12	07:18:13	ok	ok	429.0380	58.114	0.02764	20.84	59.547	10.783	28511471.662990
2015/02/12	07:23:13	ok	ok	429.0240	58.111	0.02764	20.86	59.490	10.785	28326062.325885
2015/02/12	07:28:13	ok	ok	429.0360	58.117	0.02764	20.86	59.520	10.790	27756364.774265
2015/02/12	07:33:13	ok	ok	429.0400	58.118	0.02764	20.87	59.522	10.797	29599891.985858
2015/02/12	07:38:13	ok	ok	429.0360	58.109	0.02764	20.89	59.525	10.810	27806676.955564
2015/02/12	07:43:13	ok	ok	429.0580	58.116	0.02764	20.88	59.523	10.803	27245075.840903
2015/02/12	07:48:13	ok	ok	429.0600	58.119	0.02764	20.90	59.496	10.811	28316323.196668
2015/02/12	07:53:13	ok	ok	429.0840	58.130	0.02764	20.95	59.504	10.844	29439764.599488
2015/02/12	07:58:13	ok	ok	429.0560	58.116	0.02764	20.90	59.557	10.822	29908256.615914
2015/02/12	08:03:13	ok	ok	429.0560	58.124	0.02764	20.90	59.526	10.817	26704027.839742
2015/02/12	08:08:13	ok	ok	429.0520	58.126	0.02764	20.87	59.522	10.797	27828686.749797
2015/02/12	08:13:13	ok	ok	429.0940	58.127	0.02764	20.94	59.502	10.837	28910085.728400
2015/02/12	08:18:13	ok	ok	429.0680	58.131	0.02764	20.91	59.528	10.823	29933733.977043
2015/02/12	08:23:13	ok	ok	429.0900	58.132	0.02764	20.91	59.467	10.812	28883913.365830
2015/02/12	08:28:13	ok	ok	429.0840	58.133	0.02764	20.92	59.560	10.835	28974371.841930
2015/02/12	08:33:13	ok	ok	429.0920	58.139	0.02764	20.93	59.531	10.836	27580346.591670
2015/02/12	08:38:13	ok	ok	429.0740	58.133	0.02764	20.90	59.526	10.817	28232132.275538
2015/02/12	08:43:13	ok	ok	429.0900	58.137	0.02764	20.88	59.554	10.809	28026513.503243
2015/02/12	08:48:13	ok	ok	429.0840	58.141	0.02764	20.89	59.525	10.810	26967974.473640
2015/02/12	08:53:13	ok	ok	429.0960	58.152	0.02764	20.90	59.496	10.811	26050454.954016
2015/02/12	08:58:13	ok	ok	429.1140	58.161	0.02764	20.99	59.510	10.870	26291821.519720
2015/02/12	09:03:13	ok	ok	429.1100	58.141	0.02764	20.97	59.476	10.851	29568828.250643
2015/02/12	09:08:13	ok	ok	429.1160	58.145	0.02764	20.96	59.475	10.845	30185032.476542
2015/02/12	09:13:13	ok	ok	429.1280	58.153	0.02764	20.97	59.507	10.857	25653996.510749
2015/02/12	09:18:13	ok	ok	429.1240	58.153	0.02764	20.96	59.444	10.839	28503920.277703
2015/02/12	09:23:13	ok	ok	429.1360	58.148	0.02764	20.98	59.417	10.847	27041064.533365
2015/02/12	09:28:13	ok	ok	429.1320	58.155	0.02764	21.05	59.489	10.904	25948111.695270
2015/02/12	09:33:13	ok	ok	429.1560	58.169	0.02764	21.06	59.430	10.900	27870307.873153
2015/02/12	09:38:13	ok	ok	429.1920	58.177	0.02764	21.10	59.405	10.921	28608131.586603
2015/02/12	09:43:13	ok	ok	429.1700	58.170	0.02764	21.12	59.408	10.934	25386418.857680
2015/02/12	09:48:13	ok	ok	429.1940	58.175	0.02764	21.09	59.404	10.914	28061417.342602
2015/02/12	09:53:13	ok	ok	429.1980	58.184	0.02764	21.15	59.383	10.948	28467781.821554
2015/02/12	09:58:13	--	ok	429.2080	58.179	0.02764	21.16	59.415	10.960	25924307.294230
2015/02/12	09:58:26	ok	ok	428.8860	58.046	0.027629	21.16	59.323	10.943	35305322.003287
2015/02/12	10:03:26	--	ok	429.5080	58.098	0.027629	21.16	59.415	10.960	28277117.349098
2015/02/12	10:03:39	--	ok	428.2620	57.966	0.027602	21.16	59.323	10.943	29980106.835601
2015/02/12	10:03:53	ok	ok	428.9600	58.066	0.027642	20.95	59.534	10.849	38226393.547238
2015/02/12	10:08:52	--	ok	429.8220	58.192	0.027642	21.16	59.384	10.955	36366399.766816
2015/02/12	10:09:05	--	ok	428.1460	57.933	0.027598	21.18	59.296	10.951	36096184.446592
2015/02/12	10:09:18	--	ok	429.6260	58.080	0.027643	21.02	59.454	10.879	37255431.328776
2015/02/12	10:09:32	ok	ok	428.8240	57.958	0.02761	20.97	59.629	10.879	36937779.954625
2015/02/12	10:14:31	ok	ok	429.0860	58.002	0.02761	21.22	59.363	10.989	33427952.015609
2015/02/12	10:19:31	ok	ok	429.1200	58.003	0.02761	21.26	59.369	11.016	33112940.546899
2015/02/12	10:24:31	ok	ok	429.1300	58.006	0.02761	21.24	59.336	10.997	30439479.322036
2015/02/12	10:29:31	ok	ok	429.1820	58.008	0.02761	21.26	59.369	11.016	31057825.811639
2015/02/12	10:34:31	ok	ok	429.1560	58.007	0.02761	21.25	59.337	11.003	29053594.462091
2015/02/12	10:39:31	--	ok	429.2240	58.009	0.02761	21.29	59.313	11.024	32298351.142798
2015/02/12	10:39:44	--	ok	428.2600	57.962	0.027598	21.22	59.271	10.972	34317130.079818
2015/02/12	10:39:58	ok	ok	428.9580	58.063	0.027638	21.08	59.555	10.935	36148788.213327
2015/02/12	10:44:57	--	ok	429.7880	58.183	0.027638	21.34	59.290	11.052	29544670.811116
2015/02/12	10:45:10	--	ok	428.7640	57.935	0.027595	21.34	59.137	11.023	35834546.111310
2015/02/12	10:45:24	--	ok	428.2920	57.961	0.027608	21.20	59.299	10.964	35006103.406033
2015/02/12	10:45:37	ok	ok	429.1260	58.116	0.027646	21.12	59.439	10.939	37926037.435966
2015/02/12	10:50:36	--	ok	429.9740	58.242	0.027646	21.34	59.321	11.058	33047218.431301
2015/02/12	10:50:50	--	ok	428.1160	57.916	0.027594	21.33	59.197	11.028	36055486.854378
2015/02/12	10:51:03	ok	ok	429.0540	58.076	0.027641	21.23	59.395	11.001	38721963.896388
2015/02/12	10:56:02	--	ok	429.8580	58.213	0.027641	21.36	59.263	11.060	34017536.602368
2015/02/12	10:56:16	--	ok	428.7480	57.929	0.027595	21.38	59.205	11.062	36474145.920863
2015/02/12	10:56:29	--	ok	428.3040	57.960	0.027609	21.20	59.329	10.970	31140193.716237
2015/02/12	10:56:42	ok	ok	429.1100	58.111	0.027646	21.11	59.621	10.966	35103819.539526
2015/02/12	11:01:41	--	ok	429.9380	58.251	0.027646	21.41	59.271	11.093	31035229.043740
2015/02/12	11:01:55	--	ok	428.7740	57.934	0.027596	21.38	59.174	11.056	36742836.345788
2015/02/12	11:02:08	--	ok	428.2900	57.970	0.027607	21.23	59.426	11.007	30161821.991537
2015/02/12	11:02:21	ok	ok	429.1200	58.117	0.027646	21.20	59.482	10.998	34078667.780382
2015/02/12	11:07:20	--	ok	429.9780	58.251	0.027646	21.43	59.274	11.107	32148412.962888
2015/02/12	11:07:34	--	ok	428.7440	57.927	0.027593	21.44	59.092	11.079	35820004.474514
2015/02/12	11:07:47	--	ok	428.2740	57.972	0.027607	21.33	59.258	11.040	28200775.836477
2015/02/12	11:08:00	ok	ok	429.1180	58.114	0.027646	21.23	59.395	11.001	36934370.242192
2015/02/12	11:12:59	--	ok	429.9900	58.244	0.027646	21.45	59.216	11.108	33204501.825290
2015/02/12	11:13:13	--	ok	428.1220	57.923	0.027593	21.46	59.156	11.104	34683466.502584
2015/02/12	11:13:26	ok	ok	429.0800	58.094	0.02764	21.25	59.307	10.998	35398495.297062
2015/02/12	11:18:25	--	ok	429.3020	58.217	0.02764	21.47	59.280	11.133	31379412.083566
2015/02/12	11:18:39	ok	ok	428.8860	58.045	0.027624	21.45	59.216	11.108	33050110.233737
2015/02/12	11:23:38	ok	ok	428.9800	58.085	0.027624	21.50	59.254	11.148	26982398.483323
2015/02/12	11:28:38	ok	ok	428.9860	58.091	0.027624	21.49	59.283	11.147	25080195.807994
2015/02/12	11:33:38	ok	ok	429.0200	58.109	0.027624	21.52	59.288	11.167	26406450.340625
2015/02/12	11:38:38	ok	ok	429.0400	58.115	0.027624	21.53	59.228	11.162	27763471.262507
2015/02/12	11:43:38	ok	ok	429.0220	58.112	0.027624	21.57	59.235	11.189	27090473.406540
2015/02/12	11:48:38	ok	ok	429.0080	58.113	0.027624	21.56	59.202	11.177	24659023.525419
2015/02/12	11:53:38	ok	ok	429.0620	58.124	0.027624	21.60	59.209	11.204	26597009.276343
2015/02/12	11:58:38	--	ok	429.6640	58.116	0.027624	21.60	59.239	11.210	28041241.357338
2015/02/12	11:58:52	--	ok	428.1280	57.913	0.027588	21.61	59.180	11.205	34590564.623726
2015/02/12	11:59:05	ok	ok	429.0260	58.076	0.027635	21.40	59.422	11.115	32755544.996792
2015/02/12	12:04:04	--	ok	429.2560	58.201	0.027635	21.61	59.271	11.222	27784377.897067
2015/02/12	12:04:17	ok	ok	428.9420	58.052	0.027622	21.56	59.202	11.177	34288026.983406
2015/02/12	12:09:17	ok	ok	429.0220	58.102	0.027622	21.62	59.181	11.212	27715950.781150
2015/02/12	12:14:17	ok	ok	429.0520	58.107	0.027622	21.65	59.216	11.238	27121792.919898
2015/02/12	12:19:17	--	ok	429.5860	58.111	0.027622	21.65	59.186	11.232	28375327.182182
2015/02/12	12:19:30	--	ok	428.7420	57.948	0.02759	21.63	59.091	11.201	32761445.969531
2015/02/12	12:19:43	--	ok	428.3780	57.978	0.027604	21.48	59.221	11.129	29432146.452200
2015/02/12	12:19:57	ok	ok	429.0780	58.104	0.027637	21.37	59.448	11.101	36322264.667270
2015/02/12	12:24:56	--	ok	429.9680	58.229	0.027637	21.67	59.220	11.251	34098164.682103
2015/02/12	12:25:09	--	ok	428.6640	57.896	0.027585	21.66	59.126	11.227	35561125.117734
2015/02/12	12:25:22	--	ok	428.3400	57.975	0.027603	21.47	59.250	11.128	30805314.435550
2015/02/12	12:25:36	ok	ok	429.1480	58.117	0.027638	21.40	59.636	11.155	37046745.666533
2015/02/12	12:30:35	--	ok	429.9920	58.249	0.027638	21.74	59.169	11.287	30618299.777947
2015/02/12	12:30:48	--	ok	428.7040	57.899	0.027585	21.74	59.078	11.270	38186392.442950
2015/02/12	12:31:01	--	ok	428.3100	57.968	0.027601	21.57	59.235	11.189	31258816.226791
2015/02/12	12:31:14	ok	ok	429.1660	58.120	0.027638	21.49	59.436	11.176	36999088.748093
2015/02/12	12:36:13	--	ok	430.0180	58.242	0.027638	21.78	59.176	11.314	31857948.343561
2015/02/12	12:36:26	--	ok	428.6620	57.896	0.027583	21.79	59.024	11.292	35612316.370061
2015/02/12	12:36:39	--	ok	428.3560	57.971	0.027601	21.64	58.970	11.184	30162623.176313
2015/02/12	12:36:53	ok	ok	429.0700	58.096	0.027636	21.53	59.228	11.162	36716041.462585
2015/02/12	12:41:52	--	ok	429.9640	58.231	0.027636	21.74	59.139	11.281	32546067.934913
2015/02/12	12:42:05	--	ok	428.1040	57.905	0.027584	21.68	59.099	11.235	31846311.249541
2015/02/12	12:42:18	ok	ok	429.0520	58.081	0.027632	21.54	59.474	11.215	32959645.369206
2015/02/12	12:47:17	--	ok	429.3100	58.221	0.027632	21.80	59.117	11.316	28018295.810871
2015/02/12	12:47:30	ok	ok	428.8700	58.035	0.027616	21.76	58.989	11.266	33837214.514787
2015/02/12	12:52:30	--	ok	429.5560	58.082	0.027616	21.76	59.111	11.289	29540133.342266
2015/02/12	12:52:43	--	ok	428.7620	57.940	0.027586	21.80	58.995	11.293	35341501.265853
2015/02/12	12:52:56	--	ok	428.3520	57.976	0.027598	21.62	59.334	11.241	33173094.650652
2015/02/12	12:53:09	ok	ok	429.0800	58.096	0.027633	21.49	59.680	11.222	32495152.068802
2015/02/12	12:58:08	--	ok	429.9160	58.217	0.027633	21.82	59.151	11.336	24591939.015396
2015/02/12	12:58:21	--	ok	428.1700	57.918	0.027584	21.86	58.974	11.328	32538143.829737
2015/02/12	12:58:35	ok	ok	429.0040	58.063	0.027629	21.68	59.129	11.241	32547085.516909
2015/02/12	13:03:34	--	ok	429.2560	58.198	0.027629	21.85	59.095	11.345	26291889.223156
2015/02/12	13:03:47	ok	ok	428.9220	58.049	0.027615	21.88	58.946	11.336	36943677.226208
2015/02/12	13:08:46	--	ok	429.5380	58.084	0.027615	21.84	59.093	11.338	30288484.218530
2015/02/12	13:08:59	--	ok	428.2440	57.952	0.027586	21.83	59.000	11.313	35757058.346928
2015/02/12	13:09:12	ok	ok	429.0380	58.069	0.027627	21.68	59.282	11.270	31259190.137820
2015/02/12	13:14:12	--	ok	429.2520	58.184	0.027627	21.87	59.098	11.358	25577197.348637
2015/02/12	13:14:25	ok	ok	428.8640	58.033	0.027614	21.86	58.943	11.322	36566303.446196
2015/02/12	13:19:25	--	ok	429.5640	58.098	0.027614	21.97	59.052	11.415	33966375.254803
2015/02/12	13:19:38	--	ok	428.2000	57.932	0.027583	21.95	58.988	11.390	33626186.146725
2015/02/12	13:19:51	ok	ok	429.0120	58.073	0.027626	21.82	59.090	11.324	30375511.200754
2015/02/12	13:24:50	--	ok	429.2720	58.196	0.027626	21.96	59.020	11.402	25817398.303717
2015/02/12	13:25:03	ok	ok	428.9140	58.041	0.027612	21.99	58.902	11.399	35624961.202590
2015/02/12	13:30:03	--	ok	429.5600	58.091	0.027612	22.02	58.999	11.438	33856565.089998
2015/02/12	13:30:16	--	ok	428.2040	57.929	0.027582	21.98	58.808	11.375	32033467.503566
2015/02/12	13:30:30	ok	ok	429.0040	58.058	0.027624	21.83	59.122	11.337	30322095.160796
2015/02/12	13:35:29	--	ok	429.2460	58.189	0.027624	22.06	59.005	11.465	27857581.252326
2015/02/12	13:35:42	ok	ok	428.9000	58.046	0.027612	22.05	58.819	11.423	37024518.726506
2015/02/12	13:40:41	ok	ok	428.9960	58.085	0.027612	22.01	58.997	11.431	29675133.961586
2015/02/12	13:45:41	--	ok	429.5620	58.087	0.027612	22.05	59.003	11.458	33300922.633956
2015/02/12	13:45:54	--	ok	428.1940	57.929	0.027581	21.98	58.962	11.404	32327468.098746
2015/02/12	13:46:08	ok	ok	429.0280	58.067	0.027624	21.84	59.154	11.350	30602941.887117
2015/02/12	13:51:07	--	ok	429.2560	58.182	0.027624	21.99	59.055	11.429	25560898.978807
2015/02/12	13:51:20	ok	ok	428.9160	58.043	0.027611	21.97	58.991	11.403	36488336.207583
2015/02/12	13:56:19	ok	ok	429.0240	58.085	0.027611	22.00	59.057	11.436	30756787.206345
2015/02/12	14:01:19	ok	ok	429.0360	58.090	0.027611	22.06	59.035	11.471	32013446.519558
2015/02/12	14:06:19	ok	ok	429.0500	58.090	0.027611	22.07	59.037	11.478	29895774.903290
2015/02/12	14:11:19	ok	ok	429.0480	58.088	0.027611	22.06	59.035	11.471	28656390.583256
2015/02/12	14:16:19	ok	ok	429.0460	58.095	0.027611	22.08	59.069	11.491	26961003.599475
2015/02/12	14:21:19	ok	ok	428.9900	58.059	0.027611	21.86	59.433	11.416	29903004.065302
2015/02/12	14:26:19	--	ok	428.7960	58.017	0.027611	21.22	60.156	11.136	26330289.704150
2015/02/12	14:26:32	ok	ok	429.0300	58.058	0.027622	21.24	60.098	11.138	36504940.418758
2015/02/12	14:31:32	ok	ok	428.8620	58.042	0.027622	20.88	60.224	10.931	30380260.220105
2015/02/12	14:36:32	ok	ok	428.8220	58.023	0.027622	20.66	60.310	10.807	30433405.977522
2015/02/12	14:41:32	--	ok	428.7720	58.017	0.027622	20.49	60.313	10.701	31034546.262349
2015/02/12	14:41:45	ok	ok	429.0520	58.110	0.027634	20.61	60.150	10.747	34465977.241447
2015/02/12	14:46:45	ok	ok	428.9280	58.087	0.027634	20.37	60.355	10.634	26046321.405951
2015/02/12	14:51:45	--	ok	429.4600	58.064	0.027634	20.25	60.336	10.557	29027713.458318
2015/02/12	14:51:58	--	ok	428.4100	57.979	0.027609	20.31	60.254	10.579	38654811.322310
2015/02/12	14:52:11	ok	ok	428.9860	58.059	0.027641	20.24	60.182	10.524	41129929.410278
2015/02/12	14:57:11	--	ok	429.6160	58.107	0.027641	20.16	60.321	10.499	36259957.952607
2015/02/12	14:57:24	--	ok	428.3340	57.970	0.027608	20.19	60.205	10.497	38977261.352699
2015/02/12	14:57:38	ok	ok	429.0180	58.077	0.027643	20.10	60.191	10.439	40345102.755904
2015/02/12	15:02:37	--	ok	429.5960	58.108	0.027643	20.07	60.337	10.447	39918807.894925
2015/02/12	15:02:50	--	ok	428.3680	57.976	0.027612	20.15	60.198	10.471	39752986.566669
2015/02/12	15:03:03	ok	ok	428.9960	58.066	0.027645	20.07	60.095	10.405	40779412.950134
2015/02/12	15:08:02	--	ok	429.5920	58.110	0.027645	19.99	60.355	10.401	39607147.705092
2015/02/12	15:08:15	ok	ok	428.9600	57.971	0.027614	20.02	60.238	10.399	41141338.573650
2015/02/12	15:13:15	ok	ok	428.9160	57.974	0.027614	19.94	60.317	10.364	35893590.709982
2015/02/12	15:18:15	ok	ok	428.8440	57.971	0.027614	19.86	60.334	10.318	35705884.843278
2015/02/12	15:23:15	ok	ok	428.8980	57.965	0.027614	19.80	60.355	10.286	37761785.955991
2015/02/12	15:28:15	--	ok	428.7980	57.964	0.027614	19.74	60.345	10.248	36682381.770620
2015/02/12	15:28:28	--	ok	428.5600	57.984	0.027624	19.78	60.230	10.253	40236836.665456
2015/02/12	15:28:41	--	ok	429.5820	58.040	0.027648	19.70	60.278	10.213	47585179.340850
2015/02/12	15:28:55	--	ok	428.2620	57.956	0.027617	19.64	60.481	10.211	40458127.942657
2015/02/12	15:29:08	--	ok	429.6240	58.094	0.027656	19.58	60.562	10.189	38982529.311326
2015/02/12	15:29:21	ok	ok	428.8980	57.961	0.027623	19.51	60.732	10.176	39873101.957774
2015/02/12	15:34:20	ok	ok	428.9920	57.978	0.027623	19.67	60.243	10.189	36658816.932554
2015/02/12	15:39:20	ok	ok	428.9980	57.979	0.027623	19.62	60.296	10.168	34232573.180302
2015/02/12	15:44:20	ok	ok	428.9740	57.975	0.027623	19.59	60.321	10.154	36026518.507867
2015/02/12	15:49:20	ok	ok	428.9620	57.974	0.027623	19.55	60.315	10.129	38890020.626819
2015/02/12	15:54:20	ok	ok	428.9340	57.973	0.027623	19.52	60.249	10.101	38853259.662397
2015/02/12	15:59:20	ok	ok	428.9180	57.969	0.027623	19.45	60.329	10.073	36999346.419831
2015/02/12	16:04:20	ok	ok	428.8520	57.966	0.027623	19.40	60.291	10.037	38771946.267654
2015/02/12	16:09:20	ok	ok	428.9520	57.969	0.027623	19.40	60.291	10.037	38132067.867949
2015/02/12	16:14:20	ok	ok	428.9040	57.965	0.027623	19.34	60.342	10.010	38778066.763314
2015/02/12	16:19:20	ok	ok	428.8820	57.965	0.027623	19.30	60.275	9.975	37611675.713005
2015/02/12	16:24:20	ok	ok	428.8540	57.960	0.027623	19.28	60.241	9.958	38390631.720359
2015/02/12	16:29:20	ok	ok	428.8380	57.960	0.027623	19.23	60.203	9.922	39516908.310276
2015/02/12	16:34:20	ok	ok	428.8580	57.958	0.027623	19.20	60.289	9.919	35785499.215269
2015/02/12	16:39:20	ok	ok	428.8480	57.957	0.027623	19.18	60.286	9.907	36882466.356871
2015/02/12	16:44:20	--	ok	428.7900	57.954	0.027623	19.10	60.333	9.868	37191261.950898
2015/02/12	16:44:33	--	ok	428.4900	57.972	0.027634	19.12	60.246	9.865	36611380.279375
2015/02/12	16:44:46	ok	ok	429.0160	58.068	0.027661	19.10	60.213	9.848	39964642.045747
2015/02/12	16:49:46	--	ok	429.5160	58.127	0.027661	19.10	60.182	9.843	33739259.291267
2015/02/12	16:49:59	ok	ok	428.9860	57.971	0.027634	19.14	60.068	9.848	42524120.837703
2015/02/12	16:54:59	ok	ok	428.9460	57.970	0.027634	19.06	60.206	9.824	43450381.953706
2015/02/12	16:59:59	ok	ok	428.9680	57.970	0.027634	19.03	60.201	9.806	44620713.478159
2015/02/12	17:04:59	ok	ok	428.9400	57.968	0.027634	18.95	60.309	9.777	43733304.644897
2015/02/12	17:09:59	ok	ok	428.9380	57.967	0.027634	18.94	60.217	9.757	43252016.457333
2015/02/12	17:14:59	ok	ok	428.8820	57.966	0.027634	18.92	60.244	9.750	45341711.528282
2015/02/12	17:19:59	ok	ok	428.9280	57.963	0.027634	18.86	60.295	9.723	41832806.155252
2015/02/12	17:24:59	ok	ok	428.9180	57.962	0.027634	18.80	60.316	9.692	42368084.986004
2015/02/12	17:29:59	ok	ok	428.8900	57.963	0.027634	18.83	60.200	9.691	44256387.406451
2015/02/12	17:34:59	ok	ok	428.9100	57.962	0.027634	18.83	60.200	9.691	45189993.346181
2015/02/12	17:39:59	ok	ok	428.8520	57.957	0.027634	18.80	60.165	9.668	46857130.278094
2015/02/12	17:44:59	ok	ok	428.8780	57.956	0.027634	18.75	60.247	9.653	43003291.995548
2015/02/12	17:49:59	ok	ok	428.8660	57.958	0.027634	18.72	60.273	9.640	44051440.228750
2015/02/12	17:54:59	ok	ok	428.8420	57.956	0.027634	18.69	60.147	9.603	48333545.397633
2015/02/12	17:59:59	ok	ok	428.8160	57.955	0.027634	18.67	60.204	9.600	44354371.892308
2015/02/12	18:04:59	ok	ok	428.8200	57.951	0.027634	18.57	60.249	9.551	43411419.564664
2015/02/12	18:09:59	ok	ok	428.8020	57.953	0.027634	18.56	60.277	9.550	46314625.417967
2015/02/12	18:14:59	ok	ok	428.8180	57.951	0.027634	18.52	60.210	9.517	47961662.161490
2015/02/12	18:19:59	--	ok	428.7780	57.946	0.027634	18.50	60.207	9.505	47933653.624375
2015/02/12	18:20:12	ok	ok	429.0600	57.970	0.027645	18.54	60.183	9.524	44199090.568600
2015/02/12	18:25:12	ok	ok	428.9920	57.968	0.027645	18.52	60.180	9.512	42641881.523264
2015/02/12	18:30:12	ok	ok	428.9740	57.965	0.027645	18.43	60.226	9.469	40414630.137226
2015/02/12	18:35:12	ok	ok	428.9840	57.964	0.027645	18.42	60.224	9.463	41776235.524629
2015/02/12	18:40:12	ok	ok	428.9960	57.963	0.027645	18.41	60.253	9.462	43105658.019518
2015/02/12	18:45:12	ok	ok	428.9360	57.960	0.027645	18.38	60.248	9.444	42462315.523832
2015/02/12	18:50:12	ok	ok	429.0080	57.963	0.027645	18.38	60.158	9.430	41173474.261168
2015/02/12	18:55:12	ok	ok	428.9560	57.960	0.027645	18.32	60.178	9.400	43880464.951417
2015/02/12	19:00:12	ok	ok	428.9340	57.961	0.027645	18.34	60.181	9.411	42080925.782362
2015/02/12	19:05:12	ok	ok	428.8820	57.961	0.027645	18.34	60.181	9.411	41209032.365511
2015/02/12	19:10:12	ok	ok	428.8980	57.960	0.027645	18.34	60.181	9.411	43472434.744397
2015/02/12	19:15:12	ok	ok	428.9220	57.962	0.027645	18.38	60.097	9.420	42865959.896626
2015/02/12	19:20:12	ok	ok	428.9240	57.960	0.027645	18.34	60.091	9.397	45218704.939106
2015/02/12	19:25:12	ok	ok	428.9560	57.960	0.027645	18.34	60.121	9.402	39052529.938547
2015/02/12	19:30:12	ok	ok	428.9200	57.957	0.027645	18.34	60.031	9.388	44958329.951932
2015/02/12	19:35:12	ok	ok	428.9220	57.960	0.027645	18.32	60.088	9.385	43977759.712419
2015/02/12	19:40:12	ok	ok	428.9400	57.959	0.027645	18.32	60.058	9.381	42845922.324839
2015/02/12	19:45:12	ok	ok	428.8720	57.958	0.027645	18.32	60.118	9.390	45276344.893778
2015/02/12	19:50:12	ok	ok	428.8580	57.957	0.027645	18.31	60.056	9.375	40790541.933954
2015/02/12	19:55:12	ok	ok	428.9200	57.958	0.027645	18.28	60.021	9.353	44662954.755028
2015/02/12	20:00:12	ok	ok	428.9100	57.956	0.027645	18.30	60.085	9.374	45904408.011535
2015/02/12	20:05:12	ok	ok	428.9100	57.956	0.027645	18.26	60.018	9.341	43648959.121534
2015/02/12	20:10:12	ok	ok	428.9140	57.955	0.027645	18.30	60.024	9.364	45502428.085973
2015/02/12	20:15:12	ok	ok	428.8880	57.955	0.027645	18.25	60.016	9.335	43001706.944036
2015/02/12	20:20:12	ok	ok	428.8880	57.953	0.027645	18.21	60.070	9.322	41678294.447616
2015/02/12	20:25:12	ok	ok	428.8860	57.953	0.027645	18.17	60.094	9.303	45378579.065256
2015/02/12	20:30:12	ok	ok	428.8740	57.951	0.027645	18.08	60.200	9.270	43993733.366778
2015/02/12	20:35:12	ok	ok	428.8160	57.949	0.027645	18.02	60.251	9.245	42216742.023327
2015/02/12	20:40:12	ok	ok	428.8240	57.952	0.027645	18.05	60.105	9.239	44596963.944885
2015/02/12	20:45:12	ok	ok	428.8340	57.950	0.027645	18.11	60.084	9.269	44095101.790003
2015/02/12	20:50:12	ok	ok	428.8320	57.951	0.027645	18.09	60.051	9.253	43359696.181220
2015/02/12	20:55:12	ok	ok	428.8440	57.952	0.027645	18.13	59.967	9.262	44910715.463544
2015/02/12	21:00:12	ok	ok	428.8500	57.952	0.027645	18.12	60.026	9.265	44956025.407956
2015/02/12	21:05:12	ok	ok	428.8600	57.951	0.027645	18.08	60.019	9.242	44714742.242557
2015/02/12	21:10:12	ok	ok	428.8200	57.950	0.027645	18.11	60.024	9.259	44274944.152752
2015/02/12	21:15:12	ok	ok	428.8400	57.951	0.027645	18.11	59.994	9.255	44003429.862568
2015/02/12	21:20:12	ok	ok	428.8500	57.951	0.027645	18.07	59.987	9.232	42800613.457187
2015/02/12	21:25:12	ok	ok	428.8540	57.950	0.027645	18.10	59.932	9.240	42460754.796364
2015/02/12	21:30:12	ok	ok	428.8460	57.951	0.027645	18.08	60.019	9.242	45237499.925552
2015/02/12	21:35:12	ok	ok	428.8280	57.951	0.027645	18.07	59.987	9.232	44945071.709774
2015/02/12	21:40:12	ok	ok	428.8500	57.949	0.027645	18.09	59.960	9.239	43140017.711901
2015/02/12	21:45:12	ok	ok	428.8540	57.949	0.027645	18.06	59.986	9.226	43761641.973434
2015/02/12	21:50:12	ok	ok	428.8380	57.950	0.027645	18.06	59.925	9.217	45801744.657262
2015/02/12	21:55:12	ok	ok	428.8260	57.948	0.027645	18.04	59.983	9.215	43845842.895305
2015/02/12	22:00:12	ok	ok	428.8280	57.948	0.027645	18.02	60.010	9.208	45010913.228211
2015/02/12	22:05:12	ok	ok	428.8440	57.947	0.027645	17.96	60.030	9.178	51140862.328821
2015/02/12	22:10:12	ok	ok	428.8040	57.946	0.027645	17.96	60.060	9.183	45217288.310644
2015/02/12	22:15:12	ok	ok	428.8060	57.946	0.027645	17.97	59.971	9.175	45604279.252073
2015/02/12	22:20:12	ok	ok	428.8480	57.946	0.027645	17.98	59.973	9.180	46847818.567924
2015/02/12	22:25:12	--	ok	428.7940	57.946	0.027645	17.96	59.940	9.164	46186919.989038
2015/02/12	22:25:25	ok	ok	429.0800	57.963	0.027656	18.02	59.859	9.185	43335873.727692
2015/02/12	22:30:25	ok	ok	428.9760	57.958	0.027656	17.95	59.968	9.163	36375001.138256
2015/02/12	22:35:25	ok	ok	428.9960	57.960	0.027656	17.90	59.990	9.140	40622031.487636
2015/02/12	22:40:25	ok	ok	428.9960	57.960	0.027656	17.92	60.024	9.156	40004844.630365
2015/02/12	22:45:25	ok	ok	428.9780	57.962	0.027656	17.94	59.967	9.158	36477677.190755
2015/02/12	22:50:25	ok	ok	429.0020	57.958	0.027656	17.89	59.989	9.134	40752781.716170
2015/02/12	22:55:25	--	ok	428.7880	58.017	0.027656	18.69	58.875	9.400	29641731.486557
2015/02/12	22:55:38	--	ok	429.5040	58.072	0.027667	18.65	58.899	9.381	38538264.797685
2015/02/12	22:55:51	--	ok	428.1900	57.935	0.027641	18.52	59.061	9.335	34827900.845892
2015/02/12	22:56:05	ok	ok	429.1320	58.136	0.027683	18.46	59.203	9.324	35454648.056158
2015/02/12	23:01:04	--	ok	429.4720	58.235	0.027683	19.07	58.874	9.612	27438235.457301
2015/02/12	23:01:17	ok	ok	428.9140	58.032	0.027659	19.10	58.787	9.615	33767605.317757
2015/02/12	23:06:16	ok	ok	429.0740	58.097	0.027659	19.31	58.851	9.745	28689141.656834
2015/02/12	23:11:16	ok	ok	429.1180	58.120	0.027659	19.49	58.909	9.859	28920001.906321
2015/02/12	23:16:16	ok	ok	429.1540	58.124	0.027659	19.55	58.858	9.885	27607435.383058
2015/02/12	23:21:16	--	ok	429.2160	58.151	0.027659	19.72	58.793	9.973	27451964.299984
2015/02/12	23:21:29	ok	ok	428.8920	58.017	0.027647	19.72	58.702	9.957	35252789.498227
2015/02/12	23:26:28	ok	ok	429.0140	58.074	0.027647	19.84	58.842	10.052	26839114.882536
2015/02/12	23:31:28	ok	ok	429.0580	58.093	0.027647	19.90	58.821	10.083	28789756.716348
2015/02/12	23:36:28	ok	ok	429.1060	58.109	0.027647	19.97	58.802	10.121	28775143.333504
2015/02/12	23:41:28	ok	ok	429.1100	58.108	0.027647	20.03	58.811	10.158	29244751.765352
2015/02/12	23:46:28	ok	ok	429.1280	58.118	0.027647	20.16	58.709	10.218	26925412.882284
2015/02/12	23:51:28	ok	ok	429.1860	58.137	0.027647	20.17	58.772	10.235	32122550.629192
2015/02/12	23:56:28	ok	ok	429.1800	58.140	0.027647	20.19	58.805	10.253	31380186.880704
2015/02/13	00:01:28	ok	ok	429.1780	58.155	0.027647	20.20	58.807	10.259	26735152.088940
2015/02/13	00:06:28	ok	ok	429.1920	58.162	0.027647	20.20	58.868	10.270	28417952.337517
2015/02/13	00:11:28	--	ok	429.2140	58.161	0.027647	20.21	58.839	10.271	29316586.515964
2015/02/13	00:11:41	ok	ok	428.8860	58.029	0.027636	20.24	58.752	10.274	34786128.436063
2015/02/13	00:16:41	ok	ok	429.0380	58.089	0.027636	20.30	58.853	10.327	32587792.518498
2015/02/13	00:21:41	--	ok	429.5140	58.082	0.027636	20.34	58.859	10.352	29446645.544432
2015/02/13	00:21:54	ok	ok	428.8560	57.960	0.027608	20.32	58.673	10.308	38015087.947210
2015/02/13	00:26:54	ok	ok	428.9600	57.979	0.027608	20.34	58.829	10.347	33710788.349794
2015/02/13	00:31:54	ok	ok	428.9700	57.980	0.027608	20.36	58.893	10.370	31793984.721460
2015/02/13	00:36:54	ok	ok	429.0100	57.983	0.027608	20.40	58.869	10.390	31990339.020689
2015/02/13	00:41:54	ok	ok	429.0300	57.985	0.027608	20.43	58.873	10.409	31821907.115920
2015/02/13	00:46:54	ok	ok	429.0280	57.986	0.027608	20.44	58.905	10.421	31385440.369690
2015/02/13	00:51:54	ok	ok	429.0120	57.985	0.027608	20.45	58.907	10.428	31740729.371974
2015/02/13	00:56:54	ok	ok	429.0820	57.987	0.027608	20.46	58.847	10.423	32934754.946639
2015/02/13	01:01:54	ok	ok	429.0760	57.989	0.027608	20.48	58.912	10.447	31995781.878686
2015/02/13	01:06:54	ok	ok	429.0060	57.988	0.027608	20.47	58.941	10.446	34973388.984573
2015/02/13	01:11:54	ok	ok	429.0440	57.988	0.027608	20.48	58.942	10.452	32369832.100306
2015/02/13	01:16:54	ok	ok	429.0740	57.990	0.027608	20.50	58.945	10.465	31197821.114987
2015/02/13	01:21:54	ok	ok	429.0260	57.991	0.027608	20.50	58.915	10.459	32261156.850952
2015/02/13	01:26:54	ok	ok	429.0820	57.991	0.027608	20.50	58.945	10.465	32900253.363359
2015/02/13	01:31:54	ok	ok	429.0800	57.993	0.027608	20.55	58.953	10.497	34190356.308099
2015/02/13	01:36:54	ok	ok	429.1360	57.993	0.027608	20.53	58.919	10.478	34585331.159206
2015/02/13	01:41:54	ok	ok	429.0700	57.996	0.027608	20.57	58.926	10.504	34705089.259690
2015/02/13	01:46:54	ok	ok	429.1080	57.994	0.027608	20.57	58.895	10.499	32662238.995914
2015/02/13	01:51:54	ok	ok	429.1040	57.996	0.027608	20.56	58.924	10.498	31354963.857461
2015/02/13	01:56:54	ok	ok	429.1340	57.997	0.027608	20.58	58.927	10.510	31991536.442655
2015/02/13	02:01:54	ok	ok	429.1240	57.999	0.027608	20.61	58.932	10.530	33802872.484812
2015/02/13	02:06:54	ok	ok	429.1340	57.998	0.027608	20.62	58.933	10.536	32680212.635285
2015/02/13	02:11:54	ok	ok	429.1580	57.997	0.027608	20.63	58.904	10.537	32350977.882011
2015/02/13	02:16:54	ok	ok	429.1440	57.996	0.027608	20.60	58.900	10.518	32571209.314601
2015/02/13	02:21:54	ok	ok	429.1260	58.000	0.027608	20.62	58.903	10.531	33596559.908211
2015/02/13	02:26:54	ok	ok	429.1160	57.999	0.027608	20.60	58.900	10.518	31530825.967679
2015/02/13	02:31:54	ok	ok	429.1780	58.001	0.027608	20.62	58.903	10.531	30857969.540446
2015/02/13	02:36:54	ok	ok	429.1360	58.000	0.027608	20.58	58.927	10.510	31625133.771436
2015/02/13	02:41:54	ok	ok	429.1300	58.000	0.027608	20.58	58.897	10.505	30297223.926289
2015/02/13	02:46:54	ok	ok	429.1420	58.001	0.027608	20.56	58.955	10.503	31614481.551473
2015/02/13	02:51:54	ok	ok	429.1520	58.003	0.027608	20.60	58.961	10.529	31256151.541845
2015/02/13	02:56:54	ok	ok	429.1480	58.002	0.027608	20.58	58.927	10.510	31392935.355190
2015/02/13	03:01:54	ok	ok	429.1700	57.999	0.027608	20.56	58.985	10.508	31401403.253402
2015/02/13	03:06:54	ok	ok	429.1600	57.997	0.027608	20.54	58.982	10.496	28081804.591888
2015/02/13	03:11:54	ok	ok	429.1860	58.000	0.027608	20.55	58.984	10.502	30974796.207492
2015/02/13	03:16:54	ok	ok	429.1320	58.001	0.027608	20.60	58.991	10.534	31076139.569640
2015/02/13	03:21:54	ok	ok	429.1760	58.005	0.027608	20.53	59.011	10.495	27976583.622308
2015/02/13	03:26:54	--	ok	428.6440	58.002	0.027608	20.59	58.959	10.522	28472488.994688
2015/02/13	03:27:07	ok	ok	428.9780	58.077	0.027627	20.64	58.814	10.527	30471276.123914
2015/02/13	03:32:07	ok	ok	429.0100	58.106	0.027627	20.60	58.900	10.518	23848477.880925
2015/02/13	03:37:07	--	ok	429.6480	58.118	0.027627	20.62	58.994	10.547	24846909.197476
2015/02/13	03:37:20	--	ok	428.1460	57.932	0.027593	20.67	58.880	10.557	38080478.852804
2015/02/13	03:37:34	--	ok	429.6400	58.079	0.027638	20.49	58.913	10.453	39294922.653633
2015/02/13	03:37:47	--	ok	428.2420	57.958	0.027604	20.40	59.234	10.455	31616443.769593
2015/02/13	03:38:00	ok	ok	429.1140	58.121	0.027645	20.27	59.549	10.431	41338064.473753
2015/02/13	03:42:59	--	ok	429.9900	58.242	0.027645	20.64	58.998	10.560	34399553.675677
2015/02/13	03:43:12	--	ok	428.6940	57.926	0.027592	20.61	58.901	10.524	41620233.756477
2015/02/13	03:43:25	--	ok	428.3100	57.966	0.027608	20.45	59.090	10.460	30862234.642338
2015/02/13	03:43:38	--	ok	429.7240	58.121	0.027645	20.39	59.324	10.465	40882623.769877
2015/02/13	03:43:52	--	ok	428.2200	57.950	0.027606	20.27	59.671	10.452	37442267.442348
2015/02/13	03:44:05	ok	ok	429.1300	58.118	0.027648	20.21	59.935	10.462	41826313.138032
2015/02/13	03:49:04	--	ok	430.0040	58.249	0.027648	20.63	59.057	10.564	35791687.318383
2015/02/13	03:49:17	--	ok	428.7000	57.928	0.027594	20.59	58.929	10.517	35140279.038959
2015/02/13	03:49:30	--	ok	428.3580	57.976	0.02761	20.42	59.146	10.452	37842191.840656
2015/02/13	03:49:43	ok	ok	429.0900	58.111	0.027644	20.37	59.382	10.463	39907137.046540
2015/02/13	03:54:43	--	ok	429.9400	58.230	0.027644	20.59	59.051	10.539	35168328.779010
2015/02/13	03:54:56	--	ok	428.6860	57.916	0.027594	20.60	58.930	10.523	36229772.471240
2015/02/13	03:55:09	--	ok	428.3620	57.977	0.027611	20.40	59.113	10.433	30558518.869297
2015/02/13	03:55:22	ok	ok	429.0940	58.105	0.027645	20.32	59.405	10.436	38565594.403851
2015/02/13	04:00:22	--	ok	429.3440	58.234	0.027645	20.57	58.987	10.515	27211618.343785
2015/02/13	04:00:35	ok	ok	428.9180	58.048	0.027627	20.54	58.890	10.479	37280660.117028
2015/02/13	04:05:35	ok	ok	429.0140	58.101	0.027627	20.54	59.043	10.507	30103514.961899
2015/02/13	04:10:35	ok	ok	429.0260	58.100	0.027627	20.56	59.016	10.514	27155853.408060
2015/02/13	04:15:35	--	ok	429.5140	58.113	0.027627	20.56	58.985	10.508	29499175.381172
2015/02/13	04:15:49	--	ok	428.2880	57.969	0.027599	20.53	58.858	10.468	35565409.864527
2015/02/13	04:16:02	ok	ok	428.9800	58.070	0.027637	20.44	59.027	10.443	37141875.873570
2015/02/13	04:21:01	ok	ok	429.1680	58.179	0.027637	20.60	58.991	10.534	28280639.441358
2015/02/13	04:26:01	ok	ok	429.1880	58.178	0.027637	20.57	59.017	10.520	26232556.597904
2015/02/13	04:31:01	ok	ok	429.1860	58.187	0.027637	20.53	59.041	10.500	28942075.239850
2015/02/13	04:36:01	ok	ok	429.1700	58.183	0.027637	20.54	59.073	10.512	31009548.580246
2015/02/13	04:41:01	--	ok	429.7980	58.182	0.027637	20.56	59.077	10.525	26385516.347336
2015/02/13	04:41:14	--	ok	428.7280	57.938	0.027595	20.62	58.903	10.531	37661652.204727
2015/02/13	04:41:27	--	ok	428.3460	57.975	0.027609	20.42	59.116	10.446	29788593.286509
2015/02/13	04:41:41	ok	ok	429.0520	58.104	0.027644	20.35	59.318	10.439	39131681.225935
2015/02/13	04:46:40	--	ok	429.9140	58.234	0.027644	20.54	59.043	10.507	31913251.491552
2015/02/13	04:46:53	--	ok	428.1840	57.946	0.027595	20.51	59.008	10.482	39486893.067895
2015/02/13	04:47:06	ok	ok	429.0240	58.097	0.027639	20.38	59.231	10.442	35511818.164897
2015/02/13	04:52:05	--	ok	429.2280	58.206	0.027639	20.55	59.045	10.513	30183657.016247
2015/02/13	04:52:18	ok	ok	428.9660	58.073	0.027627	20.56	58.894	10.492	36256591.499361
2015/02/13	04:57:18	ok	ok	429.0360	58.108	0.027627	20.58	59.019	10.527	30857884.689847
2015/02/13	05:02:18	ok	ok	429.0400	58.099	0.027627	20.56	59.016	10.514	30675740.753488
2015/02/13	05:07:18	ok	ok	429.0360	58.109	0.027627	20.59	58.990	10.528	30026056.773013
2015/02/13	05:12:18	ok	ok	429.0220	58.101	0.027627	20.58	59.049	10.532	31619594.808369
2015/02/13	05:17:18	ok	ok	429.0300	58.122	0.027627	20.61	59.023	10.546	30324445.033705
2015/02/13	05:22:18	ok	ok	429.0400	58.124	0.027627	20.58	59.019	10.527	28111959.767538
2015/02/13	05:27:18	ok	ok	429.0580	58.124	0.027627	20.58	59.049	10.532	31420673.068136
2015/02/13	05:32:18	ok	ok	429.0580	58.114	0.027627	20.56	59.077	10.525	32042747.720713
2015/02/13	05:37:18	ok	ok	429.0360	58.124	0.027627	20.61	58.993	10.540	29001874.057180
2015/02/13	05:42:18	ok	ok	429.0580	58.119	0.027627	20.63	59.027	10.559	30604493.643773
2015/02/13	05:47:18	ok	ok	429.0440	58.127	0.027627	20.62	58.994	10.547	29547637.513217
2015/02/13	05:52:18	ok	ok	429.0500	58.116	0.027627	20.58	59.049	10.532	29354888.736535
2015/02/13	05:57:18	ok	ok	429.0660	58.117	0.027627	20.60	59.052	10.545	32816223.495181
2015/02/13	06:02:18	ok	ok	429.0480	58.121	0.027627	20.63	59.057	10.564	29411018.239468
2015/02/13	06:07:18	ok	ok	429.0500	58.121	0.027627	20.56	59.046	10.519	30242207.095718
2015/02/13	06:12:18	ok	ok	429.0540	58.122	0.027627	20.56	59.107	10.530	31369577.420477
2015/02/13	06:17:18	ok	ok	429.0620	58.115	0.027627	20.60	59.113	10.556	28567894.150179
2015/02/13	06:22:18	ok	ok	429.0540	58.117	0.027627	20.64	59.028	10.565	29708377.030865
2015/02/13	06:27:18	ok	ok	429.0720	58.123	0.027627	20.67	59.033	10.584	31475304.343446
2015/02/13	06:32:18	ok	ok	429.0780	58.116	0.027627	20.67	59.063	10.590	31129824.460112
2015/02/13	06:37:18	ok	ok	429.0840	58.123	0.027627	20.65	59.060	10.577	29285778.604886
2015/02/13	06:42:18	ok	ok	429.0720	58.124	0.027627	20.64	59.059	10.571	30072546.728343
2015/02/13	06:47:18	ok	ok	429.0740	58.119	0.027627	20.63	59.118	10.575	27323750.049755
2015/02/13	06:52:18	ok	ok	429.0620	58.111	0.027627	20.58	59.080	10.538	30292110.726967
2015/02/13	06:57:18	ok	ok	429.0740	58.123	0.027627	20.60	59.113	10.556	29445428.555280
2015/02/13	07:02:18	ok	ok	429.0640	58.117	0.027627	20.59	59.112	10.549	30644261.117298
2015/02/13	07:07:18	ok	ok	429.0580	58.119	0.027627	20.58	59.141	10.548	29298570.074290
2015/02/13	07:12:18	ok	ok	429.0860	58.123	0.027627	20.61	59.176	10.573	30620883.578847
2015/02/13	07:17:18	ok	ok	429.0840	58.124	0.027627	20.63	59.057	10.564	28432162.725574
2015/02/13	07:22:18	ok	ok	429.1040	58.132	0.027627	20.68	59.065	10.596	30615483.649508
2015/02/13	07:27:18	ok	ok	429.0960	58.125	0.027627	20.69	59.097	10.608	29592782.710400
2015/02/13	07:32:18	ok	ok	429.1040	58.137	0.027627	20.70	59.037	10.604	31481370.199178
2015/02/13	07:37:18	ok	ok	429.1180	58.129	0.027627	20.74	59.013	10.624	28297502.693311
2015/02/13	07:42:18	ok	ok	429.1260	58.134	0.027627	20.76	59.047	10.643	27870776.471910
2015/02/13	07:47:18	ok	ok	429.1200	58.144	0.027627	20.78	59.019	10.650	30025216.156923
2015/02/13	07:52:18	ok	ok	429.1460	58.148	0.027627	20.77	58.957	10.632	27143940.417836
2015/02/13	07:57:18	ok	ok	429.1620	58.147	0.027627	20.78	59.050	10.655	29643907.643963
2015/02/13	08:02:18	ok	ok	429.1580	58.155	0.027627	20.80	59.053	10.668	28922507.493726
2015/02/13	08:07:18	ok	ok	429.1540	58.146	0.027627	20.80	59.053	10.668	29945224.078674
2015/02/13	08:12:18	ok	ok	429.1780	58.164	0.027627	20.87	59.003	10.703	27448866.941074
2015/02/13	08:17:18	ok	ok	429.1680	58.157	0.027627	20.88	59.066	10.720	29969658.237299
2015/02/13	08:22:18	ok	ok	429.1780	58.171	0.027627	20.88	59.035	10.715	29619289.148886
2015/02/13	08:27:18	ok	ok	429.1840	58.153	0.027627	20.88	59.005	10.709	29885009.468052
2015/02/13	08:32:18	ok	ok	429.1960	58.164	0.027627	20.89	59.006	10.716	27733160.433689
2015/02/13	08:37:18	--	ok	429.2220	58.175	0.027627	20.96	58.986	10.756	31047093.064687
2015/02/13	08:37:31	ok	ok	428.8740	58.031	0.027615	20.95	58.832	10.721	37111291.858311
2015/02/13	08:42:31	ok	ok	428.9800	58.083	0.027615	21.05	58.909	10.798	27740699.915016
2015/02/13	08:47:31	ok	ok	428.9980	58.084	0.027615	21.05	58.939	10.804	29521139.994155
2015/02/13	08:52:31	ok	ok	429.0280	58.099	0.027615	21.09	58.946	10.830	27732720.302509
2015/02/13	08:57:31	ok	ok	429.0140	58.095	0.027615	21.09	58.946	10.830	29809276.805669
2015/02/13	09:02:31	ok	ok	429.0320	58.093	0.027615	21.16	58.926	10.870	30508083.243479
2015/02/13	09:07:31	ok	ok	429.0680	58.101	0.027615	21.15	58.924	10.864	28485429.031589
2015/02/13	09:12:31	ok	ok	429.0740	58.099	0.027615	21.18	58.960	10.889	28765023.687061
2015/02/13	09:17:31	--	ok	429.5720	58.103	0.027615	21.24	58.938	10.923	30597680.597310
2015/02/13	09:17:44	--	ok	428.2120	57.940	0.027584	21.22	58.844	10.893	28416617.348259
2015/02/13	09:17:57	ok	ok	429.0700	58.079	0.027627	21.10	58.917	10.831	33942688.278691
2015/02/13	09:22:57	--	ok	429.3000	58.204	0.027627	21.28	58.883	10.938	27237283.508214
2015/02/13	09:23:10	ok	ok	428.8520	58.025	0.027611	21.31	58.704	10.924	35403114.640837
2015/02/13	09:28:09	ok	ok	428.9940	58.067	0.027611	21.31	58.888	10.958	30521814.526502
2015/02/13	09:33:09	ok	ok	429.0040	58.092	0.027611	21.35	58.925	10.990	29195033.878562
2015/02/13	09:38:09	--	ok	429.5160	58.084	0.027611	21.41	58.842	11.013	29414902.318868
2015/02/13	09:38:22	--	ok	428.2860	57.950	0.027583	21.44	58.725	11.010	32488970.520776
2015/02/13	09:38:36	ok	ok	428.9980	58.050	0.027621	21.30	58.887	10.951	31065004.774972
2015/02/13	09:43:35	ok	ok	429.1640	58.149	0.027621	21.41	58.873	11.019	23655395.021532
2015/02/13	09:48:35	--	ok	429.2420	58.177	0.027621	21.50	58.856	11.073	24684942.357308
2015/02/13	09:48:48	ok	ok	428.9180	58.037	0.027608	21.49	58.702	11.038	34361193.426850
2015/02/13	09:53:48	--	ok	429.5720	58.080	0.027608	21.52	58.860	11.086	30858716.762723
2015/02/13	09:54:01	--	ok	428.2080	57.928	0.027578	21.50	58.795	11.061	37028668.501855
2015/02/13	09:54:14	ok	ok	429.0180	58.061	0.02762	21.38	58.899	11.004	31685167.316896
2015/02/13	09:59:14	--	ok	429.2420	58.174	0.02762	21.56	58.805	11.102	25090402.398085
2015/02/13	09:59:27	ok	ok	428.9700	58.044	0.027607	21.57	58.714	11.091	37783264.311364
2015/02/13	10:04:27	ok	ok	429.0400	58.085	0.027607	21.61	58.782	11.129	28292958.168234
2015/02/13	10:09:27	ok	ok	429.0560	58.084	0.027607	21.64	58.756	11.144	29033033.655801
2015/02/13	10:14:27	ok	ok	429.0900	58.098	0.027607	21.72	58.799	11.204	27281572.860282
2015/02/13	10:19:27	ok	ok	429.0740	58.096	0.027607	21.72	58.768	11.198	30953313.265337
2015/02/13	10:24:27	ok	ok	429.1240	58.104	0.027607	21.76	58.805	11.231	30966306.297533
2015/02/13	10:29:27	ok	ok	429.1300	58.113	0.027607	21.80	58.780	11.252	27892621.632843
2015/02/13	10:34:27	ok	ok	429.1440	58.113	0.027607	21.85	58.758	11.280	28026951.531150
2015/02/13	10:39:27	ok	ok	429.1700	58.123	0.027607	21.94	58.802	11.347	28853477.724948
2015/02/13	10:44:27	ok	ok	429.1880	58.123	0.027607	21.96	58.805	11.361	28997716.600662
2015/02/13	10:49:27	--	ok	429.2060	58.138	0.027607	22.03	58.755	11.397	28684651.139473
2015/02/13	10:49:40	ok	ok	428.9060	58.029	0.027596	22.02	58.692	11.378	37441179.860238
2015/02/13	10:54:40	--	ok	429.2540	58.011	0.027596	21.44	59.764	11.205	32142788.322986
2015/02/13	10:54:53	--	ok	428.3780	57.957	0.027583	21.38	59.785	11.170	33377557.582210
2015/02/13	10:55:06	ok	ok	429.0340	58.031	0.027616	21.32	59.806	11.135	30477224.310764
2015/02/13	11:00:05	ok	ok	429.0260	58.060	0.027616	21.01	60.001	10.973	28558532.524287
2015/02/13	11:05:05	--	ok	429.5600	58.055	0.027616	20.82	60.092	10.869	29648563.098829
2015/02/13	11:05:18	--	ok	428.2680	57.951	0.027586	20.89	59.860	10.871	33406957.916410
2015/02/13	11:05:32	ok	ok	429.0480	58.052	0.027625	20.80	59.907	10.823	33237002.891256
2015/02/13	11:10:31	ok	ok	429.0960	58.106	0.027625	20.63	60.093	10.749	26596371.302147
2015/02/13	11:15:31	--	ok	429.5800	58.088	0.027625	20.50	60.194	10.686	27972927.910434
2015/02/13	11:15:45	ok	ok	428.8920	57.969	0.027595	20.51	60.104	10.677	43402248.245607
2015/02/13	11:20:44	ok	ok	428.9360	57.976	0.027595	20.44	60.154	10.642	37863439.195070
2015/02/13	11:25:44	ok	ok	428.8580	57.963	0.027595	20.30	60.253	10.573	39160950.867070
2015/02/13	11:30:44	ok	ok	428.8440	57.963	0.027595	20.30	60.192	10.562	39899090.383645
2015/02/13	11:35:44	ok	ok	428.8480	57.964	0.027595	20.26	60.216	10.542	39191142.926273
2015/02/13	11:40:44	--	ok	428.7900	57.963	0.027595	20.25	60.214	10.535	37820883.489681
2015/02/13	11:40:57	--	ok	428.5480	57.984	0.027605	20.29	60.069	10.534	34496449.910720
2015/02/13	11:41:10	ok	ok	428.9760	58.038	0.02763	20.20	59.964	10.461	36874304.699412
2015/02/13	11:46:10	--	ok	429.5480	58.075	0.02763	20.22	60.179	10.511	30667460.903495
2015/02/13	11:46:23	ok	ok	428.8820	57.968	0.0276	20.26	60.034	10.510	41227448.173482
2015/02/13	11:51:22	ok	ok	428.9340	57.970	0.0276	20.18	60.203	10.490	37679266.963735
2015/02/13	11:56:22	ok	ok	428.9020	57.970	0.0276	20.19	60.175	10.492	38708403.223240
2015/02/13	12:01:22	ok	ok	428.9160	57.970	0.0276	20.16	60.200	10.478	38942764.183394
2015/02/13	12:06:22	ok	ok	428.9100	57.969	0.0276	20.18	60.173	10.485	37289575.346331
2015/02/13	12:11:22	ok	ok	428.9140	57.966	0.0276	20.16	60.170	10.472	37556047.920797
2015/02/13	12:16:22	ok	ok	428.8820	57.969	0.0276	20.17	60.171	10.479	41287134.073340
2015/02/13	12:21:22	ok	ok	428.9000	57.965	0.0276	20.17	60.232	10.489	36871758.275932
2015/02/13	12:26:22	ok	ok	428.9140	57.965	0.0276	20.19	60.235	10.502	36691954.920011
2015/02/13	12:31:22	ok	ok	428.8720	57.968	0.0276	20.19	60.205	10.497	39375638.012174
2015/02/13	12:36:22	ok	ok	428.9080	57.966	0.0276	20.20	60.206	10.503	36658020.528861
2015/02/13	12:41:22	ok	ok	428.8980	57.965	0.0276	20.20	60.176	10.498	37459924.255256
2015/02/13	12:46:22	ok	ok	428.9060	57.964	0.0276	20.23	60.181	10.517	38095562.801930
2015/02/13	12:51:22	ok	ok	428.8940	57.963	0.0276	20.24	60.182	10.524	40895020.979432
2015/02/13	12:56:22	ok	ok	428.9120	57.965	0.0276	20.22	60.240	10.521	36529764.050029
2015/02/13	13:01:22	ok	ok	428.9400	57.964	0.0276	20.24	60.182	10.524	36866795.160002
2015/02/13	13:06:22	ok	ok	428.9340	57.970	0.0276	20.27	60.066	10.522	36751357.807320
2015/02/13	13:11:22	ok	ok	428.9320	57.967	0.0276	20.28	60.159	10.544	35700450.634008
2015/02/13	13:16:22	ok	ok	428.9280	57.965	0.0276	20.28	60.098	10.533	37351166.907821
2015/02/13	13:21:22	ok	ok	428.9460	57.966	0.0276	20.30	60.071	10.541	35468988.335607
2015/02/13	13:26:22	ok	ok	428.9380	57.967	0.0276	20.29	60.069	10.534	36933201.379936
2015/02/13	13:31:22	ok	ok	428.9180	57.972	0.0276	20.36	60.019	10.569	36524760.521188
2015/02/13	13:36:22	ok	ok	428.9460	57.970	0.0276	20.30	60.101	10.546	36350442.759639
2015/02/13	13:41:22	ok	ok	428.9860	57.971	0.0276	20.37	60.021	10.575	41492550.894941
2015/02/13	13:46:22	ok	ok	428.9680	57.973	0.0276	20.39	60.055	10.594	36563432.692223
2015/02/13	13:51:22	ok	ok	428.9320	57.966	0.0276	20.33	60.045	10.555	38025079.852698
2015/02/13	13:56:22	ok	ok	428.9540	57.973	0.0276	20.34	60.077	10.567	39090051.144443
2015/02/13	14:01:22	ok	ok	428.9540	57.967	0.0276	20.36	60.050	10.574	36268738.848933
2015/02/13	14:06:22	ok	ok	428.9740	57.976	0.0276	20.40	60.086	10.605	37354056.811575
2015/02/13	14:11:22	ok	ok	428.9840	57.974	0.0276	20.44	60.093	10.631	37352720.575288
2015/02/13	14:16:22	ok	ok	428.9820	57.976	0.0276	20.46	60.005	10.628	37359463.266984
2015/02/13	14:21:22	ok	ok	428.9920	57.971	0.0276	20.45	60.003	10.622	37033467.909566
2015/02/13	14:26:22	ok	ok	428.9880	57.975	0.0276	20.44	59.971	10.610	37161635.965670
2015/02/13	14:31:22	ok	ok	429.0100	57.977	0.0276	20.48	60.038	10.646	35924338.498405
2015/02/13	14:36:22	ok	ok	428.9920	57.974	0.0276	20.53	60.046	10.679	36018511.106926
2015/02/13	14:41:22	ok	ok	429.0240	57.978	0.0276	20.58	60.024	10.706	35938529.640851
2015/02/13	14:46:22	ok	ok	429.0440	57.979	0.0276	20.55	59.989	10.681	34749060.871969
2015/02/13	14:51:22	ok	ok	429.0860	57.983	0.0276	20.62	59.909	10.710	36757788.820257
2015/02/13	14:56:22	ok	ok	429.0280	57.979	0.0276	20.56	59.990	10.688	36001167.788181
2015/02/13	15:01:22	ok	ok	429.0620	57.979	0.0276	20.54	59.987	10.675	35629661.951970
2015/02/13	15:06:22	ok	ok	429.0500	57.981	0.0276	20.60	59.997	10.714	35029610.290103
2015/02/13	15:11:22	ok	ok	429.0260	57.979	0.0276	20.60	59.936	10.703	36462915.628811
2015/02/13	15:16:22	ok	ok	429.0380	57.981	0.0276	20.57	59.962	10.689	34651766.282075
2015/02/13	15:21:22	ok	ok	429.0360	57.983	0.0276	20.57	59.992	10.694	36755859.403149
2015/02/13	15:26:22	ok	ok	429.0320	57.980	0.0276	20.58	59.994	10.701	42982320.228744
2015/02/13	15:31:22	ok	ok	429.0480	57.982	0.0276	20.59	59.965	10.702	35354183.170123
2015/02/13	15:36:22	ok	ok	429.0040	57.980	0.0276	20.56	59.899	10.671	34235084.951801
2015/02/13	15:41:22	ok	ok	429.0620	57.984	0.0276	20.60	59.905	10.697	36204287.214478
2015/02/13	15:46:22	ok	ok	429.0700	57.981	0.0276	20.60	59.997	10.714	35301089.795694
2015/02/13	15:51:22	ok	ok	429.0200	57.979	0.0276	20.56	59.960	10.682	36460649.389234
2015/02/13	15:56:22	ok	ok	429.0240	57.981	0.0276	20.58	59.994	10.701	37131924.922637
2015/02/13	16:01:22	ok	ok	429.0500	57.983	0.0276	20.56	59.990	10.688	35379473.895568
2015/02/13	16:06:22	ok	ok	429.0420	57.985	0.0276	20.56	59.960	10.682	33840124.808630
2015/02/13	16:11:22	ok	ok	429.0100	57.985	0.0276	20.54	60.018	10.680	32547427.220767
2015/02/13	16:16:22	ok	ok	428.9840	57.984	0.0276	20.51	60.013	10.660	34610317.837685
2015/02/13	16:21:22	ok	ok	429.0960	57.981	0.0276	20.51	60.074	10.671	33731411.780250
2015/02/13	16:26:22	ok	ok	429.0020	57.980	0.0276	20.50	59.981	10.649	34636596.644246
2015/02/13	16:31:22	ok	ok	429.0580	57.983	0.0276	20.50	60.011	10.654	36714253.787741
2015/02/13	16:36:22	ok	ok	429.0040	57.979	0.0276	20.43	60.030	10.614	32397809.777451
2015/02/13	16:41:22	ok	ok	429.0140	57.978	0.0276	20.47	60.037	10.640	33169831.668716
2015/02/13	16:46:22	ok	ok	429.0120	57.979	0.0276	20.44	60.062	10.626	35706461.714596
2015/02/13	16:51:22	ok	ok	428.9560	57.976	0.0276	20.40	60.117	10.611	33274163.262253
2015/02/13	16:56:22	ok	ok	429.0060	57.978	0.0276	20.41	60.027	10.601	32222479.656257
2015/02/13	17:01:22	ok	ok	429.0360	57.975	0.0276	20.35	60.170	10.589	30946502.518598
2015/02/13	17:06:22	--	ok	428.4620	57.974	0.0276	20.33	60.106	10.566	31523170.936971
2015/02/13	17:06:35	ok	ok	429.0400	58.048	0.027629	20.40	59.965	10.584	31006220.643607
2015/02/13	17:11:35	--	ok	429.5740	58.061	0.027629	20.32	60.074	10.554	31607098.538302
2015/02/13	17:11:48	--	ok	428.3680	57.958	0.027598	20.38	59.992	10.576	38632081.175219
2015/02/13	17:12:02	ok	ok	429.0340	58.035	0.027632	20.30	59.979	10.525	36078051.883782
2015/02/13	17:17:01	--	ok	429.6640	58.070	0.027632	20.28	60.067	10.528	31767032.324596
2015/02/13	17:17:14	--	ok	428.3340	57.949	0.027597	20.35	59.987	10.557	38116685.247379
2015/02/13	17:17:27	ok	ok	428.9960	58.027	0.027632	20.26	59.973	10.499	33955720.114776
2015/02/13	17:22:27	--	ok	429.6540	58.063	0.027632	20.28	60.159	10.544	31018409.360110
2015/02/13	17:22:40	--	ok	428.3440	57.950	0.027598	20.36	59.959	10.558	36796105.688334
2015/02/13	17:22:54	ok	ok	429.0340	58.029	0.027632	20.24	59.940	10.481	36052796.755569
2015/02/13	17:27:53	--	ok	429.5880	58.056	0.027632	20.32	60.013	10.543	31871330.883025
2015/02/13	17:28:06	--	ok	428.4380	57.965	0.027601	20.38	59.901	10.560	35810081.991378
2015/02/13	17:28:19	ok	ok	428.9540	58.021	0.027631	20.31	59.829	10.505	34730487.840258
2015/02/13	17:33:18	--	ok	429.6360	58.064	0.027631	20.29	60.039	10.529	30866393.667397
2015/02/13	17:33:31	--	ok	428.3100	57.945	0.027597	20.34	59.895	10.535	36423016.185793
2015/02/13	17:33:45	ok	ok	429.0060	58.031	0.027634	20.25	59.880	10.477	33884301.061289
2015/02/13	17:38:44	--	ok	429.6800	58.080	0.027634	20.26	60.095	10.521	33569668.574354
2015/02/13	17:38:57	--	ok	428.3380	57.949	0.027598	20.32	59.983	10.538	37194201.934732
2015/02/13	17:39:10	ok	ok	428.9700	58.021	0.027633	20.26	59.943	10.494	34457882.795810
2015/02/13	17:44:09	--	ok	429.6200	58.062	0.027633	20.23	60.151	10.512	32319108.250370
2015/02/13	17:44:22	--	ok	428.3520	57.952	0.0276	20.30	59.979	10.525	38571379.752567
2015/02/13	17:44:35	ok	ok	428.9840	58.035	0.027635	20.18	59.960	10.448	34287210.077377
2015/02/13	17:49:35	--	ok	429.6660	58.087	0.027635	20.24	60.152	10.518	30932154.183258
2015/02/13	17:49:48	--	ok	428.3220	57.946	0.027599	20.22	59.997	10.479	38322250.485505
2015/02/13	17:50:02	ok	ok	428.9980	58.031	0.027635	20.18	60.051	10.464	35166428.301217
2015/02/13	17:55:01	--	ok	429.6580	58.071	0.027635	20.18	60.112	10.475	31498268.769896
2015/02/13	17:55:14	--	ok	428.3620	57.958	0.027601	20.22	60.027	10.484	38289924.869682
2015/02/13	17:55:27	ok	ok	428.9720	58.027	0.027634	20.15	59.956	10.429	35036484.062257
2015/02/13	18:00:26	--	ok	429.6360	58.069	0.027634	20.16	60.109	10.462	31668127.378763
2015/02/13	18:00:39	--	ok	428.3380	57.952	0.027601	20.18	60.021	10.459	37478398.115515
2015/02/13	18:00:53	ok	ok	429.0200	58.031	0.027636	20.11	60.040	10.419	36180005.249868
2015/02/13	18:05:52	--	ok	429.6520	58.079	0.027636	20.16	60.109	10.462	32750690.190400
2015/02/13	18:06:05	ok	ok	428.9360	57.957	0.027601	20.27	59.914	10.495	37386619.246075
2015/02/13	18:11:04	ok	ok	428.9020	57.963	0.027601	20.17	60.050	10.458	34357502.887226
2015/02/13	18:16:04	ok	ok	428.8560	57.956	0.027601	20.12	60.072	10.431	34527451.221647
2015/02/13	18:21:04	ok	ok	428.9380	57.960	0.027601	20.14	60.167	10.460	32067249.870700
2015/02/13	18:26:04	ok	ok	428.9180	57.959	0.027601	20.16	60.170	10.472	32738931.857175
2015/02/13	18:31:04	ok	ok	428.9000	57.966	0.027601	20.14	60.106	10.449	34228915.075455
2015/02/13	18:36:04	ok	ok	428.9400	57.964	0.027601	20.13	60.104	10.443	32167662.405660
2015/02/13	18:41:04	ok	ok	428.8940	57.961	0.027601	20.12	60.133	10.442	33657605.814379
2015/02/13	18:46:04	ok	ok	428.9480	57.959	0.027601	20.15	60.107	10.455	36273650.014692
2015/02/13	18:51:04	ok	ok	428.8860	57.960	0.027601	20.11	60.192	10.446	33246473.007914
2015/02/13	18:56:04	ok	ok	428.8920	57.956	0.027601	20.12	60.163	10.447	35408246.084852
2015/02/13	19:01:04	ok	ok	428.9460	57.956	0.027601	20.09	60.189	10.433	30338495.223238
2015/02/13	19:06:04	ok	ok	428.8540	57.958	0.027601	20.08	60.187	10.427	33214692.752232
2015/02/13	19:11:04	ok	ok	428.8800	57.958	0.027601	20.06	60.154	10.409	34879461.713658
2015/02/13	19:16:04	ok	ok	428.9280	57.959	0.027601	20.10	60.099	10.424	31340691.788773
2015/02/13	19:21:04	ok	ok	428.9140	57.954	0.027601	20.04	60.151	10.396	34714285.433542
2015/02/13	19:26:04	ok	ok	428.8820	57.961	0.027601	20.05	60.213	10.413	35026851.955573
2015/02/13	19:31:04	ok	ok	428.8920	57.957	0.027601	20.02	60.147	10.383	32365710.273690
2015/02/13	19:36:04	ok	ok	428.8640	57.954	0.027601	20.03	60.119	10.384	32879263.900683
2015/02/13	19:41:04	ok	ok	428.8040	57.952	0.027601	19.99	60.173	10.369	35446440.380548
2015/02/13	19:46:04	ok	ok	428.8640	57.949	0.027601	20.01	60.146	10.377	33472223.765039
2015/02/13	19:51:04	ok	ok	428.8500	57.950	0.027601	20.02	60.208	10.394	35678518.822394
2015/02/13	19:56:04	ok	ok	428.9120	57.955	0.027601	20.06	60.184	10.414	36067907.318256
2015/02/13	20:01:04	ok	ok	428.8580	57.952	0.027601	20.01	60.206	10.387	35488045.707771
2015/02/13	20:06:04	ok	ok	428.8560	57.951	0.027601	20.02	60.147	10.383	35132886.756790
2015/02/13	20:11:04	ok	ok	428.9060	57.957	0.027601	20.04	60.120	10.391	34971371.900490
2015/02/13	20:16:04	ok	ok	428.8320	57.951	0.027601	20.02	60.178	10.388	33542745.697257
2015/02/13	20:21:04	ok	ok	428.8540	57.958	0.027601	20.02	60.117	10.378	33045090.205042
2015/02/13	20:26:04	ok	ok	428.8640	57.952	0.027601	19.96	60.259	10.366	34189531.189907
2015/02/13	20:31:04	ok	ok	428.8180	57.950	0.027601	19.90	60.250	10.328	34503740.703432
2015/02/13	20:36:04	ok	ok	428.8320	57.944	0.027601	19.93	60.254	10.347	33377471.186871
2015/02/13	20:41:04	ok	ok	428.8420	57.948	0.027601	19.89	60.278	10.327	31049297.132368
2015/02/13	20:46:04	--	ok	428.7840	57.942	0.027601	19.87	60.275	10.314	34363655.716520
2015/02/13	20:46:17	--	ok	428.5620	57.977	0.027612	19.90	60.219	10.323	33110316.460997
2015/02/13	20:46:30	ok	ok	428.9860	58.023	0.027636	19.85	60.211	10.291	38160147.872500
2015/02/13	20:51:30	--	ok	429.5680	58.052	0.027636	19.88	60.307	10.326	31080626.500344
2015/02/13	20:51:43	--	ok	428.4020	57.964	0.027606	19.97	60.139	10.352	34740372.055178
2015/02/13	20:51:56	ok	ok	428.9780	58.023	0.027637	19.86	60.061	10.272	37864547.220329
2015/02/13	20:56:55	--	ok	429.6320	58.054	0.027637	19.89	60.157	10.306	29802656.159867
2015/02/13	20:57:08	--	ok	428.3700	57.953	0.027604	19.96	60.138	10.345	31837490.818914
2015/02/13	20:57:22	ok	ok	428.9620	58.021	0.027637	19.91	60.039	10.298	36182032.681889
2015/02/13	21:02:21	ok	ok	428.9780	58.050	0.027637	19.86	60.274	10.308	30148578.016310
2015/02/13	21:07:21	--	ok	429.6040	58.046	0.027637	19.86	60.274	10.308	33466578.513784
2015/02/13	21:07:35	--	ok	428.3620	57.954	0.027605	19.90	60.189	10.318	40814634.228034
2015/02/13	21:07:48	ok	ok	428.9700	58.022	0.027639	19.86	60.031	10.267	38928698.275616
2015/02/13	21:12:47	--	ok	429.6320	58.061	0.027639	19.82	60.267	10.283	33979782.933443
2015/02/13	21:13:01	--	ok	428.3580	57.953	0.027606	19.88	60.155	10.300	38845760.872132
2015/02/13	21:13:14	ok	ok	428.9820	58.021	0.02764	19.78	60.109	10.232	40126510.841487
2015/02/13	21:18:13	ok	ok	429.0400	58.066	0.02764	19.78	60.261	10.258	28539001.424242
2015/02/13	21:23:13	ok	ok	429.0740	58.076	0.02764	19.84	60.240	10.290	30456731.161735
2015/02/13	21:28:13	ok	ok	429.0940	58.080	0.02764	19.90	60.250	10.328	32097769.531405
2015/02/13	21:33:13	ok	ok	429.1040	58.078	0.02764	19.94	60.195	10.343	32005056.815135
2015/02/13	21:38:13	ok	ok	429.0980	58.070	0.02764	19.98	60.202	10.368	33227652.853165
2015/02/13	21:43:13	ok	ok	429.1020	58.090	0.02764	20.00	60.266	10.391	33904623.917773
2015/02/13	21:48:13	ok	ok	429.1140	58.075	0.02764	20.02	60.238	10.399	32715427.056361
2015/02/13	21:53:13	ok	ok	429.0940	58.077	0.02764	20.04	60.211	10.406	33221654.131074
2015/02/13	21:58:13	ok	ok	429.1260	58.091	0.02764	20.04	60.242	10.412	31366589.125059
2015/02/13	22:03:13	ok	ok	429.0900	58.080	0.02764	20.03	60.270	10.411	30774769.611823
2015/02/13	22:08:13	--	ok	429.5520	58.091	0.02764	20.01	60.267	10.398	30756122.515868
2015/02/13	22:08:27	--	ok	428.4980	57.976	0.02761	20.06	60.123	10.403	37445589.004341
2015/02/13	22:08:40	ok	ok	428.9700	58.024	0.027637	19.97	60.139	10.352	35447703.920462
2015/02/13	22:13:39	--	ok	429.5900	58.057	0.027637	20.00	60.235	10.386	36870775.248472
2015/02/13	22:13:53	--	ok	428.3760	57.958	0.027606	20.04	60.151	10.396	37171129.931029
2015/02/13	22:14:06	ok	ok	428.9860	58.028	0.027639	19.98	60.080	10.347	36942347.252165
2015/02/13	22:19:05	--	ok	429.6460	58.079	0.027639	20.02	60.208	10.394	37614092.237738
2015/02/13	22:19:19	--	ok	428.3200	57.952	0.027604	20.03	60.058	10.374	32956450.624563
2015/02/13	22:19:32	--	ok	429.6220	58.035	0.027641	19.90	60.098	10.302	42982949.922251
2015/02/13	22:19:45	--	ok	428.2800	57.938	0.027608	19.83	60.360	10.305	40941280.221416
2015/02/13	22:19:59	ok	ok	429.0800	58.054	0.027646	19.78	60.503	10.299	40104875.593120
2015/02/13	22:24:58	--	ok	429.7280	58.125	0.027646	19.98	60.202	10.368	44707474.398055
2015/02/13	22:25:12	--	ok	428.4220	57.965	0.027607	20.02	60.087	10.373	39021388.105173
2015/02/13	22:25:25	ok	ok	428.9640	58.021	0.027638	19.95	60.015	10.318	37575985.499170
2015/02/13	22:30:24	--	ok	429.6360	58.073	0.027638	19.99	60.264	10.385	35918977.362573
2015/02/13	22:30:38	--	ok	428.3260	57.952	0.027604	20.05	60.061	10.387	30929888.974965
2015/02/13	22:30:51	--	ok	429.5980	58.031	0.02764	19.96	59.956	10.314	38137499.705775
2015/02/13	22:31:04	--	ok	428.2820	57.939	0.027608	19.88	60.186	10.305	37096075.267696
2015/02/13	22:31:17	--	ok	429.6880	58.061	0.027647	19.82	60.358	10.298	42974644.323894
2015/02/13	22:31:31	ok	ok	428.8140	57.933	0.02761	19.75	60.559	10.290	39238817.121021
2015/02/13	22:36:30	ok	ok	428.9780	57.976	0.02761	20.00	60.144	10.371	38635750.128312
2015/02/13	22:41:30	ok	ok	429.0880	57.978	0.02761	20.02	60.178	10.388	31911702.211852
2015/02/13	22:46:30	ok	ok	429.0140	57.977	0.02761	19.99	60.234	10.380	36977891.572403
2015/02/13	22:51:30	ok	ok	429.0180	57.977	0.02761	20.01	60.176	10.382	33962026.320183
2015/02/13	22:56:30	ok	ok	428.9840	57.976	0.02761	20.00	60.235	10.386	36179608.510500
2015/02/13	23:01:30	ok	ok	429.0600	57.976	0.02761	19.98	60.262	10.379	33884656.079407
2015/02/13	23:06:30	ok	ok	429.0080	57.975	0.02761	19.99	60.234	10.380	35997420.337238
2015/02/13	23:11:30	ok	ok	429.0480	57.976	0.02761	19.96	60.289	10.371	34654846.088820
2015/02/13	23:16:30	ok	ok	429.0300	57.976	0.02761	19.98	60.232	10.374	37018100.538618
2015/02/13	23:21:30	ok	ok	429.0540	57.976	0.02761	19.99	60.264	10.385	34375997.027605
2015/02/13	23:26:30	ok	ok	429.0680	57.974	0.02761	19.98	60.262	10.379	35973485.921781
2015/02/13	23:31:30	ok	ok	429.0340	57.976	0.02761	19.99	60.264	10.385	35071953.470324
2015/02/13	23:36:30	ok	ok	429.0600	57.975	0.02761	19.98	60.262	10.379	38916691.881255
2015/02/13	23:41:30	ok	ok	428.9700	57.977	0.02761	20.01	60.237	10.393	34667589.780285
2015/02/13	23:46:30	ok	ok	429.0480	57.976	0.02761	19.98	60.262	10.379	36127383.454955
2015/02/13	23:51:30	ok	ok	429.0340	57.977	0.02761	20.00	60.266	10.391	34223094.570495
2015/02/13	23:56:30	ok	ok	429.0580	57.976	0.02761	20.02	60.238	10.399	35816616.080732
2015/02/14	00:01:30	ok	ok	429.0320	57.977	0.02761	20.00	60.266	10.391	34519436.098168
2015/02/14	00:06:30	ok	ok	428.9940	57.974	0.02761	19.98	60.262	10.379	34470180.658385
2015/02/14	00:11:30	ok	ok	429.0340	57.972	0.02761	19.98	60.323	10.389	34354802.698027
2015/02/14	00:16:30	ok	ok	429.0040	57.977	0.02761	19.96	60.289	10.371	34898442.502575
2015/02/14	00:21:30	ok	ok	428.9840	57.975	0.02761	19.96	60.320	10.377	36003966.037246
2015/02/14	00:26:30	ok	ok	429.0660	57.977	0.02761	19.98	60.323	10.389	35888850.470537
2015/02/14	00:31:30	ok	ok	429.0000	57.976	0.02761	19.97	60.291	10.378	35218648.194752
2015/02/14	00:36:30	ok	ok	429.0240	57.973	0.02761	19.93	60.315	10.358	34786154.024655
2015/02/14	00:41:30	ok	ok	429.0520	57.973	0.02761	19.91	60.342	10.350	32945704.414754
2015/02/14	00:46:30	ok	ok	428.9400	57.971	0.02761	19.90	60.310	10.339	35557069.855839
2015/02/14	00:51:30	ok	ok	428.9840	57.972	0.02761	19.88	60.368	10.336	32298840.531314
2015/02/14	00:56:30	ok	ok	428.9520	57.968	0.02761	19.86	60.334	10.318	34529740.754092
2015/02/14	01:01:30	ok	ok	428.9800	57.972	0.02761	19.85	60.363	10.317	32407184.467923
2015/02/14	01:06:30	ok	ok	428.9740	57.972	0.02761	19.88	60.307	10.326	35474589.060263
2015/02/14	01:11:30	ok	ok	428.9440	57.972	0.02761	19.86	60.274	10.308	32515680.841869
2015/02/14	01:16:30	ok	ok	429.0140	57.967	0.02761	19.82	60.328	10.293	33476798.835419
2015/02/14	01:21:30	ok	ok	428.9540	57.966	0.02761	19.82	60.358	10.298	36356107.716722
2015/02/14	01:26:30	ok	ok	428.9840	57.967	0.02761	19.82	60.328	10.293	34193333.735120
2015/02/14	01:31:30	ok	ok	428.9740	57.965	0.02761	19.79	60.353	10.280	34540400.275672
2015/02/14	01:36:30	ok	ok	428.9580	57.966	0.02761	19.78	60.352	10.273	35275067.885119
2015/02/14	01:41:30	ok	ok	428.9100	57.964	0.02761	19.79	60.293	10.269	35708192.475452
2015/02/14	01:46:30	ok	ok	428.9220	57.965	0.02761	19.71	60.401	10.240	35431923.649904
2015/02/14	01:51:30	ok	ok	428.9320	57.964	0.02761	19.70	60.399	10.233	34405734.965955
2015/02/14	01:56:30	ok	ok	428.8760	57.965	0.02761	19.70	60.399	10.233	36726774.381857
2015/02/14	02:01:30	ok	ok	428.9520	57.963	0.02761	19.73	60.404	10.252	33387656.638195
2015/02/14	02:06:30	ok	ok	428.8940	57.963	0.02761	19.69	60.458	10.237	34078699.611451
2015/02/14	02:11:30	ok	ok	428.9060	57.967	0.02761	19.72	60.403	10.246	35982693.967940
2015/02/14	02:16:30	ok	ok	428.9500	57.963	0.02761	19.72	60.372	10.241	33930606.477125
2015/02/14	02:21:30	ok	ok	428.9040	57.961	0.02761	19.69	60.428	10.232	33864049.859540
2015/02/14	02:26:30	ok	ok	428.9300	57.959	0.02761	19.70	60.399	10.233	34166452.001080
2015/02/14	02:31:30	ok	ok	428.8920	57.955	0.02761	19.66	60.393	10.208	33533369.895186
2015/02/14	02:36:30	ok	ok	428.9380	57.961	0.02761	19.65	60.452	10.212	34005362.238137
2015/02/14	02:41:30	ok	ok	428.9180	57.958	0.02761	19.64	60.450	10.206	30852626.330112
2015/02/14	02:46:30	ok	ok	428.8860	57.963	0.02761	19.66	60.454	10.218	34347073.309039
2015/02/14	02:51:30	ok	ok	428.9780	57.963	0.02761	19.70	60.399	10.233	32826354.844543
2015/02/14	02:56:30	ok	ok	428.9180	57.966	0.02761	19.66	60.423	10.213	31751943.546039
2015/02/14	03:01:30	ok	ok	428.9380	57.960	0.02761	19.68	60.366	10.216	32760051.065603
2015/02/14	03:06:30	ok	ok	428.8820	57.959	0.02761	19.63	60.449	10.200	31774921.527633
2015/02/14	03:11:30	ok	ok	428.8880	57.958	0.02761	19.67	60.334	10.204	35910896.148528
2015/02/14	03:16:30	ok	ok	428.9220	57.962	0.02761	19.67	60.425	10.220	31571364.150805
2015/02/14	03:21:30	ok	ok	428.8920	57.958	0.02761	19.68	60.396	10.221	34097587.607554
2015/02/14	03:26:30	ok	ok	428.9320	57.962	0.02761	19.68	60.426	10.226	32342946.448974
2015/02/14	03:31:30	ok	ok	428.8860	57.956	0.02761	19.67	60.455	10.225	31986375.311878
2015/02/14	03:36:30	ok	ok	428.9540	57.960	0.02761	19.68	60.426	10.226	31915062.605455
2015/02/14	03:41:30	ok	ok	428.9840	57.961	0.02761	19.64	60.420	10.201	30864175.268649
2015/02/14	03:46:30	ok	ok	428.9380	57.958	0.02761	19.66	60.363	10.203	34797467.052082
2015/02/14	03:51:30	ok	ok	428.9560	57.961	0.02761	19.64	60.450	10.206	31276427.784442
2015/02/14	03:56:30	ok	ok	428.8480	57.955	0.02761	19.62	60.387	10.183	35238628.519935
2015/02/14	04:01:30	ok	ok	428.8580	57.955	0.02761	19.62	60.417	10.188	32491213.252848
2015/02/14	04:06:30	ok	ok	428.8560	57.951	0.02761	19.60	60.444	10.181	32756526.792410
2015/02/14	04:11:30	ok	ok	428.8360	57.955	0.02761	19.60	60.414	10.176	35170457.218179
2015/02/14	04:16:30	ok	ok	428.8900	57.957	0.02761	19.61	60.476	10.192	33384402.364463
2015/02/14	04:21:30	ok	ok	428.9000	57.957	0.02761	19.60	60.474	10.186	31595525.758823
2015/02/14	04:26:30	ok	ok	428.9060	57.962	0.02761	19.61	60.446	10.187	31283634.754598
2015/02/14	04:31:30	ok	ok	428.9140	57.958	0.02761	19.61	60.476	10.192	32364498.749105
2015/02/14	04:36:30	ok	ok	428.8680	57.953	0.02761	19.60	60.444	10.181	32923115.580086
2015/02/14	04:41:30	ok	ok	428.9040	57.959	0.02761	19.62	60.447	10.193	28794003.325961
2015/02/14	04:46:30	ok	ok	428.8940	57.959	0.02761	19.63	60.418	10.195	31912187.161867
2015/02/14	04:51:30	ok	ok	428.8200	57.954	0.02761	19.60	60.474	10.186	31749412.578333
2015/02/14	04:56:30	ok	ok	428.8800	57.961	0.02761	19.60	60.444	10.181	31749570.934649
2015/02/14	05:01:30	--	ok	428.3400	57.955	0.02761	19.59	60.473	10.180	31424344.134340
2015/02/14	05:01:43	ok	ok	429.0820	58.069	0.027645	19.61	60.355	10.172	35822430.879930
2015/02/14	05:06:43	--	ok	429.6400	58.067	0.027645	19.58	60.410	10.163	34109777.036601
2015/02/14	05:06:56	--	ok	428.3240	57.951	0.027611	19.60	60.323	10.161	36028580.771395
2015/02/14	05:07:09	ok	ok	429.0240	58.033	0.027647	19.55	60.285	10.124	36349510.932149
2015/02/14	05:12:08	--	ok	429.5940	58.085	0.027647	19.59	60.442	10.175	30145296.955917
2015/02/14	05:12:21	--	ok	428.4400	57.963	0.027616	19.60	60.383	10.171	34546411.152566
2015/02/14	05:12:35	ok	ok	428.9640	58.025	0.027645	19.50	60.398	10.114	35786580.937524
2015/02/14	05:17:34	--	ok	429.5500	58.071	0.027645	19.61	60.385	10.177	34603275.095001
2015/02/14	05:17:47	--	ok	428.4480	57.966	0.027616	19.66	60.272	10.188	36704279.184575
2015/02/14	05:18:00	ok	ok	428.9480	58.020	0.027645	19.56	60.316	10.136	37829529.912472
2015/02/14	05:23:00	--	ok	429.5200	58.077	0.027645	19.62	60.326	10.173	32312677.542980
2015/02/14	05:23:13	--	ok	428.4760	57.969	0.027618	19.63	60.237	10.164	36522467.775348
2015/02/14	05:23:27	ok	ok	428.9560	58.023	0.027646	19.54	60.313	10.123	40602434.846095
2015/02/14	05:28:26	--	ok	429.6640	58.073	0.027646	19.64	60.329	10.186	42004900.583360
2015/02/14	05:28:39	--	ok	428.3040	57.941	0.027611	19.64	60.238	10.170	37642832.659921
2015/02/14	05:28:52	ok	ok	428.9960	58.035	0.027647	19.54	60.283	10.118	39786362.589085
2015/02/14	05:33:51	--	ok	429.6720	58.087	0.027647	19.57	60.439	10.162	40897529.429506
2015/02/14	05:34:04	--	ok	428.3120	57.947	0.027612	19.66	60.242	10.183	37613806.654103
2015/02/14	05:34:18	--	ok	429.6200	58.035	0.027648	19.55	60.224	10.114	39538172.158765
2015/02/14	05:34:31	--	ok	428.2880	57.937	0.027616	19.48	60.485	10.116	35539110.256055
2015/02/14	05:34:44	--	ok	429.6760	58.053	0.027653	19.39	60.531	10.071	42665094.156688
2015/02/14	05:34:57	--	ok	428.2960	57.934	0.027618	19.34	60.825	10.090	36530275.520701
2015/02/14	05:35:10	ok	ok	429.0760	58.051	0.027655	19.30	61.060	10.105	37395766.211913
2015/02/14	05:40:09	--	ok	429.2020	58.146	0.027655	19.59	60.382	10.165	28824983.167904
2015/02/14	05:40:22	ok	ok	429.0340	58.054	0.027645	19.65	60.331	10.192	37292132.914755
2015/02/14	05:45:22	--	ok	429.4920	58.068	0.027645	19.56	60.347	10.141	29903437.521693
2015/02/14	05:45:35	--	ok	428.4560	57.969	0.027618	19.65	60.270	10.182	34018507.466234
2015/02/14	05:45:49	--	ok	429.6020	58.028	0.027647	19.50	60.307	10.098	40174750.921706
2015/02/14	05:46:02	--	ok	428.2620	57.932	0.027616	19.44	60.539	10.102	34472519.311230
2015/02/14	05:46:15	ok	ok	429.0700	58.060	0.027655	19.40	60.624	10.092	38641612.908516
2015/02/14	05:51:14	--	ok	429.8200	58.162	0.027655	19.60	60.353	10.166	37209084.083824
2015/02/14	05:51:27	ok	ok	428.8700	57.948	0.027611	19.69	60.186	10.191	33457901.182220
2015/02/14	05:56:26	ok	ok	428.9060	57.949	0.027611	19.57	60.348	10.147	29772188.046081
2015/02/14	06:01:26	ok	ok	428.9000	57.958	0.027611	19.58	60.410	10.163	29164109.485926
2015/02/14	06:06:26	ok	ok	428.8640	57.956	0.027611	19.58	60.441	10.168	32128981.863998
2015/02/14	06:11:26	ok	ok	428.9100	57.955	0.027611	19.53	60.463	10.142	29159086.257701
2015/02/14	06:16:26	ok	ok	428.9160	57.948	0.027611	19.53	60.463	10.142	28890562.336331
2015/02/14	06:21:26	ok	ok	428.8680	57.950	0.027611	19.52	60.492	10.141	30243245.888934
2015/02/14	06:26:26	ok	ok	428.8880	57.951	0.027611	19.56	60.468	10.161	33217543.415100
2015/02/14	06:31:26	ok	ok	428.8640	57.951	0.027611	19.53	60.493	10.148	30367455.333422
2015/02/14	06:36:26	ok	ok	428.9080	57.948	0.027611	19.54	60.495	10.154	30050820.274930
2015/02/14	06:41:26	--	ok	428.3560	57.953	0.027611	19.52	60.461	10.136	32963595.722160
2015/02/14	06:41:39	ok	ok	429.1060	58.069	0.027645	19.56	60.347	10.141	36229754.848684
2015/02/14	06:46:39	--	ok	429.5640	58.066	0.027645	19.54	60.465	10.149	28271186.187292
2015/02/14	06:46:52	--	ok	428.4140	57.963	0.027616	19.59	60.291	10.149	34264408.963518
2015/02/14	06:47:06	ok	ok	428.9940	58.021	0.027647	19.51	60.308	10.105	33646113.996876
2015/02/14	06:52:05	--	ok	429.6260	58.074	0.027647	19.53	60.463	10.142	32603556.040357
2015/02/14	06:52:18	--	ok	428.3520	57.952	0.027614	19.58	60.289	10.143	33957874.163798
2015/02/14	06:52:31	ok	ok	428.9740	58.025	0.027648	19.52	60.249	10.101	33073218.094424
2015/02/14	06:57:31	--	ok	429.6480	58.073	0.027648	19.51	60.490	10.135	36728282.701021
2015/02/14	06:57:44	--	ok	428.3520	57.952	0.027614	19.61	60.294	10.162	36655234.258208
2015/02/14	06:57:58	ok	ok	428.9460	58.024	0.027648	19.46	60.240	10.064	37811298.582260
2015/02/14	07:02:57	--	ok	429.6380	58.082	0.027648	19.52	60.492	10.141	35458448.541394
2015/02/14	07:03:10	--	ok	428.3460	57.955	0.027614	19.53	60.342	10.122	34154081.995468
2015/02/14	07:03:24	--	ok	429.5880	58.017	0.027649	19.44	60.418	10.082	41081474.918796
2015/02/14	07:03:37	--	ok	428.2700	57.938	0.027618	19.38	60.651	10.085	34627172.952913
2015/02/14	07:03:50	ok	ok	429.0900	58.064	0.027657	19.31	60.730	10.056	35076141.586626
2015/02/14	07:08:49	ok	ok	429.1780	58.141	0.027657	19.47	60.484	10.110	28551252.299010
2015/02/14	07:13:49	--	ok	429.2040	58.153	0.027657	19.52	60.522	10.146	27994498.160106
2015/02/14	07:14:02	ok	ok	429.0000	58.062	0.027646	19.61	60.324	10.167	33637422.717478
2015/02/14	07:19:02	--	ok	429.5400	58.058	0.027646	19.46	60.482	10.104	27278117.666282
2015/02/14	07:19:15	--	ok	428.3720	57.959	0.027617	19.49	60.396	10.107	34157331.842676
2015/02/14	07:19:29	ok	ok	428.9860	58.036	0.027651	19.40	60.382	10.052	34285002.202946
2015/02/14	07:24:28	--	ok	429.5520	58.081	0.027651	19.47	60.574	10.125	24787732.577561
2015/02/14	07:24:41	--	ok	428.4660	57.966	0.027622	19.50	60.458	10.124	33927172.325926
2015/02/14	07:24:54	ok	ok	428.9700	58.029	0.02765	19.39	60.380	10.046	38084032.240425
2015/02/14	07:29:53	ok	ok	429.0200	58.074	0.02765	19.44	60.569	10.107	28249210.278998
2015/02/14	07:34:53	ok	ok	429.0180	58.090	0.02765	19.48	60.576	10.132	25858336.166403
2015/02/14	07:39:53	ok	ok	429.0260	58.085	0.02765	19.46	60.482	10.104	23116841.321783
2015/02/14	07:44:53	--	ok	429.5640	58.074	0.02765	19.45	60.511	10.103	26242114.968768
2015/02/14	07:45:06	--	ok	428.4100	57.961	0.02762	19.48	60.455	10.111	32210899.295244
2015/02/14	07:45:20	ok	ok	428.9760	58.034	0.027651	19.38	60.439	10.049	35572058.353280
2015/02/14	07:50:19	--	ok	429.5700	58.083	0.027651	19.44	60.509	10.097	34668811.943941
2015/02/14	07:50:33	--	ok	428.4300	57.965	0.027621	19.48	60.455	10.111	34038959.701438
2015/02/14	07:50:46	ok	ok	428.9760	58.030	0.027651	19.42	60.445	10.074	35484756.555416
2015/02/14	07:55:45	--	ok	429.5280	58.091	0.027651	19.48	60.515	10.121	31473437.074082
2015/02/14	07:55:59	--	ok	428.5480	57.973	0.027623	19.57	60.318	10.142	35783889.379936
2015/02/14	07:56:12	ok	ok	428.9020	58.011	0.027647	19.46	60.300	10.074	36937169.971296
2015/02/14	08:01:11	ok	ok	428.9640	58.047	0.027647	19.43	60.568	10.101	28588091.464942
2015/02/14	08:06:11	ok	ok	428.9820	58.058	0.027647	19.46	60.542	10.114	29554103.319838
2015/02/14	08:11:11	ok	ok	428.9940	58.060	0.027647	19.48	60.546	10.127	26970790.286564
2015/02/14	08:16:11	ok	ok	428.9720	58.048	0.027647	19.46	60.542	10.114	26583067.033184
2015/02/14	08:21:11	--	ok	429.4800	58.047	0.027647	19.43	60.659	10.116	25830117.426499
2015/02/14	08:21:25	--	ok	428.4360	57.964	0.027622	19.45	60.601	10.118	32708073.530909
2015/02/14	08:21:38	ok	ok	428.9560	58.026	0.027652	19.40	60.503	10.072	35876421.301633
2015/02/14	08:26:37	--	ok	429.6440	58.086	0.027652	19.45	60.541	10.108	33818476.150893
2015/02/14	08:26:51	--	ok	428.3700	57.956	0.027618	19.47	60.393	10.095	33777704.342560
2015/02/14	08:27:04	ok	ok	428.9540	58.027	0.027651	19.40	60.503	10.072	33834440.063548
2015/02/14	08:32:03	--	ok	429.4940	58.072	0.027651	19.42	60.566	10.094	37283552.311125
2015/02/14	08:32:16	--	ok	428.4880	57.968	0.027625	19.44	60.509	10.097	33499026.589000
2015/02/14	08:32:30	ok	ok	428.9600	58.035	0.027652	19.37	60.437	10.043	37203001.700095
2015/02/14	08:37:29	--	ok	429.6740	58.078	0.027652	19.50	60.549	10.139	37757498.999838
2015/02/14	08:37:42	--	ok	428.3660	57.953	0.027616	19.56	60.468	10.161	35945997.673043
2015/02/14	08:37:56	ok	ok	428.9940	58.029	0.02765	19.50	60.307	10.098	35406467.514483
2015/02/14	08:42:55	ok	ok	429.0060	58.078	0.02765	19.52	60.552	10.151	29281514.963058
2015/02/14	08:47:55	ok	ok	429.0080	58.069	0.02765	19.51	60.581	10.150	27631955.023650
2015/02/14	08:52:55	--	ok	429.5720	58.062	0.02765	19.52	60.552	10.151	26629765.267250
2015/02/14	08:53:08	--	ok	428.4100	57.958	0.027619	19.58	60.501	10.179	33194920.470874
2015/02/14	08:53:21	ok	ok	428.9660	58.023	0.027651	19.48	60.425	10.106	34892472.150401
2015/02/14	08:58:21	--	ok	429.6620	58.086	0.027651	19.60	60.535	10.196	36785807.032268
2015/02/14	08:58:35	--	ok	428.3740	57.959	0.027616	19.66	60.332	10.198	33451158.668091
2015/02/14	08:58:48	ok	ok	428.9440	58.013	0.027649	19.56	60.256	10.125	37810201.074462
2015/02/14	09:03:47	--	ok	429.6200	58.084	0.027649	19.62	60.447	10.193	39726909.326419
2015/02/14	09:04:00	--	ok	428.3940	57.958	0.027616	19.65	60.331	10.192	35259360.184310
2015/02/14	09:04:14	ok	ok	428.9600	58.030	0.027648	19.60	60.232	10.145	39274764.036902
2015/02/14	09:09:13	--	ok	429.6340	58.071	0.027648	19.60	60.565	10.201	34990222.409720
2015/02/14	09:09:26	ok	ok	428.8880	57.952	0.027615	19.62	60.447	10.193	33373271.666680
2015/02/14	09:14:25	ok	ok	428.9200	57.957	0.027615	19.61	60.536	10.203	32531646.818900
2015/02/14	09:19:25	ok	ok	428.9200	57.960	0.027615	19.64	60.602	10.232	30076682.278669
2015/02/14	09:24:25	ok	ok	428.9460	57.964	0.027615	19.70	60.551	10.259	31486549.357523
2015/02/14	09:29:25	--	ok	428.3900	57.962	0.027615	19.70	60.520	10.254	31037839.269145
2015/02/14	09:29:39	ok	ok	429.1040	58.080	0.027647	19.75	60.407	10.265	33214862.531214
2015/02/14	09:34:38	ok	ok	429.0580	58.068	0.027647	19.72	60.584	10.277	28887058.806922
2015/02/14	09:39:38	--	ok	429.6440	58.074	0.027647	19.77	60.592	10.308	26661520.575051
2015/02/14	09:39:52	--	ok	428.3540	57.949	0.027613	19.79	60.474	10.300	35557561.613966
2015/02/14	09:40:05	ok	ok	428.9800	58.022	0.027647	19.70	60.490	10.249	37129690.421056
2015/02/14	09:45:04	--	ok	429.5740	58.080	0.027647	19.80	60.597	10.327	29390986.404866
2015/02/14	09:45:17	--	ok	428.4740	57.970	0.027617	19.86	60.455	10.339	34846440.153113
2015/02/14	09:45:31	--	ok	429.5360	58.017	0.027645	19.78	60.473	10.294	36635933.663186
2015/02/14	09:45:44	--	ok	428.3120	57.939	0.027616	19.68	60.759	10.282	35983401.196364
2015/02/14	09:45:57	--	ok	429.5980	58.040	0.027653	19.62	60.871	10.265	39532057.360030
2015/02/14	09:46:10	--	ok	428.3680	57.954	0.027621	19.55	61.041	10.251	36954011.354844
2015/02/14	09:46:24	--	ok	429.6400	58.054	0.027655	19.52	61.156	10.253	38733191.349786
2015/02/14	09:46:37	--	ok	428.3580	57.949	0.027621	19.48	61.361	10.263	36594480.264360
2015/02/14	09:46:50	--	ok	429.6440	58.043	0.027655	19.44	61.536	10.268	42335664.961962
2015/02/14	09:47:03	--	ok	428.3500	57.943	0.027621	19.43	61.654	10.282	35443630.907488
2015/02/14	09:47:17	ok	ok	429.0720	58.045	0.027655	19.41	61.591	10.259	36386744.138327
2015/02/14	09:52:16	--	ok	429.7340	58.147	0.027655	19.84	60.543	10.342	37678425.098533
2015/02/14	09:52:30	--	ok	428.4800	57.970	0.027616	19.94	60.408	10.379	37253587.612460
2015/02/14	09:52:43	ok	ok	428.9160	58.009	0.027644	19.76	60.439	10.276	37550056.831530
2015/02/14	09:57:42	--	ok	429.5840	58.067	0.027644	19.86	60.546	10.355	41410849.906184
2015/02/14	09:57:56	--	ok	428.3520	57.951	0.027613	19.90	60.462	10.365	36201484.275616
2015/02/14	09:58:09	--	ok	429.6180	58.046	0.027647	19.82	60.509	10.324	36231361.473747
2015/02/14	09:58:22	--	ok	428.2800	57.943	0.027615	19.73	60.707	10.303	35778080.846371
2015/02/14	09:58:35	ok	ok	429.0660	58.047	0.027653	19.68	60.850	10.298	39124754.569110
2015/02/14	10:03:35	--	ok	429.6860	58.114	0.027653	19.86	60.455	10.339	38512194.816991
2015/02/14	10:03:48	--	ok	428.4340	57.965	0.027616	19.93	60.406	10.373	36439591.016436
2015/02/14	10:04:01	--	ok	429.5720	58.019	0.027646	19.84	60.361	10.311	41578350.972100
2015/02/14	10:04:15	--	ok	428.3020	57.943	0.027616	19.73	60.616	10.288	35001050.224296
2015/02/14	10:04:28	--	ok	429.6440	58.057	0.027653	19.68	60.850	10.298	40627684.590100
2015/02/14	10:04:41	--	ok	428.3480	57.948	0.027619	19.64	60.934	10.288	36052815.169094
2015/02/14	10:04:54	--	ok	429.6380	58.049	0.027654	19.58	61.166	10.291	39565746.841546
2015/02/14	10:05:08	--	ok	428.3460	57.947	0.02762	19.55	61.342	10.302	34059287.806159
2015/02/14	10:05:21	--	ok	429.6420	58.053	0.027655	19.53	61.430	10.305	39963097.727510
2015/02/14	10:05:34	--	ok	428.3520	57.945	0.027621	19.53	61.520	10.320	35253477.417564
2015/02/14	10:05:48	ok	ok	429.0580	58.044	0.027655	19.48	61.512	10.288	34567956.394298
2015/02/14	10:10:47	--	ok	429.8360	58.146	0.027655	19.93	60.436	10.378	33068366.382365
2015/02/14	10:11:00	--	ok	428.3360	57.946	0.027611	19.97	60.291	10.378	35564931.098824
2015/02/14	10:11:13	--	ok	429.6040	58.028	0.027646	19.90	60.219	10.323	38594422.030134
2015/02/14	10:11:27	ok	ok	428.8180	57.930	0.027614	19.84	60.452	10.327	37200697.094733
2015/02/14	10:16:26	ok	ok	428.9780	57.970	0.027614	19.98	60.444	10.410	35718711.263298
2015/02/14	10:21:26	ok	ok	428.9880	57.968	0.027614	19.95	60.500	10.401	34322528.214166
2015/02/14	10:26:26	ok	ok	428.9960	57.971	0.027614	19.96	60.562	10.418	36475727.283014
2015/02/14	10:31:26	ok	ok	429.0260	57.976	0.027614	20.04	60.545	10.464	33952877.125131
2015/02/14	10:36:26	ok	ok	428.9920	57.972	0.027614	20.01	60.540	10.445	34932640.151877
2015/02/14	10:41:26	ok	ok	429.0160	57.972	0.027614	20.03	60.573	10.463	33364743.538688
2015/02/14	10:46:26	ok	ok	429.0580	57.974	0.027614	20.05	60.637	10.486	32831050.340836
2015/02/14	10:51:27	ok	ok	429.0560	57.976	0.027614	20.06	60.578	10.482	34323107.214843
2015/02/14	10:56:26	ok	ok	429.0380	57.978	0.027614	20.05	60.637	10.486	32951311.258316
2015/02/14	11:01:26	ok	ok	429.0400	57.974	0.027614	20.07	60.640	10.499	32951685.634052
2015/02/14	11:06:26	ok	ok	429.0700	57.977	0.027614	20.09	60.613	10.507	33420722.158429
2015/02/14	11:11:26	ok	ok	429.0460	57.980	0.027614	20.09	60.644	10.512	34414961.935400
2015/02/14	11:16:26	ok	ok	429.1000	57.981	0.027614	20.18	60.567	10.554	33753311.824896
2015/02/14	11:21:26	ok	ok	429.0900	57.979	0.027614	20.18	60.598	10.559	33786511.514954
2015/02/14	11:26:26	ok	ok	429.1000	57.980	0.027614	20.12	60.709	10.542	37302553.147983
2015/02/14	11:31:26	ok	ok	429.1060	57.982	0.027614	20.18	60.658	10.570	34839387.830763
2015/02/14	11:36:26	ok	ok	429.1160	57.985	0.027614	20.23	60.636	10.597	34565524.738980
2015/02/14	11:41:26	ok	ok	429.1340	57.985	0.027614	20.32	60.529	10.634	32973409.360404
2015/02/14	11:46:26	ok	ok	429.1600	57.987	0.027614	20.35	60.595	10.664	34988171.625201
2015/02/14	11:51:27	ok	ok	429.1600	57.987	0.027614	20.40	60.603	10.696	34882974.867725
2015/02/14	11:56:26	ok	ok	429.1920	57.986	0.027614	20.42	60.575	10.704	35938351.786772
2015/02/14	12:01:26	ok	ok	429.1900	57.989	0.027614	20.50	60.558	10.751	35409123.271707
2015/02/14	12:06:26	--	ok	429.2400	57.990	0.027614	20.50	60.558	10.751	38130983.821004
2015/02/14	12:06:39	--	ok	428.3400	57.946	0.027601	20.50	60.406	10.724	34597450.097182
2015/02/14	12:06:52	--	ok	429.5960	58.033	0.027636	20.42	60.515	10.693	37742162.519569
2015/02/14	12:07:06	--	ok	428.2660	57.933	0.027604	20.32	60.772	10.676	29077567.481953
2015/02/14	12:07:19	--	ok	429.7320	58.060	0.027644	20.27	60.915	10.670	36675031.400677
2015/02/14	12:07:32	ok	ok	428.8840	57.925	0.027605	20.25	61.063	10.684	30424383.321023
2015/02/14	12:12:31	ok	ok	429.0360	57.974	0.027605	20.57	60.448	10.775	30184893.092123
2015/02/14	12:17:31	ok	ok	429.0480	57.978	0.027605	20.56	60.537	10.785	29488116.549682
2015/02/14	12:22:31	ok	ok	429.0640	57.978	0.027605	20.60	60.574	10.817	29303065.958544
2015/02/14	12:27:31	ok	ok	429.1000	57.981	0.027605	20.62	60.547	10.824	31048922.213370
2015/02/14	12:32:31	ok	ok	429.0880	57.984	0.027605	20.67	60.494	10.846	31062593.174144
2015/02/14	12:37:31	ok	ok	429.0880	57.982	0.027605	20.68	60.587	10.869	28676013.776032
2015/02/14	12:42:31	ok	ok	429.1240	57.984	0.027605	20.70	60.499	10.866	30131069.417028
2015/02/14	12:47:31	ok	ok	429.1020	57.989	0.027605	20.80	60.515	10.933	32595474.105271
2015/02/14	12:52:31	ok	ok	429.1500	57.988	0.027605	20.78	60.542	10.925	31658787.054308
2015/02/14	12:57:31	ok	ok	429.1360	57.990	0.027605	20.81	60.547	10.945	31969732.961862
2015/02/14	13:02:31	ok	ok	429.1760	57.991	0.027605	20.87	60.496	10.974	30796751.021096
2015/02/14	13:07:31	ok	ok	429.1260	57.993	0.027605	20.92	60.564	11.018	34920557.921670
2015/02/14	13:12:31	ok	ok	429.1920	57.993	0.027605	20.96	60.541	11.039	29140721.293596
2015/02/14	13:17:31	--	ok	429.2020	57.996	0.027605	21.00	60.547	11.066	30004300.893300
2015/02/14	13:17:44	ok	ok	428.9500	57.965	0.027594	21.06	60.404	11.078	41545225.725545
2015/02/14	13:22:44	ok	ok	428.9620	57.965	0.027594	21.06	60.465	11.090	38720293.972613
2015/02/14	13:27:44	ok	ok	428.9280	57.968	0.027594	21.11	60.504	11.129	40766973.505815
2015/02/14	13:32:44	ok	ok	428.9680	57.971	0.027594	21.14	60.569	11.160	40333913.591994
2015/02/14	13:37:44	ok	ok	429.0220	57.971	0.027594	21.16	60.481	11.157	37877168.307826
2015/02/14	13:42:44	ok	ok	429.0540	57.981	0.027594	21.27	60.468	11.226	37790541.589693
2015/02/14	13:47:44	ok	ok	429.0300	57.979	0.027594	21.25	60.496	11.218	39359226.679270
2015/02/14	13:52:44	ok	ok	429.0320	57.983	0.027594	21.28	60.470	11.233	40181691.285801
2015/02/14	13:57:44	ok	ok	429.0340	57.976	0.027594	21.28	60.531	11.244	37882594.874773
2015/02/14	14:02:44	ok	ok	429.0440	57.988	0.027594	21.31	60.536	11.264	39228804.530649
2015/02/14	14:07:44	ok	ok	429.0700	57.990	0.027594	21.32	60.507	11.266	40005095.878885
2015/02/14	14:12:44	ok	ok	429.0480	57.984	0.027594	21.35	60.481	11.280	41773341.941323
2015/02/14	14:17:44	ok	ok	429.0800	57.989	0.027594	21.41	60.460	11.316	39425930.183501
2015/02/14	14:22:44	ok	ok	429.0880	57.992	0.027594	21.40	60.489	11.315	38020100.627599
2015/02/14	14:27:44	ok	ok	429.0900	57.990	0.027594	21.44	60.496	11.342	38183999.276031
2015/02/14	14:32:44	ok	ok	429.0840	57.991	0.027594	21.51	60.507	11.390	40215271.521596
2015/02/14	14:37:44	ok	ok	429.1140	57.994	0.027594	21.50	60.475	11.377	37845338.465927
2015/02/14	14:42:44	ok	ok	429.1540	57.997	0.027594	21.52	60.539	11.403	39461961.995097
2015/02/14	14:47:44	ok	ok	429.1540	57.997	0.027594	21.55	60.483	11.412	37659894.235879
2015/02/14	14:52:44	ok	ok	429.1120	57.999	0.027594	21.56	60.454	11.413	42372670.786352
2015/02/14	14:57:44	ok	ok	429.1740	58.003	0.027594	21.60	60.491	11.446	42634352.699246
2015/02/14	15:02:44	ok	ok	429.1740	58.002	0.027594	21.59	60.489	11.439	39709775.532632
2015/02/14	15:07:44	--	ok	429.2180	58.001	0.027594	21.60	60.460	11.441	41371597.244925
2015/02/14	15:07:57	ok	ok	428.9540	57.946	0.027582	21.67	60.319	11.460	36804167.610043
2015/02/14	15:12:57	ok	ok	428.8720	57.949	0.027582	21.61	60.492	11.453	39112120.385684
2015/02/14	15:17:57	ok	ok	428.8840	57.947	0.027582	21.61	60.553	11.465	36216753.153849
2015/02/14	15:22:57	ok	ok	428.9040	57.960	0.027582	21.63	60.496	11.467	38424120.619792
2015/02/14	15:27:57	ok	ok	428.9160	57.962	0.027582	21.67	60.502	11.495	37367293.867466
2015/02/14	15:32:57	ok	ok	428.9480	57.959	0.027582	21.68	60.503	11.502	37674393.494722
2015/02/14	15:37:57	ok	ok	428.9300	57.961	0.027582	21.68	60.503	11.502	37902080.639612
2015/02/14	15:42:57	ok	ok	428.9360	57.950	0.027582	21.65	60.529	11.487	37722384.428068
2015/02/14	15:47:57	ok	ok	428.9600	57.971	0.027582	21.68	60.564	11.513	40326500.945364
2015/02/14	15:52:57	ok	ok	428.9260	57.958	0.027582	21.68	60.564	11.513	36345622.023729
2015/02/14	15:57:57	ok	ok	428.9560	57.962	0.027582	21.69	60.536	11.515	37700464.560963
2015/02/14	16:02:57	ok	ok	428.9720	57.968	0.027582	21.70	60.568	11.527	35363331.087515
2015/02/14	16:07:57	ok	ok	428.9580	57.968	0.027582	21.70	60.507	11.516	35420366.540663
2015/02/14	16:12:57	ok	ok	428.9220	57.964	0.027582	21.68	60.595	11.519	36617510.549815
2015/02/14	16:17:57	ok	ok	428.9100	57.959	0.027582	21.66	60.561	11.500	40129779.924253
2015/02/14	16:22:57	ok	ok	428.9360	57.968	0.027582	21.69	60.566	11.520	38330210.036546
2015/02/14	16:27:57	ok	ok	428.9300	57.957	0.027582	21.67	60.532	11.501	36583735.071297
2015/02/14	16:32:57	ok	ok	428.9120	57.958	0.027582	21.62	60.616	11.483	36416153.762350
2015/02/14	16:37:57	ok	ok	428.9220	57.960	0.027582	21.61	60.675	11.488	39409960.823169
2015/02/14	16:42:57	ok	ok	428.9140	57.961	0.027582	21.58	60.670	11.467	37488802.554008
2015/02/14	16:47:57	ok	ok	428.9020	57.955	0.027582	21.54	60.725	11.451	36364082.935585
2015/02/14	16:52:57	ok	ok	428.8940	57.953	0.027582	21.49	60.717	11.416	36669472.760462
2015/02/14	16:57:57	ok	ok	428.9320	57.951	0.027582	21.50	60.657	11.412	40383564.419876
2015/02/14	17:02:57	ok	ok	428.8860	57.952	0.027582	21.44	60.800	11.399	37593452.217961
2015/02/14	17:07:57	ok	ok	428.8780	57.948	0.027582	21.46	60.742	11.401	33851337.138278
2015/02/14	17:12:57	ok	ok	428.8320	57.947	0.027582	21.46	60.773	11.407	35733263.914725
2015/02/14	17:17:57	ok	ok	428.8420	57.961	0.027582	21.45	60.741	11.395	37627072.140313
2015/02/14	17:22:57	ok	ok	428.8640	57.947	0.027582	21.43	60.737	11.381	34381704.247905
2015/02/14	17:27:57	ok	ok	428.8080	57.952	0.027582	21.36	60.726	11.333	35417059.349600
2015/02/14	17:32:57	ok	ok	428.8040	57.952	0.027582	21.38	60.729	11.346	32355352.587071
2015/02/14	17:37:57	ok	ok	428.8300	57.927	0.027582	21.32	60.750	11.311	33314537.384505
2015/02/14	17:42:57	ok	ok	428.8200	57.944	0.027582	21.33	60.782	11.323	33892538.460043
2015/02/14	17:47:57	--	ok	428.7900	57.939	0.027582	21.32	60.750	11.311	34215161.775252
2015/02/14	17:48:10	--	ok	428.5240	57.988	0.027593	21.37	60.606	11.317	35955423.902596
2015/02/14	17:48:24	--	ok	429.6020	58.027	0.027619	21.31	60.566	11.270	32223858.726563
2015/02/14	17:48:37	--	ok	428.7960	57.910	0.027587	21.20	60.761	11.235	33556416.762735
2015/02/14	17:48:50	ok	ok	429.0480	57.973	0.027597	21.15	60.905	11.229	37496465.020295
2015/02/14	17:53:50	ok	ok	429.1420	57.997	0.027597	21.26	60.741	11.270	33507334.554885
2015/02/14	17:58:50	ok	ok	429.0860	57.997	0.027597	21.19	60.729	11.222	36709929.976692
2015/02/14	18:03:50	ok	ok	429.0540	57.993	0.027597	21.16	60.876	11.230	33785356.991826
2015/02/14	18:08:50	ok	ok	429.0880	57.993	0.027597	21.13	60.811	11.198	33546568.498504
2015/02/14	18:13:50	ok	ok	429.0600	57.989	0.027597	21.08	60.894	11.181	31987574.139680
2015/02/14	18:18:50	ok	ok	429.0000	57.993	0.027597	21.05	60.950	11.172	33213759.201306
2015/02/14	18:23:50	ok	ok	429.0400	57.985	0.027597	20.99	60.910	11.126	29728952.469469
2015/02/14	18:28:50	ok	ok	429.0020	57.983	0.027597	20.94	60.932	11.098	30006953.924246
2015/02/14	18:33:50	ok	ok	428.9920	57.985	0.027597	20.98	60.908	11.119	27520260.105823
2015/02/14	18:38:50	ok	ok	428.9760	57.979	0.027597	20.90	60.895	11.065	28188780.036645
2015/02/14	18:43:50	ok	ok	428.9640	57.980	0.027597	20.88	60.953	11.063	29888166.583114
2015/02/14	18:48:50	ok	ok	428.9540	57.979	0.027597	20.86	60.950	11.049	27071412.911185
2015/02/14	18:53:50	--	ok	428.3720	57.980	0.027597	20.79	61.029	11.019	26238790.760374
2015/02/14	18:54:04	--	ok	429.7520	58.086	0.027631	20.82	60.913	11.017	31572489.035712
2015/02/14	18:54:17	--	ok	428.1640	57.902	0.027591	20.76	60.842	10.966	32264019.968543
2015/02/14	18:54:30	--	ok	429.7380	58.082	0.027635	20.70	60.984	10.953	38140239.653621
2015/02/14	18:54:44	--	ok	428.2200	57.928	0.027596	20.62	61.214	10.944	32234984.464290
2015/02/14	18:54:57	ok	ok	429.1140	58.077	0.027638	20.55	61.324	10.919	33410593.131584
2015/02/14	18:59:56	--	ok	429.7580	58.132	0.027638	20.70	61.045	10.964	31365693.924766
2015/02/14	19:00:09	--	ok	428.3500	57.968	0.027597	20.76	60.903	10.977	33291217.615565
2015/02/14	19:00:23	--	ok	429.6160	58.044	0.027632	20.65	60.916	10.909	29675650.055380
2015/02/14	19:00:36	--	ok	428.2480	57.943	0.027599	20.58	61.147	10.906	31365967.754719
2015/02/14	19:00:49	--	ok	429.7620	58.075	0.027639	20.50	61.346	10.891	38120928.655601
2015/02/14	19:01:03	--	ok	428.2200	57.921	0.027599	20.49	61.344	10.884	31713051.327677
2015/02/14	19:01:16	--	ok	429.7500	58.077	0.027641	20.48	61.524	10.910	38482364.916497
2015/02/14	19:01:29	--	ok	428.2400	57.924	0.027601	20.45	61.519	10.890	33053428.032685
2015/02/14	19:01:43	ok	ok	429.1160	58.065	0.027641	20.42	61.575	10.881	35379215.402456
2015/02/14	19:06:42	--	ok	429.8320	58.170	0.027641	20.72	60.866	10.945	40424925.137910
2015/02/14	19:06:55	--	ok	428.3500	57.965	0.027597	20.84	60.795	11.009	34023286.707878
2015/02/14	19:07:09	ok	ok	428.9800	58.036	0.027631	20.74	60.566	10.904	31511288.663880
2015/02/14	19:12:08	--	ok	429.5660	58.077	0.027631	20.71	60.925	10.949	30802475.015235
2015/02/14	19:12:21	--	ok	428.4200	57.980	0.027601	20.80	60.758	10.976	29234637.322869
2015/02/14	19:12:34	--	ok	429.6300	58.040	0.027632	20.70	60.772	10.915	33341658.567616
2015/02/14	19:12:48	--	ok	428.2060	57.926	0.027598	20.64	60.914	10.903	31760765.328531
2015/02/14	19:13:01	--	ok	429.7440	58.078	0.027641	20.58	61.056	10.890	35829931.515571
2015/02/14	19:13:14	--	ok	428.2620	57.938	0.027601	20.50	61.255	10.875	31964650.235984
2015/02/14	19:13:27	ok	ok	429.0760	58.065	0.027641	20.46	61.339	10.864	34393192.850136
2015/02/14	19:18:27	--	ok	429.8100	58.137	0.027641	20.66	60.917	10.916	34256643.357587
2015/02/14	19:18:40	ok	ok	428.8820	57.954	0.027597	20.69	60.801	10.914	30816086.750422
2015/02/14	19:23:40	ok	ok	428.8980	57.963	0.027597	20.66	60.887	10.911	28593193.418373
2015/02/14	19:28:40	ok	ok	428.9140	57.960	0.027597	20.66	60.857	10.905	27680611.114573
2015/02/14	19:33:40	ok	ok	428.8800	57.958	0.027597	20.61	60.909	10.883	28530106.935130
2015/02/14	19:38:40	ok	ok	428.8800	57.968	0.027597	20.61	60.940	10.888	27819866.686605
2015/02/14	19:43:40	ok	ok	428.9320	57.961	0.027597	20.65	60.794	10.888	29143376.742017
2015/02/14	19:48:40	ok	ok	428.8500	57.967	0.027597	20.63	60.912	10.896	26949661.193062
2015/02/14	19:53:40	ok	ok	428.8940	57.958	0.027597	20.63	60.852	10.885	28460465.779906
2015/02/14	19:58:40	ok	ok	428.8940	57.962	0.027597	20.64	60.823	10.886	27954657.687526
2015/02/14	20:03:40	ok	ok	428.9140	57.963	0.027597	20.62	60.850	10.879	25196907.236069
2015/02/14	20:08:40	ok	ok	428.9040	57.961	0.027597	20.60	60.877	10.871	27727596.139148
2015/02/14	20:13:40	ok	ok	428.9220	57.965	0.027597	20.60	60.847	10.865	30457329.856030
2015/02/14	20:18:40	ok	ok	428.9100	57.958	0.027597	20.63	60.821	10.880	27798990.936571
2015/02/14	20:23:40	ok	ok	428.8320	57.960	0.027597	20.64	60.853	10.892	27435408.257013
2015/02/14	20:28:40	ok	ok	428.8460	57.964	0.027597	20.63	60.791	10.874	28925004.647237
2015/02/14	20:33:40	ok	ok	428.9080	57.960	0.027597	20.62	60.911	10.889	28412867.128833
2015/02/14	20:38:40	ok	ok	428.8760	57.968	0.027597	20.62	60.850	10.879	28580241.291452
2015/02/14	20:43:40	ok	ok	428.9020	57.958	0.027597	20.60	60.877	10.871	28372614.149014
2015/02/14	20:48:40	ok	ok	428.8780	57.961	0.027597	20.64	60.732	10.870	28351738.090667
2015/02/14	20:53:40	--	ok	428.3100	57.957	0.027597	20.66	60.796	10.894	26545829.119285
2015/02/14	20:53:53	ok	ok	429.1460	58.085	0.027634	20.73	60.564	10.897	31083626.483746
2015/02/14	20:58:53	--	ok	429.6200	58.093	0.027634	20.64	60.793	10.881	34072548.975552
2015/02/14	20:59:07	--	ok	428.3800	57.969	0.027601	20.64	60.671	10.859	33650500.586631
2015/02/14	20:59:20	--	ok	429.6540	58.038	0.027634	20.56	60.689	10.812	33901405.513541
2015/02/14	20:59:33	--	ok	428.2000	57.919	0.027599	20.49	60.829	10.793	31812350.211926
2015/02/14	20:59:46	--	ok	429.7740	58.064	0.027642	20.46	61.037	10.811	38007659.886707
2015/02/14	21:00:00	--	ok	428.2340	57.906	0.027601	20.40	61.087	10.782	33959847.100460
2015/02/14	21:00:13	--	ok	429.7060	58.050	0.027642	20.33	61.439	10.800	36180597.999075
2015/02/14	21:00:26	--	ok	428.2540	57.924	0.027604	20.32	61.528	10.809	28051700.425080
2015/02/14	21:00:39	ok	ok	429.1140	58.058	0.027644	20.26	61.549	10.775	36992616.786230
2015/02/14	21:05:39	--	ok	429.8640	58.153	0.027644	20.61	60.758	10.856	36098286.922574
2015/02/14	21:05:52	ok	ok	428.8100	57.930	0.027598	20.62	60.759	10.862	31981358.588855
2015/02/14	21:10:51	ok	ok	428.8660	57.956	0.027598	20.66	60.705	10.878	29027629.185141
2015/02/14	21:15:51	ok	ok	428.9120	57.957	0.027598	20.65	60.643	10.860	32061715.845850
2015/02/14	21:20:51	ok	ok	428.9040	57.963	0.027598	20.62	60.759	10.862	29627731.866567
2015/02/14	21:25:51	ok	ok	428.9180	57.959	0.027598	20.65	60.734	10.877	26764963.985760
2015/02/14	21:30:51	ok	ok	428.9180	57.948	0.027598	20.65	60.734	10.877	28971474.856399
2015/02/14	21:35:51	ok	ok	428.8420	57.955	0.027598	20.59	60.754	10.843	27996948.809044
2015/02/14	21:40:51	ok	ok	428.8680	57.960	0.027598	20.60	60.847	10.865	27041123.993390
2015/02/14	21:45:51	ok	ok	428.8840	57.959	0.027598	20.54	60.807	10.820	27123333.893180
2015/02/14	21:50:51	ok	ok	428.8340	57.967	0.027598	20.56	60.841	10.839	27980940.812187
2015/02/14	21:55:51	ok	ok	428.8820	57.956	0.027598	20.52	60.773	10.802	26655471.101169
2015/02/14	22:00:51	ok	ok	428.8680	57.952	0.027598	20.49	60.829	10.793	27982421.949613
2015/02/14	22:05:51	ok	ok	428.8300	57.953	0.027598	20.51	60.742	10.790	28305038.959592
2015/02/14	22:10:51	ok	ok	428.8080	57.956	0.027598	20.46	60.764	10.762	26538223.990859
2015/02/14	22:15:51	ok	ok	428.8640	57.947	0.027598	20.44	60.730	10.744	26847630.237840
2015/02/14	22:20:51	ok	ok	428.8620	57.948	0.027598	20.41	60.756	10.730	26344521.118768
2015/02/14	22:25:51	ok	ok	428.8220	57.944	0.027598	20.38	60.781	10.715	26234612.126815
2015/02/14	22:30:51	--	ok	428.2240	57.942	0.027598	20.30	60.859	10.679	26487890.724053
2015/02/14	22:31:05	ok	ok	429.1520	58.088	0.027639	20.36	60.657	10.681	34561169.744172
2015/02/14	22:36:04	--	ok	429.6780	58.083	0.027639	20.30	60.799	10.669	31120148.621157
2015/02/14	22:36:17	--	ok	428.3160	57.957	0.027603	20.33	60.682	10.667	29708209.778531
2015/02/14	22:36:31	ok	ok	429.0360	58.039	0.027639	20.28	60.674	10.634	35072495.055648
2015/02/14	22:41:30	--	ok	429.6680	58.087	0.027639	20.25	60.760	10.631	34065422.778598
2015/02/14	22:41:43	--	ok	428.3340	57.961	0.027604	20.30	60.647	10.642	29146353.643375
2015/02/14	22:41:57	ok	ok	428.9960	58.040	0.027639	20.21	60.693	10.594	34968593.377795
2015/02/14	22:46:56	--	ok	429.6280	58.082	0.027639	20.20	60.783	10.604	31367040.490121
2015/02/14	22:47:10	--	ok	428.3840	57.967	0.027606	20.27	60.703	10.633	34552236.353203
2015/02/14	22:47:23	ok	ok	428.9800	58.029	0.027639	20.18	60.719	10.580	33830733.864829
2015/02/14	22:52:22	--	ok	429.6140	58.078	0.027639	20.19	60.781	10.597	29276962.256032
2015/02/14	22:52:35	--	ok	428.3800	57.961	0.027606	20.24	60.607	10.598	36581002.432818
2015/02/14	22:52:49	ok	ok	428.9680	58.032	0.027639	20.16	60.625	10.552	34409592.344345
2015/02/14	22:57:48	--	ok	429.5740	58.054	0.027639	20.17	60.717	10.574	30575171.502216
2015/02/14	22:58:01	--	ok	428.3780	57.965	0.027609	20.20	60.570	10.567	33382077.800417
2015/02/14	22:58:15	ok	ok	429.0020	58.036	0.027642	20.10	60.615	10.513	34602426.761906
2015/02/14	23:03:14	--	ok	429.6760	58.072	0.027642	20.13	60.741	10.553	30234467.981966
2015/02/14	23:03:27	--	ok	428.3200	57.955	0.027606	20.18	60.688	10.575	34559800.677059
2015/02/14	23:03:40	ok	ok	429.0080	58.039	0.027642	20.10	60.615	10.513	36584051.440530
2015/02/14	23:08:40	--	ok	429.6420	58.085	0.027642	20.16	60.655	10.557	28275504.949390
2015/02/14	23:08:53	--	ok	428.3660	57.961	0.027608	20.16	60.564	10.541	33337434.379172
2015/02/14	23:09:07	ok	ok	429.0360	58.042	0.027642	20.13	60.529	10.516	38665868.028243
2015/02/14	23:14:06	--	ok	429.6760	58.068	0.027642	20.14	60.712	10.555	31549025.885116
2015/02/14	23:14:19	--	ok	428.3380	57.959	0.027606	20.18	60.567	10.554	37197303.606196
2015/02/14	23:14:32	ok	ok	428.9600	58.027	0.027641	20.12	60.497	10.505	36580120.205186
2015/02/14	23:19:31	--	ok	429.5940	58.063	0.027641	20.10	60.676	10.524	31965112.073410
2015/02/14	23:19:44	--	ok	428.3500	57.962	0.027609	20.14	60.561	10.528	36009835.556604
2015/02/14	23:19:58	ok	ok	428.9940	58.029	0.027644	20.03	60.573	10.463	37888373.837467
2015/02/14	23:24:57	--	ok	429.6660	58.094	0.027644	20.11	60.647	10.525	32417888.789604
2015/02/14	23:25:10	--	ok	428.3500	57.961	0.027609	20.13	60.529	10.516	36326616.719623
2015/02/14	23:25:24	ok	ok	429.0260	58.039	0.027643	20.04	60.545	10.464	36320386.898191
2015/02/14	23:30:23	--	ok	429.6760	58.088	0.027643	20.09	60.704	10.522	31279478.581779
2015/02/14	23:30:36	--	ok	428.3240	57.957	0.027607	20.13	60.620	10.532	36421086.246052
2015/02/14	23:30:49	ok	ok	429.0060	58.041	0.027643	20.12	60.497	10.505	36369940.868608
2015/02/14	23:35:49	--	ok	429.6640	58.090	0.027643	20.09	60.644	10.512	28740617.313996
2015/02/14	23:36:02	--	ok	428.3480	57.959	0.027608	20.17	60.505	10.537	36197478.554355
2015/02/14	23:36:15	ok	ok	428.9640	58.035	0.027643	20.06	60.487	10.466	36137346.957736
2015/02/14	23:41:15	--	ok	429.6600	58.079	0.027643	20.06	60.699	10.503	33462021.515914
2015/02/14	23:41:28	--	ok	428.3620	57.964	0.027608	20.10	60.494	10.492	36665171.404641
2015/02/14	23:41:42	ok	ok	428.9560	58.030	0.027642	20.01	60.479	10.434	36001324.716725
2015/02/14	23:46:41	ok	ok	428.9980	58.071	0.027642	20.06	60.609	10.487	29811121.756528
2015/02/14	23:51:41	--	ok	429.6340	58.071	0.027642	20.01	60.691	10.471	30835077.791396
2015/02/14	23:51:54	--	ok	428.3300	57.959	0.027608	20.06	60.578	10.482	36213664.359248
2015/02/14	23:52:07	ok	ok	428.9740	58.034	0.027643	19.98	60.505	10.421	36231017.630287
2015/02/14	23:57:07	--	ok	429.6400	58.072	0.027643	20.00	60.660	10.459	30713675.900454
2015/02/14	23:57:20	--	ok	428.3480	57.961	0.02761	20.07	60.550	10.483	36487076.826741
2015/02/14	23:57:34	ok	ok	428.9780	58.033	0.027644	19.99	60.506	10.427	36156320.116163
2015/02/15	00:02:33	--	ok	429.6560	58.085	0.027644	19.96	60.653	10.434	33633686.234449
2015/02/15	00:02:46	--	ok	428.3240	57.956	0.02761	20.05	60.546	10.470	32155084.487341
2015/02/15	00:02:59	ok	ok	428.9800	58.031	0.027646	19.94	60.498	10.395	34726986.866493
2015/02/15	00:07:58	--	ok	429.6660	58.077	0.027646	19.95	60.712	10.438	27578703.778779
2015/02/15	00:08:11	--	ok	428.3320	57.958	0.02761	19.99	60.597	10.443	33023465.604035
2015/02/15	00:08:24	ok	ok	428.9900	58.038	0.027646	19.87	60.639	10.377	37870150.571808
2015/02/15	00:13:24	--	ok	429.6600	58.072	0.027646	19.89	60.763	10.410	33954162.982084
2015/02/15	00:13:37	--	ok	428.3120	57.946	0.027611	19.90	60.704	10.406	33608671.970510
2015/02/15	00:13:51	ok	ok	429.0020	58.042	0.027647	19.83	60.723	10.367	38983437.547247
2015/02/15	00:18:50	ok	ok	429.0540	58.089	0.027647	19.88	60.731	10.399	30266604.778363
2015/02/15	00:23:50	ok	ok	429.0680	58.100	0.027647	19.88	60.761	10.404	28667240.896933
2015/02/15	00:28:50	ok	ok	429.0360	58.098	0.027647	19.83	60.844	10.387	28235776.510170
2015/02/15	00:33:50	ok	ok	429.0260	58.089	0.027647	19.86	60.819	10.401	26332545.849101
2015/02/15	00:38:50	ok	ok	429.0180	58.091	0.027647	19.81	60.780	10.364	27432426.573030
2015/02/15	00:43:50	ok	ok	429.0400	58.085	0.027647	19.83	60.784	10.377	28455952.482224
2015/02/15	00:48:50	ok	ok	429.0120	58.072	0.027647	19.79	60.807	10.357	27974425.787182
2015/02/15	00:53:50	ok	ok	429.0060	58.084	0.027647	19.84	60.815	10.389	27841864.456275
2015/02/15	00:58:50	ok	ok	428.9720	58.065	0.027647	19.75	60.831	10.337	25750216.383139
2015/02/15	01:03:50	ok	ok	428.9680	58.067	0.027647	19.74	60.799	10.325	28267958.944433
2015/02/15	01:08:50	ok	ok	428.9840	58.060	0.027647	19.70	60.884	10.315	28290974.700890
2015/02/15	01:13:50	ok	ok	428.9600	58.056	0.027647	19.68	60.850	10.298	27869720.774832
2015/02/15	01:18:50	ok	ok	428.9480	58.071	0.027647	19.66	60.937	10.300	25895091.535005
2015/02/15	01:23:50	ok	ok	428.9080	58.057	0.027647	19.62	60.810	10.255	27484826.690734
2015/02/15	01:28:50	ok	ok	428.9420	58.072	0.027647	19.61	60.899	10.264	25574334.434615
2015/02/15	01:33:50	ok	ok	428.9180	58.051	0.027647	19.59	60.866	10.246	26630394.883311
2015/02/15	01:38:50	ok	ok	428.9240	58.052	0.027647	19.57	60.893	10.239	28338119.496468
2015/02/15	01:43:50	ok	ok	428.9220	58.047	0.027647	19.54	60.827	10.210	28995948.163735
2015/02/15	01:48:50	ok	ok	428.8820	58.044	0.027647	19.54	60.827	10.210	25806659.181696
2015/02/15	01:53:50	ok	ok	428.8760	58.036	0.027647	19.49	60.819	10.178	28645617.759087
2015/02/15	01:58:50	ok	ok	428.8520	58.041	0.027647	19.48	60.848	10.177	33501922.466848
2015/02/15	02:03:50	ok	ok	428.8700	58.043	0.027647	19.47	60.877	10.176	27314999.217657
2015/02/15	02:08:50	ok	ok	428.8540	58.041	0.027647	19.38	60.862	10.120	28783380.258607
2015/02/15	02:13:50	ok	ok	428.8380	58.031	0.027647	19.38	60.832	10.115	28474625.634606
2015/02/15	02:18:50	ok	ok	428.8380	58.029	0.027647	19.30	60.909	10.080	25552221.377871
2015/02/15	02:23:50	ok	ok	428.8280	58.027	0.027647	19.34	60.886	10.100	28892062.336689
2015/02/15	02:28:50	--	ok	429.3080	58.020	0.027647	19.35	60.827	10.096	28957496.233526
2015/02/15	02:29:03	--	ok	428.4940	57.972	0.027631	19.32	60.701	10.058	39061321.683416
2015/02/15	02:29:16	--	ok	429.6060	58.049	0.027658	19.26	60.843	10.046	34991372.555188
2015/02/15	02:29:30	--	ok	428.2880	57.949	0.027626	19.17	60.979	10.015	36492648.592204
2015/02/15	02:29:43	ok	ok	429.0380	58.071	0.027664	19.11	61.241	10.022	38550760.215562
2015/02/15	02:34:42	--	ok	429.6700	58.145	0.027664	19.29	60.847	10.064	32719563.240065
2015/02/15	02:34:55	--	ok	428.4300	57.968	0.027628	19.36	60.678	10.077	40292154.826088
2015/02/15	02:35:09	ok	ok	428.9540	58.045	0.027658	19.25	60.660	10.009	37749839.157887
2015/02/15	02:40:08	ok	ok	429.0660	58.102	0.027658	19.26	60.782	10.036	33364702.943565
2015/02/15	02:45:08	ok	ok	429.0500	58.101	0.027658	19.24	60.900	10.043	28819176.970573
2015/02/15	02:50:08	ok	ok	429.0300	58.105	0.027658	19.26	60.782	10.036	29979968.390632
2015/02/15	02:55:08	ok	ok	429.0140	58.098	0.027658	19.22	60.776	10.011	30017143.596129
2015/02/15	03:00:08	ok	ok	429.0140	58.083	0.027658	19.20	60.803	10.004	31896864.116919
2015/02/15	03:05:08	ok	ok	429.0140	58.086	0.027658	19.16	60.857	9.989	30748775.581846
2015/02/15	03:10:08	ok	ok	429.0060	58.084	0.027658	19.16	60.826	9.984	29242466.219480
2015/02/15	03:15:08	ok	ok	428.9860	58.076	0.027658	19.12	60.880	9.969	31323470.953145
2015/02/15	03:20:08	ok	ok	429.0080	58.088	0.027658	19.12	60.820	9.959	30980965.034315
2015/02/15	03:25:08	ok	ok	428.9700	58.069	0.027658	19.08	60.844	9.940	31491002.339892
2015/02/15	03:30:08	ok	ok	428.9660	58.064	0.027658	19.06	60.840	9.928	31131136.096220
[truncated: 99 more rows]
