# Supplementary material for: Plastic Creep Constraint in Nylon Instrument Strings
Source: Materials (Basel). 2025 Jan 7;18(2):223. doi: 10.3390/ma18020223 (PMC11766866; doi:10.3390/ma18020223)
Supplement: Supplementary file 1 [file materials-18-00223-s001.zip › data_files/string_N21_nylon/string_test_data_N21_step_8.csv]

Date	Time	+-	f0	Frequency	Tension	LengthAdj	Temp	Rel.Hm	Abs.Hm	Pk.Magnitude
2015/02/15	21:19:17	--	ok	430.2680	58.581	0.027679	18.80	51.515	8.278	32187294.407836
2015/02/15	21:19:32	--	ok	386.0520	47.791	0.025739	18.69	51.842	8.277	50334556.779583
2015/02/15	21:19:46	--	ok	395.4220	49.846	0.026231	18.40	52.454	8.232	56603943.719854
2015/02/15	21:19:59	ok	ok	395.1140	49.799	0.026208	18.24	53.174	8.266	56700288.428419
2015/02/15	21:23:58	--	ok	395.5680	49.860	0.026208	15.41	56.793	7.451	51984126.012888
2015/02/15	21:24:11	--	ok	395.6200	49.862	0.026178	15.69	56.533	7.544	48341295.185302
2015/02/15	21:24:25	--	ok	395.7100	49.861	0.026144	15.91	56.445	7.633	49527878.473282
2015/02/15	21:24:38	--	ok	395.5180	49.846	0.026106	16.10	56.413	7.717	52950525.216340
2015/02/15	21:24:51	ok	ok	394.9100	49.684	0.026078	16.26	56.467	7.799	54648073.006927
2015/02/15	21:29:50	--	ok	396.5020	50.007	0.026078	19.30	53.788	8.902	66209923.797346
2015/02/15	21:30:04	--	ok	394.6100	49.567	0.025995	19.29	53.849	8.907	53744097.852368
2015/02/15	21:30:17	--	ok	394.5040	49.556	0.026017	19.15	53.952	8.850	53723092.767031
2015/02/15	21:30:30	--	ok	394.5140	49.559	0.026044	19.03	54.367	8.856	52166942.568249
2015/02/15	21:30:43	--	ok	394.5120	49.555	0.02607	18.94	54.724	8.867	53772803.263703
2015/02/15	21:30:57	--	ok	394.5260	49.556	0.026097	18.88	55.054	8.889	58849673.716390
2015/02/15	21:31:10	ok	ok	395.1160	49.639	0.026123	18.82	55.353	8.905	55675614.022228
2015/02/15	21:36:09	--	ok	395.8500	49.855	0.026123	19.39	55.468	9.228	66918846.627752
2015/02/15	21:36:23	--	ok	395.8760	49.853	0.026076	19.43	55.412	9.241	60285402.775962
2015/02/15	21:36:36	--	ok	395.7100	49.827	0.026028	19.29	55.576	9.192	59722372.418440
2015/02/15	21:36:49	ok	ok	394.8980	49.586	0.025989	19.20	55.839	9.187	52540905.233638
2015/02/15	21:41:48	--	ok	395.4780	49.750	0.025989	19.44	56.274	9.390	61978906.341309
2015/02/15	21:42:02	ok	ok	394.8680	49.583	0.025963	19.45	56.306	9.401	52786019.489771
2015/02/15	21:47:01	ok	ok	395.1600	49.631	0.025963	19.49	56.895	9.521	62628351.505758
2015/02/15	21:52:01	--	ok	395.3660	49.714	0.025963	19.51	57.326	9.605	59441202.734974
2015/02/15	21:52:14	ok	ok	394.9020	49.586	0.025943	19.57	57.213	9.620	50011684.522501
2015/02/15	21:57:14	ok	ok	395.1140	49.619	0.025943	19.54	57.636	9.674	57607117.865528
2015/02/15	22:02:14	--	ok	395.2840	49.674	0.025943	19.58	57.856	9.734	55727130.215846
2015/02/15	22:02:27	ok	ok	394.9520	49.588	0.025927	19.63	57.803	9.753	51745227.523849
2015/02/15	22:07:26	ok	ok	395.0940	49.616	0.025927	19.60	58.043	9.777	57381558.899051
2015/02/15	22:12:26	--	ok	395.2760	49.662	0.025927	19.63	58.230	9.825	62298188.227699
2015/02/15	22:12:39	ok	ok	394.9580	49.590	0.025912	19.68	58.086	9.830	49627592.321364
2015/02/15	22:17:39	ok	ok	395.0480	49.601	0.025912	19.63	58.444	9.861	57416356.690910
2015/02/15	22:22:39	ok	ok	395.1620	49.626	0.025912	19.65	58.569	9.894	60274990.425656
2015/02/15	22:27:39	--	ok	395.2900	49.669	0.025912	19.71	58.700	9.951	55020648.274052
2015/02/15	22:27:52	ok	ok	394.9600	49.592	0.025896	19.79	58.530	9.969	49328417.898255
2015/02/15	22:32:51	ok	ok	395.0520	49.599	0.025896	19.68	58.756	9.943	56764932.541637
2015/02/15	22:37:51	ok	ok	395.1200	49.617	0.025896	19.72	58.884	9.988	57383595.159710
2015/02/15	22:42:51	--	ok	395.2240	49.633	0.025896	19.72	58.915	9.993	58639276.642396
2015/02/15	22:43:04	ok	ok	394.9440	49.590	0.025884	19.73	58.886	9.994	51459035.032377
2015/02/15	22:48:04	ok	ok	395.0520	49.599	0.025884	19.72	59.067	10.019	57528382.447528
2015/02/15	22:53:04	ok	ok	395.1540	49.612	0.025884	19.76	59.073	10.044	59626427.868903
2015/02/15	22:58:04	--	ok	395.2080	49.621	0.025884	19.71	59.126	10.023	60286875.599831
2015/02/15	22:58:17	ok	ok	394.9600	49.588	0.025873	19.74	59.131	10.042	49502028.539196
2015/02/15	23:03:17	ok	ok	395.0240	49.591	0.025873	19.74	59.192	10.052	59812558.923284
2015/02/15	23:08:17	ok	ok	395.1160	49.606	0.025873	19.75	59.193	10.058	57269640.015424
2015/02/15	23:13:17	ok	ok	395.1700	49.617	0.025873	19.70	59.368	10.059	57887675.075351
2015/02/15	23:18:17	--	ok	395.2120	49.635	0.025873	19.72	59.401	10.076	57446264.510854
2015/02/15	23:18:30	ok	ok	394.9700	49.590	0.025861	19.78	59.228	10.082	48529686.719614
2015/02/15	23:23:30	ok	ok	395.0160	49.599	0.025861	19.72	59.401	10.076	52355212.928459
2015/02/15	23:28:30	ok	ok	395.0800	49.606	0.025861	19.69	59.488	10.073	56583310.391249
2015/02/15	23:33:30	ok	ok	395.1100	49.610	0.025861	19.67	59.545	10.071	54635062.346752
2015/02/15	23:38:30	ok	ok	395.1700	49.621	0.025861	19.66	59.544	10.065	55192297.430645
2015/02/15	23:43:30	--	ok	395.2500	49.636	0.025861	19.66	59.635	10.080	56281760.996054
2015/02/15	23:43:43	ok	ok	394.9020	49.583	0.025847	19.73	59.464	10.092	50437524.346726
2015/02/15	23:48:43	ok	ok	394.9880	49.591	0.025847	19.64	59.632	10.068	58359388.451373
2015/02/15	23:53:43	ok	ok	395.0320	49.599	0.025847	19.62	59.689	10.066	55236836.567378
2015/02/15	23:58:43	ok	ok	395.0580	49.603	0.025847	19.65	59.694	10.084	57202313.529348
2015/02/16	00:03:43	ok	ok	395.0640	49.603	0.025847	19.57	59.742	10.045	57305336.586439
2015/02/16	00:08:43	ok	ok	395.1500	49.627	0.025847	19.59	59.776	10.062	54087990.137986
2015/02/16	00:13:43	ok	ok	395.1560	49.616	0.025847	19.54	59.798	10.037	56920594.944858
2015/02/16	00:18:43	--	ok	395.2300	49.637	0.025847	19.52	59.856	10.035	58283782.194827
2015/02/16	00:18:56	ok	ok	394.9320	49.586	0.025835	19.60	59.747	10.064	48085009.504601
2015/02/16	00:23:55	ok	ok	394.9680	49.591	0.025835	19.50	59.883	10.027	54788588.697244
2015/02/16	00:28:55	ok	ok	394.9920	49.597	0.025835	19.49	59.881	10.021	52250447.756436
2015/02/16	00:33:55	ok	ok	395.0420	49.600	0.025835	19.50	59.792	10.012	57901567.621058
2015/02/16	00:38:55	ok	ok	395.1020	49.608	0.025835	19.51	59.945	10.044	56697046.541868
2015/02/16	00:43:55	ok	ok	395.1000	49.613	0.025835	19.45	59.996	10.017	59153529.780859
2015/02/16	00:48:55	ok	ok	395.1340	49.620	0.025835	19.42	59.961	9.993	53019345.255736
2015/02/16	00:53:55	--	ok	395.2060	49.633	0.025835	19.42	59.931	9.988	57720179.457765
2015/02/16	00:54:08	ok	ok	394.9760	49.589	0.025824	19.49	59.820	10.011	50796728.001205
2015/02/16	00:59:08	ok	ok	394.9560	49.587	0.025824	19.43	59.902	9.989	57082688.412728
2015/02/16	01:04:08	ok	ok	394.9620	49.591	0.025824	19.40	59.927	9.976	59078881.654428
2015/02/16	01:09:08	ok	ok	395.0760	49.599	0.025824	19.46	59.967	10.018	57835127.797585
2015/02/16	01:14:08	ok	ok	395.0620	49.600	0.025824	19.42	60.052	10.009	60014867.556277
2015/02/16	01:19:08	ok	ok	395.1160	49.603	0.025824	19.41	60.020	9.997	55431034.438207
2015/02/16	01:24:08	ok	ok	395.1220	49.612	0.025824	19.36	60.103	9.982	58268455.367709
2015/02/16	01:29:08	ok	ok	395.1460	49.618	0.025824	19.36	60.072	9.977	56342286.105756
2015/02/16	01:34:08	ok	ok	395.1920	49.628	0.025824	19.34	60.039	9.960	58332724.583205
2015/02/16	01:39:08	--	ok	395.2600	49.635	0.025824	19.35	60.041	9.966	60483029.090575
2015/02/16	01:39:21	ok	ok	394.8760	49.580	0.025809	19.35	60.010	9.961	55235518.151531
2015/02/16	01:44:21	ok	ok	394.9240	49.584	0.025809	19.40	59.988	9.986	61987154.235370
2015/02/16	01:49:21	ok	ok	394.9680	49.588	0.025809	19.39	60.017	9.985	63671992.158959
2015/02/16	01:54:21	ok	ok	394.9840	49.593	0.025809	19.34	60.069	9.965	62799359.146997
2015/02/16	01:59:21	ok	ok	395.0100	49.597	0.025809	19.34	60.069	9.965	64403139.014092
2015/02/16	02:04:21	ok	ok	395.0200	49.595	0.025809	19.35	60.101	9.976	63720963.621549
2015/02/16	02:09:21	ok	ok	395.0440	49.602	0.025809	19.30	60.093	9.945	58957711.567116
2015/02/16	02:14:21	ok	ok	395.1040	49.609	0.025809	19.33	60.068	9.958	60336976.132714
2015/02/16	02:19:21	ok	ok	395.1340	49.615	0.025809	19.33	60.068	9.958	61534706.186434
2015/02/16	02:24:21	ok	ok	395.1620	49.619	0.025809	19.32	60.066	9.952	60499894.971492
2015/02/16	02:29:21	ok	ok	395.1720	49.622	0.025809	19.28	60.090	9.933	65179317.293977
2015/02/16	02:34:21	ok	ok	395.1780	49.620	0.025809	19.30	60.063	9.940	59602469.009292
2015/02/16	02:39:21	--	ok	395.2220	49.636	0.025809	19.29	60.092	9.939	61113616.705528
2015/02/16	02:39:34	ok	ok	394.9960	49.588	0.025797	19.33	59.916	9.933	51576889.373863
2015/02/16	02:44:34	ok	ok	394.9820	49.586	0.025797	19.30	60.093	9.945	59484659.669934
2015/02/16	02:49:34	ok	ok	394.9880	49.587	0.025797	19.22	60.111	9.901	56372561.981202
2015/02/16	02:54:34	ok	ok	395.0460	49.596	0.025797	19.24	60.084	9.909	57756960.101831
2015/02/16	02:59:34	ok	ok	395.0480	49.596	0.025797	19.22	60.141	9.906	60713107.697690
2015/02/16	03:04:34	ok	ok	395.0300	49.597	0.025797	19.20	60.168	9.899	52819643.979106
2015/02/16	03:09:34	ok	ok	395.0520	49.601	0.025797	19.18	60.165	9.887	62568279.461725
2015/02/16	03:14:34	ok	ok	395.0840	49.605	0.025797	19.18	60.135	9.882	54715117.887115
2015/02/16	03:19:34	ok	ok	395.1200	49.608	0.025797	19.18	60.135	9.882	58971990.459682
2015/02/16	03:24:34	ok	ok	395.1180	49.612	0.025797	19.14	60.189	9.868	60111989.887563
2015/02/16	03:29:34	ok	ok	395.1640	49.620	0.025797	19.13	60.248	9.871	61302352.455639
2015/02/16	03:34:34	ok	ok	395.1520	49.623	0.025797	19.11	60.244	9.859	53983855.511015
2015/02/16	03:39:34	ok	ok	395.1720	49.622	0.025797	19.10	60.213	9.848	60618731.741931
2015/02/16	03:44:34	--	ok	395.2120	49.649	0.025797	19.10	60.182	9.843	63031697.313554
2015/02/16	03:44:47	ok	ok	394.9720	49.586	0.025786	19.14	60.068	9.848	47076580.297929
2015/02/16	03:49:47	ok	ok	394.9760	49.586	0.025786	19.08	60.179	9.831	57632220.441198
2015/02/16	03:54:47	ok	ok	395.0240	49.595	0.025786	19.14	60.189	9.868	59520122.956323
2015/02/16	03:59:47	ok	ok	395.0260	49.588	0.025786	19.06	60.206	9.824	57775187.535204
2015/02/16	04:04:47	ok	ok	395.0280	49.599	0.025786	19.06	60.206	9.824	58333443.865816
2015/02/16	04:09:47	ok	ok	395.0700	49.602	0.025786	19.07	60.208	9.830	56836166.254937
2015/02/16	04:14:47	ok	ok	395.1020	49.601	0.025786	19.06	60.146	9.814	59579499.942409
2015/02/16	04:19:47	ok	ok	395.1300	49.605	0.025786	19.04	60.203	9.812	60213255.854115
2015/02/16	04:24:47	ok	ok	395.1260	49.607	0.025786	19.07	60.147	9.820	58145419.650432
2015/02/16	04:29:47	ok	ok	395.1480	49.627	0.025786	19.07	60.238	9.835	59141013.953119
2015/02/16	04:34:47	ok	ok	395.1440	49.621	0.025786	19.02	60.169	9.795	58224390.658812
2015/02/16	04:39:47	ok	ok	395.1720	49.632	0.025786	19.01	60.168	9.789	59812562.047120
2015/02/16	04:44:47	ok	ok	395.1860	49.623	0.025786	19.00	60.197	9.788	60414810.789827
2015/02/16	04:49:47	--	ok	395.2240	49.635	0.025786	19.00	60.227	9.793	62713063.204939
2015/02/16	04:50:00	ok	ok	394.9540	49.581	0.025774	19.02	60.139	9.790	43710815.633539
2015/02/16	04:55:00	ok	ok	394.9580	49.582	0.025774	19.00	60.197	9.788	48174619.774497
2015/02/16	05:00:00	ok	ok	395.0100	49.588	0.025774	18.99	60.165	9.777	48431305.098622
2015/02/16	05:05:00	ok	ok	394.9920	49.591	0.025774	18.96	60.220	9.769	51418314.124471
2015/02/16	05:10:00	ok	ok	394.9940	49.589	0.025774	18.94	60.308	9.771	52345460.929565
2015/02/16	05:15:00	ok	ok	395.0080	49.590	0.025774	18.92	60.305	9.759	53650739.089457
2015/02/16	05:20:00	ok	ok	395.0180	49.595	0.025774	18.91	60.303	9.753	51048903.541575
2015/02/16	05:25:00	ok	ok	395.0360	49.595	0.025774	18.88	60.359	9.745	54025463.827388
2015/02/16	05:30:00	ok	ok	395.0400	49.600	0.025774	18.90	60.301	9.747	56842329.998765
2015/02/16	05:35:00	ok	ok	395.1120	49.601	0.025774	18.86	60.325	9.728	55133596.126514
2015/02/16	05:40:00	ok	ok	395.0600	49.609	0.025774	18.84	60.322	9.716	53093697.206021
2015/02/16	05:45:00	ok	ok	395.1100	49.611	0.025774	18.87	60.387	9.744	53757566.252868
2015/02/16	05:50:00	ok	ok	395.1200	49.606	0.025774	18.86	60.355	9.733	53317669.248669
2015/02/16	05:55:00	ok	ok	395.1700	49.620	0.025774	18.86	60.355	9.733	53359775.382451
2015/02/16	06:00:00	ok	ok	395.1180	49.630	0.025774	18.84	60.382	9.726	57801751.816192
2015/02/16	06:05:00	ok	ok	395.1240	49.609	0.025774	18.78	60.403	9.695	54834484.360495
2015/02/16	06:10:00	ok	ok	395.1580	49.627	0.025774	18.82	60.409	9.719	55453124.144525
2015/02/16	06:15:00	ok	ok	395.1780	49.625	0.025774	18.81	60.408	9.713	53541362.042360
2015/02/16	06:20:00	ok	ok	395.1620	49.632	0.025774	18.82	60.349	9.709	50353456.268562
2015/02/16	06:25:00	ok	ok	395.1720	49.632	0.025774	18.78	60.373	9.690	55722710.932559
2015/02/16	06:30:00	--	ok	395.2120	49.633	0.025774	18.78	60.373	9.690	53220035.064412
2015/02/16	06:30:13	ok	ok	394.9460	49.576	0.025762	18.82	60.289	9.699	52159699.535650
2015/02/16	06:35:13	ok	ok	394.9740	49.580	0.025762	18.78	60.403	9.695	54080361.580966
2015/02/16	06:40:13	ok	ok	394.9940	49.586	0.025762	18.77	60.401	9.689	53510473.990393
2015/02/16	06:45:13	ok	ok	395.0420	49.593	0.025762	18.76	60.430	9.688	59849967.816380
2015/02/16	06:50:13	ok	ok	395.0540	49.596	0.025762	18.74	60.397	9.671	55182080.421928
2015/02/16	06:55:13	ok	ok	395.0660	49.596	0.025762	18.73	60.395	9.665	60156029.967892
2015/02/16	07:00:13	ok	ok	395.0400	49.595	0.025762	18.71	60.482	9.668	58003270.101197
2015/02/16	07:05:13	ok	ok	395.0960	49.597	0.025762	18.73	60.395	9.665	58528523.078642
2015/02/16	07:10:13	ok	ok	395.0600	49.599	0.025762	18.72	60.393	9.659	56175509.063976
2015/02/16	07:15:13	ok	ok	395.1080	49.604	0.025762	18.69	60.479	9.656	57718259.308687
2015/02/16	07:20:13	ok	ok	395.1180	49.608	0.025762	18.72	60.454	9.669	54965973.724815
2015/02/16	07:25:13	ok	ok	395.1060	49.607	0.025762	18.66	60.474	9.638	57330513.060930
2015/02/16	07:30:13	ok	ok	395.1240	49.616	0.025762	18.70	60.450	9.657	59467130.934872
2015/02/16	07:35:13	ok	ok	395.1440	49.624	0.025762	18.68	60.417	9.640	57569550.419616
2015/02/16	07:40:13	ok	ok	395.1640	49.612	0.025762	18.69	60.389	9.641	56007381.098615
2015/02/16	07:45:13	ok	ok	395.1440	49.621	0.025762	18.70	60.420	9.652	54549752.751376
2015/02/16	07:50:13	--	ok	395.2080	49.629	0.025762	18.68	60.477	9.650	53842923.167674
2015/02/16	07:50:26	ok	ok	394.9900	49.580	0.025751	18.77	60.281	9.669	47859927.934739
2015/02/16	07:55:26	ok	ok	394.9420	49.576	0.025751	18.67	60.446	9.639	55359640.312356
2015/02/16	08:00:26	ok	ok	394.9680	49.578	0.025751	18.70	60.420	9.652	55358502.621428
2015/02/16	08:05:26	ok	ok	394.9860	49.582	0.025751	18.66	60.474	9.638	55546539.271312
2015/02/16	08:10:26	ok	ok	395.0140	49.586	0.025751	18.72	60.393	9.659	51405922.946217
2015/02/16	08:15:26	ok	ok	395.0400	49.593	0.025751	18.73	60.425	9.670	55964135.850691
2015/02/16	08:20:26	ok	ok	395.0420	49.588	0.025751	18.73	60.455	9.675	56605987.355569
2015/02/16	08:25:26	ok	ok	395.0440	49.592	0.025751	18.74	60.427	9.676	57318820.919420
2015/02/16	08:30:26	ok	ok	395.0760	49.608	0.025751	18.77	60.371	9.684	51977063.423605
2015/02/16	08:35:26	ok	ok	395.1000	49.595	0.025751	18.78	60.433	9.700	54826695.987808
2015/02/16	08:40:26	ok	ok	395.0840	49.599	0.025751	18.79	60.435	9.706	50853837.564820
2015/02/16	08:45:26	ok	ok	395.1440	49.609	0.025751	18.81	60.408	9.713	53597977.483865
2015/02/16	08:50:26	ok	ok	395.1620	49.618	0.025751	18.85	60.354	9.727	54347852.848003
2015/02/16	08:55:26	ok	ok	395.1660	49.618	0.025751	18.83	60.411	9.725	53739212.095410
2015/02/16	09:00:26	ok	ok	395.1920	49.630	0.025751	18.84	60.352	9.721	53208773.976273
2015/02/16	09:05:26	ok	ok	395.1760	49.625	0.025751	18.83	60.471	9.735	53530061.703697
2015/02/16	09:10:26	--	ok	395.2240	49.640	0.025751	18.84	60.443	9.736	52323298.622994
2015/02/16	09:10:39	ok	ok	394.9520	49.579	0.025739	18.88	60.359	9.745	51989347.966036
2015/02/16	09:15:39	ok	ok	394.9900	49.580	0.025739	18.90	60.422	9.767	60548685.889980
2015/02/16	09:20:39	ok	ok	395.0020	49.585	0.025739	18.91	60.333	9.758	60832547.662312
2015/02/16	09:25:39	ok	ok	395.0180	49.587	0.025739	18.90	60.422	9.767	56763800.265097
2015/02/16	09:30:39	ok	ok	395.0300	49.595	0.025739	18.93	60.397	9.780	57540833.211913
2015/02/16	09:35:39	ok	ok	395.0540	49.589	0.025739	18.95	60.370	9.787	57136612.054040
2015/02/16	09:40:39	ok	ok	395.1020	49.594	0.025739	18.97	60.464	9.814	60329095.257498
2015/02/16	09:45:39	ok	ok	395.1320	49.605	0.025739	19.00	60.408	9.822	57628934.679726
2015/02/16	09:50:39	ok	ok	395.1400	49.607	0.025739	19.05	60.386	9.848	56867659.397200
2015/02/16	09:55:39	--	ok	395.2060	49.611	0.025739	19.06	60.418	9.859	59771989.824485
2015/02/16	09:55:52	ok	ok	394.9320	49.575	0.025727	19.14	60.249	9.878	49197885.082983
2015/02/16	10:00:52	ok	ok	394.9600	49.578	0.025727	19.10	60.394	9.878	50451571.659637
2015/02/16	10:05:52	ok	ok	395.0060	49.583	0.025727	19.16	60.343	9.905	52306079.361978
2015/02/16	10:10:52	ok	ok	394.9900	49.585	0.025727	19.17	60.345	9.911	53005756.594878
2015/02/16	10:15:52	ok	ok	395.0360	49.586	0.025727	19.21	60.351	9.935	58027156.255557
2015/02/16	10:20:52	ok	ok	395.0620	49.589	0.025727	19.22	60.353	9.941	56345644.921490
2015/02/16	10:25:52	ok	ok	395.1020	49.601	0.025727	19.28	60.423	9.988	52490538.904902
2015/02/16	10:30:52	ok	ok	395.1080	49.599	0.025727	19.32	60.399	10.008	51791434.558175
2015/02/16	10:35:52	ok	ok	395.1700	49.617	0.025727	19.36	60.436	10.037	54733939.687069
2015/02/16	10:40:52	ok	ok	395.1900	49.613	0.025727	19.37	60.407	10.038	54433510.939365
2015/02/16	10:45:52	--	ok	395.2020	49.627	0.025727	19.45	60.450	10.093	51905028.128785
2015/02/16	10:46:05	ok	ok	394.9880	49.584	0.025716	19.48	60.304	10.086	48691965.791339
2015/02/16	10:51:05	ok	ok	395.0120	49.588	0.025716	19.48	60.364	10.096	53612770.548237
2015/02/16	10:56:05	ok	ok	395.0740	49.596	0.025716	19.51	60.460	10.130	59286724.673777
2015/02/16	11:01:05	ok	ok	395.0840	49.601	0.025716	19.59	60.412	10.170	58667179.980981
2015/02/16	11:06:05	ok	ok	395.1200	49.598	0.025716	19.60	60.383	10.171	53429905.788957
2015/02/16	11:11:05	ok	ok	395.1440	49.604	0.025716	19.64	60.450	10.206	54519369.364495
2015/02/16	11:16:05	ok	ok	395.1720	49.607	0.025716	19.67	60.395	10.214	62252457.155613
2015/02/16	11:21:05	--	ok	395.2100	49.625	0.025716	19.71	60.401	10.240	61075425.284128
2015/02/16	11:21:18	ok	ok	394.9680	49.582	0.025705	19.77	60.320	10.262	53824341.867558
2015/02/16	11:26:18	ok	ok	395.0200	49.585	0.025705	19.74	60.345	10.248	58605259.677162
2015/02/16	11:31:18	ok	ok	395.0460	49.590	0.025705	19.78	60.382	10.278	59932013.811228
2015/02/16	11:36:18	ok	ok	395.0400	49.589	0.025705	19.78	60.382	10.278	59017435.373902
2015/02/16	11:41:18	ok	ok	395.0800	49.593	0.025705	19.84	60.392	10.316	64974475.875985
2015/02/16	11:46:18	ok	ok	395.1200	49.598	0.025705	19.87	60.457	10.346	59237767.149391
2015/02/16	11:51:18	ok	ok	395.1500	49.605	0.025705	19.84	60.422	10.321	60523826.634845
2015/02/16	11:56:18	ok	ok	395.1620	49.605	0.025705	19.90	60.371	10.349	58614134.464780
2015/02/16	12:01:18	ok	ok	395.1980	49.612	0.025705	19.93	60.406	10.373	57670583.774469
2015/02/16	12:06:18	--	ok	395.2440	49.616	0.025705	19.98	60.384	10.400	60418110.156238
2015/02/16	12:06:31	ok	ok	394.9460	49.584	0.025692	20.01	60.237	10.393	50797958.484134
2015/02/16	12:11:31	ok	ok	394.9900	49.587	0.025692	20.01	60.328	10.408	59149266.625079
2015/02/16	12:16:31	ok	ok	395.0220	49.587	0.025692	20.02	60.390	10.425	59073035.265964
2015/02/16	12:21:31	ok	ok	395.0140	49.590	0.025692	20.06	60.366	10.445	54466165.222551
2015/02/16	12:26:31	ok	ok	395.0760	49.597	0.025692	20.10	60.373	10.471	59092978.279250
2015/02/16	12:31:31	ok	ok	395.1160	49.599	0.025692	20.14	60.409	10.502	60506098.882951
2015/02/16	12:36:31	ok	ok	395.1500	49.606	0.025692	20.17	60.384	10.516	58062184.828228
2015/02/16	12:41:31	ok	ok	395.1940	49.605	0.025692	20.24	60.334	10.550	60571592.280185
2015/02/16	12:46:31	--	ok	395.2100	49.613	0.025692	20.30	60.344	10.589	61396264.755687
2015/02/16	12:46:44	ok	ok	394.9680	49.588	0.02568	20.37	60.142	10.597	55089151.957336
2015/02/16	12:51:44	ok	ok	395.0080	49.589	0.02568	20.32	60.347	10.602	59339447.988467
2015/02/16	12:56:44	ok	ok	395.0460	49.595	0.02568	20.40	60.329	10.648	63962102.036734
2015/02/16	13:01:44	ok	ok	395.1160	49.599	0.02568	20.44	60.305	10.669	62025216.638406
2015/02/16	13:06:44	ok	ok	395.1440	49.603	0.02568	20.54	60.321	10.734	61727838.162746
2015/02/16	13:11:44	ok	ok	395.1940	49.605	0.02568	20.58	60.328	10.760	58220025.000129
2015/02/16	13:16:44	ok	ok	395.1960	49.614	0.02568	20.66	60.249	10.796	58225365.126669
2015/02/16	13:21:44	--	ok	395.2680	49.618	0.02568	20.68	60.313	10.820	60094696.059616
2015/02/16	13:21:57	ok	ok	394.9840	49.590	0.025665	20.76	60.144	10.840	51957899.603903
2015/02/16	13:26:57	ok	ok	395.0200	49.596	0.025665	20.78	60.299	10.881	60871899.917227
2015/02/16	13:31:57	ok	ok	395.0580	49.599	0.025665	20.87	60.283	10.935	57539123.427423
2015/02/16	13:36:57	ok	ok	395.1360	49.604	0.025665	20.91	60.259	10.956	53816447.996211
2015/02/16	13:41:57	ok	ok	395.1240	49.605	0.025665	20.93	60.353	10.986	53738602.045791
2015/02/16	13:46:57	ok	ok	395.1880	49.609	0.025665	20.95	60.357	10.999	54356364.430419
2015/02/16	13:51:57	--	ok	395.2500	49.613	0.025665	21.04	60.310	11.048	54143759.941201
2015/02/16	13:52:10	ok	ok	394.9520	49.595	0.025652	21.08	60.134	11.042	48213334.212113
2015/02/16	13:57:10	ok	ok	394.9960	49.597	0.025652	21.06	60.313	11.062	54414549.548432
2015/02/16	14:02:10	ok	ok	395.0660	49.600	0.025652	21.13	60.324	11.109	58632621.694469
2015/02/16	14:07:10	ok	ok	395.0880	49.605	0.025652	21.16	60.329	11.129	57565109.928462
2015/02/16	14:12:10	ok	ok	395.1100	49.604	0.025652	21.19	60.334	11.149	53354971.808143
2015/02/16	14:17:10	ok	ok	395.1540	49.608	0.025652	21.22	60.339	11.170	55699983.128068
2015/02/16	14:22:10	--	ok	395.2020	49.613	0.025652	21.25	60.283	11.179	55042279.052756
2015/02/16	14:22:23	ok	ok	394.9260	49.591	0.025641	21.30	60.169	11.190	49817934.313467
2015/02/16	14:27:23	ok	ok	394.9940	49.602	0.025641	21.28	60.287	11.199	52345649.291168
2015/02/16	14:32:23	ok	ok	395.0420	49.602	0.025641	21.30	60.321	11.218	58954398.363922
2015/02/16	14:37:23	ok	ok	395.0780	49.605	0.025641	21.35	60.359	11.258	57038758.335804
2015/02/16	14:42:23	ok	ok	395.1260	49.608	0.025641	21.38	60.334	11.272	58860520.890326
2015/02/16	14:47:23	ok	ok	395.1300	49.611	0.025641	21.38	60.242	11.255	61111177.736057
2015/02/16	14:52:23	ok	ok	395.1460	49.611	0.025641	21.41	60.308	11.287	58191283.424301
2015/02/16	14:57:23	ok	ok	395.1740	49.615	0.025641	21.43	60.342	11.307	55789131.032529
2015/02/16	15:02:23	--	ok	395.2160	49.616	0.025641	21.41	60.308	11.287	58777647.827602
2015/02/16	15:02:36	ok	ok	394.9660	49.598	0.025629	21.44	60.282	11.302	52384012.645682
2015/02/16	15:07:36	ok	ok	395.0100	49.606	0.025629	21.47	60.318	11.328	54900253.030128
2015/02/16	15:12:36	ok	ok	395.0580	49.607	0.025629	21.48	60.350	11.341	55071410.244373
2015/02/16	15:17:36	ok	ok	395.1160	49.610	0.025629	21.52	60.295	11.357	57343297.679679
2015/02/16	15:22:36	ok	ok	395.0880	49.611	0.025629	21.50	60.322	11.349	54620661.621408
2015/02/16	15:27:36	ok	ok	395.1200	49.614	0.025629	21.51	60.385	11.367	56299376.953903
2015/02/16	15:32:36	ok	ok	395.1400	49.615	0.025629	21.54	60.359	11.382	56857858.948560
2015/02/16	15:37:36	ok	ok	395.1840	49.616	0.025629	21.55	60.391	11.395	57700592.189375
2015/02/16	15:42:36	ok	ok	395.2000	49.620	0.025629	21.56	60.423	11.407	58357946.512553
2015/02/16	15:47:36	--	ok	395.2080	49.619	0.025629	21.57	60.395	11.408	56941122.572336
2015/02/16	15:47:49	ok	ok	395.0440	49.608	0.025617	21.61	60.279	11.413	48356570.708904
2015/02/16	15:52:49	ok	ok	395.0240	49.607	0.025617	21.56	60.393	11.402	56710826.520991
2015/02/16	15:57:49	ok	ok	395.0780	49.610	0.025617	21.57	60.334	11.397	57086133.164821
2015/02/16	16:02:49	ok	ok	395.0800	49.610	0.025617	21.54	60.451	11.399	55635645.380169
2015/02/16	16:07:49	ok	ok	395.0980	49.610	0.025617	21.54	60.420	11.394	56899045.646320
2015/02/16	16:12:49	ok	ok	395.1260	49.616	0.025617	21.54	60.451	11.399	60948497.161621
2015/02/16	16:17:49	ok	ok	395.1520	49.615	0.025617	21.55	60.452	11.406	56185370.227797
2015/02/16	16:22:49	ok	ok	395.1640	49.618	0.025617	21.54	60.481	11.405	57307704.115134
2015/02/16	16:27:49	--	ok	395.2020	49.619	0.025617	21.56	60.393	11.402	57543984.008049
2015/02/16	16:28:02	ok	ok	394.9960	49.602	0.025606	21.64	60.284	11.434	47366411.784133
2015/02/16	16:33:02	ok	ok	394.9560	49.603	0.025606	21.54	60.420	11.394	55807882.861842
2015/02/16	16:38:02	ok	ok	395.0120	49.606	0.025606	21.50	60.475	11.377	59464892.132868
2015/02/16	16:43:02	ok	ok	395.0140	49.607	0.025606	21.48	60.502	11.369	60329934.603360
2015/02/16	16:48:02	ok	ok	395.0260	49.609	0.025606	21.48	60.502	11.369	57449990.984891
2015/02/16	16:53:02	ok	ok	395.0180	49.609	0.025606	21.45	60.528	11.355	55597738.637890
2015/02/16	16:58:02	ok	ok	395.0620	49.609	0.025606	21.43	60.524	11.341	58607845.891249
2015/02/16	17:03:02	ok	ok	395.0960	49.609	0.025606	21.43	60.585	11.352	59999216.463230
2015/02/16	17:08:02	ok	ok	395.0880	49.610	0.025606	21.40	60.611	11.337	62283168.802445
2015/02/16	17:13:02	ok	ok	395.0800	49.611	0.025606	21.35	60.573	11.297	55916933.736152
2015/02/16	17:18:02	ok	ok	395.0800	49.611	0.025606	21.31	60.627	11.281	61045720.101515
2015/02/16	17:23:02	ok	ok	395.0840	49.609	0.025606	21.24	60.737	11.256	57827441.918995
2015/02/16	17:28:02	ok	ok	395.0880	49.611	0.025606	21.24	60.737	11.256	52016997.206915
2015/02/16	17:33:02	ok	ok	395.1140	49.610	0.025606	21.19	60.729	11.222	38394162.230243
2015/02/16	17:38:02	ok	ok	395.1420	49.612	0.025606	21.18	60.697	11.210	37982020.242031
2015/02/16	17:43:02	ok	ok	395.1560	49.610	0.025606	21.13	60.780	11.193	38503690.286052
2015/02/16	17:48:02	ok	ok	395.1500	49.610	0.025606	21.08	60.742	11.153	39192420.460965
2015/02/16	17:53:02	ok	ok	395.1640	49.610	0.025606	21.09	60.683	11.149	38235678.851943
2015/02/16	17:58:02	ok	ok	395.1380	49.611	0.025606	21.16	60.694	11.196	51031185.967769
2015/02/16	18:03:02	ok	ok	395.1320	49.612	0.025606	21.12	60.718	11.175	55388312.609061
2015/02/16	18:08:02	ok	ok	395.1500	49.613	0.025606	21.10	60.715	11.161	58237262.006222
2015/02/16	18:13:02	ok	ok	395.1860	49.615	0.025606	21.14	60.691	11.183	56546295.986319
2015/02/16	18:18:02	ok	ok	395.1880	49.612	0.025606	21.12	60.657	11.164	58759616.592131
2015/02/16	18:23:02	ok	ok	395.1940	49.615	0.025606	21.11	60.656	11.157	59781012.525137
2015/02/16	18:28:02	ok	ok	395.1980	49.618	0.025606	21.09	60.683	11.149	58736403.327971
2015/02/16	18:33:02	ok	ok	395.1940	49.617	0.025606	21.07	60.710	11.141	54464688.677182
2015/02/16	18:38:02	--	ok	395.2300	49.618	0.025606	21.05	60.707	11.127	57888351.888300
2015/02/16	18:38:16	ok	ok	395.0160	49.602	0.025593	21.10	60.593	11.139	47917132.422098
2015/02/16	18:43:15	ok	ok	395.0020	49.604	0.025593	21.04	60.705	11.121	54853412.191145
2015/02/16	18:48:15	ok	ok	395.0480	49.603	0.025593	21.02	60.732	11.113	59264943.564492
2015/02/16	18:53:15	ok	ok	395.0100	49.604	0.025593	20.99	60.758	11.098	53944371.186188
2015/02/16	18:58:15	ok	ok	395.0660	49.604	0.025593	21.00	60.729	11.099	60054153.547667
2015/02/16	19:03:15	ok	ok	395.0220	49.603	0.025593	20.96	60.723	11.072	55662403.386522
2015/02/16	19:08:15	ok	ok	395.0500	49.604	0.025593	20.94	60.689	11.053	56882418.106875
2015/02/16	19:13:15	ok	ok	395.0820	49.606	0.025593	20.94	60.689	11.053	52697514.687887
2015/02/16	19:18:15	ok	ok	395.0540	49.604	0.025593	20.90	60.744	11.038	56408634.381052
2015/02/16	19:23:15	ok	ok	395.0720	49.604	0.025593	20.86	60.798	11.022	53813588.920686
2015/02/16	19:28:15	ok	ok	395.0680	49.605	0.025593	20.86	60.798	11.022	50120420.223259
2015/02/16	19:33:15	ok	ok	395.0860	49.602	0.025593	20.78	60.846	10.979	34416499.500287
2015/02/16	19:38:15	ok	ok	395.1260	49.604	0.025593	20.80	60.879	10.998	33140392.927645
2015/02/16	19:43:15	ok	ok	395.1940	49.606	0.025593	20.83	60.823	11.007	30372137.026861
2015/02/16	19:48:15	ok	ok	395.1700	49.603	0.025593	20.76	60.842	10.966	31764822.534561
2015/02/16	19:53:15	ok	ok	395.0920	49.604	0.025593	20.76	60.842	10.966	39155040.238334
2015/02/16	19:58:15	ok	ok	395.0740	49.605	0.025593	20.76	60.812	10.961	47264921.508321
2015/02/16	20:03:15	ok	ok	395.1340	49.606	0.025593	20.76	60.812	10.961	52721694.486635
2015/02/16	20:08:15	ok	ok	395.1260	49.609	0.025593	20.77	60.753	10.956	55128962.919552
2015/02/16	20:13:15	ok	ok	395.1540	49.609	0.025593	20.79	60.787	10.975	58368684.072525
2015/02/16	20:18:15	ok	ok	395.1500	49.609	0.025593	20.76	60.782	10.955	60307345.981929
2015/02/16	20:23:15	ok	ok	395.1820	49.608	0.025593	20.77	60.753	10.956	58489090.315232
2015/02/16	20:28:15	ok	ok	395.1940	49.611	0.025593	20.79	60.787	10.975	59691192.521771
2015/02/16	20:33:15	--	ok	395.2080	49.611	0.025593	20.77	60.814	10.967	56679411.987491
2015/02/16	20:33:28	ok	ok	394.9760	49.596	0.025582	20.77	60.662	10.940	55426045.408750
2015/02/16	20:38:28	ok	ok	394.9820	49.599	0.025582	20.74	60.779	10.942	64600449.065466
2015/02/16	20:43:28	ok	ok	394.9780	49.595	0.025582	20.73	60.777	10.935	64592147.436161
2015/02/16	20:48:28	ok	ok	394.9920	49.598	0.025582	20.69	60.801	10.914	65458754.305247
2015/02/16	20:53:28	ok	ok	395.0340	49.599	0.025582	20.72	60.715	10.918	62338308.821395
2015/02/16	20:58:28	ok	ok	395.0240	49.597	0.025582	20.67	60.798	10.901	61465043.860595
2015/02/16	21:03:28	ok	ok	395.0220	49.598	0.025582	20.69	60.770	10.909	60884723.309333
2015/02/16	21:08:28	ok	ok	395.0640	49.601	0.025582	20.71	60.804	10.927	68040201.252802
2015/02/16	21:13:28	ok	ok	395.0500	49.599	0.025582	20.67	60.767	10.895	65235160.977846
2015/02/16	21:18:28	ok	ok	395.0560	49.600	0.025582	20.68	60.830	10.913	64795870.241790
2015/02/16	21:23:28	ok	ok	395.0800	49.602	0.025582	20.66	60.826	10.900	65194674.926957
2015/02/16	21:28:28	ok	ok	395.0800	49.602	0.025582	20.64	60.793	10.881	65221638.126569
2015/02/16	21:33:28	ok	ok	395.0880	49.603	0.025582	20.64	60.823	10.886	68672975.468581
2015/02/16	21:38:28	ok	ok	395.1160	49.600	0.025582	20.60	60.847	10.865	67234178.923895
2015/02/16	21:43:28	ok	ok	395.0760	49.601	0.025582	20.54	60.837	10.826	65117321.225825
2015/02/16	21:48:28	ok	ok	395.0960	49.602	0.025582	20.52	60.895	10.823	56245466.013683
2015/02/16	21:53:28	ok	ok	395.1120	49.600	0.025582	20.45	60.944	10.788	44214013.405036
2015/02/16	21:58:28	ok	ok	395.0820	49.600	0.025582	20.38	60.963	10.748	39976526.638472
2015/02/16	22:03:28	ok	ok	395.1400	49.596	0.025582	20.36	60.960	10.734	38083197.678980
2015/02/16	22:08:28	ok	ok	395.1220	49.599	0.025582	20.38	60.872	10.732	40135891.644914
2015/02/16	22:13:28	ok	ok	395.1500	49.600	0.025582	20.40	60.875	10.745	47089920.045068
2015/02/16	22:18:28	ok	ok	395.0860	49.599	0.025582	20.38	60.842	10.726	57476698.840193
2015/02/16	22:23:28	ok	ok	395.1000	49.602	0.025582	20.40	60.845	10.739	61815574.925313
2015/02/16	22:28:28	ok	ok	395.0980	49.601	0.025582	20.39	60.813	10.727	66247922.385877
2015/02/16	22:33:28	ok	ok	395.1180	49.601	0.025582	20.36	60.869	10.718	64929230.416182
2015/02/16	22:38:28	ok	ok	395.1180	49.601	0.025582	20.37	60.840	10.720	67955781.738094
2015/02/16	22:43:28	ok	ok	395.1820	49.603	0.025582	20.34	60.805	10.695	67197393.809234
2015/02/16	22:48:28	ok	ok	395.1000	49.601	0.025582	20.28	60.826	10.661	60877835.826846
2015/02/16	22:53:28	ok	ok	395.1360	49.604	0.025582	20.33	60.713	10.672	66584643.340330
2015/02/16	22:58:28	ok	ok	395.1340	49.605	0.025582	20.27	60.854	10.660	67396210.054129
2015/02/16	23:03:28	ok	ok	395.1080	49.600	0.025582	20.27	60.824	10.654	71586753.488202
2015/02/16	23:08:28	ok	ok	395.1620	49.605	0.025582	20.28	60.795	10.656	68642611.750763
2015/02/16	23:13:28	ok	ok	395.1580	49.601	0.025582	20.24	60.819	10.635	68023594.333884
2015/02/16	23:18:28	ok	ok	395.1580	49.605	0.025582	20.28	60.765	10.650	70991890.010238
2015/02/16	23:23:28	ok	ok	395.1780	49.602	0.025582	20.23	60.848	10.634	69834713.479172
2015/02/16	23:28:28	ok	ok	395.1680	49.603	0.025582	20.23	60.787	10.623	69340081.514523
2015/02/16	23:33:28	ok	ok	395.1660	49.607	0.025582	20.20	60.813	10.609	69825937.420206
2015/02/16	23:38:28	ok	ok	395.1740	49.605	0.025582	20.14	60.833	10.576	67401140.222697
2015/02/16	23:43:28	ok	ok	395.1580	49.601	0.025582	20.14	60.833	10.576	69328634.212693
2015/02/16	23:48:28	ok	ok	395.1380	49.604	0.025582	20.12	60.830	10.563	62482890.636368
2015/02/16	23:53:28	ok	ok	395.1760	49.606	0.025582	20.12	60.861	10.568	69651305.861828
2015/02/16	23:58:28	ok	ok	395.1920	49.609	0.025582	20.12	60.830	10.563	70103762.681042
2015/02/17	00:03:28	ok	ok	395.1640	49.604	0.025582	20.04	60.908	10.527	67819334.247036
2015/02/17	00:08:28	ok	ok	395.1500	49.607	0.025582	20.02	60.905	10.514	68321126.829148
2015/02/17	00:13:28	ok	ok	395.1500	49.605	0.025582	20.03	60.846	10.510	60071135.562279
2015/02/17	00:18:28	ok	ok	395.1620	49.607	0.025582	20.02	60.935	10.519	64178929.773246
2015/02/17	00:23:28	ok	ok	395.1740	49.608	0.025582	20.00	60.871	10.496	66735715.068456
2015/02/17	00:28:28	ok	ok	395.1840	49.615	0.025582	20.02	60.875	10.509	69950557.701292
2015/02/17	00:33:28	ok	ok	395.1540	49.606	0.025582	19.99	60.840	10.484	68990343.786553
2015/02/17	00:38:28	ok	ok	395.1580	49.606	0.025582	19.97	60.836	10.472	68246382.056935
2015/02/17	00:43:28	ok	ok	395.1840	49.609	0.025582	19.95	60.863	10.464	69435225.826421
2015/02/17	00:48:28	ok	ok	395.1760	49.605	0.025582	19.93	60.890	10.456	66133418.847047
2015/02/17	00:53:28	ok	ok	395.1620	49.608	0.025582	19.90	60.916	10.442	64367087.331733
2015/02/17	00:58:28	ok	ok	395.1900	49.612	0.025582	19.92	60.919	10.455	66563238.199098
2015/02/17	01:03:28	ok	ok	395.1860	49.612	0.025582	19.90	60.825	10.427	68350070.868731
2015/02/17	01:08:28	ok	ok	395.1840	49.610	0.025582	19.87	60.850	10.413	72639639.371710
2015/02/17	01:13:28	ok	ok	395.1940	49.613	0.025582	19.86	60.849	10.406	71041165.960801
2015/02/17	01:18:28	ok	ok	395.1880	49.614	0.025582	19.80	60.900	10.379	67119095.765968
2015/02/17	01:23:28	--	ok	395.2400	49.613	0.025582	19.84	60.876	10.399	72293990.220860
2015/02/17	01:23:41	ok	ok	394.9260	49.581	0.025569	19.85	60.726	10.379	66110372.463603
2015/02/17	01:28:41	ok	ok	394.9260	49.583	0.025569	19.79	60.838	10.362	76392285.068488
2015/02/17	01:33:41	ok	ok	394.9160	49.581	0.025569	19.78	60.866	10.361	72676507.544109
2015/02/17	01:38:41	ok	ok	394.8720	49.580	0.025569	19.72	60.917	10.333	67282118.869942
2015/02/17	01:43:41	ok	ok	394.9140	49.583	0.025569	19.70	60.914	10.320	71540871.233769
2015/02/17	01:48:41	ok	ok	394.8940	49.580	0.025569	19.70	60.944	10.326	71225730.855332
2015/02/17	01:53:41	ok	ok	394.8980	49.579	0.025569	19.68	60.880	10.303	69257880.777949
2015/02/17	01:58:41	ok	ok	394.9280	49.582	0.025569	19.69	60.852	10.304	70159450.161710
2015/02/17	02:03:41	ok	ok	394.8780	49.580	0.025569	19.62	60.871	10.265	68494204.183943
2015/02/17	02:08:41	ok	ok	394.8680	49.580	0.025569	19.61	60.960	10.274	72528052.295593
2015/02/17	02:13:41	ok	ok	394.9100	49.581	0.025569	19.61	60.929	10.269	71712276.324505
2015/02/17	02:18:41	ok	ok	394.9000	49.579	0.025569	19.58	60.925	10.250	75293704.883501
2015/02/17	02:23:41	ok	ok	394.9120	49.581	0.025569	19.59	60.866	10.246	71946875.894821
2015/02/17	02:28:41	ok	ok	394.9160	49.581	0.025569	19.54	60.827	10.210	72414066.701726
2015/02/17	02:33:41	ok	ok	394.9000	49.580	0.025569	19.50	60.881	10.195	69078546.765284
2015/02/17	02:38:41	ok	ok	394.8920	49.580	0.025569	19.48	60.878	10.182	70540294.545731
2015/02/17	02:43:41	ok	ok	394.8700	49.578	0.025569	19.50	60.851	10.190	70070229.690263
2015/02/17	02:48:41	ok	ok	394.8640	49.577	0.025569	19.45	60.934	10.174	69560828.047840
2015/02/17	02:53:41	ok	ok	394.8740	49.577	0.025569	19.45	60.843	10.158	66600679.222722
2015/02/17	02:58:41	ok	ok	394.8660	49.576	0.025569	19.38	60.953	10.135	65427088.039782
2015/02/17	03:03:41	ok	ok	394.8500	49.577	0.025569	19.37	60.891	10.119	63927777.565448
2015/02/17	03:08:41	ok	ok	394.8540	49.576	0.025569	19.32	60.883	10.088	60379590.229241
2015/02/17	03:13:41	ok	ok	394.8520	49.575	0.025569	19.29	60.908	10.074	68482381.137073
2015/02/17	03:18:41	ok	ok	394.8580	49.574	0.025569	19.26	60.903	10.055	66200689.579883
2015/02/17	03:23:41	ok	ok	394.8540	49.575	0.025569	19.27	60.874	10.057	66505208.497349
2015/02/17	03:28:41	ok	ok	394.8360	49.576	0.025569	19.22	60.927	10.036	71592132.574639
2015/02/17	03:33:41	ok	ok	394.8240	49.575	0.025569	19.21	60.895	10.025	66048921.966380
2015/02/17	03:38:41	ok	ok	394.8440	49.574	0.025569	19.20	60.893	10.018	72760386.807083
2015/02/17	03:43:41	ok	ok	394.8400	49.572	0.025569	19.18	60.890	10.006	73618193.599565
2015/02/17	03:48:41	ok	ok	394.8480	49.574	0.025569	19.17	60.858	9.995	69269162.933034
2015/02/17	03:53:41	ok	ok	394.8680	49.573	0.025569	19.13	60.882	9.975	72671151.904082
2015/02/17	03:58:41	ok	ok	394.8540	49.572	0.025569	19.12	60.820	9.959	71530978.034668
2015/02/17	04:03:41	ok	ok	394.8360	49.574	0.025569	19.08	60.874	9.945	73700304.543748
2015/02/17	04:08:41	ok	ok	394.8360	49.571	0.025569	19.05	60.869	9.926	68881580.963098
2015/02/17	04:13:41	ok	ok	394.8360	49.575	0.025569	19.06	60.840	9.928	71396149.214664
2015/02/17	04:18:41	--	ok	394.7980	49.569	0.025569	18.97	60.886	9.883	68348575.708237
2015/02/17	04:18:54	ok	ok	395.0720	49.592	0.025579	19.00	60.831	9.891	58078439.265123
2015/02/17	04:23:53	ok	ok	395.0740	49.595	0.025579	18.98	60.888	9.889	67334108.192927
2015/02/17	04:28:53	ok	ok	395.0240	49.588	0.025579	18.92	60.878	9.852	65713197.864500
2015/02/17	04:33:53	ok	ok	395.0400	49.589	0.025579	18.90	60.905	9.845	64470307.818895
2015/02/17	04:38:53	ok	ok	395.0660	49.587	0.025579	18.88	60.902	9.833	62397769.873870
2015/02/17	04:43:53	ok	ok	395.0440	49.585	0.025579	18.84	60.895	9.809	62715153.132805
2015/02/17	04:48:53	ok	ok	394.9940	49.587	0.025579	18.78	60.886	9.772	62727603.272454
2015/02/17	04:53:53	ok	ok	394.9840	49.589	0.025579	18.74	60.879	9.748	59429274.314072
2015/02/17	04:58:53	ok	ok	395.0080	49.580	0.025579	18.71	60.874	9.730	61696874.904569
2015/02/17	05:03:53	ok	ok	395.0120	49.583	0.025579	18.68	60.960	9.727	63099942.845513
2015/02/17	05:08:53	ok	ok	394.9920	49.584	0.025579	18.64	60.953	9.703	61272951.538169
2015/02/17	05:13:53	ok	ok	394.9800	49.582	0.025579	18.62	60.920	9.686	54996870.969485
2015/02/17	05:18:53	ok	ok	394.9740	49.580	0.025579	18.57	60.912	9.656	59259529.481903
2015/02/17	05:23:53	ok	ok	394.9460	49.576	0.025579	18.56	60.910	9.650	56443822.832605
2015/02/17	05:28:53	ok	ok	394.9400	49.574	0.025579	18.53	60.875	9.627	55641038.549936
2015/02/17	05:33:53	ok	ok	394.9380	49.577	0.025579	18.50	60.991	9.629	51550563.328248
2015/02/17	05:38:53	ok	ok	394.9500	49.574	0.025579	18.48	60.927	9.607	50868654.412967
2015/02/17	05:43:53	ok	ok	394.9260	49.578	0.025579	18.42	61.008	9.586	48018565.497906
2015/02/17	05:48:53	ok	ok	394.9460	49.571	0.025579	18.37	60.970	9.551	48616293.998969
2015/02/17	05:53:53	ok	ok	394.9560	49.570	0.025579	18.35	61.027	9.549	45588568.209380
2015/02/17	05:58:53	ok	ok	394.9320	49.571	0.025579	18.33	61.023	9.537	45019454.891089
2015/02/17	06:03:53	ok	ok	394.9420	49.569	0.025579	18.31	60.960	9.516	49615021.178902
2015/02/17	06:08:53	ok	ok	394.9360	49.565	0.025579	18.26	60.982	9.491	44416108.452450
2015/02/17	06:13:53	ok	ok	394.9060	49.565	0.025579	18.24	60.979	9.480	46609121.167779
2015/02/17	06:18:53	ok	ok	394.8960	49.566	0.025579	18.22	61.036	9.477	41616188.276512
2015/02/17	06:23:53	ok	ok	394.9240	49.566	0.025579	18.22	60.976	9.468	47918320.411862
2015/02/17	06:28:53	ok	ok	394.8880	49.565	0.025579	18.15	60.994	9.432	44721570.736245
2015/02/17	06:33:53	ok	ok	394.8900	49.566	0.025579	18.12	60.989	9.414	45305179.317979
2015/02/17	06:38:53	ok	ok	394.8700	49.565	0.025579	18.08	60.983	9.391	49075197.491013
2015/02/17	06:43:53	ok	ok	394.8740	49.565	0.025579	18.10	60.956	9.398	42653366.463799
2015/02/17	06:48:53	ok	ok	394.8500	49.559	0.025579	18.02	61.063	9.370	46438551.427174
2015/02/17	06:53:53	ok	ok	394.8860	49.561	0.025579	18.00	61.000	9.349	45487925.506285
2015/02/17	06:58:53	ok	ok	394.8460	49.558	0.025579	17.94	60.960	9.309	45026266.314610
2015/02/17	07:03:53	ok	ok	395.0980	49.618	0.025579	18.71	59.969	9.585	39882376.887717
2015/02/17	07:08:53	--	ok	395.2520	49.634	0.025579	19.02	60.018	9.770	44988057.902147
2015/02/17	07:09:06	ok	ok	394.8060	49.562	0.025566	19.04	59.900	9.763	41492732.664499
2015/02/17	07:14:06	ok	ok	395.0020	49.584	0.025566	19.26	60.026	9.911	46552923.648814
2015/02/17	07:19:06	ok	ok	395.0760	49.596	0.025566	19.40	59.958	9.981	47454335.246224
2015/02/17	07:24:06	ok	ok	395.1180	49.601	0.025566	19.54	60.010	10.072	50020046.346304
2015/02/17	07:29:06	ok	ok	395.1640	49.616	0.025566	19.64	59.966	10.124	52518822.457582
2015/02/17	07:34:06	ok	ok	395.1980	49.628	0.025566	19.71	59.977	10.168	48508117.209867
2015/02/17	07:39:06	--	ok	395.2540	49.631	0.025566	19.77	59.956	10.200	50219929.798198
2015/02/17	07:39:19	ok	ok	394.8700	49.576	0.025552	19.78	59.866	10.191	42198480.580851
2015/02/17	07:44:19	ok	ok	394.9460	49.587	0.025552	19.87	59.941	10.257	51383654.549308
2015/02/17	07:49:19	ok	ok	394.9880	49.595	0.025552	19.92	59.919	10.284	47600102.473822
2015/02/17	07:54:19	ok	ok	395.0280	49.592	0.025552	19.94	59.953	10.301	49477309.549051
2015/02/17	07:59:19	ok	ok	395.0620	49.601	0.025552	19.99	59.930	10.328	52649298.769630
2015/02/17	08:04:19	ok	ok	395.0920	49.607	0.025552	20.05	59.970	10.371	51444587.635711
2015/02/17	08:09:19	ok	ok	395.1280	49.616	0.025552	20.14	59.954	10.423	50376591.340353
2015/02/17	08:14:19	ok	ok	395.1200	49.613	0.025552	20.06	59.941	10.372	46080165.211258
2015/02/17	08:19:19	ok	ok	395.1640	49.616	0.025552	20.17	59.959	10.442	49310102.930950
2015/02/17	08:24:19	ok	ok	395.1580	49.632	0.025552	20.20	59.872	10.445	47745112.736387
2015/02/17	08:29:19	ok	ok	395.1780	49.630	0.025552	20.19	59.901	10.444	49820277.797611
2015/02/17	08:34:19	--	ok	395.2360	49.632	0.025552	20.23	59.908	10.469	45265772.415689
2015/02/17	08:34:32	ok	ok	394.8820	49.587	0.025539	20.27	59.792	10.474	40351810.905428
2015/02/17	08:39:32	ok	ok	394.9360	49.594	0.025539	20.32	59.891	10.522	47337417.505515
2015/02/17	08:44:32	ok	ok	394.9700	49.601	0.025539	20.38	59.901	10.560	46834038.668994
2015/02/17	08:49:32	ok	ok	395.0320	49.603	0.025539	20.41	59.845	10.569	47196674.274041
2015/02/17	08:54:32	ok	ok	395.0600	49.603	0.025539	20.46	59.883	10.607	49013014.067056
2015/02/17	08:59:32	ok	ok	395.0620	49.608	0.025539	20.51	59.830	10.628	44728863.270762
2015/02/17	09:04:32	ok	ok	395.0740	49.612	0.025539	20.49	59.888	10.626	46438950.488275
2015/02/17	09:09:32	ok	ok	395.0860	49.619	0.025539	20.53	59.925	10.657	47105036.195701
2015/02/17	09:14:32	ok	ok	395.1520	49.619	0.025539	20.58	59.872	10.679	47111368.977520
2015/02/17	09:19:32	ok	ok	395.1820	49.621	0.025539	20.62	59.787	10.689	46484904.320664
2015/02/17	09:24:32	ok	ok	395.1900	49.633	0.025539	20.66	59.824	10.720	49344037.321281
2015/02/17	09:29:32	--	ok	395.2080	49.636	0.025539	20.72	59.803	10.754	44898238.703957
2015/02/17	09:29:45	ok	ok	394.9000	49.593	0.025528	20.74	59.654	10.739	40943581.755807
2015/02/17	09:34:45	ok	ok	394.9740	49.602	0.025528	20.72	59.803	10.754	48704873.581330
2015/02/17	09:39:45	ok	ok	395.0240	49.607	0.025528	20.82	59.788	10.814	50353047.157789
2015/02/17	09:44:45	ok	ok	395.0180	49.609	0.025528	20.84	59.791	10.827	44021912.390762
2015/02/17	09:49:45	ok	ok	395.0420	49.609	0.025528	20.83	59.881	10.837	46593757.966236
2015/02/17	09:54:45	ok	ok	395.1120	49.618	0.025528	20.98	59.813	10.919	48122696.599315
2015/02/17	09:59:45	ok	ok	395.1400	49.616	0.025528	21.00	59.786	10.927	48171502.817820
2015/02/17	10:04:45	ok	ok	395.1620	49.625	0.025528	21.06	59.796	10.967	48290000.349258
2015/02/17	10:09:45	ok	ok	395.1800	49.628	0.025528	21.12	59.775	11.001	48989777.749142
2015/02/17	10:14:45	--	ok	395.2220	49.633	0.025528	21.19	59.816	11.054	51409026.965845
2015/02/17	10:14:58	ok	ok	394.8320	49.593	0.025515	21.14	59.686	10.998	45301114.168414
2015/02/17	10:19:57	ok	ok	394.9880	49.605	0.025515	21.23	59.792	11.075	49828873.968058
2015/02/17	10:24:57	ok	ok	394.9860	49.608	0.025515	21.27	59.768	11.096	47676716.627741
2015/02/17	10:29:57	ok	ok	395.0580	49.611	0.025515	21.37	59.753	11.158	49346146.945748
2015/02/17	10:34:57	ok	ok	395.1040	49.615	0.025515	21.42	59.730	11.186	49368840.814544
2015/02/17	10:39:57	ok	ok	395.1300	49.615	0.025515	21.44	59.734	11.199	50286291.033712
2015/02/17	10:44:57	ok	ok	395.1580	49.621	0.025515	21.52	59.716	11.248	49023750.961814
2015/02/17	10:49:57	--	ok	395.2040	49.627	0.025515	21.54	59.719	11.261	48673265.056317
2015/02/17	10:50:10	ok	ok	394.8440	49.592	0.025504	21.52	59.624	11.230	40730635.417439
2015/02/17	10:55:10	ok	ok	394.9420	49.609	0.025504	21.64	59.735	11.329	48953137.143574
2015/02/17	11:00:10	ok	ok	394.9980	49.610	0.025504	21.66	59.707	11.337	49204444.396784
2015/02/17	11:05:10	ok	ok	395.0200	49.613	0.025504	21.70	59.775	11.376	46487539.116842
2015/02/17	11:10:10	ok	ok	395.0500	49.617	0.025504	21.74	59.781	11.404	49952590.458280
2015/02/17	11:15:10	ok	ok	395.1060	49.620	0.025504	21.85	59.707	11.462	49606978.274858
2015/02/17	11:20:10	ok	ok	395.1500	49.623	0.025504	21.96	59.724	11.538	49817445.742973
2015/02/17	11:25:10	ok	ok	395.1820	49.628	0.025504	22.09	59.683	11.617	48983110.845475
2015/02/17	11:30:10	--	ok	395.2760	49.633	0.025504	22.13	59.628	11.633	46058000.392261
2015/02/17	11:30:23	ok	ok	394.8000	49.590	0.025489	22.18	59.483	11.638	42055808.911641
2015/02/17	11:35:23	--	ok	394.6980	49.560	0.025489	21.48	60.685	11.404	53416768.481550
2015/02/17	11:35:37	ok	ok	395.0460	49.604	0.025505	21.51	60.629	11.413	42904922.764075
2015/02/17	11:40:36	ok	ok	394.9620	49.602	0.025505	21.16	60.816	11.219	49383555.184591
2015/02/17	11:45:36	ok	ok	394.8660	49.594	0.025505	21.00	60.911	11.133	68090922.673266
2015/02/17	11:50:36	ok	ok	394.8480	49.596	0.025505	20.90	60.926	11.071	74647137.584471
2015/02/17	11:55:36	ok	ok	394.8200	49.591	0.025505	20.82	60.913	11.017	69533035.978557
2015/02/17	12:00:36	ok	ok	394.8140	49.585	0.025505	20.76	60.903	10.977	65622276.763299
2015/02/17	12:05:36	ok	ok	394.8180	49.586	0.025505	20.74	60.900	10.964	69353570.936985
2015/02/17	12:10:36	--	ok	394.7760	49.583	0.025505	20.70	60.954	10.948	66613429.528981
2015/02/17	12:10:49	ok	ok	395.1240	49.605	0.025517	20.75	60.871	10.965	60255341.805664
2015/02/17	12:15:49	ok	ok	395.0660	49.604	0.025517	20.74	60.930	10.969	67267831.065674
2015/02/17	12:20:49	ok	ok	395.0860	49.608	0.025517	20.70	60.863	10.932	69142587.116791
2015/02/17	12:25:49	ok	ok	395.1180	49.610	0.025517	20.73	60.898	10.957	67001629.717113
2015/02/17	12:30:49	ok	ok	395.1100	49.608	0.025517	20.75	60.932	10.976	65026883.737107
2015/02/17	12:35:49	ok	ok	395.1400	49.610	0.025517	20.79	60.878	10.992	64487558.713451
2015/02/17	12:40:49	ok	ok	395.1360	49.610	0.025517	20.81	60.820	10.994	68364836.711616
2015/02/17	12:45:49	ok	ok	395.1560	49.611	0.025517	20.87	60.830	11.034	67860112.955032
2015/02/17	12:50:49	ok	ok	395.1760	49.610	0.025517	20.90	60.804	11.049	63713938.223730
2015/02/17	12:55:49	--	ok	395.2340	49.613	0.025517	20.98	60.817	11.103	64686497.553954
2015/02/17	12:56:02	ok	ok	394.9860	49.597	0.025505	21.08	60.529	11.114	55977809.932052
2015/02/17	13:01:02	ok	ok	394.9640	49.596	0.025505	21.03	60.764	11.125	59980262.798426
2015/02/17	13:06:02	ok	ok	395.0060	49.600	0.025505	21.06	60.769	11.145	61154097.926273
2015/02/17	13:11:02	ok	ok	394.9980	49.600	0.025505	21.12	60.779	11.186	60158295.151871
2015/02/17	13:16:02	ok	ok	395.0440	49.603	0.025505	21.18	60.728	11.215	57523100.928576
2015/02/17	13:21:02	ok	ok	395.0880	49.606	0.025505	21.24	60.737	11.256	63062283.712825
2015/02/17	13:26:02	ok	ok	395.1040	49.608	0.025505	21.32	60.629	11.288	60392925.864756
2015/02/17	13:31:02	ok	ok	395.1320	49.610	0.025505	21.32	60.659	11.294	60575354.496266
2015/02/17	13:36:02	ok	ok	395.1700	49.613	0.025505	21.36	60.635	11.316	61840401.469865
2015/02/17	13:41:02	ok	ok	395.1800	49.613	0.025505	21.38	60.669	11.335	61480709.213735
2015/02/17	13:46:02	--	ok	395.2380	49.616	0.025505	21.49	60.656	11.405	63253224.922307
2015/02/17	13:46:15	ok	ok	394.9060	49.592	0.025492	21.49	60.534	11.382	57108838.735859
2015/02/17	13:51:15	ok	ok	394.9520	49.599	0.025492	21.55	60.635	11.441	61325605.898706
2015/02/17	13:56:15	ok	ok	394.9880	49.602	0.025492	21.60	60.643	11.475	65246315.578614
2015/02/17	14:01:15	ok	ok	394.9920	49.606	0.025492	21.66	60.622	11.511	62849275.504414
2015/02/17	14:06:15	ok	ok	395.0400	49.607	0.025492	21.69	60.627	11.532	66583208.831546
2015/02/17	14:11:15	ok	ok	395.0880	49.611	0.025492	21.75	60.697	11.585	69829903.353231
2015/02/17	14:16:15	ok	ok	395.1080	49.610	0.025492	21.83	60.619	11.624	66433489.093697
2015/02/17	14:21:15	ok	ok	395.1420	49.618	0.025492	21.97	60.550	11.705	65027959.630602
2015/02/17	14:26:15	--	ok	395.2040	49.621	0.025492	22.00	60.585	11.732	71581143.261025
2015/02/17	14:26:28	ok	ok	394.9220	49.596	0.02548	22.04	60.439	11.730	60320782.660537
2015/02/17	14:31:28	ok	ok	394.9840	49.598	0.02548	22.10	60.540	11.791	67171182.724387
2015/02/17	14:36:28	ok	ok	394.8000	49.574	0.02548	21.63	61.529	11.663	51449780.057645
2015/02/17	14:41:28	--	ok	394.7220	49.562	0.02548	21.48	61.960	11.643	51008012.970146
2015/02/17	14:41:41	ok	ok	395.0980	49.608	0.025495	21.54	61.879	11.669	45885253.161450
2015/02/17	14:46:41	ok	ok	395.0760	49.606	0.025495	21.47	62.109	11.665	53190633.048519
2015/02/17	14:51:41	ok	ok	395.1100	49.607	0.025495	21.56	62.185	11.740	54178840.248193
2015/02/17	14:56:41	ok	ok	395.1380	49.614	0.025495	21.74	62.154	11.856	52649328.910348
2015/02/17	15:01:41	--	ok	395.2340	49.617	0.025495	23.24	58.110	12.081	53246915.082849
2015/02/17	15:01:55	ok	ok	394.9100	49.586	0.025482	23.72	57.255	12.233	46998898.905787
2015/02/17	15:06:54	--	ok	394.4820	49.497	0.025482	20.79	63.926	11.542	53143896.419134
2015/02/17	15:07:08	--	ok	395.2100	49.614	0.025511	20.88	63.791	11.578	51108156.865286
2015/02/17	15:07:21	ok	ok	394.9480	49.595	0.0255	20.86	63.517	11.515	45759449.645740
2015/02/17	15:12:20	--	ok	394.7180	49.583	0.0255	21.70	60.141	11.446	54000112.809063
2015/02/17	15:12:33	--	ok	395.2340	49.629	0.025515	22.28	59.039	11.618	50850939.249790
2015/02/17	15:12:46	ok	ok	394.9120	49.596	0.025502	22.60	57.766	11.578	46425477.083156
2015/02/17	15:17:46	--	ok	394.7100	49.581	0.025502	21.64	59.460	11.277	56876728.613435
2015/02/17	15:17:59	--	ok	395.2560	49.637	0.025518	22.34	58.342	11.520	53065544.561743
2015/02/17	15:18:12	ok	ok	394.9640	49.597	0.025504	22.74	57.077	11.532	49508917.103363
2015/02/17	15:23:12	--	ok	394.7360	49.573	0.025504	20.19	63.554	11.081	53943244.948238
2015/02/17	15:23:25	--	ok	395.2740	49.620	0.025518	20.35	63.251	11.131	59839009.425311
2015/02/17	15:23:39	ok	ok	394.9900	49.596	0.025504	20.45	62.877	11.130	54958093.270594
2015/02/17	15:28:38	--	ok	394.7060	49.564	0.025504	21.01	60.913	11.139	60701894.409108
2015/02/17	15:28:51	ok	ok	395.1920	49.603	0.025519	21.44	60.039	11.256	53621076.639391
2015/02/17	15:33:50	ok	ok	394.9760	49.588	0.025519	20.71	61.319	11.020	59134929.146296
2015/02/17	15:38:50	--	ok	394.7880	49.592	0.025519	19.70	63.921	10.830	61911675.225082
2015/02/17	15:39:03	ok	ok	395.1800	49.635	0.025531	19.84	63.705	10.882	63136648.869255
2015/02/17	15:44:02	ok	ok	394.8860	49.601	0.025531	19.18	64.965	10.676	54824867.715087
2015/02/17	15:49:02	--	ok	394.7240	49.582	0.025531	18.70	65.594	10.478	55917962.524787
2015/02/17	15:49:15	ok	ok	395.1100	49.635	0.025546	18.76	65.457	10.494	50949541.699991
2015/02/17	15:54:15	ok	ok	394.8100	49.584	0.025546	18.14	66.029	10.204	54992406.367512
2015/02/17	15:59:15	--	ok	394.6300	49.566	0.025546	17.68	66.301	9.970	55761880.669662
2015/02/17	15:59:28	ok	ok	395.1480	49.650	0.025566	17.74	66.194	9.989	50808582.403142
2015/02/17	16:04:28	--	ok	395.2680	49.724	0.025566	18.24	64.536	10.033	52642579.917327
2015/02/17	16:04:41	ok	ok	394.9560	49.606	0.025552	18.33	64.343	10.056	53073891.344925
2015/02/17	16:09:41	ok	ok	395.1420	49.638	0.025552	18.80	63.738	10.242	57992344.555965
2015/02/17	16:14:41	--	ok	395.2400	49.644	0.025552	19.07	63.635	10.390	59628945.840200
2015/02/17	16:14:54	ok	ok	394.8860	49.575	0.025539	19.06	63.484	10.359	57585033.520365
2015/02/17	16:19:54	ok	ok	394.9920	49.584	0.025539	19.18	63.504	10.436	58819570.890311
2015/02/17	16:24:54	ok	ok	395.0200	49.582	0.025539	19.26	63.368	10.462	57112395.821601
2015/02/17	16:29:54	ok	ok	395.0180	49.589	0.025539	19.32	63.438	10.511	61296623.061531
2015/02/17	16:34:54	ok	ok	395.0420	49.588	0.025539	19.30	63.374	10.488	55925228.906705
2015/02/17	16:39:54	ok	ok	395.0240	49.586	0.025539	19.32	63.318	10.491	54531357.650218
2015/02/17	16:44:54	ok	ok	395.0540	49.589	0.025539	19.30	63.374	10.488	54290529.419478
2015/02/17	16:49:54	ok	ok	395.0300	49.584	0.025539	19.25	63.336	10.451	57216212.259072
2015/02/17	16:54:54	ok	ok	395.0220	49.581	0.025539	19.23	63.363	10.443	53506510.344993
2015/02/17	16:59:54	ok	ok	395.0200	49.584	0.025539	19.18	63.354	10.411	50700847.752498
2015/02/17	17:04:54	ok	ok	394.9860	49.580	0.025539	19.16	63.381	10.403	50404434.062615
2015/02/17	17:09:54	ok	ok	394.9820	49.577	0.025539	19.09	63.489	10.378	50141288.121425
2015/02/17	17:14:54	ok	ok	394.9580	49.575	0.025539	19.03	63.478	10.340	50025791.143728
2015/02/17	17:19:54	ok	ok	394.9380	49.575	0.025539	19.00	63.503	10.326	55221736.553657
2015/02/17	17:24:54	ok	ok	394.9040	49.571	0.025539	18.92	63.490	10.275	50776421.324546
2015/02/17	17:29:54	ok	ok	394.8520	49.570	0.025539	18.86	63.539	10.247	48304246.789467
2015/02/17	17:34:54	ok	ok	394.8200	49.567	0.025539	18.81	63.591	10.225	50722803.863962
2015/02/17	17:39:54	ok	ok	394.8160	49.566	0.025539	18.72	63.605	10.173	49957088.319763
2015/02/17	17:44:54	ok	ok	394.8000	49.562	0.025539	18.63	63.650	10.126	49512049.961751
2015/02/17	17:49:54	--	ok	394.7500	49.562	0.025539	18.58	63.701	10.104	47130892.523131
2015/02/17	17:50:07	ok	ok	395.0440	49.581	0.025552	18.57	63.610	10.084	46233036.974086
2015/02/17	17:55:07	ok	ok	395.0080	49.587	0.025552	18.50	63.747	10.064	51775816.816993
2015/02/17	18:00:07	ok	ok	394.9980	49.584	0.025552	18.44	63.647	10.012	49113721.870877
2015/02/17	18:05:07	ok	ok	394.9880	49.580	0.025552	18.41	63.791	10.017	51630543.026527
2015/02/17	18:10:07	ok	ok	394.9500	49.572	0.025552	18.32	63.716	9.952	50268039.046688
2015/02/17	18:15:07	ok	ok	394.9040	49.570	0.025552	18.26	63.736	9.920	49633382.404840
2015/02/17	18:20:07	ok	ok	394.9020	49.567	0.025552	18.19	63.784	9.886	48829395.203670
2015/02/17	18:25:07	ok	ok	394.8460	49.562	0.025552	18.12	63.772	9.843	50115715.000654
2015/02/17	18:30:07	ok	ok	394.8400	49.562	0.025552	18.09	63.767	9.825	46307367.784320
2015/02/17	18:35:07	ok	ok	394.8440	49.560	0.025552	18.06	63.762	9.807	46936229.656092
2015/02/17	18:40:07	ok	ok	394.8200	49.555	0.025552	17.98	63.867	9.777	49109823.168009
2015/02/17	18:45:07	--	ok	394.7920	49.555	0.025552	17.95	63.862	9.758	51576956.184087
2015/02/17	18:45:20	ok	ok	395.0540	49.586	0.025563	18.00	63.751	9.770	39107897.071006
2015/02/17	18:50:20	ok	ok	395.0040	49.589	0.025563	17.88	63.820	9.712	46492819.124897
2015/02/17	18:55:20	ok	ok	395.0040	49.576	0.025563	17.83	63.812	9.681	46211719.976839
2015/02/17	19:00:20	ok	ok	394.9380	49.576	0.025563	17.77	63.861	9.654	48672103.384909
2015/02/17	19:05:20	ok	ok	395.1580	49.615	0.025563	18.20	63.130	9.791	49398370.064202
2015/02/17	19:10:20	--	ok	395.2560	49.643	0.025563	18.48	62.848	9.910	51873655.925498
2015/02/17	19:10:33	ok	ok	395.0020	49.569	0.02555	18.54	62.738	9.928	45147710.499290
2015/02/17	19:15:33	ok	ok	395.0320	49.575	0.02555	18.62	62.662	9.963	71533479.778731
2015/02/17	19:20:33	ok	ok	395.1040	49.589	0.02555	18.81	62.484	10.047	69028038.030362
2015/02/17	19:25:33	ok	ok	395.1500	49.595	0.02555	18.94	62.295	10.093	75209504.187037
2015/02/17	19:30:33	--	ok	395.2100	49.610	0.02555	18.98	62.212	10.104	66494460.090353
2015/02/17	19:30:46	ok	ok	394.9880	49.573	0.025538	19.04	62.012	10.107	62990920.852101
2015/02/17	19:35:46	ok	ok	394.9820	49.574	0.025538	19.02	62.068	10.104	66930669.832938
2015/02/17	19:40:46	ok	ok	395.0040	49.577	0.025538	19.07	62.167	10.150	71175019.545134
2015/02/17	19:45:46	ok	ok	395.0520	49.583	0.025538	19.15	62.000	10.171	68746181.769419
2015/02/17	19:50:46	ok	ok	395.0660	49.585	0.025538	19.14	61.938	10.154	67858841.824984
2015/02/17	19:55:46	ok	ok	395.0620	49.591	0.025538	19.20	61.858	10.177	68790472.588918
2015/02/17	20:00:46	ok	ok	395.0960	49.596	0.025538	19.22	61.801	10.180	68020112.682669
2015/02/17	20:05:46	ok	ok	395.1300	49.598	0.025538	19.24	61.804	10.192	68835646.957482
2015/02/17	20:10:46	ok	ok	395.1160	49.600	0.025538	19.20	61.797	10.167	72612425.164428
2015/02/17	20:15:46	ok	ok	395.1360	49.610	0.025538	19.23	61.772	10.181	69429666.111857
2015/02/17	20:20:46	ok	ok	395.1260	49.600	0.025538	19.17	61.792	10.148	71712665.528904
2015/02/17	20:25:46	ok	ok	395.1580	49.599	0.025538	19.25	61.685	10.179	72286842.519949
2015/02/17	20:30:46	ok	ok	395.1560	49.604	0.025538	19.20	61.677	10.147	71299324.132629
2015/02/17	20:35:46	ok	ok	395.1340	49.606	0.025538	19.17	61.762	10.144	66614456.306036
2015/02/17	20:40:46	ok	ok	395.1480	49.603	0.025538	19.14	61.697	10.115	68658711.331048
2015/02/17	20:45:46	ok	ok	395.1760	49.623	0.025538	19.19	61.645	10.136	68996984.121811
2015/02/17	20:50:46	ok	ok	395.1680	49.613	0.025538	19.14	61.697	10.115	67795890.193985
2015/02/17	20:55:46	ok	ok	395.1660	49.617	0.025538	19.10	61.661	10.085	67283439.456049
2015/02/17	21:00:46	ok	ok	395.1740	49.605	0.025538	19.12	61.634	10.093	67604489.971288
2015/02/17	21:05:46	ok	ok	395.1760	49.612	0.025538	19.10	61.510	10.061	70022141.302737
2015/02/17	21:10:46	ok	ok	395.1480	49.608	0.025538	19.10	61.631	10.080	67450447.415892
2015/02/17	21:15:46	ok	ok	395.1560	49.621	0.025538	19.07	61.595	10.057	69865548.388213
2015/02/17	21:20:46	ok	ok	395.1520	49.617	0.025538	19.07	61.626	10.062	63982909.849875
2015/02/17	21:25:46	ok	ok	395.1680	49.610	0.025538	19.06	61.534	10.041	68710161.966354
2015/02/17	21:30:46	ok	ok	395.1720	49.609	0.025538	19.02	61.527	10.016	68646211.182747
2015/02/17	21:35:46	ok	ok	395.1600	49.614	0.025538	18.99	61.552	10.002	68743020.785990
2015/02/17	21:40:46	ok	ok	395.1600	49.608	0.025538	18.96	61.547	9.984	67132892.897389
2015/02/17	21:45:46	ok	ok	395.1560	49.627	0.025538	18.96	61.487	9.974	67816472.204006
2015/02/17	21:50:46	ok	ok	395.1480	49.612	0.025538	18.95	61.546	9.978	65356744.220099
2015/02/17	21:55:46	ok	ok	395.1340	49.611	0.025538	18.90	61.538	9.947	65119194.187483
2015/02/17	22:00:46	ok	ok	395.1700	49.615	0.025538	18.90	61.477	9.937	66702284.522850
2015/02/17	22:05:46	ok	ok	395.1240	49.607	0.025538	18.83	61.496	9.899	65125753.182577
2015/02/17	22:10:46	ok	ok	395.1200	49.613	0.025538	18.86	61.471	9.913	72723076.692866
2015/02/17	22:15:46	ok	ok	395.1360	49.617	0.025538	18.84	61.407	9.891	62393246.524288
2015/02/17	22:20:46	ok	ok	395.1460	49.613	0.025538	18.80	61.521	9.886	68899694.179937
2015/02/17	22:25:46	ok	ok	395.1300	49.610	0.025538	18.77	61.456	9.858	63127601.338570
2015/02/17	22:30:46	ok	ok	395.1260	49.611	0.025538	18.72	61.508	9.837	65144536.596518
2015/02/17	22:35:46	ok	ok	395.0980	49.610	0.025538	18.69	61.503	9.819	64849849.336971
2015/02/17	22:40:46	ok	ok	395.1080	49.609	0.025538	18.70	61.505	9.825	64469908.799384
2015/02/17	22:45:46	ok	ok	395.0960	49.595	0.025538	18.64	61.525	9.794	69597501.961225
2015/02/17	22:50:46	ok	ok	395.1340	49.612	0.025538	18.66	61.438	9.791	63420006.125957
2015/02/17	22:55:46	ok	ok	395.1040	49.607	0.025538	18.63	61.463	9.778	65606287.602538
2015/02/17	23:00:46	ok	ok	395.0880	49.612	0.025538	18.60	61.428	9.755	68068084.831071
2015/02/17	23:05:46	ok	ok	395.0800	49.601	0.025538	18.57	61.363	9.728	63291744.876665
2015/02/17	23:10:46	ok	ok	395.0920	49.602	0.025538	18.52	61.355	9.698	66361336.869150
2015/02/17	23:15:46	ok	ok	395.0760	49.603	0.025538	18.54	61.389	9.714	65414596.706214
2015/02/17	23:20:46	ok	ok	395.0720	49.600	0.025538	18.50	61.382	9.690	63869232.026713
2015/02/17	23:25:46	ok	ok	395.0700	49.609	0.025538	18.52	61.355	9.698	63431172.251398
2015/02/17	23:30:46	ok	ok	395.0680	49.601	0.025538	18.48	61.409	9.683	64542721.265286
2015/02/17	23:35:46	ok	ok	395.0700	49.598	0.025538	18.44	61.372	9.654	64166296.257642
2015/02/17	23:40:46	ok	ok	395.0700	49.607	0.025538	18.46	61.345	9.662	61561573.996083
2015/02/17	23:45:46	ok	ok	395.0360	49.603	0.025538	18.41	61.277	9.622	62591816.293444
2015/02/17	23:50:46	ok	ok	395.0700	49.598	0.025538	18.43	61.310	9.639	60086500.030142
2015/02/17	23:55:46	ok	ok	395.0500	49.601	0.025538	18.39	61.304	9.615	60239245.759847
2015/02/18	00:00:46	ok	ok	395.0540	49.596	0.025538	18.32	61.323	9.578	62149370.201889
2015/02/18	00:05:46	ok	ok	395.0540	49.598	0.025538	18.32	61.323	9.578	62237378.589403
2015/02/18	00:10:46	ok	ok	395.0400	49.591	0.025538	18.30	61.319	9.566	67390156.237396
2015/02/18	00:15:46	ok	ok	395.0360	49.595	0.025538	18.22	61.336	9.524	59622870.677983
2015/02/18	00:20:46	ok	ok	395.0260	49.598	0.025538	18.21	61.305	9.513	63931863.573618
2015/02/18	00:25:46	ok	ok	395.0140	49.585	0.025538	18.16	61.356	9.493	61373843.861832
2015/02/18	00:30:46	ok	ok	394.9840	49.588	0.025538	18.11	61.348	9.464	59777289.193456
2015/02/18	00:35:46	ok	ok	394.9800	49.588	0.025538	18.13	61.322	9.471	59884178.401906
2015/02/18	00:40:46	ok	ok	395.0040	49.586	0.025538	18.11	61.348	9.464	63887802.759408
2015/02/18	00:45:46	ok	ok	394.9520	49.584	0.025538	18.01	61.332	9.405	58925050.172647
2015/02/18	00:50:46	ok	ok	394.9680	49.583	0.025538	18.01	61.362	9.410	54157003.771106
2015/02/18	00:55:46	ok	ok	394.9660	49.585	0.025538	17.99	61.329	9.394	61035754.614192
2015/02/18	01:00:46	ok	ok	394.9720	49.580	0.025538	17.98	61.357	9.392	56882927.324062
2015/02/18	01:05:46	--	ok	395.2340	49.674	0.025538	18.68	60.327	9.626	44732769.392126
2015/02/18	01:05:59	ok	ok	394.8960	49.571	0.025525	18.65	60.201	9.589	38642016.155465
2015/02/18	01:10:59	ok	ok	395.0760	49.602	0.025525	19.03	60.292	9.821	43234065.801104
2015/02/18	01:15:59	ok	ok	395.1940	49.633	0.025525	19.32	60.278	9.987	45717472.540134
2015/02/18	01:20:59	--	ok	395.2460	49.641	0.025525	19.50	60.186	10.078	45325126.486838
2015/02/18	01:21:12	ok	ok	394.8220	49.570	0.025512	19.48	60.122	10.056	42183811.150984
2015/02/18	01:26:12	ok	ok	395.0100	49.588	0.025512	19.62	60.175	10.147	48332236.115854
2015/02/18	01:31:12	ok	ok	395.0760	49.593	0.025512	19.74	60.194	10.222	47327231.733751
2015/02/18	01:36:12	ok	ok	395.1360	49.604	0.025512	19.87	60.154	10.294	48285792.479626
2015/02/18	01:41:12	ok	ok	395.1540	49.613	0.025512	19.90	60.189	10.318	49642805.683359
2015/02/18	01:46:12	--	ok	395.2100	49.620	0.025512	19.99	60.143	10.364	49844947.319660
2015/02/18	01:46:25	ok	ok	394.8760	49.581	0.025501	19.98	60.080	10.347	46213494.926875
2015/02/18	01:51:25	ok	ok	394.9660	49.590	0.025501	20.06	60.123	10.403	46234792.244789
2015/02/18	01:56:25	ok	ok	395.0100	49.594	0.025501	20.10	60.099	10.424	50830020.023767
2015/02/18	02:01:25	ok	ok	395.0220	49.598	0.025501	20.16	60.048	10.451	46492165.879035
2015/02/18	02:06:25	ok	ok	395.0680	49.602	0.025501	20.20	60.085	10.482	47790564.242386
2015/02/18	02:11:25	ok	ok	395.1060	49.606	0.025501	20.25	60.063	10.509	48403527.203488
2015/02/18	02:16:25	ok	ok	395.1000	49.609	0.025501	20.29	60.039	10.529	46193061.251754
2015/02/18	02:21:25	ok	ok	395.1360	49.617	0.025501	20.30	60.040	10.536	49387425.805693
2015/02/18	02:26:25	ok	ok	395.1320	49.626	0.025501	20.34	60.107	10.572	48727020.840071
2015/02/18	02:31:25	ok	ok	395.1820	49.623	0.025501	20.37	60.082	10.586	47635579.839388
2015/02/18	02:36:25	ok	ok	395.1760	49.630	0.025501	20.37	60.051	10.581	47755686.441774
2015/02/18	02:41:25	--	ok	395.2120	49.630	0.025501	20.36	60.111	10.585	47999953.240669
2015/02/18	02:41:38	ok	ok	394.8720	49.587	0.025489	20.42	59.999	10.602	41291597.842626
2015/02/18	02:46:38	ok	ok	394.9340	49.598	0.025489	20.40	60.056	10.600	47647215.182077
2015/02/18	02:51:38	ok	ok	394.9640	49.598	0.025489	20.40	60.056	10.600	50042665.212394
2015/02/18	02:56:38	ok	ok	394.9740	49.600	0.025489	20.41	60.118	10.617	50355792.801315
2015/02/18	03:01:38	ok	ok	394.9960	49.601	0.025489	20.43	60.091	10.625	46150671.200350
2015/02/18	03:06:38	ok	ok	395.0140	49.605	0.025489	20.43	60.030	10.614	48291312.447930
2015/02/18	03:11:38	ok	ok	395.0180	49.606	0.025489	20.47	60.067	10.645	45368476.621194
2015/02/18	03:16:38	ok	ok	395.0080	49.605	0.025489	20.44	60.093	10.631	47346763.160675
2015/02/18	03:21:38	ok	ok	395.0600	49.609	0.025489	20.47	60.067	10.645	44998935.064787
2015/02/18	03:26:38	ok	ok	395.0540	49.608	0.025489	20.46	60.066	10.639	45876826.516281
2015/02/18	03:31:38	ok	ok	395.0800	49.610	0.025489	20.44	60.032	10.620	49251980.749228
2015/02/18	03:36:38	ok	ok	395.0640	49.616	0.025489	20.45	60.064	10.632	47016830.460254
2015/02/18	03:41:38	ok	ok	395.0820	49.612	0.025489	20.48	60.069	10.652	47592673.193205
2015/02/18	03:46:38	ok	ok	395.1000	49.618	0.025489	20.53	60.046	10.679	45086398.232113
2015/02/18	03:51:38	ok	ok	395.0960	49.621	0.025489	20.47	60.067	10.645	47178430.257074
2015/02/18	03:56:38	ok	ok	395.0940	49.625	0.025489	20.45	60.094	10.638	47266694.806855
2015/02/18	04:01:38	ok	ok	395.1220	49.623	0.025489	20.45	60.034	10.627	46414549.465582
2015/02/18	04:06:38	ok	ok	395.1040	49.621	0.025489	20.44	60.093	10.631	46402651.608254
2015/02/18	04:11:38	ok	ok	395.1180	49.630	0.025489	20.45	60.094	10.638	48004512.376199
2015/02/18	04:16:38	ok	ok	395.1280	49.623	0.025489	20.42	60.090	10.618	45985321.081646
2015/02/18	04:21:38	ok	ok	395.1360	49.623	0.025489	20.40	60.086	10.605	46930782.829909
2015/02/18	04:26:38	ok	ok	395.1460	49.634	0.025489	20.42	60.059	10.613	47404383.399723
2015/02/18	04:31:38	ok	ok	395.1460	49.628	0.025489	20.42	60.059	10.613	41589519.877150
2015/02/18	04:36:38	ok	ok	395.1500	49.626	0.025489	20.38	60.083	10.592	44801563.102214
2015/02/18	04:41:38	ok	ok	395.1660	49.630	0.025489	20.41	60.088	10.612	46369161.810695
2015/02/18	04:46:38	ok	ok	395.1800	49.639	0.025489	20.42	60.090	10.618	47343069.477035
2015/02/18	04:51:38	ok	ok	395.1560	49.637	0.025489	20.39	60.115	10.604	47171056.200514
2015/02/18	04:56:38	ok	ok	395.1720	49.637	0.025489	20.38	60.083	10.592	48481050.091089
2015/02/18	05:01:38	--	ok	395.2080	49.631	0.025489	20.40	60.056	10.600	43411651.658738
2015/02/18	05:01:51	ok	ok	394.8780	49.592	0.025478	20.43	59.970	10.603	41318716.101636
2015/02/18	05:06:51	ok	ok	394.9200	49.598	0.025478	20.38	60.083	10.592	46153213.297513
2015/02/18	05:11:51	ok	ok	394.9120	49.598	0.025478	20.38	60.083	10.592	47768935.724719
2015/02/18	05:16:51	ok	ok	394.9080	49.598	0.025478	20.35	60.079	10.573	44269763.945667
2015/02/18	05:21:51	ok	ok	394.9300	49.595	0.025478	20.32	60.104	10.559	44326477.063932
2015/02/18	05:26:51	ok	ok	394.9520	49.600	0.025478	20.35	60.079	10.573	48039362.867001
2015/02/18	05:31:51	ok	ok	394.9400	49.597	0.025478	20.35	60.048	10.568	45780539.988396
2015/02/18	05:36:51	ok	ok	394.9500	49.598	0.025478	20.35	60.079	10.573	49690628.480527
2015/02/18	05:41:51	ok	ok	394.9500	49.600	0.025478	20.34	60.077	10.567	48349088.118375
2015/02/18	05:46:51	ok	ok	394.9380	49.600	0.025478	20.29	60.099	10.540	45997955.180959
2015/02/18	05:51:51	ok	ok	394.9480	49.600	0.025478	20.32	60.074	10.554	45043963.541653
2015/02/18	05:56:51	ok	ok	394.9440	49.599	0.025478	20.26	60.095	10.521	45386887.854189
2015/02/18	06:01:51	ok	ok	394.9900	49.600	0.025478	20.26	60.095	10.521	43000265.269777
2015/02/18	06:06:51	ok	ok	394.9560	49.602	0.025478	20.26	60.064	10.515	47378357.092846
2015/02/18	06:11:51	ok	ok	394.9700	49.599	0.025478	20.25	60.093	10.514	47574982.290929
2015/02/18	06:16:51	ok	ok	394.9560	49.600	0.025478	20.21	60.117	10.494	44758821.152523
2015/02/18	06:21:51	ok	ok	394.9740	49.600	0.025478	20.20	60.085	10.482	46034273.460780
2015/02/18	06:26:51	ok	ok	394.9320	49.601	0.025478	20.15	60.077	10.450	49778008.472986
2015/02/18	06:31:51	ok	ok	394.9420	49.602	0.025478	20.16	60.079	10.457	45533116.120191
2015/02/18	06:36:51	ok	ok	394.9700	49.599	0.025478	20.12	60.133	10.442	43173330.143138
2015/02/18	06:41:51	ok	ok	394.9340	49.603	0.025478	20.16	60.048	10.451	53554473.105734
2015/02/18	06:46:51	ok	ok	394.9540	49.601	0.025478	20.14	60.015	10.433	45696664.641190
2015/02/18	06:51:51	ok	ok	394.9720	49.601	0.025478	20.13	60.013	10.427	46639459.044776
2015/02/18	06:56:51	ok	ok	394.9960	49.601	0.025478	20.13	59.983	10.422	45956687.670990
2015/02/18	07:01:51	ok	ok	394.9920	49.604	0.025478	20.13	59.983	10.422	45660663.492629
2015/02/18	07:06:51	ok	ok	394.9640	49.607	0.025478	20.14	60.015	10.433	50793474.851564
2015/02/18	07:11:51	ok	ok	394.9760	49.600	0.025478	20.07	60.004	10.389	45562348.015679
2015/02/18	07:16:51	ok	ok	394.9760	49.602	0.025478	20.06	60.032	10.388	47516000.426899
2015/02/18	07:21:51	ok	ok	394.9740	49.603	0.025478	20.02	60.056	10.368	44172999.857354
2015/02/18	07:26:51	ok	ok	394.9760	49.601	0.025478	20.08	60.036	10.400	44264366.898359
2015/02/18	07:31:51	ok	ok	395.0000	49.605	0.025478	20.04	59.999	10.370	49217182.653383
2015/02/18	07:36:51	ok	ok	394.9980	49.600	0.025478	20.04	60.029	10.375	47229421.450571
2015/02/18	07:41:51	ok	ok	395.0240	49.604	0.025478	20.00	60.023	10.350	49421615.896267
2015/02/18	07:46:51	ok	ok	395.0060	49.604	0.025478	20.00	59.992	10.344	48552953.227155
2015/02/18	07:51:51	ok	ok	394.9980	49.604	0.025478	19.99	60.021	10.343	40976613.650527
2015/02/18	07:56:51	ok	ok	395.0080	49.607	0.025478	19.98	60.020	10.337	46058407.600810
2015/02/18	08:01:51	ok	ok	395.0240	49.611	0.025478	19.99	60.021	10.343	45950755.657465
2015/02/18	08:06:51	ok	ok	395.0160	49.610	0.025478	20.00	59.962	10.339	46991128.919303
2015/02/18	08:11:51	ok	ok	394.9900	49.610	0.025478	19.99	60.021	10.343	47447495.857631
2015/02/18	08:16:51	ok	ok	395.0360	49.609	0.025478	19.97	60.018	10.331	46873560.738027
2015/02/18	08:21:51	ok	ok	395.0180	49.615	0.025478	19.98	59.959	10.327	45180102.230651
2015/02/18	08:26:51	ok	ok	395.0180	49.611	0.025478	20.03	59.937	10.353	45353072.891538
2015/02/18	08:31:51	ok	ok	395.0480	49.614	0.025478	20.00	59.932	10.334	48210071.326500
2015/02/18	08:36:51	ok	ok	395.0360	49.612	0.025478	20.00	59.962	10.339	48463940.764991
2015/02/18	08:41:51	ok	ok	395.0500	49.614	0.025478	20.01	59.933	10.340	45699602.819742
2015/02/18	08:46:51	ok	ok	395.0680	49.616	0.025478	20.06	59.911	10.367	49614941.826911
2015/02/18	08:51:51	ok	ok	395.0840	49.619	0.025478	20.11	59.949	10.404	48709896.170815
2015/02/18	08:56:51	ok	ok	395.1200	49.620	0.025478	20.06	59.881	10.361	47174039.086163
2015/02/18	09:01:51	ok	ok	395.1140	49.625	0.025478	20.18	59.869	10.432	46630278.916151
2015/02/18	09:06:51	ok	ok	395.1460	49.631	0.025478	20.20	59.872	10.445	47188898.065507
2015/02/18	09:11:51	ok	ok	395.1880	49.628	0.025478	20.22	59.845	10.452	46992542.136492
2015/02/18	09:16:51	ok	ok	395.1880	49.638	0.025478	20.32	59.800	10.506	48935672.212770
2015/02/18	09:21:51	--	ok	395.2160	49.643	0.025478	20.27	59.792	10.474	48601779.624652
2015/02/18	09:22:04	ok	ok	394.8600	49.590	0.025466	20.31	59.677	10.478	41153646.666463
2015/02/18	09:27:04	ok	ok	394.9460	49.599	0.025466	20.29	59.765	10.481	49187990.543213
2015/02/18	09:32:04	ok	ok	394.9820	49.600	0.025466	20.33	59.741	10.501	47927749.824591
2015/02/18	09:37:04	ok	ok	394.9940	49.606	0.025466	20.48	59.734	10.592	47678315.197959
2015/02/18	09:42:04	ok	ok	395.0040	49.606	0.025466	20.43	59.726	10.560	48796062.891630
2015/02/18	09:47:04	ok	ok	395.0440	49.610	0.025466	20.51	59.709	10.606	44861018.102974
2015/02/18	09:52:04	ok	ok	395.0680	49.614	0.025466	20.54	59.652	10.615	48111158.040152
2015/02/18	09:57:04	ok	ok	395.1060	49.613	0.025466	20.60	59.723	10.665	46225964.806491
2015/02/18	10:02:04	ok	ok	395.1220	49.618	0.025466	20.64	59.668	10.680	48405769.767587
2015/02/18	10:07:04	ok	ok	395.1380	49.629	0.025466	20.70	59.647	10.713	44902078.943251
2015/02/18	10:12:04	ok	ok	395.1880	49.626	0.025466	20.78	59.660	10.766	48610861.178673
2015/02/18	10:17:04	--	ok	395.2080	49.631	0.025466	20.81	59.634	10.780	47810094.236600
2015/02/18	10:17:17	ok	ok	394.8540	49.591	0.025454	20.80	59.511	10.751	41473525.748120
2015/02/18	10:22:17	ok	ok	394.9740	49.603	0.025454	20.89	59.616	10.827	47539311.824623
2015/02/18	10:27:17	ok	ok	395.0400	49.606	0.025454	20.96	59.566	10.862	48643100.762986
2015/02/18	10:32:17	ok	ok	395.0360	49.611	0.025454	21.06	59.582	10.928	45435385.653172
2015/02/18	10:37:17	ok	ok	395.1200	49.611	0.025454	21.10	59.558	10.949	49448438.947766
2015/02/18	10:42:17	ok	ok	395.0960	49.616	0.025454	21.19	59.603	11.014	49043914.561605
2015/02/18	10:47:17	ok	ok	395.1660	49.621	0.025454	21.28	59.586	11.069	48823123.457759
2015/02/18	10:52:17	ok	ok	395.1900	49.621	0.025454	21.26	59.553	11.050	48832726.623990
2015/02/18	10:57:17	--	ok	395.2060	49.626	0.025454	21.34	59.596	11.109	45609935.878823
2015/02/18	10:57:30	ok	ok	394.8720	49.596	0.025443	21.35	59.506	11.098	43390995.449485
2015/02/18	11:02:30	ok	ok	394.9780	49.607	0.025443	21.43	59.579	11.164	49007795.481515
2015/02/18	11:07:30	ok	ok	395.0340	49.611	0.025443	21.52	59.532	11.213	49839372.116536
2015/02/18	11:12:30	ok	ok	395.1040	49.615	0.025443	21.68	59.527	11.316	52454742.330756
2015/02/18	11:17:30	ok	ok	395.1300	49.619	0.025443	21.76	59.509	11.365	49246116.573704
2015/02/18	11:22:30	ok	ok	395.1620	49.624	0.025443	21.82	59.518	11.406	51559884.560477
2015/02/18	11:27:30	--	ok	395.2040	49.625	0.025443	21.89	59.468	11.443	45474629.577633
2015/02/18	11:27:43	ok	ok	394.8980	49.595	0.025431	21.90	59.378	11.432	44243854.706903
2015/02/18	11:32:43	ok	ok	395.0200	49.613	0.025431	22.05	59.463	11.548	51998689.143005
2015/02/18	11:37:43	ok	ok	394.8080	49.580	0.025431	21.44	60.100	11.268	52119190.668420
2015/02/18	11:42:43	--	ok	394.6760	49.559	0.025431	20.98	60.453	11.036	47791217.875548
2015/02/18	11:42:56	ok	ok	395.1260	49.605	0.025449	21.01	60.275	11.023	44074752.531028
2015/02/18	11:47:56	ok	ok	395.0020	49.603	0.025449	20.76	60.903	10.977	45612544.474277
2015/02/18	11:52:56	ok	ok	394.9880	49.604	0.025449	20.73	60.898	10.957	48798295.830653
2015/02/18	11:57:56	ok	ok	394.9880	49.604	0.025449	20.70	60.984	10.953	45781651.360785
2015/02/18	12:02:56	ok	ok	394.9980	49.601	0.025449	20.68	60.981	10.940	46317092.878364
2015/02/18	12:07:56	ok	ok	395.0140	49.604	0.025449	20.69	60.952	10.941	46066934.277019
2015/02/18	12:12:56	ok	ok	394.9940	49.605	0.025449	20.72	60.927	10.956	45740250.026695
2015/02/18	12:17:56	ok	ok	395.0460	49.605	0.025449	20.75	60.871	10.965	46430715.194212
2015/02/18	12:22:56	ok	ok	395.0420	49.607	0.025449	20.78	60.906	10.990	45174042.644526
2015/02/18	12:27:56	ok	ok	395.0560	49.608	0.025449	20.80	60.910	11.004	42619981.099545
2015/02/18	12:32:56	ok	ok	395.0600	49.609	0.025449	20.80	60.879	10.998	41751924.070273
2015/02/18	12:37:56	ok	ok	395.0700	49.608	0.025449	20.84	60.916	11.031	39535500.972038
2015/02/18	12:42:56	ok	ok	395.0780	49.610	0.025449	20.88	60.801	11.035	39024050.454731
2015/02/18	12:47:56	ok	ok	395.0800	49.612	0.025449	20.92	60.777	11.057	41224719.444268
2015/02/18	12:52:56	ok	ok	395.1660	49.617	0.025449	21.02	60.702	11.107	41852609.820685
2015/02/18	12:57:56	ok	ok	395.1560	49.622	0.025449	21.07	60.649	11.130	40404424.595559
2015/02/18	13:02:56	ok	ok	395.1640	49.620	0.025449	21.10	60.654	11.150	44368499.353611
2015/02/18	13:07:56	--	ok	395.2460	49.621	0.025449	21.11	60.595	11.146	41352589.684611
2015/02/18	13:08:09	ok	ok	394.8640	49.588	0.025436	21.13	60.537	11.148	35187825.157502
2015/02/18	13:13:09	ok	ok	394.9500	49.602	0.025436	21.20	60.518	11.190	38294802.818173
2015/02/18	13:18:09	ok	ok	394.9860	49.605	0.025436	21.22	60.552	11.209	43330749.455923
2015/02/18	13:23:09	ok	ok	394.9960	49.607	0.025436	21.30	60.565	11.263	41621020.544703
2015/02/18	13:28:09	ok	ok	395.0440	49.614	0.025436	21.35	60.512	11.286	39142138.861116
2015/02/18	13:33:09	ok	ok	395.0220	49.615	0.025436	21.40	60.550	11.326	38669908.545612
2015/02/18	13:38:09	ok	ok	395.0400	49.615	0.025436	21.42	60.523	11.334	34428249.906202
2015/02/18	13:43:09	ok	ok	395.0840	49.617	0.025436	21.50	60.414	11.366	36834844.216787
2015/02/18	13:48:09	ok	ok	395.1300	49.620	0.025436	21.53	60.449	11.392	35814081.277608
2015/02/18	13:53:09	ok	ok	395.1980	49.623	0.025436	21.57	60.425	11.414	36610639.141335
2015/02/18	13:58:09	--	ok	395.2340	49.627	0.025436	21.68	60.321	11.467	35277653.930676
2015/02/18	13:58:22	ok	ok	394.9120	49.589	0.025423	21.69	60.292	11.468	28296587.702310
2015/02/18	14:03:22	ok	ok	394.9260	49.608	0.025423	21.74	60.300	11.503	37826720.242202
2015/02/18	14:08:22	ok	ok	395.0020	49.610	0.025423	21.74	60.330	11.509	39455448.636773
2015/02/18	14:13:22	ok	ok	395.0000	49.614	0.025423	21.84	60.285	11.567	42990002.112057
2015/02/18	14:18:22	ok	ok	395.0820	49.618	0.025423	21.90	60.325	11.614	41946610.995202
2015/02/18	14:23:22	ok	ok	395.1100	49.620	0.025423	21.95	60.211	11.626	44097491.757100
2015/02/18	14:28:22	ok	ok	395.0920	49.621	0.025423	22.00	60.311	11.679	40027598.455629
2015/02/18	14:33:22	ok	ok	395.1380	49.628	0.025423	22.08	60.384	11.747	38961831.293950
2015/02/18	14:38:22	ok	ok	394.9560	49.604	0.025423	21.71	61.056	11.627	42301400.396099
2015/02/18	14:43:22	ok	ok	394.9060	49.598	0.025423	21.60	61.433	11.625	41303428.150916
2015/02/18	14:48:22	ok	ok	394.9100	49.602	0.025423	21.65	61.502	11.671	43654883.993034
2015/02/18	14:53:22	ok	ok	394.9180	49.599	0.025423	21.73	61.515	11.728	43040071.400739
2015/02/18	14:58:22	ok	ok	394.9960	49.606	0.025423	21.97	61.220	11.834	42923246.285905
2015/02/18	15:03:22	ok	ok	395.0780	49.610	0.025423	22.76	59.144	11.963	40550684.887833
2015/02/18	15:08:22	--	ok	394.6120	49.547	0.025423	21.02	63.213	11.567	39611303.866634
2015/02/18	15:08:35	--	ok	395.2440	49.612	0.025444	21.14	62.961	11.601	35571755.483630
2015/02/18	15:08:48	ok	ok	394.9460	49.596	0.025431	21.18	62.696	11.579	34925669.344513
2015/02/18	15:13:47	--	ok	394.6900	49.569	0.025431	21.84	59.338	11.385	44150311.694291
2015/02/18	15:14:00	--	ok	395.2340	49.620	0.025448	22.51	58.276	11.620	39520695.189376
2015/02/18	15:14:13	ok	ok	394.9180	49.598	0.025435	22.80	56.838	11.523	42401040.404206
2015/02/18	15:19:13	--	ok	394.6800	49.578	0.025435	21.58	59.389	11.225	48610524.968625
2015/02/18	15:19:27	--	ok	395.2640	49.640	0.025452	22.06	58.729	11.412	43159583.736236
2015/02/18	15:19:40	ok	ok	395.0200	49.601	0.025438	22.40	57.643	11.422	44263075.594676
2015/02/18	15:24:39	--	ok	394.7220	49.582	0.025438	20.22	63.139	11.028	48073506.523420
2015/02/18	15:24:52	--	ok	395.2820	49.632	0.025453	20.44	62.755	11.102	44803305.032300
2015/02/18	15:25:06	ok	ok	394.9620	49.602	0.025438	20.60	62.329	11.130	44409466.665820
2015/02/18	15:30:05	--	ok	394.6880	49.470	0.025438	21.46	59.126	11.098	52249711.631879
2015/02/18	15:30:18	--	ok	395.2580	49.597	0.025455	21.89	58.181	11.195	49854134.845890
2015/02/18	15:30:32	ok	ok	395.0140	49.570	0.025441	22.51	56.888	11.343	48490821.308590
2015/02/18	15:35:31	--	ok	394.6720	49.535	0.025441	21.19	59.297	10.958	54785628.514719
2015/02/18	15:35:44	--	ok	395.2640	49.620	0.025458	21.78	58.348	11.156	53601657.884478
2015/02/18	15:35:58	ok	ok	394.9880	49.611	0.025444	22.28	57.008	11.218	52112223.823355
2015/02/18	15:40:57	--	ok	394.5680	49.577	0.025444	19.88	62.631	10.724	55073755.775944
2015/02/18	15:41:10	ok	ok	395.1960	49.642	0.025467	20.04	62.417	10.788	53236942.412112
2015/02/18	15:46:09	ok	ok	394.9040	49.605	0.025467	19.18	64.191	10.549	53289528.100655
2015/02/18	15:51:09	--	ok	394.7280	49.583	0.025467	18.66	64.875	10.339	52578761.627041
2015/02/18	15:51:22	ok	ok	395.1160	49.634	0.025482	18.73	64.709	10.355	47073255.209767
2015/02/18	15:56:22	ok	ok	394.8440	49.586	0.025482	18.12	65.227	10.068	53454900.623920
2015/02/18	16:01:22	--	ok	394.6200	49.568	0.025482	17.65	65.529	9.836	50142415.365458
2015/02/18	16:01:36	ok	ok	395.1820	49.663	0.025503	17.70	65.420	9.849	47255446.151079
2015/02/18	16:06:35	--	ok	395.3320	49.739	0.025503	18.37	63.665	9.974	50441273.418252
2015/02/18	16:06:48	ok	ok	394.9080	49.592	0.025485	18.38	63.518	9.957	47151505.377471
2015/02/18	16:11:48	ok	ok	395.1160	49.620	0.025485	18.86	62.941	10.150	52523557.410619
2015/02/18	16:16:48	ok	ok	395.1980	49.623	0.025485	19.11	62.833	10.283	53431848.328125
2015/02/18	16:21:48	--	ok	395.2680	49.621	0.025485	19.27	62.710	10.360	50879583.894055
2015/02/18	16:22:01	ok	ok	394.8860	49.570	0.025471	19.28	62.622	10.351	45301560.786237
2015/02/18	16:27:01	ok	ok	394.9540	49.578	0.025471	19.38	62.638	10.415	50827184.979713
2015/02/18	16:32:01	ok	ok	394.9640	49.578	0.025471	19.41	62.703	10.444	53857606.399106
2015/02/18	16:37:01	ok	ok	394.9660	49.578	0.025471	19.40	62.642	10.428	50124688.268887
2015/02/18	16:42:01	ok	ok	394.9980	49.577	0.025471	19.42	62.675	10.446	45680672.913059
2015/02/18	16:47:01	ok	ok	394.9660	49.578	0.025471	19.42	62.705	10.451	49497224.924828
2015/02/18	16:52:01	ok	ok	394.9800	49.576	0.025471	19.41	62.703	10.444	45886595.727185
2015/02/18	16:57:01	ok	ok	394.9440	49.576	0.025471	19.39	62.700	10.432	48076266.378972
2015/02/18	17:02:01	ok	ok	394.9540	49.576	0.025471	19.36	62.755	10.422	43164456.220488
2015/02/18	17:07:01	ok	ok	394.9380	49.574	0.025471	19.31	62.777	10.395	46495995.038053
2015/02/18	17:12:01	ok	ok	394.9620	49.574	0.025471	19.27	62.740	10.365	50075458.446872
2015/02/18	17:17:01	ok	ok	394.9160	49.574	0.025471	19.26	62.769	10.364	48452393.203625
2015/02/18	17:22:01	ok	ok	394.8840	49.573	0.025471	19.19	62.907	10.344	48772570.794883
2015/02/18	17:27:01	ok	ok	394.8880	49.569	0.025471	19.16	62.902	10.325	48555306.491599
2015/02/18	17:32:01	ok	ok	394.8800	49.568	0.025471	19.14	62.928	10.317	50107846.941764
2015/02/18	17:37:01	ok	ok	394.8560	49.564	0.025471	19.06	62.915	10.266	50801614.179301
2015/02/18	17:42:01	ok	ok	394.8260	49.564	0.025471	19.02	62.938	10.246	49953933.812070
2015/02/18	17:47:01	--	ok	394.7820	49.562	0.025471	18.96	62.958	10.213	54954089.400073
2015/02/18	17:47:14	ok	ok	395.0980	49.581	0.025482	19.04	62.882	10.249	43523627.638287
2015/02/18	17:52:14	ok	ok	395.0480	49.583	0.025482	18.94	62.985	10.205	49685845.304795
2015/02/18	17:57:14	ok	ok	395.0160	49.578	0.025482	18.89	63.036	10.183	46908505.299735
2015/02/18	18:02:14	ok	ok	394.9980	49.579	0.025482	18.90	63.038	10.190	50581824.799995
2015/02/18	18:07:14	ok	ok	395.0060	49.578	0.025482	18.82	63.084	10.149	49994827.119524
2015/02/18	18:12:14	ok	ok	395.0000	49.574	0.025482	18.79	63.109	10.135	49072257.869968
2015/02/18	18:17:14	ok	ok	394.9400	49.573	0.025482	18.74	63.131	10.109	49881554.979433
2015/02/18	18:22:14	ok	ok	394.9340	49.568	0.025482	18.71	63.066	10.081	53260127.528302
2015/02/18	18:27:14	ok	ok	394.9400	49.569	0.025482	18.64	63.144	10.051	48731799.594580
2015/02/18	18:32:14	ok	ok	394.9060	49.564	0.025482	18.59	63.195	10.030	47654170.142024
2015/02/18	18:37:14	ok	ok	394.8920	49.562	0.025482	18.54	63.217	10.004	49352129.133651
2015/02/18	18:42:14	ok	ok	394.8880	49.560	0.025482	18.51	63.212	9.985	49115602.401052
2015/02/18	18:47:14	ok	ok	394.8360	49.559	0.025482	18.44	63.289	9.956	50490423.070787
2015/02/18	18:52:14	ok	ok	394.8280	49.556	0.025482	18.44	63.230	9.947	48893740.835511
2015/02/18	18:57:14	ok	ok	394.8020	49.555	0.025482	18.33	63.331	9.898	48787675.644400
2015/02/18	19:02:14	--	ok	394.7820	49.554	0.025482	18.28	63.352	9.872	46494518.309994
2015/02/18	19:02:28	ok	ok	395.0440	49.572	0.025494	18.32	63.239	9.878	41913360.059852
2015/02/18	19:07:27	ok	ok	395.0280	49.576	0.025494	18.24	63.435	9.861	49743332.790336
2015/02/18	19:12:27	ok	ok	394.9980	49.571	0.025494	18.17	63.423	9.819	47206963.538461
2015/02/18	19:17:27	ok	ok	394.9680	49.564	0.025494	18.14	63.448	9.805	45680590.020478
2015/02/18	19:22:27	ok	ok	394.9180	49.567	0.025494	18.08	63.497	9.778	45713844.925660
2015/02/18	19:27:27	ok	ok	394.9020	49.562	0.025494	18.04	63.460	9.749	46242562.189654
2015/02/18	19:32:27	ok	ok	394.8880	49.559	0.025494	17.99	63.482	9.723	44171094.488308
2015/02/18	19:37:27	ok	ok	394.8740	49.559	0.025494	17.95	63.505	9.704	47245671.712113
2015/02/18	19:42:27	ok	ok	394.9060	49.555	0.025494	17.92	63.500	9.686	47888072.620647
2015/02/18	19:47:27	ok	ok	394.8420	49.554	0.025494	17.88	63.523	9.666	44957874.296087
2015/02/18	19:52:27	ok	ok	394.8100	49.551	0.025494	17.82	63.572	9.639	43934845.032397
2015/02/18	19:57:27	ok	ok	394.8260	49.551	0.025494	17.78	63.536	9.611	45177933.959848
2015/02/18	20:02:27	--	ok	394.7840	49.548	0.025494	17.78	63.506	9.606	45864180.337496
2015/02/18	20:02:41	ok	ok	395.0580	49.573	0.025505	17.78	63.506	9.606	38383224.628100
2015/02/18	20:07:40	--	ok	395.2440	49.634	0.025505	18.19	63.038	9.771	46945591.905123
2015/02/18	20:07:54	ok	ok	394.9700	49.560	0.025492	18.19	62.979	9.761	41085513.993882
2015/02/18	20:12:53	ok	ok	395.0800	49.578	0.025492	18.49	62.760	9.902	41658214.472955
2015/02/18	20:17:53	ok	ok	395.1480	49.590	0.025492	18.68	62.582	9.985	48246941.500074
2015/02/18	20:22:53	--	ok	395.2060	49.605	0.025492	18.82	62.485	10.053	50748337.069539
2015/02/18	20:23:06	ok	ok	395.0120	49.570	0.025481	18.84	62.309	10.036	43507003.239483
2015/02/18	20:28:05	ok	ok	395.0340	49.580	0.025481	18.93	62.234	10.077	49378141.243587
2015/02/18	20:33:05	ok	ok	395.0220	49.584	0.025481	18.98	62.272	10.113	51022112.311803
2015/02/18	20:38:05	ok	ok	395.0900	49.594	0.025481	19.10	62.112	10.159	57569067.576859
2015/02/18	20:43:05	ok	ok	395.1280	49.598	0.025481	19.12	62.025	10.157	51434257.998844
2015/02/18	20:48:05	ok	ok	395.1540	49.597	0.025481	19.16	62.001	10.177	52300854.431855
2015/02/18	20:53:05	ok	ok	395.1500	49.603	0.025481	19.16	61.941	10.167	50791127.339468
2015/02/18	20:58:05	ok	ok	395.1760	49.611	0.025481	19.21	61.829	10.178	49123563.655861
2015/02/18	21:03:05	--	ok	395.2100	49.622	0.025481	19.24	61.714	10.177	50522354.373597
2015/02/18	21:03:18	ok	ok	394.9460	49.581	0.02547	19.27	61.598	10.176	42904732.040884
2015/02/18	21:08:17	ok	ok	394.9500	49.585	0.02547	19.22	61.680	10.160	50010671.793551
2015/02/18	21:13:17	ok	ok	394.9960	49.585	0.02547	19.24	61.684	10.172	51063906.589556
2015/02/18	21:18:17	ok	ok	395.0160	49.589	0.02547	19.27	61.658	10.186	48526963.184729
2015/02/18	21:23:17	ok	ok	395.0240	49.591	0.02547	19.28	61.660	10.192	48409047.121629
2015/02/18	21:28:17	ok	ok	395.0440	49.591	0.02547	19.32	61.576	10.203	50900671.453248
2015/02/18	21:33:17	ok	ok	395.0460	49.594	0.02547	19.32	61.546	10.198	46086124.204469
2015/02/18	21:38:17	ok	ok	395.0600	49.595	0.02547	19.28	61.540	10.173	46956514.853234
2015/02/18	21:43:17	ok	ok	395.0400	49.597	0.02547	19.28	61.479	10.163	48357028.941480
2015/02/18	21:48:17	ok	ok	395.0420	49.593	0.02547	19.20	61.587	10.133	47028174.204306
2015/02/18	21:53:17	ok	ok	395.0300	49.595	0.02547	19.11	61.542	10.072	46265128.480548
2015/02/18	21:58:17	ok	ok	395.0040	49.593	0.02547	19.13	61.455	10.069	45378730.955124
2015/02/18	22:03:17	ok	ok	395.0260	49.591	0.02547	19.14	61.396	10.066	44721268.682857
2015/02/18	22:08:17	ok	ok	395.0500	49.595	0.02547	19.18	61.312	10.076	45342420.313981
2015/02/18	22:13:17	ok	ok	395.0460	49.592	0.02547	19.14	61.336	10.056	46154773.252701
2015/02/18	22:18:17	ok	ok	395.0780	49.598	0.02547	19.21	61.197	10.074	46098925.126864
2015/02/18	22:23:17	ok	ok	395.0720	49.598	0.02547	19.16	61.188	10.043	42383775.956701
2015/02/18	22:28:17	ok	ok	395.0640	49.598	0.02547	19.15	61.217	10.042	40856270.482913
2015/02/18	22:33:17	ok	ok	395.0800	49.600	0.02547	19.13	61.153	10.020	43983309.051643
2015/02/18	22:38:17	ok	ok	395.1120	49.601	0.02547	19.12	61.122	10.009	44942839.664930
2015/02/18	22:43:17	ok	ok	395.0840	49.602	0.02547	19.07	61.144	9.983	44284672.963526
2015/02/18	22:48:17	ok	ok	395.0640	49.600	0.02547	19.06	61.112	9.972	43009830.537058
2015/02/18	22:53:17	ok	ok	395.0600	49.601	0.02547	19.06	61.112	9.972	41651894.040792
2015/02/18	22:58:17	ok	ok	395.0700	49.604	0.02547	19.06	61.052	9.962	44127588.809965
2015/02/18	23:03:17	ok	ok	395.0400	49.601	0.02547	19.00	61.012	9.920	38290510.520963
2015/02/18	23:08:17	ok	ok	395.0860	49.604	0.02547	18.98	60.978	9.903	39967697.629695
2015/02/18	23:13:17	ok	ok	395.0380	49.601	0.02547	18.98	60.978	9.903	43096812.480006
2015/02/18	23:18:17	ok	ok	395.0540	49.598	0.02547	18.96	60.945	9.886	43127128.916996
2015/02/18	23:23:17	ok	ok	395.0560	49.600	0.02547	18.92	60.969	9.867	41781800.819249
2015/02/18	23:28:17	ok	ok	395.0360	49.600	0.02547	18.91	60.907	9.851	41793688.755432
2015/02/18	23:33:17	ok	ok	395.0480	49.599	0.02547	18.88	60.842	9.823	39823863.356123
2015/02/18	23:38:17	ok	ok	395.0920	49.598	0.02547	18.86	60.868	9.816	42691251.297346
2015/02/18	23:43:17	ok	ok	395.0540	49.598	0.02547	18.84	60.865	9.804	39049916.565242
2015/02/18	23:48:17	ok	ok	395.0520	49.595	0.02547	18.83	60.833	9.793	39682470.647642
2015/02/18	23:53:17	ok	ok	395.0460	49.597	0.02547	18.82	60.832	9.787	38444535.319482
2015/02/18	23:58:17	ok	ok	395.0140	49.599	0.02547	18.78	60.856	9.767	40857776.197190
2015/02/19	00:03:17	ok	ok	395.0280	49.593	0.02547	18.73	60.787	9.728	40548985.172139
2015/02/19	00:08:17	ok	ok	395.0000	49.596	0.02547	18.70	60.843	9.719	39937046.743639
2015/02/19	00:13:17	ok	ok	394.9980	49.589	0.02547	18.68	60.779	9.698	38673522.651393
2015/02/19	00:18:17	ok	ok	394.9860	49.596	0.02547	18.65	60.744	9.675	40106882.954634
2015/02/19	00:23:17	ok	ok	395.0020	49.599	0.02547	18.64	60.712	9.664	41140300.543430
2015/02/19	00:28:17	ok	ok	395.0140	49.588	0.02547	18.58	60.703	9.629	39710873.758780
2015/02/19	00:33:17	ok	ok	395.0520	49.595	0.02547	18.58	60.672	9.624	39591320.837957
2015/02/19	00:38:17	ok	ok	395.0120	49.589	0.02547	18.55	60.698	9.611	40181724.896477
2015/02/19	00:43:17	ok	ok	394.9960	49.587	0.02547	18.48	60.686	9.569	38209225.043572
2015/02/19	00:48:17	ok	ok	395.0120	49.591	0.02547	18.51	60.601	9.573	38403482.184790
2015/02/19	00:53:17	ok	ok	394.9700	49.592	0.02547	18.52	60.633	9.583	39432598.185447
2015/02/19	00:58:17	ok	ok	394.9660	49.590	0.02547	18.45	60.621	9.542	38193658.792089
2015/02/19	01:03:17	ok	ok	394.9860	49.591	0.02547	18.44	60.590	9.531	41149259.399386
2015/02/19	01:08:17	ok	ok	394.9760	49.589	0.02547	18.49	60.507	9.547	39526397.119123
2015/02/19	01:13:17	ok	ok	394.9260	49.583	0.02547	18.36	60.607	9.489	36787816.868976
2015/02/19	01:18:17	ok	ok	394.9900	49.584	0.02547	18.38	60.489	9.482	40021500.775264
2015/02/19	01:23:17	ok	ok	395.0120	49.589	0.02547	18.35	60.605	9.483	41519575.828743
2015/02/19	01:28:17	ok	ok	394.9260	49.590	0.02547	18.33	60.542	9.462	36039946.179839
2015/02/19	01:33:17	ok	ok	394.9560	49.587	0.02547	18.32	60.510	9.451	40511118.610116
2015/02/19	01:38:17	ok	ok	394.9920	49.590	0.02547	18.34	60.423	9.449	37603082.561611
2015/02/19	01:43:17	ok	ok	394.9540	49.590	0.02547	18.28	60.473	9.423	39603654.284734
2015/02/19	01:48:17	ok	ok	394.9760	49.584	0.02547	18.28	60.443	9.419	40852417.958973
2015/02/19	01:53:17	ok	ok	394.9580	49.586	0.02547	18.26	60.410	9.402	39551455.512225
2015/02/19	01:58:17	ok	ok	394.9660	49.580	0.02547	18.25	60.408	9.396	37642387.147509
2015/02/19	02:03:17	ok	ok	394.9100	49.589	0.02547	18.26	60.350	9.393	42028981.998870
2015/02/19	02:08:17	ok	ok	394.9360	49.584	0.02547	18.24	60.346	9.381	39948578.945565
2015/02/19	02:13:17	ok	ok	394.9560	49.582	0.02547	18.21	60.402	9.373	40153947.241016
2015/02/19	02:18:17	ok	ok	394.9540	49.582	0.02547	18.23	60.315	9.371	39923146.984366
2015/02/19	02:23:17	ok	ok	394.9540	49.588	0.02547	18.22	60.283	9.360	37028517.371526
2015/02/19	02:28:17	ok	ok	394.9580	49.583	0.02547	18.20	60.280	9.349	38585023.395810
2015/02/19	02:33:17	ok	ok	394.9580	49.582	0.02547	18.14	60.270	9.314	39102156.643801
2015/02/19	02:38:17	ok	ok	394.9240	49.577	0.02547	18.12	60.267	9.302	38910541.881800
2015/02/19	02:43:17	ok	ok	394.9480	49.585	0.02547	18.12	60.297	9.307	36876198.712867
2015/02/19	02:48:17	ok	ok	394.9420	49.582	0.02547	18.08	60.260	9.279	37822483.976798
2015/02/19	02:53:17	ok	ok	394.9280	49.581	0.02547	18.07	60.289	9.278	38206899.742712
2015/02/19	02:58:17	ok	ok	394.9160	49.581	0.02547	18.06	60.197	9.259	39545695.115798
2015/02/19	03:03:17	ok	ok	394.9380	49.579	0.02547	18.07	60.138	9.255	39982674.302468
2015/02/19	03:08:17	ok	ok	394.9640	49.583	0.02547	18.09	60.202	9.276	39420688.222912
2015/02/19	03:13:17	ok	ok	394.9180	49.580	0.02547	18.04	60.164	9.243	38188011.263066
2015/02/19	03:18:17	ok	ok	394.9360	49.580	0.02547	18.04	60.103	9.233	40583082.544143
2015/02/19	03:23:17	ok	ok	394.9840	49.583	0.02547	18.06	60.106	9.245	39442681.698462
2015/02/19	03:28:17	ok	ok	394.8840	49.576	0.02547	17.96	60.181	9.201	38929382.064702
2015/02/19	03:33:17	ok	ok	394.9060	49.583	0.02547	17.99	60.095	9.205	37114034.200480
2015/02/19	03:38:17	ok	ok	394.9040	49.578	0.02547	17.96	60.121	9.192	38140940.628652
2015/02/19	03:43:17	ok	ok	394.9060	49.577	0.02547	17.93	60.116	9.175	39037781.227782
2015/02/19	03:48:17	ok	ok	394.9400	49.577	0.02547	17.92	60.054	9.160	38765359.765744
2015/02/19	03:53:17	ok	ok	394.9260	49.580	0.02547	17.92	60.114	9.169	38849588.267319
2015/02/19	03:58:17	ok	ok	394.9480	49.578	0.02547	17.92	60.114	9.169	39210316.595150
2015/02/19	04:03:17	ok	ok	394.8820	49.577	0.02547	17.90	60.051	9.149	37304156.258550
2015/02/19	04:08:17	ok	ok	395.1700	49.647	0.02547	18.66	58.840	9.377	44072937.678268
2015/02/19	04:13:17	--	ok	395.2980	49.682	0.02547	19.01	58.834	9.572	41046222.255320
2015/02/19	04:13:30	ok	ok	394.8460	49.572	0.025454	19.02	58.714	9.558	38502945.963541
2015/02/19	04:18:30	ok	ok	395.0120	49.593	0.025454	19.22	58.745	9.676	42905933.966640
2015/02/19	04:23:30	ok	ok	395.0880	49.602	0.025454	19.43	58.717	9.792	42714219.670031
2015/02/19	04:28:30	ok	ok	395.1560	49.611	0.025454	19.54	58.765	9.863	41220907.980065
2015/02/19	04:33:30	ok	ok	395.1940	49.624	0.025454	19.66	58.753	9.931	45175789.896640
2015/02/19	04:38:30	--	ok	395.2700	49.639	0.025454	19.76	58.738	9.987	44434632.010810
2015/02/19	04:38:43	ok	ok	394.8580	49.576	0.025439	19.82	58.565	9.992	39883151.342804
2015/02/19	04:43:43	ok	ok	394.9480	49.586	0.025439	19.86	58.754	10.048	45658415.321513
2015/02/19	04:48:43	ok	ok	394.9560	49.588	0.025439	19.93	58.765	10.091	42549988.537779
2015/02/19	04:53:43	ok	ok	395.0360	49.594	0.025439	20.00	58.806	10.140	46945504.865334
2015/02/19	04:58:43	ok	ok	395.0580	49.598	0.025439	20.06	58.755	10.167	44772486.043300
2015/02/19	05:03:43	ok	ok	395.0760	49.601	0.025439	20.10	58.761	10.191	41982154.436294
2015/02/19	05:08:43	ok	ok	395.1080	49.608	0.025439	20.14	58.828	10.227	44383967.372845
2015/02/19	05:13:43	ok	ok	395.1180	49.611	0.025439	20.15	58.830	10.233	45322591.586630
2015/02/19	05:18:43	ok	ok	395.1420	49.616	0.025439	20.20	58.807	10.259	43613625.983401
2015/02/19	05:23:43	ok	ok	395.1600	49.615	0.025439	20.23	58.873	10.289	43870640.485265
2015/02/19	05:28:43	ok	ok	395.1840	49.616	0.025439	20.23	58.842	10.283	43472864.046902
2015/02/19	05:33:43	ok	ok	395.1900	49.624	0.025439	20.21	58.930	10.287	43515375.128068
2015/02/19	05:38:43	ok	ok	395.1860	49.627	0.025439	20.25	58.876	10.301	43722009.819786
2015/02/19	05:43:43	--	ok	395.2400	49.628	0.025439	20.28	58.941	10.331	39259618.871671
2015/02/19	05:43:56	ok	ok	394.8420	49.585	0.025426	20.30	58.822	10.322	41679359.686971
2015/02/19	05:48:56	ok	ok	394.9300	49.592	0.025426	20.28	58.911	10.325	44057336.621023
2015/02/19	05:53:56	ok	ok	394.9240	49.595	0.025426	20.28	58.972	10.336	45375596.406092
2015/02/19	05:58:56	ok	ok	394.9300	49.593	0.025426	20.28	58.972	10.336	43629503.347023
2015/02/19	06:03:56	ok	ok	394.9600	49.597	0.025426	20.29	59.034	10.353	45139379.891084
2015/02/19	06:08:56	ok	ok	394.9360	49.597	0.025426	20.25	59.120	10.344	44825717.892542
2015/02/19	06:13:56	ok	ok	394.9660	49.596	0.025426	20.29	59.034	10.353	44452023.459558
2015/02/19	06:18:56	ok	ok	394.9580	49.597	0.025426	20.30	59.036	10.359	46758238.059491
2015/02/19	06:23:56	ok	ok	394.9580	49.597	0.025426	20.29	59.095	10.364	42419312.465153
2015/02/19	06:28:56	ok	ok	394.9660	49.596	0.025426	20.26	59.091	10.345	46089782.808697
2015/02/19	06:33:56	ok	ok	394.9660	49.594	0.025426	20.26	59.091	10.345	41631790.340731
2015/02/19	06:38:56	ok	ok	395.0000	49.598	0.025426	20.24	59.148	10.343	44941010.942876
2015/02/19	06:43:56	ok	ok	394.9820	49.598	0.025426	20.24	59.088	10.332	42018603.512796
2015/02/19	06:48:56	ok	ok	395.0400	49.599	0.025426	20.28	59.063	10.352	44165314.963569
2015/02/19	06:53:56	ok	ok	395.0140	49.601	0.025426	20.25	59.089	10.338	44880473.616538
2015/02/19	06:58:56	ok	ok	395.0220	49.604	0.025426	20.30	59.097	10.370	43545283.105697
2015/02/19	07:03:56	ok	ok	395.0340	49.603	0.025426	20.31	59.098	10.376	43194283.983248
2015/02/19	07:08:56	ok	ok	395.0380	49.603	0.025426	20.28	59.155	10.368	43939764.732614
2015/02/19	07:13:56	ok	ok	395.0220	49.601	0.025426	20.29	59.187	10.380	47051045.206170
2015/02/19	07:18:56	ok	ok	395.0780	49.607	0.025426	20.32	59.100	10.383	46367547.342646
2015/02/19	07:23:56	ok	ok	395.0660	49.608	0.025426	20.33	59.132	10.394	43630093.713791
2015/02/19	07:28:56	ok	ok	395.0580	49.607	0.025426	20.36	59.137	10.413	47599212.705874
2015/02/19	07:33:56	ok	ok	395.1020	49.610	0.025426	20.38	59.140	10.426	46203852.252415
2015/02/19	07:38:56	ok	ok	395.1200	49.616	0.025426	20.40	59.113	10.433	46702662.415521
2015/02/19	07:43:56	ok	ok	395.1160	49.613	0.025426	20.43	59.087	10.447	48117701.508043
2015/02/19	07:48:56	ok	ok	395.1300	49.615	0.025426	20.44	59.119	10.459	48160749.577631
2015/02/19	07:53:56	ok	ok	395.1340	49.619	0.025426	20.47	59.124	10.478	47219398.881181
2015/02/19	07:58:56	ok	ok	395.1700	49.615	0.025426	20.48	59.125	10.484	46805481.491651
2015/02/19	08:03:56	ok	ok	395.1540	49.617	0.025426	20.51	59.130	10.504	45711645.231916
2015/02/19	08:08:56	ok	ok	395.1600	49.628	0.025426	20.51	59.160	10.509	46316508.682837
2015/02/19	08:13:56	ok	ok	395.1760	49.619	0.025426	20.52	59.223	10.526	42731850.784007
2015/02/19	08:18:56	ok	ok	395.1900	49.627	0.025426	20.54	59.165	10.528	45960298.399437
2015/02/19	08:23:56	--	ok	395.2040	49.626	0.025426	20.53	59.194	10.527	45788685.348682
2015/02/19	08:24:09	ok	ok	394.8380	49.586	0.025415	20.51	59.160	10.509	43182724.124688
2015/02/19	08:29:09	ok	ok	394.9300	49.597	0.025415	20.56	59.138	10.536	45378806.488327
2015/02/19	08:34:09	ok	ok	394.9700	49.598	0.025415	20.59	59.203	10.566	45155731.679014
2015/02/19	08:39:09	ok	ok	394.9660	49.600	0.025415	20.63	59.149	10.581	46043334.136770
2015/02/19	08:44:09	ok	ok	395.0160	49.603	0.025415	20.71	59.161	10.632	45128627.468626
2015/02/19	08:49:09	ok	ok	395.0400	49.604	0.025415	20.72	59.163	10.639	49713708.342826
2015/02/19	08:54:09	ok	ok	395.0460	49.609	0.025415	20.74	59.196	10.657	46240370.458291
2015/02/19	08:59:09	ok	ok	395.1060	49.612	0.025415	20.80	59.145	10.685	47889336.982046
2015/02/19	09:04:09	ok	ok	395.1080	49.614	0.025415	20.84	59.151	10.711	47681741.297534
2015/02/19	09:09:09	ok	ok	395.1220	49.618	0.025415	20.92	59.194	10.769	45989036.771613
2015/02/19	09:14:09	ok	ok	395.1780	49.623	0.025415	20.97	59.141	10.790	47181977.946544
2015/02/19	09:19:09	ok	ok	395.1860	49.622	0.025415	21.03	59.181	10.835	47631952.641911
2015/02/19	09:24:09	--	ok	395.2120	49.628	0.025415	21.06	59.155	10.849	48727578.863260
2015/02/19	09:24:22	ok	ok	394.8800	49.594	0.025403	21.04	59.029	10.814	44248050.232811
2015/02/19	09:29:22	ok	ok	394.9500	49.603	0.025403	21.10	59.161	10.876	51062262.996438
2015/02/19	09:34:22	ok	ok	395.0120	49.607	0.025403	21.16	59.170	10.915	49626563.353126
2015/02/19	09:39:22	ok	ok	395.0200	49.610	0.025403	21.23	59.151	10.956	49454392.045801
2015/02/19	09:44:22	ok	ok	395.0920	49.612	0.025403	21.32	59.104	11.004	48486478.067349
2015/02/19	09:49:22	ok	ok	395.0820	49.614	0.025403	21.32	59.134	11.010	48623165.889344
2015/02/19	09:54:22	ok	ok	395.1340	49.617	0.025403	21.38	59.083	11.039	48414529.120668
2015/02/19	09:59:22	ok	ok	395.1540	49.622	0.025403	21.48	59.129	11.111	49323329.028934
2015/02/19	10:04:22	ok	ok	395.1960	49.622	0.025403	21.53	59.106	11.139	46888859.796727
2015/02/19	10:09:22	--	ok	395.2300	49.629	0.025403	21.58	59.114	11.173	48390899.710193
2015/02/19	10:09:35	ok	ok	394.8440	49.594	0.025391	21.60	58.994	11.163	42281360.899226
2015/02/19	10:14:34	ok	ok	394.9380	49.605	0.025391	21.64	59.062	11.202	51350345.883958
2015/02/19	10:19:34	ok	ok	394.9680	49.608	0.025391	21.66	59.157	11.233	49106447.021124
2015/02/19	10:24:34	ok	ok	394.9960	49.611	0.025391	21.77	59.113	11.296	45057718.009100
2015/02/19	10:29:34	ok	ok	395.0420	49.611	0.025391	21.83	59.153	11.343	49804091.612131
2015/02/19	10:34:34	ok	ok	395.0600	49.615	0.025391	21.83	59.122	11.337	51384000.395311
2015/02/19	10:39:34	ok	ok	395.0820	49.618	0.025391	21.90	59.102	11.379	49339599.156752
2015/02/19	10:44:34	ok	ok	395.1280	49.620	0.025391	21.96	59.112	11.420	50482429.345274
2015/02/19	10:49:34	ok	ok	395.1220	49.620	0.025391	21.99	59.147	11.447	48898894.139195
2015/02/19	10:54:34	ok	ok	395.2000	49.622	0.025391	22.02	59.182	11.473	49661650.184936
2015/02/19	10:59:34	ok	ok	395.1820	49.630	0.025391	22.06	59.127	11.489	50394949.080257
2015/02/19	11:04:34	--	ok	395.2180	49.632	0.025391	22.12	59.198	11.543	50436654.896974
2015/02/19	11:04:48	ok	ok	394.8580	49.597	0.025378	22.11	58.982	11.494	44020197.633816
2015/02/19	11:09:47	ok	ok	394.9580	49.614	0.025378	22.17	59.145	11.565	52238564.031015
2015/02/19	11:14:47	ok	ok	395.0220	49.617	0.025378	22.28	59.100	11.630	50191950.219380
2015/02/19	11:19:47	ok	ok	395.0320	49.620	0.025378	22.33	59.139	11.671	47338545.899636
2015/02/19	11:24:47	ok	ok	395.1100	49.623	0.025378	22.46	59.098	11.750	52305109.873321
2015/02/19	11:29:47	ok	ok	395.1320	49.625	0.025378	22.50	59.104	11.778	51790607.529100
2015/02/19	11:34:47	ok	ok	395.1740	49.628	0.025378	22.55	59.112	11.814	51415787.213163
2015/02/19	11:39:47	ok	ok	394.9260	49.605	0.025378	21.86	60.258	11.575	49228353.345356
2015/02/19	11:44:47	ok	ok	394.8260	49.593	0.025378	21.64	60.467	11.468	47153710.981414
2015/02/19	11:49:47	--	ok	394.7920	49.590	0.025378	21.52	60.447	11.385	51461935.671160
2015/02/19	11:50:00	ok	ok	395.1040	49.618	0.02539	21.50	60.322	11.349	40558370.904352
2015/02/19	11:54:59	ok	ok	395.0340	49.615	0.02539	21.40	60.489	11.315	46918955.909427
2015/02/19	11:59:59	ok	ok	395.0040	49.612	0.02539	21.37	60.515	11.300	46050552.769808
2015/02/19	12:04:59	ok	ok	395.0140	49.614	0.02539	21.32	60.507	11.266	45068214.662457
2015/02/19	12:09:59	ok	ok	395.0080	49.612	0.02539	21.31	60.536	11.264	45887418.568175
2015/02/19	12:14:59	ok	ok	394.9920	49.611	0.02539	21.26	60.528	11.230	43449009.924498
2015/02/19	12:19:59	ok	ok	394.9860	49.610	0.02539	21.20	60.549	11.195	44276297.080789
2015/02/19	12:24:59	ok	ok	394.9620	49.609	0.02539	21.16	60.542	11.168	45480829.610203
2015/02/19	12:29:59	ok	ok	394.9800	49.610	0.02539	21.19	60.486	11.177	44968570.632333
2015/02/19	12:34:59	ok	ok	395.0160	49.609	0.02539	21.18	60.454	11.165	42936332.090375
2015/02/19	12:39:59	ok	ok	394.9960	49.610	0.02539	21.22	60.400	11.181	43708325.855750
2015/02/19	12:44:59	ok	ok	395.0000	49.612	0.02539	21.24	60.342	11.183	44986862.465940
2015/02/19	12:49:59	ok	ok	394.9860	49.609	0.02539	21.18	60.363	11.148	42503993.868153
2015/02/19	12:54:59	ok	ok	394.9860	49.612	0.02539	21.20	60.366	11.162	42336843.140324
2015/02/19	12:59:59	ok	ok	394.9980	49.611	0.02539	21.16	60.360	11.135	41430221.407514
2015/02/19	13:04:59	ok	ok	395.0040	49.610	0.02539	21.21	60.368	11.168	39828932.911034
2015/02/19	13:09:59	ok	ok	394.9980	49.610	0.02539	21.18	60.363	11.148	39659894.755090
2015/02/19	13:14:59	ok	ok	394.9960	49.611	0.02539	21.22	60.308	11.164	42235205.490790
2015/02/19	13:19:59	ok	ok	395.0220	49.611	0.02539	21.20	60.275	11.145	38738716.990668
2015/02/19	13:24:59	ok	ok	395.0820	49.613	0.02539	21.22	60.247	11.153	38632862.522979
2015/02/19	13:29:59	ok	ok	395.0620	49.614	0.02539	21.24	60.190	11.155	39346671.110484
2015/02/19	13:34:59	ok	ok	395.0280	49.613	0.02539	21.21	60.215	11.140	40909593.333815
2015/02/19	13:39:59	ok	ok	395.0480	49.612	0.02539	21.20	60.183	11.128	37164986.729815
2015/02/19	13:44:59	ok	ok	395.0640	49.616	0.02539	21.21	60.033	11.106	39166221.310708
2015/02/19	13:49:59	ok	ok	395.0680	49.616	0.02539	21.20	60.092	11.111	36482660.507163
2015/02/19	13:54:59	ok	ok	395.0580	49.615	0.02539	21.17	60.118	11.096	39288196.675451
2015/02/19	13:59:59	ok	ok	395.0560	49.615	0.02539	21.18	60.028	11.086	36919551.560257
2015/02/19	14:04:59	ok	ok	395.0060	49.614	0.02539	21.13	60.081	11.064	37168771.364586
2015/02/19	14:09:59	ok	ok	395.0780	49.615	0.02539	21.10	60.137	11.055	34690549.867724
2015/02/19	14:14:59	ok	ok	395.0200	49.612	0.02539	21.06	60.070	11.017	38234595.592842
2015/02/19	14:19:59	ok	ok	395.0300	49.611	0.02539	21.08	60.073	11.030	38514610.294342
2015/02/19	14:24:59	ok	ok	395.0260	49.613	0.02539	21.07	59.980	11.007	38767189.701954
2015/02/19	14:29:59	ok	ok	395.0440	49.612	0.02539	21.02	60.002	10.979	36356292.889372
2015/02/19	14:34:59	ok	ok	395.0500	49.615	0.02539	21.06	59.948	10.995	34203583.500201
2015/02/19	14:39:59	ok	ok	395.0420	49.613	0.02539	21.00	59.969	10.960	36451546.075584
2015/02/19	14:44:59	ok	ok	395.0640	49.614	0.02539	21.04	59.914	10.976	36470180.236150
2015/02/19	14:49:59	ok	ok	395.0720	49.613	0.02539	20.98	59.935	10.942	38303978.632516
2015/02/19	14:54:59	ok	ok	395.0220	49.612	0.02539	20.94	59.929	10.915	37462525.491220
2015/02/19	14:59:59	ok	ok	395.0240	49.611	0.02539	20.96	59.841	10.912	35263250.240001
2015/02/19	15:04:59	ok	ok	395.0060	49.611	0.02539	20.92	59.865	10.891	39463846.067821
2015/02/19	15:09:59	ok	ok	395.0180	49.612	0.02539	20.92	59.865	10.891	36301635.051369
2015/02/19	15:14:59	ok	ok	395.0640	49.610	0.02539	20.86	59.794	10.840	35477455.328427
2015/02/19	15:19:59	ok	ok	395.1060	49.610	0.02539	20.85	59.854	10.845	32360793.845821
2015/02/19	15:24:59	ok	ok	395.0340	49.611	0.02539	20.86	59.855	10.851	36392090.662151
2015/02/19	15:29:59	ok	ok	395.0260	49.609	0.02539	20.82	59.819	10.819	36772320.808902
2015/02/19	15:34:59	ok	ok	395.0440	49.610	0.02539	20.83	59.759	10.815	37390705.525183
2015/02/19	15:39:59	ok	ok	395.0440	49.609	0.02539	20.80	59.785	10.801	36919253.647837
2015/02/19	15:44:59	ok	ok	395.1020	49.609	0.02539	20.76	59.779	10.774	35618641.995348
2015/02/19	15:49:59	ok	ok	395.0400	49.609	0.02539	20.73	59.743	10.749	37394139.028622
2015/02/19	15:54:59	ok	ok	394.9740	49.609	0.02539	20.72	59.772	10.748	37092895.470502
2015/02/19	15:59:59	ok	ok	395.0320	49.607	0.02539	20.71	59.771	10.742	34955712.600550
2015/02/19	16:04:59	ok	ok	394.9940	49.608	0.02539	20.72	59.711	10.737	35275767.709447
2015/02/19	16:09:59	ok	ok	394.9940	49.609	0.02539	20.64	59.760	10.696	37157776.039852
2015/02/19	16:14:59	ok	ok	394.9860	49.609	0.02539	20.67	59.764	10.716	34550096.500178
2015/02/19	16:19:59	ok	ok	395.0640	49.607	0.02539	20.62	59.756	10.683	34608163.069124
2015/02/19	16:24:59	ok	ok	395.0240	49.606	0.02539	20.61	59.724	10.671	37657930.014081
2015/02/19	16:29:59	ok	ok	395.0100	49.607	0.02539	20.60	59.692	10.659	36151669.025556
2015/02/19	16:34:59	ok	ok	394.9800	49.607	0.02539	20.56	59.747	10.644	38324203.469200
2015/02/19	16:39:59	ok	ok	394.9820	49.607	0.02539	20.57	59.688	10.640	34381291.659628
2015/02/19	16:44:59	ok	ok	394.9720	49.607	0.02539	20.51	59.678	10.601	36930829.989342
2015/02/19	16:49:59	ok	ok	394.9920	49.606	0.02539	20.53	59.651	10.609	35416931.573188
2015/02/19	16:54:59	ok	ok	394.9960	49.604	0.02539	20.47	59.672	10.575	33905384.040848
2015/02/19	16:59:59	ok	ok	394.9900	49.604	0.02539	20.48	59.613	10.571	36197209.538652
2015/02/19	17:04:59	ok	ok	394.9640	49.604	0.02539	20.47	59.672	10.575	35877474.969840
2015/02/19	17:09:59	ok	ok	395.0640	49.604	0.02539	20.41	59.693	10.542	35925003.337080
2015/02/19	17:14:59	ok	ok	395.0100	49.604	0.02539	20.41	59.632	10.531	34751208.307153
2015/02/19	17:19:59	ok	ok	394.9620	49.601	0.02539	20.33	59.741	10.501	34783798.756143
2015/02/19	17:24:59	ok	ok	394.9720	49.602	0.02539	20.36	59.594	10.494	34380769.036606
2015/02/19	17:29:59	ok	ok	394.9700	49.603	0.02539	20.40	59.661	10.530	34002580.691588
2015/02/19	17:34:59	ok	ok	394.9460	49.598	0.02539	20.28	59.672	10.459	36617068.257396
2015/02/19	17:39:59	ok	ok	395.0260	49.603	0.02539	20.34	59.590	10.481	35010277.222678
2015/02/19	17:44:59	ok	ok	394.9580	49.601	0.02539	20.25	59.668	10.440	35626551.156495
2015/02/19	17:49:59	ok	ok	394.9540	49.602	0.02539	20.29	59.583	10.449	37325544.444616
2015/02/19	17:54:59	ok	ok	394.9720	49.600	0.02539	20.26	59.608	10.435	34948146.639493
2015/02/19	17:59:59	ok	ok	394.9680	49.602	0.02539	20.24	59.636	10.428	34225085.155503
2015/02/19	18:04:59	ok	ok	394.9620	49.599	0.02539	20.24	59.636	10.428	34376367.213048
2015/02/19	18:09:59	ok	ok	394.9880	49.598	0.02539	20.22	59.541	10.399	35163949.291213
2015/02/19	18:14:59	ok	ok	394.9940	49.599	0.02539	20.24	59.605	10.423	34803078.970963
2015/02/19	18:19:59	ok	ok	394.9460	49.600	0.02539	20.21	59.540	10.393	34876621.542259
2015/02/19	18:24:59	ok	ok	394.9580	49.599	0.02539	20.20	59.508	10.381	33924452.123192
2015/02/19	18:29:59	ok	ok	394.9200	49.598	0.02539	20.18	59.535	10.374	34658663.818365
2015/02/19	18:34:59	ok	ok	394.9660	49.599	0.02539	20.20	59.538	10.387	32707600.372441
2015/02/19	18:39:59	ok	ok	394.9520	49.598	0.02539	20.18	59.565	10.379	32675566.578698
2015/02/19	18:44:59	ok	ok	394.9860	49.598	0.02539	20.17	59.533	10.368	33370028.235086
2015/02/19	18:49:59	ok	ok	395.0040	49.601	0.02539	20.16	59.501	10.356	35322214.925951
2015/02/19	18:54:59	ok	ok	394.9540	49.598	0.02539	20.12	59.525	10.336	32774847.092993
2015/02/19	18:59:59	ok	ok	394.9740	49.596	0.02539	20.09	59.490	10.312	34667204.085167
2015/02/19	19:04:59	ok	ok	394.9480	49.597	0.02539	20.11	59.493	10.324	33896013.599469
2015/02/19	19:09:59	ok	ok	395.0240	49.597	0.02539	20.07	59.487	10.299	33504618.102813
2015/02/19	19:14:59	ok	ok	394.9460	49.598	0.02539	20.06	59.425	10.282	33043136.743120
2015/02/19	19:19:59	ok	ok	394.9660	49.596	0.02539	20.10	59.431	10.308	34643944.953101
2015/02/19	19:24:59	ok	ok	394.9420	49.596	0.02539	20.09	59.429	10.301	31545675.520655
2015/02/19	19:29:59	ok	ok	394.9960	49.599	0.02539	20.15	59.347	10.323	34609515.352959
2015/02/19	19:34:59	ok	ok	394.9740	49.599	0.02539	20.12	59.404	10.315	38797848.559815
2015/02/19	19:39:59	ok	ok	395.0240	49.600	0.02539	20.09	59.368	10.291	32750293.278883
2015/02/19	19:44:59	ok	ok	395.0340	49.602	0.02539	20.17	59.290	10.325	34783027.372185
2015/02/19	19:49:59	ok	ok	395.0140	49.599	0.02539	20.13	59.314	10.305	31314885.906497
2015/02/19	19:54:59	ok	ok	395.0120	49.599	0.02539	20.10	59.340	10.292	32553077.088571
2015/02/19	19:59:59	ok	ok	394.9660	49.600	0.02539	20.13	59.314	10.305	32587606.308899
2015/02/19	20:04:59	ok	ok	395.0320	49.600	0.02539	20.08	59.336	10.279	33856671.313903
2015/02/19	20:09:59	ok	ok	395.0740	49.600	0.02539	20.08	59.306	10.274	31249226.660177
2015/02/19	20:14:59	ok	ok	395.0460	49.598	0.02539	20.09	59.277	10.275	31767588.870329
2015/02/19	20:19:59	ok	ok	395.0060	49.602	0.02539	20.08	59.306	10.274	31429305.970377
2015/02/19	20:24:59	ok	ok	395.0320	49.602	0.02539	20.06	59.333	10.267	33040488.488156
2015/02/19	20:29:59	ok	ok	395.0340	49.600	0.02539	20.09	59.308	10.280	34031138.457259
2015/02/19	20:34:59	ok	ok	395.0560	49.599	0.02539	20.04	59.269	10.244	31634876.874356
2015/02/19	20:39:59	ok	ok	395.0180	49.600	0.02539	20.04	59.361	10.259	33401610.838840
2015/02/19	20:44:59	ok	ok	395.0920	49.600	0.02539	20.09	59.247	10.270	31638500.861326
2015/02/19	20:49:59	ok	ok	395.0480	49.601	0.02539	20.06	59.272	10.256	31769677.878584
2015/02/19	20:54:59	ok	ok	395.0400	49.602	0.02539	20.08	59.184	10.253	31087391.495200
2015/02/19	20:59:59	ok	ok	395.0720	49.601	0.02539	20.06	59.212	10.246	32530539.231487
2015/02/19	21:04:59	ok	ok	395.0580	49.602	0.02539	20.14	59.194	10.291	33498173.027170
2015/02/19	21:09:59	ok	ok	395.0940	49.600	0.02539	20.07	59.274	10.262	31161256.063304
2015/02/19	21:14:59	ok	ok	395.1080	49.604	0.02539	20.06	59.212	10.246	34136817.678401
2015/02/19	21:19:59	ok	ok	395.1160	49.602	0.02539	20.04	59.269	10.244	30757007.997965
2015/02/19	21:24:59	ok	ok	395.1060	49.603	0.02539	20.03	59.176	10.222	29179029.558557
2015/02/19	21:29:59	ok	ok	395.0860	49.600	0.02539	19.97	59.197	10.189	30659495.001109
2015/02/19	21:34:59	ok	ok	395.1160	49.601	0.02539	19.98	59.199	10.196	35863052.943290
2015/02/19	21:39:59	ok	ok	395.0960	49.601	0.02539	19.96	59.226	10.188	29985424.586768
2015/02/19	21:44:59	ok	ok	395.0680	49.604	0.02539	19.99	59.201	10.202	29336523.683757
2015/02/19	21:49:59	ok	ok	395.0820	49.602	0.02539	19.96	59.226	10.188	30489450.958710
2015/02/19	21:54:59	ok	ok	395.1300	49.605	0.02539	20.02	59.144	10.210	30613439.811294
2015/02/19	21:59:59	ok	ok	395.1220	49.605	0.02539	20.01	59.112	10.199	30283730.817340
2015/02/19	22:04:59	ok	ok	395.1060	49.602	0.02539	19.97	59.228	10.195	27361036.657572
2015/02/19	22:09:59	ok	ok	395.1160	49.602	0.02539	19.96	59.135	10.173	29776013.125988
2015/02/19	22:14:59	ok	ok	395.1140	49.602	0.02539	19.92	59.190	10.158	28365719.968272
2015/02/19	22:19:59	ok	ok	395.1520	49.607	0.02539	20.01	59.082	10.193	29911054.269494
2015/02/19	22:24:59	ok	ok	395.1220	49.602	0.02539	19.99	59.109	10.186	30289399.325362
2015/02/19	22:29:59	ok	ok	395.1260	49.604	0.02539	20.00	59.111	10.192	29994795.955169
2015/02/19	22:34:59	ok	ok	395.1100	49.607	0.02539	20.02	59.023	10.189	31659534.557957
2015/02/19	22:39:59	ok	ok	395.1880	49.607	0.02539	20.02	59.023	10.189	30992119.895253
2015/02/19	22:44:59	ok	ok	395.1680	49.604	0.02539	20.01	59.021	10.183	27079241.980367
2015/02/19	22:49:59	--	ok	395.2200	49.606	0.02539	20.00	59.080	10.187	28791045.208368
2015/02/19	22:50:13	--	ok	394.2960	49.584	0.025378	20.01	58.869	10.157	27932861.993316
2015/02/19	22:50:26	ok	ok	395.0520	49.685	0.025416	19.82	59.113	10.086	30200739.057343
2015/02/19	22:55:25	ok	ok	395.2000	49.771	0.025416	20.02	58.992	10.184	27231341.652722
2015/02/19	23:00:25	--	ok	395.7780	49.760	0.025416	20.02	59.023	10.189	28982125.399005
2015/02/19	23:00:39	--	ok	394.1520	49.568	0.025374	20.02	58.870	10.163	28040652.739924
2015/02/19	23:00:52	ok	ok	395.1260	49.720	0.02542	19.83	59.084	10.087	30059781.043761
2015/02/19	23:05:51	--	ok	395.8780	49.794	0.02542	19.98	58.955	10.154	27159605.358098
2015/02/19	23:06:05	--	ok	394.6620	49.556	0.025372	19.96	58.922	10.136	29662473.737689
2015/02/19	23:06:18	ok	ok	395.0380	49.594	0.02539	19.78	59.168	10.072	30750889.488010
2015/02/19	23:11:17	--	ok	395.2120	49.609	0.02539	20.03	58.933	10.180	30459880.687318
2015/02/19	23:11:30	--	ok	394.3440	49.585	0.025379	20.00	58.776	10.135	28659304.293120
2015/02/19	23:11:43	ok	ok	395.0440	49.678	0.025415	19.84	59.055	10.088	29251447.654561
2015/02/19	23:16:43	--	ok	395.7640	49.764	0.025415	20.00	58.928	10.161	31784704.209389
2015/02/19	23:16:56	--	ok	394.0940	49.560	0.025373	19.98	58.864	10.138	27740116.427254
2015/02/19	23:17:09	ok	ok	395.1960	49.740	0.025423	19.83	58.993	10.071	28363606.452926
2015/02/19	23:22:09	--	ok	395.9600	49.823	0.025423	19.97	58.954	10.148	29063290.096780
2015/02/19	23:22:23	--	ok	394.0380	49.528	0.02537	19.98	58.834	10.133	27299947.993613
2015/02/19	23:22:36	ok	ok	395.1960	49.734	0.025423	19.82	59.022	10.070	29260812.435234
2015/02/19	23:27:35	--	ok	395.3180	49.816	0.025423	19.99	58.896	10.149	28789272.573636
2015/02/19	23:27:48	ok	ok	394.9400	49.663	0.025406	20.00	58.776	10.135	30655154.390995
2015/02/19	23:32:47	--	ok	395.5520	49.675	0.025406	19.97	58.923	10.142	28411382.254537
2015/02/19	23:33:01	--	ok	394.2080	49.571	0.025375	19.99	58.896	10.149	28368154.916759
2015/02/19	23:33:14	ok	ok	395.1280	49.710	0.025419	19.89	58.911	10.093	28603650.103743
2015/02/19	23:38:13	--	ok	395.8360	49.793	0.025419	19.94	58.980	10.134	26374284.015854
2015/02/19	23:38:26	--	ok	394.1480	49.555	0.025373	19.99	58.866	10.144	27004826.658871
2015/02/19	23:38:40	ok	ok	395.1600	49.724	0.02542	19.78	59.016	10.046	30502124.688140
2015/02/19	23:43:39	--	ok	395.2560	49.806	0.02542	19.97	58.893	10.137	27719279.275528
2015/02/19	23:43:52	ok	ok	394.9100	49.661	0.025406	19.98	58.742	10.117	28473797.844114
2015/02/19	23:48:52	--	ok	395.6220	49.680	0.025406	19.94	58.888	10.118	26334978.523356
2015/02/19	23:49:06	--	ok	394.0920	49.554	0.025371	19.93	58.704	10.081	25811633.044989
2015/02/19	23:49:19	ok	ok	395.1940	49.743	0.025421	19.79	58.956	10.042	28922914.661483
2015/02/19	23:54:18	--	ok	395.9380	49.812	0.025421	19.97	58.862	10.132	26251346.249978
2015/02/19	23:54:31	--	ok	394.0620	49.542	0.02537	19.98	58.742	10.117	28142383.493633
2015/02/19	23:54:44	ok	ok	395.1460	49.721	0.025421	19.77	59.014	10.040	28288713.248884
2015/02/19	23:59:43	--	ok	395.8820	49.816	0.025421	19.99	58.866	10.144	28870390.835483
2015/02/19	23:59:56	--	ok	394.1280	49.561	0.025373	20.00	58.684	10.119	27505012.936841
2015/02/20	00:00:10	ok	ok	395.1400	49.720	0.025421	19.80	58.958	10.048	29051793.209016
2015/02/20	00:05:09	--	ok	395.9240	49.813	0.025421	19.94	58.949	10.129	27224110.832928
2015/02/20	00:05:23	--	ok	394.0320	49.536	0.02537	19.92	58.824	10.096	27164524.252600
2015/02/20	00:05:36	--	ok	395.2140	49.765	0.025423	19.73	59.038	10.020	28745721.574870
2015/02/20	00:05:49	ok	ok	394.8960	49.647	0.025412	19.62	59.355	10.009	29164993.846957
2015/02/20	00:10:48	--	ok	395.7040	49.741	0.025412	19.95	58.798	10.109	28362947.563012
2015/02/20	00:11:01	--	ok	394.1260	49.558	0.025373	19.94	58.644	10.077	26672339.029375
2015/02/20	00:11:14	ok	ok	395.1660	49.735	0.025421	19.82	58.717	10.018	28083628.887834
2015/02/20	00:16:13	--	ok	395.9380	49.816	0.025421	19.95	58.768	10.104	29003581.073847
2015/02/20	00:16:26	--	ok	394.0140	49.533	0.02537	19.94	58.675	10.082	26777298.700061
2015/02/20	00:16:39	--	ok	395.2040	49.746	0.025424	19.74	58.948	10.011	28873673.740508
2015/02/20	00:16:53	ok	ok	394.9120	49.659	0.025413	19.60	59.352	9.997	29559997.569345
2015/02/20	00:21:52	--	ok	395.7420	49.753	0.025413	19.92	58.824	10.096	28068315.542470
2015/02/20	00:22:05	--	ok	394.0980	49.555	0.025372	19.94	58.705	10.087	26939152.265929
2015/02/20	00:22:19	ok	ok	395.1940	49.738	0.025422	19.76	58.951	10.023	29923164.571304
2015/02/20	00:27:18	--	ok	395.9280	49.808	0.025422	19.88	58.848	10.076	26041042.641649
2015/02/20	00:27:31	--	ok	394.0760	49.549	0.025371	19.88	58.757	10.061	28202061.567771
2015/02/20	00:27:45	ok	ok	395.1500	49.721	0.025421	19.73	58.916	10.000	28534489.703335
2015/02/20	00:32:44	--	ok	395.9040	49.812	0.025421	19.89	58.820	10.077	26107802.459180
2015/02/20	00:32:57	--	ok	394.0720	49.542	0.025372	19.87	58.725	10.049	26039066.873868
2015/02/20	00:33:11	--	ok	395.2120	49.744	0.025423	19.75	58.889	10.007	29988650.764346
2015/02/20	00:33:24	ok	ok	394.8940	49.642	0.025411	19.64	59.176	9.991	29302298.401302
2015/02/20	00:38:23	--	ok	395.7220	49.727	0.025411	19.88	58.848	10.076	28592055.944001
2015/02/20	00:38:36	--	ok	394.0900	49.547	0.025372	19.89	58.728	10.061	27113486.897837
2015/02/20	00:38:49	ok	ok	395.1700	49.719	0.025421	19.71	58.883	9.982	29324660.615934
2015/02/20	00:43:48	--	ok	395.9420	49.820	0.025421	19.90	58.791	10.078	27549184.224627
2015/02/20	00:44:01	--	ok	394.0300	49.531	0.02537	19.89	58.667	10.051	26278971.141918
2015/02/20	00:44:14	ok	ok	395.2000	49.730	0.025423	19.72	58.854	9.983	31731210.736339
2015/02/20	00:49:14	--	ok	395.9580	49.815	0.025423	19.89	58.728	10.061	28387568.426163
2015/02/20	00:49:27	--	ok	394.0740	49.540	0.02537	19.92	58.611	10.059	26742367.063714
2015/02/20	00:49:41	--	ok	395.7820	49.729	0.025421	19.76	58.799	9.997	27205616.932781
2015/02/20	00:49:54	--	ok	394.0460	49.532	0.025379	19.58	59.227	9.964	25298060.250862
2015/02/20	00:50:07	--	ok	395.2760	49.774	0.025431	19.46	59.634	9.962	27618840.708091
2015/02/20	00:50:20	ok	ok	394.9180	49.657	0.025416	19.38	59.894	9.959	28652268.082038
2015/02/20	00:55:19	--	ok	395.7920	49.766	0.025416	19.91	58.701	10.069	29300297.168526
2015/02/20	00:55:32	--	ok	394.0980	49.549	0.025372	19.90	58.547	10.036	26920666.135807
2015/02/20	00:55:45	--	ok	395.8100	49.716	0.025422	19.71	58.822	9.972	30148758.680296
2015/02/20	00:55:59	--	ok	394.0500	49.528	0.025378	19.60	59.170	9.966	26508965.402197
2015/02/20	00:56:12	--	ok	395.2820	49.771	0.02543	19.48	59.515	9.954	28580156.516254
2015/02/20	00:56:25	ok	ok	394.8880	49.644	0.025415	19.40	59.745	9.946	28010432.205310
2015/02/20	01:01:24	--	ok	395.7760	49.747	0.025415	19.90	58.669	10.057	28525077.347062
2015/02/20	01:01:37	--	ok	394.0600	49.538	0.025372	19.87	58.634	10.033	26960788.280371
2015/02/20	01:01:50	--	ok	395.2340	49.752	0.025423	19.71	58.791	9.967	29446327.468764
2015/02/20	01:02:04	ok	ok	394.8280	49.631	0.025411	19.58	59.167	9.954	29231411.995175
2015/02/20	01:07:03	--	ok	395.6420	49.727	0.025411	19.85	58.752	10.042	26660031.983273
2015/02/20	01:07:16	--	ok	394.1920	49.568	0.025375	19.84	58.659	10.020	26923451.422451
2015/02/20	01:07:29	ok	ok	395.0980	49.696	0.025419	19.69	58.819	9.960	28233713.222565
2015/02/20	01:12:29	--	ok	395.8780	49.810	0.025419	19.88	58.757	10.061	24587207.556656
2015/02/20	01:12:42	--	ok	394.0960	49.551	0.025371	19.89	58.698	10.056	26882256.581779
2015/02/20	01:12:56	ok	ok	395.1540	49.732	0.025421	19.68	58.939	9.974	28226031.273689
2015/02/20	01:17:55	--	ok	395.9120	49.812	0.025421	19.89	58.759	10.067	27521079.611586
2015/02/20	01:18:08	--	ok	394.1080	49.543	0.025371	19.93	58.521	10.049	27763634.574778
2015/02/20	01:18:21	ok	ok	395.1240	49.708	0.02542	19.70	58.729	9.950	29226609.158507
2015/02/20	01:23:20	--	ok	395.2460	49.803	0.02542	19.89	58.728	10.061	26922112.400476
2015/02/20	01:23:33	ok	ok	394.9580	49.668	0.025406	19.92	58.641	10.064	28045910.722062
2015/02/20	01:28:33	--	ok	395.6360	49.705	0.025406	19.87	58.695	10.044	27162946.912828
2015/02/20	01:28:46	--	ok	394.1280	49.544	0.025371	19.90	58.516	10.031	28174838.007859
2015/02/20	01:29:00	ok	ok	395.1100	49.706	0.025419	19.71	58.791	9.967	27487392.734184
2015/02/20	01:33:59	--	ok	395.8900	49.806	0.025419	19.86	58.723	10.043	28411534.164262
2015/02/20	01:34:12	--	ok	394.0800	49.542	0.02537	19.87	58.664	10.039	27287119.061829
2015/02/20	01:34:25	ok	ok	395.1460	49.733	0.025421	19.67	58.907	9.963	26778882.677782
2015/02/20	01:39:24	--	ok	395.9040	49.801	0.025421	19.87	58.695	10.044	27453102.770889
2015/02/20	01:39:37	--	ok	394.0680	49.539	0.025371	19.85	58.630	10.021	26815113.978805
2015/02/20	01:39:51	--	ok	395.2060	49.736	0.025422	19.68	58.878	9.964	27583725.438694
2015/02/20	01:40:04	ok	ok	394.8720	49.644	0.025411	19.60	59.170	9.966	27757730.924890
2015/02/20	01:45:03	--	ok	395.7220	49.722	0.025411	19.87	58.634	10.033	26560896.594805
2015/02/20	01:45:16	--	ok	394.1260	49.550	0.025372	19.88	58.544	10.024	27098088.873888
2015/02/20	01:45:30	ok	ok	395.1180	49.712	0.02542	19.70	58.790	9.961	26743152.558730
2015/02/20	01:50:29	--	ok	395.9060	49.805	0.02542	19.88	58.666	10.045	29416548.212957
2015/02/20	01:50:42	--	ok	394.0660	49.540	0.02537	19.92	58.550	10.049	27791008.998219
2015/02/20	01:50:56	ok	ok	395.1560	49.726	0.025421	19.73	58.673	9.958	26984619.187293
2015/02/20	01:55:55	--	ok	395.8980	49.814	0.025421	19.88	58.635	10.040	32078680.683411
2015/02/20	01:56:08	--	ok	394.1080	49.538	0.025372	19.86	58.541	10.012	26356865.076476
2015/02/20	01:56:22	ok	ok	395.1540	49.712	0.025421	19.67	58.816	9.947	28623061.551444
2015/02/20	02:01:21	--	ok	395.9400	49.822	0.025421	19.92	58.611	10.059	28747043.893353
2015/02/20	02:01:34	--	ok	394.6560	49.524	0.025369	19.89	58.576	10.035	27572547.703352
2015/02/20	02:01:48	--	ok	394.3740	49.582	0.025388	19.73	58.764	9.974	27377859.299921
2015/02/20	02:02:01	ok	ok	395.1720	49.743	0.025422	19.60	59.109	9.956	27460765.326582
2015/02/20	02:07:00	--	ok	395.9360	49.821	0.025422	19.91	58.640	10.058	29940006.747641
2015/02/20	02:07:13	--	ok	394.1160	49.545	0.025371	19.94	58.553	10.061	27285134.848642
2015/02/20	02:07:26	ok	ok	395.1760	49.731	0.025419	19.76	58.708	9.982	28517329.801059
2015/02/20	02:12:26	--	ok	395.9120	49.800	0.025419	19.96	58.617	10.084	29881648.551477
2015/02/20	02:12:39	--	ok	394.6900	49.535	0.025369	19.96	58.465	10.057	26828637.928331
2015/02/20	02:12:53	--	ok	394.3380	49.578	0.025386	19.72	58.702	9.957	26781646.881048
2015/02/20	02:13:06	ok	ok	395.1600	49.723	0.025422	19.58	59.136	9.949	29283477.654025
2015/02/20	02:18:05	--	ok	396.0120	49.827	0.025422	19.91	58.640	10.058	28260796.812423
2015/02/20	02:18:18	--	ok	394.0140	49.519	0.025367	19.91	58.487	10.032	26224541.638739
2015/02/20	02:18:31	ok	ok	395.1680	49.730	0.025421	19.76	58.708	9.982	27017777.906704
2015/02/20	02:23:31	--	ok	395.9340	49.817	0.025421	19.88	58.666	10.045	27027561.614059
2015/02/20	02:23:44	--	ok	394.7140	49.540	0.025369	19.90	58.547	10.036	30425752.200043
2015/02/20	02:23:58	--	ok	394.3640	49.582	0.025385	19.75	58.645	9.965	27874636.902720
2015/02/20	02:24:11	ok	ok	395.1200	49.704	0.02542	19.61	59.050	9.952	29115142.819271
2015/02/20	02:29:10	--	ok	395.9360	49.811	0.02542	19.87	58.695	10.044	29892098.015166
2015/02/20	02:29:23	--	ok	394.0680	49.529	0.025368	19.89	58.667	10.051	27179350.231246
2015/02/20	02:29:36	--	ok	395.8200	49.718	0.025419	19.75	58.706	9.976	28281205.559948
2015/02/20	02:29:49	--	ok	394.0020	49.501	0.025374	19.62	58.990	9.948	25138646.947788
2015/02/20	02:30:02	--	ok	395.2800	49.766	0.025429	19.50	59.367	9.941	28505331.856731
2015/02/20	02:30:16	ok	ok	394.9440	49.656	0.025414	19.44	59.691	9.960	28518173.025553
2015/02/20	02:35:15	--	ok	395.8120	49.766	0.025414	19.90	58.547	10.036	30286982.204483
2015/02/20	02:35:29	--	ok	394.0880	49.530	0.025369	19.86	58.419	9.991	26873900.314006
2015/02/20	02:35:42	ok	ok	395.1140	49.694	0.025419	19.64	58.689	9.909	27870146.846553
2015/02/20	02:40:41	--	ok	395.9460	49.814	0.025419	19.87	58.634	10.033	27660009.819822
2015/02/20	02:40:54	--	ok	394.0300	49.523	0.025367	19.87	58.512	10.013	25203357.778982
2015/02/20	02:41:07	ok	ok	395.1800	49.730	0.02542	19.70	58.729	9.950	27421763.648161
2015/02/20	02:46:06	--	ok	395.9100	49.810	0.02542	19.83	58.597	10.004	29884314.479385
2015/02/20	02:46:19	--	ok	394.1040	49.533	0.02537	19.83	58.536	9.993	25778530.782651
2015/02/20	02:46:32	ok	ok	395.1780	49.726	0.025419	19.70	58.638	9.935	26541680.471750
2015/02/20	02:51:32	--	ok	395.9380	49.807	0.025419	19.84	58.598	10.010	30649241.772891
2015/02/20	02:51:45	--	ok	394.0160	49.517	0.025368	19.80	58.562	9.980	25193239.821296
2015/02/20	02:51:59	--	ok	395.2180	49.742	0.025422	19.65	58.813	9.935	27834013.210800
2015/02/20	02:52:12	ok	ok	394.8420	49.633	0.02541	19.50	59.154	9.905	27143077.896596
2015/02/20	02:57:11	--	ok	395.7420	49.723	0.02541	19.84	58.568	10.005	30201978.111697
2015/02/20	02:57:24	--	ok	394.0900	49.542	0.02537	19.86	58.510	10.007	26242169.233701
2015/02/20	02:57:37	ok	ok	395.1500	49.712	0.025419	19.64	58.750	9.919	27608127.550724
2015/02/20	03:02:36	--	ok	395.9040	49.806	0.025419	19.82	58.565	9.992	29785402.826812
2015/02/20	03:02:49	--	ok	394.1000	49.543	0.02537	19.83	58.536	9.993	25362663.716676
2015/02/20	03:03:03	ok	ok	395.1440	49.715	0.025419	19.65	58.721	9.920	27143691.242741
2015/02/20	03:08:02	--	ok	395.8960	49.805	0.025419	19.80	58.592	9.985	29996795.691497
2015/02/20	03:08:15	--	ok	394.0960	49.535	0.02537	19.82	58.565	9.992	26547031.357738
2015/02/20	03:08:28	--	ok	395.7600	49.724	0.025419	19.68	58.695	9.933	31956923.103446
2015/02/20	03:08:41	--	ok	394.0980	49.534	0.025378	19.52	59.036	9.897	27862582.465487
2015/02/20	03:08:55	--	ok	395.2800	49.767	0.025427	19.39	59.471	9.894	28862566.804497
2015/02/20	03:09:08	ok	ok	394.8900	49.638	0.025412	19.34	59.706	9.904	29394107.982395
2015/02/20	03:14:07	--	ok	395.7400	49.754	0.025412	19.82	58.534	9.987	31242960.070472
2015/02/20	03:14:20	--	ok	394.1240	49.547	0.025372	19.81	58.472	9.971	26019445.333142
2015/02/20	03:14:33	ok	ok	395.1840	49.716	0.02542	19.62	58.777	9.912	27431460.839214
2015/02/20	03:19:32	--	ok	395.3260	49.817	0.02542	19.85	58.539	10.006	26560079.527993
2015/02/20	03:19:45	ok	ok	394.8600	49.636	0.025402	19.78	58.467	9.952	27385844.349638
2015/02/20	03:24:45	--	ok	395.5340	49.656	0.025402	19.79	58.591	9.979	31426011.179496
2015/02/20	03:24:58	--	ok	394.1740	49.554	0.025372	19.79	58.499	9.964	25798827.614802
2015/02/20	03:25:12	ok	ok	395.0840	49.700	0.025418	19.57	58.830	9.892	26896629.131880
2015/02/20	03:30:11	--	ok	395.8960	49.791	0.025418	19.78	58.620	9.978	28069573.400444
2015/02/20	03:30:24	--	ok	394.0380	49.524	0.025368	19.74	58.522	9.938	25682820.583849
2015/02/20	03:30:37	ok	ok	395.1920	49.731	0.025421	19.63	58.749	9.913	26150954.559938
2015/02/20	03:35:36	--	ok	395.9640	49.822	0.025421	19.75	58.615	9.960	32188914.167966
2015/02/20	03:35:49	--	ok	394.0380	49.523	0.025368	19.77	58.496	9.952	25513605.631538
2015/02/20	03:36:03	ok	ok	395.1820	49.722	0.025421	19.57	58.800	9.887	27535888.029186
2015/02/20	03:41:02	--	ok	395.9580	49.817	0.025421	19.74	58.583	9.949	26847798.286296
2015/02/20	03:41:15	--	ok	394.0480	49.516	0.025369	19.73	58.520	9.932	26968041.915276
2015/02/20	03:41:29	ok	ok	395.1600	49.721	0.025421	19.54	58.765	9.863	26794492.908983
2015/02/20	03:46:28	--	ok	395.9280	49.815	0.025421	19.74	58.552	9.944	26853785.512281
2015/02/20	03:46:41	--	ok	394.0500	49.516	0.02537	19.70	58.546	9.919	26392662.195833
2015/02/20	03:46:55	ok	ok	395.1860	49.744	0.025422	19.56	58.768	9.875	25603542.055852
2015/02/20	03:51:54	--	ok	395.9540	49.826	0.025422	19.69	58.636	9.929	26810564.660674
2015/02/20	03:52:07	--	ok	394.0760	49.530	0.02537	19.68	58.574	9.912	25657844.361288
2015/02/20	03:52:21	ok	ok	395.1680	49.733	0.025421	19.58	58.680	9.872	26174712.620162
2015/02/20	03:57:20	--	ok	395.9220	49.801	0.025421	19.62	58.686	9.896	29918096.378998
2015/02/20	03:57:33	--	ok	394.0800	49.540	0.02537	19.70	58.577	9.924	25030322.859537
2015/02/20	03:57:47	ok	ok	395.1220	49.723	0.02542	19.56	58.585	9.845	26998518.214255
2015/02/20	04:02:46	--	ok	395.9080	49.816	0.02542	19.69	58.545	9.913	28667223.497751
2015/02/20	04:02:59	--	ok	394.0360	49.520	0.02537	19.65	58.538	9.889	26910191.203272
2015/02/20	04:03:13	ok	ok	395.1720	49.743	0.025423	19.44	58.871	9.823	28596653.768775
2015/02/20	04:08:12	--	ok	395.9520	49.812	0.025423	19.60	58.652	9.879	30234524.537494
2015/02/20	04:08:25	--	ok	394.7240	49.538	0.025371	19.64	58.628	9.898	26352177.495561
2015/02/20	04:08:38	--	ok	394.3340	49.579	0.025386	19.48	58.664	9.812	27750306.940463
2015/02/20	04:08:51	--	ok	395.7920	49.722	0.025422	19.35	59.009	9.794	29012553.709079
2015/02/20	04:09:05	--	ok	394.0640	49.521	0.025379	19.28	59.302	9.803	24980057.796771
2015/02/20	04:09:18	--	ok	395.9400	49.779	0.02543	19.18	59.589	9.792	28690505.576735
2015/02/20	04:09:31	--	ok	394.0520	49.521	0.025379	19.12	59.822	9.796	26829207.059030
2015/02/20	04:09:44	--	ok	395.2860	49.773	0.025431	19.07	59.966	9.791	28056199.843693
2015/02/20	04:09:57	--	ok	395.5460	49.646	0.025415	19.06	60.085	9.804	28817124.656633
2015/02/20	04:10:10	--	ok	394.1940	49.556	0.025385	18.98	60.193	9.776	27356573.373755
2015/02/20	04:10:23	--	ok	395.2500	49.753	0.025429	18.95	60.309	9.777	28456047.044009
2015/02/20	04:10:36	ok	ok	394.9180	49.643	0.025416	18.94	60.429	9.791	27457732.940356
2015/02/20	04:15:36	--	ok	395.8100	49.767	0.025416	19.61	58.593	9.875	29307629.434773
2015/02/20	04:15:49	--	ok	394.1320	49.545	0.025371	19.65	58.355	9.858	26600441.118110
2015/02/20	04:16:03	ok	ok	395.0680	49.685	0.025419	19.43	58.596	9.772	26640096.336865
2015/02/20	04:21:02	--	ok	395.8620	49.783	0.025419	19.61	58.563	9.870	29143131.069023
2015/02/20	04:21:15	--	ok	394.0780	49.532	0.025372	19.62	58.442	9.855	26817280.487811
2015/02/20	04:21:29	--	ok	395.8200	49.735	0.025422	19.48	58.603	9.802	25699254.348745
2015/02/20	04:21:42	--	ok	394.0240	49.516	0.025378	19.34	58.886	9.768	23482869.582071
2015/02/20	04:21:55	--	ok	395.3180	49.775	0.025431	19.22	59.232	9.757	27650431.419363
2015/02/20	04:22:08	ok	ok	394.8620	49.633	0.025414	19.13	59.581	9.762	25713553.588290
2015/02/20	04:27:07	--	ok	395.7580	49.760	0.025414	19.60	58.531	9.859	31923914.518621
2015/02/20	04:27:20	--	ok	394.0980	49.543	0.025372	19.61	58.441	9.849	24638091.024172
2015/02/20	04:27:33	--	ok	395.8140	49.737	0.025422	19.47	58.541	9.785	28529999.523098
2015/02/20	04:27:47	--	ok	394.0400	49.524	0.025377	19.34	58.886	9.768	24314240.426776
2015/02/20	04:28:00	--	ok	395.2820	49.775	0.025429	19.18	59.256	9.738	27391259.262776
2015/02/20	04:28:13	ok	ok	394.8900	49.642	0.025414	19.11	59.548	9.745	26735096.161052
2015/02/20	04:33:12	--	ok	395.7600	49.743	0.025414	19.58	58.558	9.852	33393303.595070
2015/02/20	04:33:25	--	ok	394.1140	49.533	0.025373	19.56	58.433	9.819	24399044.443785
2015/02/20	04:33:38	ok	ok	395.1460	49.716	0.025421	19.37	58.708	9.756	26606115.340827
2015/02/20	04:38:37	--	ok	395.9100	49.800	0.025421	19.58	58.558	9.852	30221316.815069
2015/02/20	04:38:50	--	ok	394.7000	49.536	0.025371	19.58	58.467	9.836	25294491.955248
2015/02/20	04:39:04	ok	ok	394.9720	49.577	0.025387	19.40	58.713	9.774	26183380.282210
2015/02/20	04:44:03	ok	ok	395.1320	49.594	0.025387	19.57	58.556	9.846	31774276.715755
2015/02/20	04:49:03	ok	ok	395.1240	49.596	0.025387	19.56	58.616	9.850	30299722.506788
2015/02/20	04:54:03	ok	ok	395.1100	49.593	0.025387	19.55	58.553	9.834	31595240.236872
2015/02/20	04:59:03	ok	ok	395.1420	49.596	0.025387	19.52	58.640	9.831	28686419.345741
2015/02/20	05:04:03	ok	ok	395.1540	49.595	0.025387	19.52	58.640	9.831	29214806.736397
2015/02/20	05:09:03	ok	ok	395.1480	49.591	0.025387	19.48	58.603	9.802	31210562.937526
2015/02/20	05:14:03	ok	ok	395.1040	49.591	0.025387	19.47	58.693	9.811	30795669.345417
2015/02/20	05:19:03	ok	ok	395.1460	49.593	0.025387	19.47	58.663	9.806	28346400.381814
2015/02/20	05:24:03	ok	ok	395.1540	49.593	0.025387	19.46	58.661	9.800	26364631.328998
2015/02/20	05:29:03	ok	ok	395.1220	49.592	0.025387	19.44	58.658	9.788	22224582.841630
2015/02/20	05:34:03	ok	ok	395.1560	49.593	0.025387	19.46	58.661	9.800	28304263.685862
2015/02/20	05:39:03	ok	ok	395.1380	49.591	0.025387	19.40	58.652	9.764	27054480.313150
2015/02/20	05:44:03	ok	ok	395.1260	49.590	0.025387	19.36	58.737	9.755	25639394.221244
2015/02/20	05:49:03	ok	ok	395.1560	49.593	0.025387	19.46	58.661	9.800	24997639.210107
2015/02/20	05:54:03	ok	ok	395.1320	49.592	0.025387	19.36	58.767	9.760	25879739.202927
2015/02/20	05:59:03	ok	ok	395.1640	49.591	0.025387	19.43	58.626	9.777	26516644.354492
2015/02/20	06:04:03	ok	ok	395.1520	49.590	0.025387	19.42	58.685	9.781	26045289.983884
2015/02/20	06:09:03	ok	ok	395.1660	49.593	0.025387	19.39	58.681	9.763	25445540.865178
2015/02/20	06:14:03	ok	ok	395.1840	49.592	0.025387	19.39	58.681	9.763	26908129.696289
2015/02/20	06:19:03	--	ok	395.2040	49.593	0.025387	19.42	58.564	9.761	28238801.016550
2015/02/20	06:19:16	--	ok	394.3160	49.570	0.025376	19.47	58.419	9.765	25291921.462084
2015/02/20	06:19:30	ok	ok	395.0500	49.679	0.025414	19.34	58.521	9.708	26675022.745176
2015/02/20	06:24:29	ok	ok	395.0980	49.738	0.025414	19.40	58.652	9.764	25362159.818330
2015/02/20	06:29:29	ok	ok	395.1140	49.756	0.025414	19.38	58.649	9.752	22269146.776717
2015/02/20	06:34:29	--	ok	395.7680	49.747	0.025414	19.36	58.615	9.735	26115138.542974
2015/02/20	06:34:42	--	ok	394.1240	49.546	0.025372	19.40	58.591	9.754	25883004.700595
2015/02/20	06:34:56	ok	ok	395.1600	49.726	0.02542	19.24	58.688	9.678	25094307.205932
2015/02/20	06:39:55	--	ok	395.2440	49.789	0.02542	19.37	58.678	9.751	26663028.327158
2015/02/20	06:40:08	ok	ok	394.9240	49.653	0.025407	19.34	58.612	9.723	26911060.653919
2015/02/20	06:45:07	--	ok	395.5680	49.681	0.025407	19.36	58.706	9.750	26226873.708032
2015/02/20	06:45:20	--	ok	394.1980	49.555	0.025375	19.36	58.554	9.725	25837620.651501
2015/02/20	06:45:33	ok	ok	395.1580	49.720	0.025419	19.23	58.625	9.662	26790081.358268
2015/02/20	06:50:32	--	ok	395.8620	49.794	0.025419	19.35	58.644	9.734	25619354.065575
2015/02/20	06:50:45	--	ok	394.0540	49.535	0.025372	19.34	58.551	9.713	26458686.092387
2015/02/20	06:50:59	--	ok	395.2220	49.761	0.025424	19.20	58.681	9.655	26677160.499030
2015/02/20	06:51:12	ok	ok	394.8700	49.631	0.025412	19.05	59.114	9.640	28303289.657136
2015/02/20	06:56:11	ok	ok	395.0620	49.716	0.025412	19.34	58.582	9.718	25730297.564290
2015/02/20	07:01:11	--	ok	395.7280	49.728	0.025412	19.36	58.615	9.735	27588871.210403
2015/02/20	07:01:24	--	ok	394.0760	49.531	0.025372	19.38	58.466	9.721	26009783.190783
2015/02/20	07:01:38	ok	ok	395.1920	49.733	0.025423	19.21	58.683	9.661	27424815.974207
2015/02/20	07:06:37	--	ok	395.9180	49.818	0.025423	19.34	58.612	9.723	27816015.526799
2015/02/20	07:06:50	--	ok	394.0900	49.534	0.025372	19.33	58.489	9.697	26147041.304842
2015/02/20	07:07:03	ok	ok	395.1680	49.730	0.025422	19.21	58.561	9.640	28405343.269824
2015/02/20	07:12:02	--	ok	395.8760	49.797	0.025422	19.25	58.659	9.679	27574908.399689
2015/02/20	07:12:15	--	ok	394.0820	49.537	0.025374	19.23	58.686	9.672	25778046.686140
2015/02/20	07:12:28	--	ok	395.2120	49.737	0.025424	19.09	58.847	9.619	27905658.600191
2015/02/20	07:12:41	ok	ok	394.8900	49.638	0.025413	18.99	59.135	9.610	27324734.735075
2015/02/20	07:17:41	--	ok	395.7300	49.722	0.025413	19.31	58.577	9.700	29764146.883955
2015/02/20	07:17:54	--	ok	394.1160	49.546	0.025373	19.34	58.429	9.693	26000716.305901
2015/02/20	07:18:08	ok	ok	395.1420	49.723	0.025421	19.14	58.550	9.599	27164642.637916
2015/02/20	07:23:07	--	ok	395.8520	49.791	0.025421	19.28	58.542	9.677	27483277.053532
2015/02/20	07:23:20	--	ok	394.1700	49.555	0.025375	19.34	58.521	9.708	25472470.332659
2015/02/20	07:23:34	ok	ok	395.0900	49.706	0.02542	19.17	58.586	9.622	27013907.691932
2015/02/20	07:28:33	--	ok	395.8240	49.789	0.02542	19.30	58.545	9.689	26086371.628966
2015/02/20	07:28:47	--	ok	394.1320	49.544	0.025375	19.32	58.426	9.681	26218205.163750
2015/02/20	07:29:00	ok	ok	395.1500	49.727	0.025422	19.15	58.613	9.615	28206345.359742
2015/02/20	07:33:59	--	ok	395.9240	49.787	0.025422	19.24	58.627	9.668	27569993.128065
2015/02/20	07:34:12	--	ok	394.0760	49.536	0.025372	19.29	58.482	9.673	25623627.518007
2015/02/20	07:34:26	ok	ok	395.1960	49.717	0.025422	19.16	58.554	9.611	29046075.004708
2015/02/20	07:39:25	--	ok	395.2680	49.799	0.025422	19.24	58.566	9.658	26524921.672862
2015/02/20	07:39:38	ok	ok	394.9500	49.658	0.025408	19.28	58.420	9.657	27869675.951990
2015/02/20	07:44:37	ok	ok	394.9740	49.676	0.025408	19.27	58.510	9.666	26577163.180688
2015/02/20	07:49:37	ok	ok	394.9460	49.690	0.025408	19.23	58.534	9.647	25073405.946400
2015/02/20	07:54:37	ok	ok	394.9600	49.694	0.025408	19.26	58.539	9.665	26758527.752467
2015/02/20	07:59:37	ok	ok	394.9760	49.695	0.025408	19.25	58.507	9.654	24479442.817111
2015/02/20	08:04:37	ok	ok	394.9880	49.682	0.025408	19.22	58.593	9.651	28143537.260057
2015/02/20	08:09:37	ok	ok	394.9660	49.692	0.025408	19.26	58.539	9.665	25307936.808658
2015/02/20	08:14:37	ok	ok	394.9840	49.684	0.025408	19.21	58.592	9.645	25888778.513149
2015/02/20	08:19:37	ok	ok	394.9780	49.681	0.025408	19.23	58.534	9.647	27086620.895932
2015/02/20	08:24:37	ok	ok	394.9700	49.686	0.025408	19.22	58.593	9.651	25863958.712883
2015/02/20	08:29:37	ok	ok	394.9820	49.698	0.025408	19.22	58.624	9.656	24641587.690048
2015/02/20	08:34:37	--	ok	395.5900	49.688	0.025408	19.21	58.592	9.645	29543905.693167
2015/02/20	08:34:50	--	ok	394.2580	49.567	0.025375	19.28	58.481	9.667	25679857.444528
2015/02/20	08:35:04	ok	ok	395.0720	49.681	0.025416	19.12	58.517	9.582	27406538.799118
2015/02/20	08:40:03	ok	ok	395.1540	49.752	0.025416	19.21	58.561	9.640	26280228.120893
2015/02/20	08:45:03	ok	ok	395.1700	49.761	0.025416	19.23	58.564	9.652	24017516.605534
2015/02/20	08:50:03	--	ok	395.7880	49.772	0.025416	19.24	58.566	9.658	24676220.168219
2015/02/20	08:50:17	--	ok	394.1040	49.533	0.025373	19.26	58.478	9.655	24746685.146282
2015/02/20	08:50:30	ok	ok	395.1380	49.717	0.025422	19.14	58.550	9.599	24956541.456756
2015/02/20	08:55:29	--	ok	395.3140	49.815	0.025422	19.26	58.508	9.660	25694724.572838
2015/02/20	08:55:42	ok	ok	394.9400	49.651	0.025405	19.30	58.332	9.654	27220681.733445
2015/02/20	09:00:42	--	ok	395.5500	49.664	0.025405	19.27	58.510	9.666	24926364.345166
2015/02/20	09:00:56	--	ok	394.1820	49.557	0.025375	19.26	58.386	9.640	25937553.646140
2015/02/20	09:01:09	ok	ok	395.1540	49.724	0.025419	19.15	58.461	9.590	26854376.562520
2015/02/20	09:06:08	--	ok	395.8760	49.781	0.025419	19.21	58.561	9.640	27654608.366922
2015/02/20	09:06:22	--	ok	394.0860	49.522	0.025372	19.22	58.502	9.636	25011262.550577
2015/02/20	09:06:35	ok	ok	395.1700	49.727	0.025421	19.10	58.635	9.590	27097954.696531
2015/02/20	09:11:34	--	ok	395.9420	49.808	0.025421	19.31	58.486	9.685	29769778.733123
2015/02/20	09:11:47	--	ok	394.0600	49.524	0.02537	19.32	58.396	9.676	25055565.964057
2015/02/20	09:12:01	ok	ok	395.1800	49.726	0.025421	19.16	58.523	9.606	26522031.553143
2015/02/20	09:17:00	--	ok	395.9600	49.810	0.025421	19.37	58.434	9.710	27100945.254461
2015/02/20	09:17:14	--	ok	394.1000	49.533	0.025369	19.38	58.405	9.711	26267774.037330
2015/02/20	09:17:27	ok	ok	395.1160	49.702	0.025418	19.21	58.500	9.630	26130311.189785
2015/02/20	09:22:26	--	ok	395.8940	49.795	0.025418	19.37	58.464	9.715	27439926.892816
2015/02/20	09:22:39	--	ok	394.0980	49.530	0.025369	19.38	58.314	9.696	24819354.200677
2015/02/20	09:22:53	ok	ok	395.1660	49.702	0.025418	19.20	58.560	9.635	27076833.529674
2015/02/20	09:27:52	--	ok	395.8740	49.796	0.025418	19.41	58.349	9.719	32290338.059171
2015/02/20	09:28:06	--	ok	394.7380	49.530	0.025371	19.40	58.286	9.703	28349122.086976
2015/02/20	09:28:19	--	ok	394.3180	49.565	0.025384	19.19	58.558	9.629	26718240.560131
2015/02/20	09:28:32	ok	ok	395.1820	49.719	0.025422	19.11	58.911	9.641	28456974.679026
2015/02/20	09:33:31	--	ok	395.9920	49.817	0.025422	19.44	58.414	9.747	28244950.883102
2015/02/20	09:33:45	--	ok	394.0520	49.520	0.025368	19.42	58.289	9.715	24771080.894233
2015/02/20	09:33:58	--	ok	395.8440	49.720	0.025419	19.30	58.484	9.679	27462572.254826
2015/02/20	09:34:11	--	ok	394.0500	49.503	0.025373	19.16	58.736	9.641	26565744.126703
2015/02/20	09:34:24	--	ok	395.2540	49.742	0.025425	19.07	59.117	9.652	27521440.805279
2015/02/20	09:34:38	ok	ok	394.9180	49.633	0.025412	18.98	59.376	9.643	28708238.273898
2015/02/20	09:39:37	--	ok	395.7780	49.748	0.025412	19.45	58.416	9.753	28378207.085000
2015/02/20	09:39:50	--	ok	394.7380	49.532	0.025369	19.42	58.350	9.725	26816564.891247
2015/02/20	09:40:04	--	ok	394.3500	49.569	0.025383	19.30	58.484	9.679	25719198.805226
2015/02/20	09:40:17	ok	ok	395.1520	49.701	0.025418	19.18	58.770	9.658	28348729.844515
2015/02/20	09:45:16	--	ok	395.9420	49.799	0.025418	19.48	58.360	9.761	32083492.906949
2015/02/20	09:45:30	--	ok	394.0640	49.513	0.025367	19.50	58.271	9.758	25829139.415615
2015/02/20	09:45:43	ok	ok	395.1680	49.703	0.025418	19.30	58.484	9.679	27634300.317698
2015/02/20	09:50:42	--	ok	395.9400	49.807	0.025418	19.52	58.305	9.775	35133040.747107
2015/02/20	09:50:55	--	ok	394.0760	49.519	0.025366	19.52	58.396	9.790	24784564.864532
2015/02/20	09:51:09	--	ok	395.7840	49.708	0.025417	19.36	58.493	9.715	27183181.331270
2015/02/20	09:51:22	--	ok	394.1060	49.512	0.025374	19.26	58.691	9.690	24307965.635896
2015/02/20	09:51:35	--	ok	395.2300	49.736	0.025423	19.09	59.090	9.659	27149154.212537
2015/02/20	09:51:48	--	ok	395.5520	49.636	0.025411	19.02	59.443	9.677	27553757.680876
2015/02/20	09:52:02	--	ok	394.1800	49.540	0.025381	18.94	59.703	9.673	24225477.047377
2015/02/20	09:52:15	--	ok	395.2640	49.748	0.025425	18.90	59.848	9.674	28348485.645338
2015/02/20	09:52:28	ok	ok	394.9180	49.634	0.025411	18.88	59.935	9.677	26771167.209395
2015/02/20	09:57:27	--	ok	395.8320	49.757	0.025411	19.57	58.252	9.794	32806869.900307
2015/02/20	09:57:41	--	ok	394.6700	49.508	0.025365	19.52	58.183	9.754	24998665.120333
2015/02/20	09:57:54	ok	ok	394.9880	49.576	0.025383	19.40	58.469	9.733	25363569.871833
2015/02/20	10:02:53	ok	ok	395.1100	49.596	0.025383	19.60	58.317	9.823	34892203.180548
2015/02/20	10:07:53	ok	ok	395.1880	49.596	0.025383	19.64	58.323	9.847	32673554.821358
2015/02/20	10:12:53	--	ok	395.2100	49.599	0.025383	19.64	58.415	9.862	33819613.486636
2015/02/20	10:13:07	ok	ok	394.9680	49.575	0.025372	19.68	58.238	9.856	28065677.872981
2015/02/20	10:18:06	ok	ok	394.9740	49.580	0.025372	19.66	58.418	9.874	37644834.120222
2015/02/20	10:23:06	ok	ok	395.0020	49.583	0.025372	19.72	58.366	9.900	35794790.867945
2015/02/20	10:28:06	ok	ok	395.0260	49.582	0.025372	19.75	58.401	9.924	34488916.838004
2015/02/20	10:33:06	ok	ok	395.0240	49.584	0.025372	19.75	58.432	9.929	39030131.284863
2015/02/20	10:38:06	ok	ok	395.0500	49.586	0.025372	19.82	58.321	9.951	35162145.409246
2015/02/20	10:43:06	ok	ok	395.0420	49.588	0.025372	19.80	58.409	9.954	36175150.357883
2015/02/20	10:48:06	ok	ok	395.0860	49.587	0.025372	19.82	58.473	9.977	36392890.903050
2015/02/20	10:53:06	ok	ok	395.0600	49.590	0.025372	19.85	58.478	9.995	38644354.559389
2015/02/20	10:58:06	ok	ok	395.0900	49.588	0.025372	19.88	58.452	10.008	35893055.443452
2015/02/20	11:03:06	ok	ok	395.0660	49.591	0.025372	19.93	58.490	10.044	39312684.545406
2015/02/20	11:08:06	ok	ok	395.1260	49.591	0.025372	19.92	58.458	10.033	34174984.322853
2015/02/20	11:13:06	ok	ok	395.1360	49.594	0.025372	19.97	58.436	10.058	37800347.481365
2015/02/20	11:18:06	ok	ok	395.1260	49.595	0.025372	20.00	58.410	10.071	35453840.531496
2015/02/20	11:23:06	ok	ok	395.1380	49.594	0.025372	19.97	58.497	10.069	32409835.580461
2015/02/20	11:28:06	ok	ok	395.1880	49.596	0.025372	20.06	58.450	10.114	31818595.331609
2015/02/20	11:33:06	ok	ok	395.1560	49.598	0.025372	20.10	58.456	10.138	35595062.013782
2015/02/20	11:38:06	--	ok	395.2160	49.601	0.025372	20.14	58.431	10.158	36092082.128469
2015/02/20	11:38:19	ok	ok	394.9340	49.578	0.02536	20.14	58.309	10.137	28895019.795609
2015/02/20	11:43:18	ok	ok	394.9600	49.572	0.02536	20.16	58.404	10.165	38257007.697506
2015/02/20	11:48:18	ok	ok	394.9580	49.582	0.02536	20.17	58.467	10.182	32825340.078319
2015/02/20	11:53:18	ok	ok	394.9780	49.588	0.02536	20.22	58.383	10.197	37979228.125586
2015/02/20	11:58:18	ok	ok	394.9820	49.586	0.02536	20.25	58.418	10.221	38175684.401517
2015/02/20	12:03:18	ok	ok	394.9760	49.589	0.02536	20.28	58.331	10.224	36479209.963934
2015/02/20	12:08:18	ok	ok	395.0440	49.589	0.02536	20.32	58.429	10.265	34342419.374233
2015/02/20	12:13:18	ok	ok	395.0100	49.595	0.02536	20.36	58.374	10.279	34615680.394044
2015/02/20	12:18:18	ok	ok	395.0800	49.592	0.02536	20.32	58.459	10.270	35354240.134567
2015/02/20	12:23:18	ok	ok	395.0800	49.593	0.02536	20.38	58.407	10.297	33025527.754342
2015/02/20	12:28:18	ok	ok	395.0560	49.594	0.02536	20.40	58.441	10.315	36836776.477525
2015/02/20	12:33:18	ok	ok	395.1040	49.597	0.02536	20.45	58.418	10.341	31146996.016337
2015/02/20	12:38:18	ok	ok	395.1160	49.597	0.02536	20.44	58.478	10.346	35638232.306266
2015/02/20	12:43:18	ok	ok	395.1280	49.600	0.02536	20.50	58.365	10.362	36983703.468525
2015/02/20	12:48:18	ok	ok	395.1640	49.603	0.02536	20.51	58.458	10.384	36817950.886511
2015/02/20	12:53:18	ok	ok	395.1940	49.605	0.02536	20.56	58.435	10.410	39959830.112523
2015/02/20	12:58:18	ok	ok	395.1920	49.606	0.02536	20.62	58.353	10.432	39324224.839130
2015/02/20	13:03:18	--	ok	395.2100	49.604	0.02536	20.60	58.441	10.436	37792571.625874
2015/02/20	13:03:31	ok	ok	394.9600	49.567	0.025348	20.60	58.319	10.414	32954789.138591
2015/02/20	13:08:31	ok	ok	394.9420	49.575	0.025348	20.64	58.417	10.456	36065000.120477
2015/02/20	13:13:31	ok	ok	394.9320	49.585	0.025348	20.68	58.393	10.476	44608925.513890
2015/02/20	13:18:31	ok	ok	394.9760	49.590	0.025348	20.75	58.373	10.515	42007825.829814
2015/02/20	13:23:31	ok	ok	395.0140	49.588	0.025348	20.79	58.318	10.529	39567876.260713
2015/02/20	13:28:31	ok	ok	394.9720	49.586	0.025348	20.76	58.436	10.532	39701584.063658
2015/02/20	13:33:31	ok	ok	395.0080	49.593	0.025348	20.81	58.382	10.553	38964069.765308
2015/02/20	13:38:31	ok	ok	395.0260	49.592	0.025348	20.81	58.474	10.570	39386420.919696
2015/02/20	13:43:31	ok	ok	395.0960	49.596	0.025348	20.86	58.390	10.585	39646644.465021
2015/02/20	13:48:31	ok	ok	395.0700	49.598	0.025348	20.86	58.390	10.585	38732046.633734
2015/02/20	13:53:31	ok	ok	395.0300	49.603	0.025348	20.92	58.369	10.618	40948684.812993
2015/02/20	13:58:31	ok	ok	395.0600	49.601	0.025348	20.92	58.369	10.618	37253421.085022
2015/02/20	14:03:31	ok	ok	395.0940	49.601	0.025348	20.96	58.467	10.661	39951824.030316
2015/02/20	14:08:31	ok	ok	395.1140	49.602	0.025348	20.93	58.462	10.642	40185907.579515
2015/02/20	14:13:31	ok	ok	395.1080	49.605	0.025348	20.99	58.410	10.669	41286854.562786
2015/02/20	14:18:31	ok	ok	395.1300	49.606	0.025348	21.01	58.444	10.688	41979221.344119
2015/02/20	14:23:31	ok	ok	395.1320	49.607	0.025348	21.05	58.389	10.703	42039995.559826
2015/02/20	14:28:31	ok	ok	395.1600	49.608	0.025348	21.04	58.418	10.702	41236560.916571
2015/02/20	14:33:31	ok	ok	395.1460	49.612	0.025348	21.06	58.390	10.709	38679481.457372
2015/02/20	14:38:31	ok	ok	395.1520	49.612	0.025348	21.08	58.363	10.716	39158930.014790
2015/02/20	14:43:31	--	ok	395.2220	49.612	0.025348	21.05	58.389	10.703	40083173.045094
2015/02/20	14:43:44	ok	ok	394.9160	49.573	0.025336	21.10	58.243	10.707	35956771.626904
2015/02/20	14:48:44	ok	ok	394.9120	49.585	0.025336	21.10	58.366	10.729	41540085.312059
2015/02/20	14:53:44	ok	ok	394.8900	49.583	0.025336	21.14	58.372	10.755	41701033.647936
2015/02/20	14:58:44	ok	ok	394.9200	49.579	0.025336	21.12	58.430	10.754	44854557.476169
2015/02/20	15:03:44	ok	ok	394.9120	49.584	0.025336	21.14	58.464	10.772	40554657.439200
2015/02/20	15:08:44	ok	ok	394.9620	49.589	0.025336	21.08	58.393	10.722	43680480.507951
2015/02/20	15:13:44	ok	ok	394.9780	49.593	0.025336	21.11	58.429	10.747	42751077.225139
2015/02/20	15:18:44	ok	ok	394.9900	49.587	0.025336	21.12	58.369	10.742	43187175.005115
2015/02/20	15:23:44	ok	ok	394.9680	49.584	0.025336	21.13	58.401	10.755	45338407.902495
2015/02/20	15:28:44	ok	ok	394.9820	49.590	0.025336	21.11	58.459	10.753	40715167.941377
2015/02/20	15:33:44	ok	ok	394.9780	49.592	0.025336	21.10	58.427	10.741	45535866.603841
2015/02/20	15:38:44	ok	ok	394.9880	49.596	0.025336	21.10	58.427	10.741	45385741.771570
2015/02/20	15:43:44	ok	ok	394.9380	49.595	0.025336	21.10	58.458	10.746	46429263.374196
2015/02/20	15:48:44	ok	ok	394.9920	49.596	0.025336	21.11	58.398	10.742	46204476.192384
2015/02/20	15:53:44	ok	ok	394.9920	49.591	0.025336	21.08	58.424	10.728	47045365.905226
2015/02/20	15:58:44	ok	ok	394.9800	49.597	0.025336	21.08	58.424	10.728	44552046.039909
2015/02/20	16:03:44	ok	ok	394.9580	49.597	0.025336	21.10	58.427	10.741	46734684.214250
2015/02/20	16:08:44	ok	ok	395.0020	49.593	0.025336	21.07	58.453	10.727	47297419.239300
2015/02/20	16:13:44	ok	ok	394.9860	49.596	0.025336	21.10	58.396	10.735	45846169.570005
2015/02/20	16:18:44	ok	ok	395.0000	49.596	0.025336	21.09	58.425	10.734	49055429.179249
2015/02/20	16:23:44	ok	ok	394.9460	49.598	0.025336	21.08	58.393	10.722	49337415.132434
2015/02/20	16:28:44	ok	ok	394.9520	49.597	0.025336	21.04	58.418	10.702	47989361.939314
2015/02/20	16:33:44	ok	ok	394.9500	49.597	0.025336	21.02	58.445	10.694	52645044.582132
2015/02/20	16:38:44	ok	ok	394.9700	49.595	0.025336	20.99	58.410	10.669	49424686.587179
2015/02/20	16:43:44	ok	ok	394.9820	49.597	0.025336	20.98	58.408	10.663	47776172.633734
2015/02/20	16:48:44	ok	ok	394.9180	49.593	0.025336	20.94	58.463	10.648	43666182.765084
2015/02/20	16:53:44	ok	ok	394.9540	49.591	0.025336	20.86	58.482	10.602	48547720.447323
2015/02/20	16:58:44	ok	ok	394.9420	49.592	0.025336	20.81	58.566	10.587	47085603.385364
2015/02/20	17:03:44	ok	ok	394.9220	49.592	0.025336	20.78	58.500	10.556	42957234.471958
2015/02/20	17:08:44	ok	ok	394.8840	49.586	0.025336	20.75	58.495	10.537	47552748.429390
2015/02/20	17:13:44	ok	ok	394.8840	49.589	0.025336	20.77	58.468	10.544	47085650.760161
2015/02/20	17:18:44	ok	ok	394.8620	49.581	0.025336	20.70	58.488	10.505	48004209.919563
2015/02/20	17:23:44	ok	ok	394.8560	49.583	0.025336	20.62	58.567	10.470	47088568.395280
2015/02/20	17:28:44	ok	ok	394.8280	49.583	0.025336	20.56	58.619	10.443	48423080.583574
2015/02/20	17:33:44	ok	ok	394.8380	49.578	0.025336	20.54	58.554	10.420	49291511.255918
2015/02/20	17:38:44	ok	ok	394.8260	49.575	0.025336	20.49	58.547	10.388	46865414.290119
2015/02/20	17:43:44	ok	ok	394.8500	49.574	0.025336	20.45	58.571	10.368	48249876.441170
2015/02/20	17:48:44	--	ok	394.7780	49.571	0.025336	20.42	58.536	10.344	49699766.624060
2015/02/20	17:48:57	ok	ok	395.0700	49.599	0.025348	20.41	58.534	10.337	39889304.445327
2015/02/20	17:53:57	ok	ok	395.0700	49.602	0.025348	20.42	58.597	10.355	43946546.768405
2015/02/20	17:58:57	ok	ok	395.0820	49.602	0.025348	20.38	58.530	10.319	47863695.948470
2015/02/20	18:03:57	ok	ok	395.0440	49.597	0.025348	20.32	58.551	10.286	44167565.296790
2015/02/20	18:08:57	ok	ok	395.0400	49.599	0.025348	20.30	58.609	10.284	44566886.139776
2015/02/20	18:13:57	ok	ok	395.0100	49.595	0.025348	20.25	58.601	10.253	46677013.973489
2015/02/20	18:18:57	ok	ok	394.9860	49.596	0.025348	20.20	58.624	10.227	46278935.262964
2015/02/20	18:23:57	ok	ok	394.9980	49.594	0.025348	20.12	58.672	10.188	43300307.228915
2015/02/20	18:28:57	ok	ok	394.9700	49.595	0.025348	20.16	58.496	10.181	42338280.237388
2015/02/20	18:33:57	ok	ok	394.9440	49.589	0.025348	20.07	58.573	10.141	43348939.211605
2015/02/20	18:38:57	ok	ok	394.9660	49.586	0.025348	19.97	58.680	10.100	43176196.192838
2015/02/20	18:43:57	ok	ok	394.9400	49.585	0.025348	19.96	58.678	10.094	42805819.575062
2015/02/20	18:48:57	ok	ok	394.9280	49.586	0.025348	19.91	58.731	10.074	41416802.984598
2015/02/20	18:53:57	ok	ok	394.9100	49.586	0.025348	19.96	58.587	10.078	40572615.358676
2015/02/20	18:58:57	ok	ok	394.8920	49.586	0.025348	19.93	58.704	10.081	47199150.134868
2015/02/20	19:03:57	ok	ok	394.9180	49.588	0.025348	20.00	58.532	10.093	40235438.891215
2015/02/20	19:08:57	ok	ok	394.9280	49.584	0.025348	19.96	58.587	10.078	41783719.720817
2015/02/20	19:13:57	ok	ok	394.9480	49.583	0.025348	19.90	58.669	10.057	39095184.488135
2015/02/20	19:18:57	ok	ok	394.9140	49.589	0.025348	19.94	58.583	10.066	39258130.950956
2015/02/20	19:23:57	ok	ok	394.9100	49.582	0.025348	19.87	58.603	10.028	36367335.784953
2015/02/20	19:28:57	ok	ok	394.9600	49.581	0.025348	19.87	58.542	10.018	33932035.849269
2015/02/20	19:33:57	ok	ok	394.9640	49.582	0.025348	19.84	58.537	9.999	37082733.512379
2015/02/20	19:38:57	ok	ok	394.9340	49.578	0.025348	19.80	58.592	9.985	33073120.555403
2015/02/20	19:43:57	ok	ok	394.9120	49.578	0.025348	19.74	58.644	9.959	33189696.735205
2015/02/20	19:48:57	ok	ok	394.9020	49.574	0.025348	19.69	58.666	9.934	32579426.154576
2015/02/20	19:53:57	ok	ok	394.9480	49.579	0.025348	19.71	58.578	9.931	31142101.449814
2015/02/20	19:58:57	ok	ok	394.9180	49.577	0.025348	19.68	58.634	9.923	33260789.362667
2015/02/20	20:03:57	ok	ok	394.8760	49.572	0.025348	19.62	58.625	9.886	30635974.500525
2015/02/20	20:08:57	ok	ok	394.8580	49.572	0.025348	19.61	58.563	9.870	33666732.253761
2015/02/20	20:13:57	ok	ok	394.8900	49.569	0.025348	19.61	58.563	9.870	34669785.223149
2015/02/20	20:18:57	ok	ok	394.8740	49.572	0.025348	19.54	58.643	9.843	30902690.081359
2015/02/20	20:23:57	ok	ok	394.8560	49.566	0.025348	19.46	58.631	9.795	35314186.463113
2015/02/20	20:28:57	ok	ok	394.8380	49.563	0.025348	19.45	58.629	9.789	29485556.962460
2015/02/20	20:33:57	ok	ok	394.8460	49.568	0.025348	19.46	58.661	9.800	27750457.546285
2015/02/20	20:38:57	ok	ok	394.8100	49.559	0.025348	19.36	58.615	9.735	31274526.429863
2015/02/20	20:43:57	ok	ok	394.8480	49.553	0.025348	19.36	58.615	9.735	30428207.380422
2015/02/20	20:48:57	ok	ok	394.8440	49.566	0.025348	19.34	58.612	9.723	29383868.465164
2015/02/20	20:53:57	ok	ok	394.8300	49.557	0.025348	19.32	58.609	9.711	27033102.376828
2015/02/20	20:58:57	--	ok	394.7900	49.557	0.025348	19.28	58.572	9.682	28080209.682574
2015/02/20	20:59:10	--	ok	394.5000	49.584	0.025359	19.38	58.496	9.727	25466690.774976
2015/02/20	20:59:24	ok	ok	394.9320	49.639	0.025387	19.15	58.582	9.610	26621069.649997
2015/02/20	21:04:23	--	ok	395.6840	49.698	0.025387	19.27	58.510	9.666	27831658.081574
2015/02/20	21:04:36	--	ok	394.1400	49.545	0.025349	19.27	58.388	9.646	26938994.897617
2015/02/20	21:04:50	ok	ok	395.1300	49.697	0.025396	19.10	58.635	9.590	27924358.557280
2015/02/20	21:09:49	--	ok	395.8580	49.772	0.025396	19.21	58.561	9.640	27759061.225081
2015/02/20	21:10:03	--	ok	394.1140	49.524	0.025349	19.20	58.499	9.625	28309507.083847
2015/02/20	21:10:16	ok	ok	395.1720	49.717	0.025398	19.08	58.663	9.584	28773170.290663
2015/02/20	21:15:15	--	ok	395.9160	49.790	0.025398	19.26	58.508	9.660	27844253.954381
2015/02/20	21:15:28	--	ok	394.0920	49.521	0.025348	19.28	58.450	9.662	27427232.761657
2015/02/20	21:15:42	ok	ok	395.1780	49.728	0.025397	19.15	58.461	9.590	28543195.542553
2015/02/20	21:20:41	--	ok	395.2620	49.770	0.025397	19.25	58.446	9.644	27830132.474908
2015/02/20	21:20:54	ok	ok	394.9220	49.643	0.025383	19.30	58.301	9.649	28138368.997649
2015/02/20	21:25:54	ok	ok	394.9420	49.662	0.025383	19.20	58.438	9.615	27130428.974683
2015/02/20	21:30:54	ok	ok	394.9280	49.650	0.025383	19.20	58.408	9.610	25650935.718104
2015/02/20	21:35:54	ok	ok	394.9220	49.663	0.025383	19.18	58.496	9.613	25029310.036249
2015/02/20	21:40:54	ok	ok	394.9000	49.649	0.025383	19.15	58.461	9.590	26960526.284166
2015/02/20	21:45:54	ok	ok	394.9240	49.665	0.025383	19.14	58.520	9.594	25514211.343437
2015/02/20	21:50:54	ok	ok	394.8840	49.646	0.025383	19.08	58.511	9.559	25895893.729074
2015/02/20	21:55:54	ok	ok	394.8920	49.648	0.025383	19.06	58.477	9.542	26768579.941535
2015/02/20	22:00:54	ok	ok	394.8760	49.634	0.025383	19.05	58.445	9.531	29254973.113373
2015/02/20	22:05:54	ok	ok	394.8800	49.631	0.025383	19.00	58.529	9.517	28494578.849410
2015/02/20	22:10:54	ok	ok	394.8840	49.633	0.025383	18.94	58.580	9.491	27628083.768051
2015/02/20	22:15:54	ok	ok	394.8540	49.636	0.025383	19.05	58.415	9.526	25533476.347991
2015/02/20	22:20:54	ok	ok	394.8560	49.642	0.025383	18.94	58.459	9.472	28317177.834608
2015/02/20	22:25:54	ok	ok	394.8200	49.623	0.025383	18.90	58.574	9.468	26409938.597362
2015/02/20	22:30:54	ok	ok	394.8540	49.636	0.025383	18.93	58.487	9.471	28064250.020535
2015/02/20	22:35:54	ok	ok	394.8280	49.624	0.025383	18.89	58.451	9.443	31535584.717002
2015/02/20	22:40:54	ok	ok	394.8120	49.623	0.025383	18.82	58.501	9.412	28386311.067626
2015/02/20	22:45:54	ok	ok	394.8180	49.619	0.025383	18.84	58.413	9.409	27939588.811465
2015/02/20	22:50:54	--	ok	394.7720	49.620	0.025383	18.76	58.461	9.372	28277739.884142
2015/02/20	22:51:08	ok	ok	395.0440	49.682	0.025395	18.75	58.490	9.371	28222660.879293
2015/02/20	22:56:07	ok	ok	395.0640	49.714	0.025395	18.74	58.488	9.365	25645719.965990
2015/02/20	23:01:07	ok	ok	395.0620	49.707	0.025395	18.72	58.485	9.354	28133586.484447
2015/02/20	23:06:07	ok	ok	395.0500	49.716	0.025395	18.70	58.482	9.342	27834879.934034
2015/02/20	23:11:07	ok	ok	394.9940	49.703	0.025395	18.66	58.476	9.319	26280535.437644
2015/02/20	23:16:07	ok	ok	395.0560	49.696	0.025395	18.64	58.473	9.308	27533840.994771
2015/02/20	23:21:07	ok	ok	395.0260	49.701	0.025395	18.64	58.473	9.308	27618208.988904
2015/02/20	23:26:07	ok	ok	394.9900	49.690	0.025395	18.60	58.466	9.285	27659397.262437
2015/02/20	23:31:07	ok	ok	395.0380	49.698	0.025395	18.59	58.404	9.269	30567400.286949
2015/02/20	23:36:07	ok	ok	394.9880	49.693	0.025395	18.58	58.372	9.259	29752861.158084
2015/02/20	23:41:07	ok	ok	394.9980	49.692	0.025395	18.54	58.457	9.250	28480897.166322
2015/02/20	23:46:07	ok	ok	394.9960	49.688	0.025395	18.51	58.483	9.238	27151605.982437
2015/02/20	23:51:07	ok	ok	394.9700	49.681	0.025395	18.47	58.446	9.210	28050067.493393
2015/02/20	23:56:07	ok	ok	394.9860	49.691	0.025395	18.52	58.332	9.220	28406752.806246
2015/02/21	00:01:07	ok	ok	394.9800	49.686	0.025395	18.48	58.387	9.207	28778021.352793
2015/02/21	00:06:07	ok	ok	394.9300	49.664	0.025395	18.40	58.435	9.171	27489459.337714
2015/02/21	00:11:07	ok	ok	394.9580	49.673	0.025395	18.40	58.435	9.171	30616746.745187
2015/02/21	00:16:07	ok	ok	394.9580	49.665	0.025395	18.36	58.429	9.148	29946364.423859
2015/02/21	00:21:07	ok	ok	394.9620	49.661	0.025395	18.37	58.461	9.158	29505840.246191
2015/02/21	00:26:07	ok	ok	394.9060	49.667	0.025395	18.34	58.426	9.137	29371313.285307
2015/02/21	00:31:07	ok	ok	394.9220	49.653	0.025395	18.32	58.453	9.130	29131377.814521
2015/02/21	00:36:07	ok	ok	394.8860	49.652	0.025395	18.27	58.476	9.107	32278888.760233
2015/02/21	00:41:07	ok	ok	394.9100	49.649	0.025395	18.25	58.412	9.086	29678719.824622
2015/02/21	00:46:07	ok	ok	394.8940	49.652	0.025395	18.23	58.439	9.079	29912121.784326
2015/02/21	00:51:07	ok	ok	394.8960	49.648	0.025395	18.22	58.438	9.074	30170678.207079
2015/02/21	00:56:07	ok	ok	394.8840	49.660	0.025395	18.17	58.521	9.060	29128151.225924
2015/02/21	01:01:07	ok	ok	394.8880	49.649	0.025395	18.16	58.459	9.045	30427047.424815
2015/02/21	01:06:07	ok	ok	394.8620	49.646	0.025395	18.11	58.451	9.017	32040140.279839
2015/02/21	01:11:07	ok	ok	394.8680	49.655	0.025395	18.12	58.422	9.018	30012822.229168
2015/02/21	01:16:07	ok	ok	394.8380	49.646	0.025395	18.08	58.386	8.991	29288956.344678
2015/02/21	01:21:07	ok	ok	394.8460	49.630	0.025395	18.06	58.413	8.984	30504826.828621
2015/02/21	01:26:07	ok	ok	394.8200	49.631	0.025395	18.01	58.435	8.961	31278601.592607
2015/02/21	01:31:07	ok	ok	394.8260	49.633	0.025395	18.03	58.408	8.968	31204120.428410
2015/02/21	01:36:07	ok	ok	394.8280	49.633	0.025395	18.01	58.435	8.961	29793846.818693
2015/02/21	01:41:07	ok	ok	394.8060	49.638	0.025395	17.98	58.309	8.926	27662524.348955
2015/02/21	01:46:07	ok	ok	394.8180	49.627	0.025395	17.98	58.400	8.940	31634202.266728
2015/02/21	01:51:07	ok	ok	394.8140	49.630	0.025395	17.97	58.368	8.930	30907708.167336
2015/02/21	01:56:07	ok	ok	394.8120	49.632	0.025395	17.94	58.364	8.913	31766546.153953
2015/02/21	02:01:07	--	ok	394.7860	49.619	0.025395	17.90	58.388	8.895	30117670.197462
2015/02/21	02:01:20	ok	ok	395.0600	49.694	0.025407	17.89	58.295	8.876	32542302.210900
2015/02/21	02:06:20	ok	ok	395.1200	49.737	0.025407	18.05	58.077	8.927	31820243.714211
2015/02/21	02:11:20	--	ok	395.3440	49.822	0.025407	18.78	57.185	9.178	30426400.388224
2015/02/21	02:11:33	ok	ok	394.8200	49.632	0.025388	18.78	57.062	9.159	31927865.129235
2015/02/21	02:16:33	--	ok	395.6260	49.710	0.025388	19.06	57.197	9.333	33063584.420044
2015/02/21	02:16:46	--	ok	394.6860	49.534	0.025354	19.07	57.106	9.324	32962193.735944
2015/02/21	02:17:00	--	ok	394.3960	49.568	0.025371	18.93	57.268	9.273	32181888.433199
2015/02/21	02:17:13	ok	ok	395.1140	49.713	0.025404	18.82	57.526	9.255	32700977.215425
2015/02/21	02:22:12	--	ok	395.4700	49.836	0.025404	19.32	57.267	9.489	33400548.410259
2015/02/21	02:22:25	--	ok	395.3520	49.609	0.025378	19.32	57.114	9.463	33104044.842068
2015/02/21	02:22:38	--	ok	394.6520	49.535	0.025359	19.14	57.270	9.389	33280543.952749
2015/02/21	02:22:51	ok	ok	395.0520	49.580	0.025378	19.09	57.568	9.410	31644068.913248
2015/02/21	02:27:50	--	ok	395.4780	49.657	0.025378	19.54	57.239	9.607	32810749.772487
2015/02/21	02:28:03	--	ok	394.7980	49.550	0.025352	19.52	57.144	9.580	34581113.829000
2015/02/21	02:28:16	ok	ok	394.8900	49.558	0.025363	19.42	57.251	9.542	31201421.609202
2015/02/21	02:33:16	ok	ok	395.1840	49.592	0.025363	19.65	57.225	9.667	38648919.330235
2015/02/21	02:38:16	--	ok	395.2220	49.603	0.025363	19.79	57.246	9.750	34908261.242991
2015/02/21	02:38:29	ok	ok	394.9220	49.565	0.025351	19.79	57.093	9.724	35467573.101664
2015/02/21	02:43:29	ok	ok	395.0040	49.579	0.025351	19.86	57.257	9.792	42900386.295234
2015/02/21	02:48:29	ok	ok	395.0540	49.584	0.025351	19.90	57.263	9.816	41346421.460282
2015/02/21	02:53:29	ok	ok	395.1140	49.585	0.025351	19.96	57.333	9.863	38082971.360064
2015/02/21	02:58:29	ok	ok	395.0940	49.588	0.025351	20.04	57.315	9.906	39947714.564284
2015/02/21	03:03:29	ok	ok	395.1280	49.591	0.025351	20.09	57.292	9.931	44149671.635974
2015/02/21	03:08:29	ok	ok	395.1860	49.595	0.025351	20.14	57.330	9.967	39111157.688704
2015/02/21	03:13:29	ok	ok	395.1840	49.597	0.025351	20.14	57.361	9.972	42491634.024627
2015/02/21	03:18:29	ok	ok	395.1940	49.597	0.025351	20.18	57.398	10.002	43778672.809848
2015/02/21	03:23:29	--	ok	395.2160	49.603	0.025351	20.24	57.407	10.038	44858777.683201
2015/02/21	03:23:42	ok	ok	394.8660	49.567	0.025339	20.23	57.252	10.005	37573754.887623
2015/02/21	03:28:42	ok	ok	394.9840	49.583	0.025339	20.30	57.354	10.064	43261348.976560
2015/02/21	03:33:42	ok	ok	394.9740	49.582	0.025339	20.25	57.469	10.055	44486311.803751
2015/02/21	03:38:42	ok	ok	394.9980	49.583	0.025339	20.30	57.508	10.091	42441799.677986
2015/02/21	03:43:42	ok	ok	395.0100	49.587	0.025339	20.32	57.511	10.104	44519852.578355
2015/02/21	03:48:42	ok	ok	395.0060	49.587	0.025339	20.35	57.546	10.127	44588431.651247
2015/02/21	03:53:42	ok	ok	395.0080	49.589	0.025339	20.36	57.609	10.144	44021704.689252
2015/02/21	03:58:42	ok	ok	395.0240	49.590	0.025339	20.37	57.580	10.145	44899662.652590
2015/02/21	04:03:42	ok	ok	395.0420	49.589	0.025339	20.38	57.581	10.151	44319187.523334
2015/02/21	04:08:42	ok	ok	395.0560	49.589	0.025339	20.39	57.675	10.174	43468543.635728
2015/02/21	04:13:42	ok	ok	395.0420	49.590	0.025339	20.40	57.646	10.175	41582075.871666
2015/02/21	04:18:42	ok	ok	395.0680	49.590	0.025339	20.39	57.675	10.174	44342889.029007
2015/02/21	04:23:42	ok	ok	395.0500	49.593	0.025339	20.46	57.685	10.217	42746317.866197
2015/02/21	04:28:42	ok	ok	395.0780	49.591	0.025339	20.39	57.736	10.185	44228333.842607
2015/02/21	04:33:42	ok	ok	395.0820	49.593	0.025339	20.42	57.771	10.209	43145084.388827
2015/02/21	04:38:42	ok	ok	395.0840	49.596	0.025339	20.49	57.721	10.241	43941340.144335
2015/02/21	04:43:42	ok	ok	395.1020	49.596	0.025339	20.50	57.722	10.248	43545522.195398
2015/02/21	04:48:42	ok	ok	395.1100	49.595	0.025339	20.50	57.753	10.253	46235999.906523
2015/02/21	04:53:42	ok	ok	395.1040	49.595	0.025339	20.51	57.846	10.276	49711188.194011
2015/02/21	04:58:42	ok	ok	395.1200	49.597	0.025339	20.52	57.817	10.276	46139100.082231
2015/02/21	05:03:42	ok	ok	395.0960	49.596	0.025339	20.54	57.820	10.289	45112003.841099
2015/02/21	05:08:42	ok	ok	395.1100	49.598	0.025339	20.52	57.817	10.276	48880811.831588
2015/02/21	05:13:42	ok	ok	395.1280	49.599	0.025339	20.54	57.851	10.294	45566850.727596
2015/02/21	05:18:42	ok	ok	395.1440	49.599	0.025339	20.55	57.852	10.301	47603543.292961
2015/02/21	05:23:42	ok	ok	395.1540	49.597	0.025339	20.54	57.851	10.294	46655625.825968
2015/02/21	05:28:42	ok	ok	395.1360	49.598	0.025339	20.55	57.883	10.306	48696378.527566
2015/02/21	05:33:42	ok	ok	395.1380	49.599	0.025339	20.51	57.907	10.286	47093604.198947
2015/02/21	05:38:42	ok	ok	395.1600	49.602	0.025339	20.56	57.915	10.318	45551478.373291
2015/02/21	05:43:42	ok	ok	395.1380	49.601	0.025339	20.53	57.941	10.304	48198842.097248
2015/02/21	05:48:42	ok	ok	395.1520	49.600	0.025339	20.51	57.938	10.292	48797658.039419
2015/02/21	05:53:42	ok	ok	395.1520	49.600	0.025339	20.54	57.912	10.305	46232899.536976
2015/02/21	05:58:42	ok	ok	395.1240	49.600	0.025339	20.54	58.004	10.322	46302119.022613
2015/02/21	06:03:42	ok	ok	395.1500	49.600	0.025339	20.50	57.967	10.291	45714610.056115
2015/02/21	06:08:42	ok	ok	395.1420	49.599	0.025339	20.46	58.053	10.282	46824766.520610
2015/02/21	06:13:42	ok	ok	395.1460	49.599	0.025339	20.48	58.056	10.295	48779097.462590
2015/02/21	06:18:42	ok	ok	395.1400	49.600	0.025339	20.46	58.083	10.288	46796401.973713
2015/02/21	06:23:42	ok	ok	395.1480	49.600	0.025339	20.45	58.082	10.281	49444346.185621
2015/02/21	06:28:42	ok	ok	395.1320	49.600	0.025339	20.45	58.082	10.281	49524061.289165
2015/02/21	06:33:42	ok	ok	395.1440	49.600	0.025339	20.43	58.079	10.269	47175864.867418
2015/02/21	06:38:42	ok	ok	395.1780	49.600	0.025339	20.44	58.050	10.270	50264575.501915
2015/02/21	06:43:42	ok	ok	395.1400	49.599	0.025339	20.45	58.082	10.281	49206109.202671
2015/02/21	06:48:42	ok	ok	395.1580	49.598	0.025339	20.44	58.080	10.275	47927308.906635
2015/02/21	06:53:42	ok	ok	395.1400	49.601	0.025339	20.41	58.137	10.267	49485573.756382
2015/02/21	06:58:42	ok	ok	395.1300	49.599	0.025339	20.42	58.077	10.263	48146790.088919
2015/02/21	07:03:42	ok	ok	395.1340	49.601	0.025339	20.39	58.134	10.255	46667738.302024
2015/02/21	07:08:42	ok	ok	395.1340	49.599	0.025339	20.37	58.131	10.242	50350785.220207
2015/02/21	07:13:42	ok	ok	395.1200	49.599	0.025339	20.35	58.128	10.230	50843649.496915
2015/02/21	07:18:42	ok	ok	395.1420	49.601	0.025339	20.39	58.134	10.255	50270889.262541
2015/02/21	07:23:42	ok	ok	395.1380	49.599	0.025339	20.39	58.195	10.266	49555151.277829
2015/02/21	07:28:42	ok	ok	395.1300	49.599	0.025339	20.36	58.190	10.247	50004396.982000
2015/02/21	07:33:42	ok	ok	395.1400	49.599	0.025339	20.34	58.218	10.240	51391266.975571
2015/02/21	07:38:42	ok	ok	395.1360	49.598	0.025339	20.32	58.215	10.227	47816164.974803
2015/02/21	07:43:42	ok	ok	395.1320	49.598	0.025339	20.35	58.189	10.241	49545751.864710
2015/02/21	07:48:42	ok	ok	395.1160	49.597	0.025339	20.38	58.255	10.270	50614447.322309
2015/02/21	07:53:42	ok	ok	395.1300	49.597	0.025339	20.35	58.219	10.246	50982515.593983
2015/02/21	07:58:42	ok	ok	395.1280	49.599	0.025339	20.37	58.253	10.264	52157436.999387
2015/02/21	08:03:42	ok	ok	395.1300	49.600	0.025339	20.39	58.226	10.271	48593035.061724
2015/02/21	08:08:42	ok	ok	395.1480	49.600	0.025339	20.38	58.255	10.270	49358052.913678
2015/02/21	08:13:42	ok	ok	395.1600	49.598	0.025339	20.39	58.287	10.282	49536997.986733
2015/02/21	08:18:42	ok	ok	395.1100	49.599	0.025339	20.38	58.285	10.275	49717842.918050
2015/02/21	08:23:42	ok	ok	395.1320	49.601	0.025339	20.42	58.291	10.301	44352709.789911
2015/02/21	08:28:42	ok	ok	395.1600	49.602	0.025339	20.43	58.232	10.296	51684002.489298
2015/02/21	08:33:42	ok	ok	395.1740	49.602	0.025339	20.45	58.235	10.309	50293290.139019
2015/02/21	08:38:42	ok	ok	395.1900	49.605	0.025339	20.44	58.264	10.308	51778223.030801
2015/02/21	08:43:42	ok	ok	395.1860	49.603	0.025339	20.46	58.298	10.326	51652193.885877
2015/02/21	08:48:42	ok	ok	395.1940	49.603	0.025339	20.46	58.267	10.320	49802633.830761
2015/02/21	08:53:42	ok	ok	395.1760	49.604	0.025339	20.49	58.272	10.339	51566525.518924
2015/02/21	08:58:42	ok	ok	395.1980	49.605	0.025339	20.52	58.276	10.358	51406542.721966
2015/02/21	09:03:42	--	ok	395.2080	49.606	0.025339	20.55	58.281	10.377	51195964.166637
2015/02/21	09:03:55	ok	ok	394.9480	49.583	0.025328	20.56	58.191	10.367	46337104.007202
2015/02/21	09:08:55	ok	ok	394.9700	49.589	0.025328	20.58	58.255	10.390	54746348.061767
2015/02/21	09:13:55	ok	ok	394.9760	49.592	0.025328	20.60	58.227	10.398	51552329.166409
2015/02/21	09:18:55	ok	ok	395.0000	49.593	0.025328	20.62	58.261	10.416	50492778.060974
2015/02/21	09:23:55	ok	ok	395.0420	49.592	0.025328	20.64	58.264	10.428	52364421.820164
2015/02/21	09:28:55	ok	ok	395.0400	49.592	0.025328	20.66	58.267	10.441	53121272.167814
2015/02/21	09:33:55	ok	ok	395.0380	49.593	0.025328	20.68	58.301	10.459	53450291.801879
2015/02/21	09:38:55	ok	ok	395.0820	49.596	0.025328	20.73	58.217	10.475	53131491.098496
2015/02/21	09:43:55	ok	ok	395.0800	49.597	0.025328	20.76	58.252	10.499	51919451.400137
2015/02/21	09:48:55	ok	ok	395.0880	49.598	0.025328	20.84	58.264	10.550	55014906.678816
2015/02/21	09:53:55	ok	ok	395.0880	49.599	0.025328	20.84	58.203	10.539	60692637.513437
2015/02/21	09:58:55	ok	ok	395.1360	49.602	0.025328	20.91	58.275	10.595	54554409.504263
2015/02/21	10:03:55	ok	ok	395.1600	49.601	0.025328	20.96	58.283	10.628	53545231.267213
2015/02/21	10:08:55	ok	ok	395.1600	49.603	0.025328	20.99	58.257	10.641	53870512.457379
2015/02/21	10:13:55	ok	ok	395.1740	49.607	0.025328	21.08	58.240	10.694	55479371.843829
2015/02/21	10:18:55	--	ok	395.2040	49.607	0.025328	21.10	58.243	10.707	50138508.071684
2015/02/21	10:19:09	ok	ok	394.8380	49.566	0.025316	21.06	58.145	10.664	46268422.126477
2015/02/21	10:24:08	ok	ok	394.9640	49.592	0.025316	21.15	58.220	10.734	52228637.338129
2015/02/21	10:29:08	ok	ok	394.9880	49.593	0.025316	21.17	58.223	10.747	52604015.646144
2015/02/21	10:34:08	ok	ok	395.0160	49.597	0.025316	21.22	58.231	10.779	51054739.169386
2015/02/21	10:39:08	ok	ok	395.0500	49.598	0.025316	21.29	58.211	10.819	52701562.962330
2015/02/21	10:44:08	ok	ok	395.0520	49.600	0.025316	21.39	58.226	10.885	54248340.444144
2015/02/21	10:49:08	ok	ok	395.1120	49.603	0.025316	21.42	58.170	10.893	51227033.483639
2015/02/21	10:54:08	ok	ok	395.1460	49.605	0.025316	21.45	58.174	10.913	53390317.630191
2015/02/21	10:59:08	ok	ok	395.1600	49.607	0.025316	21.53	58.125	10.954	52371816.180973
2015/02/21	11:04:08	--	ok	395.2260	49.609	0.025316	21.64	58.142	11.027	54951523.313644
2015/02/21	11:04:22	ok	ok	394.8220	49.547	0.025304	21.64	57.958	10.992	45153525.901301
2015/02/21	11:09:21	ok	ok	394.9320	49.586	0.025304	21.73	58.125	11.082	51408695.766736
2015/02/21	11:14:21	ok	ok	394.9820	49.592	0.025304	21.75	58.159	11.101	53341192.915652
2015/02/21	11:19:21	ok	ok	395.0100	49.596	0.025304	21.84	58.234	11.173	52963720.498777
2015/02/21	11:24:21	ok	ok	395.0180	49.596	0.025304	21.86	58.176	11.175	50466741.564970
2015/02/21	11:29:21	ok	ok	395.0420	49.600	0.025304	21.93	58.279	11.240	51997609.459404
2015/02/21	11:34:21	ok	ok	395.0560	49.604	0.025304	21.96	58.222	11.248	52629847.638730
2015/02/21	11:39:21	ok	ok	394.8600	49.569	0.025304	21.42	59.242	11.094	58480813.020032
2015/02/21	11:44:21	--	ok	394.7520	49.525	0.025304	21.03	59.486	10.891	48811555.803563
2015/02/21	11:44:35	ok	ok	395.1060	49.590	0.025317	21.02	59.393	10.868	43690602.581361
2015/02/21	11:49:34	ok	ok	394.9460	49.592	0.025317	20.82	59.605	10.781	49526173.181447
2015/02/21	11:54:34	ok	ok	394.9400	49.586	0.025317	20.66	59.671	10.693	49902730.990121
2015/02/21	11:59:34	ok	ok	394.8460	49.579	0.025317	20.52	59.680	10.607	49180490.334804
2015/02/21	12:04:34	ok	ok	394.8400	49.578	0.025317	20.46	59.579	10.553	50195650.645205
2015/02/21	12:09:34	ok	ok	394.8020	49.567	0.025317	20.34	59.621	10.486	45855194.295513
2015/02/21	12:14:34	--	ok	394.7640	49.561	0.025317	20.26	59.700	10.451	46256317.012123
2015/02/21	12:14:48	ok	ok	395.1120	49.597	0.02533	20.31	59.616	10.467	39937288.924041
2015/02/21	12:19:47	ok	ok	395.0480	49.597	0.02533	20.26	59.639	10.441	51556718.075792
2015/02/21	12:24:47	ok	ok	395.0060	49.592	0.02533	20.23	59.604	10.416	48135864.444581
2015/02/21	12:29:47	ok	ok	395.0360	49.592	0.02533	20.26	59.517	10.419	44870113.119368
2015/02/21	12:34:47	ok	ok	395.0280	49.594	0.02533	20.25	59.485	10.408	42314030.182281
2015/02/21	12:39:47	ok	ok	395.0440	49.594	0.02533	20.22	59.572	10.405	45029555.519795
2015/02/21	12:44:47	ok	ok	395.0140	49.591	0.02533	20.25	59.546	10.418	42052653.728519
2015/02/21	12:49:47	ok	ok	395.0440	49.594	0.02533	20.27	59.519	10.426	43176196.766968
2015/02/21	12:54:47	ok	ok	395.0600	49.592	0.02533	20.26	59.487	10.414	40793330.435951
2015/02/21	12:59:47	ok	ok	395.0500	49.591	0.02533	20.25	59.485	10.408	41553238.480098
2015/02/21	13:04:47	ok	ok	395.0300	49.595	0.02533	20.26	59.426	10.403	37443511.603044
2015/02/21	13:09:47	ok	ok	395.0520	49.595	0.02533	20.37	59.352	10.457	40082436.195678
2015/02/21	13:14:47	ok	ok	395.0520	49.592	0.02533	20.30	59.402	10.424	39387570.705470
2015/02/21	13:19:47	ok	ok	395.0800	49.594	0.02533	20.36	59.411	10.462	38425465.576504
2015/02/21	13:24:47	ok	ok	395.0640	49.593	0.02533	20.38	59.323	10.458	38277473.912039
2015/02/21	13:29:47	ok	ok	395.0940	49.595	0.02533	20.39	59.233	10.449	35976479.101492
2015/02/21	13:34:47	ok	ok	395.1220	49.596	0.02533	20.41	59.327	10.478	33140519.583422
2015/02/21	13:39:47	ok	ok	395.0960	49.596	0.02533	20.38	59.353	10.464	34654124.894767
[truncated: 250 more rows]
[truncated: 4 more columns]
