# Supplementary material for: Plastic Creep Constraint in Nylon Instrument Strings
Source: Materials (Basel). 2025 Jan 7;18(2):223. doi: 10.3390/ma18020223 (PMC11766866; doi:10.3390/ma18020223)
Supplement: Supplementary file 1 [file materials-18-00223-s001.zip › data_files/string_N21_nylon/string_test_data_N21_step_9.csv]

Date	Time	+-	f0	Frequency	Tension	LengthAdj	Temp	Rel.Hm	Abs.Hm	Pk.Magnitude	Harmonics	Fitted.f0	Bend.Stiff	Fit.Error
2015/02/22	23:42:24	--	ok	396.1760	49.909	0.025386	18.42	48.997	7.699	66846451.874778	16	396.1614	8.47636e-05	4.47694e-04
2015/02/22	23:42:39	--	ok	435.0920	59.605	0.027132	18.25	49.225	7.657	32812303.761472	13	435.4168	9.40257e-05	3.76426e-04
2015/02/22	23:42:53	--	ok	429.8440	58.036	0.026809	18.01	49.819	7.640	59798720.329086	15	429.7839	9.11747e-05	3.19373e-04
2015/02/22	23:43:06	--	ok	428.7120	57.716	0.026764	17.80	50.476	7.645	60167643.059946	14	428.5593	9.19842e-05	3.48618e-04
2015/02/22	23:43:06	--	ok	428.7120	57.716	0.026779	17.80	50.476	7.645	60167643.059946	14	428.5593	9.19842e-05	3.48618e-04
2015/02/22	23:48:13	--	ok	428.4400	57.933	0.026779	18.44	47.050	7.401	59351422.613907	13	428.2793	9.26167e-05	3.14511e-04
2015/02/22	23:48:26	--	ok	428.1240	57.797	0.026808	18.27	47.249	7.358	63083224.619675	14	428.0044	9.30984e-05	3.88122e-04
2015/02/22	23:48:40	--	ok	427.8900	57.703	0.026855	17.96	47.933	7.329	61300163.132313	14	427.7132	9.30023e-05	3.90435e-04
2015/02/22	23:48:53	--	ok	428.1580	57.940	0.026914	17.73	48.656	7.338	37713260.078079	14	428.4372	9.60466e-05	3.82826e-04
2015/02/22	23:49:07	ok	ok	429.1180	58.147	0.026958	17.60	49.233	7.368	36680191.393665	12	429.3869	9.44168e-05	3.61800e-04
2015/02/22	23:54:06	--	ok	429.5900	58.082	0.026958	18.88	49.903	8.057	45411140.840643	15	429.5128	9.07024e-05	3.30472e-04
2015/02/22	23:54:19	--	ok	429.6440	58.077	0.026927	18.90	49.906	8.067	56184153.227886	13	429.5673	8.79666e-05	3.56025e-04
2015/02/22	23:54:32	--	ok	429.4820	58.024	0.026893	18.69	50.222	8.018	52449735.291780	13	429.4026	8.96897e-05	3.16170e-04
2015/02/22	23:54:46	--	ok	429.4560	58.017	0.026867	18.58	50.582	8.023	55640175.746192	13	429.3486	8.94110e-05	3.18246e-04
2015/02/22	23:54:59	--	ok	429.2300	57.982	0.026843	18.46	51.033	8.037	49790525.737651	14	429.0877	9.29149e-05	3.62271e-04
2015/02/22	23:55:12	ok	ok	428.9520	57.961	0.026831	18.36	51.362	8.041	53024477.653225	14	428.7970	9.35267e-05	3.78171e-04
2015/02/23	00:00:11	ok	ok	429.0640	57.965	0.026831	19.09	51.212	8.371	56614632.151991	13	428.9421	9.01928e-05	2.94670e-04
2015/02/23	00:05:11	ok	ok	428.9220	57.942	0.026831	19.22	51.884	8.546	54386899.643419	14	428.8038	9.17438e-05	3.25516e-04
2015/02/23	00:10:11	--	ok	428.7860	57.900	0.026831	19.27	52.420	8.660	51603621.520658	14	428.7326	8.96056e-05	3.67324e-04
2015/02/23	00:10:25	ok	ok	428.8680	57.902	0.026842	19.33	52.366	8.682	58994628.660807	13	428.6896	9.09040e-05	3.47317e-04
2015/02/23	00:15:24	--	ok	428.7140	57.868	0.026842	19.39	52.810	8.786	55182119.340366	13	428.6083	8.97849e-05	3.01832e-04
2015/02/23	00:15:37	--	ok	428.7300	57.844	0.026858	19.40	52.656	8.766	65551376.888182	14	428.5794	9.23059e-05	3.22271e-04
2015/02/23	00:15:51	--	ok	428.5680	57.773	0.026872	19.28	52.856	8.737	50427829.340396	14	428.4219	8.99915e-05	2.72902e-04
2015/02/23	00:16:04	--	ok	428.5320	57.772	0.026895	19.20	53.124	8.740	66329182.394025	14	428.3641	9.29426e-05	3.41956e-04
2015/02/23	00:16:17	--	ok	428.4840	57.751	0.02692	19.12	53.391	8.743	61008423.138742	14	428.3305	9.07975e-05	2.87838e-04
2015/02/23	00:16:31	--	ok	428.6460	57.801	0.026947	19.04	53.535	8.725	49008551.884765	14	428.5035	9.19697e-05	3.60696e-04
2015/02/23	00:16:44	ok	ok	429.0540	57.945	0.026966	19.00	53.684	8.729	45736261.157370	12	428.9395	8.96510e-05	3.18322e-04
2015/02/23	00:21:43	ok	ok	429.0940	57.961	0.026966	19.50	53.073	8.887	45095783.100895	15	429.0907	8.81948e-05	5.84570e-04
2015/02/23	00:26:43	ok	ok	428.9980	57.946	0.026966	19.47	53.441	8.933	49719522.613016	13	428.9292	8.95920e-05	2.90639e-04
2015/02/23	00:31:43	ok	ok	428.9500	57.933	0.026966	19.50	53.662	8.986	51070528.246994	14	428.8363	9.12607e-05	3.29528e-04
2015/02/23	00:36:43	ok	ok	428.8520	57.894	0.026966	19.54	53.947	9.055	49292521.080167	14	428.9005	8.53383e-05	6.11917e-04
2015/02/23	00:41:43	ok	ok	428.8600	57.878	0.026966	19.64	53.992	9.116	51369499.103264	14	428.7032	9.17667e-05	3.28392e-04
2015/02/23	00:46:43	--	ok	428.7980	57.835	0.026966	19.60	54.234	9.135	48068399.945261	15	428.6262	9.21291e-05	3.47277e-04
2015/02/23	00:46:57	ok	ok	429.0400	57.926	0.026976	19.73	54.067	9.176	49058585.340227	14	429.0213	8.69527e-05	5.90567e-04
2015/02/23	00:51:56	ok	ok	428.9300	57.892	0.026976	19.66	54.397	9.195	52163354.426920	12	428.8518	9.01266e-05	3.12646e-04
2015/02/23	00:56:56	ok	ok	428.8580	57.878	0.026976	19.73	54.469	9.245	47390241.914797	15	428.8434	8.54065e-05	5.36656e-04
2015/02/23	01:01:56	ok	ok	428.8300	57.856	0.026976	19.74	54.594	9.271	49982191.455616	13	428.6959	9.03871e-05	2.79898e-04
2015/02/23	01:06:56	--	ok	428.7640	57.836	0.026976	19.74	54.717	9.292	45401548.715023	14	428.6168	9.23348e-05	3.49153e-04
2015/02/23	01:07:09	ok	ok	429.1280	57.931	0.026989	19.78	54.630	9.299	52010301.742469	14	428.8496	9.33511e-05	5.46059e-04
2015/02/23	01:12:09	ok	ok	428.9920	57.906	0.026989	19.77	54.814	9.325	49829053.470311	14	428.9218	8.92176e-05	3.55908e-04
2015/02/23	01:17:09	ok	ok	428.9400	57.896	0.026989	19.80	54.880	9.353	47178148.392218	15	428.7989	9.17606e-05	3.29556e-04
2015/02/23	01:22:09	ok	ok	428.9160	57.879	0.026989	19.81	54.974	9.374	50689104.725963	13	428.7883	9.05078e-05	3.18630e-04
2015/02/23	01:27:09	ok	ok	428.8500	57.853	0.026989	19.79	55.064	9.379	48675019.004320	13	428.7281	8.92574e-05	2.51490e-04
2015/02/23	01:32:09	ok	ok	428.8120	57.838	0.026989	19.81	55.160	9.406	48242141.850112	14	428.6601	9.02895e-05	2.82217e-04
2015/02/23	01:37:09	--	ok	428.7660	57.813	0.026989	19.82	55.254	9.427	50481453.366751	15	428.6862	8.84657e-05	2.65125e-04
2015/02/23	01:37:22	ok	ok	429.1060	57.918	0.027001	19.85	55.104	9.418	52399104.845821	14	428.9267	9.23347e-05	3.85747e-04
2015/02/23	01:42:22	ok	ok	429.0000	57.900	0.027001	19.81	55.252	9.422	46257677.496934	14	428.8887	8.93224e-05	2.41030e-04
2015/02/23	01:47:22	ok	ok	428.9420	57.884	0.027001	19.84	55.318	9.450	47958765.241524	13	428.8005	9.14403e-05	3.68458e-04
2015/02/23	01:52:22	ok	ok	428.9080	57.876	0.027001	19.84	55.380	9.460	48619413.011241	14	428.8083	9.06353e-05	3.22347e-04
2015/02/23	01:57:22	ok	ok	428.8800	57.848	0.027001	19.83	55.440	9.465	45118103.554237	14	428.7575	8.84358e-05	2.66271e-04
2015/02/23	02:02:22	ok	ok	428.8340	57.838	0.027001	19.91	55.513	9.522	45366704.582443	15	428.7296	9.03987e-05	2.92878e-04
2015/02/23	02:07:22	--	ok	428.7920	57.818	0.027001	19.85	55.597	9.503	44567326.043536	13	428.6227	9.13160e-05	2.95397e-04
2015/02/23	02:07:35	ok	ok	429.0740	57.914	0.027012	19.91	55.421	9.506	46152691.924847	14	428.9341	9.19709e-05	3.27178e-04
2015/02/23	02:12:35	ok	ok	428.9960	57.907	0.027012	19.90	55.512	9.516	44847931.761461	14	428.8379	9.16717e-05	2.99093e-04
2015/02/23	02:17:35	ok	ok	428.9680	57.898	0.027012	19.90	55.604	9.532	45690499.864432	15	428.8491	9.01950e-05	2.93058e-04
2015/02/23	02:22:35	ok	ok	428.9540	57.875	0.027012	19.92	55.607	9.544	48562520.757576	15	428.8365	9.07756e-05	3.06999e-04
2015/02/23	02:27:35	ok	ok	428.8800	57.858	0.027012	19.89	55.664	9.537	45805512.513464	15	428.8190	8.98597e-05	2.71677e-04
2015/02/23	02:32:35	ok	ok	428.8580	57.837	0.027012	19.87	55.692	9.530	48056544.371403	14	428.8237	8.77576e-05	4.04849e-04
2015/02/23	02:37:35	ok	ok	428.8520	57.834	0.027012	19.87	55.785	9.546	44575396.945433	15	428.6434	9.37772e-05	6.68036e-04
2015/02/23	02:42:35	ok	ok	428.8060	57.809	0.027012	19.82	55.839	9.527	43149345.942324	13	428.6860	8.92979e-05	2.30979e-04
2015/02/23	02:47:35	--	ok	428.7940	57.799	0.027012	19.85	55.874	9.550	44676506.873470	15	428.6675	9.05115e-05	2.89922e-04
2015/02/23	02:47:48	ok	ok	429.0820	57.904	0.027023	19.97	55.707	9.589	42989787.834911	14	428.9015	9.19439e-05	3.48293e-04
2015/02/23	02:52:48	ok	ok	428.9620	57.889	0.027023	19.86	55.845	9.551	43220606.598201	15	428.8361	8.84884e-05	2.69380e-04
2015/02/23	02:57:48	ok	ok	428.9400	57.863	0.027023	19.83	55.902	9.544	44732505.235589	13	428.8159	9.03194e-05	2.95967e-04
2015/02/23	03:02:48	ok	ok	428.8800	57.857	0.027023	19.84	55.996	9.565	41900861.049374	13	428.7674	9.01795e-05	2.53640e-04
2015/02/23	03:07:48	ok	ok	428.8500	57.839	0.027023	19.79	56.019	9.541	41448967.216042	14	428.7276	9.06848e-05	3.03306e-04
2015/02/23	03:12:48	ok	ok	428.8220	57.821	0.027023	19.78	56.048	9.541	39782657.024742	15	428.6993	9.09894e-05	3.04550e-04
2015/02/23	03:17:48	ok	ok	428.8040	57.813	0.027023	19.79	56.080	9.552	42424393.677120	13	428.6859	8.94983e-05	2.42212e-04
2015/02/23	03:22:48	--	ok	428.7880	57.811	0.027023	19.76	56.137	9.545	44327913.068666	13	428.6490	8.99467e-05	2.52849e-04
2015/02/23	03:23:01	ok	ok	429.0700	57.900	0.027034	19.80	56.020	9.547	41575448.350935	14	428.8981	9.19558e-05	3.45586e-04
2015/02/23	03:28:00	ok	ok	428.9940	57.898	0.027034	19.78	56.140	9.556	44269141.093874	14	428.8599	8.98991e-05	2.39134e-04
2015/02/23	03:33:00	ok	ok	428.9680	57.891	0.027034	19.76	56.137	9.545	39834550.055370	14	428.8198	9.16701e-05	3.29540e-04
2015/02/23	03:38:00	ok	ok	428.9200	57.859	0.027034	19.73	56.164	9.532	45661065.231050	13	428.7600	9.06634e-05	2.79687e-04
2015/02/23	03:43:00	ok	ok	428.9040	57.838	0.027034	19.74	56.196	9.543	40704396.297387	14	428.7809	9.07640e-05	3.38371e-04
2015/02/23	03:48:00	ok	ok	428.8680	57.848	0.027034	19.74	56.288	9.559	41212967.232753	12	428.7357	9.01994e-05	2.69649e-04
2015/02/23	03:53:00	ok	ok	428.8120	57.820	0.027034	19.70	56.313	9.541	42399413.647849	15	428.6773	9.16601e-05	3.28165e-04
2015/02/23	03:58:00	--	ok	428.7920	57.811	0.027034	19.68	56.371	9.540	42834408.481808	14	428.6922	9.05515e-05	2.91651e-04
2015/02/23	03:58:13	ok	ok	429.1180	57.911	0.027045	19.74	56.165	9.538	37863990.940378	14	428.9363	9.19503e-05	3.27625e-04
2015/02/23	04:03:13	ok	ok	429.0080	57.897	0.027045	19.65	56.367	9.522	40658830.598531	14	428.8811	9.01402e-05	2.40706e-04
2015/02/23	04:08:13	ok	ok	429.0000	57.887	0.027045	19.60	56.451	9.508	41737536.415978	13	428.8659	9.07463e-05	3.18683e-04
2015/02/23	04:13:13	ok	ok	428.9900	57.869	0.027045	19.60	56.451	9.508	39144588.525469	14	428.8540	8.96427e-05	2.68938e-04
2015/02/23	04:18:13	ok	ok	428.9100	57.849	0.027045	19.56	56.537	9.501	39654939.158993	13	428.7887	8.92338e-05	2.36813e-04
2015/02/23	04:23:13	ok	ok	428.9340	57.859	0.027045	19.60	56.482	9.514	42334253.669233	13	428.8111	9.03817e-05	3.74842e-04
2015/02/23	04:28:13	ok	ok	428.8860	57.828	0.027045	19.54	56.565	9.494	36383917.750699	15	428.7304	9.19277e-05	3.94740e-04
2015/02/23	04:33:13	ok	ok	428.8200	57.824	0.027045	19.54	56.596	9.499	39283091.326444	14	428.7965	8.76121e-05	3.82135e-04
2015/02/23	04:38:13	ok	ok	428.8140	57.818	0.027045	19.52	56.654	9.498	38958065.871212	14	428.6799	9.16902e-05	3.86404e-04
2015/02/23	04:43:13	--	ok	428.7940	57.806	0.027045	19.48	56.617	9.470	35544927.873838	14	428.6406	9.19248e-05	3.85741e-04
2015/02/23	04:43:26	ok	ok	429.1140	57.899	0.027056	19.56	56.476	9.490	44192438.224251	13	428.9903	8.69516e-05	3.76625e-04
2015/02/23	04:48:26	ok	ok	429.0440	57.895	0.027056	19.52	56.623	9.493	34229445.268544	14	428.9478	8.85440e-05	3.69736e-04
2015/02/23	04:53:26	ok	ok	428.9820	57.892	0.027056	19.47	56.646	9.469	34689658.463219	14	428.8486	9.09966e-05	3.09535e-04
2015/02/23	04:58:26	ok	ok	428.9300	57.878	0.027056	19.43	56.640	9.446	37924644.633136	14	428.8858	8.95343e-05	3.41098e-04
2015/02/23	05:03:26	ok	ok	428.9240	57.877	0.027056	19.41	56.729	9.449	35033404.770088	14	428.7668	9.17769e-05	3.56937e-04
2015/02/23	05:08:26	ok	ok	428.9140	57.864	0.027056	19.35	56.782	9.425	33275859.565724	14	428.7320	9.18749e-05	3.53679e-04
2015/02/23	05:13:26	ok	ok	428.8440	57.841	0.027056	19.29	56.803	9.395	38205300.652493	14	428.7448	9.04598e-05	3.23913e-04
2015/02/23	05:18:26	ok	ok	428.8220	57.838	0.027056	19.28	56.832	9.394	37600504.686296	14	428.7248	9.08180e-05	3.18158e-04
2015/02/23	05:23:26	--	ok	428.7920	57.823	0.027056	19.24	56.857	9.376	38659342.237909	15	428.5658	9.39584e-05	4.97754e-04
2015/02/23	05:23:39	ok	ok	429.1040	57.905	0.027067	19.25	56.767	9.367	33871823.254271	14	429.0638	8.59862e-05	5.74002e-04
2015/02/23	05:28:38	ok	ok	429.0520	57.913	0.027067	19.24	56.887	9.381	34054933.704615	15	428.8670	9.23848e-05	3.33338e-04
2015/02/23	05:33:38	ok	ok	429.0180	57.893	0.027067	19.21	56.883	9.364	37101584.030058	15	428.8432	9.15578e-05	3.16879e-04
2015/02/23	05:38:38	ok	ok	428.9460	57.884	0.027067	19.16	56.906	9.340	31538135.195449	15	428.8304	9.05516e-05	3.02657e-04
2015/02/23	05:43:38	ok	ok	428.9720	57.880	0.027067	19.14	56.934	9.334	33057353.653669	13	428.9240	8.61350e-05	3.40024e-04
2015/02/23	05:48:38	ok	ok	428.9120	57.883	0.027067	19.10	57.019	9.326	29343344.694682	15	428.7882	9.16989e-05	4.50161e-04
2015/02/23	05:53:38	ok	ok	428.8920	57.863	0.027067	19.06	57.013	9.303	32240368.612985	15	428.7173	9.23615e-05	3.63740e-04
2015/02/23	05:58:38	ok	ok	428.8640	57.839	0.027067	19.03	57.009	9.286	31816472.333586	13	428.6675	9.09947e-05	3.23520e-04
2015/02/23	06:03:38	ok	ok	428.8500	57.839	0.027067	19.04	57.071	9.302	29576743.885841	15	428.6774	9.26004e-05	3.58812e-04
2015/02/23	06:08:38	ok	ok	428.8120	57.827	0.027067	19.05	57.042	9.302	31653914.740705	14	428.6810	9.06235e-05	3.00711e-04
2015/02/23	06:13:38	--	ok	428.7920	57.826	0.027067	19.00	57.065	9.279	32363262.376878	14	428.6659	8.99595e-05	3.15419e-04
2015/02/23	06:13:51	--	ok	428.5500	57.920	0.027078	19.10	56.866	9.301	31996996.705607	14	428.9636	9.16431e-05	4.78465e-04
2015/02/23	06:14:05	--	ok	429.5760	57.972	0.027102	19.02	56.793	9.245	32440684.418789	13	429.3859	8.93626e-05	3.28470e-04
2015/02/23	06:14:18	ok	ok	428.8720	57.819	0.027072	18.90	56.897	9.197	34580191.924762	14	428.7864	8.52530e-05	4.98480e-04
2015/02/23	06:19:17	ok	ok	428.8400	57.879	0.027072	18.93	57.116	9.249	27978429.477708	15	428.6129	9.60823e-05	6.19657e-04
2015/02/23	06:24:17	ok	ok	428.8580	57.843	0.027072	18.90	57.111	9.232	28477070.781976	14	428.5693	9.59267e-05	6.48044e-04
2015/02/23	06:29:17	ok	ok	428.8760	57.856	0.027072	18.88	57.139	9.225	28829527.502725	15	428.7314	9.02590e-05	3.13260e-04
2015/02/23	06:34:17	ok	ok	428.8400	57.839	0.027072	18.84	57.163	9.207	31263931.478788	15	428.6586	9.18463e-05	3.42453e-04
2015/02/23	06:39:17	--	ok	428.7960	57.826	0.027072	18.83	57.223	9.212	26064326.084293	14	428.6195	9.26225e-05	3.57505e-04
2015/02/23	06:39:30	--	ok	428.5220	57.919	0.027082	18.90	57.050	9.222	27228277.894219	14	428.9943	8.95429e-05	6.81258e-04
2015/02/23	06:39:44	ok	ok	428.9820	57.972	0.027107	18.78	57.032	9.154	32488926.794558	13	429.3663	9.17489e-05	4.40470e-04
2015/02/23	06:44:43	--	ok	429.5640	57.980	0.027107	18.82	57.191	9.201	28289308.573352	15	429.4016	9.08439e-05	3.00752e-04
2015/02/23	06:44:56	ok	ok	428.9420	57.861	0.027078	18.85	57.134	9.208	31391491.161643	14	428.8779	8.57671e-05	6.28227e-04
2015/02/23	06:49:56	ok	ok	428.9260	57.855	0.027078	18.78	57.185	9.178	30340926.428242	13	428.7455	9.07694e-05	3.33572e-04
2015/02/23	06:54:56	--	ok	428.3040	57.844	0.027078	18.80	57.157	9.185	28103447.545576	14	428.6918	9.27818e-05	4.64915e-04
2015/02/23	06:55:09	ok	ok	429.1940	58.000	0.027114	18.83	57.070	9.187	31908109.247812	14	429.6200	8.72890e-05	6.75535e-04
2015/02/23	07:00:09	--	ok	429.6920	57.999	0.027114	18.79	57.217	9.189	30406973.526570	14	429.5627	9.01989e-05	3.12072e-04
2015/02/23	07:00:22	--	ok	428.3120	57.840	0.027078	18.87	56.954	9.190	31001803.680403	14	428.6068	9.53183e-05	3.96771e-04
2015/02/23	07:00:36	ok	ok	429.0360	57.973	0.027114	18.74	56.965	9.121	33041835.887016	14	429.5136	8.90516e-05	6.12971e-04
2015/02/23	07:05:35	--	ok	429.6040	57.989	0.027114	18.78	57.185	9.178	28141819.918798	15	429.5433	8.90271e-05	4.96818e-04
2015/02/23	07:05:48	--	ok	428.3580	57.875	0.027083	18.80	57.065	9.170	29681185.146858	14	428.8229	8.88129e-05	7.16149e-04
2015/02/23	07:06:01	ok	ok	429.0640	57.976	0.027116	18.72	57.023	9.120	34417394.173350	14	429.4649	9.20290e-05	5.48988e-04
2015/02/23	07:11:00	--	ok	429.6860	57.988	0.027116	18.69	57.201	9.132	29633048.995343	15	429.4867	9.13863e-05	3.48712e-04
2015/02/23	07:11:14	ok	ok	428.8840	57.848	0.02708	18.74	57.087	9.141	30561200.991969	14	428.6898	9.22203e-05	3.67267e-04
2015/02/23	07:16:13	ok	ok	428.9120	57.831	0.02708	18.70	57.142	9.128	26395044.353960	14	428.7004	9.18708e-05	3.74765e-04
2015/02/23	07:21:13	--	ok	428.2640	57.848	0.02708	18.66	57.258	9.125	26918534.730101	14	428.5670	9.60541e-05	3.97250e-04
2015/02/23	07:21:26	ok	ok	429.1460	57.992	0.027119	18.67	57.137	9.111	30567108.010296	14	429.5385	9.16760e-05	5.52298e-04
2015/02/23	07:26:26	--	ok	429.6940	57.990	0.027119	18.66	57.288	9.130	27706830.579816	14	429.5960	8.75881e-05	4.54946e-04
2015/02/23	07:26:40	--	ok	428.2840	57.823	0.027083	18.65	57.195	9.110	30746310.874255	14	428.6288	9.24230e-05	4.66697e-04
2015/02/23	07:26:53	ok	ok	429.0240	57.974	0.02712	18.51	57.235	9.041	31992358.715823	14	429.5210	8.85914e-05	7.84156e-04
2015/02/23	07:31:52	--	ok	429.6120	57.991	0.02712	18.62	57.313	9.112	27928558.959833	14	429.4821	9.19718e-05	3.64887e-04
2015/02/23	07:32:05	--	ok	428.4120	57.881	0.027088	18.67	57.168	9.116	31300562.463828	15	428.8675	8.95715e-05	6.46118e-04
2015/02/23	07:32:18	ok	ok	429.0040	57.971	0.027119	18.58	57.063	9.051	31789767.563736	14	429.4102	9.18635e-05	5.93593e-04
2015/02/23	07:37:18	--	ok	429.6280	57.987	0.027119	18.59	57.278	9.091	26797506.626224	15	429.4760	9.04815e-05	2.84824e-04
2015/02/23	07:37:31	--	ok	428.3400	57.861	0.027086	18.62	57.221	9.098	32389894.928605	14	428.6428	9.51004e-05	4.02697e-04
2015/02/23	07:37:45	ok	ok	429.0380	57.977	0.027121	18.56	57.182	9.059	31016116.941101	15	429.5043	8.96531e-05	7.01407e-04
2015/02/23	07:42:44	--	ok	429.6720	57.993	0.027121	18.64	57.194	9.104	24107600.111098	15	429.5375	8.88546e-05	3.78419e-04
2015/02/23	07:42:57	--	ok	428.3280	57.851	0.027085	18.69	57.140	9.123	29378618.472695	14	428.6201	9.48608e-05	3.70089e-04
2015/02/23	07:43:10	ok	ok	429.0080	57.971	0.027121	18.62	57.038	9.069	32716825.659186	15	429.3943	9.35118e-05	4.39414e-04
2015/02/23	07:48:10	ok	ok	429.0240	57.980	0.027121	18.62	57.221	9.098	26530566.949523	14	429.4276	9.32233e-05	4.44318e-04
2015/02/23	07:53:10	--	ok	429.6120	57.982	0.027121	18.60	57.279	9.096	26507257.654762	14	429.4603	9.02555e-05	3.04376e-04
2015/02/23	07:53:23	--	ok	428.3700	57.855	0.027089	18.66	57.166	9.111	31910146.325222	14	428.8610	8.66547e-05	7.46231e-04
2015/02/23	07:53:37	ok	ok	428.9860	57.967	0.027122	18.58	57.154	9.066	32136437.823857	14	429.3972	9.15929e-05	5.64076e-04
2015/02/23	07:58:36	ok	ok	429.0560	57.979	0.027122	18.56	57.304	9.079	27116015.706423	15	429.4764	9.06790e-05	6.78280e-04
2015/02/23	08:03:36	ok	ok	429.0160	57.976	0.027122	18.57	57.366	9.094	25511981.740670	13	429.3752	9.32471e-05	4.33362e-04
2015/02/23	08:08:36	ok	ok	429.0040	57.978	0.027122	18.54	57.422	9.087	24283360.391929	15	429.3459	9.38240e-05	3.73919e-04
2015/02/23	08:13:36	ok	ok	428.9900	57.973	0.027122	18.58	57.276	9.085	24730590.879289	15	429.2910	9.38955e-05	3.69223e-04
2015/02/23	08:18:36	--	ok	429.5500	57.970	0.027122	18.56	57.426	9.098	27153053.928457	15	429.3600	9.16435e-05	3.44867e-04
2015/02/23	08:18:49	--	ok	428.4060	57.875	0.027093	18.64	57.316	9.124	30770152.951254	14	428.8561	8.80394e-05	7.57928e-04
2015/02/23	08:19:02	ok	ok	428.9820	57.963	0.027124	18.54	57.240	9.058	30705678.446816	14	429.3706	9.17343e-05	6.12046e-04
2015/02/23	08:24:01	--	ok	429.6260	57.976	0.027124	18.55	57.363	9.083	25196592.546922	14	429.4229	9.11564e-05	3.36771e-04
2015/02/23	08:24:14	--	ok	428.3100	57.836	0.027091	18.60	57.249	9.091	30781547.315907	14	428.6427	9.30786e-05	3.92725e-04
2015/02/23	08:24:28	ok	ok	429.0340	57.969	0.027127	18.57	57.153	9.060	34227918.666675	14	429.4323	9.24728e-05	5.22099e-04
2015/02/23	08:29:27	ok	ok	429.0580	57.984	0.027127	18.58	57.337	9.095	25948362.421430	15	429.4380	9.33191e-05	4.26038e-04
2015/02/23	08:34:27	ok	ok	429.0740	57.989	0.027127	18.60	57.401	9.116	23472171.117493	14	429.3998	9.39042e-05	3.80847e-04
2015/02/23	08:39:27	ok	ok	429.0240	57.978	0.027127	18.56	57.426	9.098	22713252.582322	15	429.3224	9.65603e-05	4.06315e-04
2015/02/23	08:44:27	ok	ok	429.0240	57.979	0.027127	18.55	57.424	9.092	27818671.009762	14	429.3380	9.49296e-05	3.98490e-04
2015/02/23	08:49:27	--	ok	429.6300	57.982	0.027127	18.61	57.433	9.126	26859886.605770	15	429.4543	9.08655e-05	3.14980e-04
2015/02/23	08:49:40	--	ok	428.3180	57.846	0.027094	18.65	57.287	9.124	31107432.502289	14	428.6241	9.45962e-05	3.97429e-04
2015/02/23	08:49:53	ok	ok	428.9940	57.968	0.02713	18.52	57.267	9.051	31722898.982899	14	429.4491	9.07633e-05	7.14543e-04
2015/02/23	08:54:52	ok	ok	429.0860	57.986	0.02713	18.63	57.406	9.133	25929556.316385	15	429.4181	9.40170e-05	3.54474e-04
2015/02/23	08:59:52	ok	ok	429.0400	57.982	0.02713	18.59	57.461	9.120	24113929.077222	15	429.3738	9.46113e-05	3.80789e-04
2015/02/23	09:04:52	--	ok	429.6640	57.982	0.02713	18.68	57.444	9.166	26134120.198621	15	429.4835	9.15463e-05	3.10111e-04
2015/02/23	09:05:06	--	ok	428.3420	57.849	0.027095	18.75	57.210	9.166	30741092.249200	14	428.6433	9.52309e-05	3.78942e-04
2015/02/23	09:05:19	ok	ok	429.0000	57.967	0.02713	18.68	57.139	9.117	32982848.878921	15	429.3970	9.24563e-05	4.84141e-04
2015/02/23	09:10:18	ok	ok	429.0360	57.975	0.02713	18.68	57.444	9.166	27372269.844836	14	429.3726	9.44869e-05	3.98268e-04
2015/02/23	09:15:18	ok	ok	429.0500	57.983	0.02713	18.73	57.452	9.194	27103959.514584	15	429.4201	9.27352e-05	3.96263e-04
2015/02/23	09:20:18	--	ok	429.6020	57.982	0.02713	18.76	57.456	9.211	29735628.573517	13	429.4690	8.96794e-05	2.44780e-04
2015/02/23	09:20:31	--	ok	428.3820	57.867	0.027098	18.80	57.310	9.209	31701293.814925	15	428.8628	8.95489e-05	6.84365e-04
2015/02/23	09:20:45	ok	ok	428.9900	57.969	0.027131	18.73	57.207	9.155	28556121.368489	13	429.3262	9.52900e-05	4.01937e-04
2015/02/23	09:25:44	ok	ok	429.0380	57.977	0.027131	18.76	57.426	9.206	25912455.182286	15	429.3840	9.41841e-05	3.93214e-04
2015/02/23	09:30:44	--	ok	429.6560	57.986	0.027131	18.88	57.413	9.270	26854992.006155	15	429.4881	9.11234e-05	3.20481e-04
2015/02/23	09:30:58	--	ok	428.3560	57.841	0.027096	18.97	57.152	9.276	32360174.323785	14	428.6756	9.46575e-05	4.04774e-04
2015/02/23	09:31:11	ok	ok	428.9880	57.966	0.02713	18.88	56.955	9.196	31912317.649912	14	429.4935	8.71459e-05	7.08112e-04
2015/02/23	09:36:10	--	ok	429.6380	57.977	0.02713	18.85	57.409	9.252	29520427.267302	14	429.5150	8.84682e-05	3.91165e-04
2015/02/23	09:36:24	--	ok	428.3520	57.838	0.027096	18.92	57.297	9.273	32777987.669185	14	428.6404	9.39435e-05	3.99006e-04
2015/02/23	09:36:37	ok	ok	428.9640	57.963	0.02713	18.86	57.227	9.229	33387500.773915	14	429.3839	9.12806e-05	5.46225e-04
2015/02/23	09:41:36	--	ok	429.6160	57.977	0.02713	18.88	57.413	9.270	30199928.701552	15	429.4804	9.07464e-05	3.13344e-04
2015/02/23	09:41:49	ok	ok	428.9660	57.851	0.027098	18.98	57.215	9.292	32321560.129188	14	428.9206	8.57029e-05	6.09099e-04
2015/02/23	09:46:49	ok	ok	428.9660	57.849	0.027098	18.90	57.416	9.281	29767635.416679	15	428.8176	9.07920e-05	3.02007e-04
2015/02/23	09:51:49	ok	ok	428.9760	57.864	0.027098	19.00	57.371	9.328	31783923.520730	14	428.7416	9.27450e-05	4.24750e-04
2015/02/23	09:56:49	ok	ok	428.9860	57.851	0.027098	19.04	57.438	9.361	30613063.867303	15	428.7963	9.15792e-05	3.39652e-04
2015/02/23	10:01:49	ok	ok	428.9760	57.863	0.027098	19.10	57.416	9.391	31288513.177866	13	428.8232	9.11232e-05	3.24844e-04
2015/02/23	10:06:49	ok	ok	428.9400	57.866	0.027098	19.16	57.456	9.431	34460044.545218	14	428.8090	9.16488e-05	3.20613e-04
2015/02/23	10:11:49	ok	ok	428.9700	57.857	0.027098	19.16	57.426	9.426	32745944.017239	15	428.8234	9.22654e-05	3.59334e-04
2015/02/23	10:16:49	ok	ok	428.9740	57.850	0.027098	19.22	57.374	9.451	31635249.025133	14	428.8190	9.12477e-05	3.03951e-04
2015/02/23	10:21:49	ok	ok	429.0100	57.851	0.027098	19.28	57.413	9.490	32368720.676824	14	428.9682	8.56003e-05	5.99363e-04
2015/02/23	10:26:49	ok	ok	429.0240	57.856	0.027098	19.30	57.386	9.497	31501750.930640	14	428.8540	9.08295e-05	3.21108e-04
2015/02/23	10:31:49	ok	ok	429.0260	57.862	0.027098	19.38	57.459	9.554	31595252.186582	13	428.9111	8.90154e-05	2.92122e-04
2015/02/23	10:36:49	ok	ok	428.9740	57.860	0.027098	19.41	57.433	9.567	32908578.973094	14	428.9276	8.79253e-05	4.28641e-04
2015/02/23	10:41:49	ok	ok	428.9680	57.859	0.027098	19.42	57.465	9.578	35076248.667446	15	428.8450	9.00728e-05	3.01526e-04
2015/02/23	10:46:49	ok	ok	429.0020	57.852	0.027098	19.43	57.467	9.583	35503093.898683	15	428.8146	9.22393e-05	3.47087e-04
2015/02/23	10:51:49	ok	ok	428.9500	57.867	0.027098	19.51	57.448	9.625	34403345.027368	15	428.8485	9.24487e-05	4.61432e-04
2015/02/23	10:56:49	ok	ok	429.0200	57.856	0.027098	19.56	57.487	9.660	32927902.338429	15	428.8223	9.11882e-05	3.45511e-04
2015/02/23	11:01:49	ok	ok	429.0160	57.856	0.027098	19.58	57.551	9.682	35803503.690959	15	428.8312	9.23239e-05	3.52333e-04
2015/02/23	11:06:49	ok	ok	428.9980	57.847	0.027098	19.61	57.525	9.695	36545232.832212	13	428.8663	8.85681e-05	2.95618e-04
2015/02/23	11:11:49	ok	ok	428.9800	57.856	0.027098	19.66	57.533	9.725	35295599.610865	12	428.8118	9.08681e-05	2.83371e-04
2015/02/23	11:16:49	ok	ok	428.9960	57.855	0.027098	19.70	57.569	9.754	31660964.448213	15	428.8125	9.30885e-05	3.97568e-04
2015/02/23	11:21:49	ok	ok	429.0220	57.845	0.027098	19.76	57.517	9.779	34712273.220139	15	428.7978	9.31317e-05	3.86022e-04
2015/02/23	11:26:49	ok	ok	428.9380	57.849	0.027098	19.77	57.580	9.796	39258049.026459	15	428.8623	9.04650e-05	3.65425e-04
2015/02/23	11:31:49	ok	ok	428.9640	57.855	0.027098	19.85	57.562	9.839	34764245.335994	14	428.9179	8.82907e-05	3.28776e-04
2015/02/23	11:36:49	ok	ok	428.9880	57.850	0.027098	19.88	57.627	9.867	38092756.441797	15	428.8835	8.98741e-05	2.76487e-04
2015/02/23	11:41:49	ok	ok	429.0100	57.840	0.027098	20.00	57.523	9.919	40422112.196598	15	428.9929	8.71204e-05	4.84347e-04
2015/02/23	11:46:49	ok	ok	429.0460	57.863	0.027098	20.08	57.597	9.978	41973820.845427	15	428.8778	9.15991e-05	3.41493e-04
2015/02/23	11:51:49	ok	ok	429.0480	57.860	0.027098	20.12	57.542	9.992	37511288.603343	15	428.9889	8.77155e-05	4.43781e-04
2015/02/23	11:56:49	ok	ok	429.0620	57.880	0.027098	20.22	57.587	10.058	39081390.801885	15	428.9391	9.09336e-05	2.77803e-04
2015/02/23	12:01:49	ok	ok	429.0360	57.864	0.027098	20.26	57.563	10.077	38124436.698453	14	428.8862	9.12857e-05	3.31200e-04
2015/02/23	12:06:49	ok	ok	429.0320	57.867	0.027098	20.37	57.610	10.151	34595928.824342	15	428.9992	8.76504e-05	3.47556e-04
2015/02/23	12:11:49	ok	ok	429.1140	57.870	0.027098	20.44	57.590	10.189	41256247.612071	15	428.9569	9.10667e-05	3.11934e-04
2015/02/23	12:16:49	ok	ok	429.0960	57.872	0.027098	20.54	57.575	10.245	39827795.891746	14	429.0103	8.83539e-05	3.76891e-04
2015/02/23	12:21:49	ok	ok	429.0900	57.877	0.027098	20.60	57.645	10.294	39768155.302135	15	429.0326	8.61692e-05	4.36429e-04
2015/02/23	12:26:49	ok	ok	429.0720	57.878	0.027098	20.66	57.593	10.320	40277952.054059	15	428.9836	9.09515e-05	2.68104e-04
2015/02/23	12:31:49	ok	ok	429.1100	57.868	0.027098	20.73	57.604	10.364	41114974.460111	15	429.0008	9.05277e-05	2.85756e-04
2015/02/23	12:36:49	ok	ok	429.0900	57.876	0.027098	20.76	57.578	10.378	41221399.447422	15	428.9318	8.97135e-05	3.04484e-04
2015/02/23	12:41:49	ok	ok	429.1260	57.886	0.027098	20.82	57.648	10.427	42309788.068437	15	429.0559	8.90487e-05	2.71619e-04
2015/02/23	12:46:49	ok	ok	429.1260	57.870	0.027098	20.94	57.605	10.492	44309052.396427	15	428.9823	9.16556e-05	3.47210e-04
2015/02/23	12:51:49	ok	ok	429.1120	57.863	0.027098	20.96	57.670	10.516	45234636.471347	15	429.0298	8.96962e-05	2.94258e-04
2015/02/23	12:56:49	ok	ok	429.1400	57.863	0.027098	21.03	57.619	10.549	43109693.827975	15	428.9917	9.14375e-05	3.26681e-04
2015/02/23	13:01:49	ok	ok	429.1360	57.869	0.027098	21.04	57.713	10.573	45500853.297292	15	429.1574	8.50589e-05	5.92108e-04
2015/02/23	13:06:49	ok	ok	429.0940	57.867	0.027098	21.16	57.639	10.633	45250667.813346	15	429.0037	9.03927e-05	2.83345e-04
2015/02/23	13:11:49	ok	ok	429.1360	57.877	0.027098	21.16	57.639	10.633	45640543.700699	15	428.9870	9.00162e-05	3.06819e-04
2015/02/23	13:16:49	ok	ok	429.1360	57.884	0.027098	21.26	57.593	10.686	43662292.151018	15	428.9794	9.18447e-05	3.50908e-04
2015/02/23	13:21:49	ok	ok	429.1660	57.886	0.027098	21.34	57.605	10.738	43741937.589287	15	429.0362	8.85537e-05	2.56813e-04
2015/02/23	13:26:49	ok	ok	429.1720	57.880	0.027098	21.41	57.615	10.783	45133222.344199	15	429.0536	9.00112e-05	2.77841e-04
2015/02/23	13:31:49	ok	ok	429.1740	57.884	0.027098	21.45	57.652	10.815	45510127.139509	15	429.0675	8.97109e-05	2.89989e-04
2015/02/23	13:36:49	ok	ok	429.1660	57.878	0.027098	21.51	57.600	10.843	40876582.847354	15	429.1254	8.83225e-05	3.01207e-04
2015/02/23	13:41:49	ok	ok	429.1740	57.878	0.027098	21.55	57.667	10.881	49263551.528194	15	429.0466	9.07167e-05	3.35330e-04
2015/02/23	13:46:49	ok	ok	429.1760	57.867	0.027098	21.65	57.683	10.947	42686623.656194	15	429.0985	8.98556e-05	2.91938e-04
2015/02/23	13:51:49	ok	ok	429.1860	57.884	0.027098	21.72	57.693	10.993	45779237.257628	15	429.0836	9.01311e-05	2.93750e-04
2015/02/23	13:56:49	ok	ok	429.1960	57.882	0.027098	21.80	57.706	11.046	47496620.902437	15	429.0836	9.04045e-05	3.12028e-04
2015/02/23	14:01:49	ok	ok	429.1540	57.876	0.027098	21.82	57.739	11.065	48103417.028082	15	429.0874	9.01974e-05	2.82685e-04
2015/02/23	14:06:49	ok	ok	429.1840	57.860	0.027098	21.85	57.713	11.079	43068619.064760	15	429.0747	8.95989e-05	2.78746e-04
2015/02/23	14:11:49	ok	ok	429.1860	57.873	0.027098	21.92	57.755	11.132	45068399.266709	15	429.0719	9.01200e-05	2.80656e-04
2015/02/23	14:16:49	ok	ok	429.1600	57.872	0.027098	21.95	57.759	11.152	49197574.907181	15	429.0705	8.92701e-05	2.95504e-04
2015/02/23	14:21:49	ok	ok	429.1720	57.872	0.027098	21.97	57.762	11.166	45837171.008651	14	429.0416	8.92734e-05	2.69507e-04
2015/02/23	14:26:49	ok	ok	429.1400	57.854	0.027098	21.97	57.731	11.160	45185281.415128	15	429.0327	8.83914e-05	2.96988e-04
2015/02/23	14:31:49	ok	ok	429.1140	57.845	0.027098	21.97	57.731	11.160	45183335.517420	15	429.0251	8.81147e-05	2.83974e-04
2015/02/23	14:36:49	ok	ok	429.1160	57.837	0.027098	22.00	57.767	11.186	46509481.492361	15	429.0198	8.92666e-05	2.83102e-04
2015/02/23	14:41:49	ok	ok	429.0940	57.841	0.027098	22.02	57.708	11.187	43780714.819127	15	429.0097	8.96722e-05	2.87238e-04
2015/02/23	14:46:49	ok	ok	429.1800	57.868	0.027098	22.37	57.484	11.370	47033000.229767	15	429.1015	8.93276e-05	3.22347e-04
2015/02/23	14:51:49	ok	ok	429.1180	57.835	0.027098	22.36	57.822	11.431	44944888.074313	15	429.0478	8.95830e-05	2.96591e-04
2015/02/23	14:56:49	ok	ok	429.0180	57.815	0.027098	22.30	58.182	11.462	38623607.110182	15	428.9572	8.91639e-05	2.91312e-04
2015/02/23	15:01:49	ok	ok	429.0600	57.832	0.027098	22.40	58.443	11.580	42415818.764296	15	428.9606	8.98519e-05	3.24086e-04
2015/02/23	15:06:49	ok	ok	429.0420	57.805	0.027098	22.56	58.099	11.618	36405401.720858	15	428.9401	9.01410e-05	3.12851e-04
2015/02/23	15:11:49	ok	ok	428.8780	57.762	0.027098	22.00	59.087	11.442	39414521.577952	15	428.7919	8.97989e-05	3.00660e-04
2015/02/23	15:16:49	--	ok	428.7280	57.743	0.027098	21.57	59.571	11.253	35995555.957819	15	428.6281	9.01084e-05	2.83312e-04
2015/02/23	15:17:02	ok	ok	429.1260	57.826	0.027112	21.61	59.516	11.268	39215353.672922	15	428.9618	8.91176e-05	3.18581e-04
2015/02/23	15:22:01	ok	ok	428.9100	57.802	0.027112	21.34	59.687	11.126	34110038.967304	13	428.7636	9.00704e-05	3.17075e-04
2015/02/23	15:27:01	ok	ok	428.9920	57.825	0.027112	22.28	57.008	11.218	33622904.441798	15	428.8764	8.91687e-05	2.74767e-04
2015/02/23	15:32:01	ok	ok	428.9940	57.796	0.027112	21.86	58.053	11.151	35788254.353774	15	428.8716	8.67578e-05	2.59547e-04
2015/02/23	15:37:01	ok	ok	428.8180	57.758	0.027112	21.11	59.834	11.006	31575032.857704	15	428.6623	9.10246e-05	3.33204e-04
2015/02/23	15:42:01	--	ok	428.7060	57.743	0.027112	20.85	60.128	10.894	32585985.240024	14	428.5484	9.03720e-05	3.12788e-04
2015/02/23	15:42:14	ok	ok	429.0800	57.838	0.027128	20.85	60.036	10.878	35016418.942849	14	428.9652	8.52620e-05	3.73027e-04
2015/02/23	15:47:14	ok	ok	428.8880	57.829	0.027128	20.57	60.417	10.770	28262475.954789	15	428.7911	8.70098e-05	3.57767e-04
2015/02/23	15:52:14	ok	ok	428.8120	57.797	0.027128	20.33	60.652	10.662	27604583.650441	15	428.7015	8.94953e-05	3.13302e-04
2015/02/23	15:57:14	--	ok	428.7900	57.769	0.027128	20.14	60.803	10.570	31424923.971300	13	428.6239	8.92136e-05	3.13790e-04
2015/02/23	15:57:27	--	ok	428.4020	57.843	0.027139	20.13	60.650	10.538	30963622.388899	14	428.7402	9.45689e-05	4.28696e-04
2015/02/23	15:57:41	--	ok	429.6500	57.990	0.027171	20.06	60.699	10.503	27231439.792203	14	429.4851	9.09742e-05	3.37041e-04
2015/02/23	15:57:54	--	ok	428.2880	57.802	0.027136	19.98	60.898	10.488	29349998.299454	13	428.6250	9.19913e-05	3.99598e-04
2015/02/23	15:58:07	ok	ok	429.1080	57.992	0.027174	19.95	61.136	10.511	28611058.231332	13	429.4589	9.23808e-05	3.84202e-04
2015/02/23	16:03:06	--	ok	429.7080	58.002	0.027174	19.96	60.835	10.465	26729069.533226	13	429.6022	8.76144e-05	3.24581e-04
2015/02/23	16:03:19	ok	ok	428.8680	57.814	0.027137	19.93	60.709	10.425	29375112.694895	13	428.6888	8.94766e-05	3.45799e-04
2015/02/23	16:08:19	--	ok	428.2760	57.814	0.027137	19.86	60.909	10.417	25771450.471553	13	428.6157	9.31509e-05	4.14835e-04
2015/02/23	16:08:33	ok	ok	429.0960	57.990	0.027175	19.86	60.849	10.406	30163425.263996	13	429.4394	9.27447e-05	3.74025e-04
2015/02/23	16:13:32	--	ok	429.5840	57.985	0.027175	19.66	61.028	10.316	27428309.898951	14	429.4598	8.98146e-05	3.08143e-04
2015/02/23	16:13:45	--	ok	428.3120	57.838	0.027144	19.68	60.911	10.308	30170293.865486	13	428.6336	9.37160e-05	4.00132e-04
2015/02/23	16:13:59	ok	ok	429.0640	57.984	0.027181	19.54	61.099	10.255	30178990.597636	14	429.5427	8.82198e-05	6.27778e-04
2015/02/23	16:18:58	ok	ok	429.0520	57.993	0.027181	19.54	61.099	10.255	27174855.033042	14	429.3554	9.45852e-05	4.05113e-04
2015/02/23	16:23:58	ok	ok	428.9660	57.984	0.027181	19.40	61.227	10.193	24905328.972606	14	429.3617	9.15492e-05	4.95652e-04
2015/02/23	16:28:58	ok	ok	428.9020	57.976	0.027181	19.26	61.265	10.115	24665779.084007	14	429.2594	9.41314e-05	3.90166e-04
2015/02/23	16:33:58	ok	ok	428.8680	57.971	0.027181	19.25	61.294	10.114	24330578.169834	14	429.2683	9.18969e-05	4.56500e-04
2015/02/23	16:38:58	ok	ok	428.8080	57.970	0.027181	19.10	61.420	10.046	25742713.641281	14	429.1144	9.52832e-05	3.98393e-04
2015/02/23	16:43:58	--	ok	428.7620	57.960	0.027181	19.00	61.343	9.974	26446352.068457	14	429.0904	9.52812e-05	4.26168e-04
2015/02/23	16:44:11	ok	ok	428.9960	57.977	0.027193	18.96	61.397	9.960	28625115.311969	14	429.3176	9.45421e-05	3.80327e-04
2015/02/23	16:49:11	--	ok	429.6100	57.984	0.027193	18.91	61.389	9.929	23993958.039504	15	429.4184	9.07662e-05	3.22113e-04
2015/02/23	16:49:25	--	ok	428.2120	57.825	0.027161	18.92	61.300	9.920	26412716.886641	14	428.5737	9.46453e-05	4.18124e-04
2015/02/23	16:49:38	ok	ok	429.1360	57.992	0.027203	18.80	61.371	9.862	28714691.947938	15	429.6078	8.93881e-05	7.22611e-04
2015/02/23	16:54:37	--	ok	429.7860	58.016	0.027203	18.82	61.434	9.884	21507493.576038	15	429.5915	9.08271e-05	3.28015e-04
2015/02/23	16:54:51	--	ok	428.1960	57.807	0.027161	18.83	61.285	9.866	27993446.175649	14	428.5120	9.48936e-05	4.10416e-04
2015/02/23	16:55:05	ok	ok	429.1040	57.988	0.027204	18.71	61.446	9.822	27672677.633597	14	429.5685	8.94405e-05	7.50998e-04
2015/02/23	17:00:04	ok	ok	429.0800	57.997	0.027204	18.57	61.544	9.756	23486202.533783	15	429.4539	9.31193e-05	5.11669e-04
2015/02/23	17:05:04	ok	ok	429.0500	57.991	0.027204	18.53	61.657	9.751	23923882.882695	15	429.4396	9.16317e-05	4.74729e-04
2015/02/23	17:10:04	ok	ok	428.9920	57.981	0.027204	18.45	61.704	9.712	23381109.170433	15	429.3475	9.38627e-05	3.74067e-04
2015/02/23	17:15:04	ok	ok	428.9760	57.972	0.027204	18.37	61.661	9.660	24034682.180699	15	429.3251	9.40387e-05	3.86729e-04
2015/02/23	17:20:04	ok	ok	428.8760	57.965	0.027204	18.25	61.671	9.593	23272684.476272	15	429.3143	9.11720e-05	4.73745e-04
2015/02/23	17:25:04	ok	ok	428.8520	57.963	0.027204	18.21	61.785	9.588	23641142.046741	14	429.1699	9.54313e-05	3.96792e-04
2015/02/23	17:30:04	ok	ok	428.8520	57.959	0.027204	18.18	61.720	9.561	25615366.095982	13	429.1852	9.39567e-05	3.92499e-04
2015/02/23	17:35:04	--	ok	428.7940	57.956	0.027204	18.10	61.827	9.532	25887744.152456	15	429.1889	9.25766e-05	4.23707e-04
2015/02/23	17:35:17	ok	ok	429.0200	57.975	0.027214	18.10	61.827	9.532	28754985.303333	14	429.3756	9.24064e-05	4.33784e-04
2015/02/23	17:40:17	ok	ok	429.0140	57.986	0.027214	18.02	61.873	9.494	24520864.094674	14	429.3425	9.49574e-05	3.86746e-04
2015/02/23	17:45:17	ok	ok	428.9320	57.968	0.027214	17.92	61.977	9.453	21469569.696131	15	429.5040	8.56995e-05	7.73014e-04
2015/02/23	17:50:17	ok	ok	429.0020	57.987	0.027214	18.03	61.845	9.495	24177970.231401	15	429.3916	9.17821e-05	4.55184e-04
2015/02/23	17:55:17	ok	ok	429.1760	58.007	0.027214	18.60	60.826	9.660	23536563.229136	14	429.5404	9.33822e-05	4.00796e-04
2015/02/23	18:00:17	--	ok	429.2660	58.029	0.027214	18.88	60.540	9.774	25047688.668184	15	429.6649	9.24677e-05	4.27828e-04
2015/02/23	18:00:31	ok	ok	429.0460	57.970	0.027201	19.00	60.348	9.812	30521845.751260	14	429.4261	9.19123e-05	4.33960e-04
2015/02/23	18:05:30	ok	ok	429.0620	57.977	0.027201	19.13	60.248	9.871	27143305.921915	15	429.4315	9.30018e-05	3.82146e-04
2015/02/23	18:10:30	--	ok	429.6180	57.977	0.027201	19.17	60.163	9.881	29605655.317452	15	429.5215	8.96274e-05	3.13908e-04
2015/02/23	18:10:44	--	ok	428.3620	57.816	0.027168	19.24	60.023	9.899	35249291.047295	14	428.6610	9.44152e-05	4.03522e-04
2015/02/23	18:10:57	ok	ok	428.9900	57.965	0.027201	19.18	59.953	9.852	33348049.450352	14	429.3866	9.21816e-05	4.56718e-04
2015/02/23	18:15:56	--	ok	429.7140	57.982	0.027201	19.24	60.114	9.914	30337820.358107	15	429.5668	8.95709e-05	2.91777e-04
2015/02/23	18:16:10	--	ok	428.2480	57.782	0.027164	19.28	59.969	9.913	34565198.584283	14	428.5761	9.46139e-05	4.17002e-04
2015/02/23	18:16:23	ok	ok	429.0500	57.969	0.027203	19.20	59.926	9.859	34686141.527600	14	429.4352	9.22818e-05	4.78594e-04
2015/02/23	18:21:22	--	ok	429.7300	57.991	0.027203	19.29	60.001	9.924	33901382.942559	15	429.5984	8.99149e-05	3.30742e-04
2015/02/23	18:21:35	--	ok	428.2920	57.793	0.027165	19.29	59.910	9.909	35477972.230859	14	428.5836	9.46758e-05	3.64515e-04
2015/02/23	18:21:49	ok	ok	429.0320	57.972	0.027202	19.22	60.020	9.886	35268309.851347	14	429.4436	9.16309e-05	4.62300e-04
2015/02/23	18:26:48	--	ok	429.6640	57.989	0.027202	19.33	59.977	9.943	30968629.174520	15	429.5551	8.98249e-05	3.10268e-04
2015/02/23	18:27:01	--	ok	428.3680	57.837	0.027167	19.37	59.923	9.958	34855401.769862	14	428.6683	9.42887e-05	3.63174e-04
2015/02/23	18:27:15	ok	ok	429.0360	57.974	0.0272	19.32	59.793	9.907	32964935.243533	14	429.4357	9.17859e-05	4.52830e-04
2015/02/23	18:32:14	--	ok	429.7340	57.990	0.0272	19.47	59.817	9.999	33726902.457763	15	429.5855	8.97688e-05	2.94892e-04
2015/02/23	18:32:27	--	ok	428.2660	57.790	0.027162	19.50	59.640	9.987	32981097.739489	14	428.5576	9.45220e-05	3.56856e-04
2015/02/23	18:32:40	ok	ok	429.0340	57.973	0.0272	19.36	59.618	9.901	33745517.474134	14	429.4358	9.22297e-05	4.48030e-04
2015/02/23	18:37:40	--	ok	429.6780	57.992	0.0272	19.58	59.653	10.036	33951825.650801	14	429.6342	8.87885e-05	3.30271e-04
2015/02/23	18:37:53	ok	ok	428.9380	57.832	0.027165	19.58	59.531	10.015	33477965.325509	14	428.7815	9.10732e-05	3.38048e-04
2015/02/23	18:42:52	ok	ok	428.9800	57.848	0.027165	19.63	59.539	10.046	35687866.255912	14	428.8740	8.98176e-05	3.06691e-04
2015/02/23	18:47:52	ok	ok	429.0140	57.867	0.027165	19.68	59.547	10.077	31556781.682236	15	428.8627	9.07873e-05	3.64392e-04
2015/02/23	18:52:52	ok	ok	428.9900	57.850	0.027165	19.66	59.544	10.065	33092246.153091	14	428.8913	9.00478e-05	3.21279e-04
2015/02/23	18:57:52	ok	ok	428.9860	57.855	0.027165	19.68	59.426	10.056	33042619.220469	15	428.8653	9.07200e-05	3.56015e-04
2015/02/23	19:02:52	ok	ok	429.0380	57.860	0.027165	19.69	59.397	10.058	31832943.621623	14	428.8931	9.01945e-05	3.58281e-04
2015/02/23	19:07:52	ok	ok	429.0500	57.869	0.027165	19.74	59.313	10.073	33088073.961711	15	428.9106	9.00369e-05	3.25489e-04
2015/02/23	19:12:52	ok	ok	429.0100	57.859	0.027165	19.70	59.398	10.064	31979385.773337	15	428.8749	9.04142e-05	2.92791e-04
2015/02/23	19:17:52	ok	ok	429.0200	57.867	0.027165	19.73	59.312	10.067	32359074.537531	14	428.8853	9.02256e-05	3.31014e-04
2015/02/23	19:22:52	ok	ok	428.9980	57.846	0.027165	19.73	59.251	10.056	31901012.781134	15	428.8789	8.96891e-05	3.22399e-04
2015/02/23	19:27:52	ok	ok	428.9780	57.861	0.027165	19.72	59.280	10.055	32594736.637729	14	428.8635	9.08560e-05	3.52805e-04
2015/02/23	19:32:52	ok	ok	429.0520	57.863	0.027165	19.72	59.249	10.050	31664855.691590	14	428.8857	8.87058e-05	3.03455e-04
2015/02/23	19:37:52	ok	ok	429.0040	57.847	0.027165	19.68	59.274	10.031	30826411.874910	14	428.8456	9.05053e-05	3.61760e-04
2015/02/23	19:42:52	ok	ok	428.9760	57.849	0.027165	19.63	59.357	10.015	31080895.506964	14	428.8169	8.98064e-05	2.56237e-04
2015/02/23	19:47:52	ok	ok	428.9520	57.844	0.027165	19.66	59.240	10.013	29282217.930926	14	428.8055	9.01459e-05	2.88588e-04
2015/02/23	19:52:52	ok	ok	429.0180	57.850	0.027165	19.69	59.184	10.021	29048367.306887	15	428.8531	8.97767e-05	3.15803e-04
2015/02/23	19:57:52	ok	ok	428.9500	57.847	0.027165	19.62	59.234	9.989	31997445.640371	14	428.7744	8.97276e-05	2.78284e-04
2015/02/23	20:02:52	ok	ok	428.9300	57.832	0.027165	19.64	59.176	9.991	34900519.917528	14	428.7625	9.24602e-05	4.12745e-04
2015/02/23	20:07:52	ok	ok	428.9580	57.835	0.027165	19.68	59.061	9.995	31325583.335589	14	428.8217	8.98154e-05	3.29608e-04
2015/02/23	20:12:52	ok	ok	428.9620	57.828	0.027165	19.65	59.147	9.992	32188094.437864	14	428.7830	9.06917e-05	3.71215e-04
2015/02/23	20:17:52	ok	ok	428.9200	57.838	0.027165	19.57	59.135	9.943	32147531.075188	15	428.8097	8.95916e-05	2.99248e-04
2015/02/23	20:22:52	ok	ok	428.9580	57.843	0.027165	19.64	59.146	9.986	34852293.285194	14	428.7975	9.03991e-05	3.58835e-04
2015/02/23	20:27:52	ok	ok	428.9080	57.828	0.027165	19.66	59.088	9.988	32197933.304451	14	428.8000	8.98567e-05	3.22519e-04
2015/02/23	20:32:52	ok	ok	428.9520	57.839	0.027165	19.66	59.088	9.988	32288604.960720	15	428.8355	8.87910e-05	3.03234e-04
2015/02/23	20:37:52	ok	ok	428.9220	57.828	0.027165	19.63	59.083	9.969	32657316.055699	15	428.7743	9.02082e-05	3.14198e-04
2015/02/23	20:42:52	ok	ok	428.8620	57.824	0.027165	19.59	59.047	9.940	31647568.305219	15	428.7444	9.03979e-05	3.11207e-04
2015/02/23	20:47:52	ok	ok	428.8820	57.823	0.027165	19.55	59.101	9.926	30261050.019713	15	428.7432	9.05281e-05	3.62777e-04
2015/02/23	20:52:52	ok	ok	428.8580	57.823	0.027165	19.56	59.042	9.922	29503864.480094	15	428.7197	9.06043e-05	2.87874e-04
2015/02/23	20:57:52	ok	ok	428.8120	57.833	0.027165	19.51	59.064	9.896	34800785.395189	14	428.7177	9.02578e-05	3.46140e-04
2015/02/23	21:02:52	ok	ok	428.8140	57.805	0.027165	19.52	59.036	9.897	33493338.352576	15	428.7002	9.04097e-05	3.31040e-04
2015/02/23	21:07:52	ok	ok	428.8140	57.803	0.027165	19.53	58.976	9.893	31635818.382825	13	428.6646	8.95183e-05	2.55577e-04
2015/02/23	21:12:52	--	ok	428.7780	57.792	0.027165	19.46	59.117	9.876	32082332.257031	15	428.6074	9.18268e-05	3.54409e-04
2015/02/23	21:13:05	ok	ok	429.1020	57.900	0.027176	19.48	58.999	9.868	56577471.485650	14	429.0474	8.72321e-05	4.43411e-04
2015/02/23	21:18:05	ok	ok	429.0560	57.903	0.027176	19.47	58.997	9.862	52772815.811435	15	428.9400	8.97365e-05	3.11717e-04
2015/02/23	21:23:05	ok	ok	429.0520	57.884	0.027176	19.40	59.017	9.825	49438393.793439	15	428.9049	9.02400e-05	3.21251e-04
2015/02/23	21:28:05	ok	ok	429.0160	57.878	0.027176	19.36	59.041	9.806	49869330.828219	15	428.8688	9.02335e-05	3.29376e-04
2015/02/23	21:33:05	ok	ok	429.0300	57.892	0.027176	19.39	59.076	9.829	53255188.059569	15	428.9296	8.94392e-05	3.01547e-04
2015/02/23	21:38:05	ok	ok	428.9940	57.877	0.027176	19.34	59.099	9.804	50193888.551966	15	428.9199	8.84427e-05	3.40379e-04
2015/02/23	21:43:05	ok	ok	428.9880	57.865	0.027176	19.32	59.035	9.781	52785516.072195	14	428.8490	9.01384e-05	3.52585e-04
2015/02/23	21:48:05	ok	ok	428.9680	57.858	0.027176	19.26	59.147	9.766	49622408.124702	14	428.8464	8.87492e-05	3.79993e-04
2015/02/23	21:53:05	ok	ok	428.9760	57.865	0.027176	19.28	59.089	9.767	51316928.271781	15	428.7968	9.10521e-05	3.13693e-04
2015/02/23	21:58:05	ok	ok	428.9680	57.846	0.027176	19.25	59.084	9.750	52489986.583378	14	428.8817	8.70749e-05	4.38332e-04
2015/02/23	22:03:05	ok	ok	428.9380	57.853	0.027176	19.24	59.053	9.739	48210796.917185	15	428.8205	8.93363e-05	2.99245e-04
2015/02/23	22:08:05	ok	ok	428.9440	57.845	0.027176	19.20	59.107	9.725	53282485.028329	14	428.7463	9.10251e-05	3.55190e-04
2015/02/23	22:13:05	ok	ok	428.9000	57.833	0.027176	19.15	59.160	9.705	47730827.900974	14	428.7744	8.99906e-05	2.84079e-04
2015/02/23	22:18:05	ok	ok	428.9060	57.836	0.027176	19.17	59.133	9.712	50547754.226829	13	428.7774	8.98248e-05	3.43659e-04
2015/02/23	22:23:05	ok	ok	428.8580	57.840	0.027176	19.17	59.072	9.702	47719199.353600	15	428.7127	9.15894e-05	3.37521e-04
2015/02/23	22:28:05	ok	ok	428.8680	57.817	0.027176	19.15	59.099	9.695	50528956.569743	14	428.7335	8.97439e-05	3.47374e-04
2015/02/23	22:33:05	ok	ok	428.8400	57.826	0.027176	19.14	59.098	9.689	52432029.009814	14	428.6667	9.16466e-05	3.84982e-04
2015/02/23	22:38:05	ok	ok	428.8720	57.823	0.027176	19.14	59.067	9.684	51130264.015479	14	428.7385	8.94449e-05	3.31624e-04
2015/02/23	22:43:05	ok	ok	428.8680	57.812	0.027176	19.15	59.038	9.685	51122432.173942	15	428.7213	8.93645e-05	2.76077e-04
2015/02/23	22:48:05	ok	ok	428.8860	57.810	0.027176	19.12	59.003	9.662	52731581.796301	14	428.7157	9.05298e-05	3.23109e-04
2015/02/23	22:53:05	ok	ok	428.8300	57.817	0.027176	19.16	59.010	9.686	49724399.484044	15	428.6794	9.07983e-05	3.75159e-04
2015/02/23	22:58:05	ok	ok	428.8320	57.827	0.027176	19.20	59.016	9.710	51718824.608242	14	428.6916	9.05327e-05	3.41310e-04
2015/02/23	23:03:05	ok	ok	428.8260	57.807	0.027176	19.14	58.976	9.669	49227441.722447	14	428.6725	9.18125e-05	3.53010e-04
2015/02/23	23:08:05	--	ok	428.7780	57.808	0.027176	19.14	58.976	9.669	50721013.157533	13	428.6377	9.15423e-05	3.62329e-04
2015/02/23	23:08:18	--	ok	428.5900	57.914	0.027188	19.22	58.806	9.686	35235706.674294	14	428.9724	9.10177e-05	4.92221e-04
2015/02/23	23:08:32	ok	ok	428.9320	57.965	0.02721	19.14	58.703	9.624	35433148.264921	14	429.3185	9.21704e-05	4.68933e-04
2015/02/23	23:13:31	--	ok	429.5100	57.974	0.02721	19.18	58.891	9.678	29852863.152720	15	429.4212	8.94234e-05	2.95611e-04
2015/02/23	23:13:44	--	ok	428.4380	57.863	0.027183	19.24	58.749	9.688	35008041.231439	14	428.7332	9.37747e-05	4.04427e-04
2015/02/23	23:13:57	--	ok	429.4820	57.968	0.027212	19.12	58.608	9.597	54544323.745072	14	429.4398	8.81418e-05	4.83078e-04
2015/02/23	23:14:10	--	ok	428.3900	57.847	0.027187	19.05	58.840	9.596	34467854.164180	14	428.7884	9.06137e-05	6.15577e-04
2015/02/23	23:14:24	ok	ok	429.0800	57.976	0.027219	18.99	59.044	9.595	32633397.872749	14	429.5078	8.97439e-05	6.10372e-04
2015/02/23	23:19:23	--	ok	429.6240	57.993	0.027219	19.13	58.914	9.653	32832213.587123	15	429.5357	9.18664e-05	3.28535e-04
2015/02/23	23:19:37	--	ok	428.4520	57.874	0.027186	19.17	58.829	9.662	35093936.429334	14	428.8888	9.00034e-05	5.73346e-04
2015/02/23	23:19:50	--	ok	429.4800	57.971	0.027215	19.07	58.752	9.593	49594520.031301	14	429.4634	8.84674e-05	3.91482e-04
2015/02/23	23:20:03	--	ok	428.4000	57.861	0.02719	18.99	58.922	9.575	32930255.406282	14	428.7967	9.14595e-05	5.06534e-04
2015/02/23	23:20:16	ok	ok	429.0740	57.978	0.027221	18.91	59.122	9.562	32243483.559104	14	429.5055	8.98703e-05	6.04966e-04
2015/02/23	23:25:15	--	ok	429.7300	58.002	0.027221	19.13	58.883	9.648	29447039.542298	15	429.5987	9.06651e-05	2.94506e-04
2015/02/23	23:25:28	--	ok	428.4060	57.860	0.027183	19.22	58.685	9.666	34415899.828318	14	428.7015	9.47625e-05	4.12546e-04
2015/02/23	23:25:42	--	ok	429.5520	57.968	0.027214	19.11	58.607	9.591	56331891.617479	14	429.4527	8.83336e-05	4.03870e-04
2015/02/23	23:25:55	--	ok	428.2760	57.811	0.027185	19.03	58.868	9.589	33895810.931092	14	428.5923	9.47387e-05	4.01932e-04
2015/02/23	23:26:08	ok	ok	429.1120	57.980	0.027223	18.92	58.972	9.544	34289180.030331	14	429.4731	9.28369e-05	4.54606e-04
2015/02/23	23:31:07	--	ok	429.7520	58.008	0.027223	19.10	58.848	9.625	31382763.306287	15	429.6361	9.03599e-05	3.18158e-04
2015/02/23	23:31:20	--	ok	428.3540	57.843	0.027184	19.17	58.798	9.657	35279049.389930	14	428.6574	9.50884e-05	4.13122e-04
2015/02/23	23:31:33	--	ok	429.5360	57.975	0.027218	19.09	58.695	9.594	49930729.133996	14	429.5315	8.74858e-05	4.42428e-04
2015/02/23	23:31:47	--	ok	428.3500	57.850	0.02719	19.01	58.865	9.577	33973710.477475	14	428.7609	9.09132e-05	4.97655e-04
2015/02/23	23:32:00	ok	ok	429.0800	57.981	0.027224	18.94	58.884	9.541	32975838.630506	15	429.4958	9.18142e-05	4.79240e-04
2015/02/23	23:36:59	--	ok	429.8340	58.011	0.027224	19.13	58.823	9.638	31610247.399524	14	429.6420	9.06288e-05	3.02636e-04
2015/02/23	23:37:12	ok	ok	428.8700	57.805	0.02718	19.16	58.797	9.651	32829426.635457	14	428.6806	9.01771e-05	3.67993e-04
2015/02/23	23:42:11	ok	ok	428.8660	57.821	0.02718	19.08	58.784	9.603	31057013.349376	15	428.7159	9.01366e-05	3.44936e-04
2015/02/23	23:47:11	--	ok	428.2780	57.821	0.02718	19.13	58.823	9.638	29416801.093368	14	428.5898	9.52900e-05	4.19563e-04
2015/02/23	23:47:25	--	ok	429.6820	57.986	0.027218	19.15	58.643	9.620	53321191.459268	14	429.6032	8.84170e-05	3.74650e-04
2015/02/23	23:47:38	--	ok	428.2200	57.769	0.027182	19.05	58.597	9.556	34272278.133790	15	428.5270	9.46845e-05	3.99850e-04
2015/02/23	23:47:51	ok	ok	429.1360	57.984	0.027223	18.95	58.764	9.527	35741166.726336	14	429.4463	9.37112e-05	3.79896e-04
2015/02/23	23:52:50	--	ok	429.7680	58.001	0.027223	19.10	58.909	9.635	32167258.728832	15	429.6037	9.19547e-05	3.47695e-04
2015/02/23	23:53:04	--	ok	428.3020	57.820	0.027182	19.15	58.795	9.645	32031175.605866	14	428.6342	9.43692e-05	4.18765e-04
2015/02/23	23:53:17	--	ok	429.5780	57.971	0.027219	19.05	58.688	9.571	43044623.586410	14	429.4447	9.00822e-05	3.64837e-04
2015/02/23	23:53:30	--	ok	428.3280	57.823	0.027189	18.96	58.887	9.552	35662454.490086	14	428.6056	9.46801e-05	4.30437e-04
2015/02/23	23:53:43	ok	ok	429.0960	57.977	0.027224	18.87	59.116	9.539	34256595.877314	14	429.4619	9.19411e-05	4.53273e-04
2015/02/23	23:58:42	--	ok	429.7640	58.007	0.027224	19.12	58.760	9.622	31488588.217823	15	429.6239	9.05118e-05	2.95714e-04
2015/02/23	23:58:55	ok	ok	428.8840	57.822	0.027184	19.20	58.560	9.635	31399680.086069	13	428.7687	8.96039e-05	3.24441e-04
2015/02/24	00:03:55	ok	ok	428.8620	57.852	0.027184	19.12	58.791	9.627	34201010.249280	15	428.8016	8.96289e-05	4.37333e-04
2015/02/24	00:08:55	ok	ok	428.8400	57.838	0.027184	19.07	58.874	9.612	31406849.054636	14	428.7197	9.12136e-05	3.66072e-04
2015/02/24	00:13:55	ok	ok	428.9000	57.836	0.027184	19.05	58.901	9.606	28196966.665653	14	428.7519	9.05097e-05	3.20113e-04
2015/02/24	00:18:55	ok	ok	428.8760	57.829	0.027184	19.08	58.845	9.613	28194737.314036	15	428.7411	9.09302e-05	3.06245e-04
2015/02/24	00:23:55	ok	ok	428.8720	57.836	0.027184	19.04	58.960	9.610	29160890.229182	15	428.7470	9.05242e-05	2.94422e-04
2015/02/24	00:28:55	--	ok	428.3120	57.834	0.027184	19.04	58.930	9.605	29027095.590889	14	428.6766	9.30237e-05	3.87283e-04
2015/02/24	00:29:08	ok	ok	429.1480	57.989	0.02722	19.08	58.784	9.603	32397006.323410	14	429.5975	8.95735e-05	6.25359e-04
2015/02/24	00:34:08	--	ok	429.6680	57.983	0.02722	19.01	58.895	9.582	27499930.571437	15	429.4882	9.05858e-05	3.31319e-04
2015/02/24	00:34:21	ok	ok	428.8720	57.803	0.027185	19.04	58.778	9.580	32893308.231648	14	428.6955	9.05462e-05	3.42289e-04
2015/02/24	00:39:21	ok	ok	428.9060	57.833	0.027185	19.00	58.802	9.561	30852875.787042	15	428.7672	8.99575e-05	3.36411e-04
2015/02/24	00:44:21	ok	ok	428.8600	57.817	0.027185	18.96	58.917	9.557	30922073.221039	14	428.7432	8.99864e-05	3.06232e-04
2015/02/24	00:49:21	ok	ok	428.8240	57.823	0.027185	18.96	58.917	9.557	29321956.345286	15	428.7117	9.15336e-05	3.07411e-04
2015/02/24	00:54:21	ok	ok	428.8580	57.819	0.027185	18.95	58.977	9.561	29104122.315446	15	428.7366	8.98782e-05	3.91902e-04
2015/02/24	00:59:21	--	ok	428.3080	57.829	0.027185	18.96	58.948	9.562	30745520.707516	15	428.6185	9.52810e-05	4.31774e-04
2015/02/24	00:59:34	ok	ok	429.1380	57.984	0.027222	19.06	58.812	9.597	34728189.930184	14	429.4321	9.44608e-05	3.90344e-04
2015/02/24	01:04:34	ok	ok	429.0600	57.989	0.027222	19.02	58.866	9.583	28069195.292565	15	429.3867	9.48343e-05	3.79956e-04
2015/02/24	01:09:34	--	ok	429.6040	57.983	0.027222	18.98	58.921	9.569	28562968.961499	14	429.4223	9.24432e-05	3.56405e-04
2015/02/24	01:09:47	--	ok	428.3300	57.827	0.02719	19.01	58.773	9.562	34020795.001476	14	428.6466	9.43906e-05	4.20645e-04
2015/02/24	01:10:01	ok	ok	429.0200	57.971	0.027225	18.92	58.729	9.504	34910436.567089	14	429.4207	9.16714e-05	4.77896e-04
2015/02/24	01:15:00	--	ok	429.6440	57.983	0.027225	18.98	58.860	9.559	28220505.932547	15	429.4871	9.14099e-05	3.19421e-04
2015/02/24	01:15:13	--	ok	428.3580	57.847	0.027191	18.97	58.767	9.539	35150382.230834	14	428.6540	9.51550e-05	3.69992e-04
2015/02/24	01:15:27	ok	ok	429.0300	57.970	0.027225	18.90	58.817	9.507	34706198.076175	15	429.4400	9.09330e-05	5.95719e-04
2015/02/24	01:20:26	--	ok	429.6020	57.988	0.027225	19.01	58.804	9.567	30505273.464673	15	429.4761	9.20462e-05	3.17172e-04
2015/02/24	01:20:39	--	ok	428.3960	57.866	0.027193	19.06	58.660	9.572	32082533.299500	14	428.6461	9.76582e-05	5.85911e-04
2015/02/24	01:20:53	ok	ok	428.9900	57.970	0.027225	18.96	58.614	9.508	34418412.186234	14	429.4458	9.00473e-05	6.49304e-04
2015/02/24	01:25:52	--	ok	429.6120	57.985	0.027225	18.97	58.919	9.563	29764146.443249	15	429.4950	9.08708e-05	3.13260e-04
2015/02/24	01:26:05	--	ok	428.3780	57.852	0.027193	18.99	58.770	9.550	34049937.846635	14	428.7935	9.07752e-05	4.87249e-04
2015/02/24	01:26:18	ok	ok	429.0040	57.971	0.027226	18.93	58.700	9.505	35098907.933261	14	429.4237	9.09836e-05	5.48179e-04
2015/02/24	01:31:17	--	ok	429.6280	57.984	0.027226	18.96	58.857	9.548	28991629.814253	15	429.4737	9.21608e-05	3.52326e-04
2015/02/24	01:31:30	--	ok	428.3560	57.847	0.027193	18.98	58.708	9.535	34868518.017569	14	428.6471	9.44663e-05	3.77201e-04
2015/02/24	01:31:44	ok	ok	429.0080	57.970	0.027226	18.82	58.835	9.465	34727961.096593	14	429.3243	9.40959e-05	4.07661e-04
2015/02/24	01:36:43	--	ok	429.6360	57.985	0.027226	18.96	58.826	9.543	27684577.216158	15	429.4484	9.23547e-05	3.31373e-04
2015/02/24	01:36:56	--	ok	428.3480	57.837	0.027193	18.96	58.766	9.533	32721588.309051	14	428.7743	8.99437e-05	5.49962e-04
2015/02/24	01:37:09	ok	ok	429.0120	57.972	0.027227	18.88	58.753	9.486	34306324.708950	14	429.4274	9.08691e-05	5.21947e-04
2015/02/24	01:42:08	--	ok	429.5780	57.987	0.027227	18.92	58.911	9.534	33647401.785803	15	429.4500	9.29525e-05	3.38958e-04
2015/02/24	01:42:21	--	ok	428.4720	57.887	0.027197	19.00	58.741	9.551	34841868.066731	14	428.7654	9.46283e-05	4.05088e-04
2015/02/24	01:42:35	ok	ok	428.9700	57.969	0.027224	18.93	58.579	9.486	34761942.319630	14	429.4168	9.03295e-05	6.57741e-04
2015/02/24	01:47:34	ok	ok	429.0220	57.978	0.027224	18.93	58.791	9.520	30745549.215978	14	429.3208	9.47521e-05	3.70479e-04
2015/02/24	01:52:34	--	ok	429.5540	57.977	0.027224	18.93	58.852	9.530	28028540.076847	14	429.4085	9.10000e-05	3.19324e-04
2015/02/24	01:52:47	--	ok	428.4000	57.862	0.027195	18.96	58.735	9.528	35670271.365778	14	428.7774	9.16432e-05	5.29124e-04
2015/02/24	01:53:01	ok	ok	429.0100	57.971	0.027227	18.87	58.721	9.475	34402169.656277	14	429.4513	9.04305e-05	5.75676e-04
2015/02/24	01:58:00	--	ok	429.5180	57.982	0.027227	18.86	58.902	9.499	32845546.496739	14	429.4846	8.94685e-05	4.11007e-04
2015/02/24	01:58:14	--	ok	428.5020	57.904	0.0272	18.92	58.699	9.499	32580729.846984	14	428.8152	9.48078e-05	4.23279e-04
2015/02/24	01:58:27	ok	ok	428.9720	57.967	0.027226	18.82	58.713	9.446	34868000.059469	14	429.2640	9.50431e-05	3.78125e-04
2015/02/24	02:03:26	ok	ok	429.0120	57.977	0.027226	18.86	58.841	9.489	28531456.233083	15	429.3588	9.42872e-05	3.76291e-04
2015/02/24	02:08:26	ok	ok	429.0040	57.976	0.027226	18.87	58.843	9.495	27543027.939347	15	429.3598	9.34895e-05	3.72763e-04
2015/02/24	02:13:26	ok	ok	428.9780	57.973	0.027226	18.82	58.896	9.475	30724199.714622	14	429.2887	9.43305e-05	3.75516e-04
2015/02/24	02:18:26	ok	ok	428.9980	57.976	0.027226	18.86	58.871	9.494	31288440.925675	15	429.3196	9.36401e-05	3.98190e-04
2015/02/24	02:23:26	ok	ok	428.9840	57.972	0.027226	18.84	58.899	9.487	31397669.617880	15	429.3204	9.35490e-05	3.66165e-04
2015/02/24	02:28:26	ok	ok	428.9600	57.968	0.027226	18.79	58.952	9.467	27743677.263941	15	429.3243	9.29672e-05	3.62689e-04
2015/02/24	02:33:26	--	ok	429.4720	57.969	0.027226	18.78	58.920	9.457	26449558.237962	15	429.3307	9.15631e-05	3.35280e-04
2015/02/24	02:33:39	--	ok	428.4700	57.896	0.027201	18.82	58.804	9.461	32158249.111377	14	428.9224	8.88082e-05	6.67799e-04
2015/02/24	02:33:53	ok	ok	428.9600	57.965	0.027229	18.76	58.765	9.421	37020643.209535	14	429.3617	9.16913e-05	4.87405e-04
2015/02/24	02:38:52	ok	ok	428.9960	57.975	0.027229	18.76	58.886	9.440	29772318.938912	15	429.3512	9.34041e-05	3.74351e-04
2015/02/24	02:43:52	ok	ok	429.0000	57.979	0.027229	18.76	58.917	9.445	28078611.568536	15	429.3353	9.34964e-05	3.65188e-04
2015/02/24	02:48:52	ok	ok	428.9740	57.971	0.027229	18.72	58.971	9.432	27210571.169951	14	429.3061	9.37575e-05	3.78839e-04
2015/02/24	02:53:52	ok	ok	428.9780	57.972	0.027229	18.72	58.941	9.427	29946227.711738	13	429.3065	9.33773e-05	3.73071e-04
2015/02/24	02:58:52	ok	ok	428.9540	57.969	0.027229	18.74	58.913	9.433	30867217.694793	15	429.3069	9.39414e-05	4.10994e-04
2015/02/24	03:03:52	ok	ok	428.9540	57.968	0.027229	18.72	58.971	9.432	28976909.572671	15	429.3080	9.37145e-05	3.89276e-04
2015/02/24	03:08:52	ok	ok	428.9660	57.969	0.027229	18.70	58.937	9.415	27371789.935876	14	429.3202	9.32850e-05	3.97058e-04
2015/02/24	03:13:52	--	ok	429.5600	57.969	0.027229	18.72	58.941	9.427	27843106.512845	15	429.3561	9.11497e-05	3.26671e-04
2015/02/24	03:14:05	--	ok	428.3380	57.847	0.0272	18.77	58.797	9.431	33357323.125304	14	428.7873	8.97200e-05	6.08943e-04
2015/02/24	03:14:19	--	ok	429.5760	57.967	0.027235	18.68	58.783	9.379	38690777.898916	14	429.4952	8.74355e-05	5.48376e-04
2015/02/24	03:14:32	--	ok	428.2980	57.826	0.027204	18.62	58.955	9.373	33209761.833189	14	428.5972	9.49442e-05	4.12246e-04
2015/02/24	03:14:45	ok	ok	429.1100	57.976	0.027241	18.54	59.034	9.342	33792474.565837	14	429.5007	9.13454e-05	5.08429e-04
2015/02/24	03:19:44	--	ok	429.7780	58.020	0.027241	18.71	58.909	9.416	27028487.888535	15	429.6380	9.08630e-05	2.83518e-04
2015/02/24	03:19:57	--	ok	428.3280	57.838	0.0272	18.76	58.734	9.416	32650290.489654	14	428.6470	9.47423e-05	4.08923e-04
2015/02/24	03:20:11	ok	ok	429.0380	57.970	0.027236	18.70	58.604	9.362	32749735.409895	14	429.4393	9.20856e-05	4.81445e-04
2015/02/24	03:25:10	ok	ok	429.0800	57.982	0.027236	18.72	58.880	9.417	25380086.060943	15	429.4199	9.36034e-05	3.86617e-04
2015/02/24	03:30:10	ok	ok	429.0580	57.983	0.027236	18.71	58.939	9.421	29663124.832245	15	429.4113	9.36965e-05	3.81104e-04
2015/02/24	03:35:10	--	ok	429.6420	57.987	0.027236	18.78	58.859	9.447	25305155.255423	15	429.5208	8.97377e-05	2.88996e-04
2015/02/24	03:35:23	--	ok	428.3560	57.845	0.027202	18.75	58.763	9.415	34850277.655303	14	428.7660	9.00183e-05	7.54714e-04
2015/02/24	03:35:37	ok	ok	429.0000	57.967	0.027236	18.64	58.807	9.361	35987694.078503	14	429.4105	9.11438e-05	5.56219e-04
2015/02/24	03:40:36	ok	ok	429.0740	57.982	0.027236	18.74	58.853	9.424	27530918.443224	15	429.4245	9.37541e-05	4.22443e-04
2015/02/24	03:45:36	--	ok	429.6560	57.981	0.027236	18.75	58.854	9.430	26357849.789022	15	429.4984	9.07750e-05	3.19547e-04
2015/02/24	03:45:49	--	ok	428.3380	57.832	0.027202	18.82	58.653	9.436	32919663.960220	14	428.6547	9.44207e-05	3.82900e-04
2015/02/24	03:46:03	--	ok	429.5280	57.967	0.027236	18.72	58.607	9.373	50083871.833220	14	429.4899	8.72507e-05	4.75813e-04
2015/02/24	03:46:16	--	ok	428.3440	57.838	0.027209	18.64	58.898	9.375	32418098.017654	14	428.6591	9.44426e-05	4.08109e-04
2015/02/24	03:46:29	ok	ok	429.1040	57.979	0.027243	18.60	58.922	9.357	32155366.981348	14	429.5105	9.12295e-05	5.27236e-04
2015/02/24	03:51:28	--	ok	429.7940	58.008	0.027243	18.74	58.792	9.414	31911636.645238	15	429.6524	9.01321e-05	2.90828e-04
2015/02/24	03:51:41	--	ok	428.3340	57.828	0.027201	18.77	58.706	9.417	32752320.059845	15	428.6504	9.38978e-05	3.98101e-04
2015/02/24	03:51:55	--	ok	429.5380	57.966	0.027236	18.68	58.722	9.370	49942437.259498	14	429.4195	9.10308e-05	3.26226e-04
2015/02/24	03:52:08	ok	ok	428.9200	57.823	0.027208	18.59	58.890	9.347	32685575.286824	14	428.8740	8.56219e-05	5.98847e-04
2015/02/24	03:57:07	ok	ok	429.0580	57.899	0.027208	18.80	58.801	9.449	29679029.259669	15	428.8901	9.11352e-05	3.27982e-04
2015/02/24	04:02:07	ok	ok	429.0820	57.899	0.027208	18.79	58.861	9.453	28212998.560066	15	428.9091	9.07706e-05	3.12009e-04
2015/02/24	04:07:07	--	ok	428.4780	57.897	0.027208	18.77	58.857	9.441	30457558.273806	14	428.8187	9.38506e-05	3.72358e-04
2015/02/24	04:07:20	--	ok	429.7240	57.982	0.027235	18.85	58.748	9.468	52479235.034450	14	429.6352	8.79732e-05	4.28809e-04
2015/02/24	04:07:34	--	ok	428.1620	57.748	0.027197	18.77	58.614	9.402	35158136.221875	14	428.4630	9.49607e-05	4.12837e-04
2015/02/24	04:07:47	ok	ok	429.1200	57.978	0.027241	18.69	58.723	9.375	32193813.170387	14	429.5042	9.15223e-05	5.49810e-04
2015/02/24	04:12:46	--	ok	429.8040	58.000	0.027241	18.79	58.861	9.453	28879083.785951	15	429.5827	9.14080e-05	3.14569e-04
2015/02/24	04:12:59	ok	ok	428.8160	57.793	0.027199	18.82	58.804	9.461	30369663.692164	14	428.5370	9.45632e-05	6.22390e-04
2015/02/24	04:17:58	ok	ok	428.8120	57.825	0.027199	18.81	58.773	9.450	30417046.771981	15	428.6787	9.11694e-05	3.30969e-04
2015/02/24	04:22:58	ok	ok	428.8440	57.827	0.027199	18.79	58.921	9.463	29269369.369658	15	428.6921	9.10161e-05	3.26031e-04
2015/02/24	04:27:58	ok	ok	428.8120	57.810	0.027199	18.82	58.835	9.465	30864481.944030	15	428.7834	8.72197e-05	3.76273e-04
2015/02/24	04:32:58	--	ok	428.2780	57.814	0.027199	18.83	58.806	9.466	30257681.637148	15	428.5921	9.58616e-05	4.21682e-04
2015/02/24	04:33:11	--	ok	429.7600	57.984	0.027237	18.84	58.716	9.458	53595407.497752	14	429.5839	9.07468e-05	3.42745e-04
2015/02/24	04:33:25	--	ok	428.1400	57.741	0.027197	18.77	58.766	9.427	32167182.770073	14	428.4722	9.51642e-05	4.09803e-04
2015/02/24	04:33:38	ok	ok	429.1520	57.980	0.027242	18.68	58.843	9.389	32734492.081111	15	429.5739	8.96906e-05	6.52837e-04
2015/02/24	04:38:37	--	ok	429.7100	58.007	0.027242	18.86	58.780	9.479	30373999.443886	15	429.6898	8.90405e-05	4.09940e-04
2015/02/24	04:38:50	--	ok	428.3860	57.842	0.027205	18.88	58.571	9.456	34234326.474143	14	428.6866	9.43961e-05	4.10547e-04
2015/02/24	04:39:03	--	ok	429.5180	57.965	0.027237	18.73	58.669	9.389	50801406.229467	14	429.4981	8.71934e-05	4.72388e-04
2015/02/24	04:39:17	--	ok	428.4060	57.853	0.02721	18.66	58.931	9.392	34246143.118944	14	428.6779	9.47286e-05	3.99763e-04
2015/02/24	04:39:30	ok	ok	429.0340	57.970	0.027241	18.62	58.925	9.369	33123218.048609	14	429.4064	9.23479e-05	4.24409e-04
2015/02/24	04:44:29	--	ok	429.7480	57.987	0.027241	18.85	58.748	9.468	33114334.419361	15	429.6114	8.95941e-05	3.22201e-04
2015/02/24	04:44:42	--	ok	428.2500	57.793	0.027201	18.83	58.654	9.442	33299535.784860	15	428.6027	9.45736e-05	5.15865e-04
2015/02/24	04:44:55	ok	ok	429.0680	57.973	0.027241	18.76	58.643	9.401	33556091.918701	14	429.4834	9.14225e-05	5.21124e-04
2015/02/24	04:49:55	--	ok	429.7300	57.986	0.027241	18.82	58.774	9.456	27581086.926484	15	429.5926	9.05671e-05	2.84206e-04
2015/02/24	04:50:08	--	ok	428.3320	57.817	0.027202	18.82	58.683	9.441	33367385.310207	14	428.6956	9.09300e-05	5.00880e-04
2015/02/24	04:50:21	--	ok	429.4780	57.966	0.027238	18.68	58.722	9.370	45812804.499224	14	429.4652	8.86996e-05	3.80198e-04
2015/02/24	04:50:34	--	ok	428.4100	57.863	0.027212	18.61	58.923	9.363	33820054.598848	14	428.7134	9.47320e-05	3.99528e-04
2015/02/24	04:50:47	ok	ok	429.0840	57.975	0.027243	18.58	59.101	9.374	34311726.662599	14	429.5011	9.10856e-05	5.38317e-04
2015/02/24	04:55:47	ok	ok	429.1980	58.002	0.027243	18.80	58.710	9.434	27122042.411626	15	429.5238	9.43163e-05	3.52226e-04
2015/02/24	05:00:47	--	ok	429.7440	58.017	0.027243	18.84	58.747	9.462	32581727.251595	15	429.5931	9.14936e-05	3.38967e-04
2015/02/24	05:01:00	--	ok	428.3560	57.848	0.027204	18.85	58.566	9.439	33719470.176075	14	428.7700	9.06763e-05	5.14859e-04
2015/02/24	05:01:14	--	ok	429.5880	57.966	0.027238	18.76	58.552	9.387	49619090.568495	14	429.5257	8.70402e-05	4.57020e-04
2015/02/24	05:01:27	--	ok	428.2620	57.803	0.027207	18.69	58.784	9.385	33456214.610687	14	428.5643	9.41306e-05	4.11065e-04
2015/02/24	05:01:40	ok	ok	429.1380	57.979	0.027246	18.62	58.864	9.359	34782332.482043	14	429.5718	8.90459e-05	7.58011e-04
2015/02/24	05:06:39	--	ok	429.2480	58.012	0.027246	18.78	58.768	9.432	28588692.964046	15	429.5388	9.52495e-05	3.73799e-04
2015/02/24	05:06:52	ok	ok	428.9640	57.969	0.027233	18.81	58.712	9.440	29757690.445126	14	429.3105	9.33300e-05	3.81201e-04
2015/02/24	05:11:51	--	ok	429.5260	57.969	0.027233	18.82	58.744	9.451	28937576.496918	15	429.3757	9.12756e-05	3.30185e-04
2015/02/24	05:12:04	--	ok	428.3820	57.843	0.027205	18.90	58.513	9.458	35045832.673435	15	428.6701	9.59003e-05	4.10601e-04
2015/02/24	05:12:17	--	ok	429.5360	57.965	0.027238	18.79	58.435	9.385	49956398.737659	14	429.4666	8.78047e-05	4.20928e-04
2015/02/24	05:12:31	--	ok	428.3180	57.829	0.02721	18.66	58.719	9.358	33218804.309028	14	428.7572	8.95645e-05	7.38747e-04
2015/02/24	05:12:44	ok	ok	429.1340	57.975	0.027246	18.57	58.917	9.340	35477169.721927	14	429.5158	9.14609e-05	5.41523e-04
2015/02/24	05:17:43	--	ok	429.2340	58.002	0.027246	18.79	58.709	9.428	28015729.625815	15	429.5348	9.47596e-05	3.63168e-04
2015/02/24	05:17:56	ok	ok	428.9300	57.965	0.027233	18.82	58.653	9.436	33284978.861105	14	429.3590	8.99669e-05	6.99010e-04
2015/02/24	05:22:55	ok	ok	428.9780	57.969	0.027233	18.82	58.774	9.456	26316325.656320	14	429.2925	9.44398e-05	3.57429e-04
2015/02/24	05:27:55	ok	ok	428.9500	57.968	0.027233	18.77	58.827	9.436	27895676.521388	15	429.2649	9.47685e-05	3.96155e-04
2015/02/24	05:32:55	ok	ok	428.9440	57.966	0.027233	18.76	58.886	9.440	27225259.449453	15	429.3017	9.32038e-05	3.85123e-04
2015/02/24	05:37:55	ok	ok	428.9500	57.969	0.027233	18.79	58.800	9.443	26580967.972490	15	429.2893	9.39490e-05	3.60943e-04
2015/02/24	05:42:55	ok	ok	428.9520	57.968	0.027233	18.78	58.859	9.447	25647522.476232	15	429.2723	9.39982e-05	3.66239e-04
2015/02/24	05:47:55	ok	ok	428.9020	57.965	0.027233	18.71	58.939	9.421	26903794.842048	15	429.2429	9.36247e-05	3.63592e-04
2015/02/24	05:52:55	ok	ok	428.9000	57.965	0.027233	18.67	58.963	9.402	27674636.661329	15	429.2361	9.43121e-05	3.64667e-04
2015/02/24	05:57:55	ok	ok	428.9040	57.965	0.027233	18.68	58.904	9.399	28585577.424846	14	429.1813	9.59318e-05	3.93429e-04
2015/02/24	06:02:55	ok	ok	428.8920	57.964	0.027233	18.67	58.933	9.398	28218947.344946	14	429.2354	9.32133e-05	3.58884e-04
2015/02/24	06:07:55	ok	ok	428.8620	57.963	0.027233	18.65	58.960	9.391	28756023.733008	15	429.2020	9.40923e-05	3.77743e-04
2015/02/24	06:12:55	ok	ok	428.8500	57.963	0.027233	18.62	58.955	9.373	27431598.132020	14	429.2049	9.37478e-05	3.69342e-04
2015/02/24	06:17:55	ok	ok	428.8440	57.962	0.027233	18.64	58.958	9.385	28905947.008837	15	429.1797	9.39547e-05	3.69125e-04
2015/02/24	06:22:55	ok	ok	428.8440	57.959	0.027233	18.62	58.925	9.369	26476461.340844	15	429.1674	9.39899e-05	3.76655e-04
2015/02/24	06:27:55	ok	ok	428.8380	57.958	0.027233	18.56	58.916	9.334	27596462.040555	14	429.2430	9.11364e-05	4.93943e-04
2015/02/24	06:32:55	ok	ok	428.8560	57.958	0.027233	18.60	58.922	9.357	28518053.815047	15	429.1585	9.45531e-05	3.92060e-04
2015/02/24	06:37:55	ok	ok	428.8300	57.958	0.027233	18.56	58.916	9.334	30235577.116396	14	429.1309	9.49186e-05	3.72628e-04
2015/02/24	06:42:55	--	ok	428.7740	57.956	0.027233	18.54	58.943	9.327	27913091.021277	14	429.1253	9.40724e-05	3.82827e-04
2015/02/24	06:43:08	ok	ok	429.1000	57.980	0.027245	18.60	58.800	9.338	34474228.786183	14	429.5335	9.04308e-05	6.24270e-04
2015/02/24	06:48:08	--	ok	429.6000	57.979	0.027245	18.52	58.970	9.321	28939034.220552	15	429.4559	9.07755e-05	2.86737e-04
2015/02/24	06:48:21	--	ok	428.3920	57.861	0.027214	18.58	58.858	9.336	33560374.849363	14	428.8447	8.85082e-05	8.03951e-04
2015/02/24	06:48:35	ok	ok	428.9880	57.963	0.027246	18.54	58.761	9.298	33060842.003676	15	429.3909	9.21258e-05	4.95830e-04
2015/02/24	06:53:34	ok	ok	429.0460	57.982	0.027246	18.54	58.912	9.322	27156600.247322	15	429.3692	9.43080e-05	3.69164e-04
2015/02/24	06:58:34	ok	ok	429.0240	57.981	0.027246	18.55	58.914	9.328	28901753.040610	15	429.3515	9.48238e-05	4.25288e-04
2015/02/24	07:03:34	ok	ok	429.0360	57.978	0.027246	18.58	58.949	9.350	28311450.996000	14	429.3724	9.38330e-05	3.82565e-04
2015/02/24	07:08:34	ok	ok	429.0380	57.977	0.027246	18.56	58.946	9.339	28080626.432886	15	429.3703	9.45881e-05	3.56515e-04
2015/02/24	07:13:34	ok	ok	429.0220	57.974	0.027246	18.51	59.059	9.329	28465652.911471	15	429.3282	9.47029e-05	3.69726e-04
2015/02/24	07:18:34	ok	ok	429.0040	57.972	0.027246	18.50	59.027	9.319	28005941.642165	15	429.3459	9.37965e-05	3.51231e-04
2015/02/24	07:23:34	ok	ok	428.9800	57.971	0.027246	18.48	59.024	9.307	27069152.537420	15	429.3002	9.47692e-05	3.93954e-04
2015/02/24	07:28:34	--	ok	429.5720	57.974	0.027246	18.50	59.027	9.319	28048550.856179	15	429.3954	9.10467e-05	3.25479e-04
2015/02/24	07:28:47	--	ok	428.3760	57.860	0.027215	18.57	58.765	9.316	31860686.717096	15	428.6745	9.48202e-05	4.14298e-04
2015/02/24	07:29:01	ok	ok	428.9740	57.963	0.027248	18.44	58.836	9.255	33589300.964149	14	429.3947	9.09108e-05	5.34957e-04
2015/02/24	07:34:00	ok	ok	429.0360	57.975	0.027248	18.51	58.938	9.310	27402610.116902	15	429.3797	9.34572e-05	3.92663e-04
2015/02/24	07:39:00	ok	ok	429.0100	57.970	0.027248	18.48	58.994	9.302	29284567.835430	15	429.3526	9.41353e-05	3.63320e-04
2015/02/24	07:44:00	ok	ok	429.0400	57.977	0.027248	18.52	58.970	9.321	28143672.055817	15	429.3509	9.46674e-05	3.63892e-04
2015/02/24	07:49:00	ok	ok	429.0200	57.975	0.027248	18.50	58.997	9.314	26906668.953695	15	429.3393	9.46656e-05	3.51499e-04
2015/02/24	07:54:00	ok	ok	429.0120	57.978	0.027248	18.51	58.968	9.315	29377286.483562	15	429.3622	9.46177e-05	3.67934e-04
2015/02/24	07:59:00	ok	ok	429.0400	57.978	0.027248	18.51	59.029	9.324	27220606.089354	14	429.3448	9.43341e-05	3.72833e-04
2015/02/24	08:04:00	ok	ok	428.9960	57.974	0.027248	18.52	59.091	9.340	27457975.422562	15	429.3482	9.34660e-05	3.62906e-04
2015/02/24	08:09:00	ok	ok	429.0120	57.974	0.027248	18.56	59.006	9.348	28325489.763370	15	429.3704	9.44490e-05	3.79534e-04
2015/02/24	08:14:00	ok	ok	429.0040	57.975	0.027248	18.56	59.037	9.353	24497056.134584	14	429.3680	9.31996e-05	4.21065e-04
2015/02/24	08:19:00	ok	ok	429.0040	57.973	0.027248	18.57	59.008	9.354	26227060.898664	15	429.3692	9.33619e-05	3.60748e-04
2015/02/24	08:24:00	ok	ok	429.0040	57.972	0.027248	18.60	59.013	9.372	27682138.658921	15	429.3527	9.43311e-05	3.69090e-04
2015/02/24	08:29:00	--	ok	429.5600	57.975	0.027248	18.62	58.955	9.373	29609550.457697	15	429.4102	9.19261e-05	3.25433e-04
2015/02/24	08:29:14	--	ok	428.3900	57.865	0.027219	18.61	58.893	9.358	30602941.425317	14	428.6815	9.50787e-05	4.08858e-04
2015/02/24	08:29:27	--	ok	429.5340	57.968	0.027251	18.57	58.856	9.330	40591299.515795	13	429.4391	9.12571e-05	3.20425e-04
2015/02/24	08:29:40	--	ok	428.4040	57.858	0.027223	18.49	59.026	9.313	33119514.611134	14	428.8234	8.95215e-05	6.93268e-04
2015/02/24	08:29:53	--	ok	429.6140	57.966	0.027254	18.41	59.256	9.305	48614401.190390	14	429.5769	8.53804e-05	6.45968e-04
2015/02/24	08:30:07	--	ok	428.2860	57.808	0.027222	18.36	59.429	9.305	30053361.450152	14	428.5994	9.50072e-05	4.17765e-04
2015/02/24	08:30:20	ok	ok	429.1340	57.976	0.027259	18.33	59.546	9.306	41078984.272766	14	429.5386	9.08870e-05	5.17390e-04
2015/02/24	08:35:19	--	ok	429.7660	58.031	0.027259	18.71	58.909	9.416	39842514.312805	15	429.6879	9.07811e-05	2.90787e-04
2015/02/24	08:35:33	--	ok	428.4300	57.866	0.027219	18.77	58.675	9.412	35124001.213824	14	428.7462	9.45960e-05	4.01027e-04
2015/02/24	08:35:46	ok	ok	428.9600	57.964	0.027249	18.62	58.712	9.335	37526169.976181	14	429.3666	9.18278e-05	5.04804e-04
2015/02/24	08:40:45	--	ok	429.6360	57.976	0.027249	18.72	58.819	9.407	28595658.504612	14	429.4605	9.13690e-05	3.25309e-04
2015/02/24	08:40:58	--	ok	428.3260	57.835	0.027215	18.72	58.758	9.398	33767302.236272	14	428.6390	9.45391e-05	4.10209e-04
2015/02/24	08:41:12	--	ok	429.5580	57.968	0.027251	18.67	58.781	9.373	50766040.201679	14	429.4593	9.11141e-05	3.08757e-04
2015/02/24	08:41:25	--	ok	428.3500	57.832	0.027221	18.56	58.946	9.339	32691399.225808	15	428.8644	8.57923e-05	7.48693e-04
2015/02/24	08:41:38	--	ok	429.6580	57.971	0.027256	18.52	59.091	9.340	48347723.283574	14	429.5741	8.77990e-05	4.36109e-04
2015/02/24	08:41:52	--	ok	428.2720	57.794	0.027221	18.43	59.228	9.312	33675653.668826	14	428.5851	9.49421e-05	4.19105e-04
2015/02/24	08:42:05	--	ok	429.6700	57.978	0.027259	18.38	59.432	9.316	43137652.623343	14	429.5994	8.86253e-05	3.92886e-04
2015/02/24	08:42:18	--	ok	428.3380	57.829	0.027224	18.32	59.574	9.305	33330019.232858	14	428.6530	9.40673e-05	3.88709e-04
2015/02/24	08:42:31	ok	ok	429.1080	57.975	0.027259	18.29	59.751	9.316	30173075.698040	14	429.5909	8.77987e-05	7.50893e-04
2015/02/24	08:47:31	--	ok	429.7740	58.022	0.027259	18.69	58.906	9.404	30715454.933198	14	429.6592	9.17481e-05	3.11724e-04
2015/02/24	08:47:44	--	ok	428.3960	57.857	0.027218	18.74	58.822	9.419	34065196.912283	14	428.6917	9.49562e-05	3.96289e-04
2015/02/24	08:47:58	--	ok	429.5700	57.966	0.02725	18.64	58.716	9.346	38427367.115004	13	429.4353	9.08414e-05	3.30934e-04
2015/02/24	08:48:11	--	ok	428.2860	57.809	0.02722	18.55	58.884	9.323	34773720.646461	14	428.6792	9.10717e-05	5.08436e-04
2015/02/24	08:48:24	--	ok	429.6060	57.976	0.027258	18.50	59.118	9.333	46058217.658392	14	429.6566	8.64458e-05	5.91750e-04
2015/02/24	08:48:37	--	ok	428.3800	57.844	0.027226	18.44	59.260	9.322	34837998.256949	14	428.8480	8.90047e-05	7.16959e-04
2015/02/24	08:48:51	--	ok	429.6520	57.974	0.027258	18.38	59.493	9.326	53192292.453689	14	429.5727	8.80643e-05	4.09622e-04
2015/02/24	08:49:04	--	ok	428.3100	57.814	0.027224	18.32	59.635	9.315	32757951.136762	14	428.6203	9.50258e-05	4.20209e-04
2015/02/24	08:49:17	--	ok	429.6280	57.977	0.02726	18.28	59.810	9.320	40618941.488836	14	429.6517	8.69673e-05	5.18596e-04
2015/02/24	08:49:31	--	ok	428.4040	57.834	0.027227	18.26	59.957	9.332	34410976.635228	14	428.8317	8.98622e-05	6.25930e-04
2015/02/24	08:49:44	--	ok	429.5760	57.970	0.027259	18.25	59.956	9.326	48625692.981847	14	429.5471	8.82074e-05	3.83953e-04
2015/02/24	08:49:57	--	ok	428.4160	57.840	0.027228	18.25	60.077	9.345	33319583.698923	13	428.7055	9.53319e-05	4.15500e-04
2015/02/24	08:50:11	--	ok	429.6140	57.970	0.027259	18.24	60.045	9.334	40488951.077220	14	429.6416	8.55222e-05	6.45567e-04
2015/02/24	08:50:24	--	ok	428.3860	57.827	0.027227	18.22	60.162	9.342	34666877.331020	14	428.6798	9.43280e-05	4.05205e-04
2015/02/24	08:50:37	--	ok	429.6020	57.971	0.027259	18.21	60.100	9.326	41824611.576190	14	429.5822	8.75027e-05	4.23390e-04
2015/02/24	08:50:51	--	ok	428.3740	57.831	0.027227	18.18	60.126	9.314	33551867.293864	14	428.8617	8.88869e-05	7.51832e-04
2015/02/24	08:51:04	--	ok	429.6000	57.973	0.02726	18.18	60.095	9.309	42844753.397919	14	429.5776	8.88600e-05	3.67702e-04
2015/02/24	08:51:17	ok	ok	428.9640	57.839	0.027229	18.16	60.092	9.298	34454383.449792	14	428.8777	8.83178e-05	4.74349e-04
2015/02/24	08:56:16	--	ok	429.2040	57.936	0.027229	18.78	58.677	9.418	30519364.716658	15	429.0481	9.14910e-05	3.19222e-04
2015/02/24	08:56:29	--	ok	428.4360	57.849	0.027218	18.82	58.592	9.426	35775446.556293	15	428.7635	9.42498e-05	3.89936e-04
2015/02/24	08:56:43	ok	ok	428.9360	57.959	0.027247	18.72	58.607	9.373	32765144.852450	14	429.4257	8.88254e-05	7.32177e-04
2015/02/24	09:01:42	ok	ok	429.0540	57.974	0.027247	18.76	58.825	9.431	29152009.265834	15	429.3857	9.36181e-05	3.63956e-04
2015/02/24	09:06:42	--	ok	429.5580	57.981	0.027247	18.85	58.809	9.478	30829983.932908	13	429.4327	9.21790e-05	3.19860e-04
2015/02/24	09:06:56	--	ok	428.4240	57.864	0.027218	18.90	58.604	9.473	31264826.849991	14	428.7542	9.43800e-05	4.03284e-04
2015/02/24	09:07:09	ok	ok	428.9760	57.964	0.027248	18.77	58.675	9.412	34655886.279272	14	429.3957	9.10399e-05	5.09398e-04
2015/02/24	09:12:08	ok	ok	429.0600	57.978	0.027248	18.84	58.899	9.487	33428511.043269	14	429.3983	9.37599e-05	3.96873e-04
2015/02/24	09:17:08	--	ok	429.6740	57.979	0.027248	18.89	58.907	9.516	30728823.502256	14	429.5197	9.01848e-05	3.11095e-04
2015/02/24	09:17:22	--	ok	428.2640	57.797	0.027213	18.93	58.761	9.515	32958726.895131	14	428.7474	8.81235e-05	7.76445e-04
2015/02/24	09:17:35	ok	ok	429.0940	57.973	0.027252	18.81	58.681	9.435	39361805.337450	14	429.5166	8.96073e-05	6.80619e-04
2015/02/24	09:22:34	--	ok	429.7160	57.987	0.027252	18.98	58.830	9.554	35114374.145231	15	429.5636	9.04107e-05	2.86688e-04
2015/02/24	09:22:48	--	ok	428.3000	57.809	0.027214	18.98	58.708	9.535	33885591.195482	14	428.5956	9.53581e-05	4.13931e-04
2015/02/24	09:23:01	--	ok	429.5840	57.970	0.027251	18.85	58.627	9.449	46709631.675188	14	429.5619	8.76401e-05	5.04988e-04
2015/02/24	09:23:14	--	ok	428.3260	57.819	0.02722	18.81	58.864	9.465	34430434.890606	14	428.6366	9.47421e-05	4.10847e-04
2015/02/24	09:23:27	--	ok	429.6780	57.975	0.027255	18.73	58.942	9.433	55497060.019818	14	429.5977	8.74337e-05	4.33008e-04
2015/02/24	09:23:41	--	ok	428.3120	57.793	0.02722	18.68	59.147	9.437	34487441.788522	14	428.6004	9.45286e-05	3.95470e-04
2015/02/24	09:23:54	--	ok	429.6080	57.974	0.027256	18.61	59.287	9.421	45190416.097940	14	429.5899	8.76817e-05	4.61978e-04
2015/02/24	09:24:07	--	ok	428.3720	57.824	0.027224	18.56	59.491	9.425	34173717.286497	14	428.6760	9.46648e-05	4.01864e-04
2015/02/24	09:24:21	--	ok	429.7260	57.974	0.027257	18.56	59.673	9.454	40842339.871790	14	429.6704	8.46607e-05	6.37575e-04
2015/02/24	09:24:34	ok	ok	428.8120	57.768	0.027219	18.50	59.663	9.419	32562952.501567	15	428.5475	9.48643e-05	6.17100e-04
2015/02/24	09:29:33	--	ok	428.4560	57.875	0.027219	18.97	58.767	9.539	29923306.285043	15	428.8222	9.42174e-05	3.86850e-04
2015/02/24	09:29:47	ok	ok	429.1140	57.976	0.027247	18.99	58.618	9.526	33339249.901455	14	429.6007	8.86049e-05	7.43042e-04
2015/02/24	09:34:46	ok	ok	429.1160	57.980	0.027247	19.00	58.772	9.556	30525220.043089	15	429.4443	9.39825e-05	3.82832e-04
2015/02/24	09:39:46	--	ok	429.6700	57.983	0.027247	19.08	58.815	9.608	29793003.070150	15	429.5205	9.11719e-05	3.11882e-04
2015/02/24	09:39:59	--	ok	428.2760	57.800	0.027212	19.14	58.642	9.614	32826269.014386	14	428.5954	9.49304e-05	4.08028e-04
2015/02/24	09:40:13	--	ok	429.6740	57.973	0.02725	18.99	58.649	9.531	38590253.957183	13	429.4793	9.04269e-05	3.65934e-04
2015/02/24	09:40:26	--	ok	428.2420	57.769	0.027215	18.94	58.914	9.546	35778551.405248	14	428.5275	9.45641e-05	4.29575e-04
2015/02/24	09:40:39	--	ok	429.6400	57.977	0.027255	18.90	58.969	9.532	50164465.904395	14	429.6189	8.69306e-05	4.83423e-04
2015/02/24	09:40:52	--	ok	428.3400	57.810	0.027221	18.82	59.138	9.514	34096040.032199	14	428.6555	9.44109e-05	4.14643e-04
2015/02/24	09:41:05	--	ok	429.6580	57.976	0.027256	18.74	59.338	9.501	52373554.024082	14	429.5887	8.79046e-05	3.77762e-04
2015/02/24	09:41:19	--	ok	428.3500	57.802	0.027221	18.70	59.483	9.502	34519775.951905	14	428.7308	9.12191e-05	5.81084e-04
2015/02/24	09:41:32	--	ok	429.5500	57.974	0.027255	18.66	59.598	9.498	46496686.573803	13	429.5058	9.03696e-05	3.14978e-04
2015/02/24	09:41:45	--	ok	428.4280	57.849	0.027226	18.67	59.751	9.528	31672204.363419	14	428.7510	9.41892e-05	4.11395e-04
2015/02/24	09:41:58	--	ok	429.5980	57.974	0.027256	18.63	59.865	9.524	48286361.778304	14	429.6034	8.75351e-05	4.51095e-04
2015/02/24	09:42:11	--	ok	428.4100	57.835	0.027225	18.63	59.865	9.524	34708503.559174	14	428.8404	9.02028e-05	6.15831e-04
2015/02/24	09:42:24	--	ok	429.5500	57.974	0.027256	18.61	59.802	9.502	49950525.794565	14	429.5561	8.84571e-05	3.92047e-04
2015/02/24	09:42:38	--	ok	428.4660	57.851	0.027227	18.56	59.915	9.492	34749806.690315	14	428.8805	8.99437e-05	6.40400e-04
2015/02/24	09:42:51	--	ok	429.5720	57.971	0.027255	18.54	59.972	9.490	47951638.216648	14	429.5398	8.83964e-05	4.21703e-04
2015/02/24	09:43:04	--	ok	428.3980	57.821	0.027225	18.51	59.997	9.477	35894300.538864	14	428.8224	9.03550e-05	5.78321e-04
2015/02/24	09:43:17	--	ok	429.5800	57.973	0.027257	18.53	60.031	9.494	48465559.626073	14	429.5662	8.84614e-05	3.74410e-04
2015/02/24	09:43:30	ok	ok	428.9740	57.829	0.027226	18.52	60.059	9.493	33406908.774067	14	428.9839	8.50580e-05	6.52545e-04
2015/02/24	09:48:29	--	ok	429.2600	57.937	0.027226	19.13	58.610	9.603	33328950.106702	15	429.0987	9.06929e-05	3.13618e-04
2015/02/24	09:48:42	ok	ok	428.9520	57.826	0.027212	19.17	58.494	9.607	34560040.833889	14	428.7779	9.05188e-05	3.56641e-04
2015/02/24	09:53:42	ok	ok	428.9580	57.839	0.027212	19.16	58.675	9.631	32336362.399133	14	428.8058	9.08497e-05	3.19006e-04
2015/02/24	09:58:42	ok	ok	428.9180	57.854	0.027212	19.26	58.752	9.700	31717645.110550	15	428.8296	9.02548e-05	2.85825e-04
2015/02/24	10:03:42	ok	ok	429.0160	57.858	0.027212	19.32	58.670	9.721	31718354.999788	15	428.8806	8.93415e-05	3.18235e-04
2015/02/24	10:08:42	ok	ok	429.0180	57.867	0.027212	19.39	58.711	9.768	31422992.244132	15	428.8731	9.02747e-05	3.20052e-04
2015/02/24	10:13:42	ok	ok	429.0180	57.862	0.027212	19.44	58.749	9.803	29327578.808239	14	428.9034	8.91033e-05	3.12943e-04
2015/02/24	10:18:42	ok	ok	429.0320	57.855	0.027212	19.48	58.725	9.822	31763996.961069	15	428.9001	8.98470e-05	3.10462e-04
2015/02/24	10:23:42	--	ok	428.4900	57.877	0.027212	19.52	58.823	9.861	29254475.954492	15	428.7906	9.46050e-05	4.30484e-04
2015/02/24	10:23:55	ok	ok	429.1160	57.977	0.027239	19.60	58.683	9.884	40400501.560261	14	429.5090	9.09087e-05	4.63191e-04
2015/02/24	10:28:55	--	ok	429.5560	57.977	0.027239	19.60	58.744	9.895	36171734.129995	15	429.5525	8.84692e-05	3.64532e-04
2015/02/24	10:29:08	--	ok	428.4520	57.850	0.02721	19.66	58.540	9.895	34473711.249136	14	428.7785	9.38672e-05	4.05892e-04
2015/02/24	10:29:21	--	ok	429.6080	57.967	0.027239	19.56	58.433	9.819	42230776.969209	14	429.4110	9.08855e-05	3.63598e-04
2015/02/24	10:29:34	--	ok	428.7740	57.750	0.027206	19.48	58.695	9.817	33188130.755013	14	428.5041	9.45810e-05	6.16146e-04
2015/02/24	10:29:47	--	ok	428.4820	57.831	0.027218	19.44	58.780	9.808	35947393.800512	14	428.7878	9.41430e-05	4.28337e-04
2015/02/24	10:30:01	ok	ok	429.0440	57.973	0.027245	19.35	58.979	9.789	33337798.452949	14	429.4462	9.14699e-05	4.74469e-04
2015/02/24	10:35:00	--	ok	429.7620	57.996	0.027245	19.65	58.691	9.915	33760211.398158	15	429.6809	8.86566e-05	3.78366e-04
2015/02/24	10:35:13	--	ok	428.3100	57.786	0.027205	19.69	58.575	9.918	33395024.958538	14	428.6305	9.39668e-05	4.12893e-04
2015/02/24	10:35:27	ok	ok	429.0660	57.973	0.027242	19.58	58.497	9.841	33637318.399051	14	429.4412	9.20798e-05	4.49971e-04
2015/02/24	10:40:26	--	ok	429.6980	57.983	0.027242	19.67	58.663	9.922	33027132.763550	14	429.6253	8.70999e-05	4.19434e-04
2015/02/24	10:40:39	--	ok	428.3220	57.788	0.027205	19.72	58.610	9.942	34752289.264524	15	428.6192	9.42442e-05	3.67380e-04
2015/02/24	10:40:52	ok	ok	429.0540	57.974	0.02724	19.65	58.508	9.884	34388845.031971	14	429.5704	8.73142e-05	8.02453e-04
2015/02/24	10:45:52	--	ok	429.6940	57.984	0.02724	19.71	58.700	9.951	30594500.574961	14	429.5522	9.00800e-05	3.12600e-04
2015/02/24	10:46:05	--	ok	428.3060	57.779	0.027204	19.80	58.592	9.985	34992100.798866	14	428.6094	9.45767e-05	3.73951e-04
2015/02/24	10:46:18	ok	ok	429.0620	57.974	0.02724	19.73	58.459	9.922	34152078.768788	14	429.3813	9.48922e-05	4.39340e-04
2015/02/24	10:51:17	--	ok	429.7260	57.985	0.02724	19.81	58.624	9.997	31043790.816012	14	429.5658	9.00630e-05	3.36094e-04
2015/02/24	10:51:30	--	ok	428.2940	57.783	0.027202	19.90	58.455	10.021	34524513.389053	14	428.5998	9.44451e-05	3.73341e-04
2015/02/24	10:51:44	ok	ok	429.0400	57.973	0.027239	19.76	58.464	9.940	34247783.198747	14	429.4658	9.13258e-05	5.09553e-04
2015/02/24	10:56:43	--	ok	429.6760	57.984	0.027239	19.89	58.637	10.046	30514380.178200	15	429.6243	8.73353e-05	3.61164e-04
2015/02/24	10:56:56	--	ok	428.3440	57.789	0.027204	19.97	58.527	10.074	33305672.867443	14	428.6468	9.49872e-05	3.67488e-04
2015/02/24	10:57:09	--	ok	429.5220	57.970	0.027238	19.84	58.446	9.984	45618595.783215	14	429.4210	9.18613e-05	3.44830e-04
2015/02/24	10:57:22	--	ok	428.3500	57.798	0.027211	19.77	58.679	9.983	34423697.595755	14	428.6757	9.44238e-05	4.15857e-04
2015/02/24	10:57:36	ok	ok	429.1300	57.980	0.027245	19.66	58.875	9.952	33939446.915070	14	429.4145	9.57264e-05	4.19041e-04
2015/02/24	11:02:35	--	ok	429.8300	58.007	0.027245	19.95	58.616	10.077	31733295.169746	15	429.7018	9.00296e-05	2.94424e-04
2015/02/24	11:02:48	--	ok	428.2880	57.770	0.027201	20.00	58.501	10.087	36367892.807145	15	428.5865	9.51938e-05	3.64853e-04
2015/02/24	11:03:01	--	ok	429.6420	57.976	0.027239	19.87	58.573	10.023	40523421.848569	14	429.4652	9.13543e-05	3.59681e-04
2015/02/24	11:03:14	--	ok	428.2560	57.753	0.027205	19.81	58.838	10.033	35693513.753782	14	428.5118	9.59260e-05	3.72718e-04
2015/02/24	11:03:28	ok	ok	429.1160	57.978	0.027244	19.74	58.948	10.011	33477474.360068	14	429.4438	9.38929e-05	4.08883e-04
2015/02/24	11:08:27	--	ok	429.8460	58.005	0.027244	20.08	58.605	10.153	30542743.399613	14	429.7298	8.98576e-05	3.10004e-04
2015/02/24	11:08:40	ok	ok	428.8500	57.766	0.0272	20.12	58.520	10.161	33687367.765238	14	428.6757	9.13423e-05	2.94962e-04
2015/02/24	11:13:39	ok	ok	428.8680	57.790	0.0272	20.14	58.645	10.195	34801095.946614	15	428.7483	9.03935e-05	2.76775e-04
2015/02/24	11:18:39	ok	ok	428.8940	57.798	0.0272	20.21	58.717	10.249	33623390.845863	15	428.7488	9.13641e-05	3.02309e-04
2015/02/24	11:23:39	ok	ok	428.9320	57.817	0.0272	20.27	58.726	10.287	29636117.944007	15	428.7940	9.14521e-05	3.02101e-04
2015/02/24	11:28:39	ok	ok	428.9660	57.803	0.0272	20.34	58.676	10.320	34994786.452316	15	428.8448	8.96247e-05	2.75966e-04
2015/02/24	11:33:39	ok	ok	429.0060	57.812	0.0272	20.43	58.721	10.382	30792811.007602	15	428.8277	9.10222e-05	3.06910e-04
2015/02/24	11:38:39	ok	ok	428.9980	57.817	0.0272	20.47	58.757	10.413	33675705.493998	15	428.8139	9.22031e-05	3.28373e-04
2015/02/24	11:43:39	ok	ok	429.0280	57.827	0.0272	20.50	58.793	10.438	34979776.420867	14	428.8385	9.19356e-05	3.21756e-04
2015/02/24	11:48:39	ok	ok	429.0320	57.837	0.0272	20.66	58.665	10.512	34285492.697338	15	428.8774	9.18257e-05	3.38961e-04
2015/02/24	11:53:39	ok	ok	429.0340	57.836	0.0272	20.74	58.738	10.575	37704800.103811	15	428.9146	8.91432e-05	2.66805e-04
2015/02/24	11:58:39	ok	ok	429.0620	57.846	0.0272	20.80	58.778	10.619	36226954.189202	15	428.9041	9.19768e-05	3.27526e-04
2015/02/24	12:03:39	ok	ok	429.1140	57.861	0.0272	20.85	58.755	10.646	34844303.257532	15	428.9871	8.79066e-05	2.64783e-04
2015/02/24	12:08:39	ok	ok	429.1380	57.869	0.0272	20.94	58.769	10.704	38070453.480541	15	428.9600	9.21196e-05	3.29183e-04
2015/02/24	12:13:39	ok	ok	429.1420	57.864	0.0272	21.01	58.750	10.744	38006314.471680	15	429.0056	9.01209e-05	3.00652e-04
2015/02/24	12:18:39	ok	ok	429.1240	57.870	0.0272	21.02	58.782	10.756	36131611.529413	15	428.9956	9.07114e-05	2.81133e-04
2015/02/24	12:23:39	ok	ok	429.1280	57.888	0.0272	21.13	58.738	10.817	37895155.070567	15	428.9831	9.17779e-05	3.30071e-04
2015/02/24	12:28:39	ok	ok	429.1640	57.870	0.0272	21.16	58.712	10.831	36323971.760529	15	428.9899	9.16212e-05	3.25869e-04
2015/02/24	12:33:39	--	ok	429.2180	57.874	0.0272	21.19	58.778	10.862	37960181.024988	15	428.9631	9.30698e-05	4.28402e-04
2015/02/24	12:33:52	ok	ok	428.9480	57.778	0.027188	21.21	58.689	10.858	35509805.214035	15	428.8147	8.99088e-05	3.03653e-04
2015/02/24	12:38:52	ok	ok	428.9040	57.781	0.027188	21.28	58.700	10.904	41044342.532025	15	428.7999	9.02754e-05	3.05997e-04
2015/02/24	12:43:52	ok	ok	428.9460	57.788	0.027188	21.34	58.709	10.944	38778140.239707	15	428.8173	9.04352e-05	3.27775e-04
2015/02/24	12:48:52	ok	ok	428.9420	57.797	0.027188	21.41	58.659	10.979	39786489.958110	14	428.8825	8.85813e-05	2.88022e-04
2015/02/24	12:53:52	ok	ok	428.9760	57.784	0.027188	21.40	58.749	10.989	38655316.140632	15	428.8601	9.00086e-05	3.13937e-04
2015/02/24	12:58:52	ok	ok	428.9820	57.807	0.027188	21.48	58.792	11.048	39433549.222910	15	428.8617	9.06294e-05	2.95393e-04
2015/02/24	13:03:52	ok	ok	429.0080	57.789	0.027188	21.54	58.740	11.077	39235500.961053	15	428.8453	9.12775e-05	3.29736e-04
2015/02/24	13:08:52	ok	ok	429.0280	57.808	0.027188	21.65	58.727	11.145	38816581.042813	15	428.8756	9.15057e-05	3.18818e-04
2015/02/24	13:13:52	ok	ok	429.0240	57.809	0.027188	21.67	58.730	11.158	41438761.975158	15	428.8894	9.04520e-05	3.21941e-04
2015/02/24	13:18:52	ok	ok	429.0360	57.812	0.027188	21.68	58.762	11.171	40067303.651727	15	428.9178	9.03039e-05	3.00342e-04
2015/02/24	13:23:52	ok	ok	429.0320	57.807	0.027188	21.68	58.762	11.171	41783799.246206	15	428.9179	9.06861e-05	3.18391e-04
2015/02/24	13:28:52	ok	ok	429.0200	57.819	0.027188	21.74	58.802	11.217	40050452.785569	15	428.9017	9.05855e-05	2.89691e-04
2015/02/24	13:33:52	ok	ok	429.0080	57.816	0.027188	21.75	58.773	11.218	40502768.346172	15	428.7935	9.43374e-05	5.87092e-04
2015/02/24	13:38:52	ok	ok	429.0480	57.811	0.027188	21.82	58.784	11.265	38498884.503014	15	428.9340	8.97970e-05	3.37492e-04
2015/02/24	13:43:52	ok	ok	429.0840	57.819	0.027188	21.84	58.725	11.267	38428188.828764	15	428.9910	8.95611e-05	2.95649e-04
2015/02/24	13:48:52	ok	ok	429.0180	57.817	0.027188	21.90	58.796	11.320	42258094.388167	15	429.0245	8.71646e-05	3.63797e-04
2015/02/24	13:53:52	ok	ok	429.0640	57.814	0.027188	21.92	58.768	11.328	40635401.603152	15	428.9205	9.14625e-05	3.62550e-04
2015/02/24	13:58:52	ok	ok	429.0960	57.812	0.027188	21.96	58.805	11.361	42822983.295911	15	428.9666	9.00237e-05	3.42029e-04
2015/02/24	14:03:52	ok	ok	429.0460	57.818	0.027188	22.00	58.781	11.382	38343310.799875	15	428.9129	9.11733e-05	3.42911e-04
2015/02/24	14:08:52	ok	ok	429.0340	57.833	0.027188	22.00	58.781	11.382	43886118.457675	15	429.0674	8.60980e-05	4.27460e-04
2015/02/24	14:13:52	ok	ok	429.0760	57.824	0.027188	22.08	58.732	11.425	38115356.465684	15	428.9778	9.04147e-05	3.12415e-04
2015/02/24	14:18:52	ok	ok	429.0860	57.811	0.027188	22.05	58.819	11.423	39497247.273060	15	428.9592	8.99838e-05	3.19772e-04
2015/02/24	14:23:52	--	ok	428.7840	57.757	0.027188	21.44	59.703	11.193	35042446.104839	15	428.6459	9.18622e-05	3.25108e-04
2015/02/24	14:24:05	ok	ok	429.0940	57.810	0.027199	21.46	59.615	11.190	35285113.384373	15	428.9186	8.97713e-05	3.08251e-04
2015/02/24	14:29:04	ok	ok	428.8860	57.792	0.027199	21.03	60.308	11.042	30520481.893756	15	428.7408	9.06445e-05	3.48550e-04
2015/02/24	14:34:04	--	ok	428.7860	57.788	0.027199	20.83	60.580	10.963	33929387.883876	15	428.7038	8.90279e-05	3.06266e-04
2015/02/24	14:34:17	ok	ok	429.1320	57.865	0.027211	20.91	60.259	10.956	32154996.387441	14	428.9638	9.02405e-05	3.66539e-04
2015/02/24	14:39:17	ok	ok	429.0040	57.853	0.027211	20.71	60.804	10.927	29603213.496097	14	428.8162	9.15209e-05	3.46035e-04
2015/02/24	14:44:17	ok	ok	428.9160	57.842	0.027211	20.62	60.911	10.889	30610012.837459	15	428.7533	9.17890e-05	3.60019e-04
2015/02/24	14:49:17	ok	ok	428.9600	57.836	0.027211	20.75	60.962	10.981	30606753.895384	15	428.8185	9.02694e-05	3.84786e-04
2015/02/24	14:54:17	ok	ok	428.8360	57.797	0.027211	20.44	61.306	10.846	31899573.330361	14	428.6975	9.12495e-05	3.95191e-04
2015/02/24	14:59:17	--	ok	428.7300	57.763	0.027211	20.34	61.290	10.780	31819721.269908	14	428.6726	8.86839e-05	4.29524e-04
2015/02/24	14:59:30	--	ok	428.5440	57.884	0.027225	20.38	61.205	10.790	29578198.173757	14	428.8350	9.54117e-05	4.16974e-04
2015/02/24	14:59:44	ok	ok	429.0020	57.982	0.027249	20.28	61.189	10.725	34362772.166223	13	429.3324	9.28345e-05	3.75605e-04
2015/02/24	15:04:43	--	ok	429.6380	57.990	0.027249	20.36	61.293	10.793	32455672.708371	14	429.5644	8.66947e-05	4.63598e-04
2015/02/24	15:04:56	ok	ok	428.8720	57.783	0.027216	20.40	61.148	10.793	27272724.863597	14	428.6831	9.08264e-05	3.16546e-04
2015/02/24	15:09:55	--	ok	428.2320	57.784	0.027216	20.13	61.588	10.700	24871056.700546	15	428.5630	9.46866e-05	4.06507e-04
2015/02/24	15:10:09	ok	ok	429.1540	57.989	0.027256	20.16	61.381	10.683	34159855.662472	14	429.4836	9.39388e-05	3.98880e-04
2015/02/24	15:15:08	--	ok	429.7020	57.990	0.027256	20.09	61.461	10.653	33725911.620631	14	429.5286	9.00652e-05	3.73164e-04
2015/02/24	15:15:22	--	ok	428.2480	57.774	0.027219	20.11	61.373	10.651	28406260.532969	14	428.5638	9.41374e-05	3.97612e-04
2015/02/24	15:15:35	ok	ok	429.0760	57.985	0.027259	19.97	61.441	10.576	32854951.503850	14	429.3984	9.38072e-05	3.94264e-04
2015/02/24	15:20:34	ok	ok	429.0680	57.989	0.027259	20.02	61.510	10.618	28623622.643030	14	429.4074	9.37589e-05	4.05795e-04
2015/02/24	15:25:34	ok	ok	429.0480	57.986	0.027259	19.96	61.590	10.595	27855589.837955	14	429.4323	9.17305e-05	4.51984e-04
2015/02/24	15:30:34	ok	ok	429.0040	57.982	0.027259	19.88	61.577	10.543	27318595.047376	14	429.3848	9.23465e-05	4.19645e-04
2015/02/24	15:35:34	ok	ok	428.9340	57.977	0.027259	19.70	61.849	10.479	26455916.572286	14	429.3528	9.10514e-05	5.96860e-04
2015/02/24	15:40:34	ok	ok	428.8820	57.973	0.027259	19.56	62.007	10.420	30173143.108717	14	429.3058	9.08253e-05	5.10604e-04
2015/02/24	15:45:34	ok	ok	428.8560	57.970	0.027259	19.46	62.081	10.371	31848946.499985	14	429.1816	9.35246e-05	3.85332e-04
2015/02/24	15:50:34	ok	ok	428.8340	57.957	0.027259	19.56	61.947	10.410	30578815.457623	15	429.1692	9.39523e-05	4.11853e-04
2015/02/24	15:55:34	ok	ok	428.8000	57.968	0.027259	19.49	62.146	10.400	28451850.447515	14	429.1732	9.20334e-05	4.44232e-04
2015/02/24	16:00:34	--	ok	428.7520	57.959	0.027259	19.39	62.129	10.337	28220465.413773	14	429.0620	9.46061e-05	4.04844e-04
2015/02/24	16:00:47	ok	ok	429.0620	57.981	0.027272	19.50	62.027	10.387	34291042.791339	14	429.3824	9.33903e-05	3.86005e-04
2015/02/24	16:05:47	ok	ok	428.9660	57.978	0.027272	19.27	62.200	10.276	24870224.694412	14	429.3944	9.06376e-05	4.95021e-04
2015/02/24	16:10:47	ok	ok	428.8980	57.975	0.027272	19.20	62.308	10.251	25248591.887601	15	429.3036	9.27581e-05	4.32493e-04
2015/02/24	16:15:47	ok	ok	428.8980	57.972	0.027272	19.12	62.355	10.211	27248509.716696	14	429.2512	9.32572e-05	3.89099e-04
2015/02/24	16:20:47	--	ok	429.3920	57.967	0.027272	18.97	62.480	10.141	27004308.952217	14	429.2821	8.96788e-05	3.34410e-04
2015/02/24	16:21:00	--	ok	428.4300	57.871	0.027252	19.01	62.397	10.152	29596677.200565	14	428.6741	9.60701e-05	4.08296e-04
2015/02/24	16:21:14	ok	ok	428.9840	57.973	0.027282	18.93	62.384	10.102	30620091.095112	13	429.3226	9.25171e-05	4.13080e-04
2015/02/24	16:26:13	ok	ok	429.0120	57.981	0.027282	18.93	62.414	10.107	24110155.488288	14	429.4006	9.29228e-05	4.48320e-04
2015/02/24	16:31:13	ok	ok	428.9520	57.975	0.027282	18.81	62.484	10.047	24406538.670248	15	429.3288	9.36452e-05	4.17684e-04
2015/02/24	16:36:13	ok	ok	428.9180	57.972	0.027282	18.74	62.502	10.008	23459003.744722	14	429.2561	9.44567e-05	4.05087e-04
2015/02/24	16:41:13	ok	ok	428.8720	57.968	0.027282	18.64	62.635	9.970	24215561.929569	15	429.1847	9.54652e-05	4.01897e-04
2015/02/24	16:46:13	ok	ok	428.8500	57.966	0.027282	18.60	62.569	9.936	22805484.082106	14	429.2286	9.32603e-05	4.20654e-04
2015/02/24	16:51:13	ok	ok	428.8140	57.961	0.027282	18.53	62.647	9.908	23737925.173528	14	429.1179	9.53084e-05	3.92605e-04
2015/02/24	16:56:13	--	ok	428.7660	57.959	0.027282	18.45	62.723	9.873	22627087.470676	14	429.0927	9.50193e-05	3.89869e-04
2015/02/24	16:56:26	ok	ok	429.0820	57.985	0.027294	18.48	62.609	9.872	35328932.387700	14	429.3795	9.46102e-05	3.73278e-04
2015/02/24	17:01:26	ok	ok	428.9880	57.984	0.027294	18.37	62.710	9.824	23839293.608030	15	429.3035	9.60427e-05	3.91016e-04
2015/02/24	17:06:26	ok	ok	428.9840	57.978	0.027294	18.32	62.791	9.808	21496273.864169	14	429.3029	9.45628e-05	3.76369e-04
2015/02/24	17:11:26	ok	ok	428.9300	57.971	0.027294	18.29	62.726	9.780	22826356.940703	14	429.2762	9.48519e-05	3.95067e-04
2015/02/24	17:16:26	ok	ok	428.8960	57.970	0.027294	18.23	62.806	9.758	20586964.553009	15	429.2681	9.40861e-05	3.88060e-04
2015/02/24	17:21:26	ok	ok	428.8780	57.963	0.027294	18.19	62.769	9.729	24583228.291951	14	429.2260	9.42679e-05	3.93938e-04
2015/02/24	17:26:26	ok	ok	428.8300	57.959	0.027294	18.12	62.818	9.696	23175925.635896	14	429.1920	9.36185e-05	3.75061e-04
2015/02/24	17:31:26	ok	ok	428.8180	57.956	0.027294	18.05	62.866	9.663	22942044.456662	15	429.2017	9.27437e-05	4.37285e-04
2015/02/24	17:36:26	--	ok	428.7740	57.956	0.027294	17.98	62.943	9.635	23099848.733289	15	429.1524	9.31128e-05	4.56953e-04
2015/02/24	17:36:39	ok	ok	429.0920	57.991	0.027306	18.02	62.801	9.636	28206101.036062	14	429.3882	9.40682e-05	3.54855e-04
2015/02/24	17:41:38	ok	ok	429.0420	57.992	0.027306	17.91	62.961	9.598	22889244.944881	14	429.3509	9.49257e-05	3.97074e-04
2015/02/24	17:46:38	ok	ok	428.9920	57.982	0.027306	17.82	62.946	9.544	23178175.063420	14	429.3397	9.39755e-05	4.12876e-04
2015/02/24	17:51:38	ok	ok	429.1280	58.003	0.027306	18.10	62.515	9.638	23546402.943069	14	429.4460	9.39376e-05	4.00102e-04
2015/02/24	17:56:38	--	ok	429.2780	58.046	0.027306	18.62	61.822	9.829	22985240.229777	14	429.6534	9.23572e-05	4.07836e-04
2015/02/24	17:56:52	ok	ok	429.0180	57.968	0.027291	18.73	61.510	9.843	29840424.856246	14	429.3318	9.41944e-05	3.81614e-04
2015/02/24	18:01:51	ok	ok	429.0660	57.972	0.027291	18.89	61.446	9.926	24802837.211785	14	429.3865	9.44141e-05	3.96100e-04
2015/02/24	18:06:51	ok	ok	429.1100	57.978	0.027291	19.10	61.179	10.006	28945618.199738	14	429.4284	9.46685e-05	3.71728e-04
2015/02/24	18:11:51	--	ok	429.7000	57.991	0.027291	19.24	61.081	10.073	29258815.584264	14	429.5882	9.09501e-05	2.99510e-04
2015/02/24	18:12:05	--	ok	428.3520	57.805	0.027254	19.28	60.936	10.073	35178307.850110	14	428.6652	9.37193e-05	4.00101e-04
2015/02/24	18:12:18	--	ok	429.6540	57.968	0.027288	19.20	60.833	10.009	32519011.623917	14	429.4653	8.94112e-05	3.50644e-04
2015/02/24	18:12:31	--	ok	428.1820	57.744	0.027254	19.16	60.947	10.004	36835205.845875	14	428.5979	9.08336e-05	4.96733e-04
2015/02/24	18:12:44	--	ok	429.7740	57.979	0.027297	19.07	61.083	9.973	32890827.259634	14	429.5580	9.01062e-05	3.61173e-04
2015/02/24	18:12:58	--	ok	428.1940	57.743	0.027256	19.04	61.320	9.994	32405429.089048	14	428.5335	9.42168e-05	4.20073e-04
2015/02/24	18:13:11	ok	ok	429.1640	57.978	0.027299	18.97	61.489	9.980	33704605.918120	14	429.5853	9.02782e-05	4.91048e-04
2015/02/24	18:18:10	--	ok	429.9780	58.026	0.027299	19.35	60.887	10.106	34055224.899496	14	429.8098	8.96437e-05	3.40800e-04
2015/02/24	18:18:24	--	ok	428.2600	57.763	0.027247	19.42	60.687	10.115	35495584.779931	14	428.5198	9.49722e-05	3.66223e-04
2015/02/24	18:18:37	ok	ok	428.9900	57.967	0.027286	19.33	60.673	10.059	33581174.915813	14	429.4266	9.05745e-05	5.04370e-04
2015/02/24	18:23:36	--	ok	429.6300	57.980	0.027286	19.43	60.749	10.131	30445728.594460	14	429.5444	8.99767e-05	3.36076e-04
2015/02/24	18:23:50	ok	ok	428.9120	57.801	0.027252	19.41	60.716	10.113	34156759.125725	14	428.7676	9.06017e-05	3.46073e-04
2015/02/24	18:28:49	ok	ok	428.9100	57.836	0.027252	19.50	60.700	10.164	35313311.403132	14	428.7924	9.20027e-05	3.82862e-04
2015/02/24	18:33:49	ok	ok	429.0360	57.859	0.027252	19.58	60.562	10.189	33340982.951690	15	428.9197	8.89872e-05	3.12530e-04
2015/02/24	18:38:49	ok	ok	429.0040	57.876	0.027252	19.63	60.540	10.215	32553565.764287	15	428.8764	9.09242e-05	3.62523e-04
2015/02/24	18:43:49	ok	ok	429.0280	57.872	0.027252	19.60	60.565	10.201	32753123.521582	15	428.9285	8.93409e-05	3.25192e-04
2015/02/24	18:48:49	ok	ok	429.0560	57.881	0.027252	19.64	60.571	10.226	34484946.623320	14	428.9105	9.09971e-05	3.67387e-04
2015/02/24	18:53:49	ok	ok	429.0220	57.881	0.027252	19.66	60.484	10.224	33615064.332917	14	428.9160	9.00777e-05	3.43126e-04
2015/02/24	18:58:49	ok	ok	429.0580	57.870	0.027252	19.66	60.423	10.213	34352812.820890	14	428.9382	8.98420e-05	3.54503e-04
2015/02/24	19:03:49	ok	ok	429.0300	57.885	0.027252	19.64	60.450	10.206	33689625.868538	14	428.9964	8.78202e-05	4.13879e-04
2015/02/24	19:08:49	ok	ok	429.0840	57.876	0.027252	19.62	60.387	10.183	33972100.653191	14	428.9277	9.07621e-05	3.69879e-04
2015/02/24	19:13:49	ok	ok	429.0740	57.898	0.027252	19.67	60.364	10.209	31543700.152384	14	428.9267	9.10789e-05	3.72614e-04
2015/02/24	19:18:49	ok	ok	429.0600	57.894	0.027252	19.65	60.331	10.192	33731136.970157	14	428.9650	8.93840e-05	3.23815e-04
2015/02/24	19:23:49	ok	ok	429.0680	57.891	0.027252	19.63	60.358	10.184	33198076.228878	14	428.9381	9.03633e-05	3.59566e-04
2015/02/24	19:28:49	ok	ok	429.0760	57.878	0.027252	19.64	60.269	10.175	31603728.476167	14	428.9235	9.10162e-05	3.72089e-04
2015/02/24	19:33:49	ok	ok	429.0760	57.889	0.027252	19.65	60.270	10.182	33480569.438840	14	428.9764	8.93853e-05	3.19987e-04
2015/02/24	19:38:49	ok	ok	429.0380	57.886	0.027252	19.66	60.211	10.178	32253730.723203	14	428.9470	9.00775e-05	3.19510e-04
2015/02/24	19:43:49	ok	ok	429.0680	57.901	0.027252	19.70	60.127	10.187	33446497.245404	14	428.9483	8.98664e-05	3.57596e-04
2015/02/24	19:48:49	ok	ok	429.0760	57.895	0.027252	19.67	60.213	10.184	31981299.399612	15	428.9792	8.88991e-05	3.20308e-04
2015/02/24	19:53:49	ok	ok	429.0440	57.890	0.027252	19.68	60.154	10.180	33158074.558837	14	428.9377	9.11589e-05	3.43909e-04
2015/02/24	19:58:49	ok	ok	429.0220	57.890	0.027252	19.70	60.127	10.187	33551836.629481	15	428.9142	9.05951e-05	3.46228e-04
2015/02/24	20:03:49	ok	ok	429.0440	57.888	0.027252	19.66	60.151	10.167	31683620.780585	14	428.9650	8.92785e-05	3.17832e-04
2015/02/24	20:08:49	ok	ok	429.0160	57.888	0.027252	19.65	60.119	10.156	32613929.416161	15	428.9709	8.85936e-05	3.97326e-04
2015/02/24	20:13:49	ok	ok	429.0540	57.891	0.027252	19.65	60.058	10.146	31771057.265861	14	428.9512	8.99211e-05	3.28172e-04
2015/02/24	20:18:49	ok	ok	429.0540	57.882	0.027252	19.62	60.053	10.127	30692833.916873	14	428.9398	8.88480e-05	3.73296e-04
2015/02/24	20:23:49	ok	ok	429.0340	57.895	0.027252	19.63	60.055	10.133	31133445.490629	14	428.9001	9.07767e-05	3.61602e-04
2015/02/24	20:28:49	ok	ok	429.0160	57.877	0.027252	19.60	60.050	10.115	32149404.961688	14	428.8844	9.08721e-05	3.48419e-04
2015/02/24	20:33:49	ok	ok	429.0140	57.882	0.027252	19.56	60.074	10.095	30414574.190596	14	428.8956	9.04927e-05	3.27254e-04
2015/02/24	20:38:49	ok	ok	428.9840	57.888	0.027252	19.57	60.045	10.096	31825458.472575	14	428.8603	9.10385e-05	3.72581e-04
2015/02/24	20:43:49	ok	ok	429.0060	57.877	0.027252	19.55	60.072	10.089	35239445.166656	15	428.9141	8.91835e-05	3.15586e-04
2015/02/24	20:48:49	ok	ok	429.0240	57.871	0.027252	19.55	60.042	10.084	31346384.869685	14	428.9098	8.89828e-05	3.16694e-04
2015/02/24	20:53:49	ok	ok	428.9880	57.875	0.027252	19.52	60.037	10.065	32715126.136423	14	428.8534	8.94016e-05	2.94327e-04
2015/02/24	20:58:49	ok	ok	428.9900	57.871	0.027252	19.53	60.069	10.076	33267392.279199	15	428.8787	8.98358e-05	3.21316e-04
2015/02/24	21:03:49	ok	ok	428.9520	57.877	0.027252	19.51	60.066	10.064	32494513.408738	15	428.8317	9.10442e-05	3.84809e-04
2015/02/24	21:08:49	ok	ok	428.9600	57.872	0.027252	19.50	59.943	10.038	31769605.883647	14	428.8288	9.03547e-05	3.63672e-04
2015/02/24	21:13:49	ok	ok	428.9600	57.866	0.027252	19.53	59.918	10.051	31590176.788965	14	428.8047	9.05142e-05	3.24988e-04
2015/02/24	21:18:49	ok	ok	428.9800	57.863	0.027252	19.53	59.918	10.051	32836009.319421	14	428.8281	9.08671e-05	3.65850e-04
2015/02/24	21:23:49	ok	ok	428.9300	57.869	0.027252	19.51	59.975	10.049	30722428.470515	14	428.8572	8.96155e-05	3.18732e-04
2015/02/24	21:28:49	ok	ok	428.9300	57.855	0.027252	19.50	59.852	10.022	33912396.274090	15	428.8236	9.12354e-05	3.60821e-04
2015/02/24	21:33:49	ok	ok	428.9140	57.848	0.027252	19.46	59.967	10.018	33754422.988267	14	428.8246	8.94608e-05	3.27373e-04
2015/02/24	21:38:49	ok	ok	428.8880	57.855	0.027252	19.47	59.969	10.024	32251673.195001	14	428.7780	9.15102e-05	3.48531e-04
2015/02/24	21:43:49	ok	ok	428.9280	57.864	0.027252	19.44	59.873	9.991	32245019.824293	14	428.8293	8.91782e-05	3.12849e-04
2015/02/24	21:48:49	ok	ok	428.9440	57.838	0.027252	19.44	59.903	9.996	27771339.635808	15	428.8272	8.88921e-05	3.64598e-04
2015/02/24	21:53:49	ok	ok	428.9200	57.849	0.027252	19.41	59.929	9.982	34325431.337948	15	428.8085	8.98301e-05	3.05467e-04
2015/02/24	21:58:49	ok	ok	428.9080	57.853	0.027252	19.44	59.873	9.991	32039732.826450	14	428.8498	8.77773e-05	3.76064e-04
2015/02/24	22:03:49	--	ok	428.3200	57.841	0.027252	19.38	59.924	9.964	32387257.035139	14	428.7288	9.19428e-05	4.59302e-04
2015/02/24	22:04:03	ok	ok	429.1700	57.993	0.027288	19.39	59.774	9.945	33214328.888216	14	429.6419	8.79906e-05	6.14596e-04
2015/02/24	22:09:02	--	ok	429.6400	57.994	0.027288	19.38	59.833	9.949	33147028.502756	15	429.5251	9.02747e-05	3.33450e-04
2015/02/24	22:09:15	--	ok	428.3520	57.846	0.027255	19.36	59.769	9.927	35549085.406162	14	428.6439	9.50677e-05	4.29698e-04
2015/02/24	22:09:28	ok	ok	429.0280	57.977	0.027289	19.24	59.872	9.874	33176488.535616	14	429.3621	9.39275e-05	4.38691e-04
2015/02/24	22:14:27	--	ok	429.6540	57.991	0.027289	19.38	59.803	9.944	31954530.369877	15	429.5027	9.10214e-05	3.34621e-04
2015/02/24	22:14:40	ok	ok	428.9720	57.841	0.027254	19.42	59.658	9.943	33623588.755940	14	428.8073	8.95651e-05	3.42938e-04
2015/02/24	22:19:40	ok	ok	428.8900	57.863	0.027254	19.31	59.822	9.906	30537878.111417	14	428.7416	9.06268e-05	3.15851e-04
2015/02/24	22:24:40	ok	ok	428.9380	57.851	0.027254	19.28	59.848	9.893	33271803.128293	13	428.7723	8.94875e-05	3.81501e-04
2015/02/24	22:29:40	ok	ok	428.9360	57.851	0.027254	19.34	59.797	9.919	34575145.849638	14	428.8093	8.98191e-05	3.32527e-04
2015/02/24	22:34:40	ok	ok	428.8820	57.840	0.027254	19.29	59.819	9.894	30352791.186694	14	428.7543	8.99606e-05	3.19434e-04
2015/02/24	22:39:40	ok	ok	428.8360	57.838	0.027254	19.26	59.784	9.871	30098961.502843	13	428.8114	8.82828e-05	3.51319e-04
2015/02/24	22:44:40	ok	ok	428.8920	57.845	0.027254	19.24	59.811	9.864	30981722.448092	14	428.7200	9.15990e-05	3.56254e-04
2015/02/24	22:49:40	ok	ok	428.8920	57.843	0.027254	19.22	59.808	9.851	32435468.017447	14	428.7088	9.11707e-05	3.80102e-04
2015/02/24	22:54:40	ok	ok	428.8280	57.821	0.027254	19.19	59.864	9.843	29115618.413894	14	428.6816	9.13420e-05	3.63554e-04
2015/02/24	22:59:40	ok	ok	428.8620	57.821	0.027254	19.18	59.801	9.827	34733870.334959	14	428.7228	9.09890e-05	3.44495e-04
2015/02/24	23:04:40	--	ok	428.7860	57.847	0.027254	19.18	59.771	9.822	30615550.209340	14	428.7042	9.03291e-05	2.85632e-04
2015/02/24	23:04:53	ok	ok	429.1300	57.914	0.027265	19.24	59.629	9.834	31454391.824504	14	429.1275	8.49258e-05	6.44975e-04
2015/02/24	23:09:53	ok	ok	429.0860	57.907	0.027265	19.13	59.824	9.802	32607030.270299	14	428.9097	9.07314e-05	3.34519e-04
2015/02/24	23:14:53	ok	ok	429.0760	57.907	0.027265	19.13	59.763	9.792	32584039.086964	14	428.9203	9.05610e-05	3.07590e-04
2015/02/24	23:19:53	--	ok	428.5000	57.911	0.027265	19.13	59.794	9.797	29367504.240284	15	428.8765	9.29963e-05	4.85777e-04
2015/02/24	23:20:06	--	ok	429.7520	57.989	0.027292	19.18	59.589	9.792	33272064.768147	13	429.5766	8.90013e-05	3.42233e-04
2015/02/24	23:20:19	--	ok	428.1380	57.745	0.027252	19.06	59.601	9.725	35341889.619767	14	428.4029	9.55529e-05	4.56941e-04
2015/02/24	23:20:33	ok	ok	429.1220	57.988	0.027298	18.98	59.800	9.712	34193322.713543	14	429.5792	8.87536e-05	7.56725e-04
2015/02/24	23:25:32	--	ok	429.7280	58.014	0.027298	19.10	59.758	9.774	33870771.491841	14	429.5343	9.28584e-05	3.96944e-04
2015/02/24	23:25:45	--	ok	428.4320	57.871	0.027259	19.22	59.505	9.802	34747071.845987	14	428.8863	8.81712e-05	7.78449e-04
2015/02/24	23:25:58	--	ok	429.4720	57.967	0.027289	19.09	59.454	9.719	41175366.343508	14	429.4352	8.75233e-05	4.31799e-04
2015/02/24	23:26:11	--	ok	428.3180	57.834	0.027264	19.02	59.685	9.716	33153123.945007	14	428.6388	9.45124e-05	4.22499e-04
2015/02/24	23:26:25	ok	ok	429.0980	57.983	0.0273	18.92	59.851	9.686	33843869.000581	14	429.5179	9.07880e-05	5.18544e-04
2015/02/24	23:31:24	--	ok	429.7660	58.019	0.0273	19.08	59.725	9.757	34538576.316709	14	429.5958	9.15467e-05	3.36735e-04
2015/02/24	23:31:37	ok	ok	428.8880	57.848	0.02726	19.16	59.495	9.765	34137262.819356	14	428.7409	9.20402e-05	3.53960e-04
2015/02/24	23:36:36	--	ok	428.3760	57.871	0.02726	19.09	59.666	9.753	28745882.344018	14	428.7037	9.32816e-05	3.79664e-04
2015/02/24	23:36:49	--	ok	429.6320	57.982	0.027293	19.10	59.546	9.739	52110855.410652	14	429.4957	9.12386e-05	3.54377e-04
2015/02/24	23:37:03	--	ok	428.2700	57.799	0.027259	18.99	59.620	9.688	33032534.663158	14	428.5777	9.51001e-05	4.18431e-04
2015/02/24	23:37:16	--	ok	429.6000	57.980	0.027298	18.89	59.876	9.673	41770766.452232	14	429.6387	8.47190e-05	6.99108e-04
2015/02/24	23:37:29	--	ok	428.3440	57.829	0.027266	18.85	60.142	9.693	33469626.391565	14	428.7608	9.08442e-05	5.36100e-04
2015/02/24	23:37:42	ok	ok	429.0800	57.980	0.027301	18.82	60.198	9.685	31679490.516158	14	429.6011	8.67722e-05	7.84418e-04
2015/02/24	23:42:41	--	ok	429.7920	58.012	0.027301	19.06	59.631	9.730	31886062.287793	14	429.6311	9.05628e-05	3.12333e-04
2015/02/24	23:42:54	--	ok	428.3200	57.833	0.027259	19.12	59.459	9.736	33803171.758804	14	428.6190	9.46682e-05	4.42701e-04
2015/02/24	23:43:08	--	ok	429.5600	57.972	0.027295	19.05	59.417	9.690	39468373.555692	14	429.4915	8.85647e-05	3.66342e-04
2015/02/24	23:43:21	--	ok	428.2980	57.821	0.027265	18.97	59.617	9.676	33344839.439103	14	428.6226	9.48831e-05	4.16089e-04
2015/02/24	23:43:34	ok	ok	429.1260	57.984	0.027302	18.89	59.725	9.648	34058011.820039	14	429.5337	9.08805e-05	5.07354e-04
2015/02/24	23:48:33	--	ok	429.7860	58.021	0.027302	19.06	59.601	9.725	30028876.619869	15	429.6577	9.11800e-05	3.13075e-04
2015/02/24	23:48:46	ok	ok	428.9160	57.839	0.027261	19.12	59.489	9.741	32385027.197888	14	428.7381	9.10438e-05	3.69211e-04
2015/02/24	23:53:46	ok	ok	428.9240	57.846	0.027261	19.02	59.594	9.701	31149889.719856	15	428.7705	9.08521e-05	3.47220e-04
2015/02/24	23:58:46	ok	ok	428.9440	57.859	0.027261	19.07	59.542	9.721	28393351.881594	14	428.7031	9.33503e-05	6.33007e-04
2015/02/25	00:03:46	ok	ok	428.9240	57.852	0.027261	19.02	59.715	9.721	31430275.421251	14	428.7706	9.02162e-05	3.18121e-04
2015/02/25	00:08:46	ok	ok	428.8560	57.837	0.027261	18.99	59.711	9.703	30434827.604534	14	428.7312	9.08634e-05	3.49862e-04
2015/02/25	00:13:46	--	ok	428.3200	57.847	0.027261	19.00	59.682	9.704	27659436.351735	14	428.7439	9.07099e-05	4.90277e-04
2015/02/25	00:13:59	--	ok	429.7100	57.987	0.027297	18.97	59.647	9.681	43080661.489356	14	429.5584	9.02821e-05	3.42611e-04
2015/02/25	00:14:13	--	ok	428.2320	57.784	0.027259	18.94	59.673	9.668	34059342.645877	14	428.5396	9.51258e-05	4.34573e-04
2015/02/25	00:14:26	--	ok	429.6260	57.976	0.0273	18.82	59.835	9.626	41182675.185863	14	429.5561	8.72954e-05	4.85516e-04
2015/02/25	00:14:39	ok	ok	428.8660	57.805	0.027267	18.76	59.977	9.615	32311665.344513	14	428.5858	9.57271e-05	6.59826e-04
2015/02/25	00:19:38	ok	ok	429.0600	57.911	0.027267	18.98	59.679	9.692	30388139.704522	14	428.9086	9.01109e-05	3.32161e-04
2015/02/25	00:24:38	ok	ok	429.0360	57.906	0.027267	18.96	59.736	9.690	29560465.112148	14	428.8506	9.12138e-05	3.43909e-04
2015/02/25	00:29:38	--	ok	428.4700	57.899	0.027267	18.92	59.730	9.666	33442162.739468	14	428.7189	9.57812e-05	4.05528e-04
2015/02/25	00:29:51	--	ok	429.6260	57.982	0.027294	19.06	59.510	9.710	44606818.417575	14	429.4812	9.19985e-05	3.57156e-04
2015/02/25	00:30:05	--	ok	428.1880	57.775	0.027261	18.90	59.484	9.615	32348556.905404	14	428.5212	9.51010e-05	4.36516e-04
2015/02/25	00:30:18	--	ok	429.7100	57.984	0.027304	18.84	59.657	9.609	34423733.984087	14	429.6973	8.48181e-05	6.55497e-04
2015/02/25	00:30:31	--	ok	428.2720	57.802	0.027267	18.78	59.738	9.588	34617780.039627	14	428.5671	9.51789e-05	4.31752e-04
2015/02/25	00:30:44	ok	ok	429.1220	57.982	0.027305	18.73	59.942	9.592	34207911.367427	14	429.5357	9.12157e-05	5.48970e-04
2015/02/25	00:35:43	--	ok	429.8060	58.024	0.027305	18.94	59.642	9.664	30996877.873762	14	429.6595	9.03945e-05	2.91704e-04
2015/02/25	00:35:56	ok	ok	428.9440	57.836	0.027263	19.01	59.441	9.671	33274345.706184	14	428.7360	9.11354e-05	3.80291e-04
2015/02/25	00:40:55	ok	ok	428.8440	57.855	0.027263	18.91	59.607	9.641	30833394.330724	14	428.8116	8.81436e-05	4.33849e-04
2015/02/25	00:45:55	ok	ok	428.8900	57.832	0.027263	18.87	59.692	9.632	33798819.432312	14	428.7494	9.03412e-05	3.51258e-04
2015/02/25	00:50:55	ok	ok	428.8700	57.855	0.027263	18.87	59.692	9.632	28892161.506535	14	428.7571	8.99613e-05	3.12276e-04
2015/02/25	00:55:55	ok	ok	428.8760	57.834	0.027263	18.82	59.775	9.617	29232683.745092	14	428.7384	9.07627e-05	3.37920e-04
2015/02/25	01:00:55	ok	ok	428.8580	57.849	0.027263	18.84	59.657	9.609	29282793.549462	14	428.7249	9.02357e-05	3.39661e-04
2015/02/25	01:05:55	ok	ok	428.8800	57.838	0.027263	18.78	59.677	9.578	30903743.338505	15	428.7489	9.00978e-05	3.26203e-04
2015/02/25	01:10:55	ok	ok	428.8400	57.844	0.027263	18.78	59.708	9.583	33068076.611313	14	428.5702	9.56852e-05	6.39639e-04
2015/02/25	01:15:55	ok	ok	428.8220	57.855	0.027263	18.79	59.709	9.589	35065518.309318	14	428.6817	9.14982e-05	3.20074e-04
2015/02/25	01:20:55	ok	ok	428.8180	57.824	0.027263	18.77	59.706	9.577	30799211.296618	13	428.7058	9.06722e-05	3.24983e-04
2015/02/25	01:25:55	ok	ok	428.8020	57.826	0.027263	18.75	59.733	9.570	28784499.855324	15	428.6612	9.13073e-05	3.36954e-04
2015/02/25	01:30:55	--	ok	428.7620	57.821	0.027263	18.72	59.728	9.553	30209413.832844	14	428.6830	9.06749e-05	2.90659e-04
2015/02/25	01:31:08	ok	ok	429.1320	57.919	0.027275	18.80	59.620	9.580	48797010.641844	14	429.0991	8.58280e-05	5.55282e-04
2015/02/25	01:36:08	ok	ok	428.9920	57.923	0.027275	18.74	59.762	9.569	44951139.069243	15	428.9089	9.19607e-05	3.61306e-04
2015/02/25	01:41:08	ok	ok	428.9960	57.914	0.027275	18.71	59.757	9.552	42183595.296676	14	428.7459	9.64588e-05	6.23166e-04
2015/02/25	01:46:08	ok	ok	429.0220	57.918	0.027275	18.74	59.792	9.574	44178853.694612	14	428.9423	9.03161e-05	2.76593e-04
2015/02/25	01:51:08	ok	ok	428.9920	57.914	0.027275	18.69	59.754	9.540	44136895.988403	14	428.8928	9.05895e-05	3.15490e-04
2015/02/25	01:56:08	ok	ok	428.9880	57.914	0.027275	18.70	59.725	9.541	46125152.298366	14	428.8911	9.15489e-05	3.26665e-04
2015/02/25	02:01:08	ok	ok	428.9660	57.918	0.027275	18.70	59.725	9.541	44835294.897128	14	428.8648	9.16504e-05	3.54924e-04
2015/02/25	02:06:08	ok	ok	428.9800	57.907	0.027275	18.72	59.728	9.553	45831066.777763	15	428.8806	9.21475e-05	3.49895e-04
2015/02/25	02:11:08	ok	ok	428.9780	57.911	0.027275	18.69	59.754	9.540	42814241.431402	14	428.8645	9.14767e-05	3.64421e-04
2015/02/25	02:16:08	ok	ok	428.9840	57.903	0.027275	18.71	59.697	9.542	43530713.795332	14	428.9121	8.94524e-05	2.81820e-04
2015/02/25	02:21:08	ok	ok	428.9580	57.911	0.027275	18.74	59.701	9.560	46736906.047782	14	428.9889	8.79266e-05	3.95205e-04
2015/02/25	02:26:08	ok	ok	428.9840	57.902	0.027275	18.75	59.642	9.556	43605861.051640	15	428.9030	9.09273e-05	3.36372e-04
2015/02/25	02:31:08	ok	ok	428.9820	57.905	0.027275	18.72	59.728	9.553	42666532.942360	14	428.8897	8.97472e-05	3.02734e-04
2015/02/25	02:36:08	ok	ok	428.9720	57.892	0.027275	18.70	59.786	9.551	46225405.155140	14	428.8391	9.22459e-05	3.46911e-04
2015/02/25	02:41:08	ok	ok	428.9360	57.889	0.027275	18.69	59.693	9.530	45407746.866490	14	428.8443	9.11854e-05	3.26788e-04
2015/02/25	02:46:08	ok	ok	428.9420	57.886	0.027275	18.69	59.693	9.530	41994702.029220	15	428.8565	9.10079e-05	3.36318e-04
2015/02/25	02:51:08	ok	ok	428.9540	57.892	0.027275	18.72	59.668	9.543	43698788.509312	14	428.8543	9.09854e-05	3.03395e-04
2015/02/25	02:56:08	ok	ok	428.9420	57.902	0.027275	18.69	59.633	9.521	45142021.724657	14	428.7237	9.62858e-05	6.54499e-04
2015/02/25	03:01:08	ok	ok	428.9560	57.902	0.027275	18.72	59.668	9.543	46984488.488033	14	428.8465	9.14826e-05	3.32213e-04
2015/02/25	03:06:08	ok	ok	428.9560	57.890	0.027275	18.69	59.693	9.530	43802528.143587	14	428.8205	9.12991e-05	3.57105e-04
2015/02/25	03:11:08	ok	ok	428.9280	57.896	0.027275	18.70	59.665	9.531	45145703.122197	14	428.8736	8.97816e-05	2.78586e-04
2015/02/25	03:16:08	ok	ok	428.8720	57.882	0.027275	18.66	59.628	9.503	45705973.226890	14	428.8278	9.11676e-05	3.26540e-04
2015/02/25	03:21:08	ok	ok	428.9040	57.899	0.027275	18.71	59.636	9.532	44870786.016009	15	428.8517	9.03960e-05	3.24700e-04
2015/02/25	03:26:08	ok	ok	428.9040	57.884	0.027275	18.68	59.662	9.519	44377753.985561	15	428.9503	8.70895e-05	5.00887e-04
2015/02/25	03:31:08	ok	ok	428.9220	57.886	0.027275	18.65	59.596	9.492	48155025.638723	14	428.8193	9.15178e-05	3.34702e-04
2015/02/25	03:36:08	ok	ok	428.9200	57.884	0.027275	18.70	59.665	9.531	44604500.300475	15	428.8059	9.22237e-05	3.36785e-04
2015/02/25	03:41:08	ok	ok	428.9220	57.880	0.027275	18.70	59.544	9.512	44163094.314240	14	428.8358	8.96322e-05	2.97073e-04
2015/02/25	03:46:08	ok	ok	428.9100	57.882	0.027275	18.68	59.631	9.515	46351848.605302	13	428.8379	9.10073e-05	3.17876e-04
2015/02/25	03:51:08	ok	ok	428.9020	57.902	0.027275	18.74	59.580	9.540	44716762.699513	15	428.8625	9.02270e-05	2.82038e-04
2015/02/25	03:56:08	ok	ok	428.9100	57.884	0.027275	18.68	59.571	9.505	42039153.037220	14	428.8142	9.09132e-05	3.14354e-04
2015/02/25	04:01:08	ok	ok	428.9020	57.882	0.027275	18.70	59.604	9.522	46771802.318448	14	428.8193	9.08077e-05	2.96994e-04
2015/02/25	04:06:08	ok	ok	428.9080	57.877	0.027275	18.65	59.657	9.502	44772660.586182	14	428.7961	9.14218e-05	3.32577e-04
2015/02/25	04:11:08	ok	ok	428.8860	57.881	0.027275	18.68	59.540	9.500	45725570.524233	14	428.8036	9.03327e-05	3.13271e-04
2015/02/25	04:16:08	ok	ok	428.9200	57.868	0.027275	18.70	59.574	9.517	43087858.391195	14	428.7831	9.16044e-05	3.42867e-04
2015/02/25	04:21:08	ok	ok	428.9200	57.865	0.027275	18.68	59.571	9.505	46430266.738464	14	428.7567	9.35763e-05	4.00876e-04
2015/02/25	04:26:08	ok	ok	428.8920	57.878	0.027275	18.68	59.510	9.495	46727548.480921	15	428.8183	9.10703e-05	3.18483e-04
2015/02/25	04:31:08	ok	ok	428.9000	57.874	0.027275	18.71	59.485	9.508	43345638.908892	14	428.8737	8.79313e-05	3.69956e-04
2015/02/25	04:36:08	ok	ok	428.9000	57.873	0.027275	18.70	59.453	9.497	46320738.503315	14	428.7932	9.11259e-05	3.17634e-04
2015/02/25	04:41:08	ok	ok	428.9120	57.876	0.027275	18.72	59.486	9.514	45626537.610397	15	428.8441	9.04694e-05	2.95686e-04
2015/02/25	04:46:08	ok	ok	428.9020	57.861	0.027275	18.64	59.564	9.482	44277042.769959	14	428.7916	9.12862e-05	3.17169e-04
2015/02/25	04:51:08	ok	ok	428.9020	57.869	0.027275	18.74	59.489	9.526	43980054.405456	14	428.7978	9.12174e-05	3.73780e-04
2015/02/25	04:56:08	ok	ok	428.9020	57.865	0.027275	18.68	59.480	9.490	45433943.847424	14	428.8113	9.10461e-05	3.28411e-04
2015/02/25	05:01:08	ok	ok	428.9000	57.871	0.027275	18.68	59.450	9.486	43857044.552919	14	428.7919	9.10029e-05	3.18782e-04
2015/02/25	05:06:08	ok	ok	428.8980	57.869	0.027275	18.73	59.548	9.530	45286358.596253	14	428.7868	9.13868e-05	3.20222e-04
2015/02/25	05:11:08	ok	ok	428.8540	57.873	0.027275	18.72	59.486	9.514	45499771.244153	15	428.7982	9.15936e-05	3.34931e-04
2015/02/25	05:16:08	ok	ok	428.8780	57.864	0.027275	18.73	59.518	9.525	47338782.552477	14	428.8380	8.92513e-05	2.88744e-04
2015/02/25	05:21:08	ok	ok	428.9420	57.870	0.027275	18.75	59.461	9.527	45446178.692465	14	428.8044	9.05522e-05	3.17300e-04
2015/02/25	05:26:08	ok	ok	428.9060	57.860	0.027275	18.77	59.373	9.524	45857267.684303	13	428.8734	8.89163e-05	3.84902e-04
2015/02/25	05:31:08	ok	ok	428.8860	57.859	0.027275	18.69	59.512	9.501	44649426.995663	14	428.8006	9.03544e-05	2.90174e-04
2015/02/25	05:36:08	ok	ok	428.8580	57.848	0.027275	18.69	59.512	9.501	49734612.982646	14	428.6714	9.49602e-05	5.65644e-04
2015/02/25	05:41:08	ok	ok	428.8900	57.855	0.027275	18.74	59.489	9.526	47432500.350748	15	428.7897	9.19793e-05	4.63700e-04
2015/02/25	05:46:08	ok	ok	428.8540	57.845	0.027275	18.72	59.486	9.514	51929846.374963	14	428.8007	9.03850e-05	4.28817e-04
2015/02/25	05:51:08	ok	ok	428.8760	57.857	0.027275	18.72	59.517	9.519	42824026.332895	14	428.7625	9.09294e-05	3.00183e-04
2015/02/25	05:56:08	ok	ok	428.8840	57.850	0.027275	18.69	59.512	9.501	45364691.979134	14	428.7083	9.23665e-05	3.65169e-04
2015/02/25	06:01:08	ok	ok	428.8200	57.844	0.027275	18.66	59.537	9.488	47501298.208453	15	428.7944	9.01461e-05	3.32618e-04
2015/02/25	06:06:08	ok	ok	428.8740	57.869	0.027275	18.70	59.544	9.512	44660834.671696	15	428.8053	8.97186e-05	2.93992e-04
2015/02/25	06:11:08	ok	ok	428.8660	57.856	0.027275	18.67	59.599	9.504	46569439.360347	14	428.8072	8.96587e-05	2.92129e-04
2015/02/25	06:16:08	ok	ok	428.8480	57.855	0.027275	18.71	59.485	9.508	47239891.517146	14	428.7799	9.09719e-05	2.85686e-04
2015/02/25	06:21:08	ok	ok	428.8520	57.852	0.027275	18.70	59.513	9.507	45863203.844667	14	428.7999	8.96024e-05	2.90431e-04
2015/02/25	06:26:08	ok	ok	428.8460	57.856	0.027275	18.69	59.542	9.506	45841141.713404	13	428.7680	9.07516e-05	3.25942e-04
2015/02/25	06:31:08	ok	ok	428.8340	57.845	0.027275	18.67	59.539	9.494	44661684.709547	14	428.7085	9.17473e-05	3.28559e-04
2015/02/25	06:36:08	ok	ok	428.8260	57.849	0.027275	18.69	59.542	9.506	47340411.180656	14	428.7551	8.99672e-05	2.85935e-04
2015/02/25	06:41:08	ok	ok	428.8080	57.834	0.027275	18.67	59.539	9.494	45752329.787610	14	428.7144	9.20169e-05	3.44834e-04
2015/02/25	06:46:08	ok	ok	428.8260	57.835	0.027275	18.72	59.547	9.524	46188288.165473	15	428.7132	9.22068e-05	3.28575e-04
2015/02/25	06:51:08	ok	ok	428.8720	57.846	0.027275	18.72	59.547	9.524	43506045.385457	14	428.6793	9.39339e-05	6.21219e-04
2015/02/25	06:56:08	ok	ok	428.8400	57.844	0.027275	18.66	59.507	9.484	48440627.279488	14	428.7520	9.06139e-05	3.41614e-04
2015/02/25	07:01:08	ok	ok	428.8600	57.846	0.027275	18.72	59.517	9.519	48009754.173340	14	428.7339	9.14235e-05	3.53019e-04
2015/02/25	07:06:08	ok	ok	428.8300	57.841	0.027275	18.69	59.542	9.506	45809225.801987	15	428.7145	9.23847e-05	3.85897e-04
2015/02/25	07:11:08	--	ok	428.7880	57.844	0.027275	18.72	59.577	9.528	44931960.619113	15	428.7374	9.19016e-05	4.88157e-04
2015/02/25	07:11:21	--	ok	428.6040	57.925	0.027286	18.78	59.405	9.535	33399028.057002	14	428.9462	9.32997e-05	4.11314e-04
2015/02/25	07:11:35	ok	ok	428.9860	57.965	0.027307	18.63	59.290	9.432	39982243.204113	14	429.4096	9.07068e-05	5.68242e-04
2015/02/25	07:16:34	--	ok	429.4760	57.976	0.027307	18.68	59.510	9.495	34662901.662198	14	429.3881	9.22895e-05	3.18303e-04
2015/02/25	07:16:47	--	ok	428.4860	57.895	0.027282	18.72	59.456	9.509	31866097.260805	15	429.0118	8.71964e-05	8.81896e-04
2015/02/25	07:17:00	ok	ok	428.9720	57.967	0.027309	18.63	59.381	9.447	40384005.434961	14	429.2771	9.51328e-05	4.01621e-04
2015/02/25	07:22:00	--	ok	429.5340	57.979	0.027309	18.69	59.512	9.501	37447452.389633	14	429.4427	9.12750e-05	3.13131e-04
2015/02/25	07:22:13	ok	ok	428.9840	57.878	0.027281	18.73	59.458	9.515	30634646.043094	14	428.7473	9.45492e-05	6.24218e-04
2015/02/25	07:27:13	ok	ok	429.0280	57.893	0.027281	18.69	59.542	9.506	33216671.010984	15	428.9038	9.01308e-05	3.20961e-04
2015/02/25	07:32:13	ok	ok	428.9980	57.897	0.027281	18.69	59.542	9.506	29211036.673197	14	428.8377	9.14929e-05	3.35410e-04
2015/02/25	07:37:13	ok	ok	429.0680	57.898	0.027281	18.73	59.518	9.525	30148702.298791	14	428.8821	9.03064e-05	3.32859e-04
2015/02/25	07:42:13	ok	ok	429.0340	57.892	0.027281	18.74	59.550	9.535	29915951.652999	14	428.8994	9.02881e-05	2.90747e-04
2015/02/25	07:47:13	ok	ok	429.0560	57.910	0.027281	18.76	59.462	9.533	30092305.486438	14	428.9271	8.94063e-05	3.14083e-04
2015/02/25	07:52:13	ok	ok	428.9760	57.895	0.027281	18.78	59.496	9.549	30897757.000974	15	428.9134	9.10657e-05	4.22030e-04
2015/02/25	07:57:13	ok	ok	429.0320	57.904	0.027281	18.80	59.499	9.561	29454554.201079	14	428.8842	9.11467e-05	3.40013e-04
2015/02/25	08:02:13	--	ok	428.4800	57.900	0.027281	18.80	59.469	9.556	27620713.175669	13	428.7757	9.46234e-05	3.93340e-04
2015/02/25	08:02:26	--	ok	429.6300	57.980	0.027308	18.85	59.416	9.576	40477720.717622	14	429.5905	8.73735e-05	4.21939e-04
2015/02/25	08:02:40	--	ok	428.2580	57.788	0.027275	18.75	59.279	9.498	34767114.323026	14	428.5733	9.53515e-05	4.15660e-04
2015/02/25	08:02:53	--	ok	429.5860	57.981	0.027314	18.65	59.536	9.483	45984888.110032	14	429.5788	8.84519e-05	4.21625e-04
2015/02/25	08:03:06	--	ok	428.3920	57.848	0.027284	18.60	59.679	9.477	33319049.996686	14	428.6888	9.55195e-05	4.06547e-04
2015/02/25	08:03:19	--	ok	429.6180	57.976	0.027316	18.51	59.846	9.453	47978203.572002	14	429.4589	9.17994e-05	3.34383e-04
2015/02/25	08:03:32	--	ok	428.3420	57.826	0.027283	18.47	60.112	9.473	34430153.793154	14	428.6528	9.50321e-05	4.02596e-04
2015/02/25	08:03:46	--	ok	429.6400	57.978	0.027318	18.42	60.315	9.477	41055450.564579	14	429.6399	8.64074e-05	5.27155e-04
2015/02/25	08:03:59	--	ok	428.3740	57.839	0.027284	18.40	60.372	9.475	32995426.886001	15	428.6951	9.52538e-05	5.14416e-04
2015/02/25	08:04:12	--	ok	429.5960	57.976	0.027317	18.37	60.428	9.467	42653856.255275	14	429.4668	9.17272e-05	3.56027e-04
2015/02/25	08:04:25	--	ok	428.3760	57.844	0.027286	18.36	60.547	9.480	33466524.986805	14	428.6832	9.51760e-05	3.99331e-04
2015/02/25	08:04:38	--	ok	429.5840	57.978	0.027318	18.34	60.513	9.463	43183923.755223	14	429.4959	9.16509e-05	3.28427e-04
2015/02/25	08:04:51	--	ok	428.4140	57.855	0.027288	18.33	60.572	9.467	34760032.149663	14	428.7300	9.48158e-05	4.26072e-04
2015/02/25	08:05:05	--	ok	429.6120	57.980	0.027318	18.30	60.597	9.454	40971640.777465	14	429.5020	9.12129e-05	3.16651e-04
2015/02/25	08:05:18	--	ok	428.3960	57.841	0.027286	18.27	60.592	9.436	35521485.932953	14	428.6695	9.58051e-05	4.27318e-04
2015/02/25	08:05:31	--	ok	429.6020	57.976	0.027318	18.31	60.599	9.460	43928439.473509	13	429.5175	9.01400e-05	3.10283e-04
2015/02/25	08:05:44	--	ok	428.3880	57.844	0.027286	18.31	60.599	9.460	33599796.653319	14	428.7966	9.11426e-05	5.36852e-04
2015/02/25	08:05:57	--	ok	429.6080	57.976	0.027318	18.28	60.714	9.461	42524256.735268	14	429.5813	8.79818e-05	3.63622e-04
2015/02/25	08:06:10	--	ok	428.3740	57.842	0.027286	18.27	60.743	9.460	33654680.009380	14	428.6844	9.52637e-05	4.17329e-04
2015/02/25	08:06:24	--	ok	429.6940	57.978	0.027319	18.25	60.740	9.448	35013410.668391	14	429.6149	8.76366e-05	4.56643e-04
2015/02/25	08:06:37	--	ok	428.2840	57.799	0.027283	18.26	60.681	9.444	34748861.465774	14	428.6741	9.23311e-05	4.61291e-04
2015/02/25	08:06:50	ok	ok	429.1280	57.980	0.02732	18.25	60.649	9.434	36510534.705765	14	429.5393	9.13077e-05	5.00157e-04
2015/02/25	08:11:49	--	ok	429.8580	58.045	0.02732	18.84	59.263	9.546	33933979.938396	15	429.7508	9.02046e-05	3.21922e-04
2015/02/25	08:12:02	ok	ok	428.9140	57.835	0.027275	18.92	59.093	9.563	35289870.494447	14	428.8782	8.56409e-05	7.31490e-04
2015/02/25	08:17:02	ok	ok	428.9380	57.851	0.027275	18.87	59.328	9.573	33531729.927480	14	428.7831	9.11927e-05	3.50321e-04
2015/02/25	08:22:02	ok	ok	428.9180	57.849	0.027275	18.86	59.357	9.572	30385633.461534	14	428.7668	9.10305e-05	3.26162e-04
2015/02/25	08:27:02	ok	ok	428.9380	57.853	0.027275	18.87	59.389	9.583	31926432.439056	14	428.8089	9.00813e-05	3.42500e-04
2015/02/25	08:32:02	ok	ok	428.9260	57.863	0.027275	18.89	59.362	9.590	32106190.004329	14	428.7556	9.27918e-05	3.77749e-04
2015/02/25	08:37:02	ok	ok	428.8740	57.853	0.027275	18.92	59.366	9.607	30883899.699233	14	428.8164	9.02024e-05	3.28719e-04
2015/02/25	08:42:02	ok	ok	428.9240	57.859	0.027275	18.90	59.424	9.605	31761246.258263	14	428.7906	9.06121e-05	3.22390e-04
2015/02/25	08:47:02	ok	ok	428.9560	57.850	0.027275	18.97	59.405	9.642	30970058.625736	14	428.8043	9.12539e-05	3.40555e-04
2015/02/25	08:52:02	ok	ok	428.9520	57.859	0.027275	19.00	59.379	9.655	30967777.655121	14	428.9117	8.67091e-05	4.38900e-04
2015/02/25	08:57:02	ok	ok	428.9500	57.863	0.027275	19.03	59.384	9.673	28344428.325816	14	428.8004	9.13333e-05	3.41140e-04
2015/02/25	09:02:02	ok	ok	428.9260	57.858	0.027275	19.03	59.444	9.683	32658527.698290	14	428.8898	8.80510e-05	3.59677e-04
2015/02/25	09:07:02	ok	ok	428.9940	57.859	0.027275	19.10	59.395	9.715	31663902.228776	15	428.8755	9.06682e-05	3.45604e-04
2015/02/25	09:12:02	ok	ok	428.9180	57.862	0.027275	19.10	59.364	9.710	31910320.518697	14	428.8020	9.17719e-05	3.23365e-04
2015/02/25	09:17:02	ok	ok	428.9800	57.868	0.027275	19.17	59.345	9.747	28532388.337745	15	428.8779	9.07204e-05	3.70569e-04
2015/02/25	09:22:02	ok	ok	428.9940	57.877	0.027275	19.23	59.415	9.793	30928745.678697	13	428.8989	9.00836e-05	3.09608e-04
2015/02/25	09:27:02	ok	ok	429.0160	57.880	0.027275	19.30	59.335	9.820	32219333.911051	14	428.8694	9.15869e-05	3.17389e-04
2015/02/25	09:32:02	ok	ok	429.0500	57.886	0.027275	19.28	59.393	9.818	31728971.065333	14	428.8980	9.05820e-05	3.47624e-04
2015/02/25	09:37:02	ok	ok	429.0480	57.894	0.027275	19.36	59.345	9.856	32042130.617858	14	428.9367	9.02058e-05	3.45125e-04
2015/02/25	09:42:02	ok	ok	429.0900	57.886	0.027275	19.36	59.314	9.851	31887094.319191	14	428.9663	8.94180e-05	3.21159e-04
2015/02/25	09:47:02	ok	ok	429.0380	57.890	0.027275	19.41	59.383	9.891	29633257.417121	14	428.8617	9.20555e-05	3.52637e-04
2015/02/25	09:52:02	ok	ok	429.0900	57.892	0.027275	19.48	59.424	9.939	32374239.131860	14	428.9579	9.04275e-05	3.60350e-04
2015/02/25	09:57:02	ok	ok	429.0760	57.897	0.027275	19.54	59.373	9.965	32302195.213769	15	428.9618	9.12027e-05	3.58092e-04
2015/02/25	10:02:02	ok	ok	429.1300	57.899	0.027275	19.57	59.347	9.979	31022109.566211	14	428.9679	9.16386e-05	3.54131e-04
2015/02/25	10:07:02	ok	ok	429.1200	57.901	0.027275	19.62	59.355	10.009	32380255.681880	14	429.0270	8.93942e-05	3.77910e-04
2015/02/25	10:12:02	ok	ok	429.1540	57.911	0.027275	19.68	59.304	10.036	34344682.132606	14	428.8923	9.51525e-05	5.83782e-04
2015/02/25	10:17:02	ok	ok	429.1720	57.907	0.027275	19.75	59.285	10.074	34588683.578732	14	428.8949	9.52886e-05	6.84847e-04
2015/02/25	10:22:02	ok	ok	429.1620	57.923	0.027275	19.80	59.262	10.100	33261864.244362	14	429.0362	9.04254e-05	3.74046e-04
2015/02/25	10:27:02	ok	ok	429.1420	57.927	0.027275	19.86	59.271	10.137	35564008.276729	14	429.0436	9.03833e-05	3.18043e-04
2015/02/25	10:32:02	ok	ok	429.1900	57.926	0.027275	19.85	59.209	10.120	33671394.114582	14	429.0412	9.11140e-05	3.71080e-04
2015/02/25	10:37:02	--	ok	429.2020	57.916	0.027275	19.94	59.223	10.176	31366093.137008	14	429.0357	9.17349e-05	3.82087e-04
2015/02/25	10:37:16	ok	ok	428.9700	57.812	0.027264	19.92	59.129	10.148	33476259.096692	14	428.8104	9.13410e-05	3.87709e-04
2015/02/25	10:42:15	ok	ok	428.9980	57.859	0.027264	19.97	59.258	10.200	32923596.005597	15	428.8703	9.00325e-05	2.80647e-04
2015/02/25	10:47:15	ok	ok	428.9960	57.852	0.027264	20.04	59.269	10.244	34048755.277247	14	428.8984	8.92635e-05	2.95738e-04
2015/02/25	10:52:15	ok	ok	429.0200	57.860	0.027264	20.12	59.221	10.283	34557443.253271	14	428.9380	8.88826e-05	3.16938e-04
2015/02/25	10:57:15	ok	ok	429.0560	57.857	0.027264	20.14	59.255	10.301	30693323.267507	14	428.9194	8.90693e-05	2.80073e-04
2015/02/25	11:02:15	ok	ok	429.1040	57.861	0.027264	20.22	59.267	10.352	31682988.017127	14	428.9586	8.96790e-05	3.01180e-04
2015/02/25	11:07:15	ok	ok	429.0880	57.868	0.027264	20.23	59.299	10.363	30693263.451798	14	428.9745	8.94557e-05	3.50737e-04
2015/02/25	11:12:15	ok	ok	429.1020	57.875	0.027264	20.31	59.281	10.408	30500018.536214	14	428.9914	8.94987e-05	3.41078e-04
2015/02/25	11:17:15	ok	ok	429.1440	57.879	0.027264	20.37	59.291	10.447	29946538.933308	15	429.0071	9.02193e-05	3.05088e-04
2015/02/25	11:22:15	ok	ok	429.1540	57.877	0.027264	20.42	59.299	10.479	30874824.406174	15	428.9565	9.20993e-05	3.45663e-04
2015/02/25	11:27:15	ok	ok	429.1000	57.893	0.027264	20.53	59.255	10.538	32797796.453499	15	429.0261	8.92166e-05	3.01154e-04
2015/02/25	11:32:15	ok	ok	429.1860	57.910	0.027264	20.59	59.295	10.582	34007716.228297	14	429.0113	9.15447e-05	3.33867e-04
2015/02/25	11:37:15	ok	ok	429.1840	57.903	0.027264	20.66	59.275	10.622	31711935.474884	15	429.0739	9.03017e-05	2.69949e-04
2015/02/25	11:42:15	--	ok	429.2760	57.915	0.027264	20.80	59.145	10.685	35631599.179162	14	429.1659	8.76741e-05	4.08776e-04
2015/02/25	11:42:28	ok	ok	428.9120	57.770	0.02725	20.81	59.055	10.675	34368010.509953	14	428.7296	9.06413e-05	3.20140e-04
2015/02/25	11:47:28	ok	ok	428.9240	57.786	0.02725	20.89	59.159	10.744	33173529.217985	15	428.7936	9.16026e-05	4.13831e-04
2015/02/25	11:52:28	ok	ok	428.9600	57.783	0.02725	20.95	59.290	10.805	36535212.954270	15	428.8545	8.92282e-05	2.81238e-04
2015/02/25	11:57:28	ok	ok	429.0480	57.807	0.02725	21.11	59.163	10.882	33419074.907558	15	428.8826	8.92650e-05	3.27359e-04
2015/02/25	12:02:28	ok	ok	429.0160	57.816	0.02725	21.19	59.236	10.946	38798839.281508	15	428.9102	8.97641e-05	3.04343e-04
2015/02/25	12:07:28	ok	ok	429.0980	57.836	0.02725	21.34	59.199	11.035	37455563.063774	15	428.9246	9.15071e-05	3.51223e-04
2015/02/25	12:12:28	ok	ok	429.0840	57.823	0.02725	21.44	59.184	11.096	37363750.737736	15	428.9010	9.25514e-05	3.77380e-04
2015/02/25	12:17:28	ok	ok	429.1360	57.845	0.02725	21.54	59.199	11.163	37656023.172403	15	429.0186	8.91801e-05	3.10053e-04
2015/02/25	12:22:28	ok	ok	429.1340	57.867	0.02725	21.61	59.180	11.205	40914607.790745	15	429.0396	8.96978e-05	3.31104e-04
2015/02/25	12:27:28	ok	ok	429.1700	57.868	0.02725	21.70	59.224	11.272	38568885.009186	15	429.0476	8.95198e-05	3.43452e-04
2015/02/25	12:32:28	--	ok	429.2200	57.880	0.02725	21.80	59.209	11.334	40605042.636293	15	429.0768	9.04451e-05	3.26338e-04
2015/02/25	12:32:42	ok	ok	428.9720	57.772	0.027238	21.88	59.038	11.353	39377427.323072	15	428.8216	9.05014e-05	3.06707e-04
2015/02/25	12:37:41	ok	ok	428.9760	57.775	0.027238	21.95	59.110	11.413	40620517.725053	15	428.8687	8.93818e-05	3.41078e-04
2015/02/25	12:42:41	ok	ok	429.0040	57.781	0.027238	21.96	59.142	11.426	41863199.852383	15	428.8405	9.14614e-05	3.62898e-04
2015/02/25	12:47:41	ok	ok	428.9640	57.793	0.027238	22.02	59.121	11.461	47282121.460354	15	428.9497	8.86585e-05	3.27016e-04
2015/02/25	12:52:41	ok	ok	428.8780	57.757	0.027238	21.76	59.754	11.412	37714079.749956	15	428.7442	9.03995e-05	3.38490e-04
2015/02/25	12:57:41	--	ok	428.6860	57.739	0.027238	21.31	60.505	11.259	35883627.372024	15	428.5738	9.05986e-05	3.13118e-04
2015/02/25	12:57:55	ok	ok	429.0980	57.839	0.027254	21.36	60.361	11.265	40291655.983771	14	428.9433	9.06350e-05	3.27176e-04
2015/02/25	13:02:54	ok	ok	428.9020	57.812	0.027254	21.04	60.948	11.165	38046901.321870	14	428.8229	9.00754e-05	3.00945e-04
2015/02/25	13:07:54	ok	ok	428.8980	57.791	0.027254	20.86	61.132	11.082	38091550.413568	14	428.7304	9.15546e-05	3.67231e-04
2015/02/25	13:12:54	ok	ok	428.8240	57.789	0.027254	20.79	61.332	11.074	39445625.933525	15	428.6597	9.20092e-05	3.42939e-04
2015/02/25	13:17:54	--	ok	428.7600	57.771	0.027254	20.69	61.558	11.050	37344907.000511	14	428.6535	9.01346e-05	2.95963e-04
2015/02/25	13:18:07	ok	ok	429.0700	57.846	0.027267	20.70	61.499	11.046	28578142.636300	14	428.9016	9.09676e-05	3.35413e-04
2015/02/25	13:23:07	ok	ok	429.0640	57.858	0.027267	20.66	61.644	11.046	26517017.863380	14	428.9060	9.04153e-05	3.78300e-04
2015/02/25	13:28:07	ok	ok	428.9500	57.843	0.027267	20.59	61.723	11.016	36387164.842494	14	428.8349	9.19567e-05	4.32859e-04
2015/02/25	13:33:07	ok	ok	428.9720	57.832	0.027267	20.58	61.812	11.025	27577341.605748	13	428.7705	9.13395e-05	3.78035e-04
2015/02/25	13:38:07	ok	ok	428.9360	57.823	0.027267	20.48	61.917	10.979	28691037.903220	14	428.8118	9.06804e-05	4.02730e-04
2015/02/25	13:43:07	ok	ok	428.9060	57.797	0.027267	20.44	62.001	10.969	27811593.778476	13	428.7575	9.00656e-05	3.57935e-04
2015/02/25	13:48:07	ok	ok	428.8800	57.795	0.027267	20.45	62.093	10.992	30776287.821939	13	428.7860	8.87994e-05	4.32659e-04
2015/02/25	13:53:07	ok	ok	428.8200	57.792	0.027267	20.42	62.118	10.977	29306656.083536	15	428.7133	9.13501e-05	4.06236e-04
2015/02/25	13:58:07	ok	ok	428.8060	57.767	0.027267	20.40	62.175	10.974	33104564.817267	15	428.7597	8.78559e-05	4.08064e-04
2015/02/25	14:03:07	ok	ok	428.8240	57.759	0.027267	20.40	62.296	10.995	28757412.207102	13	428.6848	8.89999e-05	3.80407e-04
2015/02/25	14:08:07	--	ok	428.7720	57.755	0.027267	20.40	62.296	10.995	28579110.419632	14	428.6579	9.10949e-05	4.15657e-04
2015/02/25	14:08:21	--	ok	428.5060	57.852	0.027279	20.48	62.128	11.017	29045606.509318	14	428.8597	9.37498e-05	4.35506e-04
2015/02/25	14:08:34	ok	ok	429.0380	57.982	0.027305	20.38	62.142	10.955	30464909.148220	14	429.3778	9.41953e-05	4.08696e-04
2015/02/25	14:13:33	--	ok	429.5860	57.989	0.027305	20.46	62.276	11.030	30003403.525963	14	429.4517	9.19868e-05	3.69543e-04
2015/02/25	14:13:46	ok	ok	428.9320	57.781	0.027274	20.43	62.150	10.989	31306727.169261	14	428.7501	8.86228e-05	3.45755e-04
2015/02/25	14:18:46	ok	ok	428.9660	57.803	0.027274	20.41	62.328	11.007	27712827.807020	14	428.7974	9.13770e-05	3.87293e-04
2015/02/25	14:23:46	ok	ok	428.9720	57.803	0.027274	20.48	62.370	11.060	29326944.982675	13	428.8021	8.96242e-05	3.60595e-04
2015/02/25	14:28:46	ok	ok	428.9460	57.809	0.027274	20.45	62.455	11.056	29883981.833017	14	428.8124	9.06103e-05	3.79638e-04
2015/02/25	14:33:46	ok	ok	428.9020	57.793	0.027274	20.43	62.512	11.053	29836384.655375	14	428.7667	9.11022e-05	4.17038e-04
2015/02/25	14:38:46	ok	ok	428.9200	57.781	0.027274	20.42	62.540	11.051	27393131.753732	14	428.7856	9.03999e-05	4.01388e-04
2015/02/25	14:43:46	ok	ok	428.9140	57.790	0.027274	20.48	62.581	11.097	24932899.689344	13	428.7286	9.06751e-05	3.75056e-04
2015/02/25	14:48:46	ok	ok	428.9080	57.789	0.027274	20.51	62.465	11.096	29476559.109224	14	428.7827	9.00924e-05	3.58777e-04
2015/02/25	14:53:46	ok	ok	429.0380	57.833	0.027274	21.09	61.775	11.350	26028911.699414	15	428.8676	9.06173e-05	3.19088e-04
2015/02/25	14:58:46	ok	ok	428.9600	57.809	0.027274	20.93	62.383	11.355	31661981.016925	14	428.8107	9.15578e-05	3.70826e-04
2015/02/25	15:03:46	ok	ok	428.9940	57.791	0.027274	20.95	62.145	11.325	28360700.069805	15	428.8074	9.16641e-05	4.11496e-04
2015/02/25	15:08:46	ok	ok	428.9680	57.793	0.027274	20.86	62.493	11.329	30297991.399889	14	428.8352	9.01320e-05	3.53768e-04
2015/02/25	15:13:46	ok	ok	428.9320	57.786	0.027274	20.83	62.608	11.330	27115102.626879	12	428.7706	8.99982e-05	2.66550e-04
2015/02/25	15:18:46	ok	ok	428.8880	57.790	0.027274	20.80	62.664	11.321	26570787.616173	15	428.7138	9.22069e-05	3.12378e-04
2015/02/25	15:23:46	ok	ok	428.8400	57.770	0.027274	20.72	62.831	11.298	28547816.057219	15	428.7240	9.09328e-05	3.61174e-04
2015/02/25	15:28:46	ok	ok	428.8780	57.763	0.027274	20.70	62.828	11.285	28853478.335979	14	428.7202	9.07122e-05	4.02234e-04
2015/02/25	15:33:46	ok	ok	428.8240	57.768	0.027274	20.68	62.885	11.282	29069495.756577	13	428.6843	9.07294e-05	3.38567e-04
2015/02/25	15:38:46	ok	ok	428.8320	57.753	0.027274	20.62	62.935	11.251	26154396.675591	15	428.6319	9.17642e-05	4.13240e-04
2015/02/25	15:43:46	ok	ok	428.8960	57.730	0.027274	20.86	62.674	11.362	30130356.395755	15	428.7047	9.18027e-05	3.85353e-04
2015/02/25	15:48:46	ok	ok	428.9400	57.744	0.027274	21.08	62.620	11.498	29402177.702596	15	428.7738	8.98622e-05	3.18378e-04
2015/02/25	15:53:46	ok	ok	428.8840	57.783	0.027274	21.01	62.819	11.488	27079306.546894	14	428.7462	9.05446e-05	3.36921e-04
2015/02/25	15:58:46	ok	ok	428.9260	57.774	0.027274	21.04	62.794	11.503	24074730.133457	14	428.7834	8.84099e-05	3.78576e-04
2015/02/25	16:03:46	ok	ok	428.8860	57.769	0.027274	20.94	62.958	11.467	23812633.425282	15	428.6591	8.85831e-05	3.26789e-04
2015/02/25	16:08:46	ok	ok	428.8040	57.759	0.027274	20.83	63.060	11.412	26311858.085917	14	428.6702	9.05618e-05	3.79447e-04
2015/02/25	16:13:46	--	ok	428.7800	57.750	0.027274	20.77	63.111	11.382	24228488.840680	15	428.6491	8.78405e-05	3.01010e-04
2015/02/25	16:14:00	ok	ok	429.0640	57.816	0.027286	20.82	63.029	11.400	28794836.700601	14	428.8724	9.00220e-05	3.30800e-04
2015/02/25	16:18:59	ok	ok	429.0540	57.823	0.027286	20.75	63.137	11.373	30378800.920263	13	428.8098	9.11664e-05	4.07568e-04
2015/02/25	16:23:59	ok	ok	429.0200	57.823	0.027286	20.68	63.246	11.346	25842315.330852	14	428.8192	8.89076e-05	3.80279e-04
2015/02/25	16:28:59	ok	ok	428.9560	57.810	0.027286	20.64	63.209	11.314	25834156.132956	14	428.7853	8.93887e-05	3.95916e-04
2015/02/25	16:33:59	ok	ok	428.9360	57.807	0.027286	20.62	63.266	11.311	28737764.747228	14	428.7792	9.08738e-05	3.87440e-04
2015/02/25	16:38:59	ok	ok	428.8660	57.793	0.027286	20.54	63.313	11.266	26788327.916089	12	428.7758	8.88988e-05	3.76015e-04
2015/02/25	16:43:59	--	ok	428.3160	57.790	0.027286	20.52	63.279	11.247	27598792.356580	15	428.6389	9.41003e-05	4.26629e-04
2015/02/25	16:44:13	ok	ok	429.1280	57.998	0.027323	20.54	63.192	11.245	26546112.699834	15	429.4690	9.41572e-05	3.97690e-04
2015/02/25	16:49:12	--	ok	429.6300	57.997	0.027323	20.46	63.359	11.222	25007566.600109	14	429.5131	8.98868e-05	3.33069e-04
2015/02/25	16:49:25	ok	ok	428.9420	57.783	0.027289	20.52	63.249	11.242	29925806.349672	14	428.7121	9.16292e-05	4.34403e-04
2015/02/25	16:54:25	ok	ok	428.9580	57.804	0.027289	20.45	63.418	11.226	27359258.894444	13	428.7531	9.00084e-05	3.61437e-04
2015/02/25	16:59:25	ok	ok	428.9060	57.790	0.027289	20.40	63.409	11.192	24960617.050128	14	428.7299	9.12717e-05	4.05510e-04
2015/02/25	17:04:25	--	ok	428.2960	57.793	0.027289	20.42	63.443	11.211	25400274.746201	14	428.6206	9.49589e-05	4.69516e-04
2015/02/25	17:04:39	ok	ok	429.1480	57.996	0.027327	20.44	63.266	11.193	35468892.993561	14	429.4720	9.40574e-05	4.05843e-04
2015/02/25	17:09:38	--	ok	429.6140	57.997	0.027327	20.38	63.466	11.189	27436757.623638	14	429.5333	8.96570e-05	3.21962e-04
2015/02/25	17:09:52	--	ok	428.3120	57.787	0.027294	20.35	63.431	11.163	30287080.236944	14	428.6383	9.48403e-05	4.50110e-04
2015/02/25	17:10:05	ok	ok	429.1020	57.992	0.02733	20.22	63.529	11.096	32879522.535286	14	429.4145	9.40326e-05	4.19230e-04
2015/02/25	17:15:04	ok	ok	429.1320	57.998	0.02733	20.32	63.486	11.153	27530533.342238	14	429.4720	9.35974e-05	4.24036e-04
2015/02/25	17:20:04	ok	ok	429.1160	57.998	0.02733	20.28	63.509	11.131	29052730.133938	14	429.4360	9.38891e-05	4.19364e-04
2015/02/25	17:25:04	ok	ok	429.0580	57.996	0.02733	20.24	63.503	11.104	27273810.045182	14	429.4326	9.31588e-05	4.01269e-04
2015/02/25	17:30:04	ok	ok	429.0620	57.995	0.02733	20.22	63.589	11.106	28765341.174986	15	429.3984	9.32168e-05	4.07832e-04
2015/02/25	17:35:04	ok	ok	429.0400	57.993	0.02733	20.15	63.667	11.075	28362636.927865	14	429.3640	9.34864e-05	4.10648e-04
2015/02/25	17:40:04	ok	ok	429.0380	57.991	0.02733	20.18	63.612	11.085	30452826.895686	14	429.3500	9.35960e-05	4.10053e-04
2015/02/25	17:45:04	ok	ok	428.9760	57.989	0.02733	20.10	63.689	11.046	25320158.364552	14	429.3199	9.31652e-05	3.96659e-04
2015/02/25	17:50:04	ok	ok	428.9540	57.986	0.02733	20.02	63.735	11.003	28468503.864648	14	429.3052	9.24754e-05	4.10914e-04
2015/02/25	17:55:04	ok	ok	428.9500	57.986	0.02733	20.02	63.735	11.003	27826469.763660	14	429.2675	9.36170e-05	4.14599e-04
2015/02/25	18:00:04	ok	ok	428.9060	57.981	0.02733	19.99	63.670	10.972	27972763.803029	14	429.2544	9.35061e-05	4.08700e-04
2015/02/25	18:05:04	ok	ok	428.8660	57.982	0.02733	19.99	63.760	10.988	28905435.383613	14	429.2159	9.34884e-05	4.13208e-04
2015/02/25	18:10:04	ok	ok	428.8680	57.979	0.02733	19.92	63.778	10.946	29239857.437246	14	429.1973	9.32038e-05	4.24138e-04
2015/02/25	18:15:04	ok	ok	428.8500	57.974	0.02733	19.88	63.802	10.924	31897230.340160	14	429.1544	9.43384e-05	4.14664e-04
2015/02/25	18:20:04	ok	ok	428.8200	57.969	0.02733	19.85	63.767	10.899	28907505.710972	14	429.1607	9.31867e-05	4.10024e-04
2015/02/25	18:25:04	--	ok	428.7740	57.967	0.02733	19.80	63.848	10.881	28184701.319261	14	429.1391	9.32521e-05	4.12981e-04
2015/02/25	18:25:17	ok	ok	429.0660	57.989	0.027342	19.83	63.733	10.881	28008328.359609	14	429.3861	9.45253e-05	3.99866e-04
2015/02/25	18:30:17	--	ok	429.5920	57.991	0.027342	19.75	63.869	10.853	23236173.880158	14	429.4728	8.94145e-05	3.22627e-04
2015/02/25	18:30:31	--	ok	428.3600	57.825	0.027311	19.78	63.725	10.847	28725519.458686	14	428.6682	9.41122e-05	4.11869e-04
2015/02/25	18:30:44	ok	ok	428.9920	57.986	0.027345	19.65	63.793	10.777	25890068.649752	14	429.5187	8.77306e-05	7.98801e-04
2015/02/25	18:35:43	ok	ok	429.0380	57.990	0.027345	19.69	63.829	10.808	23106749.939337	14	429.4320	9.28960e-05	4.08845e-04
2015/02/25	18:40:43	ok	ok	429.0340	57.993	0.027345	19.66	63.884	10.798	23113207.988839	14	429.3927	9.33714e-05	4.06450e-04
2015/02/25	18:45:43	ok	ok	428.9920	57.987	0.027345	19.62	63.877	10.772	22562365.522317	14	429.3775	9.31914e-05	3.96759e-04
2015/02/25	18:50:43	--	ok	429.5900	57.987	0.027345	19.58	63.960	10.761	20059100.361278	14	429.4048	9.07054e-05	3.64800e-04
2015/02/25	18:50:57	--	ok	428.2760	57.807	0.027314	19.56	63.897	10.737	26288147.736208	14	428.5986	9.39177e-05	4.28995e-04
2015/02/25	18:51:10	ok	ok	429.0700	57.989	0.027352	19.49	63.915	10.696	30465671.667275	14	429.3979	9.41867e-05	3.93046e-04
2015/02/25	18:56:09	ok	ok	429.1200	58.000	0.027352	19.56	63.897	10.737	25617964.311954	14	429.4632	9.38915e-05	4.13206e-04
2015/02/25	19:01:09	--	ok	429.6960	57.996	0.027352	19.50	63.917	10.703	29332670.066129	14	429.5064	9.08756e-05	3.54135e-04
2015/02/25	19:01:23	--	ok	428.3180	57.812	0.027315	19.56	63.777	10.717	34823543.800948	14	428.7382	9.00508e-05	5.83857e-04
2015/02/25	19:01:36	ok	ok	429.0240	57.982	0.027351	19.41	63.961	10.654	38791187.396468	14	429.3462	9.33822e-05	4.00182e-04
2015/02/25	19:06:35	--	ok	429.5520	57.991	0.027351	19.48	63.943	10.695	35330833.951794	14	429.4777	9.05129e-05	3.26637e-04
2015/02/25	19:06:48	--	ok	428.3960	57.858	0.027322	19.51	63.859	10.699	26874076.552564	14	428.7238	9.45993e-05	4.18512e-04
2015/02/25	19:07:02	--	ok	429.6060	57.984	0.027354	19.38	64.046	10.649	42028995.138136	13	429.4379	8.96944e-05	3.17037e-04
2015/02/25	19:07:15	--	ok	428.2840	57.803	0.027322	19.32	64.215	10.640	26878822.326054	14	428.6814	9.23344e-05	4.52063e-04
2015/02/25	19:07:28	ok	ok	429.1680	57.991	0.02736	19.26	64.473	10.645	35891122.477863	15	429.6523	8.76474e-05	7.67388e-04
2015/02/25	19:12:27	--	ok	429.2740	58.021	0.02736	19.50	63.947	10.708	29444355.372740	15	429.5690	9.47834e-05	3.96250e-04
2015/02/25	19:12:40	ok	ok	428.9140	57.976	0.027346	19.48	63.913	10.690	27662872.311746	14	429.3387	8.98659e-05	5.57774e-04
2015/02/25	19:17:40	ok	ok	428.9080	57.979	0.027346	19.48	63.913	10.690	22574414.469650	14	429.2647	9.45221e-05	4.06367e-04
2015/02/25	19:22:40	ok	ok	428.8980	57.980	0.027346	19.45	63.908	10.670	23736955.414023	14	429.3073	9.23676e-05	4.44962e-04
2015/02/25	19:27:40	ok	ok	428.8900	57.977	0.027346	19.42	63.963	10.660	24114351.357586	14	429.2207	9.33637e-05	4.07479e-04
2015/02/25	19:32:40	ok	ok	428.8480	57.974	0.027346	19.36	64.042	10.636	24359687.965769	14	429.1556	9.56178e-05	4.49091e-04
2015/02/25	19:37:40	ok	ok	428.8360	57.972	0.027346	19.32	64.065	10.615	26483393.009573	14	429.2564	9.06476e-05	5.27691e-04
2015/02/25	19:42:40	ok	ok	428.8140	57.972	0.027346	19.28	64.148	10.604	21765119.286489	13	429.1773	9.23218e-05	3.72219e-04
2015/02/25	19:47:40	--	ok	428.7820	57.970	0.027346	19.24	64.141	10.578	24305950.533685	14	429.1616	9.30031e-05	4.13629e-04
2015/02/25	19:47:53	ok	ok	429.0300	57.980	0.027357	19.22	64.078	10.555	33249525.329557	13	429.3524	9.26000e-05	3.54409e-04
2015/02/25	19:52:53	ok	ok	429.0540	57.987	0.027357	19.24	64.171	10.583	30458489.055998	14	429.3926	9.28111e-05	3.77692e-04
2015/02/25	19:57:53	ok	ok	429.0280	57.983	0.027357	19.18	64.191	10.549	31417826.728626	14	429.3719	9.23815e-05	3.80151e-04
2015/02/25	20:02:53	ok	ok	428.9980	57.980	0.027357	19.20	64.164	10.557	29649924.723558	15	429.3365	9.35215e-05	3.83919e-04
2015/02/25	20:07:53	ok	ok	428.9640	57.980	0.027357	19.12	64.240	10.519	31655581.274271	14	429.3141	9.26926e-05	3.90235e-04
2015/02/25	20:12:53	ok	ok	428.9400	57.976	0.027357	19.11	64.238	10.513	31995608.379283	14	429.2583	9.39915e-05	3.94359e-04
2015/02/25	20:17:53	ok	ok	428.9440	57.975	0.027357	19.10	64.207	10.502	31291053.879549	15	429.2915	9.30679e-05	3.79883e-04
2015/02/25	20:22:53	ok	ok	428.9220	57.973	0.027357	19.11	64.209	10.508	31936397.060804	14	429.2695	9.30010e-05	3.76848e-04
2015/02/25	20:27:53	ok	ok	428.9020	57.972	0.027357	19.06	64.200	10.476	30657555.231081	14	429.2248	9.38859e-05	3.91059e-04
2015/02/25	20:32:53	ok	ok	428.8820	57.972	0.027357	19.02	64.283	10.465	31736262.033687	13	429.1829	9.28665e-05	3.67756e-04
2015/02/25	20:37:53	ok	ok	428.8540	57.970	0.027357	19.02	64.253	10.460	29344904.881146	14	429.1895	9.33852e-05	3.83650e-04
2015/02/25	20:42:53	ok	ok	428.8680	57.969	0.027357	18.97	64.274	10.432	32396716.093065	15	429.1680	9.43877e-05	4.09274e-04
2015/02/25	20:47:53	ok	ok	428.8280	57.966	0.027357	18.93	64.327	10.416	28418601.122274	14	429.1692	9.31703e-05	3.99820e-04
2015/02/25	20:52:53	ok	ok	428.8220	57.965	0.027357	18.92	64.325	10.410	31836936.457912	14	429.1931	9.17438e-05	4.20894e-04
2015/02/25	20:57:53	--	ok	428.7900	57.964	0.027357	18.89	64.320	10.391	29629593.237428	15	429.1462	9.31774e-05	3.90549e-04
2015/02/25	20:58:07	--	ok	429.5840	57.977	0.027368	18.90	64.232	10.383	42117469.627285	13	429.4291	9.03788e-05	3.01368e-04
2015/02/25	20:58:20	--	ok	428.2800	57.825	0.027337	18.80	64.364	10.343	27897543.344846	14	428.5964	9.44813e-05	3.99074e-04
2015/02/25	20:58:33	--	ok	429.6180	57.981	0.027375	18.72	64.648	10.339	41205437.643891	14	429.4876	9.12547e-05	3.15824e-04
2015/02/25	20:58:46	--	ok	428.3700	57.847	0.027343	18.67	64.818	10.336	28725369.350727	14	428.8815	8.60256e-05	7.14671e-04
2015/02/25	20:59:00	--	ok	429.7020	57.983	0.027376	18.62	64.987	10.333	40212696.994617	14	429.4968	9.09338e-05	3.34843e-04
2015/02/25	20:59:13	--	ok	428.2940	57.811	0.027339	18.57	65.127	10.324	30010747.432796	14	428.7486	8.77970e-05	7.80749e-04
2015/02/25	20:59:26	--	ok	429.5940	57.981	0.027376	18.56	65.214	10.332	37328736.327633	14	429.4864	9.12187e-05	3.15132e-04
2015/02/25	20:59:40	--	ok	428.4000	57.853	0.027345	18.54	65.300	10.333	27979923.708566	14	428.7819	9.05520e-05	5.47875e-04
2015/02/25	20:59:53	ok	ok	429.0860	57.980	0.027376	18.55	65.361	10.349	32843632.599905	14	429.4155	9.35428e-05	3.82619e-04
2015/02/25	21:04:52	--	ok	429.2240	58.016	0.027376	18.90	64.262	10.388	30538942.373583	15	429.5384	9.48422e-05	3.78476e-04
2015/02/25	21:05:05	ok	ok	428.9120	57.971	0.027365	18.87	64.257	10.368	27649588.515294	14	429.2954	9.23097e-05	4.57707e-04
2015/02/25	21:10:04	--	ok	429.5260	57.972	0.027365	18.86	64.315	10.372	24193657.018961	15	429.3679	9.10887e-05	3.14195e-04
2015/02/25	21:10:18	--	ok	428.3080	57.831	0.027337	18.87	64.257	10.368	28369033.077838	14	428.6110	9.50486e-05	4.00167e-04
2015/02/25	21:10:31	--	ok	429.5600	57.976	0.027373	18.78	64.391	10.335	46359037.929392	15	429.4624	9.20082e-05	2.92310e-04
2015/02/25	21:10:44	--	ok	428.3700	57.843	0.027344	18.70	64.466	10.298	28051209.991202	14	428.6749	9.38769e-05	3.85087e-04
2015/02/25	21:10:57	ok	ok	429.0940	57.978	0.027377	18.67	64.639	10.308	35828053.066987	14	429.4065	9.42457e-05	3.66383e-04
2015/02/25	21:15:57	--	ok	429.2060	58.010	0.027377	18.86	64.345	10.376	28732934.532357	15	429.5180	9.48202e-05	3.71073e-04
2015/02/25	21:16:10	ok	ok	428.9260	57.968	0.027366	18.82	64.278	10.341	29807490.594893	14	429.2754	9.23411e-05	4.93266e-04
2015/02/25	21:21:09	ok	ok	428.9160	57.975	0.027366	18.85	64.283	10.360	23798070.911344	14	429.2828	9.41668e-05	3.90625e-04
2015/02/25	21:26:09	--	ok	429.5420	57.978	0.027366	18.83	64.340	10.357	22255574.882548	14	429.3390	9.19406e-05	3.41630e-04
2015/02/25	21:26:22	--	ok	428.3020	57.836	0.027338	18.87	64.197	10.359	27142930.509509	14	428.6162	9.51556e-05	4.12796e-04
2015/02/25	21:26:35	--	ok	429.6360	57.977	0.027375	18.74	64.205	10.281	44865863.004954	14	429.4521	9.17738e-05	3.28799e-04
2015/02/25	21:26:49	--	ok	428.2580	57.806	0.027341	18.68	64.582	10.305	29787361.081246	14	428.5528	9.42152e-05	3.91425e-04
2015/02/25	21:27:02	ok	ok	429.0840	57.983	0.02738	18.59	64.715	10.271	28392421.403445	14	429.5065	9.14762e-05	5.34331e-04
2015/02/25	21:32:01	--	ok	429.7700	58.016	0.02738	18.79	64.362	10.336	24141156.873705	15	429.6128	9.10695e-05	3.03280e-04
2015/02/25	21:32:15	--	ok	428.2240	57.805	0.027339	18.72	64.350	10.292	27238852.637198	14	428.5441	9.50587e-05	4.14659e-04
2015/02/25	21:32:28	ok	ok	429.0640	57.984	0.02738	18.61	64.629	10.270	25960540.088317	14	429.5372	8.97718e-05	6.58594e-04
2015/02/25	21:37:27	--	ok	429.7620	58.014	0.02738	18.80	64.364	10.343	24616340.663868	15	429.6172	9.05138e-05	3.02034e-04
2015/02/25	21:37:40	--	ok	428.2580	57.814	0.02734	18.74	64.294	10.295	28659701.219853	14	428.6901	8.97877e-05	6.34709e-04
2015/02/25	21:37:54	ok	ok	429.0620	57.980	0.027379	18.64	64.456	10.260	27431590.801588	14	429.4008	9.35518e-05	3.54637e-04
2015/02/25	21:42:53	ok	ok	429.1340	58.001	0.027379	18.73	64.412	10.308	25463092.158241	13	429.4588	9.34925e-05	3.61246e-04
2015/02/25	21:47:53	--	ok	429.6740	58.003	0.027379	18.73	64.412	10.308	23806579.701068	15	429.5178	9.17178e-05	3.26070e-04
2015/02/25	21:48:07	--	ok	428.3320	57.843	0.027343	18.73	64.263	10.284	29781053.954330	14	428.6585	9.39164e-05	3.96882e-04
2015/02/25	21:48:20	ok	ok	429.0140	57.977	0.027379	18.54	64.528	10.211	26581370.062694	14	429.3421	9.49894e-05	3.87622e-04
2015/02/25	21:53:19	ok	ok	429.0800	58.000	0.027379	18.67	64.491	10.284	24819318.524013	15	429.4155	9.50460e-05	3.79340e-04
2015/02/25	21:58:19	ok	ok	429.0160	57.991	0.027379	18.60	64.508	10.244	23818100.158663	15	429.4099	9.33571e-05	3.99516e-04
2015/02/25	22:03:19	ok	ok	429.0280	57.992	0.027379	18.59	64.536	10.243	23267748.611893	15	429.3878	9.42702e-05	3.90989e-04
2015/02/25	22:08:19	--	ok	429.6200	57.991	0.027379	18.63	64.514	10.263	22271287.839889	15	429.4372	9.21653e-05	3.29988e-04
2015/02/25	22:08:33	--	ok	428.3520	57.863	0.027346	18.69	64.375	10.278	29126129.388796	14	428.6334	9.46537e-05	4.16742e-04
2015/02/25	22:08:46	ok	ok	429.0160	57.978	0.02738	18.59	64.328	10.210	26995026.827562	15	429.5729	7.07148e-05	1.29445e-03
2015/02/25	22:13:45	--	ok	429.6880	57.988	0.02738	18.65	64.517	10.276	23958057.414848	15	429.5151	9.04701e-05	3.09163e-04
2015/02/25	22:13:59	--	ok	428.2480	57.817	0.027344	18.64	64.396	10.251	28227107.782348	14	428.5700	9.37488e-05	4.20415e-04
2015/02/25	22:14:12	ok	ok	429.0560	57.981	0.027383	18.58	64.356	10.208	26793516.432381	14	429.5410	8.95264e-05	7.02160e-04
2015/02/25	22:19:11	ok	ok	429.1000	58.007	0.027383	18.66	64.459	10.273	23523168.223623	15	429.4778	9.45130e-05	3.89746e-04
2015/02/25	22:24:11	--	ok	429.7040	57.999	0.027383	18.62	64.482	10.252	22744886.454060	15	429.5549	9.01493e-05	2.97189e-04
2015/02/25	22:24:24	--	ok	428.2620	57.821	0.027346	18.61	64.421	10.236	29694846.650443	14	428.5688	9.47528e-05	4.33691e-04
2015/02/25	22:24:38	ok	ok	429.0780	57.981	0.027385	18.52	64.524	10.198	35263823.730941	14	429.3995	9.43380e-05	3.74479e-04
2015/02/25	22:29:37	ok	ok	429.1700	58.009	0.027385	18.59	64.507	10.238	29907565.857916	14	429.4980	9.42266e-05	3.98714e-04
2015/02/25	22:34:37	--	ok	429.7040	58.003	0.027385	18.58	64.535	10.236	29228987.718303	15	429.5571	9.11531e-05	3.34883e-04
2015/02/25	22:34:50	--	ok	428.2960	57.846	0.027348	18.63	64.484	10.259	26954338.943156	14	428.6565	9.29825e-05	4.26105e-04
2015/02/25	22:35:04	ok	ok	429.1100	57.984	0.027385	18.54	64.349	10.183	34216191.002638	14	429.4205	9.47504e-05	3.76062e-04
2015/02/25	22:40:03	ok	ok	429.1580	58.010	0.027385	18.58	64.564	10.241	26926938.290427	14	429.4519	9.43708e-05	3.68570e-04
2015/02/25	22:45:03	ok	ok	429.1400	58.008	0.027385	18.54	64.528	10.211	26031157.871152	14	429.4295	9.48784e-05	3.74017e-04
2015/02/25	22:50:03	ok	ok	429.1340	58.002	0.027385	18.54	64.558	10.216	30303039.670702	14	429.4961	9.23822e-05	4.58894e-04
2015/02/25	22:55:03	ok	ok	429.1260	57.996	0.027385	18.53	64.526	10.205	29155325.560623	15	429.4537	9.35930e-05	3.71711e-04
2015/02/25	23:00:03	ok	ok	429.0620	57.986	0.027385	18.50	64.640	10.205	28348104.269040	15	429.4338	9.34253e-05	3.90733e-04
2015/02/25	23:05:03	ok	ok	429.0700	57.990	0.027385	18.54	64.558	10.216	25991797.652960	15	429.4149	9.38433e-05	3.77935e-04
2015/02/25	23:10:03	ok	ok	429.0840	57.993	0.027385	18.54	64.617	10.225	29005986.693532	15	429.4259	9.37576e-05	3.90116e-04
2015/02/25	23:15:03	ok	ok	429.0600	57.986	0.027385	18.50	64.580	10.195	28283417.552825	14	429.3614	9.49310e-05	3.78755e-04
2015/02/25	23:20:03	ok	ok	429.0260	57.985	0.027385	18.48	64.726	10.206	29616766.714428	14	429.3646	9.39582e-05	3.90894e-04
2015/02/25	23:25:03	ok	ok	429.0380	57.986	0.027385	18.47	64.664	10.190	28548223.950360	15	429.3512	9.47498e-05	3.75030e-04
2015/02/25	23:30:03	ok	ok	429.0180	57.984	0.027385	18.46	64.692	10.189	29515664.092401	15	429.3487	9.39628e-05	3.84223e-04
2015/02/25	23:35:03	ok	ok	429.0260	57.981	0.027385	18.47	64.664	10.190	27041794.565315	15	429.3297	9.41459e-05	3.67153e-04
2015/02/25	23:40:03	ok	ok	428.9860	57.971	0.027385	18.40	64.652	10.146	27142960.659616	15	429.3129	9.43707e-05	3.86123e-04
2015/02/25	23:45:03	ok	ok	429.0040	57.978	0.027385	18.42	64.686	10.164	32105159.166005	14	429.3223	9.42355e-05	3.88356e-04
2015/02/25	23:50:03	ok	ok	428.9940	57.974	0.027385	18.40	64.712	10.156	28695735.545707	15	429.3216	9.41403e-05	3.86531e-04
2015/02/25	23:55:03	ok	ok	428.9480	57.974	0.027385	18.37	64.677	10.132	28471585.954665	15	429.2926	9.38171e-05	3.87958e-04
2015/02/26	00:00:03	ok	ok	428.9700	57.972	0.027385	18.37	64.677	10.132	28789235.197873	15	429.2942	9.47402e-05	3.85661e-04
2015/02/26	00:05:03	ok	ok	428.9400	57.970	0.027385	18.34	64.731	10.123	26428388.139008	14	429.2451	9.51320e-05	3.73275e-04
2015/02/26	00:10:03	ok	ok	428.9140	57.968	0.027385	18.31	64.785	10.113	27492471.474475	15	429.2467	9.44354e-05	3.63627e-04
2015/02/26	00:15:03	ok	ok	428.9180	57.966	0.027385	18.28	64.810	10.099	29976049.523034	15	429.2501	9.31686e-05	3.82487e-04
2015/02/26	00:20:03	ok	ok	428.8840	57.963	0.027385	18.28	64.839	10.104	28594183.420395	15	429.2094	9.53624e-05	3.82973e-04
2015/02/26	00:25:03	ok	ok	428.8760	57.962	0.027385	18.24	64.862	10.083	28296350.865901	14	429.2153	9.37366e-05	3.93864e-04
2015/02/26	00:30:03	ok	ok	428.8540	57.961	0.027385	18.24	64.833	10.079	26717873.288523	15	429.2113	9.36136e-05	3.81465e-04
2015/02/26	00:35:03	ok	ok	428.8360	57.958	0.027385	18.19	64.854	10.052	29002819.726291	15	429.1501	9.55452e-05	3.74277e-04
2015/02/26	00:40:03	ok	ok	428.8340	57.959	0.027385	18.18	64.882	10.050	33050185.581500	15	429.1579	9.42706e-05	3.69482e-04
2015/02/26	00:45:03	ok	ok	428.8600	57.959	0.027385	18.22	64.859	10.071	30239316.162435	13	429.1574	9.42309e-05	3.65498e-04
2015/02/26	00:50:03	ok	ok	428.8180	57.958	0.027385	18.15	64.876	10.032	31231322.214585	14	429.1350	9.38319e-05	3.63117e-04
2015/02/26	00:55:03	--	ok	428.7600	57.955	0.027385	18.12	64.930	10.022	30947772.409043	15	429.1361	9.36631e-05	3.95046e-04
2015/02/26	00:55:16	ok	ok	429.0880	57.984	0.027398	18.12	64.901	10.018	32257019.039452	14	429.4152	9.31193e-05	3.83216e-04
2015/02/26	01:00:15	ok	ok	429.0840	57.993	0.027398	18.14	64.934	10.035	26619801.471918	15	429.3977	9.42352e-05	3.82981e-04
2015/02/26	01:05:15	ok	ok	429.0560	57.987	0.027398	18.10	64.897	10.005	29166228.874072	15	429.3834	9.40771e-05	3.81737e-04
2015/02/26	01:10:15	ok	ok	429.0420	57.986	0.027398	18.09	64.955	10.008	25604624.320796	15	429.3819	9.34689e-05	3.86714e-04
2015/02/26	01:15:15	ok	ok	429.0520	57.980	0.027398	18.08	64.894	9.993	25079106.152700	14	429.3436	9.44505e-05	3.69524e-04
2015/02/26	01:20:15	ok	ok	429.0180	57.977	0.027398	18.06	64.920	9.985	26034864.501812	15	429.3334	9.46798e-05	3.83744e-04
2015/02/26	01:25:15	ok	ok	429.0100	57.980	0.027398	18.04	64.976	9.982	27178162.106203	15	429.3034	9.53824e-05	3.97316e-04
2015/02/26	01:30:15	ok	ok	428.9900	57.975	0.027398	18.04	64.976	9.982	26703898.269222	14	429.3282	9.37799e-05	3.92315e-04
2015/02/26	01:35:15	ok	ok	429.0000	57.972	0.027398	18.04	64.946	9.977	26879954.664064	15	429.3085	9.42607e-05	3.72148e-04
2015/02/26	01:40:15	ok	ok	428.9880	57.975	0.027398	18.03	65.033	9.985	27124475.011751	15	429.3014	9.43827e-05	3.76883e-04
2015/02/26	01:45:15	ok	ok	428.9740	57.969	0.027398	18.04	65.006	9.986	28245142.739211	14	429.3001	9.35341e-05	3.80828e-04
2015/02/26	01:50:15	ok	ok	428.9460	57.968	0.027398	18.01	65.000	9.968	24850206.396982	15	429.2914	9.42011e-05	3.87448e-04
2015/02/26	01:55:15	ok	ok	428.9620	57.968	0.027398	18.00	64.939	9.953	29518511.921001	14	429.2703	9.41269e-05	3.71641e-04
2015/02/26	02:00:15	ok	ok	428.9560	57.967	0.027398	18.00	65.028	9.966	26559659.768351	14	429.2709	9.45900e-05	3.95037e-04
2015/02/26	02:05:15	ok	ok	428.9360	57.964	0.027398	18.00	65.028	9.966	26709940.975300	15	429.2665	9.37887e-05	3.74362e-04
2015/02/26	02:10:15	ok	ok	428.9300	57.965	0.027398	18.00	65.058	9.971	30910472.766078	14	429.2712	9.38604e-05	3.90642e-04
2015/02/26	02:15:15	ok	ok	428.9200	57.961	0.027398	18.00	64.999	9.962	27077327.061916	15	429.2409	9.43965e-05	3.83277e-04
2015/02/26	02:20:15	ok	ok	428.9320	57.966	0.027398	18.03	64.974	9.976	26615324.051624	15	429.2538	9.38521e-05	3.66803e-04
2015/02/26	02:25:15	ok	ok	428.9160	57.963	0.027398	17.98	65.054	9.958	25869605.746133	15	429.2591	9.32757e-05	3.55702e-04
2015/02/26	02:30:15	ok	ok	428.8760	57.961	0.027398	18.01	65.030	9.972	28966990.549007	14	429.2480	9.33099e-05	4.17955e-04
2015/02/26	02:35:15	ok	ok	428.8720	57.962	0.027398	17.98	65.084	9.963	27700625.587232	15	429.2216	9.38978e-05	3.93221e-04
2015/02/26	02:40:15	ok	ok	428.8660	57.960	0.027398	17.97	65.112	9.961	27701417.384200	15	429.2020	9.49203e-05	3.76840e-04
2015/02/26	02:45:15	ok	ok	428.8640	57.956	0.027398	17.95	65.079	9.944	27179289.167643	15	429.2019	9.38592e-05	3.88987e-04
2015/02/26	02:50:15	ok	ok	428.8680	57.956	0.027398	17.98	65.173	9.976	26687377.045701	15	429.2037	9.34877e-05	3.81283e-04
2015/02/26	02:55:15	ok	ok	428.8500	57.960	0.027398	17.96	65.110	9.955	29152002.381923	14	429.1988	9.39214e-05	3.92656e-04
2015/02/26	03:00:15	ok	ok	428.8400	57.956	0.027398	17.95	65.108	9.949	28272418.395639	15	429.1834	9.47509e-05	3.80407e-04
2015/02/26	03:05:15	ok	ok	428.8480	57.958	0.027398	17.94	65.166	9.952	26485909.628540	15	429.1740	9.40257e-05	3.80882e-04
2015/02/26	03:10:15	ok	ok	428.8480	57.956	0.027398	18.00	65.147	9.984	26811033.536069	14	429.1398	9.46898e-05	3.78188e-04
2015/02/26	03:15:15	ok	ok	428.8220	57.955	0.027398	17.95	65.168	9.958	27509063.459718	14	429.1667	9.36974e-05	3.83472e-04
2015/02/26	03:20:15	ok	ok	428.8260	57.953	0.027398	17.95	65.138	9.953	26737195.601124	15	429.1627	9.39839e-05	3.87749e-04
2015/02/26	03:25:15	ok	ok	428.8060	57.953	0.027398	17.94	65.166	9.952	26198252.751720	15	429.1230	9.41182e-05	3.65535e-04
2015/02/26	03:30:15	--	ok	428.7840	57.954	0.027398	17.96	65.199	9.969	25955445.959469	15	429.1202	9.45807e-05	3.82220e-04
2015/02/26	03:30:28	ok	ok	429.0520	57.974	0.027409	17.94	65.047	9.934	33050140.370870	15	429.5317	8.75931e-05	8.00613e-04
2015/02/26	03:35:28	ok	ok	429.0460	57.984	0.027409	17.97	65.201	9.975	26923920.787379	14	429.3649	9.38839e-05	3.84420e-04
2015/02/26	03:40:28	ok	ok	429.0380	57.983	0.027409	17.97	65.201	9.975	26787509.424246	15	429.3709	9.34367e-05	3.84556e-04
2015/02/26	03:45:28	ok	ok	429.0200	57.979	0.027409	17.94	65.225	9.961	29426972.467886	15	429.3986	9.21000e-05	4.33310e-04
2015/02/26	03:50:28	ok	ok	428.9960	57.980	0.027409	17.90	65.277	9.945	28071212.596480	15	429.3327	9.43217e-05	3.74195e-04
2015/02/26	03:55:28	--	ok	429.8160	58.031	0.027409	18.68	64.135	10.233	30846705.513569	14	429.6805	9.13275e-05	3.16346e-04
2015/02/26	03:55:41	--	ok	428.3020	57.823	0.027366	18.70	63.990	10.222	30406945.668062	14	428.6087	9.43750e-05	3.64025e-04
2015/02/26	03:55:54	ok	ok	429.0500	57.965	0.027403	18.60	64.002	10.164	33551943.129000	14	429.4546	9.18933e-05	4.53193e-04
2015/02/26	04:00:54	--	ok	429.9000	58.019	0.027403	19.12	63.703	10.431	42391035.817692	14	429.6979	9.12197e-05	3.38132e-04
2015/02/26	04:01:07	--	ok	428.7780	57.774	0.027355	19.17	63.502	10.429	45551877.783754	14	428.6337	9.06128e-05	3.47715e-04
2015/02/26	04:01:20	ok	ok	428.9400	57.828	0.027366	19.04	63.420	10.336	45104681.492584	14	428.7791	9.11934e-05	3.49367e-04
2015/02/26	04:06:19	ok	ok	429.1060	57.915	0.027366	19.38	63.478	10.555	42109347.197580	14	429.0610	8.93658e-05	3.19169e-04
2015/02/26	04:11:19	--	ok	429.2220	57.920	0.027366	19.63	63.220	10.667	41764915.415415	14	429.1136	9.03630e-05	3.41019e-04
2015/02/26	04:11:32	ok	ok	428.9940	57.817	0.027355	19.62	63.159	10.651	47721668.826911	14	428.8350	9.01645e-05	3.42455e-04
2015/02/26	04:16:32	ok	ok	429.0460	57.865	0.027355	19.80	63.069	10.748	45160073.769704	14	428.9649	8.97826e-05	3.18566e-04
2015/02/26	04:21:32	ok	ok	429.0920	57.877	0.027355	19.94	62.942	10.815	46561773.405820	15	429.0162	8.97574e-05	3.17850e-04
2015/02/26	04:26:32	ok	ok	429.1140	57.898	0.027355	20.04	62.959	10.881	48933911.361688	14	429.0272	9.03943e-05	3.45348e-04
2015/02/26	04:31:32	ok	ok	429.1440	57.920	0.027355	20.18	62.862	10.954	43809138.355123	14	429.0986	8.97615e-05	3.15339e-04
2015/02/26	04:36:32	--	ok	429.2300	57.931	0.027355	20.28	62.698	10.989	48252734.470227	15	429.1601	8.98318e-05	3.18257e-04
2015/02/26	04:36:45	ok	ok	429.0180	57.826	0.027343	20.38	62.564	11.030	38122165.875488	14	428.8499	9.09824e-05	3.20077e-04
2015/02/26	04:41:45	ok	ok	428.9820	57.843	0.027343	20.38	62.684	11.051	39379373.285887	15	428.8694	8.84232e-05	2.57789e-04
2015/02/26	04:46:45	ok	ok	429.0400	57.862	0.027343	20.44	62.544	11.065	43361871.376948	15	428.9535	9.00254e-05	4.32487e-04
2015/02/26	04:51:45	ok	ok	429.1340	57.886	0.027343	20.57	62.475	11.137	41907626.926981	14	428.9495	9.18965e-05	3.29063e-04
2015/02/26	04:56:45	ok	ok	429.1080	57.881	0.027343	20.60	62.570	11.173	37753747.076735	13	429.0066	8.96334e-05	2.94313e-04
2015/02/26	05:01:45	ok	ok	429.1580	57.898	0.027343	20.68	62.523	11.217	41747947.860550	15	429.0009	9.11033e-05	3.07853e-04
2015/02/26	05:06:45	ok	ok	429.1660	57.909	0.027343	20.70	62.496	11.225	39818343.893832	14	429.0482	8.92506e-05	2.20059e-04
2015/02/26	05:11:45	ok	ok	429.1880	57.913	0.027343	20.74	62.443	11.242	39868883.290587	14	429.0335	8.99565e-05	2.58481e-04
2015/02/26	05:16:45	ok	ok	429.2000	57.924	0.027343	20.80	62.302	11.255	37601719.303288	15	429.0607	8.90169e-05	2.79995e-04
2015/02/26	05:21:45	--	ok	429.2160	57.934	0.027343	20.84	62.338	11.288	41685969.874958	14	429.0812	9.17073e-05	3.15933e-04
2015/02/26	05:21:58	ok	ok	428.9660	57.827	0.027331	20.89	62.256	11.306	56649839.711556	14	428.8280	9.14042e-05	3.19054e-04
2015/02/26	05:26:57	ok	ok	428.9560	57.830	0.027331	20.91	62.259	11.320	52551586.371679	15	428.8572	8.96353e-05	2.98620e-04
2015/02/26	05:31:57	ok	ok	428.9480	57.837	0.027331	20.94	62.294	11.346	59760115.907732	14	428.8557	9.09155e-05	3.14402e-04
2015/02/26	05:36:57	ok	ok	429.0080	57.847	0.027331	20.98	62.271	11.368	53548184.977844	15	428.9055	8.91980e-05	2.85603e-04
2015/02/26	05:41:57	ok	ok	429.0120	57.858	0.027331	21.01	62.246	11.383	54420431.906405	14	428.9305	8.97247e-05	2.70330e-04
2015/02/26	05:46:57	ok	ok	429.0020	57.852	0.027331	21.00	62.274	11.382	55311802.327387	15	428.9147	8.98644e-05	2.88688e-04
2015/02/26	05:51:57	ok	ok	429.0440	57.862	0.027331	21.04	62.220	11.398	56156916.809771	15	428.9592	8.89585e-05	2.83744e-04
2015/02/26	05:56:57	ok	ok	429.0600	57.861	0.027331	21.05	62.192	11.400	54339717.386865	15	428.9304	9.00088e-05	2.99428e-04
2015/02/26	06:01:57	ok	ok	429.0400	57.865	0.027331	21.05	62.192	11.400	53950824.074197	15	428.9472	8.94918e-05	2.76260e-04
2015/02/26	06:06:57	ok	ok	429.0700	57.873	0.027331	21.08	62.257	11.432	56539233.152579	15	428.9649	8.93082e-05	2.85592e-04
2015/02/26	06:11:57	ok	ok	429.0620	57.890	0.027331	21.08	62.197	11.420	54074703.946294	14	428.9633	8.97471e-05	2.87348e-04
2015/02/26	06:16:57	ok	ok	429.0560	57.876	0.027331	21.12	62.143	11.437	57243972.562176	15	428.9525	8.96271e-05	3.06401e-04
2015/02/26	06:21:57	ok	ok	429.0640	57.891	0.027331	21.19	62.124	11.480	57788040.979166	15	429.0008	8.88939e-05	2.66285e-04
2015/02/26	06:26:57	ok	ok	429.0700	57.882	0.027331	21.14	62.176	11.456	54948685.087839	15	428.9851	8.91305e-05	3.12942e-04
2015/02/26	06:31:57	ok	ok	429.0980	57.888	0.027331	21.17	62.121	11.466	52029706.271567	15	428.9999	8.93201e-05	2.80618e-04
2015/02/26	06:36:57	ok	ok	429.0900	57.889	0.027331	21.16	62.119	11.459	52554107.001556	15	428.9732	8.96704e-05	3.03155e-04
2015/02/26	06:41:57	ok	ok	429.0820	57.902	0.027331	21.20	62.126	11.487	57894677.618677	15	429.0094	8.91234e-05	2.63299e-04
2015/02/26	06:46:57	ok	ok	429.1040	57.887	0.027331	21.20	62.065	11.476	56122183.522334	15	428.9999	8.93713e-05	2.79554e-04
2015/02/26	06:51:57	ok	ok	429.0920	57.894	0.027331	21.23	62.070	11.497	54234043.157809	15	428.9894	8.94461e-05	3.10020e-04
2015/02/26	06:56:57	ok	ok	429.0940	57.883	0.027331	21.21	62.037	11.477	54766592.136009	15	429.0220	8.87241e-05	2.82115e-04
2015/02/26	07:01:57	ok	ok	429.0760	57.901	0.027331	21.28	62.078	11.532	55184043.674198	15	429.0123	8.96137e-05	2.95140e-04
2015/02/26	07:06:57	ok	ok	429.1420	57.902	0.027331	21.30	62.021	11.534	53441366.076659	15	429.0096	8.98526e-05	3.10914e-04
2015/02/26	07:11:57	ok	ok	429.1060	57.901	0.027331	21.28	62.018	11.520	52333613.527009	15	428.9770	9.04572e-05	3.19720e-04
2015/02/26	07:16:57	ok	ok	429.0560	57.887	0.027331	21.33	61.935	11.538	55595099.878931	15	429.0047	8.91952e-05	2.88899e-04
2015/02/26	07:21:57	ok	ok	429.1220	57.902	0.027331	21.34	61.937	11.545	55599951.801304	15	429.0398	8.86052e-05	2.97422e-04
2015/02/26	07:26:57	ok	ok	429.1180	57.907	0.027331	21.35	61.999	11.564	53448908.889770	15	428.9869	9.03933e-05	3.36084e-04
2015/02/26	07:31:57	ok	ok	429.1700	57.901	0.027331	21.36	61.970	11.565	56228537.609641	15	428.9975	9.10684e-05	3.49154e-04
2015/02/26	07:36:57	ok	ok	429.1300	57.919	0.027331	21.41	61.948	11.594	54388296.304021	15	429.0070	9.11313e-05	3.17374e-04
2015/02/26	07:41:57	ok	ok	429.1560	57.908	0.027331	21.43	61.891	11.597	52929813.270089	15	429.0860	8.87056e-05	2.87445e-04
2015/02/26	07:46:57	ok	ok	429.1440	57.913	0.027331	21.44	61.923	11.610	50806932.586085	15	429.0423	8.97218e-05	2.74390e-04
2015/02/26	07:51:57	ok	ok	429.0980	57.907	0.027331	21.42	61.950	11.601	53112643.809275	15	429.0294	8.93828e-05	3.07394e-04
2015/02/26	07:56:57	ok	ok	429.1580	57.907	0.027331	21.44	61.953	11.615	53608844.460544	15	429.0767	8.80809e-05	2.84148e-04
2015/02/26	08:01:57	ok	ok	429.1840	57.902	0.027331	21.46	61.866	11.612	52702973.051290	15	429.0737	8.89338e-05	2.78425e-04
2015/02/26	08:06:57	ok	ok	429.1380	57.911	0.027331	21.46	61.896	11.618	51155808.959175	15	429.0414	9.10024e-05	3.15791e-04
2015/02/26	08:11:57	ok	ok	429.1100	57.922	0.027331	21.53	61.907	11.667	54804319.141117	15	428.9308	9.43655e-05	5.55525e-04
2015/02/26	08:16:57	ok	ok	429.1480	57.922	0.027331	21.50	61.993	11.663	50945286.644410	15	429.0209	9.06194e-05	3.46384e-04
2015/02/26	08:21:57	--	ok	429.2200	57.925	0.027331	21.57	61.853	11.684	48856520.475337	15	429.0978	8.88745e-05	3.00354e-04
2015/02/26	08:22:10	ok	ok	428.9680	57.809	0.027319	21.64	61.622	11.687	39105882.734149	15	428.7974	9.04464e-05	3.37030e-04
2015/02/26	08:27:10	ok	ok	428.9100	57.836	0.027319	21.60	61.737	11.682	36076239.193173	15	428.7810	9.06451e-05	3.45397e-04
2015/02/26	08:32:10	ok	ok	428.9620	57.805	0.027319	21.66	61.777	11.730	34409720.066260	15	428.7978	9.06120e-05	3.51299e-04
2015/02/26	08:37:10	ok	ok	429.0040	57.825	0.027319	21.69	61.812	11.757	37569896.321708	15	428.8459	9.00076e-05	3.36708e-04
2015/02/26	08:42:10	ok	ok	428.9380	57.824	0.027319	21.72	61.726	11.761	35711721.103916	14	428.8543	8.96038e-05	2.92547e-04
2015/02/26	08:47:10	ok	ok	428.9740	57.812	0.027319	21.80	61.709	11.812	36206893.102295	15	428.8379	9.06203e-05	3.52699e-04
2015/02/26	08:52:10	ok	ok	428.9980	57.829	0.027319	21.80	61.739	11.818	34871796.033395	15	428.8868	8.93405e-05	3.27428e-04
2015/02/26	08:57:10	ok	ok	429.0040	57.838	0.027319	21.83	61.683	11.828	37248759.338794	15	428.9192	8.82181e-05	3.16581e-04
2015/02/26	09:02:10	ok	ok	428.9640	57.834	0.027319	21.85	61.717	11.848	36093819.796350	15	428.8477	9.08941e-05	3.38199e-04
2015/02/26	09:07:10	ok	ok	428.9880	57.839	0.027319	21.86	61.658	11.844	38215457.002441	15	428.9282	8.78993e-05	2.89017e-04
2015/02/26	09:12:10	ok	ok	429.0140	57.844	0.027319	21.90	61.695	11.878	33652359.305509	15	428.8662	9.03733e-05	3.31273e-04
2015/02/26	09:17:10	ok	ok	429.0460	57.828	0.027319	21.95	61.672	11.908	38243366.066512	15	428.9316	8.91920e-05	3.30118e-04
2015/02/26	09:22:10	ok	ok	429.0460	57.838	0.027319	21.98	61.647	11.924	33248396.161406	15	428.9229	8.98242e-05	3.46255e-04
2015/02/26	09:27:10	ok	ok	429.0280	57.835	0.027319	22.01	61.621	11.939	35352271.553256	15	428.8915	9.09131e-05	3.76433e-04
2015/02/26	09:32:10	ok	ok	429.0300	57.839	0.027319	22.00	61.711	11.950	39608684.485447	15	428.9368	8.87994e-05	3.27834e-04
2015/02/26	09:37:10	ok	ok	429.0200	57.848	0.027319	22.06	61.630	11.975	38384148.093480	15	428.9371	8.96646e-05	3.30121e-04
2015/02/26	09:42:10	ok	ok	429.0880	57.862	0.027319	22.12	61.609	12.013	32972094.089416	15	428.9309	9.11484e-05	3.51983e-04
2015/02/26	09:47:10	ok	ok	429.0240	57.851	0.027319	22.12	61.670	12.024	37442187.808484	15	428.9024	9.10007e-05	3.63712e-04
2015/02/26	09:52:10	ok	ok	428.9920	57.806	0.027319	21.90	61.907	11.919	30551494.152208	15	428.9217	8.61579e-05	3.29103e-04
2015/02/26	09:57:10	--	ok	428.7440	57.770	0.027319	21.34	62.874	11.720	25828399.251969	15	428.6146	8.97645e-05	3.26831e-04
2015/02/26	09:57:23	--	ok	428.4920	57.854	0.027333	21.32	62.780	11.689	33279753.754148	14	428.8040	9.36890e-05	3.78236e-04
2015/02/26	09:57:37	ok	ok	429.0240	58.001	0.02736	21.22	62.914	11.646	29947536.593437	13	429.4490	8.94052e-05	5.16128e-04
2015/02/26	10:02:36	--	ok	429.5380	57.999	0.02736	21.03	63.274	11.585	24615763.437495	15	429.4036	8.81691e-05	3.54579e-04
2015/02/26	10:02:49	--	ok	428.2920	57.821	0.027331	21.06	63.159	11.584	29565938.510556	13	428.6272	9.32891e-05	3.81087e-04
2015/02/26	10:03:02	ok	ok	429.1100	58.007	0.027369	20.98	63.146	11.528	36516829.628422	14	429.5509	8.86737e-05	6.38040e-04
2015/02/26	10:08:02	--	ok	429.6700	58.005	0.027369	20.80	63.507	11.473	32165178.656336	14	429.4745	8.95562e-05	3.47597e-04
2015/02/26	10:08:15	--	ok	428.2380	57.805	0.027333	20.87	63.338	11.489	27684682.650074	14	428.4739	9.71098e-05	5.53831e-04
2015/02/26	10:08:28	ok	ok	429.1140	58.003	0.027374	20.76	63.350	11.418	34862352.409409	14	429.4150	9.49416e-05	4.26044e-04
2015/02/26	10:13:27	ok	ok	429.0860	58.007	0.027374	20.63	63.748	11.403	29099275.595166	14	429.4522	9.24295e-05	4.02598e-04
2015/02/26	10:18:27	ok	ok	428.9800	57.998	0.027374	20.46	63.900	11.318	26541732.831610	15	429.3413	9.28148e-05	3.88681e-04
2015/02/26	10:23:27	ok	ok	428.9620	57.995	0.027374	20.42	63.923	11.296	27433386.545906	14	429.2928	9.33104e-05	4.09054e-04
2015/02/26	10:28:27	ok	ok	428.9240	57.991	0.027374	20.31	64.024	11.241	28073766.729936	14	429.2885	9.27222e-05	3.98989e-04
2015/02/26	10:33:27	ok	ok	428.8620	57.984	0.027374	20.24	64.132	11.214	27048516.946251	14	429.2115	9.34503e-05	4.08305e-04
2015/02/26	10:38:27	ok	ok	428.8340	57.984	0.027374	20.18	64.182	11.184	27748520.003060	14	429.1741	9.24746e-05	4.00750e-04
2015/02/26	10:43:27	--	ok	428.7780	57.977	0.027374	20.13	64.263	11.165	26864263.460902	14	429.1058	9.35931e-05	4.13698e-04
2015/02/26	10:43:40	ok	ok	429.0580	57.997	0.027386	20.14	64.205	11.162	28496123.314839	14	429.3883	9.38159e-05	3.94608e-04
2015/02/26	10:48:39	--	ok	429.6420	57.997	0.027386	20.09	64.286	11.143	24135578.075014	14	429.5616	8.53849e-05	6.83251e-04
2015/02/26	10:48:52	--	ok	428.2280	57.814	0.027352	20.11	64.230	11.146	26215075.203303	13	428.5786	9.36540e-05	4.41379e-04
2015/02/26	10:49:06	ok	ok	429.0980	57.993	0.027393	19.96	64.234	11.050	31889748.033492	14	429.5777	8.81288e-05	6.83338e-04
2015/02/26	10:54:05	ok	ok	429.1280	58.007	0.027393	20.02	64.304	11.101	27515830.963897	14	429.6253	8.70273e-05	7.30989e-04
2015/02/26	10:59:05	ok	ok	429.1180	58.003	0.027393	19.98	64.387	11.089	28012657.593099	14	429.4543	9.26093e-05	4.02256e-04
2015/02/26	11:04:05	ok	ok	429.0840	57.998	0.027393	19.95	64.382	11.069	27188962.192952	14	429.4535	9.24928e-05	3.84362e-04
2015/02/26	11:09:05	ok	ok	429.0460	57.996	0.027393	19.91	64.435	11.052	28944670.335670	14	429.4007	9.31829e-05	3.85607e-04
2015/02/26	11:14:05	ok	ok	429.0380	57.996	0.027393	19.92	64.496	11.069	29405419.938367	14	429.4620	9.02376e-05	4.86777e-04
2015/02/26	11:19:05	ok	ok	429.0120	57.991	0.027393	19.89	64.521	11.054	27147061.981142	14	429.5264	8.69077e-05	8.33822e-04
2015/02/26	11:24:05	ok	ok	428.9800	57.989	0.027393	19.88	64.549	11.052	26058555.394381	15	429.3671	9.27497e-05	4.77150e-04
2015/02/26	11:29:05	ok	ok	429.0080	57.986	0.027393	19.86	64.635	11.054	28619882.466194	14	429.3243	9.35673e-05	3.78083e-04
2015/02/26	11:34:05	ok	ok	428.9860	57.987	0.027393	19.88	64.609	11.062	27106280.247937	14	429.4122	8.89426e-05	5.29156e-04
2015/02/26	11:39:05	ok	ok	428.9660	57.985	0.027393	19.82	64.599	11.022	27346923.948634	14	429.3166	9.30981e-05	4.03431e-04
2015/02/26	11:44:05	ok	ok	428.9720	57.987	0.027393	19.88	64.609	11.062	27351477.075323	14	429.2502	9.53106e-05	4.43173e-04
2015/02/26	11:49:05	ok	ok	428.9260	57.982	0.027393	19.85	64.604	11.042	28160645.946746	15	429.2399	9.42758e-05	4.32275e-04
2015/02/26	11:54:05	ok	ok	428.9360	57.982	0.027393	19.85	64.663	11.052	26854399.560028	15	429.2784	9.38016e-05	4.15611e-04
2015/02/26	11:59:05	ok	ok	428.9280	57.982	0.027393	19.85	64.663	11.052	28260735.436933	14	429.2123	9.48596e-05	4.29811e-04
2015/02/26	12:04:05	ok	ok	428.8820	57.980	0.027393	19.79	64.743	11.027	28169710.737746	14	429.2141	9.39369e-05	4.13465e-04
2015/02/26	12:09:05	ok	ok	428.9160	57.981	0.027393	19.84	64.721	11.056	26318239.619943	14	429.2300	9.40963e-05	3.89459e-04
2015/02/26	12:14:05	ok	ok	428.8580	57.978	0.027393	19.81	64.716	11.036	27476422.766364	15	429.2134	9.26311e-05	3.97034e-04
2015/02/26	12:19:05	ok	ok	428.8660	57.978	0.027393	19.81	64.806	11.051	28357343.154574	14	429.2012	9.31851e-05	4.01706e-04
2015/02/26	12:24:05	ok	ok	428.8700	57.975	0.027393	19.84	64.751	11.061	27536754.740572	14	429.2283	9.23000e-05	3.96213e-04
2015/02/26	12:29:05	ok	ok	428.8440	57.977	0.027393	19.85	64.723	11.063	30166957.444273	14	429.2024	9.27725e-05	3.95930e-04
2015/02/26	12:34:05	ok	ok	428.8340	57.977	0.027393	19.84	64.811	11.071	30860304.453472	14	429.1466	9.46924e-05	4.16666e-04
2015/02/26	12:39:05	ok	ok	428.8500	57.976	0.027393	19.82	64.837	11.063	27521167.502905	14	429.1894	9.27582e-05	3.94922e-04
2015/02/26	12:44:05	ok	ok	428.8320	57.973	0.027393	19.84	64.811	11.071	30708354.577722	14	429.1864	9.26653e-05	3.89915e-04
2015/02/26	12:49:05	ok	ok	428.8400	57.972	0.027393	19.87	64.876	11.102	27471743.371762	14	429.1494	9.38072e-05	4.02200e-04
2015/02/26	12:54:05	ok	ok	428.8360	57.974	0.027393	19.88	64.788	11.093	26685542.271860	14	429.0437	9.75196e-05	6.52517e-04
2015/02/26	12:59:05	--	ok	428.7920	57.971	0.027393	19.85	64.872	11.088	27661926.074098	14	429.1221	9.47060e-05	4.29353e-04
2015/02/26	12:59:18	ok	ok	429.0720	57.988	0.027404	19.92	64.705	11.105	32022843.620684	14	429.3923	9.40080e-05	4.04892e-04
2015/02/26	13:04:18	--	ok	429.6420	57.990	0.027404	19.87	64.876	11.102	29592714.681544	14	429.4804	8.97235e-05	3.49739e-04
2015/02/26	13:04:31	--	ok	428.2540	57.791	0.02737	19.83	64.839	11.069	32384459.388889	14	428.5734	9.47190e-05	4.25916e-04
2015/02/26	13:04:45	ok	ok	429.0760	57.988	0.027409	19.68	65.052	11.009	34962971.571073	14	429.5804	8.78045e-05	7.57632e-04
2015/02/26	13:09:44	--	ok	429.6620	58.002	0.027409	19.89	64.939	11.125	32652407.873864	14	429.5827	8.98649e-05	3.18941e-04
2015/02/26	13:09:57	--	ok	428.3020	57.826	0.027374	19.88	64.848	11.103	28082584.824179	14	428.6357	9.45264e-05	4.27002e-04
2015/02/26	13:10:11	ok	ok	429.0920	57.990	0.027411	19.78	64.950	11.056	33457890.040672	14	429.4160	9.40145e-05	3.90043e-04
2015/02/26	13:15:10	ok	ok	429.1680	58.003	0.027411	19.89	64.969	11.131	28697268.468362	14	429.5180	9.24403e-05	3.81406e-04
2015/02/26	13:20:10	ok	ok	429.1740	58.007	0.027411	19.90	64.851	11.117	27779276.760839	14	429.5404	9.20249e-05	3.98538e-04
2015/02/26	13:25:10	ok	ok	429.1540	58.001	0.027411	19.89	64.998	11.136	27317101.364733	14	429.5135	9.23459e-05	3.90785e-04
2015/02/26	13:30:10	ok	ok	429.1600	58.000	0.027411	19.90	64.940	11.132	26330681.975810	15	429.6516	8.71665e-05	7.75380e-04
2015/02/26	13:35:10	ok	ok	429.1460	58.000	0.027411	19.92	64.974	11.151	27072533.557590	14	429.5049	9.28241e-05	3.84348e-04
2015/02/26	13:40:10	ok	ok	429.1360	57.997	0.027411	19.90	65.000	11.142	26216862.264749	15	429.5170	9.25380e-05	4.80255e-04
2015/02/26	13:45:10	ok	ok	429.1620	58.004	0.027411	19.96	64.981	11.178	27350317.082385	14	429.4973	9.30400e-05	3.94816e-04
2015/02/26	13:50:10	ok	ok	429.1400	58.001	0.027411	19.97	65.072	11.201	26725520.593395	14	429.4723	9.33923e-05	4.07227e-04
2015/02/26	13:55:10	ok	ok	429.1140	57.997	0.027411	19.95	65.039	11.182	26619964.643289	15	429.4696	9.39830e-05	3.92488e-04
2015/02/26	14:00:10	ok	ok	429.0940	57.993	0.027411	19.94	65.037	11.175	26846571.957124	14	429.4613	9.26754e-05	3.91475e-04
2015/02/26	14:05:10	ok	ok	429.1020	57.997	0.027411	19.96	65.100	11.199	28916039.038684	14	429.4234	9.37448e-05	4.09753e-04
2015/02/26	14:10:10	ok	ok	429.1180	57.994	0.027411	20.00	65.017	11.211	31101634.980558	14	429.4305	9.42331e-05	4.03469e-04
2015/02/26	14:15:10	ok	ok	429.0840	57.995	0.027411	19.94	65.096	11.185	24028461.737887	14	429.4010	9.34639e-05	4.03420e-04
2015/02/26	14:20:10	ok	ok	429.0740	57.995	0.027411	19.97	65.131	11.211	28546116.539870	14	429.4010	9.32692e-05	4.01346e-04
2015/02/26	14:25:10	ok	ok	429.0760	57.993	0.027411	19.96	65.130	11.204	28960698.669570	13	429.4372	9.22537e-05	4.07944e-04
2015/02/26	14:30:10	ok	ok	429.0860	57.992	0.027411	19.96	65.189	11.214	28588666.192221	14	429.4052	9.36592e-05	4.02785e-04
2015/02/26	14:35:10	ok	ok	429.0420	57.992	0.027411	19.98	65.163	11.223	27132724.132398	15	429.3990	9.29621e-05	3.81480e-04
2015/02/26	14:40:10	ok	ok	429.0480	57.989	0.027411	19.96	65.189	11.214	30399400.690380	14	429.4134	9.30068e-05	3.98052e-04
2015/02/26	14:45:10	ok	ok	429.0240	57.989	0.027411	19.97	65.131	11.211	28755839.805594	14	429.3667	9.27708e-05	4.03649e-04
2015/02/26	14:50:10	ok	ok	429.0100	57.990	0.027411	19.95	65.277	11.223	29662772.268926	14	429.3709	9.32596e-05	3.87751e-04
2015/02/26	14:55:10	ok	ok	428.9960	57.988	0.027411	19.93	65.184	11.194	28377188.184637	14	429.3566	9.26635e-05	3.93922e-04
2015/02/26	15:00:10	ok	ok	429.0020	57.990	0.027411	19.92	65.212	11.192	29179444.149588	14	429.3046	9.42449e-05	4.01247e-04
2015/02/26	15:05:10	ok	ok	428.9780	57.987	0.027411	19.94	65.245	11.211	29968557.590712	14	429.3415	9.29652e-05	4.08689e-04
2015/02/26	15:10:10	ok	ok	428.9560	57.987	0.027411	19.92	65.272	11.202	26987126.792062	14	429.2971	9.40175e-05	4.10754e-04
2015/02/26	15:15:10	ok	ok	428.9860	57.986	0.027411	19.91	65.270	11.195	27282391.873859	14	429.3542	9.07985e-05	4.35046e-04
2015/02/26	15:20:10	ok	ok	428.9680	57.985	0.027411	19.90	65.358	11.204	24926257.005282	14	429.2797	9.39446e-05	4.13589e-04
2015/02/26	15:25:10	ok	ok	428.9400	57.983	0.027411	19.88	65.295	11.180	27254319.316948	14	429.3201	9.22176e-05	3.98997e-04
2015/02/26	15:30:10	ok	ok	428.9220	57.985	0.027411	19.88	65.295	11.180	29111886.128066	14	429.2988	9.21568e-05	3.98423e-04
2015/02/26	15:35:10	ok	ok	428.9120	57.982	0.027411	19.87	65.352	11.183	28485276.761475	14	429.2599	9.31918e-05	3.95794e-04
2015/02/26	15:40:10	ok	ok	428.8680	57.982	0.027411	19.83	65.345	11.156	26693142.690449	14	429.2320	9.28225e-05	4.10306e-04
2015/02/26	15:45:10	ok	ok	428.8780	57.979	0.027411	19.80	65.400	11.146	28165448.642062	14	429.2034	9.37720e-05	3.81240e-04
2015/02/26	15:50:10	ok	ok	428.8740	57.978	0.027411	19.76	65.393	11.118	26964979.846774	14	429.2360	9.27622e-05	3.99256e-04
2015/02/26	15:55:10	ok	ok	428.8460	57.977	0.027411	19.73	65.477	11.113	30022664.468471	14	429.1628	9.39679e-05	4.15004e-04
2015/02/26	16:00:10	ok	ok	428.8480	57.974	0.027411	19.71	65.444	11.094	27125839.723295	13	429.1763	9.21338e-05	3.86194e-04
2015/02/26	16:05:10	ok	ok	428.8280	57.973	0.027411	19.67	65.466	11.072	26999198.121741	14	429.1393	9.39427e-05	4.08523e-04
2015/02/26	16:10:10	--	ok	428.7740	57.973	0.027411	19.64	65.521	11.062	28685985.555992	15	429.1443	9.25470e-05	3.90386e-04
2015/02/26	16:10:23	ok	ok	429.0680	57.987	0.027423	19.71	65.354	11.079	27312466.823186	13	429.3558	9.31479e-05	3.77858e-04
2015/02/26	16:15:23	--	ok	429.6340	57.988	0.027423	19.61	65.456	11.032	25289097.679728	14	429.4228	9.14571e-05	3.79648e-04
2015/02/26	16:15:36	--	ok	428.2880	57.816	0.027389	19.61	65.397	11.022	29928393.409544	14	428.6296	9.40133e-05	4.04101e-04
2015/02/26	16:15:49	ok	ok	429.0500	57.985	0.027427	19.51	65.587	10.989	31063742.507203	14	429.3657	9.41445e-05	4.02496e-04
2015/02/26	16:20:48	ok	ok	429.1100	57.997	0.027427	19.62	65.428	11.033	27129488.089511	14	429.4738	9.26469e-05	3.94703e-04
2015/02/26	16:25:48	ok	ok	429.1000	57.996	0.027427	19.58	65.540	11.026	26873832.189736	13	429.4009	9.28454e-05	3.73603e-04
2015/02/26	16:30:48	ok	ok	429.0780	57.989	0.027427	19.54	65.474	10.989	26806752.706318	13	429.4520	9.14867e-05	3.69286e-04
2015/02/26	16:35:48	ok	ok	429.0480	57.990	0.027427	19.53	65.502	10.988	23784579.026786	13	429.3644	9.28244e-05	3.70529e-04
2015/02/26	16:40:48	ok	ok	429.0320	57.989	0.027427	19.50	65.586	10.982	30130570.496220	14	429.3642	9.38698e-05	4.13227e-04
2015/02/26	16:45:48	ok	ok	429.0320	57.986	0.027427	19.49	65.554	10.971	26077078.795940	13	429.3727	9.18627e-05	3.40627e-04
2015/02/26	16:50:48	ok	ok	428.9860	57.983	0.027427	19.42	65.542	10.924	24456703.413089	15	429.3405	9.44381e-05	4.93004e-04
2015/02/26	16:55:48	ok	ok	428.9840	57.983	0.027427	19.44	65.575	10.942	24044353.711846	14	429.3081	9.42103e-05	4.09386e-04
2015/02/26	17:00:48	ok	ok	428.9800	57.982	0.027427	19.41	65.629	10.932	25270893.501663	14	429.3913	9.03683e-05	4.88167e-04
2015/02/26	17:05:48	ok	ok	428.9580	57.980	0.027427	19.34	65.647	10.890	26642924.967816	14	429.3256	9.24769e-05	3.98222e-04
2015/02/26	17:10:48	ok	ok	428.9440	57.981	0.027427	19.37	65.622	10.905	26186853.678785	14	429.2810	9.34952e-05	3.99700e-04
2015/02/26	17:15:48	ok	ok	428.9140	57.978	0.027427	19.34	65.647	10.890	29267236.977384	13	429.2625	9.21606e-05	3.59060e-04
2015/02/26	17:20:48	ok	ok	428.8860	57.977	0.027427	19.26	65.692	10.846	28922361.643396	13	429.2074	9.32000e-05	3.74153e-04
2015/02/26	17:25:48	ok	ok	428.8880	57.975	0.027427	19.22	65.685	10.820	25275128.404567	14	429.2299	9.24820e-05	3.67140e-04
2015/02/26	17:30:48	ok	ok	428.8760	57.971	0.027427	19.21	65.713	10.818	27736961.255098	15	429.3295	8.89710e-05	5.24105e-04
2015/02/26	17:35:48	ok	ok	428.8040	57.971	0.027427	19.16	65.764	10.794	24667381.332405	14	429.1710	9.34223e-05	4.04407e-04
2015/02/26	17:40:48	ok	ok	428.8200	57.970	0.027427	19.11	65.814	10.771	25059985.881382	14	429.1349	9.40926e-05	3.57682e-04
2015/02/26	17:45:48	--	ok	428.7980	57.968	0.027427	19.12	65.816	10.778	27998043.038627	14	429.1496	9.29336e-05	3.89788e-04
2015/02/26	17:46:01	ok	ok	429.0500	57.980	0.027438	19.10	65.724	10.750	30939957.940977	13	429.3337	9.40990e-05	3.70503e-04
2015/02/26	17:51:01	ok	ok	429.0100	57.984	0.027438	19.02	65.828	10.716	25341937.706144	14	429.3188	9.45124e-05	3.95232e-04
2015/02/26	17:56:01	ok	ok	428.9980	57.982	0.027438	19.00	65.825	10.703	22899603.854498	15	429.3217	9.40944e-05	3.97271e-04
2015/02/26	18:01:01	ok	ok	429.0020	57.981	0.027438	18.97	65.790	10.678	25674592.893780	15	429.3245	9.37715e-05	3.79644e-04
2015/02/26	18:06:01	ok	ok	428.9860	57.981	0.027438	18.95	65.875	10.680	24406342.261132	14	429.2861	9.41889e-05	3.46444e-04
2015/02/26	18:11:01	ok	ok	428.9400	57.978	0.027438	18.92	65.900	10.665	24936797.836025	15	429.2895	9.30085e-05	3.74185e-04
2015/02/26	18:16:01	ok	ok	428.9160	57.977	0.027438	18.88	65.893	10.639	23547995.298752	14	429.2642	9.28253e-05	3.84506e-04
2015/02/26	18:21:01	ok	ok	428.8880	57.975	0.027438	18.84	65.856	10.608	27287935.865422	15	429.2429	9.28609e-05	3.61820e-04
2015/02/26	18:26:01	ok	ok	428.8800	57.971	0.027438	18.83	65.913	10.611	26103801.378273	14	429.2396	9.31783e-05	3.99469e-04
2015/02/26	18:31:01	ok	ok	428.8700	57.971	0.027438	18.79	65.936	10.589	25607806.779612	15	429.1946	9.41755e-05	3.50204e-04
2015/02/26	18:36:01	ok	ok	428.8640	57.971	0.027438	18.82	65.912	10.604	24242152.002079	14	429.1702	9.36746e-05	3.80855e-04
2015/02/26	18:41:01	ok	ok	428.8420	57.968	0.027438	18.74	65.838	10.542	27104510.546726	15	429.1657	9.42646e-05	3.54189e-04
2015/02/26	18:46:01	ok	ok	428.8020	57.964	0.027438	18.68	65.857	10.508	28555739.259405	13	429.1329	9.34809e-05	3.69785e-04
2015/02/26	18:51:01	--	ok	428.7860	57.965	0.027438	18.64	65.939	10.496	25375447.267823	15	429.1090	9.37320e-05	3.78429e-04
2015/02/26	18:51:14	ok	ok	429.0260	57.978	0.027449	18.68	65.798	10.499	29610540.042659	14	429.3490	9.44815e-05	3.92056e-04
2015/02/26	18:56:14	ok	ok	429.0000	57.984	0.027449	18.60	65.932	10.470	23678297.195718	15	429.3279	9.48374e-05	3.89829e-04
2015/02/26	19:01:14	ok	ok	428.9640	57.984	0.027449	18.58	65.958	10.462	25902304.684922	15	429.3231	9.39925e-05	4.13652e-04
2015/02/26	19:06:14	ok	ok	428.9860	57.984	0.027449	18.55	65.953	10.443	26731480.715902	15	429.3088	9.43443e-05	3.47090e-04
2015/02/26	19:11:14	ok	ok	428.9520	57.977	0.027449	18.53	65.920	10.425	26928738.870281	14	429.2452	9.46230e-05	3.77234e-04
2015/02/26	19:16:14	ok	ok	428.8980	57.971	0.027449	18.44	65.963	10.377	25891502.476010	14	429.2411	9.46087e-05	3.82184e-04
2015/02/26	19:21:14	ok	ok	428.9080	57.971	0.027449	18.42	65.960	10.364	26166452.996992	15	429.2202	9.45901e-05	3.64368e-04
2015/02/26	19:26:14	ok	ok	428.8740	57.966	0.027449	18.39	65.895	10.335	28512878.128833	14	429.1993	9.42208e-05	3.89957e-04
2015/02/26	19:31:14	ok	ok	428.8920	57.967	0.027449	18.37	65.921	10.327	26173729.862369	14	429.2196	9.46299e-05	3.65914e-04
2015/02/26	19:36:14	ok	ok	428.8560	57.966	0.027449	18.34	66.005	10.322	27603849.907687	14	429.1956	9.40488e-05	3.74795e-04
2015/02/26	19:41:14	ok	ok	428.8180	57.963	0.027449	18.30	65.968	10.292	24455177.113280	14	429.1503	9.48555e-05	3.69730e-04
2015/02/26	19:46:14	ok	ok	428.8220	57.961	0.027449	18.26	65.961	10.266	27950253.932996	14	429.1639	9.42604e-05	3.76037e-04
2015/02/26	19:51:14	ok	ok	428.8260	57.959	0.027449	18.20	65.980	10.233	25983030.609681	13	429.0993	9.57145e-05	3.81180e-04
2015/02/26	19:56:14	--	ok	428.7700	57.958	0.027449	18.18	65.977	10.220	25616168.813462	15	429.1192	9.36740e-05	3.73064e-04
2015/02/26	19:56:27	ok	ok	429.0320	57.982	0.027461	18.22	65.895	10.232	27185302.271397	14	429.4122	9.23113e-05	4.55638e-04
2015/02/26	20:01:26	--	ok	429.5620	57.988	0.027461	18.11	66.023	10.185	24681583.063172	14	429.4147	9.11441e-05	3.32453e-04
2015/02/26	20:01:39	--	ok	428.4100	57.904	0.027431	18.18	65.918	10.211	29531370.937864	14	428.8263	8.98773e-05	6.54044e-04
2015/02/26	20:01:53	ok	ok	428.9860	57.973	0.027462	18.05	65.924	10.134	32104007.197954	14	429.3109	9.42511e-05	4.10719e-04
2015/02/26	20:06:52	ok	ok	429.0380	57.999	0.027462	18.10	65.992	10.174	27921315.686544	14	429.3816	9.36011e-05	3.97583e-04
2015/02/26	20:11:52	ok	ok	429.0420	57.991	0.027462	18.03	66.039	10.139	28080640.322795	14	429.3399	9.43442e-05	3.76332e-04
2015/02/26	20:16:52	--	ok	429.5780	57.991	0.027462	18.03	66.068	10.144	24098890.795386	15	429.4259	9.05147e-05	2.87346e-04
2015/02/26	20:17:05	--	ok	428.3380	57.890	0.027432	18.07	65.928	10.146	32220415.392531	14	428.6546	9.51153e-05	3.68876e-04
2015/02/26	20:17:19	ok	ok	429.0820	57.980	0.027467	17.89	66.103	10.065	30351698.693372	14	429.3584	9.37951e-05	3.92245e-04
2015/02/26	20:22:18	ok	ok	429.1020	58.002	0.027467	18.00	66.063	10.125	22763055.620920	14	429.4342	9.27698e-05	4.04117e-04
2015/02/26	20:27:18	ok	ok	429.0860	58.008	0.027467	17.98	66.030	10.108	23321459.756830	15	429.4167	9.34910e-05	3.70185e-04
2015/02/26	20:32:18	ok	ok	429.0300	57.992	0.027467	17.92	66.079	10.079	23848843.465600	14	429.3675	9.32980e-05	3.78060e-04
2015/02/26	20:37:18	ok	ok	429.0420	57.997	0.027467	17.88	66.071	10.054	24493540.541048	14	429.3599	9.36786e-05	3.73778e-04
2015/02/26	20:42:18	ok	ok	429.0100	57.991	0.027467	17.83	66.033	10.018	26025543.080667	14	429.3280	9.40186e-05	3.66472e-04
2015/02/26	20:47:18	ok	ok	428.9940	57.990	0.027467	17.81	66.118	10.019	25546975.125772	14	429.3120	9.37558e-05	3.72543e-04
2015/02/26	20:52:18	ok	ok	429.0220	57.989	0.027467	17.84	66.005	10.020	24135045.930644	14	429.3225	9.47595e-05	3.84704e-04
2015/02/26	20:57:18	--	ok	429.2680	58.048	0.027467	18.54	64.914	10.272	27756218.897303	14	429.5902	9.43511e-05	3.67880e-04
2015/02/26	20:57:32	ok	ok	428.9160	57.965	0.027453	18.53	64.794	10.247	31399684.260639	14	429.2759	9.39332e-05	3.92792e-04
2015/02/26	21:02:31	--	ok	429.6260	57.979	0.027453	18.85	64.551	10.404	39040341.391190	15	429.5044	9.05303e-05	3.11739e-04
2015/02/26	21:02:44	--	ok	428.3260	57.837	0.02742	18.88	64.408	10.399	31689497.256473	14	428.6616	9.43591e-05	3.70794e-04
2015/02/26	21:02:58	ok	ok	429.0080	57.968	0.027455	18.80	64.364	10.343	37219293.742616	14	429.3541	9.38467e-05	3.80196e-04
2015/02/26	21:07:57	--	ok	429.7160	57.998	0.027455	19.08	64.323	10.508	34635225.520281	15	429.6269	9.10310e-05	3.16179e-04
2015/02/26	21:08:10	--	ok	428.3740	57.852	0.027418	19.16	64.128	10.526	31539112.033715	14	428.7062	9.39749e-05	3.79774e-04
2015/02/26	21:08:24	--	ok	429.5300	57.968	0.027451	19.04	64.048	10.439	43367784.524127	14	429.4435	9.09441e-05	2.97048e-04
2015/02/26	21:08:37	--	ok	428.3300	57.833	0.027423	18.94	64.060	10.379	31359988.961008	14	428.6455	9.43771e-05	3.69478e-04
2015/02/26	21:08:50	--	ok	429.6900	57.975	0.027458	18.88	64.437	10.404	37550040.884039	14	429.5496	9.00226e-05	3.17640e-04
2015/02/26	21:09:03	--	ok	428.2600	57.810	0.027421	18.80	64.662	10.391	30991654.563739	14	428.6060	9.35055e-05	3.71955e-04
2015/02/26	21:09:17	--	ok	429.7820	57.981	0.02746	18.79	64.898	10.422	35654559.047057	14	429.6118	8.89854e-05	3.07066e-04
2015/02/26	21:09:30	ok	ok	428.8400	57.780	0.027419	18.74	65.097	10.424	33981686.704741	14	428.6279	9.00920e-05	3.40659e-04
2015/02/26	21:14:29	ok	ok	429.0440	57.883	0.027419	19.23	64.110	10.566	33368901.398276	15	428.8992	9.05944e-05	3.48928e-04
2015/02/26	21:19:29	ok	ok	429.1180	57.901	0.027419	19.34	63.949	10.608	35655759.216396	15	428.9421	9.15351e-05	3.07277e-04
2015/02/26	21:24:29	ok	ok	429.0900	57.928	0.027419	19.45	63.819	10.655	39060447.789344	15	429.0050	9.08030e-05	3.16163e-04
2015/02/26	21:29:29	ok	ok	429.1980	57.930	0.027419	19.52	63.771	10.691	37471624.711484	15	429.0283	9.12542e-05	3.43125e-04
2015/02/26	21:34:29	--	ok	429.2160	57.935	0.027419	19.56	63.628	10.692	31418488.615732	15	429.0749	8.97809e-05	3.17237e-04
2015/02/26	21:34:42	--	ok	428.4300	57.859	0.027408	19.62	63.518	10.711	30328058.222624	15	428.7643	9.39343e-05	3.58622e-04
2015/02/26	21:34:55	--	ok	429.5980	57.974	0.027438	19.54	63.445	10.649	31539751.387567	14	429.4427	9.00731e-05	3.21403e-04
2015/02/26	21:35:09	ok	ok	428.8340	57.786	0.027406	19.47	63.702	10.648	33044920.343541	14	428.6412	9.03353e-05	3.45135e-04
2015/02/26	21:40:08	ok	ok	428.9380	57.854	0.027406	19.62	63.548	10.716	34997054.396569	13	428.8409	9.08018e-05	2.95593e-04
2015/02/26	21:45:08	ok	ok	428.9960	57.868	0.027406	19.64	63.492	10.719	33415146.978949	15	428.8259	9.07939e-05	2.99313e-04
2015/02/26	21:50:08	ok	ok	428.9860	57.868	0.027406	19.64	63.521	10.724	32248460.387908	14	428.8314	9.10878e-05	3.25346e-04
2015/02/26	21:55:08	ok	ok	429.0360	57.885	0.027406	19.69	63.470	10.747	32868240.594721	15	428.8964	8.94211e-05	2.85986e-04
2015/02/26	22:00:08	ok	ok	429.0200	57.891	0.027406	19.74	63.359	10.760	35627097.230723	15	428.9088	9.02944e-05	2.76398e-04
2015/02/26	22:05:08	ok	ok	429.0740	57.903	0.027406	19.75	63.300	10.756	31858145.858114	15	428.8961	9.12238e-05	3.22134e-04
2015/02/26	22:10:08	ok	ok	429.0680	57.912	0.027406	19.79	63.277	10.777	35163847.670058	15	428.9248	9.00549e-05	2.77302e-04
2015/02/26	22:15:08	ok	ok	429.0540	57.917	0.027406	19.77	63.304	10.769	36592228.879224	14	428.8895	9.17258e-05	3.23042e-04
2015/02/26	22:20:08	ok	ok	429.0880	57.909	0.027406	19.80	63.129	10.759	30016027.978246	15	428.9162	9.14339e-05	3.21576e-04
2015/02/26	22:25:08	ok	ok	429.1080	57.917	0.027406	19.81	63.100	10.760	30527236.417044	14	428.9764	9.00496e-05	2.97783e-04
2015/02/26	22:30:08	ok	ok	429.1620	57.924	0.027406	19.83	63.044	10.763	33239444.256585	15	428.9986	9.00211e-05	3.02342e-04
2015/02/26	22:35:08	ok	ok	429.0520	57.919	0.027406	19.80	63.069	10.748	33816878.817278	15	428.9542	9.05070e-05	2.73152e-04
2015/02/26	22:40:08	ok	ok	429.0960	57.923	0.027406	19.82	63.072	10.761	27549890.352275	15	429.0148	8.74354e-05	4.63544e-04
2015/02/26	22:45:08	ok	ok	429.1100	57.923	0.027406	19.83	62.984	10.753	34459955.815528	14	428.9328	9.17221e-05	3.30933e-04
2015/02/26	22:50:08	ok	ok	429.1220	57.927	0.027406	19.83	62.954	10.748	31900509.582166	15	428.9564	9.14558e-05	3.10099e-04
2015/02/26	22:55:08	ok	ok	429.1180	57.925	0.027406	19.81	62.920	10.729	33873802.160923	15	428.9900	8.97110e-05	2.93860e-04
2015/02/26	23:00:08	ok	ok	429.1260	57.922	0.027406	19.82	62.862	10.726	31358794.067531	15	429.0035	8.89213e-05	2.81412e-04
2015/02/26	23:05:08	ok	ok	429.1120	57.923	0.027406	19.83	62.864	10.732	34757105.159143	14	428.9750	9.00644e-05	3.27407e-04
2015/02/26	23:10:08	ok	ok	429.1440	57.936	0.027406	19.81	62.830	10.714	31633489.516807	15	429.0139	8.88839e-05	2.81618e-04
2015/02/26	23:15:08	ok	ok	429.1520	57.930	0.027406	19.80	62.829	10.707	33445281.430084	15	429.0144	8.97744e-05	2.86364e-04
2015/02/26	23:20:08	ok	ok	429.1100	57.926	0.027406	19.78	62.795	10.689	29841754.764888	15	428.9430	9.13773e-05	3.30132e-04
2015/02/26	23:25:08	ok	ok	429.0920	57.926	0.027406	19.77	62.763	10.678	29605634.130069	15	428.9475	9.07634e-05	3.03357e-04
2015/02/26	23:30:08	ok	ok	429.1300	57.934	0.027406	19.73	62.817	10.662	28365158.017094	14	428.9930	8.88907e-05	2.81930e-04
2015/02/26	23:35:08	ok	ok	429.1280	57.928	0.027406	19.72	62.725	10.640	28495322.061419	15	428.9731	8.94428e-05	2.96695e-04
2015/02/26	23:40:08	ok	ok	429.1040	57.922	0.027406	19.68	62.718	10.614	30973945.461370	15	428.9246	9.09825e-05	3.30937e-04
2015/02/26	23:45:08	ok	ok	429.0540	57.932	0.027406	19.72	62.635	10.624	33648973.322126	15	428.9927	8.89461e-05	3.08848e-04
2015/02/26	23:50:08	ok	ok	429.1060	57.934	0.027406	19.70	62.632	10.611	30035931.303096	15	428.9721	8.93827e-05	2.85298e-04
2015/02/26	23:55:08	ok	ok	429.1160	57.923	0.027406	19.66	62.655	10.591	30586216.756487	15	428.9314	9.09062e-05	3.33731e-04
2015/02/27	00:00:08	ok	ok	429.0980	57.920	0.027406	19.64	62.562	10.562	28203180.326420	14	428.9236	9.07840e-05	3.31796e-04
2015/02/27	00:05:08	ok	ok	429.0880	57.929	0.027406	19.55	62.757	10.540	31692833.349846	14	428.9334	8.97406e-05	3.01879e-04
2015/02/27	00:10:08	ok	ok	429.0760	57.917	0.027406	19.53	62.723	10.522	29943677.640197	15	428.8791	9.14286e-05	3.23235e-04
2015/02/27	00:15:08	ok	ok	429.0240	57.922	0.027406	19.48	62.715	10.489	27024429.267736	14	428.9053	8.97090e-05	2.93258e-04
2015/02/27	00:20:08	ok	ok	429.0660	57.923	0.027406	19.50	62.598	10.482	29961385.000552	15	428.9100	9.03172e-05	3.04915e-04
2015/02/27	00:25:08	ok	ok	429.0520	57.923	0.027406	19.46	62.652	10.467	28755384.821782	14	428.8470	9.10337e-05	3.89398e-04
2015/02/27	00:30:08	ok	ok	429.0500	57.907	0.027406	19.40	62.642	10.428	29972225.423627	14	428.8830	9.01087e-05	3.02134e-04
2015/02/27	00:35:08	ok	ok	428.9920	57.900	0.027406	19.36	62.605	10.397	28729783.493985	15	428.8718	8.95865e-05	3.05655e-04
2015/02/27	00:40:08	ok	ok	429.0340	57.918	0.027406	19.36	62.515	10.383	28132465.866015	14	428.8792	8.96735e-05	3.17027e-04
2015/02/27	00:45:08	ok	ok	428.9680	57.915	0.027406	19.32	62.598	10.372	27592660.609235	15	428.8619	8.95517e-05	2.73474e-04
2015/02/27	00:50:08	ok	ok	429.0300	57.908	0.027406	19.29	62.563	10.348	30400841.249183	14	428.8683	8.99583e-05	3.07924e-04
2015/02/27	00:55:08	--	ok	428.4140	57.897	0.027406	19.30	62.535	10.349	27349079.032896	14	428.9317	8.69672e-05	7.85691e-04
2015/02/27	00:55:21	ok	ok	429.1340	57.995	0.027437	19.35	62.363	10.351	35909693.949601	14	429.5309	9.00981e-05	4.79273e-04
2015/02/27	01:00:20	--	ok	429.6080	58.001	0.027437	19.28	62.502	10.332	32968032.245102	15	429.5080	9.00889e-05	2.90612e-04
2015/02/27	01:00:33	--	ok	428.3600	57.882	0.027405	19.31	62.297	10.316	31476451.195163	14	428.7834	9.04037e-05	5.03072e-04
2015/02/27	01:00:47	ok	ok	429.0520	57.983	0.027439	19.22	62.312	10.264	32102770.168739	14	429.4874	9.05423e-05	5.02972e-04
2015/02/27	01:05:46	--	ok	429.7120	58.003	0.027439	19.29	62.383	10.318	27477806.145349	15	429.5544	8.95328e-05	2.92840e-04
2015/02/27	01:05:59	--	ok	428.2580	57.838	0.027401	19.32	62.268	10.317	29611149.414742	14	428.6394	9.10717e-05	4.94573e-04
2015/02/27	01:06:12	ok	ok	429.0600	57.986	0.02744	19.24	62.195	10.257	32726389.782538	14	429.4794	9.14053e-05	5.02896e-04
2015/02/27	01:11:12	--	ok	429.6460	58.000	0.02744	19.20	62.398	10.266	32905546.536439	15	429.4788	9.24429e-05	3.69613e-04
2015/02/27	01:11:25	--	ok	428.3900	57.886	0.027406	19.26	62.288	10.284	30974941.077352	14	428.8214	8.94701e-05	5.74805e-04
2015/02/27	01:11:38	ok	ok	429.0080	57.981	0.027439	19.20	62.218	10.236	36364545.857235	14	429.4804	8.85741e-05	7.81366e-04
2015/02/27	01:16:37	--	ok	429.6540	57.992	0.027439	19.20	62.368	10.261	30343076.253447	15	429.5116	8.89540e-05	2.95162e-04
2015/02/27	01:16:50	--	ok	428.3140	57.852	0.027404	19.24	62.195	10.257	32171352.763704	14	428.7014	9.05954e-05	5.70261e-04
2015/02/27	01:17:04	ok	ok	429.0440	57.981	0.02744	19.14	62.298	10.214	34654386.605135	14	429.4665	9.01396e-05	5.54546e-04
2015/02/27	01:22:03	--	ok	429.7220	58.006	0.02744	19.16	62.362	10.236	33036871.185438	15	429.5620	8.95449e-05	3.16519e-04
2015/02/27	01:22:16	--	ok	428.2860	57.848	0.027402	19.22	62.222	10.249	31694550.976849	14	428.6785	9.02329e-05	5.60406e-04
2015/02/27	01:22:29	ok	ok	429.0180	57.979	0.02744	19.13	62.087	10.173	32046252.385642	14	429.4451	9.03122e-05	5.49244e-04
2015/02/27	01:27:29	--	ok	429.6700	57.990	0.02744	19.14	62.328	10.218	28809633.537352	15	429.5572	8.78553e-05	3.41438e-04
2015/02/27	01:27:42	--	ok	428.2900	57.850	0.027404	19.18	62.245	10.229	29445835.604888	14	428.6081	9.38900e-05	3.71914e-04
2015/02/27	01:27:56	ok	ok	429.0580	57.982	0.027442	19.12	62.235	10.191	33207732.920809	14	429.5052	9.00649e-05	5.48292e-04
2015/02/27	01:32:55	--	ok	429.7060	57.999	0.027442	19.13	62.267	10.202	29539579.635822	13	429.5549	8.92979e-05	2.95070e-04
2015/02/27	01:33:08	--	ok	428.2940	57.845	0.027405	19.18	62.215	10.224	31385105.505149	14	428.7177	9.02249e-05	5.61188e-04
2015/02/27	01:33:21	ok	ok	429.0560	57.980	0.027442	19.09	62.110	10.153	32313345.564670	14	429.5211	8.98458e-05	6.05575e-04
2015/02/27	01:38:21	--	ok	429.7020	58.000	0.027442	19.08	62.289	10.176	30837257.783104	14	429.5798	8.82547e-05	3.73618e-04
2015/02/27	01:38:35	--	ok	428.2920	57.847	0.027405	19.13	62.117	10.178	32009738.983608	14	428.6001	9.45302e-05	3.76620e-04
2015/02/27	01:38:48	ok	ok	429.0740	57.985	0.027442	19.02	62.189	10.124	32176330.635374	14	429.4744	9.09802e-05	4.49574e-04
2015/02/27	01:43:47	ok	ok	429.0940	58.002	0.027442	19.07	62.257	10.165	29078593.471177	14	429.4807	9.20310e-05	5.25354e-04
2015/02/27	01:48:47	--	ok	429.6500	57.998	0.027442	19.05	62.284	10.157	28962742.894157	15	429.5305	8.97992e-05	2.85598e-04
2015/02/27	01:49:00	--	ok	428.3520	57.882	0.027408	19.09	62.170	10.163	33748899.732383	14	428.7619	9.01098e-05	5.11135e-04
2015/02/27	01:49:14	ok	ok	429.0020	57.979	0.027442	19.04	62.042	10.112	32047867.616962	14	429.4142	9.19229e-05	5.44542e-04
2015/02/27	01:54:13	--	ok	429.6460	58.002	0.027442	19.04	62.252	10.146	27321301.050574	15	429.5727	8.75185e-05	3.10538e-04
2015/02/27	01:54:26	ok	ok	428.9460	57.879	0.027408	19.15	61.940	10.161	40431336.484258	14	428.9019	8.54107e-05	6.27693e-04
2015/02/27	01:59:26	ok	ok	428.9220	57.881	0.027408	19.00	62.245	10.121	35312001.480011	13	428.7555	9.07826e-05	3.41802e-04
2015/02/27	02:04:26	ok	ok	428.9100	57.888	0.027408	18.98	62.242	10.109	36319187.330770	15	428.7728	9.00567e-05	2.73878e-04
2015/02/27	02:09:26	ok	ok	428.8960	57.889	0.027408	18.94	62.235	10.084	38977896.035811	14	428.7763	9.08813e-05	2.98996e-04
2015/02/27	02:14:26	ok	ok	428.8600	57.888	0.027408	18.93	62.234	10.077	38319413.250101	14	428.7353	9.06622e-05	3.25428e-04
2015/02/27	02:19:26	ok	ok	428.8660	57.885	0.027408	18.93	62.204	10.073	37599822.967612	14	428.7585	9.02023e-05	2.96912e-04
2015/02/27	02:24:26	ok	ok	428.8740	57.876	0.027408	18.92	62.172	10.062	36157579.335231	14	428.7474	9.04892e-05	2.90135e-04
2015/02/27	02:29:26	ok	ok	428.8460	57.879	0.027408	18.90	62.139	10.044	38936766.702434	14	428.7332	9.09610e-05	3.42280e-04
2015/02/27	02:34:26	--	ok	428.7980	57.868	0.027408	18.85	62.190	10.023	37352084.555247	14	428.6749	9.21978e-05	3.40466e-04
2015/02/27	02:34:39	--	ok	428.6020	57.936	0.027419	18.88	62.075	10.022	36339724.575705	14	428.9883	9.08593e-05	5.29624e-04
2015/02/27	02:34:53	ok	ok	428.9560	57.973	0.02744	18.82	62.005	9.976	31026119.387826	14	429.3783	9.20776e-05	4.65555e-04
2015/02/27	02:39:52	--	ok	429.5240	57.981	0.02744	18.80	62.152	9.987	29061240.954795	15	429.4344	8.96089e-05	2.97706e-04
2015/02/27	02:40:05	ok	ok	428.9660	57.900	0.027412	18.84	62.099	10.002	37578909.030669	14	428.8601	8.78647e-05	3.61728e-04
2015/02/27	02:45:04	ok	ok	428.9860	57.910	0.027412	18.84	62.099	10.002	37390450.251324	15	428.9250	8.70352e-05	5.51909e-04
2015/02/27	02:50:04	ok	ok	428.8980	57.899	0.027412	18.79	62.150	9.981	35094332.083528	15	428.8989	8.85750e-05	4.94058e-04
2015/02/27	02:55:04	ok	ok	428.9280	57.889	0.027412	18.76	62.086	9.953	35483571.657213	15	428.8137	9.04910e-05	2.95906e-04
2015/02/27	03:00:04	ok	ok	428.9260	57.898	0.027412	18.74	62.142	9.950	35762090.636877	14	428.8266	8.93711e-05	2.82799e-04
2015/02/27	03:05:04	ok	ok	428.9060	57.891	0.027412	18.74	62.052	9.936	34954872.353222	14	428.9373	8.55163e-05	6.26773e-04
2015/02/27	03:10:04	ok	ok	428.8880	57.886	0.027412	18.67	62.041	9.893	36391599.164233	15	428.7705	9.10298e-05	2.92524e-04
2015/02/27	03:15:04	ok	ok	428.9040	57.898	0.027412	18.70	62.076	9.916	38012902.758286	15	428.8017	9.01317e-05	2.87407e-04
2015/02/27	03:20:04	ok	ok	428.9320	57.894	0.027412	18.67	62.041	9.893	37392515.967185	15	428.7709	9.16590e-05	3.37069e-04
2015/02/27	03:25:04	ok	ok	428.8920	57.883	0.027412	18.61	62.061	9.861	36923464.472091	14	428.8083	8.82015e-05	4.25528e-04
2015/02/27	03:30:04	ok	ok	428.9580	57.895	0.027412	18.62	62.002	9.858	34911684.479015	15	428.7712	9.15011e-05	3.42420e-04
2015/02/27	03:35:04	ok	ok	428.8400	57.877	0.027412	18.63	61.914	9.850	40584469.011375	15	428.7184	9.32853e-05	3.46496e-04
2015/02/27	03:40:04	ok	ok	428.8620	57.885	0.027412	18.58	61.996	9.834	38685918.663917	15	428.7602	9.03442e-05	2.86932e-04
2015/02/27	03:45:04	ok	ok	428.8980	57.881	0.027412	18.60	61.969	9.841	37499342.183529	14	428.7619	9.07024e-05	2.96800e-04
2015/02/27	03:50:04	ok	ok	428.8780	57.883	0.027412	18.60	61.879	9.827	38356414.029231	15	428.7764	8.96749e-05	2.93859e-04
2015/02/27	03:55:04	ok	ok	428.8840	57.879	0.027412	18.55	61.991	9.815	34817024.895808	15	428.7563	8.94725e-05	2.78267e-04
2015/02/27	04:00:04	ok	ok	428.8780	57.881	0.027412	18.54	61.989	9.809	36546877.188963	14	428.8958	8.44502e-05	6.05934e-04
2015/02/27	04:05:04	ok	ok	428.8700	57.883	0.027412	18.52	61.956	9.792	36384724.707566	15	428.6967	9.24313e-05	3.96055e-04
2015/02/27	04:10:04	ok	ok	428.9040	57.878	0.027412	18.52	61.926	9.788	34796615.785770	15	428.7463	9.08149e-05	3.14356e-04
2015/02/27	04:15:04	ok	ok	428.8380	57.872	0.027412	18.45	61.974	9.755	35599092.845919	14	428.6955	9.06653e-05	3.13000e-04
2015/02/27	04:20:04	ok	ok	428.8460	57.883	0.027412	18.48	61.919	9.764	34417953.185904	15	428.6990	9.15510e-05	3.33549e-04
2015/02/27	04:25:04	ok	ok	428.8220	57.871	0.027412	18.44	61.853	9.730	34925570.408301	15	428.6921	9.17728e-05	3.51673e-04
2015/02/27	04:30:04	ok	ok	428.8160	57.861	0.027412	18.43	61.851	9.724	35394565.287972	14	428.7831	8.75518e-05	3.72076e-04
2015/02/27	04:35:04	--	ok	428.7960	57.874	0.027412	18.40	61.876	9.711	35653806.905185	14	428.6308	9.22959e-05	3.85839e-04
2015/02/27	04:35:17	--	ok	428.5820	57.933	0.027422	18.46	61.736	9.723	30602629.963564	14	429.0137	8.97252e-05	5.56073e-04
2015/02/27	04:35:31	ok	ok	428.9720	57.967	0.027445	18.36	61.689	9.658	39420015.460542	15	429.3933	9.12872e-05	5.18605e-04
2015/02/27	04:40:30	--	ok	429.4780	57.983	0.027445	18.36	61.840	9.682	38387011.848326	15	429.3792	9.15131e-05	3.07719e-04
2015/02/27	04:40:43	--	ok	428.4260	57.911	0.02742	18.38	61.723	9.675	31063417.344038	13	428.7491	9.38036e-05	3.78438e-04
2015/02/27	04:40:56	ok	ok	428.9960	57.971	0.02745	18.33	61.685	9.641	39612871.925577	14	429.4134	9.13799e-05	5.14607e-04
2015/02/27	04:45:56	--	ok	429.6100	57.994	0.02745	18.36	61.810	9.677	36360420.299728	15	429.4946	9.05715e-05	2.88566e-04
2015/02/27	04:46:09	--	ok	428.3900	57.890	0.027418	18.40	61.666	9.678	31460873.923844	14	428.8220	8.95495e-05	6.92354e-04
2015/02/27	04:46:23	ok	ok	428.9880	57.968	0.02745	18.29	61.678	9.617	40939267.109227	14	429.3968	9.13754e-05	4.98386e-04
2015/02/27	04:51:22	--	ok	429.5260	57.989	0.02745	18.32	61.713	9.639	33942801.491255	15	429.4061	9.29173e-05	3.44469e-04
2015/02/27	04:51:35	--	ok	428.4780	57.921	0.027422	18.42	61.669	9.690	32987760.572215	14	428.9740	8.77352e-05	7.58264e-04
2015/02/27	04:51:49	ok	ok	428.9680	57.969	0.027449	18.32	61.563	9.616	37121605.987863	14	429.3595	9.24638e-05	4.38024e-04
2015/02/27	04:56:48	--	ok	429.5360	57.987	0.027449	18.30	61.770	9.637	35953461.077542	15	429.4974	8.97471e-05	3.13678e-04
2015/02/27	04:57:01	--	ok	428.4400	57.918	0.027422	18.33	61.655	9.636	30822033.166254	14	428.8427	9.07091e-05	5.25446e-04
2015/02/27	04:57:14	ok	ok	429.0460	57.979	0.027451	18.34	61.536	9.623	40376679.546337	14	429.4413	9.20921e-05	5.02036e-04
2015/02/27	05:02:14	--	ok	429.5640	58.000	0.027451	18.30	61.740	9.632	37783697.942622	15	429.4694	9.15832e-05	3.23949e-04
2015/02/27	05:02:27	--	ok	428.4840	57.916	0.027422	18.33	61.564	9.622	33137743.045720	13	428.7829	9.41794e-05	3.89021e-04
2015/02/27	05:02:41	ok	ok	428.9400	57.965	0.027449	18.26	61.523	9.576	37263817.718837	14	429.4212	8.95976e-05	7.64362e-04
2015/02/27	05:07:40	--	ok	429.5160	57.985	0.027449	18.23	61.728	9.590	33659977.545585	13	429.3828	9.12321e-05	3.32641e-04
2015/02/27	05:07:53	--	ok	428.4840	57.925	0.027422	18.34	61.566	9.628	33669437.538873	14	428.8826	9.04066e-05	4.75064e-04
2015/02/27	05:08:06	--	ok	429.5220	57.966	0.027449	18.23	61.428	9.544	39325330.684987	15	429.4419	8.82189e-05	5.05938e-04
2015/02/27	05:08:19	--	ok	428.2920	57.869	0.027421	18.14	61.623	9.523	31781204.729698	14	428.7260	8.98087e-05	7.42219e-04
2015/02/27	05:08:33	ok	ok	429.1120	57.984	0.027458	18.07	61.792	9.510	38448573.360512	14	429.5005	9.14502e-05	5.15138e-04
2015/02/27	05:13:32	--	ok	429.7460	58.040	0.027458	18.20	61.723	9.573	31026493.887862	14	429.6113	9.09210e-05	3.17451e-04
2015/02/27	05:13:45	--	ok	428.3260	57.886	0.027419	18.28	61.526	9.587	30427624.260531	14	428.7988	8.85859e-05	6.95471e-04
2015/02/27	05:13:59	--	ok	429.5780	57.981	0.027455	18.20	61.483	9.535	39170204.583928	13	429.4583	9.09608e-05	3.13315e-04
2015/02/27	05:14:12	--	ok	428.3700	57.883	0.027424	18.10	61.767	9.523	33587068.837140	14	428.7981	8.86658e-05	7.80128e-04
2015/02/27	05:14:25	ok	ok	429.0360	57.980	0.027457	18.02	61.873	9.494	36151652.683186	13	429.3606	9.47741e-05	3.90964e-04
2015/02/27	05:19:24	--	ok	429.6920	58.027	0.027457	18.23	61.608	9.572	32630297.488146	14	429.6481	8.90665e-05	3.28065e-04
2015/02/27	05:19:37	ok	ok	428.9520	57.887	0.027421	18.33	61.444	9.603	29096918.538009	13	428.8243	9.00248e-05	3.08458e-04
2015/02/27	05:24:37	--	ok	428.4100	57.911	0.027421	18.22	61.636	9.570	26637301.706124	13	428.7370	9.40947e-05	3.93081e-04
2015/02/27	05:24:50	ok	ok	429.1420	58.001	0.027452	18.28	61.526	9.587	42121778.043063	14	429.5271	9.17165e-05	4.85704e-04
2015/02/27	05:29:49	--	ok	429.5520	57.993	0.027452	18.22	61.546	9.556	40240814.338476	15	429.5153	8.88456e-05	3.34899e-04
2015/02/27	05:30:02	--	ok	428.3960	57.905	0.027423	18.20	61.513	9.540	30780722.158911	14	428.8615	8.95879e-05	6.74909e-04
2015/02/27	05:30:16	--	ok	429.5940	57.974	0.027455	18.12	61.560	9.502	38986853.019836	14	429.5078	8.88630e-05	3.96730e-04
2015/02/27	05:30:29	--	ok	428.2920	57.871	0.027423	18.04	61.787	9.492	32164999.154758	14	428.7083	9.11167e-05	5.11211e-04
2015/02/27	05:30:42	--	ok	429.6920	57.991	0.027461	17.99	61.869	9.476	39941401.065772	14	429.6170	8.76658e-05	4.82685e-04
2015/02/27	05:30:55	--	ok	428.3060	57.848	0.027424	17.90	61.973	9.442	32526696.278526	13	428.6225	9.40841e-05	4.09963e-04
2015/02/27	05:31:08	ok	ok	429.0860	57.984	0.027461	17.86	62.176	9.450	38590979.771305	13	429.4114	9.45081e-05	3.96101e-04
2015/02/27	05:36:08	--	ok	429.7260	58.052	0.027461	18.16	61.597	9.530	36129133.329020	15	429.6155	9.16228e-05	3.26952e-04
2015/02/27	05:36:21	--	ok	428.4360	57.910	0.027423	18.24	61.400	9.545	30586795.177524	14	428.9181	8.82388e-05	7.94401e-04
2015/02/27	05:36:35	ok	ok	428.9960	57.971	0.027452	18.16	61.356	9.493	38692392.561208	15	429.3996	9.16401e-05	4.93815e-04
2015/02/27	05:41:34	--	ok	429.5360	57.991	0.027452	18.14	61.623	9.523	36273315.675170	14	429.4370	9.11916e-05	3.05854e-04
2015/02/27	05:41:47	--	ok	428.4820	57.918	0.027424	18.18	61.480	9.524	32461066.917921	14	428.8562	9.06758e-05	5.53194e-04
2015/02/27	05:42:00	--	ok	429.4920	57.968	0.027451	18.14	61.323	9.477	39343992.035321	14	429.4179	8.89612e-05	4.16767e-04
2015/02/27	05:42:13	--	ok	428.3280	57.886	0.027426	18.04	61.487	9.446	29415917.167941	14	428.8303	8.83723e-05	7.63999e-04
2015/02/27	05:42:27	ok	ok	429.0900	57.985	0.027461	17.97	61.565	9.419	37314650.058091	14	429.5213	9.08397e-05	5.68734e-04
2015/02/27	05:47:26	--	ok	429.7500	58.057	0.027461	18.12	61.590	9.507	31959598.673241	13	429.6144	9.09993e-05	3.37558e-04
2015/02/27	05:47:39	--	ok	428.3880	57.904	0.027422	18.17	61.418	9.508	32043078.874514	14	428.8503	8.86480e-05	6.63489e-04
2015/02/27	05:47:52	ok	ok	429.0320	57.973	0.027454	18.04	61.397	9.432	41673627.362287	14	429.4362	9.13406e-05	5.32468e-04
2015/02/27	05:52:51	--	ok	429.5500	57.992	0.027454	18.05	61.579	9.466	37901134.060774	14	429.4765	9.06646e-05	3.08920e-04
2015/02/27	05:53:04	--	ok	428.4100	57.909	0.027425	18.10	61.467	9.476	37635622.819485	14	428.8064	9.23095e-05	4.39969e-04
2015/02/27	05:53:18	ok	ok	429.0200	57.979	0.027456	18.03	61.455	9.435	38495760.307016	15	429.4174	9.22500e-05	4.57413e-04
2015/02/27	05:58:17	ok	ok	429.1020	58.003	0.027456	18.05	61.609	9.470	33396607.030028	15	429.4468	9.35168e-05	3.99920e-04
2015/02/27	06:03:17	--	ok	429.6040	58.002	0.027456	17.98	61.597	9.429	32932194.057812	14	429.4726	9.17711e-05	3.25621e-04
2015/02/27	06:03:30	--	ok	428.4140	57.913	0.027424	18.05	61.489	9.452	32000631.992625	14	428.8172	9.11930e-05	4.56319e-04
2015/02/27	06:03:44	ok	ok	428.9980	57.974	0.027455	17.95	61.442	9.389	36856520.655300	15	429.4137	9.08455e-05	5.78674e-04
2015/02/27	06:08:43	ok	ok	429.0280	57.986	0.027455	17.94	61.591	9.406	29499763.841847	15	429.3882	9.31316e-05	3.71287e-04
2015/02/27	06:13:43	ok	ok	429.0320	57.993	0.027455	17.93	61.559	9.395	30777435.107031	14	429.3666	9.38990e-05	3.90339e-04
2015/02/27	06:18:43	ok	ok	429.0360	57.994	0.027455	17.92	61.647	9.403	30278207.733857	14	429.4232	9.13236e-05	5.11301e-04
2015/02/27	06:23:43	ok	ok	429.1240	58.039	0.027455	18.21	61.004	9.467	31299202.718968	15	429.4970	9.21823e-05	4.11193e-04
2015/02/27	06:28:43	--	ok	429.2380	58.071	0.027455	18.59	60.915	9.668	26945856.433931	14	429.5680	9.36730e-05	3.58780e-04
2015/02/27	06:28:56	ok	ok	428.9160	57.978	0.027443	18.60	60.706	9.640	29910574.622127	14	429.2925	9.28118e-05	4.52119e-04
2015/02/27	06:33:56	ok	ok	429.0000	58.000	0.027443	18.77	61.005	9.786	23239248.411328	15	429.4636	9.04519e-05	6.35151e-04
2015/02/27	06:38:56	ok	ok	429.0380	58.009	0.027443	18.92	60.999	9.872	23194450.420520	14	429.3864	9.44890e-05	3.67424e-04
2015/02/27	06:43:56	ok	ok	429.1120	58.010	0.027443	19.03	61.047	9.944	23509930.674214	15	429.4181	9.44619e-05	3.82453e-04
2015/02/27	06:48:56	ok	ok	429.1180	58.027	0.027443	19.10	61.028	9.982	25363669.101097	14	429.5023	9.25027e-05	4.83450e-04
2015/02/27	06:53:56	ok	ok	429.1300	58.029	0.027443	19.16	61.068	10.024	23553676.580556	15	429.4739	9.54058e-05	4.13784e-04
2015/02/27	06:58:56	ok	ok	429.1880	58.030	0.027443	19.25	61.022	10.069	25326475.640327	15	429.4940	9.51567e-05	3.91418e-04
2015/02/27	07:03:56	ok	ok	429.1960	58.039	0.027443	19.34	61.007	10.120	22542850.500234	15	429.5118	9.49067e-05	3.74089e-04
2015/02/27	07:08:56	ok	ok	429.1960	58.050	0.027443	19.34	61.067	10.130	23458411.706836	15	429.5475	9.42902e-05	4.06391e-04
2015/02/27	07:13:56	ok	ok	429.1980	58.046	0.027443	19.34	61.067	10.130	24430073.327960	15	429.5396	9.46814e-05	4.10994e-04
2015/02/27	07:18:56	--	ok	429.2280	58.057	0.027443	19.40	61.016	10.157	21518132.924369	15	429.5729	9.41672e-05	3.84169e-04
2015/02/27	07:19:09	ok	ok	428.9580	57.983	0.027431	19.48	60.878	10.182	37050812.050291	14	429.3474	9.07174e-05	4.73801e-04
2015/02/27	07:24:09	ok	ok	429.0040	57.992	0.027431	19.42	61.050	10.175	28422784.846942	15	429.4479	8.92821e-05	6.29922e-04
2015/02/27	07:29:09	ok	ok	429.0220	58.002	0.027431	19.49	61.031	10.214	30967983.512193	14	429.3562	9.34763e-05	3.65045e-04
2015/02/27	07:34:09	--	ok	429.6160	58.003	0.027431	19.51	61.064	10.231	28999039.592617	15	429.4694	8.95056e-05	2.93675e-04
2015/02/27	07:34:22	--	ok	428.1840	57.823	0.027398	19.49	60.970	10.204	28435522.400272	13	428.5106	9.38365e-05	3.85737e-04
2015/02/27	07:34:36	ok	ok	429.0220	57.992	0.027441	19.38	61.013	10.145	35983228.429691	14	429.4438	9.07750e-05	5.08726e-04
2015/02/27	07:39:35	--	ok	429.2460	58.057	0.027441	19.52	61.066	10.238	30737441.800347	14	429.5932	9.28361e-05	3.81790e-04
2015/02/27	07:39:48	ok	ok	428.8880	57.980	0.027429	19.53	60.977	10.229	35185760.638237	14	429.2711	9.21827e-05	4.54529e-04
2015/02/27	07:44:47	ok	ok	428.9940	57.993	0.027429	19.55	61.041	10.251	28969001.230913	14	429.3592	9.28683e-05	4.45320e-04
2015/02/27	07:49:47	ok	ok	429.0140	57.998	0.027429	19.61	60.929	10.269	27633374.529124	14	429.4177	9.04956e-05	4.70316e-04
2015/02/27	07:54:47	ok	ok	429.0200	57.993	0.027429	19.59	61.047	10.277	26257073.680469	14	429.3593	9.31223e-05	3.72023e-04
2015/02/27	07:59:47	ok	ok	429.0300	58.000	0.027429	19.64	60.964	10.293	28077207.787085	15	429.3935	9.27275e-05	3.78185e-04
2015/02/27	08:04:47	ok	ok	429.0680	58.000	0.027429	19.68	61.031	10.328	29874601.478831	14	429.5319	8.76660e-05	7.81036e-04
2015/02/27	08:09:47	ok	ok	429.0720	58.003	0.027429	19.71	61.036	10.347	26447952.260647	15	429.3961	9.26096e-05	4.00953e-04
2015/02/27	08:14:47	ok	ok	429.0640	58.010	0.027429	19.70	60.974	10.331	28316726.994933	13	429.3970	9.34452e-05	3.94005e-04
2015/02/27	08:19:47	ok	ok	429.0560	58.008	0.027429	19.72	60.947	10.338	27450971.433805	14	429.3941	9.34959e-05	3.77827e-04
2015/02/27	08:24:47	ok	ok	429.0940	58.010	0.027429	19.78	61.017	10.387	26920998.727302	14	429.3928	9.38842e-05	3.84829e-04
2015/02/27	08:29:47	ok	ok	429.1340	58.013	0.027429	19.80	60.930	10.384	30880644.164514	14	429.4382	9.24467e-05	3.65942e-04
2015/02/27	08:34:47	ok	ok	429.1000	58.017	0.027429	19.83	60.935	10.403	26738261.220508	15	429.4438	9.37551e-05	3.89859e-04
2015/02/27	08:39:47	ok	ok	429.1160	58.012	0.027429	19.84	60.967	10.414	26522123.032664	14	429.4344	9.34933e-05	3.96210e-04
2015/02/27	08:44:47	ok	ok	429.1220	58.017	0.027429	19.86	60.940	10.422	28422913.549836	15	429.4651	9.39230e-05	3.81551e-04
2015/02/27	08:49:47	ok	ok	429.1620	58.026	0.027429	19.91	60.948	10.454	27064639.449124	13	429.4908	9.21889e-05	3.54163e-04
2015/02/27	08:54:47	ok	ok	429.1400	58.023	0.027429	19.96	60.956	10.486	27527340.623592	14	429.4762	9.31117e-05	4.02151e-04
2015/02/27	08:59:47	ok	ok	429.1540	58.027	0.027429	20.02	60.996	10.530	28443593.574294	14	429.4954	9.34266e-05	3.76913e-04
2015/02/27	09:04:47	ok	ok	429.1840	58.030	0.027429	20.06	60.972	10.550	25788756.550909	15	429.5033	9.28600e-05	3.74623e-04
2015/02/27	09:09:47	--	ok	429.2040	58.039	0.027429	20.11	60.950	10.577	27674733.141663	15	429.5259	9.35226e-05	3.89736e-04
2015/02/27	09:10:00	ok	ok	428.8280	57.981	0.027418	20.04	60.878	10.522	27118390.422387	14	429.1425	9.40210e-05	3.68995e-04
2015/02/27	09:14:59	ok	ok	428.9700	57.996	0.027418	20.15	60.896	10.593	23221165.544688	14	429.3115	9.38762e-05	4.11110e-04
2015/02/27	09:19:59	ok	ok	428.9980	57.996	0.027418	20.18	60.900	10.612	25031642.580488	15	429.3203	9.38149e-05	3.95945e-04
2015/02/27	09:24:59	ok	ok	428.9760	57.997	0.027418	20.17	60.929	10.611	23836763.095447	15	429.3117	9.46415e-05	4.26549e-04
2015/02/27	09:29:59	ok	ok	429.0020	58.000	0.027418	20.24	60.971	10.661	23838851.408517	14	429.3457	9.37623e-05	4.02596e-04
2015/02/27	09:34:59	ok	ok	429.0180	58.002	0.027418	20.26	60.944	10.669	24080261.415410	14	429.3842	9.27675e-05	4.01052e-04
2015/02/27	09:39:59	ok	ok	429.0520	58.007	0.027418	20.34	60.835	10.700	25208078.545402	13	429.4034	9.18742e-05	3.72737e-04
2015/02/27	09:44:59	ok	ok	429.0800	58.010	0.027418	20.46	60.794	10.768	26548715.095689	14	429.4065	9.36975e-05	4.42550e-04
2015/02/27	09:49:59	ok	ok	429.1060	58.009	0.027418	20.52	60.804	10.807	29100653.743704	14	429.4461	9.35170e-05	4.03857e-04
2015/02/27	09:54:59	ok	ok	429.1280	58.019	0.027418	20.58	60.783	10.841	26454293.288262	14	429.4912	9.23546e-05	3.99371e-04
2015/02/27	09:59:59	ok	ok	429.1540	58.024	0.027418	20.64	60.762	10.876	24776026.175376	15	429.5056	9.29976e-05	3.94548e-04
2015/02/27	10:04:59	ok	ok	429.1600	58.025	0.027418	20.69	60.770	10.909	26352676.572318	15	429.5354	9.25345e-05	3.98886e-04
2015/02/27	10:09:59	--	ok	429.2200	58.027	0.027418	20.77	60.783	10.962	26092275.257625	14	429.5580	9.26146e-05	4.08968e-04
2015/02/27	10:10:13	ok	ok	428.8180	57.984	0.027406	20.74	60.627	10.915	29198225.814097	14	429.1361	9.47230e-05	3.67409e-04
2015/02/27	10:15:12	ok	ok	428.9420	57.994	0.027406	20.82	60.791	10.995	26374322.316389	14	429.2799	9.35956e-05	4.22682e-04
2015/02/27	10:20:12	ok	ok	428.9600	57.996	0.027406	20.82	60.761	10.990	26091505.894244	14	429.3079	9.33642e-05	4.28403e-04
2015/02/27	10:25:12	ok	ok	428.9700	57.996	0.027406	20.90	60.744	11.038	24110525.920712	15	429.3102	9.30290e-05	3.53217e-04
2015/02/27	10:30:12	ok	ok	428.9820	58.001	0.027406	20.92	60.686	11.040	25453006.818851	14	429.3668	9.30688e-05	4.35835e-04
2015/02/27	10:35:12	ok	ok	429.0300	58.003	0.027406	21.04	60.644	11.110	23057134.181425	14	429.3621	9.38112e-05	4.12439e-04
2015/02/27	10:40:12	ok	ok	429.0600	58.007	0.027406	21.08	60.651	11.137	25100201.792562	15	429.3858	9.40130e-05	4.15744e-04
2015/02/27	10:45:12	ok	ok	429.0960	58.008	0.027406	21.18	60.667	11.204	27101487.639428	13	429.4270	9.30153e-05	3.99626e-04
2015/02/27	10:50:12	ok	ok	429.0820	58.010	0.027406	21.23	60.645	11.233	25795601.635186	15	429.4642	9.30853e-05	4.08175e-04
2015/02/27	10:55:12	ok	ok	429.1380	58.014	0.027406	21.37	60.667	11.328	23530035.604763	15	429.4553	9.39303e-05	3.62183e-04
2015/02/27	11:00:12	ok	ok	429.1780	58.014	0.027406	21.39	60.640	11.336	28924736.739554	14	429.5062	9.26898e-05	3.59622e-04
2015/02/27	11:05:12	ok	ok	429.1980	58.020	0.027406	21.53	60.601	11.421	26922254.987555	15	429.5492	9.34566e-05	4.12548e-04
2015/02/27	11:10:12	--	ok	429.2340	58.025	0.027406	21.58	60.609	11.456	23536215.434308	14	429.5436	9.34332e-05	3.72167e-04
2015/02/27	11:10:25	ok	ok	428.8560	57.987	0.027394	21.56	60.484	11.419	35183201.103796	15	429.1703	9.39381e-05	3.52322e-04
2015/02/27	11:15:25	--	ok	429.5120	58.002	0.027394	21.67	60.593	11.512	31875725.472621	15	429.3911	8.96889e-05	2.81171e-04
2015/02/27	11:15:38	--	ok	428.2500	57.787	0.027366	21.70	60.507	11.516	31365833.806431	15	428.5877	9.18619e-05	3.73370e-04
2015/02/27	11:15:51	ok	ok	429.0200	58.000	0.027406	21.59	60.580	11.457	31837921.904333	14	429.3338	9.39936e-05	3.76015e-04
2015/02/27	11:20:51	--	ok	429.2820	58.031	0.027406	21.80	60.523	11.585	25409375.810239	15	429.6291	9.28185e-05	3.61110e-04
2015/02/27	11:21:04	ok	ok	428.8960	57.992	0.027391	21.83	60.314	11.565	32167302.812456	15	429.2237	9.32989e-05	3.65507e-04
2015/02/27	11:26:03	ok	ok	428.9760	58.002	0.027391	21.93	60.482	11.665	23481430.499292	15	429.2813	9.39731e-05	3.71350e-04
2015/02/27	11:31:03	ok	ok	429.0200	58.004	0.027391	21.99	60.523	11.713	27055969.589796	15	429.3714	9.23673e-05	3.50082e-04
2015/02/27	11:36:03	ok	ok	429.0080	58.010	0.027391	22.09	60.538	11.784	27677407.593944	15	429.4186	9.14935e-05	3.92643e-04
2015/02/27	11:41:03	ok	ok	429.0800	58.012	0.027391	22.22	60.498	11.864	26457202.346897	15	429.4291	9.21628e-05	3.60227e-04
2015/02/27	11:46:03	ok	ok	429.1080	58.018	0.027391	22.29	60.509	11.914	26302527.519556	15	429.4397	9.31300e-05	3.57293e-04
2015/02/27	11:51:03	ok	ok	429.1460	58.019	0.027391	22.41	60.437	11.982	25000787.904556	15	429.4613	9.39351e-05	3.86967e-04
2015/02/27	11:56:03	ok	ok	429.0500	58.000	0.027391	21.98	61.252	11.847	23875482.325736	15	429.3550	9.25728e-05	3.51520e-04
2015/02/27	12:01:03	--	ok	429.5040	57.997	0.027391	21.74	61.304	11.694	30059190.784727	15	429.4232	8.81605e-05	2.65156e-04
2015/02/27	12:01:16	--	ok	428.3660	57.788	0.027364	21.83	61.045	11.706	35711500.683409	15	428.6801	9.38251e-05	3.74325e-04
2015/02/27	12:01:29	ok	ok	429.0180	57.986	0.027398	21.68	61.082	11.612	37686070.188891	15	429.3471	9.34687e-05	3.58895e-04
2015/02/27	12:06:28	ok	ok	429.1180	58.004	0.027398	21.65	61.229	11.620	33207810.109453	15	429.3966	9.34505e-05	3.52649e-04
2015/02/27	12:11:28	--	ok	429.7020	58.002	0.027398	21.60	61.221	11.585	30815194.430131	15	429.5029	8.99454e-05	2.89452e-04
2015/02/27	12:11:41	--	ok	428.2340	57.761	0.027361	21.66	61.109	11.603	34498854.807413	15	428.5432	9.31011e-05	3.64277e-04
2015/02/27	12:11:55	ok	ok	429.0860	57.998	0.027402	21.60	61.008	11.544	33806693.727784	15	429.3959	9.42131e-05	3.48236e-04
2015/02/27	12:16:54	ok	ok	429.1320	58.009	0.027402	21.61	61.162	11.580	28827402.588765	15	429.4854	9.24394e-05	3.59576e-04
2015/02/27	12:21:54	ok	ok	429.1440	58.006	0.027402	21.62	61.163	11.587	27483488.637510	15	429.5032	9.19308e-05	3.68126e-04
2015/02/27	12:26:54	ok	ok	429.1720	58.009	0.027402	21.66	61.109	11.603	25164412.219323	15	429.4767	9.33078e-05	3.38682e-04
2015/02/27	12:31:54	ok	ok	429.1500	58.006	0.027402	21.61	61.131	11.574	28792264.731950	15	429.4894	9.20079e-05	3.47092e-04
2015/02/27	12:36:54	--	ok	429.6840	58.007	0.027402	21.64	61.136	11.595	26841960.309281	14	429.5405	8.88829e-05	2.13961e-04
2015/02/27	12:37:07	--	ok	428.2760	57.768	0.027365	21.68	61.021	11.600	33799751.279079	15	428.5999	9.26655e-05	3.79690e-04
2015/02/27	12:37:20	ok	ok	429.1100	57.996	0.027404	21.59	61.006	11.537	34880032.342339	14	429.4309	9.37594e-05	3.76245e-04
2015/02/27	12:42:20	--	ok	429.2020	58.009	0.027404	21.69	61.083	11.619	27746064.749883	15	429.5130	9.34529e-05	3.62494e-04
2015/02/27	12:42:33	ok	ok	428.9540	57.989	0.027393	21.74	60.970	11.631	31970461.337344	15	429.2853	9.31807e-05	3.59072e-04
2015/02/27	12:47:32	ok	ok	428.9820	57.993	0.027393	21.76	61.034	11.656	28313406.431935	15	429.3281	9.22035e-05	3.46699e-04
2015/02/27	12:52:32	--	ok	429.5300	57.994	0.027393	21.80	61.040	11.684	27505047.818939	15	429.4244	8.89920e-05	2.64527e-04
2015/02/27	12:52:45	--	ok	428.3560	57.782	0.027365	21.90	60.935	11.732	36674746.940289	15	428.6640	9.37281e-05	3.66980e-04
2015/02/27	12:52:58	ok	ok	429.0520	57.990	0.027399	21.85	60.805	11.673	35453899.734233	15	429.3766	9.36924e-05	3.72685e-04
2015/02/27	12:57:58	ok	ok	429.1240	58.005	0.027399	21.84	60.955	11.695	28677379.532835	15	429.4528	9.39674e-05	3.69042e-04
2015/02/27	13:02:58	ok	ok	429.1700	58.007	0.027399	21.93	60.879	11.741	31061447.538449	15	429.5089	9.28142e-05	3.59230e-04
2015/02/27	13:07:58	--	ok	429.7960	58.009	0.027399	21.95	61.004	11.779	28143043.036666	15	429.5894	9.00874e-05	3.16710e-04
2015/02/27	13:08:11	--	ok	428.1760	57.738	0.027356	22.00	60.859	11.785	32790161.846108	15	428.5310	9.19331e-05	4.15262e-04
2015/02/27	13:08:24	ok	ok	429.1460	58.000	0.027401	21.92	60.786	11.716	34450759.881644	15	429.4571	9.42568e-05	3.60545e-04
2015/02/27	13:13:24	--	ok	429.2400	58.014	0.027401	22.06	60.930	11.839	26836290.619400	15	429.5456	9.36924e-05	3.96385e-04
2015/02/27	13:13:37	ok	ok	428.9340	57.980	0.027388	22.04	60.835	11.807	33805977.789380	15	429.2213	9.46654e-05	3.67456e-04
2015/02/27	13:18:36	ok	ok	428.9680	57.989	0.027388	22.10	60.906	11.862	28944643.921241	15	429.3459	9.16347e-05	3.68614e-04
2015/02/27	13:23:36	ok	ok	428.8780	57.973	0.027388	21.91	61.332	11.815	26900566.132305	15	429.2223	9.15704e-05	3.80429e-04
2015/02/27	13:28:36	--	ok	428.6920	57.941	0.027388	21.38	62.155	11.613	24281263.142485	15	429.0389	9.23714e-05	3.53693e-04
2015/02/27	13:28:49	ok	ok	429.0820	57.999	0.027404	21.45	62.046	11.639	26698248.878909	14	429.4893	8.94469e-05	5.39401e-04
2015/02/27	13:33:48	ok	ok	428.9000	57.992	0.027404	21.10	62.472	11.484	23478747.434988	13	429.2203	9.29518e-05	3.59626e-04
2015/02/27	13:38:48	ok	ok	428.8380	57.984	0.027404	20.91	62.772	11.413	21447254.328351	14	429.1257	9.48330e-05	3.73652e-04
2015/02/27	13:43:48	--	ok	428.7820	57.976	0.027404	20.81	62.937	11.377	22421577.544623	14	429.1344	9.31367e-05	3.73707e-04
2015/02/27	13:44:01	ok	ok	429.0400	57.994	0.027416	20.80	62.814	11.348	29141388.493728	14	429.3497	9.37625e-05	3.63123e-04
2015/02/27	13:49:01	ok	ok	428.9980	57.992	0.027416	20.66	63.062	11.300	26884363.909426	13	429.3220	9.13376e-05	3.29352e-04
2015/02/27	13:54:01	ok	ok	428.9620	57.989	0.027416	20.63	63.117	11.291	28669610.492402	15	429.2810	9.31783e-05	3.41068e-04
2015/02/27	13:59:01	ok	ok	428.9080	57.984	0.027416	20.55	63.224	11.257	26269480.550743	14	429.2257	9.29517e-05	3.71658e-04
2015/02/27	14:04:01	ok	ok	428.8800	57.981	0.027416	20.51	63.398	11.262	26894033.370659	15	429.2493	9.23983e-05	3.91762e-04
2015/02/27	14:09:01	ok	ok	428.8400	57.975	0.027416	20.49	63.425	11.253	30225657.228835	13	429.1526	9.25556e-05	3.40317e-04
2015/02/27	14:14:01	ok	ok	428.8320	57.973	0.027416	20.43	63.505	11.228	26387561.891601	14	429.1496	9.32885e-05	3.63205e-04
2015/02/27	14:19:01	--	ok	428.7920	57.968	0.027416	20.38	63.526	11.199	25294123.632287	14	429.1395	9.28418e-05	4.04713e-04
2015/02/27	14:19:14	ok	ok	429.0000	57.984	0.027427	20.40	63.439	11.197	31374745.314064	14	429.3413	9.36094e-05	3.94358e-04
2015/02/27	14:24:13	ok	ok	428.9800	57.986	0.027427	20.35	63.551	11.184	25801096.803901	14	429.3412	9.33088e-05	4.10560e-04
2015/02/27	14:29:13	ok	ok	428.9600	57.983	0.027427	20.35	63.581	11.190	26289722.993428	15	429.3190	9.19639e-05	3.60082e-04
2015/02/27	14:34:13	ok	ok	428.9960	57.987	0.027427	20.44	63.566	11.246	24780823.482526	15	429.3165	9.32014e-05	3.64502e-04
2015/02/27	14:39:13	ok	ok	429.0360	57.988	0.027427	20.60	63.503	11.340	25026795.264890	14	429.3667	9.26481e-05	3.56260e-04
2015/02/27	14:44:13	ok	ok	428.9720	57.982	0.027427	20.47	63.631	11.277	24402579.562432	14	429.3409	9.30386e-05	4.32673e-04
2015/02/27	14:49:13	ok	ok	429.0080	57.985	0.027427	20.55	63.405	11.289	24243608.889987	15	429.3097	9.40486e-05	3.45180e-04
2015/02/27	14:54:13	ok	ok	429.1880	58.000	0.027427	21.25	62.285	11.550	26511129.416541	15	429.5266	9.28324e-05	3.49339e-04
2015/02/27	14:59:13	--	ok	429.3360	58.015	0.027427	23.12	57.629	11.899	27903550.840939	15	429.7135	9.24281e-05	4.10187e-04
2015/02/27	14:59:26	--	ok	429.5740	57.982	0.027409	23.54	56.701	11.991	25805937.008556	15	429.3892	8.93468e-05	3.02265e-04
2015/02/27	14:59:39	--	ok	428.2040	57.740	0.027377	23.75	55.892	11.962	28489337.886559	15	428.5379	9.30627e-05	3.61573e-04
2015/02/27	14:59:53	--	ok	429.2020	57.997	0.027421	24.02	55.152	11.985	29027332.588542	15	429.5118	9.33341e-05	3.54131e-04
2015/02/27	15:00:06	ok	ok	428.9520	57.972	0.02741	24.25	54.497	11.998	33841568.424857	15	429.2752	9.28256e-05	3.46807e-04
2015/02/27	15:05:05	--	ok	429.6800	57.996	0.02741	23.52	57.256	12.094	36227762.681037	15	429.5626	8.93571e-05	2.81229e-04
2015/02/27	15:05:19	ok	ok	428.9200	57.769	0.027373	24.06	56.343	12.272	43671409.320925	15	428.7959	8.94350e-05	2.86957e-04
2015/02/27	15:10:18	ok	ok	428.8280	57.745	0.027373	22.30	61.456	12.107	37116144.243530	15	428.6950	8.97103e-05	3.12555e-04
2015/02/27	15:15:18	ok	ok	428.9020	57.780	0.027373	22.34	62.040	12.250	36894323.389040	15	428.8376	8.87290e-05	3.16756e-04
2015/02/27	15:20:18	ok	ok	428.9260	57.772	0.027373	22.38	61.864	12.244	37461944.026219	15	428.7906	8.99620e-05	3.32975e-04
2015/02/27	15:25:18	--	ok	428.5900	57.722	0.027373	21.17	64.320	11.872	32969698.562639	15	428.4133	9.06258e-05	3.16450e-04
2015/02/27	15:25:32	--	ok	428.5880	57.840	0.027394	21.19	64.263	11.875	29575107.698978	14	428.9108	9.25587e-05	3.65549e-04
2015/02/27	15:25:45	ok	ok	429.0880	57.997	0.027417	21.54	63.872	12.044	28779845.854014	14	429.4064	9.26179e-05	3.60796e-04
2015/02/27	15:30:44	ok	ok	428.8940	57.991	0.027417	22.32	59.474	11.730	27868167.059155	15	429.2347	9.18294e-05	3.50202e-04
2015/02/27	15:35:44	--	ok	428.7560	57.839	0.027417	21.20	61.732	11.414	27385260.960345	14	429.1844	8.83450e-05	5.63239e-04
2015/02/27	15:35:58	--	ok	429.3000	58.000	0.02743	21.56	61.305	11.574	30057411.082943	14	429.5556	9.35284e-05	3.56342e-04
2015/02/27	15:36:11	ok	ok	429.0120	57.936	0.027414	21.91	60.327	11.621	30971911.337749	13	429.3351	9.28209e-05	3.71625e-04
2015/02/27	15:41:10	--	ok	428.4580	57.772	0.027414	19.83	65.405	11.166	27830702.711064	14	428.8069	9.31810e-05	3.92190e-04
2015/02/27	15:41:23	--	ok	429.2520	58.003	0.027442	19.95	65.188	11.207	31075216.742185	14	429.5618	9.25968e-05	3.50723e-04
2015/02/27	15:41:37	ok	ok	428.9940	57.943	0.027429	20.01	64.900	11.197	30429986.462441	14	429.3727	8.97666e-05	4.90129e-04
2015/02/27	15:46:36	--	ok	428.5460	57.902	0.027429	19.08	66.342	10.838	23187856.192402	15	428.8832	9.39513e-05	3.79056e-04
2015/02/27	15:46:49	ok	ok	429.1320	58.002	0.027453	19.20	66.186	10.889	30452845.719010	14	429.5026	9.19655e-05	4.11241e-04
2015/02/27	15:51:49	ok	ok	428.8040	57.984	0.027453	18.44	66.849	10.516	27166417.854808	14	429.1076	9.53226e-05	3.80695e-04
2015/02/27	15:56:49	--	ok	428.6340	57.970	0.027453	17.98	67.208	10.288	27262252.375352	15	428.9790	9.42589e-05	3.65580e-04
2015/02/27	15:57:02	ok	ok	429.1240	58.021	0.027472	18.02	67.068	10.291	31800873.258057	13	429.3697	9.45723e-05	3.56886e-04
2015/02/27	16:02:02	ok	ok	428.8900	57.991	0.027472	17.57	67.399	10.069	25051250.185690	14	429.1785	9.45334e-05	3.77760e-04
2015/02/27	16:07:02	--	ok	428.7480	57.972	0.027472	17.22	67.599	9.890	25718379.995548	13	429.0135	9.52638e-05	3.85374e-04
2015/02/27	16:07:15	ok	ok	429.1000	58.041	0.027485	17.30	67.526	9.926	31247732.976891	14	429.4332	9.18095e-05	4.40361e-04
2015/02/27	16:12:15	ok	ok	428.9020	57.995	0.027485	16.92	67.779	9.740	22643508.954668	15	429.2290	9.29377e-05	3.75254e-04
2015/02/27	16:17:15	--	ok	428.7960	57.971	0.027485	16.64	67.903	9.595	22262344.203663	14	429.1043	9.29761e-05	3.86957e-04
2015/02/27	16:17:28	ok	ok	429.1040	58.036	0.027496	16.68	67.764	9.598	30587754.354955	14	429.3767	9.32977e-05	3.89221e-04
2015/02/27	16:22:27	ok	ok	428.9640	58.014	0.027496	16.54	67.797	9.523	24953295.073757	14	429.2727	9.33956e-05	3.88106e-04
2015/02/27	16:27:27	--	ok	429.2640	58.093	0.027496	17.74	65.279	9.851	22488110.813322	15	429.6466	9.27003e-05	3.93957e-04
2015/02/27	16:27:40	--	ok	429.5540	57.984	0.027482	17.71	65.244	9.828	26147113.555152	14	429.3649	9.04205e-05	3.33352e-04
2015/02/27	16:27:53	--	ok	428.2760	57.887	0.027453	17.64	65.321	9.799	33775733.794400	14	428.6460	9.30347e-05	4.06083e-04
2015/02/27	16:28:06	ok	ok	429.1080	58.004	0.027491	17.62	65.435	9.804	32176867.068327	15	429.3832	9.44938e-05	3.67845e-04
2015/02/27	16:33:06	--	ok	429.3060	58.074	0.027491	18.18	64.970	10.064	26220870.119902	14	429.5983	9.48352e-05	3.77983e-04
2015/02/27	16:33:19	ok	ok	428.9980	57.973	0.027475	18.16	64.878	10.038	31850161.918896	15	429.2845	9.44115e-05	3.73805e-04
2015/02/27	16:38:18	ok	ok	429.0740	57.981	0.027475	18.41	64.803	10.176	26459684.023566	15	429.4231	9.32285e-05	3.68072e-04
2015/02/27	16:43:18	ok	ok	429.1080	57.990	0.027475	18.62	64.601	10.271	22421545.502851	15	429.4640	9.40531e-05	3.71124e-04
2015/02/27	16:48:18	ok	ok	429.1500	57.994	0.027475	18.67	64.520	10.289	25707411.148845	15	429.4579	9.45756e-05	3.76337e-04
2015/02/27	16:53:18	ok	ok	429.1520	57.989	0.027475	18.76	64.536	10.346	24247802.693292	15	429.4653	9.48524e-05	3.85917e-04
2015/02/27	16:58:18	ok	ok	429.1700	57.991	0.027475	18.82	64.397	10.360	26389909.935651	14	429.4925	9.47156e-05	3.98761e-04
2015/02/27	17:03:18	ok	ok	429.1440	57.998	0.027475	18.84	64.401	10.373	24571429.950935	14	429.4953	9.39467e-05	3.92948e-04
2015/02/27	17:08:18	ok	ok	429.1780	57.994	0.027475	18.86	64.404	10.386	25003152.196812	15	429.5151	9.39994e-05	3.89128e-04
2015/02/27	17:13:18	ok	ok	429.1740	57.998	0.027475	18.90	64.411	10.412	26095917.856080	14	429.5346	9.31892e-05	4.03237e-04
2015/02/27	17:18:18	ok	ok	429.1420	57.999	0.027475	18.86	64.374	10.381	27592170.155150	14	429.4698	9.46257e-05	3.98375e-04
2015/02/27	17:23:18	ok	ok	429.1420	57.999	0.027475	18.85	64.432	10.384	24638225.830321	14	429.4487	9.52929e-05	3.87320e-04
2015/02/27	17:28:18	ok	ok	429.1400	57.991	0.027475	18.84	64.460	10.383	22214044.996287	15	429.4991	9.41964e-05	3.67012e-04
2015/02/27	17:33:18	ok	ok	429.1240	57.995	0.027475	18.85	64.462	10.389	27451591.346147	14	429.4597	9.50875e-05	4.00498e-04
2015/02/27	17:38:18	ok	ok	429.1080	57.991	0.027475	18.78	64.480	10.349	24641958.824900	15	429.4501	9.50976e-05	4.27115e-04
2015/02/27	17:43:18	ok	ok	429.1420	57.991	0.027475	18.80	64.483	10.362	28299847.444996	14	429.4561	9.38068e-05	3.97166e-04
2015/02/27	17:48:18	ok	ok	429.0900	57.987	0.027475	18.74	64.413	10.314	24952992.240569	15	429.4154	9.46385e-05	3.94634e-04
2015/02/27	17:53:18	ok	ok	429.0620	57.980	0.027475	18.70	64.407	10.289	26486541.288494	15	429.3871	9.52139e-05	3.93247e-04
2015/02/27	17:58:18	ok	ok	429.0580	57.982	0.027475	18.67	64.491	10.284	24432943.249162	15	429.4026	9.41455e-05	3.83049e-04
2015/02/27	18:03:18	ok	ok	429.0360	57.981	0.027475	18.62	64.512	10.257	25940925.515522	15	429.3860	9.43110e-05	4.00405e-04
2015/02/27	18:08:18	ok	ok	429.0100	57.976	0.027475	18.59	64.536	10.243	25058637.802334	15	429.3462	9.47262e-05	4.19102e-04
2015/02/27	18:13:18	ok	ok	428.9880	57.972	0.027475	18.49	64.579	10.189	25504480.640283	15	429.3459	9.33622e-05	3.73298e-04
2015/02/27	18:18:18	ok	ok	428.9840	57.972	0.027475	18.47	64.546	10.172	26418580.269466	15	429.3518	9.34146e-05	3.83619e-04
2015/02/27	18:23:18	ok	ok	428.9340	57.968	0.027475	18.39	64.562	10.126	25917846.972894	15	429.2929	9.39350e-05	3.81892e-04
2015/02/27	18:28:18	ok	ok	428.9320	57.969	0.027475	18.36	64.586	10.112	25145701.428480	15	429.2717	9.41448e-05	3.85659e-04
2015/02/27	18:33:18	ok	ok	428.9080	57.965	0.027475	18.32	64.579	10.087	26205203.071737	15	429.2638	9.41494e-05	3.71281e-04
2015/02/27	18:38:18	ok	ok	428.8760	57.962	0.027475	18.28	64.543	10.057	24234419.498146	15	429.2421	9.38387e-05	3.76286e-04
2015/02/27	18:43:18	ok	ok	428.9000	57.962	0.027475	18.23	64.623	10.040	26295394.512690	14	429.2143	9.37526e-05	4.01350e-04
2015/02/27	18:48:18	ok	ok	428.8400	57.958	0.027475	18.18	64.644	10.014	24970146.378454	15	429.1702	9.45046e-05	3.87201e-04
2015/02/27	18:53:18	ok	ok	428.8300	57.957	0.027475	18.14	64.667	9.993	24121939.059276	14	429.1613	9.51375e-05	3.79995e-04
2015/02/27	18:58:18	--	ok	428.7940	57.955	0.027475	18.06	64.713	9.953	25259426.411410	15	429.1442	9.40603e-05	3.72130e-04
2015/02/27	18:58:31	ok	ok	429.0480	57.972	0.027486	18.13	64.636	9.983	29561752.379499	14	429.3697	9.35613e-05	3.90161e-04
2015/02/27	19:03:30	ok	ok	429.0220	57.975	0.027486	18.04	64.709	9.941	26554133.713658	13	429.3386	9.37760e-05	3.75296e-04
2015/02/27	19:08:30	ok	ok	428.9680	57.969	0.027486	17.97	64.756	9.907	23811412.767226	13	429.2860	9.38323e-05	3.73364e-04
2015/02/27	19:13:30	ok	ok	428.9520	57.966	0.027486	17.90	64.803	9.873	24750188.258161	14	429.2690	9.37791e-05	3.94603e-04
2015/02/27	19:18:30	ok	ok	428.8680	57.962	0.027486	17.86	64.767	9.844	25520463.317025	15	429.1954	9.54132e-05	4.04925e-04
2015/02/27	19:23:30	ok	ok	429.0440	57.984	0.027486	18.09	64.302	9.908	25905246.309569	15	429.3488	9.45668e-05	3.73989e-04
2015/02/27	19:28:30	--	ok	429.2200	58.002	0.027486	18.61	63.557	10.099	26887482.364780	15	429.5676	9.38125e-05	3.83131e-04
2015/02/27	19:28:43	ok	ok	429.0060	57.964	0.027474	18.68	63.390	10.114	31231621.286560	14	429.3531	9.29614e-05	3.77833e-04
2015/02/27	19:33:42	--	ok	429.6720	57.975	0.027474	18.93	63.192	10.233	33334123.413666	15	429.5334	8.93932e-05	2.85027e-04
2015/02/27	19:33:55	ok	ok	428.9220	57.802	0.027439	19.00	63.114	10.262	38107009.309355	14	428.7245	9.04318e-05	3.24618e-04
2015/02/27	19:38:55	ok	ok	428.9620	57.848	0.027439	19.19	62.937	10.349	36098213.491628	15	428.8480	9.06116e-05	2.92631e-04
2015/02/27	19:43:55	ok	ok	429.0380	57.869	0.027439	19.33	62.720	10.398	38831342.594477	15	428.9066	9.14152e-05	3.08633e-04
2015/02/27	19:48:55	ok	ok	429.1220	57.872	0.027439	19.45	62.620	10.455	33979877.910215	15	428.9717	9.07079e-05	3.30776e-04
2015/02/27	19:53:55	ok	ok	429.1520	57.886	0.027439	19.54	62.485	10.488	32229439.747459	15	429.0136	8.95581e-05	2.76370e-04
2015/02/27	19:58:55	ok	ok	429.1980	57.911	0.027439	19.62	62.468	10.534	37114226.595758	14	429.0880	8.95809e-05	2.94954e-04
2015/02/27	20:03:55	--	ok	429.2340	57.922	0.027439	19.68	62.388	10.558	32794057.264499	15	429.1648	8.68347e-05	3.79949e-04
2015/02/27	20:04:08	ok	ok	429.0040	57.819	0.027426	19.74	62.217	10.566	34227457.302349	15	428.8303	9.00856e-05	2.88945e-04
2015/02/27	20:09:07	ok	ok	428.9440	57.819	0.027426	19.72	62.214	10.553	32251759.710365	14	428.8087	9.06753e-05	3.17778e-04
2015/02/27	20:14:07	ok	ok	428.9840	57.831	0.027426	19.74	62.187	10.561	32971433.042656	15	428.8498	8.97654e-05	2.69827e-04
2015/02/27	20:19:07	ok	ok	429.0580	57.848	0.027426	19.82	62.080	10.592	32429089.980358	14	428.9113	9.00857e-05	2.97689e-04
2015/02/27	20:24:07	ok	ok	429.0320	57.848	0.027426	19.84	62.113	10.610	31954052.361321	15	428.8921	9.07925e-05	3.08063e-04
2015/02/27	20:29:07	ok	ok	429.0380	57.863	0.027426	19.84	62.023	10.595	33656598.146715	15	428.9181	8.94639e-05	2.76540e-04
2015/02/27	20:34:07	ok	ok	429.0680	57.869	0.027426	19.84	62.023	10.595	33709267.666491	15	428.9237	8.99982e-05	2.95639e-04
2015/02/27	20:39:07	ok	ok	429.0640	57.870	0.027426	19.80	62.016	10.569	31812218.393173	15	428.9020	9.08069e-05	2.98681e-04
2015/02/27	20:44:07	ok	ok	429.0760	57.886	0.027426	19.84	62.023	10.595	35737802.334093	14	428.8758	9.25097e-05	3.93050e-04
2015/02/27	20:49:07	ok	ok	429.0840	57.878	0.027426	19.80	62.046	10.574	33619009.251809	14	428.9407	8.98834e-05	2.80780e-04
2015/02/27	20:54:07	ok	ok	429.1400	57.891	0.027426	19.86	61.966	10.598	33414793.070122	14	428.9610	9.10840e-05	3.17859e-04
2015/02/27	20:59:07	ok	ok	429.0860	57.900	0.027426	19.87	61.847	10.583	31338115.998152	15	428.9473	9.08900e-05	2.85575e-04
2015/02/27	21:04:07	ok	ok	429.0680	57.903	0.027426	19.81	61.928	10.560	32658853.702380	15	428.9488	9.05746e-05	2.80034e-04
2015/02/27	21:09:07	ok	ok	429.0380	57.898	0.027426	19.82	61.839	10.551	31749679.903584	15	428.9578	9.04148e-05	3.38871e-04
2015/02/27	21:14:07	ok	ok	429.0660	57.895	0.027426	19.85	61.814	10.565	32845379.638998	15	428.9730	8.99945e-05	2.82851e-04
2015/02/27	21:19:07	ok	ok	429.0820	57.902	0.027426	19.82	61.869	10.556	30575828.753819	15	428.9671	8.98010e-05	2.91363e-04
2015/02/27	21:24:07	ok	ok	429.0920	57.901	0.027426	19.80	61.926	10.554	34016800.341250	15	428.9838	8.94449e-05	2.84906e-04
2015/02/27	21:29:07	ok	ok	429.0980	57.894	0.027426	19.83	61.810	10.552	30023802.203442	14	428.9581	9.04230e-05	2.92904e-04
2015/02/27	21:34:07	ok	ok	429.0900	57.909	0.027426	19.81	61.777	10.534	30285036.302179	15	428.9884	8.92424e-05	2.81559e-04
2015/02/27	21:39:07	--	ok	428.5220	57.893	0.027426	19.79	61.774	10.521	29875104.446784	15	428.8781	9.36450e-05	4.11672e-04
2015/02/27	21:39:20	--	ok	429.7160	57.983	0.027451	19.82	61.658	10.520	40979823.683658	14	429.6213	8.68090e-05	4.58621e-04
2015/02/27	21:39:33	--	ok	428.7420	57.747	0.027413	19.68	61.786	10.456	42708690.223999	14	428.6426	8.77000e-05	3.75699e-04
2015/02/27	21:39:46	ok	ok	428.9660	57.847	0.027427	19.62	61.987	10.453	39458005.360036	14	428.8302	9.15467e-05	3.03192e-04
2015/02/27	21:44:46	ok	ok	429.1260	57.913	0.027427	19.76	61.769	10.502	40973163.322527	14	428.9855	9.11657e-05	3.48558e-04
2015/02/27	21:49:46	ok	ok	429.0740	57.904	0.027427	19.76	61.739	10.497	38331580.281046	15	428.9377	9.07958e-05	3.02285e-04
2015/02/27	21:54:46	ok	ok	429.0860	57.910	0.027427	19.72	61.732	10.471	40021593.882446	14	428.9881	8.96837e-05	2.98185e-04
2015/02/27	21:59:46	ok	ok	429.0680	57.901	0.027427	19.74	61.705	10.479	37300619.563858	15	428.9966	8.99184e-05	3.53777e-04
2015/02/27	22:04:46	ok	ok	429.0640	57.898	0.027427	19.72	61.672	10.461	39162323.456011	15	428.9707	9.02508e-05	2.84846e-04
2015/02/27	22:09:46	ok	ok	429.0660	57.908	0.027427	19.70	61.638	10.443	39136386.316432	14	428.9750	8.99698e-05	2.82316e-04
2015/02/27	22:14:46	ok	ok	429.0380	57.902	0.027427	19.68	61.695	10.441	40511882.524922	15	428.9710	8.97986e-05	3.03368e-04
2015/02/27	22:19:46	ok	ok	429.0360	57.908	0.027427	19.67	61.633	10.424	43079188.896224	14	428.9542	9.06612e-05	2.86612e-04
2015/02/27	22:24:46	ok	ok	429.0540	57.904	0.027427	19.63	61.597	10.393	38732388.619075	13	428.9580	8.98132e-05	2.96218e-04
2015/02/27	22:29:46	ok	ok	429.0860	57.897	0.027427	19.57	61.647	10.365	36824210.107379	14	428.9559	9.00215e-05	2.92665e-04
2015/02/27	22:34:46	ok	ok	428.9980	57.895	0.027427	19.53	61.701	10.350	40479780.741103	15	428.8878	9.12941e-05	2.99530e-04
2015/02/27	22:39:46	ok	ok	429.0380	57.906	0.027427	19.52	61.639	10.334	39009300.619569	14	428.9910	8.73931e-05	3.76142e-04
2015/02/27	22:44:46	ok	ok	429.0500	57.903	0.027427	19.52	61.669	10.339	37897622.030211	15	428.9278	9.01576e-05	2.75356e-04
2015/02/27	22:49:46	ok	ok	428.9980	57.900	0.027427	19.49	61.634	10.315	36789260.123536	14	428.9451	8.90263e-05	3.77660e-04
2015/02/27	22:54:46	ok	ok	428.9940	57.904	0.027427	19.49	61.604	10.310	38014534.582211	14	428.8936	9.01873e-05	3.15654e-04
2015/02/27	22:59:46	ok	ok	429.0520	57.908	0.027427	19.52	61.488	10.308	34388070.513351	15	428.9264	8.93283e-05	3.02533e-04
2015/02/27	23:04:46	ok	ok	429.0160	57.895	0.027427	19.46	61.509	10.276	38696647.100802	15	428.9152	8.99981e-05	2.88595e-04
2015/02/27	23:09:46	ok	ok	429.0140	57.895	0.027427	19.46	61.569	10.286	37880545.741859	15	428.9055	8.98835e-05	2.75737e-04
[truncated: 456 more rows]
