# Supplementary material for: Plastic Creep Constraint in Nylon Instrument Strings
Source: Materials (Basel). 2025 Jan 7;18(2):223. doi: 10.3390/ma18020223 (PMC11766866; doi:10.3390/ma18020223)
Supplement: Supplementary file 1 [file materials-18-00223-s001.zip › data_files/string_N26_nylon/string_test_data_N26_step_1.csv]

Date	Time	+-	f0	Frequency	Tension	LengthAdj	Temp	Rel.Hm	Abs.Hm	Pk.Magnitude	Harmonics	Fitted.f0	Bend.Stiff	Fit.Error
2023/11/13	17:48:32	--	ok	218.9020	17.429	0.0	18.04	59.947	9.211	7506257.996058	2	290.5222	-5.57937e-03	0.00000e+00
2023/11/13	17:48:44	--	--	242.8840	20.903	0.001992	18.08	59.828	9.215	22514088.814579	4	265.1205	-4.93239e-03	1.99040e-02
2023/11/13	17:48:52	--	ok	240.6420	20.560	0.001992	18.10	59.818	9.222	13440422.418423	5	228.4337	-1.33898e-03	2.93022e-02
2023/11/13	17:49:02	--	ok	259.2840	23.379	0.003985	18.17	59.847	9.265	24805968.365711	2	213.7900	1.00272e-02	1.88009e-16
2023/11/13	17:49:13	--	ok	269.7060	24.997	0.005978	18.21	59.898	9.296	21155643.514038	2	269.7267	-3.13001e-05	4.71239e-16
2023/11/13	17:49:23	--	ok	275.9760	25.902	0.00797	18.23	59.921	9.307	25776143.868320	2	273.7556	-3.17185e-03	2.20239e-16
2023/11/13	17:49:34	--	ok	280.6460	26.784	0.009963	18.30	59.930	9.348	29606313.764968	2	280.9933	-3.54115e-04	5.72175e-16
2023/11/13	17:49:45	--	ok	286.3660	27.709	0.011955	18.38	59.942	9.396	21132760.157549	2	311.8545	-8.18419e-03	6.85050e-16
2023/11/13	17:49:55	--	ok	292.4100	28.850	0.013948	18.41	59.916	9.408	21802681.120570	2	377.0644	-1.31703e-02	1.19180e-15
2023/11/13	17:50:06	--	ok	299.0280	30.060	0.01594	18.41	59.925	9.410	9417331.055483	2	302.0467	-3.46199e-03	6.65367e-16
2023/11/13	17:50:16	--	--	366.0140	31.348	0.017933	18.50	59.948	9.461	8659595.605976	2	312.5976	5.38269e-03	7.71491e-16
2023/11/13	17:50:24	--	ok	297.8600	30.179	0.017933	18.55	59.797	9.469	11894931.194825	2	303.0914	-6.16851e-03	0.00000e+00
2023/11/13	17:50:35	--	ok	311.8000	32.609	0.019925	18.59	59.805	9.492	10895445.664725	6	308.2439	2.06064e-04	3.20689e-02
2023/11/13	17:50:45	--	ok	321.8500	34.426	0.021918	18.64	59.736	9.507	11972472.998749	2	321.7702	4.04299e-05	9.00785e-16
2023/11/13	17:50:56	--	--	367.1040	36.054	0.02391	18.65	59.686	9.508	8529514.158225	3	395.9447	-1.52700e-03	4.89693e-03
2023/11/13	17:51:04	--	ok	321.9700	34.791	0.02391	18.68	59.646	9.517	13213757.793617	3	321.0875	5.31718e-05	5.14613e-05
2023/11/13	17:51:14	--	--	364.1840	37.547	0.025903	18.69	59.669	9.528	7558434.097572	7	321.0495	7.65751e-04	2.93802e-02
2023/11/13	17:51:22	--	--	377.1460	36.286	0.025903	18.75	59.521	9.537	7752628.364097	3	394.7386	-1.54064e-03	4.69749e-03
2023/11/13	17:51:30	--	ok	324.9940	35.604	0.025903	18.72	59.516	9.520	19039838.222183	5	324.6792	4.80556e-05	3.14270e-04
2023/11/13	17:51:40	--	--	340.7720	39.107	0.027896	18.76	59.471	9.537	4422652.580287	2	427.5857	-1.40987e-02	2.97264e-16
2023/11/13	17:51:48	--	ok	361.1720	38.035	0.027896	18.82	59.379	9.554	9070270.217262	3	329.4951	7.27356e-04	5.60221e-03
2023/11/13	17:51:59	--	--	359.3080	41.295	0.029888	18.81	59.333	9.539	13657187.494760	2	316.5537	2.12566e-03	2.83924e-16
2023/11/13	17:52:06	--	--	351.7380	40.080	0.029888	18.88	59.261	9.566	5492226.987941	4	344.5877	1.59585e-04	3.46640e-03
2023/11/13	17:52:14	--	ok	288.9580	39.256	0.029888	18.88	59.242	9.563	14610136.261416	5	310.4500	2.31911e-04	1.90297e-02
2023/11/13	17:52:25	--	ok	363.2800	42.994	0.031881	18.91	59.165	9.567	16586113.217597	7	362.0692	6.69352e-05	1.11549e-03
2023/11/13	17:52:35	--	ok	374.5580	45.616	0.033873	18.93	59.091	9.570	26380760.095714	10	374.7333	2.77910e-05	1.41264e-03
2023/11/13	17:52:46	--	ok	383.0620	47.418	0.035866	18.98	58.994	9.579	10896737.376461	5	354.4034	1.17447e-03	3.02309e-02
2023/11/13	17:52:56	--	ok	390.0440	49.189	0.037858	19.02	58.877	9.584	20170992.466871	4	390.1762	4.99754e-05	4.62770e-04
2023/11/13	17:53:07	--	ok	399.7500	51.107	0.039851	19.06	58.802	9.596	29765305.067374	5	398.5183	4.93899e-05	2.43967e-04
2023/11/13	17:53:17	--	ok	403.4220	52.168	0.04136	19.06	58.724	9.583	25113071.893705	4	402.1129	4.91393e-05	3.26678e-04
2023/11/13	17:53:27	--	ok	408.4620	53.524	0.042679	19.10	58.776	9.616	30519920.945409	8	408.7497	4.15506e-05	7.59692e-04
2023/11/13	17:53:36	--	ok	412.9320	54.454	0.043739	19.10	58.708	9.604	51214752.303230	6	412.0059	5.09890e-05	3.53459e-04
2023/11/13	17:53:45	--	ok	415.2020	54.909	0.044568	19.19	58.582	9.631	43535919.611400	6	414.3382	5.08029e-05	4.99502e-04
2023/11/13	17:53:54	--	ok	417.1820	55.551	0.04528	19.20	58.437	9.614	38577792.860749	8	416.1063	5.52427e-05	4.50386e-04
2023/11/13	17:54:03	--	ok	419.1840	56.079	0.045891	19.22	58.373	9.613	37362356.375879	7	417.8788	5.57578e-05	4.09339e-04
2023/11/13	17:54:12	--	ok	420.1700	56.285	0.046397	19.22	58.317	9.604	28224524.429824	6	419.2096	5.08327e-05	2.81639e-04
2023/11/13	17:54:21	--	ok	421.4260	56.608	0.046853	19.24	58.286	9.614	25106252.745314	6	420.2059	5.03006e-05	2.77525e-04
2023/11/13	17:54:29	--	ok	422.0880	56.860	0.047244	19.27	58.277	9.629	25285730.211866	7	421.0270	5.01344e-05	2.63663e-04
2023/11/13	17:54:38	--	ok	423.2540	57.159	0.047601	19.30	58.170	9.628	27064565.855409	9	422.0801	5.42218e-05	3.61707e-04
2023/11/13	17:54:46	--	ok	423.4860	57.215	0.047898	19.29	58.180	9.622	26433667.192499	7	422.2961	5.32568e-05	2.48394e-04
2023/11/13	17:54:55	--	ok	424.0300	57.409	0.048183	19.33	58.140	9.639	25831258.208536	6	422.8715	5.29521e-05	2.70490e-04
2023/11/13	17:55:03	--	ok	424.7420	57.568	0.048439	19.34	58.085	9.638	22116286.965891	7	423.7789	5.00618e-05	4.44396e-04
2023/11/13	17:55:12	--	ok	424.8020	57.659	0.048659	19.39	58.125	9.669	22304849.075729	7	423.6173	5.74420e-05	3.59326e-04
2023/11/13	17:55:20	--	ok	425.0140	57.722	0.048876	19.39	58.080	9.661	23513392.837180	11	424.1522	5.07688e-05	5.99745e-04
2023/11/13	17:55:29	--	ok	425.4820	57.780	0.049082	19.44	58.007	9.681	24541270.160465	10	424.6366	4.95651e-05	5.94152e-04
2023/11/13	17:55:37	--	ok	425.7020	57.994	0.049264	19.42	58.029	9.669	24218560.686782	12	424.9301	4.99375e-05	5.64018e-04
2023/11/13	17:55:45	--	ok	426.4620	58.054	0.049434	19.44	57.896	9.662	27274172.752175	10	425.3975	5.22415e-05	2.65849e-04
2023/11/13	17:55:54	--	ok	425.9040	58.027	0.049565	19.44	57.804	9.647	27027699.120400	11	425.1088	5.62675e-05	4.09117e-04
2023/11/13	17:56:02	--	ok	426.7420	58.092	0.049725	19.50	57.833	9.684	36705221.760851	11	425.4518	5.57444e-05	4.10937e-04
2023/11/13	17:56:11	--	ok	426.1400	58.035	0.049841	19.52	57.746	9.678	32004126.271604	10	425.3658	5.12494e-05	6.33789e-04
2023/11/13	17:56:19	--	ok	426.7140	58.152	0.049989	19.53	57.681	9.675	26024236.701520	11	425.6874	5.53878e-05	4.60383e-04
2023/11/13	17:56:27	--	ok	426.6940	58.164	0.050107	19.56	57.617	9.679	25385520.987202	11	425.7630	5.53958e-05	4.26541e-04
2023/11/13	17:56:36	--	ok	426.9420	58.290	0.050226	19.57	57.630	9.691	26059639.955814	12	426.1010	5.19567e-05	6.04133e-04
2023/11/13	17:56:44	--	ok	427.4000	58.309	0.050333	19.58	57.699	9.710	20704463.041061	11	426.2269	5.59564e-05	4.25123e-04
2023/11/13	17:56:52	--	ok	427.1340	58.299	0.050415	19.61	57.658	9.720	24039446.147925	11	426.2435	5.24997e-05	3.05995e-04
2023/11/13	17:57:01	--	ok	427.5400	58.307	0.050512	19.63	57.559	9.710	22590889.210328	12	426.2670	5.55939e-05	4.00305e-04
2023/11/13	17:57:09	--	ok	427.2680	58.284	0.050587	19.63	57.513	9.703	29067454.171749	9	425.8839	7.48879e-05	3.89260e-04
2023/11/13	17:57:17	--	ok	427.1120	58.288	0.050677	19.64	57.493	9.707	47610651.384275	11	425.9641	5.58723e-05	4.00885e-04
2023/11/13	17:57:25	--	ok	427.6980	58.329	0.050774	19.68	57.406	9.717	28316966.177104	10	426.3529	6.21756e-05	4.33385e-04
2023/11/13	17:57:34	--	ok	427.1640	58.304	0.050841	19.73	57.424	9.744	27015000.064257	12	426.1870	5.68414e-05	4.33084e-04
2023/11/13	17:57:42	--	ok	427.5700	58.334	0.050936	19.74	57.357	9.740	34174476.764258	11	426.3325	6.20080e-05	3.93293e-04
2023/11/13	17:57:50	--	ok	427.5060	58.328	0.05101	19.74	57.348	9.739	28739686.349957	11	426.4452	6.41941e-05	4.35665e-04
2023/11/13	17:57:58	--	ok	427.7220	58.387	0.051087	19.75	57.371	9.750	22500713.175738	11	417.3322	5.15309e-04	2.92564e-02
2023/11/13	17:58:07	--	ok	427.8000	58.371	0.051153	19.78	57.365	9.766	26852887.287108	10	426.5436	6.59858e-05	4.45988e-04
2023/11/13	17:58:15	--	ok	427.7680	58.356	0.051215	19.78	57.273	9.750	29464520.956010	10	426.7788	5.71220e-05	5.10329e-04
2023/11/13	17:58:23	--	ok	427.8900	58.377	0.051279	19.78	57.218	9.741	30677541.054071	11	426.6690	6.57102e-05	4.10372e-04
2023/11/13	17:58:31	--	ok	427.8820	58.442	0.051336	19.82	57.211	9.764	26556584.974483	9	426.8735	6.08009e-05	3.19228e-04
2023/11/13	17:58:39	--	ok	427.9320	58.477	0.051394	19.84	57.191	9.768	29111023.741578	10	427.1373	5.49635e-05	4.78784e-04
2023/11/13	17:58:47	--	ok	427.9760	58.529	0.051449	19.85	57.205	9.778	27862928.892236	10	426.8747	6.83523e-05	4.32272e-04
2023/11/13	17:58:55	--	ok	428.2840	58.516	0.051502	19.84	57.145	9.761	24031104.674080	10	427.2098	5.55509e-05	4.77605e-04
2023/11/13	17:59:04	--	ok	427.9900	58.389	0.051539	19.89	57.154	9.794	44505582.397517	9	426.8309	6.09832e-05	3.11987e-04
2023/11/13	17:59:12	--	ok	428.2200	58.434	0.051591	19.89	57.073	9.780	28162681.120092	11	426.9993	5.64703e-05	4.54999e-04
2023/11/13	17:59:20	--	ok	428.3380	58.351	0.051632	19.91	57.041	9.783	42934207.955634	11	426.5928	6.53998e-05	4.41454e-04
2023/11/13	17:59:28	--	ok	427.4360	58.312	0.051666	19.91	56.962	9.769	53240482.670930	10	426.5270	5.62335e-05	3.50209e-04
2023/11/13	17:59:36	--	ok	428.2860	58.493	0.051747	19.91	56.950	9.767	30659941.647800	10	427.2119	5.39696e-05	5.14991e-04
2023/11/13	17:59:44	--	ok	427.8620	58.393	0.051784	19.94	56.829	9.763	32208461.085390	8	426.8915	6.10827e-05	3.53862e-04
2023/11/13	17:59:53	--	ok	428.1660	58.464	0.051843	19.95	56.785	9.763	26622535.934120	9	427.0577	6.10366e-05	3.08649e-04
2023/11/13	18:00:01	--	ok	427.9680	58.425	0.051886	20.00	56.815	9.794	30744902.355231	10	427.1288	5.70884e-05	4.96378e-04
2023/11/13	18:00:09	--	ok	428.3260	58.513	0.051939	19.98	56.927	9.806	31572146.994592	11	427.0532	6.60095e-05	4.60850e-04
2023/11/13	18:00:17	--	ok	428.1360	58.443	0.051974	20.03	56.909	9.827	25080575.376618	9	427.2366	5.47773e-05	5.14098e-04
2023/11/13	18:00:25	--	ok	428.2100	58.450	0.052018	20.01	56.918	9.819	19822237.631304	11	417.1736	5.45811e-04	3.10343e-02
2023/11/13	18:00:33	--	ok	428.3120	58.474	0.052059	20.04	56.742	9.806	28126117.847557	9	427.2992	5.45667e-05	5.25074e-04
2023/11/13	18:00:42	--	ok	428.0400	58.433	0.052095	20.05	56.698	9.806	27469098.146423	9	427.0944	6.01253e-05	3.39801e-04
2023/11/13	18:00:50	--	ok	428.2680	58.506	0.052144	20.05	56.698	9.806	24140318.869209	8	427.2487	6.11004e-05	3.29064e-04
2023/11/13	18:00:59	--	ok	428.2940	58.496	0.052182	20.05	56.799	9.823	29092714.561716	10	427.3727	5.63515e-05	5.14989e-04
2023/11/13	18:01:07	--	ok	428.3320	58.485	0.052219	20.04	56.765	9.810	31325745.370333	8	427.4235	5.47717e-05	5.70329e-04
2023/11/13	18:01:15	--	ok	428.3400	58.513	0.052253	20.11	56.762	9.849	30936415.165024	8	427.2884	6.05842e-05	3.21001e-04
2023/11/13	18:01:24	--	ok	428.4300	58.514	0.052287	20.11	56.739	9.845	35663451.990740	9	427.4715	5.45181e-05	5.27498e-04
2023/11/13	18:01:32	--	ok	428.3700	58.486	0.052316	20.14	56.721	9.859	33077735.248947	9	427.2868	6.06260e-05	3.24501e-04
2023/11/13	18:01:40	--	ok	428.4560	58.493	0.052349	20.15	56.655	9.855	23828631.714650	10	427.4400	5.65356e-05	4.97371e-04
2023/11/13	18:01:48	--	ok	428.2260	58.489	0.052377	20.16	56.669	9.865	26779177.416487	10	427.4245	5.54352e-05	4.89255e-04
2023/11/13	18:01:56	--	ok	428.4480	58.554	0.052417	20.16	56.623	9.857	31387612.954144	9	427.6297	5.62830e-05	5.42283e-04
2023/11/13	18:02:04	ok	ok	428.6800	58.529	0.052445	20.16	56.623	9.857	29488613.560565	9	427.5791	5.62341e-05	4.85488e-04
2023/11/13	18:07:04	--	ok	416.0000	55.182	0.052445	22.16	51.318	10.031	35623038.155592	6	415.0152	5.17324e-05	4.62846e-04
2023/11/13	18:07:13	--	ok	427.1180	57.967	0.053128	22.08	51.354	9.989	25864441.337361	11	425.9419	6.63290e-05	4.35660e-04
2023/11/13	18:07:21	--	ok	428.0280	58.187	0.053227	22.02	51.420	9.968	29861498.891575	10	426.7507	6.25796e-05	4.63959e-04
2023/11/13	18:07:30	--	ok	428.2140	58.273	0.053278	21.84	51.800	9.936	27011555.589759	10	427.1275	5.68591e-05	5.00403e-04
2023/11/13	18:07:38	--	ok	428.2440	58.315	0.053319	21.82	52.065	9.979	29616021.188116	10	427.3462	5.61395e-05	5.04384e-04
2023/11/13	18:07:46	ok	ok	428.6700	58.339	0.053359	21.75	52.261	9.977	29414684.702364	9	427.4859	6.16144e-05	3.63977e-04
2023/11/13	18:12:45	--	ok	420.1940	56.075	0.053359	21.82	51.986	9.964	29608032.304093	9	418.8684	5.30191e-05	3.98494e-04
2023/11/13	18:12:53	--	ok	427.6340	58.040	0.05382	21.82	51.997	9.966	23982748.680321	11	426.4713	6.58206e-05	4.65673e-04
2023/11/13	18:13:01	--	ok	428.2380	58.257	0.053892	21.84	52.033	9.981	28490636.814497	12	427.3711	5.32453e-05	5.02761e-04
2023/11/13	18:13:08	ok	ok	428.6900	58.311	0.053932	21.77	52.091	9.952	27573576.608577	11	427.6036	5.58445e-05	4.68316e-04
2023/11/13	18:18:07	--	ok	422.5200	56.676	0.053932	21.44	52.407	9.826	29977522.161670	7	421.4276	5.23203e-05	4.26217e-04
2023/11/13	18:18:15	--	ok	428.2640	58.173	0.054271	21.41	52.404	9.809	29181894.934999	11	427.2593	5.76734e-05	5.39475e-04
2023/11/13	18:18:22	ok	ok	428.5580	58.313	0.054309	21.42	52.441	9.823	28670747.577091	10	427.6667	5.70689e-05	5.16380e-04
2023/11/13	18:23:22	--	ok	423.7300	57.032	0.054309	21.27	52.508	9.748	28688798.988679	8	422.8826	5.15692e-05	4.92438e-04
2023/11/13	18:23:30	ok	ok	428.8240	58.310	0.054585	21.23	52.500	9.722	28129366.135304	10	427.6952	5.79911e-05	5.14198e-04
2023/11/13	18:28:29	--	ok	424.5160	57.204	0.054585	21.11	52.587	9.675	22101057.269689	9	423.7344	4.92758e-05	4.91936e-04
2023/11/13	18:28:37	ok	ok	428.5740	58.239	0.054819	21.14	52.558	9.687	27038566.430345	10	427.4329	5.95793e-05	5.62321e-04
2023/11/13	18:33:36	--	ok	425.4280	57.343	0.054819	21.04	52.610	9.639	21711838.508746	11	423.7762	6.19527e-05	5.47613e-04
2023/11/13	18:33:44	--	ok	428.2840	58.081	0.055005	21.06	52.581	9.641	23918591.887747	10	427.2042	5.31712e-05	5.26097e-04
2023/11/13	18:33:51	ok	ok	428.7680	58.269	0.055042	21.06	52.601	9.645	24844569.895299	11	427.6775	5.32575e-05	5.41334e-04
2023/11/13	18:38:50	--	ok	425.6460	57.454	0.055042	20.93	52.618	9.578	28533510.442625	9	424.6221	5.46441e-05	3.60143e-04
2023/11/13	18:38:57	ok	ok	428.7140	58.287	0.055217	20.96	52.656	9.600	23216030.585927	9	427.7056	5.86902e-05	5.55420e-04
2023/11/13	18:43:57	--	ok	425.9880	57.514	0.055217	20.89	52.714	9.572	31066300.909157	7	425.0122	5.33056e-05	3.88998e-04
2023/11/13	18:44:04	ok	ok	429.0840	58.320	0.055374	20.87	52.746	9.569	24769152.725773	8	428.1735	5.29842e-05	5.07687e-04
2023/11/13	18:49:04	--	ok	426.4880	57.699	0.055374	20.83	52.798	9.556	22879923.930026	9	425.4841	5.79317e-05	4.89568e-04
2023/11/13	18:49:11	ok	ok	428.8620	58.306	0.055505	20.86	52.766	9.565	25887739.367628	10	427.9683	5.35553e-05	5.29969e-04
2023/11/13	18:54:11	--	ok	426.7040	57.726	0.055505	20.78	52.810	9.527	25181330.017159	10	425.6909	5.84968e-05	5.03679e-04
2023/11/13	18:54:19	ok	ok	428.9680	58.254	0.055624	20.79	52.801	9.533	29344958.196932	8	427.8199	5.39236e-05	5.27681e-04
2023/11/13	18:59:18	--	ok	426.9180	57.725	0.055624	20.72	52.847	9.501	22245852.195949	9	425.7696	5.56202e-05	4.99585e-04
2023/11/13	18:59:25	ok	ok	428.8660	58.182	0.055733	20.69	52.833	9.484	42837974.667603	8	427.6674	5.36528e-05	5.56308e-04
2023/11/13	19:04:24	--	ok	426.7520	57.723	0.055733	20.68	52.876	9.484	43409588.215015	8	425.6103	6.24471e-05	4.26694e-04
2023/11/13	19:04:31	ok	ok	428.8320	58.231	0.05585	20.69	52.879	9.492	26288092.383157	10	427.7748	5.32938e-05	5.48278e-04
2023/11/13	19:09:31	--	ok	427.1400	57.739	0.05585	20.63	52.938	9.472	21706565.403841	8	425.8677	6.08369e-05	4.10270e-04
2023/11/13	19:09:38	ok	ok	428.7720	58.183	0.055946	20.62	52.924	9.461	21689985.391842	9	427.6305	5.78016e-05	5.88229e-04
2023/11/13	19:14:38	--	ok	427.0500	57.744	0.055946	20.59	52.999	9.459	23641268.781354	8	426.0407	5.58285e-05	6.66129e-04
2023/11/13	19:14:46	ok	ok	428.6900	58.252	0.056048	20.60	53.011	9.469	20375702.329502	10	416.1238	6.15817e-04	3.32516e-02
2023/11/13	19:19:45	--	ok	427.4580	57.779	0.056048	20.56	53.063	9.453	22263354.697321	8	426.2555	5.41396e-05	4.26342e-04
2023/11/13	19:19:52	ok	ok	428.6560	58.174	0.056128	20.55	53.039	9.441	27442488.697726	9	427.7827	4.98144e-05	5.33115e-04
2023/11/13	19:24:52	--	ok	427.2740	57.775	0.056128	20.45	53.136	9.404	27845766.295286	9	426.3832	5.00183e-05	5.49681e-04
2023/11/13	19:25:00	ok	ok	429.0900	58.260	0.056217	20.43	53.167	9.403	25719304.491738	9	427.8615	5.75934e-05	5.56163e-04
2023/11/13	19:29:59	--	ok	427.6020	57.868	0.056217	20.33	53.268	9.366	21590674.530327	8	426.4544	5.80321e-05	6.57598e-04
2023/11/13	19:30:07	ok	ok	428.9240	58.271	0.05629	20.33	53.277	9.368	29166483.424337	9	428.0625	4.97010e-05	5.26776e-04
2023/11/13	19:35:06	--	ok	427.7420	57.921	0.05629	20.36	53.236	9.375	27400895.826707	10	426.6948	5.30865e-05	6.08342e-04
2023/11/13	19:35:13	ok	ok	428.9680	58.271	0.056355	20.39	53.208	9.386	20639584.962053	10	428.0044	5.29502e-05	5.29169e-04
2023/11/13	19:40:13	--	ok	427.9160	57.943	0.056355	20.35	53.313	9.382	21554356.517439	10	426.7464	5.32651e-05	6.33231e-04
2023/11/13	19:40:21	ok	ok	428.7120	58.215	0.056411	20.36	53.260	9.380	27880175.689800	10	427.8547	5.29437e-05	5.68019e-04
2023/11/13	19:45:20	--	ok	427.6960	57.908	0.056411	20.32	53.288	9.362	25316212.243258	11	426.6960	5.34660e-05	5.74023e-04
2023/11/13	19:45:28	ok	ok	428.8580	58.254	0.056479	20.36	53.292	9.385	23669713.435721	9	428.0440	5.07030e-05	5.01009e-04
2023/11/13	19:50:27	--	ok	427.9300	57.955	0.056479	20.32	53.342	9.372	22197493.190108	7	426.8838	5.30155e-05	6.31478e-04
2023/11/13	19:50:34	ok	ok	428.6520	58.195	0.056534	20.38	53.332	9.401	24538473.052681	10	427.9272	5.05232e-05	5.02857e-04
2023/11/13	19:55:34	--	ok	427.6700	57.940	0.056534	20.32	53.379	9.379	22769180.799791	9	426.8757	5.05818e-05	5.56014e-04
2023/11/13	19:55:42	ok	ok	429.0880	58.246	0.056603	20.32	53.379	9.379	39853223.868888	9	428.0476	5.02483e-05	5.02844e-04
2023/11/13	20:00:41	--	ok	427.9320	57.972	0.056603	20.29	53.419	9.369	32444698.294111	9	426.8538	5.76814e-05	6.63896e-04
2023/11/13	20:00:48	ok	ok	429.0940	58.202	0.056658	20.31	53.420	9.377	50698156.778414	10	427.7937	5.92627e-05	5.39282e-04
2023/11/13	20:05:48	--	ok	427.9680	57.960	0.056658	20.31	53.478	9.387	41572626.471830	8	426.9465	5.28480e-05	5.88592e-04
2023/11/13	20:05:55	ok	ok	428.9560	58.161	0.056712	20.31	53.466	9.385	41328962.005527	10	427.9132	4.99089e-05	4.89113e-04
2023/11/13	20:10:55	--	ok	428.0140	57.955	0.056712	20.29	53.544	9.391	43868192.500354	10	426.8751	5.30159e-05	5.91120e-04
2023/11/13	20:11:03	ok	ok	428.6720	58.135	0.056763	20.28	53.498	9.376	44521850.611588	10	427.6994	5.38947e-05	5.42030e-04
2023/11/13	20:16:02	--	ok	427.7580	57.942	0.056763	20.26	53.574	9.381	25278244.727364	10	426.7673	5.84789e-05	6.08053e-04
2023/11/13	20:16:09	ok	ok	428.9060	58.218	0.056827	20.28	53.530	9.382	27988835.094269	11	427.9302	5.40705e-05	5.26684e-04
2023/11/13	20:21:09	--	ok	428.3140	57.987	0.056827	20.25	53.640	9.385	23847014.787066	9	427.1328	4.92125e-05	5.83401e-04
2023/11/13	20:21:16	ok	ok	428.5840	58.085	0.056863	20.22	53.603	9.364	30372668.652643	8	427.6662	5.39158e-05	5.44492e-04
2023/11/13	20:26:15	--	ok	427.9340	57.911	0.056863	20.18	53.680	9.354	27181067.975810	10	426.8558	5.11607e-05	5.36151e-04
2023/11/13	20:26:22	ok	ok	428.7780	58.125	0.056918	20.18	53.700	9.357	23973227.684791	11	417.8878	5.32383e-04	3.07772e-02
2023/11/13	20:31:22	--	ok	428.0980	57.962	0.056918	20.19	53.725	9.369	22094241.473174	9	426.7371	6.33470e-05	6.83561e-04
2023/11/13	20:31:30	ok	ok	428.7940	58.128	0.056965	20.21	53.703	9.372	21220912.371219	9	427.8482	5.06262e-05	5.25348e-04
2023/11/13	20:36:29	--	ok	427.9620	57.966	0.056965	20.18	53.745	9.365	24090821.863444	9	427.0291	5.05418e-05	5.27135e-04
2023/11/13	20:36:37	ok	ok	428.9960	58.184	0.057018	20.16	53.698	9.348	21154928.155287	11	427.8615	5.43783e-05	5.27848e-04
2023/11/13	20:41:36	--	ok	428.0860	57.985	0.057018	20.15	53.855	9.368	20747036.188476	9	427.1535	5.05422e-05	5.43880e-04
2023/11/13	20:41:43	ok	ok	428.7800	58.173	0.057065	20.16	53.790	9.364	29909706.891476	10	428.0284	4.99573e-05	5.23637e-04
2023/11/13	20:46:43	--	ok	428.1320	57.996	0.057065	20.15	53.855	9.368	27961907.886207	10	427.1020	5.77272e-05	5.88765e-04
2023/11/13	20:46:51	ok	ok	429.0240	58.193	0.05711	20.15	53.832	9.364	24206953.791269	8	428.0423	5.02332e-05	5.76694e-04
2023/11/13	20:51:50	--	ok	428.2200	58.001	0.05711	20.11	53.906	9.354	25671400.331511	9	427.2414	5.30781e-05	5.30097e-04
2023/11/13	20:51:57	ok	ok	429.0060	58.187	0.057151	20.11	53.895	9.352	28302051.063708	10	427.9747	5.18697e-05	5.22273e-04
2023/11/13	20:56:57	--	ok	428.2940	58.000	0.057151	20.08	53.936	9.344	29167948.305416	7	427.2403	5.28154e-05	6.10499e-04
2023/11/13	20:57:04	ok	ok	428.8480	58.145	0.057187	20.11	53.860	9.346	25830306.308772	11	427.8741	5.39208e-05	5.26513e-04
2023/11/13	21:02:04	--	ok	428.1740	57.991	0.057187	20.01	54.052	9.325	19457139.733673	9	427.2134	5.05147e-05	5.53652e-04
2023/11/13	21:02:12	ok	ok	428.9740	58.186	0.05723	20.03	54.055	9.334	27192531.040252	10	427.9184	5.42956e-05	5.69562e-04
2023/11/13	21:07:11	--	ok	428.3540	58.002	0.05723	19.94	54.156	9.304	22303408.285151	10	427.0803	6.23524e-05	6.27668e-04
2023/11/13	21:07:19	ok	ok	428.8200	58.174	0.057263	19.95	54.115	9.304	25954196.230894	10	428.0032	5.07291e-05	5.27092e-04
2023/11/13	21:12:18	--	ok	428.2400	58.002	0.057263	19.98	54.139	9.326	21660139.199631	11	427.2165	5.66022e-05	5.55685e-04
2023/11/13	21:12:25	ok	ok	429.1460	58.224	0.057302	19.95	54.147	9.309	22086563.138157	8	428.0368	5.41250e-05	4.72124e-04
2023/11/13	21:17:25	--	ok	428.4520	58.010	0.057302	19.95	54.170	9.313	29303393.036716	10	427.2951	5.70242e-05	6.35424e-04
2023/11/13	21:17:32	ok	ok	429.0620	58.173	0.057331	19.94	54.203	9.312	20621281.893399	11	427.8684	5.67783e-05	5.76395e-04
2023/11/13	21:22:32	--	ok	428.4280	58.004	0.057331	19.97	54.160	9.322	24813658.692146	10	427.4045	5.10188e-05	5.20068e-04
2023/11/13	21:22:39	ok	ok	429.0620	58.156	0.05736	19.98	54.151	9.328	24388863.818129	10	427.9020	5.43168e-05	5.62468e-04
2023/11/13	21:27:39	--	ok	428.4180	58.002	0.05736	19.98	54.243	9.343	24345651.011336	10	427.2489	5.85432e-05	5.70948e-04
2023/11/13	21:27:46	ok	ok	429.0440	58.140	0.05739	20.00	54.211	9.345	24147828.328727	10	427.8997	5.42377e-05	5.66796e-04
2023/11/13	21:32:46	--	ok	428.4380	58.002	0.05739	20.01	54.234	9.356	20772939.259288	9	427.3828	5.11262e-05	5.67654e-04
2023/11/13	21:32:53	ok	ok	428.8200	58.113	0.057419	20.00	54.243	9.351	18495230.400866	11	427.8348	5.40941e-05	5.48156e-04
2023/11/13	21:37:53	--	ok	428.3800	57.996	0.057419	20.00	54.257	9.353	22840190.145250	9	427.3820	5.04160e-05	5.84334e-04
2023/11/13	21:38:00	ok	ok	429.1360	58.125	0.057451	20.00	54.276	9.356	59116527.979323	9	427.9282	5.11736e-05	5.30039e-04
2023/11/13	21:43:00	ok	ok	428.6620	57.998	0.057451	19.97	54.363	9.357	56904515.185742	7	427.3126	5.33617e-05	6.10122e-04
2023/11/13	21:48:00	--	ok	428.2100	57.839	0.057451	20.00	54.368	9.372	46053559.550788	8	426.8083	5.34631e-05	5.94102e-04
2023/11/13	21:48:07	ok	ok	428.5680	58.021	0.057492	20.00	54.357	9.370	24373049.705434	10	427.5014	5.50943e-05	5.88821e-04
2023/11/13	21:53:07	--	ok	428.0640	57.929	0.057492	19.95	54.453	9.362	18647489.293587	9	427.0432	5.40125e-05	5.71272e-04
2023/11/13	21:53:14	ok	ok	429.1100	58.122	0.05754	19.95	54.441	9.360	34188401.112233	9	427.9741	5.06116e-05	5.25611e-04
2023/11/13	21:58:14	ok	ok	428.5700	57.996	0.05754	19.95	54.418	9.356	36352883.316190	8	427.3679	5.20579e-05	5.73507e-04
2023/11/13	22:03:14	--	ok	427.9460	57.846	0.05754	19.92	54.496	9.355	37562028.624441	11	426.7701	5.45860e-05	5.67760e-04
2023/11/13	22:03:21	ok	ok	428.8840	58.053	0.057595	19.92	54.528	9.360	29654973.677032	11	427.7070	5.54319e-05	5.59334e-04
2023/11/13	22:08:21	ok	ok	428.5260	57.978	0.057595	19.92	54.551	9.364	22615250.012214	10	427.1322	5.48069e-05	6.06037e-04
2023/11/13	22:13:21	--	ok	427.8440	57.802	0.057595	19.89	54.582	9.353	17773708.814641	9	426.7932	5.11684e-05	5.77908e-04
2023/11/13	22:13:28	ok	ok	428.8260	58.065	0.057654	19.97	54.578	9.394	38264094.420218	9	427.8935	5.01270e-05	5.23652e-04
2023/11/13	22:18:28	--	ok	428.3560	57.981	0.057654	19.94	54.600	9.380	41759700.706513	9	427.2995	5.06034e-05	5.52298e-04
2023/11/13	22:18:35	ok	ok	428.8580	58.064	0.057688	19.92	54.563	9.366	36846095.943577	9	427.8873	5.07959e-05	5.25872e-04
2023/11/14	09:52:58	--	ok	418.0940	55.477	0.057688	11.52	59.554	6.148	21243490.711609	11	417.4785	4.82232e-05	1.06852e-03
2023/11/14	09:53:07	ok	ok	428.8120	58.154	0.058226	11.52	59.380	6.130	15546594.344502	8	427.7359	6.20781e-05	4.92271e-04
2023/11/14	09:58:06	ok	ok	428.7740	58.033	0.058226	12.85	59.312	6.651	23750410.939701	10	427.8924	4.14723e-05	1.08142e-03
2023/11/14	10:03:06	ok	ok	428.8140	57.967	0.058226	13.58	59.106	6.935	20485217.977537	9	427.5737	4.99594e-05	5.45518e-04
2023/11/14	10:08:06	--	ok	428.4360	57.930	0.058226	14.07	58.895	7.119	20151051.056404	11	427.2422	5.84636e-05	6.44805e-04
2023/11/14	10:08:13	ok	ok	429.1280	58.141	0.058254	14.08	58.917	7.127	23356091.103662	9	427.8406	5.95029e-05	3.99940e-04
2023/11/14	10:13:13	ok	ok	428.9760	58.082	0.058254	14.49	58.830	7.298	22478742.607677	8	427.7751	5.55862e-05	4.67029e-04
2023/11/14	10:18:13	ok	ok	428.8680	58.009	0.058254	14.82	58.790	7.439	23276572.354831	11	427.6130	5.75170e-05	6.33293e-04
2023/11/14	10:23:13	ok	ok	428.8140	57.961	0.058254	15.17	58.726	7.594	19508783.440743	10	427.6707	5.06693e-05	5.62108e-04
2023/11/14	10:28:13	ok	ok	428.6880	57.969	0.058254	16.20	57.337	7.891	17569524.097692	10	427.7806	4.94311e-05	5.61264e-04
2023/11/14	10:33:13	ok	ok	428.7860	57.945	0.058254	16.80	57.183	8.157	21922544.020379	10	427.7100	4.96871e-05	5.57022e-04
2023/11/14	10:38:13	ok	ok	428.5120	57.935	0.058254	17.21	57.160	8.355	21544505.704715	11	427.3838	5.54444e-05	6.46543e-04
2023/11/14	10:43:13	--	ok	428.4520	57.917	0.058254	17.56	57.220	8.543	19609014.107357	13	427.0704	6.09703e-05	6.64428e-04
2023/11/14	10:43:20	ok	ok	428.9440	57.979	0.058282	17.53	57.238	8.532	21928909.068294	13	427.6538	5.95617e-05	6.32768e-04
2023/11/14	10:48:20	ok	ok	428.5460	57.950	0.058282	17.88	57.173	8.702	20568775.187140	11	427.2461	6.55083e-05	6.96071e-04
2023/11/14	10:53:20	ok	ok	428.6600	57.935	0.058282	18.18	57.201	8.862	19082956.580284	11	427.5248	4.73717e-05	5.57088e-04
2023/11/14	10:58:20	--	ok	428.1320	57.833	0.058282	18.52	57.238	9.048	18549995.286433	12	427.0606	5.47177e-05	5.58381e-04
2023/11/14	10:58:28	ok	ok	428.9060	58.024	0.058326	18.47	57.275	9.024	20821533.337571	12	428.0513	5.16650e-05	1.08039e-03
2023/11/14	11:03:27	ok	ok	428.7180	57.963	0.058326	18.74	57.288	9.171	19538439.407534	12	427.5437	5.78115e-05	6.26727e-04
2023/11/14	11:08:27	ok	ok	428.5240	57.918	0.058326	18.91	57.380	9.279	20617171.472689	11	427.1415	6.07841e-05	5.44457e-04
2023/11/14	11:13:27	--	ok	428.1940	57.783	0.058326	19.13	57.421	9.409	20545494.393701	12	426.9405	5.69634e-05	5.96120e-04
2023/11/14	11:13:34	ok	ok	428.8820	57.985	0.058367	19.12	57.444	9.405	19712695.855736	12	427.7613	5.74983e-05	5.91166e-04
2023/11/14	11:18:34	ok	ok	428.5340	57.945	0.058367	19.29	57.545	9.517	21006964.177003	11	427.6730	4.79064e-05	1.12309e-03
2023/11/14	11:23:34	--	ok	428.2400	57.811	0.058367	19.43	57.655	9.615	20393042.772093	12	427.0425	5.60065e-05	5.59746e-04
2023/11/14	11:23:41	ok	ok	428.9380	57.984	0.058406	19.44	57.623	9.617	20252519.770574	11	427.7043	5.82820e-05	4.72395e-04
2023/11/14	11:28:41	--	ok	428.4980	57.935	0.058406	19.63	57.639	9.724	18247832.167262	9	427.4417	5.34569e-05	4.69430e-04
2023/11/14	11:28:49	ok	ok	429.0760	57.995	0.058432	19.61	57.658	9.720	21140603.981670	12	428.0825	4.92598e-05	1.07019e-03
2023/11/14	11:33:48	ok	ok	428.5200	57.946	0.058432	19.78	57.659	9.816	22834883.440629	11	427.4594	5.53671e-05	6.04102e-04
2023/11/14	11:38:48	--	ok	428.4780	57.804	0.058432	19.94	57.746	9.921	21581971.075487	10	427.2459	4.99276e-05	5.52458e-04
2023/11/14	11:38:55	ok	ok	428.7580	57.962	0.058459	19.91	57.742	9.903	33817235.692021	11	427.4758	5.66935e-05	5.98213e-04
2023/11/14	11:43:55	--	ok	428.2420	57.833	0.058459	20.07	57.823	10.010	36072438.445916	11	427.0279	5.74507e-05	6.29024e-04
2023/11/14	11:44:02	ok	ok	428.9480	57.990	0.058498	20.05	57.786	9.994	23821011.237550	12	427.8358	5.54914e-05	5.65890e-04
2023/11/14	11:49:02	ok	ok	428.5140	57.916	0.058498	20.15	57.937	10.078	23254453.504687	12	427.3998	5.31469e-05	6.01055e-04
2023/11/14	11:54:02	--	ok	428.1100	57.752	0.058498	20.25	57.983	10.145	19474754.207566	11	426.9187	5.53288e-05	6.50283e-04
2023/11/14	11:54:09	ok	ok	428.9760	57.989	0.058544	20.29	58.024	10.177	37453042.041697	12	427.7470	5.56737e-05	5.55740e-04
2023/11/14	11:59:09	--	ok	428.4620	57.871	0.058544	20.39	57.993	10.231	32101823.280771	12	427.4283	4.71874e-05	8.04280e-04
2023/11/14	11:59:17	ok	ok	428.9440	57.987	0.058572	20.38	57.980	10.220	28282368.199998	12	427.6846	5.62629e-05	5.42376e-04
2023/11/14	12:04:16	--	ok	428.2740	57.876	0.058572	20.49	58.134	10.315	22105691.648620	11	427.3978	4.80047e-05	5.69897e-04
2023/11/14	12:04:24	ok	ok	429.0800	57.995	0.05861	20.45	58.094	10.282	29366672.227619	12	427.7980	5.58449e-05	5.47641e-04
2023/11/14	12:09:23	ok	ok	428.6240	57.911	0.05861	20.59	58.140	10.377	25209226.666678	12	427.3994	5.25812e-05	6.15148e-04
2023/11/14	12:14:23	--	ok	428.1480	57.731	0.05861	20.69	58.180	10.444	22950339.991683	11	426.8859	5.43798e-05	6.39836e-04
2023/11/14	12:14:30	ok	ok	428.5800	57.981	0.058654	20.68	58.245	10.447	40733958.895412	12	427.6403	5.45977e-05	5.63314e-04
2023/11/14	12:19:30	--	ok	428.3140	57.790	0.058654	20.76	58.239	10.497	39423820.250770	12	427.1851	5.17699e-05	6.77884e-04
2023/11/14	12:19:37	ok	ok	428.8100	57.991	0.058689	20.78	58.363	10.529	42278418.604758	12	427.6633	5.63681e-05	5.86737e-04
2023/11/14	12:24:37	--	ok	428.2920	57.863	0.058689	20.86	58.367	10.580	44292358.227345	12	427.1659	5.59141e-05	6.04306e-04
2023/11/14	12:24:44	ok	ok	429.0180	58.001	0.058726	20.91	58.322	10.606	43750876.934949	12	427.8327	5.57287e-05	5.59326e-04
2023/11/14	12:29:44	--	ok	428.4980	57.863	0.058726	20.93	58.369	10.625	45533994.480414	11	427.2339	5.84998e-05	5.94254e-04
2023/11/14	12:29:51	ok	ok	428.7740	57.989	0.058752	20.94	58.372	10.634	27477141.927451	12	427.6841	5.56242e-05	5.72355e-04
2023/11/14	12:34:51	--	ok	428.3440	57.824	0.058752	21.03	58.474	10.705	21959803.335494	13	427.0220	6.09176e-05	7.24189e-04
2023/11/14	12:34:58	ok	ok	428.8140	57.989	0.058786	21.00	58.573	10.705	25320165.979180	12	427.6600	5.66793e-05	5.83489e-04
2023/11/14	12:39:57	--	ok	428.1420	57.813	0.058786	21.14	58.506	10.783	20079885.564078	10	427.3264	5.01610e-05	5.45560e-04
2023/11/14	12:40:04	ok	ok	429.1400	58.007	0.058831	21.10	58.511	10.757	50748450.451379	11	427.8595	5.98668e-05	5.82122e-04
2023/11/14	12:45:04	ok	ok	428.5640	57.893	0.058831	21.23	58.611	10.854	51416515.844080	11	427.3479	5.48896e-05	6.07331e-04
2023/11/14	12:50:04	--	ok	428.2000	57.726	0.058831	21.29	58.598	10.888	49975424.718845	12	426.7976	5.75612e-05	6.16662e-04
2023/11/14	12:50:11	ok	ok	428.8600	57.968	0.058872	21.29	58.621	10.893	25145641.454863	12	427.5753	5.58516e-05	5.69556e-04
2023/11/14	12:55:11	--	ok	428.2060	57.755	0.058872	21.37	58.761	10.971	21659126.797275	13	426.8477	6.20325e-05	6.83023e-04
2023/11/14	12:55:19	ok	ok	428.8360	57.992	0.058914	21.36	58.724	10.956	24846287.639384	12	427.7330	5.61000e-05	5.89682e-04
2023/11/14	13:00:18	--	ok	428.2400	57.797	0.058914	21.44	58.749	11.015	22050933.949937	12	427.1492	5.59013e-05	5.85890e-04
2023/11/14	13:00:26	ok	ok	428.7560	58.001	0.058954	21.41	58.721	10.991	21650779.202959	12	427.7810	5.72197e-05	6.00965e-04
2023/11/14	13:05:25	--	ok	428.2840	57.814	0.058954	21.50	58.758	11.052	21126485.763557	13	427.0758	6.21399e-05	7.30351e-04
2023/11/14	13:05:33	ok	ok	428.7760	58.004	0.058991	21.50	58.804	11.061	21527073.746525	12	427.8368	5.58707e-05	5.76295e-04
2023/11/14	13:10:32	--	ok	428.3720	57.845	0.058991	21.60	58.845	11.134	22044028.803182	13	427.0440	6.44672e-05	7.96710e-04
2023/11/14	13:10:39	ok	ok	428.8480	58.001	0.059024	21.58	58.761	11.108	22654299.117425	12	427.8206	5.55218e-05	5.84141e-04
2023/11/14	13:15:39	--	ok	428.1900	57.802	0.059024	21.61	58.871	11.147	24550925.652833	12	427.4113	4.72910e-05	8.31610e-04
2023/11/14	13:15:46	ok	ok	429.0000	58.012	0.059066	21.58	58.909	11.136	25474327.525636	12	427.9745	5.53877e-05	5.68709e-04
2023/11/14	13:20:46	ok	ok	428.6160	57.863	0.059066	21.71	58.840	11.205	23614313.689857	12	427.3876	5.43117e-05	5.83864e-04
2023/11/14	13:25:46	--	ok	427.8980	57.721	0.059066	21.70	58.976	11.222	20566773.477889	13	426.6513	6.15220e-05	7.48581e-04
2023/11/14	13:25:53	ok	ok	428.7540	58.004	0.059123	21.70	58.999	11.227	25783087.233414	12	427.8451	5.67082e-05	6.12413e-04
2023/11/14	13:30:52	--	ok	428.1740	57.801	0.059123	21.78	59.046	11.289	23094640.642495	12	427.2289	5.50646e-05	5.95919e-04
2023/11/14	13:30:59	ok	ok	429.0340	58.015	0.059166	21.75	59.065	11.276	25563103.407816	12	427.9616	5.70497e-05	5.87849e-04
2023/11/14	13:35:59	ok	ok	428.5020	57.843	0.059166	21.81	59.005	11.301	20156325.689019	12	427.3670	5.59393e-05	6.18511e-04
2023/11/14	13:40:59	--	ok	427.8800	57.725	0.059166	21.85	59.159	11.358	21958553.168160	11	426.8629	5.72763e-05	5.93435e-04
2023/11/14	13:41:06	ok	ok	428.9940	58.013	0.059225	21.85	59.092	11.345	25707613.210313	13	427.9346	5.77775e-05	5.93058e-04
2023/11/14	13:46:06	--	ok	428.3620	57.820	0.059225	21.91	59.124	11.388	24995420.940456	13	427.0979	6.33781e-05	7.85914e-04
2023/11/14	13:46:14	ok	ok	428.8620	58.011	0.059258	21.89	59.156	11.386	27537458.125780	12	427.9550	5.59292e-05	6.03786e-04
2023/11/14	13:51:13	--	ok	428.3960	57.846	0.059258	21.98	59.147	11.438	25541444.384474	11	427.3963	5.42559e-05	6.24788e-04
2023/11/14	13:51:21	ok	ok	429.0140	58.013	0.05929	21.95	59.120	11.415	28827868.371917	12	427.9922	5.48835e-05	5.77844e-04
2023/11/14	13:56:20	--	ok	428.1920	57.790	0.05929	21.38	60.365	11.281	24516316.365155	12	427.2586	5.47880e-05	6.18979e-04
2023/11/14	13:56:27	ok	ok	429.0180	58.021	0.059332	21.37	60.363	11.270	25509410.229611	12	428.0541	5.58762e-05	5.79750e-04
2023/11/14	14:01:26	--	ok	428.3880	57.877	0.059332	20.97	60.816	11.096	21508438.894887	12	427.4024	5.55374e-05	6.37231e-04
2023/11/14	14:01:33	ok	ok	429.0720	58.022	0.059364	20.96	60.826	11.089	25596066.356246	12	428.0316	5.60334e-05	5.74697e-04
2023/11/14	14:06:33	ok	ok	428.5740	57.930	0.059364	20.73	60.912	10.961	22505363.113262	12	427.4601	5.73540e-05	6.71702e-04
2023/11/14	14:11:33	--	ok	428.1440	57.754	0.059364	20.59	60.951	10.878	18827893.444170	13	426.8358	6.35682e-05	7.48563e-04
2023/11/14	14:11:41	ok	ok	428.9040	58.008	0.059408	20.58	60.960	10.872	22711178.716442	12	427.9192	5.49423e-05	5.76206e-04
2023/11/14	14:16:40	ok	ok	428.5440	57.915	0.059408	20.48	60.995	10.814	22786843.262515	11	427.3760	5.97382e-05	6.29804e-04
2023/11/14	14:21:40	--	ok	428.1640	57.753	0.059408	20.36	60.996	10.742	19748894.739069	12	427.0169	5.60455e-05	6.31319e-04
2023/11/14	14:21:47	ok	ok	428.9880	58.008	0.059451	20.38	60.977	10.748	37373273.773180	12	427.8734	5.56314e-05	5.71057e-04
2023/11/14	14:26:47	ok	ok	428.5840	57.930	0.059451	20.28	61.013	10.693	41155207.460872	11	427.3938	5.73974e-05	6.01330e-04
2023/11/14	14:31:47	--	ok	428.2800	57.771	0.059451	20.21	61.047	10.654	40320402.426881	13	426.9969	5.77452e-05	5.88031e-04
2023/11/14	14:31:54	ok	ok	428.8340	57.999	0.059488	20.24	61.051	10.673	24662379.103822	13	427.7351	5.70078e-05	5.49636e-04
2023/11/14	14:36:54	--	ok	428.3600	57.905	0.059488	20.16	61.073	10.632	21838104.197475	12	427.5328	4.91683e-05	8.14681e-04
2023/11/14	14:37:02	ok	ok	429.0800	58.015	0.059522	20.15	61.018	10.614	26787468.127803	12	427.9575	5.61236e-05	5.58902e-04
2023/11/14	14:42:01	ok	ok	428.6920	57.976	0.059522	20.12	61.054	10.604	23104986.288714	12	427.5029	5.83742e-05	6.29572e-04
2023/11/14	14:47:01	--	ok	428.3380	57.851	0.059522	20.08	61.070	10.580	20939068.412302	12	427.2409	5.55702e-05	5.94123e-04
2023/11/14	14:47:08	ok	ok	429.0820	58.002	0.059556	20.07	61.027	10.565	40188410.654778	11	427.8826	5.46279e-05	5.83948e-04
2023/11/14	14:52:07	ok	ok	428.6540	57.944	0.059556	20.01	60.963	10.517	33524785.132590	11	427.4643	5.55152e-05	6.26124e-04
2023/11/14	14:57:07	--	ok	428.2400	57.805	0.059556	20.00	61.047	10.524	36010478.413588	12	427.1519	5.50992e-05	6.21130e-04
2023/11/14	14:57:14	ok	ok	428.9260	57.999	0.059595	19.98	61.022	10.511	38964709.190252	12	427.8543	5.40837e-05	5.79972e-04
2023/11/14	15:02:14	ok	ok	428.6140	57.944	0.059595	19.95	61.019	10.491	34578026.878190	12	427.4150	5.62005e-05	6.23278e-04
2023/11/14	15:07:14	--	ok	428.2440	57.808	0.059595	19.88	61.051	10.454	36595421.510645	12	426.9836	6.58522e-05	6.54287e-04
2023/11/14	15:07:21	ok	ok	428.8220	58.001	0.059634	19.91	61.033	10.467	36364016.788700	11	427.8407	5.56314e-05	5.86450e-04
2023/11/14	15:12:21	ok	ok	428.5640	57.945	0.059634	19.88	60.978	10.441	33814992.526296	10	427.4866	5.50092e-05	6.65083e-04
2023/11/14	15:17:21	--	ok	428.2720	57.834	0.059634	19.87	61.028	10.442	31972197.122338	11	427.2029	5.49074e-05	6.50771e-04
2023/11/14	15:17:28	ok	ok	428.9480	58.007	0.059671	19.89	60.978	10.450	36093626.007360	12	427.9207	5.46562e-05	5.70895e-04
2023/11/14	15:22:28	ok	ok	428.6280	57.967	0.059671	19.85	61.027	10.432	35275396.053840	12	427.3346	6.21352e-05	5.36178e-04
2023/11/14	15:27:28	--	ok	428.4420	57.856	0.059671	19.84	61.036	10.425	35615672.534896	11	427.2699	5.46503e-05	6.14652e-04
2023/11/14	15:27:35	ok	ok	428.9140	57.996	0.0597	19.82	61.022	10.415	38008371.062035	12	427.7562	5.65053e-05	5.76372e-04
2023/11/14	15:32:35	ok	ok	428.5800	57.944	0.0597	19.84	61.036	10.425	35705190.720940	13	427.2450	6.32481e-05	7.22355e-04
2023/11/14	15:37:35	--	ok	428.3340	57.829	0.0597	19.81	60.999	10.403	34306070.282557	12	427.0171	6.65888e-05	7.00983e-04
2023/11/14	15:37:42	ok	ok	428.8920	57.996	0.059735	19.78	61.027	10.390	35035619.007668	12	427.7829	5.57516e-05	5.65536e-04
2023/11/14	15:42:42	ok	ok	428.5720	57.948	0.059735	19.78	60.941	10.375	22891553.618912	13	427.2699	6.40062e-05	7.64119e-04
2023/11/14	15:47:42	--	ok	428.3100	57.830	0.059735	19.80	60.977	10.389	21517711.196481	11	427.2001	5.50015e-05	6.26107e-04
2023/11/14	15:47:49	ok	ok	428.9120	57.998	0.05977	19.81	60.955	10.395	22729595.253271	11	427.8693	5.38978e-05	6.07374e-04
2023/11/14	15:52:49	ok	ok	428.6920	57.957	0.05977	19.77	60.983	10.374	22054073.276547	11	427.5418	5.46071e-05	6.44142e-04
2023/11/14	15:57:49	--	ok	428.4040	57.853	0.05977	19.78	60.963	10.379	19373319.989016	12	427.2605	5.48163e-05	5.76280e-04
2023/11/14	15:57:56	ok	ok	428.9540	57.995	0.059801	19.75	60.949	10.358	45095783.059807	12	427.7521	5.69971e-05	5.95032e-04
2023/11/14	16:02:55	ok	ok	428.7880	57.953	0.059801	19.77	60.919	10.363	48481682.766188	11	427.5127	5.46436e-05	5.99722e-04
2023/11/14	16:07:55	--	ok	428.4800	57.848	0.059801	19.75	60.981	10.364	44981505.919348	12	427.2142	5.59246e-05	6.02930e-04
2023/11/14	16:08:02	ok	ok	428.8680	57.989	0.059828	19.75	60.969	10.362	27833162.262648	11	427.6477	5.74353e-05	6.12167e-04
2023/11/14	16:13:02	ok	ok	428.5800	57.933	0.059828	19.71	60.954	10.335	25494928.571207	13	427.1462	6.63417e-05	8.54419e-04
2023/11/14	16:18:02	--	ok	428.4360	57.817	0.059828	19.64	61.047	10.307	24792801.406911	11	427.1608	5.47321e-05	6.46294e-04
2023/11/14	16:18:09	ok	ok	428.8180	57.985	0.059857	19.58	61.028	10.270	24460536.143662	12	427.6771	5.64970e-05	5.83067e-04
2023/11/14	16:23:09	--	ok	428.4160	57.926	0.059857	19.53	61.074	10.244	21971375.713870	11	427.3988	5.50121e-05	6.55059e-04
2023/11/14	16:23:17	ok	ok	429.0680	58.012	0.059887	19.53	61.054	10.241	23455960.515786	11	427.9607	5.48977e-05	6.26258e-04
2023/11/14	16:28:16	ok	ok	428.8720	57.983	0.059887	19.49	61.120	10.226	23742514.227968	12	427.7044	5.27515e-05	6.04916e-04
2023/11/14	16:33:16	ok	ok	428.5900	57.924	0.059887	19.49	61.047	10.214	18959329.278077	11	427.3889	5.53133e-05	7.01621e-04
2023/11/14	16:38:16	--	ok	428.1680	57.840	0.059887	19.52	61.019	10.227	20897976.223612	12	427.1732	5.57606e-05	5.83997e-04
2023/11/14	16:38:24	ok	ok	428.8980	58.011	0.05993	19.53	61.019	10.235	21954765.940331	11	427.9235	5.57231e-05	6.13761e-04
2023/11/14	16:43:23	ok	ok	428.6120	57.982	0.05993	19.50	61.006	10.215	20672534.477061	9	427.6887	5.35888e-05	4.89378e-04
2023/11/14	16:48:23	--	ok	428.4680	57.938	0.05993	19.47	60.969	10.193	19963957.313471	11	427.5580	5.01452e-05	8.14882e-04
2023/11/14	16:48:30	ok	ok	429.0280	58.005	0.059957	19.50	60.974	10.210	21986944.344965	12	427.9617	5.47886e-05	6.18617e-04
2023/11/14	16:53:30	ok	ok	428.7760	57.982	0.059957	19.47	60.949	10.189	19974334.817289	9	427.6735	5.47648e-05	5.10014e-04
2023/11/14	16:58:30	ok	ok	428.5400	57.936	0.059957	19.46	60.946	10.181	22853413.283930	11	427.4422	5.48547e-05	6.15371e-04
2023/11/14	17:03:30	--	ok	428.3260	57.853	0.059957	19.47	60.949	10.189	19354216.788047	11	427.1957	5.52737e-05	6.04359e-04
2023/11/14	17:03:38	ok	ok	428.8000	57.998	0.059992	19.50	60.954	10.206	21980693.251697	11	427.8248	5.60061e-05	6.11131e-04
2023/11/14	17:08:37	ok	ok	428.6660	57.971	0.059992	19.50	60.986	10.212	21270491.923279	10	427.5709	5.62063e-05	4.85305e-04
2023/11/14	17:13:37	--	ok	428.3880	57.912	0.059992	19.44	60.955	10.173	16888410.888973	12	427.1562	6.12366e-05	5.15705e-04
2023/11/14	17:13:44	ok	ok	429.0000	58.009	0.060023	19.44	60.923	10.168	19317162.334171	11	427.8379	5.94392e-05	4.98780e-04
2023/11/14	17:18:44	ok	ok	428.6900	57.980	0.060023	19.42	60.919	10.151	20305223.316002	12	427.4024	6.52413e-05	6.42240e-04
2023/11/14	17:23:44	ok	ok	428.5300	57.940	0.060023	19.43	60.932	10.161	19021431.403635	11	427.2730	6.08935e-05	5.64465e-04
2023/11/14	17:28:44	--	ok	428.2900	57.853	0.060023	19.37	60.955	10.132	21406206.193909	11	427.2414	5.46865e-05	6.21584e-04
2023/11/14	17:28:51	ok	ok	428.9340	58.003	0.060059	19.37	60.945	10.130	20806099.906797	11	427.7984	5.88508e-05	4.94978e-04
2023/11/14	17:33:51	ok	ok	428.6860	57.979	0.060059	19.32	60.946	10.097	20094584.950033	11	427.3740	6.44496e-05	6.56357e-04
2023/11/14	17:38:51	--	ok	428.4820	57.927	0.060059	19.27	60.983	10.076	22213494.168971	11	427.2345	6.12186e-05	5.52897e-04
2023/11/14	17:38:58	ok	ok	428.9100	58.000	0.060086	19.29	61.018	10.091	22931277.126704	12	427.7443	6.10846e-05	5.08835e-04
2023/11/14	17:43:58	ok	ok	428.8240	57.979	0.060086	19.20	61.027	10.040	18754990.316129	10	427.7800	5.04833e-05	5.70079e-04
2023/11/14	17:48:58	--	ok	428.3960	57.940	0.060086	19.19	61.024	10.032	18823452.076926	11	427.2668	6.08380e-05	5.21831e-04
2023/11/14	17:49:05	ok	ok	429.0560	58.018	0.060117	19.19	61.004	10.029	23731042.526954	9	427.9367	5.77266e-05	5.34854e-04
2023/11/14	17:54:05	ok	ok	429.0200	57.989	0.060117	19.23	60.958	10.047	19558323.242809	9	427.8329	5.35293e-05	5.14686e-04
2023/11/14	17:59:05	ok	ok	428.5820	57.973	0.060117	19.24	60.958	10.054	20693131.448344	9	427.6361	5.42180e-05	4.99630e-04
2023/11/14	18:04:05	ok	ok	428.6020	57.925	0.060117	19.26	60.992	10.069	19845508.643671	11	427.2533	6.05893e-05	5.44444e-04
2023/11/14	18:09:05	--	ok	428.2900	57.837	0.060117	19.24	60.958	10.054	19169351.746140	12	427.1309	5.84432e-05	6.46945e-04
2023/11/14	18:09:12	ok	ok	429.0320	57.999	0.060153	19.23	60.923	10.041	22846110.102752	12	427.8911	5.56703e-05	5.95264e-04
2023/11/14	18:14:12	ok	ok	428.6780	57.980	0.060153	19.24	60.949	10.053	20219787.916928	10	427.3649	6.37681e-05	6.54727e-04
2023/11/14	18:19:12	ok	ok	428.6200	57.947	0.060153	19.26	60.960	10.064	20721436.426616	13	427.2129	6.40122e-05	5.71156e-04
2023/11/14	18:24:12	--	ok	428.4060	57.876	0.060153	19.29	60.954	10.081	20754595.993640	12	427.2589	5.59977e-05	5.74022e-04
2023/11/14	18:24:19	ok	ok	429.0740	57.998	0.060184	19.23	60.882	10.034	22577789.053831	12	427.7581	6.04770e-05	5.08046e-04
2023/11/14	18:29:19	ok	ok	428.8480	57.975	0.060184	19.23	60.923	10.041	21571275.053512	13	427.5313	6.01891e-05	6.46899e-04
2023/11/14	18:34:19	ok	ok	428.6220	57.937	0.060184	19.22	60.891	10.028	20157850.935387	11	427.2045	6.51093e-05	6.86048e-04
2023/11/14	18:39:19	--	ok	428.3840	57.867	0.060184	19.23	60.903	10.037	19329503.131943	12	427.0545	6.30643e-05	5.45260e-04
2023/11/14	18:39:26	ok	ok	429.0800	57.998	0.060216	19.20	60.909	10.021	21106782.131341	12	427.9301	5.48005e-05	5.98894e-04
2023/11/14	18:44:26	ok	ok	428.8020	57.978	0.060216	19.17	60.832	9.993	20654716.274443	9	427.6724	5.52410e-05	5.17764e-04
2023/11/14	18:49:26	ok	ok	428.5480	57.940	0.060216	19.17	61.001	10.020	21837234.793831	13	427.3962	5.88533e-05	6.15527e-04
2023/11/14	18:54:27	--	ok	428.3900	57.870	0.060216	19.09	61.019	9.973	21089818.045413	11	427.4264	5.00211e-05	8.31693e-04
2023/11/14	18:54:34	ok	ok	429.0120	57.999	0.060247	19.09	60.990	9.968	23231041.030598	11	427.8052	5.96413e-05	5.18822e-04
2023/11/14	18:59:34	ok	ok	428.8640	57.980	0.060247	19.03	61.001	9.937	22931450.348770	9	427.7197	5.43098e-05	5.19169e-04
2023/11/14	19:04:34	ok	ok	428.6060	57.959	0.060247	19.06	60.954	9.947	20143826.457709	10	427.4092	5.93419e-05	5.78135e-04
2023/11/14	19:09:34	--	ok	428.3980	57.914	0.060247	19.14	60.945	9.994	19810908.257654	9	427.3365	5.56174e-05	6.98300e-04
2023/11/14	19:09:41	ok	ok	429.2060	58.009	0.060278	19.09	60.903	9.954	22069696.803957	12	428.0012	5.49705e-05	6.13314e-04
2023/11/14	19:14:41	ok	ok	428.8960	57.983	0.060278	19.12	60.908	9.972	21676527.834324	9	427.8262	5.38142e-05	5.35259e-04
2023/11/14	19:19:41	ok	ok	428.8080	57.963	0.060278	19.07	60.977	9.958	20555476.419526	9	427.6006	5.47864e-05	5.21365e-04
2023/11/14	19:24:41	--	ok	428.4420	57.919	0.060278	19.06	60.963	9.948	21854699.149602	11	427.3318	5.85309e-05	5.21024e-04
2023/11/14	19:24:49	ok	ok	429.0080	58.009	0.060306	19.06	60.941	9.945	22029794.249927	10	427.9067	5.78798e-05	5.21139e-04
2023/11/14	19:29:48	ok	ok	428.8120	57.985	0.060306	19.05	60.960	9.938	22683087.009232	10	427.5483	6.26978e-05	6.26883e-04
2023/11/14	19:34:48	ok	ok	428.6520	57.966	0.060306	19.03	60.896	9.920	21523880.921566	10	427.7434	5.08558e-05	5.75835e-04
2023/11/14	19:39:48	--	ok	428.4800	57.932	0.060306	19.03	60.917	9.924	23113147.638141	10	427.2189	6.20555e-05	5.61276e-04
2023/11/14	19:39:56	ok	ok	429.0820	58.017	0.060333	19.06	60.899	9.938	21626542.364075	11	427.9135	5.95349e-05	5.27704e-04
2023/11/14	19:44:55	ok	ok	428.8180	57.984	0.060333	19.02	60.958	9.923	18942046.006822	11	427.5841	6.21108e-05	5.62065e-04
2023/11/14	19:49:55	ok	ok	428.7480	57.969	0.060333	19.02	60.946	9.921	20690078.033576	11	427.5138	5.94110e-05	5.31458e-04
2023/11/14	19:54:55	ok	ok	428.6540	57.926	0.060333	18.98	60.940	9.895	20647038.920268	13	427.2120	6.34291e-05	5.09884e-04
2023/11/14	19:59:55	--	ok	428.4720	57.873	0.060333	18.93	61.038	9.886	22310529.548110	10	427.4460	4.83110e-05	6.12281e-04
2023/11/14	20:00:03	ok	ok	429.0480	57.989	0.06036	18.95	61.041	9.894	23029618.762808	11	427.6955	6.07198e-05	5.23258e-04
2023/11/14	20:05:02	ok	ok	428.6960	57.973	0.06036	18.89	61.024	9.858	20817883.963976	12	427.5168	5.89379e-05	5.15471e-04
2023/11/14	20:10:02	ok	ok	428.6220	57.935	0.06036	18.86	61.051	9.847	19289130.128174	11	427.3266	5.90211e-05	4.91618e-04
2023/11/14	20:15:02	ok	ok	428.6020	57.887	0.06036	18.91	60.963	9.858	21803145.571343	10	427.2105	5.90064e-05	5.64406e-04
2023/11/14	20:20:02	ok	ok	428.5300	57.818	0.06036	18.89	60.981	9.852	19992546.440296	10	427.0852	5.86682e-05	5.22355e-04
2023/11/14	20:25:02	--	ok	428.3020	57.751	0.06036	18.93	60.967	9.874	22696018.348600	11	426.7206	6.57700e-05	6.94420e-04
2023/11/14	20:25:10	ok	ok	428.9300	57.981	0.060396	18.95	60.935	9.877	22831125.522112	12	427.7535	5.57329e-05	6.10280e-04
2023/11/14	20:30:09	ok	ok	428.7320	57.959	0.060396	18.96	60.917	9.883	25176055.797654	11	427.5341	5.58394e-05	6.42777e-04
2023/11/14	20:35:09	ok	ok	428.7700	57.907	0.060396	18.92	60.931	9.860	21396127.527814	12	427.0973	6.60452e-05	6.69767e-04
2023/11/14	20:40:09	ok	ok	428.5500	57.836	0.060396	18.85	60.986	9.827	21775428.984306	11	427.2114	5.53113e-05	6.15411e-04
2023/11/14	20:45:09	--	ok	428.4040	57.765	0.060396	18.82	61.033	9.820	22416080.590605	12	427.0166	5.66383e-05	6.17943e-04
2023/11/14	20:45:16	ok	ok	428.9400	57.974	0.060426	18.82	61.013	9.816	37238512.406726	10	427.5885	5.81424e-05	5.22915e-04
2023/11/14	20:50:16	ok	ok	428.7860	57.944	0.060426	18.86	60.996	9.839	36794833.013986	12	427.4806	5.48109e-05	6.03913e-04
2023/11/14	20:55:16	ok	ok	428.6840	57.889	0.060426	18.86	60.923	9.827	34794246.960363	11	427.1393	6.19353e-05	5.88287e-04
2023/11/14	21:00:16	--	ok	428.4340	57.818	0.060426	18.82	60.969	9.809	36348066.590879	12	426.9585	6.27230e-05	5.62414e-04
2023/11/14	21:00:23	ok	ok	428.8700	57.979	0.060455	18.82	60.960	9.808	33658932.621856	13	427.6684	5.88547e-05	6.20932e-04
2023/11/14	21:05:23	ok	ok	428.6500	57.952	0.060455	18.72	61.061	9.767	32159681.946012	10	427.1811	6.61741e-05	7.81801e-04
2023/11/14	21:10:23	ok	ok	428.5920	57.910	0.060455	18.65	61.096	9.733	29054140.321742	12	427.2951	5.75043e-05	6.00112e-04
2023/11/14	21:15:23	ok	ok	428.5940	57.848	0.060455	18.62	61.091	9.715	24688939.905805	9	427.2342	5.44632e-05	5.25697e-04
2023/11/14	21:20:23	--	ok	428.3020	57.794	0.060455	18.68	60.981	9.730	23226398.969865	13	426.9595	5.95465e-05	4.92754e-04
2023/11/14	21:20:30	ok	ok	429.1260	57.981	0.060491	18.74	60.967	9.760	23083834.804749	13	427.6878	5.95068e-05	6.48009e-04
2023/11/14	21:25:30	ok	ok	428.9660	57.965	0.060491	18.74	61.010	9.767	20910091.522842	12	427.6159	5.52305e-05	5.87490e-04
2023/11/14	21:30:30	ok	ok	428.6380	57.937	0.060491	18.72	60.955	9.750	19613846.776179	12	427.4209	5.70135e-05	6.08043e-04
2023/11/14	21:35:30	--	ok	428.4280	57.884	0.060491	18.69	60.941	9.731	23131137.805473	10	427.4408	5.03518e-05	5.83775e-04
2023/11/14	21:35:38	ok	ok	429.2080	57.987	0.06052	18.75	60.940	9.765	23087239.120696	12	427.8521	5.60622e-05	5.97811e-04
2023/11/14	21:40:37	ok	ok	429.0120	57.970	0.06052	18.72	60.923	9.745	16531103.621302	12	427.4046	6.48588e-05	6.21616e-04
2023/11/14	21:45:37	ok	ok	428.9220	57.948	0.06052	18.72	60.955	9.750	16727450.596214	11	427.4061	5.95250e-05	5.62412e-04
2023/11/14	21:50:37	ok	ok	428.6140	57.918	0.06052	18.72	60.923	9.745	18480512.004736	12	427.0827	6.71981e-05	6.92315e-04
2023/11/14	21:55:37	ok	ok	428.5840	57.867	0.06052	18.76	60.908	9.767	19399637.025033	11	427.0876	6.11499e-05	5.18025e-04
2023/11/14	22:00:37	--	ok	428.4000	57.798	0.06052	18.72	60.935	9.747	19467962.179176	12	427.1374	5.54074e-05	5.80768e-04
2023/11/14	22:00:45	ok	ok	428.9020	57.972	0.060551	18.75	60.951	9.766	32991640.234980	12	427.6006	5.89397e-05	6.57186e-04
2023/11/14	22:05:44	ok	ok	428.6520	57.948	0.060551	18.68	61.001	9.733	32180811.352011	11	427.3433	6.00823e-05	5.71221e-04
2023/11/14	22:10:44	ok	ok	428.6280	57.886	0.060551	18.55	61.079	9.672	33941960.439502	11	427.1300	6.14258e-05	5.70776e-04
2023/11/14	22:15:44	--	ok	428.4420	57.839	0.060551	18.51	61.125	9.654	35500642.457200	12	427.1507	5.67351e-05	6.31296e-04
2023/11/14	22:15:52	ok	ok	428.8040	57.970	0.060579	18.55	61.120	9.678	34454551.906635	12	427.6238	5.63588e-05	6.11017e-04
2023/11/14	22:20:51	ok	ok	428.6300	57.945	0.060579	18.48	61.132	9.639	35951702.719746	13	427.2486	6.42888e-05	8.02721e-04
2023/11/14	22:25:51	--	ok	428.4660	57.900	0.060579	18.41	61.123	9.598	34976017.363991	11	427.4421	5.08803e-05	8.56753e-04
2023/11/14	22:25:59	ok	ok	428.9820	57.983	0.060607	18.40	61.141	9.593	32322771.534477	12	427.8112	5.60711e-05	6.25977e-04
2023/11/14	22:30:58	ok	ok	428.8240	57.970	0.060607	18.45	61.065	9.613	33058124.771693	12	427.6620	5.62133e-05	6.03077e-04
2023/11/14	22:35:58	ok	ok	428.7180	57.955	0.060607	18.45	61.032	9.608	32320425.822944	11	427.3150	6.34302e-05	6.06939e-04
2023/11/14	22:40:58	ok	ok	428.5900	57.929	0.060607	18.50	61.018	9.630	33925126.312171	12	427.1797	6.44640e-05	5.99342e-04
2023/11/14	22:45:58	--	ok	428.4800	57.888	0.060607	18.50	61.027	9.631	30943803.310083	11	427.4317	5.02419e-05	8.60196e-04
2023/11/14	22:46:05	ok	ok	428.9460	57.978	0.060633	18.48	60.983	9.615	33445757.281818	12	427.7772	5.62993e-05	6.15302e-04
2023/11/14	22:51:05	ok	ok	428.8740	57.965	0.060633	18.50	61.009	9.629	33249955.902732	12	427.4457	6.16719e-05	5.11550e-04
2023/11/14	22:56:05	ok	ok	428.7860	57.943	0.060633	18.48	61.036	9.624	26791073.360130	12	427.2676	6.29570e-05	5.67534e-04
2023/11/14	23:01:05	ok	ok	428.6040	57.907	0.060633	18.50	61.061	9.637	30329332.826907	11	427.3607	5.53946e-05	6.33275e-04
2023/11/14	23:06:05	--	ok	428.4580	57.863	0.060633	18.48	61.015	9.620	28831640.417788	10	427.1259	5.95449e-05	6.07220e-04
2023/11/14	23:06:12	ok	ok	428.9860	57.974	0.060661	18.48	61.015	9.620	37167043.710528	12	427.7141	5.68831e-05	6.31822e-04
2023/11/14	23:11:12	ok	ok	428.7920	57.959	0.060661	18.44	60.987	9.592	32470859.089313	10	427.6976	5.10843e-05	5.91652e-04
2023/11/14	23:16:12	ok	ok	428.6520	57.935	0.060661	18.48	61.036	9.624	31533576.531953	9	427.5729	5.17200e-05	6.20884e-04
2023/11/14	23:21:12	ok	ok	428.7080	57.891	0.060661	18.35	61.082	9.560	31984662.085151	10	427.3020	5.59530e-05	5.07159e-04
2023/11/14	23:26:12	--	ok	428.4000	57.841	0.060661	18.34	61.132	9.559	32241151.486447	12	427.1615	5.63678e-05	6.28172e-04
2023/11/14	23:26:19	ok	ok	429.0440	57.976	0.060692	18.35	61.114	9.565	35005362.457677	12	427.7093	5.77291e-05	6.35517e-04
2023/11/14	23:31:19	ok	ok	428.8740	57.959	0.060692	18.30	61.147	9.538	30084267.747089	9	427.5935	5.53603e-05	5.34485e-04
2023/11/14	23:36:19	ok	ok	428.6160	57.943	0.060692	18.31	61.064	9.533	31851006.055879	11	427.4650	5.64508e-05	6.56402e-04
2023/11/14	23:41:19	ok	ok	428.7160	57.908	0.060692	18.34	61.059	9.547	30720960.684916	11	427.4545	5.22866e-05	5.74631e-04
2023/11/14	23:46:19	--	ok	428.4460	57.863	0.060692	18.38	61.054	9.571	31023015.064273	9	427.2671	5.42145e-05	5.09791e-04
2023/11/14	23:46:26	ok	ok	428.9800	57.972	0.06072	18.34	61.038	9.544	37883271.774961	11	427.6413	5.85291e-05	5.15541e-04
2023/11/14	23:51:26	ok	ok	428.8440	57.961	0.06072	18.40	61.004	9.572	25307610.857904	10	427.4316	6.03468e-05	5.52273e-04
2023/11/14	23:56:26	ok	ok	428.7060	57.937	0.06072	18.35	61.082	9.560	23565314.563011	12	427.4005	5.83098e-05	6.54068e-04
2023/11/15	00:01:26	ok	ok	428.6120	57.910	0.06072	18.34	61.015	9.540	24366404.833370	11	427.1748	6.16981e-05	5.75876e-04
2023/11/15	00:06:26	ok	ok	428.5920	57.868	0.06072	18.41	61.047	9.586	22412390.741913	8	427.2463	5.45021e-05	5.27759e-04
2023/11/15	00:11:26	--	ok	428.3760	57.802	0.06072	18.35	61.050	9.555	25947484.286980	11	427.1338	5.55309e-05	6.18246e-04
2023/11/15	00:11:33	ok	ok	429.0340	57.970	0.060752	18.38	61.065	9.572	21791922.927271	11	427.5914	5.89918e-05	5.27747e-04
2023/11/15	00:16:33	ok	ok	428.9040	57.954	0.060752	18.37	60.987	9.552	17907635.435897	10	427.3529	6.22131e-05	6.41363e-04
2023/11/15	00:21:33	ok	ok	428.5280	57.925	0.060752	18.32	61.056	9.539	21127309.394192	11	427.2328	6.18902e-05	5.99486e-04
2023/11/15	00:26:33	ok	ok	428.7200	57.880	0.060752	18.25	61.152	9.515	18506421.101859	11	427.2764	5.48630e-05	6.51741e-04
2023/11/15	00:31:33	--	ok	428.4220	57.834	0.060752	18.20	61.132	9.480	20988431.780067	10	427.0292	5.94446e-05	5.79003e-04
2023/11/15	00:31:40	ok	ok	428.9900	57.968	0.060781	18.18	61.129	9.471	35670253.993719	11	427.6854	5.56539e-05	6.49689e-04
2023/11/15	00:36:40	ok	ok	428.7520	57.951	0.060781	18.16	61.210	9.468	38176681.475621	11	427.2111	6.62772e-05	7.26432e-04
2023/11/15	00:41:40	--	ok	428.4860	57.922	0.060781	18.07	61.260	9.428	36827408.930257	12	427.4006	5.55863e-05	6.15971e-04
2023/11/15	00:41:48	ok	ok	429.0580	57.985	0.060807	18.08	61.201	9.426	39732689.383540	12	427.7446	5.98049e-05	6.67259e-04
2023/11/15	00:46:47	ok	ok	428.9580	57.971	0.060807	18.18	61.088	9.464	37708782.550745	12	427.7540	5.48885e-05	6.17653e-04
2023/11/15	00:51:47	ok	ok	428.8240	57.962	0.060807	18.16	61.105	9.452	35519015.802270	12	427.4708	6.19602e-05	7.92184e-04
2023/11/15	00:56:47	ok	ok	428.7380	57.952	0.060807	18.18	61.109	9.468	36773956.089450	10	427.2382	6.56017e-05	7.51615e-04
2023/11/15	01:01:47	ok	ok	428.6660	57.927	0.060807	18.21	61.073	9.478	35230994.377222	11	427.0852	6.64034e-05	7.15329e-04
2023/11/15	01:06:47	--	ok	428.4140	57.892	0.060807	18.18	61.024	9.454	37508167.477150	12	426.9508	6.87012e-05	7.77291e-04
2023/11/15	01:06:54	ok	ok	429.0100	57.981	0.060837	18.20	61.047	9.467	20285274.308506	11	427.8603	5.49699e-05	6.27917e-04
2023/11/15	01:11:54	ok	ok	428.9440	57.969	0.060837	18.21	61.050	9.475	20289625.478580	11	427.7044	5.60647e-05	6.71035e-04
2023/11/15	01:16:54	ok	ok	428.9060	57.959	0.060837	18.20	61.027	9.464	21378617.667736	12	427.4699	6.02297e-05	5.18224e-04
2023/11/15	01:21:54	ok	ok	428.7260	57.942	0.060837	18.18	61.024	9.454	22127234.780517	11	427.3561	6.04052e-05	5.73881e-04
2023/11/15	01:26:54	ok	ok	428.5680	57.911	0.060837	18.17	61.054	9.452	22564188.697161	9	427.3748	5.54793e-05	5.32862e-04
2023/11/15	01:31:54	ok	ok	428.5220	57.866	0.060837	18.11	61.141	9.434	22498461.186864	11	427.0983	6.09768e-05	5.45857e-04
2023/11/15	01:36:54	--	ok	428.4400	57.832	0.060837	18.08	61.169	9.421	21127865.765597	11	426.9284	6.22791e-05	5.74408e-04
2023/11/15	01:37:01	ok	ok	428.9580	57.967	0.060866	18.07	61.114	9.406	23009993.308706	13	427.6292	5.93087e-05	6.44131e-04
2023/11/15	01:42:01	ok	ok	428.7860	57.952	0.060866	18.04	61.215	9.406	19308342.976165	13	427.3805	6.22029e-05	7.26656e-04
2023/11/15	01:47:01	ok	ok	428.7940	57.930	0.060866	17.96	61.180	9.353	20365323.890088	11	427.1914	6.34205e-05	6.33295e-04
2023/11/15	01:52:01	ok	ok	428.6280	57.894	0.060866	17.99	61.155	9.364	23899593.011708	12	427.1358	6.32435e-05	5.83864e-04
2023/11/15	01:57:01	--	ok	428.4840	57.864	0.060866	18.00	61.093	9.364	19837664.079424	11	427.1099	6.05317e-05	5.30238e-04
2023/11/15	01:57:09	ok	ok	428.9520	57.967	0.060892	18.01	61.083	9.370	19391112.764036	12	427.6971	5.71714e-05	6.40592e-04
2023/11/15	02:02:08	ok	ok	428.8540	57.954	0.060892	18.03	61.054	9.373	21692740.925068	10	427.3134	6.46284e-05	7.41245e-04
2023/11/15	02:07:08	ok	ok	428.7880	57.934	0.060892	18.06	61.059	9.390	21228708.821828	11	427.3114	6.19609e-05	5.92443e-04
2023/11/15	02:12:08	ok	ok	428.6120	57.914	0.060892	18.03	61.074	9.376	20676442.963410	11	427.2062	6.18561e-05	5.83221e-04
2023/11/15	02:17:08	ok	ok	428.5500	57.874	0.060892	18.04	61.120	9.392	18232332.082274	11	427.0521	6.32069e-05	5.74986e-04
2023/11/15	02:22:08	--	ok	428.2040	57.822	0.060892	18.04	61.077	9.385	17000954.581584	11	427.0615	6.00523e-05	5.47714e-04
2023/11/15	02:22:15	ok	ok	429.1380	57.992	0.060933	18.07	61.061	9.397	22958064.890009	11	427.9515	5.54655e-05	6.75921e-04
2023/11/15	02:27:15	ok	ok	428.9900	57.968	0.060933	18.04	61.068	9.384	21926583.530467	11	428.1153	4.29277e-05	7.77247e-04
2023/11/15	02:32:15	ok	ok	429.0300	57.962	0.060933	18.06	61.079	9.393	18539184.228088	11	427.3926	6.49073e-05	6.69167e-04
2023/11/15	02:37:15	ok	ok	428.6300	57.945	0.060933	18.00	61.114	9.367	20206299.036288	12	427.4538	5.98390e-05	7.07338e-04
2023/11/15	02:42:15	ok	ok	428.6180	57.925	0.060933	17.93	61.169	9.335	18502288.744986	13	427.1915	6.39291e-05	6.04308e-04
2023/11/15	02:47:15	ok	ok	428.5840	57.895	0.060933	17.87	61.265	9.317	18900665.063762	11	427.3332	5.53993e-05	6.28194e-04
2023/11/15	02:52:15	--	ok	428.4380	57.850	0.060933	17.84	61.216	9.295	22211128.527857	11	427.0011	6.31860e-05	5.99069e-04
2023/11/15	02:52:22	ok	ok	429.1300	57.967	0.060961	17.87	61.201	9.308	18250493.093763	14	427.6768	5.83728e-05	6.29454e-04
2023/11/15	02:57:22	ok	ok	429.0980	57.973	0.060961	18.58	59.983	9.513	18259654.618181	12	427.7577	5.82798e-05	6.89603e-04
2023/11/15	03:02:22	ok	ok	429.0860	57.972	0.060961	18.91	59.765	9.664	20686949.005174	13	427.7035	5.96282e-05	6.45634e-04
2023/11/15	03:07:22	ok	ok	428.7840	57.964	0.060961	19.06	59.786	9.756	18657260.409253	11	427.4254	6.51130e-05	6.40132e-04
2023/11/15	03:12:22	ok	ok	429.0600	57.960	0.060961	19.33	59.591	9.880	19386799.638367	12	427.6226	5.82504e-05	6.47423e-04
2023/11/15	03:17:22	ok	ok	428.8540	57.949	0.060961	19.54	59.504	9.989	17875588.384371	12	427.4620	6.12537e-05	5.14831e-04
2023/11/15	03:22:22	ok	ok	428.7580	57.911	0.060961	19.71	59.472	10.084	18061697.121874	11	427.1934	6.59754e-05	7.05406e-04
2023/11/15	03:27:22	ok	ok	428.6500	57.864	0.060961	19.84	59.376	10.142	17725407.805277	11	427.2188	6.20267e-05	5.52133e-04
2023/11/15	03:32:22	ok	ok	428.5280	57.815	0.060961	19.97	59.452	10.233	18567017.383141	12	427.5049	4.88345e-05	8.59889e-04
2023/11/15	03:37:22	--	ok	428.3260	57.767	0.060961	20.03	59.550	10.283	20155841.778080	13	427.2549	5.27758e-05	8.37288e-04
2023/11/15	03:37:30	ok	ok	429.1140	57.973	0.060996	20.01	59.536	10.271	20366455.538641	13	427.7508	5.80743e-05	6.08722e-04
2023/11/15	03:42:29	ok	ok	428.9520	57.941	0.060996	20.09	59.527	10.321	16893017.839309	9	427.4471	6.20480e-05	6.32693e-04
2023/11/15	03:47:29	ok	ok	428.7700	57.895	0.060996	20.19	59.585	10.391	17655250.944272	12	427.3505	6.16005e-05	7.61167e-04
2023/11/15	03:52:29	ok	ok	428.5120	57.835	0.060996	20.28	59.564	10.439	22781582.022748	13	427.2601	5.96965e-05	6.35778e-04
2023/11/15	03:57:29	--	ok	428.4420	57.756	0.060996	20.16	59.774	10.406	20724229.589353	12	427.1609	5.65463e-05	6.24560e-04
2023/11/15	03:57:36	ok	ok	428.9060	57.958	0.061025	20.14	59.779	10.391	20525449.110119	12	427.6245	5.84121e-05	6.21892e-04
2023/11/15	04:02:36	ok	ok	428.7060	57.905	0.061025	20.19	59.820	10.432	19986702.340219	12	427.3821	6.09013e-05	7.35568e-04
2023/11/15	04:07:36	ok	ok	428.6500	57.816	0.061025	20.16	59.879	10.424	17401930.931237	12	427.2562	5.80732e-05	6.45362e-04
2023/11/15	04:12:36	--	ok	428.4860	57.773	0.061025	20.19	59.916	10.449	19295862.248403	11	427.2788	5.28170e-05	5.99706e-04
2023/11/15	04:12:43	ok	ok	428.8560	57.951	0.061051	20.16	59.892	10.426	21491024.490381	12	427.6947	5.61188e-05	5.87735e-04
2023/11/15	04:17:43	ok	ok	428.6100	57.906	0.061051	20.24	59.879	10.468	18480755.324881	12	427.3484	6.04460e-05	5.19368e-04
2023/11/15	04:22:43	ok	ok	428.5480	57.824	0.061051	20.33	59.864	10.526	18463782.251849	12	427.3003	5.78803e-05	6.54910e-04
2023/11/15	04:27:43	--	ok	428.4920	57.762	0.061051	20.48	59.846	10.610	18815726.869256	13	427.0776	6.15060e-05	7.16117e-04
2023/11/15	04:27:50	ok	ok	428.8380	57.954	0.061077	20.48	59.760	10.595	22041247.053561	13	427.6199	5.93715e-05	6.07349e-04
2023/11/15	04:32:50	ok	ok	428.7100	57.894	0.061077	20.52	59.841	10.634	22146200.823938	10	427.6638	5.07845e-05	6.19333e-04
2023/11/15	04:37:50	ok	ok	428.5260	57.808	0.061077	20.53	59.802	10.637	19360721.195272	13	427.2580	5.88066e-05	6.20277e-04
2023/11/15	04:42:50	--	ok	428.3740	57.749	0.061077	20.55	59.953	10.672	19677327.977886	11	427.2015	5.51294e-05	6.24935e-04
2023/11/15	04:42:58	ok	ok	428.9680	57.968	0.06111	20.59	59.907	10.692	21277746.956973	13	427.6890	6.04650e-05	6.18921e-04
2023/11/15	04:47:57	ok	ok	428.6980	57.924	0.06111	20.63	59.916	10.720	18972392.399161	12	427.5078	5.94759e-05	6.82884e-04
2023/11/15	04:52:57	ok	ok	428.5800	57.831	0.06111	20.66	59.974	10.747	20308607.716599	13	427.2228	6.36338e-05	7.96988e-04
2023/11/15	04:57:57	--	ok	428.4480	57.757	0.06111	20.65	59.928	10.731	19286890.245207	13	427.1218	6.04490e-05	6.41278e-04
2023/11/15	04:58:05	ok	ok	428.8240	57.957	0.061138	20.62	59.997	10.725	21350973.551190	13	427.6753	5.85176e-05	6.03263e-04
2023/11/15	05:03:04	ok	ok	428.6920	57.893	0.061138	20.58	60.150	10.727	19565059.178774	13	427.3726	6.20529e-05	7.25824e-04
2023/11/15	05:08:04	--	ok	428.4640	57.792	0.061138	20.48	60.282	10.687	20507975.318737	12	427.1942	6.09456e-05	7.92760e-04
2023/11/15	05:08:11	ok	ok	428.9180	57.977	0.061166	20.48	60.323	10.695	20832963.947452	12	427.8333	5.69719e-05	6.02305e-04
2023/11/15	05:13:11	ok	ok	428.7920	57.934	0.061166	20.42	60.378	10.670	19572042.586987	13	427.5040	6.10477e-05	6.61648e-04
2023/11/15	05:18:11	ok	ok	428.5400	57.869	0.061166	20.43	60.369	10.676	22327967.022508	12	427.5025	5.44021e-05	6.12048e-04
2023/11/15	05:23:11	ok	ok	428.5840	57.784	0.061166	20.50	60.212	10.692	17933324.625513	10	427.3589	5.40740e-05	6.65237e-04
2023/11/15	05:28:11	ok	ok	428.6180	57.737	0.061166	20.60	60.198	10.752	23701923.607266	12	427.0828	5.91317e-05	7.00743e-04
2023/11/15	05:33:11	--	ok	428.2240	57.714	0.061166	20.60	60.198	10.752	18140931.853666	12	426.9403	5.84018e-05	6.82062e-04
2023/11/15	05:33:18	ok	ok	428.8960	57.964	0.061206	20.59	60.185	10.742	24021543.788909	11	427.7661	5.60078e-05	6.29282e-04
2023/11/15	05:38:18	ok	ok	428.8600	57.900	0.061206	20.59	60.301	10.762	21286044.735049	13	427.4832	6.00152e-05	6.65699e-04
2023/11/15	05:43:18	ok	ok	428.6940	57.818	0.061206	20.65	60.249	10.788	21673045.075551	11	427.3293	5.88420e-05	7.16657e-04
2023/11/15	05:48:18	ok	ok	428.5460	57.757	0.061206	20.68	60.285	10.813	20096951.308632	13	427.1626	5.88567e-05	6.52455e-04
2023/11/15	05:53:18	--	ok	428.1600	57.721	0.061206	20.73	60.305	10.852	20167149.771112	12	427.1018	5.52868e-05	6.39048e-04
2023/11/15	05:53:26	ok	ok	429.0960	57.988	0.06125	20.70	60.322	10.837	20076845.722587	12	427.9681	5.59679e-05	6.18137e-04
2023/11/15	05:58:25	ok	ok	429.1380	57.956	0.06125	20.76	60.278	10.864	19936770.068785	13	427.6261	6.02194e-05	6.61632e-04
2023/11/15	06:03:25	ok	ok	428.6380	57.860	0.06125	20.60	60.528	10.811	19544735.140030	12	427.4327	5.76611e-05	6.54248e-04
2023/11/15	06:08:25	--	ok	428.4580	57.788	0.06125	20.55	60.592	10.786	22249927.469757	12	427.1360	6.21211e-05	7.57073e-04
2023/11/15	06:08:32	ok	ok	428.9780	57.983	0.061278	20.55	60.612	10.789	20591154.033609	11	427.9238	5.44785e-05	6.01479e-04
2023/11/15	06:13:32	ok	ok	428.7580	57.936	0.061278	20.50	60.552	10.752	18335826.277739	10	427.6762	5.52953e-05	7.07561e-04
2023/11/15	06:18:32	ok	ok	428.6400	57.865	0.061278	20.46	60.630	10.739	17716946.447393	12	427.3286	6.10994e-05	7.19314e-04
2023/11/15	06:23:32	--	ok	428.2600	57.788	0.061278	20.48	60.729	10.767	18011075.806757	13	427.1828	6.03556e-05	6.43403e-04
2023/11/15	06:23:39	ok	ok	429.1560	57.994	0.061316	20.43	60.679	10.731	21181427.348735	12	428.0619	5.62792e-05	5.82225e-04
2023/11/15	06:28:39	ok	ok	429.2240	57.978	0.061316	20.56	60.478	10.774	22472647.056051	11	427.8205	5.74081e-05	6.76208e-04
2023/11/15	06:33:39	ok	ok	428.7260	57.956	0.061316	20.62	60.465	10.809	20033779.429632	12	427.6362	5.89006e-05	6.72992e-04
2023/11/15	06:38:39	ok	ok	428.6220	57.879	0.061316	20.63	60.552	10.834	17710686.969259	13	427.5322	5.55520e-05	6.53700e-04
2023/11/15	06:43:40	ok	ok	428.5840	57.803	0.061316	20.70	60.459	10.861	21419191.933598	13	427.3728	5.76107e-05	6.58929e-04
2023/11/15	06:48:39	--	ok	428.3580	57.749	0.061316	20.68	60.542	10.859	21676937.006808	13	427.1633	5.85683e-05	6.56796e-04
2023/11/15	06:48:46	ok	ok	429.0360	57.982	0.06135	20.65	60.566	10.845	21701152.372742	12	427.9036	5.63317e-05	5.93320e-04
2023/11/15	06:53:46	ok	ok	428.7800	57.932	0.06135	20.73	60.487	10.885	17647878.396489	11	427.6429	5.83861e-05	7.08484e-04
2023/11/15	06:58:46	ok	ok	428.7240	57.896	0.06135	20.79	60.592	10.939	20372388.375335	12	427.5138	5.82277e-05	6.88360e-04
2023/11/15	07:03:46	ok	ok	428.5900	57.790	0.06135	20.73	60.562	10.898	20347418.289663	13	427.2018	6.35683e-05	7.87068e-04
2023/11/15	07:08:46	--	ok	428.3180	57.732	0.06135	20.63	60.716	10.863	19159458.480905	12	427.1120	5.81488e-05	6.72166e-04
2023/11/15	07:08:53	ok	ok	428.9600	57.979	0.061385	20.62	60.766	10.862	22417875.607573	12	427.8724	5.55735e-05	5.87067e-04
2023/11/15	07:13:53	ok	ok	428.6820	57.926	0.061385	20.58	60.768	10.837	21839082.126169	11	427.7737	5.13216e-05	5.80992e-04
2023/11/15	07:18:53	ok	ok	428.5240	57.845	0.061385	20.48	60.858	10.789	16636006.650588	14	427.3604	5.81307e-05	6.69289e-04
2023/11/15	07:23:53	--	ok	428.3380	57.773	0.061385	20.43	60.914	10.773	14417752.895922	11	427.2328	5.82630e-05	7.33402e-04
2023/11/15	07:24:01	ok	ok	429.1820	57.984	0.061419	20.43	60.955	10.780	43633730.570773	14	427.8819	5.84566e-05	5.85946e-04
2023/11/15	07:29:00	ok	ok	429.0140	57.956	0.061419	20.53	60.739	10.804	43531682.245872	12	427.6645	5.91696e-05	6.51231e-04
2023/11/15	07:34:00	ok	ok	428.9640	57.912	0.061419	20.59	60.662	10.827	46538023.568327	13	427.5654	5.72683e-05	6.31550e-04
2023/11/15	07:39:00	ok	ok	428.7340	57.830	0.061419	20.63	60.652	10.852	48283046.081816	12	427.3694	5.91624e-05	6.72366e-04
2023/11/15	07:44:00	ok	ok	428.6280	57.778	0.061419	20.66	60.729	10.883	50325943.170730	12	427.2551	5.75472e-05	6.77699e-04
2023/11/15	07:49:00	ok	ok	428.5880	57.724	0.061419	20.72	60.653	10.905	51966932.734362	13	427.1627	5.75400e-05	6.53390e-04
2023/11/15	07:54:00	--	ok	428.4200	57.708	0.061419	20.73	60.699	10.923	54220924.450320	13	426.9750	5.78593e-05	6.41458e-04
2023/11/15	07:54:07	ok	ok	428.7940	57.894	0.061449	20.72	60.676	10.909	31564876.618769	13	427.5494	5.82633e-05	6.07774e-04
2023/11/15	07:59:07	ok	ok	428.5240	57.785	0.061449	20.70	60.703	10.905	33391085.394659	12	427.3892	5.61669e-05	6.28263e-04
2023/11/15	08:04:07	ok	ok	428.5820	57.732	0.061449	20.76	60.757	10.950	33533158.433762	12	427.2606	5.53972e-05	6.62010e-04
2023/11/15	08:09:07	--	ok	428.1840	57.715	0.061449	20.80	60.693	10.966	32728367.947278	11	427.0921	5.57353e-05	6.68223e-04
2023/11/15	08:09:14	ok	ok	429.1260	57.970	0.061491	20.76	60.703	10.941	39175927.574074	12	427.8749	5.51513e-05	5.88209e-04
2023/11/15	08:14:14	ok	ok	428.8780	57.919	0.061491	20.70	60.899	10.940	35156866.527399	12	427.5966	5.66446e-05	6.56163e-04
2023/11/15	08:19:14	ok	ok	428.6900	57.808	0.061491	20.59	60.919	10.873	35221881.413219	10	427.2834	6.29848e-05	7.33552e-04
2023/11/15	08:24:14	ok	ok	428.5260	57.761	0.061491	20.58	60.940	10.868	29611889.166668	13	427.1663	5.85068e-05	6.51301e-04
2023/11/15	08:29:14	--	ok	428.3960	57.722	0.061491	20.68	60.894	10.922	34427137.506407	12	427.0478	5.89805e-05	7.21691e-04
2023/11/15	08:29:21	ok	ok	428.8400	57.933	0.061523	20.68	60.827	10.910	32579720.316305	12	427.6116	6.30584e-05	6.30626e-04
2023/11/15	08:34:21	ok	ok	428.6560	57.867	0.061523	20.75	60.853	10.959	32124011.261230	12	427.5045	5.65921e-05	6.61849e-04
2023/11/15	08:39:21	ok	ok	428.5620	57.777	0.061523	20.80	60.775	10.981	29000628.553026	14	427.2356	6.20764e-05	6.77772e-04
2023/11/15	08:44:21	ok	ok	428.5740	57.746	0.061523	20.84	60.699	10.994	30067989.793034	12	427.2162	5.75372e-05	6.66599e-04
2023/11/15	08:49:21	--	ok	428.3520	57.714	0.061523	20.89	60.768	11.034	29668756.156593	14	427.0158	5.89099e-05	6.70964e-04
2023/11/15	08:49:28	ok	ok	428.8340	57.892	0.061556	20.90	60.717	11.034	35283566.957576	14	427.5576	5.87328e-05	5.83068e-04
2023/11/15	08:54:28	ok	ok	428.8880	57.839	0.061556	20.97	60.722	11.079	29621919.085039	13	427.4243	5.77482e-05	6.37114e-04
2023/11/15	08:59:28	ok	ok	428.5700	57.771	0.061556	21.01	60.706	11.104	32115581.619666	13	427.2182	6.03450e-05	6.62167e-04
2023/11/15	09:04:28	--	ok	428.4700	57.720	0.061556	21.01	60.706	11.104	30435506.307020	13	427.1061	5.80307e-05	6.63011e-04
2023/11/15	09:04:36	ok	ok	428.6740	57.887	0.061584	21.00	60.748	11.103	42855113.236799	12	427.6317	5.66240e-05	6.26512e-04
2023/11/15	09:09:35	ok	ok	428.5860	57.794	0.061584	20.97	60.816	11.096	39094728.170673	12	427.4305	5.68294e-05	6.36723e-04
2023/11/15	09:14:35	--	ok	428.4980	57.740	0.061584	21.04	60.786	11.137	36322441.709184	11	427.2233	5.82581e-05	7.22705e-04
2023/11/15	09:14:42	ok	ok	428.9900	57.926	0.06161	21.04	60.807	11.141	40063642.372401	12	427.7323	5.56723e-05	6.04608e-04
2023/11/15	09:19:42	ok	ok	428.7780	57.842	0.06161	21.04	60.722	11.125	37837141.202946	12	427.5472	5.57960e-05	6.31542e-04
2023/11/15	09:24:42	ok	ok	428.7880	57.775	0.06161	21.03	60.816	11.134	35491808.879835	13	427.2016	6.22237e-05	7.98910e-04
2023/11/15	09:29:42	--	ok	428.3020	57.733	0.06161	21.10	60.839	11.185	37679663.477822	14	427.1738	5.84270e-05	6.70197e-04
2023/11/15	09:29:49	ok	ok	429.1240	57.964	0.061646	21.07	60.822	11.161	38800252.743844	12	427.8926	5.58261e-05	6.12201e-04
2023/11/15	09:34:49	ok	ok	428.8960	57.905	0.061646	21.10	60.862	11.189	36653059.188907	12	427.7009	5.53187e-05	6.10133e-04
2023/11/15	09:39:49	ok	ok	428.6800	57.809	0.061646	21.14	60.761	11.198	35040837.410527	13	427.4508	5.78420e-05	6.73680e-04
2023/11/15	09:44:49	--	ok	428.4780	57.753	0.061646	21.17	60.841	11.230	34389286.576087	14	427.1838	6.02216e-05	6.75983e-04
2023/11/15	09:44:56	ok	ok	428.9940	57.951	0.061673	21.17	60.830	11.228	39681448.400144	12	427.8872	5.42330e-05	6.25461e-04
2023/11/15	09:49:56	ok	ok	428.8460	57.863	0.061673	21.17	60.862	11.234	38931537.998479	14	427.6176	5.65793e-05	6.41199e-04
2023/11/15	09:54:56	ok	ok	428.6560	57.801	0.061673	21.23	60.885	11.275	35877564.893044	13	427.4372	5.78055e-05	6.82130e-04
2023/11/15	09:59:56	ok	ok	428.5020	57.740	0.061673	21.29	60.818	11.301	34192027.640201	13	427.2802	5.71491e-05	6.57522e-04
2023/11/15	10:04:56	--	ok	428.3120	57.719	0.061673	21.31	60.835	11.322	34239477.924407	13	427.0427	6.01325e-05	6.78124e-04
2023/11/15	10:05:04	ok	ok	429.0620	57.904	0.061709	21.27	60.816	11.290	48544786.831029	14	427.6649	5.92633e-05	6.13983e-04
2023/11/15	10:10:03	ok	ok	428.8700	57.820	0.061709	21.30	60.896	11.324	42962254.264927	14	427.3905	6.24239e-05	7.33348e-04
2023/11/15	10:15:03	ok	ok	428.7440	57.752	0.061709	21.38	60.836	11.369	47262248.540744	14	427.3851	5.66617e-05	6.59236e-04
2023/11/15	10:20:03	--	ok	428.4520	57.729	0.061709	21.41	60.937	11.406	43954007.082589	14	427.2450	5.65288e-05	6.22506e-04
2023/11/15	10:20:10	ok	ok	429.0300	57.868	0.061738	21.37	60.899	11.370	25795304.183222	12	427.6997	5.65525e-05	6.10300e-04
2023/11/15	10:25:10	ok	ok	428.8500	57.802	0.061738	21.45	60.903	11.428	19743811.688415	13	427.4212	6.06868e-05	7.01104e-04
2023/11/15	10:30:10	--	ok	428.4240	57.755	0.061738	21.47	60.958	11.447	17761837.050147	13	427.2842	5.87885e-05	6.59827e-04
2023/11/15	10:30:17	ok	ok	429.0780	57.938	0.061768	21.47	60.871	11.430	43698272.397044	13	427.8096	5.83576e-05	6.30133e-04
2023/11/15	10:35:17	ok	ok	428.8360	57.853	0.061768	21.51	60.935	11.471	42044815.179546	11	427.6596	5.55348e-05	6.57136e-04
2023/11/15	10:40:17	ok	ok	428.8440	57.788	0.061768	21.50	60.986	11.471	45969722.591475	13	427.4097	5.99895e-05	6.67867e-04
2023/11/15	10:45:17	ok	ok	428.5880	57.738	0.061768	21.58	60.978	11.527	45168471.249065	14	427.2491	5.83140e-05	6.39826e-04
2023/11/15	10:50:17	--	ok	428.4500	57.720	0.061768	21.62	60.954	11.550	45330934.633021	13	427.1053	5.88858e-05	6.70172e-04
2023/11/15	10:50:25	ok	ok	428.8640	57.843	0.061796	21.65	60.885	11.557	41790760.983634	12	427.6818	5.56034e-05	6.32252e-04
2023/11/15	10:55:24	ok	ok	428.6800	57.758	0.061796	21.60	60.949	11.532	39314701.505758	14	427.3054	6.14279e-05	6.59962e-04
2023/11/15	11:00:24	--	ok	428.4520	57.730	0.061796	21.64	60.999	11.570	40344720.815514	12	418.5562	3.82482e-04	2.95259e-02
2023/11/15	11:00:31	ok	ok	429.0720	57.893	0.061825	21.65	61.022	11.583	35697824.572052	14	427.6839	5.98447e-05	6.20570e-04
2023/11/15	11:05:31	ok	ok	428.8260	57.794	0.061825	21.68	61.027	11.602	35481710.416138	14	427.3822	6.30105e-05	7.61560e-04
2023/11/15	11:10:31	ok	ok	428.5040	57.742	0.061825	21.72	60.972	11.620	37789787.450669	12	427.3198	5.78794e-05	6.80439e-04
2023/11/15	11:15:31	--	ok	428.4740	57.722	0.061825	21.78	61.045	11.672	35328107.214032	13	427.1144	5.90816e-05	6.62331e-04
2023/11/15	11:15:38	ok	ok	428.9460	57.847	0.061852	21.77	61.042	11.662	23403937.601746	12	427.7173	5.51489e-05	6.23273e-04
2023/11/15	11:20:38	ok	ok	428.6760	57.770	0.061852	21.85	60.983	11.708	21639938.267277	12	427.3844	6.00134e-05	6.98018e-04
2023/11/15	11:25:38	--	ok	428.4920	57.729	0.061852	21.81	61.093	11.700	21386497.809262	11	427.1740	6.06659e-05	5.14869e-04
2023/11/15	11:25:46	ok	ok	428.9320	57.877	0.061879	21.81	61.157	11.713	22287674.162068	12	427.7521	5.54950e-05	6.32716e-04
2023/11/15	11:30:45	ok	ok	428.5820	57.784	0.061879	21.84	61.193	11.738	20109838.961667	12	427.5690	5.56451e-05	6.42720e-04
2023/11/15	11:35:45	--	ok	428.4700	57.742	0.061879	21.95	61.032	11.784	19010288.055273	12	427.3695	5.68134e-05	6.56640e-04
2023/11/15	11:35:53	ok	ok	428.9180	57.912	0.061906	21.91	61.024	11.754	25650897.645338	12	427.8592	5.57018e-05	6.18414e-04
2023/11/15	11:40:52	ok	ok	428.8340	57.816	0.061906	21.93	61.115	11.790	18978674.529295	9	427.7513	5.10307e-05	6.52747e-04
2023/11/15	11:45:52	ok	ok	428.6380	57.756	0.061906	21.96	61.109	11.809	17919335.177894	13	427.3701	5.84814e-05	6.53623e-04
2023/11/15	11:50:52	--	ok	428.2860	57.727	0.061906	22.02	61.077	11.841	22441867.408705	11	427.1776	5.86306e-05	7.06116e-04
2023/11/15	11:51:00	ok	ok	429.1760	57.934	0.061944	22.01	61.147	11.845	31701849.277105	14	427.8285	5.88533e-05	6.12393e-04
2023/11/15	11:55:59	ok	ok	428.7560	57.778	0.061944	21.51	62.141	11.698	25208560.622700	13	427.4054	5.94063e-05	6.65398e-04
2023/11/15	12:00:59	--	ok	428.3540	57.723	0.061944	21.03	62.768	11.491	24412684.173063	13	427.0852	5.94747e-05	6.63995e-04
2023/11/15	12:01:06	ok	ok	428.8380	57.908	0.061977	21.04	62.826	11.511	19268157.025289	12	427.7122	5.89160e-05	5.33243e-04
2023/11/15	12:06:05	ok	ok	428.7460	57.794	0.061977	20.83	62.968	11.397	15158712.530890	11	427.4647	6.06734e-05	7.44196e-04
2023/11/15	12:11:05	ok	ok	428.5480	57.745	0.061977	20.62	63.087	11.277	20077769.460425	13	427.1636	6.16260e-05	7.52106e-04
2023/11/15	12:16:05	--	ok	428.3480	57.719	0.061977	20.52	63.079	11.209	17607842.640043	11	426.9971	6.07059e-05	5.70223e-04
2023/11/15	12:16:12	ok	ok	428.7760	57.911	0.062011	20.49	63.075	11.191	21276253.261079	13	427.7034	5.72309e-05	6.33316e-04
2023/11/15	12:21:12	ok	ok	428.6240	57.812	0.062011	20.36	63.137	11.119	18791434.098756	10	427.1954	7.12168e-05	7.05453e-04
2023/11/15	12:26:12	ok	ok	428.5560	57.756	0.062011	20.32	63.171	11.099	16729291.806243	12	427.2878	5.88075e-05	6.95492e-04
2023/11/15	12:31:12	--	ok	428.4000	57.724	0.062011	20.24	63.105	11.032	19050037.166839	11	427.2996	5.30542e-05	6.79226e-04
2023/11/15	12:31:19	ok	ok	428.9200	57.933	0.062042	20.26	63.110	11.050	20902415.953349	12	427.7630	5.64881e-05	6.15438e-04
2023/11/15	12:36:18	ok	ok	428.7180	57.853	0.062042	20.18	63.116	10.998	19579787.937921	12	427.4451	6.06668e-05	7.03514e-04
2023/11/15	12:41:18	ok	ok	428.6520	57.781	0.062042	20.14	63.120	10.971	19689498.433775	9	427.4313	5.54862e-05	5.52387e-04
2023/11/15	12:46:18	ok	ok	428.5140	57.739	0.062042	20.07	63.153	10.933	21116695.642611	9	427.1866	5.83276e-05	5.69417e-04
2023/11/15	12:51:18	ok	ok	428.5280	57.717	0.062042	20.00	63.110	10.879	17965396.486076	10	426.8741	6.50750e-05	7.54347e-04
2023/11/15	12:56:18	--	ok	428.2440	57.708	0.062042	19.94	63.111	10.842	21414843.328667	11	426.9499	5.88529e-05	7.18788e-04
2023/11/15	12:56:25	ok	ok	428.9120	57.935	0.062081	20.01	63.070	10.881	24783237.743901	12	427.7754	5.54279e-05	6.14451e-04
2023/11/15	13:01:25	ok	ok	428.9740	57.850	0.062081	19.95	63.050	10.840	21463231.169865	12	427.7626	4.86312e-05	9.00573e-04
2023/11/15	13:06:25	ok	ok	428.5340	57.793	0.062081	19.95	63.093	10.848	18716813.550404	8	427.4590	5.54665e-05	5.67661e-04
2023/11/15	13:11:25	--	ok	428.4640	57.746	0.062081	19.87	63.091	10.795	21007704.265986	12	427.3124	5.58771e-05	6.31215e-04
2023/11/15	13:11:32	ok	ok	428.9900	57.958	0.062109	19.87	63.091	10.795	23764879.328704	13	427.7864	5.87076e-05	5.98463e-04
2023/11/15	13:16:31	ok	ok	428.8580	57.896	0.062109	19.87	63.047	10.787	20725031.784607	11	427.6412	5.77491e-05	6.78094e-04
2023/11/15	13:21:31	ok	ok	428.7180	57.834	0.062109	19.82	63.052	10.761	18622812.982941	11	427.5920	5.46982e-05	6.44682e-04
2023/11/15	13:26:31	ok	ok	428.5740	57.781	0.062109	19.80	62.992	10.732	21183639.378484	12	427.4352	5.57178e-05	6.10571e-04
2023/11/15	13:31:31	--	ok	428.4360	57.741	0.062109	19.78	63.037	10.732	19087552.829312	12	427.2195	5.89754e-05	6.66650e-04
2023/11/15	13:31:38	ok	ok	429.0720	57.958	0.062138	19.80	63.038	10.740	22496128.423777	12	427.8638	5.66288e-05	6.21662e-04
2023/11/15	13:36:38	ok	ok	428.9380	57.914	0.062138	19.77	63.000	10.717	20408339.010451	12	427.5350	6.35925e-05	8.80095e-04
2023/11/15	13:41:38	ok	ok	428.7080	57.849	0.062138	19.74	62.986	10.696	18986130.041105	12	427.5776	5.77477e-05	6.57998e-04
2023/11/15	13:46:38	ok	ok	428.7600	57.798	0.062138	19.75	62.956	10.699	22871197.738036	13	427.1724	6.68117e-05	6.53698e-04
2023/11/15	13:51:38	--	ok	428.4780	57.781	0.062138	19.78	62.908	10.710	19165761.758494	10	427.4041	5.58106e-05	7.03431e-04
2023/11/15	13:51:45	ok	ok	429.0660	57.974	0.062164	19.81	62.805	10.711	22219262.151064	12	427.9673	5.61162e-05	6.15187e-04
2023/11/15	13:56:45	ok	ok	429.1100	57.924	0.062164	19.73	62.876	10.669	19312872.921168	12	427.4836	6.48895e-05	6.36883e-04
2023/11/15	14:01:45	ok	ok	428.7120	57.879	0.062164	19.73	62.887	10.671	20363973.961927	9	427.7787	5.15378e-05	6.17985e-04
2023/11/15	14:06:45	ok	ok	428.9260	57.826	0.062164	19.73	62.876	10.669	19262981.822913	10	427.6577	5.18656e-05	5.97086e-04
2023/11/15	14:11:45	ok	ok	428.8000	57.784	0.062164	19.68	62.840	10.636	18403766.561769	11	427.3664	5.80539e-05	6.83636e-04
2023/11/15	14:16:45	ok	ok	428.5920	57.743	0.062164	19.70	62.841	10.645	21737590.069419	11	427.3326	5.60564e-05	6.64579e-04
2023/11/15	14:21:45	--	ok	428.4020	57.724	0.062164	19.70	62.777	10.634	20559824.401989	13	427.2107	5.64797e-05	6.18207e-04
2023/11/15	14:21:52	ok	ok	429.0400	57.953	0.062195	19.70	62.789	10.636	21904518.892821	12	427.7714	5.88591e-05	6.55434e-04
2023/11/15	14:26:52	ok	ok	429.1460	57.901	0.062195	19.63	62.777	10.591	17774687.749637	11	427.4937	6.35989e-05	6.26877e-04
2023/11/15	14:31:52	ok	ok	428.7380	57.846	0.062195	19.61	62.808	10.588	22080351.455737	11	427.6049	5.52719e-05	6.22955e-04
2023/11/15	14:36:52	ok	ok	428.6860	57.804	0.062195	19.64	62.768	10.598	20672139.020514	11	427.4165	5.78594e-05	6.92156e-04
2023/11/15	14:41:52	ok	ok	428.8700	57.765	0.062195	19.61	62.712	10.572	20636997.410599	10	427.5518	5.04461e-05	5.99373e-04
2023/11/15	14:46:52	--	ok	428.2980	57.731	0.062195	19.57	62.736	10.549	19378068.966416	13	427.1536	6.07027e-05	6.54220e-04
2023/11/15	14:46:59	ok	ok	429.3780	57.982	0.062231	19.56	62.725	10.537	22612496.422575	11	428.0340	5.61198e-05	6.10092e-04
2023/11/15	14:51:59	ok	ok	429.0800	57.956	0.062231	19.56	62.725	10.537	19412703.358287	11	427.6957	6.18329e-05	5.88470e-04
2023/11/15	14:56:59	ok	ok	429.0760	57.927	0.062231	19.56	62.672	10.529	18316487.075239	11	427.4919	6.55962e-05	6.53982e-04
2023/11/15	15:01:59	ok	ok	428.8600	57.898	0.062231	19.52	62.718	10.511	20161895.122620	11	427.6382	5.69096e-05	6.61257e-04
2023/11/15	15:06:59	ok	ok	428.8200	57.854	0.062231	19.52	62.698	10.508	20310593.109841	10	427.4658	5.96168e-05	5.64431e-04
2023/11/15	15:11:59	ok	ok	428.8920	57.808	0.062231	19.49	62.722	10.494	22326455.976147	12	427.3688	5.98906e-05	7.19122e-04
2023/11/15	15:16:59	ok	ok	428.6060	57.769	0.062231	19.46	62.666	10.468	16919472.293639	13	427.2734	5.99926e-05	6.53816e-04
2023/11/15	15:21:59	ok	ok	428.7380	57.740	0.062231	19.46	62.676	10.470	21398137.240248	11	427.0861	6.24968e-05	5.91876e-04
2023/11/15	15:26:59	ok	ok	428.6300	57.720	0.062231	19.39	62.689	10.428	19814547.591767	11	426.9959	6.25105e-05	5.72721e-04
2023/11/15	15:31:59	--	ok	428.4180	57.710	0.062231	19.43	62.643	10.446	23020891.240720	12	426.9296	6.20859e-05	5.73157e-04
2023/11/15	15:32:06	ok	ok	429.0320	57.932	0.062261	19.43	62.599	10.439	22537567.129865	12	427.6094	6.05026e-05	4.98862e-04
2023/11/15	15:37:06	ok	ok	428.6060	57.863	0.062261	19.40	62.667	10.432	25024628.151422	9	427.5960	5.50242e-05	5.33256e-04
2023/11/15	15:42:06	ok	ok	428.7980	57.820	0.062261	19.40	62.615	10.424	21058685.135094	10	427.4816	5.55892e-05	6.75968e-04
2023/11/15	15:47:06	ok	ok	428.7160	57.777	0.062261	19.36	62.663	10.407	23638522.767832	13	427.3309	5.86450e-05	6.29248e-04
2023/11/15	15:52:06	ok	ok	428.6120	57.745	0.062261	19.33	62.606	10.380	18742984.878535	12	427.1449	6.07969e-05	7.22689e-04
2023/11/15	15:57:06	ok	ok	428.5720	57.725	0.062261	19.32	62.612	10.373	20390155.772875	13	427.0054	6.40614e-05	7.60134e-04
2023/11/15	16:02:06	--	ok	428.3620	57.712	0.062261	19.29	62.599	10.353	20651056.227126	11	427.1219	5.63108e-05	6.73990e-04
2023/11/15	16:02:13	ok	ok	429.0500	57.951	0.062294	19.32	62.539	10.361	21210275.742353	11	427.7243	5.86618e-05	6.69003e-04
2023/11/15	16:07:13	ok	ok	429.0600	57.900	0.062294	19.26	62.583	10.332	20517988.978446	10	427.4735	6.16157e-05	6.13111e-04
2023/11/15	16:12:13	ok	ok	428.7580	57.852	0.062294	19.26	62.562	10.329	18596887.434880	9	427.5695	5.59545e-05	5.39664e-04
2023/11/15	16:17:13	ok	ok	428.5820	57.802	0.062294	19.14	62.620	10.269	18951101.831845	11	427.2611	6.20623e-05	5.87995e-04
2023/11/15	16:22:13	ok	ok	428.6660	57.770	0.062294	19.03	62.707	10.215	18163887.680868	11	427.2609	5.81079e-05	5.25848e-04
2023/11/15	16:27:13	ok	ok	428.6400	57.742	0.062294	19.01	62.672	10.193	20355928.750612	9	427.3940	5.08150e-05	6.23228e-04
2023/11/15	16:32:13	ok	ok	428.5340	57.726	0.062294	19.06	62.553	10.208	16752239.492034	12	426.9611	6.37629e-05	5.90230e-04
2023/11/15	16:37:13	ok	ok	428.6720	57.710	0.062294	19.03	62.602	10.198	18956027.621570	10	426.8212	6.53603e-05	7.07459e-04
2023/11/15	16:42:13	--	ok	428.4540	57.700	0.062294	19.03	62.507	10.183	20414946.656536	12	426.8713	6.23018e-05	7.75225e-04
2023/11/15	16:42:20	ok	ok	428.8620	57.896	0.062322	19.05	62.519	10.193	20636343.802439	13	427.5517	5.90171e-05	6.22748e-04
2023/11/15	16:47:20	ok	ok	428.6460	57.833	0.062322	18.96	62.548	10.148	20656867.919791	12	427.3258	6.15526e-05	5.05859e-04
2023/11/15	16:52:20	ok	ok	428.6840	57.783	0.062322	18.98	62.562	10.158	18299873.797018	8	427.4068	5.50695e-05	5.54981e-04
2023/11/15	16:57:20	ok	ok	428.6560	57.759	0.062322	18.98	62.562	10.158	19758824.723025	10	427.3463	5.50680e-05	7.00152e-04
2023/11/15	17:02:20	ok	ok	428.6440	57.742	0.062322	18.93	62.461	10.116	17637626.910630	8	427.2184	5.58816e-05	5.54243e-04
2023/11/15	17:07:20	--	ok	428.3900	57.719	0.062322	18.89	62.484	10.094	19334284.190908	11	426.9811	6.22918e-05	5.90790e-04
2023/11/15	17:07:27	ok	ok	429.0840	57.958	0.062353	18.91	62.466	10.101	19532332.151440	11	427.7158	5.89345e-05	5.20114e-04
2023/11/15	17:12:27	ok	ok	429.0500	57.914	0.062353	18.81	62.473	10.043	20962494.935866	11	427.6564	5.62183e-05	6.59584e-04
2023/11/15	17:17:27	ok	ok	428.8260	57.884	0.062353	18.83	62.478	10.060	20093460.732352	10	427.7069	5.17915e-05	5.86277e-04
2023/11/15	17:22:27	ok	ok	428.8820	57.837	0.062353	18.72	62.535	10.003	19710965.643198	8	427.4653	5.56791e-05	5.59366e-04
2023/11/15	17:27:27	ok	ok	428.6320	57.793	0.062353	18.65	62.617	9.975	18366920.476325	11	427.1456	6.37825e-05	6.20050e-04
2023/11/15	17:32:27	ok	ok	428.5080	57.774	0.062353	18.62	62.603	9.955	18872331.718788	13	427.1683	6.15452e-05	6.64589e-04
2023/11/15	17:37:27	--	ok	428.3880	57.740	0.062353	18.56	62.594	9.919	17300239.207400	8	427.2264	5.54520e-05	5.61276e-04
2023/11/15	17:37:34	ok	ok	429.2140	57.965	0.062384	18.58	62.576	9.924	49703772.841600	13	427.7501	6.01174e-05	6.34614e-04
2023/11/15	17:42:34	ok	ok	429.2360	57.945	0.062384	18.59	62.525	9.924	44205737.253817	11	427.5930	6.15361e-05	5.42028e-04
2023/11/15	17:47:34	ok	ok	429.1300	57.917	0.062384	18.56	62.489	9.903	41625904.653149	11	427.3585	6.63765e-05	6.72931e-04
2023/11/15	17:52:34	ok	ok	429.1160	57.888	0.062384	18.59	62.377	9.901	44244632.774895	12	427.3732	6.38790e-05	5.56282e-04
2023/11/15	17:57:34	ok	ok	429.0280	57.861	0.062384	18.55	62.382	9.878	44067785.998245	9	427.5597	5.45845e-05	5.50915e-04
2023/11/15	18:02:34	ok	ok	428.9940	57.828	0.062384	18.54	62.409	9.873	45465173.279722	8	427.4188	5.59221e-05	5.75272e-04
2023/11/15	18:07:34	ok	ok	428.9820	57.789	0.062384	18.51	62.351	9.848	44677612.490598	9	427.4969	5.16160e-05	6.13865e-04
2023/11/15	18:12:34	ok	ok	428.9520	57.765	0.062384	18.51	62.342	9.847	41542957.942887	11	427.3095	5.63679e-05	6.51578e-04
2023/11/15	18:17:34	ok	ok	428.7160	57.746	0.062384	18.47	62.356	9.824	42395701.711518	13	427.1537	6.01497e-05	6.76186e-04
2023/11/15	18:22:34	ok	ok	428.6340	57.722	0.062384	18.47	62.327	9.820	40871289.942887	11	427.0558	6.05977e-05	7.23792e-04
2023/11/15	18:27:34	ok	ok	428.7180	57.707	0.062384	18.37	62.428	9.778	40438085.831058	12	426.9716	5.96976e-05	6.50517e-04
2023/11/15	18:32:34	ok	ok	428.5540	57.699	0.062384	18.32	62.441	9.756	38165651.967524	10	426.9444	5.83970e-05	5.13784e-04
2023/11/15	18:37:34	--	ok	428.4500	57.689	0.062384	18.23	62.437	9.698	38616904.924195	8	426.9196	5.62768e-05	5.65904e-04
2023/11/15	18:37:41	ok	ok	428.8180	57.873	0.062412	18.27	62.391	9.715	46724044.966150	11	427.5157	5.60117e-05	6.50481e-04
2023/11/15	18:42:41	ok	ok	428.7260	57.820	0.062412	18.24	62.322	9.688	50334718.281022	11	427.4244	5.60322e-05	6.14806e-04
2023/11/15	18:47:41	ok	ok	428.6420	57.805	0.062412	18.27	62.296	9.701	49376433.182063	9	427.2572	5.95214e-05	5.80270e-04
2023/11/15	18:52:41	ok	ok	428.6060	57.772	0.062412	18.25	62.324	9.697	47673400.542248	10	427.1057	6.14710e-05	6.33695e-04
2023/11/15	18:57:41	ok	ok	428.5340	57.760	0.062412	18.24	62.260	9.678	50197706.435793	10	427.3377	5.22117e-05	5.92957e-04
2023/11/15	19:02:41	--	ok	428.4940	57.727	0.062412	18.24	62.249	9.676	51596058.224891	11	426.9727	6.39275e-05	6.54395e-04
2023/11/15	19:02:48	ok	ok	428.9160	57.924	0.062438	18.24	62.240	9.675	32400699.044554	13	427.6003	5.93113e-05	6.24693e-04
2023/11/15	19:07:48	ok	ok	428.7980	57.893	0.062438	18.21	62.235	9.659	32797997.366563	13	427.4941	5.99417e-05	6.65198e-04
2023/11/15	19:12:48	ok	ok	428.7840	57.854	0.062438	18.18	62.199	9.636	31610420.639031	11	427.2485	6.57416e-05	7.27370e-04
2023/11/15	19:17:48	ok	ok	428.7560	57.842	0.062438	18.17	62.237	9.635	32714841.861305	11	427.2681	6.28217e-05	6.09844e-04
2023/11/15	19:22:48	ok	ok	428.6840	57.792	0.062438	18.11	62.251	9.605	32509459.363217	8	427.3696	5.56064e-05	5.67615e-04
2023/11/15	19:27:48	ok	ok	428.5480	57.763	0.062438	18.03	62.342	9.570	31294149.442951	10	427.3756	5.28453e-05	6.02225e-04
2023/11/15	19:32:48	ok	ok	428.5440	57.753	0.062438	17.99	62.283	9.537	31792368.112402	13	427.1406	5.93318e-05	6.46053e-04
2023/11/15	19:37:48	--	ok	428.3960	57.730	0.062438	17.94	62.300	9.517	31482959.543225	11	427.0640	5.94012e-05	7.05982e-04
2023/11/15	19:37:55	ok	ok	429.0980	57.948	0.062469	17.94	62.310	9.518	29596079.141138	12	427.7445	5.64917e-05	6.73669e-04
2023/11/15	19:42:55	ok	ok	428.9560	57.933	0.062469	17.93	62.287	9.506	30129040.539907	11	427.6623	5.60059e-05	6.52203e-04
2023/11/15	19:47:55	ok	ok	428.7500	57.917	0.062469	17.94	62.194	9.501	29710728.077223	11	427.5271	5.88643e-05	4.88571e-04
2023/11/15	19:52:55	ok	ok	428.7060	57.888	0.062469	17.97	62.208	9.518	29082398.930557	12	427.5101	5.84559e-05	6.78143e-04
2023/11/15	19:57:55	ok	ok	428.8800	57.939	0.062469	18.76	60.919	9.769	32482558.480055	12	427.6977	5.74410e-05	6.23953e-04
2023/11/15	20:02:55	ok	ok	428.9680	57.946	0.062469	19.10	60.546	9.905	32292672.942383	12	427.5189	6.59978e-05	6.26902e-04
2023/11/15	20:07:55	ok	ok	429.0740	57.942	0.062469	19.39	60.459	10.057	29467084.406399	9	427.9591	5.11578e-05	6.30403e-04
2023/11/15	20:12:55	ok	ok	429.0080	57.933	0.062469	19.53	60.427	10.136	31521601.421476	12	427.7040	5.87221e-05	6.79733e-04
2023/11/15	20:17:55	ok	ok	428.9540	57.910	0.062469	19.65	60.414	10.208	31686990.698136	9	427.7358	5.61172e-05	5.31512e-04
2023/11/15	20:22:55	ok	ok	428.8900	57.903	0.062469	19.81	60.328	10.288	31634021.872794	8	427.7722	5.49083e-05	5.74707e-04
2023/11/15	20:27:55	ok	ok	428.7540	57.881	0.062469	19.92	60.323	10.355	35569173.788263	10	427.5133	6.20804e-05	6.07930e-04
2023/11/15	20:32:55	ok	ok	428.6600	57.837	0.062469	19.89	60.523	10.372	28524345.896045	13	427.3976	6.37388e-05	7.30241e-04
2023/11/15	20:37:55	ok	ok	428.6220	57.810	0.062469	19.91	60.555	10.385	26035762.918349	10	427.3863	5.99662e-05	5.53264e-04
2023/11/15	20:42:55	ok	ok	428.5640	57.789	0.062469	19.91	60.671	10.405	26521561.701336	11	427.6414	4.89534e-05	9.43473e-04
2023/11/15	20:47:55	ok	ok	428.6060	57.766	0.062469	20.07	60.484	10.471	25564258.743641	12	427.2495	6.26430e-05	8.04352e-04
2023/11/15	20:52:55	ok	ok	428.6460	57.738	0.062469	20.11	60.584	10.513	24349819.046417	13	427.2863	5.90542e-05	6.57097e-04
2023/11/15	20:57:55	ok	ok	428.6080	57.721	0.062469	20.24	60.455	10.569	23917307.892189	11	427.2217	5.85625e-05	7.11887e-04
2023/11/15	21:02:55	ok	ok	428.6720	57.712	0.062469	20.28	60.555	10.613	23470638.588087	12	427.1270	5.92101e-05	6.90337e-04
2023/11/15	21:07:55	ok	ok	428.5520	57.708	0.062469	20.36	60.452	10.646	22576952.462412	12	427.1295	5.95199e-05	7.44482e-04
2023/11/15	21:12:55	ok	ok	428.5580	57.699	0.062469	20.43	60.487	10.697	23676719.093592	12	427.0587	5.88570e-05	7.15443e-04
2023/11/15	21:17:55	--	ok	428.3320	57.696	0.062469	20.52	60.491	10.750	21892046.649455	13	426.9958	5.82310e-05	6.54951e-04
2023/11/15	21:18:02	ok	ok	428.9760	57.850	0.062504	20.48	60.496	10.725	35586918.378849	14	427.6207	5.78745e-05	6.00293e-04
2023/11/15	21:23:02	ok	ok	428.7560	57.809	0.062504	20.49	60.592	10.751	30399120.875776	12	427.4146	6.16618e-05	8.16543e-04
2023/11/15	21:28:02	ok	ok	428.7340	57.780	0.062504	20.59	60.493	10.797	32579173.015818	12	427.4799	5.64053e-05	6.43201e-04
2023/11/15	21:33:02	ok	ok	428.5780	57.737	0.062504	20.59	60.598	10.815	31889196.810033	12	427.3025	5.85449e-05	6.87633e-04
2023/11/15	21:38:02	ok	ok	428.6460	57.719	0.062504	20.65	60.620	10.855	32686602.938303	13	427.2120	5.97347e-05	7.16466e-04
2023/11/15	21:43:02	--	ok	428.4280	57.707	0.062504	20.52	60.812	10.806	29489188.412490	13	427.1138	5.78593e-05	6.18145e-04
2023/11/15	21:43:10	ok	ok	428.8420	57.857	0.062533	20.55	60.848	10.832	33601606.751146	13	427.6172	5.84169e-05	6.22228e-04
2023/11/15	21:48:09	ok	ok	428.7760	57.804	0.062533	20.55	60.836	10.829	30665998.658829	13	427.4451	5.95527e-05	6.23630e-04
2023/11/15	21:53:09	ok	ok	428.6520	57.763	0.062533	20.52	60.832	10.810	31453823.870169	13	418.8119	3.91274e-04	2.93030e-02
2023/11/15	21:58:10	ok	ok	428.5140	57.748	0.062533	20.65	60.748	10.878	30825072.099807	12	427.4025	5.48492e-05	6.54490e-04
2023/11/15	22:03:09	ok	ok	428.5000	57.722	0.062533	20.72	60.793	10.930	29093733.822979	10	427.2237	6.22507e-05	7.59717e-04
2023/11/15	22:08:09	--	ok	428.4980	57.713	0.062533	20.76	60.757	10.950	32595959.296771	13	427.1345	5.92532e-05	6.39446e-04
2023/11/15	22:08:16	ok	ok	428.8160	57.834	0.062559	20.78	60.740	10.958	36962751.270686	14	427.6251	5.85723e-05	6.44527e-04
2023/11/15	22:13:16	ok	ok	428.7280	57.792	0.062559	20.82	60.725	10.980	35455871.417979	12	427.3653	6.18695e-05	7.95277e-04
2023/11/15	22:18:16	ok	ok	428.6200	57.744	0.062559	20.84	60.826	11.017	33278655.518895	13	427.3166	5.99779e-05	7.21221e-04
2023/11/15	22:23:16	ok	ok	428.5460	57.728	0.062559	20.76	60.908	10.978	34690392.434257	13	427.2767	5.77676e-05	6.50868e-04
2023/11/15	22:28:16	--	ok	428.4460	57.715	0.062559	20.73	60.967	10.971	34712312.056595	12	427.0541	6.20666e-05	7.87670e-04
2023/11/15	22:28:23	ok	ok	429.0040	57.893	0.062588	20.79	60.891	10.993	34442515.775813	14	427.7116	5.90934e-05	6.38857e-04
2023/11/15	22:33:23	ok	ok	428.7660	57.819	0.062588	20.78	60.919	10.990	33737088.461775	14	427.4707	6.11683e-05	6.82875e-04
2023/11/15	22:38:23	ok	ok	428.7060	57.791	0.062588	20.86	60.818	11.025	37318409.531990	13	427.3695	6.13693e-05	7.40154e-04
2023/11/15	22:43:23	ok	ok	428.6800	57.745	0.062588	20.90	60.932	11.073	35322454.029644	13	427.3664	5.84715e-05	7.54407e-04
2023/11/15	22:48:23	ok	ok	428.5400	57.725	0.062588	20.91	60.903	11.076	32473756.887529	12	427.3341	5.64725e-05	7.02509e-04
2023/11/15	22:53:23	--	ok	428.4060	57.713	0.062588	20.84	61.093	11.066	33268830.332964	14	427.1534	5.83231e-05	6.21515e-04
2023/11/15	22:53:30	ok	ok	428.9820	57.893	0.062619	20.83	61.027	11.045	37086131.977453	14	427.7064	5.86329e-05	6.16588e-04
2023/11/15	22:58:30	ok	ok	428.7000	57.814	0.062619	20.76	61.151	11.021	32081143.568252	14	427.5463	5.64758e-05	6.03687e-04
2023/11/15	23:03:30	ok	ok	428.7340	57.762	0.062619	20.69	61.202	10.986	31101615.854449	10	427.5987	5.15098e-05	6.24843e-04
2023/11/15	23:08:30	ok	ok	428.6040	57.745	0.062619	20.83	61.143	11.066	32856693.978492	12	427.3364	5.87733e-05	7.20655e-04
2023/11/15	23:13:30	ok	ok	428.5620	57.723	0.062619	20.91	61.009	11.095	37347474.987669	13	427.2433	5.94086e-05	6.99758e-04
2023/11/15	23:18:30	--	ok	428.4200	57.711	0.062619	20.93	61.045	11.112	33520598.390855	12	427.1970	5.80174e-05	7.07204e-04
2023/11/15	23:18:37	ok	ok	428.9560	57.879	0.062649	20.91	61.041	11.101	37973096.590166	14	427.7206	5.79079e-05	6.03983e-04
2023/11/15	23:23:37	ok	ok	428.8400	57.825	0.062649	20.97	61.009	11.131	33545405.645558	13	427.5083	6.07125e-05	7.07289e-04
2023/11/15	23:28:37	ok	ok	428.6560	57.776	0.062649	20.99	61.042	11.148	38344862.313199	14	427.4210	5.94296e-05	6.68457e-04
2023/11/15	23:33:37	ok	ok	428.5880	57.750	0.062649	21.07	60.983	11.191	38555176.641105	12	427.3691	5.90663e-05	7.15082e-04
2023/11/15	23:38:37	ok	ok	428.6060	57.724	0.062649	21.06	61.045	11.193	35104427.791224	13	427.2875	5.75346e-05	6.87401e-04
2023/11/15	23:43:37	--	ok	428.4120	57.714	0.062649	21.09	61.050	11.215	35899216.240854	13	427.0886	6.11953e-05	7.32064e-04
2023/11/15	23:43:44	ok	ok	428.9520	57.895	0.062679	21.10	60.977	11.210	39948763.461917	14	427.7735	5.65201e-05	5.97903e-04
2023/11/15	23:48:44	ok	ok	428.8200	57.815	0.062679	21.03	61.134	11.192	41212448.442689	14	427.5994	5.74258e-05	6.03797e-04
2023/11/15	23:53:44	ok	ok	428.6820	57.771	0.062679	20.94	61.344	11.175	36664186.527437	12	427.3823	5.94195e-05	6.88605e-04
2023/11/15	23:58:44	ok	ok	428.5820	57.731	0.062679	20.84	61.283	11.100	34610210.804419	11	427.3053	5.82910e-05	6.98032e-04
2023/11/16	00:03:44	--	ok	428.3560	57.712	0.062679	20.79	61.326	11.072	37024396.513266	12	427.1663	5.86826e-05	6.97136e-04
2023/11/16	00:03:52	ok	ok	429.0480	57.916	0.062713	20.80	61.329	11.081	26134925.535352	14	427.7966	5.71024e-05	6.12110e-04
2023/11/16	00:08:51	ok	ok	428.7160	57.839	0.062713	20.73	61.340	11.038	20092497.325348	14	427.6424	5.68778e-05	6.63712e-04
2023/11/16	00:13:51	ok	ok	428.7020	57.804	0.062713	20.80	61.266	11.070	22509809.848652	14	427.5292	5.77766e-05	6.50096e-04
2023/11/16	00:18:51	ok	ok	428.7800	57.770	0.062713	20.86	61.266	11.106	20997458.072984	12	427.5977	5.27368e-05	7.07066e-04
2023/11/16	00:23:51	ok	ok	428.5260	57.737	0.062713	20.90	61.274	11.135	22137782.479882	11	427.4217	5.63070e-05	7.11858e-04
2023/11/16	00:28:51	ok	ok	428.5800	57.726	0.062713	20.93	61.138	11.129	20959324.889619	12	427.2432	5.91130e-05	6.90121e-04
2023/11/16	00:33:51	--	ok	428.4220	57.714	0.062713	20.96	61.146	11.148	19984706.729337	12	427.1455	5.92057e-05	7.33441e-04
2023/11/16	00:33:58	ok	ok	429.0820	57.866	0.062743	20.94	61.132	11.137	27100652.112776	12	427.7268	5.75812e-05	6.32528e-04
2023/11/16	00:38:58	ok	ok	428.7180	57.812	0.062743	20.93	61.193	11.139	21384131.948922	12	427.4432	6.21795e-05	7.91808e-04
2023/11/16	00:43:58	ok	ok	428.6320	57.770	0.062743	20.91	61.170	11.125	20578596.431553	13	427.3518	6.07653e-05	7.50038e-04
2023/11/16	00:48:58	--	ok	428.4660	57.731	0.062743	20.87	61.311	11.122	19728823.188013	13	427.2330	6.05256e-05	6.83668e-04
2023/11/16	00:49:06	ok	ok	428.9540	57.911	0.062771	20.82	61.312	11.087	39135682.317743	12	427.8555	5.54020e-05	6.27246e-04
2023/11/16	00:54:05	ok	ok	428.8460	57.877	0.062771	20.75	61.395	11.057	33104385.745626	12	427.6702	5.74766e-05	6.89649e-04
2023/11/16	00:59:05	ok	ok	428.7500	57.814	0.062771	20.69	61.418	11.025	32556565.719555	11	427.5968	5.49087e-05	6.82855e-04
2023/11/16	01:04:05	ok	ok	428.5680	57.763	0.062771	20.66	61.411	11.005	32175478.508251	14	427.4161	5.75782e-05	6.46508e-04
2023/11/16	01:09:05	--	ok	428.4140	57.735	0.062771	20.55	61.498	10.947	30920724.474255	13	427.1974	6.14893e-05	7.64466e-04
2023/11/16	01:09:12	ok	ok	428.9620	57.950	0.062801	20.56	61.500	10.956	32087460.081874	12	427.8925	5.62641e-05	6.36034e-04
2023/11/16	01:14:12	ok	ok	429.0520	57.916	0.062801	20.68	61.317	10.998	31462144.674444	12	427.7507	5.83224e-05	6.73524e-04
2023/11/16	01:19:13	ok	ok	428.8060	57.861	0.062801	20.66	61.357	10.995	35707163.103900	13	427.6490	5.82405e-05	6.71568e-04
2023/11/16	01:24:12	ok	ok	428.6960	57.818	0.062801	20.75	61.343	11.047	35819667.594419	12	427.5851	5.77402e-05	7.08698e-04
2023/11/16	01:29:12	ok	ok	428.7400	57.790	0.062801	20.75	61.279	11.036	33717957.851581	13	427.5173	5.69143e-05	6.84781e-04
2023/11/16	01:34:12	ok	ok	428.7700	57.752	0.062801	20.78	61.303	11.059	32842013.248803	11	427.3870	5.81557e-05	7.20850e-04
2023/11/16	01:39:12	ok	ok	428.6440	57.732	0.062801	20.78	61.335	11.065	33696190.686322	13	427.2084	6.10926e-05	7.32671e-04
2023/11/16	01:44:12	--	ok	428.4880	57.714	0.062801	20.75	61.363	11.051	37023698.754655	12	427.1152	6.22783e-05	7.72626e-04
2023/11/16	01:44:19	ok	ok	428.8860	57.855	0.062827	20.72	61.335	11.027	23367802.812793	12	427.7043	5.62189e-05	6.46922e-04
2023/11/16	01:49:19	ok	ok	429.0000	57.821	0.062827	20.73	61.349	11.040	20755545.773812	14	427.6221	5.64069e-05	6.52452e-04
2023/11/16	01:54:19	ok	ok	428.5320	57.783	0.062827	20.59	61.472	10.972	18071407.872343	13	427.4900	5.62331e-05	6.69660e-04
2023/11/16	01:59:19	--	ok	428.4520	57.738	0.062827	20.55	61.541	10.955	19226349.899800	13	427.3044	5.91385e-05	6.93508e-04
2023/11/16	01:59:26	ok	ok	429.0380	57.943	0.062856	20.58	61.523	10.972	18974246.037493	12	427.9582	5.47539e-05	6.02414e-04
2023/11/16	02:04:26	ok	ok	428.8080	57.895	0.062856	20.55	61.509	10.949	19080873.995784	10	427.8817	5.19673e-05	5.83856e-04
2023/11/16	02:09:26	ok	ok	428.7380	57.834	0.062856	20.45	61.553	10.894	18611333.529407	14	427.6326	5.77984e-05	6.11436e-04
2023/11/16	02:14:26	ok	ok	428.7200	57.800	0.062856	20.52	61.430	10.916	19736259.547029	11	427.4018	6.17045e-05	5.86311e-04
2023/11/16	02:19:26	ok	ok	428.6240	57.767	0.062856	20.62	61.349	10.967	19235096.301571	10	427.6565	5.16419e-05	6.12664e-04
2023/11/16	02:24:26	ok	ok	428.5380	57.737	0.062856	20.59	61.376	10.954	18290157.457893	11	427.3321	5.88999e-05	7.41783e-04
2023/11/16	02:29:26	ok	ok	428.5600	57.731	0.062856	20.65	61.302	10.977	16612117.122788	10	427.3865	5.51341e-05	7.34807e-04
2023/11/16	02:34:26	--	ok	428.4000	57.710	0.062856	20.65	61.324	10.981	20069345.579416	12	427.2157	5.84670e-05	7.03191e-04
2023/11/16	02:34:33	ok	ok	428.9220	57.906	0.062887	20.65	61.376	10.990	22465051.499901	13	427.7731	5.81442e-05	6.10677e-04
2023/11/16	02:39:33	ok	ok	428.8420	57.862	0.062887	20.69	61.311	11.006	18935898.348727	10	427.8645	5.07853e-05	6.01733e-04
2023/11/16	02:44:33	ok	ok	428.9040	57.819	0.062887	20.66	61.421	11.007	18909318.517123	13	427.5874	5.75077e-05	6.74605e-04
2023/11/16	02:49:33	ok	ok	428.7440	57.771	0.062887	20.63	61.343	10.976	19729493.071834	14	427.5038	5.70717e-05	6.00224e-04
2023/11/16	02:54:33	--	ok	428.4880	57.741	0.062887	20.55	61.454	10.939	16956036.409315	11	427.3941	5.67067e-05	6.65977e-04
2023/11/16	02:54:40	ok	ok	429.0620	57.921	0.062914	20.52	61.459	10.921	29269506.235016	15	428.4802	-7.82488e-04	1.98683e-02
2023/11/16	02:59:40	ok	ok	428.7620	57.855	0.062914	20.40	61.590	10.874	21017117.346499	10	427.8374	5.15211e-05	6.11601e-04
2023/11/16	03:04:40	ok	ok	428.8440	57.828	0.062914	20.36	61.677	10.862	22754185.632273	12	427.6368	5.61503e-05	6.39555e-04
2023/11/16	03:09:40	ok	ok	428.7500	57.777	0.062914	20.39	61.619	10.870	22373545.518139	13	427.4144	5.99794e-05	6.90531e-04
2023/11/16	03:14:40	ok	ok	428.6280	57.763	0.062914	20.48	61.411	10.888	20691668.308466	13	427.3212	6.17153e-05	7.41420e-04
2023/11/16	03:19:40	ok	ok	428.7460	57.755	0.062914	20.55	61.402	10.930	21707612.748619	14	427.4386	5.61658e-05	7.10786e-04
2023/11/16	03:24:40	--	ok	428.4720	57.715	0.062914	20.53	61.390	10.919	17915254.503602	13	427.2408	6.00717e-05	6.67854e-04
2023/11/16	03:24:48	ok	ok	428.8420	57.894	0.062941	20.49	61.454	10.904	20078752.309101	13	427.7570	5.79981e-05	6.16534e-04
2023/11/16	03:29:47	ok	ok	428.7480	57.865	0.062941	20.56	61.349	10.929	15738319.227290	13	427.5836	6.15749e-05	7.26134e-04
2023/11/16	03:34:47	ok	ok	428.6920	57.824	0.062941	20.58	61.450	10.959	15214711.293332	12	427.5962	5.83875e-05	6.79199e-04
2023/11/16	03:39:47	ok	ok	428.6760	57.789	0.062941	20.62	61.372	10.971	13712752.832359	11	427.3587	6.27093e-05	6.31868e-04
2023/11/16	03:44:47	ok	ok	428.6220	57.757	0.062941	20.59	61.421	10.962	17289959.505357	13	427.3756	5.94679e-05	6.83186e-04
2023/11/16	03:49:47	ok	ok	428.8400	57.727	0.062941	20.62	61.349	10.967	15765644.231367	13	427.2582	6.20069e-05	7.17800e-04
2023/11/16	03:54:47	--	ok	428.4700	57.704	0.062941	20.50	61.468	10.915	14393997.580708	13	427.0907	6.34013e-05	8.21431e-04
2023/11/16	03:54:54	ok	ok	428.9240	57.868	0.062968	20.50	61.564	10.932	18138812.590314	13	427.6865	5.83503e-05	6.15943e-04
2023/11/16	03:59:54	ok	ok	428.6620	57.822	0.062968	20.46	61.578	10.907	18062539.151133	12	427.6623	5.59960e-05	6.24628e-04
2023/11/16	04:04:54	ok	ok	428.6400	57.783	0.062968	20.45	61.672	10.915	14452626.681333	11	427.5980	5.49405e-05	6.42173e-04
2023/11/16	04:09:54	--	ok	428.4420	57.754	0.062968	20.39	61.651	10.876	16090212.116076	12	427.4744	5.49781e-05	6.38450e-04
2023/11/16	04:10:01	ok	ok	428.9540	57.952	0.062997	20.38	61.682	10.873	20202029.936516	13	427.9651	5.66404e-05	6.03953e-04
2023/11/16	04:15:01	ok	ok	429.0000	57.936	0.062997	20.49	61.553	10.921	20369931.639871	12	427.7448	6.07886e-05	5.14655e-04
2023/11/16	04:20:01	ok	ok	429.0940	57.918	0.062997	20.55	61.518	10.951	16999722.022161	12	427.8023	5.74508e-05	6.65751e-04
2023/11/16	04:25:01	ok	ok	428.9020	57.864	0.062997	20.53	61.495	10.938	15055179.348451	12	427.4003	6.75055e-05	6.98276e-04
2023/11/16	04:30:01	ok	ok	428.8080	57.824	0.062997	20.58	61.535	10.974	19163862.846684	12	427.6117	5.83120e-05	6.66005e-04
2023/11/16	04:35:01	ok	ok	428.6880	57.793	0.062997	20.60	61.463	10.978	18730131.699191	9	427.7384	5.10401e-05	6.61393e-04
2023/11/16	04:40:01	ok	ok	428.9100	57.761	0.062997	20.62	61.477	10.989	18915480.395635	12	427.4448	5.80939e-05	6.95969e-04
2023/11/16	04:45:01	ok	ok	428.5580	57.732	0.062997	20.60	61.498	10.985	19300913.135513	13	427.2119	6.31109e-05	7.74309e-04
2023/11/16	04:50:01	ok	ok	428.5500	57.714	0.062997	20.60	61.476	10.981	18336330.755057	11	427.2895	5.83483e-05	7.22078e-04
2023/11/16	04:55:01	--	ok	428.3060	57.705	0.062997	20.55	61.550	10.956	19303452.761196	13	427.1905	5.76937e-05	6.48181e-04
2023/11/16	04:55:08	ok	ok	429.0640	57.935	0.063033	20.55	61.572	10.960	19151266.821489	13	427.8827	5.78841e-05	6.25034e-04
2023/11/16	05:00:08	ok	ok	428.9140	57.864	0.063033	20.43	61.668	10.906	18549071.490015	11	427.7082	5.90220e-05	7.27360e-04
2023/11/16	05:05:08	ok	ok	428.7500	57.837	0.063033	20.36	61.709	10.867	16055144.278475	10	427.7830	5.11943e-05	5.93864e-04
2023/11/16	05:10:08	ok	ok	428.6000	57.788	0.063033	20.29	61.773	10.835	17992678.834673	12	427.7249	4.95906e-05	8.81304e-04
2023/11/16	05:15:08	ok	ok	428.5760	57.750	0.063033	20.28	61.727	10.818	16152361.371816	13	427.4288	5.76448e-05	6.51393e-04
2023/11/16	05:20:09	--	ok	428.3780	57.735	0.063033	20.38	61.627	10.863	16854572.936655	12	427.4257	5.58475e-05	6.17140e-04
2023/11/16	05:20:16	ok	ok	429.0140	57.965	0.063065	20.39	61.596	10.866	20313787.777833	13	427.9993	5.82172e-05	6.26411e-04
2023/11/16	05:25:15	ok	ok	428.9720	57.941	0.063065	20.40	61.558	10.868	20263061.731696	12	427.9883	5.31750e-05	6.45040e-04
2023/11/16	05:30:15	ok	ok	429.0460	57.894	0.063065	20.43	61.573	10.889	19340913.554206	10	427.9705	5.13521e-05	6.48862e-04
2023/11/16	05:35:15	ok	ok	428.8980	57.869	0.063065	20.49	61.489	10.910	18074272.583014	9	427.7929	5.50603e-05	5.31379e-04
2023/11/16	05:40:15	ok	ok	428.8740	57.843	0.063065	20.48	61.559	10.914	17223607.037350	12	427.5873	5.93235e-05	7.10838e-04
2023/11/16	05:45:16	ok	ok	428.6820	57.795	0.063065	20.48	61.592	10.920	19656028.093454	9	427.7466	5.08245e-05	6.28701e-04
2023/11/16	05:50:15	ok	ok	428.6500	57.753	0.063065	20.42	61.624	10.890	17783770.088482	10	427.6419	5.12336e-05	6.04223e-04
2023/11/16	05:55:15	ok	ok	428.5380	57.742	0.063065	20.33	61.759	10.859	19303676.987508	11	427.3021	6.09743e-05	8.06258e-04
2023/11/16	06:00:15	--	ok	428.3700	57.718	0.063065	20.26	61.788	10.819	18235080.046351	12	427.2612	5.81457e-05	7.18497e-04
2023/11/16	06:00:22	ok	ok	429.0080	57.946	0.063098	20.29	61.729	10.827	20281731.136269	14	427.9651	5.63612e-05	6.28139e-04
2023/11/16	06:05:22	ok	ok	428.8640	57.898	0.063098	20.16	61.828	10.764	17622921.374362	10	427.5990	6.25572e-05	6.70845e-04
2023/11/16	06:10:22	ok	ok	428.8640	57.849	0.063098	20.14	61.791	10.740	15981845.974306	11	427.7364	5.56305e-05	6.12905e-04
2023/11/16	06:15:22	ok	ok	428.9200	57.812	0.063098	20.07	61.897	10.715	15934664.978147	13	427.5961	5.64913e-05	6.65048e-04
2023/11/16	06:20:22	ok	ok	428.8040	57.801	0.063098	20.15	61.686	10.730	17798374.286333	12	427.5401	5.80333e-05	6.27998e-04
2023/11/16	06:25:22	ok	ok	428.5240	57.762	0.063098	20.19	61.672	10.755	18506171.021526	12	427.4587	5.87098e-05	6.74864e-04
2023/11/16	06:30:22	ok	ok	428.5320	57.737	0.063098	20.21	61.663	10.762	16197394.857910	12	427.3469	5.82117e-05	7.58732e-04
2023/11/16	06:35:22	--	ok	428.4780	57.724	0.063098	20.28	61.695	10.813	18527926.753093	13	427.3856	5.66090e-05	6.11548e-04
2023/11/16	06:35:30	ok	ok	428.9760	57.912	0.063125	20.25	61.637	10.784	19396572.594711	11	427.8300	5.87830e-05	6.78627e-04
2023/11/16	06:40:29	ok	ok	429.0260	57.901	0.063125	20.24	61.656	10.779	16325036.114866	11	427.7511	5.90068e-05	6.96954e-04
2023/11/16	06:45:29	ok	ok	428.9140	57.852	0.063125	20.25	61.723	10.799	17481832.518665	11	427.6490	5.82412e-05	5.13534e-04
2023/11/16	06:50:29	ok	ok	428.7160	57.816	0.063125	20.21	61.663	10.762	20180367.676810	11	427.6125	5.78781e-05	6.76076e-04
2023/11/16	06:55:29	ok	ok	428.7260	57.779	0.063125	20.19	61.704	10.760	17641977.508934	13	427.4381	6.00925e-05	6.62674e-04
2023/11/16	07:00:29	ok	ok	428.5740	57.742	0.063125	20.08	61.869	10.719	15773100.322501	12	427.3949	5.75441e-05	6.25213e-04
2023/11/16	07:05:29	--	ok	428.4160	57.726	0.063125	20.03	61.883	10.686	15511601.665656	12	427.3429	5.63174e-05	6.10693e-04
2023/11/16	07:05:36	ok	ok	428.9060	57.941	0.063155	20.01	61.889	10.677	19419255.571513	13	427.9301	5.70453e-05	6.12309e-04
2023/11/16	07:10:36	ok	ok	429.0920	57.918	0.063155	19.95	61.912	10.644	16674831.327203	12	427.6601	6.13723e-05	5.82144e-04
2023/11/16	07:15:37	ok	ok	428.8980	57.881	0.063155	19.91	61.926	10.620	15761501.517097	11	427.5760	6.15289e-05	5.93577e-04
2023/11/16	07:20:36	ok	ok	428.7700	57.860	0.063155	20.01	61.709	10.646	17938843.486799	12	427.5977	6.14857e-05	8.33067e-04
2023/11/16	07:25:36	ok	ok	428.6940	57.843	0.063155	20.11	61.650	10.697	20786364.948595	11	427.4466	6.41208e-05	6.88539e-04
2023/11/16	07:30:36	ok	ok	428.7780	57.806	0.063155	20.09	61.732	10.703	19515753.351161	13	427.4501	6.24446e-05	7.04563e-04
2023/11/16	07:35:36	ok	ok	428.8900	57.780	0.063155	20.09	61.659	10.691	17570153.129266	12	427.5050	5.82646e-05	6.53270e-04
2023/11/16	07:40:36	ok	ok	428.6040	57.739	0.063155	20.09	61.614	10.683	17002946.655982	13	427.4045	5.83498e-05	6.24004e-04
2023/11/16	07:45:36	ok	ok	428.5900	57.722	0.063155	20.09	61.678	10.694	19951669.724335	12	427.3147	5.87300e-05	6.99279e-04
2023/11/16	07:50:36	ok	ok	428.5980	57.712	0.063155	20.08	61.782	10.704	19330253.533008	13	427.2569	5.91921e-05	6.22654e-04
2023/11/16	07:55:36	ok	ok	428.5880	57.698	0.063155	20.03	61.755	10.664	16307671.309879	11	427.2063	5.79205e-05	7.09124e-04
2023/11/16	08:00:36	--	ok	428.3680	57.693	0.063155	19.95	61.892	10.641	19608831.552400	13	427.1231	5.81632e-05	6.73503e-04
2023/11/16	08:00:44	ok	ok	428.8720	57.905	0.063187	19.94	61.837	10.623	19172088.076426	12	427.8088	5.78713e-05	6.52805e-04
2023/11/16	08:05:43	ok	ok	428.8660	57.858	0.063187	19.88	61.869	10.594	14359688.777144	11	427.5173	6.37870e-05	6.68499e-04
2023/11/16	08:10:43	ok	ok	428.6580	57.814	0.063187	19.89	61.778	10.587	16404074.826619	13	427.5742	5.80157e-05	5.90512e-04
2023/11/16	08:15:43	ok	ok	428.7240	57.797	0.063187	19.95	61.743	10.615	19287034.602109	12	427.5511	5.91248e-05	6.94427e-04
2023/11/16	08:20:43	ok	ok	428.6540	57.788	0.063187	20.08	61.624	10.676	18833923.481998	11	427.6316	5.34136e-05	5.88959e-04
2023/11/16	08:25:43	ok	ok	428.8020	57.764	0.063187	20.07	61.663	10.675	21584173.708225	11	427.4471	5.89004e-05	7.22196e-04
2023/11/16	08:30:43	ok	ok	428.8140	57.749	0.063187	20.11	61.608	10.690	14056954.437242	11	427.4545	5.57680e-05	6.78444e-04
2023/11/16	08:35:43	--	ok	428.4840	57.720	0.063187	20.12	61.587	10.697	18483769.962803	11	427.2822	6.05305e-05	7.45832e-04
2023/11/16	08:35:51	ok	ok	429.1900	57.920	0.063214	20.09	61.582	10.677	22046668.438767	13	427.8929	5.75850e-05	6.18277e-04
2023/11/16	08:40:50	ok	ok	429.1280	57.891	0.063214	20.14	61.610	10.709	20951131.373366	12	427.7517	5.96739e-05	6.98840e-04
2023/11/16	08:45:50	ok	ok	428.9920	57.877	0.063214	20.14	61.665	10.718	17736072.655773	13	427.7292	5.70747e-05	6.78334e-04
2023/11/16	08:50:50	ok	ok	428.7040	57.834	0.063214	20.14	61.665	10.718	19574217.801485	12	427.6264	5.87545e-05	6.82602e-04
2023/11/16	08:55:50	ok	ok	428.5820	57.789	0.063214	20.00	61.866	10.665	21087265.285529	12	427.4450	6.12148e-05	7.05556e-04
2023/11/16	09:00:50	ok	ok	428.5620	57.749	0.063214	19.97	61.926	10.658	20203390.691773	11	427.5236	5.56284e-05	6.62389e-04
2023/11/16	09:05:50	ok	ok	428.7040	57.748	0.063214	19.92	61.910	10.628	15057304.102636	13	427.4609	5.54248e-05	6.51219e-04
2023/11/16	09:10:50	ok	ok	428.7220	57.723	0.063214	19.97	61.810	10.639	18907540.207448	12	427.2593	6.13519e-05	7.15395e-04
2023/11/16	09:15:50	ok	ok	428.5880	57.710	0.063214	20.05	61.715	10.674	18238908.607981	13	427.2896	5.82669e-05	6.18550e-04
2023/11/16	09:20:50	ok	ok	428.6560	57.704	0.063214	20.07	61.750	10.690	16666948.562966	12	427.2834	5.71179e-05	7.00488e-04
2023/11/16	09:25:50	--	ok	428.4960	57.701	0.063214	20.09	61.752	10.707	18929346.996642	10	427.1811	5.80544e-05	7.35422e-04
2023/11/16	09:25:57	ok	ok	428.9980	57.872	0.06324	20.09	61.723	10.702	20767453.473436	13	427.7443	5.90831e-05	6.25319e-04
2023/11/16	09:30:56	ok	ok	428.8880	57.829	0.06324	20.12	61.715	10.719	22545229.396539	12	427.6428	5.76582e-05	6.48657e-04
2023/11/16	09:35:56	ok	ok	429.1120	57.801	0.06324	20.15	61.645	10.723	21098533.306814	11	427.7288	5.39399e-05	6.26871e-04
2023/11/16	09:40:56	ok	ok	428.9160	57.770	0.06324	20.16	61.723	10.745	21850131.839946	12	427.3642	6.40402e-05	8.47121e-04
2023/11/16	09:45:56	ok	ok	428.7400	57.750	0.06324	20.16	61.732	10.747	21243832.730771	11	427.4952	5.74364e-05	7.00531e-04
2023/11/16	09:50:56	ok	ok	428.6720	57.723	0.06324	20.22	61.624	10.765	20961086.305524	11	427.5061	5.52151e-05	7.05063e-04
2023/11/16	09:55:56	ok	ok	428.6140	57.719	0.06324	20.22	61.761	10.789	18603568.230520	13	427.2276	6.17648e-05	7.34047e-04
2023/11/16	10:00:56	ok	ok	428.6840	57.712	0.06324	20.25	61.682	10.792	17346925.363831	11	427.1319	6.30611e-05	6.19604e-04
2023/11/16	10:05:56	ok	ok	428.5860	57.696	0.06324	20.26	61.660	10.796	18678397.059192	13	427.2260	5.78045e-05	6.65132e-04
2023/11/16	10:10:56	--	ok	428.4780	57.693	0.06324	20.19	61.779	10.774	18632087.785945	13	427.0808	6.04555e-05	6.81332e-04
2023/11/16	10:11:03	ok	ok	429.0300	57.845	0.063267	20.19	61.788	10.775	22454564.947508	13	427.7176	5.75903e-05	6.14951e-04
2023/11/16	10:16:03	ok	ok	428.9440	57.813	0.063267	20.15	61.910	10.770	19236770.568823	8	427.5792	5.77578e-05	5.80709e-04
2023/11/16	10:21:03	ok	ok	428.7720	57.768	0.063267	20.09	61.935	10.739	16325995.710734	11	427.4714	5.89192e-05	6.02483e-04
2023/11/16	10:26:03	ok	ok	428.6560	57.745	0.063267	20.18	61.851	10.778	17678403.268996	11	427.3844	6.07910e-05	6.02338e-04
2023/11/16	10:31:03	ok	ok	429.0380	57.740	0.063267	20.28	61.738	10.820	17059623.731303	12	427.3791	6.01392e-05	6.97772e-04
2023/11/16	10:36:03	ok	ok	428.5220	57.716	0.063267	20.26	61.833	10.827	17631616.367609	12	427.3568	5.82105e-05	6.86628e-04
2023/11/16	10:41:04	ok	ok	428.7600	57.709	0.063267	20.35	61.729	10.862	17529443.412838	11	427.3343	5.72073e-05	7.14942e-04
2023/11/16	10:46:03	--	ok	428.4360	57.704	0.063267	20.38	61.787	10.891	17983240.835264	12	427.3259	5.52789e-05	6.13340e-04
2023/11/16	10:46:11	ok	ok	429.1260	57.902	0.063296	20.35	61.697	10.857	18808713.571134	13	427.9191	5.66169e-05	6.03868e-04
2023/11/16	10:51:10	ok	ok	429.0460	57.861	0.063296	20.38	61.691	10.874	18266784.799165	11	427.6658	6.15192e-05	5.51628e-04
2023/11/16	10:56:10	ok	ok	428.9300	57.827	0.063296	20.40	61.727	10.898	17800202.790344	12	427.6802	5.84302e-05	6.48145e-04
2023/11/16	11:01:10	ok	ok	429.0320	57.794	0.063296	20.42	61.837	10.927	20222194.268105	12	427.5726	5.91388e-05	6.83065e-04
2023/11/16	11:06:10	ok	ok	428.8640	57.766	0.063296	20.42	61.828	10.926	18522072.598954	14	427.4906	6.05266e-05	7.03676e-04
2023/11/16	11:11:10	ok	ok	428.7900	57.751	0.063296	20.43	61.765	10.923	18413313.883919	12	427.5902	5.46731e-05	6.49135e-04
2023/11/16	11:16:10	ok	ok	428.6680	57.731	0.063296	20.50	61.833	10.979	18685066.648837	10	427.3149	6.24657e-05	6.40508e-04
2023/11/16	11:21:10	ok	ok	428.6620	57.718	0.063296	20.46	61.843	10.954	17893550.517559	14	427.2981	6.02636e-05	7.08817e-04
2023/11/16	11:26:10	ok	ok	428.5160	57.708	0.063296	20.52	61.875	10.995	20676759.473298	11	427.1658	6.28352e-05	6.37555e-04
2023/11/16	11:31:10	ok	ok	428.6900	57.702	0.063296	20.52	61.852	10.991	19038472.268322	10	427.1827	6.03707e-05	6.13059e-04
2023/11/16	11:36:10	ok	ok	428.5780	57.697	0.063296	20.53	61.848	11.001	19240477.225087	13	427.1653	5.93275e-05	6.73629e-04
2023/11/16	11:41:10	ok	ok	428.5340	57.695	0.063296	20.59	61.866	11.042	20075103.412533	11	427.2077	5.63150e-05	7.13859e-04
2023/11/16	11:46:10	--	ok	428.3400	57.685	0.063296	20.60	61.921	11.060	17255667.495303	13	427.0422	5.94430e-05	7.12367e-04
2023/11/16	11:46:18	ok	ok	429.1600	57.857	0.06333	20.59	61.920	11.051	21296226.465740	13	427.7502	5.92577e-05	6.32144e-04
2023/11/16	11:51:17	ok	ok	429.0760	57.794	0.06333	20.66	61.860	11.085	19042449.572711	12	427.7833	5.31758e-05	6.33285e-04
2023/11/16	11:56:17	ok	ok	428.7320	57.779	0.06333	20.65	61.834	11.072	19522117.212880	13	427.6483	5.67907e-05	6.53403e-04
2023/11/16	12:01:17	ok	ok	428.8060	57.757	0.06333	20.69	61.929	11.117	20160556.321891	12	427.5142	5.94215e-05	7.03955e-04
2023/11/16	12:06:17	ok	ok	428.8160	57.743	0.06333	20.68	61.935	11.109	18706950.582205	12	427.4791	5.75300e-05	6.85633e-04
2023/11/16	12:11:17	ok	ok	428.6040	57.718	0.06333	20.69	61.971	11.124	15442005.192418	13	427.2897	6.22419e-05	7.63654e-04
2023/11/16	12:16:17	ok	ok	428.6340	57.713	0.06333	20.76	61.994	11.173	21678781.378540	14	427.3149	5.93386e-05	7.13621e-04
2023/11/16	12:21:17	ok	ok	428.5280	57.706	0.06333	20.76	61.984	11.172	19971865.479391	11	427.2077	6.11455e-05	8.17720e-04
2023/11/16	12:26:17	ok	ok	428.5700	57.700	0.06333	20.80	61.958	11.195	20203179.820371	11	427.4588	5.06301e-05	8.86936e-04
2023/11/16	12:31:17	--	ok	428.3820	57.696	0.06333	20.86	62.002	11.239	17875698.306049	12	427.1637	5.76426e-05	7.27510e-04
2023/11/16	12:31:24	ok	ok	429.0860	57.864	0.063362	20.83	61.933	11.209	21216338.749215	13	427.8331	5.80303e-05	6.30641e-04
2023/11/16	12:36:24	ok	ok	429.3080	57.812	0.063362	20.86	61.897	11.220	17749924.571429	12	427.5782	6.20103e-05	5.69643e-04
2023/11/16	12:41:24	ok	ok	428.9820	57.785	0.063362	20.94	61.921	11.280	20162134.483046	12	427.6055	5.86589e-05	7.02097e-04
2023/11/16	12:46:24	ok	ok	428.7440	57.747	0.063362	20.87	61.907	11.231	19254387.240784	11	427.6532	5.43172e-05	6.53530e-04
2023/11/16	12:51:24	ok	ok	428.9100	57.731	0.063362	20.90	62.031	11.272	20210644.249174	14	427.5070	5.67754e-05	6.49968e-04
2023/11/16	12:56:24	ok	ok	428.7760	57.719	0.063362	20.89	62.090	11.274	19920221.378137	13	427.4106	5.87532e-05	6.53457e-04
2023/11/16	13:01:24	ok	ok	428.7640	57.709	0.063362	20.99	61.993	11.321	17913783.167631	14	427.3467	5.80819e-05	6.92798e-04
2023/11/16	13:06:24	--	ok	428.4260	57.708	0.063362	21.00	62.135	11.356	19118492.657035	12	427.3110	5.75608e-05	7.36832e-04
2023/11/16	13:06:31	ok	ok	429.0560	57.860	0.063392	21.01	62.061	11.352	48755307.561185	14	427.8730	5.79609e-05	6.30168e-04
2023/11/16	13:11:31	ok	ok	429.0380	57.816	0.063392	21.09	62.043	11.397	50778885.389904	11	427.8596	5.53058e-05	6.63067e-04
2023/11/16	13:16:31	ok	ok	429.0480	57.788	0.063392	21.04	62.164	11.390	44567424.896429	13	427.6692	5.91143e-05	6.90713e-04
2023/11/16	13:21:31	ok	ok	429.0040	57.769	0.063392	21.07	62.145	11.404	47464619.629684	14	427.4848	6.23523e-05	7.71236e-04
2023/11/16	13:26:31	ok	ok	428.7940	57.742	0.063392	21.09	62.203	11.427	50703616.566208	14	427.5488	5.74937e-05	6.46961e-04
2023/11/16	13:31:31	ok	ok	428.7820	57.721	0.063392	21.14	62.223	11.468	50717957.281350	13	427.4503	5.84254e-05	6.82030e-04
2023/11/16	13:36:31	ok	ok	428.8300	57.718	0.063392	21.10	62.246	11.444	49011280.726005	12	427.2631	6.23533e-05	8.15087e-04
2023/11/16	13:41:31	ok	ok	428.7320	57.714	0.063392	21.21	62.249	11.519	50793950.907972	13	427.2040	6.24563e-05	7.82378e-04
2023/11/16	13:46:31	ok	ok	428.6280	57.703	0.063392	21.19	62.199	11.492	52471972.098988	14	427.2637	5.77048e-05	6.08394e-04
2023/11/16	13:51:31	ok	ok	428.5840	57.697	0.063392	21.10	62.419	11.475	49125716.572991	14	427.1492	5.76509e-05	6.49864e-04
2023/11/16	13:56:31	--	ok	428.4220	57.679	0.063392	20.97	62.620	11.425	52705836.016490	13	427.0190	5.85158e-05	6.71543e-04
2023/11/16	13:56:38	ok	ok	428.9420	57.767	0.063422	20.99	62.579	11.428	34293743.703678	14	427.6416	5.75590e-05	6.37770e-04
2023/11/16	14:01:38	ok	ok	428.8560	57.748	0.063422	21.09	62.383	11.460	35163131.808874	12	427.5113	6.01712e-05	7.43363e-04
2023/11/16	14:06:38	ok	ok	428.8940	57.729	0.063422	21.11	62.368	11.475	36630733.420840	14	427.4869	5.80832e-05	6.65865e-04
2023/11/16	14:11:38	ok	ok	428.7320	57.719	0.063422	21.24	62.306	11.549	36266172.810062	13	427.4045	5.85782e-05	6.65187e-04
2023/11/16	14:16:38	ok	ok	428.5780	57.714	0.063422	21.30	62.283	11.582	38025004.117423	13	427.3596	5.79348e-05	6.52144e-04
2023/11/16	14:21:38	ok	ok	428.5320	57.709	0.063422	21.27	62.419	11.588	40777330.884539	14	427.3022	5.72629e-05	6.63141e-04
2023/11/16	14:26:38	ok	ok	428.5660	57.701	0.063422	21.29	62.400	11.595	36486861.921454	14	427.1412	6.06546e-05	6.66509e-04
2023/11/16	14:31:38	ok	ok	428.5340	57.691	0.063422	21.30	62.402	11.604	39507336.531612	13	427.1721	5.67543e-05	6.73812e-04
2023/11/16	14:36:38	--	ok	428.3380	57.672	0.063422	21.30	62.466	11.616	38471108.622990	13	427.0004	6.05034e-05	6.81477e-04
2023/11/16	14:36:45	ok	ok	428.9340	57.771	0.063456	21.27	62.429	11.590	33576847.738080	13	427.6926	5.74761e-05	6.45049e-04
2023/11/16	14:41:45	ok	ok	428.9660	57.757	0.063456	21.33	62.419	11.625	31258141.778037	12	427.6129	5.80025e-05	7.22237e-04
2023/11/16	14:46:45	ok	ok	428.8660	57.731	0.063456	21.34	62.432	11.639	31304432.110219	13	427.5241	5.71058e-05	6.84238e-04
2023/11/16	14:51:45	ok	ok	428.7020	57.715	0.063456	21.36	62.455	11.652	33394868.454656	14	427.4791	5.63999e-05	6.06610e-04
2023/11/16	14:56:45	ok	ok	428.8320	57.712	0.063456	21.40	62.441	11.678	32499326.949874	14	427.3092	6.01428e-05	6.88030e-04
2023/11/16	15:01:45	ok	ok	428.6840	57.706	0.063456	21.42	62.510	11.709	35085622.811516	13	427.2062	6.01317e-05	6.87382e-04
2023/11/16	15:06:45	--	ok	428.4380	57.697	0.063456	21.44	62.470	11.713	33472250.828278	13	427.1596	5.86930e-05	6.80921e-04
2023/11/16	15:06:53	ok	ok	428.9480	57.779	0.063485	21.41	62.466	11.692	32846952.836600	13	427.7339	5.82706e-05	6.40190e-04
2023/11/16	15:11:52	ok	ok	429.0120	57.753	0.063485	21.41	62.475	11.694	23235639.917263	14	427.6462	5.70534e-05	6.84026e-04
2023/11/16	15:16:52	ok	ok	428.9800	57.732	0.063485	21.47	62.484	11.733	19739439.847843	14	427.5104	5.79264e-05	6.76420e-04
2023/11/16	15:21:52	ok	ok	428.6920	57.726	0.063485	21.48	62.457	11.739	20773063.652791	13	427.4045	5.93894e-05	6.63985e-04
2023/11/16	15:26:52	ok	ok	428.6680	57.717	0.063485	21.41	62.626	11.722	17620818.563961	13	427.3508	5.81523e-05	6.92907e-04
2023/11/16	15:31:52	ok	ok	428.5100	57.706	0.063485	21.37	62.766	11.719	21079230.594549	12	427.3158	5.50962e-05	6.41996e-04
2023/11/16	15:36:52	ok	ok	428.5220	57.696	0.063485	21.27	62.748	11.649	21507850.088806	14	427.1591	5.66510e-05	6.73965e-04
2023/11/16	15:41:52	--	ok	428.3220	57.684	0.063485	21.36	62.658	11.690	21478781.714113	13	427.0192	6.06482e-05	7.53466e-04
2023/11/16	15:41:59	ok	ok	429.0200	57.776	0.063521	21.38	62.640	11.706	33313612.912663	12	427.7843	5.58947e-05	6.52606e-04
2023/11/16	15:46:59	ok	ok	428.8700	57.743	0.063521	21.40	62.589	11.706	34254132.098291	12	427.5103	6.07344e-05	6.21824e-04
2023/11/16	15:51:59	ok	ok	428.7980	57.730	0.063521	21.47	62.507	11.738	33417735.293859	14	427.3641	6.39321e-05	7.88036e-04
2023/11/16	15:56:59	ok	ok	428.7260	57.719	0.063521	21.47	62.625	11.760	30516029.716359	12	427.4055	5.81362e-05	6.72580e-04
2023/11/16	16:01:59	ok	ok	428.6560	57.713	0.063521	21.52	62.519	11.778	31244471.791619	14	427.3792	5.60096e-05	7.05645e-04
2023/11/16	16:06:59	ok	ok	428.6240	57.705	0.063521	21.51	62.602	11.784	30047623.057844	13	427.2400	5.87057e-05	6.57712e-04
2023/11/16	16:11:59	--	ok	428.4580	57.696	0.063521	21.47	62.721	11.778	30312985.391937	13	427.1011	5.98700e-05	6.95753e-04
2023/11/16	16:12:07	ok	ok	429.0740	57.764	0.063549	21.51	62.634	11.790	35614410.620212	14	427.6532	5.90295e-05	6.23052e-04
2023/11/16	16:17:06	ok	ok	428.9100	57.733	0.063549	21.50	62.620	11.779	35229098.008920	14	427.4818	5.94326e-05	6.91483e-04
2023/11/16	16:22:06	ok	ok	428.7200	57.718	0.063549	21.44	62.684	11.753	34189554.535289	12	427.3870	5.90241e-05	7.19140e-04
2023/11/16	16:27:06	ok	ok	428.7880	57.715	0.063549	21.48	62.658	11.777	36842572.321578	13	427.2636	6.17844e-05	7.34137e-04
2023/11/16	16:32:06	ok	ok	428.5580	57.707	0.063549	21.47	62.785	11.790	35114587.566211	14	427.2397	5.85644e-05	6.93329e-04
2023/11/16	16:37:06	--	ok	428.4360	57.698	0.063549	21.50	62.771	11.807	32961340.608446	11	427.2758	5.60196e-05	7.17058e-04
2023/11/16	16:37:14	ok	ok	428.9920	57.763	0.063578	21.44	62.739	11.763	35716291.403060	14	427.6655	5.85147e-05	6.14080e-04
2023/11/16	16:42:13	ok	ok	428.7960	57.741	0.063578	21.44	62.739	11.763	35329200.522173	14	427.5391	5.84849e-05	6.22239e-04
2023/11/16	16:47:13	ok	ok	428.7240	57.722	0.063578	21.29	62.945	11.696	33582368.858680	12	427.2742	6.34827e-05	8.02709e-04
2023/11/16	16:52:13	ok	ok	428.5820	57.717	0.063578	21.31	62.937	11.713	33720186.477422	13	427.2015	6.34759e-05	7.77938e-04
2023/11/16	16:57:13	ok	ok	428.5020	57.710	0.063578	21.36	62.840	11.724	37245277.593799	14	427.3078	5.76838e-05	6.27654e-04
2023/11/16	17:02:13	--	ok	428.4400	57.700	0.063578	21.34	62.849	11.716	32371072.118885	14	427.0688	6.36952e-05	7.44994e-04
2023/11/16	17:02:20	ok	ok	429.0680	57.782	0.063607	21.34	62.881	11.722	35838716.841438	14	427.7180	5.83857e-05	5.97007e-04
2023/11/16	17:07:20	ok	ok	428.9600	57.750	0.063607	21.37	62.800	11.725	33658317.412514	14	427.6095	5.83244e-05	6.48597e-04
2023/11/16	17:12:20	ok	ok	428.7820	57.738	0.063607	21.40	62.837	11.752	33330937.416918	14	427.4990	5.90766e-05	6.84520e-04
2023/11/16	17:17:20	ok	ok	428.7500	57.724	0.063607	21.42	62.766	11.757	35967911.159883	13	427.4820	5.69954e-05	7.05173e-04
2023/11/16	17:22:20	ok	ok	428.7020	57.712	0.063607	21.44	62.814	11.777	34243026.924132	14	427.4069	5.68718e-05	6.30392e-04
2023/11/16	17:27:20	ok	ok	428.5960	57.706	0.063607	21.41	62.722	11.740	35915586.737713	14	427.2771	5.88950e-05	6.60016e-04
2023/11/16	17:32:20	--	ok	428.4780	57.699	0.063607	21.40	62.860	11.756	33438467.674469	13	427.2112	5.86397e-05	6.64921e-04
2023/11/16	17:32:28	ok	ok	428.9460	57.774	0.063635	21.41	62.827	11.760	38905120.483232	13	427.7398	5.65072e-05	6.67148e-04
2023/11/16	17:37:27	ok	ok	428.8520	57.750	0.063635	21.45	62.794	11.782	38547259.441697	14	427.6297	5.75729e-05	6.62039e-04
2023/11/16	17:42:27	ok	ok	428.7380	57.729	0.063635	21.44	62.814	11.777	34545377.427326	12	427.4883	5.87889e-05	6.99616e-04
2023/11/16	17:47:27	ok	ok	428.6340	57.720	0.063635	21.45	62.846	11.792	34054810.168397	13	427.3346	6.07434e-05	7.15404e-04
2023/11/16	17:52:27	ok	ok	428.6900	57.712	0.063635	21.34	62.977	11.740	34364218.497557	13	427.2362	6.11420e-05	6.94806e-04
2023/11/16	17:57:27	--	ok	428.4080	57.702	0.063635	21.24	63.020	11.681	33253427.371111	14	427.2101	5.71804e-05	6.45931e-04
2023/11/16	17:57:34	ok	ok	428.9880	57.791	0.063666	21.24	63.055	11.688	39974363.996117	14	427.7235	5.87963e-05	6.46519e-04
2023/11/16	18:02:34	ok	ok	428.9900	57.753	0.063666	21.19	63.119	11.662	34119038.791451	14	427.5591	5.97428e-05	6.87030e-04
2023/11/16	18:07:34	ok	ok	428.8160	57.739	0.063666	21.29	62.977	11.702	37880353.270592	12	427.5536	5.73483e-05	6.98445e-04
2023/11/16	18:12:34	ok	ok	428.7680	57.726	0.063666	21.31	62.950	11.715	38239261.157161	13	427.3472	6.33032e-05	7.76768e-04
2023/11/16	18:17:34	ok	ok	428.7020	57.717	0.063666	21.38	62.910	11.757	37853864.110100	14	427.4248	5.87718e-05	6.97604e-04
2023/11/16	18:22:34	ok	ok	428.7080	57.714	0.063666	21.41	62.850	11.764	40071508.639329	12	427.3364	5.84764e-05	7.66960e-04
2023/11/16	18:27:34	ok	ok	428.6440	57.704	0.063666	21.37	62.896	11.743	39315198.065046	12	427.0809	6.47164e-05	6.77848e-04
2023/11/16	18:32:34	ok	ok	428.5660	57.695	0.063666	21.40	62.890	11.762	36959239.872221	12	427.1819	5.88159e-05	7.15429e-04
2023/11/16	18:37:34	ok	ok	428.5500	57.682	0.063666	21.41	62.840	11.762	37200414.700873	14	427.1424	5.80196e-05	6.55309e-04
2023/11/16	18:42:34	--	ok	428.3940	57.663	0.063666	21.44	62.878	11.789	40406574.064563	14	427.0523	5.78571e-05	6.67975e-04
2023/11/16	18:42:41	ok	ok	428.9960	57.739	0.063697	21.41	62.850	11.764	39175232.157918	14	427.5925	5.87518e-05	6.43760e-04
2023/11/16	18:47:41	ok	ok	428.8580	57.724	0.063697	21.42	62.864	11.775	40910124.234973	13	427.5347	5.73147e-05	6.79922e-04
2023/11/16	18:52:41	ok	ok	428.7340	57.717	0.063697	21.44	62.844	11.783	40510519.423481	11	427.3502	5.95058e-05	7.06001e-04
2023/11/16	18:57:41	ok	ok	428.5940	57.708	0.063697	21.36	63.052	11.763	40512701.697928	14	427.3197	5.75737e-05	6.33247e-04
2023/11/16	19:02:41	ok	ok	428.6360	57.700	0.063697	21.26	63.098	11.705	40386606.814581	13	427.2553	5.64141e-05	6.60379e-04
2023/11/16	19:07:41	--	ok	428.3500	57.688	0.063697	21.24	63.075	11.691	37324202.210754	14	427.0693	5.88736e-05	6.30743e-04
2023/11/16	19:07:48	ok	ok	428.8960	57.771	0.063731	21.21	63.059	11.669	38143286.551248	14	427.7146	5.73870e-05	6.29685e-04
2023/11/16	19:12:48	ok	ok	428.9040	57.743	0.063731	21.26	62.969	11.681	39403540.941718	13	427.5522	5.94556e-05	6.79400e-04
2023/11/16	19:17:48	ok	ok	428.9000	57.736	0.063731	21.30	63.000	11.716	39509845.522870	13	427.4799	6.01936e-05	6.84559e-04
2023/11/16	19:22:48	ok	ok	428.8140	57.721	0.063731	21.36	62.914	11.738	38849711.211063	13	427.3668	6.03387e-05	5.26819e-04
2023/11/16	19:27:48	ok	ok	428.7400	57.714	0.063731	21.40	62.913	11.766	38894317.041866	14	427.3733	5.89400e-05	6.95910e-04
2023/11/16	19:32:48	ok	ok	428.7180	57.708	0.063731	21.41	62.850	11.764	41157654.314473	13	427.2473	6.05115e-05	7.16294e-04
2023/11/16	19:37:48	ok	ok	428.6360	57.702	0.063731	21.44	62.855	11.785	40893161.533253	14	427.1991	6.03302e-05	6.61734e-04
2023/11/16	19:42:48	--	ok	428.4340	57.692	0.063731	21.48	62.841	11.811	37858067.244151	14	427.1077	6.07959e-05	7.63389e-04
2023/11/16	19:42:56	ok	ok	428.9260	57.759	0.06376	21.44	62.823	11.779	39919717.217931	12	427.6496	5.91556e-05	5.60585e-04
2023/11/16	19:47:55	ok	ok	428.9880	57.742	0.06376	21.42	62.885	11.779	39650229.284761	13	427.5359	5.96490e-05	6.88274e-04
2023/11/16	19:52:55	ok	ok	428.8400	57.727	0.06376	21.48	62.873	11.817	38187257.594649	14	427.5553	5.71995e-05	6.56588e-04
2023/11/16	19:57:55	ok	ok	428.8160	57.717	0.06376	21.51	62.826	11.827	37474646.822303	12	427.4247	5.82481e-05	7.45564e-04
2023/11/16	20:02:55	ok	ok	428.6500	57.710	0.06376	21.41	63.020	11.795	41435210.029533	14	427.4116	5.58091e-05	6.47153e-04
2023/11/16	20:07:55	ok	ok	428.5040	57.702	0.06376	21.29	63.146	11.734	36558037.870354	12	427.0573	6.42234e-05	6.08208e-04
2023/11/16	20:12:55	--	ok	428.4880	57.690	0.06376	21.23	63.137	11.692	35046194.125186	14	427.1125	5.92148e-05	6.62774e-04
2023/11/16	20:13:03	ok	ok	429.1300	57.748	0.063787	21.24	63.160	11.707	21234815.445200	12	427.6034	5.87391e-05	6.90642e-04
2023/11/16	20:18:02	ok	ok	428.7440	57.727	0.063787	21.27	63.006	11.697	25151759.371052	13	427.5502	5.71524e-05	6.78913e-04
2023/11/16	20:23:02	ok	ok	429.0400	57.722	0.063787	21.33	62.963	11.727	20129720.163824	14	427.4533	5.89512e-05	6.74905e-04
2023/11/16	20:28:02	ok	ok	428.7620	57.714	0.063787	21.33	62.983	11.731	18887472.819137	14	427.3640	5.93710e-05	6.80860e-04
2023/11/16	20:33:02	ok	ok	428.6840	57.708	0.063787	21.34	63.009	11.746	19912889.268488	14	427.3023	6.00625e-05	6.88368e-04
2023/11/16	20:38:02	ok	ok	428.7200	57.700	0.063787	21.36	62.947	11.744	22352975.517509	14	427.1641	6.05685e-05	6.96545e-04
2023/11/16	20:43:02	ok	ok	428.6920	57.691	0.063787	21.38	62.963	11.767	22934414.004528	13	427.1635	5.91433e-05	7.17611e-04
2023/11/16	20:48:02	--	ok	428.4620	57.681	0.063787	21.40	62.965	11.776	22859882.139542	14	427.1371	5.82144e-05	6.46840e-04
2023/11/16	20:48:09	ok	ok	428.9520	57.741	0.063815	21.41	63.000	11.792	38996891.690303	13	427.6467	5.74393e-05	6.83028e-04
2023/11/16	20:53:09	ok	ok	428.9040	57.731	0.063815	21.45	63.006	11.822	26613323.551132	14	427.4359	6.18097e-05	7.23549e-04
2023/11/16	20:58:09	ok	ok	428.9620	57.717	0.063815	21.47	62.882	11.808	25823339.242596	14	427.4870	5.67025e-05	7.13255e-04
2023/11/16	21:03:09	ok	ok	428.8180	57.709	0.063815	21.44	62.919	11.797	24973165.254879	13	427.3742	5.89396e-05	7.11926e-04
2023/11/16	21:08:09	ok	ok	428.7140	57.703	0.063815	21.44	62.899	11.793	23980854.701522	14	427.2653	5.96141e-05	6.76233e-04
2023/11/16	21:13:09	ok	ok	428.5940	57.688	0.063815	21.26	63.217	11.727	22490778.337509	10	427.2513	5.58437e-05	7.47222e-04
2023/11/16	21:18:09	--	ok	428.4580	57.673	0.063815	21.26	63.133	11.711	26398879.322065	12	426.8584	6.56287e-05	6.83067e-04
2023/11/16	21:18:16	ok	ok	428.9160	57.732	0.063843	21.20	63.130	11.673	36930117.174493	14	427.5741	5.79356e-05	6.28194e-04
2023/11/16	21:23:16	ok	ok	428.7900	57.720	0.063843	21.17	63.265	11.678	34821353.532477	12	427.4231	5.92845e-05	7.48109e-04
2023/11/16	21:28:16	ok	ok	428.6560	57.713	0.063843	21.16	63.262	11.668	33781678.031171	13	427.3534	5.88289e-05	5.68879e-04
2023/11/16	21:33:16	ok	ok	428.7180	57.708	0.063843	21.24	63.066	11.690	36136267.461687	13	427.3006	5.73824e-05	5.56886e-04
2023/11/16	21:38:16	ok	ok	428.6740	57.705	0.063843	21.30	63.032	11.721	35033693.456566	13	427.2008	6.12437e-05	7.16448e-04
2023/11/16	21:43:16	ok	ok	428.5540	57.698	0.063843	21.36	62.979	11.750	34938482.570461	14	427.0893	6.35484e-05	7.74700e-04
2023/11/16	21:48:16	ok	ok	428.6520	57.685	0.063843	21.37	63.024	11.767	37972516.898500	14	427.1284	5.95032e-05	7.02130e-04
2023/11/16	21:53:16	ok	ok	428.5140	57.676	0.063843	21.42	63.001	11.801	38100626.176795	14	427.1600	5.75447e-05	6.52472e-04
2023/11/16	21:58:16	--	ok	428.4700	57.659	0.063843	21.41	63.043	11.800	38246926.014136	14	427.0620	5.74719e-05	6.51715e-04
2023/11/16	21:58:23	ok	ok	428.8280	57.725	0.063871	21.37	63.024	11.767	18423274.676323	14	427.5477	5.82925e-05	6.16689e-04
2023/11/16	22:03:23	ok	ok	428.7260	57.717	0.063871	21.42	62.918	11.785	20435030.593596	13	427.2992	6.34450e-05	7.75657e-04
2023/11/16	22:08:23	ok	ok	428.8320	57.709	0.063871	21.42	63.014	11.803	21301836.200152	14	427.3358	5.95821e-05	6.59613e-04
2023/11/16	22:13:23	ok	ok	428.7200	57.702	0.063871	21.41	63.000	11.792	22303450.799357	13	427.2984	5.72705e-05	6.42145e-04
2023/11/16	22:18:23	ok	ok	428.6100	57.697	0.063871	21.45	63.041	11.829	21981184.273642	12	427.1769	5.81901e-05	7.00729e-04
2023/11/16	22:23:23	ok	ok	428.6380	57.680	0.063871	21.31	63.133	11.749	19932422.637966	12	427.0737	5.86354e-05	7.36636e-04
2023/11/16	22:28:23	--	ok	428.3700	57.649	0.063871	21.26	63.229	11.729	19656563.642317	14	426.9284	6.11079e-05	7.35735e-04
2023/11/16	22:28:30	ok	ok	429.0360	57.738	0.063903	21.23	63.221	11.708	20887877.481370	14	427.6389	5.74354e-05	6.24229e-04
2023/11/16	22:33:30	ok	ok	429.0000	57.720	0.063903	21.23	63.243	11.712	19350875.510846	13	427.4638	5.98411e-05	6.69548e-04
2023/11/16	22:38:30	ok	ok	428.7300	57.712	0.063903	21.20	63.249	11.695	18661403.581871	12	427.4195	5.76347e-05	6.84754e-04
2023/11/16	22:43:30	ok	ok	428.6200	57.710	0.063903	21.34	63.084	11.760	22456422.050301	11	427.1941	6.30630e-05	6.64053e-04
2023/11/16	22:48:30	ok	ok	428.6100	57.705	0.063903	21.36	63.064	11.766	17896555.702401	13	427.2092	6.21925e-05	7.49596e-04
2023/11/16	22:53:30	--	ok	428.4960	57.701	0.063903	21.36	63.075	11.768	20842055.593302	12	427.1874	5.92456e-05	6.85315e-04
2023/11/16	22:53:37	ok	ok	428.9660	57.755	0.06393	21.33	63.037	11.740	18330567.071465	11	427.6530	5.92431e-05	5.53276e-04
2023/11/16	22:58:37	ok	ok	428.9340	57.738	0.06393	21.37	63.078	11.777	18031309.074094	13	427.5814	5.90673e-05	6.76386e-04
2023/11/16	23:03:37	ok	ok	428.8660	57.720	0.06393	21.40	63.102	11.802	18618299.819079	13	427.5407	5.82314e-05	6.88894e-04
2023/11/16	23:08:37	ok	ok	429.0340	57.718	0.06393	21.36	63.151	11.782	17351390.476206	13	427.2988	6.42701e-05	5.91155e-04
2023/11/16	23:13:37	ok	ok	428.6500	57.712	0.06393	21.37	63.055	11.773	18189759.209254	11	427.4302	5.70848e-05	7.85774e-04
2023/11/16	23:18:37	ok	ok	428.6760	57.705	0.06393	21.36	63.096	11.772	20667754.168521	11	427.1965	6.15081e-05	6.09936e-04
2023/11/16	23:23:37	--	ok	428.4900	57.702	0.06393	21.40	63.125	11.806	17807309.548136	12	427.2918	5.64287e-05	7.01434e-04
2023/11/16	23:23:44	ok	ok	429.0700	57.771	0.063956	21.44	63.047	11.821	22045417.693158	13	427.7736	5.77286e-05	6.18881e-04
2023/11/16	23:28:44	ok	ok	428.9420	57.738	0.063956	21.33	63.220	11.775	18815445.338954	13	427.4645	6.41337e-05	5.93078e-04
2023/11/16	23:33:44	ok	ok	428.8320	57.717	0.063956	21.20	63.302	11.705	18296862.522041	11	427.3701	6.21934e-05	8.08186e-04
2023/11/16	23:38:44	ok	ok	428.8260	57.712	0.063956	21.13	63.352	11.667	17168008.695078	12	427.3864	5.83965e-05	5.62005e-04
2023/11/16	23:43:44	ok	ok	428.5160	57.709	0.063956	21.20	63.302	11.705	18833610.776707	13	427.2557	6.03912e-05	5.70085e-04
2023/11/16	23:48:44	ok	ok	428.6480	57.701	0.063956	21.26	63.229	11.729	19352918.556266	14	427.2161	6.18215e-05	7.03449e-04
2023/11/16	23:53:44	--	ok	428.4100	57.696	0.063956	21.26	63.153	11.715	18503295.311541	11	427.2116	5.82631e-05	7.53915e-04
2023/11/16	23:53:51	ok	ok	429.1260	57.783	0.063987	21.30	63.139	11.741	22450385.089693	11	427.7390	5.92867e-05	5.67332e-04
2023/11/16	23:58:51	ok	ok	428.9960	57.767	0.063987	21.31	63.133	11.749	21003040.412000	13	427.6578	5.99673e-05	6.81821e-04
2023/11/17	00:03:51	ok	ok	428.8760	57.739	0.063987	21.33	63.146	11.761	21343026.310611	12	427.6980	5.54160e-05	8.46294e-04
2023/11/17	00:08:51	ok	ok	428.7660	57.726	0.063987	21.34	63.189	11.780	21170159.060596	12	427.5771	5.78406e-05	7.23480e-04
2023/11/17	00:13:51	ok	ok	428.8900	57.720	0.063987	21.33	63.175	11.766	19029801.575724	16	426.9999	-8.07218e-04	2.38788e-02
2023/11/17	00:18:51	ok	ok	428.7800	57.714	0.063987	21.34	63.148	11.772	21758983.544602	11	427.3201	6.13443e-05	5.84293e-04
2023/11/17	00:23:51	ok	ok	428.5200	57.708	0.063987	21.31	63.197	11.761	18990264.695558	13	427.2930	5.97399e-05	7.29954e-04
2023/11/17	00:28:51	--	ok	428.4760	57.704	0.063987	21.30	63.247	11.761	19197269.557922	12	427.1196	6.36566e-05	6.23978e-04
2023/11/17	00:28:58	ok	ok	429.0260	57.791	0.064014	21.30	63.183	11.750	21868833.854400	12	427.8343	5.74157e-05	6.86405e-04
2023/11/17	00:33:59	ok	ok	428.8680	57.753	0.064014	21.23	63.285	11.720	18872526.051632	13	427.5589	6.34127e-05	8.14217e-04
2023/11/17	00:38:58	ok	ok	428.8020	57.729	0.064014	21.13	63.450	11.685	17019238.694529	11	427.4448	6.17760e-05	5.95537e-04
2023/11/17	00:43:58	ok	ok	428.6780	57.718	0.064014	21.09	63.368	11.641	20758654.148643	11	427.5173	5.67382e-05	5.52422e-04
2023/11/17	00:48:58	ok	ok	428.8220	57.712	0.064014	21.04	63.381	11.613	17735980.029658	14	427.3094	6.25040e-05	7.04707e-04
2023/11/17	00:53:58	ok	ok	428.6760	57.709	0.064014	21.11	63.317	11.650	17675755.034300	14	427.3632	5.87947e-05	6.71444e-04
2023/11/17	00:58:58	ok	ok	428.6420	57.704	0.064014	21.20	63.249	11.695	19494701.897430	13	427.3245	5.93141e-05	7.78536e-04
2023/11/17	01:03:58	ok	ok	428.6200	57.701	0.064014	21.20	63.261	11.697	18880652.593841	13	427.2071	6.07668e-05	7.15045e-04
2023/11/17	01:08:58	ok	ok	428.7620	57.691	0.064014	21.20	63.153	11.677	16584082.409829	13	427.1742	5.95168e-05	7.74111e-04
2023/11/17	01:13:58	--	ok	428.3880	57.680	0.064014	21.21	63.198	11.694	18658165.358037	12	427.1315	5.83135e-05	7.08186e-04
2023/11/17	01:14:05	ok	ok	429.0800	57.765	0.064046	21.26	63.153	11.715	19281621.281687	10	427.8059	5.57522e-05	7.10118e-04
2023/11/17	01:19:05	ok	ok	429.1380	57.734	0.064046	21.24	63.203	11.715	21527556.960576	13	427.6052	5.94756e-05	6.81666e-04
2023/11/17	01:24:05	ok	ok	428.8440	57.722	0.064046	21.23	63.116	11.688	19442805.345255	12	427.5172	5.89468e-05	7.08387e-04
2023/11/17	01:29:05	ok	ok	428.9580	57.714	0.064046	21.24	63.203	11.715	19313005.985259	12	427.4255	6.01139e-05	7.30274e-04
2023/11/17	01:34:05	ok	ok	428.7880	57.709	0.064046	21.24	63.151	11.706	18909302.760157	13	427.2477	6.35911e-05	8.21974e-04
2023/11/17	01:39:05	ok	ok	428.6720	57.700	0.064046	21.13	63.322	11.661	19297090.377662	13	427.2122	6.19832e-05	7.85456e-04
2023/11/17	01:44:05	ok	ok	428.7480	57.692	0.064046	21.03	63.345	11.597	18310359.176351	12	427.1483	6.06834e-05	5.77344e-04
2023/11/17	01:49:05	--	ok	428.3540	57.678	0.064046	21.00	63.490	11.604	18972504.818734	14	427.1846	5.70781e-05	6.69949e-04
2023/11/17	01:49:13	ok	ok	428.9160	57.778	0.064079	20.96	63.418	11.562	20733176.815711	13	427.7714	5.77534e-05	6.63388e-04
2023/11/17	01:54:12	ok	ok	428.8780	57.736	0.064079	20.93	63.349	11.532	19442560.145739	10	427.5606	6.00526e-05	5.84463e-04
2023/11/17	01:59:12	ok	ok	429.0120	57.734	0.064079	21.04	63.243	11.587	19187281.418029	10	427.3707	6.48062e-05	7.25814e-04
2023/11/17	02:04:12	ok	ok	428.9240	57.720	0.064079	21.09	63.197	11.609	19565629.899625	13	427.4262	6.26477e-05	7.62579e-04
2023/11/17	02:09:12	ok	ok	428.7480	57.716	0.064079	21.11	63.148	11.618	19684582.575479	12	427.4648	5.91682e-05	7.10433e-04
2023/11/17	02:14:12	ok	ok	428.9380	57.709	0.064079	21.06	63.244	11.597	20537481.653874	11	427.4051	5.80206e-05	7.73174e-04
2023/11/17	02:19:12	ok	ok	428.7420	57.703	0.064079	21.04	63.253	11.589	17380850.446668	11	427.2294	6.18419e-05	6.25355e-04
2023/11/17	02:24:12	ok	ok	428.6520	57.699	0.064079	21.04	63.207	11.581	18422198.352771	13	427.1976	6.24280e-05	7.57217e-04
2023/11/17	02:29:12	ok	ok	428.5000	57.687	0.064079	21.04	63.220	11.583	19684771.411137	12	427.2557	5.67637e-05	7.53890e-04
2023/11/17	02:34:12	ok	ok	428.6360	57.680	0.064079	20.96	63.343	11.548	18268796.705655	14	427.1886	5.75289e-05	6.45896e-04
2023/11/17	02:39:12	ok	ok	428.5360	57.652	0.064079	20.89	63.362	11.505	16836135.680753	13	427.0758	5.70139e-05	6.99880e-04
2023/11/17	02:44:12	--	ok	428.3840	57.642	0.064079	20.82	63.371	11.459	15788373.654113	13	426.8533	6.40239e-05	5.85753e-04
2023/11/17	02:44:19	ok	ok	428.7980	57.726	0.064111	20.80	63.325	11.442	21043415.801808	11	427.6071	5.73093e-05	7.11398e-04
2023/11/17	02:49:19	ok	ok	428.8220	57.711	0.064111	20.73	63.386	11.407	15408913.727652	13	427.4269	6.02349e-05	7.02891e-04
2023/11/17	02:54:20	ok	ok	428.8260	57.706	0.064111	20.80	63.357	11.447	16619829.996231	12	427.5233	5.46738e-05	7.09721e-04
2023/11/17	02:59:19	ok	ok	428.7240	57.707	0.064111	20.87	63.230	11.471	19223553.866165	11	427.1915	6.44287e-05	6.58916e-04
2023/11/17	03:04:19	ok	ok	428.8080	57.703	0.064111	20.91	63.281	11.508	20285700.699385	11	427.3892	5.79540e-05	5.79985e-04
2023/11/17	03:09:19	ok	ok	428.6280	57.695	0.064111	20.89	63.224	11.480	19780269.024858	12	427.2829	5.77475e-05	6.65135e-04
2023/11/17	03:14:19	ok	ok	428.7520	57.690	0.064111	20.90	63.258	11.495	17947917.773365	13	427.1038	6.34110e-05	7.88824e-04
2023/11/17	03:19:19	ok	ok	428.5860	57.683	0.064111	20.94	63.148	11.504	21022825.912589	12	427.1830	5.77659e-05	6.88304e-04
2023/11/17	03:24:19	ok	ok	428.6220	57.673	0.064111	20.96	63.171	11.517	20545075.113465	12	427.1651	5.85303e-05	7.61000e-04
2023/11/17	03:29:19	ok	ok	428.6640	57.649	0.064111	20.91	63.281	11.508	18929855.990820	13	426.9748	6.15746e-05	5.88884e-04
2023/11/17	03:34:19	ok	ok	428.5320	57.632	0.064111	20.78	63.445	11.446	19295107.816715	11	427.0648	5.47930e-05	6.73144e-04
2023/11/17	03:39:19	--	ok	428.2960	57.599	0.064111	20.73	63.471	11.422	15250897.639577	14	426.8272	6.10462e-05	8.01066e-04
2023/11/17	03:39:26	ok	ok	428.8920	57.734	0.064148	20.69	63.464	11.392	18208219.567072	12	427.4892	6.12538e-05	5.48190e-04
2023/11/17	03:44:26	ok	ok	428.9260	57.715	0.064148	20.65	63.478	11.366	17915781.188076	10	427.6993	5.20482e-05	6.63040e-04
2023/11/17	03:49:26	ok	ok	428.8380	57.715	0.064148	20.75	63.325	11.404	19479113.651492	11	427.4513	5.82312e-05	7.03634e-04
2023/11/17	03:54:26	ok	ok	428.8060	57.705	0.064148	20.75	63.207	11.383	18772655.952136	11	427.2895	6.27308e-05	6.29562e-04
2023/11/17	03:59:26	ok	ok	428.7840	57.702	0.064148	20.82	63.210	11.430	20417657.779362	11	427.3787	5.83946e-05	7.53225e-04
2023/11/17	04:04:26	ok	ok	428.9600	57.697	0.064148	20.79	63.247	11.419	20114392.524656	11	427.2443	6.15150e-05	6.18517e-04
2023/11/17	04:09:26	ok	ok	428.5540	57.695	0.064148	20.82	63.275	11.441	17141638.283926	11	427.2670	5.92969e-05	7.77798e-04
2023/11/17	04:14:26	ok	ok	428.7240	57.691	0.064148	20.84	63.235	11.454	18897642.608823	14	427.1546	6.16549e-05	7.47323e-04
2023/11/17	04:19:26	ok	ok	428.6320	57.685	0.064148	20.86	63.207	11.458	18019190.497509	13	427.1992	5.76471e-05	7.52732e-04
2023/11/17	04:24:26	ok	ok	428.6840	57.673	0.064148	20.90	63.183	11.482	19042093.564411	11	427.0482	6.06645e-05	6.27484e-04
2023/11/17	04:29:26	ok	ok	428.7320	57.651	0.064148	20.83	63.297	11.456	16769376.325473	11	427.0348	5.88854e-05	5.71089e-04
2023/11/17	04:34:26	ok	ok	428.5660	57.638	0.064148	20.76	63.330	11.414	18821543.563231	10	426.9286	6.05872e-05	6.44035e-04
2023/11/17	04:39:26	--	ok	428.2280	57.603	0.064148	20.69	63.345	11.371	19693809.227846	14	426.9420	5.80456e-05	7.11577e-04
2023/11/17	04:39:33	ok	ok	429.0980	57.764	0.064188	20.66	63.426	11.366	19874713.602505	12	427.7262	5.76520e-05	6.59674e-04
2023/11/17	04:44:33	ok	ok	428.8820	57.736	0.064188	20.63	63.400	11.344	18918837.387655	13	427.6561	5.64390e-05	6.80487e-04
2023/11/17	04:49:33	ok	ok	428.8700	57.731	0.064188	20.69	63.261	11.356	18976794.854046	9	427.4532	6.11289e-05	6.67117e-04
2023/11/17	04:54:33	ok	ok	428.9200	57.715	0.064188	20.76	63.220	11.394	16698857.428844	13	427.5086	5.86339e-05	7.18623e-04
2023/11/17	04:59:33	ok	ok	429.0320	57.709	0.064188	20.75	63.293	11.399	17149564.919326	12	427.4742	5.92282e-05	7.18941e-04
2023/11/17	05:04:33	ok	ok	428.7740	57.703	0.064188	20.79	63.235	11.417	18833493.098189	13	427.2906	6.24772e-05	6.14835e-04
2023/11/17	05:09:33	ok	ok	428.7500	57.701	0.064188	20.78	63.139	11.390	19154990.050110	11	427.3681	5.76815e-05	6.98419e-04
2023/11/17	05:14:33	ok	ok	428.7900	57.698	0.064188	20.86	63.174	11.452	16233617.870162	11	427.1853	6.23875e-05	6.05118e-04
2023/11/17	05:19:33	ok	ok	428.6320	57.695	0.064188	20.83	63.267	11.451	20158789.357616	12	427.1257	6.31890e-05	6.32413e-04
2023/11/17	05:24:33	ok	ok	428.7580	57.686	0.064188	20.82	63.210	11.430	16763071.114201	11	427.2251	5.91844e-05	7.40663e-04
2023/11/17	05:29:33	ok	ok	428.5520	57.673	0.064188	20.78	63.267	11.413	19121615.286227	10	427.0506	6.23314e-05	6.62295e-04
2023/11/17	05:34:33	--	ok	428.4140	57.662	0.064188	20.69	63.430	11.386	19791639.457402	14	427.1168	5.75748e-05	7.24780e-04
2023/11/17	05:34:40	ok	ok	429.1600	57.747	0.064218	20.70	63.339	11.379	19521629.519200	12	427.7160	5.85420e-05	6.51072e-04
2023/11/17	05:39:40	ok	ok	429.0440	57.739	0.064218	20.62	63.427	11.338	16811984.752972	11	427.6212	5.68579e-05	7.03491e-04
2023/11/17	05:44:40	ok	ok	428.8300	57.714	0.064218	20.55	63.468	11.298	15303863.651462	9	427.3237	6.37635e-05	7.14838e-04
2023/11/17	05:49:40	ok	ok	428.9840	57.705	0.064218	20.52	63.389	11.264	16600612.989365	10	427.3830	6.04718e-05	6.07221e-04
2023/11/17	05:54:40	ok	ok	428.7480	57.704	0.064218	20.62	63.311	11.317	16910126.610212	11	427.3108	6.13543e-05	6.18069e-04
2023/11/17	05:59:40	ok	ok	428.7700	57.700	0.064218	20.62	63.279	11.312	18238401.440804	11	427.3220	6.02262e-05	5.64908e-04
2023/11/17	06:04:40	ok	ok	428.6540	57.698	0.064218	20.69	63.304	11.363	17544508.519353	11	427.3161	5.96516e-05	5.63596e-04
2023/11/17	06:09:40	ok	ok	428.7420	57.695	0.064218	20.66	63.224	11.330	19091291.027557	13	427.3519	5.76067e-05	6.53356e-04
2023/11/17	06:14:40	ok	ok	428.8220	57.685	0.064218	20.65	63.221	11.321	17265048.179361	12	427.1404	6.23322e-05	5.81704e-04
2023/11/17	06:19:40	ok	ok	428.8180	57.679	0.064218	20.65	63.221	11.321	16918287.795935	12	427.1650	5.86020e-05	7.19804e-04
2023/11/17	06:24:40	ok	ok	428.6420	57.673	0.064218	20.62	63.302	11.316	17418379.326433	11	427.1736	5.77632e-05	7.39213e-04
2023/11/17	06:29:40	--	ok	428.4740	57.644	0.064218	20.46	63.421	11.233	15873971.545808	12	427.0397	5.84701e-05	7.19140e-04
2023/11/17	06:29:47	ok	ok	429.0860	57.730	0.064245	20.46	63.462	11.241	18074621.253192	11	427.6379	5.70581e-05	6.99505e-04
2023/11/17	06:34:47	ok	ok	428.9620	57.710	0.064245	20.43	63.458	11.222	15760390.842181	12	427.2682	6.56904e-05	6.72787e-04
2023/11/17	06:39:47	ok	ok	428.7220	57.705	0.064245	20.31	63.540	11.153	16712472.745939	11	427.3162	6.07329e-05	6.33240e-04
2023/11/17	06:44:47	ok	ok	428.8780	57.699	0.064245	20.32	63.478	11.153	16475444.701659	11	427.4035	5.64330e-05	5.47964e-04
2023/11/17	06:49:47	ok	ok	428.6040	57.692	0.064245	20.26	63.532	11.124	14504377.187273	11	427.1060	6.36272e-05	6.19418e-04
2023/11/17	06:54:47	ok	ok	428.7040	57.689	0.064245	20.29	63.368	11.114	17065005.569316	11	427.2509	5.85304e-05	7.26189e-04
2023/11/17	06:59:47	ok	ok	428.5440	57.686	0.064245	20.38	63.311	11.160	18938700.939061	14	427.3124	5.67201e-05	7.34139e-04
2023/11/17	07:04:47	ok	ok	428.5160	57.684	0.064245	20.35	63.400	11.156	16038200.683056	11	427.2295	5.63210e-05	7.22684e-04
2023/11/17	07:09:47	ok	ok	428.6060	57.673	0.064245	20.36	63.262	11.141	18941072.762727	12	427.0647	6.12153e-05	7.63873e-04
2023/11/17	07:14:47	ok	ok	428.6080	57.672	0.064245	20.40	63.229	11.163	17577300.535753	12	426.9762	6.19959e-05	5.79649e-04
2023/11/17	07:19:47	ok	ok	428.7620	57.655	0.064245	20.36	63.189	11.128	17045110.141666	11	426.8931	6.42766e-05	6.48220e-04
2023/11/17	07:24:47	--	ok	428.3500	57.645	0.064245	20.26	63.352	11.093	18642010.389724	12	426.9796	5.88280e-05	6.95153e-04
2023/11/17	07:24:55	ok	ok	429.0860	57.745	0.064279	20.29	63.348	11.111	18224564.304745	12	427.6883	5.80339e-05	6.65727e-04
2023/11/17	07:29:54	ok	ok	428.9780	57.721	0.064279	20.15	63.432	11.034	15498016.409322	12	427.2506	-6.99303e-04	1.97033e-02
2023/11/17	07:34:54	ok	ok	428.7140	57.715	0.064279	20.16	63.455	11.047	16124768.763031	11	427.5110	5.76534e-05	6.52492e-04
2023/11/17	07:39:54	ok	ok	428.7680	57.703	0.064279	20.11	63.436	11.007	15170935.390005	11	427.2608	6.37239e-05	6.89619e-04
2023/11/17	07:44:54	ok	ok	428.8580	57.693	0.064279	20.03	63.496	10.965	14736114.271184	12	427.2282	6.31876e-05	5.83475e-04
2023/11/17	07:49:54	ok	ok	428.6240	57.693	0.064279	20.05	63.436	10.971	14008448.527947	11	427.2251	6.04881e-05	6.43918e-04
2023/11/17	07:54:54	ok	ok	428.7200	57.690	0.064279	20.14	63.261	10.996	17214658.026768	8	427.2753	5.92100e-05	6.42723e-04
2023/11/17	07:59:54	ok	ok	429.0100	57.687	0.064279	20.18	63.285	11.028	17925635.334998	11	427.1606	6.22200e-05	5.98274e-04
2023/11/17	08:04:54	ok	ok	428.7960	57.684	0.064279	20.18	63.285	11.028	16722929.188122	11	427.1400	6.05453e-05	5.54751e-04
2023/11/17	08:09:54	ok	ok	428.7160	57.684	0.064279	20.18	63.233	11.019	15674925.808845	10	427.3475	5.34593e-05	6.50486e-04
2023/11/17	08:14:54	--	ok	428.4520	57.674	0.064279	20.22	63.175	11.036	16807216.752663	12	426.9993	6.28667e-05	6.90529e-04
2023/11/17	08:15:01	ok	ok	429.1680	57.754	0.064307	20.19	63.183	11.018	19450403.132936	12	427.8372	5.56834e-05	6.51479e-04
2023/11/17	08:20:01	ok	ok	429.2660	57.753	0.064307	20.26	63.075	11.044	18885676.820093	10	427.7185	5.78453e-05	7.34199e-04
2023/11/17	08:25:01	ok	ok	429.0400	57.724	0.064307	20.16	63.178	10.999	17625442.291545	12	427.6192	5.75595e-05	6.39179e-04
2023/11/17	08:30:01	ok	ok	428.8520	57.712	0.064307	20.05	63.340	10.955	17430683.503626	9	427.6125	5.63330e-05	5.60423e-04
2023/11/17	08:35:01	ok	ok	428.9200	57.707	0.064307	20.03	63.403	10.949	16502092.604080	12	427.4946	5.86779e-05	7.04854e-04
2023/11/17	08:40:01	ok	ok	428.8840	57.701	0.064307	20.00	63.439	10.936	14381417.124246	12	427.3631	6.19072e-05	7.64340e-04
2023/11/17	08:45:01	ok	ok	428.8420	57.699	0.064307	20.11	63.256	10.976	13739549.139972	11	427.2513	6.37344e-05	6.23465e-04
2023/11/17	08:50:01	ok	ok	428.7540	57.694	0.064307	20.15	63.102	10.977	16246453.373085	13	427.3759	5.79793e-05	6.44928e-04
2023/11/17	08:55:01	ok	ok	428.6720	57.694	0.064307	20.21	63.133	11.018	17873608.683673	13	427.3693	5.91208e-05	6.43471e-04
2023/11/17	09:00:01	ok	ok	428.7900	57.689	0.064307	20.25	63.032	11.028	19036464.522959	11	427.3338	5.72469e-05	6.86957e-04
2023/11/17	09:05:01	ok	ok	428.6980	57.689	0.064307	20.25	63.107	11.041	15748552.486803	12	427.1463	6.30233e-05	6.21762e-04
2023/11/17	09:10:01	ok	ok	428.8400	57.689	0.064307	20.25	63.192	11.056	16513362.165574	11	427.0707	6.37828e-05	6.30440e-04
2023/11/17	09:15:01	ok	ok	428.6680	57.683	0.064307	20.29	63.114	11.070	15763197.061782	14	427.1678	6.09980e-05	7.23379e-04
2023/11/17	09:20:01	ok	ok	428.7160	57.678	0.064307	20.29	63.198	11.085	18259298.081032	11	427.1871	5.85008e-05	7.25255e-04
2023/11/17	09:25:01	ok	ok	428.7920	57.674	0.064307	20.32	63.148	11.095	16219301.779990	11	427.0836	5.99534e-05	6.25332e-04
2023/11/17	09:30:01	ok	ok	428.6300	57.665	0.064307	20.35	63.156	11.114	15124576.924003	13	427.0610	6.01067e-05	7.42397e-04
2023/11/17	09:35:01	ok	ok	428.5260	57.659	0.064307	20.39	63.056	11.124	18679356.400168	11	427.1207	5.85233e-05	7.13482e-04
2023/11/17	09:40:01	ok	ok	428.7200	57.636	0.064307	20.29	63.114	11.070	16299138.574452	14	426.9454	6.22411e-05	7.24451e-04
2023/11/17	09:45:01	ok	ok	428.5120	57.626	0.064307	20.31	63.116	11.079	15618853.286859	12	426.9697	5.89623e-05	6.72147e-04
2023/11/17	09:50:01	--	ok	428.3600	57.625	0.064307	20.33	63.078	11.091	17523702.161478	11	426.8257	6.27570e-05	5.73472e-04
2023/11/17	09:50:09	ok	ok	429.0420	57.727	0.06434	20.33	63.069	11.090	17671146.514370	12	427.6476	5.85523e-05	6.92449e-04
2023/11/17	09:55:08	ok	ok	429.2060	57.707	0.06434	20.42	62.986	11.130	18019229.194927	10	427.5758	5.84163e-05	5.29745e-04
2023/11/17	10:00:08	ok	ok	428.8300	57.704	0.06434	20.40	63.059	11.133	17767848.372154	11	427.4896	5.85185e-05	7.25595e-04
2023/11/17	10:05:08	ok	ok	429.0280	57.703	0.06434	20.43	63.043	11.149	18996425.550882	12	427.3077	6.41280e-05	9.07217e-04
2023/11/17	10:10:08	ok	ok	428.9240	57.700	0.06434	20.46	63.069	11.171	15322180.932631	13	427.3824	6.04948e-05	7.56481e-04
2023/11/17	10:15:08	ok	ok	429.2460	57.693	0.06434	20.52	63.079	11.209	14716923.109526	11	427.1891	6.49174e-05	6.58688e-04
2023/11/17	10:20:08	ok	ok	428.9580	57.689	0.06434	20.49	63.052	11.187	17179553.853327	11	427.3352	5.90772e-05	7.35864e-04
2023/11/17	10:25:08	ok	ok	429.0680	57.689	0.06434	20.56	63.078	11.237	18128106.979680	11	427.3408	5.82207e-05	7.18985e-04
2023/11/17	10:30:08	ok	ok	428.9880	57.687	0.06434	20.60	63.011	11.255	18173467.245830	13	427.0599	6.70271e-05	6.25337e-04
2023/11/17	10:35:08	ok	ok	428.5580	57.683	0.06434	20.59	63.070	11.257	18860019.062178	12	427.2695	5.88413e-05	7.16259e-04
2023/11/17	10:40:08	ok	ok	428.6380	57.678	0.06434	20.60	63.148	11.279	19604528.109445	12	427.1051	6.25897e-05	8.15523e-04
2023/11/17	10:45:08	ok	ok	428.5660	57.675	0.06434	20.69	63.047	11.317	19621943.773517	10	427.0964	6.17845e-05	6.42710e-04
2023/11/17	10:50:08	ok	ok	428.7220	57.659	0.06434	20.68	63.066	11.312	19934667.676550	12	427.1376	5.89463e-05	7.29612e-04
2023/11/17	10:55:09	ok	ok	428.7560	57.650	0.06434	20.66	63.116	11.310	17532390.098575	12	427.0997	5.98988e-05	7.45799e-04
2023/11/17	11:00:08	--	ok	428.4700	57.656	0.06434	20.75	63.111	11.366	16503847.864765	11	426.8926	6.48291e-05	6.60786e-04
2023/11/17	11:00:15	ok	ok	429.0540	57.724	0.064368	20.76	63.070	11.367	45894425.079045	13	427.7072	5.61681e-05	6.63952e-04
2023/11/17	11:05:15	ok	ok	429.0480	57.706	0.064368	20.73	63.119	11.359	44261920.954941	13	427.4583	6.14372e-05	7.72489e-04
2023/11/17	11:10:15	ok	ok	428.9440	57.708	0.064368	20.78	63.084	11.380	42514600.543739	13	427.4468	6.10264e-05	7.47761e-04
2023/11/17	11:15:15	ok	ok	428.9380	57.701	0.064368	20.80	63.120	11.405	45443808.408140	12	427.4369	5.89460e-05	6.91432e-04
2023/11/17	11:20:15	ok	ok	428.8620	57.699	0.064368	20.82	63.134	11.416	44698322.009678	11	427.4340	5.83994e-05	7.14933e-04
2023/11/17	11:25:15	ok	ok	428.8380	57.698	0.064368	20.86	63.069	11.433	46106686.657194	12	427.3798	5.85144e-05	6.70253e-04
2023/11/17	11:30:15	ok	ok	428.8520	57.692	0.064368	20.89	63.107	11.459	41887201.224146	11	427.3478	5.83131e-05	5.45390e-04
2023/11/17	11:35:15	ok	ok	428.7920	57.692	0.064368	20.96	63.119	11.507	46735812.142874	13	427.3948	5.66534e-05	6.74383e-04
2023/11/17	11:40:15	ok	ok	428.6820	57.687	0.064368	20.99	63.091	11.522	50831205.083574	13	427.2039	6.15812e-05	7.82439e-04
2023/11/17	11:45:15	ok	ok	428.7280	57.671	0.064368	20.97	63.142	11.521	42641988.430844	12	427.2349	5.94831e-05	6.94261e-04
2023/11/17	11:50:15	ok	ok	428.6960	57.661	0.064368	20.97	63.185	11.528	44802365.299422	13	427.1926	5.85015e-05	7.13414e-04
2023/11/17	11:55:15	ok	ok	428.5580	57.654	0.064368	21.00	63.221	11.555	46479057.270000	12	427.1454	5.84552e-05	7.47715e-04
2023/11/17	12:00:15	ok	ok	428.6220	57.634	0.064368	21.09	63.143	11.600	49343963.347729	13	427.0335	6.32741e-05	7.84548e-04
2023/11/17	12:05:15	--	ok	428.4740	57.614	0.064368	21.07	63.130	11.585	45851811.196036	13	426.9498	6.17942e-05	5.80220e-04
2023/11/17	12:05:22	ok	ok	429.0320	57.714	0.064395	21.13	63.171	11.633	35299681.453009	13	427.6301	5.85610e-05	6.87322e-04
2023/11/17	12:10:22	ok	ok	428.8380	57.708	0.064395	21.16	63.124	11.643	35924731.371384	12	427.4993	5.98113e-05	7.42382e-04
2023/11/17	12:15:22	ok	ok	428.7320	57.702	0.064395	21.13	63.194	11.638	38275692.007742	13	427.4690	5.81095e-05	6.70302e-04
2023/11/17	12:20:22	ok	ok	428.7200	57.698	0.064395	21.16	63.124	11.643	36635724.996057	11	427.4012	5.86228e-05	7.25808e-04
2023/11/17	12:25:22	ok	ok	428.6140	57.699	0.064395	21.20	63.249	11.695	36437646.038520	13	427.3168	6.10900e-05	7.41682e-04
2023/11/17	12:30:22	ok	ok	428.5480	57.694	0.064395	21.27	63.188	11.730	37546813.527770	14	427.2224	6.34517e-05	8.05202e-04
2023/11/17	12:35:22	ok	ok	428.5800	57.686	0.064395	21.27	63.188	11.730	37614119.192088	13	427.1956	6.23019e-05	7.44160e-04
2023/11/17	12:40:22	ok	ok	428.6400	57.679	0.064395	21.34	63.137	11.770	37071417.996696	12	427.2287	6.00847e-05	7.25695e-04
2023/11/17	12:45:22	ok	ok	428.5440	57.665	0.064395	21.34	63.189	11.780	35321149.002869	13	427.2357	5.77016e-05	6.73791e-04
2023/11/17	12:50:22	ok	ok	428.5000	57.634	0.064395	21.37	63.130	11.787	33263611.718675	13	427.2461	5.73321e-05	7.01667e-04
2023/11/17	12:55:22	--	ok	428.3640	57.639	0.064395	21.41	63.171	11.824	37129760.842444	13	427.0586	6.14516e-05	7.25336e-04
2023/11/17	12:55:29	ok	ok	429.2080	57.744	0.064428	21.44	63.166	11.843	31057963.278855	12	427.8743	5.65624e-05	6.54776e-04
2023/11/17	13:00:29	ok	ok	429.0900	57.722	0.064428	21.41	63.267	11.842	31904028.370990	12	427.5800	6.24021e-05	5.93867e-04
2023/11/17	13:05:29	ok	ok	429.0440	57.716	0.064428	21.44	63.166	11.843	31202882.778933	13	427.6606	5.77717e-05	7.19213e-04
2023/11/17	13:10:29	ok	ok	429.0020	57.714	0.064428	21.47	63.224	11.872	33587179.543195	11	427.6163	5.81168e-05	7.63533e-04
2023/11/17	13:15:29	ok	ok	428.8180	57.707	0.064428	21.52	63.201	11.906	31135488.222585	13	427.5362	5.93249e-05	6.84139e-04
2023/11/17	13:20:29	ok	ok	428.9620	57.704	0.064428	21.51	63.134	11.885	29359194.297551	12	427.3444	6.17515e-05	7.60360e-04
2023/11/17	13:25:29	ok	ok	428.8300	57.701	0.064428	21.57	63.243	11.944	29107006.732731	13	427.3999	5.99210e-05	7.60904e-04
2023/11/17	13:30:29	ok	ok	428.7780	57.693	0.064428	21.58	63.180	11.943	30924581.765931	13	427.4327	5.76060e-05	7.06084e-04
2023/11/17	13:35:29	ok	ok	428.6920	57.676	0.064428	21.57	63.210	11.938	30027985.102186	12	427.3325	5.78734e-05	6.96764e-04
2023/11/17	13:40:29	ok	ok	428.7360	57.679	0.064428	21.61	63.252	11.977	31055479.303044	12	427.3342	5.64378e-05	7.31411e-04
2023/11/17	13:45:29	ok	ok	428.6760	57.659	0.064428	21.64	63.265	12.000	30395782.084623	13	427.2377	5.82365e-05	6.34711e-04
2023/11/17	13:50:29	--	ok	428.4920	57.640	0.064428	21.65	63.215	11.999	32959768.023386	13	427.1707	5.83968e-05	6.79163e-04
2023/11/17	13:50:36	ok	ok	429.1140	57.722	0.064455	21.62	63.243	11.984	35231783.426709	13	427.6973	5.88665e-05	6.86871e-04
2023/11/17	13:55:36	ok	ok	429.0620	57.713	0.064455	21.67	63.229	12.011	29954035.507868	12	427.7890	5.15593e-05	9.25460e-04
2023/11/17	14:00:36	ok	ok	428.9280	57.708	0.064455	21.67	63.229	12.011	32304419.263618	13	427.4356	6.18886e-05	7.49894e-04
2023/11/17	14:05:36	ok	ok	428.8440	57.707	0.064455	21.71	63.247	12.044	30933256.846651	13	427.4522	5.97181e-05	7.11972e-04
2023/11/17	14:10:36	ok	ok	428.7480	57.697	0.064455	21.71	63.235	12.042	32121782.544727	13	427.3106	6.29619e-05	7.59542e-04
2023/11/17	14:15:36	ok	ok	428.6880	57.687	0.064455	21.70	63.244	12.034	31584923.747279	12	427.2444	6.13990e-05	6.02646e-04
2023/11/17	14:20:36	ok	ok	428.5680	57.673	0.064455	21.70	63.308	12.047	30055409.190383	12	427.2945	5.81974e-05	6.98850e-04
2023/11/17	14:25:36	ok	ok	428.5880	57.652	0.064455	21.71	63.407	12.075	27262036.432198	13	427.2650	5.74155e-05	6.71669e-04
2023/11/17	14:30:36	ok	ok	428.5780	57.660	0.064455	21.75	63.276	12.080	27124312.829999	12	427.1757	5.89521e-05	6.87599e-04
2023/11/17	14:35:36	ok	ok	428.5620	57.632	0.064455	21.78	63.217	12.087	23154378.438431	13	427.0503	6.23336e-05	7.74895e-04
2023/11/17	14:40:36	ok	ok	428.5220	57.596	0.064455	21.72	63.345	12.072	20885225.678340	13	427.0778	5.78098e-05	6.99555e-04
2023/11/17	14:45:36	--	ok	428.3700	57.581	0.064455	21.77	63.290	12.091	22214093.412528	14	426.9769	6.09800e-05	7.32846e-04
2023/11/17	14:45:44	ok	ok	429.0720	57.719	0.064488	21.78	63.197	12.083	33662402.134343	11	427.5126	6.29194e-05	5.79702e-04
2023/11/17	14:50:43	ok	ok	428.8180	57.714	0.064488	21.75	63.331	12.090	31546434.876098	13	427.5211	5.84957e-05	6.93377e-04
2023/11/17	14:55:43	ok	ok	428.8440	57.705	0.064488	21.74	63.210	12.058	29725284.731830	13	427.3020	6.34417e-05	8.23092e-04
2023/11/17	15:00:43	ok	ok	428.7100	57.698	0.064488	21.77	63.215	12.077	29109010.511053	14	427.3544	6.03096e-05	7.11237e-04
2023/11/17	15:05:43	ok	ok	428.6380	57.683	0.064488	21.70	63.276	12.041	30273618.083939	12	427.2932	5.90979e-05	6.96810e-04
2023/11/17	15:10:43	ok	ok	428.6780	57.658	0.064488	21.71	63.194	12.034	28027677.896499	14	427.2384	6.00060e-05	6.97923e-04
2023/11/17	15:15:43	ok	ok	428.5380	57.640	0.064488	21.55	63.432	11.970	28537447.670053	11	427.1900	5.69141e-05	7.35181e-04
2023/11/17	15:20:43	--	ok	428.3780	57.615	0.064488	21.48	63.441	11.924	27920759.636428	13	427.1087	5.71133e-05	7.11799e-04
2023/11/17	15:20:50	ok	ok	429.0620	57.723	0.06452	21.51	63.413	11.937	35527425.362890	12	427.6592	5.83934e-05	6.81669e-04
2023/11/17	15:25:50	ok	ok	428.7740	57.713	0.06452	21.50	63.348	11.916	27809651.976191	13	427.4872	5.98156e-05	7.00880e-04
2023/11/17	15:30:50	ok	ok	428.6800	57.708	0.06452	21.50	63.400	11.925	30722212.754353	13	427.4389	6.03778e-05	6.99820e-04
2023/11/17	15:35:50	ok	ok	428.7660	57.700	0.06452	21.51	63.445	11.943	28781409.079801	13	427.3002	6.28985e-05	7.97511e-04
2023/11/17	15:40:50	ok	ok	428.6020	57.688	0.06452	21.50	63.368	11.919	29344167.784411	12	427.3787	5.82057e-05	7.15794e-04
2023/11/17	15:45:50	ok	ok	428.7300	57.688	0.06452	21.57	63.221	11.940	29731463.806930	13	427.3699	5.70065e-05	7.00058e-04
2023/11/17	15:50:50	ok	ok	428.6840	57.676	0.06452	21.57	63.275	11.950	27430831.419669	12	427.1513	6.27561e-05	8.33328e-04
2023/11/17	15:55:50	ok	ok	428.5660	57.651	0.06452	21.50	63.326	11.912	27946521.146451	14	427.2331	5.76036e-05	6.54078e-04
2023/11/17	16:00:50	--	ok	428.4660	57.632	0.06452	21.42	63.322	11.861	30355390.403002	13	427.1551	5.69165e-05	6.50398e-04
2023/11/17	16:00:58	ok	ok	428.9600	57.718	0.064548	21.45	63.371	11.891	35989635.202985	11	427.6929	5.63001e-05	7.06953e-04
2023/11/17	16:05:57	ok	ok	428.8040	57.711	0.064548	21.42	63.313	11.859	33790988.398225	12	427.3860	6.28508e-05	8.19701e-04
2023/11/17	16:10:57	ok	ok	428.7740	57.700	0.064548	21.37	63.409	11.839	33156419.840841	12	427.4667	5.74697e-05	7.12936e-04
2023/11/17	16:15:57	ok	ok	428.6260	57.689	0.064548	21.27	63.464	11.782	28563111.291426	12	427.3240	6.04753e-05	7.30235e-04
2023/11/17	16:20:57	ok	ok	428.6820	57.677	0.064548	21.16	63.572	11.725	30293328.219077	12	427.3200	5.69991e-05	7.57929e-04
2023/11/17	16:25:57	--	ok	428.3880	57.671	0.064548	21.09	63.549	11.674	28839598.836919	14	427.1674	6.02729e-05	6.98711e-04
2023/11/17	16:26:05	ok	ok	428.9940	57.743	0.06458	21.09	63.569	11.678	29996877.931955	11	427.8659	5.48390e-05	6.77339e-04
2023/11/17	16:31:04	ok	ok	429.0140	57.724	0.06458	21.11	63.362	11.658	26312278.324484	12	427.7126	5.62384e-05	7.23426e-04
2023/11/17	16:36:04	ok	ok	428.8180	57.721	0.06458	21.11	63.449	11.674	30083308.525288	13	427.5401	6.13013e-05	7.20220e-04
2023/11/17	16:41:04	ok	ok	428.7680	57.712	0.06458	21.11	63.490	11.681	27328346.807915	13	427.4951	6.12248e-05	8.12277e-04
2023/11/17	16:46:04	ok	ok	428.7580	57.712	0.06458	21.10	63.445	11.664	28415777.236937	12	427.4630	6.05469e-05	7.41289e-04
2023/11/17	16:51:04	ok	ok	428.7440	57.702	0.06458	21.11	63.394	11.664	29842960.674769	13	427.5304	5.61251e-05	6.92264e-04
2023/11/17	16:56:04	ok	ok	428.5780	57.700	0.06458	21.10	63.391	11.654	29217555.304048	12	427.2728	6.40428e-05	8.74827e-04
2023/11/17	17:01:04	ok	ok	428.5840	57.689	0.06458	21.06	63.330	11.612	28742399.114539	11	427.4023	5.74025e-05	7.05419e-04
2023/11/17	17:06:04	ok	ok	428.5960	57.689	0.06458	21.09	63.398	11.646	28472803.157030	13	427.1913	6.24027e-05	8.52632e-04
2023/11/17	17:11:04	ok	ok	428.6220	57.674	0.06458	21.04	63.348	11.607	28700364.294490	13	427.2959	5.80701e-05	7.12242e-04
2023/11/17	17:16:04	ok	ok	428.5280	57.654	0.06458	20.93	63.476	11.555	26104018.376465	10	427.0353	6.22408e-05	6.41566e-04
2023/11/17	17:21:04	--	ok	428.4000	57.647	0.06458	20.83	63.481	11.489	27866647.462327	13	427.0874	5.92273e-05	7.38941e-04
2023/11/17	17:21:11	ok	ok	428.9600	57.727	0.064611	20.86	63.473	11.506	30171530.253269	12	427.7115	5.71687e-05	6.89997e-04
2023/11/17	17:26:10	ok	ok	428.9140	57.717	0.064611	20.78	63.532	11.461	26304125.450077	12	427.5992	5.65689e-05	6.95150e-04
2023/11/17	17:31:10	ok	ok	428.6520	57.709	0.064611	20.75	63.505	11.437	26103548.857364	12	427.5161	5.80853e-05	7.10026e-04
2023/11/17	17:36:10	ok	ok	428.6300	57.703	0.064611	20.82	63.423	11.468	27674822.216024	14	427.4155	6.16974e-05	7.32517e-04
2023/11/17	17:41:10	ok	ok	428.6960	57.701	0.064611	20.89	63.265	11.488	32769514.308551	12	427.4120	5.99137e-05	7.48405e-04
2023/11/17	17:46:10	ok	ok	428.6360	57.698	0.064611	20.84	63.322	11.470	28713115.084468	13	427.2196	6.42050e-05	8.21424e-04
2023/11/17	17:51:10	ok	ok	428.6060	57.690	0.064611	20.84	63.279	11.462	29856311.751337	13	427.2237	6.28957e-05	7.63937e-04
2023/11/17	17:56:10	ok	ok	428.5480	57.689	0.064611	20.90	63.290	11.501	31129774.883144	14	427.3762	5.73066e-05	6.15427e-04
2023/11/17	18:01:10	--	ok	428.4660	57.677	0.064611	20.82	63.326	11.451	30620907.991888	11	427.2814	5.76632e-05	6.96317e-04
2023/11/17	18:01:17	ok	ok	429.0700	57.739	0.064638	20.82	63.359	11.457	37831256.574467	14	427.7691	5.90459e-05	6.48865e-04
2023/11/17	18:06:17	ok	ok	428.8740	57.722	0.064638	20.83	63.256	11.449	31520398.099852	11	427.7664	5.57459e-05	6.64313e-04
2023/11/17	18:11:17	ok	ok	428.8700	57.717	0.064638	20.82	63.359	11.457	35116209.503217	13	427.6141	6.06748e-05	7.00908e-04
2023/11/17	18:16:17	ok	ok	428.8980	57.704	0.064638	20.65	63.455	11.362	30755753.908130	13	427.4606	6.11746e-05	7.69807e-04
2023/11/17	18:21:17	ok	ok	428.7200	57.701	0.064638	20.56	63.523	11.316	29471650.384650	14	427.4295	6.02706e-05	6.66904e-04
2023/11/17	18:26:17	ok	ok	428.7420	57.692	0.064638	20.50	63.450	11.267	27666300.117202	13	427.3888	5.85049e-05	6.84134e-04
2023/11/17	18:31:17	ok	ok	428.7100	57.694	0.064638	20.58	63.409	11.308	28486983.316369	11	427.4811	5.61032e-05	7.18529e-04
2023/11/17	18:36:17	ok	ok	428.6560	57.693	0.064638	20.60	63.288	11.304	30060603.052749	13	427.2968	6.02735e-05	6.72536e-04
2023/11/17	18:41:17	ok	ok	428.5680	57.688	0.064638	20.63	63.249	11.317	30241284.957189	13	427.3428	5.96914e-05	6.81864e-04
2023/11/17	18:46:17	ok	ok	428.5000	57.680	0.064638	20.66	63.180	11.322	30591416.223067	11	427.3328	5.63467e-05	6.67031e-04
2023/11/17	18:51:17	ok	ok	428.6420	57.678	0.064638	20.69	63.198	11.345	30284110.386709	13	427.1083	6.40571e-05	7.96078e-04
2023/11/17	18:56:17	ok	ok	428.5180	57.666	0.064638	20.66	63.253	11.335	30562839.930945	12	427.2563	5.68413e-05	7.40759e-04
2023/11/17	19:01:17	ok	ok	428.5660	57.652	0.064638	20.63	63.304	11.326	30726737.476457	13	427.1388	6.19589e-05	7.18514e-04
2023/11/17	19:06:17	ok	ok	428.5800	57.648	0.064638	20.60	63.320	11.310	28349795.207620	12	427.0085	6.35720e-05	8.15004e-04
2023/11/17	19:11:17	--	ok	428.3760	57.613	0.064638	20.55	63.395	11.285	33037327.244669	9	427.2831	5.08956e-05	7.07181e-04
2023/11/17	19:11:25	ok	ok	429.1000	57.717	0.064671	20.56	63.439	11.301	36221056.842409	12	427.6788	5.75060e-05	6.27898e-04
2023/11/17	19:16:24	ok	ok	428.8840	57.705	0.064671	20.45	63.418	11.224	31624271.746506	11	427.3906	6.28575e-05	7.07097e-04
2023/11/17	19:21:24	ok	ok	428.7780	57.703	0.064671	20.39	63.471	11.197	30854580.664831	14	427.3851	6.31429e-05	7.48841e-04
2023/11/17	19:26:24	ok	ok	428.7080	57.695	0.064671	20.38	63.513	11.196	30994878.727548	12	427.4389	5.89408e-05	6.91671e-04
2023/11/17	19:31:24	ok	ok	428.6620	57.692	0.064671	20.39	63.430	11.190	34375840.403165	9	427.6074	5.12473e-05	6.82781e-04
2023/11/17	19:36:24	ok	ok	428.7980	57.692	0.064671	20.49	63.267	11.225	30593207.278411	12	427.3720	5.87458e-05	7.49175e-04
2023/11/17	19:41:24	ok	ok	428.6160	57.687	0.064671	20.52	63.261	11.242	33335437.639940	11	427.4080	5.64030e-05	6.56036e-04
2023/11/17	19:46:24	ok	ok	428.5880	57.686	0.064671	20.56	63.235	11.265	32764664.006191	12	427.3612	5.75319e-05	6.70448e-04
2023/11/17	19:51:24	ok	ok	428.6680	57.675	0.064671	20.52	63.229	11.236	33282011.521345	14	427.1956	6.26317e-05	7.27818e-04
2023/11/17	19:56:24	ok	ok	428.5720	57.675	0.064671	20.56	63.130	11.246	35098285.940983	14	427.2007	6.18064e-05	7.41745e-04
2023/11/17	20:01:24	ok	ok	428.5820	57.674	0.064671	20.59	63.124	11.266	32041406.731145	12	427.2388	5.85345e-05	7.07062e-04
2023/11/17	20:06:24	ok	ok	428.5360	57.659	0.064671	20.56	63.162	11.252	36060191.402809	14	427.1517	6.05307e-05	6.88188e-04
2023/11/17	20:11:24	--	ok	428.4100	57.647	0.064671	20.52	63.304	11.249	30079458.361327	12	427.1220	5.85424e-05	6.95779e-04
2023/11/17	20:11:31	ok	ok	429.1320	57.719	0.064701	20.50	63.281	11.236	24262103.970668	11	427.7271	5.71440e-05	6.83991e-04
2023/11/17	20:16:31	ok	ok	428.8700	57.708	0.064701	20.38	63.404	11.176	21581860.500533	13	427.6044	5.73115e-05	7.01840e-04
2023/11/17	20:21:31	ok	ok	428.7900	57.700	0.064701	20.32	63.449	11.148	18342202.682148	13	427.5060	5.88796e-05	6.20364e-04
2023/11/17	20:26:31	ok	ok	428.8180	57.695	0.064701	20.26	63.491	11.117	20562068.192663	12	427.3303	6.14502e-05	6.23984e-04
2023/11/17	20:31:31	ok	ok	428.6920	57.696	0.064701	20.36	63.316	11.150	19128496.658779	12	427.4536	5.70213e-05	6.51658e-04
2023/11/17	20:36:31	ok	ok	428.9660	57.688	0.064701	20.38	63.265	11.152	19757027.768259	11	427.3804	5.97663e-05	7.49893e-04
2023/11/17	20:41:31	ok	ok	428.8360	57.686	0.064701	20.40	63.272	11.170	21190940.212788	14	427.3428	6.00853e-05	6.77464e-04
2023/11/17	20:46:31	ok	ok	428.7000	57.684	0.064701	20.39	63.279	11.163	20286806.876385	13	427.2467	6.05061e-05	6.98422e-04
2023/11/17	20:51:31	ok	ok	428.8340	57.679	0.064701	20.40	63.229	11.163	20154106.112528	10	427.3882	5.55145e-05	7.16181e-04
2023/11/17	20:56:31	ok	ok	428.6860	57.678	0.064701	20.43	63.235	11.183	16787278.382276	12	427.1373	6.27979e-05	8.04563e-04
2023/11/17	21:01:31	ok	ok	428.6500	57.671	0.064701	20.48	63.294	11.221	23090279.826290	11	427.3883	5.30716e-05	7.18145e-04
2023/11/17	21:06:31	ok	ok	428.7080	57.661	0.064701	20.52	63.166	11.225	20963093.323508	12	427.3133	5.57234e-05	6.83779e-04
2023/11/17	21:11:31	ok	ok	428.7360	57.649	0.064701	20.36	63.349	11.156	14842928.104464	13	427.1529	5.86784e-05	7.09262e-04
2023/11/17	21:16:31	--	ok	428.2860	57.631	0.064701	20.28	63.325	11.098	19399906.661253	9	427.2753	5.19934e-05	6.98890e-04
2023/11/17	21:16:39	ok	ok	429.1620	57.738	0.064738	20.29	63.348	11.111	22299022.048626	12	427.7614	5.80624e-05	6.72634e-04
2023/11/17	21:21:38	ok	ok	429.1280	57.715	0.064738	20.25	63.426	11.097	19647348.439777	11	427.6022	6.02991e-05	5.63146e-04
2023/11/17	21:26:38	ok	ok	429.0500	57.707	0.064738	20.22	63.400	11.075	17295796.621089	10	427.6915	5.55001e-05	7.06472e-04
2023/11/17	21:31:38	ok	ok	428.9800	57.702	0.064738	20.22	63.400	11.075	19635965.763166	10	427.4966	5.95155e-05	5.56327e-04
2023/11/17	21:36:38	ok	ok	428.9300	57.703	0.064738	20.28	63.325	11.098	21877646.034293	11	427.5312	5.86986e-05	7.52477e-04
2023/11/17	21:41:38	ok	ok	428.9820	57.700	0.064738	20.32	63.352	11.131	21193051.089181	12	427.5590	5.73055e-05	7.01111e-04
2023/11/17	21:46:38	ok	ok	428.8520	57.696	0.064738	20.33	63.194	11.112	17781987.008373	13	427.4586	6.10438e-05	6.92881e-04
2023/11/17	21:51:38	ok	ok	428.9000	57.692	0.064738	20.32	63.203	11.105	20630037.620110	12	427.4606	5.73595e-05	6.95422e-04
2023/11/17	21:56:38	ok	ok	429.0320	57.691	0.064738	20.38	63.183	11.137	20753227.079507	11	427.5265	5.57318e-05	6.76006e-04
2023/11/17	22:01:38	ok	ok	428.9360	57.689	0.064738	20.38	63.160	11.133	19869262.502498	10	427.2927	6.20433e-05	6.53384e-04
2023/11/17	22:06:38	ok	ok	428.7400	57.684	0.064738	20.36	63.114	11.115	18690297.313718	11	427.3763	5.76286e-05	7.39709e-04
2023/11/17	22:11:38	ok	ok	428.7160	57.678	0.064738	20.33	63.249	11.121	20125384.929039	12	427.3254	5.74995e-05	7.22447e-04
2023/11/17	22:16:38	ok	ok	428.5440	57.672	0.064738	20.22	63.368	11.069	21794470.752405	12	427.2323	5.95335e-05	7.29093e-04
2023/11/17	22:21:38	ok	ok	428.5420	57.660	0.064738	20.15	63.421	11.032	22116642.690675	11	426.9922	6.49690e-05	6.33741e-04
2023/11/17	22:26:38	ok	ok	428.6720	57.659	0.064738	20.12	63.416	11.014	19609088.603896	11	427.1521	5.83518e-05	7.36549e-04
2023/11/17	22:31:38	--	ok	428.3220	57.644	0.064738	20.19	63.288	11.037	17847455.048465	12	427.1449	5.70782e-05	7.24327e-04
2023/11/17	22:31:46	ok	ok	429.0180	57.738	0.064773	20.12	63.299	10.994	30876616.614110	13	427.7662	5.87680e-05	6.30905e-04
2023/11/17	22:36:45	ok	ok	429.2040	57.734	0.064773	20.22	63.304	11.058	29961246.424464	9	427.7400	5.79013e-05	5.72345e-04
2023/11/17	22:41:45	ok	ok	429.0160	57.719	0.064773	20.26	63.110	11.050	30256213.631135	13	427.6759	5.88442e-05	6.60132e-04
2023/11/17	22:46:45	ok	ok	428.9360	57.716	0.064773	20.26	63.194	11.065	32777216.395182	12	427.6750	5.76909e-05	6.96362e-04
2023/11/17	22:51:45	ok	ok	428.9540	57.712	0.064773	20.28	63.142	11.066	32937906.857119	9	427.8230	5.13663e-05	6.72672e-04
2023/11/17	22:56:45	ok	ok	429.0000	57.702	0.064773	20.31	63.180	11.090	32407452.882749	11	427.5141	6.00931e-05	6.11691e-04
2023/11/17	23:01:45	ok	ok	428.9500	57.700	0.064773	20.26	63.238	11.073	32298750.290659	12	427.4774	6.07069e-05	7.33956e-04
2023/11/17	23:06:45	ok	ok	428.8840	57.696	0.064773	20.32	63.171	11.099	31497537.518518	14	427.5296	5.91013e-05	6.48332e-04
2023/11/17	23:11:45	ok	ok	428.7900	57.691	0.064773	20.28	63.185	11.074	33656541.488620	13	427.5058	5.67576e-05	6.40544e-04
2023/11/17	23:16:45	ok	ok	428.8900	57.686	0.064773	20.15	63.336	11.017	30793596.770211	10	427.3854	5.92599e-05	5.56773e-04
2023/11/17	23:21:45	ok	ok	428.6740	57.682	0.064773	20.09	63.455	11.002	28160728.230707	10	427.2551	6.15924e-05	6.15276e-04
2023/11/17	23:26:45	ok	ok	428.6260	57.678	0.064773	20.07	63.398	10.975	31860706.463586	12	418.8720	3.78197e-04	2.99425e-02
2023/11/17	23:31:45	ok	ok	428.6600	57.675	0.064773	20.03	63.391	10.946	32114763.543012	11	427.2618	5.83687e-05	7.22817e-04
2023/11/17	23:36:45	ok	ok	428.6600	57.674	0.064773	20.07	63.377	10.971	32063837.587954	13	427.2492	5.85587e-05	6.80770e-04
2023/11/17	23:41:45	ok	ok	428.8100	57.671	0.064773	20.19	63.203	11.022	31408824.170131	12	418.7000	3.82178e-04	3.02098e-02
2023/11/17	23:46:45	ok	ok	428.6980	57.669	0.064773	20.24	63.243	11.056	32892763.769851	12	427.1200	6.29968e-05	7.78160e-04
2023/11/17	23:51:45	ok	ok	428.5160	57.656	0.064773	20.24	63.275	11.062	31936747.686667	12	427.2213	5.75187e-05	7.33983e-04
2023/11/17	23:56:45	ok	ok	428.6360	57.659	0.064773	20.31	63.105	11.077	33859237.554962	8	427.2413	5.57415e-05	6.19381e-04
2023/11/18	00:01:45	ok	ok	428.6880	57.640	0.064773	20.28	63.175	11.072	33266870.833154	13	426.9828	6.60135e-05	6.84864e-04
2023/11/18	00:06:45	ok	ok	428.6080	57.637	0.064773	20.32	63.130	11.092	31869533.169589	12	427.1844	5.69807e-05	7.21940e-04
2023/11/18	00:11:45	ok	ok	428.5460	57.624	0.064773	20.29	63.207	11.086	32088008.299449	11	427.2225	5.56326e-05	7.16803e-04
2023/11/18	00:16:45	ok	ok	428.5580	57.619	0.064773	20.33	63.174	11.108	33773808.600853	9	427.2496	5.20571e-05	7.12662e-04
2023/11/18	00:21:45	--	ok	428.4920	57.607	0.064773	20.38	63.119	11.126	32031606.634522	13	427.1154	5.64713e-05	6.87663e-04
2023/11/18	00:21:52	ok	ok	429.0440	57.694	0.064799	20.36	63.137	11.119	32877723.082792	11	427.5701	5.71049e-05	6.91588e-04
2023/11/18	00:26:52	ok	ok	428.8540	57.692	0.064799	20.35	63.188	11.119	32525877.807158	12	427.4325	5.96641e-05	7.34191e-04
2023/11/18	00:31:52	ok	ok	428.7640	57.684	0.064799	20.21	63.334	11.053	33253395.258154	12	427.4276	5.73402e-05	6.87463e-04
2023/11/18	00:36:52	ok	ok	428.9000	57.681	0.064799	20.16	63.476	11.050	30666383.749959	11	427.4616	5.52526e-05	6.35982e-04
2023/11/18	00:41:52	ok	ok	428.6680	57.675	0.064799	20.15	63.444	11.036	28684549.219816	12	427.2555	5.99034e-05	7.00122e-04
2023/11/18	00:46:52	ok	ok	428.6720	57.673	0.064799	20.15	63.357	11.021	29961603.691914	12	427.2696	5.82658e-05	7.06742e-04
2023/11/18	00:51:52	ok	ok	428.6620	57.672	0.064799	20.31	63.180	11.090	28058093.288720	13	427.2800	5.85057e-05	7.06886e-04
2023/11/18	00:56:52	ok	ok	428.5580	57.662	0.064799	20.31	63.244	11.101	31698457.911894	13	427.2877	5.69861e-05	6.48882e-04
2023/11/18	01:01:52	ok	ok	428.5560	57.661	0.064799	20.36	63.210	11.132	33118973.382373	12	427.2476	5.79067e-05	7.05991e-04
2023/11/18	01:06:52	ok	ok	428.5680	57.650	0.064799	20.36	63.233	11.136	31820007.934839	13	427.2442	5.82305e-05	7.17578e-04
2023/11/18	01:11:52	ok	ok	428.6580	57.646	0.064799	20.33	63.345	11.138	30428642.378107	10	427.1778	5.93326e-05	8.08432e-04
2023/11/18	01:16:52	ok	ok	428.6300	57.650	0.064799	20.40	63.239	11.165	31262022.888082	14	427.2021	5.88189e-05	6.94772e-04
2023/11/18	01:21:52	--	ok	428.4120	57.630	0.064799	20.40	63.207	11.159	30877629.895537	11	427.1935	5.58003e-05	6.96300e-04
2023/11/18	01:21:59	ok	ok	429.1000	57.713	0.06483	20.40	63.165	11.152	25010373.760126	12	427.7485	5.73971e-05	6.74824e-04
2023/11/18	01:26:59	ok	ok	429.3380	57.707	0.06483	20.43	63.224	11.181	22222742.637445	12	427.7366	5.50383e-05	6.78238e-04
2023/11/18	01:31:59	ok	ok	429.1020	57.705	0.06483	20.46	63.272	11.207	18791004.553163	13	427.5192	6.16038e-05	7.67463e-04
2023/11/18	01:36:59	ok	ok	429.0240	57.698	0.06483	20.45	63.290	11.201	21514246.119036	13	427.4681	6.18648e-05	8.37372e-04
2023/11/18	01:41:59	ok	ok	428.8800	57.691	0.06483	20.31	63.381	11.125	21348309.440144	11	427.5817	5.50695e-05	6.67470e-04
2023/11/18	01:46:59	ok	ok	428.8600	57.689	0.06483	20.31	63.445	11.137	19535066.445764	12	427.5098	5.57220e-05	6.41184e-04
2023/11/18	01:51:59	ok	ok	429.0060	57.688	0.06483	20.25	63.500	11.110	17233251.876878	13	427.4378	5.74308e-05	7.20651e-04
2023/11/18	01:56:59	ok	ok	428.6480	57.677	0.06483	20.22	63.380	11.072	17349570.413397	11	427.4436	5.55331e-05	6.60555e-04
2023/11/18	02:01:59	ok	ok	428.6460	57.674	0.06483	20.16	63.455	11.047	19003863.396835	11	427.3640	5.67428e-05	6.28758e-04
2023/11/18	02:06:59	ok	ok	428.6660	57.671	0.06483	20.14	63.514	11.040	19856104.937462	12	427.2972	5.71872e-05	7.03314e-04
2023/11/18	02:11:59	ok	ok	428.5420	57.664	0.06483	20.25	63.330	11.080	19723152.655617	12	427.2600	5.97336e-05	7.40739e-04
2023/11/18	02:16:59	ok	ok	428.7280	57.665	0.06483	20.36	63.275	11.143	17778290.551625	12	427.2074	6.03394e-05	7.61770e-04
2023/11/18	02:21:59	ok	ok	428.8380	57.658	0.06483	20.40	63.272	11.170	19575195.117631	11	427.2835	5.69044e-05	6.96906e-04
2023/11/18	02:26:59	ok	ok	428.7420	57.646	0.06483	20.42	63.210	11.170	20850187.621685	12	427.2616	5.70308e-05	7.19759e-04
2023/11/18	02:31:59	ok	ok	428.8420	57.646	0.06483	20.46	63.229	11.199	19377567.745516	10	427.4132	5.17884e-05	6.71707e-04
2023/11/18	02:36:59	ok	ok	428.6280	57.639	0.06483	20.50	63.171	11.217	19066989.070190	12	427.2012	5.82134e-05	6.97314e-04
2023/11/18	02:41:59	ok	ok	428.6420	57.633	0.06483	20.50	63.226	11.227	19600425.480767	13	427.0713	6.16379e-05	8.12015e-04
2023/11/18	02:46:59	ok	ok	428.6540	57.608	0.06483	20.53	63.178	11.238	18726181.944060	10	427.1192	5.91959e-05	7.99570e-04
2023/11/18	02:51:59	ok	ok	428.5120	57.601	0.06483	20.50	63.322	11.244	20361882.354666	12	427.0294	6.14947e-05	7.68266e-04
2023/11/18	02:56:59	ok	ok	428.5500	57.594	0.06483	20.58	63.284	11.286	22161634.037700	12	427.0578	5.89942e-05	7.28836e-04
2023/11/18	03:01:59	--	ok	428.4400	57.560	0.06483	20.46	63.325	11.216	21514594.417209	13	426.9900	5.90850e-05	7.39186e-04
2023/11/18	03:02:07	ok	ok	429.0120	57.694	0.064859	20.42	63.391	11.202	23079253.572939	10	427.7490	5.11984e-05	6.66190e-04
2023/11/18	03:07:06	ok	ok	428.8600	57.687	0.064859	20.43	63.363	11.206	19626654.562943	11	427.4518	5.89782e-05	7.23073e-04
2023/11/18	03:12:06	ok	ok	428.7300	57.685	0.064859	20.38	63.481	11.190	21715650.111328	13	427.5042	5.40115e-05	7.80834e-04
2023/11/18	03:17:06	ok	ok	428.9920	57.682	0.064859	20.38	63.372	11.171	19226135.721647	12	427.2857	6.23806e-05	7.95270e-04
2023/11/18	03:22:06	ok	ok	428.8780	57.681	0.064859	20.49	63.288	11.229	19665287.917760	13	420.7801	-5.02927e-04	3.61098e-02
2023/11/18	03:27:06	ok	ok	428.7120	57.675	0.064859	20.55	63.256	11.260	21961059.542517	11	427.3742	5.77214e-05	6.85005e-04
2023/11/18	03:32:06	ok	ok	428.6540	57.666	0.064859	20.55	63.267	11.262	20292676.845003	12	427.2910	5.83205e-05	7.07821e-04
2023/11/18	03:37:06	ok	ok	428.7800	57.668	0.064859	20.62	63.238	11.304	19022794.523252	12	427.2444	6.06675e-05	7.27721e-04
2023/11/18	03:42:06	ok	ok	428.6180	57.661	0.064859	20.63	63.229	11.313	20458868.676845	12	427.3837	5.62012e-05	6.62503e-04
2023/11/18	03:47:06	ok	ok	428.5820	57.657	0.064859	20.65	63.221	11.321	19552554.170217	11	427.3311	5.60163e-05	6.70128e-04
2023/11/18	03:52:06	ok	ok	428.7640	57.643	0.064859	20.66	63.244	11.333	21223351.849677	12	427.2717	5.66960e-05	6.96348e-04
2023/11/18	03:57:06	ok	ok	428.6060	57.642	0.064859	20.70	63.294	11.371	22839899.301499	9	427.3892	5.16390e-05	7.01314e-04
2023/11/18	04:02:06	ok	ok	428.5860	57.616	0.064859	20.70	63.294	11.371	20486125.187599	11	427.2254	5.66048e-05	6.79659e-04
2023/11/18	04:07:06	ok	ok	428.5920	57.609	0.064859	20.70	63.230	11.359	21199063.621193	11	427.1496	5.85999e-05	7.52627e-04
2023/11/18	04:12:06	--	ok	428.3920	57.572	0.064859	20.58	63.473	11.320	21131956.587810	13	427.0094	6.15864e-05	7.12170e-04
2023/11/18	04:12:13	ok	ok	429.0700	57.699	0.06489	20.53	63.467	11.289	21552297.537036	11	427.7291	5.48493e-05	6.36868e-04
2023/11/18	04:17:13	ok	ok	428.9640	57.697	0.06489	20.50	63.568	11.287	22885201.660443	12	427.5874	5.70459e-05	6.71911e-04
2023/11/18	04:22:13	ok	ok	428.6220	57.693	0.06489	20.46	63.569	11.260	20220512.125253	11	427.4901	5.79899e-05	6.79501e-04
2023/11/18	04:27:13	ok	ok	428.8200	57.691	0.06489	20.59	63.381	11.312	18856046.694405	9	427.4698	5.90642e-05	6.14324e-04
2023/11/18	04:32:13	ok	ok	428.9440	57.688	0.06489	20.63	63.261	11.319	20601668.155386	12	427.4315	6.00796e-05	7.56220e-04
2023/11/18	04:37:13	ok	ok	428.8820	57.689	0.06489	20.69	63.316	11.366	21889218.752902	10	427.7708	4.67194e-05	7.49288e-04
2023/11/18	04:42:13	ok	ok	428.9120	57.688	0.06489	20.72	63.297	11.380	20419347.364338	13	427.3029	6.30551e-05	7.82835e-04
2023/11/18	04:47:13	ok	ok	428.8680	57.682	0.06489	20.73	63.279	11.387	19252459.850442	13	427.3535	5.94485e-05	7.18709e-04
2023/11/18	04:52:13	ok	ok	428.8540	57.678	0.06489	20.75	63.316	11.403	19060030.760403	12	427.2330	6.28403e-05	8.11939e-04
2023/11/18	04:57:13	ok	ok	428.7000	57.678	0.06489	20.78	63.297	11.419	19986857.892079	13	427.2460	6.38657e-05	8.16716e-04
2023/11/18	05:02:13	ok	ok	428.5340	57.671	0.06489	20.83	63.224	11.443	17685957.844955	12	427.4168	5.46340e-05	6.68162e-04
2023/11/18	05:07:13	ok	ok	428.5760	57.657	0.06489	20.82	63.221	11.432	19334407.381739	13	427.2252	6.10784e-05	7.33720e-04
2023/11/18	05:12:13	ok	ok	428.5400	57.650	0.06489	20.86	63.293	11.473	19800266.956778	9	427.4280	5.19537e-05	6.94403e-04
2023/11/18	05:17:13	ok	ok	428.8940	57.618	0.06489	20.80	63.398	11.455	22309660.746661	11	427.2540	5.70761e-05	7.24955e-04
2023/11/18	05:22:13	--	ok	428.4420	57.597	0.06489	20.69	63.569	11.411	20333313.169354	11	427.1141	5.86685e-05	5.72263e-04
2023/11/18	05:22:20	ok	ok	428.7960	57.702	0.064919	20.63	63.645	11.388	21761644.671724	12	427.6646	5.67809e-05	6.30998e-04
2023/11/18	05:27:20	ok	ok	428.9520	57.702	0.064919	20.70	63.508	11.409	19740900.436560	10	427.5922	5.75497e-05	5.78818e-04
2023/11/18	05:32:20	ok	ok	428.6500	57.695	0.064919	20.66	63.554	11.389	17995314.794621	12	427.6604	5.49845e-05	6.58695e-04
2023/11/18	05:37:20	ok	ok	428.7720	57.691	0.064919	20.59	63.592	11.350	18303326.916788	13	427.4378	6.02156e-05	6.93371e-04
2023/11/18	05:42:20	ok	ok	428.6640	57.695	0.064919	20.72	63.435	11.405	20310637.742515	11	427.4781	5.82239e-05	7.44470e-04
2023/11/18	05:47:20	ok	ok	428.8960	57.691	0.064919	20.79	63.354	11.438	21223057.988200	12	427.4600	5.88622e-05	7.26755e-04
2023/11/18	05:52:20	ok	ok	428.7160	57.690	0.064919	20.79	63.430	11.452	17869288.204025	11	427.3242	6.25409e-05	6.28934e-04
2023/11/18	05:57:20	ok	ok	428.6020	57.681	0.064919	20.86	63.272	11.469	19169484.147302	12	427.4604	5.80659e-05	6.72348e-04
2023/11/18	06:02:20	ok	ok	428.6920	57.675	0.064919	20.87	63.423	11.506	19278679.063085	12	427.2590	6.34141e-05	8.61589e-04
2023/11/18	06:07:20	ok	ok	428.6060	57.671	0.064919	20.89	63.426	11.517	20219703.791618	11	427.4023	5.63709e-05	6.84480e-04
2023/11/18	06:12:20	ok	ok	428.6640	57.655	0.064919	20.86	63.462	11.504	18361065.690015	12	427.1549	6.30860e-05	6.26918e-04
2023/11/18	06:17:20	ok	ok	428.6780	57.653	0.064919	20.94	63.352	11.541	16850692.472702	12	427.2965	5.85688e-05	7.40401e-04
2023/11/18	06:22:20	--	ok	428.4820	57.655	0.064919	20.99	63.413	11.581	17193077.955596	11	427.2836	5.82343e-05	6.83482e-04
2023/11/18	06:22:27	ok	ok	429.1600	57.718	0.064946	20.96	63.354	11.550	23649918.521960	11	427.8195	5.69163e-05	7.24360e-04
2023/11/18	06:27:27	ok	ok	429.0220	57.709	0.064946	20.99	63.423	11.583	18985649.164106	13	427.5773	6.20371e-05	6.23597e-04
2023/11/18	06:32:27	ok	ok	428.8700	57.705	0.064946	20.94	63.426	11.554	19117849.226386	12	427.6627	5.71975e-05	6.77855e-04
2023/11/18	06:37:27	ok	ok	428.9420	57.703	0.064946	20.97	63.453	11.577	19921267.896705	12	427.4421	6.33121e-05	6.15014e-04
2023/11/18	06:42:27	ok	ok	428.8200	57.700	0.064946	20.99	63.519	11.600	19927245.212671	14	427.5429	5.94265e-05	6.97935e-04
2023/11/18	06:47:27	ok	ok	428.8680	57.695	0.064946	20.90	63.619	11.561	19311302.931378	12	417.5570	4.37045e-04	3.12031e-02
2023/11/18	06:52:27	ok	ok	428.6000	57.690	0.064946	20.82	63.711	11.520	17953599.198075	11	427.3746	5.94301e-05	5.50583e-04
2023/11/18	06:57:27	ok	ok	428.6480	57.686	0.064946	20.80	63.687	11.507	19208887.436105	12	427.3118	6.16860e-05	6.56117e-04
2023/11/18	07:02:27	ok	ok	428.5700	57.681	0.064946	20.91	63.549	11.557	20797233.943998	11	427.3016	6.13955e-05	5.76635e-04
2023/11/18	07:07:27	ok	ok	428.7300	57.670	0.064946	20.94	63.510	11.570	19755802.537552	13	427.2670	6.24465e-05	8.04150e-04
2023/11/18	07:12:27	ok	ok	428.7280	57.670	0.064946	21.03	63.528	11.631	21255571.341430	12	427.4230	5.67570e-05	7.38501e-04
2023/11/18	07:17:27	ok	ok	428.7560	57.658	0.064946	21.03	63.473	11.621	19133637.211908	13	427.2315	6.17575e-05	5.76236e-04
2023/11/18	07:22:27	ok	ok	428.5640	57.658	0.064946	21.10	63.499	11.674	20033873.937583	12	427.2388	6.14388e-05	7.66703e-04
2023/11/18	07:27:27	ok	ok	428.6100	57.648	0.064946	21.13	63.450	11.685	19210129.476078	10	427.3593	5.58618e-05	6.96772e-04
2023/11/18	07:32:27	ok	ok	428.6460	57.633	0.064946	21.13	63.375	11.671	19751865.201787	13	427.2062	6.12592e-05	7.30403e-04
2023/11/18	07:37:27	--	ok	428.4480	57.605	0.064946	21.13	63.523	11.698	22953752.186585	12	427.2324	5.79721e-05	6.94399e-04
2023/11/18	07:37:35	ok	ok	428.9260	57.712	0.064974	21.14	63.514	11.706	22474898.837151	12	427.7867	5.79213e-05	6.69814e-04
2023/11/18	07:42:34	ok	ok	429.1060	57.709	0.064974	21.17	63.467	11.715	20882147.138328	12	427.7582	5.58902e-05	6.77429e-04
2023/11/18	07:47:34	ok	ok	428.8900	57.707	0.064974	21.19	63.471	11.727	19128778.828356	12	427.5765	6.05501e-05	7.38564e-04
2023/11/18	07:52:34	ok	ok	428.7320	57.704	0.064974	21.21	63.528	11.755	22206423.628868	12	427.7001	5.63745e-05	6.72679e-04
2023/11/18	07:57:35	ok	ok	428.8620	57.700	0.064974	21.24	63.407	11.753	21243603.350366	13	427.4617	6.31570e-05	7.66530e-04
2023/11/18	08:02:34	ok	ok	428.6800	57.697	0.064974	21.27	63.485	11.786	20998308.346455	13	427.4402	6.21100e-05	7.78004e-04
2023/11/18	08:07:34	ok	ok	428.7080	57.690	0.064974	21.27	63.496	11.788	18549670.737099	9	427.6967	5.14298e-05	7.25962e-04
2023/11/18	08:12:34	ok	ok	428.6260	57.682	0.064974	21.29	63.458	11.792	21335622.185326	12	427.3201	6.21057e-05	6.44490e-04
2023/11/18	08:17:34	ok	ok	428.6560	57.670	0.064974	21.19	63.664	11.762	22280342.588297	11	427.2884	6.18965e-05	6.22490e-04
2023/11/18	08:22:34	ok	ok	428.7080	57.657	0.064974	21.11	63.789	11.736	19513467.134408	11	427.3278	5.82436e-05	7.42136e-04
2023/11/18	08:27:34	ok	ok	428.5040	57.630	0.064974	21.06	63.757	11.691	17430825.777801	12	427.2319	6.03503e-05	7.42213e-04
2023/11/18	08:32:34	--	ok	428.3800	57.650	0.064974	21.17	63.554	11.731	20886151.551696	11	427.1658	6.12088e-05	5.89750e-04
2023/11/18	08:32:41	ok	ok	429.1500	57.727	0.065007	21.19	63.523	11.736	21971826.662249	13	427.8769	5.85529e-05	6.59937e-04
2023/11/18	08:37:41	ok	ok	429.1080	57.720	0.065007	21.27	63.540	11.796	21337135.343067	11	427.6868	6.12805e-05	6.11729e-04
2023/11/18	08:42:41	ok	ok	429.0080	57.717	0.065007	21.26	63.601	11.798	21606566.006138	13	427.6947	6.13948e-05	7.95825e-04
2023/11/18	08:47:41	ok	ok	429.0500	57.716	0.065007	21.31	63.546	11.826	22739426.469785	11	427.6577	6.21714e-05	6.60659e-04
2023/11/18	08:52:41	ok	ok	429.0560	57.713	0.065007	21.36	63.565	11.859	21215315.485948	12	427.6595	6.03638e-05	5.67510e-04
2023/11/18	08:57:41	ok	ok	428.9800	57.709	0.065007	21.37	63.503	11.857	23008033.763035	11	427.7069	5.73117e-05	7.27070e-04
2023/11/18	09:02:41	ok	ok	428.9040	57.708	0.065007	21.42	63.505	11.896	22688084.006459	12	427.7273	5.51794e-05	6.67269e-04
2023/11/18	09:07:41	ok	ok	428.9780	57.704	0.065007	21.44	63.540	11.913	22651997.094513	12	427.6446	5.72441e-05	7.32927e-04
2023/11/18	09:12:41	ok	ok	428.8760	57.700	0.065007	21.48	63.558	11.946	22764386.465134	12	427.5827	5.84739e-05	8.38498e-04
2023/11/18	09:17:41	ok	ok	428.8500	57.695	0.065007	21.47	63.555	11.934	22216698.938361	11	427.3293	6.46776e-05	6.68659e-04
2023/11/18	09:22:41	ok	ok	428.9660	57.683	0.065007	21.52	63.523	11.967	22818784.013672	13	427.3918	6.26166e-05	7.53527e-04
2023/11/18	09:27:41	ok	ok	428.7940	57.679	0.065007	21.52	63.586	11.979	23430838.058347	11	427.4835	5.71554e-05	6.95234e-04
2023/11/18	09:32:41	ok	ok	428.7820	57.673	0.065007	21.57	63.445	11.982	23539769.767070	11	427.4992	5.59686e-05	7.00894e-04
2023/11/18	09:37:41	ok	ok	428.9800	57.653	0.065007	21.58	63.481	12.000	21243860.176546	11	427.4460	5.71701e-05	7.32459e-04
2023/11/18	09:42:41	ok	ok	428.6400	57.647	0.065007	21.61	63.583	12.039	18298439.236205	11	427.2330	6.22087e-05	5.80547e-04
2023/11/18	09:47:41	ok	ok	428.5600	57.637	0.065007	21.64	63.500	12.044	23727364.615848	12	427.3795	5.66327e-05	6.61567e-04
2023/11/18	09:52:41	ok	ok	428.5860	57.616	0.065007	21.62	63.586	12.049	21243338.519990	11	427.2968	5.80391e-05	7.15086e-04
2023/11/18	09:57:41	ok	ok	428.6940	57.609	0.065007	21.68	63.563	12.084	19975533.325719	10	427.1821	6.05777e-05	5.67144e-04
2023/11/18	10:02:41	--	ok	428.4340	57.583	0.065007	21.68	63.627	12.096	20879065.851069	14	427.1299	6.30094e-05	8.16966e-04
2023/11/18	10:02:48	ok	ok	428.9320	57.714	0.065036	21.71	63.568	12.105	24482308.767826	12	427.7047	6.04896e-05	5.48183e-04
2023/11/18	10:07:48	ok	ok	429.0260	57.711	0.065036	21.72	63.485	12.099	22069448.777385	13	427.5273	6.29036e-05	5.41321e-04
2023/11/18	10:12:48	ok	ok	429.0660	57.707	0.065036	21.71	63.687	12.128	21526779.031493	13	427.4965	6.29918e-05	8.12681e-04
2023/11/18	10:17:48	ok	ok	428.9400	57.703	0.065036	21.77	63.632	12.157	23732144.230267	11	427.5939	5.84629e-05	7.70744e-04
2023/11/18	10:22:48	ok	ok	428.9320	57.697	0.065036	21.78	63.604	12.161	20938206.710228	12	427.5101	5.88723e-05	7.01519e-04
2023/11/18	10:27:48	ok	ok	428.8780	57.683	0.065036	21.77	63.642	12.159	23306772.369084	10	427.7301	5.02528e-05	6.32654e-04
2023/11/18	10:32:48	ok	ok	428.7020	57.670	0.065036	21.80	63.647	12.180	21324586.303144	13	427.4023	6.06540e-05	7.60390e-04
2023/11/18	10:37:48	ok	ok	428.7020	57.654	0.065036	21.81	63.650	12.190	19692110.204689	12	427.2939	6.21691e-05	5.46873e-04
2023/11/18	10:42:48	ok	ok	428.8960	57.647	0.065036	21.81	63.661	12.192	21641450.170868	13	427.2108	6.40573e-05	8.28017e-04
2023/11/18	10:47:48	ok	ok	428.5460	57.648	0.065036	21.88	63.590	12.228	21889275.358554	13	427.3354	5.78179e-05	7.05424e-04
2023/11/18	10:52:48	ok	ok	428.6940	57.621	0.065036	21.92	63.609	12.261	21468864.467943	13	427.3114	5.86892e-05	7.37272e-04
2023/11/18	10:57:48	ok	ok	428.6800	57.612	0.065036	21.95	63.645	12.289	20945193.968827	12	427.2074	6.08419e-05	8.00044e-04
2023/11/18	11:02:48	--	ok	428.4740	57.571	0.065036	21.98	63.661	12.311	21363226.846713	13	427.2325	5.91200e-05	7.16600e-04
2023/11/18	11:02:55	ok	ok	429.1360	57.719	0.065064	21.99	63.601	12.311	25109143.711282	11	427.7848	6.02695e-05	6.25988e-04
2023/11/18	11:07:55	ok	ok	429.0900	57.713	0.065064	21.99	63.619	12.314	22235569.146715	12	427.6218	6.10831e-05	7.72737e-04
2023/11/18	11:12:55	ok	ok	428.8740	57.704	0.065064	21.98	63.609	12.301	20067524.895356	13	427.4282	6.38615e-05	5.93398e-04
2023/11/18	11:17:55	ok	ok	428.8460	57.702	0.065064	22.05	63.665	12.363	23038945.425510	11	427.6544	5.70855e-05	7.13160e-04
2023/11/18	11:22:55	ok	ok	428.7940	57.699	0.065064	22.11	63.633	12.399	26279896.032298	12	427.5891	5.77220e-05	7.22729e-04
2023/11/18	11:27:55	ok	ok	428.6700	57.653	0.065064	21.72	64.384	12.270	22764604.423746	12	427.3963	5.78285e-05	7.52374e-04
2023/11/18	11:32:55	ok	ok	428.5340	57.557	0.065064	21.16	65.399	12.062	21506283.433912	12	427.1139	5.86734e-05	7.05841e-04
2023/11/18	11:37:55	--	ok	428.4280	57.507	0.065064	20.90	65.657	11.931	21913680.841389	12	426.9839	5.90247e-05	7.48023e-04
2023/11/18	11:38:02	ok	ok	428.8900	57.707	0.065093	20.89	65.634	11.918	24991438.777025	12	427.5064	6.18541e-05	5.76175e-04
2023/11/18	11:43:02	ok	ok	428.8660	57.687	0.065093	20.68	65.774	11.798	21667687.598608	13	427.3799	6.04491e-05	7.40267e-04
2023/11/18	11:48:02	ok	ok	428.7360	57.662	0.065093	20.53	65.843	11.711	19633192.347752	13	427.1882	6.24972e-05	6.01298e-04
2023/11/18	11:53:02	ok	ok	428.5980	57.641	0.065093	20.43	65.844	11.644	20084781.595600	12	427.1660	6.19917e-05	5.82545e-04
2023/11/18	11:58:02	ok	ok	428.5860	57.612	0.065093	20.35	65.858	11.589	18853116.210939	11	427.0950	6.19742e-05	6.31271e-04
2023/11/18	12:03:02	--	ok	428.4880	57.576	0.065093	20.28	65.899	11.549	21129378.563596	11	426.9707	6.31837e-05	6.56470e-04
2023/11/18	12:03:09	ok	ok	429.1560	57.711	0.06512	20.26	65.853	11.531	21045674.580901	11	427.7014	5.77709e-05	7.10464e-04
2023/11/18	12:08:09	ok	ok	429.0120	57.707	0.06512	20.22	65.902	11.512	20451003.094184	11	427.5832	5.83253e-05	7.39952e-04
2023/11/18	12:13:09	ok	ok	428.7720	57.698	0.06512	20.14	65.908	11.456	20664847.441002	10	427.4109	6.12729e-05	6.34716e-04
2023/11/18	12:18:09	ok	ok	428.7480	57.691	0.06512	20.09	65.954	11.435	21973787.673985	12	427.2720	6.42214e-05	6.70887e-04
2023/11/18	12:23:09	ok	ok	428.7160	57.682	0.06512	20.05	65.927	11.402	19777926.134418	13	427.2998	6.24718e-05	7.81057e-04
2023/11/18	12:28:09	ok	ok	428.5980	57.674	0.06512	20.05	65.863	11.391	20754312.237060	13	427.1552	6.58458e-05	6.38777e-04
2023/11/18	12:33:09	ok	ok	428.5780	57.667	0.06512	20.04	65.861	11.382	21978246.212891	13	427.2333	6.16277e-05	7.56585e-04
2023/11/18	12:38:09	ok	ok	428.5760	57.642	0.06512	20.00	65.821	11.347	21844347.743365	12	427.1126	6.32094e-05	5.98555e-04
2023/11/18	12:43:09	ok	ok	428.5860	57.630	0.06512	19.97	65.890	11.341	21778154.741944	12	427.0336	6.48928e-05	6.13797e-04
2023/11/18	12:48:09	ok	ok	428.5120	57.618	0.06512	19.98	65.788	11.332	20835128.724115	12	427.0700	6.24617e-05	6.35169e-04
2023/11/18	12:53:09	--	ok	428.4460	57.602	0.06512	19.95	65.815	11.316	21060308.073596	11	427.1110	5.93925e-05	5.47785e-04
2023/11/18	12:53:17	ok	ok	429.0820	57.718	0.065148	19.97	65.806	11.326	24348771.238712	12	427.7331	6.01570e-05	6.83620e-04
2023/11/18	12:58:16	ok	ok	428.9120	57.711	0.065148	19.94	65.792	11.303	22726309.616547	11	427.6841	5.86851e-05	7.19937e-04
2023/11/18	13:03:16	ok	ok	429.0380	57.705	0.065148	19.91	65.756	11.277	19363144.717572	12	427.5547	6.08578e-05	7.43822e-04
2023/11/18	13:08:16	ok	ok	428.9200	57.703	0.065148	19.92	65.798	11.295	21373640.205215	12	427.4994	6.19998e-05	8.19802e-04
2023/11/18	13:13:16	ok	ok	428.8820	57.699	0.065148	19.91	65.679	11.264	21210411.811793	10	427.3673	6.51691e-05	7.59276e-04
2023/11/18	13:18:16	ok	ok	429.0140	57.699	0.065148	19.95	65.719	11.299	20999817.338144	11	427.5533	5.83311e-05	6.61382e-04
2023/11/18	13:23:16	ok	ok	428.8520	57.690	0.065148	19.92	65.715	11.281	20094856.426459	11	427.3821	6.22991e-05	5.68668e-04
2023/11/18	13:28:16	ok	ok	428.6920	57.687	0.065148	19.92	65.652	11.270	20413967.040494	11	427.3059	6.30143e-05	6.20722e-04
2023/11/18	13:33:16	ok	ok	428.7780	57.684	0.065148	19.92	65.652	11.270	23473848.824547	9	427.5958	5.24180e-05	6.89351e-04
2023/11/18	13:38:16	ok	ok	428.6440	57.676	0.065148	19.92	65.597	11.260	22049659.182986	11	427.3927	5.86795e-05	7.12322e-04
2023/11/18	13:43:16	ok	ok	428.6720	57.673	0.065148	20.00	65.536	11.297	22655563.389652	11	427.3126	6.19478e-05	5.73654e-04
2023/11/18	13:48:16	ok	ok	428.7360	57.666	0.065148	19.95	65.570	11.273	22632831.349375	9	427.5522	5.11438e-05	6.99961e-04
2023/11/18	13:53:16	ok	ok	428.5520	57.653	0.065148	20.00	65.547	11.299	22911995.633853	11	427.3081	5.90590e-05	7.03479e-04
2023/11/18	13:58:16	ok	ok	428.7920	57.641	0.065148	20.00	65.524	11.295	22004619.248307	11	427.1494	6.29929e-05	6.11373e-04
2023/11/18	14:03:16	--	ok	428.4420	57.636	0.065148	20.01	65.527	11.305	22111466.864979	11	427.3006	5.77271e-05	7.10834e-04
2023/11/18	14:03:23	ok	ok	429.1360	57.730	0.065177	20.03	65.505	11.312	25498440.970480	12	427.9014	5.81408e-05	6.78344e-04
2023/11/18	14:08:23	ok	ok	429.1420	57.723	0.065177	20.07	65.431	11.327	21840831.238206	9	427.9742	5.26221e-05	6.62999e-04
2023/11/18	14:13:23	ok	ok	429.1440	57.717	0.065177	20.03	65.528	11.316	19801097.393191	12	427.5958	6.37360e-05	6.04453e-04
2023/11/18	14:18:23	ok	ok	428.9920	57.714	0.065177	20.03	65.464	11.305	21499812.707154	13	427.5807	6.41518e-05	5.97156e-04
2023/11/18	14:23:23	ok	ok	428.9720	57.713	0.065177	20.07	65.431	11.327	21414226.564646	12	427.6992	5.87090e-05	6.81604e-04
2023/11/18	14:28:23	ok	ok	428.9020	57.710	0.065177	20.07	65.431	11.327	23024068.684857	11	427.5677	6.13935e-05	6.04361e-04
2023/11/18	14:33:23	ok	ok	428.9240	57.710	0.065177	20.09	65.359	11.332	21028085.041241	9	427.8319	5.21049e-05	6.54484e-04
2023/11/18	14:38:23	ok	ok	428.9420	57.706	0.065177	20.11	65.403	11.349	21067473.021671	11	427.6231	5.79526e-05	6.91240e-04
2023/11/18	14:43:23	ok	ok	428.9340	57.703	0.065177	20.09	65.400	11.339	22136365.724225	11	427.5940	5.86522e-05	7.32012e-04
2023/11/18	14:48:23	ok	ok	428.7860	57.701	0.065177	20.12	65.364	11.352	19070572.298333	11	427.4595	6.26948e-05	5.99888e-04
2023/11/18	14:53:23	ok	ok	428.8920	57.697	0.065177	20.11	65.371	11.343	21627925.188845	13	427.5637	5.75212e-05	8.17572e-04
2023/11/18	14:58:23	ok	ok	428.9040	57.696	0.065177	20.18	65.309	11.380	21901689.537987	9	427.6852	5.20855e-05	6.91343e-04
2023/11/18	15:03:23	ok	ok	428.8180	57.690	0.065177	20.14	65.322	11.354	21814253.598845	11	427.4816	5.89306e-05	7.34480e-04
2023/11/18	15:08:23	ok	ok	428.8720	57.682	0.065177	20.19	65.267	11.382	25640492.545709	13	427.4292	5.94570e-05	5.12962e-04
2023/11/18	15:13:23	ok	ok	428.7780	57.679	0.065177	20.19	65.299	11.387	23810125.040022	14	427.3846	6.10875e-05	6.99107e-04
2023/11/18	15:18:23	ok	ok	428.7460	57.671	0.065177	20.24	65.266	11.410	23915883.264545	11	427.4046	5.79485e-05	7.22054e-04
2023/11/18	15:23:23	ok	ok	428.7140	57.667	0.065177	20.21	65.313	11.399	20991614.179562	13	427.3118	6.06230e-05	6.66879e-04
2023/11/18	15:28:23	ok	ok	428.6980	57.645	0.065177	20.21	65.258	11.389	22362340.836499	12	427.1719	6.36537e-05	6.60835e-04
2023/11/18	15:33:23	ok	ok	428.5740	57.644	0.065177	20.22	65.240	11.397	20366998.746681	10	427.2056	6.13518e-05	6.27421e-04
2023/11/18	15:38:23	ok	ok	428.5380	57.633	0.065177	20.24	65.275	11.412	21629338.784124	10	427.2278	6.01725e-05	5.94924e-04
2023/11/18	15:43:23	--	ok	428.4980	57.612	0.065177	20.22	65.199	11.389	21447158.456600	10	427.4620	5.17265e-05	7.08722e-04
2023/11/18	15:43:31	ok	ok	429.0280	57.722	0.065203	20.24	65.243	11.406	23065119.138947	11	427.8144	5.78818e-05	7.03939e-04
2023/11/18	15:48:30	ok	ok	429.0980	57.718	0.065203	20.25	65.202	11.408	19250849.169384	10	427.6689	5.98961e-05	5.81892e-04
2023/11/18	15:53:30	ok	ok	428.9480	57.716	0.065203	20.22	65.231	11.395	21702912.524034	12	427.6871	5.88185e-05	6.68092e-04
2023/11/18	15:58:30	ok	ok	428.9560	57.715	0.065203	20.25	65.202	11.408	23786183.083964	11	427.7431	5.57259e-05	6.65221e-04
2023/11/18	16:03:30	ok	ok	429.0040	57.712	0.065203	20.28	65.217	11.430	21671381.417752	9	427.8204	5.24240e-05	6.83663e-04
2023/11/18	16:08:30	ok	ok	428.8920	57.708	0.065203	20.26	65.185	11.414	21849914.666894	12	427.6133	5.85061e-05	6.68161e-04
2023/11/18	16:13:30	ok	ok	428.9200	57.703	0.065203	20.26	65.139	11.406	21956384.059439	11	427.4862	6.19706e-05	8.64505e-04
2023/11/18	16:18:30	ok	ok	429.0000	57.699	0.065203	20.26	65.174	11.412	22831872.722460	11	427.5276	5.87271e-05	7.32142e-04
2023/11/18	16:23:30	ok	ok	428.8020	57.696	0.065203	20.26	65.174	11.412	22618307.547944	10	427.5594	5.59199e-05	5.92393e-04
2023/11/18	16:28:30	ok	ok	428.7060	57.689	0.065203	20.28	65.208	11.428	23071732.577384	13	427.3626	6.30086e-05	8.17119e-04
2023/11/18	16:33:30	ok	ok	428.6360	57.685	0.065203	20.26	65.194	11.415	21156545.028971	11	427.3789	6.12312e-05	8.39462e-04
2023/11/18	16:38:30	ok	ok	428.6820	57.680	0.065203	20.28	65.135	11.415	20918585.343210	12	427.2830	6.25136e-05	5.63505e-04
2023/11/18	16:43:30	ok	ok	428.8420	57.664	0.065203	20.26	65.185	11.414	21475964.495818	12	427.3998	5.77500e-05	6.65434e-04
2023/11/18	16:48:30	ok	ok	428.6680	57.652	0.065203	20.25	65.212	11.410	23419826.416558	14	427.3160	6.04919e-05	7.04332e-04
2023/11/18	16:53:30	ok	ok	428.6040	57.647	0.065203	20.25	65.183	11.404	21842490.996591	9	427.5243	5.16964e-05	7.06426e-04
2023/11/18	16:58:30	ok	ok	428.6620	57.627	0.065203	20.25	65.171	11.402	22433360.283524	10	427.1523	6.33970e-05	6.69008e-04
2023/11/18	17:03:30	ok	ok	428.5300	57.620	0.065203	20.24	65.158	11.391	25155222.121078	13	427.1893	6.17059e-05	6.88999e-04
2023/11/18	17:08:30	ok	ok	428.5120	57.612	0.065203	20.25	65.129	11.395	22712726.819476	12	427.0168	6.56777e-05	6.47707e-04
2023/11/18	17:13:30	ok	ok	428.6700	57.592	0.065203	20.21	65.185	11.376	23229293.792188	11	427.4822	4.92877e-05	6.89517e-04
2023/11/18	17:18:30	--	ok	428.4380	57.576	0.065203	20.24	65.129	11.386	20515147.815440	11	427.1621	5.92274e-05	8.04573e-04
2023/11/18	17:18:37	ok	ok	428.9980	57.723	0.065232	20.22	65.071	11.367	25025501.142343	11	427.8045	5.78670e-05	6.68646e-04
2023/11/18	17:23:37	ok	ok	428.9560	57.716	0.065232	20.22	65.188	11.387	21976372.885295	12	427.6820	5.93217e-05	6.97033e-04
2023/11/18	17:28:37	ok	ok	428.9620	57.716	0.065232	20.24	65.147	11.389	22755488.836370	11	427.5717	6.15104e-05	5.49874e-04
2023/11/18	17:33:37	ok	ok	429.0200	57.713	0.065232	20.24	65.138	11.388	21408120.096594	12	427.6434	5.84636e-05	6.50335e-04
2023/11/18	17:38:37	ok	ok	428.8780	57.709	0.065232	20.24	65.138	11.388	22896582.503470	11	427.6172	5.86907e-05	7.19592e-04
2023/11/18	17:43:37	ok	ok	428.7160	57.702	0.065232	20.21	65.121	11.365	25507004.228756	11	427.4487	6.28005e-05	6.55747e-04
2023/11/18	17:48:37	ok	ok	428.8260	57.697	0.065232	20.22	65.126	11.377	21507117.089467	12	427.6174	5.53191e-05	6.37378e-04
2023/11/18	17:53:37	ok	ok	428.7460	57.696	0.065232	20.19	65.110	11.354	22882293.898470	10	427.7065	5.20794e-05	6.29112e-04
2023/11/18	17:58:37	ok	ok	428.6240	57.687	0.065232	20.22	65.115	11.375	24642767.908045	12	427.5435	5.63583e-05	6.45164e-04
2023/11/18	18:03:37	ok	ok	428.6920	57.679	0.065232	20.24	65.106	11.382	22251637.539257	12	427.4661	5.79030e-05	6.79101e-04
2023/11/18	18:08:37	ok	ok	428.7420	57.676	0.065232	20.22	65.135	11.378	22720706.327335	10	427.4018	5.89915e-05	5.81585e-04
2023/11/18	18:13:37	ok	ok	428.7220	57.665	0.065232	20.22	65.092	11.371	23030056.917945	12	427.3505	6.03210e-05	7.52317e-04
2023/11/18	18:18:37	ok	ok	428.7320	57.659	0.065232	20.28	65.025	11.396	21423344.390924	13	427.3453	5.96376e-05	6.68997e-04
2023/11/18	18:23:37	ok	ok	428.6400	57.641	0.065232	20.26	65.098	11.398	22717453.682155	11	427.5365	5.18635e-05	6.58298e-04
2023/11/18	18:28:37	ok	ok	428.5640	57.634	0.065232	20.26	65.046	11.389	22125812.583989	13	427.2832	5.96550e-05	7.04039e-04
2023/11/18	18:33:37	--	ok	428.4940	57.617	0.065232	20.26	65.110	11.401	23182698.177872	12	427.3015	5.80700e-05	7.72131e-04
2023/11/18	18:33:44	ok	ok	429.1340	57.726	0.065258	20.25	65.066	11.384	26009320.888321	10	427.8467	5.82169e-05	7.19529e-04
2023/11/18	18:38:44	ok	ok	429.0720	57.721	0.065258	20.25	65.084	11.387	21619689.795518	11	427.7357	5.91056e-05	7.11523e-04
2023/11/18	18:43:44	ok	ok	428.9660	57.720	0.065258	20.26	65.046	11.389	22510213.836849	11	427.6496	6.05991e-05	5.98444e-04
2023/11/18	18:48:44	ok	ok	428.9580	57.716	0.065258	20.26	64.982	11.378	20015725.903776	10	427.6550	5.98733e-05	5.80576e-04
2023/11/18	18:53:44	ok	ok	428.9920	57.715	0.065258	20.29	65.019	11.404	23241955.950365	13	427.6270	5.98953e-05	7.25532e-04
2023/11/18	18:58:44	ok	ok	428.9060	57.711	0.065258	20.32	64.970	11.415	21660388.619885	11	427.7064	5.56765e-05	6.58314e-04
2023/11/18	19:03:44	ok	ok	428.7840	57.708	0.065258	20.32	65.002	11.421	20230437.181576	13	427.5709	5.96582e-05	7.25136e-04
2023/11/18	19:08:44	ok	ok	428.9340	57.705	0.065258	20.31	65.020	11.413	22850909.501044	12	427.5953	5.79286e-05	6.80613e-04
2023/11/18	19:13:44	ok	ok	428.8320	57.697	0.065258	20.32	64.991	11.419	22408496.429531	11	427.5070	6.03359e-05	5.63841e-04
2023/11/18	19:18:44	ok	ok	428.8480	57.693	0.065258	20.32	65.014	11.423	20113478.073585	8	427.4856	5.91439e-05	6.39713e-04
2023/11/18	19:23:44	ok	ok	428.9740	57.685	0.065258	20.35	64.955	11.430	20687245.232665	11	427.3477	6.28515e-05	6.20855e-04
2023/11/18	19:28:44	ok	ok	428.7100	57.676	0.065258	20.33	64.964	11.423	23916758.678353	12	427.4679	5.84442e-05	6.65169e-04
2023/11/18	19:33:44	ok	ok	428.8620	57.665	0.065258	20.32	64.991	11.419	21596335.144074	11	427.3634	6.01570e-05	6.31733e-04
2023/11/18	19:38:44	ok	ok	428.6000	57.663	0.065258	20.36	64.933	11.435	23740901.830169	11	427.2778	6.23666e-05	5.85466e-04
2023/11/18	19:43:44	ok	ok	428.6360	57.641	0.065258	20.36	64.997	11.447	21569244.946578	9	427.3472	5.87115e-05	6.05362e-04
2023/11/18	19:48:44	ok	ok	428.7900	57.628	0.065258	20.36	64.968	11.441	23651418.838017	11	427.2923	5.95981e-05	6.15213e-04
2023/11/18	19:53:44	ok	ok	428.6780	57.631	0.065258	20.35	64.913	11.423	21273031.804737	12	427.2335	6.15924e-05	7.73682e-04
2023/11/18	19:58:44	ok	ok	428.6380	57.608	0.065258	20.36	64.904	11.430	21685278.857982	10	427.1826	6.18768e-05	6.39728e-04
2023/11/18	20:03:44	ok	ok	428.5320	57.597	0.065258	20.36	64.924	11.434	25937799.615348	11	427.1205	6.27371e-05	6.15360e-04
2023/11/18	20:08:44	ok	ok	428.5300	57.585	0.065258	20.36	64.924	11.434	19726500.197607	13	427.0342	6.50254e-05	6.72748e-04
2023/11/18	20:13:44	ok	ok	428.5060	57.577	0.065258	20.38	64.950	11.449	20994627.291565	11	427.1505	5.97652e-05	6.56853e-04
2023/11/18	20:18:44	ok	ok	428.5440	57.561	0.065258	20.36	64.904	11.430	19926037.179407	10	427.0596	6.20911e-05	6.62490e-04
2023/11/18	20:23:44	--	ok	428.4820	57.555	0.065258	20.40	64.901	11.458	22826629.360537	9	427.0636	6.17700e-05	6.46936e-04
2023/11/18	20:23:52	ok	ok	429.1140	57.720	0.065285	20.40	64.869	11.452	25793929.339609	12	427.7064	5.91623e-05	6.81414e-04
2023/11/18	20:28:51	ok	ok	428.9420	57.713	0.065285	20.40	64.923	11.462	22197641.209470	11	427.6686	5.79941e-05	6.73442e-04
2023/11/18	20:33:51	ok	ok	429.0220	57.709	0.065285	20.42	64.927	11.473	24203233.065353	12	427.7525	5.44486e-05	6.32910e-04
2023/11/18	20:38:51	ok	ok	428.9380	57.708	0.065285	20.40	64.869	11.452	24251547.378814	9	427.7922	5.23303e-05	6.64411e-04
2023/11/18	20:43:51	ok	ok	428.7500	57.702	0.065285	20.40	64.878	11.454	23236665.550405	10	427.7248	5.32140e-05	6.64328e-04
2023/11/18	20:48:51	ok	ok	428.9640	57.686	0.065285	20.45	64.855	11.479	22510669.024133	11	427.3563	6.44193e-05	6.46598e-04
2023/11/18	20:53:51	ok	ok	428.8240	57.683	0.065285	20.42	64.840	11.458	22483733.976744	13	427.4521	6.05365e-05	7.30757e-04
2023/11/18	20:58:51	ok	ok	428.7960	57.680	0.065285	20.45	64.897	11.486	22314536.667352	11	427.4932	5.82068e-05	7.87676e-04
2023/11/18	21:03:51	ok	ok	428.7840	57.668	0.065285	20.38	64.886	11.438	22675860.823375	11	427.4166	5.90377e-05	7.62693e-04
2023/11/18	21:08:51	ok	ok	428.8480	57.663	0.065285	20.40	64.837	11.447	20254705.367690	11	427.4260	5.76244e-05	7.23606e-04
2023/11/18	21:13:51	ok	ok	428.7160	57.640	0.065285	20.43	64.895	11.477	22412821.507256	13	427.2777	6.20223e-05	6.01826e-04
2023/11/18	21:18:51	ok	ok	428.6160	57.638	0.065285	20.36	64.892	11.428	20585036.251812	11	427.3024	5.91645e-05	7.49624e-04
2023/11/18	21:23:51	--	ok	428.4800	57.622	0.065285	20.38	64.865	11.434	23801515.568164	13	427.3524	5.76164e-05	7.54772e-04
2023/11/18	21:23:58	ok	ok	429.0660	57.730	0.065311	20.38	64.895	11.439	24015090.523001	11	427.8988	5.79449e-05	6.91515e-04
2023/11/18	21:28:58	ok	ok	428.9800	57.725	0.065311	20.39	64.836	11.438	20954892.748253	12	427.8272	5.79819e-05	6.43018e-04
2023/11/18	21:33:58	ok	ok	428.9920	57.722	0.065311	20.35	64.858	11.413	18980031.377052	12	427.7375	5.83961e-05	7.23164e-04
2023/11/18	21:38:58	ok	ok	429.0860	57.719	0.065311	20.36	64.851	11.421	22667278.282268	13	427.7215	5.98911e-05	6.90179e-04
2023/11/18	21:43:58	ok	ok	428.9160	57.717	0.065311	20.35	64.891	11.419	22756091.674927	12	427.7053	5.78221e-05	6.52169e-04
2023/11/18	21:48:58	ok	ok	428.9360	57.711	0.065311	20.35	64.858	11.413	19467779.065855	13	427.6536	5.97753e-05	6.86935e-04
2023/11/18	21:53:58	ok	ok	428.8120	57.711	0.065311	20.31	64.881	11.389	22714962.314527	10	427.5988	5.96904e-05	7.75316e-04
2023/11/18	21:58:58	ok	ok	428.8420	57.702	0.065311	20.28	64.942	11.382	21960817.954485	11	427.5045	6.05612e-05	5.77992e-04
2023/11/18	22:03:58	ok	ok	428.6720	57.697	0.065311	20.22	65.006	11.356	20046752.646069	13	427.4682	6.00513e-05	7.39586e-04
2023/11/18	22:08:58	ok	ok	428.7900	57.687	0.065311	20.15	65.092	11.323	19673126.199107	11	427.4805	5.86983e-05	6.83869e-04
2023/11/18	22:13:58	ok	ok	428.5900	57.683	0.065311	20.12	65.011	11.291	22721119.644715	13	427.4120	6.03511e-05	7.09802e-04
2023/11/18	22:18:58	ok	ok	428.6020	57.681	0.065311	20.24	64.881	11.343	22355136.372894	12	418.8168	3.83102e-04	2.99492e-02
2023/11/18	22:23:58	ok	ok	428.6780	57.669	0.065311	20.24	64.881	11.343	21859948.732891	9	427.6174	5.13003e-05	6.77811e-04
2023/11/18	22:28:58	ok	ok	428.6580	57.666	0.065311	20.24	64.840	11.336	24471958.266481	11	427.3750	5.91557e-05	7.14876e-04
2023/11/18	22:33:58	ok	ok	428.6480	57.649	0.065311	20.25	64.863	11.348	20140163.596710	12	427.1772	6.37873e-05	5.96882e-04
2023/11/18	22:38:58	ok	ok	428.6500	57.634	0.065311	20.24	64.840	11.336	22668883.634144	11	427.2168	6.32452e-05	6.52771e-04
2023/11/18	22:43:58	ok	ok	428.5660	57.624	0.065311	20.24	64.840	11.336	22467259.714962	11	427.3141	5.77048e-05	7.70288e-04
2023/11/18	22:48:58	ok	ok	428.6560	57.621	0.065311	20.28	64.823	11.361	21534094.972322	13	427.2352	6.03509e-05	7.62136e-04
2023/11/18	22:53:58	ok	ok	428.6420	57.603	0.065311	20.26	64.810	11.348	20377950.471463	11	427.2752	5.82493e-05	7.76435e-04
2023/11/18	22:58:58	ok	ok	428.6060	57.595	0.065311	20.31	64.787	11.372	20223661.256016	9	427.4073	5.25475e-05	6.94638e-04
2023/11/18	23:03:58	--	ok	428.4940	57.577	0.065311	20.25	64.778	11.333	21772661.399617	12	427.2538	5.60047e-05	7.09388e-04
2023/11/18	23:04:05	ok	ok	429.0840	57.721	0.065337	20.28	64.782	11.354	24243368.320890	13	427.7352	5.87166e-05	6.36964e-04
2023/11/18	23:09:05	ok	ok	428.9940	57.713	0.065337	20.24	64.776	11.324	18427374.296809	13	427.6078	6.03631e-05	7.22139e-04
2023/11/18	23:14:05	ok	ok	428.9620	57.710	0.065337	20.22	64.817	11.323	20974939.388590	12	427.6352	5.79683e-05	7.45637e-04
2023/11/18	23:19:05	ok	ok	429.0040	57.705	0.065337	20.24	64.776	11.324	22530412.743779	12	427.6393	5.80863e-05	6.72095e-04
2023/11/18	23:24:05	ok	ok	428.8480	57.699	0.065337	20.21	64.771	11.304	18441690.480542	10	427.7521	5.27952e-05	6.58982e-04
2023/11/18	23:29:05	ok	ok	428.8540	57.694	0.065337	20.19	64.790	11.299	19883834.306209	9	427.5665	5.65929e-05	5.69372e-04
2023/11/18	23:34:05	ok	ok	428.8840	57.689	0.065337	20.19	64.746	11.291	21579466.617323	12	427.4543	5.99579e-05	6.98689e-04
2023/11/18	23:39:05	ok	ok	428.6660	57.681	0.065337	20.18	64.776	11.287	23766670.490201	11	427.4373	5.94132e-05	7.55823e-04
2023/11/18	23:44:05	ok	ok	428.6400	57.677	0.065337	20.16	64.741	11.271	21776150.432780	11	427.4893	5.73163e-05	7.09047e-04
2023/11/18	23:49:05	ok	ok	428.8040	57.662	0.065337	20.14	64.749	11.254	22311252.851030	11	427.4240	5.84065e-05	7.28567e-04
2023/11/18	23:54:05	ok	ok	428.6440	57.652	0.065337	20.15	64.794	11.271	20753040.385618	12	427.2321	6.28167e-05	5.99858e-04
2023/11/18	23:59:05	ok	ok	428.5000	57.647	0.065337	20.09	64.785	11.233	23072612.454055	12	427.3089	5.93631e-05	6.72023e-04
2023/11/19	00:04:05	ok	ok	428.5760	57.624	0.065337	20.00	64.833	11.176	23368977.872713	13	427.2214	6.12418e-05	7.66645e-04
2023/11/19	00:09:05	--	ok	428.3980	57.607	0.065337	19.92	64.886	11.138	19778598.121780	12	427.1697	6.07759e-05	7.27907e-04
2023/11/19	00:09:13	ok	ok	428.9980	57.726	0.065368	19.92	64.918	11.144	25300856.948244	11	427.8831	5.79139e-05	6.79316e-04
2023/11/19	00:14:12	ok	ok	428.9880	57.720	0.065368	19.97	64.851	11.162	23530128.689297	9	427.9753	5.24458e-05	6.57840e-04
2023/11/19	00:19:12	ok	ok	428.9800	57.720	0.065368	19.97	64.796	11.152	19172513.610314	12	427.7810	5.90759e-05	7.13341e-04
2023/11/19	00:24:12	ok	ok	428.9200	57.716	0.065368	20.00	64.758	11.163	19418480.462640	9	427.7144	5.88741e-05	5.97987e-04
2023/11/19	00:29:12	ok	ok	428.9740	57.713	0.065368	20.01	64.739	11.169	18754159.138398	11	427.0873	-6.88313e-04	2.04752e-02
2023/11/19	00:34:12	ok	ok	428.9540	57.711	0.065368	19.97	64.805	11.154	20880599.628576	10	427.6786	5.85482e-05	7.57753e-04
2023/11/19	00:39:12	ok	ok	429.0060	57.707	0.065368	19.98	64.755	11.154	22902875.890820	11	427.6620	5.87910e-05	7.31656e-04
2023/11/19	00:44:12	ok	ok	428.8840	57.706	0.065368	19.95	64.814	11.143	20392908.643137	9	427.8053	5.16905e-05	6.57243e-04
2023/11/19	00:49:12	ok	ok	428.8120	57.700	0.065368	19.94	64.771	11.127	22354584.280855	10	427.7847	5.28421e-05	6.47006e-04
2023/11/19	00:54:12	ok	ok	428.7280	57.696	0.065368	19.92	64.791	11.122	21581054.133188	11	427.5353	5.95334e-05	7.63086e-04
2023/11/19	00:59:12	ok	ok	428.9380	57.695	0.065368	19.94	64.749	11.123	19632643.876158	11	427.5685	5.74683e-05	6.65947e-04
2023/11/19	01:04:12	ok	ok	428.6940	57.686	0.065368	19.91	64.778	11.109	18344843.208262	10	427.3672	6.23927e-05	6.34919e-04
2023/11/19	01:09:12	ok	ok	428.7160	57.682	0.065368	19.89	64.741	11.094	23506620.191642	9	427.6647	5.23015e-05	6.73787e-04
2023/11/19	01:14:12	ok	ok	428.7400	57.675	0.065368	19.87	64.771	11.082	22161835.532950	9	427.6215	5.22678e-05	6.73055e-04
2023/11/19	01:19:12	ok	ok	428.7320	57.668	0.065368	19.89	64.753	11.096	21343264.337702	9	427.6100	5.19341e-05	6.67006e-04
2023/11/19	01:24:12	ok	ok	428.6420	57.661	0.065368	19.84	64.691	11.049	19843623.147101	10	427.2468	6.36391e-05	7.12546e-04
2023/11/19	01:29:12	ok	ok	428.5400	57.654	0.065368	19.84	64.703	11.052	20296244.410258	12	427.1245	6.59840e-05	6.52302e-04
2023/11/19	01:34:12	--	ok	428.4580	57.642	0.065368	19.78	64.778	11.028	21584954.763057	12	427.2114	6.15606e-05	5.76148e-04
2023/11/19	01:34:20	ok	ok	429.2840	57.733	0.065396	19.81	64.814	11.053	34149756.586399	11	427.9375	5.74518e-05	6.78606e-04
2023/11/19	01:39:19	ok	ok	428.9820	57.720	0.065396	19.70	64.828	10.981	35416287.250631	11	427.7159	6.12647e-05	5.92004e-04
2023/11/19	01:44:19	ok	ok	428.9880	57.715	0.065396	19.65	64.842	10.956	32426706.447262	10	427.7233	5.99484e-05	5.75841e-04
2023/11/19	01:49:19	ok	ok	429.0200	57.712	0.065396	19.67	64.823	10.964	32111761.882295	10	427.5953	6.18992e-05	6.39966e-04
2023/11/19	01:54:19	ok	ok	429.1020	57.710	0.065396	19.71	64.831	10.992	35403911.316977	11	427.6000	6.25877e-05	6.19549e-04
2023/11/19	01:59:19	ok	ok	428.9220	57.710	0.065396	19.73	64.726	10.983	33552907.225016	11	427.7656	5.62617e-05	6.32237e-04
2023/11/19	02:04:19	ok	ok	428.9960	57.706	0.065396	19.70	64.744	10.967	32982403.208805	11	427.5520	6.20074e-05	6.07520e-04
2023/11/19	02:09:19	ok	ok	428.8980	57.706	0.065396	19.73	64.695	10.978	35707847.241374	9	427.8569	5.17892e-05	6.61569e-04
2023/11/19	02:14:19	ok	ok	428.9200	57.703	0.065396	19.71	64.694	10.969	33384451.372242	11	417.8166	4.20661e-04	3.17901e-02
2023/11/19	02:19:19	ok	ok	428.8580	57.699	0.065396	19.71	64.681	10.967	34090597.732935	9	427.7830	5.21447e-05	7.03232e-04
2023/11/19	02:24:19	ok	ok	428.8160	57.698	0.065396	19.71	64.649	10.962	37973453.800358	12	427.4589	6.19412e-05	6.02652e-04
2023/11/19	02:29:19	ok	ok	428.9120	57.698	0.065396	19.73	64.643	10.969	37003925.349873	10	427.5194	6.05333e-05	5.70684e-04
2023/11/19	02:34:19	ok	ok	428.9520	57.692	0.065396	19.71	64.649	10.962	35836038.433878	11	427.4091	6.23023e-05	6.10446e-04
2023/11/19	02:39:19	ok	ok	428.8940	57.689	0.065396	19.71	64.617	10.956	37012276.588280	12	427.5406	5.74830e-05	6.74733e-04
2023/11/19	02:44:19	ok	ok	428.8220	57.686	0.065396	19.70	64.657	10.953	37710403.932061	11	427.3979	6.05190e-05	6.12505e-04
2023/11/19	02:49:19	ok	ok	428.8440	57.685	0.065396	19.70	64.648	10.951	37255153.136886	11	427.5662	5.50848e-05	6.51565e-04
2023/11/19	02:54:19	ok	ok	428.8200	57.674	0.065396	19.67	64.654	10.935	37305592.501256	12	427.4442	5.82951e-05	6.58667e-04
2023/11/19	02:59:19	ok	ok	428.7360	57.667	0.065396	19.64	64.649	10.915	35908775.743755	12	427.4474	5.69258e-05	6.58008e-04
2023/11/19	03:04:19	ok	ok	428.7160	57.652	0.065396	19.63	64.700	10.915	37206003.727733	10	427.2584	6.09284e-05	5.90642e-04
2023/11/19	03:09:19	ok	ok	428.6180	57.647	0.065396	19.54	64.739	10.867	38373563.669026	12	427.3483	5.75924e-05	7.42192e-04
2023/11/19	03:14:19	ok	ok	428.6100	57.647	0.065396	19.50	64.744	10.841	36063788.029994	11	427.3282	5.74175e-05	6.81602e-04
2023/11/19	03:19:19	ok	ok	428.5580	57.628	0.065396	19.46	64.749	10.816	36381411.640245	11	427.3264	5.68086e-05	6.37859e-04
2023/11/19	03:24:19	ok	ok	428.5280	57.622	0.065396	19.53	64.685	10.850	40077292.893118	11	427.2647	5.82747e-05	6.76486e-04
2023/11/19	03:29:19	ok	ok	428.6140	57.609	0.065396	19.52	64.662	10.837	38333410.456501	9	427.1815	6.00466e-05	5.83030e-04
2023/11/19	03:34:19	ok	ok	428.5600	57.604	0.065396	19.54	64.643	10.851	39829957.889057	10	427.2602	5.67850e-05	5.86968e-04
2023/11/19	03:39:19	ok	ok	428.5600	57.599	0.065396	19.52	64.640	10.834	38737130.634087	8	427.4067	5.16313e-05	6.89126e-04
2023/11/19	03:44:19	ok	ok	428.5180	57.592	0.065396	19.52	64.608	10.828	40879910.365102	10	427.1765	5.79775e-05	5.88204e-04
2023/11/19	03:49:19	ok	ok	428.5740	57.571	0.065396	19.52	64.649	10.835	39307629.562566	10	427.2461	5.56750e-05	6.75597e-04
2023/11/19	03:54:19	--	ok	428.3820	57.559	0.065396	19.49	64.645	10.816	36254104.834238	9	427.1043	5.92150e-05	6.14623e-04
2023/11/19	03:54:27	ok	ok	429.0120	57.714	0.065428	19.56	64.604	10.853	34102977.463220	11	427.7595	5.87718e-05	5.71719e-04
2023/11/19	03:59:26	ok	ok	429.2760	57.707	0.065428	19.53	64.558	10.828	21108730.356096	11	427.7843	5.63354e-05	6.47421e-04
2023/11/19	04:04:26	ok	ok	428.8600	57.704	0.065428	19.47	64.622	10.804	21788508.078055	9	427.6579	5.85928e-05	6.04791e-04
2023/11/19	04:09:26	ok	ok	428.7060	57.700	0.065428	19.50	64.607	10.818	22278028.447845	10	427.6326	5.87684e-05	5.70480e-04
2023/11/19	04:14:26	ok	ok	428.8420	57.699	0.065428	19.49	64.581	10.805	20318542.655250	10	427.6176	5.83472e-05	5.86036e-04
2023/11/19	04:19:26	ok	ok	428.7060	57.698	0.065428	19.52	64.524	10.814	17608524.108015	9	427.5395	5.99413e-05	6.09330e-04
2023/11/19	04:24:26	ok	ok	428.6620	57.692	0.065428	19.49	64.561	10.802	22918742.010366	9	427.5611	5.88287e-05	6.04992e-04
2023/11/19	04:29:26	ok	ok	428.6520	57.690	0.065428	19.49	64.581	10.805	20317181.924137	11	427.3645	6.43862e-05	6.38244e-04
2023/11/19	04:34:26	ok	ok	428.8360	57.685	0.065428	19.39	64.620	10.749	17682454.723182	10	427.5730	5.54131e-05	6.70478e-04
2023/11/19	04:39:26	ok	ok	428.6180	57.679	0.065428	19.32	64.714	10.721	20518400.282027	10	427.3396	6.23350e-05	6.21966e-04
2023/11/19	04:44:26	ok	ok	428.5160	57.681	0.065428	19.30	64.671	10.704	18179352.915432	13	427.4101	5.94348e-05	6.81152e-04
2023/11/19	04:49:26	ok	ok	428.5640	57.676	0.065428	19.36	64.604	10.730	20324743.006154	11	427.2486	6.44883e-05	6.48637e-04
2023/11/19	04:54:26	ok	ok	428.6400	57.667	0.065428	19.36	64.584	10.726	17418481.194440	10	427.4270	5.77637e-05	5.78012e-04
2023/11/19	04:59:26	ok	ok	428.5640	57.665	0.065428	19.39	64.544	10.736	19059372.097673	9	427.5314	5.27474e-05	6.68338e-04
2023/11/19	05:04:26	ok	ok	428.8400	57.663	0.065428	19.37	64.585	10.735	17148263.794418	11	427.2083	6.39836e-05	6.58245e-04
2023/11/19	05:09:26	ok	ok	428.6100	57.651	0.065428	19.39	64.556	10.739	19823477.315434	10	427.3995	5.79621e-05	6.90368e-04
2023/11/19	05:14:26	ok	ok	428.6800	57.649	0.065428	19.37	64.553	10.730	20440938.599387	9	427.4986	5.22896e-05	6.69646e-04
2023/11/19	05:19:26	--	ok	428.4700	57.641	0.065428	19.36	64.498	10.712	19981861.313464	10	427.2948	5.88710e-05	5.65375e-04
2023/11/19	05:19:33	ok	ok	429.0640	57.720	0.065455	19.36	64.466	10.707	30117778.241407	11	427.8090	5.95861e-05	5.65941e-04
2023/11/19	05:24:33	ok	ok	429.1340	57.710	0.065455	19.34	64.538	10.709	30356863.738400	10	427.7503	6.00509e-05	5.84793e-04
2023/11/19	05:29:33	ok	ok	429.0840	57.709	0.065455	19.37	64.543	10.728	28418567.235024	10	427.6963	6.09685e-05	5.98111e-04
2023/11/19	05:34:33	ok	ok	428.9080	57.707	0.065455	19.37	64.501	10.721	30520304.146694	10	427.6875	6.04039e-05	5.91952e-04
2023/11/19	05:39:33	ok	ok	428.9280	57.704	0.065455	19.34	64.561	10.712	27734149.101427	10	427.7985	5.59115e-05	6.74658e-04
2023/11/19	05:44:33	ok	ok	428.8440	57.701	0.065455	19.36	64.552	10.721	29292466.904515	10	427.6495	5.98303e-05	5.80178e-04
2023/11/19	05:49:33	ok	ok	428.9540	57.700	0.065455	19.32	64.544	10.693	30158055.233846	9	427.6768	5.80259e-05	6.13495e-04
2023/11/19	05:54:33	ok	ok	428.8400	57.699	0.065455	19.33	64.526	10.698	31849875.490804	11	427.5573	6.10438e-05	6.35173e-04
2023/11/19	05:59:33	ok	ok	428.8960	57.696	0.065455	19.33	64.526	10.698	25873603.235745	10	427.5124	6.18485e-05	6.53713e-04
2023/11/19	06:04:33	ok	ok	428.7400	57.693	0.065455	19.24	64.575	10.651	29039859.169449	9	427.6497	5.47761e-05	5.90809e-04
2023/11/19	06:09:33	ok	ok	428.8260	57.694	0.065455	19.22	64.634	10.644	27356018.704792	8	427.5362	5.86998e-05	6.37559e-04
2023/11/19	06:14:33	ok	ok	428.7500	57.688	0.065455	19.19	64.640	10.627	27419216.094173	11	427.5884	5.61115e-05	6.47912e-04
2023/11/19	06:19:33	ok	ok	428.7760	57.688	0.065455	19.22	64.593	10.637	27360029.525148	10	427.5065	5.81149e-05	5.75322e-04
2023/11/19	06:24:34	ok	ok	428.6640	57.684	0.065455	19.22	64.552	10.630	27452441.592305	8	427.7528	4.97421e-05	7.30854e-04
2023/11/19	06:29:33	ok	ok	428.7240	57.683	0.065455	19.20	64.549	10.620	31384778.935231	9	427.4723	5.87136e-05	5.87626e-04
2023/11/19	06:34:33	ok	ok	428.6840	57.680	0.065455	19.24	64.512	10.641	27140533.752001	10	427.4955	5.71643e-05	5.61018e-04
2023/11/19	06:39:33	ok	ok	428.6460	57.675	0.065455	19.24	64.512	10.641	27586346.501795	11	427.2030	6.65706e-05	7.29312e-04
2023/11/19	06:44:33	ok	ok	428.7000	57.661	0.065455	19.23	64.562	10.641	27262627.753780	11	427.3967	5.95209e-05	7.39871e-04
2023/11/19	06:49:33	ok	ok	428.6600	57.665	0.065455	19.22	64.517	10.625	27502032.557346	10	427.3818	5.96825e-05	5.77332e-04
2023/11/19	06:54:33	ok	ok	428.5720	57.663	0.065455	19.23	64.520	10.633	28277034.772663	11	427.4415	5.62912e-05	6.44299e-04
2023/11/19	06:59:33	ok	ok	428.5860	57.657	0.065455	19.20	64.515	10.614	28074761.002662	10	427.2749	6.05109e-05	6.01584e-04
2023/11/19	07:04:33	ok	ok	428.5880	57.646	0.065455	19.17	64.533	10.601	31095934.928357	9	427.5309	5.21659e-05	6.76421e-04
2023/11/19	07:09:33	ok	ok	428.5420	57.646	0.065455	19.20	64.506	10.613	31128638.491355	10	427.2590	6.06133e-05	5.94995e-04
2023/11/19	07:14:33	ok	ok	428.5120	57.640	0.065455	19.23	64.501	10.630	27899600.927333	11	427.2312	6.00636e-05	6.16158e-04
2023/11/19	07:19:33	--	ok	428.4040	57.628	0.065455	19.17	64.575	10.607	30867260.707741	12	427.1530	6.23630e-05	5.78167e-04
2023/11/19	07:19:40	ok	ok	429.0440	57.719	0.065486	19.19	64.535	10.609	30268301.812105	10	427.7978	6.06296e-05	5.81755e-04
2023/11/19	07:24:40	ok	ok	428.9960	57.712	0.065486	19.20	64.506	10.613	30150545.998959	12	427.7968	5.84902e-05	6.36896e-04
2023/11/19	07:29:40	ok	ok	429.0320	57.708	0.065486	19.22	64.443	10.613	30971913.938808	8	427.8514	5.59293e-05	6.34822e-04
2023/11/19	07:34:40	ok	ok	429.0040	57.707	0.065486	19.13	64.602	10.585	28099610.967455	11	427.6077	6.24483e-05	6.29625e-04
2023/11/19	07:39:40	ok	ok	428.8760	57.701	0.065486	19.06	64.643	10.549	28693055.104487	11	427.7572	5.66614e-05	6.70648e-04
2023/11/19	07:44:40	ok	ok	428.9980	57.699	0.065486	19.07	64.549	10.542	25975442.573682	10	427.5529	6.21185e-05	6.39045e-04
2023/11/19	07:49:40	ok	ok	428.9620	57.697	0.065486	19.10	64.553	10.561	28494673.194033	10	427.5671	6.10319e-05	6.10363e-04
2023/11/19	07:54:40	ok	ok	428.8260	57.695	0.065486	19.10	64.521	10.555	30999406.661213	10	427.6736	5.76534e-05	5.71069e-04
2023/11/19	07:59:40	ok	ok	428.8720	57.694	0.065486	19.10	64.492	10.551	30645274.414465	10	427.5600	6.05075e-05	6.15817e-04
2023/11/19	08:04:40	ok	ok	428.8300	57.693	0.065486	19.12	64.535	10.566	28178583.518530	10	427.4931	6.23389e-05	6.48062e-04
2023/11/19	08:09:40	ok	ok	429.0000	57.692	0.065486	19.13	64.494	10.568	33064726.957002	10	427.7053	5.53371e-05	6.62607e-04
2023/11/19	08:14:40	ok	ok	428.8420	57.692	0.065486	19.10	64.501	10.552	31131193.882095	10	427.5197	6.06922e-05	5.69185e-04
2023/11/19	08:19:40	ok	ok	428.8320	57.688	0.065486	19.14	64.453	10.569	30787741.417804	12	427.5895	5.81473e-05	7.11224e-04
2023/11/19	08:24:40	ok	ok	428.9100	57.687	0.065486	19.14	64.517	10.580	29127835.653186	11	427.4852	6.05214e-05	6.08753e-04
2023/11/19	08:29:40	ok	ok	428.8480	57.682	0.065486	19.13	64.526	10.573	26630398.304142	9	427.5283	5.87883e-05	6.02810e-04
2023/11/19	08:34:40	ok	ok	428.8680	57.682	0.065486	19.14	64.517	10.580	31344773.986303	12	427.4697	6.05029e-05	8.64238e-04
2023/11/19	08:39:40	ok	ok	428.7760	57.679	0.065486	19.13	64.462	10.562	29624970.420665	10	427.3808	6.19817e-05	6.22896e-04
2023/11/19	08:44:40	ok	ok	428.6380	57.680	0.065486	19.14	64.475	10.573	29643260.829498	9	427.4689	5.87848e-05	5.72296e-04
2023/11/19	08:49:40	ok	ok	428.7460	57.676	0.065486	19.13	64.503	10.569	29893118.663875	11	427.5293	5.59234e-05	6.27235e-04
2023/11/19	08:54:40	ok	ok	428.7480	57.672	0.065486	19.17	64.457	10.588	31215403.146251	12	427.3201	6.26236e-05	6.17708e-04
2023/11/19	08:59:40	ok	ok	428.6100	57.668	0.065486	19.16	64.466	10.581	31545207.388762	10	427.3860	5.95116e-05	6.22025e-04
2023/11/19	09:04:40	ok	ok	428.8100	57.665	0.065486	19.22	64.498	10.622	26014333.263097	10	427.3142	6.17683e-05	6.38413e-04
2023/11/19	09:09:40	ok	ok	428.8000	57.664	0.065486	19.17	64.457	10.588	31581547.544390	12	427.3954	5.90644e-05	6.87989e-04
2023/11/19	09:14:40	ok	ok	428.6880	57.663	0.065486	19.22	64.475	10.618	29329290.068287	10	427.3171	6.11068e-05	5.80581e-04
2023/11/19	09:19:40	ok	ok	428.5660	57.655	0.065486	19.23	64.456	10.623	30901096.110441	11	427.3543	5.90659e-05	5.96582e-04
2023/11/19	09:24:40	ok	ok	428.6340	57.647	0.065486	19.27	64.462	10.651	31431235.423244	12	427.2522	6.16177e-05	6.05791e-04
2023/11/19	09:29:40	ok	ok	428.5800	57.648	0.065486	19.27	64.421	10.644	27956608.281112	12	427.1770	6.40212e-05	5.87071e-04
2023/11/19	09:34:40	ok	ok	428.6320	57.639	0.065486	19.26	64.451	10.641	27492941.190968	9	427.3112	5.90791e-05	5.82487e-04
2023/11/19	09:39:40	ok	ok	428.5160	57.643	0.065486	19.36	64.338	10.685	31093575.303450	12	427.3508	5.80033e-05	6.78816e-04
2023/11/19	09:44:40	ok	ok	428.5620	57.625	0.065486	19.29	64.434	10.656	29803147.987293	10	427.3230	5.83284e-05	5.73972e-04
2023/11/19	09:49:40	ok	ok	428.6680	57.618	0.065486	19.26	64.515	10.651	27439150.179026	9	427.2639	5.88808e-05	5.89302e-04
2023/11/19	09:54:40	--	ok	428.4900	57.606	0.065486	19.32	64.460	10.679	31013966.365152	11	427.1915	6.15290e-05	6.14958e-04
2023/11/19	09:54:47	ok	ok	429.1900	57.703	0.065512	19.32	64.439	10.675	33732191.329765	10	427.7178	6.02713e-05	5.67192e-04
2023/11/19	09:59:47	ok	ok	429.0740	57.699	0.065512	19.33	64.430	10.682	29981309.518860	10	427.6889	5.86785e-05	5.60897e-04
2023/11/19	10:04:47	ok	ok	428.9720	57.697	0.065512	19.34	64.411	10.688	30620295.927567	11	427.6348	6.05159e-05	6.23864e-04
2023/11/19	10:09:47	ok	ok	429.0500	57.698	0.065512	19.36	64.434	10.701	30652389.683972	9	427.6756	5.88608e-05	6.24154e-04
2023/11/19	10:14:47	ok	ok	428.8600	57.696	0.065512	19.39	64.439	10.719	34801346.724286	11	427.7590	5.58874e-05	6.20170e-04
2023/11/19	10:19:47	ok	ok	429.0360	57.696	0.065512	19.43	64.446	10.747	32320163.134154	9	427.6729	5.80948e-05	5.79916e-04
2023/11/19	10:24:47	ok	ok	429.0660	57.693	0.065512	19.43	64.361	10.733	29710672.968725	10	427.4842	6.34399e-05	6.62341e-04
2023/11/19	10:29:47	ok	ok	428.9180	57.691	0.065512	19.43	64.466	10.750	30663658.521267	9	427.8370	5.13875e-05	6.52396e-04
2023/11/19	10:34:47	ok	ok	428.8700	57.690	0.065512	19.46	64.451	10.767	29258387.207444	11	427.5437	6.05514e-05	6.26750e-04
2023/11/19	10:39:47	ok	ok	428.8560	57.688	0.065512	19.50	64.437	10.790	28876437.493593	9	427.6152	5.84985e-05	6.05489e-04
2023/11/19	10:44:47	ok	ok	429.0500	57.694	0.065512	19.54	64.410	10.812	30544011.544414	11	427.4939	6.29544e-05	8.50635e-04
2023/11/19	10:49:47	ok	ok	428.9400	57.690	0.065512	19.54	64.388	10.808	29420954.850652	12	427.4137	6.39116e-05	6.10575e-04
2023/11/19	10:54:47	ok	ok	428.7680	57.689	0.065512	19.60	64.407	10.847	32001655.096170	13	428.1051	-7.15292e-04	1.92345e-02
2023/11/19	10:59:47	ok	ok	428.7220	57.685	0.065512	19.57	64.457	10.839	31754150.742816	11	427.5482	5.93687e-05	7.21533e-04
2023/11/19	11:04:47	ok	ok	428.8440	57.684	0.065512	19.61	64.517	10.876	29257241.990601	11	427.5499	5.92033e-05	7.12412e-04
2023/11/19	11:09:47	ok	ok	428.7260	57.678	0.065512	19.63	64.475	10.877	30861666.168790	12	427.5470	5.83245e-05	7.32426e-04
2023/11/19	11:14:47	ok	ok	428.9020	57.679	0.065512	19.64	64.425	10.877	27982400.177284	8	427.7004	5.22988e-05	7.08401e-04
2023/11/19	11:19:47	ok	ok	428.9060	57.677	0.065512	19.67	64.442	10.899	32070678.520271	12	427.4915	5.90581e-05	6.46914e-04
2023/11/19	11:24:47	ok	ok	428.8780	57.673	0.065512	19.68	64.402	10.901	29880324.261197	11	427.4867	5.87947e-05	7.38944e-04
2023/11/19	11:29:47	ok	ok	428.6020	57.664	0.065512	19.70	64.446	10.917	30062342.256653	10	427.3073	6.35363e-05	6.86000e-04
2023/11/19	11:34:47	ok	ok	428.8900	57.657	0.065512	19.68	64.465	10.911	28894989.838208	10	416.1044	4.72418e-04	3.28807e-02
2023/11/19	11:39:47	ok	ok	428.6180	57.656	0.065512	19.68	64.520	10.921	28985012.044183	11	427.4261	5.86097e-05	7.07435e-04
2023/11/19	11:44:47	ok	ok	428.7520	57.652	0.065512	19.70	64.521	10.930	29003384.660066	13	427.3786	5.95917e-05	6.69120e-04
2023/11/19	11:49:47	ok	ok	428.8500	57.647	0.065512	19.74	64.442	10.943	30263091.630881	11	427.2401	6.31834e-05	5.99811e-04
2023/11/19	11:54:47	ok	ok	428.6120	57.639	0.065512	19.74	64.483	10.950	30028956.074551	12	427.4366	5.69690e-05	6.26762e-04
2023/11/19	11:59:47	ok	ok	428.5700	57.640	0.065512	19.75	64.497	10.961	31074392.285367	9	427.5561	5.22743e-05	6.68492e-04
2023/11/19	12:04:47	ok	ok	428.6100	57.631	0.065512	19.81	64.453	10.992	27536876.005330	12	427.4525	5.49815e-05	6.30203e-04
2023/11/19	12:09:47	ok	ok	428.5080	57.625	0.065512	19.82	64.475	11.004	31602222.291924	9	427.5147	5.20323e-05	6.59289e-04
2023/11/19	12:14:47	ok	ok	428.6580	57.614	0.065512	19.84	64.498	11.017	29534267.740023	11	427.4595	5.35996e-05	6.72265e-04
2023/11/19	12:19:47	ok	ok	428.5580	57.612	0.065512	19.82	64.508	11.010	32127654.657483	9	427.4877	5.23852e-05	6.77053e-04
2023/11/19	12:24:47	ok	ok	428.6560	57.611	0.065512	19.85	64.460	11.019	32398795.773294	11	427.3361	5.75711e-05	6.94306e-04
2023/11/19	12:29:47	ok	ok	428.5240	57.599	0.065512	19.87	64.494	11.035	29906506.301484	13	427.2892	5.85820e-05	6.88309e-04
2023/11/19	12:34:47	ok	ok	428.6680	57.586	0.065512	19.88	64.529	11.049	31664910.569067	10	427.1587	6.17719e-05	6.40629e-04
2023/11/19	12:39:47	ok	ok	428.6260	57.574	0.065512	19.89	64.488	11.051	30144295.473531	10	427.2424	5.87323e-05	5.66733e-04
2023/11/19	12:44:47	ok	ok	428.5460	57.567	0.065512	19.89	64.561	11.064	29089571.808489	14	427.2254	5.96706e-05	6.49708e-04
2023/11/19	12:49:47	ok	ok	428.6220	57.569	0.065512	19.91	64.469	11.056	28924929.222290	11	427.2248	5.86571e-05	7.44169e-04
2023/11/19	12:54:47	ok	ok	428.6260	57.557	0.065512	19.95	64.465	11.083	29917895.043536	9	427.4285	5.16110e-05	6.93350e-04
2023/11/19	12:59:47	--	ok	428.4600	57.548	0.065512	19.92	64.535	11.078	31453767.720359	12	427.2418	5.64918e-05	7.30084e-04
2023/11/19	12:59:55	ok	ok	428.9340	57.702	0.06554	19.91	64.469	11.056	35734293.309215	12	427.7581	5.67263e-05	6.54421e-04
2023/11/19	13:04:54	ok	ok	428.8160	57.700	0.06554	19.95	64.465	11.083	32397610.552158	11	427.7143	5.65012e-05	6.32947e-04
2023/11/19	13:09:54	ok	ok	428.8400	57.695	0.06554	19.94	64.494	11.080	30647710.489618	12	427.6630	5.65796e-05	6.30951e-04
2023/11/19	13:14:54	ok	ok	428.8380	57.695	0.06554	20.00	64.480	11.115	31302116.040023	11	427.5954	5.84360e-05	7.32119e-04
2023/11/19	13:19:54	ok	ok	428.8160	57.687	0.06554	19.98	64.501	11.110	29680942.108744	12	427.5372	6.01105e-05	8.86990e-04
2023/11/19	13:24:54	ok	ok	428.8040	57.683	0.06554	19.97	64.511	11.103	31641945.772533	10	427.6854	5.47382e-05	6.58419e-04
2023/11/19	13:29:54	ok	ok	428.7780	57.679	0.06554	19.98	64.489	11.108	30369937.635532	11	427.5772	5.73729e-05	6.72280e-04
2023/11/19	13:34:54	ok	ok	428.7400	57.678	0.06554	20.01	64.494	11.127	34037200.048211	11	427.4897	5.94239e-05	7.68140e-04
2023/11/19	13:39:54	ok	ok	428.7540	57.671	0.06554	20.04	64.521	11.150	30219329.873657	11	427.4811	5.84260e-05	7.12530e-04
2023/11/19	13:44:54	ok	ok	428.7060	57.659	0.06554	20.03	64.520	11.141	33542637.771984	11	417.9876	4.12489e-04	3.04670e-02
2023/11/19	13:49:54	ok	ok	428.6320	57.661	0.06554	20.03	64.497	11.137	32317986.673029	11	427.5127	5.70203e-05	6.88855e-04
2023/11/19	13:54:54	ok	ok	428.6220	57.644	0.06554	20.05	64.533	11.161	31835739.555164	9	427.6379	5.16939e-05	7.04564e-04
2023/11/19	13:59:54	ok	ok	428.7360	57.644	0.06554	20.08	64.506	11.176	32045456.677182	11	427.4946	5.67854e-05	6.52095e-04
2023/11/19	14:04:54	ok	ok	428.6240	57.635	0.06554	20.08	64.506	11.176	30241018.176736	12	427.3242	6.19588e-05	7.50898e-04
2023/11/19	14:09:54	ok	ok	428.7020	57.628	0.06554	20.09	64.549	11.192	31792949.750713	13	427.3960	5.76314e-05	6.69289e-04
2023/11/19	14:14:54	ok	ok	428.5020	57.618	0.06554	20.11	64.511	11.194	33650662.134287	11	427.3191	5.96651e-05	7.56140e-04
2023/11/19	14:19:54	ok	ok	428.6360	57.610	0.06554	20.08	64.517	11.177	29076041.186305	11	427.3067	5.91458e-05	7.51334e-04
2023/11/19	14:24:54	ok	ok	428.5700	57.593	0.06554	20.09	64.508	11.185	32322138.512505	12	427.2392	6.21460e-05	7.81200e-04
2023/11/19	14:29:54	ok	ok	428.6600	57.579	0.06554	20.11	64.511	11.194	30708616.619483	9	427.4852	5.21452e-05	7.02026e-04
2023/11/19	14:34:54	--	ok	428.4820	57.567	0.06554	20.11	64.488	11.190	33223344.012415	13	427.3035	5.87279e-05	6.98685e-04
2023/11/19	14:35:02	ok	ok	429.0240	57.712	0.065566	20.12	64.512	11.205	34441605.384236	10	427.8679	5.54800e-05	6.91070e-04
2023/11/19	14:40:01	ok	ok	428.9420	57.709	0.065566	20.15	64.485	11.217	30311701.909137	10	427.7872	5.57912e-05	7.26928e-04
2023/11/19	14:45:01	ok	ok	428.9780	57.704	0.065566	20.16	64.485	11.226	30485017.833305	9	427.9126	5.14688e-05	6.73669e-04
2023/11/19	14:50:01	ok	ok	428.9640	57.703	0.065566	20.16	64.561	11.239	33095712.907791	12	417.3851	4.54973e-04	3.20031e-02
2023/11/19	14:55:01	ok	ok	428.8160	57.700	0.065566	20.14	64.503	11.212	31751894.094730	11	427.4765	6.40817e-05	6.86653e-04
2023/11/19	15:00:01	ok	ok	428.9460	57.698	0.065566	20.15	64.517	11.223	31551701.193978	10	427.5098	6.20907e-05	6.54875e-04
2023/11/19	15:05:01	ok	ok	428.8000	57.694	0.065566	20.18	64.521	11.243	34557177.987511	11	427.6986	5.57421e-05	6.85518e-04
2023/11/19	15:10:01	ok	ok	428.8480	57.686	0.065566	20.21	64.547	11.265	32040613.140239	13	427.5618	5.99174e-05	7.12933e-04
2023/11/19	15:15:01	ok	ok	428.7740	57.682	0.065566	20.18	64.544	11.247	29776684.293316	13	427.3861	6.38160e-05	6.24859e-04
2023/11/19	15:20:02	ok	ok	428.6780	57.678	0.065566	20.18	64.498	11.239	31645724.033431	12	427.5622	5.94049e-05	6.86569e-04
2023/11/19	15:25:01	ok	ok	428.7400	57.670	0.065566	20.18	64.480	11.236	28976548.163306	9	427.7168	5.16331e-05	6.70014e-04
2023/11/19	15:30:01	ok	ok	428.7960	57.657	0.065566	20.18	64.553	11.249	32347891.202463	12	427.3696	6.26334e-05	8.10016e-04
2023/11/19	15:35:01	ok	ok	428.6800	57.652	0.065566	20.16	64.520	11.232	30908535.974350	12	427.4311	6.02528e-05	7.34364e-04
2023/11/19	15:40:01	ok	ok	428.6680	57.652	0.065566	20.21	64.515	11.259	32169313.904269	9	427.6655	5.13112e-05	7.06393e-04
2023/11/19	15:45:01	ok	ok	428.6340	57.640	0.065566	20.21	64.526	11.261	31171726.089267	13	427.4540	5.78777e-05	6.84702e-04
2023/11/19	15:50:01	ok	ok	428.6320	57.631	0.065566	20.19	64.556	11.258	30193933.012500	11	427.2492	6.34491e-05	6.22925e-04
2023/11/19	15:55:01	ok	ok	428.6020	57.627	0.065566	20.24	64.543	11.284	35348506.442634	13	427.4132	5.81607e-05	6.56148e-04
2023/11/19	16:00:01	ok	ok	428.5640	57.603	0.065566	20.22	64.453	11.259	30248976.730392	11	427.4647	5.49562e-05	6.71326e-04
2023/11/19	16:05:01	ok	ok	428.5260	57.612	0.065566	20.24	64.488	11.274	33354269.626690	10	427.5899	4.92068e-05	7.10586e-04
2023/11/19	16:10:01	ok	ok	428.6220	57.585	0.065566	20.22	64.529	11.272	27132832.983944	11	427.3289	5.78124e-05	7.05531e-04
2023/11/19	16:15:01	ok	ok	428.5140	57.584	0.065566	20.19	64.565	11.259	31165906.220374	12	427.2365	6.15682e-05	7.60979e-04
2023/11/19	16:20:01	ok	ok	428.5880	57.579	0.065566	20.21	64.492	11.255	30536486.017621	11	427.1683	6.23388e-05	5.93580e-04
2023/11/19	16:25:01	ok	ok	428.5280	57.555	0.065566	20.24	64.479	11.272	29504712.610839	14	427.3028	5.84661e-05	7.41222e-04
2023/11/19	16:30:01	--	ok	428.4580	57.555	0.065566	20.25	64.521	11.289	29799294.902538	12	427.2591	5.77668e-05	7.27583e-04
2023/11/19	16:30:08	ok	ok	429.0780	57.713	0.065594	20.25	64.511	11.287	37087346.544428	9	427.9651	5.22541e-05	6.80988e-04
2023/11/19	16:35:08	ok	ok	428.8980	57.707	0.065594	20.22	64.517	11.270	33364057.226040	11	427.7503	5.75340e-05	6.94720e-04
2023/11/19	16:40:08	ok	ok	428.9600	57.703	0.065594	20.22	64.552	11.276	27762875.430165	9	427.8597	5.21539e-05	6.97233e-04
2023/11/19	16:45:08	ok	ok	428.9100	57.701	0.065594	20.19	64.512	11.250	30864809.272507	11	427.7205	5.64723e-05	6.77281e-04
2023/11/19	16:50:08	ok	ok	428.8860	57.695	0.065594	20.21	64.590	11.272	28998727.091024	11	417.8064	4.25313e-04	3.16778e-02
2023/11/19	16:55:08	ok	ok	428.8240	57.687	0.065594	20.19	64.535	11.254	31014184.368780	11	427.5206	6.11390e-05	7.74321e-04
2023/11/19	17:00:08	ok	ok	428.8180	57.683	0.065594	20.21	64.547	11.265	32935390.575469	9	427.7547	5.21329e-05	6.82690e-04
2023/11/19	17:05:08	ok	ok	428.7860	57.680	0.065594	20.21	64.538	11.263	28981063.326308	13	427.4557	6.17522e-05	7.26023e-04
2023/11/19	17:10:08	ok	ok	428.8260	57.670	0.065594	20.18	64.521	11.243	26606619.294500	10	427.4338	6.01965e-05	5.94567e-04
2023/11/19	17:15:08	ok	ok	428.6600	57.664	0.065594	20.19	64.544	11.256	30239673.784371	12	427.5179	5.82636e-05	6.59993e-04
2023/11/19	17:20:08	ok	ok	428.7400	57.655	0.065594	20.19	64.524	11.252	30568061.759081	10	427.3703	6.20346e-05	6.50369e-04
2023/11/19	17:25:08	ok	ok	428.6260	57.644	0.065594	20.22	64.529	11.272	29954271.070104	12	427.3878	6.13747e-05	7.64078e-04
2023/11/19	17:30:08	ok	ok	428.7300	57.648	0.065594	20.22	64.529	11.272	29435383.761551	9	427.6399	5.16773e-05	6.88539e-04
2023/11/19	17:35:08	ok	ok	428.6540	57.633	0.065594	20.24	64.530	11.281	30440899.854524	12	427.3291	6.13207e-05	6.26191e-04
2023/11/19	17:40:08	ok	ok	428.5760	57.618	0.065594	20.21	64.515	11.259	29803318.033136	13	427.3442	6.09667e-05	6.93648e-04
2023/11/19	17:45:08	ok	ok	428.5920	57.607	0.065594	20.18	64.617	11.260	32973097.465563	12	427.2596	6.25745e-05	8.01363e-04
2023/11/19	17:50:08	ok	ok	428.5500	57.592	0.065594	20.14	64.631	11.234	28313614.709044	12	427.3540	5.76768e-05	7.39501e-04
2023/11/19	17:55:08	ok	ok	428.5640	57.581	0.065594	20.12	64.598	11.219	31574645.144610	11	427.4127	5.45384e-05	6.81447e-04
2023/11/19	18:00:08	ok	ok	428.5300	57.576	0.065594	20.15	64.570	11.232	29547650.641467	12	427.2625	5.97046e-05	7.09794e-04
2023/11/19	18:05:08	--	ok	428.4540	57.561	0.065594	20.16	64.584	11.243	28706782.771049	9	427.2412	5.90445e-05	6.25146e-04
2023/11/19	18:05:15	ok	ok	429.1000	57.715	0.065623	20.19	64.617	11.268	36624380.696992	11	427.9031	5.54971e-05	6.60957e-04
2023/11/19	18:10:15	ok	ok	428.9940	57.711	0.065623	20.25	64.575	11.298	32532984.219078	11	427.8637	5.57265e-05	6.51303e-04
2023/11/19	18:15:15	ok	ok	428.9060	57.708	0.065623	20.19	64.599	11.265	32893734.927733	11	427.8069	5.61276e-05	6.69145e-04
2023/11/19	18:20:15	ok	ok	429.0360	57.708	0.065623	20.22	64.570	11.280	32049185.497563	10	427.5403	6.43635e-05	7.11504e-04
2023/11/19	18:25:15	ok	ok	429.0960	57.703	0.065623	20.24	64.520	11.280	31364276.675370	9	427.9025	5.14596e-05	6.60660e-04
2023/11/19	18:30:15	ok	ok	428.8500	57.699	0.065623	20.21	64.547	11.265	32171681.623931	11	427.7586	5.54565e-05	6.80043e-04
2023/11/19	18:35:15	ok	ok	428.8020	57.691	0.065623	20.25	64.521	11.289	32291063.489977	13	427.6008	5.99529e-05	7.54550e-04
2023/11/19	18:40:15	ok	ok	428.9100	57.686	0.065623	20.22	64.506	11.268	30719505.246541	11	427.6882	5.67513e-05	7.18307e-04
2023/11/19	18:45:15	ok	ok	428.8300	57.686	0.065623	20.22	64.529	11.272	34575766.552105	11	427.6706	5.62304e-05	6.81077e-04
2023/11/19	18:50:15	ok	ok	428.8040	57.680	0.065623	20.25	64.498	11.285	31201848.393944	13	427.5336	6.10978e-05	6.79805e-04
2023/11/19	18:55:15	ok	ok	428.7360	57.676	0.065623	20.22	64.552	11.276	31429708.378350	9	427.7578	5.17631e-05	6.68689e-04
2023/11/19	19:00:15	ok	ok	428.8640	57.665	0.065623	20.24	64.584	11.291	30933418.050432	11	427.6201	5.58861e-05	6.89468e-04
2023/11/19	19:05:15	ok	ok	428.8240	57.659	0.065623	20.24	64.520	11.280	30556124.554852	9	427.6231	5.34843e-05	6.41471e-04
2023/11/19	19:10:15	ok	ok	428.6440	57.653	0.065623	20.26	64.535	11.300	32231136.544539	10	427.6887	5.26479e-05	6.45088e-04
2023/11/19	19:15:15	ok	ok	428.7740	57.645	0.065623	20.28	64.503	11.305	34372419.420985	9	427.6811	5.18093e-05	7.00522e-04
2023/11/19	19:20:15	ok	ok	428.7100	57.624	0.065623	20.24	64.543	11.284	30773701.097334	10	427.4015	5.93843e-05	5.85058e-04
2023/11/19	19:25:15	ok	ok	428.6520	57.619	0.065623	20.28	64.474	11.300	29618068.962519	12	427.2800	6.30541e-05	6.06340e-04
2023/11/19	19:30:15	ok	ok	428.6120	57.607	0.065623	20.26	64.439	11.283	34151898.344607	13	427.4150	5.75608e-05	6.71583e-04
2023/11/19	19:35:15	ok	ok	428.6120	57.594	0.065623	20.25	64.489	11.283	29617678.864604	11	427.3881	5.86360e-05	7.35745e-04
2023/11/19	19:40:15	ok	ok	428.6560	57.587	0.065623	20.22	64.561	11.278	32615951.337905	11	427.2244	6.38450e-05	6.52752e-04
2023/11/19	19:45:15	--	ok	428.4600	57.584	0.065623	20.19	64.544	11.256	32024346.253780	11	427.2932	5.91596e-05	7.60032e-04
2023/11/19	19:45:23	ok	ok	429.1080	57.720	0.065651	20.21	64.556	11.267	34856957.920667	9	428.0284	5.25415e-05	6.67414e-04
2023/11/19	19:50:22	ok	ok	429.0220	57.712	0.065651	20.22	64.488	11.265	35525616.679957	11	427.8297	5.69680e-05	6.63743e-04
2023/11/19	19:55:22	ok	ok	428.9700	57.711	0.065651	20.21	64.515	11.259	34495022.414455	10	427.7234	5.90404e-05	5.61078e-04
2023/11/19	20:00:22	ok	ok	428.9980	57.707	0.065651	20.22	64.517	11.270	32632213.593177	12	427.7122	5.96057e-05	6.99609e-04
2023/11/19	20:05:22	ok	ok	428.9920	57.704	0.065651	20.21	64.556	11.267	34850620.103810	11	427.7515	5.69116e-05	6.73323e-04
2023/11/19	20:10:22	ok	ok	428.9160	57.701	0.065651	20.21	64.515	11.259	33198990.206586	11	427.6535	5.97166e-05	7.50692e-04
2023/11/19	20:15:22	ok	ok	428.8400	57.695	0.065651	20.18	64.575	11.252	30681912.196672	11	427.5877	6.07205e-05	7.95107e-04
2023/11/19	20:20:22	ok	ok	428.9080	57.689	0.065651	20.19	64.535	11.254	34700290.252662	13	427.5703	6.11637e-05	7.07964e-04
2023/11/19	20:25:22	ok	ok	428.8400	57.687	0.065651	20.18	64.544	11.247	33947091.164136	11	427.5030	6.13662e-05	5.68355e-04
2023/11/19	20:30:22	ok	ok	428.7080	57.680	0.065651	20.14	64.538	11.218	32633577.815496	10	427.5581	5.82103e-05	5.93911e-04
2023/11/19	20:35:22	ok	ok	428.7680	57.674	0.065651	20.08	64.613	11.194	34569303.808959	9	427.7173	5.21011e-05	6.93003e-04
2023/11/19	20:40:22	ok	ok	428.7720	57.657	0.065651	20.05	64.649	11.181	30373869.680545	11	427.5635	5.58563e-05	6.96703e-04
[truncated: 2,219 more rows]
