# Supplementary material for: Plastic Creep Constraint in Nylon Instrument Strings
Source: Materials (Basel). 2025 Jan 7;18(2):223. doi: 10.3390/ma18020223 (PMC11766866; doi:10.3390/ma18020223)
Supplement: Supplementary file 1 [file materials-18-00223-s001.zip › data_files/string_N26_nylon/string_test_data_N26_step_2.csv]

Date	Time	+-	f0	Frequency	Tension	LengthAdj	Temp	Rel.Hm	Abs.Hm	Pk.Magnitude	Harmonics	Fitted.f0	Bend.Stiff	Fit.Error
2023/11/27	09:32:58	--	ok	428.6940	57.283	0.066992	20.26	54.684	9.575	12189462.580779	11	427.2460	5.91702e-05	5.76565e-04
2023/11/27	09:33:09	--	ok	394.1600	48.999	0.065185	20.19	54.926	9.578	36386363.328228	5	393.0090	4.78699e-05	6.45307e-04
2023/11/27	09:33:17	--	ok	394.5200	49.009	0.065229	20.04	55.041	9.512	37612902.465476	9	392.9385	5.84961e-05	6.05532e-04
2023/11/27	09:33:26	--	ok	394.6700	49.054	0.065255	19.92	55.412	9.512	37511813.714816	8	393.1493	5.91610e-05	6.57869e-04
2023/11/27	09:33:34	ok	ok	395.0980	49.225	0.065272	19.82	55.639	9.496	40442037.209658	7	393.7111	5.69817e-05	6.59464e-04
2023/11/27	09:38:34	--	ok	396.6600	49.565	0.065272	19.95	57.229	9.839	42781394.579591	7	395.4045	5.42327e-05	6.98289e-04
2023/11/27	09:38:42	ok	ok	394.8440	49.126	0.065184	19.92	57.270	9.831	39774743.582091	9	393.4232	5.91384e-05	6.37027e-04
2023/11/27	09:43:42	--	ok	395.5240	49.273	0.065184	19.91	57.914	9.932	38962739.225228	8	393.9715	5.89128e-05	6.39541e-04
2023/11/27	09:43:50	--	ok	395.6300	49.276	0.065156	19.92	57.925	9.943	42735264.003300	9	394.0902	5.75421e-05	6.33870e-04
2023/11/27	09:43:59	--	ok	395.4740	49.256	0.065122	19.81	57.888	9.872	41320297.110508	8	393.9978	5.72222e-05	6.23395e-04
2023/11/27	09:44:07	ok	ok	394.8380	49.056	0.065097	19.68	58.134	9.840	41733780.408133	9	393.3568	5.89362e-05	6.47959e-04
2023/11/27	09:49:06	--	ok	395.6100	49.250	0.065097	19.88	58.396	9.999	38046955.184741	7	394.1618	5.10843e-05	6.01904e-04
2023/11/27	09:49:13	--	ok	394.7540	49.023	0.065065	19.89	58.387	10.006	39896607.054469	7	393.2722	5.69877e-05	6.73014e-04
2023/11/27	09:49:21	--	ok	394.7860	49.010	0.065077	19.80	58.396	9.949	38538434.948048	8	393.1438	6.01928e-05	6.63700e-04
2023/11/27	09:49:28	--	ok	394.7380	48.998	0.065089	19.64	58.669	9.906	38224879.316196	7	393.1364	5.61358e-05	6.54003e-04
2023/11/27	09:49:35	--	ok	394.6120	48.996	0.065103	19.61	58.994	9.945	35211010.759018	9	393.3993	4.71703e-05	9.20202e-04
2023/11/27	09:49:43	--	ok	394.5260	48.996	0.065123	19.54	59.187	9.935	35960177.712042	8	393.0416	5.74698e-05	6.08704e-04
2023/11/27	09:49:50	--	ok	394.4760	48.997	0.065148	19.50	59.283	9.926	36978726.299268	8	393.1804	5.45721e-05	6.50595e-04
2023/11/27	09:49:57	--	ok	394.7980	49.037	0.065176	19.43	59.454	9.915	38771963.584868	6	393.6328	5.04268e-05	6.81424e-04
2023/11/27	09:50:05	ok	ok	394.9760	49.111	0.065187	19.39	59.673	9.926	39649366.993692	8	393.6042	5.65919e-05	6.37916e-04
2023/11/27	09:55:04	--	ok	395.4140	49.271	0.065187	20.01	58.473	10.088	34932490.970371	8	394.1270	5.62594e-05	6.36455e-04
2023/11/27	09:55:11	--	ok	395.4400	49.270	0.065165	20.01	58.573	10.105	39098365.891930	9	394.0235	5.82461e-05	6.34558e-04
2023/11/27	09:55:18	--	ok	395.4360	49.268	0.065142	19.98	58.569	10.089	38829271.677052	12	393.6150	9.33959e-05	1.47384e-02
2023/11/27	09:55:26	--	ok	395.2760	49.249	0.065118	19.88	58.634	10.040	35670723.683352	9	393.9211	5.90429e-05	6.07665e-04
2023/11/27	09:55:33	--	ok	395.2880	49.228	0.065104	19.80	58.804	10.019	36120035.021285	9	393.8258	5.93552e-05	6.36561e-04
2023/11/27	09:55:40	ok	ok	395.1660	49.205	0.065089	19.73	59.113	10.031	33795809.465999	9	393.6977	6.06771e-05	6.46091e-04
2023/11/27	10:00:40	--	ok	395.2060	49.286	0.065089	20.04	58.859	10.172	31930214.672611	8	394.1871	5.88390e-05	6.84434e-04
2023/11/27	10:00:47	--	ok	395.2700	49.267	0.065078	20.00	58.831	10.142	33377089.390374	9	394.0012	5.87392e-05	6.09933e-04
2023/11/27	10:00:55	ok	ok	394.9660	49.162	0.065063	19.95	58.894	10.126	35650199.491297	9	393.6786	5.83968e-05	5.67367e-04
2023/11/27	10:05:54	--	ok	395.3120	49.251	0.065063	20.04	58.962	10.190	34503897.610265	8	393.8952	5.93597e-05	6.69555e-04
2023/11/27	10:06:01	ok	ok	395.0560	49.128	0.065047	20.05	58.999	10.204	36518037.311791	8	393.6611	5.61276e-05	6.61589e-04
2023/11/27	10:11:01	--	ok	395.2100	49.215	0.065047	20.07	59.124	10.235	32471218.512876	8	393.6292	6.22689e-05	6.89164e-04
2023/11/27	10:11:08	ok	ok	395.0840	49.119	0.065036	20.07	59.113	10.233	36026495.200996	8	393.6634	5.60348e-05	5.61833e-04
2023/11/27	10:16:08	ok	ok	395.1440	49.168	0.065036	20.05	59.283	10.253	33361369.533001	8	393.6046	6.14004e-05	6.65788e-04
2023/11/27	10:21:08	--	ok	395.6480	49.223	0.065036	20.07	59.420	10.286	34390480.614584	9	393.6810	6.18897e-05	6.70703e-04
2023/11/27	10:21:15	--	ok	394.7340	49.006	0.065001	20.03	59.504	10.275	27688504.607076	7	393.1776	5.68873e-05	6.50541e-04
2023/11/27	10:21:23	--	ok	394.6400	49.002	0.065015	20.03	59.481	10.271	32127656.151474	6	393.4647	4.82943e-05	7.34061e-04
2023/11/27	10:21:30	--	ok	394.4340	48.996	0.065034	19.94	59.536	10.228	29572410.594298	7	393.1170	5.60107e-05	6.26333e-04
2023/11/27	10:21:37	--	ok	394.4800	48.990	0.065064	19.82	59.768	10.201	31851535.767153	8	393.0152	5.71159e-05	6.55798e-04
2023/11/27	10:21:45	--	ok	394.4600	48.990	0.065092	19.80	59.924	10.210	28720890.387466	6	393.0499	5.49513e-05	7.21068e-04
2023/11/27	10:21:52	--	ok	394.7720	49.022	0.065121	19.75	60.044	10.205	32144129.927974	7	393.2536	5.96056e-05	7.49296e-04
2023/11/27	10:21:59	ok	ok	394.8820	49.086	0.065133	19.68	60.281	10.203	33229056.753310	8	393.6518	5.55589e-05	6.43424e-04
2023/11/27	10:26:59	--	ok	395.6540	49.223	0.065133	20.05	59.553	10.300	31561788.505503	10	393.7139	6.10342e-05	6.21399e-04
2023/11/27	10:27:06	--	ok	395.2360	49.212	0.065098	20.07	59.600	10.318	33364856.478353	6	393.7799	5.84298e-05	7.83121e-04
2023/11/27	10:27:14	--	ok	395.3020	49.196	0.065086	20.01	59.623	10.286	32928753.566408	7	393.7353	5.89207e-05	6.91118e-04
2023/11/27	10:27:21	ok	ok	395.1980	49.160	0.06507	19.91	59.747	10.247	33639889.581111	8	393.6994	5.82760e-05	6.53109e-04
2023/11/27	10:32:21	--	ok	395.4840	49.247	0.06507	20.12	59.576	10.347	35930955.362134	8	394.0575	5.45054e-05	6.60053e-04
2023/11/27	10:32:28	--	ok	395.4000	49.241	0.065044	20.09	59.614	10.336	39431462.263821	9	393.9825	5.70612e-05	6.23789e-04
2023/11/27	10:32:36	--	ok	395.2580	49.186	0.065023	20.03	59.649	10.300	35324605.007354	7	393.7423	5.94426e-05	7.03951e-04
2023/11/27	10:32:43	--	ok	394.7940	49.039	0.065009	19.91	59.791	10.254	37690115.472339	8	393.4686	5.69869e-05	6.22086e-04
2023/11/27	10:32:50	ok	ok	394.8020	49.039	0.06502	19.87	60.020	10.269	36789857.128172	7	393.6043	5.21052e-05	6.73951e-04
2023/11/27	10:37:50	--	ok	394.6260	49.162	0.06502	20.11	59.745	10.367	32430848.144610	7	393.5735	6.16195e-05	7.35793e-04
2023/11/27	10:37:58	ok	ok	395.1560	49.164	0.065039	20.08	59.751	10.352	33825769.495887	7	393.8351	5.29426e-05	6.88674e-04
2023/11/27	10:42:57	--	ok	395.2200	49.204	0.065039	20.14	59.695	10.376	30573617.686436	11	392.6662	1.25387e-04	1.38100e-02
2023/11/27	10:43:04	--	ok	395.2240	49.195	0.065028	20.11	59.745	10.367	32966129.850310	7	393.8766	5.46871e-05	6.45042e-04
2023/11/27	10:43:12	--	ok	395.4000	49.171	0.065016	20.01	59.783	10.314	33098820.899895	9	393.7996	5.62552e-05	6.28096e-04
2023/11/27	10:43:19	ok	ok	394.8140	49.019	0.064995	19.91	59.939	10.280	29455437.826650	7	393.4750	5.35220e-05	6.77601e-04
2023/11/27	10:48:18	--	ok	394.7760	49.097	0.064995	20.12	59.823	10.390	30618127.853052	7	393.6963	5.51046e-05	7.30086e-04
2023/11/27	10:48:25	ok	ok	395.1240	49.114	0.065007	20.11	59.850	10.385	36100926.902709	6	393.5895	5.82531e-05	7.36452e-04
2023/11/27	10:53:24	--	ok	395.2500	49.146	0.065007	20.03	60.084	10.375	31630767.195138	11	393.0050	1.27924e-04	1.59252e-02
2023/11/27	10:53:31	ok	ok	394.9920	49.130	0.064994	20.01	60.070	10.363	31141280.761855	8	393.7045	5.52926e-05	7.20734e-04
2023/11/27	10:58:31	--	ok	395.2240	49.153	0.064994	19.95	60.127	10.338	33280471.867344	9	393.6207	5.82136e-05	6.36789e-04
2023/11/27	10:58:38	ok	ok	395.0680	49.057	0.064982	19.95	60.191	10.349	35635569.356085	7	393.3540	5.90459e-05	6.94654e-04
2023/11/27	11:03:37	--	ok	395.5000	49.091	0.064982	19.91	60.204	10.325	35274782.147597	6	393.5571	5.52960e-05	6.87232e-04
2023/11/27	11:03:44	--	ok	394.3920	48.993	0.064955	19.94	60.166	10.336	32755556.883953	8	393.7294	3.47081e-05	1.46172e-03
2023/11/27	11:03:52	--	ok	394.4540	48.990	0.064987	19.85	60.218	10.294	33399942.197691	7	392.9249	5.90522e-05	6.61697e-04
2023/11/27	11:03:59	--	ok	394.5440	48.981	0.065016	19.75	60.363	10.259	38037806.244889	8	392.9876	5.51343e-05	6.35368e-04
2023/11/27	11:04:07	--	ok	394.3260	48.977	0.065041	19.73	60.539	10.273	31312735.013650	8	393.3954	4.36547e-05	1.12499e-03
2023/11/27	11:04:14	--	ok	394.5700	48.997	0.065077	19.67	60.734	10.272	31558165.564685	8	393.0176	5.92058e-05	6.63336e-04
2023/11/27	11:04:21	ok	ok	395.1840	49.086	0.065099	19.58	60.871	10.244	37196048.686379	8	393.4742	5.95286e-05	6.91795e-04
2023/11/27	11:09:21	--	ok	395.5260	49.213	0.065099	20.03	60.052	10.370	35206076.461506	5	394.0752	5.03018e-05	7.90592e-04
2023/11/27	11:09:28	--	ok	394.6860	49.033	0.065072	20.04	60.044	10.377	34364404.208431	7	393.2393	6.00533e-05	7.10916e-04
2023/11/27	11:09:36	ok	ok	395.1280	49.109	0.065088	19.98	60.076	10.348	37556274.360440	7	393.5730	5.80593e-05	6.62344e-04
2023/11/27	11:14:35	--	ok	395.4400	49.148	0.065088	20.00	60.143	10.368	36452098.986214	11	393.2441	1.16010e-04	1.55870e-02
2023/11/27	11:14:42	ok	ok	395.1220	49.140	0.065065	20.01	60.177	10.382	36220513.963092	9	393.6494	5.71112e-05	6.51309e-04
2023/11/27	11:19:41	ok	ok	395.1940	49.158	0.065065	19.98	60.237	10.376	34189162.084735	9	393.6791	5.76817e-05	6.23418e-04
2023/11/27	11:24:41	--	ok	395.6580	49.187	0.065065	20.03	60.264	10.407	34851840.827692	9	393.6844	5.97845e-05	6.44368e-04
2023/11/27	11:24:48	ok	ok	395.1560	49.180	0.06503	20.01	60.282	10.400	35874678.071154	9	393.6775	5.87588e-05	6.27132e-04
2023/11/27	11:29:48	--	ok	395.4500	49.220	0.06503	20.09	60.359	10.465	32855664.723715	8	393.7973	5.81942e-05	6.54242e-04
2023/11/27	11:29:55	--	ok	395.3820	49.216	0.065006	20.08	60.285	10.444	38905428.467094	6	393.8266	5.83225e-05	7.56602e-04
2023/11/27	11:30:03	--	ok	395.2320	49.167	0.064986	19.95	60.328	10.372	32249672.041791	8	393.8052	5.55793e-05	6.55805e-04
2023/11/27	11:30:10	ok	ok	395.0100	49.071	0.064973	19.81	60.584	10.332	39687461.741605	8	393.4625	5.89868e-05	6.29750e-04
2023/11/27	11:35:09	ok	ok	395.1540	49.191	0.064973	20.07	60.388	10.454	34034419.760684	9	393.7048	5.93132e-05	6.53574e-04
2023/11/27	11:40:09	--	ok	395.2280	49.208	0.064973	20.08	60.346	10.455	33876185.259893	9	393.7780	5.78599e-05	6.63874e-04
2023/11/27	11:40:17	ok	ok	395.0460	49.107	0.064961	20.07	60.365	10.450	36142792.643111	8	393.6071	5.81076e-05	6.53543e-04
2023/11/27	11:45:16	--	ok	395.3980	49.142	0.064961	20.09	60.478	10.486	34107159.296266	7	393.7338	5.49110e-05	7.19077e-04
2023/11/27	11:45:23	--	ok	394.7960	49.015	0.06494	20.11	60.414	10.483	33569098.796444	8	393.3260	5.71144e-05	7.46147e-04
2023/11/27	11:45:30	--	ok	394.7020	49.010	0.064951	20.07	60.377	10.452	33339511.905425	7	393.2786	5.60070e-05	6.36185e-04
2023/11/27	11:45:38	--	ok	394.7680	49.002	0.064966	19.97	60.468	10.408	35319064.700457	7	393.2635	5.46454e-05	6.39312e-04
2023/11/27	11:45:45	--	ok	394.5060	48.998	0.064979	19.87	60.679	10.382	31720427.185060	7	393.0369	5.92664e-05	6.81764e-04
2023/11/27	11:45:52	--	ok	394.6320	48.997	0.065005	19.82	60.864	10.388	33022733.807198	7	393.1340	5.62421e-05	6.75086e-04
2023/11/27	11:46:00	--	ok	394.5120	48.996	0.065025	19.77	61.132	10.399	34414241.533157	8	393.1235	5.60983e-05	6.08549e-04
2023/11/27	11:46:07	--	ok	394.5880	48.995	0.065051	19.68	61.331	10.381	33919105.937233	7	393.0098	5.93134e-05	6.75193e-04
2023/11/27	11:46:14	ok	ok	395.0880	49.059	0.065072	19.64	61.517	10.386	37850573.542079	6	393.6417	5.40027e-05	7.38738e-04
2023/11/27	11:51:14	ok	ok	395.1940	49.174	0.065072	20.08	60.516	10.484	34992420.278647	9	393.7256	5.83342e-05	6.20831e-04
2023/11/27	11:56:14	--	ok	395.2180	49.214	0.065072	20.12	60.523	10.512	31936408.734871	10	393.7509	5.84138e-05	6.22718e-04
2023/11/27	11:56:22	ok	ok	395.0460	49.106	0.065061	20.09	60.510	10.491	35877217.416734	8	393.5012	6.00605e-05	6.47655e-04
2023/11/27	12:01:21	ok	ok	395.1180	49.143	0.065061	20.11	60.616	10.518	35585186.309225	6	393.5931	5.91193e-05	7.77406e-04
2023/11/27	12:06:21	--	ok	395.5220	49.150	0.065061	20.09	60.699	10.524	31613342.312655	7	393.5848	6.03526e-05	7.26739e-04
2023/11/27	12:06:28	--	ok	395.5940	49.138	0.065033	20.09	60.647	10.515	33416679.481365	8	393.6121	5.91997e-05	6.39659e-04
2023/11/27	12:06:35	ok	ok	395.0880	49.111	0.065002	20.04	60.649	10.481	33219304.722316	6	393.5624	5.89001e-05	7.20765e-04
2023/11/27	12:11:35	--	ok	395.3760	49.171	0.065002	20.07	60.729	10.513	35536450.947829	7	393.8408	5.45974e-05	6.51271e-04
2023/11/27	12:11:42	--	ok	395.3020	49.162	0.064982	20.07	60.739	10.515	34809295.657802	8	393.6662	5.94900e-05	6.70760e-04
2023/11/27	12:11:50	ok	ok	395.2000	49.137	0.064966	20.04	60.725	10.494	35324737.887283	6	393.7005	5.68573e-05	7.14957e-04
2023/11/27	12:16:49	--	ok	395.2380	49.171	0.064966	19.97	60.885	10.479	34454903.499421	6	393.7220	5.71890e-05	7.43768e-04
2023/11/27	12:16:56	ok	ok	395.1860	49.162	0.064953	19.91	60.876	10.440	38250825.319347	8	393.6321	5.85953e-05	6.71369e-04
2023/11/27	12:21:56	--	ok	395.3580	49.185	0.064953	19.91	60.876	10.440	34693185.049711	6	393.6986	5.91101e-05	7.65038e-04
2023/11/27	12:22:04	ok	ok	395.0340	49.055	0.064934	19.95	60.900	10.471	35129104.398442	6	393.3599	5.91383e-05	7.84715e-04
2023/11/27	12:27:03	ok	ok	395.0920	49.075	0.064934	19.97	60.885	10.479	36502697.155177	8	393.3807	5.99426e-05	6.60230e-04
2023/11/27	12:32:03	ok	ok	395.0480	49.097	0.064934	20.01	60.900	10.507	32653770.638998	8	393.4818	5.94786e-05	6.41261e-04
2023/11/27	12:37:03	--	ok	395.2520	49.112	0.064934	20.04	60.830	10.512	32416120.530092	8	393.4728	6.10667e-05	6.61012e-04
2023/11/27	12:37:10	ok	ok	394.9120	49.023	0.064921	20.05	60.864	10.526	31640447.543093	6	393.3967	5.53377e-05	7.00592e-04
2023/11/27	12:42:10	ok	ok	394.9340	49.041	0.064921	20.08	60.868	10.545	36467886.214425	8	393.3245	5.99093e-05	6.66761e-04
2023/11/27	12:47:10	ok	ok	394.9060	49.064	0.064921	20.11	60.935	10.573	34939176.146342	7	393.4538	5.73682e-05	7.56619e-04
2023/11/27	12:52:10	--	ok	395.2520	49.070	0.064921	20.11	60.978	10.581	33802905.478050	7	393.4320	5.89067e-05	6.60305e-04
2023/11/27	12:52:17	ok	ok	394.8840	49.013	0.064908	20.11	60.935	10.573	35034831.351652	7	393.3016	5.61509e-05	6.51144e-04
2023/11/27	12:57:17	--	ok	394.7100	49.023	0.064908	20.16	60.977	10.615	34410323.410202	8	393.2715	5.88366e-05	6.40899e-04
2023/11/27	12:57:25	ok	ok	394.9180	49.027	0.064923	20.15	60.931	10.599	35700689.834955	8	393.2846	5.99788e-05	6.72226e-04
2023/11/27	13:02:25	ok	ok	395.0100	49.041	0.064923	20.18	61.032	10.635	35046276.199353	7	393.3292	5.93182e-05	6.99487e-04
2023/11/27	13:07:25	--	ok	394.7760	49.048	0.064923	20.14	61.045	10.611	33095091.119062	7	393.4298	5.73022e-05	6.73644e-04
2023/11/27	13:07:32	ok	ok	395.1820	49.052	0.064935	20.18	61.074	10.642	39366018.242794	6	393.3640	5.84065e-05	7.03908e-04
2023/11/27	13:12:32	ok	ok	395.0980	49.049	0.064935	20.16	61.028	10.624	33270159.430383	5	393.4275	5.75426e-05	8.21664e-04
2023/11/27	13:17:32	ok	ok	394.9580	49.049	0.064935	20.19	61.001	10.638	31069627.157261	6	393.4994	5.69553e-05	7.29903e-04
2023/11/27	13:22:32	ok	ok	395.0520	49.082	0.064935	20.15	61.123	10.633	34259818.246995	7	393.4487	6.01243e-05	7.11543e-04
2023/11/27	13:27:32	ok	ok	395.1420	49.070	0.064935	20.16	61.114	10.639	36141337.871861	5	393.4042	5.71699e-05	2.28263e-04
2023/11/27	13:32:32	--	ok	395.2700	49.090	0.064935	20.03	61.317	10.588	37187406.054491	6	393.5156	5.78927e-05	7.52265e-04
2023/11/27	13:32:39	ok	ok	395.0860	49.096	0.064921	20.07	61.292	10.611	37901917.644420	7	393.5496	5.87501e-05	6.75562e-04
2023/11/27	13:37:39	ok	ok	395.1800	49.090	0.064921	19.94	61.421	10.552	36315688.366250	7	393.4035	6.03704e-05	7.10867e-04
2023/11/27	13:42:39	--	ok	395.3860	49.117	0.064921	20.01	61.294	10.574	37843366.510240	7	393.5197	5.91680e-05	6.87430e-04
2023/11/27	13:42:46	ok	ok	394.9900	49.045	0.0649	20.01	61.283	10.573	39234991.207578	6	393.6631	5.08394e-05	7.71485e-04
2023/11/27	13:47:46	ok	ok	395.0120	49.069	0.0649	20.07	61.184	10.592	32648665.975695	7	393.3685	6.00172e-05	6.88775e-04
2023/11/27	13:52:46	ok	ok	395.0920	49.083	0.0649	20.11	61.234	10.625	36626191.637350	5	393.5954	5.46012e-05	7.82536e-04
2023/11/27	13:57:46	--	ok	395.3520	49.102	0.0649	20.11	61.224	10.624	36294162.661260	3	393.3340	5.76561e-05	1.09254e-05
2023/11/27	13:57:53	ok	ok	394.8560	49.004	0.064881	20.08	61.198	10.602	36939788.322782	6	393.2436	5.55361e-05	7.19156e-04
2023/11/27	14:02:53	--	ok	394.7980	49.021	0.064881	20.14	61.280	10.652	32505920.489884	7	393.1835	6.01295e-05	6.95242e-04
2023/11/27	14:03:00	--	ok	394.7000	49.017	0.064892	20.15	61.228	10.651	32588807.628130	7	393.2925	5.71033e-05	6.68425e-04
2023/11/27	14:03:08	--	ok	394.6120	49.010	0.064908	20.11	61.234	10.625	35601393.608586	8	393.3478	5.49607e-05	6.83518e-04
2023/11/27	14:03:16	--	ok	394.6340	49.000	0.064928	20.04	61.276	10.589	36817635.485175	9	393.2460	5.56206e-05	5.98182e-04
2023/11/27	14:03:23	--	ok	394.5200	48.995	0.064948	19.89	61.512	10.541	36659602.948181	7	392.9804	5.95049e-05	7.23128e-04
2023/11/27	14:03:30	--	ok	394.5220	48.996	0.064973	19.85	61.729	10.552	31147079.372176	7	393.0507	5.66857e-05	6.31618e-04
2023/11/27	14:03:37	--	ok	394.4140	48.997	0.064999	19.77	61.917	10.533	32060865.435172	7	393.0108	5.91469e-05	7.20476e-04
2023/11/27	14:03:45	ok	ok	395.1200	49.115	0.06503	19.73	62.135	10.543	39189101.984644	6	393.6473	5.79625e-05	7.23346e-04
2023/11/27	14:08:44	ok	ok	394.8060	49.225	0.06503	20.14	61.196	10.637	33044814.471483	7	393.8347	5.87573e-05	6.76915e-04
2023/11/27	14:13:44	ok	ok	394.9100	49.223	0.06503	20.16	61.274	10.667	31998367.338253	8	393.8515	5.80808e-05	6.28512e-04
2023/11/27	14:18:44	--	ok	395.6320	49.253	0.06503	20.16	61.347	10.680	36041195.610868	8	393.9004	5.83478e-05	6.31582e-04
2023/11/27	14:18:51	--	ok	394.3200	49.031	0.064996	20.16	61.274	10.667	32781336.978629	8	393.2816	6.08545e-05	6.63376e-04
2023/11/27	14:18:59	--	ok	395.4000	49.229	0.065032	20.05	61.311	10.604	40130758.936978	9	393.8345	6.02948e-05	5.92878e-04
2023/11/27	14:19:06	--	ok	395.3020	49.085	0.065011	20.00	61.514	10.604	32806981.005880	7	393.4603	5.92773e-05	6.76287e-04
2023/11/27	14:19:13	ok	ok	394.9040	49.064	0.064995	19.94	61.592	10.581	35705590.345979	8	393.5225	5.69371e-05	6.44051e-04
2023/11/27	14:24:13	--	ok	394.6200	49.169	0.064995	20.19	61.279	10.686	34767219.347539	6	393.6500	5.99802e-05	7.96765e-04
2023/11/27	14:24:20	ok	ok	394.9480	49.152	0.065015	20.19	61.257	10.683	34404076.567318	8	393.6514	5.88172e-05	6.43162e-04
2023/11/27	14:29:20	--	ok	395.4260	49.180	0.065015	20.16	61.329	10.677	33870873.297355	7	393.6057	6.11596e-05	6.76991e-04
2023/11/27	14:29:27	ok	ok	395.1580	49.178	0.064993	20.18	61.297	10.681	34842673.089614	7	393.6781	5.94378e-05	6.67424e-04
2023/11/27	14:34:27	--	ok	395.3740	49.196	0.064993	20.08	61.495	10.654	33378611.937899	7	393.6594	5.95439e-05	7.11656e-04
2023/11/27	14:34:34	--	ok	395.2320	49.183	0.064973	20.11	61.457	10.664	37673143.280064	8	393.6859	5.99560e-05	6.69503e-04
2023/11/27	14:34:42	--	ok	395.2460	49.151	0.064961	20.01	61.463	10.604	34949786.886649	7	393.6060	6.06153e-05	6.69140e-04
2023/11/27	14:34:49	--	ok	395.3320	49.114	0.064948	19.85	61.654	10.539	35265521.211584	8	393.5847	5.82557e-05	6.48716e-04
2023/11/27	14:34:57	ok	ok	395.1960	49.085	0.06493	19.81	61.924	10.560	36622221.007104	7	393.6356	5.52373e-05	6.79706e-04
2023/11/27	14:39:56	--	ok	395.3480	49.190	0.06493	20.03	61.486	10.618	34684483.860441	8	393.6664	5.92744e-05	6.80939e-04
2023/11/27	14:40:04	--	ok	395.2860	49.192	0.064911	20.01	61.485	10.607	39916916.053477	7	393.6753	6.05069e-05	6.91128e-04
2023/11/27	14:40:11	ok	ok	395.1720	49.108	0.064896	20.00	61.462	10.595	40030879.472848	8	393.6710	5.53501e-05	6.90044e-04
2023/11/27	14:45:10	--	ok	395.3560	49.115	0.064896	19.91	61.578	10.561	38104000.468955	8	393.6311	5.67170e-05	6.67823e-04
2023/11/27	14:45:17	ok	ok	394.8480	49.020	0.064877	19.89	61.617	10.559	36751542.247410	6	393.3015	5.55684e-05	7.44371e-04
2023/11/27	14:50:17	ok	ok	394.8920	49.029	0.064877	19.95	61.434	10.562	35575808.563666	6	393.2950	5.78550e-05	7.14806e-04
2023/11/27	14:55:17	ok	ok	395.0580	49.036	0.064877	20.04	61.427	10.616	39255373.727581	7	393.4707	5.55421e-05	6.59725e-04
2023/11/27	15:00:17	--	ok	394.3080	49.042	0.064877	20.04	61.416	10.614	39331398.706303	6	393.5529	5.29165e-05	7.60253e-04
2023/11/27	15:00:24	ok	ok	395.1920	49.044	0.064914	20.04	61.457	10.621	34802873.192569	8	393.3143	5.96379e-05	6.43833e-04
2023/11/27	15:05:24	ok	ok	395.0660	49.051	0.064914	20.07	61.440	10.636	37749696.883013	6	393.3580	5.90512e-05	7.55178e-04
2023/11/27	15:10:24	ok	ok	394.9780	49.090	0.064914	20.09	61.498	10.663	34757766.458902	7	393.4829	5.70092e-05	6.60217e-04
2023/11/27	15:15:24	ok	ok	394.8880	49.071	0.064914	20.09	61.530	10.668	34414654.879999	8	393.4502	5.82867e-05	7.04944e-04
2023/11/27	15:20:24	--	ok	395.2720	49.093	0.064914	20.11	61.498	10.671	33408314.033421	3	393.3499	5.69249e-05	1.82083e-05
2023/11/27	15:20:31	ok	ok	395.0540	49.077	0.0649	20.05	61.555	10.646	35853463.241251	7	393.4812	5.79701e-05	7.14020e-04
2023/11/27	15:25:31	--	ok	395.4300	49.123	0.0649	20.15	61.540	10.705	35131490.469019	6	393.6249	5.53063e-05	6.76795e-04
2023/11/27	15:25:38	ok	ok	394.9680	49.100	0.064877	20.16	61.476	10.702	35832942.853308	6	393.7872	5.09424e-05	7.36787e-04
2023/11/27	15:30:38	ok	ok	395.1540	49.109	0.064877	20.11	61.521	10.675	36242225.409923	7	393.4761	5.88748e-05	6.90882e-04
2023/11/27	15:35:38	ok	ok	395.0600	49.089	0.064877	19.95	61.720	10.611	35778112.823066	7	393.4572	5.74522e-05	7.17677e-04
2023/11/27	15:40:38	--	ok	394.5080	49.101	0.064877	19.89	61.778	10.587	36552368.153815	7	393.4276	5.91001e-05	7.10050e-04
2023/11/27	15:40:45	ok	ok	395.0220	49.119	0.064903	19.92	61.738	10.598	38124785.830402	7	393.6999	5.31499e-05	6.65128e-04
2023/11/27	15:45:45	ok	ok	395.1680	49.104	0.064903	19.87	61.784	10.571	34352803.474492	6	393.5284	5.65609e-05	7.99410e-04
2023/11/27	15:50:45	--	ok	394.5440	49.106	0.064903	19.77	61.906	10.531	34358616.921542	7	393.4332	5.83706e-05	6.94777e-04
2023/11/27	15:50:52	ok	ok	395.0060	49.101	0.064927	19.80	61.869	10.541	38558459.004136	6	393.4524	5.89844e-05	7.17805e-04
2023/11/27	15:55:52	ok	ok	395.1360	49.119	0.064927	19.88	61.743	10.572	33931204.796995	6	393.5572	5.64847e-05	7.69938e-04
2023/11/27	16:00:52	ok	ok	395.1960	49.125	0.064927	19.94	61.613	10.585	38501548.012514	6	393.5164	5.99652e-05	7.66693e-04
2023/11/27	16:05:52	ok	ok	395.0920	49.145	0.064927	20.00	61.697	10.636	36032291.898124	8	393.5513	5.94756e-05	6.90783e-04
2023/11/27	16:10:52	--	ok	395.3260	49.135	0.064927	19.98	61.672	10.623	35929878.925862	7	393.5102	6.01884e-05	7.14116e-04
2023/11/27	16:10:59	ok	ok	395.1040	49.137	0.06491	19.92	61.750	10.600	38075986.090248	6	393.6000	5.82048e-05	7.37998e-04
2023/11/27	16:15:59	ok	ok	395.1840	49.170	0.06491	20.00	61.642	10.626	32747196.560763	6	393.6936	5.73782e-05	7.72927e-04
2023/11/27	16:20:59	ok	ok	395.1620	49.162	0.06491	19.97	61.723	10.624	32210445.999502	8	393.6494	5.87673e-05	7.01342e-04
2023/11/27	16:25:59	--	ok	395.4620	49.183	0.06491	20.01	61.654	10.637	37220841.585095	8	393.6482	5.95302e-05	7.44577e-04
2023/11/27	16:26:07	--	ok	395.2420	49.160	0.064886	19.97	61.723	10.624	38494488.088529	7	393.8097	5.52351e-05	6.71204e-04
2023/11/27	16:26:14	ok	ok	395.0420	49.093	0.064873	19.98	61.714	10.630	35487830.055063	8	393.5317	5.81254e-05	6.26030e-04
2023/11/27	16:31:13	ok	ok	394.9820	49.134	0.064873	19.97	61.756	10.629	34797502.430014	8	393.6023	5.72963e-05	6.54252e-04
2023/11/27	16:36:13	ok	ok	395.0880	49.139	0.064873	19.87	61.953	10.600	34554569.326500	6	393.5976	5.71935e-05	7.67974e-04
2023/11/27	16:41:13	ok	ok	394.9700	49.138	0.064873	19.74	62.017	10.532	35163898.319384	7	393.4061	6.15366e-05	6.97775e-04
2023/11/27	16:46:13	--	ok	394.5360	49.123	0.064873	19.68	61.947	10.485	31241928.871272	8	393.4839	5.94572e-05	6.71194e-04
2023/11/27	16:46:21	ok	ok	394.8260	49.117	0.064897	19.70	62.004	10.503	36711943.569054	8	393.5894	5.62417e-05	6.83161e-04
2023/11/27	16:51:20	ok	ok	395.0940	49.146	0.064897	19.67	62.061	10.496	36707344.187730	7	393.5617	5.79781e-05	7.23234e-04
2023/11/27	16:56:20	--	ok	394.5620	49.157	0.064897	19.73	62.016	10.523	36716981.904059	7	393.6322	5.67116e-05	6.93701e-04
2023/11/27	16:56:27	--	ok	394.5240	49.151	0.06492	19.75	61.999	10.537	35104591.511235	9	393.5843	5.90818e-05	6.22068e-04
2023/11/27	16:56:34	--	ok	394.4860	49.116	0.064946	19.67	62.008	10.487	38519458.367022	7	393.5477	5.81886e-05	6.58795e-04
2023/11/27	16:56:42	ok	ok	394.8220	49.084	0.064973	19.58	62.123	10.454	35165114.647527	8	393.4318	5.93718e-05	6.41354e-04
2023/11/27	17:01:41	--	ok	395.5960	49.168	0.064973	19.80	61.933	10.552	35458103.284892	8	393.5553	6.01271e-05	6.93898e-04
2023/11/27	17:01:49	ok	ok	395.0940	49.165	0.064942	19.81	61.860	10.549	38884010.195903	9	393.5794	5.96902e-05	6.14035e-04
2023/11/27	17:06:48	--	ok	395.2800	49.163	0.064942	19.78	61.875	10.534	36578865.072762	7	393.5822	5.93447e-05	7.22300e-04
2023/11/27	17:06:55	ok	ok	395.1920	49.163	0.064927	19.78	61.952	10.547	37787943.258997	8	393.6219	5.88170e-05	6.60188e-04
2023/11/27	17:11:55	--	ok	395.3180	49.184	0.064927	19.80	61.921	10.550	39669986.073046	9	393.6031	5.95344e-05	6.38563e-04
2023/11/27	17:12:02	ok	ok	395.1380	49.169	0.06491	19.82	61.926	10.569	39593608.452074	9	393.6400	5.95255e-05	5.79259e-04
2023/11/27	17:17:02	--	ok	395.5020	49.184	0.06491	19.82	61.906	10.566	31797229.848791	7	393.6931	5.77268e-05	7.09217e-04
2023/11/27	17:17:09	--	ok	395.2620	49.201	0.064883	19.87	61.901	10.591	39092585.263155	8	393.6659	5.96597e-05	6.50646e-04
2023/11/27	17:17:17	ok	ok	395.1420	49.121	0.064869	19.71	61.843	10.486	42112232.055006	8	393.5479	5.92142e-05	6.55450e-04
2023/11/27	17:22:16	--	ok	395.3360	49.155	0.064869	19.81	61.935	10.562	37151254.714511	5	393.6789	5.70501e-05	7.47426e-04
2023/11/27	17:22:23	--	ok	394.6320	49.033	0.064852	19.81	61.935	10.562	36195279.252659	9	393.2842	5.95134e-05	6.39563e-04
2023/11/27	17:22:30	ok	ok	394.9740	49.019	0.064871	19.74	61.944	10.519	37762619.684941	9	393.1619	6.01294e-05	6.25950e-04
2023/11/27	17:27:30	ok	ok	394.8600	49.041	0.064871	19.82	61.947	10.573	34416668.934354	8	393.4182	5.56629e-05	7.21043e-04
2023/11/27	17:32:30	ok	ok	394.9420	49.035	0.064871	19.75	62.054	10.546	40584121.398629	7	393.3265	5.83499e-05	7.66478e-04
2023/11/27	17:37:30	--	ok	394.2900	49.041	0.064871	19.67	62.190	10.518	34494466.981763	7	393.2139	6.01559e-05	7.29005e-04
2023/11/27	17:37:37	--	ok	394.6300	49.025	0.064908	19.63	62.182	10.491	35740711.357633	7	393.3165	5.69383e-05	6.59058e-04
2023/11/27	17:37:45	ok	ok	394.8680	49.016	0.064928	19.58	62.187	10.465	35269251.786758	6	393.4404	5.20073e-05	7.09286e-04
2023/11/27	17:42:44	ok	ok	394.8080	49.035	0.064928	19.60	62.158	10.468	33300294.482856	8	393.2717	5.88364e-05	6.79905e-04
2023/11/27	17:47:44	--	ok	394.0960	49.034	0.064928	19.54	62.191	10.440	31940443.729892	7	393.2513	5.91928e-05	6.98083e-04
2023/11/27	17:47:51	--	ok	394.7900	49.109	0.064976	19.61	62.181	10.482	36156717.378471	7	393.4287	5.91959e-05	6.87236e-04
2023/11/27	17:47:59	ok	ok	395.0580	49.167	0.064987	19.58	62.145	10.458	34300718.800364	7	393.6666	5.81881e-05	6.95125e-04
2023/11/27	17:52:58	--	ok	394.5880	49.198	0.064987	19.64	62.121	10.488	35186035.658216	8	393.5768	6.01689e-05	6.71758e-04
2023/11/27	17:53:05	ok	ok	395.1420	49.276	0.065009	19.63	62.109	10.478	38361579.795814	8	394.0380	6.00934e-05	6.71394e-04
2023/11/27	17:58:04	--	ok	395.5240	49.274	0.065009	19.68	62.031	10.499	36195499.180288	5	394.3450	5.06974e-05	6.89944e-04
2023/11/27	17:58:11	--	ok	394.6480	49.150	0.064982	19.70	61.993	10.501	33862375.322351	8	393.6723	5.61253e-05	6.72948e-04
2023/11/27	17:58:18	ok	ok	394.8760	49.241	0.065	19.64	61.952	10.460	36290412.047975	9	393.8989	5.85585e-05	6.35360e-04
2023/11/27	18:03:18	--	ok	395.6060	49.264	0.065	19.70	62.075	10.515	37907932.114003	8	393.8558	6.05796e-05	6.73825e-04
2023/11/27	18:03:25	ok	ok	394.9320	49.103	0.064968	19.73	62.016	10.523	39173497.148338	7	393.5483	5.67230e-05	6.82339e-04
2023/11/27	18:08:25	ok	ok	395.1680	49.140	0.064968	19.71	62.007	10.513	32683510.681746	8	393.5333	5.78992e-05	6.97554e-04
2023/11/27	18:13:25	ok	ok	395.1580	49.130	0.064968	19.71	62.077	10.525	35197292.352492	9	393.4660	5.97889e-05	6.50835e-04
2023/11/27	18:18:25	--	ok	395.2980	49.111	0.064968	19.70	62.066	10.514	34912434.204270	9	393.5830	5.73494e-05	6.48631e-04
2023/11/27	18:18:32	ok	ok	394.9560	49.145	0.064952	19.78	62.068	10.567	38911059.262991	9	393.5359	5.93094e-05	5.94519e-04
2023/11/27	18:23:32	--	ok	395.5540	49.152	0.064952	19.75	62.020	10.540	36665794.522405	8	393.5602	5.96030e-05	6.30949e-04
2023/11/27	18:23:39	ok	ok	395.1640	49.115	0.064923	19.71	62.007	10.513	37392057.050265	12	392.9840	9.82342e-05	1.53952e-02
2023/11/27	18:28:39	ok	ok	395.0240	49.155	0.064923	19.71	62.058	10.522	35871012.276864	9	393.5342	6.00425e-05	6.67315e-04
2023/11/27	18:33:39	--	ok	395.3520	49.148	0.064923	19.61	62.277	10.498	37822383.929392	8	393.6009	5.71423e-05	7.10435e-04
2023/11/27	18:33:46	ok	ok	395.1000	49.136	0.064904	19.58	62.228	10.472	38610597.672386	8	393.5738	5.81067e-05	6.37640e-04
2023/11/27	18:38:46	--	ok	394.4740	49.167	0.064904	19.58	62.327	10.489	31231417.793077	8	393.5382	5.91710e-05	6.58761e-04
2023/11/27	18:38:53	--	ok	394.6500	49.143	0.064932	19.57	62.301	10.476	37903652.309063	10	393.5818	5.82391e-05	6.02279e-04
2023/11/27	18:39:01	ok	ok	395.1100	49.110	0.06495	19.46	62.222	10.394	39183830.249721	9	393.5220	5.81635e-05	5.87998e-04
2023/11/27	18:44:00	ok	ok	395.0060	49.133	0.06495	19.50	62.313	10.434	35337664.533999	7	393.6342	5.48167e-05	7.27237e-04
2023/11/27	18:49:00	--	ok	394.5440	49.157	0.06495	19.49	62.374	10.436	29787617.669327	8	393.5579	5.81674e-05	6.66566e-04
2023/11/27	18:49:08	--	ok	394.6460	49.139	0.064975	19.50	62.333	10.437	37334263.493585	7	393.4926	5.93609e-05	6.56145e-04
2023/11/27	18:49:15	ok	ok	394.8700	49.240	0.064993	19.44	62.272	10.393	39964804.821535	7	393.8393	5.90868e-05	7.08509e-04
2023/11/27	18:54:15	ok	ok	394.8620	49.251	0.064993	19.49	62.278	10.420	36178832.665020	8	393.8085	6.07143e-05	7.13490e-04
2023/11/27	18:59:15	ok	ok	394.9620	49.254	0.064993	19.58	62.228	10.472	34308128.786642	8	393.9687	5.77156e-05	6.91357e-04
2023/11/27	19:04:15	ok	ok	394.8920	49.258	0.064993	19.65	62.135	10.499	34993500.897693	8	393.9144	5.94021e-05	6.48335e-04
2023/11/27	19:09:16	--	ok	395.4840	49.263	0.064993	19.70	62.130	10.525	37157856.282978	8	393.9955	5.85478e-05	6.73119e-04
2023/11/27	19:09:23	ok	ok	395.0980	49.184	0.064968	19.64	62.144	10.492	37517949.175232	9	393.6306	6.04373e-05	6.42868e-04
2023/11/27	19:14:22	--	ok	394.7400	49.222	0.064968	19.71	62.141	10.536	34836444.021845	8	393.7733	5.84157e-05	6.51302e-04
2023/11/27	19:14:29	ok	ok	395.1480	49.202	0.064981	19.65	62.167	10.504	38986131.774029	8	393.7849	5.78701e-05	6.68091e-04
2023/11/27	19:19:29	--	ok	395.7700	49.210	0.064981	19.70	62.066	10.514	38702787.695053	8	393.7662	5.91971e-05	6.47821e-04
2023/11/27	19:19:36	ok	ok	394.8120	49.231	0.064941	19.73	62.167	10.549	39847516.541027	9	393.7897	5.91545e-05	5.81128e-04
2023/11/27	19:24:36	--	ok	395.5100	49.243	0.064941	19.68	62.191	10.527	38058460.204289	8	393.9389	5.57465e-05	6.64310e-04
2023/11/27	19:24:43	--	ok	395.3040	49.246	0.064914	19.70	62.255	10.546	38165615.984066	9	393.7859	5.99982e-05	6.57287e-04
2023/11/27	19:24:51	--	ok	395.4300	49.229	0.064898	19.56	62.235	10.455	43974726.578820	8	393.8495	5.83909e-05	6.33691e-04
2023/11/27	19:24:58	--	ok	395.4040	49.198	0.064875	19.49	62.489	10.455	38247620.441128	9	393.7166	5.98403e-05	6.23995e-04
2023/11/27	19:25:06	ok	ok	394.9440	49.064	0.064853	19.42	62.640	10.438	36563829.219394	9	393.3607	5.96204e-05	6.13242e-04
2023/11/27	19:30:05	--	ok	394.5060	49.142	0.064853	19.68	62.245	10.536	35582295.908957	9	393.5863	5.83512e-05	6.82997e-04
2023/11/27	19:30:13	ok	ok	395.1960	49.149	0.064879	19.65	62.260	10.520	40186432.525972	9	393.5630	5.92376e-05	5.99447e-04
2023/11/27	19:35:12	ok	ok	395.0160	49.179	0.064879	19.70	62.290	10.552	40443287.526651	10	393.6459	5.73406e-05	6.26462e-04
2023/11/27	19:40:12	ok	ok	395.0780	49.166	0.064879	19.61	62.425	10.523	36394140.006762	8	393.5536	5.92714e-05	6.87764e-04
2023/11/27	19:45:12	--	ok	394.4260	49.147	0.064879	19.49	62.428	10.445	38554601.167956	9	393.4859	6.08599e-05	6.54954e-04
2023/11/27	19:45:20	--	ok	394.5320	49.141	0.06491	19.46	62.484	10.438	38754656.917680	9	393.4997	5.91227e-05	6.32398e-04
2023/11/27	19:45:27	--	ok	394.4900	49.128	0.064935	19.46	62.496	10.440	41784954.799919	10	393.4818	5.97699e-05	5.69175e-04
2023/11/27	19:45:34	--	ok	394.4260	49.082	0.064962	19.36	62.643	10.404	39576849.349316	8	393.3406	6.13602e-05	6.27710e-04
2023/11/27	19:45:42	--	ok	395.7540	49.233	0.064992	19.32	62.785	10.401	42487902.411081	8	393.7976	6.01808e-05	6.63393e-04
2023/11/27	19:45:49	--	ok	395.2760	49.230	0.064953	19.23	62.940	10.373	40749664.947380	9	393.8941	5.72726e-05	5.78944e-04
2023/11/27	19:45:56	--	ok	395.3020	49.224	0.064938	19.17	63.111	10.367	44074787.655632	9	393.7444	6.08546e-05	6.19593e-04
2023/11/27	19:46:03	ok	ok	395.1900	49.217	0.064922	19.10	63.354	10.365	41231997.555014	9	393.7605	5.94705e-05	6.03121e-04
2023/11/27	19:51:03	ok	ok	394.9100	49.265	0.064922	19.47	62.498	10.448	39030854.487087	8	393.9952	5.82055e-05	6.36685e-04
2023/11/27	19:56:03	ok	ok	395.0500	49.261	0.064922	19.43	62.492	10.421	33307379.736161	8	394.0002	5.85770e-05	6.60770e-04
2023/11/27	20:01:03	ok	ok	394.9480	49.269	0.064922	19.49	62.383	10.437	34013923.664361	7	394.0084	5.82327e-05	7.22248e-04
2023/11/27	20:06:03	ok	ok	395.0980	49.271	0.064922	19.54	62.383	10.472	40323532.532582	8	394.2836	5.18402e-05	7.66658e-04
2023/11/27	20:11:03	--	ok	395.5820	49.273	0.064922	19.58	62.272	10.479	41709916.327629	8	394.1487	5.63746e-05	6.89892e-04
2023/11/27	20:11:10	--	ok	395.5120	49.270	0.064891	19.56	62.310	10.468	44743110.946345	8	393.9501	6.12445e-05	6.80394e-04
2023/11/27	20:11:18	--	ok	395.2460	49.214	0.064864	19.53	62.359	10.460	40527647.846135	8	393.7235	5.97606e-05	6.78822e-04
2023/11/27	20:11:25	ok	ok	394.8060	49.074	0.064851	19.37	62.528	10.393	38656682.196523	7	393.5192	5.64743e-05	6.98447e-04
2023/11/27	20:16:24	ok	ok	395.1140	49.166	0.064851	19.61	62.341	10.509	38821755.396777	9	393.4832	6.15258e-05	6.52176e-04
2023/11/27	20:21:24	ok	ok	395.0980	49.169	0.064851	19.61	62.350	10.511	38623421.557135	9	393.5589	5.99610e-05	7.02136e-04
2023/11/27	20:26:24	ok	ok	394.9780	49.175	0.064851	19.67	62.327	10.541	39443558.722171	8	393.5329	6.13214e-05	7.08977e-04
2023/11/27	20:31:24	--	ok	394.6840	49.186	0.064851	19.70	62.235	10.542	36948365.124573	11	393.1225	9.76894e-05	1.58883e-02
2023/11/27	20:31:31	ok	ok	395.0800	49.188	0.064867	19.70	62.246	10.544	40857199.116606	8	393.6713	5.91804e-05	6.37822e-04
2023/11/27	20:36:30	--	ok	395.3040	49.196	0.064867	19.64	62.387	10.533	35539246.804433	8	393.6854	5.87350e-05	6.36195e-04
2023/11/27	20:36:37	--	ok	395.4480	49.193	0.064852	19.65	62.336	10.533	39899175.908251	9	393.7206	5.83895e-05	5.98902e-04
2023/11/27	20:36:45	--	ok	394.7340	49.011	0.064828	19.63	62.287	10.508	41400103.518124	6	393.1548	5.92112e-05	7.00184e-04
2023/11/27	20:36:52	--	ok	394.6600	49.002	0.064841	19.57	62.377	10.489	38465029.633513	8	393.7554	4.05377e-05	1.32824e-03
2023/11/27	20:36:59	--	ok	394.6300	48.994	0.064859	19.49	62.501	10.457	38895892.466566	8	393.1112	5.78920e-05	6.49669e-04
2023/11/27	20:37:06	--	ok	394.4080	48.993	0.064879	19.37	62.727	10.426	38941451.426643	8	393.0491	5.70685e-05	6.66758e-04
2023/11/27	20:37:14	--	ok	394.3800	48.993	0.064911	19.32	62.901	10.421	37279999.846150	9	393.0443	5.79888e-05	6.32521e-04
2023/11/27	20:37:22	--	ok	394.4660	48.990	0.064944	19.24	63.143	10.415	38518763.529302	7	392.9273	6.05511e-05	7.32923e-04
2023/11/27	20:37:29	ok	ok	395.0240	49.095	0.064972	19.16	63.427	10.411	40948390.400533	9	393.4505	5.96400e-05	5.91043e-04
2023/11/27	20:42:28	ok	ok	395.1320	49.194	0.064972	19.50	62.524	10.469	41805986.354596	11	393.7039	5.91056e-05	5.61321e-04
2023/11/27	20:47:28	ok	ok	395.1200	49.199	0.064972	19.46	62.548	10.449	40629688.287627	10	393.6391	6.01454e-05	6.23759e-04
2023/11/27	20:52:28	--	ok	394.7160	49.204	0.064972	19.46	62.539	10.447	36224526.524788	8	393.5758	6.29325e-05	7.06134e-04
2023/11/27	20:52:35	--	ok	395.2600	49.251	0.064987	19.37	62.570	10.400	42833630.944074	10	393.9058	5.93354e-05	6.21303e-04
2023/11/27	20:52:43	--	ok	394.7260	49.177	0.064973	19.37	62.611	10.407	37861157.499194	8	393.5834	6.01465e-05	6.46040e-04
2023/11/27	20:52:50	ok	ok	394.9180	49.233	0.064988	19.30	62.695	10.377	41635392.735634	9	393.7979	6.06457e-05	6.25413e-04
2023/11/27	20:57:49	ok	ok	394.9420	49.262	0.064988	19.34	62.597	10.387	40097214.184309	8	393.9781	5.89734e-05	6.83560e-04
2023/11/27	21:02:49	ok	ok	395.0020	49.264	0.064988	19.42	62.565	10.425	36913894.292575	7	394.1051	5.55800e-05	6.37880e-04
2023/11/27	21:07:49	ok	ok	395.0400	49.266	0.064988	19.49	62.437	10.446	39177135.300408	8	394.0085	5.90957e-05	6.85298e-04
2023/11/27	21:12:49	--	ok	395.2840	49.266	0.064988	19.50	62.502	10.466	44984414.362238	8	393.9910	6.00875e-05	6.57261e-04
2023/11/27	21:12:56	ok	ok	395.0840	49.232	0.064973	19.53	62.507	10.484	41072116.909936	9	393.7317	6.01789e-05	6.42418e-04
2023/11/27	21:17:56	ok	ok	394.8200	49.225	0.064973	19.50	62.461	10.459	38126414.742405	9	393.7087	6.04003e-05	6.73631e-04
2023/11/27	21:22:56	--	ok	395.3580	49.227	0.064973	19.57	62.377	10.489	35858990.937885	9	393.7803	5.91627e-05	6.76948e-04
2023/11/27	21:23:04	ok	ok	395.0440	49.090	0.064954	19.54	62.402	10.475	38186263.025044	6	393.2300	6.04669e-05	1.74608e-04
2023/11/27	21:28:03	--	ok	394.4540	49.111	0.064954	19.61	62.437	10.525	35161823.540462	7	393.3839	6.13178e-05	7.16011e-04
2023/11/27	21:28:10	--	ok	395.3960	49.266	0.064983	19.56	62.405	10.484	38217542.857306	9	394.0405	5.78688e-05	6.06925e-04
2023/11/27	21:28:17	ok	ok	395.1040	49.130	0.064962	19.49	62.428	10.445	38433386.440397	8	393.5526	5.86415e-05	6.35102e-04
2023/11/27	21:33:17	--	ok	394.6740	49.193	0.064962	19.56	62.428	10.488	35167927.083725	9	393.5539	6.04757e-05	6.46951e-04
2023/11/27	21:33:24	--	ok	395.3620	49.255	0.064979	19.56	62.428	10.488	42528160.041465	9	394.0099	5.71700e-05	6.06370e-04
2023/11/27	21:33:31	ok	ok	395.0460	49.113	0.06496	19.47	62.521	10.452	37775430.653155	9	393.4871	5.88104e-05	6.08402e-04
2023/11/27	21:38:31	ok	ok	395.1220	49.170	0.06496	19.54	62.425	10.479	38228094.920082	9	393.4160	6.30665e-05	6.80777e-04
2023/11/27	21:43:31	--	ok	394.5640	49.147	0.06496	19.42	62.640	10.438	33365051.984582	9	393.4574	6.07643e-05	6.25652e-04
2023/11/27	21:43:38	--	ok	395.3620	49.259	0.064983	19.37	62.611	10.407	42390515.327148	9	393.8803	6.04181e-05	5.80413e-04
2023/11/27	21:43:46	ok	ok	394.8560	49.124	0.064964	19.32	62.708	10.389	43051921.931957	8	393.5459	5.82705e-05	5.60909e-04
2023/11/27	21:48:45	--	ok	394.5440	49.160	0.064964	19.34	62.670	10.399	37907209.840788	7	393.6065	5.91211e-05	7.19341e-04
2023/11/27	21:48:52	--	ok	395.4180	49.267	0.064988	19.32	62.698	10.387	39814726.022229	9	394.0822	5.73201e-05	6.13104e-04
2023/11/27	21:49:00	ok	ok	395.0240	49.155	0.064966	19.26	62.786	10.366	39236327.640253	9	393.6395	5.76425e-05	5.98565e-04
2023/11/27	21:53:59	--	ok	394.7960	49.211	0.064966	19.34	62.693	10.402	34838564.361308	10	393.6610	5.82933e-05	6.21934e-04
2023/11/27	21:54:06	ok	ok	395.1360	49.246	0.064976	19.32	62.593	10.369	38403432.942262	9	393.8542	5.88388e-05	6.35335e-04
2023/11/27	21:59:05	--	ok	394.7680	49.243	0.064976	19.26	62.670	10.347	34502076.184076	9	393.7704	6.00394e-05	6.18657e-04
2023/11/27	21:59:12	ok	ok	395.1840	49.271	0.064988	19.26	62.722	10.355	41841321.385256	9	394.0995	5.84595e-05	6.43021e-04
2023/11/27	22:04:12	--	ok	394.7860	49.268	0.064988	19.22	62.716	10.328	37611192.411924	7	394.0117	6.03835e-05	7.38760e-04
2023/11/27	22:04:19	--	ok	395.3580	49.283	0.065	19.22	62.757	10.335	36303134.023270	8	394.2293	5.90741e-05	7.21602e-04
2023/11/27	22:04:27	ok	ok	394.9800	49.248	0.064981	19.19	62.741	10.314	37863526.677847	8	393.8725	5.86419e-05	6.60918e-04
2023/11/27	22:09:26	ok	ok	394.9740	49.263	0.064981	19.30	62.643	10.368	37900594.207183	8	393.9141	5.95612e-05	6.88610e-04
2023/11/27	22:14:26	ok	ok	394.9640	49.265	0.064981	19.36	62.547	10.388	37076460.851716	8	393.9868	5.80152e-05	6.07343e-04
2023/11/27	22:19:26	ok	ok	395.0560	49.268	0.064981	19.40	62.510	10.406	37249277.044969	7	394.0214	5.85537e-05	7.21320e-04
2023/11/27	22:24:26	ok	ok	395.0560	49.265	0.064981	19.42	62.501	10.415	37578990.644711	7	393.9612	5.97441e-05	6.50596e-04
2023/11/27	22:29:26	--	ok	395.4440	49.271	0.064981	19.44	62.493	10.430	39451968.380500	9	393.9230	6.15693e-05	7.03297e-04
2023/11/27	22:29:33	ok	ok	395.1780	49.150	0.064957	19.44	62.528	10.436	39529599.259212	8	393.5149	5.95828e-05	6.17280e-04
2023/11/27	22:34:33	ok	ok	395.2000	49.174	0.064957	19.43	62.567	10.434	35239007.400107	8	393.6398	5.76860e-05	6.70486e-04
2023/11/27	22:39:33	ok	ok	395.1060	49.166	0.064957	19.40	62.539	10.411	37748569.102011	10	393.6334	5.82764e-05	6.03793e-04
2023/11/27	22:44:33	--	ok	394.5760	49.164	0.064957	19.34	62.606	10.388	40842408.911143	9	393.5791	5.90044e-05	6.62639e-04
2023/11/27	22:44:40	--	ok	395.5640	49.259	0.064979	19.30	62.634	10.367	44893989.973484	8	394.0019	5.86004e-05	6.63330e-04
2023/11/27	22:44:48	ok	ok	394.8500	49.098	0.06495	19.17	62.686	10.297	35953547.578918	8	393.4233	5.92315e-05	6.29969e-04
2023/11/27	22:49:47	ok	ok	395.0920	49.157	0.06495	19.23	62.759	10.343	37271763.151684	7	393.6085	5.76093e-05	7.24590e-04
2023/11/27	22:54:47	--	ok	394.4800	49.158	0.06495	19.20	62.713	10.318	39896297.468677	9	393.4806	6.00122e-05	6.42206e-04
2023/11/27	22:54:54	ok	ok	395.1240	49.263	0.064977	19.27	62.681	10.356	40516698.708298	8	394.1090	5.60557e-05	6.65958e-04
2023/11/27	22:59:54	ok	ok	394.9620	49.263	0.064977	19.16	62.771	10.303	36545129.514461	8	393.9604	5.81987e-05	6.59873e-04
2023/11/27	23:04:54	--	ok	394.7180	49.256	0.064977	19.10	62.805	10.275	39003971.183700	8	393.8989	5.92600e-05	6.33412e-04
2023/11/27	23:05:02	--	ok	395.3840	49.281	0.064992	19.07	62.821	10.260	39879344.727127	8	394.1700	5.94523e-05	6.51281e-04
2023/11/27	23:05:09	--	ok	394.7580	49.229	0.064972	19.07	62.831	10.261	37246708.940234	12	392.9335	1.27428e-04	1.51593e-02
2023/11/27	23:05:16	ok	ok	395.2000	49.255	0.064984	18.99	62.863	10.215	41531024.474999	9	393.9098	5.97974e-05	6.23818e-04
2023/11/27	23:10:16	ok	ok	395.1700	49.272	0.064984	19.16	62.686	10.289	38816244.939784	8	394.0164	6.09532e-05	6.93293e-04
2023/11/27	23:15:16	--	ok	395.5580	49.273	0.064984	19.27	62.649	10.351	43280756.996032	7	394.0973	5.99844e-05	6.87029e-04
2023/11/27	23:15:23	ok	ok	395.0020	49.138	0.064955	19.23	62.589	10.315	39408132.464739	8	393.5143	5.89374e-05	6.79468e-04
2023/11/27	23:20:23	--	ok	394.6020	49.157	0.064955	19.29	62.631	10.358	38879341.615199	10	393.4812	6.05687e-05	6.43714e-04
2023/11/27	23:20:31	--	ok	395.4200	49.263	0.064976	19.32	62.580	10.367	43368271.588256	9	393.9479	6.01464e-05	6.18917e-04
2023/11/27	23:20:38	ok	ok	394.9400	49.128	0.064954	19.24	62.625	10.329	39832543.196479	8	393.5258	5.87186e-05	6.15510e-04
2023/11/27	23:25:37	ok	ok	395.0840	49.172	0.064954	19.33	62.606	10.380	38515131.377643	9	393.5391	5.96086e-05	6.61739e-04
2023/11/27	23:30:37	--	ok	394.5720	49.165	0.064954	19.32	62.603	10.371	37330232.694443	9	393.5600	5.95062e-05	5.89322e-04
2023/11/27	23:30:45	--	ok	395.4400	49.267	0.064976	19.34	62.565	10.381	43468330.684112	8	394.0364	5.85465e-05	6.19890e-04
2023/11/27	23:30:52	ok	ok	394.9760	49.134	0.064953	19.33	62.521	10.366	42403911.392163	9	393.5166	5.94699e-05	6.20210e-04
2023/11/27	23:35:51	--	ok	395.2480	49.182	0.064953	19.36	62.599	10.397	36679310.512631	9	393.5735	5.93916e-05	6.16911e-04
2023/11/27	23:35:59	ok	ok	395.1420	49.175	0.06494	19.33	62.574	10.375	42011041.107655	8	393.5915	5.97269e-05	6.89912e-04
2023/11/27	23:40:58	ok	ok	394.9720	49.192	0.06494	19.30	62.570	10.356	38715208.103387	9	393.5814	5.91210e-05	6.04654e-04
2023/11/27	23:45:58	--	ok	394.5280	49.192	0.06494	19.23	62.782	10.347	38274877.429392	9	393.5513	5.94423e-05	6.32405e-04
2023/11/27	23:46:05	--	ok	395.2820	49.221	0.064964	19.17	62.750	10.308	43173002.459754	9	393.7708	5.84296e-05	5.73228e-04
2023/11/27	23:46:13	ok	ok	395.0740	49.211	0.06495	19.10	62.782	10.271	41704289.854021	8	393.7231	5.90912e-05	5.91240e-04
2023/11/27	23:51:12	ok	ok	394.8420	49.236	0.06495	19.09	62.759	10.257	45762761.605893	9	393.8340	5.72721e-05	6.45802e-04
2023/11/27	23:56:12	--	ok	394.7520	49.230	0.06495	19.07	62.873	10.268	38493907.793275	9	393.7828	5.85913e-05	6.09815e-04
2023/11/27	23:56:19	ok	ok	395.1920	49.234	0.064962	19.05	62.826	10.243	37271342.314595	9	393.7411	5.92649e-05	6.24990e-04
2023/11/28	00:01:19	--	ok	394.7060	49.235	0.064962	19.05	62.837	10.244	37337258.361085	8	393.7186	5.88045e-05	6.36860e-04
2023/11/28	00:01:26	ok	ok	394.8860	49.264	0.064978	19.03	62.814	10.233	38043443.186425	9	381.5767	3.78526e-04	3.71487e-02
2023/11/28	00:06:26	ok	ok	394.8520	49.265	0.064978	18.98	62.817	10.199	37248141.773153	6	393.9684	5.87234e-05	6.75372e-04
2023/11/28	00:11:26	--	ok	394.7620	49.262	0.064978	18.93	62.873	10.183	32864554.032225	8	393.9326	5.96013e-05	7.00846e-04
2023/11/28	00:11:33	--	ok	395.2560	49.276	0.06499	18.93	62.809	10.172	38487585.356190	8	394.1560	5.94925e-05	6.07009e-04
2023/11/28	00:11:40	ok	ok	394.9800	49.250	0.064977	18.88	62.876	10.150	38108727.289203	9	393.9507	5.71891e-05	6.08068e-04
2023/11/28	00:16:40	ok	ok	394.9320	49.259	0.064977	18.91	62.890	10.170	35045732.797321	8	394.0040	5.79498e-05	6.48196e-04
2023/11/28	00:21:40	ok	ok	394.9660	49.259	0.064977	18.83	62.910	10.130	36709920.576740	8	393.9614	5.84849e-05	6.78786e-04
2023/11/28	00:26:40	--	ok	394.7280	49.257	0.064977	18.82	62.887	10.118	30424839.665796	7	393.8977	5.89406e-05	6.29034e-04
2023/11/28	00:26:47	--	ok	395.5080	49.282	0.064991	18.83	62.901	10.128	38696618.500481	7	394.2849	5.73126e-05	6.71570e-04
2023/11/28	00:26:55	--	ok	394.6920	49.196	0.064965	18.76	62.942	10.093	39328245.490907	7	393.7328	5.61959e-05	7.52552e-04
2023/11/28	00:27:02	ok	ok	394.9420	49.249	0.064981	18.67	63.107	10.061	39174546.126993	8	393.8152	6.11436e-05	6.50246e-04
2023/11/28	00:32:01	ok	ok	395.1040	49.262	0.064981	18.81	62.940	10.119	35656833.904530	8	394.0395	5.76043e-05	6.46527e-04
2023/11/28	00:37:01	ok	ok	394.8080	49.262	0.064981	18.75	63.005	10.095	36361200.243395	8	393.9875	5.86423e-05	6.61456e-04
2023/11/28	00:42:01	ok	ok	394.9880	49.265	0.064981	18.86	62.882	10.143	34840601.942728	7	394.0208	5.87153e-05	6.31953e-04
2023/11/28	00:47:01	ok	ok	394.8640	49.267	0.064981	18.93	62.800	10.171	34947484.125541	8	394.0161	5.86026e-05	6.45604e-04
2023/11/28	00:52:01	ok	ok	395.0460	49.268	0.064981	18.98	62.762	10.190	39671503.124811	8	394.0417	5.98437e-05	6.76947e-04
2023/11/28	00:57:01	--	ok	395.3920	49.268	0.064981	18.99	62.754	10.197	42777341.055876	7	394.1264	5.74790e-05	6.86129e-04
2023/11/28	00:57:09	--	ok	394.7800	49.229	0.06496	19.02	62.716	10.209	43160787.179064	9	393.7175	5.97730e-05	6.33451e-04
2023/11/28	00:57:16	--	ok	395.3860	49.249	0.064971	18.96	62.676	10.169	45133554.212713	9	393.8851	5.89867e-05	6.25248e-04
2023/11/28	00:57:23	ok	ok	395.1260	49.233	0.064951	18.86	62.821	10.133	40510295.579595	8	393.8559	5.83447e-05	6.72734e-04
2023/11/28	01:02:23	ok	ok	394.9660	49.259	0.064951	19.01	62.736	10.204	38665060.690567	7	393.9637	5.86634e-05	6.72874e-04
2023/11/28	01:07:23	--	ok	395.2280	49.259	0.064951	18.99	62.827	10.209	42922436.217489	7	393.9110	5.97077e-05	6.91739e-04
2023/11/28	01:07:31	--	ok	395.5020	49.258	0.064939	18.95	62.873	10.191	41712794.366569	6	394.0238	5.70411e-05	6.99836e-04
2023/11/28	01:07:38	--	ok	395.5540	49.252	0.064913	18.93	62.818	10.174	43169967.073760	6	393.9781	5.78616e-05	6.88866e-04
2023/11/28	01:07:45	--	ok	395.4720	49.243	0.064883	18.88	62.876	10.150	48781286.733963	8	393.8166	6.05128e-05	6.52879e-04
2023/11/28	01:07:52	--	ok	395.2320	49.228	0.064859	18.78	62.977	10.107	46365844.336031	9	393.8517	5.73746e-05	6.07190e-04
2023/11/28	01:08:00	ok	ok	395.0200	49.148	0.064847	18.72	63.212	10.111	43323995.896123	12	392.6710	1.05991e-04	1.66526e-02
2023/11/28	01:12:59	ok	ok	395.0800	49.237	0.064847	19.01	62.864	10.225	39475564.575887	7	393.8515	5.61517e-05	6.45737e-04
2023/11/28	01:17:59	--	ok	394.7720	49.233	0.064847	18.98	62.808	10.198	41904359.358798	8	393.7041	6.14122e-05	6.88359e-04
2023/11/28	01:18:06	ok	ok	395.1100	49.230	0.064858	18.98	62.826	10.201	45476289.863731	7	393.7151	6.07488e-05	7.34980e-04
2023/11/28	01:23:06	ok	ok	395.0480	49.234	0.064858	18.89	63.015	10.180	42287789.779979	7	393.7514	5.88137e-05	6.64457e-04
2023/11/28	01:28:06	ok	ok	394.8080	49.222	0.064858	18.83	63.059	10.154	37005276.718106	8	393.6681	6.14643e-05	6.92412e-04
2023/11/28	01:33:06	--	ok	394.7580	49.232	0.064858	18.75	63.024	10.099	36214577.635486	11	392.6276	1.30238e-04	1.50204e-02
2023/11/28	01:33:13	ok	ok	394.8000	49.221	0.064871	18.78	63.009	10.112	42770192.518429	8	393.6836	6.03025e-05	6.73898e-04
2023/11/28	01:38:13	ok	ok	394.9460	49.219	0.064871	18.75	63.037	10.100	34523016.541001	6	393.9678	5.16036e-05	6.96877e-04
2023/11/28	01:43:13	--	ok	394.7720	49.229	0.064871	18.75	63.024	10.099	36411025.534714	7	393.7440	5.83003e-05	6.82931e-04
2023/11/28	01:43:21	ok	ok	395.1580	49.225	0.064883	18.71	63.041	10.076	41599928.256666	11	392.1711	1.37929e-04	1.58253e-02
2023/11/28	01:48:20	--	ok	394.6580	49.227	0.064883	18.72	63.043	10.084	36098429.457062	8	393.6515	5.96050e-05	6.59309e-04
2023/11/28	01:48:27	--	ok	394.7540	49.221	0.064901	18.69	63.079	10.072	36484383.530596	8	393.5721	6.18012e-05	6.70748e-04
2023/11/28	01:48:34	--	ok	394.7640	49.205	0.064914	18.68	63.110	10.069	37475180.824684	9	393.6212	5.94993e-05	5.98435e-04
2023/11/28	01:48:42	ok	ok	394.8880	49.179	0.064926	18.47	63.235	9.963	35355669.775630	8	393.5264	6.02598e-05	6.25951e-04
2023/11/28	01:53:41	--	ok	394.5900	49.222	0.064926	18.68	63.037	10.058	38966227.656775	8	393.6618	6.07153e-05	6.65886e-04
2023/11/28	01:53:48	ok	ok	395.0440	49.221	0.064948	18.67	63.023	10.047	38048522.164098	9	393.7036	5.84119e-05	6.22121e-04
2023/11/28	01:58:48	--	ok	394.6680	49.226	0.064948	18.64	63.114	10.045	32181156.346323	8	393.7760	5.68389e-05	6.31173e-04
2023/11/28	01:58:55	--	ok	394.7460	49.222	0.064966	18.64	63.061	10.036	35079313.256396	9	393.7551	5.81263e-05	6.33834e-04
2023/11/28	01:59:02	ok	ok	394.9500	49.253	0.064979	18.52	63.119	9.977	40226354.177222	8	393.8829	5.95372e-05	6.16735e-04
2023/11/28	02:04:02	ok	ok	394.8920	49.261	0.064979	18.65	63.073	10.048	38625503.274605	11	392.8752	1.07026e-04	1.54015e-02
2023/11/28	02:09:02	ok	ok	394.9680	49.261	0.064979	18.61	63.005	10.011	34192182.293633	8	394.0358	5.70805e-05	6.66147e-04
2023/11/28	02:14:02	ok	ok	394.9360	49.260	0.064979	18.58	63.073	10.003	34679127.682359	8	393.9592	5.94777e-05	6.75370e-04
2023/11/28	02:19:02	ok	ok	394.8220	49.258	0.064979	18.61	63.005	10.011	34154829.787583	8	394.0080	5.80180e-05	6.84918e-04
2023/11/28	02:24:02	ok	ok	394.9680	49.260	0.064979	18.58	63.116	10.010	35672415.120778	8	393.9637	5.88344e-05	6.44238e-04
2023/11/28	02:29:02	--	ok	395.3140	49.257	0.064979	18.68	62.896	10.035	35486719.005855	9	394.0260	5.83349e-05	6.40606e-04
2023/11/28	02:29:09	ok	ok	395.1100	49.227	0.064963	18.64	62.954	10.019	38827092.785967	8	393.5930	6.19429e-05	6.80236e-04
2023/11/28	02:34:09	--	ok	394.6700	49.239	0.064963	18.71	62.840	10.044	40643893.163672	8	393.6723	5.86399e-05	4.56740e-04
2023/11/28	02:34:16	--	ok	395.2240	49.262	0.06498	18.72	62.863	10.055	43506525.021732	9	394.0218	6.02099e-05	5.99617e-04
2023/11/28	02:34:24	ok	ok	395.0780	49.237	0.064968	18.69	62.869	10.039	35342666.907569	8	393.7333	6.06249e-05	5.98940e-04
2023/11/28	02:39:23	--	ok	395.2920	49.246	0.064968	18.79	62.799	10.086	35448189.219171	8	393.9578	5.64852e-05	6.17317e-04
2023/11/28	02:39:30	ok	ok	395.0840	49.210	0.064953	18.75	62.773	10.058	39505737.100263	9	393.6182	5.95460e-05	6.09161e-04
2023/11/28	02:44:30	ok	ok	395.1840	49.220	0.064953	18.76	62.827	10.075	37287927.405419	6	393.7163	5.79676e-05	6.70008e-04
2023/11/28	02:49:30	ok	ok	395.1280	49.230	0.064953	18.85	62.722	10.107	37847702.291492	7	375.2350	6.51335e-04	3.83484e-02
2023/11/28	02:54:30	ok	ok	395.1740	49.229	0.064953	18.79	62.809	10.088	34574658.055821	8	393.7391	5.89801e-05	6.43665e-04
2023/11/28	02:59:30	ok	ok	395.1180	49.227	0.064953	18.71	63.000	10.069	35294085.521898	8	393.7022	5.92980e-05	6.90432e-04
2023/11/28	03:04:30	--	ok	394.6180	49.220	0.064953	18.64	62.997	10.026	39880360.860297	7	393.7932	5.57791e-05	6.74224e-04
2023/11/28	03:04:37	--	ok	395.3740	49.253	0.064973	18.61	62.992	10.009	41665992.262515	8	393.9692	5.79382e-05	6.36218e-04
2023/11/28	03:04:44	--	ok	395.4000	49.252	0.064953	18.59	63.033	10.005	42490675.992589	8	393.8778	6.01739e-05	6.93845e-04
2023/11/28	03:04:52	ok	ok	395.1100	49.245	0.064932	18.47	63.120	9.945	41642217.709812	8	393.8460	5.89390e-05	6.63838e-04
2023/11/28	03:09:51	ok	ok	394.8120	49.253	0.064932	18.55	63.133	9.997	41200619.905034	8	393.8813	5.90794e-05	6.61356e-04
2023/11/28	03:14:51	ok	ok	395.0700	49.255	0.064932	18.51	63.105	9.967	38897641.165598	8	393.9314	5.80882e-05	6.84837e-04
2023/11/28	03:19:51	ok	ok	394.9280	49.256	0.064932	18.51	63.064	9.961	37889698.175696	9	386.3680	2.50673e-04	2.24903e-02
2023/11/28	03:24:51	ok	ok	394.9500	49.252	0.064932	18.45	63.084	9.931	37158743.165301	8	393.9740	5.63856e-05	6.78300e-04
2023/11/28	03:29:51	ok	ok	394.8200	49.252	0.064932	18.44	63.178	9.936	37414784.769720	11	392.9636	1.05700e-04	1.62807e-02
2023/11/28	03:34:51	ok	ok	394.8140	49.249	0.064932	18.35	63.124	9.879	36619353.237591	7	393.7590	5.99645e-05	2.79794e-04
2023/11/28	03:39:51	ok	ok	394.8960	49.250	0.064932	18.32	63.203	9.874	38182557.688723	8	393.8736	5.87496e-05	6.71833e-04
2023/11/28	03:44:51	ok	ok	394.8320	49.250	0.064932	18.41	63.088	9.907	29414496.102061	7	393.8489	5.93206e-05	6.55593e-04
2023/11/28	03:49:51	ok	ok	394.9040	49.250	0.064932	18.34	63.185	9.879	35853149.922462	8	393.8513	5.94188e-05	6.56860e-04
2023/11/28	03:54:51	ok	ok	394.9600	49.247	0.064932	18.38	63.064	9.886	37406651.722344	11	393.1354	1.01645e-04	1.59136e-02
2023/11/28	03:59:51	ok	ok	394.9100	49.254	0.064932	18.50	63.018	9.946	40500932.940825	9	381.4367	3.80317e-04	3.75271e-02
2023/11/28	04:04:51	--	ok	395.3320	49.255	0.064932	18.55	62.954	9.969	48387379.255964	8	394.0838	5.60960e-05	6.75053e-04
2023/11/28	04:04:58	--	ok	395.3180	49.251	0.064915	18.50	62.965	9.937	47048358.790794	9	384.6521	2.95856e-04	2.77462e-02
2023/11/28	04:05:06	--	ok	395.3040	49.247	0.064898	18.51	62.968	9.946	50087526.591410	7	393.8021	5.98898e-05	2.09356e-04
2023/11/28	04:05:13	--	ok	395.3820	49.242	0.064882	18.45	63.023	9.921	47383957.609618	8	393.8442	5.91343e-05	6.58936e-04
2023/11/28	04:05:20	ok	ok	395.1860	49.230	0.064862	18.32	63.139	9.864	47219844.976663	8	393.8597	5.77507e-05	6.07894e-04
2023/11/28	04:10:20	--	ok	395.4160	49.259	0.064862	18.54	62.960	9.960	45710157.801585	9	394.0352	5.76376e-05	7.14029e-04
2023/11/28	04:10:27	ok	ok	395.1680	49.226	0.06484	18.61	62.855	9.988	42670300.483368	7	393.7359	5.92596e-05	6.92444e-04
2023/11/28	04:15:27	ok	ok	395.0960	49.219	0.06484	18.58	62.818	9.963	45417301.956306	8	393.7382	5.67103e-05	6.48178e-04
2023/11/28	04:20:27	--	ok	394.5240	49.210	0.06484	18.54	62.982	9.964	44794267.799502	9	393.6419	5.95103e-05	6.23085e-04
2023/11/28	04:20:34	ok	ok	395.0600	49.207	0.064865	18.55	62.954	9.969	38304458.314432	7	393.7591	5.63152e-05	7.46007e-04
2023/11/28	04:25:34	--	ok	395.2360	49.219	0.064865	18.51	63.020	9.954	35646317.983026	12	392.7966	1.27784e-04	1.55284e-02
2023/11/28	04:25:41	ok	ok	394.8020	49.212	0.064853	18.52	63.011	9.960	37834505.290839	9	393.6079	6.02034e-05	6.25875e-04
2023/11/28	04:30:41	--	ok	394.7260	49.214	0.064853	18.44	63.052	9.916	36930973.916462	9	393.5829	5.97561e-05	6.96036e-04
2023/11/28	04:30:48	--	ok	395.2320	49.211	0.064867	18.41	63.006	9.894	39579039.569076	8	393.6222	5.96831e-05	6.92359e-04
2023/11/28	04:30:56	ok	ok	394.9500	49.185	0.064855	18.31	63.052	9.843	41319680.142553	11	392.6851	1.27925e-04	1.56475e-02
2023/11/28	04:35:55	--	ok	394.5420	49.210	0.064855	18.32	63.046	9.850	38072682.973881	7	393.5866	5.98546e-05	6.92619e-04
2023/11/28	04:36:03	--	ok	394.7600	49.207	0.064879	18.34	63.101	9.866	39763053.283614	8	393.5969	6.06672e-05	6.68349e-04
2023/11/28	04:36:10	ok	ok	395.0800	49.185	0.064892	18.30	63.105	9.844	41423160.934690	7	393.6326	5.74412e-05	6.66548e-04
2023/11/28	04:41:09	--	ok	394.6980	49.217	0.064892	18.27	63.174	9.837	35175329.884640	8	393.6165	5.86235e-05	6.73323e-04
2023/11/28	04:41:16	ok	ok	394.8760	49.198	0.064907	18.27	63.174	9.837	39978574.891293	8	393.5612	5.98181e-05	6.39523e-04
2023/11/28	04:46:16	ok	ok	394.8560	49.189	0.064907	18.27	63.056	9.819	37975241.215957	7	393.6918	5.65034e-05	6.30902e-04
2023/11/28	04:51:16	ok	ok	394.9060	49.203	0.064907	18.23	63.156	9.809	42430607.133232	7	393.7836	5.38472e-05	7.47457e-04
2023/11/28	04:56:16	ok	ok	395.0220	49.213	0.064907	18.21	63.229	9.813	36776521.953649	8	393.7125	5.60010e-05	6.92745e-04
2023/11/28	05:01:16	--	ok	394.5340	49.197	0.064907	18.13	63.162	9.753	37097418.407765	8	393.6003	5.76295e-05	6.33158e-04
2023/11/28	05:01:23	--	ok	394.6120	49.188	0.064932	18.11	63.201	9.751	36365721.133427	7	393.6011	5.77548e-05	6.71224e-04
2023/11/28	05:01:31	--	ok	394.4420	49.174	0.064953	18.10	63.233	9.749	38660346.234633	13	393.1350	9.35294e-05	1.41673e-02
2023/11/28	05:01:38	--	ok	394.6420	49.252	0.064982	18.03	63.262	9.712	38225416.933273	8	393.9321	5.94162e-05	6.21609e-04
2023/11/28	05:01:45	--	ok	395.2400	49.291	0.065001	17.96	63.380	9.690	38476399.141705	8	394.2960	5.83298e-05	6.35074e-04
2023/11/28	05:01:53	ok	ok	395.0460	49.256	0.064989	17.90	63.572	9.685	34732626.783959	8	394.0027	5.91200e-05	6.58870e-04
2023/11/28	05:06:52	ok	ok	395.1500	49.281	0.064989	18.28	62.878	9.799	34493759.899853	8	394.1579	6.07528e-05	6.34345e-04
2023/11/28	05:11:52	--	ok	395.3280	49.276	0.064989	18.28	62.901	9.802	36399454.390620	8	394.3337	5.64382e-05	6.74416e-04
2023/11/28	05:11:59	--	ok	395.3300	49.246	0.064971	18.27	62.992	9.809	39832234.009350	8	393.9528	5.62028e-05	6.85492e-04
2023/11/28	05:12:07	--	ok	395.4340	49.246	0.064954	18.18	63.055	9.769	42244758.296830	8	393.9735	5.65152e-05	6.81131e-04
2023/11/28	05:12:14	--	ok	395.2620	49.239	0.064931	18.07	63.302	9.742	39173363.872184	7	393.8291	5.87055e-05	7.20947e-04
2023/11/28	05:12:21	ok	ok	395.1580	49.227	0.064917	18.04	63.476	9.754	39493967.076847	8	393.7666	5.80039e-05	6.11332e-04
2023/11/28	05:17:21	--	ok	395.7520	49.256	0.064917	18.42	62.901	9.885	39558381.412066	7	393.8508	6.11710e-05	3.03704e-04
2023/11/28	05:17:28	--	ok	395.3600	49.251	0.064878	18.37	62.840	9.843	40436589.598990	9	393.9163	5.98026e-05	6.29103e-04
2023/11/28	05:17:36	--	ok	395.3720	49.247	0.064859	18.24	62.818	9.765	40829676.323461	9	394.0678	5.44067e-05	7.00982e-04
2023/11/28	05:17:43	ok	ok	395.0700	49.147	0.064839	18.16	63.038	9.751	41260941.936993	8	393.4494	5.96774e-05	6.54414e-04
2023/11/28	05:22:42	--	ok	395.3060	49.200	0.064839	18.40	62.876	9.865	36902662.862250	7	393.7557	5.58120e-05	7.24444e-04
2023/11/28	05:22:49	--	ok	394.7740	49.082	0.064823	18.37	62.860	9.846	39592664.677268	9	393.2333	5.95359e-05	6.54100e-04
2023/11/28	05:22:57	--	ok	394.6920	49.048	0.064835	18.27	62.931	9.799	38542829.224244	9	393.3728	5.52219e-05	6.53774e-04
2023/11/28	05:23:04	ok	ok	394.8160	49.019	0.064851	18.14	63.165	9.763	39168766.427305	13	392.4365	9.75696e-05	1.36192e-02
2023/11/28	05:28:03	--	ok	394.3820	49.097	0.064851	18.37	62.936	9.858	34133663.988176	7	393.2520	6.14010e-05	7.25257e-04
2023/11/28	05:28:11	--	ok	394.4600	49.075	0.064884	18.37	62.924	9.856	37078758.327242	8	393.2072	6.08816e-05	6.67755e-04
2023/11/28	05:28:18	--	ok	394.7160	49.052	0.064912	18.28	62.910	9.804	36742028.931152	9	393.2407	5.94140e-05	5.84897e-04
2023/11/28	05:28:25	--	ok	394.5900	49.023	0.064927	18.17	63.084	9.766	38131900.303976	9	393.1589	5.93458e-05	6.39379e-04
2023/11/28	05:28:33	--	ok	394.7260	49.070	0.064949	18.11	63.330	9.771	33965891.454931	10	393.3271	5.84035e-05	6.01670e-04
2023/11/28	05:28:40	ok	ok	394.9900	49.175	0.064963	18.07	63.597	9.788	35066030.136372	8	393.5768	5.86273e-05	6.12160e-04
2023/11/28	05:33:39	--	ok	394.7880	49.230	0.064963	18.27	62.992	9.809	39002128.711002	10	393.6857	6.05515e-05	6.12006e-04
2023/11/28	05:33:46	--	ok	395.4660	49.251	0.064974	18.30	62.988	9.825	45325342.465723	8	394.0565	5.73168e-05	6.71351e-04
2023/11/28	05:33:53	ok	ok	394.9360	49.132	0.06495	18.27	62.963	9.804	41311355.050978	9	393.4291	5.92763e-05	6.03058e-04
2023/11/28	05:38:53	--	ok	394.2100	49.152	0.06495	18.16	63.156	9.769	34692538.634909	7	393.3279	6.02344e-05	2.62118e-04
2023/11/28	05:39:01	--	ok	395.5580	49.295	0.064991	18.17	63.157	9.777	41421814.073344	8	394.3081	5.86863e-05	6.66137e-04
2023/11/28	05:39:08	ok	ok	395.0080	49.212	0.064962	18.17	63.105	9.769	38838657.347569	9	393.6263	6.05168e-05	6.26052e-04
2023/11/28	05:44:07	--	ok	394.7520	49.228	0.064962	18.13	63.110	9.745	31072886.435567	8	393.6757	5.93252e-05	6.87644e-04
2023/11/28	05:44:14	ok	ok	394.9900	49.251	0.064974	18.08	63.134	9.724	38904509.875142	8	393.9315	5.88864e-05	7.09354e-04
2023/11/28	05:49:14	--	ok	394.7080	49.248	0.064974	18.07	63.194	9.726	38906997.770818	8	393.8664	5.95190e-05	6.74913e-04
2023/11/28	05:49:22	--	ok	395.2820	49.276	0.06499	18.10	63.146	9.735	40889091.227993	8	394.1943	5.95431e-05	6.83526e-04
2023/11/28	05:49:29	ok	ok	394.8640	49.248	0.064975	18.03	63.221	9.705	38154394.476980	9	393.9295	5.77312e-05	6.40088e-04
2023/11/28	05:54:28	--	ok	394.7500	49.247	0.064975	18.03	63.084	9.684	37731684.703763	9	393.9605	5.71474e-05	6.85290e-04
2023/11/28	05:54:35	--	ok	395.2020	49.272	0.064988	18.00	63.143	9.678	37099487.327849	8	394.1429	5.93929e-05	7.18775e-04
2023/11/28	05:54:42	ok	ok	394.9720	49.250	0.064978	18.00	63.197	9.686	36304687.535907	8	393.9634	5.86530e-05	7.14706e-04
2023/11/28	05:59:42	ok	ok	394.9200	49.251	0.064978	17.94	63.207	9.655	32299336.330234	8	393.9879	5.76929e-05	6.64694e-04
2023/11/28	06:04:42	ok	ok	394.8960	49.251	0.064978	17.96	63.146	9.654	35756445.980322	8	393.9127	5.95556e-05	7.40374e-04
2023/11/28	06:09:42	--	ok	394.6620	49.249	0.064978	17.90	63.244	9.635	33151513.296324	8	393.8929	5.93572e-05	7.15756e-04
2023/11/28	06:09:49	--	ok	395.2520	49.281	0.064995	17.88	63.243	9.626	34993709.223863	7	394.2753	5.77352e-05	6.18032e-04
2023/11/28	06:09:57	ok	ok	394.8360	49.249	0.064982	17.86	63.267	9.614	31598256.937551	8	393.9854	5.74811e-05	6.12531e-04
2023/11/28	06:14:56	ok	ok	394.9060	49.252	0.064982	17.84	63.256	9.605	29279698.001522	8	393.9666	5.88078e-05	7.30583e-04
2023/11/28	06:19:56	--	ok	394.7700	49.254	0.064982	17.84	63.276	9.608	32000713.062441	13	392.6488	1.15060e-04	1.55734e-02
2023/11/28	06:20:03	--	ok	395.3300	49.275	0.064994	17.80	63.270	9.583	32530737.861092	7	394.1199	6.02798e-05	7.15887e-04
2023/11/28	06:20:11	--	ok	394.7300	49.238	0.064977	17.66	63.311	9.508	32312258.940419	9	393.8225	5.84685e-05	6.61950e-04
2023/11/28	06:20:18	--	ok	395.2140	49.252	0.06499	17.57	63.583	9.501	33085036.628256	8	394.0546	5.72297e-05	7.30558e-04
2023/11/28	06:20:25	--	ok	394.7840	49.226	0.06498	17.49	63.908	9.502	35438122.525783	8	393.8194	5.64812e-05	6.48343e-04
2023/11/28	06:20:33	ok	ok	394.9020	49.250	0.06499	17.48	64.021	9.510	33688430.751789	8	393.9859	5.81409e-05	6.91684e-04
2023/11/28	06:25:32	ok	ok	394.8620	49.274	0.06499	17.86	63.142	9.595	33597884.501457	7	394.2320	5.64588e-05	6.85165e-04
2023/11/28	06:30:32	ok	ok	394.9440	49.263	0.06499	17.74	63.243	9.546	32720889.992421	7	394.0663	5.89387e-05	7.06650e-04
2023/11/28	06:35:32	ok	ok	394.8840	49.286	0.06499	17.93	63.302	9.661	31236659.319926	8	394.1680	5.91614e-05	7.05284e-04
2023/11/28	06:40:32	ok	ok	395.0860	49.303	0.06499	18.23	63.610	9.880	29939248.144631	8	394.2977	5.84781e-05	6.32060e-04
2023/11/28	06:45:32	--	ok	395.3160	49.321	0.06499	18.44	63.674	10.014	28753675.280202	12	393.1210	1.12577e-04	1.64752e-02
2023/11/28	06:45:40	ok	ok	394.8340	49.265	0.064974	18.47	63.638	10.026	32546395.904226	8	394.0402	5.80972e-05	6.44563e-04
2023/11/28	06:50:39	--	ok	394.6520	49.272	0.064974	18.59	63.572	10.090	27663905.552467	7	394.2021	5.55195e-05	6.66046e-04
2023/11/28	06:50:46	--	ok	395.3140	49.335	0.064992	18.58	63.604	10.087	32503009.556116	8	394.5170	5.62925e-05	6.06894e-04
2023/11/28	06:50:54	ok	ok	395.1100	49.269	0.064976	18.58	63.551	10.079	33253538.162653	12	392.9242	1.08126e-04	1.46027e-02
2023/11/28	06:55:53	ok	ok	395.1720	49.286	0.064976	18.75	63.450	10.167	31281028.212416	8	394.2063	5.79191e-05	6.41220e-04
2023/11/28	07:00:53	ok	ok	395.1820	49.291	0.064976	18.85	63.368	10.211	30884515.781444	8	394.2011	5.89052e-05	6.86566e-04
2023/11/28	07:05:53	--	ok	395.3600	49.298	0.064976	18.95	63.267	10.255	32634751.910641	8	394.2607	5.85290e-05	6.91496e-04
2023/11/28	07:06:00	ok	ok	394.9460	49.269	0.064957	18.95	63.267	10.255	31804764.766259	9	393.9621	5.81185e-05	6.13480e-04
2023/11/28	07:10:59	--	ok	394.7780	49.270	0.064957	18.98	63.198	10.261	29903034.130229	8	393.9146	6.03940e-05	6.62749e-04
2023/11/28	07:11:06	ok	ok	395.1280	49.284	0.064968	19.01	63.256	10.289	34929733.272905	7	394.1340	5.97417e-05	7.01136e-04
2023/11/28	07:16:06	ok	ok	394.8900	49.290	0.064968	19.07	63.128	10.310	31010817.991538	7	394.1645	5.89256e-05	7.25970e-04
2023/11/28	07:21:06	ok	ok	394.8200	49.291	0.064968	19.10	63.027	10.311	28517611.428863	8	394.1781	5.87406e-05	6.57471e-04
2023/11/28	07:26:06	ok	ok	395.1100	49.298	0.064968	19.16	63.005	10.341	31376956.983365	7	394.2214	5.96315e-05	7.60150e-04
2023/11/28	07:31:06	ok	ok	394.9980	49.298	0.064968	19.19	62.956	10.350	27239094.583277	7	394.2709	5.80782e-05	6.52394e-04
2023/11/28	07:36:06	--	ok	395.3200	49.309	0.064968	19.20	62.872	10.344	30258961.731251	7	394.3206	5.75928e-05	6.81226e-04
2023/11/28	07:36:13	ok	ok	395.1740	49.314	0.064952	19.20	62.882	10.346	31236614.602451	8	394.3822	5.65197e-05	6.55771e-04
2023/11/28	07:41:13	--	ok	395.3220	49.320	0.064952	19.27	62.818	10.379	29109363.316609	7	394.6385	5.02839e-05	6.18793e-04
2023/11/28	07:41:20	ok	ok	395.1680	49.313	0.064935	19.26	62.795	10.367	33452164.600984	7	394.2802	6.00163e-05	6.68564e-04
2023/11/28	07:46:20	--	ok	395.3640	49.318	0.064935	19.30	62.771	10.389	28006205.487717	8	394.4129	5.65515e-05	6.89424e-04
2023/11/28	07:46:27	--	ok	395.3700	49.324	0.064915	19.30	62.718	10.380	33013341.865927	8	394.2989	6.11910e-05	6.54601e-04
2023/11/28	07:46:35	--	ok	395.2320	49.303	0.064896	19.26	62.689	10.350	34418936.669059	7	394.2245	6.14459e-05	7.25522e-04
2023/11/28	07:46:42	--	ok	395.2200	49.289	0.064883	19.19	62.741	10.314	36465001.782046	8	394.1781	5.90254e-05	6.31408e-04
2023/11/28	07:46:49	--	ok	395.4740	49.286	0.064872	19.10	62.899	10.290	34487518.731202	7	394.2345	5.61707e-05	7.39177e-04
2023/11/28	07:46:57	ok	ok	395.1000	49.276	0.064847	19.10	63.079	10.320	31453051.378463	8	393.9989	5.77878e-05	7.28890e-04
2023/11/28	07:51:56	ok	ok	395.0820	49.302	0.064847	19.33	62.722	10.399	31960128.052032	8	394.2418	5.80372e-05	6.17332e-04
2023/11/28	07:56:56	ok	ok	395.1360	49.304	0.064847	19.33	62.667	10.390	33845373.250103	7	394.2808	5.77692e-05	7.04779e-04
2023/11/28	08:01:56	--	ok	395.3000	49.310	0.064847	19.37	62.580	10.402	34461789.040997	9	394.2844	5.78111e-05	6.18294e-04
2023/11/28	08:02:03	ok	ok	395.0860	49.278	0.064831	19.34	62.606	10.388	34454069.610458	8	393.9572	5.92294e-05	6.38345e-04
2023/11/28	08:07:03	ok	ok	394.8720	49.279	0.064831	19.32	62.593	10.369	31551558.297184	7	393.9932	5.84037e-05	7.21012e-04
2023/11/28	08:12:03	ok	ok	395.0180	49.283	0.064831	19.37	62.506	10.389	32314533.060249	8	393.9319	6.05187e-05	6.91991e-04
2023/11/28	08:17:03	ok	ok	395.0400	49.282	0.064831	19.36	62.502	10.381	33790862.811670	6	394.1225	5.56486e-05	7.35824e-04
2023/11/28	08:22:03	ok	ok	395.0200	49.284	0.064831	19.36	62.429	10.368	31792703.998038	7	394.0664	5.73820e-05	6.95455e-04
2023/11/28	08:27:03	ok	ok	395.0240	49.286	0.064831	19.39	62.359	10.373	31297571.443378	8	393.9816	6.04931e-05	7.06835e-04
2023/11/28	08:32:03	--	ok	395.4880	49.287	0.064831	19.43	62.365	10.400	33485792.955993	7	394.0319	5.99550e-05	6.97079e-04
2023/11/28	08:32:10	--	ok	394.6920	49.203	0.064805	19.42	62.319	10.384	34659603.890554	9	393.5749	5.84195e-05	6.38486e-04
2023/11/28	08:32:18	--	ok	394.7960	49.164	0.064821	19.33	62.287	10.327	31538224.632246	10	393.4888	5.86714e-05	5.65563e-04
2023/11/28	08:32:25	--	ok	394.7620	49.113	0.064831	19.19	62.562	10.285	32817989.652796	6	393.3782	5.85488e-05	7.27478e-04
2023/11/28	08:32:32	--	ok	394.3380	49.091	0.064844	19.14	62.780	10.295	32986074.316411	6	393.3981	5.56034e-05	7.12309e-04
2023/11/28	08:32:40	--	ok	394.7680	49.096	0.064879	19.12	62.890	10.297	37667746.629150	7	393.4263	5.40789e-05	6.53538e-04
2023/11/28	08:32:47	--	ok	394.7360	49.093	0.064891	19.06	62.968	10.275	36452206.556229	6	393.4560	5.38521e-05	6.92813e-04
2023/11/28	08:32:54	--	ok	394.5560	49.080	0.064905	19.06	63.096	10.296	35034706.887490	8	393.2811	5.80197e-05	6.07581e-04
2023/11/28	08:33:02	ok	ok	394.9020	49.146	0.064929	19.07	63.098	10.305	32041739.903581	6	393.4184	5.84249e-05	7.25529e-04
2023/11/28	08:38:01	ok	ok	395.0980	49.238	0.064929	19.46	62.263	10.401	33477127.628759	10	393.6043	6.12427e-05	6.24787e-04
2023/11/28	08:43:01	--	ok	395.6340	49.257	0.064929	19.58	62.135	10.456	33324506.520324	6	393.6759	6.09489e-05	8.00489e-04
2023/11/28	08:43:09	ok	ok	394.8620	49.266	0.064896	19.60	62.104	10.459	34762121.088582	6	393.8177	5.93594e-05	7.68517e-04
2023/11/28	08:48:08	--	ok	394.5820	49.269	0.064896	19.70	62.004	10.503	34571029.188367	9	393.8463	5.94507e-05	5.91209e-04
2023/11/28	08:48:15	ok	ok	395.1880	49.268	0.064917	19.70	61.993	10.501	38151619.253486	9	393.8795	5.82757e-05	6.32228e-04
2023/11/28	08:53:15	--	ok	395.2340	49.276	0.064917	19.81	61.892	10.555	36206502.331437	11	392.6432	1.32353e-04	1.55206e-02
2023/11/28	08:53:22	ok	ok	395.0640	49.276	0.064905	19.78	61.898	10.538	38053345.927639	8	393.8878	5.97295e-05	6.78168e-04
2023/11/28	08:58:22	ok	ok	394.9180	49.281	0.064905	19.88	61.869	10.594	40005127.465791	7	393.9700	5.90394e-05	6.83945e-04
2023/11/28	09:03:22	--	ok	395.5920	49.285	0.064905	19.94	61.761	10.610	41024991.752599	6	394.0958	5.62661e-05	7.42879e-04
2023/11/28	09:03:30	--	ok	395.3840	49.287	0.064874	19.95	61.775	10.621	37342943.657717	9	394.0276	5.83355e-05	5.87022e-04
2023/11/28	09:03:37	--	ok	395.3160	49.275	0.064853	19.91	61.736	10.588	37282355.640615	8	394.0053	5.65026e-05	6.11354e-04
2023/11/28	09:03:44	ok	ok	394.9480	49.255	0.064837	19.80	61.848	10.537	40237542.855932	10	393.9088	5.70453e-05	5.64016e-04
2023/11/28	09:08:44	ok	ok	395.1000	49.291	0.064837	19.98	61.714	10.630	39677940.918056	11	393.8061	7.58938e-05	5.08316e-03
2023/11/28	09:13:44	--	ok	395.5840	49.293	0.064837	20.04	61.637	10.652	38634277.439176	6	394.1099	5.74380e-05	7.57597e-04
2023/11/28	09:13:52	ok	ok	395.0360	49.280	0.064805	20.03	61.646	10.645	42156341.156543	9	393.9200	5.89897e-05	6.12119e-04
2023/11/28	09:18:51	ok	ok	395.0460	49.282	0.064805	20.00	61.770	10.648	35933409.905715	9	393.9428	5.81179e-05	6.09527e-04
2023/11/28	09:23:51	ok	ok	394.8900	49.281	0.064805	19.92	61.738	10.598	34709950.732197	13	392.8902	1.07234e-04	1.52162e-02
2023/11/28	09:28:51	ok	ok	394.9620	49.282	0.064805	19.88	61.796	10.581	34510268.277889	8	393.9691	5.73790e-05	7.20558e-04
2023/11/28	09:33:51	ok	ok	394.9260	49.290	0.064805	20.07	61.558	10.657	37339861.968955	6	394.0411	5.76016e-05	7.35265e-04
2023/11/28	09:38:51	ok	ok	395.0900	49.294	0.064805	20.25	61.170	10.702	38133475.717641	7	394.0880	5.75328e-05	6.82243e-04
2023/11/28	09:43:51	--	ok	395.5260	49.299	0.064805	20.45	60.681	10.740	40521892.551625	8	394.0391	5.96818e-05	6.36626e-04
2023/11/28	09:43:58	--	ok	394.5680	49.200	0.064777	20.50	60.639	10.767	41355046.316376	6	393.6196	5.65457e-05	7.06117e-04
2023/11/28	09:44:06	ok	ok	394.9980	49.156	0.0648	20.49	60.539	10.741	40676514.890053	7	393.6106	5.49483e-05	6.41947e-04
2023/11/28	09:49:05	ok	ok	394.8560	49.183	0.0648	20.22	61.335	10.714	33089396.167067	7	393.5679	5.84154e-05	7.27705e-04
2023/11/28	09:54:05	--	ok	394.5860	49.200	0.0648	20.29	61.271	10.747	34735454.951292	8	393.7761	5.29950e-05	6.98181e-04
2023/11/28	09:54:13	ok	ok	394.9920	49.199	0.064822	20.35	61.207	10.771	35759116.994100	8	393.7740	5.29474e-05	6.15448e-04
2023/11/28	09:59:12	--	ok	394.6000	49.178	0.064822	20.33	61.247	10.769	33458302.623683	9	393.6218	5.89881e-05	6.14190e-04
2023/11/28	09:59:20	--	ok	394.6980	49.174	0.064843	20.36	61.230	10.783	36410200.804744	7	393.6284	5.90323e-05	6.86592e-04
2023/11/28	09:59:27	ok	ok	394.9240	49.115	0.06486	20.24	61.210	10.701	40357223.315809	9	393.6060	5.56567e-05	6.09717e-04
2023/11/28	10:04:26	--	ok	394.7080	49.211	0.06486	20.35	61.187	10.767	36791905.809818	6	393.7192	5.62420e-05	7.40135e-04
2023/11/28	10:04:34	ok	ok	395.1520	49.220	0.064875	20.42	61.178	10.811	40257195.703662	6	393.6622	5.87090e-05	7.55763e-04
2023/11/28	10:09:33	ok	ok	394.8780	49.229	0.064875	20.42	61.143	10.805	41282336.597863	7	393.7217	5.76121e-05	7.08662e-04
2023/11/28	10:14:33	ok	ok	395.0500	49.234	0.064875	20.43	61.180	10.820	39333324.217163	7	393.7497	5.65550e-05	7.33352e-04
2023/11/28	10:19:33	ok	ok	394.8720	49.259	0.064875	20.48	61.123	10.836	35699428.522194	6	393.7158	5.87463e-05	7.31363e-04
2023/11/28	10:24:33	--	ok	394.7320	49.255	0.064875	20.55	61.093	10.875	39243173.791873	6	393.8311	5.69330e-05	7.10764e-04
2023/11/28	10:24:40	ok	ok	394.9000	49.250	0.064889	20.59	61.132	10.911	43089840.887879	6	393.8660	5.59156e-05	6.59070e-04
2023/11/28	10:29:40	--	ok	394.7240	49.259	0.064889	20.56	61.128	10.890	37444637.037701	6	393.7915	5.83314e-05	6.97980e-04
2023/11/28	10:29:47	--	ok	395.3960	49.299	0.064904	20.60	61.114	10.916	40232130.168342	8	394.0268	5.92075e-05	6.35334e-04
2023/11/28	10:29:55	ok	ok	395.0580	49.288	0.064883	20.60	60.954	10.887	41048119.812580	6	394.1252	5.55726e-05	6.87355e-04
2023/11/28	10:34:54	ok	ok	395.0740	49.301	0.064883	20.60	61.093	10.912	39379622.025855	6	394.2921	5.14439e-05	6.74691e-04
2023/11/28	10:39:54	ok	ok	395.1720	49.302	0.064883	20.63	61.086	10.930	38822049.756129	9	391.0687	1.55535e-04	1.01802e-02
2023/11/28	10:44:54	--	ok	395.4760	49.305	0.064883	20.68	61.073	10.955	35821617.594261	7	393.9578	6.28835e-05	7.55326e-04
2023/11/28	10:45:01	ok	ok	395.1060	49.302	0.064858	20.63	60.981	10.911	39483498.572124	8	394.2023	5.58332e-05	6.76459e-04
2023/11/28	10:50:01	ok	ok	395.0120	49.305	0.064858	20.65	61.077	10.937	34520544.924603	8	394.0845	5.92666e-05	6.59531e-04
2023/11/28	10:55:01	--	ok	395.2400	49.307	0.064858	20.70	61.015	10.961	37273767.332386	7	394.3144	5.38527e-05	6.93628e-04
2023/11/28	10:55:08	--	ok	395.2400	49.311	0.064845	20.76	61.033	11.000	34022147.508429	6	394.3700	5.24710e-05	7.10841e-04
2023/11/28	10:55:16	ok	ok	395.1200	49.305	0.064832	20.70	60.951	10.950	35919856.793660	8	394.1683	5.83097e-05	6.26799e-04
2023/11/28	11:00:15	--	ok	395.2560	49.313	0.064832	20.82	60.960	11.023	38748055.082580	7	394.2610	5.66575e-05	6.62227e-04
2023/11/28	11:00:22	--	ok	395.5820	49.311	0.064819	20.78	60.909	10.988	40684619.675911	6	394.2167	5.84029e-05	7.57759e-04
2023/11/28	11:00:29	--	ok	395.3880	49.303	0.064788	20.75	60.926	10.972	40218037.301054	6	394.1448	5.75761e-05	7.09968e-04
2023/11/28	11:00:37	--	ok	394.6780	49.178	0.064767	20.60	61.093	10.912	37944630.256409	8	393.6097	5.86406e-05	6.20420e-04
2023/11/28	11:00:44	ok	ok	394.9900	49.142	0.064784	20.55	61.230	10.899	37554302.331925	7	393.6243	5.55073e-05	6.77209e-04
2023/11/28	11:05:43	--	ok	395.2820	49.264	0.064784	20.83	60.922	11.026	36904573.077898	7	393.7691	5.96730e-05	6.57672e-04
2023/11/28	11:05:50	ok	ok	394.9820	49.261	0.064769	20.83	60.876	11.018	38781659.496211	6	393.9391	5.44524e-05	6.80900e-04
2023/11/28	11:10:49	ok	ok	395.0000	49.267	0.064769	20.84	60.941	11.038	38165178.350221	6	394.3352	4.40106e-05	7.04398e-04
2023/11/28	11:15:49	--	ok	395.3840	49.277	0.064769	20.89	60.908	11.060	36589733.821722	5	394.0805	5.18748e-05	7.23867e-04
2023/11/28	11:15:56	ok	ok	394.9880	49.156	0.064748	20.90	60.909	11.069	39300284.584580	7	393.6365	5.57299e-05	6.16574e-04
2023/11/28	11:20:56	ok	ok	394.9860	49.170	0.064748	20.93	60.862	11.079	34815634.979858	8	393.5227	5.89058e-05	6.37638e-04
2023/11/28	11:25:56	--	ok	395.2440	49.180	0.064748	20.96	60.845	11.093	34279352.707816	7	393.5869	5.83735e-05	6.36803e-04
2023/11/28	11:26:04	--	ok	394.4540	49.080	0.064735	21.00	60.821	11.116	36348824.452778	7	393.4134	5.67083e-05	6.62940e-04
2023/11/28	11:26:11	--	ok	394.6960	49.050	0.064764	20.97	60.816	11.096	37303120.194678	7	393.4397	5.40984e-05	6.61085e-04
2023/11/28	11:26:18	--	ok	394.7240	49.035	0.064781	20.87	60.873	11.043	36285485.334307	7	393.3765	5.29395e-05	6.46494e-04
2023/11/28	11:26:26	--	ok	394.5380	49.028	0.064795	20.84	61.006	11.050	37453536.847858	5	393.5231	4.79748e-05	5.90064e-04
2023/11/28	11:26:33	--	ok	394.4280	49.028	0.06482	20.75	61.160	11.014	36606881.400605	6	393.1795	5.34265e-05	6.72475e-04
2023/11/28	11:26:40	--	ok	394.4460	49.027	0.064851	20.73	61.393	11.048	35891292.214703	2	394.3869	2.05519e-05	1.01916e-16
2023/11/28	11:26:47	ok	ok	395.0880	49.173	0.06488	20.70	61.514	11.051	39010475.411064	7	393.6988	5.59621e-05	6.68109e-04
2023/11/28	11:31:47	--	ok	395.3720	49.280	0.06488	21.04	60.777	11.135	37123204.628612	6	393.9376	5.72869e-05	7.30253e-04
2023/11/28	11:31:54	--	ok	395.3860	49.285	0.064861	21.03	60.784	11.128	40810708.494192	7	393.9281	5.84098e-05	6.54328e-04
2023/11/28	11:32:02	--	ok	395.3940	49.261	0.06484	21.01	60.758	11.113	37294534.480896	7	393.9811	5.60390e-05	6.41391e-04
2023/11/28	11:32:09	--	ok	395.2140	49.202	0.064819	20.90	60.845	11.057	37291505.951083	7	393.8008	5.67955e-05	6.76981e-04
2023/11/28	11:32:16	ok	ok	395.1360	49.197	0.064808	20.83	61.059	11.051	38934591.384329	8	393.7876	5.50393e-05	5.89838e-04
2023/11/28	11:37:16	--	ok	395.4120	49.294	0.064808	21.06	60.809	11.150	35939337.910874	8	393.8809	6.06879e-05	6.77855e-04
2023/11/28	11:37:23	--	ok	395.3920	49.290	0.064785	21.06	60.832	11.154	41864879.176821	6	394.0777	5.43991e-05	6.49797e-04
2023/11/28	11:37:31	--	ok	395.3440	49.259	0.064764	21.06	60.780	11.145	39008436.595111	6	394.0079	5.41851e-05	6.32780e-04
2023/11/28	11:37:38	ok	ok	395.1700	49.076	0.064746	20.99	60.862	11.115	40805156.993695	5	393.2550	5.96906e-05	1.35548e-04
2023/11/28	11:42:37	--	ok	395.2620	49.198	0.064746	21.10	60.786	11.175	38052708.226713	8	393.7119	5.66154e-05	6.05705e-04
2023/11/28	11:42:44	ok	ok	394.8540	49.087	0.064732	21.11	60.754	11.178	39229746.232991	7	393.5640	5.36190e-05	6.46288e-04
2023/11/28	11:47:44	ok	ok	395.1020	49.105	0.064732	21.13	60.803	11.197	35220670.208768	8	393.8916	4.67402e-05	1.01928e-03
2023/11/28	11:52:44	--	ok	394.4180	49.115	0.064732	21.16	60.784	11.211	37857297.267016	4	393.6931	5.04529e-05	8.46187e-04
2023/11/28	11:52:51	--	ok	394.7540	49.117	0.064763	21.17	60.713	11.207	40492266.562376	7	393.5361	5.57540e-05	6.65549e-04
2023/11/28	11:52:59	ok	ok	394.9600	49.072	0.064776	21.14	60.772	11.200	39767766.001110	6	393.5675	5.22191e-05	6.79476e-04
2023/11/28	11:57:58	ok	ok	395.1180	49.124	0.064776	21.21	60.763	11.244	34802959.019344	7	380.4746	3.92285e-04	2.37866e-02
2023/11/28	12:02:58	ok	ok	395.0780	49.129	0.064776	21.24	60.735	11.258	36426174.446609	7	393.6256	5.35498e-05	6.26264e-04
2023/11/28	12:07:58	ok	ok	394.9560	49.150	0.064776	21.27	60.708	11.270	39331220.520331	7	393.6242	5.58565e-05	7.13663e-04
2023/11/28	12:12:58	ok	ok	395.1540	49.157	0.064776	21.31	60.684	11.294	38173755.706099	7	393.6298	5.64259e-05	6.88418e-04
2023/11/28	12:17:58	--	ok	395.2120	49.176	0.064776	21.33	60.749	11.314	36937039.729545	9	393.7321	5.49179e-05	6.66460e-04
2023/11/28	12:18:05	ok	ok	395.0940	49.170	0.064765	21.38	60.665	11.337	40872747.434643	6	393.8124	5.25861e-05	6.81027e-04
2023/11/28	12:23:05	--	ok	395.4640	49.174	0.064765	21.42	60.607	11.353	37358828.414338	6	393.9843	4.93329e-05	7.16213e-04
2023/11/28	12:23:13	ok	ok	394.9520	49.163	0.06474	21.40	60.603	11.334	39428909.719600	6	393.7910	5.40580e-05	6.24406e-04
2023/11/28	12:28:12	--	ok	395.2700	49.168	0.06474	21.40	60.667	11.346	37082066.681600	8	393.6569	5.68338e-05	6.69625e-04
2023/11/28	12:28:19	ok	ok	394.9040	49.150	0.064726	21.37	60.652	11.324	39156578.058520	7	393.7981	5.17737e-05	6.52827e-04
2023/11/28	12:33:18	ok	ok	394.9440	49.143	0.064726	21.47	60.626	11.384	36736843.591260	6	394.0742	4.30366e-05	7.42157e-04
2023/11/28	12:38:18	ok	ok	395.0340	49.161	0.064726	21.48	60.543	11.379	36369524.374395	7	393.6302	5.72680e-05	6.95061e-04
2023/11/28	12:43:18	ok	ok	395.1020	49.186	0.064726	21.47	60.539	11.368	35612617.661420	4	394.2620	4.37079e-05	5.68341e-04
2023/11/28	12:48:18	--	ok	395.3440	49.196	0.064726	21.50	60.587	11.396	39786106.109551	6	393.7523	5.57888e-05	6.65270e-04
2023/11/28	12:48:25	--	ok	394.7960	49.061	0.064707	21.45	60.580	11.367	39116785.528707	4	393.6046	4.99126e-05	7.48910e-04
2023/11/28	12:48:33	ok	ok	394.9420	49.045	0.064718	21.48	60.575	11.385	38217242.018464	6	393.3817	5.29919e-05	7.30626e-04
2023/11/28	12:53:32	ok	ok	394.9200	49.071	0.064718	21.51	60.601	11.408	35374487.875701	5	393.4771	5.32951e-05	7.46894e-04
2023/11/28	12:58:32	--	ok	394.7420	49.079	0.064718	21.54	60.552	11.418	37648211.669056	2	394.4785	3.18996e-05	6.52430e-16
2023/11/28	12:58:40	ok	ok	395.0460	49.071	0.064732	21.55	60.534	11.423	39514760.057863	5	393.6264	5.07047e-05	7.43140e-04
2023/11/28	13:03:39	ok	ok	395.0200	49.090	0.064732	21.60	60.478	11.443	35107216.430181	5	393.4286	5.65801e-05	7.97050e-04
2023/11/28	13:08:39	ok	ok	394.8960	49.091	0.064732	21.61	60.427	11.442	35291265.689196	6	393.6159	5.17444e-05	7.20902e-04
2023/11/28	13:13:39	--	ok	394.7600	49.095	0.064732	21.61	60.488	11.453	37069310.463366	5	394.1479	3.76410e-05	8.90441e-04
2023/11/28	13:13:46	ok	ok	394.8640	49.085	0.064744	21.65	60.478	11.480	41071588.782165	7	393.5009	5.60987e-05	6.70392e-04
2023/11/28	13:18:46	ok	ok	395.1280	49.117	0.064744	21.70	60.409	11.495	36817164.928570	7	394.0426	4.49674e-05	7.24944e-04
2023/11/28	13:23:46	ok	ok	394.9100	49.123	0.064744	21.72	60.392	11.509	33494361.015537	6	393.6741	5.39017e-05	7.31499e-04
2023/11/28	13:28:46	--	ok	394.5120	49.120	0.064744	21.78	60.294	11.528	35606824.484508	5	393.7885	4.94864e-05	7.05686e-04
2023/11/28	13:28:53	ok	ok	394.9420	49.128	0.064771	21.75	60.345	11.520	41319888.655879	7	393.6446	5.56340e-05	6.34137e-04
2023/11/28	13:33:53	--	ok	395.2120	49.147	0.064771	21.80	60.363	11.552	34815712.899991	5	394.2365	3.87887e-05	9.20394e-04
2023/11/28	13:34:00	ok	ok	395.0440	49.140	0.06476	21.78	60.340	11.537	37549130.349450	5	393.8327	5.00418e-05	6.95280e-04
2023/11/28	13:39:00	--	ok	394.6680	49.154	0.06476	21.81	60.345	11.557	36067220.808232	5	393.7738	5.27375e-05	6.96782e-04
2023/11/28	13:39:07	ok	ok	395.0040	49.164	0.064777	21.89	60.337	11.613	36812616.310345	7	393.7569	5.31458e-05	6.46096e-04
2023/11/28	13:44:06	--	ok	395.2320	49.152	0.064777	21.84	60.369	11.580	37568860.875932	11	393.2372	1.10563e-04	1.48206e-02
2023/11/28	13:44:13	ok	ok	395.0380	49.142	0.064765	21.85	60.351	11.587	35044379.051833	5	393.6881	5.45226e-05	7.66246e-04
2023/11/28	13:49:13	ok	ok	395.1580	49.165	0.064765	21.85	60.276	11.573	36712258.293618	9	394.2863	4.29295e-05	7.60925e-04
2023/11/28	13:54:13	ok	ok	394.9980	49.178	0.064765	21.85	60.276	11.573	35557569.679877	5	393.8895	5.06191e-05	7.04752e-04
2023/11/28	13:59:13	--	ok	395.2240	49.193	0.064765	21.91	60.285	11.612	36434660.860351	6	393.7982	5.40264e-05	7.21980e-04
2023/11/28	13:59:20	ok	ok	395.0700	49.170	0.064753	21.91	60.244	11.604	37078729.193108	5	393.9458	5.00849e-05	7.57802e-04
2023/11/28	14:04:20	ok	ok	395.1440	49.187	0.064753	21.92	60.235	11.611	39902684.621377	7	394.0524	4.89735e-05	7.08046e-04
2023/11/28	14:09:20	ok	ok	395.1500	49.206	0.064753	21.95	60.227	11.629	35566620.344296	7	394.1654	4.73397e-05	6.63673e-04
2023/11/28	14:14:20	ok	ok	395.1320	49.212	0.064753	21.98	60.223	11.646	35585241.233911	7	393.6952	5.96544e-05	7.40396e-04
2023/11/28	14:19:20	ok	ok	394.8780	49.223	0.064753	21.98	60.212	11.644	34147947.613930	6	394.0443	5.09531e-05	6.71361e-04
2023/11/28	14:24:20	ok	ok	394.8460	49.209	0.064753	21.84	60.314	11.569	35865308.221512	6	394.0387	4.80674e-05	6.62772e-04
2023/11/28	14:29:20	--	ok	395.2700	49.213	0.064753	21.71	60.381	11.499	33638660.705678	6	393.9838	5.12659e-05	6.87754e-04
2023/11/28	14:29:27	ok	ok	395.0680	49.214	0.064739	21.77	60.336	11.527	35094680.749925	6	393.8983	5.29981e-05	6.91549e-04
2023/11/28	14:34:27	--	ok	394.6960	49.217	0.064739	21.77	60.314	11.523	34357378.989852	7	394.1880	4.64393e-05	7.18241e-04
2023/11/28	14:34:34	--	ok	394.7240	49.209	0.064755	21.78	60.253	11.520	33579333.326262	5	394.0545	4.90907e-05	6.90964e-04
2023/11/28	14:34:42	ok	ok	395.0080	49.171	0.06477	21.81	60.226	11.534	33358911.824664	11	392.7704	1.27298e-04	1.55981e-02
2023/11/28	14:39:41	--	ok	394.7480	49.221	0.06477	21.88	60.163	11.569	33508891.503792	5	393.6477	6.09944e-05	9.36227e-04
2023/11/28	14:39:48	ok	ok	395.1640	49.203	0.064783	21.84	60.166	11.541	38275015.884626	7	393.8596	5.48783e-05	6.55712e-04
2023/11/28	14:44:48	--	ok	394.6740	49.237	0.064783	21.88	60.194	11.575	34427218.876872	6	393.8649	5.58714e-05	7.11281e-04
2023/11/28	14:44:55	ok	ok	395.1420	49.230	0.064801	21.88	60.172	11.570	36136470.131823	6	394.0416	5.16000e-05	6.94046e-04
2023/11/28	14:49:55	ok	ok	394.8560	49.242	0.064801	21.91	60.136	11.583	36509389.177111	9	393.8086	5.74376e-05	5.73343e-04
2023/11/28	14:54:55	--	ok	394.7780	49.239	0.064801	21.91	60.168	11.589	33793901.263591	7	393.9543	5.44721e-05	7.06869e-04
2023/11/28	14:55:02	--	ok	394.7940	49.247	0.064813	21.89	60.122	11.571	34253143.790163	7	393.8531	5.66511e-05	6.58909e-04
2023/11/28	14:55:09	--	ok	395.2560	49.249	0.064824	21.92	60.148	11.594	40723306.949585	8	393.9036	5.67481e-05	6.52499e-04
2023/11/28	14:55:17	ok	ok	395.1460	49.172	0.064811	21.82	60.163	11.531	37277198.791445	6	393.9132	5.13188e-05	7.33842e-04
2023/11/28	15:00:16	ok	ok	394.8940	49.271	0.064811	21.93	60.085	11.591	33762834.259642	7	393.9550	5.62473e-05	6.32247e-04
2023/11/28	15:05:16	ok	ok	394.8720	49.270	0.064811	21.91	60.081	11.572	36800275.463003	9	394.4304	4.55891e-05	7.81612e-04
2023/11/28	15:10:16	ok	ok	394.8780	49.283	0.064811	21.91	60.072	11.571	33282509.101957	6	394.0047	5.56808e-05	7.06265e-04
2023/11/28	15:15:16	ok	ok	395.0060	49.281	0.064811	21.93	60.044	11.583	33368560.790602	8	393.8633	5.86036e-05	6.64519e-04
2023/11/28	15:20:16	ok	ok	394.8620	49.265	0.064811	21.70	60.172	11.450	30626036.615652	11	393.1584	9.76848e-05	1.34098e-02
2023/11/28	15:25:16	--	ok	394.6160	49.258	0.064811	21.64	60.204	11.419	29641092.026834	7	394.1293	5.04590e-05	6.33792e-04
2023/11/28	15:25:23	ok	ok	394.9120	49.276	0.064831	21.58	60.240	11.387	29457252.050655	8	393.9819	5.69830e-05	6.52867e-04
2023/11/28	15:30:23	--	ok	394.7220	49.285	0.064831	21.44	60.322	11.310	27048838.673100	7	393.9794	5.59634e-05	7.26674e-04
2023/11/28	15:30:31	--	ok	395.2620	49.316	0.064846	21.41	60.317	11.290	33581848.780969	8	394.3678	5.20598e-05	6.34905e-04
2023/11/28	15:30:38	--	ok	395.2140	49.311	0.064832	21.38	60.354	11.279	31615003.587830	8	394.1813	5.68766e-05	6.05376e-04
2023/11/28	15:30:45	ok	ok	395.1460	49.295	0.06482	21.30	60.381	11.229	32704852.087976	8	394.1792	5.52406e-05	6.86812e-04
2023/11/28	15:35:45	ok	ok	394.8820	49.316	0.06482	21.30	60.308	11.215	32120705.560962	6	394.1700	5.75588e-05	7.21806e-04
2023/11/28	15:40:45	--	ok	395.2400	49.320	0.06482	21.38	60.162	11.243	31409577.378319	6	394.2717	5.61983e-05	7.03685e-04
2023/11/28	15:40:53	--	ok	395.2920	49.323	0.064808	21.36	60.148	11.222	32513198.195096	7	394.1791	5.92705e-05	6.77400e-04
2023/11/28	15:41:00	ok	ok	395.1200	49.313	0.064792	21.24	60.235	11.165	28797818.916482	7	394.3519	5.29029e-05	6.20251e-04
2023/11/28	15:45:59	--	ok	395.6540	49.324	0.064792	21.50	60.034	11.292	30462608.943869	9	394.2966	5.75511e-05	6.04387e-04
2023/11/28	15:46:07	--	ok	395.3280	49.323	0.064757	21.52	60.006	11.304	32582692.480904	7	394.3346	5.59858e-05	6.87938e-04
2023/11/28	15:46:14	--	ok	395.4560	49.310	0.064739	21.38	60.002	11.213	34223953.419461	6	394.3725	5.25117e-05	7.02765e-04
2023/11/28	15:46:21	ok	ok	394.8060	49.226	0.064715	21.27	60.291	11.193	33350376.646916	8	393.8107	5.80260e-05	6.53942e-04
2023/11/28	15:51:21	ok	ok	395.0880	49.299	0.064715	21.54	59.965	11.307	31297749.309044	7	394.0498	5.72091e-05	6.66466e-04
2023/11/28	15:56:21	--	ok	395.6380	49.305	0.064715	21.58	59.939	11.330	31197396.543591	6	394.2261	5.24001e-05	6.40046e-04
2023/11/28	15:56:28	--	ok	394.5240	49.082	0.06468	21.57	59.884	11.309	32224698.506663	6	393.3433	5.85386e-05	7.57623e-04
2023/11/28	15:56:35	--	ok	394.6180	49.065	0.064706	21.57	59.873	11.307	29983854.447933	5	393.7403	4.72078e-05	6.24146e-04
2023/11/28	15:56:43	--	ok	394.5020	49.047	0.064727	21.50	59.948	11.276	29387162.202631	8	393.5936	4.72880e-05	6.92619e-04
2023/11/28	15:56:50	--	ok	394.5940	49.041	0.064753	21.42	60.095	11.257	29003994.294902	6	393.4901	4.75365e-05	7.13947e-04
2023/11/28	15:56:57	--	ok	394.4060	49.040	0.064775	21.37	60.223	11.244	31459371.455061	5	394.1343	3.04742e-05	4.34726e-04
2023/11/28	15:57:05	--	ok	394.2740	49.063	0.064807	21.31	60.418	11.244	30389089.105089	7	393.7300	4.63840e-05	7.49828e-04
2023/11/28	15:57:12	ok	ok	395.0560	49.297	0.064846	21.26	60.566	11.235	33317850.426410	6	394.1607	5.51253e-05	6.74893e-04
2023/11/28	16:02:12	--	ok	395.2220	49.326	0.064846	21.58	59.928	11.328	29560423.014539	10	391.1237	1.62259e-04	1.02617e-02
2023/11/28	16:02:19	--	ok	395.3840	49.328	0.064835	21.61	59.924	11.347	33586234.857437	6	394.4377	5.59276e-05	7.08463e-04
2023/11/28	16:02:27	--	ok	395.2840	49.321	0.064814	21.58	59.910	11.325	31967080.051822	9	394.3060	5.78338e-05	5.76263e-04
2023/11/28	16:02:34	--	ok	395.2040	49.310	0.064799	21.38	60.047	11.222	33901870.684446	7	394.2423	5.54383e-05	6.00881e-04
2023/11/28	16:02:41	ok	ok	395.1120	49.299	0.064788	21.37	60.310	11.260	33344381.501397	7	394.2593	5.19370e-05	6.48693e-04
2023/11/28	16:07:41	ok	ok	395.1780	49.328	0.064788	21.62	59.815	11.335	32036009.562554	8	394.3508	5.79170e-05	6.00245e-04
2023/11/28	16:12:41	--	ok	395.3200	49.325	0.064788	21.52	59.919	11.288	32044536.183059	8	394.3625	5.65426e-05	6.07217e-04
2023/11/28	16:12:48	--	ok	395.4040	49.326	0.064771	21.54	59.902	11.295	32781726.824628	8	394.3563	5.61822e-05	6.22957e-04
2023/11/28	16:12:56	--	ok	395.2960	49.316	0.064749	21.51	59.896	11.275	34077292.897637	5	394.4046	5.26752e-05	7.39957e-04
2023/11/28	16:13:03	ok	ok	395.0060	49.303	0.064733	21.41	59.994	11.229	32616211.426258	8	394.1656	5.53796e-05	5.96982e-04
2023/11/28	16:18:02	ok	ok	395.0580	49.318	0.064733	21.41	59.976	11.226	26984140.943939	10	391.5499	1.25546e-04	8.53672e-03
2023/11/28	16:23:02	ok	ok	395.0400	49.317	0.064733	21.34	60.026	11.190	27113369.750388	8	394.1349	5.85066e-05	6.78127e-04
2023/11/28	16:28:02	ok	ok	395.1300	49.315	0.064733	21.23	60.008	11.113	26633514.856777	6	394.1409	5.78451e-05	7.47246e-04
2023/11/28	16:33:02	ok	ok	394.9540	49.315	0.064733	21.20	60.034	11.100	29513893.622067	6	394.1773	5.67549e-05	7.24872e-04
2023/11/28	16:38:02	--	ok	394.7980	49.313	0.064733	21.11	60.031	11.045	29512756.481287	6	394.0639	5.98758e-05	7.48476e-04
2023/11/28	16:38:09	ok	ok	395.1260	49.311	0.064744	21.13	60.021	11.053	29777730.378337	6	394.1229	5.77005e-05	6.90239e-04
2023/11/28	16:43:09	ok	ok	395.1140	49.315	0.064744	21.17	59.953	11.066	26578025.697866	7	394.1422	5.80175e-05	6.61263e-04
2023/11/28	16:48:09	ok	ok	394.9400	49.316	0.064744	21.26	59.797	11.092	27460104.568903	6	394.1054	6.01769e-05	7.38613e-04
2023/11/28	16:53:09	ok	ok	394.9500	49.317	0.064744	21.23	59.825	11.079	28018379.991891	7	394.2135	5.69108e-05	7.05163e-04
2023/11/28	16:58:09	ok	ok	394.9520	49.317	0.064744	21.27	59.745	11.091	31173421.422390	6	394.2235	5.79649e-05	7.29218e-04
2023/11/28	17:03:09	ok	ok	394.8580	49.322	0.064744	21.27	59.733	11.089	28234477.062196	7	394.2736	5.68924e-05	6.68663e-04
2023/11/28	17:08:09	ok	ok	395.0240	49.320	0.064744	21.26	59.651	11.065	27353346.714192	7	394.1149	6.07749e-05	7.19925e-04
2023/11/28	17:13:09	ok	ok	394.9900	49.319	0.064744	21.24	59.672	11.061	29153233.427526	6	394.3186	5.48499e-05	7.11252e-04
2023/11/28	17:18:09	ok	ok	395.1760	49.315	0.064744	21.06	59.806	10.966	29530443.345603	7	394.2094	5.71294e-05	7.47641e-04
2023/11/28	17:23:09	ok	ok	395.1640	49.312	0.064744	20.93	59.860	10.896	24739796.652856	7	394.0008	6.11523e-05	7.40351e-04
2023/11/28	17:28:09	ok	ok	394.9000	49.312	0.064744	20.86	59.846	10.848	28251029.739730	6	394.1084	5.77567e-05	7.05307e-04
2023/11/28	17:33:09	ok	ok	394.8480	49.308	0.064744	20.82	59.838	10.820	29970266.585023	7	394.1188	5.80689e-05	7.50482e-04
2023/11/28	17:38:09	ok	ok	395.0140	49.306	0.064744	20.78	59.823	10.792	30279507.069403	7	394.0921	5.80409e-05	6.75834e-04
2023/11/28	17:43:09	ok	ok	395.1600	49.307	0.064744	20.72	59.843	10.759	29002429.102556	7	394.0968	5.81143e-05	6.93225e-04
2023/11/28	17:48:09	ok	ok	395.0100	49.304	0.064744	20.69	59.763	10.728	27167291.978195	4	394.3049	5.12917e-05	8.30381e-04
2023/11/28	17:53:09	--	ok	395.3720	49.302	0.064744	20.63	59.861	10.711	28017781.078077	6	393.9932	6.03524e-05	7.96161e-04
2023/11/28	17:53:16	--	ok	395.4540	49.302	0.064724	20.62	59.805	10.690	29590710.306426	11	394.3799	8.86338e-05	1.06580e-02
2023/11/28	17:53:24	ok	ok	394.9220	49.156	0.0647	20.58	59.820	10.668	27192647.267288	6	393.6449	5.38641e-05	6.84726e-04
2023/11/28	17:58:23	--	ok	394.7220	49.203	0.0647	20.60	59.782	10.678	26746182.167959	7	393.6694	5.60637e-05	6.48340e-04
2023/11/28	17:58:30	--	ok	394.7200	49.209	0.064714	20.60	59.760	10.674	29340108.934852	7	393.5483	5.87469e-05	6.29270e-04
2023/11/28	17:58:38	ok	ok	394.8220	49.159	0.064729	20.52	59.788	10.625	31258630.901747	7	393.5385	5.77305e-05	6.46902e-04
2023/11/28	18:03:37	--	ok	394.4360	49.213	0.064729	20.60	59.706	10.664	28258679.575363	6	393.9591	4.78991e-05	6.65045e-04
2023/11/28	18:03:44	ok	ok	395.0520	49.215	0.064759	20.62	59.644	10.662	26683315.537579	8	393.6492	5.62487e-05	6.28590e-04
2023/11/28	18:08:44	--	ok	394.6000	49.223	0.064759	20.73	59.651	10.734	27936085.456099	7	393.6514	5.83248e-05	6.79419e-04
2023/11/28	18:08:51	ok	ok	395.1260	49.205	0.064781	20.73	59.573	10.720	29601001.251698	7	393.6771	5.78761e-05	6.48548e-04
2023/11/28	18:13:51	--	ok	394.6540	49.229	0.064781	20.78	59.512	10.736	25787032.000710	7	393.6489	5.90638e-05	6.49950e-04
2023/11/28	18:13:59	ok	ok	395.0020	49.235	0.0648	20.79	59.525	10.747	27944067.426516	6	393.8323	5.30844e-05	6.48689e-04
2023/11/28	18:18:59	--	ok	394.7160	49.229	0.0648	20.80	59.504	10.751	25664417.302385	6	393.9133	5.15973e-05	6.86595e-04
2023/11/28	18:19:06	ok	ok	395.1360	49.229	0.064815	20.79	59.503	10.743	29552891.338321	7	393.6937	5.84964e-05	6.48689e-04
2023/11/28	18:24:06	--	ok	394.5700	49.236	0.064815	20.83	59.443	10.759	27156599.773675	5	393.8177	5.51400e-05	7.57410e-04
2023/11/28	18:24:13	ok	ok	395.1920	49.307	0.064838	20.82	59.406	10.742	27936847.137119	8	394.0675	6.03919e-05	6.77078e-04
2023/11/28	18:29:13	ok	ok	395.0080	49.306	0.064838	20.79	59.480	10.739	28912460.981892	10	393.1948	1.29363e-04	1.45432e-02
2023/11/28	18:34:13	ok	ok	395.0160	49.304	0.064838	20.65	59.568	10.666	27454216.718407	7	394.0195	5.97339e-05	6.94411e-04
2023/11/28	18:39:13	ok	ok	395.0420	49.301	0.064838	20.55	59.631	10.615	25931487.638410	7	394.0704	5.82988e-05	6.57909e-04
2023/11/28	18:44:13	ok	ok	395.0480	49.302	0.064838	20.52	59.580	10.588	28502392.783586	6	393.9797	5.99785e-05	7.77382e-04
2023/11/28	18:49:13	ok	ok	395.0080	49.299	0.064838	20.48	59.631	10.572	24640501.686665	8	393.9960	5.88449e-05	6.41906e-04
2023/11/28	18:54:13	ok	ok	395.0340	49.296	0.064838	20.40	59.608	10.524	26967656.063765	7	394.0333	5.77290e-05	7.31334e-04
2023/11/28	18:59:13	ok	ok	395.0760	49.297	0.064838	20.36	59.599	10.496	28123469.797853	6	394.1393	5.48835e-05	7.28190e-04
2023/11/28	19:04:13	ok	ok	394.9680	49.293	0.064838	20.32	59.614	10.474	25522528.963731	5	394.1151	5.48931e-05	7.62370e-04
2023/11/28	19:09:13	ok	ok	395.0020	49.295	0.064838	20.25	59.571	10.423	28117002.351421	7	394.0506	5.65992e-05	6.58671e-04
2023/11/28	19:14:13	ok	ok	394.9220	49.292	0.064838	20.24	59.557	10.412	25165992.895189	7	394.0869	5.48755e-05	6.69743e-04
2023/11/28	19:19:13	ok	ok	395.0840	49.294	0.064838	20.21	59.576	10.397	25414805.975694	9	393.9600	5.85028e-05	6.50854e-04
2023/11/28	19:24:13	ok	ok	394.9020	49.297	0.064838	20.33	59.356	10.437	24558393.935578	7	394.0325	5.83687e-05	6.78900e-04
2023/11/28	19:29:13	ok	ok	395.1140	49.300	0.064838	20.42	59.269	10.474	29140601.544934	7	394.1217	5.66935e-05	6.90452e-04
2023/11/28	19:34:13	ok	ok	395.1240	49.301	0.064838	20.46	59.344	10.511	27405704.470623	7	394.1050	5.81067e-05	6.85089e-04
2023/11/28	19:39:13	ok	ok	394.8640	49.304	0.064838	20.52	59.275	10.533	29964335.013078	6	394.0666	5.99930e-05	7.61356e-04
2023/11/28	19:44:13	ok	ok	395.0860	49.305	0.064838	20.56	59.246	10.554	27038302.291605	7	394.0935	5.97574e-05	7.20862e-04
2023/11/28	19:49:13	ok	ok	395.0220	49.300	0.064838	20.45	59.330	10.501	31923117.004377	8	394.1098	5.83370e-05	6.34266e-04
2023/11/28	19:54:13	ok	ok	394.9140	49.302	0.064838	20.35	59.394	10.452	29988154.641019	6	393.9720	6.10440e-05	7.80283e-04
2023/11/28	19:59:13	ok	ok	395.0520	49.301	0.064838	20.33	59.356	10.437	27840353.335980	6	394.0637	5.88668e-05	7.59568e-04
2023/11/28	20:04:13	ok	ok	395.0620	49.302	0.064838	20.35	59.315	10.438	24533935.969529	11	392.1318	1.32222e-04	2.06355e-02
2023/11/28	20:09:13	--	ok	395.2240	49.300	0.064838	20.26	59.301	10.383	28232561.587619	9	393.9784	6.09789e-05	6.36604e-04
2023/11/28	20:09:21	ok	ok	395.1280	49.301	0.064826	20.26	59.312	10.385	31475891.058441	7	394.0111	6.03554e-05	6.76005e-04
2023/11/28	20:14:20	ok	ok	395.0940	49.300	0.064826	20.24	59.297	10.366	25134204.226754	8	394.0566	5.92279e-05	6.80412e-04
2023/11/28	20:19:20	--	ok	394.6580	49.302	0.064826	20.32	59.184	10.398	25368558.663253	7	394.1043	5.85813e-05	6.97963e-04
2023/11/28	20:19:27	--	ok	395.3660	49.311	0.064844	20.32	59.129	10.389	30886436.052017	11	394.5909	8.40343e-05	1.08270e-02
2023/11/28	20:19:35	--	ok	395.4880	49.303	0.064825	20.24	59.184	10.347	29231084.147239	7	394.2382	5.56112e-05	6.89856e-04
2023/11/28	20:19:42	--	ok	395.4060	49.295	0.064799	20.14	59.420	10.328	28591928.211974	6	394.1131	5.72281e-05	7.45659e-04
2023/11/28	20:19:50	ok	ok	395.0300	49.292	0.064777	20.11	59.585	10.339	28427862.966495	5	394.0687	5.61747e-05	7.64215e-04
2023/11/28	20:24:49	ok	ok	394.9120	49.314	0.064777	20.43	59.113	10.454	31689938.742505	8	394.2541	5.87869e-05	6.48382e-04
2023/11/28	20:29:49	--	ok	395.2840	49.314	0.064777	20.38	59.170	10.430	27273145.921816	8	394.4627	5.21530e-05	7.49866e-04
2023/11/28	20:29:56	--	ok	395.3740	49.314	0.064762	20.43	59.168	10.464	30898926.925401	9	394.3152	5.71486e-05	5.90646e-04
2023/11/28	20:30:04	--	ok	395.2660	49.298	0.064742	20.40	59.086	10.431	28912335.559766	6	394.1165	5.90130e-05	7.39659e-04
2023/11/28	20:30:11	ok	ok	394.9180	49.286	0.064728	20.26	59.152	10.357	28227187.629920	9	394.0182	5.71804e-05	5.90284e-04
2023/11/28	20:35:10	ok	ok	395.1860	49.312	0.064728	20.49	59.045	10.476	31897890.815505	7	394.1781	6.03139e-05	7.37354e-04
2023/11/28	20:40:10	ok	ok	395.1080	49.314	0.064728	20.50	58.999	10.476	32930552.709289	7	394.2868	5.73030e-05	7.97797e-04
2023/11/28	20:45:10	--	ok	395.3220	49.319	0.064728	20.55	59.005	10.503	31903090.261644	7	394.2547	5.61365e-05	9.25037e-04
2023/11/28	20:45:18	ok	ok	395.0160	49.298	0.064711	20.56	58.953	10.502	33824149.206666	7	394.1063	5.60618e-05	6.78801e-04
2023/11/28	20:50:17	ok	ok	394.9960	49.283	0.064711	20.46	58.866	10.427	30217307.836785	7	394.0286	5.75535e-05	6.82938e-04
2023/11/28	20:55:17	ok	ok	394.9280	49.282	0.064711	20.33	58.845	10.347	28615611.452479	7	394.0261	5.65745e-05	6.68390e-04
2023/11/28	21:00:17	ok	ok	394.8440	49.280	0.064711	20.28	58.816	10.308	30355550.516024	7	393.8795	6.08289e-05	7.22726e-04
2023/11/28	21:05:17	ok	ok	395.0080	49.278	0.064711	20.26	58.734	10.284	30930472.509218	7	393.9670	5.82642e-05	7.31086e-04
2023/11/28	21:10:17	--	ok	394.7080	49.280	0.064711	20.25	58.730	10.275	29522988.256614	7	393.9802	5.80062e-05	6.45584e-04
2023/11/28	21:10:24	ok	ok	395.1220	49.276	0.064726	20.26	58.653	10.270	31013655.335318	8	394.0618	5.67021e-05	6.46864e-04
2023/11/28	21:15:23	ok	ok	395.0120	49.271	0.064726	20.21	58.749	10.253	31390676.000883	7	393.9641	5.78510e-05	7.00944e-04
2023/11/28	21:20:23	--	ok	395.3740	49.274	0.064726	20.16	58.697	10.218	32107227.204229	6	393.9003	6.01503e-05	8.07776e-04
2023/11/28	21:20:30	--	ok	395.2500	49.265	0.064707	20.19	58.643	10.227	36330085.252514	9	390.4302	1.66029e-04	1.12367e-02
2023/11/28	21:20:38	ok	ok	394.8980	49.163	0.064694	20.16	58.639	10.208	32056808.330054	7	393.6832	5.56349e-05	5.93813e-04
2023/11/28	21:25:37	--	ok	394.6380	49.209	0.064694	20.18	58.642	10.218	29746513.865441	6	393.6397	5.80103e-05	6.93182e-04
2023/11/28	21:25:44	ok	ok	395.0080	49.196	0.064712	20.18	58.596	10.210	34319941.615889	6	393.6563	5.75938e-05	7.18860e-04
2023/11/28	21:30:44	--	ok	394.6320	49.198	0.064712	20.11	58.633	10.174	31824945.614012	6	393.5771	5.92965e-05	7.72761e-04
2023/11/28	21:30:51	ok	ok	394.9960	49.197	0.064732	20.11	58.598	10.168	33119542.210782	8	393.7333	5.48623e-05	6.23406e-04
2023/11/28	21:35:51	--	ok	394.5180	49.185	0.064732	20.07	58.625	10.149	30117384.994969	6	393.6619	5.65970e-05	7.31386e-04
2023/11/28	21:35:58	ok	ok	395.0220	49.194	0.064758	20.08	58.628	10.157	33738838.190895	8	393.6321	5.79522e-05	6.73511e-04
2023/11/28	21:40:58	--	ok	394.5560	49.192	0.064758	20.21	58.431	10.198	30366242.055435	6	393.6401	5.90637e-05	7.27443e-04
2023/11/28	21:41:05	--	ok	394.7200	49.190	0.064781	20.16	58.424	10.171	31468223.592666	6	393.6416	5.83808e-05	7.65891e-04
2023/11/28	21:41:13	--	ok	394.6540	49.174	0.064796	20.21	58.454	10.202	31606832.355359	8	393.6665	5.78403e-05	6.40119e-04
2023/11/28	21:41:20	ok	ok	394.9720	49.173	0.064815	20.15	58.456	10.169	33676108.485615	7	393.7770	5.47535e-05	6.56816e-04
2023/11/28	21:46:19	ok	ok	394.8420	49.244	0.064815	20.32	58.323	10.247	27851373.263420	6	393.9572	5.47521e-05	7.26292e-04
2023/11/28	21:51:19	--	ok	394.4840	49.260	0.064815	20.32	58.335	10.249	28505355.949545	7	393.8237	5.92289e-05	6.82789e-04
2023/11/28	21:51:26	--	ok	395.7960	49.313	0.064842	20.38	58.332	10.282	32251124.635194	7	394.5703	5.43529e-05	6.24609e-04
2023/11/28	21:51:33	--	ok	395.7300	49.305	0.0648	20.32	58.299	10.243	34200167.002294	9	394.4043	5.75129e-05	6.23650e-04
2023/11/28	21:51:41	--	ok	395.3600	49.286	0.064761	20.21	58.305	10.176	33738456.990075	6	394.2446	5.73029e-05	7.17370e-04
2023/11/28	21:51:48	ok	ok	395.1200	49.285	0.064742	20.14	58.546	10.176	32502272.657630	8	394.0649	5.89554e-05	6.57577e-04
2023/11/28	21:56:48	--	ok	395.2800	49.301	0.064742	20.32	58.367	10.255	34170255.153742	7	394.5545	5.25302e-05	6.50509e-04
2023/11/28	21:56:55	--	ok	395.7220	49.299	0.064727	20.33	58.369	10.263	35760649.129130	9	394.3881	5.58260e-05	6.47447e-04
2023/11/28	21:57:02	ok	ok	395.0680	49.139	0.064689	20.29	58.331	10.231	33088081.099195	8	393.6297	5.70483e-05	6.23355e-04
2023/11/28	22:02:02	--	ok	394.6520	49.192	0.064689	20.31	58.364	10.245	32345689.635787	7	393.6856	5.77882e-05	6.86281e-04
2023/11/28	22:02:10	ok	ok	394.8760	49.205	0.064707	20.36	58.386	10.282	35846056.461102	7	393.7356	5.73198e-05	6.78213e-04
2023/11/28	22:07:09	--	ok	394.5900	49.181	0.064707	20.24	58.468	10.222	33558015.878721	5	393.6797	5.72826e-05	7.86605e-04
2023/11/28	22:07:17	ok	ok	395.0640	49.186	0.064728	20.25	58.450	10.226	34166603.345519	6	393.6896	5.71233e-05	7.30104e-04
2023/11/28	22:12:16	--	ok	394.6380	49.169	0.064728	20.16	58.505	10.185	30719542.082570	6	393.6307	5.75664e-05	6.92098e-04
2023/11/28	22:12:23	ok	ok	395.0480	49.173	0.064748	20.14	58.523	10.172	31630951.266506	6	393.5388	5.93431e-05	7.18655e-04
2023/11/28	22:17:23	--	ok	394.6600	49.180	0.064748	20.12	58.589	10.176	30622169.655449	6	393.8746	5.04952e-05	7.46454e-04
2023/11/28	22:17:30	ok	ok	395.0420	49.176	0.064766	20.09	58.505	10.144	31181991.620368	6	393.6871	5.62752e-05	6.79861e-04
2023/11/28	22:22:30	ok	ok	394.9980	49.168	0.064766	20.08	58.582	10.149	29521040.408550	6	393.5499	5.96350e-05	7.57480e-04
2023/11/28	22:27:30	--	ok	395.2860	49.168	0.064766	20.03	58.610	10.121	28072492.628782	8	393.6301	5.70619e-05	7.13165e-04
2023/11/28	22:27:37	ok	ok	395.1380	49.167	0.064751	20.04	58.578	10.123	31144808.434195	8	393.6153	5.78161e-05	6.11156e-04
2023/11/28	22:32:37	--	ok	394.6720	49.174	0.064751	20.04	58.555	10.119	26687134.392786	7	393.5298	6.05404e-05	7.12732e-04
2023/11/28	22:32:44	--	ok	394.6600	49.169	0.064768	20.07	58.502	10.127	29072321.496601	7	393.5570	5.89991e-05	7.32475e-04
2023/11/28	22:32:52	ok	ok	395.0480	49.135	0.064786	20.01	58.505	10.093	32001266.884438	6	393.5594	5.77918e-05	7.86138e-04
2023/11/28	22:37:51	ok	ok	395.1460	49.159	0.064786	19.98	58.556	10.086	26805787.275740	6	393.6709	5.56421e-05	7.64130e-04
2023/11/28	22:42:51	ok	ok	394.8760	49.182	0.064786	20.00	58.639	10.109	28595304.974554	8	393.5936	5.84064e-05	6.85609e-04
2023/11/28	22:47:51	ok	ok	394.9180	49.190	0.064786	20.14	58.445	10.159	28323395.933523	7	393.7374	5.56379e-05	6.65100e-04
2023/11/28	22:52:51	ok	ok	395.0860	49.215	0.064786	20.28	58.396	10.234	31972036.507810	7	393.7030	5.94305e-05	6.95518e-04
2023/11/28	22:57:51	ok	ok	395.0740	49.199	0.064786	20.25	58.300	10.200	27909451.583277	9	393.6354	6.02350e-05	6.15578e-04
2023/11/28	23:02:51	ok	ok	394.8380	49.200	0.064786	20.26	58.372	10.221	28351917.038046	6	393.8426	5.58691e-05	7.40759e-04
2023/11/28	23:07:51	ok	ok	395.1900	49.220	0.064786	20.36	58.273	10.262	24986770.153558	6	393.9622	5.25866e-05	7.99824e-04
2023/11/28	23:12:51	--	ok	395.2500	49.210	0.064786	20.29	58.454	10.253	28958529.348010	8	393.7054	5.89436e-05	6.87698e-04
2023/11/28	23:12:58	--	ok	395.2560	49.218	0.064774	20.28	58.474	10.248	30014850.652964	5	393.8805	5.52200e-05	7.65376e-04
2023/11/28	23:13:06	ok	ok	395.0640	49.190	0.06476	20.24	58.367	10.204	30800674.871489	6	393.9457	5.15839e-05	7.17569e-04
2023/11/28	23:18:05	--	ok	395.4140	49.209	0.06476	20.16	58.538	10.191	28938176.888859	7	393.6594	5.99683e-05	7.00843e-04
2023/11/28	23:18:13	ok	ok	395.0820	49.184	0.064738	20.18	58.529	10.199	33606721.499833	6	393.7327	5.75565e-05	7.21472e-04
2023/11/28	23:23:12	ok	ok	395.1760	49.206	0.064738	20.19	58.451	10.193	28824397.169490	6	393.7725	5.59669e-05	7.96678e-04
2023/11/28	23:28:12	ok	ok	395.0260	49.201	0.064738	20.09	58.573	10.156	31599047.492036	8	393.6811	5.81805e-05	6.66763e-04
2023/11/28	23:33:12	ok	ok	395.0080	49.191	0.064738	20.11	58.610	10.170	31699620.978416	9	393.6623	5.89218e-05	6.41292e-04
2023/11/28	23:38:12	--	ok	395.4620	49.215	0.064738	20.16	58.515	10.187	30264762.278207	7	393.6585	6.02053e-05	7.32946e-04
2023/11/28	23:38:19	ok	ok	395.0640	49.214	0.064714	20.16	58.482	10.181	29866334.709025	6	393.8411	5.59154e-05	7.22296e-04
2023/11/28	23:43:19	--	ok	395.2580	49.214	0.064714	20.28	58.349	10.226	29444523.750764	7	393.6961	5.97987e-05	7.15640e-04
2023/11/28	23:43:26	ok	ok	395.1960	49.221	0.0647	20.29	58.363	10.237	30143962.358903	7	393.9065	5.45084e-05	7.01736e-04
2023/11/28	23:48:25	--	ok	394.7860	49.229	0.0647	20.35	58.248	10.250	27772599.994982	5	393.8123	5.83478e-05	8.01423e-04
2023/11/28	23:48:32	--	ok	395.3540	49.220	0.064711	20.36	58.250	10.258	34058837.009139	5	394.0460	5.18053e-05	7.47393e-04
2023/11/28	23:48:40	ok	ok	395.0880	49.172	0.064692	20.33	58.177	10.229	33343119.695605	7	393.7748	5.71155e-05	6.90876e-04
2023/11/28	23:53:39	ok	ok	394.8700	49.221	0.064692	20.40	58.189	10.273	27804772.382902	6	393.8121	5.83760e-05	7.41537e-04
2023/11/28	23:58:39	--	ok	395.6080	49.229	0.064692	20.45	58.241	10.308	31801523.655437	6	393.9399	5.54365e-05	7.85487e-04
2023/11/28	23:58:47	--	ok	394.6520	49.019	0.06466	20.46	58.189	10.307	30816753.777537	7	393.2383	5.65425e-05	5.98914e-04
2023/11/28	23:58:54	ok	ok	394.9260	49.094	0.064678	20.36	58.181	10.246	31333044.779832	7	393.6712	5.52690e-05	6.47329e-04
2023/11/29	00:03:53	--	ok	394.6360	49.145	0.064678	20.48	58.257	10.328	27881162.302135	6	393.8090	5.29052e-05	6.79240e-04
2023/11/29	00:04:00	ok	ok	395.0260	49.141	0.064697	20.48	58.280	10.333	33047236.846244	7	393.5676	5.90326e-05	6.92522e-04
2023/11/29	00:09:00	ok	ok	395.1280	49.123	0.064697	20.39	58.390	10.301	30159525.115721	8	393.4869	6.07651e-05	6.77241e-04
2023/11/29	00:14:00	--	ok	394.3520	49.128	0.064697	20.29	58.454	10.253	27630898.424385	5	393.5947	5.66739e-05	7.52421e-04
2023/11/29	00:14:08	ok	ok	394.9960	49.120	0.064732	20.29	58.431	10.249	34279843.760651	8	393.6371	5.47786e-05	5.73358e-04
2023/11/29	00:19:07	ok	ok	394.9260	49.104	0.064732	20.22	58.491	10.218	28977953.482687	7	393.5348	5.72655e-05	7.29509e-04
2023/11/29	00:24:07	ok	ok	394.8700	49.125	0.064732	20.19	58.509	10.203	28574644.082122	7	393.3967	6.10214e-05	6.89713e-04
2023/11/29	00:29:07	--	ok	394.4660	49.120	0.064732	20.11	58.575	10.164	30203301.159233	7	393.4702	5.84808e-05	6.87504e-04
2023/11/29	00:29:14	--	ok	394.7740	49.100	0.06476	20.16	58.515	10.187	28973941.501248	8	393.4362	5.95355e-05	6.47724e-04
2023/11/29	00:29:22	ok	ok	394.9360	49.066	0.064773	20.07	58.547	10.135	32621332.614207	6	393.4666	5.70670e-05	7.87200e-04
2023/11/29	00:34:21	--	ok	394.4700	49.107	0.064773	20.12	58.589	10.176	28874884.738685	5	393.6234	5.54770e-05	7.40569e-04
2023/11/29	00:34:29	--	ok	395.2220	49.220	0.064801	20.11	58.555	10.160	32200870.930199	6	393.8359	5.63574e-05	7.42819e-04
2023/11/29	00:34:36	ok	ok	395.1160	49.174	0.064789	20.03	58.552	10.111	29485496.990914	6	393.8597	5.33670e-05	6.48006e-04
2023/11/29	00:39:35	--	ok	394.7700	49.216	0.064789	20.09	58.573	10.156	28779231.054887	6	393.7857	5.67891e-05	7.41401e-04
2023/11/29	00:39:42	--	ok	395.2500	49.213	0.064801	20.07	58.547	10.135	30491144.629084	6	393.8336	5.64768e-05	6.92679e-04
2023/11/29	00:39:49	ok	ok	394.9700	49.183	0.064788	20.11	58.564	10.162	29828855.365153	9	393.7200	5.78419e-05	6.73953e-04
2023/11/29	00:44:49	--	ok	395.2640	49.202	0.064788	20.07	58.582	10.141	31275082.037028	6	393.7752	5.63746e-05	7.43996e-04
2023/11/29	00:44:56	ok	ok	395.1460	49.210	0.064774	20.07	58.556	10.137	31545899.549563	7	393.7329	5.83630e-05	7.09860e-04
2023/11/29	00:49:56	ok	ok	394.8480	49.218	0.064774	20.04	58.657	10.137	30588277.874036	7	393.7093	5.84463e-05	6.86212e-04
2023/11/29	00:54:57	--	ok	395.4200	49.210	0.064774	20.05	58.546	10.126	29114717.297145	8	393.7813	5.61235e-05	6.88485e-04
2023/11/29	00:55:04	ok	ok	394.9700	49.203	0.064752	20.07	58.537	10.134	32776909.971218	7	393.6208	6.09221e-05	6.96762e-04
2023/11/29	01:00:03	--	ok	395.3440	49.211	0.064752	20.16	58.470	10.179	30533877.344050	6	393.8695	5.55969e-05	7.24509e-04
2023/11/29	01:00:10	ok	ok	395.1820	49.224	0.064734	20.19	58.509	10.203	31754634.325691	7	393.7296	5.92424e-05	7.46957e-04
2023/11/29	01:05:10	--	ok	395.2340	49.223	0.064734	20.25	58.460	10.228	29712367.445074	7	393.7697	5.89262e-05	7.51807e-04
2023/11/29	01:05:17	ok	ok	395.1920	49.205	0.064721	20.25	58.392	10.216	35300922.820585	7	393.8391	5.65917e-05	7.12947e-04
2023/11/29	01:10:17	--	ok	395.5860	49.225	0.064721	20.31	58.308	10.235	31949062.445137	6	393.8523	5.69345e-05	7.10935e-04
2023/11/29	01:10:24	--	ok	395.2740	49.205	0.06469	20.26	58.337	10.215	29413320.721272	8	393.7420	5.92195e-05	6.50607e-04
2023/11/29	01:10:31	--	ok	394.7280	49.067	0.064676	20.24	58.286	10.190	30854307.944067	6	393.5799	5.37942e-05	6.63597e-04
2023/11/29	01:10:39	--	ok	394.6860	49.034	0.06469	20.09	58.541	10.150	31740451.537250	6	393.4468	5.45149e-05	6.84049e-04
2023/11/29	01:10:46	--	ok	394.6620	49.019	0.064706	20.05	58.761	10.163	29493715.285666	7	393.1972	5.93582e-05	6.59117e-04
2023/11/29	01:10:54	--	ok	394.6560	49.016	0.064724	19.97	58.987	10.153	31942313.915619	7	393.3027	5.48302e-05	6.94819e-04
2023/11/29	01:11:01	--	ok	394.4560	49.014	0.064743	19.88	59.202	10.137	31879040.004656	7	393.2321	5.71962e-05	6.28048e-04
2023/11/29	01:11:08	--	ok	394.5580	49.011	0.064772	19.81	59.507	10.148	30449852.170649	8	393.2291	5.62784e-05	6.32879e-04
2023/11/29	01:11:16	ok	ok	395.0580	49.074	0.064795	19.74	59.733	10.144	32474293.665277	8	393.5510	5.63987e-05	6.32206e-04
2023/11/29	01:16:15	ok	ok	394.8520	49.224	0.064795	20.33	58.289	10.249	28508296.002918	8	393.7762	5.80902e-05	6.79132e-04
2023/11/29	01:21:15	--	ok	395.2100	49.208	0.064795	20.28	58.386	10.233	29529509.384736	8	393.7781	5.72187e-05	7.39330e-04
2023/11/29	01:21:22	ok	ok	395.0420	49.122	0.064784	20.25	58.401	10.218	32566410.230597	6	393.6290	5.63670e-05	7.05197e-04
2023/11/29	01:26:22	ok	ok	394.8960	49.127	0.064784	20.15	58.569	10.188	28932060.666079	6	393.4493	6.03985e-05	7.09794e-04
2023/11/29	01:31:22	ok	ok	394.8900	49.129	0.064784	20.09	58.573	10.156	28741156.934612	7	393.6171	5.52732e-05	7.54633e-04
2023/11/29	01:36:22	--	ok	394.6020	49.125	0.064784	20.03	58.621	10.123	30334082.416663	7	393.6886	5.33126e-05	6.88524e-04
2023/11/29	01:36:29	--	ok	395.3180	49.258	0.064805	20.05	58.534	10.124	30633952.569504	7	393.9422	5.73966e-05	6.88582e-04
2023/11/29	01:36:36	--	ok	395.3840	49.246	0.064789	20.04	58.497	10.109	33599508.720944	8	393.8568	5.96275e-05	6.35692e-04
2023/11/29	01:36:44	--	ok	395.3800	49.183	0.064768	19.95	58.509	10.059	35884803.954159	6	393.8357	5.68693e-05	7.06063e-04
2023/11/29	01:36:51	ok	ok	395.0220	49.162	0.064748	19.81	58.726	10.015	34222547.151069	8	393.6402	5.86716e-05	7.01481e-04
2023/11/29	01:41:50	ok	ok	394.9520	49.248	0.064748	19.97	58.624	10.090	34315776.642207	7	393.8811	5.74717e-05	6.85956e-04
2023/11/29	01:46:50	ok	ok	394.8280	49.242	0.064748	19.91	58.660	10.060	31511432.185457	7	393.9579	5.45735e-05	7.71296e-04
2023/11/29	01:51:50	ok	ok	395.1600	49.232	0.064748	19.88	58.680	10.048	32816566.492681	10	393.7515	5.95788e-05	6.19671e-04
2023/11/29	01:56:50	--	ok	395.4920	49.249	0.064748	19.88	58.611	10.036	31820586.982096	6	393.9567	5.44362e-05	7.00555e-04
2023/11/29	01:56:57	ok	ok	395.1280	49.235	0.064722	19.89	58.569	10.037	33988731.177329	7	393.8348	5.65832e-05	7.26345e-04
2023/11/29	02:01:57	--	ok	395.4040	49.227	0.064722	19.85	58.665	10.028	31784099.913341	7	394.0296	5.10523e-05	6.80336e-04
2023/11/29	02:02:04	--	ok	395.2400	49.215	0.064701	19.84	58.674	10.022	31679196.568000	9	393.7261	5.92155e-05	6.29384e-04
2023/11/29	02:02:11	ok	ok	395.0740	49.113	0.064688	19.82	58.671	10.013	31827742.787221	8	393.5999	5.58673e-05	5.90361e-04
2023/11/29	02:07:11	--	ok	394.5740	49.162	0.064688	19.81	58.683	10.008	29213107.336103	10	392.6810	1.33336e-04	1.63513e-02
2023/11/29	02:07:19	--	ok	395.5040	49.139	0.06471	19.81	58.637	10.000	36010483.756861	6	393.6785	5.66369e-05	6.64306e-04
2023/11/29	02:07:26	ok	ok	394.8760	49.068	0.064684	19.68	58.708	9.937	30222573.446646	8	393.4052	5.78968e-05	6.19749e-04
2023/11/29	02:12:25	--	ok	394.5540	49.102	0.064684	19.82	58.582	9.998	32726674.710221	7	393.3627	6.08672e-05	7.44542e-04
2023/11/29	02:12:32	--	ok	394.4580	49.096	0.064707	19.80	58.578	9.980	28698493.430257	7	393.5858	5.40041e-05	6.41175e-04
2023/11/29	02:12:39	--	ok	394.4300	49.055	0.064736	19.74	58.602	9.952	34066195.964680	9	393.3377	5.87694e-05	6.10125e-04
2023/11/29	02:12:47	--	ok	394.5460	49.030	0.064766	19.64	58.770	9.923	35685818.206806	8	393.3209	5.67462e-05	6.62942e-04
2023/11/29	02:12:54	--	ok	394.4740	49.061	0.06479	19.60	58.981	9.933	31419222.365941	7	393.5255	5.28045e-05	6.81493e-04
2023/11/29	02:13:01	--	ok	395.4660	49.242	0.064818	19.54	59.155	9.930	31164909.408884	8	393.9292	5.69000e-05	6.89958e-04
2023/11/29	02:13:09	ok	ok	394.8860	49.232	0.064794	19.43	59.329	9.894	32489274.320222	8	393.8718	5.77668e-05	6.60885e-04
2023/11/29	02:18:08	--	ok	395.2020	49.278	0.064794	19.82	58.560	9.994	32503497.081541	7	394.1384	5.69453e-05	7.11574e-04
2023/11/29	02:18:15	--	ok	395.4080	49.275	0.064783	19.80	58.578	9.980	34459178.411102	8	394.1052	5.76569e-05	7.55964e-04
2023/11/29	02:18:23	--	ok	395.3980	49.266	0.064761	19.75	58.514	9.945	33270983.991534	8	394.0211	5.71668e-05	6.64944e-04
2023/11/29	02:18:30	--	ok	395.2040	49.239	0.06474	19.61	58.721	9.899	33019156.048707	7	393.8759	5.80097e-05	7.10805e-04
2023/11/29	02:18:37	--	ok	395.2480	49.230	0.06473	19.63	58.871	9.932	32826376.766649	7	393.9499	5.46489e-05	7.79276e-04
2023/11/29	02:18:44	--	ok	395.7520	49.222	0.064716	19.53	59.037	9.902	31617860.947281	6	393.7684	5.84395e-05	7.74010e-04
2023/11/29	02:18:52	--	ok	394.6940	49.039	0.064676	19.44	59.379	9.910	32139968.600745	8	393.4631	5.27095e-05	6.53251e-04
2023/11/29	02:18:59	--	ok	394.5760	49.034	0.064692	19.33	59.655	9.891	32500625.986582	6	393.2580	5.78845e-05	7.41829e-04
2023/11/29	02:19:06	--	ok	394.5760	49.028	0.064715	19.32	59.823	9.911	31523220.487917	9	393.8630	3.96896e-05	1.23548e-03
2023/11/29	02:19:13	--	ok	394.5100	49.027	0.064737	19.26	59.942	9.896	30062607.060870	7	393.3102	5.68050e-05	6.61988e-04
2023/11/29	02:19:21	--	ok	394.3760	49.025	0.064763	19.20	60.145	9.895	29387820.243251	8	393.3156	5.65307e-05	6.58098e-04
2023/11/29	02:19:28	--	ok	394.4280	49.051	0.064796	19.17	60.354	9.914	27400312.880681	6	393.3104	5.88236e-05	7.00105e-04
2023/11/29	02:19:36	--	ok	395.2720	49.253	0.064827	19.16	60.363	9.908	32662808.511924	9	393.9460	5.78029e-05	6.28224e-04
2023/11/29	02:19:43	--	ok	395.3660	49.256	0.064813	19.16	60.447	9.922	30174461.185380	7	393.9398	5.81466e-05	7.09250e-04
2023/11/29	02:19:50	--	ok	394.5900	49.253	0.064793	19.12	60.569	9.917	30465990.118996	8	393.9285	5.83363e-05	6.26823e-04
2023/11/29	02:19:57	ok	ok	395.0140	49.250	0.064815	19.13	60.580	9.926	32516397.786646	9	393.8602	5.97394e-05	6.08353e-04
2023/11/29	02:24:57	--	ok	395.7060	49.284	0.064815	19.75	58.630	9.964	31400836.844146	8	394.1769	5.86980e-05	6.79268e-04
2023/11/29	02:25:04	--	ok	395.6740	49.292	0.064777	19.80	58.634	9.990	32071409.218233	8	394.3890	5.47250e-05	6.04395e-04
2023/11/29	02:25:12	--	ok	395.7140	49.278	0.064742	19.77	58.528	9.956	31998747.168686	8	394.2057	5.75688e-05	6.42849e-04
2023/11/29	02:25:19	--	ok	395.2320	49.215	0.064704	19.63	58.724	9.907	31422651.609557	7	393.7498	5.94599e-05	6.70303e-04
2023/11/29	02:25:26	ok	ok	394.8560	49.106	0.064691	19.56	58.964	9.906	30897385.397226	6	393.6061	5.41928e-05	6.64014e-04
2023/11/29	02:30:26	--	ok	395.2260	49.211	0.064691	19.70	58.656	9.936	32104221.400252	10	393.7203	5.83499e-05	6.49403e-04
2023/11/29	02:30:33	--	ok	394.7920	49.107	0.064679	19.70	58.630	9.932	32052043.415360	8	393.5066	5.79731e-05	6.92230e-04
2023/11/29	02:30:41	--	ok	394.7580	49.073	0.06469	19.68	58.628	9.924	29507530.301377	8	393.4045	5.88699e-05	6.37044e-04
2023/11/29	02:30:48	--	ok	394.6840	49.041	0.064703	19.63	58.712	9.905	29589345.274967	7	393.4046	5.62079e-05	6.75545e-04
2023/11/29	02:30:55	--	ok	394.6680	49.033	0.064719	19.52	58.889	9.870	33624053.778489	6	393.5118	5.17536e-05	7.06807e-04
2023/11/29	02:31:02	--	ok	394.5360	49.023	0.064737	19.43	59.115	9.858	29653429.983823	9	393.5836	4.69710e-05	1.03772e-03
2023/11/29	02:31:10	--	ok	394.3000	49.021	0.064762	19.34	59.408	9.857	31254002.910198	7	393.2430	5.77871e-05	6.80588e-04
2023/11/29	02:31:17	ok	ok	394.8080	49.069	0.064799	19.26	59.655	9.849	31307783.616882	7	393.5044	5.50445e-05	6.33376e-04
2023/11/29	02:36:16	--	ok	394.6940	49.193	0.064799	19.75	58.582	9.956	31373907.832346	7	393.6327	5.94784e-05	7.00914e-04
2023/11/29	02:36:23	--	ok	395.3080	49.268	0.064815	19.73	58.625	9.948	32216547.389867	8	393.9374	5.96481e-05	6.41878e-04
2023/11/29	02:36:31	--	ok	395.3060	49.254	0.064799	19.68	58.584	9.916	33152609.025266	9	393.9692	5.81767e-05	6.22044e-04
2023/11/29	02:36:38	--	ok	395.3160	49.209	0.064783	19.57	58.738	9.877	31540406.473841	9	393.8072	5.83432e-05	6.02390e-04
2023/11/29	02:36:45	--	ok	395.5500	49.204	0.064766	19.52	58.946	9.879	31567361.561475	9	393.6959	5.92416e-05	5.69145e-04
2023/11/29	02:36:53	--	ok	394.7360	49.200	0.064737	19.43	59.184	9.870	28713818.996889	6	394.0129	4.96026e-05	6.96449e-04
2023/11/29	02:37:00	--	ok	395.2220	49.179	0.06475	19.33	59.417	9.851	34940766.936205	8	393.6622	5.91615e-05	6.47534e-04
2023/11/29	02:37:07	--	ok	395.4700	49.184	0.064739	19.30	59.695	9.880	31827605.669421	8	393.6541	5.88306e-05	6.40029e-04
2023/11/29	02:37:14	ok	ok	394.9220	49.172	0.064714	19.26	59.879	9.886	32310389.987511	7	393.6655	5.79608e-05	7.04306e-04
2023/11/29	02:42:14	ok	ok	394.9200	49.264	0.064714	19.73	58.634	9.949	33080350.833893	12	393.2381	9.65684e-05	1.31957e-02
2023/11/29	02:47:14	ok	ok	394.8060	49.263	0.064714	19.68	58.628	9.924	30387351.030645	9	394.1020	5.45907e-05	7.38961e-04
2023/11/29	02:52:14	ok	ok	395.0280	49.263	0.064714	19.67	58.674	9.924	29878702.032775	8	393.9853	5.72847e-05	6.10363e-04
2023/11/29	02:57:14	--	ok	395.6800	49.262	0.064714	19.67	58.674	9.924	29837646.706701	9	387.2642	2.27999e-04	1.97186e-02
2023/11/29	02:57:21	ok	ok	394.9400	49.165	0.064678	19.68	58.619	9.922	33970169.610379	8	393.5973	5.84418e-05	6.22895e-04
2023/11/29	03:02:20	--	ok	394.6580	49.170	0.064678	19.64	58.634	9.900	27750189.740708	10	393.5840	5.86144e-05	6.14719e-04
2023/11/29	03:02:27	ok	ok	394.9540	49.157	0.064696	19.64	58.614	9.896	31740145.850567	9	393.5879	5.75644e-05	6.65291e-04
2023/11/29	03:07:27	--	ok	394.6560	49.168	0.064696	19.64	58.634	9.900	30869558.127038	7	393.6407	5.65201e-05	7.23567e-04
2023/11/29	03:07:34	ok	ok	394.9140	49.147	0.064714	19.63	58.578	9.882	31619971.217852	9	393.5444	5.89691e-05	6.37561e-04
2023/11/29	03:12:34	--	ok	394.5700	49.157	0.064714	19.61	58.656	9.888	25645084.482627	8	393.5882	5.75255e-05	6.53879e-04
2023/11/29	03:12:41	ok	ok	395.0620	49.148	0.064737	19.64	58.657	9.904	28823084.292065	7	393.5039	6.00167e-05	6.79846e-04
2023/11/29	03:17:41	ok	ok	395.0400	49.168	0.064737	19.63	58.611	9.888	28209512.831165	8	393.5695	5.82982e-05	6.62535e-04
2023/11/29	03:22:41	ok	ok	394.9800	49.166	0.064737	19.64	58.614	9.896	29828404.601421	9	393.5502	5.89222e-05	5.98817e-04
2023/11/29	03:27:41	ok	ok	394.9220	49.169	0.064737	19.65	58.614	9.904	30113017.519491	7	393.5851	5.83787e-05	7.39126e-04
2023/11/29	03:32:41	--	ok	394.7260	49.167	0.064737	19.63	58.601	9.886	26412522.444605	7	393.5201	6.00535e-05	7.13899e-04
2023/11/29	03:32:48	ok	ok	394.9980	49.174	0.064751	19.67	58.593	9.910	29383312.572388	8	393.6269	5.81748e-05	6.95089e-04
2023/11/29	03:37:48	--	ok	394.4440	49.158	0.064751	19.65	58.602	9.902	28673104.859961	7	393.6719	5.56472e-05	7.09562e-04
2023/11/29	03:37:55	ok	ok	395.1240	49.163	0.064781	19.61	58.587	9.876	30244865.231395	8	393.5284	6.00461e-05	6.91521e-04
2023/11/29	03:42:55	ok	ok	394.9380	49.162	0.064781	19.63	58.543	9.877	27769610.982646	9	393.5701	5.87850e-05	6.05183e-04
2023/11/29	03:47:55	ok	ok	394.9100	49.167	0.064781	19.57	58.706	9.872	28343210.847386	9	393.5161	5.95349e-05	6.53150e-04
2023/11/29	03:52:55	--	ok	394.7800	49.178	0.064781	19.60	58.628	9.874	27668305.597734	7	394.0881	4.70924e-05	5.95546e-04
2023/11/29	03:53:02	ok	ok	395.0400	49.194	0.064793	19.67	58.593	9.910	27420282.099155	5	393.7406	5.60056e-05	7.86608e-04
2023/11/29	03:58:02	ok	ok	395.1180	49.173	0.064793	19.63	58.656	9.896	29396332.042415	6	393.7054	5.57742e-05	7.03841e-04
2023/11/29	04:03:02	ok	ok	394.8140	49.171	0.064793	19.57	58.579	9.850	25557636.255673	6	393.6831	5.63768e-05	7.24583e-04
2023/11/29	04:08:02	--	ok	394.7520	49.183	0.064793	19.60	58.616	9.872	26921920.761871	6	393.7769	5.32814e-05	7.15695e-04
2023/11/29	04:08:09	ok	ok	395.1980	49.251	0.064806	19.58	58.593	9.860	29844354.582635	8	393.9124	5.82251e-05	6.80041e-04
2023/11/29	04:13:09	ok	ok	394.8720	49.234	0.064806	19.57	58.614	9.856	27915864.579745	7	393.9429	5.55056e-05	6.81236e-04
2023/11/29	04:18:09	--	ok	394.7760	49.239	0.064806	19.56	58.601	9.845	26798811.782500	8	393.9209	5.63352e-05	6.96139e-04
2023/11/29	04:18:16	--	ok	395.4440	49.272	0.064817	19.58	58.582	9.858	32956346.218758	9	394.0908	5.85084e-05	6.54211e-04
2023/11/29	04:18:24	--	ok	395.4460	49.262	0.064794	19.53	58.518	9.815	28773224.306342	9	394.0621	5.76505e-05	6.30348e-04
2023/11/29	04:18:31	--	ok	395.2620	49.237	0.064771	19.44	58.587	9.778	30087758.599356	10	393.8891	5.89313e-05	5.83740e-04
2023/11/29	04:18:38	--	ok	395.5020	49.226	0.064757	19.36	58.868	9.777	32535054.669812	11	392.7963	1.24541e-04	1.51812e-02
2023/11/29	04:18:46	ok	ok	394.8920	49.226	0.06473	19.32	59.008	9.776	30891985.418549	9	393.8437	5.75159e-05	6.81222e-04
2023/11/29	04:23:45	ok	ok	394.9340	49.265	0.06473	19.54	58.601	9.837	28102455.139933	8	393.9587	5.99057e-05	7.05500e-04
2023/11/29	04:28:45	ok	ok	394.9200	49.266	0.06473	19.52	58.628	9.826	30068416.099650	6	394.1381	5.47663e-05	8.53805e-04
2023/11/29	04:33:45	ok	ok	394.9160	49.268	0.06473	19.53	58.619	9.832	28402690.017712	8	393.9972	5.92546e-05	6.40806e-04
2023/11/29	04:38:45	--	ok	395.5100	49.269	0.06473	19.50	58.683	9.826	29441888.504889	7	394.1253	5.60284e-05	7.07236e-04
2023/11/29	04:38:52	--	ok	395.4300	49.256	0.064703	19.47	58.611	9.799	31591102.989398	8	393.9218	5.92506e-05	6.63307e-04
2023/11/29	04:39:00	ok	ok	395.0460	49.126	0.06468	19.37	58.802	9.774	28743564.454303	8	393.5596	5.77839e-05	6.80790e-04
2023/11/29	04:43:59	--	ok	394.7740	49.188	0.06468	19.52	58.605	9.822	29465011.450434	10	389.8224	1.56569e-04	1.27618e-02
2023/11/29	04:44:06	--	ok	394.7280	49.191	0.064692	19.52	58.605	9.822	29745526.086534	8	393.6623	5.83601e-05	6.47017e-04
2023/11/29	04:44:14	ok	ok	394.8540	49.155	0.064706	19.50	58.582	9.809	31173249.535827	6	393.7038	5.69755e-05	7.74314e-04
2023/11/29	04:49:13	--	ok	395.2200	49.194	0.064706	19.52	58.550	9.813	26086263.503570	7	393.6451	5.85226e-05	6.76376e-04
2023/11/29	04:49:20	--	ok	394.7460	49.190	0.064695	19.54	58.509	9.822	29140004.403183	8	393.7556	5.62435e-05	6.05110e-04
2023/11/29	04:49:28	--	ok	394.5560	49.151	0.064708	19.46	58.483	9.770	25537497.800432	10	394.1751	4.02827e-05	1.31866e-03
2023/11/29	04:49:35	ok	ok	394.8600	49.081	0.064732	19.33	58.660	9.726	29506415.291826	7	393.5151	5.70864e-05	6.44707e-04
2023/11/29	04:54:35	ok	ok	395.1200	49.179	0.064732	19.47	58.534	9.786	31724471.810896	12	393.0844	9.49768e-05	1.47358e-02
2023/11/29	04:59:35	ok	ok	394.8900	49.181	0.064732	19.49	58.523	9.792	29464771.927729	7	393.5981	5.99677e-05	7.37579e-04
2023/11/29	05:04:35	--	ok	394.4760	49.170	0.064732	19.43	58.616	9.775	28564603.229158	7	393.6074	5.85407e-05	7.24426e-04
2023/11/29	05:04:42	ok	ok	394.9820	49.163	0.064759	19.44	58.607	9.781	27148302.598836	9	393.5786	5.92604e-05	6.68546e-04
2023/11/29	05:09:42	ok	ok	395.1740	49.192	0.064759	19.47	58.578	9.793	31494114.293108	6	393.7438	5.50625e-05	6.88459e-04
2023/11/29	05:14:42	--	ok	394.5720	49.177	0.064759	19.40	58.611	9.757	28571155.966881	7	393.8160	5.24188e-05	6.69638e-04
2023/11/29	05:14:49	--	ok	394.6560	49.179	0.064782	19.40	58.625	9.760	27200486.136258	8	393.6401	5.83505e-05	6.55117e-04
2023/11/29	05:14:57	ok	ok	395.1340	49.180	0.0648	19.36	58.575	9.728	29357706.268548	9	393.6675	5.87620e-05	6.31981e-04
2023/11/29	05:19:56	--	ok	395.2740	49.206	0.0648	19.40	58.534	9.744	31528578.599188	9	393.6751	5.96651e-05	6.62011e-04
2023/11/29	05:20:03	--	ok	394.4780	49.099	0.064786	19.36	58.584	9.730	29806900.248917	9	393.4497	5.73241e-05	6.58479e-04
2023/11/29	05:20:11	--	ok	395.2740	49.253	0.064814	19.34	58.616	9.726	31057531.660982	9	393.9613	5.86805e-05	6.15970e-04
2023/11/29	05:20:18	ok	ok	394.9480	49.232	0.064799	19.24	58.715	9.684	31790721.934634	7	393.8914	5.84320e-05	6.94096e-04
2023/11/29	05:25:18	ok	ok	395.0240	49.265	0.064799	19.34	58.582	9.720	28658347.579515	8	393.9965	5.79375e-05	6.68438e-04
2023/11/29	05:30:18	--	ok	395.2720	49.263	0.064799	19.33	58.660	9.726	29514945.375664	8	394.0060	5.79145e-05	6.61747e-04
2023/11/29	05:30:25	--	ok	395.3260	49.266	0.064785	19.37	58.642	9.747	33958267.145286	8	394.1324	5.50604e-05	6.16630e-04
2023/11/29	05:30:33	--	ok	395.2580	49.244	0.064768	19.24	58.660	9.675	32882105.883460	8	393.9531	5.76983e-05	6.66213e-04
2023/11/29	05:30:40	ok	ok	395.1640	49.204	0.064754	19.17	58.807	9.660	33321657.626846	8	393.8439	5.75726e-05	6.10147e-04
2023/11/29	05:35:39	--	ok	394.7140	49.256	0.064754	19.32	58.669	9.720	28876568.363264	8	393.9037	5.93564e-05	6.39661e-04
2023/11/29	05:35:46	ok	ok	395.0420	49.257	0.064769	19.30	58.712	9.717	30022316.521305	7	393.9488	5.85215e-05	6.13921e-04
2023/11/29	05:40:46	--	ok	395.2360	49.248	0.064769	19.26	58.625	9.679	30263176.884367	8	393.9930	5.63787e-05	6.60506e-04
2023/11/29	05:40:53	--	ok	395.2300	49.256	0.064757	19.29	58.698	9.708	31740078.200180	7	393.9631	5.84862e-05	7.21405e-04
2023/11/29	05:41:01	--	ok	395.4200	49.237	0.064745	19.24	58.660	9.675	32275353.919294	7	393.9491	5.67545e-05	6.94902e-04
2023/11/29	05:41:08	ok	ok	395.0600	49.210	0.064723	19.09	58.853	9.619	29797069.868357	8	393.8231	5.64304e-05	6.38307e-04
2023/11/29	05:46:07	ok	ok	394.9860	49.263	0.064723	19.26	58.651	9.683	29798544.849468	7	388.2675	2.34309e-04	1.12780e-02
2023/11/29	05:51:07	--	ok	395.3580	49.251	0.064723	19.27	58.596	9.682	31135602.928872	8	394.0064	5.67693e-05	6.55813e-04
2023/11/29	05:51:14	--	ok	395.2560	49.253	0.064704	19.27	58.528	9.670	32031786.160413	8	393.9041	5.92258e-05	6.15018e-04
2023/11/29	05:51:22	ok	ok	395.0260	49.203	0.06469	19.20	58.541	9.632	33675455.977519	9	393.7182	5.92977e-05	5.84473e-04
2023/11/29	05:56:21	ok	ok	394.8420	49.240	0.06469	19.20	58.665	9.652	29710799.499857	7	393.8131	5.82231e-05	7.15808e-04
2023/11/29	06:01:21	ok	ok	394.8100	49.231	0.06469	19.19	58.607	9.635	27915376.446338	7	393.7562	5.93083e-05	6.97377e-04
2023/11/29	06:06:21	--	ok	394.7780	49.228	0.06469	19.14	58.657	9.619	30126804.611288	8	393.8219	5.72768e-05	6.71795e-04
2023/11/29	06:06:28	ok	ok	395.0360	49.223	0.064701	19.17	58.637	9.632	30567139.816676	8	393.8048	5.74603e-05	6.83526e-04
2023/11/29	06:11:27	ok	ok	394.8720	49.221	0.064701	19.12	58.674	9.606	28146204.949669	7	393.6920	6.00265e-05	6.92646e-04
2023/11/29	06:16:27	--	ok	395.4940	49.224	0.064701	19.03	58.642	9.553	30304889.048675	8	393.7336	5.85006e-05	6.40176e-04
2023/11/29	06:16:34	ok	ok	394.8080	49.109	0.064676	19.07	58.715	9.589	29978837.558760	9	393.4290	5.81994e-05	5.96467e-04
2023/11/29	06:21:34	--	ok	394.4080	49.120	0.064676	19.05	58.676	9.566	28222649.051513	7	393.4998	5.71810e-05	6.55189e-04
2023/11/29	06:21:41	--	ok	394.7460	49.095	0.064707	19.03	58.711	9.564	28524362.144495	9	393.4448	5.74284e-05	6.40839e-04
2023/11/29	06:21:48	ok	ok	394.8620	49.056	0.06472	18.96	58.776	9.536	31992382.909775	8	393.5090	5.45754e-05	6.33235e-04
2023/11/29	06:26:48	--	ok	394.4980	49.103	0.06472	19.06	58.701	9.579	28264776.175236	8	393.3995	5.87608e-05	6.85672e-04
2023/11/29	06:26:55	--	ok	394.7320	49.095	0.064747	19.03	58.593	9.545	30540285.896804	9	393.3674	6.02427e-05	6.13505e-04
2023/11/29	06:27:03	--	ok	394.7240	49.052	0.064761	18.95	58.630	9.503	29881775.701630	8	393.3596	5.74551e-05	6.71900e-04
2023/11/29	06:27:10	--	ok	394.4380	49.019	0.064776	18.83	58.849	9.476	32500751.220259	9	393.2658	5.75021e-05	6.23969e-04
2023/11/29	06:27:17	--	ok	394.7820	49.108	0.064805	18.78	59.159	9.494	28767983.756328	9	393.5421	5.72054e-05	5.86557e-04
2023/11/29	06:27:24	ok	ok	395.1060	49.183	0.064817	18.69	59.292	9.468	31288196.537952	8	393.7408	5.78752e-05	6.86208e-04
2023/11/29	06:32:24	--	ok	395.2260	49.258	0.064817	19.05	58.607	9.555	30962799.366061	7	393.8498	6.09802e-05	6.89643e-04
2023/11/29	06:32:31	--	ok	395.5360	49.256	0.064805	19.03	58.550	9.538	31942016.108378	7	393.9378	5.87121e-05	7.14823e-04
2023/11/29	06:32:39	--	ok	395.3100	49.244	0.064777	19.03	58.584	9.544	30245176.598907	7	393.9726	5.68067e-05	7.06856e-04
2023/11/29	06:32:46	ok	ok	394.9580	49.219	0.064761	18.95	58.651	9.507	32549517.623394	8	393.7455	5.98685e-05	7.04155e-04
2023/11/29	06:37:46	--	ok	395.3440	49.253	0.064761	18.96	58.688	9.521	29727253.868050	7	393.9185	5.90521e-05	6.98117e-04
2023/11/29	06:37:53	--	ok	395.3920	49.252	0.064742	18.98	58.643	9.522	33947764.661130	8	393.8828	5.93734e-05	6.57656e-04
2023/11/29	06:38:01	--	ok	395.5020	49.242	0.064722	18.96	58.676	9.519	30821697.734244	8	393.8552	5.91546e-05	5.84945e-04
2023/11/29	06:38:08	--	ok	394.3940	49.139	0.064695	18.85	58.795	9.474	30262706.269358	8	393.5855	5.89442e-05	5.87625e-04
2023/11/29	06:38:16	ok	ok	394.8840	49.102	0.064727	18.78	58.967	9.463	30755252.199449	8	393.5488	5.73261e-05	7.05680e-04
2023/11/29	06:43:15	--	ok	395.3340	49.218	0.064727	18.99	58.611	9.524	27167730.255312	8	393.7575	5.76707e-05	5.81292e-04
2023/11/29	06:43:22	ok	ok	395.1440	49.213	0.06471	19.02	58.570	9.534	30686075.370818	7	393.7766	5.80943e-05	6.61430e-04
2023/11/29	06:48:22	ok	ok	395.1800	49.207	0.06471	18.93	58.683	9.504	29822441.288218	12	392.9185	9.77470e-05	1.33419e-02
2023/11/29	06:53:22	--	ok	394.7360	49.212	0.06471	18.91	58.770	9.503	31210146.622684	8	393.6318	6.03755e-05	6.80843e-04
2023/11/29	06:53:29	ok	ok	395.0880	49.205	0.064723	18.95	58.766	9.525	27380873.007209	8	393.6448	6.12995e-05	6.74621e-04
2023/11/29	06:58:29	--	ok	394.6300	49.211	0.064723	18.91	58.624	9.480	26976394.792092	6	393.7854	5.61039e-05	6.88547e-04
2023/11/29	06:58:36	--	ok	395.3280	49.193	0.064743	18.85	58.683	9.456	30110024.530961	9	393.6080	5.97238e-05	6.23291e-04
2023/11/29	06:58:44	ok	ok	395.0420	49.169	0.064726	18.85	58.717	9.462	30503445.704923	7	393.6687	5.75159e-05	6.86285e-04
2023/11/29	07:03:43	--	ok	394.7700	49.206	0.064726	18.86	58.619	9.455	30757980.017889	7	393.7099	5.82772e-05	7.18821e-04
2023/11/29	07:03:51	ok	ok	395.0680	49.208	0.064737	18.91	58.624	9.480	28249420.466589	9	393.6749	5.92657e-05	6.27191e-04
2023/11/29	07:08:50	--	ok	394.5060	49.195	0.064737	18.83	58.669	9.447	27291496.248216	6	393.7434	5.64737e-05	7.08022e-04
2023/11/29	07:08:57	ok	ok	394.8260	49.197	0.064764	18.85	58.683	9.456	31177822.858069	6	393.9681	4.98827e-05	7.14421e-04
2023/11/29	07:13:57	ok	ok	395.0040	49.205	0.064764	18.83	58.703	9.452	30466300.970017	7	393.7202	5.83270e-05	7.08484e-04
2023/11/29	07:18:57	ok	ok	394.8540	49.196	0.064764	18.79	58.753	9.436	30152081.145398	8	393.6641	5.82089e-05	6.59829e-04
2023/11/29	07:23:57	ok	ok	395.1080	49.194	0.064764	18.78	58.752	9.429	33193418.299590	8	393.6996	5.74806e-05	6.51790e-04
2023/11/29	07:28:57	ok	ok	395.0840	49.198	0.064764	18.79	58.628	9.416	31728890.151561	6	393.8840	5.19771e-05	6.88326e-04
2023/11/29	07:33:57	--	ok	394.6180	49.197	0.064764	18.74	58.666	9.391	28253307.567222	7	393.8366	5.44408e-05	6.44594e-04
2023/11/29	07:34:04	ok	ok	395.0160	49.185	0.064784	18.72	58.698	9.389	29822825.064612	8	393.6595	5.75732e-05	6.46106e-04
2023/11/29	07:39:04	--	ok	394.6820	49.202	0.064784	18.76	58.671	9.408	27699165.402758	7	393.6330	5.95815e-05	6.79654e-04
2023/11/29	07:39:12	ok	ok	395.0200	49.207	0.064801	18.79	58.619	9.415	33712777.763905	7	393.8252	5.61781e-05	7.32301e-04
2023/11/29	07:44:11	ok	ok	394.9780	49.189	0.064801	18.72	58.666	9.384	30775837.998680	7	393.6221	5.92175e-05	6.82464e-04
2023/11/29	07:49:11	--	ok	394.6120	49.184	0.064801	18.72	58.698	9.389	29151622.184475	7	393.6518	5.91018e-05	6.34194e-04
2023/11/29	07:49:18	ok	ok	395.0900	49.257	0.064821	18.69	58.694	9.372	32969615.498577	12	393.0909	1.22103e-04	1.37736e-02
2023/11/29	07:54:18	--	ok	395.2600	49.250	0.064821	18.65	58.701	9.351	33293565.529589	8	393.9164	5.84643e-05	6.18871e-04
2023/11/29	07:54:26	--	ok	395.3340	49.242	0.064808	18.65	58.679	9.348	32391844.456461	8	393.8987	5.83337e-05	6.04819e-04
2023/11/29	07:54:33	ok	ok	395.0140	49.222	0.06479	18.59	58.680	9.314	30171666.383079	7	393.7979	5.97746e-05	6.88258e-04
2023/11/29	07:59:32	ok	ok	394.9520	49.244	0.06479	18.69	58.614	9.359	31091486.015266	8	393.8942	5.91340e-05	6.73501e-04
2023/11/29	08:04:32	ok	ok	394.8080	49.246	0.06479	18.69	58.639	9.363	34266615.829408	8	393.8779	5.93720e-05	6.51672e-04
2023/11/29	08:09:32	ok	ok	394.8660	49.247	0.06479	18.61	58.717	9.330	30852228.740524	6	393.7031	6.12447e-05	2.14786e-04
2023/11/29	08:14:32	--	ok	395.3820	49.244	0.06479	18.61	58.762	9.337	31279659.027558	12	392.7572	1.07692e-04	1.52027e-02
2023/11/29	08:14:39	ok	ok	395.1200	49.247	0.06477	18.65	58.712	9.353	30029258.029547	10	388.6728	1.92114e-04	1.80075e-02
2023/11/29	08:19:39	ok	ok	394.8080	49.242	0.06477	18.59	58.680	9.314	30958953.353481	8	393.8834	5.79182e-05	6.32515e-04
2023/11/29	08:24:39	ok	ok	394.8680	49.244	0.06477	18.55	58.651	9.287	28162455.642621	7	393.9754	5.52776e-05	6.43987e-04
2023/11/29	08:29:39	ok	ok	394.8880	49.245	0.06477	18.59	58.738	9.323	28578169.086870	7	393.9223	5.75103e-05	6.86616e-04
2023/11/29	08:34:39	ok	ok	394.8260	49.241	0.06477	18.58	58.701	9.310	29936194.044109	9	393.8367	5.92828e-05	6.08080e-04
2023/11/29	08:39:39	ok	ok	394.9100	49.245	0.06477	18.62	58.616	9.321	30293692.305054	6	394.0257	5.37667e-05	6.69410e-04
2023/11/29	08:44:39	ok	ok	394.8320	49.253	0.06477	18.78	58.482	9.385	27806237.737348	7	393.9234	5.91224e-05	6.76659e-04
2023/11/29	08:49:39	ok	ok	394.9440	49.254	0.06477	18.86	58.459	9.429	25948609.338070	7	393.9593	5.86473e-05	5.92256e-04
2023/11/29	08:54:39	ok	ok	394.8960	49.252	0.06477	18.85	58.399	9.411	28234434.426677	7	394.0027	5.80498e-05	6.57261e-04
2023/11/29	08:59:39	ok	ok	394.9020	49.259	0.06477	18.91	58.396	9.443	31693947.075179	7	394.1194	5.56744e-05	6.93341e-04
2023/11/29	09:04:39	ok	ok	395.0540	49.263	0.06477	19.01	58.299	9.482	28029409.325948	7	394.0922	5.68462e-05	6.57090e-04
2023/11/29	09:09:39	ok	ok	395.0220	49.260	0.06477	18.93	58.459	9.468	30032658.058963	8	394.0123	5.88166e-05	6.70610e-04
2023/11/29	09:14:39	ok	ok	395.0200	49.257	0.06477	18.86	58.528	9.440	29466003.479033	7	394.0059	5.83256e-05	6.83220e-04
2023/11/29	09:19:39	ok	ok	394.9000	49.256	0.06477	18.81	58.441	9.395	27490699.597406	7	393.9276	6.00146e-05	6.90824e-04
2023/11/29	09:24:39	ok	ok	394.8880	49.255	0.06477	18.88	58.372	9.423	29449528.898340	7	393.9801	5.92521e-05	6.75203e-04
2023/11/29	09:29:39	--	ok	395.6320	49.262	0.06477	19.02	58.346	9.497	25605622.692038	7	394.0983	5.69230e-05	6.33451e-04
2023/11/29	09:29:46	--	ok	395.5660	49.261	0.064736	19.01	58.332	9.488	28611770.769759	7	394.0749	5.82180e-05	6.87619e-04
2023/11/29	09:29:54	--	ok	395.6000	49.237	0.064707	18.95	58.289	9.448	30642126.711176	8	393.9071	5.94534e-05	6.48464e-04
2023/11/29	09:30:01	--	ok	394.3100	49.026	0.064675	18.86	58.335	9.409	26987406.988815	9	393.3078	5.93467e-05	6.16199e-04
2023/11/29	09:30:08	--	ok	394.2660	49.013	0.064711	18.76	58.579	9.394	25740176.542842	7	393.2271	5.77929e-05	6.63712e-04
2023/11/29	09:30:16	--	ok	394.2500	49.011	0.06475	18.69	58.817	9.392	26285844.215160	8	393.2273	5.83474e-05	6.18605e-04
2023/11/29	09:30:23	--	ok	394.2920	49.007	0.06479	18.64	59.104	9.406	26410459.675519	6	393.2390	5.69106e-05	7.31901e-04
2023/11/29	09:30:30	ok	ok	394.9360	49.245	0.064827	18.59	59.315	9.415	31625323.560085	7	393.9347	5.86509e-05	6.83308e-04
2023/11/29	09:35:30	--	ok	395.2360	49.278	0.064827	19.19	58.120	9.555	31228658.862670	8	394.2601	5.90152e-05	6.28057e-04
2023/11/29	09:35:37	--	ok	395.4740	49.278	0.064815	19.20	58.088	9.557	32579066.097881	7	394.2471	5.92389e-05	6.86852e-04
2023/11/29	09:35:44	--	ok	395.5960	49.271	0.06479	19.10	57.996	9.488	34365755.593390	8	394.3122	5.63511e-05	6.10720e-04
2023/11/29	09:35:52	--	ok	395.5420	49.262	0.064758	19.02	58.186	9.471	32360211.669330	7	394.1001	5.87229e-05	6.87457e-04
2023/11/29	09:36:00	--	ok	395.5780	49.256	0.06473	18.91	58.431	9.449	30848133.211423	8	394.0509	5.77893e-05	6.72426e-04
2023/11/29	09:36:07	ok	ok	394.9500	49.187	0.064699	18.85	58.694	9.458	32468557.568464	9	393.7442	5.75042e-05	6.48060e-04
2023/11/29	09:41:06	--	ok	395.7820	49.260	0.064699	19.64	57.040	9.631	32294770.903900	7	394.0415	5.92546e-05	7.04499e-04
2023/11/29	09:41:13	--	ok	394.6380	49.015	0.064657	19.73	56.916	9.658	30956927.654781	7	393.1632	6.01080e-05	7.14502e-04
2023/11/29	09:41:21	ok	ok	394.9560	49.127	0.064676	19.82	56.669	9.672	29666690.693585	8	393.5705	5.86334e-05	6.92045e-04
2023/11/29	09:46:20	--	ok	394.7240	49.161	0.064676	19.36	57.815	9.602	32212811.648502	9	393.6209	5.81857e-05	5.94450e-04
2023/11/29	09:46:27	ok	ok	395.0220	49.143	0.064691	19.40	57.742	9.612	30662913.244004	7	393.7661	5.62983e-05	6.54295e-04
2023/11/29	09:51:27	--	ok	395.2600	49.142	0.064691	19.33	58.038	9.622	27493346.976606	7	393.5453	6.05766e-05	7.06068e-04
2023/11/29	09:51:34	ok	ok	395.1260	49.073	0.064678	19.34	58.006	9.625	33315107.562249	9	393.3862	5.92773e-05	6.73294e-04
2023/11/29	09:56:34	ok	ok	394.8500	49.086	0.064678	19.39	58.044	9.655	31047747.095625	7	393.5662	5.59536e-05	6.62566e-04
2023/11/29	10:01:34	ok	ok	395.1080	49.057	0.064678	19.43	57.974	9.668	31047042.383412	6	393.4530	5.93389e-05	7.67109e-04
2023/11/29	10:06:34	--	ok	395.2400	49.096	0.064678	19.47	58.047	9.704	27896161.722189	6	393.6432	5.40256e-05	7.54336e-04
2023/11/29	10:06:41	ok	ok	395.0100	49.018	0.064665	19.50	57.992	9.710	27788431.214855	5	393.3163	5.74324e-05	8.36760e-04
2023/11/29	10:11:41	--	ok	394.3340	49.020	0.064665	19.47	58.024	9.700	30439898.334222	6	393.2270	5.94073e-05	7.41498e-04
2023/11/29	10:11:48	--	ok	394.5940	49.017	0.0647	19.49	58.025	9.708	32080761.079520	8	393.2662	5.82809e-05	6.11955e-04
2023/11/29	10:11:55	--	ok	394.5140	49.000	0.064721	19.44	58.007	9.681	31857972.438220	8	393.2485	5.66032e-05	6.24400e-04
2023/11/29	10:12:03	--	ok	394.3800	48.990	0.064747	19.34	58.186	9.655	29416977.894451	7	393.1607	5.58984e-05	6.45350e-04
2023/11/29	10:12:10	--	ok	394.6580	49.027	0.06478	19.29	58.349	9.650	30786580.072275	7	393.5177	5.34531e-05	6.68378e-04
2023/11/29	10:12:17	ok	ok	394.9260	49.155	0.064798	19.20	58.518	9.628	31908144.970312	8	393.6418	5.96337e-05	7.01629e-04
2023/11/29	10:17:17	--	ok	395.4620	49.245	0.064798	19.53	58.019	9.732	31762687.948271	8	393.8963	5.93145e-05	6.11396e-04
2023/11/29	10:17:24	--	ok	395.3960	49.233	0.064774	19.56	57.989	9.742	35603174.481451	9	394.0230	5.69097e-05	6.26183e-04
2023/11/29	10:17:32	--	ok	395.3420	49.212	0.064753	19.47	57.978	9.693	32686870.527790	8	393.8262	5.91537e-05	6.56996e-04
2023/11/29	10:17:39	ok	ok	394.9560	49.186	0.064735	19.44	58.065	9.691	32915186.710590	9	393.7557	5.88472e-05	6.33416e-04
2023/11/29	10:22:38	--	ok	395.4820	49.247	0.064735	19.56	58.047	9.752	32346885.718259	7	393.9467	5.86186e-05	7.16851e-04
2023/11/29	10:22:45	--	ok	395.2880	49.242	0.064709	19.53	58.076	9.741	34710167.174616	8	393.8859	5.93599e-05	6.38333e-04
2023/11/29	10:22:52	--	ok	395.2920	49.195	0.064694	19.50	58.051	9.720	34186463.300734	8	393.8643	5.76922e-05	6.21886e-04
2023/11/29	10:23:00	--	ok	394.6440	49.053	0.064679	19.46	58.190	9.721	33300928.427066	7	393.4208	5.77172e-05	6.46026e-04
2023/11/29	10:23:07	--	ok	394.7980	49.050	0.064697	19.40	58.262	9.699	32647359.069839	7	393.5972	5.19810e-05	6.91340e-04
2023/11/29	10:23:15	--	ok	394.6720	49.037	0.064708	19.23	58.566	9.652	32190313.576374	9	393.3707	5.82082e-05	6.36970e-04
2023/11/29	10:23:22	--	ok	394.6680	49.029	0.064725	19.17	58.830	9.664	30043711.898470	8	393.4585	5.35252e-05	6.80768e-04
2023/11/29	10:23:29	--	ok	394.3700	49.019	0.064743	19.10	59.159	9.678	31398945.342611	8	393.2168	6.20069e-05	6.96148e-04
2023/11/29	10:23:37	--	ok	394.7120	49.022	0.064776	19.06	59.402	9.694	30299365.574834	8	393.3707	5.59926e-05	6.61100e-04
2023/11/29	10:23:44	--	ok	394.7800	49.083	0.064791	19.03	59.498	9.692	30210562.407748	8	393.5194	5.85268e-05	6.53059e-04
2023/11/29	10:23:51	--	ok	394.7320	49.172	0.064803	19.01	59.640	9.700	31715981.050536	8	393.7816	5.68956e-05	6.36184e-04
2023/11/29	10:23:59	ok	ok	395.0040	49.251	0.064817	18.98	59.838	9.716	31091292.526813	8	393.9570	5.94144e-05	6.41183e-04
2023/11/29	10:28:58	--	ok	395.2720	49.281	0.064817	19.63	58.010	9.787	33645310.220161	6	394.4087	5.57546e-05	6.68865e-04
2023/11/29	10:29:05	--	ok	395.8660	49.282	0.064803	19.63	58.033	9.791	36314207.664666	8	394.3376	5.76976e-05	6.02039e-04
2023/11/29	10:29:13	--	ok	395.7320	49.271	0.064757	19.50	58.029	9.716	35420813.549758	8	394.2808	5.70450e-05	6.85155e-04
2023/11/29	10:29:20	--	ok	395.4820	49.256	0.064718	19.42	58.253	9.707	35768212.549195	8	394.1237	5.76906e-05	6.28536e-04
2023/11/29	10:29:27	--	ok	395.6720	49.197	0.064692	19.36	58.450	9.707	32157828.813296	9	393.8658	5.87376e-05	5.80221e-04
2023/11/29	10:29:35	--	ok	394.3960	48.990	0.064657	19.30	58.610	9.701	31675864.021344	7	393.1755	5.77715e-05	6.67811e-04
2023/11/29	10:29:42	--	ok	394.7580	49.052	0.064688	19.22	58.894	9.699	33094122.828480	8	393.4821	6.03932e-05	6.65539e-04
2023/11/29	10:29:50	ok	ok	394.8720	49.045	0.064701	19.12	59.104	9.677	33675954.748121	8	393.4998	5.88773e-05	6.28095e-04
2023/11/29	10:34:49	--	ok	395.4500	49.190	0.064701	19.60	58.029	9.773	31254879.118359	7	393.9374	5.65908e-05	6.74437e-04
2023/11/29	10:34:57	ok	ok	395.0700	49.123	0.064678	19.65	58.038	9.807	31771362.926842	7	393.7965	5.53302e-05	6.91918e-04
2023/11/29	10:39:56	--	ok	394.7520	49.138	0.064678	19.63	58.170	9.814	33101105.259459	8	393.7281	5.77267e-05	6.40702e-04
2023/11/29	10:40:03	ok	ok	395.0400	49.128	0.06469	19.60	58.222	9.806	33743697.166097	6	393.7929	5.60305e-05	6.96718e-04
2023/11/29	10:45:03	ok	ok	394.8960	49.148	0.06469	19.68	58.120	9.838	33452999.752345	6	393.7527	5.74881e-05	7.10574e-04
2023/11/29	10:50:03	--	ok	394.6740	49.143	0.06469	19.70	58.067	9.836	30246645.049584	7	393.6221	6.11035e-05	7.45944e-04
2023/11/29	10:50:10	--	ok	395.2840	49.150	0.064708	19.74	57.992	9.848	34127694.022199	9	393.6886	5.97817e-05	6.43446e-04
2023/11/29	10:50:18	ok	ok	395.2000	49.089	0.064693	19.73	57.923	9.829	34965868.500582	9	393.7006	5.82724e-05	5.70484e-04
2023/11/29	10:55:17	--	ok	394.7380	49.134	0.064693	19.67	58.163	9.837	32966221.951273	7	393.6427	6.09696e-05	7.24977e-04
2023/11/29	10:55:24	--	ok	395.2280	49.136	0.064706	19.70	58.167	9.853	32602143.691762	7	393.6517	5.99286e-05	6.55957e-04
2023/11/29	10:55:32	ok	ok	395.0560	49.108	0.064695	19.65	58.117	9.820	33079811.105233	7	393.7369	5.69300e-05	6.98551e-04
2023/11/29	11:00:31	ok	ok	394.8740	49.159	0.064695	19.75	58.094	9.873	31734610.414059	10	388.0992	2.28369e-04	2.61266e-02
2023/11/29	11:05:31	ok	ok	395.1440	49.154	0.064695	19.74	58.186	9.881	32559538.355765	12	392.9567	9.84118e-05	1.39997e-02
2023/11/29	11:10:31	--	ok	395.2960	49.173	0.064695	19.75	58.199	9.891	33237492.306919	7	393.7898	5.74910e-05	7.66017e-04
2023/11/29	11:10:39	--	ok	395.2620	49.141	0.064679	19.77	58.097	9.883	34600663.162573	7	393.7537	5.67224e-05	6.41087e-04
2023/11/29	11:10:46	--	ok	394.7700	49.023	0.064665	19.73	58.083	9.856	35406304.472921	7	393.4105	5.77687e-05	7.22332e-04
2023/11/29	11:10:53	--	ok	394.7520	49.003	0.064677	19.53	58.314	9.781	33621089.059405	7	393.4541	5.24299e-05	6.44196e-04
2023/11/29	11:11:00	--	ok	394.7020	48.998	0.06469	19.47	58.611	9.799	31886259.144133	7	393.3851	5.22160e-05	6.80150e-04
2023/11/29	11:11:08	--	ok	394.6700	48.997	0.064706	19.46	58.770	9.818	33280379.224154	7	393.3213	5.34403e-05	6.35707e-04
2023/11/29	11:11:15	--	ok	394.3700	48.993	0.064724	19.37	58.959	9.800	31364697.784253	8	393.6888	4.21985e-05	1.08797e-03
2023/11/29	11:11:22	--	ok	394.4180	48.992	0.064757	19.33	59.191	9.814	32628497.505950	6	393.3258	5.22379e-05	6.90160e-04
2023/11/29	11:11:30	ok	ok	394.9860	49.079	0.064788	19.24	59.438	9.804	34170870.375748	6	393.6865	5.60711e-05	6.89328e-04
2023/11/29	11:16:29	ok	ok	394.9860	49.212	0.064788	19.82	57.980	9.895	31754445.849279	8	393.8995	5.83974e-05	7.01290e-04
2023/11/29	11:21:29	--	ok	395.3620	49.228	0.064788	19.84	58.051	9.915	33644209.741861	6	394.2570	4.98195e-05	6.55141e-04
2023/11/29	11:21:36	ok	ok	395.0660	49.082	0.064769	19.87	58.033	9.929	37927425.455891	8	393.5813	5.82526e-05	6.48215e-04
2023/11/29	11:26:36	--	ok	395.3120	49.088	0.064769	19.85	58.120	9.935	31891010.349705	5	393.5082	6.02991e-05	8.38605e-04
2023/11/29	11:26:43	ok	ok	394.8440	49.007	0.064753	19.84	58.189	9.939	31613490.621536	6	393.4552	5.26873e-05	7.12762e-04
2023/11/29	11:31:42	--	ok	394.3540	49.009	0.064753	19.89	58.080	9.953	30176025.818775	6	393.4196	5.46124e-05	7.46954e-04
2023/11/29	11:31:49	--	ok	395.4760	49.231	0.064787	19.87	58.102	9.941	31256631.163183	8	394.0101	5.79634e-05	6.46375e-04
2023/11/29	11:31:57	--	ok	395.3500	49.182	0.064762	19.73	58.148	9.867	36176045.880370	6	394.0241	5.41255e-05	7.97845e-04
2023/11/29	11:32:04	ok	ok	394.8180	49.156	0.064743	19.68	58.314	9.870	31437634.980332	8	393.7841	5.81400e-05	6.58417e-04
2023/11/29	11:37:03	--	ok	395.4080	49.219	0.064743	19.87	58.213	9.960	29870664.156040	5	394.3025	4.87287e-05	4.63605e-04
2023/11/29	11:37:10	--	ok	395.4460	49.216	0.064721	19.91	58.163	9.975	33601463.516581	9	393.9740	5.74812e-05	6.20856e-04
2023/11/29	11:37:18	--	ok	395.2720	49.158	0.064698	19.87	58.102	9.941	35069244.911885	8	393.8598	5.80481e-05	6.41288e-04
2023/11/29	11:37:25	ok	ok	394.9880	49.095	0.064683	19.77	58.235	9.906	33985804.908119	9	393.6616	5.70362e-05	6.39847e-04
2023/11/29	11:42:25	ok	ok	394.8060	49.183	0.064683	19.92	58.131	9.979	31500663.666148	8	393.7394	6.06173e-05	7.15617e-04
2023/11/29	11:47:25	--	ok	394.7060	49.200	0.064683	19.97	58.093	9.999	29408601.065029	7	393.7721	6.02502e-05	7.03254e-04
2023/11/29	11:47:32	--	ok	395.3060	49.184	0.064699	19.97	58.047	9.991	33864838.668634	8	393.8233	5.91313e-05	6.67160e-04
2023/11/29	11:47:40	ok	ok	395.0460	49.140	0.064683	19.85	58.088	9.929	29192610.676082	8	393.7490	5.78516e-05	6.39123e-04
2023/11/29	11:52:39	ok	ok	394.8140	49.182	0.064683	20.00	58.129	10.021	33498861.468392	7	394.0561	5.28950e-05	7.08338e-04
2023/11/29	11:57:39	--	ok	395.5640	49.179	0.064683	19.98	58.161	10.018	33518568.520881	8	393.8703	5.74404e-05	6.17597e-04
2023/11/29	11:57:46	--	ok	394.7940	49.011	0.064653	20.03	58.157	10.043	33172420.727400	6	393.3700	5.49576e-05	6.90088e-04
2023/11/29	11:57:53	ok	ok	394.8140	49.020	0.064663	19.98	58.117	10.011	33287338.532074	7	393.5578	5.32655e-05	6.35079e-04
2023/11/29	12:02:53	--	ok	394.2580	49.044	0.064663	20.05	58.103	10.049	31956932.819515	6	393.5546	5.47829e-05	7.53485e-04
2023/11/29	12:03:01	ok	ok	394.8440	49.033	0.064703	20.03	58.088	10.031	35165168.443280	7	393.6132	5.37274e-05	6.51693e-04
2023/11/29	12:08:00	ok	ok	394.8140	49.031	0.064703	20.01	58.131	10.029	32725468.559296	7	393.4075	5.85207e-05	7.28186e-04
2023/11/29	12:13:00	--	ok	394.4920	49.043	0.064703	20.04	58.148	10.049	29500351.188394	5	393.6491	5.18162e-05	7.60751e-04
2023/11/29	12:13:07	ok	ok	394.8260	49.044	0.06473	20.09	58.134	10.079	32899477.478866	6	393.4876	5.67421e-05	7.00415e-04
2023/11/29	12:18:07	ok	ok	395.0540	49.045	0.06473	20.07	58.083	10.055	29998827.577268	7	393.6087	5.37316e-05	8.33416e-04
2023/11/29	12:23:07	ok	ok	394.9280	49.036	0.06473	20.11	58.134	10.087	31533879.434767	8	393.5230	5.64584e-05	6.86832e-04
2023/11/29	12:28:07	ok	ok	394.8160	49.046	0.06473	20.09	58.189	10.089	30878888.764592	8	393.4616	5.90188e-05	6.71569e-04
2023/11/29	12:33:07	ok	ok	394.8620	49.041	0.06473	20.09	58.085	10.071	30667115.774869	8	393.5017	5.74640e-05	6.45369e-04
2023/11/29	12:38:07	ok	ok	394.8120	49.056	0.06473	20.11	58.167	10.093	30683281.705570	7	393.5436	5.72326e-05	6.79852e-04
2023/11/29	12:43:07	ok	ok	394.9820	49.054	0.06473	20.14	58.204	10.117	30962673.161383	6	394.0919	4.19775e-05	5.91698e-04
2023/11/29	12:48:07	ok	ok	394.9980	49.071	0.06473	20.21	58.125	10.144	29514271.864698	6	375.9360	6.13647e-04	2.29754e-02
2023/11/29	12:53:07	--	ok	394.6540	49.073	0.06473	20.22	58.126	10.154	31721930.481010	7	393.5712	5.66043e-05	6.97108e-04
2023/11/29	12:53:14	ok	ok	394.9360	49.057	0.064748	20.18	58.154	10.133	33768484.048514	6	393.7115	5.33797e-05	6.92625e-04
2023/11/29	12:58:14	ok	ok	394.9920	49.067	0.064748	20.22	58.184	10.164	30648916.678446	9	393.5225	5.96342e-05	6.38566e-04
2023/11/29	13:03:14	--	ok	394.4500	49.075	0.064748	20.25	58.163	10.176	31066001.237562	6	393.7107	5.33169e-05	6.90294e-04
2023/11/29	13:03:21	--	ok	395.3860	49.241	0.064778	20.25	58.094	10.164	36257003.739105	8	394.0337	5.85257e-05	6.38909e-04
2023/11/29	13:03:29	--	ok	395.4200	49.208	0.064757	20.19	58.088	10.130	36433370.790224	7	394.0201	5.61189e-05	6.91265e-04
2023/11/29	13:03:36	--	ok	395.2540	49.158	0.064735	20.09	58.254	10.100	35274780.823072	7	394.0145	5.32980e-05	6.24565e-04
2023/11/29	13:03:43	ok	ok	395.1360	49.120	0.064721	19.97	58.500	10.069	32964309.527728	8	393.6932	6.03403e-05	6.86725e-04
2023/11/29	13:08:43	ok	ok	394.9800	49.230	0.064721	20.28	58.167	10.194	33991744.146543	7	394.0379	5.69659e-05	6.63397e-04
2023/11/29	13:13:43	--	ok	395.7740	49.231	0.064721	20.22	58.273	10.179	37151144.646768	6	394.0135	5.66861e-05	7.35480e-04
2023/11/29	13:13:50	--	ok	395.4300	49.214	0.06468	20.29	58.239	10.215	34329755.649241	7	393.8742	5.97020e-05	6.85846e-04
2023/11/29	13:13:58	ok	ok	394.8980	49.014	0.064657	20.22	58.103	10.150	33141245.143008	6	393.4225	5.62831e-05	6.79235e-04
2023/11/29	13:18:57	--	ok	394.4000	49.035	0.064657	20.24	58.218	10.178	30636658.875900	6	393.5585	5.38455e-05	7.48936e-04
2023/11/29	13:19:04	--	ok	394.6840	49.025	0.064689	20.22	58.195	10.166	33398838.461463	7	393.5920	5.24085e-05	6.64432e-04
2023/11/29	13:19:12	ok	ok	394.8420	49.010	0.064706	20.11	58.199	10.099	34180017.771157	7	393.4197	5.49362e-05	6.41941e-04
2023/11/29	13:24:11	--	ok	394.2580	49.032	0.064706	20.29	58.102	10.191	29877768.836063	6	393.3987	5.86520e-05	7.40437e-04
2023/11/29	13:24:18	--	ok	394.7540	49.038	0.064745	20.29	58.125	10.195	30680684.879651	5	393.5952	5.40628e-05	7.42664e-04
2023/11/29	13:24:26	ok	ok	395.0900	49.083	0.064758	20.25	58.108	10.167	31951778.115079	10	392.7575	1.31094e-04	1.58705e-02
2023/11/29	13:29:25	--	ok	394.5620	49.103	0.064758	20.18	58.360	10.169	31646128.278522	7	393.6987	5.59948e-05	7.18126e-04
2023/11/29	13:29:33	--	ok	395.3640	49.253	0.064782	20.19	58.268	10.161	36691522.842439	8	394.0893	5.87748e-05	7.26187e-04
2023/11/29	13:29:40	ok	ok	394.8600	49.225	0.064762	20.18	58.280	10.155	36701480.114772	9	393.9356	5.97940e-05	6.22966e-04
2023/11/29	13:34:39	--	ok	395.6140	49.241	0.064762	20.08	58.447	10.126	32984357.951198	7	393.9937	5.86879e-05	6.68715e-04
2023/11/29	13:34:47	--	ok	395.4040	49.235	0.06473	20.12	58.386	10.141	32608566.843497	7	393.9596	5.91902e-05	6.60439e-04
2023/11/29	13:34:54	--	ok	395.3100	49.197	0.064708	20.04	58.431	10.098	34140094.547334	7	394.0001	5.72997e-05	6.82272e-04
2023/11/29	13:35:01	ok	ok	395.0700	49.138	0.064692	19.92	58.450	10.034	34400868.087778	7	393.8571	5.64237e-05	7.36421e-04
2023/11/29	13:40:01	ok	ok	395.0780	49.227	0.064692	20.07	58.376	10.106	31954486.496641	8	393.9000	5.99473e-05	6.63329e-04
2023/11/29	13:45:01	--	ok	395.3440	49.225	0.064692	20.18	58.314	10.161	26102321.472701	7	394.0516	5.58271e-05	7.93102e-04
2023/11/29	13:45:08	ok	ok	394.8140	49.161	0.064674	20.16	58.332	10.155	31628296.811858	8	393.8387	5.72491e-05	7.00433e-04
2023/11/29	13:50:08	--	ok	395.2040	49.163	0.064674	20.22	58.322	10.188	33683327.772846	7	394.0214	5.34817e-05	6.57588e-04
2023/11/29	13:50:15	ok	ok	394.9400	49.099	0.064663	20.29	58.331	10.231	35439451.408365	8	393.5698	5.96977e-05	6.61120e-04
2023/11/29	13:55:15	ok	ok	395.1920	49.100	0.064663	20.24	58.286	10.190	32324687.598729	10	394.1492	5.03746e-05	2.24993e-03
2023/11/29	14:00:15	--	ok	395.3360	49.095	0.064663	20.24	58.355	10.202	32454408.190994	8	393.7339	5.34974e-05	6.56231e-04
2023/11/29	14:00:22	--	ok	394.7400	49.013	0.064645	20.22	58.364	10.195	33090436.982054	7	393.4866	5.22453e-05	6.76051e-04
2023/11/29	14:00:30	ok	ok	395.0580	49.034	0.064658	20.15	58.367	10.153	35899076.392442	10	393.5151	5.78728e-05	6.15664e-04
2023/11/29	14:05:29	--	ok	394.5120	49.072	0.064658	20.26	58.337	10.215	30841595.478080	6	393.5211	5.86724e-05	6.66490e-04
2023/11/29	14:05:36	--	ok	394.5200	49.063	0.064684	20.25	58.289	10.198	32742403.831423	6	393.6993	5.38767e-05	7.32098e-04
2023/11/29	14:05:44	--	ok	394.3920	49.037	0.06471	20.25	58.323	10.204	36716272.663262	7	393.4718	5.91289e-05	6.74070e-04
2023/11/29	14:05:51	--	ok	394.3060	49.014	0.064742	20.08	58.413	10.120	35718116.458986	12	392.5312	1.01356e-04	1.44928e-02
2023/11/29	14:05:59	ok	ok	394.8000	49.174	0.064779	19.95	58.724	10.096	36723130.619104	8	394.0623	5.21299e-05	5.96671e-04
2023/11/29	14:10:58	--	ok	395.3760	49.253	0.064779	20.26	58.291	10.206	32708729.654076	8	394.1173	5.71708e-05	7.08690e-04
2023/11/29	14:11:05	--	ok	395.4700	49.244	0.06476	20.28	58.282	10.214	35875608.257618	7	394.0471	5.88724e-05	6.78735e-04
2023/11/29	14:11:13	--	ok	395.3880	49.203	0.064735	20.24	58.286	10.190	34426673.945263	8	394.0100	5.73661e-05	6.69029e-04
2023/11/29	14:11:20	--	ok	395.2380	49.161	0.064714	20.16	58.470	10.179	34893333.115897	8	393.8063	6.00749e-05	6.36379e-04
2023/11/29	14:11:27	ok	ok	395.1820	49.121	0.064702	20.03	58.688	10.134	34089587.854188	8	393.8416	5.73507e-05	6.31730e-04
2023/11/29	14:16:27	--	ok	395.8480	49.242	0.064702	20.32	58.355	10.253	31586751.919174	8	394.0451	5.74871e-05	6.30903e-04
2023/11/29	14:16:34	--	ok	395.2020	49.102	0.064656	20.31	58.318	10.237	36471546.953086	7	393.7775	5.52631e-05	6.30236e-04
2023/11/29	14:16:42	ok	ok	395.1120	49.014	0.064645	20.28	58.294	10.217	33066657.814040	7	393.3453	5.89782e-05	6.91740e-04
2023/11/29	14:21:41	ok	ok	394.8560	49.042	0.064645	20.31	58.308	10.235	28829688.620041	7	393.4968	5.72497e-05	7.21733e-04
2023/11/29	14:26:41	--	ok	394.4900	49.049	0.064645	20.26	58.383	10.223	32641829.469885	7	393.6019	5.46748e-05	7.27819e-04
2023/11/29	14:26:48	--	ok	395.2300	49.169	0.064672	20.31	58.308	10.235	34422628.535424	8	393.8808	5.68972e-05	6.51479e-04
2023/11/29	14:26:56	ok	ok	395.0120	49.030	0.064661	20.21	58.250	10.166	35457211.664792	8	393.4506	5.95839e-05	6.50858e-04
2023/11/29	14:31:55	ok	ok	395.0200	49.082	0.064661	20.29	58.350	10.234	33502320.021100	5	393.9003	4.85952e-05	7.93849e-04
2023/11/29	14:36:55	--	ok	394.4760	49.073	0.064661	20.18	58.483	10.191	30449973.848992	6	393.8044	5.09753e-05	6.22442e-04
2023/11/29	14:37:02	ok	ok	394.8360	49.050	0.064688	20.18	58.460	10.187	32193320.514551	6	393.6641	5.34063e-05	7.00905e-04
2023/11/29	14:42:02	--	ok	394.4640	49.047	0.064688	20.09	58.621	10.164	34666594.129339	7	393.5211	5.76965e-05	6.65108e-04
2023/11/29	14:42:09	ok	ok	394.8520	49.044	0.064717	20.11	58.518	10.154	28256992.046235	8	393.5343	5.63104e-05	6.75983e-04
2023/11/29	14:47:09	ok	ok	394.9760	49.042	0.064717	20.01	58.584	10.107	31600511.662309	8	393.4724	5.67332e-05	6.88787e-04
2023/11/29	14:52:09	--	ok	394.4060	49.044	0.064717	19.98	58.582	10.091	34257856.057348	6	393.5029	5.58461e-05	7.36127e-04
2023/11/29	14:52:16	ok	ok	394.8020	49.026	0.064748	19.95	58.589	10.073	34075943.995971	8	393.3831	5.78870e-05	6.13799e-04
2023/11/29	14:57:16	--	ok	394.3680	49.041	0.064748	19.94	58.656	10.077	30646711.222731	5	393.3365	5.98930e-05	8.12560e-04
2023/11/29	14:57:23	--	ok	395.4160	49.260	0.064782	19.94	58.607	10.068	33209826.049616	8	394.0306	5.98633e-05	6.48900e-04
2023/11/29	14:57:31	--	ok	395.4460	49.223	0.06476	19.89	58.625	10.046	33543880.445092	12	392.8519	1.05932e-04	1.54332e-02
2023/11/29	14:57:38	ok	ok	395.1260	49.173	0.064736	19.74	58.717	9.971	31496897.870400	8	393.7953	5.99105e-05	5.98319e-04
2023/11/29	15:02:38	ok	ok	394.9900	49.247	0.064736	19.97	58.511	10.071	30281692.327706	7	393.9799	5.86375e-05	6.66435e-04
2023/11/29	15:07:38	ok	ok	395.0000	49.252	0.064736	20.05	58.534	10.124	33296932.853898	10	394.1845	5.50707e-05	8.75864e-04
2023/11/29	15:12:38	--	ok	395.3900	49.251	0.064736	20.14	58.410	10.153	31973615.488003	8	394.2520	5.31442e-05	6.61411e-04
2023/11/29	15:12:45	--	ok	395.4420	49.247	0.064716	20.11	58.450	10.142	35256279.732065	8	394.1065	5.59162e-05	6.75728e-04
2023/11/29	15:12:53	--	ok	395.2780	49.189	0.064692	20.01	58.427	10.080	33212663.162826	8	393.9678	5.72241e-05	6.81223e-04
2023/11/29	15:13:00	--	ok	394.6540	49.036	0.064677	19.85	58.721	10.038	30470478.003459	6	393.6414	5.44183e-05	6.86039e-04
2023/11/29	15:13:07	--	ok	394.7760	49.031	0.064695	19.88	58.930	10.091	34757727.646493	6	393.4510	5.74812e-05	6.72949e-04
2023/11/29	15:13:15	--	ok	394.4160	49.031	0.064707	19.82	59.091	10.085	32976287.649283	5	393.5193	5.56192e-05	7.81126e-04
2023/11/29	15:13:22	--	ok	394.7540	49.019	0.064738	19.74	59.216	10.056	31422391.101757	7	393.3798	5.86868e-05	6.92991e-04
2023/11/29	15:13:29	--	ok	394.4380	49.017	0.064751	19.65	59.532	10.059	28954546.133490	7	393.4270	5.58566e-05	6.44339e-04
2023/11/29	15:13:36	--	ok	395.2380	49.147	0.064781	19.60	59.736	10.061	33017255.753573	7	393.7192	6.06872e-05	7.21201e-04
2023/11/29	15:13:44	ok	ok	395.1040	49.142	0.064769	19.54	59.910	10.057	32839896.961051	12	392.9404	1.20724e-04	1.36563e-02
2023/11/29	15:18:43	ok	ok	395.0480	49.253	0.064769	20.18	58.314	10.161	32808380.209000	9	394.1188	5.75754e-05	6.20127e-04
2023/11/29	15:23:43	ok	ok	395.1980	49.259	0.064769	20.18	58.372	10.171	36326498.755528	8	394.1282	5.80203e-05	6.69856e-04
2023/11/29	15:28:43	ok	ok	395.0660	49.258	0.064769	20.19	58.372	10.179	32262242.580477	8	394.0346	6.06476e-05	6.55690e-04
2023/11/29	15:33:43	--	ok	395.8600	49.254	0.064769	20.12	58.451	10.152	32718482.769159	9	394.0508	5.90005e-05	6.25621e-04
2023/11/29	15:33:50	--	ok	395.5240	49.242	0.064723	20.11	58.450	10.142	36044649.271562	9	394.0446	5.80347e-05	6.21450e-04
2023/11/29	15:33:58	--	ok	395.4140	49.197	0.064695	20.03	58.450	10.093	34226033.319226	7	393.9839	5.72718e-05	6.95953e-04
2023/11/29	15:34:05	--	ok	394.7680	49.034	0.064673	19.87	58.689	10.042	32719700.316070	7	393.5432	5.62996e-05	7.03435e-04
2023/11/29	15:34:12	--	ok	394.7620	49.027	0.064685	19.81	59.055	10.071	32643336.441002	7	393.5787	5.39827e-05	6.74785e-04
2023/11/29	15:34:20	--	ok	394.7760	49.025	0.064698	19.77	59.187	10.068	32978398.862207	7	393.5053	5.57506e-05	6.35921e-04
2023/11/29	15:34:27	--	ok	394.7120	49.017	0.064709	19.74	59.316	10.073	29768852.832077	8	393.4714	5.63187e-05	6.08634e-04
2023/11/29	15:34:34	--	ok	394.3440	49.015	0.064725	19.64	59.518	10.049	28387533.312219	7	393.4425	5.57237e-05	6.86653e-04
2023/11/29	15:34:41	--	ok	394.7680	49.015	0.06476	19.60	59.768	10.066	32153030.430691	6	393.4595	5.53390e-05	6.80073e-04
2023/11/29	15:34:48	ok	ok	395.1660	49.071	0.064772	19.56	60.006	10.081	32823269.902943	7	393.7357	5.49508e-05	6.37137e-04
2023/11/29	15:39:48	--	ok	394.7800	49.202	0.064772	20.00	58.482	10.081	28998689.748703	9	393.8425	5.96345e-05	6.19687e-04
2023/11/29	15:39:55	--	ok	395.3260	49.271	0.064783	20.01	58.473	10.088	36329586.398976	7	394.0670	5.96500e-05	7.02245e-04
2023/11/29	15:40:03	ok	ok	395.0160	49.243	0.064767	20.00	58.470	10.079	33892614.538135	12	393.3838	9.98896e-05	1.50000e-02
2023/11/29	15:45:02	ok	ok	394.9240	49.242	0.064767	19.88	58.579	10.031	29426205.257932	7	393.9955	5.84446e-05	6.91085e-04
2023/11/29	15:50:02	ok	ok	394.8780	49.241	0.064767	19.82	58.605	10.002	32898296.348260	9	393.9345	5.97289e-05	6.52708e-04
2023/11/29	15:55:02	ok	ok	394.9700	49.238	0.064767	19.75	58.730	9.981	30616412.089579	9	393.9103	5.95778e-05	6.70207e-04
2023/11/29	16:00:02	--	ok	395.4880	49.237	0.064767	19.74	58.752	9.977	36141395.410506	8	394.0416	5.62672e-05	6.33987e-04
2023/11/29	16:00:09	--	ok	395.2500	49.243	0.064741	19.74	58.717	9.971	33246123.867480	8	393.9553	5.88619e-05	6.50581e-04
2023/11/29	16:00:17	--	ok	395.3680	49.207	0.064727	19.61	58.721	9.899	32942843.985023	9	393.8840	5.90465e-05	6.35848e-04
2023/11/29	16:00:24	ok	ok	395.0820	49.158	0.064708	19.52	58.968	9.883	33161067.009806	7	393.7205	6.07831e-05	6.75952e-04
2023/11/29	16:05:23	ok	ok	394.8920	49.230	0.064708	19.73	58.683	9.958	31913981.806053	8	393.9217	5.86424e-05	6.31822e-04
2023/11/29	16:10:23	ok	ok	394.8880	49.226	0.064708	19.64	58.715	9.913	33588706.875975	8	394.0203	5.58302e-05	6.56702e-04
2023/11/29	16:15:23	ok	ok	395.0060	49.216	0.064708	19.63	58.758	9.913	33682103.902762	11	392.7357	1.32025e-04	1.57234e-02
2023/11/29	16:20:23	--	ok	395.3220	49.229	0.064708	19.60	58.788	9.901	38646010.206337	8	393.8250	5.99200e-05	6.76005e-04
2023/11/29	16:20:30	--	ok	395.2560	49.221	0.064691	19.54	58.734	9.859	36903008.225391	9	393.8985	5.84298e-05	6.16700e-04
2023/11/29	16:20:38	ok	ok	395.1480	49.115	0.064677	19.54	58.712	9.856	32736835.057748	8	393.6220	5.89039e-05	6.18999e-04
2023/11/29	16:25:37	--	ok	394.7480	49.155	0.064677	19.53	58.730	9.851	32612978.254341	8	393.6488	5.92617e-05	7.06804e-04
2023/11/29	16:25:44	ok	ok	395.0580	49.134	0.06469	19.53	58.721	9.849	35387835.810911	8	393.5984	6.00117e-05	6.75165e-04
2023/11/29	16:30:43	ok	ok	394.9240	49.146	0.06469	19.52	58.697	9.838	32907237.093816	8	393.6632	5.84879e-05	6.49846e-04
2023/11/29	16:35:43	--	ok	394.6820	49.134	0.06469	19.49	58.738	9.828	33950318.505842	7	393.7013	5.66891e-05	7.02724e-04
2023/11/29	16:35:50	--	ok	394.7600	49.142	0.064707	19.50	58.717	9.832	34406813.480937	9	393.6330	5.74118e-05	6.59078e-04
2023/11/29	16:35:58	ok	ok	394.9860	49.089	0.06472	19.44	58.720	9.800	34025391.314682	8	393.5664	5.87683e-05	6.41414e-04
2023/11/29	16:40:57	--	ok	394.7760	49.121	0.06472	19.44	58.720	9.800	32431174.795136	7	393.6110	5.86920e-05	6.87537e-04
2023/11/29	16:41:04	ok	ok	395.0180	49.114	0.064732	19.47	58.724	9.818	36002122.308910	9	393.6249	5.84962e-05	6.33412e-04
2023/11/29	16:46:04	--	ok	394.5660	49.123	0.064732	19.39	58.767	9.776	32105004.409600	7	393.5797	5.83069e-05	6.93189e-04
2023/11/29	16:46:11	ok	ok	394.9380	49.121	0.064755	19.39	58.781	9.778	33292296.003018	8	393.6960	5.56302e-05	6.35844e-04
2023/11/29	16:51:11	--	ok	394.5640	49.117	0.064755	19.39	58.781	9.778	31064780.032786	8	393.5691	5.85062e-05	6.42512e-04
2023/11/29	16:51:19	ok	ok	395.1060	49.181	0.064778	19.37	58.744	9.764	36500861.693362	8	393.7748	5.87389e-05	6.45297e-04
2023/11/29	16:56:18	--	ok	394.7100	49.195	0.064778	19.33	58.703	9.733	32117446.876253	8	393.7273	5.93246e-05	6.33384e-04
2023/11/29	16:56:25	--	ok	395.3900	49.260	0.064793	19.34	58.717	9.743	36850829.005430	8	396.4536	2.44722e-05	1.10552e-02
2023/11/29	16:56:33	--	ok	395.5260	49.247	0.064773	19.29	58.642	9.698	37136618.360264	8	394.0941	5.70300e-05	6.53939e-04
2023/11/29	16:56:40	--	ok	395.3660	49.227	0.064745	19.20	58.776	9.670	37446788.813486	8	394.0183	5.63916e-05	6.80443e-04
2023/11/29	16:56:47	ok	ok	394.9640	49.198	0.064726	19.09	59.033	9.648	31549700.313980	8	393.9064	5.69532e-05	7.10004e-04
2023/11/29	17:01:47	ok	ok	395.0560	49.253	0.064726	19.33	58.671	9.727	34161380.069114	8	394.0321	5.86489e-05	6.32472e-04
2023/11/29	17:06:47	ok	ok	395.0380	49.246	0.064726	19.27	58.628	9.687	33506937.887923	8	394.0014	5.83867e-05	6.43313e-04
2023/11/29	17:11:47	--	ok	395.4920	49.244	0.064726	19.22	58.813	9.685	32866948.411983	7	393.9240	6.01839e-05	6.93748e-04
2023/11/29	17:11:54	--	ok	395.5640	49.241	0.0647	19.17	58.798	9.659	31752622.884140	7	393.9881	5.78503e-05	6.99748e-04
2023/11/29	17:12:02	ok	ok	394.8080	49.071	0.06467	19.14	58.793	9.641	33961218.063345	8	393.4271	6.05080e-05	6.65953e-04
2023/11/29	17:17:01	ok	ok	395.0360	49.110	0.06467	19.19	58.730	9.655	31642380.396297	8	393.5277	5.88807e-05	6.84478e-04
2023/11/29	17:22:01	--	ok	394.4720	49.108	0.06467	19.13	58.825	9.639	32542765.045395	9	393.4734	6.05828e-05	6.34659e-04
2023/11/29	17:22:08	ok	ok	394.8260	49.085	0.064697	19.14	58.735	9.632	32186522.774767	9	393.4995	5.94024e-05	6.54841e-04
2023/11/29	17:27:08	--	ok	394.3780	49.100	0.064697	19.09	58.830	9.615	34155977.777586	8	393.4558	5.97584e-05	6.55545e-04
2023/11/29	17:27:15	ok	ok	394.9300	49.093	0.06473	19.12	58.790	9.625	33588925.018311	9	393.4737	5.95613e-05	6.53232e-04
2023/11/29	17:32:15	--	ok	394.7900	49.087	0.06473	19.07	58.772	9.598	31386667.093454	9	393.3824	6.10578e-05	6.33166e-04
2023/11/29	17:32:22	--	ok	394.6160	49.096	0.064741	19.09	58.717	9.597	32577523.490868	8	393.6249	5.59721e-05	6.66537e-04
2023/11/29	17:32:30	--	ok	394.7380	49.060	0.064761	19.05	58.721	9.573	32336404.605113	9	393.4711	5.78600e-05	5.88370e-04
2023/11/29	17:32:37	ok	ok	394.9520	49.058	0.064775	18.95	58.753	9.523	32558371.154152	9	393.5603	5.76877e-05	6.41276e-04
2023/11/29	17:37:36	--	ok	394.7400	49.157	0.064775	19.05	58.767	9.581	31025045.149670	9	389.0251	1.75058e-04	1.35778e-02
2023/11/29	17:37:43	--	ok	395.3220	49.246	0.064789	19.07	58.669	9.582	33313809.357867	8	393.9363	5.99748e-05	7.16019e-04
2023/11/29	17:37:50	--	ok	395.2840	49.219	0.064772	19.06	58.566	9.557	36914041.772704	7	393.9078	5.85480e-05	6.57102e-04
2023/11/29	17:37:57	ok	ok	394.8660	49.176	0.064757	18.93	58.671	9.502	32766863.921274	8	393.7894	5.73747e-05	6.66226e-04
2023/11/29	17:42:57	ok	ok	395.1820	49.229	0.064757	19.02	58.775	9.567	33402292.886611	12	393.3187	9.46407e-05	1.41109e-02
2023/11/29	17:47:57	ok	ok	394.8900	49.226	0.064757	18.95	58.775	9.527	36420814.663099	8	393.8817	5.74620e-05	6.18725e-04
2023/11/29	17:52:57	ok	ok	394.9520	49.218	0.064757	18.96	58.756	9.533	32549079.820989	8	393.7714	6.00809e-05	6.68338e-04
2023/11/29	17:57:57	ok	ok	394.8560	49.217	0.064757	18.92	58.726	9.504	32762439.242212	8	393.9092	5.67953e-05	6.23606e-04
2023/11/29	18:02:57	ok	ok	394.9400	49.212	0.064757	18.89	58.758	9.492	31512298.378854	7	393.8681	5.77329e-05	6.52401e-04
2023/11/29	18:07:57	ok	ok	394.9860	49.211	0.064757	18.86	58.843	9.491	30585654.085698	8	393.9976	5.32054e-05	8.54250e-04
2023/11/29	18:12:57	--	ok	394.7540	49.200	0.064757	18.76	58.830	9.434	28791820.868991	9	393.9253	5.59810e-05	7.89890e-04
2023/11/29	18:13:05	--	ok	395.2600	49.193	0.06477	18.79	58.857	9.453	34355081.378699	7	393.7902	5.79057e-05	6.99852e-04
2023/11/29	18:13:12	ok	ok	395.0840	49.175	0.064757	18.79	58.808	9.445	33468041.566163	9	393.7395	5.83049e-05	6.17100e-04
2023/11/29	18:18:11	--	ok	394.6560	49.198	0.064757	18.79	58.776	9.440	34409200.321503	8	393.7503	5.89153e-05	6.42778e-04
2023/11/29	18:18:18	ok	ok	395.1440	49.191	0.064774	18.76	58.807	9.430	36107933.858345	7	393.7206	6.00799e-05	6.96655e-04
2023/11/29	18:23:18	ok	ok	395.0300	49.209	0.064774	18.79	58.730	9.433	30938087.208976	8	393.7508	5.91003e-05	6.31410e-04
2023/11/29	18:28:18	--	ok	394.6500	49.190	0.064774	18.76	58.784	9.427	33266248.081784	7	393.7594	5.94394e-05	6.53231e-04
2023/11/29	18:28:26	ok	ok	394.8820	49.224	0.064793	18.74	58.767	9.407	34228960.814497	13	392.9151	1.01405e-04	1.32572e-02
2023/11/29	18:33:25	--	ok	395.2600	49.227	0.064793	18.72	58.834	9.411	35541248.333554	8	393.8529	5.91073e-05	7.07189e-04
2023/11/29	18:33:32	ok	ok	395.0280	49.118	0.06478	18.72	58.834	9.411	36105720.753385	9	393.5502	5.86747e-05	5.86235e-04
2023/11/29	18:38:32	--	ok	394.5460	49.138	0.06478	18.74	58.744	9.404	32015867.812096	8	393.5944	5.84152e-05	6.23625e-04
2023/11/29	18:38:39	--	ok	395.2900	49.254	0.064803	18.74	58.781	9.410	36228344.660912	7	394.0869	5.80699e-05	6.59465e-04
2023/11/29	18:38:46	--	ok	395.4360	49.242	0.064788	18.65	58.724	9.355	31565760.090724	8	394.0509	5.73477e-05	6.44475e-04
2023/11/29	18:38:54	ok	ok	395.1480	49.220	0.064765	18.54	58.831	9.307	34740992.021772	7	393.9085	5.88704e-05	6.98149e-04
2023/11/29	18:43:53	--	ok	395.2960	49.251	0.064765	18.65	58.767	9.362	31968592.802023	8	394.0652	5.72684e-05	6.64476e-04
2023/11/29	18:44:00	--	ok	395.3360	49.249	0.06475	18.67	58.781	9.371	34841933.363837	7	393.9083	6.25395e-05	7.50826e-04
2023/11/29	18:44:08	--	ok	395.4220	49.229	0.064732	18.62	58.729	9.339	33753488.308499	9	394.0190	5.70169e-05	6.42607e-04
2023/11/29	18:44:15	--	ok	395.2340	49.186	0.06471	18.45	58.898	9.272	34474731.706855	11	392.2832	1.40832e-04	1.60346e-02
2023/11/29	18:44:22	ok	ok	395.0680	49.145	0.064698	18.35	59.232	9.270	33437393.277221	7	393.6769	5.85747e-05	7.21276e-04
2023/11/29	18:49:21	--	ok	395.4360	49.238	0.064698	18.65	58.836	9.373	34675405.326906	6	394.0439	5.46072e-05	6.72530e-04
2023/11/29	18:49:28	ok	ok	394.8440	49.106	0.064675	18.71	58.776	9.394	32833955.455696	7	393.6964	5.44226e-05	6.25112e-04
2023/11/29	18:54:28	--	ok	394.5180	49.085	0.064675	18.61	58.717	9.330	32931298.027841	7	393.4402	5.93588e-05	7.08735e-04
2023/11/29	18:54:36	ok	ok	394.8380	49.064	0.0647	18.65	58.734	9.356	33475044.706103	8	393.4910	5.71245e-05	6.44173e-04
2023/11/29	18:59:35	--	ok	394.2980	49.086	0.0647	18.64	58.698	9.342	31862353.105273	7	393.3550	6.10276e-05	6.80613e-04
2023/11/29	18:59:42	ok	ok	394.8600	49.077	0.064737	18.65	58.689	9.349	34815586.454544	8	393.4233	5.97235e-05	6.65201e-04
2023/11/29	19:04:42	--	ok	394.4260	49.055	0.064737	18.58	58.779	9.322	28607500.958687	7	393.4196	5.84053e-05	6.83764e-04
2023/11/29	19:04:49	--	ok	394.6100	49.055	0.064767	18.61	58.795	9.342	30146439.585941	8	393.4834	5.65221e-05	6.22124e-04
2023/11/29	19:04:57	ok	ok	395.1100	49.153	0.064788	18.55	58.811	9.313	35579121.248412	7	393.6498	5.98605e-05	6.67853e-04
2023/11/29	19:09:56	--	ok	394.6480	49.185	0.064788	18.59	58.749	9.325	33511088.769740	9	393.8682	5.50345e-05	7.45786e-04
2023/11/29	19:10:03	--	ok	395.6240	49.255	0.064806	18.62	58.729	9.339	35804728.101098	7	394.3222	5.29321e-05	6.42889e-04
2023/11/29	19:10:11	--	ok	395.2720	49.241	0.064773	18.51	58.712	9.273	33125762.134317	7	394.2178	5.34905e-05	6.51764e-04
2023/11/29	19:10:18	--	ok	395.3060	49.229	0.064759	18.45	58.808	9.258	36256004.505219	7	393.9353	5.82856e-05	6.59054e-04
2023/11/29	19:10:25	--	ok	395.3560	49.214	0.064743	18.35	58.964	9.228	31431891.733826	11	392.8448	1.23479e-04	1.42653e-02
2023/11/29	19:10:33	--	ok	395.2120	49.202	0.064724	18.27	59.120	9.206	32759052.011844	7	393.8033	5.93313e-05	6.78624e-04
2023/11/29	19:10:40	ok	ok	394.8900	49.175	0.064713	18.20	59.443	9.218	31897906.337096	7	393.7480	5.88308e-05	5.87920e-04
2023/11/29	19:15:39	ok	ok	395.1940	49.250	0.064713	18.56	58.712	9.304	34095603.448050	8	394.0377	5.77811e-05	6.22852e-04
2023/11/29	19:20:39	--	ok	395.2400	49.246	0.064713	18.55	58.720	9.298	33224856.528675	8	393.9620	5.90048e-05	6.61303e-04
2023/11/29	19:20:46	--	ok	395.3420	49.243	0.064701	18.56	58.779	9.315	31260410.568693	7	394.0027	5.78331e-05	6.73713e-04
2023/11/29	19:20:53	ok	ok	394.9920	49.137	0.064683	18.51	58.738	9.278	31303771.937386	9	393.6917	5.79715e-05	5.63124e-04
2023/11/29	19:25:53	--	ok	394.7600	49.191	0.064683	18.58	58.656	9.303	30287160.598291	7	393.7377	5.84561e-05	7.23909e-04
2023/11/29	19:26:00	ok	ok	395.1760	49.178	0.064695	18.58	58.611	9.296	35187897.510464	7	393.8076	5.63300e-05	6.98187e-04
2023/11/29	19:31:00	--	ok	394.7680	49.180	0.064695	18.52	58.648	9.271	32082890.601592	5	393.5584	6.11578e-05	2.65866e-04
2023/11/29	19:31:07	ok	ok	394.9920	49.185	0.064707	18.56	58.643	9.293	35449116.003027	8	393.6993	5.87076e-05	6.01658e-04
2023/11/29	19:36:07	--	ok	394.6920	49.186	0.064707	18.52	58.671	9.274	31951124.319808	12	393.2561	1.19666e-04	1.50875e-02
2023/11/29	19:36:14	ok	ok	395.2000	49.178	0.064723	18.55	58.619	9.282	32808003.405062	6	393.9419	5.31936e-05	6.66713e-04
2023/11/29	19:41:14	--	ok	394.6200	49.183	0.064723	18.54	58.740	9.292	32858623.353095	10	393.7228	5.75769e-05	6.73387e-04
2023/11/29	19:41:21	ok	ok	394.9640	49.183	0.064743	18.52	58.671	9.274	29808213.366626	9	393.6961	5.82055e-05	6.26570e-04
2023/11/29	19:46:21	--	ok	394.5940	49.173	0.064743	18.47	58.630	9.237	32043731.539276	9	393.8888	5.35219e-05	8.52970e-04
2023/11/29	19:46:28	ok	ok	395.0500	49.175	0.064765	18.45	58.706	9.242	34507134.760746	8	393.6780	5.81775e-05	6.45766e-04
2023/11/29	19:51:28	--	ok	394.5500	49.158	0.064765	18.51	58.692	9.270	28300826.210661	9	393.6114	6.01284e-05	6.30260e-04
2023/11/29	19:51:35	--	ok	394.7800	49.183	0.064789	18.48	58.676	9.252	33722988.349714	7	393.7770	5.65558e-05	6.58637e-04
2023/11/29	19:51:42	ok	ok	395.1400	49.214	0.0648	18.37	58.694	9.193	31272126.477004	8	393.8311	5.97248e-05	6.62224e-04
2023/11/29	19:56:42	--	ok	395.2840	49.229	0.0648	18.35	58.772	9.198	31133979.186793	8	393.7802	6.10858e-05	7.17475e-04
2023/11/29	19:56:49	--	ok	395.2380	49.226	0.064786	18.32	58.721	9.174	34310243.875335	8	393.8427	5.93542e-05	6.65526e-04
2023/11/29	19:56:57	ok	ok	394.9620	49.207	0.064773	18.27	58.772	9.152	35747000.392832	8	393.8406	5.81720e-05	6.70812e-04
2023/11/29	20:01:56	ok	ok	394.8820	49.232	0.064773	18.34	58.669	9.173	32909105.804785	7	393.9640	5.67469e-05	6.42852e-04
2023/11/29	20:06:56	--	ok	394.7740	49.221	0.064773	18.23	58.753	9.126	32025326.312276	8	393.8284	5.88798e-05	6.26613e-04
2023/11/29	20:07:03	ok	ok	395.0360	49.237	0.064785	18.34	58.747	9.186	37564167.574577	12	392.9432	1.09295e-04	1.69757e-02
2023/11/29	20:12:03	ok	ok	394.8060	49.219	0.064785	18.25	58.701	9.134	33334743.199075	8	393.8602	5.78232e-05	6.50465e-04
2023/11/29	20:17:03	--	ok	394.7300	49.217	0.064785	18.17	58.781	9.100	34103169.277306	8	394.0429	5.29408e-05	9.81269e-04
2023/11/29	20:17:10	ok	ok	395.1040	49.226	0.064799	18.24	58.767	9.135	34686769.155068	8	393.8488	5.81145e-05	6.62939e-04
2023/11/29	20:22:10	--	ok	395.3580	49.213	0.064799	18.18	58.703	9.095	33845800.514606	6	393.9721	5.37345e-05	6.73062e-04
2023/11/29	20:22:17	ok	ok	395.0640	49.206	0.06478	18.18	58.692	9.093	34793323.535268	8	393.8430	5.82536e-05	6.49260e-04
2023/11/29	20:27:17	--	ok	394.7840	49.209	0.06478	18.17	58.712	9.089	35673657.659285	8	393.8524	5.79455e-05	6.22554e-04
2023/11/29	20:27:24	ok	ok	395.0820	49.211	0.064791	18.13	58.740	9.070	33824403.839826	8	393.8405	5.76787e-05	6.76433e-04
2023/11/29	20:32:24	--	ok	395.3380	49.212	0.064791	18.13	58.694	9.063	35178229.655338	8	393.8419	5.85458e-05	7.02237e-04
2023/11/29	20:32:32	--	ok	395.2720	49.224	0.064774	18.16	58.665	9.075	37685614.081763	8	393.9210	5.72421e-05	6.38417e-04
2023/11/29	20:32:39	ok	ok	395.0080	49.195	0.06476	18.11	58.569	9.037	38091634.872998	8	393.7938	5.86059e-05	5.93573e-04
2023/11/29	20:37:39	ok	ok	395.1880	49.206	0.06476	18.10	58.634	9.040	34632380.202603	8	393.7869	5.85791e-05	6.37801e-04
2023/11/29	20:42:39	--	ok	394.7960	49.199	0.06476	18.06	58.706	9.028	36136449.449485	8	393.8273	5.83813e-05	7.22180e-04
2023/11/29	20:42:46	--	ok	395.2740	49.189	0.06477	18.01	58.689	9.002	35992652.768925	7	393.8077	5.75386e-05	6.95696e-04
2023/11/29	20:42:54	ok	ok	394.8900	49.167	0.064756	18.03	58.715	9.013	37653656.096566	8	393.7685	5.83310e-05	6.52729e-04
2023/11/29	20:47:53	--	ok	394.7840	49.199	0.064756	17.97	58.740	8.987	37041721.356123	8	393.7445	5.89765e-05	6.31315e-04
2023/11/29	20:48:00	--	ok	395.2500	49.205	0.064767	18.01	58.747	9.011	37287538.960991	7	393.9671	5.45630e-05	6.62340e-04
2023/11/29	20:48:07	ok	ok	394.9140	49.170	0.064754	17.96	58.692	8.973	34260976.269238	7	393.7817	5.73603e-05	7.24798e-04
2023/11/29	20:53:07	--	ok	394.7580	49.206	0.064754	18.01	58.601	8.989	34230716.877480	8	393.8123	5.68882e-05	6.56713e-04
2023/11/29	20:53:14	ok	ok	395.1860	49.210	0.064767	18.03	58.637	9.002	34986561.306502	8	393.8827	5.64112e-05	6.39280e-04
2023/11/29	20:58:14	ok	ok	394.9800	49.204	0.064767	17.99	58.630	8.978	32878307.217588	7	393.7893	5.78006e-05	7.20405e-04
2023/11/29	21:03:14	--	ok	394.6880	49.193	0.064767	18.00	58.665	8.991	33763544.038362	7	393.8432	5.70547e-05	7.05433e-04
2023/11/29	21:03:22	ok	ok	394.9480	49.198	0.064783	17.99	58.688	8.986	35807687.497675	8	393.8089	5.70382e-05	6.04941e-04
2023/11/29	21:08:21	--	ok	394.7680	49.195	0.064783	17.99	58.607	8.974	30512370.329464	9	393.7055	5.95527e-05	5.91230e-04
2023/11/29	21:08:28	ok	ok	395.0400	49.189	0.064795	17.97	58.628	8.970	35282618.438201	8	393.7909	5.72625e-05	6.80204e-04
2023/11/29	21:13:28	--	ok	394.6040	49.191	0.064795	17.94	58.669	8.962	32938015.712604	8	393.7049	5.92131e-05	6.57579e-04
2023/11/29	21:13:35	--	ok	395.2720	49.255	0.064816	18.00	58.665	8.991	36343718.610552	8	394.2454	5.67124e-05	6.48857e-04
2023/11/29	21:13:43	--	ok	395.3180	49.242	0.064802	17.87	58.602	8.912	33745495.382677	9	394.0542	5.87309e-05	6.06190e-04
2023/11/29	21:13:50	ok	ok	394.9320	49.226	0.064785	17.74	58.834	8.881	37220260.039635	8	393.9971	5.77075e-05	5.45576e-04
2023/11/29	21:18:49	ok	ok	394.9520	49.251	0.064785	17.97	58.605	8.967	32199298.655943	8	394.1039	5.76935e-05	6.72719e-04
2023/11/29	21:23:49	ok	ok	395.0600	49.251	0.064785	17.94	58.625	8.956	31871812.086692	8	394.0755	5.84464e-05	6.44083e-04
2023/11/29	21:28:49	ok	ok	394.9000	49.248	0.064785	17.96	58.468	8.939	33557907.738417	8	394.0314	5.93552e-05	6.54107e-04
2023/11/29	21:33:49	ok	ok	394.9460	49.244	0.064785	17.92	58.598	8.936	29939026.719529	8	394.0175	5.91982e-05	7.12699e-04
2023/11/29	21:38:49	--	ok	395.3500	49.264	0.064785	18.50	58.058	9.163	32170204.504933	9	394.4567	5.49688e-05	8.25153e-04
2023/11/29	21:38:57	--	ok	395.7440	49.263	0.064767	18.51	58.048	9.169	34465952.990722	8	394.2939	5.82600e-05	6.56615e-04
2023/11/29	21:39:05	--	ok	395.4640	49.251	0.064728	18.50	58.047	9.161	32205474.569540	8	394.1103	5.95077e-05	6.67277e-04
2023/11/29	21:39:12	ok	ok	394.9380	49.203	0.064703	18.38	57.998	9.091	27789510.215712	9	393.8808	5.99179e-05	6.35673e-04
2023/11/29	21:44:12	--	ok	395.2720	49.264	0.064703	18.79	57.998	9.315	29900472.383822	8	394.2650	5.77771e-05	7.16623e-04
2023/11/29	21:44:20	ok	ok	395.1360	49.222	0.064689	18.85	58.006	9.347	30856526.523667	8	393.9786	5.89253e-05	6.37217e-04
2023/11/29	21:49:19	ok	ok	394.9840	49.239	0.064689	19.03	57.928	9.437	25881136.831684	6	394.1861	5.54360e-05	6.73699e-04
2023/11/29	21:54:19	ok	ok	395.0040	49.254	0.064689	19.16	57.845	9.495	29300195.305832	7	394.1197	5.88405e-05	6.84470e-04
2023/11/29	21:59:19	ok	ok	395.1180	49.262	0.064689	19.24	57.731	9.522	30906563.095828	7	394.1843	5.79450e-05	7.45163e-04
2023/11/29	22:04:19	ok	ok	395.1540	49.265	0.064689	19.39	57.671	9.593	32356284.116642	8	394.2433	5.76682e-05	6.77034e-04
2023/11/29	22:09:19	--	ok	395.4260	49.273	0.064689	19.44	57.668	9.624	30304069.357626	7	394.3208	5.68582e-05	7.16024e-04
2023/11/29	22:09:27	ok	ok	395.1680	49.169	0.064666	19.49	57.653	9.646	28209406.420227	8	393.7690	5.94457e-05	6.97540e-04
2023/11/29	22:14:26	ok	ok	394.8340	49.185	0.064666	19.52	57.681	9.667	29723182.695320	7	393.8725	5.78769e-05	7.15609e-04
2023/11/29	22:19:26	ok	ok	394.8620	49.191	0.064666	19.57	57.639	9.692	27351368.225044	7	393.9142	5.66272e-05	7.19718e-04
2023/11/29	22:24:26	ok	ok	395.0020	49.196	0.064666	19.64	57.516	9.711	27220738.468327	8	393.8815	5.89485e-05	7.41087e-04
2023/11/29	22:29:26	ok	ok	394.9840	49.207	0.064666	19.70	57.511	9.742	28699154.312770	9	393.9447	5.87789e-05	6.74261e-04
2023/11/29	22:34:26	ok	ok	394.9500	49.213	0.064666	19.74	57.472	9.760	31988291.510096	10	393.9492	5.88378e-05	6.35928e-04
2023/11/29	22:39:26	ok	ok	394.8800	49.229	0.064666	19.80	57.421	9.783	29303581.612954	7	394.0195	5.75259e-05	7.55508e-04
2023/11/29	22:44:26	--	ok	395.3000	49.234	0.064666	19.84	57.394	9.803	27125876.447763	8	393.9547	6.00150e-05	6.54177e-04
2023/11/29	22:44:34	ok	ok	395.0420	49.103	0.06465	19.81	57.357	9.782	30366490.523695	7	393.9025	5.36050e-05	6.89643e-04
2023/11/29	22:49:33	ok	ok	394.8840	49.139	0.06465	19.89	57.334	9.825	28264859.121711	8	393.8175	5.62522e-05	6.53321e-04
2023/11/29	22:54:33	--	ok	394.7660	49.142	0.06465	19.91	57.292	9.825	27974108.477453	8	393.7488	5.90628e-05	7.11683e-04
2023/11/29	22:54:40	ok	ok	395.0460	49.234	0.064663	19.92	57.337	9.843	27324950.345642	8	394.0267	5.92103e-05	6.35390e-04
2023/11/29	22:59:40	--	ok	394.6640	49.246	0.064663	19.97	57.243	9.852	23031150.105873	8	394.0668	5.79413e-05	7.15275e-04
2023/11/29	22:59:47	--	ok	395.4980	49.291	0.06468	19.98	57.246	9.861	31577377.599664	8	394.4410	5.74058e-05	6.82017e-04
2023/11/29	22:59:54	ok	ok	394.8120	49.120	0.064654	19.94	57.284	9.841	29095470.480591	7	393.7793	5.78567e-05	6.76261e-04
2023/11/29	23:04:54	--	ok	394.7760	49.205	0.064654	19.98	57.232	9.858	28282174.038177	9	393.9930	5.65305e-05	6.13972e-04
2023/11/29	23:05:01	--	ok	395.2840	49.270	0.064666	20.03	57.215	9.880	26144686.210523	9	394.1863	5.76854e-05	6.41179e-04
2023/11/29	23:05:09	ok	ok	395.0900	49.113	0.064651	20.00	57.122	9.847	25679084.678945	8	393.8194	5.70480e-05	6.22961e-04
2023/11/29	23:10:08	--	ok	394.6740	49.172	0.064651	20.03	57.192	9.876	29802544.316270	8	393.7357	6.18896e-05	7.02283e-04
2023/11/29	23:10:15	--	ok	395.2080	49.274	0.064668	20.00	57.191	9.859	28430939.241478	8	394.1774	5.87674e-05	6.48529e-04
2023/11/29	23:10:23	ok	ok	394.9960	49.168	0.064657	19.97	57.220	9.849	28255672.689481	9	393.9940	5.63662e-05	6.34924e-04
2023/11/29	23:15:22	ok	ok	394.9540	49.226	0.064657	20.00	57.234	9.866	30635839.220197	9	393.9232	6.07532e-05	6.40744e-04
2023/11/29	23:20:22	ok	ok	394.9600	49.227	0.064657	20.01	57.237	9.874	30236747.733071	8	393.9434	5.97681e-05	6.12491e-04
2023/11/29	23:25:22	ok	ok	394.9120	49.232	0.064657	20.07	57.108	9.886	30990440.086279	8	393.9692	5.92362e-05	6.64924e-04
2023/11/29	23:30:22	ok	ok	394.9500	49.244	0.064657	20.08	57.177	9.906	26888683.513338	7	394.0532	5.64286e-05	7.56821e-04
2023/11/29	23:35:22	--	ok	394.7920	49.237	0.064657	20.07	57.131	9.890	27843210.710455	6	393.9577	6.06206e-05	7.93491e-04
2023/11/29	23:35:29	ok	ok	395.1080	49.283	0.064668	20.07	57.119	9.888	27394389.419738	8	394.1882	6.07264e-05	6.72797e-04
2023/11/29	23:40:29	--	ok	395.2240	49.285	0.064668	20.08	57.064	9.886	29553822.124946	7	394.2253	5.82418e-05	7.23238e-04
2023/11/29	23:40:36	ok	ok	395.0860	49.241	0.064656	20.09	57.067	9.895	29833908.772778	7	394.0770	5.71188e-05	7.23837e-04
2023/11/29	23:45:36	ok	ok	394.8940	49.249	0.064656	20.09	57.044	9.891	28973327.344000	8	394.1061	5.62683e-05	6.80524e-04
2023/11/29	23:50:36	ok	ok	394.8480	49.246	0.064656	20.09	57.067	9.895	26251148.910469	9	393.9951	5.95365e-05	6.36149e-04
2023/11/29	23:55:36	--	ok	395.5660	49.246	0.064656	20.09	57.021	9.887	26174389.366793	7	394.0796	5.77007e-05	7.30145e-04
2023/11/29	23:55:43	--	ok	394.4920	49.046	0.064626	20.14	56.925	9.895	27822299.192283	7	393.5389	5.72773e-05	7.29520e-04
2023/11/29	23:55:51	ok	ok	395.0380	49.196	0.064653	20.04	56.934	9.839	24008802.051445	6	393.9958	5.73726e-05	7.27053e-04
2023/11/30	00:00:50	ok	ok	394.8480	49.231	0.064653	20.08	56.995	9.874	27408855.449390	7	393.9196	6.00073e-05	7.46166e-04
2023/11/30	00:05:50	ok	ok	394.9780	49.235	0.064653	20.05	57.072	9.871	29943173.298727	8	393.8803	6.08095e-05	6.78140e-04
2023/11/30	00:10:50	ok	ok	394.8860	49.230	0.064653	20.03	57.090	9.858	27813007.780553	7	394.0908	5.51065e-05	7.30730e-04
2023/11/30	00:15:50	ok	ok	394.9600	49.228	0.064653	19.98	56.982	9.815	28735856.403123	7	393.9753	5.88071e-05	7.17921e-04
2023/11/30	00:20:50	ok	ok	394.8040	49.236	0.064653	19.98	56.995	9.818	29913624.034525	8	394.0333	5.61555e-05	6.85532e-04
2023/11/30	00:25:50	--	ok	394.7920	49.229	0.064653	19.98	56.939	9.808	23419769.512463	7	394.0675	5.54514e-05	6.99551e-04
2023/11/30	00:25:57	--	ok	395.3000	49.284	0.064664	20.04	56.957	9.843	27453529.666279	8	394.3827	5.52988e-05	6.36637e-04
2023/11/30	00:26:04	ok	ok	394.9200	49.159	0.064648	19.98	56.893	9.800	27090712.736789	7	393.7990	6.09661e-05	7.03250e-04
2023/11/30	00:31:04	--	ok	394.6140	49.204	0.064648	19.94	57.023	9.796	23449238.424343	7	393.8547	5.91695e-05	6.69673e-04
2023/11/30	00:31:11	--	ok	395.2900	49.289	0.064669	19.98	56.939	9.808	27046790.808738	8	394.2935	5.84715e-05	6.58168e-04
2023/11/30	00:31:19	--	ok	395.2260	49.202	0.064653	19.85	56.921	9.730	29554360.246998	8	393.8774	5.96424e-05	6.01352e-04
2023/11/30	00:31:26	ok	ok	394.9420	49.055	0.064642	19.77	57.169	9.725	24210767.920051	7	393.6229	5.63100e-05	7.67244e-04
2023/11/30	00:36:25	--	ok	394.7640	49.155	0.064642	19.92	56.976	9.780	23832464.732214	7	393.7222	5.90299e-05	7.13102e-04
2023/11/30	00:36:32	ok	ok	395.1380	49.246	0.064654	19.94	56.989	9.790	31471509.686606	8	394.1152	5.61971e-05	6.90768e-04
2023/11/30	00:41:32	ok	ok	395.0280	49.242	0.064654	19.92	56.953	9.777	28313118.107712	9	393.9146	6.05706e-05	6.72052e-04
2023/11/30	00:46:32	ok	ok	395.0380	49.244	0.064654	19.92	56.944	9.775	28275479.701374	7	394.1027	5.59317e-05	6.96953e-04
2023/11/30	00:51:32	ok	ok	394.8620	49.242	0.064654	19.94	56.954	9.784	25937213.570226	8	393.9674	5.98935e-05	6.74890e-04
2023/11/30	00:56:32	ok	ok	394.9640	49.242	0.064654	19.92	56.944	9.775	28736089.766586	7	393.9076	6.07708e-05	7.10064e-04
2023/11/30	01:01:32	ok	ok	394.9280	49.245	0.064654	19.95	56.922	9.787	24609953.722959	8	394.0749	5.69017e-05	6.59409e-04
2023/11/30	01:06:32	ok	ok	395.0320	49.246	0.064654	19.94	56.866	9.769	22303304.516977	9	393.9425	6.00298e-05	6.78420e-04
2023/11/30	01:11:32	--	ok	394.7520	49.252	0.064654	19.91	56.861	9.752	28089178.404825	8	394.0684	5.63878e-05	6.64698e-04
2023/11/30	01:11:40	--	ok	395.6020	49.287	0.064667	19.92	56.840	9.757	30568934.067315	11	393.3412	1.27649e-04	1.53475e-02
2023/11/30	01:11:47	--	ok	394.5620	49.075	0.064635	19.88	56.812	9.728	28677088.498475	7	393.6337	5.67917e-05	6.70121e-04
2023/11/30	01:11:54	ok	ok	395.0340	49.182	0.064658	19.77	56.931	9.685	26866190.266109	8	393.9582	5.78635e-05	6.71164e-04
2023/11/30	01:16:54	ok	ok	394.9600	49.268	0.064658	19.91	56.861	9.752	25377308.659612	9	394.0775	5.93517e-05	6.32440e-04
2023/11/30	01:21:54	ok	ok	395.0220	49.263	0.064658	19.89	56.802	9.734	25535350.006609	8	394.2260	5.50612e-05	6.87984e-04
2023/11/30	01:26:54	ok	ok	394.8760	49.271	0.064658	19.87	56.820	9.722	25213522.995232	7	394.0571	5.95968e-05	7.43290e-04
2023/11/30	01:31:54	ok	ok	394.9380	49.270	0.064658	19.89	56.812	9.736	27531143.960249	7	394.1453	5.68987e-05	7.23081e-04
2023/11/30	01:36:54	ok	ok	394.9860	49.276	0.064658	19.91	56.692	9.723	24757498.700776	8	394.2175	5.62056e-05	7.07400e-04
2023/11/30	01:41:54	ok	ok	394.9400	49.268	0.064658	19.89	56.710	9.718	27215354.760199	7	394.1110	5.84411e-05	7.68612e-04
2023/11/30	01:46:54	ok	ok	395.0060	49.270	0.064658	19.85	56.762	9.703	27464990.832380	7	394.1284	5.86618e-05	6.83658e-04
2023/11/30	01:51:54	ok	ok	394.9920	49.266	0.064658	19.87	56.742	9.708	25457690.204067	9	394.0379	5.99673e-05	5.95088e-04
2023/11/30	01:56:54	ok	ok	394.8180	49.270	0.064658	19.87	56.719	9.705	28717076.225490	8	394.1101	5.92353e-05	6.39932e-04
2023/11/30	02:01:54	ok	ok	394.9840	49.270	0.064658	19.81	56.747	9.677	29535057.547151	7	387.5567	2.62001e-04	1.31325e-02
2023/11/30	02:06:54	ok	ok	395.0960	49.266	0.064658	19.84	56.725	9.689	27669148.800367	7	394.0814	5.98147e-05	7.01728e-04
2023/11/30	02:11:54	ok	ok	394.9940	49.270	0.064658	19.78	56.638	9.642	25134225.403869	8	394.0314	6.12231e-05	6.77049e-04
2023/11/30	02:16:54	ok	ok	394.8480	49.266	0.064658	19.82	56.588	9.658	24735279.772028	9	394.1636	5.73675e-05	6.71762e-04
2023/11/30	02:21:54	ok	ok	395.1880	49.270	0.064658	19.82	56.669	9.672	28070332.812846	7	394.1497	5.85972e-05	7.31498e-04
2023/11/30	02:26:54	ok	ok	395.0100	49.271	0.064658	19.80	56.652	9.652	23746097.070144	7	394.1599	5.76514e-05	7.32807e-04
2023/11/30	02:31:54	ok	ok	395.0140	49.270	0.064658	19.81	56.609	9.654	25304862.035519	7	394.2622	5.50766e-05	6.65808e-04
2023/11/30	02:36:54	ok	ok	395.0160	49.268	0.064658	19.77	56.660	9.638	27609780.220485	7	394.1903	5.74193e-05	6.74087e-04
2023/11/30	02:41:54	ok	ok	395.1560	49.261	0.064658	19.75	56.579	9.616	26085644.179395	8	394.3761	5.13399e-05	9.66014e-04
2023/11/30	02:46:54	ok	ok	394.9420	49.272	0.064658	19.74	56.600	9.612	25046507.484386	7	394.0940	5.95723e-05	7.01363e-04
2023/11/30	02:51:54	ok	ok	394.9980	49.276	0.064658	19.75	56.556	9.612	21924702.908426	7	394.1852	5.76365e-05	6.97430e-04
2023/11/30	02:56:54	ok	ok	394.9620	49.273	0.064658	19.73	56.632	9.610	26029896.766172	7	394.1615	5.87083e-05	6.94541e-04
2023/11/30	03:01:54	ok	ok	395.1420	49.274	0.064658	19.71	56.597	9.596	25458791.739999	7	394.1594	5.87541e-05	7.39291e-04
2023/11/30	03:06:54	ok	ok	394.9160	49.270	0.064658	19.74	56.497	9.594	24491964.098819	7	394.0954	6.01236e-05	6.93348e-04
2023/11/30	03:11:54	ok	ok	394.8280	49.272	0.064658	19.75	56.500	9.602	21426664.500998	7	394.0789	6.04092e-05	6.97629e-04
2023/11/30	03:16:54	ok	ok	394.9300	49.277	0.064658	19.70	56.559	9.581	25815723.954490	8	394.0971	5.95210e-05	7.23008e-04
2023/11/30	03:21:54	ok	ok	395.1840	49.276	0.064658	19.71	56.551	9.588	24381898.889994	8	394.1910	5.69222e-05	7.27392e-04
2023/11/30	03:26:54	ok	ok	395.0760	49.272	0.064658	19.68	56.468	9.558	28329007.385851	7	394.1302	5.90376e-05	7.21438e-04
2023/11/30	03:31:54	--	ok	394.7160	49.275	0.064658	19.67	56.522	9.560	24399586.255273	7	394.1098	5.97709e-05	7.46725e-04
2023/11/30	03:32:01	--	ok	395.5460	49.299	0.064673	19.71	56.472	9.575	27229212.459855	8	394.4020	6.08638e-05	6.85802e-04
2023/11/30	03:32:08	--	ok	394.7220	49.152	0.064644	19.68	56.432	9.552	28180892.929081	6	393.8684	5.64618e-05	6.74786e-04
2023/11/30	03:32:16	ok	ok	394.9440	49.210	0.064659	19.64	56.417	9.525	25332562.061076	8	393.9599	5.90334e-05	6.33108e-04
2023/11/30	03:37:15	ok	ok	394.9480	49.271	0.064659	19.70	56.458	9.564	24736768.705198	7	394.1685	5.87503e-05	7.34608e-04
2023/11/30	03:42:15	ok	ok	394.8580	49.264	0.064659	19.65	56.428	9.535	24943997.904952	8	394.0955	5.98035e-05	7.15249e-04
2023/11/30	03:47:15	--	ok	395.2240	49.272	0.064659	19.67	56.410	9.541	26099641.662426	4	395.0785	3.30055e-05	5.51432e-04
2023/11/30	03:47:22	--	ok	395.2500	49.221	0.064647	19.68	56.376	9.542	29719757.434774	7	393.8889	5.96344e-05	7.06879e-04
2023/11/30	03:47:30	--	ok	394.6720	49.062	0.064634	19.58	56.364	9.485	25914595.002793	9	393.6004	5.78756e-05	5.96689e-04
2023/11/30	03:47:37	ok	ok	394.8040	49.116	0.064651	19.46	56.652	9.464	24575943.543528	9	393.7354	6.01814e-05	6.32609e-04
2023/11/30	03:52:36	ok	ok	394.9420	49.242	0.064651	19.65	56.362	9.524	27050238.446245	7	394.0770	5.65994e-05	7.63502e-04
2023/11/30	03:57:36	ok	ok	394.8020	49.243	0.064651	19.65	56.350	9.522	27073468.080522	8	394.0127	5.83158e-05	6.60741e-04
2023/11/30	04:02:36	ok	ok	394.9100	49.250	0.064651	19.65	56.385	9.527	24347885.188601	9	393.9513	6.00048e-05	6.82175e-04
2023/11/30	04:07:36	--	ok	394.6240	49.251	0.064651	19.64	56.294	9.505	25336008.250149	12	392.6235	1.41973e-04	1.61768e-02
2023/11/30	04:07:43	--	ok	395.4840	49.295	0.064671	19.68	56.252	9.521	24922267.410103	8	394.3759	6.01576e-05	6.31566e-04
2023/11/30	04:07:50	--	ok	394.7640	49.169	0.064646	19.52	56.309	9.437	24207193.957736	12	392.9181	1.30515e-04	1.59205e-02
2023/11/30	04:07:58	--	ok	395.3060	49.200	0.064658	19.37	56.696	9.424	24243308.617665	8	394.0091	5.68342e-05	6.64075e-04
2023/11/30	04:08:05	--	ok	394.4580	49.066	0.064642	19.34	56.852	9.433	26945058.801996	8	393.6040	5.61502e-05	6.22636e-04
2023/11/30	04:08:12	ok	ok	395.1120	49.263	0.06467	19.30	57.005	9.435	25752210.378620	11	394.1560	5.74378e-05	6.28663e-04
2023/11/30	04:13:12	--	ok	395.4140	49.293	0.06467	19.67	56.284	9.519	26077845.857319	7	394.3675	5.95272e-05	6.95956e-04
2023/11/30	04:13:19	--	ok	395.3420	49.225	0.064648	19.60	56.309	9.483	27054723.306090	9	393.9981	5.67081e-05	6.55626e-04
2023/11/30	04:13:27	--	ok	394.5300	49.052	0.06463	19.56	56.313	9.460	23499779.260220	8	393.4855	5.90516e-05	7.10431e-04
2023/11/30	04:13:34	ok	ok	394.8440	49.169	0.064655	19.42	56.513	9.417	23018219.216549	9	393.8649	5.94640e-05	6.03658e-04
2023/11/30	04:18:33	ok	ok	394.8440	49.261	0.064655	19.58	56.410	9.493	22456035.412163	7	394.1413	5.64791e-05	7.80052e-04
2023/11/30	04:23:33	ok	ok	395.0180	49.262	0.064655	19.58	56.341	9.481	24616750.214029	12	393.0584	1.32471e-04	1.50643e-02
2023/11/30	04:28:33	ok	ok	394.9280	49.268	0.064655	19.63	56.234	9.487	25462361.909058	8	394.0819	5.92311e-05	6.14555e-04
2023/11/30	04:33:33	--	ok	394.6740	49.269	0.064655	19.61	56.312	9.493	24231221.698775	10	394.2502	5.45140e-05	8.70558e-04
2023/11/30	04:33:41	--	ok	395.5480	49.293	0.064672	19.58	56.217	9.460	24848326.642082	7	394.4005	6.03543e-05	6.96903e-04
2023/11/30	04:33:48	ok	ok	394.8020	49.149	0.064644	19.47	56.280	9.409	24521516.643951	8	393.7304	5.90343e-05	6.12082e-04
2023/11/30	04:38:47	ok	ok	395.0180	49.214	0.064644	19.60	56.194	9.464	24114960.023942	9	393.8145	5.99429e-05	6.57033e-04
2023/11/30	04:43:47	--	ok	394.7040	49.207	0.064644	19.58	56.172	9.453	26197459.723832	7	393.9200	5.73026e-05	7.19136e-04
2023/11/30	04:43:54	ok	ok	395.1640	49.274	0.064659	19.60	56.129	9.453	27840527.859520	7	394.2247	5.86835e-05	7.38033e-04
2023/11/30	04:48:54	ok	ok	395.1520	49.279	0.064659	19.57	56.193	9.449	24258871.527425	9	394.1895	5.75653e-05	6.84426e-04
2023/11/30	04:53:54	ok	ok	395.0700	49.274	0.064659	19.53	56.266	9.438	23588919.610377	7	394.2250	5.66010e-05	7.48656e-04
2023/11/30	04:58:54	ok	ok	394.9700	49.278	0.064659	19.52	56.197	9.419	29471333.380949	7	394.1449	5.96775e-05	7.28769e-04
2023/11/30	05:03:54	ok	ok	395.1560	49.270	0.064659	19.52	56.240	9.426	22327880.679528	9	394.1673	5.82675e-05	7.08201e-04
2023/11/30	05:08:54	ok	ok	395.1280	49.275	0.064659	19.50	56.207	9.411	22490781.371402	7	394.1338	5.88319e-05	6.95276e-04
2023/11/30	05:13:54	ok	ok	395.0940	49.274	0.064659	19.47	56.202	9.396	27563525.970765	7	394.0967	6.07469e-05	7.52574e-04
2023/11/30	05:18:54	ok	ok	395.0580	49.275	0.064659	19.50	56.207	9.411	29587701.249858	8	394.0877	6.13918e-05	6.49791e-04
2023/11/30	05:23:54	--	ok	395.2420	49.278	0.064659	19.50	56.172	9.406	23999348.734828	11	392.6470	1.45813e-04	1.66681e-02
2023/11/30	05:24:02	--	ok	395.2680	49.223	0.064646	19.47	56.213	9.398	23648860.740024	7	393.8628	6.01432e-05	7.18737e-04
2023/11/30	05:24:09	ok	ok	394.8600	49.074	0.064632	19.37	56.202	9.342	24191817.815565	9	393.5401	5.96229e-05	6.15885e-04
2023/11/30	05:29:09	--	ok	394.5620	49.125	0.064632	19.49	56.170	9.398	24703386.960836	4	394.5103	3.56305e-05	5.22229e-04
2023/11/30	05:29:16	ok	ok	395.1820	49.262	0.064655	19.49	56.135	9.392	27670250.401457	8	394.0815	6.10618e-05	6.80110e-04
2023/11/30	05:34:16	ok	ok	395.0580	49.273	0.064655	19.46	56.176	9.384	24878717.956771	8	394.0375	6.05970e-05	6.95928e-04
2023/11/30	05:39:16	ok	ok	394.8320	49.269	0.064655	19.47	56.110	9.381	23672856.720220	7	394.1343	5.80123e-05	7.20978e-04
2023/11/30	05:44:16	--	ok	394.7200	49.267	0.064655	19.46	56.133	9.377	25497442.207967	7	394.0599	6.02431e-05	7.19972e-04
2023/11/30	05:44:23	--	ok	395.4280	49.295	0.06467	19.46	56.088	9.369	26041524.836627	7	394.5636	5.56026e-05	7.46087e-04
2023/11/30	05:44:31	ok	ok	394.9540	49.190	0.064648	19.34	56.117	9.311	26530876.112171	11	392.4928	1.38381e-04	1.55507e-02
2023/11/30	05:49:30	ok	ok	394.8860	49.238	0.064648	19.39	56.156	9.341	21265581.856760	10	392.8989	1.35735e-04	1.67739e-02
2023/11/30	05:54:30	ok	ok	394.9100	49.228	0.064648	19.39	56.147	9.340	24321058.077452	9	394.0633	5.58005e-05	6.58661e-04
2023/11/30	05:59:30	--	ok	394.7640	49.235	0.064648	19.42	56.060	9.341	25233152.748631	8	394.0037	5.75421e-05	6.52150e-04
2023/11/30	05:59:37	ok	ok	395.0920	49.281	0.06466	19.44	56.062	9.356	21809402.971752	7	394.3113	5.74504e-05	7.74718e-04
2023/11/30	06:04:37	--	ok	395.2220	49.275	0.06466	19.39	56.078	9.328	22056932.887740	8	394.2728	5.58426e-05	6.80753e-04
2023/11/30	06:04:45	ok	ok	395.0700	49.235	0.064648	19.39	56.098	9.332	28133254.732175	8	393.8944	6.10544e-05	6.16110e-04
2023/11/30	06:09:44	--	ok	394.7720	49.237	0.064648	19.32	56.170	9.305	25131647.798383	7	394.0647	5.59268e-05	7.09653e-04
2023/11/30	06:09:51	--	ok	395.6520	49.279	0.06466	19.37	56.133	9.330	25951106.034353	7	394.2293	5.96956e-05	7.54033e-04
2023/11/30	06:09:58	--	ok	394.4380	49.035	0.064626	19.33	56.080	9.298	22424058.099815	8	393.4851	5.74961e-05	6.20581e-04
2023/11/30	06:10:06	ok	ok	395.0900	49.189	0.064655	19.20	56.268	9.257	27535020.489346	9	393.8556	6.01768e-05	6.64088e-04
2023/11/30	06:15:05	ok	ok	395.0400	49.265	0.064655	19.30	56.144	9.292	23965695.922838	7	394.2096	5.55691e-05	7.15328e-04
2023/11/30	06:20:05	ok	ok	395.0040	49.263	0.064655	19.30	56.124	9.289	25429373.519888	9	394.0154	6.05326e-05	6.26027e-04
2023/11/30	06:25:05	ok	ok	395.1420	49.266	0.064655	19.32	56.089	9.292	25311841.032577	7	394.1836	5.66063e-05	6.98501e-04
2023/11/30	06:30:05	ok	ok	394.9860	49.260	0.064655	19.29	56.088	9.276	26385164.827643	7	394.0474	6.05148e-05	7.18740e-04
2023/11/30	06:35:05	ok	ok	395.0580	49.264	0.064655	19.29	56.065	9.272	24668707.587911	7	394.0724	5.97268e-05	7.36938e-04
2023/11/30	06:40:05	ok	ok	395.0720	49.267	0.064655	19.32	56.011	9.279	23304610.142524	8	394.2768	5.35050e-05	7.76995e-04
2023/11/30	06:45:05	ok	ok	395.0220	49.265	0.064655	19.29	56.088	9.276	28742712.888247	7	394.0184	6.12690e-05	7.68836e-04
2023/11/30	06:50:05	ok	ok	395.0900	49.265	0.064655	19.30	56.043	9.276	28065900.617977	9	385.9546	3.19484e-04	2.64683e-02
2023/11/30	06:55:05	ok	ok	394.9660	49.269	0.064655	19.30	55.987	9.266	27316814.867253	7	394.0636	6.07124e-05	7.42186e-04
2023/11/30	07:00:05	--	ok	395.5500	49.267	0.064655	19.32	55.955	9.270	26618370.569601	7	394.1547	5.77483e-05	7.33845e-04
2023/11/30	07:00:12	--	ok	394.4780	49.089	0.064626	19.29	55.941	9.252	20862396.016445	9	393.5974	5.77237e-05	6.28752e-04
2023/11/30	07:00:20	ok	ok	394.9960	49.245	0.064654	19.24	55.923	9.224	26974463.081406	8	394.0399	5.88584e-05	6.92857e-04
2023/11/30	07:05:19	ok	ok	394.9020	49.265	0.064654	19.24	55.923	9.224	22806695.677809	8	394.1997	5.56255e-05	8.27345e-04
2023/11/30	07:10:19	ok	ok	394.9440	49.256	0.064654	19.22	56.043	9.229	26440570.043353	8	394.1736	5.52293e-05	6.99726e-04
2023/11/30	07:15:19	--	ok	394.5740	49.257	0.064654	19.16	55.991	9.190	24609810.449023	8	394.1474	5.61455e-05	7.08681e-04
2023/11/30	07:15:26	--	ok	395.4420	49.298	0.064676	19.24	56.048	9.245	25655631.722473	9	392.1574	1.72747e-04	1.70397e-02
2023/11/30	07:15:34	ok	ok	394.9580	49.206	0.064653	19.09	55.959	9.146	23007962.494098	8	393.9055	5.94446e-05	6.27028e-04
2023/11/30	07:20:33	ok	ok	394.9600	49.246	0.064653	19.20	56.075	9.226	20617251.052765	8	394.2449	5.28742e-05	8.70085e-04
2023/11/30	07:25:33	ok	ok	394.8560	49.249	0.064653	19.20	56.007	9.215	23194298.153554	11	392.5034	1.45488e-04	1.71638e-02
2023/11/30	07:30:33	ok	ok	394.8760	49.249	0.064653	19.22	55.952	9.214	23719653.513847	7	394.0729	5.82808e-05	6.72529e-04
2023/11/30	07:35:33	ok	ok	394.9160	49.254	0.064653	19.20	55.918	9.200	24116092.299393	7	393.9807	6.06029e-05	7.13940e-04
2023/11/30	07:40:33	--	ok	394.7420	49.260	0.064653	19.26	55.882	9.226	24112361.891383	7	394.0147	5.99581e-05	7.30616e-04
2023/11/30	07:40:40	ok	ok	395.1520	49.287	0.064666	19.24	55.856	9.213	24513712.836040	7	394.3317	6.02621e-05	7.14570e-04
2023/11/30	07:45:40	ok	ok	395.1460	49.282	0.064666	19.23	55.865	9.207	25571614.082846	7	394.2574	6.02559e-05	6.61471e-04
2023/11/30	07:50:40	--	ok	395.2060	49.282	0.064666	19.23	55.819	9.200	25963946.593154	8	394.3253	5.78652e-05	7.15082e-04
2023/11/30	07:50:47	--	ok	395.2560	49.264	0.064656	19.24	55.799	9.203	23505508.193235	8	394.0288	6.14310e-05	6.66751e-04
2023/11/30	07:50:54	--	ok	394.7420	49.139	0.064642	19.20	55.805	9.181	22075735.024750	12	391.4669	1.75027e-04	2.07260e-02
2023/11/30	07:51:02	ok	ok	394.8740	49.185	0.064655	19.09	55.914	9.139	25906642.394879	8	393.9154	5.87531e-05	6.60142e-04
2023/11/30	07:56:01	ok	ok	394.8320	49.261	0.064655	19.16	55.856	9.168	24211629.272049	9	394.2571	5.44180e-05	9.07722e-04
2023/11/30	08:01:01	ok	ok	395.1200	49.259	0.064655	19.22	55.863	9.200	22252276.031769	7	394.0032	6.08647e-05	7.44161e-04
2023/11/30	08:06:01	ok	ok	395.0420	49.263	0.064655	19.23	55.923	9.217	27110962.227450	8	394.1442	5.85182e-05	6.65943e-04
2023/11/30	08:11:01	ok	ok	395.1000	49.268	0.064655	19.24	55.888	9.218	26010975.682858	8	394.1570	5.70798e-05	6.62830e-04
2023/11/30	08:16:01	ok	ok	394.8780	49.265	0.064655	19.20	55.781	9.177	26854243.517457	8	394.0986	5.90534e-05	6.31660e-04
2023/11/30	08:21:01	ok	ok	394.9640	49.264	0.064655	19.16	55.914	9.178	24848583.675523	7	394.1009	5.91190e-05	6.75091e-04
2023/11/30	08:26:01	--	ok	394.7860	49.261	0.064655	19.19	55.859	9.183	21376643.756199	7	394.0513	6.03311e-05	7.51284e-04
2023/11/30	08:26:08	--	ok	395.3880	49.287	0.064667	19.23	55.796	9.196	27954928.900028	7	394.2602	6.18888e-05	7.28663e-04
2023/11/30	08:26:16	--	ok	394.7940	49.165	0.064646	19.20	55.792	9.179	25817452.570786	8	393.8091	6.03300e-05	6.39455e-04
2023/11/30	08:26:23	ok	ok	394.8440	49.209	0.064657	19.12	55.805	9.137	26467235.438482	7	393.8363	6.29588e-05	6.91796e-04
2023/11/30	08:31:23	ok	ok	395.0820	49.273	0.064657	19.20	55.769	9.175	25399347.435323	8	394.1549	5.83994e-05	6.24256e-04
2023/11/30	08:36:23	ok	ok	394.8420	49.268	0.064657	19.14	55.886	9.164	26741210.741555	11	392.5858	1.50151e-04	1.48793e-02
2023/11/30	08:41:23	ok	ok	395.0620	49.268	0.064657	19.06	55.920	9.125	24561786.758330	8	394.1179	5.83234e-05	7.00691e-04
2023/11/30	08:46:23	ok	ok	394.9920	49.271	0.064657	19.13	55.897	9.159	23316747.039298	11	394.2481	8.81812e-05	9.84944e-03
2023/11/30	08:51:23	ok	ok	394.9360	49.273	0.064657	19.19	55.781	9.170	26982565.128526	8	394.0874	6.10331e-05	6.41306e-04
2023/11/30	08:56:23	ok	ok	395.0300	49.271	0.064657	19.17	55.801	9.166	22120702.768556	8	394.1326	5.87048e-05	6.35991e-04
2023/11/30	09:01:23	ok	ok	394.9500	49.273	0.064657	19.20	55.792	9.179	24710291.334752	7	394.1326	5.97194e-05	6.81545e-04
2023/11/30	09:06:23	ok	ok	394.8560	49.272	0.064657	19.19	55.746	9.164	24162688.101804	8	394.1897	5.81174e-05	6.80002e-04
2023/11/30	09:11:23	ok	ok	394.8900	49.271	0.064657	19.20	55.758	9.174	21607376.640086	7	394.0794	6.15997e-05	6.82589e-04
2023/11/30	09:16:23	ok	ok	395.0760	49.271	0.064657	19.20	55.769	9.175	25763103.240687	7	394.2041	5.80357e-05	7.03625e-04
2023/11/30	09:21:23	ok	ok	394.9160	49.279	0.064657	19.34	55.631	9.231	22348255.511331	9	394.4795	5.25254e-05	8.79180e-04
2023/11/30	09:26:23	ok	ok	395.0100	49.282	0.064657	19.52	55.552	9.311	20301675.593569	8	394.1559	6.30369e-05	7.00413e-04
2023/11/30	09:31:23	ok	ok	394.8840	49.287	0.064657	19.67	55.457	9.379	24429942.569896	8	394.4328	5.61658e-05	6.97908e-04
2023/11/30	09:36:23	--	ok	395.3100	49.290	0.064657	19.80	55.315	9.425	24494437.198063	7	380.0503	5.13135e-04	2.92215e-02
2023/11/30	09:36:30	ok	ok	394.9460	49.256	0.064641	19.81	55.286	9.428	23911875.417690	11	393.0183	1.34227e-04	1.61919e-02
2023/11/30	09:41:30	ok	ok	394.9800	49.270	0.064641	20.45	53.817	9.525	26515348.525446	7	394.1775	5.87100e-05	7.68770e-04
2023/11/30	09:46:30	ok	ok	394.9700	49.273	0.064641	20.01	54.994	9.488	25032818.311787	8	394.0913	6.15933e-05	7.08289e-04
2023/11/30	09:51:30	ok	ok	395.2000	49.265	0.064641	20.00	55.186	9.513	22794363.247465	11	392.6726	1.47323e-04	1.67724e-02
2023/11/30	09:56:30	--	ok	395.2060	49.272	0.064641	20.07	55.238	9.562	17860351.201784	8	394.2064	5.87143e-05	6.47357e-04
2023/11/30	09:56:37	ok	ok	394.8460	49.208	0.06463	20.01	55.219	9.526	21834203.695410	8	393.9440	6.10785e-05	6.73072e-04
2023/11/30	10:01:37	ok	ok	394.8720	49.211	0.06463	20.16	55.126	9.597	22804224.187548	7	394.1234	5.69057e-05	7.19879e-04
2023/11/30	10:06:37	ok	ok	395.1300	49.244	0.06463	20.24	55.169	9.645	21692771.615817	7	394.0321	6.10694e-05	7.37286e-04
2023/11/30	10:11:37	ok	ok	395.1580	49.254	0.06463	20.29	55.119	9.668	22892027.122007	7	394.1573	5.90352e-05	7.50421e-04
2023/11/30	10:16:37	ok	ok	395.0340	49.266	0.06463	20.36	55.164	9.715	26363327.714590	9	381.9965	3.72796e-04	3.63646e-02
2023/11/30	10:21:37	ok	ok	395.0660	49.275	0.06463	20.43	55.265	9.774	25070677.376985	11	392.7690	1.31006e-04	1.31572e-02
2023/11/30	10:26:37	--	ok	394.7920	49.277	0.06463	20.49	55.151	9.785	24708502.128273	7	394.2445	5.84912e-05	7.18961e-04
2023/11/30	10:26:44	--	ok	395.7980	49.296	0.06464	20.48	55.160	9.779	26477711.640251	6	394.3920	6.05330e-05	7.45753e-04
2023/11/30	10:26:52	ok	ok	394.8980	49.038	0.064598	20.42	55.119	9.740	25307633.425690	11	392.6458	1.25667e-04	1.49093e-02
2023/11/30	10:31:51	--	ok	394.4820	49.125	0.064598	20.59	55.122	9.838	22079046.594056	8	393.7929	5.57716e-05	6.51611e-04
2023/11/30	10:31:59	--	ok	395.4720	49.288	0.064625	20.59	55.041	9.824	26717904.950081	9	394.2958	5.71156e-05	5.74008e-04
2023/11/30	10:32:06	--	ok	394.7720	49.065	0.064601	20.45	55.067	9.746	24868308.998940	8	393.7388	5.55290e-05	6.19731e-04
2023/11/30	10:32:13	ok	ok	395.1620	49.099	0.064612	20.38	55.314	9.750	26747831.373564	7	393.9327	5.23582e-05	6.93458e-04
2023/11/30	10:37:13	--	ok	394.6600	49.233	0.064612	20.60	55.167	9.854	27142846.752744	7	393.9836	5.89557e-05	7.17774e-04
2023/11/30	10:37:21	--	ok	395.5720	49.299	0.06463	20.63	55.186	9.874	30506827.464762	6	394.3145	6.08542e-05	7.86091e-04
2023/11/30	10:37:28	ok	ok	395.0060	49.092	0.0646	20.52	55.122	9.795	26953073.571296	8	393.7395	5.61976e-05	6.27616e-04
2023/11/30	10:42:27	--	ok	394.7040	49.144	0.0646	20.70	55.114	9.901	27069017.789985	7	393.7629	6.02044e-05	7.00900e-04
2023/11/30	10:42:34	ok	ok	395.1100	49.249	0.064616	20.66	55.164	9.886	27357131.582718	9	394.1169	5.84994e-05	6.73891e-04
2023/11/30	10:47:34	ok	ok	395.0420	49.266	0.064616	20.73	55.167	9.928	29860901.309302	8	394.0964	6.04484e-05	6.53517e-04
2023/11/30	10:52:34	ok	ok	395.1980	49.278	0.064616	20.78	55.232	9.964	24257248.897687	6	394.2617	5.62679e-05	7.97687e-04
2023/11/30	10:57:34	ok	ok	394.8080	49.280	0.064616	20.83	55.215	9.993	23209896.677482	7	394.1958	5.88492e-05	7.05042e-04
2023/11/30	11:02:34	--	ok	395.2040	49.286	0.064616	20.89	55.178	10.019	26663098.623077	6	394.4710	5.07601e-05	6.81263e-04
2023/11/30	11:02:41	--	ok	395.4060	49.250	0.064605	20.93	55.151	10.039	30109900.393119	7	394.1503	5.54340e-05	6.76585e-04
2023/11/30	11:02:49	--	ok	394.5680	49.046	0.064583	20.76	55.135	9.937	26182859.280502	4	394.3936	3.41721e-05	5.89581e-04
2023/11/30	11:02:56	ok	ok	394.8920	49.115	0.064606	20.59	55.497	9.905	26965751.661355	7	393.8826	5.73298e-05	6.88446e-04
2023/11/30	11:07:56	--	ok	394.6860	49.241	0.064606	20.90	55.158	10.023	25382115.140343	8	394.0143	5.88581e-05	6.23849e-04
2023/11/30	11:08:04	--	ok	395.4860	49.303	0.064623	20.96	55.087	10.043	30771402.288351	9	394.4419	5.78817e-05	6.14118e-04
2023/11/30	11:08:11	--	ok	394.6960	49.116	0.064597	20.82	55.100	9.963	27047674.071396	7	393.8530	5.56632e-05	6.65312e-04
2023/11/30	11:08:18	ok	ok	394.9620	49.166	0.064613	20.69	55.433	9.951	26405576.610262	8	394.1454	5.21643e-05	6.58069e-04
2023/11/30	11:13:18	ok	ok	395.0420	49.277	0.064613	20.93	55.200	10.048	26264513.293064	7	394.2971	5.53494e-05	6.80304e-04
2023/11/30	11:18:18	--	ok	395.6260	49.280	0.064613	20.97	55.215	10.074	25060927.369995	8	394.2689	5.73966e-05	7.23094e-04
2023/11/30	11:18:26	ok	ok	394.8140	49.060	0.064579	20.96	55.190	10.062	24576472.205228	6	393.9231	5.03491e-05	5.48839e-04
2023/11/30	11:23:25	--	ok	394.5840	49.073	0.064579	21.06	55.103	10.104	19980705.431078	7	393.9382	5.09906e-05	6.09498e-04
2023/11/30	11:23:32	--	ok	395.2300	49.264	0.064601	21.09	55.154	10.132	25931163.355297	8	394.1005	5.96748e-05	6.42993e-04
2023/11/30	11:23:40	ok	ok	395.0180	49.099	0.064589	21.00	55.048	10.061	27901760.196072	8	393.9328	5.43130e-05	6.36109e-04
2023/11/30	11:28:39	--	ok	394.6300	49.146	0.064589	21.09	55.154	10.132	25691253.812288	6	393.8407	5.83799e-05	6.64494e-04
2023/11/30	11:28:46	--	ok	395.2540	49.270	0.064609	21.06	55.149	10.112	25184971.251448	7	394.2745	5.64056e-05	6.63633e-04
2023/11/30	11:28:54	ok	ok	395.0160	49.135	0.064596	21.01	55.131	10.084	24090039.901983	6	394.0946	5.11251e-05	7.05560e-04
2023/11/30	11:33:53	ok	ok	394.9700	49.217	0.064596	21.13	55.126	10.152	27428198.146399	8	394.1710	5.44324e-05	6.50448e-04
2023/11/30	11:38:53	ok	ok	395.0560	49.231	0.064596	21.19	55.169	10.193	25265501.668665	8	394.1512	5.47734e-05	6.98293e-04
2023/11/30	11:43:53	ok	ok	394.9700	49.215	0.064596	21.17	55.201	10.189	25957198.669991	7	394.0900	5.59063e-05	6.69173e-04
2023/11/30	11:48:53	ok	ok	394.9880	49.227	0.064596	21.23	55.177	10.218	24459485.723421	7	394.1371	5.61433e-05	7.81981e-04
2023/11/30	11:53:53	ok	ok	395.0500	49.255	0.064596	21.33	55.204	10.282	27351768.545841	7	394.1913	5.60364e-05	7.32052e-04
2023/11/30	11:58:53	ok	ok	395.1060	49.250	0.064596	21.34	55.195	10.290	25466760.133108	7	393.9871	6.10957e-05	6.84097e-04
2023/11/30	12:03:53	ok	ok	395.0980	49.248	0.064596	21.37	55.174	10.301	23902256.040912	7	394.1675	5.61088e-05	7.31639e-04
2023/11/30	12:08:53	ok	ok	395.1080	49.261	0.064596	21.40	55.192	10.322	26977979.412592	6	394.2119	5.61416e-05	7.17706e-04
2023/11/30	12:13:53	ok	ok	394.8980	49.272	0.064596	21.44	55.210	10.351	26406680.244928	8	394.2205	5.58068e-05	6.51367e-04
2023/11/30	12:18:53	ok	ok	395.1500	49.265	0.064596	21.42	55.160	10.332	22627484.703166	8	394.1239	5.88126e-05	6.20116e-04
2023/11/30	12:23:53	--	ok	395.5740	49.274	0.064596	21.45	55.200	10.357	24038538.841432	7	394.3991	5.21046e-05	6.13402e-04
2023/11/30	12:24:01	--	ok	394.6340	49.062	0.064565	21.45	55.177	10.353	24091473.030809	5	393.6534	5.58858e-05	7.88165e-04
2023/11/30	12:24:08	ok	ok	395.1800	49.127	0.064584	21.40	55.178	10.320	26100921.242618	8	393.8940	5.76596e-05	6.55565e-04
2023/11/30	12:29:07	--	ok	395.6580	49.212	0.064584	21.50	55.183	10.380	24440789.790303	8	394.2816	5.19782e-05	5.03821e-04
2023/11/30	12:29:14	ok	ok	394.8420	49.031	0.064549	21.51	55.151	10.382	27211385.779664	5	393.4738	5.41086e-05	8.11509e-04
2023/11/30	12:34:14	--	ok	394.3440	49.033	0.064549	21.54	55.190	10.407	23784386.513820	5	394.7698	1.84507e-05	6.81035e-04
2023/11/30	12:34:21	ok	ok	395.1080	49.217	0.064584	21.54	55.155	10.400	26199869.077641	7	394.3373	5.16826e-05	6.13037e-04
2023/11/30	12:39:21	ok	ok	395.1520	49.219	0.064584	21.54	55.190	10.407	27670805.818470	8	394.2542	5.31718e-05	6.02520e-04
2023/11/30	12:44:21	ok	ok	395.0920	49.236	0.064584	21.62	55.238	10.467	23954652.547151	6	394.4830	4.55915e-05	7.12708e-04
2023/11/30	12:49:21	ok	ok	394.8580	49.257	0.064584	21.65	55.163	10.471	25553278.771605	9	394.0010	6.03300e-05	6.50846e-04
2023/11/30	12:54:21	ok	ok	395.0180	49.250	0.064584	21.70	55.192	10.502	28850755.641015	9	392.7474	1.51225e-04	1.89713e-02
2023/11/30	12:59:21	ok	ok	395.0920	49.255	0.064584	21.72	55.026	10.487	26221472.159416	8	394.0407	6.02054e-05	6.21139e-04
2023/11/30	13:04:21	ok	ok	395.0820	49.251	0.064584	21.74	55.119	10.514	28549966.039439	7	394.3440	5.32144e-05	6.16599e-04
2023/11/30	13:09:21	ok	ok	395.0780	49.254	0.064584	21.74	55.164	10.523	24417944.618726	7	394.1529	5.75018e-05	7.44726e-04
2023/11/30	13:14:21	--	ok	395.2380	49.259	0.064584	21.74	55.164	10.523	26058387.104139	8	394.3660	5.30442e-05	7.19411e-04
2023/11/30	13:14:28	--	ok	395.3080	49.168	0.064572	21.77	55.113	10.529	28547074.195628	9	394.0977	5.38009e-05	5.93141e-04
2023/11/30	13:14:36	ok	ok	394.9120	49.046	0.064555	21.70	55.100	10.485	24336244.345638	5	393.8128	4.98361e-05	6.61421e-04
2023/11/30	13:19:35	ok	ok	395.0960	49.063	0.064555	21.60	55.256	10.455	25331083.323522	8	394.0850	4.53824e-05	9.19928e-04
2023/11/30	13:24:35	--	ok	394.4200	49.058	0.064555	21.47	55.384	10.400	23416776.891749	6	394.5326	3.02365e-05	4.61086e-04
2023/11/30	13:24:42	--	ok	395.5800	49.253	0.064586	21.48	55.283	10.391	28489458.976969	8	394.1645	5.85313e-05	6.20262e-04
2023/11/30	13:24:50	--	ok	394.6060	49.042	0.064555	21.45	55.256	10.368	26273295.988521	10	394.1550	4.23271e-05	1.49445e-03
2023/11/30	13:24:57	ok	ok	395.1640	49.085	0.064576	21.29	55.470	10.307	25190210.702691	7	393.7329	5.86699e-05	6.89031e-04
2023/11/30	13:29:56	--	ok	394.7220	49.171	0.064576	21.41	55.421	10.373	26839643.220488	6	393.9208	5.85859e-05	7.72843e-04
2023/11/30	13:30:03	--	ok	395.6880	49.283	0.064591	21.42	55.410	10.379	27929939.374623	10	393.0779	1.22898e-04	1.32988e-02
2023/11/30	13:30:11	--	ok	394.5260	49.038	0.064554	21.36	55.334	10.323	27669537.479433	6	393.6390	5.31184e-05	6.50257e-04
2023/11/30	13:30:18	ok	ok	395.1360	49.095	0.064579	21.24	55.554	10.297	28090082.009415	7	393.8463	5.59280e-05	6.97073e-04
2023/11/30	13:35:17	--	ok	395.3700	49.218	0.064579	21.54	55.238	10.416	23744242.016610	6	394.2474	5.32314e-05	6.88246e-04
2023/11/30	13:35:24	ok	ok	394.8540	49.090	0.06456	21.58	55.219	10.438	27480037.845229	5	394.1256	4.47839e-05	8.18293e-04
2023/11/30	13:40:24	ok	ok	395.0440	49.114	0.06456	21.67	55.196	10.485	25134818.275069	8	393.7749	5.63317e-05	6.46408e-04
2023/11/30	13:45:24	--	ok	394.6860	49.116	0.06456	21.72	55.105	10.502	24213935.566056	8	394.1503	4.80586e-05	9.19802e-04
2023/11/30	13:45:31	--	ok	395.4880	49.233	0.064576	21.74	55.085	10.508	28355252.587888	7	394.2443	5.49779e-05	6.47583e-04
2023/11/30	13:45:39	--	ok	394.7900	49.039	0.06455	21.68	55.064	10.468	24962652.439801	10	391.0148	1.73889e-04	2.00755e-02
2023/11/30	13:45:46	ok	ok	395.1520	49.045	0.064561	21.52	55.279	10.414	26573672.407030	9	393.0454	1.20682e-04	1.63485e-02
2023/11/30	13:50:46	--	ok	395.2480	49.120	0.064561	21.75	55.109	10.521	25399425.519113	9	394.1415	4.66815e-05	1.13951e-03
2023/11/30	13:50:54	ok	ok	394.8620	49.051	0.064548	21.74	55.131	10.517	26700152.600666	6	393.5333	5.85875e-05	7.38692e-04
2023/11/30	13:55:53	--	ok	394.5880	49.057	0.064548	21.77	55.123	10.531	24837225.997531	7	393.4804	6.02762e-05	7.24194e-04
2023/11/30	13:56:01	--	ok	395.3500	49.200	0.06457	21.77	55.146	10.536	26097889.079513	12	393.6272	9.10164e-05	1.40852e-02
2023/11/30	13:56:08	ok	ok	395.0600	49.045	0.064552	21.68	55.122	10.479	26934919.041631	6	393.6183	5.51718e-05	6.93891e-04
2023/11/30	14:01:08	--	ok	394.7100	49.075	0.064552	21.84	55.077	10.565	25714256.056779	6	393.8057	5.39104e-05	6.89686e-04
2023/11/30	14:01:16	--	ok	395.4220	49.178	0.064567	21.81	55.027	10.539	30176266.053562	8	394.4099	4.63742e-05	6.43924e-04
2023/11/30	14:01:23	ok	ok	395.0720	49.037	0.064545	21.70	55.032	10.472	26609066.132429	5	393.5167	5.67148e-05	7.53792e-04
2023/11/30	14:06:22	--	ok	395.2400	49.054	0.064545	21.87	55.026	10.573	24253402.641715	8	393.6127	5.69570e-05	6.93220e-04
2023/11/30	14:06:29	--	ok	394.4200	49.031	0.064532	21.81	55.039	10.541	23051299.628506	7	393.4641	5.34249e-05	6.26153e-04
2023/11/30	14:06:37	ok	ok	395.1340	49.104	0.064563	21.78	54.989	10.514	24380432.644872	5	394.0173	5.29398e-05	7.98195e-04
2023/11/30	14:11:36	--	ok	395.2640	49.143	0.064563	21.84	55.109	10.571	25918956.946593	6	394.1295	5.24920e-05	7.18427e-04
2023/11/30	14:11:43	ok	ok	395.0180	49.066	0.064549	21.88	55.039	10.583	27084909.979848	8	393.7903	5.32303e-05	6.46799e-04
2023/11/30	14:16:43	--	ok	394.4760	49.061	0.064549	21.71	55.229	10.517	24055630.928747	9	393.8225	5.18470e-05	6.22389e-04
2023/11/30	14:16:51	--	ok	395.2200	49.256	0.064577	21.75	55.236	10.545	28386966.527351	7	394.3230	5.55660e-05	6.77398e-04
2023/11/30	14:16:58	ok	ok	394.9040	49.098	0.064566	21.62	55.283	10.476	24957164.896929	5	393.8292	5.71258e-05	7.82772e-04
2023/11/30	14:21:57	ok	ok	395.0340	49.143	0.064566	21.61	55.293	10.470	25490069.269999	7	393.8793	5.76180e-05	7.01165e-04
2023/11/30	14:26:57	--	ok	394.7380	49.142	0.064566	21.52	55.348	10.427	24699687.957661	7	393.8223	5.80900e-05	6.72089e-04
2023/11/30	14:27:04	--	ok	395.2060	49.254	0.064579	21.57	55.320	10.447	27694383.935550	5	394.3779	5.17782e-05	7.22986e-04
2023/11/30	14:27:12	--	ok	395.2220	49.127	0.064568	21.51	55.334	10.416	28806410.529270	7	393.9031	5.70055e-05	6.56910e-04
2023/11/30	14:27:19	--	ok	394.7980	49.036	0.064556	21.31	55.612	10.350	25449840.390443	8	393.6402	5.35343e-05	6.05559e-04
2023/11/30	14:27:26	ok	ok	395.0220	49.059	0.064566	21.26	55.851	10.360	24665780.521950	6	393.7754	5.40481e-05	6.81549e-04
2023/11/30	14:32:26	--	ok	394.7660	49.160	0.064566	21.50	55.355	10.412	24760100.135419	7	393.8681	5.78744e-05	7.12182e-04
2023/11/30	14:32:33	--	ok	395.6840	49.252	0.064579	21.51	55.357	10.421	27647697.144242	12	393.0800	1.25792e-04	1.41228e-02
2023/11/30	14:32:40	--	ok	394.5660	49.032	0.064543	21.40	55.453	10.371	28771936.204081	5	393.6315	4.90424e-05	7.85838e-04
2023/11/30	14:32:47	ok	ok	395.0940	49.060	0.064565	21.26	55.645	10.322	27134227.611836	5	393.9286	5.26619e-05	7.19568e-04
2023/11/30	14:37:47	--	ok	394.7500	49.148	0.064565	21.47	55.384	10.400	26611989.010019	8	394.0053	5.42813e-05	5.89552e-04
2023/11/30	14:37:54	--	ok	395.5760	49.248	0.064579	21.41	55.387	10.367	28661993.437889	9	394.0369	5.95654e-05	6.46628e-04
2023/11/30	14:38:02	ok	ok	394.8180	49.037	0.064548	21.41	55.387	10.367	27272303.533637	5	393.7042	5.11911e-05	7.18614e-04
2023/11/30	14:43:01	--	ok	394.5520	49.055	0.064548	21.45	55.360	10.387	25512582.128312	9	393.5455	5.66603e-05	6.27731e-04
2023/11/30	14:43:08	--	ok	395.4100	49.200	0.064572	21.41	55.375	10.365	30374680.744938	8	394.0375	5.68444e-05	6.63098e-04
2023/11/30	14:43:16	ok	ok	394.9340	49.039	0.06455	21.40	55.384	10.358	30120418.987621	8	393.4335	5.95896e-05	6.80628e-04
2023/11/30	14:48:15	--	ok	394.5960	49.059	0.06455	21.37	55.380	10.340	25234288.096926	8	393.5927	5.68824e-05	6.65520e-04
2023/11/30	14:48:22	ok	ok	395.1900	49.213	0.064572	21.41	55.398	10.369	29606050.732700	6	394.0259	5.72022e-05	7.15661e-04
2023/11/30	14:53:22	ok	ok	395.0300	49.198	0.064572	21.37	55.380	10.340	29455312.509147	7	394.3063	5.11371e-05	6.71415e-04
2023/11/30	14:58:22	ok	ok	394.9600	49.207	0.064572	21.36	55.366	10.329	25559538.775920	7	394.2113	5.04727e-05	6.04519e-04
2023/11/30	15:03:22	ok	ok	395.0140	49.215	0.064572	21.51	55.311	10.412	24732486.550178	7	394.1503	5.45267e-05	6.51338e-04
2023/11/30	15:08:22	ok	ok	394.9740	49.237	0.064572	21.64	55.218	10.473	25057125.165543	6	394.3474	4.92025e-05	6.76619e-04
2023/11/30	15:13:22	ok	ok	395.0560	49.238	0.064572	21.71	55.195	10.511	25809520.699469	7	394.1027	5.70870e-05	6.32628e-04
2023/11/30	15:18:22	ok	ok	395.0200	49.243	0.064572	21.74	55.142	10.519	29220908.567881	8	394.2883	5.37434e-05	5.87210e-04
2023/11/30	15:23:22	ok	ok	395.0800	49.243	0.064572	21.74	55.200	10.530	24989217.818905	6	394.3178	5.24485e-05	6.52659e-04
2023/11/30	15:28:22	ok	ok	395.1540	49.239	0.064572	21.74	55.209	10.531	29451383.818305	7	394.1376	5.79730e-05	6.73340e-04
2023/11/30	15:33:22	ok	ok	395.0300	49.251	0.064572	21.75	55.178	10.534	24586107.168111	8	394.1696	5.68204e-05	6.33550e-04
2023/11/30	15:38:22	ok	ok	395.1020	49.237	0.064572	21.52	55.369	10.431	24851193.460699	7	394.1053	5.60046e-05	6.74172e-04
2023/11/30	15:43:22	ok	ok	394.9320	49.220	0.064572	21.44	55.415	10.390	26560992.090135	8	394.0100	5.82099e-05	6.54846e-04
2023/11/30	15:48:22	ok	ok	395.0700	49.212	0.064572	21.36	55.435	10.342	28075298.910167	6	394.1068	5.50827e-05	6.95107e-04
2023/11/30	15:53:22	ok	ok	394.8660	49.207	0.064572	21.31	55.370	10.305	27532163.446437	10	394.0387	5.63038e-05	5.89988e-04
2023/11/30	15:58:22	--	ok	395.3900	49.218	0.064572	21.27	55.387	10.282	25002633.795412	6	394.1663	5.21251e-05	6.77467e-04
2023/11/30	15:58:29	ok	ok	394.9260	49.065	0.064551	21.29	55.355	10.286	29604961.695148	7	393.7928	5.04346e-05	6.85217e-04
2023/11/30	16:03:29	--	ok	394.6280	49.068	0.064551	21.24	55.416	10.272	24684177.344501	7	393.7296	5.23080e-05	6.73374e-04
2023/11/30	16:03:36	--	ok	395.2320	49.205	0.064571	21.24	55.373	10.264	31753531.766913	5	394.1529	5.21968e-05	7.36503e-04
2023/11/30	16:03:44	ok	ok	394.9060	49.067	0.064559	21.14	55.389	10.208	25221428.905448	7	393.6642	5.65810e-05	7.02259e-04
2023/11/30	16:08:43	--	ok	394.5920	49.122	0.064559	21.40	55.328	10.348	25622087.328544	7	393.6310	6.16903e-05	7.65979e-04
2023/11/30	16:08:50	ok	ok	395.1600	49.286	0.06458	21.40	55.224	10.328	25867305.970914	10	393.1864	1.31023e-04	1.64175e-02
2023/11/30	16:13:50	ok	ok	395.1740	49.274	0.06458	21.51	55.209	10.393	26263823.261338	7	394.2920	5.49450e-05	6.41891e-04
2023/11/30	16:18:50	ok	ok	395.0020	49.282	0.06458	21.52	55.177	10.395	25094827.098048	7	394.4030	5.32848e-05	6.91470e-04
2023/11/30	16:23:50	ok	ok	395.0100	49.285	0.06458	21.58	55.151	10.425	23003080.721899	7	394.2375	5.89428e-05	6.67603e-04
2023/11/30	16:28:50	ok	ok	395.1180	49.291	0.06458	21.62	55.158	10.452	25146523.024882	8	394.3140	5.71431e-05	6.63023e-04
2023/11/30	16:33:50	ok	ok	395.1720	49.284	0.06458	21.60	55.164	10.437	26247260.899794	13	393.8140	9.57529e-05	1.47181e-02
2023/11/30	16:38:50	ok	ok	395.0740	49.282	0.06458	21.45	55.325	10.381	27312589.017568	6	394.2632	5.64485e-05	6.80862e-04
2023/11/30	16:43:50	ok	ok	395.0160	49.273	0.06458	21.30	55.334	10.290	24921689.070168	8	393.9813	6.28100e-05	6.85938e-04
2023/11/30	16:48:50	ok	ok	395.0880	49.261	0.06458	21.21	55.369	10.246	24416642.859066	8	394.0877	5.98138e-05	6.97712e-04
2023/11/30	16:53:50	ok	ok	395.0220	49.260	0.06458	21.19	55.430	10.241	24798728.534354	6	394.1211	5.77947e-05	7.65993e-04
2023/11/30	16:58:50	ok	ok	395.0820	49.259	0.06458	21.10	55.508	10.205	24201497.076072	8	394.0046	6.00713e-05	6.94739e-04
2023/11/30	17:03:50	ok	ok	394.8980	49.254	0.06458	21.04	55.467	10.163	26813933.352979	8	394.0340	5.92920e-05	6.62661e-04
2023/11/30	17:08:50	ok	ok	394.9920	49.254	0.06458	21.07	55.424	10.170	27474944.155557	6	394.3028	5.16006e-05	6.90545e-04
2023/11/30	17:13:50	ok	ok	394.8540	49.251	0.06458	21.04	55.521	10.173	30591754.430881	7	394.0044	5.99726e-05	7.45193e-04
2023/11/30	17:18:50	ok	ok	394.9860	49.249	0.06458	21.01	55.506	10.153	30176111.995240	6	394.0536	5.91344e-05	7.73874e-04
2023/11/30	17:23:50	ok	ok	395.1460	49.264	0.06458	21.04	55.467	10.163	29671512.644768	7	394.0091	6.05353e-05	7.48749e-04
2023/11/30	17:28:50	ok	ok	395.0160	49.253	0.06458	21.00	55.561	10.155	28536870.631423	7	394.0643	5.79526e-05	6.42077e-04
2023/11/30	17:33:50	ok	ok	395.0280	49.247	0.06458	20.94	55.563	10.122	30266018.058051	8	394.0617	5.80003e-05	6.84136e-04
2023/11/30	17:38:50	ok	ok	395.0580	49.235	0.06458	20.91	55.479	10.089	25052958.508023	8	394.0207	5.87650e-05	6.98061e-04
2023/11/30	17:43:50	ok	ok	395.0640	49.253	0.06458	20.91	55.467	10.087	24206204.878502	7	394.0704	5.67388e-05	6.62706e-04
2023/11/30	17:48:50	ok	ok	394.8120	49.251	0.06458	20.91	55.456	10.085	31142404.630151	7	394.1175	5.59292e-05	7.63846e-04
2023/11/30	17:53:50	ok	ok	395.0160	49.239	0.06458	20.86	55.572	10.074	28758252.670373	7	393.9706	5.92037e-05	7.11207e-04
2023/11/30	17:58:50	ok	ok	394.8620	49.245	0.06458	20.90	55.453	10.077	27039598.309821	9	393.9921	5.95722e-05	6.18854e-04
2023/11/30	18:03:50	ok	ok	394.8800	49.246	0.06458	20.86	55.447	10.051	24302521.430782	10	393.3161	1.22264e-04	1.55439e-02
2023/11/30	18:08:50	--	ok	394.7580	49.230	0.06458	20.82	55.451	10.027	28422649.015506	9	394.0756	5.52798e-05	6.94808e-04
2023/11/30	18:08:57	--	ok	395.2740	49.291	0.064593	20.79	55.460	10.013	31158326.619363	7	394.2177	5.95173e-05	7.59480e-04
2023/11/30	18:09:07	ok	ok	395.1640	49.148	0.064579	20.69	55.433	9.951	29520743.195159	7	394.1027	5.14101e-05	6.98633e-04
2023/11/30	18:14:07	ok	ok	394.8880	49.233	0.064579	20.80	55.406	10.011	24352471.411386	8	393.9453	5.95153e-05	7.03593e-04
2023/11/30	18:19:07	--	ok	394.6600	49.220	0.064579	20.79	55.415	10.005	25216479.021247	8	393.9953	5.74739e-05	6.76002e-04
2023/11/30	18:19:15	--	ok	395.3940	49.298	0.064597	20.80	55.406	10.011	30217085.888846	8	394.2362	6.10041e-05	6.87866e-04
2023/11/30	18:19:22	ok	ok	395.1840	49.161	0.064576	20.73	55.370	9.964	27570673.577708	6	393.9083	5.66657e-05	6.95477e-04
2023/11/30	18:24:21	ok	ok	394.8340	49.205	0.064576	20.76	55.341	9.974	25240477.123231	7	393.9264	5.92515e-05	6.76768e-04
2023/11/30	18:29:21	ok	ok	394.8440	49.207	0.064576	20.79	55.357	9.994	23475923.024126	8	393.9148	5.82088e-05	7.12972e-04
2023/11/30	18:34:21	ok	ok	394.9420	49.210	0.064576	20.72	55.424	9.964	24688050.171426	8	394.0259	5.56525e-05	6.31520e-04
2023/11/30	18:39:21	ok	ok	394.9980	49.219	0.064576	20.75	55.384	9.974	26799891.325807	8	394.0115	5.69650e-05	6.61757e-04
2023/11/30	18:44:21	ok	ok	394.8920	49.198	0.064576	20.66	55.428	9.933	24186667.076637	7	394.1303	5.19891e-05	6.79248e-04
2023/11/30	18:49:21	ok	ok	394.8060	49.211	0.064576	20.68	55.407	9.938	24784587.571336	8	394.0075	5.50958e-05	6.42253e-04
2023/11/30	18:54:21	ok	ok	394.8380	49.216	0.064576	20.72	55.355	9.952	24520376.625484	7	393.9157	5.86595e-05	6.99197e-04
2023/11/30	18:59:21	ok	ok	394.8480	49.204	0.064576	20.75	55.293	9.958	26034698.249146	9	393.9114	5.85474e-05	6.52278e-04
2023/11/30	19:04:21	ok	ok	394.8060	49.219	0.064576	20.72	55.334	9.948	23978546.148467	7	393.8771	6.04333e-05	7.38123e-04
2023/11/30	19:09:21	--	ok	394.7900	49.206	0.064576	20.73	55.293	9.950	25546135.468347	5	394.1676	5.10357e-05	7.35619e-04
2023/11/30	19:09:28	--	ok	395.2180	49.279	0.064587	20.72	55.254	9.934	28038593.488225	8	394.1653	5.79413e-05	6.57919e-04
2023/11/30	19:09:36	--	ok	395.2080	49.162	0.064575	20.60	55.293	9.876	28272409.966756	6	394.0645	5.25055e-05	7.04634e-04
2023/11/30	19:09:43	ok	ok	394.8360	49.041	0.064565	20.52	55.497	9.862	27806768.740323	7	393.5952	5.57029e-05	6.19823e-04
2023/11/30	19:14:42	--	ok	394.6280	49.133	0.064565	20.69	55.250	9.918	23074765.164648	8	393.6532	6.00233e-05	6.23617e-04
2023/11/30	19:14:50	--	ok	395.4080	49.275	0.064584	20.73	55.213	9.936	30296178.549717	5	394.4994	4.92166e-05	7.33678e-04
2023/11/30	19:14:57	--	ok	394.6340	49.065	0.064562	20.65	55.200	9.884	21463119.565015	8	394.1266	4.32149e-05	1.38794e-03
2023/11/30	19:15:04	ok	ok	395.1420	49.142	0.064582	20.58	55.334	9.868	25177168.226788	8	393.7414	6.09840e-05	7.60733e-04
2023/11/30	19:20:04	ok	ok	394.8740	49.255	0.064582	20.73	55.167	9.928	26854724.311463	7	393.9724	6.01728e-05	6.94756e-04
2023/11/30	19:25:04	ok	ok	395.0660	49.259	0.064582	20.73	55.236	9.940	26424563.561072	8	394.0248	5.89159e-05	6.28568e-04
2023/11/30	19:30:04	ok	ok	394.9620	49.254	0.064582	20.70	55.128	9.904	25369826.488271	6	394.1297	5.65490e-05	7.61703e-04
2023/11/30	19:35:04	--	ok	395.2640	49.257	0.064582	20.69	55.218	9.912	22710213.391633	7	394.1199	5.69327e-05	7.11742e-04
2023/11/30	19:35:11	ok	ok	395.1660	49.181	0.064568	20.72	55.174	9.919	28382950.350294	7	393.9778	5.34110e-05	6.33800e-04
2023/11/30	19:40:11	--	ok	394.6260	49.164	0.064568	20.69	55.250	9.918	25885289.741368	7	393.7162	6.01875e-05	7.38914e-04
2023/11/30	19:40:19	--	ok	395.2660	49.278	0.064587	20.70	55.219	9.920	26140015.061632	9	394.1343	6.05608e-05	6.66535e-04
2023/11/30	19:40:26	--	ok	395.2120	49.136	0.064573	20.62	55.218	9.871	27897639.483883	6	394.1802	4.80616e-05	7.02902e-04
2023/11/30	19:40:33	--	ok	394.4800	49.036	0.064562	20.53	55.227	9.823	22162417.532403	7	393.6570	5.25534e-05	6.39579e-04
2023/11/30	19:40:41	ok	ok	394.9900	49.194	0.064589	20.45	55.406	9.806	25893309.342301	7	394.1069	5.29121e-05	6.68314e-04
2023/11/30	19:45:40	--	ok	395.3780	49.282	0.064589	20.69	55.195	9.908	28803579.447023	7	394.2570	5.70900e-05	6.84324e-04
2023/11/30	19:45:48	ok	ok	395.1240	49.149	0.06457	20.66	55.213	9.894	29809614.029216	8	393.7218	6.01648e-05	6.53375e-04
2023/11/30	19:50:47	ok	ok	394.8360	49.170	0.06457	20.66	55.164	9.886	24898783.661579	7	393.8346	5.74129e-05	6.78962e-04
2023/11/30	19:55:47	--	ok	394.7580	49.180	0.06457	20.69	55.114	9.893	26701861.952173	6	393.8420	5.79731e-05	7.75615e-04
2023/11/30	19:55:54	--	ok	395.2620	49.263	0.064582	20.69	55.169	9.903	25848241.643289	8	393.9981	6.11396e-05	6.71636e-04
2023/11/30	19:56:02	ok	ok	394.8400	49.110	0.064569	20.63	55.082	9.855	22576369.505630	8	393.8538	5.61466e-05	6.27368e-04
2023/11/30	20:01:01	--	ok	394.6020	49.171	0.064569	20.66	55.132	9.880	22541033.875417	7	393.7801	5.83363e-05	6.85411e-04
2023/11/30	20:01:08	--	ok	395.3900	49.285	0.06459	20.62	55.137	9.856	26717540.508206	7	394.2287	5.92060e-05	6.88971e-04
2023/11/30	20:01:16	ok	ok	395.1720	49.128	0.064569	20.65	55.142	9.874	27809176.832313	6	393.8499	5.67447e-05	7.32020e-04
2023/11/30	20:06:15	--	ok	394.7020	49.170	0.064569	20.62	55.068	9.844	23699653.194184	7	393.9647	5.33760e-05	6.28039e-04
2023/11/30	20:06:22	--	ok	395.5940	49.271	0.064585	20.63	55.196	9.876	28551795.899906	7	394.1818	5.73772e-05	7.67574e-04
2023/11/30	20:06:30	--	ok	394.4940	49.036	0.064553	20.63	55.094	9.858	25464037.244597	7	393.4938	5.71127e-05	6.34425e-04
2023/11/30	20:06:37	ok	ok	395.1160	49.126	0.06458	20.49	55.128	9.781	29508138.103928	8	394.0352	5.33604e-05	5.87636e-04
2023/11/30	20:11:37	ok	ok	395.0300	49.242	0.06458	20.62	55.126	9.854	24077157.672713	6	394.0357	5.77748e-05	7.24440e-04
2023/11/30	20:16:37	ok	ok	395.0320	49.248	0.06458	20.63	55.140	9.866	23616456.341948	8	393.9955	5.89720e-05	6.32620e-04
2023/11/30	20:21:37	ok	ok	395.0480	49.232	0.06458	20.62	55.091	9.848	27921771.998413	8	393.9842	5.93670e-05	6.69860e-04
2023/11/30	20:26:37	ok	ok	394.9080	49.235	0.06458	20.55	55.183	9.823	27591815.753474	8	394.1563	5.38911e-05	6.98160e-04
2023/11/30	20:31:37	--	ok	395.5840	49.232	0.06458	20.49	55.219	9.797	25600914.385588	8	393.9184	6.01895e-05	6.47851e-04
2023/11/30	20:31:45	--	ok	394.5640	49.034	0.064549	20.48	55.172	9.781	24973826.904438	5	393.4933	5.50055e-05	7.40142e-04
2023/11/30	20:31:52	ok	ok	394.9680	49.133	0.064572	20.45	55.145	9.760	29140423.145836	10	394.5829	3.37705e-05	1.24411e-03
2023/11/30	20:36:52	ok	ok	394.8160	49.185	0.064572	20.46	55.158	9.770	28794604.255379	7	393.9565	5.44372e-05	7.57559e-04
2023/11/30	20:41:52	ok	ok	394.8420	49.179	0.064572	20.42	55.082	9.734	24343071.721244	7	394.0099	5.35608e-05	6.12950e-04
2023/11/30	20:46:52	ok	ok	394.8600	49.168	0.064572	20.45	55.178	9.766	25281508.646931	8	393.8162	5.83033e-05	7.06532e-04
2023/11/30	20:51:52	--	ok	394.5760	49.176	0.064572	20.42	55.174	9.750	25403254.765332	7	393.7486	6.02777e-05	7.01384e-04
2023/11/30	20:51:59	--	ok	395.6320	49.295	0.064594	20.45	55.122	9.756	27231708.458497	9	394.3269	5.82256e-05	6.86113e-04
2023/11/30	20:52:07	--	ok	394.7920	49.054	0.064561	20.38	55.076	9.708	25761312.239382	7	393.6176	5.61489e-05	6.84745e-04
2023/11/30	20:52:14	--	ok	394.5700	49.069	0.064572	20.29	55.233	9.688	22510524.470791	8	393.4827	6.31515e-05	6.59936e-04
2023/11/30	20:52:21	--	ok	395.2600	49.225	0.064595	20.21	55.346	9.659	30788241.852227	11	393.3743	1.24056e-04	1.59825e-02
2023/11/30	20:52:28	ok	ok	395.0620	49.106	0.064581	20.12	55.448	9.630	28054514.489118	7	393.7403	5.71563e-05	6.46732e-04
2023/11/30	20:57:28	ok	ok	394.8340	49.239	0.064581	20.40	55.080	9.724	25288907.964155	6	394.1353	5.49571e-05	6.84783e-04
2023/11/30	21:02:28	ok	ok	394.9600	49.242	0.064581	20.42	55.119	9.740	24706544.250961	7	394.0473	5.71555e-05	6.62023e-04
2023/11/30	21:07:28	ok	ok	394.8840	49.240	0.064581	20.42	55.027	9.724	27931128.895722	7	394.1073	5.54596e-05	7.38160e-04
2023/11/30	21:12:28	ok	ok	394.9100	49.245	0.064581	20.38	55.167	9.724	28056332.643090	7	394.0101	5.80276e-05	6.61715e-04
2023/11/30	21:17:28	ok	ok	394.9820	49.249	0.064581	20.45	55.018	9.737	25155931.411652	7	394.0650	5.74592e-05	6.85061e-04
2023/11/30	21:22:28	ok	ok	394.9660	49.245	0.064581	20.38	54.986	9.692	26173884.453348	7	393.9833	5.96395e-05	7.39002e-04
2023/11/30	21:27:28	ok	ok	394.8180	49.243	0.064581	20.39	54.943	9.692	29871921.445679	8	394.0293	5.81403e-05	6.52699e-04
2023/11/30	21:32:28	--	ok	394.6580	49.243	0.064581	20.35	55.050	9.687	25507461.942820	7	393.9752	5.94938e-05	6.78540e-04
2023/11/30	21:32:36	--	ok	395.4340	49.298	0.064599	20.36	54.994	9.685	29475987.043449	9	394.3428	5.89562e-05	5.83876e-04
2023/11/30	21:32:43	--	ok	394.7680	49.144	0.064576	20.29	54.972	9.642	26170070.510675	10	394.5005	3.70209e-05	1.41815e-03
2023/11/30	21:32:50	ok	ok	394.9400	49.202	0.064588	20.16	55.114	9.595	29089711.548698	9	394.7717	3.32581e-05	1.21545e-03
2023/11/30	21:37:50	ok	ok	394.8580	49.270	0.064588	20.32	55.012	9.665	24781955.848403	6	394.2622	5.39591e-05	6.96740e-04
2023/11/30	21:42:50	ok	ok	395.1520	49.271	0.064588	20.31	55.032	9.660	24080672.716152	7	394.1015	5.86426e-05	7.02350e-04
2023/11/30	21:47:50	ok	ok	395.1640	49.270	0.064588	20.28	55.085	9.654	25986765.722955	8	394.1505	5.76533e-05	6.52707e-04
2023/11/30	21:52:50	ok	ok	395.0080	49.266	0.064588	20.24	55.068	9.627	27983551.711034	7	394.1082	5.80973e-05	6.63676e-04
2023/11/30	21:57:50	--	ok	395.3560	49.274	0.064588	20.24	54.977	9.611	30692753.631547	7	394.3478	5.25530e-05	7.06436e-04
2023/11/30	21:57:57	ok	ok	394.8280	49.160	0.06457	20.28	55.041	9.646	24904963.830124	10	394.4504	3.79471e-05	1.29259e-03
2023/11/30	22:02:57	--	ok	394.7220	49.142	0.06457	20.25	54.957	9.615	28276173.153650	7	393.7889	5.72685e-05	6.92140e-04
2023/11/30	22:03:05	ok	ok	395.0120	49.255	0.064584	20.28	54.936	9.628	31034841.459997	7	394.1828	5.49586e-05	7.61870e-04
2023/11/30	22:08:04	--	ok	395.4620	49.255	0.064584	20.25	54.957	9.615	26509957.229472	7	394.0429	5.75963e-05	6.92480e-04
2023/11/30	22:08:11	--	ok	394.6480	49.081	0.06456	20.26	54.971	9.625	26130627.727498	7	393.6212	5.75991e-05	6.34369e-04
2023/11/30	22:08:19	ok	ok	394.9000	49.170	0.064578	20.16	54.945	9.565	28634897.682125	9	393.8473	5.87846e-05	6.77549e-04
2023/11/30	22:13:18	--	ok	394.6880	49.209	0.064578	20.22	54.986	9.605	26427640.685736	8	393.8739	5.96660e-05	6.77344e-04
2023/11/30	22:13:25	--	ok	395.3720	49.290	0.064595	20.22	54.998	9.607	30281344.974575	9	394.1625	6.10390e-05	6.47142e-04
2023/11/30	22:13:33	ok	ok	394.8820	49.143	0.064575	20.18	54.948	9.575	27458529.731702	10	394.5450	3.63023e-05	1.42915e-03
2023/11/30	22:18:32	--	ok	394.6160	49.205	0.064575	20.25	54.911	9.607	24887928.568633	7	393.8785	5.85250e-05	6.96048e-04
2023/11/30	22:18:39	--	ok	395.2700	49.287	0.064595	20.24	54.885	9.595	30210385.050933	8	394.2811	5.86510e-05	6.38410e-04
2023/11/30	22:18:46	--	ok	395.3580	49.182	0.064581	20.19	54.881	9.570	28477944.885026	6	394.1729	5.10678e-05	7.01242e-04
2023/11/30	22:18:54	--	ok	394.7100	49.030	0.064562	20.05	55.067	9.524	24902896.645272	6	393.5337	5.56813e-05	7.15420e-04
2023/11/30	22:19:01	ok	ok	394.8040	49.087	0.064577	20.03	55.187	9.530	26226615.827910	5	393.9208	5.09226e-05	7.20258e-04
2023/11/30	22:24:00	--	ok	394.7020	49.206	0.064577	20.22	54.952	9.599	22737543.507295	8	393.8041	6.13709e-05	6.93376e-04
2023/11/30	22:24:07	--	ok	395.3400	49.289	0.064593	20.24	54.874	9.593	30388248.032093	9	394.2262	5.93164e-05	6.67401e-04
2023/11/30	22:24:15	ok	ok	394.8340	49.147	0.064575	20.18	54.847	9.557	30205540.867785	13	393.0229	1.01653e-04	1.50745e-02
2023/11/30	22:29:14	ok	ok	395.0380	49.201	0.064575	20.24	54.874	9.593	25647567.212701	8	393.9499	5.72922e-05	6.50123e-04
2023/11/30	22:34:14	ok	ok	394.9700	49.193	0.064575	20.19	54.971	9.586	28589268.784525	9	393.8588	5.93841e-05	6.11499e-04
2023/11/30	22:39:14	ok	ok	394.9380	49.192	0.064575	20.14	54.998	9.560	27158369.351794	7	394.0639	5.25587e-05	6.52567e-04
2023/11/30	22:44:14	--	ok	395.4480	49.212	0.064575	20.15	54.966	9.562	25138086.252010	7	394.0424	5.41391e-05	6.79585e-04
2023/11/30	22:44:21	--	ok	394.7080	49.042	0.064551	20.14	54.874	9.538	25112915.829914	6	393.5429	5.35114e-05	7.70524e-04
2023/11/30	22:44:28	--	ok	394.5920	49.078	0.064566	20.08	54.890	9.510	29334295.065870	7	393.6788	5.73420e-05	7.20910e-04
2023/11/30	22:44:35	ok	ok	394.9280	49.185	0.064588	20.00	54.957	9.474	30241017.127578	7	394.1969	5.14132e-05	6.83409e-04
2023/11/30	22:49:35	ok	ok	395.0720	49.270	0.064588	20.12	54.917	9.538	24130331.591981	8	394.0908	5.87426e-05	6.72172e-04
2023/11/30	22:54:35	ok	ok	394.9300	49.264	0.064588	20.08	54.879	9.508	25205131.574966	8	394.0957	5.85065e-05	6.36393e-04
2023/11/30	22:59:35	ok	ok	394.9140	49.261	0.064588	20.08	54.922	9.515	25248588.414443	9	394.1434	5.70324e-05	6.53566e-04
2023/11/30	23:04:35	--	ok	394.7900	49.266	0.064588	20.05	54.943	9.503	26808954.783571	7	394.2214	5.41358e-05	7.13295e-04
2023/11/30	23:04:42	--	ok	395.4440	49.289	0.064599	20.07	54.897	9.504	29423977.783715	8	394.3488	5.77468e-05	6.80952e-04
2023/11/30	23:04:50	ok	ok	395.0420	49.136	0.064576	20.08	54.867	9.506	26195431.480279	8	393.7820	5.82070e-05	6.15335e-04
2023/11/30	23:09:49	--	ok	394.7940	49.210	0.064576	20.08	54.890	9.510	27733691.416280	6	393.9436	5.59610e-05	7.08099e-04
2023/11/30	23:09:56	--	ok	395.3840	49.266	0.064586	20.08	54.833	9.500	29311518.192233	8	394.1143	5.76083e-05	6.79779e-04
2023/11/30	23:10:03	ok	ok	394.8740	49.069	0.064566	19.97	54.874	9.445	26596031.345994	8	393.5801	5.99575e-05	6.40544e-04
2023/11/30	23:15:03	--	ok	394.5220	49.117	0.064566	20.04	54.917	9.491	23175049.193863	8	393.6082	5.99291e-05	6.47421e-04
2023/11/30	23:15:11	--	ok	395.6520	49.278	0.064591	20.01	54.858	9.464	30302828.225633	8	394.1596	5.92156e-05	6.42801e-04
2023/11/30	23:15:18	--	ok	394.6620	49.029	0.064557	20.00	54.856	9.456	25824529.918404	7	393.5791	5.36859e-05	6.38142e-04
2023/11/30	23:15:26	--	ok	394.6560	49.067	0.064574	19.89	54.957	9.418	23206322.042254	8	393.6421	5.81226e-05	7.07804e-04
2023/11/30	23:15:33	ok	ok	395.1700	49.175	0.064593	19.82	55.105	9.405	24886323.603302	8	393.8412	5.98069e-05	6.48603e-04
2023/11/30	23:20:32	ok	ok	394.9600	49.277	0.064593	20.04	54.861	9.481	26420587.339356	7	394.1286	6.04070e-05	7.12908e-04
2023/11/30	23:25:32	ok	ok	395.1500	49.281	0.064593	20.00	54.899	9.464	26957992.742982	7	394.2641	5.62695e-05	6.25743e-04
2023/11/30	23:30:32	ok	ok	395.0320	49.277	0.064593	20.00	54.844	9.454	27902036.868796	6	394.2046	5.74267e-05	7.39116e-04
2023/11/30	23:35:32	ok	ok	395.0580	49.279	0.064593	20.03	54.815	9.466	27857135.210169	7	394.1878	5.86972e-05	6.90219e-04
2023/11/30	23:40:32	ok	ok	394.9220	49.275	0.064593	19.97	54.874	9.445	28167299.363936	8	394.0920	5.99423e-05	6.65064e-04
2023/11/30	23:45:32	ok	ok	395.1800	49.278	0.064593	20.00	54.833	9.452	26261090.363125	8	394.1855	5.79144e-05	6.81909e-04
2023/11/30	23:50:32	ok	ok	394.8900	49.274	0.064593	19.94	54.849	9.423	20112427.527483	7	394.0901	6.05933e-05	7.19967e-04
2023/11/30	23:55:32	--	ok	395.2140	49.280	0.064593	20.00	54.752	9.439	27411163.999325	8	394.1640	5.89801e-05	6.75586e-04
2023/11/30	23:55:39	ok	ok	395.0860	49.229	0.064582	20.03	54.757	9.456	29228875.499551	7	394.1631	5.38197e-05	6.60616e-04
2023/12/01	00:00:38	ok	ok	395.1320	49.232	0.064582	19.98	54.774	9.435	27398316.855249	7	393.9602	5.81867e-05	7.45208e-04
2023/12/01	00:05:38	--	ok	394.7280	49.235	0.064582	19.94	54.815	9.417	23515273.849827	7	393.9879	5.71545e-05	7.63295e-04
2023/12/01	00:05:46	--	ok	395.5780	49.283	0.064596	19.95	54.794	9.421	29972843.216092	8	394.2410	5.92178e-05	7.11853e-04
2023/12/01	00:05:53	--	ok	394.5560	49.061	0.064565	19.87	54.829	9.381	25944034.312110	6	393.7280	5.38796e-05	6.76497e-04
2023/12/01	00:06:00	--	ok	395.3120	49.183	0.064588	19.73	55.026	9.337	27547922.378630	10	393.9536	5.78650e-05	6.20034e-04
2023/12/01	00:06:07	--	ok	394.7940	49.047	0.064572	19.70	55.155	9.343	25447696.445027	7	393.6829	5.38136e-05	6.62118e-04
2023/12/01	00:06:15	--	ok	394.6460	49.099	0.064583	19.65	55.274	9.340	25808104.215444	8	393.7556	5.65171e-05	6.65978e-04
2023/12/01	00:06:22	ok	ok	395.0960	49.243	0.064601	19.58	55.415	9.325	30914506.216157	8	393.9824	6.00575e-05	6.88508e-04
2023/12/01	00:11:21	ok	ok	395.1780	49.293	0.064601	19.95	54.737	9.411	28039937.561871	7	394.3382	5.86019e-05	7.13932e-04
2023/12/01	00:16:21	ok	ok	395.0420	49.292	0.064601	19.88	54.797	9.383	25196277.813451	7	394.2895	6.00253e-05	6.93721e-04
2023/12/01	00:21:21	ok	ok	395.0760	49.292	0.064601	19.92	54.733	9.395	30919645.650593	9	394.3509	5.72784e-05	6.01289e-04
2023/12/01	00:26:21	ok	ok	395.0500	49.291	0.064601	19.87	54.829	9.381	29561417.122321	7	394.2875	5.96022e-05	6.85729e-04
2023/12/01	00:31:21	--	ok	395.2660	49.293	0.064601	19.84	54.812	9.362	27463332.989903	7	394.2877	5.91082e-05	7.06818e-04
2023/12/01	00:31:28	ok	ok	394.9840	49.259	0.064588	19.88	54.807	9.385	28876477.313239	7	394.0267	5.92170e-05	7.00353e-04
2023/12/01	00:36:28	--	ok	394.7800	49.254	0.064588	19.84	54.803	9.361	27108888.543172	9	393.9232	6.10319e-05	6.82844e-04
2023/12/01	00:36:36	--	ok	395.3100	49.289	0.064599	19.82	54.801	9.353	30733575.187656	11	393.1015	1.36310e-04	1.63428e-02
2023/12/01	00:36:44	--	ok	395.3420	49.166	0.064583	19.84	54.743	9.350	29405626.333113	9	393.8165	6.12142e-05	6.42748e-04
2023/12/01	00:36:51	--	ok	394.2860	49.019	0.064565	19.77	54.815	9.325	25498104.635153	7	393.3512	5.88643e-05	7.04326e-04
2023/12/01	00:36:59	ok	ok	395.0240	49.252	0.064602	19.70	54.817	9.286	28799305.639396	9	394.8859	3.38269e-05	1.31332e-03
2023/12/01	00:41:58	--	ok	395.2920	49.292	0.064602	19.81	54.707	9.330	28208472.678678	8	394.1929	6.23285e-05	6.76386e-04
2023/12/01	00:42:05	--	ok	395.5000	49.260	0.064587	19.81	54.765	9.339	27514003.575053	7	394.0448	5.72948e-05	7.14411e-04
2023/12/01	00:42:13	--	ok	394.7860	49.041	0.064561	19.80	54.784	9.334	28654370.225184	9	393.5292	5.74364e-05	6.48755e-04
2023/12/01	00:42:20	ok	ok	394.8900	49.055	0.064572	19.70	54.929	9.305	26818522.756406	8	393.6383	5.78133e-05	5.98251e-04
2023/12/01	00:47:19	--	ok	394.6420	49.157	0.064572	19.84	54.778	9.356	27065758.664517	7	393.9766	5.25583e-05	7.32272e-04
2023/12/01	00:47:26	--	ok	395.3280	49.281	0.06459	19.91	54.675	9.377	28943078.379696	9	394.1242	6.04060e-05	6.54984e-04
2023/12/01	00:47:34	ok	ok	394.9600	49.115	0.064573	19.77	54.623	9.292	26856055.952510	8	393.7022	5.97072e-05	7.37587e-04
2023/12/01	00:52:33	--	ok	394.7360	49.171	0.064573	19.82	54.733	9.341	26092152.530637	6	393.8566	5.68922e-05	7.38127e-04
2023/12/01	00:52:40	ok	ok	395.1020	49.250	0.064587	19.84	54.687	9.341	31159931.193182	7	394.4214	5.06448e-05	6.85848e-04
2023/12/01	00:57:40	ok	ok	395.0360	49.250	0.064587	19.81	54.707	9.330	23593551.013495	7	394.0448	5.86030e-05	8.15073e-04
2023/12/01	01:02:40	ok	ok	395.0700	49.260	0.064587	19.82	54.733	9.341	23830527.453936	7	394.0443	5.82865e-05	7.28838e-04
2023/12/01	01:07:40	ok	ok	395.0000	49.262	0.064587	19.82	54.720	9.339	31311591.034016	7	394.1004	5.66084e-05	7.64703e-04
2023/12/01	01:12:40	ok	ok	394.9480	49.258	0.064587	19.78	54.714	9.315	28774342.986544	11	393.1196	1.25648e-04	1.51849e-02
2023/12/01	01:17:40	ok	ok	395.1260	49.254	0.064587	19.74	54.789	9.304	29758125.458326	7	393.9815	6.01808e-05	7.16947e-04
[truncated: 1,502 more rows]
