# Supplementary material for: Plastic Creep Constraint in Nylon Instrument Strings
Source: Materials (Basel). 2025 Jan 7;18(2):223. doi: 10.3390/ma18020223 (PMC11766866; doi:10.3390/ma18020223)
Supplement: Supplementary file 1 [file materials-18-00223-s001.zip › data_files/string_N26_nylon/string_test_data_N26_step_3.csv]

Date	Time	+-	f0	Frequency	Tension	LengthAdj	Temp	Rel.Hm	Abs.Hm	Pk.Magnitude	Harmonics	Fitted.f0	Bend.Stiff	Fit.Error
2023/12/03	15:49:37	--	ok	394.4420	49.050	0.064479	19.46	48.687	8.133	38590946.762861	8	393.3206	6.08092e-05	6.61800e-04
2023/12/03	15:49:48	--	ok	429.7020	57.388	0.066266	19.47	48.763	8.152	29296643.701496	11	428.0012	5.81266e-05	7.40329e-04
2023/12/03	15:49:56	--	ok	428.2900	57.084	0.06623	19.33	48.919	8.111	31084816.462440	11	426.6833	5.80008e-05	7.23284e-04
2023/12/03	15:50:04	--	ok	428.7220	57.189	0.066266	19.17	49.207	8.083	34430804.485611	11	427.1355	5.94121e-05	7.10413e-04
2023/12/03	15:50:12	ok	ok	429.0080	57.269	0.06628	19.10	49.442	8.089	50498611.314474	11	427.3080	5.96645e-05	7.32379e-04
2023/12/03	15:55:12	--	ok	428.1740	57.072	0.06628	19.68	51.003	8.633	39364281.530057	10	426.3979	6.18711e-05	6.32825e-04
2023/12/03	15:55:19	ok	ok	428.9120	57.273	0.066323	19.65	51.002	8.618	31021084.999234	11	427.3831	5.85190e-05	7.15384e-04
2023/12/03	16:00:18	--	ok	428.6800	57.138	0.066323	19.75	51.914	8.823	28243397.858716	11	426.9800	5.88394e-05	7.64924e-04
2023/12/03	16:00:25	ok	ok	428.9440	57.257	0.066339	19.74	51.923	8.818	30683027.586774	11	427.3309	5.81131e-05	6.92840e-04
2023/12/03	16:05:25	--	ok	428.7640	57.153	0.066339	19.78	52.496	8.937	26594577.446483	10	426.9633	6.21184e-05	6.34910e-04
2023/12/03	16:05:32	ok	ok	428.9540	57.234	0.066351	19.82	52.477	8.956	37715281.995119	12	427.2378	6.15115e-05	7.04538e-04
2023/12/03	16:10:32	ok	ok	428.8140	57.160	0.066351	19.88	52.837	9.047	33870504.079176	11	426.9989	6.25016e-05	6.03810e-04
2023/12/03	16:15:32	--	ok	428.6380	57.127	0.066351	19.89	53.132	9.105	33004686.265020	10	426.8497	6.25184e-05	6.66279e-04
2023/12/03	16:15:39	ok	ok	429.0940	57.233	0.06637	19.88	53.095	9.092	38270597.352368	11	427.3466	5.86200e-05	7.36476e-04
2023/12/03	16:20:39	ok	ok	428.9100	57.190	0.06637	19.88	53.300	9.127	32494311.876984	10	427.0929	6.22955e-05	6.02731e-04
2023/12/03	16:25:39	--	ok	428.7240	57.147	0.06637	19.89	53.552	9.177	35210966.190476	12	427.0845	5.84541e-05	7.25921e-04
2023/12/03	16:25:47	ok	ok	429.0580	57.243	0.066384	19.88	53.506	9.162	31544163.986881	11	427.3518	5.89265e-05	7.04446e-04
2023/12/03	16:30:46	ok	ok	429.0100	57.205	0.066384	19.88	53.709	9.197	25770712.747706	9	427.4307	5.25781e-05	7.07123e-04
2023/12/03	16:35:46	ok	ok	428.8060	57.182	0.066384	20.04	53.730	9.285	27908875.830249	10	427.0533	6.34496e-05	6.33530e-04
2023/12/03	16:40:46	ok	ok	428.8640	57.165	0.066384	20.15	53.787	9.356	27598448.722928	9	427.1116	5.95277e-05	6.15131e-04
2023/12/03	16:45:46	--	ok	428.7720	57.146	0.066384	20.26	53.790	9.418	25350885.345137	11	427.0822	5.84685e-05	7.76223e-04
2023/12/03	16:45:56	ok	ok	428.9580	57.210	0.066396	20.25	53.790	9.411	37438295.599789	11	427.3220	5.79388e-05	7.00203e-04
2023/12/03	16:50:55	--	ok	428.6920	57.184	0.066396	20.25	53.901	9.430	34957541.654917	10	427.0784	6.26994e-05	6.35714e-04
2023/12/03	16:51:02	--	ok	429.2180	57.306	0.066412	20.25	53.855	9.422	34936859.952511	12	427.5386	5.79733e-05	6.62538e-04
2023/12/03	16:51:09	ok	ok	428.9220	57.167	0.066401	20.21	53.851	9.398	36906534.710914	11	427.2233	5.87483e-05	7.15450e-04
2023/12/03	16:56:09	ok	ok	428.9140	57.180	0.066401	20.32	53.956	9.480	35105516.247446	11	427.1657	6.01392e-05	6.24444e-04
2023/12/03	17:01:09	ok	ok	428.8280	57.160	0.066401	20.35	54.052	9.512	33823130.484106	12	427.1333	5.94948e-05	7.41877e-04
2023/12/03	17:06:09	--	ok	428.7920	57.146	0.066401	20.36	54.110	9.529	32799015.390750	11	426.9698	6.21201e-05	6.17686e-04
2023/12/03	17:06:16	ok	ok	429.1060	57.216	0.066411	20.35	54.084	9.517	34627895.983286	11	427.3539	5.71262e-05	7.05798e-04
2023/12/03	17:11:16	--	ok	428.7560	57.184	0.066411	20.43	54.121	9.571	32546189.078438	10	427.0924	6.28230e-05	6.40637e-04
2023/12/03	17:11:24	ok	ok	429.1620	57.288	0.066423	20.39	54.148	9.552	30174239.252601	11	427.5254	5.79258e-05	7.17223e-04
2023/12/03	17:16:23	ok	ok	429.1240	57.248	0.066423	20.43	54.166	9.579	25881563.836072	10	427.2796	6.23691e-05	6.67268e-04
2023/12/03	17:21:23	ok	ok	428.9860	57.245	0.066423	20.45	54.212	9.595	27652762.160819	10	427.2214	6.25542e-05	6.25038e-04
2023/12/03	17:26:23	ok	ok	428.8720	57.214	0.066423	20.48	54.276	9.623	25759008.660318	9	427.2494	5.99815e-05	6.42785e-04
2023/12/03	17:31:23	ok	ok	428.9360	57.183	0.066423	20.49	54.279	9.631	23480564.823669	11	427.1308	6.18016e-05	6.32114e-04
2023/12/03	17:36:23	ok	ok	428.9900	57.174	0.066423	20.53	54.330	9.664	24051729.190862	9	427.1458	5.98459e-05	6.19428e-04
2023/12/03	17:41:23	ok	ok	428.8780	57.165	0.066423	20.55	54.377	9.680	27841584.242685	11	427.1204	6.00200e-05	7.90499e-04
2023/12/03	17:46:23	ok	ok	428.8860	57.151	0.066423	20.59	54.385	9.707	26850271.556626	10	426.9665	6.25787e-05	6.72359e-04
2023/12/03	17:51:23	--	ok	428.7400	57.140	0.066423	20.60	54.398	9.717	24808230.283716	11	427.0784	5.81964e-05	7.53244e-04
2023/12/03	17:51:31	ok	ok	428.9440	57.218	0.066437	20.63	54.414	9.736	38842515.997888	11	427.3435	5.81233e-05	6.98543e-04
2023/12/03	17:56:30	ok	ok	428.8380	57.178	0.066437	20.46	54.545	9.661	26957733.140675	12	427.2149	5.81854e-05	7.27142e-04
2023/12/03	18:01:30	--	ok	428.7860	57.158	0.066437	20.36	54.678	9.629	25800202.224788	12	427.1641	5.76405e-05	7.14203e-04
2023/12/03	18:01:37	ok	ok	429.0360	57.223	0.066448	20.42	54.652	9.658	33674788.744186	11	427.3719	5.84333e-05	7.03288e-04
2023/12/03	18:06:37	ok	ok	428.9300	57.205	0.066448	20.32	54.693	9.609	33761734.138018	12	427.2362	5.92839e-05	7.34724e-04
2023/12/03	18:11:37	ok	ok	428.9460	57.190	0.066448	20.26	54.733	9.583	31279357.242739	10	427.1305	6.08018e-05	5.97852e-04
2023/12/03	18:16:37	--	ok	428.6660	57.177	0.066448	20.26	54.733	9.583	31890427.160233	10	427.1442	5.84212e-05	6.09340e-04
2023/12/03	18:16:45	ok	ok	429.1880	57.313	0.066465	20.28	54.743	9.594	38130296.232207	11	427.4290	6.02345e-05	5.63712e-04
2023/12/03	18:21:44	ok	ok	429.0780	57.284	0.066465	20.22	54.829	9.578	25227916.327862	10	427.4935	5.62740e-05	7.01260e-04
2023/12/03	18:26:44	ok	ok	429.1040	57.268	0.066465	20.21	54.858	9.574	24319160.947199	12	427.3579	5.90515e-05	7.36859e-04
2023/12/03	18:31:44	ok	ok	428.8060	57.232	0.066465	20.21	54.858	9.574	24854251.648289	10	427.4023	5.56019e-05	6.91386e-04
2023/12/03	18:36:44	ok	ok	428.8820	57.216	0.066465	20.15	54.943	9.558	25456179.303449	10	427.2554	5.95624e-05	8.04468e-04
2023/12/03	18:41:44	ok	ok	428.8520	57.214	0.066465	20.19	54.870	9.569	25144192.175208	9	427.1842	6.01594e-05	6.28138e-04
2023/12/03	18:46:44	ok	ok	429.0500	57.208	0.066465	20.29	54.849	9.620	25209073.541333	11	427.0571	6.42641e-05	6.33338e-04
2023/12/03	18:51:44	ok	ok	429.0760	57.189	0.066465	20.40	54.762	9.668	24810690.153420	11	427.2618	5.80248e-05	7.46453e-04
2023/12/03	18:56:44	ok	ok	428.9880	57.189	0.066465	20.49	54.707	9.706	22631961.916213	11	427.2428	5.72060e-05	7.99450e-04
2023/12/03	19:01:44	ok	ok	428.8360	57.182	0.066465	20.50	54.789	9.729	25046778.733977	11	427.1809	5.82782e-05	7.43869e-04
2023/12/03	19:06:44	ok	ok	428.8500	57.167	0.066465	20.56	54.788	9.760	25896106.415149	12	427.1334	6.00835e-05	7.89045e-04
2023/12/03	19:11:44	--	ok	428.7280	57.152	0.066465	20.56	54.742	9.752	25652534.844472	11	427.1614	5.79811e-05	7.51357e-04
2023/12/03	19:11:51	ok	ok	429.0360	57.248	0.066479	20.59	54.769	9.775	39611792.981549	14	427.9927	-7.87233e-04	2.50573e-02
2023/12/03	19:16:51	ok	ok	428.8720	57.245	0.066479	20.60	54.748	9.779	35825485.923798	12	427.3380	5.98196e-05	7.26273e-04
2023/12/03	19:21:51	ok	ok	429.0680	57.228	0.066479	20.68	54.760	9.822	35779416.932424	13	427.2556	6.19961e-05	7.55909e-04
2023/12/03	19:26:51	ok	ok	428.9920	57.231	0.066479	20.70	54.765	9.838	34756124.571093	10	427.2317	6.16075e-05	6.45361e-04
2023/12/03	19:31:51	ok	ok	428.9460	57.213	0.066479	20.75	54.760	9.862	34209944.084944	11	427.2429	6.02145e-05	5.95206e-04
2023/12/03	19:36:51	ok	ok	428.8660	57.203	0.066479	20.73	54.838	9.868	36815891.785242	12	427.2572	5.91266e-05	7.20808e-04
2023/12/03	19:41:51	ok	ok	428.8240	57.185	0.066479	20.80	54.755	9.893	37029738.154498	12	427.1544	6.13340e-05	5.47806e-04
2023/12/03	19:46:51	ok	ok	428.9180	57.183	0.066479	20.80	54.824	9.906	34348407.478329	11	427.2268	5.84870e-05	7.51508e-04
2023/12/03	19:51:51	ok	ok	428.8020	57.179	0.066479	20.80	54.861	9.912	35619963.804865	12	427.1896	5.87499e-05	7.52703e-04
2023/12/03	19:56:51	ok	ok	428.8980	57.169	0.066479	20.83	54.897	9.936	37209197.101088	12	427.0527	6.21639e-05	5.78072e-04
2023/12/03	20:01:51	--	ok	428.7220	57.161	0.066479	20.84	54.867	9.938	32191586.525721	13	427.0652	6.11053e-05	7.34847e-04
2023/12/03	20:01:58	ok	ok	429.0160	57.265	0.066493	20.84	54.899	9.944	36528386.363692	11	427.4300	5.91428e-05	7.36786e-04
2023/12/03	20:06:58	ok	ok	428.9540	57.235	0.066493	20.78	54.936	9.910	33583056.813816	12	427.1911	6.33448e-05	6.32358e-04
2023/12/03	20:11:58	ok	ok	428.8600	57.205	0.066493	20.63	55.059	9.851	32222540.759227	12	427.1560	6.14218e-05	6.40445e-04
2023/12/03	20:16:58	ok	ok	428.8740	57.196	0.066493	20.59	55.109	9.836	34799498.166396	9	427.1067	6.24855e-05	6.90155e-04
2023/12/03	20:21:58	ok	ok	428.8400	57.187	0.066493	20.55	55.045	9.799	35900032.816584	12	427.1856	5.93255e-05	7.13003e-04
2023/12/03	20:26:58	--	ok	428.6980	57.167	0.066493	20.52	55.109	9.793	36126918.626750	11	427.0665	6.13627e-05	6.03501e-04
2023/12/03	20:27:05	ok	ok	429.0940	57.283	0.066509	20.53	55.100	9.801	34826954.678078	11	427.3203	6.26524e-05	5.85411e-04
2023/12/03	20:32:05	ok	ok	428.9900	57.283	0.066509	20.45	55.145	9.760	31038543.962583	12	427.3735	5.87512e-05	6.97902e-04
2023/12/03	20:37:05	ok	ok	428.9420	57.258	0.066509	20.45	55.122	9.756	33908375.382672	11	427.2418	6.16153e-05	5.97969e-04
2023/12/03	20:42:05	ok	ok	428.9520	57.239	0.066509	20.40	55.160	9.738	31860651.085698	10	427.2059	6.15196e-05	6.13789e-04
2023/12/03	20:47:05	ok	ok	428.9200	57.215	0.066509	20.38	55.178	9.726	33230624.916644	12	427.2311	6.02022e-05	7.30711e-04
2023/12/03	20:52:05	ok	ok	428.8240	57.201	0.066509	20.36	55.233	9.727	33637990.981798	12	427.1126	6.23572e-05	6.29082e-04
2023/12/03	20:57:05	ok	ok	428.8420	57.187	0.066509	20.38	55.201	9.730	31860117.720051	11	427.0400	6.40075e-05	6.23098e-04
2023/12/03	21:02:06	ok	ok	428.8180	57.185	0.066509	20.36	55.222	9.725	31607439.911628	11	427.2036	5.77652e-05	7.46891e-04
2023/12/03	21:07:05	ok	ok	428.8760	57.178	0.066509	20.35	55.254	9.723	32980323.904675	11	427.1476	5.88142e-05	7.39001e-04
2023/12/03	21:12:05	ok	ok	428.8900	57.169	0.066509	20.36	55.242	9.729	29041534.131213	12	427.1393	5.80860e-05	7.52449e-04
2023/12/03	21:17:05	--	ok	428.7440	57.158	0.066509	20.33	55.251	9.715	31823104.201743	11	427.0146	6.11040e-05	6.53164e-04
2023/12/03	21:17:12	ok	ok	428.9560	57.252	0.066522	20.31	55.291	9.705	38553855.627067	11	427.2651	6.13436e-05	5.86818e-04
2023/12/03	21:22:11	--	ok	428.7860	57.245	0.066522	20.36	55.242	9.729	38340294.734408	11	427.2507	6.03792e-05	6.07546e-04
2023/12/03	21:22:19	ok	ok	429.1820	57.325	0.066533	20.35	55.219	9.717	36987557.160284	10	427.6101	5.60482e-05	6.86074e-04
2023/12/03	21:27:18	ok	ok	429.0460	57.318	0.066533	20.32	55.227	9.703	32319514.652888	11	427.4281	6.10688e-05	6.38504e-04
2023/12/03	21:32:19	ok	ok	429.0900	57.319	0.066533	20.32	55.341	9.723	37499374.716649	11	427.4728	5.88981e-05	7.39733e-04
2023/12/03	21:37:18	ok	ok	429.1200	57.323	0.066533	20.48	55.206	9.787	38645607.532222	12	427.5334	5.76224e-05	7.17704e-04
2023/12/03	21:42:18	ok	ok	429.1480	57.318	0.066533	20.58	55.187	9.842	37724319.686470	11	427.5351	5.82516e-05	7.87435e-04
2023/12/03	21:47:18	ok	ok	429.1040	57.316	0.066533	20.68	55.158	9.894	38607851.322943	10	427.5950	5.55686e-05	7.34698e-04
2023/12/03	21:52:18	ok	ok	428.9820	57.318	0.066533	20.73	55.119	9.919	35890127.120928	11	427.3243	6.38155e-05	6.21080e-04
2023/12/03	21:57:18	ok	ok	429.0660	57.302	0.066533	20.78	55.174	9.953	34887454.570697	12	427.3490	6.17455e-05	6.17171e-04
2023/12/03	22:02:18	ok	ok	428.9840	57.291	0.066533	20.84	55.094	9.979	34727371.919519	12	427.4933	5.75218e-05	7.34768e-04
2023/12/03	22:07:18	ok	ok	428.8960	57.284	0.066533	20.89	55.100	10.005	34010186.539254	12	427.4369	5.89757e-05	7.48218e-04
2023/12/03	22:12:18	ok	ok	428.9240	57.286	0.066533	20.96	55.167	10.058	37186631.415782	11	427.5711	5.46437e-05	7.14626e-04
2023/12/03	22:17:18	ok	ok	428.8460	57.274	0.066533	20.99	55.082	10.059	36662115.619975	12	427.4159	5.94922e-05	7.09761e-04
2023/12/03	22:22:18	ok	ok	428.8480	57.264	0.066533	21.01	55.073	10.073	38018312.281924	11	427.4477	5.80657e-05	7.13014e-04
2023/12/03	22:27:18	ok	ok	428.9820	57.247	0.066533	20.91	55.218	10.042	36748357.413019	13	427.1639	6.49501e-05	6.53342e-04
2023/12/03	22:32:18	ok	ok	428.8580	57.220	0.066533	20.82	55.315	10.002	36049082.827233	11	427.2047	6.16372e-05	6.48271e-04
2023/12/03	22:37:18	ok	ok	428.8340	57.202	0.066533	20.76	55.361	9.978	35699160.444277	11	427.1752	6.12050e-05	6.27082e-04
2023/12/03	22:42:18	ok	ok	428.8860	57.206	0.066533	20.76	55.306	9.968	35510377.572756	12	427.0880	6.40814e-05	7.14164e-04
2023/12/03	22:47:18	--	ok	428.7740	57.211	0.066533	20.90	55.261	10.042	37541328.812797	12	427.1004	6.37951e-05	6.17561e-04
2023/12/03	22:47:26	ok	ok	429.0880	57.315	0.066544	20.91	55.195	10.038	40755840.396739	12	427.5292	5.80782e-05	6.65990e-04
2023/12/03	22:52:25	ok	ok	429.0040	57.303	0.066544	20.97	55.227	10.076	40813760.326071	10	427.4383	5.95959e-05	6.01223e-04
2023/12/03	22:57:25	ok	ok	428.9020	57.289	0.066544	21.00	55.232	10.094	43036795.420647	11	427.4239	6.02390e-05	7.64192e-04
2023/12/03	23:02:25	ok	ok	429.0880	57.282	0.066544	21.07	55.209	10.131	40062836.252735	12	427.5140	5.68858e-05	7.73624e-04
2023/12/03	23:07:25	ok	ok	428.8780	57.269	0.066544	21.13	55.206	10.167	41234598.573424	10	427.4981	5.67120e-05	7.85344e-04
2023/12/03	23:12:25	ok	ok	428.9340	57.269	0.066544	21.14	55.232	10.179	42272557.665472	10	427.3242	6.20598e-05	6.56953e-04
2023/12/03	23:17:25	ok	ok	428.9380	57.258	0.066544	21.14	55.209	10.175	40225159.919478	12	427.2332	6.43294e-05	6.07995e-04
2023/12/03	23:22:25	ok	ok	428.8620	57.244	0.066544	21.17	55.256	10.199	46841284.908335	9	427.2540	6.34206e-05	6.85235e-04
2023/12/03	23:27:25	ok	ok	428.8080	57.231	0.066544	21.09	55.325	10.163	41554298.946668	13	427.2997	6.05396e-05	7.37931e-04
2023/12/03	23:32:25	ok	ok	428.8100	57.224	0.066544	20.99	55.433	10.123	43705837.356838	12	427.1084	6.49756e-05	6.37951e-04
2023/12/03	23:37:25	ok	ok	428.8100	57.209	0.066544	20.99	55.457	10.128	39531872.809597	11	427.2422	5.96272e-05	7.67100e-04
2023/12/03	23:42:25	ok	ok	428.8040	57.206	0.066544	21.01	55.402	10.134	43445832.513273	9	427.2129	5.95263e-05	6.35203e-04
2023/12/03	23:47:25	--	ok	428.7320	57.208	0.066544	21.13	55.332	10.190	44148923.138205	11	427.1520	6.18420e-05	6.57126e-04
2023/12/03	23:47:33	ok	ok	429.0800	57.312	0.066558	21.16	55.268	10.194	47957633.988072	10	427.5947	5.64358e-05	7.54573e-04
2023/12/03	23:52:32	ok	ok	428.9540	57.316	0.066558	21.23	55.265	10.234	48629016.688091	13	427.4030	6.36834e-05	7.91685e-04
2023/12/03	23:57:32	ok	ok	429.0360	57.306	0.066558	21.27	55.227	10.253	44451818.843111	10	427.3376	6.40501e-05	6.38650e-04
2023/12/04	00:02:32	ok	ok	429.0280	57.299	0.066558	21.27	55.296	10.265	47929328.121864	11	427.4461	6.08282e-05	7.82064e-04
2023/12/04	00:07:32	ok	ok	429.0340	57.275	0.066558	21.30	55.300	10.284	45226636.542793	10	427.2198	6.70224e-05	7.47747e-04
2023/12/04	00:12:32	ok	ok	428.9740	57.292	0.066558	21.33	55.315	10.302	47938403.802311	11	427.3715	6.10074e-05	6.44967e-04
2023/12/04	00:17:32	ok	ok	429.1400	57.267	0.066558	21.31	55.302	10.292	46574217.739581	12	427.4258	5.93281e-05	7.70408e-04
2023/12/04	00:22:32	ok	ok	428.8820	57.246	0.066558	21.26	55.476	10.291	42971416.860385	11	427.3008	6.11573e-05	6.51201e-04
2023/12/04	00:27:32	ok	ok	428.9360	57.233	0.066558	21.16	55.471	10.231	42555925.861489	12	427.3661	5.76592e-05	7.80081e-04
2023/12/04	00:32:32	ok	ok	428.9280	57.218	0.066558	21.07	55.515	10.187	42362232.319821	11	427.3383	5.77329e-05	8.21533e-04
2023/12/04	00:37:32	--	ok	428.7340	57.209	0.066558	20.99	55.581	10.150	44791067.609830	12	427.2773	5.80965e-05	7.49934e-04
2023/12/04	00:37:39	ok	ok	429.1520	57.319	0.066572	21.04	55.521	10.173	49790437.898529	10	427.6344	5.52528e-05	7.12554e-04
2023/12/04	00:42:39	ok	ok	429.1600	57.318	0.066572	21.10	55.451	10.194	48423548.321370	11	427.4243	6.11616e-05	6.54980e-04
2023/12/04	00:47:39	ok	ok	429.0920	57.322	0.066572	21.19	55.384	10.233	49047823.722161	12	427.4745	6.04056e-05	7.57779e-04
2023/12/04	00:52:39	ok	ok	429.0500	57.303	0.066572	21.23	55.460	10.271	48951448.320249	9	427.4983	5.91228e-05	6.65156e-04
2023/12/04	00:57:39	ok	ok	429.0820	57.296	0.066572	21.24	55.373	10.264	51687905.326569	10	427.3383	6.33327e-05	6.81572e-04
2023/12/04	01:02:39	ok	ok	429.0960	57.288	0.066572	21.29	55.412	10.296	47587415.295709	12	427.2186	6.71414e-05	7.06706e-04
2023/12/04	01:07:39	ok	ok	429.1580	57.281	0.066572	21.30	55.438	10.309	47289298.184550	12	427.4014	6.05869e-05	7.75100e-04
2023/12/04	01:12:39	ok	ok	428.9700	57.268	0.066572	21.27	55.456	10.295	47064210.989183	11	427.2833	6.33108e-05	6.16711e-04
2023/12/04	01:17:39	--	--	413.0380	57.254	0.066572	21.20	55.535	10.268	100879.242736	1	427.2833	6.32945e-05	2.34037e+06
2023/12/04	01:17:46	--	--	450.8900	57.247	0.066572	21.23	55.483	10.275	2914.713169	19	405.7239	8.45996e-04	5.66294e-02
2023/12/04	01:17:53	--	--	468.9880	57.215	0.066572	21.14	55.457	10.221	5948.109215	18	481.3670	-2.09289e-06	3.34086e-02
2023/12/04	01:18:00	--	--	468.9800	57.189	0.066572	21.04	55.511	10.171	5723.539963	17	459.2573	6.08850e-04	2.20952e-02
2023/12/04	01:18:07	--	--	450.9180	57.164	0.066572	20.99	55.705	10.173	7507.558414	18	461.7370	9.08333e-05	1.96839e-02
2023/12/04	01:18:14	--	--	450.9420	57.164	0.066572	20.93	55.879	10.172	7273.215621	18	450.5010	3.95189e-04	1.73066e-02
2023/12/04	01:18:21	--	ok	428.7800	57.161	0.066572	20.91	56.048	10.193	50788387.421368	11	427.2047	5.76578e-05	7.17915e-04
2023/12/04	01:18:28	ok	ok	428.9560	57.223	0.066583	20.87	56.120	10.181	54576231.506694	11	427.3862	5.90150e-05	7.65832e-04
2023/12/04	01:23:27	ok	ok	429.1420	57.317	0.066583	21.11	55.579	10.226	45800781.416399	10	427.3630	6.40705e-05	6.50592e-04
2023/12/04	01:28:27	ok	ok	429.1000	57.311	0.066583	21.06	55.602	10.195	44638686.318603	13	427.4014	6.14071e-05	7.34950e-04
2023/12/04	01:33:27	ok	ok	429.0380	57.293	0.066583	21.03	55.654	10.189	47916065.475376	10	427.3056	6.36589e-05	6.50008e-04
2023/12/04	01:38:27	ok	ok	429.0660	57.275	0.066583	20.91	55.636	10.118	47544248.924787	9	427.6108	5.19417e-05	7.01732e-04
2023/12/04	01:43:27	ok	ok	429.0440	57.266	0.066583	20.89	55.645	10.104	44048652.740873	11	427.2917	6.10986e-05	6.36572e-04
2023/12/04	01:48:27	ok	ok	428.9380	57.261	0.066583	20.89	55.668	10.108	45678104.338905	11	427.2635	6.15286e-05	6.34366e-04
2023/12/04	01:53:27	ok	ok	428.9320	57.242	0.066583	20.87	55.698	10.104	45010802.644245	12	427.3087	5.94367e-05	7.62392e-04
2023/12/04	01:58:27	ok	ok	428.9420	57.253	0.066583	20.97	55.576	10.140	48844533.352478	10	427.2295	6.21112e-05	6.62088e-04
2023/12/04	02:03:27	ok	ok	428.9820	57.253	0.066583	21.03	55.554	10.171	45591012.978257	11	427.2685	6.04458e-05	6.57893e-04
2023/12/04	02:08:27	ok	ok	428.9580	57.235	0.066583	21.11	55.488	10.209	47852932.476788	12	427.3241	5.98403e-05	7.34868e-04
2023/12/04	02:13:27	ok	ok	428.9000	57.238	0.066583	21.11	55.567	10.224	48542154.904769	10	427.2377	6.22089e-05	6.10366e-04
2023/12/04	02:18:27	ok	ok	428.8540	57.236	0.066583	21.14	55.480	10.225	48838943.169860	11	427.3109	5.94091e-05	6.15726e-04
2023/12/04	02:23:27	ok	ok	428.8920	57.224	0.066583	21.20	55.467	10.256	49095878.816518	11	427.1437	6.41445e-05	6.00904e-04
2023/12/04	02:28:27	ok	ok	428.8140	57.218	0.066583	21.24	55.497	10.287	50387040.869107	11	427.2045	6.18379e-05	6.62799e-04
2023/12/04	02:33:27	ok	ok	428.8720	57.210	0.066583	21.20	55.525	10.267	49891029.091001	12	427.3197	5.72043e-05	7.73948e-04
2023/12/04	02:38:27	--	ok	428.7140	57.181	0.066583	21.04	55.694	10.204	45406200.554664	12	427.1397	6.06920e-05	6.12941e-04
2023/12/04	02:38:35	ok	ok	429.0580	57.306	0.066598	21.01	55.644	10.178	48007658.886496	12	427.5382	5.74707e-05	6.98860e-04
2023/12/04	02:43:34	ok	ok	429.0640	57.283	0.066598	20.99	55.695	10.171	41670148.739361	12	427.3965	6.01882e-05	7.72001e-04
2023/12/04	02:48:34	ok	ok	428.9580	57.274	0.066598	20.90	55.740	10.129	42453495.403891	8	427.4461	5.72588e-05	6.41147e-04
2023/12/04	02:53:34	ok	ok	428.9560	57.284	0.066598	20.93	55.732	10.145	44321007.752911	11	427.3340	6.00793e-05	6.15927e-04
2023/12/04	02:58:34	ok	ok	428.9180	57.260	0.066598	20.84	55.799	10.107	44640098.097402	10	427.4360	5.55619e-05	7.69651e-04
2023/12/04	03:03:34	ok	ok	428.8320	57.249	0.066598	20.83	55.773	10.094	46152514.533951	11	427.2317	6.14435e-05	6.47343e-04
2023/12/04	03:08:34	ok	ok	428.8180	57.233	0.066598	20.82	55.782	10.087	47203804.034149	12	427.1762	6.26646e-05	6.52139e-04
2023/12/04	03:13:34	ok	ok	428.8760	57.231	0.066598	20.82	55.782	10.087	44022516.721221	11	427.1854	6.12929e-05	6.50567e-04
2023/12/04	03:18:34	ok	ok	428.8660	57.222	0.066598	20.79	55.790	10.072	43226112.719830	12	427.2722	5.82705e-05	7.34248e-04
2023/12/04	03:23:34	ok	ok	428.8200	57.204	0.066598	20.78	55.750	10.057	47068861.869049	9	427.4286	5.18889e-05	7.37029e-04
2023/12/04	03:28:34	ok	ok	428.8340	57.201	0.066598	20.76	55.818	10.060	43957884.800734	10	427.2016	5.92509e-05	8.02644e-04
2023/12/04	03:33:34	ok	ok	428.8140	57.183	0.066598	20.73	55.837	10.048	41888892.392436	12	427.2021	5.85940e-05	7.37735e-04
2023/12/04	03:38:34	--	ok	428.7080	57.183	0.066598	20.73	55.813	10.044	44395949.692680	12	427.1495	5.93890e-05	7.59654e-04
2023/12/04	03:38:41	ok	ok	429.0640	57.300	0.066613	20.75	55.814	10.052	47323035.923936	12	427.5075	5.65894e-05	6.80990e-04
2023/12/04	03:43:41	ok	ok	428.9920	57.284	0.066613	20.75	55.814	10.052	46831691.769833	12	427.4369	5.85739e-05	7.34191e-04
2023/12/04	03:48:41	ok	ok	428.9960	57.294	0.066613	20.78	55.787	10.064	44693122.233034	12	427.5037	5.56945e-05	6.96811e-04
2023/12/04	03:53:41	ok	ok	428.9660	57.317	0.066613	20.89	55.576	10.092	45047733.603810	11	427.2667	6.51302e-05	6.61381e-04
2023/12/04	03:58:41	ok	ok	429.0000	57.292	0.066613	21.01	55.663	10.181	44597260.570682	12	427.4762	5.78767e-05	7.58639e-04
2023/12/04	04:03:41	ok	ok	429.0540	57.285	0.066613	21.03	55.612	10.181	45465361.870426	11	427.3462	6.15923e-05	6.37918e-04
2023/12/04	04:08:41	ok	ok	429.0240	57.282	0.066613	21.06	55.581	10.191	50523905.416405	13	427.3776	6.10866e-05	7.43117e-04
2023/12/04	04:13:41	ok	ok	428.9120	57.278	0.066613	21.10	55.576	10.217	49063765.134592	11	427.5224	5.56005e-05	7.45733e-04
2023/12/04	04:18:41	ok	ok	429.0260	57.277	0.066613	21.11	55.579	10.226	43781128.532950	10	427.3482	6.11744e-05	6.86008e-04
2023/12/04	04:23:41	ok	ok	428.9520	57.266	0.066613	21.16	55.529	10.242	48784554.918908	13	427.3409	6.18914e-05	7.96171e-04
2023/12/04	04:28:41	ok	ok	428.9860	57.247	0.066613	21.03	55.680	10.194	46783709.332081	8	427.3976	5.69594e-05	6.45732e-04
2023/12/04	04:33:41	ok	ok	428.8660	57.237	0.066613	20.99	55.753	10.182	44525665.934506	11	427.2934	5.96793e-05	8.40631e-04
2023/12/04	04:38:41	ok	ok	428.8820	57.225	0.066613	20.90	55.691	10.120	45286775.499575	12	427.3273	5.74120e-05	7.38987e-04
2023/12/04	04:43:41	--	ok	428.7620	57.226	0.066613	20.86	55.776	10.111	49975473.159817	12	427.2528	5.90263e-05	7.70379e-04
2023/12/04	04:43:48	ok	ok	429.1000	57.326	0.066625	20.84	55.750	10.098	45179515.244765	12	427.4564	5.99671e-05	7.27287e-04
2023/12/04	04:48:48	ok	ok	429.0740	57.310	0.066625	20.83	55.818	10.102	44716386.900648	10	427.3969	5.94902e-05	6.05234e-04
2023/12/04	04:53:48	ok	ok	428.9940	57.302	0.066625	20.91	55.705	10.131	42501908.621189	12	427.3430	6.22025e-05	6.60800e-04
2023/12/04	04:58:48	ok	ok	429.1680	57.305	0.066625	21.01	55.644	10.178	44938270.456204	8	427.5152	5.66589e-05	6.47329e-04
2023/12/04	05:03:48	ok	ok	429.1420	57.297	0.066625	21.09	55.608	10.215	51027795.710138	11	427.3363	6.30547e-05	6.14348e-04
2023/12/04	05:08:48	ok	ok	429.0160	57.287	0.066625	21.11	55.691	10.246	53130874.034646	11	427.3357	6.30719e-05	6.33674e-04
2023/12/04	05:13:48	ok	ok	429.0500	57.302	0.066625	21.09	55.663	10.226	50097249.928417	11	427.3064	6.30333e-05	6.81768e-04
2023/12/04	05:18:48	ok	ok	429.0280	57.286	0.066625	21.11	55.612	10.232	51797930.468726	11	427.2406	6.48179e-05	6.41721e-04
2023/12/04	05:23:48	ok	ok	429.0480	57.293	0.066625	21.16	55.607	10.256	48984543.664568	11	427.1774	6.70840e-05	7.18497e-04
2023/12/04	05:28:48	ok	ok	429.0420	57.261	0.066625	21.06	55.659	10.206	46916778.212281	11	427.2172	6.39586e-05	6.45598e-04
2023/12/04	05:33:48	ok	ok	428.8640	57.248	0.066625	20.96	55.749	10.164	46534217.591315	9	427.3348	5.77731e-05	6.62389e-04
2023/12/04	05:38:48	ok	ok	428.8140	57.232	0.066625	20.84	55.799	10.107	46376859.358267	11	427.2723	5.93403e-05	8.07137e-04
2023/12/04	05:43:48	--	ok	428.7800	57.224	0.066625	20.83	55.740	10.088	49225792.961927	10	427.2885	5.75822e-05	6.31515e-04
2023/12/04	05:43:55	ok	ok	429.1180	57.324	0.066636	20.86	55.721	10.101	47741635.141838	12	427.5128	5.85533e-05	7.00418e-04
2023/12/04	05:48:54	ok	ok	429.0100	57.318	0.066636	20.87	55.698	10.104	41575389.265050	12	427.4469	5.94104e-05	7.89585e-04
2023/12/04	05:53:54	ok	ok	429.0480	57.318	0.066636	20.93	55.695	10.138	35895197.887051	10	427.3365	6.35454e-05	6.59214e-04
2023/12/04	05:58:54	ok	ok	428.9620	57.319	0.066636	21.00	55.686	10.178	30490856.671235	10	427.5040	5.82353e-05	6.26455e-04
2023/12/04	06:03:54	ok	ok	429.1980	57.311	0.066636	21.01	55.575	10.165	34402324.949586	10	427.3247	6.36607e-05	6.50352e-04
2023/12/04	06:08:54	ok	ok	429.1120	57.306	0.066636	21.04	55.668	10.199	31550398.982575	12	427.2113	6.65721e-05	6.56238e-04
2023/12/04	06:13:54	ok	ok	428.9940	57.298	0.066636	21.04	55.625	10.192	36726419.866864	10	427.3445	6.22894e-05	6.16521e-04
2023/12/04	06:18:54	ok	ok	429.1360	57.303	0.066636	21.06	55.581	10.191	32528829.587676	10	427.3214	6.26719e-05	6.17309e-04
2023/12/04	06:23:54	--	ok	429.2440	57.283	0.066636	21.01	55.689	10.186	34862106.995005	13	427.3643	6.05457e-05	7.45471e-04
2023/12/04	06:24:01	ok	ok	428.8040	57.171	0.066624	20.97	55.645	10.153	49080046.394465	10	427.2279	5.59398e-05	7.55806e-04
2023/12/04	06:29:01	--	ok	428.7320	57.180	0.066624	20.89	55.814	10.135	47524026.657416	13	426.9481	6.44908e-05	6.33356e-04
2023/12/04	06:29:09	ok	ok	429.0380	57.279	0.066638	20.89	55.737	10.121	49039528.148243	12	427.4179	5.80286e-05	7.26404e-04
2023/12/04	06:34:08	ok	ok	428.8580	57.261	0.066638	20.78	55.808	10.068	45842221.419498	12	427.2289	6.18873e-05	5.67796e-04
2023/12/04	06:39:08	ok	ok	428.8940	57.250	0.066638	20.70	55.842	10.032	43539824.075406	11	427.2498	6.00813e-05	5.88851e-04
2023/12/04	06:44:08	ok	ok	428.9280	57.245	0.066638	20.78	55.776	10.062	44735500.062383	12	427.3467	5.75179e-05	7.63751e-04
2023/12/04	06:49:08	ok	ok	428.8740	57.252	0.066638	20.86	55.732	10.103	45507825.656697	12	427.3300	5.82435e-05	7.77128e-04
2023/12/04	06:54:08	ok	ok	428.8620	57.257	0.066638	20.91	55.705	10.131	45999280.915191	12	427.3130	5.90259e-05	7.39812e-04
2023/12/04	06:59:08	ok	ok	428.9360	57.243	0.066638	20.96	55.668	10.149	47357027.548100	12	427.3170	5.86846e-05	7.22863e-04
2023/12/04	07:04:08	--	ok	428.7860	57.234	0.066638	20.97	55.750	10.172	49817761.445450	13	427.2316	6.18366e-05	7.28188e-04
2023/12/04	07:04:16	ok	ok	429.1840	57.350	0.066649	21.01	55.653	10.179	49490042.810254	12	427.5849	5.76139e-05	6.87332e-04
2023/12/04	07:09:15	ok	ok	429.1280	57.313	0.066649	21.01	55.653	10.179	45325152.780127	11	427.4160	6.12827e-05	6.14350e-04
2023/12/04	07:14:15	ok	ok	429.1820	57.322	0.066649	21.03	55.691	10.196	46568477.818455	11	427.3763	6.26434e-05	6.35831e-04
2023/12/04	07:19:15	ok	ok	428.9600	57.292	0.066649	20.90	55.840	10.147	47315442.650819	12	427.4451	5.79976e-05	7.24649e-04
2023/12/04	07:24:15	ok	ok	428.8320	57.272	0.066649	20.78	55.854	10.076	46729822.540771	10	427.3027	6.08141e-05	6.70632e-04
2023/12/04	07:29:15	ok	ok	429.0340	57.259	0.066649	20.73	55.790	10.040	42435168.886100	13	427.1529	6.44656e-05	6.43004e-04
2023/12/04	07:34:15	ok	ok	428.9040	57.272	0.066649	20.69	55.920	10.038	43272643.871437	12	427.3422	5.80780e-05	7.63388e-04
2023/12/04	07:39:15	ok	ok	428.9280	57.255	0.066649	20.82	55.746	10.080	46399894.761171	10	427.2579	6.09119e-05	7.13845e-04
2023/12/04	07:44:15	ok	ok	428.9840	57.263	0.066649	20.87	55.755	10.115	46959123.025958	11	427.2614	6.13104e-05	6.26686e-04
2023/12/04	07:49:15	ok	ok	428.9740	57.260	0.066649	20.91	55.717	10.133	43635673.740298	13	427.2497	6.38403e-05	7.89618e-04
2023/12/04	07:54:15	ok	ok	429.0320	57.260	0.066649	20.94	55.721	10.151	45870945.010448	10	427.2203	6.28090e-05	6.51714e-04
2023/12/04	07:59:15	ok	ok	428.8380	57.252	0.066649	20.96	55.749	10.164	46854048.911388	12	427.1907	6.32368e-05	6.54554e-04
2023/12/04	08:04:15	ok	ok	428.8280	57.231	0.066649	20.96	55.749	10.164	48348382.019246	12	427.3002	5.95099e-05	7.37067e-04
2023/12/04	08:09:15	ok	ok	428.9020	57.230	0.066649	20.94	55.735	10.153	45741779.561831	10	427.1473	6.35384e-05	6.31671e-04
2023/12/04	08:14:15	ok	ok	428.8440	57.223	0.066649	20.78	55.865	10.078	45934697.108532	13	427.1476	6.22631e-05	7.82447e-04
2023/12/04	08:19:15	--	ok	428.7920	57.206	0.066649	20.76	55.909	10.077	44874858.912215	12	427.2345	5.83762e-05	7.92875e-04
2023/12/04	08:19:22	ok	ok	428.9840	57.308	0.066659	20.76	55.840	10.064	43716569.645464	12	427.3940	6.04856e-05	7.13946e-04
2023/12/04	08:24:22	ok	ok	428.9680	57.279	0.066659	20.66	55.938	10.024	41113390.073269	9	427.2013	6.43971e-05	7.19550e-04
2023/12/04	08:29:22	ok	ok	428.8680	57.252	0.066659	20.58	55.993	9.986	42257500.247324	10	427.2166	6.24301e-05	6.26677e-04
2023/12/04	08:34:22	ok	ok	428.8900	57.277	0.066659	20.76	55.818	10.060	41761249.660439	12	427.3996	5.83054e-05	7.48487e-04
2023/12/04	08:39:22	ok	ok	429.0540	57.276	0.066659	20.82	55.795	10.089	47690910.584900	10	427.2521	6.28688e-05	6.16583e-04
2023/12/04	08:44:22	ok	ok	428.9460	57.269	0.066659	20.87	55.790	10.121	43434371.190966	10	427.2283	6.33887e-05	6.65612e-04
2023/12/04	08:49:22	ok	ok	428.8160	57.271	0.066659	20.91	55.785	10.145	47649830.763964	11	427.3699	5.92436e-05	7.89222e-04
2023/12/04	08:54:22	ok	ok	428.9560	57.259	0.066659	20.94	55.758	10.158	44000672.937247	12	427.2849	6.22081e-05	8.03731e-04
2023/12/04	08:59:22	ok	ok	428.9500	57.260	0.066659	20.99	55.773	10.186	46328390.047886	12	427.3899	5.82369e-05	7.55196e-04
2023/12/04	09:04:22	ok	ok	428.8880	57.250	0.066659	21.00	55.767	10.192	46601523.841267	10	427.3063	6.03600e-05	6.95613e-04
2023/12/04	09:09:22	ok	ok	428.8000	57.236	0.066659	20.82	55.918	10.111	47182627.201493	10	427.1524	6.31928e-05	6.23601e-04
2023/12/04	09:14:22	ok	ok	428.8460	57.208	0.066659	20.76	55.966	10.087	48322987.941676	11	427.2642	5.87227e-05	7.40043e-04
2023/12/04	09:19:22	ok	ok	428.8920	57.211	0.066659	20.70	55.966	10.054	41838246.663669	12	426.9873	6.66390e-05	6.67898e-04
2023/12/04	09:24:22	--	ok	428.6420	57.193	0.066659	20.65	55.901	10.010	48585177.402678	12	427.2220	5.80750e-05	7.35560e-04
2023/12/04	09:24:29	--	ok	429.2040	57.364	0.066678	20.70	55.911	10.044	45585226.151227	12	427.5454	5.97708e-05	7.12451e-04
2023/12/04	09:24:36	ok	ok	428.9680	57.258	0.066667	20.70	55.877	10.038	45068921.729693	12	427.3477	5.80327e-05	6.90204e-04
2023/12/04	09:29:36	ok	ok	428.8980	57.274	0.066667	20.83	55.760	10.092	46887816.265214	10	427.2877	6.17756e-05	6.68594e-04
2023/12/04	09:34:36	ok	ok	428.9860	57.288	0.066667	20.89	55.860	10.143	45782562.349126	10	427.2258	6.37073e-05	6.73959e-04
2023/12/04	09:39:36	ok	ok	428.9560	57.273	0.066667	20.97	55.795	10.180	48007274.643923	11	427.3413	5.99758e-05	6.22643e-04
2023/12/04	09:44:36	ok	ok	428.9260	57.275	0.066667	20.99	55.727	10.177	48649437.517088	10	427.1928	6.56018e-05	7.28515e-04
2023/12/04	09:49:36	ok	ok	429.0660	57.273	0.066667	21.06	55.764	10.225	50952182.094784	12	427.4252	5.77835e-05	7.66057e-04
2023/12/04	09:54:36	ok	ok	429.1000	57.261	0.066667	21.07	55.799	10.239	46755557.736867	10	427.3631	5.94176e-05	6.14644e-04
2023/12/04	09:59:36	ok	ok	429.0260	57.263	0.066667	21.11	55.726	10.253	47145908.798095	11	427.2774	6.21857e-05	6.74687e-04
2023/12/04	10:04:36	ok	ok	428.8520	57.251	0.066667	21.03	55.860	10.227	43149971.500131	10	427.2363	6.17479e-05	6.60970e-04
2023/12/04	10:09:36	ok	ok	428.8160	57.220	0.066667	20.90	55.955	10.168	48248754.572295	12	427.1803	6.22558e-05	6.33389e-04
2023/12/04	10:14:36	ok	ok	428.8840	57.223	0.066667	20.87	55.927	10.146	44323814.705037	11	427.2212	5.96982e-05	6.26843e-04
2023/12/04	10:19:36	ok	ok	428.9380	57.233	0.066667	20.91	55.911	10.168	43481042.511100	11	427.1795	6.14351e-05	6.18452e-04
2023/12/04	10:24:36	ok	ok	428.8360	57.228	0.066667	21.01	55.790	10.204	49189590.441708	10	427.1640	6.28343e-05	6.42461e-04
2023/12/04	10:29:36	ok	ok	428.9620	57.230	0.066667	21.07	55.845	10.248	47802817.125391	11	427.2217	6.11611e-05	6.65290e-04
2023/12/04	10:34:36	ok	ok	428.9600	57.223	0.066667	21.14	55.822	10.288	50891495.764909	11	427.1574	6.36190e-05	6.44776e-04
2023/12/04	10:39:36	ok	ok	428.9960	57.223	0.066667	21.14	55.833	10.290	47176397.723206	10	427.1251	6.48141e-05	6.79846e-04
2023/12/04	10:44:36	ok	ok	428.9320	57.220	0.066667	21.19	55.818	10.313	51456687.542731	10	427.1848	6.22241e-05	6.16521e-04
2023/12/04	10:49:36	ok	ok	428.8920	57.221	0.066667	21.17	55.792	10.298	49075729.153529	12	427.3045	5.81933e-05	7.54216e-04
2023/12/04	10:54:36	ok	ok	428.8400	57.210	0.066667	21.20	55.842	10.325	49594404.098302	11	427.1762	6.17459e-05	6.45409e-04
2023/12/04	10:59:36	ok	ok	428.8820	57.202	0.066667	21.21	55.891	10.342	50212438.353928	11	427.1439	6.23914e-05	6.34486e-04
2023/12/04	11:04:36	ok	ok	428.8340	57.183	0.066667	20.99	56.011	10.229	51635218.287562	12	427.2309	5.76159e-05	7.43484e-04
2023/12/04	11:09:36	ok	ok	428.8140	57.172	0.066667	20.91	56.011	10.186	46993698.255759	11	427.0372	6.21957e-05	6.07967e-04
2023/12/04	11:14:36	ok	ok	428.8240	57.174	0.066667	20.93	56.014	10.196	48207651.414013	11	426.9317	6.58057e-05	6.90398e-04
2023/12/04	11:19:36	--	ok	428.6540	57.177	0.066667	21.00	55.924	10.221	50709182.292944	12	427.0459	6.19160e-05	6.23298e-04
2023/12/04	11:19:44	ok	ok	429.0700	57.316	0.066685	20.99	55.877	10.205	49420400.030862	12	427.5435	5.73111e-05	7.35783e-04
2023/12/04	11:24:43	ok	ok	428.9820	57.315	0.066685	21.11	55.874	10.280	50961479.387795	11	427.4254	6.05372e-05	6.56113e-04
2023/12/04	11:29:43	ok	ok	429.0800	57.311	0.066685	21.21	55.891	10.342	48772101.806638	13	427.3435	6.34814e-05	6.49917e-04
2023/12/04	11:34:43	ok	ok	429.0480	57.308	0.066685	21.24	55.837	10.350	48279556.933988	11	427.4583	5.97922e-05	6.13473e-04
2023/12/04	11:39:43	ok	ok	429.0860	57.305	0.066685	21.23	55.801	10.334	51746582.425689	11	427.4088	6.09456e-05	6.63086e-04
2023/12/04	11:44:43	ok	ok	429.1040	57.306	0.066685	21.29	55.845	10.377	49953703.134459	11	427.3378	6.38114e-05	7.22489e-04
2023/12/04	11:49:43	ok	ok	429.1640	57.302	0.066685	21.33	55.828	10.398	48220206.014313	8	427.5530	5.64929e-05	6.17761e-04
2023/12/04	11:54:43	ok	ok	428.9920	57.303	0.066685	21.37	55.778	10.414	43409704.099922	11	427.5856	5.55533e-05	7.55292e-04
2023/12/04	11:59:43	ok	ok	429.0360	57.302	0.066685	21.36	55.787	10.408	45222294.715808	10	427.5806	5.53282e-05	7.33972e-04
2023/12/04	12:04:43	ok	ok	428.9820	57.264	0.066685	21.23	55.961	10.363	45475284.035179	12	427.2763	6.27589e-05	6.33127e-04
2023/12/04	12:09:43	ok	ok	429.0320	57.262	0.066685	21.14	55.959	10.313	47356354.098721	12	427.4180	5.78999e-05	7.38009e-04
2023/12/04	12:14:43	ok	ok	428.9000	57.244	0.066685	21.07	56.037	10.283	43907299.041451	12	427.3461	5.87815e-05	7.54936e-04
2023/12/04	12:19:43	ok	ok	428.9600	57.258	0.066685	21.20	55.911	10.338	46979552.125159	12	427.2512	6.24305e-05	5.95374e-04
2023/12/04	12:24:43	ok	ok	429.0480	57.258	0.066685	21.29	55.868	10.381	48392326.538818	11	427.3116	6.12496e-05	6.55354e-04
2023/12/04	12:29:43	ok	ok	428.9540	57.261	0.066685	21.33	55.840	10.400	45016731.559015	11	427.3109	6.02223e-05	6.20197e-04
2023/12/04	12:34:43	ok	ok	428.9040	57.260	0.066685	21.36	55.845	10.419	43774820.451058	11	427.3324	5.98840e-05	6.49355e-04
2023/12/04	12:39:43	ok	ok	428.9480	57.246	0.066685	21.38	55.837	10.435	41225500.981965	11	427.1661	6.59132e-05	6.88561e-04
2023/12/04	12:44:43	ok	ok	428.9960	57.246	0.066685	21.42	55.868	10.465	41073257.853925	12	427.2130	6.39034e-05	6.88189e-04
2023/12/04	12:49:43	ok	ok	429.0780	57.253	0.066685	21.44	55.892	10.479	39057233.603129	11	427.1814	6.46852e-05	6.30311e-04
2023/12/04	12:54:43	ok	ok	428.9000	57.246	0.066685	21.45	55.915	10.492	41157489.390135	10	427.2528	6.21047e-05	6.43163e-04
2023/12/04	12:59:43	ok	ok	428.9780	57.238	0.066685	21.47	55.850	10.487	43522216.652896	10	427.2574	6.18519e-05	6.10363e-04
2023/12/04	13:04:43	ok	ok	428.8680	57.220	0.066685	21.34	56.023	10.444	46112657.681785	12	427.0626	6.59976e-05	6.75787e-04
2023/12/04	13:09:43	ok	ok	428.9320	57.210	0.066685	21.26	56.046	10.397	47220111.957599	13	427.1946	6.08883e-05	7.48740e-04
2023/12/04	13:14:43	--	ok	428.6680	57.198	0.066685	21.20	56.094	10.372	47933267.810254	13	427.0415	6.42694e-05	6.43507e-04
2023/12/04	13:14:50	ok	ok	429.1500	57.334	0.066702	21.19	56.066	10.359	35391610.545937	11	427.5338	5.86633e-05	6.13137e-04
2023/12/04	13:19:50	ok	ok	429.0300	57.328	0.066702	21.26	55.966	10.382	29619586.851507	13	427.4679	6.09652e-05	7.42282e-04
2023/12/04	13:24:50	ok	ok	428.9180	57.330	0.066702	21.34	55.911	10.423	31206933.018711	13	427.3699	6.41149e-05	6.53927e-04
2023/12/04	13:29:50	ok	ok	429.1320	57.336	0.066702	21.40	55.909	10.457	27559334.790879	11	427.3447	6.55508e-05	6.50431e-04
2023/12/04	13:34:50	--	ok	429.2680	57.324	0.066702	21.45	55.895	10.488	27448435.837230	11	427.6230	5.70378e-05	8.04839e-04
2023/12/04	13:34:57	ok	ok	429.0800	57.221	0.066689	21.47	55.863	10.490	43040433.188668	9	427.2746	5.98077e-05	6.09803e-04
2023/12/04	13:39:57	ok	ok	428.9920	57.212	0.066689	21.45	55.895	10.488	39875632.891135	10	427.2681	5.96229e-05	6.06013e-04
2023/12/04	13:44:57	ok	ok	428.8540	57.219	0.066689	21.52	55.895	10.530	37422364.085252	11	427.1137	6.55125e-05	7.04042e-04
2023/12/04	13:49:57	ok	ok	428.8640	57.218	0.066689	21.50	55.901	10.515	44533446.095049	12	427.2987	5.88251e-05	7.63736e-04
2023/12/04	13:54:57	--	ok	428.7000	57.204	0.066689	21.55	55.863	10.542	48402319.130035	11	427.1535	6.36150e-05	6.12618e-04
2023/12/04	13:55:04	--	ok	429.3260	57.310	0.066704	21.54	55.897	10.540	27289755.729880	12	427.5869	5.83050e-05	7.46800e-04
2023/12/04	13:55:12	ok	ok	428.8080	57.167	0.066687	21.51	55.892	10.521	45992147.571077	10	427.1609	6.00268e-05	6.28394e-04
2023/12/04	14:00:11	ok	ok	428.8820	57.194	0.066687	21.42	55.979	10.486	43210843.514417	12	427.0544	6.44217e-05	6.72518e-04
2023/12/04	14:05:11	ok	ok	428.8380	57.179	0.066687	21.36	55.993	10.446	49458601.435883	11	427.1885	5.92259e-05	7.75789e-04
2023/12/04	14:10:11	ok	ok	428.8220	57.174	0.066687	21.31	56.043	10.430	49541405.709612	11	427.0881	6.04642e-05	5.99517e-04
2023/12/04	14:15:11	--	ok	428.7640	57.180	0.066687	21.31	56.065	10.434	45976404.640074	11	426.9577	6.49456e-05	6.38910e-04
2023/12/04	14:15:19	ok	ok	428.9700	57.260	0.066699	21.36	56.037	10.455	49457081.566239	12	427.4323	5.72365e-05	7.16837e-04
2023/12/04	14:20:18	ok	ok	429.0980	57.254	0.066699	21.45	55.941	10.496	41196577.990997	10	427.2440	6.30716e-05	6.90831e-04
2023/12/04	14:25:18	ok	ok	428.9660	57.250	0.066699	21.47	55.863	10.490	41923058.591069	12	427.2338	6.33235e-05	6.23703e-04
2023/12/04	14:30:18	ok	ok	429.0460	57.250	0.066699	21.51	55.924	10.527	37987678.812814	11	427.2824	6.16813e-05	6.12158e-04
2023/12/04	14:35:18	ok	ok	429.0580	57.252	0.066699	21.54	55.929	10.546	40794484.670279	10	427.3326	5.99153e-05	5.99293e-04
2023/12/04	14:40:18	ok	ok	429.0460	57.239	0.066699	21.60	55.895	10.576	42242971.739026	9	427.3850	5.82393e-05	6.19105e-04
2023/12/04	14:45:18	ok	ok	429.0820	57.249	0.066699	21.58	55.915	10.570	36892210.149117	11	427.2119	6.31583e-05	6.39821e-04
2023/12/04	14:50:18	ok	ok	428.9340	57.237	0.066699	21.62	55.900	10.593	42279384.034152	10	427.3961	5.73137e-05	6.08635e-04
2023/12/04	14:55:18	ok	ok	429.0000	57.225	0.066699	21.60	55.895	10.576	42379171.856629	11	427.2584	6.12980e-05	6.45104e-04
2023/12/04	15:00:18	ok	ok	428.8540	57.213	0.066699	21.45	56.110	10.528	47514601.731643	13	427.2488	5.98661e-05	7.56410e-04
2023/12/04	15:05:18	ok	ok	428.9080	57.206	0.066699	21.38	56.135	10.491	46762112.284586	11	427.1943	5.99049e-05	6.16360e-04
2023/12/04	15:10:18	ok	ok	428.8300	57.191	0.066699	21.34	56.138	10.465	48690927.015802	11	427.1498	6.02239e-05	6.40031e-04
2023/12/04	15:15:18	--	ok	428.6640	57.195	0.066699	21.31	56.133	10.447	44187304.713998	12	427.2605	5.64474e-05	8.03779e-04
2023/12/04	15:15:25	ok	ok	429.1800	57.333	0.066716	21.30	56.143	10.440	49763829.768495	12	427.6002	5.71457e-05	7.21963e-04
2023/12/04	15:20:25	--	ok	429.2480	57.343	0.066716	21.44	56.007	10.501	39202418.694604	11	427.3889	6.39752e-05	6.34040e-04
2023/12/04	15:20:32	ok	ok	428.9180	57.219	0.066704	21.42	56.016	10.493	45536851.218104	11	427.2198	6.14522e-05	5.66624e-04
2023/12/04	15:25:32	ok	ok	428.9560	57.231	0.066704	21.50	55.959	10.526	43225016.038639	12	418.9044	3.74329e-04	2.97755e-02
2023/12/04	15:30:32	ok	ok	428.8940	57.214	0.066704	21.51	55.993	10.540	42686308.183692	12	427.2192	6.15324e-05	6.53260e-04
2023/12/04	15:35:32	ok	ok	428.8900	57.223	0.066704	21.57	56.028	10.581	42664879.790268	11	427.1331	6.45251e-05	6.28467e-04
2023/12/04	15:40:32	ok	ok	428.9520	57.221	0.066704	21.58	56.016	10.589	42655981.666933	12	427.2929	5.91777e-05	7.81826e-04
2023/12/04	15:45:32	ok	ok	429.0100	57.217	0.066704	21.58	56.028	10.591	41135497.979293	12	427.0971	6.48587e-05	7.04085e-04
2023/12/04	15:50:32	ok	ok	428.9160	57.207	0.066704	21.60	55.964	10.589	44929334.201415	9	427.2762	5.84001e-05	5.84652e-04
2023/12/04	15:55:32	ok	ok	428.9380	57.204	0.066704	21.60	56.007	10.597	42117169.117898	13	427.1130	6.39776e-05	6.67917e-04
2023/12/04	16:00:32	ok	ok	428.8860	57.191	0.066704	21.45	56.133	10.533	46614666.738216	11	427.1456	6.04197e-05	6.29714e-04
2023/12/04	16:05:32	ok	ok	428.8820	57.186	0.066704	21.38	56.144	10.492	47900451.519775	13	427.1741	5.90116e-05	7.05479e-04
2023/12/04	16:10:32	--	ok	428.7880	57.178	0.066704	21.34	56.229	10.482	46595933.444719	11	427.0757	6.08885e-05	6.36599e-04
2023/12/04	16:10:40	ok	ok	429.1040	57.257	0.066715	21.34	56.129	10.464	33164879.655533	10	427.4655	5.55299e-05	7.07287e-04
2023/12/04	16:15:39	ok	ok	429.1620	57.254	0.066715	21.42	56.025	10.494	25807251.716993	13	427.2879	6.19447e-05	7.77458e-04
2023/12/04	16:20:39	ok	ok	429.1820	57.244	0.066715	21.50	55.991	10.532	22629558.045448	11	427.1946	6.46624e-05	6.54070e-04
2023/12/04	16:25:39	ok	ok	429.0720	57.249	0.066715	21.52	55.952	10.541	22577800.864062	11	427.1839	6.47807e-05	6.56117e-04
2023/12/04	16:30:39	--	ok	429.2300	57.231	0.066715	21.51	56.019	10.545	23287853.291153	10	427.1256	6.55885e-05	6.84021e-04
2023/12/04	16:30:46	ok	ok	428.8400	57.164	0.066703	21.51	55.993	10.540	43405012.262719	11	427.1930	5.68429e-05	7.28541e-04
2023/12/04	16:35:46	--	ok	428.7460	57.168	0.066703	21.54	55.955	10.551	42463626.458308	12	426.9953	6.34554e-05	6.50104e-04
2023/12/04	16:35:53	ok	ok	429.0000	57.236	0.066716	21.54	55.987	10.557	44777466.180151	12	427.4272	5.72259e-05	7.00312e-04
2023/12/04	16:40:53	ok	ok	428.8760	57.236	0.066716	21.57	56.039	10.583	41032357.308927	11	427.2004	6.42051e-05	6.42988e-04
2023/12/04	16:45:53	ok	ok	429.0220	57.239	0.066716	21.58	56.051	10.595	40809661.240598	11	427.2905	6.03564e-05	6.47755e-04
2023/12/04	16:50:53	ok	ok	428.9500	57.232	0.066716	21.54	56.078	10.574	39212212.040065	11	427.2664	6.03213e-05	6.38832e-04
2023/12/04	16:55:53	ok	ok	428.9400	57.214	0.066716	21.40	56.181	10.507	49477447.177041	12	427.1038	6.41038e-05	6.45099e-04
2023/12/04	17:00:53	ok	ok	428.8320	57.197	0.066716	21.33	56.193	10.466	47508430.834774	12	427.0568	6.43979e-05	6.66320e-04
2023/12/04	17:05:53	ok	ok	428.8300	57.200	0.066716	21.26	56.204	10.426	46745887.210343	10	427.0588	6.25729e-05	6.33959e-04
2023/12/04	17:10:53	--	ok	428.7520	57.195	0.066716	21.33	56.101	10.449	46843204.303913	12	427.0205	6.46367e-05	6.95296e-04
2023/12/04	17:11:00	ok	ok	429.0540	57.297	0.066728	21.37	56.065	10.468	50483216.086794	11	427.4278	5.95641e-05	6.06050e-04
2023/12/04	17:16:00	ok	ok	428.9800	57.300	0.066728	21.41	56.092	10.499	36442102.199343	12	427.4749	5.85181e-05	7.48320e-04
2023/12/04	17:21:00	ok	ok	429.1340	57.300	0.066728	21.44	56.065	10.512	41251503.523924	12	427.3225	6.22871e-05	6.43384e-04
2023/12/04	17:26:00	ok	ok	428.9580	57.287	0.066728	21.47	56.056	10.526	39356238.221438	11	427.3510	6.18324e-05	6.24061e-04
2023/12/04	17:31:00	ok	ok	429.0100	57.283	0.066728	21.47	56.056	10.526	39581026.923684	12	427.4860	5.76937e-05	7.99144e-04
2023/12/04	17:36:00	ok	ok	428.9920	57.277	0.066728	21.40	56.170	10.505	44183025.440029	12	427.2610	6.35723e-05	6.21009e-04
2023/12/04	17:41:00	ok	ok	428.9420	57.256	0.066728	21.31	56.245	10.467	47365250.833650	11	427.3145	6.01007e-05	6.66927e-04
2023/12/04	17:46:00	ok	ok	428.8300	57.265	0.066728	21.37	56.120	10.478	46782412.049294	11	427.2256	6.32921e-05	6.42253e-04
2023/12/04	17:51:00	ok	ok	428.8000	57.240	0.066728	21.23	56.291	10.424	48303433.803962	11	427.2498	6.03791e-05	6.31954e-04
2023/12/04	17:56:00	ok	ok	428.8560	57.230	0.066728	21.19	56.284	10.399	43457890.464322	9	427.3346	5.69570e-05	6.27118e-04
2023/12/04	18:01:00	--	ok	428.7420	57.219	0.066728	21.11	56.295	10.358	44679546.094971	11	427.2848	5.76186e-05	8.06055e-04
2023/12/04	18:01:07	ok	ok	429.0980	57.335	0.066741	21.13	56.286	10.366	31661135.250745	12	427.6054	5.58594e-05	7.42506e-04
2023/12/04	18:06:07	ok	ok	429.0140	57.329	0.066741	21.19	56.204	10.384	28123466.865144	9	427.6992	5.19736e-05	7.38883e-04
2023/12/04	18:11:07	ok	ok	429.0340	57.327	0.066741	21.26	56.181	10.422	31162054.999417	7	427.6073	5.54744e-05	6.67040e-04
2023/12/04	18:16:07	--	ok	429.2100	57.321	0.066741	21.33	56.170	10.462	31163383.080226	10	427.3982	6.24671e-05	6.84455e-04
2023/12/04	18:16:14	ok	ok	429.1800	57.330	0.066731	21.34	56.129	10.464	33845866.437450	9	427.4933	5.92322e-05	6.12983e-04
2023/12/04	18:21:14	ok	ok	429.1920	57.312	0.066731	21.33	56.135	10.455	28978449.263846	12	427.5647	5.64442e-05	7.94499e-04
2023/12/04	18:26:14	--	ok	429.2440	57.301	0.066731	21.38	56.098	10.484	23536785.294001	11	427.3123	6.45729e-05	6.43230e-04
2023/12/04	18:26:21	ok	ok	429.1140	57.316	0.066718	21.42	56.060	10.501	41391595.340870	12	427.5272	5.82858e-05	7.21665e-04
2023/12/04	18:31:21	ok	ok	429.2000	57.303	0.066718	21.42	56.074	10.504	42298381.136665	12	427.5386	5.74003e-05	7.60795e-04
2023/12/04	18:36:21	ok	ok	429.0920	57.304	0.066718	21.42	56.037	10.497	43272196.341442	12	427.5159	5.80215e-05	7.46473e-04
2023/12/04	18:41:21	ok	ok	429.0760	57.306	0.066718	21.51	56.039	10.549	38882278.046526	12	427.5073	5.87970e-05	7.68851e-04
2023/12/04	18:46:21	ok	ok	429.0580	57.279	0.066718	21.33	56.170	10.462	45379556.991217	13	427.3428	6.18512e-05	8.00081e-04
2023/12/04	18:51:21	ok	ok	428.9780	57.273	0.066718	21.27	56.263	10.445	45041830.498940	12	427.4083	5.82803e-05	7.30120e-04
2023/12/04	18:56:21	ok	ok	429.1020	57.259	0.066718	21.23	56.300	10.426	49965748.005754	12	427.3781	5.93118e-05	7.60001e-04
2023/12/04	19:01:21	ok	ok	428.9000	57.259	0.066718	21.20	56.275	10.405	48429074.277733	12	427.3626	5.86996e-05	7.57575e-04
2023/12/04	19:06:21	ok	ok	429.0140	57.256	0.066718	21.30	56.165	10.445	44834291.469864	12	427.3327	6.07907e-05	8.01141e-04
2023/12/04	19:11:21	ok	ok	428.9800	57.268	0.066718	21.36	56.197	10.484	44934871.535326	11	427.3366	5.94536e-05	6.10549e-04
2023/12/04	19:16:21	ok	ok	428.9760	57.267	0.066718	21.40	56.204	10.512	43787283.760588	12	427.3763	5.94850e-05	7.73726e-04
2023/12/04	19:21:21	ok	ok	428.9760	57.259	0.066718	21.42	56.175	10.522	40029022.101406	13	427.3433	6.03633e-05	7.76127e-04
2023/12/04	19:26:21	ok	ok	429.0080	57.251	0.066718	21.45	56.121	10.530	40001173.458865	12	427.3144	6.03541e-05	5.79159e-04
2023/12/04	19:31:21	--	ok	428.7920	57.255	0.066718	21.47	56.158	10.545	41101698.172186	10	427.2333	6.31290e-05	6.42957e-04
2023/12/04	19:31:28	ok	ok	428.9440	57.244	0.066729	21.44	56.153	10.528	41892364.854465	11	427.2367	6.25154e-05	5.84776e-04
2023/12/04	19:36:28	ok	ok	428.9740	57.247	0.066729	21.51	56.120	10.564	40250710.958261	12	427.1989	6.44011e-05	6.86680e-04
2023/12/04	19:41:28	ok	ok	428.8160	57.219	0.066729	21.41	56.194	10.518	43785577.937310	11	427.1587	6.41428e-05	6.70946e-04
2023/12/04	19:46:28	--	ok	428.7720	57.212	0.066729	21.31	56.245	10.467	46952348.058170	11	427.1867	6.11276e-05	6.39135e-04
2023/12/04	19:46:35	ok	ok	428.9020	57.208	0.066741	21.31	56.281	10.474	48992890.783885	12	427.2889	5.86187e-05	7.26377e-04
2023/12/04	19:51:35	--	ok	428.7860	57.202	0.066741	21.23	56.349	10.435	41679201.504607	12	427.2547	5.85208e-05	7.51922e-04
2023/12/04	19:51:42	ok	ok	429.1060	57.289	0.066752	21.23	56.368	10.439	44145569.142089	10	427.3612	6.13563e-05	6.06787e-04
2023/12/04	19:56:42	ok	ok	428.8720	57.289	0.066752	21.20	56.344	10.418	46642919.298680	11	427.3083	6.22112e-05	6.55951e-04
2023/12/04	20:01:42	ok	ok	429.0280	57.284	0.066752	21.20	56.275	10.405	46337889.329619	11	427.2035	6.63712e-05	7.13077e-04
2023/12/04	20:06:42	ok	ok	428.9260	57.286	0.066752	21.31	56.202	10.459	44833101.468800	12	427.3472	6.22661e-05	6.71772e-04
2023/12/04	20:11:42	ok	ok	429.0980	57.289	0.066752	21.38	56.213	10.505	43754503.152666	13	427.4515	5.91498e-05	8.38612e-04
2023/12/04	20:16:42	ok	ok	429.0760	57.293	0.066752	21.45	56.147	10.535	38778768.035743	11	427.3898	6.01232e-05	6.21549e-04
2023/12/04	20:21:42	ok	ok	429.0340	57.291	0.066752	21.42	56.162	10.520	37859729.897562	11	427.2795	6.36767e-05	6.35224e-04
2023/12/04	20:26:42	ok	ok	428.9880	57.278	0.066752	21.44	56.153	10.528	39920048.359467	13	427.3753	6.10161e-05	7.17125e-04
2023/12/04	20:31:42	ok	ok	429.0500	57.285	0.066752	21.47	56.193	10.552	39846526.246966	11	427.4272	5.96282e-05	8.37406e-04
2023/12/04	20:36:42	ok	ok	428.9200	57.275	0.066752	21.51	56.130	10.566	40451069.823364	12	427.5020	5.65001e-05	8.24222e-04
2023/12/04	20:41:42	ok	ok	428.9100	57.251	0.066752	21.41	56.298	10.537	47135971.910834	12	427.3758	5.93247e-05	7.27221e-04
2023/12/04	20:46:42	ok	ok	428.8560	57.241	0.066752	21.31	56.350	10.487	45211518.299595	13	427.3753	5.78133e-05	7.38302e-04
2023/12/04	20:51:42	ok	ok	428.9080	57.233	0.066752	21.26	56.399	10.462	48316288.901873	13	427.2149	6.25137e-05	7.92136e-04
2023/12/04	20:56:42	ok	ok	428.8940	57.229	0.066752	21.23	56.336	10.433	43660428.555954	13	427.2261	6.15820e-05	7.83965e-04
2023/12/04	21:01:42	ok	ok	428.8600	57.234	0.066752	21.26	56.295	10.443	47724548.216852	11	427.2496	5.96511e-05	5.89436e-04
2023/12/04	21:06:42	ok	ok	428.8740	57.240	0.066752	21.38	56.248	10.512	41291693.977888	11	427.2763	5.99361e-05	6.34357e-04
2023/12/04	21:11:42	ok	ok	428.9620	57.246	0.066752	21.45	56.202	10.545	40381211.763305	12	427.3797	5.82623e-05	7.83283e-04
2023/12/04	21:16:42	ok	ok	428.8340	57.239	0.066752	21.55	56.115	10.589	43850661.821145	13	427.4211	5.71807e-05	8.09694e-04
2023/12/04	21:21:42	ok	ok	428.9860	57.236	0.066752	21.55	56.172	10.600	41873800.756930	10	427.2783	6.15016e-05	6.12404e-04
2023/12/04	21:26:42	ok	ok	429.0520	57.235	0.066752	21.55	56.194	10.604	43540352.619931	13	427.1976	6.32006e-05	5.98282e-04
2023/12/04	21:31:42	ok	ok	429.1280	57.236	0.066752	21.62	56.138	10.638	42457867.282459	12	427.3581	5.89706e-05	8.04062e-04
2023/12/04	21:36:42	ok	ok	428.8940	57.227	0.066752	21.65	56.143	10.657	40413966.052172	12	427.1982	6.29880e-05	6.15323e-04
2023/12/04	21:41:42	ok	ok	428.9500	57.220	0.066752	21.58	56.199	10.623	42056557.031314	13	427.3217	5.84251e-05	7.48689e-04
2023/12/04	21:46:42	ok	ok	428.8720	57.207	0.066752	21.44	56.303	10.556	48486630.093170	12	427.3048	5.73621e-05	7.64472e-04
2023/12/04	21:51:42	ok	ok	428.9400	57.203	0.066752	21.37	56.381	10.527	50654402.266811	11	427.1480	6.11960e-05	6.24955e-04
2023/12/04	21:56:42	ok	ok	428.8700	57.179	0.066752	21.31	56.382	10.493	47277267.869628	12	427.0867	6.23957e-05	6.16154e-04
2023/12/04	22:01:42	ok	ok	428.8060	57.186	0.066752	21.29	56.391	10.478	43944512.712768	11	427.0881	6.13559e-05	6.16505e-04
2023/12/04	22:06:42	ok	ok	428.8680	57.197	0.066752	21.40	56.364	10.542	44694425.854856	12	427.1508	6.16027e-05	5.99695e-04
2023/12/04	22:11:42	ok	ok	428.8300	57.201	0.066752	21.51	56.234	10.586	40141106.959715	11	427.1504	6.10065e-05	5.87395e-04
2023/12/04	22:16:42	ok	ok	428.8780	57.194	0.066752	21.55	56.240	10.613	38170348.474756	13	427.0631	6.38378e-05	6.29315e-04
2023/12/04	22:21:42	ok	ok	428.8180	57.197	0.066752	21.60	56.202	10.634	41678864.440294	12	427.1277	6.20470e-05	6.10577e-04
2023/12/04	22:26:42	ok	ok	428.8980	57.203	0.066752	21.68	56.170	10.678	43288882.056069	11	427.1946	6.03172e-05	6.45343e-04
2023/12/04	22:31:42	ok	ok	429.0080	57.192	0.066752	21.67	56.190	10.674	41899489.432160	11	427.0889	6.30973e-05	6.20376e-04
2023/12/04	22:36:42	ok	ok	428.8960	57.189	0.066752	21.67	56.167	10.670	43400112.897264	12	427.2661	5.78762e-05	7.77842e-04
2023/12/04	22:41:42	ok	ok	428.8880	57.186	0.066752	21.65	56.222	10.672	42016170.428822	12	427.2518	5.74656e-05	7.59796e-04
2023/12/04	22:46:42	--	ok	428.7680	57.171	0.066752	21.51	56.382	10.614	41919285.381036	12	427.0374	6.25481e-05	5.71069e-04
2023/12/04	22:46:49	ok	ok	429.1580	57.254	0.066763	21.52	56.327	10.611	46498741.393031	11	427.3598	5.98925e-05	6.05066e-04
2023/12/04	22:51:49	ok	ok	428.9600	57.238	0.066763	21.42	56.400	10.565	42423509.684672	12	427.1268	6.50896e-05	6.31299e-04
2023/12/04	22:56:49	ok	ok	428.9600	57.244	0.066763	21.42	56.413	10.567	49253372.157728	13	427.3160	5.99753e-05	7.03460e-04
2023/12/04	23:01:49	ok	ok	429.0400	57.242	0.066763	21.57	56.231	10.619	41146173.912822	12	427.1164	6.61643e-05	6.55118e-04
2023/12/04	23:06:49	ok	ok	429.0100	57.255	0.066763	21.61	56.262	10.653	41334126.089323	12	427.2950	6.15688e-05	8.48795e-04
2023/12/04	23:11:49	ok	ok	428.9760	57.249	0.066763	21.67	56.271	10.689	40247560.549284	13	427.1100	6.75626e-05	6.80256e-04
2023/12/04	23:16:49	ok	ok	428.9960	57.246	0.066763	21.68	56.216	10.687	42457777.699850	13	427.2600	6.29147e-05	5.82482e-04
2023/12/04	23:21:49	ok	ok	429.1440	57.250	0.066763	21.75	56.249	10.738	44606994.414046	12	427.4584	5.55584e-05	7.30906e-04
2023/12/04	23:26:49	ok	ok	429.0660	57.240	0.066763	21.74	56.258	10.732	43334975.054750	13	427.4083	5.77528e-05	7.60923e-04
2023/12/04	23:31:49	ok	ok	429.0180	57.237	0.066763	21.75	56.181	10.725	43737133.480923	11	427.2741	6.10019e-05	5.76888e-04
2023/12/04	23:36:49	ok	ok	428.8880	57.221	0.066763	21.68	56.316	10.706	40460024.217019	13	427.2753	6.02168e-05	7.90990e-04
2023/12/04	23:41:49	ok	ok	428.9200	57.207	0.066763	21.60	56.371	10.666	40098795.634154	13	427.2712	5.91807e-05	8.08404e-04
2023/12/04	23:46:49	ok	ok	428.8760	57.205	0.066763	21.55	56.390	10.641	42739816.254805	11	427.0441	6.58894e-05	7.37898e-04
2023/12/04	23:51:49	ok	ok	428.9100	57.206	0.066763	21.54	56.350	10.626	41981790.156951	11	427.0286	6.60068e-05	6.91152e-04
2023/12/04	23:56:49	ok	ok	428.9080	57.207	0.066763	21.65	56.257	10.679	42822675.853841	12	427.1618	6.16635e-05	6.28575e-04
2023/12/05	00:01:49	ok	ok	428.9300	57.211	0.066763	21.70	56.252	10.704	42336728.010985	10	427.1541	6.25097e-05	6.35186e-04
2023/12/05	00:06:49	ok	ok	428.8620	57.210	0.066763	21.74	56.167	10.714	44382649.247142	10	427.1743	6.18212e-05	6.23945e-04
2023/12/05	00:11:49	ok	ok	428.8680	57.203	0.066763	21.75	56.284	10.745	41840489.766830	12	427.0987	6.39400e-05	6.17019e-04
2023/12/05	00:16:50	ok	ok	428.9000	57.200	0.066763	21.81	56.236	10.770	42162391.231385	12	427.2920	5.85628e-05	8.22008e-04
2023/12/05	00:21:49	ok	ok	428.9560	57.205	0.066763	21.82	56.226	10.777	42845299.905128	11	427.1891	6.09060e-05	6.12276e-04
2023/12/05	00:26:49	ok	ok	428.9200	57.203	0.066763	21.85	56.220	10.794	41946658.778245	10	427.1556	6.19273e-05	6.34647e-04
2023/12/05	00:31:49	ok	ok	428.9040	57.183	0.066763	21.68	56.353	10.713	41952786.730722	12	427.1556	6.04039e-05	6.15206e-04
2023/12/05	00:36:49	--	ok	428.7820	57.179	0.066763	21.61	56.478	10.694	40932349.166903	12	427.0659	6.11157e-05	5.80663e-04
2023/12/05	00:36:56	ok	ok	429.1740	57.259	0.066774	21.64	56.403	10.698	26906423.428082	11	427.2659	6.28394e-05	5.99000e-04
2023/12/05	00:41:56	ok	ok	429.0280	57.240	0.066774	21.51	56.472	10.631	28902363.499329	13	427.2789	6.06847e-05	8.51377e-04
2023/12/05	00:46:56	ok	ok	429.0740	57.244	0.066774	21.54	56.376	10.630	27997964.123982	11	427.1853	6.34205e-05	6.02108e-04
2023/12/05	00:51:56	ok	ok	429.0040	57.242	0.066774	21.65	56.336	10.694	33375368.263713	10	427.2960	6.09479e-05	5.96585e-04
2023/12/05	00:56:56	ok	ok	429.0120	57.244	0.066774	21.70	56.286	10.710	29439425.229256	11	427.2021	6.38101e-05	6.52325e-04
2023/12/05	01:01:56	ok	ok	429.0640	57.239	0.066774	21.75	56.272	10.743	28159537.993974	11	427.2947	6.05347e-05	5.88264e-04
2023/12/05	01:06:56	ok	ok	429.0340	57.232	0.066774	21.72	56.280	10.726	31727773.300509	11	427.1868	6.38699e-05	6.50006e-04
2023/12/05	01:11:56	--	ok	429.2140	57.238	0.066774	21.75	56.341	10.756	27109374.160655	12	427.1807	6.43995e-05	6.40749e-04
2023/12/05	01:12:03	ok	ok	428.9520	57.214	0.066764	21.77	56.318	10.760	44482697.880226	10	427.4546	5.43110e-05	7.26849e-04
2023/12/05	01:17:02	ok	ok	428.9260	57.227	0.066764	21.75	56.316	10.751	40529083.847922	10	427.1681	6.32972e-05	6.86651e-04
2023/12/05	01:22:02	ok	ok	428.8020	57.229	0.066764	21.75	56.353	10.758	41948245.183729	9	427.2298	6.13325e-05	6.59948e-04
2023/12/05	01:27:02	ok	ok	428.8600	57.201	0.066764	21.58	56.463	10.673	39077301.472480	11	427.0907	6.41807e-05	6.52326e-04
2023/12/05	01:32:02	--	ok	428.7160	57.189	0.066764	21.50	56.518	10.631	45211745.399731	10	427.1241	6.07793e-05	5.98526e-04
2023/12/05	01:32:09	ok	ok	428.8700	57.215	0.066778	21.55	56.490	10.660	47707772.226730	10	427.1776	6.18159e-05	5.91338e-04
2023/12/05	01:37:09	ok	ok	428.8880	57.206	0.066778	21.48	56.458	10.612	43395515.308195	12	427.0520	6.50772e-05	6.33253e-04
2023/12/05	01:42:09	ok	ok	428.8040	57.214	0.066778	21.55	56.364	10.636	40704116.085928	11	427.2301	5.99057e-05	6.74940e-04
2023/12/05	01:47:09	ok	ok	428.8600	57.215	0.066778	21.61	56.419	10.683	41481576.757682	11	427.1662	6.16787e-05	6.23381e-04
2023/12/05	01:52:09	ok	ok	428.9060	57.217	0.066778	21.68	56.341	10.711	37246028.648801	12	427.3328	5.76746e-05	7.70775e-04
2023/12/05	01:57:09	--	ok	428.7880	57.210	0.066778	21.68	56.341	10.711	35451863.793547	13	427.2039	6.13477e-05	7.81072e-04
2023/12/05	01:57:16	ok	ok	429.0800	57.294	0.066788	21.74	56.294	10.738	42303378.659324	10	427.4272	6.10113e-05	5.91821e-04
2023/12/05	02:02:16	ok	ok	429.1580	57.299	0.066788	21.75	56.272	10.743	43705751.849614	12	427.4714	5.97292e-05	8.02077e-04
2023/12/05	02:07:16	ok	ok	429.1220	57.285	0.066788	21.75	56.258	10.740	37784256.766524	12	427.5150	5.74596e-05	7.92488e-04
2023/12/05	02:12:16	ok	ok	429.0460	57.283	0.066788	21.75	56.341	10.756	38978501.272134	13	427.4618	5.89266e-05	8.16499e-04
2023/12/05	02:17:16	ok	ok	429.0520	57.267	0.066788	21.74	56.362	10.751	41970949.705208	12	427.2858	6.31871e-05	5.94589e-04
2023/12/05	02:22:16	ok	ok	428.9700	57.261	0.066788	21.60	56.464	10.683	41222814.073351	11	427.3068	6.07681e-05	6.23253e-04
2023/12/05	02:27:16	ok	ok	429.0560	57.247	0.066788	21.54	56.533	10.660	45808077.651282	13	427.2700	6.14893e-05	8.44228e-04
2023/12/05	02:32:16	ok	ok	428.9040	57.245	0.066788	21.48	56.559	10.630	47712435.405560	12	427.3018	5.94892e-05	7.67211e-04
2023/12/05	02:37:16	ok	ok	428.9000	57.220	0.066788	21.45	56.555	10.612	47318175.081704	12	427.1032	6.47074e-05	6.43399e-04
2023/12/05	02:42:16	ok	ok	428.8200	57.217	0.066788	21.38	56.588	10.575	45654748.443950	10	427.1506	6.29275e-05	6.55320e-04
2023/12/05	02:47:16	ok	ok	428.8140	57.233	0.066788	21.52	56.405	10.626	39997354.090496	12	427.1742	6.33818e-05	6.15703e-04
2023/12/05	02:52:16	ok	ok	429.0000	57.235	0.066788	21.62	56.364	10.681	43636245.762977	12	427.1890	6.29250e-05	5.88299e-04
2023/12/05	02:57:16	ok	ok	428.9740	57.237	0.066788	21.67	56.371	10.709	38714678.738488	12	427.0769	6.68291e-05	6.43422e-04
2023/12/05	03:02:16	ok	ok	428.9220	57.242	0.066788	21.74	56.327	10.745	42897237.419054	11	427.2830	5.99145e-05	6.29987e-04
2023/12/05	03:07:16	ok	ok	428.9060	57.232	0.066788	21.75	56.353	10.758	42162643.008516	13	427.3249	6.02424e-05	7.68859e-04
2023/12/05	03:12:16	--	ok	428.7780	57.226	0.066788	21.75	56.396	10.766	41244094.263191	11	427.2325	6.15886e-05	6.54737e-04
2023/12/05	03:12:23	ok	ok	429.1740	57.322	0.0668	21.77	56.378	10.771	43549188.918228	11	427.4538	6.11366e-05	5.88474e-04
2023/12/05	03:17:23	ok	ok	429.1540	57.319	0.0668	21.80	56.291	10.773	43975777.634330	11	427.4435	6.11193e-05	6.09556e-04
2023/12/05	03:22:23	--	ok	429.2120	57.309	0.0668	21.78	56.312	10.767	41760106.943098	11	427.4103	6.21988e-05	6.12420e-04
2023/12/05	03:22:30	--	ok	429.2940	57.307	0.066789	21.81	56.350	10.792	26774040.240603	11	427.4792	5.95477e-05	5.93066e-04
2023/12/05	03:22:38	ok	ok	429.1760	57.264	0.066773	21.75	56.258	10.740	36291346.386209	12	427.5031	5.82213e-05	6.72617e-04
2023/12/05	03:27:37	--	ok	429.2780	57.292	0.066773	21.64	56.492	10.715	25546553.471168	12	427.3527	6.27575e-05	6.09046e-04
2023/12/05	03:27:45	ok	ok	429.1100	57.284	0.066759	21.70	56.455	10.743	39866245.426195	9	427.4398	5.93017e-05	6.01726e-04
2023/12/05	03:32:44	ok	ok	428.9900	57.280	0.066759	21.58	56.483	10.677	36207546.071423	12	427.3150	6.25197e-05	6.76837e-04
2023/12/05	03:37:44	ok	ok	428.9980	57.263	0.066759	21.52	56.542	10.652	42905666.203356	12	427.4380	5.69549e-05	7.66802e-04
2023/12/05	03:42:44	ok	ok	429.0180	57.257	0.066759	21.50	56.538	10.635	45915106.966362	12	427.3741	5.86903e-05	7.33517e-04
2023/12/05	03:47:44	ok	ok	428.9880	57.256	0.066759	21.50	56.550	10.637	43213251.797267	12	427.1549	6.57131e-05	6.75220e-04
2023/12/05	03:52:44	ok	ok	429.0500	57.260	0.066759	21.48	56.515	10.622	40809027.327292	11	427.2410	6.31164e-05	6.70034e-04
2023/12/05	03:57:44	ok	ok	429.0500	57.273	0.066759	21.65	56.426	10.711	40231696.687682	11	427.3403	5.98450e-05	6.21732e-04
2023/12/05	04:02:44	ok	ok	428.9860	57.265	0.066759	21.71	56.414	10.743	40767988.598707	11	427.1854	6.55818e-05	6.77105e-04
2023/12/05	04:07:44	ok	ok	428.9700	57.249	0.066759	21.74	56.394	10.758	43049460.813034	12	427.3837	5.97607e-05	7.70841e-04
2023/12/05	04:12:44	ok	ok	429.0020	57.264	0.066759	21.75	56.364	10.760	42005801.638498	12	427.4522	5.71537e-05	7.80022e-04
2023/12/05	04:17:44	ok	ok	428.9680	57.254	0.066759	21.75	56.385	10.764	38016188.008710	11	427.2081	6.51537e-05	6.69801e-04
2023/12/05	04:22:44	ok	ok	429.1180	57.268	0.066759	21.82	56.364	10.803	42012538.108257	13	427.3649	6.02804e-05	7.98603e-04
2023/12/05	04:27:44	ok	ok	429.0200	57.244	0.066759	21.80	56.349	10.784	38363560.676746	13	427.2797	6.25780e-05	6.24435e-04
2023/12/05	04:32:44	ok	ok	429.0260	57.240	0.066759	21.71	56.504	10.760	40445041.459009	13	427.1479	6.51841e-05	6.66447e-04
2023/12/05	04:37:44	ok	ok	428.8900	57.216	0.066759	21.60	56.565	10.702	38965534.876700	12	427.3343	5.77236e-05	7.30453e-04
2023/12/05	04:42:44	ok	ok	428.8960	57.218	0.066759	21.55	56.582	10.678	36769213.934469	11	427.1081	6.41579e-05	6.40413e-04
2023/12/05	04:47:44	ok	ok	428.8880	57.203	0.066759	21.51	56.506	10.637	40052537.501455	13	427.2425	5.92233e-05	7.89778e-04
2023/12/05	04:52:44	ok	ok	428.8760	57.215	0.066759	21.58	56.414	10.664	39593543.993771	11	427.0724	6.50428e-05	6.58075e-04
2023/12/05	04:57:44	ok	ok	428.9460	57.217	0.066759	21.70	56.344	10.721	40037381.505388	13	427.2931	5.85915e-05	7.76886e-04
2023/12/05	05:02:44	ok	ok	428.9120	57.219	0.066759	21.71	56.414	10.743	42669323.800058	13	427.4023	5.58153e-05	7.45979e-04
2023/12/05	05:07:44	ok	ok	428.9200	57.212	0.066759	21.74	56.419	10.762	40827009.699301	11	427.2587	5.94017e-05	5.88789e-04
2023/12/05	05:12:44	ok	ok	428.8240	57.217	0.066759	21.77	56.378	10.771	36692167.013140	11	427.1098	6.47666e-05	6.45001e-04
2023/12/05	05:17:44	ok	ok	428.9060	57.212	0.066759	21.80	56.417	10.797	41212495.841740	10	427.2574	5.93717e-05	6.84245e-04
2023/12/05	05:22:44	ok	ok	428.9480	57.210	0.066759	21.80	56.359	10.786	43336240.882963	10	427.0786	6.57610e-05	7.21182e-04
2023/12/05	05:27:44	ok	ok	428.8620	57.195	0.066759	21.70	56.513	10.754	38665715.501498	11	427.1448	6.12561e-05	5.97070e-04
2023/12/05	05:32:44	ok	ok	428.8000	57.189	0.066759	21.60	56.509	10.692	40109434.591444	11	427.1679	5.92526e-05	5.95969e-04
2023/12/05	05:37:44	--	ok	428.7720	57.187	0.066759	21.54	56.591	10.671	40126855.650954	11	427.0353	6.30693e-05	6.00271e-04
2023/12/05	05:37:51	ok	ok	428.9380	57.180	0.06677	21.58	56.495	10.679	33077928.955580	12	427.2469	5.65927e-05	7.25759e-04
2023/12/05	05:42:50	--	ok	428.7740	57.177	0.06677	21.47	56.602	10.629	43346078.946366	11	427.1861	5.71830e-05	7.79486e-04
2023/12/05	05:42:58	--	ok	428.7620	57.170	0.066782	21.45	56.555	10.612	43165413.232588	9	427.1256	5.80705e-05	5.91861e-04
2023/12/05	05:43:05	--	ok	428.7800	57.156	0.066794	21.45	56.588	10.618	42871822.750589	11	426.9951	6.25445e-05	6.00329e-04
2023/12/05	05:43:12	ok	ok	428.8240	57.156	0.066806	21.33	56.716	10.563	27840997.599234	10	427.0300	6.10196e-05	5.96340e-04
2023/12/05	05:48:12	ok	ok	428.9280	57.199	0.066806	21.44	56.597	10.611	29935654.034259	10	427.1419	6.16648e-05	6.15588e-04
2023/12/05	05:53:12	ok	ok	428.9700	57.216	0.066806	21.51	56.529	10.641	23575932.007166	10	427.1466	6.17193e-05	6.51687e-04
2023/12/05	05:58:12	ok	ok	428.9180	57.213	0.066806	21.61	56.455	10.690	25293903.358581	10	427.1716	6.14844e-05	6.23294e-04
2023/12/05	06:03:12	--	ok	428.7920	57.202	0.066806	21.61	56.419	10.683	22717078.640486	11	427.2039	5.98280e-05	6.35770e-04
2023/12/05	06:03:20	ok	ok	429.1100	57.284	0.066816	21.61	56.410	10.681	24663923.782090	11	427.3133	6.30953e-05	6.13046e-04
2023/12/05	06:08:19	ok	ok	429.0360	57.278	0.066816	21.62	56.400	10.688	25072264.413486	10	427.3277	6.22901e-05	6.36456e-04
2023/12/05	06:13:19	ok	ok	429.0180	57.282	0.066816	21.67	56.440	10.722	26119818.647706	12	427.3690	6.08630e-05	6.09550e-04
2023/12/05	06:18:19	ok	ok	429.1800	57.267	0.066816	21.64	56.460	10.709	22113289.481205	10	427.3324	6.20902e-05	6.71838e-04
2023/12/05	06:23:19	ok	ok	428.9740	57.268	0.066816	21.70	56.445	10.741	26529143.830438	12	427.5070	5.61290e-05	7.67515e-04
2023/12/05	06:28:19	ok	ok	428.9760	57.261	0.066816	21.62	56.524	10.711	25806463.789006	11	427.4749	5.64079e-05	8.21429e-04
2023/12/05	06:33:19	ok	ok	428.8500	57.235	0.066816	21.50	56.641	10.654	32217645.443492	10	427.2398	6.22010e-05	6.76889e-04
2023/12/05	06:38:19	ok	ok	428.9520	57.221	0.066816	21.41	56.593	10.593	30273762.950913	11	427.3328	5.83600e-05	7.61262e-04
2023/12/05	06:43:19	ok	ok	428.8380	57.225	0.066816	21.37	56.655	10.578	28346763.186925	11	427.3262	5.76087e-05	8.23591e-04
2023/12/05	06:48:19	ok	ok	428.9200	57.222	0.066816	21.34	56.696	10.569	28599391.611529	11	427.2783	5.89990e-05	8.13342e-04
2023/12/05	06:53:19	ok	ok	428.8160	57.209	0.066816	21.31	56.634	10.540	29257104.460012	12	427.3289	5.65455e-05	7.83698e-04
2023/12/05	06:58:19	--	ok	428.7460	57.202	0.066816	21.27	56.707	10.527	28302628.509822	11	427.2926	5.63999e-05	7.86922e-04
2023/12/05	06:58:26	ok	ok	429.0020	57.317	0.066829	21.30	56.675	10.539	31856498.907855	11	427.4193	6.04877e-05	5.95463e-04
2023/12/05	07:03:26	ok	ok	429.1360	57.304	0.066829	21.33	56.568	10.536	28681345.398151	11	427.4065	6.04757e-05	5.93051e-04
2023/12/05	07:08:26	ok	ok	429.1600	57.317	0.066829	21.44	56.518	10.597	24601158.162999	11	427.5294	5.75168e-05	7.71886e-04
2023/12/05	07:13:26	ok	ok	429.1380	57.308	0.066829	21.45	56.565	10.614	28497800.252420	11	427.3879	6.19166e-05	5.78117e-04
2023/12/05	07:18:26	--	ok	429.2540	57.303	0.066829	21.51	56.529	10.641	26923373.017309	11	427.3902	6.17690e-05	6.30994e-04
2023/12/05	07:18:34	ok	ok	429.0920	57.306	0.066817	21.52	56.522	10.648	43802350.630808	12	427.5356	5.72654e-05	7.38031e-04
2023/12/05	07:23:33	ok	ok	429.0420	57.304	0.066817	21.52	56.522	10.648	41588637.073920	9	427.4198	6.11478e-05	6.60550e-04
2023/12/05	07:28:33	ok	ok	429.0600	57.314	0.066817	21.58	56.474	10.675	39006915.113305	9	427.4161	6.16574e-05	6.69367e-04
2023/12/05	07:33:33	ok	ok	429.0360	57.302	0.066817	21.58	56.463	10.673	40926938.956124	11	427.6128	5.54558e-05	8.23218e-04
2023/12/05	07:38:33	ok	ok	429.1500	57.307	0.066817	21.62	56.524	10.711	38623753.249633	12	427.5371	5.77917e-05	7.53943e-04
2023/12/05	07:43:33	ok	ok	429.0140	57.291	0.066817	21.45	56.611	10.622	46752258.769645	13	427.3949	6.06550e-05	7.61324e-04
2023/12/05	07:48:33	ok	ok	428.9760	57.279	0.066817	21.37	56.666	10.580	47003570.358693	12	427.4736	5.70142e-05	7.59768e-04
2023/12/05	07:53:33	ok	ok	428.9460	57.254	0.066817	21.29	56.730	10.541	44507746.568481	12	427.3991	5.71286e-05	8.11170e-04
2023/12/05	07:58:33	ok	ok	428.9680	57.264	0.066817	21.30	56.712	10.546	45443209.231946	9	427.2306	6.22755e-05	6.61905e-04
2023/12/05	08:03:33	ok	ok	428.9840	57.252	0.066817	21.24	56.735	10.516	43378859.462557	12	427.3424	5.84472e-05	7.68341e-04
2023/12/05	08:08:33	ok	ok	429.0420	57.261	0.066817	21.37	56.551	10.559	41473763.631368	12	427.2569	6.18059e-05	6.18456e-04
2023/12/05	08:13:33	ok	ok	429.0120	57.265	0.066817	21.45	56.555	10.612	41244169.043248	12	427.3441	5.95419e-05	7.89075e-04
2023/12/05	08:18:33	ok	ok	429.0140	57.256	0.066817	21.48	56.559	10.630	34918588.547776	12	427.2302	6.34817e-05	6.45079e-04
2023/12/05	08:23:33	ok	ok	428.9760	57.262	0.066817	21.52	56.565	10.656	38091449.275500	12	427.2934	6.23930e-05	8.64100e-04
2023/12/05	08:28:33	ok	ok	428.8160	57.261	0.066817	21.57	56.504	10.671	37422099.227744	12	427.4126	5.74758e-05	7.59774e-04
2023/12/05	08:33:33	ok	ok	429.0020	57.251	0.066817	21.58	56.532	10.686	40429081.409949	13	427.4087	5.77984e-05	7.32293e-04
2023/12/05	08:38:33	ok	ok	429.0880	57.258	0.066817	21.60	56.497	10.689	39016851.461278	13	427.3245	6.11303e-05	7.83526e-04
2023/12/05	08:43:33	ok	ok	428.9100	57.241	0.066817	21.52	56.542	10.652	36520231.472116	12	427.4365	5.52664e-05	7.61070e-04
2023/12/05	08:48:33	ok	ok	428.9980	57.229	0.066817	21.42	56.606	10.603	45207672.167528	12	427.3657	5.65176e-05	8.06762e-04
2023/12/05	08:53:33	ok	ok	428.8780	57.217	0.066817	21.31	56.703	10.553	45978743.740933	13	427.2043	6.06753e-05	7.81661e-04
2023/12/05	08:58:33	ok	ok	428.9240	57.213	0.066817	21.29	56.742	10.544	44011958.109693	11	427.1777	6.02948e-05	5.92156e-04
2023/12/05	09:03:33	ok	ok	428.8840	57.209	0.066817	21.26	56.762	10.529	45123792.628994	12	427.2793	5.65642e-05	8.26272e-04
2023/12/05	09:08:33	ok	ok	428.8540	57.213	0.066817	21.40	56.625	10.590	46423485.229569	10	427.2107	5.95040e-05	6.13866e-04
2023/12/05	09:13:33	ok	ok	428.8780	57.220	0.066817	21.47	56.556	10.620	39213257.935739	12	427.3092	5.77097e-05	7.65014e-04
2023/12/05	09:18:33	ok	ok	428.9620	57.216	0.066817	21.47	56.602	10.629	37410882.580723	11	427.2857	5.81304e-05	8.07021e-04
2023/12/05	09:23:33	ok	ok	428.9040	57.213	0.066817	21.50	56.561	10.639	37342270.344342	13	427.2182	6.08802e-05	8.38124e-04
2023/12/05	09:28:33	--	ok	428.7800	57.214	0.066817	21.54	56.556	10.664	37747357.852129	12	427.3267	5.63033e-05	7.13511e-04
2023/12/05	09:28:41	ok	ok	428.8540	57.203	0.066827	21.50	56.538	10.635	28222653.183199	11	427.1089	6.33141e-05	6.06176e-04
2023/12/05	09:33:40	ok	ok	429.0800	57.202	0.066827	21.54	56.568	10.667	25537167.632627	12	427.1356	6.22209e-05	5.74450e-04
2023/12/05	09:38:40	--	ok	428.7900	57.210	0.066827	21.60	56.555	10.700	25272996.281487	10	427.3876	5.40214e-05	8.03674e-04
2023/12/05	09:38:47	ok	ok	429.1880	57.259	0.066838	21.55	56.559	10.673	24239946.613402	10	427.3273	6.16613e-05	5.90761e-04
2023/12/05	09:43:47	--	ok	429.2440	57.264	0.066838	21.60	56.519	10.694	22934945.485402	11	427.3549	6.12542e-05	8.89848e-04
2023/12/05	09:43:54	ok	ok	429.0740	57.280	0.066826	21.62	56.481	10.703	29124728.944764	13	427.3559	6.14478e-05	5.53480e-04
2023/12/05	09:48:54	--	ok	429.2820	57.263	0.066826	21.61	56.545	10.707	23397917.816616	9	427.5797	5.33898e-05	7.79069e-04
2023/12/05	09:49:01	ok	ok	429.1560	57.272	0.066811	21.62	56.501	10.707	28539909.166758	12	427.3775	6.03330e-05	7.31241e-04
2023/12/05	09:54:01	ok	ok	429.1280	57.263	0.066811	21.51	56.666	10.667	27574182.403101	13	427.3779	5.94218e-05	7.68725e-04
2023/12/05	09:59:02	ok	ok	428.9840	57.247	0.066811	21.42	56.675	10.616	30705727.759301	11	427.4532	5.54188e-05	8.21378e-04
2023/12/05	10:04:01	ok	ok	429.0380	57.244	0.066811	21.34	56.776	10.584	26563037.316567	10	427.2152	6.20362e-05	6.28968e-04
2023/12/05	10:09:01	ok	ok	429.0880	57.251	0.066811	21.42	56.696	10.620	32317244.297126	10	427.2462	6.12211e-05	5.96889e-04
2023/12/05	10:14:01	ok	ok	429.0280	57.253	0.066811	21.54	56.648	10.682	26005169.716268	11	427.2686	6.13108e-05	6.14951e-04
2023/12/05	10:19:02	--	ok	429.2560	57.251	0.066811	21.61	56.545	10.707	23697355.268281	9	427.4908	5.49419e-05	7.81523e-04
2023/12/05	10:19:09	ok	ok	429.0580	57.245	0.066798	21.61	56.591	10.716	39655083.139047	11	427.2256	6.30605e-05	6.01561e-04
2023/12/05	10:24:08	ok	ok	429.0100	57.252	0.066798	21.65	56.518	10.728	38123893.209331	12	427.4305	5.70380e-05	7.51144e-04
2023/12/05	10:29:09	ok	ok	428.9420	57.250	0.066798	21.67	56.577	10.748	38135234.519531	11	427.1766	6.46717e-05	6.68604e-04
2023/12/05	10:34:08	ok	ok	429.0580	57.250	0.066798	21.70	56.593	10.769	39759858.564951	12	427.2047	6.38513e-05	6.56112e-04
2023/12/05	10:39:08	ok	ok	429.0720	57.248	0.066798	21.72	56.555	10.778	37322045.823114	11	427.2658	6.17246e-05	6.35546e-04
2023/12/05	10:44:08	ok	ok	429.1220	57.244	0.066798	21.78	56.550	10.812	39294009.636029	12	427.4629	5.59401e-05	7.57695e-04
2023/12/05	10:49:08	ok	ok	429.0500	57.245	0.066798	21.78	56.606	10.823	38258140.151538	12	427.4301	5.66760e-05	8.09843e-04
2023/12/05	10:54:08	ok	ok	428.9620	57.249	0.066798	21.80	56.551	10.822	38067687.515027	11	427.3045	6.04981e-05	6.27399e-04
2023/12/05	10:59:08	ok	ok	429.0780	57.246	0.066798	21.84	56.605	10.858	38888755.801592	13	427.3189	6.09221e-05	8.34497e-04
2023/12/05	11:04:08	ok	ok	428.9860	57.234	0.066798	21.85	56.561	10.859	35645846.235740	12	427.2383	6.31615e-05	6.38618e-04
2023/12/05	11:09:08	ok	ok	428.9500	57.244	0.066798	21.87	56.609	10.877	40330853.724224	12	427.1994	6.38754e-05	6.84928e-04
2023/12/05	11:14:08	ok	ok	429.0400	57.255	0.066798	21.91	56.605	10.903	39066272.083099	13	427.1566	6.67686e-05	6.29702e-04
2023/12/05	11:19:08	ok	ok	428.9880	57.239	0.066798	21.96	56.545	10.927	38472518.579326	12	427.2623	6.16704e-05	6.14057e-04
2023/12/05	11:24:08	ok	ok	428.9900	57.237	0.066798	21.95	56.600	10.929	38091199.174844	11	427.2797	6.08705e-05	5.81789e-04
2023/12/05	11:29:08	ok	ok	428.9680	57.248	0.066798	21.96	56.602	10.938	36314012.612987	12	427.2712	6.10307e-05	5.73505e-04
2023/12/05	11:34:08	ok	ok	428.8960	57.227	0.066798	21.93	56.689	10.936	38033353.064736	11	427.1366	6.48956e-05	6.37792e-04
2023/12/05	11:39:08	ok	ok	429.0380	57.210	0.066798	21.81	56.738	10.866	35282684.386427	12	427.1372	6.36445e-05	6.30479e-04
2023/12/05	11:44:08	ok	ok	428.9020	57.202	0.066798	21.72	56.735	10.812	36278281.579151	11	427.1284	6.26028e-05	6.15409e-04
2023/12/05	11:49:08	ok	ok	428.9080	57.204	0.066798	21.80	56.724	10.855	34910993.424778	12	427.3020	5.77637e-05	7.35982e-04
2023/12/05	11:54:08	ok	ok	429.0640	57.202	0.066798	21.85	56.629	10.872	36317006.650412	13	427.2682	5.93169e-05	7.82238e-04
2023/12/05	11:59:08	ok	ok	428.8500	57.197	0.066798	21.93	56.643	10.927	37919166.921978	12	427.1234	6.38378e-05	6.78334e-04
2023/12/05	12:04:08	ok	ok	428.9340	57.201	0.066798	21.98	56.628	10.951	40361933.476731	13	427.2661	6.04642e-05	8.20483e-04
2023/12/05	12:09:08	ok	ok	428.9840	57.202	0.066798	22.03	56.614	10.984	37569109.384454	13	427.2792	5.99605e-05	8.22270e-04
2023/12/05	12:14:08	ok	ok	428.9640	57.194	0.066798	22.06	56.609	11.001	37472219.625320	11	427.2093	6.13058e-05	5.86395e-04
2023/12/05	12:19:09	ok	ok	428.9380	57.191	0.066798	22.09	56.600	11.020	37760103.938597	12	427.1462	6.35528e-05	6.66061e-04
2023/12/05	12:24:08	ok	ok	428.8360	57.174	0.066798	21.77	56.570	10.808	50112800.588577	13	427.0649	6.26665e-05	5.79672e-04
2023/12/05	12:29:08	--	ok	428.7020	57.148	0.066798	21.47	56.579	10.624	44451222.762616	13	427.0746	5.82913e-05	7.84452e-04
2023/12/05	12:29:16	--	ok	428.6720	57.151	0.066813	21.41	56.674	10.608	45465181.948513	11	426.9790	6.01989e-05	5.99849e-04
2023/12/05	12:29:23	--	ok	428.6980	57.140	0.06683	21.33	56.716	10.563	42635292.164695	10	427.1149	5.50638e-05	7.28982e-04
2023/12/05	12:29:30	--	ok	428.7880	57.148	0.066846	21.33	56.922	10.602	33312640.109277	9	427.0559	5.91492e-05	6.16652e-04
2023/12/05	12:29:37	ok	ok	428.9360	57.179	0.066856	21.30	56.985	10.597	32377944.586438	11	427.2440	5.85594e-05	7.09980e-04
2023/12/05	12:34:37	ok	ok	429.1800	57.222	0.066856	21.27	56.605	10.508	31886370.192540	12	427.3478	5.78052e-05	7.79500e-04
2023/12/05	12:39:37	ok	ok	428.9480	57.221	0.066856	21.11	56.771	10.445	29084236.500578	10	427.0219	6.61754e-05	8.17563e-04
2023/12/05	12:44:37	ok	ok	428.8520	57.199	0.066856	20.99	56.799	10.373	29224018.445765	12	427.1748	5.91785e-05	7.28422e-04
2023/12/05	12:49:37	ok	ok	428.8960	57.184	0.066856	20.87	56.962	10.334	29106525.490173	10	427.0205	6.26255e-05	6.67615e-04
2023/12/05	12:54:37	--	ok	428.7900	57.158	0.066856	20.78	57.014	10.285	29164368.448876	10	426.9698	6.22432e-05	6.59867e-04
2023/12/05	12:54:45	ok	ok	429.0700	57.243	0.066867	20.75	57.053	10.275	42621853.581986	12	427.1692	6.18530e-05	5.99680e-04
2023/12/05	12:59:44	ok	ok	428.9580	57.217	0.066867	20.69	57.032	10.238	28205221.186150	12	427.2372	5.84343e-05	6.98122e-04
2023/12/05	13:04:44	ok	ok	428.9940	57.221	0.066867	20.60	57.188	10.215	26922534.631597	12	427.2019	6.07004e-05	8.81597e-04
2023/12/05	13:09:44	ok	ok	428.9780	57.196	0.066867	20.49	57.227	10.154	27217243.154877	12	427.0861	6.18529e-05	7.92111e-04
2023/12/05	13:14:44	ok	ok	428.8460	57.189	0.066867	20.40	57.348	10.125	29510325.261355	9	427.3167	5.26911e-05	7.29401e-04
2023/12/05	13:19:44	ok	ok	429.0560	57.181	0.066867	20.40	57.440	10.141	29194793.017077	12	427.0327	6.13908e-05	7.86800e-04
2023/12/05	13:24:44	--	ok	428.5740	57.158	0.066867	20.25	57.494	10.059	27308908.345097	9	427.2800	5.14263e-05	7.00611e-04
2023/12/05	13:24:51	--	ok	429.3000	57.335	0.066889	20.26	57.485	10.065	26183949.468037	11	427.5380	5.80398e-05	6.97894e-04
2023/12/05	13:24:59	--	ok	429.4400	57.306	0.066874	20.18	57.465	10.013	29834027.225105	11	427.4583	5.85701e-05	7.14660e-04
2023/12/05	13:25:06	ok	ok	429.1960	57.276	0.066851	20.04	57.659	9.965	29285531.930146	11	427.4525	5.66278e-05	7.24982e-04
2023/12/05	13:30:06	--	ok	429.2060	57.309	0.066851	20.08	57.653	9.988	25804500.165064	9	427.3772	5.93377e-05	6.21180e-04
2023/12/05	13:30:13	--	ok	429.2140	57.319	0.06684	20.08	57.653	9.988	46482656.508369	10	427.5074	5.55967e-05	7.19469e-04
2023/12/05	13:30:21	ok	ok	429.1100	57.306	0.066829	20.08	57.641	9.986	29310428.797967	10	427.5230	5.55625e-05	7.23723e-04
2023/12/05	13:35:20	--	ok	429.2620	57.294	0.066829	20.03	57.635	9.953	30054997.406135	9	427.5846	5.23883e-05	7.09012e-04
2023/12/05	13:35:28	ok	ok	429.1260	57.268	0.066816	19.97	57.639	9.921	29954902.148426	10	427.4080	5.63072e-05	6.90154e-04
2023/12/05	13:40:27	ok	ok	429.0120	57.294	0.066816	20.07	57.639	9.978	25399444.797087	9	427.5696	5.25024e-05	6.77907e-04
2023/12/05	13:45:27	ok	ok	429.1260	57.280	0.066816	20.11	57.600	9.995	31448597.668835	13	427.3785	5.81830e-05	6.98623e-04
2023/12/05	13:50:27	ok	ok	429.1680	57.271	0.066816	20.08	57.676	9.992	28945695.011019	10	427.2148	6.38157e-05	6.70211e-04
2023/12/05	13:55:27	ok	ok	429.1860	57.268	0.066816	20.08	57.700	9.997	27428341.308121	9	427.5106	5.24787e-05	7.20274e-04
2023/12/05	14:00:27	--	ok	428.7520	57.249	0.066816	20.07	57.676	9.985	29357298.142010	10	427.3991	5.72951e-05	7.12169e-04
2023/12/05	14:00:34	--	ok	429.2380	57.251	0.066828	20.09	57.678	10.000	39801589.481740	10	427.4417	5.50906e-05	6.85845e-04
2023/12/05	14:00:42	--	ok	428.7960	57.225	0.066816	19.94	57.646	9.903	51845007.535927	11	427.3876	5.62240e-05	6.66371e-04
2023/12/05	14:00:49	ok	ok	428.9320	57.199	0.066826	19.87	57.852	9.898	36479635.419002	12	427.2519	5.75560e-05	7.14390e-04
2023/12/05	14:05:49	ok	ok	429.1400	57.258	0.066826	20.08	57.733	10.002	39567802.427366	11	427.2811	6.00324e-05	8.15516e-04
2023/12/05	14:10:49	ok	ok	428.8540	57.238	0.066826	20.08	57.745	10.004	43171081.955180	11	427.2489	5.95736e-05	7.48288e-04
2023/12/05	14:15:49	ok	ok	428.9740	57.235	0.066826	20.05	57.819	10.000	40707308.945252	9	427.2423	5.99738e-05	6.06763e-04
2023/12/05	14:20:49	ok	ok	428.9680	57.226	0.066826	20.04	57.795	9.988	42770129.113956	11	427.1066	6.33616e-05	6.53679e-04
2023/12/05	14:25:49	ok	ok	428.9180	57.229	0.066826	20.01	57.847	9.980	46273651.764849	11	427.3358	5.53863e-05	7.02590e-04
2023/12/05	14:30:49	ok	ok	428.8760	57.218	0.066826	19.98	57.934	9.979	44661260.518007	12	427.2253	5.89358e-05	7.16340e-04
2023/12/05	14:35:49	ok	ok	428.8120	57.198	0.066826	19.84	58.120	9.927	43624526.975919	12	427.1620	5.80740e-05	7.62676e-04
2023/12/05	14:40:49	ok	ok	428.8000	57.202	0.066826	19.73	58.239	9.882	44484111.503595	13	427.0480	6.14688e-05	8.16872e-04
2023/12/05	14:45:49	--	ok	428.7720	57.164	0.066826	19.67	58.198	9.843	41566086.562353	11	427.1804	5.59023e-05	6.74221e-04
2023/12/05	14:45:56	--	ok	428.7260	57.149	0.066838	19.60	58.222	9.806	46913123.780868	12	427.0770	5.90103e-05	7.02811e-04
2023/12/05	14:46:03	--	ok	428.7160	57.137	0.066852	19.50	58.299	9.762	41199428.008637	13	427.0214	5.91182e-05	7.12486e-04
2023/12/05	14:46:11	--	ok	428.7180	57.125	0.066867	19.40	58.637	9.762	35301750.834353	12	426.9683	5.76581e-05	7.32348e-04
2023/12/05	14:46:18	--	ok	428.7340	57.119	0.066881	19.33	58.875	9.761	43166499.015848	11	426.9267	5.88360e-05	7.44539e-04
2023/12/05	14:46:25	--	ok	428.7820	57.142	0.066894	19.33	58.999	9.782	31722277.293411	11	427.0410	5.86349e-05	7.12874e-04
2023/12/05	14:46:33	ok	ok	428.9340	57.218	0.066905	19.30	59.051	9.774	29051618.248829	11	427.2494	5.91923e-05	7.24719e-04
2023/12/05	14:51:32	--	ok	429.2860	57.301	0.066905	19.64	58.193	9.825	25315447.750951	8	427.4665	5.66145e-05	6.38357e-04
2023/12/05	14:51:39	--	ok	429.2840	57.307	0.066891	19.65	58.207	9.835	28810298.775923	10	427.3551	6.21986e-05	5.88454e-04
2023/12/05	14:51:46	ok	ok	429.0820	57.292	0.066876	19.58	58.198	9.794	46027321.634565	12	427.4487	5.74323e-05	6.86753e-04
2023/12/05	14:56:46	ok	ok	429.0780	57.310	0.066876	19.68	58.143	9.841	45739852.820616	11	427.4403	5.97797e-05	7.18722e-04
2023/12/05	15:01:46	ok	ok	429.0260	57.308	0.066876	19.70	58.167	9.853	44374219.773342	11	427.3201	6.23039e-05	6.09242e-04
2023/12/05	15:06:46	ok	ok	429.0580	57.301	0.066876	19.68	58.212	9.853	40302703.236711	12	427.3996	5.96730e-05	7.26465e-04
2023/12/05	15:11:46	ok	ok	429.0040	57.284	0.066876	19.65	58.253	9.843	44487297.973637	11	427.3110	6.16989e-05	6.80520e-04
2023/12/05	15:16:46	ok	ok	429.0080	57.270	0.066876	19.64	58.308	9.845	42166547.547386	9	427.3438	5.98137e-05	6.24768e-04
2023/12/05	15:21:46	ok	ok	429.0220	57.280	0.066876	19.67	58.312	9.862	42568700.633720	10	427.2264	6.36786e-05	6.35303e-04
2023/12/05	15:26:46	ok	ok	429.0040	57.288	0.066876	19.63	58.350	9.844	40400144.790072	12	427.1631	6.50408e-05	6.15945e-04
2023/12/05	15:31:46	ok	ok	428.9680	57.254	0.066876	19.52	58.505	9.805	45944040.833023	12	427.2968	5.86415e-05	7.52313e-04
2023/12/05	15:36:46	ok	ok	428.9220	57.237	0.066876	19.39	58.532	9.736	41710667.176478	10	427.1489	6.20366e-05	6.18427e-04
2023/12/05	15:41:46	ok	ok	428.8460	57.225	0.066876	19.34	58.605	9.724	44828583.495281	10	427.1030	6.26855e-05	6.15006e-04
2023/12/05	15:46:46	ok	ok	428.8420	57.201	0.066876	19.26	58.637	9.681	44042709.758797	10	427.0493	6.29972e-05	6.28811e-04
2023/12/05	15:51:46	--	ok	428.7940	57.209	0.066876	19.19	58.740	9.657	43908988.956041	11	427.1305	6.03063e-05	7.59268e-04
2023/12/05	15:51:54	ok	ok	428.8340	57.202	0.066886	19.17	58.729	9.647	36613656.350345	10	427.2116	5.67032e-05	7.39337e-04
2023/12/05	15:56:53	ok	ok	428.8660	57.218	0.066886	19.26	58.637	9.681	34297202.483927	11	427.2327	5.72985e-05	7.20008e-04
2023/12/05	16:01:53	ok	ok	428.9140	57.211	0.066886	19.26	58.651	9.683	32382858.644325	9	427.3210	5.26584e-05	7.00638e-04
2023/12/05	16:06:53	--	ok	428.7840	57.163	0.066886	19.26	58.570	9.670	33558556.330397	10	427.1723	5.78475e-05	6.36712e-04
2023/12/05	16:07:00	ok	ok	428.8940	57.177	0.066897	19.26	58.605	9.675	37269829.339273	10	426.9938	6.29214e-05	5.99138e-04
2023/12/05	16:12:00	ok	ok	428.8220	57.191	0.066897	19.26	58.685	9.689	37413709.333781	9	427.3259	5.23327e-05	6.80114e-04
2023/12/05	16:17:00	ok	ok	428.8540	57.188	0.066897	19.24	58.660	9.675	31895257.238812	9	426.9753	6.31865e-05	6.82247e-04
2023/12/05	16:22:00	ok	ok	428.8900	57.161	0.066897	19.23	58.701	9.675	35487474.750070	11	427.0011	6.16363e-05	6.50305e-04
2023/12/05	16:27:00	--	ok	428.7480	57.165	0.066897	19.22	58.836	9.689	35914551.629320	12	426.9692	6.27271e-05	7.63312e-04
2023/12/05	16:27:08	ok	ok	428.8920	57.195	0.06691	19.20	58.811	9.676	30180264.507762	11	427.1628	5.95650e-05	7.05038e-04
2023/12/05	16:32:07	ok	ok	428.9380	57.179	0.06691	19.09	59.022	9.647	26657212.583497	11	427.0700	5.93735e-05	7.48380e-04
2023/12/05	16:37:07	--	ok	428.7900	57.153	0.06691	18.98	59.040	9.586	29175612.633660	10	427.1003	5.69203e-05	7.69606e-04
2023/12/05	16:37:14	ok	ok	428.9600	57.240	0.066921	18.91	59.086	9.554	27692998.338896	11	427.2328	5.85792e-05	7.27277e-04
2023/12/05	16:42:14	ok	ok	428.9340	57.228	0.066921	18.92	59.042	9.555	27225252.363659	10	427.0739	6.26175e-05	6.60560e-04
2023/12/05	16:47:14	ok	ok	428.8920	57.213	0.066921	18.85	59.065	9.518	24520356.662079	10	427.0271	6.33896e-05	6.39314e-04
2023/12/05	16:52:14	--	ok	428.7060	57.226	0.066921	18.79	59.150	9.500	30238845.857795	10	427.3262	5.23056e-05	6.62047e-04
2023/12/05	16:52:21	--	ok	429.3840	57.340	0.066936	18.83	59.065	9.510	26221115.048134	11	427.5085	5.85016e-05	7.06922e-04
2023/12/05	16:52:29	ok	ok	429.1920	57.287	0.066916	18.79	58.990	9.474	37832167.394100	10	427.2781	6.19925e-05	5.94467e-04
2023/12/05	16:57:28	ok	ok	428.9580	57.296	0.066916	18.75	59.211	9.488	36200424.073976	11	427.3317	5.89414e-05	7.25738e-04
2023/12/05	17:02:28	ok	ok	428.9880	57.290	0.066916	18.67	59.120	9.425	35937771.397732	10	427.2756	5.93527e-05	5.98828e-04
2023/12/05	17:07:28	ok	ok	429.0100	57.263	0.066916	18.62	59.261	9.424	35692146.162632	10	427.3121	5.67510e-05	7.22877e-04
2023/12/05	17:12:28	ok	ok	429.0340	57.256	0.066916	18.59	59.266	9.407	35619305.150447	10	427.1169	6.23403e-05	6.10804e-04
2023/12/05	17:17:28	ok	ok	428.9160	57.266	0.066916	18.54	59.248	9.373	37046347.079008	12	427.0852	6.36968e-05	8.00927e-04
2023/12/05	17:22:28	ok	ok	428.8560	57.256	0.066916	18.65	59.095	9.414	36570621.565020	10	427.1110	6.28997e-05	6.28083e-04
2023/12/05	17:27:28	ok	ok	428.8320	57.233	0.066916	18.67	59.051	9.414	36765779.513189	12	427.2576	5.85584e-05	7.04205e-04
2023/12/05	17:32:28	--	ok	428.7680	57.249	0.066916	18.67	59.155	9.431	36259356.201253	11	427.2158	5.98015e-05	7.77778e-04
2023/12/05	17:32:35	--	ok	428.7880	57.225	0.066928	18.62	59.150	9.406	28066140.123271	10	427.2890	5.58754e-05	7.36121e-04
2023/12/05	17:32:42	ok	ok	428.9820	57.283	0.066938	18.58	59.120	9.376	28739922.393191	10	427.2421	6.26826e-05	5.87554e-04
2023/12/05	17:37:42	ok	ok	429.1400	57.288	0.066938	18.65	59.074	9.410	25458735.538680	12	427.2647	6.27948e-05	8.05002e-04
2023/12/05	17:42:42	--	ok	429.2140	57.293	0.066938	18.69	59.078	9.433	24432858.771944	11	427.3495	5.85593e-05	7.11039e-04
2023/12/05	17:42:50	ok	ok	429.1340	57.317	0.066928	18.69	59.068	9.432	30381447.886013	10	427.4978	5.60128e-05	7.46889e-04
2023/12/05	17:47:49	ok	ok	429.0560	57.299	0.066928	18.56	59.242	9.388	27459752.995939	10	427.3371	5.93646e-05	6.07329e-04
2023/12/05	17:52:49	--	ok	429.2460	57.281	0.066928	18.45	59.434	9.356	29215256.801565	12	427.1246	6.53026e-05	7.47113e-04
2023/12/05	17:52:57	ok	ok	429.0140	57.289	0.066916	18.44	59.413	9.344	43165896.166722	10	427.4044	5.59868e-05	7.38184e-04
2023/12/05	17:57:56	ok	ok	428.8720	57.283	0.066916	18.37	59.422	9.307	40477004.545353	12	427.2839	5.80750e-05	7.08107e-04
2023/12/05	18:02:56	ok	ok	428.8240	57.281	0.066916	18.31	59.406	9.274	41749815.789335	11	427.2471	5.90860e-05	7.26117e-04
2023/12/05	18:07:56	ok	ok	428.8840	57.274	0.066916	18.27	59.577	9.277	40756347.009655	12	427.2611	5.78378e-05	7.42651e-04
2023/12/05	18:12:56	ok	ok	428.9340	57.267	0.066916	18.27	59.481	9.262	41493235.236729	9	427.4186	5.21816e-05	6.98037e-04
2023/12/05	18:17:56	ok	ok	428.8360	57.254	0.066916	18.21	59.504	9.235	39709801.560895	12	427.2041	5.87376e-05	7.20628e-04
2023/12/05	18:22:56	--	ok	428.7920	57.243	0.066916	18.18	59.458	9.212	43650474.357359	12	427.1978	5.85501e-05	7.40961e-04
2023/12/05	18:23:04	ok	ok	428.9080	57.225	0.066926	18.13	59.516	9.190	30785481.308168	11	427.1566	5.91635e-05	7.37548e-04
2023/12/05	18:28:03	ok	ok	429.0900	57.229	0.066926	18.16	59.582	9.216	24155136.142388	8	427.2057	5.63350e-05	6.29820e-04
2023/12/05	18:33:03	ok	ok	428.8580	57.225	0.066926	18.10	59.553	9.181	27380540.086433	10	426.9773	6.31547e-05	6.58332e-04
2023/12/05	18:38:03	ok	ok	428.8540	57.226	0.066926	18.04	59.545	9.150	29448485.590581	10	427.0146	6.21292e-05	6.32070e-04
2023/12/05	18:43:03	--	ok	428.7580	57.208	0.066926	18.07	59.591	9.171	29491978.684751	12	427.1057	5.86816e-05	7.48490e-04
2023/12/05	18:43:10	--	ok	428.7580	57.184	0.066938	18.08	59.626	9.184	28294071.457418	11	427.0880	5.87146e-05	7.29598e-04
2023/12/05	18:43:17	ok	ok	428.9760	57.264	0.06695	17.97	59.599	9.119	27794319.791404	11	427.3158	5.66149e-05	7.02894e-04
2023/12/05	18:48:17	ok	ok	428.9720	57.286	0.06695	18.14	59.507	9.198	27857978.004376	12	427.3281	5.85319e-05	6.97285e-04
2023/12/05	18:53:17	ok	ok	429.0320	57.286	0.06695	18.20	59.420	9.215	26239804.063010	11	427.2979	5.93924e-05	7.67087e-04
2023/12/05	18:58:17	ok	ok	429.0920	57.292	0.06695	18.20	59.461	9.221	25445595.062957	8	427.3836	5.57111e-05	6.34910e-04
2023/12/05	19:03:17	--	ok	429.3380	57.286	0.06695	18.25	59.449	9.250	24607634.492322	9	427.4946	5.30188e-05	6.89859e-04
2023/12/05	19:03:25	ok	ok	429.1440	57.309	0.066933	18.25	59.458	9.251	29354454.822841	11	427.3531	5.90537e-05	7.22083e-04
2023/12/05	19:08:24	ok	ok	429.0700	57.311	0.066933	18.24	59.480	9.246	28138231.157289	9	427.5439	5.20845e-05	6.93731e-04
2023/12/05	19:13:24	ok	ok	429.1580	57.274	0.066933	18.17	59.532	9.216	25567543.803967	11	427.2957	5.91051e-05	7.54091e-04
2023/12/05	19:18:24	ok	ok	429.0480	57.297	0.066933	18.11	59.631	9.201	29130741.251755	10	427.1827	6.19404e-05	6.80464e-04
2023/12/05	19:23:24	ok	ok	428.9020	57.293	0.066933	18.03	59.722	9.168	31258759.393364	10	427.5641	4.80265e-05	7.16001e-04
2023/12/05	19:28:24	ok	ok	428.8900	57.275	0.066933	18.01	59.658	9.151	32573497.979279	9	427.4362	5.24525e-05	6.58608e-04
2023/12/05	19:33:24	ok	ok	428.9120	57.274	0.066933	17.97	59.736	9.140	27932332.256349	11	427.2540	5.85029e-05	6.99638e-04
2023/12/05	19:38:24	ok	ok	428.8540	57.259	0.066933	17.90	59.800	9.110	30082267.609144	9	427.3535	5.30309e-05	7.04013e-04
2023/12/05	19:43:24	ok	ok	428.8480	57.255	0.066933	17.88	59.797	9.101	27807474.192764	11	427.3361	5.39023e-05	6.68526e-04
2023/12/05	19:48:24	ok	ok	428.8420	57.244	0.066933	17.90	59.738	9.101	28200098.432656	13	427.1067	6.01364e-05	7.75346e-04
2023/12/05	19:53:24	ok	ok	428.8380	57.286	0.066933	18.16	59.879	9.262	30381268.283801	11	427.2390	5.99516e-05	7.33453e-04
2023/12/05	19:58:24	ok	ok	428.8780	57.311	0.066933	18.50	60.021	9.473	33946771.785050	11	427.4691	5.51366e-05	6.91554e-04
2023/12/05	20:03:24	ok	ok	429.0780	57.336	0.066933	18.85	59.905	9.653	34364775.153930	10	427.4209	5.98834e-05	6.44710e-04
2023/12/05	20:08:24	ok	ok	429.0440	57.345	0.066933	19.09	59.832	9.779	30190261.818424	10	427.4082	6.19500e-05	5.92425e-04
2023/12/05	20:13:24	ok	ok	429.0980	57.354	0.066933	19.24	59.814	9.866	28986367.574565	10	427.4358	6.27939e-05	6.44881e-04
2023/12/05	20:18:24	--	ok	429.2180	57.362	0.066933	19.42	59.710	9.950	29172702.708593	10	427.4791	6.24330e-05	6.36422e-04
2023/12/05	20:18:31	--	ok	429.3200	57.363	0.066922	19.44	59.660	9.957	31499012.656063	10	427.5111	6.22858e-05	6.14679e-04
2023/12/05	20:18:38	--	ok	429.3200	57.340	0.066906	19.40	59.622	9.925	32282849.589227	11	427.4876	6.10080e-05	5.92009e-04
2023/12/05	20:18:46	ok	ok	429.1100	57.304	0.066889	19.26	59.741	9.863	31869689.332586	10	427.5355	5.65425e-05	7.25199e-04
2023/12/05	20:23:45	--	ok	429.3420	57.372	0.066889	19.61	59.513	10.032	31281288.496224	10	427.4947	6.41050e-05	6.58315e-04
2023/12/05	20:23:52	--	ok	429.3540	57.372	0.066872	19.61	59.471	10.025	43638822.339807	12	427.6582	5.96086e-05	6.84331e-04
2023/12/05	20:24:00	--	ok	429.3360	57.349	0.066853	19.54	59.458	9.981	43263355.705006	12	427.5930	5.94134e-05	7.27796e-04
2023/12/05	20:24:07	ok	ok	429.1780	57.308	0.066836	19.46	59.590	9.954	30836527.094675	11	427.4886	5.88022e-05	7.04556e-04
2023/12/05	20:29:06	--	ok	429.3520	57.377	0.066836	19.71	59.461	10.082	28350740.107786	11	427.4011	6.77064e-05	7.36003e-04
2023/12/05	20:29:14	ok	ok	429.0360	57.286	0.066818	19.73	59.452	10.088	49978584.337099	12	427.3579	5.85848e-05	6.98270e-04
2023/12/05	20:34:14	ok	ok	429.0360	57.267	0.066818	19.71	59.504	10.089	48368932.825626	10	427.2035	6.35439e-05	6.36189e-04
2023/12/05	20:39:13	ok	ok	428.9580	57.281	0.066818	19.70	59.568	10.091	44887856.666078	10	427.3183	5.87222e-05	6.03051e-04
2023/12/05	20:44:13	ok	ok	428.8500	57.283	0.066818	19.64	59.475	10.042	42818594.608205	11	427.1492	6.34694e-05	5.78190e-04
2023/12/05	20:49:13	ok	ok	429.0600	57.268	0.066818	19.65	59.498	10.053	44529155.309968	11	427.1457	6.37227e-05	6.63746e-04
2023/12/05	20:54:13	ok	ok	428.9480	57.270	0.066818	19.67	59.443	10.054	47078484.096718	12	427.2988	5.92284e-05	7.52864e-04
2023/12/05	20:59:13	ok	ok	428.8520	57.272	0.066818	19.63	59.472	10.033	43895798.396179	12	427.3079	5.87204e-05	7.10457e-04
2023/12/05	21:04:13	ok	ok	429.0140	57.273	0.066818	19.64	59.438	10.036	38774009.929316	11	427.1332	6.33231e-05	6.41626e-04
2023/12/05	21:09:13	ok	ok	428.8760	57.269	0.066818	19.63	59.413	10.023	42694695.749362	10	427.3042	5.77516e-05	6.02270e-04
2023/12/05	21:14:13	ok	ok	428.9500	57.280	0.066818	19.75	59.251	10.070	45741476.509153	11	427.2071	6.20026e-05	6.16547e-04
2023/12/05	21:19:13	ok	ok	428.9060	57.297	0.066818	19.89	59.156	10.137	47296101.331358	12	427.3705	5.87923e-05	7.36741e-04
2023/12/05	21:24:13	ok	ok	429.0040	57.306	0.066818	20.00	59.115	10.191	45489815.258902	11	427.2147	6.42474e-05	6.35247e-04
2023/12/05	21:29:13	ok	ok	429.0560	57.312	0.066818	20.07	59.013	10.216	42633055.704446	9	427.6014	5.24069e-05	7.16236e-04
2023/12/05	21:34:13	ok	ok	429.0680	57.322	0.066818	20.14	58.990	10.253	43558909.608919	9	427.6118	5.26235e-05	6.99795e-04
2023/12/05	21:39:13	ok	ok	429.0460	57.327	0.066818	20.22	58.875	10.285	43978301.446397	10	427.4565	5.80930e-05	5.81576e-04
2023/12/05	21:44:13	ok	ok	429.1280	57.303	0.066818	20.11	58.994	10.237	44027015.681873	13	427.2374	6.38640e-05	6.00023e-04
2023/12/05	21:49:13	ok	ok	429.0320	57.305	0.066818	20.03	59.040	10.195	43952669.700833	11	427.1855	6.52172e-05	6.59017e-04
2023/12/05	21:54:13	ok	ok	428.9620	57.302	0.066818	20.00	59.046	10.179	43514076.130281	12	427.3907	5.80860e-05	7.16780e-04
2023/12/05	21:59:13	ok	ok	428.9720	57.296	0.066818	19.97	59.042	10.162	42115028.946284	12	427.3359	5.92556e-05	7.52282e-04
2023/12/05	22:04:13	ok	ok	429.0220	57.295	0.066818	19.95	59.019	10.147	44123750.329398	12	427.3456	5.83359e-05	7.62466e-04
2023/12/05	22:09:13	ok	ok	428.9420	57.293	0.066818	19.91	59.001	10.119	43135575.626568	11	427.1483	6.38647e-05	6.19517e-04
2023/12/05	22:14:13	ok	ok	428.9440	57.294	0.066818	19.94	58.949	10.127	42062337.829374	12	427.2882	5.92975e-05	7.29539e-04
2023/12/05	22:19:13	ok	ok	428.9560	57.285	0.066818	19.89	58.976	10.106	40633333.796083	10	427.1687	6.28058e-05	6.73834e-04
2023/12/05	22:24:13	--	ok	428.7600	57.289	0.066818	19.88	58.985	10.100	40072551.427806	10	427.1565	6.30400e-05	6.37334e-04
2023/12/05	22:24:21	ok	ok	428.8540	57.280	0.06683	19.88	58.907	10.087	48720769.939835	12	427.3042	5.91071e-05	6.87573e-04
2023/12/05	22:29:20	ok	ok	428.8760	57.280	0.06683	19.84	58.958	10.070	41066328.795741	10	427.1255	6.37574e-05	6.16444e-04
2023/12/05	22:34:20	ok	ok	428.9200	57.282	0.06683	19.85	58.868	10.063	44660156.017664	12	427.2856	5.86354e-05	7.48101e-04
2023/12/05	22:39:20	ok	ok	428.9040	57.286	0.06683	19.82	58.898	10.052	38678195.424449	10	427.1186	6.34086e-05	6.75728e-04
2023/12/05	22:44:20	ok	ok	428.9200	57.282	0.06683	19.78	58.939	10.034	40709367.916878	11	427.1606	6.14709e-05	6.56837e-04
2023/12/05	22:49:20	ok	ok	428.8320	57.274	0.06683	19.81	58.863	10.038	42891462.207236	11	427.1381	6.15947e-05	6.02787e-04
2023/12/05	22:54:20	ok	ok	428.9420	57.263	0.06683	19.80	58.885	10.033	40065632.947179	10	427.1293	6.20096e-05	5.93622e-04
2023/12/05	22:59:20	--	ok	428.6820	57.258	0.06683	19.75	58.843	10.001	41176087.373220	12	427.2266	5.86383e-05	7.34727e-04
2023/12/05	22:59:27	ok	ok	428.8380	57.253	0.066846	19.78	58.836	10.016	38756796.630747	10	427.1254	6.21902e-05	5.95134e-04
2023/12/05	23:04:27	ok	ok	428.9000	57.259	0.066846	19.78	58.767	10.005	30981144.116209	10	427.1119	6.24194e-05	6.68468e-04
2023/12/05	23:09:27	--	ok	428.7920	57.250	0.066846	19.77	58.744	9.993	31033613.049110	9	427.4270	5.16939e-05	7.15962e-04
2023/12/05	23:09:35	ok	ok	428.8400	57.255	0.066857	19.78	58.767	10.005	43908723.449002	12	427.2126	5.92404e-05	7.23120e-04
2023/12/05	23:14:34	--	ok	428.7960	57.242	0.066857	19.74	58.772	9.981	42031166.783915	10	427.0539	6.37167e-05	6.84282e-04
2023/12/05	23:14:41	ok	ok	428.9400	57.244	0.066867	19.75	58.775	9.989	40446856.445771	12	427.2205	5.83617e-05	7.17639e-04
2023/12/05	23:19:40	ok	ok	428.9100	57.249	0.066867	19.77	58.744	9.993	34659435.126773	11	427.0684	6.26939e-05	5.78404e-04
2023/12/05	23:24:40	ok	ok	428.8740	57.248	0.066867	19.75	58.694	9.975	31869739.246821	10	427.0352	6.33376e-05	6.76878e-04
2023/12/05	23:29:40	ok	ok	428.8280	57.245	0.066867	19.71	58.712	9.955	35732126.631928	11	427.1952	5.79755e-05	7.56474e-04
2023/12/05	23:34:40	--	ok	428.7000	57.234	0.066867	19.71	58.701	9.953	35293657.915877	10	426.9937	6.36188e-05	6.28919e-04
2023/12/05	23:34:47	--	ok	428.7620	57.226	0.066883	19.68	58.708	9.937	40987431.092904	11	427.0759	6.07054e-05	6.07172e-04
2023/12/05	23:34:55	--	ok	428.7520	57.194	0.066895	19.67	58.674	9.924	46763582.231527	10	426.9510	6.29090e-05	6.15910e-04
2023/12/05	23:35:02	--	ok	428.7520	57.159	0.066908	19.54	58.813	9.872	35007063.488992	10	427.0718	5.64942e-05	7.49861e-04
2023/12/05	23:35:09	--	ok	428.5960	57.144	0.066921	19.49	58.987	9.869	49139631.425276	12	426.9251	5.96067e-05	7.30054e-04
2023/12/05	23:35:17	--	ok	428.7040	57.187	0.066941	19.47	59.086	9.878	32438979.249547	12	427.0656	5.83011e-05	7.15763e-04
2023/12/05	23:35:24	ok	ok	429.0220	57.312	0.066956	19.40	59.211	9.857	31430431.038521	12	427.3921	5.81273e-05	7.25791e-04
2023/12/05	23:40:23	--	ok	429.2980	57.376	0.066956	19.71	58.657	9.946	28572111.349787	10	427.5395	5.89288e-05	6.07212e-04
2023/12/05	23:40:30	--	ok	429.3040	57.388	0.066941	19.74	58.637	9.958	41050220.698231	10	427.6970	5.62385e-05	7.32277e-04
2023/12/05	23:40:38	--	ok	429.2340	57.367	0.066926	19.67	58.550	9.903	34044282.252958	10	427.5719	5.81980e-05	5.88248e-04
2023/12/05	23:40:45	ok	ok	429.1660	57.344	0.066914	19.50	58.706	9.830	47251709.177964	12	427.4556	5.95151e-05	7.29180e-04
2023/12/05	23:45:44	--	ok	429.2200	57.379	0.066914	19.70	58.656	9.936	43476310.823429	9	427.5247	6.03209e-05	6.00263e-04
2023/12/05	23:45:52	--	ok	429.2960	57.382	0.066902	19.71	58.624	9.940	47037934.458058	12	427.6295	5.84087e-05	6.74909e-04
2023/12/05	23:45:59	--	ok	429.2320	57.359	0.066887	19.61	58.610	9.880	34497014.233129	10	427.6172	5.59969e-05	7.35658e-04
2023/12/05	23:46:06	ok	ok	429.1520	57.347	0.066875	19.47	58.804	9.831	44225340.300189	12	427.5197	5.70681e-05	7.27153e-04
2023/12/05	23:51:06	ok	ok	429.1020	57.384	0.066875	19.67	58.628	9.916	41704802.110296	11	427.4785	6.15690e-05	6.14664e-04
2023/12/05	23:56:06	--	ok	429.2140	57.381	0.066875	19.68	58.619	9.922	41844259.720319	11	427.4247	6.31683e-05	6.38738e-04
2023/12/05	23:56:13	--	ok	429.3140	57.376	0.066864	19.68	58.628	9.924	41717528.900088	12	427.6319	5.72001e-05	6.89375e-04
2023/12/05	23:56:20	--	ok	429.2260	57.361	0.066848	19.63	58.589	9.884	43356035.191220	11	427.4959	5.92192e-05	7.21503e-04
2023/12/05	23:56:28	ok	ok	428.8820	57.272	0.066836	19.46	58.689	9.804	32847785.357491	11	427.1152	6.40038e-05	5.78437e-04
2023/12/06	00:01:27	ok	ok	429.0660	57.344	0.066836	19.60	58.616	9.872	27068449.499038	10	427.2921	6.31432e-05	6.15980e-04
2023/12/06	00:06:27	ok	ok	429.0700	57.355	0.066836	19.65	58.579	9.898	30000934.237799	10	427.3961	5.95732e-05	5.60960e-04
2023/12/06	00:11:27	ok	ok	429.0440	57.342	0.066836	19.63	58.578	9.882	28840492.562237	9	427.5943	5.27726e-05	6.74159e-04
2023/12/06	00:16:27	ok	ok	429.0760	57.345	0.066836	19.63	58.578	9.882	28752524.085101	11	427.2822	6.26298e-05	6.24741e-04
2023/12/06	00:21:27	ok	ok	429.0180	57.337	0.066836	19.58	58.582	9.858	29001656.354923	9	427.5781	5.25226e-05	6.79417e-04
2023/12/06	00:26:27	ok	ok	428.9000	57.342	0.066836	19.58	58.524	9.849	32367524.399318	11	427.3560	5.93765e-05	5.88041e-04
2023/12/06	00:31:27	ok	ok	429.1300	57.334	0.066836	19.56	58.523	9.832	26420679.059929	10	427.2617	6.25735e-05	6.23390e-04
2023/12/06	00:36:27	ok	ok	429.1000	57.327	0.066836	19.52	58.528	9.809	26239051.831773	10	427.2333	6.31073e-05	6.65874e-04
2023/12/06	00:41:27	ok	ok	429.0620	57.330	0.066836	19.53	58.541	9.819	27965601.797519	10	427.2355	6.27198e-05	6.69328e-04
2023/12/06	00:46:27	ok	ok	429.0820	57.322	0.066836	19.53	58.473	9.808	29784690.565737	12	427.3903	5.72035e-05	7.63900e-04
2023/12/06	00:51:27	ok	ok	429.1660	57.321	0.066836	19.49	58.488	9.786	21867447.628234	11	427.2560	6.06097e-05	6.25856e-04
2023/12/06	00:56:27	ok	ok	429.0640	57.313	0.066836	19.49	58.523	9.792	23828143.635294	10	427.2176	6.16824e-05	6.27862e-04
2023/12/06	01:01:27	ok	ok	428.9500	57.316	0.066836	19.47	58.486	9.778	27698250.132872	11	427.2231	6.16664e-05	6.28627e-04
2023/12/06	01:06:27	ok	ok	429.1540	57.315	0.066836	19.47	58.474	9.776	25896700.642374	9	427.4668	5.30931e-05	7.02872e-04
2023/12/06	01:11:27	ok	ok	428.9320	57.315	0.066836	19.46	58.483	9.770	24634662.615966	11	427.1847	6.26011e-05	6.41743e-04
2023/12/06	01:16:27	ok	ok	428.8820	57.310	0.066836	19.43	58.459	9.749	25591854.334811	9	427.2513	5.99289e-05	6.46144e-04
2023/12/06	01:21:27	ok	ok	428.9580	57.307	0.066836	19.49	58.431	9.776	27889222.958583	10	427.1703	6.29336e-05	6.64033e-04
2023/12/06	01:26:27	ok	ok	429.1380	57.312	0.066836	19.49	58.399	9.771	25785900.112598	11	427.1750	6.20654e-05	6.22403e-04
2023/12/06	01:31:27	ok	ok	428.9040	57.300	0.066836	19.47	58.431	9.769	29003019.496633	12	427.2945	5.85724e-05	7.23290e-04
2023/12/06	01:36:27	ok	ok	428.9860	57.305	0.066836	19.47	58.454	9.772	29560392.863962	8	427.3758	5.55461e-05	6.45274e-04
2023/12/06	01:41:27	ok	ok	429.1480	57.301	0.066836	19.44	58.415	9.749	29294476.541668	9	427.2511	5.90850e-05	6.35493e-04
2023/12/06	01:46:27	ok	ok	429.0080	57.301	0.066836	19.47	58.396	9.763	27903694.720951	10	427.1659	6.18090e-05	6.01054e-04
2023/12/06	01:51:27	ok	ok	428.8800	57.294	0.066836	19.46	58.328	9.744	27355528.284715	11	427.2518	5.98611e-05	7.45195e-04
2023/12/06	01:56:27	ok	ok	428.8320	57.287	0.066836	19.46	58.303	9.740	29453273.493902	11	427.1736	6.05619e-05	6.08702e-04
2023/12/06	02:01:27	ok	ok	428.9980	57.291	0.066836	19.46	58.340	9.746	28090980.152280	9	427.3910	5.36468e-05	7.02289e-04
2023/12/06	02:06:27	ok	ok	428.9900	57.288	0.066836	19.46	58.395	9.755	25965634.035596	11	427.1716	6.12396e-05	5.89247e-04
2023/12/06	02:11:27	ok	ok	428.9820	57.283	0.066836	19.46	58.328	9.744	28505926.784874	10	427.1090	6.32075e-05	6.53792e-04
2023/12/06	02:16:27	ok	ok	428.9880	57.289	0.066836	19.46	58.328	9.744	29638505.308719	10	427.1240	6.19814e-05	5.97596e-04
2023/12/06	02:21:27	ok	ok	429.0800	57.274	0.066836	19.47	58.273	9.742	26126739.235415	10	427.1010	6.21931e-05	6.55899e-04
2023/12/06	02:26:27	ok	ok	429.0180	57.278	0.066836	19.46	58.236	9.728	26961822.962877	12	427.2602	5.81577e-05	7.57309e-04
2023/12/06	02:31:27	ok	ok	428.9040	57.280	0.066836	19.44	58.300	9.730	29083560.373146	11	427.1538	6.04100e-05	5.95131e-04
2023/12/06	02:36:27	ok	ok	428.8140	57.281	0.066836	19.43	58.289	9.720	28410022.383120	11	426.9729	6.72060e-05	6.98764e-04
2023/12/06	02:41:27	ok	ok	428.8880	57.279	0.066836	19.43	58.231	9.711	28472387.262368	12	427.2315	5.82713e-05	7.26789e-04
2023/12/06	02:46:27	ok	ok	428.8720	57.267	0.066836	19.43	58.212	9.707	25757327.782938	12	426.9829	6.57555e-05	6.26854e-04
2023/12/06	02:51:27	ok	ok	428.9100	57.264	0.066836	19.42	58.241	9.705	28777160.724274	10	427.2063	5.75433e-05	5.96042e-04
2023/12/06	02:56:27	ok	ok	428.9020	57.276	0.066836	19.43	58.186	9.703	27962796.412453	11	427.1173	6.09798e-05	6.35878e-04
2023/12/06	03:01:27	ok	ok	428.9760	57.259	0.066836	19.43	58.222	9.709	30493418.464832	9	427.2304	5.75201e-05	6.20241e-04
2023/12/06	03:06:27	--	ok	428.7760	57.252	0.066836	19.40	58.170	9.684	27575071.585474	8	427.2180	5.67478e-05	6.37452e-04
2023/12/06	03:06:34	ok	ok	428.8780	57.259	0.066847	19.44	58.120	9.700	40567085.855474	9	427.1502	6.02885e-05	5.99619e-04
2023/12/06	03:11:33	ok	ok	428.8600	57.256	0.066847	19.40	58.149	9.680	38160524.455079	9	427.3369	5.36817e-05	6.76024e-04
2023/12/06	03:16:33	ok	ok	428.8700	57.260	0.066847	19.37	58.167	9.668	41240641.194479	12	427.0168	6.37679e-05	6.29788e-04
2023/12/06	03:21:33	ok	ok	428.8380	57.261	0.066847	19.39	58.093	9.663	39031584.014322	8	427.2367	5.64293e-05	6.47846e-04
2023/12/06	03:26:33	--	ok	428.7160	57.249	0.066847	19.39	58.135	9.670	41818451.212704	11	427.0743	6.09794e-05	6.06256e-04
2023/12/06	03:26:40	ok	ok	428.8160	57.262	0.066862	19.42	58.083	9.678	41347898.934144	11	427.3052	5.51724e-05	6.56555e-04
2023/12/06	03:31:40	--	ok	428.7300	57.251	0.066862	19.37	58.111	9.659	42251451.080619	10	427.0695	6.15554e-05	6.39723e-04
2023/12/06	03:31:47	ok	ok	428.8680	57.254	0.066876	19.33	58.129	9.638	42953936.288432	12	427.1687	5.79996e-05	6.94207e-04
2023/12/06	03:36:47	--	ok	428.6360	57.256	0.066876	19.37	58.079	9.653	42261476.605621	10	427.0168	6.28248e-05	6.36614e-04
2023/12/06	03:36:54	ok	ok	428.8080	57.245	0.066894	19.36	58.053	9.642	42150714.049448	12	427.1750	5.74748e-05	6.95030e-04
2023/12/06	03:41:54	ok	ok	428.9020	57.246	0.066894	19.34	58.131	9.645	41380835.612424	12	427.0032	6.31145e-05	6.07214e-04
2023/12/06	03:46:54	--	ok	428.7620	57.245	0.066894	19.34	57.993	9.623	36311620.164408	11	426.9382	6.54953e-05	6.47539e-04
2023/12/06	03:47:01	ok	ok	429.0040	57.241	0.066907	19.37	58.021	9.644	33360142.803080	11	427.1788	5.83874e-05	7.19309e-04
2023/12/06	03:52:01	--	ok	428.7520	57.243	0.066907	19.34	58.074	9.636	28645863.880076	12	426.9686	6.34490e-05	6.39348e-04
2023/12/06	03:52:09	ok	ok	428.9440	57.239	0.066919	19.36	58.007	9.634	33904003.321975	10	427.0429	6.24623e-05	6.20311e-04
2023/12/06	03:57:08	ok	ok	428.9160	57.236	0.066919	19.34	58.029	9.628	29603584.251595	12	427.1077	5.93744e-05	7.17935e-04
2023/12/06	04:02:08	ok	ok	428.8840	57.229	0.066919	19.27	58.042	9.590	29578969.007507	11	426.9983	6.25838e-05	6.96348e-04
2023/12/06	04:07:08	--	ok	428.6940	57.237	0.066919	19.30	57.989	9.598	30184564.753437	12	427.0957	5.97445e-05	7.39815e-04
2023/12/06	04:07:15	ok	ok	428.8180	57.231	0.066935	19.34	57.951	9.616	44251887.024351	12	427.0111	6.23838e-05	5.76402e-04
2023/12/06	04:12:15	ok	ok	428.8060	57.223	0.066935	19.30	58.024	9.604	39131640.148994	12	426.9346	6.39670e-05	6.46628e-04
2023/12/06	04:17:15	--	ok	428.6740	57.214	0.066935	19.29	58.021	9.596	41545963.830061	11	427.0195	6.06126e-05	6.60052e-04
2023/12/06	04:17:22	ok	ok	428.8360	57.207	0.066951	19.24	57.980	9.563	29960174.161581	11	427.1454	5.67141e-05	6.65230e-04
2023/12/06	04:22:22	ok	ok	428.8480	57.213	0.066951	19.27	57.952	9.575	28824078.887151	11	426.9897	6.09006e-05	6.42146e-04
2023/12/06	04:27:22	ok	ok	428.9800	57.212	0.066951	19.29	57.975	9.588	26531671.541600	11	426.9317	6.30637e-05	6.27915e-04
2023/12/06	04:32:22	--	ok	428.6800	57.218	0.066951	19.26	58.016	9.578	25203504.880590	10	427.0354	5.91044e-05	5.77615e-04
2023/12/06	04:32:30	ok	ok	429.1000	57.346	0.066968	19.29	57.964	9.586	30831226.953355	10	427.4312	5.83503e-05	5.40615e-04
2023/12/06	04:37:29	ok	ok	428.9320	57.340	0.066968	19.26	57.925	9.563	28072746.951507	11	427.3386	5.91790e-05	5.78289e-04
2023/12/06	04:42:29	ok	ok	429.0540	57.333	0.066968	19.23	57.934	9.548	28774580.588455	10	427.3318	5.95563e-05	5.81152e-04
2023/12/06	04:47:29	ok	ok	429.1060	57.331	0.066968	19.23	57.911	9.544	26704198.835113	10	427.3759	5.76074e-05	5.81490e-04
2023/12/06	04:52:29	ok	ok	428.8960	57.332	0.066968	19.23	57.934	9.548	30050464.859584	10	427.3092	6.01942e-05	5.62626e-04
2023/12/06	04:57:29	ok	ok	429.0040	57.323	0.066968	19.22	57.932	9.540	27136736.898230	10	427.3431	5.90164e-05	5.88073e-04
2023/12/06	05:02:29	ok	ok	429.0180	57.323	0.066968	19.24	57.911	9.552	26888156.942313	12	427.1717	6.38279e-05	5.68788e-04
2023/12/06	05:07:29	ok	ok	428.9540	57.318	0.066968	19.20	57.951	9.534	27531697.574654	10	427.2755	5.95074e-05	5.80540e-04
2023/12/06	05:12:29	ok	ok	428.9640	57.319	0.066968	19.17	57.939	9.517	26831051.941098	9	427.3039	5.89826e-05	6.02030e-04
2023/12/06	05:17:29	ok	ok	429.1000	57.311	0.066968	19.17	57.882	9.508	27992714.869953	11	427.2336	6.09128e-05	6.28021e-04
2023/12/06	05:22:29	ok	ok	429.1600	57.316	0.066968	19.17	57.914	9.513	30041473.620880	10	427.2188	6.16542e-05	6.05745e-04
2023/12/06	05:27:29	ok	ok	428.9900	57.307	0.066968	19.19	57.861	9.512	29057860.628632	11	427.1930	6.13683e-05	6.27936e-04
2023/12/06	05:32:29	ok	ok	429.0180	57.310	0.066968	19.17	57.833	9.500	26267211.728535	10	427.2721	5.87656e-05	5.80353e-04
2023/12/06	05:37:29	ok	ok	428.9400	57.301	0.066968	19.14	57.855	9.487	27261071.638804	11	427.1397	6.30503e-05	6.29448e-04
2023/12/06	05:42:29	ok	ok	429.0900	57.310	0.066968	19.16	57.787	9.485	27520538.299574	10	427.2838	5.76118e-05	5.94029e-04
2023/12/06	05:47:29	ok	ok	428.9220	57.304	0.066968	19.12	57.861	9.473	26584760.879229	10	427.1373	6.22093e-05	6.35463e-04
2023/12/06	05:52:29	ok	ok	428.9380	57.295	0.066968	19.09	57.810	9.449	26625357.508084	10	427.2501	5.77725e-05	5.93048e-04
2023/12/06	05:57:29	ok	ok	429.0160	57.291	0.066968	19.12	57.838	9.470	26433978.913898	10	427.2555	5.84759e-05	5.69991e-04
2023/12/06	06:02:29	ok	ok	429.1240	57.287	0.066968	19.07	57.800	9.440	26564137.057850	10	427.2866	5.70513e-05	6.00604e-04
2023/12/06	06:07:29	ok	ok	428.8620	57.295	0.066968	19.03	57.861	9.426	27000282.791035	10	427.2542	5.76884e-05	5.79749e-04
2023/12/06	06:12:29	ok	ok	428.8500	57.273	0.066968	18.99	57.877	9.405	27884074.400663	11	427.1416	5.98656e-05	6.22644e-04
2023/12/06	06:17:29	ok	ok	428.9040	57.267	0.066968	18.98	57.874	9.397	27633448.857382	10	427.1371	6.00274e-05	6.24447e-04
2023/12/06	06:22:29	ok	ok	428.8280	57.272	0.066968	19.03	57.827	9.420	27113687.064194	12	427.1019	6.09761e-05	6.16014e-04
2023/12/06	06:27:29	--	ok	428.7840	57.263	0.066968	18.99	57.833	9.398	26661449.637044	10	427.2041	5.85030e-05	5.79193e-04
2023/12/06	06:27:36	ok	ok	429.0360	57.347	0.066979	18.98	57.774	9.381	30774984.931219	10	427.2905	6.23458e-05	5.99305e-04
2023/12/06	06:32:36	ok	ok	429.1080	57.335	0.066979	18.96	57.806	9.378	28808914.521708	10	427.2395	6.32772e-05	6.71585e-04
2023/12/06	06:37:36	ok	ok	428.9960	57.339	0.066979	18.93	57.847	9.369	28111646.692928	11	427.4260	5.63079e-05	6.65655e-04
2023/12/06	06:42:36	ok	ok	428.9520	57.337	0.066979	18.89	57.819	9.341	27313587.719228	10	427.1599	6.48166e-05	6.87620e-04
2023/12/06	06:47:36	ok	ok	429.0460	57.334	0.066979	18.88	57.841	9.337	28319661.763461	10	427.2926	5.95442e-05	5.80585e-04
2023/12/06	06:52:36	ok	ok	429.1120	57.326	0.066979	18.86	57.815	9.325	27979109.596244	10	427.1851	6.29107e-05	6.59580e-04
2023/12/06	06:57:36	ok	ok	428.9840	57.317	0.066979	18.81	57.819	9.295	29956225.793462	10	427.1809	6.25398e-05	6.31222e-04
2023/12/06	07:02:36	ok	ok	428.9660	57.325	0.066979	18.82	57.731	9.288	26398680.487229	11	427.2378	6.03391e-05	6.19432e-04
2023/12/06	07:07:36	ok	ok	429.0160	57.326	0.066979	18.79	57.760	9.277	29341081.317677	12	427.3051	5.79979e-05	7.41183e-04
2023/12/06	07:12:36	ok	ok	428.9080	57.313	0.066979	18.79	57.781	9.280	27580377.446746	10	427.2761	5.84814e-05	5.64848e-04
2023/12/06	07:17:36	--	ok	428.7440	57.308	0.066979	18.76	57.758	9.262	28664734.578777	10	427.2319	5.97431e-05	5.41676e-04
2023/12/06	07:17:43	--	ok	429.2680	57.372	0.066991	18.79	57.726	9.272	27818042.442200	11	427.5336	5.89110e-05	7.34049e-04
2023/12/06	07:17:51	ok	ok	428.9320	57.270	0.066978	18.75	57.676	9.242	32348339.910934	10	427.0992	6.30391e-05	5.93362e-04
2023/12/06	07:22:50	ok	ok	428.8980	57.300	0.066978	18.72	57.795	9.245	24095240.674808	10	427.1432	6.19368e-05	5.87937e-04
2023/12/06	07:27:50	ok	ok	428.9640	57.300	0.066978	18.72	57.751	9.238	26426467.328428	10	427.2819	5.71058e-05	5.94182e-04
2023/12/06	07:32:50	ok	ok	428.8460	57.301	0.066978	18.71	57.737	9.228	27860215.592989	11	427.3199	5.63375e-05	6.30285e-04
2023/12/06	07:37:50	ok	ok	428.8700	57.302	0.066978	18.72	57.694	9.228	28610093.316780	10	427.1189	6.24434e-05	6.56347e-04
2023/12/06	07:42:50	--	ok	428.7560	57.296	0.066978	18.69	57.655	9.206	27020424.559473	10	427.2267	5.79682e-05	5.78448e-04
2023/12/06	07:42:57	ok	ok	429.1360	57.359	0.06699	18.69	57.667	9.208	30061434.397540	12	427.4690	5.90146e-05	6.58767e-04
2023/12/06	07:47:57	ok	ok	429.1420	57.357	0.06699	18.71	57.626	9.210	27358301.135945	11	427.3289	6.26341e-05	6.52931e-04
2023/12/06	07:52:57	ok	ok	428.9600	57.356	0.06699	18.67	57.595	9.182	30490796.394009	10	427.3110	6.26375e-05	5.94498e-04
2023/12/06	07:57:57	ok	ok	429.1480	57.358	0.06699	18.64	57.649	9.175	24909191.140086	10	427.4027	5.85653e-05	6.07126e-04
2023/12/06	08:02:57	ok	ok	429.1680	57.357	0.06699	18.62	57.635	9.165	26402408.625461	10	427.3675	5.99958e-05	5.92814e-04
2023/12/06	08:07:57	ok	ok	429.1860	57.350	0.06699	18.61	57.632	9.158	26148548.203780	10	427.2548	6.36217e-05	6.78136e-04
2023/12/06	08:12:57	ok	ok	429.0300	57.346	0.06699	18.58	57.676	9.147	27064357.832950	10	427.2727	6.23359e-05	6.06549e-04
2023/12/06	08:17:57	ok	ok	429.0540	57.350	0.06699	18.59	57.621	9.146	27737285.468981	11	427.2987	6.08945e-05	6.20163e-04
2023/12/06	08:22:57	ok	ok	429.0200	57.350	0.06699	18.59	57.586	9.140	25186791.875555	10	427.2522	6.26890e-05	6.54668e-04
2023/12/06	08:27:57	--	ok	429.2100	57.342	0.06699	18.51	57.699	9.113	26782978.709140	9	427.3266	5.92294e-05	6.18976e-04
2023/12/06	08:28:04	ok	ok	428.9360	57.279	0.06698	18.50	57.641	9.097	28508747.188537	12	427.2315	5.64681e-05	7.22112e-04
2023/12/06	08:33:04	ok	ok	429.0320	57.267	0.06698	18.41	57.673	9.056	31043494.583546	11	427.2585	5.46759e-05	6.57322e-04
2023/12/06	08:38:04	--	ok	428.7560	57.264	0.06698	18.41	57.685	9.058	27107128.729047	10	427.0951	5.91873e-05	5.90186e-04
2023/12/06	08:38:11	ok	ok	429.0020	57.334	0.066992	18.40	57.682	9.050	29528299.604328	10	427.3636	5.78464e-05	5.71847e-04
2023/12/06	08:43:11	ok	ok	429.1920	57.344	0.066992	18.47	57.545	9.066	27865451.834627	11	427.2623	6.18050e-05	6.33026e-04
2023/12/06	08:48:11	ok	ok	428.9940	57.348	0.066992	18.48	57.548	9.074	30073874.301122	11	427.2364	6.34651e-05	7.18102e-04
2023/12/06	08:53:11	ok	ok	429.1240	57.341	0.066992	18.51	57.552	9.090	29920032.999870	11	427.2860	6.13026e-05	5.96540e-04
2023/12/06	08:58:11	ok	ok	429.0280	57.341	0.066992	18.50	57.504	9.075	29265041.793471	11	427.3177	5.96417e-05	6.55162e-04
2023/12/06	09:03:11	ok	ok	428.9440	57.338	0.066992	18.51	57.563	9.092	29405647.952245	11	427.2784	6.08775e-05	6.36855e-04
2023/12/06	09:08:11	ok	ok	429.1160	57.344	0.066992	18.55	57.490	9.103	30590691.865927	10	427.3556	5.88161e-05	5.93834e-04
2023/12/06	09:13:11	ok	ok	428.9180	57.338	0.066992	18.54	57.476	9.093	28862401.129895	12	427.2670	6.13980e-05	6.01235e-04
2023/12/06	09:18:11	ok	ok	429.0020	57.348	0.066992	18.65	57.401	9.144	29363279.779263	12	427.4091	5.88758e-05	7.41273e-04
2023/12/06	09:23:11	ok	ok	429.1240	57.354	0.066992	18.75	57.325	9.185	30230916.017225	10	427.2793	6.37114e-05	6.54951e-04
2023/12/06	09:28:11	--	ok	429.2040	57.351	0.066992	18.86	57.261	9.236	30565940.816708	11	427.3337	6.24733e-05	5.70997e-04
2023/12/06	09:28:18	ok	ok	428.9340	57.295	0.066982	18.88	57.241	9.240	36382973.900095	10	427.1672	6.23235e-05	5.68645e-04
2023/12/06	09:33:18	ok	ok	428.9260	57.318	0.066982	18.96	57.186	9.278	29108443.034433	10	427.3425	5.77598e-05	5.55203e-04
2023/12/06	09:38:18	ok	ok	429.0740	57.322	0.066982	19.02	57.136	9.300	31078045.353229	11	427.2612	6.08934e-05	6.53154e-04
2023/12/06	09:43:18	ok	ok	429.1720	57.322	0.066982	19.12	57.014	9.335	31657710.591147	10	427.4073	5.73117e-05	5.86262e-04
2023/12/06	09:48:18	ok	ok	429.1080	57.325	0.066982	19.16	56.953	9.348	29677415.387046	9	427.3262	6.02022e-05	6.11307e-04
2023/12/06	09:53:18	ok	ok	429.0680	57.328	0.066982	19.17	57.055	9.372	27996199.869091	10	427.2485	6.26833e-05	6.46239e-04
2023/12/06	09:58:18	--	ok	429.2760	57.334	0.066982	19.20	57.072	9.390	28250521.172528	10	427.3682	5.91580e-05	5.86882e-04
2023/12/06	09:58:25	ok	ok	429.1200	57.324	0.066968	19.19	57.046	9.378	32327299.148613	12	427.3708	5.90376e-05	6.90735e-04
2023/12/06	10:03:25	ok	ok	428.9660	57.324	0.066968	19.29	56.776	9.390	30601038.327097	11	427.3053	6.16326e-05	6.05087e-04
2023/12/06	10:08:25	ok	ok	429.0520	57.269	0.066968	19.34	56.863	9.435	31658671.576205	11	427.3391	6.12797e-05	6.28476e-04
2023/12/06	10:13:25	ok	ok	429.0660	57.368	0.066968	19.44	56.886	9.494	30926537.768979	10	427.4331	5.92203e-05	5.77380e-04
2023/12/06	10:18:25	ok	ok	429.1420	57.337	0.066968	19.47	56.959	9.522	32493710.556831	9	427.4409	5.95920e-05	5.70227e-04
2023/12/06	10:23:25	ok	ok	429.1880	57.352	0.066968	19.50	56.999	9.544	28969414.121233	11	427.3891	6.07452e-05	5.84527e-04
2023/12/06	10:28:25	ok	ok	429.1800	57.363	0.066968	19.54	57.037	9.574	31987271.265109	11	427.3269	6.35460e-05	6.42589e-04
2023/12/06	10:33:25	--	ok	429.2080	57.362	0.066968	19.56	57.028	9.580	29151673.467211	10	427.4750	5.87526e-05	5.87957e-04
2023/12/06	10:33:32	--	ok	429.2920	57.362	0.066957	19.57	56.963	9.579	34601343.777729	10	427.3992	6.24200e-05	5.85084e-04
2023/12/06	10:33:39	ok	ok	429.1420	57.331	0.066942	19.54	56.912	9.553	29951841.050268	9	427.3695	6.08288e-05	6.01702e-04
2023/12/06	10:38:39	--	ok	429.4220	57.364	0.066942	19.56	57.040	9.582	30908910.032163	10	427.5666	5.58607e-05	5.79145e-04
2023/12/06	10:38:47	--	ok	429.3320	57.366	0.06692	19.65	56.995	9.631	35833391.201129	11	427.4213	6.22501e-05	5.59486e-04
2023/12/06	10:38:54	ok	ok	429.1320	57.343	0.066903	19.61	56.922	9.596	34425382.570486	11	427.4851	5.89820e-05	7.16718e-04
2023/12/06	10:43:53	--	ok	429.3240	57.365	0.066903	19.61	57.003	9.609	29906177.771746	11	427.4268	6.09579e-05	6.76802e-04
2023/12/06	10:44:00	--	ok	429.3580	57.361	0.066887	19.60	56.989	9.598	33764310.687645	10	427.3692	6.25739e-05	6.34192e-04
2023/12/06	10:44:08	--	ok	429.2520	57.331	0.066868	19.54	56.968	9.563	33395310.238244	9	427.6181	5.30049e-05	7.16494e-04
2023/12/06	10:44:15	ok	ok	428.8420	57.224	0.066856	19.46	57.105	9.539	35889630.786984	12	427.2077	5.73194e-05	7.37487e-04
2023/12/06	10:49:14	ok	ok	428.9880	57.309	0.066856	19.63	57.014	9.619	34760555.194647	12	427.3223	5.89688e-05	6.97506e-04
2023/12/06	10:54:14	ok	ok	429.0180	57.297	0.066856	19.63	56.980	9.613	32650324.501395	11	427.2296	6.14060e-05	6.52211e-04
2023/12/06	10:59:14	ok	ok	429.0680	57.304	0.066856	19.68	57.012	9.650	30608273.257128	11	427.1840	6.33770e-05	6.14241e-04
2023/12/06	11:04:14	--	ok	429.2040	57.303	0.066856	19.68	56.944	9.638	30296337.576997	8	427.3957	5.64454e-05	6.34404e-04
2023/12/06	11:04:21	ok	ok	428.8860	57.200	0.066845	19.70	56.945	9.646	35497730.275090	9	427.2950	5.36130e-05	6.87720e-04
2023/12/06	11:09:21	ok	ok	428.8800	57.218	0.066845	19.68	56.967	9.642	33389708.458878	9	427.3232	5.24574e-05	7.08685e-04
2023/12/06	11:14:21	ok	ok	428.9980	57.212	0.066845	19.71	56.959	9.658	32540392.150252	10	427.0105	6.29285e-05	6.17350e-04
2023/12/06	11:19:21	ok	ok	428.9400	57.218	0.066845	19.71	57.003	9.665	31890145.525464	11	427.2358	5.58729e-05	6.99529e-04
2023/12/06	11:24:21	ok	ok	428.8960	57.224	0.066845	19.74	56.962	9.673	30879221.819882	10	427.0114	6.27158e-05	6.00026e-04
2023/12/06	11:29:21	ok	ok	428.9340	57.220	0.066845	19.75	56.999	9.687	31123324.375570	11	427.0992	6.09749e-05	6.80224e-04
2023/12/06	11:34:21	ok	ok	429.0160	57.225	0.066845	19.77	56.954	9.689	28393868.772567	10	427.0262	6.26778e-05	6.16402e-04
2023/12/06	11:39:21	ok	ok	428.9720	57.212	0.066845	19.81	56.985	9.718	28853322.996742	8	427.1789	5.80740e-05	6.31517e-04
2023/12/06	11:44:21	ok	ok	429.0240	57.221	0.066845	19.80	56.982	9.708	27122759.278067	10	427.0108	6.41501e-05	6.77006e-04
2023/12/06	11:49:21	ok	ok	429.1200	57.226	0.066845	19.84	56.976	9.732	29857532.154569	12	427.0278	6.41584e-05	7.30826e-04
2023/12/06	11:54:21	ok	ok	428.9060	57.222	0.066845	19.87	56.922	9.739	29484123.598081	11	427.2624	5.59682e-05	6.80607e-04
2023/12/06	11:59:21	ok	ok	428.9500	57.238	0.066845	19.92	56.918	9.771	30105437.344038	11	426.9692	6.61404e-05	7.00845e-04
2023/12/06	12:04:21	ok	ok	428.9680	57.227	0.066845	19.91	56.916	9.761	28937256.189522	11	427.1906	5.86805e-05	7.46293e-04
2023/12/06	12:09:21	ok	ok	429.0400	57.227	0.066845	19.91	56.950	9.767	28004438.717898	9	427.1005	6.13022e-05	6.46232e-04
2023/12/06	12:14:21	ok	ok	428.9940	57.235	0.066845	19.91	56.941	9.765	31587308.812057	11	427.1842	5.95584e-05	7.64736e-04
2023/12/06	12:19:21	ok	ok	428.9720	57.219	0.066845	19.92	56.999	9.784	27840323.994223	9	427.3725	5.23060e-05	6.94832e-04
2023/12/06	12:24:21	ok	ok	428.9220	57.223	0.066845	19.94	56.931	9.781	32194214.485297	11	426.9233	6.73192e-05	7.32433e-04
2023/12/06	12:29:21	ok	ok	428.9220	57.224	0.066845	19.91	56.941	9.765	32300793.119887	10	427.3799	5.27148e-05	6.80695e-04
2023/12/06	12:34:21	--	ok	428.7740	57.225	0.066845	20.00	56.953	9.818	29639158.434299	11	427.0343	6.33033e-05	6.44250e-04
2023/12/06	12:34:28	ok	ok	429.0560	57.224	0.066856	19.95	56.899	9.783	34288188.355223	11	427.1774	5.98096e-05	5.73763e-04
2023/12/06	12:39:29	ok	ok	428.9600	57.247	0.066856	19.98	56.950	9.810	32737939.279032	11	427.1385	6.08023e-05	6.61608e-04
2023/12/06	12:44:28	--	ok	428.7900	57.235	0.066856	20.01	56.986	9.831	36611496.361156	10	427.0908	6.25340e-05	6.09699e-04
2023/12/06	12:44:36	ok	ok	428.9860	57.251	0.066867	20.01	56.886	9.814	32717337.732441	11	427.1856	5.98899e-05	5.61518e-04
2023/12/06	12:49:35	ok	ok	429.0540	57.238	0.066867	20.01	56.954	9.826	28886568.772720	10	427.0045	6.55734e-05	6.62383e-04
2023/12/06	12:54:35	ok	ok	428.8140	57.247	0.066867	20.01	56.918	9.819	33092906.488988	10	427.2133	5.85767e-05	5.72637e-04
2023/12/06	12:59:35	ok	ok	429.0240	57.235	0.066867	20.01	56.930	9.822	29848221.271902	11	427.1454	6.07916e-05	6.60227e-04
2023/12/06	13:04:35	ok	ok	429.1060	57.228	0.066867	20.05	57.017	9.861	29976245.672556	10	427.0705	6.33321e-05	6.62059e-04
2023/12/06	13:09:35	ok	ok	428.9860	57.248	0.066867	20.07	56.971	9.862	30532186.753816	11	427.0765	6.34118e-05	6.05264e-04
2023/12/06	13:14:35	ok	ok	428.9500	57.232	0.066867	20.08	56.907	9.859	31531512.701868	11	427.1252	6.18659e-05	6.34452e-04
2023/12/06	13:19:35	ok	ok	429.0280	57.236	0.066867	20.08	56.916	9.861	31841661.234470	11	427.1321	6.14778e-05	6.27363e-04
2023/12/06	13:24:35	ok	ok	428.9380	57.222	0.066867	20.00	57.008	9.827	31130472.095433	10	427.1021	6.14609e-05	6.44498e-04
2023/12/06	13:29:35	ok	ok	428.8360	57.210	0.066867	19.94	57.078	9.806	30563771.384630	9	427.0624	6.15973e-05	6.02989e-04
2023/12/06	13:34:35	ok	ok	428.9520	57.201	0.066867	19.84	57.113	9.755	31096695.560860	10	427.1239	5.86765e-05	5.80990e-04
2023/12/06	13:39:35	--	ok	428.7700	57.223	0.066867	19.94	57.023	9.796	32800056.885973	11	427.0651	6.13073e-05	6.49131e-04
2023/12/06	13:39:42	ok	ok	428.8920	57.219	0.066879	19.95	56.980	9.797	37034082.787702	11	427.0442	6.25050e-05	5.63792e-04
2023/12/06	13:44:42	ok	ok	428.8820	57.211	0.066879	19.98	56.950	9.810	34709092.208715	11	427.0211	6.37168e-05	5.82501e-04
2023/12/06	13:49:42	ok	ok	428.8600	57.217	0.066879	20.03	56.989	9.841	32426882.233636	12	427.0394	6.31381e-05	6.74178e-04
2023/12/06	13:54:42	--	ok	428.7880	57.234	0.066879	20.07	56.939	9.857	38234038.146736	10	427.0396	6.31543e-05	6.55048e-04
2023/12/06	13:54:49	ok	ok	428.9540	57.228	0.06689	20.08	56.872	9.853	34950634.979205	12	427.2454	5.68225e-05	7.11494e-04
2023/12/06	13:59:49	ok	ok	428.9420	57.219	0.06689	20.11	56.931	9.879	30044617.805779	10	427.1060	6.13980e-05	6.43486e-04
2023/12/06	14:04:49	ok	ok	429.0400	57.226	0.06689	20.08	56.927	9.863	35114119.145524	11	427.1272	6.05553e-05	5.71500e-04
2023/12/06	14:09:49	ok	ok	428.8560	57.221	0.06689	20.11	56.921	9.877	32304266.071101	9	427.1339	6.00020e-05	5.93546e-04
2023/12/06	14:14:49	ok	ok	428.8300	57.216	0.06689	20.09	56.967	9.877	30071730.177545	10	427.1745	5.83707e-05	5.81249e-04
2023/12/06	14:19:49	ok	ok	428.9580	57.212	0.06689	20.14	56.936	9.896	32002920.442358	13	427.0572	6.22134e-05	5.73299e-04
2023/12/06	14:24:49	ok	ok	429.0360	57.219	0.06689	20.14	56.925	9.895	34901388.330707	10	427.1621	5.94436e-05	6.37436e-04
2023/12/06	14:29:49	ok	ok	429.0420	57.218	0.06689	20.19	56.967	9.934	31964605.960705	9	427.2741	5.65943e-05	6.18766e-04
2023/12/06	14:34:49	--	ok	428.7820	57.199	0.06689	20.00	57.087	9.841	32816575.142667	10	427.0215	6.19117e-05	6.05365e-04
2023/12/06	14:34:56	ok	ok	428.9800	57.205	0.066901	20.01	57.113	9.853	38150219.014687	11	427.0860	6.00412e-05	5.50396e-04
2023/12/06	14:39:56	ok	ok	428.8260	57.193	0.066901	19.92	57.101	9.802	35124236.247937	12	427.1078	5.82002e-05	7.72534e-04
2023/12/06	14:44:56	--	ok	428.6340	57.189	0.066901	19.88	57.163	9.788	37731798.982927	9	427.0418	5.97886e-05	6.14430e-04
2023/12/06	14:45:03	ok	ok	428.8960	57.180	0.06692	19.91	57.191	9.808	36298771.651053	12	427.1559	5.63329e-05	6.79687e-04
2023/12/06	14:50:03	--	ok	428.7080	57.179	0.06692	19.87	57.104	9.770	35163297.949499	11	426.8969	6.39227e-05	6.07249e-04
2023/12/06	14:50:10	ok	ok	428.8060	57.183	0.066935	19.85	57.078	9.757	36772596.133378	11	426.9475	6.31438e-05	6.00503e-04
2023/12/06	14:55:10	ok	ok	428.8160	57.188	0.066935	19.82	57.168	9.757	38000476.280629	10	426.9453	6.20819e-05	6.52939e-04
2023/12/06	15:00:10	--	ok	428.7740	57.190	0.066935	19.95	57.081	9.814	36802238.498499	11	426.9475	6.30925e-05	5.88551e-04
2023/12/06	15:00:17	--	ok	428.7920	57.186	0.066947	19.97	57.017	9.814	36655658.796904	12	427.1401	5.72833e-05	6.85969e-04
2023/12/06	15:00:24	--	ok	428.7580	57.154	0.066957	19.88	56.936	9.749	36820179.285983	11	426.8705	6.27936e-05	5.82241e-04
2023/12/06	15:00:32	ok	ok	428.8420	57.195	0.06697	19.80	57.095	9.728	33983079.396962	11	427.0128	6.26667e-05	5.84202e-04
2023/12/06	15:05:31	ok	ok	429.0700	57.269	0.06697	20.00	56.985	9.823	33702679.290879	11	427.0990	6.45652e-05	6.01198e-04
2023/12/06	15:10:31	ok	ok	429.0260	57.266	0.06697	20.03	57.035	9.849	28310682.557966	10	427.1585	6.25460e-05	6.38457e-04
2023/12/06	15:15:31	ok	ok	429.0040	57.250	0.06697	20.04	57.003	9.851	30313554.392239	11	427.1823	6.15336e-05	5.77483e-04
2023/12/06	15:20:31	ok	ok	429.0920	57.265	0.06697	20.04	56.957	9.843	28590778.609496	11	427.1086	6.39918e-05	6.13453e-04
2023/12/06	15:25:31	ok	ok	428.9380	57.260	0.06697	20.00	56.995	9.825	28350938.032571	12	427.2564	6.01473e-05	7.20986e-04
2023/12/06	15:30:31	ok	ok	428.9280	57.250	0.06697	20.03	56.931	9.831	29709578.464543	11	427.1373	6.25180e-05	6.24674e-04
2023/12/06	15:35:31	ok	ok	428.8860	57.223	0.06697	19.84	57.076	9.749	30757425.607210	9	427.1490	5.99732e-05	5.87705e-04
2023/12/06	15:40:31	ok	ok	428.8880	57.216	0.06697	19.77	57.159	9.723	28851268.306207	11	427.0405	6.21668e-05	6.01430e-04
2023/12/06	15:45:31	--	ok	428.7920	57.210	0.06697	19.67	57.122	9.661	30898119.643643	11	427.1096	5.96944e-05	7.29379e-04
2023/12/06	15:45:38	ok	ok	429.0720	57.300	0.06698	19.68	57.136	9.671	31349245.466835	10	427.2598	6.10054e-05	5.69173e-04
2023/12/06	15:50:38	ok	ok	429.0680	57.286	0.06698	19.63	57.151	9.642	25699829.854414	11	427.2518	5.96551e-05	6.09136e-04
2023/12/06	15:55:38	ok	ok	429.0120	57.281	0.06698	19.54	57.241	9.609	27524411.399772	10	427.3161	5.71854e-05	5.86718e-04
2023/12/06	16:00:38	ok	ok	428.8240	57.278	0.06698	19.60	57.205	9.634	29223215.780480	9	427.2560	5.89283e-05	5.78682e-04
2023/12/06	16:05:38	ok	ok	428.8660	57.276	0.06698	19.53	57.173	9.590	30944105.258776	10	427.1761	6.09851e-05	5.79687e-04
2023/12/06	16:10:38	ok	ok	428.8920	57.264	0.06698	19.46	57.195	9.554	29965757.778453	11	427.1454	6.08851e-05	6.54535e-04
2023/12/06	16:15:38	ok	ok	429.0800	57.263	0.06698	19.46	57.241	9.562	29825061.389492	10	427.2585	5.66886e-05	5.99908e-04
2023/12/06	16:20:38	ok	ok	429.0380	57.251	0.06698	19.43	57.201	9.539	26353144.221232	12	427.0843	6.16687e-05	5.89859e-04
2023/12/06	16:25:38	ok	ok	428.9700	57.268	0.06698	19.57	57.031	9.590	30308208.969500	10	427.2197	5.92426e-05	5.94752e-04
2023/12/06	16:30:38	ok	ok	429.0120	57.271	0.06698	19.65	57.018	9.634	28503406.546841	11	427.1760	6.11942e-05	6.50138e-04
2023/12/06	16:35:38	ok	ok	428.9700	57.259	0.06698	19.65	56.995	9.631	29518651.500760	11	427.3869	5.54600e-05	6.69460e-04
2023/12/06	16:40:38	ok	ok	429.0580	57.273	0.06698	19.71	56.913	9.650	30516153.494840	10	427.1498	6.28582e-05	6.71085e-04
2023/12/06	16:45:38	ok	ok	429.0340	57.266	0.06698	19.71	56.948	9.656	30312693.110229	11	427.0950	6.50484e-05	6.37676e-04
2023/12/06	16:50:38	ok	ok	428.9920	57.254	0.06698	19.57	57.076	9.598	27623624.589141	12	427.0594	6.41869e-05	6.26080e-04
2023/12/06	16:55:38	ok	ok	428.9040	57.239	0.06698	19.49	57.119	9.557	27646760.783272	10	427.0833	6.25430e-05	6.62448e-04
2023/12/06	17:00:38	ok	ok	428.8980	57.243	0.06698	19.44	57.136	9.536	30821626.301004	12	427.0819	6.14256e-05	6.36961e-04
2023/12/06	17:05:38	ok	ok	428.8740	57.227	0.06698	19.39	57.108	9.500	29030467.196338	9	427.1007	6.06109e-05	5.98243e-04
2023/12/06	17:10:38	ok	ok	428.8220	57.231	0.06698	19.33	57.156	9.476	28315174.851148	12	426.9922	6.30703e-05	6.27790e-04
2023/12/06	17:15:38	ok	ok	428.9200	57.228	0.06698	19.33	57.110	9.469	28924782.271861	11	426.9172	6.61721e-05	7.14472e-04
2023/12/06	17:20:38	--	ok	428.7280	57.223	0.06698	19.27	57.160	9.444	27828272.977196	10	427.1178	5.83204e-05	5.93808e-04
2023/12/06	17:20:45	ok	ok	429.0080	57.321	0.066994	19.29	57.127	9.448	28997504.731269	10	427.2549	6.27786e-05	6.03630e-04
2023/12/06	17:25:45	ok	ok	429.0320	57.327	0.066994	19.29	57.137	9.449	32603322.003222	10	427.3690	5.82513e-05	5.84245e-04
2023/12/06	17:30:45	ok	ok	428.9840	57.306	0.066994	19.19	57.136	9.393	28681039.019023	10	427.2411	6.09482e-05	5.99092e-04
2023/12/06	17:35:45	ok	ok	428.9960	57.309	0.066994	19.17	57.136	9.386	29459338.765790	10	427.1843	6.23190e-05	6.54315e-04
2023/12/06	17:40:45	ok	ok	428.8880	57.296	0.066994	19.13	57.140	9.363	27880824.240699	10	427.1738	6.19828e-05	5.86912e-04
2023/12/06	17:45:45	ok	ok	428.9280	57.286	0.066994	19.07	57.165	9.336	28714697.441007	8	427.3268	5.62862e-05	6.30024e-04
2023/12/06	17:50:45	ok	ok	428.9180	57.282	0.066994	19.05	57.197	9.325	30332202.716622	9	427.4267	5.24694e-05	6.84082e-04
2023/12/06	17:55:45	ok	ok	428.8740	57.263	0.066994	18.92	57.224	9.261	27237345.765869	9	427.1445	6.00327e-05	5.97912e-04
2023/12/06	18:00:45	ok	ok	428.8780	57.272	0.066994	18.95	57.192	9.270	25304886.268257	10	427.0865	6.28331e-05	6.81694e-04
2023/12/06	18:05:45	ok	ok	429.0320	57.265	0.066994	18.98	57.165	9.282	24802825.596332	11	427.0640	6.29090e-05	6.20287e-04
2023/12/06	18:10:45	ok	ok	428.9540	57.271	0.066994	18.95	57.160	9.265	30154655.494570	11	427.0554	6.31120e-05	7.25621e-04
2023/12/06	18:15:45	ok	ok	428.8680	57.257	0.066994	18.93	57.192	9.263	27739290.306724	9	427.1753	5.91924e-05	5.91232e-04
2023/12/06	18:20:45	ok	ok	428.8900	57.253	0.066994	18.92	57.156	9.250	27485123.556073	9	427.1386	6.04431e-05	6.13020e-04
2023/12/06	18:25:45	ok	ok	428.8940	57.255	0.066994	18.91	57.099	9.233	33170132.667763	9	427.1600	5.96062e-05	5.98684e-04
2023/12/06	18:30:45	ok	ok	428.9380	57.253	0.066994	18.92	57.122	9.244	28230066.565334	9	427.1271	6.00206e-05	6.04738e-04
2023/12/06	18:35:45	ok	ok	428.8400	57.249	0.066994	18.89	57.128	9.229	28591632.994346	10	427.0446	6.21450e-05	5.78481e-04
2023/12/06	18:40:45	ok	ok	428.8140	57.239	0.066994	18.88	57.095	9.216	29487780.848423	11	427.0342	6.19980e-05	6.18950e-04
2023/12/06	18:45:45	ok	ok	428.8280	57.239	0.066994	18.82	57.142	9.194	28566117.058229	11	427.0808	6.02258e-05	5.98932e-04
2023/12/06	18:50:45	ok	ok	428.8460	57.239	0.066994	18.83	57.044	9.185	26649640.220315	10	427.0524	6.20777e-05	6.83496e-04
2023/12/06	18:55:45	ok	ok	428.8160	57.230	0.066994	18.85	57.078	9.198	31194925.433252	9	427.1132	5.95547e-05	6.13362e-04
2023/12/06	19:00:45	--	ok	428.7080	57.239	0.066994	18.85	57.090	9.200	30640600.019990	11	427.0633	6.06861e-05	5.73788e-04
2023/12/06	19:00:53	--	ok	429.2480	57.345	0.067009	18.86	57.014	9.196	32716520.293720	10	427.3533	6.07949e-05	5.74726e-04
2023/12/06	19:01:00	ok	ok	428.8160	57.211	0.066996	18.79	56.971	9.150	34980031.120226	12	427.1256	5.92456e-05	6.82620e-04
2023/12/06	19:05:59	ok	ok	428.8880	57.264	0.066996	18.86	57.000	9.194	27506726.275044	11	427.0720	6.15974e-05	5.69494e-04
2023/12/06	19:10:59	ok	ok	428.9640	57.246	0.066996	18.85	57.023	9.189	28251013.529782	10	427.1579	5.91033e-05	5.78313e-04
2023/12/06	19:15:59	ok	ok	428.9760	57.245	0.066996	18.88	57.003	9.202	31609583.961794	10	427.1593	5.90344e-05	5.74587e-04
2023/12/06	19:20:59	ok	ok	428.9720	57.244	0.066996	18.83	56.963	9.172	31044144.397181	10	427.0334	6.28518e-05	6.23172e-04
2023/12/06	19:25:59	ok	ok	428.8420	57.245	0.066996	18.83	56.963	9.172	31744847.946200	10	427.0243	6.32651e-05	6.37812e-04
2023/12/06	19:30:59	ok	ok	428.9240	57.245	0.066996	18.82	56.976	9.167	31225337.725254	9	427.1131	6.00631e-05	5.99007e-04
2023/12/06	19:35:59	--	ok	428.7980	57.238	0.066996	18.79	57.026	9.159	31524139.504719	10	427.1047	5.98599e-05	5.74584e-04
2023/12/06	19:36:06	ok	ok	429.1640	57.328	0.067006	18.79	56.959	9.148	31639077.407770	10	427.2660	6.23417e-05	6.15082e-04
2023/12/06	19:41:06	ok	ok	428.9420	57.314	0.067006	18.79	56.959	9.148	28000465.585068	10	427.1867	6.35122e-05	6.33635e-04
2023/12/06	19:46:06	ok	ok	428.9660	57.309	0.067006	18.78	56.934	9.137	27360771.607267	9	427.2674	5.99812e-05	6.15264e-04
2023/12/06	19:51:06	ok	ok	428.9660	57.312	0.067006	18.75	56.999	9.133	31019635.754168	10	427.1943	6.21979e-05	6.47690e-04
2023/12/06	19:56:06	ok	ok	428.9840	57.313	0.067006	18.72	56.971	9.113	29598211.531229	10	427.1584	6.27969e-05	6.07691e-04
2023/12/06	20:01:06	ok	ok	429.0080	57.292	0.067006	18.71	56.913	9.096	28065395.012734	11	427.0419	6.62275e-05	6.73428e-04
2023/12/06	20:06:06	ok	ok	429.0480	57.296	0.067006	18.68	56.931	9.083	32341441.551261	9	427.2211	5.99443e-05	5.94864e-04
2023/12/06	20:11:06	ok	ok	429.0220	57.298	0.067006	18.65	56.995	9.079	30304499.007428	12	427.0895	6.44664e-05	7.25124e-04
2023/12/06	20:16:06	ok	ok	428.9000	57.295	0.067006	18.68	56.944	9.085	31135018.442829	9	427.2119	6.01473e-05	5.96142e-04
2023/12/06	20:21:06	ok	ok	428.9200	57.292	0.067006	18.67	56.953	9.080	29457387.040795	11	426.9783	6.80183e-05	7.66623e-04
2023/12/06	20:26:06	ok	ok	428.9020	57.286	0.067006	18.62	57.003	9.065	30881148.712133	10	427.2491	5.80277e-05	5.95227e-04
2023/12/06	20:31:06	ok	ok	428.9360	57.280	0.067006	18.64	56.925	9.060	29198967.992612	10	427.1194	6.20995e-05	6.30165e-04
2023/12/06	20:36:06	ok	ok	428.8840	57.276	0.067006	18.59	56.909	9.033	29645308.890053	10	427.2431	5.73913e-05	6.09989e-04
2023/12/06	20:41:06	ok	ok	428.8920	57.277	0.067006	18.59	56.953	9.040	29204455.761878	10	427.0918	6.24176e-05	6.00614e-04
2023/12/06	20:46:06	ok	ok	428.9620	57.279	0.067006	18.55	56.927	9.014	27862111.819484	9	427.1903	5.96685e-05	6.24379e-04
2023/12/06	20:51:06	ok	ok	428.8760	57.283	0.067006	18.55	56.890	9.008	33509341.689036	11	427.2026	5.90739e-05	6.91889e-04
2023/12/06	20:56:06	ok	ok	428.9780	57.280	0.067006	18.52	56.912	8.996	28737780.409149	11	427.1273	6.00992e-05	6.43569e-04
2023/12/06	21:01:06	ok	ok	428.9120	57.259	0.067006	18.51	56.898	8.987	29065493.179960	10	427.2820	5.58208e-05	6.76309e-04
2023/12/06	21:06:06	ok	ok	428.9320	57.273	0.067006	18.55	56.847	9.002	30536800.404575	11	427.1930	5.88369e-05	7.47269e-04
2023/12/06	21:11:06	ok	ok	428.8880	57.252	0.067006	18.51	56.852	8.980	29444525.099961	11	427.0984	6.03946e-05	6.11765e-04
2023/12/06	21:16:06	ok	ok	428.9440	57.264	0.067006	18.51	56.866	8.982	27889983.089517	10	427.0804	6.11863e-05	6.52045e-04
2023/12/06	21:21:06	ok	ok	428.8540	57.255	0.067006	18.45	56.925	8.961	28656420.076510	10	427.1453	5.89608e-05	5.75078e-04
2023/12/06	21:26:06	ok	ok	428.8400	57.248	0.067006	18.44	56.899	8.949	28724903.202947	9	427.1321	5.95833e-05	6.02845e-04
2023/12/06	21:31:06	ok	ok	428.8200	57.244	0.067006	18.47	56.880	8.961	33982342.412130	12	427.1674	5.82978e-05	7.21618e-04
2023/12/06	21:36:06	--	ok	428.7560	57.248	0.067006	18.45	56.844	8.949	27430659.882052	9	427.1122	6.02074e-05	5.99312e-04
2023/12/06	21:36:13	ok	ok	429.1360	57.344	0.067019	18.48	56.815	8.958	29192115.904307	10	427.3084	6.23044e-05	5.86809e-04
2023/12/06	21:41:13	ok	ok	429.1080	57.334	0.067019	18.38	56.847	8.911	29602639.737046	10	427.2916	6.12295e-05	5.87542e-04
2023/12/06	21:46:13	ok	ok	428.9360	57.333	0.067019	18.44	56.799	8.933	29056512.416087	9	427.3577	5.92596e-05	6.01880e-04
2023/12/06	21:51:13	ok	ok	429.0480	57.333	0.067019	18.44	56.866	8.944	27149138.156496	10	427.2310	6.31066e-05	6.56924e-04
2023/12/06	21:56:13	ok	ok	429.1120	57.335	0.067019	18.44	56.774	8.929	30619842.703479	10	427.3916	5.81018e-05	5.94674e-04
2023/12/06	22:01:13	ok	ok	428.8460	57.330	0.067019	18.42	56.829	8.931	29930720.238738	10	427.4029	5.73743e-05	5.80083e-04
2023/12/06	22:06:13	ok	ok	429.1740	57.325	0.067019	18.44	56.811	8.935	27982690.931006	9	427.3336	5.89295e-05	5.92518e-04
2023/12/06	22:11:13	ok	ok	429.1200	57.330	0.067019	18.44	56.788	8.931	26643807.375704	10	427.3741	5.76338e-05	5.92931e-04
2023/12/06	22:16:13	ok	ok	429.1240	57.324	0.067019	18.41	56.815	8.922	25116035.811608	9	427.3053	5.98778e-05	6.41952e-04
2023/12/06	22:21:13	ok	ok	428.9600	57.323	0.067019	18.35	56.889	8.903	28217491.287475	10	427.2042	6.24386e-05	5.94085e-04
2023/12/06	22:26:13	ok	ok	428.9200	57.320	0.067019	18.40	56.849	8.920	30219076.562458	10	427.3331	5.85180e-05	5.89708e-04
2023/12/06	22:31:13	ok	ok	429.0020	57.324	0.067019	18.37	56.822	8.900	29474106.371402	10	427.1920	6.27023e-05	6.51657e-04
2023/12/06	22:36:13	ok	ok	429.0520	57.314	0.067019	18.34	56.806	8.882	29514791.618015	9	427.2726	5.96674e-05	5.96292e-04
2023/12/06	22:41:13	ok	ok	429.0440	57.316	0.067019	18.32	56.826	8.878	26091666.424566	10	427.1609	6.35997e-05	6.82703e-04
2023/12/06	22:46:13	ok	ok	429.1680	57.320	0.067019	18.31	56.838	8.873	31870637.739574	9	427.2893	5.94631e-05	6.01188e-04
2023/12/06	22:51:13	ok	ok	429.0360	57.310	0.067019	18.35	56.843	8.896	28823088.988095	11	427.0418	6.76592e-05	7.68272e-04
2023/12/06	22:56:14	ok	ok	428.9780	57.314	0.067019	18.35	56.820	8.893	29859753.518147	11	427.4011	5.61344e-05	6.72228e-04
2023/12/06	23:01:13	ok	ok	429.0820	57.310	0.067019	18.38	56.835	8.909	31188039.395642	11	427.2315	6.10925e-05	6.23509e-04
2023/12/06	23:06:13	ok	ok	429.1100	57.314	0.067019	18.38	56.847	8.911	32485208.359834	9	427.4940	5.22396e-05	6.88155e-04
2023/12/06	23:11:13	ok	ok	428.9860	57.305	0.067019	18.32	56.840	8.880	28212627.617892	10	427.1682	6.35346e-05	6.13246e-04
2023/12/06	23:16:13	ok	ok	428.9640	57.312	0.067019	18.34	56.852	8.889	31615111.071812	10	427.1630	6.31952e-05	6.65369e-04
2023/12/06	23:21:13	ok	ok	428.9540	57.299	0.067019	18.34	56.840	8.887	29248980.824317	9	427.2838	5.95105e-05	6.29004e-04
2023/12/06	23:26:13	ok	ok	429.0960	57.314	0.067019	18.47	56.712	8.935	27757618.962759	11	427.4074	5.63859e-05	6.69785e-04
2023/12/06	23:31:13	ok	ok	428.9260	57.324	0.067019	18.61	56.651	9.002	33215359.084620	11	427.2759	6.12424e-05	5.60637e-04
2023/12/06	23:36:13	ok	ok	429.0960	57.328	0.067019	18.69	56.616	9.040	32574576.702375	9	427.7401	4.63224e-05	8.36697e-04
2023/12/06	23:41:13	--	ok	429.2240	57.332	0.067019	18.78	56.561	9.077	30098309.053624	11	427.3078	6.23903e-05	5.94644e-04
2023/12/06	23:41:20	ok	ok	428.8820	57.235	0.067008	18.76	56.550	9.068	35095243.221196	10	427.1252	6.06099e-05	5.77114e-04
2023/12/06	23:46:20	ok	ok	428.9480	57.265	0.067008	18.82	56.533	9.096	28510933.211327	11	427.1524	6.10737e-05	6.43426e-04
2023/12/06	23:51:20	ok	ok	428.9780	57.263	0.067008	18.83	56.547	9.105	29100099.665528	10	427.2447	5.89601e-05	5.85043e-04
2023/12/06	23:56:20	ok	ok	428.9320	57.245	0.067008	18.75	56.637	9.075	31952717.804999	11	427.0532	6.37589e-05	6.22674e-04
2023/12/07	00:01:20	ok	ok	428.9680	57.246	0.067008	18.69	56.674	9.049	31696497.752907	11	427.0932	6.15325e-05	6.24525e-04
2023/12/07	00:06:20	ok	ok	428.8560	57.238	0.067008	18.67	56.725	9.043	31607731.645863	9	427.1583	5.89757e-05	6.64034e-04
2023/12/07	00:11:20	--	ok	428.7860	57.239	0.067008	18.59	56.762	9.009	29579143.290061	10	427.0473	6.20036e-05	6.51446e-04
2023/12/07	00:11:27	ok	ok	429.1160	57.323	0.067018	18.61	56.730	9.014	34076879.785493	10	427.2502	6.21156e-05	6.23477e-04
2023/12/07	00:16:27	ok	ok	429.0620	57.309	0.067018	18.55	56.678	8.975	31674861.202054	10	427.2090	6.26471e-05	6.12691e-04
2023/12/07	00:21:27	ok	ok	429.0480	57.317	0.067018	18.56	56.770	8.996	32812044.487350	11	427.2288	6.14845e-05	6.30860e-04
2023/12/07	00:26:27	ok	ok	428.9060	57.310	0.067018	18.55	56.712	8.980	28774586.023107	11	427.2300	6.09406e-05	6.29728e-04
2023/12/07	00:31:27	ok	ok	429.1540	57.315	0.067018	18.59	56.696	8.999	28185933.854616	11	427.2254	6.22019e-05	6.35041e-04
2023/12/07	00:36:27	ok	ok	429.0700	57.323	0.067018	18.67	56.593	9.022	26477230.005026	10	427.2994	6.01861e-05	5.71071e-04
2023/12/07	00:41:27	--	ok	429.3820	57.314	0.067018	18.75	56.605	9.070	28405799.721978	9	427.3295	6.02351e-05	6.36796e-04
2023/12/07	00:41:34	--	ok	428.6400	57.155	0.066999	18.72	56.565	9.048	41322216.819896	10	427.0364	5.79552e-05	5.56867e-04
2023/12/07	00:41:42	ok	ok	428.9740	57.248	0.067017	18.72	56.565	9.048	39373031.069733	9	427.4848	5.26816e-05	6.89864e-04
2023/12/07	00:46:41	ok	ok	429.0540	57.308	0.067017	18.79	56.551	9.083	33467766.839175	11	427.3544	5.94022e-05	7.25879e-04
2023/12/07	00:51:41	ok	ok	429.0540	57.316	0.067017	18.81	56.600	9.099	30669104.016667	10	427.3937	5.72313e-05	6.37727e-04
2023/12/07	00:56:41	ok	ok	429.0300	57.310	0.067017	18.83	56.559	9.107	34258992.217348	10	427.4085	5.73974e-05	6.10675e-04
2023/12/07	01:01:41	ok	ok	429.0900	57.323	0.067017	18.86	56.584	9.127	33281923.817533	9	427.3032	6.18237e-05	6.66307e-04
2023/12/07	01:06:41	ok	ok	429.1240	57.314	0.067017	18.89	56.519	9.131	31104792.742218	11	427.3371	5.97868e-05	6.41530e-04
2023/12/07	01:11:41	--	ok	429.2060	57.308	0.067017	18.74	56.715	9.079	27230873.641350	12	427.2180	6.19361e-05	6.34812e-04
2023/12/07	01:11:48	ok	ok	428.9380	57.233	0.067007	18.72	56.689	9.068	32160181.961541	11	427.0110	6.34891e-05	5.95575e-04
2023/12/07	01:16:48	ok	ok	428.8900	57.220	0.067007	18.67	56.683	9.037	31474813.093151	12	427.1400	5.83128e-05	6.95826e-04
2023/12/07	01:21:48	ok	ok	428.8660	57.215	0.067007	18.59	56.762	9.009	27259936.049101	11	427.0474	6.01897e-05	6.34886e-04
2023/12/07	01:26:48	ok	ok	428.8260	57.207	0.067007	18.59	56.716	9.002	30044724.930820	9	427.0564	5.98117e-05	6.23343e-04
2023/12/07	01:31:48	ok	ok	428.8280	57.209	0.067007	18.55	56.757	8.987	29897969.432028	9	427.0356	6.01750e-05	6.08424e-04
2023/12/07	01:36:48	--	ok	428.7860	57.206	0.067007	18.51	56.797	8.971	29631788.934806	10	427.1073	5.77366e-05	6.02138e-04
2023/12/07	01:36:56	ok	ok	429.0080	57.284	0.067017	18.51	56.820	8.975	31755818.113758	11	427.1808	6.10910e-05	5.60398e-04
2023/12/07	01:41:55	ok	ok	429.0600	57.294	0.067017	18.56	56.780	8.998	32737566.007550	10	427.2235	6.03508e-05	5.81698e-04
2023/12/07	01:46:55	ok	ok	429.0280	57.298	0.067017	18.69	56.629	9.042	31736805.483007	10	427.1977	6.20531e-05	5.96628e-04
2023/12/07	01:51:55	ok	ok	429.1020	57.310	0.067017	18.81	56.565	9.094	29844895.491285	10	427.2906	5.98183e-05	6.03889e-04
2023/12/07	01:56:55	ok	ok	429.1220	57.309	0.067017	18.82	56.545	9.098	30046775.046333	10	427.3479	5.86666e-05	6.08067e-04
2023/12/07	02:01:55	ok	ok	429.1660	57.306	0.067017	18.86	56.584	9.127	33093910.637018	10	427.3719	5.84582e-05	5.63307e-04
2023/12/07	02:06:55	ok	ok	429.1020	57.311	0.067017	18.89	56.600	9.144	31338973.533682	10	427.3379	5.94443e-05	5.89565e-04
2023/12/07	02:11:55	ok	ok	429.1080	57.300	0.067017	18.83	56.625	9.118	29869646.655873	11	427.2031	6.30115e-05	5.99659e-04
2023/12/07	02:16:55	ok	ok	429.1300	57.294	0.067017	18.74	56.680	9.073	31443471.391047	10	427.3080	5.83583e-05	6.15797e-04
2023/12/07	02:21:55	ok	ok	429.0280	57.285	0.067017	18.67	56.761	9.049	30983609.751829	11	427.1949	6.07692e-05	6.45217e-04
2023/12/07	02:26:55	ok	ok	428.9120	57.289	0.067017	18.67	56.748	9.047	31355925.347266	11	427.1325	6.31724e-05	5.86283e-04
2023/12/07	02:31:55	ok	ok	428.8700	57.283	0.067017	18.64	56.779	9.036	32296642.566649	10	427.1400	6.24058e-05	5.99166e-04
2023/12/07	02:36:55	ok	ok	428.9280	57.277	0.067017	18.59	56.751	9.008	31021830.364430	11	427.1627	6.14597e-05	6.09449e-04
2023/12/07	02:41:55	ok	ok	428.9100	57.266	0.067017	18.56	56.793	9.000	31374523.080896	11	427.1420	6.13150e-05	6.47704e-04
2023/12/07	02:46:55	ok	ok	429.0440	57.277	0.067017	18.59	56.797	9.015	29828584.105219	12	427.1361	6.10340e-05	5.51595e-04
2023/12/07	02:51:55	ok	ok	429.0320	57.281	0.067017	18.69	56.661	9.048	32740742.291999	11	427.1970	6.12078e-05	6.40612e-04
2023/12/07	02:56:55	ok	ok	428.9940	57.274	0.067017	18.79	56.609	9.092	31256987.771183	10	427.3357	5.75735e-05	5.72407e-04
2023/12/07	03:01:55	ok	ok	429.0860	57.289	0.067017	18.86	56.584	9.127	30917520.737069	11	427.1878	6.24324e-05	5.99153e-04
2023/12/07	03:06:55	ok	ok	429.1860	57.304	0.067017	18.96	56.609	9.184	31882617.194041	10	427.3313	5.89113e-05	5.91548e-04
2023/12/07	03:11:55	ok	ok	429.1000	57.295	0.067017	18.96	56.632	9.188	30279912.320255	10	427.3871	5.73337e-05	6.17347e-04
2023/12/07	03:16:55	ok	ok	429.1740	57.312	0.067017	18.99	56.556	9.190	32795246.085038	10	427.3832	5.80139e-05	5.92542e-04
2023/12/07	03:21:55	ok	ok	429.0760	57.288	0.067017	18.93	56.605	9.168	32764410.226741	10	427.3145	5.89875e-05	5.91784e-04
2023/12/07	03:26:55	ok	ok	429.1120	57.294	0.067017	18.91	56.715	9.171	32169145.263678	11	427.2700	5.98532e-05	6.13783e-04
2023/12/07	03:31:55	ok	ok	429.1240	57.282	0.067017	18.82	56.747	9.130	33148917.851078	11	427.2398	6.04955e-05	6.53849e-04
2023/12/07	03:36:55	ok	ok	429.0200	57.289	0.067017	18.82	56.747	9.130	28275251.368621	11	427.3510	5.67419e-05	6.98491e-04
2023/12/07	03:41:55	ok	ok	428.8960	57.279	0.067017	18.76	56.820	9.112	29568661.977933	10	427.2821	5.80518e-05	5.62429e-04
2023/12/07	03:46:55	ok	ok	429.0620	57.283	0.067017	18.79	56.790	9.121	31633021.109291	11	427.1655	6.19973e-05	5.79919e-04
2023/12/07	03:51:55	ok	ok	429.0880	57.303	0.067017	18.99	56.579	9.194	30306680.093214	11	427.2417	6.15526e-05	6.42112e-04
2023/12/07	03:56:55	ok	ok	429.0620	57.307	0.067017	19.05	56.632	9.233	32317476.704532	11	427.2412	6.25746e-05	6.34095e-04
2023/12/07	04:01:55	ok	ok	429.1940	57.306	0.067017	19.13	56.574	9.270	34714979.501704	11	427.2667	6.23396e-05	6.24108e-04
2023/12/07	04:06:55	ok	ok	429.1740	57.308	0.067017	19.16	56.568	9.285	31637437.841250	11	427.3306	5.97821e-05	5.80438e-04
2023/12/07	04:11:55	ok	ok	429.1820	57.307	0.067017	19.17	56.536	9.287	29854467.309530	11	427.2975	6.13763e-05	5.96272e-04
2023/12/07	04:16:55	ok	ok	429.0580	57.317	0.067017	19.22	56.551	9.313	33003614.864508	10	427.4069	5.86078e-05	5.73953e-04
2023/12/07	04:21:55	ok	ok	429.1680	57.303	0.067017	19.12	56.698	9.283	30838507.565037	10	427.2413	6.25840e-05	6.50399e-04
2023/12/07	04:26:55	ok	ok	428.9600	57.295	0.067017	19.05	56.721	9.247	33336392.968286	11	427.2518	6.09393e-05	6.47822e-04
2023/12/07	04:31:55	ok	ok	428.9980	57.287	0.067017	19.03	56.707	9.238	31547833.815868	10	427.3270	5.86786e-05	5.80012e-04
2023/12/07	04:36:55	ok	ok	429.1080	57.278	0.067017	18.96	56.710	9.201	33478872.529998	10	427.1943	6.26932e-05	6.51133e-04
2023/12/07	04:41:55	ok	ok	429.0160	57.293	0.067017	18.96	56.802	9.215	32819705.709637	12	427.1660	6.29309e-05	6.14341e-04
2023/12/07	04:46:55	ok	ok	428.9200	57.288	0.067017	18.95	56.788	9.205	33169220.875225	10	427.2799	5.92576e-05	5.95332e-04
2023/12/07	04:51:55	ok	ok	428.9940	57.293	0.067017	19.01	56.693	9.221	31805167.481408	10	427.3519	5.71786e-05	6.05244e-04
2023/12/07	04:56:55	ok	ok	429.0400	57.304	0.067017	19.17	56.625	9.302	32432916.601116	11	427.3164	5.95076e-05	6.65865e-04
2023/12/07	05:01:55	ok	ok	429.0240	57.307	0.067017	19.20	56.573	9.308	31570272.630800	11	427.3291	6.02822e-05	6.23933e-04
2023/12/07	05:06:55	ok	ok	429.1780	57.309	0.067017	19.34	56.524	9.379	32643292.420174	12	427.2882	6.17316e-05	6.24492e-04
2023/12/07	05:11:55	ok	ok	429.1740	57.311	0.067017	19.36	56.538	9.390	28794442.829123	11	427.4940	5.68658e-05	6.82916e-04
2023/12/07	05:16:55	ok	ok	429.1520	57.320	0.067017	19.42	56.513	9.417	32628145.359475	10	427.2938	6.24876e-05	6.45587e-04
2023/12/07	05:21:55	ok	ok	429.1600	57.317	0.067017	19.42	56.533	9.420	33149921.705369	11	427.2095	6.64322e-05	7.03313e-04
2023/12/07	05:26:56	ok	ok	429.1320	57.312	0.067017	19.37	56.606	9.409	32282121.434368	11	427.2529	6.33218e-05	5.97833e-04
2023/12/07	05:31:55	--	ok	429.2280	57.307	0.067017	19.32	56.689	9.391	33707210.621903	11	427.3097	6.08889e-05	6.35751e-04
2023/12/07	05:32:02	ok	ok	428.9460	57.210	0.067006	19.30	56.666	9.379	31623757.975957	10	427.0300	6.30993e-05	6.06975e-04
2023/12/07	05:37:02	ok	ok	428.9140	57.214	0.067006	19.20	56.674	9.324	33243887.755011	10	427.1558	5.89690e-05	5.88545e-04
2023/12/07	05:42:02	ok	ok	428.8320	57.202	0.067006	19.22	56.724	9.341	29741818.553469	9	427.0956	5.95658e-05	6.11787e-04
2023/12/07	05:47:02	ok	ok	428.9880	57.197	0.067006	19.17	56.738	9.320	31758782.829779	11	426.9850	6.32296e-05	6.17627e-04
2023/12/07	05:52:02	ok	ok	428.8900	57.208	0.067006	19.24	56.623	9.339	31302275.929609	11	427.0970	6.10489e-05	6.36556e-04
2023/12/07	05:57:02	ok	ok	428.8380	57.215	0.067006	19.32	56.565	9.371	31309937.203363	10	427.1944	5.83742e-05	5.99039e-04
2023/12/07	06:02:02	ok	ok	428.9640	57.228	0.067006	19.42	56.577	9.428	32112793.556409	10	427.1353	6.07996e-05	6.01017e-04
2023/12/07	06:07:02	ok	ok	429.0640	57.227	0.067006	19.46	56.606	9.456	31106704.027996	10	427.2621	5.70988e-05	6.03038e-04
2023/12/07	06:12:02	ok	ok	429.0780	57.234	0.067006	19.47	56.551	9.454	28687038.152418	10	427.0938	6.31600e-05	6.59488e-04
2023/12/07	06:17:02	ok	ok	428.8880	57.232	0.067006	19.50	56.588	9.475	32637390.824220	11	427.3602	5.48767e-05	6.81735e-04
2023/12/07	06:22:02	ok	ok	428.9080	57.231	0.067006	19.54	56.529	9.489	32259596.573233	9	427.1981	6.06070e-05	6.06849e-04
2023/12/07	06:27:02	ok	ok	428.8020	57.212	0.067006	19.44	56.651	9.455	31755447.298781	10	427.2112	5.81282e-05	5.59023e-04
2023/12/07	06:32:02	ok	ok	429.0080	57.207	0.067006	19.34	56.748	9.416	30063346.714785	11	427.1233	5.96334e-05	6.54272e-04
2023/12/07	06:37:02	ok	ok	428.8860	57.207	0.067006	19.27	56.762	9.378	29083949.012179	10	427.1044	5.96023e-05	5.76977e-04
2023/12/07	06:42:02	ok	ok	428.9260	57.202	0.067006	19.24	56.815	9.371	27790221.263679	10	427.0826	6.04818e-05	5.73530e-04
2023/12/07	06:47:02	ok	ok	428.8160	57.201	0.067006	19.23	56.812	9.363	31732236.644707	9	427.1127	5.89717e-05	5.95805e-04
2023/12/07	06:52:02	ok	ok	429.0200	57.216	0.067006	19.40	56.692	9.438	30360014.561584	12	426.9161	6.71442e-05	6.87904e-04
2023/12/07	06:57:02	ok	ok	428.9820	57.237	0.067006	19.50	56.680	9.491	35979056.977666	10	427.1947	5.94639e-05	5.57241e-04
2023/12/07	07:02:02	ok	ok	428.8360	57.230	0.067006	19.58	56.600	9.525	31002683.705873	11	427.1494	6.09374e-05	6.01302e-04
2023/12/07	07:07:02	ok	ok	428.8940	57.218	0.067006	19.57	56.634	9.523	33670440.857086	11	427.1928	5.95031e-05	6.02571e-04
2023/12/07	07:12:02	ok	ok	428.9760	57.240	0.067006	19.61	56.628	9.546	30006931.420742	10	427.2372	5.88325e-05	5.75804e-04
2023/12/07	07:17:02	ok	ok	428.8660	57.234	0.067006	19.67	56.680	9.586	28942142.198728	11	427.0971	6.36178e-05	6.25371e-04
2023/12/07	07:22:02	ok	ok	429.0580	57.220	0.067006	19.63	56.710	9.567	30966206.280813	8	427.2037	5.98671e-05	6.60412e-04
2023/12/07	07:27:02	ok	ok	428.8760	57.218	0.067006	19.53	56.808	9.528	29668040.790767	11	427.0317	6.37926e-05	6.33313e-04
2023/12/07	07:32:02	ok	ok	428.9400	57.212	0.067006	19.44	56.831	9.485	30309321.902308	10	427.0621	6.24824e-05	6.48240e-04
2023/12/07	07:37:02	ok	ok	428.9840	57.225	0.067006	19.44	56.886	9.494	29819491.376988	10	427.0398	6.31631e-05	6.81962e-04
2023/12/07	07:42:02	ok	ok	428.9080	57.207	0.067006	19.42	56.863	9.475	31324844.285617	10	427.0682	6.13655e-05	5.94013e-04
2023/12/07	07:47:02	ok	ok	428.8200	57.207	0.067006	19.50	56.806	9.512	30968903.306591	10	427.1150	6.10086e-05	5.59563e-04
2023/12/07	07:52:02	ok	ok	428.9920	57.230	0.067006	19.65	56.689	9.579	33590017.533389	9	427.2058	5.90550e-05	6.21354e-04
2023/12/07	07:57:02	ok	ok	428.9860	57.226	0.067006	19.70	56.628	9.592	30459731.689842	10	427.2509	5.79507e-05	6.05737e-04
2023/12/07	08:02:02	ok	ok	428.9520	57.231	0.067006	19.73	56.687	9.619	29263546.777782	12	427.0377	6.54380e-05	6.38822e-04
2023/12/07	08:07:02	ok	ok	429.0120	57.226	0.067006	19.77	56.674	9.641	32280365.298673	9	427.2858	5.80076e-05	6.01805e-04
2023/12/07	08:12:02	ok	ok	429.0560	57.239	0.067006	19.82	56.657	9.670	31404751.392487	10	427.1814	6.19868e-05	6.32089e-04
2023/12/07	08:17:02	ok	ok	428.8600	57.244	0.067006	19.85	56.670	9.687	30233631.016875	9	427.2263	6.00774e-05	6.38803e-04
2023/12/07	08:22:02	ok	ok	428.8960	57.220	0.067006	19.74	56.815	9.648	31904305.949895	10	427.1177	6.23780e-05	6.60565e-04
2023/12/07	08:27:02	--	ok	428.7240	57.224	0.067006	19.68	56.785	9.612	30106610.033889	10	427.0685	6.28689e-05	6.53978e-04
2023/12/07	08:27:09	--	ok	429.2020	57.339	0.067019	19.67	56.829	9.611	33253752.460889	10	427.3551	6.29333e-05	6.16228e-04
2023/12/07	08:27:16	ok	ok	429.0440	57.208	0.067009	19.64	56.790	9.588	31185055.899791	10	427.1084	6.29910e-05	5.91700e-04
2023/12/07	08:32:17	ok	ok	429.0280	57.247	0.067009	19.63	56.880	9.596	27081299.327857	11	427.1876	6.03453e-05	6.22410e-04
2023/12/07	08:37:16	ok	ok	428.8860	57.239	0.067009	19.63	56.867	9.594	29760148.288403	9	427.2115	6.01222e-05	6.48065e-04
2023/12/07	08:42:16	ok	ok	428.9400	57.253	0.067009	19.74	56.747	9.637	33677826.927940	10	427.2852	5.91630e-05	5.90265e-04
2023/12/07	08:47:16	ok	ok	429.0280	57.270	0.067009	19.85	56.683	9.689	30841176.281753	11	427.3022	5.92117e-05	5.62169e-04
2023/12/07	08:52:16	ok	ok	428.9420	57.267	0.067009	19.94	56.638	9.730	30319125.532291	10	427.3607	5.78152e-05	5.84995e-04
2023/12/07	08:57:16	ok	ok	429.0900	57.275	0.067009	20.01	56.625	9.769	28117113.161244	11	427.2239	6.31325e-05	6.87865e-04
2023/12/07	09:02:16	ok	ok	429.1580	57.284	0.067009	20.08	56.634	9.812	28090649.167226	12	427.1622	6.77674e-05	6.96244e-04
2023/12/07	09:07:16	ok	ok	429.0040	57.276	0.067009	20.08	56.657	9.816	28641153.609673	10	427.2469	6.32566e-05	6.50830e-04
2023/12/07	09:12:16	ok	ok	429.1380	57.291	0.067009	20.16	56.600	9.853	29059483.569894	10	427.2944	6.26152e-05	6.56159e-04
2023/12/07	09:17:16	ok	ok	429.1840	57.293	0.067009	20.19	56.593	9.869	31612051.885748	12	427.1972	6.63092e-05	6.44709e-04
2023/12/07	09:22:16	ok	ok	429.1000	57.274	0.067009	20.12	56.788	9.863	30549624.561047	11	427.2269	6.35188e-05	6.18219e-04
2023/12/07	09:27:16	ok	ok	429.0360	57.276	0.067009	20.05	56.857	9.833	29605568.282553	11	427.2111	6.34077e-05	6.08322e-04
2023/12/07	09:32:16	ok	ok	429.0040	57.270	0.067009	20.01	56.817	9.802	32408446.659072	9	427.2661	6.10378e-05	5.83660e-04
2023/12/07	09:37:16	ok	ok	429.0140	57.279	0.067009	20.12	56.707	9.849	32007201.868804	12	427.1870	6.48472e-05	7.56955e-04
2023/12/07	09:42:16	ok	ok	429.1660	57.281	0.067009	20.16	56.770	9.883	29918786.859882	10	427.2791	6.19444e-05	5.75538e-04
2023/12/07	09:47:16	ok	ok	429.0760	57.285	0.067009	20.19	56.683	9.885	29829696.304331	9	427.3826	5.94394e-05	6.24466e-04
2023/12/07	09:52:16	ok	ok	429.0620	57.294	0.067009	20.28	56.693	9.936	30492645.923397	13	427.2822	6.47241e-05	6.15545e-04
2023/12/07	09:57:16	ok	ok	429.2000	57.294	0.067009	20.35	56.706	9.979	31713620.378462	12	427.4922	5.73623e-05	7.00618e-04
2023/12/07	10:02:16	ok	ok	429.0780	57.298	0.067009	20.38	56.721	9.998	29982046.200194	9	427.4077	6.03111e-05	5.71916e-04
2023/12/07	10:07:16	ok	ok	429.0720	57.297	0.067009	20.42	56.660	10.012	29867587.926748	11	427.3178	6.29278e-05	5.98537e-04
2023/12/07	10:12:16	ok	ok	429.0980	57.303	0.067009	20.48	56.692	10.051	32683914.375550	11	427.4404	5.96034e-05	5.56919e-04
2023/12/07	10:17:16	ok	ok	429.1340	57.318	0.067009	20.52	56.733	10.082	30073519.111478	11	427.3240	6.28400e-05	6.52808e-04
2023/12/07	10:22:16	ok	ok	429.0520	57.320	0.067009	20.56	56.693	10.100	31886298.930563	10	427.3779	6.21207e-05	6.47589e-04
2023/12/07	10:27:16	ok	ok	429.1320	57.309	0.067009	20.62	56.634	10.124	28425148.219226	11	427.3735	6.29797e-05	6.06691e-04
2023/12/07	10:32:16	ok	ok	429.1760	57.306	0.067009	20.50	56.822	10.090	30951250.969653	12	427.3037	6.34178e-05	6.27972e-04
2023/12/07	10:37:16	ok	ok	429.0900	57.297	0.067009	20.42	56.831	10.043	34100672.535325	10	427.3376	6.15306e-05	6.56152e-04
2023/12/07	10:42:16	ok	ok	429.1520	57.297	0.067009	20.43	56.843	10.053	30336111.776654	11	427.2738	6.34101e-05	6.60050e-04
2023/12/07	10:47:16	ok	ok	429.0720	57.297	0.067009	20.52	56.779	10.090	30049318.638813	10	427.3527	6.23417e-05	6.31369e-04
2023/12/07	10:52:16	ok	ok	429.1700	57.311	0.067009	20.58	56.753	10.121	28874356.007366	12	427.3197	6.37966e-05	5.89329e-04
2023/12/07	10:57:16	--	ok	429.2400	57.303	0.067009	20.65	56.742	10.160	32538236.758386	11	427.5137	5.86288e-05	7.54430e-04
2023/12/07	10:57:23	ok	ok	429.1260	57.245	0.066997	20.68	56.692	10.169	34885684.011907	11	427.2768	5.85676e-05	6.05488e-04
2023/12/07	11:02:22	ok	ok	429.0580	57.223	0.066997	20.76	56.725	10.224	31534267.730812	11	427.1982	6.05191e-05	6.40459e-04
2023/12/07	11:07:22	ok	ok	428.9160	57.218	0.066997	20.75	56.770	10.224	32433975.461206	12	427.1405	6.37892e-05	6.55934e-04
2023/12/07	11:12:22	ok	ok	428.9500	57.228	0.066997	20.79	56.710	10.239	39047155.716042	10	427.3395	5.70669e-05	6.13275e-04
2023/12/07	11:17:22	ok	ok	429.0480	57.235	0.066997	20.84	56.739	10.277	31579106.048366	12	427.2965	6.01765e-05	6.18920e-04
2023/12/07	11:22:22	ok	ok	429.0980	57.224	0.066997	20.86	56.721	10.282	34355132.451017	11	427.2204	6.19219e-05	6.55332e-04
2023/12/07	11:27:22	ok	ok	429.0180	57.235	0.066997	20.89	56.725	10.300	32310781.191868	11	427.2613	6.04913e-05	6.66418e-04
2023/12/07	11:32:22	ok	ok	429.0260	57.231	0.066997	20.94	56.735	10.335	34826091.046678	12	427.2642	6.08333e-05	6.22549e-04
2023/12/07	11:37:22	ok	ok	429.0180	57.229	0.066997	20.97	56.739	10.352	34174116.798641	12	427.3479	5.85118e-05	7.33252e-04
2023/12/07	11:42:22	ok	ok	428.9620	57.230	0.066997	21.00	56.641	10.352	29507860.254484	11	427.1830	6.40085e-05	6.43377e-04
2023/12/07	11:47:22	ok	ok	429.0880	57.238	0.066997	21.01	56.721	10.375	33976138.564021	12	427.2800	6.03939e-05	5.93506e-04
2023/12/07	11:52:22	ok	ok	429.2000	57.232	0.066997	21.01	56.756	10.381	33349320.922578	12	427.2417	6.17128e-05	6.44995e-04
2023/12/07	11:57:22	--	ok	429.2160	57.234	0.066997	21.06	56.716	10.400	32696888.163931	13	427.2586	6.19092e-05	6.33901e-04
2023/12/07	11:57:29	--	ok	429.2020	57.237	0.066986	21.03	56.738	10.387	32041815.439785	12	427.4126	5.71050e-05	6.86254e-04
2023/12/07	11:57:37	ok	ok	428.9900	57.194	0.066976	21.01	56.735	10.377	36101988.231546	11	427.2792	6.00377e-05	6.25044e-04
2023/12/07	12:02:36	ok	ok	429.0520	57.241	0.066976	21.10	56.680	10.420	32495718.340860	12	427.2198	6.36503e-05	6.53734e-04
2023/12/07	12:07:36	ok	ok	429.1060	57.242	0.066976	21.13	56.706	10.443	34617443.491295	10	427.2819	6.13423e-05	6.97434e-04
2023/12/07	12:12:36	ok	ok	429.0960	57.247	0.066976	21.13	56.765	10.454	31845241.387056	11	427.2227	6.37152e-05	6.80105e-04
2023/12/07	12:17:36	ok	ok	428.9480	57.240	0.066976	21.16	56.701	10.458	35742937.202903	12	427.4082	5.79370e-05	7.07791e-04
2023/12/07	12:22:36	ok	ok	429.0220	57.249	0.066976	21.19	56.706	10.477	36103130.317906	10	427.3681	6.04253e-05	5.97720e-04
2023/12/07	12:27:36	ok	ok	428.9200	57.263	0.066976	21.27	56.707	10.527	29489933.212280	13	427.2503	6.44383e-05	6.47572e-04
2023/12/07	12:32:36	ok	ok	429.0100	57.259	0.066976	21.29	56.742	10.544	31813508.991944	13	427.2161	6.57129e-05	6.81636e-04
2023/12/07	12:37:36	ok	ok	429.0040	57.255	0.066976	21.20	56.902	10.521	34120853.872329	12	427.3832	5.83812e-05	7.67376e-04
2023/12/07	12:42:36	ok	ok	429.0500	57.232	0.066976	21.10	56.976	10.475	31316175.250904	11	427.1891	6.30095e-05	6.19611e-04
2023/12/07	12:47:36	ok	ok	428.9960	57.233	0.066976	21.04	56.944	10.433	31967047.734472	11	427.1499	6.48750e-05	6.68885e-04
2023/12/07	12:52:36	ok	ok	429.0080	57.244	0.066976	21.19	56.794	10.493	34820080.000677	11	427.2679	6.14519e-05	6.16570e-04
2023/12/07	12:57:36	--	ok	428.7920	57.250	0.066976	21.23	56.770	10.513	38649827.023358	11	427.3041	6.07510e-05	6.10087e-04
2023/12/07	12:57:44	--	ok	429.2080	57.232	0.066986	21.26	56.762	10.529	31795280.440597	12	427.2734	6.18508e-05	5.61639e-04
2023/12/07	12:57:51	ok	ok	428.9880	57.204	0.066975	21.19	56.739	10.483	36678418.659218	12	427.3290	5.76364e-05	7.08656e-04
2023/12/07	13:02:50	ok	ok	429.1200	57.246	0.066975	21.31	56.757	10.563	30328434.136479	12	427.2133	6.44568e-05	6.83966e-04
2023/12/07	13:07:50	ok	ok	429.0480	57.246	0.066975	21.34	56.719	10.574	34139518.127592	11	427.3806	5.87296e-05	6.01722e-04
2023/12/07	13:12:50	--	ok	429.2360	57.250	0.066975	21.40	56.774	10.618	32611115.365346	12	427.3219	6.17461e-05	8.71235e-04
2023/12/07	13:12:57	--	ok	429.2280	57.265	0.066963	21.38	56.757	10.607	32465364.911173	10	427.3790	6.02052e-05	5.88554e-04
2023/12/07	13:13:04	ok	ok	428.9340	57.205	0.066951	21.31	56.783	10.568	32159057.542082	10	427.2580	6.15701e-05	6.02457e-04
2023/12/07	13:18:04	--	ok	429.2280	57.257	0.066951	21.41	56.742	10.621	29760089.606589	11	427.2522	6.45594e-05	6.64561e-04
2023/12/07	13:18:11	ok	ok	429.0620	57.241	0.066939	21.40	56.739	10.612	42325974.651759	11	427.2637	6.26654e-05	5.86743e-04
2023/12/07	13:23:11	ok	ok	429.1960	57.245	0.066939	21.44	56.767	10.643	39389705.109070	11	427.3497	6.02525e-05	6.30349e-04
2023/12/07	13:28:11	ok	ok	429.1240	57.260	0.066939	21.45	56.738	10.646	38828536.942727	12	427.4753	5.72765e-05	7.95965e-04
2023/12/07	13:33:11	ok	ok	429.0660	57.253	0.066939	21.50	56.744	10.673	38202314.854577	11	427.3857	5.96028e-05	6.13677e-04
2023/12/07	13:38:11	ok	ok	429.0780	57.261	0.066939	21.51	56.747	10.682	38674800.094988	13	427.4132	5.99425e-05	8.54419e-04
2023/12/07	13:43:11	ok	ok	429.1200	57.253	0.066939	21.44	56.825	10.654	38585444.252613	12	427.2023	6.69186e-05	6.75884e-04
2023/12/07	13:48:11	ok	ok	428.9880	57.238	0.066939	21.31	56.907	10.591	32463579.763857	12	427.2575	6.10818e-05	5.82743e-04
2023/12/07	13:53:11	ok	ok	429.0740	57.233	0.066939	21.27	56.866	10.557	36360587.896151	12	427.1986	6.30440e-05	6.47810e-04
2023/12/07	13:58:11	ok	ok	428.9360	57.223	0.066939	21.17	56.953	10.513	34935218.682378	11	427.1765	6.28150e-05	6.16295e-04
2023/12/07	14:03:11	ok	ok	428.9380	57.227	0.066939	21.36	56.779	10.593	38185084.812622	13	427.4181	5.79701e-05	7.89659e-04
2023/12/07	14:08:11	ok	ok	429.0640	57.238	0.066939	21.37	56.825	10.610	32752905.502632	11	417.8827	4.05038e-04	3.07388e-02
2023/12/07	14:13:11	ok	ok	428.9980	57.240	0.066939	21.42	56.812	10.642	34127240.892985	11	427.2229	6.28792e-05	6.27866e-04
2023/12/07	14:18:11	--	ok	428.6980	57.252	0.066939	21.50	56.744	10.673	40680694.942032	11	427.3476	5.99708e-05	6.20578e-04
2023/12/07	14:18:20	ok	ok	428.8580	57.241	0.066955	21.50	56.698	10.665	36659391.058451	12	427.4636	5.66134e-05	7.01858e-04
2023/12/07	14:23:19	ok	ok	429.0080	57.246	0.066955	21.50	56.744	10.673	35542584.769207	10	427.2477	6.28933e-05	6.46505e-04
2023/12/07	14:28:19	ok	ok	429.1620	57.250	0.066955	21.52	56.748	10.691	32623242.213430	13	427.3971	5.78834e-05	6.94928e-04
2023/12/07	14:33:19	ok	ok	428.9680	57.231	0.066955	21.44	56.835	10.656	38465817.126740	12	427.1707	6.46140e-05	6.73117e-04
2023/12/07	14:38:19	ok	ok	429.0780	57.232	0.066955	21.45	56.849	10.667	37713335.165791	12	427.2777	6.08658e-05	6.29237e-04
2023/12/07	14:43:19	ok	ok	429.0660	57.228	0.066955	21.45	56.770	10.652	36029128.162082	11	427.4721	5.49815e-05	7.34229e-04
2023/12/07	14:48:19	ok	ok	429.0880	57.221	0.066955	21.45	56.806	10.659	36984198.106063	13	427.3114	5.98559e-05	8.60998e-04
2023/12/07	14:53:19	ok	ok	428.9680	57.212	0.066955	21.31	56.963	10.601	36376945.752275	12	427.2145	6.15316e-05	7.91823e-04
2023/12/07	14:58:19	ok	ok	428.9140	57.201	0.066955	21.23	57.018	10.559	37997035.426870	11	427.1740	6.07815e-05	5.96154e-04
2023/12/07	15:03:19	ok	ok	428.9220	57.207	0.066955	21.19	56.989	10.529	34299969.008117	12	427.0980	6.28020e-05	6.54650e-04
2023/12/07	15:08:19	ok	ok	428.8180	57.191	0.066955	21.11	57.000	10.487	36542429.740830	12	427.0351	6.42833e-05	6.72320e-04
2023/12/07	15:13:19	ok	ok	428.9040	57.202	0.066955	21.21	56.948	10.538	36154337.168101	13	427.2578	5.90210e-05	7.41394e-04
2023/12/07	15:18:19	ok	ok	428.8520	57.199	0.066955	21.29	56.880	10.569	35986827.131079	11	427.0716	6.53493e-05	6.64464e-04
2023/12/07	15:23:19	ok	ok	428.9920	57.205	0.066955	21.33	56.886	10.595	31869083.056681	13	427.2151	6.08759e-05	8.21474e-04
2023/12/07	15:28:19	ok	ok	429.0580	57.207	0.066955	21.36	56.834	10.603	35922187.758848	13	427.2319	6.00752e-05	7.30918e-04
2023/12/07	15:33:19	ok	ok	428.9900	57.204	0.066955	21.37	56.803	10.606	36785211.088869	11	427.1799	6.11904e-05	6.27515e-04
2023/12/07	15:38:19	ok	ok	429.0880	57.209	0.066955	21.40	56.854	10.633	39154125.068157	13	427.1531	6.34344e-05	9.26050e-04
2023/12/07	15:43:19	ok	ok	428.9860	57.197	0.066955	21.34	56.876	10.603	34608141.272633	12	427.3162	5.65958e-05	7.83819e-04
2023/12/07	15:48:19	ok	ok	428.8520	57.190	0.066955	21.26	56.944	10.563	36970526.401556	12	427.2260	5.86389e-05	7.74141e-04
2023/12/07	15:53:19	ok	ok	428.8920	57.180	0.066955	21.17	57.031	10.527	35062121.005301	12	427.1988	5.80642e-05	7.91121e-04
2023/12/07	15:58:19	--	ok	428.7900	57.173	0.066955	21.09	57.053	10.481	40659905.417296	12	427.2573	5.47164e-05	8.56279e-04
2023/12/07	15:58:27	ok	ok	428.9460	57.171	0.066966	21.11	57.021	10.491	28258008.285366	11	427.1469	5.81232e-05	7.73125e-04
2023/12/07	16:03:26	ok	ok	428.8860	57.161	0.066966	21.03	57.090	10.452	27592027.701386	11	427.1219	5.92961e-05	7.88842e-04
2023/12/07	16:08:26	--	ok	428.7900	57.169	0.066966	21.00	57.060	10.429	27370599.789281	14	427.0716	6.09831e-05	7.96484e-04
2023/12/07	16:08:33	ok	ok	428.8740	57.167	0.066977	21.03	57.064	10.447	36039685.811436	11	427.0877	5.95830e-05	5.82915e-04
2023/12/07	16:13:33	--	ok	428.5180	57.169	0.066977	21.17	56.918	10.506	33907094.662510	12	427.1895	5.71619e-05	7.29621e-04
2023/12/07	16:13:41	ok	ok	428.9320	57.204	0.067002	21.16	56.904	10.496	32137653.298323	10	427.1826	6.19151e-05	5.82240e-04
2023/12/07	16:18:40	ok	ok	428.8640	57.199	0.067002	21.19	56.909	10.514	30800460.995981	12	427.3543	5.63127e-05	8.82014e-04
2023/12/07	16:23:40	ok	ok	428.9800	57.203	0.067002	21.24	56.895	10.546	33321874.285809	12	427.0586	6.57607e-05	6.64332e-04
2023/12/07	16:28:40	ok	ok	428.9880	57.203	0.067002	21.27	56.876	10.559	27520469.405576	13	427.2089	6.09391e-05	7.42173e-04
2023/12/07	16:33:40	ok	ok	428.9820	57.206	0.067002	21.30	56.870	10.576	30865108.523838	11	427.2989	5.81587e-05	7.71799e-04
2023/12/07	16:38:40	ok	ok	429.0540	57.206	0.067002	21.26	56.931	10.561	31423725.341731	11	427.1906	6.08714e-05	6.20460e-04
2023/12/07	16:43:40	ok	ok	428.9480	57.205	0.067002	21.33	56.854	10.589	30910875.602068	11	427.0782	6.49256e-05	6.84610e-04
2023/12/07	16:48:40	ok	ok	428.9400	57.194	0.067002	21.21	57.040	10.555	29490390.753920	9	427.1205	6.20875e-05	6.98541e-04
2023/12/07	16:53:40	ok	ok	428.9300	57.183	0.067002	21.13	57.060	10.508	30757663.514637	12	427.2710	5.62170e-05	8.12633e-04
2023/12/07	16:58:40	ok	ok	428.8220	57.175	0.067002	21.07	57.072	10.473	30356073.954204	12	427.0090	6.36199e-05	5.84813e-04
2023/12/07	17:03:40	--	ok	428.7700	57.172	0.067002	21.00	57.108	10.437	27412409.456573	11	426.9373	6.50953e-05	6.89390e-04
2023/12/07	17:03:49	ok	ok	429.1040	57.263	0.067013	21.03	57.090	10.452	30690595.823359	11	427.4529	5.59725e-05	7.40506e-04
2023/12/07	17:08:48	ok	ok	429.0040	57.238	0.067013	20.96	57.133	10.416	27662496.995016	11	427.1488	6.40841e-05	6.61114e-04
2023/12/07	17:13:48	ok	ok	428.9420	57.247	0.067013	21.06	57.012	10.454	29828407.674780	11	427.2927	6.00087e-05	6.09690e-04
2023/12/07	17:18:48	ok	ok	428.9500	57.260	0.067013	21.13	56.980	10.493	29312354.660449	12	427.2224	6.39567e-05	7.14441e-04
2023/12/07	17:23:48	ok	ok	428.9940	57.246	0.067013	21.16	56.950	10.504	27197681.078090	12	427.2870	6.12534e-05	6.62006e-04
2023/12/07	17:28:48	ok	ok	429.1160	57.240	0.067013	21.20	56.968	10.533	28408898.179123	12	427.3434	5.97771e-05	8.71600e-04
2023/12/07	17:33:48	ok	ok	429.0360	57.253	0.067013	21.20	56.945	10.529	29491128.984272	13	427.4046	5.81388e-05	7.77449e-04
2023/12/07	17:38:48	ok	ok	428.9840	57.249	0.067013	21.26	56.977	10.569	29390800.016308	13	427.3213	6.14460e-05	7.84445e-04
2023/12/07	17:43:48	--	ok	429.2440	57.248	0.067013	21.24	56.953	10.557	27410343.215862	13	427.3363	6.05487e-05	7.86646e-04
2023/12/07	17:43:55	ok	ok	429.0220	57.213	0.067001	21.21	56.982	10.544	32094919.350397	12	427.3973	5.63902e-05	7.04566e-04
2023/12/07	17:48:55	ok	ok	428.9420	57.219	0.067001	21.17	57.018	10.525	29121486.992154	11	427.2199	6.11747e-05	6.48732e-04
2023/12/07	17:53:55	ok	ok	428.9540	57.213	0.067001	21.09	57.110	10.491	30032122.712876	12	427.1043	6.39194e-05	6.51184e-04
2023/12/07	17:58:55	ok	ok	428.9360	57.211	0.067001	21.03	57.156	10.464	28354808.692825	11	427.1665	6.17225e-05	6.33837e-04
2023/12/07	18:03:55	ok	ok	428.8760	57.202	0.067001	20.96	57.168	10.423	26224806.904725	11	427.1442	6.07750e-05	6.34012e-04
2023/12/07	18:08:55	ok	ok	428.8380	57.186	0.067001	20.93	57.151	10.403	32608044.156328	13	427.1706	6.00483e-05	8.12904e-04
2023/12/07	18:13:55	ok	ok	429.0580	57.198	0.067001	20.93	57.096	10.393	30637745.389082	13	427.1849	6.03072e-05	8.58797e-04
2023/12/07	18:18:55	ok	ok	428.9580	57.209	0.067001	21.03	57.101	10.454	29856707.090561	11	427.1742	6.07630e-05	6.24298e-04
2023/12/07	18:23:55	ok	ok	428.9060	57.201	0.067001	21.13	56.980	10.493	29540148.336095	11	427.1901	6.05317e-05	6.41913e-04
2023/12/07	18:28:55	ok	ok	428.9300	57.208	0.067001	21.16	56.985	10.510	30564950.254065	12	427.2772	5.84826e-05	7.68526e-04
2023/12/07	18:33:55	ok	ok	428.9980	57.207	0.067001	21.17	56.999	10.521	28964998.187126	12	427.1210	6.35351e-05	6.68872e-04
2023/12/07	18:38:55	ok	ok	428.9040	57.201	0.067001	21.19	57.000	10.531	28835929.582582	11	427.1343	6.32294e-05	6.02685e-04
2023/12/07	18:43:55	ok	ok	428.9680	57.198	0.067001	21.23	56.962	10.549	31073181.539114	13	427.3806	5.63612e-05	7.78295e-04
2023/12/07	18:48:55	ok	ok	428.9180	57.189	0.067001	21.17	57.044	10.530	29728188.435359	12	427.1222	6.22994e-05	6.13552e-04
2023/12/07	18:53:55	ok	ok	429.0580	57.185	0.067001	21.09	57.086	10.487	30244428.155668	12	427.1512	6.18077e-05	8.12606e-04
2023/12/07	18:58:55	ok	ok	428.9280	57.175	0.067001	21.03	57.133	10.460	25641744.928759	11	427.1185	6.01630e-05	6.26436e-04
2023/12/07	19:03:55	--	ok	428.7880	57.177	0.067001	21.03	57.145	10.462	29386960.982061	12	427.1576	5.97932e-05	7.89522e-04
2023/12/07	19:04:02	ok	ok	428.8980	57.192	0.067011	21.00	57.163	10.448	31368467.003125	11	427.2593	5.68311e-05	7.08296e-04
2023/12/07	19:09:02	ok	ok	428.8820	57.184	0.067011	21.00	57.118	10.439	30085062.944804	11	427.1402	5.91116e-05	5.95899e-04
2023/12/07	19:14:02	ok	ok	428.9840	57.192	0.067011	21.13	56.991	10.495	29814600.642890	12	427.1868	6.03024e-05	8.20722e-04
2023/12/07	19:19:02	ok	ok	429.0880	57.193	0.067011	21.23	56.893	10.536	28446508.219830	11	427.1883	6.06151e-05	6.39784e-04
2023/12/07	19:24:02	ok	ok	429.0180	57.192	0.067011	21.30	56.918	10.584	37026454.336153	10	427.3167	5.74278e-05	5.85567e-04
2023/12/07	19:29:02	ok	ok	428.8840	57.196	0.067011	21.36	56.916	10.619	31366985.023606	11	427.3299	5.76298e-05	7.96195e-04
2023/12/07	19:34:02	ok	ok	429.1700	57.194	0.067011	21.36	56.948	10.625	30783282.986423	11	427.1373	6.32195e-05	6.24177e-04
2023/12/07	19:39:02	ok	ok	428.9320	57.186	0.067011	21.40	56.854	10.633	30579257.970522	14	427.3557	5.77853e-05	6.84030e-04
2023/12/07	19:44:02	ok	ok	429.0660	57.188	0.067011	21.37	56.930	10.629	31399093.554791	12	427.1615	6.25008e-05	6.64297e-04
2023/12/07	19:49:02	ok	ok	429.0380	57.179	0.067011	21.30	57.053	10.610	27827297.189637	12	427.3355	5.53264e-05	7.57178e-04
2023/12/07	19:54:02	ok	ok	428.8920	57.176	0.067011	21.23	57.087	10.572	29759770.149473	10	427.2445	5.83048e-05	8.03558e-04
2023/12/07	19:59:02	ok	ok	428.8260	57.164	0.067011	21.16	57.122	10.536	30852002.011741	13	427.1598	6.00682e-05	7.82915e-04
2023/12/07	20:04:02	ok	ok	428.8280	57.167	0.067011	21.10	57.113	10.500	30342044.643096	12	427.1680	5.94508e-05	7.48631e-04
2023/12/07	20:09:02	ok	ok	429.0260	57.164	0.067011	21.14	57.131	10.529	31864554.097801	11	427.1404	5.97064e-05	6.47577e-04
2023/12/07	20:14:02	ok	ok	429.0460	57.165	0.067011	21.21	57.017	10.551	31808912.032435	11	427.2240	5.81393e-05	8.27051e-04
2023/12/07	20:19:02	ok	ok	428.9300	57.168	0.067011	21.29	56.994	10.590	28713255.371262	11	427.0575	6.37021e-05	6.38663e-04
2023/12/07	20:24:02	ok	ok	428.8140	57.173	0.067011	21.36	56.916	10.619	34312736.953073	9	427.1164	6.16262e-05	6.12877e-04
2023/12/07	20:29:02	ok	ok	428.9680	57.169	0.067011	21.34	56.957	10.618	32156658.157809	13	427.1946	5.97304e-05	7.92148e-04
2023/12/07	20:34:02	ok	ok	428.9740	57.172	0.067011	21.37	56.973	10.637	29230108.928274	12	427.0357	6.46972e-05	6.25912e-04
2023/12/07	20:39:02	ok	ok	428.9620	57.169	0.067011	21.38	56.963	10.645	31613343.672962	12	427.2882	5.68909e-05	8.16905e-04
2023/12/07	20:44:02	ok	ok	428.8500	57.169	0.067011	21.42	56.890	10.656	30084416.408806	12	427.0582	6.43617e-05	6.64388e-04
2023/12/07	20:49:02	ok	ok	428.9540	57.162	0.067011	21.27	57.104	10.601	24986857.239774	11	427.0111	6.46381e-05	6.60419e-04
2023/12/07	20:54:02	ok	ok	428.9960	57.161	0.067011	21.21	57.119	10.570	28050336.699744	13	427.1191	6.00615e-05	7.94419e-04
2023/12/07	20:59:02	ok	ok	428.8680	57.155	0.067011	21.16	57.122	10.536	28239262.518820	13	427.0457	6.18117e-05	8.11998e-04
2023/12/07	21:04:02	ok	ok	428.8380	57.154	0.067011	21.11	57.136	10.512	29578784.156634	9	427.1215	5.77738e-05	5.98731e-04
2023/12/07	21:09:02	--	ok	428.7560	57.151	0.067011	21.09	57.191	10.506	31851920.107033	13	427.1135	5.87696e-05	8.13722e-04
2023/12/07	21:09:09	ok	ok	429.0180	57.223	0.067024	21.09	57.110	10.491	30823017.175707	10	427.4252	5.64472e-05	7.73422e-04
2023/12/07	21:14:09	ok	ok	429.1040	57.227	0.067024	21.16	57.053	10.523	28059040.033393	12	427.3020	6.06103e-05	7.97119e-04
2023/12/07	21:19:09	ok	ok	428.9680	57.233	0.067024	21.23	56.985	10.553	29713872.478513	11	427.1656	6.62759e-05	7.27656e-04
2023/12/07	21:24:09	ok	ok	429.0040	57.232	0.067024	21.34	56.980	10.622	30889167.448201	12	427.4220	5.78405e-05	7.83833e-04
2023/12/07	21:29:09	ok	ok	429.1320	57.240	0.067024	21.36	56.971	10.629	27829127.607135	10	427.2730	6.29104e-05	6.33890e-04
2023/12/07	21:34:09	ok	ok	428.9880	57.222	0.067024	21.40	56.989	10.659	31964927.667098	12	427.5120	5.55604e-05	7.83733e-04
2023/12/07	21:39:09	ok	ok	429.0700	57.230	0.067024	21.42	56.959	10.669	31711520.452386	11	427.1958	6.57146e-05	7.05314e-04
2023/12/07	21:44:09	ok	ok	429.1180	57.231	0.067024	21.44	56.941	10.676	31222117.189612	12	427.4393	5.75920e-05	8.42637e-04
2023/12/07	21:49:09	ok	ok	429.0800	57.217	0.067024	21.31	57.009	10.610	26909402.609283	13	427.3355	6.06495e-05	8.48207e-04
2023/12/07	21:54:09	ok	ok	428.9460	57.215	0.067024	21.21	57.105	10.567	26241308.981017	11	427.1353	6.48914e-05	6.82354e-04
2023/12/07	21:59:09	ok	ok	428.8180	57.208	0.067024	21.19	57.115	10.552	28340669.470637	12	427.2526	6.12022e-05	8.62594e-04
2023/12/07	22:04:09	ok	ok	429.0820	57.206	0.067024	21.14	57.131	10.529	29117925.900651	11	427.1147	6.46933e-05	6.65393e-04
2023/12/07	22:09:09	ok	ok	428.9840	57.203	0.067024	21.13	57.150	10.525	27136958.137934	11	427.2243	5.94726e-05	6.66254e-04
2023/12/07	22:14:09	--	ok	428.7620	57.195	0.067024	21.11	57.147	10.514	29301285.261269	11	427.0896	6.41876e-05	6.39853e-04
2023/12/07	22:14:17	ok	ok	429.1860	57.288	0.067036	21.13	57.137	10.522	33766465.777304	10	427.4276	6.03618e-05	6.21540e-04
2023/12/07	22:19:16	ok	ok	429.1680	57.292	0.067036	21.10	57.156	10.508	28316159.661726	11	427.3207	6.40562e-05	6.80471e-04
2023/12/07	22:24:16	ok	ok	429.1200	57.306	0.067036	21.16	57.110	10.534	26731416.037654	12	427.5569	5.69681e-05	7.97345e-04
2023/12/07	22:29:16	ok	ok	429.1620	57.299	0.067036	21.26	57.032	10.580	31785950.823717	12	427.5504	5.82992e-05	7.40882e-04
2023/12/07	22:34:16	--	ok	429.3520	57.293	0.067036	21.37	57.008	10.644	32952922.793038	12	427.5773	5.82583e-05	7.78934e-04
2023/12/07	22:34:23	ok	ok	428.9320	57.169	0.067018	21.36	56.948	10.625	32106518.336486	11	427.1670	5.96946e-05	5.45381e-04
2023/12/07	22:39:23	ok	ok	428.9340	57.178	0.067018	21.42	56.939	10.666	29908208.751581	12	427.2747	5.78049e-05	6.86353e-04
2023/12/07	22:44:23	ok	ok	429.0480	57.181	0.067018	21.42	57.005	10.678	28816571.439251	13	427.2386	5.92637e-05	8.08606e-04
2023/12/07	22:49:23	ok	ok	429.1120	57.187	0.067018	21.52	56.918	10.723	24496490.746157	11	427.2305	5.95786e-05	6.75059e-04
2023/12/07	22:54:23	ok	ok	429.0080	57.186	0.067018	21.52	56.895	10.718	25494552.817967	10	427.1831	6.17237e-05	6.43105e-04
2023/12/07	22:59:23	ok	ok	429.0100	57.180	0.067018	21.54	56.945	10.738	23108792.250096	13	427.2781	5.87700e-05	7.81248e-04
2023/12/07	23:04:23	ok	ok	428.9500	57.175	0.067018	21.36	57.050	10.644	29868240.650035	12	427.2435	5.81808e-05	7.95472e-04
2023/12/07	23:09:23	ok	ok	428.9260	57.162	0.067018	21.31	57.110	10.628	28569154.399611	13	427.1048	6.07940e-05	7.36652e-04
2023/12/07	23:14:23	ok	ok	428.8420	57.161	0.067018	21.21	57.186	10.582	30671655.814903	13	427.1767	5.75494e-05	8.06891e-04
2023/12/07	23:19:23	ok	ok	428.9020	57.162	0.067018	21.20	57.209	10.578	29631946.365605	10	427.1745	5.76186e-05	6.13176e-04
2023/12/07	23:24:23	ok	ok	428.8720	57.162	0.067018	21.19	57.206	10.569	26321502.507812	12	427.0077	6.21361e-05	6.63869e-04
2023/12/07	23:29:23	ok	ok	428.9060	57.160	0.067018	21.24	57.099	10.584	29376051.268626	13	427.1911	5.74825e-05	8.50929e-04
2023/12/07	23:34:23	ok	ok	428.8760	57.165	0.067018	21.37	57.041	10.650	31340692.205919	13	427.1788	5.85726e-05	7.80559e-04
2023/12/07	23:39:23	ok	ok	429.0140	57.166	0.067018	21.42	56.994	10.676	27320379.171943	10	427.0944	6.09618e-05	5.99385e-04
2023/12/07	23:44:23	ok	ok	428.8520	57.173	0.067018	21.44	57.031	10.693	24669100.907700	13	427.1520	6.09171e-05	8.18825e-04
2023/12/07	23:49:23	ok	ok	428.9540	57.166	0.067018	21.45	56.999	10.695	30553275.914417	13	427.1468	6.05297e-05	8.11116e-04
2023/12/07	23:54:23	ok	ok	428.9500	57.166	0.067018	21.48	57.049	10.723	31091379.722453	12	427.0179	6.44884e-05	6.70693e-04
2023/12/07	23:59:23	ok	ok	429.0340	57.171	0.067018	21.51	56.985	10.727	27342047.874727	11	427.0017	6.59487e-05	6.96379e-04
2023/12/08	00:04:23	ok	ok	429.0100	57.172	0.067018	21.52	56.954	10.730	23913172.203310	13	427.2476	5.76330e-05	7.43274e-04
2023/12/08	00:09:23	ok	ok	428.9880	57.159	0.067018	21.45	57.101	10.714	31603787.558381	13	427.0622	6.28752e-05	6.11742e-04
2023/12/08	00:14:23	ok	ok	428.8980	57.155	0.067018	21.34	57.183	10.660	29559153.597018	13	427.2035	5.71398e-05	7.75919e-04
2023/12/08	00:19:23	--	ok	428.7740	57.147	0.067018	21.27	57.195	10.618	26468300.950867	11	427.0536	5.87567e-05	6.18136e-04
2023/12/08	00:19:30	ok	ok	428.9460	57.183	0.067029	21.24	57.215	10.605	39337370.014960	11	427.2817	5.87849e-05	5.82113e-04
2023/12/08	00:24:30	ok	ok	429.0260	57.193	0.067029	21.26	57.182	10.607	34722252.244408	10	427.1903	6.19512e-05	6.54640e-04
2023/12/08	00:29:30	ok	ok	429.0160	57.202	0.067029	21.36	57.073	10.648	30805135.891537	12	427.3479	5.72713e-05	7.54791e-04
2023/12/08	00:34:30	ok	ok	429.0240	57.202	0.067029	21.42	57.050	10.686	36558908.639841	12	427.2838	6.01799e-05	6.56461e-04
2023/12/08	00:39:30	ok	ok	429.0440	57.203	0.067029	21.47	57.081	10.719	33124672.177622	12	427.1905	6.36165e-05	6.30102e-04
2023/12/08	00:44:30	ok	ok	428.9860	57.198	0.067029	21.48	57.095	10.731	29016837.747807	14	427.3232	6.06979e-05	7.86577e-04
2023/12/08	00:49:30	ok	ok	429.1400	57.195	0.067029	21.51	57.041	10.738	30103774.572310	11	427.1444	6.57251e-05	7.14275e-04
2023/12/08	00:54:30	ok	ok	429.0460	57.193	0.067029	21.52	57.044	10.747	28575555.728497	12	427.3518	5.88787e-05	8.46454e-04
2023/12/08	00:59:30	ok	ok	429.0540	57.198	0.067029	21.58	57.031	10.780	31697676.193880	11	427.2974	6.08344e-05	6.14847e-04
2023/12/08	01:04:30	ok	ok	429.0780	57.190	0.067029	21.60	57.032	10.791	28467102.812419	13	418.7849	3.89753e-04	2.94721e-02
2023/12/08	01:09:30	ok	ok	428.9260	57.165	0.067029	21.48	57.151	10.742	34149102.282238	11	427.1215	6.52715e-05	6.80507e-04
2023/12/08	01:14:30	ok	ok	428.8300	57.172	0.067029	21.41	57.232	10.712	33725523.438353	12	427.1337	6.34538e-05	6.39408e-04
2023/12/08	01:19:30	ok	ok	428.8200	57.151	0.067029	21.33	57.238	10.661	33933928.767057	12	427.1296	6.30872e-05	6.76134e-04
2023/12/08	01:24:30	ok	ok	428.8740	57.150	0.067029	21.31	57.247	10.654	40093238.355247	13	427.2116	6.05851e-05	8.13033e-04
2023/12/08	01:29:30	ok	ok	428.9000	57.147	0.067029	21.31	57.284	10.661	34230271.209611	12	427.2678	5.75176e-05	7.68607e-04
2023/12/08	01:34:30	ok	ok	428.8700	57.148	0.067029	21.38	57.124	10.675	33002232.978956	12	427.0871	6.41923e-05	6.53328e-04
2023/12/08	01:39:30	ok	ok	428.9260	57.150	0.067029	21.48	57.095	10.731	34350455.155753	13	427.2749	5.89939e-05	7.84460e-04
2023/12/08	01:44:30	ok	ok	429.0240	57.151	0.067029	21.51	57.076	10.744	30722025.424746	12	427.3610	5.65470e-05	7.97346e-04
2023/12/08	01:49:30	ok	ok	429.0920	57.152	0.067029	21.57	57.017	10.768	31275409.458551	11	427.2774	5.93910e-05	5.96179e-04
2023/12/08	01:54:30	ok	ok	429.0260	57.154	0.067029	21.61	57.035	10.800	30692535.771731	11	427.2907	5.93735e-05	5.57976e-04
2023/12/08	01:59:30	ok	ok	428.9940	57.160	0.067029	21.67	56.986	10.825	31559288.103440	12	427.3427	5.84262e-05	7.71058e-04
2023/12/08	02:04:30	ok	ok	429.1020	57.157	0.067029	21.70	56.991	10.845	32525670.917825	13	427.3128	5.93427e-05	8.03607e-04
2023/12/08	02:09:30	ok	ok	429.0320	57.161	0.067029	21.68	57.037	10.843	28496117.205523	12	427.3871	5.70060e-05	7.91203e-04
2023/12/08	02:14:30	ok	ok	429.0540	57.164	0.067029	21.71	57.031	10.860	31228854.197040	13	427.2654	6.14475e-05	7.82706e-04
2023/12/08	02:19:30	ok	ok	429.0100	57.155	0.067029	21.58	57.168	10.806	35619609.354948	12	427.3138	5.77623e-05	7.50801e-04
2023/12/08	02:24:30	ok	ok	428.9600	57.148	0.067029	21.50	57.154	10.751	34870129.415305	12	427.2873	5.76832e-05	7.49207e-04
2023/12/08	02:29:30	ok	ok	428.8980	57.149	0.067029	21.44	57.282	10.740	36552030.264301	10	427.1097	6.23350e-05	6.50298e-04
2023/12/08	02:34:30	ok	ok	428.8620	57.146	0.067029	21.41	57.288	10.723	33084609.602039	11	427.1179	6.03709e-05	6.09029e-04
2023/12/08	02:39:30	ok	ok	428.8320	57.149	0.067029	21.47	57.115	10.725	36527002.727794	13	427.2010	5.99938e-05	8.57296e-04
2023/12/08	02:44:30	ok	ok	428.9940	57.152	0.067029	21.58	57.076	10.789	32568193.797569	11	427.0555	6.51956e-05	6.79386e-04
2023/12/08	02:49:30	ok	ok	429.0060	57.150	0.067029	21.62	57.072	10.815	33300072.463877	11	427.4150	5.34744e-05	7.27985e-04
2023/12/08	02:54:30	ok	ok	428.9420	57.154	0.067029	21.70	57.049	10.856	34279632.522316	11	427.2336	5.99548e-05	5.42486e-04
2023/12/08	02:59:30	ok	ok	428.9460	57.156	0.067029	21.77	57.026	10.895	32309696.808918	11	427.1811	6.21429e-05	5.79826e-04
2023/12/08	03:04:30	ok	ok	429.0740	57.151	0.067029	21.80	57.018	10.912	33260079.225650	13	427.2082	6.20029e-05	8.03943e-04
2023/12/08	03:09:30	ok	ok	428.8000	57.151	0.067029	21.80	57.044	10.917	29924296.427914	13	427.2314	6.15938e-05	7.83571e-04
2023/12/08	03:14:30	ok	ok	429.0020	57.154	0.067029	21.81	56.989	10.915	30515821.982579	12	427.1925	6.13552e-05	5.58016e-04
2023/12/08	03:19:30	ok	ok	429.0680	57.153	0.067029	21.87	56.973	10.947	31955711.827236	13	427.2512	6.03850e-05	8.28189e-04
2023/12/08	03:24:30	ok	ok	428.9200	57.149	0.067029	21.77	57.105	10.910	30557227.365955	11	427.0331	6.54165e-05	6.73437e-04
2023/12/08	03:29:30	ok	ok	428.9020	57.148	0.067029	21.72	57.237	10.908	29152995.755681	13	427.2060	6.01951e-05	7.96009e-04
2023/12/08	03:34:30	ok	ok	428.9200	57.142	0.067029	21.65	57.270	10.871	31548672.986011	10	427.0859	6.23859e-05	6.58094e-04
2023/12/08	03:39:30	ok	ok	428.8640	57.141	0.067029	21.60	57.227	10.828	37472680.407560	13	427.1674	5.99542e-05	7.62861e-04
2023/12/08	03:44:30	ok	ok	428.8840	57.141	0.067029	21.60	57.261	10.834	36214802.731799	10	427.1158	6.03199e-05	5.66922e-04
2023/12/08	03:49:30	ok	ok	428.8640	57.140	0.067029	21.55	57.301	10.813	35400518.224874	12	426.9111	6.72764e-05	7.21670e-04
2023/12/08	03:54:30	ok	ok	428.8240	57.147	0.067029	21.68	57.173	10.869	30761858.754698	13	427.2085	5.90624e-05	7.03894e-04
2023/12/08	03:59:30	ok	ok	428.9820	57.146	0.067029	21.78	57.142	10.925	29578721.216500	12	427.0635	6.34890e-05	6.65688e-04
2023/12/08	04:04:30	ok	ok	428.8200	57.147	0.067029	21.88	57.101	10.980	31576163.089624	12	427.0912	6.38394e-05	6.45520e-04
2023/12/08	04:09:30	ok	ok	428.9060	57.149	0.067029	21.89	57.092	10.988	31663589.148691	12	427.2325	5.96077e-05	7.64581e-04
2023/12/08	04:14:30	ok	ok	428.8980	57.150	0.067029	21.95	57.101	11.026	32329938.077457	13	427.2351	6.00317e-05	8.24110e-04
2023/12/08	04:19:30	ok	ok	428.9580	57.154	0.067029	21.99	57.031	11.039	31623296.789916	13	427.2269	6.08745e-05	8.33816e-04
2023/12/08	04:24:30	ok	ok	429.0960	57.153	0.067029	22.01	57.078	11.057	33067873.012676	12	427.2576	6.02421e-05	8.02316e-04
2023/12/08	04:29:30	ok	ok	429.0440	57.151	0.067029	22.02	57.067	11.063	34786710.546886	13	427.3155	5.76399e-05	7.40275e-04
2023/12/08	04:34:30	ok	ok	429.0680	57.151	0.067029	22.06	57.076	11.092	31471913.602258	12	427.3234	5.76629e-05	7.64030e-04
2023/12/08	04:39:30	ok	ok	428.9300	57.153	0.067029	22.11	57.058	11.118	31207108.627383	12	427.1784	6.23783e-05	5.98771e-04
2023/12/08	04:44:30	ok	ok	428.8600	57.150	0.067029	22.02	57.159	11.081	32311209.569937	11	427.0622	6.50504e-05	6.64216e-04
2023/12/08	04:49:30	ok	ok	428.9380	57.145	0.067029	21.93	57.282	11.050	28342098.693033	13	427.1756	5.96866e-05	7.83762e-04
2023/12/08	04:54:30	ok	ok	428.8300	57.147	0.067029	21.89	57.287	11.026	30939606.924318	11	427.0219	6.46042e-05	6.44594e-04
2023/12/08	04:59:30	ok	ok	428.8060	57.141	0.067029	21.82	57.287	10.980	29865137.000889	13	427.1245	6.03684e-05	7.80239e-04
2023/12/08	05:04:30	ok	ok	428.9420	57.147	0.067029	21.93	57.136	11.022	35060487.283824	11	427.1806	5.91428e-05	5.77979e-04
2023/12/08	05:09:30	ok	ok	428.9820	57.148	0.067029	22.05	57.154	11.099	31233848.547375	12	427.0943	6.29748e-05	5.87599e-04
2023/12/08	05:14:30	--	ok	428.7880	57.150	0.067029	22.09	57.081	11.114	32761257.679359	11	427.2024	5.89385e-05	5.41374e-04
2023/12/08	05:14:37	ok	ok	429.1740	57.187	0.06704	22.11	57.069	11.120	26083019.582603	12	427.5641	5.67206e-05	7.14640e-04
2023/12/08	05:19:37	--	ok	429.2480	57.181	0.06704	22.13	57.142	11.151	24493505.432743	12	427.3821	6.15308e-05	8.40100e-04
2023/12/08	05:19:44	ok	ok	428.9300	57.148	0.067028	22.13	57.063	11.136	29229497.447172	10	427.1377	6.06021e-05	5.55522e-04
2023/12/08	05:24:44	ok	ok	428.9340	57.139	0.067028	21.81	57.046	10.925	30094178.565586	13	427.0769	6.03614e-05	7.54884e-04
2023/12/08	05:29:44	--	ok	428.6720	57.129	0.067028	21.51	57.156	10.759	33736822.599126	11	426.8226	6.50504e-05	6.88361e-04
2023/12/08	05:29:51	ok	ok	429.0320	57.168	0.067044	21.50	57.108	10.742	31951425.591102	11	427.2409	6.15533e-05	5.75605e-04
2023/12/08	05:34:51	ok	ok	428.9240	57.155	0.067044	21.31	57.179	10.641	29548338.441851	13	427.1598	6.24458e-05	8.35246e-04
2023/12/08	05:39:51	ok	ok	428.8680	57.150	0.067044	21.13	57.255	10.544	28877451.352593	12	427.0672	6.34216e-05	6.25177e-04
2023/12/08	05:44:51	ok	ok	428.8640	57.136	0.067044	20.96	57.417	10.468	31892344.799969	11	427.1287	5.76645e-05	8.13275e-04
2023/12/08	05:49:51	--	ok	428.7580	57.131	0.067044	20.84	57.513	10.417	31361773.481477	12	426.9638	6.23145e-05	6.25491e-04
2023/12/08	05:49:58	ok	ok	429.0740	57.188	0.067057	20.86	57.470	10.418	34121892.436492	12	427.3987	5.58331e-05	7.34541e-04
2023/12/08	05:54:58	ok	ok	428.9120	57.162	0.067057	20.65	57.719	10.335	32751946.724292	9	427.1834	5.93846e-05	5.92672e-04
2023/12/08	05:59:58	ok	ok	428.8420	57.144	0.067057	20.46	57.891	10.254	31139675.658967	12	427.0680	6.20298e-05	7.75847e-04
2023/12/08	06:04:58	--	ok	428.7320	57.140	0.067057	20.35	57.906	10.190	32546642.433651	10	426.9865	6.22586e-05	6.37957e-04
2023/12/08	06:05:06	ok	ok	429.0560	57.220	0.067071	20.36	57.910	10.198	31956232.175903	11	427.4059	5.81850e-05	6.85851e-04
2023/12/08	06:10:05	ok	ok	429.1180	57.199	0.067071	20.35	57.815	10.174	32255429.521360	9	427.5206	5.21995e-05	7.13113e-04
2023/12/08	06:15:05	ok	ok	428.9600	57.204	0.067071	20.35	57.852	10.180	29901749.138236	9	427.5006	5.26788e-05	7.06680e-04
2023/12/08	06:20:05	ok	ok	428.8600	57.182	0.067071	20.29	57.887	10.153	29759893.065092	10	427.1533	6.38068e-05	6.67283e-04
2023/12/08	06:25:05	ok	ok	429.0400	57.202	0.067071	20.35	57.919	10.192	33226618.876895	9	427.2791	5.93579e-05	6.12677e-04
2023/12/08	06:30:05	ok	ok	429.0020	57.172	0.067071	20.28	57.998	10.165	31922595.263436	9	427.2405	5.96125e-05	5.93571e-04
2023/12/08	06:35:05	ok	ok	429.0020	57.155	0.067071	20.24	58.038	10.146	31230446.750483	10	427.1337	6.26823e-05	6.34305e-04
2023/12/08	06:40:05	ok	ok	429.0660	57.164	0.067071	20.24	58.071	10.152	29909717.877794	11	427.1381	6.36627e-05	6.33237e-04
2023/12/08	06:45:05	ok	ok	428.9000	57.156	0.067071	20.19	58.202	10.150	31180773.390705	11	427.0561	6.30378e-05	5.94389e-04
2023/12/08	06:50:05	ok	ok	428.8940	57.149	0.067071	20.15	58.286	10.139	32533983.188314	11	427.0610	6.29807e-05	6.15856e-04
2023/12/08	06:55:05	ok	ok	428.8160	57.139	0.067071	20.04	58.451	10.101	33379147.433267	11	427.0002	6.33398e-05	6.26745e-04
2023/12/08	07:00:05	--	ok	428.7720	57.133	0.067071	19.95	58.532	10.063	28216089.969001	9	427.0583	6.05289e-05	5.94694e-04
2023/12/08	07:00:12	ok	ok	429.0760	57.200	0.067082	19.94	58.529	10.055	31473217.483578	11	427.3887	5.73661e-05	6.73579e-04
2023/12/08	07:05:11	ok	ok	428.9200	57.198	0.067082	19.89	58.614	10.045	30023359.588942	11	427.1426	6.31327e-05	5.91799e-04
2023/12/08	07:10:11	ok	ok	429.0620	57.180	0.067082	19.92	58.473	10.037	32485939.998920	10	427.2284	6.10640e-05	6.12117e-04
2023/12/08	07:15:11	ok	ok	428.9220	57.189	0.067082	20.00	58.502	10.085	28703513.246859	11	427.4034	5.57030e-05	6.54878e-04
2023/12/08	07:20:11	ok	ok	429.1560	57.186	0.067082	19.95	58.463	10.052	28985213.081913	10	427.1384	6.39999e-05	6.80324e-04
2023/12/08	07:25:11	ok	ok	429.0920	57.175	0.067082	20.01	58.515	10.095	24204431.972797	12	427.0826	6.44038e-05	6.67756e-04
2023/12/08	07:30:11	ok	ok	429.0100	57.172	0.067082	20.00	58.639	10.109	27179940.715214	11	427.3017	5.79535e-05	6.97250e-04
2023/12/08	07:35:11	ok	ok	428.8520	57.174	0.067082	20.03	58.598	10.119	29679585.208418	10	427.3698	5.63533e-05	6.82875e-04
2023/12/08	07:40:11	ok	ok	429.1020	57.171	0.067082	19.97	58.680	10.100	27202496.879759	10	427.2248	6.01799e-05	5.91184e-04
2023/12/08	07:45:11	ok	ok	429.0120	57.162	0.067082	19.97	58.738	10.110	27076370.879627	11	427.2191	5.96092e-05	7.33417e-04
2023/12/08	07:50:11	ok	ok	428.8920	57.152	0.067082	19.87	58.836	10.067	29118886.444506	9	427.3779	5.35442e-05	6.76259e-04
2023/12/08	07:55:11	ok	ok	428.8840	57.145	0.067082	19.77	58.946	10.027	32524004.291237	9	427.1398	5.97152e-05	6.02238e-04
2023/12/08	08:00:11	ok	ok	428.8620	57.153	0.067082	19.75	58.935	10.016	29406296.831666	9	427.0886	6.05185e-05	5.91849e-04
2023/12/08	08:05:11	ok	ok	428.8620	57.138	0.067082	19.77	58.946	10.027	27501531.981192	10	426.9913	6.42089e-05	7.60882e-04
2023/12/08	08:10:11	ok	ok	428.8800	57.135	0.067082	19.80	58.904	10.036	28176275.748360	9	427.1000	5.97014e-05	6.15746e-04
2023/12/08	08:15:11	ok	ok	429.0240	57.131	0.067082	19.75	59.023	10.031	25934202.398204	11	427.0046	6.24186e-05	6.22340e-04
2023/12/08	08:20:11	ok	ok	428.8580	57.135	0.067082	19.81	58.987	10.059	25440377.829520	9	427.1020	5.95984e-05	6.32920e-04
2023/12/08	08:25:11	ok	ok	428.8160	57.130	0.067082	19.78	59.017	10.047	27667535.902337	11	427.1152	5.87398e-05	6.99691e-04
2023/12/08	08:30:11	ok	ok	428.8540	57.125	0.067082	19.81	59.055	10.071	28461960.786332	9	427.2751	5.25546e-05	7.06317e-04
2023/12/08	08:35:11	ok	ok	428.8960	57.126	0.067082	19.78	59.040	10.051	32014930.105574	10	427.0120	6.19216e-05	5.96681e-04
2023/12/08	08:40:11	ok	ok	428.8700	57.126	0.067082	19.80	59.110	10.071	27874670.700433	12	426.8903	6.52384e-05	6.36418e-04
2023/12/08	08:45:11	ok	ok	428.8660	57.121	0.067082	19.77	59.219	10.074	27955629.267812	10	427.0771	5.93634e-05	6.12248e-04
2023/12/08	08:50:11	--	ok	428.7820	57.120	0.067082	19.78	59.141	10.068	27924593.029876	10	426.9630	6.15787e-05	5.83054e-04
2023/12/08	08:50:19	ok	ok	429.0480	57.178	0.067093	19.80	59.191	10.085	32381079.577940	9	427.4295	5.34127e-05	7.05543e-04
2023/12/08	08:55:18	ok	ok	428.9820	57.201	0.067093	19.77	59.219	10.074	31026429.977122	9	427.2460	5.93008e-05	5.76647e-04
2023/12/08	09:00:18	ok	ok	429.0380	57.156	0.067093	19.64	59.384	10.026	29362305.597650	9	427.1716	5.99185e-05	6.00421e-04
2023/12/08	09:05:18	ok	ok	428.8040	57.151	0.067093	19.57	59.397	9.988	30281783.366391	11	427.1910	5.91723e-05	7.45779e-04
2023/12/08	09:10:18	ok	ok	428.8040	57.150	0.067093	19.52	59.457	9.965	28073300.085636	9	427.1128	5.94278e-05	5.91503e-04
2023/12/08	09:15:18	ok	ok	428.8580	57.162	0.067093	19.60	59.489	10.019	28613450.627638	9	427.3705	5.26405e-05	6.75869e-04
2023/12/08	09:20:18	ok	ok	428.8420	57.147	0.067093	19.67	59.353	10.038	27666548.993262	11	427.1636	5.99042e-05	7.30339e-04
2023/12/08	09:25:18	ok	ok	428.8780	57.151	0.067093	19.71	59.269	10.049	29177334.074552	9	427.1614	5.95340e-05	5.73689e-04
2023/12/08	09:30:18	ok	ok	428.9680	57.144	0.067093	19.68	59.457	10.064	28290041.708493	10	427.0404	6.34246e-05	6.36690e-04
2023/12/08	09:35:18	ok	ok	428.9600	57.143	0.067093	19.73	59.417	10.082	28180876.209096	10	427.0893	6.09787e-05	5.66588e-04
2023/12/08	09:40:18	ok	ok	428.9500	57.148	0.067093	19.77	59.367	10.099	28687730.446195	10	427.0629	6.20427e-05	6.10026e-04
2023/12/08	09:45:18	--	ok	428.7260	57.147	0.067093	19.78	59.390	10.111	29335921.465702	10	427.2311	5.62844e-05	7.00902e-04
2023/12/08	09:45:25	ok	ok	429.1700	57.264	0.067107	19.80	59.361	10.114	30494940.535377	10	427.5719	5.56714e-05	6.95500e-04
2023/12/08	09:50:25	--	ok	429.2420	57.255	0.067107	19.80	59.371	10.116	27699630.336659	9	427.4239	5.95891e-05	5.83386e-04
2023/12/08	09:50:32	ok	ok	428.9360	57.160	0.067095	19.82	59.339	10.127	31167375.368317	11	427.2395	5.80453e-05	7.03543e-04
2023/12/08	09:55:32	ok	ok	428.8780	57.160	0.067095	19.84	59.411	10.148	23817132.598153	11	427.0026	6.52979e-05	6.35804e-04
2023/12/08	10:00:32	ok	ok	429.0080	57.138	0.067095	19.81	59.374	10.126	31138519.848689	10	427.2695	5.62988e-05	5.93168e-04
2023/12/08	10:05:32	ok	ok	428.9300	57.160	0.067095	19.91	59.228	10.158	27679585.559521	11	427.0456	6.39185e-05	6.43192e-04
2023/12/08	10:10:32	ok	ok	429.0220	57.119	0.067095	19.92	59.353	10.189	31138512.713038	12	427.1465	6.21252e-05	7.29800e-04
2023/12/08	10:15:32	ok	ok	428.8840	57.170	0.067095	19.97	59.472	10.236	28143558.611679	11	427.3347	5.36791e-05	7.07677e-04
2023/12/08	10:20:32	ok	ok	428.9700	57.143	0.067095	19.97	59.553	10.250	30977834.440617	10	427.1139	6.30152e-05	6.29620e-04
2023/12/08	10:25:32	ok	ok	428.8780	57.151	0.067095	20.01	59.571	10.277	29845197.823734	12	427.1600	6.00380e-05	7.44935e-04
2023/12/08	10:30:32	ok	ok	428.9760	57.149	0.067095	20.03	59.605	10.293	27859193.569337	11	427.0214	6.49502e-05	6.31403e-04
2023/12/08	10:35:32	ok	ok	428.9700	57.158	0.067095	20.03	59.585	10.289	30643548.667794	11	427.3274	5.49738e-05	6.80811e-04
2023/12/08	10:40:32	ok	ok	428.9680	57.147	0.067095	20.03	59.658	10.302	28135924.802635	11	427.1563	6.00636e-05	7.60246e-04
2023/12/08	10:45:32	ok	ok	428.9260	57.146	0.067095	20.05	59.715	10.328	29474545.737527	11	427.2040	5.91969e-05	7.53357e-04
2023/12/08	10:50:32	ok	ok	428.9360	57.150	0.067095	20.07	59.709	10.336	30434567.768161	12	427.1750	5.96250e-05	7.48173e-04
2023/12/08	10:55:32	ok	ok	428.9800	57.143	0.067095	20.09	59.765	10.362	26928728.782962	8	427.2444	5.67734e-05	6.19106e-04
2023/12/08	11:00:32	ok	ok	428.8580	57.145	0.067095	20.04	59.736	10.323	30920996.965602	10	427.2745	5.54232e-05	6.97025e-04
2023/12/08	11:05:32	ok	ok	428.8800	57.136	0.067095	20.07	59.792	10.351	25945077.350385	10	427.0752	6.18731e-05	6.24548e-04
2023/12/08	11:10:32	ok	ok	428.8200	57.138	0.067095	20.07	59.910	10.371	29535583.576736	11	427.1674	5.96884e-05	7.62347e-04
2023/12/08	11:15:32	ok	ok	428.9500	57.134	0.067095	20.08	59.965	10.389	28957070.784807	12	427.1299	6.08739e-05	7.54203e-04
2023/12/08	11:20:32	ok	ok	428.9140	57.136	0.067095	20.05	59.971	10.372	31485227.325824	9	427.1317	5.91944e-05	6.14519e-04
2023/12/08	11:25:32	--	ok	428.5220	57.134	0.067095	20.15	59.898	10.419	30008572.498356	13	426.9867	6.35489e-05	5.98434e-04
2023/12/08	11:25:39	--	ok	429.3180	57.317	0.067119	20.09	59.883	10.383	31387304.647288	9	427.8289	5.35110e-05	7.03586e-04
2023/12/08	11:25:47	ok	ok	429.0360	57.156	0.067103	20.09	59.911	10.388	32626213.017321	11	427.3025	5.75390e-05	7.06422e-04
2023/12/08	11:30:46	ok	ok	429.1180	57.175	0.067103	20.14	59.930	10.417	30423022.493693	12	427.3310	5.88280e-05	7.12506e-04
2023/12/08	11:35:46	ok	ok	428.9520	57.179	0.067103	20.11	60.085	10.426	34844745.429503	10	427.3853	5.59680e-05	7.25486e-04
2023/12/08	11:40:46	ok	ok	429.0420	57.171	0.067103	20.15	60.038	10.444	30477026.855329	11	427.4528	5.33832e-05	7.07626e-04
2023/12/08	11:45:46	ok	ok	429.1140	57.182	0.067103	20.19	60.021	10.467	29747474.203351	12	427.2004	6.27689e-05	8.19832e-04
2023/12/08	11:50:46	ok	ok	429.0860	57.156	0.067103	20.16	60.040	10.452	31676012.337885	12	427.2817	6.00559e-05	7.87183e-04
2023/12/08	11:55:46	ok	ok	429.0520	57.178	0.067103	20.22	60.122	10.503	30820543.724475	11	427.3721	5.50197e-05	7.55619e-04
2023/12/08	12:00:46	ok	ok	429.0860	57.167	0.067103	20.21	60.131	10.494	30122611.603669	11	427.3925	5.53047e-05	6.68133e-04
2023/12/08	12:05:46	ok	ok	429.0000	57.176	0.067103	20.19	60.162	10.491	31418372.657385	10	427.1855	6.16070e-05	6.46440e-04
2023/12/08	12:10:46	ok	ok	428.9860	57.163	0.067103	20.19	60.172	10.493	32748789.919981	9	427.2435	5.92722e-05	5.86652e-04
2023/12/08	12:15:46	ok	ok	428.8300	57.173	0.067103	20.29	60.154	10.551	31058996.496201	13	427.2737	5.94874e-05	7.16162e-04
2023/12/08	12:20:46	ok	ok	429.0020	57.154	0.067103	20.21	60.269	10.518	29223328.592910	9	427.2235	5.91200e-05	6.19756e-04
2023/12/08	12:25:46	ok	ok	428.9080	57.167	0.067103	20.29	60.272	10.571	31842312.842030	10	427.0757	6.50899e-05	7.65258e-04
2023/12/08	12:30:46	ok	ok	429.1780	57.162	0.067103	20.26	60.299	10.558	31545019.875310	12	427.2513	5.97373e-05	7.54651e-04
2023/12/08	12:35:46	ok	ok	428.9920	57.165	0.067103	20.31	60.359	10.595	32629874.119639	11	427.4049	5.42731e-05	6.79253e-04
2023/12/08	12:40:46	ok	ok	429.0580	57.157	0.067103	20.29	60.377	10.590	33342726.193327	12	427.2416	5.90536e-05	7.42829e-04
2023/12/08	12:45:46	ok	ok	428.9280	57.166	0.067103	20.35	60.356	10.621	31795058.952477	9	427.4404	5.20576e-05	7.23071e-04
2023/12/08	12:50:46	ok	ok	428.9160	57.151	0.067103	20.38	60.264	10.623	33989210.103228	13	427.2076	5.99329e-05	7.37766e-04
2023/12/08	12:55:46	ok	ok	428.9220	57.164	0.067103	20.38	60.381	10.644	34317139.510300	9	427.4225	5.24751e-05	7.12212e-04
2023/12/08	13:00:46	ok	ok	428.8300	57.151	0.067103	20.36	60.432	10.642	34433248.577389	11	427.0575	6.39905e-05	6.23585e-04
2023/12/08	13:05:46	ok	ok	429.0420	57.154	0.067103	20.40	60.406	10.664	33126368.730046	11	427.2282	5.94129e-05	7.68910e-04
2023/12/08	13:10:46	--	ok	428.7960	57.151	0.067103	20.40	60.505	10.682	33407181.222950	10	427.3111	5.54566e-05	7.14250e-04
2023/12/08	13:10:53	--	ok	429.2740	57.235	0.067113	20.45	60.500	10.708	32086054.143530	9	427.6451	5.23782e-05	7.00656e-04
2023/12/08	13:11:00	ok	ok	428.8220	57.120	0.067099	20.35	60.397	10.628	31256194.917653	12	427.1153	5.86967e-05	6.80388e-04
2023/12/08	13:16:00	--	ok	428.5660	57.135	0.067099	20.46	60.418	10.702	29609710.889463	11	426.9739	6.45695e-05	6.75123e-04
2023/12/08	13:16:07	--	ok	429.3220	57.292	0.067121	20.46	60.438	10.705	32178408.312140	11	427.6334	5.79754e-05	7.01917e-04
2023/12/08	13:16:15	ok	ok	428.9860	57.138	0.067105	20.39	60.404	10.656	33143806.579779	12	427.2556	5.70581e-05	6.90115e-04
2023/12/08	13:21:14	ok	ok	428.8780	57.158	0.067105	20.46	60.450	10.707	31068871.681975	12	427.2780	5.77661e-05	7.56188e-04
2023/12/08	13:26:14	ok	ok	428.9060	57.158	0.067105	20.49	60.583	10.749	31897335.869098	9	427.5306	4.95842e-05	8.35970e-04
2023/12/08	13:31:14	ok	ok	429.0000	57.149	0.067105	20.46	60.598	10.733	30565056.601818	9	427.4288	5.25313e-05	6.95556e-04
2023/12/08	13:36:14	ok	ok	428.8340	57.152	0.067105	20.50	60.616	10.763	29535298.571164	9	427.4520	5.18819e-05	7.23068e-04
2023/12/08	13:41:14	ok	ok	428.9040	57.154	0.067105	20.52	60.533	10.757	30317100.735813	9	427.2250	5.95940e-05	6.09726e-04
2023/12/08	13:46:14	ok	ok	428.9940	57.150	0.067105	20.50	60.658	10.771	33745037.993576	10	427.0988	6.21348e-05	6.48017e-04
2023/12/08	13:51:14	ok	ok	428.8220	57.161	0.067105	20.53	60.674	10.792	32136077.212246	9	427.1920	5.91912e-05	6.20714e-04
2023/12/08	13:56:14	--	ok	428.7760	57.151	0.067105	20.55	60.635	10.793	30137904.651378	11	427.1698	6.04138e-05	6.29640e-04
2023/12/08	13:56:21	ok	ok	429.0740	57.224	0.067116	20.53	60.633	10.785	36291319.240261	11	427.4707	5.81189e-05	7.13028e-04
2023/12/08	14:01:21	ok	ok	429.0300	57.200	0.067116	20.53	60.674	10.792	32065852.599869	9	427.3709	5.90232e-05	5.87150e-04
2023/12/08	14:06:21	ok	ok	429.1220	57.217	0.067116	20.55	60.699	10.805	32352662.350333	11	427.3855	6.00290e-05	7.59967e-04
2023/12/08	14:11:21	ok	ok	429.0640	57.204	0.067116	20.58	60.694	10.824	30942377.974415	9	427.3577	5.97264e-05	6.30279e-04
2023/12/08	14:16:21	ok	ok	429.0860	57.199	0.067116	20.55	60.795	10.822	32462880.556702	12	427.3565	6.03398e-05	7.62703e-04
2023/12/08	14:21:21	ok	ok	429.0840	57.217	0.067116	20.60	60.816	10.863	29434953.622445	9	427.5516	5.22251e-05	7.54977e-04
2023/12/08	14:26:21	ok	ok	428.9500	57.205	0.067116	20.55	60.871	10.836	31306354.820837	11	427.1935	6.47138e-05	6.20998e-04
2023/12/08	14:31:21	--	ok	429.2080	57.199	0.067116	20.56	60.903	10.850	27853850.787211	9	427.3544	5.91703e-05	6.18765e-04
2023/12/08	14:31:28	ok	ok	428.8820	57.146	0.067106	20.62	60.903	10.887	33266249.515623	10	427.0784	6.20518e-05	6.24666e-04
2023/12/08	14:36:28	--	ok	428.7900	57.137	0.067106	20.60	60.816	10.863	33564443.902331	11	427.0697	6.19012e-05	6.61046e-04
2023/12/08	14:36:35	ok	ok	429.0960	57.189	0.067116	20.58	60.800	10.843	34070025.297580	12	427.4008	5.86406e-05	7.01692e-04
2023/12/08	14:41:35	ok	ok	428.9040	57.193	0.067116	20.60	60.845	10.868	30557232.432142	12	427.4243	5.57886e-05	6.96919e-04
2023/12/08	14:46:35	ok	ok	428.8840	57.198	0.067116	20.60	60.858	10.870	30224824.681304	12	427.3259	5.98723e-05	8.39587e-04
2023/12/08	14:51:35	ok	ok	428.9760	57.184	0.067116	20.60	60.954	10.887	32976625.577002	11	427.4013	5.60125e-05	6.96791e-04
2023/12/08	14:56:35	ok	ok	429.1180	57.176	0.067116	20.63	60.873	10.892	30070234.521053	12	427.1143	6.46333e-05	6.51512e-04
2023/12/08	15:01:35	--	ok	428.7980	57.185	0.067116	20.48	61.146	10.841	29911047.672901	13	427.2565	5.92232e-05	6.93089e-04
2023/12/08	15:01:42	ok	ok	429.1660	57.253	0.067126	20.48	61.111	10.834	37468685.815479	11	427.5330	5.81392e-05	7.18314e-04
2023/12/08	15:06:42	--	ok	429.2400	57.248	0.067126	20.39	61.193	10.795	31454555.864618	11	427.4261	5.91849e-05	7.57532e-04
2023/12/08	15:06:49	ok	ok	428.9020	57.145	0.067114	20.38	61.201	10.788	41027187.336760	12	427.1067	6.12770e-05	5.83668e-04
2023/12/08	15:11:49	ok	ok	428.8140	57.148	0.067114	20.28	61.324	10.748	30229264.039687	12	427.2681	5.57084e-05	6.60794e-04
2023/12/08	15:16:49	ok	ok	428.8320	57.151	0.067114	20.45	61.042	10.804	31567583.356002	11	427.2467	5.72438e-05	6.86983e-04
2023/12/08	15:21:49	ok	ok	428.9860	57.152	0.067114	20.53	61.004	10.851	33838290.060421	14	427.1872	6.01471e-05	7.12113e-04
2023/12/08	15:26:49	ok	ok	428.9000	57.146	0.067114	20.49	61.083	10.838	29926554.390358	11	427.1189	5.96210e-05	6.25231e-04
2023/12/08	15:31:49	ok	ok	428.8360	57.143	0.067114	20.50	61.128	10.854	32859107.561944	12	427.1610	5.99583e-05	8.18037e-04
2023/12/08	15:36:49	--	ok	428.4880	57.141	0.067114	20.52	61.118	10.861	35164607.940320	11	427.1243	5.93852e-05	6.56501e-04
2023/12/08	15:36:56	ok	ok	429.0020	57.348	0.06714	20.53	61.143	10.875	33099881.988269	9	427.8806	5.33752e-05	6.80874e-04
2023/12/08	15:41:56	--	ok	429.4500	57.342	0.06714	20.55	61.125	10.881	31790991.054614	10	427.8230	5.49769e-05	6.76784e-04
2023/12/08	15:42:03	ok	ok	428.8860	57.141	0.067117	20.56	61.138	10.892	33857660.594944	9	427.3723	5.20453e-05	7.19493e-04
2023/12/08	15:47:03	ok	ok	428.9200	57.157	0.067117	20.55	61.073	10.871	30873622.020576	11	427.1168	6.19127e-05	7.21770e-04
2023/12/08	15:52:03	ok	ok	428.9680	57.154	0.067117	20.53	61.187	10.883	29270202.132819	10	427.0395	6.32052e-05	6.64599e-04
2023/12/08	15:57:03	--	ok	428.6800	57.143	0.067117	20.50	61.224	10.871	31548564.878720	12	427.2292	5.68774e-05	6.89213e-04
2023/12/08	15:57:10	ok	ok	429.1840	57.262	0.067133	20.46	61.270	10.852	32077501.272421	11	427.4755	5.89292e-05	7.24012e-04
2023/12/08	16:02:10	--	ok	429.2260	57.256	0.067133	20.53	61.155	10.878	29764415.250750	10	427.3565	6.34173e-05	6.70220e-04
2023/12/08	16:02:17	ok	ok	428.9840	57.169	0.067122	20.55	61.201	10.894	30412425.444049	11	427.3061	5.83272e-05	7.36808e-04
2023/12/08	16:07:17	ok	ok	428.9900	57.183	0.067122	20.53	61.251	10.895	28883948.526660	12	427.0597	6.52274e-05	6.50982e-04
2023/12/08	16:12:17	ok	ok	428.8620	57.153	0.067122	20.42	61.347	10.841	30853568.232646	11	427.1937	5.93464e-05	7.58249e-04
2023/12/08	16:17:17	ok	ok	428.8960	57.145	0.067122	20.32	61.457	10.798	29855520.039347	11	426.9883	6.42746e-05	6.52561e-04
2023/12/08	16:22:17	ok	ok	428.9320	57.143	0.067122	20.24	61.530	10.757	31046308.679034	11	426.9640	6.36946e-05	6.47779e-04
2023/12/08	16:27:17	--	ok	428.7960	57.137	0.067122	20.21	61.535	10.739	31122048.152505	11	427.0083	6.25210e-05	6.72010e-04
2023/12/08	16:27:24	ok	ok	428.8860	57.180	0.067132	20.14	61.472	10.685	40388034.036825	12	427.3131	5.75239e-05	6.92450e-04
2023/12/08	16:32:24	ok	ok	428.9740	57.192	0.067132	20.25	61.425	10.747	35303730.696787	11	427.4277	5.46385e-05	6.82347e-04
2023/12/08	16:37:24	ok	ok	428.9960	57.197	0.067132	20.29	61.335	10.758	34491025.379519	11	427.3241	5.80023e-05	6.00365e-04
2023/12/08	16:42:24	ok	ok	429.0060	57.200	0.067132	20.32	61.329	10.775	37781032.396540	11	427.4020	5.62718e-05	6.78181e-04
2023/12/08	16:47:24	ok	ok	428.9580	57.190	0.067132	20.38	61.381	10.820	35723322.005487	11	427.1924	6.23478e-05	6.74195e-04
2023/12/08	16:52:24	ok	ok	428.8840	57.201	0.067132	20.39	61.343	10.821	35457662.821167	11	427.3056	5.88029e-05	7.37972e-04
2023/12/08	16:57:24	ok	ok	428.9980	57.191	0.067132	20.38	61.393	10.822	32359010.147326	10	427.3007	5.90726e-05	5.89778e-04
2023/12/08	17:02:24	ok	ok	428.9640	57.191	0.067132	20.38	61.352	10.815	36993663.612499	12	427.1757	6.18935e-05	6.30137e-04
2023/12/08	17:07:24	ok	ok	429.0100	57.166	0.067132	20.38	61.352	10.815	31907865.204930	11	427.1329	6.30662e-05	7.24545e-04
2023/12/08	17:12:24	ok	ok	428.9480	57.175	0.067132	20.40	61.398	10.840	33039781.894371	11	427.1690	6.22441e-05	6.50290e-04
2023/12/08	17:17:24	ok	ok	429.0740	57.178	0.067132	20.35	61.517	10.825	33642065.514265	10	427.1293	6.35425e-05	6.89258e-04
2023/12/08	17:22:24	ok	ok	428.8960	57.161	0.067132	20.29	61.559	10.797	34680240.930849	10	427.2642	5.65732e-05	6.01308e-04
2023/12/08	17:27:24	--	ok	428.7940	57.151	0.067132	20.19	61.724	10.764	35048051.273170	11	417.5585	4.14226e-04	3.10045e-02
2023/12/08	17:27:31	ok	ok	429.0880	57.228	0.067143	20.16	61.741	10.748	35021652.359283	9	427.3593	5.94743e-05	5.76199e-04
2023/12/08	17:32:31	ok	ok	428.9780	57.234	0.067143	20.14	61.695	10.724	33926080.510982	10	427.2845	6.15120e-05	5.72710e-04
2023/12/08	17:37:31	ok	ok	429.1900	57.241	0.067143	20.22	61.633	10.766	32594373.494848	10	427.4773	5.52618e-05	7.09868e-04
2023/12/08	17:42:31	--	ok	429.2060	57.221	0.067143	20.24	61.550	10.760	29190393.327842	10	427.4105	5.80531e-05	6.12958e-04
2023/12/08	17:42:38	ok	ok	428.9300	57.142	0.067132	20.21	61.526	10.738	32609075.314274	10	427.2334	5.52191e-05	7.29020e-04
2023/12/08	17:47:37	ok	ok	429.0800	57.152	0.067132	20.25	61.605	10.778	34201958.733806	11	427.1130	6.12733e-05	8.39620e-04
2023/12/08	17:52:37	ok	ok	428.8780	57.160	0.067132	20.26	61.544	10.776	32495459.006512	11	426.9986	6.49963e-05	6.69572e-04
2023/12/08	17:57:37	ok	ok	428.9740	57.150	0.067132	20.28	61.569	10.790	30789346.119210	10	427.1828	5.80986e-05	6.07069e-04
2023/12/08	18:02:37	ok	ok	428.8320	57.141	0.067132	20.29	61.590	10.803	32046185.348996	10	426.9313	6.55353e-05	7.44337e-04
2023/12/08	18:07:37	ok	ok	428.8440	57.144	0.067132	20.25	61.669	10.790	33733875.126204	10	427.0394	6.15552e-05	6.32985e-04
2023/12/08	18:12:37	ok	ok	428.8500	57.146	0.067132	20.29	61.581	10.801	36052499.849672	10	427.0348	6.17281e-05	6.29214e-04
2023/12/08	18:17:37	ok	ok	428.8140	57.142	0.067132	20.29	61.581	10.801	32440197.656181	11	427.2186	5.54235e-05	7.23696e-04
2023/12/08	18:22:37	--	ok	428.7260	57.148	0.067132	20.21	61.770	10.780	34876028.817240	11	426.9854	6.25810e-05	6.72018e-04
2023/12/08	18:22:44	ok	ok	428.9980	57.220	0.067146	20.18	61.743	10.759	36721526.875752	11	427.3626	5.82126e-05	6.97728e-04
2023/12/08	18:27:44	ok	ok	428.9860	57.213	0.067146	20.14	61.811	10.744	31096826.834541	11	427.1385	6.47763e-05	6.62675e-04
2023/12/08	18:32:44	ok	ok	428.9920	57.225	0.067146	20.09	61.860	10.726	33532413.218818	12	427.3488	5.73809e-05	6.98764e-04
2023/12/08	18:37:44	ok	ok	428.9520	57.203	0.067146	20.15	61.750	10.742	32876442.331497	12	427.3388	5.69967e-05	7.33569e-04
2023/12/08	18:42:44	ok	ok	428.9700	57.214	0.067146	20.24	61.711	10.788	31499757.911953	11	427.2997	5.97979e-05	7.07040e-04
2023/12/08	18:47:44	ok	ok	429.0120	57.199	0.067146	20.24	61.720	10.790	35366419.382196	11	427.4430	5.46573e-05	6.89079e-04
2023/12/08	18:52:44	ok	ok	429.0980	57.210	0.067146	20.26	61.660	10.796	30835637.275888	12	427.0820	6.63732e-05	6.58849e-04
2023/12/08	18:57:44	ok	ok	429.1000	57.218	0.067146	20.29	61.697	10.821	30691830.378085	12	427.1491	6.56660e-05	6.39972e-04
2023/12/08	19:02:44	ok	ok	428.8960	57.189	0.067146	20.25	61.714	10.797	34251537.413478	10	427.4304	5.50859e-05	6.71027e-04
2023/12/08	19:07:44	ok	ok	429.0640	57.180	0.067146	20.26	61.778	10.817	30136407.166846	11	427.0627	6.61641e-05	6.81726e-04
2023/12/08	19:12:44	ok	ok	428.9740	57.174	0.067146	20.21	61.834	10.792	31879398.384283	12	427.2604	5.80847e-05	7.44139e-04
2023/12/08	19:17:44	ok	ok	428.9500	57.161	0.067146	20.19	61.907	10.796	30905796.695741	11	427.2116	6.00561e-05	7.72668e-04
2023/12/08	19:22:44	ok	ok	428.8020	57.159	0.067146	20.08	62.039	10.748	31950219.461612	12	427.2155	5.76287e-05	7.27869e-04
2023/12/08	19:27:44	--	ok	428.4700	57.149	0.067146	20.00	62.080	10.702	34678263.378657	11	427.0315	6.25946e-05	6.45573e-04
2023/12/08	19:27:51	--	ok	429.3140	57.353	0.067173	19.95	62.061	10.670	33889055.981513	12	427.7645	5.63143e-05	6.65634e-04
2023/12/08	19:27:59	ok	ok	429.1180	57.208	0.067157	19.92	62.109	10.662	33510574.005031	11	427.3525	5.82199e-05	7.19178e-04
2023/12/08	19:32:58	ok	ok	428.8740	57.223	0.067157	19.95	62.094	10.676	32255125.163049	11	427.4662	5.49133e-05	6.59400e-04
2023/12/08	19:37:58	ok	ok	429.0260	57.231	0.067157	20.00	61.952	10.680	36545482.795858	9	427.5295	5.20175e-05	6.97157e-04
2023/12/08	19:42:58	ok	ok	429.0220	57.235	0.067157	20.07	61.866	10.710	33553859.242043	9	427.5630	5.26655e-05	6.82382e-04
2023/12/08	19:47:58	ok	ok	429.0060	57.240	0.067157	20.07	61.930	10.721	29096495.299059	10	427.3887	5.78955e-05	5.97027e-04
2023/12/08	19:52:58	ok	ok	428.9620	57.194	0.067157	20.05	61.894	10.705	30602440.917512	12	427.2100	6.29949e-05	7.80163e-04
2023/12/08	19:57:58	ok	ok	428.9800	57.215	0.067157	20.09	61.871	10.727	29837954.646919	11	427.2037	6.51646e-05	6.49610e-04
2023/12/08	20:02:58	ok	ok	428.9080	57.222	0.067157	20.11	61.798	10.723	29446603.335691	11	427.3310	5.91162e-05	7.14779e-04
2023/12/08	20:07:58	ok	ok	428.9320	57.207	0.067157	20.09	61.944	10.740	31487976.357544	11	427.2684	6.05952e-05	5.97664e-04
2023/12/08	20:12:58	ok	ok	428.9300	57.215	0.067157	20.14	61.961	10.770	30898279.770766	12	427.2103	6.28298e-05	8.07699e-04
2023/12/08	20:17:58	ok	ok	429.0420	57.204	0.067157	20.01	62.039	10.703	30644749.967379	10	427.3110	5.69419e-05	7.14782e-04
2023/12/08	20:22:58	ok	ok	428.8720	57.182	0.067157	19.92	62.132	10.666	29828292.338367	11	427.2256	5.95193e-05	7.49612e-04
2023/12/08	20:27:58	ok	ok	428.9840	57.185	0.067157	19.89	62.159	10.652	29491820.693853	11	427.2513	5.85072e-05	7.00025e-04
2023/12/08	20:32:58	ok	ok	428.8500	57.147	0.067157	19.78	62.185	10.587	32282836.413017	11	427.3298	5.36927e-05	7.00485e-04
2023/12/08	20:37:58	ok	ok	428.8340	57.156	0.067157	19.87	62.090	10.624	31789230.229381	11	427.2992	5.51969e-05	6.63830e-04
2023/12/08	20:42:58	--	ok	428.6340	57.174	0.067157	19.89	62.086	10.639	30997557.580620	10	427.0815	6.22908e-05	6.80781e-04
2023/12/08	20:43:06	ok	ok	429.1780	57.327	0.067176	19.91	62.025	10.637	33225327.168230	10	427.6963	5.55366e-05	6.58496e-04
2023/12/08	20:48:05	ok	ok	429.1460	57.310	0.067176	19.91	62.034	10.639	35400483.305232	10	427.6201	5.66178e-05	6.69154e-04
2023/12/08	20:53:05	--	ok	428.7820	57.305	0.067176	19.91	62.089	10.648	30782418.741725	10	427.5882	5.61753e-05	7.11770e-04
2023/12/08	20:53:12	--	ok	429.4220	57.374	0.067187	19.89	62.095	10.641	35017367.186008	11	427.8228	5.79217e-05	6.81327e-04
2023/12/08	20:53:20	ok	ok	429.0000	57.184	0.067165	19.87	62.049	10.617	33794230.623193	11	427.3292	5.75381e-05	6.89716e-04
2023/12/08	20:58:19	ok	ok	429.0340	57.210	0.067165	19.98	62.002	10.680	32734723.770245	9	427.5467	5.23361e-05	6.89482e-04
2023/12/08	21:03:19	ok	ok	429.0280	57.231	0.067165	19.97	62.043	10.679	30450151.029300	12	427.1996	6.22766e-05	5.92252e-04
2023/12/08	21:08:19	ok	ok	428.8880	57.206	0.067165	19.91	62.098	10.650	31959485.198713	9	427.2672	5.98581e-05	5.86589e-04
2023/12/08	21:13:19	ok	ok	429.0140	57.208	0.067165	19.98	61.981	10.676	29401255.934059	11	427.3756	5.79325e-05	6.87366e-04
2023/12/08	21:18:19	ok	ok	428.8920	57.200	0.067165	19.94	62.251	10.694	31851315.024803	9	427.3037	5.88059e-05	6.09051e-04
2023/12/08	21:23:19	--	ok	428.6820	57.193	0.067165	19.84	62.226	10.629	30510789.647234	11	427.1715	6.20147e-05	7.82461e-04
2023/12/08	21:23:26	ok	ok	429.1880	57.341	0.067181	19.85	62.196	10.632	30925488.039243	10	427.5335	6.07602e-05	5.67445e-04
2023/12/08	21:28:26	ok	ok	429.1360	57.329	0.067181	19.77	62.301	10.598	30309815.680785	11	427.3545	6.62357e-05	7.03250e-04
2023/12/08	21:33:26	--	ok	429.2020	57.296	0.067181	19.68	62.264	10.539	28844526.362342	9	427.6361	5.35656e-05	6.81819e-04
2023/12/08	21:33:33	ok	ok	428.9920	57.210	0.067171	19.71	62.354	10.572	31962546.468093	9	427.4761	5.27740e-05	6.84306e-04
2023/12/08	21:38:33	ok	ok	429.0540	57.217	0.067171	19.84	62.109	10.608	27913327.398564	9	427.3122	5.96816e-05	5.89113e-04
2023/12/08	21:43:33	ok	ok	429.0940	57.226	0.067171	19.89	62.127	10.646	29624408.124774	11	427.2724	6.07712e-05	5.81729e-04
2023/12/08	21:48:33	ok	ok	429.0980	57.218	0.067171	19.91	62.153	10.659	34690162.279528	10	427.5633	5.13553e-05	6.51914e-04
2023/12/08	21:53:33	ok	ok	429.1160	57.219	0.067171	19.92	62.155	10.669	31331079.420749	12	427.3454	5.98301e-05	7.79727e-04
2023/12/08	21:58:33	ok	ok	429.1460	57.217	0.067171	19.92	62.173	10.673	27478764.102421	10	427.2938	5.90898e-05	5.88940e-04
2023/12/08	22:03:33	ok	ok	429.0640	57.213	0.067171	19.92	62.173	10.673	29015922.901933	12	427.0862	6.62558e-05	6.42933e-04
2023/12/08	22:08:33	ok	ok	428.9320	57.201	0.067171	19.91	62.182	10.664	31007551.958102	9	427.2955	5.88033e-05	5.97297e-04
2023/12/08	22:13:34	ok	ok	428.9220	57.200	0.067171	19.88	62.242	10.658	28279572.427336	13	427.2310	6.09401e-05	7.33280e-04
2023/12/08	22:18:33	ok	ok	428.8700	57.199	0.067171	19.74	62.434	10.602	29854244.195293	9	427.2146	5.93671e-05	6.00905e-04
2023/12/08	22:23:33	ok	ok	428.8300	57.172	0.067171	19.67	62.487	10.568	27113505.919931	9	427.1510	6.03128e-05	6.00260e-04
2023/12/08	22:28:33	ok	ok	428.8960	57.188	0.067171	19.67	62.434	10.559	28827041.193501	10	427.0806	6.25361e-05	6.61358e-04
2023/12/08	22:33:33	ok	ok	429.0940	57.180	0.067171	19.68	62.361	10.555	28242243.512795	12	427.0240	6.47357e-05	7.33053e-04
2023/12/08	22:38:33	ok	ok	428.9560	57.171	0.067171	19.78	62.205	10.590	25898930.221609	8	427.2434	5.67563e-05	6.27232e-04
2023/12/08	22:43:33	ok	ok	428.8680	57.167	0.067171	19.81	62.263	10.618	28728577.706233	10	427.1646	6.08600e-05	6.12429e-04
2023/12/08	22:48:33	ok	ok	428.9820	57.172	0.067171	19.84	62.255	10.633	31710416.005577	11	427.1454	5.99499e-05	5.68367e-04
2023/12/08	22:53:33	ok	ok	429.0140	57.162	0.067171	19.85	62.322	10.653	27538967.962788	10	427.1421	6.14867e-05	6.02695e-04
2023/12/08	22:58:33	--	ok	428.7980	57.173	0.067171	19.92	62.290	10.693	30260392.451569	10	427.1159	6.20843e-05	6.58552e-04
2023/12/08	22:58:41	ok	ok	429.0480	57.235	0.067181	19.84	62.255	10.633	34520344.623931	10	427.3602	6.09303e-05	5.78465e-04
2023/12/08	23:03:40	ok	ok	428.9520	57.233	0.067181	19.87	62.272	10.655	31789245.431839	10	427.3764	5.94787e-05	5.56840e-04
2023/12/08	23:08:40	ok	ok	429.0380	57.242	0.067181	19.85	62.322	10.653	31211451.350819	9	427.5614	5.27518e-05	6.91073e-04
2023/12/08	23:13:40	ok	ok	428.9600	57.222	0.067181	19.74	62.496	10.613	26885765.754924	9	427.2926	6.01134e-05	5.90145e-04
2023/12/08	23:18:40	ok	ok	428.9680	57.209	0.067181	19.67	62.516	10.573	28633680.337461	10	427.2730	5.99923e-05	5.82081e-04
2023/12/08	23:23:40	ok	ok	428.9500	57.208	0.067181	19.61	62.542	10.543	28334322.742139	11	427.1821	6.19567e-05	6.22279e-04
2023/12/08	23:28:40	ok	ok	428.8700	57.198	0.067181	19.56	62.617	10.519	28692657.801304	9	427.2094	5.96944e-05	5.84874e-04
2023/12/08	23:33:40	ok	ok	428.9500	57.189	0.067181	19.50	62.736	10.505	30727685.103157	10	427.2003	5.84620e-05	5.62328e-04
2023/12/08	23:38:40	--	ok	428.7780	57.175	0.067181	19.46	62.730	10.479	28469156.472366	12	427.1292	6.09091e-05	6.16156e-04
2023/12/08	23:38:47	ok	ok	429.0480	57.276	0.067192	19.44	62.708	10.466	43828916.620318	11	427.4773	5.72859e-05	6.68999e-04
2023/12/08	23:43:47	ok	ok	429.1900	57.277	0.067192	19.52	62.464	10.469	31014478.547844	9	427.4086	5.93195e-05	6.04593e-04
2023/12/08	23:48:47	ok	ok	429.1280	57.289	0.067192	19.60	62.446	10.517	27715611.260116	11	427.3619	6.20957e-05	6.46742e-04
2023/12/08	23:53:47	ok	ok	429.1060	57.280	0.067192	19.61	62.478	10.532	36095971.271548	11	427.5029	5.73010e-05	6.83396e-04
2023/12/08	23:58:47	ok	ok	429.0260	57.284	0.067192	19.65	62.452	10.553	31669702.741777	11	427.4107	5.99143e-05	7.22317e-04
2023/12/09	00:03:47	ok	ok	428.9820	57.259	0.067192	19.63	62.438	10.534	31255594.781564	11	427.3664	6.15001e-05	8.12821e-04
2023/12/09	00:08:47	ok	ok	429.0960	57.288	0.067192	19.67	62.475	10.566	30681150.818975	10	427.3249	6.25764e-05	5.70140e-04
2023/12/09	00:13:47	ok	ok	429.1140	57.257	0.067192	19.64	62.483	10.549	28637713.935893	9	427.3733	6.04931e-05	6.20332e-04
2023/12/09	00:18:47	ok	ok	429.1620	57.263	0.067192	19.58	62.579	10.531	28933426.273400	11	427.2594	6.24674e-05	6.20926e-04
2023/12/09	00:23:47	ok	ok	429.1240	57.241	0.067192	19.52	62.611	10.494	30799058.149414	11	427.4801	5.57457e-05	6.78134e-04
2023/12/09	00:28:47	ok	ok	429.0100	57.244	0.067192	19.42	62.693	10.447	28685864.901836	12	427.0969	6.59760e-05	7.07393e-04
2023/12/09	00:33:47	ok	ok	428.9480	57.223	0.067192	19.36	62.757	10.423	27109786.066003	10	427.2805	5.90379e-05	5.97171e-04
2023/12/09	00:38:47	ok	ok	428.8560	57.199	0.067192	19.27	62.841	10.383	32209055.767584	11	427.3371	5.57532e-05	6.56059e-04
2023/12/09	00:43:47	ok	ok	428.9320	57.224	0.067192	19.43	62.661	10.449	28700831.359224	10	427.2974	5.77564e-05	5.97751e-04
2023/12/09	00:48:47	ok	ok	428.9840	57.222	0.067192	19.44	62.663	10.458	32536379.243616	11	427.2506	5.99115e-05	7.65117e-04
2023/12/09	00:53:47	ok	ok	428.9200	57.201	0.067192	19.42	62.565	10.425	32463966.938932	10	427.3552	5.63303e-05	6.81203e-04
2023/12/09	00:58:47	ok	ok	428.9120	57.207	0.067192	19.44	62.557	10.440	29825663.968748	11	427.1166	6.31469e-05	6.04114e-04
2023/12/09	01:03:47	ok	ok	429.0020	57.213	0.067192	19.44	62.611	10.449	29359927.835157	9	427.4753	5.24070e-05	6.95073e-04
2023/12/09	01:08:47	ok	ok	428.9400	57.192	0.067192	19.43	62.589	10.438	33994245.141651	9	427.4642	5.20750e-05	6.87385e-04
2023/12/09	01:13:47	ok	ok	428.8800	57.199	0.067192	19.43	62.631	10.444	26678800.964209	10	427.2168	6.00099e-05	5.70654e-04
2023/12/09	01:18:47	ok	ok	428.8740	57.182	0.067192	19.33	62.776	10.408	30795890.604308	10	427.2201	5.84259e-05	5.77819e-04
2023/12/09	01:23:47	--	ok	428.7240	57.183	0.067192	19.23	62.887	10.364	32571935.681572	10	427.1039	6.05446e-05	5.80655e-04
2023/12/09	01:23:54	--	ok	429.2040	57.301	0.067206	19.22	62.863	10.352	30076820.447571	9	427.4353	5.95694e-05	5.83702e-04
2023/12/09	01:24:01	ok	ok	428.8100	57.190	0.067196	19.19	62.795	10.323	32467047.260005	9	427.1689	6.03606e-05	5.77681e-04
2023/12/09	01:29:01	ok	ok	428.8440	57.193	0.067196	19.16	62.876	10.320	28802950.237537	10	426.9898	6.64776e-05	7.42584e-04
2023/12/09	01:34:01	--	ok	428.7740	57.216	0.067196	19.19	62.827	10.329	33352803.409321	12	427.2222	5.91723e-05	7.13216e-04
2023/12/09	01:34:08	ok	ok	429.1080	57.304	0.067207	19.23	62.730	10.339	39642177.334036	11	427.5848	5.58546e-05	6.26618e-04
2023/12/09	01:39:08	ok	ok	428.9840	57.290	0.067207	19.23	62.748	10.342	41106094.421962	10	427.3526	6.24471e-05	5.99660e-04
2023/12/09	01:44:08	ok	ok	429.0640	57.299	0.067207	19.29	62.716	10.372	42881648.039464	11	427.5521	5.64956e-05	6.48638e-04
2023/12/09	01:49:08	ok	ok	429.0920	57.319	0.067207	19.36	62.672	10.409	40625056.094170	9	427.4257	6.02278e-05	5.81690e-04
2023/12/09	01:54:08	ok	ok	429.0340	57.306	0.067207	19.36	62.727	10.418	36535887.890106	10	427.4700	5.90374e-05	5.69821e-04
2023/12/09	01:59:08	ok	ok	429.0140	57.300	0.067207	19.37	62.654	10.414	43641713.784901	10	427.2518	6.57351e-05	7.62325e-04
2023/12/09	02:04:08	ok	ok	429.0340	57.279	0.067207	19.36	62.704	10.414	42088500.839595	10	427.4057	6.09887e-05	5.80874e-04
2023/12/09	02:09:08	ok	ok	429.0260	57.274	0.067207	19.40	62.667	10.432	39685417.021687	10	427.4410	5.84581e-05	5.76006e-04
2023/12/09	02:14:08	ok	ok	429.0680	57.283	0.067207	19.42	62.681	10.445	37636364.828636	10	427.3499	6.19416e-05	5.84280e-04
2023/12/09	02:19:08	ok	ok	428.9300	57.261	0.067207	19.30	62.835	10.400	40809211.770789	11	427.4848	5.57105e-05	6.53583e-04
2023/12/09	02:24:08	ok	ok	428.9140	57.261	0.067207	19.24	62.910	10.376	39552043.970937	11	427.2491	6.32506e-05	6.50467e-04
2023/12/09	02:29:08	ok	ok	429.0080	57.247	0.067207	19.19	62.881	10.337	41242886.486002	12	427.3827	5.83730e-05	7.26073e-04
2023/12/09	02:34:08	ok	ok	428.8380	57.257	0.067207	19.16	62.940	10.331	38108480.555105	8	427.3706	5.73854e-05	5.91532e-04
2023/12/09	02:39:08	ok	ok	428.8920	57.241	0.067207	19.23	62.730	10.339	38146173.868736	10	427.3296	5.94081e-05	5.92015e-04
2023/12/09	02:44:08	ok	ok	429.0240	57.253	0.067207	19.34	62.722	10.407	37365584.742251	11	427.2761	6.14059e-05	6.36187e-04
2023/12/09	02:49:08	ok	ok	428.8580	57.246	0.067207	19.34	62.702	10.404	38415493.152412	11	427.2332	6.16746e-05	5.98376e-04
2023/12/09	02:54:08	ok	ok	428.9980	57.261	0.067207	19.34	62.734	10.409	37912460.960025	11	427.3942	5.78606e-05	6.63908e-04
2023/12/09	02:59:08	ok	ok	428.8900	57.256	0.067207	19.39	62.666	10.424	40261860.613503	11	427.4529	5.60726e-05	6.63229e-04
2023/12/09	03:04:08	ok	ok	429.0600	57.258	0.067207	19.39	62.741	10.436	40788779.073717	10	427.2373	6.37696e-05	6.49396e-04
2023/12/09	03:09:08	ok	ok	429.0180	57.235	0.067207	19.42	62.652	10.440	38934643.425263	9	427.5519	5.27431e-05	6.62665e-04
2023/12/09	03:14:08	ok	ok	429.0080	57.227	0.067207	19.43	62.716	10.459	36114790.477031	12	427.3242	6.04738e-05	7.30637e-04
2023/12/09	03:19:08	ok	ok	428.8140	57.227	0.067207	19.32	62.890	10.419	43793702.655041	12	427.2263	6.12562e-05	7.71601e-04
2023/12/09	03:24:08	ok	ok	428.8400	57.202	0.067207	19.23	62.864	10.361	41753411.105252	10	426.9916	6.79604e-05	8.60837e-04
2023/12/09	03:29:08	ok	ok	428.8500	57.204	0.067207	19.19	62.974	10.353	39966027.501717	10	427.2637	5.84910e-05	5.75641e-04
2023/12/09	03:34:08	--	ok	428.7980	57.172	0.067207	19.10	62.995	10.306	39500070.854638	11	427.1098	6.20688e-05	6.96455e-04
2023/12/09	03:34:15	ok	ok	429.0560	57.268	0.067218	19.12	63.070	10.326	38452205.902526	11	427.4703	5.75720e-05	6.68636e-04
2023/12/09	03:39:15	ok	ok	429.1840	57.293	0.067218	19.24	62.814	10.360	39605598.389033	10	427.4495	5.96370e-05	5.71207e-04
2023/12/09	03:44:15	ok	ok	429.1300	57.284	0.067218	19.26	62.744	10.359	41940411.227429	10	427.4386	6.01645e-05	5.85815e-04
2023/12/09	03:49:15	ok	ok	429.1440	57.264	0.067218	19.33	62.753	10.404	38312689.898999	10	427.5583	5.66474e-05	5.87395e-04
2023/12/09	03:54:16	ok	ok	429.0020	57.285	0.067218	19.39	62.753	10.439	42861820.150135	10	427.4703	5.84295e-05	5.59780e-04
2023/12/09	03:59:15	ok	ok	429.0000	57.294	0.067218	19.36	62.832	10.435	44867269.142820	11	427.5427	5.68779e-05	6.66274e-04
2023/12/09	04:04:15	ok	ok	428.9500	57.298	0.067218	19.37	62.771	10.433	42084568.491586	10	427.4758	5.90183e-05	5.48392e-04
2023/12/09	04:09:15	ok	ok	429.0020	57.273	0.067218	19.37	62.771	10.433	42242243.205193	10	427.3705	6.27848e-05	6.06350e-04
2023/12/09	04:14:15	ok	ok	428.9320	57.250	0.067218	19.36	62.757	10.423	40663189.559621	11	427.5928	5.50093e-05	6.59626e-04
2023/12/09	04:19:15	ok	ok	428.9840	57.264	0.067218	19.34	62.872	10.432	48006925.525240	11	427.5104	5.64852e-05	6.56411e-04
2023/12/09	04:24:15	ok	ok	428.9020	57.246	0.067218	19.27	62.968	10.404	45121038.117035	9	427.5770	5.28922e-05	6.62475e-04
2023/12/09	04:29:15	ok	ok	428.8560	57.234	0.067218	19.19	62.997	10.356	42533115.303451	11	427.4892	5.55492e-05	6.49455e-04
2023/12/09	04:34:15	ok	ok	428.8100	57.259	0.067218	19.33	62.776	10.408	45071479.093851	10	427.3278	6.19215e-05	6.21885e-04
2023/12/09	04:39:15	ok	ok	428.9620	57.262	0.067218	19.37	62.803	10.439	45904134.953004	10	427.5421	5.57514e-05	6.72927e-04
2023/12/09	04:44:15	ok	ok	428.9940	57.230	0.067218	19.39	62.773	10.442	40993993.785324	10	427.3610	6.10808e-05	5.70491e-04
2023/12/09	04:49:15	ok	ok	429.0240	57.259	0.067218	19.47	62.818	10.502	42317587.306350	10	427.3454	6.17453e-05	5.74193e-04
2023/12/09	04:54:15	ok	ok	428.9740	57.241	0.067218	19.47	62.892	10.514	40941421.188588	11	427.3779	5.97522e-05	5.72157e-04
2023/12/09	04:59:15	ok	ok	428.9940	57.239	0.067218	19.52	62.855	10.534	42378417.998169	12	427.3430	6.18606e-05	6.25650e-04
2023/12/09	05:04:15	ok	ok	428.8840	57.228	0.067218	19.53	62.826	10.538	40276595.598822	10	427.3696	6.03329e-05	5.63677e-04
2023/12/09	05:09:15	ok	ok	428.8580	57.211	0.067218	19.52	62.803	10.526	41934329.353216	12	427.4750	5.73862e-05	7.02060e-04
2023/12/09	05:14:15	ok	ok	428.9980	57.215	0.067218	19.54	62.818	10.545	41261825.245911	11	427.3015	6.22457e-05	6.24009e-04
2023/12/09	05:19:15	--	ok	428.7880	57.201	0.067218	19.40	63.029	10.493	40077844.490440	10	427.2520	6.12841e-05	6.08786e-04
2023/12/09	05:19:22	--	ok	429.2640	57.303	0.067228	19.39	63.070	10.491	33710394.991016	11	427.4544	6.22431e-05	5.65538e-04
2023/12/09	05:19:30	ok	ok	429.0040	57.167	0.067215	19.40	63.105	10.505	32105680.103205	11	427.3736	5.60516e-05	6.54753e-04
2023/12/09	05:24:29	ok	ok	428.9720	57.182	0.067215	19.36	63.055	10.472	31815136.865198	10	427.2724	5.98926e-05	5.52228e-04
2023/12/09	05:29:29	ok	ok	429.0280	57.188	0.067215	19.34	62.968	10.448	29844898.526044	9	427.2570	5.98711e-05	5.97445e-04
2023/12/09	05:34:29	ok	ok	429.0740	57.197	0.067215	19.50	62.940	10.539	28344730.236581	11	427.2225	6.24557e-05	6.25234e-04
2023/12/09	05:39:29	ok	ok	428.9360	57.189	0.067215	19.52	62.844	10.533	28923817.193814	11	427.3245	5.89067e-05	6.94519e-04
2023/12/09	05:44:29	ok	ok	429.0140	57.202	0.067215	19.56	62.850	10.559	30381246.747430	11	427.2700	6.12374e-05	6.34025e-04
2023/12/09	05:49:29	ok	ok	429.1420	57.190	0.067215	19.56	62.956	10.576	30266976.163059	12	427.3180	5.98146e-05	7.66730e-04
2023/12/09	05:54:29	ok	ok	429.1860	57.190	0.067215	19.58	62.908	10.586	27008426.351539	9	427.3118	5.88972e-05	6.13020e-04
2023/12/09	05:59:29	ok	ok	429.0100	57.190	0.067215	19.64	62.908	10.621	29687451.513714	11	427.2648	6.04791e-05	5.77491e-04
2023/12/09	06:04:29	ok	ok	428.9620	57.183	0.067215	19.63	62.818	10.598	30590342.709201	12	427.1630	6.23949e-05	6.01751e-04
2023/12/09	06:09:29	ok	ok	429.1660	57.187	0.067215	19.60	62.974	10.606	29045808.566766	10	427.1586	6.41960e-05	7.00563e-04
2023/12/09	06:14:29	ok	ok	429.1400	57.199	0.067215	19.60	62.933	10.599	29376232.812535	10	427.4073	5.58181e-05	5.74210e-04
2023/12/09	06:19:29	ok	ok	429.0660	57.184	0.067215	19.53	63.091	10.582	28744138.387855	9	427.4695	5.27236e-05	6.66661e-04
2023/12/09	06:24:29	ok	ok	428.9960	57.178	0.067215	19.49	63.180	10.571	27457254.951513	10	427.1079	6.30039e-05	6.19809e-04
2023/12/09	06:29:29	ok	ok	428.8100	57.164	0.067215	19.40	63.252	10.530	31507290.392509	11	427.1271	6.12393e-05	6.38199e-04
2023/12/09	06:34:29	ok	ok	428.9080	57.170	0.067215	19.37	63.279	10.518	30775275.114923	11	427.1537	5.95132e-05	5.92183e-04
2023/12/09	06:39:29	ok	ok	429.0700	57.177	0.067215	19.50	63.098	10.565	28708077.164114	10	427.2691	5.75059e-05	5.61531e-04
2023/12/09	06:44:29	ok	ok	429.0060	57.167	0.067215	19.56	63.064	10.594	29212342.819566	13	426.9897	6.70916e-05	6.73389e-04
2023/12/09	06:49:29	ok	ok	428.8180	57.177	0.067215	19.60	63.050	10.619	30151125.620442	8	427.3162	5.65164e-05	6.27634e-04
2023/12/09	06:54:29	ok	ok	428.9300	57.160	0.067215	19.60	63.091	10.626	27596767.566814	11	427.1386	6.20409e-05	6.57633e-04
2023/12/09	06:59:29	--	--	451.9980	57.167	0.067215	19.64	63.033	10.642	31503.182611	2	460.3640	-5.26303e-02	3.14801e-16
2023/12/09	06:59:36	--	--	451.8520	57.170	0.067215	19.67	63.038	10.662	9381.953474	18	471.5818	2.29005e-04	5.29513e-02
2023/12/09	06:59:42	ok	ok	428.9120	57.149	0.067215	19.61	62.988	10.618	31604443.648400	11	427.2549	5.83013e-05	6.65131e-04
2023/12/09	07:04:42	ok	ok	428.9940	57.158	0.067215	19.68	62.968	10.658	28226437.217355	10	427.2313	5.92201e-05	5.71088e-04
2023/12/09	07:09:42	ok	ok	428.9900	57.179	0.067215	19.73	62.983	10.687	28792000.288338	10	427.0884	6.47031e-05	7.00627e-04
2023/12/09	07:14:42	ok	ok	428.9600	57.164	0.067215	19.77	62.991	10.715	27721219.537646	12	427.1558	6.10963e-05	5.95558e-04
2023/12/09	07:19:42	ok	ok	428.9400	57.156	0.067215	19.75	63.052	10.716	29354383.057369	11	427.1845	6.02026e-05	5.49222e-04
2023/12/09	07:24:42	ok	ok	429.0320	57.166	0.067215	19.71	63.206	10.717	27810788.730567	11	427.0793	6.38058e-05	6.74582e-04
2023/12/09	07:29:42	ok	ok	429.0480	57.156	0.067215	19.61	63.307	10.672	29207849.097195	10	427.0640	6.27193e-05	6.77260e-04
2023/12/09	07:34:42	ok	ok	428.8440	57.145	0.067215	19.60	63.284	10.658	31539959.904018	11	427.0630	6.16983e-05	5.61872e-04
2023/12/09	07:39:42	ok	ok	428.9420	57.144	0.067215	19.54	63.316	10.628	27474723.801556	10	427.0819	6.10809e-05	5.88654e-04
2023/12/09	07:44:42	ok	ok	428.8800	57.146	0.067215	19.60	63.197	10.643	28402085.781678	11	427.3067	5.30194e-05	6.96276e-04
2023/12/09	07:49:42	--	ok	428.7460	57.151	0.067215	19.71	63.056	10.691	33214632.305427	12	427.2122	5.77621e-05	7.23821e-04
2023/12/09	07:49:49	ok	ok	429.1960	57.262	0.067228	19.70	63.128	10.694	38027719.723889	11	427.3857	6.13836e-05	5.44801e-04
2023/12/09	07:54:49	ok	ok	428.9080	57.253	0.067228	19.81	63.050	10.752	43256117.060891	10	427.4385	5.90782e-05	5.66861e-04
2023/12/09	07:59:49	ok	ok	428.8600	57.256	0.067228	19.77	63.107	10.735	43440888.871062	10	427.4422	5.82722e-05	5.79337e-04
2023/12/09	08:04:49	ok	ok	429.0280	57.249	0.067228	19.81	63.070	10.756	44054643.110114	11	427.5385	5.60381e-05	6.63693e-04
2023/12/09	08:09:49	ok	ok	428.9980	57.250	0.067228	19.85	63.153	10.795	43195496.745002	11	427.5351	5.60141e-05	6.58787e-04
2023/12/09	08:14:49	ok	ok	429.0140	57.275	0.067228	19.88	63.166	10.816	39494231.335918	10	427.4620	5.87231e-05	5.69749e-04
2023/12/09	08:19:49	ok	ok	428.9960	57.261	0.067228	19.89	63.052	10.805	42210081.876539	10	427.4485	5.89742e-05	5.46426e-04
2023/12/09	08:24:49	ok	ok	429.0880	57.260	0.067228	19.89	63.189	10.828	42148329.160823	11	427.4891	5.72126e-05	6.77624e-04
2023/12/09	08:29:49	ok	ok	429.0580	57.266	0.067228	19.97	63.201	10.878	43223446.166677	11	427.5394	5.66548e-05	6.50941e-04
2023/12/09	08:34:49	ok	ok	428.8500	57.237	0.067228	19.81	63.326	10.800	40737978.659614	11	427.5138	5.52611e-05	6.63011e-04
2023/12/09	08:39:49	ok	ok	428.8960	57.224	0.067228	19.78	63.322	10.780	44572879.023449	11	427.2849	6.14430e-05	5.91978e-04
2023/12/09	08:44:49	ok	ok	428.9120	57.207	0.067228	19.73	63.450	10.767	41638485.406156	11	427.4490	5.56889e-05	6.41847e-04
2023/12/09	08:49:49	ok	ok	428.9800	57.214	0.067228	19.77	63.340	10.775	42521866.593379	9	427.3126	6.00382e-05	5.78876e-04
2023/12/09	08:54:49	ok	ok	428.9340	57.230	0.067228	19.89	63.221	10.834	39075297.298643	10	427.3540	6.00381e-05	5.60653e-04
2023/12/09	08:59:49	ok	ok	429.1900	57.227	0.067228	19.92	63.247	10.857	44921328.336506	11	427.4738	5.57722e-05	6.76888e-04
2023/12/09	09:04:49	ok	ok	428.9200	57.224	0.067228	19.97	63.288	10.893	43490620.832343	11	427.2530	6.28161e-05	6.03605e-04
2023/12/09	09:09:49	ok	ok	428.9680	57.223	0.067228	19.97	63.265	10.889	41885245.146915	10	427.4289	5.71846e-05	5.79282e-04
2023/12/09	09:14:49	ok	ok	428.9240	57.215	0.067228	19.98	63.256	10.896	44810902.856573	10	427.4839	5.58733e-05	6.89431e-04
2023/12/09	09:19:49	ok	ok	428.9060	57.225	0.067228	20.03	63.275	10.926	40749993.174036	10	427.3484	5.94831e-05	5.84392e-04
2023/12/09	09:24:49	ok	ok	428.9360	57.224	0.067228	20.03	63.210	10.915	42561326.628577	11	427.3168	6.03818e-05	5.57616e-04
2023/12/09	09:29:49	ok	ok	428.8480	57.202	0.067228	20.05	63.258	10.941	42166293.972718	11	427.3399	5.94925e-05	5.53923e-04
2023/12/09	09:34:49	ok	ok	428.8920	57.194	0.067228	20.01	63.313	10.923	41420711.683418	10	427.3728	5.83160e-05	5.83254e-04
2023/12/09	09:39:49	ok	ok	429.0400	57.225	0.067228	20.08	63.316	10.969	44539828.995910	12	427.2780	6.16143e-05	6.09922e-04
2023/12/09	09:44:49	ok	ok	428.9440	57.213	0.067228	20.12	63.247	10.985	42684499.618034	11	427.2509	6.17340e-05	6.17106e-04
2023/12/09	09:49:49	ok	ok	428.8180	57.203	0.067228	19.95	63.519	10.921	42782738.335607	12	427.1403	6.46247e-05	6.01101e-04
2023/12/09	09:54:49	--	ok	428.5940	57.199	0.067228	19.94	63.505	10.910	45188070.118147	11	427.2064	6.13870e-05	6.03939e-04
2023/12/09	09:54:57	--	ok	429.4260	57.363	0.067248	19.92	63.482	10.897	36901181.758787	9	427.7348	5.97520e-05	6.13136e-04
2023/12/09	09:55:04	ok	ok	429.0220	57.159	0.067227	19.85	63.439	10.844	36659949.937661	11	427.1096	6.25360e-05	5.64478e-04
2023/12/09	10:00:04	ok	ok	428.9180	57.202	0.067227	19.97	63.468	10.924	31883098.074033	9	427.2705	5.86127e-05	5.83106e-04
2023/12/09	10:05:04	ok	ok	428.9500	57.195	0.067227	20.01	63.409	10.939	33114473.205594	11	427.2034	6.13798e-05	5.73119e-04
2023/12/09	10:10:04	ok	ok	428.9860	57.184	0.067227	20.03	63.391	10.946	31512605.965605	9	427.2525	5.95545e-05	6.01931e-04
2023/12/09	10:15:04	ok	ok	428.8900	57.191	0.067227	20.09	63.307	10.976	33849775.771661	11	427.3129	5.86384e-05	6.97905e-04
2023/12/09	10:20:05	ok	ok	429.0480	57.191	0.067227	20.18	63.276	11.026	31876178.255413	9	427.4945	5.26018e-05	7.25020e-04
2023/12/09	10:25:04	ok	ok	428.8440	57.201	0.067227	20.15	63.336	11.017	33002866.528917	11	427.1688	6.32708e-05	6.19413e-04
2023/12/09	10:30:04	ok	ok	429.0140	57.197	0.067227	20.21	63.313	11.050	29351686.410234	12	427.2040	6.33829e-05	6.74990e-04
2023/12/09	10:35:04	ok	ok	429.0160	57.186	0.067227	20.18	63.297	11.030	31706039.855201	11	427.3344	5.86060e-05	7.14846e-04
2023/12/09	10:40:04	ok	ok	429.0760	57.196	0.067227	20.24	63.371	11.079	29556462.610145	9	427.2864	5.91760e-05	6.18445e-04
2023/12/09	10:45:04	ok	ok	428.8720	57.178	0.067227	20.21	63.334	11.053	33839882.293580	11	427.2972	5.91968e-05	7.47930e-04
2023/12/09	10:50:04	ok	ok	428.9060	57.180	0.067227	20.25	63.340	11.082	31234878.853953	11	427.2716	6.02680e-05	7.76335e-04
2023/12/09	10:55:04	ok	ok	428.9700	57.169	0.067227	20.22	63.326	11.062	31192656.020890	13	427.3039	5.85799e-05	7.14201e-04
2023/12/09	11:00:04	ok	ok	429.0220	57.196	0.067227	20.26	63.395	11.100	31601615.871274	11	427.2806	5.99827e-05	5.74218e-04
2023/12/09	11:05:04	ok	ok	428.9600	57.176	0.067227	20.16	63.551	11.063	35446439.464980	11	427.3797	5.52073e-05	6.68096e-04
2023/12/09	11:10:04	--	ok	428.7600	57.169	0.067227	20.09	63.636	11.034	29317774.619461	11	427.2073	5.94459e-05	7.15447e-04
2023/12/09	11:10:11	ok	ok	429.1580	57.273	0.067238	20.12	63.577	11.042	42837784.252317	11	427.5059	5.83673e-05	6.70448e-04
2023/12/09	11:15:11	ok	ok	428.8920	57.291	0.067238	20.16	63.455	11.047	45414142.071581	10	427.4619	5.85945e-05	5.76886e-04
2023/12/09	11:20:11	ok	ok	428.9580	57.250	0.067238	20.18	63.490	11.063	38160986.147075	10	427.4951	5.79688e-05	5.76460e-04
2023/12/09	11:25:11	ok	ok	429.0200	57.253	0.067238	20.25	63.404	11.093	42840934.415603	12	427.3258	6.35697e-05	6.50916e-04
2023/12/09	11:30:11	ok	ok	428.8120	57.265	0.067238	20.32	63.404	11.140	47565901.199918	12	427.5320	5.63993e-05	7.11353e-04
2023/12/09	11:35:11	ok	ok	429.0620	57.271	0.067238	20.28	63.462	11.122	41021099.643990	11	427.4870	5.91958e-05	7.35015e-04
2023/12/09	11:40:11	ok	ok	429.0100	57.270	0.067238	20.35	63.421	11.160	41383315.933680	13	427.3941	6.22775e-05	8.05983e-04
2023/12/09	11:45:11	ok	ok	429.0560	57.243	0.067238	20.32	63.459	11.150	39546772.464063	10	427.4144	6.08966e-05	5.84624e-04
2023/12/09	11:50:11	ok	ok	429.1200	57.273	0.067238	20.45	63.418	11.224	40171149.061312	13	427.4209	6.08761e-05	7.81857e-04
2023/12/09	11:55:11	ok	ok	428.9960	57.243	0.067238	20.40	63.432	11.199	41656361.595626	11	427.4217	6.03224e-05	7.93408e-04
2023/12/09	12:00:11	ok	ok	428.8500	57.254	0.067238	20.43	63.500	11.230	46689888.041368	10	427.3115	6.43970e-05	6.76143e-04
2023/12/09	12:05:11	ok	ok	428.9800	57.250	0.067238	20.46	63.432	11.235	41348987.058858	10	427.3620	6.20026e-05	6.01101e-04
2023/12/09	12:10:11	ok	ok	429.0420	57.245	0.067238	20.49	63.436	11.255	40421699.567384	12	427.3273	6.38321e-05	6.18824e-04
2023/12/09	12:15:11	ok	ok	429.0660	57.241	0.067238	20.38	63.606	11.212	40270313.322128	9	427.6412	5.19657e-05	6.91892e-04
2023/12/09	12:20:11	ok	ok	429.0340	57.250	0.067238	20.49	63.565	11.278	37642877.094481	11	427.3403	6.16332e-05	6.09782e-04
2023/12/09	12:25:11	ok	ok	429.0040	57.271	0.067238	20.50	63.536	11.282	42478253.045747	11	427.5534	5.53226e-05	6.76613e-04
2023/12/09	12:30:11	ok	ok	428.9860	57.236	0.067238	20.52	63.505	11.285	42802695.821394	11	427.3308	6.23557e-05	6.22525e-04
2023/12/09	12:35:11	ok	ok	429.0120	57.232	0.067238	20.53	63.519	11.298	40258042.207294	12	427.4762	5.76136e-05	7.26566e-04
2023/12/09	12:40:11	ok	ok	429.0100	57.249	0.067238	20.60	63.542	11.350	39541417.876352	12	427.4732	5.78358e-05	6.91462e-04
2023/12/09	12:45:11	ok	ok	429.0800	57.247	0.067238	20.65	63.508	11.372	40353504.134757	10	427.4746	5.87450e-05	5.74630e-04
2023/12/09	12:50:11	ok	ok	429.0340	57.241	0.067238	20.66	63.577	11.393	44248287.386930	11	427.5112	5.62757e-05	7.07614e-04
2023/12/09	12:55:11	ok	ok	428.9600	57.246	0.067238	20.68	63.590	11.406	43876487.247219	11	427.5634	5.43681e-05	6.98311e-04
2023/12/09	13:00:11	ok	ok	428.9900	57.244	0.067238	20.72	63.510	11.418	41954367.742329	9	427.6223	5.27255e-05	7.16191e-04
2023/12/09	13:05:11	ok	ok	428.9220	57.246	0.067238	20.76	63.412	11.429	42082302.280386	13	427.4137	5.94281e-05	6.75688e-04
2023/12/09	13:10:11	ok	ok	428.9820	57.239	0.067238	20.76	63.519	11.448	43129122.349211	11	427.3743	6.05792e-05	6.53631e-04
2023/12/09	13:15:11	ok	ok	429.1000	57.239	0.067238	20.84	63.600	11.520	40383837.057263	13	427.4025	6.09034e-05	7.55452e-04
2023/12/09	13:20:11	ok	ok	429.0000	57.234	0.067238	20.87	63.528	11.525	41426472.035530	12	427.4690	5.86502e-05	7.40581e-04
2023/12/09	13:25:11	ok	ok	429.0500	57.232	0.067238	20.89	63.513	11.533	45072474.490978	12	427.4415	5.98726e-05	8.10548e-04
2023/12/09	13:30:11	ok	ok	429.0520	57.227	0.067238	20.91	63.581	11.563	43256775.684959	9	427.6439	5.26778e-05	7.52252e-04
2023/12/09	13:35:11	ok	ok	429.1120	57.242	0.067238	20.99	63.519	11.600	46003940.470246	11	427.4157	6.06130e-05	5.47945e-04
2023/12/09	13:40:11	ok	ok	428.9780	57.248	0.067238	20.99	63.627	11.620	41709912.224505	13	427.3291	6.33080e-05	9.20781e-04
2023/12/09	13:45:11	ok	ok	429.0320	57.232	0.067238	21.00	63.661	11.635	42922280.480256	13	428.1222	3.39529e-05	2.34414e-03
2023/12/09	13:50:11	ok	ok	429.0080	57.235	0.067238	21.01	63.632	11.639	42442873.939942	12	427.3431	6.12023e-05	5.83750e-04
2023/12/09	13:55:11	ok	ok	428.9000	57.250	0.067238	21.03	63.687	11.660	38214024.499179	12	427.4760	5.80495e-05	7.69371e-04
2023/12/09	14:00:11	ok	ok	428.8480	57.228	0.067238	21.07	63.684	11.686	43076523.278338	11	427.3064	6.33334e-05	7.03527e-04
2023/12/09	14:05:11	ok	ok	428.9940	57.240	0.067238	21.10	63.764	11.723	45163849.483641	12	427.3943	6.03900e-05	7.27124e-04
2023/12/09	14:10:11	ok	ok	429.0100	57.212	0.067238	21.10	63.700	11.711	44160034.777444	12	427.2633	6.46223e-05	6.73142e-04
2023/12/09	14:15:11	ok	ok	429.0700	57.239	0.067238	21.19	63.674	11.764	39754588.803705	11	427.5041	5.74327e-05	7.13512e-04
2023/12/09	14:20:11	ok	ok	429.0080	57.214	0.067238	21.17	63.798	11.776	43676734.633027	11	427.4343	5.81306e-05	7.54962e-04
2023/12/09	14:25:11	ok	ok	428.9280	57.227	0.067238	21.20	63.761	11.789	43130105.915554	11	427.2226	6.64258e-05	7.45209e-04
2023/12/09	14:30:11	ok	ok	428.9800	57.231	0.067238	21.23	63.787	11.813	41254491.469381	13	427.3428	6.24336e-05	8.78152e-04
2023/12/09	14:35:11	ok	ok	429.0660	57.229	0.067238	21.27	63.784	11.841	41976632.748115	12	427.5565	5.56404e-05	7.80246e-04
2023/12/09	14:40:11	ok	ok	429.0400	57.223	0.067238	21.23	63.757	11.807	41718430.472799	11	427.5470	5.51600e-05	6.87331e-04
2023/12/09	14:45:11	ok	ok	429.0000	57.216	0.067238	21.31	63.751	11.864	42457178.029011	11	427.3981	6.04738e-05	7.78444e-04
2023/12/09	14:50:11	ok	ok	428.9940	57.226	0.067238	21.31	63.761	11.866	42045683.619473	13	427.3820	5.99014e-05	7.58213e-04
2023/12/09	14:55:11	--	ok	429.2140	57.223	0.067238	21.36	63.812	11.905	40957019.395205	11	427.3544	6.09018e-05	6.33972e-04
2023/12/09	14:55:18	ok	ok	428.8060	57.156	0.067228	21.36	63.789	11.901	35476899.808353	12	427.2810	5.71079e-05	6.86848e-04
2023/12/09	15:00:18	--	ok	428.7740	57.155	0.067228	21.36	63.760	11.895	29900492.262124	11	427.2328	5.71868e-05	7.55297e-04
2023/12/09	15:00:26	ok	ok	429.0740	57.213	0.067239	21.34	63.778	11.890	36516863.686108	11	427.4648	5.78314e-05	7.58099e-04
2023/12/09	15:05:25	ok	ok	428.9360	57.227	0.067239	21.41	63.760	11.934	31013445.783837	12	427.5027	5.67147e-05	7.23178e-04
2023/12/09	15:10:25	--	ok	428.7180	57.203	0.067239	21.36	63.844	11.911	36325551.332411	12	427.5258	5.41371e-05	6.87716e-04
2023/12/09	15:10:32	--	ok	429.3820	57.333	0.067253	21.37	63.902	11.931	46249512.972355	10	427.6009	6.16800e-05	6.00447e-04
2023/12/09	15:10:40	--	ok	428.6860	57.156	0.067234	21.30	63.844	11.872	42496153.098662	10	427.3973	5.40074e-05	6.81998e-04
2023/12/09	15:10:47	ok	ok	429.2000	57.219	0.06725	21.10	64.117	11.788	47436865.572046	12	427.5157	5.74203e-05	6.79688e-04
2023/12/09	15:15:46	ok	ok	428.9880	57.304	0.06725	21.42	63.815	11.954	43469286.972684	11	427.4839	6.28910e-05	6.43181e-04
2023/12/09	15:20:46	ok	ok	429.1300	57.294	0.06725	21.45	63.778	11.967	44004688.993807	12	427.3814	6.66040e-05	7.69979e-04
2023/12/09	15:25:46	ok	ok	429.0340	57.287	0.06725	21.47	63.856	11.991	42376251.310639	13	427.5268	6.02574e-05	7.71383e-04
2023/12/09	15:30:46	ok	ok	429.1360	57.306	0.06725	21.44	63.871	11.975	42410926.897301	13	427.5073	6.16596e-05	7.97652e-04
2023/12/09	15:35:46	ok	ok	428.9500	57.267	0.06725	21.31	64.062	11.922	39370104.756577	11	427.3334	6.51819e-05	6.70811e-04
2023/12/09	15:40:46	ok	ok	429.0680	57.258	0.06725	21.23	64.022	11.856	39293054.514026	12	427.4116	6.17869e-05	8.04089e-04
2023/12/09	15:45:46	--	ok	429.2120	57.260	0.06725	21.26	64.039	11.879	40289626.687124	13	427.4010	6.22464e-05	7.71111e-04
2023/12/09	15:45:53	ok	ok	428.9520	57.196	0.067239	21.30	63.949	11.892	31713186.186249	11	427.2066	6.13864e-05	5.78315e-04
2023/12/09	15:50:53	ok	ok	429.0200	57.191	0.067239	21.30	63.984	11.899	32337687.358731	11	427.3555	5.70131e-05	8.57135e-04
2023/12/09	15:55:53	ok	ok	428.8320	57.178	0.067239	21.29	63.958	11.885	31671301.026471	13	427.1763	6.26619e-05	7.79574e-04
2023/12/09	16:00:53	ok	ok	428.8520	57.177	0.067239	21.29	63.993	11.891	32361660.043340	13	427.1327	6.36464e-05	7.92980e-04
2023/12/09	16:05:53	ok	ok	429.0240	57.169	0.067239	21.31	63.890	11.890	30158618.913712	13	427.1510	6.34619e-05	8.06483e-04
2023/12/09	16:10:53	ok	ok	428.8580	57.191	0.067239	21.34	63.833	11.900	31295294.661613	10	427.1686	6.13098e-05	6.29067e-04
2023/12/09	16:15:53	ok	ok	428.8100	57.178	0.067239	21.30	63.888	11.881	33364679.150108	12	427.1359	6.25643e-05	9.10157e-04
2023/12/09	16:20:53	ok	ok	428.9120	57.158	0.067239	21.19	63.972	11.819	33030407.337713	12	427.2028	5.86737e-05	7.82327e-04
2023/12/09	16:25:53	ok	ok	428.8760	57.161	0.067239	21.21	63.944	11.832	33352318.896363	12	427.0790	6.29153e-05	8.39070e-04
2023/12/09	16:30:53	ok	ok	428.8680	57.164	0.067239	21.26	63.899	11.853	30689300.112913	12	427.2324	5.81594e-05	7.68670e-04
2023/12/09	16:35:53	ok	ok	428.8000	57.166	0.067239	21.24	63.856	11.836	30909164.942330	12	427.1143	6.10353e-05	8.01386e-04
[truncated: 1,230 more rows]
