# Supplementary material for: Plastic Creep Constraint in Nylon Instrument Strings
Source: Materials (Basel). 2025 Jan 7;18(2):223. doi: 10.3390/ma18020223 (PMC11766866; doi:10.3390/ma18020223)
Supplement: Supplementary file 1 [file materials-18-00223-s001.zip › data_files/string_N26_nylon/string_test_data_N26_step_4.csv]

Date	Time	+-	f0	Frequency	Tension	LengthAdj	Temp	Rel.Hm	Abs.Hm	Pk.Magnitude	Harmonics	Fitted.f0	Bend.Stiff	Fit.Error
2023/12/13	12:35:40	--	ok	429.1280	57.374	0.067779	21.36	65.801	12.276	29999938.575867	12	427.4869	6.25484e-05	6.10892e-04
2023/12/13	12:35:50	ok	ok	462.9040	66.107	0.06949	21.33	65.710	12.238	18549789.618005	10	461.3922	5.87840e-05	7.21623e-04
2023/12/13	12:40:49	--	ok	460.0520	65.435	0.06949	21.23	65.893	12.203	20259352.632985	10	458.5223	5.79129e-05	7.15469e-04
2023/12/13	12:40:57	ok	ok	463.0120	66.132	0.069639	21.23	65.925	12.208	22787308.494346	11	461.2068	6.02758e-05	6.83808e-04
2023/12/13	12:45:56	--	ok	461.9200	65.885	0.069639	21.11	66.137	12.168	20494471.035779	9	460.3029	5.76622e-05	7.30496e-04
2023/12/13	12:46:03	ok	ok	463.0100	66.143	0.069693	21.07	66.172	12.143	21726701.119858	10	461.1983	5.98960e-05	6.97188e-04
2023/12/13	12:51:03	--	ok	462.3100	66.061	0.069693	21.06	66.233	12.145	21015196.231720	10	460.6125	5.79001e-05	7.00872e-04
2023/12/13	12:51:11	ok	ok	462.9580	66.160	0.069728	21.03	66.227	12.125	24407271.633442	11	461.2196	6.01358e-05	6.69485e-04
2023/12/13	12:56:10	--	ok	462.4460	66.090	0.069728	21.11	65.966	12.137	20443232.838646	11	460.8280	5.50507e-05	7.04984e-04
2023/12/13	12:56:18	ok	ok	462.8220	66.157	0.069756	21.14	65.985	12.161	20015365.895598	10	461.2271	5.93768e-05	6.91530e-04
2023/12/13	13:01:17	--	ok	462.4080	66.100	0.069756	21.13	66.035	12.161	19986368.252047	10	460.7966	5.87122e-05	6.97768e-04
2023/12/13	13:01:25	ok	ok	463.0780	66.194	0.069785	21.10	66.091	12.151	24226467.485948	10	461.2901	5.94174e-05	6.83670e-04
2023/12/13	13:06:24	--	ok	462.6760	66.110	0.069785	21.17	65.957	12.175	22822022.654525	11	460.9451	5.61177e-05	6.80163e-04
2023/12/13	13:06:32	--	ok	462.4600	66.147	0.069801	21.16	65.963	12.166	24875348.986509	10	461.1338	6.01602e-05	7.03609e-04
2023/12/13	13:06:39	--	ok	463.2620	66.333	0.069828	21.04	66.027	12.098	17201934.919624	11	461.5290	5.97542e-05	7.03495e-04
2023/12/13	13:06:47	--	ok	463.3180	66.303	0.069816	20.86	66.365	12.030	18217123.146550	11	461.4461	6.03871e-05	6.99694e-04
2023/12/13	13:06:54	--	ok	463.2640	66.284	0.0698	20.78	66.731	12.038	19794499.033603	10	461.4269	5.96768e-05	7.05035e-04
2023/12/13	13:07:02	ok	ok	463.1860	66.290	0.069787	20.79	66.947	12.087	19768884.998850	10	461.4188	5.97824e-05	6.92511e-04
2023/12/13	13:12:01	ok	ok	462.9380	66.193	0.069787	21.20	65.949	12.194	17712179.226504	10	461.2499	5.82547e-05	7.11230e-04
2023/12/13	13:17:01	ok	ok	462.9520	66.112	0.069787	21.13	65.991	12.153	17642343.761532	10	460.9028	5.87753e-05	7.02887e-04
2023/12/13	13:22:01	--	ok	462.2720	66.077	0.069787	21.17	65.966	12.176	18643983.411876	10	460.6404	5.81408e-05	6.79366e-04
2023/12/13	13:22:09	--	ok	462.4500	66.080	0.069823	21.16	66.050	12.183	18082315.759216	10	460.5922	5.83538e-05	6.86678e-04
2023/12/13	13:22:16	--	ok	462.4760	66.117	0.06985	21.06	66.073	12.115	19973095.425633	10	460.9070	5.93026e-05	6.87756e-04
2023/12/13	13:22:24	--	ok	462.7760	66.243	0.069877	20.96	66.236	12.076	21495930.917079	11	461.3555	5.80899e-05	6.70076e-04
2023/12/13	13:22:31	--	ok	463.2280	66.329	0.069888	20.89	66.517	12.078	20072790.248000	11	461.5006	5.78106e-05	6.84158e-04
2023/12/13	13:22:39	ok	ok	463.1720	66.346	0.069877	20.83	66.828	12.095	19659957.133187	11	461.5489	5.68255e-05	6.71424e-04
2023/12/13	13:27:38	--	ok	463.2020	66.261	0.069877	21.20	65.949	12.194	18874704.177268	9	461.3783	5.69301e-05	7.15361e-04
2023/12/13	13:27:46	ok	ok	463.0500	66.264	0.069866	21.21	66.040	12.220	20402203.019682	10	461.2990	5.95658e-05	6.73912e-04
2023/12/13	13:32:45	ok	ok	462.8360	66.152	0.069866	21.19	66.055	12.204	19451911.744352	10	461.0266	5.88706e-05	6.87905e-04
2023/12/13	13:37:45	--	ok	462.4760	66.109	0.069866	21.24	65.863	12.208	19432420.036512	12	460.8091	5.65994e-05	6.32015e-04
2023/12/13	13:37:53	--	ok	462.5860	66.113	0.069892	21.29	65.904	12.246	19356522.838584	11	460.8781	5.71217e-05	6.67366e-04
2023/12/13	13:38:00	ok	ok	462.8680	66.182	0.069913	21.21	65.867	12.188	18903393.672646	10	461.1615	5.96053e-05	6.93314e-04
2023/12/13	13:43:00	--	ok	462.6300	66.135	0.069913	21.29	65.959	12.256	18227291.101837	11	461.0139	5.66007e-05	6.61496e-04
2023/12/13	13:43:08	ok	ok	463.0360	66.249	0.069931	21.30	65.907	12.256	19893110.879517	10	461.2540	6.06491e-05	6.97784e-04
2023/12/13	13:48:07	ok	ok	462.8860	66.138	0.069931	21.27	65.943	12.242	17833434.973744	10	460.9457	5.99212e-05	7.22364e-04
2023/12/13	13:53:07	--	ok	462.4300	66.109	0.069931	21.29	65.936	12.252	17443260.026656	10	460.7761	5.78931e-05	6.83184e-04
2023/12/13	13:53:15	ok	ok	462.9440	66.259	0.06996	21.29	65.989	12.262	18813197.073256	10	461.2263	6.06532e-05	7.23338e-04
2023/12/13	13:58:14	--	ok	462.6760	66.149	0.06996	21.34	65.916	12.288	18416633.654521	10	460.9781	6.01052e-05	6.75135e-04
2023/12/13	13:58:21	ok	ok	462.9320	66.280	0.069976	21.31	65.888	12.262	19168481.247689	10	461.2742	6.02312e-05	6.82175e-04
2023/12/13	14:03:20	--	ok	462.5960	66.155	0.069976	21.27	66.007	12.254	17531694.753770	11	461.0640	5.73604e-05	6.41560e-04
2023/12/13	14:03:27	ok	ok	463.1140	66.318	0.069996	21.26	66.036	12.250	20025473.481286	10	461.3727	5.96380e-05	6.89692e-04
2023/12/13	14:08:27	ok	ok	462.9120	66.209	0.069996	21.33	65.922	12.278	16154006.474915	10	461.1224	5.95188e-05	6.84511e-04
2023/12/13	14:13:27	--	ok	462.6260	66.134	0.069996	21.30	66.035	12.280	17835099.147807	10	460.9081	5.84201e-05	6.66860e-04
2023/12/13	14:13:34	ok	ok	463.0440	66.275	0.070015	21.30	66.035	12.280	19831123.324878	10	461.2616	5.90579e-05	6.97722e-04
2023/12/13	14:18:34	--	ok	462.5980	66.165	0.070015	21.33	66.018	12.296	18753630.181986	10	461.0062	5.90023e-05	6.84002e-04
2023/12/13	14:18:41	--	ok	463.2440	66.324	0.070035	21.31	65.930	12.270	19642229.523603	10	461.3938	5.88845e-05	6.87273e-04
2023/12/13	14:18:49	--	ok	462.7480	66.185	0.070023	21.26	65.940	12.232	19613105.721721	10	461.0954	5.86119e-05	6.56556e-04
2023/12/13	14:18:56	ok	ok	462.8700	66.250	0.070035	21.07	66.181	12.145	20992801.938220	10	461.2359	5.88163e-05	6.79662e-04
2023/12/13	14:23:55	--	ok	462.7100	66.205	0.070035	21.23	66.064	12.234	19464873.289558	10	461.0967	5.95538e-05	7.01748e-04
2023/12/13	14:24:02	ok	ok	463.0160	66.331	0.07005	21.21	65.998	12.213	17900699.723818	10	461.3572	5.90572e-05	6.95636e-04
2023/12/13	14:29:01	ok	ok	462.9000	66.215	0.07005	21.09	66.261	12.172	17824997.814530	10	461.0636	5.90187e-05	6.84924e-04
2023/12/13	14:34:01	--	ok	462.3780	66.143	0.07005	21.16	66.104	12.192	16407503.019799	11	460.9560	5.62242e-05	6.58572e-04
2023/12/13	14:34:09	ok	ok	463.1980	66.375	0.070081	21.11	66.126	12.166	18797584.583046	10	461.4496	6.03479e-05	6.82498e-04
2023/12/13	14:39:08	ok	ok	463.0320	66.295	0.070081	21.16	65.986	12.171	18137583.428355	10	461.2521	6.04196e-05	6.87833e-04
2023/12/13	14:44:08	ok	ok	462.8160	66.202	0.070081	21.24	66.035	12.240	17096837.310146	10	461.0720	5.95003e-05	6.62439e-04
2023/12/13	14:49:08	--	ok	462.5500	66.134	0.070081	21.27	65.975	12.248	17017209.658597	10	460.8646	5.88220e-05	6.90624e-04
2023/12/13	14:49:15	ok	ok	463.1420	66.309	0.070103	21.24	65.959	12.226	17922177.773056	10	461.2724	6.01280e-05	7.08361e-04
2023/12/13	14:54:15	--	ok	462.5740	66.203	0.070103	21.27	65.954	12.244	16036227.923405	10	461.0280	6.05000e-05	6.94172e-04
2023/12/13	14:54:22	--	ok	463.2420	66.380	0.070125	21.30	65.949	12.264	20330851.095346	10	461.4507	6.15930e-05	6.83493e-04
2023/12/13	14:54:30	ok	ok	462.8320	66.282	0.070113	21.27	65.890	12.232	17317897.241258	10	461.2029	6.01342e-05	6.81755e-04
2023/12/13	14:59:29	--	ok	462.7180	66.192	0.070113	21.26	66.026	12.248	15991065.009468	10	461.0118	5.87393e-05	6.82414e-04
2023/12/13	14:59:36	ok	ok	462.9020	66.314	0.070126	21.27	66.017	12.256	18865924.637449	10	461.3003	5.85638e-05	6.85061e-04
2023/12/13	15:04:36	--	ok	462.7120	66.218	0.070126	21.27	66.017	12.256	18585171.144658	10	461.0543	5.98031e-05	6.84961e-04
2023/12/13	15:04:44	ok	ok	463.0580	66.359	0.070141	21.31	65.985	12.280	20797893.274052	10	461.3867	6.00913e-05	7.03292e-04
2023/12/13	15:09:43	ok	ok	462.8060	66.249	0.070141	21.24	65.959	12.226	18648330.445893	10	461.1518	5.89000e-05	6.62657e-04
2023/12/13	15:14:43	--	ok	462.6280	66.171	0.070141	21.29	66.021	12.268	16306840.575700	10	460.9378	5.92344e-05	6.75771e-04
2023/12/13	15:14:50	ok	ok	462.9520	66.337	0.070159	21.27	65.943	12.242	19158934.255668	10	461.3066	6.03399e-05	6.85836e-04
2023/12/13	15:19:50	--	ok	462.4740	66.255	0.070159	21.24	66.046	12.242	17229758.558163	10	461.0716	5.98767e-05	6.76365e-04
2023/12/13	15:19:57	ok	ok	463.1940	66.399	0.070186	21.23	66.009	12.224	18248007.363644	10	461.6060	6.10497e-05	6.51493e-04
2023/12/13	15:24:57	ok	ok	463.0400	66.362	0.070186	21.21	65.975	12.208	15165208.379148	10	461.3845	5.97858e-05	6.70220e-04
2023/12/13	15:29:57	ok	ok	462.9060	66.284	0.070186	21.24	65.939	12.222	18286918.670213	10	461.1719	6.04262e-05	6.60597e-04
2023/12/13	15:34:57	--	ok	462.5820	66.180	0.070186	21.07	66.236	12.155	17021050.576788	10	460.9346	5.93450e-05	6.58123e-04
2023/12/13	15:35:04	ok	ok	462.9560	66.356	0.070206	21.04	66.316	12.150	19933500.845802	10	461.3764	5.92103e-05	6.52903e-04
2023/12/13	15:40:03	--	ok	462.6940	66.289	0.070206	21.01	66.265	12.120	18310920.396142	10	461.1586	5.92555e-05	6.80228e-04
2023/12/13	15:40:10	ok	ok	462.9500	66.382	0.070222	21.03	66.314	12.141	20581891.124190	9	461.4217	6.30644e-05	7.00524e-04
2023/12/13	15:45:09	--	ok	462.7540	66.338	0.070222	20.99	66.325	12.113	19118127.911188	10	461.2631	6.03188e-05	6.66240e-04
2023/12/13	15:45:16	ok	ok	463.0820	66.393	0.070234	20.99	66.284	12.105	20525308.019497	9	461.5538	5.96129e-05	6.59126e-04
2023/12/13	15:50:16	ok	ok	463.0840	66.361	0.070234	21.03	66.206	12.121	19315837.321900	10	461.3304	6.01559e-05	6.89657e-04
2023/12/13	15:55:16	--	ok	462.7460	66.302	0.070234	21.10	66.040	12.141	19461802.737719	10	461.1138	6.09365e-05	6.89912e-04
2023/12/13	15:55:23	ok	ok	462.9740	66.372	0.070246	21.07	66.044	12.119	21290256.059197	11	461.3143	6.35067e-05	6.62777e-04
2023/12/13	16:00:23	ok	ok	462.8800	66.328	0.070246	21.11	66.050	12.152	19540385.544401	10	461.1886	6.01883e-05	6.89624e-04
2023/12/13	16:05:23	--	ok	462.6240	66.247	0.070246	21.14	66.036	12.171	16887362.417266	10	460.9958	6.05102e-05	6.81094e-04
2023/12/13	16:05:30	--	ok	463.2420	66.371	0.070265	21.07	66.023	12.115	20927498.310156	10	461.3580	6.12772e-05	7.05043e-04
2023/12/13	16:05:38	ok	ok	462.8560	66.273	0.070254	21.09	66.014	12.127	20320505.996264	10	461.1240	5.99402e-05	6.93364e-04
2023/12/13	16:10:37	--	ok	462.7660	66.219	0.070254	21.16	66.040	12.181	19667436.980414	10	460.9822	6.00424e-05	6.73113e-04
2023/12/13	16:10:45	ok	ok	462.8320	66.302	0.070265	21.13	66.000	12.154	22095920.713615	10	461.1827	6.05812e-05	7.03973e-04
2023/12/13	16:15:44	--	ok	462.5800	66.213	0.070265	21.14	66.078	12.178	21465204.763611	10	460.9588	6.16161e-05	6.74352e-04
2023/12/13	16:15:51	ok	ok	463.0880	66.377	0.070286	21.14	66.026	12.169	21958388.833997	10	461.4328	5.92423e-05	6.57620e-04
2023/12/13	16:20:51	ok	ok	462.9020	66.330	0.070286	21.13	66.046	12.163	20403637.764953	10	461.1971	6.08548e-05	6.89678e-04
2023/12/13	16:25:51	--	ok	462.3380	66.224	0.070286	21.07	66.087	12.127	20078178.941295	10	461.0242	5.96488e-05	6.37798e-04
2023/12/13	16:25:58	--	ok	463.3840	66.405	0.070319	21.09	66.133	12.149	20471293.146770	9	461.6004	6.38670e-05	7.43713e-04
2023/12/13	16:26:06	ok	ok	463.0440	66.330	0.0703	21.04	66.146	12.119	19575556.325076	10	461.2382	6.05671e-05	6.88101e-04
2023/12/13	16:31:05	--	ok	462.5460	66.276	0.0703	21.13	66.012	12.157	17934889.485528	10	461.0706	6.04819e-05	6.98897e-04
2023/12/13	16:31:13	ok	ok	463.1520	66.394	0.070322	21.10	66.017	12.137	16626102.416804	10	461.5098	6.04574e-05	6.53743e-04
2023/12/13	16:36:12	ok	ok	462.9360	66.363	0.070322	21.09	66.090	12.141	15315031.187449	10	461.2903	6.05687e-05	6.83879e-04
2023/12/13	16:41:12	--	ok	462.7540	66.293	0.070322	20.97	66.259	12.089	16857284.459516	10	461.0746	6.03958e-05	6.67012e-04
2023/12/13	16:41:19	ok	ok	463.0280	66.358	0.070334	20.90	66.265	12.042	18814647.463881	10	461.2869	6.11974e-05	6.76597e-04
2023/12/13	16:46:19	ok	ok	462.8180	66.309	0.070334	20.83	66.360	12.011	17349595.528405	10	461.1176	6.03667e-05	6.89564e-04
2023/12/13	16:51:19	ok	ok	463.0120	66.229	0.070334	20.79	66.426	11.993	16224662.875727	10	460.9287	6.02398e-05	6.86705e-04
2023/12/13	16:56:19	--	ok	462.6280	66.163	0.070334	20.89	66.210	12.023	17283894.330059	10	460.8189	5.94452e-05	6.85431e-04
2023/12/13	16:56:27	ok	ok	462.9380	66.319	0.070353	20.90	66.181	12.027	17171997.159060	10	461.1485	6.05887e-05	6.74731e-04
2023/12/13	17:01:26	ok	ok	462.8420	66.228	0.070353	20.87	66.165	12.003	19759085.234532	10	460.9642	6.04648e-05	6.74044e-04
2023/12/13	17:06:26	--	ok	462.5960	66.156	0.070353	20.90	66.160	12.023	20570289.431262	10	460.8194	6.01351e-05	6.84815e-04
2023/12/13	17:06:34	ok	ok	463.0780	66.330	0.070373	20.90	66.149	12.021	23465382.939307	10	461.1860	6.07078e-05	6.71006e-04
2023/12/13	17:11:33	--	ok	462.5940	66.250	0.070373	20.96	66.085	12.048	22026342.325108	10	460.9955	6.00959e-05	6.94456e-04
2023/12/13	17:11:40	ok	ok	463.1540	66.371	0.070393	20.87	66.165	12.003	19890215.580667	10	461.3438	5.97519e-05	6.62094e-04
2023/12/13	17:16:40	ok	ok	463.0620	66.334	0.070393	20.91	66.151	12.030	21095665.961412	10	461.1906	5.94870e-05	6.70145e-04
2023/12/13	17:21:40	--	ok	462.6980	66.258	0.070393	20.93	66.101	12.032	22753714.602151	10	461.0073	5.96932e-05	6.99862e-04
2023/12/13	17:21:47	ok	ok	463.1340	66.369	0.070408	20.94	66.094	12.041	22439860.149692	10	461.3209	6.02749e-05	6.93690e-04
2023/12/13	17:26:46	ok	ok	462.9860	66.314	0.070408	20.93	66.197	12.050	21394951.954383	10	461.1002	6.02516e-05	6.94593e-04
2023/12/13	17:31:46	--	ok	462.6600	66.219	0.070408	20.96	66.053	12.042	21135784.932130	10	460.9226	6.04677e-05	6.65223e-04
2023/12/13	17:31:53	ok	ok	462.9580	66.346	0.070425	20.89	66.159	12.013	19346560.094371	10	461.2346	5.92309e-05	6.85571e-04
2023/12/13	17:36:53	ok	ok	462.9140	66.274	0.070425	20.90	66.085	12.009	20104817.333222	10	461.0440	6.02990e-05	6.75526e-04
2023/12/13	17:41:53	--	ok	462.7420	66.196	0.070425	20.83	66.252	11.991	19212307.128025	10	460.8757	6.07302e-05	6.74639e-04
2023/12/13	17:42:00	ok	ok	462.8200	66.301	0.070438	20.79	66.287	11.968	18645803.906073	10	461.1209	5.92897e-05	6.97544e-04
2023/12/13	17:47:00	--	ok	462.7120	66.211	0.070438	20.66	66.366	11.893	18838744.859222	10	460.8966	5.97705e-05	6.72148e-04
2023/12/13	17:47:07	ok	ok	462.9140	66.337	0.070453	20.69	66.352	11.911	17428484.389981	10	461.1967	5.96168e-05	6.70272e-04
2023/12/13	17:52:06	--	ok	462.7580	66.280	0.070453	20.70	66.334	11.917	17378548.036550	10	460.9566	6.16729e-05	6.98832e-04
2023/12/13	17:52:13	--	ok	462.5420	66.351	0.070465	20.70	66.268	11.905	18216721.717620	10	461.2168	6.03212e-05	6.74381e-04
2023/12/13	17:52:21	--	ok	463.4680	66.405	0.070487	20.63	66.278	11.859	27871937.729564	9	461.5421	6.38571e-05	6.84661e-04
2023/12/13	17:52:28	ok	ok	462.8860	66.297	0.070464	20.49	66.471	11.794	19258925.292028	10	461.0873	6.01663e-05	6.85533e-04
2023/12/13	17:57:27	--	ok	462.6600	66.299	0.070464	20.69	66.300	11.901	16338934.870685	10	461.0239	6.01915e-05	6.76864e-04
2023/12/13	17:57:34	ok	ok	463.0420	66.376	0.070481	20.70	66.259	11.903	18493844.333036	10	461.3588	6.01568e-05	6.37624e-04
2023/12/13	18:02:34	ok	ok	462.8780	66.344	0.070481	20.70	66.174	11.888	19764678.953179	10	461.1986	5.97543e-05	6.83025e-04
2023/12/13	18:07:34	ok	ok	462.8100	66.276	0.070481	20.80	66.128	11.948	15141575.984072	10	461.0450	6.01339e-05	6.85432e-04
2023/12/13	18:12:34	--	ok	462.6040	66.222	0.070481	20.79	66.137	11.941	16878155.634968	10	460.9056	5.97628e-05	6.86112e-04
2023/12/13	18:12:41	ok	ok	462.9360	66.359	0.070501	20.78	66.136	11.931	19131561.887922	9	461.2620	6.14306e-05	6.94139e-04
2023/12/13	18:17:40	--	ok	462.7960	66.308	0.070501	20.80	66.151	11.952	15839513.979718	10	461.0830	6.14032e-05	7.22259e-04
2023/12/13	18:17:47	ok	ok	463.0320	66.370	0.070511	20.80	66.087	11.941	18293937.614172	9	461.3140	6.03503e-05	7.12949e-04
2023/12/13	18:22:46	ok	ok	462.8800	66.319	0.070511	20.79	66.105	11.935	15001095.584547	10	461.0711	6.15490e-05	7.00691e-04
2023/12/13	18:27:46	--	ok	462.6800	66.246	0.070511	20.83	66.007	11.947	16500502.447685	10	460.9577	6.01192e-05	6.79941e-04
2023/12/13	18:27:53	ok	ok	462.9360	66.358	0.070527	20.80	66.012	11.927	17122280.496003	10	461.2854	6.00149e-05	6.66786e-04
2023/12/13	18:32:53	ok	ok	462.8100	66.315	0.070527	20.80	66.087	11.941	16632688.965488	10	461.1245	5.95960e-05	6.60534e-04
2023/12/13	18:37:53	--	ok	462.7400	66.216	0.070527	20.76	66.090	11.912	18264973.222186	10	460.9349	6.00322e-05	6.68345e-04
2023/12/13	18:38:00	--	ok	462.7720	66.325	0.07054	20.73	66.114	11.898	19195327.910559	10	461.1881	5.89939e-05	6.49323e-04
2023/12/13	18:38:07	ok	ok	462.9880	66.369	0.070551	20.72	66.209	11.903	17729712.241920	10	461.3524	5.92527e-05	6.88849e-04
2023/12/13	18:43:07	ok	ok	463.1360	66.344	0.070551	20.78	66.177	11.938	17183881.680323	10	461.1564	6.08325e-05	7.22772e-04
2023/12/13	18:48:07	--	ok	462.6840	66.266	0.070551	20.62	66.305	11.852	17594683.179859	10	460.9831	6.00924e-05	6.83826e-04
2023/12/13	18:48:14	ok	ok	463.0600	66.368	0.070567	20.63	66.255	11.854	19452150.960773	10	461.3078	6.00375e-05	6.88124e-04
2023/12/13	18:53:14	ok	ok	463.0180	66.321	0.070567	20.58	66.233	11.812	16842966.931356	10	461.0947	6.07106e-05	7.19354e-04
2023/12/13	18:58:14	--	ok	462.7160	66.258	0.070567	20.58	66.255	11.816	15365580.292451	10	460.9491	6.05413e-05	6.83787e-04
2023/12/13	18:58:22	ok	ok	462.9400	66.355	0.070581	20.53	66.247	11.783	17718366.345390	10	461.1966	6.10645e-05	6.58446e-04
2023/12/13	19:03:21	ok	ok	463.0000	66.315	0.070581	20.63	66.096	11.826	17178188.604964	10	461.1098	5.82009e-05	7.07383e-04
2023/12/13	19:08:21	--	ok	462.6520	66.238	0.070581	20.65	66.215	11.857	15972951.619704	10	460.9495	5.95881e-05	7.13878e-04
2023/12/13	19:08:28	ok	ok	463.0940	66.361	0.070598	20.65	66.151	11.845	17072531.486380	10	461.2520	6.08684e-05	6.75581e-04
2023/12/13	19:13:28	--	ok	462.7280	66.316	0.070598	20.68	66.062	11.850	14830084.136470	10	461.0970	5.94818e-05	6.67743e-04
2023/12/13	19:13:35	ok	ok	462.9800	66.377	0.070611	20.70	66.023	11.861	17762983.072757	9	461.3366	6.16550e-05	7.19842e-04
2023/12/13	19:18:35	ok	ok	462.8960	66.336	0.070611	20.72	65.995	11.865	16667146.927081	9	461.0891	6.47516e-05	7.27726e-04
2023/12/13	19:23:35	ok	ok	462.8880	66.281	0.070611	20.70	66.067	11.869	16058742.531433	11	461.0586	5.87836e-05	6.54518e-04
2023/12/13	19:28:35	--	ok	462.5340	66.214	0.070611	20.69	66.064	11.859	15975292.282806	11	460.9562	5.76211e-05	7.05059e-04
2023/12/13	19:28:42	ok	ok	463.0880	66.370	0.070635	20.69	66.053	11.857	21777345.584667	11	461.3487	5.91895e-05	6.58786e-04
2023/12/13	19:33:41	ok	ok	462.8840	66.323	0.070635	20.72	65.995	11.865	23189549.919038	9	461.0534	6.39957e-05	7.33769e-04
2023/12/13	19:38:41	--	ok	462.6620	66.259	0.070635	20.75	66.032	11.892	21213896.635089	10	460.9938	6.02776e-05	6.95845e-04
2023/12/13	19:38:48	ok	ok	463.0080	66.361	0.070652	20.72	65.985	11.863	17817946.138343	10	461.2878	5.98590e-05	6.79440e-04
2023/12/13	19:43:48	ok	ok	462.8960	66.298	0.070652	20.68	66.082	11.853	17004865.178232	10	461.0816	6.06575e-05	7.03887e-04
2023/12/13	19:48:48	--	ok	462.7140	66.214	0.070652	20.59	66.204	11.816	19750227.392865	10	460.9270	5.99118e-05	6.95360e-04
2023/12/13	19:48:55	ok	ok	462.9900	66.340	0.070666	20.59	66.204	11.816	17665900.692606	10	461.2215	5.87879e-05	6.65343e-04
2023/12/13	19:53:55	--	ok	462.7800	66.273	0.070666	20.52	66.223	11.768	16858767.255807	9	460.9780	6.29635e-05	7.43623e-04
2023/12/13	19:54:02	ok	ok	463.0560	66.346	0.070677	20.48	66.236	11.743	18278951.778814	9	461.1904	6.12771e-05	7.09078e-04
2023/12/13	19:59:02	--	ok	462.7780	66.295	0.070677	20.46	66.242	11.733	16473804.716686	10	461.0328	6.06817e-05	6.77326e-04
2023/12/13	19:59:09	ok	ok	463.0320	66.356	0.070688	20.48	66.265	11.748	18151157.215842	9	461.2281	6.20619e-05	7.18978e-04
2023/12/13	20:04:09	ok	ok	462.9580	66.329	0.070688	20.59	66.035	11.786	18990344.718982	10	461.1360	6.00275e-05	7.08306e-04
2023/12/13	20:09:09	ok	ok	462.8580	66.248	0.070688	20.59	65.982	11.776	17650616.929763	10	460.9813	6.02666e-05	6.91282e-04
2023/12/13	20:14:09	--	ok	462.4840	66.190	0.070688	20.63	65.968	11.803	18297764.249110	10	460.8792	5.96831e-05	6.92098e-04
2023/12/13	20:14:16	ok	ok	463.1380	66.370	0.070713	20.62	65.986	11.795	20868379.684906	10	461.3078	6.05249e-05	6.29837e-04
2023/12/13	20:19:16	ok	ok	462.9660	66.338	0.070713	20.65	65.959	11.811	19744313.649939	10	461.1727	6.01816e-05	6.66057e-04
2023/12/13	20:24:16	ok	ok	462.8900	66.253	0.070713	20.62	66.018	11.801	20282572.002815	9	460.9936	6.13104e-05	7.08228e-04
2023/12/13	20:29:16	ok	ok	462.9200	66.203	0.070713	20.55	66.078	11.762	19298688.882318	11	460.8858	5.88918e-05	6.51548e-04
2023/12/13	20:34:16	--	ok	462.5060	66.145	0.070713	20.56	66.072	11.770	18553871.930809	10	460.7218	6.01834e-05	6.87284e-04
2023/12/13	20:34:23	ok	ok	463.0580	66.340	0.070738	20.55	66.014	11.751	22391901.445737	10	461.1947	5.96400e-05	6.45593e-04
2023/12/13	20:39:23	--	ok	462.7500	66.284	0.070738	20.59	65.991	11.778	21112343.361152	9	461.0225	6.13514e-05	7.35554e-04
2023/12/13	20:39:30	ok	ok	463.1320	66.361	0.07075	20.66	65.940	11.817	22324649.193677	8	461.3410	6.03545e-05	7.01869e-04
2023/12/13	20:44:30	ok	ok	462.9300	66.320	0.07075	20.55	66.058	11.759	21528405.866633	9	461.0920	6.16076e-05	7.25949e-04
2023/12/13	20:49:30	--	ok	462.6580	66.247	0.07075	20.50	66.113	11.739	21387062.762298	10	460.9431	5.99313e-05	6.87651e-04
2023/12/13	20:49:38	ok	ok	462.9920	66.360	0.070767	20.49	66.133	11.734	22572063.272042	10	461.2252	6.10368e-05	6.76673e-04
2023/12/13	20:54:37	ok	ok	462.9900	66.303	0.070767	20.43	66.067	11.684	22424333.716617	9	461.0619	6.32306e-05	7.20998e-04
2023/12/13	20:59:37	--	ok	462.7980	66.247	0.070767	20.40	66.168	11.682	20292804.148901	9	460.9718	5.96714e-05	7.04341e-04
2023/12/13	20:59:45	ok	ok	462.9000	66.326	0.070777	20.43	66.151	11.699	21295606.525435	10	461.1315	6.03512e-05	6.69621e-04
2023/12/13	21:04:44	ok	ok	462.8200	66.273	0.070777	20.48	66.000	11.701	18852682.115333	10	461.0014	5.98899e-05	6.68321e-04
2023/12/13	21:09:44	--	ok	462.5900	66.229	0.070777	20.52	66.073	11.741	18520582.922097	9	460.8865	6.08586e-05	7.26217e-04
2023/12/13	21:09:51	ok	ok	462.9220	66.357	0.070798	20.50	65.995	11.718	22269998.693455	9	461.2463	6.18416e-05	7.15350e-04
2023/12/13	21:14:51	ok	ok	462.9680	66.321	0.070798	20.53	65.959	11.732	19619070.522517	9	461.1024	6.20322e-05	7.10518e-04
2023/12/13	21:19:51	--	ok	462.7160	66.249	0.070798	20.60	65.867	11.765	16030427.858319	9	460.9604	6.16678e-05	6.69416e-04
2023/12/13	21:19:58	ok	ok	462.9320	66.355	0.070812	20.56	65.870	11.735	19844682.842957	10	461.2630	6.01295e-05	6.92457e-04
2023/12/13	21:24:58	--	ok	462.7380	66.285	0.070812	20.56	65.911	11.742	19293175.329893	9	461.0754	6.12794e-05	7.09245e-04
2023/12/13	21:25:05	ok	ok	463.1240	66.371	0.070825	20.52	65.966	11.722	16301044.390936	9	461.3059	6.16225e-05	6.76631e-04
2023/12/13	21:30:05	--	ok	462.7420	66.319	0.070825	20.56	65.890	11.738	16257163.486429	9	461.1542	6.11378e-05	7.10273e-04
2023/12/13	21:30:12	ok	ok	463.0500	66.376	0.070837	20.50	65.953	11.711	18158305.986577	9	461.3965	6.00507e-05	6.90884e-04
2023/12/13	21:35:12	ok	ok	462.9920	66.351	0.070837	20.55	65.821	11.717	13765453.032452	10	461.2587	5.99966e-05	6.64870e-04
2023/12/13	21:40:12	ok	ok	463.0180	66.305	0.070837	20.52	65.925	11.715	15686862.481346	9	461.1195	6.07506e-05	7.04294e-04
2023/12/13	21:45:12	ok	ok	462.8900	66.274	0.070837	20.46	66.050	11.699	15665781.743185	9	460.9846	6.08071e-05	7.07025e-04
2023/12/13	21:50:12	--	ok	462.6820	66.161	0.070837	20.28	66.186	11.600	14715941.538102	10	460.8143	5.89392e-05	7.05654e-04
2023/12/13	21:50:20	ok	ok	462.8280	66.297	0.070853	20.28	66.282	11.617	16203162.930871	9	461.0455	6.16572e-05	7.11175e-04
2023/12/13	21:55:19	--	ok	462.7860	66.234	0.070853	20.25	66.192	11.581	14870509.931536	9	460.9380	6.01296e-05	6.97939e-04
2023/12/13	21:55:26	ok	ok	462.9820	66.316	0.070864	20.22	66.232	11.570	17661045.928241	10	461.1203	5.99868e-05	6.71997e-04
2023/12/13	22:00:25	--	ok	462.6800	66.264	0.070864	20.22	66.210	11.566	16866672.494438	9	460.9989	6.04590e-05	6.90821e-04
2023/12/13	22:00:33	ok	ok	462.9960	66.362	0.070879	20.22	66.210	11.566	19135558.588252	9	461.2211	6.33875e-05	7.00820e-04
2023/12/13	22:05:32	ok	ok	463.0060	66.328	0.070879	20.28	66.058	11.577	15342695.173484	9	461.1615	6.00696e-05	7.02421e-04
2023/12/13	22:10:32	ok	ok	463.0000	66.287	0.070879	20.32	66.058	11.606	16143150.564384	9	460.9967	6.31496e-05	7.01027e-04
2023/12/13	22:15:32	--	ok	462.5260	66.229	0.070879	20.36	66.021	11.627	16783460.061202	9	460.8932	6.14769e-05	7.32798e-04
2023/12/13	22:15:40	ok	ok	463.1320	66.368	0.070903	20.32	65.959	11.589	18894454.409344	10	461.3472	6.12168e-05	6.68939e-04
2023/12/13	22:20:39	ok	ok	463.0600	66.346	0.070903	20.36	65.913	11.608	16453648.620181	9	461.1872	6.14952e-05	7.26479e-04
2023/12/13	22:25:39	--	ok	462.7220	66.301	0.070903	20.36	65.913	11.608	15985463.164248	9	461.0230	6.23901e-05	7.37384e-04
2023/12/13	22:25:47	ok	ok	463.1580	66.373	0.070917	20.38	65.930	11.622	20489407.837859	10	461.3083	6.33070e-05	6.63298e-04
2023/12/13	22:30:46	ok	ok	462.9780	66.347	0.070917	20.38	66.014	11.636	16689634.061781	9	461.1777	6.03783e-05	6.98157e-04
2023/12/13	22:35:46	ok	ok	462.9500	66.285	0.070917	20.36	65.913	11.608	15985835.523741	9	460.9973	6.39347e-05	7.40842e-04
2023/12/13	22:40:46	ok	ok	462.8060	66.222	0.070917	20.35	65.893	11.595	17206828.915384	9	460.8904	6.33750e-05	7.11112e-04
2023/12/13	22:45:46	--	ok	462.4960	66.160	0.070917	20.22	66.094	11.546	16481688.654914	9	460.7967	6.01621e-05	7.01805e-04
2023/12/13	22:45:53	ok	ok	463.0760	66.346	0.070942	20.19	66.096	11.526	19678929.675931	9	461.1963	6.28252e-05	6.97488e-04
2023/12/13	22:50:53	ok	ok	462.8780	66.311	0.070942	20.12	66.160	11.491	17207345.274531	9	461.0591	6.18126e-05	6.74940e-04
2023/12/13	22:55:53	--	ok	462.5980	66.237	0.070942	20.08	66.078	11.448	16109330.297953	9	460.8893	6.30723e-05	7.16002e-04
2023/12/13	22:56:00	ok	ok	463.0860	66.368	0.070962	20.05	66.119	11.435	18285979.838631	8	461.2995	6.31078e-05	7.30275e-04
2023/12/13	23:01:00	--	ok	462.7500	66.340	0.070962	20.03	66.155	11.424	16499705.164843	8	461.1596	6.26301e-05	7.47127e-04
2023/12/13	23:01:07	--	ok	463.2020	66.379	0.070974	20.04	66.169	11.435	19881845.079488	9	461.3939	6.37230e-05	6.90771e-04
2023/12/13	23:01:15	ok	ok	462.9460	66.344	0.070964	19.98	66.224	11.407	17955452.362940	9	461.1744	6.18002e-05	6.71462e-04
2023/12/13	23:06:14	ok	ok	462.8900	66.315	0.070964	19.98	66.181	11.400	16748807.154167	9	461.0463	6.28081e-05	6.91608e-04
2023/12/13	23:11:14	--	ok	462.6880	66.260	0.070964	19.94	66.154	11.365	19117238.170974	9	460.9313	6.19020e-05	6.80907e-04
2023/12/13	23:11:21	ok	ok	463.1140	66.359	0.070979	19.92	66.181	11.361	19160437.511199	9	461.2380	6.17924e-05	6.62553e-04
2023/12/13	23:16:21	ok	ok	463.0280	66.315	0.070979	19.91	66.085	11.334	17916200.530746	8	461.1237	6.08747e-05	7.33107e-04
2023/12/13	23:21:21	--	ok	462.7580	66.276	0.070979	19.92	66.117	11.350	19140405.607233	9	460.9623	6.14951e-05	7.06261e-04
2023/12/13	23:21:28	ok	ok	463.0740	66.349	0.070991	19.94	66.090	11.354	19511750.380889	9	461.1820	6.40403e-05	6.69424e-04
2023/12/13	23:26:27	ok	ok	462.9080	66.305	0.070991	19.84	66.114	11.293	19739980.886535	9	461.0419	6.30849e-05	6.79108e-04
2023/12/13	23:31:27	ok	ok	463.1260	66.242	0.070991	19.80	66.236	11.285	18095127.222726	9	460.9372	6.13670e-05	6.97103e-04
2023/12/13	23:36:27	--	ok	462.6400	66.191	0.070991	19.75	66.101	11.234	15891338.676736	9	460.7820	6.32109e-05	7.02339e-04
2023/12/13	23:36:34	--	ok	462.7800	66.347	0.071009	19.75	66.177	11.247	19085237.600562	9	461.1406	6.38396e-05	7.03748e-04
2023/12/13	23:36:42	ok	ok	463.0800	66.376	0.071019	19.71	66.181	11.221	20035229.946894	9	461.3512	6.37441e-05	6.87784e-04
2023/12/13	23:41:41	ok	ok	462.9540	66.352	0.071019	19.71	66.105	11.208	15298265.912247	9	461.2079	6.41765e-05	7.12533e-04
2023/12/13	23:46:41	ok	ok	462.8200	66.327	0.071019	19.77	66.027	11.232	15061891.005856	9	461.1185	6.26840e-05	6.81513e-04
2023/12/13	23:51:41	ok	ok	462.8560	66.286	0.071019	19.70	66.104	11.198	17788257.949207	9	460.9844	6.40136e-05	7.21301e-04
2023/12/13	23:56:41	--	ok	462.6520	66.235	0.071019	19.65	66.181	11.183	16709831.401184	8	460.9351	6.16083e-05	7.46791e-04
2023/12/13	23:56:48	ok	ok	463.0700	66.355	0.071037	19.65	66.117	11.172	18145266.135432	9	461.2085	6.36833e-05	6.92982e-04
2023/12/14	00:01:48	--	ok	462.7440	66.322	0.071037	19.63	66.145	11.159	15060301.485300	9	461.0610	6.42497e-05	7.15913e-04
2023/12/14	00:01:55	ok	ok	463.0000	66.370	0.071049	19.61	66.131	11.148	19061472.302028	9	461.3332	6.35918e-05	6.92298e-04
2023/12/14	00:06:55	ok	ok	462.8920	66.353	0.071049	19.58	66.178	11.137	16174961.372360	8	461.2265	6.19798e-05	7.53083e-04
2023/12/14	00:11:55	--	ok	462.7240	66.324	0.071049	19.56	66.174	11.117	17278842.308595	9	461.0521	6.44806e-05	7.08563e-04
2023/12/14	00:12:02	ok	ok	463.1320	66.370	0.071063	19.50	66.145	11.075	18580549.784985	9	461.3585	6.32423e-05	7.01932e-04
2023/12/14	00:17:02	--	ok	462.7400	66.365	0.071063	19.46	66.210	11.060	16935766.090205	9	461.2038	6.36767e-05	7.11090e-04
2023/12/14	00:17:09	ok	ok	463.0540	66.391	0.071075	19.50	66.136	11.074	20173031.208560	9	461.5598	6.18534e-05	7.02356e-04
2023/12/14	00:22:09	--	ok	463.2200	66.372	0.071075	19.46	66.128	11.047	17737206.778138	10	461.3764	6.06943e-05	7.16782e-04
2023/12/14	00:22:16	ok	ok	462.8760	66.337	0.071065	19.43	66.177	11.036	19384194.179110	9	461.0889	6.51121e-05	7.29495e-04
2023/12/14	00:27:16	ok	ok	462.9420	66.326	0.071065	19.42	66.204	11.032	17488369.983769	9	461.0317	6.45299e-05	6.97558e-04
2023/12/14	00:32:16	--	ok	462.6020	66.278	0.071065	19.42	66.069	11.009	17272176.275431	9	460.9548	6.33615e-05	7.18110e-04
2023/12/14	00:32:23	ok	ok	463.1240	66.371	0.071084	19.43	66.059	11.016	18898796.660597	9	461.3388	6.43946e-05	7.11981e-04
2023/12/14	00:37:23	ok	ok	463.0200	66.361	0.071084	19.37	66.197	11.003	17657233.030602	9	461.2465	6.18425e-05	7.01016e-04
2023/12/14	00:42:23	--	ok	462.7520	66.341	0.071084	19.33	66.213	10.978	18082772.999021	8	461.1585	6.22287e-05	7.70750e-04
2023/12/14	00:42:31	ok	ok	463.0240	66.373	0.071096	19.29	66.154	10.941	20188248.599450	9	461.3878	6.24731e-05	6.86741e-04
2023/12/14	00:47:30	ok	ok	462.8260	66.364	0.071096	19.30	66.113	10.942	18018922.266232	9	461.2560	6.37678e-05	7.21237e-04
2023/12/14	00:52:30	ok	ok	463.0760	66.349	0.071096	19.34	66.035	10.957	18524417.157930	8	461.1935	6.10052e-05	7.62762e-04
2023/12/14	00:57:30	--	ok	462.7040	66.314	0.071096	19.26	66.073	10.908	18035405.516407	8	461.0869	6.18574e-05	7.64163e-04
2023/12/14	00:57:37	ok	ok	463.1860	66.370	0.071111	19.27	66.128	10.926	20430593.576319	10	461.3876	5.96499e-05	6.82437e-04
2023/12/14	01:02:37	ok	ok	463.1140	66.359	0.071111	19.24	66.030	10.891	17483258.269011	11	461.2568	6.03664e-05	7.03696e-04
2023/12/14	01:07:37	ok	ok	463.0000	66.344	0.071111	19.26	66.096	10.912	16947570.059200	10	461.1759	6.02161e-05	7.06823e-04
2023/12/14	01:12:37	ok	ok	462.8900	66.321	0.071111	19.16	66.046	10.841	16864130.296257	10	461.0865	5.98434e-05	7.13564e-04
2023/12/14	01:17:37	--	ok	462.6820	66.285	0.071111	19.17	66.091	10.857	15810341.875072	9	460.9673	6.33670e-05	7.45491e-04
2023/12/14	01:17:44	ok	ok	463.0780	66.363	0.071127	19.17	66.113	10.860	18767949.208332	9	461.3184	6.33195e-05	7.11726e-04
2023/12/14	01:22:44	ok	ok	462.9800	66.343	0.071127	19.16	66.017	10.836	16184151.043406	10	461.2023	6.07897e-05	7.01418e-04
2023/12/14	01:27:44	ok	ok	462.8060	66.327	0.071127	19.17	66.049	10.850	17833263.501840	10	461.0874	6.06902e-05	7.08591e-04
2023/12/14	01:32:44	--	ok	462.7640	66.298	0.071127	19.12	66.082	10.819	17467976.901930	9	460.9883	6.40282e-05	7.34160e-04
2023/12/14	01:32:51	ok	ok	463.0520	66.355	0.071138	19.10	66.072	10.809	19068208.101239	11	461.2904	5.91940e-05	6.67478e-04
2023/12/14	01:37:51	ok	ok	463.0540	66.341	0.071138	19.09	66.014	10.789	19041280.823000	10	461.2115	5.90152e-05	6.76763e-04
2023/12/14	01:42:51	ok	ok	462.8020	66.319	0.071138	19.10	66.036	10.803	18010142.810201	10	461.0934	5.98275e-05	7.14573e-04
2023/12/14	01:47:51	ok	ok	462.9260	66.294	0.071138	19.07	66.085	10.793	17077078.048723	10	460.9958	6.03448e-05	7.13170e-04
2023/12/14	01:52:51	--	ok	462.6880	66.252	0.071138	19.07	66.044	10.786	17135562.094174	9	460.8420	6.52872e-05	7.41595e-04
2023/12/14	01:52:58	ok	ok	463.0160	66.350	0.071153	19.07	66.032	10.784	17741667.598823	9	461.1921	6.49176e-05	7.43135e-04
2023/12/14	01:57:58	ok	ok	462.8200	66.336	0.071153	19.07	66.085	10.793	18776224.136240	9	461.1003	6.38187e-05	7.16690e-04
2023/12/14	02:02:58	ok	ok	462.8440	66.297	0.071153	19.07	65.971	10.774	17810289.719800	10	461.0254	6.00876e-05	7.12354e-04
2023/12/14	02:07:58	ok	ok	462.8440	66.271	0.071153	19.02	66.035	10.749	19581139.909457	9	460.9369	6.23257e-05	7.29533e-04
2023/12/14	02:12:58	--	ok	462.7060	66.240	0.071153	19.02	66.003	10.744	17659469.493446	9	460.8256	6.52535e-05	7.57858e-04
2023/12/14	02:13:05	ok	ok	463.0520	66.339	0.071168	19.01	66.044	10.742	18432856.425631	9	461.1956	6.27427e-05	7.11830e-04
2023/12/14	02:18:05	ok	ok	462.8960	66.319	0.071168	19.05	65.975	10.756	16219905.467361	11	461.0260	6.20674e-05	7.11845e-04
2023/12/14	02:23:05	ok	ok	462.9480	66.292	0.071168	19.02	66.046	10.751	18368160.475187	10	461.0291	5.90579e-05	7.05196e-04
2023/12/14	02:28:05	--	ok	462.6600	66.235	0.071168	18.99	65.966	10.719	17571407.721076	10	460.9147	5.98605e-05	6.90396e-04
2023/12/14	02:28:12	ok	ok	463.1560	66.354	0.071184	19.03	66.017	10.754	19382037.624903	9	461.2887	6.19857e-05	7.10639e-04
2023/12/14	02:33:12	ok	ok	462.9840	66.339	0.071184	19.03	65.888	10.733	18336039.888882	10	461.0087	7.13662e-05	7.96561e-04
2023/12/14	02:38:12	ok	ok	462.9340	66.311	0.071184	18.98	66.017	10.719	18575452.592984	9	461.0426	6.43374e-05	7.48107e-04
2023/12/14	02:43:12	--	ok	462.6660	66.292	0.071184	18.98	65.954	10.709	14515774.601148	9	460.9718	6.39341e-05	7.46162e-04
2023/12/14	02:43:19	ok	ok	463.1220	66.363	0.0712	18.98	65.943	10.707	19042834.354037	11	461.3489	6.05010e-05	6.88672e-04
2023/12/14	02:48:19	ok	ok	462.9840	66.353	0.0712	18.95	65.971	10.693	16258135.984463	10	461.1506	6.49945e-05	7.34558e-04
2023/12/14	02:53:19	ok	ok	462.9780	66.332	0.0712	18.95	65.917	10.684	17051516.733734	10	461.1750	6.07470e-05	7.06795e-04
2023/12/14	02:58:19	ok	ok	462.9560	66.299	0.0712	18.88	65.971	10.649	15400967.588859	10	461.0383	6.02387e-05	7.11422e-04
2023/12/14	03:03:19	ok	ok	462.9160	66.284	0.0712	18.96	65.888	10.690	16782044.650353	9	460.9816	6.44145e-05	7.49870e-04
2023/12/14	03:08:19	ok	ok	462.8100	66.231	0.0712	18.92	66.050	10.689	16346362.517598	9	460.8396	6.51441e-05	7.23021e-04
2023/12/14	03:13:19	--	ok	462.6940	66.214	0.0712	18.92	65.986	10.679	16272608.465229	9	460.7971	6.33228e-05	7.33560e-04
2023/12/14	03:13:26	ok	ok	462.9200	66.343	0.071215	18.98	65.943	10.707	18201616.004974	9	461.2004	6.47023e-05	7.35328e-04
2023/12/14	03:18:26	ok	ok	462.8940	66.319	0.071215	18.93	65.936	10.679	18827993.962929	10	461.1216	5.91089e-05	6.73264e-04
2023/12/14	03:23:26	ok	ok	462.8760	66.293	0.071215	19.05	65.797	10.727	18274292.282858	10	461.0407	6.06102e-05	7.25809e-04
2023/12/14	03:28:26	ok	ok	463.0480	66.248	0.071215	19.09	65.748	10.746	16799189.838243	10	460.9732	5.99765e-05	6.97230e-04
2023/12/14	03:33:26	--	ok	462.7140	66.224	0.071215	19.16	65.751	10.792	17935528.707510	9	460.8660	6.48568e-05	7.25171e-04
2023/12/14	03:33:33	ok	ok	462.8480	66.328	0.071229	19.13	65.702	10.766	20047743.749497	9	461.1623	6.40960e-05	7.18461e-04
2023/12/14	03:38:33	ok	ok	463.0040	66.309	0.071229	19.20	65.641	10.800	17238182.689539	9	461.0787	6.51464e-05	7.33408e-04
2023/12/14	03:43:33	ok	ok	463.0620	66.265	0.071229	19.19	65.615	10.787	16889140.459374	10	460.8355	7.21141e-05	8.44890e-04
2023/12/14	03:48:33	--	ok	462.7300	66.259	0.071229	19.23	65.678	10.824	16822628.237356	9	460.9386	6.44841e-05	7.04641e-04
2023/12/14	03:48:40	ok	ok	462.8620	66.329	0.071243	19.20	65.650	10.801	21924899.478858	9	461.1983	6.35238e-05	7.02840e-04
2023/12/14	03:53:40	ok	ok	462.8100	66.306	0.071243	19.23	65.602	10.812	17965612.995976	9	461.0785	6.45837e-05	7.66503e-04
2023/12/14	03:58:40	--	ok	462.7500	66.288	0.071243	19.30	65.560	10.851	17154252.890539	9	460.9896	6.51971e-05	7.54153e-04
2023/12/14	03:58:47	ok	ok	463.0540	66.353	0.071255	19.29	65.495	10.832	22358863.120849	9	461.3003	6.31341e-05	7.08804e-04
2023/12/14	04:03:47	ok	ok	462.9100	66.335	0.071255	19.22	65.716	10.822	20172978.619491	10	461.1813	6.03615e-05	6.96312e-04
2023/12/14	04:08:47	--	ok	462.7440	66.290	0.071255	19.07	65.779	10.743	19830418.723197	10	461.0571	6.09789e-05	7.14151e-04
2023/12/14	04:08:54	ok	ok	463.0380	66.354	0.071268	19.07	65.821	10.750	21799256.489265	9	461.3020	6.32377e-05	7.00543e-04
2023/12/14	04:13:54	ok	ok	462.8540	66.343	0.071268	19.05	65.806	10.729	18901368.756197	10	461.1968	6.08626e-05	7.21531e-04
2023/12/14	04:18:54	ok	ok	462.9160	66.326	0.071268	19.03	65.879	10.732	19644426.298925	10	461.1324	6.07826e-05	7.02155e-04
2023/12/14	04:23:54	ok	ok	462.9140	66.299	0.071268	19.01	65.852	10.711	18798164.208168	10	461.0707	5.91702e-05	6.95356e-04
2023/12/14	04:28:54	--	ok	462.6000	66.241	0.071268	18.91	65.826	10.644	19920247.059542	10	460.9437	6.02280e-05	7.08770e-04
2023/12/14	04:29:01	ok	ok	463.0740	66.356	0.071287	18.91	65.835	10.646	20746671.387973	9	461.3523	6.29769e-05	7.28493e-04
2023/12/14	04:34:01	ok	ok	462.9700	66.341	0.071287	18.89	65.780	10.627	18961089.095654	10	461.1794	6.36112e-05	7.26122e-04
2023/12/14	04:39:01	--	ok	462.7580	66.323	0.071287	18.92	65.817	10.651	18709861.133290	9	461.1124	6.35021e-05	7.59553e-04
2023/12/14	04:39:09	ok	ok	463.0560	66.363	0.071299	18.92	65.838	10.655	17128466.331305	11	461.3849	6.09717e-05	6.97649e-04
2023/12/14	04:44:08	ok	ok	462.9620	66.349	0.071299	18.82	65.853	10.595	17039548.349964	11	461.2493	6.11044e-05	7.11437e-04
2023/12/14	04:49:08	ok	ok	462.8560	66.343	0.071299	18.83	65.847	10.603	17546504.911292	10	461.1722	6.37798e-05	7.31119e-04
2023/12/14	04:54:08	--	ok	462.6300	66.310	0.071299	18.79	65.849	10.576	17218403.088132	9	461.0997	6.35496e-05	7.53268e-04
2023/12/14	04:54:16	ok	ok	463.1740	66.366	0.071318	18.72	65.902	10.541	18071430.978940	11	461.4357	6.10972e-05	6.89822e-04
2023/12/14	04:59:15	ok	ok	463.0860	66.364	0.071318	18.79	65.913	10.586	17822081.957197	11	461.3711	6.12455e-05	7.17507e-04
2023/12/14	05:04:15	ok	ok	463.0720	66.354	0.071318	18.78	65.931	10.581	18294637.707411	11	461.2922	6.06235e-05	7.06244e-04
2023/12/14	05:09:15	ok	ok	462.8400	66.342	0.071318	18.75	65.789	10.542	20313225.508375	11	461.1762	6.15535e-05	7.06960e-04
2023/12/14	05:14:15	--	ok	462.7120	66.329	0.071318	18.75	65.875	10.555	17500017.033887	11	461.1264	6.09438e-05	7.20482e-04
2023/12/14	05:14:22	ok	ok	463.1920	66.363	0.071332	18.72	65.849	10.533	18351982.556958	10	461.4094	6.28766e-05	6.94403e-04
2023/12/14	05:19:22	ok	ok	463.0140	66.354	0.071332	18.82	65.664	10.565	16336047.176913	11	461.3534	6.08028e-05	7.02930e-04
2023/12/14	05:24:22	ok	ok	463.0620	66.347	0.071332	18.86	65.595	10.580	16051903.488660	11	461.2486	6.15369e-05	7.14457e-04
2023/12/14	05:29:22	ok	ok	462.9640	66.335	0.071332	18.92	65.660	10.626	16914883.997565	10	461.2131	6.07547e-05	7.36853e-04
2023/12/14	05:34:22	--	ok	462.7020	66.330	0.071332	18.98	65.669	10.662	16796270.508912	10	461.1896	6.04968e-05	7.28179e-04
2023/12/14	05:34:30	--	ok	463.2300	66.362	0.071346	18.93	65.629	10.629	25566963.948131	10	461.4009	6.40474e-05	7.18025e-04
2023/12/14	05:34:37	ok	ok	462.9560	66.317	0.071335	18.89	65.611	10.599	18141029.271322	10	461.2082	5.97466e-05	6.71773e-04
2023/12/14	05:39:36	ok	ok	462.9100	66.322	0.071335	19.02	65.515	10.664	16312713.834278	10	461.2381	5.91763e-05	7.13073e-04
2023/12/14	05:44:36	ok	ok	462.8580	66.298	0.071335	18.98	65.583	10.649	16294883.433843	10	461.1270	6.00235e-05	7.09500e-04
2023/12/14	05:49:36	ok	ok	462.8160	66.263	0.071335	18.98	65.605	10.652	16851538.884233	10	461.0909	5.84129e-05	7.18641e-04
2023/12/14	05:54:36	--	ok	462.5500	66.224	0.071335	18.88	65.737	10.612	16141760.082901	9	460.9254	6.32162e-05	7.23280e-04
2023/12/14	05:54:43	ok	ok	463.0540	66.353	0.071357	18.86	65.743	10.604	19270169.164300	11	461.4032	5.92765e-05	6.60840e-04
2023/12/14	05:59:43	ok	ok	462.9520	66.339	0.071357	18.83	65.856	10.604	22260328.297953	9	461.1860	6.50538e-05	7.61540e-04
2023/12/14	06:04:43	ok	ok	462.8200	66.312	0.071357	18.74	65.820	10.536	22158351.621098	9	461.1283	6.39516e-05	7.56689e-04
2023/12/14	06:09:43	--	ok	462.7340	66.279	0.071357	18.68	65.852	10.507	20741434.331934	10	461.0089	6.37126e-05	6.94036e-04
2023/12/14	06:09:50	--	ok	463.2120	66.345	0.07137	18.64	65.812	10.474	16378327.099486	11	461.2747	6.08962e-05	6.99485e-04
2023/12/14	06:09:58	--	ok	462.7460	66.266	0.07136	18.54	65.925	10.429	17925312.706362	9	460.9731	6.55665e-05	7.34863e-04
2023/12/14	06:10:05	ok	ok	462.9660	66.328	0.071372	18.47	66.220	10.433	18818719.225027	11	461.2026	6.02473e-05	6.45249e-04
2023/12/14	06:15:04	ok	ok	462.9080	66.341	0.071372	18.62	65.834	10.469	15503636.824579	10	461.1747	6.36938e-05	6.97283e-04
2023/12/14	06:20:04	--	ok	462.4700	66.317	0.071372	18.59	65.902	10.460	15000204.196696	10	461.1180	6.23177e-05	7.30440e-04
2023/12/14	06:20:11	--	ok	463.2960	66.386	0.071399	18.59	65.922	10.463	21407739.443372	11	461.5963	6.06010e-05	6.76977e-04
2023/12/14	06:20:18	ok	ok	463.0040	66.347	0.071384	18.55	65.916	10.438	17329537.221342	11	461.3002	6.02248e-05	6.96342e-04
2023/12/14	06:25:18	ok	ok	462.9520	66.345	0.071384	18.51	65.879	10.405	16513966.108112	10	461.1906	6.36195e-05	7.24454e-04
2023/12/14	06:30:18	--	ok	462.7800	66.324	0.071384	18.51	65.835	10.399	16211702.282467	10	461.1384	6.32114e-05	7.35654e-04
2023/12/14	06:30:25	ok	ok	463.1220	66.354	0.071395	18.44	65.930	10.369	19013760.704876	11	461.3361	6.07822e-05	6.62192e-04
2023/12/14	06:35:25	ok	ok	462.9860	66.350	0.071395	18.45	65.985	10.388	16508435.811566	11	461.2750	6.07857e-05	6.99962e-04
2023/12/14	06:40:25	ok	ok	462.9440	66.335	0.071395	18.44	66.014	10.382	16224597.272909	10	461.1530	6.49579e-05	7.24823e-04
2023/12/14	06:45:25	--	ok	462.7900	66.321	0.071395	18.48	65.779	10.372	17293610.269054	11	461.1496	6.02588e-05	6.97508e-04
2023/12/14	06:45:32	ok	ok	462.9700	66.351	0.071405	18.51	65.815	10.395	18062065.396976	11	461.3590	6.02592e-05	6.52843e-04
2023/12/14	06:50:31	ok	ok	463.0180	66.344	0.071405	18.58	65.794	10.435	15966028.179648	11	461.2649	6.04649e-05	6.95496e-04
2023/12/14	06:55:31	ok	ok	463.1440	66.336	0.071405	18.59	65.660	10.422	16359310.523672	11	461.2432	6.04722e-05	7.05596e-04
2023/12/14	07:00:31	ok	ok	462.8240	66.318	0.071405	18.65	65.710	10.468	16572078.875906	11	461.1539	6.04796e-05	6.90372e-04
2023/12/14	07:05:31	ok	ok	463.1000	66.310	0.071405	18.67	65.586	10.456	18512394.355095	11	461.0933	6.04437e-05	6.95291e-04
2023/12/14	07:10:31	ok	ok	462.8600	66.272	0.071405	18.65	65.595	10.449	15621704.162842	11	461.0164	6.14037e-05	7.11603e-04
2023/12/14	07:15:31	--	ok	462.6140	66.247	0.071405	18.61	65.641	10.430	15612598.651271	10	460.9858	5.96355e-05	7.12418e-04
2023/12/14	07:15:38	ok	ok	462.9940	66.342	0.071424	18.59	65.679	10.425	17803187.354760	10	461.2914	6.17547e-05	7.05128e-04
2023/12/14	07:20:38	ok	ok	462.9420	66.326	0.071424	18.50	65.907	10.402	16130007.001046	11	461.1728	6.05180e-05	6.98862e-04
2023/12/14	07:25:38	--	ok	462.7320	66.306	0.071424	18.42	65.927	10.360	15665614.813018	9	461.0890	6.34037e-05	7.08703e-04
2023/12/14	07:25:45	ok	ok	463.1540	66.351	0.071437	18.40	65.902	10.340	16668630.259713	10	461.3493	6.21535e-05	6.78867e-04
2023/12/14	07:30:45	ok	ok	463.0600	66.342	0.071437	18.37	65.962	10.332	14474151.706482	11	461.2168	6.14185e-05	7.22288e-04
2023/12/14	07:35:45	ok	ok	463.0140	66.329	0.071437	18.31	65.876	10.284	14411525.261960	11	461.1233	6.12617e-05	6.95161e-04
2023/12/14	07:40:45	ok	ok	462.8080	66.304	0.071437	18.30	65.866	10.274	16465456.278582	11	461.0908	6.09170e-05	6.88619e-04
2023/12/14	07:45:45	ok	ok	462.8520	66.283	0.071437	18.24	65.949	10.252	17179558.667363	10	461.0375	6.22573e-05	6.79220e-04
2023/12/14	07:50:45	--	ok	462.6220	66.247	0.071437	18.21	65.925	10.232	14975100.616160	10	460.9082	6.12646e-05	7.35659e-04
2023/12/14	07:50:53	ok	ok	463.0580	66.349	0.071455	18.24	65.962	10.253	16421500.797366	11	461.3485	6.02481e-05	6.75295e-04
2023/12/14	07:55:52	ok	ok	463.0100	66.335	0.071455	18.20	65.870	10.215	16501479.803764	10	461.1467	6.53103e-05	7.23915e-04
2023/12/14	08:00:52	ok	ok	463.0040	66.310	0.071455	18.18	65.940	10.216	16970799.899250	10	461.0843	6.42159e-05	7.29625e-04
2023/12/14	08:05:52	ok	ok	462.9220	66.302	0.071455	18.21	65.820	10.215	15092500.635014	11	461.0801	6.04156e-05	6.86337e-04
2023/12/14	08:10:52	--	ok	462.7860	66.292	0.071455	18.35	65.705	10.283	13099949.578666	11	461.0264	6.17868e-05	7.27474e-04
2023/12/14	08:10:59	ok	ok	462.9940	66.339	0.071466	18.37	65.748	10.298	17880176.644067	11	461.2906	6.03528e-05	6.67257e-04
2023/12/14	08:15:59	ok	ok	463.1120	66.330	0.071466	18.41	65.682	10.314	15622023.092401	10	461.1492	6.41983e-05	7.38576e-04
2023/12/14	08:20:59	ok	ok	463.1080	66.312	0.071466	18.45	65.669	10.338	16979578.147670	10	461.0990	6.40269e-05	7.33243e-04
2023/12/14	08:25:59	ok	ok	462.9160	66.292	0.071466	18.51	65.573	10.357	16685452.850699	11	461.0740	6.19748e-05	7.06377e-04
2023/12/14	08:30:59	ok	ok	462.9300	66.261	0.071466	18.51	65.592	10.360	13190784.527208	10	461.0426	6.01315e-05	7.36231e-04
2023/12/14	08:35:59	--	ok	462.5700	66.230	0.071466	18.52	65.531	10.359	14920043.522530	11	460.9386	6.20493e-05	7.49366e-04
2023/12/14	08:36:07	--	ok	463.2300	66.350	0.071487	18.54	65.533	10.367	16418592.031317	10	461.4043	6.09977e-05	6.93114e-04
2023/12/14	08:36:14	ok	ok	462.8820	66.296	0.071476	18.48	65.565	10.338	15534669.183371	10	461.0697	6.44541e-05	7.00570e-04
2023/12/14	08:41:13	ok	ok	462.8700	66.280	0.071476	18.44	65.643	10.324	14560678.279222	11	461.0579	6.07791e-05	7.22660e-04
2023/12/14	08:46:13	--	ok	462.6600	66.246	0.071476	18.32	65.815	10.283	15595602.338024	10	460.9300	6.50620e-05	7.51826e-04
2023/12/14	08:46:21	ok	ok	462.9260	66.336	0.071493	18.30	65.834	10.269	18193448.252126	11	461.2859	6.00088e-05	6.62067e-04
2023/12/14	08:51:20	ok	ok	462.9620	66.323	0.071493	18.24	65.876	10.240	15404061.776202	10	461.1162	6.38667e-05	7.39029e-04
2023/12/14	08:56:20	ok	ok	462.8240	66.305	0.071493	18.21	65.852	10.220	17213563.327519	11	461.0882	6.18024e-05	7.02903e-04
2023/12/14	09:01:20	ok	ok	462.8540	66.286	0.071493	18.21	65.989	10.241	19592869.387459	11	461.0610	6.05722e-05	6.91216e-04
2023/12/14	09:06:20	ok	ok	462.8920	66.266	0.071493	18.38	65.689	10.297	17565965.092920	9	461.0223	6.37799e-05	7.36341e-04
2023/12/14	09:11:20	--	ok	462.6960	66.248	0.071493	18.45	65.646	10.334	16696386.072010	11	460.9479	6.14411e-05	7.22569e-04
2023/12/14	09:11:27	ok	ok	463.0000	66.334	0.071507	18.38	65.646	10.290	17759352.792141	11	461.2686	6.04270e-05	6.80392e-04
2023/12/14	09:16:26	ok	ok	463.0720	66.321	0.071507	18.45	65.637	10.333	16382063.755288	10	461.1275	6.56701e-05	7.27831e-04
2023/12/14	09:21:26	ok	ok	462.9840	66.301	0.071507	18.48	65.661	10.353	13872874.073982	11	461.1128	6.12029e-05	7.15116e-04
2023/12/14	09:26:26	--	ok	462.7160	66.282	0.071507	18.50	65.643	10.360	15279337.609958	11	461.0575	6.12415e-05	7.01112e-04
2023/12/14	09:26:33	ok	ok	462.9140	66.346	0.071521	18.47	65.670	10.346	18458683.028759	11	461.3655	6.02205e-05	6.62659e-04
2023/12/14	09:31:33	ok	ok	462.9640	66.337	0.071521	18.51	65.655	10.370	15143708.089107	10	461.2107	6.47210e-05	7.35734e-04
2023/12/14	09:36:33	--	ok	462.7820	66.311	0.071521	18.51	65.614	10.364	16290803.454599	11	461.1866	6.09086e-05	6.65973e-04
2023/12/14	09:36:40	ok	ok	463.0660	66.350	0.071532	18.47	65.670	10.346	17086266.272676	11	461.3804	6.10775e-05	6.82144e-04
2023/12/14	09:41:40	ok	ok	463.1360	66.335	0.071532	18.52	65.605	10.370	16070834.161901	10	461.2702	6.33833e-05	7.49375e-04
2023/12/14	09:46:40	ok	ok	462.9680	66.329	0.071532	18.40	65.829	10.329	15305203.652718	11	461.2214	6.05938e-05	7.06180e-04
2023/12/14	09:51:40	ok	ok	462.9840	66.307	0.071532	18.38	65.879	10.327	13949682.553298	11	461.1240	6.09874e-05	7.04609e-04
2023/12/14	09:56:40	--	ok	462.7680	66.290	0.071532	18.31	65.930	10.292	16544815.861236	10	461.0265	6.39098e-05	7.36812e-04
2023/12/14	09:56:47	ok	ok	463.0480	66.341	0.071543	18.32	65.826	10.284	19795605.836963	10	461.2934	6.29071e-05	6.94031e-04
2023/12/14	10:01:47	ok	ok	462.8340	66.332	0.071543	18.31	65.899	10.288	17943092.927664	10	461.1642	6.43958e-05	7.15603e-04
2023/12/14	10:06:47	--	ok	462.7560	66.317	0.071543	18.42	65.725	10.329	19207861.370400	11	461.1803	6.07806e-05	7.04684e-04
2023/12/14	10:06:55	ok	ok	463.1220	66.353	0.071555	18.48	65.705	10.360	18462386.647079	11	461.4316	6.04320e-05	6.65388e-04
2023/12/14	10:11:54	--	ok	462.7040	66.350	0.071555	18.50	65.728	10.373	16775529.475703	10	461.3106	6.39371e-05	7.38097e-04
2023/12/14	10:12:01	--	ok	463.3080	66.371	0.07157	18.51	65.678	10.374	17559448.943468	10	461.6022	6.34686e-05	7.30906e-04
2023/12/14	10:12:09	ok	ok	463.0060	66.335	0.071555	18.45	65.637	10.333	16924834.801800	11	461.3344	5.94473e-05	6.54002e-04
2023/12/14	10:17:08	ok	ok	462.9420	66.339	0.071555	18.56	65.634	10.401	15007881.176578	10	461.2734	6.31145e-05	7.35460e-04
2023/12/14	10:22:08	ok	ok	462.9720	66.321	0.071555	18.58	65.624	10.408	15830007.295808	11	461.2400	6.07071e-05	6.72461e-04
2023/12/14	10:27:08	--	ok	462.6780	66.295	0.071555	18.64	65.559	10.434	14629558.112116	11	461.1520	6.14506e-05	7.08490e-04
2023/12/14	10:27:15	--	ok	463.2160	66.357	0.07157	18.69	65.537	10.465	18499868.349512	11	461.5071	6.06692e-05	6.69347e-04
2023/12/14	10:27:23	ok	ok	462.8060	66.321	0.07156	18.61	65.501	10.408	18725732.002671	11	461.2498	6.05051e-05	6.79531e-04
2023/12/14	10:32:22	--	ok	462.6020	66.322	0.07156	18.69	65.579	10.471	15853405.203809	11	461.2099	6.07999e-05	6.83209e-04
2023/12/14	10:32:29	ok	ok	462.9540	66.361	0.071579	18.61	65.545	10.415	16323964.102970	11	461.5682	6.04753e-05	6.34072e-04
2023/12/14	10:37:29	--	ok	463.3100	66.359	0.071579	18.64	65.707	10.457	18196760.731477	11	461.4883	5.97463e-05	6.89464e-04
2023/12/14	10:37:37	ok	ok	463.0880	66.305	0.071564	18.65	65.657	10.459	18055475.274236	10	461.2184	6.19977e-05	6.88650e-04
2023/12/14	10:42:36	--	ok	462.7600	66.291	0.071564	18.74	65.597	10.501	14882506.931461	11	461.1549	6.12094e-05	6.83706e-04
2023/12/14	10:42:44	ok	ok	463.0480	66.344	0.071576	18.69	65.579	10.471	17281055.266448	10	461.3371	6.39095e-05	7.14383e-04
2023/12/14	10:47:43	ok	ok	462.9700	66.328	0.071576	18.72	65.628	10.497	16465576.058412	11	461.2944	6.04380e-05	6.85108e-04
2023/12/14	10:52:43	ok	ok	462.8420	66.313	0.071576	18.74	65.682	10.515	15026327.857171	9	461.2436	6.30134e-05	7.24852e-04
2023/12/14	10:57:43	ok	ok	462.9240	66.291	0.071576	18.79	65.563	10.530	15332716.075825	11	461.1357	6.13741e-05	7.15727e-04
2023/12/14	11:02:43	ok	ok	462.8360	66.276	0.071576	18.82	65.652	10.563	14990895.104248	10	461.1707	5.94588e-05	7.17370e-04
2023/12/14	11:07:43	--	ok	462.3740	66.238	0.071576	18.83	65.591	10.561	16989100.525801	9	461.0601	6.24534e-05	7.10497e-04
2023/12/14	11:07:50	ok	ok	463.1780	66.368	0.071607	18.82	65.643	10.561	22579454.844150	11	461.6585	5.94802e-05	6.60277e-04
2023/12/14	11:12:50	ok	ok	463.1760	66.363	0.071607	18.85	65.637	10.577	22797626.139125	11	461.5444	6.05154e-05	7.01064e-04
2023/12/14	11:17:50	ok	ok	463.1040	66.352	0.071607	18.83	65.623	10.566	21656222.526892	11	461.4259	6.10679e-05	6.81840e-04
2023/12/14	11:22:50	ok	ok	462.8160	66.349	0.071607	18.76	65.888	10.566	23802093.799333	11	461.3322	6.08913e-05	6.98308e-04
2023/12/14	11:27:50	ok	ok	462.9400	66.324	0.071607	18.72	65.890	10.539	22914891.502144	11	461.2582	6.03096e-05	7.11029e-04
2023/12/14	11:32:50	--	ok	462.7100	66.308	0.071607	18.72	65.797	10.525	24610371.714915	11	461.1657	6.13473e-05	6.94406e-04
2023/12/14	11:32:57	ok	ok	463.0980	66.355	0.071621	18.71	65.835	10.522	17726187.851906	11	461.5295	5.91643e-05	6.61848e-04
2023/12/14	11:37:57	ok	ok	462.8640	66.353	0.071621	18.86	65.724	10.601	17511062.190011	11	461.3763	6.13043e-05	7.05645e-04
2023/12/14	11:42:57	--	ok	462.7500	66.343	0.071621	18.89	65.771	10.625	15554688.315180	11	461.3390	6.11599e-05	6.93833e-04
2023/12/14	11:43:04	--	ok	463.3960	66.366	0.071633	18.88	65.779	10.618	24000429.867959	11	461.5720	6.03181e-05	6.91816e-04
2023/12/14	11:43:12	ok	ok	462.9320	66.282	0.071614	18.85	65.806	10.604	21086367.420015	10	461.1844	6.16773e-05	6.54917e-04
2023/12/14	11:48:11	--	ok	462.4360	66.271	0.071614	18.86	65.756	10.606	21890614.044511	10	461.1473	6.12954e-05	7.01113e-04
2023/12/14	11:48:19	ok	ok	462.9620	66.373	0.071642	18.89	65.748	10.622	24765634.233625	12	461.7199	5.79330e-05	6.63690e-04
2023/12/14	11:53:18	--	ok	463.2780	66.364	0.071642	18.86	65.829	10.618	16954363.565150	10	461.5151	6.30071e-05	7.17658e-04
2023/12/14	11:53:25	ok	ok	463.0280	66.325	0.071628	18.86	65.829	10.618	16201321.177839	9	461.2994	6.29861e-05	7.07399e-04
2023/12/14	11:58:25	--	ok	462.7860	66.313	0.071628	18.91	65.762	10.634	17294667.849492	11	461.2304	6.13719e-05	7.14048e-04
2023/12/14	11:58:33	ok	ok	463.0460	66.349	0.071638	18.86	65.743	10.604	23146926.340124	11	461.4346	6.04186e-05	6.85912e-04
2023/12/14	12:03:32	ok	ok	463.1720	66.342	0.071638	18.93	65.734	10.646	20170372.085010	10	461.2896	6.55062e-05	7.37840e-04
2023/12/14	12:08:32	ok	ok	463.1760	66.329	0.071638	18.98	65.637	10.657	21727668.203052	11	461.3032	6.01027e-05	6.78229e-04
2023/12/14	12:13:32	ok	ok	462.9080	66.318	0.071638	19.02	65.716	10.697	21069495.986963	10	461.2750	5.93711e-05	6.97021e-04
2023/12/14	12:18:32	ok	ok	462.8100	66.288	0.071638	19.05	65.710	10.713	25057109.605928	10	461.2390	5.88552e-05	6.89775e-04
2023/12/14	12:23:32	ok	ok	462.9040	66.241	0.071638	19.09	65.716	10.741	23456693.214156	9	461.1347	6.28898e-05	6.81732e-04
2023/12/14	12:28:32	--	ok	462.7520	66.195	0.071638	19.05	65.679	10.708	22907295.538389	10	461.0235	6.06075e-05	6.99959e-04
2023/12/14	12:28:39	ok	ok	463.0540	66.309	0.071651	19.07	65.789	10.744	18068232.307177	9	461.3336	5.96140e-05	6.99701e-04
2023/12/14	12:33:39	ok	ok	462.9240	66.290	0.071651	19.12	65.647	10.748	15823689.144575	11	461.1537	6.16072e-05	7.09777e-04
2023/12/14	12:38:39	--	ok	462.6480	66.256	0.071651	19.16	65.698	10.784	15264733.661134	10	461.1410	5.96718e-05	6.63505e-04
2023/12/14	12:38:46	ok	ok	462.9400	66.350	0.071668	19.09	65.716	10.741	17351547.234884	11	461.4281	6.04689e-05	6.57695e-04
2023/12/14	12:43:46	ok	ok	463.0060	66.328	0.071668	19.05	65.742	10.718	16071432.781292	10	461.2612	6.42766e-05	7.13977e-04
2023/12/14	12:48:46	ok	ok	463.0040	66.301	0.071668	18.98	65.858	10.693	16459905.435354	9	461.1880	6.49270e-05	7.38668e-04
2023/12/14	12:53:46	ok	ok	462.8480	66.274	0.071668	18.95	65.959	10.691	14950706.431925	10	461.1832	5.86823e-05	7.23202e-04
2023/12/14	12:58:46	--	ok	462.6080	66.233	0.071668	18.88	65.980	10.651	13866636.658603	10	461.0768	5.96276e-05	7.12047e-04
2023/12/14	12:58:53	ok	ok	463.1880	66.349	0.071687	18.91	65.985	10.670	16750771.190828	11	461.4364	5.97721e-05	6.57542e-04
2023/12/14	13:03:52	ok	ok	462.8820	66.340	0.071687	18.99	65.881	10.705	17586456.845295	9	461.3435	6.41728e-05	7.18140e-04
2023/12/14	13:08:52	ok	ok	463.1120	66.321	0.071687	19.07	65.811	10.748	16719026.861215	11	461.3243	5.97244e-05	6.93116e-04
2023/12/14	13:13:52	ok	ok	462.9040	66.281	0.071687	19.06	65.776	10.734	16214416.930785	10	461.2418	6.00926e-05	7.16440e-04
2023/12/14	13:18:52	--	ok	462.7680	66.264	0.071687	19.13	65.715	10.768	17886326.253105	10	461.1969	5.92487e-05	6.99206e-04
2023/12/14	13:18:59	ok	ok	463.1800	66.336	0.071698	19.09	65.739	10.745	19348953.270140	10	461.4410	5.88764e-05	6.59343e-04
2023/12/14	13:23:59	ok	ok	463.0360	66.316	0.071698	19.19	65.647	10.792	16978964.981465	9	461.2780	6.33579e-05	6.99501e-04
2023/12/14	13:28:59	--	ok	462.6880	66.292	0.071698	19.22	65.728	10.824	16335509.283006	9	461.2333	6.32961e-05	6.96554e-04
2023/12/14	13:29:06	--	ok	463.2100	66.362	0.071714	19.17	65.762	10.803	23410934.802973	9	461.5664	6.20313e-05	7.10799e-04
2023/12/14	13:29:14	ok	ok	463.1480	66.355	0.071704	19.14	65.757	10.783	19152745.595443	10	461.4813	6.33618e-05	6.79578e-04
2023/12/14	13:34:13	ok	ok	463.1520	66.353	0.071704	19.23	65.730	10.833	16917660.176416	9	461.4370	6.31744e-05	7.53984e-04
2023/12/14	13:39:13	ok	ok	463.0040	66.332	0.071704	19.22	65.748	10.827	17502484.937726	10	461.3522	6.02278e-05	6.96316e-04
2023/12/14	13:44:13	--	ok	462.7300	66.311	0.071704	19.29	65.655	10.858	16925052.202870	10	461.2750	6.09489e-05	7.19361e-04
2023/12/14	13:44:20	ok	ok	462.9660	66.322	0.071716	19.24	65.701	10.837	19810568.669347	9	461.3298	6.29472e-05	6.91380e-04
2023/12/14	13:49:19	ok	ok	462.8280	66.310	0.071716	19.27	65.811	10.874	16300494.014292	9	461.2300	6.48827e-05	7.69263e-04
2023/12/14	13:54:19	--	ok	462.7840	66.261	0.071716	19.32	65.679	10.881	16335893.022286	9	461.1572	6.44772e-05	7.20142e-04
2023/12/14	13:54:26	ok	ok	463.1640	66.337	0.071727	19.34	65.696	10.901	19066783.785812	9	461.4520	6.12647e-05	7.03715e-04
2023/12/14	13:59:26	ok	ok	462.8640	66.313	0.071727	19.32	65.733	10.890	18227157.848654	10	461.3166	5.99479e-05	7.00280e-04
2023/12/14	14:04:26	ok	ok	462.9740	66.284	0.071727	19.34	65.789	10.916	16014233.990194	9	461.1955	6.37445e-05	7.16819e-04
2023/12/14	14:09:26	--	ok	462.6540	66.238	0.071727	19.37	65.657	10.913	16419381.117926	8	461.2178	6.00923e-05	7.26739e-04
2023/12/14	14:09:33	ok	ok	463.0880	66.345	0.071744	19.30	65.678	10.870	24455029.092944	9	461.4205	6.36993e-05	6.98395e-04
2023/12/14	14:14:33	ok	ok	463.0600	66.321	0.071744	19.26	65.893	10.879	21189530.946764	9	461.2777	6.41820e-05	7.39928e-04
2023/12/14	14:19:33	ok	ok	462.8360	66.286	0.071744	19.19	65.934	10.839	24782568.999528	10	461.2517	5.99097e-05	7.10702e-04
2023/12/14	14:24:33	ok	ok	462.9160	66.264	0.071744	19.22	65.994	10.868	23988729.595989	9	461.1638	6.24286e-05	7.05856e-04
2023/12/14	14:29:33	--	ok	462.7360	66.230	0.071744	19.30	65.774	10.886	20191599.376210	9	461.0312	6.51362e-05	7.29801e-04
2023/12/14	14:29:40	ok	ok	463.1700	66.320	0.071757	19.29	65.780	10.879	24261363.053225	9	461.3484	6.31962e-05	7.15810e-04
2023/12/14	14:34:39	ok	ok	463.1840	66.295	0.071757	19.36	65.675	10.907	21407488.724627	9	461.2198	6.36491e-05	7.26759e-04
2023/12/14	14:39:39	--	ok	462.7740	66.268	0.071757	19.36	65.783	10.925	23024564.514736	9	461.1767	6.37312e-05	7.31453e-04
2023/12/14	14:39:46	ok	ok	463.1720	66.335	0.071768	19.39	65.692	10.927	23453604.348278	9	461.4309	6.23323e-05	7.02660e-04
2023/12/14	14:44:46	ok	ok	462.9980	66.298	0.071768	19.33	65.779	10.906	20914018.390476	9	461.2141	6.47875e-05	7.27847e-04
2023/12/14	14:49:46	ok	ok	462.9560	66.279	0.071768	19.42	65.684	10.945	20551919.934450	9	461.1985	6.32340e-05	7.31065e-04
2023/12/14	14:54:46	ok	ok	462.8440	66.240	0.071768	19.44	65.743	10.972	20407797.842544	9	461.1430	6.35849e-05	7.34017e-04
2023/12/14	14:59:46	--	ok	462.6760	66.205	0.071768	19.44	65.743	10.972	19144272.524785	9	461.0460	6.43160e-05	7.32037e-04
2023/12/14	14:59:53	--	ok	463.2060	66.329	0.071784	19.44	65.733	10.970	22120253.877819	9	461.3793	6.20078e-05	7.19047e-04
2023/12/14	15:00:00	ok	ok	463.1140	66.325	0.071774	19.43	65.774	10.969	19739115.043639	9	461.3696	6.24553e-05	7.06918e-04
2023/12/14	15:05:00	ok	ok	463.1020	66.308	0.071774	19.49	65.771	11.004	18235517.661032	9	461.2811	6.40345e-05	7.43851e-04
2023/12/14	15:10:00	--	ok	462.7420	66.275	0.071774	19.47	65.693	10.983	18869249.836610	9	461.1931	6.40552e-05	7.41508e-04
2023/12/14	15:10:07	ok	ok	462.9920	66.268	0.071787	19.46	65.702	10.976	22717685.473052	9	461.2237	6.41075e-05	6.98042e-04
2023/12/14	15:15:07	ok	ok	462.9660	66.239	0.071787	19.50	65.721	11.004	17339200.760844	9	461.0762	6.57921e-05	7.25071e-04
2023/12/14	15:20:07	--	ok	462.6180	66.183	0.071787	19.36	65.962	10.955	17131272.506582	10	461.0938	6.24466e-05	8.86110e-04
2023/12/14	15:20:14	ok	ok	463.1600	66.341	0.071805	19.39	65.945	10.970	19794524.437476	9	461.4421	6.25714e-05	7.21913e-04
2023/12/14	15:25:14	ok	ok	462.9660	66.302	0.071805	19.30	65.963	10.918	18601676.907482	9	461.2583	6.42240e-05	7.24267e-04
2023/12/14	15:30:14	ok	ok	463.0600	66.269	0.071805	19.29	66.036	10.921	18772920.357906	9	461.1397	6.40809e-05	7.42005e-04
2023/12/14	15:35:14	--	ok	462.7500	66.228	0.071805	19.22	66.036	10.875	19983043.952422	10	461.1485	5.98779e-05	6.99059e-04
2023/12/14	15:35:21	ok	ok	462.9960	66.314	0.071818	19.22	66.067	10.880	17379876.185017	9	461.3172	6.28003e-05	7.33258e-04
2023/12/14	15:40:21	--	ok	462.6740	66.298	0.071818	19.37	65.785	10.934	14840949.381593	11	461.3377	5.78374e-05	6.89444e-04
2023/12/14	15:40:28	ok	ok	463.1960	66.363	0.071834	19.40	65.789	10.952	17502783.298656	9	461.5766	6.17637e-05	7.36853e-04
2023/12/14	15:45:28	ok	ok	463.1880	66.355	0.071834	19.43	65.815	10.975	15360178.398747	9	461.4557	6.43593e-05	7.53066e-04
2023/12/14	15:50:28	ok	ok	463.1560	66.337	0.071834	19.47	65.789	10.999	15074107.647998	10	461.4167	6.01303e-05	7.00044e-04
2023/12/14	15:55:28	ok	ok	463.0480	66.303	0.071834	19.47	65.844	11.008	15506127.277113	9	461.3197	6.30890e-05	7.24643e-04
2023/12/14	16:00:28	ok	ok	462.9860	66.278	0.071834	19.46	65.798	10.992	16499182.158074	9	461.1911	6.40438e-05	7.27978e-04
2023/12/14	16:05:28	ok	ok	463.1040	66.237	0.071834	19.52	65.756	11.021	16291406.925352	9	461.1113	6.54714e-05	7.42187e-04
2023/12/14	16:10:28	--	ok	462.7160	66.200	0.071834	19.53	65.830	11.042	14787931.874879	9	461.0660	6.39772e-05	7.22706e-04
2023/12/14	16:10:35	ok	ok	463.1120	66.300	0.071847	19.47	65.811	11.002	18653397.807303	9	461.3763	6.17084e-05	7.08651e-04
2023/12/14	16:15:35	ok	ok	462.8840	66.259	0.071847	19.52	65.756	11.021	16540225.876919	9	461.2216	6.46207e-05	7.15439e-04
2023/12/14	16:20:35	--	ok	462.5760	66.239	0.071847	19.53	65.757	11.030	15299130.806853	9	461.1247	6.43915e-05	7.69542e-04
2023/12/14	16:20:42	--	ok	463.3300	66.361	0.071868	19.53	65.757	11.030	21596839.108945	9	461.5645	6.42437e-05	7.40013e-04
2023/12/14	16:20:49	ok	ok	463.0440	66.241	0.071852	19.49	65.783	11.006	20713138.640949	9	461.1943	6.33137e-05	6.91460e-04
2023/12/14	16:25:49	ok	ok	462.9060	66.207	0.071852	19.37	66.072	10.982	17749971.653808	9	461.1036	6.33925e-05	7.62492e-04
2023/12/14	16:30:49	ok	ok	463.0280	66.184	0.071852	19.33	66.032	10.948	17520569.550292	9	461.0160	6.35352e-05	7.32530e-04
2023/12/14	16:35:49	--	ok	462.5880	66.141	0.071852	19.26	66.137	10.919	17107835.798449	10	460.9686	5.98431e-05	7.11930e-04
2023/12/14	16:35:56	ok	ok	463.1620	66.320	0.071872	19.30	66.122	10.944	19082439.893962	9	461.3354	6.35898e-05	7.04877e-04
2023/12/14	16:40:56	ok	ok	463.0600	66.270	0.071872	19.34	65.949	10.943	17579669.468247	9	461.1920	6.52610e-05	7.37980e-04
2023/12/14	16:45:56	ok	ok	463.0360	66.247	0.071872	19.43	65.858	10.983	17952458.539347	9	461.1451	6.39118e-05	7.63079e-04
2023/12/14	16:50:56	--	ok	462.7740	66.212	0.071872	19.44	65.922	11.002	17294837.070235	10	461.1142	6.03314e-05	7.20127e-04
2023/12/14	16:51:03	ok	ok	463.1420	66.289	0.071883	19.46	65.843	10.999	17488893.948592	9	461.3453	6.24497e-05	7.01443e-04
2023/12/14	16:56:03	ok	ok	462.9300	66.252	0.071883	19.47	65.885	11.015	16213781.253991	9	461.1913	6.33616e-05	7.39935e-04
2023/12/14	17:01:03	ok	ok	463.0180	66.214	0.071883	19.49	65.844	11.016	16276530.364274	9	461.0813	6.35463e-05	7.80358e-04
2023/12/14	17:06:03	ok	ok	462.9740	66.176	0.071883	19.49	65.856	11.019	17724708.662795	9	461.0070	6.50295e-05	7.31365e-04
2023/12/14	17:11:03	ok	ok	462.8160	66.148	0.071883	19.54	65.844	11.053	17377344.939585	9	460.9275	6.51940e-05	7.48169e-04
2023/12/14	17:16:03	--	ok	462.5560	66.110	0.071883	19.49	65.908	11.027	17885415.230023	10	460.8563	6.39232e-05	7.24052e-04
2023/12/14	17:16:10	ok	ok	463.1900	66.282	0.071905	19.44	65.986	11.013	14908350.776215	9	461.3156	6.19473e-05	7.10007e-04
2023/12/14	17:21:10	ok	ok	463.1120	66.237	0.071905	19.47	66.003	11.034	15143434.418227	9	461.1715	6.36366e-05	7.72159e-04
2023/12/14	17:26:10	--	ok	462.7200	66.202	0.071905	19.44	66.062	11.025	16501897.640121	9	461.0923	6.31573e-05	7.28157e-04
2023/12/14	17:26:17	ok	ok	462.8420	66.312	0.071919	19.42	66.026	11.002	20684121.083589	9	461.3633	6.30554e-05	7.09691e-04
2023/12/14	17:31:17	ok	ok	462.9100	66.279	0.071919	19.34	66.110	10.969	19454414.024467	9	461.1988	6.43863e-05	7.27843e-04
2023/12/14	17:36:17	ok	ok	463.0580	66.243	0.071919	19.29	66.142	10.939	19458051.549297	9	461.1208	6.41063e-05	7.59894e-04
2023/12/14	17:41:17	--	ok	462.7920	66.198	0.071919	19.32	66.062	10.944	18803683.562297	9	461.0911	6.13878e-05	7.11062e-04
2023/12/14	17:41:25	ok	ok	463.1500	66.281	0.071929	19.33	66.096	10.958	18752624.772900	9	461.2658	6.29472e-05	7.14997e-04
2023/12/14	17:46:24	ok	ok	462.9240	66.261	0.071929	19.32	66.009	10.935	17681300.588502	9	461.1617	6.42963e-05	7.53718e-04
2023/12/14	17:51:24	ok	ok	462.8360	66.209	0.071929	19.42	65.917	10.984	18630273.754235	9	461.1447	6.18729e-05	7.27330e-04
2023/12/14	17:56:24	ok	ok	462.9160	66.180	0.071929	19.46	65.895	11.008	19852407.197906	9	461.0355	6.40623e-05	7.39055e-04
2023/12/14	18:01:24	--	ok	462.7320	66.139	0.071929	19.52	65.913	11.047	19721578.022053	9	460.9652	6.32597e-05	7.21128e-04
2023/12/14	18:01:32	ok	ok	462.9780	66.243	0.071942	19.49	65.921	11.029	20873138.103981	9	461.2469	6.15177e-05	7.04064e-04
2023/12/14	18:06:31	--	ok	462.7600	66.194	0.071942	19.50	65.858	11.027	16652731.741244	9	461.1137	6.34006e-05	7.44112e-04
2023/12/14	18:06:38	ok	ok	463.0820	66.303	0.071954	19.50	65.922	11.038	20733473.008986	9	461.3852	6.25843e-05	6.98197e-04
2023/12/14	18:11:38	ok	ok	462.9800	66.270	0.071954	19.52	65.861	11.038	20424185.639798	9	461.2849	6.15978e-05	7.30698e-04
2023/12/14	18:16:38	--	ok	462.7600	66.222	0.071954	19.56	65.824	11.058	20104507.165050	9	461.1604	6.34317e-05	7.16800e-04
2023/12/14	18:16:46	ok	ok	463.1640	66.320	0.071966	19.50	65.847	11.026	18112161.959603	9	461.4072	6.31034e-05	7.03797e-04
2023/12/14	18:21:45	ok	ok	463.1400	66.298	0.071966	19.56	65.879	11.067	17475116.939097	9	461.3454	6.23606e-05	7.39565e-04
2023/12/14	18:26:45	ok	ok	462.8840	66.233	0.071966	19.56	65.879	11.067	18379195.733455	10	461.2423	6.02852e-05	6.89112e-04
2023/12/14	18:31:45	ok	ok	462.9420	66.215	0.071966	19.58	65.872	11.085	19460798.455812	8	461.1880	6.09193e-05	7.69369e-04
2023/12/14	18:36:45	ok	ok	462.9060	66.163	0.071966	19.50	66.018	11.054	17492578.594355	9	461.0118	6.44020e-05	7.40372e-04
2023/12/14	18:41:45	--	ok	462.7520	66.123	0.071966	19.40	66.128	11.009	19885818.801928	9	460.9545	6.26352e-05	7.36569e-04
2023/12/14	18:41:52	ok	ok	463.0660	66.208	0.071978	19.40	66.149	11.012	19136242.604263	9	461.1582	6.21346e-05	7.11842e-04
2023/12/14	18:46:52	ok	ok	462.9820	66.185	0.071978	19.44	65.954	11.007	18105047.219058	9	461.0653	6.37629e-05	7.47899e-04
2023/12/14	18:51:52	ok	ok	462.9080	66.135	0.071978	19.53	65.884	11.051	15926567.081760	9	461.0076	6.36994e-05	7.41697e-04
2023/12/14	18:56:52	--	ok	462.6920	66.117	0.071978	19.57	65.861	11.075	17405598.577450	9	460.9266	6.32573e-05	7.53154e-04
2023/12/14	18:56:59	ok	ok	463.0160	66.230	0.071993	19.53	65.884	11.051	18424634.276236	9	461.2181	6.33103e-05	6.87615e-04
2023/12/14	19:01:59	ok	ok	462.9100	66.206	0.071993	19.60	65.853	11.091	17624904.359557	9	461.1176	6.42859e-05	7.39092e-04
2023/12/14	19:06:59	ok	ok	462.9960	66.147	0.071993	19.57	65.922	11.085	16858096.430662	9	461.0191	6.37016e-05	7.31362e-04
2023/12/14	19:11:59	--	ok	462.6500	66.126	0.071993	19.56	65.963	11.081	18318538.542870	10	460.9159	6.41254e-05	7.23693e-04
2023/12/14	19:12:06	ok	ok	463.0340	66.270	0.07201	19.61	66.026	11.130	20166201.588184	9	461.3357	6.22405e-05	6.97576e-04
2023/12/14	19:17:06	ok	ok	462.8760	66.227	0.07201	19.63	65.870	11.113	19327185.214003	9	461.1734	6.42234e-05	7.22862e-04
2023/12/14	19:22:06	ok	ok	462.9360	66.182	0.07201	19.67	65.834	11.134	17192007.526594	9	461.1318	6.36580e-05	7.37721e-04
2023/12/14	19:27:06	--	ok	462.7560	66.155	0.07201	19.68	65.921	11.158	17402416.289657	9	461.0348	6.25303e-05	7.00143e-04
2023/12/14	19:27:13	ok	ok	463.1500	66.274	0.072022	19.73	65.885	11.180	19706036.731287	9	461.3549	6.17831e-05	7.10202e-04
2023/12/14	19:32:13	ok	ok	462.9000	66.215	0.072022	19.70	66.007	11.181	16127789.888566	9	461.1454	6.42015e-05	7.52017e-04
2023/12/14	19:37:13	--	ok	462.6840	66.169	0.072022	19.56	66.122	11.108	16762267.047287	9	461.0108	6.35947e-05	7.26681e-04
2023/12/14	19:37:20	--	ok	463.2440	66.314	0.072038	19.60	66.076	11.128	18104013.881978	9	461.4092	6.20375e-05	6.83332e-04
2023/12/14	19:37:28	--	ok	462.6300	66.179	0.072026	19.52	66.085	11.076	18661523.164248	8	461.2398	5.76814e-05	7.13113e-04
2023/12/14	19:37:35	ok	ok	463.1140	66.320	0.072044	19.40	66.201	11.021	19153300.032554	9	461.4358	6.35032e-05	7.14275e-04
2023/12/14	19:42:34	ok	ok	463.1100	66.323	0.072044	19.56	66.036	11.094	18753081.539629	9	461.3873	6.29324e-05	7.12451e-04
2023/12/14	19:47:34	ok	ok	462.9720	66.282	0.072044	19.56	65.994	11.087	19548773.288884	9	461.3161	6.31381e-05	7.46260e-04
2023/12/14	19:52:34	--	ok	462.7980	66.241	0.072044	19.64	65.849	11.118	18595782.347060	8	461.3417	5.90291e-05	7.36028e-04
2023/12/14	19:52:41	--	ok	463.2240	66.319	0.072054	19.63	65.879	11.114	20020494.538257	9	461.4520	6.24384e-05	7.11404e-04
2023/12/14	19:52:48	--	ok	462.7900	66.195	0.072043	19.54	65.972	11.074	18830096.178478	9	461.1993	6.04584e-05	6.81360e-04
2023/12/14	19:52:55	ok	ok	463.1540	66.274	0.072053	19.46	66.117	11.045	19364164.136843	9	461.3355	6.22934e-05	6.93505e-04
2023/12/14	19:57:55	ok	ok	463.0660	66.296	0.072053	19.68	65.908	11.156	20468962.080662	9	461.3668	6.22477e-05	7.39813e-04
2023/12/14	20:02:55	ok	ok	462.8600	66.238	0.072053	19.70	65.902	11.163	18340512.100797	9	461.2381	6.32156e-05	7.15012e-04
2023/12/14	20:07:55	ok	ok	462.8140	66.196	0.072053	19.70	65.870	11.158	19272951.517148	9	461.1951	6.23213e-05	7.03109e-04
2023/12/14	20:12:55	--	ok	462.6780	66.143	0.072053	19.70	65.815	11.149	17763676.041233	9	461.0788	6.25437e-05	7.30129e-04
2023/12/14	20:13:02	ok	ok	463.1520	66.305	0.072069	19.68	65.879	11.151	21358095.242848	9	461.4414	6.26916e-05	7.22094e-04
2023/12/14	20:18:02	ok	ok	462.8540	66.265	0.072069	19.71	65.925	11.178	17494767.802672	8	461.3730	5.96179e-05	7.50331e-04
2023/12/14	20:23:02	ok	ok	462.8880	66.231	0.072069	19.67	65.982	11.159	16366731.309761	9	461.2347	6.12711e-05	7.21841e-04
2023/12/14	20:28:02	--	ok	462.6360	66.163	0.072069	19.56	66.081	11.101	18967084.946581	10	461.1086	5.97869e-05	6.87305e-04
2023/12/14	20:28:09	ok	ok	463.1580	66.327	0.072087	19.52	66.094	11.077	21362918.995621	10	461.5022	5.92991e-05	6.77199e-04
2023/12/14	20:33:09	ok	ok	462.9620	66.301	0.072087	19.49	66.151	11.068	18178504.394828	9	461.3599	6.22349e-05	7.07062e-04
2023/12/14	20:38:09	ok	ok	462.8220	66.252	0.072087	19.46	66.169	11.054	18173798.798704	9	461.1936	6.46776e-05	7.35649e-04
2023/12/14	20:43:09	ok	ok	462.8240	66.217	0.072087	19.43	66.133	11.028	18235359.621555	9	461.1573	6.28201e-05	7.12351e-04
2023/12/14	20:48:09	ok	ok	462.9940	66.161	0.072087	19.44	65.945	11.006	18371536.451647	9	461.0716	6.30644e-05	7.00059e-04
2023/12/14	20:53:09	--	ok	462.6660	66.150	0.072087	19.53	66.012	11.072	20257973.404711	9	461.0540	6.22205e-05	7.59234e-04
2023/12/14	20:53:16	ok	ok	462.9660	66.294	0.072103	19.52	65.986	11.059	21432788.942799	9	461.4465	5.95400e-05	6.84674e-04
2023/12/14	20:58:16	ok	ok	462.9500	66.260	0.072103	19.56	65.867	11.065	20339014.598874	9	461.2930	6.28672e-05	7.10590e-04
2023/12/14	21:03:16	--	ok	462.7480	66.241	0.072103	19.60	65.895	11.098	18538913.346907	9	461.1949	6.30233e-05	7.10443e-04
2023/12/14	21:03:23	--	ok	463.2260	66.323	0.072115	19.60	65.853	11.091	19365301.488574	9	461.4808	6.15234e-05	7.12874e-04
2023/12/14	21:03:30	ok	ok	462.9000	66.197	0.072104	19.52	65.893	11.044	20092092.525364	9	461.2071	6.16993e-05	7.02307e-04
2023/12/14	21:08:30	ok	ok	463.0180	66.196	0.072104	19.58	65.968	11.101	20178897.495251	9	461.1663	6.27516e-05	7.12956e-04
2023/12/14	21:13:30	--	ok	462.7860	66.152	0.072104	19.58	65.916	11.093	17934287.480663	8	461.1668	5.87310e-05	7.48870e-04
2023/12/14	21:13:37	ok	ok	462.9040	66.232	0.072115	19.61	65.856	11.102	18927381.101464	9	461.2611	6.39078e-05	7.20335e-04
2023/12/14	21:18:37	ok	ok	462.8200	66.180	0.072115	19.54	66.026	11.083	17598456.593677	8	461.1974	6.06815e-05	7.53722e-04
2023/12/14	21:23:37	ok	ok	462.8200	66.161	0.072115	19.57	66.040	11.105	18275509.537053	9	461.0741	6.32830e-05	7.12176e-04
2023/12/14	21:28:37	--	ok	462.7120	66.114	0.072115	19.47	66.067	11.045	17900760.585472	8	461.0340	6.01631e-05	7.16115e-04
2023/12/14	21:28:44	ok	ok	462.9720	66.227	0.072129	19.46	66.105	11.043	20171321.994302	8	461.2861	6.08548e-05	7.27078e-04
2023/12/14	21:33:44	ok	ok	462.8900	66.189	0.072129	19.40	66.236	11.027	17383031.983133	10	461.1304	6.23627e-05	7.15742e-04
2023/12/14	21:38:44	--	ok	462.6340	66.157	0.072129	19.30	66.302	10.974	19778506.736274	9	461.0378	6.37099e-05	7.46374e-04
2023/12/14	21:38:51	ok	ok	463.1360	66.332	0.072147	19.30	66.325	10.977	22264605.159014	10	461.4551	6.19368e-05	7.10640e-04
2023/12/14	21:43:51	ok	ok	463.0780	66.283	0.072147	19.32	66.360	10.994	17784311.614043	10	461.2891	6.40783e-05	7.19412e-04
2023/12/14	21:48:51	ok	ok	463.1060	66.268	0.072147	19.44	66.040	11.021	17983194.337461	9	461.3049	6.37583e-05	7.35950e-04
2023/12/14	21:53:51	ok	ok	462.8320	66.218	0.072147	19.52	66.114	11.081	18858948.811592	10	461.2066	6.27855e-05	7.16363e-04
2023/12/14	21:58:51	ok	ok	463.0140	66.188	0.072147	19.52	66.168	11.090	20084285.348469	8	461.2095	6.06215e-05	7.18490e-04
2023/12/14	22:03:51	--	ok	462.7980	66.147	0.072147	19.53	66.151	11.096	18382372.707413	9	461.0566	6.33997e-05	7.44385e-04
2023/12/14	22:03:58	ok	ok	463.0120	66.228	0.072157	19.54	66.067	11.090	17616056.988903	9	461.2867	6.22420e-05	6.84765e-04
2023/12/14	22:08:58	ok	ok	462.9060	66.185	0.072157	19.53	66.076	11.083	18069669.805315	9	461.1751	6.26599e-05	7.06457e-04
2023/12/14	22:13:58	ok	ok	462.8580	66.162	0.072157	19.60	66.023	11.119	19747983.060343	8	461.1937	6.14371e-05	7.43426e-04
2023/12/14	22:18:58	--	ok	462.6460	66.123	0.072157	19.56	66.133	11.110	18598917.333276	8	461.0840	6.01194e-05	7.33006e-04
2023/12/14	22:19:05	ok	ok	463.1420	66.288	0.072174	19.57	66.123	11.119	20066318.731027	9	461.3903	6.32650e-05	6.99922e-04
2023/12/14	22:24:05	ok	ok	463.0840	66.235	0.072174	19.47	66.278	11.080	17252915.860224	10	461.2248	6.35465e-05	7.29928e-04
2023/12/14	22:29:05	ok	ok	462.9380	66.181	0.072174	19.42	66.279	11.044	17317522.748136	9	461.0667	6.60941e-05	7.46034e-04
2023/12/14	22:34:05	--	ok	462.6900	66.132	0.072174	19.32	66.339	10.990	17612891.413716	9	461.0268	6.37653e-05	7.15955e-04
2023/12/14	22:34:12	ok	ok	463.0580	66.285	0.072189	19.32	66.456	11.010	19384999.167928	10	461.3456	6.25467e-05	6.91869e-04
2023/12/14	22:39:12	ok	ok	462.9700	66.246	0.072189	19.33	66.383	11.006	17877350.387826	10	461.2215	6.45394e-05	7.03973e-04
2023/12/14	22:44:12	ok	ok	462.9740	66.206	0.072189	19.36	66.218	10.998	16024380.842350	9	461.1482	6.47876e-05	7.49993e-04
2023/12/14	22:49:12	ok	ok	462.9880	66.164	0.072189	19.46	66.181	11.056	15551965.705428	9	461.1328	6.35882e-05	7.19700e-04
2023/12/14	22:54:12	--	ok	462.7800	66.143	0.072189	19.50	66.136	11.074	17293179.417983	8	461.1074	6.10083e-05	7.32898e-04
2023/12/14	22:54:19	ok	ok	463.0420	66.265	0.0722	19.52	66.104	11.079	20017853.916489	9	461.3624	6.23033e-05	7.00078e-04
2023/12/14	22:59:18	ok	ok	463.0880	66.218	0.0722	19.52	66.159	11.088	18807056.072175	9	461.1947	6.45002e-05	7.43092e-04
2023/12/14	23:04:18	ok	ok	462.8420	66.180	0.0722	19.57	66.050	11.107	18007095.949746	9	461.1619	6.32893e-05	7.31372e-04
2023/12/14	23:09:18	--	ok	462.7660	66.152	0.0722	19.56	66.058	11.097	16850529.204422	8	461.1333	6.00223e-05	7.17367e-04
2023/12/14	23:09:26	ok	ok	463.2000	66.243	0.072211	19.57	66.072	11.110	20269377.067751	10	461.2772	6.42754e-05	7.03392e-04
2023/12/14	23:14:25	ok	ok	462.8280	66.194	0.072211	19.56	66.154	11.114	19231254.518527	8	461.2892	5.95032e-05	7.37901e-04
2023/12/14	23:19:25	ok	ok	463.0060	66.174	0.072211	19.57	66.146	11.123	20820288.120406	8	461.2112	6.03646e-05	7.25523e-04
2023/12/14	23:24:25	ok	ok	462.9100	66.135	0.072211	19.43	66.334	11.062	18080782.842110	8	461.0576	6.07416e-05	7.28736e-04
2023/12/14	23:29:25	--	ok	462.6200	66.101	0.072211	19.37	66.378	11.033	20731152.302423	8	460.9388	6.26189e-05	7.15830e-04
2023/12/14	23:29:32	ok	ok	463.1180	66.238	0.07223	19.33	66.383	11.006	18496986.086014	8	461.3222	6.19527e-05	7.19056e-04
2023/12/14	23:34:32	ok	ok	462.9440	66.214	0.07223	19.34	66.461	11.028	17005371.389776	9	461.1209	6.48620e-05	7.54275e-04
2023/12/14	23:39:32	ok	ok	463.0500	66.160	0.07223	19.36	66.270	11.006	19318681.141122	10	461.0918	6.30426e-05	6.97904e-04
2023/12/14	23:44:32	--	ok	462.6700	66.126	0.07223	19.43	66.206	11.041	18130271.648822	9	461.0247	6.38172e-05	7.30678e-04
2023/12/14	23:44:39	ok	ok	463.0320	66.264	0.072246	19.40	66.288	11.035	20644205.267689	9	461.3869	6.14746e-05	7.07695e-04
2023/12/14	23:49:39	ok	ok	463.0080	66.234	0.072246	19.49	66.133	11.065	18518656.774248	9	461.3332	6.05977e-05	7.21865e-04
2023/12/14	23:54:39	ok	ok	462.9900	66.209	0.072246	19.52	66.210	11.097	21278022.276827	10	461.2308	6.22178e-05	7.10877e-04
2023/12/14	23:59:39	ok	ok	462.8520	66.155	0.072246	19.53	66.140	11.094	21772969.981956	9	461.1403	6.36331e-05	7.07529e-04
2023/12/15	00:04:39	ok	ok	462.8760	66.136	0.072246	19.56	66.261	11.131	21488462.501619	9	461.0470	6.35146e-05	7.30777e-04
2023/12/15	00:09:39	--	ok	462.7480	66.115	0.072246	19.53	66.268	11.115	21642868.845998	8	461.0465	6.10307e-05	7.35845e-04
2023/12/15	00:09:46	ok	ok	462.9480	66.196	0.072258	19.58	66.178	11.137	19576895.186053	10	461.2570	6.18559e-05	6.87794e-04
2023/12/15	00:14:46	--	ok	462.7260	66.146	0.072258	19.44	66.232	11.054	18919577.122566	8	461.2015	6.03905e-05	7.47260e-04
2023/12/15	00:14:53	ok	ok	462.9700	66.254	0.072272	19.44	66.307	11.066	17024848.794550	9	461.3864	6.17489e-05	6.89102e-04
2023/12/15	00:19:53	ok	ok	463.1740	66.218	0.072272	19.40	66.342	11.044	17876509.041192	9	461.2798	6.12243e-05	7.56017e-04
2023/12/15	00:24:53	ok	ok	462.8680	66.184	0.072272	19.32	66.456	11.010	17054822.432858	10	461.1092	6.48453e-05	6.98479e-04
2023/12/15	00:29:53	--	ok	462.7480	66.158	0.072272	19.27	66.384	10.968	15874326.045804	9	461.0347	6.36031e-05	7.42705e-04
2023/12/15	00:30:00	ok	ok	463.0320	66.245	0.072284	19.26	66.319	10.949	17210187.957582	10	461.2827	6.29642e-05	6.69092e-04
2023/12/15	00:35:00	ok	ok	462.9760	66.215	0.072284	19.23	66.471	10.955	16965478.122811	10	461.1537	6.48745e-05	7.40153e-04
2023/12/15	00:40:00	ok	ok	462.9740	66.170	0.072284	19.26	66.360	10.956	17704508.885277	10	461.1183	6.36563e-05	7.04571e-04
2023/12/15	00:45:00	ok	ok	462.9800	66.152	0.072284	19.32	66.328	10.988	16185131.864662	9	461.0884	6.40871e-05	7.40045e-04
2023/12/15	00:50:00	ok	ok	462.8260	66.116	0.072284	19.34	66.268	10.996	17392441.595026	10	460.9693	6.39419e-05	6.90436e-04
2023/12/15	00:55:00	ok	ok	462.9240	66.106	0.072284	19.40	66.342	11.044	17727053.097312	9	460.9518	6.31863e-05	7.10773e-04
2023/12/15	01:00:00	--	ok	462.6860	66.092	0.072284	19.42	66.268	11.042	15116158.234121	9	460.8722	6.32562e-05	7.39185e-04
2023/12/15	01:00:08	ok	ok	463.0300	66.169	0.072299	19.44	66.220	11.052	17196128.550407	9	461.1681	6.45494e-05	7.17110e-04
2023/12/15	01:05:07	--	ok	462.7780	66.147	0.072299	19.40	66.329	11.042	14971421.777136	9	461.0881	6.31543e-05	7.12992e-04
2023/12/15	01:05:15	ok	ok	463.1180	66.234	0.07231	19.43	66.314	11.059	16631554.735774	10	461.2821	6.38671e-05	6.98775e-04
2023/12/15	01:10:14	ok	ok	463.0020	66.201	0.07231	19.42	66.268	11.042	17591516.958917	10	461.1731	6.38372e-05	7.42098e-04
2023/12/15	01:15:14	--	ok	462.6880	66.138	0.07231	19.43	66.165	11.034	17797517.348730	9	461.0931	6.44649e-05	7.53693e-04
2023/12/15	01:15:21	ok	ok	463.1660	66.280	0.072325	19.39	66.275	11.024	19983642.438178	10	461.3885	6.44662e-05	7.24733e-04
2023/12/15	01:20:21	ok	ok	462.9500	66.250	0.072325	19.44	66.360	11.075	19222968.350956	9	461.3512	6.35204e-05	7.45175e-04
2023/12/15	01:25:21	ok	ok	462.8280	66.217	0.072325	19.29	66.545	11.005	16560094.541171	10	461.1767	6.52289e-05	7.50837e-04
2023/12/15	01:30:21	ok	ok	462.8380	66.162	0.072325	19.23	66.513	10.962	18776982.934974	10	461.0863	6.46404e-05	7.24914e-04
2023/12/15	01:35:21	--	ok	462.7960	66.130	0.072325	19.19	66.506	10.933	16787471.343646	9	461.0481	6.04254e-05	7.35943e-04
2023/12/15	01:35:28	ok	ok	463.0640	66.205	0.072335	19.20	66.554	10.950	18278115.367724	10	461.2260	6.28495e-05	7.19822e-04
2023/12/15	01:40:28	ok	ok	462.9080	66.172	0.072335	19.26	66.351	10.954	17586635.421342	9	461.1393	6.36749e-05	7.19657e-04
2023/12/15	01:45:28	ok	ok	462.9740	66.140	0.072335	19.34	66.300	11.001	16523845.049652	9	461.0909	6.30292e-05	7.42729e-04
2023/12/15	01:50:28	ok	ok	462.8960	66.129	0.072335	19.39	66.339	11.035	16164944.916996	10	460.9974	6.38209e-05	7.15347e-04
2023/12/15	01:55:28	ok	ok	462.9380	66.099	0.072335	19.39	66.275	11.024	16856989.337757	9	461.0129	6.18390e-05	7.16084e-04
2023/12/15	02:00:28	--	ok	462.5840	66.092	0.072335	19.42	66.291	11.046	15579095.905744	8	460.9074	6.30467e-05	7.76676e-04
2023/12/15	02:00:35	ok	ok	463.0700	66.232	0.072356	19.42	66.291	11.046	16069837.778182	9	461.3078	6.34054e-05	7.06400e-04
2023/12/15	02:05:35	ok	ok	462.9000	66.177	0.072356	19.46	66.246	11.066	16401786.305451	9	461.1893	6.38997e-05	7.75478e-04
2023/12/15	02:10:35	ok	ok	462.9740	66.151	0.072356	19.42	66.279	11.044	17459897.158158	8	461.1714	6.20340e-05	7.35616e-04
2023/12/15	02:15:35	ok	ok	462.8960	66.113	0.072356	19.46	66.297	11.075	15339801.094752	10	461.2110	6.29131e-05	1.38939e-03
2023/12/15	02:20:35	--	ok	462.7420	66.097	0.072356	19.32	66.529	11.022	15937536.499222	8	460.9905	6.10164e-05	7.69692e-04
2023/12/15	02:20:42	ok	ok	463.0180	66.165	0.072369	19.36	66.503	11.045	21224531.102125	9	461.2072	6.20136e-05	7.06663e-04
2023/12/15	02:25:42	ok	ok	462.8740	66.126	0.072369	19.27	66.426	10.975	22575641.641110	9	461.0535	6.34252e-05	7.18611e-04
2023/12/15	02:30:42	--	ok	462.7880	66.108	0.072369	19.19	66.581	10.946	21787884.322479	9	460.9484	6.35940e-05	7.59660e-04
2023/12/15	02:30:49	ok	ok	462.9500	66.165	0.072379	19.20	66.520	10.944	18885509.029786	10	461.1515	6.34763e-05	7.05610e-04
2023/12/15	02:35:49	ok	ok	462.9020	66.126	0.072379	19.14	66.639	10.928	15181262.231290	9	461.0303	6.44070e-05	7.47844e-04
2023/12/15	02:40:49	ok	ok	462.8000	66.113	0.072379	19.23	66.387	10.941	17134294.736681	8	461.0798	6.13033e-05	7.65934e-04
2023/12/15	02:45:49	--	ok	462.7900	66.106	0.072379	19.27	66.415	10.973	15051497.890092	9	460.9290	6.50625e-05	7.56652e-04
2023/12/15	02:45:56	ok	ok	462.8920	66.163	0.072389	19.30	66.366	10.984	18724221.066134	10	461.1321	6.34925e-05	6.93282e-04
2023/12/15	02:50:56	ok	ok	462.9580	66.127	0.072389	19.26	66.360	10.956	13672505.396573	10	460.9506	6.57272e-05	7.10247e-04
2023/12/15	02:55:56	--	ok	462.5740	66.108	0.072389	19.37	66.325	11.024	16615573.005629	9	460.9790	6.37467e-05	7.34743e-04
2023/12/15	02:56:04	ok	ok	463.0900	66.266	0.072411	19.36	66.293	11.010	19525011.027139	10	461.3931	6.16446e-05	7.17909e-04
2023/12/15	03:01:03	ok	ok	462.9420	66.201	0.072411	19.36	66.206	10.996	19488315.868944	9	461.2960	6.15090e-05	7.22006e-04
2023/12/15	03:06:03	ok	ok	462.9980	66.182	0.072411	19.39	66.316	11.031	16833227.081618	10	461.1481	6.48526e-05	7.09911e-04
2023/12/15	03:11:03	ok	ok	462.8860	66.144	0.072411	19.40	66.319	11.040	18672613.798168	8	461.2062	5.93852e-05	7.43533e-04
2023/12/15	03:16:03	ok	ok	462.8820	66.118	0.072411	19.32	66.403	11.001	16557872.635287	9	461.0622	6.01466e-05	7.64991e-04
2023/12/15	03:21:03	--	ok	462.7760	66.091	0.072411	19.23	66.452	10.952	17602191.055885	10	460.8788	6.38168e-05	7.31325e-04
2023/12/15	03:21:11	ok	ok	462.8200	66.131	0.072421	19.23	66.494	10.959	17729221.584434	9	461.1282	6.16610e-05	7.08127e-04
2023/12/15	03:26:10	ok	ok	462.8480	66.115	0.072421	19.22	66.503	10.952	15956877.673852	9	461.0561	6.27775e-05	7.13624e-04
2023/12/15	03:31:10	--	ok	462.7700	66.105	0.072421	19.16	66.600	10.932	17055894.625243	9	460.9641	6.30225e-05	7.51554e-04
2023/12/15	03:31:17	ok	ok	462.9400	66.150	0.072433	19.13	66.552	10.905	17262268.009242	10	461.1192	6.29036e-05	7.23057e-04
2023/12/15	03:36:17	ok	ok	462.8620	66.126	0.072433	19.20	66.403	10.925	17930456.905345	9	461.1112	6.29364e-05	7.41589e-04
2023/12/15	03:41:17	ok	ok	462.9260	66.112	0.072433	19.32	66.305	10.985	15912716.976129	9	460.9833	6.46369e-05	7.44506e-04
2023/12/15	03:46:17	--	ok	462.5900	66.098	0.072433	19.36	66.366	11.022	15892093.331792	9	460.9647	6.30803e-05	7.13908e-04
2023/12/15	03:46:24	ok	ok	463.1980	66.243	0.072453	19.34	66.361	11.011	18886331.800072	10	461.3567	6.29366e-05	7.11785e-04
2023/12/15	03:51:24	ok	ok	463.0360	66.217	0.072453	19.39	66.316	11.031	15182597.977307	10	461.2241	6.38442e-05	7.28023e-04
2023/12/15	03:56:24	ok	ok	462.9860	66.143	0.072453	19.42	66.311	11.049	15010237.662619	10	461.1436	6.37945e-05	7.36103e-04
2023/12/15	04:01:24	ok	ok	462.9220	66.130	0.072453	19.42	66.268	11.042	15444750.375666	9	461.0661	6.41361e-05	7.48630e-04
2023/12/15	04:06:24	ok	ok	462.8960	66.107	0.072453	19.47	66.268	11.079	15783170.736035	9	461.0327	6.39121e-05	7.49817e-04
2023/12/15	04:11:24	--	ok	462.7500	66.093	0.072453	19.43	66.387	11.071	16512068.187096	8	461.0193	6.05804e-05	7.73923e-04
2023/12/15	04:11:31	ok	ok	462.8040	66.146	0.072465	19.39	66.392	11.044	19149137.829809	9	461.1971	6.21571e-05	7.31263e-04
2023/12/15	04:16:31	--	ok	462.6740	66.119	0.072465	19.33	66.415	11.011	17038325.919197	8	461.1155	6.11824e-05	7.61406e-04
2023/12/15	04:16:38	--	ok	463.2380	66.259	0.072481	19.37	66.465	11.047	19803438.571512	11	461.4134	6.01592e-05	6.86772e-04
2023/12/15	04:16:46	ok	ok	462.8980	66.131	0.072469	19.30	66.484	11.004	17335989.076562	10	461.1374	6.30905e-05	6.78106e-04
2023/12/15	04:21:45	--	ok	462.7840	66.130	0.072469	19.30	66.548	11.014	16984870.151892	9	461.0630	6.45313e-05	7.49267e-04
2023/12/15	04:21:52	ok	ok	463.0940	66.196	0.07248	19.32	66.456	11.010	17626042.579041	10	461.2866	6.28566e-05	7.15915e-04
2023/12/15	04:26:52	ok	ok	462.9360	66.142	0.07248	19.23	66.567	10.971	14910608.316610	8	461.2181	6.10249e-05	7.38512e-04
2023/12/15	04:31:52	ok	ok	462.8880	66.136	0.07248	19.32	66.421	11.004	16474137.731123	8	461.1852	5.98763e-05	7.40597e-04
2023/12/15	04:36:52	ok	ok	462.8440	66.120	0.07248	19.39	66.252	11.021	17327586.281547	9	461.0590	6.37969e-05	7.57462e-04
2023/12/15	04:41:52	--	ok	462.7140	66.097	0.07248	19.43	66.421	11.076	16477050.031349	8	461.0424	6.04237e-05	7.56076e-04
2023/12/15	04:41:59	ok	ok	462.9040	66.184	0.072494	19.43	66.369	11.068	17819825.052727	9	461.3030	6.22623e-05	6.95720e-04
2023/12/15	04:46:59	--	ok	462.7680	66.149	0.072494	19.42	66.397	11.064	17347408.137540	9	461.1547	6.34511e-05	7.40186e-04
2023/12/15	04:47:06	ok	ok	463.1200	66.243	0.072505	19.43	66.357	11.066	18765862.654139	10	461.4122	6.17174e-05	6.76508e-04
2023/12/15	04:52:06	ok	ok	462.8460	66.200	0.072505	19.46	66.361	11.086	17418202.730966	8	461.3716	6.07567e-05	7.35519e-04
2023/12/15	04:57:06	ok	ok	462.9160	66.170	0.072505	19.46	66.320	11.079	17062814.132233	10	461.2640	5.82796e-05	6.93316e-04
2023/12/15	05:02:06	ok	ok	462.8980	66.132	0.072505	19.50	66.261	11.095	17614811.294776	10	461.1873	5.94386e-05	7.05497e-04
2023/12/15	05:07:06	ok	ok	462.8480	66.106	0.072505	19.47	66.429	11.106	17015512.656119	8	461.1313	6.02514e-05	7.42724e-04
2023/12/15	05:12:06	--	ok	462.7320	66.091	0.072505	19.44	66.401	11.082	15511889.692217	8	461.0112	6.10623e-05	7.46483e-04
2023/12/15	05:12:13	ok	ok	462.8820	66.139	0.072518	19.37	66.465	11.047	17271322.126897	9	461.1959	6.33911e-05	7.27250e-04
2023/12/15	05:17:12	ok	ok	462.8220	66.117	0.072518	19.36	66.493	11.043	17398065.789699	9	461.0787	6.40260e-05	7.36370e-04
2023/12/15	05:22:12	ok	ok	463.0060	66.100	0.072518	19.32	66.636	11.039	15230316.355474	9	461.0094	6.41539e-05	7.44926e-04
2023/12/15	05:27:12	ok	ok	462.8240	66.090	0.072518	19.33	66.467	11.020	15235449.380843	9	460.9048	6.51633e-05	7.32883e-04
2023/12/15	05:32:12	--	ok	462.4580	66.083	0.072518	19.43	66.323	11.060	16327092.063864	9	460.8520	6.46148e-05	7.17381e-04
2023/12/15	05:32:19	ok	ok	462.9980	66.244	0.072545	19.43	66.387	11.071	17646051.463232	10	461.4043	6.24008e-05	6.92263e-04
2023/12/15	05:37:19	ok	ok	463.1280	66.198	0.072545	19.50	66.305	11.102	15812340.691958	9	461.3434	6.00332e-05	7.70262e-04
2023/12/15	05:42:19	ok	ok	463.0300	66.164	0.072545	19.49	66.343	11.100	16516917.975232	8	461.2613	6.13437e-05	7.67195e-04
2023/12/15	05:47:19	ok	ok	462.9020	66.133	0.072545	19.53	66.332	11.126	15718949.700808	9	461.1596	6.28044e-05	7.32939e-04
2023/12/15	05:52:19	--	ok	462.7940	66.104	0.072545	19.56	66.270	11.133	16048906.760426	8	461.1408	6.09940e-05	7.34551e-04
2023/12/15	05:52:26	ok	ok	463.0140	66.181	0.072555	19.53	66.342	11.128	15994376.488962	9	461.2915	6.20018e-05	7.06762e-04
2023/12/15	05:57:26	ok	ok	462.8920	66.152	0.072555	19.54	66.311	11.131	15449221.515956	9	461.1705	6.32915e-05	7.08660e-04
2023/12/15	06:02:26	ok	ok	462.8320	66.124	0.072555	19.60	66.297	11.166	16594711.087131	8	461.1796	6.05512e-05	7.54812e-04
2023/12/15	06:07:26	ok	ok	462.8620	66.099	0.072555	19.58	66.342	11.164	16448940.369990	8	461.0907	6.04170e-05	7.19390e-04
2023/12/15	06:12:26	--	ok	462.6260	66.086	0.072555	19.40	66.650	11.095	15620659.357568	9	461.0027	5.73781e-05	7.09688e-04
2023/12/15	06:12:33	ok	ok	462.9500	66.167	0.072573	19.40	66.680	11.101	16060005.016995	9	461.2782	6.17460e-05	7.12739e-04
2023/12/15	06:17:33	ok	ok	462.8900	66.128	0.072573	19.40	66.534	11.076	15532894.513699	9	461.1398	6.24148e-05	7.35135e-04
2023/12/15	06:22:33	ok	ok	462.8920	66.110	0.072573	19.33	66.639	11.049	16109279.339408	9	461.0362	6.30071e-05	7.53149e-04
2023/12/15	06:27:33	--	ok	462.6160	66.095	0.072573	19.43	66.474	11.085	15330653.756507	9	460.9626	6.34150e-05	7.48258e-04
2023/12/15	06:27:40	ok	ok	463.1100	66.218	0.072592	19.44	66.453	11.090	17187317.724704	9	461.3685	6.29011e-05	7.20735e-04
2023/12/15	06:32:39	ok	ok	462.9160	66.158	0.072592	19.37	66.465	11.047	19268900.343659	8	461.3150	6.06434e-05	7.61222e-04
2023/12/15	06:37:39	ok	ok	462.9840	66.127	0.072592	19.43	66.516	11.092	19650494.062852	9	461.1476	6.36636e-05	7.50844e-04
2023/12/15	06:42:39	--	ok	462.6680	66.118	0.072592	19.49	66.452	11.118	20982414.019539	8	461.1963	5.95525e-05	7.31651e-04
2023/12/15	06:42:46	ok	ok	463.1480	66.249	0.072609	19.50	66.462	11.129	18208856.963175	10	461.3807	6.34495e-05	6.95153e-04
2023/12/15	06:47:46	ok	ok	463.1360	66.184	0.072609	19.47	66.458	11.110	16847149.276376	10	461.2287	6.33855e-05	6.87026e-04
2023/12/15	06:52:46	ok	ok	463.0700	66.143	0.072609	19.52	66.476	11.141	15752420.132319	9	461.2201	6.19077e-05	6.99264e-04
2023/12/15	06:57:46	--	ok	463.2740	66.116	0.072609	19.46	66.520	11.112	14360093.507239	9	461.0790	6.25339e-05	7.00463e-04
2023/12/15	06:57:53	--	ok	462.6000	66.081	0.072595	19.49	66.503	11.127	16860129.003920	9	460.9030	6.15453e-05	6.75754e-04
2023/12/15	06:58:01	ok	ok	462.8800	66.133	0.072615	19.44	66.540	11.105	20721556.508472	9	461.2229	6.15731e-05	6.82238e-04
2023/12/15	07:03:00	ok	ok	462.8740	66.116	0.072615	19.50	66.442	11.125	19620012.470374	9	461.1024	6.44316e-05	7.12883e-04
2023/12/15	07:08:00	ok	ok	462.9020	66.104	0.072615	19.43	66.590	11.105	20613896.641629	9	461.0175	6.41550e-05	7.40508e-04
2023/12/15	07:13:00	ok	ok	462.8560	66.087	0.072615	19.30	66.705	11.040	19902857.535499	9	460.9320	6.42284e-05	7.20231e-04
2023/12/15	07:18:00	--	ok	462.5640	66.078	0.072615	19.23	66.740	10.999	20437178.762921	9	460.8473	6.28497e-05	7.04534e-04
2023/12/15	07:18:07	ok	ok	462.9340	66.159	0.072636	19.26	66.709	11.013	18169784.141052	9	461.2472	6.34344e-05	7.29597e-04
2023/12/15	07:23:07	ok	ok	462.8640	66.133	0.072636	19.36	66.621	11.065	15294769.068957	10	461.1268	6.37235e-05	7.53099e-04
2023/12/15	07:28:07	ok	ok	462.8900	66.105	0.072636	19.39	66.549	11.070	16918420.388571	9	461.0932	6.30703e-05	7.22260e-04
2023/12/15	07:33:07	--	ok	462.7100	66.095	0.072636	19.42	66.461	11.074	16242196.574311	9	461.0484	6.19597e-05	7.34430e-04
2023/12/15	07:33:14	ok	ok	463.1820	66.173	0.072651	19.42	66.502	11.081	18688207.634146	9	461.3406	6.15359e-05	7.08185e-04
2023/12/15	07:38:14	ok	ok	462.9140	66.140	0.072651	19.43	66.538	11.096	15567470.073339	9	461.2442	6.16033e-05	7.57007e-04
2023/12/15	07:43:14	ok	ok	462.8000	66.118	0.072651	19.49	66.452	11.118	14290321.576239	9	461.1106	6.35426e-05	7.23932e-04
2023/12/15	07:48:14	--	ok	462.7100	66.096	0.072651	19.47	66.481	11.114	15238924.331013	9	461.0897	6.26856e-05	7.18828e-04
2023/12/15	07:48:21	ok	ok	463.0340	66.167	0.072665	19.46	66.426	11.096	18203178.834524	9	461.3223	6.28388e-05	7.10673e-04
2023/12/15	07:53:21	ok	ok	462.8640	66.141	0.072665	19.50	66.462	11.129	16239872.675359	10	461.1756	6.48340e-05	7.65349e-04
2023/12/15	07:58:21	ok	ok	462.8000	66.120	0.072665	19.49	66.387	11.107	15221899.284835	9	461.1550	6.29526e-05	7.17757e-04
2023/12/15	08:03:21	ok	ok	462.8200	66.094	0.072665	19.36	66.769	11.089	16049763.167479	8	461.1080	6.00455e-05	7.22187e-04
2023/12/15	08:08:21	--	ok	462.7220	66.087	0.072665	19.32	66.654	11.042	16057322.209140	10	460.9654	6.02134e-05	7.20541e-04
2023/12/15	08:08:28	ok	ok	463.0820	66.145	0.072679	19.32	66.645	11.041	17469278.557350	10	461.2352	6.25194e-05	7.01010e-04
2023/12/15	08:13:28	ok	ok	462.8760	66.111	0.072679	19.29	66.705	11.032	16943532.718305	8	461.1973	6.04671e-05	7.46026e-04
2023/12/15	08:18:28	--	ok	462.7960	66.103	0.072679	19.39	66.497	11.061	16717468.345573	8	461.1669	5.85634e-05	7.20783e-04
2023/12/15	08:18:35	ok	ok	463.0700	66.150	0.072688	19.43	66.503	11.090	18641892.250308	11	461.3008	6.00484e-05	6.75953e-04
2023/12/15	08:23:35	ok	ok	462.9160	66.127	0.072688	19.43	66.474	11.085	16136506.418203	8	461.2542	5.97424e-05	7.40894e-04
2023/12/15	08:28:35	ok	ok	462.9640	66.108	0.072688	19.50	66.433	11.124	15115784.270266	8	461.1714	6.07476e-05	7.77057e-04
2023/12/15	08:33:35	--	ok	462.6580	66.087	0.072688	19.47	66.493	11.116	16083308.845227	9	460.9872	6.43626e-05	7.55751e-04
2023/12/15	08:33:42	ok	ok	462.9280	66.172	0.072705	19.44	66.506	11.099	16740004.450633	9	461.3713	6.22365e-05	6.99818e-04
2023/12/15	08:38:42	--	ok	463.3700	66.160	0.072705	19.52	66.424	11.133	15479167.091266	9	461.2696	6.35290e-05	7.28435e-04
2023/12/15	08:38:49	ok	ok	463.0680	66.149	0.072687	19.56	66.366	11.149	17487028.613870	9	461.3036	6.22001e-05	7.04547e-04
2023/12/15	08:43:48	ok	ok	462.9520	66.117	0.072687	19.50	66.442	11.125	17392953.275203	10	461.1403	6.32132e-05	7.10402e-04
2023/12/15	08:48:48	ok	ok	462.8080	66.104	0.072687	19.53	66.351	11.129	14731769.433603	9	461.1179	6.35381e-05	7.18930e-04
2023/12/15	08:53:48	--	ok	462.6480	66.089	0.072687	19.49	66.577	11.139	15251927.822522	9	461.0313	6.32182e-05	7.28501e-04
2023/12/15	08:53:55	--	ok	462.6120	66.085	0.072704	19.46	66.563	11.119	17943304.701934	9	461.0606	5.87894e-05	6.55855e-04
2023/12/15	08:54:02	ok	ok	463.0840	66.176	0.072723	19.42	66.673	11.110	23671428.402941	9	461.3288	6.36089e-05	7.19473e-04
2023/12/15	08:59:02	ok	ok	463.1280	66.143	0.072723	19.43	66.580	11.103	21882883.085144	9	461.2051	6.40416e-05	7.26088e-04
2023/12/15	09:04:02	ok	ok	463.0040	66.121	0.072723	19.34	66.746	11.075	23234617.896852	9	461.1440	6.30950e-05	7.25757e-04
2023/12/15	09:09:02	ok	ok	462.8200	66.098	0.072723	19.33	66.755	11.068	21298076.461246	9	461.0387	6.32467e-05	7.18632e-04
2023/12/15	09:14:02	--	ok	462.7140	66.087	0.072723	19.42	66.525	11.085	23012519.800227	9	461.0045	6.30132e-05	7.17362e-04
2023/12/15	09:14:09	ok	ok	463.0840	66.143	0.072737	19.36	66.557	11.054	24372888.560455	9	461.2504	6.26045e-05	7.14707e-04
2023/12/15	09:19:09	ok	ok	462.9740	66.132	0.072737	19.47	66.586	11.132	22235402.236674	9	461.2323	6.20701e-05	7.21809e-04
2023/12/15	09:24:09	ok	ok	462.8720	66.104	0.072737	19.53	66.543	11.161	22482715.291833	9	461.1531	6.25317e-05	7.14500e-04
2023/12/15	09:29:09	ok	ok	463.0800	66.096	0.072737	19.54	66.387	11.144	22700070.421614	9	461.2079	5.59871e-05	7.14182e-04
2023/12/15	09:34:09	--	ok	462.6500	66.085	0.072737	19.57	66.517	11.185	22553794.206777	9	460.9515	6.42514e-05	7.32870e-04
2023/12/15	09:34:16	ok	ok	463.1580	66.159	0.072754	19.50	66.474	11.131	23222705.657121	9	461.2971	6.42630e-05	7.13240e-04
2023/12/15	09:39:16	ok	ok	463.0100	66.126	0.072754	19.58	66.412	11.176	20412883.083260	9	461.2174	6.38706e-05	7.38849e-04
2023/12/15	09:44:16	ok	ok	462.8940	66.106	0.072754	19.61	66.375	11.189	19597625.601595	9	461.1483	6.27279e-05	7.14631e-04
2023/12/15	09:49:16	--	ok	462.7960	66.093	0.072754	19.65	66.406	11.221	22022127.640574	9	461.0572	6.32409e-05	6.74247e-04
2023/12/15	09:49:23	ok	ok	463.0140	66.126	0.072764	19.57	66.444	11.173	22651892.203082	9	461.2317	6.31144e-05	7.11986e-04
2023/12/15	09:54:23	ok	ok	462.8380	66.114	0.072764	19.61	66.493	11.209	20955360.495153	9	461.1532	6.29005e-05	7.32501e-04
2023/12/15	09:59:23	ok	ok	463.0220	66.098	0.072764	19.67	66.461	11.240	20175529.599716	9	461.0958	6.24390e-05	7.10680e-04
2023/12/15	10:04:23	ok	ok	462.8460	66.087	0.072764	19.67	66.438	11.237	19608508.831596	9	460.9852	6.43347e-05	7.00810e-04
2023/12/15	10:09:23	ok	ok	462.8760	66.085	0.072764	19.73	66.479	11.281	22264189.253270	9	460.9722	6.22745e-05	6.99151e-04
2023/12/15	10:14:23	--	ok	462.7100	66.077	0.072764	19.74	66.513	11.295	19787396.098744	9	460.8913	6.21103e-05	6.91533e-04
2023/12/15	10:14:30	ok	ok	462.9320	66.106	0.072779	19.73	66.470	11.279	21780339.030810	9	461.1668	6.26289e-05	6.97388e-04
2023/12/15	10:19:30	--	ok	462.7280	66.092	0.072779	19.65	66.584	11.251	19591446.233165	10	461.2379	5.30263e-05	8.76163e-04
2023/12/15	10:19:37	ok	ok	463.0340	66.150	0.072792	19.67	66.586	11.262	17941014.857928	9	461.3281	6.23799e-05	7.11652e-04
2023/12/15	10:24:37	ok	ok	462.8800	66.116	0.072792	19.63	66.719	11.256	19015088.184198	8	461.2046	6.04819e-05	7.45395e-04
2023/12/15	10:29:37	ok	ok	462.8260	66.100	0.072792	19.58	66.648	11.216	19542102.681909	8	461.1427	6.02403e-05	7.44015e-04
2023/12/15	10:34:37	ok	ok	462.9800	66.090	0.072792	19.67	66.545	11.255	18619656.618202	8	461.0783	6.07551e-05	7.38989e-04
2023/12/15	10:39:37	--	ok	462.7720	66.085	0.072792	19.77	66.508	11.314	21034248.490215	8	461.0144	6.11955e-05	7.03447e-04
2023/12/15	10:39:44	ok	ok	462.8980	66.117	0.072803	19.77	66.497	11.312	16624042.310951	9	461.2038	6.30006e-05	7.03085e-04
2023/12/15	10:44:43	--	ok	462.7500	66.089	0.072803	19.75	66.503	11.302	15116708.353560	8	461.1258	6.09284e-05	7.26695e-04
2023/12/15	10:44:51	ok	ok	463.0500	66.139	0.072815	19.73	66.595	11.300	22902499.789462	9	461.3430	6.18589e-05	6.90224e-04
2023/12/15	10:49:50	ok	ok	463.0060	66.121	0.072815	19.80	66.481	11.327	20456586.027659	9	461.2144	6.33576e-05	6.94670e-04
2023/12/15	10:54:50	ok	ok	462.9260	66.103	0.072815	19.84	66.497	11.358	18482788.492773	9	461.1163	6.51477e-05	7.42596e-04
2023/12/15	10:59:50	ok	ok	462.8800	66.094	0.072815	19.92	66.458	11.408	18399883.949570	9	461.0822	6.40929e-05	7.27092e-04
2023/12/15	11:04:50	--	ok	462.7720	66.089	0.072815	19.94	66.452	11.416	18841411.866380	9	461.1728	5.59250e-05	6.92855e-04
2023/12/15	11:04:57	ok	ok	463.0100	66.115	0.072827	19.95	66.474	11.429	20466086.022993	8	461.2995	6.05426e-05	7.10233e-04
2023/12/15	11:09:57	ok	ok	463.1260	66.105	0.072827	20.04	66.508	11.494	17284962.693881	8	461.2455	5.94094e-05	7.00080e-04
2023/12/15	11:14:57	--	ok	462.6800	66.092	0.072827	20.01	66.516	11.475	19521044.813441	8	461.1068	6.06022e-05	7.14347e-04
2023/12/15	11:15:04	ok	ok	463.0220	66.147	0.072842	20.03	66.571	11.496	19701605.526216	8	461.4330	6.02560e-05	6.96028e-04
2023/12/15	11:20:04	ok	ok	463.0800	66.128	0.072842	20.05	66.595	11.518	17280594.600196	8	461.3118	6.00066e-05	7.46296e-04
2023/12/15	11:25:04	ok	ok	462.9400	66.110	0.072842	20.04	66.563	11.503	19442018.442069	8	461.2323	5.91085e-05	7.42244e-04
2023/12/15	11:30:04	--	ok	462.7780	66.095	0.072842	20.08	66.622	11.542	17486602.397122	8	461.1482	6.10059e-05	7.34582e-04
2023/12/15	11:30:11	ok	ok	463.1640	66.120	0.072853	20.04	66.552	11.501	20248050.359921	9	461.3135	6.16474e-05	6.89244e-04
2023/12/15	11:35:11	--	ok	463.2080	66.107	0.072853	20.11	66.488	11.537	18350116.613296	8	461.2609	5.98353e-05	7.17247e-04
2023/12/15	11:35:18	--	ok	462.7500	66.083	0.072843	20.04	66.563	11.503	18469294.943603	8	461.0143	6.17073e-05	6.77868e-04
2023/12/15	11:35:26	ok	ok	462.9100	66.097	0.072855	19.91	66.668	11.434	20770195.123057	8	461.2050	6.03695e-05	7.04013e-04
2023/12/15	11:40:25	ok	ok	462.9120	66.098	0.072855	20.09	66.529	11.535	17506444.881392	8	461.1810	6.04842e-05	7.20232e-04
2023/12/15	11:45:25	ok	ok	462.9080	66.091	0.072855	20.14	66.535	11.565	18375117.779378	7	461.1794	5.67798e-05	7.27081e-04
2023/12/15	11:50:25	--	ok	462.7060	66.082	0.072855	20.15	66.517	11.571	16306878.289066	8	461.0517	5.89876e-05	6.78693e-04
2023/12/15	11:50:33	ok	ok	463.1180	66.122	0.07287	20.15	66.538	11.575	19837408.741670	8	461.3568	5.87176e-05	6.86845e-04
2023/12/15	11:55:32	ok	ok	462.9620	66.101	0.07287	20.19	66.439	11.586	17696579.591036	9	461.1507	6.28448e-05	7.06333e-04
2023/12/15	12:00:32	--	ok	462.7800	66.089	0.07287	20.18	66.490	11.586	17399116.412189	8	461.1092	6.05710e-05	7.08610e-04
2023/12/15	12:00:39	ok	ok	462.9600	66.111	0.072881	20.19	66.502	11.597	20447269.585609	8	461.3564	5.85204e-05	6.86346e-04
2023/12/15	12:05:39	ok	ok	463.0680	66.098	0.072881	20.22	66.476	11.612	17250706.769217	8	461.2312	6.01983e-05	6.85106e-04
2023/12/15	12:10:39	--	ok	462.7980	66.093	0.072881	20.19	66.554	11.606	21061112.595707	8	461.1238	5.99229e-05	7.04557e-04
2023/12/15	12:10:46	ok	ok	462.9360	66.116	0.072891	20.24	66.508	11.627	21570974.081702	8	461.3330	6.03599e-05	6.89233e-04
2023/12/15	12:15:46	ok	ok	462.8420	66.100	0.072891	20.25	66.490	11.633	19734306.065695	8	461.2262	6.06333e-05	7.17600e-04
2023/12/15	12:20:46	ok	ok	462.8420	66.094	0.072891	20.24	66.543	11.633	19388017.966840	8	461.1221	6.00364e-05	7.01666e-04
2023/12/15	12:25:46	--	ok	462.5900	66.087	0.072891	20.26	66.557	11.654	20728897.663704	8	461.0694	5.84877e-05	7.00409e-04
2023/12/15	12:25:54	ok	ok	463.0760	66.140	0.072911	20.25	66.598	11.652	19867775.971712	8	461.4578	5.99130e-05	7.02486e-04
2023/12/15	12:30:53	ok	ok	463.0560	66.113	0.072911	20.29	66.529	11.669	19231457.582065	8	461.3221	6.00276e-05	7.01362e-04
2023/12/15	12:35:53	ok	ok	462.9240	66.101	0.072911	20.29	66.561	11.675	18001822.181528	8	461.2364	5.93539e-05	7.09213e-04
2023/12/15	12:40:53	--	ok	462.6260	66.097	0.072911	20.35	66.572	11.715	21357692.060144	9	461.2140	5.88639e-05	7.50262e-04
2023/12/15	12:41:00	ok	ok	463.1940	66.175	0.07293	20.32	66.452	11.675	19471088.123753	8	461.5347	5.95578e-05	6.88939e-04
2023/12/15	12:45:59	ok	ok	462.9600	66.125	0.07293	20.31	66.595	11.690	16039614.961259	8	461.3831	5.97506e-05	7.03553e-04
2023/12/15	12:50:59	ok	ok	462.8480	66.102	0.07293	20.26	66.664	11.673	19014094.004208	8	461.2667	6.01667e-05	7.00181e-04
2023/12/15	12:55:59	ok	ok	462.9520	66.093	0.07293	20.29	66.668	11.693	18645851.664143	9	461.2717	5.68117e-05	7.53043e-04
2023/12/15	13:00:59	--	ok	462.5680	66.087	0.07293	20.32	66.609	11.703	18578901.855063	8	461.0788	5.99415e-05	7.22605e-04
2023/12/15	13:01:06	ok	ok	463.1500	66.148	0.072951	20.32	66.641	11.709	21128840.892390	8	461.4433	6.16276e-05	7.15103e-04
2023/12/15	13:06:05	ok	ok	463.0800	66.121	0.072951	20.36	66.595	11.728	22123749.239328	8	461.3984	5.99108e-05	6.79371e-04
2023/12/15	13:11:05	ok	ok	462.9780	66.107	0.072951	20.40	66.531	11.746	20364029.308198	8	461.2887	6.04187e-05	7.09562e-04
2023/12/15	13:16:05	ok	ok	462.8680	66.094	0.072951	20.42	66.586	11.766	19831456.712454	9	461.1185	6.03731e-05	6.99237e-04
2023/12/15	13:21:05	--	ok	462.5860	66.087	0.072951	20.46	66.497	11.778	18263453.855856	8	461.0719	6.11770e-05	7.24410e-04
2023/12/15	13:21:12	--	ok	463.2300	66.141	0.072972	20.43	66.545	11.768	19502155.154979	8	461.4441	5.96059e-05	6.74585e-04
2023/12/15	13:21:20	ok	ok	462.9620	66.097	0.072961	20.31	66.595	11.690	21740681.827496	8	461.2748	5.78901e-05	7.00349e-04
2023/12/15	13:26:19	--	ok	462.7240	66.094	0.072961	20.46	66.604	11.797	20018303.401045	9	461.1269	6.00578e-05	7.33274e-04
2023/12/15	13:26:26	ok	ok	463.1840	66.138	0.072974	20.45	66.603	11.788	19556178.820558	8	461.4748	5.85139e-05	6.89951e-04
2023/12/15	13:31:26	--	ok	463.2060	66.113	0.072974	20.45	66.622	11.791	19043723.563167	9	461.3945	5.87085e-05	7.84061e-04
2023/12/15	13:31:33	ok	ok	462.8720	66.090	0.072964	20.49	66.590	11.815	20665141.767621	9	461.0780	6.02023e-05	7.34663e-04
2023/12/15	13:36:32	--	ok	462.7820	66.082	0.072964	20.49	66.516	11.802	19533941.574296	9	461.0092	6.04367e-05	7.07759e-04
2023/12/15	13:36:39	ok	ok	462.9320	66.097	0.072974	20.48	66.522	11.794	20467695.201648	9	461.2921	5.70711e-05	6.61035e-04
2023/12/15	13:41:39	--	ok	462.7340	66.091	0.072974	20.52	66.659	11.846	19041888.446917	9	461.2185	5.50468e-05	7.17967e-04
2023/12/15	13:41:46	ok	ok	463.0920	66.116	0.072987	20.52	66.554	11.827	21840626.820889	9	461.3659	6.08184e-05	6.69339e-04
2023/12/15	13:46:46	ok	ok	462.9220	66.103	0.072987	20.50	66.604	11.827	17730300.919112	8	461.2369	6.07399e-05	7.16390e-04
2023/12/15	13:51:46	ok	ok	463.0760	66.096	0.072987	20.53	66.630	11.851	17461202.926696	8	461.1824	5.90756e-05	6.85150e-04
2023/12/15	13:56:46	ok	ok	462.8060	66.088	0.072987	20.58	66.575	11.873	18777885.322120	9	461.0466	5.98333e-05	7.26321e-04
2023/12/15	14:01:46	--	ok	462.7140	66.059	0.072987	20.50	66.722	11.847	19459731.214646	11	461.0107	5.57790e-05	6.80774e-04
2023/12/15	14:01:53	ok	ok	462.9500	66.096	0.073002	20.52	66.691	11.851	19852976.662028	9	461.1759	6.02236e-05	6.80293e-04
2023/12/15	14:06:53	ok	ok	462.9200	66.090	0.073002	20.50	66.731	11.849	17054791.740109	9	461.0708	6.04516e-05	7.31241e-04
2023/12/15	14:11:53	--	ok	462.6280	66.069	0.073002	20.38	66.929	11.798	18735537.554027	10	461.0164	5.54798e-05	7.14110e-04
2023/12/15	14:12:01	ok	ok	463.0100	66.115	0.07302	20.38	66.854	11.785	21204402.002078	8	461.3662	5.87810e-05	6.99961e-04
2023/12/15	14:17:00	ok	ok	462.9800	66.101	0.07302	20.35	66.850	11.764	18124626.128697	8	461.2452	5.90289e-05	7.07398e-04
2023/12/15	14:22:00	ok	ok	462.9600	66.094	0.07302	20.48	66.682	11.822	16985750.503095	9	461.1001	5.99250e-05	7.18870e-04
2023/12/15	14:27:00	ok	ok	462.8220	66.084	0.07302	20.50	66.709	11.845	18526879.660339	9	461.0226	5.88116e-05	7.10922e-04
2023/12/15	14:32:00	--	ok	462.7280	66.059	0.07302	20.46	66.712	11.816	19000190.126367	9	460.9235	5.85748e-05	7.21316e-04
2023/12/15	14:32:07	ok	ok	463.0320	66.099	0.073033	20.48	66.758	11.836	20974320.529833	8	461.2821	5.85694e-05	7.00712e-04
2023/12/15	14:37:07	ok	ok	462.9180	66.088	0.073033	20.55	66.603	11.856	15344954.641001	9	461.1606	5.60606e-05	6.98747e-04
2023/12/15	14:42:07	--	ok	462.5140	66.077	0.073033	20.56	66.604	11.865	18678737.245444	10	461.0559	5.69217e-05	6.89305e-04
2023/12/15	14:42:14	ok	ok	463.1060	66.151	0.073057	20.58	66.627	11.882	19199984.735458	8	461.5702	5.93699e-05	7.06269e-04
2023/12/15	14:47:14	ok	ok	463.1660	66.117	0.073057	20.60	66.644	11.904	17990078.342771	8	461.4340	5.87793e-05	7.42176e-04
2023/12/15	14:52:14	ok	ok	462.9120	66.104	0.073057	20.60	66.696	11.913	17088617.176165	8	461.2908	5.96848e-05	7.43277e-04
2023/12/15	14:57:14	ok	ok	462.8000	66.092	0.073057	20.60	66.538	11.885	17732860.236422	8	461.1909	5.86351e-05	7.15908e-04
2023/12/15	15:02:14	--	ok	462.7160	66.075	0.073057	20.62	66.593	11.904	18717651.467732	9	461.0015	6.20309e-05	7.35406e-04
2023/12/15	15:02:21	ok	ok	463.1080	66.107	0.073071	20.53	66.682	11.861	19675449.472625	8	461.3093	6.07129e-05	7.16335e-04
2023/12/15	15:07:21	ok	ok	463.1960	66.101	0.073071	20.66	66.644	11.943	16178369.042195	8	461.2684	5.99224e-05	7.07793e-04
2023/12/15	15:12:21	--	ok	462.5940	66.091	0.073071	20.62	66.616	11.908	16277024.480504	8	461.1562	5.99520e-05	7.31718e-04
2023/12/15	15:12:28	ok	ok	463.1740	66.158	0.073092	20.63	66.659	11.927	19603983.396114	9	461.5803	5.80865e-05	6.65463e-04
2023/12/15	15:17:28	ok	ok	463.1400	66.124	0.073092	20.65	66.609	11.927	16701718.541578	8	461.4310	6.07693e-05	7.04377e-04
2023/12/15	15:22:28	ok	ok	463.1480	66.108	0.073092	20.65	66.609	11.927	17129831.884781	9	461.3534	5.98021e-05	7.05060e-04
2023/12/15	15:27:28	ok	ok	462.8160	66.096	0.073092	20.62	66.572	11.900	17687910.117950	9	461.1797	6.00450e-05	7.72501e-04
2023/12/15	15:32:28	ok	ok	462.9700	66.085	0.073092	20.49	66.856	11.862	17038091.632094	8	461.0975	5.99486e-05	7.54579e-04
2023/12/15	15:37:28	--	ok	462.6200	66.060	0.073092	20.42	66.851	11.813	15632662.483158	9	460.9259	5.88871e-05	7.09355e-04
2023/12/15	15:37:35	ok	ok	463.1300	66.115	0.07311	20.46	66.838	11.839	18802846.698081	8	461.4207	5.93905e-05	6.86091e-04
2023/12/15	15:42:35	ok	ok	462.8820	66.103	0.07311	20.50	66.751	11.853	15718179.734451	8	461.2561	5.93496e-05	6.90420e-04
2023/12/15	15:47:35	ok	ok	462.8820	66.091	0.07311	20.56	66.635	11.871	17197522.004338	9	461.1252	6.05801e-05	7.66094e-04
2023/12/15	15:52:35	--	ok	462.7440	66.084	0.07311	20.58	66.650	11.886	17313726.917255	9	461.0762	5.88676e-05	7.00130e-04
2023/12/15	15:52:42	ok	ok	463.1040	66.105	0.073123	20.60	66.590	11.894	18973501.701739	9	461.3541	5.91655e-05	7.11355e-04
2023/12/15	15:57:42	ok	ok	462.9300	66.096	0.073123	20.59	66.630	11.892	17458013.180429	9	461.1656	6.11529e-05	7.00099e-04
2023/12/15	16:02:42	ok	ok	462.8380	66.088	0.073123	20.62	66.645	11.913	19702353.351377	9	461.0756	6.13716e-05	7.24935e-04
2023/12/15	16:07:42	--	ok	462.7920	66.074	0.073123	20.62	66.680	11.920	17836214.113050	9	461.0468	5.79978e-05	7.20381e-04
2023/12/15	16:07:49	ok	ok	462.9140	66.097	0.073133	20.60	66.676	11.909	18448471.238080	9	461.1923	6.16268e-05	7.09879e-04
2023/12/15	16:12:49	ok	ok	462.8380	66.086	0.073133	20.62	66.604	11.906	18033963.258439	9	461.0905	6.01019e-05	7.36770e-04
2023/12/15	16:17:49	--	ok	462.6760	66.069	0.073133	20.62	66.668	11.917	17400982.290665	9	460.9878	5.94768e-05	7.00569e-04
2023/12/15	16:17:56	ok	ok	463.1720	66.113	0.073149	20.68	66.552	11.937	19691193.593696	8	461.4333	5.97393e-05	7.02020e-04
2023/12/15	16:22:56	ok	ok	463.1140	66.099	0.073149	20.63	66.682	11.931	17016790.260410	10	461.4347	5.34630e-05	7.09065e-04
2023/12/15	16:27:56	ok	ok	462.8820	66.086	0.073149	20.62	66.561	11.898	16509641.172680	9	461.1101	5.94353e-05	7.10220e-04
2023/12/15	16:32:56	--	ok	462.7760	66.072	0.073149	20.60	66.632	11.902	16062427.468341	9	461.0004	6.04807e-05	6.98736e-04
2023/12/15	16:33:03	ok	ok	463.0900	66.098	0.07316	20.60	66.644	11.904	17260594.338315	8	461.2847	6.04137e-05	7.12426e-04
2023/12/15	16:38:03	ok	ok	462.8960	66.079	0.07316	20.46	66.860	11.843	16672801.551325	9	461.2156	5.70612e-05	7.58865e-04
2023/12/15	16:43:03	ok	ok	462.9740	66.055	0.07316	20.42	66.864	11.816	15599977.575692	9	460.9434	6.07583e-05	7.32596e-04
2023/12/15	16:48:03	--	ok	462.5700	66.018	0.07316	20.38	66.854	11.785	15891854.736017	9	460.8279	6.00821e-05	6.97476e-04
2023/12/15	16:48:10	ok	ok	463.0720	66.108	0.073182	20.35	66.934	11.778	20496753.831467	8	461.3605	5.93607e-05	6.94395e-04
2023/12/15	16:53:10	ok	ok	462.8580	66.096	0.073182	20.45	66.795	11.822	17184147.869624	8	461.2461	6.13095e-05	7.27960e-04
2023/12/15	16:58:10	--	ok	462.7760	66.089	0.073182	20.48	66.758	11.836	17068845.302310	9	461.1773	5.72177e-05	7.05191e-04
2023/12/15	16:58:17	--	ok	463.3040	66.108	0.073193	20.49	66.644	11.824	21700019.777856	8	461.4265	5.96690e-05	6.87704e-04
2023/12/15	16:58:24	ok	ok	462.8620	66.065	0.073178	20.42	66.671	11.782	20168045.926609	8	461.0928	5.87247e-05	7.06876e-04
2023/12/15	17:03:24	--	ok	462.7960	66.062	0.073178	20.53	66.653	11.856	19062930.297744	9	461.0121	5.81285e-05	6.87946e-04
2023/12/15	17:03:31	ok	ok	462.9860	66.088	0.073187	20.53	66.630	11.851	19148205.504713	9	461.1579	6.15236e-05	6.89833e-04
2023/12/15	17:08:31	ok	ok	462.9500	66.077	0.073187	20.50	66.593	11.825	20297528.423536	9	461.0442	6.06927e-05	6.68301e-04
2023/12/15	17:13:31	--	ok	462.7580	66.053	0.073187	20.45	66.806	11.824	17821384.057537	9	460.9102	6.06607e-05	6.90936e-04
2023/12/15	17:13:39	ok	ok	463.0520	66.093	0.073199	20.46	66.796	11.831	17663528.350618	8	461.2136	6.06799e-05	7.28466e-04
2023/12/15	17:18:38	ok	ok	462.9560	66.079	0.073199	20.46	66.732	11.820	14595252.211380	9	461.0482	6.07924e-05	7.41692e-04
2023/12/15	17:23:38	--	ok	462.7960	66.050	0.073199	20.52	66.616	11.838	16059315.804652	9	460.9509	6.10418e-05	6.87355e-04
2023/12/15	17:23:45	ok	ok	463.0240	66.092	0.073209	20.52	66.616	11.838	16784098.125789	9	461.1611	6.10273e-05	6.85188e-04
2023/12/15	17:28:45	ok	ok	463.0420	66.082	0.073209	20.52	66.680	11.849	15795610.327047	8	461.0932	6.06678e-05	7.45978e-04
2023/12/15	17:33:45	--	ok	462.7540	66.053	0.073209	20.49	66.685	11.832	17506060.868933	9	460.9759	5.97752e-05	6.85203e-04
2023/12/15	17:33:53	ok	ok	462.9620	66.095	0.073221	20.49	66.696	11.834	18137321.611489	9	461.2328	5.97729e-05	7.07262e-04
2023/12/15	17:38:52	ok	ok	463.0500	66.082	0.073221	20.45	66.763	11.816	20279103.249287	8	461.1094	6.07258e-05	7.15830e-04
2023/12/15	17:43:52	ok	ok	462.8240	66.059	0.073221	20.36	66.915	11.784	19584951.003654	9	460.9511	6.05797e-05	6.86671e-04
2023/12/15	17:48:52	--	ok	462.6320	66.025	0.073221	20.35	66.934	11.778	21140789.206657	8	460.8954	5.93968e-05	7.62138e-04
2023/12/15	17:48:59	ok	ok	463.0320	66.095	0.07324	20.32	66.864	11.748	18180316.701242	8	461.2308	6.02167e-05	7.02241e-04
2023/12/15	17:53:59	ok	ok	462.8920	66.082	0.07324	20.24	66.905	11.696	17959941.318006	9	461.0199	6.45001e-05	7.31762e-04
2023/12/15	17:58:59	--	ok	462.6340	66.064	0.07324	20.29	66.850	11.725	19139500.256818	8	461.0260	6.04008e-05	7.28479e-04
2023/12/15	17:59:07	ok	ok	463.1380	66.108	0.073258	20.29	66.923	11.738	19151712.841061	9	461.3148	6.36900e-05	6.70490e-04
2023/12/15	18:04:06	ok	ok	463.1880	66.103	0.073258	20.40	66.744	11.784	16838091.434296	8	461.3464	5.97597e-05	7.28328e-04
2023/12/15	18:09:06	ok	ok	462.8860	66.091	0.073258	20.43	66.717	11.799	19829951.535265	8	461.2180	5.98443e-05	7.04417e-04
2023/12/15	18:14:06	ok	ok	462.8440	66.079	0.073258	20.36	66.787	11.762	17286588.245567	9	461.0076	6.42526e-05	7.35819e-04
2023/12/15	18:19:06	ok	ok	462.9020	66.064	0.073258	20.42	66.705	11.788	18968059.241031	9	460.9667	6.05001e-05	7.52788e-04
2023/12/15	18:24:06	--	ok	462.7360	66.032	0.073258	20.42	66.659	11.779	18093251.600231	9	460.9171	5.95788e-05	7.24208e-04
2023/12/15	18:24:13	ok	ok	463.1960	66.087	0.073271	20.45	66.667	11.799	17242298.253983	9	461.2930	5.59702e-05	7.12982e-04
2023/12/15	18:29:13	ok	ok	463.1400	66.074	0.073271	20.43	66.673	11.791	15812924.244182	8	461.0518	6.06498e-05	7.24416e-04
2023/12/15	18:34:13	ok	ok	462.8300	66.044	0.073271	20.45	66.731	11.810	16257895.977959	8	461.0092	5.89603e-05	7.33337e-04
2023/12/15	18:39:13	--	ok	462.4460	66.007	0.073271	20.50	66.635	11.832	15731028.838099	8	460.9243	5.95563e-05	7.25600e-04
2023/12/15	18:39:20	--	ok	463.3400	66.109	0.073298	20.43	66.696	11.795	18408695.343108	8	461.4220	5.97396e-05	7.00576e-04
2023/12/15	18:39:28	ok	ok	462.8460	66.061	0.073282	20.38	66.749	11.766	17752358.633041	8	461.0686	5.94066e-05	7.09807e-04
2023/12/15	18:44:27	--	ok	462.7620	66.050	0.073282	20.35	66.850	11.764	17997929.540264	9	460.8927	6.15937e-05	7.31632e-04
2023/12/15	18:44:34	ok	ok	462.9520	66.086	0.073293	20.32	66.822	11.740	17730441.022527	8	461.1932	6.01869e-05	7.04086e-04
2023/12/15	18:49:34	--	ok	462.7820	66.069	0.073293	20.26	66.929	11.719	15713328.023871	8	461.0508	6.11171e-05	7.25103e-04
2023/12/15	18:49:41	ok	ok	463.0200	66.094	0.073304	20.19	66.970	11.679	18681361.024092	8	461.2161	6.22983e-05	7.13982e-04
2023/12/15	18:54:41	ok	ok	463.0000	66.084	0.073304	20.19	67.002	11.684	19325539.680262	8	461.1821	5.88961e-05	7.05229e-04
2023/12/15	18:59:41	ok	ok	462.8220	66.073	0.073304	20.26	66.740	11.686	17887751.179106	8	461.0794	5.90215e-05	7.19176e-04
2023/12/15	19:04:41	ok	ok	462.9360	66.049	0.073304	20.33	66.635	11.717	20300517.562152	8	461.0171	5.92495e-05	7.05239e-04
2023/12/15	19:09:41	--	ok	462.7380	66.026	0.073304	20.32	66.609	11.703	19271924.216177	9	460.9052	5.95373e-05	7.17627e-04
2023/12/15	19:09:48	ok	ok	463.0040	66.084	0.073317	20.35	66.593	11.718	16736783.841748	8	461.1987	5.96930e-05	7.14865e-04
2023/12/15	19:14:47	ok	ok	462.8360	66.065	0.073317	20.36	66.648	11.737	15776680.171699	9	460.9847	6.23803e-05	7.49926e-04
2023/12/15	19:19:47	--	ok	462.7060	66.045	0.073317	20.36	66.627	11.734	14661469.378751	9	460.9192	6.06271e-05	7.24362e-04
2023/12/15	19:19:54	ok	ok	463.0940	66.090	0.073332	20.36	66.575	11.724	18459100.699443	8	461.2523	6.03676e-05	7.10711e-04
2023/12/15	19:24:54	ok	ok	462.9300	66.076	0.073332	20.35	66.636	11.726	14496303.889318	8	461.1717	5.90731e-05	7.29541e-04
2023/12/15	19:29:54	ok	ok	463.0760	66.064	0.073332	20.36	66.639	11.736	16361312.386916	9	461.0067	6.12803e-05	7.20803e-04
2023/12/15	19:34:54	--	ok	462.7160	66.038	0.073332	20.36	66.554	11.721	16877966.783254	9	460.9251	6.05485e-05	7.05627e-04
2023/12/15	19:35:01	ok	ok	462.9620	66.085	0.073345	20.33	66.590	11.709	17309761.012629	8	461.2229	6.10476e-05	6.93051e-04
2023/12/15	19:40:01	ok	ok	462.8580	66.076	0.073345	20.32	66.717	11.722	15916365.486190	8	461.1144	5.99816e-05	7.24235e-04
2023/12/15	19:45:01	ok	ok	462.8880	66.044	0.073345	20.25	66.819	11.691	14608262.860713	8	460.9995	6.03181e-05	7.45540e-04
2023/12/15	19:50:01	--	ok	462.6580	66.016	0.073345	20.09	66.891	11.598	16454668.285788	9	459.4347	8.35688e-05	7.01423e-03
2023/12/15	19:50:08	ok	ok	463.0560	66.087	0.073362	20.08	66.941	11.598	17272005.036957	8	461.2023	6.07531e-05	7.08792e-04
2023/12/15	19:55:08	--	ok	462.6940	66.066	0.073362	20.07	66.877	11.577	13184658.718489	8	461.0567	6.07509e-05	7.27714e-04
2023/12/15	19:55:15	ok	ok	462.9300	66.099	0.073377	20.08	66.932	11.596	21216316.446436	9	461.2958	6.15201e-05	6.67145e-04
2023/12/15	20:00:15	ok	ok	462.9500	66.088	0.073377	20.01	66.993	11.558	21507753.335587	9	461.1325	6.34166e-05	6.83582e-04
2023/12/15	20:05:15	ok	ok	462.8240	66.080	0.073377	20.05	66.787	11.551	22444683.094244	9	461.0388	6.39454e-05	7.05062e-04
2023/12/15	20:10:15	ok	ok	462.8820	66.059	0.073377	20.08	66.740	11.563	22524011.645769	8	461.0512	5.97119e-05	7.05132e-04
2023/12/15	20:15:15	--	ok	462.6140	66.052	0.073377	20.11	66.732	11.579	23830450.111427	8	461.0087	5.92522e-05	7.21706e-04
2023/12/15	20:15:22	ok	ok	463.1160	66.092	0.073397	20.09	66.754	11.574	23653723.754758	9	461.3003	6.07363e-05	6.88076e-04
2023/12/15	20:20:22	ok	ok	462.8520	66.086	0.073397	20.11	66.796	11.590	22532693.623204	9	461.0952	6.42312e-05	6.99480e-04
2023/12/15	20:25:22	ok	ok	463.0280	66.076	0.073397	20.15	66.635	11.591	21272933.146634	8	461.1258	6.07750e-05	7.25420e-04
2023/12/15	20:30:22	--	ok	462.6640	66.057	0.073397	20.11	66.732	11.579	23292543.735168	9	460.9904	6.10235e-05	6.68249e-04
2023/12/15	20:30:30	ok	ok	463.0960	66.094	0.073413	20.12	66.714	11.587	17486774.825597	8	461.3367	5.95127e-05	6.96054e-04
2023/12/15	20:35:29	ok	ok	463.0440	66.085	0.073413	20.14	66.654	11.586	14541988.605391	8	461.1615	6.14972e-05	7.01727e-04
2023/12/15	20:40:29	ok	ok	462.9240	66.077	0.073413	20.12	66.618	11.570	14132010.617212	10	460.9303	6.97050e-05	7.84721e-04
2023/12/15	20:45:29	--	ok	462.6520	66.045	0.073413	19.98	66.809	11.508	14131417.095387	8	461.0039	6.11342e-05	7.10129e-04
2023/12/15	20:45:37	ok	ok	463.1020	66.095	0.07343	20.01	66.877	11.538	18373070.349408	8	461.3051	6.18263e-05	7.26261e-04
2023/12/15	20:50:36	ok	ok	463.0520	66.087	0.07343	19.92	66.928	11.489	18891953.954553	8	461.2198	5.92149e-05	7.35893e-04
2023/12/15	20:55:36	ok	ok	462.8080	66.071	0.07343	19.87	66.928	11.451	17161505.806449	8	461.0676	6.03682e-05	7.11967e-04
2023/12/15	21:00:36	--	ok	462.5860	66.058	0.07343	19.85	66.937	11.442	20706033.543565	8	460.9775	6.09736e-05	7.40973e-04
2023/12/15	21:00:44	ok	ok	463.1480	66.101	0.073451	19.82	66.909	11.419	17714396.508735	9	461.3328	6.34080e-05	7.07656e-04
2023/12/15	21:05:43	ok	ok	463.0580	66.092	0.073451	19.80	66.979	11.412	15725851.025766	9	461.1823	6.38536e-05	7.24346e-04
2023/12/15	21:10:43	--	ok	462.7940	66.085	0.073451	19.91	66.764	11.450	14397287.575899	8	461.1861	6.11332e-05	7.29311e-04
2023/12/15	21:10:50	ok	ok	463.1780	66.107	0.073461	19.91	66.741	11.446	18181698.069667	8	461.4290	6.04479e-05	7.25067e-04
2023/12/15	21:15:50	--	ok	463.2040	66.097	0.073461	19.95	66.696	11.467	15017597.507404	9	461.2690	6.31740e-05	7.09060e-04
2023/12/15	21:15:57	ok	ok	463.0200	66.078	0.073451	19.94	66.653	11.451	17609255.746745	8	461.1710	6.00480e-05	6.99570e-04
2023/12/15	21:20:57	ok	ok	462.9100	66.069	0.073451	19.95	66.708	11.469	15578226.124681	8	461.1187	5.86668e-05	7.22477e-04
2023/12/15	21:25:57	ok	ok	462.8880	66.029	0.073451	19.92	66.735	11.456	15531330.110430	8	460.9823	6.00922e-05	7.63329e-04
2023/12/15	21:30:57	--	ok	462.7900	66.020	0.073451	19.97	66.658	11.473	16789834.592081	8	460.9273	6.03349e-05	7.20895e-04
2023/12/15	21:31:04	ok	ok	462.9060	66.072	0.073461	19.97	66.635	11.469	17156474.017044	9	461.0735	6.06870e-05	6.74316e-04
2023/12/15	21:36:04	ok	ok	462.8760	66.051	0.073461	19.98	66.607	11.473	14125661.150712	8	461.0569	5.78514e-05	7.10167e-04
2023/12/15	21:41:04	--	ok	462.7520	66.039	0.073461	20.00	66.534	11.470	16343512.461753	8	460.9692	5.95535e-05	7.34844e-04
2023/12/15	21:41:11	ok	ok	463.0080	66.078	0.073473	20.00	66.586	11.478	18627626.826492	8	461.1746	6.01817e-05	6.79901e-04
2023/12/15	21:46:10	ok	ok	462.9400	66.052	0.073473	19.85	66.777	11.415	16150509.620903	9	461.0727	5.79268e-05	6.95840e-04
2023/12/15	21:51:10	--	ok	462.7420	66.033	0.073473	19.80	66.841	11.388	16156686.315717	8	460.9436	6.04467e-05	6.97354e-04
2023/12/15	21:51:17	ok	ok	463.0240	66.078	0.073486	19.84	66.783	11.407	18830991.788259	9	461.0997	6.29916e-05	6.66627e-04
2023/12/15	21:56:16	--	ok	462.7400	66.063	0.073486	19.75	66.877	11.366	12822953.109557	8	461.0091	6.18607e-05	7.18276e-04
2023/12/15	21:56:24	ok	ok	463.0860	66.090	0.073499	19.73	66.905	11.353	16231206.996510	9	461.2492	6.15829e-05	6.62748e-04
2023/12/15	22:01:23	ok	ok	463.1480	66.084	0.073499	19.71	66.925	11.347	13257507.126363	9	461.1334	6.34946e-05	7.50685e-04
2023/12/15	22:06:23	ok	ok	462.9800	66.074	0.073499	19.64	66.984	11.309	18374080.340613	8	461.0928	6.06141e-05	7.40576e-04
2023/12/15	22:11:23	ok	ok	463.0040	66.061	0.073499	19.61	66.979	11.291	15330236.738647	8	460.9743	6.18806e-05	7.50118e-04
2023/12/15	22:16:23	--	ok	462.6200	66.039	0.073499	19.63	66.804	11.270	15684130.777246	8	460.9000	6.23058e-05	7.15250e-04
2023/12/15	22:16:30	ok	ok	463.1900	66.093	0.073517	19.64	66.847	11.286	16474030.894367	9	461.2536	6.31033e-05	7.03180e-04
2023/12/15	22:21:30	ok	ok	463.0700	66.083	0.073517	19.70	66.654	11.291	14250280.373840	9	461.1488	6.32763e-05	7.24894e-04
2023/12/15	22:26:30	--	ok	463.3180	66.077	0.073517	19.78	66.648	11.347	16036650.463816	9	461.0759	6.48679e-05	6.89367e-04
2023/12/15	22:26:37	--	ok	462.7400	65.987	0.073502	19.74	66.621	11.313	16571062.799940	8	460.8155	6.25922e-05	7.16586e-04
2023/12/15	22:26:45	--	ok	462.7840	66.050	0.073514	19.64	66.667	11.256	16061205.925315	9	460.9854	6.16479e-05	6.83934e-04
2023/12/15	22:26:52	ok	ok	463.0220	66.072	0.073525	19.56	66.886	11.237	16197928.343892	8	461.1179	6.18833e-05	7.13936e-04
2023/12/15	22:31:51	--	ok	463.2220	66.084	0.073525	19.78	66.700	11.355	14611836.709100	9	461.1269	6.41654e-05	7.46491e-04
2023/12/15	22:31:58	--	ok	462.6440	66.049	0.073514	19.81	66.600	11.358	15602811.204483	8	461.0464	6.01639e-05	7.13632e-04
2023/12/15	22:32:05	ok	ok	463.1220	66.085	0.073531	19.77	66.593	11.328	16182106.787238	8	461.2794	6.13103e-05	7.23797e-04
2023/12/15	22:37:05	ok	ok	462.9400	66.086	0.073531	19.81	66.653	11.367	14607462.288084	10	461.2698	5.96852e-05	7.40048e-04
2023/12/15	22:42:05	ok	ok	463.0840	66.076	0.073531	19.82	66.558	11.360	16579053.844988	8	461.1719	6.06971e-05	7.14786e-04
2023/12/15	22:47:05	ok	ok	462.9920	66.065	0.073531	19.84	66.520	11.362	17195515.071536	8	461.1014	6.11473e-05	7.23429e-04
2023/12/15	22:52:05	ok	ok	462.8060	66.056	0.073531	19.80	66.618	11.350	14559426.853462	9	460.9518	6.40687e-05	6.80009e-04
2023/12/15	22:57:05	--	ok	462.5860	66.019	0.073531	19.70	66.740	11.305	16509734.595289	9	460.8421	6.45585e-05	7.28095e-04
2023/12/15	22:57:12	ok	ok	463.1920	66.088	0.073552	19.70	66.708	11.300	17908023.861116	9	461.2282	6.26416e-05	7.11612e-04
2023/12/15	23:02:12	ok	ok	462.9520	66.075	0.073552	19.56	66.918	11.242	14200532.651975	8	461.1809	5.97984e-05	7.43613e-04
2023/12/15	23:07:12	--	ok	462.6460	66.067	0.073552	19.56	66.929	11.244	14673424.041842	8	461.0903	5.94798e-05	7.33108e-04
2023/12/15	23:07:19	ok	ok	463.1440	66.106	0.073569	19.58	66.850	11.250	17216535.098387	9	461.3991	6.20142e-05	7.05050e-04
2023/12/15	23:12:19	ok	ok	463.0900	66.088	0.073569	19.52	66.879	11.209	14854313.745581	9	461.2400	6.42148e-05	7.57690e-04
2023/12/15	23:17:19	ok	ok	463.0520	66.083	0.073569	19.60	66.682	11.230	15213795.876737	9	461.1717	6.40335e-05	7.34646e-04
2023/12/15	23:22:19	ok	ok	462.8240	66.078	0.073569	19.70	66.571	11.277	13509034.879980	8	461.1698	6.14830e-05	7.13122e-04
2023/12/15	23:27:19	ok	ok	463.0080	66.069	0.073569	19.71	66.584	11.290	13903782.787134	9	461.0795	6.20114e-05	7.13312e-04
2023/12/15	23:32:19	ok	ok	462.8080	66.051	0.073569	19.75	66.590	11.317	15581759.166446	9	460.9664	6.37468e-05	6.90562e-04
2023/12/15	23:37:19	--	ok	462.5700	66.049	0.073569	19.77	66.561	11.323	13109475.421839	8	461.0055	5.92249e-05	6.80161e-04
2023/12/15	23:37:26	--	ok	463.2360	66.090	0.07359	19.74	66.525	11.297	15765820.763899	9	461.2945	6.41499e-05	7.16291e-04
2023/12/15	23:37:34	ok	ok	462.9000	66.065	0.073579	19.68	66.484	11.253	18233031.750124	9	461.1233	6.09331e-05	6.63553e-04
2023/12/15	23:42:33	ok	ok	463.1420	66.062	0.073579	19.78	66.520	11.325	13771053.493365	9	461.0031	6.36815e-05	6.94029e-04
2023/12/15	23:47:33	ok	ok	462.8860	66.043	0.073579	19.77	66.613	11.332	13960907.995568	8	461.0054	6.15926e-05	7.29402e-04
2023/12/15	23:52:33	ok	ok	462.8720	66.010	0.073579	19.67	66.703	11.281	16452836.044699	9	460.8511	6.45015e-05	7.16883e-04
2023/12/15	23:57:33	--	ok	462.3920	65.955	0.073579	19.54	66.767	11.208	15581133.973928	8	460.8100	5.99245e-05	6.82641e-04
2023/12/15	23:57:40	ok	ok	463.1580	66.086	0.073609	19.53	66.882	11.218	16153120.918950	9	461.2628	6.29970e-05	6.79416e-04
2023/12/16	00:02:40	ok	ok	463.1460	66.084	0.073609	19.60	66.809	11.252	15387426.071828	9	461.1986	6.32218e-05	7.24293e-04
2023/12/16	00:07:40	ok	ok	462.9960	66.075	0.073609	19.52	66.870	11.207	14312718.208097	9	461.0920	6.34285e-05	7.11624e-04
2023/12/16	00:12:40	ok	ok	462.8080	66.072	0.073609	19.58	66.658	11.217	14988179.681132	9	461.0901	6.19191e-05	7.17517e-04
2023/12/16	00:17:40	ok	ok	463.0540	66.057	0.073609	19.64	66.593	11.244	17167147.784011	8	461.0372	6.09596e-05	7.03001e-04
2023/12/16	00:22:40	ok	ok	463.0100	66.029	0.073609	19.65	66.604	11.254	14668174.797290	9	460.9180	6.39525e-05	7.00584e-04
2023/12/16	00:27:40	ok	ok	462.8120	66.017	0.073609	19.65	66.604	11.254	15578457.174107	8	460.9514	5.96372e-05	7.12560e-04
2023/12/16	00:32:40	ok	ok	462.8080	65.980	0.073609	19.70	66.613	11.284	15704913.699251	8	460.8887	5.94802e-05	6.89383e-04
2023/12/16	00:37:40	--	ok	462.7780	65.965	0.073609	19.74	66.503	11.294	15780158.352467	8	460.8480	5.95647e-05	6.81735e-04
2023/12/16	00:37:47	ok	ok	462.8400	66.038	0.07362	19.75	66.462	11.295	16457117.386282	9	460.9699	6.36427e-05	6.88589e-04
2023/12/16	00:42:47	ok	ok	462.9120	65.995	0.07362	19.65	66.563	11.247	15686056.090007	8	460.9373	5.99978e-05	7.04721e-04
2023/12/16	00:47:47	--	ok	462.7080	65.973	0.07362	19.58	66.754	11.234	15768792.732453	8	460.8328	6.05401e-05	6.92138e-04
2023/12/16	00:47:54	ok	ok	462.9340	66.058	0.073634	19.56	66.685	11.203	16217245.040934	9	461.0325	6.26736e-05	6.96105e-04
2023/12/16	00:52:54	ok	ok	462.9880	66.040	0.073634	19.47	66.831	11.173	13996092.723141	9	460.8920	6.34994e-05	7.23319e-04
2023/12/16	00:57:54	ok	ok	462.8720	66.003	0.073634	19.43	66.897	11.156	15165892.751135	9	460.8500	6.22760e-05	7.13308e-04
2023/12/16	01:02:54	--	ok	462.6080	65.978	0.073634	19.44	66.879	11.162	15567456.248646	9	460.7206	6.44830e-05	6.96599e-04
2023/12/16	01:03:01	ok	ok	463.0920	66.074	0.073653	19.40	66.850	11.129	16808097.169521	9	461.1148	6.41620e-05	7.16612e-04
2023/12/16	01:08:01	ok	ok	462.9280	66.061	0.073653	19.40	66.937	11.143	16356791.237864	9	461.0299	6.29300e-05	7.25468e-04
2023/12/16	01:13:01	ok	ok	463.0140	66.045	0.073653	19.49	66.641	11.150	14972896.097910	9	460.9301	6.51399e-05	7.31229e-04
2023/12/16	01:18:01	ok	ok	463.1680	66.035	0.073653	19.46	66.668	11.137	15470873.077279	8	461.0053	5.77477e-05	7.16112e-04
2023/12/16	01:23:01	--	ok	462.7920	66.001	0.073653	19.50	66.632	11.157	15856675.672003	8	460.8819	6.23247e-05	7.19579e-04
2023/12/16	01:23:08	ok	ok	462.8700	66.058	0.073663	19.47	66.671	11.146	17671333.439865	8	461.1027	6.08514e-05	7.25563e-04
2023/12/16	01:28:08	ok	ok	463.0100	66.046	0.073663	19.52	66.677	11.175	17713364.536872	8	461.0535	6.01214e-05	7.28359e-04
2023/12/16	01:33:08	ok	ok	462.9600	66.035	0.073663	19.53	66.627	11.175	19887171.331662	9	460.9156	6.25475e-05	6.94060e-04
2023/12/16	01:38:08	--	ok	462.7000	65.997	0.073663	19.56	66.632	11.194	18045194.969806	9	460.8734	6.23888e-05	6.86894e-04
2023/12/16	01:38:15	ok	ok	463.0800	66.071	0.073678	19.57	66.603	11.199	20995502.610438	9	461.1699	6.13600e-05	6.76559e-04
2023/12/16	01:43:15	ok	ok	463.0740	66.054	0.073678	19.52	66.625	11.166	21169020.063020	9	461.0516	6.32850e-05	7.20541e-04
2023/12/16	01:48:15	ok	ok	462.8160	66.023	0.073678	19.43	66.801	11.140	19913044.223758	8	461.0101	5.98517e-05	7.42164e-04
2023/12/16	01:53:15	--	ok	462.7240	66.010	0.073678	19.40	66.873	11.133	18544335.235820	9	460.8731	6.24080e-05	7.07379e-04
2023/12/16	01:53:23	ok	ok	463.1320	66.071	0.073692	19.37	66.888	11.118	20925689.413598	9	461.1135	6.29848e-05	6.98511e-04
2023/12/16	01:58:22	ok	ok	462.8920	66.056	0.073692	19.33	66.860	11.085	18967881.438574	9	461.0126	6.36762e-05	7.22639e-04
2023/12/16	02:03:22	--	ok	462.7880	66.038	0.073692	19.27	66.893	11.052	21248309.028094	8	461.0025	6.04914e-05	7.45611e-04
2023/12/16	02:03:29	ok	ok	463.1060	66.074	0.073702	19.27	66.946	11.061	22983548.703806	9	461.1105	6.41116e-05	6.82166e-04
2023/12/16	02:08:29	ok	ok	462.9200	66.066	0.073702	19.29	66.896	11.063	21198463.270405	9	461.1515	5.76053e-05	6.99218e-04
2023/12/16	02:13:29	ok	ok	462.9360	66.055	0.073702	19.32	66.806	11.067	17966726.134496	8	461.1039	5.94818e-05	7.28139e-04
2023/12/16	02:18:29	--	ok	462.7900	66.048	0.073702	19.43	66.632	11.112	20516151.947430	9	460.9778	6.31011e-05	7.45766e-04
2023/12/16	02:18:36	ok	ok	463.1580	66.078	0.073712	19.44	66.613	11.117	22308589.425359	9	461.2634	6.17792e-05	6.86507e-04
2023/12/16	02:23:36	ok	ok	463.0040	66.070	0.073712	19.46	66.700	11.142	18517934.122134	9	461.1366	6.27341e-05	7.28541e-04
2023/12/16	02:28:36	ok	ok	462.9340	66.059	0.073712	19.49	66.653	11.152	18463133.633623	9	461.0852	6.21464e-05	7.01230e-04
2023/12/16	02:33:36	--	ok	462.7360	66.045	0.073712	19.52	66.476	11.141	19961039.585111	8	461.0596	6.06406e-05	7.20918e-04
2023/12/16	02:33:43	ok	ok	463.1180	66.078	0.073725	19.50	66.485	11.132	22853393.517358	9	461.2882	6.11695e-05	6.81431e-04
2023/12/16	02:38:43	ok	ok	463.0080	66.069	0.073725	19.47	66.650	11.143	19759470.728284	9	461.1365	6.35765e-05	7.21700e-04
2023/12/16	02:43:43	ok	ok	462.9880	66.066	0.073725	19.52	66.636	11.168	17837807.495434	9	461.0812	6.33414e-05	7.13767e-04
2023/12/16	02:48:43	ok	ok	462.8580	66.053	0.073725	19.57	66.549	11.190	17218749.303136	9	461.0698	6.21235e-05	7.16405e-04
2023/12/16	02:53:43	ok	ok	462.8440	66.027	0.073725	19.52	66.658	11.172	19728190.981723	9	460.9687	6.26347e-05	7.11570e-04
2023/12/16	02:58:43	ok	ok	462.8960	65.999	0.073725	19.42	66.822	11.135	17166636.355631	9	460.8796	6.14659e-05	7.00039e-04
2023/12/16	03:03:43	ok	ok	462.8620	65.977	0.073725	19.40	66.841	11.127	18263593.600886	8	460.8761	5.89970e-05	7.19318e-04
2023/12/16	03:08:43	ok	ok	462.8220	65.933	0.073725	19.34	66.787	11.082	20699307.009881	8	460.7893	5.98644e-05	7.12612e-04
2023/12/16	03:13:43	--	ok	462.5480	65.915	0.073725	19.47	66.735	11.157	16240484.757292	9	460.6406	6.43178e-05	7.00158e-04
2023/12/16	03:13:50	ok	ok	463.0620	66.064	0.073748	19.46	66.744	11.150	21009020.095020	9	461.0939	6.39112e-05	6.85090e-04
2023/12/16	03:18:50	ok	ok	462.8540	66.059	0.073748	19.54	66.641	11.187	16553320.092807	8	461.1257	5.92860e-05	6.99066e-04
2023/12/16	03:23:50	ok	ok	463.0640	66.040	0.073748	19.60	66.566	11.211	17573122.266386	8	461.0675	6.02408e-05	7.35809e-04
2023/12/16	03:28:50	ok	ok	462.8580	66.013	0.073748	19.64	66.561	11.238	18828481.203818	8	460.9582	6.22110e-05	7.38718e-04
2023/12/16	03:33:50	ok	ok	462.8540	65.989	0.073748	19.70	66.590	11.280	18981437.016187	8	460.9660	5.93431e-05	6.90826e-04
2023/12/16	03:38:50	--	ok	462.5760	65.961	0.073748	19.67	66.577	11.260	19953751.550745	8	460.8886	6.01606e-05	7.12063e-04
2023/12/16	03:38:57	ok	ok	463.0160	66.072	0.073769	19.67	66.545	11.255	17135122.931088	8	461.2654	6.01769e-05	7.03204e-04
2023/12/16	03:43:57	ok	ok	462.8800	66.065	0.073769	19.74	66.557	11.303	14496887.589847	8	461.1624	6.21149e-05	7.33706e-04
2023/12/16	03:48:57	ok	ok	462.9120	66.052	0.073769	19.73	66.627	11.306	16439084.705181	8	461.1509	5.91863e-05	7.13641e-04
2023/12/16	03:53:57	--	ok	462.7400	66.029	0.073769	19.75	66.590	11.317	16457761.335945	8	461.0848	5.89360e-05	6.88474e-04
2023/12/16	03:54:04	ok	ok	463.0920	66.080	0.073781	19.73	66.595	11.300	16731209.201125	9	461.2585	6.26423e-05	6.97575e-04
2023/12/16	03:59:04	ok	ok	462.8680	66.062	0.073781	19.63	66.813	11.272	15573563.443683	9	461.0869	6.43147e-05	7.20188e-04
2023/12/16	04:04:04	ok	ok	462.9680	66.052	0.073781	19.63	66.760	11.263	14626140.473447	8	461.1217	5.99618e-05	7.00867e-04
2023/12/16	04:09:04	--	ok	462.7480	66.014	0.073781	19.61	66.726	11.248	17904030.307573	8	460.9852	6.20239e-05	7.37146e-04
2023/12/16	04:09:11	ok	ok	463.1160	66.076	0.073793	19.63	66.836	11.276	18402801.718589	9	461.2198	6.27650e-05	6.86257e-04
2023/12/16	04:14:11	ok	ok	463.0300	66.070	0.073793	19.71	66.700	11.309	16677477.517733	8	461.2587	6.01198e-05	7.34169e-04
2023/12/16	04:19:11	ok	ok	463.0660	66.064	0.073793	19.81	66.503	11.341	15235993.752980	8	461.1780	6.03154e-05	7.00253e-04
2023/12/16	04:24:11	ok	ok	462.9480	66.048	0.073793	19.84	66.636	11.382	14114662.970994	9	461.0258	6.36457e-05	6.98400e-04
2023/12/16	04:29:11	ok	ok	462.8080	66.019	0.073793	19.85	66.563	11.378	18119691.674957	8	460.9969	6.29865e-05	7.38744e-04
2023/12/16	04:34:11	ok	ok	462.8780	65.984	0.073793	19.87	66.557	11.388	16405178.737568	8	460.9650	6.02771e-05	7.12581e-04
2023/12/16	04:39:11	--	ok	462.6760	65.971	0.073793	19.89	66.593	11.412	15286470.642866	9	460.9095	6.05205e-05	6.77937e-04
2023/12/16	04:39:18	ok	ok	463.0560	66.064	0.073809	19.88	66.558	11.397	17057456.426425	8	461.2319	6.00684e-05	6.91356e-04
2023/12/16	04:44:18	--	ok	463.2220	66.048	0.073809	19.94	66.493	11.423	15972870.799463	9	461.1366	6.03283e-05	6.82801e-04
2023/12/16	04:44:25	--	ok	462.6840	65.959	0.073799	19.91	66.499	11.405	18101204.760857	9	460.8866	6.12469e-05	6.79368e-04
2023/12/16	04:44:33	ok	ok	463.1740	66.049	0.073814	19.87	66.513	11.380	19715867.695899	8	461.1777	6.09412e-05	6.81001e-04
2023/12/16	04:49:32	ok	ok	462.9320	66.045	0.073814	19.92	66.522	11.419	17280403.216586	8	461.1507	6.12002e-05	7.20275e-04
2023/12/16	04:54:32	--	ok	462.7700	66.021	0.073814	19.94	66.545	11.432	16976384.138583	8	461.0889	5.88537e-05	6.93247e-04
2023/12/16	04:54:39	--	ok	463.2600	66.071	0.073825	19.97	66.540	11.453	19000366.268364	9	461.2661	6.15420e-05	6.68591e-04
2023/12/16	04:54:46	ok	ok	462.9280	65.990	0.073813	19.88	66.548	11.395	17913948.169026	9	460.9322	6.27359e-05	7.21149e-04
2023/12/16	04:59:46	--	ok	462.6840	65.993	0.073813	19.95	66.612	11.452	17697404.229511	8	460.9650	6.14727e-05	7.09454e-04
2023/12/16	04:59:53	ok	ok	462.9380	66.064	0.073828	19.94	66.545	11.432	20047972.984082	8	461.2544	6.12847e-05	7.15947e-04
2023/12/16	05:04:53	ok	ok	462.9040	66.045	0.073828	19.81	66.708	11.376	18098496.371963	10	461.0320	6.37097e-05	6.74137e-04
2023/12/16	05:09:53	ok	ok	462.9700	66.030	0.073828	19.81	66.737	11.381	17965863.109766	9	460.9779	6.33146e-05	6.97272e-04
2023/12/16	05:14:53	ok	ok	462.8140	66.002	0.073828	19.84	66.764	11.404	17973749.075641	9	461.0068	5.97229e-05	6.61630e-04
2023/12/16	05:19:53	--	ok	462.6680	65.984	0.073828	19.92	66.598	11.432	18751445.421708	8	461.0086	5.80220e-05	6.66058e-04
2023/12/16	05:20:01	ok	ok	463.1620	66.070	0.073844	19.89	66.571	11.408	20435859.821533	8	461.2875	5.94392e-05	7.02013e-04
2023/12/16	05:25:00	ok	ok	462.9740	66.059	0.073844	20.00	66.502	11.464	18022722.395757	8	461.2285	5.90167e-05	6.99620e-04
2023/12/16	05:30:00	ok	ok	462.9240	66.042	0.073844	20.03	66.549	11.492	18415401.135089	8	461.1386	5.92561e-05	7.16308e-04
2023/12/16	05:35:00	ok	ok	463.0020	66.011	0.073844	20.03	66.474	11.479	18027736.877210	8	461.0544	6.01878e-05	7.00547e-04
2023/12/16	05:40:00	ok	ok	463.0900	65.986	0.073844	20.05	66.595	11.518	16675755.232644	9	460.9258	6.04405e-05	6.78089e-04
2023/12/16	05:45:00	--	ok	462.6600	65.961	0.073844	20.07	66.598	11.529	16217659.725027	9	460.8931	6.02464e-05	6.85104e-04
2023/12/16	05:45:07	ok	ok	462.8200	66.066	0.073861	20.04	66.627	11.514	19613442.245486	9	461.2079	6.14355e-05	6.77238e-04
2023/12/16	05:50:07	ok	ok	463.0440	66.049	0.073861	20.09	66.538	11.537	17191090.806715	9	461.2485	5.70618e-05	7.64144e-04
2023/12/16	05:55:07	ok	ok	462.8540	66.023	0.073861	20.12	66.502	11.550	17319930.204920	9	461.0783	5.93713e-05	6.95076e-04
2023/12/16	06:00:07	ok	ok	462.9200	65.986	0.073861	20.12	66.554	11.559	19043135.071696	8	461.0082	5.95604e-05	7.14181e-04
2023/12/16	06:05:07	--	ok	462.7900	65.947	0.073861	20.12	66.525	11.554	16716943.177268	9	460.9754	5.72536e-05	7.04239e-04
2023/12/16	06:05:15	ok	ok	462.8860	66.037	0.073871	20.11	66.616	11.559	19731592.601769	8	461.1815	5.82983e-05	6.85256e-04
2023/12/16	06:10:14	ok	ok	462.9660	65.980	0.073871	20.00	66.801	11.516	17725707.001651	9	460.9934	6.03870e-05	6.75544e-04
2023/12/16	06:15:14	ok	ok	462.8200	65.947	0.073871	19.92	66.799	11.467	18572171.114784	8	460.8723	6.13779e-05	7.18692e-04
2023/12/16	06:20:14	ok	ok	462.8080	65.911	0.073871	19.97	66.773	11.493	17282849.427097	8	460.8472	6.09792e-05	7.15471e-04
2023/12/16	06:25:14	--	ok	462.5160	65.890	0.073871	20.01	66.664	11.501	17887230.666330	9	460.7474	6.14205e-05	7.10127e-04
2023/12/16	06:25:21	ok	ok	463.0860	66.074	0.073895	20.07	66.644	11.537	19812976.092111	8	461.3103	6.07371e-05	7.01821e-04
2023/12/16	06:30:21	ok	ok	463.0160	66.049	0.073895	20.08	66.708	11.557	16368556.070119	8	461.1499	6.14288e-05	7.26203e-04
2023/12/16	06:35:21	ok	ok	462.9140	66.009	0.073895	20.12	66.607	11.568	16224248.654175	10	461.1038	5.85506e-05	6.90550e-04
2023/12/16	06:40:21	ok	ok	462.8300	65.998	0.073895	20.14	66.545	11.567	13104668.277495	9	460.9664	6.11864e-05	6.72882e-04
2023/12/16	06:45:21	--	ok	462.7120	65.943	0.073895	20.14	66.621	11.580	16888037.055702	8	460.9986	5.83683e-05	6.81344e-04
2023/12/16	06:45:28	ok	ok	462.9480	66.052	0.073909	20.12	66.662	11.578	19495188.344083	8	461.1582	6.20879e-05	7.11716e-04
2023/12/16	06:50:28	ok	ok	463.1800	66.035	0.073909	20.15	66.676	11.598	17884851.339240	9	461.0722	6.20940e-05	7.09859e-04
2023/12/16	06:55:28	ok	ok	462.9060	66.002	0.073909	20.16	66.604	11.595	19290293.659514	9	461.0112	6.07522e-05	6.84202e-04
2023/12/16	07:00:28	--	ok	462.7020	65.957	0.073909	20.18	66.639	11.612	18880290.548143	9	460.9606	6.06581e-05	6.96735e-04
2023/12/16	07:00:35	ok	ok	462.9500	66.059	0.073924	20.16	66.667	11.606	17484177.350871	9	461.1766	6.27041e-05	6.76040e-04
2023/12/16	07:05:35	ok	ok	462.8760	66.033	0.073924	20.16	66.648	11.603	17528553.935030	10	461.2454	5.61396e-05	6.82129e-04
2023/12/16	07:10:35	--	ok	462.5860	66.009	0.073924	20.18	66.627	11.610	18443849.355313	9	461.0484	6.12497e-05	6.56735e-04
2023/12/16	07:10:42	--	ok	463.2940	66.094	0.073944	20.25	66.627	11.657	22382641.588618	8	461.5132	6.07152e-05	7.17541e-04
2023/12/16	07:10:49	ok	ok	462.9740	66.028	0.07393	20.12	66.618	11.570	18593364.954288	8	461.1962	5.90473e-05	6.86536e-04
2023/12/16	07:15:49	ok	ok	462.8220	66.030	0.07393	20.18	66.714	11.625	17948128.999898	8	461.1328	6.01482e-05	7.11931e-04
2023/12/16	07:20:49	ok	ok	462.8420	65.972	0.07393	20.05	66.841	11.560	17689322.028705	8	461.0132	5.85510e-05	6.89987e-04
2023/12/16	07:25:49	--	ok	462.7740	65.924	0.07393	19.97	66.966	11.526	17709973.239462	8	460.8530	6.20614e-05	7.18181e-04
2023/12/16	07:25:56	ok	ok	462.9680	66.026	0.073941	19.97	66.998	11.531	20212771.675008	9	461.0831	5.98255e-05	6.41847e-04
2023/12/16	07:30:56	ok	ok	463.0000	65.984	0.073941	20.03	66.827	11.540	20116571.221708	8	461.0196	6.08823e-05	7.11260e-04
2023/12/16	07:35:56	--	ok	462.7880	65.981	0.073941	20.11	66.744	11.581	19426843.958615	8	461.0093	5.89874e-05	7.17147e-04
2023/12/16	07:36:03	ok	ok	462.9280	66.049	0.073951	20.07	66.813	11.566	20281374.525387	9	461.1547	6.00017e-05	6.68478e-04
2023/12/16	07:41:03	ok	ok	462.9980	66.025	0.073951	20.14	66.760	11.604	18884226.967200	9	461.1133	5.92609e-05	6.85309e-04
2023/12/16	07:46:03	ok	ok	462.9220	66.002	0.073951	20.22	66.795	11.668	18451867.262695	9	460.9959	6.16631e-05	6.80479e-04
2023/12/16	07:51:03	ok	ok	462.8120	65.950	0.073951	20.21	66.749	11.649	16309169.028932	9	460.9554	5.91478e-05	6.67097e-04
2023/12/16	07:56:03	--	ok	462.6980	65.910	0.073951	20.19	66.799	11.649	18430310.204270	9	460.8415	6.09019e-05	6.87967e-04
2023/12/16	07:56:10	ok	ok	462.9440	66.026	0.073966	20.12	66.799	11.602	19050289.090319	8	461.1867	5.86844e-05	7.15929e-04
2023/12/16	08:01:10	--	ok	462.7420	66.018	0.073966	20.25	66.691	11.668	16498912.194558	9	461.0645	6.11957e-05	6.83522e-04
2023/12/16	08:01:17	--	ok	463.2060	66.081	0.073979	20.24	66.648	11.652	19977475.783855	8	461.3517	6.11859e-05	7.02494e-04
2023/12/16	08:01:25	ok	ok	462.9340	66.012	0.073969	20.19	66.673	11.627	19849190.105490	9	461.0730	6.09588e-05	6.89017e-04
2023/12/16	08:06:24	ok	ok	462.9620	66.008	0.073969	20.26	66.685	11.676	19280802.551006	10	461.1313	5.79022e-05	6.57803e-04
2023/12/16	08:11:24	ok	ok	462.8080	65.980	0.073969	20.28	66.708	11.691	17906084.189352	9	461.0163	5.89252e-05	6.90007e-04
2023/12/16	08:16:24	ok	ok	462.8400	65.915	0.073969	20.26	66.749	11.687	18217800.091748	9	460.8854	6.06039e-05	7.08922e-04
2023/12/16	08:21:24	--	ok	462.7940	65.907	0.073969	20.31	66.799	11.725	18223942.937465	10	460.7952	6.01065e-05	6.97611e-04
2023/12/16	08:21:31	ok	ok	463.0460	65.992	0.073979	20.28	66.760	11.700	19984381.012842	9	461.0494	5.94402e-05	6.73832e-04
2023/12/16	08:26:31	--	ok	462.7920	65.945	0.073979	20.31	66.777	11.721	17918064.297987	9	460.9010	6.07100e-05	7.64109e-04
2023/12/16	08:26:38	ok	ok	462.8400	66.024	0.073989	20.26	66.792	11.695	20103915.523298	9	461.1410	5.97687e-05	6.74463e-04
2023/12/16	08:31:38	ok	ok	462.9760	66.005	0.073989	20.33	66.728	11.733	18455339.206329	9	461.0584	6.08226e-05	6.70094e-04
2023/12/16	08:36:38	--	ok	462.5540	65.962	0.073989	20.28	66.920	11.728	15996720.995175	10	460.9238	6.26896e-05	7.15045e-04
2023/12/16	08:36:46	--	ok	463.2500	66.092	0.074011	20.28	66.879	11.721	18938871.328998	8	461.4397	6.26422e-05	7.16935e-04
2023/12/16	08:36:53	ok	ok	462.9320	66.027	0.073999	20.18	66.864	11.651	21394092.324125	9	461.1436	6.11510e-05	6.62696e-04
2023/12/16	08:41:52	ok	ok	462.9020	66.011	0.073999	20.22	66.975	11.700	18646642.002495	9	461.0770	5.95023e-05	6.75929e-04
2023/12/16	08:46:52	ok	ok	462.8720	65.965	0.073999	20.19	66.970	11.679	18769725.434833	9	460.9525	6.10284e-05	7.02191e-04
2023/12/16	08:51:52	ok	ok	462.8020	65.941	0.073999	20.33	66.804	11.746	17232216.371146	9	461.0025	5.70546e-05	7.08832e-04
2023/12/16	08:56:52	--	ok	462.6080	65.896	0.073999	20.40	66.796	11.793	16288856.728595	9	460.8892	6.04520e-05	7.14573e-04
2023/12/16	08:56:59	ok	ok	462.9260	66.067	0.074018	20.38	66.749	11.766	20786758.769361	10	461.3433	5.75686e-05	6.47750e-04
2023/12/16	09:01:59	ok	ok	463.1800	66.039	0.074018	20.45	66.795	11.822	17877141.452512	9	461.1553	6.02952e-05	7.04131e-04
2023/12/16	09:06:59	ok	ok	462.8920	66.007	0.074018	20.40	66.709	11.777	18015639.544355	9	461.0998	6.00012e-05	6.42711e-04
2023/12/16	09:11:59	ok	ok	462.8480	65.954	0.074018	20.49	66.719	11.838	19119806.798328	10	461.1103	5.44544e-05	7.00141e-04
2023/12/16	09:16:59	--	ok	462.7200	65.923	0.074018	20.43	66.792	11.812	16610899.968914	9	460.9264	5.96345e-05	7.04958e-04
2023/12/16	09:17:06	ok	ok	462.9240	66.044	0.074032	20.46	66.809	11.833	17845036.319610	9	461.2408	5.92209e-05	6.65418e-04
2023/12/16	09:22:06	--	ok	462.6560	66.007	0.074032	20.49	66.760	11.845	17559069.217097	9	461.0997	6.21482e-05	7.16788e-04
2023/12/16	09:22:13	ok	ok	463.1660	66.092	0.074049	20.49	66.760	11.845	18141345.778521	9	461.5089	5.92643e-05	6.81174e-04
2023/12/16	09:27:13	ok	ok	463.1380	66.087	0.074049	20.58	66.755	11.905	16196604.112322	9	461.4214	5.95292e-05	6.61680e-04
2023/12/16	09:32:13	ok	ok	463.1660	66.076	0.074049	20.59	66.746	11.913	17666273.811195	9	461.2893	6.11879e-05	6.84429e-04
2023/12/16	09:37:13	ok	ok	462.8840	66.048	0.074049	20.56	66.709	11.884	18296755.946713	9	461.2535	6.05264e-05	6.89993e-04
2023/12/16	09:42:13	ok	ok	462.9460	66.024	0.074049	20.56	66.763	11.894	16001653.673255	9	461.1479	5.93593e-05	6.92310e-04
2023/12/16	09:47:13	ok	ok	462.8820	65.970	0.074049	20.58	66.755	11.905	16766540.011941	9	461.0723	5.93158e-05	7.18064e-04
2023/12/16	09:52:13	ok	ok	462.8740	65.954	0.074049	20.65	66.749	11.952	18065173.336164	10	460.9874	6.00153e-05	6.83588e-04
2023/12/16	09:57:13	--	ok	462.6180	65.897	0.074049	20.68	66.732	11.970	17663221.424416	9	460.9296	5.91496e-05	7.02380e-04
2023/12/16	09:57:20	ok	ok	463.0140	66.065	0.074068	20.65	66.781	11.958	19655124.635468	9	461.2877	6.08295e-05	6.98347e-04
2023/12/16	10:02:20	ok	ok	462.8020	66.051	0.074068	20.68	66.796	11.981	17264792.559339	9	461.2032	6.02747e-05	6.95650e-04
2023/12/16	10:07:20	ok	ok	462.8760	66.002	0.074068	20.75	66.790	12.029	16758970.450175	9	461.1133	6.16360e-05	7.10649e-04
2023/12/16	10:12:20	--	ok	462.7060	65.962	0.074068	20.70	66.813	12.003	15944567.274252	10	461.0856	5.78206e-05	6.51177e-04
2023/12/16	10:12:27	ok	ok	463.0140	66.073	0.074083	20.78	66.806	12.052	18930834.964114	10	461.3712	5.92591e-05	6.37323e-04
2023/12/16	10:17:27	ok	ok	463.0300	66.053	0.074083	20.76	66.879	12.054	15281618.805107	10	461.3350	5.58441e-05	6.94452e-04
2023/12/16	10:22:27	ok	ok	462.9860	66.023	0.074083	20.78	66.818	12.054	15982888.164880	10	461.2029	5.80494e-05	6.59137e-04
2023/12/16	10:27:27	ok	ok	462.9640	65.953	0.074083	20.76	66.920	12.061	17029676.815912	10	461.0852	5.86313e-05	6.61385e-04
2023/12/16	10:32:27	--	ok	462.6900	65.919	0.074083	20.87	66.741	12.108	16819148.605446	10	460.9768	5.89272e-05	6.90745e-04
2023/12/16	10:32:35	ok	ok	463.1380	66.047	0.074098	20.82	66.751	12.070	18212499.319454	9	461.2956	5.95741e-05	6.99924e-04
2023/12/16	10:37:34	--	ok	463.2020	66.025	0.074098	20.86	66.792	12.107	15273562.223354	9	461.2276	5.88932e-05	6.94654e-04
2023/12/16	10:37:41	ok	ok	462.8100	65.933	0.074088	20.89	66.828	12.135	18369607.137671	10	461.0688	5.78614e-05	6.51451e-04
2023/12/16	10:42:41	--	ok	462.6920	65.896	0.074088	20.91	66.792	12.147	16211672.142601	10	460.9575	5.89768e-05	6.49505e-04
2023/12/16	10:42:48	ok	ok	463.1960	66.038	0.074103	20.90	66.755	12.131	18831800.004816	10	461.2744	6.01377e-05	6.59589e-04
2023/12/16	10:47:48	--	ok	462.7900	66.008	0.074103	20.94	66.732	12.157	17317966.857452	10	461.1692	5.86498e-05	6.61480e-04
2023/12/16	10:47:56	ok	ok	463.1820	66.076	0.074113	20.99	66.667	12.175	18018494.887221	10	461.4316	5.77952e-05	6.74343e-04
2023/12/16	10:52:55	ok	ok	463.1420	66.046	0.074113	20.96	66.758	12.171	17335491.072538	9	461.2758	5.91747e-05	7.22449e-04
2023/12/16	10:57:55	ok	ok	463.1020	66.007	0.074113	21.01	66.705	12.201	16666769.877187	10	461.1658	5.86056e-05	6.84980e-04
2023/12/16	11:02:55	ok	ok	463.1540	65.959	0.074113	20.99	66.795	12.198	15117578.787246	10	461.0890	5.88663e-05	6.63390e-04
2023/12/16	11:07:55	ok	ok	462.8880	65.906	0.074113	21.01	66.801	12.218	16989240.190340	10	461.0704	5.58590e-05	6.53400e-04
2023/12/16	11:12:55	ok	ok	462.9360	65.890	0.074113	21.00	66.787	12.206	15315220.497631	10	460.9356	5.78634e-05	6.84771e-04
2023/12/16	11:17:55	--	ok	462.5920	65.850	0.074113	21.09	66.667	12.247	16520879.183257	10	460.8271	5.86192e-05	6.56719e-04
2023/12/16	11:18:02	ok	ok	462.9420	66.013	0.074133	21.06	66.616	12.215	18231871.195693	10	461.2354	5.87048e-05	6.44894e-04
2023/12/16	11:23:02	ok	ok	463.0880	65.969	0.074133	21.11	66.755	12.282	16725053.751166	10	461.1252	5.89154e-05	6.76654e-04
2023/12/16	11:28:02	ok	ok	462.8840	65.927	0.074133	21.11	66.851	12.300	14538531.312842	10	461.0549	5.84709e-05	6.60896e-04
2023/12/16	11:33:02	ok	ok	462.8180	65.887	0.074133	21.13	66.845	12.310	16464626.963956	10	460.9966	5.75712e-05	6.44494e-04
2023/12/16	11:38:02	--	ok	462.6920	65.851	0.074133	21.10	66.860	12.292	16030483.466851	10	460.8485	5.82568e-05	6.58139e-04
2023/12/16	11:38:09	ok	ok	462.8980	65.983	0.074149	21.09	66.902	12.290	17927295.453045	10	461.1746	5.82324e-05	6.72034e-04
2023/12/16	11:43:09	ok	ok	462.8860	65.933	0.074149	21.06	66.928	12.272	16410149.261416	10	461.0103	5.95280e-05	6.78994e-04
2023/12/16	11:48:09	--	ok	462.7200	65.890	0.074149	21.07	66.961	12.288	15756906.434791	10	460.9660	5.79142e-05	6.51364e-04
2023/12/16	11:48:16	ok	ok	463.0340	66.012	0.074163	21.06	66.938	12.274	18883069.780977	10	461.2295	5.97833e-05	6.72769e-04
2023/12/16	11:53:16	ok	ok	462.8620	65.981	0.074163	21.13	66.865	12.314	15711409.883982	10	461.1605	5.88534e-05	6.79485e-04
2023/12/16	11:58:16	ok	ok	462.8820	65.921	0.074163	21.17	66.886	12.346	16835469.183295	10	461.0526	5.87811e-05	6.79510e-04
2023/12/16	12:03:16	--	ok	462.7020	65.883	0.074163	21.21	66.864	12.373	16323518.637469	10	460.9808	5.88870e-05	6.79871e-04
2023/12/16	12:03:23	ok	ok	463.0120	66.027	0.074177	21.21	66.799	12.361	19624434.836636	10	461.2876	5.87798e-05	6.70111e-04
2023/12/16	12:08:23	ok	ok	463.0320	65.989	0.074177	21.29	66.737	12.401	17780715.422172	10	461.1768	5.90643e-05	6.77888e-04
2023/12/16	12:13:23	--	ok	462.7900	65.922	0.074177	21.27	66.874	12.415	18824713.120067	10	461.0852	5.80184e-05	6.82421e-04
2023/12/16	12:13:30	ok	ok	462.9800	66.029	0.074188	21.27	66.883	12.417	19398777.353243	10	461.3027	5.79118e-05	6.62017e-04
2023/12/16	12:18:30	--	ok	462.7820	65.961	0.074188	21.29	66.778	12.409	21138798.940889	10	461.1773	5.85081e-05	6.75998e-04
2023/12/16	12:18:37	ok	ok	463.1880	66.048	0.074198	21.29	66.801	12.413	19873783.559773	10	461.4049	5.80852e-05	6.47881e-04
2023/12/16	12:23:37	ok	ok	463.0620	66.030	0.074198	21.31	66.925	12.455	15717144.017204	10	461.2869	5.83016e-05	6.85536e-04
2023/12/16	12:28:37	ok	ok	463.1260	65.978	0.074198	21.30	66.868	12.435	16999364.228815	10	461.1745	5.80663e-05	6.56063e-04
2023/12/16	12:33:37	ok	ok	462.9720	65.933	0.074198	21.36	66.879	12.477	17940146.868070	10	461.0830	5.76711e-05	6.65549e-04
2023/12/16	12:38:37	--	ok	462.7800	65.884	0.074198	21.38	66.833	12.490	16357714.616480	10	460.9955	5.73303e-05	6.47666e-04
2023/12/16	12:38:45	ok	ok	462.9380	65.959	0.074209	21.36	66.879	12.477	18451478.828904	10	461.1862	5.83435e-05	6.56510e-04
2023/12/16	12:43:44	ok	ok	462.8280	65.912	0.074209	21.37	66.786	12.470	15488707.460173	10	461.0851	5.81376e-05	6.68945e-04
2023/12/16	12:48:44	--	ok	462.7100	65.875	0.074209	21.41	66.804	12.504	14424229.484162	10	460.9779	5.81244e-05	6.74039e-04
2023/12/16	12:48:51	ok	ok	463.0860	66.002	0.074224	21.38	66.864	12.496	17120658.776597	11	461.3148	5.61764e-05	6.42052e-04
2023/12/16	12:53:51	--	ok	462.7860	65.981	0.074224	21.48	66.764	12.549	14507946.990741	11	461.2270	5.59644e-05	6.56394e-04
2023/12/16	12:53:58	--	ok	462.7660	66.060	0.074234	21.50	66.726	12.551	18759753.298635	10	461.4012	5.86216e-05	6.58870e-04
2023/12/16	12:54:05	--	ok	463.3360	66.096	0.074246	21.38	66.778	12.480	18929416.738401	9	461.5514	5.98194e-05	7.08383e-04
2023/12/16	12:54:13	ok	ok	462.8000	65.932	0.074229	21.23	67.034	12.414	19562103.922635	11	461.2014	5.51657e-05	6.55990e-04
2023/12/16	12:59:12	--	ok	462.7360	65.940	0.074229	21.45	66.728	12.520	18700835.811319	11	461.1873	5.64908e-05	6.78428e-04
2023/12/16	12:59:19	ok	ok	463.0520	66.061	0.074242	21.45	66.813	12.536	17040623.809749	10	461.4245	5.78578e-05	6.69868e-04
2023/12/16	13:04:19	--	ok	462.7780	66.032	0.074242	21.55	66.760	12.598	15749416.093142	10	461.3015	5.86772e-05	6.71922e-04
2023/12/16	13:04:27	--	ok	463.3740	66.093	0.074253	21.57	66.709	12.598	17378515.666592	10	461.5250	5.93098e-05	6.53621e-04
2023/12/16	13:04:34	--	ok	462.6420	65.896	0.074235	21.36	66.804	12.463	17362156.054917	10	461.0554	5.86943e-05	6.40212e-04
2023/12/16	13:04:41	ok	ok	463.0380	66.043	0.074252	21.29	67.175	12.482	17247220.347453	10	461.3708	5.80911e-05	6.54490e-04
2023/12/16	13:09:41	ok	ok	462.9860	66.061	0.074252	21.57	66.751	12.606	15418458.089457	10	461.3651	5.88624e-05	6.83765e-04
2023/12/16	13:14:41	ok	ok	462.9480	65.997	0.074252	21.55	66.778	12.602	16023652.546195	10	461.2588	5.84391e-05	6.51016e-04
2023/12/16	13:19:41	ok	ok	462.9200	65.944	0.074252	21.60	66.799	12.639	17193135.088541	11	461.2142	5.51339e-05	6.34642e-04
2023/12/16	13:24:41	ok	ok	462.8520	65.901	0.074252	21.60	66.851	12.649	16137253.454480	10	461.0843	5.61576e-05	6.54090e-04
2023/12/16	13:29:41	ok	ok	462.8340	65.867	0.074252	21.67	66.717	12.674	16378578.018628	10	461.0050	5.67714e-05	6.52518e-04
2023/12/16	13:34:41	--	ok	462.2260	65.840	0.074252	21.71	66.799	12.721	16783608.805016	11	460.9383	5.37636e-05	6.12035e-04
2023/12/16	13:34:49	--	ok	463.2760	66.104	0.074291	21.70	66.723	12.696	18895760.974026	10	461.6532	5.75900e-05	6.58776e-04
2023/12/16	13:34:56	ok	ok	462.9780	65.985	0.074278	21.64	66.744	12.660	16606015.138734	10	461.2742	5.73733e-05	6.52076e-04
2023/12/16	13:39:55	ok	ok	462.8040	65.958	0.074278	21.65	66.799	12.680	15085344.526821	10	461.1611	5.86925e-05	6.65037e-04
2023/12/16	13:44:55	ok	ok	462.8380	65.909	0.074278	21.71	66.833	12.727	13734544.177012	10	461.0619	5.79175e-05	6.37197e-04
2023/12/16	13:49:55	--	ok	462.6860	65.873	0.074278	21.74	66.838	12.750	17227342.468877	11	461.0108	5.64175e-05	6.25011e-04
2023/12/16	13:50:02	ok	ok	463.1700	65.999	0.074293	21.72	66.801	12.731	17693615.373074	10	461.3035	5.79368e-05	6.46925e-04
2023/12/16	13:55:02	ok	ok	463.0120	65.927	0.074293	21.74	66.818	12.746	17286362.180285	10	461.1393	5.71792e-05	6.72031e-04
2023/12/16	14:00:02	ok	ok	462.8460	65.880	0.074293	21.75	66.764	12.745	17341064.653562	10	461.0128	5.75643e-05	6.63471e-04
2023/12/16	14:05:02	--	ok	462.7300	65.855	0.074293	21.78	66.804	12.773	17684588.065749	9	460.9082	5.89707e-05	7.00146e-04
2023/12/16	14:05:09	ok	ok	462.8340	65.946	0.074307	21.80	66.838	12.791	17885557.328490	10	461.1912	5.81276e-05	6.52067e-04
2023/12/16	14:10:09	ok	ok	462.8400	65.903	0.074307	21.82	66.822	12.808	12829397.047154	10	461.0720	5.68062e-05	6.52539e-04
2023/12/16	14:15:09	--	ok	462.6200	65.867	0.074307	21.84	66.847	12.822	13780740.216843	10	460.9990	5.54562e-05	6.43443e-04
2023/12/16	14:15:18	ok	ok	462.9020	65.984	0.074326	21.80	66.809	12.785	15948643.870249	10	461.2953	5.78146e-05	6.59454e-04
2023/12/16	14:20:17	ok	ok	462.9600	65.934	0.074326	21.81	66.831	12.800	14372838.879972	9	461.1560	5.79827e-05	6.86117e-04
2023/12/16	14:25:17	--	ok	462.7440	65.885	0.074326	21.85	66.773	12.820	15605521.506199	9	461.0076	5.86896e-05	7.05246e-04
2023/12/16	14:25:24	ok	ok	463.0140	65.974	0.074339	21.87	66.712	12.818	17483928.611435	10	461.3221	5.65420e-05	6.51474e-04
2023/12/16	14:30:23	ok	ok	463.0220	65.929	0.074339	21.91	66.732	12.854	14909708.301447	10	461.1756	5.64797e-05	6.54443e-04
2023/12/16	14:35:23	--	ok	462.5000	65.889	0.074339	21.95	66.699	12.879	16900680.389424	10	461.1137	5.49569e-05	6.48991e-04
2023/12/16	14:35:30	ok	ok	463.1940	66.069	0.074364	21.93	66.641	12.856	18257726.609349	10	461.5075	5.84337e-05	6.57136e-04
2023/12/16	14:40:30	ok	ok	462.9860	65.999	0.074364	21.92	66.758	12.868	18092720.708202	11	461.4064	5.53461e-05	6.42877e-04
2023/12/16	14:45:30	ok	ok	462.9720	65.943	0.074364	21.95	66.827	12.904	19905941.428868	10	461.2236	5.78311e-05	6.69780e-04
2023/12/16	14:50:30	--	ok	462.6460	65.874	0.074364	21.99	66.728	12.916	21275871.955750	10	461.0771	5.79473e-05	6.70446e-04
2023/12/16	14:50:37	ok	ok	463.1340	66.004	0.074382	21.95	66.722	12.883	17689640.066708	10	461.4032	5.70932e-05	6.51104e-04
2023/12/16	14:55:37	--	ok	463.2420	65.953	0.074382	21.92	66.746	12.866	14016661.252509	10	461.2403	5.78702e-05	6.93705e-04
2023/12/16	14:55:44	ok	ok	462.8200	65.859	0.07437	21.98	66.767	12.912	15619530.093813	9	461.0048	5.93409e-05	6.90981e-04
2023/12/16	15:00:43	ok	ok	462.8260	65.842	0.07437	21.98	66.790	12.916	16955086.301324	10	460.9502	5.73593e-05	6.52880e-04
2023/12/16	15:05:43	--	ok	462.5540	65.833	0.07437	21.99	66.772	12.925	15153006.075818	10	460.8027	5.77394e-05	6.47585e-04
2023/12/16	15:05:50	ok	ok	462.9420	65.903	0.074392	21.99	66.813	12.933	16417157.599310	11	461.1620	5.91899e-05	6.34801e-04
2023/12/16	15:10:50	--	ok	462.5200	65.835	0.074392	21.26	68.269	12.664	15887221.162611	9	460.7946	5.95564e-05	7.15854e-04
2023/12/16	15:10:57	ok	ok	463.1340	65.974	0.074416	21.29	68.275	12.687	17388944.432288	10	461.2884	5.81462e-05	6.84554e-04
2023/12/16	15:15:57	ok	ok	462.8920	65.867	0.074416	20.89	68.690	12.473	14862725.027721	10	460.9754	5.85354e-05	7.07540e-04
2023/12/16	15:20:57	--	ok	462.5500	65.835	0.074416	20.62	68.838	12.305	13078207.690591	10	460.8064	5.86240e-05	6.89714e-04
2023/12/16	15:21:04	ok	ok	463.0660	65.992	0.074439	20.60	68.847	12.297	18928236.258632	9	461.3038	5.77895e-05	6.92599e-04
2023/12/16	15:26:04	--	ok	462.7600	65.900	0.074439	20.42	68.888	12.173	15365780.982149	10	461.0700	5.78912e-05	6.59397e-04
2023/12/16	15:26:11	ok	ok	463.1640	66.020	0.07445	20.42	68.869	12.170	16449737.774548	9	461.2658	5.96605e-05	6.96657e-04
2023/12/16	15:31:10	ok	ok	462.9720	65.944	0.07445	20.24	68.975	12.058	15416863.716696	10	461.0932	5.84543e-05	7.02590e-04
2023/12/16	15:36:10	--	ok	462.6840	65.896	0.07445	20.07	69.120	11.966	14573330.904345	9	460.9334	6.00120e-05	7.20205e-04
2023/12/16	15:36:17	ok	ok	463.0160	66.031	0.074466	20.05	69.065	11.945	15834487.916678	9	461.2488	6.01963e-05	6.91316e-04
2023/12/16	15:41:17	ok	ok	463.1160	65.960	0.074466	19.89	69.090	11.840	14137828.334665	9	461.0583	6.11291e-05	6.93540e-04
2023/12/16	15:46:17	--	ok	462.7180	65.915	0.074466	19.89	68.997	11.824	13715144.045807	9	461.0415	5.79470e-05	6.88963e-04
2023/12/16	15:46:24	ok	ok	463.1120	66.044	0.07448	19.85	68.939	11.784	16668187.846491	9	461.3105	5.81655e-05	6.65456e-04
2023/12/16	15:51:24	ok	ok	463.0580	65.978	0.07448	19.78	69.039	11.754	14433815.922583	9	461.1482	5.92245e-05	6.91689e-04
2023/12/16	15:56:24	ok	ok	463.0080	65.930	0.07448	19.70	68.974	11.684	15738021.573410	9	461.0268	6.08713e-05	7.19449e-04
2023/12/16	16:01:24	--	ok	462.7540	65.902	0.07448	19.68	68.910	11.664	14713824.324481	9	460.9431	6.02860e-05	7.23186e-04
2023/12/16	16:01:31	ok	ok	463.1460	66.011	0.074492	19.65	68.905	11.643	16681493.036013	8	461.1726	6.10436e-05	6.73379e-04
2023/12/16	16:06:31	ok	ok	462.8820	65.950	0.074492	19.58	68.943	11.602	14707968.301361	8	461.0694	6.02076e-05	7.46041e-04
2023/12/16	16:11:31	ok	ok	462.8220	65.903	0.074492	19.60	68.855	11.596	14559697.117515	9	461.0398	5.71033e-05	6.97628e-04
2023/12/16	16:16:31	--	ok	462.7620	65.870	0.074492	19.52	68.911	11.550	14221161.664336	9	460.8532	6.08847e-05	7.12028e-04
2023/12/16	16:16:38	--	ok	462.7780	65.985	0.074503	19.52	68.911	11.550	16517576.459242	8	461.1719	5.92781e-05	7.02455e-04
2023/12/16	16:16:45	--	ok	463.2520	66.062	0.074514	19.52	68.841	11.538	16817199.670699	8	461.4156	5.84357e-05	7.14166e-04
2023/12/16	16:16:53	ok	ok	463.0120	65.951	0.074502	19.47	68.846	11.510	15676690.287573	9	461.0926	5.95837e-05	6.94207e-04
2023/12/16	16:21:52	ok	ok	463.0020	65.912	0.074502	19.46	68.832	11.498	17533662.518030	8	461.0174	5.95005e-05	6.96321e-04
2023/12/16	16:26:52	--	ok	462.6320	65.875	0.074502	19.42	68.824	11.468	15228533.142042	8	460.9631	5.80941e-05	7.20016e-04
2023/12/16	16:26:59	ok	ok	463.0200	66.027	0.07452	19.40	68.811	11.455	17111664.598288	8	461.2638	6.07152e-05	7.05077e-04
2023/12/16	16:31:59	ok	ok	462.8260	65.987	0.07452	19.37	68.795	11.435	16427434.638508	8	461.1931	5.86153e-05	7.15164e-04
2023/12/16	16:36:59	ok	ok	462.9480	65.939	0.07452	19.32	68.786	11.396	16058403.398187	8	461.0673	6.01305e-05	7.12711e-04
2023/12/16	16:41:59	--	ok	462.7760	65.895	0.07452	19.27	68.791	11.366	15284694.595292	8	460.9835	6.08386e-05	7.31972e-04
2023/12/16	16:42:06	ok	ok	462.9860	66.012	0.074531	19.29	68.751	11.370	16803065.662931	8	461.2264	6.02417e-05	7.26185e-04
2023/12/16	16:47:06	--	ok	462.7000	65.955	0.074531	19.29	68.722	11.365	15279001.883824	8	461.0986	6.01673e-05	7.45094e-04
2023/12/16	16:47:13	ok	ok	463.0720	66.075	0.074546	19.24	68.714	11.334	16908573.503074	8	461.4163	6.00455e-05	7.43151e-04
2023/12/16	16:52:13	ok	ok	462.9400	66.037	0.074546	19.17	68.754	11.294	15260953.435298	8	461.3359	5.84314e-05	7.32807e-04
2023/12/16	16:57:13	--	ok	462.7460	66.007	0.074546	19.19	68.724	11.298	14978531.606233	8	461.2523	5.85913e-05	7.43723e-04
2023/12/16	16:57:20	ok	ok	463.0800	66.075	0.074558	19.14	68.676	11.262	17404441.746573	8	461.4432	6.08870e-05	7.14200e-04
2023/12/16	17:02:20	--	ok	463.2140	66.050	0.074558	19.13	68.704	11.257	16643794.262648	10	461.3134	6.00567e-05	7.01553e-04
2023/12/16	17:02:28	ok	ok	462.9280	65.984	0.074548	19.12	68.682	11.245	16491568.864431	8	461.1682	6.10543e-05	7.39564e-04
2023/12/16	17:07:27	ok	ok	462.9520	65.949	0.074548	19.02	68.736	11.189	15420869.866435	9	461.0887	6.01187e-05	6.93452e-04
2023/12/16	17:12:27	--	ok	462.7120	65.911	0.074548	18.96	68.768	11.157	14010799.240619	9	461.0317	5.70416e-05	7.03134e-04
2023/12/16	17:12:34	ok	ok	463.1040	66.028	0.074562	18.96	68.756	11.155	17193254.594796	10	461.2532	5.89557e-05	6.63050e-04
2023/12/16	17:17:34	ok	ok	462.8340	66.007	0.074562	18.95	68.704	11.136	15031691.604621	9	461.0905	6.44341e-05	7.54426e-04
2023/12/16	17:22:34	--	ok	462.6920	65.958	0.074562	18.92	68.649	11.109	13601687.078530	8	461.1203	5.98968e-05	7.32599e-04
2023/12/16	17:22:41	--	ok	463.2060	66.067	0.074577	18.95	68.692	11.134	22698035.922015	8	461.4094	6.13255e-05	7.25426e-04
2023/12/16	17:22:49	ok	ok	462.8920	66.018	0.074567	18.98	68.649	11.146	16900942.769618	9	461.1811	6.29431e-05	7.03674e-04
2023/12/16	17:27:48	ok	ok	462.8240	65.981	0.074567	18.96	68.534	11.119	14377805.483269	9	461.1111	6.24154e-05	7.30502e-04
2023/12/16	17:32:48	ok	ok	462.8300	65.947	0.074567	18.92	68.598	11.101	14823522.465722	8	461.0855	6.11919e-05	7.43668e-04
2023/12/16	17:37:48	--	ok	462.7560	65.921	0.074567	18.93	68.479	11.091	15972866.193424	8	461.0597	5.96201e-05	7.77180e-04
2023/12/16	17:37:55	ok	ok	463.1020	66.018	0.074579	18.91	68.484	11.074	17724007.221324	8	461.2162	6.19062e-05	7.25304e-04
2023/12/16	17:42:54	ok	ok	463.0680	65.986	0.074579	18.91	68.513	11.079	16270726.519323	8	461.2194	5.87936e-05	7.03744e-04
2023/12/16	17:47:54	ok	ok	462.8420	65.956	0.074579	18.86	68.426	11.037	15665728.865424	8	461.1418	5.87945e-05	7.02671e-04
2023/12/16	17:52:54	ok	ok	462.8360	65.921	0.074579	18.91	68.443	11.067	15740201.299502	9	461.1028	5.68871e-05	7.03617e-04
2023/12/16	17:57:54	--	ok	462.5760	65.891	0.074579	18.86	68.457	11.042	15789997.243931	8	461.0028	5.97942e-05	7.27390e-04
2023/12/16	17:58:01	ok	ok	463.1120	66.065	0.0746	18.88	68.408	11.043	19408041.978609	11	461.3900	5.93598e-05	6.27972e-04
2023/12/16	18:03:01	ok	ok	462.9440	66.039	0.0746	18.86	68.365	11.027	16057297.533341	9	461.2658	6.15919e-05	7.50196e-04
2023/12/16	18:08:01	ok	ok	462.9880	66.016	0.0746	18.86	68.344	11.024	15800529.366465	10	461.2566	5.77255e-05	6.63076e-04
2023/12/16	18:13:01	--	ok	462.7420	65.970	0.0746	18.82	68.388	11.003	15992698.516088	8	461.1952	5.94739e-05	7.08481e-04
2023/12/16	18:13:08	ok	ok	463.0640	66.060	0.074613	18.79	68.403	10.986	19162354.835145	10	461.4434	5.78132e-05	6.46140e-04
2023/12/16	18:18:08	ok	ok	463.0560	66.046	0.074613	18.81	68.347	10.988	17100961.467773	10	461.3092	6.01548e-05	7.05316e-04
2023/12/16	18:23:08	ok	ok	463.0740	66.026	0.074613	18.81	68.296	10.980	18466261.770380	10	461.2639	5.96022e-05	7.35495e-04
2023/12/16	18:28:08	ok	ok	462.9100	66.007	0.074613	18.79	68.292	10.968	18134762.754493	10	461.2228	5.91655e-05	6.64167e-04
2023/12/16	18:33:08	--	ok	462.7200	65.986	0.074613	18.78	68.269	10.956	18632194.779883	9	461.1127	6.36292e-05	7.41294e-04
2023/12/16	18:33:15	--	ok	463.2860	66.071	0.074626	18.83	68.238	10.988	17780822.352379	10	461.4758	5.84689e-05	6.48030e-04
2023/12/16	18:33:23	ok	ok	463.0740	66.069	0.074613	18.79	68.220	10.957	18975597.547593	11	461.4179	5.96828e-05	6.47678e-04
2023/12/16	18:38:22	ok	ok	463.0920	66.046	0.074613	18.81	68.234	10.970	14845957.938743	11	461.3265	5.90909e-05	6.89870e-04
2023/12/16	18:43:22	ok	ok	462.9280	66.031	0.074613	18.74	68.324	10.937	15613258.920550	9	461.2133	6.39905e-05	7.35512e-04
2023/12/16	18:48:22	ok	ok	462.8600	66.009	0.074613	18.64	68.417	10.889	14700298.852735	9	461.2483	5.71007e-05	6.86336e-04
2023/12/16	18:53:22	ok	ok	463.1940	65.984	0.074613	18.58	68.379	10.845	14172443.742807	9	461.1993	5.68321e-05	6.86041e-04
2023/12/16	18:58:22	ok	ok	462.8560	65.941	0.074613	18.65	68.260	10.874	15366373.795510	10	461.0940	5.90551e-05	7.03064e-04
2023/12/16	19:03:22	ok	ok	462.9300	65.932	0.074613	18.67	68.283	10.886	14951119.686852	9	460.9852	6.49173e-05	7.78995e-04
2023/12/16	19:08:22	ok	ok	462.8840	65.904	0.074613	18.69	68.205	10.891	15033845.440763	9	461.1071	5.66170e-05	6.95978e-04
2023/12/16	19:13:22	--	ok	462.4800	65.890	0.074613	18.71	68.206	10.901	16072570.538318	9	460.9111	6.39835e-05	7.45757e-04
2023/12/16	19:13:29	ok	ok	463.1140	65.995	0.074638	18.69	68.142	10.881	19505491.482800	8	461.2590	5.93568e-05	6.95424e-04
2023/12/16	19:18:28	ok	ok	462.8780	65.960	0.074638	18.69	68.154	10.883	16564272.609625	8	461.1625	6.01822e-05	7.34526e-04
2023/12/16	19:23:28	--	ok	462.7600	65.931	0.074638	18.67	68.087	10.855	15655398.579509	9	461.0394	6.33964e-05	7.19325e-04
2023/12/16	19:23:35	ok	ok	463.0340	66.039	0.07465	18.67	68.182	10.870	17332638.004258	10	461.2655	6.41212e-05	6.90168e-04
2023/12/16	19:28:35	ok	ok	463.0220	66.010	0.07465	18.65	68.106	10.849	15931306.648057	9	461.1934	6.36274e-05	7.50067e-04
2023/12/16	19:33:35	ok	ok	463.1240	65.991	0.07465	18.68	68.110	10.867	15454904.931566	10	461.1326	6.39497e-05	6.93075e-04
2023/12/16	19:38:35	ok	ok	463.0700	65.963	0.07465	18.68	68.110	10.867	17585376.605469	9	461.0981	6.37556e-05	7.22228e-04
2023/12/16	19:43:35	--	ok	462.7100	65.940	0.07465	18.64	68.115	10.840	17532033.580919	10	461.0652	6.01788e-05	7.33989e-04
2023/12/16	19:43:42	--	ok	463.2040	66.055	0.074664	18.64	68.074	10.834	16614716.731512	11	461.3920	5.92565e-05	6.38777e-04
2023/12/16	19:43:49	ok	ok	463.0740	66.054	0.074654	18.65	68.067	10.843	17951749.867501	10	461.3348	6.29359e-05	6.81202e-04
2023/12/16	19:48:49	ok	ok	462.8940	66.030	0.074654	18.65	68.096	10.848	17522696.199660	9	461.2761	6.19573e-05	7.27399e-04
2023/12/16	19:53:49	ok	ok	463.0400	66.022	0.074654	18.62	68.132	10.835	15451317.476671	10	461.2340	6.21373e-05	6.77687e-04
2023/12/16	19:58:49	ok	ok	463.1620	65.999	0.074654	18.67	68.087	10.855	16632546.335617	8	461.2806	5.85464e-05	7.31107e-04
2023/12/16	20:03:49	ok	ok	462.8220	65.972	0.074654	18.61	68.099	10.821	16613904.013588	8	461.2170	5.86899e-05	7.25179e-04
2023/12/16	20:08:49	ok	ok	462.8700	65.955	0.074654	18.65	67.976	10.829	17373475.994752	9	461.1042	6.06448e-05	6.89549e-04
2023/12/16	20:13:49	--	ok	462.6980	65.921	0.074654	18.62	68.022	10.817	17190877.396716	9	461.0215	6.34120e-05	7.28016e-04
2023/12/16	20:13:56	ok	ok	462.9880	65.960	0.074668	18.61	67.999	10.805	17618144.360533	10	461.1325	6.19120e-05	6.40341e-04
2023/12/16	20:18:56	--	ok	462.5220	65.922	0.074668	18.59	68.026	10.797	16765625.898017	9	461.0992	6.03822e-05	7.00918e-04
2023/12/16	20:19:03	--	ok	463.3860	66.082	0.074692	18.59	68.087	10.807	22554491.670197	10	461.5052	6.29910e-05	6.65920e-04
2023/12/16	20:19:11	ok	ok	463.1260	66.084	0.074673	18.58	67.994	10.784	17793659.406831	10	461.5190	6.32836e-05	6.82502e-04
2023/12/16	20:24:10	ok	ok	462.9520	66.069	0.074673	18.51	68.072	10.752	16777856.156282	11	461.4200	6.04595e-05	6.68903e-04
2023/12/16	20:29:10	ok	ok	463.0560	66.063	0.074673	18.50	68.081	10.745	14742154.815785	9	461.4247	5.87421e-05	6.85802e-04
2023/12/16	20:34:10	ok	ok	462.9940	66.047	0.074673	18.55	68.008	10.769	14864165.149514	9	461.3830	5.96845e-05	6.96083e-04
2023/12/16	20:39:10	ok	ok	463.0680	66.036	0.074673	18.56	67.950	10.768	18726064.403236	11	461.2999	6.00685e-05	6.70385e-04
2023/12/16	20:44:10	ok	ok	462.9500	66.024	0.074673	18.62	67.909	10.799	17239219.705980	9	461.3171	5.97539e-05	6.91534e-04
2023/12/16	20:49:10	ok	ok	463.0080	66.001	0.074673	18.64	67.944	10.813	17616730.101727	10	461.1866	6.30666e-05	6.72247e-04
2023/12/16	20:54:10	ok	ok	462.8940	65.988	0.074673	18.65	67.863	10.811	15571402.821931	9	461.1789	6.15932e-05	6.98845e-04
2023/12/16	20:59:10	ok	ok	462.8880	65.962	0.074673	18.62	67.900	10.798	15832579.354670	9	461.2265	5.66248e-05	6.88906e-04
2023/12/16	21:04:10	--	ok	462.7340	65.939	0.074673	18.64	67.872	10.802	15532383.994709	9	461.0637	6.33923e-05	7.30058e-04
2023/12/16	21:04:18	ok	ok	462.8460	65.939	0.074686	18.65	67.854	10.809	20252005.245344	8	461.1779	5.90844e-05	7.07758e-04
2023/12/16	21:09:17	ok	ok	463.0040	65.913	0.074686	18.67	67.836	10.815	16641980.797024	10	461.0250	6.29369e-05	6.66780e-04
2023/12/16	21:14:17	ok	ok	462.8760	65.892	0.074686	18.64	67.831	10.795	15953573.166539	8	461.0439	5.91048e-05	7.10415e-04
2023/12/16	21:19:17	--	ok	462.5940	65.880	0.074686	18.65	67.854	10.809	15950557.304186	8	460.9782	6.06707e-05	7.20660e-04
2023/12/16	21:19:24	ok	ok	462.9980	66.015	0.074706	18.65	67.845	10.808	23199541.969980	11	461.2638	5.93368e-05	6.32595e-04
2023/12/16	21:24:24	ok	ok	462.8160	65.974	0.074706	18.65	67.784	10.798	20458326.992356	10	461.1556	5.99918e-05	7.05013e-04
2023/12/16	21:29:24	--	ok	462.7740	65.945	0.074706	18.67	67.797	10.809	19846240.374768	9	461.1758	5.88212e-05	6.72578e-04
2023/12/16	21:29:31	ok	ok	463.0220	66.039	0.074717	18.67	67.826	10.813	19390582.656859	9	461.3789	5.93227e-05	6.86958e-04
2023/12/16	21:34:31	ok	ok	462.8840	66.028	0.074717	18.68	67.788	10.816	20181763.621731	10	461.3399	5.68042e-05	6.93244e-04
2023/12/16	21:39:31	ok	ok	462.9180	66.004	0.074717	18.67	67.756	10.802	18064014.028637	10	461.1484	6.41235e-05	6.91976e-04
2023/12/16	21:44:31	ok	ok	463.0200	65.982	0.074717	18.68	67.716	10.804	19463922.006763	9	461.2165	5.94796e-05	6.73289e-04
2023/12/16	21:49:31	ok	ok	463.1260	65.960	0.074717	18.64	67.749	10.782	19749321.737623	8	461.1962	5.87892e-05	7.18514e-04
2023/12/16	21:54:31	--	ok	462.7680	65.935	0.074717	18.68	67.707	10.803	18416216.783364	9	461.0832	6.14516e-05	7.42618e-04
2023/12/16	21:54:38	ok	ok	463.1780	66.035	0.074728	18.71	67.692	10.819	20120602.161507	10	461.2850	6.22371e-05	6.85781e-04
2023/12/16	21:59:38	ok	ok	463.0500	66.020	0.074728	18.56	67.839	10.751	19029512.737510	10	461.1655	6.36358e-05	6.78900e-04
2023/12/16	22:04:38	ok	ok	462.9720	65.992	0.074728	18.51	67.861	10.719	18170542.186507	10	461.0863	6.33657e-05	6.93639e-04
2023/12/16	22:09:38	ok	ok	462.8080	65.961	0.074728	18.52	67.822	10.721	16832637.713316	10	461.0201	6.46356e-05	7.06250e-04
2023/12/16	22:14:38	--	ok	462.7760	65.940	0.074728	18.54	67.774	10.722	17485994.194903	9	461.1615	5.62168e-05	6.69343e-04
2023/12/16	22:14:45	ok	ok	463.1680	66.045	0.074739	18.55	67.829	10.741	19459089.997880	9	461.2546	6.40363e-05	6.95544e-04
2023/12/16	22:19:45	ok	ok	463.0140	66.022	0.074739	18.58	67.761	10.747	19081904.443511	10	461.1548	6.43479e-05	7.00171e-04
2023/12/16	22:24:45	ok	ok	462.9460	65.995	0.074739	18.59	67.712	10.747	19138043.706491	10	461.1335	6.39034e-05	7.00092e-04
2023/12/16	22:29:45	ok	ok	463.0260	65.981	0.074739	18.59	67.712	10.747	17663259.587210	9	461.0815	6.43679e-05	7.37587e-04
2023/12/16	22:34:45	ok	ok	462.9560	65.950	0.074739	18.59	67.733	10.751	17797181.730434	9	461.0450	6.41726e-05	7.31890e-04
2023/12/16	22:39:45	ok	ok	462.8160	65.943	0.074739	18.65	67.662	10.778	21091761.504077	9	461.1631	5.62685e-05	7.00518e-04
2023/12/16	22:44:45	ok	ok	462.8760	65.911	0.074739	18.59	67.692	10.744	18824638.796291	9	461.0375	6.01993e-05	6.82319e-04
2023/12/16	22:49:45	ok	ok	462.9120	65.895	0.074739	18.62	67.587	10.748	20326866.529347	8	461.0759	5.86057e-05	7.14650e-04
2023/12/16	22:54:45	--	ok	462.6540	65.867	0.074739	18.62	67.637	10.756	19172963.467644	9	460.8974	6.29273e-05	7.06880e-04
2023/12/16	22:54:52	ok	ok	463.1860	66.029	0.074756	18.67	67.625	10.781	21235162.823068	10	461.2803	6.17884e-05	6.79019e-04
2023/12/16	22:59:52	ok	ok	462.9700	65.998	0.074756	18.65	67.601	10.769	20694147.257147	10	461.1670	6.27274e-05	6.90703e-04
2023/12/16	23:04:52	ok	ok	462.8320	65.969	0.074756	18.62	67.616	10.753	20787548.392490	9	461.1605	6.12279e-05	6.89419e-04
2023/12/16	23:09:52	--	ok	462.7780	65.948	0.074756	18.62	67.575	10.746	21406447.311749	9	461.1703	5.88760e-05	6.75887e-04
2023/12/16	23:09:59	ok	ok	463.1600	66.033	0.074767	18.64	67.578	10.755	18203495.061674	10	461.3247	6.14954e-05	6.61082e-04
2023/12/16	23:14:59	ok	ok	462.8280	66.016	0.074767	18.65	67.611	10.770	18720799.236413	11	461.2782	5.92131e-05	6.45142e-04
2023/12/16	23:19:59	ok	ok	463.0380	65.990	0.074767	18.62	67.616	10.753	15719939.981047	8	461.2901	5.84434e-05	7.02256e-04
2023/12/16	23:24:59	ok	ok	463.0520	65.973	0.074767	18.64	67.568	10.753	15194351.481177	9	461.2161	5.87567e-05	6.71932e-04
2023/12/16	23:29:59	--	ok	462.5700	65.944	0.074767	18.58	67.639	10.727	16810722.374728	10	461.1060	5.97214e-05	6.90437e-04
2023/12/16	23:30:07	--	ok	463.4560	66.077	0.074788	18.56	67.619	10.716	19532487.848606	9	461.5284	6.01509e-05	6.86832e-04
2023/12/16	23:30:14	--	ok	463.2840	66.078	0.074765	18.61	67.616	10.744	18173976.305449	10	461.4771	6.23121e-05	6.80512e-04
2023/12/16	23:30:21	--	ok	463.2280	66.073	0.074751	18.58	67.588	10.719	17272734.218890	10	461.5061	6.04678e-05	6.48737e-04
2023/12/16	23:30:28	--	ok	463.2320	66.063	0.07474	18.51	67.669	10.688	20381625.128642	10	461.4348	6.18267e-05	6.92144e-04
2023/12/16	23:30:35	--	ok	463.3200	66.055	0.074729	18.51	67.739	10.699	17898355.249604	10	461.4018	6.21167e-05	6.75880e-04
2023/12/16	23:30:43	--	ok	463.2480	66.056	0.074713	18.45	67.752	10.666	18209512.090973	9	461.4054	6.09872e-05	7.07444e-04
2023/12/16	23:30:50	ok	ok	463.1220	66.054	0.074701	18.47	67.863	10.692	19144798.656050	9	461.4284	6.05685e-05	6.95205e-04
2023/12/16	23:35:49	ok	ok	463.1720	66.061	0.074701	18.51	67.648	10.685	19316542.194547	10	461.4411	5.84461e-05	6.82243e-04
2023/12/16	23:40:49	--	ok	463.2380	66.044	0.074701	18.47	67.671	10.661	22006928.348464	10	461.3947	5.81472e-05	6.75580e-04
2023/12/16	23:40:56	--	ok	463.3660	66.059	0.074689	18.48	67.706	10.675	16553125.541349	11	461.3828	5.95689e-05	6.47157e-04
2023/12/16	23:41:04	ok	ok	463.0820	66.050	0.074671	18.50	67.657	10.678	17080997.509410	9	461.4068	6.07245e-05	6.63670e-04
2023/12/16	23:46:03	ok	ok	463.0360	66.035	0.074671	18.55	67.575	10.700	16141421.603046	11	461.3275	6.01281e-05	6.88100e-04
2023/12/16	23:51:03	ok	ok	463.0800	66.020	0.074671	18.59	67.602	10.730	19841723.019976	10	461.3179	5.87440e-05	6.97990e-04
2023/12/16	23:56:03	ok	ok	463.0480	66.008	0.074671	18.58	67.559	10.715	16828819.692851	9	461.2420	6.11983e-05	7.17217e-04
2023/12/17	00:01:03	ok	ok	462.8520	65.978	0.074671	18.58	67.568	10.716	15965107.825465	10	461.1751	6.28724e-05	6.85281e-04
2023/12/17	00:06:03	ok	ok	462.8200	65.966	0.074671	18.61	67.533	10.731	13608502.527404	9	461.2196	5.89095e-05	6.75587e-04
2023/12/17	00:11:03	ok	ok	462.8880	65.945	0.074671	18.61	67.492	10.724	15478756.888446	9	461.1242	6.18356e-05	7.29102e-04
2023/12/17	00:16:03	ok	ok	462.9060	65.926	0.074671	18.59	67.520	10.717	15311706.661754	8	461.1348	5.96001e-05	7.09052e-04
2023/12/17	00:21:03	ok	ok	462.8460	65.902	0.074671	18.59	67.481	10.711	16353330.879888	8	461.1097	5.96190e-05	7.10197e-04
2023/12/17	00:26:03	--	ok	462.6620	65.883	0.074671	18.58	67.500	10.705	16285308.496793	8	460.9998	6.18430e-05	7.12968e-04
2023/12/17	00:26:10	--	ok	462.7500	65.896	0.074687	18.61	67.533	10.731	17708543.775275	9	461.0169	6.03623e-05	6.77835e-04
2023/12/17	00:26:18	ok	ok	463.0320	65.881	0.0747	18.58	67.459	10.699	18687304.702582	9	461.0678	5.92700e-05	6.74447e-04
2023/12/17	00:31:17	--	ok	462.4640	65.865	0.0747	18.61	67.463	10.720	17568656.468686	9	460.9019	6.33859e-05	7.37972e-04
2023/12/17	00:31:24	--	ok	462.7360	65.868	0.074726	18.61	67.422	10.713	18088181.349167	8	460.9898	6.09559e-05	7.29510e-04
2023/12/17	00:31:32	--	ok	462.7920	65.867	0.074739	18.64	67.427	10.731	18378877.027890	9	460.9649	6.15301e-05	6.75784e-04
2023/12/17	00:31:39	ok	ok	462.8400	65.850	0.07475	18.61	67.391	10.708	16837367.409740	8	460.9893	5.96220e-05	7.11619e-04
2023/12/17	00:36:38	ok	ok	462.8000	65.844	0.07475	18.61	67.483	10.723	17639883.453068	8	460.9441	5.94696e-05	7.16328e-04
2023/12/17	00:41:38	--	ok	462.5060	65.834	0.07475	18.58	67.437	10.695	16710979.372838	9	460.8282	6.22869e-05	6.93700e-04
2023/12/17	00:41:45	--	ok	462.5220	65.836	0.074774	18.58	67.437	10.695	19306584.525852	9	460.9047	6.02281e-05	6.80031e-04
2023/12/17	00:41:53	ok	ok	463.0760	65.938	0.074798	18.61	67.391	10.708	20601889.732570	10	461.1289	6.13516e-05	6.45095e-04
2023/12/17	00:46:52	--	ok	462.7620	65.895	0.074798	18.58	67.468	10.700	18422587.233345	10	461.1079	5.67050e-05	6.31410e-04
2023/12/17	00:46:59	ok	ok	463.0820	66.008	0.074809	18.59	67.460	10.707	20427538.932804	10	461.2539	6.15691e-05	6.45097e-04
2023/12/17	00:51:59	--	ok	462.7660	65.971	0.074809	18.55	67.454	10.681	17976223.149643	10	461.2188	5.81950e-05	6.87497e-04
2023/12/17	00:52:07	--	ok	463.2560	66.063	0.074821	18.56	67.446	10.688	18714375.347150	10	461.4023	6.25387e-05	6.59214e-04
2023/12/17	00:52:14	--	ok	463.2340	66.070	0.074808	18.58	67.437	10.695	17829945.919776	10	461.4811	6.18818e-05	6.83196e-04
2023/12/17	00:52:21	ok	ok	463.1640	66.065	0.074797	18.58	67.459	10.699	21542873.470547	11	461.4578	6.04687e-05	6.46868e-04
2023/12/17	00:57:21	--	ok	463.2300	66.060	0.074797	18.51	67.488	10.660	17729918.812028	10	461.3169	6.48788e-05	7.17603e-04
2023/12/17	00:57:28	--	ok	463.3540	66.057	0.074786	18.51	67.477	10.658	16512694.942177	9	461.4623	5.93795e-05	6.72038e-04
2023/12/17	00:57:35	ok	ok	463.0040	66.056	0.074768	18.54	67.451	10.671	17064404.806738	10	461.4316	6.00163e-05	6.52400e-04
2023/12/17	01:02:35	ok	ok	462.8800	66.036	0.074768	18.44	67.555	10.625	16505958.432999	10	461.2953	6.27750e-05	7.13715e-04
2023/12/17	01:07:35	ok	ok	463.0520	66.026	0.074768	18.45	67.568	10.637	14886960.720859	9	461.2980	6.02187e-05	6.89782e-04
2023/12/17	01:12:35	--	ok	463.2160	66.016	0.074768	18.45	67.547	10.634	13936726.116364	10	461.2988	5.78068e-05	6.38931e-04
2023/12/17	01:12:42	ok	ok	463.1280	66.015	0.074757	18.47	67.509	10.636	17069227.613633	10	461.3246	5.73795e-05	6.19387e-04
2023/12/17	01:17:42	ok	ok	463.0360	65.986	0.074757	18.51	67.456	10.654	15672716.845854	10	461.2828	5.64963e-05	6.49302e-04
2023/12/17	01:22:42	ok	ok	462.9820	65.970	0.074757	18.48	67.451	10.635	15922125.008941	10	461.1739	6.11987e-05	6.58738e-04
2023/12/17	01:27:42	ok	ok	462.9420	65.950	0.074757	18.50	67.445	10.644	14442723.690088	9	461.1120	6.23766e-05	7.20268e-04
2023/12/17	01:32:42	--	ok	462.7500	65.928	0.074757	18.47	67.500	10.635	15359574.412324	9	461.0969	6.06330e-05	6.85583e-04
2023/12/17	01:32:49	ok	ok	462.8340	65.924	0.074769	18.45	67.468	10.621	17721475.665649	8	461.1334	6.02048e-05	6.98401e-04
2023/12/17	01:37:49	--	ok	462.6020	65.905	0.074769	18.50	67.404	10.638	16842478.879712	10	461.0976	5.76548e-05	6.69990e-04
2023/12/17	01:37:56	ok	ok	462.8500	65.903	0.074789	18.50	67.391	10.636	18858640.866945	9	461.0711	6.10514e-05	6.77233e-04
2023/12/17	01:42:56	--	ok	462.4080	65.883	0.074789	18.50	67.424	10.641	16489401.648158	8	461.1141	5.73191e-05	6.91060e-04
2023/12/17	01:43:03	--	ok	462.6140	65.871	0.074818	18.44	67.395	10.600	22180778.996678	10	460.9773	6.13746e-05	6.39678e-04
2023/12/17	01:43:11	ok	ok	463.1940	66.025	0.074837	18.48	67.401	10.627	17237533.260703	9	461.3667	5.90445e-05	6.63192e-04
2023/12/17	01:48:10	ok	ok	462.9480	65.994	0.074837	18.47	67.378	10.615	16084226.182215	10	461.1885	6.23600e-05	6.73475e-04
2023/12/17	01:53:10	ok	ok	463.0260	65.986	0.074837	18.44	67.364	10.595	19440311.071825	9	461.2291	6.03063e-05	6.91321e-04
2023/12/17	01:58:10	ok	ok	462.8260	65.954	0.074837	18.42	67.413	10.594	17717192.028198	9	461.1589	6.09539e-05	6.92788e-04
2023/12/17	02:03:10	--	ok	462.6100	65.939	0.074837	18.47	67.440	10.625	16512304.349815	10	461.1470	5.81009e-05	6.68788e-04
2023/12/17	02:03:17	--	ok	463.2020	66.074	0.074856	18.48	67.350	10.619	18922567.850583	11	461.5151	5.90307e-05	6.41207e-04
2023/12/17	02:03:25	--	ok	463.4360	66.072	0.074847	18.48	67.359	10.621	20086361.720755	10	461.4812	6.16453e-05	6.77472e-04
2023/12/17	02:03:32	ok	ok	463.1720	66.070	0.074825	18.45	67.304	10.595	17779946.060759	10	461.4818	6.15756e-05	6.52066e-04
2023/12/17	02:08:31	--	ok	463.2040	66.054	0.074825	18.47	67.327	10.607	16962666.177590	9	461.4184	6.12222e-05	7.11105e-04
2023/12/17	02:08:38	--	ok	463.2320	66.058	0.074815	18.45	67.346	10.602	19153348.470045	10	461.4128	6.14394e-05	6.65334e-04
2023/12/17	02:08:45	ok	ok	463.1300	66.059	0.074804	18.44	67.353	10.593	21086472.227762	10	461.3788	6.30999e-05	6.63481e-04
2023/12/17	02:13:45	ok	ok	463.0420	66.044	0.074804	18.37	67.454	10.565	19824004.851787	10	461.3125	6.34642e-05	6.78463e-04
2023/12/17	02:18:45	ok	ok	462.9960	66.028	0.074804	18.31	67.472	10.533	17409913.687039	10	461.2582	6.29519e-05	6.71109e-04
2023/12/17	02:23:45	ok	ok	463.1560	66.012	0.074804	18.25	67.474	10.498	20825866.511877	11	461.2342	5.96374e-05	6.45724e-04
2023/12/17	02:28:45	ok	ok	462.8040	65.996	0.074804	18.28	67.399	10.503	16814534.137470	10	461.1746	6.25104e-05	6.91438e-04
2023/12/17	02:33:45	ok	ok	462.9520	65.972	0.074804	18.32	67.417	10.533	19784804.729654	10	461.1231	6.39493e-05	6.73833e-04
2023/12/17	02:38:45	ok	ok	462.8560	65.949	0.074804	18.34	67.349	10.531	21251986.068960	9	461.1695	6.00257e-05	6.83402e-04
2023/12/17	02:43:45	ok	ok	462.8280	65.932	0.074804	18.34	67.349	10.531	19324430.318549	9	461.1562	5.91756e-05	6.86650e-04
2023/12/17	02:48:45	--	ok	462.6720	65.926	0.074804	18.38	67.355	10.558	18703763.664729	10	461.0106	6.32922e-05	6.74259e-04
2023/12/17	02:48:52	ok	ok	462.9000	65.939	0.074819	18.40	67.276	10.556	17743731.752680	10	461.1131	6.04112e-05	6.40742e-04
2023/12/17	02:53:51	--	ok	462.6060	65.900	0.074819	18.34	67.349	10.531	17759870.422083	9	460.9856	6.40036e-05	7.31035e-04
2023/12/17	02:53:58	--	ok	462.7280	65.910	0.074839	18.35	67.340	10.539	22316966.652126	11	461.0597	5.96327e-05	6.48137e-04
2023/12/17	02:54:09	--	ok	462.7260	65.884	0.074852	18.35	67.289	10.531	21024720.553966	9	461.0116	6.25824e-05	6.70031e-04
2023/12/17	02:54:16	ok	ok	463.0280	65.977	0.074866	18.32	67.272	10.510	20913764.539270	10	461.2083	6.22558e-05	6.32910e-04
2023/12/17	02:59:15	--	ok	462.7940	65.970	0.074866	18.38	67.294	10.549	17568863.477414	10	461.1488	6.30570e-05	7.11249e-04
2023/12/17	02:59:22	--	ok	463.2800	66.058	0.074875	18.37	67.291	10.540	20541733.480032	10	461.4183	6.17814e-05	6.49061e-04
2023/12/17	02:59:30	ok	ok	463.0760	66.059	0.074862	18.40	67.236	10.549	20339029.990558	11	461.4501	6.00845e-05	6.53456e-04
2023/12/17	03:04:29	ok	ok	463.0040	66.050	0.074862	18.37	67.259	10.535	19081063.499875	10	461.3415	6.24968e-05	6.98102e-04
2023/12/17	03:09:29	ok	ok	463.0460	66.037	0.074862	18.34	67.337	10.529	18925574.163227	10	461.3530	5.90960e-05	7.01976e-04
2023/12/17	03:14:29	ok	ok	462.9880	66.023	0.074862	18.35	67.330	10.538	20505874.726885	10	461.2473	6.34491e-05	6.95403e-04
2023/12/17	03:19:29	ok	ok	462.8920	65.999	0.074862	18.32	67.314	10.517	21078179.971871	9	461.2677	6.09492e-05	6.87071e-04
2023/12/17	03:24:29	ok	ok	462.9220	65.975	0.074862	18.37	67.312	10.543	19607928.562733	10	461.2085	6.17221e-05	6.91627e-04
2023/12/17	03:29:29	ok	ok	462.8060	65.963	0.074862	18.38	67.234	10.539	20657866.296187	11	461.1702	5.99282e-05	6.66770e-04
2023/12/17	03:34:29	--	ok	462.6980	65.931	0.074862	18.30	67.359	10.507	18233327.381032	9	461.1568	6.01805e-05	6.88239e-04
2023/12/17	03:34:36	--	ok	462.6240	65.939	0.074876	18.30	67.341	10.504	20111620.945824	10	461.1281	6.20297e-05	6.54325e-04
2023/12/17	03:34:43	--	ok	463.2520	66.070	0.074895	18.32	67.323	10.518	20490103.674620	10	461.4695	6.31009e-05	6.76235e-04
2023/12/17	03:34:50	--	ok	463.3020	66.067	0.074883	18.25	67.262	10.465	21879037.433175	9	461.5247	6.02216e-05	6.99561e-04
2023/12/17	03:34:58	ok	ok	463.1400	66.059	0.074868	18.20	67.335	10.442	18719608.083689	10	461.4358	6.26347e-05	6.53772e-04
2023/12/17	03:39:57	ok	ok	463.0280	66.064	0.074868	18.24	67.291	10.460	18258660.120677	11	461.3829	6.22506e-05	6.88011e-04
2023/12/17	03:44:57	ok	ok	463.1440	66.049	0.074868	18.20	67.373	10.448	17927297.987824	9	461.4014	6.08093e-05	7.02496e-04
2023/12/17	03:49:57	ok	ok	462.9660	66.043	0.074868	18.18	67.362	10.436	16812556.601507	10	461.2978	6.27998e-05	7.16138e-04
2023/12/17	03:54:57	ok	ok	463.0140	66.033	0.074868	18.24	67.259	10.455	16008683.113236	10	461.3048	6.24532e-05	6.87634e-04
2023/12/17	03:59:57	ok	ok	462.9880	66.016	0.074868	18.25	67.282	10.469	16834701.863266	10	461.3256	5.82587e-05	6.79890e-04
2023/12/17	04:04:57	ok	ok	463.1280	65.991	0.074868	18.23	67.248	10.445	15695374.558076	10	461.1835	6.37106e-05	7.09773e-04
2023/12/17	04:09:57	ok	ok	462.9580	65.984	0.074868	18.21	67.225	10.433	18190050.751761	10	461.1894	6.24392e-05	6.49839e-04
2023/12/17	04:14:57	--	ok	462.7580	65.963	0.074868	18.20	67.222	10.425	18185056.201492	9	461.1842	6.09031e-05	6.94804e-04
2023/12/17	04:15:04	ok	ok	462.8940	65.957	0.074879	18.21	67.245	10.436	21947550.024443	10	461.1469	6.28933e-05	6.70320e-04
2023/12/17	04:20:04	ok	ok	462.9240	65.940	0.074879	18.18	67.170	10.407	16385798.606419	9	461.1385	5.99913e-05	7.08727e-04
2023/12/17	04:25:04	ok	ok	462.8660	65.928	0.074879	18.21	67.153	10.422	17431376.541503	9	461.1225	6.06917e-05	7.09453e-04
2023/12/17	04:30:04	--	ok	462.6000	65.911	0.074879	18.23	67.176	10.434	18402764.327241	9	461.0586	6.16875e-05	7.19163e-04
2023/12/17	04:30:11	ok	ok	462.8340	65.959	0.074899	18.25	67.140	10.446	21928316.744110	9	461.2629	5.58435e-05	6.42976e-04
2023/12/17	04:35:11	--	ok	462.7040	65.918	0.074899	18.21	67.144	10.421	21857769.387242	9	461.0910	6.18199e-05	7.15529e-04
2023/12/17	04:35:18	ok	ok	463.0440	66.042	0.074913	18.21	67.103	10.414	20504725.812066	10	461.3620	6.21317e-05	6.39708e-04
2023/12/17	04:40:18	ok	ok	462.9580	66.027	0.074913	18.20	67.163	10.415	20695225.855986	9	461.3637	5.98564e-05	6.90927e-04
2023/12/17	04:45:18	ok	ok	462.9820	66.002	0.074913	18.16	67.135	10.385	20370945.890440	10	461.2210	6.27932e-05	6.72105e-04
2023/12/17	04:50:18	ok	ok	463.0100	65.987	0.074913	18.08	67.222	10.354	20088777.877583	9	461.2249	6.08101e-05	6.97341e-04
2023/12/17	04:55:18	--	ok	462.7700	65.967	0.074913	18.00	67.300	10.315	19045864.800382	9	461.1805	6.08485e-05	7.09253e-04
2023/12/17	04:55:25	ok	ok	463.1800	66.050	0.074925	18.06	67.230	10.339	18932666.660343	9	461.4046	6.02470e-05	6.81577e-04
2023/12/17	05:00:25	ok	ok	462.9920	66.027	0.074925	18.01	67.231	10.313	21401946.462486	10	461.3488	6.07162e-05	6.41684e-04
2023/12/17	05:05:25	ok	ok	463.0280	66.018	0.074925	18.08	67.153	10.343	16949661.779671	10	461.2498	6.37349e-05	6.79470e-04
2023/12/17	05:10:25	ok	ok	463.0320	66.009	0.074925	18.04	67.156	10.319	17054570.542251	11	461.2550	5.99302e-05	6.39958e-04
2023/12/17	05:15:25	--	ok	462.7820	65.992	0.074925	18.06	67.066	10.313	18416995.646481	9	461.2419	6.06101e-05	6.96460e-04
2023/12/17	05:15:32	--	ok	463.2520	66.064	0.074935	18.06	67.088	10.317	19354587.324655	10	461.4439	6.19122e-05	6.51890e-04
2023/12/17	05:15:39	--	ok	463.2680	66.061	0.074923	18.10	67.053	10.338	20397759.397271	10	461.4525	6.13255e-05	6.56531e-04
2023/12/17	05:15:46	ok	ok	463.0740	66.053	0.07491	18.06	67.079	10.315	19275410.495323	10	461.4001	6.25697e-05	6.64834e-04
2023/12/17	05:20:46	ok	ok	463.1260	66.046	0.07491	18.08	67.112	10.337	18168896.876137	9	461.4351	5.90024e-05	6.77617e-04
2023/12/17	05:25:46	ok	ok	463.0540	66.035	0.07491	18.04	67.076	10.307	16634116.025171	10	461.3607	6.17176e-05	6.44046e-04
2023/12/17	05:30:46	ok	ok	462.8360	66.029	0.07491	18.06	67.057	10.312	17060645.426806	10	461.3010	6.22858e-05	7.06774e-04
2023/12/17	05:35:46	ok	ok	463.0200	66.001	0.07491	18.04	67.115	10.313	16228575.507157	10	461.2183	6.39730e-05	6.75125e-04
2023/12/17	05:40:46	ok	ok	462.8120	65.990	0.07491	18.06	67.037	10.309	17808832.560549	10	461.1984	6.30473e-05	6.70826e-04
2023/12/17	05:45:46	ok	ok	463.0180	65.976	0.07491	17.99	67.047	10.266	17309355.093118	10	461.1444	6.36659e-05	6.91582e-04
2023/12/17	05:50:46	ok	ok	462.9460	65.948	0.07491	17.93	67.167	10.251	17196597.462919	10	461.0826	6.41551e-05	6.99666e-04
2023/12/17	05:55:46	ok	ok	462.8300	65.936	0.07491	17.86	67.175	10.208	15231206.744255	10	461.0228	6.42196e-05	6.83626e-04
2023/12/17	06:00:46	ok	ok	462.8520	65.918	0.07491	17.81	67.179	10.183	14340253.003864	10	461.0007	6.32956e-05	6.94878e-04
2023/12/17	06:05:46	--	ok	462.6480	65.903	0.07491	17.81	67.167	10.181	15854809.898581	10	460.9775	6.41605e-05	7.02149e-04
2023/12/17	06:05:53	--	ok	462.7420	65.904	0.074927	17.84	67.121	10.192	17612067.509961	10	460.9810	6.21113e-05	6.57189e-04
2023/12/17	06:06:01	ok	ok	463.0560	65.976	0.074939	17.83	67.089	10.177	18784888.941863	10	461.1741	6.28029e-05	6.65893e-04
2023/12/17	06:11:00	ok	ok	463.0520	66.035	0.074939	18.52	65.774	10.397	17059345.324174	11	461.3067	6.11579e-05	6.63706e-04
2023/12/17	06:16:00	ok	ok	462.9540	66.061	0.074939	19.03	65.284	10.635	17916243.285519	10	461.3735	6.49630e-05	7.17339e-04
2023/12/17	06:21:00	--	ok	463.4780	66.060	0.074939	19.24	65.245	10.761	16958955.419772	9	461.4525	6.47132e-05	7.22282e-04
2023/12/17	06:21:07	--	ok	463.3420	66.069	0.074916	19.27	65.206	10.774	22559604.726430	10	461.5302	6.27181e-05	6.64876e-04
2023/12/17	06:21:15	--	ok	463.2680	66.059	0.074899	19.26	65.142	10.755	20276486.661874	9	461.5240	6.06424e-05	6.56112e-04
2023/12/17	06:21:22	--	ok	463.2340	66.038	0.074886	19.12	65.289	10.689	19888915.507129	9	461.3960	6.29273e-05	6.69791e-04
2023/12/17	06:21:29	ok	ok	463.1700	66.016	0.074874	19.07	65.492	10.696	18558630.517087	8	461.3907	6.12825e-05	6.89134e-04
2023/12/17	06:26:29	--	ok	463.2800	66.065	0.074874	19.46	65.087	10.873	17743627.246829	9	461.4996	6.35509e-05	7.15754e-04
2023/12/17	06:26:36	--	ok	463.2920	66.066	0.07486	19.43	65.158	10.866	20370245.588898	8	461.5559	6.11718e-05	7.11771e-04
2023/12/17	06:26:43	--	ok	463.3460	66.055	0.074846	19.39	65.171	10.841	20940419.411303	8	461.5498	5.97682e-05	6.97326e-04
2023/12/17	06:26:51	ok	ok	463.1280	66.004	0.074829	19.32	65.350	10.826	20464748.851487	8	461.4042	5.89639e-05	6.74271e-04
2023/12/17	06:31:50	--	ok	463.2140	66.055	0.074829	19.68	64.923	10.989	19960655.877125	9	461.4305	6.29404e-05	6.92953e-04
2023/12/17	06:31:57	ok	ok	463.1980	65.976	0.074818	19.68	64.942	10.992	21001225.468909	8	461.3113	6.14422e-05	6.97822e-04
2023/12/17	06:36:57	ok	ok	463.1280	65.971	0.074818	19.73	65.055	11.039	18832000.683765	9	461.2495	6.25807e-05	6.79137e-04
2023/12/17	06:41:57	ok	ok	463.0320	65.976	0.074818	19.85	65.023	11.115	18648248.570784	8	461.2878	6.05560e-05	7.18615e-04
2023/12/17	06:46:57	ok	ok	463.1500	65.949	0.074818	19.95	64.996	11.175	19334940.994197	8	461.2756	6.06272e-05	6.96479e-04
2023/12/17	06:51:57	--	ok	462.7880	65.929	0.074818	19.91	65.190	11.180	19514931.211179	8	461.2117	6.05972e-05	7.05251e-04
2023/12/17	06:52:04	ok	ok	462.9600	65.934	0.074828	19.92	65.226	11.197	17592218.922030	8	461.2508	6.08334e-05	6.84375e-04
2023/12/17	06:57:03	ok	ok	462.9800	65.930	0.074828	19.91	65.298	11.199	17029502.093650	9	461.1926	6.01995e-05	6.46954e-04
2023/12/17	07:02:03	ok	ok	462.9640	65.875	0.074828	19.92	65.332	11.215	15068203.563500	8	461.1833	5.81951e-05	6.82693e-04
2023/12/17	07:07:03	ok	ok	462.8760	65.875	0.074828	19.92	65.309	11.211	13056499.695429	9	461.0739	6.05840e-05	6.41791e-04
2023/12/17	07:12:03	ok	ok	462.8860	65.873	0.074828	20.01	65.238	11.255	16674052.270998	9	461.0380	6.02483e-05	6.60894e-04
2023/12/17	07:17:03	ok	ok	462.9720	65.865	0.074828	20.15	65.197	11.341	16692503.577359	9	461.0661	6.01818e-05	6.39162e-04
2023/12/17	07:22:03	--	ok	462.7880	65.840	0.074828	20.15	65.133	11.330	17532647.588873	9	461.0052	6.04116e-05	6.67319e-04
2023/12/17	07:22:10	ok	ok	462.9740	65.840	0.074839	20.21	65.130	11.367	17668989.022176	9	461.0339	5.99788e-05	6.85196e-04
2023/12/17	07:27:10	--	ok	462.7580	65.832	0.074839	20.21	65.217	11.382	14984788.507851	10	461.0235	5.78119e-05	6.15490e-04
2023/12/17	07:27:17	--	ok	462.7180	65.830	0.074851	20.21	65.194	11.378	16976847.850147	9	460.9509	6.11567e-05	6.43570e-04
2023/12/17	07:27:25	ok	ok	462.8880	65.823	0.074865	20.21	65.229	11.384	18037284.089102	9	460.9735	5.96210e-05	6.95800e-04
2023/12/17	07:32:24	--	ok	462.3720	65.826	0.074865	20.28	65.240	11.434	15239916.932292	9	460.9188	6.10893e-05	6.51959e-04
2023/12/17	07:32:31	--	ok	462.6820	65.827	0.074896	20.29	65.272	11.448	19744356.480137	9	460.9668	6.03158e-05	6.55952e-04
2023/12/17	07:32:39	ok	ok	462.8040	65.820	0.074912	20.24	65.211	11.400	18111596.105572	9	460.9239	5.99302e-05	6.51637e-04
2023/12/17	07:37:38	--	ok	462.5580	65.815	0.074912	20.33	65.217	11.467	17357432.707169	9	460.8591	6.19892e-05	6.75360e-04
2023/12/17	07:37:45	ok	ok	463.0140	65.841	0.074934	20.36	65.202	11.483	20455905.883196	9	461.0316	5.95439e-05	6.35363e-04
2023/12/17	07:42:45	ok	ok	462.9100	65.828	0.074934	20.35	65.252	11.482	17791240.833396	9	460.9610	5.93036e-05	6.54174e-04
2023/12/17	07:47:45	--	ok	462.7640	65.823	0.074934	20.36	65.298	11.499	15514463.214516	9	460.9177	5.90257e-05	6.71860e-04
2023/12/17	07:47:53	ok	ok	462.9520	65.869	0.074946	20.39	65.270	11.514	19617161.000220	9	461.1437	6.02627e-05	6.63196e-04
2023/12/17	07:52:52	ok	ok	462.8160	65.843	0.074946	20.40	65.336	11.535	17692755.662105	9	461.0736	5.97263e-05	6.79413e-04
2023/12/17	07:57:52	--	ok	462.7720	65.831	0.074946	20.33	65.451	11.508	16869034.201195	9	460.9719	6.05455e-05	6.88199e-04
2023/12/17	07:57:59	--	ok	463.2040	65.911	0.074957	20.33	65.495	11.516	18726277.603239	9	461.2501	5.86552e-05	6.76238e-04
2023/12/17	07:58:07	ok	ok	463.0380	65.900	0.074947	20.29	65.509	11.490	20028251.779253	9	461.1962	6.15944e-05	6.55595e-04
2023/12/17	08:03:06	--	ok	462.7900	65.904	0.074947	20.33	65.504	11.518	17491585.300074	9	461.1498	6.07524e-05	6.25438e-04
2023/12/17	08:03:13	--	ok	462.6940	65.888	0.074957	20.32	65.437	11.497	19749887.941807	9	461.1747	6.17688e-05	6.57618e-04
2023/12/17	08:03:20	--	ok	463.5880	66.017	0.074972	20.28	65.454	11.471	18974218.621602	8	461.4803	6.07159e-05	6.58311e-04
2023/12/17	08:03:28	--	ok	463.3500	65.996	0.074943	20.15	65.614	11.414	19789282.546349	8	461.4390	6.05913e-05	6.76245e-04
2023/12/17	08:03:35	--	ok	463.2920	65.966	0.074926	20.07	65.821	11.395	17978892.603153	9	461.3581	5.91053e-05	6.82150e-04
2023/12/17	08:03:42	--	ok	463.2860	65.951	0.074911	20.04	66.062	11.417	19516182.126409	9	461.3075	6.04436e-05	6.33984e-04
2023/12/17	08:03:49	ok	ok	463.0240	65.948	0.074897	19.98	66.246	11.411	20654480.266756	9	461.2894	6.15962e-05	6.63519e-04
2023/12/17	08:08:49	--	ok	463.2780	66.004	0.074897	20.28	65.570	11.492	16752925.803113	8	461.3899	6.08387e-05	6.90794e-04
2023/12/17	08:08:56	--	ok	463.4220	65.992	0.074883	20.22	65.614	11.462	20405500.438881	9	461.3635	6.14986e-05	6.49614e-04
2023/12/17	08:09:04	ok	ok	463.1340	65.932	0.074862	20.19	65.620	11.443	17849472.695022	9	461.2729	5.84465e-05	6.22456e-04
2023/12/17	08:14:03	--	ok	463.2660	65.915	0.074862	20.24	65.605	11.469	19649418.715371	9	461.2072	6.10894e-05	6.95978e-04
2023/12/17	08:14:10	ok	ok	462.8780	65.833	0.074849	20.21	65.652	11.458	20635565.856522	9	460.9507	6.18126e-05	6.70160e-04
2023/12/17	08:19:10	--	ok	462.7280	65.822	0.074849	20.26	65.597	11.486	17117826.309979	9	460.9145	6.12195e-05	6.75582e-04
2023/12/17	08:19:17	--	ok	462.7580	65.822	0.074862	20.21	65.675	11.462	18459015.068519	9	460.9141	5.97300e-05	6.90355e-04
2023/12/17	08:19:25	--	ok	462.6240	65.821	0.074874	20.21	65.698	11.466	19474887.500083	9	460.8865	6.10633e-05	6.95485e-04
2023/12/17	08:19:32	--	ok	462.5380	65.813	0.074893	20.11	65.776	11.413	19631453.584087	9	460.8454	6.01524e-05	7.13705e-04
2023/12/17	08:19:39	--	ok	462.5340	65.809	0.074916	20.04	65.957	11.399	21119662.325949	9	460.8309	5.86428e-05	6.96628e-04
2023/12/17	08:19:47	--	ok	462.6840	65.809	0.074939	19.97	66.232	11.400	19849499.557846	9	460.7619	6.05066e-05	6.76383e-04
2023/12/17	08:19:54	--	ok	462.5960	65.806	0.074955	19.91	66.424	11.392	20293489.245399	9	460.7959	5.81961e-05	7.07190e-04
2023/12/17	08:20:01	ok	ok	462.9960	65.865	0.074975	19.81	66.632	11.363	18044750.647019	9	461.1179	5.95293e-05	6.68735e-04
2023/12/17	08:25:01	ok	ok	462.9500	65.945	0.074975	20.38	65.460	11.539	17233132.881194	9	461.2627	6.04077e-05	6.61597e-04
2023/12/17	08:30:01	--	ok	463.2720	65.906	0.074975	20.38	65.513	11.548	15563890.952558	9	461.2463	5.90701e-05	6.81394e-04
2023/12/17	08:30:09	ok	ok	463.0800	65.920	0.074962	20.40	65.499	11.564	21088527.498486	9	461.2713	6.01837e-05	6.50718e-04
2023/12/17	08:35:08	ok	ok	462.9260	65.897	0.074962	20.45	65.559	11.603	17694086.189929	9	461.1720	5.94067e-05	6.57679e-04
2023/12/17	08:40:08	--	ok	462.7940	65.872	0.074962	20.48	65.460	11.605	17085418.732612	9	461.1386	5.91866e-05	6.76659e-04
2023/12/17	08:40:15	ok	ok	462.8420	65.868	0.074971	20.48	65.460	11.605	18787562.061204	9	461.1522	5.95870e-05	6.73483e-04
2023/12/17	08:45:15	--	ok	462.4400	65.854	0.074971	20.50	65.550	11.639	18797545.987525	9	461.0323	6.08357e-05	6.72734e-04
2023/12/17	08:45:22	--	ok	463.5320	66.063	0.074999	20.53	65.490	11.649	17536317.684415	9	461.6122	5.93328e-05	6.70448e-04
2023/12/17	08:45:30	ok	ok	462.9060	66.041	0.074973	20.46	65.487	11.599	19709275.370322	9	461.5162	6.16161e-05	6.62763e-04
2023/12/17	08:50:29	--	ok	463.2640	66.027	0.074973	20.50	65.559	11.641	17683648.171949	9	461.5335	5.85554e-05	6.56325e-04
2023/12/17	08:50:37	--	ok	463.4300	66.004	0.07496	20.45	65.602	11.611	19804315.578614	9	461.4739	5.93091e-05	6.48134e-04
2023/12/17	08:50:44	--	ok	463.4860	66.001	0.074939	20.46	65.657	11.629	17586574.181457	9	461.4226	6.09045e-05	6.43466e-04
2023/12/17	08:50:51	--	ok	463.2260	65.976	0.074914	20.40	65.689	11.597	18964941.919604	9	461.4070	5.90468e-05	6.54704e-04
2023/12/17	08:50:58	ok	ok	463.1800	65.938	0.074903	20.31	65.861	11.561	20250391.970937	9	461.3318	5.96967e-05	6.41604e-04
2023/12/17	08:55:58	--	ok	463.2160	66.003	0.074903	20.56	65.464	11.662	19613595.483268	9	461.4340	6.01523e-05	6.33167e-04
2023/12/17	08:56:05	ok	ok	463.1760	65.955	0.074892	20.58	65.478	11.677	21315836.910178	9	461.3198	6.20626e-05	6.80705e-04
2023/12/17	09:01:05	ok	ok	463.1460	65.940	0.074892	20.55	65.556	11.669	16829253.451630	9	461.3208	5.94987e-05	6.77976e-04
2023/12/17	09:06:05	--	ok	463.3260	65.900	0.074892	20.60	65.472	11.694	20359059.202003	9	461.2831	6.03159e-05	6.52568e-04
2023/12/17	09:06:12	--	ok	462.3960	65.820	0.074876	20.60	65.515	11.702	20834039.677401	10	460.9054	5.95103e-05	6.39541e-04
2023/12/17	09:06:20	--	ok	462.6820	65.816	0.074906	20.50	65.570	11.643	19563393.425725	10	460.8857	5.96266e-05	6.69027e-04
2023/12/17	09:06:27	--	ok	462.5720	65.810	0.074922	20.38	65.801	11.599	20077919.325732	10	460.8303	5.89221e-05	6.45203e-04
2023/12/17	09:06:34	--	ok	462.5620	65.811	0.074943	20.32	66.023	11.600	18032096.932674	10	460.8219	5.92492e-05	6.52888e-04
2023/12/17	09:06:41	--	ok	462.2440	65.809	0.074965	20.28	66.261	11.613	17764567.144495	10	460.8033	5.90106e-05	6.50991e-04
2023/12/17	09:06:49	ok	ok	463.0680	65.862	0.075003	20.19	66.384	11.577	18577255.600164	9	461.1756	5.93335e-05	6.75430e-04
2023/12/17	09:11:48	ok	ok	463.1420	65.920	0.075003	20.56	65.559	11.679	18960869.726525	9	461.2592	6.08237e-05	6.59024e-04
2023/12/17	09:16:48	--	ok	462.7960	65.895	0.075003	20.62	65.550	11.717	17671347.392765	9	461.2294	5.96806e-05	6.65247e-04
2023/12/17	09:16:55	ok	ok	463.0320	65.982	0.075013	20.65	65.533	11.734	20532589.253101	9	461.4470	5.91004e-05	6.52625e-04
2023/12/17	09:21:55	--	ok	463.2380	65.961	0.075013	20.62	65.614	11.729	18717643.077540	9	461.3525	5.99103e-05	6.61268e-04
2023/12/17	09:22:02	ok	ok	463.0180	65.940	0.075002	20.63	65.583	11.734	21426706.230157	9	461.3328	6.06810e-05	6.48883e-04
2023/12/17	09:27:02	ok	ok	463.0980	65.941	0.075002	20.65	65.641	11.754	17319691.304655	9	461.2861	5.95805e-05	6.65982e-04
2023/12/17	09:32:02	ok	ok	463.0020	65.884	0.075002	20.65	65.629	11.752	18547329.698308	9	461.2096	5.92747e-05	6.42017e-04
2023/12/17	09:37:02	ok	ok	462.9800	65.873	0.075002	20.60	65.812	11.755	16680873.924523	9	461.1619	5.91219e-05	6.77045e-04
2023/12/17	09:42:02	ok	ok	463.0140	65.847	0.075002	20.56	65.835	11.728	17906097.189333	9	461.0562	6.03733e-05	6.98176e-04
2023/12/17	09:47:02	ok	ok	462.8020	65.836	0.075002	20.73	65.327	11.756	16854258.940092	9	461.0205	5.93296e-05	6.78009e-04
2023/12/17	09:52:02	ok	ok	462.8760	65.829	0.075002	20.72	65.620	11.798	16793412.235671	10	460.9999	5.84565e-05	6.64852e-04
2023/12/17	09:57:02	--	ok	462.5680	65.819	0.075002	20.76	65.641	11.831	16074097.401730	9	460.8930	6.03169e-05	6.67906e-04
2023/12/17	09:57:09	ok	ok	462.9420	65.839	0.075023	20.68	65.646	11.775	17992774.461478	10	461.0438	5.99441e-05	6.63368e-04
2023/12/17	10:02:08	ok	ok	462.8240	65.832	0.075023	20.76	65.641	11.831	17088064.972254	9	461.0489	5.87074e-05	6.81978e-04
2023/12/17	10:07:08	ok	ok	462.8960	65.833	0.075023	21.00	65.103	11.899	17093128.737801	10	460.9950	5.95145e-05	6.42002e-04
2023/12/17	10:12:08	ok	ok	462.9020	65.821	0.075023	20.83	65.570	11.867	18244867.698600	10	460.9735	5.84988e-05	6.43671e-04
2023/12/17	10:17:08	--	ok	462.4880	65.819	0.075023	20.82	65.673	11.875	19253338.571620	10	460.8937	5.83376e-05	6.34818e-04
2023/12/17	10:17:15	ok	ok	462.8640	65.943	0.075048	20.83	65.678	11.887	21182384.102621	9	461.3679	6.08929e-05	6.58924e-04
2023/12/17	10:22:15	ok	ok	463.1000	65.886	0.075048	20.83	65.707	11.892	17469855.582141	9	461.3168	5.77597e-05	6.76625e-04
2023/12/17	10:27:15	ok	ok	463.1280	65.863	0.075048	20.82	65.769	11.893	19543940.080153	9	461.1760	6.03603e-05	6.79566e-04
2023/12/17	10:32:15	ok	ok	462.9380	65.857	0.075048	20.89	65.762	11.941	16766389.087217	9	461.1186	6.06103e-05	6.86156e-04
2023/12/17	10:37:15	ok	ok	463.0560	65.842	0.075048	20.87	65.885	11.952	16026490.688192	9	461.0906	5.76720e-05	7.14811e-04
2023/12/17	10:42:15	ok	ok	462.9120	65.834	0.075048	20.94	65.794	11.986	19678009.703222	10	461.0087	5.89371e-05	6.62611e-04
2023/12/17	10:47:15	--	ok	462.6440	65.825	0.075048	20.91	65.788	11.964	16383909.572174	10	460.9595	5.74984e-05	6.35437e-04
2023/12/17	10:47:22	ok	ok	463.1840	65.911	0.075066	20.96	65.797	11.996	19264086.516159	10	461.2986	5.89038e-05	6.58721e-04
2023/12/17	10:52:22	--	ok	463.2200	65.868	0.075066	20.91	65.875	11.980	17706550.545145	9	461.2130	5.87621e-05	6.99309e-04
2023/12/17	10:52:29	ok	ok	462.8760	65.859	0.075055	20.96	65.861	12.007	19641107.363837	10	461.1817	5.97565e-05	6.36371e-04
2023/12/17	10:57:29	ok	ok	462.9780	65.840	0.075055	20.91	65.843	11.974	17131432.153476	10	461.0895	5.89495e-05	6.59801e-04
2023/12/17	11:02:29	--	ok	462.7760	65.836	0.075055	20.97	65.834	12.012	14995439.676319	10	461.0347	5.86097e-05	6.68261e-04
2023/12/17	11:02:36	ok	ok	462.9560	65.843	0.075066	20.94	65.899	12.005	19030396.174235	11	461.1640	5.61210e-05	6.26472e-04
2023/12/17	11:07:36	ok	ok	462.9660	65.834	0.075066	20.97	65.821	12.009	18015438.581358	10	461.0574	5.87750e-05	6.75136e-04
2023/12/17	11:12:36	ok	ok	462.8480	65.826	0.075066	20.99	65.856	12.027	18465918.014784	10	460.9786	5.91372e-05	6.44002e-04
2023/12/17	11:17:36	ok	ok	463.0180	65.821	0.075066	21.00	65.922	12.048	17623378.952131	10	460.8957	5.85384e-05	6.53868e-04
2023/12/17	11:22:36	--	ok	462.5980	65.815	0.075066	21.00	65.945	12.053	17797473.084640	10	460.8194	5.99197e-05	6.77501e-04
2023/12/17	11:22:43	ok	ok	463.1460	65.869	0.075086	20.97	65.939	12.031	19356769.648716	10	461.2623	5.78798e-05	6.65090e-04
2023/12/17	11:27:43	ok	ok	463.0180	65.855	0.075086	21.04	65.953	12.084	18410589.311776	10	461.1295	5.92445e-05	6.80822e-04
2023/12/17	11:32:43	ok	ok	463.0060	65.841	0.075086	21.07	65.936	12.099	18625965.440853	10	461.1140	5.80024e-05	6.63618e-04
2023/12/17	11:37:43	ok	ok	462.8780	65.826	0.075086	21.00	65.986	12.060	18756217.783247	10	461.0046	5.85054e-05	6.50783e-04
2023/12/17	11:42:43	--	ok	462.6840	65.820	0.075086	21.04	66.017	12.096	16212873.531480	10	460.9347	5.78759e-05	6.50986e-04
2023/12/17	11:42:51	ok	ok	462.9800	65.858	0.075102	21.01	66.053	12.082	16891271.587326	10	461.2207	5.79687e-05	6.41238e-04
2023/12/17	11:47:50	ok	ok	463.0300	65.842	0.075102	21.04	66.017	12.096	17957474.373825	10	461.1385	5.89728e-05	6.68862e-04
2023/12/17	11:52:50	ok	ok	462.9700	65.839	0.075102	21.09	66.036	12.131	17249578.269293	10	461.1144	5.78032e-05	6.75885e-04
2023/12/17	11:57:50	--	ok	462.6620	65.828	0.075102	21.10	66.059	12.145	17693869.825173	10	461.0176	5.79937e-05	6.64353e-04
2023/12/17	11:57:57	--	ok	463.2520	65.926	0.075118	21.10	66.072	12.147	19537658.643366	9	461.3919	5.84941e-05	7.01956e-04
2023/12/17	11:58:04	ok	ok	462.9900	65.835	0.075106	21.10	66.017	12.137	19163999.555051	10	461.1157	5.76039e-05	6.52011e-04
2023/12/17	12:03:04	ok	ok	462.8880	65.831	0.075106	21.16	65.888	12.153	17243050.233061	10	461.0643	5.75979e-05	6.66454e-04
2023/12/17	12:08:04	--	ok	462.5740	65.822	0.075106	21.14	65.949	12.155	16213699.367674	10	460.9621	5.78007e-05	6.37091e-04
2023/12/17	12:08:11	--	ok	463.4080	65.904	0.075127	21.17	65.945	12.173	18530011.264709	9	461.3942	5.91314e-05	6.63074e-04
2023/12/17	12:08:19	--	ok	462.7360	65.819	0.075107	21.10	65.911	12.117	15861654.610438	10	460.9817	5.68018e-05	6.35077e-04
2023/12/17	12:08:26	ok	ok	462.9760	65.844	0.07512	21.04	66.027	12.098	19441413.652283	11	461.2168	5.64226e-05	6.51221e-04
2023/12/17	12:13:25	ok	ok	462.9600	65.846	0.07512	21.19	65.863	12.169	18167004.818494	10	461.1584	5.82200e-05	6.72618e-04
2023/12/17	12:18:25	--	ok	462.4680	65.830	0.07512	21.17	65.913	12.167	18730103.885451	10	461.0516	5.83504e-05	6.40061e-04
2023/12/17	12:18:33	--	ok	463.3060	66.019	0.075147	21.13	65.971	12.149	16866117.346613	9	461.5416	6.07759e-05	6.53500e-04
2023/12/17	12:18:40	ok	ok	463.0940	65.859	0.075132	20.97	66.099	12.060	19888338.150156	11	461.3230	5.51424e-05	6.49441e-04
2023/12/17	12:23:39	ok	ok	463.0900	65.853	0.075132	21.17	66.030	12.188	15782541.663987	10	461.2297	5.75650e-05	6.56568e-04
2023/12/17	12:28:39	ok	ok	463.0500	65.839	0.075132	21.19	65.939	12.183	18607543.132718	10	461.1197	5.91353e-05	6.75208e-04
2023/12/17	12:33:39	--	ok	462.6580	65.833	0.075132	21.21	65.975	12.208	16508066.748518	10	461.0695	5.77521e-05	6.61393e-04
2023/12/17	12:33:47	--	ok	463.2220	65.921	0.075148	21.23	65.957	12.214	16587925.176661	10	461.4059	5.90611e-05	6.55185e-04
2023/12/17	12:33:54	ok	ok	462.9460	65.840	0.075138	21.17	65.957	12.175	20648459.060345	10	461.1723	5.78655e-05	6.37714e-04
2023/12/17	12:38:53	--	ok	462.6800	65.833	0.075138	21.21	66.017	12.216	16194930.012357	10	461.0980	5.90083e-05	6.67907e-04
2023/12/17	12:39:00	ok	ok	463.1660	65.952	0.075153	21.23	66.094	12.240	16435091.354645	10	461.4682	5.82628e-05	6.52184e-04
2023/12/17	12:44:00	--	ok	463.3260	65.894	0.075153	21.26	65.921	12.228	14928904.534087	9	461.3859	5.77667e-05	6.62811e-04
2023/12/17	12:44:07	ok	ok	462.8340	65.822	0.075137	21.21	65.943	12.202	18852920.520083	10	460.9726	5.73269e-05	6.46513e-04
2023/12/17	12:49:07	--	ok	462.6640	65.820	0.075137	21.24	66.055	12.244	18300618.603472	10	460.9422	5.69366e-05	6.28365e-04
2023/12/17	12:49:14	ok	ok	463.1540	65.872	0.075153	21.26	65.995	12.242	17478875.441072	10	461.3264	5.72651e-05	6.30946e-04
2023/12/17	12:54:14	ok	ok	462.8440	65.848	0.075153	21.26	66.036	12.250	15161244.028235	10	461.1469	5.84769e-05	6.76453e-04
2023/12/17	12:59:14	--	ok	462.7360	65.836	0.075153	21.27	65.922	12.238	15469178.110031	10	461.1133	5.83550e-05	6.96065e-04
2023/12/17	12:59:21	--	ok	463.2100	65.904	0.075167	21.30	65.875	12.250	18634026.464530	10	461.3900	5.78419e-05	6.58838e-04
2023/12/17	12:59:28	ok	ok	462.9920	65.832	0.075156	21.30	65.863	12.248	16906968.744829	10	461.1380	5.72944e-05	6.43233e-04
2023/12/17	13:04:28	ok	ok	462.8480	65.833	0.075156	21.31	65.963	12.276	17177430.006435	10	461.0985	5.72308e-05	6.50720e-04
2023/12/17	13:09:28	ok	ok	463.0040	65.823	0.075156	21.27	66.017	12.256	16958511.343549	10	460.9885	5.82400e-05	6.49866e-04
2023/12/17	13:14:28	--	ok	462.6280	65.818	0.075156	21.24	66.055	12.244	16358413.300084	10	460.9200	5.79025e-05	6.58607e-04
2023/12/17	13:14:35	ok	ok	463.0840	65.869	0.075175	21.23	66.160	12.252	16955146.825011	10	461.2932	5.77567e-05	6.42423e-04
2023/12/17	13:19:35	ok	ok	462.9900	65.847	0.075175	21.30	66.078	12.288	17137595.979068	10	461.2033	5.80121e-05	6.56080e-04
2023/12/17	13:24:35	--	ok	462.5440	65.834	0.075175	21.30	66.122	12.296	17036342.466431	10	461.0717	5.93066e-05	6.47518e-04
2023/12/17	13:24:42	--	ok	463.4040	65.998	0.075197	21.26	66.078	12.258	18555638.874019	9	461.5550	5.81879e-05	6.79206e-04
2023/12/17	13:24:50	ok	ok	462.9320	65.833	0.075178	21.23	66.085	12.238	17005461.765818	10	461.1481	5.73763e-05	6.63524e-04
2023/12/17	13:29:49	ok	ok	462.8720	65.830	0.075178	21.30	66.078	12.288	16908670.203435	10	461.0711	5.90975e-05	6.82229e-04
2023/12/17	13:34:49	--	ok	462.6580	65.824	0.075178	21.29	66.021	12.268	17503091.643089	10	460.9558	5.88225e-05	6.64960e-04
2023/12/17	13:34:56	--	ok	463.2020	65.874	0.075194	21.27	66.073	12.266	16877906.534852	10	461.3655	5.70106e-05	6.15092e-04
2023/12/17	13:35:03	ok	ok	463.0520	65.828	0.075185	21.23	66.160	12.252	15766380.338759	10	461.0867	5.78242e-05	6.43109e-04
2023/12/17	13:40:03	ok	ok	462.8020	65.827	0.075185	21.37	66.036	12.330	15659978.938731	10	461.0842	5.64926e-05	6.38626e-04
2023/12/17	13:45:03	--	ok	462.6840	65.819	0.075185	21.33	66.007	12.294	13760124.482192	10	460.9454	5.86581e-05	6.62206e-04
2023/12/17	13:45:10	ok	ok	463.1960	65.866	0.0752	21.33	66.073	12.306	15586809.481333	10	461.2789	5.88975e-05	6.74741e-04
2023/12/17	13:50:10	ok	ok	463.0360	65.843	0.0752	21.33	66.040	12.300	15979986.649809	10	461.1930	5.87263e-05	6.49442e-04
2023/12/17	13:55:10	ok	ok	463.1480	65.831	0.0752	21.34	66.087	12.320	14396915.457447	10	461.1055	5.85638e-05	6.76774e-04
2023/12/17	14:00:10	ok	ok	463.0220	65.822	0.0752	21.33	66.091	12.309	15528802.188038	10	461.0502	5.71509e-05	6.55140e-04
2023/12/17	14:05:10	--	ok	462.6300	65.818	0.0752	21.34	66.076	12.318	14889429.452705	10	460.9374	5.76472e-05	6.61016e-04
2023/12/17	14:05:17	--	ok	463.3800	65.874	0.075218	21.41	65.982	12.350	16707022.085988	10	461.3486	5.85501e-05	6.37280e-04
2023/12/17	14:05:25	--	ok	462.7980	65.810	0.075199	21.34	65.959	12.296	18570266.868211	9	460.8832	5.97864e-05	6.85079e-04
2023/12/17	14:05:32	ok	ok	462.9440	65.823	0.075209	21.27	66.073	12.266	17476429.032499	9	461.0554	5.76985e-05	6.65162e-04
2023/12/17	14:10:31	ok	ok	463.1180	65.825	0.075209	21.38	66.050	12.344	16812671.908389	10	461.0243	5.86272e-05	6.65019e-04
2023/12/17	14:15:31	--	ok	462.7820	65.823	0.075209	21.45	66.064	12.396	14183289.333722	10	460.9878	5.75204e-05	6.63256e-04
2023/12/17	14:15:38	ok	ok	462.9700	65.843	0.07522	21.45	66.012	12.386	18123073.674718	10	461.2277	5.72670e-05	6.50966e-04
2023/12/17	14:20:38	--	ok	462.7600	65.834	0.07522	21.48	66.146	12.432	17178340.937639	10	461.1300	5.79035e-05	6.59596e-04
2023/12/17	14:20:46	ok	ok	462.9480	65.876	0.075232	21.47	66.067	12.406	18518838.999897	11	461.4232	5.61663e-05	6.76049e-04
2023/12/17	14:25:45	--	ok	463.2560	65.859	0.075232	21.47	66.142	12.420	16420975.840194	10	461.2565	5.83331e-05	6.61138e-04
2023/12/17	14:25:52	ok	ok	462.8240	65.822	0.075219	21.48	66.123	12.428	18359897.408734	10	461.0332	5.63352e-05	6.37918e-04
2023/12/17	14:30:52	--	ok	462.6140	65.818	0.075219	21.48	66.200	12.442	17883526.490984	10	460.9465	5.64821e-05	6.43384e-04
2023/12/17	14:30:59	ok	ok	463.1480	65.871	0.075238	21.50	66.137	12.440	18646966.473463	10	461.3322	5.81358e-05	6.57228e-04
2023/12/17	14:35:59	ok	ok	463.0860	65.867	0.075238	21.52	66.186	12.469	15203585.938553	10	461.2210	5.74463e-05	6.24325e-04
2023/12/17	14:40:59	ok	ok	462.9720	65.843	0.075238	21.51	66.247	12.471	15718179.274905	10	461.1707	5.61396e-05	6.36636e-04
2023/12/17	14:45:59	ok	ok	462.9140	65.832	0.075238	21.51	66.215	12.465	15547481.440687	10	461.0479	5.78005e-05	6.34427e-04
2023/12/17	14:50:59	--	ok	462.5000	65.826	0.075238	21.45	66.215	12.424	15499287.560066	10	460.9898	5.66018e-05	6.58104e-04
2023/12/17	14:51:06	--	ok	463.3740	65.954	0.075263	21.48	66.287	12.459	16038137.002573	10	461.4541	5.90316e-05	6.76704e-04
2023/12/17	14:51:14	ok	ok	462.9700	65.831	0.075245	21.45	66.215	12.424	16352752.791949	10	461.0169	5.86051e-05	6.64866e-04
2023/12/17	14:56:13	ok	ok	462.8520	65.825	0.075245	21.38	66.351	12.400	17101117.101018	10	460.9603	5.78040e-05	6.67805e-04
2023/12/17	15:01:13	--	ok	462.5940	65.819	0.075245	21.29	66.320	12.323	15495616.390990	10	460.8351	5.82227e-05	6.37510e-04
2023/12/17	15:01:20	ok	ok	463.1860	65.871	0.075265	21.33	66.307	12.350	17367796.316202	10	461.2816	5.82669e-05	6.33950e-04
2023/12/17	15:06:20	ok	ok	463.0780	65.842	0.075265	21.23	66.448	12.305	14514292.999802	10	461.1174	5.84671e-05	6.62439e-04
2023/12/17	15:11:20	ok	ok	463.0080	65.836	0.075265	21.36	66.302	12.370	13841114.247457	10	461.0985	5.76959e-05	6.40151e-04
2023/12/17	15:16:20	ok	ok	463.0360	65.829	0.075265	21.40	66.172	12.376	14019301.556009	10	461.0708	5.67044e-05	6.72161e-04
2023/12/17	15:21:20	--	ok	462.7540	65.826	0.075265	21.44	66.191	12.410	14520182.095046	11	461.0134	5.49393e-05	6.47966e-04
2023/12/17	15:21:27	ok	ok	462.9920	65.854	0.075277	21.41	66.206	12.392	18089549.110936	10	461.2434	5.77919e-05	6.34027e-04
2023/12/17	15:26:27	--	ok	462.5520	65.838	0.075277	21.42	66.210	12.402	15467278.822787	11	461.1574	5.49172e-05	6.29160e-04
2023/12/17	15:26:34	--	ok	463.6360	65.993	0.075299	21.44	66.126	12.398	16837578.481023	10	461.5777	5.86060e-05	6.35966e-04
2023/12/17	15:26:43	--	ok	462.7000	65.812	0.075268	21.44	66.149	12.402	18242862.516917	9	460.8618	5.80194e-05	6.64721e-04
2023/12/17	15:26:50	ok	ok	463.1480	65.834	0.075282	21.33	66.223	12.334	18722889.227478	10	461.1105	5.71899e-05	6.50204e-04
2023/12/17	15:31:49	ok	ok	462.8200	65.843	0.075282	21.44	66.160	12.404	14402650.803787	10	461.1403	5.83884e-05	6.68747e-04
2023/12/17	15:36:49	--	ok	462.7600	65.833	0.075282	21.48	66.210	12.444	16012881.218161	10	461.0599	5.74645e-05	6.64514e-04
2023/12/17	15:36:56	ok	ok	463.1380	65.872	0.075294	21.42	66.165	12.394	16504421.248033	10	461.3185	5.77333e-05	6.80980e-04
2023/12/17	15:41:56	ok	ok	462.9500	65.850	0.075294	21.44	66.191	12.410	16381250.173781	10	461.1855	5.86297e-05	6.62777e-04
2023/12/17	15:46:56	--	ok	462.6860	65.836	0.075294	21.47	66.238	12.438	16220918.612568	10	461.1416	5.77966e-05	6.71487e-04
2023/12/17	15:47:03	--	ok	463.2460	65.918	0.07531	21.42	66.220	12.404	18156507.631521	10	461.4250	5.83806e-05	6.61896e-04
2023/12/17	15:47:11	--	ok	462.7820	65.838	0.075298	21.38	66.275	12.386	16234743.027402	10	461.1892	5.63659e-05	6.09918e-04
2023/12/17	15:47:18	--	ok	463.2580	65.866	0.075308	21.26	66.465	12.329	16202499.945138	10	461.3299	5.67606e-05	6.27867e-04
2023/12/17	15:47:26	ok	ok	462.9220	65.823	0.075296	21.17	66.726	12.317	15569967.886136	9	461.0051	5.71148e-05	6.65557e-04
2023/12/17	15:52:25	ok	ok	462.9220	65.833	0.075296	21.48	66.136	12.430	15086390.922764	10	461.0999	5.70656e-05	6.36570e-04
2023/12/17	15:57:25	ok	ok	463.0040	65.826	0.075296	21.50	66.096	12.433	15682269.278643	10	461.0353	5.62233e-05	6.23848e-04
2023/12/17	16:02:25	--	ok	462.7760	65.820	0.075296	21.47	66.174	12.426	14574740.140607	10	460.9411	5.61681e-05	6.37874e-04
2023/12/17	16:02:33	ok	ok	462.9640	65.839	0.075306	21.50	66.169	12.446	15891815.377301	10	461.1974	5.57158e-05	6.53617e-04
2023/12/17	16:07:32	ok	ok	463.0320	65.828	0.075306	21.41	66.206	12.392	14654982.987020	10	461.0413	5.67884e-05	6.58095e-04
2023/12/17	16:12:32	--	ok	462.7480	65.819	0.075306	21.24	66.452	12.317	14453130.990487	10	460.8918	5.78436e-05	6.39281e-04
2023/12/17	16:12:39	ok	ok	463.0480	65.844	0.075319	21.27	66.447	12.336	17402382.035421	10	461.1921	5.71022e-05	6.24926e-04
2023/12/17	16:17:39	ok	ok	463.1340	65.829	0.075319	21.23	66.352	12.288	13958868.387932	10	461.0294	5.80924e-05	6.66035e-04
2023/12/17	16:22:39	ok	ok	462.9120	65.825	0.075319	21.26	66.314	12.301	16361237.203112	10	460.9753	5.74564e-05	6.29498e-04
2023/12/17	16:27:39	--	ok	462.7600	65.816	0.075319	21.34	66.160	12.334	15536170.426885	10	460.9080	5.74300e-05	6.49549e-04
2023/12/17	16:27:46	ok	ok	462.9540	65.841	0.075331	21.31	66.209	12.322	16750859.325982	10	461.1769	5.71786e-05	6.35299e-04
2023/12/17	16:32:46	--	ok	462.7640	65.830	0.075331	21.34	66.172	12.336	16911526.197920	10	461.0615	5.79569e-05	6.59476e-04
2023/12/17	16:32:53	ok	ok	463.0760	65.859	0.075342	21.27	66.168	12.284	17284442.335732	10	461.2314	5.88978e-05	6.49570e-04
2023/12/17	16:37:53	ok	ok	462.8180	65.849	0.075342	21.31	66.241	12.328	16799589.666799	10	461.2313	5.68713e-05	6.62999e-04
2023/12/17	16:42:53	ok	ok	462.9840	65.832	0.075342	21.30	66.215	12.313	16568210.437133	10	461.0968	5.82758e-05	6.41104e-04
2023/12/17	16:47:53	ok	ok	462.8140	65.830	0.075342	21.30	66.174	12.306	16014436.506500	10	461.0187	5.89272e-05	6.81681e-04
2023/12/17	16:52:53	ok	ok	462.8560	65.820	0.075342	21.29	66.192	12.300	15169696.647280	10	460.9424	5.82231e-05	6.47124e-04
2023/12/17	16:57:53	ok	ok	462.8700	65.812	0.075342	21.23	66.265	12.271	14118074.255723	10	460.8479	5.75333e-05	6.58583e-04
2023/12/17	17:02:53	--	ok	462.7140	65.796	0.075342	21.30	66.140	12.300	15328123.934498	10	460.7795	5.85176e-05	6.63649e-04
2023/12/17	17:03:00	ok	ok	463.0040	65.832	0.075356	21.27	66.178	12.286	17922944.431299	11	461.0459	5.96560e-05	6.49617e-04
2023/12/17	17:08:00	ok	ok	463.0060	65.823	0.075356	21.26	66.197	12.280	15791271.390387	10	460.9976	5.80330e-05	6.66049e-04
2023/12/17	17:13:00	--	ok	462.6660	65.811	0.075356	21.10	66.389	12.205	15115340.812808	10	460.8536	5.75807e-05	6.65467e-04
2023/12/17	17:13:07	ok	ok	463.1360	65.851	0.075373	21.10	66.433	12.213	20033407.193419	10	461.2428	5.73686e-05	6.54690e-04
2023/12/17	17:18:07	ok	ok	462.9280	65.832	0.075373	21.07	66.352	12.176	17021003.688693	10	461.1169	5.68669e-05	6.59170e-04
2023/12/17	17:23:07	--	ok	462.6940	65.824	0.075373	20.96	66.554	12.134	16327088.275481	10	460.9382	5.91213e-05	6.59939e-04
2023/12/17	17:23:14	ok	ok	462.9880	65.880	0.075388	20.91	66.589	12.110	20530658.366862	9	461.2734	5.84980e-05	6.48696e-04
2023/12/17	17:28:14	ok	ok	462.8020	65.856	0.075388	20.93	66.442	12.095	16505216.431887	10	461.1755	5.93134e-05	6.85732e-04
2023/12/17	17:33:14	ok	ok	463.0540	65.843	0.075388	20.97	66.416	12.118	16961374.989985	10	461.1441	5.80451e-05	6.99742e-04
2023/12/17	17:38:14	ok	ok	462.8780	65.831	0.075388	20.99	66.261	12.101	17005454.573903	9	461.0894	5.68352e-05	7.06266e-04
2023/12/17	17:43:14	--	ok	462.6020	65.823	0.075388	20.97	66.387	12.113	16912112.774732	10	460.9764	5.85840e-05	6.86780e-04
2023/12/17	17:43:21	--	ok	463.2800	65.920	0.075408	20.97	66.365	12.109	21030144.073877	10	461.4096	5.83419e-05	6.49543e-04
2023/12/17	17:43:29	ok	ok	462.8180	65.832	0.075395	20.94	66.339	12.085	17818509.656652	10	461.1498	5.72591e-05	6.33386e-04
2023/12/17	17:48:28	--	ok	462.7940	65.827	0.075395	20.94	66.392	12.095	14766279.982962	9	461.0689	5.79252e-05	7.20073e-04
2023/12/17	17:48:36	ok	ok	463.1880	65.854	0.075404	20.90	66.403	12.067	16685663.027119	9	461.2400	5.77380e-05	6.69100e-04
2023/12/17	17:53:35	ok	ok	462.9820	65.843	0.075404	20.93	66.442	12.095	14831605.991846	9	461.1498	5.87625e-05	6.57440e-04
2023/12/17	17:58:35	ok	ok	462.8460	65.835	0.075404	20.93	66.421	12.091	14751879.596645	10	461.0916	5.76852e-05	6.34856e-04
2023/12/17	18:03:35	ok	ok	462.9660	65.821	0.075404	20.90	66.448	12.075	15278828.991743	9	461.0326	5.72851e-05	6.85130e-04
2023/12/17	18:08:35	ok	ok	463.0080	65.817	0.075404	20.89	66.476	12.071	14803052.348946	10	460.9531	5.74726e-05	6.42758e-04
2023/12/17	18:13:35	--	ok	462.7400	65.811	0.075404	20.86	66.513	12.057	15916151.739541	10	460.8655	5.84038e-05	6.74211e-04
2023/12/17	18:13:42	ok	ok	463.0900	65.836	0.075417	20.86	66.481	12.051	15957697.744144	10	461.2023	5.64114e-05	6.44016e-04
2023/12/17	18:18:42	--	ok	462.5760	65.821	0.075417	20.76	66.603	12.004	15696061.451985	9	461.0439	5.64266e-05	7.02173e-04
2023/12/17	18:18:49	--	ok	463.2260	65.922	0.075438	20.75	66.717	12.015	15993619.849177	10	461.4262	5.76021e-05	6.42589e-04
2023/12/17	18:18:57	ok	ok	463.0680	65.840	0.075427	20.72	66.667	11.986	14764033.308644	9	461.1466	5.79685e-05	7.20914e-04
2023/12/17	18:23:56	ok	ok	463.1160	65.829	0.075427	20.70	66.580	11.961	14358010.823825	10	461.0567	5.88182e-05	6.46748e-04
2023/12/17	18:28:56	ok	ok	462.9620	65.826	0.075427	20.66	66.644	11.943	12621727.677341	9	461.0520	5.69798e-05	7.32520e-04
2023/12/17	18:33:56	--	ok	462.5840	65.817	0.075427	20.73	66.479	11.963	13627816.341375	10	460.9828	5.67541e-05	6.64839e-04
2023/12/17	18:34:03	ok	ok	463.1640	65.913	0.075447	20.73	66.520	11.971	16310784.418861	9	461.4442	5.73325e-05	6.63197e-04
2023/12/17	18:39:03	ok	ok	463.1260	65.878	0.075447	20.80	66.397	11.997	13980994.732652	9	461.2770	5.95903e-05	6.58402e-04
2023/12/17	18:44:03	ok	ok	463.0160	65.862	0.075447	20.82	66.452	12.016	13091704.304308	9	461.2193	5.88460e-05	7.08738e-04
2023/12/17	18:49:03	ok	ok	463.1340	65.846	0.075447	20.86	66.397	12.036	13388108.727319	9	461.1410	6.00711e-05	7.17276e-04
2023/12/17	18:54:03	ok	ok	462.9040	65.830	0.075447	20.89	66.401	12.057	14638436.177173	9	461.1298	5.81922e-05	7.06885e-04
2023/12/17	18:59:03	ok	ok	463.0320	65.821	0.075447	20.86	66.416	12.039	16404473.827076	10	461.1442	5.31044e-05	6.93548e-04
2023/12/17	19:04:03	ok	ok	462.9480	65.821	0.075447	20.93	66.348	12.077	12466891.529923	10	460.9970	5.77777e-05	6.47412e-04
2023/12/17	19:09:03	--	ok	462.7680	65.813	0.075447	20.89	66.435	12.063	13554330.512073	9	460.9582	5.59634e-05	6.74130e-04
2023/12/17	19:09:10	ok	ok	462.9700	65.836	0.075459	20.90	66.479	12.081	15476697.868680	10	461.1821	5.82003e-05	6.69660e-04
2023/12/17	19:14:10	ok	ok	462.8840	65.824	0.075459	20.90	66.448	12.075	16593420.589004	9	461.0660	5.95583e-05	6.75034e-04
2023/12/17	19:19:10	--	ok	462.7860	65.819	0.075459	20.90	66.319	12.052	14387108.005244	10	461.0151	5.78475e-05	6.45062e-04
2023/12/17	19:19:17	ok	ok	463.1120	65.843	0.075469	20.90	66.403	12.067	16273871.043621	10	461.2445	5.74656e-05	6.58003e-04
2023/12/17	19:24:17	ok	ok	462.9240	65.834	0.075469	20.93	66.314	12.071	14615372.606073	9	461.1712	5.73722e-05	6.99635e-04
2023/12/17	19:29:17	ok	ok	462.9640	65.824	0.075469	20.84	66.595	12.062	13576783.537937	10	461.0560	5.78570e-05	6.67867e-04
2023/12/17	19:34:17	--	ok	462.7120	65.816	0.075469	20.78	66.604	12.015	15255555.469123	10	460.9644	5.75865e-05	6.47284e-04
2023/12/17	19:34:25	ok	ok	463.0940	65.852	0.075484	20.72	66.635	11.980	18423437.859593	9	461.2363	5.70564e-05	7.10364e-04
2023/12/17	19:39:24	ok	ok	462.9460	65.842	0.075484	20.75	66.671	12.007	17769766.434998	9	461.1461	5.86946e-05	7.09844e-04
2023/12/17	19:44:24	ok	ok	463.0660	65.829	0.075484	20.86	66.365	12.030	17230389.360005	9	461.1008	5.87414e-05	6.78352e-04
2023/12/17	19:49:24	ok	ok	463.1020	65.821	0.075484	20.91	66.365	12.069	16235322.152743	10	461.0674	5.75903e-05	6.59675e-04
2023/12/17	19:54:24	--	ok	462.7820	65.816	0.075484	20.94	66.371	12.091	15873414.904840	10	461.0325	5.68701e-05	6.42986e-04
2023/12/17	19:54:31	--	ok	463.2860	65.838	0.075494	20.93	66.485	12.102	16204426.189293	10	461.2412	5.69035e-05	6.69320e-04
2023/12/17	19:54:39	--	ok	462.6540	65.800	0.075481	20.86	66.471	12.049	16616080.315890	10	460.8991	5.72102e-05	6.58789e-04
2023/12/17	19:54:46	ok	ok	463.0740	65.829	0.075497	20.73	66.703	12.004	16982634.291328	9	461.1590	5.74241e-05	6.76643e-04
2023/12/17	19:59:45	ok	ok	463.0760	65.841	0.075497	20.96	66.502	12.124	13551116.677126	10	461.1997	5.77106e-05	6.55906e-04
2023/12/17	20:04:45	ok	ok	462.9840	65.833	0.075497	20.99	66.476	12.140	15432779.647145	10	461.1398	5.74814e-05	6.50152e-04
2023/12/17	20:09:45	--	ok	463.2300	65.822	0.075497	20.97	66.481	12.130	16934866.819176	10	461.1056	5.77575e-05	6.42057e-04
2023/12/17	20:09:53	ok	ok	462.8780	65.795	0.075486	20.97	66.429	12.120	16177408.456395	10	460.8622	5.73960e-05	6.32986e-04
2023/12/17	20:14:52	--	ok	462.5460	65.797	0.075486	21.01	66.374	12.140	12008583.061038	10	460.8382	5.69057e-05	6.55755e-04
2023/12/17	20:15:00	ok	ok	463.0280	65.831	0.075509	20.99	66.369	12.121	14846871.012300	9	461.2585	5.35620e-05	6.66529e-04
2023/12/17	20:19:59	ok	ok	462.9100	65.822	0.075509	21.06	66.426	12.180	14321642.844575	10	461.1038	5.74786e-05	6.27412e-04
2023/12/17	20:24:59	ok	ok	462.8140	65.817	0.075509	21.03	66.430	12.162	13783319.240062	10	461.0503	5.69843e-05	6.66043e-04
2023/12/17	20:29:59	--	ok	462.7280	65.806	0.075509	20.97	66.471	12.128	13815628.643116	10	460.9719	5.58266e-05	6.54193e-04
2023/12/17	20:30:06	--	ok	462.6940	65.816	0.075522	20.96	66.525	12.128	15692900.247649	10	461.0484	5.66597e-05	6.57946e-04
2023/12/17	20:30:14	ok	ok	463.1180	65.846	0.075537	20.91	66.589	12.110	20158343.852203	10	461.3343	5.61513e-05	6.55946e-04
2023/12/17	20:35:13	ok	ok	462.9640	65.846	0.075537	20.89	66.616	12.096	17920537.391825	10	461.2660	5.58492e-05	6.92242e-04
2023/12/17	20:40:13	ok	ok	462.8660	65.829	0.075537	20.87	66.644	12.090	18813886.343109	10	461.1417	5.70250e-05	6.67759e-04
2023/12/17	20:45:13	ok	ok	462.8240	65.820	0.075537	20.84	66.595	12.062	19488113.791058	10	461.0788	5.68952e-05	6.82245e-04
2023/12/17	20:50:13	ok	ok	462.9120	65.814	0.075537	20.91	66.471	12.089	18783781.655565	10	460.9996	5.77055e-05	6.48566e-04
2023/12/17	20:55:13	ok	ok	462.9580	65.812	0.075537	20.93	66.497	12.105	18400043.485068	10	460.9599	5.79300e-05	6.36680e-04
2023/12/17	21:00:13	--	ok	462.7620	65.809	0.075537	20.99	66.517	12.148	19969878.097835	10	460.8934	5.87937e-05	6.72849e-04
2023/12/17	21:00:20	ok	ok	463.0320	65.827	0.075549	20.97	66.462	12.126	18431539.916293	10	461.1098	5.90930e-05	6.61666e-04
2023/12/17	21:05:20	--	ok	462.7080	65.821	0.075549	21.00	66.499	12.154	14352991.324315	10	461.0417	5.79445e-05	6.40784e-04
2023/12/17	21:05:27	ok	ok	463.1840	65.851	0.075564	20.99	66.465	12.138	16075068.900643	10	461.3119	5.79411e-05	6.69891e-04
2023/12/17	21:10:27	ok	ok	463.1580	65.846	0.075564	21.04	66.389	12.164	16923935.779120	9	461.1923	5.86748e-05	6.73465e-04
2023/12/17	21:15:27	ok	ok	463.0080	65.832	0.075564	21.04	66.369	12.160	17209995.216015	9	461.1583	5.86953e-05	6.83528e-04
2023/12/17	21:20:27	ok	ok	463.1520	65.821	0.075564	21.01	66.438	12.152	17519022.275167	10	461.1265	5.72055e-05	6.76551e-04
2023/12/17	21:25:27	ok	ok	463.0200	65.814	0.075564	21.06	66.339	12.164	15697822.163674	10	461.0468	5.78599e-05	6.49493e-04
2023/12/17	21:30:27	--	ok	462.7700	65.810	0.075564	20.94	66.648	12.142	15447141.227473	10	460.9355	5.81623e-05	6.45261e-04
2023/12/17	21:30:34	ok	ok	463.0900	65.830	0.075575	20.97	66.590	12.150	16320244.202200	10	461.1918	5.76102e-05	6.71923e-04
2023/12/17	21:35:34	--	ok	462.7060	65.818	0.075575	20.84	66.566	12.057	14498377.872911	10	461.0092	5.84351e-05	6.39988e-04
2023/12/17	21:35:41	ok	ok	463.1060	65.855	0.07559	20.86	66.557	12.065	16346597.530945	9	461.3034	5.73249e-05	6.84132e-04
2023/12/17	21:40:40	ok	ok	462.9200	65.838	0.07559	20.78	66.731	12.038	13659550.351463	10	461.1866	5.86582e-05	6.66050e-04
2023/12/17	21:45:40	ok	ok	463.0400	65.826	0.07559	20.76	66.664	12.015	14117389.753691	10	461.1224	5.86316e-05	6.75120e-04
2023/12/17	21:50:40	ok	ok	462.8940	65.819	0.07559	20.79	66.627	12.029	13491338.217682	10	461.0642	5.85427e-05	6.56659e-04
2023/12/17	21:55:40	ok	ok	462.8120	65.816	0.07559	20.79	66.586	12.022	14151350.570074	10	461.0271	5.83500e-05	7.04869e-04
2023/12/17	22:00:40	ok	ok	462.8640	65.811	0.07559	20.86	66.589	12.071	15980742.917403	10	460.9626	5.80782e-05	6.65739e-04
2023/12/17	22:05:40	--	ok	462.3860	65.803	0.07559	20.82	66.603	12.043	17069542.748421	10	460.9220	5.70048e-05	6.48564e-04
2023/12/17	22:05:48	--	ok	463.5300	65.916	0.07562	20.79	66.691	12.041	15576098.720286	9	461.4628	5.77759e-05	6.55639e-04
2023/12/17	22:05:55	--	ok	463.5680	65.883	0.075594	20.72	66.731	11.997	17673382.414635	9	461.4405	5.74439e-05	7.13488e-04
2023/12/17	22:06:02	--	ok	463.5180	65.848	0.075566	20.63	66.928	11.975	15918693.828403	8	461.3993	5.60086e-05	6.81103e-04
2023/12/17	22:06:09	ok	ok	463.1520	65.826	0.07554	20.49	67.166	11.917	16749497.609762	10	461.1835	5.72297e-05	6.52171e-04
2023/12/17	22:11:09	ok	ok	463.1280	65.840	0.07554	20.79	66.586	12.022	14362534.425571	10	461.2410	5.79283e-05	6.62096e-04
2023/12/17	22:16:09	ok	ok	462.9260	65.834	0.07554	20.82	66.548	12.033	14169864.380450	9	461.1959	5.73077e-05	6.76133e-04
2023/12/17	22:21:09	ok	ok	462.9300	65.829	0.07554	20.86	66.577	12.068	13651403.824244	9	461.1679	5.70003e-05	7.08600e-04
2023/12/17	22:26:09	ok	ok	462.8080	65.818	0.07554	20.82	66.612	12.045	13586891.862202	10	461.0857	5.69556e-05	6.57196e-04
2023/12/17	22:31:09	--	ok	462.7140	65.811	0.07554	20.66	66.783	11.968	14645987.479981	10	460.9490	5.82517e-05	6.56153e-04
2023/12/17	22:31:16	--	ok	462.6560	65.811	0.075554	20.70	66.813	12.003	16212496.950881	10	460.9873	5.70410e-05	6.33014e-04
2023/12/17	22:31:23	ok	ok	462.8220	65.804	0.075571	20.68	66.809	11.983	14542345.824711	9	460.9471	5.68539e-05	6.75954e-04
2023/12/17	22:36:23	--	ok	462.5720	65.801	0.075571	20.68	66.796	11.981	15500241.814770	9	460.8080	6.00943e-05	6.70810e-04
2023/12/17	22:36:30	--	ok	462.6720	65.796	0.075592	20.63	66.790	11.950	17661854.390637	10	460.8270	5.89366e-05	6.57394e-04
2023/12/17	22:36:37	--	ok	462.6600	65.788	0.075609	20.56	66.870	11.913	15913284.782852	10	460.8304	5.74395e-05	6.61977e-04
2023/12/17	22:36:45	ok	ok	462.9100	65.811	0.075626	20.45	67.051	11.867	15610220.239263	9	461.0017	5.79083e-05	6.91941e-04
2023/12/17	22:41:44	--	ok	462.7560	65.813	0.075626	20.59	66.737	11.911	13909701.449043	9	460.9881	5.88780e-05	6.84064e-04
2023/12/17	22:41:51	ok	ok	463.0520	65.831	0.075638	20.53	66.845	11.890	15625002.634696	9	461.1578	5.90133e-05	6.73618e-04
2023/12/17	22:46:51	ok	ok	463.1120	65.831	0.075638	20.65	66.705	11.944	14224193.567519	9	461.2088	5.74116e-05	7.14066e-04
2023/12/17	22:51:51	ok	ok	462.8920	65.825	0.075638	20.70	66.621	11.968	13883221.849803	10	461.1113	5.89476e-05	6.59265e-04
2023/12/17	22:56:51	--	ok	462.6440	65.816	0.075638	20.72	66.593	11.973	15458647.343132	10	461.1052	5.73450e-05	6.72727e-04
2023/12/17	22:56:58	--	ok	463.2020	65.876	0.075655	20.69	66.586	11.953	15844521.390033	9	461.4183	5.76908e-05	6.17916e-04
2023/12/17	22:57:05	--	ok	463.2260	65.862	0.075646	20.59	66.630	11.892	20438026.845870	9	461.4158	5.70855e-05	6.17780e-04
2023/12/17	22:57:13	ok	ok	463.1440	65.841	0.075634	20.40	66.978	11.825	17140022.646633	9	461.4234	5.32804e-05	6.81798e-04
2023/12/17	23:02:12	ok	ok	462.8880	65.850	0.075634	20.72	66.603	11.974	14808367.364170	10	461.3247	5.84305e-05	6.04907e-04
2023/12/17	23:07:12	ok	ok	463.1220	65.843	0.075634	20.68	66.639	11.953	16161146.479723	9	461.2905	5.89436e-05	6.83123e-04
2023/12/17	23:12:12	ok	ok	462.8260	65.830	0.075634	20.75	66.577	11.990	13317464.778790	9	461.1974	5.90089e-05	6.83621e-04
2023/12/17	23:17:12	ok	ok	463.1140	65.823	0.075634	20.75	66.618	11.997	13145532.901214	10	461.1201	5.89865e-05	6.47936e-04
2023/12/17	23:22:12	ok	ok	462.8500	65.816	0.075634	20.70	66.503	11.947	13009395.059586	9	461.1018	5.71271e-05	6.97975e-04
2023/12/17	23:27:12	--	ok	462.7100	65.811	0.075634	20.65	66.664	11.937	13594923.195948	10	460.9908	5.93507e-05	6.90323e-04
2023/12/17	23:27:19	ok	ok	462.9660	65.809	0.075648	20.69	66.630	11.961	16897868.277982	10	461.0247	5.78645e-05	6.42585e-04
2023/12/17	23:32:19	--	ok	462.7620	65.800	0.075648	20.56	66.786	11.898	14209498.629979	9	460.8975	5.84044e-05	7.05949e-04
2023/12/17	23:32:26	ok	ok	462.9320	65.812	0.07566	20.59	66.801	11.923	13625380.540870	8	461.1307	5.45575e-05	6.49061e-04
2023/12/17	23:37:26	--	ok	462.7500	65.806	0.07566	20.48	66.833	11.849	13191975.173428	9	460.9582	5.61313e-05	7.11648e-04
2023/12/17	23:37:33	ok	ok	463.1680	65.830	0.075673	20.48	66.822	11.847	14607842.634892	9	461.2714	5.63828e-05	6.26188e-04
2023/12/17	23:42:33	--	ok	462.6940	65.815	0.075673	20.43	66.833	11.819	14712315.796823	8	461.0872	6.00700e-05	6.50698e-04
2023/12/17	23:42:40	--	ok	463.2940	65.890	0.075688	20.48	66.810	11.845	18878121.432412	8	461.4384	5.83734e-05	6.93467e-04
2023/12/17	23:42:47	ok	ok	463.0240	65.872	0.075673	20.45	66.783	11.820	15004329.789822	8	461.4368	5.63027e-05	6.50043e-04
2023/12/17	23:47:47	--	ok	463.2620	65.868	0.075673	20.55	66.612	11.857	16100874.694340	8	461.3847	5.73926e-05	7.07146e-04
2023/12/17	23:47:54	--	ok	463.2440	65.873	0.07566	20.55	66.612	11.857	14561722.938656	9	461.4213	5.62075e-05	6.24716e-04
2023/12/17	23:48:02	--	ok	463.2240	65.855	0.075648	20.48	66.607	11.809	15863215.025601	8	461.3374	5.84851e-05	6.58609e-04
2023/12/17	23:48:09	ok	ok	462.9680	65.832	0.075637	20.32	66.845	11.744	16275701.527407	8	461.3336	5.47704e-05	7.00289e-04
2023/12/17	23:53:08	ok	ok	463.1280	65.845	0.075637	20.53	66.662	11.857	15469120.024980	8	461.3408	5.69372e-05	7.20799e-04
2023/12/17	23:58:08	ok	ok	463.1780	65.833	0.075637	20.62	66.572	11.900	15379865.724876	9	461.2149	5.85089e-05	6.48423e-04
2023/12/18	00:03:08	ok	ok	463.0780	65.825	0.075637	20.62	66.616	11.908	13995410.867787	8	461.1918	5.86006e-05	6.88299e-04
2023/12/18	00:08:08	ok	ok	462.9060	65.817	0.075637	20.58	66.682	11.892	16696358.296473	9	461.0597	6.00775e-05	7.07369e-04
2023/12/18	00:13:08	ok	ok	462.9400	65.811	0.075637	20.56	66.625	11.869	15747763.131628	9	461.0348	5.94089e-05	7.36188e-04
2023/12/18	00:18:08	ok	ok	462.8940	65.807	0.075637	20.58	66.671	11.890	14631444.034406	10	461.0113	5.74952e-05	6.53383e-04
2023/12/18	00:23:08	--	ok	462.6120	65.800	0.075637	20.55	66.654	11.865	14757118.967031	10	460.9559	5.74856e-05	6.70354e-04
2023/12/18	00:23:15	ok	ok	462.8220	65.797	0.075656	20.55	66.740	11.880	18783858.086129	10	460.8958	5.79683e-05	6.84044e-04
2023/12/18	00:28:15	--	ok	462.7800	65.791	0.075656	20.56	66.732	11.888	16626558.137600	10	460.8672	5.79795e-05	6.75820e-04
2023/12/18	00:28:22	--	ok	462.6920	65.788	0.075666	20.58	66.703	11.896	16175586.091539	10	460.8585	5.83392e-05	6.43805e-04
2023/12/18	00:28:29	--	ok	462.5380	65.772	0.075682	20.49	66.719	11.838	16405026.832225	10	460.7992	5.82227e-05	6.91414e-04
2023/12/18	00:28:36	ok	ok	462.9600	65.812	0.075705	20.43	66.877	11.827	18483843.760776	9	461.0619	5.93307e-05	7.00194e-04
2023/12/18	00:33:36	ok	ok	462.9400	65.815	0.075705	20.42	66.778	11.800	16077448.920553	9	461.1106	5.73022e-05	6.59415e-04
2023/12/18	00:38:36	--	ok	462.7600	65.807	0.075705	20.33	66.923	11.767	15091082.201935	9	460.9060	6.08249e-05	7.50310e-04
2023/12/18	00:38:43	ok	ok	463.0780	65.823	0.075717	20.33	66.923	11.767	17873369.537528	8	461.2323	5.81377e-05	6.51488e-04
2023/12/18	00:43:43	ok	ok	462.9080	65.825	0.075717	20.35	66.925	11.777	15339227.206904	8	461.1701	5.82355e-05	6.72458e-04
2023/12/18	00:48:43	ok	ok	462.8820	65.814	0.075717	20.38	66.790	11.773	16562224.198531	8	461.1208	5.81635e-05	6.78512e-04
2023/12/18	00:53:43	--	ok	462.6820	65.812	0.075717	20.42	66.723	11.791	17033959.040111	8	461.0573	5.93013e-05	7.12778e-04
2023/12/18	00:53:50	--	ok	463.4200	65.876	0.075733	20.45	66.709	11.807	19656008.828525	8	461.4016	5.94639e-05	6.41374e-04
2023/12/18	00:53:58	--	ok	463.3520	65.858	0.075712	20.39	66.622	11.753	16799920.714270	8	461.3704	5.88603e-05	6.23271e-04
2023/12/18	00:54:05	--	ok	463.3600	65.842	0.075694	20.33	66.654	11.720	15580939.952364	8	461.3069	5.88959e-05	7.05449e-04
2023/12/18	00:54:12	--	ok	463.2300	65.833	0.075676	20.24	66.841	11.685	16061543.785777	9	461.2568	5.70793e-05	6.60771e-04
2023/12/18	00:54:19	ok	ok	463.0300	65.828	0.075665	20.14	67.089	11.661	14795885.101764	8	461.2821	5.66388e-05	6.74340e-04
2023/12/18	00:59:19	ok	ok	462.9840	65.857	0.075665	20.40	66.668	11.770	14653003.032046	8	461.3704	5.75348e-05	6.72849e-04
2023/12/18	01:04:19	ok	ok	463.1900	65.837	0.075665	20.42	66.618	11.772	16212141.974485	9	461.2690	5.86806e-05	6.40306e-04
2023/12/18	01:09:19	ok	ok	463.0800	65.826	0.075665	20.43	66.685	11.793	15288447.829299	9	461.1808	5.91774e-05	6.26993e-04
2023/12/18	01:14:19	ok	ok	463.1060	65.820	0.075665	20.45	66.635	11.793	12963490.324780	9	461.2098	5.73054e-05	6.52262e-04
2023/12/18	01:19:19	ok	ok	462.8960	65.814	0.075665	20.43	66.708	11.797	14653483.518406	9	461.1001	5.80637e-05	6.39619e-04
2023/12/18	01:24:19	ok	ok	462.9040	65.812	0.075665	20.49	66.632	11.822	14172361.679046	8	461.1477	5.65513e-05	7.04762e-04
2023/12/18	01:29:19	ok	ok	462.8160	65.804	0.075665	20.38	66.717	11.760	14262007.794303	9	460.9774	5.70141e-05	6.90088e-04
2023/12/18	01:34:19	--	ok	462.5100	65.792	0.075665	20.31	66.828	11.731	14487350.959065	9	460.9815	5.65048e-05	6.24374e-04
2023/12/18	01:34:27	--	ok	462.7620	65.787	0.075689	20.21	66.900	11.676	15735514.308743	9	460.8672	5.67463e-05	7.05483e-04
2023/12/18	01:34:34	--	ok	462.6660	65.780	0.075701	20.14	67.066	11.657	17582649.205588	10	460.8534	5.66695e-05	6.21479e-04
2023/12/18	01:34:41	--	ok	462.6280	65.760	0.075717	20.00	67.350	11.610	16717551.463677	9	460.7207	5.92198e-05	7.14617e-04
2023/12/18	01:34:49	--	ok	462.5360	65.752	0.075736	19.92	67.602	11.605	18794032.056991	9	460.7282	5.85304e-05	7.02737e-04
2023/12/18	01:34:56	ok	ok	462.8860	65.820	0.075759	19.95	67.779	11.653	18006322.492660	9	461.1029	6.04919e-05	7.28604e-04
2023/12/18	01:39:55	ok	ok	463.0600	65.835	0.075759	20.21	66.941	11.683	15266868.093979	8	461.2607	5.88806e-05	6.88386e-04
2023/12/18	01:44:55	--	ok	463.2080	65.823	0.075759	20.14	66.961	11.639	16246546.047220	8	461.1619	6.05319e-05	6.77758e-04
2023/12/18	01:45:02	ok	ok	462.9900	65.834	0.075749	20.19	66.970	11.679	18810401.414370	8	461.2531	5.92448e-05	6.96746e-04
2023/12/18	01:50:02	ok	ok	462.8860	65.821	0.075749	20.28	66.667	11.684	17089555.176790	8	461.1704	5.89855e-05	6.48740e-04
2023/12/18	01:55:02	ok	ok	462.9700	65.817	0.075749	20.33	66.751	11.737	18287604.769892	8	461.2165	5.69361e-05	6.92837e-04
2023/12/18	02:00:02	ok	ok	463.0380	65.816	0.075749	20.39	66.612	11.751	17943284.707331	9	461.0809	6.09422e-05	7.38315e-04
2023/12/18	02:05:02	--	ok	462.7100	65.808	0.075749	20.33	66.719	11.731	17980625.623168	8	461.1016	5.71588e-05	6.84354e-04
2023/12/18	02:05:09	ok	ok	462.9400	65.810	0.075763	20.32	66.705	11.720	18793995.436866	9	461.0746	6.04386e-05	6.78871e-04
2023/12/18	02:10:09	ok	ok	462.9860	65.806	0.075763	20.39	66.635	11.755	19642221.087455	8	461.0703	5.98341e-05	7.21221e-04
2023/12/18	02:15:09	ok	ok	462.9480	65.804	0.075763	20.38	66.737	11.764	16342987.441343	9	461.0088	5.82718e-05	6.55774e-04
2023/12/18	02:20:09	--	ok	462.7620	65.800	0.075763	20.39	66.676	11.762	17166533.550688	9	460.9768	5.86631e-05	7.14811e-04
2023/12/18	02:20:16	ok	ok	463.1680	65.817	0.075774	20.36	66.723	11.750	18339260.218223	8	461.1514	6.04608e-05	6.78071e-04
2023/12/18	02:25:16	ok	ok	462.8960	65.813	0.075774	20.38	66.726	11.762	18184383.215290	9	461.1165	5.86866e-05	6.68593e-04
2023/12/18	02:30:16	ok	ok	462.9580	65.804	0.075774	20.29	66.806	11.717	16785438.717425	8	461.0897	5.75525e-05	6.69350e-04
2023/12/18	02:35:16	ok	ok	462.9900	65.798	0.075774	20.18	66.947	11.666	19560998.116269	8	460.9986	5.83427e-05	6.94786e-04
2023/12/18	02:40:16	ok	ok	462.8220	65.797	0.075774	20.16	66.978	11.660	18599236.675322	10	460.8944	5.77812e-05	6.20663e-04
2023/12/18	02:45:16	--	ok	462.6620	65.785	0.075774	20.15	66.964	11.649	17941365.607502	9	460.9057	5.55177e-05	6.99281e-04
2023/12/18	02:45:24	ok	ok	462.9140	65.809	0.075791	20.07	66.929	11.586	16824767.799865	9	461.0737	5.93445e-05	6.63015e-04
2023/12/18	02:50:23	ok	ok	462.8500	65.811	0.075791	20.18	66.819	11.643	15788172.230802	8	461.1701	5.69065e-05	6.94991e-04
2023/12/18	02:55:23	ok	ok	462.8900	65.811	0.075791	20.26	66.728	11.684	16173130.064860	8	461.0718	6.05503e-05	7.11090e-04
2023/12/18	03:00:23	ok	ok	463.0760	65.801	0.075791	20.26	66.758	11.689	17139619.157277	9	460.9940	5.88193e-05	7.43189e-04
2023/12/18	03:05:23	--	ok	462.6480	65.800	0.075791	20.29	66.722	11.703	17015438.706571	9	461.0036	5.84410e-05	6.83700e-04
2023/12/18	03:05:30	--	ok	463.2580	65.837	0.075808	20.28	66.741	11.697	17609155.259759	8	461.3407	5.77024e-05	6.35236e-04
2023/12/18	03:05:37	ok	ok	463.1920	65.836	0.075796	20.28	66.815	11.710	15882177.928563	8	461.2652	6.03761e-05	6.84412e-04
2023/12/18	03:10:37	ok	ok	462.9780	65.829	0.075796	20.38	66.632	11.745	14067375.682704	8	461.2741	5.93296e-05	6.92024e-04
2023/12/18	03:15:37	ok	ok	462.9840	65.822	0.075796	20.35	66.668	11.732	13198719.984713	9	461.2362	5.78360e-05	6.24158e-04
2023/12/18	03:20:37	ok	ok	463.0540	65.811	0.075796	20.33	66.719	11.731	14807912.866534	9	461.1180	5.99566e-05	7.08587e-04
2023/12/18	03:25:37	ok	ok	462.8320	65.810	0.075796	20.39	66.654	11.758	14362375.243073	9	461.0771	5.99792e-05	6.71037e-04
2023/12/18	03:30:37	ok	ok	462.8680	65.807	0.075796	20.33	66.728	11.733	15016098.376856	9	460.9992	5.99678e-05	7.07776e-04
2023/12/18	03:35:37	--	ok	462.7780	65.800	0.075796	20.25	66.864	11.698	13396412.167751	9	460.9072	6.06728e-05	6.79466e-04
2023/12/18	03:35:44	ok	ok	462.9000	65.798	0.075806	20.26	66.822	11.700	17522886.956794	10	460.9929	5.80902e-05	6.05884e-04
2023/12/18	03:40:44	--	ok	462.5540	65.793	0.075806	20.19	66.938	11.673	15129514.910665	9	460.8956	5.85238e-05	7.05554e-04
2023/12/18	03:40:51	--	ok	463.2380	65.843	0.075828	20.16	66.966	11.658	19030763.392462	9	461.3468	5.81436e-05	6.33616e-04
2023/12/18	03:40:58	ok	ok	463.0500	65.850	0.075817	20.15	66.975	11.650	16887695.004494	8	461.3197	6.11163e-05	6.59432e-04
2023/12/18	03:45:58	--	ok	463.2300	65.836	0.075817	20.15	66.943	11.645	15034251.094346	8	461.3612	5.70762e-05	6.90455e-04
2023/12/18	03:46:05	ok	ok	463.0880	65.835	0.075805	20.16	66.955	11.656	19287146.855482	8	461.2843	5.89071e-05	6.73126e-04
2023/12/18	03:51:05	ok	ok	463.0220	65.826	0.075805	20.24	66.809	11.680	15020588.868074	8	461.2771	5.89799e-05	6.82463e-04
2023/12/18	03:56:05	ok	ok	462.9340	65.821	0.075805	20.28	66.804	11.708	17788155.116760	8	461.2360	5.82334e-05	6.72581e-04
2023/12/18	04:01:05	ok	ok	462.9320	65.815	0.075805	20.31	66.787	11.723	16064305.107481	9	461.1897	5.75033e-05	6.34389e-04
2023/12/18	04:06:05	--	ok	463.2500	65.812	0.075805	20.35	66.741	11.745	17253486.108153	8	461.1280	6.01613e-05	6.82356e-04
2023/12/18	04:06:12	ok	ok	462.9920	65.809	0.075793	20.32	66.769	11.731	16148710.309935	10	461.1353	5.76207e-05	6.77085e-04
2023/12/18	04:11:12	ok	ok	462.9600	65.810	0.075793	20.33	66.708	11.729	12893872.928788	9	461.1052	5.87654e-05	6.65513e-04
2023/12/18	04:16:12	ok	ok	462.8260	65.803	0.075793	20.36	66.746	11.754	14246412.901726	9	461.0286	5.86415e-05	6.66298e-04
2023/12/18	04:21:12	--	ok	462.6560	65.797	0.075793	20.36	66.723	11.750	13546490.173890	9	461.0334	5.71366e-05	6.68949e-04
2023/12/18	04:21:20	--	ok	462.7540	65.800	0.07581	20.38	66.705	11.758	16964879.551479	9	461.0131	5.78360e-05	6.65533e-04
2023/12/18	04:21:27	--	ok	462.7920	65.790	0.075822	20.33	66.719	11.731	17936752.160393	9	460.9917	5.66253e-05	6.97743e-04
2023/12/18	04:21:34	--	ok	462.7600	65.791	0.075832	20.21	66.888	11.674	17957385.343260	9	460.9904	5.80361e-05	6.79492e-04
2023/12/18	04:21:42	ok	ok	463.0700	65.806	0.075844	20.09	67.195	11.650	18127323.031109	9	461.1500	5.70483e-05	6.18941e-04
2023/12/18	04:26:41	ok	ok	462.9480	65.817	0.075844	20.39	66.645	11.757	17379408.615657	8	461.2338	5.87339e-05	7.01883e-04
2023/12/18	04:31:41	ok	ok	463.0100	65.811	0.075844	20.29	66.902	11.734	16030078.115732	8	461.1740	5.79882e-05	6.68391e-04
2023/12/18	04:36:41	--	ok	462.7200	65.802	0.075844	20.21	66.900	11.676	15058329.676756	9	461.0005	5.91088e-05	7.29508e-04
2023/12/18	04:36:48	ok	ok	463.1740	65.843	0.075858	20.22	66.943	11.694	16691354.253759	8	461.3812	5.68533e-05	6.30548e-04
2023/12/18	04:41:48	ok	ok	463.0200	65.821	0.075858	20.12	66.979	11.633	16387414.260692	8	461.2927	5.68730e-05	6.80462e-04
2023/12/18	04:46:48	ok	ok	463.1080	65.822	0.075858	20.15	66.964	11.649	16249764.517712	8	461.1772	5.89216e-05	6.69951e-04
2023/12/18	04:51:48	ok	ok	462.9720	65.809	0.075858	20.25	66.842	11.695	16722350.251508	8	461.1266	6.07221e-05	6.91613e-04
2023/12/18	04:56:48	ok	ok	463.0720	65.809	0.075858	20.26	66.749	11.687	16040848.333451	8	461.1194	5.94124e-05	6.94995e-04
2023/12/18	05:01:48	ok	ok	462.9180	65.803	0.075858	20.32	66.717	11.722	17816115.634203	9	461.0679	5.91724e-05	6.63533e-04
2023/12/18	05:06:48	--	ok	462.7900	65.800	0.075858	20.32	66.845	11.744	15466128.433507	9	460.9983	5.87755e-05	6.76480e-04
2023/12/18	05:06:55	ok	ok	463.0180	65.817	0.075868	20.28	66.836	11.714	18942935.434737	8	461.2239	5.93300e-05	7.00291e-04
2023/12/18	05:11:54	ok	ok	462.9840	65.808	0.075868	20.33	66.687	11.726	17188945.024367	8	461.1156	6.17515e-05	6.60277e-04
2023/12/18	05:16:54	ok	ok	463.0100	65.811	0.075868	20.31	66.723	11.712	16088433.678603	8	461.1716	5.78094e-05	6.67257e-04
2023/12/18	05:21:54	--	ok	462.7980	65.805	0.075868	20.33	66.760	11.739	17468547.276056	8	461.1011	5.83955e-05	6.99172e-04
2023/12/18	05:22:01	ok	ok	463.0620	65.824	0.075878	20.36	66.787	11.762	18798517.246351	8	461.2796	6.00033e-05	6.67278e-04
2023/12/18	05:27:01	ok	ok	462.8960	65.816	0.075878	20.36	66.755	11.756	16788811.334050	9	461.1346	6.04139e-05	7.13670e-04
2023/12/18	05:32:01	ok	ok	463.0260	65.810	0.075878	20.26	66.897	11.713	15721633.269188	8	461.1075	6.06056e-05	6.80960e-04
2023/12/18	05:37:01	ok	ok	462.9680	65.806	0.075878	20.19	66.970	11.679	15877224.503018	8	461.0276	6.03997e-05	6.53827e-04
2023/12/18	05:42:01	ok	ok	462.8020	65.799	0.075878	20.15	66.952	11.647	17730617.962653	8	460.9786	6.10071e-05	6.68076e-04
[truncated: 2,744 more rows]
