# Supplementary material for: Plastic Creep Constraint in Nylon Instrument Strings
Source: Materials (Basel). 2025 Jan 7;18(2):223. doi: 10.3390/ma18020223 (PMC11766866; doi:10.3390/ma18020223)
Supplement: Supplementary file 1 [file materials-18-00223-s001.zip › data_files/string_N26_nylon/string_test_data_N26_step_5.csv]

Date	Time	+-	f0	Frequency	Tension	LengthAdj	Temp	Rel.Hm	Abs.Hm	Pk.Magnitude	Harmonics	Fitted.f0	Bend.Stiff	Fit.Error
2023/12/24	10:29:36	--	ok	463.4780	65.780	0.078489	19.95	63.665	10.946	20457020.512832	9	462.0197	6.03075e-05	6.82297e-04
2023/12/24	10:29:46	--	ok	489.6080	72.829	0.079782	19.95	63.677	10.948	34641082.924276	9	488.1174	5.45903e-05	6.12489e-04
2023/12/24	10:29:54	--	ok	489.4120	72.816	0.0798	19.89	63.743	10.923	34400726.336560	9	487.9415	5.65047e-05	6.03103e-04
2023/12/24	10:30:03	--	ok	489.5740	72.941	0.079829	19.85	63.862	10.916	33140054.426840	10	488.1427	6.02607e-05	6.25519e-04
2023/12/24	10:30:11	ok	ok	489.9720	73.042	0.079849	19.81	64.059	10.924	33227439.733671	11	488.4072	5.76221e-05	5.73658e-04
2023/12/24	10:35:10	--	ok	488.3540	72.583	0.079849	19.89	64.721	11.091	30018713.277792	8	486.9103	5.99763e-05	5.47158e-04
2023/12/24	10:35:17	--	ok	490.2220	73.074	0.079929	19.91	64.723	11.100	30681735.879391	10	488.6159	5.82850e-05	6.14105e-04
2023/12/24	10:35:25	ok	ok	489.8860	73.032	0.079919	19.92	64.681	11.103	31070202.104401	10	488.3457	5.91956e-05	5.95131e-04
2023/12/24	10:40:24	--	ok	489.1160	72.789	0.079919	19.91	65.116	11.167	25673191.456392	9	487.7323	5.49749e-05	6.19670e-04
2023/12/24	10:40:31	ok	ok	490.1920	73.069	0.079962	19.95	65.071	11.188	28623141.491544	10	488.5664	5.77724e-05	6.08891e-04
2023/12/24	10:45:31	--	ok	489.4260	72.873	0.079962	19.91	65.371	11.211	30040405.273998	11	488.2268	4.71324e-05	8.25185e-04
2023/12/24	10:45:38	ok	ok	490.0860	73.075	0.079989	19.89	65.304	11.191	28622030.239495	10	488.6579	5.66163e-05	6.11368e-04
2023/12/24	10:50:38	--	ok	489.5320	72.939	0.079989	19.91	65.487	11.231	26748882.415615	11	488.3891	4.52603e-05	8.81155e-04
2023/12/24	10:50:45	ok	ok	490.0340	73.079	0.080012	19.92	65.481	11.241	29486448.517111	11	488.6331	5.85942e-05	7.43239e-04
2023/12/24	10:55:45	--	ok	489.6500	72.981	0.080012	19.91	65.638	11.257	26031258.026387	10	488.2404	5.75594e-05	6.12151e-04
2023/12/24	10:55:52	ok	ok	489.9980	73.074	0.080029	19.92	65.652	11.270	27207618.013697	9	488.6640	5.52814e-05	6.04427e-04
2023/12/24	11:00:52	--	ok	489.7260	72.977	0.080029	19.94	65.737	11.293	25443737.955597	9	488.3184	5.41968e-05	6.04555e-04
2023/12/24	11:01:00	ok	ok	490.0040	73.067	0.080042	19.97	65.689	11.306	28128227.837475	9	488.6005	5.50935e-05	6.14304e-04
2023/12/24	11:05:59	--	ok	489.6820	72.950	0.080042	19.95	65.803	11.313	26173429.726273	9	488.2607	5.43691e-05	6.18855e-04
2023/12/24	11:06:06	--	ok	490.2400	73.068	0.080057	19.97	65.753	11.317	27719699.636194	10	488.5496	5.72109e-05	6.02012e-04
2023/12/24	11:06:14	--	ok	489.6680	72.999	0.080046	19.95	65.719	11.299	29162495.779118	9	488.3528	5.52286e-05	6.36546e-04
2023/12/24	11:06:21	ok	ok	490.0000	73.071	0.080062	19.94	65.707	11.288	27050234.949052	11	488.5385	5.88559e-05	7.53374e-04
2023/12/24	11:11:20	--	ok	489.6380	72.997	0.080062	19.94	65.866	11.315	25270721.896300	9	488.6655	3.81006e-05	7.77182e-04
2023/12/24	11:11:27	--	ok	490.3040	73.081	0.080079	19.95	65.888	11.328	29444137.979214	11	488.6347	5.89127e-05	7.33920e-04
2023/12/24	11:11:35	ok	ok	490.0100	73.036	0.080065	20.00	65.875	11.356	28097774.001297	10	488.5345	5.06870e-05	5.91057e-04
2023/12/24	11:16:34	--	ok	489.4460	72.894	0.080065	19.95	65.953	11.339	27825137.637368	10	488.2806	4.70770e-05	6.80058e-04
2023/12/24	11:16:42	ok	ok	490.1180	73.078	0.080091	20.01	65.953	11.378	30990820.736283	9	488.7180	5.51532e-05	6.04949e-04
2023/12/24	11:21:41	--	ok	489.7120	73.015	0.080091	19.98	66.021	11.372	28379252.617131	9	488.3924	5.37153e-05	6.30464e-04
2023/12/24	11:21:48	ok	ok	490.0320	73.076	0.080105	20.01	65.972	11.382	32424924.878641	10	488.5138	6.23114e-05	7.47657e-04
2023/12/24	11:26:48	--	ok	489.6960	73.011	0.080105	20.03	65.986	11.395	30498613.040071	9	488.3714	5.49870e-05	6.30699e-04
2023/12/24	11:26:56	ok	ok	490.0240	73.075	0.08012	20.01	65.994	11.385	28873078.243580	9	488.6854	5.42953e-05	6.01894e-04
2023/12/24	11:31:55	--	ok	489.7700	73.013	0.08012	20.00	66.087	11.392	28276322.809191	9	488.7155	3.67264e-05	8.19674e-04
2023/12/24	11:32:03	ok	ok	489.9480	73.068	0.080131	20.03	66.040	11.404	25637392.362772	10	488.4620	6.17083e-05	7.57430e-04
2023/12/24	11:37:02	--	ok	489.6620	72.986	0.080131	20.03	66.104	11.415	27415771.046382	10	488.3251	5.51929e-05	5.91454e-04
2023/12/24	11:37:10	ok	ok	490.0080	73.076	0.080147	20.05	66.085	11.430	32479982.285690	10	488.7509	5.08552e-05	6.09905e-04
2023/12/24	11:42:09	ok	ok	489.9520	73.010	0.080147	20.05	66.183	11.446	30672083.343231	9	488.4158	5.30700e-05	6.00380e-04
2023/12/24	11:47:09	--	ok	489.6680	72.883	0.080147	20.08	66.154	11.461	28558075.699781	10	488.3882	3.98970e-05	8.65379e-04
2023/12/24	11:47:16	--	ok	489.7220	73.031	0.080163	20.09	66.145	11.468	25173594.496904	9	488.5118	5.09819e-05	6.20270e-04
2023/12/24	11:47:23	--	ok	490.2840	73.080	0.080176	20.07	66.110	11.445	28480670.795628	9	488.7474	5.30357e-05	6.21263e-04
2023/12/24	11:47:31	ok	ok	489.8740	73.022	0.080163	20.05	66.108	11.434	24444810.188010	11	488.4359	5.27937e-05	6.22893e-04
2023/12/24	11:52:30	--	ok	489.4460	72.900	0.080163	20.11	66.169	11.482	25999603.597104	10	488.3541	4.44241e-05	7.27018e-04
2023/12/24	11:52:37	--	ok	490.2200	73.077	0.080189	20.08	66.142	11.459	29338787.392056	9	488.6978	5.44712e-05	6.07238e-04
2023/12/24	11:52:45	ok	ok	490.0660	73.041	0.080179	20.11	66.159	11.480	25729340.614185	9	488.4808	5.46865e-05	6.21789e-04
2023/12/24	11:57:44	--	ok	489.5840	72.933	0.080179	20.12	66.142	11.488	25345180.741241	9	488.2175	5.40909e-05	6.34770e-04
2023/12/24	11:57:51	ok	ok	490.0840	73.074	0.080199	20.15	66.165	11.510	28868480.688106	9	488.6134	5.45548e-05	6.12517e-04
2023/12/24	12:02:51	ok	ok	489.8160	72.994	0.080199	20.14	66.215	11.509	28128897.664483	10	488.3898	5.16536e-05	5.86568e-04
2023/12/24	12:07:51	--	ok	489.5320	72.880	0.080199	20.16	66.264	11.536	29482731.766252	10	488.0952	5.43088e-05	5.84956e-04
2023/12/24	12:07:58	ok	ok	490.0400	73.059	0.080222	20.18	66.213	11.538	27356503.569388	10	488.6571	4.87786e-05	6.36071e-04
2023/12/24	12:12:58	--	ok	489.5620	72.958	0.080222	20.18	66.297	11.552	25843934.975792	9	488.2863	5.31209e-05	6.18955e-04
2023/12/24	12:13:05	--	ok	490.2480	73.078	0.080243	20.19	66.195	11.544	29225892.827200	9	488.9499	4.02962e-05	7.10051e-04
2023/12/24	12:13:13	ok	ok	490.0820	73.034	0.080231	20.16	66.201	11.525	28243395.739041	9	488.4642	5.32132e-05	5.85034e-04
2023/12/24	12:18:12	--	ok	489.4800	72.909	0.080231	20.16	66.284	11.539	27200327.821140	10	488.3766	4.36231e-05	7.73272e-04
2023/12/24	12:18:19	--	ok	490.2440	73.075	0.080256	20.16	66.307	11.543	28156492.763298	10	488.7410	5.00616e-05	5.89540e-04
2023/12/24	12:18:27	ok	ok	490.1260	73.031	0.080245	20.22	66.232	11.570	29212947.340133	10	488.5026	5.19572e-05	5.92262e-04
2023/12/24	12:23:26	ok	ok	489.8020	72.906	0.080245	20.18	66.310	11.555	26402068.478854	9	488.1818	5.31170e-05	6.10146e-04
2023/12/24	12:28:26	--	ok	489.2680	72.817	0.080245	20.16	66.307	11.543	24720862.140676	8	487.8184	5.90289e-05	5.42330e-04
2023/12/24	12:28:33	ok	ok	489.9720	73.075	0.08028	20.18	66.310	11.555	25733695.694642	10	488.7364	4.97132e-05	6.00552e-04
2023/12/24	12:33:33	ok	ok	489.8480	72.990	0.08028	20.18	66.361	11.564	23078965.042795	9	488.3698	5.35984e-05	6.10896e-04
2023/12/24	12:38:33	--	ok	489.4540	72.874	0.08028	20.19	66.384	11.577	23524821.204328	9	488.1039	5.34247e-05	6.25755e-04
2023/12/24	12:38:41	--	ok	490.4080	73.073	0.080306	20.21	66.378	11.585	28837642.249074	9	488.6576	5.34760e-05	6.25938e-04
2023/12/24	12:38:48	ok	ok	489.9480	72.934	0.080287	20.22	66.328	11.587	29822273.541246	10	488.3382	5.00989e-05	6.28157e-04
2023/12/24	12:43:47	--	ok	489.3340	72.830	0.080287	20.24	66.371	11.603	24470602.979929	9	488.0370	5.22683e-05	6.38318e-04
2023/12/24	12:43:54	--	ok	490.2420	73.071	0.080319	20.22	66.389	11.597	27621211.128856	11	488.6099	5.51946e-05	5.63667e-04
2023/12/24	12:44:02	--	ok	490.2160	73.011	0.080308	20.24	66.392	11.607	28720963.025184	9	488.4295	5.36018e-05	6.01525e-04
2023/12/24	12:44:09	--	ok	489.6340	72.888	0.080297	20.21	66.366	11.582	29675936.927042	9	488.1196	5.71877e-05	5.07450e-04
2023/12/24	12:44:16	ok	ok	490.1400	73.015	0.080315	20.18	66.383	11.567	28565874.232960	10	488.5247	5.16393e-05	6.03473e-04
2023/12/24	12:49:16	--	ok	489.7460	72.924	0.080315	20.26	66.365	11.620	27346328.112716	11	488.1969	5.66912e-05	5.70794e-04
2023/12/24	12:49:23	ok	ok	489.8820	73.037	0.080327	20.28	66.389	11.635	27666355.359700	10	488.4018	5.82554e-05	6.10033e-04
2023/12/24	12:54:23	--	ok	489.7740	72.912	0.080327	20.28	66.357	11.630	25957974.846472	8	488.1113	5.81295e-05	5.50595e-04
2023/12/24	12:54:31	ok	ok	489.9460	73.018	0.080338	20.29	66.348	11.637	29644785.517601	9	488.4304	5.49472e-05	6.06351e-04
2023/12/24	12:59:30	--	ok	489.5360	72.886	0.080338	20.29	66.412	11.648	25636163.399229	10	488.3809	4.36511e-05	7.57293e-04
2023/12/24	12:59:37	ok	ok	490.1360	73.063	0.08036	20.33	66.389	11.673	26515061.395116	10	488.5959	5.57805e-05	5.69903e-04
2023/12/24	13:04:37	--	ok	489.7020	72.950	0.08036	20.31	66.383	11.652	25327703.354085	9	488.3294	5.45577e-05	6.12304e-04
2023/12/24	13:04:44	ok	ok	489.9480	73.063	0.080375	20.32	66.352	11.658	27373264.433518	11	488.6315	5.31031e-05	6.13705e-04
2023/12/24	13:09:44	--	ok	489.6820	72.956	0.080375	20.33	66.389	11.673	26258270.037997	9	488.3482	5.47254e-05	6.04656e-04
2023/12/24	13:09:52	ok	ok	490.1720	73.066	0.08039	20.33	66.378	11.672	25316718.366667	11	488.6036	5.60062e-05	7.50006e-04
2023/12/24	13:14:51	--	ok	489.7500	72.967	0.08039	20.36	66.499	11.711	24297517.810296	11	488.6658	3.87033e-05	8.14281e-04
2023/12/24	13:14:58	ok	ok	490.1680	73.060	0.080402	20.36	66.426	11.698	28384346.913603	10	488.4549	6.16530e-05	7.51376e-04
2023/12/24	13:19:58	--	ok	489.7560	72.929	0.080402	20.36	66.458	11.704	29044212.532411	9	488.3313	5.39472e-05	6.20492e-04
2023/12/24	13:20:05	--	ok	490.2200	73.038	0.080414	20.33	66.474	11.688	26908729.202684	10	488.6016	5.21169e-05	5.97795e-04
2023/12/24	13:20:13	ok	ok	490.0460	72.951	0.080404	20.32	66.452	11.675	26098848.803870	10	488.4008	5.28922e-05	5.92434e-04
2023/12/24	13:25:12	--	ok	489.5320	72.827	0.080404	20.36	66.499	11.711	24618341.781515	10	488.1502	5.04341e-05	6.13910e-04
2023/12/24	13:25:20	ok	ok	490.0840	73.012	0.080426	20.38	66.481	11.719	26705942.165355	9	488.5414	5.28352e-05	6.13178e-04
2023/12/24	13:30:19	--	ok	489.5600	72.878	0.080426	20.36	66.511	11.713	23967784.501386	10	488.2406	5.32901e-05	5.90356e-04
2023/12/24	13:30:26	ok	ok	490.0300	73.050	0.080447	20.35	66.520	11.706	25848787.324696	11	488.5490	5.80000e-05	7.37986e-04
2023/12/24	13:35:26	--	ok	489.6860	72.904	0.080447	20.39	66.494	11.730	24118593.227676	10	488.4321	5.00912e-05	6.33310e-04
2023/12/24	13:35:33	ok	ok	489.9760	73.040	0.080462	20.40	66.479	11.737	28134165.959703	9	488.6425	5.38449e-05	6.04238e-04
2023/12/24	13:40:33	--	ok	489.6680	72.905	0.080462	20.40	66.497	11.740	25062174.512122	9	488.3151	5.46466e-05	6.02300e-04
2023/12/24	13:40:40	ok	ok	490.0780	73.037	0.080478	20.42	66.470	11.746	24817052.032326	10	488.4875	6.19471e-05	7.62882e-04
2023/12/24	13:45:40	--	ok	489.7080	72.886	0.080478	20.39	66.474	11.727	26329584.325402	9	488.7215	3.43579e-05	8.71033e-04
2023/12/24	13:45:47	ok	ok	489.9340	73.016	0.080492	20.42	66.481	11.748	23244918.608322	10	488.7447	4.61463e-05	6.91488e-04
2023/12/24	13:50:47	--	ok	489.6400	72.851	0.080492	20.40	66.540	11.747	22997509.041671	9	488.2997	5.34722e-05	6.21324e-04
2023/12/24	13:50:54	--	ok	490.2100	73.006	0.08051	20.43	66.526	11.765	25242763.399344	10	488.6797	5.12851e-05	5.75918e-04
2023/12/24	13:51:01	ok	ok	490.0680	72.906	0.0805	20.43	66.580	11.775	25604469.615426	9	488.4777	5.21264e-05	6.20464e-04
2023/12/24	13:56:01	--	ok	489.5300	72.808	0.0805	20.46	66.479	11.775	24116924.990767	10	488.1673	5.22853e-05	6.05912e-04
2023/12/24	13:56:08	ok	ok	489.9500	72.944	0.080522	20.48	66.502	11.790	28020759.023543	9	488.5444	5.42070e-05	6.21548e-04
2023/12/24	14:01:08	--	ok	489.7880	72.812	0.080522	20.48	66.545	11.798	27008179.503883	8	488.1121	5.76644e-05	5.31254e-04
2023/12/24	14:01:15	ok	ok	490.0180	72.857	0.080532	20.49	66.567	11.811	25198886.063073	10	488.4720	5.07151e-05	5.89968e-04
2023/12/24	14:06:15	--	ok	489.4340	72.796	0.080532	20.52	66.543	11.825	25079631.801962	9	488.1203	5.13235e-05	6.55168e-04
2023/12/24	14:06:23	--	ok	490.3860	72.926	0.08056	20.52	66.479	11.814	24239905.171703	9	488.6195	5.30549e-05	6.09055e-04
2023/12/24	14:06:30	ok	ok	490.1680	72.911	0.080541	20.50	66.485	11.805	25543874.114186	10	488.6555	5.04723e-05	6.14725e-04
2023/12/24	14:11:29	--	ok	489.7460	72.801	0.080541	20.50	66.506	11.809	25502999.560440	9	488.2419	5.23607e-05	6.15237e-04
2023/12/24	14:11:36	ok	ok	489.9140	72.800	0.080553	20.52	66.543	11.825	22610920.499136	9	488.3513	4.63518e-05	5.94470e-04
2023/12/24	14:16:36	--	ok	489.1920	72.700	0.080553	20.56	66.540	11.854	20919162.451401	8	487.7219	5.83993e-05	5.61954e-04
2023/12/24	14:16:43	ok	ok	490.1420	72.823	0.080593	20.56	66.549	11.855	27509211.190318	10	488.5268	5.22068e-05	5.73402e-04
2023/12/24	14:21:42	--	ok	489.3840	72.721	0.080593	20.53	66.513	11.831	28319231.945865	8	487.8959	5.78494e-05	5.44638e-04
2023/12/24	14:21:49	--	ok	490.2200	72.820	0.080623	20.56	66.529	11.852	28892544.754276	9	488.6162	5.30431e-05	6.08189e-04
2023/12/24	14:21:56	ok	ok	490.0580	72.824	0.080612	20.56	66.549	11.855	22921025.129168	10	488.6482	5.06872e-05	5.77351e-04
2023/12/24	14:26:56	--	ok	489.3200	72.618	0.080612	20.56	66.540	11.854	22766871.003179	8	487.8851	5.74792e-05	5.30002e-04
2023/12/24	14:27:03	ok	ok	490.0180	72.778	0.080645	20.56	66.517	11.850	26924806.675444	10	488.4895	4.85288e-05	5.83068e-04
