# Supplementary material for: Plastic Creep Constraint in Nylon Instrument Strings
Source: Materials (Basel). 2025 Jan 7;18(2):223. doi: 10.3390/ma18020223 (PMC11766866; doi:10.3390/ma18020223)
Supplement: Supplementary file 1 [file materials-18-00223-s001.zip › data_files/string_N27_nylon/string_test_data_N27_step_1.csv]

Date	Time	+-	f0	Frequency	Tension	LengthAdj	Temp	Rel.Hm	Abs.Hm	Pk.Magnitude	Harmonics	Fitted.f0	Bend.Stiff	Fit.Error
2023/01/28	15:38:39	--	ok	326.5380	37.139	0.0	16.90	57.859	8.302	31714695.477857	8	326.6040	6.00688e-05	7.38869e-04
2023/01/28	15:38:50	--	--	347.9300	41.244	0.001993	16.98	57.769	8.332	15727571.362915	4	348.1184	5.38942e-05	1.63459e-03
2023/01/28	15:38:58	--	--	341.0660	40.200	0.001993	16.99	57.818	8.345	19036854.419787	4	340.3326	9.15502e-05	3.35643e-04
2023/01/28	15:39:06	--	--	336.9200	39.403	0.001993	17.01	57.852	8.357	16294936.642762	7	336.9398	8.46604e-05	1.18341e-03
2023/01/28	15:39:14	--	ok	334.7500	38.870	0.001993	17.04	57.856	8.372	21941411.081626	6	348.2448	-4.83386e-04	4.21889e-02
2023/01/28	15:39:25	--	--	356.6700	43.304	0.003986	17.08	57.806	8.386	17538087.675591	6	355.9590	1.17418e-04	9.71823e-04
2023/01/28	15:39:33	--	--	350.3120	42.058	0.003986	17.11	57.797	8.398	18309899.089957	6	349.5871	9.75619e-05	1.08252e-03
2023/01/28	15:39:41	--	--	347.0300	41.425	0.003986	17.12	57.787	8.404	17384338.690320	5	346.5445	6.19976e-05	1.60502e-03
2023/01/28	15:39:48	--	--	344.0520	40.849	0.003986	17.15	57.623	8.395	18852624.523023	2	436.3729	-2.03711e-03	0.00000e+00
2023/01/28	15:39:56	--	--	342.0860	40.449	0.003986	17.21	57.600	8.419	18294241.704191	6	341.3089	8.21500e-05	7.31987e-04
2023/01/28	15:40:04	--	--	340.2220	40.039	0.003986	17.22	57.635	8.431	18882660.789568	5	340.3457	6.12781e-05	1.42802e-03
2023/01/28	15:40:12	--	--	338.3860	39.772	0.003986	17.25	57.717	8.460	14686495.853316	4	268.0439	2.01775e-03	1.87229e-02
2023/01/28	15:40:20	--	--	337.4620	39.511	0.003986	17.26	57.855	8.486	12257667.579142	9	337.4811	7.26222e-05	1.25275e-03
2023/01/28	15:40:28	--	--	336.4540	39.365	0.003986	17.31	57.690	8.484	15787148.427523	6	336.7525	6.15563e-05	1.44833e-03
2023/01/28	15:40:36	--	--	335.4060	39.121	0.003986	17.31	57.646	8.477	17806324.512435	9	335.4008	7.46168e-05	1.32262e-03
2023/01/28	15:40:44	--	--	334.8240	38.936	0.003986	17.35	57.650	8.500	19161940.634993	5	335.0622	5.87807e-05	9.09418e-04
2023/01/28	15:42:37	--	--	350.8740	42.405	0.005976	17.31	57.737	8.491	17865031.623099	6	351.2134	5.96672e-05	3.71520e-04
2023/01/28	15:42:45	--	--	349.8960	42.195	0.005976	17.31	57.577	8.467	17444060.100282	5	350.0545	7.42649e-05	3.33112e-04
2023/01/28	15:42:53	--	--	349.1800	42.003	0.005976	17.38	57.443	8.483	16424170.644599	6	348.1612	1.10919e-04	1.60111e-03
2023/01/28	15:43:01	--	--	348.1680	41.745	0.005976	17.38	57.388	8.475	14310467.244496	6	347.5528	9.52492e-05	1.02555e-03
2023/01/28	15:43:09	--	--	347.3260	41.649	0.005976	17.41	57.266	8.471	17733993.857153	7	347.6252	5.03339e-05	1.47929e-03
2023/01/28	15:43:17	--	--	347.0340	41.443	0.005976	17.46	57.115	8.477	16600355.636753	7	262.0059	2.87702e-03	5.67438e-02
2023/01/28	15:43:25	--	--	345.9460	41.327	0.005976	17.48	57.073	8.478	16109692.334670	3	345.9618	8.22963e-05	6.17164e-05
2023/01/28	15:43:33	--	--	345.5200	41.156	0.005976	17.50	57.032	8.487	18500687.582465	4	344.7841	9.32145e-05	4.71532e-04
2023/01/28	15:43:42	--	--	344.8740	41.085	0.005976	17.53	56.899	8.482	19684383.518897	5	325.1658	1.00184e-03	4.47726e-02
2023/01/28	15:43:50	--	--	344.2180	40.893	0.005976	17.56	56.872	8.491	17989697.785073	5	343.7150	8.91955e-05	5.95668e-04
2023/01/28	15:43:58	--	--	344.0440	40.834	0.005976	17.57	56.849	8.494	19266413.254158	4	343.2805	8.78243e-05	6.52755e-04
2023/01/28	15:47:35	--	--	386.1900	50.435	0.011945	17.76	55.975	8.456	20736015.995391	6	385.7384	9.25084e-05	6.15986e-04
2023/01/28	15:47:43	--	--	384.1000	49.948	0.011945	17.81	55.901	8.473	22865064.931284	7	384.1482	5.78596e-05	4.02614e-04
2023/01/28	15:47:51	--	ok	382.3600	49.561	0.011945	17.86	55.840	8.486	24668100.227461	6	382.0847	7.60877e-05	3.22020e-04
2023/01/28	15:48:01	--	ok	407.3600	55.276	0.013938	17.86	55.828	8.484	40065112.573553	9	407.7056	6.85242e-05	4.11193e-04
2023/01/28	15:48:11	--	ok	414.4100	56.847	0.015039	17.87	55.810	8.488	90565315.158779	9	414.8240	6.51545e-05	3.38183e-04
2023/01/28	15:48:20	--	ok	416.0820	57.504	0.015782	17.92	55.827	8.513	79340209.391750	10	416.1059	8.21681e-05	5.21150e-04
2023/01/28	15:48:29	--	ok	417.9800	57.875	0.016439	17.92	55.827	8.513	67794417.304425	13	418.0373	7.59779e-05	7.40376e-04
2023/01/28	15:48:38	--	ok	419.2780	58.330	0.017	17.94	55.808	8.525	63713867.225536	15	419.2403	7.05229e-05	3.46626e-04
2023/01/28	15:48:47	--	ok	420.4340	58.548	0.017495	17.97	55.787	8.535	49770470.838366	14	420.4468	6.96970e-05	3.63437e-04
2023/01/28	15:48:55	--	ok	421.9540	59.027	0.017931	18.00	55.714	8.539	50719082.396693	13	421.9535	7.45826e-05	4.66012e-04
2023/01/28	15:49:04	--	ok	422.4340	59.162	0.01829	18.00	55.723	8.541	66418543.190793	10	422.3465	7.33628e-05	3.94358e-04
2023/01/28	15:49:13	--	ok	423.0940	59.420	0.018624	18.03	55.782	8.563	46440771.683823	11	423.0169	7.22154e-05	4.66426e-04
2023/01/28	15:49:21	--	ok	423.9980	59.716	0.018924	18.03	55.782	8.563	44454218.491424	10	424.1294	7.53156e-05	4.43489e-04
2023/01/28	15:49:30	--	ok	424.1120	59.806	0.019179	18.06	55.721	8.569	45085073.084711	12	424.5047	6.97179e-05	3.72677e-04
2023/01/28	15:49:38	--	ok	425.0140	59.974	0.019428	18.08	55.714	8.581	41822136.215666	12	425.0602	6.64425e-05	3.43356e-04
2023/01/28	15:49:47	--	ok	425.1840	60.004	0.019631	18.10	55.727	8.592	38997049.873826	12	425.1459	6.79584e-05	3.68692e-04
2023/01/28	15:49:55	--	ok	425.6440	60.225	0.019825	18.13	55.808	8.618	38744472.062682	13	425.7235	7.33521e-05	3.63286e-04
2023/01/28	15:50:04	--	ok	426.0480	60.270	0.019996	18.14	55.767	8.619	45772100.499603	12	426.0787	6.94898e-05	3.23776e-04
2023/01/28	15:50:12	--	ok	425.8940	60.269	0.020146	18.14	55.799	8.624	49279478.666403	11	426.0822	6.93648e-05	3.53965e-04
2023/01/28	15:50:20	--	ok	426.1360	60.291	0.020304	18.16	55.723	8.619	47290175.691035	10	426.3634	6.98687e-05	3.89540e-04
2023/01/28	15:50:29	--	ok	426.3620	60.345	0.02045	18.17	55.758	8.632	41868562.821351	11	426.6182	6.88210e-05	3.82528e-04
2023/01/28	15:50:37	--	ok	426.6560	60.528	0.020585	18.20	55.796	8.653	46398174.105213	13	426.8079	7.04648e-05	4.24958e-04
2023/01/28	15:50:45	--	ok	426.8400	60.561	0.020704	18.20	55.773	8.649	48145359.328875	13	426.9881	7.34319e-05	5.21896e-04
2023/01/28	15:50:54	--	ok	427.1780	60.586	0.020814	18.21	55.776	8.656	46840648.883511	11	427.4525	6.79769e-05	3.70521e-04
2023/01/28	15:51:02	--	ok	427.1420	60.577	0.020906	18.27	55.737	8.679	47415541.110418	11	427.3992	6.84594e-05	3.66331e-04
2023/01/28	15:51:10	--	ok	427.2000	60.579	0.021001	18.28	55.785	8.694	53141212.666333	13	427.3465	7.06597e-05	4.09253e-04
2023/01/28	15:51:19	--	ok	427.0420	60.577	0.021092	18.30	55.763	8.698	55324904.763957	12	427.2846	7.04263e-05	3.66208e-04
2023/01/28	15:51:27	--	ok	427.4040	60.607	0.021192	18.30	55.763	8.698	61076669.405446	11	427.6248	6.77764e-05	3.84190e-04
2023/01/28	15:51:36	--	ok	427.3740	60.635	0.021273	18.34	55.804	8.725	54333542.157422	13	427.4777	7.21309e-05	4.19620e-04
2023/01/28	15:51:44	--	ok	427.4120	60.662	0.021356	18.35	55.726	8.721	50501864.342498	12	427.6533	6.87697e-05	3.70663e-04
2023/01/28	15:51:52	--	ok	427.5100	60.705	0.021437	18.38	55.718	8.734	49375584.750097	12	427.7111	7.08773e-05	4.25738e-04
2023/01/28	15:52:00	--	ok	427.6380	60.729	0.021513	18.37	55.740	8.731	51744113.871208	13	427.8442	7.09556e-05	4.19935e-04
2023/01/28	15:52:09	--	ok	427.6680	60.803	0.021582	18.40	55.744	8.746	50854182.952352	11	427.9452	7.02767e-05	3.89248e-04
2023/01/28	15:52:17	--	ok	427.8040	60.821	0.02165	18.42	55.804	8.770	48364341.207634	12	428.0476	7.05559e-05	3.33342e-04
2023/01/28	15:52:25	--	ok	427.8360	60.826	0.021711	18.47	55.753	8.784	47905384.705879	11	428.0631	7.17556e-05	4.44860e-04
2023/01/28	15:52:33	--	ok	427.9380	60.845	0.02177	18.50	55.732	8.796	48926613.996936	12	428.1874	7.26677e-05	4.04284e-04
2023/01/28	15:52:41	--	ok	427.9820	60.862	0.021824	18.48	55.686	8.780	47288195.105767	11	428.2719	7.09835e-05	3.69666e-04
2023/01/28	15:52:50	--	ok	427.9960	60.855	0.021876	18.50	55.755	8.799	47982547.966242	10	428.2895	7.12631e-05	3.38081e-04
2023/01/28	15:52:58	--	ok	428.0440	60.852	0.021927	18.54	55.671	8.807	47652377.588565	10	428.2979	7.10061e-05	3.39457e-04
2023/01/28	15:53:06	--	ok	427.9480	60.858	0.021976	18.52	55.727	8.809	58230272.202732	10	428.3042	6.94958e-05	3.50043e-04
2023/01/28	15:53:14	--	ok	427.9060	60.848	0.022029	18.52	55.680	8.802	54565807.332454	13	428.0225	7.76905e-05	4.40083e-04
2023/01/28	15:53:24	--	ok	428.0600	60.859	0.022085	18.56	55.741	8.833	55461463.037772	12	428.3307	7.06138e-05	4.09083e-04
2023/01/28	15:53:32	--	ok	427.9580	60.856	0.022133	18.62	55.740	8.864	54767079.426995	11	428.3264	7.05229e-05	3.94773e-04
2023/01/28	15:53:41	--	ok	428.1400	60.865	0.022186	18.62	55.727	8.862	58047623.177293	11	428.3557	7.33410e-05	3.87627e-04
2023/01/28	15:53:49	--	ok	427.9640	60.847	0.02223	18.67	55.666	8.875	63656341.630958	10	428.3182	6.98234e-05	3.49199e-04
2023/01/28	15:53:58	--	ok	428.2080	60.860	0.022282	18.68	55.612	8.873	65262735.018077	11	428.4615	7.03956e-05	3.35642e-04
2023/01/28	15:54:07	--	ok	428.1600	60.863	0.022323	18.69	55.602	8.878	56220601.265704	11	428.3639	7.27304e-05	3.91484e-04
2023/01/28	15:54:15	--	ok	428.2880	60.864	0.022365	18.71	55.593	8.885	53779056.611061	11	428.4453	7.09205e-05	4.24707e-04
2023/01/28	15:54:23	--	ok	428.1360	60.858	0.022402	18.75	55.575	8.905	51213748.607171	11	428.4559	6.96383e-05	3.16416e-04
2023/01/28	15:54:31	--	ok	428.2660	60.864	0.022445	18.76	55.567	8.911	49411672.318410	12	428.4951	7.14046e-05	4.30602e-04
2023/01/28	15:54:39	--	ok	428.1140	60.861	0.022483	18.79	55.570	8.925	48684184.907952	11	428.4823	6.87585e-05	3.57520e-04
2023/01/28	15:54:49	--	ok	428.1820	60.866	0.022528	18.81	55.581	8.935	49654091.319681	10	428.5535	6.95759e-05	3.10266e-04
2023/01/28	15:54:58	--	ok	428.3280	60.874	0.02257	18.83	55.552	8.945	49217380.863194	11	428.5638	7.24835e-05	4.28297e-04
2023/01/28	15:55:07	--	ok	428.4360	60.872	0.022604	18.81	55.593	8.937	50604905.430832	11	428.5699	7.24413e-05	4.14836e-04
2023/01/28	15:55:15	--	ok	428.3200	60.866	0.022633	18.88	55.590	8.974	51292927.246118	12	428.4571	7.45484e-05	4.28145e-04
2023/01/28	15:55:23	--	ok	428.3120	60.875	0.022667	18.91	55.561	8.984	52949148.711738	11	428.6834	6.92094e-05	3.44097e-04
2023/01/28	15:55:31	--	ok	428.4760	60.883	0.022702	18.91	55.506	8.976	44494827.529720	10	428.7342	7.02618e-05	3.53770e-04
2023/01/28	15:55:40	--	ok	428.3880	60.874	0.022729	18.91	55.607	8.992	49184180.207598	11	428.6081	7.38592e-05	4.11850e-04
2023/01/28	15:55:48	ok	ok	428.5200	60.882	0.02276	18.92	55.531	8.987	48938931.642747	12	428.7425	7.19977e-05	3.73839e-04
2023/01/28	16:00:47	--	ok	415.5600	57.396	0.02276	20.75	49.899	8.986	81840819.463542	12	416.0344	6.34943e-05	6.51525e-04
2023/01/28	16:00:55	--	ok	427.8420	60.480	0.023456	20.75	49.923	8.991	45053867.009316	13	428.0720	7.24791e-05	3.32782e-04
2023/01/28	16:01:03	--	ok	427.9240	60.570	0.023515	20.69	50.065	8.987	45289156.584581	13	428.2004	7.29519e-05	3.68462e-04
2023/01/28	16:01:10	--	ok	428.3340	60.614	0.023571	20.56	50.278	8.957	49280799.568933	12	428.6160	7.00711e-05	3.77646e-04
2023/01/28	16:01:18	--	ok	428.4640	60.661	0.023605	20.45	50.546	8.946	46973251.177095	12	428.7163	7.04528e-05	3.99149e-04
2023/01/28	16:01:25	ok	ok	428.5620	60.722	0.023633	20.36	50.755	8.938	50304804.635094	13	428.7651	7.33105e-05	4.09369e-04
2023/01/28	16:06:25	--	ok	421.0720	58.688	0.023633	20.35	50.105	8.817	51140183.983505	12	421.1862	7.06829e-05	3.99423e-04
2023/01/28	16:06:33	ok	ok	428.5820	60.661	0.024042	20.32	50.100	8.802	50413919.262956	12	428.9088	7.22923e-05	3.84021e-04
2023/01/28	16:11:33	--	ok	423.0020	59.148	0.024042	20.11	50.280	8.725	52969864.810799	11	423.2296	6.42778e-05	4.56368e-04
2023/01/28	16:11:41	--	ok	428.2240	60.576	0.024351	20.11	50.271	8.723	54024959.529778	13	428.4795	7.32459e-05	3.86793e-04
2023/01/28	16:11:48	ok	ok	428.5340	60.626	0.024391	20.03	50.297	8.685	51384387.246914	13	428.8140	7.26754e-05	4.04550e-04
2023/01/28	16:16:48	--	ok	424.4500	59.510	0.024391	19.97	50.462	8.685	46372442.786552	10	424.6494	6.90298e-05	3.51150e-04
2023/01/28	16:16:56	ok	ok	428.5040	60.601	0.024625	19.94	50.471	8.671	49228286.106381	13	428.6480	7.84187e-05	6.20425e-04
2023/01/28	16:21:55	--	ok	425.1060	59.706	0.024625	19.85	50.655	8.659	42065088.576064	12	425.3376	6.80613e-05	3.16382e-04
2023/01/28	16:22:03	ok	ok	428.9520	60.733	0.024826	19.81	50.677	8.642	46670911.902848	12	429.2594	7.25401e-05	3.40134e-04
2023/01/28	16:27:02	--	ok	425.8700	59.940	0.024826	19.75	50.962	8.661	41382576.238205	12	426.1339	7.38864e-05	3.51405e-04
2023/01/28	16:27:10	ok	ok	428.8180	60.649	0.024987	19.73	50.924	8.641	59065490.377520	12	429.0489	7.34824e-05	3.35929e-04
2023/01/28	16:32:09	--	ok	426.3760	59.999	0.024987	19.64	51.168	8.639	54732775.716243	15	426.5400	6.98048e-05	4.88181e-04
2023/01/28	16:32:16	ok	ok	428.6500	60.589	0.025122	19.65	51.145	8.642	46853886.285985	14	428.7229	7.78302e-05	5.71831e-04
2023/01/28	16:37:16	--	ok	426.3080	60.005	0.025122	19.49	51.530	8.622	46562864.089967	13	426.6222	7.10199e-05	3.09724e-04
2023/01/28	16:37:24	ok	ok	428.8480	60.612	0.02526	19.50	51.496	8.623	46895490.789217	12	429.0379	7.24148e-05	3.54141e-04
2023/01/28	16:42:23	--	ok	426.6200	60.079	0.02526	19.34	51.617	8.565	40445621.949937	12	426.9594	7.05888e-05	3.42761e-04
2023/01/28	16:42:31	ok	ok	428.9620	60.664	0.025382	19.33	51.704	8.572	46483808.638633	12	429.1558	7.26932e-05	3.16017e-04
2023/01/28	16:47:30	--	ok	427.0940	60.237	0.025382	19.24	51.830	8.549	39482241.539237	13	427.3668	7.09535e-05	3.25824e-04
2023/01/28	16:47:38	ok	ok	428.8440	60.631	0.025479	19.22	51.817	8.533	44385714.338101	13	429.1029	7.22530e-05	3.12888e-04
2023/01/28	16:52:37	--	ok	427.2100	60.258	0.025479	19.29	51.891	8.582	37507258.805378	13	427.5660	6.79446e-05	4.00711e-04
2023/01/28	16:52:45	ok	ok	428.9960	60.638	0.025571	19.22	51.917	8.550	40569541.683083	14	429.1099	7.29682e-05	3.61065e-04
2023/01/28	16:57:44	--	ok	427.3900	60.275	0.025571	19.24	52.010	8.579	36687948.049161	13	427.6581	7.11754e-05	3.26853e-04
2023/01/28	16:57:51	ok	ok	428.9260	60.654	0.025653	19.23	51.965	8.564	41261008.549936	13	429.1857	7.27939e-05	3.01363e-04
2023/01/28	17:02:51	--	ok	427.5620	60.285	0.025653	19.24	52.134	8.599	40976454.931695	14	427.8283	7.06761e-05	3.34037e-04
2023/01/28	17:02:58	ok	ok	429.0120	60.674	0.025727	19.26	52.148	8.609	44625299.210863	13	429.2572	7.40983e-05	3.53420e-04
2023/01/28	17:07:58	--	ok	427.6900	60.297	0.025727	19.26	52.226	8.622	40721201.022710	12	427.9420	7.07043e-05	3.25454e-04
2023/01/28	17:08:06	ok	ok	428.9600	60.668	0.025794	19.22	52.280	8.610	42079629.744390	12	429.2655	7.30113e-05	3.59285e-04
2023/01/28	17:13:05	--	ok	427.8120	60.316	0.025794	19.22	52.448	8.637	40504872.679249	13	428.1437	6.70538e-05	4.62238e-04
2023/01/28	17:13:13	ok	ok	429.0540	60.643	0.025855	19.23	52.439	8.642	45489301.555458	13	429.2724	7.15473e-05	3.54268e-04
2023/01/28	17:18:12	--	ok	427.7980	60.310	0.025855	19.17	52.532	8.629	40988169.227571	13	428.1108	6.83849e-05	4.03646e-04
2023/01/28	17:18:20	ok	ok	429.0360	60.634	0.025916	19.20	52.549	8.646	46953202.253501	12	429.3103	7.04294e-05	2.83698e-04
2023/01/28	17:23:19	--	ok	427.8580	60.326	0.025916	19.19	52.738	8.670	38316815.172474	14	428.0930	7.08026e-05	3.48885e-04
2023/01/28	17:23:26	ok	ok	429.0020	60.607	0.025975	19.19	52.659	8.657	54625018.779991	15	429.1030	7.46335e-05	3.44055e-04
2023/01/28	17:28:26	--	ok	427.8940	60.321	0.025975	19.05	52.926	8.629	50035682.879913	14	428.0637	7.16001e-05	3.45492e-04
2023/01/28	17:28:33	ok	ok	428.7440	60.585	0.026031	19.01	52.943	8.611	45291556.674172	13	428.9911	7.35493e-05	3.03222e-04
2023/01/28	17:33:33	--	ok	427.7920	60.320	0.026031	18.92	53.146	8.601	44193705.930893	14	428.0138	7.34790e-05	3.25215e-04
2023/01/28	17:33:40	ok	ok	428.8780	60.618	0.026093	18.98	53.050	8.613	49014072.760939	14	429.2015	7.29848e-05	3.28061e-04
2023/01/28	17:38:40	--	ok	427.9940	60.379	0.026093	18.91	53.213	8.605	47171637.628323	13	428.2183	7.18077e-05	3.14378e-04
2023/01/28	17:38:47	ok	ok	428.8960	60.607	0.026144	18.88	53.173	8.583	49584644.771816	14	428.9958	7.88909e-05	5.04188e-04
2023/01/28	17:43:47	--	ok	428.0700	60.367	0.026144	18.86	53.265	8.591	49180722.111727	14	428.3294	6.85171e-05	4.78318e-04
2023/01/28	17:43:55	ok	ok	428.7300	60.586	0.026192	18.85	53.283	8.586	51254903.388364	13	429.0644	7.27922e-05	3.35729e-04
2023/01/28	17:48:54	--	ok	427.8840	60.362	0.026192	18.92	53.292	8.624	50633331.537999	13	428.2130	7.25060e-05	3.31986e-04
2023/01/28	17:49:02	ok	ok	428.9480	60.618	0.026249	18.92	53.236	8.615	52852237.605837	12	429.2325	7.29188e-05	3.36526e-04
2023/01/28	17:54:01	--	ok	428.1040	60.398	0.026249	18.93	53.361	8.642	54652166.910129	14	428.4295	6.86551e-05	4.58072e-04
2023/01/28	17:54:08	ok	ok	428.9200	60.594	0.026294	18.86	53.410	8.615	49628664.159474	12	429.1588	7.30810e-05	3.30945e-04
2023/01/28	17:59:08	--	ok	428.1440	60.406	0.026294	18.86	53.547	8.637	48379569.223307	13	428.3006	7.44879e-05	3.91415e-04
2023/01/28	17:59:16	ok	ok	428.9860	60.601	0.026338	18.83	53.643	8.637	50013751.271169	12	429.1589	7.38370e-05	3.46235e-04
2023/01/28	18:04:15	--	ok	428.2500	60.422	0.026338	18.83	53.745	8.654	46665350.857932	12	428.4261	7.07105e-05	2.99404e-04
2023/01/28	18:04:22	ok	ok	428.9380	60.583	0.026376	18.79	53.730	8.630	47563391.147386	14	429.0611	7.47188e-05	3.49698e-04
2023/01/28	18:09:22	--	ok	428.0900	60.392	0.026376	18.86	53.739	8.668	43626711.183270	11	428.3433	7.27971e-05	3.06459e-04
2023/01/28	18:09:29	ok	ok	429.0000	60.609	0.026423	18.88	53.727	8.673	43781305.213438	12	429.2004	7.35384e-05	3.72006e-04
2023/01/28	18:14:29	--	ok	428.2420	60.426	0.026423	18.85	53.826	8.674	47113984.713075	13	428.4718	7.14213e-05	2.85865e-04
2023/01/28	18:14:36	ok	ok	428.9480	60.587	0.026461	18.85	53.803	8.670	48539781.920528	13	429.1608	7.32897e-05	3.45043e-04
2023/01/28	18:19:36	--	ok	428.1940	60.415	0.026461	18.76	53.974	8.655	43346960.816873	13	428.3901	7.27732e-05	3.36181e-04
2023/01/28	18:19:43	ok	ok	429.0020	60.606	0.026502	18.85	53.960	8.695	47795925.357281	11	429.2769	7.20967e-05	3.58253e-04
2023/01/28	18:24:43	--	ok	428.2220	60.455	0.026502	18.72	54.115	8.656	42936137.220137	13	428.5597	6.95046e-05	3.75422e-04
2023/01/28	18:24:51	ok	ok	429.0240	60.608	0.026542	18.74	54.116	8.663	48926985.017118	11	429.2876	7.27938e-05	3.61554e-04
2023/01/28	18:29:50	--	ok	428.3000	60.472	0.026542	18.68	54.212	8.650	43578983.912933	12	428.7233	6.66810e-05	4.32437e-04
2023/01/28	18:29:57	ok	ok	429.0860	60.591	0.026577	18.65	54.208	8.635	48664223.819350	13	429.1554	7.60448e-05	3.76196e-04
2023/01/28	18:34:57	--	ok	428.3460	60.491	0.026577	18.67	54.334	8.662	43093610.665537	14	428.6963	6.88483e-05	3.73143e-04
2023/01/28	18:35:04	ok	ok	429.0220	60.601	0.026611	18.62	54.350	8.643	43073570.165217	13	429.2356	7.46071e-05	3.80785e-04
2023/01/28	18:40:04	--	ok	428.4680	60.488	0.026611	18.76	54.299	8.707	42610854.227960	12	428.7123	7.01593e-05	2.69394e-04
2023/01/28	18:40:12	ok	ok	429.0460	60.578	0.026638	18.75	54.311	8.702	47439551.508711	13	429.2215	7.22521e-05	2.89863e-04
2023/01/28	18:45:11	--	ok	428.3200	60.460	0.026638	18.78	54.348	8.722	41222296.739243	13	428.6587	6.85646e-05	3.44108e-04
2023/01/28	18:45:18	ok	ok	429.0300	60.586	0.026672	18.74	54.354	8.701	43707728.616873	12	429.2619	7.36853e-05	3.43939e-04
2023/01/28	18:50:18	--	ok	428.3980	60.488	0.026672	18.83	54.343	8.750	44352052.711012	13	428.6295	7.36052e-05	3.18871e-04
2023/01/28	18:50:26	ok	ok	429.1140	60.597	0.026703	18.85	54.322	8.754	47360161.326756	11	429.3231	7.25976e-05	3.23204e-04
2023/01/28	18:55:25	--	ok	428.4420	60.483	0.026703	18.88	54.440	8.788	43581538.743418	14	428.7593	6.86338e-05	4.06153e-04
2023/01/28	18:55:32	ok	ok	429.0140	60.589	0.026731	18.85	54.380	8.763	47268194.998999	12	429.2756	7.35340e-05	3.52739e-04
2023/01/28	19:00:32	--	ok	428.4180	60.464	0.026731	18.82	54.546	8.776	42686281.530198	12	428.7178	7.20062e-05	2.61427e-04
2023/01/28	19:00:39	ok	ok	429.0800	60.589	0.026761	18.82	54.568	8.779	45976454.802483	11	429.3253	7.21194e-05	3.44593e-04
2023/01/28	19:05:39	--	ok	428.4520	60.486	0.026761	18.83	54.582	8.789	40474253.651829	13	428.7971	6.94398e-05	3.93951e-04
2023/01/28	19:05:47	ok	ok	429.0180	60.587	0.026788	18.82	54.636	8.790	46524685.556393	12	429.2492	7.49014e-05	3.82896e-04
2023/01/28	19:10:46	--	ok	428.4280	60.482	0.026788	18.72	54.861	8.775	35648904.153243	12	428.8868	6.52337e-05	4.30022e-04
2023/01/28	19:10:53	ok	ok	429.1240	60.589	0.026818	18.74	54.806	8.773	54124264.471361	12	429.3415	7.16242e-05	3.13490e-04
2023/01/28	19:15:53	ok	ok	428.5480	60.491	0.026818	18.64	54.952	8.746	44286876.504701	15	428.6115	7.67919e-05	3.93525e-04
2023/01/28	19:20:53	--	ok	427.9520	60.301	0.026818	18.64	54.984	8.751	45993905.135786	14	428.2018	7.51477e-05	3.16276e-04
2023/01/28	19:21:00	ok	ok	429.1060	60.590	0.026871	18.64	55.007	8.754	54394082.381617	11	429.3554	7.21229e-05	3.75213e-04
2023/01/28	19:26:00	ok	ok	428.5060	60.500	0.026871	18.61	55.036	8.745	48513036.686663	13	428.7997	7.13633e-05	3.15834e-04
2023/01/28	19:31:00	--	ok	427.9360	60.306	0.026871	18.59	55.137	8.751	51560603.771874	14	428.3693	6.96199e-05	3.95973e-04
2023/01/28	19:31:07	ok	ok	429.0620	60.587	0.026925	18.56	55.145	8.739	45937569.056593	12	429.3329	7.26915e-05	3.41465e-04
2023/01/28	19:36:07	ok	ok	428.5420	60.508	0.026925	18.75	55.000	8.813	48296660.222661	15	428.6898	7.80774e-05	7.24199e-04
2023/01/28	19:41:07	--	ok	428.1040	60.339	0.026925	18.81	55.131	8.863	44362393.041519	14	428.4860	6.73508e-05	4.45101e-04
2023/01/28	19:41:14	ok	ok	428.9260	60.572	0.026971	18.74	55.077	8.817	44329550.309660	12	429.2368	7.35269e-05	3.23614e-04
2023/01/28	19:46:14	--	ok	428.4120	60.486	0.026971	18.78	55.218	8.862	44029266.200242	12	428.8418	6.78937e-05	3.46065e-04
2023/01/28	19:46:22	ok	ok	429.1340	60.575	0.027001	18.81	55.187	8.872	50827147.540923	13	429.2520	7.47679e-05	3.45070e-04
2023/01/28	19:51:21	ok	ok	428.6560	60.475	0.027001	18.78	55.229	8.863	48247681.712706	13	428.8689	6.79281e-05	4.31789e-04
2023/01/28	19:56:21	--	ok	428.1320	60.300	0.027001	18.82	55.370	8.909	47655171.764876	13	428.3562	7.12381e-05	3.05746e-04
2023/01/28	19:56:29	ok	ok	428.8220	60.563	0.027045	18.79	55.309	8.883	45284107.492445	11	429.1717	7.17040e-05	2.55179e-04
2023/01/28	20:01:28	--	ok	428.4200	60.434	0.027045	18.82	55.448	8.921	46051976.312820	13	428.7339	6.92950e-05	4.14608e-04
2023/01/28	20:01:36	ok	ok	428.9080	60.567	0.027074	18.83	55.360	8.914	47054549.767863	12	429.2129	7.35108e-05	3.05315e-04
2023/01/28	20:06:35	--	ok	428.4100	60.442	0.027074	18.74	55.529	8.889	45460239.559163	13	428.6701	7.26537e-05	2.88880e-04
2023/01/28	20:06:42	ok	ok	428.9780	60.568	0.027104	18.71	55.535	8.876	45649034.726102	11	429.2585	7.25991e-05	3.86898e-04
2023/01/28	20:11:42	ok	ok	428.5000	60.479	0.027104	18.64	55.731	8.869	47647305.233395	11	428.8226	7.05501e-05	3.17147e-04
2023/01/28	20:16:42	--	ok	428.0220	60.298	0.027104	18.58	55.813	8.852	41466226.050603	13	428.2915	7.41784e-05	3.51982e-04
2023/01/28	20:16:49	ok	ok	428.8620	60.568	0.027154	18.56	55.914	8.861	48528962.574085	12	429.2233	7.46758e-05	3.60629e-04
2023/01/28	20:21:49	--	ok	428.4100	60.483	0.027154	18.58	55.836	8.855	51134898.397975	12	428.9143	6.73697e-05	3.85332e-04
2023/01/28	20:21:56	ok	ok	428.9420	60.577	0.027184	18.56	55.923	8.862	53598397.249377	12	429.3230	7.27598e-05	3.68065e-04
2023/01/28	20:26:56	ok	ok	428.5700	60.518	0.027184	18.71	55.785	8.916	51363578.074567	13	428.9624	7.12030e-05	3.71612e-04
2023/01/28	20:31:56	--	ok	428.1640	60.353	0.027184	18.74	55.845	8.940	50445489.518550	13	428.5273	7.16951e-05	3.09692e-04
2023/01/28	20:32:04	ok	ok	428.9340	60.570	0.027227	18.74	55.833	8.938	50388189.512699	12	429.2542	7.44437e-05	3.82247e-04
2023/01/28	20:37:03	--	ok	428.4740	60.494	0.027227	18.76	55.872	8.960	50968374.305683	14	428.8017	7.45101e-05	3.28221e-04
2023/01/28	20:37:10	ok	ok	428.9560	60.571	0.027253	18.76	55.850	8.956	54522185.614022	12	429.3143	7.45397e-05	3.41350e-04
2023/01/28	20:42:10	ok	ok	428.5340	60.499	0.027253	18.76	55.984	8.977	56253441.359891	13	428.9071	7.22116e-05	3.09354e-04
2023/01/28	20:47:10	--	ok	428.2160	60.328	0.027253	18.75	56.039	8.979	52378231.124219	14	428.5570	6.99381e-05	3.95685e-04
2023/01/28	20:47:17	ok	ok	428.9040	60.567	0.027293	18.76	56.074	8.992	63639861.966563	13	429.2310	7.44456e-05	4.01825e-04
2023/01/28	20:52:17	ok	ok	428.6700	60.457	0.027293	18.72	56.135	8.979	47546326.132363	13	428.8607	7.17217e-05	3.26606e-04
2023/01/28	20:57:17	--	ok	428.2500	60.311	0.027293	18.68	56.367	8.993	42896480.275079	15	428.3448	7.52470e-05	3.32157e-04
2023/01/28	20:57:25	ok	ok	428.9380	60.549	0.027331	18.59	56.335	8.942	45186252.606875	11	429.1998	7.11530e-05	2.68046e-04
2023/01/28	21:02:24	--	ok	428.4640	60.408	0.027331	18.55	56.362	8.925	43313685.605977	13	428.6810	7.33907e-05	3.39366e-04
2023/01/28	21:02:32	ok	ok	428.9620	60.555	0.027358	18.52	56.426	8.919	45872680.762841	11	429.1958	7.30069e-05	3.73413e-04
2023/01/28	21:07:31	ok	ok	428.5600	60.459	0.027358	18.52	56.481	8.928	47054347.375317	14	428.9197	6.82651e-05	4.05479e-04
2023/01/28	21:12:31	--	ok	428.1760	60.315	0.027358	18.54	56.440	8.929	43564340.513453	14	428.4222	7.40127e-05	3.81112e-04
2023/01/28	21:12:39	ok	ok	429.0620	60.561	0.0274	18.55	56.442	8.937	44439242.100645	12	429.2557	7.37555e-05	3.17925e-04
2023/01/28	21:17:38	ok	ok	428.6500	60.472	0.0274	18.68	56.414	9.001	43472350.723711	14	429.0118	6.73842e-05	4.97220e-04
2023/01/28	21:22:38	--	ok	428.3380	60.334	0.0274	18.69	56.414	9.008	40385327.135481	13	428.5836	7.03531e-05	2.72835e-04
2023/01/28	21:22:45	ok	ok	428.9600	60.550	0.027434	18.72	56.362	9.015	45260161.119771	12	429.1638	7.29690e-05	3.04058e-04
2023/01/28	21:27:45	--	ok	428.4860	60.409	0.027434	18.68	56.446	9.006	44278182.947599	12	428.7896	7.11732e-05	2.85590e-04
2023/01/28	21:27:53	ok	ok	429.0820	60.559	0.02746	18.68	56.538	9.021	41938516.783861	12	429.2822	7.21361e-05	3.29721e-04
2023/01/28	21:32:52	ok	ok	428.6200	60.462	0.02746	18.69	56.550	9.030	41634954.354367	13	428.9628	6.91303e-05	3.42580e-04
2023/01/28	21:37:52	--	ok	428.2900	60.317	0.02746	18.71	56.655	9.055	44089361.684474	14	428.5793	7.10285e-05	3.03415e-04
2023/01/28	21:37:59	ok	ok	429.0860	60.551	0.027496	18.68	56.605	9.031	42223286.907187	13	429.2879	7.21345e-05	3.14622e-04
2023/01/28	21:42:59	ok	ok	428.6640	60.429	0.027496	18.74	56.634	9.066	42246402.927112	12	428.9989	6.65894e-05	4.55638e-04
2023/01/28	21:47:59	--	ok	428.2160	60.312	0.027496	18.56	56.939	9.023	42191990.184426	12	428.6674	6.38464e-05	5.23019e-04
2023/01/28	21:48:06	ok	ok	429.0160	60.554	0.027536	18.56	56.861	9.011	40948742.218335	10	429.3417	7.12272e-05	3.14873e-04
2023/01/28	21:53:06	ok	ok	428.6220	60.463	0.027536	18.51	57.009	9.004	40491353.217646	13	428.9416	6.91568e-05	3.72605e-04
2023/01/28	21:58:06	--	ok	428.3160	60.314	0.027536	18.51	56.954	8.996	41118171.456411	14	428.6244	6.89368e-05	4.19328e-04
2023/01/28	21:58:14	ok	ok	428.8620	60.543	0.027571	18.40	56.973	8.939	42799471.814015	12	429.1885	7.29175e-05	3.55386e-04
2023/01/28	22:03:13	ok	ok	428.6260	60.466	0.027571	18.51	57.055	9.012	40644316.352226	14	428.7642	7.55335e-05	7.45139e-04
2023/01/28	22:08:13	--	ok	428.3300	60.311	0.027571	18.51	56.909	8.989	39931658.937293	14	428.6786	6.71045e-05	4.55958e-04
2023/01/28	22:08:20	ok	ok	428.9740	60.544	0.027605	18.48	56.962	8.981	42523493.632333	11	429.2191	7.25292e-05	3.59441e-04
2023/01/28	22:13:20	ok	ok	428.6020	60.442	0.027605	18.58	56.930	9.029	42153489.090447	13	428.8634	7.33954e-05	3.04845e-04
2023/01/28	22:18:20	--	ok	428.3080	60.313	0.027605	18.55	57.072	9.037	40216481.016803	12	428.5515	7.25786e-05	3.07112e-04
2023/01/28	22:18:28	ok	ok	429.0700	60.552	0.02764	18.58	57.031	9.045	44489674.117006	12	429.2763	7.41406e-05	3.09540e-04
2023/01/28	22:23:27	ok	ok	428.6360	60.462	0.02764	18.59	57.078	9.060	40729246.870589	14	429.0093	6.94969e-05	3.78887e-04
2023/01/28	22:28:27	--	ok	428.4240	60.331	0.02764	18.61	57.169	9.084	40728133.015716	13	428.7058	6.98310e-05	3.87418e-04
2023/01/28	22:28:34	ok	ok	429.0600	60.543	0.027669	18.59	57.136	9.069	41206775.475142	12	429.1549	7.57201e-05	3.58732e-04
2023/01/28	22:33:34	ok	ok	428.6560	60.419	0.027669	18.48	57.232	9.024	39133844.773330	12	428.9746	6.74837e-05	4.08144e-04
2023/01/28	22:38:34	--	ok	428.3240	60.311	0.027669	18.38	57.444	9.005	43304267.608535	10	428.7146	6.57765e-05	3.91125e-04
2023/01/28	22:38:42	ok	ok	428.9980	60.550	0.027703	18.37	57.453	8.999	41611253.559926	11	429.2678	7.39355e-05	3.01548e-04
2023/01/28	22:43:41	ok	ok	428.7280	60.469	0.027703	18.37	57.511	9.008	40649829.128863	12	428.9628	7.19145e-05	3.32189e-04
2023/01/28	22:48:41	--	ok	428.3800	60.335	0.027703	18.24	57.639	8.960	39989498.268889	11	428.7430	6.68166e-05	4.24936e-04
2023/01/28	22:48:49	ok	ok	429.0920	60.552	0.027735	18.23	57.649	8.954	43178280.724120	12	429.3400	7.29053e-05	3.15055e-04
2023/01/28	22:53:48	ok	ok	428.7800	60.488	0.027735	18.31	57.525	8.980	42286968.735425	12	429.1022	6.91793e-05	3.84139e-04
2023/01/28	22:58:48	--	ok	428.4220	60.367	0.027735	18.38	57.557	9.022	37916283.751114	12	428.7557	7.19904e-05	3.16162e-04
2023/01/28	22:58:55	ok	ok	429.0900	60.554	0.027764	18.31	57.559	8.986	39778786.709027	11	429.3517	7.29807e-05	2.97586e-04
2023/01/28	23:03:55	ok	ok	428.7880	60.503	0.027764	18.42	57.530	9.041	41628058.718538	12	429.0396	7.20723e-05	3.11498e-04
2023/01/28	23:08:55	--	ok	428.4860	60.377	0.027764	18.48	57.559	9.075	39895336.443726	11	428.8233	7.03801e-05	3.14214e-04
2023/01/28	23:09:03	ok	ok	429.0960	60.552	0.02779	18.44	57.508	9.045	42239638.796103	11	429.3362	7.34979e-05	3.23251e-04
2023/01/28	23:14:02	ok	ok	428.8040	60.481	0.02779	18.50	57.617	9.093	39462520.622133	11	429.0367	7.19665e-05	3.49368e-04
2023/01/28	23:19:02	ok	ok	428.5020	60.369	0.02779	18.50	57.641	9.097	41515223.032708	12	428.7499	7.24201e-05	3.60149e-04
2023/01/28	23:24:02	--	ok	428.1780	60.279	0.02779	18.45	57.746	9.091	40331155.632013	13	428.3664	7.53251e-05	3.68262e-04
2023/01/28	23:24:10	ok	ok	429.0900	60.548	0.027832	18.38	57.760	9.054	48467565.116022	11	429.2918	7.44419e-05	3.41253e-04
2023/01/28	23:29:09	ok	ok	428.7660	60.467	0.027832	18.32	57.865	9.041	39889538.199790	13	429.0464	6.87428e-05	4.84887e-04
2023/01/28	23:34:09	--	ok	428.4220	60.343	0.027832	18.27	57.957	9.025	41407718.259270	12	428.6909	7.18652e-05	3.35330e-04
2023/01/28	23:34:17	ok	ok	428.9540	60.543	0.027861	18.27	57.937	9.022	53517997.057650	10	429.2672	7.29857e-05	3.78673e-04
2023/01/28	23:39:16	ok	ok	428.6780	60.463	0.027861	18.21	58.042	9.008	58807919.760219	12	428.9513	7.29873e-05	3.69803e-04
2023/01/28	23:44:16	ok	ok	428.5220	60.346	0.027861	18.27	57.946	9.023	62621013.340751	12	428.7515	7.10968e-05	3.06659e-04
2023/01/28	23:49:16	--	ok	428.2960	60.284	0.027861	18.35	57.914	9.064	65759881.853051	13	428.5824	6.83777e-05	3.94245e-04
2023/01/28	23:49:24	ok	ok	428.9320	60.533	0.027897	18.34	57.891	9.052	50108318.535657	11	429.1821	7.39756e-05	3.79659e-04
2023/01/28	23:54:23	ok	ok	428.5580	60.414	0.027897	18.35	58.006	9.078	51103116.731242	11	428.9332	7.11547e-05	3.48125e-04
2023/01/28	23:59:23	--	ok	428.2160	60.300	0.027897	18.42	57.934	9.104	49536327.769061	12	428.6263	7.13611e-05	2.87196e-04
2023/01/28	23:59:31	ok	ok	429.1700	60.554	0.027936	18.37	57.996	9.084	46996435.228000	8	429.4847	6.99970e-05	3.04941e-04
2023/01/29	00:04:30	ok	ok	428.8100	60.491	0.027936	18.40	58.033	9.106	49581562.953506	14	428.9980	7.65804e-05	9.06750e-04
2023/01/29	00:09:30	ok	ok	428.5600	60.393	0.027936	18.45	58.062	9.140	51436026.579307	11	428.8855	7.16609e-05	3.20406e-04
2023/01/29	00:14:30	--	ok	428.2480	60.291	0.027936	18.28	58.253	9.078	47314863.715957	13	428.4071	7.89654e-05	4.52528e-04
2023/01/29	00:14:37	ok	ok	428.9920	60.542	0.027975	18.27	58.264	9.073	49227121.205743	11	429.3012	7.29071e-05	3.21914e-04
2023/01/29	00:19:37	ok	ok	428.8000	60.435	0.027975	18.16	58.350	9.026	50373426.975923	11	429.1166	6.59549e-05	4.56138e-04
2023/01/29	00:24:37	ok	ok	428.5760	60.332	0.027975	18.13	58.502	9.034	49024919.250793	13	428.6626	7.43223e-05	3.17711e-04
2023/01/29	00:29:37	--	ok	428.3540	60.279	0.027975	18.13	58.390	9.016	51721699.796546	11	428.5956	6.83427e-05	4.27401e-04
2023/01/29	00:29:45	ok	ok	428.6200	60.482	0.028007	18.08	58.463	9.005	49075021.013296	11	429.0945	7.19223e-05	3.42315e-04
2023/01/29	00:34:44	--	ok	428.4560	60.374	0.028007	18.16	58.326	9.022	47342355.295820	12	428.8475	7.18574e-05	3.22041e-04
2023/01/29	00:34:51	ok	ok	429.0480	60.545	0.028035	18.16	58.340	9.024	47822408.072629	11	429.2942	7.55455e-05	3.97180e-04
2023/01/29	00:39:51	ok	ok	428.7060	60.495	0.028035	18.27	58.308	9.079	45937660.189106	12	429.0930	7.19944e-05	3.05244e-04
2023/01/29	00:44:51	ok	ok	428.5320	60.381	0.028035	18.25	58.408	9.088	46543031.112051	12	428.9454	6.97631e-05	3.79963e-04
2023/01/29	00:49:51	--	ok	428.2560	60.293	0.028035	18.25	58.454	9.095	46956789.841090	13	428.5462	7.56185e-05	4.58263e-04
2023/01/29	00:49:59	ok	ok	429.0140	60.540	0.028073	18.27	58.422	9.097	46853341.397247	10	429.3468	7.25294e-05	3.32017e-04
2023/01/29	00:54:58	ok	ok	428.6760	60.462	0.028073	18.28	58.537	9.122	48669810.424268	11	429.0525	7.21664e-05	3.35742e-04
2023/01/29	00:59:58	--	ok	428.4660	60.344	0.028073	18.27	58.511	9.111	48462394.970257	12	428.7726	7.38150e-05	3.30024e-04
2023/01/29	01:00:06	ok	ok	428.9920	60.541	0.0281	18.27	58.592	9.124	47800892.153074	10	429.3482	7.29055e-05	3.64276e-04
2023/01/29	01:05:05	ok	ok	428.7520	60.453	0.0281	18.11	58.761	9.066	44347518.635857	12	429.0814	6.96919e-05	3.69681e-04
2023/01/29	01:10:05	--	ok	428.4800	60.352	0.0281	18.07	58.753	9.042	47588338.387755	12	428.7851	7.30933e-05	3.51738e-04
2023/01/29	01:10:12	ok	ok	428.8680	60.533	0.028126	18.10	58.770	9.061	46991472.820741	11	429.2635	7.47357e-05	3.62457e-04
2023/01/29	01:15:11	ok	ok	428.6240	60.470	0.028126	18.04	58.784	9.033	48653648.307428	13	429.1687	6.64267e-05	5.83430e-04
2023/01/29	01:20:11	--	ok	428.3640	60.355	0.028126	17.99	58.854	9.012	45094130.398177	12	428.7231	7.47220e-05	4.28945e-04
2023/01/29	01:20:18	ok	ok	428.8560	60.545	0.028158	17.97	58.830	9.001	50077740.393049	11	429.3230	7.46238e-05	4.33025e-04
2023/01/29	01:25:18	ok	ok	428.6500	60.495	0.028158	18.08	58.653	9.034	47822223.561020	13	428.8860	8.30204e-05	6.33551e-04
2023/01/29	01:30:18	ok	ok	428.5080	60.416	0.028158	18.13	58.831	9.084	50782396.992900	11	428.9314	7.19853e-05	3.18134e-04
2023/01/29	01:35:18	--	ok	428.2980	60.305	0.028158	18.17	58.756	9.096	47540713.438981	11	428.7140	7.21138e-05	3.12476e-04
2023/01/29	01:35:25	ok	ok	428.9860	60.542	0.028194	18.08	58.813	9.059	52177499.288009	12	429.2988	7.60871e-05	3.54637e-04
2023/01/29	01:40:25	ok	ok	428.7460	60.475	0.028194	18.18	58.758	9.103	54457054.635301	12	429.1106	7.33146e-05	3.19925e-04
2023/01/29	01:45:25	ok	ok	428.5620	60.372	0.028194	18.18	58.827	9.114	56054842.055778	12	428.8893	7.28323e-05	3.26030e-04
2023/01/29	01:50:25	--	ok	428.3640	60.305	0.028194	18.21	58.831	9.131	56598176.960134	11	428.6956	7.19808e-05	3.34273e-04
2023/01/29	01:50:32	ok	ok	429.0560	60.521	0.028226	18.20	58.830	9.123	51802150.210985	12	429.1857	7.70418e-05	4.02970e-04
2023/01/29	01:55:32	ok	ok	428.7180	60.414	0.028226	18.07	59.046	9.087	48311908.711064	14	428.8670	7.71704e-05	4.13730e-04
2023/01/29	02:00:32	ok	ok	428.6060	60.318	0.028226	18.03	59.120	9.076	47590276.226801	12	428.7816	7.21282e-05	3.25710e-04
2023/01/29	02:05:32	--	ok	428.4040	60.281	0.028226	17.99	59.228	9.069	47148157.668285	14	428.5595	7.21317e-05	4.39309e-04
2023/01/29	02:05:39	ok	ok	428.7720	60.480	0.028256	18.01	59.152	9.073	52903308.905866	11	429.1595	7.22748e-05	3.46404e-04
2023/01/29	02:10:39	ok	ok	428.5080	60.363	0.028256	17.93	59.152	9.027	55515940.298631	12	428.8702	7.26881e-05	3.19907e-04
2023/01/29	02:15:39	--	ok	428.3700	60.294	0.028256	17.94	59.174	9.039	53661951.697221	12	428.6975	7.17485e-05	2.91459e-04
2023/01/29	02:15:46	ok	ok	429.0780	60.524	0.028288	17.93	59.252	9.043	48156036.631470	12	429.2592	7.39641e-05	3.50199e-04
2023/01/29	02:20:46	ok	ok	428.7640	60.456	0.028288	18.01	59.106	9.066	44126909.039340	10	429.0667	7.13960e-05	3.45650e-04
2023/01/29	02:25:46	ok	ok	428.5760	60.361	0.028288	18.07	59.115	9.098	46004787.688918	13	428.8071	7.47466e-05	3.81824e-04
2023/01/29	02:30:46	--	ok	428.3920	60.289	0.028288	18.14	59.124	9.138	45795349.873221	13	428.5783	7.58210e-05	3.75500e-04
2023/01/29	02:30:54	ok	ok	429.0980	60.513	0.028319	18.16	59.138	9.148	49785211.820441	11	429.2705	7.35076e-05	3.24607e-04
2023/01/29	02:35:53	ok	ok	428.7940	60.416	0.028319	18.14	59.081	9.132	48226243.962521	14	428.9144	7.77152e-05	3.80406e-04
2023/01/29	02:40:53	ok	ok	428.6540	60.328	0.028319	18.14	59.225	9.154	49253209.894390	13	428.8871	7.01167e-05	4.35906e-04
2023/01/29	02:45:53	--	ok	428.3920	60.276	0.028319	18.16	59.196	9.157	48846719.532180	11	428.6850	7.02510e-05	2.95608e-04
2023/01/29	02:46:00	ok	ok	428.9920	60.495	0.02835	18.16	59.251	9.165	49313007.774345	11	429.1886	7.46949e-05	3.72281e-04
2023/01/29	02:51:00	ok	ok	428.6960	60.389	0.02835	18.08	59.393	9.148	44539516.174629	13	428.9932	6.95305e-05	4.31202e-04
2023/01/29	02:56:00	--	ok	428.4520	60.306	0.02835	18.04	59.440	9.133	47589151.059420	11	428.8540	6.68506e-05	4.01501e-04
2023/01/29	02:56:08	ok	ok	429.0500	60.511	0.028377	18.03	59.394	9.118	48838663.213192	12	429.3010	7.19813e-05	3.88205e-04
2023/01/29	03:01:07	ok	ok	428.6960	60.422	0.028377	17.96	59.522	9.100	45623339.196273	11	429.1669	6.55538e-05	4.97865e-04
2023/01/29	03:06:07	--	ok	428.4720	60.320	0.028377	17.92	59.548	9.081	45393178.332838	12	428.7897	7.24435e-05	2.98698e-04
2023/01/29	03:06:15	ok	ok	428.9700	60.530	0.028404	17.90	59.622	9.083	47620579.144501	11	429.3154	7.36084e-05	3.45626e-04
2023/01/29	03:11:14	ok	ok	428.7960	60.452	0.028404	17.92	59.600	9.089	48031729.744960	12	429.0483	7.36698e-05	3.29356e-04
2023/01/29	03:16:14	ok	ok	428.6560	60.355	0.028404	17.93	59.509	9.082	46288761.646815	11	428.8886	7.17023e-05	3.45990e-04
2023/01/29	03:21:14	ok	ok	428.5380	60.294	0.028404	18.06	59.484	9.147	44464013.998217	11	428.7296	7.20437e-05	3.32241e-04
2023/01/29	03:26:14	--	ok	428.2640	60.270	0.028404	18.08	59.509	9.166	46202504.875551	12	428.5449	7.24853e-05	2.97200e-04
2023/01/29	03:26:22	ok	ok	428.9740	60.504	0.028441	18.08	59.498	9.164	47531977.899151	11	429.2484	7.46580e-05	3.75419e-04
2023/01/29	03:31:21	ok	ok	428.7360	60.404	0.028441	18.14	59.454	9.189	44841985.817022	11	429.0521	7.14602e-05	3.32634e-04
2023/01/29	03:36:21	ok	ok	428.6020	60.326	0.028441	18.14	59.559	9.206	44191166.866145	12	428.8372	7.28490e-05	3.18922e-04
2023/01/29	03:41:21	--	ok	428.3120	60.277	0.028441	18.16	59.530	9.208	43613705.817693	10	428.6785	7.08197e-05	3.46805e-04
2023/01/29	03:41:28	ok	ok	429.0560	60.516	0.028476	18.14	59.603	9.212	47040093.089057	11	429.3279	7.38492e-05	3.62551e-04
2023/01/29	03:46:28	ok	ok	428.8780	60.409	0.028476	18.13	59.622	9.206	42754755.763071	12	429.0409	7.31665e-05	3.25669e-04
2023/01/29	03:51:28	ok	ok	428.5620	60.320	0.028476	18.08	59.719	9.198	43517046.749062	10	428.8684	7.22126e-05	3.61213e-04
2023/01/29	03:56:28	--	ok	428.3180	60.279	0.028476	18.04	59.811	9.190	44377737.122209	14	428.5289	7.70938e-05	7.40692e-04
2023/01/29	03:56:35	ok	ok	429.0480	60.511	0.028511	18.01	59.806	9.174	45588374.988940	11	429.2821	7.41777e-05	3.48078e-04
2023/01/29	04:01:35	ok	ok	428.7460	60.427	0.028511	18.03	59.797	9.180	40939132.792245	13	428.9952	7.63552e-05	3.90947e-04
2023/01/29	04:06:35	--	ok	428.4840	60.334	0.028511	17.96	59.841	9.149	39689126.630660	13	428.9686	6.72575e-05	4.61162e-04
2023/01/29	04:06:42	ok	ok	429.1280	60.532	0.028537	17.96	59.893	9.156	45552582.811793	11	429.3843	7.48706e-05	3.49293e-04
2023/01/29	04:11:42	ok	ok	428.8400	60.468	0.028537	17.92	59.960	9.143	45068694.524962	14	428.9031	8.26628e-05	5.46330e-04
2023/01/29	04:16:42	ok	ok	428.8020	60.380	0.028537	18.04	59.788	9.187	43992237.111917	12	428.9998	7.27850e-05	3.34049e-04
2023/01/29	04:21:42	ok	ok	428.5840	60.317	0.028537	18.07	59.760	9.197	40610588.516348	12	428.8465	7.22885e-05	3.05874e-04
2023/01/29	04:26:42	--	ok	428.2960	60.278	0.028537	18.17	59.754	9.250	43443472.922270	12	428.7443	6.92505e-05	3.89139e-04
2023/01/29	04:26:50	ok	ok	429.1360	60.525	0.028572	18.13	59.747	9.226	46090806.341522	11	429.3647	7.44325e-05	3.38211e-04
2023/01/29	04:31:49	ok	ok	428.8600	60.439	0.028572	18.11	59.809	9.228	42186736.877293	12	429.1213	7.26286e-05	3.02610e-04
2023/01/29	04:36:49	ok	ok	428.6920	60.344	0.028572	18.16	59.857	9.259	43912680.288427	11	428.9382	7.24871e-05	3.50964e-04
2023/01/29	04:41:49	--	ok	428.3800	60.294	0.028572	18.17	59.847	9.265	42941730.480581	10	428.7995	7.03658e-05	3.00301e-04
2023/01/29	04:41:57	ok	ok	429.0700	60.522	0.028604	18.16	59.774	9.246	45921023.309435	11	429.4062	7.47813e-05	3.72086e-04
2023/01/29	04:46:56	ok	ok	428.8520	60.442	0.028604	18.06	60.024	9.231	39955459.839149	11	429.1535	7.15077e-05	3.24200e-04
2023/01/29	04:51:57	ok	ok	428.7580	60.339	0.028604	17.99	60.044	9.194	43170837.580408	13	428.9974	6.92321e-05	4.21092e-04
2023/01/29	04:56:56	--	ok	428.4840	60.288	0.028604	17.97	60.139	9.201	41503817.723136	12	428.6743	7.55054e-05	3.72262e-04
2023/01/29	04:57:03	ok	ok	428.9060	60.494	0.02863	17.92	60.162	9.174	43956900.672260	10	429.2789	7.37422e-05	3.81210e-04
2023/01/29	05:02:03	ok	ok	428.8980	60.467	0.02863	18.37	60.249	9.437	45227648.816818	13	429.1141	7.47241e-05	4.34899e-04
2023/01/29	05:07:03	ok	ok	428.7940	60.385	0.02863	18.69	60.378	9.641	44030010.752894	13	429.1382	6.83195e-05	3.91464e-04
2023/01/29	05:12:03	ok	ok	428.6800	60.320	0.02863	19.07	60.255	9.840	45703150.426145	12	428.9994	6.81414e-05	4.00599e-04
2023/01/29	05:17:03	ok	ok	428.6220	60.291	0.02863	19.32	60.204	9.974	44822615.111287	14	428.8261	6.79435e-05	5.40911e-04
2023/01/29	05:22:04	--	ok	428.2500	60.276	0.02863	19.52	60.107	10.074	41587067.893823	10	428.5613	7.11191e-05	3.14488e-04
2023/01/29	05:22:11	ok	ok	429.1340	60.483	0.028668	19.52	60.107	10.074	45010516.257246	10	429.3794	7.06721e-05	2.29900e-04
2023/01/29	05:27:10	ok	ok	428.7700	60.366	0.028668	19.70	60.038	10.170	42900877.654655	11	429.1037	7.02795e-05	2.72306e-04
2023/01/29	05:32:10	ok	ok	428.5220	60.304	0.028668	19.84	60.079	10.262	43411130.286947	14	428.9270	6.80696e-05	3.83661e-04
2023/01/29	05:37:10	--	ok	428.2520	60.285	0.028668	19.88	60.052	10.283	42794154.482060	11	428.5942	7.14373e-05	3.74500e-04
2023/01/29	05:37:17	ok	ok	429.1260	60.508	0.028706	19.91	59.980	10.287	44984527.404362	11	429.4283	7.16714e-05	3.22435e-04
2023/01/29	05:42:17	ok	ok	428.7740	60.356	0.028706	19.84	60.099	10.265	45102395.919369	11	429.0757	6.94488e-05	3.25092e-04
2023/01/29	05:47:17	ok	ok	428.5780	60.301	0.028706	19.82	60.121	10.261	42033564.175674	12	428.8822	6.77316e-05	4.07010e-04
2023/01/29	05:52:17	--	ok	428.2660	60.277	0.028706	19.85	60.058	10.266	43090832.255137	13	428.6255	6.76509e-05	4.44899e-04
2023/01/29	05:52:25	ok	ok	429.1140	60.478	0.028744	19.88	60.043	10.281	45835738.157182	11	429.2855	7.38233e-05	3.35133e-04
2023/01/29	05:57:24	ok	ok	428.7600	60.343	0.028744	19.91	60.035	10.296	42316752.973545	12	429.0919	6.78032e-05	5.79459e-04
2023/01/29	06:02:24	ok	ok	428.5160	60.301	0.028744	20.12	59.896	10.403	42611745.752414	14	428.6567	7.64798e-05	4.23331e-04
2023/01/29	06:07:24	--	ok	428.2020	60.274	0.028744	20.19	59.896	10.445	42255462.480086	11	428.5391	7.05522e-05	3.16798e-04
2023/01/29	06:07:31	ok	ok	429.1560	60.507	0.028785	20.22	59.866	10.458	46367494.522026	11	429.4574	7.11715e-05	2.93010e-04
2023/01/29	06:12:31	ok	ok	428.8000	60.341	0.028785	20.24	59.792	10.453	42684014.758009	11	429.0878	7.02819e-05	3.11320e-04
2023/01/29	06:17:31	--	ok	428.4920	60.301	0.028785	20.31	59.773	10.492	42734019.390447	13	428.6893	7.49146e-05	3.61812e-04
2023/01/29	06:17:39	ok	ok	429.0080	60.425	0.028811	20.29	59.750	10.480	56017369.605206	13	429.2353	7.38173e-05	3.29853e-04
2023/01/29	06:22:38	ok	ok	428.7120	60.323	0.028811	20.35	59.759	10.516	59808407.515411	13	429.0815	6.69044e-05	4.85710e-04
2023/01/29	06:27:38	--	ok	428.3940	60.295	0.028811	20.38	59.786	10.539	61727127.470298	12	428.6619	7.18102e-05	2.95244e-04
2023/01/29	06:27:45	ok	ok	428.9580	60.431	0.028842	20.39	59.765	10.543	54174840.282891	12	429.3021	7.27083e-05	3.31501e-04
2023/01/29	06:32:45	ok	ok	428.5580	60.315	0.028842	20.28	59.887	10.496	51729646.647162	11	428.8674	7.31235e-05	3.78198e-04
2023/01/29	06:37:45	--	ok	428.3400	60.290	0.028842	20.21	59.898	10.454	51994807.651242	13	428.6822	6.89286e-05	3.98374e-04
2023/01/29	06:37:53	ok	ok	428.9420	60.437	0.028876	20.21	59.928	10.459	52351832.779717	9	429.2817	7.21106e-05	3.93999e-04
2023/01/29	06:42:52	ok	ok	428.6480	60.322	0.028876	20.18	59.925	10.442	52594594.780964	11	428.9059	7.30172e-05	3.25104e-04
2023/01/29	06:47:52	--	ok	428.3920	60.296	0.028876	20.18	59.902	10.438	49640723.419659	12	428.7404	6.80940e-05	3.49638e-04
2023/01/29	06:48:00	ok	ok	429.0120	60.436	0.028907	20.19	59.884	10.443	52691835.481233	13	429.3828	6.99732e-05	4.32825e-04
2023/01/29	06:52:59	ok	ok	428.6200	60.320	0.028907	20.18	59.934	10.444	51767650.626374	11	428.9939	7.09438e-05	3.07808e-04
2023/01/29	06:57:59	--	ok	428.3600	60.300	0.028907	20.35	59.750	10.514	51698856.769497	11	428.7357	7.13949e-05	3.39079e-04
2023/01/29	06:58:06	ok	ok	429.0420	60.470	0.02894	20.38	59.678	10.520	49396086.904415	11	429.4072	7.19814e-05	3.11931e-04
2023/01/29	07:03:05	ok	ok	428.7400	60.334	0.02894	20.45	59.701	10.566	49835517.208419	12	429.0668	7.04916e-05	3.11949e-04
2023/01/29	07:08:05	--	ok	428.3980	60.303	0.02894	20.49	59.644	10.583	44934399.144259	12	428.8389	6.82195e-05	3.11333e-04
2023/01/29	07:08:12	ok	ok	429.0260	60.448	0.02897	20.53	59.683	10.616	50220343.479039	12	429.3352	7.30211e-05	3.30206e-04
2023/01/29	07:13:11	ok	ok	428.8760	60.325	0.02897	20.58	59.591	10.627	48566894.960987	10	429.0822	6.86827e-05	3.45511e-04
2023/01/29	07:18:11	ok	ok	428.5700	60.298	0.02897	20.59	59.605	10.638	48609892.138580	11	428.7404	7.17174e-05	3.27444e-04
2023/01/29	07:23:11	--	ok	428.2780	60.248	0.02897	20.60	59.619	10.649	48803459.257487	12	428.3883	7.47958e-05	3.68704e-04
2023/01/29	07:23:18	ok	ok	428.7600	60.346	0.029008	20.59	59.637	10.644	50007713.698781	13	429.1074	7.27010e-05	3.66436e-04
2023/01/29	07:28:18	--	ok	428.4000	60.304	0.029008	20.49	59.751	10.602	50936001.396090	11	428.7516	7.26292e-05	3.53926e-04
2023/01/29	07:28:25	ok	ok	429.0960	60.422	0.029039	20.49	59.751	10.602	48073976.282863	11	429.3727	7.15191e-05	3.34144e-04
2023/01/29	07:33:25	ok	ok	428.6280	60.328	0.029039	20.42	59.760	10.560	46381055.089944	12	429.0043	7.19653e-05	2.95776e-04
2023/01/29	07:38:25	--	ok	428.3940	60.299	0.029039	20.38	59.763	10.535	49373995.290598	12	428.8038	6.84477e-05	4.14479e-04
2023/01/29	07:38:32	ok	ok	429.0160	60.437	0.02907	20.39	59.745	10.540	48872231.442594	12	429.2827	7.34548e-05	3.50238e-04
2023/01/29	07:43:32	ok	ok	428.7420	60.320	0.02907	20.32	59.754	10.499	47745878.502184	11	429.0556	6.87923e-05	3.82489e-04
2023/01/29	07:48:32	--	ok	428.3240	60.296	0.02907	20.31	59.796	10.496	46379083.259344	12	428.7347	7.11612e-05	2.99661e-04
2023/01/29	07:48:39	ok	ok	428.9840	60.441	0.029104	20.35	59.750	10.514	47685009.148036	11	429.3387	7.27815e-05	3.67116e-04
2023/01/29	07:53:39	ok	ok	428.6820	60.336	0.029104	20.45	59.626	10.553	45377247.061073	10	429.1440	6.95756e-05	2.92637e-04
2023/01/29	07:58:39	--	ok	428.3840	60.305	0.029104	20.55	59.619	10.613	47202764.346861	12	428.8408	7.15270e-05	3.02404e-04
2023/01/29	07:58:46	ok	ok	429.0980	60.451	0.029136	20.56	59.590	10.616	49747008.401386	13	429.3217	7.62154e-05	4.37641e-04
2023/01/29	08:03:46	ok	ok	428.7380	60.341	0.029136	20.59	59.536	10.626	47871101.259201	12	429.1393	7.12266e-05	2.97956e-04
2023/01/29	08:08:46	--	ok	428.4980	60.307	0.029136	20.63	59.509	10.647	51281756.324582	13	428.9857	6.68458e-05	4.67210e-04
2023/01/29	08:08:54	ok	ok	428.8940	60.382	0.029162	20.66	59.504	10.663	54586722.866867	11	429.3494	7.15367e-05	3.03606e-04
2023/01/29	08:13:53	ok	ok	428.6580	60.319	0.029162	20.68	59.516	10.675	51411888.623948	11	429.1533	6.55700e-05	3.96166e-04
2023/01/29	08:18:53	--	ok	428.4340	60.296	0.029162	20.72	59.513	10.700	49971931.653038	10	428.7512	7.09734e-05	3.69526e-04
2023/01/29	08:19:01	ok	ok	429.0300	60.363	0.029191	20.69	59.530	10.686	47629076.619801	13	429.2290	7.28345e-05	2.99769e-04
2023/01/29	08:24:00	ok	ok	428.7920	60.312	0.029191	20.60	59.596	10.645	47172460.586989	10	429.0113	6.84965e-05	2.70755e-04
2023/01/29	08:29:00	--	ok	428.4300	60.280	0.029191	20.53	59.651	10.610	46086309.822599	12	428.6379	7.23527e-05	3.29852e-04
2023/01/29	08:29:08	ok	ok	428.8340	60.347	0.02922	20.53	59.683	10.616	57372880.745711	12	429.1791	7.22276e-05	2.89142e-04
2023/01/29	08:34:07	ok	ok	428.5120	60.304	0.02922	20.48	59.709	10.586	52041673.435111	10	428.8634	7.15495e-05	3.21996e-04
2023/01/29	08:39:07	--	ok	428.2940	60.277	0.02922	20.40	59.727	10.545	52225349.380341	11	428.7650	6.54859e-05	4.44419e-04
2023/01/29	08:39:15	ok	ok	429.0020	60.380	0.029257	20.42	59.696	10.549	52051884.831237	11	429.3213	7.15231e-05	2.82219e-04
2023/01/29	08:44:14	ok	ok	428.6740	60.321	0.029257	20.55	59.495	10.591	52269933.066151	11	429.1924	6.51811e-05	4.10719e-04
2023/01/29	08:49:14	--	ok	428.4840	60.297	0.029257	20.65	59.568	10.666	54036502.184234	13	428.8873	6.77151e-05	4.31814e-04
2023/01/29	08:49:21	ok	ok	428.9640	60.393	0.029283	20.62	59.484	10.633	51904174.029256	13	429.2261	7.56716e-05	3.78802e-04
2023/01/29	08:54:21	ok	ok	428.7000	60.318	0.029283	20.69	59.509	10.682	51419655.966215	10	429.0740	6.99453e-05	2.92008e-04
2023/01/29	08:59:21	ok	ok	428.5660	60.295	0.029283	20.65	59.559	10.665	46556209.487715	12	428.7975	6.97475e-05	2.83872e-04
2023/01/29	09:04:21	--	ok	428.2960	60.237	0.029283	20.70	59.521	10.693	48533568.855282	14	428.3719	7.66293e-05	5.03522e-04
2023/01/29	09:04:28	ok	ok	428.9980	60.345	0.029319	20.70	59.512	10.691	49414168.053124	12	429.2297	7.18368e-05	3.17567e-04
2023/01/29	09:09:28	ok	ok	428.7060	60.309	0.029319	20.75	59.484	10.713	45349669.515069	11	428.9569	7.00071e-05	3.11754e-04
2023/01/29	09:14:28	--	ok	428.3800	60.273	0.029319	20.75	59.484	10.713	47516907.255977	10	428.7168	6.91304e-05	3.12533e-04
2023/01/29	09:14:35	ok	ok	428.9820	60.363	0.029351	20.78	59.477	10.730	50883831.053988	13	429.2629	7.38445e-05	3.01220e-04
2023/01/29	09:19:35	ok	ok	428.6940	60.311	0.029351	20.73	59.562	10.718	46921718.304139	14	428.7672	7.84323e-05	5.60673e-04
2023/01/29	09:24:35	--	ok	428.3820	60.277	0.029351	20.59	59.651	10.646	47564404.902169	11	428.6654	7.18357e-05	3.15331e-04
2023/01/29	09:24:43	ok	ok	428.9700	60.359	0.029383	20.62	59.631	10.659	51586399.291754	13	429.2385	7.38672e-05	3.41699e-04
2023/01/29	09:29:42	ok	ok	428.7420	60.312	0.029383	20.55	59.677	10.623	47845113.709213	12	428.9629	7.24722e-05	2.90889e-04
2023/01/29	09:34:42	ok	ok	428.5140	60.292	0.029383	20.68	59.527	10.677	44746105.177194	11	428.8010	6.95428e-05	2.93448e-04
2023/01/29	09:39:42	--	ok	428.3560	60.233	0.029383	20.72	59.480	10.694	46674608.205622	11	428.6972	6.54812e-05	3.49204e-04
2023/01/29	09:39:49	ok	ok	428.9380	60.331	0.029416	20.73	59.435	10.696	45543396.591828	11	429.1699	7.23970e-05	3.03531e-04
2023/01/29	09:44:49	ok	ok	428.5660	60.306	0.029416	20.79	59.445	10.732	45425960.584064	11	428.8675	7.17521e-05	4.30918e-04
2023/01/29	09:49:49	--	ok	428.4160	60.265	0.029416	20.83	59.429	10.756	41749466.931924	12	428.6560	7.10554e-05	3.19905e-04
2023/01/29	09:49:56	ok	ok	429.0340	60.344	0.029446	20.84	59.445	10.767	46385710.473136	12	429.2378	7.18477e-05	2.92642e-04
2023/01/29	09:54:56	ok	ok	428.6760	60.309	0.029446	20.87	59.403	10.776	43306525.889450	12	429.0174	6.85488e-05	3.20848e-04
2023/01/29	09:59:56	--	ok	428.4320	60.280	0.029446	20.93	59.402	10.813	44701754.230701	10	428.7915	6.80051e-05	3.06725e-04
2023/01/29	10:00:04	ok	ok	429.0960	60.355	0.029475	20.96	59.384	10.826	46664866.297969	12	429.3689	7.05886e-05	3.06120e-04
2023/01/29	10:05:03	ok	ok	428.8420	60.313	0.029475	20.99	59.356	10.840	40443779.421514	12	429.0706	6.87222e-05	3.45556e-04
2023/01/29	10:10:03	--	ok	428.4540	60.285	0.029475	20.97	59.420	10.842	38533174.141335	11	428.8621	6.65750e-05	3.42397e-04
2023/01/29	10:10:11	ok	ok	429.1220	60.356	0.029503	21.00	59.402	10.857	42462601.398544	12	429.3126	7.19550e-05	3.26172e-04
2023/01/29	10:15:10	ok	ok	428.7380	60.315	0.029503	21.01	59.417	10.868	42360758.373935	11	429.0287	7.13104e-05	3.13168e-04
2023/01/29	10:20:10	--	ok	428.4580	60.279	0.029503	20.97	59.535	10.862	40670499.631294	12	428.7877	6.96264e-05	3.35254e-04
2023/01/29	10:20:18	ok	ok	429.0400	60.348	0.029531	20.94	59.484	10.836	43681717.455942	11	429.2661	7.20319e-05	3.38094e-04
2023/01/29	10:25:17	ok	ok	428.7220	60.314	0.029531	21.00	59.402	10.857	41808075.062752	11	429.1762	6.51829e-05	3.55723e-04
2023/01/29	10:30:17	ok	ok	428.5100	60.286	0.029531	21.04	59.445	10.891	41729789.883016	12	428.6396	7.71654e-05	4.88127e-04
2023/01/29	10:35:17	--	ok	428.3300	60.206	0.029531	21.06	59.435	10.898	40985221.144951	13	428.6005	6.95121e-05	3.24133e-04
2023/01/29	10:35:24	ok	ok	429.0260	60.339	0.029566	21.06	59.390	10.890	43511894.932797	11	429.2633	7.19259e-05	3.43221e-04
2023/01/29	10:40:24	ok	ok	428.6220	60.310	0.029566	21.11	59.411	10.931	38274942.609598	12	428.9504	7.17909e-05	3.02233e-04
2023/01/29	10:45:24	--	ok	428.3640	60.266	0.029566	21.16	59.394	10.955	40207617.327647	10	428.6863	7.58920e-05	3.08764e-04
2023/01/29	10:45:31	ok	ok	429.0300	60.363	0.029598	21.11	59.399	10.929	44576610.536690	12	429.4121	7.10609e-05	3.24770e-04
2023/01/29	10:50:31	ok	ok	428.8360	60.320	0.029598	21.16	59.408	10.957	41939331.147100	12	429.1459	6.88980e-05	3.01323e-04
2023/01/29	10:55:31	ok	ok	428.5960	60.294	0.029598	21.21	59.417	10.995	42058151.673641	11	429.0241	6.43923e-05	5.14518e-04
2023/01/29	11:00:31	--	ok	428.3240	60.225	0.029598	21.26	59.390	11.017	40159477.660397	11	428.5954	7.24463e-05	3.32566e-04
2023/01/29	11:00:38	ok	ok	429.1580	60.359	0.029633	21.24	59.374	11.006	41368014.080718	13	429.2980	7.41181e-05	3.89133e-04
2023/01/29	11:05:38	ok	ok	428.7140	60.315	0.029633	21.30	59.362	11.039	39139314.521580	11	429.1604	6.69588e-05	2.96109e-04
2023/01/29	11:10:38	ok	ok	428.5100	60.277	0.029633	21.34	59.347	11.064	40564152.743057	11	428.9615	6.46663e-05	3.27945e-04
2023/01/29	11:15:38	--	ok	428.2320	60.186	0.029633	21.41	59.347	11.108	38618054.146083	10	428.5675	7.46741e-05	2.60473e-04
2023/01/29	11:15:45	ok	ok	429.1700	60.368	0.029673	21.44	59.319	11.122	42590273.127643	12	429.4076	7.31926e-05	4.00625e-04
2023/01/29	11:20:45	ok	ok	428.7420	60.323	0.029673	21.47	59.402	11.154	41409498.969648	9	429.2183	6.77179e-05	3.12029e-04
2023/01/29	11:25:45	ok	ok	428.5480	60.291	0.029673	21.54	59.370	11.195	37387432.570273	11	428.8569	7.15232e-05	3.58339e-04
2023/01/29	11:30:45	--	ok	428.3500	60.210	0.029673	21.60	59.321	11.224	38442222.454680	9	428.7125	6.82673e-05	3.09287e-04
2023/01/29	11:30:52	ok	ok	429.1820	60.349	0.029707	21.58	59.330	11.215	41921375.335688	11	429.4059	7.06820e-05	3.08091e-04
2023/01/29	11:35:51	ok	ok	428.7840	60.317	0.029707	21.65	59.298	11.256	37860582.714525	10	429.1650	6.75340e-05	2.96057e-04
2023/01/29	11:40:51	ok	ok	428.5940	60.271	0.029707	21.71	59.342	11.301	38313884.484641	10	428.8448	7.25201e-05	2.54992e-04
2023/01/29	11:45:51	--	ok	428.2420	60.163	0.029707	21.70	59.374	11.298	38753668.392232	10	428.5987	6.93552e-05	3.16749e-04
2023/01/29	11:45:59	ok	ok	429.1940	60.361	0.029746	21.72	59.321	11.305	36692969.804090	11	429.4690	7.06049e-05	2.87595e-04
2023/01/29	11:50:58	ok	ok	428.7440	60.318	0.029746	21.74	59.312	11.314	41198792.183615	11	429.0939	7.49874e-05	2.97412e-04
2023/01/29	11:55:58	ok	ok	428.6600	60.261	0.029746	21.75	59.406	11.341	37230076.643715	10	428.9745	6.46364e-05	3.16208e-04
2023/01/29	12:00:58	--	ok	428.2480	60.151	0.029746	21.84	59.351	11.385	35547725.213783	8	428.7032	6.48708e-05	4.71084e-04
2023/01/29	12:01:06	ok	ok	429.1000	60.347	0.029785	21.81	59.338	11.364	40588255.062185	9	429.5207	6.76761e-05	3.04120e-04
2023/01/29	12:06:05	ok	ok	428.8380	60.318	0.029785	21.81	59.312	11.359	40341651.456700	9	429.2229	6.71751e-05	3.29099e-04
2023/01/29	12:11:05	ok	ok	428.5940	60.256	0.029785	21.68	59.530	11.317	39541137.274052	10	428.8163	7.25422e-05	2.75250e-04
2023/01/29	12:16:05	--	ok	428.3020	60.135	0.029785	21.64	59.580	11.301	36313640.269744	11	428.7562	6.18850e-05	5.06567e-04
2023/01/29	12:16:12	ok	ok	428.8560	60.329	0.029821	21.60	59.562	11.269	46001914.268007	9	429.3354	6.82871e-05	3.20170e-04
2023/01/29	12:21:12	ok	ok	428.6500	60.303	0.029821	21.70	59.452	11.313	49567521.000602	9	429.0587	6.86973e-05	2.82796e-04
2023/01/29	12:26:12	--	ok	428.4020	60.232	0.029821	21.78	59.434	11.364	46004944.343788	10	428.7919	7.00994e-05	2.85250e-04
2023/01/29	12:26:20	ok	ok	429.1240	60.339	0.029852	21.80	59.402	11.368	47054975.770525	9	429.4787	6.69667e-05	2.78850e-04
2023/01/29	12:31:19	ok	ok	428.8180	60.314	0.029852	21.81	59.426	11.381	48693498.304582	11	429.1660	6.75337e-05	2.79441e-04
2023/01/29	12:36:19	--	ok	428.4240	60.255	0.029852	21.85	59.448	11.414	42474957.048229	10	428.8149	7.31669e-05	2.85086e-04
2023/01/29	12:36:26	ok	ok	429.0220	60.346	0.029882	21.87	59.380	11.409	44679906.021416	11	429.4500	6.98191e-05	2.89067e-04
2023/01/29	12:41:26	ok	ok	428.7720	60.320	0.029882	21.92	59.379	11.446	43715186.217529	10	429.2306	6.68666e-05	2.54985e-04
2023/01/29	12:46:26	ok	ok	428.5280	60.264	0.029882	21.98	59.388	11.485	44818594.802253	10	428.9124	7.08989e-05	2.84159e-04
2023/01/29	12:51:26	--	ok	428.2420	60.159	0.029882	21.98	59.365	11.480	44597327.698684	9	428.6946	6.97161e-05	2.97205e-04
2023/01/29	12:51:33	ok	ok	428.9300	60.341	0.029921	21.98	59.376	11.482	45636608.951172	12	429.3237	7.46212e-05	3.32404e-04
2023/01/29	12:56:33	ok	ok	428.7320	60.317	0.029921	22.03	59.362	11.517	42288677.305407	10	429.3895	5.55934e-05	5.67660e-04
2023/01/29	13:01:33	--	ok	428.3000	60.189	0.029921	21.70	59.420	11.307	44358932.579394	10	428.8216	6.81031e-05	2.66023e-04
2023/01/29	13:01:40	ok	ok	429.0960	60.331	0.029957	21.64	59.431	11.272	47041146.302421	12	429.3762	7.09723e-05	3.11937e-04
2023/01/29	13:06:40	ok	ok	428.8500	60.298	0.029957	21.36	59.452	11.092	48641601.410511	12	429.1096	6.91531e-05	2.88331e-04
2023/01/29	13:11:40	--	ok	428.4500	60.213	0.029957	21.13	59.516	10.960	47872287.989660	11	428.7510	7.19240e-05	3.21906e-04
2023/01/29	13:11:47	ok	ok	429.1580	60.321	0.029986	21.11	59.525	10.952	52104088.359092	13	429.2549	7.45595e-05	3.93437e-04
2023/01/29	13:16:47	ok	ok	428.8060	60.294	0.029986	20.99	59.504	10.867	50993323.848422	13	429.1450	6.71966e-05	4.39112e-04
2023/01/29	13:21:47	ok	ok	428.6380	60.248	0.029986	20.93	59.596	10.848	51275922.529671	14	428.7274	7.54658e-05	3.88033e-04
2023/01/29	13:26:47	--	ok	428.4560	60.168	0.029986	20.76	59.690	10.758	48014337.730998	12	428.6556	6.98330e-05	2.66594e-04
2023/01/29	13:26:54	ok	ok	428.6900	60.304	0.030014	20.79	59.718	10.782	45995635.199889	11	429.2257	7.12121e-05	3.26482e-04
2023/01/29	13:31:54	--	ok	428.3880	60.284	0.030014	20.73	59.619	10.729	46491107.643997	11	428.9791	6.97754e-05	3.51031e-04
2023/01/29	13:32:02	ok	ok	429.1840	60.358	0.030045	20.72	59.614	10.718	47205281.945502	13	429.5283	7.32764e-05	3.11532e-04
2023/01/29	13:37:01	ok	ok	429.0260	60.310	0.030045	20.66	59.695	10.697	47856420.721551	12	429.4513	6.51445e-05	5.17411e-04
2023/01/29	13:42:01	ok	ok	428.6140	60.289	0.030045	20.55	59.792	10.644	46479215.429996	11	429.1562	6.92231e-05	2.90917e-04
2023/01/29	13:47:01	ok	ok	428.5140	60.258	0.030045	20.53	59.782	10.633	47813736.751175	12	428.9240	7.20283e-05	2.95026e-04
2023/01/29	13:52:01	--	ok	428.4020	60.196	0.030045	20.49	59.869	10.622	48489550.463294	11	428.8677	6.67104e-05	3.99542e-04
2023/01/29	13:52:08	ok	ok	428.8700	60.311	0.030076	20.52	59.852	10.636	48810893.681656	12	429.3033	7.32792e-05	2.95062e-04
2023/01/29	13:57:08	ok	ok	428.5960	60.293	0.030076	20.49	59.847	10.619	44646808.515185	13	429.2142	6.80242e-05	4.69000e-04
2023/01/29	14:02:08	ok	ok	428.5100	60.269	0.030076	20.43	59.944	10.601	46372385.317736	12	428.9910	6.93271e-05	3.10932e-04
2023/01/29	14:07:08	--	ok	428.3660	60.202	0.030076	20.39	60.044	10.592	48011903.378782	12	428.7620	7.26510e-05	2.84575e-04
2023/01/29	14:07:15	ok	ok	428.9900	60.313	0.030109	20.38	60.084	10.591	51206558.252206	11	429.3888	7.14697e-05	2.79869e-04
2023/01/29	14:12:15	ok	ok	428.6960	60.297	0.030109	20.40	60.047	10.601	48414422.241353	14	428.9572	8.06425e-05	8.28953e-04
2023/01/29	14:17:15	ok	ok	428.5100	60.280	0.030109	20.38	60.084	10.591	52083752.128418	12	428.9332	7.44931e-05	3.69363e-04
2023/01/29	14:22:15	--	ok	428.4080	60.249	0.030109	20.39	60.171	10.615	49577923.893732	11	428.9015	6.99044e-05	2.60439e-04
2023/01/29	14:22:22	ok	ok	428.9580	60.315	0.030139	20.39	60.085	10.600	50142312.712648	11	429.4220	7.31339e-05	3.04203e-04
2023/01/29	14:27:22	ok	ok	428.7600	60.296	0.030139	20.35	60.143	10.583	48911670.363848	11	429.3304	6.59841e-05	4.02308e-04
2023/01/29	14:32:22	ok	ok	428.5960	60.287	0.030139	20.42	60.218	10.641	47772505.283327	12	429.0826	7.20276e-05	2.89018e-04
2023/01/29	14:37:22	--	ok	428.3920	60.244	0.030139	20.38	60.189	10.610	46082806.734499	11	428.8565	7.33058e-05	3.27928e-04
2023/01/29	14:37:30	ok	ok	429.0080	60.326	0.03017	20.35	60.195	10.593	55793206.800966	11	429.4811	7.24741e-05	2.92576e-04
2023/01/29	14:42:29	ok	ok	428.8580	60.301	0.03017	20.36	60.218	10.605	52299419.597200	12	429.2862	7.22016e-05	3.33469e-04
2023/01/29	14:47:29	ok	ok	428.6240	60.289	0.03017	20.36	60.230	10.607	52333342.073765	10	429.1993	6.94361e-05	2.99875e-04
2023/01/29	14:52:29	ok	ok	428.5300	60.267	0.03017	20.36	60.304	10.620	53664136.642673	11	429.0381	7.03469e-05	2.99286e-04
2023/01/29	14:57:29	--	ok	428.3720	60.206	0.03017	20.32	60.436	10.618	54077545.543563	11	428.9276	6.65652e-05	3.77184e-04
2023/01/29	14:57:37	ok	ok	429.0220	60.316	0.030202	20.33	60.418	10.624	54160355.751486	11	429.4991	7.08067e-05	3.01781e-04
2023/01/29	15:02:36	ok	ok	428.7980	60.297	0.030202	20.36	60.432	10.642	59526554.415694	12	429.2410	7.19265e-05	2.82164e-04
2023/01/29	15:07:36	ok	ok	428.6940	60.286	0.030202	20.36	60.452	10.646	56798463.113810	12	429.1026	7.16073e-05	2.95510e-04
2023/01/29	15:12:36	ok	ok	428.5520	60.256	0.030202	20.32	60.446	10.620	58378771.049040	11	429.0913	6.51987e-05	4.00813e-04
2023/01/29	15:17:36	--	ok	428.3520	60.182	0.030202	20.35	60.473	10.641	57392086.646895	11	428.8953	6.77523e-05	3.07025e-04
2023/01/29	15:17:44	ok	ok	428.9960	60.314	0.030236	20.35	60.514	10.649	57308377.020774	11	429.4073	7.38239e-05	3.08756e-04
2023/01/29	15:22:43	ok	ok	428.7060	60.294	0.030236	20.28	60.566	10.615	56324492.595167	11	429.1692	7.44671e-05	3.26233e-04
2023/01/29	15:27:43	ok	ok	428.6540	60.276	0.030236	20.18	60.658	10.570	52091084.505466	12	429.0608	7.14135e-05	2.95229e-04
2023/01/29	15:32:43	--	ok	428.4880	60.239	0.030236	20.18	60.734	10.583	56045455.548855	13	428.8401	7.51512e-05	3.19152e-04
2023/01/29	15:32:51	ok	ok	429.0500	60.311	0.030262	20.18	60.693	10.576	54244319.168569	10	429.4136	7.29734e-05	3.04675e-04
2023/01/29	15:37:50	ok	ok	428.9340	60.296	0.030262	20.22	60.560	10.579	57286903.987707	12	429.2860	7.09671e-05	2.79485e-04
2023/01/29	15:42:50	ok	ok	428.7200	60.281	0.030262	20.18	60.711	10.579	61697048.390570	12	429.1979	6.86804e-05	4.34511e-04
2023/01/29	15:47:50	ok	ok	428.5120	60.261	0.030262	20.19	60.768	10.597	57457869.813890	11	428.9322	7.39979e-05	3.27087e-04
2023/01/29	15:52:50	--	ok	428.3820	60.205	0.030262	20.24	60.699	10.612	57787581.466895	11	428.8143	7.23860e-05	3.05619e-04
2023/01/29	15:52:58	ok	ok	429.0060	60.314	0.030294	20.25	60.702	10.620	55502129.201921	11	429.3440	7.74168e-05	5.29673e-04
2023/01/29	15:57:57	ok	ok	428.9180	60.298	0.030294	20.22	60.781	10.618	54282338.498117	11	429.4281	6.54234e-05	3.70202e-04
2023/01/29	16:02:57	ok	ok	428.7240	60.283	0.030294	20.21	60.803	10.611	54080777.749380	11	429.1232	7.15105e-05	2.84526e-04
2023/01/29	16:07:57	ok	ok	428.6340	60.253	0.030294	20.21	60.768	10.605	56719225.016377	11	429.0117	7.12058e-05	3.17144e-04
2023/01/29	16:12:57	ok	ok	428.5200	60.214	0.030294	20.21	60.803	10.611	56958052.667824	13	428.9542	6.88405e-05	4.43976e-04
2023/01/29	16:17:57	--	ok	428.3380	60.146	0.030294	20.12	60.908	10.579	57134544.801795	12	428.7310	7.13499e-05	2.87579e-04
2023/01/29	16:18:05	ok	ok	429.0720	60.301	0.030327	20.14	60.940	10.592	51470651.329146	11	429.4209	7.04484e-05	2.48148e-04
2023/01/29	16:23:04	ok	ok	428.7440	60.286	0.030327	20.07	60.940	10.550	51133850.553439	12	429.1806	7.04536e-05	2.84648e-04
2023/01/29	16:28:04	ok	ok	428.6680	60.264	0.030327	20.00	61.100	10.533	47795716.460401	12	428.9610	7.21641e-05	2.81704e-04
2023/01/29	16:33:04	ok	ok	428.5660	60.229	0.030327	19.88	61.137	10.469	49043231.733068	13	428.6743	7.97021e-05	5.88978e-04
2023/01/29	16:38:04	--	ok	428.3720	60.179	0.030327	19.97	61.096	10.516	47843037.450072	12	428.7818	7.09064e-05	2.72480e-04
2023/01/29	16:38:11	ok	ok	429.0340	60.302	0.030359	19.95	61.010	10.489	53502292.991696	11	429.4201	7.14001e-05	2.82038e-04
2023/01/29	16:43:11	ok	ok	428.8280	60.288	0.030359	19.92	60.974	10.467	53261700.879221	11	429.2244	7.09808e-05	2.69914e-04
2023/01/29	16:48:11	ok	ok	428.7040	60.266	0.030359	19.97	60.949	10.490	50502733.259286	11	429.1146	7.05472e-05	2.86729e-04
2023/01/29	16:53:11	ok	ok	428.5640	60.235	0.030359	19.94	61.061	10.490	52353971.551723	13	428.9718	6.97881e-05	3.52924e-04
2023/01/29	16:58:11	--	ok	428.3880	60.194	0.030359	19.94	61.134	10.502	49812258.346364	12	428.8460	7.12821e-05	2.90154e-04
2023/01/29	16:58:19	ok	ok	429.0240	60.303	0.030391	19.95	61.051	10.496	47693282.265808	11	429.4105	7.15566e-05	2.65473e-04
2023/01/29	17:03:18	ok	ok	428.9520	60.289	0.030391	19.91	61.056	10.471	47292581.405958	11	429.2464	7.11950e-05	2.87266e-04
2023/01/29	17:08:18	ok	ok	428.7480	60.271	0.030391	19.89	61.042	10.461	45042651.268878	12	429.1716	6.85750e-05	3.44135e-04
2023/01/29	17:13:18	ok	ok	428.6480	60.248	0.030391	19.91	61.088	10.477	49359375.874461	12	428.9580	7.23124e-05	3.14946e-04
2023/01/29	17:18:18	--	ok	428.4920	60.203	0.030391	19.75	61.276	10.414	45532607.770425	11	428.8321	7.19925e-05	2.79675e-04
2023/01/29	17:18:25	ok	ok	429.0240	60.297	0.030417	19.78	61.292	10.435	48573333.175264	12	429.3715	7.08041e-05	2.55254e-04
2023/01/29	17:23:25	ok	ok	428.7480	60.280	0.030417	19.67	61.265	10.362	44436583.361805	10	429.1854	6.97333e-05	2.60030e-04
2023/01/29	17:28:25	ok	ok	428.6360	60.263	0.030417	19.61	61.384	10.348	48175606.046150	11	429.1659	6.49070e-05	4.08990e-04
2023/01/29	17:33:25	ok	ok	428.6140	60.231	0.030417	19.60	61.352	10.333	44498087.082756	10	428.9298	7.01995e-05	2.84937e-04
2023/01/29	17:38:25	ok	ok	428.5040	60.186	0.030417	19.63	61.302	10.342	44955448.468375	9	428.8578	6.91002e-05	2.88792e-04
2023/01/29	17:43:25	--	ok	428.2660	60.142	0.030417	19.67	61.297	10.367	45528449.579681	11	428.6637	7.29127e-05	2.83953e-04
2023/01/29	17:43:33	ok	ok	429.0640	60.302	0.030454	19.58	61.251	10.308	47812236.690872	11	429.4364	7.22169e-05	2.83333e-04
2023/01/29	17:48:32	ok	ok	428.9260	60.289	0.030454	19.63	61.248	10.333	46869746.451438	11	429.3061	7.10414e-05	2.43883e-04
2023/01/29	17:53:32	ok	ok	428.7980	60.279	0.030454	19.63	61.270	10.337	45170735.185238	12	429.1323	7.22119e-05	2.62716e-04
2023/01/29	17:58:32	ok	ok	428.6500	60.269	0.030454	19.63	61.238	10.331	44879256.385805	11	429.0836	7.11382e-05	2.70266e-04
2023/01/29	18:03:32	ok	ok	428.5160	60.233	0.030454	19.64	61.239	10.340	45803753.520024	11	428.9317	7.11771e-05	2.82217e-04
2023/01/29	18:08:32	ok	ok	428.5020	60.179	0.030454	19.58	61.349	10.324	45989914.154048	11	428.8312	7.13373e-05	2.85016e-04
2023/01/29	18:13:32	--	ok	428.3320	60.120	0.030454	19.42	61.535	10.254	45509835.117074	12	428.6568	7.17744e-05	2.68554e-04
2023/01/29	18:13:40	ok	ok	429.0040	60.289	0.030488	19.39	61.530	10.235	47323198.559983	11	429.3234	7.21977e-05	2.53508e-04
2023/01/29	18:18:39	ok	ok	428.8540	60.280	0.030488	19.40	61.404	10.222	49327550.487423	11	429.2044	7.14976e-05	2.51833e-04
2023/01/29	18:23:39	ok	ok	428.7000	60.267	0.030488	19.34	61.535	10.210	47847671.783203	12	429.1358	6.80350e-05	4.62050e-04
2023/01/29	18:28:39	ok	ok	428.5740	60.233	0.030488	19.26	61.576	10.166	46293743.614628	12	429.0376	6.74512e-05	3.67960e-04
2023/01/29	18:33:39	--	ok	428.4360	60.214	0.030488	19.33	61.471	10.192	46936902.452775	10	428.8272	7.25032e-05	3.28888e-04
2023/01/29	18:33:46	ok	ok	429.0640	60.305	0.030517	19.36	61.389	10.196	48787347.912698	11	429.4948	7.20448e-05	3.30087e-04
2023/01/29	18:38:46	ok	ok	428.9940	60.286	0.030517	19.37	61.411	10.207	47911529.511086	11	429.4059	6.73028e-05	3.09009e-04
2023/01/29	18:43:46	ok	ok	428.8120	60.279	0.030517	19.40	61.404	10.222	45400255.569606	11	429.1881	7.37682e-05	2.49770e-04
2023/01/29	18:48:46	ok	ok	428.7080	60.268	0.030517	19.39	61.445	10.221	43871314.773187	11	429.2072	6.78800e-05	3.36122e-04
2023/01/29	18:53:46	ok	ok	428.6520	60.240	0.030517	19.37	61.454	10.214	46280379.990303	11	429.0875	6.68803e-05	3.56594e-04
2023/01/29	18:58:46	ok	ok	428.5860	60.220	0.030517	19.40	61.416	10.224	46410999.940883	13	428.8490	7.39404e-05	3.36833e-04
2023/01/29	19:03:46	ok	ok	428.5060	60.178	0.030517	19.39	61.445	10.221	45408488.614272	9	428.7769	7.23602e-05	2.85579e-04
2023/01/29	19:08:46	--	ok	428.3240	60.119	0.030517	19.22	61.633	10.150	41642707.524464	12	428.6243	7.17934e-05	3.09266e-04
2023/01/29	19:08:53	ok	ok	428.9840	60.292	0.030552	19.27	61.567	10.172	47542102.438999	11	429.4183	7.20369e-05	2.69753e-04
2023/01/29	19:13:53	ok	ok	428.9400	60.276	0.030552	19.16	61.668	10.122	45031421.234920	11	429.2986	6.70516e-05	3.21408e-04
2023/01/29	19:18:53	ok	ok	428.7060	60.260	0.030552	19.10	61.669	10.089	44144923.356894	11	429.2562	6.31136e-05	5.32238e-04
2023/01/29	19:23:53	ok	ok	428.6560	60.248	0.030552	19.05	61.819	10.078	46895678.394350	13	429.0002	7.02588e-05	3.89009e-04
2023/01/29	19:28:53	ok	ok	428.5160	60.204	0.030552	19.10	61.646	10.085	45561915.921864	10	428.9029	7.03081e-05	2.74679e-04
2023/01/29	19:33:53	--	ok	428.4800	60.181	0.030552	19.16	61.550	10.103	43048642.576559	11	428.9698	6.45810e-05	4.53541e-04
2023/01/29	19:34:00	ok	ok	429.0440	60.290	0.030578	19.14	61.569	10.096	48349301.993365	11	429.3785	7.21081e-05	2.80417e-04
2023/01/29	19:39:00	ok	ok	428.8600	60.280	0.030578	19.20	61.610	10.136	45437428.302127	11	429.4156	6.59918e-05	3.98052e-04
2023/01/29	19:44:00	ok	ok	428.8000	60.272	0.030578	19.26	61.482	10.150	44640314.428660	10	429.0934	7.36110e-05	3.26803e-04
2023/01/29	19:49:00	ok	ok	428.7820	60.257	0.030578	19.19	61.587	10.125	45032264.872100	13	429.1215	6.88213e-05	4.32646e-04
2023/01/29	19:54:00	ok	ok	428.5560	60.235	0.030578	19.19	61.555	10.119	43472712.370635	11	429.0881	6.64261e-05	3.29516e-04
2023/01/29	19:59:00	ok	ok	428.5260	60.215	0.030578	19.16	61.627	10.115	42947829.728685	11	429.0111	6.62123e-05	3.68486e-04
2023/01/29	20:04:00	--	ok	428.3940	60.150	0.030578	19.07	61.750	10.085	45010537.272843	13	428.8351	6.75810e-05	3.97780e-04
2023/01/29	20:04:07	ok	ok	429.0720	60.294	0.030609	19.10	61.755	10.103	48234592.712553	11	429.3968	7.30692e-05	2.64593e-04
2023/01/29	20:09:07	ok	ok	428.9040	60.281	0.030609	19.01	61.738	10.042	43832247.276316	12	429.2466	7.19872e-05	2.64029e-04
2023/01/29	20:14:07	ok	ok	428.6820	60.266	0.030609	18.92	61.788	9.999	44279570.818290	10	429.1705	7.12420e-05	2.79770e-04
2023/01/29	20:19:07	ok	ok	428.5860	60.253	0.030609	18.91	61.894	10.008	47315172.296064	10	429.0555	6.99377e-05	2.37496e-04
2023/01/29	20:24:07	ok	ok	428.5100	60.224	0.030609	18.91	61.778	9.990	44244083.886456	12	428.9462	7.15447e-05	2.60716e-04
2023/01/29	20:29:07	--	ok	428.4760	60.218	0.030609	18.99	61.747	10.034	43431882.844568	10	428.8989	7.14053e-05	2.82025e-04
2023/01/29	20:29:15	ok	ok	429.0820	60.308	0.030636	18.99	61.727	10.030	45244448.336364	11	429.4943	7.28363e-05	2.86650e-04
2023/01/29	20:34:14	ok	ok	429.0060	60.288	0.030636	19.05	61.640	10.049	44163668.660747	10	429.4473	7.05535e-05	2.95545e-04
2023/01/29	20:39:14	ok	ok	428.8980	60.276	0.030636	19.02	61.677	10.040	44675019.276897	13	429.2781	7.09312e-05	3.55699e-04
2023/01/29	20:44:14	ok	ok	428.8260	60.269	0.030636	19.02	61.741	10.050	45227526.611578	12	429.2506	6.86518e-05	3.88237e-04
2023/01/29	20:49:14	ok	ok	428.6600	60.252	0.030636	18.99	61.769	10.037	43838082.116424	11	429.0389	7.30572e-05	2.51938e-04
2023/01/29	20:54:14	ok	ok	428.5620	60.234	0.030636	18.95	61.828	10.021	44892906.873387	10	428.9932	7.02699e-05	2.26094e-04
2023/01/29	20:59:14	--	ok	428.3500	60.200	0.030636	18.83	61.915	9.969	44242230.239082	11	428.9051	6.80273e-05	2.72640e-04
2023/01/29	20:59:22	ok	ok	429.2320	60.335	0.030669	18.86	61.878	9.981	45172956.689648	11	429.5628	7.47914e-05	3.25397e-04
2023/01/29	21:04:21	ok	ok	429.1060	60.292	0.030669	18.72	61.984	9.915	45595183.186999	12	429.4018	7.28512e-05	2.92779e-04
2023/01/29	21:09:21	ok	ok	428.8560	60.284	0.030669	18.74	61.901	9.909	46097305.038646	10	429.3550	7.05231e-05	3.37061e-04
2023/01/29	21:14:21	ok	ok	428.8360	60.272	0.030669	18.68	62.008	9.893	47443273.881653	10	429.2733	7.04451e-05	3.29019e-04
2023/01/29	21:19:21	ok	ok	428.5800	60.267	0.030669	18.76	61.926	9.930	48168083.290098	11	429.1550	7.19827e-05	3.44236e-04
2023/01/29	21:24:21	ok	ok	428.6980	60.258	0.030669	18.83	61.819	9.954	48165034.811353	11	429.0768	7.26943e-05	3.06154e-04
2023/01/29	21:29:21	ok	ok	428.5920	60.251	0.030669	18.83	61.830	9.956	46457578.711904	11	429.0333	7.22686e-05	2.98122e-04
2023/01/29	21:34:21	ok	ok	428.5300	60.219	0.030669	18.81	61.837	9.941	47240006.706403	11	429.0168	6.64934e-05	4.54113e-04
2023/01/29	21:39:21	--	ok	428.4800	60.191	0.030669	18.81	61.848	9.943	49813232.371846	10	428.8602	7.11078e-05	3.43476e-04
2023/01/29	21:39:29	ok	ok	429.0820	60.293	0.030695	18.85	61.875	9.971	50379243.479049	9	429.5144	7.14327e-05	2.74503e-04
2023/01/29	21:44:28	ok	ok	428.9640	60.280	0.030695	18.88	61.732	9.965	46047600.606108	11	429.3300	7.22390e-05	3.01431e-04
2023/01/29	21:49:28	ok	ok	428.8000	60.272	0.030695	18.75	62.049	9.942	48817123.421238	10	429.1952	7.22869e-05	3.00481e-04
2023/01/29	21:54:28	ok	ok	428.5980	60.260	0.030695	18.61	62.113	9.870	49159624.276930	12	429.0189	7.52019e-05	3.23404e-04
2023/01/29	21:59:28	ok	ok	428.5720	60.249	0.030695	18.55	62.190	9.848	47713171.961454	11	429.0840	6.80259e-05	4.14508e-04
2023/01/29	22:04:28	ok	ok	428.5160	60.212	0.030695	18.50	62.130	9.806	45776843.832037	10	428.9931	6.78087e-05	4.30271e-04
2023/01/29	22:09:28	--	ok	428.4260	60.202	0.030695	18.52	62.167	9.827	44133592.198852	10	428.8382	7.09065e-05	2.54973e-04
2023/01/29	22:09:36	ok	ok	429.0340	60.302	0.030724	18.52	62.144	9.823	48509105.615718	10	429.4698	7.26347e-05	3.01436e-04
2023/01/29	22:14:35	ok	ok	428.9820	60.284	0.030724	18.65	61.898	9.860	50186091.338626	12	429.4750	6.80858e-05	4.43983e-04
2023/01/29	22:19:35	ok	ok	428.8980	60.273	0.030724	18.64	61.917	9.854	40115868.069668	11	429.2694	7.29349e-05	2.54897e-04
2023/01/29	22:24:35	ok	ok	428.7740	60.266	0.030724	18.64	62.002	9.868	44128481.359658	11	429.3346	6.63628e-05	4.29211e-04
2023/01/29	22:29:35	ok	ok	428.7100	60.267	0.030724	18.68	62.020	9.895	44942710.188817	13	429.0566	7.61135e-05	3.68949e-04
2023/01/29	22:34:35	ok	ok	428.5460	60.255	0.030724	18.68	61.997	9.892	46226564.822542	11	429.0746	7.25934e-05	3.52507e-04
2023/01/29	22:39:35	ok	ok	428.6200	60.229	0.030724	18.54	62.231	9.845	43848572.043278	12	428.9406	7.20584e-05	3.21699e-04
2023/01/29	22:44:35	--	ok	428.4320	60.191	0.030724	18.42	62.245	9.782	42760621.665926	12	428.9064	6.94309e-05	2.95919e-04
2023/01/29	22:44:43	ok	ok	429.1600	60.308	0.030753	18.42	62.287	9.789	44842897.588421	10	429.5116	7.26709e-05	2.43767e-04
2023/01/29	22:49:42	ok	ok	428.9880	60.282	0.030753	18.37	62.214	9.745	43850751.733728	12	429.4356	6.99762e-05	3.51858e-04
2023/01/29	22:54:42	ok	ok	428.8440	60.274	0.030753	18.31	62.292	9.724	42376089.411782	12	429.2666	7.32432e-05	2.85878e-04
2023/01/29	22:59:42	ok	ok	428.7340	60.266	0.030753	18.31	62.269	9.721	42124235.244452	10	429.1547	7.38403e-05	2.91358e-04
2023/01/29	23:04:42	ok	ok	428.7640	60.261	0.030753	18.38	62.112	9.736	45707746.577230	11	429.1751	7.15895e-05	3.08739e-04
2023/01/29	23:09:42	ok	ok	428.6840	60.252	0.030753	18.41	62.116	9.754	42836293.811830	12	429.0778	7.26868e-05	2.87167e-04
2023/01/29	23:14:42	ok	ok	428.6840	60.245	0.030753	18.41	62.136	9.757	43829234.037272	12	429.1110	6.87068e-05	4.08720e-04
2023/01/29	23:19:42	ok	ok	428.6160	60.237	0.030753	18.50	62.098	9.801	43931128.456509	12	429.0478	6.88814e-05	3.86278e-04
2023/01/29	23:24:42	--	ok	428.4120	60.205	0.030753	18.51	62.258	9.834	41345928.308085	12	428.8456	7.38900e-05	3.40833e-04
2023/01/29	23:24:50	ok	ok	429.1040	60.308	0.030783	18.50	62.214	9.819	48465214.194440	11	429.4728	7.50287e-05	3.09565e-04
2023/01/29	23:29:49	ok	ok	428.9320	60.286	0.030783	18.52	62.176	9.828	44650738.473252	11	429.4086	7.19673e-05	2.50512e-04
2023/01/29	23:34:49	ok	ok	428.8460	60.274	0.030783	18.34	62.296	9.741	44416211.173114	11	429.2362	7.46220e-05	3.08713e-04
2023/01/29	23:39:49	ok	ok	428.6980	60.265	0.030783	18.32	62.336	9.739	44679397.322094	13	429.0943	7.54713e-05	7.70049e-04
2023/01/29	23:44:49	ok	ok	428.6260	60.259	0.030783	18.25	62.359	9.703	43787379.100254	11	429.1096	7.26866e-05	2.94423e-04
2023/01/29	23:49:49	ok	ok	428.5880	60.235	0.030783	18.18	62.506	9.684	41904301.651442	12	429.0053	7.21805e-05	2.90519e-04
2023/01/29	23:54:49	ok	ok	428.5620	60.233	0.030783	18.20	62.475	9.688	46743137.935209	11	429.0392	6.85338e-05	4.09800e-04
2023/01/29	23:59:49	--	ok	428.3240	60.210	0.030783	18.14	62.510	9.662	44614140.182449	11	428.9927	6.80430e-05	4.12080e-04
2023/01/29	23:59:57	ok	ok	429.0700	60.332	0.030817	18.13	62.560	9.660	56415105.610824	11	429.5510	7.47740e-05	3.59154e-04
2023/01/30	00:04:56	ok	ok	429.0620	60.303	0.030817	18.16	62.521	9.671	59554190.806398	11	429.4293	7.38596e-05	3.00504e-04
2023/01/30	00:09:56	ok	ok	428.9100	60.287	0.030817	18.10	62.512	9.637	57687515.719329	11	429.3401	7.39062e-05	3.30514e-04
2023/01/30	00:14:56	ok	ok	428.9280	60.277	0.030817	18.13	62.528	9.655	59226422.503659	13	429.2182	7.69142e-05	3.27932e-04
2023/01/30	00:19:56	ok	ok	428.8260	60.268	0.030817	18.21	62.434	9.690	62084471.719201	13	429.1835	7.63818e-05	3.49960e-04
2023/01/30	00:24:56	ok	ok	428.7860	60.266	0.030817	18.31	62.356	9.734	60010068.227365	11	429.2056	7.37077e-05	2.93854e-04
2023/01/30	00:29:56	ok	ok	428.7240	60.261	0.030817	18.35	62.341	9.757	63629445.464667	12	429.1272	7.36441e-05	3.03073e-04
2023/01/30	00:34:56	ok	ok	428.7540	60.257	0.030817	18.41	62.382	9.796	61115439.072925	10	429.0715	7.33820e-05	3.05145e-04
2023/01/30	00:39:56	ok	ok	428.6660	60.246	0.030817	18.35	62.361	9.760	61296957.598168	11	429.0330	7.38710e-05	2.81219e-04
2023/01/30	00:44:56	ok	ok	428.5820	60.225	0.030817	18.41	62.370	9.794	65195401.382821	12	428.9051	7.51955e-05	3.97549e-04
2023/01/30	00:49:56	ok	ok	428.5360	60.211	0.030817	18.41	62.423	9.802	61185139.299089	12	428.9173	7.26770e-05	2.84284e-04
2023/01/30	00:54:56	ok	ok	428.5060	60.188	0.030817	18.28	62.551	9.748	67533488.795457	13	428.7559	7.60503e-05	3.77342e-04
2023/01/30	00:59:56	--	ok	428.3920	60.135	0.030817	18.21	62.626	9.720	64621071.410424	14	428.5482	7.95245e-05	4.28247e-04
2023/01/30	01:00:03	ok	ok	429.0500	60.278	0.030848	18.20	62.571	9.703	64179906.615860	11	429.3821	7.43515e-05	2.83320e-04
2023/01/30	01:05:03	ok	ok	428.8780	60.264	0.030848	18.16	62.638	9.689	64830703.579839	13	429.1045	7.84293e-05	4.93040e-04
2023/01/30	01:10:03	ok	ok	428.8240	60.261	0.030848	18.17	62.649	9.698	61177241.639852	13	429.1137	7.52940e-05	3.45816e-04
2023/01/30	01:15:03	ok	ok	428.6760	60.256	0.030848	18.16	62.712	9.700	67350226.667429	11	429.0497	7.37400e-05	3.04669e-04
2023/01/30	01:20:03	ok	ok	428.6500	60.243	0.030848	18.21	62.521	9.703	65318757.471325	10	429.0346	7.37852e-05	2.95298e-04
2023/01/30	01:25:03	ok	ok	428.6220	60.229	0.030848	18.21	62.574	9.711	61269022.429482	12	428.8947	7.61806e-05	3.98287e-04
2023/01/30	01:30:03	ok	ok	428.6100	60.216	0.030848	18.28	62.510	9.742	61412361.174819	12	428.8220	7.65467e-05	4.21989e-04
2023/01/30	01:35:03	--	ok	428.3800	60.178	0.030848	18.32	62.400	9.749	55767737.663299	13	428.7377	7.71503e-05	3.86287e-04
2023/01/30	01:35:10	ok	ok	429.2180	60.304	0.030879	18.32	62.429	9.754	60432081.557063	12	429.4422	7.64609e-05	3.08628e-04
2023/01/30	01:40:10	ok	ok	429.0500	60.277	0.030879	18.34	62.507	9.773	58990217.884897	13	429.3381	7.53396e-05	3.67361e-04
2023/01/30	01:45:10	ok	ok	428.9880	60.270	0.030879	18.32	62.493	9.764	56974339.244778	14	429.0515	8.37181e-05	7.93918e-04
2023/01/30	01:50:10	ok	ok	428.8400	60.266	0.030879	18.34	62.475	9.768	57290057.866634	12	429.2081	7.42503e-05	2.60697e-04
2023/01/30	01:55:10	ok	ok	428.7840	60.258	0.030879	18.24	62.736	9.752	56184022.231872	13	428.9827	7.90802e-05	4.44971e-04
2023/01/30	02:00:10	ok	ok	428.7080	60.245	0.030879	18.17	62.766	9.717	54743638.537337	13	428.9439	7.70509e-05	3.64710e-04
2023/01/30	02:05:10	--	ok	428.4340	60.226	0.030879	18.11	62.736	9.680	60601774.290555	11	428.9056	7.52888e-05	3.06129e-04
2023/01/30	02:05:17	ok	ok	429.1460	60.305	0.030908	18.08	62.808	9.674	64816854.602397	12	429.4664	7.60955e-05	3.53940e-04
2023/01/30	02:10:17	ok	ok	429.0880	60.290	0.030908	18.08	62.754	9.666	62691538.132086	13	429.3158	7.74472e-05	4.06163e-04
2023/01/30	02:15:17	ok	ok	429.0340	60.286	0.030908	18.27	62.593	9.747	59883456.494104	13	429.3173	7.58661e-05	4.22631e-04
2023/01/30	02:20:17	ok	ok	429.0360	60.273	0.030908	18.28	62.539	9.746	62769823.096953	13	429.1326	8.14247e-05	7.25270e-04
2023/01/30	02:25:17	ok	ok	428.8740	60.268	0.030908	18.32	62.663	9.790	62717275.789428	13	429.2047	7.55128e-05	3.90647e-04
2023/01/30	02:30:17	ok	ok	428.8500	60.265	0.030908	18.40	62.589	9.820	59932913.077666	10	429.2824	7.06143e-05	2.77365e-04
2023/01/30	02:35:17	ok	ok	428.6460	60.259	0.030908	18.35	62.615	9.800	62968322.771349	14	428.9051	8.35280e-05	8.38665e-04
2023/01/30	02:40:17	ok	ok	428.6700	60.246	0.030908	18.37	62.681	9.818	59050481.896375	13	429.0229	7.53026e-05	4.16987e-04
2023/01/30	02:45:17	ok	ok	428.6280	60.232	0.030908	18.40	62.634	9.827	60414402.734419	13	428.9307	7.69683e-05	4.13440e-04
2023/01/30	02:50:17	ok	ok	428.5700	60.216	0.030908	18.34	62.771	9.815	61150525.573099	14	428.7176	8.22313e-05	6.86318e-04
2023/01/30	02:55:17	ok	ok	428.5000	60.184	0.030908	18.25	62.844	9.778	61637790.803720	13	428.8098	7.51770e-05	3.57265e-04
2023/01/30	03:00:17	--	ok	428.3320	60.159	0.030908	18.20	62.858	9.748	61433084.570879	13	428.6543	7.79783e-05	3.67779e-04
2023/01/30	03:00:24	ok	ok	428.9840	60.280	0.030941	18.17	62.895	9.737	64360784.091342	12	429.3378	7.60335e-05	3.04791e-04
2023/01/30	03:05:24	ok	ok	428.9700	60.270	0.030941	18.17	62.895	9.737	58717688.142286	12	429.2841	7.45195e-05	3.08623e-04
2023/01/30	03:10:24	ok	ok	428.8680	60.264	0.030941	18.16	62.924	9.733	57167323.762249	12	429.1059	7.72691e-05	4.00156e-04
2023/01/30	03:15:24	ok	ok	428.8340	60.261	0.030941	18.27	62.771	9.774	59615335.939072	14	429.0537	7.98322e-05	5.82644e-04
2023/01/30	03:20:24	ok	ok	428.8300	60.260	0.030941	18.32	62.727	9.800	57801090.540096	12	429.0443	7.66710e-05	3.96588e-04
2023/01/30	03:25:24	ok	ok	428.7180	60.252	0.030941	18.41	62.750	9.853	59989499.362346	12	429.1208	7.17505e-05	2.99088e-04
2023/01/30	03:30:24	ok	ok	428.7480	60.226	0.030941	18.38	62.736	9.834	53819859.264953	12	428.9973	7.29364e-05	2.84680e-04
2023/01/30	03:35:24	ok	ok	428.6160	60.220	0.030941	18.47	62.718	9.881	55134804.888316	13	428.8956	7.63703e-05	3.78203e-04
2023/01/30	03:40:24	ok	ok	428.5200	60.199	0.030941	18.51	62.681	9.900	56215682.435979	13	428.8339	7.54044e-05	3.82896e-04
2023/01/30	03:45:24	--	ok	428.4780	60.172	0.030941	18.45	62.789	9.885	56180805.358993	11	428.8412	7.18427e-05	3.16269e-04
2023/01/30	03:45:31	ok	ok	428.8980	60.272	0.030968	18.48	62.762	9.896	53819368.136870	12	429.2971	7.48776e-05	2.69915e-04
2023/01/30	03:50:31	ok	ok	428.8840	60.263	0.030968	18.45	62.821	9.890	58121475.122717	10	429.2602	7.10582e-05	3.32884e-04
2023/01/30	03:55:31	ok	ok	428.7060	60.256	0.030968	18.37	62.872	9.848	56053313.041704	12	429.1138	7.23373e-05	2.97873e-04
2023/01/30	04:00:31	--	ok	428.4660	60.242	0.030968	18.28	62.890	9.801	52259860.244305	12	428.9838	7.43801e-05	3.54669e-04
2023/01/30	04:00:38	ok	ok	429.2140	60.318	0.030995	18.30	62.892	9.810	59895356.256575	12	429.5514	7.58148e-05	3.40736e-04
2023/01/30	04:05:38	ok	ok	429.0800	60.297	0.030995	18.24	63.000	9.793	56170716.983086	12	429.4519	7.38033e-05	2.81617e-04
2023/01/30	04:10:38	ok	ok	428.9380	60.274	0.030995	18.18	63.043	9.767	54518140.344082	13	429.2905	7.60812e-05	3.84082e-04
2023/01/30	04:15:38	ok	ok	428.9540	60.270	0.030995	18.20	63.046	9.777	57155652.107110	13	429.1714	7.91603e-05	3.95764e-04
2023/01/30	04:20:38	ok	ok	428.8300	60.263	0.030995	18.16	63.061	9.755	56467779.001787	11	429.2090	7.31230e-05	3.14347e-04
2023/01/30	04:25:38	ok	ok	428.6500	60.261	0.030995	18.18	63.087	9.774	57401311.992705	13	428.9772	8.01656e-05	7.13819e-04
2023/01/30	04:30:38	ok	ok	428.7620	60.257	0.030995	18.27	62.846	9.786	54409847.669622	13	429.0496	7.59569e-05	4.19263e-04
2023/01/30	04:35:38	ok	ok	428.5980	60.242	0.030995	18.32	62.918	9.830	54507732.502226	10	429.1271	7.08319e-05	2.85440e-04
2023/01/30	04:40:38	ok	ok	428.5740	60.236	0.030995	18.34	62.835	9.825	57462117.989509	11	429.0002	7.35653e-05	3.12965e-04
2023/01/30	04:45:38	--	ok	428.3700	60.213	0.030995	18.37	62.786	9.834	53933928.502123	12	429.0426	6.90283e-05	4.64060e-04
2023/01/30	04:45:46	ok	ok	429.2300	60.308	0.031027	18.40	62.759	9.847	57476287.603332	12	429.5596	7.49794e-05	2.76787e-04
2023/01/30	04:50:45	ok	ok	429.1740	60.289	0.031027	18.40	62.759	9.847	55308892.277673	14	429.3209	7.94549e-05	4.06833e-04
2023/01/30	04:55:45	ok	ok	428.8040	60.274	0.031027	18.35	62.731	9.818	46337937.837730	10	429.3746	7.22380e-05	3.04532e-04
2023/01/30	05:00:45	ok	ok	428.7720	60.265	0.031027	18.25	62.991	9.801	50170703.392264	11	429.3965	6.69952e-05	4.72034e-04
2023/01/30	05:05:45	ok	ok	428.7700	60.261	0.031027	18.16	63.114	9.763	54999985.849610	12	429.2558	7.01517e-05	3.89990e-04
2023/01/30	05:10:45	ok	ok	428.6640	60.253	0.031027	18.14	63.059	9.747	50439760.494001	11	429.2485	6.66234e-05	4.51240e-04
2023/01/30	05:15:45	--	ok	428.4860	60.237	0.031027	18.10	63.084	9.726	50813639.984519	11	429.0209	7.32024e-05	3.18287e-04
2023/01/30	05:15:52	ok	ok	429.0040	60.295	0.031053	18.07	63.111	9.713	52159273.739519	10	429.4853	7.46487e-05	3.22666e-04
2023/01/30	05:20:52	ok	ok	428.9960	60.287	0.031053	18.08	63.188	9.732	52505383.704851	10	429.4504	7.25627e-05	3.10942e-04
2023/01/30	05:25:52	ok	ok	429.0180	60.275	0.031053	18.01	63.239	9.700	56599285.907638	12	429.2993	7.50485e-05	2.79900e-04
2023/01/30	05:30:52	ok	ok	428.8980	60.268	0.031053	17.96	63.252	9.670	55110824.571156	11	429.2548	7.40925e-05	2.92119e-04
2023/01/30	05:35:52	ok	ok	428.8880	60.265	0.031053	18.06	63.130	9.708	58961601.404901	8	429.2881	7.16955e-05	2.68413e-04
2023/01/30	05:40:52	ok	ok	428.8320	60.262	0.031053	18.13	63.015	9.730	56520000.032209	11	429.1499	7.51952e-05	2.68577e-04
2023/01/30	05:45:52	ok	ok	428.7660	60.253	0.031053	18.08	62.956	9.697	56873184.287038	13	429.0403	7.70225e-05	3.77951e-04
2023/01/30	05:50:52	ok	ok	428.7220	60.243	0.031053	18.16	62.986	9.743	56569948.836712	12	429.0802	7.33359e-05	3.15811e-04
2023/01/30	05:55:52	ok	ok	428.5700	60.238	0.031053	18.16	63.073	9.756	56302245.155958	12	428.9628	7.54366e-05	3.00456e-04
2023/01/30	06:00:52	ok	ok	428.6240	60.220	0.031053	18.16	62.945	9.737	57824912.038513	12	428.9516	7.33573e-05	2.88407e-04
2023/01/30	06:05:52	--	ok	428.4560	60.189	0.031053	18.04	63.139	9.702	55365830.909815	10	428.8504	7.37412e-05	3.01253e-04
2023/01/30	06:05:59	ok	ok	428.9700	60.273	0.03108	18.00	63.143	9.678	56213770.174727	12	429.3010	7.67622e-05	3.10627e-04
2023/01/30	06:10:59	ok	ok	428.9060	60.270	0.03108	18.00	63.153	9.679	56136875.724385	14	429.0350	8.35331e-05	7.46544e-04
2023/01/30	06:15:59	ok	ok	428.8460	60.259	0.03108	17.88	63.252	9.627	57038256.826865	13	429.0683	7.85454e-05	3.87934e-04
2023/01/30	06:20:59	ok	ok	428.6140	60.253	0.03108	17.86	63.215	9.606	51390462.238883	11	429.0940	7.33422e-05	3.08343e-04
2023/01/30	06:25:59	ok	ok	428.6580	60.245	0.03108	17.79	63.354	9.588	52439931.136599	11	428.9835	7.31167e-05	3.06078e-04
2023/01/30	06:30:59	ok	ok	428.6640	60.252	0.03108	17.99	63.288	9.691	57205610.969420	12	429.0298	7.35120e-05	2.71812e-04
2023/01/30	06:35:59	ok	ok	428.5400	60.252	0.03108	18.34	63.513	9.931	53337908.211042	11	429.0680	7.28094e-05	2.84093e-04
2023/01/30	06:40:59	ok	ok	428.5880	60.252	0.03108	18.62	63.577	10.110	59646112.458474	10	429.0143	7.40558e-05	3.18618e-04
2023/01/30	06:45:59	ok	ok	428.7280	60.254	0.03108	18.92	63.412	10.262	63747934.251288	13	428.9813	7.54240e-05	3.78354e-04
2023/01/30	06:50:59	ok	ok	428.6200	60.244	0.03108	19.13	63.317	10.375	59282616.867487	11	429.0537	7.14754e-05	2.91156e-04
2023/01/30	06:55:59	ok	ok	428.5880	60.229	0.03108	19.36	63.203	10.497	58460418.199210	12	428.9562	7.43174e-05	3.20241e-04
2023/01/30	07:00:59	ok	ok	428.5980	60.216	0.03108	19.49	63.148	10.565	57762923.767302	9	428.9408	7.25972e-05	3.18030e-04
2023/01/30	07:05:59	ok	ok	428.5700	60.201	0.03108	19.60	63.070	10.622	55981818.081431	11	428.8326	7.51124e-05	3.44152e-04
2023/01/30	07:10:59	ok	ok	428.5540	60.164	0.03108	19.67	62.997	10.655	55287852.695183	14	428.7025	7.73213e-05	4.06760e-04
2023/01/30	07:15:59	--	ok	428.4600	60.104	0.03108	19.57	63.046	10.601	53777937.286724	12	428.7675	7.10840e-05	2.57495e-04
2023/01/30	07:16:06	ok	ok	428.8640	60.282	0.031108	19.57	63.110	10.612	58920624.992160	11	429.2064	7.39010e-05	4.28076e-04
2023/01/30	07:21:06	ok	ok	428.6460	60.273	0.031108	19.58	63.015	10.604	61738746.550664	12	429.1458	7.24771e-05	2.51049e-04
2023/01/30	07:26:06	ok	ok	428.6780	60.251	0.031108	19.58	63.078	10.615	57491506.077184	11	429.0347	7.25317e-05	2.39301e-04
2023/01/30	07:31:06	ok	ok	428.6300	60.222	0.031108	19.61	62.988	10.618	59541322.265222	11	429.0577	6.88291e-05	3.63030e-04
2023/01/30	07:36:06	--	ok	428.4780	60.192	0.031108	19.65	62.983	10.642	54295657.937486	9	428.8142	7.40579e-05	3.85569e-04
2023/01/30	07:36:13	ok	ok	429.0420	60.295	0.031135	19.61	62.945	10.611	60269232.594041	11	429.3301	7.38576e-05	3.24172e-04
2023/01/30	07:41:13	ok	ok	428.9860	60.288	0.031135	19.61	62.924	10.607	59112563.134674	11	429.2865	7.01465e-05	2.50331e-04
2023/01/30	07:46:13	ok	ok	428.9400	60.276	0.031135	19.67	62.913	10.640	58282299.073519	11	429.1817	7.04202e-05	2.51737e-04
2023/01/30	07:51:13	ok	ok	428.8340	60.261	0.031135	19.64	62.876	10.616	60226051.469389	12	429.1351	6.99329e-05	4.19722e-04
2023/01/30	07:56:13	ok	ok	428.7400	60.244	0.031135	19.68	62.827	10.634	59991968.559070	13	429.1192	6.63867e-05	5.11212e-04
2023/01/30	08:01:13	ok	ok	428.7080	60.212	0.031135	19.78	62.695	10.673	56913273.855201	12	428.8493	7.50758e-05	4.49009e-04
2023/01/30	08:06:13	ok	ok	428.7000	60.192	0.031135	19.94	62.593	10.753	59586913.225065	12	428.9708	6.90576e-05	4.80946e-04
2023/01/30	08:11:13	ok	ok	428.6740	60.147	0.031135	19.98	62.524	10.770	57053806.906344	12	428.8229	7.18746e-05	2.83438e-04
2023/01/30	08:16:13	ok	ok	428.5160	60.115	0.031135	20.08	62.464	10.822	53490938.135992	14	428.6052	7.69633e-05	4.10090e-04
2023/01/30	08:21:13	--	ok	428.3940	60.083	0.031135	20.12	62.428	10.843	57181055.197048	9	428.7373	6.95590e-05	2.66125e-04
2023/01/30	08:21:21	ok	ok	428.9680	60.287	0.031166	20.12	62.383	10.835	62054053.205337	11	429.2569	7.26043e-05	3.13167e-04
2023/01/30	08:26:20	ok	ok	428.9220	60.272	0.031166	20.21	62.322	10.877	59093161.156171	13	428.9856	7.81378e-05	4.43236e-04
2023/01/30	08:31:20	ok	ok	428.7860	60.236	0.031166	20.14	62.451	10.855	50544913.938715	11	428.9928	7.17222e-05	3.13466e-04
2023/01/30	08:36:20	ok	ok	428.6640	60.178	0.031166	20.04	62.437	10.790	57785622.440855	9	428.9193	7.11988e-05	2.75242e-04
2023/01/30	08:41:20	ok	ok	428.6120	60.133	0.031166	19.97	62.457	10.750	54768042.282246	11	428.7641	7.20397e-05	3.09169e-04
2023/01/30	08:46:20	--	ok	428.4760	60.089	0.031166	19.95	62.434	10.734	57640386.660566	12	428.7037	7.11112e-05	2.93446e-04
2023/01/30	08:46:28	ok	ok	428.8520	60.283	0.031193	19.94	62.420	10.723	60983134.910444	12	429.1542	7.41719e-05	2.96247e-04
2023/01/30	08:51:27	ok	ok	428.6680	60.259	0.031193	19.97	62.405	10.741	60013923.409895	11	429.0801	7.14894e-05	2.73883e-04
2023/01/30	08:56:27	--	ok	428.4700	60.233	0.031193	20.11	62.223	10.797	54721506.951397	12	429.0259	7.06543e-05	2.79606e-04
2023/01/30	08:56:34	ok	ok	429.0400	60.311	0.03122	20.12	62.267	10.815	59871879.905395	11	429.4197	7.62128e-05	4.82697e-04
2023/01/30	09:01:34	ok	ok	428.8560	60.302	0.03122	20.21	62.196	10.855	55954478.524628	9	429.4374	7.01846e-05	2.73094e-04
2023/01/30	09:06:34	ok	ok	428.7720	60.295	0.03122	20.29	62.058	10.885	58028925.973312	8	429.3428	7.09606e-05	3.10191e-04
2023/01/30	09:11:34	ok	ok	428.8100	60.281	0.03122	20.31	62.020	10.887	60298193.772196	11	429.2177	7.20459e-05	2.86560e-04
2023/01/30	09:16:34	ok	ok	428.8320	60.272	0.03122	20.38	62.075	10.942	57919045.622617	11	429.1588	7.16326e-05	2.97536e-04
2023/01/30	09:21:34	ok	ok	428.6540	60.234	0.03122	20.38	61.979	10.925	57386159.313000	11	429.0719	7.14826e-05	2.89148e-04
2023/01/30	09:26:34	ok	ok	428.5940	60.194	0.03122	20.45	61.906	10.957	57916206.698280	9	429.0026	7.04107e-05	2.97872e-04
2023/01/30	09:31:34	ok	ok	428.5020	60.143	0.03122	20.52	61.929	11.005	59119662.189384	13	428.7207	7.86981e-05	4.19857e-04
2023/01/30	09:36:34	--	ok	428.3500	60.112	0.03122	20.52	61.888	10.998	60860638.498604	11	428.7592	7.37634e-05	3.61340e-04
2023/01/30	09:36:42	ok	ok	429.1160	60.306	0.031253	20.52	61.917	11.003	59489285.020434	12	429.4075	7.33053e-05	3.35411e-04
2023/01/30	09:41:41	ok	ok	429.1020	60.293	0.031253	20.56	61.842	11.017	55914347.016204	13	429.2173	7.62687e-05	3.86829e-04
2023/01/30	09:46:41	ok	ok	429.0500	60.273	0.031253	20.63	61.791	11.056	55015859.666561	14	429.1450	7.52808e-05	4.33535e-04
2023/01/30	09:51:41	ok	ok	428.8340	60.244	0.031253	20.69	61.788	11.091	54099142.901725	13	428.8913	8.04734e-05	6.06504e-04
2023/01/30	09:56:41	--	ok	428.4680	60.215	0.031253	20.73	61.765	11.115	53038334.088008	11	428.9899	7.20738e-05	3.15252e-04
2023/01/30	09:56:48	ok	ok	429.1260	60.315	0.03128	20.75	61.704	11.113	62177992.468793	12	429.5298	7.36600e-05	3.13000e-04
2023/01/30	10:01:48	ok	ok	429.0680	60.305	0.03128	20.79	61.691	11.138	62228118.353293	13	429.3631	7.33823e-05	3.54246e-04
2023/01/30	10:06:48	ok	ok	428.8980	60.290	0.03128	20.82	61.695	11.156	59312282.487269	11	429.3202	7.08762e-05	2.57872e-04
2023/01/30	10:11:48	ok	ok	428.8620	60.268	0.03128	20.90	61.595	11.193	58459184.270703	11	429.1894	7.26408e-05	2.56262e-04
2023/01/30	10:16:48	ok	ok	428.6380	60.223	0.03128	20.90	61.595	11.193	50734011.046033	12	429.0940	7.08161e-05	2.83273e-04
2023/01/30	10:21:48	ok	ok	428.5080	60.191	0.03128	20.91	61.682	11.218	53391641.167431	12	429.0711	6.72170e-05	4.45083e-04
2023/01/30	10:26:48	--	ok	428.3220	60.130	0.03128	20.97	61.595	11.238	56986613.683348	13	428.7714	7.54267e-05	3.98016e-04
2023/01/30	10:26:56	ok	ok	429.0820	60.318	0.031315	20.97	61.564	11.233	49338476.577437	11	429.5414	7.36395e-05	2.84973e-04
2023/01/30	10:31:55	ok	ok	429.0020	60.304	0.031315	21.04	61.555	11.278	47566170.678739	9	429.4048	7.14208e-05	2.99371e-04
2023/01/30	10:36:55	ok	ok	428.8800	60.283	0.031315	21.03	61.553	11.269	50241569.564654	12	429.3641	6.73925e-05	4.01207e-04
2023/01/30	10:41:55	ok	ok	428.6460	60.256	0.031315	21.10	61.553	11.316	45947338.132655	11	429.3346	6.46467e-05	4.51297e-04
2023/01/30	10:46:55	ok	ok	428.6200	60.209	0.031315	21.17	61.494	11.351	48325952.487280	13	428.7375	8.42731e-05	6.19475e-04
2023/01/30	10:51:55	ok	ok	428.5860	60.166	0.031315	21.19	61.495	11.362	46779181.503574	11	429.0667	6.59617e-05	4.38916e-04
2023/01/30	10:56:55	--	ok	428.3780	60.101	0.031315	21.26	61.508	11.410	48230986.572558	10	428.8624	7.01054e-05	2.66992e-04
2023/01/30	10:57:03	ok	ok	429.1740	60.310	0.031348	21.21	61.468	11.374	54419768.629347	12	429.3971	7.39566e-05	3.76678e-04
2023/01/30	11:02:02	ok	ok	428.9640	60.294	0.031348	21.31	61.472	11.440	49804276.175205	9	429.3632	6.95807e-05	2.88378e-04
2023/01/30	11:07:02	ok	ok	428.7720	60.255	0.031348	21.37	61.453	11.474	51301941.958896	9	429.2566	6.89928e-05	2.79360e-04
2023/01/30	11:12:02	ok	ok	428.8360	60.203	0.031348	21.42	61.399	11.501	54248318.913372	13	428.7896	8.34158e-05	7.39969e-04
2023/01/30	11:17:02	ok	ok	428.6920	60.151	0.031348	21.48	61.431	11.546	53249038.464664	14	428.8227	7.69091e-05	4.51242e-04
2023/01/30	11:22:02	--	ok	428.4960	60.102	0.031348	21.51	61.436	11.565	48436834.836364	14	428.6222	8.10679e-05	6.82467e-04
2023/01/30	11:22:09	ok	ok	429.0580	60.292	0.031374	21.52	61.404	11.568	54176973.700092	12	429.3387	7.20923e-05	3.70520e-04
2023/01/30	11:27:09	ok	ok	428.8640	60.256	0.031374	21.57	61.404	11.596	52594270.739302	11	429.1780	7.31143e-05	3.30995e-04
2023/01/30	11:32:09	ok	ok	428.6680	60.185	0.031374	21.62	61.413	11.638	49899643.417055	10	429.0795	7.11169e-05	2.79675e-04
2023/01/30	11:37:09	ok	ok	428.5420	60.141	0.031374	21.70	61.372	11.678	46486673.469277	10	429.0951	6.63404e-05	3.35847e-04
2023/01/30	11:42:09	--	ok	428.4340	60.088	0.031374	21.72	61.389	11.699	49748681.422228	12	428.8504	6.96374e-05	2.55331e-04
2023/01/30	11:42:17	ok	ok	429.0980	60.297	0.031403	21.75	61.372	11.716	56620545.904294	12	429.4327	7.15727e-05	3.13583e-04
2023/01/30	11:47:16	ok	ok	428.9780	60.262	0.031403	21.84	61.334	11.765	50991742.045707	11	429.3004	6.96552e-05	2.44838e-04
2023/01/30	11:52:16	ok	ok	428.7280	60.200	0.031403	21.88	61.404	11.807	46123329.777839	10	429.1782	6.85779e-05	2.50929e-04
2023/01/30	11:57:16	ok	ok	428.5980	60.146	0.031403	21.91	61.303	11.808	49155472.607766	12	428.8714	7.49727e-05	3.58026e-04
2023/01/30	12:02:16	--	ok	428.4980	60.087	0.031403	21.95	61.343	11.845	49165519.288023	11	429.0283	6.43658e-05	4.19916e-04
2023/01/30	12:02:24	ok	ok	429.0620	60.282	0.031429	21.95	61.353	11.847	52939015.112655	11	429.3636	7.07409e-05	2.94243e-04
2023/01/30	12:07:23	ok	ok	428.8700	60.234	0.031429	22.01	61.279	11.870	46146266.928359	12	429.1770	7.24009e-05	3.51455e-04
2023/01/30	12:12:23	ok	ok	428.7040	60.169	0.031429	22.05	61.297	11.903	46734947.320695	8	429.1291	6.97096e-05	3.06269e-04
2023/01/30	12:17:23	ok	ok	428.5620	60.109	0.031429	22.13	61.270	11.957	49049565.069838	10	428.9838	6.92279e-05	2.47607e-04
2023/01/30	12:22:23	--	ok	428.4440	60.074	0.031429	22.16	61.317	11.986	45381212.737632	10	429.0110	6.34506e-05	3.93970e-04
2023/01/30	12:22:30	ok	ok	429.0140	60.283	0.031458	22.16	61.274	11.978	52288065.103117	10	429.3327	7.44545e-05	3.60527e-04
2023/01/30	12:27:30	ok	ok	428.6280	60.215	0.031458	22.25	61.266	12.035	47151264.174990	10	429.3224	6.54974e-05	3.73493e-04
2023/01/30	12:32:30	ok	ok	428.5100	60.092	0.031458	21.93	61.180	11.802	46307711.848336	10	429.0115	6.80137e-05	2.52809e-04
2023/01/30	12:37:30	--	ok	428.2700	60.043	0.031458	21.55	61.292	11.566	48062271.883791	11	428.6536	7.22860e-05	4.39151e-04
2023/01/30	12:37:37	ok	ok	429.0540	60.299	0.031495	21.57	61.306	11.578	52876054.060831	12	429.4644	7.11659e-05	3.15832e-04
2023/01/30	12:42:37	ok	ok	428.7240	60.226	0.031495	21.33	61.317	11.420	48365644.675825	12	429.2232	7.05145e-05	2.73106e-04
2023/01/30	12:47:37	--	ok	428.4100	60.158	0.031495	21.14	61.390	11.314	49330808.445098	11	429.1923	6.57915e-05	3.83976e-04
2023/01/30	12:47:45	ok	ok	429.2220	60.316	0.031526	21.19	61.367	11.338	50913374.410722	10	429.6687	7.28232e-05	3.13729e-04
2023/01/30	12:52:44	ok	ok	428.9340	60.301	0.031526	21.01	61.390	11.229	48561740.559709	10	429.5390	6.97332e-05	2.76064e-04
2023/01/30	12:57:44	ok	ok	428.9680	60.271	0.031526	20.94	61.399	11.185	47361198.262654	10	429.3439	7.15641e-05	3.60322e-04
2023/01/30	13:02:44	ok	ok	428.8960	60.221	0.031526	20.84	61.454	11.131	47735710.262744	11	429.4383	6.20489e-05	4.95430e-04
2023/01/30	13:07:44	ok	ok	428.6280	60.179	0.031526	20.79	61.530	11.109	46497674.046956	13	428.9918	7.58767e-05	3.62125e-04
2023/01/30	13:12:44	ok	ok	428.5160	60.130	0.031526	20.73	61.498	11.067	51464353.008441	13	428.7142	8.32822e-05	7.29864e-04
2023/01/30	13:17:44	--	ok	428.4220	60.081	0.031526	20.73	61.434	11.055	49105606.998212	13	428.6454	8.21120e-05	7.50185e-04
2023/01/30	13:17:51	ok	ok	429.1160	60.293	0.031555	20.72	61.411	11.041	54939230.761310	12	429.4650	7.34080e-05	2.62516e-04
2023/01/30	13:22:51	ok	ok	428.9420	60.272	0.031555	20.68	61.585	11.046	47172820.787187	12	429.4504	6.66511e-05	4.21486e-04
2023/01/30	13:27:51	ok	ok	428.7060	60.235	0.031555	20.62	61.659	11.022	46812249.708436	10	429.2773	6.90301e-05	2.83090e-04
2023/01/30	13:32:51	ok	ok	428.7260	60.172	0.031555	20.60	61.604	11.004	53094384.147493	12	429.1402	6.99487e-05	2.72640e-04
2023/01/30	13:37:51	ok	ok	428.6960	60.136	0.031555	20.62	61.682	11.026	49530383.685263	11	429.0082	7.21434e-05	3.37983e-04
2023/01/30	13:42:51	ok	ok	428.6140	60.088	0.031555	20.56	61.701	10.992	50561803.216260	13	428.8233	7.55511e-05	3.65890e-04
2023/01/30	13:47:51	--	ok	428.4140	60.055	0.031555	20.58	61.686	11.001	48259406.019111	13	428.7703	7.44947e-05	4.02406e-04
2023/01/30	13:47:59	ok	ok	429.0480	60.288	0.031586	20.59	61.709	11.014	51361207.002523	12	429.4513	7.24488e-05	3.27812e-04
2023/01/30	13:52:58	ok	ok	428.9880	60.253	0.031586	20.56	61.691	10.990	50860463.177414	13	429.2412	7.50423e-05	3.74844e-04
2023/01/30	13:57:58	ok	ok	428.8880	60.219	0.031586	20.59	61.601	10.994	47790254.653227	13	429.1440	7.49591e-05	4.38335e-04
2023/01/30	14:02:58	ok	ok	428.6380	60.161	0.031586	20.49	61.830	10.970	42512601.316759	11	429.3602	6.08994e-05	5.86706e-04
2023/01/30	14:07:58	ok	ok	428.6420	60.133	0.031586	20.53	61.773	10.988	48429230.474509	12	428.9016	7.73924e-05	4.65720e-04
2023/01/30	14:12:58	ok	ok	428.6000	60.093	0.031586	20.52	61.801	10.982	49179725.187030	12	428.8440	7.64021e-05	4.03016e-04
2023/01/30	14:17:58	--	ok	428.3980	60.048	0.031586	20.53	61.761	10.985	44884840.396788	12	428.8537	7.12257e-05	2.97541e-04
2023/01/30	14:18:05	ok	ok	428.9320	60.283	0.031617	20.50	61.820	10.977	45516782.319376	12	429.4339	7.27811e-05	2.77704e-04
2023/01/30	14:23:05	ok	ok	428.8920	60.274	0.031617	20.55	61.871	11.013	47903504.704202	13	429.0796	8.30179e-05	6.42018e-04
2023/01/30	14:28:05	ok	ok	428.7480	60.229	0.031617	20.53	61.848	11.001	44263822.494706	11	429.4567	6.39996e-05	4.61886e-04
2023/01/30	14:33:05	ok	ok	428.6040	60.182	0.031617	20.53	61.848	11.001	43671767.624453	11	429.3076	6.59560e-05	3.56477e-04
2023/01/30	14:38:05	--	ok	428.4860	60.150	0.031617	20.55	61.892	11.017	41458690.633396	10	429.1469	6.99733e-05	2.61263e-04
2023/01/30	14:38:12	ok	ok	429.0200	60.299	0.031643	20.55	61.828	11.006	48441598.925468	12	429.5060	7.72341e-05	4.56387e-04
2023/01/30	14:43:12	ok	ok	429.0520	60.290	0.031643	20.59	61.930	11.053	46803886.643592	12	429.4772	7.27692e-05	3.11413e-04
2023/01/30	14:48:12	ok	ok	429.0040	60.281	0.031643	20.58	61.929	11.044	43411461.980620	11	429.5417	6.61062e-05	3.55834e-04
2023/01/30	14:53:12	ok	ok	428.8820	60.250	0.031643	20.56	61.938	11.034	47071776.035371	11	429.4829	6.56613e-05	4.46866e-04
2023/01/30	14:58:12	ok	ok	428.7640	60.213	0.031643	20.56	61.990	11.043	40906382.152067	12	429.3421	6.80660e-05	3.02518e-04
2023/01/30	15:03:12	ok	ok	428.8300	60.194	0.031643	20.59	62.081	11.080	45482280.657245	10	429.2883	6.57220e-05	4.47962e-04
2023/01/30	15:08:12	ok	ok	428.6880	60.127	0.031643	20.63	61.984	11.090	45040798.483825	10	429.2119	6.61997e-05	3.86376e-04
2023/01/30	15:13:12	ok	ok	428.5800	60.097	0.031643	20.58	62.196	11.092	42009361.966390	10	429.0193	7.07380e-05	2.81979e-04
2023/01/30	15:18:12	--	ok	428.3880	60.064	0.031643	20.49	62.277	11.050	43843273.621090	10	428.8887	7.04486e-05	2.70489e-04
2023/01/30	15:18:20	ok	ok	429.1080	60.295	0.031674	20.55	62.200	11.072	44400303.039815	11	429.5771	7.15455e-05	2.83632e-04
2023/01/30	15:23:19	ok	ok	428.8740	60.266	0.031674	20.39	62.290	10.989	45229558.924914	9	429.4079	7.24784e-05	2.72347e-04
2023/01/30	15:28:19	ok	ok	428.7880	60.254	0.031674	20.45	62.098	10.991	42792992.106216	11	429.4204	6.67167e-05	3.54807e-04
2023/01/30	15:33:19	ok	ok	428.7740	60.225	0.031674	20.50	62.013	11.011	43115643.057261	11	429.3769	6.57703e-05	4.45784e-04
2023/01/30	15:38:19	ok	ok	428.7880	60.191	0.031674	20.48	62.135	11.016	44108703.797166	10	429.2135	7.02065e-05	2.90363e-04
2023/01/30	15:43:19	ok	ok	428.6760	60.139	0.031674	20.45	62.011	10.975	40913420.093461	13	429.1764	6.74988e-05	4.25610e-04
2023/01/30	15:48:19	ok	ok	428.6000	60.105	0.031674	20.46	62.100	10.999	42417573.867065	13	428.9734	7.36104e-05	3.68649e-04
2023/01/30	15:53:19	--	ok	428.4160	60.074	0.031674	20.46	62.141	11.007	45557989.521427	12	428.9872	6.85755e-05	4.01421e-04
2023/01/30	15:53:27	ok	ok	429.1760	60.289	0.031704	20.43	62.107	10.984	48098657.801969	12	429.4213	7.80446e-05	5.36949e-04
2023/01/30	15:58:26	ok	ok	428.9200	60.277	0.031704	20.42	62.187	10.989	42688418.665924	12	429.5348	6.81923e-05	2.95575e-04
2023/01/30	16:03:26	ok	ok	428.8480	60.248	0.031704	20.42	62.168	10.986	46005552.426932	10	429.3968	6.95181e-05	2.67827e-04
2023/01/30	16:08:26	ok	ok	428.7760	60.220	0.031704	20.39	62.162	10.966	44168013.250803	10	429.2386	7.29019e-05	3.03695e-04
2023/01/30	16:13:26	ok	ok	428.6860	60.192	0.031704	20.39	62.235	10.979	44131540.099266	10	429.2216	6.98776e-05	3.06717e-04
2023/01/30	16:18:26	--	ok	428.4920	60.140	0.031704	20.38	62.245	10.972	44148498.291518	11	428.9654	7.58526e-05	4.71623e-04
2023/01/30	16:18:34	ok	ok	429.1180	60.295	0.03173	20.35	62.219	10.949	47356492.401102	11	429.6464	7.19463e-05	2.65088e-04
2023/01/30	16:23:33	ok	ok	429.0560	60.287	0.03173	20.33	62.226	10.941	44458076.446219	12	429.5174	7.24894e-05	2.58607e-04
2023/01/30	16:28:33	ok	ok	428.8700	60.270	0.03173	20.29	62.388	10.943	44699743.417197	9	429.4586	7.02138e-05	2.84318e-04
2023/01/30	16:33:33	ok	ok	428.7920	60.241	0.03173	20.12	62.480	10.852	41526804.586193	10	429.2822	7.26874e-05	2.95150e-04
2023/01/30	16:38:33	ok	ok	428.6200	60.217	0.03173	20.14	62.506	10.865	42048498.904089	13	429.1445	7.38165e-05	2.87292e-04
2023/01/30	16:43:33	ok	ok	428.6300	60.173	0.03173	20.03	62.475	10.788	43350061.607737	9	429.0673	7.32213e-05	3.35513e-04
2023/01/30	16:48:33	ok	ok	428.5860	60.145	0.03173	20.04	62.437	10.790	44171807.983036	11	429.1837	6.59741e-05	3.78799e-04
2023/01/30	16:53:33	ok	ok	428.6640	60.105	0.03173	19.98	62.512	10.768	41701327.397770	12	428.9789	7.15603e-05	2.80763e-04
2023/01/30	16:58:33	--	ok	428.3800	60.076	0.03173	20.01	62.409	10.767	41881497.403073	11	429.1589	6.09405e-05	6.12788e-04
2023/01/30	16:58:41	ok	ok	429.1380	60.293	0.031762	20.03	62.402	10.776	50040522.188020	9	429.7217	6.95597e-05	2.80991e-04
2023/01/30	17:03:40	ok	ok	429.0840	60.283	0.031762	20.04	62.425	10.788	44265002.963220	12	429.5021	7.14548e-05	2.73719e-04
2023/01/30	17:08:40	ok	ok	429.0320	60.271	0.031762	19.98	62.405	10.749	42483572.796990	13	429.4858	6.75752e-05	3.88808e-04
2023/01/30	17:13:40	ok	ok	428.8880	60.242	0.031762	20.00	62.397	10.756	40989614.535475	11	429.4638	6.57409e-05	4.16931e-04
2023/01/30	17:18:40	ok	ok	428.7300	60.220	0.031762	19.92	62.387	10.709	46060016.498393	9	429.3641	6.71391e-05	4.76114e-04
2023/01/30	17:23:40	ok	ok	428.6760	60.183	0.031762	19.87	62.557	10.703	46539873.560734	11	429.1611	7.11200e-05	2.65581e-04
2023/01/30	17:28:40	ok	ok	428.5920	60.132	0.031762	19.74	62.625	10.635	46666781.815574	11	429.0525	7.14599e-05	2.64429e-04
2023/01/30	17:33:40	--	ok	428.3980	60.090	0.031762	19.64	62.599	10.569	48743173.358220	11	429.0712	6.59007e-05	4.68367e-04
2023/01/30	17:33:48	ok	ok	429.0460	60.285	0.031793	19.60	62.644	10.550	54315470.895209	11	429.6081	7.21648e-05	2.98994e-04
2023/01/30	17:38:48	ok	ok	429.0000	60.277	0.031793	19.58	62.707	10.553	56961078.352621	11	429.4381	7.21558e-05	2.83093e-04
2023/01/30	17:43:47	ok	ok	428.8720	60.256	0.031793	19.49	62.757	10.500	53430415.568305	13	429.4404	6.81957e-05	3.89292e-04
2023/01/30	17:48:47	ok	ok	428.8340	60.253	0.031793	19.61	62.565	10.547	53883340.585372	12	429.3949	6.85967e-05	4.36893e-04
2023/01/30	17:53:47	ok	ok	428.7560	60.229	0.031793	19.63	62.512	10.546	53023441.929323	10	429.3064	7.04200e-05	2.64831e-04
2023/01/30	17:58:47	ok	ok	428.7260	60.204	0.031793	19.61	62.542	10.543	54882140.652435	11	429.2298	7.07221e-05	2.27955e-04
2023/01/30	18:03:47	ok	ok	428.5300	60.170	0.031793	19.58	62.525	10.522	52908762.031335	10	429.1587	7.21610e-05	2.82265e-04
2023/01/30	18:08:47	ok	ok	428.6060	60.148	0.031793	19.57	62.557	10.519	56664811.157059	13	429.1923	6.73917e-05	3.51358e-04
2023/01/30	18:13:47	--	ok	428.4220	60.095	0.031793	19.54	62.466	10.486	54864786.165805	11	429.0118	7.05544e-05	3.17728e-04
2023/01/30	18:13:55	ok	ok	429.1040	60.286	0.031823	19.54	62.574	10.504	54037994.546796	8	429.7022	6.98230e-05	2.03781e-04
2023/01/30	18:18:54	ok	ok	428.9900	60.272	0.031823	19.56	62.492	10.498	54393606.699023	11	429.5164	7.18279e-05	2.73063e-04
2023/01/30	18:23:54	ok	ok	428.8460	60.260	0.031823	19.40	62.712	10.440	53136482.310771	12	429.3674	7.24455e-05	2.83750e-04
2023/01/30	18:28:54	ok	ok	428.8820	60.251	0.031823	19.37	62.782	10.435	55652613.795749	11	429.3301	7.24384e-05	2.85049e-04
2023/01/30	18:33:54	ok	ok	428.7060	60.239	0.031823	19.33	62.690	10.394	54785718.654546	13	428.9350	8.47590e-05	7.26676e-04
2023/01/30	18:38:54	ok	ok	428.5480	60.205	0.031823	19.24	62.721	10.345	52882864.055857	11	429.1101	7.42680e-05	3.42938e-04
2023/01/30	18:43:54	ok	ok	428.6400	60.187	0.031823	19.34	62.585	10.384	53560823.985772	12	429.2742	6.69916e-05	4.26567e-04
2023/01/30	18:48:54	ok	ok	428.5340	60.158	0.031823	19.34	62.606	10.388	54013901.443143	10	429.0582	7.35605e-05	2.89523e-04
2023/01/30	18:53:54	--	ok	428.4820	60.138	0.031823	19.36	62.608	10.398	53684376.835142	10	429.0673	7.01176e-05	2.47990e-04
2023/01/30	18:54:02	ok	ok	428.9960	60.278	0.031849	19.30	62.602	10.361	53004668.638275	12	429.5593	7.30074e-05	3.12091e-04
2023/01/30	18:59:01	ok	ok	428.8520	60.272	0.031849	19.30	62.695	10.377	50407709.999097	11	429.5999	6.60931e-05	4.53617e-04
2023/01/30	19:04:01	ok	ok	428.8260	60.262	0.031849	19.26	62.840	10.375	49271454.544475	13	429.2706	7.62167e-05	3.10865e-04
2023/01/30	19:09:01	ok	ok	428.8440	60.258	0.031849	19.29	62.672	10.365	47629200.212743	11	429.3374	7.16307e-05	2.44568e-04
2023/01/30	19:14:01	ok	ok	428.6740	60.221	0.031849	19.17	62.730	10.304	49398138.929251	10	429.3354	6.74431e-05	4.24257e-04
2023/01/30	19:19:01	ok	ok	428.5000	60.195	0.031849	19.10	62.878	10.287	47252414.838187	11	429.1009	7.35352e-05	3.18530e-04
2023/01/30	19:24:01	--	ok	428.4780	60.170	0.031849	19.02	62.992	10.254	50824221.034208	11	429.0562	7.18424e-05	2.54832e-04
2023/01/30	19:24:08	ok	ok	429.0760	60.283	0.031875	19.05	62.954	10.264	49823182.791850	9	429.6953	7.09584e-05	3.16761e-04
2023/01/30	19:29:08	ok	ok	429.1060	60.274	0.031875	18.96	62.963	10.215	47844311.908024	13	429.4351	7.67681e-05	3.66649e-04
2023/01/30	19:34:08	ok	ok	429.0040	60.269	0.031875	18.92	63.009	10.197	48256549.441724	10	429.4309	7.44166e-05	3.72820e-04
2023/01/30	19:39:08	ok	ok	428.8740	60.260	0.031875	18.91	63.050	10.195	46446770.812489	8	429.4339	7.09701e-05	2.55752e-04
2023/01/30	19:44:08	ok	ok	428.9480	60.248	0.031875	18.88	62.853	10.146	44715611.257100	10	429.3393	7.17615e-05	3.53405e-04
2023/01/30	19:49:08	ok	ok	428.7960	60.239	0.031875	18.93	62.873	10.183	45641672.024982	11	429.4260	6.68345e-05	4.20757e-04
2023/01/30	19:54:08	ok	ok	428.5820	60.212	0.031875	18.96	62.762	10.182	47569135.115768	12	429.1410	7.59339e-05	3.28745e-04
2023/01/30	19:59:08	ok	ok	428.8180	60.209	0.031875	18.96	62.887	10.203	45353364.506928	10	429.2318	7.00889e-05	2.68663e-04
2023/01/30	20:04:08	ok	ok	428.7380	60.180	0.031875	18.98	62.808	10.198	47330833.809525	11	429.2269	6.81261e-05	4.55774e-04
2023/01/30	20:09:08	ok	ok	428.6720	60.153	0.031875	18.96	62.910	10.206	43609566.385084	10	429.1137	7.01862e-05	2.46914e-04
2023/01/30	20:14:08	ok	ok	428.6820	60.134	0.031875	18.85	63.020	10.155	45927305.702853	11	428.9487	7.57341e-05	3.49089e-04
2023/01/30	20:19:08	--	ok	428.4600	60.113	0.031875	18.76	63.079	10.115	47680573.217611	11	429.0839	6.61596e-05	4.38097e-04
2023/01/30	20:19:15	ok	ok	428.9480	60.271	0.031903	18.75	63.037	10.100	51747960.239366	9	429.5238	7.31055e-05	2.86384e-04
2023/01/30	20:24:15	ok	ok	428.8300	60.253	0.031903	18.65	63.073	10.048	50408692.278035	11	429.4301	6.87074e-05	3.62693e-04
2023/01/30	20:29:15	ok	ok	428.7740	60.250	0.031903	18.59	63.171	10.027	49396534.828060	11	429.4202	6.81790e-05	4.15144e-04
2023/01/30	20:34:15	ok	ok	428.6860	60.231	0.031903	18.50	63.239	9.981	48826141.020804	11	429.3610	6.80413e-05	3.98556e-04
2023/01/30	20:39:15	ok	ok	428.6600	60.210	0.031903	18.50	63.252	9.983	50286551.759555	13	429.1971	7.08180e-05	3.61161e-04
2023/01/30	20:44:15	ok	ok	428.5980	60.193	0.031903	18.41	63.247	9.932	48403265.089681	11	429.0548	7.43596e-05	3.25314e-04
2023/01/30	20:49:15	--	ok	428.4420	60.153	0.031903	18.32	63.308	9.891	49898828.874073	11	429.2385	6.47829e-05	5.63097e-04
2023/01/30	20:49:23	ok	ok	428.9760	60.269	0.031931	18.25	63.330	9.854	49782439.725699	11	429.5160	7.48414e-05	2.97212e-04
2023/01/30	20:54:22	ok	ok	428.9520	60.269	0.031931	18.34	63.290	9.896	48782888.465971	11	429.6109	6.81364e-05	4.41475e-04
2023/01/30	20:59:22	ok	ok	428.9340	60.261	0.031931	18.30	63.284	9.871	47541019.751067	11	429.5409	6.86738e-05	4.04326e-04
2023/01/30	21:04:22	ok	ok	428.8140	60.258	0.031931	18.27	63.270	9.852	47718024.121265	11	429.4967	6.83045e-05	3.92086e-04
2023/01/30	21:09:22	ok	ok	428.7600	60.244	0.031931	18.20	63.267	9.811	46850753.148767	10	429.3853	7.01000e-05	4.10355e-04
2023/01/30	21:14:22	ok	ok	428.6800	60.241	0.031931	18.16	63.357	9.800	50112966.482532	10	429.3241	7.02516e-05	4.12286e-04
2023/01/30	21:19:22	ok	ok	428.6220	60.228	0.031931	18.10	63.380	9.771	47719443.284233	11	429.3347	6.71301e-05	4.53577e-04
2023/01/30	21:24:22	ok	ok	428.6280	60.208	0.031931	18.11	63.362	9.776	48670188.644040	11	429.2917	6.77342e-05	4.72644e-04
2023/01/30	21:29:22	ok	ok	428.5520	60.196	0.031931	18.07	63.322	9.745	47664398.760859	12	429.0682	7.52351e-05	3.24228e-04
2023/01/30	21:34:22	ok	ok	428.5340	60.163	0.031931	18.00	63.345	9.709	48267538.969490	10	429.0865	7.16734e-05	3.06256e-04
2023/01/30	21:39:22	--	ok	428.3700	60.172	0.031931	17.97	63.423	9.704	49709446.144343	12	428.9519	7.52315e-05	3.13176e-04
2023/01/30	21:39:29	ok	ok	429.2280	60.283	0.031963	18.00	63.354	9.710	54510422.949956	11	429.6599	7.39101e-05	2.92543e-04
2023/01/30	21:44:29	ok	ok	429.1500	60.269	0.031963	17.90	63.499	9.674	54785703.981809	11	429.5872	6.96105e-05	4.07005e-04
2023/01/30	21:49:29	ok	ok	429.1080	60.264	0.031963	17.88	63.409	9.651	55437606.610079	14	429.2020	8.44833e-05	4.99845e-04
2023/01/30	21:54:29	ok	ok	429.0200	60.258	0.031963	17.84	63.499	9.642	55929588.263456	10	429.3879	7.39846e-05	3.01260e-04
2023/01/30	21:59:29	ok	ok	429.0000	60.254	0.031963	17.84	63.426	9.631	52723872.845207	12	429.4127	7.18541e-05	3.88980e-04
2023/01/30	22:04:29	ok	ok	429.1580	60.266	0.031963	18.25	63.531	9.885	54909389.340393	11	429.5602	6.84158e-05	4.18676e-04
2023/01/30	22:09:29	ok	ok	429.1440	60.270	0.031963	18.58	63.645	10.094	57542156.221268	11	429.5907	6.79477e-05	4.03479e-04
2023/01/30	22:14:29	ok	ok	429.1420	60.274	0.031963	18.81	63.586	10.222	54342835.623698	10	429.5170	7.12026e-05	2.68305e-04
2023/01/30	22:19:29	ok	ok	429.1560	60.275	0.031963	18.95	63.565	10.303	59026817.724867	11	429.5747	6.82642e-05	3.73095e-04
2023/01/30	22:24:29	ok	ok	429.2660	60.273	0.031963	19.02	63.545	10.344	55310797.836514	12	429.5642	6.77459e-05	5.02788e-04
2023/01/30	22:29:29	ok	ok	429.2320	60.271	0.031963	19.12	63.432	10.385	56909748.244217	10	429.4501	7.07298e-05	2.68925e-04
2023/01/30	22:34:29	ok	ok	429.1580	60.270	0.031963	19.23	63.366	10.443	52100699.067500	10	429.4457	7.09053e-05	2.70328e-04
2023/01/30	22:39:30	ok	ok	429.0940	60.262	0.031963	19.30	63.343	10.484	56578287.420213	10	429.3386	7.31566e-05	3.09703e-04
2023/01/30	22:44:29	ok	ok	429.0200	60.254	0.031963	19.36	63.276	10.509	54172997.830982	9	429.3525	7.14198e-05	2.62431e-04
2023/01/30	22:49:29	ok	ok	428.9800	60.249	0.031963	19.39	63.239	10.519	55290500.110953	11	429.2749	7.35257e-05	3.21678e-04
2023/01/30	22:54:29	ok	ok	428.9540	60.241	0.031963	19.46	63.188	10.555	52629697.205082	12	429.3360	6.87060e-05	4.27879e-04
2023/01/30	22:59:29	ok	ok	428.9520	60.214	0.031963	19.49	63.084	10.555	49370975.538581	10	429.3633	6.52667e-05	4.76827e-04
2023/01/30	23:04:29	ok	ok	428.8080	60.213	0.031963	19.54	63.041	10.582	55677519.604338	10	429.3658	6.40583e-05	5.90465e-04
2023/01/30	23:09:29	ok	ok	428.8560	60.194	0.031963	19.57	63.075	10.606	51338850.777416	11	429.0918	7.35916e-05	3.05579e-04
2023/01/30	23:14:29	ok	ok	428.7120	60.161	0.031963	19.58	63.015	10.604	54553494.179871	11	429.1493	6.86642e-05	3.43713e-04
2023/01/30	23:19:29	ok	ok	428.6780	60.152	0.031963	19.60	62.954	10.602	51401017.797482	10	429.0801	7.01416e-05	2.61492e-04
2023/01/30	23:24:29	ok	ok	428.6480	60.125	0.031963	19.61	62.913	10.606	54467196.310342	11	429.0806	6.80984e-05	3.66770e-04
2023/01/30	23:29:29	ok	ok	428.6880	60.106	0.031963	19.61	62.860	10.597	51154259.662079	10	428.8467	7.57898e-05	2.99288e-04
2023/01/30	23:34:29	ok	ok	428.6420	60.093	0.031963	19.65	62.823	10.615	52289943.304097	10	429.0076	6.77208e-05	3.43763e-04
2023/01/30	23:39:29	ok	ok	428.5580	60.055	0.031963	19.64	62.800	10.603	52131199.131232	11	428.9392	6.77010e-05	3.73441e-04
2023/01/30	23:44:29	--	ok	428.4400	60.047	0.031963	19.65	62.812	10.613	52973588.355750	10	428.7720	7.31031e-05	2.98522e-04
2023/01/30	23:44:37	ok	ok	428.7980	60.267	0.031992	19.64	62.791	10.602	50300327.607159	10	429.3201	7.30076e-05	2.66414e-04
2023/01/30	23:49:36	ok	ok	428.7340	60.249	0.031992	19.65	62.759	10.604	46087410.108682	10	429.2152	7.41606e-05	2.65164e-04
2023/01/30	23:54:36	ok	ok	428.6680	60.226	0.031992	19.71	62.704	10.632	47754961.618369	10	429.2020	7.21484e-05	2.94884e-04
2023/01/30	23:59:36	ok	ok	428.6280	60.210	0.031992	19.67	62.721	10.608	49495496.002399	10	429.2808	6.69943e-05	3.91008e-04
2023/01/31	00:04:36	ok	ok	428.5220	60.187	0.031992	19.67	62.698	10.604	47002662.997199	9	429.0393	7.44549e-05	3.45736e-04
2023/01/31	00:09:36	--	ok	428.4400	60.159	0.031992	19.64	62.652	10.578	47873090.078562	10	429.1606	6.76797e-05	3.23849e-04
2023/01/31	00:09:43	ok	ok	429.0260	60.295	0.03202	19.63	62.608	10.562	48868321.267599	12	429.5673	7.34927e-05	3.78175e-04
2023/01/31	00:14:43	ok	ok	428.9300	60.287	0.03202	19.63	62.629	10.566	48902596.027427	9	429.4469	7.38425e-05	3.01207e-04
2023/01/31	00:19:43	ok	ok	428.7880	60.278	0.03202	19.63	62.597	10.561	47279925.953641	11	429.4291	7.24773e-05	2.23830e-04
2023/01/31	00:24:43	ok	ok	428.7780	60.273	0.03202	19.58	62.579	10.531	45431146.495660	8	429.5047	6.73090e-05	3.61920e-04
2023/01/31	00:29:43	ok	ok	428.7660	60.262	0.03202	19.63	62.512	10.546	48020978.329590	11	429.1806	7.84873e-05	4.46344e-04
2023/01/31	00:34:43	ok	ok	428.6820	60.247	0.03202	19.61	62.521	10.539	47194363.002162	11	429.1649	7.56255e-05	3.18817e-04
2023/01/31	00:39:43	ok	ok	428.5840	60.233	0.03202	19.58	62.461	10.511	48726999.588421	11	428.9514	8.15022e-05	5.81814e-04
2023/01/31	00:44:43	ok	ok	428.5760	60.210	0.03202	19.58	62.570	10.529	48209737.584872	9	429.2446	6.83892e-05	3.91700e-04
2023/01/31	00:49:43	ok	ok	428.6260	60.191	0.03202	19.61	62.402	10.519	47690619.734124	11	429.1682	7.01481e-05	3.52691e-04
2023/01/31	00:54:43	ok	ok	428.5180	60.161	0.03202	19.60	62.423	10.513	46400404.022478	10	429.0752	7.09477e-05	2.85436e-04
2023/01/31	00:59:43	--	ok	428.4380	60.132	0.03202	19.57	62.388	10.491	42127917.876809	10	429.0977	6.78563e-05	3.67578e-04
2023/01/31	00:59:51	ok	ok	428.9740	60.292	0.032049	19.61	62.361	10.512	50077528.405053	12	429.5258	7.45150e-05	3.50422e-04
2023/01/31	01:04:50	ok	ok	428.8960	60.287	0.032049	19.60	62.391	10.508	47527091.321070	12	429.2964	8.01280e-05	4.82933e-04
2023/01/31	01:09:50	ok	ok	428.7420	60.278	0.032049	19.61	62.402	10.519	46160494.742117	12	429.1518	8.28348e-05	5.83421e-04
2023/01/31	01:14:50	ok	ok	428.8740	60.276	0.032049	19.74	62.210	10.564	44382676.673420	11	429.3884	7.18194e-05	2.48242e-04
2023/01/31	01:19:50	ok	ok	428.8780	60.267	0.032049	19.84	62.150	10.615	46804949.148990	10	429.4661	6.75361e-05	3.83252e-04
2023/01/31	01:24:50	ok	ok	428.8020	60.264	0.032049	19.95	62.040	10.666	46422469.556923	9	429.4778	6.72847e-05	3.95870e-04
2023/01/31	01:29:50	ok	ok	428.6660	60.246	0.032049	19.97	62.022	10.675	51847151.640421	12	429.1712	7.75157e-05	4.21390e-04
2023/01/31	01:34:50	ok	ok	428.8660	60.234	0.032049	20.03	61.944	10.697	46610238.697048	12	429.2382	7.29114e-05	2.68615e-04
2023/01/31	01:39:50	ok	ok	428.7080	60.216	0.032049	20.09	61.924	10.737	44933654.826757	9	429.2471	7.13010e-05	2.71441e-04
2023/01/31	01:44:50	ok	ok	428.6100	60.188	0.032049	20.12	61.917	10.754	47795614.873571	10	429.1842	7.14186e-05	2.67310e-04
2023/01/31	01:49:50	--	ok	428.4820	60.149	0.032049	20.07	61.994	10.732	45491691.887672	10	429.1517	6.93030e-05	3.78022e-04
2023/01/31	01:49:57	ok	ok	429.0340	60.298	0.032075	20.04	61.967	10.709	46699948.665082	10	429.5563	7.45251e-05	2.90745e-04
2023/01/31	01:54:57	ok	ok	429.0320	60.288	0.032075	19.95	62.049	10.668	49249916.168510	10	429.4661	7.27853e-05	3.10992e-04
2023/01/31	01:59:57	ok	ok	428.7900	60.278	0.032075	19.94	62.017	10.654	46493286.614296	11	429.3235	7.54858e-05	3.36929e-04
2023/01/31	02:04:57	ok	ok	428.6880	60.271	0.032075	19.87	62.081	10.622	44899587.275158	12	429.3221	7.21008e-05	2.29537e-04
2023/01/31	02:09:57	ok	ok	428.6720	60.248	0.032075	19.85	62.016	10.601	45203658.281926	11	429.2678	7.27455e-05	2.63248e-04
2023/01/31	02:14:57	ok	ok	428.6680	60.224	0.032075	19.81	62.052	10.582	44755916.328828	9	429.1384	7.50183e-05	4.13044e-04
2023/01/31	02:19:58	ok	ok	428.6180	60.212	0.032075	19.80	62.058	10.573	46671213.337154	12	429.0905	7.59709e-05	3.47992e-04
2023/01/31	02:24:57	ok	ok	428.5100	60.180	0.032075	19.80	62.113	10.583	47800100.009934	10	429.0886	7.27307e-05	2.80248e-04
2023/01/31	02:29:57	--	ok	428.4960	60.157	0.032075	19.80	62.058	10.573	48153106.336481	10	429.2006	6.66444e-05	4.20301e-04
2023/01/31	02:30:05	ok	ok	428.9580	60.294	0.032101	19.77	62.066	10.558	52110189.563091	10	429.5189	7.25988e-05	2.72664e-04
2023/01/31	02:35:04	ok	ok	428.9220	60.291	0.032101	19.94	61.837	10.623	53242974.733152	9	429.5727	6.95967e-05	3.74869e-04
2023/01/31	02:40:04	ok	ok	428.8920	60.288	0.032101	20.05	61.788	10.686	49438901.490361	10	429.4854	7.13927e-05	2.84005e-04
2023/01/31	02:45:04	ok	ok	428.8500	60.278	0.032101	20.12	61.715	10.719	51883138.698936	10	429.5754	6.74511e-05	3.76953e-04
2023/01/31	02:50:04	ok	ok	428.8140	60.266	0.032101	20.16	61.688	10.739	52087454.325213	11	429.3184	7.53158e-05	2.99787e-04
2023/01/31	02:55:04	ok	ok	428.7580	60.262	0.032101	20.19	61.628	10.747	48811478.076141	11	429.4846	6.63114e-05	3.99169e-04
2023/01/31	03:00:05	ok	ok	428.6700	60.239	0.032101	20.24	61.563	10.763	47465568.416220	10	429.3601	7.03379e-05	2.77430e-04
2023/01/31	03:05:04	ok	ok	428.6160	60.205	0.032101	20.11	61.765	10.718	51640183.868190	12	429.3328	6.78365e-05	4.68082e-04
2023/01/31	03:10:04	ok	ok	428.5360	60.177	0.032101	20.04	61.820	10.684	49879198.974284	11	429.0858	7.30098e-05	3.26453e-04
2023/01/31	03:15:04	--	ok	428.4240	60.143	0.032101	20.03	61.828	10.677	49489896.624227	12	428.9863	7.54798e-05	3.36497e-04
2023/01/31	03:15:11	ok	ok	429.2080	60.297	0.03213	20.01	61.729	10.649	49946133.811923	10	429.5989	7.27047e-05	2.42186e-04
2023/01/31	03:20:11	ok	ok	429.2000	60.290	0.03213	19.98	61.759	10.638	46568060.785452	12	429.3729	7.74638e-05	3.72921e-04
2023/01/31	03:25:11	ok	ok	429.2180	60.290	0.03213	20.09	61.678	10.694	46408173.446928	11	429.4995	7.12088e-05	2.49232e-04
2023/01/31	03:30:11	ok	ok	429.2000	60.284	0.03213	20.19	61.651	10.751	47450327.850372	12	429.4652	7.16028e-05	2.56667e-04
2023/01/31	03:35:11	ok	ok	429.0620	60.272	0.03213	20.22	61.601	10.761	46617854.347019	10	429.4229	7.13920e-05	2.74772e-04
2023/01/31	03:40:11	ok	ok	429.0920	60.259	0.03213	20.29	61.549	10.795	45484648.809684	11	429.4577	6.72684e-05	4.25897e-04
2023/01/31	03:45:11	ok	ok	429.0260	60.252	0.03213	20.33	61.480	10.810	43862892.431676	11	429.4413	6.70560e-05	5.45414e-04
2023/01/31	03:50:11	ok	ok	428.9440	60.227	0.03213	20.38	61.489	10.839	45400650.417602	11	429.3028	7.21570e-05	2.46621e-04
2023/01/31	03:55:11	ok	ok	428.8800	60.189	0.03213	20.26	61.631	10.791	44997234.521670	12	429.2809	6.79077e-05	3.93719e-04
2023/01/31	04:00:11	ok	ok	428.7020	60.157	0.03213	20.21	61.578	10.747	44522613.627482	9	429.1576	7.15378e-05	2.26994e-04
2023/01/31	04:05:11	ok	ok	428.7160	60.131	0.03213	20.16	61.646	10.732	44632595.568203	12	429.0550	7.16251e-05	2.61530e-04
2023/01/31	04:10:11	ok	ok	428.5200	60.115	0.03213	20.16	61.595	10.723	46790017.641225	10	429.1767	6.40658e-05	5.33339e-04
2023/01/31	04:15:11	ok	ok	428.5540	60.086	0.03213	20.16	61.595	10.723	46221727.118924	11	428.9341	7.24080e-05	2.63630e-04
2023/01/31	04:20:11	ok	ok	428.6300	60.078	0.03213	20.31	61.390	10.776	45662378.940825	11	428.9283	7.28026e-05	2.99087e-04
2023/01/31	04:25:11	--	ok	428.4860	60.066	0.03213	20.38	61.404	10.824	46942622.607834	12	429.0346	6.64646e-05	4.44529e-04
2023/01/31	04:25:18	ok	ok	428.8020	60.264	0.032157	20.40	61.376	10.836	50964168.828554	10	429.4182	7.34657e-05	2.98178e-04
2023/01/31	04:30:18	ok	ok	428.8120	60.244	0.032157	20.43	61.381	10.855	53441251.674787	11	429.3405	7.21928e-05	2.81280e-04
2023/01/31	04:35:18	ok	ok	428.6680	60.220	0.032157	20.48	61.335	10.874	52748485.069246	13	429.3274	7.09939e-05	3.45234e-04
2023/01/31	04:40:18	ok	ok	428.6620	60.194	0.032157	20.52	61.312	10.895	50460717.347537	12	429.3436	6.81561e-05	4.47505e-04
2023/01/31	04:45:18	ok	ok	428.6280	60.176	0.032157	20.55	61.283	10.909	48138374.739260	11	429.0583	7.76345e-05	4.37569e-04
2023/01/31	04:50:18	--	ok	428.4860	60.152	0.032157	20.56	61.233	10.908	50456543.473683	12	429.0697	7.47820e-05	3.23332e-04
2023/01/31	04:50:25	ok	ok	429.0660	60.302	0.032183	20.59	61.219	10.926	51571777.979010	11	429.6333	7.46735e-05	2.65231e-04
2023/01/31	04:55:25	ok	ok	428.9140	60.284	0.032183	20.43	61.434	10.865	49819193.304004	10	429.5662	6.96306e-05	4.09045e-04
2023/01/31	05:00:25	ok	ok	428.7640	60.268	0.032183	20.38	61.416	10.826	52354985.974444	11	429.4857	6.85237e-05	3.35835e-04
2023/01/31	05:05:25	ok	ok	428.7760	60.241	0.032183	20.31	61.466	10.789	52208905.516236	8	429.3829	7.13474e-05	2.75371e-04
2023/01/31	05:10:25	ok	ok	428.7160	60.229	0.032183	20.28	61.471	10.773	53549909.937254	11	429.4176	6.65361e-05	4.28154e-04
2023/01/31	05:15:26	ok	ok	428.6500	60.213	0.032183	20.26	61.404	10.752	52554103.786199	12	429.0177	7.99730e-05	4.71595e-04
2023/01/31	05:20:25	ok	ok	428.6840	60.190	0.032183	20.40	61.228	10.810	55356637.032797	10	429.1417	7.36440e-05	3.20862e-04
2023/01/31	05:25:25	ok	ok	428.7460	60.147	0.032183	20.45	61.288	10.847	52093094.509842	11	429.3119	6.60947e-05	4.03763e-04
2023/01/31	05:30:25	ok	ok	428.6600	60.132	0.032183	20.58	61.193	10.913	54353505.755074	10	429.3565	6.27036e-05	6.84626e-04
2023/01/31	05:35:25	ok	ok	428.6000	60.118	0.032183	20.58	61.152	10.906	53655080.546227	10	429.1764	6.82815e-05	3.56974e-04
2023/01/31	05:40:25	ok	ok	428.5640	60.097	0.032183	20.62	61.189	10.938	52719092.885882	12	429.0877	7.03867e-05	3.68384e-04
2023/01/31	05:45:25	ok	ok	428.6000	60.072	0.032183	20.66	61.102	10.950	56949142.404128	10	429.1441	6.63953e-05	4.15997e-04
2023/01/31	05:50:25	--	ok	428.3940	60.059	0.032183	20.60	61.169	10.926	53565996.138345	10	429.0483	6.64618e-05	3.78847e-04
2023/01/31	05:50:32	ok	ok	429.0460	60.273	0.032214	20.62	61.125	10.926	54345071.984284	11	429.4952	7.41153e-05	2.70739e-04
2023/01/31	05:55:32	ok	ok	428.8160	60.252	0.032214	20.48	61.271	10.863	53484596.725785	10	429.3716	7.29827e-05	2.38123e-04
2023/01/31	06:00:32	ok	ok	428.8380	60.223	0.032214	20.39	61.289	10.812	56597267.753308	13	429.0292	8.29218e-05	6.66977e-04
2023/01/31	06:05:32	ok	ok	428.7180	60.201	0.032214	20.35	61.302	10.787	54224036.618614	8	429.2375	7.19720e-05	2.97662e-04
2023/01/31	06:10:32	ok	ok	428.6000	60.153	0.032214	20.28	61.353	10.753	51885289.565695	13	429.2929	6.65264e-05	5.97422e-04
2023/01/31	06:15:32	ok	ok	428.5500	60.129	0.032214	20.21	61.398	10.715	52431300.987326	11	429.1559	6.88039e-05	4.66021e-04
2023/01/31	06:20:32	ok	ok	428.5100	60.122	0.032214	20.32	61.244	10.760	52171072.627818	10	429.1642	6.79109e-05	3.92126e-04
2023/01/31	06:25:32	--	ok	428.4260	60.096	0.032214	20.43	61.137	10.812	54129279.465431	12	428.8951	7.77584e-05	4.88893e-04
2023/01/31	06:25:39	ok	ok	429.0640	60.294	0.032244	20.39	61.151	10.788	50199078.997994	11	429.5823	7.38131e-05	2.96944e-04
2023/01/31	06:30:38	ok	ok	428.9180	60.291	0.032244	20.43	61.146	10.814	45749808.832426	10	429.5147	7.22235e-05	2.86377e-04
2023/01/31	06:35:38	ok	ok	428.8640	60.274	0.032244	20.45	61.118	10.817	47038099.412389	10	429.6149	6.62040e-05	4.55925e-04
2023/01/31	06:40:38	ok	ok	428.8660	60.261	0.032244	20.46	61.097	10.822	49048344.539304	12	429.4054	7.32779e-05	2.51352e-04
2023/01/31	06:45:38	ok	ok	428.7520	60.227	0.032244	20.33	61.238	10.768	47367086.763102	13	429.2411	7.59364e-05	3.18232e-04
2023/01/31	06:50:38	ok	ok	428.6700	60.197	0.032244	20.25	61.233	10.713	47305940.648811	12	429.2482	7.07109e-05	3.03051e-04
2023/01/31	06:55:38	ok	ok	428.6380	60.181	0.032244	20.18	61.266	10.676	46212892.691304	11	429.3010	6.65677e-05	3.81257e-04
2023/01/31	07:00:38	ok	ok	428.5240	60.144	0.032244	20.14	61.260	10.648	48537305.453343	9	429.1180	7.11649e-05	2.80397e-04
2023/01/31	07:05:38	--	ok	428.4940	60.113	0.032244	20.09	61.338	10.635	44735777.387414	12	429.0395	7.27491e-05	3.16353e-04
2023/01/31	07:05:46	ok	ok	429.0620	60.289	0.032269	20.07	61.303	10.612	50702765.922360	10	429.5533	7.25605e-05	3.07234e-04
2023/01/31	07:10:45	ok	ok	428.9580	60.277	0.032269	20.07	61.312	10.614	50238299.784010	9	429.6055	6.68589e-05	4.32011e-04
2023/01/31	07:15:45	ok	ok	428.9100	60.265	0.032269	20.05	61.256	10.594	50420534.244675	9	429.4422	7.08946e-05	2.36276e-04
2023/01/31	07:20:45	ok	ok	428.8300	60.258	0.032269	20.21	61.100	10.663	51590439.980463	10	429.4030	7.20905e-05	2.71343e-04
2023/01/31	07:25:45	ok	ok	428.8220	60.248	0.032269	20.31	61.041	10.715	50513883.245408	10	429.3889	7.04941e-05	2.69585e-04
2023/01/31	07:30:45	ok	ok	428.8500	60.235	0.032269	20.38	61.019	10.756	51469463.945482	12	429.3788	7.03794e-05	4.14423e-04
2023/01/31	07:35:45	ok	ok	428.7560	60.226	0.032269	20.40	61.047	10.778	48349000.055819	10	429.4275	6.60434e-05	4.87197e-04
2023/01/31	07:40:45	ok	ok	428.6800	60.193	0.032269	20.42	60.986	10.777	50867684.652075	11	429.1917	7.38374e-05	3.29912e-04
2023/01/31	07:45:45	ok	ok	428.6520	60.148	0.032269	20.38	61.074	10.766	51506580.861635	11	429.2624	6.86424e-05	4.11418e-04
2023/01/31	07:50:45	ok	ok	428.5040	60.118	0.032269	20.25	61.115	10.693	50247148.553528	11	429.0207	7.46219e-05	3.08949e-04
2023/01/31	07:55:45	--	ok	428.4600	60.086	0.032269	20.08	61.283	10.617	49919117.022862	11	428.9446	7.46388e-05	2.84525e-04
2023/01/31	07:55:53	ok	ok	429.2040	60.284	0.032297	20.08	61.260	10.613	47074390.329926	9	429.4880	7.39723e-05	4.12091e-04
2023/01/31	08:00:52	ok	ok	428.9420	60.275	0.032297	20.04	61.192	10.575	43316052.230528	11	429.3984	7.31712e-05	2.90307e-04
2023/01/31	08:05:52	ok	ok	428.9040	60.259	0.032297	20.05	61.161	10.578	46080665.721431	9	429.4257	7.08582e-05	3.02473e-04
2023/01/31	08:10:52	ok	ok	428.9020	60.257	0.032297	20.12	61.097	10.611	45384837.187542	10	429.5463	6.56549e-05	4.73656e-04
2023/01/31	08:15:52	ok	ok	428.8340	60.239	0.032297	20.28	61.013	10.693	42692465.015121	10	429.3564	7.21657e-05	2.75159e-04
2023/01/31	08:20:52	ok	ok	428.7320	60.216	0.032297	20.33	60.981	10.723	47975031.730241	11	429.3907	6.94523e-05	4.07826e-04
2023/01/31	08:25:52	ok	ok	428.7580	60.208	0.032297	20.38	60.923	10.739	48044921.111074	10	429.4219	6.63985e-05	4.96344e-04
2023/01/31	08:30:52	ok	ok	428.8900	60.167	0.032297	20.42	60.932	10.767	45421905.652331	10	429.3034	7.03459e-05	3.11922e-04
2023/01/31	08:35:52	ok	ok	428.7560	60.148	0.032297	20.43	60.859	10.763	46818581.890274	9	429.2474	7.11907e-05	2.87655e-04
2023/01/31	08:40:52	ok	ok	428.7160	60.142	0.032297	20.46	60.832	10.775	49750069.577098	10	429.1557	7.31744e-05	2.89371e-04
2023/01/31	08:45:52	ok	ok	428.5080	60.116	0.032297	20.49	60.839	10.795	48071308.834990	10	429.2972	6.58831e-05	4.91838e-04
2023/01/31	08:50:52	ok	ok	428.6160	60.084	0.032297	20.36	60.996	10.742	47982438.438792	11	429.0098	7.34175e-05	2.74925e-04
2023/01/31	08:55:52	--	ok	428.4680	60.062	0.032297	20.31	61.082	10.722	47753499.033848	10	428.9271	7.39792e-05	3.31854e-04
2023/01/31	08:55:59	ok	ok	429.0380	60.258	0.032324	20.29	60.986	10.697	51090492.442613	11	429.4719	7.24644e-05	2.85061e-04
2023/01/31	09:00:59	ok	ok	428.8680	60.255	0.032324	20.42	60.912	10.764	48783601.124269	10	429.4016	7.40888e-05	2.87497e-04
2023/01/31	09:05:59	ok	ok	428.9600	60.248	0.032324	20.52	60.844	10.812	47933237.278623	11	429.5469	6.59420e-05	4.77461e-04
2023/01/31	09:10:59	ok	ok	429.0060	60.234	0.032324	20.55	60.890	10.839	46693840.375133	11	429.4900	6.69174e-05	3.91659e-04
2023/01/31	09:15:59	ok	ok	428.9200	60.210	0.032324	20.59	60.855	10.861	48952772.674565	11	429.2870	7.33443e-05	3.07494e-04
2023/01/31	09:20:59	ok	ok	428.8780	60.186	0.032324	20.63	60.821	10.882	48648748.882394	13	429.0505	8.20288e-05	5.82379e-04
2023/01/31	09:25:59	ok	ok	428.7620	60.163	0.032324	20.60	60.845	10.868	47488054.683360	10	429.2611	7.08597e-05	2.87014e-04
2023/01/31	09:30:59	ok	ok	428.5160	60.145	0.032324	20.65	60.855	10.897	49725645.598714	11	429.1099	7.56798e-05	3.93333e-04
2023/01/31	09:35:59	ok	ok	428.7240	60.114	0.032324	20.68	60.882	10.920	48603412.221403	9	429.1600	7.10407e-05	3.10143e-04
2023/01/31	09:40:59	ok	ok	428.6320	60.096	0.032324	20.72	60.867	10.943	47798543.534226	10	429.1455	7.03423e-05	3.05707e-04
2023/01/31	09:45:59	--	ok	428.3900	60.084	0.032324	20.75	60.807	10.951	50258049.695964	12	429.0023	7.39724e-05	3.71647e-04
2023/01/31	09:46:06	ok	ok	429.2020	60.300	0.032356	20.73	60.816	10.944	58661034.763918	11	429.6392	7.39274e-05	2.79352e-04
2023/01/31	09:51:06	ok	ok	429.1440	60.274	0.032356	20.65	60.983	10.920	54353332.497503	12	429.4216	7.81214e-05	3.80351e-04
2023/01/31	09:56:06	ok	ok	428.8140	60.257	0.032356	20.58	60.981	10.875	56880787.425448	9	429.5070	7.17097e-05	2.49536e-04
2023/01/31	10:01:06	ok	ok	429.0200	60.240	0.032356	20.60	60.974	10.891	53781061.764502	12	429.1815	8.14234e-05	7.55135e-04
2023/01/31	10:06:06	ok	ok	428.9420	60.224	0.032356	20.75	60.798	10.949	57986927.252879	10	429.3744	7.35926e-05	3.03403e-04
2023/01/31	10:11:06	ok	ok	428.7420	60.213	0.032356	20.82	60.789	10.992	54911276.078752	12	429.1667	8.01538e-05	9.14161e-04
2023/01/31	10:16:06	ok	ok	428.7560	60.197	0.032356	20.90	60.804	11.049	53357096.359289	11	429.2764	7.47767e-05	3.68921e-04
2023/01/31	10:21:06	ok	ok	428.7320	60.159	0.032356	20.94	60.780	11.072	55161017.805231	11	429.2726	7.28553e-05	2.83737e-04
2023/01/31	10:26:06	ok	ok	428.8260	60.143	0.032356	21.04	60.754	11.131	52033890.286405	12	429.2082	7.46600e-05	3.48591e-04
2023/01/31	10:31:06	ok	ok	428.7080	60.122	0.032356	21.04	60.795	11.139	53688227.268216	12	429.0546	7.74657e-05	3.93913e-04
2023/01/31	10:36:06	ok	ok	428.6360	60.097	0.032356	21.10	60.763	11.171	49385426.301124	11	429.2959	6.58578e-05	3.82040e-04
2023/01/31	10:41:06	ok	ok	428.5640	60.078	0.032356	21.13	60.726	11.183	51460933.111752	10	429.1513	6.98485e-05	2.73346e-04
2023/01/31	10:46:06	ok	ok	428.5240	60.074	0.032356	21.20	60.749	11.233	50120277.810869	11	429.0568	7.27235e-05	2.88571e-04
2023/01/31	10:51:06	--	ok	428.4360	60.060	0.032356	21.29	60.743	11.287	49774333.281548	11	429.0202	7.28794e-05	2.80797e-04
2023/01/31	10:51:14	ok	ok	428.9520	60.277	0.032384	21.31	60.717	11.300	47810333.471638	12	429.4221	8.12860e-05	5.63467e-04
2023/01/31	10:56:13	ok	ok	428.9340	60.256	0.032384	21.34	60.679	11.312	42048352.692366	9	429.5733	7.08633e-05	3.26134e-04
2023/01/31	11:01:13	ok	ok	428.8880	60.234	0.032384	21.40	60.763	11.364	44045958.796836	10	429.4860	7.18900e-05	2.89447e-04
2023/01/31	11:06:13	ok	ok	428.7940	60.206	0.032384	21.50	60.726	11.423	43557152.599282	10	429.4353	7.20668e-05	3.43271e-04
2023/01/31	11:11:13	ok	ok	428.7660	60.188	0.032384	21.57	60.729	11.469	41383678.587018	9	429.4355	6.97481e-05	2.71055e-04
2023/01/31	11:16:13	ok	ok	428.7240	60.161	0.032384	21.65	60.679	11.518	41573591.211203	10	429.6377	5.97778e-05	6.77385e-04
2023/01/31	11:21:13	ok	ok	428.7080	60.132	0.032384	21.72	60.768	11.581	42441511.522673	10	429.4652	6.49920e-05	4.35555e-04
2023/01/31	11:26:13	ok	ok	428.6320	60.114	0.032384	21.77	60.711	11.599	40910912.630678	12	429.0706	7.87597e-05	6.76009e-04
2023/01/31	11:31:13	ok	ok	428.5400	60.091	0.032384	21.87	60.761	11.675	41595857.692673	9	429.2169	7.10261e-05	2.59861e-04
2023/01/31	11:36:13	ok	ok	428.5200	60.078	0.032384	21.89	60.775	11.697	40670434.834236	9	429.1766	7.17702e-05	2.78645e-04
2023/01/31	11:41:13	ok	ok	428.5340	60.065	0.032384	21.98	60.800	11.758	39742089.047023	10	429.2386	6.56451e-05	3.86828e-04
2023/01/31	11:46:13	ok	ok	428.5480	60.056	0.032384	22.02	60.754	11.778	48450456.357391	10	429.1024	6.94002e-05	2.57527e-04
2023/01/31	11:51:13	--	ok	428.3620	60.049	0.032384	22.09	60.780	11.834	39240106.371633	10	428.8431	8.10292e-05	3.16734e-04
2023/01/31	11:51:20	ok	ok	429.0920	60.274	0.032418	22.12	60.761	11.848	43019103.365274	11	429.6819	7.18804e-05	2.92511e-04
2023/01/31	11:56:20	ok	ok	428.9400	60.242	0.032418	22.13	60.763	11.858	39012737.067546	9	429.6317	6.78070e-05	2.70497e-04
2023/01/31	12:01:20	ok	ok	428.8380	60.200	0.032418	22.21	60.768	11.908	42494348.504591	9	429.4235	7.69046e-05	3.17754e-04
2023/01/31	12:06:20	ok	ok	428.7600	60.099	0.032418	21.77	60.807	11.617	38908569.275072	11	429.2943	6.97272e-05	2.91900e-04
2023/01/31	12:11:20	ok	ok	428.7460	60.077	0.032418	21.54	60.800	11.465	41278562.989952	11	429.3106	6.46247e-05	4.81313e-04
2023/01/31	12:16:20	--	ok	428.4480	60.043	0.032418	21.36	60.798	11.343	42708114.853092	9	429.0761	7.04469e-05	2.89627e-04
2023/01/31	12:16:27	ok	ok	429.2540	60.251	0.032446	21.33	60.826	11.329	49320383.101107	12	429.5752	7.40646e-05	3.35904e-04
2023/01/31	12:21:27	ok	ok	429.0760	60.190	0.032446	21.21	60.987	11.285	44631503.949677	12	429.3664	7.59214e-05	4.25737e-04
2023/01/31	12:26:27	ok	ok	428.8400	60.165	0.032446	21.11	61.077	11.237	41508072.966233	10	429.3660	7.24570e-05	3.28431e-04
2023/01/31	12:31:27	ok	ok	428.8880	60.106	0.032446	21.01	61.132	11.182	42839628.353771	11	429.2762	7.13258e-05	2.77501e-04
2023/01/31	12:36:27	ok	ok	428.8400	60.095	0.032446	21.06	61.077	11.199	44643527.132136	12	429.2490	7.10828e-05	2.69397e-04
2023/01/31	12:41:27	ok	ok	428.6800	60.071	0.032446	21.04	61.160	11.206	46365938.072806	10	429.1980	7.01759e-05	2.62329e-04
2023/01/31	12:46:27	ok	ok	428.7040	60.044	0.032446	20.94	61.216	11.152	41945393.420997	9	429.1393	7.05519e-05	2.69827e-04
2023/01/31	12:51:27	ok	ok	428.6020	60.033	0.032446	20.93	61.289	11.157	44650301.586131	12	429.1500	6.68418e-05	4.10707e-04
2023/01/31	12:56:27	ok	ok	428.6080	60.027	0.032446	20.90	61.370	11.152	47351659.636190	11	428.9207	7.37015e-05	3.40112e-04
2023/01/31	13:01:27	ok	ok	428.5240	60.023	0.032446	20.93	61.375	11.172	47970009.736621	10	428.9759	7.00453e-05	2.75543e-04
2023/01/31	13:06:27	ok	ok	428.5440	60.019	0.032446	20.90	61.422	11.162	42102671.224891	12	428.7868	7.55262e-05	4.47825e-04
2023/01/31	13:11:27	--	ok	428.4740	60.014	0.032446	20.90	61.476	11.171	46844990.753177	12	428.7109	7.59905e-05	4.10832e-04
2023/01/31	13:11:35	ok	ok	429.0000	60.134	0.032473	20.94	61.421	11.189	50518574.358488	12	429.3933	7.21402e-05	3.09372e-04
2023/01/31	13:16:34	ok	ok	429.0000	60.091	0.032473	20.93	61.439	11.184	45499321.070390	11	429.1334	7.77852e-05	4.25284e-04
2023/01/31	13:21:34	ok	ok	428.7100	60.055	0.032473	20.86	61.489	11.146	43667389.847610	10	429.1166	7.41197e-05	3.59039e-04
2023/01/31	13:26:34	ok	ok	428.5300	60.045	0.032473	20.89	61.549	11.176	44251458.977814	11	429.2377	6.72246e-05	3.27008e-04
2023/01/31	13:31:34	--	ok	428.4420	60.038	0.032473	20.91	61.605	11.204	49366927.519101	10	428.9883	7.38203e-05	4.40704e-04
2023/01/31	13:31:42	ok	ok	429.0620	60.256	0.032502	20.90	61.614	11.197	52012552.337030	13	429.5962	7.53233e-05	3.13122e-04
2023/01/31	13:36:41	ok	ok	429.1680	60.214	0.032502	20.91	61.564	11.196	46281131.492758	9	429.6195	7.04678e-05	2.88242e-04
2023/01/31	13:41:41	ok	ok	429.2280	60.198	0.032502	20.91	61.660	11.214	44556342.692456	13	429.4032	7.61081e-05	3.47421e-04
2023/01/31	13:46:41	ok	ok	428.9220	60.143	0.032502	20.89	61.645	11.194	43634338.886860	12	429.4225	7.24286e-05	2.59989e-04
2023/01/31	13:51:41	ok	ok	429.0400	60.134	0.032502	20.93	61.704	11.232	47109104.396244	14	429.1610	8.13826e-05	7.16064e-04
2023/01/31	13:56:41	ok	ok	428.9820	60.091	0.032502	20.91	61.605	11.204	43893208.298813	11	429.3291	7.13523e-05	2.67229e-04
2023/01/31	14:01:41	ok	ok	428.7920	60.097	0.032502	20.94	61.729	11.245	44842341.663036	12	429.2081	7.54166e-05	3.49592e-04
2023/01/31	14:06:41	ok	ok	428.7660	60.079	0.032502	20.94	61.741	11.248	41323036.746057	12	429.1653	7.40769e-05	3.31021e-04
2023/01/31	14:11:41	ok	ok	428.6860	60.050	0.032502	20.93	61.866	11.262	41288003.820186	12	429.1383	7.21201e-05	2.98437e-04
2023/01/31	14:16:41	ok	ok	428.6060	60.036	0.032502	20.91	61.874	11.253	44826300.187592	11	428.9595	7.73315e-05	4.14438e-04
2023/01/31	14:21:41	--	ok	428.3860	60.029	0.032502	20.93	61.875	11.263	42947718.496390	12	428.9420	7.49271e-05	3.22803e-04
2023/01/31	14:21:48	ok	ok	429.1120	60.268	0.032533	20.96	61.871	11.280	46525948.251311	12	429.6895	7.31996e-05	3.14766e-04
2023/01/31	14:26:48	ok	ok	429.1640	60.226	0.032533	20.93	61.833	11.255	44016668.808278	9	429.6420	7.02737e-05	2.83965e-04
2023/01/31	14:31:48	ok	ok	428.9380	60.190	0.032533	20.91	61.906	11.258	45776760.582683	10	429.6537	6.70986e-05	3.78577e-04
2023/01/31	14:36:48	ok	ok	428.8820	60.185	0.032533	20.93	61.843	11.257	45698434.244078	13	429.3186	7.82301e-05	4.23286e-04
2023/01/31	14:41:48	ok	ok	428.9800	60.139	0.032533	20.91	62.022	11.279	42962978.421864	13	429.4968	6.80785e-05	3.76159e-04
2023/01/31	14:46:48	ok	ok	428.9280	60.115	0.032533	20.99	61.939	11.312	44799316.231538	11	429.3708	7.12591e-05	4.16575e-04
2023/01/31	14:51:48	ok	ok	428.6800	60.107	0.032533	21.01	62.040	11.348	40995585.624819	10	429.3777	6.95688e-05	2.73943e-04
2023/01/31	14:56:48	ok	ok	428.6540	60.086	0.032533	21.07	62.116	11.399	44174862.410466	10	429.4226	6.62852e-05	3.77506e-04
2023/01/31	15:01:48	ok	ok	428.7080	60.056	0.032533	21.11	62.155	11.436	43775129.308753	11	429.3144	6.80749e-05	3.86508e-04
2023/01/31	15:06:48	ok	ok	428.7540	60.051	0.032533	21.20	62.075	11.478	46895031.716914	13	429.1760	7.30279e-05	3.07021e-04
2023/01/31	15:11:48	ok	ok	428.5500	60.040	0.032533	21.23	62.090	11.498	43071339.668053	11	429.2867	6.60224e-05	4.30418e-04
2023/01/31	15:16:48	ok	ok	428.7260	60.036	0.032533	21.29	62.144	11.547	47722304.289311	11	429.0507	7.38469e-05	3.57030e-04
2023/01/31	15:21:48	ok	ok	428.7260	60.029	0.032533	21.24	62.113	11.513	44300736.869346	13	428.9722	7.50941e-05	3.63915e-04
2023/01/31	15:26:48	ok	ok	428.6080	60.020	0.032533	21.21	62.185	11.507	45638162.848169	10	429.0361	6.82540e-05	2.67366e-04
2023/01/31	15:31:48	ok	ok	428.5560	60.017	0.032533	21.14	62.159	11.456	44167928.640675	13	428.8540	7.44316e-05	3.11061e-04
2023/01/31	15:36:48	ok	ok	428.5920	60.014	0.032533	21.16	62.185	11.470	44773491.602140	12	428.8019	7.35340e-05	3.62885e-04
2023/01/31	15:41:48	--	ok	428.4180	60.011	0.032533	21.09	62.226	11.431	41514517.049154	12	428.6811	8.06089e-05	3.79935e-04
2023/01/31	15:41:56	ok	ok	429.0240	60.110	0.032563	21.11	62.196	11.443	48958690.209959	12	429.3224	7.66942e-05	4.26945e-04
2023/01/31	15:46:55	ok	ok	429.2580	60.077	0.032563	21.10	62.141	11.424	45429260.029529	14	429.1835	7.74405e-05	4.09397e-04
2023/01/31	15:51:55	ok	ok	428.7180	60.070	0.032563	21.07	62.210	11.416	45031903.697976	11	429.0502	7.95020e-05	6.44035e-04
2023/01/31	15:56:55	ok	ok	428.7960	60.039	0.032563	20.93	62.397	11.358	46284867.727392	9	429.1556	7.06046e-05	2.90892e-04
2023/01/31	16:01:55	ok	ok	428.6940	60.030	0.032563	20.78	62.615	11.296	44146208.504578	11	428.9907	7.37912e-05	3.45495e-04
2023/01/31	16:06:55	ok	ok	428.6200	60.022	0.032563	20.75	62.524	11.260	44730580.231870	12	428.8562	7.67491e-05	3.74235e-04
2023/01/31	16:11:55	--	ok	428.4680	60.018	0.032563	20.79	62.405	11.267	45502290.683552	10	428.9890	6.98839e-05	2.73680e-04
2023/01/31	16:12:02	ok	ok	429.0420	60.179	0.03259	20.79	62.425	11.270	45254573.718596	9	429.4813	7.40716e-05	3.29741e-04
2023/01/31	16:17:02	ok	ok	428.9560	60.153	0.03259	20.82	62.420	11.287	45578067.835926	13	429.4888	6.94237e-05	3.48416e-04
2023/01/31	16:22:02	ok	ok	428.8880	60.120	0.03259	20.78	62.446	11.265	44900226.196876	10	429.3482	7.27785e-05	3.06904e-04
2023/01/31	16:27:02	ok	ok	429.0220	60.080	0.03259	20.75	62.374	11.233	45402810.936936	12	429.2410	7.39869e-05	2.94879e-04
2023/01/31	16:32:02	ok	ok	428.8400	60.067	0.03259	20.70	62.507	11.229	43231182.598029	11	429.3780	6.61882e-05	3.66544e-04
2023/01/31	16:37:02	ok	ok	428.7800	60.043	0.03259	20.65	62.496	11.191	47798906.956923	12	429.0937	7.44293e-05	3.37152e-04
2023/01/31	16:42:02	ok	ok	428.6960	60.038	0.03259	20.63	62.461	11.176	46241097.387638	12	428.9313	7.93780e-05	4.80681e-04
2023/01/31	16:47:02	ok	ok	428.6940	60.029	0.03259	20.59	62.507	11.156	45335507.302340	11	429.0908	7.18136e-05	2.66474e-04
2023/01/31	16:52:02	ok	ok	428.6000	60.017	0.03259	20.50	62.631	11.121	47312453.908666	12	429.1086	6.61665e-05	5.63361e-04
2023/01/31	16:57:02	--	ok	428.4960	60.010	0.03259	20.33	62.727	11.029	49134362.674944	13	428.7705	7.61368e-05	3.78009e-04
2023/01/31	16:57:09	ok	ok	429.1100	60.165	0.032616	20.32	62.754	11.026	52712130.639812	13	429.2699	8.01043e-05	5.10060e-04
2023/01/31	17:02:09	ok	ok	429.0280	60.142	0.032616	20.25	62.831	10.993	52514818.251936	11	429.2854	7.43490e-05	3.23738e-04
2023/01/31	17:07:09	ok	ok	428.9540	60.107	0.032616	20.19	62.777	10.948	49827343.574700	12	429.3910	6.77955e-05	3.55634e-04
2023/01/31	17:12:09	ok	ok	428.9060	60.075	0.032616	20.11	62.827	10.902	49002648.662980	13	429.0799	7.72379e-05	3.74430e-04
2023/01/31	17:17:09	ok	ok	428.9280	60.048	0.032616	20.05	62.809	10.863	45957514.480815	14	429.0319	7.60140e-05	3.54931e-04
2023/01/31	17:22:09	ok	ok	428.8080	60.033	0.032616	19.97	62.914	10.829	48136920.523418	13	428.9775	7.61391e-05	3.66405e-04
2023/01/31	17:27:09	ok	ok	428.6860	60.024	0.032616	20.03	62.699	10.827	50052508.681764	10	428.9869	7.40609e-05	3.45124e-04
2023/01/31	17:32:09	ok	ok	428.7380	60.019	0.032616	20.07	62.634	10.843	50220751.923215	13	428.9749	7.38148e-05	3.32890e-04
2023/01/31	17:37:09	ok	ok	428.6080	60.013	0.032616	20.05	62.704	10.845	47738091.784071	10	429.0865	6.66611e-05	4.12936e-04
2023/01/31	17:42:09	ok	ok	428.5340	60.009	0.032616	20.09	62.763	10.882	50003318.062684	13	428.8261	7.62918e-05	3.08289e-04
2023/01/31	17:47:09	--	ok	428.4280	60.008	0.032616	20.08	62.625	10.850	46478680.223111	8	428.8759	7.25708e-05	3.00333e-04
2023/01/31	17:47:17	ok	ok	429.0180	60.186	0.032646	20.01	62.644	10.807	49867057.316601	11	429.5215	7.26881e-05	3.12812e-04
2023/01/31	17:52:16	ok	ok	429.1440	60.163	0.032646	20.07	62.686	10.852	49871986.272110	10	429.4579	7.17147e-05	2.61139e-04
2023/01/31	17:57:16	ok	ok	428.9920	60.136	0.032646	20.00	62.695	10.808	48792729.284696	11	429.4660	6.79260e-05	4.01715e-04
2023/01/31	18:02:16	ok	ok	428.8340	60.089	0.032646	19.87	62.721	10.731	48304253.851166	12	429.2190	7.47823e-05	3.05225e-04
2023/01/31	18:07:16	ok	ok	428.6320	60.072	0.032646	19.73	62.887	10.671	47747806.747528	9	429.1338	7.43453e-05	3.01555e-04
2023/01/31	18:12:16	ok	ok	428.7500	60.065	0.032646	19.64	62.928	10.625	45397587.360548	12	429.2189	6.89620e-05	3.77172e-04
2023/01/31	18:17:16	ok	ok	428.7640	60.047	0.032646	19.61	62.872	10.599	49448272.491277	12	429.1654	6.87408e-05	4.27321e-04
2023/01/31	18:22:16	ok	ok	428.5980	60.030	0.032646	19.49	62.937	10.530	44962328.215356	11	429.0019	7.26536e-05	2.78158e-04
2023/01/31	18:27:16	--	ok	428.4400	60.014	0.032646	19.50	62.876	10.528	49329476.336727	11	429.1031	6.71078e-05	4.01462e-04
2023/01/31	18:27:24	ok	ok	429.1660	60.249	0.032674	19.47	62.924	10.520	49670352.741757	11	429.6271	7.31522e-05	2.63839e-04
2023/01/31	18:32:23	ok	ok	429.2020	60.237	0.032674	19.42	62.947	10.489	46861689.619951	12	429.4966	7.50119e-05	3.03793e-04
2023/01/31	18:37:23	ok	ok	429.0020	60.217	0.032674	19.40	62.933	10.477	46802789.047477	14	429.1911	8.48424e-05	5.65965e-04
2023/01/31	18:42:23	ok	ok	429.0620	60.200	0.032674	19.47	62.795	10.498	48730679.011472	11	429.5034	7.11906e-05	2.27674e-04
2023/01/31	18:47:23	ok	ok	429.0140	60.195	0.032674	19.49	62.722	10.494	49889491.763315	12	429.4007	7.53130e-05	2.72290e-04
2023/01/31	18:52:23	ok	ok	428.9360	60.149	0.032674	19.49	62.704	10.491	48287340.197906	11	429.5557	6.67542e-05	3.95911e-04
2023/01/31	18:57:23	ok	ok	428.9780	60.141	0.032674	19.47	62.795	10.498	49102790.254429	12	429.3038	7.55544e-05	2.97367e-04
2023/01/31	19:02:23	ok	ok	428.8940	60.118	0.032674	19.46	62.846	10.498	47493773.376817	11	429.4401	6.68625e-05	3.80992e-04
2023/01/31	19:07:23	ok	ok	428.7560	60.093	0.032674	19.34	62.882	10.434	49530060.493135	11	429.3748	6.76612e-05	3.44068e-04
2023/01/31	19:12:23	ok	ok	428.8000	60.086	0.032674	19.23	63.098	10.399	49511691.839653	13	429.1188	7.57388e-05	3.35881e-04
2023/01/31	19:17:23	ok	ok	428.7660	60.051	0.032674	19.17	63.047	10.357	48785945.500681	11	429.1254	7.24256e-05	2.34275e-04
2023/01/31	19:22:23	--	ok	428.4440	60.048	0.032674	19.13	63.093	10.338	46913120.579368	11	429.2344	6.67858e-05	3.74349e-04
2023/01/31	19:22:31	ok	ok	429.2460	60.251	0.032703	19.12	63.029	10.319	48972790.825725	12	429.5129	8.12132e-05	5.57764e-04
2023/01/31	19:27:30	ok	ok	429.1620	60.244	0.032703	19.07	63.139	10.311	45130311.752282	10	429.6676	7.08650e-05	3.06899e-04
2023/01/31	19:32:30	ok	ok	429.1500	60.240	0.032703	19.01	63.233	10.285	45648950.558868	11	429.5931	7.19915e-05	2.79988e-04
2023/01/31	19:37:30	ok	ok	429.0820	60.217	0.032703	18.96	63.197	10.253	48529206.328321	11	429.4704	7.50703e-05	3.38243e-04
2023/01/31	19:42:30	ok	ok	428.9560	60.207	0.032703	18.92	63.178	10.224	44213705.220037	11	429.4810	7.22176e-05	2.82591e-04
2023/01/31	19:47:30	ok	ok	428.9380	60.173	0.032703	18.85	63.178	10.181	48683689.296167	11	429.4602	6.96683e-05	3.67412e-04
2023/01/31	19:52:30	ok	ok	428.9800	60.163	0.032703	18.79	63.212	10.153	48957028.980827	11	429.3437	7.37148e-05	2.82655e-04
2023/01/31	19:57:30	ok	ok	428.8440	60.150	0.032703	18.78	63.262	10.153	47302449.932730	12	429.4489	6.78675e-05	5.40074e-04
2023/01/31	20:02:30	ok	ok	428.8040	60.125	0.032703	18.69	63.313	10.110	49189223.621833	10	429.2043	7.49411e-05	3.66635e-04
2023/01/31	20:07:30	ok	ok	428.8180	60.104	0.032703	18.67	63.244	10.083	45007268.106425	11	429.3307	6.66965e-05	4.50690e-04
2023/01/31	20:12:30	ok	ok	428.7280	60.079	0.032703	18.64	63.389	10.088	46991613.517533	12	429.1077	7.60529e-05	3.02483e-04
2023/01/31	20:17:30	ok	ok	428.5660	60.090	0.032703	18.56	63.345	10.038	45809662.488964	13	428.9199	8.21197e-05	5.48719e-04
2023/01/31	20:22:30	ok	ok	428.5520	60.057	0.032703	18.54	63.320	10.017	46398354.438349	12	429.0265	7.66546e-05	3.49145e-04
2023/01/31	20:27:30	ok	ok	428.6300	60.049	0.032703	18.47	63.395	9.988	44946956.847097	11	429.2670	6.39894e-05	6.07265e-04
2023/01/31	20:32:30	ok	ok	428.6240	60.027	0.032703	18.42	63.389	9.962	42564999.478654	10	429.0949	6.96314e-05	3.70090e-04
2023/01/31	20:37:31	--	ok	428.4540	60.020	0.032703	18.37	63.400	9.930	46259692.956604	13	428.8178	7.82132e-05	8.01343e-04
2023/01/31	20:37:38	ok	ok	429.1900	60.245	0.03273	18.35	63.441	9.929	47075423.981664	13	429.3689	8.41456e-05	5.37511e-04
2023/01/31	20:42:38	ok	ok	429.1580	60.234	0.03273	18.38	63.340	9.929	47507085.469153	10	429.4871	7.61303e-05	3.33093e-04
2023/01/31	20:47:38	ok	ok	429.1600	60.221	0.03273	18.31	63.359	9.891	47915525.423076	10	429.4752	7.47495e-05	2.66353e-04
2023/01/31	20:52:38	ok	ok	429.0080	60.215	0.03273	18.30	63.326	9.878	45378218.438079	12	429.5539	6.93202e-05	4.44976e-04
2023/01/31	20:57:38	ok	ok	429.1820	60.205	0.03273	18.28	63.398	9.880	46705387.728232	11	429.5924	6.71744e-05	4.51904e-04
2023/01/31	21:02:38	ok	ok	429.0640	60.193	0.03273	18.21	63.334	9.829	45396659.511623	11	429.3964	7.25132e-05	2.83160e-04
2023/01/31	21:07:38	ok	ok	429.0260	60.178	0.03273	18.24	63.435	9.861	48298275.179798	11	429.2501	7.76708e-05	4.00279e-04
2023/01/31	21:12:38	ok	ok	429.0580	60.164	0.03273	18.21	63.377	9.836	43707693.535623	13	429.2262	7.73765e-05	3.00590e-04
2023/01/31	21:17:38	ok	ok	428.9020	60.154	0.03273	18.18	63.381	9.820	50289445.784866	13	429.2009	7.75400e-05	2.92932e-04
2023/01/31	21:22:38	ok	ok	428.8940	60.127	0.03273	18.17	63.391	9.813	48236892.266812	10	429.3724	6.94382e-05	3.95758e-04
2023/01/31	21:27:38	ok	ok	428.9100	60.122	0.03273	18.13	63.449	9.797	44778948.661948	12	429.1394	7.64026e-05	3.42789e-04
2023/01/31	21:32:38	ok	ok	428.8540	60.104	0.03273	18.11	63.458	9.791	46346896.195142	11	429.0815	7.80683e-05	3.29410e-04
2023/01/31	21:37:38	ok	ok	428.8580	60.093	0.03273	18.10	63.444	9.781	45504746.705478	9	429.1198	7.51953e-05	2.79192e-04
2023/01/31	21:42:38	ok	ok	428.6980	60.079	0.03273	18.08	63.441	9.771	45184465.055536	13	429.0518	7.68469e-05	3.38131e-04
2023/01/31	21:47:38	ok	ok	428.6100	60.072	0.03273	18.08	63.345	9.757	47935169.561671	11	429.0839	7.43153e-05	2.75692e-04
2023/01/31	21:52:38	ok	ok	428.6720	60.040	0.03273	18.06	63.404	9.750	46663071.270688	12	429.1744	7.00639e-05	4.09453e-04
2023/01/31	21:57:38	ok	ok	428.5960	60.038	0.03273	18.03	63.421	9.736	46218584.618019	11	429.1715	6.72021e-05	4.44367e-04
2023/01/31	22:02:38	ok	ok	428.5320	60.023	0.03273	17.97	63.487	9.714	46272884.382651	11	429.1227	6.82789e-05	3.81775e-04
2023/01/31	22:07:38	ok	ok	428.5860	60.071	0.03273	18.44	63.560	9.996	47314848.624437	13	429.0303	7.68931e-05	3.24589e-04
2023/01/31	22:12:38	ok	ok	428.7660	60.079	0.03273	18.74	63.670	10.192	50456821.232082	11	429.3190	6.70061e-05	3.88154e-04
2023/01/31	22:17:38	ok	ok	428.7540	60.084	0.03273	18.93	63.624	10.304	51418578.612272	11	429.1575	7.40598e-05	3.31236e-04
2023/01/31	22:22:38	ok	ok	428.8300	60.087	0.03273	19.13	63.560	10.415	48227647.769155	11	429.3774	6.53433e-05	4.21113e-04
2023/01/31	22:27:38	ok	ok	428.7680	60.087	0.03273	19.24	63.514	10.476	51915649.076198	10	429.1695	7.43844e-05	3.29163e-04
2023/01/31	22:32:38	ok	ok	428.8200	60.071	0.03273	19.32	63.462	10.514	47285592.762244	12	429.1459	7.50665e-05	3.37977e-04
2023/01/31	22:37:38	ok	ok	428.7360	60.073	0.03273	19.40	63.412	10.556	46003357.452252	12	429.2892	6.79310e-05	3.65060e-04
2023/01/31	22:42:38	ok	ok	428.7520	60.071	0.03273	19.49	63.308	10.592	43895915.110913	13	428.9997	7.70621e-05	6.99828e-04
2023/01/31	22:47:38	ok	ok	428.6440	60.060	0.03273	19.54	63.307	10.627	46438615.189117	11	429.2475	6.90040e-05	3.58482e-04
2023/01/31	22:52:38	ok	ok	428.6660	60.064	0.03273	19.63	63.224	10.666	46644728.637406	10	429.1374	7.27292e-05	2.93766e-04
2023/01/31	22:57:38	ok	ok	428.6640	60.052	0.03273	19.61	63.198	10.654	45791102.938983	11	429.2400	6.73939e-05	3.33048e-04
2023/01/31	23:02:38	ok	ok	428.7020	60.050	0.03273	19.68	63.148	10.689	44554359.497785	8	429.1817	7.11322e-05	2.18031e-04
2023/01/31	23:07:38	ok	ok	428.5600	60.051	0.03273	19.75	63.125	10.728	45786110.429378	11	429.0987	7.25615e-05	2.43510e-04
2023/01/31	23:12:38	ok	ok	428.7180	60.045	0.03273	19.77	63.055	10.726	45706712.165674	13	429.0144	7.50003e-05	3.51190e-04
2023/01/31	23:17:38	ok	ok	428.6880	60.036	0.03273	19.78	63.024	10.730	47312075.854294	11	429.1332	6.96068e-05	3.42849e-04
2023/01/31	23:22:38	ok	ok	428.6520	60.032	0.03273	19.81	62.995	10.743	45634239.961054	13	428.7227	8.49421e-05	8.84631e-04
2023/01/31	23:27:38	ok	ok	428.6260	60.029	0.03273	19.82	62.968	10.747	49830583.570030	10	428.9921	7.35519e-05	2.74650e-04
2023/01/31	23:32:38	--	ok	428.4900	60.023	0.03273	19.87	62.910	10.764	47367448.690576	10	429.0275	7.09101e-05	2.73351e-04
2023/01/31	23:32:45	ok	ok	429.1660	60.237	0.032756	19.87	62.899	10.762	58832371.722167	9	429.5513	7.29236e-05	2.58074e-04
2023/01/31	23:37:45	ok	ok	429.0420	60.214	0.032756	19.88	62.869	10.765	57980817.812555	9	429.5622	6.86870e-05	3.30240e-04
2023/01/31	23:42:45	ok	ok	428.9300	60.195	0.032756	19.87	62.890	10.760	61701708.378262	10	429.4457	7.21194e-05	4.32836e-04
2023/01/31	23:47:45	ok	ok	428.9940	60.172	0.032756	19.88	62.817	10.756	60961565.543947	12	429.5308	6.78628e-05	4.00628e-04
2023/01/31	23:52:45	ok	ok	428.9780	60.163	0.032756	19.87	62.814	10.747	59075317.415221	12	429.3839	7.12294e-05	2.90756e-04
2023/01/31	23:57:45	ok	ok	428.9800	60.146	0.032756	19.87	62.762	10.738	60641803.797825	9	429.5175	6.50921e-05	5.30473e-04
2023/02/01	00:02:45	ok	ok	428.9420	60.132	0.032756	19.88	62.763	10.747	57589390.480707	11	429.3308	7.16394e-05	2.35881e-04
2023/02/01	00:07:45	ok	ok	428.8620	60.116	0.032756	19.91	62.757	10.763	57963630.501816	10	429.2659	7.18422e-05	2.78961e-04
2023/02/01	00:12:45	ok	ok	428.7840	60.092	0.032756	19.92	62.707	10.764	60244831.986703	11	429.1571	7.52935e-05	3.16978e-04
2023/02/01	00:17:45	ok	ok	428.7480	60.084	0.032756	19.85	62.654	10.710	62306604.622861	9	429.1986	7.23765e-05	2.58525e-04
2023/02/01	00:22:45	ok	ok	428.7500	60.069	0.032756	19.85	62.643	10.708	60409750.789834	10	429.1887	7.14145e-05	2.63487e-04
2023/02/01	00:27:45	ok	ok	428.7060	60.059	0.032756	19.89	62.606	10.729	58260527.659341	10	429.1437	7.24740e-05	2.82132e-04
2023/02/01	00:32:45	ok	ok	428.6940	60.051	0.032756	19.87	62.644	10.718	57324550.127398	11	429.0868	7.31472e-05	2.64149e-04
2023/02/01	00:37:45	ok	ok	428.6680	60.041	0.032756	19.88	62.625	10.723	60535665.878323	12	429.0212	7.43894e-05	3.03949e-04
2023/02/01	00:42:45	ok	ok	428.5420	60.036	0.032756	19.91	62.512	10.721	60937537.707226	12	429.0686	7.11835e-05	3.81845e-04
2023/02/01	00:47:45	ok	ok	428.5860	60.034	0.032756	19.91	62.480	10.715	65158137.229107	11	429.0078	7.36306e-05	2.97013e-04
2023/02/01	00:52:45	ok	ok	428.5640	60.026	0.032756	19.91	62.448	10.710	61461828.637472	10	429.0227	7.07403e-05	2.78241e-04
2023/02/01	00:57:45	ok	ok	428.5700	60.021	0.032756	19.88	62.423	10.689	64411777.997240	10	428.9627	7.28884e-05	2.97647e-04
2023/02/01	01:02:45	ok	ok	428.5600	60.023	0.032756	19.91	62.351	10.693	64492071.255600	11	428.9567	7.22168e-05	2.51519e-04
2023/02/01	01:07:45	--	ok	428.4840	60.017	0.032756	19.89	62.373	10.689	62541183.519434	12	428.9074	7.15673e-05	3.84878e-04
2023/02/01	01:07:53	ok	ok	429.0840	60.196	0.032782	19.89	62.350	10.685	62213336.360349	11	429.4028	7.45449e-05	2.85373e-04
2023/02/01	01:12:52	ok	ok	429.0680	60.171	0.032782	19.88	62.359	10.678	59768931.085408	9	429.3986	7.24357e-05	2.77901e-04
2023/02/01	01:17:52	ok	ok	428.9900	60.144	0.032782	19.89	62.329	10.681	55773446.577476	12	429.2948	7.38100e-05	3.27855e-04
2023/02/01	01:22:52	ok	ok	428.8600	60.123	0.032782	19.88	62.286	10.665	54722573.864580	10	429.2157	7.41038e-05	4.38323e-04
2023/02/01	01:27:52	ok	ok	428.8940	60.110	0.032782	19.88	62.327	10.672	59284585.022780	10	429.2207	7.34327e-05	2.46720e-04
2023/02/01	01:32:52	ok	ok	428.7580	60.097	0.032782	19.87	62.251	10.651	57375171.039126	10	429.1937	7.35620e-05	2.67941e-04
2023/02/01	01:37:52	ok	ok	428.7220	60.078	0.032782	19.84	62.255	10.633	54282474.053994	9	429.1923	7.22819e-05	2.76744e-04
2023/02/01	01:42:52	ok	ok	428.6460	60.063	0.032782	19.88	62.242	10.658	56099454.237107	12	429.1051	7.46533e-05	3.08248e-04
2023/02/01	01:47:52	ok	ok	428.6280	60.055	0.032782	19.85	62.205	10.633	56630674.848183	8	429.1606	7.15468e-05	2.09976e-04
2023/02/01	01:52:52	--	ok	428.4820	60.052	0.032782	19.85	62.196	10.632	53717199.362029	10	429.0488	7.35126e-05	2.77970e-04
2023/02/01	01:52:59	ok	ok	429.0960	60.265	0.032809	19.84	62.203	10.625	54579578.316146	8	429.7145	7.02132e-05	2.29393e-04
2023/02/01	01:57:59	ok	ok	429.0840	60.247	0.032809	19.87	62.167	10.637	53133093.407295	11	429.7798	6.50689e-05	4.94214e-04
2023/02/01	02:02:59	ok	ok	429.0160	60.242	0.032809	19.87	62.112	10.627	56035347.637494	10	429.6258	6.98441e-05	4.12099e-04
2023/02/01	02:07:59	ok	ok	428.9940	60.221	0.032809	19.84	62.130	10.612	54935236.926503	11	429.4399	7.50867e-05	3.00197e-04
2023/02/01	02:12:59	ok	ok	428.8660	60.203	0.032809	19.85	62.080	10.612	53556658.966810	11	429.3059	7.94349e-05	4.36652e-04
2023/02/01	02:17:59	ok	ok	428.9080	60.195	0.032809	19.87	62.058	10.618	52640383.185478	12	429.2306	7.95152e-05	4.83952e-04
2023/02/01	02:22:59	ok	ok	428.8860	60.186	0.032809	19.88	61.985	10.614	51581371.414348	10	429.3487	7.47682e-05	2.97338e-04
2023/02/01	02:27:59	ok	ok	428.9280	60.168	0.032809	19.85	62.057	10.608	50622278.114245	12	429.5230	6.68246e-05	4.47859e-04
2023/02/01	02:32:59	ok	ok	428.7780	60.157	0.032809	19.87	61.985	10.606	55982037.698328	10	429.2962	7.47543e-05	3.25091e-04
2023/02/01	02:37:59	ok	ok	428.8820	60.139	0.032809	19.88	61.933	10.605	55522420.934641	11	429.2683	7.42474e-05	3.26685e-04
2023/02/01	02:42:59	ok	ok	428.9560	60.130	0.032809	19.88	61.915	10.602	57262018.082157	10	429.3266	7.16286e-05	2.32846e-04
2023/02/01	02:47:59	ok	ok	428.8380	60.106	0.032809	19.84	61.874	10.568	51098765.216160	10	429.2707	7.15805e-05	2.76508e-04
2023/02/01	02:52:59	ok	ok	428.8400	60.090	0.032809	19.81	61.880	10.553	53824974.091342	12	429.2554	7.07892e-05	2.50309e-04
2023/02/01	02:57:59	ok	ok	428.7860	60.078	0.032809	19.85	61.888	10.579	50533645.388758	11	429.1907	7.24554e-05	2.82767e-04
2023/02/01	03:02:59	ok	ok	428.7680	60.076	0.032809	19.87	61.866	10.585	51145201.796892	12	429.0728	7.66522e-05	3.52552e-04
2023/02/01	03:07:59	ok	ok	428.7500	60.062	0.032809	19.82	61.842	10.555	49189877.115878	11	429.0494	7.48482e-05	2.90217e-04
2023/02/01	03:12:59	ok	ok	428.7260	60.047	0.032809	19.80	61.793	10.528	49332654.812189	11	428.9853	7.66632e-05	3.18616e-04
2023/02/01	03:17:59	ok	ok	428.5580	60.044	0.032809	19.85	61.811	10.566	50331772.680208	10	429.0635	7.34078e-05	2.78271e-04
2023/02/01	03:22:59	--	ok	428.4840	60.030	0.032809	19.81	61.752	10.531	53203730.261060	8	429.0031	7.44420e-05	3.01598e-04
2023/02/01	03:23:09	ok	ok	429.1500	60.228	0.032835	19.81	61.733	10.528	57287752.700069	12	429.5358	7.47357e-05	3.17766e-04
2023/02/01	03:28:06	ok	ok	428.9880	60.227	0.032835	19.87	61.773	10.569	53132170.809190	10	429.6549	6.62823e-05	3.74477e-04
2023/02/01	03:33:06	ok	ok	428.9160	60.208	0.032835	19.81	61.711	10.524	53994723.195751	10	429.4530	7.38382e-05	2.47133e-04
2023/02/01	03:38:06	ok	ok	428.9820	60.189	0.032835	19.82	61.714	10.533	55767004.440348	8	429.4151	7.46065e-05	2.50651e-04
2023/02/01	03:43:06	ok	ok	428.9300	60.174	0.032835	19.80	61.645	10.503	52156395.534159	8	429.4608	7.09690e-05	2.21532e-04
2023/02/01	03:48:06	ok	ok	428.8140	60.170	0.032835	19.81	61.700	10.522	47701960.977778	10	429.3762	7.27985e-05	2.72880e-04
2023/02/01	03:53:06	ok	ok	428.7800	60.141	0.032835	19.80	61.677	10.508	53093342.438444	9	429.3946	7.00251e-05	2.51783e-04
2023/02/01	03:58:06	ok	ok	428.7640	60.134	0.032835	19.80	61.633	10.501	52792404.155148	12	429.3719	7.06115e-05	3.57777e-04
2023/02/01	04:03:06	ok	ok	428.7860	60.121	0.032835	19.81	61.636	10.511	49268238.454406	12	429.3444	6.98805e-05	5.08940e-04
2023/02/01	04:08:06	ok	ok	428.8580	60.104	0.032835	19.81	61.595	10.504	52418163.323950	11	429.3652	6.88773e-05	3.86920e-04
2023/02/01	04:13:06	ok	ok	428.7040	60.099	0.032835	19.78	61.622	10.491	51844552.099075	8	429.2622	7.11665e-05	3.10805e-04
2023/02/01	04:18:06	ok	ok	428.8000	60.088	0.032835	19.80	61.604	10.496	51642519.805325	11	429.1706	7.34130e-05	3.30881e-04
2023/02/01	04:23:06	ok	ok	428.7900	60.068	0.032835	19.80	61.581	10.492	54249685.846086	8	429.4087	6.46360e-05	5.37620e-04
2023/02/01	04:28:06	ok	ok	428.8080	60.057	0.032835	19.75	61.585	10.467	55113147.599662	11	429.1308	7.34078e-05	2.86809e-04
2023/02/01	04:33:06	ok	ok	428.7360	60.049	0.032835	19.80	61.540	10.485	53624110.190575	8	429.1097	7.25656e-05	2.50363e-04
2023/02/01	04:38:06	ok	ok	428.6600	60.041	0.032835	19.75	61.532	10.457	50370120.401377	10	429.0524	7.35976e-05	3.27175e-04
2023/02/01	04:43:06	ok	ok	428.6080	60.036	0.032835	19.77	61.503	10.462	51777741.237425	10	428.9575	7.63862e-05	3.58175e-04
2023/02/01	04:48:06	ok	ok	428.6640	60.033	0.032835	19.75	61.521	10.456	49438078.364574	10	428.9991	7.34558e-05	2.49678e-04
2023/02/01	04:53:06	--	ok	428.3800	60.025	0.032835	19.74	61.530	10.449	51472973.874547	9	428.9841	7.23466e-05	2.79775e-04
2023/02/01	04:53:13	ok	ok	429.2460	60.252	0.032867	19.73	61.476	10.432	57075025.514461	11	429.6444	7.37211e-05	2.86689e-04
2023/02/01	04:58:13	ok	ok	429.3020	60.239	0.032867	19.71	61.462	10.421	51831336.174660	11	429.5426	7.38459e-05	3.47891e-04
2023/02/01	05:03:13	ok	ok	429.0300	60.223	0.032867	19.73	61.486	10.433	51818928.602429	11	429.5307	7.32037e-05	2.38224e-04
2023/02/01	05:08:13	ok	ok	429.0320	60.211	0.032867	19.71	61.453	10.420	51513355.543643	10	429.6052	6.84378e-05	3.27836e-04
2023/02/01	05:13:13	ok	ok	428.9760	60.196	0.032867	19.70	61.471	10.413	55439640.135848	11	429.1242	8.57216e-05	8.41065e-04
2023/02/01	05:18:13	ok	ok	429.1660	60.197	0.032867	19.73	61.434	10.425	50861919.645962	12	429.3695	7.62909e-05	3.59492e-04
2023/02/01	05:23:13	ok	ok	429.0360	60.161	0.032867	19.71	61.399	10.410	53774254.716140	11	429.0964	8.41958e-05	6.89822e-04
2023/02/01	05:28:13	ok	ok	428.7840	60.159	0.032867	19.71	61.421	10.414	51801862.071672	10	429.3931	7.22786e-05	2.96402e-04
2023/02/01	05:33:13	ok	ok	428.8380	60.147	0.032867	19.71	61.379	10.407	52817592.853366	9	429.5135	6.65268e-05	3.64602e-04
2023/02/01	05:38:13	ok	ok	428.8500	60.139	0.032867	19.71	61.335	10.400	52972565.629516	10	429.2921	7.32859e-05	4.85397e-04
2023/02/01	05:43:13	ok	ok	428.7120	60.117	0.032867	19.70	61.321	10.388	50858474.083410	9	429.3148	7.05565e-05	2.39338e-04
2023/02/01	05:48:13	ok	ok	428.6780	60.106	0.032867	19.68	61.352	10.385	53921021.317512	10	429.4011	6.65976e-05	4.33343e-04
2023/02/01	05:53:13	ok	ok	428.6460	60.089	0.032867	19.67	61.276	10.364	52414006.600681	7	429.1567	7.54544e-05	3.24781e-04
2023/02/01	05:58:13	ok	ok	428.6160	60.073	0.032867	19.64	61.347	10.358	51935545.789549	11	428.9917	8.02520e-05	4.82233e-04
2023/02/01	06:03:13	ok	ok	428.6040	60.066	0.032867	19.64	61.303	10.350	50375498.668659	9	429.2059	7.08241e-05	2.36314e-04
2023/02/01	06:08:13	ok	ok	428.6020	60.061	0.032867	19.64	61.312	10.352	52809537.546260	9	429.2594	6.77246e-05	4.33726e-04
2023/02/01	06:13:13	ok	ok	428.6220	60.051	0.032867	19.57	61.335	10.314	53135868.618973	11	429.0551	7.45411e-05	2.72928e-04
2023/02/01	06:18:13	ok	ok	428.5400	60.037	0.032867	19.60	61.297	10.323	51722989.688245	10	429.0770	7.28054e-05	3.00122e-04
2023/02/01	06:23:13	ok	ok	428.5100	60.033	0.032867	19.56	61.292	10.297	52582867.809836	9	429.0827	7.08699e-05	3.17391e-04
2023/02/01	06:28:13	ok	ok	428.5940	60.030	0.032867	19.56	61.334	10.304	53845046.098187	7	428.9596	7.55387e-05	4.00268e-04
2023/02/01	06:33:13	ok	ok	428.5480	60.019	0.032867	19.54	61.266	10.284	56509304.738676	10	428.9775	7.35292e-05	2.58272e-04
2023/02/01	06:38:13	ok	ok	428.5820	60.019	0.032867	19.50	61.260	10.258	54201294.147902	11	429.0346	6.93742e-05	3.98172e-04
2023/02/01	06:43:13	--	ok	428.4200	60.013	0.032867	19.49	61.260	10.250	51654080.455549	12	428.9244	7.26282e-05	2.42315e-04
2023/02/01	06:43:20	ok	ok	429.0820	60.208	0.032896	19.50	61.196	10.247	58636655.125865	10	429.4456	7.65545e-05	3.55842e-04
2023/02/01	06:48:20	ok	ok	428.9500	60.197	0.032896	19.47	61.266	10.243	53157131.063147	10	429.4762	7.15203e-05	2.25181e-04
2023/02/01	06:53:20	ok	ok	429.0620	60.176	0.032896	19.44	61.253	10.223	54669492.478434	10	429.4821	7.05250e-05	2.59585e-04
2023/02/01	06:58:20	ok	ok	428.9880	60.161	0.032896	19.44	61.201	10.214	54352358.722300	10	429.4250	7.16915e-05	2.61511e-04
2023/02/01	07:03:20	ok	ok	429.0780	60.149	0.032896	19.47	61.161	10.225	56393221.856016	10	429.5873	6.52467e-05	5.64178e-04
2023/02/01	07:08:20	ok	ok	428.9920	60.131	0.032896	19.44	61.157	10.207	53502904.683791	10	429.4309	7.01104e-05	3.07765e-04
2023/02/01	07:13:20	ok	ok	428.9820	60.126	0.032896	19.47	61.141	10.222	51538304.887688	12	429.2605	7.62245e-05	3.44757e-04
2023/02/01	07:18:20	ok	ok	428.8840	60.113	0.032896	19.43	61.164	10.200	51946210.643704	9	429.4339	6.71875e-05	5.25242e-04
2023/02/01	07:23:20	ok	ok	428.8720	60.101	0.032896	19.39	61.160	10.174	55441241.282637	10	429.1833	7.57829e-05	3.79691e-04
2023/02/01	07:28:20	ok	ok	428.8560	60.078	0.032896	19.39	61.128	10.168	55190003.488966	9	429.1930	7.38738e-05	2.75628e-04
2023/02/01	07:33:20	ok	ok	428.8820	60.066	0.032896	19.39	61.128	10.168	52497174.551849	10	429.1301	7.55550e-05	3.72800e-04
2023/02/01	07:38:20	ok	ok	428.8980	60.066	0.032896	19.34	61.111	10.140	52370365.569664	13	429.0964	7.54357e-05	3.87348e-04
2023/02/01	07:43:20	ok	ok	428.8100	60.058	0.032896	19.33	61.097	10.130	51379639.900173	9	429.2998	6.62756e-05	4.64494e-04
2023/02/01	07:48:20	ok	ok	428.6820	60.049	0.032896	19.39	61.097	10.163	48603258.975236	11	429.1010	7.27338e-05	2.60749e-04
2023/02/01	07:53:20	ok	ok	428.7020	60.038	0.032896	19.34	61.079	10.135	49251247.752382	11	429.1767	6.90385e-05	3.76801e-04
2023/02/01	07:58:20	ok	ok	428.6580	60.036	0.032896	19.39	61.010	10.149	49776738.818883	10	429.0534	7.20687e-05	3.05910e-04
2023/02/01	08:03:20	ok	ok	428.6020	60.032	0.032896	19.37	60.978	10.135	49227041.559003	12	429.0698	7.13171e-05	3.96346e-04
2023/02/01	08:08:20	ok	ok	428.5580	60.028	0.032896	19.36	61.028	10.136	49005907.424563	10	429.1773	6.75386e-05	3.98642e-04
2023/02/01	08:13:20	--	ok	428.4400	60.020	0.032896	19.33	61.004	10.114	48592099.261341	10	428.9498	7.60336e-05	3.47614e-04
2023/02/01	08:13:28	ok	ok	428.9680	60.225	0.032925	19.34	60.951	10.113	51290221.650388	12	429.5071	7.62767e-05	3.05333e-04
2023/02/01	08:18:27	ok	ok	428.8820	60.206	0.032925	19.36	61.006	10.132	54896036.015505	10	429.5113	7.23397e-05	2.94768e-04
2023/02/01	08:23:27	ok	ok	428.8860	60.197	0.032925	19.37	60.945	10.130	52720183.394058	12	429.4246	7.49831e-05	2.65079e-04
2023/02/01	08:28:27	ok	ok	428.7760	60.186	0.032925	19.36	60.941	10.121	53248600.601059	10	429.4943	7.17963e-05	2.58345e-04
2023/02/01	08:33:27	ok	ok	428.8440	60.169	0.032925	19.37	60.914	10.125	52563506.939729	11	429.5942	6.69445e-05	3.90024e-04
2023/02/01	08:38:27	ok	ok	428.8500	60.158	0.032925	19.36	60.986	10.129	51169967.709863	9	429.5485	6.78879e-05	3.90205e-04
2023/02/01	08:43:27	ok	ok	428.7380	60.142	0.032925	19.36	60.932	10.120	50709584.092004	11	429.3822	7.23404e-05	2.82941e-04
2023/02/01	08:48:27	ok	ok	428.7600	60.141	0.032925	19.37	60.935	10.128	52394547.799277	10	429.3654	7.27430e-05	2.85635e-04
2023/02/01	08:53:27	ok	ok	428.7680	60.130	0.032925	19.37	60.914	10.125	50235160.284290	10	429.3758	7.09244e-05	2.62238e-04
2023/02/01	08:58:27	ok	ok	428.6980	60.120	0.032925	19.40	60.937	10.144	49177947.954114	10	429.3727	7.11354e-05	2.55456e-04
2023/02/01	09:03:27	ok	ok	428.7360	60.124	0.032925	19.60	60.702	10.223	51265606.164014	13	429.4339	6.99584e-05	4.28538e-04
2023/02/01	09:08:27	ok	ok	428.8020	60.113	0.032925	19.67	60.629	10.254	50594982.920639	11	429.4840	6.76939e-05	4.20612e-04
2023/02/01	09:13:27	ok	ok	428.8260	60.120	0.032925	19.74	60.639	10.298	52557716.330907	12	429.2679	7.66124e-05	2.92793e-04
2023/02/01	09:18:27	ok	ok	428.7860	60.114	0.032925	19.82	60.597	10.342	51450956.335327	6	429.4169	7.12450e-05	2.34610e-04
2023/02/01	09:23:27	ok	ok	428.7120	60.108	0.032925	19.89	60.523	10.372	53155699.968867	11	429.1520	7.97671e-05	4.73870e-04
2023/02/01	09:28:27	ok	ok	428.8180	60.106	0.032925	19.92	60.592	10.401	54596473.263669	10	429.4832	6.73837e-05	3.75722e-04
2023/02/01	09:33:27	ok	ok	428.9140	60.085	0.032925	19.98	60.502	10.422	51286970.683419	10	429.4689	6.71362e-05	4.10607e-04
2023/02/01	09:38:27	ok	ok	428.6640	60.086	0.032925	20.07	60.484	10.471	49372511.173330	4	429.3578	7.50515e-05	2.71781e-04
2023/02/01	09:43:27	ok	ok	428.6720	60.084	0.032925	20.12	60.479	10.504	53707032.686206	7	429.4081	7.06328e-05	2.18047e-04
2023/02/01	09:48:27	ok	ok	428.6860	60.084	0.032925	20.18	60.424	10.529	52412522.955354	10	429.3540	7.10433e-05	2.44900e-04
2023/02/01	09:53:27	ok	ok	428.6520	60.081	0.032925	20.25	60.468	10.580	49522004.194201	12	429.0952	8.07576e-05	3.72997e-04
2023/02/01	09:58:27	ok	ok	428.7800	60.063	0.032925	20.32	60.415	10.615	51600085.788468	10	429.3436	7.11534e-05	2.72117e-04
2023/02/01	10:03:27	ok	ok	428.6760	60.068	0.032925	20.36	60.423	10.641	53437467.299304	11	429.1670	7.77647e-05	4.02971e-04
2023/02/01	10:08:27	ok	ok	428.7400	60.070	0.032925	20.42	60.432	10.679	48355188.962296	10	429.4840	6.49663e-05	3.89174e-04
2023/02/01	10:13:27	ok	ok	428.7320	60.054	0.032925	20.46	60.397	10.698	51416557.510600	10	429.3341	7.01000e-05	2.94829e-04
2023/02/01	10:18:27	ok	ok	428.7440	60.053	0.032925	20.52	60.415	10.736	53268779.994565	12	429.3608	6.82514e-05	4.77076e-04
2023/02/01	10:23:27	ok	ok	428.6640	60.051	0.032925	20.58	60.363	10.765	50756847.756627	10	429.2620	7.23707e-05	3.09581e-04
2023/02/01	10:28:27	ok	ok	428.5800	60.048	0.032925	20.65	60.377	10.811	50396270.618106	13	429.3653	6.73304e-05	4.83487e-04
2023/02/01	10:33:27	ok	ok	428.6280	60.046	0.032925	20.69	60.340	10.832	52089012.977744	11	428.9918	8.22093e-05	5.81973e-04
2023/02/01	10:38:27	ok	ok	428.5900	60.042	0.032925	20.78	60.323	10.882	50985875.377125	10	429.1981	7.33470e-05	3.19700e-04
2023/02/01	10:43:27	ok	ok	428.5840	60.037	0.032925	20.82	60.296	10.903	52710164.954160	7	429.2853	6.99093e-05	2.50876e-04
2023/02/01	10:48:27	ok	ok	428.5560	60.035	0.032925	20.89	60.333	10.955	51193874.561082	10	429.2293	7.09917e-05	2.96136e-04
2023/02/01	10:53:27	ok	ok	428.5860	60.033	0.032925	20.93	60.287	10.974	49714570.857602	10	429.2310	7.03548e-05	2.86694e-04
2023/02/01	10:58:27	ok	ok	428.6060	60.035	0.032925	21.01	60.313	11.032	53083533.205247	12	428.8290	8.64805e-05	7.67729e-04
2023/02/01	11:03:27	ok	ok	428.7060	60.032	0.032925	21.04	60.381	11.063	49791048.970729	11	429.2836	6.67246e-05	4.26182e-04
2023/02/01	11:08:27	ok	ok	428.7800	60.031	0.032925	21.06	60.392	11.074	49633527.956431	12	429.2355	6.72623e-05	4.13906e-04
2023/02/01	11:13:27	ok	ok	428.6300	60.028	0.032925	21.10	60.317	11.089	47685247.760718	10	429.2612	6.53890e-05	3.57708e-04
2023/02/01	11:18:27	--	ok	428.4340	60.029	0.032925	21.16	60.391	11.139	54136835.612696	12	429.0401	7.43778e-05	3.10382e-04
2023/02/01	11:18:37	ok	ok	429.0000	60.174	0.032954	21.11	60.372	11.108	58881654.268902	9	429.6624	7.33619e-05	3.12901e-04
2023/02/01	11:23:36	ok	ok	429.1940	60.184	0.032954	21.23	60.423	11.189	52306900.638666	10	429.7734	6.71071e-05	3.25222e-04
2023/02/01	11:28:36	ok	ok	429.0140	60.157	0.032954	21.29	60.349	11.214	55043339.394567	10	429.6572	7.04297e-05	2.32125e-04
2023/02/01	11:33:36	ok	ok	429.0520	60.138	0.032954	21.33	60.368	11.243	55704950.525015	8	429.6525	7.02450e-05	2.72718e-04
2023/02/01	11:38:36	ok	ok	428.9640	60.127	0.032954	21.41	60.359	11.297	52910756.219873	11	429.5243	7.38853e-05	2.61807e-04
2023/02/01	11:43:36	ok	ok	428.9380	60.120	0.032954	21.50	60.386	11.359	51301288.428701	12	429.6552	6.80310e-05	4.70727e-04
2023/02/01	11:48:36	ok	ok	429.1060	60.105	0.032954	21.55	60.374	11.393	54512891.435073	12	429.4917	7.39296e-05	3.36778e-04
2023/02/01	11:53:36	ok	ok	428.9480	60.096	0.032954	21.62	60.406	11.447	56543859.019390	12	429.5648	6.94011e-05	3.62758e-04
2023/02/01	11:58:36	ok	ok	428.8480	60.084	0.032954	21.68	60.418	11.486	50328682.833123	8	429.5365	6.95425e-05	2.50869e-04
2023/02/01	12:03:36	ok	ok	428.8440	60.078	0.032954	21.72	60.349	11.501	50438561.152920	13	429.5594	6.78044e-05	4.59835e-04
2023/02/01	12:08:36	ok	ok	428.7900	60.067	0.032954	21.75	60.441	11.538	53165145.529302	10	429.3974	7.21813e-05	2.54994e-04
2023/02/01	12:13:36	ok	ok	428.8120	60.062	0.032954	21.75	60.409	11.532	50189306.557624	12	429.5664	6.47222e-05	6.96547e-04
2023/02/01	12:18:36	ok	ok	428.7340	60.057	0.032954	21.82	60.464	11.589	52296518.174402	9	429.4107	7.00596e-05	2.27147e-04
2023/02/01	12:23:36	ok	ok	428.7240	60.054	0.032954	21.91	60.369	11.628	59223311.338546	9	429.3835	7.02417e-05	3.38766e-04
2023/02/01	12:28:36	ok	ok	428.6980	60.051	0.032954	21.92	60.395	11.642	53260592.601484	12	429.0569	8.14263e-05	5.50730e-04
2023/02/01	12:33:36	ok	ok	428.6760	60.048	0.032954	21.96	60.414	11.674	51080254.821674	9	429.3225	6.97225e-05	2.63843e-04
2023/02/01	12:38:36	ok	ok	428.7160	60.025	0.032954	21.54	60.424	11.394	51599495.851228	13	428.9820	7.61282e-05	3.68898e-04
2023/02/01	12:43:36	ok	ok	428.7000	60.019	0.032954	21.33	60.377	11.245	49926519.349251	11	429.0158	7.25695e-05	2.84473e-04
2023/02/01	12:48:36	--	ok	428.3520	60.000	0.032954	21.09	60.592	11.131	49493864.400799	9	428.9408	7.04118e-05	2.54491e-04
2023/02/01	12:48:44	ok	ok	429.1200	60.126	0.032987	21.09	60.560	11.125	52364627.646066	13	429.4607	7.66679e-05	3.69866e-04
2023/02/01	12:53:43	ok	ok	428.9960	60.080	0.032987	20.94	60.534	11.028	51841122.763562	10	429.6092	6.60418e-05	3.66762e-04
2023/02/01	12:58:43	ok	ok	428.9040	60.070	0.032987	20.84	60.612	10.979	44675915.079030	12	429.4013	7.12321e-05	3.24238e-04
2023/02/01	13:03:43	ok	ok	428.6780	60.044	0.032987	20.76	60.639	10.929	48570958.562398	8	429.3592	7.08305e-05	2.67236e-04
2023/02/01	13:08:43	ok	ok	428.7320	60.037	0.032987	20.66	60.708	10.879	47626461.219335	11	429.3577	6.78665e-05	3.52465e-04
2023/02/01	13:13:43	ok	ok	428.5740	60.027	0.032987	20.65	60.771	10.882	49304606.828022	10	429.2369	7.08224e-05	2.53315e-04
2023/02/01	13:18:43	ok	ok	428.7220	60.021	0.032987	20.58	60.876	10.857	48961784.546972	10	429.3522	6.45008e-05	5.13828e-04
2023/02/01	13:23:43	ok	ok	428.6060	60.012	0.032987	20.52	60.873	10.817	49030891.971793	13	429.0378	7.53186e-05	3.27160e-04
2023/02/01	13:28:43	ok	ok	428.5120	60.011	0.032987	20.52	60.812	10.806	50625908.706949	13	428.9493	7.80392e-05	3.78039e-04
2023/02/01	13:33:43	ok	ok	428.5400	60.007	0.032987	20.45	60.862	10.772	51573228.339883	12	429.0062	7.50115e-05	3.15332e-04
2023/02/01	13:38:43	ok	ok	428.6480	60.002	0.032987	20.45	60.841	10.768	50417060.762582	9	429.1514	6.89308e-05	3.36458e-04
2023/02/01	13:43:43	--	ok	428.4240	59.998	0.032987	20.39	61.001	10.761	54405165.075432	10	428.8717	7.54522e-05	3.39519e-04
2023/02/01	13:43:50	ok	ok	428.9720	60.108	0.033017	20.39	61.001	10.761	51474060.419677	11	429.5134	7.30909e-05	2.34605e-04
2023/02/01	13:48:49	ok	ok	428.8040	60.096	0.033017	20.38	60.977	10.748	56842916.356041	11	429.2974	7.90801e-05	4.49287e-04
2023/02/01	13:53:49	ok	ok	428.7840	60.072	0.033017	20.32	61.106	10.736	50680861.782776	9	429.4543	7.10705e-05	2.69519e-04
2023/02/01	13:58:49	ok	ok	428.9540	60.053	0.033017	20.33	61.120	10.747	51415797.916773	9	429.4054	7.06211e-05	2.75270e-04
2023/02/01	14:03:49	ok	ok	428.8100	60.039	0.033017	20.33	61.109	10.745	54490150.303149	9	429.2654	7.51338e-05	3.15061e-04
2023/02/01	14:08:49	ok	ok	428.7440	60.041	0.033017	20.32	61.096	10.734	52557291.482719	9	429.4752	6.62814e-05	4.35726e-04
2023/02/01	14:13:49	ok	ok	428.9020	60.030	0.033017	20.33	61.193	10.760	49203605.900336	12	429.1854	7.64559e-05	3.52043e-04
2023/02/01	14:18:49	ok	ok	428.9080	60.023	0.033017	20.32	61.183	10.750	51039276.284549	10	429.2043	7.39093e-05	2.44612e-04
2023/02/01	14:23:49	ok	ok	428.8680	60.025	0.033017	20.35	61.207	10.771	51092377.165430	13	429.1700	7.49512e-05	2.98669e-04
2023/02/01	14:28:49	ok	ok	428.8420	60.015	0.033017	20.32	61.192	10.751	49550245.225421	13	429.0658	7.62995e-05	3.55207e-04
2023/02/01	14:33:49	ok	ok	428.8080	60.011	0.033017	20.26	61.266	10.727	53455418.134975	13	429.0284	7.71808e-05	4.24979e-04
2023/02/01	14:38:49	ok	ok	428.7340	60.009	0.033017	20.24	61.329	10.722	49145731.655323	11	429.1027	7.31751e-05	2.63987e-04
2023/02/01	14:43:49	ok	ok	428.7640	60.007	0.033017	20.31	61.379	10.774	51162777.265345	9	429.0683	7.25900e-05	2.47684e-04
2023/02/01	14:48:49	ok	ok	428.5620	60.005	0.033017	20.31	61.349	10.769	52656794.305240	10	429.0302	7.37049e-05	3.29915e-04
2023/02/01	14:53:49	ok	ok	428.6320	60.000	0.033017	20.29	61.495	10.786	50264052.538281	13	428.8812	7.89777e-05	3.41707e-04
2023/02/01	14:58:49	--	ok	428.4180	59.998	0.033017	20.29	61.431	10.775	50178925.068683	10	429.0226	7.13353e-05	2.62335e-04
2023/02/01	14:58:57	ok	ok	428.9000	60.121	0.033047	20.26	61.468	10.763	58732731.033334	11	429.4477	7.78315e-05	4.38099e-04
2023/02/01	15:03:56	ok	ok	429.2080	60.102	0.033047	20.29	61.399	10.769	51911484.201351	10	429.6500	6.79028e-05	3.31746e-04
2023/02/01	15:08:56	ok	ok	429.0380	60.083	0.033047	20.24	61.530	10.757	50880950.707691	11	429.4001	7.64733e-05	3.93686e-04
2023/02/01	15:13:56	ok	ok	429.0340	60.063	0.033047	20.15	61.656	10.725	51517314.411693	10	429.4348	7.08423e-05	2.45770e-04
2023/02/01	15:18:56	ok	ok	428.8420	60.057	0.033047	20.08	61.741	10.697	52171194.616491	13	429.2962	7.36962e-05	2.81741e-04
2023/02/01	15:23:56	ok	ok	428.8580	60.038	0.033047	20.12	61.704	10.717	50752584.539612	9	429.4832	6.75199e-05	2.84683e-04
2023/02/01	15:28:56	ok	ok	428.6900	60.031	0.033047	20.14	61.654	10.717	52433856.839803	9	429.2715	7.36875e-05	2.79479e-04
2023/02/01	15:33:56	ok	ok	428.7840	60.025	0.033047	20.14	61.674	10.720	48371057.569079	10	429.2754	7.19140e-05	2.80511e-04
2023/02/01	15:38:56	ok	ok	428.6640	60.021	0.033047	20.18	61.678	10.748	55486526.436339	11	429.0545	7.92907e-05	3.77160e-04
2023/02/01	15:43:56	ok	ok	428.7680	60.017	0.033047	20.15	61.720	10.736	56414321.851037	12	429.0377	8.05419e-05	5.39237e-04
2023/02/01	15:48:56	ok	ok	428.7540	60.016	0.033047	20.12	61.747	10.724	53868992.231256	11	429.3168	6.82089e-05	2.99223e-04
2023/02/01	15:53:56	ok	ok	428.7060	60.010	0.033047	20.16	61.677	10.737	52262587.419427	10	429.1364	7.35555e-05	2.48425e-04
2023/02/01	15:58:56	ok	ok	428.6560	60.008	0.033047	20.14	61.811	10.744	53561788.245502	13	429.0834	7.45444e-05	3.01593e-04
2023/02/01	16:03:56	ok	ok	428.7740	60.006	0.033047	20.16	61.752	10.750	55762363.243339	11	429.0069	7.65420e-05	3.05299e-04
2023/02/01	16:08:56	ok	ok	428.7520	60.006	0.033047	20.19	61.810	10.779	50321057.460221	13	428.9753	7.72969e-05	3.74538e-04
2023/02/01	16:13:56	ok	ok	428.7040	60.002	0.033047	20.09	61.871	10.727	53343196.614272	8	429.0264	7.25894e-05	2.60374e-04
2023/02/01	16:18:56	ok	ok	428.6380	59.999	0.033047	20.12	61.801	10.734	53373544.942208	13	428.9323	7.52308e-05	3.20045e-04
2023/02/01	16:23:56	--	ok	428.4740	59.991	0.033047	20.09	61.912	10.735	52329762.886188	11	428.9773	7.27670e-05	2.54878e-04
2023/02/01	16:24:03	ok	ok	429.1180	60.092	0.033074	20.09	61.999	10.750	57895041.660735	12	429.4719	7.51187e-05	3.04634e-04
2023/02/01	16:29:03	ok	ok	429.0520	60.062	0.033074	20.11	61.862	10.734	55473535.040715	12	429.5956	6.73444e-05	3.66879e-04
2023/02/01	16:34:03	ok	ok	428.8480	60.044	0.033074	20.00	62.025	10.692	55268475.551136	9	429.4035	7.08528e-05	4.72098e-04
2023/02/01	16:39:03	ok	ok	428.8540	60.035	0.033074	19.91	62.182	10.664	56079159.312745	7	429.4277	6.96444e-05	1.97664e-04
2023/02/01	16:44:03	ok	ok	428.9040	60.036	0.033074	19.92	62.208	10.679	56875868.448084	11	429.2639	7.40976e-05	3.01654e-04
2023/02/01	16:49:03	ok	ok	428.7940	60.022	0.033074	19.78	62.292	10.605	51480423.372824	11	429.2166	7.24179e-05	2.94695e-04
2023/02/01	16:54:03	ok	ok	428.8180	60.021	0.033074	19.89	62.139	10.649	54597194.135052	12	429.1468	7.51038e-05	3.32487e-04
2023/02/01	16:59:03	ok	ok	428.8720	60.019	0.033074	19.94	62.048	10.659	55281352.613446	10	429.2629	6.99959e-05	2.70915e-04
2023/02/01	17:04:03	ok	ok	428.7920	60.012	0.033074	19.94	62.071	10.663	53808309.873326	12	429.0364	7.80885e-05	3.85474e-04
2023/02/01	17:09:03	ok	ok	428.7780	60.009	0.033074	19.97	61.999	10.671	55153068.415332	12	429.1833	7.17736e-05	2.38565e-04
2023/02/01	17:14:03	ok	ok	428.7300	60.009	0.033074	20.03	62.061	10.717	52887170.741113	11	429.1621	7.25024e-05	2.52253e-04
2023/02/01	17:19:03	ok	ok	428.7980	60.009	0.033074	20.03	62.061	10.717	55193046.874088	10	429.1952	7.01114e-05	2.73083e-04
2023/02/01	17:24:03	ok	ok	428.7540	60.005	0.033074	20.05	62.002	10.723	55596320.819514	13	428.8532	8.21998e-05	5.98516e-04
2023/02/01	17:29:03	ok	ok	428.5660	60.003	0.033074	20.01	62.135	10.720	54341407.041762	13	429.0294	7.48292e-05	3.43037e-04
2023/02/01	17:34:03	ok	ok	428.5400	60.003	0.033074	20.04	62.107	10.733	58464359.870902	7	429.1195	7.11105e-05	2.36645e-04
2023/02/01	17:39:03	ok	ok	428.5000	59.997	0.033074	20.04	62.116	10.735	55936614.430725	11	428.8419	7.98215e-05	5.49158e-04
2023/02/01	17:44:03	--	ok	428.4740	59.996	0.033074	19.94	62.345	10.711	55161289.082109	12	428.9713	7.16981e-05	2.68242e-04
2023/02/01	17:44:10	ok	ok	429.0720	60.083	0.0331	19.92	62.333	10.700	58930833.813352	12	429.5019	7.33864e-05	2.45354e-04
2023/02/01	17:49:10	ok	ok	428.9720	60.064	0.0331	19.82	62.405	10.651	59091946.163993	11	429.2527	7.79435e-05	4.00549e-04
2023/02/01	17:54:10	ok	ok	428.8080	60.045	0.0331	19.82	62.361	10.643	55904157.129912	9	429.3690	7.13724e-05	2.41262e-04
2023/02/01	17:59:10	ok	ok	428.8720	60.054	0.0331	19.84	62.428	10.663	54204036.940736	11	429.2454	7.54454e-05	3.26026e-04
2023/02/01	18:04:10	ok	ok	428.7720	60.032	0.0331	19.85	62.333	10.655	54792556.984791	10	429.3638	7.03344e-05	2.46755e-04
2023/02/01	18:09:10	ok	ok	428.8620	60.026	0.0331	19.94	62.283	10.700	56818460.807840	12	429.3889	6.85216e-05	4.27460e-04
2023/02/01	18:14:10	ok	ok	428.7240	60.021	0.0331	19.91	62.278	10.681	54634387.428894	10	429.2661	7.16484e-05	2.57000e-04
2023/02/01	18:19:10	ok	ok	428.6080	60.016	0.0331	19.94	62.304	10.704	57717407.067541	11	429.2618	7.21144e-05	4.65788e-04
2023/02/01	18:24:10	ok	ok	428.7480	60.017	0.0331	19.98	62.269	10.726	55157744.526000	10	429.3567	6.62169e-05	4.20061e-04
2023/02/01	18:29:10	ok	ok	428.7960	60.017	0.0331	19.98	62.322	10.735	58488921.799335	12	429.0949	7.62071e-05	3.83206e-04
2023/02/01	18:34:10	ok	ok	428.6640	60.013	0.0331	20.01	62.304	10.749	56979492.624531	9	429.3308	6.60561e-05	4.39337e-04
2023/02/01	18:39:10	ok	ok	428.7380	60.010	0.0331	19.95	62.347	10.719	58115275.101221	10	429.1754	7.12633e-05	2.68149e-04
2023/02/01	18:44:10	ok	ok	428.5680	60.002	0.0331	19.92	62.345	10.702	54617450.409456	10	429.2457	6.75464e-05	4.18748e-04
2023/02/01	18:49:10	ok	ok	428.5860	59.999	0.0331	19.87	62.506	10.695	55736767.911406	11	429.0036	7.46922e-05	2.97604e-04
2023/02/01	18:54:10	--	ok	428.4240	59.995	0.0331	19.80	62.612	10.668	57664792.380363	8	429.1062	6.80438e-05	4.88579e-04
2023/02/01	18:54:18	ok	ok	429.1520	60.128	0.03313	19.80	62.621	10.669	59392985.466092	12	429.5755	7.44691e-05	3.07640e-04
2023/02/01	18:59:17	ok	ok	428.9580	60.097	0.03313	19.73	62.643	10.630	59538810.296531	8	429.4581	7.47138e-05	3.29401e-04
2023/02/01	19:04:17	ok	ok	429.0880	60.088	0.03313	19.74	62.667	10.642	55448214.511283	11	429.4440	7.44236e-05	3.09785e-04
2023/02/01	19:09:17	ok	ok	429.0700	60.072	0.03313	19.81	62.539	10.665	59147023.560819	12	429.4459	7.42920e-05	2.96705e-04
2023/02/01	19:14:17	ok	ok	428.9760	60.072	0.03313	19.88	62.478	10.698	61058546.747119	10	429.5074	7.02646e-05	2.69301e-04
2023/02/01	19:19:17	ok	ok	429.0260	60.065	0.03313	19.95	62.475	10.741	55999939.429753	8	429.5579	6.87486e-05	5.46105e-04
2023/02/01	19:24:17	ok	ok	428.8560	60.040	0.03313	19.94	62.400	10.720	59864923.020921	10	429.5230	6.73722e-05	3.96079e-04
2023/02/01	19:29:17	ok	ok	428.8960	60.054	0.03313	20.00	62.406	10.758	57886195.022652	10	429.5624	6.64483e-05	3.79798e-04
2023/02/01	19:34:17	ok	ok	428.9340	60.038	0.03313	20.03	62.464	10.786	59782165.944321	8	429.3001	7.54987e-05	3.19314e-04
2023/02/01	19:39:17	ok	ok	429.0520	60.034	0.03313	20.03	62.382	10.772	54339880.180695	10	429.3154	7.51318e-05	3.34085e-04
2023/02/01	19:44:17	ok	ok	428.7920	60.028	0.03313	20.03	62.464	10.786	58210702.059294	11	429.3211	7.33994e-05	2.90017e-04
2023/02/01	19:49:17	ok	ok	428.8440	60.022	0.03313	20.04	62.489	10.799	57703565.292022	11	429.4854	6.48487e-05	5.02548e-04
2023/02/01	19:54:17	ok	ok	428.8040	60.012	0.03313	19.87	62.762	10.738	58444888.203001	9	429.2131	7.36697e-05	2.46018e-04
2023/02/01	19:59:17	ok	ok	428.6280	60.006	0.03313	19.75	62.872	10.685	54881745.547441	13	428.8901	8.30212e-05	7.77860e-04
2023/02/01	20:04:17	--	ok	428.4720	60.003	0.03313	19.61	62.977	10.616	60467122.065813	7	429.1705	7.12987e-05	1.86588e-04
2023/02/01	20:04:24	ok	ok	429.0000	60.149	0.033157	19.64	62.982	10.634	58355606.167049	13	429.4463	8.04357e-05	4.58764e-04
2023/02/01	20:09:24	ok	ok	429.0580	60.143	0.033157	19.70	62.789	10.636	54057740.745195	11	429.7130	6.76139e-05	3.53521e-04
2023/02/01	20:14:24	ok	ok	429.1640	60.132	0.033157	19.77	62.693	10.665	56783691.595132	12	429.5276	7.53218e-05	3.10093e-04
2023/02/01	20:19:24	ok	ok	429.1240	60.105	0.033157	19.81	62.647	10.684	57284645.125112	10	429.5949	7.08177e-05	2.37087e-04
2023/02/01	20:24:24	ok	ok	429.2120	60.100	0.033157	19.84	62.640	10.699	54659550.397937	12	429.5077	7.54097e-05	2.94213e-04
2023/02/01	20:29:24	ok	ok	429.0620	60.084	0.033157	19.81	62.731	10.698	55235932.890523	10	429.5476	7.12954e-05	2.53107e-04
2023/02/01	20:34:24	ok	ok	429.0140	60.074	0.033157	19.85	62.718	10.721	53452501.452110	13	429.3551	7.72974e-05	3.31863e-04
2023/02/01	20:39:24	ok	ok	429.0640	60.062	0.033157	19.85	62.654	10.710	54370835.681775	13	429.3689	7.57834e-05	2.70859e-04
2023/02/01	20:44:24	ok	ok	429.0000	60.065	0.033157	19.81	62.753	10.702	57609688.061228	10	429.5381	6.75072e-05	4.49972e-04
2023/02/01	20:49:24	ok	ok	428.9220	60.041	0.033157	19.70	62.905	10.656	54596594.452040	9	429.3791	7.14921e-05	2.54270e-04
2023/02/01	20:54:24	ok	ok	428.9360	60.031	0.033157	19.63	62.905	10.613	54280851.580918	13	429.1730	7.85458e-05	3.65314e-04
2023/02/01	20:59:24	ok	ok	428.7000	60.023	0.033157	19.58	63.005	10.603	55989369.377580	10	429.3108	7.04819e-05	2.49833e-04
2023/02/01	21:04:24	ok	ok	428.7980	60.014	0.033157	19.50	62.992	10.548	54929341.787413	9	429.2427	7.12156e-05	2.25113e-04
2023/02/01	21:09:24	ok	ok	428.7680	60.012	0.033157	19.61	62.872	10.599	56532675.875049	10	429.2002	7.40508e-05	2.77047e-04
2023/02/01	21:14:24	ok	ok	428.7580	60.012	0.033157	19.68	62.754	10.622	54067305.977041	10	429.2582	7.06476e-05	2.35901e-04
2023/02/01	21:19:24	ok	ok	428.7460	60.007	0.033157	19.68	62.776	10.626	56325977.252928	11	429.3093	6.74012e-05	3.86549e-04
2023/02/01	21:24:24	ok	ok	428.7380	60.005	0.033157	19.75	62.722	10.660	55146337.333138	11	429.1488	7.26680e-05	2.68075e-04
2023/02/01	21:29:24	ok	ok	428.5540	60.006	0.033157	19.75	62.679	10.652	55291647.206772	12	428.9936	7.87432e-05	5.42193e-04
2023/02/01	21:34:24	ok	ok	428.6840	60.001	0.033157	19.77	62.745	10.674	54488065.435669	11	429.0677	7.50879e-05	3.15825e-04
2023/02/01	21:39:24	ok	ok	428.6520	59.999	0.033157	19.74	62.805	10.665	56440236.626856	11	429.1969	6.90137e-05	4.17000e-04
2023/02/01	21:44:24	ok	ok	428.6780	59.997	0.033157	19.77	62.745	10.674	63003206.463656	10	429.1215	7.21467e-05	2.58868e-04
2023/02/01	21:49:24	ok	ok	428.5780	59.996	0.033157	19.75	62.827	10.678	56617544.895349	9	429.1910	6.73623e-05	3.99301e-04
2023/02/01	21:54:24	--	ok	428.4520	59.993	0.033157	19.64	62.982	10.634	54265622.399554	9	429.1424	6.72406e-05	4.20486e-04
2023/02/01	21:54:32	ok	ok	429.0040	60.081	0.033185	19.61	62.956	10.613	56706183.377692	12	429.3951	7.91188e-05	5.00414e-04
2023/02/01	21:59:31	ok	ok	428.9540	60.077	0.033185	19.57	63.056	10.603	59010698.171507	11	429.4513	7.51301e-05	2.78900e-04
2023/02/01	22:04:31	ok	ok	428.8460	60.069	0.033185	19.61	62.956	10.613	56815462.953302	9	429.4818	7.30203e-05	2.00235e-04
2023/02/01	22:09:31	ok	ok	428.9140	60.062	0.033185	19.65	62.940	10.635	57786319.497950	11	429.6337	6.48999e-05	4.89772e-04
2023/02/01	22:14:31	ok	ok	429.0060	60.049	0.033185	19.74	62.860	10.675	55868975.576908	9	429.6186	6.57664e-05	3.53749e-04
2023/02/01	22:19:31	ok	ok	428.9160	60.053	0.033185	19.77	62.831	10.688	61167478.099830	9	429.3699	7.50110e-05	3.99922e-04
2023/02/01	22:24:31	ok	ok	428.9340	60.050	0.033185	19.78	62.780	10.688	58661833.123231	9	429.4565	7.12788e-05	2.42600e-04
2023/02/01	22:29:31	ok	ok	428.8460	60.033	0.033185	19.77	62.927	10.705	57243646.397471	10	429.5306	6.65435e-05	4.06097e-04
2023/02/01	22:34:31	ok	ok	428.7760	60.036	0.033185	19.81	62.924	10.731	58978481.105952	10	429.4755	6.77977e-05	4.10437e-04
2023/02/01	22:39:31	ok	ok	428.7480	60.026	0.033185	19.80	62.899	10.717	58774746.881767	12	429.2145	7.60684e-05	2.98741e-04
2023/02/01	22:44:31	ok	ok	428.7080	60.019	0.033185	19.82	62.945	10.743	58577629.553266	9	429.2287	7.48346e-05	2.65388e-04
2023/02/01	22:49:31	ok	ok	428.6440	60.013	0.033185	19.68	63.105	10.681	55305170.618114	13	429.1585	7.61899e-05	3.33034e-04
2023/02/01	22:54:31	ok	ok	428.6800	60.011	0.033185	19.65	63.101	10.662	58686134.360846	12	429.1223	7.56099e-05	2.92552e-04
2023/02/01	22:59:31	ok	ok	428.7440	60.006	0.033185	19.60	63.178	10.640	61098173.062207	11	429.2647	6.84320e-05	3.54474e-04
2023/02/01	23:04:31	ok	ok	428.6600	60.007	0.033185	19.71	63.024	10.686	54597860.465012	9	429.3122	6.74721e-05	4.06678e-04
2023/02/01	23:09:31	ok	ok	428.6080	60.007	0.033185	19.77	62.982	10.714	54494824.867522	13	429.0676	7.60785e-05	3.15050e-04
2023/02/01	23:14:31	ok	ok	428.6480	60.005	0.033185	19.81	62.881	10.724	61066223.182301	11	429.1002	7.45106e-05	2.77725e-04
2023/02/01	23:19:31	ok	ok	428.6140	60.001	0.033185	19.84	62.927	10.748	56826702.582191	10	429.2612	6.64501e-05	4.13307e-04
2023/02/01	23:24:31	ok	ok	428.5820	60.002	0.033185	19.82	63.043	10.760	56762179.914345	13	429.0350	7.54085e-05	2.86541e-04
2023/02/01	23:29:31	ok	ok	428.5220	59.999	0.033185	19.85	63.037	10.775	56100980.021265	9	429.2417	6.67316e-05	3.91397e-04
2023/02/01	23:34:31	--	ok	428.4700	59.996	0.033185	19.84	63.033	10.766	57278337.050862	10	429.1069	7.14236e-05	2.37997e-04
2023/02/01	23:34:38	ok	ok	429.1160	60.116	0.033212	19.85	63.014	10.771	57068070.146904	12	429.4573	8.01410e-05	5.23103e-04
2023/02/01	23:39:38	ok	ok	429.0320	60.092	0.033212	19.91	62.959	10.797	58002554.130411	10	429.5379	7.33903e-05	3.45898e-04
2023/02/01	23:44:38	ok	ok	428.9900	60.089	0.033212	19.81	63.169	10.773	58034041.517739	9	429.6176	6.83687e-05	3.98458e-04
2023/02/01	23:49:38	ok	ok	428.9060	60.062	0.033212	19.68	63.339	10.721	60361641.352389	10	429.4981	7.05186e-05	2.67310e-04
2023/02/01	23:54:38	ok	ok	428.9100	60.045	0.033212	19.67	63.230	10.694	57831700.693176	13	429.2256	7.98002e-05	3.65135e-04
2023/02/01	23:59:38	ok	ok	428.8920	60.038	0.033212	19.61	63.326	10.675	61232427.868604	10	429.3995	7.11346e-05	2.72553e-04
2023/02/02	00:04:38	ok	ok	428.7740	60.026	0.033212	19.58	63.293	10.651	54615025.210448	9	429.3675	7.14646e-05	2.73723e-04
2023/02/02	00:09:38	ok	ok	428.7140	60.023	0.033212	19.56	63.404	10.652	60089062.755793	11	429.1409	7.70786e-05	5.02590e-04
2023/02/02	00:14:38	ok	ok	428.8400	60.020	0.033212	19.65	63.197	10.678	58098819.328135	11	429.3192	7.23614e-05	2.67193e-04
2023/02/02	00:19:38	ok	ok	428.7020	60.016	0.033212	19.70	63.171	10.701	60580061.364868	10	429.2613	7.41560e-05	3.28915e-04
2023/02/02	00:24:38	ok	ok	428.7240	60.014	0.033212	19.70	63.244	10.713	58855068.360574	13	429.0417	8.20398e-05	5.18590e-04
2023/02/02	00:29:38	ok	ok	428.6460	60.011	0.033212	19.74	63.166	10.727	59555610.009464	11	429.3734	6.69161e-05	3.97904e-04
2023/02/02	00:34:38	ok	ok	428.7040	60.010	0.033212	19.78	63.066	10.737	60236076.539177	13	429.3020	7.00273e-05	3.83195e-04
2023/02/02	00:39:38	ok	ok	428.7100	60.004	0.033212	19.77	63.244	10.759	60473012.139207	11	429.3015	6.94075e-05	3.50559e-04
2023/02/02	00:44:38	ok	ok	428.6760	60.006	0.033212	19.81	63.198	10.778	57074004.373822	10	429.1295	7.47737e-05	2.52854e-04
2023/02/02	00:49:38	ok	ok	428.6700	60.001	0.033212	19.73	63.293	10.740	63938728.058357	9	429.1844	7.17778e-05	2.64383e-04
2023/02/02	00:54:38	ok	ok	428.6460	59.999	0.033212	19.78	63.354	10.786	65945028.383801	9	429.2563	6.72879e-05	4.12239e-04
2023/02/02	00:59:38	ok	ok	428.5440	59.992	0.033212	19.61	63.551	10.713	66626738.733634	11	429.1738	6.71479e-05	3.88354e-04
2023/02/02	01:04:38	--	ok	428.4900	59.994	0.033212	19.56	63.615	10.687	68977005.843519	11	429.1215	6.79613e-05	3.89504e-04
2023/02/02	01:04:45	ok	ok	428.9560	60.083	0.033238	19.53	63.558	10.661	63214855.019571	11	429.4116	7.95025e-05	5.16018e-04
2023/02/02	01:09:45	ok	ok	428.9760	60.070	0.033238	19.52	63.610	10.661	61206518.029617	10	429.5980	6.78433e-05	3.55063e-04
2023/02/02	01:14:45	ok	ok	428.8920	60.064	0.033238	19.49	63.627	10.646	65565348.203487	10	429.5090	6.81947e-05	3.85317e-04
2023/02/02	01:19:46	ok	ok	428.8580	60.051	0.033238	19.53	63.581	10.665	61887965.454190	11	429.6015	6.43952e-05	4.56847e-04
2023/02/02	01:24:45	ok	ok	428.8660	60.041	0.033238	19.58	63.578	10.699	62484834.079434	12	429.2551	7.62557e-05	7.16225e-04
2023/02/02	01:29:45	ok	ok	428.9360	60.044	0.033238	19.64	63.513	10.723	67604795.877388	11	429.5205	6.77626e-05	3.32685e-04
2023/02/02	01:34:45	ok	ok	428.8780	60.028	0.033238	19.63	63.510	10.714	60843172.200924	9	429.4727	6.77056e-05	3.80334e-04
2023/02/02	01:39:45	ok	ok	428.8180	60.041	0.033238	19.67	63.549	10.748	62533935.355738	9	429.3714	7.13980e-05	2.33335e-04
2023/02/02	01:44:45	ok	ok	428.8260	60.018	0.033238	19.73	63.421	10.762	67020012.659670	12	429.2534	7.61658e-05	3.41622e-04
2023/02/02	01:49:45	ok	ok	428.7820	60.015	0.033238	19.70	63.532	10.762	64545475.927987	10	429.4086	6.75361e-05	3.28975e-04
2023/02/02	01:54:45	ok	ok	428.7840	60.012	0.033238	19.68	63.560	10.758	66562988.111145	11	429.3623	6.80173e-05	4.13720e-04
2023/02/02	01:59:45	ok	ok	428.7220	60.006	0.033238	19.63	63.659	10.740	62796350.738952	11	429.0798	7.69678e-05	3.18521e-04
2023/02/02	02:04:45	ok	ok	428.7320	60.000	0.033238	19.46	63.803	10.658	70624833.416047	10	429.1485	7.30699e-05	2.94394e-04
2023/02/02	02:09:45	ok	ok	428.6000	59.999	0.033238	19.42	63.851	10.640	66738591.621963	7	429.1539	7.16409e-05	2.34670e-04
2023/02/02	02:14:45	ok	ok	428.5860	59.996	0.033238	19.39	63.865	10.624	65243052.613091	11	429.0580	7.26435e-05	2.62643e-04
2023/02/02	02:19:45	ok	ok	428.6180	59.993	0.033238	19.50	63.638	10.656	65629546.481742	8	429.2055	6.74712e-05	4.61404e-04
2023/02/02	02:24:45	ok	ok	428.6040	59.994	0.033238	19.50	63.661	10.660	61814271.393435	9	429.1190	7.06016e-05	2.39055e-04
2023/02/02	02:29:45	ok	ok	428.7040	59.993	0.033238	19.54	63.636	10.682	65799603.844472	11	429.0508	7.24658e-05	2.49192e-04
2023/02/02	02:34:45	ok	ok	428.5780	59.990	0.033238	19.56	63.679	10.698	66113239.595163	11	428.9584	7.55598e-05	3.05222e-04
2023/02/02	02:39:45	ok	ok	428.5900	59.990	0.033238	19.58	63.696	10.719	64550327.036262	9	428.9418	7.60282e-05	3.23654e-04
2023/02/02	02:44:45	ok	ok	428.6220	59.989	0.033238	19.60	63.761	10.738	61603690.047162	11	428.9301	7.57082e-05	3.04466e-04
2023/02/02	02:49:45	--	ok	428.4760	59.985	0.033238	19.56	63.816	10.721	63672233.373518	9	428.9442	7.25489e-05	3.07198e-04
2023/02/02	02:49:52	ok	ok	429.0820	60.070	0.033264	19.56	63.764	10.712	63070744.728612	10	429.5014	7.48264e-05	3.21507e-04
2023/02/02	02:54:52	ok	ok	429.0220	60.047	0.033264	19.61	63.636	10.727	63123312.296950	12	429.3579	7.56611e-05	3.20501e-04
2023/02/02	02:59:52	ok	ok	428.9020	60.036	0.033264	19.47	63.912	10.685	63212150.684014	9	429.3707	7.25678e-05	2.40584e-04
2023/02/02	03:04:52	ok	ok	428.8120	60.027	0.033264	19.44	63.949	10.673	62108660.159245	11	429.4638	6.75743e-05	3.81121e-04
2023/02/02	03:09:52	ok	ok	428.8060	60.014	0.033264	19.32	64.067	10.614	59199631.517408	11	429.4556	6.48136e-05	4.36742e-04
2023/02/02	03:14:52	ok	ok	428.7600	60.013	0.033264	19.27	64.103	10.591	65481977.313231	11	429.3157	6.90033e-05	4.36764e-04
2023/02/02	03:19:52	ok	ok	428.7020	60.016	0.033264	19.30	63.970	10.588	64392221.864801	9	429.1857	7.56430e-05	3.32108e-04
2023/02/02	03:24:52	ok	ok	428.7180	60.009	0.033264	19.39	63.801	10.613	63525074.957449	8	429.4202	6.59166e-05	4.47162e-04
2023/02/02	03:29:52	ok	ok	428.7200	60.003	0.033264	19.39	63.876	10.625	62136609.980063	9	429.1098	7.52739e-05	3.08426e-04
2023/02/02	03:34:52	ok	ok	428.6740	60.004	0.033264	19.44	63.833	10.653	63287308.292999	11	429.2886	6.83162e-05	3.95904e-04
2023/02/02	03:39:52	ok	ok	428.6680	60.001	0.033264	19.43	63.883	10.653	62893397.375680	11	429.2500	6.86567e-05	4.09260e-04
2023/02/02	03:44:52	ok	ok	428.6100	59.999	0.033264	19.42	63.839	10.638	64987338.207378	10	429.2948	6.61224e-05	3.48762e-04
2023/02/02	03:49:52	ok	ok	428.5380	59.996	0.033264	19.47	63.838	10.672	61927802.482516	11	429.0814	7.40130e-05	2.18615e-04
2023/02/02	03:54:52	ok	ok	428.5660	59.992	0.033264	19.32	64.036	10.609	62609065.321500	11	429.1576	6.77202e-05	3.96842e-04
2023/02/02	03:59:52	--	ok	428.3840	59.988	0.033264	19.26	64.068	10.577	61834167.304662	10	429.0118	7.36670e-05	3.40152e-04
2023/02/02	03:59:59	ok	ok	429.0920	60.124	0.033296	19.20	64.071	10.541	61139321.163799	11	429.4854	7.93254e-05	4.51599e-04
2023/02/02	04:04:59	ok	ok	429.0380	60.127	0.033296	19.19	64.080	10.535	62206094.532923	10	429.5274	7.49553e-05	2.95827e-04
2023/02/02	04:09:59	ok	ok	428.9440	60.077	0.033296	19.12	64.163	10.505	63661066.523334	10	429.5154	7.19805e-05	2.84933e-04
2023/02/02	04:14:59	ok	ok	428.8360	60.058	0.033296	19.10	64.172	10.498	62910560.527546	11	429.2555	7.95318e-05	5.69555e-04
2023/02/02	04:19:59	ok	ok	428.9500	60.076	0.033296	19.14	63.998	10.495	65893939.074256	10	429.5809	6.90994e-05	3.39329e-04
2023/02/02	04:24:59	ok	ok	428.9420	60.078	0.033296	19.23	63.935	10.537	62337468.622246	11	429.5716	6.83144e-05	4.23684e-04
2023/02/02	04:29:59	ok	ok	428.9200	60.078	0.033296	19.27	63.966	10.569	62383198.355537	9	429.6153	6.82006e-05	3.84638e-04
2023/02/02	04:34:59	ok	ok	428.8660	60.068	0.033296	19.30	63.926	10.580	64360076.311585	13	429.3171	7.70214e-05	3.33079e-04
2023/02/02	04:39:59	ok	ok	428.8700	60.050	0.033296	19.26	64.004	10.567	65500253.662359	11	429.5117	6.82002e-05	3.53356e-04
2023/02/02	04:44:59	ok	ok	428.8220	60.039	0.033296	19.29	63.915	10.570	59754506.121418	11	429.5316	6.73620e-05	3.93861e-04
2023/02/02	04:49:59	ok	ok	428.7540	60.033	0.033296	19.23	64.022	10.552	60527815.188261	13	429.2027	7.60056e-05	6.49827e-04
2023/02/02	04:55:00	ok	ok	428.7180	60.013	0.033296	19.10	64.141	10.493	63575937.740622	13	429.1796	7.65727e-05	3.47453e-04
2023/02/02	04:59:59	ok	ok	428.7380	60.011	0.033296	19.03	64.213	10.461	63941766.152398	11	429.3613	6.73453e-05	4.23468e-04
2023/02/02	05:04:59	ok	ok	428.6940	60.013	0.033296	19.01	64.242	10.449	62014674.732144	11	429.3165	6.87733e-05	4.17375e-04
2023/02/02	05:09:59	ok	ok	428.5800	60.000	0.033296	18.96	64.256	10.425	61720909.174314	10	429.1836	7.12471e-05	3.01912e-04
2023/02/02	05:14:59	ok	ok	428.5360	59.996	0.033296	18.89	64.350	10.396	60712207.614995	11	429.3985	6.26497e-05	5.34819e-04
2023/02/02	05:19:59	ok	ok	428.5420	59.994	0.033296	18.95	64.274	10.418	63020737.594497	11	429.1966	6.86566e-05	4.20249e-04
2023/02/02	05:24:59	ok	ok	428.5880	59.994	0.033296	18.89	64.318	10.391	66622389.719065	11	429.1897	6.92626e-05	4.02936e-04
2023/02/02	05:29:59	--	ok	428.4460	59.991	0.033296	18.83	64.416	10.372	60031431.692158	9	429.1854	6.79903e-05	3.41400e-04
2023/02/02	05:30:06	ok	ok	429.0300	60.141	0.033323	18.82	64.382	10.359	63530213.027863	11	429.5600	7.58820e-05	3.00746e-04
2023/02/02	05:35:06	ok	ok	428.9360	60.119	0.033323	18.82	64.254	10.338	55783184.430971	13	429.4060	7.88262e-05	4.40449e-04
2023/02/02	05:40:06	ok	ok	428.9840	60.109	0.033323	18.79	64.410	10.345	57281675.403603	13	429.4518	7.69040e-05	3.65566e-04
2023/02/02	05:45:06	ok	ok	428.9960	60.098	0.033323	18.79	64.366	10.338	54603774.718689	12	429.4532	7.44316e-05	3.22844e-04
2023/02/02	05:50:06	ok	ok	428.9020	60.075	0.033323	18.75	64.402	10.319	55741206.979939	10	429.5026	7.17311e-05	2.81382e-04
2023/02/02	05:55:06	ok	ok	428.9100	60.079	0.033323	18.76	64.393	10.326	57809825.558172	13	429.5047	7.16335e-05	4.14886e-04
2023/02/02	06:00:06	ok	ok	428.9140	60.066	0.033323	18.78	64.396	10.335	59339552.289064	13	429.3285	7.78848e-05	3.20817e-04
2023/02/02	06:05:06	ok	ok	428.9080	60.062	0.033323	18.85	64.218	10.348	56290242.454759	10	429.5976	6.66881e-05	4.17282e-04
2023/02/02	06:10:06	ok	ok	428.8420	60.039	0.033323	18.81	64.315	10.340	55498534.649118	8	429.4931	7.09329e-05	2.73544e-04
2023/02/02	06:15:06	ok	ok	428.7700	60.033	0.033323	18.82	64.222	10.333	56911867.102080	11	429.4823	6.85921e-05	4.30547e-04
2023/02/02	06:20:06	ok	ok	428.8340	60.030	0.033323	18.88	64.199	10.363	59188855.041379	12	429.2726	7.54103e-05	3.52275e-04
2023/02/02	06:25:06	ok	ok	428.8500	60.042	0.033323	18.88	64.283	10.377	55639871.685096	13	429.4043	6.98921e-05	4.50701e-04
2023/02/02	06:30:06	ok	ok	428.6800	60.019	0.033323	18.86	64.240	10.362	56290418.096620	10	429.4545	6.70461e-05	4.72223e-04
2023/02/02	06:35:06	ok	ok	428.7200	60.012	0.033323	18.79	64.419	10.346	53703711.044446	13	429.1627	7.76077e-05	3.26732e-04
2023/02/02	06:40:06	ok	ok	428.7340	60.011	0.033323	18.75	64.488	10.333	54409453.308952	12	429.1740	7.57313e-05	3.39019e-04
2023/02/02	06:45:06	ok	ok	428.6440	59.998	0.033323	18.65	64.503	10.275	53987262.506748	11	429.2915	6.93743e-05	3.57693e-04
2023/02/02	06:50:06	ok	ok	428.6240	59.997	0.033323	18.61	64.572	10.260	57843444.446599	10	429.5860	5.59757e-05	8.54025e-04
2023/02/02	06:55:06	ok	ok	428.5800	59.997	0.033323	18.52	64.675	10.223	53492896.203966	13	429.0166	7.73885e-05	3.46914e-04
2023/02/02	07:00:06	ok	ok	428.5120	59.988	0.033323	18.51	64.639	10.210	54943649.569010	11	428.8923	8.16400e-05	5.26824e-04
2023/02/02	07:05:06	ok	ok	428.5960	59.989	0.033323	18.56	64.521	10.225	56656922.792335	11	429.1962	6.93650e-05	4.23348e-04
2023/02/02	07:10:06	ok	ok	428.5400	59.985	0.033323	18.62	64.488	10.255	56009984.571582	11	429.1685	6.89253e-05	3.88444e-04
2023/02/02	07:15:06	ok	ok	428.5960	59.987	0.033323	18.62	64.498	10.257	57533493.635363	11	429.1824	6.81243e-05	3.97280e-04
2023/02/02	07:20:06	ok	ok	428.5420	59.983	0.033323	18.62	64.434	10.247	54390756.153609	11	428.8023	8.27902e-05	5.07335e-04
2023/02/02	07:25:06	ok	ok	428.5340	59.982	0.033323	18.67	64.356	10.260	54675785.918848	7	429.1100	7.05271e-05	2.28840e-04
2023/02/02	07:30:06	--	ok	428.3680	59.982	0.033323	18.67	64.442	10.274	55418673.561829	13	428.9405	7.58415e-05	2.65497e-04
2023/02/02	07:30:13	ok	ok	429.1560	60.176	0.033356	18.69	64.466	10.294	61171760.331793	10	429.6503	7.49459e-05	2.99758e-04
2023/02/02	07:35:13	ok	ok	429.0960	60.145	0.033356	18.62	64.511	10.259	57482895.107556	12	429.6520	7.13615e-05	3.86662e-04
2023/02/02	07:40:13	ok	ok	428.9220	60.115	0.033356	18.50	64.627	10.200	55582375.508437	11	429.6168	6.85747e-05	3.52360e-04
2023/02/02	07:45:13	ok	ok	428.9560	60.114	0.033356	18.47	64.675	10.190	59569528.004649	11	429.5820	6.92241e-05	3.78771e-04
2023/02/02	07:50:13	ok	ok	428.8660	60.079	0.033356	18.38	64.717	10.145	57698585.056633	11	429.5613	6.89518e-05	3.58156e-04
2023/02/02	07:55:13	ok	ok	428.9080	60.060	0.033356	18.35	64.636	10.116	53896848.196890	9	429.4275	7.25751e-05	2.94742e-04
2023/02/02	08:00:13	ok	ok	428.8780	60.073	0.033356	18.35	64.668	10.121	53209567.484327	11	429.5593	6.68676e-05	4.42889e-04
2023/02/02	08:05:13	ok	ok	428.7800	60.068	0.033356	18.51	64.503	10.188	55816474.059228	13	429.4431	7.19110e-05	4.35239e-04
2023/02/02	08:10:13	ok	ok	428.8640	60.063	0.033356	18.54	64.462	10.198	57469645.104122	10	429.4261	7.20556e-05	2.16806e-04
2023/02/02	08:15:13	ok	ok	428.8820	60.047	0.033356	18.55	64.475	10.210	56933787.137221	13	429.2856	7.76420e-05	3.55472e-04
2023/02/02	08:20:13	ok	ok	428.7980	60.058	0.033356	18.61	64.465	10.243	61037497.466629	12	429.4443	7.08577e-05	3.58842e-04
2023/02/02	08:25:13	ok	ok	428.8140	60.042	0.033356	18.61	64.497	10.248	56040241.243598	11	429.3813	7.27830e-05	2.55521e-04
2023/02/02	08:30:13	ok	ok	428.8540	60.039	0.033356	18.62	64.466	10.252	53811967.198316	11	429.5094	6.66676e-05	4.35909e-04
2023/02/02	08:35:13	ok	ok	428.8040	60.031	0.033356	18.62	64.529	10.262	57682775.335967	10	429.3726	7.21006e-05	3.02349e-04
2023/02/02	08:40:13	ok	ok	428.6900	60.029	0.033356	18.61	64.572	10.260	55714427.195929	11	429.4667	6.70491e-05	4.27994e-04
2023/02/02	08:45:13	ok	ok	428.7460	60.018	0.033356	18.54	64.631	10.224	59040095.720427	9	429.4093	6.78326e-05	4.07077e-04
2023/02/02	08:50:13	ok	ok	428.6820	60.010	0.033356	18.44	64.755	10.184	57888297.861089	11	429.3405	6.77907e-05	3.71438e-04
2023/02/02	08:55:13	ok	ok	428.5720	60.003	0.033356	18.41	64.739	10.166	58602409.788857	11	428.8675	8.53939e-05	6.42463e-04
2023/02/02	09:00:13	ok	ok	428.5140	59.996	0.033356	18.41	64.782	10.173	57384673.412011	11	428.9899	7.96753e-05	5.36891e-04
2023/02/02	09:05:13	ok	ok	428.5700	60.002	0.033356	18.52	64.640	10.218	57229827.986245	13	428.8707	8.56224e-05	6.52158e-04
2023/02/02	09:10:13	ok	ok	428.6620	59.994	0.033356	18.58	64.608	10.247	57285904.570101	13	429.1058	7.56991e-05	3.12093e-04
2023/02/02	09:15:13	ok	ok	428.6800	59.994	0.033356	18.65	64.524	10.279	55846347.285009	11	429.3593	6.61974e-05	4.94070e-04
2023/02/02	09:20:13	ok	ok	428.6360	59.994	0.033356	18.61	64.634	10.270	56149015.544476	11	429.2296	6.87524e-05	3.66287e-04
2023/02/02	09:25:13	ok	ok	428.5940	59.990	0.033356	18.67	64.494	10.282	56676850.608302	10	429.1193	7.46819e-05	3.86350e-04
2023/02/02	09:30:13	ok	ok	428.5600	59.991	0.033356	18.75	64.540	10.341	58687962.210254	10	429.1030	7.48761e-05	3.03302e-04
2023/02/02	09:35:13	ok	ok	428.6100	59.991	0.033356	18.75	64.572	10.346	56160814.373008	11	429.2868	6.74474e-05	4.65597e-04
2023/02/02	09:40:13	ok	ok	428.5320	59.988	0.033356	18.79	64.556	10.369	56644042.328153	10	428.9994	7.77532e-05	3.48261e-04
2023/02/02	09:45:13	ok	ok	428.5340	59.990	0.033356	18.78	64.544	10.358	56396217.193023	10	429.1824	7.12963e-05	3.00079e-04
2023/02/02	09:50:13	ok	ok	428.5720	59.989	0.033356	18.83	64.553	10.394	56118441.902413	11	429.2371	6.78518e-05	3.86827e-04
2023/02/02	09:55:13	ok	ok	428.5480	59.987	0.033356	18.86	64.675	10.432	55170628.487203	10	429.1285	7.18566e-05	2.78264e-04
2023/02/02	10:00:13	ok	ok	428.5460	59.985	0.033356	18.86	64.622	10.423	55911577.529805	13	429.0246	7.64672e-05	3.30070e-04
2023/02/02	10:05:13	ok	ok	428.5660	59.987	0.033356	18.91	64.703	10.463	58446328.092676	10	429.1861	6.83601e-05	3.98507e-04
2023/02/02	10:10:13	ok	ok	428.5060	59.987	0.033356	18.98	64.585	10.487	57252311.842404	12	429.0957	6.91146e-05	3.44144e-04
2023/02/02	10:15:13	ok	ok	428.5640	59.986	0.033356	18.99	64.579	10.494	55885464.885377	9	429.0882	7.16857e-05	2.93537e-04
2023/02/02	10:20:13	ok	ok	428.5100	59.987	0.033356	19.05	64.704	10.549	53372378.125619	9	429.1760	6.83168e-05	3.96645e-04
2023/02/02	10:25:13	--	ok	428.4540	59.983	0.033356	19.03	64.680	10.537	60647949.980105	13	429.1255	6.90181e-05	3.58333e-04
2023/02/02	10:25:20	ok	ok	428.9780	60.114	0.033383	19.05	64.726	10.552	56401088.461553	12	429.4596	7.92913e-05	4.67346e-04
2023/02/02	10:30:20	ok	ok	429.0420	60.100	0.033383	19.13	64.620	10.588	51360826.854962	13	429.4761	7.62710e-05	3.21841e-04
2023/02/02	10:35:20	ok	ok	429.0020	60.077	0.033383	19.12	64.822	10.613	50404199.464741	11	429.6429	6.85068e-05	3.95371e-04
2023/02/02	10:40:20	ok	ok	428.9320	60.085	0.033383	19.24	64.649	10.663	52858025.508060	9	429.5844	7.17469e-05	2.87680e-04
2023/02/02	10:45:20	ok	ok	428.9860	60.079	0.033383	19.24	64.662	10.665	51738934.297097	10	429.5256	7.13777e-05	2.60658e-04
2023/02/02	10:50:20	ok	ok	428.9660	60.068	0.033383	19.27	64.718	10.693	47430975.876857	12	429.4122	7.67976e-05	3.30056e-04
2023/02/02	10:55:20	ok	ok	428.9800	60.060	0.033383	19.33	64.727	10.732	50511423.851000	12	429.2841	8.10598e-05	5.96582e-04
2023/02/02	11:00:20	ok	ok	428.9240	60.064	0.033383	19.43	64.648	10.781	51412990.200611	11	429.4270	7.37386e-05	3.27217e-04
2023/02/02	11:05:20	ok	ok	428.9540	60.054	0.033383	19.42	64.771	10.793	53476072.623366	10	429.3758	7.64413e-05	3.04159e-04
2023/02/02	11:10:20	ok	ok	428.9060	60.049	0.033383	19.44	64.776	10.811	50035830.777621	7	429.5587	6.90432e-05	2.31824e-04
2023/02/02	11:15:20	ok	ok	428.9060	60.039	0.033383	19.44	64.863	10.825	51841597.828936	11	429.5858	6.67758e-05	3.86562e-04
2023/02/02	11:20:20	ok	ok	428.8860	60.037	0.033383	19.50	64.828	10.855	49595282.744099	10	429.4559	7.13718e-05	2.34321e-04
2023/02/02	11:25:20	ok	ok	428.9220	60.030	0.033383	19.54	64.814	10.880	54518001.235906	11	429.4316	7.15297e-05	2.48865e-04
2023/02/02	11:30:20	ok	ok	428.8360	60.036	0.033383	19.64	64.831	10.946	53741617.613719	12	429.4708	6.96449e-05	4.18731e-04
2023/02/02	11:35:20	ok	ok	428.8300	60.029	0.033383	19.71	64.778	10.983	51235591.792941	6	429.4383	7.07569e-05	2.30553e-04
2023/02/02	11:40:20	ok	ok	429.0840	60.023	0.033383	19.75	64.764	11.007	55690985.592890	10	429.4612	7.11618e-05	2.79182e-04
2023/02/02	11:45:20	ok	ok	429.0600	60.021	0.033383	19.74	64.878	11.018	54920638.326831	11	429.4862	6.77869e-05	3.34492e-04
2023/02/02	11:50:20	ok	ok	428.9380	60.016	0.033383	19.85	64.938	11.100	49934765.490447	11	429.4311	6.94134e-05	3.71528e-04
2023/02/02	11:55:20	ok	ok	428.9640	60.015	0.033383	19.91	64.872	11.126	53568970.733003	11	429.4641	6.76007e-05	4.18814e-04
2023/02/02	12:00:20	ok	ok	428.9920	60.022	0.033383	19.98	64.970	11.191	55317444.859705	11	429.4123	6.92023e-05	4.00521e-04
2023/02/02	12:05:20	ok	ok	428.9200	60.013	0.033383	20.04	64.979	11.229	55412230.721527	12	429.0398	8.47457e-05	5.95172e-04
2023/02/02	12:10:20	ok	ok	428.8880	60.017	0.033383	20.14	64.886	11.278	51530957.349956	12	429.3856	6.98961e-05	3.88462e-04
2023/02/02	12:15:20	ok	ok	428.9620	60.017	0.033383	20.19	64.886	11.315	50335671.720055	7	429.3720	7.15013e-05	2.43888e-04
2023/02/02	12:20:20	ok	ok	428.9000	60.012	0.033383	20.22	64.910	11.339	51435827.845084	10	429.4248	6.74759e-05	4.25054e-04
2023/02/02	12:25:20	ok	ok	428.9520	60.015	0.033383	20.25	65.066	11.384	53867057.750773	11	429.4147	6.69059e-05	4.66005e-04
2023/02/02	12:30:20	ok	ok	428.7060	60.011	0.033383	20.28	65.025	11.396	51915814.982535	10	429.1530	7.72955e-05	4.89474e-04
2023/02/02	12:35:20	ok	ok	428.7680	60.011	0.033383	20.36	64.945	11.437	50729532.326851	11	429.2571	7.25040e-05	2.58357e-04
2023/02/02	12:40:20	ok	ok	428.7220	60.009	0.033383	20.40	65.060	11.486	49618005.889784	11	429.0719	7.91900e-05	6.00295e-04
2023/02/02	12:45:20	ok	ok	428.6600	60.006	0.033383	20.39	64.964	11.460	53665883.309477	10	429.2989	6.90884e-05	3.81927e-04
2023/02/02	12:50:20	ok	ok	428.6540	60.006	0.033383	20.43	65.107	11.514	50057625.362571	11	429.3072	6.78170e-05	4.08293e-04
2023/02/02	12:55:21	ok	ok	428.6520	60.007	0.033383	20.46	65.051	11.522	48554771.292887	11	429.3356	6.71392e-05	3.74454e-04
2023/02/02	13:00:20	ok	ok	428.6600	60.006	0.033383	20.55	65.098	11.588	52264994.478972	11	429.2997	6.76293e-05	3.77786e-04
2023/02/02	13:05:20	ok	ok	428.6880	60.004	0.033383	20.60	65.078	11.624	51710315.661421	10	429.1931	7.16025e-05	2.92722e-04
2023/02/02	13:10:20	ok	ok	428.7600	59.999	0.033383	20.66	65.014	11.651	50402605.054559	12	429.2538	6.87914e-05	3.84410e-04
2023/02/02	13:15:20	ok	ok	428.6800	60.001	0.033383	20.70	65.075	11.691	53219783.777512	13	428.9898	7.82452e-05	3.68457e-04
2023/02/02	13:20:20	--	ok	428.4980	59.999	0.033383	20.82	65.066	11.765	52101419.813794	11	429.2583	6.65723e-05	3.63765e-04
2023/02/02	13:20:27	ok	ok	429.2660	60.071	0.033409	20.79	65.028	11.740	53430092.463866	11	429.5440	7.55337e-05	3.79579e-04
2023/02/02	13:25:27	ok	ok	428.9300	60.060	0.033409	20.87	65.139	11.817	56842363.935810	11	429.7162	6.67694e-05	4.09662e-04
2023/02/02	13:30:27	ok	ok	429.1300	60.049	0.033409	20.89	65.217	11.842	53249276.912829	11	429.6416	6.85532e-05	4.06465e-04
2023/02/02	13:35:27	ok	ok	429.0760	60.046	0.033409	20.93	65.130	11.856	55816336.386004	10	429.6507	6.63229e-05	3.99848e-04
2023/02/02	13:40:27	ok	ok	429.1160	60.035	0.033409	20.91	65.106	11.840	54147250.933449	12	429.5134	7.07839e-05	4.23544e-04
2023/02/02	13:45:27	ok	ok	428.9720	60.036	0.033409	20.96	65.126	11.873	52368889.797143	8	429.4672	7.15323e-05	2.68751e-04
2023/02/02	13:50:27	ok	ok	428.9340	60.031	0.033409	21.00	65.229	11.922	51294979.294849	11	429.5525	6.69612e-05	4.81419e-04
2023/02/02	13:55:27	ok	ok	428.9480	60.030	0.033409	21.07	65.170	11.959	55431375.065812	9	429.4107	7.27223e-05	2.87744e-04
2023/02/02	14:00:27	ok	ok	428.8560	60.028	0.033409	21.10	65.098	11.968	51888482.424675	10	429.3343	7.52007e-05	4.21441e-04
2023/02/02	14:05:27	ok	ok	428.8280	60.026	0.033409	21.13	65.135	11.995	54577983.372396	9	429.3721	7.23221e-05	2.92342e-04
2023/02/02	14:10:27	ok	ok	428.8140	60.023	0.033409	21.14	65.257	12.027	52303785.174788	12	429.2778	7.44492e-05	3.37029e-04
2023/02/02	14:15:27	ok	ok	428.8400	60.022	0.033409	21.20	65.139	12.044	55343173.081979	9	429.3054	7.23811e-05	2.60294e-04
2023/02/02	14:20:27	ok	ok	428.9160	60.019	0.033409	21.20	65.171	12.050	53240784.912639	11	429.2380	7.28273e-05	2.92783e-04
2023/02/02	14:25:27	ok	ok	428.9060	60.017	0.033409	21.23	65.208	12.076	51252191.928124	11	429.2480	7.11377e-05	2.53197e-04
2023/02/02	14:30:27	ok	ok	428.8000	60.016	0.033409	21.24	65.211	12.087	57300383.481716	12	429.1253	7.46425e-05	3.86996e-04
2023/02/02	14:35:27	ok	ok	428.7780	60.010	0.033409	21.27	65.238	12.111	54741429.052006	12	429.0855	7.46692e-05	4.01087e-04
2023/02/02	14:40:27	ok	ok	428.8280	60.007	0.033409	21.30	65.254	12.135	55733371.760861	14	428.9716	7.89126e-05	4.07449e-04
2023/02/02	14:45:27	ok	ok	428.6720	60.005	0.033409	21.31	65.267	12.147	53989371.893790	12	428.9768	7.62418e-05	4.08541e-04
2023/02/02	14:50:27	ok	ok	428.6240	59.997	0.033409	21.34	65.339	12.181	55378115.547509	13	428.9155	7.79269e-05	5.18916e-04
2023/02/02	14:55:27	--	ok	428.4120	59.990	0.033409	21.33	65.336	12.169	59070504.861742	11	429.1637	6.66656e-05	3.95027e-04
2023/02/02	14:55:35	ok	ok	429.0040	60.081	0.033439	21.38	65.272	12.198	62597265.504838	12	429.5263	7.91047e-05	4.29787e-04
2023/02/02	15:00:34	ok	ok	429.0060	60.057	0.033439	21.37	65.235	12.180	56165499.975529	10	429.3646	8.05928e-05	5.93657e-04
2023/02/02	15:05:34	ok	ok	429.0020	60.051	0.033439	21.38	65.389	12.220	50342092.781372	11	429.5704	7.04090e-05	4.15588e-04
2023/02/02	15:10:34	ok	ok	428.9300	60.038	0.033439	21.38	65.367	12.216	50813246.009297	8	429.5604	6.96865e-05	2.50710e-04
2023/02/02	15:15:34	ok	ok	428.9200	60.041	0.033439	21.45	65.435	12.278	53652558.433400	10	429.6024	6.64381e-05	4.37527e-04
2023/02/02	15:20:34	ok	ok	428.7920	60.035	0.033439	21.42	65.492	12.268	50207243.631604	11	429.3590	7.33215e-05	2.95227e-04
2023/02/02	15:25:34	ok	ok	428.8360	60.030	0.033439	21.47	65.364	12.274	51120287.688678	10	429.5156	6.56308e-05	3.81412e-04
2023/02/02	15:30:34	ok	ok	428.7820	60.028	0.033439	21.52	65.289	12.300	54550466.924004	10	429.4771	6.72998e-05	3.61987e-04
2023/02/02	15:35:34	ok	ok	428.9620	60.027	0.033439	21.54	65.399	12.332	54466774.559983	13	429.3798	6.84553e-05	3.72186e-04
2023/02/02	15:40:34	ok	ok	429.0020	60.022	0.033439	21.55	65.336	12.329	51710432.760167	9	429.3324	6.94933e-05	2.58789e-04
2023/02/02	15:45:34	ok	ok	428.9800	60.021	0.033439	21.54	65.408	12.333	52896583.845238	14	429.0677	7.73506e-05	4.03053e-04
2023/02/02	15:50:34	ok	ok	428.9100	60.015	0.033439	21.57	65.426	12.356	52911971.186099	9	429.1242	7.78771e-05	2.94276e-04
2023/02/02	15:55:34	ok	ok	428.7660	60.006	0.033439	21.57	65.467	12.364	55507596.470468	12	429.0226	7.63312e-05	4.16559e-04
2023/02/02	16:00:34	ok	ok	428.8280	60.001	0.033439	21.55	65.476	12.356	52912368.071603	10	429.1790	6.92517e-05	2.44310e-04
2023/02/02	16:05:34	ok	ok	428.7320	60.004	0.033439	21.61	65.422	12.388	55365416.639297	10	429.2470	6.43603e-05	3.49744e-04
2023/02/02	16:10:34	ok	ok	428.6600	59.989	0.033439	21.61	65.487	12.400	54290342.324187	10	429.0718	7.09763e-05	2.49839e-04
2023/02/02	16:15:34	ok	ok	428.6380	59.964	0.033439	21.61	65.422	12.388	53197443.845719	9	428.9710	7.37134e-05	2.81852e-04
2023/02/02	16:20:34	--	ok	428.4640	59.948	0.033439	21.60	65.527	12.398	51142038.403463	10	429.0943	6.32190e-05	3.86775e-04
2023/02/02	16:20:41	ok	ok	429.0700	60.045	0.033467	21.61	65.505	12.403	53048251.729387	11	429.4322	7.67072e-05	4.29644e-04
2023/02/02	16:25:41	ok	ok	428.9280	60.040	0.033467	21.62	65.455	12.403	52536579.943903	12	429.1848	7.98930e-05	5.87489e-04
2023/02/02	16:30:41	ok	ok	428.8820	60.035	0.033467	21.64	65.568	12.436	47717739.252058	11	429.2458	7.71400e-05	5.18614e-04
2023/02/02	16:35:41	ok	ok	428.8080	60.030	0.033467	21.62	65.519	12.416	51607180.582014	10	429.4882	6.49202e-05	3.65895e-04
2023/02/02	16:40:41	ok	ok	428.7900	60.025	0.033467	21.54	65.623	12.374	51485909.760501	7	429.3715	6.78698e-05	2.13914e-04
2023/02/02	16:45:41	ok	ok	428.6520	60.020	0.033467	21.42	65.824	12.330	54089486.852850	10	429.3336	6.57015e-05	3.67345e-04
2023/02/02	16:50:41	ok	ok	428.6780	60.013	0.033467	21.42	65.815	12.328	50214523.540442	11	429.2703	6.62387e-05	3.70567e-04
2023/02/02	16:55:41	ok	ok	428.5100	60.003	0.033467	21.48	65.728	12.354	52394964.288478	13	428.8610	8.01653e-05	5.62942e-04
2023/02/02	17:00:41	ok	ok	428.6040	59.996	0.033467	21.50	65.624	12.344	52526089.537519	11	429.1913	6.64869e-05	3.38700e-04
2023/02/02	17:05:41	ok	ok	428.7080	59.977	0.033467	21.52	65.652	12.368	54395816.110275	12	429.0615	7.13100e-05	3.45062e-04
2023/02/02	17:10:41	ok	ok	428.8100	59.978	0.033467	21.52	65.609	12.360	52411898.495155	14	428.8705	7.70010e-05	3.88727e-04
2023/02/02	17:15:41	ok	ok	428.5600	59.948	0.033467	21.51	65.628	12.354	54382705.731847	11	428.7791	8.30121e-05	3.61630e-04
2023/02/02	17:20:41	ok	ok	428.5760	59.941	0.033467	21.51	65.583	12.346	54892998.830928	11	428.7632	7.62223e-05	4.58996e-04
2023/02/02	17:25:41	--	ok	428.4600	59.943	0.033467	21.57	65.563	12.382	56991418.430221	9	428.8344	7.68161e-05	3.49567e-04
2023/02/02	17:25:48	ok	ok	429.2060	60.043	0.033495	21.60	65.568	12.406	58663265.344700	11	429.4367	7.34361e-05	3.42559e-04
2023/02/02	17:30:48	ok	ok	429.0680	60.034	0.033495	21.54	65.602	12.370	53309053.073575	12	429.3197	7.39261e-05	3.11417e-04
2023/02/02	17:35:48	ok	ok	429.0020	60.026	0.033495	21.55	65.518	12.364	52909128.450831	11	429.3952	6.72165e-05	2.95807e-04
2023/02/02	17:40:48	ok	ok	429.0180	60.028	0.033495	21.57	65.542	12.378	52511839.518253	13	429.1538	7.62328e-05	4.19699e-04
2023/02/02	17:45:48	ok	ok	428.9040	60.022	0.033495	21.55	65.624	12.384	57099242.276620	12	429.1813	7.33464e-05	3.72247e-04
2023/02/02	17:50:48	ok	ok	428.7020	60.002	0.033495	21.34	65.861	12.278	57542145.694677	13	428.8734	8.22369e-05	5.85204e-04
2023/02/02	17:55:48	ok	ok	428.6220	59.993	0.033495	21.23	65.893	12.203	55980590.764591	12	428.9680	7.53288e-05	3.56587e-04
2023/02/02	18:00:48	ok	ok	428.7380	59.984	0.033495	21.19	65.830	12.163	55580771.308361	9	429.0590	6.94816e-05	2.78713e-04
2023/02/02	18:05:48	ok	ok	428.6220	59.961	0.033495	21.19	65.798	12.157	57829590.110445	11	428.9817	7.10944e-05	2.33918e-04
2023/02/02	18:10:48	ok	ok	428.6220	59.974	0.033495	21.26	65.684	12.184	60770535.307362	13	428.6929	8.18857e-05	6.08876e-04
2023/02/02	18:15:48	--	ok	428.3460	59.959	0.033495	21.29	65.660	12.201	53025317.588633	12	428.5065	9.54461e-05	6.66793e-04
2023/02/02	18:15:55	ok	ok	428.9880	60.068	0.033528	21.31	65.588	12.206	51056566.458277	11	429.6489	7.16736e-05	2.53738e-04
2023/02/02	18:20:55	ok	ok	429.0500	60.047	0.033528	21.29	65.605	12.190	52818356.087418	9	429.5279	7.05458e-05	2.82262e-04
2023/02/02	18:25:55	ok	ok	428.9160	60.046	0.033528	21.30	65.554	12.191	52687208.750678	7	429.5417	7.00215e-05	2.64842e-04
2023/02/02	18:30:55	ok	ok	428.8920	60.036	0.033528	21.24	65.597	12.159	51453080.423118	10	429.4596	7.02770e-05	2.80695e-04
2023/02/02	18:35:55	ok	ok	429.0200	60.033	0.033528	21.26	65.652	12.179	53717377.315480	13	429.2184	7.79979e-05	3.74286e-04
2023/02/02	18:40:55	ok	ok	428.9200	60.032	0.033528	21.27	65.537	12.167	53816338.969140	11	429.4510	6.71772e-05	3.96090e-04
2023/02/02	18:45:55	ok	ok	428.9720	60.020	0.033528	21.27	65.570	12.173	56117827.413403	13	429.0699	8.10005e-05	6.74770e-04
2023/02/02	18:50:55	ok	ok	429.0240	60.022	0.033528	21.26	65.568	12.163	51499948.958973	10	429.2663	7.13345e-05	2.64553e-04
2023/02/02	18:55:55	ok	ok	428.7900	60.014	0.033528	21.21	65.505	12.121	57032966.043652	12	429.1329	7.58778e-05	3.55213e-04
2023/02/02	19:00:55	ok	ok	428.9040	60.007	0.033528	21.07	65.852	12.084	54219855.369403	10	429.0916	7.24141e-05	2.87797e-04
2023/02/02	19:05:55	ok	ok	428.7120	59.997	0.033528	21.01	65.788	12.033	53778814.896277	12	428.7988	8.21405e-05	6.59831e-04
2023/02/02	19:10:55	ok	ok	428.6800	59.986	0.033528	20.94	65.838	11.994	52416065.768233	11	428.9084	7.45777e-05	3.80457e-04
2023/02/02	19:15:55	ok	ok	428.5920	59.992	0.033528	21.04	65.664	12.031	55602854.249202	10	428.9560	7.36123e-05	3.55687e-04
2023/02/02	19:20:55	ok	ok	428.7440	59.972	0.033528	21.13	65.606	12.082	53959852.835377	11	428.9024	7.73853e-05	3.58822e-04
2023/02/02	19:25:55	ok	ok	428.7460	59.963	0.033528	21.13	65.638	12.088	53590368.021794	9	428.9907	7.01704e-05	2.58437e-04
2023/02/02	19:30:55	ok	ok	428.6920	59.948	0.033528	21.17	65.509	12.092	49698760.183295	8	429.0351	6.85644e-05	2.28359e-04
2023/02/02	19:35:55	ok	ok	428.6440	59.929	0.033528	21.14	65.533	12.078	53912631.355496	10	428.7927	8.14276e-05	3.23693e-04
2023/02/02	19:40:55	ok	ok	428.5180	59.935	0.033528	21.19	65.522	12.106	55899107.162585	11	428.6355	8.85434e-05	3.93361e-04
2023/02/02	19:45:55	--	ok	428.3020	59.904	0.033528	21.17	65.573	12.104	50612596.438661	12	428.6860	7.62733e-05	3.59670e-04
2023/02/02	19:46:03	ok	ok	429.1600	60.062	0.033564	21.17	65.602	12.109	51336923.825413	13	429.3442	8.09473e-05	5.06551e-04
2023/02/02	19:51:02	ok	ok	429.0260	60.038	0.033564	21.17	65.560	12.102	53076030.727234	11	429.5647	6.79130e-05	3.17894e-04
2023/02/02	19:56:02	ok	ok	429.0800	60.036	0.033564	21.19	65.618	12.123	52757900.803815	11	429.4538	7.11790e-05	2.98543e-04
2023/02/02	20:01:02	ok	ok	428.9440	60.031	0.033564	21.19	65.554	12.112	52615759.831524	10	429.3248	7.59956e-05	3.81123e-04
2023/02/02	20:06:02	ok	ok	428.9540	60.026	0.033564	21.17	65.476	12.086	53597633.700512	10	429.3270	7.20415e-05	3.12625e-04
2023/02/02	20:11:02	ok	ok	428.8100	60.021	0.033564	21.04	65.803	12.056	49439704.302952	13	428.9995	8.36095e-05	7.33946e-04
2023/02/02	20:16:02	ok	ok	428.7780	60.016	0.033564	21.00	65.826	12.031	48644445.899508	10	429.3449	6.73113e-05	3.89624e-04
2023/02/02	20:21:02	ok	ok	428.7640	60.012	0.033564	20.96	65.872	12.009	50792623.238473	9	429.1383	7.31768e-05	3.13245e-04
2023/02/02	20:26:02	ok	ok	428.5920	60.007	0.033564	21.07	65.606	12.039	51421992.480936	8	429.2397	6.99790e-05	2.46887e-04
2023/02/02	20:31:02	ok	ok	428.6700	60.006	0.033564	21.09	65.556	12.043	49998793.320094	8	429.1642	7.01590e-05	2.89934e-04
2023/02/02	20:36:02	ok	ok	428.6580	59.998	0.033564	21.06	65.669	12.041	52738019.107669	12	429.1801	6.82538e-05	3.61021e-04
2023/02/02	20:41:02	ok	ok	428.6240	59.991	0.033564	21.11	65.637	12.076	55872911.740362	8	429.1183	7.07644e-05	2.75868e-04
2023/02/02	20:46:02	ok	ok	428.6220	59.980	0.033564	21.13	65.586	12.078	50519355.816918	9	429.0798	6.96774e-05	2.42790e-04
2023/02/02	20:51:02	ok	ok	428.6040	59.968	0.033564	21.17	65.550	12.100	50431003.085763	11	428.9315	7.81024e-05	3.26950e-04
2023/02/02	20:56:02	ok	ok	428.6520	59.968	0.033564	21.16	65.600	12.099	50318063.938266	12	428.8440	7.63848e-05	3.83309e-04
2023/02/02	21:01:02	ok	ok	428.5840	59.966	0.033564	21.20	65.577	12.125	55065556.988570	11	428.9636	7.22239e-05	2.97292e-04
2023/02/02	21:06:02	ok	ok	428.5660	59.937	0.033564	21.16	65.655	12.110	51717976.146794	10	428.6896	8.60732e-05	4.05933e-04
2023/02/02	21:11:02	--	ok	428.4860	59.919	0.033564	21.13	65.628	12.086	54160157.672464	12	428.7721	8.22912e-05	3.96764e-04
2023/02/02	21:11:10	ok	ok	429.0580	60.030	0.033591	21.11	65.669	12.082	61094725.221151	13	429.3587	7.53410e-05	3.12849e-04
2023/02/02	21:16:09	ok	ok	429.0740	60.028	0.033591	21.23	65.583	12.145	55559127.382636	12	429.2525	7.79027e-05	3.99363e-04
2023/02/02	21:21:09	ok	ok	428.9800	60.022	0.033591	21.07	65.765	12.068	53062983.865501	11	429.3374	7.11950e-05	2.55563e-04
2023/02/02	21:26:09	ok	ok	429.0180	60.013	0.033591	21.01	65.788	12.033	51657954.366336	14	429.1307	7.81673e-05	4.44691e-04
2023/02/02	21:31:09	ok	ok	428.8980	60.014	0.033591	20.97	65.939	12.031	51222864.560387	13	429.0817	7.60081e-05	4.10576e-04
2023/02/02	21:36:09	ok	ok	428.8220	60.007	0.033591	21.07	65.776	12.070	52094519.729342	11	429.2669	6.73187e-05	4.00150e-04
2023/02/02	21:41:09	ok	ok	428.8340	60.005	0.033591	21.11	65.669	12.082	49361002.754931	10	429.2712	6.65646e-05	3.58431e-04
2023/02/02	21:46:09	ok	ok	428.7800	60.001	0.033591	21.10	65.655	12.070	54005797.949909	11	429.0658	7.38039e-05	3.89954e-04
2023/02/02	21:51:09	ok	ok	428.7060	59.990	0.033591	21.13	65.660	12.092	53999580.534849	12	428.9896	7.60149e-05	3.81150e-04
2023/02/02	21:56:09	--	ok	428.4440	59.970	0.033591	21.13	65.531	12.068	44733438.341741	10	429.0661	6.96060e-05	2.71122e-04
2023/02/02	21:56:19	ok	ok	429.2380	60.066	0.033619	21.10	65.634	12.066	55366336.083024	12	429.5106	7.82669e-05	4.43721e-04
2023/02/02	22:01:18	ok	ok	429.0560	60.066	0.033619	21.17	65.592	12.107	55835429.784390	13	429.2949	8.63667e-05	7.90076e-04
2023/02/02	22:06:18	ok	ok	429.2800	60.056	0.033619	21.16	65.728	12.123	52991044.582298	9	429.5558	7.24613e-05	2.48912e-04
2023/02/02	22:11:18	ok	ok	429.2260	60.048	0.033619	21.17	65.678	12.123	55051187.812656	12	429.5896	6.98540e-05	3.97660e-04
2023/02/02	22:16:18	ok	ok	429.0400	60.034	0.033619	21.14	65.620	12.094	54167450.973039	11	429.4525	7.29919e-05	2.95584e-04
2023/02/02	22:21:18	ok	ok	429.0540	60.033	0.033619	21.10	65.794	12.096	52739943.348249	13	429.2697	7.74395e-05	4.30359e-04
2023/02/02	22:26:18	ok	ok	429.0460	60.026	0.033619	21.01	65.852	12.045	56446835.230255	10	429.4549	6.85583e-05	3.80697e-04
2023/02/02	22:31:18	ok	ok	428.9960	60.019	0.033619	20.89	65.943	11.974	52255447.368610	9	429.3156	7.12559e-05	2.36458e-04
2023/02/02	22:36:18	ok	ok	428.9820	60.019	0.033619	20.91	65.916	11.988	50592930.725311	8	429.4246	6.58224e-05	4.32709e-04
2023/02/02	22:41:19	ok	ok	428.7440	60.012	0.033619	20.96	65.711	11.980	53737862.976294	10	429.2971	6.84379e-05	3.85772e-04
2023/02/02	22:46:18	ok	ok	428.6720	60.014	0.033619	21.00	65.687	12.005	53527755.386075	12	429.0804	7.63497e-05	3.76358e-04
2023/02/02	22:51:18	ok	ok	428.6080	60.010	0.033619	21.00	65.742	12.015	53893689.701795	12	428.9456	8.00881e-05	6.08304e-04
2023/02/02	22:56:18	ok	ok	428.6320	60.006	0.033619	20.97	65.725	11.992	50173760.046160	10	429.1276	7.20200e-05	2.53583e-04
2023/02/02	23:01:18	ok	ok	428.7200	59.997	0.033619	21.01	65.624	12.003	51815941.078248	10	429.0963	7.22813e-05	2.97579e-04
2023/02/02	23:06:18	ok	ok	428.6280	59.986	0.033619	20.96	65.733	11.984	54236061.743558	11	429.0169	7.43630e-05	3.22816e-04
2023/02/02	23:11:18	ok	ok	428.7280	59.987	0.033619	20.97	65.702	11.988	52960338.231513	10	429.0522	7.21178e-05	2.51212e-04
2023/02/02	23:16:18	--	ok	428.4960	59.973	0.033619	20.97	65.638	11.976	56329567.177885	10	428.9981	7.20302e-05	2.70035e-04
2023/02/02	23:16:26	ok	ok	429.1200	60.048	0.033645	20.93	65.673	11.955	59118255.755945	11	429.4535	7.78211e-05	4.41030e-04
2023/02/02	23:21:25	ok	ok	428.9620	60.039	0.033645	20.87	65.824	11.941	53660560.135413	10	429.4621	7.25427e-05	2.70367e-04
2023/02/02	23:26:25	ok	ok	428.8700	60.028	0.033645	20.75	65.916	11.871	54749155.274833	8	429.4581	7.07269e-05	2.31257e-04
2023/02/02	23:31:25	ok	ok	428.8800	60.024	0.033645	20.69	65.936	11.836	54610245.152458	11	429.4097	6.95799e-05	4.34315e-04
2023/02/02	23:36:25	ok	ok	428.8760	60.023	0.033645	20.78	65.847	11.879	52476644.452390	10	429.3384	7.22379e-05	2.68704e-04
2023/02/02	23:41:25	ok	ok	428.8500	60.020	0.033645	20.82	65.725	11.885	55070984.994508	10	429.2953	7.22132e-05	2.74823e-04
2023/02/02	23:46:25	ok	ok	428.7480	60.015	0.033645	20.79	65.679	11.858	50091097.572965	10	429.3143	6.94798e-05	3.97930e-04
2023/02/02	23:51:25	ok	ok	428.8340	60.017	0.033645	20.83	65.751	11.900	55705454.531965	12	429.1360	7.66841e-05	3.57365e-04
2023/02/02	23:56:25	ok	ok	428.9340	60.011	0.033645	20.82	65.705	11.881	52697054.691814	11	429.1936	7.26852e-05	2.48954e-04
2023/02/03	00:01:25	ok	ok	428.8660	60.003	0.033645	20.80	65.693	11.870	53487791.395324	11	429.0934	7.63267e-05	3.66666e-04
2023/02/03	00:06:25	ok	ok	428.7720	59.998	0.033645	20.79	65.733	11.868	53235896.175205	12	429.1934	6.97428e-05	2.77401e-04
2023/02/03	00:11:25	ok	ok	428.7840	59.997	0.033645	20.78	65.760	11.863	50327477.937536	8	429.1416	7.19059e-05	2.79917e-04
2023/02/03	00:16:25	ok	ok	428.6800	59.989	0.033645	20.73	65.785	11.838	53754221.389573	10	429.0949	7.11253e-05	2.47767e-04
2023/02/03	00:21:25	ok	ok	428.6840	59.981	0.033645	20.59	65.948	11.770	55148689.195854	11	428.9665	7.41000e-05	3.68095e-04
2023/02/03	00:26:25	ok	ok	428.5540	59.961	0.033645	20.52	65.945	11.719	54480863.246679	12	428.8648	7.50872e-05	2.80165e-04
2023/02/03	00:31:25	ok	ok	428.5360	59.948	0.033645	20.48	65.959	11.694	53258611.143352	13	428.6877	8.05501e-05	4.26306e-04
2023/02/03	00:36:25	ok	ok	428.5280	59.946	0.033645	20.55	65.780	11.709	52539283.798693	13	428.8067	7.57299e-05	3.89947e-04
2023/02/03	00:41:25	ok	ok	428.5780	59.942	0.033645	20.58	65.756	11.727	52204576.053103	12	428.7404	7.75281e-05	3.97277e-04
2023/02/03	00:46:25	--	ok	428.4980	59.920	0.033645	20.52	65.797	11.692	54532857.352560	6	428.9270	6.91239e-05	2.61416e-04
2023/02/03	00:46:32	ok	ok	429.0240	60.024	0.033671	20.58	65.766	11.729	57440206.585150	12	429.3678	7.48980e-05	3.27475e-04
2023/02/03	00:51:32	ok	ok	429.0220	60.018	0.033671	20.55	65.696	11.694	53877874.549209	12	429.2333	7.52036e-05	3.50909e-04
2023/02/03	00:56:32	ok	ok	429.0260	60.015	0.033671	20.59	65.705	11.727	53714307.945953	10	429.2189	7.60065e-05	3.50321e-04
2023/02/03	01:01:32	ok	ok	428.9880	60.012	0.033671	20.56	65.698	11.704	52354117.199478	9	429.2540	7.26680e-05	2.80997e-04
2023/02/03	01:06:32	ok	ok	428.8760	60.008	0.033671	20.55	65.769	11.707	51313064.656292	8	429.2570	7.25530e-05	2.78773e-04
2023/02/03	01:11:32	ok	ok	428.8000	60.007	0.033671	20.52	65.692	11.674	48370126.116490	11	429.2180	7.24076e-05	2.66689e-04
2023/02/03	01:16:32	ok	ok	428.8920	60.001	0.033671	20.49	65.856	11.685	50971890.270193	9	429.1503	7.26461e-05	2.65511e-04
2023/02/03	01:21:32	ok	ok	428.6400	59.995	0.033671	20.35	65.986	11.612	55542075.433044	13	428.7858	8.43457e-05	7.32546e-04
2023/02/03	01:26:32	--	ok	428.4920	59.983	0.033671	20.28	65.985	11.564	52982362.376768	10	429.1633	6.54310e-05	4.53112e-04
2023/02/03	01:26:39	ok	ok	429.2080	60.060	0.033697	20.28	66.004	11.568	56801120.595065	10	429.5438	7.35171e-05	2.55793e-04
2023/02/03	01:31:39	ok	ok	429.2620	60.045	0.033697	20.19	66.035	11.516	48749197.802452	10	429.4351	7.46440e-05	3.65260e-04
2023/02/03	01:36:39	ok	ok	429.0780	60.040	0.033697	20.16	66.050	11.499	50413239.181559	8	429.4858	7.17868e-05	2.31897e-04
2023/02/03	01:41:39	ok	ok	429.1920	60.038	0.033697	20.28	65.835	11.538	51235658.291820	8	429.4713	7.21200e-05	2.65041e-04
2023/02/03	01:46:39	ok	ok	429.1040	60.035	0.033697	20.28	65.824	11.536	51827725.531930	7	429.4851	7.10465e-05	2.49539e-04
2023/02/03	01:51:39	ok	ok	429.1600	60.029	0.033697	20.35	65.838	11.586	54787623.957780	9	429.3485	7.53320e-05	3.49981e-04
2023/02/03	01:56:39	ok	ok	429.0340	60.019	0.033697	20.31	65.743	11.540	49303148.850235	12	429.3040	7.61847e-05	3.49750e-04
2023/02/03	02:01:39	ok	ok	428.9760	60.016	0.033697	20.32	65.789	11.559	52714033.954704	10	429.3698	7.09103e-05	2.58084e-04
2023/02/03	02:06:39	ok	ok	428.9620	60.014	0.033697	20.35	65.774	11.574	53955376.122456	12	429.1928	7.77993e-05	3.71033e-04
2023/02/03	02:11:39	ok	ok	428.9660	60.013	0.033697	20.32	65.866	11.572	53866550.062201	8	429.3154	7.17908e-05	2.41727e-04
2023/02/03	02:16:39	ok	ok	428.8940	60.011	0.033697	20.36	65.766	11.582	54471352.390222	11	429.1696	7.54917e-05	4.04577e-04
2023/02/03	02:21:39	ok	ok	428.9160	60.005	0.033697	20.21	65.940	11.508	53189582.071029	12	429.2025	7.32985e-05	2.97469e-04
2023/02/03	02:26:39	ok	ok	428.5780	60.003	0.033697	20.12	66.078	11.477	54197789.883638	11	429.0478	7.54925e-05	3.00363e-04
2023/02/03	02:31:39	ok	ok	428.7100	59.998	0.033697	20.05	66.137	11.439	53994312.628375	11	429.1091	7.28151e-05	2.52936e-04
2023/02/03	02:36:39	ok	ok	428.7980	59.994	0.033697	20.08	65.931	11.423	51080427.984205	11	429.1342	7.08534e-05	2.22365e-04
2023/02/03	02:41:39	ok	ok	428.8120	59.991	0.033697	20.16	65.849	11.464	49985803.945845	12	428.9951	7.46840e-05	3.53191e-04
2023/02/03	02:46:39	ok	ok	428.7260	59.990	0.033697	20.15	65.879	11.460	55483883.508536	13	428.9428	7.76028e-05	3.57822e-04
2023/02/03	02:51:39	ok	ok	428.7640	59.981	0.033697	20.21	65.856	11.493	52089152.076639	13	428.8679	7.90826e-05	3.99096e-04
2023/02/03	02:56:39	ok	ok	428.6940	59.983	0.033697	20.24	65.797	11.503	51219639.286214	8	429.0765	7.05562e-05	2.18293e-04
2023/02/03	03:01:39	ok	ok	428.6720	59.980	0.033697	20.25	65.724	11.499	54121018.758870	9	428.9890	7.33036e-05	2.74371e-04
2023/02/03	03:06:39	ok	ok	428.5740	59.972	0.033697	20.21	65.780	11.480	54538801.854775	12	428.9872	7.17257e-05	2.68099e-04
2023/02/03	03:11:39	ok	ok	428.5820	59.976	0.033697	20.28	65.783	11.529	57076777.911471	9	428.9986	7.20229e-05	2.86390e-04
2023/02/03	03:16:39	--	ok	428.4360	59.958	0.033697	20.26	65.737	11.510	53595740.796288	9	428.9737	7.07981e-05	2.50618e-04
2023/02/03	03:16:46	ok	ok	429.1220	60.040	0.033726	20.21	65.760	11.477	59153415.026679	8	429.6490	6.95562e-05	1.95424e-04
2023/02/03	03:21:46	ok	ok	429.0900	60.046	0.033726	20.18	65.895	11.482	53017966.329905	11	429.3481	7.79521e-05	4.00672e-04
2023/02/03	03:26:46	ok	ok	428.9380	60.025	0.033726	20.09	66.072	11.456	50750569.569132	11	429.4216	7.21146e-05	2.94230e-04
2023/02/03	03:31:46	ok	ok	428.9040	60.021	0.033726	20.03	66.104	11.415	53959465.744032	11	429.3365	7.39011e-05	3.73164e-04
2023/02/03	03:36:46	ok	ok	429.0060	60.013	0.033726	20.00	66.064	11.388	55537037.341761	11	429.2297	7.68096e-05	2.92123e-04
2023/02/03	03:41:46	ok	ok	428.9420	60.015	0.033726	20.00	66.023	11.381	52086497.883797	12	429.1861	7.78226e-05	3.76691e-04
2023/02/03	03:46:46	ok	ok	428.8240	60.015	0.033726	20.14	65.888	11.453	55514952.134962	5	429.4083	6.95499e-05	2.51008e-04
2023/02/03	03:51:46	ok	ok	428.9140	60.015	0.033726	20.15	65.867	11.458	51220233.833057	9	429.4782	6.56136e-05	4.13427e-04
2023/02/03	03:56:47	ok	ok	428.7680	60.014	0.033726	20.16	65.861	11.466	49887110.492180	10	429.2488	7.32245e-05	2.57828e-04
2023/02/03	04:01:46	ok	ok	428.7160	60.010	0.033726	20.21	65.921	11.505	53432842.191149	10	429.3701	6.77127e-05	3.71103e-04
2023/02/03	04:06:46	ok	ok	428.9080	60.008	0.033726	20.21	65.856	11.493	56565479.366089	10	429.3472	6.74036e-05	4.86684e-04
2023/02/03	04:11:46	ok	ok	428.9340	60.005	0.033726	20.26	65.779	11.518	54433597.104481	13	429.0422	7.92600e-05	3.69705e-04
2023/02/03	04:16:46	ok	ok	428.7680	60.005	0.033726	20.26	65.821	11.525	54160759.817037	13	429.0395	7.98896e-05	7.24948e-04
2023/02/03	04:21:46	ok	ok	428.7960	60.000	0.033726	20.25	65.830	11.518	49720883.956017	10	429.2362	7.12504e-05	2.42741e-04
2023/02/03	04:26:46	ok	ok	428.7080	59.997	0.033726	20.28	65.847	11.540	53267832.804225	10	429.1295	7.29521e-05	2.68213e-04
2023/02/03	04:31:46	ok	ok	428.6900	59.994	0.033726	20.12	66.003	11.464	54258438.492826	12	429.0077	7.56647e-05	3.49468e-04
2023/02/03	04:36:46	ok	ok	428.6140	59.987	0.033726	20.08	66.069	11.446	54749543.710535	10	429.0157	7.35688e-05	2.51351e-04
2023/02/03	04:41:46	ok	ok	428.6780	59.985	0.033726	20.07	66.122	11.447	52536928.356208	13	428.7982	8.10517e-05	4.00124e-04
2023/02/03	04:46:46	ok	ok	428.6240	59.980	0.033726	19.95	66.209	11.383	55579139.230216	11	428.7909	7.98458e-05	4.79275e-04
2023/02/03	04:51:46	ok	ok	428.5440	59.973	0.033726	20.08	66.049	11.443	56671135.044379	12	428.8311	8.03474e-05	5.92040e-04
2023/02/03	04:56:46	ok	ok	428.5500	59.973	0.033726	20.09	65.975	11.439	49888021.357479	10	428.9954	7.08286e-05	2.71926e-04
2023/02/03	05:01:46	--	ok	428.2720	59.958	0.033726	20.15	65.899	11.463	48862175.051454	8	428.9305	7.27561e-05	2.71320e-04
2023/02/03	05:01:53	ok	ok	429.2580	60.140	0.033763	20.16	65.966	11.484	53049896.384544	11	429.6030	7.82321e-05	4.18023e-04
2023/02/03	05:06:53	ok	ok	429.1580	60.093	0.033763	20.12	66.032	11.469	54130454.607309	10	429.8168	6.59108e-05	3.89425e-04
2023/02/03	05:11:53	ok	ok	429.2800	60.086	0.033763	20.16	65.922	11.476	55681946.500907	11	429.5020	7.79360e-05	3.95056e-04
2023/02/03	05:16:53	ok	ok	429.2080	60.081	0.033763	20.15	65.921	11.467	54314252.724608	12	429.4830	7.75848e-05	3.82061e-04
2023/02/03	05:21:53	ok	ok	429.2860	60.055	0.033763	20.14	65.940	11.462	55594274.534339	9	429.6827	7.00774e-05	2.44747e-04
2023/02/03	05:26:53	ok	ok	429.1880	60.067	0.033763	20.21	66.017	11.521	55164790.669904	10	429.6507	7.04048e-05	2.20975e-04
2023/02/03	05:31:53	ok	ok	429.0860	60.047	0.033763	20.18	65.948	11.492	52969251.347308	11	429.4519	7.46666e-05	2.99018e-04
2023/02/03	05:36:53	ok	ok	429.0380	60.032	0.033763	20.09	66.072	11.456	52816348.279955	7	429.4773	7.25926e-05	2.50139e-04
2023/02/03	05:41:53	ok	ok	429.0700	60.027	0.033763	20.03	66.168	11.426	54585501.507490	13	429.1599	8.29597e-05	7.56489e-04
2023/02/03	05:46:53	ok	ok	428.9700	60.018	0.033763	19.98	66.149	11.394	51810115.424061	12	429.2048	7.69389e-05	3.69225e-04
2023/02/03	05:51:53	ok	ok	428.9920	60.019	0.033763	19.98	66.149	11.394	55971266.684388	11	429.3615	7.21667e-05	3.05411e-04
2023/02/03	05:56:53	ok	ok	429.0460	60.016	0.033763	20.05	66.021	11.418	53890784.892432	11	429.3929	7.03005e-05	3.59238e-04
2023/02/03	06:01:53	ok	ok	428.9580	60.013	0.033763	20.07	66.014	11.428	54060443.754671	10	429.4148	6.93956e-05	3.22051e-04
2023/02/03	06:06:53	ok	ok	428.9380	60.009	0.033763	20.08	66.017	11.437	56594834.906873	7	429.3716	7.14649e-05	2.22017e-04
2023/02/03	06:11:53	ok	ok	428.8440	60.007	0.033763	20.03	66.027	11.402	57571908.226470	11	429.1241	7.87217e-05	3.99523e-04
2023/02/03	06:16:53	ok	ok	428.9080	60.004	0.033763	20.08	65.972	11.430	54699453.563822	11	429.3347	6.90609e-05	3.92740e-04
2023/02/03	06:21:53	ok	ok	428.8500	60.002	0.033763	20.05	66.000	11.415	53618572.917863	11	429.1633	7.49266e-05	3.67515e-04
2023/02/03	06:26:53	ok	ok	428.7820	60.006	0.033763	20.11	65.957	11.445	55835778.386759	10	429.3242	6.83718e-05	3.40676e-04
2023/02/03	06:31:53	ok	ok	428.7220	60.002	0.033763	20.05	66.021	11.418	55955434.873504	11	429.1446	7.44924e-05	2.61071e-04
2023/02/03	06:36:53	ok	ok	428.5980	59.998	0.033763	20.07	65.994	11.424	57092988.801488	11	428.9873	7.85453e-05	4.49488e-04
2023/02/03	06:41:53	ok	ok	428.6240	59.991	0.033763	19.88	66.250	11.344	54437789.080917	11	429.0374	7.33769e-05	2.43917e-04
2023/02/03	06:46:53	--	ok	428.4540	59.990	0.033763	19.89	66.293	11.360	56667113.945513	11	429.1034	6.91098e-05	3.26574e-04
2023/02/03	06:47:01	ok	ok	429.1780	60.087	0.033791	19.88	66.218	11.339	64781200.631386	12	429.5075	7.84579e-05	4.72590e-04
2023/02/03	06:52:00	ok	ok	429.0440	60.062	0.033791	19.87	66.195	11.326	63129843.359358	11	429.5567	7.21116e-05	2.43118e-04
2023/02/03	06:57:00	ok	ok	428.9880	60.052	0.033791	19.97	66.105	11.378	58545132.431615	11	429.6885	6.70006e-05	3.19235e-04
2023/02/03	07:02:00	ok	ok	429.0080	60.055	0.033791	20.00	66.087	11.392	63605507.435096	9	429.5873	6.84481e-05	4.71372e-04
2023/02/03	07:07:00	ok	ok	429.0360	60.043	0.033791	20.01	66.014	11.389	61625547.631215	8	429.5535	7.17258e-05	1.84561e-04
2023/02/03	07:12:00	ok	ok	429.0320	60.047	0.033791	20.08	65.953	11.426	59818925.524050	10	429.5103	7.14451e-05	2.31361e-04
2023/02/03	07:17:00	ok	ok	429.0080	60.034	0.033791	20.08	66.007	11.436	62691441.105840	10	429.4042	7.49138e-05	3.07858e-04
2023/02/03	07:22:00	ok	ok	429.0180	60.027	0.033791	20.05	66.073	11.427	63678656.355259	8	429.3937	7.40144e-05	3.55710e-04
2023/02/03	07:27:00	ok	ok	429.0780	60.035	0.033791	20.09	65.986	11.441	61732254.831316	11	429.3379	7.56865e-05	3.52354e-04
2023/02/03	07:32:00	ok	ok	428.9900	60.017	0.033791	20.07	65.930	11.413	61042477.000690	12	429.4453	6.97514e-05	3.26952e-04
2023/02/03	07:37:00	ok	ok	428.9180	60.017	0.033791	20.04	66.117	11.426	61550001.893241	9	429.3136	7.35585e-05	3.36284e-04
2023/02/03	07:42:00	ok	ok	428.8320	60.008	0.033791	19.92	66.172	11.359	62678249.258256	10	429.1979	7.58450e-05	2.93812e-04
2023/02/03	07:47:00	ok	ok	428.7740	60.009	0.033791	19.88	66.250	11.344	62247291.428900	11	429.3189	6.99872e-05	2.94670e-04
2023/02/03	07:52:00	ok	ok	428.7700	60.001	0.033791	19.81	66.291	11.305	63325445.305320	11	429.2811	6.97151e-05	3.07228e-04
2023/02/03	07:57:00	ok	ok	428.7840	60.003	0.033791	19.84	66.265	11.318	66254463.147814	10	429.2965	7.01561e-05	3.65609e-04
2023/02/03	08:02:00	ok	ok	428.7020	60.002	0.033791	19.95	66.081	11.361	65211109.650018	11	429.1065	7.53836e-05	3.86158e-04
2023/02/03	08:07:00	ok	ok	428.7980	60.002	0.033791	20.03	66.062	11.408	64490264.690444	12	428.8844	8.45808e-05	5.84334e-04
2023/02/03	08:12:00	ok	ok	428.7720	60.002	0.033791	20.04	66.094	11.422	62095864.205475	11	429.1221	7.36437e-05	4.24516e-04
2023/02/03	08:17:00	ok	ok	428.7360	60.000	0.033791	20.07	66.035	11.432	65533565.924975	8	429.1363	7.37908e-05	3.11035e-04
2023/02/03	08:22:00	ok	ok	428.6820	59.997	0.033791	20.03	66.027	11.402	61817619.150979	11	429.0615	7.54467e-05	2.72198e-04
2023/02/03	08:27:00	ok	ok	428.6200	59.993	0.033791	20.05	66.085	11.430	61299564.510165	10	429.0332	7.57313e-05	3.88585e-04
2023/02/03	08:32:00	ok	ok	428.7160	59.996	0.033791	20.09	66.040	11.450	58889231.584372	6	429.2342	7.01446e-05	2.82848e-04
2023/02/03	08:37:00	ok	ok	428.6060	59.986	0.033791	20.00	66.163	11.406	65301260.416882	11	429.1017	7.19560e-05	4.62747e-04
2023/02/03	08:42:00	ok	ok	428.6480	59.985	0.033791	20.04	66.117	11.426	61585610.556404	12	429.0988	7.05290e-05	3.90419e-04
2023/02/03	08:47:00	ok	ok	428.6480	59.976	0.033791	20.07	65.971	11.420	63014433.326001	11	429.0430	7.24927e-05	2.64629e-04
2023/02/03	08:52:00	--	ok	428.4900	59.965	0.033791	19.97	66.360	11.422	62952259.778798	9	428.9790	7.21782e-05	2.39689e-04
2023/02/03	08:52:08	ok	ok	429.0720	60.038	0.033817	19.89	66.392	11.377	68522097.027022	12	429.3993	7.69361e-05	3.33216e-04
2023/02/03	08:57:07	ok	ok	429.0440	60.030	0.033817	19.89	66.264	11.355	61032948.849422	11	429.4652	7.26185e-05	3.22851e-04
2023/02/03	09:02:07	ok	ok	428.9960	60.030	0.033817	20.04	66.181	11.437	63272549.631771	10	429.1350	8.37648e-05	6.76128e-04
2023/02/03	09:07:07	ok	ok	428.9820	60.025	0.033817	20.08	66.069	11.446	62737089.761729	9	429.4239	7.31150e-05	2.63456e-04
2023/02/03	09:12:07	ok	ok	428.9260	60.023	0.033817	20.07	66.174	11.456	60088102.093485	10	429.4126	7.28297e-05	2.40365e-04
2023/02/03	09:17:07	ok	ok	429.0140	60.018	0.033817	20.14	66.069	11.484	58959424.527460	8	429.3580	7.39076e-05	2.76004e-04
2023/02/03	09:22:07	ok	ok	429.0280	60.018	0.033817	20.19	66.067	11.521	58082669.730496	10	429.3682	7.20796e-05	2.86733e-04
2023/02/03	09:27:07	ok	ok	428.8720	60.019	0.033817	20.22	66.030	11.535	59959980.708787	10	429.3584	7.20368e-05	2.88174e-04
2023/02/03	09:32:07	ok	ok	428.9940	60.014	0.033817	20.28	65.963	11.561	63870447.324375	11	429.3276	7.34629e-05	3.45540e-04
[truncated: 1,504 more rows]
