# Supplementary material for: Plastic Creep Constraint in Nylon Instrument Strings
Source: Materials (Basel). 2025 Jan 7;18(2):223. doi: 10.3390/ma18020223 (PMC11766866; doi:10.3390/ma18020223)
Supplement: Supplementary file 1 [file materials-18-00223-s001.zip › data_files/string_N27_nylon/string_test_data_N27_step_10.csv]

Date	Time	+-	f0	Frequency	Tension	LengthAdj	Temp	Rel.Hm	Abs.Hm	Pk.Magnitude	Harmonics	Fitted.f0	Bend.Stiff	Fit.Error
2023/04/05	15:18:45	--	ok	363.4500	43.322	0.037973	20.50	62.309	11.064	28262177.970648	4	363.6626	8.15654e-05	3.46510e-04
2023/04/05	15:18:55	--	ok	329.9280	36.592	0.036332	20.46	62.388	11.050	8094320.132625	5	331.8424	6.65268e-05	1.84695e-04
2023/04/05	15:19:04	--	ok	334.7820	37.174	0.036558	20.42	62.434	11.033	10427749.429968	7	345.2948	-2.80969e-04	2.51314e-02
2023/04/05	15:19:13	--	ok	334.3320	37.087	0.036515	20.38	62.585	11.032	9346383.406617	7	328.2558	2.87302e-04	1.61596e-02
2023/04/05	15:19:22	--	ok	333.2980	36.981	0.036497	20.33	62.631	11.013	9555902.482250	7	334.1176	6.83413e-05	2.03129e-04
2023/04/05	15:19:31	--	ok	334.6860	37.162	0.036535	20.32	62.766	11.028	12971561.889784	8	334.7537	7.41636e-05	6.69491e-04
2023/04/05	15:19:39	--	ok	334.6700	37.161	0.036498	20.25	62.850	10.996	11660552.993702	7	334.7356	7.39225e-05	7.04882e-04
2023/04/05	15:19:48	--	ok	334.6500	37.164	0.036461	20.22	62.986	11.003	11191403.776024	7	335.0622	6.63598e-05	2.41456e-04
2023/04/05	15:19:56	--	ok	334.4160	37.154	0.036424	20.19	63.087	11.002	10760928.845944	6	334.9851	6.34996e-05	2.07328e-04
2023/04/05	15:20:04	--	ok	333.4920	37.051	0.036401	20.18	63.160	11.006	8502590.991441	7	334.5399	6.42196e-05	2.24489e-04
2023/04/05	15:20:13	--	ok	333.5840	37.063	0.036429	20.15	63.198	10.994	10524361.803687	7	334.4677	6.75768e-05	3.47353e-04
2023/04/05	15:20:21	--	ok	333.7020	37.070	0.036452	20.12	63.215	10.979	9691733.177546	6	334.7100	6.00697e-05	2.61121e-04
2023/04/05	15:20:29	--	ok	334.3860	37.081	0.036469	20.14	63.279	10.999	11122720.505979	7	334.6529	6.56653e-05	2.78506e-04
2023/04/05	15:20:37	ok	ok	334.1300	37.075	0.036448	20.11	63.285	10.981	11397017.268272	7	334.6211	6.48162e-05	1.80082e-04
2023/04/05	15:25:38	--	ok	335.0180	37.151	0.036448	19.44	65.212	10.883	9058092.518330	7	323.8346	5.79863e-04	3.61711e-02
2023/04/05	15:25:45	--	ok	334.5800	37.147	0.036392	19.46	65.235	10.898	11736045.833535	8	334.6659	7.57282e-05	5.60752e-04
2023/04/05	15:25:52	--	ok	334.7080	36.989	0.03636	19.46	65.162	10.885	8881873.083594	7	334.0237	7.65895e-05	8.32387e-04
2023/04/05	15:26:00	ok	ok	333.9820	36.853	0.036321	19.47	65.153	10.892	5424106.829290	5	333.0552	8.07055e-05	9.27812e-04
2023/04/05	15:30:59	--	ok	332.3440	36.860	0.036321	18.98	65.911	10.702	6345939.804404	5	333.6854	6.77638e-05	2.72842e-04
2023/04/05	15:31:06	--	ok	332.8100	36.862	0.036411	19.01	65.884	10.716	9249311.738086	6	333.7428	6.62417e-05	2.14711e-04
2023/04/05	15:31:14	--	ok	334.4380	37.129	0.036477	18.99	65.840	10.699	12040266.041374	6	334.7935	6.50365e-05	3.49397e-04
2023/04/05	15:31:21	--	ok	333.6280	37.072	0.036453	19.01	65.852	10.711	8455036.619116	8	259.8996	1.89045e-03	4.67831e-02
2023/04/05	15:31:29	--	ok	334.2980	37.122	0.036473	19.03	65.835	10.725	11651017.235084	5	334.7532	6.70988e-05	1.20450e-04
2023/04/05	15:31:36	--	ok	333.7940	37.101	0.036457	19.05	65.797	10.727	8414861.228622	7	333.9329	9.62336e-05	1.47235e-03
2023/04/05	15:31:44	--	ok	333.7760	37.106	0.036468	19.01	65.798	10.702	10917132.917212	7	334.3850	7.70294e-05	6.50676e-04
2023/04/05	15:31:51	--	--	334.0080	37.139	0.03648	19.05	65.838	10.734	11498401.067842	8	334.7212	7.49920e-05	4.89879e-04
2023/04/05	15:31:58	ok	ok	334.1180	37.139	0.03648	19.03	65.824	10.723	10606658.887716	6	334.8557	6.88943e-05	1.90677e-04
2023/04/05	15:36:57	--	ok	334.9660	37.131	0.03648	18.67	66.337	10.576	8944413.400974	7	334.7946	9.08570e-05	3.29108e-03
2023/04/05	15:37:05	--	ok	335.0860	37.133	0.036428	18.64	66.291	10.550	11853600.864901	6	264.6484	1.96743e-03	3.60023e-02
2023/04/05	15:37:12	--	ok	334.6240	37.119	0.036368	18.64	66.268	10.547	11778817.344885	5	334.3907	8.13383e-05	7.49306e-04
2023/04/05	15:37:20	--	ok	333.7000	36.903	0.036334	18.65	66.293	10.560	10017790.277061	6	333.9310	7.23188e-05	2.17562e-04
2023/04/05	15:37:27	--	ok	333.6240	36.908	0.03635	18.65	66.241	10.552	10789267.101044	6	333.9823	7.08766e-05	2.86294e-04
2023/04/05	15:37:34	--	ok	333.2160	36.909	0.036371	18.67	66.252	10.562	9671376.843338	7	333.9150	7.24312e-05	4.71205e-04
2023/04/05	15:37:41	--	ok	332.8200	36.909	0.036414	18.68	66.275	10.574	10637521.035393	6	333.7754	7.96027e-05	7.26471e-04
2023/04/05	15:37:49	--	ok	334.9860	37.130	0.036478	18.65	66.250	10.554	10899279.059830	5	334.9157	6.57445e-05	2.61064e-04
2023/04/05	15:37:56	--	ok	334.5000	37.123	0.036425	18.67	66.210	10.556	11330280.678867	6	334.7497	6.83735e-05	2.33299e-04
2023/04/05	15:38:03	--	ok	334.6460	37.119	0.036397	18.71	66.122	10.568	11000939.515640	5	334.5680	7.54954e-05	5.90019e-04
2023/04/05	15:38:11	--	ok	334.7420	37.087	0.036362	18.67	66.146	10.545	10219854.411464	6	334.4432	7.06850e-05	4.49021e-04
2023/04/05	15:38:18	--	ok	333.2840	36.857	0.036321	18.69	66.151	10.563	9369911.749839	3	333.6888	7.66446e-05	2.05227e-05
2023/04/05	15:38:26	--	ok	331.9520	36.857	0.03636	18.67	66.114	10.540	9333898.808327	6	333.8534	6.59216e-05	2.03611e-04
2023/04/05	15:38:33	--	--	333.8120	37.115	0.036473	18.65	66.072	10.525	9130777.911025	6	334.6873	6.82996e-05	5.14571e-04
2023/04/05	15:38:40	--	ok	334.4500	37.115	0.036473	18.67	66.030	10.527	10553690.621451	7	334.5022	7.42145e-05	7.25814e-04
2023/04/05	15:38:47	--	ok	333.7060	37.071	0.036448	18.68	66.096	10.546	8902520.908151	8	270.1053	1.72764e-03	2.02243e-02
2023/04/05	15:38:54	--	--	334.3900	37.085	0.036464	18.65	66.123	10.533	9311858.047272	5	334.0930	8.89475e-05	1.14124e-03
2023/04/05	15:39:01	--	ok	334.3040	37.086	0.036464	18.67	66.030	10.527	11858697.997091	5	334.4460	7.45054e-05	4.81881e-04
2023/04/05	15:39:09	--	ok	333.7280	37.070	0.036448	18.64	66.036	10.510	10124022.485159	5	334.2383	8.11622e-05	7.41973e-04
2023/04/05	15:39:16	--	--	334.3140	37.070	0.036462	18.68	66.032	10.535	8792018.724519	6	334.5325	6.87852e-05	1.92404e-04
2023/04/05	15:39:23	--	--	333.7760	37.071	0.036462	18.64	66.069	10.515	8976149.231392	7	410.6678	-1.35710e-03	2.03705e-02
2023/04/05	15:39:30	--	ok	333.6880	37.071	0.036462	18.65	66.007	10.515	11684563.897231	5	334.4217	7.44122e-05	5.98651e-04
2023/04/05	15:39:37	--	ok	334.7280	37.133	0.036479	18.65	66.049	10.522	10624422.922711	5	335.0333	6.35074e-05	2.24620e-04
2023/04/05	15:39:44	--	--	334.0860	37.126	0.03644	18.65	66.017	10.516	11297700.918622	6	334.8781	6.49369e-05	1.75821e-04
2023/04/05	15:39:51	--	--	334.7300	37.126	0.03644	18.67	65.945	10.513	11076681.899513	6	334.8801	6.57099e-05	2.03455e-04
2023/04/05	15:39:58	--	--	334.6320	37.127	0.03644	18.61	65.925	10.475	11910300.757316	5	334.8970	6.53569e-05	1.60306e-04
2023/04/05	15:40:05	--	--	335.0400	37.127	0.03644	18.62	65.971	10.491	10328259.889335	7	334.9784	6.42118e-05	2.64664e-04
2023/04/05	15:40:12	ok	ok	334.0620	37.127	0.03644	18.62	65.982	10.493	11016166.153827	7	346.4932	-3.03579e-04	2.23350e-02
2023/04/05	15:45:11	--	ok	334.8320	37.123	0.03644	18.23	66.561	10.338	10576331.654186	5	334.5945	7.58254e-05	3.61576e-04
2023/04/05	15:45:18	--	ok	334.3920	37.125	0.036395	18.21	66.558	10.330	11887123.099929	5	334.8404	6.65842e-05	1.63955e-04
2023/04/05	15:45:26	ok	ok	334.0400	37.125	0.036373	18.23	66.572	10.340	10463491.212391	5	334.7415	7.13646e-05	3.31152e-04
2023/04/05	15:50:25	--	ok	334.7440	37.119	0.036373	18.03	66.841	10.261	10120554.753070	3	334.7055	6.94456e-05	2.12056e-05
2023/04/05	15:50:32	--	ok	333.1640	36.911	0.036333	18.01	66.879	10.259	13038915.185664	7	333.8858	7.21330e-05	3.87803e-04
2023/04/05	15:50:39	--	ok	333.5660	36.918	0.036378	17.99	66.854	10.237	10822732.101669	6	333.9866	6.91022e-05	2.62754e-04
2023/04/05	15:50:47	--	ok	333.6140	36.922	0.036401	17.99	66.845	10.236	9061434.081636	4	333.8957	7.45856e-05	3.72857e-04
2023/04/05	15:50:54	--	ok	334.2840	36.924	0.036422	18.04	66.854	10.273	8242376.795427	7	333.5690	8.26853e-05	1.09937e-03
2023/04/05	15:51:01	--	ok	333.1760	36.918	0.036408	18.00	66.827	10.242	11783177.402998	6	333.8931	7.36823e-05	4.16632e-04
2023/04/05	15:51:09	--	--	334.2140	37.033	0.036452	18.00	66.827	10.242	10435154.668981	7	334.2761	7.19731e-05	2.92795e-04
2023/04/05	15:51:16	--	--	334.1960	37.025	0.036452	17.99	66.854	10.237	9890702.656233	6	334.0247	1.29622e-04	3.85216e-03
2023/04/05	15:51:23	--	ok	334.2860	37.027	0.036452	18.03	66.831	10.259	13305835.175023	5	334.5675	5.96011e-05	2.05678e-04
2023/04/05	15:51:31	--	--	333.5280	37.028	0.036437	18.03	66.781	10.252	10467644.297777	5	334.3671	6.86502e-05	1.99534e-04
2023/04/05	15:51:37	--	--	334.0700	37.026	0.036437	18.00	66.735	10.228	12442394.198218	7	334.1989	7.38778e-05	3.28675e-04
2023/04/05	15:51:44	--	--	333.5260	37.020	0.036437	18.03	66.728	10.243	11992536.942701	6	352.0745	-6.39313e-04	2.98370e-02
2023/04/05	15:51:51	--	--	334.8220	37.025	0.036437	18.01	66.717	10.234	11500286.124742	7	334.2046	7.42586e-05	4.61094e-04
2023/04/05	15:51:58	--	--	334.0700	37.026	0.036437	18.03	66.719	10.242	13104785.067241	6	334.2842	7.00723e-05	4.29349e-04
2023/04/05	15:52:05	--	ok	333.4860	37.017	0.036437	18.03	66.645	10.231	10547894.217672	6	334.2051	7.24338e-05	7.25711e-04
2023/04/05	15:52:12	--	--	334.7960	37.095	0.036465	18.01	66.664	10.226	11184469.539624	6	334.6151	6.91603e-05	2.65004e-04
2023/04/05	15:52:19	--	--	334.5960	37.096	0.036465	18.03	66.667	10.234	11481691.955692	5	334.6725	6.72685e-05	2.07321e-04
2023/04/05	15:52:26	--	--	334.3420	37.096	0.036465	18.01	66.644	10.223	12642276.011989	5	334.7583	6.29522e-05	1.91051e-04
2023/04/05	15:52:33	--	--	334.4680	37.097	0.036465	18.01	66.567	10.211	13939417.987188	6	334.8277	6.24619e-05	4.12992e-04
2023/04/05	15:52:40	--	--	334.8580	37.096	0.036465	18.01	66.558	10.209	13140793.886626	6	334.6338	6.91803e-05	3.03592e-04
2023/04/05	15:52:47	--	--	334.9520	37.095	0.036465	18.01	66.558	10.209	11547581.046439	6	334.4519	7.33225e-05	6.58298e-04
2023/04/05	15:52:54	--	--	334.4300	37.098	0.036465	18.03	66.549	10.216	12644731.297894	6	334.6133	6.79213e-05	2.37276e-04
2023/04/05	15:53:00	--	--	334.1480	37.096	0.036465	18.03	66.517	10.211	11230420.181319	5	334.5978	6.91672e-05	2.06614e-04
2023/04/05	15:53:07	--	--	334.5380	37.093	0.036465	18.03	66.508	10.210	11673991.415187	6	334.5061	7.16861e-05	3.22757e-04
2023/04/05	15:53:14	--	--	334.5380	37.094	0.036465	18.00	66.545	10.199	10521459.956548	8	269.8917	1.45954e-03	2.70950e-02
2023/04/05	15:53:21	--	ok	333.7820	37.094	0.036465	17.99	66.534	10.188	11841048.720904	7	333.9961	8.74138e-05	1.05750e-03
2023/04/05	15:53:28	--	--	334.6120	37.122	0.036476	17.99	66.534	10.188	14551677.039053	5	334.9861	6.56868e-05	2.40130e-04
2023/04/05	15:53:35	--	--	335.2980	37.122	0.036476	18.01	66.494	10.200	13356052.136831	4	334.9001	6.76091e-05	2.47694e-04
2023/04/05	15:53:42	--	ok	334.8520	37.123	0.036476	18.01	66.462	10.195	13188575.281131	7	334.0000	9.72923e-05	1.91202e-03
2023/04/05	15:53:49	--	ok	334.4740	37.124	0.03643	17.99	66.470	10.178	10630504.143226	6	334.9059	6.78161e-05	2.44374e-04
2023/04/05	15:53:57	--	--	334.8700	37.123	0.036405	18.00	66.452	10.185	13517609.278761	5	334.7594	7.44985e-05	6.79750e-04
2023/04/05	15:54:04	--	--	334.7880	37.122	0.036405	18.00	66.429	10.181	11725047.548988	5	334.9447	6.54937e-05	2.10539e-04
2023/04/05	15:54:10	--	ok	334.6400	37.123	0.036405	17.97	66.361	10.153	11490382.082181	5	334.9098	6.66459e-05	3.14469e-04
2023/04/05	15:54:18	--	--	333.9060	37.118	0.03637	18.00	66.355	10.170	13453146.256098	3	334.8742	6.30004e-05	1.03747e-05
2023/04/05	15:54:25	--	ok	334.5880	37.119	0.03637	17.99	66.342	10.158	13760191.046212	6	335.0100	6.25504e-05	4.48203e-04
2023/04/05	15:54:32	--	--	333.8160	36.950	0.036338	17.99	66.342	10.158	10765387.921304	5	334.2497	6.54740e-05	1.89376e-04
2023/04/05	15:54:39	--	ok	334.2780	36.954	0.036338	17.99	66.342	10.158	10227787.249210	6	334.1682	6.79381e-05	2.33974e-04
2023/04/05	15:54:46	ok	ok	333.9320	36.867	0.036323	17.99	66.320	10.155	11173547.836543	6	333.8434	7.03685e-05	2.69931e-04
2023/04/05	15:59:46	--	--	333.9540	36.875	0.036323	17.69	66.966	10.075	8109945.247432	5	333.6450	7.59216e-05	2.30204e-04
2023/04/05	15:59:53	--	ok	333.0460	36.884	0.036323	17.72	66.932	10.086	10559433.920533	4	333.9013	6.81678e-05	1.91991e-04
2023/04/05	16:00:01	--	--	333.4800	36.886	0.036374	17.67	66.964	10.065	10024730.800709	7	410.5549	-1.71051e-03	1.83046e-02
2023/04/05	16:00:08	--	--	333.4900	36.888	0.036374	17.67	66.914	10.057	10182350.024445	6	333.5300	8.36430e-05	5.75778e-04
2023/04/05	16:00:15	--	ok	333.5000	36.885	0.036374	17.69	66.865	10.060	11657177.584769	6	333.9048	6.84984e-05	2.82120e-04
2023/04/05	16:00:22	--	--	333.5580	36.883	0.036401	17.69	66.874	10.061	10401378.653477	7	333.5717	9.20110e-05	1.00450e-03
2023/04/05	16:00:29	--	--	333.4160	36.877	0.036401	17.67	66.864	10.050	11791745.636002	7	265.6052	1.60820e-03	3.37831e-02
2023/04/05	16:00:36	ok	ok	333.8120	36.876	0.036401	17.70	66.827	10.062	10681904.362312	6	333.7708	7.39237e-05	3.74170e-04
2023/04/05	16:05:35	--	--	333.3700	36.888	0.036401	17.52	67.179	10.005	9452584.072477	4	413.6341	-1.73599e-03	1.97842e-02
2023/04/05	16:05:42	--	ok	333.5580	36.887	0.036401	17.52	67.098	9.993	12323336.819834	6	333.7448	7.32842e-05	3.64772e-04
2023/04/05	16:05:49	--	ok	333.6600	36.888	0.036425	17.50	67.147	9.992	11379315.559333	4	333.9515	6.53983e-05	1.96334e-04
2023/04/05	16:05:57	--	--	334.1360	37.009	0.036444	17.52	67.138	9.998	10719097.425113	7	410.1876	-1.35041e-03	2.02073e-02
2023/04/05	16:06:04	--	--	334.0420	37.011	0.036444	17.55	67.103	10.011	10701088.245498	5	334.2167	7.06809e-05	3.54942e-04
2023/04/05	16:06:11	--	--	333.4200	37.004	0.036444	17.53	67.102	10.003	12080350.756161	6	334.0593	7.34430e-05	5.14043e-04
2023/04/05	16:06:17	--	--	334.1680	37.002	0.036444	17.53	67.042	9.994	10598413.750225	7	267.7307	1.53445e-03	2.87996e-02
2023/04/05	16:06:24	--	--	334.6140	36.996	0.036444	17.55	67.065	10.005	9460323.563612	4	334.0555	7.52460e-05	4.75230e-04
2023/04/05	16:06:31	--	--	334.4940	36.989	0.036444	17.52	67.066	9.988	10161318.850161	5	333.9301	8.19914e-05	8.28484e-04
2023/04/05	16:06:38	--	--	333.9140	36.989	0.036444	17.53	67.102	10.003	12179906.499759	7	324.4462	4.20932e-04	2.56569e-02
2023/04/05	16:06:45	--	--	334.2800	36.989	0.036444	17.52	67.079	9.990	11258188.811409	7	265.0494	1.64771e-03	3.53195e-02
2023/04/05	16:06:52	ok	ok	333.9680	36.982	0.036444	17.50	67.108	9.986	10277160.457965	6	334.1842	6.83641e-05	2.65158e-04
2023/04/05	16:11:51	--	--	333.3220	36.999	0.036444	17.34	67.268	9.910	10001087.202229	6	334.3017	6.38966e-05	3.99999e-04
2023/04/05	16:11:58	ok	ok	334.1300	37.000	0.036444	17.32	67.266	9.900	10959938.648130	6	346.4277	-4.24699e-04	2.58277e-02
2023/04/05	16:16:57	--	--	334.2420	37.001	0.036444	17.21	67.428	9.856	9517954.935584	6	323.0137	4.46719e-04	2.76913e-02
2023/04/05	16:17:04	ok	ok	333.8880	36.998	0.036444	17.22	67.372	9.856	11588416.844756	5	334.0529	7.26518e-05	3.12868e-04
2023/04/05	16:22:04	--	ok	333.6540	37.098	0.036444	18.07	65.977	10.154	7264173.210341	7	268.1237	1.76185e-03	2.32562e-02
2023/04/05	16:22:11	--	ok	334.6260	37.126	0.036463	18.10	65.939	10.166	13118987.078153	6	334.9176	7.29706e-05	5.22917e-04
2023/04/05	16:22:19	--	ok	334.3680	37.112	0.036429	18.08	65.881	10.147	10843343.886632	5	334.8656	6.72386e-05	3.39408e-04
2023/04/05	16:22:26	ok	ok	333.9180	37.110	0.036409	18.08	65.872	10.146	6382900.416997	9	334.6008	7.21262e-05	5.86614e-04
2023/04/05	16:27:25	--	--	334.7360	37.141	0.036409	18.83	65.243	10.505	13044095.858231	5	335.0859	7.46012e-05	3.22571e-04
2023/04/05	16:27:32	--	--	334.8900	37.142	0.036409	18.82	65.249	10.498	13518726.179515	6	336.3639	3.17548e-05	2.44278e-03
2023/04/05	16:27:39	--	--	335.1540	37.139	0.036409	18.86	65.280	10.529	12762804.314368	5	416.1063	-1.77591e-03	1.76365e-02
2023/04/05	16:27:46	--	ok	335.0260	37.136	0.036409	18.82	65.293	10.505	15229445.269189	7	334.8442	8.22623e-05	1.08645e-03
2023/04/05	16:27:53	--	--	334.9160	37.136	0.036353	18.81	65.312	10.500	14893777.461152	4	335.2895	6.30706e-05	2.39759e-04
2023/04/05	16:28:00	--	ok	334.8140	37.131	0.036353	18.76	65.327	10.476	13956963.359265	6	264.1060	2.01050e-03	2.93818e-02
2023/04/05	16:28:07	--	ok	334.6620	36.965	0.036308	18.74	65.353	10.462	9745738.194928	5	334.2729	6.83232e-05	2.89085e-04
2023/04/05	16:28:15	--	ok	332.6980	36.830	0.036272	18.72	65.373	10.457	8630387.032060	5	333.7848	5.80059e-05	3.49964e-04
2023/04/05	16:28:23	ok	ok	333.9700	36.832	0.036343	18.69	65.515	10.461	8035164.313573	7	333.5840	6.75623e-05	4.16141e-04
2023/04/05	16:33:22	ok	ok	333.8720	36.881	0.036343	19.30	64.840	10.732	11703279.343675	9	266.5561	1.63247e-03	3.69740e-02
2023/04/05	16:38:22	--	ok	335.4460	36.935	0.036343	19.60	64.695	10.896	9985064.295071	6	333.9974	8.16203e-05	7.58098e-04
2023/04/05	16:38:29	--	ok	335.1140	36.892	0.036264	19.58	64.640	10.878	8016464.499009	7	334.0025	7.34986e-05	6.60811e-04
2023/04/05	16:38:37	--	ok	324.4260	36.637	0.036202	19.63	64.689	10.913	3813590.575943	3	332.8441	7.95564e-05	1.86501e-04
2023/04/05	16:38:45	--	ok	341.0540	38.583	0.036731	19.58	64.576	10.867	12607062.434506	8	341.8485	7.27312e-05	2.83261e-04
2023/04/05	16:38:52	--	ok	335.0500	37.182	0.036342	19.52	64.576	10.823	9288816.261211	5	335.3241	7.71038e-05	5.33351e-04
2023/04/05	16:38:59	--	ok	336.3600	36.961	0.036284	19.47	64.698	10.816	6051104.369731	7	269.8902	1.72750e-03	2.10972e-02
2023/04/05	16:39:07	--	--	377.1300	36.529	0.036153	19.44	64.819	10.818	4170729.938751	4	410.6558	-1.71259e-03	1.95003e-02
2023/04/05	16:39:14	--	--	375.8060	36.538	0.036153	19.46	64.906	10.842	4291048.675822	5	331.6649	6.79488e-05	2.77043e-04
2023/04/05	16:39:20	--	ok	334.5860	36.540	0.036153	19.40	64.920	10.807	3561430.018390	7	331.5015	7.62149e-05	6.52303e-04
2023/04/05	16:39:28	--	ok	327.5880	36.334	0.036121	19.40	65.089	10.836	4172111.112080	7	270.0366	1.48146e-03	2.00529e-02
2023/04/05	16:39:36	--	--	336.3160	37.341	0.036475	19.40	65.142	10.844	10214850.839596	6	336.3033	6.12211e-05	1.94540e-04
2023/04/05	16:39:43	--	ok	335.6500	37.333	0.036475	19.39	65.203	10.846	9531113.562943	5	335.9402	7.04005e-05	4.56222e-04
2023/04/05	16:39:51	--	ok	335.5220	37.106	0.036384	19.34	65.281	10.832	6679985.422594	6	334.6998	7.43507e-05	4.01415e-04
2023/04/05	16:39:58	--	ok	335.4860	37.079	0.0363	19.37	65.330	10.859	8785010.545743	5	334.6528	7.17230e-05	4.08498e-04
2023/04/05	16:40:05	--	ok	331.6080	36.691	0.036218	19.34	65.367	10.846	3050623.783103	4	332.9908	7.01336e-05	5.41805e-04
2023/04/05	16:40:13	--	--	376.4100	36.807	0.03635	19.32	65.426	10.839	3479360.885158	3	421.6098	-8.49748e-04	5.71363e-03
2023/04/05	16:40:20	--	ok	334.8720	36.809	0.03635	19.33	65.501	10.860	6054574.059359	6	330.4772	1.67185e-04	6.51154e-03
2023/04/05	16:40:27	--	--	385.0000	36.820	0.036302	19.30	65.509	10.842	3918548.580510	7	344.4402	7.20058e-04	3.68067e-02
2023/04/05	16:40:34	--	ok	337.0980	36.822	0.036302	19.29	65.527	10.837	4010321.082912	5	333.1916	7.71498e-05	8.66698e-04
2023/04/05	16:40:41	--	--	329.8040	36.402	0.036131	19.27	65.620	10.842	6985808.435654	5	330.8804	7.73914e-05	6.79233e-04
2023/04/05	16:40:48	--	ok	330.4380	36.410	0.036131	19.27	65.652	10.847	4381564.260981	5	330.9889	8.06923e-05	7.34167e-04
2023/04/05	16:40:56	--	ok	338.0560	36.657	0.036327	19.27	65.684	10.853	3759255.048815	5	333.0619	6.22160e-05	2.47639e-04
2023/04/05	16:41:03	--	ok	330.0060	36.274	0.036104	19.26	65.702	10.847	4875818.886788	6	330.8544	6.09102e-05	4.27155e-04
2023/04/05	16:41:11	--	ok	335.8040	36.636	0.036324	19.26	65.693	10.846	3300135.501805	5	333.0410	6.34821e-05	1.84097e-04
2023/04/05	16:41:19	--	ok	333.3280	36.660	0.036225	19.29	65.687	10.863	2974462.017921	6	332.5905	7.95715e-05	6.39545e-04
2023/04/05	16:41:27	--	ok	329.2800	36.662	0.036262	19.27	65.684	10.853	4672214.736708	4	333.1410	6.03836e-05	2.41724e-04
2023/04/05	16:41:34	--	ok	336.9380	37.567	0.036522	19.24	65.701	10.837	9757142.763652	4	390.4429	-7.69607e-04	1.53198e-02
2023/04/05	16:41:42	--	--	378.7380	37.215	0.03636	19.24	65.774	10.849	7990468.924923	5	410.8049	-1.32710e-03	2.33383e-02
2023/04/05	16:41:49	--	--	336.4400	37.215	0.03636	19.24	65.829	10.858	9910564.848709	6	335.5058	7.26201e-05	5.70271e-04
2023/04/05	16:41:56	--	--	336.8700	37.211	0.03636	19.24	65.817	10.856	9169077.945406	6	324.9941	4.28063e-04	2.65440e-02
2023/04/05	16:42:02	--	ok	336.1920	37.209	0.03636	19.24	65.797	10.853	7006568.161633	5	335.6855	6.67483e-05	2.99493e-04
2023/04/05	16:42:10	--	--	379.7800	36.831	0.036239	19.23	65.856	10.854	3439505.970741	2	333.0344	1.80528e-04	1.79421e-15
2023/04/05	16:42:17	--	ok	335.7260	36.832	0.036239	19.24	65.870	10.865	4912828.513631	5	269.2900	1.59947e-03	1.88514e-02
2023/04/05	16:42:24	--	--	376.5480	36.507	0.036144	19.24	65.870	10.865	4700648.179135	4	316.1806	6.51543e-04	3.36960e-02
2023/04/05	16:42:31	--	ok	330.8020	36.515	0.036144	19.23	65.856	10.854	5760784.453490	4	331.3478	7.80757e-05	3.15141e-04
2023/04/05	16:42:39	--	--	338.1440	36.624	0.03632	19.23	65.867	10.856	3957522.582917	5	333.0303	5.95051e-05	2.76990e-04
2023/04/05	16:42:46	--	ok	336.1560	36.622	0.03632	19.26	65.863	10.874	3601520.811055	4	332.6900	8.08908e-05	8.92135e-05
2023/04/05	16:42:53	--	ok	336.7740	36.623	0.036202	19.24	65.849	10.861	5519388.468459	3	382.8651	-6.77095e-04	3.15449e-03
2023/04/05	16:43:01	--	ok	327.5800	35.997	0.036049	19.23	65.867	10.856	6530095.884647	5	329.8481	5.86846e-05	4.51857e-04
2023/04/05	16:43:09	--	ok	337.2040	37.043	0.036402	19.24	65.913	10.872	5094310.207019	5	334.2280	8.59963e-05	9.68013e-04
2023/04/05	16:43:16	--	--	377.5980	36.795	0.036226	19.22	65.930	10.857	6273340.517213	4	414.4712	-1.84344e-03	2.16616e-02
2023/04/05	16:43:23	--	ok	337.7020	36.796	0.036226	19.24	65.954	10.878	3578960.086812	5	333.4480	6.47787e-05	1.77313e-04
2023/04/05	16:43:30	--	ok	329.2800	35.956	0.036022	19.22	65.949	10.861	8801941.213304	6	329.3000	5.76752e-05	5.48934e-04
2023/04/05	16:43:38	--	ok	330.4240	36.563	0.036282	19.22	65.939	10.859	7194484.050299	5	332.2102	6.68514e-05	1.70157e-04
2023/04/05	16:43:45	--	--	335.3580	37.408	0.036479	19.24	65.922	10.873	7875648.388896	5	250.5544	3.34287e-03	4.14236e-02
2023/04/05	16:43:52	--	--	336.4500	37.397	0.036479	19.26	65.957	10.889	7494308.453361	5	336.1116	7.37249e-05	3.38343e-04
2023/04/05	16:43:59	--	--	335.2740	37.396	0.036479	19.24	65.922	10.873	7170895.705248	7	264.5747	1.74141e-03	3.90424e-02
2023/04/05	16:44:06	--	--	334.7800	37.393	0.036479	19.20	65.968	10.853	6534670.148912	5	336.1261	7.17873e-05	3.82263e-04
2023/04/05	16:44:13	--	ok	335.7260	37.391	0.036479	19.22	65.972	10.864	9107396.265266	5	336.2171	6.76124e-05	1.63667e-04
2023/04/05	16:44:21	--	ok	336.1700	37.148	0.036384	19.26	66.044	10.904	6510304.136052	6	335.4051	6.18644e-05	2.43333e-04
2023/04/05	16:44:28	--	ok	336.4900	36.885	0.036265	19.26	65.957	10.889	5154434.593095	5	334.1744	6.44872e-05	3.38793e-04
2023/04/05	16:44:36	--	ok	334.8940	36.409	0.036128	19.23	65.963	10.871	4526980.426332	3	331.3179	6.32402e-05	2.73313e-04
2023/04/05	16:44:43	--	ok	328.9840	36.164	0.036078	19.23	66.036	10.883	9589763.677638	6	329.8769	8.42772e-05	4.11535e-04
2023/04/05	16:44:51	--	--	370.5140	36.841	0.036354	19.23	66.049	10.885	5082183.100081	5	335.0633	9.85399e-04	2.67668e-02
2023/04/05	16:44:58	--	ok	335.7680	36.840	0.036354	19.26	66.021	10.900	5817253.779563	5	333.6554	6.56196e-05	2.39414e-04
2023/04/05	16:45:05	--	ok	335.8520	36.847	0.036257	19.24	66.082	10.900	3921687.547057	6	333.3939	7.75098e-05	7.01590e-04
2023/04/05	16:45:12	--	ok	332.3900	36.559	0.036155	19.23	66.049	10.885	3628041.632048	10	331.4963	7.64463e-05	7.43473e-04
2023/04/05	18:16:48	--	--	330.5720	36.500	0.036155	15.98	65.917	8.950	8363955.486131	3	331.4932	6.85295e-05	1.20556e-06
2023/04/05	18:16:56	--	ok	330.6980	36.501	0.036155	15.98	65.821	8.937	13217213.488168	5	331.5562	6.75055e-05	1.62729e-04
2023/04/05	18:17:04	--	ok	332.5640	36.657	0.036332	16.02	65.830	8.961	8717213.888804	6	332.5953	7.77576e-05	4.25252e-04
2023/04/05	18:17:13	--	--	334.5780	37.026	0.036409	16.00	65.797	8.948	8504496.038700	7	411.0215	-1.37030e-03	1.99883e-02
2023/04/05	18:17:21	--	--	334.7080	37.008	0.036409	15.99	65.824	8.945	10582864.243910	7	270.1294	1.43746e-03	2.43608e-02
2023/04/05	18:17:29	--	ok	333.3980	37.005	0.036409	15.99	65.815	8.943	7455297.866038	6	334.1250	7.53648e-05	5.54491e-04
2023/04/05	18:17:37	--	ok	334.9280	37.099	0.036441	16.02	65.830	8.961	10645150.827685	6	335.1710	6.32027e-05	2.09175e-04
2023/04/05	18:17:45	ok	ok	333.8460	36.991	0.036392	16.03	65.843	8.970	9793311.214364	3	334.2911	6.84766e-05	9.14992e-06
2023/04/05	18:22:44	--	--	334.8260	37.086	0.036392	17.14	64.810	9.434	12320109.911854	5	320.8808	6.72266e-04	3.18200e-02
2023/04/05	18:22:51	--	--	334.4600	37.083	0.036392	17.11	64.796	9.416	12483424.931806	6	334.4426	7.85493e-05	4.58250e-04
2023/04/05	18:22:58	--	ok	334.6520	37.084	0.036392	17.12	64.819	9.426	12379108.781279	6	329.8820	2.30315e-04	1.18592e-02
2023/04/05	18:23:05	--	--	334.6680	37.082	0.036357	17.09	64.796	9.408	11437926.507252	6	334.1973	8.24303e-05	9.47274e-04
2023/04/05	18:23:12	--	--	334.6200	37.077	0.036357	17.06	64.851	9.399	13101504.020394	7	286.6846	1.89051e-03	7.37581e-02
2023/04/05	18:23:19	--	ok	334.3220	37.072	0.036357	17.05	64.904	9.400	12176347.301823	5	321.5107	6.38845e-04	3.08430e-02
2023/04/05	18:23:26	--	ok	333.4920	37.071	0.036339	17.02	64.961	9.391	13497534.294529	6	334.3284	7.82721e-05	8.64637e-04
2023/04/05	18:23:33	--	ok	334.3200	37.071	0.036366	16.99	65.000	9.382	11096023.665848	5	334.4693	7.22206e-05	3.02289e-04
2023/04/05	18:23:40	--	--	334.2000	37.070	0.03635	16.99	65.020	9.385	13258355.181100	5	334.4529	7.22715e-05	3.47759e-04
2023/04/05	18:23:47	--	ok	335.0800	37.067	0.03635	16.96	65.165	9.389	10008513.634280	5	334.4312	7.22509e-05	3.53932e-04
2023/04/05	18:23:54	ok	ok	334.0380	37.059	0.036291	16.98	65.197	9.403	6832121.760777	10	334.2514	7.26820e-05	4.28096e-04
2023/04/05	18:28:54	--	--	334.6960	37.099	0.036291	17.67	64.540	9.701	9349733.460025	2	334.7056	8.28520e-05	1.20089e-16
2023/04/05	18:29:01	--	ok	335.0220	37.101	0.036291	17.73	64.515	9.729	13542807.992221	6	316.7084	8.33526e-04	2.86930e-02
2023/04/05	18:29:08	ok	ok	334.1920	36.833	0.036236	17.73	64.567	9.737	7711797.672213	6	333.7250	7.22623e-05	3.42323e-04
2023/04/05	18:34:07	--	ok	333.6840	36.870	0.036236	18.07	64.360	9.905	8141474.519000	4	334.0022	6.89320e-05	1.96088e-04
2023/04/05	18:34:14	--	ok	333.6300	36.870	0.036253	18.07	64.370	9.907	7815819.032304	8	333.7427	8.24946e-05	6.73471e-04
2023/04/05	18:34:21	--	ok	334.3420	36.866	0.036273	18.08	64.361	9.913	8234167.656757	6	334.0806	6.45670e-05	2.49027e-04
2023/04/05	18:34:29	--	ok	333.0640	36.860	0.036255	18.07	64.370	9.907	6792251.425714	5	333.7742	7.88104e-05	7.20993e-04
2023/04/05	18:34:36	--	--	334.5080	36.851	0.036305	18.04	64.375	9.892	7307913.096677	5	333.9190	7.11111e-05	2.88384e-04
2023/04/05	18:34:43	ok	ok	333.8720	36.846	0.036305	17.99	64.398	9.861	5253442.012160	5	333.8634	7.31691e-05	2.62884e-04
2023/04/05	18:39:42	--	--	378.0760	36.909	0.036305	18.31	64.250	10.030	5277534.638882	7	282.1934	1.05504e-03	1.59689e-02
2023/04/05	18:39:49	--	ok	335.8780	36.903	0.036305	18.32	64.240	10.037	6300740.862124	5	334.0879	7.44229e-05	4.88913e-04
2023/04/05	18:39:56	--	--	370.5860	36.814	0.036203	18.35	64.256	10.056	4486701.212635	6	333.4889	7.13543e-05	4.88532e-04
2023/04/05	18:40:03	--	ok	336.1560	36.811	0.036203	18.35	64.201	10.048	3855011.332701	6	261.1619	2.08327e-03	3.41503e-02
2023/04/05	18:40:11	--	ok	327.1100	36.300	0.036085	18.30	64.247	10.022	3738065.739926	6	317.2109	5.17333e-04	2.78367e-02
2023/04/05	18:40:18	--	ok	336.5340	37.399	0.036462	18.27	64.347	10.020	11692053.361181	2	336.5327	6.68165e-05	3.77692e-16
2023/04/05	18:40:26	--	--	335.7720	37.260	0.036324	18.20	64.462	9.997	9080811.958413	4	328.7611	3.64362e-04	9.55255e-03
2023/04/05	18:40:33	--	ok	336.0100	37.269	0.036324	18.21	64.540	10.016	8202350.099744	5	321.5130	6.52658e-04	3.72924e-02
2023/04/05	18:40:40	--	--	380.0480	36.816	0.036214	18.17	64.575	9.997	4959527.880234	4	333.6566	6.20882e-05	5.90145e-05
2023/04/05	18:40:47	--	--	381.7860	36.816	0.036214	18.16	64.680	10.005	3307446.664599	6	333.7174	6.13293e-05	1.82788e-04
2023/04/05	18:40:54	--	--	365.1960	36.816	0.036214	18.16	64.753	10.016	4788385.184139	6	333.7458	6.23720e-05	2.08334e-04
2023/04/05	18:41:01	--	--	336.2780	36.817	0.036214	18.10	64.869	10.001	4587723.986979	6	333.6007	6.76571e-05	3.53402e-04
2023/04/05	18:41:08	--	ok	336.0620	36.817	0.036214	18.10	64.892	10.004	5700424.638524	5	333.4920	7.25861e-05	3.29595e-04
2023/04/05	18:41:15	--	--	377.6640	36.387	0.036101	18.07	64.970	9.999	4830088.426511	6	314.1512	7.98281e-04	3.02613e-02
2023/04/05	18:41:22	--	ok	328.7220	36.394	0.036101	18.10	64.997	10.021	5667292.471276	5	331.3254	6.48415e-05	6.33074e-04
2023/04/05	18:41:29	--	--	337.1160	37.089	0.036389	18.06	65.043	10.002	6852810.315025	6	334.9218	6.63505e-05	2.23510e-04
2023/04/05	18:41:36	--	--	337.1140	37.084	0.036389	18.04	65.052	9.996	6459944.245323	4	334.8463	6.69154e-05	1.66849e-04
2023/04/05	18:41:43	--	--	336.0760	37.083	0.036389	18.04	65.106	10.004	5424391.425569	3	334.6852	7.78953e-05	1.84815e-05
2023/04/05	18:41:50	--	--	378.7600	37.083	0.036389	18.03	65.133	9.999	4774289.236419	5	409.5890	-1.31787e-03	2.31236e-02
2023/04/05	18:41:57	--	ok	337.6760	37.082	0.036389	18.07	65.129	10.023	5564800.144345	5	334.4270	8.09607e-05	6.08507e-04
2023/04/05	18:42:04	--	--	380.4180	36.694	0.036189	18.00	65.110	9.979	4513077.667660	6	403.6905	-1.23978e-03	2.46093e-02
2023/04/05	18:42:11	--	--	335.4280	36.695	0.036189	17.99	65.202	9.984	3363350.403014	3	333.1574	6.32766e-05	6.75152e-06
2023/04/05	18:42:18	--	ok	336.7600	36.702	0.036189	18.06	65.190	10.025	4955846.170577	6	333.0167	7.00063e-05	2.49266e-04
2023/04/05	18:42:25	--	ok	329.1980	36.043	0.036038	18.03	65.185	10.007	9403452.521737	2	329.2007	1.06650e-04	3.86104e-16
2023/04/05	18:42:33	--	ok	335.3660	36.653	0.0363	18.01	65.226	10.005	2648190.715186	6	323.7778	4.71679e-04	1.42150e-02
2023/04/05	18:42:40	--	--	378.7500	36.676	0.036226	18.00	65.234	9.998	4578020.451756	5	333.0724	6.57357e-05	4.21194e-04
2023/04/05	18:42:47	--	--	380.7840	36.677	0.036226	18.00	65.277	10.005	4635770.624276	4	422.6986	-9.11426e-04	5.26138e-03
2023/04/05	18:42:54	--	--	381.0940	36.676	0.036226	18.04	65.263	10.028	5068250.587792	4	329.4942	1.57627e-03	1.98640e-02
2023/04/05	18:43:01	--	--	372.2180	36.674	0.036226	18.04	65.263	10.028	3451108.116872	2	330.6122	6.80600e-04	1.35926e-15
2023/04/05	18:43:08	--	--	377.4880	36.674	0.036226	17.99	65.284	9.996	3717551.538112	5	330.1740	1.53851e-03	1.78130e-02
2023/04/05	18:43:15	--	--	362.5820	36.678	0.036226	17.99	65.348	10.006	3102255.560591	5	333.4439	5.50146e-05	5.72689e-04
2023/04/05	18:43:22	--	--	378.9380	36.684	0.036226	18.01	65.353	10.024	5488796.150272	6	333.1820	6.30751e-05	1.69309e-04
2023/04/05	18:43:29	--	ok	332.3040	36.681	0.036226	18.00	65.362	10.018	4041834.665383	5	332.9403	7.11077e-05	6.58360e-04
2023/04/05	18:43:36	--	--	379.5140	36.787	0.036318	18.01	65.385	10.029	4870702.238683	5	333.0060	8.40422e-05	1.10721e-03
2023/04/05	18:43:43	--	ok	335.7360	36.787	0.036318	18.01	65.364	10.026	2932600.256927	9	333.1405	7.10818e-05	7.17704e-04
2023/04/05	18:43:50	--	ok	335.0680	36.799	0.036224	18.01	65.376	10.028	1832216.475130	9	333.1884	7.09058e-05	6.39872e-04
2023/04/05	18:43:58	--	ok	333.2880	36.568	0.036165	18.00	65.394	10.023	3575074.138387	8	332.3768	7.02781e-05	6.86846e-04
2023/04/05	18:44:05	--	--	330.0440	36.566	0.036204	17.99	65.412	10.016	6580308.994189	3	332.8828	5.81184e-05	1.55074e-04
2023/04/05	18:44:12	--	--	379.3880	36.567	0.036204	17.99	65.400	10.014	4675452.890523	3	380.4223	-6.14067e-04	2.49230e-04
2023/04/05	18:44:19	--	ok	334.8240	36.569	0.036204	18.00	65.385	10.021	4616064.431709	6	257.6824	2.13618e-03	2.68752e-02
2023/04/05	18:44:26	--	ok	331.5820	36.542	0.036159	18.03	65.431	10.044	5175969.469898	4	332.6116	5.43229e-05	2.75787e-04
2023/04/05	18:44:34	--	--	379.7800	36.603	0.036291	17.97	65.451	10.014	5345177.016982	4	329.1772	1.57600e-03	1.98146e-02
2023/04/05	18:44:41	--	--	331.6160	36.602	0.036291	18.01	65.481	10.044	5274489.894104	6	270.2108	1.59091e-03	2.20306e-02
2023/04/05	18:44:48	--	ok	332.8300	36.604	0.036291	18.00	65.519	10.042	2856425.772479	9	332.4135	7.52168e-05	8.21961e-04
2023/04/05	18:44:55	--	--	380.0260	36.874	0.036354	18.01	65.501	10.047	5269561.104234	6	334.1499	6.85773e-05	1.65545e-04
2023/04/05	18:45:02	--	ok	323.3600	36.872	0.036354	18.01	65.469	10.042	3878268.376949	7	262.0023	2.16231e-03	3.64411e-02
2023/04/05	18:45:10	--	--	346.0480	39.650	0.036935	18.01	65.481	10.044	9409364.781414	8	337.0803	4.36714e-04	2.20995e-02
2023/04/05	18:45:17	--	ok	346.2540	39.590	0.036935	18.03	65.483	10.052	11509801.059061	6	346.6868	7.32660e-05	1.75470e-04
2023/04/05	18:45:25	--	ok	337.0380	37.037	0.036267	18.01	65.522	10.050	5726429.330821	6	334.2327	7.33166e-05	3.26996e-04
2023/04/05	18:45:32	--	ok	331.1240	36.373	0.036101	18.00	65.531	10.044	6264955.655822	9	330.6163	7.56517e-05	7.72584e-04
2023/04/05	18:45:40	--	--	331.2540	36.540	0.036257	17.99	65.528	10.034	6107437.671051	4	332.0635	6.56238e-05	3.45920e-04
2023/04/05	18:45:47	--	ok	334.8660	36.540	0.036257	18.00	65.583	10.052	5736544.282978	5	331.6715	8.35962e-05	7.68216e-04
2023/04/05	18:45:54	--	--	331.2820	36.541	0.036211	18.00	65.615	10.057	4229140.120522	3	332.0994	6.67189e-05	4.81343e-06
2023/04/05	18:46:01	--	ok	331.3060	36.541	0.036211	18.00	65.647	10.062	6559200.694703	6	263.0885	1.93530e-03	2.21434e-02
2023/04/05	18:46:08	--	ok	337.6140	36.905	0.036357	18.04	65.591	10.079	4697111.099847	6	333.9261	7.83692e-05	7.36378e-04
2023/04/05	18:46:16	--	ok	336.7020	36.557	0.03616	18.01	65.533	10.052	5757022.206338	4	332.5919	6.37487e-05	2.46177e-04
2023/04/05	18:46:24	--	ok	328.4080	35.968	0.036013	18.03	65.588	10.069	8565879.407422	5	329.2871	7.40455e-05	2.90766e-04
2023/04/05	18:46:31	--	ok	337.6900	36.797	0.036318	18.03	65.577	10.067	4928963.509131	5	333.5254	6.11972e-05	1.84235e-04
2023/04/05	18:46:39	--	ok	330.8640	36.517	0.036117	18.04	65.634	10.085	5955824.277664	5	331.6159	7.03054e-05	3.42276e-04
2023/04/05	18:46:46	--	ok	331.9740	36.594	0.036287	18.04	65.623	10.083	4754204.783272	3	332.8714	6.41118e-05	2.54273e-04
2023/04/05	18:46:54	--	--	376.9040	37.119	0.036398	18.03	65.600	10.070	4993126.052296	6	329.5760	2.51270e-04	1.35834e-02
2023/04/05	18:47:00	--	ok	337.0760	37.119	0.036398	18.03	65.609	10.072	4100485.816918	5	335.0175	6.80967e-05	4.11499e-04
2023/04/05	18:47:08	--	--	366.7460	36.856	0.03623	18.04	65.591	10.079	2723243.608185	3	333.9764	6.58639e-05	2.46086e-05
2023/04/05	18:47:14	--	ok	336.3740	36.856	0.03623	18.04	65.591	10.079	6121931.738109	6	333.8306	7.73821e-05	6.55081e-04
2023/04/05	18:47:22	--	ok	331.1880	36.420	0.036101	18.03	65.600	10.070	7619391.233953	5	331.3624	6.52502e-05	5.07137e-04
2023/04/05	19:34:52	--	ok	330.4580	36.275	0.036101	15.73	65.551	8.771	8872094.546258	4	330.3854	8.51245e-05	4.32595e-04
2023/04/05	19:35:01	--	--	332.0180	36.522	0.036291	15.75	65.577	8.781	12902084.349798	6	332.0701	7.88105e-05	5.10813e-04
2023/04/05	19:35:09	--	ok	331.2020	36.522	0.036291	15.72	65.560	8.765	8430981.200133	5	332.2825	6.99609e-05	4.10598e-04
2023/04/05	19:35:17	--	--	335.5480	37.192	0.03644	15.75	65.618	8.787	11741460.172659	6	335.5125	7.12645e-05	3.36582e-04
2023/04/05	19:35:24	--	--	334.9860	37.183	0.03644	15.78	65.582	8.797	13686264.895825	3	335.6565	6.72353e-05	1.00385e-05
2023/04/05	19:35:32	--	--	335.7500	37.184	0.03644	15.76	65.527	8.783	9980529.351182	5	333.3964	1.59886e-04	4.03952e-03
2023/04/05	19:35:39	--	--	334.4320	37.187	0.03644	15.79	65.583	8.805	10213911.556030	6	335.5416	6.94452e-05	2.89028e-04
2023/04/05	19:35:47	--	ok	335.3060	37.172	0.03644	15.79	65.605	8.808	11689763.474317	7	309.6062	4.76294e-05	4.00406e-02
2023/04/05	19:35:55	ok	ok	334.1760	37.105	0.036371	15.80	65.647	8.820	11159719.682530	6	339.0915	-9.17623e-05	1.25079e-02
2023/04/05	19:40:54	--	ok	335.1940	37.190	0.036371	16.90	64.479	9.252	8005018.252448	10	334.9791	7.70737e-05	7.31702e-04
2023/04/05	19:41:02	--	ok	335.1960	37.153	0.036306	16.92	64.369	9.251	13400648.110230	6	335.1513	7.76506e-05	5.28980e-04
2023/04/05	19:41:10	ok	ok	333.6820	36.882	0.036242	16.92	64.398	9.255	10306110.710822	5	328.1576	3.14029e-04	1.35824e-02
2023/04/05	19:46:09	--	--	334.5140	36.965	0.036242	17.39	64.251	9.497	6847819.806378	5	334.3039	6.41969e-05	2.98667e-04
2023/04/05	19:46:16	--	ok	332.8900	36.964	0.036242	17.38	64.250	9.488	5421984.866829	11	333.8565	7.67919e-05	7.28592e-04
2023/04/05	19:46:23	--	ok	333.1540	36.947	0.036302	17.36	64.247	9.480	11570780.869214	5	334.0212	7.73880e-05	5.14686e-04
2023/04/05	19:46:31	ok	ok	334.3320	36.919	0.036347	17.35	64.233	9.470	8096814.582792	6	334.1229	6.84257e-05	2.44251e-04
2023/04/05	19:51:30	--	ok	335.3280	37.003	0.036347	17.69	64.160	9.653	7492322.623851	5	334.3417	7.11180e-05	2.17173e-04
2023/04/05	19:51:38	--	ok	335.1780	37.009	0.036276	17.70	64.132	9.656	9453844.354422	6	334.4384	6.64346e-05	3.00559e-04
2023/04/05	19:51:45	ok	ok	334.0780	36.833	0.036212	17.70	64.121	9.655	5526275.042630	6	333.3577	1.10281e-04	1.89898e-03
2023/04/05	19:56:44	--	ok	336.4820	36.860	0.036212	17.96	64.077	9.796	5071287.017601	5	333.7426	7.83873e-05	3.13505e-04
2023/04/05	19:56:51	--	--	377.7460	36.385	0.036077	17.99	64.018	9.803	8202248.095564	6	331.3171	5.79815e-05	1.05641e-03
2023/04/05	19:56:58	--	ok	329.1840	36.387	0.036077	17.94	63.999	9.776	5349539.216508	5	330.9812	7.89775e-05	4.22557e-04
2023/04/05	19:57:06	--	ok	337.0220	36.898	0.036339	17.90	64.004	9.751	7359320.377879	6	334.4094	6.04127e-05	4.56080e-04
2023/04/05	19:57:14	--	ok	336.8500	36.734	0.036174	17.92	64.027	9.764	4453714.395436	6	327.9938	2.40906e-04	1.30896e-02
2023/04/05	19:57:22	--	ok	330.1060	36.037	0.036019	17.86	64.123	9.744	7441624.847110	5	329.6947	7.52503e-05	2.83121e-04
2023/04/05	19:57:30	--	ok	329.4220	36.522	0.036231	17.84	64.205	9.749	4620193.880269	4	331.8713	6.94818e-05	2.92172e-04
2023/04/05	19:57:38	--	ok	337.2340	37.568	0.03648	17.80	64.263	9.733	11328771.718340	5	337.1875	7.08512e-05	2.47853e-04
2023/04/05	19:57:46	--	--	336.6560	37.237	0.036304	17.74	64.424	9.725	9606329.072839	4	335.5442	7.58854e-05	4.49898e-04
2023/04/05	19:57:54	--	ok	336.3040	37.229	0.036304	17.74	64.552	9.744	7554314.297915	6	320.7346	7.02306e-04	2.38141e-02
2023/04/05	19:58:02	--	ok	335.0020	36.730	0.036179	17.72	64.617	9.737	6098646.026273	5	266.3992	1.71937e-03	1.54582e-02
2023/04/05	19:58:10	--	ok	330.9480	36.527	0.036125	17.74	64.686	9.764	4689160.725570	5	256.8777	2.15268e-03	2.91384e-02
2023/04/05	19:58:19	--	ok	337.8940	36.678	0.03629	17.67	64.823	9.743	4382472.775555	4	413.5570	-1.44695e-03	2.25302e-02
2023/04/05	19:58:27	--	ok	330.2780	36.337	0.036079	17.72	64.872	9.775	4159037.410086	9	330.7899	7.09325e-05	3.08139e-04
2023/04/05	19:58:35	--	ok	332.1060	36.624	0.036281	17.69	64.923	9.767	1885842.341070	9	332.6790	6.98599e-05	7.10651e-04
2023/04/05	19:58:43	--	ok	335.3960	37.101	0.036384	17.67	64.950	9.762	6249707.124783	6	334.9372	7.00046e-05	2.89708e-04
2023/04/05	19:58:51	--	ok	336.6040	37.103	0.036309	17.67	64.865	9.749	7023844.510111	5	334.9287	7.10245e-05	4.35003e-04
2023/04/05	19:59:00	--	ok	331.6680	36.640	0.036167	17.66	64.927	9.751	5416121.211003	5	333.2006	5.90259e-05	4.48115e-04
2023/04/05	19:59:08	--	--	332.3840	36.709	0.036293	17.65	65.000	9.754	3587464.398068	6	328.9387	2.58296e-04	9.93592e-03
2023/04/05	19:59:16	--	ok	337.3960	36.717	0.036293	17.63	65.039	9.751	4729607.434520	3	333.2761	5.71991e-05	3.68408e-05
2023/04/05	19:59:24	--	--	331.7060	36.515	0.036109	17.62	64.996	9.737	8273450.497287	4	331.6715	7.11472e-05	2.60890e-04
2023/04/05	19:59:32	--	ok	330.1200	36.516	0.036109	17.65	65.020	9.757	4894207.043705	5	331.4292	8.03477e-05	4.81228e-04
2023/04/05	19:59:40	--	ok	335.3800	36.818	0.03632	17.63	65.080	9.757	2738448.132226	9	333.4362	7.08596e-05	7.90610e-04
2023/04/05	19:59:48	--	--	379.8020	36.823	0.036245	17.60	64.950	9.722	4335796.756298	5	333.6114	7.41814e-05	4.44835e-04
2023/04/05	19:59:56	--	ok	335.9520	36.820	0.036245	17.62	65.057	9.746	1596662.758590	9	333.5876	6.39328e-05	6.71204e-04
2023/04/05	20:00:04	ok	ok	334.2620	36.534	0.036139	17.63	65.069	9.755	3858833.697740	4	332.4381	6.29716e-05	2.23441e-04
2023/04/05	20:05:03	--	--	379.3860	36.587	0.036139	18.24	63.879	9.930	4206937.806445	6	322.8357	1.42500e-03	4.50270e-02
2023/04/05	20:05:10	--	ok	336.4400	36.592	0.036139	18.23	63.876	9.921	4265205.386099	4	332.5938	7.33405e-05	7.91991e-04
2023/04/05	20:05:18	--	ok	328.7280	36.070	0.036006	18.24	63.879	9.930	10824086.186077	4	329.9520	6.83047e-05	3.10219e-04
2023/04/05	20:05:25	--	--	377.6260	36.798	0.036294	18.20	63.902	9.910	6376256.179209	5	333.2213	8.23219e-05	8.60930e-04
2023/04/05	20:05:32	--	ok	335.6400	36.775	0.036294	18.14	63.967	9.887	4532286.597026	6	333.4200	6.66353e-05	4.59071e-04
2023/04/05	20:05:39	--	ok	336.2320	36.780	0.036205	18.11	64.103	9.891	5609332.074086	6	333.2383	7.67758e-05	6.12897e-04
2023/04/05	20:05:47	--	ok	328.5500	36.365	0.036083	18.10	64.182	9.895	5402455.774389	5	331.2151	6.62933e-05	5.71642e-04
2023/04/05	20:05:55	--	--	379.3560	37.117	0.03638	18.03	64.247	9.863	5272909.453332	5	335.4635	6.00437e-05	4.40128e-04
2023/04/05	20:06:01	--	--	336.9620	37.113	0.03638	18.03	64.256	9.864	6172897.854825	6	335.1802	6.65900e-05	3.18296e-04
2023/04/05	20:06:08	--	ok	337.9880	37.111	0.03638	18.01	64.361	9.872	6525987.122235	5	334.9764	7.13559e-05	4.86935e-04
2023/04/05	20:06:16	--	--	377.9140	36.678	0.036163	18.00	64.442	9.877	6023334.929753	4	329.4579	1.57455e-03	1.98234e-02
2023/04/05	20:06:22	--	ok	336.0660	36.670	0.036163	17.97	64.437	9.859	4393747.454204	5	333.2874	5.73870e-05	2.08432e-04
2023/04/05	20:06:30	--	ok	330.3200	36.243	0.03605	17.97	64.543	9.875	9209442.041114	4	330.6982	6.53548e-05	3.32965e-04
2023/04/05	20:06:38	--	ok	331.7280	36.540	0.03625	17.96	64.604	9.877	5595012.041225	4	332.5221	6.48057e-05	2.16774e-04
2023/04/05	20:06:45	--	ok	336.1140	37.100	0.036374	17.92	64.694	9.865	3012769.835925	9	334.7118	7.22440e-05	4.69600e-04
2023/04/05	20:06:52	--	--	338.0200	37.104	0.036259	17.92	64.787	9.879	6864833.378114	7	296.5153	1.47815e-03	5.05950e-02
2023/04/05	20:06:59	--	--	373.0740	37.103	0.036259	17.94	64.868	9.909	6050108.424531	5	334.9272	6.99137e-05	2.31061e-04
2023/04/05	20:07:06	--	--	336.3340	37.103	0.036259	17.88	64.805	9.863	2749433.343104	6	306.6731	1.06266e-03	3.82277e-02
2023/04/05	20:07:13	--	--	377.1420	37.104	0.036259	17.87	64.845	9.862	6359835.703360	5	409.7702	-1.31661e-03	2.31791e-02
2023/04/05	20:07:20	--	--	379.4180	37.102	0.036259	17.88	64.846	9.870	4706517.891663	5	387.0738	-6.73495e-04	1.38133e-02
2023/04/05	20:07:28	--	--	377.9640	37.102	0.036259	17.87	64.897	9.870	5529926.258003	5	334.8481	7.40139e-05	2.27547e-04
2023/04/05	20:07:36	--	ok	336.9920	37.101	0.036259	17.87	64.909	9.871	2530985.265564	10	334.5721	7.60965e-05	6.80402e-04
2023/04/05	20:07:44	ok	ok	334.4640	36.494	0.036096	17.87	64.845	9.862	5090316.601949	4	331.6648	6.20434e-05	2.25936e-04
2023/04/05	20:12:44	--	--	334.5200	36.535	0.036096	18.48	63.830	10.064	5752520.461253	3	332.0482	6.58895e-05	8.32851e-05
2023/04/05	20:12:51	--	ok	331.3080	36.536	0.036096	18.44	63.729	10.023	6566390.809676	5	332.2112	6.35863e-05	2.21427e-04
2023/04/05	20:12:58	--	ok	331.3980	36.562	0.036243	18.51	63.729	10.066	5859494.320592	5	332.7745	6.47781e-05	3.00191e-04
2023/04/05	20:13:06	--	ok	337.9240	37.163	0.036386	18.40	63.787	10.008	8667896.587807	4	388.4338	-7.57956e-04	1.55557e-02
2023/04/05	20:13:13	--	--	381.5540	36.799	0.036171	18.40	63.787	10.008	2969041.621238	6	333.6529	6.16433e-05	3.21417e-04
2023/04/05	20:13:20	ok	ok	334.0420	36.793	0.036171	18.37	63.801	9.993	6219677.133245	5	333.5995	6.39682e-05	3.12097e-04
2023/04/05	20:18:20	--	ok	335.8260	36.823	0.036171	18.58	63.803	10.119	7046100.953956	6	333.7341	6.48662e-05	3.28232e-04
2023/04/05	20:18:28	--	ok	328.8560	36.501	0.036071	18.58	63.803	10.119	5692055.219171	6	331.2970	8.01056e-05	4.33625e-04
2023/04/05	20:18:35	--	ok	337.7840	37.103	0.036353	18.58	63.687	10.101	5614273.021761	6	334.9432	7.05682e-05	2.33315e-04
2023/04/05	20:18:43	--	ok	330.4500	36.667	0.036146	18.55	63.661	10.081	3707239.782632	5	333.0346	6.78198e-05	5.38455e-04
2023/04/05	20:18:50	--	ok	335.9760	36.999	0.03634	18.54	63.691	10.076	5513494.051706	3	334.4782	7.95060e-05	1.55796e-05
2023/04/05	20:18:58	--	ok	337.7640	37.016	0.036232	18.45	63.815	10.046	5218747.696694	6	334.4249	7.49613e-05	4.90436e-04
2023/04/05	20:19:05	--	ok	330.3280	36.201	0.036026	18.47	63.903	10.068	9307102.140896	6	330.4552	6.61175e-05	2.14133e-04
2023/04/05	20:19:13	--	--	380.6760	36.541	0.036227	18.42	63.990	10.056	4865889.547055	5	332.2691	6.73395e-05	3.16401e-04
2023/04/05	20:19:19	--	--	334.4560	36.541	0.036227	18.35	64.128	10.036	5426072.079301	5	331.6773	9.21941e-05	7.27202e-04
2023/04/05	20:19:26	--	ok	335.3960	36.540	0.036227	18.34	64.231	10.043	5104592.878558	4	332.0703	7.35887e-05	2.45414e-04
2023/04/05	20:19:33	--	ok	329.9680	36.530	0.036151	18.34	64.283	10.051	4789703.879340	5	312.5356	9.36914e-04	3.81500e-02
2023/04/05	20:19:41	--	--	336.1900	37.118	0.036371	18.31	64.375	10.050	7210040.522450	7	263.3938	2.04585e-03	3.36489e-02
2023/04/05	20:19:48	--	ok	336.7960	37.116	0.036371	18.28	64.466	10.046	6744334.328639	7	271.1756	1.69817e-03	2.05420e-02
2023/04/05	20:19:55	--	ok	337.3520	36.955	0.036219	18.27	64.506	10.045	5350464.553324	5	334.5341	6.37303e-05	2.12877e-04
2023/04/05	20:20:03	--	ok	329.9120	36.231	0.036035	18.25	64.526	10.040	7794661.493241	4	330.5141	7.02318e-05	2.54933e-04
2023/04/05	20:20:10	--	ok	332.8500	36.591	0.036258	18.24	64.640	10.048	5047354.725445	4	332.5904	7.90184e-05	5.23597e-04
2023/04/05	20:20:18	--	--	371.1220	36.857	0.036321	18.23	64.657	10.043	4053348.162135	6	333.9509	7.52001e-05	6.08239e-04
2023/04/05	20:20:24	--	ok	336.9100	36.856	0.036321	18.21	64.718	10.044	4280832.902226	6	334.1965	6.41025e-05	2.17997e-04
2023/04/05	20:20:32	--	--	336.9840	36.743	0.036162	18.18	64.714	10.026	6195678.300535	4	333.4785	6.15415e-05	1.90332e-04
2023/04/05	20:20:39	--	ok	337.2100	36.740	0.036162	18.23	64.721	10.053	4636440.461911	5	333.0671	7.61779e-05	6.49047e-04
2023/04/05	20:20:46	--	ok	327.6320	35.978	0.035987	18.23	64.764	10.059	6568839.780361	2	329.6786	5.88306e-05	2.72621e-16
2023/04/05	20:20:54	--	ok	336.3680	36.926	0.036335	18.16	64.753	10.016	7104609.944493	6	334.2880	7.35130e-05	5.51074e-04
2023/04/05	20:21:01	--	--	324.8720	36.879	0.036206	18.21	64.741	10.048	3033336.972621	6	334.0819	7.44797e-05	6.48260e-04
2023/04/05	20:21:08	--	ok	336.9840	36.872	0.036206	18.17	64.787	10.029	4532645.180064	6	334.0293	7.88906e-05	5.60997e-04
2023/04/05	20:21:16	--	ok	330.8400	36.256	0.036043	18.16	64.773	10.019	7716202.072730	6	330.6310	7.48517e-05	3.81904e-04
2023/04/05	20:21:23	--	ok	333.4120	36.532	0.036215	18.18	64.767	10.034	5428080.067434	5	331.5294	8.56794e-05	6.17647e-04
2023/04/05	20:21:30	--	ok	331.8720	36.555	0.036247	18.18	64.819	10.042	4414527.108649	5	332.5499	7.15415e-05	5.27752e-04
2023/04/05	20:21:38	--	--	380.0860	37.099	0.036363	18.13	64.845	10.013	6555808.696989	4	413.4980	-1.44995e-03	2.64194e-02
2023/04/05	20:21:45	--	--	320.5220	37.095	0.036363	18.14	64.929	10.035	4876977.113115	5	327.1258	4.03804e-04	1.78955e-02
2023/04/05	20:21:52	--	--	336.8320	37.094	0.036363	18.13	64.961	10.031	5506488.892104	5	409.7882	-1.31956e-03	2.32214e-02
2023/04/05	20:21:58	--	--	337.3200	37.094	0.036363	18.11	65.011	10.031	4037278.990894	4	414.8753	-1.74437e-03	1.95935e-02
2023/04/05	20:22:05	--	--	375.3680	37.093	0.036363	18.13	64.991	10.036	3876070.809271	6	329.7256	3.05739e-04	1.18936e-02
2023/04/05	20:22:12	--	--	334.3300	37.088	0.036363	18.13	65.032	10.042	2842401.169331	5	317.3619	8.42277e-04	4.17044e-02
2023/04/05	20:22:19	--	--	336.9880	37.090	0.036363	18.13	65.055	10.046	4324048.198641	5	331.0385	2.33054e-04	8.92404e-03
2023/04/05	20:22:26	--	--	337.3300	37.091	0.036363	18.14	65.005	10.047	3878537.454089	6	335.0089	6.41115e-05	8.13200e-05
2023/04/05	20:22:33	--	ok	336.5560	37.091	0.036363	18.14	64.964	10.041	3712051.888558	6	335.0607	6.19484e-05	4.84186e-04
2023/04/05	20:22:41	--	--	370.5160	36.852	0.036224	18.13	64.970	10.032	4393531.652378	7	333.9646	6.91881e-05	4.47151e-04
2023/04/05	20:22:48	--	--	376.2940	36.854	0.036224	18.11	65.000	10.029	4965766.361567	5	310.6265	1.13680e-03	4.70094e-02
2023/04/05	20:22:55	--	--	378.7020	36.856	0.036224	18.14	64.964	10.041	5714391.413368	7	334.1297	6.49217e-05	2.06503e-04
2023/04/05	20:23:02	--	--	377.8340	36.854	0.036224	18.08	64.955	10.005	3932453.380717	6	333.9626	7.32949e-05	3.92535e-04
2023/04/05	20:23:08	--	ok	326.7940	36.853	0.036224	18.11	65.020	10.032	5798120.852459	5	334.0942	6.58951e-05	2.07558e-04
2023/04/05	20:23:16	--	ok	340.3320	38.272	0.036617	18.11	65.029	10.034	8645697.672756	8	340.4106	7.79169e-05	5.24761e-04
2023/04/05	20:23:24	--	ok	337.4560	37.136	0.036272	18.10	65.061	10.031	6558386.281237	8	262.5879	1.79337e-03	4.11641e-02
2023/04/05	20:23:31	--	--	329.4540	36.466	0.036083	18.10	65.019	10.024	7429184.401203	4	331.6324	5.98304e-05	5.64984e-04
2023/04/05	20:23:38	--	ok	330.7700	36.475	0.036083	18.13	65.014	10.039	8790546.038642	2	330.7939	1.06886e-04	0.00000e+00
2023/04/05	20:23:46	--	ok	331.9820	36.587	0.036259	18.11	65.075	10.041	6661841.960161	2	332.0353	9.23362e-05	0.00000e+00
2023/04/05	20:23:53	--	--	337.7460	37.110	0.036369	18.10	65.051	10.029	5978463.827846	4	415.0487	-1.74423e-03	1.96527e-02
2023/04/05	20:24:00	--	--	337.1460	37.108	0.036369	18.11	65.075	10.041	4721275.668264	6	334.9787	6.94817e-05	2.20566e-04
2023/04/05	20:24:07	--	--	376.6740	37.108	0.036369	18.08	65.101	10.027	3405003.050140	5	387.9255	-7.62122e-04	1.37864e-02
2023/04/05	20:24:14	--	ok	337.7520	37.105	0.036369	18.08	65.112	10.029	6858318.735556	6	334.7905	7.57637e-05	4.14386e-04
2023/04/05	20:24:21	--	ok	336.1700	36.732	0.036165	18.08	65.165	10.037	3774707.797705	5	333.2430	6.78345e-05	2.88391e-04
2023/04/05	20:24:29	--	--	329.5480	36.258	0.036046	18.11	65.093	10.043	10663116.742425	5	330.4917	7.86235e-05	4.04761e-04
2023/04/05	20:24:35	--	--	329.7500	36.263	0.036046	18.08	65.165	10.037	10746022.349341	3	330.5511	7.40320e-05	1.84399e-04
2023/04/05	20:24:42	--	ok	330.1040	36.269	0.036046	18.10	65.144	10.043	8116811.534579	5	330.4894	8.22283e-05	4.25386e-04
2023/04/05	20:24:50	ok	ok	333.6900	36.589	0.036259	18.11	65.129	10.049	4516885.163310	10	332.4286	7.46445e-05	7.81610e-04
2023/04/05	20:29:49	--	ok	332.6120	36.706	0.036259	18.74	63.636	10.187	4548671.073385	5	333.2785	6.13068e-05	3.27511e-04
2023/04/05	20:29:56	--	ok	336.1240	37.051	0.036335	18.75	63.609	10.192	4994467.472787	7	334.6912	6.78717e-05	2.42601e-04
2023/04/05	20:30:04	--	ok	335.8540	36.819	0.036218	18.78	63.642	10.214	6083675.163952	5	333.4626	7.29063e-05	6.19223e-04
2023/04/05	20:30:11	--	ok	333.1780	36.545	0.036117	18.72	63.668	10.184	5407411.663563	6	331.9804	8.09948e-05	8.36206e-04
2023/04/05	20:30:19	--	ok	336.0400	36.545	0.036161	18.67	63.742	10.162	5432986.848186	5	332.4944	5.75581e-05	2.29459e-04
2023/04/05	20:30:26	--	--	329.0100	36.122	0.03605	18.65	63.761	10.157	10821035.208322	3	329.8947	8.80892e-05	6.94543e-06
2023/04/05	20:30:33	--	ok	328.6480	36.130	0.03605	18.61	63.903	10.154	9187288.194939	6	255.8184	2.73931e-03	2.67021e-02
2023/04/05	20:30:41	--	--	337.1880	37.065	0.036343	18.56	64.013	10.144	5736001.303861	5	334.8467	6.85039e-05	2.33050e-04
2023/04/05	20:30:47	--	ok	336.0020	37.038	0.036343	18.54	64.135	10.146	3326181.573560	8	276.9582	1.17266e-03	2.29773e-02
2023/04/05	20:30:55	--	ok	336.0200	36.887	0.036234	18.50	64.215	10.135	4363244.780899	6	334.2110	6.94982e-05	3.09287e-04
2023/04/05	20:31:02	ok	ok	334.0360	36.558	0.036123	18.48	64.254	10.131	4496972.769715	5	332.7692	6.16834e-05	1.46536e-04
2023/04/05	20:36:02	--	ok	333.2800	36.614	0.036123	18.71	63.801	10.197	7504505.608449	5	385.6332	-7.09086e-04	5.98787e-03
2023/04/05	20:36:09	--	ok	335.4580	36.609	0.036162	18.71	63.771	10.192	4369524.500279	3	333.2439	5.50081e-05	7.11065e-05
2023/04/05	20:36:17	--	ok	330.4900	36.511	0.036083	18.72	63.784	10.203	5193760.929430	3	331.6108	7.84400e-05	1.21492e-05
2023/04/05	20:36:24	--	ok	337.4100	36.811	0.036275	18.68	63.807	10.181	5994674.463358	6	333.7862	6.07494e-05	1.48680e-04
2023/04/05	20:36:31	--	--	330.5260	36.497	0.036088	18.67	63.764	10.166	7189776.340034	4	317.9868	-3.47531e-04	3.38658e-02
2023/04/05	20:36:38	--	ok	330.8260	36.489	0.036088	18.65	63.825	10.167	5813866.839371	5	331.7984	5.89964e-05	4.10662e-04
2023/04/05	20:36:46	--	ok	335.8000	36.712	0.036262	18.59	63.893	10.141	5378213.611563	6	332.9882	7.83995e-05	6.10347e-04
2023/04/05	20:36:53	--	ok	334.8300	36.594	0.036164	18.59	63.963	10.152	4702467.942114	5	379.6230	-5.18433e-04	4.76908e-03
2023/04/05	20:37:00	--	ok	331.0620	36.527	0.036118	18.52	64.080	10.129	4641515.237762	6	332.0574	6.14460e-05	2.28905e-04
2023/04/05	20:37:08	--	ok	338.0140	36.796	0.036279	18.51	64.173	10.136	3813376.982709	7	333.2313	7.79680e-05	8.50643e-04
2023/04/05	20:37:15	--	ok	330.7140	36.302	0.036059	18.48	64.318	10.141	7465666.614862	4	331.0567	6.44733e-05	5.65041e-04
2023/04/05	20:37:23	--	ok	336.1620	36.566	0.036239	18.44	64.375	10.125	4832611.098515	4	332.7117	6.98459e-05	2.14037e-04
2023/04/05	20:37:30	--	ok	330.2020	36.484	0.036121	18.44	64.469	10.139	6730787.765175	6	331.0210	9.10916e-05	5.51635e-04
2023/04/05	20:37:38	--	ok	336.7280	36.969	0.036329	18.41	64.529	10.133	5599289.045654	5	334.6159	6.26127e-05	2.48672e-04
2023/04/05	20:37:45	--	ok	335.6240	36.838	0.03618	18.38	64.565	10.121	4764673.530819	7	333.5180	1.06226e-04	2.01913e-03
2023/04/05	20:37:53	--	ok	332.7860	36.541	0.036091	18.37	64.662	10.128	4205589.933882	5	331.8974	7.30499e-05	5.95786e-04
2023/04/05	20:38:00	--	--	330.0640	36.540	0.036157	18.38	64.617	10.129	6598307.077782	6	332.2162	5.98841e-05	2.90267e-04
2023/04/05	20:38:07	--	--	332.3160	36.540	0.036157	18.35	64.648	10.118	7801118.121725	5	331.9210	7.42168e-05	2.31507e-04
2023/04/05	20:38:14	--	ok	332.0900	36.540	0.036157	18.37	64.649	10.126	5384049.823906	6	332.0815	6.48328e-05	2.87687e-04
2023/04/05	20:38:21	--	ok	336.7500	36.684	0.036261	18.31	64.662	10.094	4586998.500856	7	276.0416	1.13181e-03	2.67067e-02
2023/04/05	20:38:29	--	ok	331.6500	36.535	0.036111	18.35	64.668	10.121	6716345.875148	6	331.6938	7.57103e-05	5.26151e-04
2023/04/05	20:38:36	--	ok	331.2240	36.566	0.036239	18.27	64.707	10.076	4499089.184587	6	332.6431	6.92321e-05	4.35969e-04
2023/04/05	20:38:44	--	--	335.5520	37.220	0.036391	18.32	64.736	10.114	7398814.381047	6	335.5363	7.70642e-05	6.70715e-04
2023/04/05	20:38:50	--	ok	336.3740	37.201	0.036391	18.31	64.776	10.112	6730700.369723	7	279.1170	1.12814e-03	2.89168e-02
2023/04/05	20:38:58	--	--	337.2140	37.148	0.036262	18.31	64.723	10.104	6654189.525541	7	335.4266	6.91948e-05	3.72414e-04
2023/04/05	20:39:04	--	--	336.9380	37.145	0.036262	18.28	64.730	10.088	9105371.878097	6	335.3892	7.12118e-05	2.81154e-04
2023/04/05	20:39:11	--	--	336.4600	37.144	0.036262	18.27	64.804	10.091	5416915.941810	5	304.4408	1.45476e-03	3.67139e-02
2023/04/05	20:39:18	--	--	337.0840	37.144	0.036262	18.25	64.800	10.082	5481404.329875	6	335.1748	7.75985e-05	5.74912e-04
2023/04/05	20:39:25	--	ok	336.5960	37.141	0.036262	18.24	64.851	10.081	7141353.753360	7	335.4345	6.98725e-05	3.69356e-04
2023/04/05	20:39:33	--	--	333.6400	36.554	0.03612	18.24	64.915	10.091	4816513.839072	5	332.6769	5.91034e-05	3.13968e-04
2023/04/05	20:39:39	ok	ok	334.2360	36.555	0.03612	18.25	64.918	10.101	6427353.498647	5	332.7404	6.13809e-05	5.69033e-04
2023/04/05	20:44:39	--	--	333.9040	36.620	0.03612	18.75	63.725	10.211	5750153.625703	6	278.8892	1.17486e-03	1.40688e-02
2023/04/05	20:44:46	--	ok	336.2580	36.612	0.03612	18.74	63.688	10.195	4768677.281257	5	332.7006	7.70080e-05	9.07641e-04
2023/04/05	20:44:53	--	ok	329.5280	36.172	0.035996	18.75	63.682	10.204	7478349.156759	6	271.4634	1.37647e-03	2.60564e-02
2023/04/05	20:45:01	--	ok	336.5860	36.629	0.036241	18.74	63.711	10.199	4645248.127925	3	333.1013	6.46619e-05	2.03822e-04
2023/04/05	20:45:08	--	ok	330.5280	36.398	0.0361	18.67	63.742	10.162	7696015.262828	5	331.1897	7.25989e-05	4.24262e-04
2023/04/05	20:45:16	--	--	371.8700	36.835	0.03629	18.64	63.906	10.171	3399658.598010	6	333.7638	7.32829e-05	6.20412e-04
2023/04/05	20:45:23	--	ok	335.9520	36.833	0.03629	18.59	64.009	10.160	4555032.483908	6	333.6905	7.51944e-05	8.05086e-04
2023/04/05	20:45:30	--	ok	335.0260	36.823	0.036183	18.56	64.045	10.149	4287911.777373	6	327.7675	3.39325e-04	1.37607e-02
2023/04/05	20:45:37	--	--	335.0000	36.551	0.036127	18.55	64.213	10.168	4849915.870461	5	332.3784	7.21056e-05	3.30360e-04
2023/04/05	20:45:44	--	ok	330.8780	36.550	0.036127	18.50	64.309	10.149	5841733.152365	5	332.2963	7.55372e-05	4.67201e-04
2023/04/05	20:45:51	--	ok	335.7700	36.843	0.036298	18.50	64.373	10.160	3238519.524543	6	334.0448	6.62073e-05	2.03618e-04
2023/04/05	20:45:59	--	--	337.9560	36.848	0.036201	18.48	64.401	10.154	3959532.656609	8	263.9378	2.04420e-03	3.31006e-02
2023/04/05	20:46:06	--	ok	338.1400	36.848	0.036201	18.47	64.443	10.153	4853921.349727	6	334.0513	6.61743e-05	2.80627e-04
2023/04/05	20:46:13	--	ok	328.6720	35.961	0.035974	18.45	64.451	10.146	13498557.719186	6	318.5065	5.35943e-04	2.87206e-02
2023/04/05	20:46:21	--	--	380.1580	36.745	0.036266	18.41	64.475	10.124	3937512.823261	5	333.4939	6.26473e-05	1.60575e-04
2023/04/05	20:46:28	--	--	334.5680	36.739	0.036266	18.45	64.620	10.173	4090406.301656	7	262.9744	1.65499e-03	3.23972e-02
2023/04/05	20:46:35	--	ok	330.1460	36.741	0.036266	18.40	64.643	10.143	4951016.638076	6	333.5010	6.13080e-05	2.02427e-04
2023/04/05	20:46:42	--	ok	337.6220	37.686	0.036477	18.40	64.631	10.141	9888545.131329	2	337.5534	8.71662e-05	2.66261e-16
2023/04/05	20:46:49	--	--	336.4500	37.263	0.036279	18.40	64.602	10.136	7585208.495913	6	335.7189	7.47360e-05	5.55776e-04
2023/04/05	20:46:56	--	--	335.8300	37.260	0.036279	18.38	64.565	10.121	6704516.080739	5	335.9376	6.58677e-05	3.08505e-04
2023/04/05	20:47:03	--	--	337.7500	37.255	0.036279	18.37	64.607	10.119	5745474.615946	4	335.7987	7.35918e-05	3.01694e-04
2023/04/05	20:47:10	--	--	336.9980	37.250	0.036279	18.34	64.622	10.104	6777347.364314	4	416.2241	-1.75580e-03	1.96701e-02
2023/04/05	20:47:17	--	--	337.1660	37.244	0.036279	18.37	64.680	10.131	8609434.422992	9	274.5474	1.31475e-03	2.01574e-02
2023/04/05	20:47:24	--	ok	336.1160	37.241	0.036279	18.34	64.675	10.113	7387025.863937	7	302.7579	2.84963e-04	5.21764e-02
2023/04/05	20:47:31	--	ok	335.8980	36.795	0.036163	18.34	64.771	10.128	6011468.226993	6	333.5089	6.63986e-05	4.43985e-04
2023/04/05	20:47:39	--	ok	328.7060	36.411	0.036059	18.32	64.695	10.108	5830842.288576	7	270.8012	1.52107e-03	2.11613e-02
2023/04/05	20:47:47	--	ok	337.1440	37.095	0.036349	18.30	64.732	10.097	7101143.068873	9	279.9279	1.06220e-03	2.53734e-02
2023/04/05	20:47:54	--	ok	337.4720	36.836	0.036177	18.32	64.778	10.120	5387241.677464	5	333.4647	8.52092e-05	1.12904e-03
2023/04/05	20:48:02	--	ok	329.1120	36.026	0.035987	18.30	64.808	10.109	10514022.889263	4	329.9221	6.67155e-05	2.28433e-04
2023/04/05	20:48:09	--	--	332.2400	36.634	0.036254	18.31	64.810	10.117	5058383.657826	5	332.8553	7.30418e-05	7.85104e-04
2023/04/05	20:48:16	--	ok	332.9140	36.630	0.036254	18.30	64.819	10.111	5139561.948328	5	332.9524	6.97873e-05	4.09901e-04
2023/04/05	20:48:23	--	ok	336.2460	36.873	0.036313	18.30	64.881	10.121	2791696.945884	10	333.9851	7.02297e-05	6.26564e-04
2023/04/05	20:48:31	--	ok	336.0640	36.863	0.036191	18.31	64.904	10.132	4476247.898858	6	334.4126	5.96715e-05	3.24355e-04
2023/04/05	20:48:38	--	--	331.0160	36.518	0.036078	18.32	64.895	10.139	6576541.864644	3	332.2080	5.32514e-05	7.61642e-05
2023/04/05	20:48:45	--	ok	331.0300	36.524	0.036078	18.27	64.877	10.102	5975679.338552	4	331.8883	6.43382e-05	2.08596e-04
2023/04/05	20:48:52	ok	ok	333.9460	36.570	0.03624	18.28	64.869	10.109	5999946.123041	6	332.5209	7.55247e-05	6.83824e-04
2023/04/05	20:53:52	--	ok	332.2900	36.666	0.03624	18.89	63.568	10.269	4564299.815301	5	316.1208	8.22093e-04	3.32569e-02
2023/04/05	20:54:00	--	ok	336.1740	37.100	0.036334	18.88	63.586	10.264	5891217.789554	5	334.7877	7.73302e-05	6.30847e-04
2023/04/05	20:54:07	--	--	336.1320	37.101	0.036215	18.89	63.536	10.264	5070992.795943	6	333.5990	1.31245e-04	3.06196e-03
2023/04/05	20:54:14	--	ok	337.2020	37.090	0.036215	18.85	63.581	10.246	3940960.400300	4	334.9681	6.59010e-05	1.73324e-04
2023/04/05	20:54:21	--	ok	330.4640	36.365	0.036039	18.85	63.622	10.252	7779896.506609	5	330.7518	8.56885e-05	8.23278e-04
2023/04/05	20:54:29	--	ok	336.0780	36.577	0.036233	18.76	63.693	10.214	6009337.435727	5	332.8180	6.60283e-05	2.78868e-04
2023/04/05	20:54:37	--	ok	328.8380	36.503	0.036119	18.75	63.807	10.224	5486806.865330	2	331.7651	6.20425e-05	3.42673e-16
2023/04/05	20:54:44	--	ok	338.0100	37.368	0.036402	18.68	63.871	10.191	5198289.205705	7	277.5909	1.21277e-03	2.49851e-02
2023/04/05	20:54:51	--	ok	336.2600	36.859	0.036183	18.68	64.082	10.224	4648388.694613	6	334.2707	6.25770e-05	3.15868e-04
2023/04/05	20:54:59	--	ok	330.3820	36.462	0.036059	18.64	64.121	10.205	7506246.552622	4	331.5369	6.64515e-05	2.87613e-04
2023/04/05	20:55:06	--	--	375.3380	36.698	0.036257	18.64	64.131	10.206	3700979.687005	6	333.8145	1.01586e-03	2.46209e-02
2023/04/05	20:55:13	--	--	375.7560	36.697	0.036257	18.58	64.247	10.189	4180058.594855	5	330.1175	1.55244e-03	1.78501e-02
2023/04/05	20:55:20	ok	ok	333.8600	36.695	0.036257	18.56	64.291	10.188	3698872.676164	9	332.7584	7.64742e-05	9.54328e-04
2023/04/05	21:00:19	--	ok	336.9780	36.782	0.036257	18.93	63.563	10.295	4351374.614542	5	333.2713	7.64446e-05	4.06130e-04
2023/04/05	21:00:27	--	ok	331.2960	36.544	0.036093	18.92	63.581	10.289	6946063.341986	5	332.0827	6.76272e-05	3.99838e-04
2023/04/05	21:00:34	--	ok	334.6100	36.687	0.036242	18.93	63.606	10.301	3553952.919083	6	333.2729	6.24677e-05	3.03947e-04
2023/04/05	21:00:41	ok	ok	333.8500	36.685	0.036209	18.88	63.618	10.269	3764634.365211	4	333.0007	7.41592e-05	4.82267e-04
2023/04/05	21:05:41	ok	ok	334.2800	36.723	0.036209	18.98	63.696	10.342	4702046.214915	6	333.2093	6.84569e-05	3.13812e-04
2023/04/05	21:10:41	--	ok	334.9600	36.751	0.036209	19.01	63.647	10.352	6772172.936270	3	333.5893	5.50595e-05	2.32895e-04
2023/04/05	21:10:48	--	ok	337.0120	36.667	0.036156	18.99	63.604	10.335	5099085.793734	4	333.2481	6.17785e-05	2.55676e-04
2023/04/05	21:10:56	--	ok	328.4700	35.983	0.03599	19.01	63.606	10.345	9490551.945385	3	329.5521	6.96330e-05	1.30400e-05
2023/04/05	21:11:03	--	ok	336.0960	36.913	0.036294	18.98	63.568	10.321	3394037.481885	6	334.4089	6.84259e-05	3.06943e-04
2023/04/05	21:11:11	--	ok	337.2360	36.849	0.036179	18.98	63.632	10.332	5017375.471390	4	334.2500	6.03610e-05	2.47406e-04
2023/04/05	21:11:18	--	ok	329.5280	36.151	0.036001	18.88	63.702	10.283	10229961.297246	3	330.1707	7.65632e-05	4.77609e-05
2023/04/05	21:11:26	--	ok	332.5320	36.726	0.036247	18.88	63.819	10.302	5536296.945216	5	269.3524	1.58199e-03	1.99759e-02
2023/04/05	21:11:34	--	--	335.1200	37.088	0.036327	18.85	63.920	10.300	6335910.526062	7	264.0010	1.99786e-03	3.43790e-02
2023/04/05	21:11:41	--	ok	335.8480	37.075	0.036327	18.82	63.948	10.289	5656709.959031	7	334.9215	6.55865e-05	3.08095e-04
2023/04/05	21:11:48	--	ok	337.2540	37.089	0.036226	18.81	64.137	10.311	5458653.405219	7	334.8174	7.09478e-05	2.76216e-04
2023/04/05	21:11:55	--	ok	335.4440	36.469	0.036048	18.78	64.163	10.297	6671680.009411	4	331.3740	7.20805e-05	4.64345e-04
2023/04/05	21:12:03	--	ok	329.2760	36.046	0.035968	18.75	64.201	10.287	8465662.380045	5	329.5500	9.56440e-05	1.57193e-04
2023/04/05	21:12:10	--	ok	332.0940	36.587	0.036227	18.72	64.259	10.279	9421163.810382	3	332.7757	7.72709e-05	5.97456e-06
2023/04/05	21:12:18	--	--	334.4080	37.089	0.036332	18.71	64.268	10.272	7451774.226176	7	303.0113	1.28139e-03	5.42037e-02
2023/04/05	21:12:24	--	ok	334.5900	37.083	0.036332	18.71	64.343	10.284	6350826.215178	4	334.8382	7.27351e-05	8.69934e-05
2023/04/05	21:12:32	ok	ok	334.4180	37.100	0.0363	18.69	64.382	10.280	6922950.424408	6	334.9484	6.90175e-05	1.23695e-04
2023/04/05	21:17:31	--	ok	335.6500	37.118	0.0363	19.03	63.558	10.354	5787809.856124	6	346.3331	-2.90265e-04	2.63114e-02
2023/04/05	21:17:39	--	ok	336.7280	37.111	0.036209	19.03	63.610	10.362	5761812.766995	5	334.8550	7.41274e-05	8.18922e-04
2023/04/05	21:17:46	--	ok	334.5460	36.540	0.036059	19.05	63.568	10.364	5176096.805353	5	331.7923	7.15584e-05	3.94139e-04
2023/04/05	21:17:53	--	ok	330.5580	36.403	0.036029	19.02	63.555	10.345	5352322.632365	3	331.2981	6.83981e-05	3.10911e-04
2023/04/05	21:18:01	--	--	374.7740	36.569	0.036218	18.99	63.528	10.323	4466730.451378	2	331.6078	3.29001e-04	4.02923e-15
2023/04/05	21:18:08	--	ok	335.9960	36.566	0.036218	18.96	63.600	10.318	4467698.749947	5	332.7588	6.39286e-05	6.54758e-04
2023/04/05	21:18:15	--	ok	331.0620	36.424	0.036109	18.92	63.677	10.305	7487137.986782	6	269.6110	1.54835e-03	2.96908e-02
2023/04/05	21:18:23	--	ok	335.7820	36.831	0.03627	18.89	63.769	10.302	4276918.232867	4	333.9653	6.08698e-05	1.54954e-04
2023/04/05	21:18:30	--	ok	335.8660	36.778	0.036173	18.85	63.920	10.300	4774200.583904	7	272.5105	1.50451e-03	2.22526e-02
2023/04/05	21:18:38	--	--	332.1020	36.359	0.03607	18.81	63.977	10.285	8511386.384999	5	330.9989	7.77160e-05	3.95376e-04
2023/04/05	21:18:44	--	ok	332.4100	36.363	0.03607	18.79	64.039	10.285	5137160.212888	4	331.3452	6.52474e-05	5.88705e-04
2023/04/05	21:18:52	--	ok	329.3040	36.530	0.036157	18.76	64.149	10.287	5565105.412594	5	331.6352	7.61724e-05	3.99321e-04
2023/04/05	21:18:59	--	ok	337.2480	37.426	0.036415	18.75	64.274	10.299	7522629.554767	4	396.2221	-8.85443e-04	1.03551e-02
2023/04/05	21:19:07	--	ok	337.0280	37.139	0.036237	18.74	64.324	10.297	7077791.738497	6	335.3439	6.96400e-05	2.67256e-04
2023/04/05	21:19:14	--	ok	330.7340	36.543	0.036071	18.74	64.337	10.299	6381498.476236	5	331.7780	7.61838e-05	3.11098e-04
2023/04/05	21:19:22	--	ok	337.0980	36.719	0.03625	18.72	64.410	10.303	5481513.577195	5	333.2713	6.77278e-05	1.99149e-04
2023/04/05	21:19:29	--	ok	330.7140	36.426	0.03608	18.69	64.414	10.286	9518087.767027	4	331.1834	7.86265e-05	3.53293e-04
2023/04/05	21:19:37	--	ok	334.9980	36.784	0.03626	18.69	64.479	10.296	3773378.982200	5	333.7745	5.78160e-05	1.89318e-04
2023/04/05	21:19:44	--	ok	337.3880	36.793	0.036206	18.68	64.466	10.286	5425381.609941	5	333.2604	7.67022e-05	8.10057e-04
2023/04/05	21:19:51	--	ok	329.9500	36.067	0.03602	18.65	64.515	10.277	9352260.452303	8	263.1167	1.86849e-03	2.74111e-02
2023/04/05	21:19:59	--	ok	336.9000	36.662	0.036242	18.67	64.483	10.280	3516845.022593	4	332.9466	7.59864e-05	8.36348e-04
2023/04/05	21:20:06	--	ok	333.0680	36.305	0.036083	18.65	64.544	10.282	5411927.130703	3	331.1117	6.67182e-05	2.31545e-04
2023/04/05	21:20:14	--	--	330.2460	36.298	0.036134	18.68	64.520	10.294	5292338.297032	5	331.3500	5.70121e-05	6.37635e-04
2023/04/05	21:20:21	--	--	330.3400	36.307	0.036134	18.64	64.585	10.279	8632080.739810	7	320.3154	5.33000e-04	2.70845e-02
2023/04/05	21:20:27	--	ok	330.0040	36.304	0.036134	18.64	64.501	10.265	6429631.245240	5	330.6570	8.35608e-05	5.19916e-04
2023/04/05	21:20:35	--	--	336.9080	37.141	0.036353	18.64	64.512	10.267	7411481.799844	6	330.0495	2.48081e-04	1.35098e-02
2023/04/05	21:20:42	--	ok	336.5600	37.137	0.036353	18.68	64.508	10.292	8126182.604054	6	335.3144	7.23381e-05	3.25441e-04
2023/04/05	21:20:49	--	--	337.2100	37.099	0.036213	18.65	64.428	10.263	4758556.412085	6	334.7346	7.93365e-05	5.17476e-04
2023/04/05	21:20:56	--	ok	335.4780	37.094	0.036213	18.64	64.405	10.250	6221002.588463	5	335.0359	6.56604e-05	1.37536e-04
2023/04/05	21:21:04	--	ok	329.6540	36.719	0.036132	18.62	64.434	10.247	4907625.209432	4	333.3092	6.60425e-05	4.91050e-04
2023/04/05	21:21:12	--	--	336.1980	37.184	0.03637	18.65	64.588	10.289	7650638.975024	7	278.9925	1.12962e-03	2.92205e-02
2023/04/05	21:21:19	--	ok	337.1540	37.180	0.03637	18.61	64.581	10.262	7789783.470792	6	335.6600	7.09078e-05	4.17025e-04
2023/04/05	21:21:26	--	ok	337.0160	36.991	0.036197	18.61	64.561	10.259	6707899.493440	6	334.6391	6.85314e-05	1.90128e-04
2023/04/05	21:21:33	--	ok	330.8500	36.342	0.036032	18.62	64.529	10.262	9491987.605960	7	331.1043	6.97235e-05	4.07189e-04
2023/04/05	21:21:41	--	ok	330.6920	36.557	0.036204	18.62	64.511	10.259	3341173.315241	4	332.6641	6.16967e-05	3.11225e-04
2023/04/05	21:21:49	--	ok	336.7120	37.294	0.036385	18.59	64.506	10.239	9676607.856269	5	335.9959	7.08660e-05	4.19267e-04
2023/04/05	21:21:56	--	--	336.5140	37.136	0.036237	18.58	64.576	10.242	7463635.112844	3	335.4093	7.04176e-05	9.11906e-06
2023/04/05	21:22:03	--	ok	335.9360	37.136	0.036237	18.61	64.613	10.267	5920966.993135	6	335.4619	6.39453e-05	1.84363e-04
2023/04/05	21:22:10	ok	ok	333.6480	36.700	0.036131	18.61	64.590	10.263	2589309.668239	9	332.8248	7.42890e-05	7.07269e-04
2023/04/05	21:27:10	--	--	335.3100	36.807	0.036131	19.07	63.531	10.376	5130768.205604	6	333.3024	7.46010e-05	5.11142e-04
2023/04/05	21:27:17	--	ok	334.5360	36.801	0.036131	19.06	63.499	10.362	4056219.740059	7	333.4869	7.02087e-05	3.08918e-04
2023/04/05	21:27:24	--	ok	330.8540	36.615	0.036102	19.07	63.554	10.379	5764151.879267	5	333.1785	5.71502e-05	3.54969e-04
2023/04/05	21:27:32	--	ok	336.7740	36.848	0.036275	19.02	63.532	10.342	5811831.133369	3	334.2289	5.82243e-05	3.32402e-05
2023/04/05	21:27:40	--	--	334.0800	36.622	0.036122	18.92	63.645	10.300	5495368.084931	8	265.6627	1.58900e-03	3.65966e-02
2023/04/05	21:27:47	--	ok	336.3260	36.613	0.036122	18.93	63.796	10.332	4006919.477785	5	332.7478	7.46685e-05	5.29561e-04
2023/04/05	21:27:54	--	ok	329.9040	36.151	0.035995	18.91	63.917	10.336	9396009.426162	2	329.7641	9.84541e-05	1.24302e-15
2023/04/05	21:28:02	--	ok	335.8400	36.582	0.036219	18.92	63.963	10.351	5248673.316370	5	332.7842	6.74861e-05	3.43855e-04
2023/04/05	21:28:09	--	ok	331.3540	36.472	0.036119	18.83	63.929	10.294	7005614.428424	7	320.0987	5.64961e-04	2.84413e-02
2023/04/05	21:28:17	--	--	346.6040	36.821	0.036264	18.81	63.986	10.287	4555078.450118	6	333.6178	7.10301e-05	6.21539e-04
2023/04/05	21:28:24	--	ok	336.8980	36.820	0.036264	18.82	64.044	10.304	3837112.772948	4	414.8847	-1.84514e-03	2.16357e-02
2023/04/05	21:28:31	ok	ok	334.1760	36.549	0.036105	18.78	64.150	10.295	5463447.440555	3	331.9102	7.80112e-05	3.89471e-04
2023/04/05	21:33:31	ok	ok	334.2600	36.553	0.036105	19.07	63.531	10.376	5383556.041167	3	332.3997	6.54065e-05	3.15630e-05
2023/04/05	21:38:31	--	ok	336.1260	36.557	0.036105	19.05	63.613	10.371	5306804.248237	6	260.8596	2.06893e-03	2.68080e-02
2023/04/05	21:38:39	--	ok	329.4220	36.104	0.035988	19.09	63.609	10.396	7028293.045400	3	330.1245	7.21049e-05	9.79849e-05
2023/04/05	21:38:47	--	--	378.2820	36.800	0.03624	19.05	63.613	10.371	4032973.056075	4	333.8102	5.78748e-05	1.93315e-04
2023/04/05	21:38:53	--	ok	336.9920	36.789	0.03624	19.05	63.601	10.369	5922646.599359	5	333.5294	6.66559e-05	2.81332e-04
2023/04/05	21:39:01	--	ok	331.3520	36.373	0.036075	18.99	63.645	10.342	4806277.410294	7	331.0329	7.57122e-05	4.86505e-04
2023/04/05	21:39:08	--	--	379.7120	36.637	0.036221	18.99	63.720	10.354	4691098.031578	4	329.3550	1.58080e-03	1.98947e-02
2023/04/05	21:39:15	--	ok	329.6660	36.640	0.036221	18.98	63.748	10.350	4695306.057086	3	333.0720	6.29536e-05	1.96774e-05
2023/04/05	21:39:23	--	--	337.5540	37.707	0.036459	18.92	63.835	10.330	11405241.532913	3	338.2022	6.15642e-05	8.53148e-05
2023/04/05	21:39:30	--	--	337.7120	37.701	0.036459	18.91	63.972	10.344	10076512.871240	5	337.7741	7.13792e-05	5.26254e-04
2023/04/05	21:39:37	--	--	338.0140	37.701	0.036459	18.88	64.053	10.340	13159060.135360	5	316.3817	-1.83710e-04	3.32646e-02
2023/04/05	21:39:43	--	--	336.9760	37.699	0.036459	18.85	64.068	10.324	12143438.686962	6	305.6004	1.94242e-04	4.96105e-02
2023/04/05	21:39:50	--	--	337.4640	37.695	0.036459	18.83	64.150	10.329	12677060.899965	5	337.4046	8.04699e-05	7.71044e-04
2023/04/05	21:39:57	--	--	337.2580	37.695	0.036459	18.83	64.204	10.338	11860130.072287	4	337.6857	7.51188e-05	3.74330e-04
2023/04/05	21:40:04	--	ok	337.5040	37.692	0.036459	18.81	64.295	10.336	12946506.090763	8	337.4644	7.88289e-05	6.48335e-04
2023/04/05	21:40:11	--	ok	336.1700	37.337	0.036267	18.82	64.424	10.365	9123485.228793	5	336.3990	5.79895e-05	7.19107e-04
2023/04/05	21:40:19	--	--	336.8860	36.830	0.036148	18.74	64.411	10.311	4642683.204408	6	333.5423	7.39194e-05	3.68295e-04
2023/04/05	21:40:25	--	ok	337.2180	36.832	0.036148	18.78	64.428	10.340	5858041.012019	5	333.7710	6.64475e-05	2.72939e-04
2023/04/05	21:40:33	--	ok	328.9340	36.101	0.035971	18.76	64.405	10.328	8248898.625402	7	257.3498	8.66960e-04	3.61721e-02
2023/04/05	21:40:41	--	--	336.9140	36.777	0.036249	18.74	64.433	10.314	5841856.054386	4	333.5558	6.66282e-05	2.68525e-04
2023/04/05	21:40:47	--	ok	336.2320	36.781	0.036249	18.74	64.401	10.309	2400665.371427	10	333.2065	7.13367e-05	8.26103e-04
2023/04/05	21:40:55	--	ok	334.7320	36.553	0.036127	18.72	64.387	10.299	4416020.571583	5	332.4825	6.04200e-05	4.03717e-04
2023/04/05	21:41:02	--	ok	330.7520	36.443	0.036087	18.72	64.474	10.313	6044504.812326	4	331.5647	6.41496e-05	2.58276e-04
2023/04/05	21:41:09	--	ok	336.8800	36.834	0.036265	18.75	64.488	10.333	4680410.061273	7	333.9447	6.35983e-05	2.02878e-04
2023/04/05	21:41:17	--	ok	332.9420	36.550	0.036107	18.71	64.448	10.301	6740717.323056	4	332.5455	5.20488e-05	2.53177e-04
2023/04/05	21:41:24	--	--	331.4140	36.549	0.036165	18.71	64.460	10.303	5454454.206364	4	331.3813	1.10194e-04	9.21325e-05
2023/04/05	21:41:31	--	ok	329.4300	36.550	0.036165	18.68	64.549	10.299	6424936.201774	6	258.1201	2.21421e-03	3.32132e-02
2023/04/05	21:41:39	--	ok	337.3160	37.453	0.036415	18.68	64.497	10.291	8333961.207051	3	401.3413	-1.18947e-03	6.59426e-03
2023/04/05	21:41:46	--	--	335.9740	37.153	0.036234	18.68	64.520	10.294	6791794.479233	7	335.5069	6.86518e-05	3.45440e-04
2023/04/05	21:41:53	--	ok	337.2120	37.152	0.036234	18.69	64.575	10.311	7966206.692464	6	335.6066	6.62781e-05	3.16940e-04
2023/04/05	21:42:01	--	ok	331.2040	36.542	0.036057	18.67	64.558	10.292	6684925.864949	6	331.7702	7.22996e-05	4.31037e-04
2023/04/05	21:42:08	--	ok	335.3780	36.573	0.03621	18.67	64.535	10.289	5209447.429929	2	332.6646	6.58123e-05	3.41746e-16
2023/04/05	21:42:15	--	ok	331.3020	36.550	0.036135	18.68	64.593	10.306	6108982.773831	6	331.6200	9.04493e-05	4.77683e-04
2023/04/05	21:42:23	--	ok	337.6780	36.865	0.036283	18.67	64.622	10.302	5760054.646174	5	320.7155	6.61072e-04	2.61569e-02
2023/04/05	21:42:30	--	--	331.0920	36.550	0.036081	18.65	64.640	10.297	7360713.318112	5	332.1568	6.70342e-05	5.84765e-04
2023/04/05	21:42:37	--	ok	328.6600	36.551	0.036081	18.67	64.643	10.306	6142958.929445	5	332.0324	7.44873e-05	3.42383e-04
2023/04/05	21:42:45	--	--	337.3740	37.287	0.036374	18.65	64.533	10.280	7825158.751354	6	335.9831	6.98236e-05	4.02971e-04
2023/04/05	21:42:52	--	ok	336.5340	37.275	0.036374	18.68	64.572	10.303	8038295.955925	5	336.2063	6.07942e-05	2.36551e-04
2023/04/05	21:42:59	--	ok	335.4260	37.156	0.036235	18.62	64.657	10.282	8580225.173618	7	335.5905	6.71157e-05	1.56257e-04
2023/04/05	21:43:07	--	ok	336.7920	36.847	0.036157	18.62	64.575	10.269	4962971.456222	6	334.1859	5.88176e-05	2.43973e-04
2023/04/05	21:43:14	--	ok	332.1660	36.268	0.036004	18.65	64.588	10.289	4545700.763591	6	330.6968	7.42730e-05	3.33372e-04
2023/04/05	21:43:22	--	ok	331.0700	36.583	0.036104	18.64	64.565	10.276	4607873.174930	6	258.6759	2.21118e-03	3.29031e-02
2023/04/05	21:43:29	--	ok	337.0360	36.832	0.036265	18.59	64.535	10.243	5418072.807631	5	333.8811	6.44881e-05	3.37696e-04
2023/04/05	21:43:37	--	ok	331.9300	36.548	0.036099	18.61	64.572	10.260	6252589.266089	5	331.8099	8.07570e-05	3.61047e-04
2023/04/05	21:43:45	--	ok	333.4640	36.568	0.036212	18.61	64.613	10.267	4972151.598829	3	332.5036	8.16514e-05	5.13172e-05
2023/04/05	21:43:52	--	ok	332.5300	36.725	0.036241	18.61	64.590	10.263	3771551.866030	5	333.1794	7.21481e-05	7.23047e-04
2023/04/05	21:43:59	--	ok	335.0900	37.089	0.036322	18.61	64.572	10.260	4650600.460818	6	334.8093	7.19258e-05	4.44816e-04
2023/04/05	21:44:07	--	ok	337.2540	37.100	0.036262	18.59	64.652	10.262	7340546.359700	6	334.8244	7.23848e-05	3.91412e-04
2023/04/05	21:44:14	ok	ok	334.4120	36.556	0.036084	18.58	64.685	10.259	4667567.675800	6	336.7571	-1.11355e-04	6.93032e-03
2023/04/05	21:49:14	--	ok	336.7480	36.591	0.036084	19.05	63.549	10.361	5646066.312093	5	332.8340	6.47306e-05	4.33554e-04
2023/04/05	21:49:21	--	ok	329.9040	36.011	0.035933	19.05	63.549	10.361	8847533.289715	5	330.1477	5.15882e-05	5.10909e-04
2023/04/05	21:49:29	--	--	376.8880	36.762	0.036158	19.05	63.568	10.364	4360443.403895	6	333.3453	6.87111e-05	4.45570e-04
2023/04/05	21:49:36	ok	ok	333.6540	36.751	0.036158	19.03	63.513	10.346	3486393.465725	6	333.6073	5.73271e-05	4.66436e-04
2023/04/05	21:54:35	--	--	378.3500	36.756	0.036158	18.96	63.651	10.327	3746271.042741	5	325.0016	4.26972e-04	1.56861e-02
2023/04/05	21:54:42	--	--	371.4900	36.756	0.036158	18.95	63.650	10.317	4468842.491274	7	333.2614	7.00972e-05	4.10508e-04
2023/04/05	21:54:49	--	--	381.4840	36.749	0.036158	18.95	63.627	10.313	4440817.988147	2	331.1989	8.26002e-04	2.71370e-16
2023/04/05	21:54:55	--	--	374.5300	36.745	0.036158	18.98	63.632	10.332	5467902.631356	5	406.8462	-1.31410e-03	2.60821e-02
2023/04/05	21:55:02	--	ok	338.0560	36.721	0.036158	18.95	63.670	10.320	4488894.857320	6	333.2670	6.85649e-05	2.73225e-04
2023/04/05	21:55:10	--	ok	327.6680	35.869	0.035935	18.85	63.751	10.273	11898575.175604	5	328.5559	7.79121e-05	5.58165e-04
2023/04/05	21:55:17	--	ok	335.7920	36.910	0.036283	18.82	63.851	10.273	3418751.886686	5	334.0324	8.17784e-05	5.61212e-04
2023/04/05	21:55:25	--	ok	337.4160	36.869	0.036185	18.82	63.906	10.282	5916394.665943	6	334.1018	7.31721e-05	3.85380e-04
2023/04/05	21:55:33	--	ok	329.5920	36.168	0.035997	18.78	63.952	10.263	3908976.878627	9	329.9299	7.54798e-05	8.34305e-04
2023/04/05	21:55:40	--	ok	324.7340	36.772	0.036239	18.74	64.050	10.253	5628653.882587	5	333.0427	8.04798e-05	8.14537e-04
2023/04/05	21:55:48	--	ok	343.6820	39.122	0.036748	18.75	64.146	10.278	10718731.890727	7	344.5828	7.02294e-05	2.63655e-04
2023/04/05	21:55:56	--	ok	336.8520	37.127	0.036216	18.72	64.228	10.274	6917203.628759	8	306.6379	1.31817e-04	5.15339e-02
2023/04/05	21:56:03	--	--	329.5060	36.545	0.03606	18.69	64.361	10.277	6459162.650963	6	258.2173	2.19903e-03	3.24234e-02
2023/04/05	21:56:10	--	ok	331.3380	36.547	0.03606	18.71	64.373	10.289	7870472.103035	5	332.2873	5.87998e-05	1.51708e-04
2023/04/05	21:56:17	--	--	361.0060	36.566	0.036206	18.69	64.425	10.287	5134272.434748	4	332.5758	7.00265e-05	3.59479e-04
2023/04/05	21:56:24	--	--	365.6300	36.567	0.036206	18.68	64.379	10.272	4727767.240005	5	332.7090	6.47681e-05	3.02508e-04
2023/04/05	21:56:31	--	ok	337.6100	36.566	0.036206	18.62	64.457	10.250	4302153.084475	3	332.7877	6.67722e-05	7.63388e-05
2023/04/05	21:56:38	--	ok	329.2460	35.978	0.036008	18.62	64.488	10.255	7855861.793004	6	280.5995	9.52553e-04	2.32975e-02
2023/04/05	21:56:46	--	ok	337.6760	36.848	0.036268	18.62	64.520	10.260	3355609.925487	4	334.0307	6.73983e-05	3.99429e-04
2023/04/05	21:56:54	--	ok	330.7560	36.464	0.036067	18.62	64.498	10.257	4985144.462204	4	331.2121	7.67795e-05	4.34950e-04
2023/04/05	21:57:01	--	--	374.6600	36.789	0.036245	18.64	64.512	10.267	3292736.486129	3	333.5149	6.41107e-05	4.01337e-06
2023/04/05	21:57:08	--	--	378.7360	36.787	0.036245	18.58	64.515	10.232	4445982.797463	2	333.3833	9.31675e-05	6.49262e-16
2023/04/05	21:57:15	--	--	367.4060	36.793	0.036245	18.61	64.485	10.247	4806315.685304	7	333.5606	6.60119e-05	2.05843e-04
2023/04/05	21:57:22	--	ok	337.2880	36.789	0.036245	18.61	64.443	10.240	2457792.523706	5	333.6370	6.08386e-05	1.64913e-04
2023/04/05	21:57:29	--	--	329.4880	36.313	0.036065	18.59	64.462	10.232	7193990.566571	6	331.1468	6.30182e-05	8.96938e-04
2023/04/05	21:57:36	--	ok	330.0760	36.309	0.036065	18.59	64.462	10.232	8513731.177613	3	330.4979	9.00367e-05	3.96061e-04
2023/04/05	21:57:43	--	ok	336.3820	36.872	0.03628	18.58	64.492	10.228	4650524.211501	6	333.9892	8.04045e-05	7.03951e-04
2023/04/05	21:57:51	--	ok	338.1700	36.766	0.036149	18.52	64.558	10.205	6056942.015435	4	333.4036	6.72445e-05	3.06565e-04
2023/04/05	21:57:58	--	ok	327.5000	35.809	0.035921	18.56	64.543	10.228	9788606.690262	5	328.4519	7.71648e-05	4.55836e-04
2023/04/05	21:58:06	--	ok	337.1100	36.869	0.036277	18.54	64.517	10.206	1437920.972470	9	333.9366	7.23135e-05	7.94831e-04
2023/04/05	21:58:14	--	ok	331.6960	36.553	0.036107	18.56	64.512	10.223	3926535.440615	9	332.1725	7.03319e-05	4.76852e-04
2023/04/05	21:58:22	--	ok	331.6300	36.708	0.036233	18.54	64.526	10.208	4077209.288998	6	333.5783	5.67357e-05	6.11028e-04
2023/04/05	21:58:30	--	ok	336.9800	37.227	0.036363	18.54	64.622	10.223	9714375.402882	6	335.7155	7.26900e-05	4.64108e-04
2023/04/05	21:58:38	--	--	336.6360	37.103	0.0362	18.52	64.630	10.216	5376227.916896	6	335.2156	6.01319e-05	5.20152e-04
2023/04/05	21:58:45	--	ok	336.2380	37.099	0.0362	18.54	64.707	10.237	8027598.621282	6	264.2615	1.99184e-03	2.89513e-02
2023/04/05	21:58:53	--	--	375.0400	36.554	0.036077	18.51	64.703	10.220	4784197.312236	5	332.5525	6.06702e-05	5.17196e-04
2023/04/05	21:59:01	--	--	372.6460	36.554	0.036077	18.51	64.703	10.220	3958881.178630	4	332.8133	5.29756e-05	2.03903e-04
2023/04/05	21:59:09	--	--	370.6440	36.555	0.036077	18.52	64.717	10.230	5702928.379777	2	332.5793	6.10049e-05	1.14016e-15
2023/04/05	21:59:17	--	ok	330.9660	36.555	0.036077	18.54	64.631	10.224	3921582.759923	4	332.5522	6.49840e-05	2.33494e-04
2023/04/05	21:59:25	--	ok	318.4720	36.774	0.036243	18.51	64.649	10.211	3413630.941263	6	333.1282	8.15218e-05	4.91644e-04
2023/04/05	21:59:34	--	--	351.1620	40.604	0.037094	18.52	64.611	10.213	14001879.919650	7	267.4695	2.80658e-03	4.40882e-02
2023/04/05	21:59:42	--	--	351.3000	40.585	0.037094	18.47	64.666	10.188	14795830.500531	7	351.2483	7.36648e-05	3.38781e-04
2023/04/05	21:59:50	--	--	350.7980	40.565	0.037094	18.50	64.607	10.196	12870068.868552	7	351.2036	7.07429e-05	2.81384e-04
2023/04/05	21:59:57	--	--	351.1900	40.539	0.037094	18.47	64.590	10.176	14332330.839578	7	351.1369	7.00292e-05	2.39013e-04
2023/04/05	22:00:05	--	--	350.5300	40.524	0.037094	18.52	64.611	10.213	16404610.411444	7	351.0213	7.25953e-05	2.76410e-04
2023/04/05	22:00:13	--	ok	349.9660	40.503	0.037094	18.50	64.680	10.208	13838314.557379	5	351.0329	7.10397e-05	2.57433e-04
2023/04/05	22:00:22	--	--	336.8520	37.085	0.036219	18.50	64.648	10.203	5437027.130909	3	334.6961	6.25226e-05	5.08653e-05
2023/04/05	22:00:29	--	--	336.9720	37.110	0.036219	18.48	64.677	10.198	5689506.951977	5	334.6786	7.50382e-05	3.76278e-04
2023/04/05	22:00:37	--	--	336.9060	37.116	0.036219	18.47	64.695	10.193	6529893.300723	5	386.7338	-6.64537e-04	1.41273e-02
2023/04/05	22:00:45	--	ok	336.8380	37.118	0.036219	18.51	64.672	10.215	3966320.640153	6	317.7912	8.85442e-04	4.08165e-02
2023/04/05	22:00:53	--	ok	331.8020	36.538	0.036064	18.50	64.627	10.200	8386758.084606	6	326.8227	2.82427e-04	7.08712e-03
2023/04/05	22:01:01	--	ok	334.7140	36.546	0.036184	18.51	64.672	10.215	5739663.323051	5	331.8872	6.98467e-05	2.95500e-04
2023/04/05	22:01:09	--	ok	329.3780	36.356	0.036145	18.52	64.675	10.223	8812246.958428	5	296.9650	3.17893e-04	5.29329e-02
2023/04/05	22:04:51	--	--	332.1240	36.521	0.036145	18.95	63.491	10.291	3500555.540003	2	332.3314	4.33114e-05	4.11929e-15
2023/04/05	22:04:58	--	ok	330.9480	36.522	0.036145	18.95	63.468	10.287	4870839.861645	4	331.5568	7.31819e-05	2.98671e-04
2023/04/05	22:05:06	--	--	379.5460	37.122	0.036313	18.92	63.432	10.265	5803091.570083	5	335.0728	7.00933e-05	2.99079e-04
2023/04/05	22:05:14	ok	ok	335.7400	37.113	0.036313	18.88	63.458	10.244	4800894.914614	7	334.9726	6.81187e-05	3.00137e-04
2023/04/05	22:10:13	--	ok	336.7060	37.117	0.036313	18.98	63.549	10.318	5862666.779329	7	235.4880	1.91869e-03	2.98777e-02
2023/04/05	22:10:20	--	ok	336.8500	36.953	0.036164	18.98	63.526	10.315	7534650.570276	6	334.4703	6.47246e-05	2.18583e-04
2023/04/05	22:10:28	--	ok	330.4340	36.376	0.036007	18.98	63.514	10.313	4177334.808669	9	323.0673	3.88049e-04	2.81843e-02
2023/04/05	22:10:35	--	--	375.9780	36.591	0.036203	18.98	63.485	10.308	4864511.493491	4	329.1799	1.57521e-03	1.98770e-02
2023/04/05	22:10:42	--	ok	336.3600	36.581	0.036203	18.95	63.500	10.293	2825240.103408	5	332.7072	6.95138e-05	3.01688e-04
2023/04/05	22:10:49	--	ok	329.1220	36.312	0.036074	18.89	63.600	10.275	4172714.053174	3	330.5253	8.69152e-05	5.24430e-04
2023/04/05	22:10:57	--	ok	337.6320	37.155	0.036342	18.88	63.743	10.290	9080361.535521	4	335.6711	6.11262e-05	2.80382e-04
2023/04/05	22:11:05	--	--	374.2620	36.844	0.036142	18.79	63.774	10.243	4127538.008244	5	410.5104	-1.70397e-03	2.14417e-02
2023/04/05	22:11:12	ok	ok	335.9720	36.842	0.036142	18.79	63.984	10.277	5792508.868642	2	333.9647	7.04943e-05	1.20355e-16
2023/04/05	22:16:11	--	ok	336.8060	36.863	0.036142	19.02	63.513	10.338	4577118.534902	6	333.8643	7.27905e-05	5.41780e-04
2023/04/05	22:16:19	--	ok	329.8460	36.294	0.035988	19.05	63.485	10.350	6658653.153140	5	330.7627	7.27562e-05	2.47940e-04
2023/04/05	22:16:26	--	--	337.3740	36.715	0.036216	19.02	63.545	10.344	7397393.949957	3	333.4780	6.21048e-05	1.50059e-05
2023/04/05	22:16:33	--	--	369.4060	36.695	0.036216	18.95	63.586	10.306	4751874.194385	5	333.0687	7.13612e-05	2.53958e-04
2023/04/05	22:16:40	--	ok	330.9520	36.678	0.036216	18.95	63.609	10.310	4190986.659530	5	332.7713	7.88368e-05	9.57331e-04
2023/04/05	22:16:48	--	--	336.1500	37.407	0.036384	18.89	63.629	10.279	8916225.591572	6	336.4076	6.89959e-05	4.81278e-04
2023/04/05	22:16:55	ok	ok	335.9560	37.403	0.036384	18.92	63.742	10.315	11052511.961841	5	336.0813	8.36294e-05	1.10035e-03
2023/04/05	22:21:54	--	--	336.3740	37.407	0.036384	19.02	63.522	10.340	8678897.669984	7	272.7524	1.65097e-03	4.92402e-02
2023/04/05	22:22:01	--	--	336.6860	37.410	0.036384	19.03	63.558	10.354	10562302.036708	6	336.2664	7.64246e-05	4.15004e-04
2023/04/05	22:22:08	--	ok	336.9420	37.406	0.036384	19.03	63.503	10.345	12390546.111325	5	336.5583	6.40280e-05	2.29308e-04
2023/04/05	22:22:15	--	--	336.6380	37.138	0.036222	19.01	63.478	10.324	9250734.355213	6	335.3961	6.80791e-05	1.24806e-04
2023/04/05	22:22:22	--	ok	336.0940	37.134	0.036222	18.95	63.554	10.301	9601425.041361	5	335.4438	6.48657e-05	2.21004e-04
2023/04/05	22:22:29	--	ok	329.2560	36.675	0.036107	18.91	63.569	10.279	3456374.716376	4	332.9403	7.19220e-05	6.75022e-04
2023/04/05	22:22:37	ok	ok	335.8560	37.298	0.036368	18.86	63.679	10.271	9367283.563196	5	335.7423	7.80569e-05	6.56833e-04
2023/04/05	22:27:36	--	ok	336.2260	37.350	0.036368	19.06	63.508	10.364	9898242.821454	5	335.9888	7.24379e-05	2.83798e-04
2023/04/05	22:27:44	--	ok	336.2240	37.139	0.036246	19.03	63.558	10.354	7924915.755860	5	323.7000	5.74897e-04	2.70934e-02
2023/04/05	22:27:51	--	ok	336.4080	36.817	0.036123	19.07	63.519	10.374	5105209.051146	6	333.5404	6.89517e-05	2.61878e-04
2023/04/05	22:27:58	--	ok	328.9700	36.274	0.035991	19.01	63.531	10.333	7659323.930828	3	330.4275	8.13817e-05	4.79521e-04
2023/04/05	22:28:06	--	ok	336.3920	36.855	0.036267	18.92	63.633	10.298	3351293.478416	7	270.0686	1.69998e-03	2.10395e-02
2023/04/05	22:28:14	--	ok	338.1720	36.657	0.036136	18.91	63.780	10.313	5592103.242832	7	279.2228	1.04816e-03	1.73847e-02
2023/04/05	22:28:22	--	ok	326.8860	35.726	0.035907	18.89	63.842	10.314	9837557.384710	5	328.0691	7.90873e-05	3.84415e-04
2023/04/05	22:28:30	--	--	337.0480	37.047	0.036298	18.85	63.824	10.285	8826275.707259	4	388.2661	-7.86340e-04	1.47624e-02
2023/04/05	22:28:36	ok	ok	335.1100	37.023	0.036298	18.81	63.934	10.278	7012518.731081	6	334.5584	7.12498e-05	4.30217e-04
2023/04/05	22:33:36	ok	ok	335.1000	37.074	0.036298	19.07	63.531	10.376	8236497.863384	3	334.9886	5.98590e-05	1.38202e-04
2023/04/05	22:38:36	ok	ok	335.3900	37.079	0.036298	19.02	63.619	10.356	7683614.321991	5	334.8133	6.63786e-05	1.70175e-04
2023/04/05	22:43:36	ok	ok	335.8800	37.082	0.036298	19.02	63.650	10.361	7094119.673584	4	414.7627	-1.74549e-03	1.95608e-02
2023/04/05	22:48:36	--	--	336.8640	37.099	0.036298	18.99	63.645	10.342	8031432.280155	5	330.6999	2.46243e-04	9.62776e-03
2023/04/05	22:48:43	--	--	335.2020	37.102	0.036298	19.05	63.601	10.369	7940530.627808	6	335.0878	6.14314e-05	1.48728e-04
2023/04/05	22:48:50	--	--	335.4980	37.093	0.036298	19.03	63.587	10.359	7822022.404346	5	335.1174	5.73239e-05	3.22617e-04
2023/04/05	22:48:56	--	--	335.5160	37.091	0.036298	19.02	63.522	10.340	7282324.835415	6	334.8942	6.67016e-05	5.16868e-04
2023/04/05	22:49:03	ok	ok	335.8020	37.079	0.036298	18.98	63.632	10.332	8062687.903959	5	334.8468	6.79225e-05	3.99919e-04
2023/04/05	22:54:03	--	--	335.0780	37.099	0.036298	18.99	63.687	10.349	6427490.892041	7	270.3332	1.45095e-03	2.49739e-02
2023/04/05	22:54:10	--	--	336.9260	37.103	0.036298	19.02	63.650	10.361	6137985.862244	6	334.6286	7.91809e-05	4.65786e-04
2023/04/05	22:54:17	ok	ok	335.1880	37.101	0.036298	19.03	63.587	10.359	5313890.390106	6	334.9811	6.68312e-05	1.72965e-04
2023/04/05	22:59:17	--	ok	336.3100	37.092	0.036298	18.92	63.761	10.319	7019623.467180	3	334.8324	6.48366e-05	3.36901e-06
2023/04/05	22:59:25	ok	ok	335.0680	37.036	0.036171	18.91	63.771	10.312	9245752.915188	6	334.8251	6.24036e-05	2.94263e-04
2023/04/05	23:04:24	ok	ok	334.9320	37.042	0.036171	18.82	63.830	10.270	7642517.184129	6	334.3930	7.70351e-05	5.83474e-04
2023/04/05	23:09:24	ok	ok	335.1160	37.050	0.036171	18.83	63.760	10.266	9487896.341095	6	334.4371	7.39637e-05	3.84723e-04
2023/04/05	23:14:24	ok	ok	334.5040	37.069	0.036171	18.82	63.810	10.266	5632843.811239	4	334.6547	7.02247e-05	8.92602e-05
2023/04/05	23:19:24	--	--	335.0460	37.069	0.036171	18.89	63.769	10.302	5552109.629343	4	334.7383	6.72642e-05	2.59845e-04
2023/04/05	23:19:31	ok	ok	335.0600	37.070	0.036171	18.86	63.774	10.286	6379440.595567	5	334.9568	5.90780e-05	2.03293e-04
2023/04/05	23:24:31	--	--	334.9380	37.081	0.036171	18.88	63.775	10.295	6413608.986778	5	334.8073	6.51361e-05	3.64179e-04
2023/04/05	23:24:38	--	ok	336.2660	37.075	0.036171	18.85	63.803	10.281	7549459.933390	5	334.9970	5.93830e-05	3.26027e-04
2023/04/05	23:24:46	--	--	376.8420	36.545	0.036047	18.86	63.806	10.292	4510053.948223	4	412.6861	-1.82055e-03	2.14585e-02
2023/04/05	23:24:53	--	ok	327.6480	36.545	0.036047	18.82	63.810	10.266	2882466.205397	5	315.5351	-3.38441e-04	3.41291e-02
2023/04/05	23:25:01	--	--	336.4380	37.464	0.036395	18.78	63.888	10.253	14380724.210765	8	276.6148	1.30475e-03	2.22262e-02
2023/04/05	23:25:08	--	--	337.4500	37.453	0.036395	18.71	64.034	10.235	15161091.771941	5	349.9414	-4.57189e-04	2.84162e-02
2023/04/05	23:25:14	--	ok	337.1120	37.451	0.036395	18.75	64.117	10.274	12044348.470366	4	316.6057	9.55478e-04	2.82810e-02
2023/04/05	23:25:22	--	--	335.8840	37.237	0.036225	18.72	64.132	10.258	11520434.276107	6	324.8884	4.38116e-04	2.71386e-02
2023/04/05	23:25:29	--	--	335.3180	37.231	0.036225	18.71	64.163	10.255	9607171.798210	6	277.4512	1.34047e-03	2.85412e-02
2023/04/05	23:25:36	--	ok	336.5540	37.221	0.036225	18.69	64.172	10.247	9935021.760153	5	335.4509	8.24087e-05	7.10462e-04
2023/04/05	23:25:43	ok	ok	332.0480	36.619	0.036085	18.69	64.108	10.237	2964615.142985	5	332.9006	6.77757e-05	4.38096e-04
2023/04/05	23:30:43	--	--	369.7060	36.749	0.036085	18.91	63.674	10.296	3627622.605442	2	332.6956	2.11398e-04	1.40892e-15
2023/04/05	23:30:50	--	--	374.7140	36.730	0.036085	18.91	63.664	10.295	6092456.933164	5	334.5426	9.87463e-04	2.68594e-02
2023/04/05	23:30:57	--	ok	331.7680	36.743	0.036085	18.91	63.674	10.296	6278569.434580	6	333.3396	6.47299e-05	1.67198e-04
2023/04/05	23:31:04	--	--	378.5460	36.758	0.036207	18.86	63.668	10.269	4368400.145083	4	329.1881	1.60729e-03	1.99625e-02
2023/04/05	23:31:11	--	ok	338.5340	36.741	0.036207	18.85	63.645	10.256	5273695.691598	6	326.4526	2.99993e-04	1.47878e-02
2023/04/05	23:31:19	--	ok	328.3080	35.949	0.035958	18.79	63.697	10.231	6699650.441618	5	329.3008	6.05447e-05	4.45818e-04
2023/04/05	23:31:26	ok	ok	333.2680	36.994	0.036271	18.76	63.853	10.239	6475112.900102	5	334.4325	7.31357e-05	6.14502e-04
2023/04/05	23:36:26	--	--	335.0660	37.009	0.036271	18.85	63.706	10.266	6232849.455054	6	265.5572	1.88618e-03	2.97615e-02
2023/04/05	23:36:33	--	ok	336.2480	37.018	0.036271	18.88	63.723	10.286	7650844.042555	6	334.5586	6.72496e-05	2.70764e-04
2023/04/05	23:36:40	--	ok	336.8620	36.848	0.036148	18.88	63.734	10.288	5234446.197768	5	410.7313	-1.70817e-03	2.14423e-02
2023/04/05	23:36:48	--	ok	327.8200	36.263	0.03599	18.82	63.757	10.258	5070610.614458	4	330.5757	7.42553e-05	2.94071e-04
2023/04/05	23:36:56	--	ok	336.2340	37.203	0.03633	18.88	63.734	10.288	9211152.981747	9	272.3321	1.40385e-03	2.07236e-02
2023/04/05	23:37:03	--	ok	336.6180	37.163	0.036207	18.75	63.789	10.221	9735595.383864	5	335.7393	6.42883e-05	2.04906e-04
2023/04/05	23:37:11	--	--	371.9040	36.568	0.036064	18.74	63.903	10.230	2954710.017849	5	332.7537	6.13729e-05	2.95337e-04
2023/04/05	23:37:18	--	--	375.8200	36.573	0.036064	18.71	63.981	10.226	5009697.698906	5	324.1076	4.38706e-04	1.64672e-02
2023/04/05	23:37:24	--	ok	330.2320	36.574	0.036064	18.71	64.034	10.235	2932361.841999	4	332.8692	6.03432e-05	5.78875e-04
2023/04/05	23:37:32	--	ok	336.9140	36.961	0.03627	18.69	64.128	10.240	4719308.352139	6	334.3778	7.28854e-05	3.61919e-04
2023/04/05	23:37:40	--	ok	322.5180	36.674	0.036111	18.68	64.181	10.240	3620924.303158	5	258.1511	2.13849e-03	2.82197e-02
2023/04/05	23:37:48	--	ok	343.8200	39.147	0.03674	18.64	64.204	10.218	11226110.612876	5	344.7857	7.09330e-05	1.99090e-04
2023/04/05	23:37:55	--	--	335.5180	37.135	0.036202	18.61	64.233	10.206	7572357.773206	4	335.2682	6.67077e-05	3.30114e-04
2023/04/05	23:38:02	ok	ok	335.4540	37.136	0.036202	18.59	64.355	10.215	8211877.537292	6	335.2155	7.11565e-05	5.01202e-04
2023/04/05	23:43:02	ok	ok	335.6920	37.170	0.036202	18.86	63.688	10.273	8387834.250773	6	335.3889	6.96988e-05	4.66055e-04
2023/04/05	23:48:02	--	ok	336.8840	37.170	0.036202	18.83	63.737	10.263	7650154.743146	5	335.2847	7.82686e-05	3.47337e-04
2023/04/05	23:48:09	--	--	372.4600	36.546	0.036044	18.88	63.679	10.279	4264342.832098	5	332.7306	4.63202e-05	6.45465e-04
2023/04/05	23:48:16	--	--	378.5480	36.546	0.036044	18.82	63.682	10.246	4527001.698146	5	332.6518	5.42747e-05	3.44549e-04
2023/04/05	23:48:23	--	ok	330.4520	36.546	0.036044	18.81	63.647	10.232	5133500.968998	5	331.7174	9.32841e-05	1.00186e-03
2023/04/05	23:48:31	--	--	332.2020	36.838	0.036238	18.78	63.783	10.236	4083162.938442	5	333.7489	7.09222e-05	5.65064e-04
2023/04/05	23:48:37	ok	ok	332.7980	36.833	0.036238	18.76	63.853	10.239	4735130.356311	5	258.7407	2.14491e-03	2.76366e-02
2023/04/05	23:53:37	--	--	336.0120	36.852	0.036238	18.86	63.668	10.269	6124563.049356	6	334.0136	6.47215e-05	1.83808e-04
2023/04/05	23:53:44	--	--	371.9980	36.847	0.036238	18.88	63.650	10.275	2719297.760843	6	333.9519	6.83851e-05	4.74960e-04
2023/04/05	23:53:51	ok	ok	332.6400	36.850	0.036238	18.91	63.655	10.293	4319769.606780	6	333.7663	7.78945e-05	7.83920e-04
2023/04/05	23:58:50	--	--	336.0820	36.855	0.036238	18.82	63.766	10.259	5620599.044092	6	344.8952	-2.78789e-04	2.55389e-02
2023/04/05	23:58:57	ok	ok	335.6580	36.856	0.036238	18.79	63.742	10.238	6304328.965749	8	333.9638	6.86737e-05	3.24133e-04
2023/04/06	00:03:58	ok	ok	333.7040	36.850	0.036238	18.72	63.867	10.216	5417967.037246	7	333.6138	8.45490e-05	9.54021e-04
2023/04/06	00:08:57	--	--	336.1680	36.856	0.036238	18.64	63.906	10.171	5140473.901300	8	265.6789	1.93780e-03	2.81864e-02
2023/04/06	00:09:04	ok	ok	335.1640	36.856	0.036238	18.69	63.906	10.204	8223605.985636	6	333.9254	7.27555e-05	7.57138e-04
2023/04/06	00:14:04	--	ok	336.3580	36.861	0.036238	18.71	63.824	10.201	4639242.156646	9	325.8957	3.57048e-04	2.46939e-02
2023/04/06	00:14:11	ok	ok	332.8360	36.733	0.036109	18.71	63.792	10.196	6201600.909209	5	333.0486	7.23527e-05	3.57767e-04
2023/04/06	00:19:11	--	--	366.9140	36.754	0.036109	18.69	63.833	10.193	3694978.324440	3	421.2872	-8.42624e-04	5.72281e-03
2023/04/06	00:19:18	--	ok	331.8960	36.762	0.036109	18.71	63.792	10.196	5501350.771541	5	320.1626	4.94564e-04	2.60854e-02
2023/04/06	00:19:26	ok	ok	332.3060	36.837	0.036224	18.72	63.761	10.199	2977641.741470	6	271.0465	1.57028e-03	2.12980e-02
2023/04/06	00:24:25	--	--	334.2840	36.836	0.036224	18.71	63.748	10.189	5455422.652800	5	333.8544	6.70179e-05	2.61253e-04
2023/04/06	00:24:32	ok	ok	334.4120	36.838	0.036224	18.72	63.774	10.201	6547911.655896	6	333.9174	6.64049e-05	1.78752e-04
2023/04/06	00:29:31	ok	ok	335.7740	36.838	0.036224	18.71	63.847	10.205	3816950.157468	7	333.9742	6.24835e-05	2.58475e-04
2023/04/06	00:34:31	--	ok	336.5800	36.840	0.036224	18.72	63.825	10.209	5323095.110338	3	333.8515	6.77213e-05	1.19944e-04
2023/04/06	00:34:38	--	ok	330.7500	36.547	0.036083	18.68	63.789	10.178	6093141.637828	6	267.0570	1.64819e-03	1.41635e-02
2023/04/06	00:34:46	--	--	334.2060	37.054	0.036261	18.72	63.784	10.203	7304413.331647	6	342.6718	-2.50760e-04	2.46359e-02
2023/04/06	00:34:53	ok	ok	334.1300	37.039	0.036261	18.69	63.737	10.177	6057927.264321	6	328.7438	2.64262e-04	1.47937e-02
2023/04/06	00:39:52	ok	ok	335.2840	37.041	0.036261	18.69	63.780	10.184	8221893.891277	6	339.7695	-9.88302e-05	1.19475e-02
2023/04/06	00:44:52	--	--	336.3800	37.042	0.036261	18.69	63.789	10.186	7629515.623476	5	270.8457	1.62856e-03	1.84218e-02
2023/04/06	00:44:59	ok	ok	334.9200	37.042	0.036261	18.68	63.807	10.181	7163636.191685	6	334.3768	7.59434e-05	4.55969e-04
2023/04/06	00:49:59	--	--	336.0380	37.045	0.036261	18.68	63.778	10.176	7395674.611113	8	274.0137	1.29373e-03	2.29370e-02
2023/04/06	00:50:06	--	ok	337.0000	37.048	0.036261	18.68	63.766	10.174	5471176.146353	6	263.3597	2.02258e-03	3.01879e-02
2023/04/06	00:50:14	--	--	375.0800	36.787	0.036097	18.69	63.757	10.181	3093916.754692	5	406.8261	-1.31293e-03	2.61040e-02
2023/04/06	00:50:21	ok	ok	332.4180	36.773	0.036097	18.72	63.668	10.184	4103232.524008	5	333.2301	7.39366e-05	5.72967e-04
2023/04/06	00:55:20	ok	ok	335.9640	36.798	0.036097	18.67	63.764	10.166	4141825.781716	2	333.2459	7.02847e-05	0.00000e+00
2023/04/06	01:00:20	--	ok	336.0540	36.799	0.036097	18.61	63.839	10.144	6389870.426435	5	333.4717	6.67928e-05	2.46834e-04
2023/04/06	01:00:28	--	ok	328.9660	36.384	0.035984	18.62	63.833	10.151	5192878.885295	4	317.8119	-3.54594e-04	3.23358e-02
2023/04/06	01:00:36	--	--	335.1680	37.079	0.03626	18.64	63.812	10.156	10662368.347408	5	334.7686	6.75902e-05	2.44309e-04
2023/04/06	01:00:42	ok	ok	335.1700	37.057	0.03626	18.58	63.835	10.124	7015064.668727	6	334.7244	6.86811e-05	2.36598e-04
2023/04/06	01:05:42	--	--	336.4100	37.047	0.03626	18.52	63.911	10.103	7138904.435314	3	334.7164	6.11565e-05	7.89585e-05
2023/04/06	01:05:49	ok	ok	334.5400	37.050	0.03626	18.51	63.888	10.091	6812935.130513	5	346.2325	-4.01786e-04	2.53649e-02
2023/04/06	01:10:50	--	--	334.4060	37.046	0.03626	18.48	63.957	10.084	6977187.468713	6	258.4509	2.26895e-03	4.58126e-02
2023/04/06	01:10:57	ok	ok	334.1540	37.047	0.03626	18.47	63.966	10.078	6305593.702961	9	334.4289	7.00047e-05	6.35217e-04
2023/04/06	01:15:56	ok	ok	334.8540	37.059	0.03626	18.50	63.917	10.088	8395254.656527	5	327.0972	3.91201e-04	1.71649e-02
2023/04/06	01:20:56	--	--	335.1200	37.061	0.03626	18.50	63.897	10.084	8028451.581436	7	265.3704	1.64557e-03	3.53221e-02
2023/04/06	01:21:03	ok	ok	334.4060	37.055	0.03626	18.50	63.885	10.083	4781262.131742	9	334.4265	7.16125e-05	4.69222e-04
2023/04/06	01:26:02	ok	ok	335.9620	37.064	0.03626	18.47	63.871	10.063	6867826.009960	5	334.4051	7.80899e-05	2.24780e-04
2023/04/06	01:31:02	--	--	336.8880	37.061	0.03626	18.51	63.888	10.091	5506196.558508	7	269.9783	1.46166e-03	2.49817e-02
2023/04/06	01:31:09	--	--	333.6460	37.064	0.03626	18.47	63.871	10.063	9404332.320912	5	334.8900	5.91754e-05	3.27763e-04
2023/04/06	01:31:16	ok	ok	335.2660	37.069	0.03626	18.51	63.879	10.090	8428731.236159	5	334.6435	7.18664e-05	2.47154e-04
2023/04/06	01:36:15	ok	ok	334.2320	37.064	0.03626	18.48	63.894	10.074	4470675.156989	10	334.4278	7.06860e-05	1.17149e-03
2023/04/06	01:41:15	--	--	335.8840	37.070	0.03626	18.50	63.876	10.081	10068834.256774	5	281.5980	1.10460e-03	1.73028e-02
2023/04/06	01:41:22	--	--	334.9420	37.075	0.03626	18.48	63.862	10.069	9765420.435910	5	334.7914	6.57592e-05	2.42719e-04
2023/04/06	01:41:29	ok	ok	335.0800	37.077	0.03626	18.51	63.867	10.088	9371864.775990	4	334.7673	6.78614e-05	1.19490e-04
2023/04/06	01:46:28	--	--	336.1580	37.074	0.03626	18.50	63.876	10.081	6974924.775024	7	272.4292	1.54579e-03	2.08691e-02
2023/04/06	01:46:35	--	ok	336.1100	37.078	0.03626	18.50	63.833	10.074	7916158.712287	5	334.7902	6.73471e-05	1.26976e-04
2023/04/06	01:46:42	--	--	333.8040	36.924	0.036145	18.51	63.815	10.079	5867130.689941	6	334.2988	6.87771e-05	3.78919e-04
2023/04/06	01:46:49	ok	ok	334.9600	36.919	0.036145	18.51	63.783	10.074	5069542.582218	5	334.2438	7.01050e-05	4.04549e-04
2023/04/06	01:51:49	--	--	334.0720	36.947	0.036145	18.48	63.830	10.064	5837777.788783	4	334.3440	7.03091e-05	2.33111e-04
2023/04/06	01:51:56	ok	ok	333.2760	36.954	0.036145	18.50	63.780	10.066	7844576.038909	5	334.4196	6.55802e-05	3.45175e-04
2023/04/06	01:56:56	ok	ok	335.5520	36.953	0.036145	18.47	63.871	10.063	7096545.224972	5	315.5074	9.02259e-04	4.48927e-02
2023/04/06	02:01:56	--	--	335.4320	36.968	0.036145	18.47	63.912	10.069	9265187.259153	3	334.3458	6.63690e-05	1.00332e-04
2023/04/06	02:02:03	ok	ok	335.1980	36.958	0.036145	18.47	63.871	10.063	8143971.037752	5	334.3148	7.09844e-05	2.14017e-04
2023/04/06	02:07:02	--	--	335.0900	36.956	0.036145	18.34	63.967	10.002	7059390.255080	5	334.1302	7.40970e-05	4.28692e-04
2023/04/06	02:07:09	ok	ok	334.7660	36.977	0.036145	18.38	63.952	10.025	9432558.420186	5	315.0105	9.24122e-04	4.58960e-02
2023/04/06	02:12:09	ok	ok	334.8340	36.949	0.036145	18.32	63.966	9.994	10537164.812650	6	334.1297	7.45439e-05	8.88834e-04
2023/04/06	02:17:09	ok	ok	333.8800	36.978	0.036145	18.25	63.998	9.958	8929370.727335	6	322.0945	4.65359e-04	3.31858e-02
2023/04/06	02:22:09	--	--	334.8000	36.976	0.036145	18.31	63.943	9.982	11521626.569501	6	334.2591	7.33631e-05	2.63001e-04
2023/04/06	02:22:16	ok	ok	333.9240	36.982	0.036145	18.28	63.938	9.964	11954227.618014	5	334.4486	6.55366e-05	2.24881e-04
2023/04/06	02:27:16	ok	ok	335.1340	36.987	0.036145	18.32	63.922	9.987	10134668.577382	6	334.2769	7.33375e-05	3.49590e-04
2023/04/06	02:32:16	--	--	336.3560	36.998	0.036145	18.32	63.902	9.984	7380097.539557	7	326.5083	3.31317e-04	2.62518e-02
2023/04/06	02:32:23	ok	ok	334.9760	37.004	0.036145	18.34	63.851	9.984	9057287.574320	5	334.6069	6.33913e-05	1.41061e-04
2023/04/06	02:37:23	--	--	334.8500	36.986	0.036145	18.32	63.880	9.980	9511324.664843	6	334.5274	6.53098e-05	2.91760e-04
2023/04/06	02:37:30	ok	ok	334.2340	36.990	0.036145	18.28	63.862	9.952	8739203.244257	6	334.4871	6.67920e-05	1.93089e-04
2023/04/06	02:42:30	--	--	334.7820	36.998	0.036145	18.28	63.894	9.957	7197950.502118	5	256.4846	2.30165e-03	3.51287e-02
2023/04/06	02:42:37	ok	ok	333.9280	37.000	0.036145	18.30	63.853	9.960	9748628.768146	6	334.3031	7.46818e-05	2.73742e-04
2023/04/06	02:47:37	--	--	335.4220	37.004	0.036145	18.30	63.917	9.970	10760068.626151	5	318.5752	6.09370e-04	2.54888e-02
2023/04/06	02:47:44	ok	ok	334.6760	37.007	0.036145	18.28	63.915	9.961	11219216.514552	5	346.5859	-4.18819e-04	2.55059e-02
2023/04/06	02:52:43	--	--	335.5320	37.017	0.036145	18.37	63.929	10.013	9134610.928578	6	333.9879	8.33843e-05	1.28680e-03
2023/04/06	02:52:50	ok	ok	334.0320	37.017	0.036145	18.34	63.819	9.979	7903342.493628	7	273.1489	1.31943e-03	2.20924e-02
2023/04/06	02:57:49	ok	ok	334.5400	37.015	0.036145	18.31	63.908	9.977	4943951.755698	9	334.1234	7.60800e-05	9.46613e-04
2023/04/06	03:02:49	--	--	334.9380	37.029	0.036145	18.34	63.925	9.995	7912612.834019	5	334.3263	7.44340e-05	3.07415e-04
2023/04/06	03:02:56	ok	ok	334.2300	37.029	0.036145	18.31	63.879	9.972	11846722.289531	5	334.6173	6.59537e-05	1.95989e-04
2023/04/06	03:07:55	ok	ok	335.3420	37.021	0.036145	18.24	64.004	9.949	9281413.955168	5	409.0563	-1.31240e-03	2.31022e-02
2023/04/06	03:12:55	--	--	334.3300	37.008	0.036145	18.18	64.080	9.928	11089725.265127	4	334.4472	6.80102e-05	2.02687e-04
2023/04/06	03:13:02	--	--	334.2880	37.019	0.036145	18.16	64.086	9.913	11287301.010487	5	334.3028	7.93314e-05	3.94167e-04
2023/04/06	03:13:09	ok	ok	334.2080	37.026	0.036145	18.17	64.067	9.918	7778819.741992	7	327.5810	2.81742e-04	2.68041e-02
2023/04/06	03:18:08	ok	ok	334.4980	37.021	0.036145	18.10	64.067	9.877	8165479.657490	6	329.4657	2.32080e-04	1.20907e-02
2023/04/06	03:23:08	ok	ok	334.2740	37.022	0.036145	18.10	64.045	9.874	9310717.715789	4	334.4113	7.26597e-05	2.24874e-04
2023/04/06	03:28:08	--	--	334.9280	37.028	0.036145	18.14	63.999	9.892	9493026.293389	6	334.4512	6.97623e-05	3.58871e-04
2023/04/06	03:28:15	ok	ok	334.4680	37.026	0.036145	18.16	63.958	9.893	11726942.980501	6	334.5019	7.11392e-05	2.19415e-04
2023/04/06	03:33:14	--	--	334.0980	37.036	0.036145	18.16	64.045	9.907	9561580.307488	4	334.5497	6.80731e-05	3.03921e-04
2023/04/06	03:33:21	--	--	334.1860	37.037	0.036145	18.16	64.022	9.903	11196279.116380	5	334.2213	8.27804e-05	6.49631e-04
2023/04/06	03:33:28	--	--	334.2100	37.039	0.036145	18.13	64.007	9.884	10841431.061397	3	334.6345	6.78717e-05	6.74868e-06
2023/04/06	03:33:35	--	--	334.9980	37.021	0.036145	18.11	63.995	9.874	10178625.612646	5	334.2574	7.52814e-05	7.92754e-04
2023/04/06	03:33:42	ok	ok	334.2420	37.004	0.036145	18.14	63.999	9.892	8585769.718866	6	334.4121	7.23920e-05	1.98951e-04
2023/04/06	03:38:41	--	--	334.4080	37.044	0.036145	18.17	63.972	9.903	8784685.298192	8	277.9028	1.13135e-03	2.52351e-02
2023/04/06	03:38:48	ok	ok	334.5240	37.042	0.036145	18.18	63.943	9.907	8970096.863787	7	334.5829	6.89528e-05	3.38616e-04
2023/04/06	03:43:47	ok	ok	334.4440	37.049	0.036145	18.17	63.943	9.899	8751458.361504	5	334.3315	8.01977e-05	5.06526e-04
2023/04/06	03:48:47	ok	ok	335.2400	37.054	0.036145	18.18	63.975	9.912	8600396.107276	7	259.8701	2.21628e-03	3.61027e-02
2023/04/06	03:53:47	ok	ok	335.1780	37.051	0.036145	18.17	64.004	9.908	9712114.829982	6	276.1999	1.35853e-03	1.38230e-02
2023/04/06	03:58:47	ok	ok	334.2040	37.054	0.036145	18.17	63.949	9.900	5313842.582474	8	334.3827	7.34055e-05	5.14708e-04
2023/04/06	04:03:47	--	--	335.7460	37.062	0.036145	18.20	63.966	9.920	8871014.499231	6	318.4116	6.28204e-04	4.12485e-02
2023/04/06	04:03:54	ok	ok	334.4440	37.059	0.036145	18.21	63.903	9.918	10569076.959692	5	334.6288	7.09849e-05	2.17093e-04
2023/04/06	04:08:53	--	--	334.7340	37.061	0.036145	18.18	63.934	9.905	9433990.646847	4	334.7046	7.22775e-05	7.91285e-05
2023/04/06	04:09:00	--	--	334.2780	37.063	0.036145	18.24	63.897	9.933	9653097.922452	7	334.3298	8.00403e-05	7.00790e-04
2023/04/06	04:09:07	--	--	334.8700	37.067	0.036145	18.18	63.880	9.897	11506208.417049	6	334.7931	6.76260e-05	3.19546e-04
2023/04/06	04:09:14	--	--	335.5980	37.058	0.036145	18.14	63.862	9.871	8898311.057479	5	334.5539	7.36046e-05	4.63010e-04
2023/04/06	04:09:21	ok	ok	334.4560	37.048	0.036145	18.13	63.893	9.866	9690479.426165	8	334.2178	8.66379e-05	8.38080e-04
2023/04/06	04:14:21	ok	ok	335.2340	37.062	0.036145	18.10	63.993	9.866	11274167.497144	5	319.2590	5.94358e-04	4.27101e-02
2023/04/06	04:19:21	--	--	336.3420	37.063	0.036145	18.07	64.062	9.859	9814682.719070	6	345.6869	-3.78938e-04	2.25650e-02
2023/04/06	04:19:28	ok	ok	334.4920	37.070	0.036145	18.07	64.009	9.851	10891135.241349	6	334.5229	7.37723e-05	3.11906e-04
2023/04/06	04:24:28	--	--	334.7960	37.063	0.036145	18.06	64.030	9.847	10831782.501474	4	334.5487	7.40193e-05	3.30256e-04
2023/04/06	04:24:35	ok	ok	334.1860	37.072	0.036145	18.04	64.016	9.837	13394306.354071	4	334.7438	6.45144e-05	5.75752e-04
2023/04/06	04:29:35	--	--	334.9420	37.069	0.036145	18.07	63.999	9.850	11146244.300865	6	331.1952	1.83291e-04	8.30469e-03
2023/04/06	04:29:42	ok	ok	334.1640	37.076	0.036145	18.13	64.007	9.884	11703719.553232	5	334.9026	6.14400e-05	5.22538e-04
2023/04/06	04:34:42	--	--	334.5440	37.068	0.036145	18.14	63.967	9.887	11849125.023378	2	334.5169	8.15319e-05	2.68678e-16
2023/04/06	04:34:49	--	--	335.1740	37.071	0.036145	18.13	63.966	9.877	12886558.440403	4	334.8149	6.39654e-05	2.30677e-04
2023/04/06	04:34:56	ok	ok	334.8580	37.072	0.036145	18.13	63.944	9.874	11601077.256322	6	330.7984	1.99642e-04	9.86012e-03
2023/04/06	04:39:55	ok	ok	335.6080	37.073	0.036145	18.10	63.972	9.863	6941465.673159	5	334.8357	6.40523e-05	7.39940e-04
2023/04/06	04:44:55	ok	ok	334.6400	37.079	0.036145	18.10	63.961	9.861	8471642.542335	4	327.4543	3.08863e-04	1.26831e-02
2023/04/06	04:49:55	--	--	335.2820	37.079	0.036145	18.16	63.940	9.890	9736608.949551	5	334.7775	6.59029e-05	3.40914e-04
2023/04/06	04:50:02	ok	ok	335.0620	37.082	0.036145	18.13	63.966	9.877	11255075.370120	6	334.7422	7.02856e-05	3.34743e-04
2023/04/06	04:55:02	--	--	334.7800	37.080	0.036145	18.16	63.940	9.890	10862848.753708	5	334.6792	6.97066e-05	3.57646e-04
2023/04/06	04:55:09	ok	ok	335.2800	37.082	0.036145	18.14	63.967	9.887	11334878.130623	5	335.2969	5.35799e-05	1.54132e-04
2023/04/06	05:00:08	--	--	335.2120	37.081	0.036145	18.11	63.975	9.871	9878442.584363	5	334.6655	7.16253e-05	2.34349e-04
2023/04/06	05:00:15	--	--	334.8920	37.087	0.036145	18.16	63.970	9.895	9619953.367567	5	321.1418	6.22200e-04	3.69018e-02
2023/04/06	05:00:22	ok	ok	335.2520	37.084	0.036145	18.17	63.931	9.897	9541101.127693	6	282.2742	9.81149e-04	2.95431e-02
2023/04/06	05:05:22	--	--	335.6720	37.087	0.036145	18.13	63.912	9.869	9049245.425411	5	345.9227	-3.85308e-04	2.44827e-02
2023/04/06	05:05:29	--	--	334.9040	37.090	0.036145	18.13	63.893	9.866	11679802.831941	5	386.6775	-6.66039e-04	1.40966e-02
2023/04/06	05:05:36	ok	ok	334.9120	37.092	0.036145	18.16	63.897	9.884	7676314.806084	2	334.9056	6.81894e-05	2.40034e-16
2023/04/06	05:10:35	ok	ok	335.2020	37.087	0.036145	18.13	63.998	9.882	11750764.439230	6	327.4808	3.84143e-04	1.30191e-02
2023/04/06	05:15:35	--	--	335.2720	37.085	0.036145	18.06	64.050	9.850	11885636.301600	6	334.5809	7.73922e-05	4.55403e-04
2023/04/06	05:15:42	ok	ok	334.3360	37.086	0.036145	18.10	64.013	9.869	6323634.986686	10	334.7912	6.42922e-05	4.93478e-04
2023/04/06	05:20:42	ok	ok	335.0520	37.090	0.036145	18.03	64.131	9.845	9511233.849570	6	329.9654	2.68388e-04	1.43950e-02
2023/04/06	05:25:42	ok	ok	334.8160	37.088	0.036145	17.92	64.164	9.785	11727084.498526	2	334.8258	6.24871e-05	1.20046e-16
2023/04/06	05:30:42	ok	ok	335.4100	37.080	0.036145	17.88	64.192	9.770	10692441.211341	7	255.4186	2.44812e-03	4.89046e-02
2023/04/06	05:35:42	ok	ok	334.7160	37.094	0.036145	18.08	63.929	9.847	14157629.662216	6	264.5251	1.97099e-03	2.71086e-02
2023/04/06	05:40:42	--	--	335.0460	37.115	0.036145	18.85	62.690	10.102	14252215.465942	5	336.5201	1.46836e-05	2.49287e-03
2023/04/06	05:40:49	ok	ok	334.8460	37.113	0.036145	18.85	62.658	10.097	16599021.042254	5	335.0861	7.35946e-05	4.75732e-04
2023/04/06	05:45:49	--	--	335.6220	37.131	0.036145	19.16	62.557	10.268	10311035.488635	5	324.5312	4.31906e-04	2.94635e-02
2023/04/06	05:45:56	--	--	335.7640	37.130	0.036145	19.16	62.515	10.261	13926759.452150	4	415.7029	-1.75640e-03	1.97498e-02
2023/04/06	05:46:03	ok	ok	335.5760	37.118	0.036145	19.10	62.487	10.223	14227585.435064	6	335.1968	7.21150e-05	5.89765e-04
2023/04/06	05:51:03	--	--	335.5220	37.139	0.036145	19.39	62.560	10.407	16417826.104537	5	347.2562	-4.07742e-04	2.55317e-02
2023/04/06	05:51:10	--	--	335.1940	37.138	0.036145	19.34	62.565	10.381	14644599.168682	8	335.1072	7.97142e-05	6.25456e-04
2023/04/06	05:51:17	ok	ok	335.1080	37.132	0.036145	19.34	62.533	10.376	13826739.846587	5	335.6042	6.44880e-05	2.45471e-04
2023/04/06	05:56:17	--	--	335.6400	37.141	0.036145	19.56	62.521	10.503	15257065.428122	5	335.4726	6.99580e-05	1.52035e-04
2023/04/06	05:56:24	--	--	336.2280	37.142	0.036145	19.53	62.560	10.493	13036919.397806	5	335.5952	6.55904e-05	2.96323e-04
2023/04/06	05:56:31	ok	ok	335.7020	37.138	0.036145	19.49	62.553	10.466	14670466.409963	6	335.3664	7.16791e-05	4.83310e-04
2023/04/06	06:01:31	--	--	336.1240	37.170	0.036145	19.74	62.379	10.593	11934190.855249	5	410.5066	-1.31650e-03	2.31340e-02
2023/04/06	06:01:38	--	--	336.0480	37.165	0.036145	19.74	62.379	10.593	14074971.905255	8	267.5962	1.82697e-03	3.45139e-02
2023/04/06	06:01:45	--	--	335.1240	37.159	0.036145	19.71	62.365	10.574	14334980.299390	6	335.6702	6.85685e-05	2.50648e-04
2023/04/06	06:01:52	--	--	335.0960	37.142	0.036145	19.65	62.400	10.544	12935505.884170	5	335.6087	6.81851e-05	1.96508e-04
2023/04/06	06:01:59	--	ok	336.0740	37.133	0.036145	19.57	62.502	10.510	13394923.366108	6	320.5737	5.81743e-04	3.79214e-02
2023/04/06	06:02:06	ok	ok	333.1200	36.668	0.03603	19.56	62.681	10.530	8899776.564693	5	333.0996	6.47280e-05	4.13572e-04
2023/04/06	06:07:06	ok	ok	334.0580	36.809	0.03603	19.82	62.489	10.665	9210361.848702	6	279.8444	2.50700e-03	3.31829e-02
2023/04/06	06:12:06	ok	ok	333.4700	36.825	0.03603	19.98	62.460	10.759	10131545.724276	4	317.5296	7.24615e-04	3.08188e-02
2023/04/06	06:17:06	ok	ok	333.6340	36.833	0.03603	20.04	62.574	10.814	9520304.139086	5	280.8525	1.12833e-03	1.76654e-02
2023/04/06	06:22:06	ok	ok	333.7700	36.837	0.03603	20.07	62.643	10.844	10534610.180890	6	334.0103	6.28980e-05	2.46291e-04
2023/04/06	06:27:06	ok	ok	333.0400	36.840	0.03603	20.15	62.644	10.897	10465028.817234	4	333.9550	6.54348e-05	3.01641e-04
2023/04/06	06:32:07	--	--	333.5360	36.847	0.03603	20.16	62.785	10.930	12164830.923838	4	334.1185	6.00374e-05	2.77892e-04
2023/04/06	06:32:13	ok	ok	334.0700	36.844	0.03603	20.11	62.827	10.902	11302587.630113	4	334.0353	6.36463e-05	2.11198e-04
2023/04/06	06:37:13	ok	ok	334.0840	36.847	0.03603	20.15	62.922	10.945	13160649.613121	2	334.0652	6.29557e-05	1.70157e-16
2023/04/06	06:42:13	ok	ok	334.0760	36.849	0.03603	20.14	62.983	10.948	10228324.031865	7	317.9824	6.20902e-04	3.40769e-02
2023/04/06	06:47:13	ok	ok	334.3620	36.858	0.03603	20.21	62.950	10.986	11127205.658793	5	333.8647	7.43017e-05	5.11969e-04
2023/04/06	06:52:13	ok	ok	333.7520	36.865	0.03603	20.32	62.927	11.056	11793984.781795	5	334.0860	7.07285e-05	3.20639e-04
2023/04/06	06:57:13	ok	ok	334.5840	36.874	0.03603	20.38	62.969	11.100	9758169.603268	7	262.2660	2.08907e-03	2.80870e-02
2023/04/06	07:02:13	--	--	334.3120	36.885	0.03603	20.48	62.954	11.161	11236179.381145	5	261.7405	2.00958e-03	2.05096e-02
2023/04/06	07:02:20	ok	ok	334.1340	36.881	0.03603	20.45	62.960	11.143	12804019.494652	5	334.4534	6.17736e-05	2.03563e-04
2023/04/06	07:07:19	ok	ok	334.2240	36.891	0.03603	20.48	63.084	11.184	15615067.974678	4	334.4971	6.24675e-05	2.26271e-04
2023/04/06	07:12:19	ok	ok	334.6700	36.920	0.03603	20.58	63.079	11.250	12951805.902294	3	334.5147	6.33643e-05	2.45540e-04
2023/04/06	07:17:19	ok	ok	334.2580	36.923	0.03603	20.58	63.239	11.278	12294308.498451	7	274.5474	1.47900e-03	2.62453e-02
2023/04/06	07:22:19	ok	ok	334.7480	36.948	0.03603	20.68	63.203	11.337	11571809.063412	3	422.7225	-1.96390e-03	1.47044e-02
2023/04/06	07:27:19	ok	ok	334.4040	36.965	0.03603	20.68	63.290	11.352	10150093.747405	5	334.6643	6.29470e-05	2.80122e-04
2023/04/06	07:32:19	ok	ok	334.3540	36.980	0.03603	20.76	63.262	11.402	13148403.361676	4	334.7208	6.31265e-05	2.46589e-04
2023/04/06	07:37:19	ok	ok	334.4680	36.987	0.03603	20.79	63.226	11.415	13928954.129977	6	334.6866	6.58270e-05	3.26746e-04
2023/04/06	07:42:19	ok	ok	334.5280	37.003	0.03603	20.80	63.432	11.461	13597409.317983	6	334.6627	6.78046e-05	2.47607e-04
2023/04/06	07:47:19	ok	ok	334.8900	37.021	0.03603	20.84	63.398	11.483	15201644.336192	5	334.6282	7.26693e-05	3.72968e-04
2023/04/06	07:52:19	ok	ok	334.8320	37.036	0.03603	20.91	63.377	11.526	12734786.076633	5	334.5062	7.83426e-05	8.75659e-04
2023/04/06	07:57:19	ok	ok	334.5820	37.043	0.03603	20.96	63.427	11.564	14458247.496050	6	334.6072	7.75332e-05	7.24206e-04
2023/04/06	08:02:19	ok	ok	334.9500	37.070	0.03603	21.04	63.476	11.630	11830438.440369	6	334.8240	6.89671e-05	4.69215e-04
2023/04/06	08:07:19	ok	ok	335.0220	37.085	0.03603	21.01	63.555	11.625	12122142.697509	5	334.7905	7.36665e-05	5.12796e-04
2023/04/06	08:12:19	ok	ok	334.9320	37.087	0.03603	21.06	63.499	11.643	15768375.649049	6	269.0619	1.72442e-03	2.70376e-02
2023/04/06	08:17:19	ok	ok	335.4820	37.101	0.03603	21.10	63.592	11.691	15238481.010023	6	334.2454	9.92251e-05	1.40545e-03
2023/04/06	08:22:19	ok	ok	334.8300	37.090	0.03603	20.93	63.828	11.619	16839965.701568	6	330.8430	2.56877e-04	9.40598e-03
2023/04/06	08:27:19	ok	ok	335.0780	37.118	0.03603	20.99	63.807	11.653	16270040.524273	6	335.1648	6.23201e-05	3.09139e-04
2023/04/06	08:32:19	ok	ok	335.3480	37.124	0.03603	21.11	63.725	11.725	14222394.494157	7	264.7769	2.06537e-03	3.51365e-02
2023/04/06	08:37:19	ok	ok	335.4460	37.129	0.03603	21.23	63.714	11.799	15765476.895433	7	262.2585	2.09455e-03	3.70219e-02
2023/04/06	08:42:20	ok	ok	334.8280	37.139	0.03603	21.23	63.798	11.815	14644650.344400	7	270.3968	1.70084e-03	4.07851e-02
2023/04/06	08:47:19	ok	ok	335.2320	37.142	0.03603	21.33	63.723	11.868	13615771.784110	4	335.1196	8.26926e-05	3.28505e-04
2023/04/06	08:52:19	ok	ok	335.1560	37.143	0.03603	21.33	63.816	11.886	14789386.842897	6	258.6071	2.23009e-03	2.74913e-02
2023/04/06	08:57:19	ok	ok	335.3780	37.150	0.03603	21.38	63.871	11.936	16588890.883789	3	335.3977	7.18304e-05	7.85295e-06
2023/04/06	09:02:19	ok	ok	335.6700	37.152	0.03603	21.44	63.851	11.971	14764423.535317	6	334.9298	8.78675e-05	7.28891e-04
2023/04/06	09:07:19	ok	ok	335.3680	37.155	0.03603	21.48	63.931	12.016	16955566.437652	6	335.0349	8.10477e-05	1.28007e-03
2023/04/06	09:12:19	ok	ok	335.6260	37.160	0.03603	21.51	63.906	12.030	15484603.324139	5	335.5004	6.87224e-05	2.18759e-04
2023/04/06	09:17:19	ok	ok	335.3220	37.160	0.03603	21.51	64.002	12.048	14852265.999282	6	335.5891	6.67327e-05	2.58221e-04
2023/04/06	09:22:19	ok	ok	335.5640	37.165	0.03603	21.61	63.883	12.096	15158498.958529	3	335.5877	7.38679e-05	9.28949e-06
2023/04/06	09:27:19	ok	ok	335.3980	37.169	0.03603	21.67	64.012	12.160	15861683.656680	5	335.2702	8.32114e-05	1.15317e-03
2023/04/06	09:32:19	--	--	335.4980	37.172	0.03603	21.65	64.094	12.166	17270077.965181	6	335.2936	8.50886e-05	9.32584e-04
2023/04/06	09:32:25	--	--	335.5460	37.175	0.03603	21.67	64.096	12.176	18661600.488071	6	322.9836	6.09655e-04	4.23504e-02
2023/04/06	09:32:32	--	--	335.5420	37.169	0.03603	21.67	64.041	12.165	19271528.911045	6	335.4291	7.99434e-05	8.09443e-04
2023/04/06	09:32:39	--	--	335.1360	37.165	0.03603	21.65	63.998	12.148	17204956.902639	6	335.6114	6.92898e-05	3.65245e-04
2023/04/06	09:32:46	ok	ok	335.7700	37.158	0.03603	21.61	64.044	12.127	16319274.341781	5	335.6526	6.07925e-05	2.98621e-04
2023/04/06	09:37:46	ok	ok	335.5360	37.184	0.03603	21.75	63.972	12.212	15120868.066221	6	335.8229	6.55251e-05	2.67932e-04
2023/04/06	09:42:46	--	ok	336.0960	37.186	0.03603	21.78	64.128	12.261	14040514.097407	5	335.8400	6.81079e-05	2.03975e-04
2023/04/06	09:42:54	ok	ok	333.2040	36.756	0.035912	21.74	64.089	12.225	10974819.477860	6	333.3688	7.10924e-05	3.50606e-04
2023/04/06	09:47:53	ok	ok	333.6680	36.840	0.035912	21.87	64.121	12.320	11912739.212302	3	333.9555	5.60380e-05	2.15400e-05
2023/04/06	09:52:53	ok	ok	333.8140	36.853	0.035912	21.87	64.186	12.333	13305550.622661	7	262.0179	2.08220e-03	3.18608e-02
2023/04/06	09:57:53	ok	ok	333.8460	36.862	0.035912	21.92	64.132	12.362	11228194.721593	6	257.9999	2.31657e-03	3.35515e-02
2023/04/06	10:02:53	ok	ok	335.8240	36.862	0.035912	21.93	64.210	12.387	10512614.042561	7	278.5999	2.83965e-03	5.27845e-02
2023/04/06	10:07:53	ok	ok	334.1740	36.872	0.035912	21.99	64.178	12.423	12565385.204028	6	271.3784	1.79573e-03	2.03172e-02
2023/04/06	10:12:53	ok	ok	333.7800	36.876	0.035912	22.03	64.176	12.451	10793107.263458	4	329.9387	2.28616e-04	7.81862e-03
2023/04/06	10:17:53	ok	ok	334.0860	36.879	0.035912	22.05	64.263	12.479	10959248.129077	4	334.2588	6.15636e-05	2.84250e-04
2023/04/06	10:22:53	ok	ok	334.2160	36.885	0.035912	22.08	64.141	12.477	12662015.033538	5	333.7075	8.81995e-05	1.22079e-03
2023/04/06	10:27:53	ok	ok	333.8400	36.892	0.035912	22.09	64.327	12.524	10855820.843409	5	408.0382	-1.32243e-03	2.60666e-02
2023/04/06	10:32:53	ok	ok	334.4360	36.894	0.035912	22.18	64.268	12.573	11676822.179492	6	334.3715	6.28209e-05	2.75351e-04
2023/04/06	10:37:53	ok	ok	333.9940	36.880	0.035912	21.64	65.481	12.420	9053308.730453	3	423.7763	-2.62483e-03	1.46473e-02
2023/04/06	10:42:53	--	--	334.7540	36.872	0.035912	21.27	66.027	12.258	11750602.465239	6	269.7380	1.62919e-03	3.52492e-02
2023/04/06	10:43:00	ok	ok	334.3880	36.871	0.035912	21.29	66.032	12.270	11434715.554163	4	333.9927	6.90162e-05	3.78498e-04
2023/04/06	10:48:00	--	--	334.2500	36.866	0.035912	21.09	66.058	12.135	10995061.264970	4	415.2098	-1.84897e-03	2.16984e-02
2023/04/06	10:48:07	ok	ok	334.8720	36.865	0.035912	21.09	66.058	12.135	13000661.982528	3	334.2747	5.37797e-05	2.28414e-04
2023/04/06	10:53:07	ok	ok	334.1680	36.864	0.035912	20.96	66.149	12.060	9062964.438504	6	333.7491	7.32371e-05	3.91530e-04
2023/04/06	10:58:07	ok	ok	333.6580	36.860	0.035912	20.84	66.191	11.989	10738114.131270	5	333.5741	8.81572e-05	7.82660e-04
2023/04/06	11:03:07	ok	ok	333.4020	36.862	0.035912	20.83	66.188	11.979	11190465.000164	4	333.9321	6.29312e-05	4.65306e-04
2023/04/06	11:08:07	ok	ok	334.0200	36.860	0.035912	20.75	66.160	11.915	7651775.674819	5	268.6263	1.64575e-03	1.78865e-02
2023/04/06	11:13:07	ok	ok	334.3120	36.859	0.035912	20.72	66.197	11.901	9301414.528872	4	336.2718	-2.66267e-05	4.18980e-03
2023/04/06	11:18:07	ok	ok	333.5320	36.858	0.035912	20.70	66.186	11.890	10718864.963136	5	333.5444	8.20295e-05	7.29545e-04
2023/04/06	11:23:08	ok	ok	333.9020	36.861	0.035912	20.65	66.183	11.851	10408519.462986	3	333.9242	6.94871e-05	2.30655e-04
2023/04/06	11:28:07	ok	ok	333.8740	36.862	0.035912	20.65	66.131	11.842	12693953.543318	5	333.7083	7.55127e-05	4.48268e-04
2023/04/06	11:33:07	ok	ok	334.0540	36.863	0.035912	20.59	66.119	11.801	8397025.034082	2	424.6021	-1.85606e-03	9.46636e-17
2023/04/06	11:38:07	ok	ok	333.6480	36.863	0.035912	20.58	66.126	11.793	10429213.093610	2	381.0145	-5.85935e-04	9.01333e-16
2023/04/06	11:43:07	ok	ok	333.5700	36.866	0.035912	20.60	66.122	11.811	9762775.143540	4	333.8839	6.71771e-05	4.39184e-04
2023/04/06	11:48:07	ok	ok	333.8980	36.865	0.035912	20.59	66.110	11.799	10325259.161554	6	264.2843	1.96530e-03	2.25336e-02
2023/04/06	11:53:08	ok	ok	333.5260	36.866	0.035912	20.58	66.085	11.786	10193806.746234	3	333.9255	7.02510e-05	2.55280e-04
2023/04/06	11:58:07	ok	ok	334.6460	36.868	0.035912	20.56	66.082	11.772	10682902.151284	3	422.0080	-1.95759e-03	1.47056e-02
2023/04/06	12:03:07	ok	ok	334.1600	36.870	0.035912	20.55	66.069	11.761	11109549.736956	2	334.1222	6.21154e-05	1.20298e-16
2023/04/06	12:08:07	ok	ok	334.3700	36.871	0.035912	20.59	66.023	11.784	10172952.017965	4	328.0968	3.03150e-04	1.11804e-02
2023/04/06	12:13:07	ok	ok	334.1980	36.874	0.035912	20.59	66.067	11.792	10925052.538854	5	334.1352	6.41445e-05	3.18366e-04
2023/04/06	12:18:07	ok	ok	334.1440	36.875	0.035912	20.62	65.998	11.798	9817724.642973	4	310.2598	1.05940e-03	4.59673e-02
2023/04/06	12:23:07	ok	ok	334.4500	36.875	0.035912	20.66	65.995	11.826	10103473.037651	4	334.0553	7.37865e-05	2.24158e-04
2023/04/06	12:28:07	ok	ok	334.0400	36.883	0.035912	20.68	65.911	11.822	10970234.556655	5	334.4848	5.20019e-05	3.62558e-04
2023/04/06	12:33:07	ok	ok	335.3420	36.886	0.035912	20.70	65.917	11.842	8927000.762240	6	271.1252	1.61305e-03	2.08702e-02
2023/04/06	12:38:07	ok	ok	334.2160	36.888	0.035912	20.75	65.895	11.867	8484563.385487	2	334.2444	6.16444e-05	1.20254e-16
2023/04/06	12:43:07	ok	ok	334.5240	36.888	0.035912	20.79	65.893	11.896	10767010.322719	4	334.4530	6.11899e-05	1.96397e-04
2023/04/06	12:48:07	ok	ok	335.2500	36.895	0.035912	20.80	65.863	11.900	8824341.222433	3	334.4237	5.88955e-05	2.48559e-05
2023/04/06	12:53:07	ok	ok	335.2260	36.905	0.035912	20.80	65.863	11.900	8585349.852201	7	355.3715	-5.97626e-04	3.24334e-02
2023/04/06	12:58:07	ok	ok	334.9800	36.907	0.035912	20.84	65.829	11.924	9821778.147385	4	334.1481	7.56985e-05	5.93322e-04
2023/04/06	13:03:07	ok	ok	334.6960	36.923	0.035912	20.87	65.834	11.943	8729846.720355	6	259.9337	2.23033e-03	3.30070e-02
2023/04/06	13:08:07	ok	ok	334.8700	36.919	0.035912	20.86	65.779	11.924	8456747.510423	7	271.9636	1.58002e-03	1.95733e-02
2023/04/06	13:13:07	ok	ok	334.5380	36.928	0.035912	20.89	65.794	11.947	10998796.192016	5	329.2118	2.92969e-04	9.90647e-03
2023/04/06	13:18:07	ok	ok	334.6120	36.940	0.035912	20.93	65.792	11.976	9553102.874444	5	334.5666	6.37388e-05	2.25418e-04
2023/04/06	13:23:07	--	ok	336.0720	36.945	0.035912	20.94	65.762	11.980	6407072.514250	7	334.5629	6.57838e-05	2.08937e-04
2023/04/06	13:23:14	--	ok	327.8860	36.566	0.035796	20.96	65.785	11.993	2707774.836245	6	331.8126	7.21356e-05	3.01031e-04
2023/04/06	13:23:22	--	ok	338.1000	37.715	0.036138	20.96	65.756	11.988	14845536.844400	5	356.0510	-4.91297e-04	2.55574e-02
2023/04/06	13:23:29	ok	ok	333.0080	36.780	0.035909	20.94	65.742	11.976	7071334.192996	6	333.7875	5.32658e-05	4.59527e-04
2023/04/06	13:28:29	ok	ok	335.6680	36.814	0.035909	20.96	65.733	11.984	5261409.105248	5	333.2750	8.08319e-05	8.58725e-04
2023/04/06	13:33:29	ok	ok	334.8880	36.830	0.035909	20.99	65.771	12.011	5010125.578902	4	333.4458	8.12018e-05	4.60123e-04
2023/04/06	13:38:29	ok	ok	333.8400	36.845	0.035909	21.01	65.711	12.019	8903114.799906	6	411.7465	-1.73145e-03	1.82148e-02
2023/04/06	13:43:29	ok	ok	335.9240	36.849	0.035909	20.99	65.748	12.007	6070529.432612	6	351.0400	-6.29736e-04	2.58748e-02
2023/04/06	13:48:29	ok	ok	333.8600	36.860	0.035909	21.04	65.684	12.035	5656014.905648	5	317.5465	7.86725e-04	3.17198e-02
2023/04/06	13:53:29	ok	ok	335.4300	36.858	0.035909	21.07	65.689	12.054	5973803.250834	2	390.0094	-1.00874e-03	7.28744e-16
2023/04/06	13:58:29	ok	ok	334.4620	36.860	0.035909	21.06	65.634	12.035	7235566.718465	3	333.7634	6.63101e-05	6.87283e-05
2023/04/06	14:03:29	ok	ok	334.1420	36.870	0.035909	21.07	65.670	12.051	8715818.072588	6	258.3913	2.29097e-03	3.60385e-02
2023/04/06	14:08:29	ok	ok	334.1420	36.870	0.035909	21.10	65.664	12.072	4679164.342611	6	334.0990	5.81393e-05	3.52827e-04
2023/04/06	14:13:29	ok	ok	334.5720	36.875	0.035909	21.14	65.609	12.092	8313917.496139	5	334.2550	5.51931e-05	4.22379e-04
2023/04/06	14:18:29	ok	ok	334.2260	36.876	0.035909	21.14	65.577	12.086	8391660.209069	6	278.5029	2.61460e-03	4.59762e-02
2023/04/06	14:23:29	ok	ok	334.9680	36.878	0.035909	21.19	65.606	12.121	7548416.285940	6	328.7404	3.11778e-04	9.12361e-03
2023/04/06	14:28:29	ok	ok	334.1740	36.883	0.035909	21.21	65.570	12.133	3091337.331888	7	333.8297	7.17636e-05	8.24357e-04
2023/04/06	14:33:29	ok	ok	334.3140	36.885	0.035909	21.26	65.577	12.165	9446175.708949	2	334.3112	6.45759e-05	3.80202e-16
2023/04/06	14:38:29	ok	ok	334.4580	36.888	0.035909	21.27	65.602	12.179	10102131.998882	5	334.1241	6.84348e-05	3.88590e-04
2023/04/06	14:43:29	ok	ok	335.0740	36.892	0.035909	21.31	65.536	12.197	7724587.259792	5	314.1059	9.73029e-04	4.00110e-02
2023/04/06	14:48:29	--	ok	336.1540	36.897	0.035909	21.34	65.573	12.224	8737811.085666	5	334.8549	4.09548e-05	1.08501e-03
2023/04/06	14:48:36	--	--	375.3640	36.467	0.035789	21.34	65.541	12.218	3322004.183538	5	407.6556	-1.68944e-03	2.15078e-02
2023/04/06	14:48:43	--	--	337.4640	36.477	0.035789	21.36	65.501	12.220	2604392.777617	4	331.4289	8.26707e-05	5.49986e-05
2023/04/06	14:48:50	--	ok	328.8460	36.479	0.035789	21.34	65.510	12.212	4901830.130398	6	266.1776	1.74616e-03	1.98654e-02
2023/04/06	14:48:58	--	--	337.2020	37.579	0.036077	21.29	65.487	12.169	14840525.457182	4	337.4850	7.34394e-05	3.60820e-04
2023/04/06	14:49:05	--	--	337.4320	37.536	0.036077	21.27	65.486	12.157	14434430.367201	4	337.2680	7.39012e-05	4.15518e-04
2023/04/06	14:49:12	--	ok	336.9560	37.525	0.036077	21.23	65.583	12.145	9705264.880051	10	337.1773	6.79315e-05	4.54513e-04
2023/04/06	14:49:19	ok	ok	334.9760	36.888	0.035912	21.24	65.650	12.169	4292185.511701	8	333.7843	7.22976e-05	6.50682e-04
2023/04/06	14:54:19	ok	ok	334.3240	36.903	0.035912	21.33	65.591	12.216	8071997.185176	3	422.3860	-1.96194e-03	1.46293e-02
2023/04/06	14:59:19	ok	ok	334.7440	36.911	0.035912	21.33	65.591	12.216	7881271.927689	4	334.5440	5.77892e-05	1.74004e-04
2023/04/06	15:04:19	ok	ok	334.9720	36.923	0.035912	21.42	65.536	12.276	8446637.161070	4	334.5139	6.04938e-05	3.14982e-04
2023/04/06	15:09:19	ok	ok	334.6700	36.927	0.035912	21.44	65.550	12.290	10846956.199265	5	248.9669	2.67629e-03	4.90818e-02
2023/04/06	15:14:19	--	--	335.0200	36.928	0.035912	21.47	65.542	12.307	10205336.071911	4	334.5833	6.35868e-05	2.20031e-04
2023/04/06	15:14:26	ok	ok	335.0220	36.938	0.035912	21.47	65.554	12.310	10563270.374742	6	411.4953	-1.69673e-03	2.14593e-02
2023/04/06	15:19:26	ok	ok	335.3700	36.940	0.035912	21.50	65.541	12.328	10535455.006764	5	337.9525	-7.78747e-05	6.18923e-03
2023/04/06	15:24:26	ok	ok	334.9480	36.950	0.035912	21.54	65.527	12.356	9779743.676900	5	334.6206	6.46077e-05	2.58084e-04
2023/04/06	15:29:26	ok	ok	334.8140	36.957	0.035912	21.54	65.591	12.368	9230550.904118	4	334.6665	6.21379e-05	2.63080e-04
2023/04/06	15:34:26	ok	ok	334.8740	36.967	0.035912	21.57	65.554	12.380	13188222.589315	7	273.8569	1.51460e-03	2.52333e-02
2023/04/06	15:39:26	ok	ok	334.8200	36.976	0.035912	21.57	65.574	12.384	11574778.746003	5	258.7970	2.18123e-03	2.98516e-02
2023/04/06	15:44:26	ok	ok	335.4660	36.996	0.035912	21.60	65.418	12.377	10783945.189334	5	411.6469	-1.71812e-03	2.14914e-02
2023/04/06	15:49:26	ok	ok	335.5200	36.992	0.035912	21.61	65.528	12.408	9429691.029558	5	334.5718	7.29968e-05	5.10109e-04
2023/04/06	15:54:26	ok	ok	335.2880	37.017	0.035912	21.65	65.472	12.428	11050511.485892	5	334.6307	7.37820e-05	3.79549e-04
2023/04/06	15:59:26	ok	ok	334.9260	37.020	0.035912	21.67	65.444	12.432	12056123.634395	2	334.9140	5.51097e-05	0.00000e+00
2023/04/06	16:04:26	ok	ok	334.7320	37.036	0.035912	21.67	65.518	12.446	9265311.522087	4	334.4075	8.41686e-05	1.09115e-03
2023/04/06	16:09:26	ok	ok	335.7520	37.048	0.035912	21.70	65.460	12.456	9331720.956320	5	334.7161	7.29390e-05	6.50881e-04
2023/04/06	16:14:26	ok	ok	335.3000	37.067	0.035912	21.75	65.396	12.484	13148850.479937	6	274.6105	1.47050e-03	2.68277e-02
2023/04/06	16:19:26	ok	ok	334.6400	37.077	0.035912	21.72	65.444	12.472	12488061.081901	5	335.2209	5.52526e-05	3.57977e-04
2023/04/06	16:24:26	ok	ok	335.1380	37.083	0.035912	21.75	65.481	12.500	10885280.004626	5	414.6875	-1.80326e-03	1.96106e-02
2023/04/06	16:29:26	ok	ok	335.4720	37.091	0.035912	21.72	65.432	12.470	11284488.383687	4	335.0549	6.43146e-05	2.79532e-04
2023/04/06	16:34:26	ok	ok	335.7460	37.103	0.035912	21.74	65.394	12.474	11650457.390109	8	270.1353	1.49439e-03	3.78733e-02
2023/04/06	16:39:26	ok	ok	335.4320	37.108	0.035912	21.74	65.469	12.489	12284394.080778	5	408.8739	-1.32710e-03	2.61211e-02
2023/04/06	16:44:26	ok	ok	335.1440	37.105	0.035912	21.75	65.440	12.493	13419248.024389	6	273.0994	1.58501e-03	4.32081e-02
2023/04/06	16:49:26	ok	ok	335.6680	37.114	0.035912	21.71	65.463	12.466	11481582.902075	5	334.8267	7.60428e-05	9.39816e-04
2023/04/06	16:54:26	ok	ok	335.1800	37.127	0.035912	21.71	65.418	12.458	7854039.397844	8	334.8592	7.09708e-05	5.85424e-04
2023/04/06	16:59:26	ok	ok	335.2520	37.143	0.035912	21.71	65.409	12.456	10009710.223165	8	260.6699	2.28823e-03	3.89356e-02
2023/04/06	17:04:26	ok	ok	335.0700	37.138	0.035912	21.70	65.385	12.442	13223012.781057	7	282.2802	1.11134e-03	1.56826e-02
2023/04/06	17:09:26	ok	ok	335.1160	37.145	0.035912	21.72	65.380	12.460	11469842.952331	6	319.2480	6.28174e-04	3.47522e-02
2023/04/06	17:14:26	ok	ok	335.5280	37.151	0.035912	21.70	65.428	12.450	13042637.549408	7	346.6863	-3.22730e-04	2.80690e-02
2023/04/06	17:19:26	ok	ok	334.9500	37.159	0.035912	21.71	65.399	12.454	10602734.684778	7	270.8127	1.68570e-03	2.08792e-02
2023/04/06	17:24:26	ok	ok	335.5120	37.163	0.035912	21.72	65.380	12.460	13405533.269455	5	335.0167	7.73769e-05	4.81929e-04
2023/04/06	17:29:26	ok	ok	335.7660	37.168	0.035912	21.71	65.399	12.454	11196792.073962	4	334.9076	8.19536e-05	6.66510e-04
2023/04/06	17:34:26	ok	ok	335.7560	37.169	0.035912	21.72	65.348	12.454	12243539.387918	4	416.7399	-1.86055e-03	2.14546e-02
2023/04/06	17:39:26	ok	ok	335.5360	37.168	0.035912	21.72	65.316	12.448	12157171.992654	2	335.5140	5.52306e-05	1.19799e-16
2023/04/06	17:44:26	ok	ok	335.5300	37.172	0.035912	21.70	65.364	12.438	11911398.890874	5	335.3801	6.51454e-05	2.56331e-04
2023/04/06	17:49:27	ok	ok	335.2200	37.177	0.035912	21.70	65.332	12.432	12980831.512828	2	388.5983	-7.77998e-04	3.10303e-16
2023/04/06	17:54:26	ok	ok	335.4420	37.180	0.035912	21.67	65.316	12.408	13806548.473093	3	335.3877	7.39413e-05	9.29503e-06
2023/04/06	17:59:26	ok	ok	335.7300	37.180	0.035912	21.70	65.321	12.430	14488820.750121	4	334.9627	9.53516e-05	6.17348e-04
2023/04/06	18:04:26	ok	ok	335.4840	37.179	0.035912	21.65	65.270	12.389	13603271.709672	6	330.9361	2.72364e-04	1.00056e-02
2023/04/06	18:09:26	ok	ok	335.5100	37.182	0.035912	21.67	65.272	12.399	14144066.699453	5	330.9085	2.59019e-04	1.03996e-02
2023/04/06	18:14:26	ok	ok	335.2560	37.182	0.035912	21.61	65.261	12.357	15037764.151509	3	388.0076	-7.77924e-04	2.23328e-03
2023/04/06	18:19:26	ok	ok	335.0860	37.182	0.035912	21.61	65.229	12.351	10505068.044408	6	348.4782	-4.97556e-04	2.77404e-02
2023/04/06	18:24:26	ok	ok	335.5580	37.182	0.035912	21.55	65.272	12.317	13168246.624884	7	335.5396	6.33844e-05	2.60043e-04
2023/04/06	18:29:26	ok	ok	335.0860	37.183	0.035912	21.55	65.240	12.311	13043150.693592	5	412.5599	-1.72587e-03	2.13278e-02
2023/04/06	18:34:26	ok	ok	335.7320	37.182	0.035912	21.50	65.281	12.279	15045325.395803	5	335.5477	6.44952e-05	1.90600e-04
2023/04/06	18:39:26	ok	ok	335.7620	37.182	0.035912	21.45	65.295	12.252	13959805.516473	6	335.1287	8.24879e-05	9.77267e-04
2023/04/06	18:44:26	ok	ok	335.3780	37.183	0.035912	21.41	65.298	12.222	12981689.409781	4	385.0182	-6.53937e-04	3.14722e-03
2023/04/06	18:49:26	ok	ok	335.5960	37.182	0.035912	21.40	65.231	12.200	16088272.266365	8	267.8271	1.92713e-03	2.76657e-02
2023/04/06	18:54:26	ok	ok	335.1960	37.184	0.035912	21.36	65.254	12.174	13789171.768081	7	264.6562	2.02501e-03	2.82938e-02
2023/04/06	18:59:26	ok	ok	335.5440	37.183	0.035912	21.33	65.121	12.129	15329165.161332	2	335.5503	6.50483e-05	1.69404e-16
2023/04/06	19:04:26	ok	ok	335.7680	37.184	0.035912	21.30	65.161	12.117	14857907.589620	5	335.5298	6.50072e-05	2.59671e-04
2023/04/06	19:09:26	ok	ok	335.3420	37.183	0.035912	21.21	65.142	12.054	16053433.221259	8	274.0679	1.36311e-03	2.46881e-02
2023/04/06	19:14:26	ok	ok	335.4780	37.182	0.035912	21.20	65.084	12.034	15547231.655174	6	335.3597	7.10138e-05	4.50405e-04
2023/04/06	19:19:26	ok	ok	335.7660	37.181	0.035912	21.09	65.203	11.978	15044168.898247	4	335.5328	6.47833e-05	2.76076e-04
2023/04/06	19:24:26	ok	ok	335.4240	37.176	0.035912	20.99	65.226	11.912	13179824.600461	6	335.4693	6.72901e-05	2.75809e-04
2023/04/06	19:29:26	ok	ok	335.4700	37.174	0.035912	20.89	65.293	11.856	13774950.644931	4	335.3684	7.96643e-05	1.01126e-04
2023/04/06	19:34:26	ok	ok	335.5560	37.173	0.035912	20.84	65.156	11.802	16709869.883157	4	335.4564	6.52710e-05	6.20721e-05
2023/04/06	19:39:26	ok	ok	335.2600	37.172	0.035912	20.90	65.115	11.833	16999073.384062	5	335.5029	6.55507e-05	2.78649e-04
2023/04/06	19:44:26	ok	ok	335.3660	37.173	0.035912	20.83	65.089	11.780	15735015.759579	5	335.5438	6.54495e-05	1.58369e-04
2023/04/06	19:49:26	ok	ok	335.3880	37.173	0.035912	20.80	65.064	11.756	16766368.513668	6	353.6655	-7.09549e-04	3.82569e-02
2023/04/06	19:54:26	ok	ok	335.2480	37.173	0.035912	20.76	65.023	11.719	16779287.519228	4	335.3447	7.98892e-05	8.57811e-05
2023/04/06	19:59:26	ok	ok	335.5720	37.172	0.035912	20.72	65.002	11.686	15683005.090930	5	335.5447	5.97508e-05	7.60050e-05
2023/04/06	20:04:26	ok	ok	335.2420	37.172	0.035912	20.68	64.955	11.651	14426786.188501	5	335.2264	7.84739e-05	6.59686e-04
2023/04/06	20:09:26	ok	ok	335.6220	37.172	0.035912	20.60	64.961	11.603	15746076.101117	6	318.1540	8.91752e-04	4.05738e-02
2023/04/06	20:14:26	ok	ok	335.0720	37.171	0.035912	20.59	65.023	11.605	13681740.506007	6	335.2238	7.83663e-05	6.35290e-04
2023/04/06	20:19:26	ok	ok	335.3940	37.169	0.035912	20.53	64.991	11.560	15640145.731238	7	335.5299	6.43238e-05	3.19047e-04
2023/04/06	20:24:26	ok	ok	335.2740	37.166	0.035912	20.50	64.961	11.535	12989322.106405	6	335.1067	8.34679e-05	8.00715e-04
2023/04/06	20:29:26	ok	ok	335.1600	37.164	0.035912	20.36	65.032	11.453	14599962.348790	6	335.4553	6.51477e-05	2.35487e-04
2023/04/06	20:34:26	ok	ok	335.1380	37.160	0.035912	20.25	65.138	11.396	14112719.668308	5	395.5374	-1.06343e-03	7.13155e-03
2023/04/06	20:39:26	--	--	335.1760	37.161	0.035912	20.18	65.097	11.343	14536369.401042	5	334.2503	1.15092e-04	2.82960e-03
2023/04/06	20:39:33	ok	ok	335.2600	37.159	0.035912	20.15	65.167	11.336	17868941.663165	6	335.4350	6.52434e-05	2.35698e-04
2023/04/06	20:44:33	ok	ok	335.4440	37.159	0.035912	20.19	64.993	11.334	14442697.324373	2	335.4007	6.53787e-05	1.69479e-16
2023/04/06	20:49:33	ok	ok	335.3880	37.161	0.035912	20.18	64.979	11.323	14884113.283650	2	335.3760	6.82482e-05	3.38983e-16
2023/04/06	20:54:33	ok	ok	335.6920	37.161	0.035912	20.16	64.955	11.308	15227635.415786	5	335.1132	7.96171e-05	5.29689e-04
2023/04/06	20:59:33	ok	ok	335.2800	37.162	0.035912	20.14	64.941	11.288	17054010.189893	5	335.4429	6.48421e-05	2.75126e-04
2023/04/06	21:04:33	--	--	335.2380	37.156	0.035912	20.08	64.974	11.257	13280485.096601	5	331.3635	2.39747e-04	9.25053e-03
2023/04/06	21:04:40	ok	ok	334.9880	37.158	0.035912	20.08	64.923	11.248	18491179.171732	5	335.2236	7.40557e-05	4.75117e-04
2023/04/06	21:09:39	ok	ok	335.3840	37.156	0.035912	20.01	64.855	11.189	14012760.971505	7	283.8954	1.06387e-03	2.53931e-02
2023/04/06	21:14:39	ok	ok	335.0160	37.157	0.035912	20.01	64.920	11.200	14528745.705565	5	321.3929	6.78231e-04	3.26299e-02
2023/04/06	21:19:39	--	--	335.2080	37.154	0.035912	19.92	64.909	11.142	15477140.977358	3	335.3703	7.01428e-05	1.78891e-05
2023/04/06	21:19:46	ok	ok	335.5000	37.154	0.035912	19.92	64.897	11.140	16350014.742102	6	335.2365	7.48825e-05	3.15724e-04
2023/04/06	21:24:46	ok	ok	335.6580	37.155	0.035912	19.87	64.900	11.104	17327685.860635	7	248.8282	2.96232e-03	5.73875e-02
2023/04/06	21:29:46	ok	ok	335.2520	37.152	0.035912	19.75	64.974	11.043	16877984.044456	2	335.3190	7.20766e-05	1.19869e-16
2023/04/06	21:34:46	ok	ok	334.9980	37.150	0.035912	19.67	64.973	10.989	14373702.007715	4	335.3094	6.54652e-05	2.45679e-04
2023/04/06	21:39:46	ok	ok	335.2840	37.146	0.035912	19.60	64.941	10.937	14251271.276399	4	335.1049	7.11836e-05	3.21618e-04
2023/04/06	21:44:46	ok	ok	334.9680	37.143	0.035912	19.53	65.046	10.910	13306176.056963	4	349.9358	-4.80909e-04	2.50711e-02
2023/04/06	21:49:46	ok	ok	335.4100	37.143	0.035912	19.52	64.938	10.884	14960072.759158	5	347.5271	-4.31365e-04	2.64278e-02
2023/04/06	21:54:46	--	--	335.1720	37.143	0.035912	19.53	64.906	10.887	15266959.289039	7	329.1723	2.69253e-04	1.96954e-02
2023/04/06	21:54:53	ok	ok	335.3100	37.146	0.035912	19.56	64.858	10.896	15583656.877163	4	335.4678	6.27046e-05	1.24310e-04
2023/04/06	21:59:52	ok	ok	335.4960	37.143	0.035912	19.57	64.808	10.898	13395628.730245	4	327.6821	3.68837e-04	1.39661e-02
2023/04/06	22:04:52	--	--	335.6700	37.143	0.035912	19.53	64.759	10.862	13267932.179861	7	224.7678	2.72492e-03	3.06047e-02
2023/04/06	22:04:59	ok	ok	335.1020	37.144	0.035912	19.49	64.817	10.845	17349925.636503	4	335.3885	6.57496e-05	1.10940e-04
2023/04/06	22:09:59	ok	ok	335.0920	37.143	0.035912	19.50	64.776	10.846	15565028.276516	6	335.3268	6.55406e-05	3.37869e-04
2023/04/06	22:14:59	ok	ok	335.3960	37.142	0.035912	19.49	64.753	10.834	14754917.809531	7	335.1415	7.28168e-05	3.81586e-04
2023/04/06	22:19:59	ok	ok	335.1080	37.144	0.035912	19.43	64.755	10.799	15433533.071439	5	335.1602	7.09282e-05	3.23362e-04
2023/04/06	22:24:59	ok	ok	335.4480	37.142	0.035912	19.40	64.768	10.782	12890779.207870	4	319.4515	7.11311e-04	2.96893e-02
2023/04/06	22:29:59	ok	ok	335.4120	37.140	0.035912	19.36	64.744	10.753	13779040.239662	4	335.2829	6.64526e-05	2.38666e-04
2023/04/06	22:34:59	--	--	335.4740	37.136	0.035912	19.22	64.891	10.686	15730423.014211	4	335.3146	6.32440e-05	1.58259e-04
2023/04/06	22:35:06	--	--	335.1240	37.139	0.035912	19.20	64.887	10.676	18902005.828713	7	335.0955	7.47849e-05	5.90000e-04
2023/04/06	22:35:13	--	--	334.8720	37.138	0.035912	19.20	64.887	10.676	16398481.283714	7	335.0273	7.77902e-05	7.37713e-04
2023/04/06	22:35:20	--	--	335.4760	37.136	0.035912	19.19	64.863	10.663	12537301.177933	6	257.1627	2.40705e-03	5.15920e-02
2023/04/06	22:35:27	--	--	334.9220	37.134	0.035912	19.19	64.906	10.670	16922901.508909	3	335.4254	5.84190e-05	1.58544e-05
2023/04/06	22:35:34	ok	ok	335.3240	37.131	0.035912	19.13	64.929	10.639	19677689.710773	6	335.4747	5.90362e-05	5.69201e-04
2023/04/06	22:40:33	--	--	335.2260	37.134	0.035912	19.16	64.858	10.646	15087092.464498	5	315.8948	8.62572e-04	3.21240e-02
2023/04/06	22:40:40	ok	ok	335.0280	37.137	0.035912	19.14	64.791	10.625	16106932.456911	5	335.2525	6.78074e-05	3.82518e-04
2023/04/06	22:45:39	--	--	334.9280	37.132	0.035912	19.05	64.863	10.575	13793029.437019	7	415.8827	-1.48051e-03	2.27195e-02
2023/04/06	22:45:46	--	--	334.8860	37.135	0.035912	19.06	64.886	10.588	16013384.738034	5	335.3983	6.00001e-05	5.21671e-04
2023/04/06	22:45:53	ok	ok	334.9520	37.135	0.035912	19.07	64.846	10.590	13958909.690143	5	335.4305	5.99189e-05	4.61792e-04
2023/04/06	22:50:52	ok	ok	334.9060	37.131	0.035912	19.03	64.849	10.564	14315554.657997	4	335.1254	6.79154e-05	3.03347e-04
2023/04/06	22:55:52	--	--	335.1380	37.133	0.035912	19.09	64.741	10.581	15971533.911937	5	334.8158	8.19479e-05	9.85167e-04
2023/04/06	22:55:59	ok	ok	334.9560	37.136	0.035912	19.09	64.741	10.581	17996962.132247	3	335.2808	6.27012e-05	4.80644e-07
2023/04/06	23:00:59	ok	ok	334.8640	37.131	0.035912	19.05	64.746	10.556	15116455.275798	6	336.0482	3.90045e-05	2.05573e-03
2023/04/06	23:05:59	ok	ok	335.5640	37.131	0.035912	19.01	64.739	10.530	11566826.230879	5	335.0601	7.23655e-05	4.16087e-04
2023/04/06	23:10:59	--	--	334.9120	37.130	0.035912	18.96	64.700	10.497	14049038.632224	6	317.6513	8.99329e-04	4.13163e-02
2023/04/06	23:11:06	ok	ok	334.8100	37.131	0.035912	18.98	64.681	10.502	8597535.448316	8	335.1255	6.66213e-05	3.77645e-04
2023/04/06	23:16:05	ok	ok	335.0180	37.130	0.035912	18.96	64.659	10.490	14571657.559476	6	274.8716	1.43700e-03	2.68030e-02
2023/04/06	23:21:05	ok	ok	334.8840	37.129	0.035912	18.95	64.666	10.481	12671184.726284	4	330.6912	3.31053e-04	9.21063e-03
2023/04/06	23:26:05	ok	ok	335.0920	37.128	0.035912	18.91	64.662	10.456	11790509.917064	5	334.8080	7.87708e-05	5.36064e-04
2023/04/06	23:31:05	ok	ok	335.0040	37.126	0.035912	18.82	64.785	10.423	11383196.679165	5	334.9460	7.36670e-05	3.83264e-04
2023/04/06	23:36:05	ok	ok	335.2420	37.122	0.035912	18.71	64.767	10.352	13152633.636326	2	335.1741	6.86490e-05	1.19921e-16
2023/04/06	23:41:06	--	--	334.8560	37.123	0.035912	18.65	64.778	10.319	13155014.731169	5	280.6566	1.16351e-03	1.50293e-02
2023/04/06	23:41:12	ok	ok	335.1160	37.123	0.035912	18.68	64.762	10.333	16030332.123854	4	335.1265	7.04522e-05	2.20298e-04
2023/04/06	23:46:12	ok	ok	335.2500	37.120	0.035912	18.59	64.800	10.285	12532573.738789	4	335.0215	7.05019e-05	2.88717e-04
2023/04/06	23:51:12	ok	ok	334.8800	37.120	0.035912	18.61	64.782	10.294	14188726.647481	3	335.0096	7.79476e-05	9.48109e-06
2023/04/06	23:56:12	ok	ok	335.4100	37.119	0.035912	18.59	64.652	10.262	11826754.342280	5	335.0436	7.19666e-05	3.70734e-04
2023/04/07	00:01:12	--	--	335.0620	37.118	0.035912	18.59	64.675	10.265	12801760.417190	6	262.3634	2.10361e-03	3.40589e-02
2023/04/07	00:01:19	ok	ok	334.9480	37.119	0.035912	18.58	64.649	10.253	13473757.514171	4	335.0226	7.73003e-05	2.16465e-04
2023/04/07	00:06:19	ok	ok	335.4420	37.120	0.035912	18.54	64.643	10.226	12376428.179231	6	334.8649	7.41337e-05	5.60844e-04
2023/04/07	00:11:19	ok	ok	335.4260	37.119	0.035912	18.54	64.654	10.228	12750793.303858	4	335.1683	6.43636e-05	2.57029e-04
2023/04/07	00:16:19	ok	ok	335.3320	37.118	0.035912	18.52	64.611	10.213	14169810.687122	4	335.1128	6.57836e-05	2.62475e-04
2023/04/07	00:21:19	ok	ok	334.9440	37.116	0.035912	18.52	64.567	10.206	14269103.487328	6	322.2862	6.22801e-04	2.90323e-02
2023/04/07	00:26:19	ok	ok	334.9420	37.114	0.035912	18.35	64.648	10.118	11242573.671320	6	318.1076	8.17010e-04	3.40835e-02
2023/04/07	00:31:19	--	--	335.6420	37.115	0.035912	18.27	64.707	10.076	10183050.200198	4	334.8989	8.28626e-05	7.82646e-05
2023/04/07	00:31:26	ok	ok	335.0060	37.114	0.035912	18.27	64.698	10.075	13822350.440210	3	335.1554	6.75935e-05	1.32484e-04
2023/04/07	00:36:26	ok	ok	335.1240	37.111	0.035912	18.18	64.714	10.026	13174851.546134	8	347.4837	-4.19128e-04	3.98902e-02
2023/04/07	00:41:25	ok	ok	334.7620	37.111	0.035912	18.14	64.750	10.008	12757212.606362	5	334.8375	7.32506e-05	3.71896e-04
2023/04/07	00:46:25	--	--	334.9360	37.108	0.035912	18.13	64.685	9.988	12441959.753766	2	334.8795	7.19703e-05	1.69743e-16
2023/04/07	00:46:32	ok	ok	335.3240	37.110	0.035912	18.08	64.689	9.964	12216927.044352	3	335.0991	6.87262e-05	1.25255e-05
2023/04/07	00:51:32	--	--	335.4780	37.107	0.035912	18.10	64.648	9.967	11710781.827068	5	334.7153	7.82902e-05	5.87768e-04
2023/04/07	00:51:39	ok	ok	335.5840	37.109	0.035912	18.07	64.643	9.949	14102052.824213	5	335.2271	5.76806e-05	2.27826e-04
2023/04/07	00:56:39	--	--	335.0820	37.107	0.035912	18.07	64.570	9.937	13202510.756857	3	334.9111	7.68677e-05	3.93406e-05
2023/04/07	00:56:46	ok	ok	335.3020	37.108	0.035912	18.08	64.636	9.955	13162440.011851	4	329.7380	2.76734e-04	9.41675e-03
2023/04/07	01:01:45	ok	ok	335.0200	37.108	0.035912	18.10	64.543	9.951	11571360.507825	5	334.7110	8.03275e-05	4.47873e-04
2023/04/07	01:06:45	--	--	335.0760	37.109	0.035912	18.07	64.558	9.936	11426643.323512	2	334.9867	7.48269e-05	1.69689e-16
2023/04/07	01:06:52	ok	ok	335.4420	37.108	0.035912	18.08	64.520	9.938	15265338.823242	7	334.9231	7.18354e-05	4.37376e-04
2023/04/07	01:11:52	--	--	335.0860	37.106	0.035912	18.03	64.521	9.905	11852058.735321	5	266.2589	2.20360e-03	1.69974e-02
2023/04/07	01:11:59	ok	ok	334.8040	37.107	0.035912	18.06	64.526	9.923	14650187.712933	5	333.8980	1.40643e-04	1.80934e-03
2023/04/07	01:16:59	ok	ok	334.8360	37.106	0.035912	18.03	64.543	9.908	12628862.756275	7	354.7021	-5.40293e-04	3.99261e-02
2023/04/07	01:21:59	--	--	334.8160	37.106	0.035912	18.01	64.466	9.888	12692768.828588	3	334.8918	7.19640e-05	3.37415e-04
2023/04/07	01:22:06	--	--	335.3820	37.106	0.035912	18.01	64.433	9.883	14944282.061534	2	335.3955	5.41071e-05	4.32095e-16
2023/04/07	01:22:13	--	--	334.5980	37.105	0.035912	18.03	64.425	9.890	14505207.924250	2	335.2108	6.03911e-05	1.69575e-16
2023/04/07	01:22:19	ok	ok	334.8440	37.104	0.035912	17.99	64.451	9.869	14024692.648143	5	259.8001	2.14751e-03	2.52980e-02
2023/04/07	01:27:19	--	--	334.5340	37.103	0.035912	17.92	64.556	9.844	13520258.080171	3	326.9376	4.83331e-04	1.47707e-02
2023/04/07	01:27:26	--	--	334.7080	37.104	0.035912	17.93	64.517	9.846	15945451.755096	6	252.3471	1.27861e-03	4.59982e-02
2023/04/07	01:27:32	--	--	334.9840	37.104	0.035912	17.94	64.475	9.849	12512699.727909	5	321.4649	5.30575e-04	3.71586e-02
2023/04/07	01:27:39	ok	ok	334.7080	37.103	0.035912	17.93	64.494	9.843	14612433.718638	4	335.0218	6.58241e-05	4.11694e-04
2023/04/07	01:32:39	ok	ok	334.8140	37.101	0.035912	17.83	64.553	9.792	12296985.248155	7	262.2817	2.55886e-03	3.09674e-02
2023/04/07	01:37:39	--	--	334.8280	37.114	0.035912	18.27	63.597	9.903	11276833.536418	2	334.9945	8.20640e-05	3.79426e-16
2023/04/07	01:37:46	ok	ok	334.8880	37.115	0.035912	18.25	63.595	9.895	15899511.234610	5	262.3487	2.02634e-03	2.08716e-02
2023/04/07	01:42:45	--	--	335.3260	37.133	0.035912	18.67	63.180	10.073	14429455.360864	8	310.5779	1.17979e-03	3.87163e-02
2023/04/07	01:42:52	--	--	335.0760	37.126	0.035912	18.67	63.171	10.071	15372684.183998	3	315.0409	-2.90302e-04	2.77247e-02
2023/04/07	01:42:59	ok	ok	335.3420	37.121	0.035912	18.62	63.185	10.048	15728591.014429	6	335.3322	6.53605e-05	2.43528e-04
2023/04/07	01:47:59	ok	ok	335.9560	37.144	0.035912	18.95	62.950	10.203	13403089.706562	4	334.9663	9.68827e-05	5.92661e-04
2023/04/07	01:52:59	ok	ok	335.7240	37.174	0.035912	19.19	62.945	10.348	12699533.614254	5	335.4514	6.96722e-05	2.72176e-04
2023/04/07	01:57:59	ok	ok	335.3940	37.179	0.035912	19.32	62.794	10.403	18493808.275986	3	335.4535	8.60553e-05	9.81924e-06
2023/04/07	02:02:59	ok	ok	335.7740	37.197	0.035912	19.46	62.837	10.497	14605464.650461	7	335.6271	6.94127e-05	2.31063e-04
2023/04/07	02:07:59	--	--	335.8020	37.216	0.035912	19.60	62.878	10.590	17238939.051630	6	387.9313	-6.72810e-04	1.26350e-02
2023/04/07	02:08:06	--	ok	336.5700	37.210	0.035912	19.58	62.867	10.580	17877370.856561	2	335.7819	7.59171e-05	1.69287e-16
2023/04/07	02:08:13	ok	ok	332.1640	36.560	0.03577	19.52	62.844	10.533	7980312.945084	5	332.4149	7.64042e-05	4.69977e-04
2023/04/07	02:13:12	ok	ok	332.9900	36.641	0.03577	19.64	62.918	10.623	7937866.425762	5	332.9713	6.36264e-05	2.50164e-04
2023/04/07	02:18:12	ok	ok	333.2180	36.679	0.03577	19.73	62.940	10.680	9409527.672746	2	333.1521	6.42261e-05	2.41297e-16
2023/04/07	02:23:12	ok	ok	333.0020	36.693	0.03577	19.80	63.005	10.735	6135917.787781	3	333.1420	6.50908e-05	2.18308e-04
2023/04/07	02:28:12	--	ok	331.4400	36.695	0.03577	19.73	63.133	10.713	5025591.039294	5	275.9606	1.28540e-03	1.86257e-02
2023/04/07	02:28:20	--	--	335.7680	37.355	0.035911	19.74	63.157	10.725	16566750.777076	4	336.3735	6.20196e-05	2.72810e-04
2023/04/07	02:28:27	--	--	336.3140	37.336	0.035911	19.73	63.101	10.707	17445026.710440	4	329.1181	4.81585e-04	1.47518e-02
2023/04/07	02:28:34	--	ok	336.1200	37.284	0.035911	19.65	63.079	10.659	18411129.368042	5	336.1373	6.44835e-05	3.69440e-04
2023/04/07	02:28:41	ok	ok	332.0340	36.769	0.035795	19.58	63.229	10.640	5189993.604368	9	333.0607	7.16070e-05	7.80002e-04
2023/04/07	02:33:40	ok	ok	333.0540	36.823	0.035795	19.73	63.175	10.720	12764402.593933	5	348.0620	-3.65256e-04	2.56014e-02
2023/04/07	02:38:40	ok	ok	333.2080	36.826	0.035795	19.71	63.206	10.717	6477339.045777	3	333.7314	6.19666e-05	3.14015e-04
2023/04/07	02:43:40	ok	ok	334.1280	36.831	0.035795	19.84	63.098	10.777	9234626.931734	4	333.7297	6.66029e-05	3.10790e-04
2023/04/07	02:48:40	ok	ok	333.2520	36.835	0.035795	19.97	63.160	10.871	6534378.326649	7	264.0807	1.63077e-03	3.49903e-02
2023/04/07	02:53:40	ok	ok	333.4980	36.838	0.035795	20.03	63.157	10.906	11545870.431361	3	333.8733	6.51586e-05	2.89707e-04
2023/04/07	02:58:40	--	--	333.7940	36.843	0.035795	20.05	63.160	10.924	8978966.170400	5	388.6872	-8.43982e-04	1.12704e-02
2023/04/07	02:58:47	ok	ok	333.4620	36.839	0.035795	20.00	63.197	10.894	9693229.735976	6	333.9697	6.24948e-05	2.52214e-04
2023/04/07	03:03:47	ok	ok	335.3940	36.845	0.035795	20.11	63.169	10.961	9464386.066211	3	332.9772	1.19357e-04	1.71963e-03
2023/04/07	03:08:47	ok	ok	334.2440	36.847	0.035795	20.14	63.217	10.988	10812394.823829	5	333.7415	7.54194e-05	5.99348e-04
2023/04/07	03:13:47	ok	ok	334.2100	36.852	0.035795	20.19	63.226	11.026	9546713.355647	8	266.7200	1.58681e-03	3.19288e-02
2023/04/07	03:18:47	ok	ok	333.6940	36.858	0.035795	20.19	63.386	11.054	9621654.988032	6	333.7263	7.67217e-05	8.66202e-04
2023/04/07	03:23:47	ok	ok	333.4420	36.852	0.035795	20.09	63.528	11.015	10404562.699831	5	334.3331	5.07830e-05	6.50812e-04
2023/04/07	03:28:47	ok	ok	333.5340	36.851	0.035795	20.07	63.526	10.997	10503655.788265	5	349.5895	-5.64799e-04	2.75285e-02
2023/04/07	03:33:47	ok	ok	334.0140	36.854	0.035795	20.03	63.583	10.980	11992052.023266	2	334.0363	6.34172e-05	1.20329e-16
2023/04/07	03:38:47	ok	ok	333.8780	36.854	0.035795	20.09	63.540	11.017	11209866.469576	6	277.2307	1.19610e-03	1.83392e-02
2023/04/07	03:43:47	ok	ok	333.8040	36.861	0.035795	20.19	63.416	11.059	12425545.604501	5	252.8036	3.11440e-03	2.90775e-02
2023/04/07	03:48:47	ok	ok	334.1260	36.866	0.035795	20.24	63.499	11.101	11263315.781577	2	334.0673	6.54632e-05	1.20318e-16
2023/04/07	03:53:47	ok	ok	333.8800	36.873	0.035795	20.29	63.517	11.141	10999647.978838	4	334.2478	6.40012e-05	3.40841e-04
2023/04/07	03:58:47	ok	ok	333.7260	36.876	0.035795	20.25	63.542	11.117	8723639.242882	4	324.5189	4.51054e-04	1.80076e-02
2023/04/07	04:03:47	--	--	333.7860	36.889	0.035795	20.33	63.537	11.172	10790124.405815	6	334.0436	7.43268e-05	6.74802e-04
2023/04/07	04:03:54	ok	ok	334.0940	36.900	0.035795	20.40	63.494	11.210	13030956.512000	5	334.4029	6.55458e-05	3.16026e-04
2023/04/07	04:08:53	ok	ok	334.3120	36.896	0.035795	20.35	63.592	11.190	13933303.620423	6	334.3394	6.49534e-05	2.62207e-04
2023/04/07	04:13:53	ok	ok	333.8160	36.899	0.035795	20.40	63.601	11.229	15313673.609295	6	334.2502	6.72731e-05	2.55490e-04
2023/04/07	04:18:53	ok	ok	334.7520	36.895	0.035795	20.31	63.668	11.176	10427467.308424	6	280.8663	1.15375e-03	1.54417e-02
2023/04/07	04:23:53	ok	ok	334.0680	36.903	0.035795	20.24	63.861	11.164	10612656.164538	5	334.3163	6.37306e-05	2.27493e-04
2023/04/07	04:28:53	ok	ok	334.5840	36.894	0.035795	20.22	63.931	11.168	10528387.538568	5	329.8836	2.50171e-04	9.91197e-03
2023/04/07	04:33:53	ok	ok	334.0540	36.906	0.035795	20.19	63.906	11.144	10163685.512760	9	259.1788	1.97726e-03	5.07325e-02
2023/04/07	04:38:53	--	--	334.2020	36.906	0.035795	20.28	63.760	11.175	11877729.061113	4	334.4473	6.21306e-05	2.76142e-04
2023/04/07	04:39:00	--	--	333.8980	36.910	0.035795	20.24	63.764	11.147	13893811.118511	4	256.0002	2.71662e-03	2.74831e-02
2023/04/07	04:39:06	ok	ok	333.8780	36.890	0.035795	20.24	63.752	11.145	13651021.783509	4	383.1047	-6.26670e-04	3.49738e-03
2023/04/07	04:44:06	ok	ok	334.2360	36.922	0.035795	20.31	63.732	11.187	13930287.276882	5	261.8236	2.09068e-03	3.91765e-02
2023/04/07	04:49:06	ok	ok	334.6660	36.928	0.035795	20.32	63.798	11.209	11280030.865754	6	402.3656	-1.15517e-03	2.63224e-02
2023/04/07	04:54:06	ok	ok	334.1420	36.934	0.035795	20.40	63.783	11.261	10885468.543033	7	328.0525	2.91812e-04	1.66083e-02
2023/04/07	04:59:06	ok	ok	334.9160	36.933	0.035795	20.38	63.746	11.237	9911786.058661	5	334.4242	6.66673e-05	2.56225e-04
2023/04/07	05:04:06	ok	ok	335.0740	36.933	0.035795	20.43	63.787	11.281	11210360.021060	4	319.5395	6.70996e-04	2.83066e-02
2023/04/07	05:09:06	ok	ok	333.9780	36.958	0.035795	20.46	63.783	11.297	12189545.187423	6	319.1971	7.65726e-04	4.41597e-02
2023/04/07	05:14:06	ok	ok	334.0440	36.940	0.035795	20.40	63.793	11.263	11754361.507710	7	334.2421	7.60473e-05	5.30224e-04
2023/04/07	05:19:06	ok	ok	334.6400	36.954	0.035795	20.33	64.077	11.267	12457108.635577	4	414.3067	-1.74152e-03	1.98196e-02
2023/04/07	05:24:06	ok	ok	334.3020	36.948	0.035795	20.22	64.091	11.196	13504211.319059	6	319.7587	7.11853e-04	3.58587e-02
2023/04/07	05:29:06	ok	ok	335.9000	36.946	0.035795	20.16	64.178	11.173	7498690.646549	6	334.1489	7.78643e-05	7.66064e-04
2023/04/07	05:34:06	--	--	334.3060	36.936	0.035795	20.11	64.149	11.131	12091504.525672	5	334.5302	6.03187e-05	2.88435e-04
2023/04/07	05:34:13	ok	ok	334.1600	36.940	0.035795	20.09	64.178	11.127	13127438.498665	5	329.3197	2.86524e-04	9.88260e-03
2023/04/07	05:39:12	ok	ok	334.1020	36.938	0.035795	20.07	64.218	11.117	12688998.781869	4	334.4496	6.30915e-05	3.09185e-04
2023/04/07	05:44:12	ok	ok	333.5380	36.943	0.035795	20.15	64.071	11.145	12217635.067281	7	325.6171	4.73027e-04	2.28247e-02
2023/04/07	05:49:12	--	--	334.1740	36.962	0.035795	20.19	64.067	11.172	13732897.109480	7	272.4339	1.59100e-03	2.01304e-02
2023/04/07	05:49:19	ok	ok	334.3860	36.966	0.035795	20.22	64.018	11.183	15768669.676193	7	343.8878	-3.38990e-04	2.50485e-02
2023/04/07	05:54:18	ok	ok	334.6020	36.969	0.035795	20.26	63.970	11.201	11739512.330840	5	334.0847	8.53339e-05	9.87576e-04
2023/04/07	05:59:18	ok	ok	334.9480	36.963	0.035795	20.16	64.137	11.165	13518022.544107	7	332.0286	1.77110e-04	6.37127e-03
2023/04/07	06:04:18	ok	ok	334.8340	36.987	0.035795	20.24	64.062	11.200	13393789.375569	6	334.2155	8.09029e-05	8.10853e-04
2023/04/07	06:09:18	ok	ok	334.5000	36.996	0.035795	20.26	64.054	11.216	13163310.253459	6	334.5933	6.66635e-05	1.97641e-04
2023/04/07	06:14:18	ok	ok	334.3460	36.965	0.035795	20.24	64.021	11.192	12830401.556370	3	334.4449	7.77287e-05	2.37428e-05
2023/04/07	06:19:18	--	--	334.2600	36.991	0.035795	20.12	64.247	11.158	10453708.168418	4	334.5973	6.31547e-05	3.05504e-04
2023/04/07	06:19:25	ok	ok	334.0200	36.993	0.035795	20.12	64.204	11.151	15169989.479051	7	334.5028	6.94230e-05	3.43354e-04
2023/04/07	06:24:24	ok	ok	334.3980	36.977	0.035795	20.03	64.327	11.108	13048346.465526	5	346.4878	-4.19165e-04	2.61815e-02
2023/04/07	06:29:24	ok	ok	334.4140	36.987	0.035795	19.95	64.433	11.078	10812817.692273	6	334.6185	5.68932e-05	2.85833e-04
2023/04/07	06:34:24	ok	ok	334.5740	36.967	0.035795	19.94	64.398	11.063	10994096.012788	7	323.1248	5.84896e-04	3.62014e-02
2023/04/07	06:39:24	ok	ok	334.8040	36.953	0.035795	19.85	64.460	11.019	11132693.124865	7	323.0153	5.99446e-04	2.27655e-02
2023/04/07	06:44:24	ok	ok	333.6780	36.998	0.035795	19.94	64.378	11.060	11551603.227747	5	334.1962	7.86730e-05	6.87273e-04
2023/04/07	06:49:24	ok	ok	334.1400	37.000	0.035795	20.01	64.196	11.075	13252544.036137	6	334.5611	6.50039e-05	2.29970e-04
2023/04/07	06:54:24	ok	ok	334.5900	36.978	0.035795	20.00	64.227	11.072	10534187.823135	6	334.4613	6.85193e-05	2.68869e-04
2023/04/07	06:59:24	ok	ok	334.1220	36.997	0.035795	20.03	64.305	11.104	11722985.558219	5	320.9158	6.70155e-04	2.65594e-02
2023/04/07	07:04:24	ok	ok	334.4640	36.992	0.035795	20.05	64.236	11.110	13161293.470156	4	334.5091	6.99789e-05	3.08410e-04
2023/04/07	07:09:24	ok	ok	334.9920	37.001	0.035795	20.04	64.318	11.115	11352409.937957	7	335.1273	4.44612e-05	1.07530e-03
2023/04/07	07:14:24	ok	ok	335.3540	37.021	0.035795	20.05	64.343	11.128	11273484.566720	7	265.1827	2.00925e-03	3.36459e-02
2023/04/07	07:19:24	ok	ok	334.6960	37.019	0.035795	20.11	64.254	11.149	12651265.908635	6	318.5981	8.23474e-04	3.77130e-02
2023/04/07	07:24:24	ok	ok	334.5440	37.011	0.035795	20.08	64.302	11.140	13639863.803546	6	334.5653	6.75869e-05	2.54623e-04
2023/04/07	07:29:24	--	--	334.7440	37.011	0.035795	20.00	64.524	11.123	11309140.848743	6	334.5716	6.58486e-05	2.81282e-04
2023/04/07	07:29:31	--	--	334.2540	37.012	0.035795	19.97	64.498	11.101	11507232.924413	7	262.5175	2.09368e-03	3.19658e-02
2023/04/07	07:29:38	ok	ok	333.9640	36.994	0.035795	19.97	64.488	11.099	11388094.379958	6	334.7256	6.11062e-05	2.21719e-04
2023/04/07	07:34:37	ok	ok	334.4960	37.003	0.035795	19.92	64.565	11.083	8831032.946616	7	272.1652	1.60991e-03	2.16004e-02
2023/04/07	07:39:37	--	--	334.8820	37.019	0.035795	19.94	64.494	11.080	15307657.225026	5	329.2544	2.95126e-04	1.24686e-02
2023/04/07	07:39:44	ok	ok	334.3760	37.022	0.035795	19.95	64.517	11.092	11442535.683162	7	320.3775	5.85261e-04	3.82307e-02
2023/04/07	07:44:44	ok	ok	334.3440	37.028	0.035795	20.04	64.341	11.119	11003781.486242	6	334.6729	6.59614e-05	2.46719e-04
2023/04/07	07:49:44	--	--	334.8320	37.059	0.035795	20.08	64.453	11.166	12470120.071311	5	334.7155	6.28174e-05	2.65185e-04
2023/04/07	07:49:51	ok	ok	334.9960	37.032	0.035795	20.08	64.388	11.155	12116163.352027	8	271.7413	1.64502e-03	2.04275e-02
2023/04/07	07:54:51	ok	ok	335.1700	37.051	0.035795	20.09	64.424	11.170	10057751.672920	3	387.2466	-7.79040e-04	2.29388e-03
2023/04/07	07:59:51	ok	ok	335.5780	37.049	0.035795	20.16	64.338	11.201	12352224.003347	4	334.7639	6.43476e-05	3.08445e-04
2023/04/07	08:04:51	ok	ok	334.6240	37.066	0.035795	20.15	64.401	11.203	12927167.247176	6	334.5058	7.45111e-05	6.93238e-04
2023/04/07	08:09:51	--	--	334.3900	37.074	0.035795	20.21	64.492	11.255	14630126.331773	7	334.3965	8.30555e-05	8.67398e-04
2023/04/07	08:09:58	ok	ok	335.6920	37.078	0.035795	20.22	64.401	11.250	13901769.539164	7	267.3886	1.89306e-03	2.44857e-02
2023/04/07	08:14:58	ok	ok	334.7040	37.074	0.035795	20.25	64.446	11.276	11274890.159708	6	334.6997	7.12215e-05	5.01434e-04
2023/04/07	08:19:58	--	--	334.4400	37.077	0.035795	20.26	64.460	11.287	13905652.908202	6	319.0222	8.13795e-04	3.69290e-02
2023/04/07	08:20:05	ok	ok	334.4300	37.078	0.035795	20.31	64.508	11.323	8672544.220876	8	334.7339	6.66709e-05	4.40191e-04
2023/04/07	08:25:05	--	--	334.9660	37.079	0.035795	20.29	64.443	11.303	12692046.784018	6	330.0820	2.84475e-04	1.07035e-02
2023/04/07	08:25:12	ok	ok	334.5960	37.085	0.035795	20.33	64.430	11.329	13718460.942154	3	335.0613	5.91426e-05	2.90355e-04
2023/04/07	08:30:12	ok	ok	334.6860	37.094	0.035795	20.33	64.460	11.334	13415307.587873	7	392.8978	-8.53420e-04	1.95160e-02
2023/04/07	08:35:12	ok	ok	335.6440	37.102	0.035795	20.38	64.480	11.366	10419797.656797	7	334.5160	8.42969e-05	7.49448e-04
2023/04/07	08:40:12	ok	ok	334.9240	37.098	0.035795	20.39	64.547	11.387	14350465.732839	5	335.0092	6.38160e-05	1.69003e-04
2023/04/07	08:45:12	ok	ok	334.6180	37.101	0.035795	20.43	64.556	11.417	7402983.308420	8	334.5902	7.56252e-05	1.06579e-03
2023/04/07	08:50:12	ok	ok	334.7360	37.100	0.035795	20.45	64.462	11.409	13737890.871927	6	344.6172	-3.18958e-04	2.89237e-02
2023/04/07	08:55:12	ok	ok	334.9140	37.109	0.035795	20.55	64.535	11.488	13515040.856870	5	335.0766	6.61403e-05	1.83380e-04
2023/04/07	09:00:12	ok	ok	335.1020	37.111	0.035795	20.60	64.533	11.527	14640937.242863	6	335.1132	6.53640e-05	2.54739e-04
2023/04/07	09:05:12	ok	ok	334.9020	37.117	0.035795	20.65	64.584	11.565	14374925.460835	2	334.8823	8.22404e-05	3.79553e-16
2023/04/07	09:10:12	ok	ok	335.4040	37.122	0.035795	20.70	64.594	11.604	13474453.597381	4	335.0518	6.97367e-05	2.51212e-04
2023/04/07	09:15:12	ok	ok	335.4720	37.126	0.035795	20.79	64.602	11.663	13185622.870682	6	334.9423	7.69376e-05	5.27340e-04
2023/04/07	09:20:12	ok	ok	335.2680	37.135	0.035795	20.87	64.662	11.730	17031245.208900	5	335.1948	6.83530e-05	2.99869e-04
2023/04/07	09:25:12	ok	ok	335.0220	37.134	0.035795	20.91	64.572	11.743	14467094.246098	7	331.7183	1.91653e-04	9.11381e-03
2023/04/07	09:30:12	ok	ok	335.3940	37.140	0.035795	21.00	64.704	11.826	12448477.002299	7	409.5707	-1.61935e-03	1.98108e-02
2023/04/07	09:35:12	ok	ok	335.0320	37.143	0.035795	21.04	64.758	11.865	13476583.499023	9	279.0190	1.15311e-03	1.53709e-02
2023/04/07	09:40:12	ok	ok	335.3500	37.146	0.035795	21.13	64.689	11.913	13641425.970962	5	347.2305	-4.12588e-04	2.53492e-02
2023/04/07	09:45:12	--	--	335.6200	37.149	0.035795	21.27	64.672	12.006	19535735.034708	6	323.6748	6.16748e-04	2.74335e-02
2023/04/07	09:45:19	ok	ok	335.6460	37.148	0.035795	21.24	64.686	11.990	17206614.402195	5	335.4569	7.12716e-05	1.87611e-04
2023/04/07	09:50:19	ok	ok	335.2200	37.151	0.035795	21.24	64.773	12.006	15754910.272558	5	335.4094	6.83515e-05	2.50665e-04
2023/04/07	09:55:19	ok	ok	335.5300	37.157	0.035795	21.34	64.762	12.073	14683864.844910	2	335.5169	6.35374e-05	1.19798e-16
2023/04/07	10:00:19	ok	ok	335.3240	37.159	0.035795	21.42	64.799	12.138	17174584.628139	5	335.5637	6.57990e-05	1.81097e-04
2023/04/07	10:05:19	ok	ok	335.1060	37.162	0.035795	21.50	64.758	12.181	14114861.896711	7	335.3617	7.72171e-05	8.02756e-04
2023/04/07	10:10:19	ok	ok	335.7440	37.166	0.035795	21.60	64.735	12.248	20036186.238092	6	335.5501	7.15330e-05	4.11638e-04
2023/04/07	10:15:19	--	--	335.4300	37.171	0.035795	21.60	64.883	12.276	18303239.480057	6	269.6083	1.73589e-03	2.00152e-02
2023/04/07	10:15:26	ok	ok	335.4000	37.169	0.035795	21.62	64.910	12.300	20062767.300286	7	264.1416	2.12452e-03	3.41896e-02
2023/04/07	10:20:26	--	ok	336.1860	37.175	0.035795	21.74	64.814	12.364	18731908.956155	5	335.7831	6.25927e-05	2.80863e-04
2023/04/07	10:20:33	ok	ok	332.5240	36.624	0.035672	21.70	64.883	12.346	10177893.164622	6	332.9579	6.72768e-05	4.08167e-04
2023/04/07	10:25:33	ok	ok	332.4180	36.689	0.035672	21.75	64.840	12.378	8451148.864150	3	333.2890	6.50142e-05	7.14641e-05
2023/04/07	10:30:33	--	--	332.9620	36.745	0.035672	21.87	64.883	12.467	10739598.607430	5	333.3641	6.80722e-05	5.14610e-04
2023/04/07	10:30:40	ok	ok	333.8600	36.728	0.035672	21.87	64.872	12.465	9831369.300910	5	333.5603	6.06430e-05	2.62858e-04
2023/04/07	10:35:40	ok	ok	333.5440	36.757	0.035672	21.95	64.878	12.527	11603216.665422	4	333.4998	6.59198e-05	2.30462e-04
2023/04/07	10:40:40	ok	ok	333.8240	36.788	0.035672	22.02	64.913	12.584	10480412.502330	7	274.7997	1.39378e-03	2.66080e-02
2023/04/07	10:45:41	ok	ok	333.6600	36.805	0.035672	22.12	64.910	12.657	12199283.646896	6	322.1811	4.61834e-04	2.51357e-02
2023/04/07	10:50:40	ok	ok	333.2800	36.820	0.035672	22.18	64.942	12.704	9243324.914887	8	333.1913	8.93134e-05	9.23545e-04
2023/04/07	10:55:40	ok	ok	333.8380	36.848	0.035672	22.28	64.993	12.787	7555363.595364	4	333.9720	5.90019e-05	1.46751e-04
2023/04/07	11:00:40	ok	ok	333.3280	36.854	0.035672	22.35	64.974	12.836	10801748.720856	4	333.9139	6.37970e-05	2.01030e-04
2023/04/07	11:05:40	ok	ok	333.4300	36.854	0.035672	22.35	65.051	12.851	9371225.258417	6	256.1302	2.42066e-03	4.29491e-02
2023/04/07	11:10:40	ok	ok	333.3880	36.785	0.035672	21.67	66.502	12.633	9183359.798686	5	350.3529	-6.08785e-04	2.93435e-02
2023/04/07	11:15:40	ok	ok	333.0400	36.766	0.035672	21.44	66.726	12.510	8223434.451739	3	333.5734	5.98731e-05	5.27137e-06
2023/04/07	11:20:40	ok	ok	333.8420	36.762	0.035672	21.31	66.838	12.439	8436311.547877	5	333.4595	6.53438e-05	2.43739e-04
2023/04/07	11:25:41	--	--	333.2560	36.763	0.035672	21.24	66.824	12.386	10762346.575070	6	408.2635	-1.61598e-03	2.08174e-02
2023/04/07	11:25:48	ok	ok	332.9640	36.773	0.035672	21.26	66.827	12.397	13059824.846940	5	333.5645	6.32824e-05	2.15766e-04
2023/04/07	11:30:48	ok	ok	333.6000	36.748	0.035672	21.16	66.915	12.342	10463672.747654	5	314.8266	8.98026e-04	3.66872e-02
2023/04/07	11:35:48	ok	ok	333.3060	36.755	0.035672	21.14	66.879	12.326	8052492.490175	5	333.1634	7.64845e-05	5.52318e-04
2023/04/07	11:40:48	ok	ok	333.8660	36.765	0.035672	21.09	66.923	12.294	11346113.552290	6	255.0087	2.91623e-03	2.59741e-02
2023/04/07	11:45:48	ok	ok	333.4280	36.761	0.035672	21.10	66.893	12.298	10211644.408898	7	273.2880	1.46161e-03	2.30399e-02
2023/04/07	11:50:48	--	--	333.4140	36.763	0.035672	21.09	66.891	12.288	8675485.299929	4	317.7137	7.04894e-04	3.00870e-02
2023/04/07	11:50:55	ok	ok	332.5840	36.760	0.035672	21.07	66.897	12.276	11100514.365705	5	333.2966	7.32134e-05	6.14121e-04
2023/04/07	11:55:55	ok	ok	333.4500	36.776	0.035672	21.13	66.836	12.308	9771593.651781	4	333.5416	6.42633e-05	1.99106e-04
2023/04/07	12:00:55	ok	ok	334.0880	36.777	0.035672	21.16	66.787	12.318	9867322.514349	5	263.3083	2.31851e-03	1.43181e-02
2023/04/07	12:05:55	ok	ok	334.1300	36.800	0.035672	21.20	66.795	12.350	9739078.883600	6	256.5009	2.37308e-03	3.52551e-02
2023/04/07	12:10:55	ok	ok	335.5040	36.804	0.035672	21.24	66.751	12.373	8498300.747509	4	383.3504	-6.70391e-04	2.79614e-03
2023/04/07	12:15:55	ok	ok	334.3360	36.804	0.035672	21.27	66.712	12.385	10733472.114820	7	252.0223	2.61624e-03	4.85884e-02
2023/04/07	12:20:55	ok	ok	333.4540	36.816	0.035672	21.31	66.773	12.427	9477758.199974	6	263.1156	2.00975e-03	3.64700e-02
2023/04/07	12:25:55	ok	ok	333.4880	36.826	0.035672	21.38	66.682	12.462	9857850.054616	5	317.6653	7.77977e-04	3.13177e-02
2023/04/07	12:30:55	ok	ok	333.6980	36.838	0.035672	21.42	66.723	12.498	9247107.112946	7	333.6393	7.08229e-05	3.77374e-04
2023/04/07	12:35:56	ok	ok	334.2020	36.852	0.035672	21.51	66.653	12.547	7746701.220216	5	333.6598	6.90910e-05	3.66434e-04
2023/04/07	12:40:55	ok	ok	334.9200	36.853	0.035672	21.57	66.644	12.586	10230761.768344	4	333.8214	6.41439e-05	3.07475e-04
2023/04/07	12:45:55	--	--	334.0860	36.860	0.035672	21.62	66.558	12.613	8253479.792015	6	333.8271	6.52149e-05	2.62204e-04
2023/04/07	12:46:02	ok	ok	334.2260	36.861	0.035672	21.62	66.580	12.617	7839488.136528	5	333.9487	6.48078e-05	1.89193e-04
2023/04/07	12:51:02	ok	ok	334.0340	36.868	0.035672	21.71	66.554	12.674	8501844.321684	6	334.0430	6.13267e-05	2.80703e-04
2023/04/07	12:56:02	ok	ok	334.9040	36.879	0.035672	21.78	66.557	12.725	11440194.662942	5	315.3728	9.00036e-04	3.66184e-02
2023/04/07	13:01:02	ok	ok	334.3420	36.883	0.035672	21.87	66.563	12.789	8432034.440190	5	315.4211	8.97311e-04	3.65958e-02
2023/04/07	13:06:02	ok	ok	334.8580	36.889	0.035672	21.96	66.499	12.850	9193412.457809	4	334.2177	5.90826e-05	2.55962e-04
2023/04/07	13:11:02	ok	ok	334.3420	36.893	0.035672	21.99	66.471	12.866	7492567.859826	6	333.5739	8.77470e-05	8.58330e-04
2023/04/07	13:16:02	ok	ok	335.0780	36.896	0.035672	22.05	66.516	12.917	8369378.313186	2	333.6128	1.00564e-04	0.00000e+00
2023/04/07	13:21:02	ok	ok	334.5480	36.900	0.035672	22.13	66.444	12.966	8125842.949298	7	267.0053	1.82968e-03	1.95260e-02
2023/04/07	13:26:02	ok	ok	334.4300	36.906	0.035672	22.23	66.433	13.038	10152754.157030	7	270.8051	1.65953e-03	4.58546e-02
2023/04/07	13:31:02	ok	ok	334.4540	36.909	0.035672	22.31	66.426	13.091	12343576.031052	4	334.3471	6.47434e-05	2.58567e-04
2023/04/07	13:36:02	ok	ok	334.3460	36.905	0.035672	22.21	66.577	13.046	10249164.546289	6	260.0372	2.21583e-03	3.26281e-02
2023/04/07	13:41:02	ok	ok	333.3400	36.853	0.035672	21.04	68.388	12.530	12985209.784321	3	351.7119	-7.71296e-04	3.11110e-02
2023/04/07	13:46:02	ok	ok	333.5900	36.802	0.035672	20.46	68.836	12.193	8786443.943730	4	328.9185	2.44506e-04	8.33922e-03
2023/04/07	13:51:02	ok	ok	333.3700	36.772	0.035672	20.08	69.223	11.993	12110129.300699	2	333.4497	6.04033e-05	3.40941e-16
2023/04/07	13:56:02	ok	ok	333.3980	36.738	0.035672	19.75	69.419	11.798	9102137.112079	2	333.3463	5.66674e-05	1.20578e-16
2023/04/07	14:01:02	ok	ok	332.8940	36.712	0.035672	19.53	69.574	11.670	8200445.938531	7	332.8814	7.44061e-05	4.23927e-04
2023/04/07	14:06:02	ok	ok	332.8680	36.688	0.035672	19.33	69.712	11.558	10151093.741337	6	310.1663	1.10171e-03	4.01923e-02
2023/04/07	14:11:02	ok	ok	332.8180	36.667	0.035672	19.19	69.807	11.476	9275265.721681	2	332.8566	6.77314e-05	2.70018e-16
2023/04/07	14:16:02	ok	ok	332.3920	36.641	0.035672	19.03	69.941	11.394	9736954.306120	4	332.7065	7.06424e-05	4.87154e-04
2023/04/07	14:21:02	ok	ok	332.2820	36.634	0.035672	18.92	69.995	11.327	11384492.453644	4	353.5006	-6.83932e-04	3.46648e-02
2023/04/07	14:26:02	ok	ok	332.2140	36.619	0.035672	18.81	70.083	11.267	11535846.218424	3	332.8797	6.16597e-05	2.35466e-04
2023/04/07	14:31:02	ok	ok	332.4800	36.610	0.035672	18.72	70.129	11.217	11245453.253759	3	332.8829	6.17938e-05	2.60747e-04
2023/04/07	14:36:02	ok	ok	332.2600	36.602	0.035672	18.65	70.188	11.181	12330907.349400	5	332.3380	8.02967e-05	5.16933e-04
2023/04/07	14:41:02	--	ok	331.6000	36.591	0.035672	18.56	70.193	11.124	11214928.945328	5	328.5874	2.25473e-04	6.87388e-03
2023/04/07	14:41:10	--	--	335.1940	37.168	0.035803	18.61	70.211	11.156	17844270.909896	4	335.5544	6.53558e-05	2.99798e-04
2023/04/07	14:41:16	ok	ok	335.0580	37.163	0.035803	18.62	70.224	11.167	16535236.324258	5	320.7797	7.08678e-04	3.43478e-02
2023/04/07	14:46:16	--	--	335.5980	37.142	0.035803	18.50	70.224	11.083	13612974.763118	6	347.2704	-3.14099e-04	2.79897e-02
2023/04/07	14:46:23	ok	ok	334.9900	37.142	0.035803	18.51	70.225	11.092	16602184.406659	6	335.2345	6.89154e-05	3.48803e-04
2023/04/07	14:51:22	--	--	335.5980	37.137	0.035803	18.47	70.257	11.069	13642304.164863	5	334.9209	7.68651e-05	6.33335e-04
2023/04/07	14:51:29	ok	ok	335.0900	37.138	0.035803	18.42	70.239	11.038	15633313.148077	4	263.4584	2.43149e-03	2.52001e-02
2023/04/07	14:56:28	ok	ok	335.0380	37.134	0.035803	18.35	70.266	10.997	15980115.849064	6	261.1564	1.85831e-03	5.54433e-02
2023/04/07	15:01:28	ok	ok	334.9800	37.130	0.035803	18.30	70.246	10.958	15454693.016033	5	335.1740	6.48905e-05	4.42725e-04
2023/04/07	15:06:28	--	--	335.2620	37.128	0.035803	18.24	70.297	10.927	13042534.499798	6	334.5195	8.35575e-05	1.10372e-03
2023/04/07	15:06:35	--	--	335.1460	37.128	0.035803	18.23	70.265	10.914	13957097.625718	6	335.1545	6.31029e-05	3.07385e-04
2023/04/07	15:06:42	ok	ok	335.1720	37.128	0.035803	18.23	70.326	10.923	16187970.905293	5	334.9926	6.98925e-05	4.12046e-04
2023/04/07	15:11:41	ok	ok	334.8420	37.125	0.035803	18.18	70.347	10.899	12337513.944636	4	337.4298	-6.54004e-05	5.10532e-03
2023/04/07	15:16:41	ok	ok	334.5300	37.121	0.035803	18.13	70.358	10.864	12734040.231981	4	334.8470	7.13765e-05	2.98544e-04
2023/04/07	15:21:41	ok	ok	334.4900	37.119	0.035803	18.06	70.365	10.821	9475065.803192	5	329.7589	2.88418e-04	1.20722e-02
2023/04/07	15:26:41	ok	ok	334.9440	37.118	0.035803	18.04	70.384	10.815	11851456.859340	6	334.8799	6.70775e-05	2.33882e-04
2023/04/07	15:31:41	ok	ok	334.7320	37.114	0.035803	17.99	70.413	10.782	12757966.908096	5	327.2266	3.23879e-04	2.06470e-02
2023/04/07	15:36:41	--	--	334.9300	37.126	0.035803	18.34	69.821	10.917	12028178.980271	7	347.9050	-3.34296e-04	3.92452e-02
2023/04/07	15:36:48	ok	ok	335.1660	37.126	0.035803	18.35	69.680	10.905	14205320.959535	5	337.9108	-4.99420e-05	6.06306e-03
2023/04/07	15:41:48	ok	ok	335.3040	37.161	0.035803	19.40	68.296	11.370	15154167.931803	5	335.5567	6.50868e-05	3.19240e-04
2023/04/07	15:46:48	--	--	335.7140	37.193	0.035803	20.00	67.797	11.687	16964370.489459	5	335.9091	6.10638e-05	1.75764e-04
2023/04/07	15:46:55	ok	ok	335.7280	37.192	0.035803	20.03	67.802	11.708	15896086.821714	4	416.0256	-1.75372e-03	1.95947e-02
2023/04/07	15:51:54	--	--	336.3600	37.224	0.035803	20.40	67.546	11.925	11838176.045143	5	335.0315	1.05472e-04	1.89016e-03
2023/04/07	15:52:01	--	--	335.5320	37.219	0.035803	20.40	67.584	11.932	12812416.600727	6	272.4462	1.59934e-03	2.03297e-02
2023/04/07	15:52:08	--	--	336.6780	37.224	0.035803	20.40	67.555	11.927	14112722.220344	7	262.4724	2.12891e-03	3.92646e-02
2023/04/07	15:52:15	--	--	335.8940	37.212	0.035803	20.38	67.538	11.905	14245759.914970	5	332.3206	2.22204e-04	8.62860e-03
2023/04/07	15:52:22	--	ok	336.2840	37.207	0.035803	20.35	67.564	11.889	14052134.932859	5	330.9473	2.77627e-04	1.15192e-02
2023/04/07	15:52:29	--	ok	336.0320	36.645	0.035676	20.29	67.634	11.863	5814464.242629	5	333.2844	5.84944e-05	2.54870e-04
2023/04/07	15:52:37	--	ok	329.3940	36.252	0.035563	20.31	67.716	11.886	6584379.232462	6	310.9114	9.79365e-04	2.45820e-02
2023/04/07	15:52:44	ok	ok	335.3360	37.167	0.035819	20.26	67.730	11.859	10883095.595351	4	335.7684	6.30895e-05	2.51898e-04
2023/04/07	15:57:44	ok	ok	335.9260	37.195	0.035819	20.79	67.225	12.137	13692867.705907	6	335.6712	7.40763e-05	4.17297e-04
2023/04/07	16:02:44	ok	ok	335.9520	37.212	0.035819	21.01	67.089	12.271	11399399.229562	7	304.5867	1.25798e-03	5.27830e-02
2023/04/07	16:07:44	--	ok	336.1340	37.242	0.035819	21.24	66.964	12.412	13506905.105975	4	282.7248	1.10287e-03	1.93055e-02
2023/04/07	16:07:51	ok	ok	334.4480	36.766	0.0357	21.23	66.970	12.402	8125563.407593	5	333.7258	5.81390e-05	2.29313e-04
2023/04/07	16:12:51	ok	ok	335.1940	36.841	0.0357	21.42	66.851	12.522	7614623.567715	3	333.7702	7.41293e-05	9.37246e-05
2023/04/07	16:17:51	ok	ok	335.3980	36.868	0.0357	21.55	66.790	12.604	5880964.480331	3	333.8104	7.99940e-05	3.57362e-04
2023/04/07	16:22:51	ok	ok	334.7920	36.885	0.0357	21.72	66.685	12.709	8703295.850864	4	334.3293	5.65676e-05	2.82807e-04
2023/04/07	16:27:51	ok	ok	334.8940	36.899	0.0357	21.84	66.600	12.775	6797673.721615	4	338.0596	-8.33800e-05	6.88644e-03
2023/04/07	16:32:51	ok	ok	335.1260	36.904	0.0357	21.92	66.627	12.843	10527949.765591	5	271.3611	1.52695e-03	2.29211e-02
2023/04/07	16:37:51	ok	ok	334.9140	36.909	0.0357	21.96	66.659	12.881	9343062.975610	2	335.1001	3.47936e-05	4.32643e-15
2023/04/07	16:42:51	ok	ok	334.2600	36.914	0.0357	22.01	66.613	12.904	9254666.284574	6	260.6596	2.18354e-03	3.33959e-02
2023/04/07	16:47:51	ok	ok	334.3580	36.918	0.0357	22.11	66.535	12.964	9667585.140202	5	315.4939	9.11177e-04	3.71844e-02
2023/04/07	16:52:51	ok	ok	334.6540	36.927	0.0357	22.22	66.452	13.032	7323108.746630	4	320.1085	6.43250e-04	2.69012e-02
2023/04/07	16:57:51	ok	ok	334.8880	36.934	0.0357	22.29	66.412	13.076	9964948.282741	6	270.6582	1.64521e-03	3.10554e-02
2023/04/07	17:02:51	ok	ok	334.5560	36.943	0.0357	22.35	66.412	13.120	13377042.785989	3	334.5950	6.47032e-05	2.85342e-04
2023/04/07	17:07:51	ok	ok	334.9180	36.912	0.0357	21.62	67.607	12.811	10388031.427863	6	330.3106	2.36877e-04	6.08327e-03
2023/04/07	17:12:51	ok	ok	333.5740	36.884	0.0357	20.84	68.458	12.400	15486687.581212	3	308.1295	1.45603e-03	5.12546e-02
2023/04/07	17:17:51	ok	ok	333.7240	36.863	0.0357	20.38	68.870	12.140	11752861.929889	2	333.8103	6.92951e-05	1.70287e-16
2023/04/07	17:22:51	ok	ok	333.5780	36.839	0.0357	20.01	69.139	11.928	10615342.286995	5	321.8677	5.37659e-04	1.78625e-02
2023/04/07	17:27:51	ok	ok	332.9080	36.815	0.0357	19.70	69.360	11.749	11725401.200347	4	333.5414	6.54933e-05	2.24357e-04
2023/04/07	17:32:51	ok	ok	333.4720	36.801	0.0357	19.44	69.465	11.593	10454547.601284	4	333.5672	5.96451e-05	3.39506e-04
2023/04/07	17:37:51	ok	ok	333.2560	36.780	0.0357	19.24	69.564	11.474	10916680.524236	5	333.2278	6.85735e-05	3.01337e-04
2023/04/07	17:42:51	ok	ok	332.9160	36.758	0.0357	19.10	69.671	11.398	11573243.625107	3	333.2460	6.32792e-05	3.18488e-04
2023/04/07	17:47:51	ok	ok	332.8440	36.732	0.0357	18.83	69.744	11.230	9685908.933346	5	327.7055	2.37488e-04	1.03191e-02
2023/04/07	17:52:51	ok	ok	332.5840	36.699	0.0357	18.62	69.758	11.093	12677789.682384	3	420.7008	-1.94783e-03	1.46634e-02
2023/04/07	17:57:51	ok	ok	332.1180	36.684	0.0357	18.44	69.807	10.979	11767321.776040	4	318.4717	6.50747e-04	2.73460e-02
2023/04/07	18:02:51	ok	ok	332.0400	36.670	0.0357	18.31	69.917	10.915	9339795.070663	4	332.9552	6.45287e-05	1.81396e-04
2023/04/07	18:07:51	ok	ok	332.4620	36.642	0.0357	18.13	69.935	10.799	11552959.816574	5	313.1273	9.49425e-04	3.90973e-02
2023/04/07	18:12:51	ok	ok	332.0700	36.630	0.0357	17.96	69.944	10.693	10891534.135566	3	420.4902	-1.94811e-03	1.47769e-02
2023/04/07	18:17:51	ok	ok	332.3200	36.609	0.0357	17.80	69.996	10.601	11647273.623431	6	332.3788	7.53372e-05	6.22213e-04
2023/04/07	18:22:51	--	ok	331.5080	36.596	0.0357	17.66	70.033	10.518	10582952.183537	4	333.0376	5.09869e-05	6.20654e-04
2023/04/07	18:22:59	ok	ok	335.0880	37.201	0.035835	17.66	70.013	10.515	15004304.176712	3	335.6097	6.23385e-05	8.88320e-05
2023/04/07	18:27:58	--	--	334.8800	37.144	0.035835	17.55	69.995	10.442	13023940.657402	6	335.0719	7.28499e-05	4.88846e-04
2023/04/07	18:28:05	--	--	335.0340	37.149	0.035835	17.55	69.995	10.442	13856042.460791	5	334.0294	2.77628e-04	5.56477e-03
2023/04/07	18:28:12	--	--	334.8380	37.149	0.035835	17.56	69.976	10.448	14725779.588597	5	334.9744	8.21796e-05	8.15282e-04
2023/04/07	18:28:19	ok	ok	335.3200	37.147	0.035835	17.57	69.999	10.459	16322986.626715	7	335.1789	7.37322e-05	4.83398e-04
2023/04/07	18:33:19	ok	ok	334.8660	37.134	0.035835	17.41	70.019	10.358	11904486.498838	5	333.4328	1.40638e-04	3.97574e-03
2023/04/07	18:38:18	ok	ok	335.3160	37.184	0.035835	18.10	68.658	10.585	12421381.104692	2	403.8392	-1.53836e-03	4.97653e-16
2023/04/07	18:43:18	ok	ok	334.9800	37.252	0.035835	18.86	67.758	10.929	11666051.060166	3	382.7284	-1.48995e-03	1.66022e-02
2023/04/07	18:48:18	--	--	335.4140	37.278	0.035835	19.24	67.417	11.120	12731973.361920	7	262.4972	2.10553e-03	4.23582e-02
2023/04/07	18:48:25	ok	ok	335.7180	37.289	0.035835	19.27	67.391	11.135	16503344.972515	6	251.9266	3.38196e-03	4.86997e-02
2023/04/07	18:53:25	--	--	336.2040	37.310	0.035835	19.58	67.098	11.292	13752009.093412	5	331.3943	2.69152e-04	1.02320e-02
2023/04/07	18:53:32	--	ok	336.1620	37.308	0.035835	19.54	67.112	11.266	12711453.233264	6	336.1250	6.46382e-05	2.99108e-04
2023/04/07	18:53:39	--	ok	331.4600	36.816	0.035716	19.57	67.129	11.288	2697289.580314	9	333.3690	6.58920e-05	5.80668e-04
2023/04/07	18:53:47	--	--	336.3220	37.420	0.035856	19.56	67.094	11.271	13609290.937226	6	336.4811	7.04737e-05	1.93910e-04
2023/04/07	18:53:54	--	--	336.0800	37.415	0.035856	19.53	67.111	11.257	12570065.559201	4	336.4162	7.03857e-05	2.68775e-04
2023/04/07	18:54:01	--	--	335.9820	37.407	0.035856	19.49	67.134	11.232	13853363.061390	5	336.3535	7.22458e-05	3.33847e-04
2023/04/07	18:54:07	ok	ok	335.8760	37.403	0.035856	19.47	67.213	11.237	12293139.421096	5	282.0814	1.33379e-03	4.42418e-02
2023/04/07	18:59:07	--	ok	336.0460	37.427	0.035856	19.80	66.841	11.388	11030431.926287	6	331.5055	2.80863e-04	1.55136e-02
2023/04/07	18:59:14	ok	ok	334.7520	36.878	0.035743	19.80	66.822	11.385	8032598.925509	3	334.0956	7.70918e-05	7.04225e-07
2023/04/07	19:04:14	ok	ok	334.6720	36.913	0.035743	19.94	66.717	11.462	7947186.331362	6	334.2767	7.04742e-05	4.87288e-04
2023/04/07	19:09:14	ok	ok	335.7020	36.938	0.035743	20.07	66.557	11.522	6079883.587573	3	334.5426	6.31096e-05	1.59336e-04
2023/04/07	19:14:14	ok	ok	335.4900	36.957	0.035743	20.14	66.471	11.554	9306406.343878	2	335.3099	3.85585e-05	6.45532e-16
2023/04/07	19:19:14	ok	ok	335.8460	36.956	0.035743	20.15	66.453	11.560	8877570.030670	6	328.2045	3.54806e-04	1.43377e-02
2023/04/07	19:24:14	ok	ok	334.5980	36.973	0.035743	20.11	66.488	11.537	9718961.537203	6	322.6531	6.21414e-04	2.75105e-02
2023/04/07	19:29:14	ok	ok	335.1080	36.985	0.035743	20.14	66.375	11.537	9498445.968071	6	334.2684	8.16715e-05	8.94926e-04
2023/04/07	19:34:14	--	ok	336.0300	37.006	0.035743	20.22	66.264	11.575	9343460.851021	5	334.7405	6.04403e-05	3.13459e-04
2023/04/07	19:34:22	--	ok	329.7800	36.582	0.03563	20.25	66.233	11.588	2677582.216634	6	258.1958	2.21665e-03	3.35218e-02
2023/04/07	19:34:29	--	ok	336.2840	37.527	0.035864	20.24	66.201	11.574	10160270.629080	4	337.1197	7.79044e-05	4.05266e-04
2023/04/07	19:34:37	ok	ok	334.8860	36.947	0.035738	20.19	66.195	11.544	7912782.105435	5	334.6472	6.01195e-05	2.91405e-04
2023/04/07	19:39:36	ok	ok	335.7900	36.980	0.035738	20.28	66.177	11.598	8746454.011835	4	334.5934	6.76108e-05	1.67081e-04
2023/04/07	19:44:36	ok	ok	335.7120	36.973	0.035738	20.31	66.073	11.598	9344832.915629	6	334.5667	6.65713e-05	3.64267e-04
2023/04/07	19:49:36	ok	ok	335.0460	36.992	0.035738	20.28	66.040	11.574	8229752.990828	5	334.5198	7.26003e-05	2.56638e-04
2023/04/07	19:54:36	ok	ok	334.8680	37.000	0.035738	20.28	66.027	11.572	8154370.172145	8	264.0626	2.05788e-03	3.62316e-02
2023/04/07	19:59:36	ok	ok	334.8540	36.999	0.035738	20.28	65.985	11.564	7627028.845419	5	334.2214	8.43415e-05	8.21702e-04
2023/04/07	20:04:36	--	ok	336.1680	37.011	0.035738	20.25	65.936	11.536	7620937.142673	4	334.7360	6.24869e-05	3.33626e-04
2023/04/07	20:04:43	--	ok	336.5840	36.578	0.035617	20.25	65.927	11.534	4090666.524755	6	272.2912	1.45398e-03	2.58583e-02
2023/04/07	20:04:51	--	ok	327.9860	35.936	0.035474	20.25	65.948	11.538	4519518.289707	6	385.2824	-9.16451e-04	7.52986e-03
2023/04/07	20:04:58	--	ok	336.8220	37.310	0.035808	20.25	65.907	11.531	11543627.173617	4	336.3380	6.22314e-05	4.70263e-04
2023/04/07	20:05:06	--	--	382.3260	36.596	0.035651	20.19	65.962	11.503	3705615.271687	4	428.7217	-1.05202e-03	1.77707e-02
2023/04/07	20:05:13	--	ok	336.7140	36.595	0.035651	20.16	66.062	11.501	4594458.160070	4	413.7671	-1.83483e-03	2.15803e-02
2023/04/07	20:05:20	--	ok	328.3680	36.003	0.035501	20.15	66.136	11.505	4605440.148115	3	329.6328	6.05702e-05	2.97984e-05
2023/04/07	20:05:28	--	--	336.2560	37.320	0.035813	20.14	66.142	11.497	13928792.245473	4	336.2264	7.28573e-05	1.58665e-04
2023/04/07	20:05:35	ok	ok	335.9440	37.295	0.035813	20.08	66.241	11.476	11448228.293573	5	336.2036	6.64168e-05	3.23460e-04
2023/04/07	20:10:34	--	ok	336.3180	37.302	0.035813	20.21	65.876	11.497	11321425.044152	5	336.1596	6.19856e-05	3.78747e-04
2023/04/07	20:10:41	--	--	335.7080	36.786	0.035685	20.24	65.893	11.520	7269408.037821	5	333.2441	7.21112e-05	4.49902e-04
2023/04/07	20:10:48	ok	ok	335.7840	36.793	0.035685	20.25	65.875	11.525	5119026.033745	4	332.9721	8.55938e-05	1.35971e-03
2023/04/07	20:15:48	--	ok	337.3600	36.825	0.035685	20.21	65.898	11.501	5696767.142910	5	272.5779	1.44605e-03	1.63697e-02
2023/04/07	20:15:56	--	ok	327.6820	36.010	0.035498	20.19	65.875	11.488	5240857.019856	7	327.6156	1.53571e-04	2.32172e-03
2023/04/07	20:16:04	--	ok	336.7580	37.485	0.035849	20.22	65.838	11.501	12537181.323668	3	371.8874	-1.64418e-03	3.57733e-02
2023/04/07	20:16:11	ok	ok	335.6640	36.859	0.035696	20.19	65.821	11.478	5749559.666148	6	334.1453	5.52187e-05	4.88261e-04
2023/04/07	20:21:11	ok	ok	335.5340	36.862	0.035696	20.16	65.838	11.462	6910328.748208	4	333.7282	6.97354e-05	6.31505e-04
2023/04/07	20:26:11	ok	ok	335.3860	36.859	0.035696	20.05	65.895	11.397	7149164.410595	5	273.8916	1.40101e-03	9.55876e-03
2023/04/07	20:31:11	ok	ok	335.8880	36.859	0.035696	20.00	65.971	11.372	8987232.599765	6	333.8068	6.67385e-05	2.89272e-04
2023/04/07	20:36:11	--	ok	336.0220	36.855	0.035696	19.92	65.948	11.321	7345395.269060	3	334.0283	5.24473e-05	5.43969e-05
2023/04/07	20:36:18	--	--	329.8260	36.428	0.035584	19.92	65.948	11.321	3122735.748281	4	331.4052	6.42305e-05	3.55380e-04
2023/04/07	20:36:25	--	--	369.6500	36.442	0.035584	19.97	65.966	11.354	5411969.401254	3	331.0681	1.41538e-03	2.13347e-02
2023/04/07	20:36:32	--	ok	330.5440	36.440	0.035584	19.92	65.907	11.314	6004861.442166	3	331.5949	6.07963e-05	1.81839e-04
2023/04/07	20:36:39	--	--	336.0160	37.158	0.035775	19.91	65.957	11.312	12417544.145030	5	317.1323	8.82377e-04	4.36947e-02
2023/04/07	20:36:46	ok	ok	335.6620	37.155	0.035775	19.82	66.036	11.271	9911232.075127	7	335.2578	6.98818e-05	4.49038e-04
2023/04/07	20:41:46	--	ok	336.2620	37.155	0.035775	19.94	65.866	11.315	10525475.404129	3	335.1981	7.81165e-05	7.58061e-05
2023/04/07	20:41:53	--	ok	331.2980	36.604	0.03565	19.97	65.817	11.328	3083436.575336	2	332.7647	7.02914e-05	4.35512e-16
2023/04/07	20:42:01	--	--	336.2000	37.245	0.0358	19.95	65.783	11.310	14472374.814561	6	273.4290	1.76930e-03	3.08540e-02
2023/04/07	20:42:08	--	--	336.3400	37.238	0.0358	19.94	65.801	11.304	14013273.743969	5	335.9605	6.33975e-05	3.74817e-04
2023/04/07	20:42:14	--	--	335.6000	37.215	0.0358	19.89	65.934	11.299	12577701.049304	6	331.0256	2.28457e-04	1.19543e-02
2023/04/07	20:42:21	ok	ok	335.3180	37.204	0.0358	19.85	65.989	11.280	7872717.087083	9	335.6662	6.67214e-05	4.48060e-04
2023/04/07	20:47:21	--	--	336.3760	37.231	0.0358	19.95	65.751	11.305	12699707.011164	5	331.4124	2.53328e-04	9.83622e-03
2023/04/07	20:47:28	ok	ok	335.5400	37.241	0.0358	19.97	65.742	11.315	12001430.612593	5	335.9586	6.53995e-05	3.21197e-04
2023/04/07	20:52:28	--	--	336.2600	37.237	0.0358	19.97	65.701	11.308	10369211.704131	4	335.7762	6.76790e-05	2.97454e-04
2023/04/07	20:52:35	ok	ok	335.8640	37.228	0.0358	19.95	65.666	11.290	14188205.920983	3	335.9872	6.60582e-05	1.90016e-04
2023/04/07	20:57:35	--	ok	336.0720	37.223	0.0358	19.92	65.682	11.275	12795443.239716	4	335.7771	6.56413e-05	2.98935e-04
2023/04/07	20:57:42	ok	ok	332.9320	36.800	0.035685	19.91	65.679	11.264	5373796.202627	5	333.3248	6.89115e-05	4.74546e-04
2023/04/07	21:02:42	ok	ok	335.1980	36.833	0.035685	19.89	65.678	11.255	6906293.155178	5	311.7297	1.05694e-03	4.33196e-02
2023/04/07	21:07:42	--	--	335.2000	36.834	0.035685	19.82	65.678	11.209	5666562.965135	7	277.2951	1.23294e-03	4.11756e-02
2023/04/07	21:07:49	ok	ok	333.1400	36.840	0.035685	19.84	65.692	11.220	6758220.466109	4	333.5561	6.83782e-05	5.71885e-04
2023/04/07	21:12:49	ok	ok	333.1660	36.840	0.035685	19.80	65.577	11.173	6773299.858629	4	333.0069	8.94139e-05	1.43739e-03
2023/04/07	21:17:49	ok	ok	333.6140	36.834	0.035685	19.75	65.643	11.156	6241821.086924	5	325.7935	4.05003e-04	1.51417e-02
2023/04/07	21:22:49	ok	ok	335.4340	36.839	0.035685	19.71	65.563	11.117	5617052.569872	5	333.3532	7.37868e-05	6.02844e-04
2023/04/07	21:27:49	ok	ok	334.5180	36.834	0.035685	19.58	65.670	11.051	9311077.212634	6	299.8550	1.30224e-03	3.78309e-02
2023/04/07	21:32:49	ok	ok	333.7660	36.836	0.035685	19.50	65.710	11.003	6425189.651843	4	333.6067	6.29380e-05	2.87540e-04
2023/04/07	21:37:49	ok	ok	333.4080	36.832	0.035685	19.42	65.684	10.945	8213886.180664	7	333.3566	7.47885e-05	3.11231e-04
2023/04/07	21:42:49	ok	ok	333.6240	36.831	0.035685	19.42	65.591	10.929	6876058.060160	5	333.6730	6.22045e-05	2.54219e-04
2023/04/07	21:47:49	ok	ok	333.6100	36.834	0.035685	19.43	65.496	10.922	7128082.638354	4	348.6316	-4.90170e-04	2.57599e-02
2023/04/07	21:52:49	ok	ok	332.5040	36.835	0.035685	19.42	65.441	10.905	6859455.066206	5	333.3517	7.72763e-05	5.27090e-04
2023/04/07	21:57:50	ok	ok	334.1740	36.834	0.035685	19.37	65.423	10.874	9567905.171324	5	333.6911	6.29394e-05	3.37772e-04
2023/04/07	22:02:49	ok	ok	333.4980	36.837	0.035685	19.36	65.389	10.860	8139449.339045	5	380.2807	-5.19557e-04	4.31074e-03
2023/04/07	22:07:49	ok	ok	334.3580	36.835	0.035685	19.36	65.316	10.848	4937440.849854	7	283.6291	8.82238e-04	1.64851e-02
2023/04/07	22:12:49	ok	ok	334.8280	36.837	0.035685	19.32	65.321	10.821	8492395.300630	6	333.9551	5.24494e-05	8.29477e-04
2023/04/07	22:17:49	ok	ok	334.9220	36.834	0.035685	19.30	65.254	10.800	5305806.117469	6	333.2907	7.96699e-05	4.72988e-04
2023/04/07	22:22:49	ok	ok	333.1120	36.831	0.035685	19.22	65.325	10.758	7616538.639731	3	333.6886	6.01343e-05	8.86243e-06
2023/04/07	22:27:49	ok	ok	333.3100	36.829	0.035685	19.14	65.386	10.722	8871956.847429	4	333.5838	6.60264e-05	3.05369e-04
2023/04/07	22:32:49	ok	ok	333.3380	36.829	0.035685	19.05	65.423	10.666	9403036.903483	6	322.3333	5.87660e-04	2.60807e-02
2023/04/07	22:37:49	ok	ok	332.2020	36.824	0.035685	18.96	65.454	10.619	8404348.213361	7	272.4624	1.29413e-03	3.82372e-02
2023/04/07	22:42:49	ok	ok	332.6940	36.826	0.035685	18.95	65.408	10.602	9518088.154526	8	260.5484	2.20407e-03	3.65107e-02
2023/04/07	22:47:49	ok	ok	333.0520	36.827	0.035685	18.93	65.299	10.576	7515694.804756	7	271.2586	1.60815e-03	2.12541e-02
2023/04/07	22:52:49	ok	ok	333.2160	36.824	0.035685	19.01	65.270	10.616	8927148.567568	6	345.1243	-4.34677e-04	2.50403e-02
2023/04/07	22:57:49	--	ok	336.1120	36.825	0.035685	18.93	65.235	10.565	6176639.838104	5	333.5196	6.61782e-05	2.49529e-04
2023/04/07	22:57:56	--	ok	329.7400	36.353	0.035569	18.95	65.165	10.562	4933849.741148	5	330.9038	7.12374e-05	4.47726e-04
2023/04/07	22:58:04	--	--	335.6240	37.345	0.035803	18.95	65.185	10.566	15024512.871198	6	352.7983	-5.93004e-04	3.86763e-02
2023/04/07	22:58:11	ok	ok	335.4620	37.326	0.035803	18.93	65.151	10.552	14658953.200736	5	336.2486	5.75054e-05	3.97215e-04
2023/04/07	23:03:11	--	--	335.9100	37.273	0.035803	18.92	65.180	10.548	11998743.189533	5	349.9564	-5.01360e-04	3.05230e-02
2023/04/07	23:03:18	ok	ok	335.9440	37.285	0.035803	18.92	65.129	10.540	15308835.803522	7	290.1138	7.23619e-04	3.07431e-02
2023/04/07	23:08:18	--	--	335.8580	37.255	0.035803	18.86	65.171	10.512	14195323.530520	3	335.8324	6.49274e-05	3.35898e-06
2023/04/07	23:08:25	ok	ok	335.3300	37.253	0.035803	18.91	65.074	10.523	16410197.162794	5	387.8681	-6.69490e-04	1.40073e-02
2023/04/07	23:13:25	--	--	336.0680	37.243	0.035803	18.83	65.126	10.486	13430637.198382	8	412.6801	-1.38024e-03	1.87508e-02
2023/04/07	23:13:32	--	--	335.4960	37.252	0.035803	18.85	65.148	10.498	15350882.446455	7	335.4468	8.25217e-05	7.12108e-04
2023/04/07	23:13:39	ok	ok	335.8880	37.246	0.035803	18.86	65.130	10.505	13162518.606221	7	267.6151	1.59945e-03	3.19403e-02
2023/04/07	23:18:38	--	--	336.0400	37.254	0.035803	18.83	65.106	10.483	13927214.407407	6	353.7830	-6.48763e-04	3.77375e-02
2023/04/07	23:18:45	--	--	336.0600	37.249	0.035803	18.86	65.014	10.487	15863084.425219	7	330.6846	2.86503e-04	8.83628e-03
2023/04/07	23:18:52	--	--	336.0180	37.256	0.035803	18.85	65.000	10.474	14387266.770293	6	337.7248	4.62051e-06	4.58387e-03
2023/04/07	23:18:59	ok	ok	335.3740	37.241	0.035803	18.82	64.996	10.457	8462698.017995	10	335.5677	6.97850e-05	5.20027e-04
2023/04/07	23:23:59	--	--	335.4080	37.244	0.035803	18.76	65.061	10.433	12644037.971771	7	335.4393	7.66436e-05	5.83824e-04
2023/04/07	23:24:06	ok	ok	335.1780	37.247	0.035803	18.79	65.055	10.449	14170303.945288	6	335.5271	7.49900e-05	7.72409e-04
2023/04/07	23:29:05	ok	ok	335.7440	37.219	0.035803	18.62	65.156	10.361	14682665.476893	6	273.3226	1.56889e-03	3.23087e-02
2023/04/07	23:34:05	--	--	335.3920	37.217	0.035803	18.58	65.148	10.332	15999034.312799	5	348.0103	-4.32227e-04	2.68383e-02
2023/04/07	23:34:12	ok	ok	335.5380	37.225	0.035803	18.58	65.202	10.341	15774325.749352	5	335.4867	7.56301e-05	4.22663e-04
2023/04/07	23:39:11	--	--	336.0360	37.221	0.035803	18.52	65.129	10.295	12072283.878559	5	329.4639	3.29721e-04	1.36969e-02
2023/04/07	23:39:18	--	--	335.8820	37.217	0.035803	18.51	65.138	10.288	16507253.116100	3	336.1058	5.12763e-05	1.37626e-05
2023/04/07	23:39:25	--	--	335.8140	37.212	0.035803	18.54	65.162	10.308	15604872.238980	5	334.1980	1.29063e-04	3.32943e-03
2023/04/07	23:39:32	ok	ok	335.6000	37.210	0.035803	18.52	65.097	10.290	15886135.084742	7	335.5089	7.29653e-05	3.20775e-04
2023/04/07	23:44:32	--	--	335.2400	37.210	0.035803	18.45	65.129	10.253	12159143.311258	7	335.2527	8.22668e-05	4.56697e-04
2023/04/07	23:44:39	--	--	335.4660	37.199	0.035803	18.45	65.129	10.253	13731651.236486	4	398.1148	-1.12104e-03	6.07141e-03
2023/04/07	23:44:46	ok	ok	335.7040	37.204	0.035803	18.44	65.093	10.238	16143723.999112	6	335.7197	6.73195e-05	4.72534e-04
2023/04/07	23:49:45	--	--	335.2700	37.206	0.035803	18.42	65.039	10.221	12472093.322523	5	330.8656	2.69480e-04	1.09015e-02
2023/04/07	23:49:52	ok	ok	335.4480	37.206	0.035803	18.47	65.057	10.250	15890190.055977	6	263.3727	2.07567e-03	3.25364e-02
2023/04/07	23:54:51	ok	ok	335.5600	37.201	0.035803	18.44	65.019	10.226	14689777.059119	6	323.6005	5.90580e-04	2.67986e-02
2023/04/07	23:59:51	--	--	335.7720	37.205	0.035803	18.42	65.051	10.223	16451327.508977	5	331.0913	2.60306e-04	1.05431e-02
2023/04/07	23:59:58	--	ok	336.0320	37.210	0.035803	18.44	64.965	10.217	13738363.918830	4	357.1367	-7.57934e-04	2.64413e-02
2023/04/08	00:00:05	ok	ok	332.8720	36.791	0.035692	18.41	64.932	10.196	6613353.200895	5	333.3456	6.54029e-05	2.88824e-04
2023/04/08	00:05:05	--	--	333.9680	36.811	0.035692	18.42	64.945	10.206	4434553.135617	5	327.8132	3.06856e-04	1.05843e-02
2023/04/08	00:05:12	ok	ok	332.9940	36.813	0.035692	18.42	64.933	10.204	7333039.956214	5	333.7104	5.90935e-05	1.95715e-04
2023/04/08	00:10:12	--	--	378.8400	36.806	0.035692	18.34	64.932	10.153	6078732.377006	5	409.9552	-1.70488e-03	2.13517e-02
2023/04/08	00:10:19	ok	ok	333.0760	36.811	0.035692	18.34	64.950	10.155	6023623.248575	6	333.4740	6.82177e-05	4.13025e-04
2023/04/08	00:15:19	ok	ok	333.2480	36.811	0.035692	18.31	64.863	10.126	8000188.023148	7	321.4007	6.30966e-04	2.34958e-02
2023/04/08	00:20:19	--	ok	331.5600	36.814	0.035692	18.25	64.895	10.097	2891431.907483	8	333.7978	5.09273e-05	1.07369e-03
2023/04/08	00:20:26	ok	ok	335.9740	37.395	0.035825	18.32	64.831	10.129	11728318.072510	9	336.1543	6.99845e-05	3.78966e-04
2023/04/08	00:25:25	--	ok	336.0380	37.362	0.035825	18.16	64.932	10.044	12989532.197899	3	335.9804	7.10291e-05	3.57390e-04
2023/04/08	00:25:33	ok	ok	333.3200	36.832	0.035715	18.18	64.936	10.061	8154393.112317	4	414.9751	-1.84876e-03	2.15593e-02
2023/04/08	00:30:32	ok	ok	333.4840	36.838	0.035715	18.07	64.982	10.001	8141774.007458	6	278.0549	1.27047e-03	1.34444e-02
2023/04/08	00:35:32	ok	ok	332.9500	36.838	0.035715	18.00	65.002	9.963	10218233.899602	4	333.8016	6.58599e-05	3.80780e-04
2023/04/08	00:40:32	--	--	333.2720	36.837	0.035715	17.96	64.987	9.935	8134965.793279	6	333.8432	6.56732e-05	2.77606e-04
2023/04/08	00:40:39	ok	ok	332.8700	36.839	0.035715	17.99	64.979	9.950	10335361.792805	5	334.1269	5.38365e-05	4.67690e-04
2023/04/08	00:45:39	ok	ok	333.7280	36.831	0.035715	17.87	65.025	9.889	8417869.027734	5	333.3828	8.31173e-05	9.63011e-04
2023/04/08	00:50:39	ok	ok	333.4940	36.830	0.035715	17.81	64.993	9.851	10418046.785420	4	333.6710	6.86350e-05	3.20511e-04
2023/04/08	00:55:39	ok	ok	332.9280	36.834	0.035715	17.88	64.900	9.878	6813024.346959	7	333.3132	8.89602e-05	8.45746e-04
2023/04/08	01:00:39	ok	ok	333.5920	36.836	0.035715	17.87	64.887	9.868	8557267.143964	6	340.0616	-2.07380e-04	1.35989e-02
2023/04/08	01:05:39	ok	ok	333.9940	36.833	0.035715	17.86	64.833	9.852	8633982.743433	7	325.6101	4.45792e-04	1.58762e-02
2023/04/08	01:10:39	ok	ok	333.6260	36.922	0.035715	18.69	63.430	10.128	12173669.493218	5	334.8744	3.66560e-05	1.15109e-03
2023/04/08	01:15:39	ok	ok	334.5340	36.947	0.035715	18.95	63.299	10.260	11019175.270669	6	334.2466	6.96230e-05	2.68283e-04
2023/04/08	01:20:39	ok	ok	335.1280	36.961	0.035715	19.10	63.174	10.335	12911328.060808	6	270.6424	1.61097e-03	2.74215e-02
2023/04/08	01:25:39	ok	ok	334.9520	36.990	0.035715	19.24	63.293	10.439	8801033.885123	5	347.1014	-4.43709e-04	2.74892e-02
2023/04/08	01:30:39	ok	ok	335.0200	36.982	0.035715	19.23	63.375	10.445	12768966.586486	6	286.3041	9.08876e-04	2.44802e-02
2023/04/08	01:35:39	ok	ok	333.9460	36.988	0.035715	19.23	63.418	10.452	10574617.015788	3	422.7966	-1.96999e-03	1.46607e-02
2023/04/08	01:40:39	ok	ok	334.5140	37.008	0.035715	19.32	63.380	10.500	8582605.085414	5	320.9545	6.66957e-04	2.63267e-02
2023/04/08	01:45:39	ok	ok	334.7600	37.026	0.035715	19.34	63.444	10.527	9303859.659856	8	270.9509	1.69765e-03	3.84194e-02
2023/04/08	01:50:39	ok	ok	334.6280	37.026	0.035715	19.34	63.519	10.539	11674426.484902	6	330.5687	2.30848e-04	1.26103e-02
2023/04/08	01:55:39	ok	ok	335.3000	37.045	0.035715	19.44	63.439	10.588	12162325.636507	4	334.6177	6.81323e-05	2.72570e-04
2023/04/08	02:00:39	ok	ok	334.7980	37.037	0.035715	19.56	63.299	10.634	12318910.978295	3	334.6083	7.04213e-05	2.72689e-04
2023/04/08	02:05:39	ok	ok	334.9200	37.066	0.035715	19.68	63.297	10.714	10621839.569445	5	285.1441	9.83535e-04	5.49708e-03
2023/04/08	02:10:39	ok	ok	335.0120	37.068	0.035715	19.74	63.252	10.741	11457031.796207	8	269.5734	1.53244e-03	3.39530e-02
2023/04/08	02:15:39	ok	ok	334.3900	37.079	0.035715	19.75	63.403	10.775	10865330.002131	6	281.3251	1.15123e-03	1.48284e-02
2023/04/08	02:20:39	ok	ok	334.4860	37.076	0.035715	19.80	63.336	10.791	11464409.894487	5	334.5701	7.64431e-05	5.37557e-04
2023/04/08	02:25:39	ok	ok	334.9000	37.092	0.035715	19.82	63.445	10.828	11999922.283992	7	334.2697	9.43475e-05	1.06234e-03
2023/04/08	02:30:40	ok	ok	334.6100	37.079	0.035715	19.73	63.684	10.806	14711566.328027	6	334.2301	9.39055e-05	1.71596e-03
2023/04/08	02:35:39	ok	ok	335.5560	37.091	0.035715	19.68	63.624	10.769	11077609.709779	6	334.6692	7.01551e-05	6.17236e-04
2023/04/08	02:40:39	ok	ok	335.0200	37.078	0.035715	19.63	63.702	10.747	12903561.702928	5	334.5142	7.95609e-05	6.50774e-04
2023/04/08	02:45:39	ok	ok	334.8720	37.071	0.035715	19.58	63.748	10.728	12104631.690925	4	334.7716	6.37624e-05	7.87133e-05
2023/04/08	02:50:39	ok	ok	334.8860	37.084	0.035715	19.60	63.761	10.738	11502341.382419	4	334.7434	6.87669e-05	3.17119e-04
2023/04/08	02:55:40	ok	ok	334.4460	37.088	0.035715	19.56	63.828	10.723	13372382.320783	4	334.9637	6.08920e-05	1.95729e-04
2023/04/08	03:00:39	ok	ok	334.3320	37.077	0.035715	19.54	63.793	10.709	9320459.160650	6	329.1972	3.04511e-04	1.08840e-02
2023/04/08	03:05:39	ok	ok	334.5660	37.086	0.035715	19.50	63.958	10.709	12124762.126431	6	334.8206	6.57082e-05	2.38564e-04
2023/04/08	03:10:39	ok	ok	334.8560	37.095	0.035715	19.67	63.697	10.773	12580519.496167	4	334.9699	6.33083e-05	1.55479e-04
2023/04/08	03:15:39	ok	ok	335.0360	37.097	0.035715	19.68	63.659	10.775	13037425.672455	3	334.8102	7.13099e-05	3.08620e-04
2023/04/08	03:20:39	ok	ok	334.8000	37.097	0.035715	19.68	63.742	10.789	10491163.564124	7	334.6354	7.89582e-05	5.73995e-04
2023/04/08	03:25:39	--	--	335.2120	37.104	0.035715	19.74	63.720	10.821	12027920.261214	8	274.0066	1.53444e-03	2.62215e-02
2023/04/08	03:25:46	ok	ok	335.1340	37.096	0.035715	19.70	63.691	10.789	12062601.744715	6	334.9752	6.75217e-05	2.47948e-04
2023/04/08	03:30:46	ok	ok	334.6360	37.095	0.035715	19.70	63.778	10.804	12338537.113058	7	255.0800	2.47076e-03	5.30263e-02
2023/04/08	03:35:46	ok	ok	334.8880	37.103	0.035715	19.70	63.778	10.804	11176866.782915	6	317.8536	8.77499e-04	4.00644e-02
2023/04/08	03:40:46	ok	ok	334.4440	37.096	0.035715	19.57	63.989	10.760	14569285.721023	4	351.3199	-5.39652e-04	2.78366e-02
2023/04/08	03:45:46	ok	ok	335.5880	37.097	0.035715	19.53	64.027	10.739	8998526.112014	6	317.2437	9.06212e-04	4.15488e-02
2023/04/08	03:50:46	--	--	334.7220	37.089	0.035715	19.44	64.034	10.687	13641633.979728	5	334.6260	7.36673e-05	4.72121e-04
2023/04/08	03:50:53	ok	ok	334.9200	37.094	0.035715	19.47	64.082	10.713	11204737.698777	6	334.9186	6.73204e-05	2.10980e-04
2023/04/08	03:55:52	ok	ok	334.7540	37.098	0.035715	19.49	64.021	10.711	9813205.999800	4	319.3767	6.96156e-04	2.88773e-02
2023/04/08	04:00:52	ok	ok	334.9100	37.091	0.035715	19.42	64.082	10.678	11739540.436954	4	349.6747	-4.83688e-04	2.51310e-02
2023/04/08	04:05:52	--	--	334.6660	37.091	0.035715	19.39	64.141	10.669	11918162.869466	6	273.8969	1.29997e-03	2.22782e-02
2023/04/08	04:05:59	ok	ok	334.5200	37.092	0.035715	19.36	64.117	10.649	13113687.985305	6	333.8310	1.13532e-04	2.56723e-03
2023/04/08	04:10:59	ok	ok	334.6080	37.087	0.035715	19.34	64.135	10.642	13666038.507603	6	334.5293	8.01344e-05	5.83971e-04
2023/04/08	04:15:59	ok	ok	335.0280	37.089	0.035715	19.32	64.141	10.626	12601977.219764	6	346.4860	-4.05818e-04	2.32508e-02
2023/04/08	04:20:59	--	--	334.5100	37.085	0.035715	19.32	64.089	10.617	11443159.791381	4	334.6335	8.09859e-05	3.11884e-04
2023/04/08	04:21:06	ok	ok	335.3920	37.086	0.035715	19.27	64.123	10.595	12292901.694944	7	334.5932	7.58299e-05	6.06268e-04
2023/04/08	04:26:06	ok	ok	335.3400	37.095	0.035715	19.42	63.986	10.662	12057493.636414	4	334.8592	6.72007e-05	2.35397e-04
2023/04/08	04:31:06	--	--	334.6820	37.096	0.035715	19.42	63.957	10.657	11893932.462889	4	334.8965	6.66653e-05	2.44482e-04
2023/04/08	04:31:13	ok	ok	334.6320	37.092	0.035715	19.42	63.957	10.657	11287892.819119	6	334.9654	6.42725e-05	2.62280e-04
2023/04/08	04:36:12	ok	ok	334.3580	37.093	0.035715	19.42	64.021	10.668	11701740.063793	4	334.8709	6.68143e-05	2.93688e-04
2023/04/08	04:41:12	ok	ok	334.9980	37.093	0.035715	19.43	64.022	10.676	10012361.744067	6	334.8774	6.46034e-05	2.17133e-04
2023/04/08	04:46:12	ok	ok	334.5800	37.095	0.035715	19.40	64.071	10.666	12006298.527189	4	334.9215	6.45939e-05	2.48120e-04
2023/04/08	04:51:12	ok	ok	335.4780	37.093	0.035715	19.37	64.076	10.650	12553830.820345	6	334.4637	8.01978e-05	6.45315e-04
2023/04/08	04:56:12	ok	ok	335.1680	37.098	0.035715	19.32	64.247	10.643	12306796.930775	7	334.8983	6.61350e-05	2.47873e-04
2023/04/08	05:01:12	ok	ok	334.3140	37.096	0.035715	19.26	64.324	10.620	12484494.574584	3	380.3432	-1.44541e-03	1.62889e-02
2023/04/08	05:06:12	ok	ok	333.9560	37.094	0.035715	19.19	64.419	10.590	13078317.628608	6	275.4745	1.39308e-03	2.69340e-02
2023/04/08	05:11:12	ok	ok	334.8020	37.096	0.035715	19.22	64.347	10.597	7255928.757790	10	334.4554	7.52763e-05	9.39359e-04
2023/04/08	05:16:12	ok	ok	334.7780	37.096	0.035715	19.17	64.457	10.588	9056858.385087	4	329.4714	2.78910e-04	9.83424e-03
2023/04/08	05:21:12	ok	ok	335.1400	37.092	0.035715	19.13	64.494	10.568	11601007.884884	5	334.7283	7.00269e-05	1.66997e-04
2023/04/08	05:26:12	ok	ok	334.8220	37.095	0.035715	19.23	64.256	10.590	11464888.334182	6	348.5859	-4.73772e-04	4.16674e-02
2023/04/08	05:31:12	ok	ok	335.2740	37.093	0.035715	19.29	64.265	10.628	12049493.497404	4	333.6374	1.16117e-04	2.20811e-03
2023/04/08	05:36:12	--	ok	336.0200	37.098	0.035715	19.32	64.334	10.658	9786440.107478	3	334.8674	6.54618e-05	1.05872e-04
2023/04/08	05:36:20	ok	ok	332.0400	36.553	0.035603	19.36	64.306	10.680	6490927.469656	5	332.3676	7.37465e-05	7.51680e-04
2023/04/08	05:41:19	ok	ok	332.3640	36.580	0.035603	19.32	64.236	10.642	7769003.815095	4	332.6532	6.85147e-05	2.43548e-04
2023/04/08	05:46:19	ok	ok	333.0260	36.600	0.035603	19.40	64.314	10.707	4618995.727529	4	332.6942	6.82706e-05	3.43555e-04
2023/04/08	05:51:20	--	ok	331.3240	36.592	0.035603	19.40	64.356	10.714	5171312.725034	3	332.7533	7.23334e-05	1.06831e-05
2023/04/08	05:51:27	--	--	335.5540	37.232	0.03575	19.36	64.338	10.685	14623783.777439	4	257.5243	2.71694e-03	2.71312e-02
2023/04/08	05:51:34	--	--	335.6240	37.219	0.03575	19.33	64.430	10.682	17057626.433439	4	335.8980	6.23657e-05	1.73644e-04
2023/04/08	05:51:41	ok	ok	335.3980	37.191	0.03575	19.26	64.471	10.644	16667565.236735	4	335.8775	6.26612e-05	2.89058e-04
2023/04/08	05:56:40	ok	ok	335.7960	37.204	0.03575	19.40	64.250	10.696	16462403.875371	2	335.7048	7.52846e-05	2.67727e-16
2023/04/08	06:01:41	--	--	335.6480	37.180	0.03575	19.29	64.498	10.667	10733690.129767	5	335.6382	6.36016e-05	1.22892e-04
2023/04/08	06:01:48	ok	ok	335.2480	37.172	0.03575	19.23	64.501	10.630	14514975.025270	3	335.5909	7.31097e-05	1.26897e-04
2023/04/08	06:06:47	--	--	335.6980	37.182	0.03575	19.27	64.590	10.672	13710412.412214	6	335.1478	8.86522e-05	1.17748e-03
2023/04/08	06:06:54	ok	ok	335.1500	37.185	0.03575	19.26	64.599	10.665	16295064.815442	7	335.3167	7.99138e-05	6.59305e-04
2023/04/08	06:11:54	ok	ok	335.4820	37.179	0.03575	19.19	64.704	10.637	14715831.881752	5	322.5709	6.32168e-04	3.00098e-02
2023/04/08	06:16:54	--	--	335.3360	37.174	0.03575	19.17	64.617	10.615	14956822.190002	3	335.6388	6.59069e-05	3.26311e-05
2023/04/08	06:17:01	--	--	335.6780	37.164	0.03575	19.17	64.672	10.624	16882238.291990	4	416.8695	-1.47132e-03	2.26125e-02
2023/04/08	06:17:07	--	--	335.1120	37.157	0.03575	19.10	64.617	10.571	14967190.951556	2	403.9954	-1.54393e-03	2.22471e-16
2023/04/08	06:17:14	ok	ok	335.4320	37.140	0.03575	19.01	64.762	10.533	13120038.507564	7	335.6159	6.26109e-05	3.02017e-04
2023/04/08	06:22:14	--	--	335.6720	37.181	0.03575	19.27	64.590	10.672	13567296.928141	3	335.6128	6.99689e-05	2.86019e-04
2023/04/08	06:22:21	ok	ok	335.4140	37.171	0.03575	19.26	64.558	10.658	15545595.307522	5	335.4267	8.59303e-05	2.64623e-04
2023/04/08	06:27:21	ok	ok	335.4140	37.196	0.03575	19.37	64.457	10.714	13033431.773115	5	323.4550	5.97129e-04	2.82135e-02
2023/04/08	06:32:21	--	--	335.5040	37.203	0.03575	19.43	64.370	10.734	11859225.651711	6	335.4356	7.40292e-05	4.29969e-04
2023/04/08	06:32:28	ok	ok	335.7140	37.191	0.03575	19.40	64.378	10.717	14982202.728395	6	335.9174	5.97780e-05	2.89779e-04
2023/04/08	06:37:28	--	--	335.3940	37.199	0.03575	19.43	64.457	10.749	12172019.120217	4	335.7346	6.45707e-05	2.55881e-04
2023/04/08	06:37:35	--	--	335.2360	37.206	0.03575	19.47	64.388	10.764	12755046.910213	6	335.7385	6.75014e-05	3.32135e-04
2023/04/08	06:37:42	ok	ok	335.9440	37.180	0.03575	19.46	64.343	10.748	13684228.164458	5	335.5019	7.28246e-05	6.20506e-04
2023/04/08	06:42:41	--	--	336.9380	37.207	0.03575	19.50	64.414	10.786	12698799.765417	3	334.8552	1.15199e-04	1.10766e-03
2023/04/08	06:42:48	ok	ok	335.7340	37.211	0.03575	19.52	64.405	10.794	14299046.810583	5	335.4643	7.97575e-05	6.94363e-04
2023/04/08	06:47:47	--	--	335.2980	37.195	0.03575	19.46	64.524	10.779	10943621.051495	5	335.7213	6.30651e-05	2.70430e-04
2023/04/08	06:47:54	--	--	335.9920	37.190	0.03575	19.49	64.529	10.796	16376579.418493	6	253.6636	2.52809e-03	3.78273e-02
2023/04/08	06:48:01	--	--	335.3940	37.179	0.03575	19.43	64.594	10.772	14292399.358629	5	334.1900	1.27963e-04	3.39491e-03
2023/04/08	06:48:08	ok	ok	335.5200	37.155	0.03575	19.30	64.659	10.702	15343210.250066	4	335.6632	6.13052e-05	2.74919e-04
2023/04/08	06:53:08	--	--	335.2380	37.201	0.03575	19.49	64.540	10.798	13433946.587231	5	258.9374	2.77807e-03	2.89393e-02
2023/04/08	06:53:14	--	--	335.6440	37.205	0.03575	19.49	64.488	10.790	11684369.777300	7	266.8546	1.63199e-03	3.50345e-02
2023/04/08	06:53:21	--	--	335.4580	37.198	0.03575	19.49	64.517	10.794	12597019.451714	5	335.8088	6.41820e-05	2.19404e-04
2023/04/08	06:53:28	--	--	335.9100	37.165	0.03575	19.36	64.584	10.726	13813190.099153	5	272.1608	1.82282e-03	2.26424e-02
2023/04/08	06:53:35	ok	ok	335.4620	37.145	0.03575	19.29	64.750	10.708	15008387.534088	8	275.6279	1.29789e-03	2.32438e-02
2023/04/08	06:58:34	--	--	335.6940	37.228	0.03575	19.54	64.561	10.837	14933780.579289	2	335.7024	6.68822e-05	1.10388e-15
2023/04/08	06:58:41	--	--	335.6300	37.221	0.03575	19.56	64.456	10.828	15476472.742855	4	335.8187	7.17569e-05	3.55423e-04
2023/04/08	06:58:48	ok	ok	335.9480	37.187	0.03575	19.53	64.398	10.802	14146395.415949	4	335.7782	6.47274e-05	2.76368e-04
2023/04/08	07:03:48	ok	ok	335.9500	37.225	0.03575	19.56	64.475	10.832	16157531.558127	4	335.6339	7.03783e-05	3.35031e-04
2023/04/08	07:08:48	ok	ok	335.6240	37.218	0.03575	19.43	64.712	10.791	13073058.941033	5	326.8592	4.46233e-04	2.02968e-02
2023/04/08	07:13:48	ok	ok	335.5360	37.195	0.03575	19.34	64.750	10.744	12629001.848458	6	322.4468	6.31727e-04	4.36401e-02
2023/04/08	07:18:48	--	--	335.6140	37.196	0.03575	19.33	64.855	10.753	13713101.096119	4	335.1874	9.36657e-05	3.48935e-04
2023/04/08	07:18:55	--	--	335.6380	37.198	0.03575	19.32	64.883	10.749	15806414.033182	3	272.3925	1.75450e-03	3.97189e-03
2023/04/08	07:19:02	--	--	335.4280	37.183	0.03575	19.29	64.858	10.726	16631405.616352	7	266.4403	1.90214e-03	2.70426e-02
2023/04/08	07:19:09	--	--	335.4660	37.158	0.03575	19.27	64.920	10.726	16760616.690057	3	420.9112	-2.34150e-03	1.74278e-02
2023/04/08	07:19:16	ok	ok	335.7380	37.145	0.03575	19.24	64.915	10.707	16536276.995329	4	335.6255	6.21364e-05	2.56874e-04
2023/04/08	07:24:15	--	--	336.2460	37.224	0.03575	19.46	64.685	10.806	12490331.504116	6	335.4475	8.09712e-05	5.94124e-04
2023/04/08	07:24:22	ok	ok	335.7120	37.205	0.03575	19.47	64.654	10.809	14797424.145282	5	335.6369	7.38595e-05	4.57107e-04
2023/04/08	07:29:21	--	--	335.6660	37.219	0.03575	19.54	64.613	10.846	11545011.111943	5	316.7837	9.08941e-04	4.47795e-02
2023/04/08	07:29:28	ok	ok	335.4040	37.222	0.03575	19.52	64.576	10.823	13100500.982148	5	335.7108	7.01930e-05	4.18086e-04
2023/04/08	07:34:27	ok	ok	335.7020	37.215	0.03575	19.56	64.616	10.855	14945037.117094	2	335.6962	7.73952e-05	9.35155e-16
2023/04/08	07:39:27	--	--	335.5780	37.221	0.03575	19.58	64.662	10.882	16002052.891027	4	335.7501	6.70844e-05	2.72530e-04
2023/04/08	07:39:34	ok	ok	335.7840	37.212	0.03575	19.57	64.671	10.875	19524830.926051	5	328.8826	3.61065e-04	1.58450e-02
2023/04/08	07:44:34	--	ok	336.0660	37.263	0.03575	19.61	64.677	10.903	13256340.433563	7	326.4390	3.82834e-04	2.41075e-02
2023/04/08	07:44:42	ok	ok	334.1920	36.798	0.035637	19.63	64.668	10.910	5797914.517835	6	333.4807	6.43399e-05	2.83939e-04
2023/04/08	07:49:41	--	ok	331.9860	36.815	0.035637	19.64	64.671	10.919	7308822.473808	7	226.0002	2.24591e-03	4.04509e-02
2023/04/08	07:49:49	ok	ok	335.6680	37.245	0.035748	19.64	64.712	10.926	14721615.457261	5	323.5476	6.06148e-04	2.91264e-02
2023/04/08	07:54:48	ok	ok	335.5820	37.254	0.035748	19.67	64.717	10.945	14903782.640969	5	335.8914	6.55059e-05	2.30912e-04
2023/04/08	07:59:48	--	--	335.6740	37.239	0.035748	19.71	64.694	10.969	13387825.324937	5	335.9032	6.58309e-05	2.09204e-04
2023/04/08	07:59:55	ok	ok	335.5280	37.250	0.035748	19.77	64.668	11.001	17996068.481209	6	335.7731	7.07037e-05	5.14581e-04
2023/04/08	08:04:54	--	--	335.3820	37.252	0.035748	19.77	64.668	11.001	13548460.352930	5	271.9406	1.63457e-03	1.81449e-02
2023/04/08	08:05:01	--	--	335.5660	37.234	0.035748	19.75	64.741	11.003	17050169.194651	3	335.6261	8.26869e-05	6.68075e-04
2023/04/08	08:05:08	--	--	335.3940	37.221	0.035748	19.71	64.767	10.981	14502389.972675	8	275.0432	1.27487e-03	2.31616e-02
2023/04/08	08:05:15	ok	ok	335.8680	37.204	0.035748	19.67	64.836	10.966	16894780.504563	7	335.8310	6.63727e-05	2.20785e-04
2023/04/08	08:10:14	--	--	335.8620	37.262	0.035748	19.84	64.680	11.048	14637250.980110	6	335.8177	6.86496e-05	1.90097e-04
2023/04/08	08:10:21	--	--	335.0440	37.247	0.035748	19.85	64.652	11.052	13452231.885281	5	335.7428	7.40588e-05	4.04290e-04
2023/04/08	08:10:28	--	--	335.3280	37.210	0.035748	19.78	64.662	11.008	15659856.685064	5	411.0061	-1.32601e-03	2.33226e-02
2023/04/08	08:10:35	--	--	335.3680	37.188	0.035748	19.65	64.822	10.953	15020193.809610	4	319.9578	7.10646e-04	2.94297e-02
2023/04/08	08:10:42	ok	ok	335.7480	37.169	0.035748	19.58	65.066	10.950	13652985.301293	4	335.7342	6.40623e-05	4.26741e-05
2023/04/08	08:15:41	--	--	335.7380	37.249	0.035748	19.84	64.778	11.064	14338055.279586	4	335.8750	6.74642e-05	3.33632e-04
2023/04/08	08:15:48	ok	ok	335.5940	37.260	0.035748	19.84	64.744	11.059	17002818.485317	7	335.9244	6.50781e-05	3.43547e-04
2023/04/08	08:20:49	ok	ok	335.7320	37.262	0.035748	19.92	64.717	11.109	15473414.828670	4	416.0785	-1.75418e-03	1.96598e-02
2023/04/08	08:25:48	--	--	335.8960	37.273	0.035748	19.94	64.791	11.131	13037112.692712	4	279.4239	1.24519e-03	1.44431e-02
2023/04/08	08:25:55	--	--	335.8600	37.253	0.035748	19.91	64.796	11.112	13116571.148380	5	335.9796	6.54173e-05	2.77222e-04
2023/04/08	08:26:02	ok	ok	335.5640	37.226	0.035748	19.84	64.808	11.070	15183092.493779	6	335.7929	7.17466e-05	3.23792e-04
2023/04/08	08:31:02	--	ok	336.0460	37.273	0.035748	19.98	64.778	11.158	15978419.107797	4	388.1052	-6.43900e-04	1.52351e-02
2023/04/08	08:31:09	ok	ok	333.0600	36.816	0.035635	20.00	64.791	11.169	9259632.257773	5	333.5123	6.85450e-05	4.45713e-04
2023/04/08	08:36:09	ok	ok	333.6160	36.835	0.035635	20.07	64.822	11.222	9898147.655806	3	333.9715	6.07858e-05	2.81092e-04
2023/04/08	08:41:09	ok	ok	334.7780	36.842	0.035635	20.09	64.891	11.251	6059960.745074	4	333.8120	6.74554e-05	9.31702e-05
2023/04/08	08:46:09	ok	ok	333.6880	36.841	0.035635	20.09	64.901	11.253	8058892.058500	7	333.9377	8.19487e-05	2.74931e-03
2023/04/08	08:51:09	ok	ok	333.8560	36.846	0.035635	20.18	64.874	11.304	7991869.643550	6	333.5765	7.80640e-05	7.55628e-04
2023/04/08	08:56:09	ok	ok	333.5660	36.844	0.035635	20.22	64.878	11.333	11060461.635197	5	409.0509	-1.62105e-03	2.18577e-02
2023/04/08	09:01:09	ok	ok	334.2060	36.849	0.035635	20.25	64.938	11.361	10032358.551856	3	334.0997	5.92974e-05	1.87493e-05
2023/04/08	09:06:09	ok	ok	333.9200	36.855	0.035635	20.33	64.900	11.412	10254602.324789	5	315.4132	6.83029e-04	3.67317e-02
2023/04/08	09:11:09	ok	ok	333.6380	36.863	0.035635	20.42	64.927	11.473	9240088.953327	7	283.3420	1.91992e-03	3.98747e-02
2023/04/08	09:16:09	ok	ok	334.3300	36.874	0.035635	20.46	64.987	11.511	6086455.909859	5	334.1442	6.80867e-05	2.37372e-04
2023/04/08	09:21:09	ok	ok	334.8180	36.874	0.035635	20.56	64.932	11.567	8033742.440628	7	330.9651	1.78924e-04	8.52754e-03
2023/04/08	09:26:09	ok	ok	334.6920	36.883	0.035635	20.65	64.979	11.635	10734014.490996	4	334.3682	5.89111e-05	2.60326e-04
2023/04/08	09:31:09	ok	ok	333.9380	36.895	0.035635	20.70	64.970	11.672	12456165.578134	3	422.5277	-1.96439e-03	1.47290e-02
2023/04/08	09:36:09	ok	ok	334.3160	36.902	0.035635	20.79	64.997	11.735	8943719.334960	3	334.5217	6.14936e-05	2.37794e-04
2023/04/08	09:41:09	ok	ok	334.7280	36.905	0.035635	20.86	65.000	11.783	9864403.438424	6	334.3612	6.73925e-05	3.88226e-04
2023/04/08	09:46:09	ok	ok	334.3220	36.941	0.035635	21.01	64.996	11.888	14028877.480485	4	334.6268	5.86544e-05	3.88327e-04
2023/04/08	09:51:09	ok	ok	333.9880	36.938	0.035635	21.06	65.092	11.935	11263652.291965	4	311.5337	1.02080e-03	4.45737e-02
2023/04/08	09:56:09	--	--	334.4160	36.984	0.035635	21.19	65.051	12.019	10573591.335703	6	334.4236	7.38180e-05	3.33428e-04
2023/04/08	09:56:16	ok	ok	333.9800	36.944	0.035635	21.17	64.973	11.993	11290716.039593	9	267.2034	1.62156e-03	3.64097e-02
2023/04/08	10:01:15	ok	ok	333.7640	36.966	0.035635	21.21	65.098	12.046	11261594.385115	7	273.5420	1.51728e-03	2.20867e-02
2023/04/08	10:06:15	ok	ok	334.2740	36.981	0.035635	21.33	65.101	12.125	12427667.664270	3	334.8918	5.74003e-05	1.82498e-04
2023/04/08	10:11:15	ok	ok	334.2600	37.010	0.035635	21.36	65.115	12.148	11403606.963924	4	334.7452	6.21481e-05	2.63957e-04
2023/04/08	10:16:15	ok	ok	334.8020	37.010	0.035635	21.48	65.130	12.241	10193834.327811	5	411.7066	-1.72140e-03	2.14264e-02
2023/04/08	10:21:15	ok	ok	334.7200	37.032	0.035635	21.57	65.190	12.311	14507648.590065	4	414.7808	-1.74326e-03	1.96785e-02
2023/04/08	10:26:15	ok	ok	335.2900	37.052	0.035635	21.65	65.229	12.382	16162510.418475	5	335.0103	6.14169e-05	1.57815e-04
2023/04/08	10:31:15	ok	ok	334.8980	37.075	0.035635	21.80	65.126	12.463	11264445.640525	6	334.8961	6.58342e-05	2.50338e-04
2023/04/08	10:36:15	ok	ok	334.7840	37.083	0.035635	21.82	65.217	12.500	16118838.448393	3	335.1682	5.71960e-05	1.50025e-04
2023/04/08	10:41:15	ok	ok	335.1260	37.084	0.035635	21.96	65.202	12.599	14221787.101628	4	383.4241	-6.12169e-04	3.88307e-03
2023/04/08	10:46:15	ok	ok	334.9740	37.111	0.035635	22.05	65.272	12.675	13411198.001141	5	335.0939	6.50662e-05	1.85489e-04
2023/04/08	10:51:15	ok	ok	335.0180	37.125	0.035635	22.16	65.304	12.765	15098269.357189	9	274.5056	1.31453e-03	3.96580e-02
2023/04/08	10:56:15	ok	ok	335.6620	37.141	0.035635	22.23	65.295	12.815	10750446.456595	5	335.2952	6.03822e-05	2.49934e-04
2023/04/08	11:01:15	ok	ok	335.5700	37.137	0.035635	22.33	65.261	12.881	14809156.750259	6	273.4110	1.55285e-03	1.68708e-02
2023/04/08	11:06:15	ok	ok	335.2480	37.142	0.035635	22.39	65.304	12.931	13015554.011297	8	267.7705	1.56759e-03	3.77593e-02
2023/04/08	11:11:15	ok	ok	335.2520	37.077	0.035635	21.74	66.827	12.748	13850727.928315	5	334.7160	7.85176e-05	6.05133e-04
2023/04/08	11:16:15	ok	ok	334.6580	37.049	0.035635	21.55	67.048	12.653	10839664.677351	9	268.8179	1.56294e-03	3.78231e-02
2023/04/08	11:21:15	ok	ok	334.8860	37.045	0.035635	21.40	67.102	12.550	9838943.627814	6	332.1005	1.93921e-04	6.30833e-03
2023/04/08	11:26:15	--	--	335.4080	37.051	0.035635	21.33	67.120	12.501	12291072.740488	5	338.0385	-6.79626e-05	5.70984e-03
2023/04/08	11:26:22	ok	ok	334.4200	37.063	0.035635	21.36	67.115	12.521	13863018.792500	5	335.0856	5.78382e-05	3.11859e-04
2023/04/08	11:31:22	ok	ok	335.5020	37.033	0.035635	21.29	67.175	12.482	13567099.797203	7	335.6042	3.39558e-05	1.29975e-03
2023/04/08	11:36:22	ok	ok	335.1600	37.039	0.035635	21.26	67.149	12.456	13765837.599729	4	334.9163	6.21028e-05	1.66810e-04
2023/04/08	11:41:22	ok	ok	335.8740	37.047	0.035635	21.26	67.190	12.464	10113705.717889	7	331.0725	1.97524e-04	9.78734e-03
2023/04/08	11:46:22	ok	ok	335.0520	37.041	0.035635	21.19	67.189	12.414	9730409.178162	6	334.6655	7.06881e-05	3.27502e-04
2023/04/08	11:51:22	ok	ok	334.3920	37.050	0.035635	21.24	67.112	12.440	12694361.961141	5	317.8172	8.26284e-04	3.34575e-02
2023/04/08	11:56:22	ok	ok	334.9220	37.053	0.035635	21.24	67.103	12.438	11234937.739344	6	334.8904	6.39406e-05	2.09880e-04
2023/04/08	12:01:22	ok	ok	335.1760	37.057	0.035635	21.26	67.019	12.432	10806504.294400	4	395.0494	-1.04142e-03	7.41056e-03
2023/04/08	12:06:22	ok	ok	334.6840	37.064	0.035635	21.27	67.012	12.440	9698839.496267	6	305.4650	1.48678e-03	4.11711e-02
2023/04/08	12:11:22	ok	ok	335.1980	37.056	0.035635	21.26	66.989	12.427	12571385.422185	8	264.6306	2.05010e-03	3.29499e-02
2023/04/08	12:16:22	ok	ok	334.4480	37.069	0.035635	21.29	66.984	12.447	11784612.771898	8	334.5965	7.45283e-05	6.91331e-04
2023/04/08	12:21:22	ok	ok	334.8120	37.077	0.035635	21.29	66.929	12.437	11900208.484892	7	334.6860	7.20771e-05	4.45617e-04
2023/04/08	12:26:22	ok	ok	335.2180	37.079	0.035635	21.31	66.882	12.447	9330259.030089	7	262.6473	2.17193e-03	3.60630e-02
2023/04/08	12:31:22	ok	ok	334.9540	37.085	0.035635	21.36	66.815	12.465	8889863.764299	6	334.9824	6.29188e-05	1.93745e-04
2023/04/08	12:36:22	ok	ok	335.3500	37.087	0.035635	21.33	66.886	12.457	11207535.767104	6	335.6130	3.62632e-05	1.37079e-03
2023/04/08	12:41:22	ok	ok	335.0200	37.085	0.035635	21.37	66.806	12.473	10332381.294183	4	334.8798	7.46936e-05	1.79629e-04
2023/04/08	12:46:22	ok	ok	335.0020	37.098	0.035635	21.37	66.712	12.456	11441483.435044	5	411.8404	-1.71817e-03	2.13808e-02
2023/04/08	12:51:22	ok	ok	335.4520	37.094	0.035635	21.40	66.749	12.484	12400089.862765	6	335.0456	6.49601e-05	1.78413e-04
2023/04/08	12:56:22	ok	ok	335.0000	37.107	0.035635	21.45	66.687	12.513	10836226.843039	4	313.2388	8.25583e-04	3.03478e-02
2023/04/08	13:01:22	ok	ok	335.0820	37.123	0.035635	21.55	66.705	12.588	11326772.411832	5	258.4743	2.22626e-03	3.10610e-02
2023/04/08	13:06:22	ok	ok	335.5740	37.132	0.035635	21.62	66.699	12.639	14432947.844486	6	331.1106	2.49210e-04	9.31285e-03
2023/04/08	13:11:22	ok	ok	335.1640	37.137	0.035635	21.64	66.636	12.639	13583818.828971	6	335.0813	6.95548e-05	4.19897e-04
2023/04/08	13:16:22	ok	ok	335.0320	37.149	0.035635	21.77	66.609	12.726	12827413.062519	6	264.0192	2.11124e-03	3.84580e-02
2023/04/08	13:21:22	ok	ok	335.9360	37.149	0.035635	21.80	66.625	12.750	13945104.140562	5	335.2516	6.54231e-05	1.96916e-04
2023/04/08	13:26:22	ok	ok	335.9140	37.161	0.035635	21.87	66.563	12.789	12896388.107663	5	335.2146	7.54534e-05	1.63381e-04
2023/04/08	13:31:22	ok	ok	335.2720	37.163	0.035635	21.93	66.545	12.837	10544060.533324	7	345.2277	-2.69000e-04	2.45118e-02
2023/04/08	13:36:22	ok	ok	335.5460	37.169	0.035635	21.99	66.493	12.871	13698067.931532	5	335.3681	6.50497e-05	2.66776e-04
2023/04/08	13:41:22	ok	ok	335.2240	37.173	0.035635	22.02	66.540	12.900	12345066.094498	8	264.5992	2.08395e-03	2.85671e-02
2023/04/08	13:46:22	ok	ok	335.6400	37.179	0.035635	22.08	66.511	12.938	12379904.322025	5	390.0347	-8.35541e-04	1.18171e-02
2023/04/08	13:51:22	ok	ok	335.2120	37.180	0.035635	22.06	66.474	12.919	19017681.667821	6	410.7573	-1.63760e-03	2.03746e-02
2023/04/08	13:56:22	ok	ok	335.5160	37.183	0.035635	22.05	66.429	12.900	13120682.387906	8	265.1976	2.04661e-03	3.45467e-02
2023/04/08	14:01:22	ok	ok	335.7300	37.183	0.035635	22.05	66.439	12.902	13940023.506818	9	266.2131	2.02020e-03	3.30376e-02
2023/04/08	14:06:22	ok	ok	335.3980	37.179	0.035635	21.99	66.525	12.877	15241161.048837	7	335.4298	6.59407e-05	2.04012e-04
2023/04/08	14:11:22	ok	ok	334.7320	37.074	0.035635	20.75	68.284	12.298	16095644.012480	6	334.7408	7.88967e-05	1.09942e-04
2023/04/08	14:16:23	ok	ok	335.0320	37.010	0.035635	20.09	68.809	11.930	12354614.940313	5	334.8056	5.69912e-05	5.31176e-04
2023/04/08	14:21:22	ok	ok	334.5620	36.953	0.035635	19.63	69.154	11.667	12348739.538876	5	334.4224	6.57705e-05	2.23152e-04
2023/04/08	14:26:22	ok	ok	333.8360	36.923	0.035635	19.29	69.360	11.471	11898451.287470	8	272.9281	1.54895e-03	2.05793e-02
2023/04/08	14:31:22	ok	ok	333.6660	36.895	0.035635	18.95	69.534	11.270	10887354.677298	7	326.1231	4.27226e-04	2.52253e-02
2023/04/08	14:36:22	ok	ok	334.0920	36.879	0.035635	18.69	69.670	11.125	10701637.602049	6	333.9028	6.95771e-05	2.08025e-04
2023/04/08	14:41:22	ok	ok	333.5060	36.863	0.035635	18.45	69.770	10.984	10702275.144580	4	413.6549	-1.73614e-03	1.96520e-02
2023/04/08	14:46:22	ok	ok	333.5780	36.853	0.035635	18.27	69.857	10.878	9742981.558174	6	333.5836	7.59003e-05	3.21494e-04
2023/04/08	14:51:22	--	--	333.1100	36.843	0.035635	18.04	69.960	10.750	12067881.355364	5	333.6520	6.74690e-05	2.95777e-04
2023/04/08	14:51:29	ok	ok	333.1800	36.843	0.035635	18.06	69.931	10.754	12279329.037409	5	333.8536	6.20562e-05	2.22913e-04
2023/04/08	14:56:29	ok	ok	332.8160	36.833	0.035635	17.88	69.992	10.653	12119405.657404	5	333.5601	6.85798e-05	1.96906e-04
2023/04/08	15:01:29	ok	ok	333.5740	36.826	0.035635	17.76	70.051	10.583	11298482.367977	5	333.4501	7.10199e-05	2.87311e-04
2023/04/08	15:06:29	ok	ok	333.3280	36.826	0.035635	17.73	70.045	10.563	11393357.377730	7	342.0421	-3.02235e-04	2.44480e-02
2023/04/08	15:11:29	ok	ok	332.9060	36.878	0.035635	18.86	68.122	10.988	5728087.513824	8	333.8421	6.81034e-05	5.16606e-04
2023/04/08	15:16:29	ok	ok	334.8100	36.918	0.035635	19.44	67.593	11.281	13218582.793365	6	341.4038	-2.45730e-04	1.53192e-02
2023/04/08	15:21:29	ok	ok	333.9560	36.946	0.035635	19.77	67.341	11.455	13180266.466158	3	334.4527	6.24388e-05	1.86113e-06
2023/04/08	15:26:29	ok	ok	334.5040	36.991	0.035635	20.11	67.053	11.635	11372938.651323	5	317.5059	8.29800e-04	3.34892e-02
2023/04/08	15:31:29	ok	ok	335.7500	37.018	0.035635	20.40	66.914	11.813	10797850.688366	6	334.4923	7.50260e-05	8.12869e-04
2023/04/08	15:36:29	--	ok	336.0720	37.052	0.035635	20.60	66.815	11.934	8624628.089260	3	334.8745	5.97430e-05	9.75860e-06
2023/04/08	15:36:36	ok	ok	333.9720	36.582	0.035519	20.59	66.856	11.932	1674521.398940	10	332.0961	6.62198e-05	4.24962e-04
2023/04/08	15:41:36	ok	ok	334.7960	36.589	0.035519	20.78	66.741	12.040	5300358.610717	5	334.6429	-1.96304e-05	3.86192e-03
2023/04/08	15:46:36	--	--	335.2480	36.596	0.035519	20.90	66.650	12.112	6173855.146150	5	320.3507	6.05846e-04	2.41726e-02
2023/04/08	15:46:43	ok	ok	334.8560	36.596	0.035519	20.93	66.603	12.124	3673317.192175	3	332.7003	6.25966e-05	5.05009e-05
2023/04/08	15:51:43	ok	ok	333.4300	36.602	0.035519	21.04	66.540	12.191	5673253.553588	6	272.3085	1.48032e-03	2.64002e-02
2023/04/08	15:56:43	ok	ok	332.6120	36.612	0.035519	21.23	66.502	12.315	6592948.979257	5	332.7532	7.26310e-05	3.56105e-04
2023/04/08	16:01:43	ok	ok	334.7640	36.624	0.035519	21.27	66.499	12.345	6265757.958743	5	384.2749	-7.32266e-04	1.93854e-03
2023/04/08	16:06:43	ok	ok	335.6880	36.636	0.035519	21.40	66.375	12.414	5438552.678741	5	313.3587	9.48525e-04	3.91294e-02
2023/04/08	16:11:43	ok	ok	335.2020	36.649	0.035519	21.47	66.346	12.458	5544206.113524	7	261.0925	2.08555e-03	3.31829e-02
2023/04/08	16:16:43	ok	ok	334.3040	36.653	0.035519	21.48	66.348	12.470	4121251.456630	6	333.5294	4.92485e-05	2.96807e-04
2023/04/08	16:21:43	ok	ok	332.9540	36.667	0.035519	21.52	66.241	12.479	6158006.408054	6	333.2335	6.33003e-05	2.48088e-04
2023/04/08	16:26:43	ok	ok	334.6400	36.671	0.035519	21.60	66.200	12.525	6491661.347846	5	333.1943	7.03246e-05	3.70513e-04
2023/04/08	16:31:43	ok	ok	333.5180	36.688	0.035519	21.64	66.188	12.554	4866737.983647	4	414.3324	-1.83630e-03	2.17488e-02
2023/04/08	16:36:43	ok	ok	334.5460	36.707	0.035519	21.72	66.140	12.605	6792686.123829	5	333.4777	6.02966e-05	1.98245e-04
2023/04/08	16:41:43	ok	ok	335.3660	36.715	0.035519	21.75	66.145	12.627	5696689.119271	5	333.2270	7.11186e-05	3.44622e-04
2023/04/08	16:46:43	ok	ok	335.5040	36.741	0.035519	21.75	66.091	12.617	4911042.148221	6	276.8344	2.91136e-03	5.86032e-02
2023/04/08	16:51:43	ok	ok	333.4840	36.751	0.035519	21.82	66.053	12.660	8148312.180812	4	333.5067	6.46291e-05	2.06614e-04
2023/04/08	16:56:43	ok	ok	334.6860	36.756	0.035519	21.87	66.050	12.691	7617645.523099	3	333.6560	5.68925e-05	3.20995e-05
2023/04/08	17:01:43	ok	ok	334.2080	36.773	0.035519	21.88	66.021	12.695	6913300.952406	5	312.2485	1.02924e-03	4.25703e-02
2023/04/08	17:06:43	ok	ok	335.3800	36.780	0.035519	21.89	66.003	12.703	6193053.634456	5	333.3040	7.73546e-05	5.43641e-04
2023/04/08	17:11:43	ok	ok	335.1040	36.792	0.035519	21.91	65.930	12.699	10821793.767383	5	333.1818	8.34523e-05	1.24402e-03
2023/04/08	17:16:43	ok	ok	333.6240	36.802	0.035519	21.93	65.913	12.715	3850560.988204	8	333.6778	5.95263e-05	4.30908e-04
2023/04/08	17:21:43	ok	ok	334.9760	36.803	0.035519	21.91	65.853	12.684	6194237.430786	5	333.3515	7.75496e-05	7.92816e-04
2023/04/08	17:26:43	--	ok	336.0420	36.809	0.035519	21.87	65.844	12.651	6879074.978376	7	264.1092	1.98947e-03	4.59399e-02
2023/04/08	17:26:51	ok	ok	334.2920	36.704	0.035404	21.85	65.834	12.640	8079655.310883	5	333.3058	6.67343e-05	2.79882e-04
2023/04/08	17:31:50	ok	ok	333.7580	36.721	0.035404	21.89	65.808	12.666	9483729.471997	6	317.3981	8.17836e-04	3.76831e-02
2023/04/08	17:36:50	ok	ok	332.8760	36.727	0.035404	21.91	65.821	12.678	12822806.179877	5	333.4717	6.32884e-05	3.48185e-04
2023/04/08	17:41:50	ok	ok	334.0020	36.748	0.035404	21.87	65.748	12.633	9083657.242724	4	333.6012	5.76931e-05	2.31221e-04
2023/04/08	17:46:50	ok	ok	333.9360	36.739	0.035404	21.78	65.733	12.568	9196269.823131	5	410.0146	-1.70645e-03	2.15341e-02
2023/04/08	17:51:50	ok	ok	333.7400	36.739	0.035404	21.77	65.678	12.548	7628044.589283	6	333.7215	5.41088e-05	4.83648e-04
2023/04/08	17:56:50	ok	ok	335.5340	36.751	0.035404	21.75	65.696	12.542	8815028.387463	5	333.1945	7.64716e-05	6.92979e-04
2023/04/08	18:01:50	--	--	335.4540	36.769	0.035404	21.78	65.711	12.564	6192938.181700	4	414.5554	-1.84313e-03	2.14801e-02
2023/04/08	18:01:57	ok	ok	334.6580	36.765	0.035404	21.78	65.733	12.568	8608034.344723	4	333.5296	6.35126e-05	1.68035e-04
2023/04/08	18:06:56	ok	ok	334.3140	36.783	0.035404	21.85	65.670	12.608	6615479.697838	5	349.2386	-5.71249e-04	2.78560e-02
2023/04/08	18:11:56	ok	ok	334.3520	36.787	0.035404	21.82	65.666	12.586	8448709.796131	6	347.7306	-3.90739e-04	2.82924e-02
2023/04/08	18:16:56	ok	ok	333.5440	36.791	0.035404	21.82	65.698	12.592	6391204.576361	8	266.4615	1.57797e-03	3.75737e-02
2023/04/08	18:21:56	ok	ok	335.9020	36.798	0.035404	21.80	65.577	12.550	8602221.085728	6	337.1975	-5.49763e-05	7.33951e-03
2023/04/08	18:26:56	--	--	334.1840	36.794	0.035404	21.77	65.614	12.535	9702525.477964	4	333.8457	5.49061e-05	1.76958e-04
2023/04/08	18:27:03	ok	ok	334.9760	36.797	0.035404	21.74	65.522	12.499	11020100.474991	3	333.7607	5.83748e-05	6.29815e-05
2023/04/08	18:32:03	ok	ok	335.1580	36.797	0.035404	21.71	65.591	12.491	9615880.690569	6	348.6991	-4.18475e-04	2.99905e-02
2023/04/08	18:37:03	ok	ok	334.7140	36.800	0.035404	21.67	65.551	12.452	6666102.011175	4	414.5906	-1.84176e-03	2.14918e-02
2023/04/08	18:42:03	ok	ok	335.6180	36.804	0.035404	21.64	65.524	12.428	6385033.970199	7	259.0019	2.23713e-03	3.28348e-02
2023/04/08	18:47:03	ok	ok	333.2640	36.801	0.035404	21.57	65.510	12.372	8215290.814696	6	252.9101	2.57262e-03	4.17217e-02
2023/04/08	18:52:03	ok	ok	334.8960	36.802	0.035404	21.54	65.483	12.348	7725576.127385	7	283.2460	9.14989e-04	1.87238e-02
2023/04/08	18:57:03	ok	ok	333.9140	36.808	0.035404	21.52	65.437	12.328	9323438.985934	5	333.5773	6.48622e-05	1.95970e-04
2023/04/08	19:02:03	ok	ok	334.5020	36.801	0.035404	21.37	65.536	12.236	10047606.230270	5	332.8498	9.36228e-05	1.59830e-03
2023/04/08	19:07:03	ok	ok	333.7040	36.794	0.035404	21.26	65.472	12.145	10628103.403833	6	350.8469	-6.33777e-04	2.66659e-02
2023/04/08	19:12:03	ok	ok	333.1100	36.796	0.035404	21.17	65.509	12.092	7588535.938145	5	337.9367	-1.21914e-04	8.16805e-03
2023/04/08	19:17:03	ok	ok	333.5760	36.802	0.035404	21.19	65.414	12.086	8377433.698420	7	279.7210	1.16273e-03	1.34449e-02
2023/04/08	19:22:03	ok	ok	333.4300	36.800	0.035404	21.11	65.325	12.019	7717494.910399	5	329.4927	2.36565e-04	7.90270e-03
2023/04/08	19:27:03	ok	ok	333.5680	36.800	0.035404	21.13	65.275	12.021	7749558.876544	5	333.5630	6.08851e-05	9.61033e-05
2023/04/08	19:32:03	ok	ok	335.1820	36.795	0.035404	21.04	65.312	11.966	5309082.327440	5	333.6727	5.68355e-05	2.95084e-04
2023/04/08	19:37:03	ok	ok	333.4360	36.805	0.035404	21.00	65.240	11.924	10658395.224297	4	333.6110	5.93935e-05	2.25825e-04
2023/04/08	19:42:03	ok	ok	333.0640	36.791	0.035404	20.93	65.238	11.875	9051120.199299	4	333.4797	6.36938e-05	2.56837e-04
2023/04/08	19:47:03	ok	ok	334.6520	36.797	0.035404	20.86	65.234	11.825	8156521.484441	4	414.5610	-1.84413e-03	2.15785e-02
2023/04/08	19:52:03	ok	ok	333.7000	36.791	0.035404	20.83	65.197	11.800	7805987.519800	4	333.5513	5.78967e-05	3.18847e-04
2023/04/08	19:57:03	ok	ok	333.2740	36.787	0.035404	20.76	65.171	11.746	6309476.365231	5	330.3711	1.95540e-04	5.87557e-03
2023/04/08	20:02:03	ok	ok	333.9860	36.793	0.035404	20.70	65.171	11.708	9149376.466607	5	333.0013	8.23895e-05	1.00361e-03
2023/04/08	20:07:03	ok	ok	333.5160	36.783	0.035404	20.59	65.257	11.647	9114370.656022	4	333.4632	6.13953e-05	3.06026e-04
2023/04/08	20:12:03	ok	ok	332.8280	36.784	0.035404	20.48	65.277	11.573	7935420.609640	7	261.0619	2.10757e-03	3.05252e-02
2023/04/08	20:17:03	ok	ok	333.1340	36.771	0.035404	20.40	65.243	11.518	10863353.221980	5	333.6397	5.20625e-05	4.62551e-04
2023/04/08	20:22:03	ok	ok	332.8700	36.772	0.035404	20.32	65.280	11.469	7432776.224317	5	275.4303	1.35925e-03	1.35972e-02
2023/04/08	20:27:03	ok	ok	332.8920	36.764	0.035404	20.29	65.231	11.441	10523738.587159	5	346.0567	-4.54989e-04	2.26780e-02
2023/04/08	20:32:03	ok	ok	333.5740	36.768	0.035404	20.31	65.129	11.432	7733254.440668	9	266.4858	1.58878e-03	3.96054e-02
2023/04/08	20:37:03	ok	ok	333.2320	36.766	0.035404	20.32	65.130	11.443	9291661.786540	4	333.0816	7.91485e-05	1.75211e-04
2023/04/08	20:42:03	ok	ok	333.3540	36.776	0.035404	20.29	65.074	11.414	9035782.853050	5	333.2509	7.32622e-05	1.66461e-04
2023/04/08	20:47:03	ok	ok	332.1720	36.774	0.035404	20.25	65.074	11.385	6977593.084547	5	333.0379	7.68519e-05	6.90229e-04
2023/04/08	20:52:03	ok	ok	332.7880	36.772	0.035404	20.22	65.039	11.361	7455987.481482	4	333.3687	6.16607e-05	3.07590e-04
2023/04/08	20:57:03	ok	ok	333.1460	36.773	0.035404	20.19	65.023	11.339	7877456.238159	6	333.1113	7.44261e-05	3.45070e-04
2023/04/08	21:02:03	ok	ok	332.9280	36.782	0.035404	20.18	64.968	11.321	10191419.829419	6	333.0171	7.72115e-05	5.77419e-04
2023/04/08	21:07:03	ok	ok	333.6780	36.776	0.035404	20.16	65.019	11.319	8003834.755270	6	333.5298	2.81763e-05	1.44330e-03
2023/04/08	21:12:03	ok	ok	333.2260	36.775	0.035404	20.07	65.078	11.266	7591266.353970	6	333.2133	6.96992e-05	4.79073e-04
2023/04/08	21:17:03	ok	ok	333.0360	36.787	0.035404	20.08	65.005	11.262	9982827.051417	4	263.9055	2.26978e-03	1.42176e-02
2023/04/08	21:22:03	ok	ok	332.7680	36.773	0.035404	20.08	65.028	11.266	10381896.250049	8	265.2835	1.89399e-03	2.12995e-02
2023/04/08	21:27:03	ok	ok	333.5540	36.772	0.035404	20.04	64.988	11.231	9593912.666644	5	257.7257	2.17137e-03	2.97796e-02
2023/04/08	21:32:03	ok	ok	332.8740	36.749	0.035404	19.88	65.101	11.147	8817563.183561	5	316.5714	7.30732e-04	4.26877e-02
2023/04/08	21:37:03	ok	ok	332.8280	36.759	0.035404	19.78	65.161	11.093	8017150.206997	5	333.1260	6.92646e-05	3.57006e-04
2023/04/08	21:42:03	ok	ok	332.8980	36.755	0.035404	19.74	65.162	11.066	5539185.398296	5	257.7469	2.16531e-03	2.89213e-02
2023/04/08	21:47:03	ok	ok	332.3540	36.765	0.035404	19.78	65.055	11.075	9681496.804361	4	315.3876	7.97792e-04	3.38703e-02
2023/04/08	21:52:04	ok	ok	332.8060	36.757	0.035404	19.75	65.019	11.050	10132604.702642	7	266.9069	1.61043e-03	3.33695e-02
2023/04/08	21:57:03	ok	ok	333.0980	36.762	0.035404	19.75	64.955	11.039	8197801.799544	3	314.2432	1.06834e-03	3.70426e-02
2023/04/08	22:02:03	ok	ok	332.8780	36.767	0.035404	19.75	64.933	11.036	7106521.695599	5	271.0578	1.57909e-03	1.54463e-02
2023/04/08	22:07:03	ok	ok	333.0860	36.773	0.035404	19.74	64.920	11.025	6605770.748585	4	333.2854	6.31608e-05	2.66200e-04
2023/04/08	22:12:03	ok	ok	332.9900	36.768	0.035404	19.74	64.932	11.027	6682293.991061	4	333.2731	6.40317e-05	2.25842e-04
2023/04/08	22:17:03	ok	ok	332.8060	36.779	0.035404	19.68	64.910	10.987	8318982.375476	4	414.3374	-1.84671e-03	2.15409e-02
2023/04/08	22:22:03	ok	ok	332.4220	36.754	0.035404	19.68	64.900	10.985	9748960.457240	4	333.4199	5.81727e-05	3.61673e-04
2023/04/08	22:27:03	ok	ok	332.8200	36.769	0.035404	19.67	64.887	10.974	8249146.953530	2	423.9042	-1.85495e-03	2.99845e-16
2023/04/08	22:32:03	ok	ok	332.0860	36.767	0.035404	19.61	64.858	10.933	3224358.153912	8	332.9411	7.20543e-05	7.57480e-04
2023/04/08	22:37:03	ok	ok	332.4020	36.770	0.035404	19.64	64.831	10.946	8975441.553796	4	333.1845	7.03284e-05	3.50353e-04
2023/04/08	22:42:03	ok	ok	333.0020	36.759	0.035404	19.53	64.918	10.889	9214134.556762	6	413.8295	-1.83372e-03	1.79968e-02
2023/04/08	22:47:03	ok	ok	333.1940	36.756	0.035404	19.46	64.970	10.853	7538524.843624	5	319.9060	6.52400e-04	2.58750e-02
2023/04/08	22:52:03	ok	ok	332.9500	36.759	0.035404	19.43	64.933	10.828	6233173.628082	2	333.1048	7.49643e-05	1.70647e-16
2023/04/08	22:57:03	ok	ok	332.7100	36.751	0.035404	19.44	64.892	10.830	8352051.510120	7	333.6882	8.38368e-05	3.25347e-03
2023/04/08	23:02:03	ok	ok	332.7820	36.765	0.035404	19.47	64.878	10.846	6370623.837345	5	332.8019	8.13976e-05	8.99122e-04
2023/04/08	23:07:03	ok	ok	332.2700	36.765	0.035404	19.42	64.805	10.799	7124485.019850	7	265.0200	1.87718e-03	2.55554e-02
2023/04/08	23:12:03	ok	ok	332.8520	36.758	0.035404	19.40	64.833	10.793	6316182.840215	4	333.1856	6.90042e-05	2.48288e-04
2023/04/08	23:17:03	ok	ok	333.1640	36.769	0.035404	19.40	64.813	10.790	8479401.028927	2	333.1685	6.96651e-05	1.20643e-16
2023/04/08	23:22:03	ok	ok	332.4000	36.760	0.035404	19.39	64.767	10.774	10079537.738257	6	314.1743	9.41971e-04	3.41570e-02
2023/04/08	23:27:04	ok	ok	333.0280	36.761	0.035404	19.37	64.746	10.762	9182248.420186	5	412.2419	-1.77158e-03	1.96226e-02
2023/04/08	23:32:03	ok	ok	333.2020	36.756	0.035404	19.33	64.739	10.734	6934104.153673	4	313.3347	8.86023e-04	3.80439e-02
2023/04/08	23:37:03	ok	ok	332.2960	36.762	0.035404	19.34	64.718	10.738	5547080.917089	5	272.9175	1.48574e-03	1.38973e-02
2023/04/08	23:42:03	ok	ok	332.3620	36.763	0.035404	19.30	64.700	10.708	5203637.289743	4	333.2086	6.55788e-05	2.74079e-04
2023/04/08	23:47:03	ok	ok	332.7700	36.763	0.035404	19.22	64.785	10.669	9412858.248117	6	257.4237	2.30383e-03	3.36324e-02
2023/04/08	23:52:03	ok	ok	332.0100	36.751	0.035404	19.14	64.837	10.632	6270492.517017	6	270.2718	1.60201e-03	3.03980e-02
2023/04/08	23:57:03	ok	ok	332.8040	36.740	0.035404	19.06	64.854	10.583	7264520.571672	6	265.2784	1.87069e-03	2.02569e-02
2023/04/09	00:02:03	ok	ok	332.7460	36.750	0.035404	19.05	64.863	10.575	7982494.306391	4	333.1953	6.42786e-05	2.74183e-04
2023/04/09	00:07:04	ok	ok	333.1160	36.753	0.035404	19.07	64.718	10.569	8721733.686612	8	333.1031	6.95953e-05	3.28245e-04
2023/04/09	00:12:03	ok	ok	333.4400	36.742	0.035404	19.05	64.746	10.556	6678892.373691	6	259.9829	2.15521e-03	2.83719e-02
2023/04/09	00:17:03	ok	ok	332.8140	36.743	0.035404	19.01	64.707	10.525	6480139.066987	3	333.2953	5.88016e-05	9.16973e-05
2023/04/09	00:22:03	ok	ok	332.2180	36.748	0.035404	19.03	64.668	10.535	8498538.644119	4	333.2284	6.27971e-05	2.49277e-04
2023/04/09	00:27:03	--	ok	331.8080	36.750	0.035404	18.96	64.691	10.495	7556291.253839	7	255.3371	2.39876e-03	4.32865e-02
2023/04/09	00:27:11	ok	ok	333.0900	36.828	0.035524	19.02	64.677	10.528	8977529.864769	5	333.6578	6.32229e-05	3.48005e-04
2023/04/09	00:32:10	ok	ok	332.9800	36.820	0.035524	18.98	64.649	10.497	5914262.396503	5	319.3017	6.93902e-04	2.77471e-02
2023/04/09	00:37:10	ok	ok	332.6180	36.819	0.035524	18.93	64.663	10.473	8498956.470162	5	348.6215	-3.86349e-04	2.72537e-02
2023/04/09	00:42:10	ok	ok	333.3520	36.817	0.035524	18.89	64.657	10.445	9061034.308496	5	348.7969	-5.54964e-04	2.71718e-02
2023/04/09	00:47:10	ok	ok	333.0220	36.818	0.035524	18.91	64.681	10.459	8244283.763684	7	333.0842	7.96677e-05	8.35810e-04
2023/04/09	00:52:10	ok	ok	332.9980	36.814	0.035524	18.88	64.654	10.437	8632872.598346	6	253.0345	2.56304e-03	4.17443e-02
2023/04/09	00:57:10	ok	ok	333.8580	36.808	0.035524	18.79	64.736	10.397	6546875.952229	5	294.2481	1.90453e-03	3.33893e-02
2023/04/09	01:02:10	ok	ok	333.1360	36.808	0.035524	18.74	64.727	10.362	9801872.768910	6	330.1333	2.16925e-04	7.59550e-03
2023/04/09	01:07:10	ok	ok	332.9160	36.811	0.035524	18.64	64.799	10.313	9957067.028520	6	329.2937	2.03948e-04	8.73862e-03
2023/04/09	01:12:10	ok	ok	332.4740	36.811	0.035524	18.69	64.680	10.328	8846078.971658	6	259.4709	2.12178e-03	5.21206e-02
2023/04/09	01:17:10	ok	ok	332.8940	36.810	0.035524	18.67	64.652	10.307	9826578.311955	7	328.3498	2.37376e-04	1.45310e-02
2023/04/09	01:22:10	ok	ok	332.5600	36.812	0.035524	18.74	64.622	10.345	8562618.927669	5	333.0691	8.32199e-05	7.03239e-04
2023/04/09	01:27:10	ok	ok	333.2740	36.811	0.035524	18.68	64.613	10.309	7261543.652559	8	248.5052	2.97135e-03	6.56332e-02
2023/04/09	01:32:10	--	ok	331.8400	36.812	0.035524	18.69	64.616	10.318	5025477.201026	6	333.3264	7.32782e-05	3.63201e-04
2023/04/09	01:32:17	--	--	336.0120	37.342	0.035643	18.71	64.576	10.321	16486575.580075	5	335.7813	7.97650e-05	4.43879e-04
2023/04/09	01:32:24	ok	ok	335.7060	37.329	0.035643	18.72	64.526	10.321	17261434.077041	7	335.7567	7.95765e-05	3.68630e-04
2023/04/09	01:37:24	ok	ok	335.8840	37.290	0.035643	18.69	64.584	10.313	17391439.578120	6	319.7881	6.22367e-04	4.02821e-02
2023/04/09	01:42:24	--	--	336.1660	37.276	0.035643	18.67	64.558	10.292	13325795.731878	5	335.7767	6.81255e-05	2.99567e-04
2023/04/09	01:42:31	ok	ok	335.5500	37.273	0.035643	18.69	64.594	10.314	15856828.893331	6	269.8231	1.73455e-03	1.97137e-02
2023/04/09	01:47:31	ok	ok	335.9980	37.272	0.035643	18.67	64.547	10.290	15024262.932782	4	333.8587	1.79811e-04	3.46478e-03
2023/04/09	01:52:31	--	--	336.1100	37.247	0.035643	18.67	64.581	10.296	14076339.629873	5	341.8653	-1.85168e-04	1.36844e-02
2023/04/09	01:52:38	--	--	335.5820	37.267	0.035643	18.65	64.556	10.284	17445365.239029	5	335.8427	6.58578e-05	3.65546e-04
2023/04/09	01:52:45	ok	ok	335.7300	37.274	0.035643	18.62	64.498	10.257	15275501.961311	4	388.9020	-7.66726e-04	1.52853e-02
2023/04/09	01:57:45	--	--	335.7080	37.251	0.035643	18.64	64.501	10.265	13800219.904355	5	336.8344	2.13509e-05	2.68835e-03
2023/04/09	01:57:52	--	--	335.4940	37.256	0.035643	18.64	64.501	10.265	14035544.992794	4	335.6737	7.32663e-05	2.11390e-04
2023/04/09	01:57:59	ok	ok	335.9340	37.267	0.035643	18.65	64.515	10.277	14844123.303879	7	265.8280	1.94762e-03	2.61603e-02
2023/04/09	02:02:58	--	ok	336.1980	37.254	0.035643	18.56	64.584	10.235	15741193.592239	5	335.1785	8.90030e-05	1.19728e-03
2023/04/09	02:03:05	ok	ok	332.2300	36.779	0.035523	18.58	64.524	10.233	5329255.626504	4	333.9099	3.93706e-05	1.15931e-03
2023/04/09	02:08:05	ok	ok	333.1140	36.794	0.035523	18.50	64.627	10.200	8782221.279615	6	333.5096	5.93499e-05	4.83622e-04
2023/04/09	02:13:05	ok	ok	333.2000	36.799	0.035523	18.44	64.649	10.168	9281466.825567	7	333.1192	7.71394e-05	4.34041e-04
2023/04/09	02:18:05	ok	ok	333.0700	36.798	0.035523	18.37	64.723	10.138	4922521.382529	3	333.4688	6.20604e-05	1.70333e-04
2023/04/09	02:23:05	ok	ok	332.8640	36.805	0.035523	18.50	64.575	10.191	6573227.119297	6	336.9598	-9.15556e-05	8.06758e-03
2023/04/09	02:28:05	ok	ok	332.5120	36.803	0.035523	18.48	64.561	10.180	7077123.397026	4	333.1197	7.79041e-05	7.87987e-04
2023/04/09	02:33:05	--	--	333.0120	36.805	0.035523	18.50	64.521	10.183	7016301.504309	6	333.2705	7.14727e-05	3.47739e-04
2023/04/09	02:33:12	ok	ok	332.4600	36.805	0.035523	18.48	64.508	10.171	8292659.169420	6	333.3924	6.73228e-05	3.13208e-04
2023/04/09	02:38:11	ok	ok	333.3340	36.808	0.035523	18.48	64.475	10.166	7540641.634656	4	387.2506	-8.01722e-04	1.40026e-02
2023/04/09	02:43:11	ok	ok	333.0580	36.808	0.035523	18.48	64.488	10.168	7864386.641904	8	264.6002	1.96821e-03	3.40387e-02
2023/04/09	02:48:12	ok	ok	332.9720	36.805	0.035523	18.50	64.466	10.174	7416488.871998	5	332.9265	8.73715e-05	9.98132e-04
2023/04/09	02:53:11	ok	ok	333.9840	36.810	0.035523	18.48	64.498	10.170	4841323.126382	5	355.7732	-8.19017e-04	3.85093e-02
2023/04/09	02:58:11	ok	ok	333.2520	36.811	0.035523	18.45	64.503	10.154	6568736.739971	6	333.2485	7.56234e-05	3.41848e-04
2023/04/09	03:03:11	ok	ok	333.1740	36.811	0.035523	18.48	64.434	10.160	7385282.604375	7	342.3943	-3.39092e-04	2.41112e-02
2023/04/09	03:08:11	ok	ok	332.9560	36.806	0.035523	18.44	64.448	10.136	6722134.394325	5	333.4632	6.46415e-05	3.14421e-04
2023/04/09	03:13:11	ok	ok	332.5120	36.807	0.035523	18.37	64.553	10.111	6165056.329031	4	333.0494	7.99185e-05	7.66984e-04
2023/04/09	03:18:11	ok	ok	333.0900	36.806	0.035523	18.28	64.572	10.063	6880165.735945	2	333.0073	9.47361e-05	2.48832e-15
2023/04/09	03:23:11	ok	ok	332.9140	36.801	0.035523	18.23	64.584	10.031	6317932.971249	6	252.9722	2.55979e-03	4.27808e-02
2023/04/09	03:28:11	--	ok	331.9880	36.801	0.035523	18.18	64.608	10.010	3148006.792438	8	333.1130	7.26802e-05	6.88201e-04
2023/04/09	03:28:18	ok	ok	335.1560	37.250	0.035632	18.21	64.602	10.026	13365515.185689	4	415.8774	-1.75307e-03	1.98338e-02
2023/04/09	03:33:18	--	--	335.3840	37.191	0.035632	18.17	64.594	10.000	12583474.195044	5	348.2859	-4.46984e-04	2.74333e-02
2023/04/09	03:33:25	--	ok	336.0940	37.201	0.035632	18.23	64.575	10.030	14273524.957676	3	335.5535	7.57467e-05	3.12018e-05
2023/04/09	03:33:32	--	--	333.0300	36.767	0.035518	18.20	64.558	10.011	5001519.187477	4	333.4521	5.58684e-05	2.06273e-04
2023/04/09	03:33:39	ok	ok	332.6820	36.768	0.035518	18.21	64.540	10.016	5729425.797168	6	413.4916	-1.81381e-03	1.77021e-02
2023/04/09	03:38:38	ok	ok	332.3180	36.789	0.035518	18.25	64.503	10.036	7490262.627518	7	262.8723	2.01015e-03	3.23615e-02
2023/04/09	03:43:38	ok	ok	332.9320	36.790	0.035518	18.25	64.451	10.028	8604622.409980	4	333.3241	6.81632e-05	2.30582e-04
2023/04/09	03:48:38	ok	ok	333.5660	36.794	0.035518	18.27	64.465	10.038	6804664.904359	5	333.3276	6.79775e-05	3.97800e-04
2023/04/09	03:53:38	ok	ok	333.1500	36.795	0.035518	18.31	64.439	10.060	3881163.578467	5	332.9185	8.53057e-05	8.86757e-04
2023/04/09	03:58:38	ok	ok	332.5100	36.796	0.035518	18.28	64.402	10.036	4685560.135317	4	414.4092	-1.84276e-03	2.14584e-02
2023/04/09	04:03:38	--	--	374.4800	36.794	0.035518	18.28	64.424	10.040	6541738.856836	7	268.4331	1.75412e-03	2.15010e-02
2023/04/09	04:03:45	ok	ok	332.3120	36.801	0.035518	18.30	64.501	10.061	9964290.472697	4	333.5815	6.05322e-05	2.58897e-04
2023/04/09	04:08:44	ok	ok	333.1320	36.797	0.035518	18.30	64.448	10.053	5379685.775989	3	290.6310	6.89878e-04	2.18717e-03
2023/04/09	04:13:44	ok	ok	332.9120	36.801	0.035518	18.32	64.378	10.058	6828055.295552	6	320.1915	6.86379e-04	3.06472e-02
2023/04/09	04:18:44	ok	ok	333.0560	36.800	0.035518	18.24	64.384	10.008	6765685.562025	4	333.3795	6.64910e-05	2.33452e-04
2023/04/09	04:23:44	ok	ok	334.0180	36.796	0.035518	18.27	64.388	10.026	6400053.856895	5	333.0298	1.40789e-04	5.78568e-03
2023/04/09	04:28:44	ok	ok	333.2240	36.799	0.035518	18.18	64.483	9.990	7603299.334040	8	269.9961	1.40324e-03	2.18577e-02
2023/04/09	04:33:44	ok	ok	332.2080	36.794	0.035518	18.14	64.529	9.974	7101936.227496	5	333.4697	6.39739e-05	1.72813e-04
2023/04/09	04:38:44	ok	ok	333.3100	36.795	0.035518	18.10	64.501	9.944	6705172.807219	6	333.3691	6.59416e-05	3.01717e-04
[truncated: 1,367 more rows]
