# Supplementary material for: Plastic Creep Constraint in Nylon Instrument Strings
Source: Materials (Basel). 2025 Jan 7;18(2):223. doi: 10.3390/ma18020223 (PMC11766866; doi:10.3390/ma18020223)
Supplement: Supplementary file 1 [file materials-18-00223-s001.zip › data_files/string_N27_nylon/string_test_data_N27_step_11.csv]

Date	Time	+-	f0	Frequency	Tension	LengthAdj	Temp	Rel.Hm	Abs.Hm	Pk.Magnitude	Harmonics	Fitted.f0	Bend.Stiff	Fit.Error
2023/04/12	14:37:29	--	ok	333.9220	36.926	0.035244	21.20	60.322	11.154	3155005.389212	4	421.7227	-2.50383e-03	1.31815e-02
2023/04/12	14:37:40	ok	ok	305.0280	31.359	0.033716	21.21	60.378	11.173	14657914.719240	2	305.5630	7.42445e-05	2.94137e-16
2023/04/12	14:42:38	ok	ok	307.3200	31.688	0.033716	21.11	61.759	11.363	15870778.109843	4	308.1126	6.01386e-05	3.19505e-04
2023/04/12	14:47:38	ok	ok	307.8600	31.789	0.033716	21.11	62.347	11.471	17761117.916962	5	308.6321	5.88480e-05	3.69684e-04
2023/04/12	14:52:38	ok	ok	308.1560	31.890	0.033716	21.11	62.667	11.530	19877497.548357	4	308.8860	6.26268e-05	2.65986e-04
2023/04/12	14:57:38	ok	ok	308.5180	31.939	0.033716	21.11	62.901	11.573	21180447.434649	5	309.1086	6.27970e-05	2.62822e-04
2023/04/12	15:02:38	ok	ok	308.5980	31.954	0.033716	21.10	63.124	11.605	25338784.721588	6	309.0959	7.78858e-05	3.94163e-04
2023/04/12	15:07:38	ok	ok	308.7500	31.963	0.033716	21.06	63.285	11.604	22868125.577161	4	309.5011	6.07594e-05	2.53106e-04
2023/04/12	15:12:38	--	ok	309.2220	31.971	0.033716	21.01	63.395	11.595	20470554.723474	4	309.5759	6.43491e-05	1.58761e-04
2023/04/12	15:12:46	ok	ok	305.9760	31.396	0.03359	21.00	63.362	11.580	12686292.292939	5	306.7147	6.11986e-05	5.66516e-04
2023/04/12	15:17:45	ok	ok	306.4320	31.455	0.03359	21.01	63.439	11.604	11871380.562458	3	307.0111	6.29866e-05	1.43626e-05
2023/04/12	15:22:45	ok	ok	306.5260	31.502	0.03359	20.94	63.510	11.570	14272225.366573	2	307.3115	5.99206e-05	1.84970e-16
2023/04/12	15:27:45	ok	ok	306.6880	31.558	0.03359	20.96	63.536	11.583	11845097.377258	5	307.1556	7.49207e-05	3.29822e-04
2023/04/12	15:32:45	ok	ok	306.8160	31.575	0.03359	20.89	63.523	11.535	11100606.452627	4	300.7064	3.14006e-04	1.35218e-02
2023/04/12	15:37:45	ok	ok	306.8940	31.611	0.03359	20.86	63.655	11.539	15699256.287350	5	307.5470	6.50484e-05	2.90632e-04
2023/04/12	15:42:45	ok	ok	307.0000	31.635	0.03359	20.84	63.664	11.531	13660972.695996	4	255.3756	1.22715e-03	3.01091e-02
2023/04/12	15:47:45	ok	ok	307.1240	31.653	0.03359	20.82	63.659	11.511	12884135.674244	2	307.6247	6.99161e-05	5.84331e-16
2023/04/12	15:52:45	ok	ok	307.1620	31.655	0.03359	20.80	63.761	11.521	19758251.796999	5	244.7196	1.89852e-03	1.45734e-02
2023/04/12	15:57:45	ok	ok	307.3080	31.663	0.03359	20.76	63.796	11.498	16610541.538004	4	307.9440	6.46895e-05	3.13957e-04
2023/04/12	16:02:45	ok	ok	307.6360	31.665	0.03359	20.72	63.798	11.470	12014975.643659	4	308.1586	6.02078e-05	2.43229e-04
2023/04/12	16:07:45	ok	ok	307.4360	31.668	0.03359	20.68	63.803	11.444	17991602.256870	4	307.9996	6.71901e-05	3.27283e-04
2023/04/12	16:12:45	ok	ok	307.5120	31.671	0.03359	20.63	63.816	11.418	15030843.077563	6	289.2169	8.68042e-04	3.19348e-02
2023/04/12	16:17:45	ok	ok	307.5820	31.673	0.03359	20.58	63.761	11.371	15820631.518783	3	308.0983	7.28928e-05	1.76146e-04
2023/04/12	16:22:45	ok	ok	307.6400	31.679	0.03359	20.53	63.796	11.347	13516507.780414	5	308.1653	6.86635e-05	4.56827e-04
2023/04/12	16:27:45	ok	ok	307.6760	31.690	0.03359	20.56	63.812	11.368	17328708.676991	4	307.9399	8.76801e-05	6.20890e-04
2023/04/12	16:32:45	ok	ok	307.8420	31.694	0.03359	20.49	63.737	11.309	15279926.297139	5	308.3504	7.09769e-05	1.94122e-04
2023/04/12	16:37:45	ok	ok	307.8760	31.704	0.03359	20.45	63.865	11.303	13532203.465007	6	254.4352	1.21072e-03	2.09602e-02
2023/04/12	16:42:45	ok	ok	307.9160	31.709	0.03359	20.39	63.835	11.261	15507568.491784	5	295.4637	5.98935e-04	2.76585e-02
2023/04/12	16:47:45	ok	ok	308.0840	31.718	0.03359	20.38	63.778	11.242	18807772.436891	5	321.6626	-4.34859e-04	2.52231e-02
2023/04/12	16:52:45	ok	ok	307.9600	31.741	0.03359	20.32	63.821	11.213	21068503.788330	7	308.1238	8.39882e-05	1.19423e-03
2023/04/12	16:57:45	ok	ok	308.4300	31.748	0.03359	20.29	63.774	11.186	18778789.583306	3	308.1186	9.32421e-05	2.84584e-05
2023/04/12	17:02:45	ok	ok	308.2260	31.753	0.03359	20.19	63.833	11.132	17444601.401375	3	308.6981	6.53062e-05	1.58147e-04
2023/04/12	17:07:45	ok	ok	308.3140	31.764	0.03359	20.15	63.838	11.105	21414218.867430	5	300.7501	3.86596e-04	1.63664e-02
2023/04/12	17:12:45	ok	ok	308.2500	31.787	0.03359	20.11	63.839	11.077	18484361.986111	5	296.8698	7.54115e-04	2.49944e-02
2023/04/12	17:17:45	ok	ok	308.1760	31.792	0.03359	20.07	63.812	11.047	24871053.352394	6	308.9696	5.44798e-05	5.41813e-04
2023/04/12	17:22:45	ok	ok	308.3840	31.810	0.03359	20.01	63.825	11.011	19201419.880941	3	308.8941	5.98589e-05	1.05109e-04
2023/04/12	17:27:45	ok	ok	308.4640	31.816	0.03359	20.00	63.760	10.991	18587727.271514	6	287.8322	9.55216e-04	3.74864e-02
2023/04/12	17:32:45	ok	ok	308.2440	31.811	0.03359	19.91	63.787	10.940	24750456.726419	3	308.8481	6.64760e-05	1.84159e-04
2023/04/12	17:37:45	ok	ok	308.3480	31.819	0.03359	19.88	63.806	10.926	25407905.200396	5	308.8166	5.95858e-05	3.63272e-04
2023/04/12	17:42:45	ok	ok	308.4780	31.836	0.03359	19.80	63.824	10.874	22004546.612926	4	308.8745	6.59820e-05	1.48400e-04
2023/04/12	17:47:45	ok	ok	308.3580	31.835	0.03359	19.64	63.938	10.795	20266902.054779	5	308.8280	6.09692e-05	2.86126e-04
2023/04/12	17:52:45	ok	ok	308.3080	31.833	0.03359	19.49	64.050	10.716	19435300.354907	6	308.6270	6.68984e-05	4.25979e-04
2023/04/12	17:57:45	ok	ok	308.4580	31.838	0.03359	19.53	63.911	10.720	21247753.379220	6	308.6827	6.78838e-05	4.28368e-04
2023/04/12	18:02:45	ok	ok	308.4920	31.840	0.03359	19.50	63.862	10.693	24479442.674843	4	308.8203	6.65654e-05	1.76824e-04
2023/04/12	18:07:45	ok	ok	308.4140	31.851	0.03359	19.47	63.803	10.667	18795209.558459	4	308.9163	6.28566e-05	2.63453e-04
2023/04/12	18:12:45	ok	ok	308.5080	31.860	0.03359	19.49	63.723	10.662	18778460.646074	5	290.5457	8.36279e-04	3.94345e-02
2023/04/12	18:16:30	--	ok	308.4240	31.868	0.03359	19.47	63.751	10.658	24272985.638943	2	308.4553	9.11984e-05	2.92832e-15
2023/04/12	18:16:38	ok	ok	306.9300	31.517	0.033511	19.46	63.729	10.646	18797467.732038	5	317.2354	-3.15572e-04	1.90996e-02
2023/04/12	18:21:37	ok	ok	307.0160	31.558	0.033511	19.46	63.738	10.647	19606643.753066	2	307.3867	6.93479e-05	4.71468e-16
2023/04/12	18:26:37	ok	ok	307.1500	31.567	0.033511	19.40	63.793	10.620	17556599.965126	2	307.2329	7.64263e-05	3.70035e-16
2023/04/12	18:31:37	--	ok	307.2120	31.580	0.033511	19.37	63.757	10.597	16185003.343202	4	264.4677	1.91202e-03	5.24841e-02
2023/04/12	18:31:44	ok	ok	307.0500	31.510	0.033499	19.39	63.706	10.597	21794972.976918	7	307.0562	7.30659e-05	4.71699e-04
2023/04/12	18:36:44	ok	ok	307.1180	31.530	0.033499	19.32	63.760	10.563	16415716.350188	6	259.2684	9.39307e-04	1.59004e-02
2023/04/12	18:41:44	ok	ok	306.8260	31.539	0.033499	19.30	63.725	10.547	15648039.548118	5	259.9762	9.91354e-04	2.00601e-02
2023/04/12	18:46:44	ok	ok	306.9640	31.538	0.033499	19.24	63.769	10.518	17473362.072487	4	307.1381	7.89251e-05	4.42820e-04
2023/04/12	18:51:44	ok	ok	306.8840	31.539	0.033499	19.12	63.856	10.455	13793376.849118	5	298.8269	4.07398e-04	1.73697e-02
2023/04/12	18:56:44	ok	ok	307.0220	31.557	0.033499	19.07	63.848	10.427	18806903.311742	4	307.3436	6.17246e-05	3.44568e-04
2023/04/12	19:01:44	ok	ok	307.0560	31.555	0.033499	19.05	63.760	10.395	18051883.871919	2	306.9897	8.49490e-05	5.85540e-16
2023/04/12	19:06:44	ok	ok	306.9620	31.564	0.033499	19.05	63.760	10.395	18899506.287528	6	252.3309	1.25883e-03	1.40417e-02
2023/04/12	19:11:44	--	ok	307.2400	31.572	0.033499	19.01	63.752	10.369	18296845.840003	3	307.2354	7.80323e-05	1.65842e-04
2023/04/12	19:11:51	ok	ok	306.9880	31.483	0.033486	19.01	63.787	10.375	21270869.249620	5	307.1042	6.56956e-05	2.60523e-04
2023/04/12	19:16:51	ok	ok	306.9080	31.500	0.033486	18.99	63.729	10.356	16676207.092935	6	307.0367	7.12706e-05	2.59892e-04
2023/04/12	19:21:52	ok	ok	306.8680	31.512	0.033486	18.93	63.688	10.315	16598077.087052	5	320.6740	-4.44311e-04	2.60135e-02
2023/04/12	19:26:51	--	ok	306.6440	31.516	0.033486	18.92	63.697	10.308	16532088.458560	6	307.2221	6.39199e-05	3.42911e-04
2023/04/12	19:26:59	--	ok	306.7900	31.533	0.033505	18.92	63.677	10.305	22453180.490148	4	306.7721	9.18694e-05	4.87183e-04
2023/04/12	19:27:06	ok	ok	306.8560	31.532	0.033517	18.95	63.702	10.325	22381220.860778	6	249.2741	1.38533e-03	2.18764e-02
2023/04/12	19:32:05	ok	ok	306.8640	31.521	0.033517	18.89	63.661	10.284	15963013.690814	4	307.1319	6.91325e-05	3.50833e-04
2023/04/12	19:37:05	ok	ok	307.1500	31.520	0.033517	18.83	63.674	10.253	16434688.932806	4	307.1776	6.73153e-05	2.59588e-04
2023/04/12	19:42:05	ok	ok	307.0460	31.540	0.033517	18.83	63.684	10.254	18974825.465556	4	307.1536	6.30134e-05	2.23065e-04
2023/04/12	19:47:05	ok	ok	307.0880	31.536	0.033517	18.78	63.633	10.212	16212725.570841	5	321.8537	-4.83595e-04	2.78170e-02
2023/04/12	19:52:05	ok	ok	306.9380	31.546	0.033517	18.68	63.766	10.174	19162420.385809	4	291.7664	9.05730e-04	2.92018e-02
2023/04/12	19:57:05	ok	ok	306.8680	31.536	0.033517	18.56	63.801	10.111	14653677.215022	5	250.5506	1.33399e-03	1.47891e-02
2023/04/12	20:02:05	ok	ok	306.8680	31.534	0.033517	18.47	63.828	10.056	14177943.810308	4	307.3427	5.96762e-05	2.74156e-04
2023/04/12	20:07:05	ok	ok	306.8940	31.542	0.033517	18.44	63.803	10.035	19661700.773756	6	248.9525	1.40139e-03	2.03668e-02
2023/04/12	20:12:05	ok	ok	307.1040	31.551	0.033517	18.50	63.748	10.061	19502952.005827	4	307.4534	5.68740e-05	2.22414e-04
2023/04/12	20:17:05	ok	ok	306.9480	31.562	0.033517	18.51	63.687	10.059	20777583.008534	2	306.9368	8.56960e-05	1.30953e-16
2023/04/12	20:22:05	ok	ok	307.1760	31.558	0.033517	18.45	63.688	10.026	17221855.975913	7	320.5017	-4.31570e-04	2.20964e-02
2023/04/12	20:27:05	--	ok	307.4220	31.565	0.033517	18.44	63.633	10.008	19078514.977707	4	303.7627	2.55468e-04	6.65422e-03
2023/04/12	20:27:12	ok	ok	307.0920	31.562	0.033494	18.45	63.656	10.021	23159146.909285	3	307.2720	7.66838e-05	2.31380e-06
2023/04/12	20:32:12	ok	ok	307.0780	31.564	0.033494	18.42	63.610	9.996	22527263.566471	7	273.8686	1.52608e-03	4.23408e-02
2023/04/12	20:37:12	ok	ok	306.8500	31.566	0.033494	18.34	63.597	9.944	19044719.168553	5	307.3945	6.36233e-05	2.88245e-04
2023/04/12	20:42:12	ok	ok	306.9580	31.570	0.033494	18.37	63.601	9.962	21450248.975737	4	307.3525	6.58692e-05	4.19578e-04
2023/04/12	20:47:12	ok	ok	307.0340	31.572	0.033494	18.27	63.597	9.903	17700228.157971	8	307.1438	7.53656e-05	5.71586e-04
2023/04/12	20:52:12	ok	ok	307.0300	31.568	0.033494	18.20	63.691	9.877	19666631.779587	7	307.1190	7.28241e-05	8.53586e-04
2023/04/12	20:57:12	ok	ok	307.0340	31.569	0.033494	18.10	63.719	9.824	22545129.312619	5	312.1355	-1.21002e-04	9.38183e-03
2023/04/12	21:02:12	ok	ok	307.0420	31.567	0.033494	18.04	63.774	9.799	19935544.003869	5	325.9671	-6.28356e-04	3.50128e-02
2023/04/12	21:07:12	ok	ok	307.0500	31.567	0.033494	17.97	63.720	9.749	21088674.995888	3	307.5184	6.01653e-05	1.79561e-04
2023/04/12	21:12:12	ok	ok	307.1400	31.574	0.033494	18.01	63.641	9.762	19973708.936052	4	307.4801	5.77829e-05	3.08761e-04
2023/04/12	21:17:12	ok	ok	307.1020	31.576	0.033494	18.04	63.563	9.767	19687731.902559	5	250.6270	1.33442e-03	1.48877e-02
2023/04/12	21:22:12	ok	ok	307.0900	31.577	0.033494	18.01	63.536	9.746	24066840.856619	6	257.1490	1.04015e-03	1.62174e-02
2023/04/12	21:27:12	ok	ok	307.1060	31.578	0.033494	17.96	63.560	9.717	19544467.103120	5	307.5020	6.30315e-05	2.79741e-04
2023/04/12	21:32:12	ok	ok	307.0980	31.578	0.033494	17.94	63.536	9.706	21243888.248659	4	307.5267	6.10998e-05	3.34048e-04
2023/04/12	21:37:12	ok	ok	306.9520	31.579	0.033494	17.93	63.491	9.690	19821885.589517	2	307.4164	6.31928e-05	1.30749e-16
2023/04/12	21:42:12	ok	ok	307.1380	31.584	0.033494	17.87	63.471	9.653	22869476.846011	4	296.1950	6.68849e-04	2.10962e-02
2023/04/12	21:47:12	ok	ok	307.0860	31.582	0.033494	17.84	63.531	9.647	22708465.801581	3	307.2610	7.64716e-05	6.55599e-05
2023/04/12	21:52:12	ok	ok	307.0320	31.591	0.033494	18.06	62.982	9.685	21657827.306672	4	307.6733	5.71489e-05	3.46423e-04
2023/04/12	21:57:12	--	ok	307.2080	31.595	0.033494	18.11	62.937	9.711	24285699.533739	7	307.2863	8.11050e-05	8.07075e-04
2023/04/12	21:57:19	ok	ok	307.1180	31.590	0.033482	18.10	62.914	9.700	25366901.788412	4	307.4122	7.92194e-05	4.50160e-04
2023/04/12	22:02:19	ok	ok	307.0600	31.591	0.033482	18.11	62.960	9.714	23260027.662618	2	307.4906	7.27493e-05	1.30717e-16
2023/04/12	22:07:19	--	ok	307.2680	31.596	0.033482	18.16	62.850	9.722	18200053.298152	6	256.4806	1.08684e-03	2.21324e-02
2023/04/12	22:07:27	ok	ok	307.0760	31.550	0.033468	18.18	62.832	9.735	23508966.552259	2	307.3867	6.93309e-05	4.71468e-16
2023/04/12	22:12:26	ok	ok	306.9800	31.562	0.033468	18.25	62.768	9.766	18302183.496282	5	307.3988	6.44877e-05	3.06007e-04
2023/04/12	22:17:26	ok	ok	306.9180	31.578	0.033468	18.28	62.744	9.778	17288445.599184	3	307.4998	6.74393e-05	8.94006e-05
2023/04/12	22:22:26	ok	ok	306.9220	31.586	0.033468	18.30	62.693	9.779	21486610.586887	4	307.6009	6.40588e-05	1.71857e-04
2023/04/12	22:27:26	--	ok	307.2900	31.586	0.033468	18.32	62.716	9.798	19171413.680496	5	299.1509	4.04532e-04	1.75862e-02
2023/04/12	22:27:33	ok	ok	306.8420	31.509	0.033452	18.31	62.704	9.789	25204093.789421	4	307.1045	7.68075e-05	2.40974e-04
2023/04/12	22:32:33	ok	ok	306.9060	31.530	0.033452	18.34	62.666	9.798	19830409.207671	4	306.9573	8.36484e-05	5.26213e-04
2023/04/12	22:37:33	--	--	306.6960	31.537	0.033452	18.31	62.725	9.792	19767076.439512	4	253.0395	1.36894e-03	1.24587e-02
2023/04/12	22:37:40	ok	ok	306.9100	31.531	0.033452	18.31	62.672	9.784	25579282.037571	5	317.8200	-3.36928e-04	2.03827e-02
2023/04/12	22:42:40	ok	ok	306.8840	31.536	0.033452	18.23	62.786	9.752	22775998.595805	5	307.1950	6.99207e-05	6.31899e-04
2023/04/12	22:47:40	ok	ok	307.1060	31.535	0.033452	18.16	62.840	9.720	19618122.899747	5	315.4824	-2.48816e-04	1.60811e-02
2023/04/12	22:52:40	ok	ok	306.8620	31.536	0.033452	18.16	62.850	9.722	22495235.075260	5	318.0140	-4.66408e-04	1.57451e-02
2023/04/12	22:57:40	ok	ok	307.0320	31.543	0.033452	18.08	62.881	9.685	18014300.462535	2	306.9593	8.54485e-05	2.16750e-15
2023/04/12	23:02:40	ok	ok	306.8720	31.547	0.033452	18.10	62.777	9.678	20540572.927774	6	306.9482	7.92725e-05	8.32968e-04
2023/04/12	23:07:40	ok	ok	306.9680	31.558	0.033452	18.14	62.773	9.702	20592397.228828	5	289.7343	8.02543e-04	3.77666e-02
2023/04/12	23:12:40	ok	ok	307.0260	31.566	0.033452	18.16	62.763	9.708	21258733.201022	6	307.0074	8.65174e-05	6.63078e-04
2023/04/12	23:17:40	ok	ok	307.1340	31.566	0.033452	18.17	62.672	9.702	22654313.972515	4	307.3546	6.87460e-05	1.98511e-04
2023/04/12	23:22:40	ok	ok	307.0340	31.575	0.033452	18.21	62.638	9.721	21618873.753408	5	292.7987	6.70268e-04	3.09044e-02
2023/04/12	23:27:40	--	ok	307.2040	31.578	0.033452	18.20	62.612	9.710	22731862.280373	5	307.6803	5.55951e-05	4.58148e-04
2023/04/12	23:27:47	ok	ok	306.9300	31.525	0.033441	18.20	62.580	9.705	23600671.422454	4	307.3149	6.22820e-05	3.93105e-04
2023/04/12	23:32:47	--	ok	306.7560	31.529	0.033441	18.20	62.666	9.718	19848608.995479	3	307.3108	5.99821e-05	2.60085e-06
2023/04/12	23:32:54	ok	ok	307.0240	31.539	0.033454	18.20	62.666	9.718	23072082.446619	3	307.1557	7.84198e-05	1.51997e-04
2023/04/12	23:37:54	--	ok	306.7560	31.542	0.033454	18.16	62.658	9.692	22332816.872585	4	307.3774	6.04968e-05	2.75501e-04
2023/04/12	23:38:01	ok	ok	306.9500	31.552	0.033467	18.17	62.649	9.698	29564260.728138	5	306.5615	9.46546e-05	8.94954e-04
2023/04/12	23:43:01	ok	ok	306.8140	31.535	0.033467	18.07	62.730	9.654	18115897.163633	3	307.0834	7.79551e-05	1.21935e-04
2023/04/12	23:48:01	ok	ok	306.8620	31.536	0.033467	18.03	62.745	9.632	19338038.526941	4	251.7507	1.44408e-03	1.05290e-02
2023/04/12	23:53:01	ok	ok	306.8800	31.534	0.033467	17.96	62.840	9.607	21703397.548926	8	306.9698	7.67717e-05	8.32849e-04
2023/04/12	23:58:01	ok	ok	306.8260	31.538	0.033467	17.94	62.785	9.591	21758958.066879	6	287.8603	8.84751e-04	3.38811e-02
2023/04/13	00:03:01	ok	ok	307.0440	31.546	0.033467	17.94	62.722	9.581	18513896.380936	3	307.1687	7.43484e-05	1.89024e-04
2023/04/13	00:08:01	ok	ok	306.8460	31.551	0.033467	17.94	62.638	9.569	21924931.980860	2	307.1674	7.49016e-05	3.70114e-16
2023/04/13	00:13:01	ok	ok	306.9380	31.551	0.033467	17.94	62.690	9.576	19966785.084847	4	307.0167	8.52386e-05	5.57393e-04
2023/04/13	00:18:01	ok	ok	307.1180	31.573	0.033467	18.17	62.483	9.673	22770339.901297	3	307.4554	6.86513e-05	8.17054e-05
2023/04/13	00:23:01	--	ok	307.3560	31.593	0.033467	18.55	62.242	9.856	24411296.906012	5	245.0882	1.85860e-03	1.56875e-02
2023/04/13	00:23:08	--	ok	307.3340	31.595	0.033448	18.58	62.226	9.869	28352590.671069	4	254.4257	1.31052e-03	1.34601e-02
2023/04/13	00:23:15	--	ok	307.2220	31.541	0.033429	18.56	62.203	9.858	23266499.497125	5	307.3575	6.84388e-05	2.64953e-04
2023/04/13	00:23:23	--	ok	306.7200	31.431	0.033417	18.52	62.237	9.838	24053874.432659	5	306.7176	8.84447e-05	1.07542e-04
2023/04/13	00:23:30	ok	ok	306.8380	31.418	0.033432	18.51	62.246	9.832	21599787.622764	2	307.1404	6.21037e-05	4.13836e-16
2023/04/13	00:28:29	ok	ok	306.9500	31.528	0.033432	18.81	62.315	10.018	19054735.287814	4	307.1500	7.72246e-05	3.43469e-04
2023/04/13	00:33:29	ok	ok	307.1600	31.552	0.033432	19.02	62.208	10.126	17708153.423993	5	307.1193	7.87265e-05	6.50690e-04
2023/04/13	00:38:29	ok	ok	307.0900	31.546	0.033432	18.93	62.301	10.090	19937936.987779	6	250.7165	1.33173e-03	1.35792e-02
2023/04/13	00:43:29	ok	ok	307.1540	31.561	0.033432	18.93	62.419	10.109	19488573.918815	6	307.4364	6.71636e-05	3.49472e-04
2023/04/13	00:48:29	ok	ok	307.0540	31.574	0.033432	18.98	62.434	10.137	20193703.228947	4	307.5342	6.34050e-05	2.70581e-04
2023/04/13	00:53:29	ok	ok	307.0660	31.575	0.033432	18.99	62.437	10.146	16093252.048210	6	307.4517	6.78244e-05	4.48243e-04
2023/04/13	00:58:29	--	ok	307.2460	31.596	0.033432	19.13	62.341	10.215	20398065.277067	2	307.0601	9.76752e-05	7.63276e-16
2023/04/13	00:58:37	--	ok	307.5540	31.595	0.033419	19.12	62.309	10.202	21527870.161642	2	307.4131	8.05795e-05	0.00000e+00
2023/04/13	00:58:44	--	ok	306.6600	31.408	0.033389	19.12	62.255	10.193	21741588.041518	5	268.3420	1.62471e-03	5.17906e-02
2023/04/13	00:58:51	--	ok	306.4520	31.366	0.033407	19.06	62.255	10.159	21010751.111671	5	236.6128	1.88168e-03	3.16797e-02
2023/04/13	00:58:59	--	ok	306.4220	31.352	0.033437	19.02	62.347	10.149	21155898.595776	2	306.9695	3.94228e-05	2.92789e-16
2023/04/13	00:59:06	--	ok	306.5980	31.351	0.033469	18.98	62.487	10.146	18721521.188639	3	306.7950	6.25279e-05	2.16754e-04
2023/04/13	00:59:13	--	ok	306.3740	31.354	0.033492	18.95	62.599	10.146	23269331.542240	3	285.5249	1.67397e-03	3.76581e-02
2023/04/13	00:59:21	ok	ok	307.1980	31.568	0.033526	18.95	62.727	10.167	25225890.634774	3	307.4927	7.59563e-05	1.23314e-04
2023/04/13	01:04:20	--	ok	307.5080	31.612	0.033526	19.24	62.254	10.268	22379116.473828	2	307.6698	7.83408e-05	9.23773e-16
2023/04/13	01:04:27	ok	ok	307.1500	31.585	0.033498	19.24	62.254	10.268	22478144.696715	2	307.5867	6.93619e-05	3.69609e-16
2023/04/13	01:09:27	ok	ok	307.0340	31.590	0.033498	19.34	62.226	10.325	21054296.193102	4	307.8015	5.84443e-05	2.61343e-04
2023/04/13	01:14:27	--	ok	307.3340	31.600	0.033498	19.42	62.255	10.374	21508251.558355	4	295.1491	9.93855e-04	1.70088e-02
2023/04/13	01:14:34	--	ok	307.4320	31.586	0.03348	19.43	62.292	10.388	19626666.035333	4	307.7659	6.05608e-05	3.29958e-04
2023/04/13	01:14:42	--	ok	307.2940	31.559	0.033456	19.37	62.260	10.348	24294072.576335	4	307.8401	5.40621e-05	3.34799e-04
2023/04/13	01:14:49	--	ok	307.2740	31.525	0.03344	19.30	62.272	10.307	20813469.347745	4	307.4885	6.16965e-05	4.15898e-04
2023/04/13	01:14:57	ok	ok	307.1560	31.506	0.033424	19.24	62.379	10.289	22208307.011677	5	307.4981	6.16161e-05	3.05891e-04
2023/04/13	01:19:56	--	ok	307.2720	31.592	0.033424	19.50	62.226	10.419	18504576.515397	6	275.9888	1.42952e-03	3.98723e-02
2023/04/13	01:20:03	--	ok	307.3900	31.592	0.033409	19.46	62.222	10.394	23477414.842392	5	251.3798	1.46957e-03	2.82712e-02
2023/04/13	01:20:11	ok	ok	307.0680	31.463	0.033388	19.44	62.187	10.378	18218740.572329	4	316.2641	-2.65811e-04	1.93396e-02
2023/04/13	01:25:10	ok	ok	306.9800	31.520	0.033388	19.54	62.255	10.450	15778537.851182	4	307.5870	5.78558e-05	2.31728e-04
2023/04/13	01:30:11	ok	ok	307.1100	31.544	0.033388	19.58	62.272	10.479	20998120.990351	4	301.7580	3.45100e-04	8.42969e-03
2023/04/13	01:35:10	ok	ok	306.8360	31.556	0.033388	19.52	62.409	10.460	15901078.660135	5	247.0467	1.72421e-03	1.93984e-02
2023/04/13	01:40:10	--	ok	307.2560	31.549	0.033388	19.46	62.496	10.440	16413778.119933	2	304.6450	3.48230e-03	2.63877e-16
2023/04/13	01:40:18	ok	ok	306.9140	31.460	0.033374	19.49	62.437	10.446	18161694.645814	4	306.8725	9.00706e-05	4.79332e-04
2023/04/13	01:45:17	--	ok	306.5680	31.462	0.033374	19.42	62.501	10.415	16810263.877353	3	307.2630	5.90476e-05	1.30688e-04
2023/04/13	01:45:25	ok	ok	306.9860	31.474	0.033397	19.42	62.460	10.408	19908844.479385	2	307.0710	7.66525e-05	9.43905e-16
2023/04/13	01:50:24	ok	ok	306.8040	31.474	0.033397	19.43	62.451	10.414	15213232.460219	7	306.9348	7.79095e-05	9.24495e-04
2023/04/13	01:55:25	ok	ok	306.9240	31.511	0.033397	19.60	62.336	10.498	12869152.142554	5	307.0761	7.13093e-05	9.89707e-04
2023/04/13	02:00:24	ok	ok	306.8760	31.529	0.033397	19.65	62.272	10.522	16187135.541274	2	307.5801	5.39915e-05	2.92208e-16
2023/04/13	02:05:24	ok	ok	306.9200	31.541	0.033397	19.71	62.387	10.578	15725643.153211	2	307.4544	6.35200e-05	5.84655e-16
2023/04/13	02:10:24	ok	ok	307.0580	31.564	0.033397	19.75	62.361	10.598	17696582.433655	5	255.1964	1.27131e-03	1.79777e-02
2023/04/13	02:15:24	ok	ok	307.1360	31.568	0.033397	19.80	62.313	10.617	13815725.588148	4	307.5703	5.94505e-05	2.03090e-04
2023/04/13	02:20:24	--	ok	307.2220	31.580	0.033397	19.81	62.361	10.635	13848446.752372	3	307.8163	5.90274e-05	1.09326e-04
2023/04/13	02:20:32	--	ok	307.3040	31.586	0.033385	19.82	62.393	10.649	20743933.309679	4	307.7538	5.98806e-05	3.18096e-04
2023/04/13	02:20:39	--	ok	307.4140	31.531	0.033368	19.81	62.263	10.618	19854489.455382	3	307.2216	8.46535e-05	5.27179e-04
2023/04/13	02:20:46	--	ok	306.6320	31.360	0.033345	19.77	62.301	10.598	16882863.884358	2	306.9318	6.38159e-05	1.85199e-16
2023/04/13	02:20:53	--	ok	306.6320	31.352	0.033365	19.71	62.377	10.576	17668860.559745	2	318.9667	-1.52708e-02	2.81777e-16
2023/04/13	02:21:01	--	ok	306.1020	31.351	0.033386	19.68	62.457	10.572	19900281.446397	2	306.5990	6.65233e-05	2.93143e-16
2023/04/13	02:21:08	--	ok	306.6880	31.352	0.033436	19.65	62.570	10.572	16477769.765121	4	256.9148	9.25963e-04	1.75591e-02
2023/04/13	02:21:15	--	ok	306.3280	31.354	0.033453	19.63	62.684	10.575	16396333.546999	2	306.7421	6.73008e-05	1.85313e-16
2023/04/13	02:21:23	ok	ok	306.9040	31.547	0.03349	19.54	62.754	10.534	25794655.742341	6	307.3269	7.61467e-05	6.99825e-04
2023/04/13	02:26:22	--	ok	307.3200	31.621	0.03349	19.85	62.333	10.655	21056323.180325	3	307.7520	8.05826e-05	1.16280e-04
2023/04/13	02:26:29	--	ok	307.5960	31.604	0.033473	19.87	62.304	10.660	21838072.101868	3	307.7365	7.32301e-05	1.78332e-04
2023/04/13	02:26:36	--	ok	307.3920	31.577	0.03344	19.87	62.272	10.655	20016122.282539	4	307.3656	8.81368e-05	5.64429e-04
2023/04/13	02:26:44	--	ok	307.2400	31.545	0.033418	19.78	62.281	10.603	20752629.343125	3	307.6521	5.99679e-05	7.32625e-05
2023/04/13	02:26:51	--	ok	307.2640	31.512	0.033404	19.75	62.329	10.593	17265153.075169	5	247.0664	1.44908e-03	2.01814e-02
2023/04/13	02:26:58	ok	ok	306.9880	31.492	0.03339	19.68	62.457	10.572	19317020.053104	6	286.4271	9.52338e-04	3.76291e-02
2023/04/13	02:31:58	--	ok	307.3200	31.597	0.03339	19.78	62.438	10.630	15543721.751612	4	307.4305	8.48765e-05	3.50796e-04
2023/04/13	02:32:05	ok	ok	307.1660	31.584	0.033372	19.84	62.501	10.675	22286609.588964	2	307.6654	6.00083e-05	7.61774e-16
2023/04/13	02:37:04	ok	ok	307.1940	31.584	0.033372	19.71	62.535	10.603	18969317.927202	3	307.1496	9.49035e-05	2.49990e-04
2023/04/13	02:42:04	--	ok	307.3880	31.590	0.033372	19.70	62.556	10.597	15290853.469110	3	307.7089	6.21343e-05	2.85723e-05
2023/04/13	02:42:11	ok	ok	306.9320	31.462	0.03335	19.73	62.516	10.608	24487895.018344	2	306.9667	1.73078e-04	3.70356e-16
2023/04/13	02:47:11	ok	ok	306.8440	31.472	0.03335	19.68	62.553	10.588	17388370.123538	4	307.6846	4.72081e-05	7.32402e-04
2023/04/13	02:52:11	ok	ok	307.0920	31.497	0.03335	19.75	62.489	10.620	17265798.233711	2	307.4225	5.97882e-05	1.16943e-15
2023/04/13	02:57:11	ok	ok	306.9220	31.530	0.03335	19.84	62.419	10.661	14639205.091726	4	308.0831	3.81359e-05	1.33390e-03
2023/04/13	03:02:11	ok	ok	307.0820	31.539	0.03335	19.88	62.350	10.676	16775120.453135	5	307.7607	4.02902e-05	5.24870e-04
2023/04/13	03:07:11	ok	ok	307.0740	31.540	0.03335	19.88	62.478	10.698	14555918.761276	3	329.7186	-1.39252e-03	3.43359e-02
2023/04/13	03:12:11	--	ok	307.2120	31.558	0.03335	19.94	62.388	10.718	17079746.079593	4	307.5988	6.25563e-05	2.31698e-04
2023/04/13	03:12:18	ok	ok	307.0840	31.476	0.033339	19.91	62.438	10.708	19554592.854515	3	307.5114	5.13160e-05	4.41855e-06
2023/04/13	03:17:18	ok	ok	307.1420	31.503	0.033339	19.98	62.438	10.755	16735155.761457	4	307.3560	6.69853e-05	3.52349e-04
2023/04/13	03:22:18	ok	ok	307.0240	31.512	0.033339	19.97	62.425	10.744	18405270.626363	4	321.0110	-4.32284e-04	2.90823e-02
2023/04/13	03:27:18	ok	ok	306.8080	31.521	0.033339	19.98	62.416	10.751	14903342.857786	3	307.4070	6.03454e-05	8.55411e-05
2023/04/13	03:32:18	ok	ok	307.0880	31.516	0.033339	19.88	62.571	10.714	15565404.572405	6	290.8300	7.21851e-04	4.65885e-02
2023/04/13	03:37:18	ok	ok	307.0480	31.527	0.033339	19.84	62.565	10.686	16779066.491659	3	307.5421	5.64137e-05	5.19778e-05
2023/04/13	03:42:18	ok	ok	307.1260	31.532	0.033339	19.75	62.690	10.654	15879570.670748	3	307.5607	5.42835e-05	6.83467e-05
2023/04/13	03:47:18	ok	ok	307.1880	31.540	0.033339	19.74	62.667	10.642	16664646.259358	5	307.4546	6.58807e-05	1.63939e-04
2023/04/13	03:52:18	ok	ok	307.1840	31.562	0.033339	19.81	62.560	10.669	15671791.173207	4	307.7203	5.97109e-05	5.79373e-04
2023/04/13	03:57:18	--	ok	307.4680	31.559	0.033339	19.85	62.502	10.684	17682243.081239	5	323.8696	-5.47461e-04	3.10396e-02
2023/04/13	03:57:25	--	ok	306.6560	31.405	0.033313	19.91	62.524	10.723	14901013.309288	2	306.7600	-2.07457e-04	1.31029e-16
2023/04/13	03:57:32	--	ok	306.6160	31.383	0.033331	19.85	62.483	10.681	15875936.930811	5	306.8822	7.66262e-05	3.73368e-04
2023/04/13	03:57:40	--	ok	306.5640	31.367	0.033353	19.75	62.585	10.636	17364617.265302	2	306.8509	6.44406e-05	1.30990e-16
2023/04/13	03:57:47	--	ok	306.6860	31.358	0.033377	19.71	62.640	10.621	16288095.510528	2	306.8619	6.17262e-05	1.30985e-16
2023/04/13	03:57:55	--	ok	306.3600	31.353	0.033394	19.68	62.840	10.636	17824612.681021	2	306.6352	6.72945e-05	2.93108e-16
2023/04/13	03:58:02	--	ok	306.6420	31.374	0.03343	19.67	62.954	10.647	17267217.363898	3	280.6014	9.62964e-04	1.52392e-02
2023/04/13	03:58:09	ok	ok	307.0600	31.486	0.03345	19.65	63.005	10.646	17706088.640286	12	307.1848	6.76923e-05	3.48804e-04
2023/04/13	04:03:09	--	ok	307.2560	31.588	0.03345	19.95	62.411	10.730	19381452.480244	4	307.6561	6.66620e-05	2.92896e-04
2023/04/13	04:03:17	--	ok	307.3380	31.580	0.033436	19.92	62.397	10.711	20925575.482932	3	307.6501	6.21485e-05	4.20872e-05
2023/04/13	04:03:24	--	ok	307.4400	31.546	0.033417	19.88	62.466	10.696	18462251.894863	5	307.6199	6.31372e-05	2.95180e-04
2023/04/13	04:03:31	ok	ok	307.0420	31.504	0.033393	19.78	62.515	10.643	20806991.393105	4	307.4845	5.88796e-05	7.79687e-05
2023/04/13	04:08:30	ok	ok	307.1280	31.586	0.033393	19.98	62.428	10.753	18182623.068853	2	307.6229	7.01435e-05	1.84783e-16
2023/04/13	04:13:30	--	ok	307.4320	31.596	0.033393	20.03	62.446	10.783	19014114.375769	2	307.3225	8.78603e-05	1.88626e-15
2023/04/13	04:13:38	--	ok	307.3180	31.584	0.033369	20.04	62.383	10.781	19961866.358512	3	307.8302	6.06195e-05	6.75079e-06
2023/04/13	04:13:45	ok	ok	307.1240	31.561	0.033351	20.01	62.345	10.756	21309671.473498	4	307.5716	6.47815e-05	2.06169e-04
2023/04/13	04:18:45	--	ok	307.2400	31.600	0.033351	20.03	62.393	10.774	21732564.568954	2	307.3806	8.84082e-05	1.30764e-16
2023/04/13	04:18:52	--	ok	307.4440	31.601	0.033337	20.05	62.448	10.800	20393131.826400	3	307.6893	6.53587e-05	1.64431e-04
2023/04/13	04:19:00	ok	ok	307.0400	31.433	0.033313	20.04	62.341	10.774	16233440.775568	2	307.1654	6.52462e-05	1.30856e-16
2023/04/13	04:23:59	--	ok	306.7360	31.473	0.033313	20.04	62.414	10.786	8379984.949765	3	306.9388	8.72983e-05	6.01800e-04
2023/04/13	04:24:06	ok	ok	306.8760	31.484	0.033327	20.09	62.423	10.823	18152358.602994	3	290.3234	6.47883e-04	3.89467e-02
2023/04/13	04:29:06	--	ok	306.7340	31.479	0.033327	19.91	62.544	10.726	15575892.994143	5	290.4674	7.63142e-04	3.56325e-02
2023/04/13	04:29:13	ok	ok	307.0840	31.481	0.033342	19.91	62.588	10.734	20325760.322263	3	307.3624	5.97649e-05	1.91130e-04
2023/04/13	04:34:13	ok	ok	306.9300	31.481	0.033342	19.87	62.557	10.703	15135660.530232	4	313.8812	-1.83442e-04	1.45052e-02
2023/04/13	04:39:13	--	ok	306.7560	31.481	0.033342	19.75	62.638	10.645	12585253.044999	2	307.2230	6.16724e-05	1.30831e-16
2023/04/13	04:39:21	ok	ok	307.0360	31.486	0.033355	19.80	62.593	10.664	21183687.938075	2	306.7122	1.09791e-04	1.31049e-16
2023/04/13	04:44:20	--	ok	306.7480	31.496	0.033355	19.77	62.693	10.665	15062088.117753	4	320.9461	-4.32861e-04	2.92327e-02
2023/04/13	04:44:27	ok	ok	307.0460	31.511	0.033369	19.78	62.663	10.668	21477617.869649	5	255.0673	1.07985e-03	1.98979e-02
2023/04/13	04:49:27	ok	ok	307.0260	31.510	0.033369	19.87	62.475	10.689	15406454.210019	2	296.2789	2.44846e-03	1.03319e-15
2023/04/13	04:54:27	ok	ok	306.9180	31.527	0.033369	19.89	62.510	10.712	13180645.697962	5	293.6286	6.14438e-04	2.49200e-02
2023/04/13	04:59:27	ok	ok	307.0300	31.537	0.033369	19.92	62.429	10.717	17163955.636580	6	307.6518	5.56085e-05	5.07896e-04
2023/04/13	05:04:27	--	ok	307.2540	31.537	0.033369	19.92	62.483	10.726	16543536.266914	5	255.0913	1.08842e-03	1.41178e-02
2023/04/13	05:04:36	ok	ok	307.1760	31.545	0.033355	19.98	62.428	10.753	14178223.466097	10	307.3788	6.56351e-05	5.59660e-04
2023/04/13	05:09:35	ok	ok	306.8980	31.550	0.033355	19.92	62.473	10.724	16435651.260829	2	307.3017	9.53550e-05	6.53989e-16
2023/04/13	05:14:35	ok	ok	307.1740	31.558	0.033355	19.92	62.538	10.735	14895344.206278	2	307.4056	7.38385e-05	1.30754e-16
2023/04/13	05:19:35	ok	ok	307.1420	31.557	0.033355	19.87	62.528	10.699	13711600.241824	6	307.1731	7.72575e-05	4.60881e-04
2023/04/13	05:24:35	ok	ok	306.9440	31.559	0.033355	19.78	62.675	10.670	17500514.197426	3	307.6720	5.59090e-05	7.94925e-05
2023/04/13	05:29:35	--	ok	307.2440	31.561	0.033355	19.70	62.766	10.632	13218718.867313	2	307.5321	5.57057e-05	2.61399e-16
2023/04/13	05:29:42	ok	ok	307.1580	31.561	0.033342	19.73	62.730	10.644	22223632.502838	4	307.4911	6.59538e-05	3.69887e-04
2023/04/13	05:34:42	ok	ok	307.1860	31.565	0.033342	19.68	62.681	10.610	20179613.584079	4	307.4939	6.21492e-05	1.04872e-04
2023/04/13	05:39:42	ok	ok	307.0940	31.580	0.033342	19.75	62.574	10.635	13757957.027988	6	293.2617	6.53145e-04	2.01195e-02
2023/04/13	05:44:42	ok	ok	307.0740	31.588	0.033342	19.78	62.502	10.641	18691463.980952	3	307.3519	8.39023e-05	2.93005e-05
2023/04/13	05:49:42	--	ok	307.2060	31.597	0.033342	19.87	62.516	10.696	19089953.382057	6	291.9610	7.22009e-04	2.66497e-02
2023/04/13	05:49:49	--	ok	307.4140	31.599	0.03333	19.88	62.507	10.703	18328587.247390	5	292.1240	7.12654e-04	3.31575e-02
2023/04/13	05:49:57	--	ok	307.2020	31.557	0.033307	19.88	62.402	10.685	22546278.831568	3	307.5128	7.42141e-05	5.70290e-05
2023/04/13	05:50:04	ok	ok	306.8680	31.448	0.033296	19.82	62.405	10.651	21225236.462315	3	307.2164	6.97748e-05	4.01131e-05
2023/04/13	05:55:03	--	ok	307.2080	31.525	0.033296	19.89	62.457	10.703	15864118.037343	5	246.9328	1.45400e-03	1.94344e-02
2023/04/13	05:55:11	ok	ok	306.8440	31.455	0.033284	19.91	62.469	10.713	16735941.898465	2	306.9086	1.18680e-04	4.14149e-16
2023/04/13	06:00:10	ok	ok	306.9240	31.452	0.033284	19.91	62.416	10.704	13938688.285181	5	259.3552	9.01417e-04	1.86779e-02
2023/04/13	06:05:10	ok	ok	306.8900	31.476	0.033284	19.94	62.432	10.726	14672854.891785	3	307.0868	8.37379e-05	2.74602e-04
2023/04/13	06:10:10	--	ok	306.6280	31.478	0.033284	19.91	62.460	10.712	12654209.247861	6	290.2690	6.93717e-04	3.21560e-02
2023/04/13	06:10:17	ok	ok	307.1320	31.496	0.033305	19.94	62.506	10.738	19700461.494839	2	307.0792	8.33031e-05	1.85110e-16
2023/04/13	06:15:17	ok	ok	306.8060	31.495	0.033305	19.91	62.533	10.724	12912682.415069	2	307.0792	8.32983e-05	1.85110e-16
2023/04/13	06:20:17	ok	ok	306.9100	31.497	0.033305	19.87	62.570	10.706	16984475.080964	5	291.2012	7.09480e-04	3.61091e-02
2023/04/13	06:25:17	--	--	306.6620	31.480	0.033305	19.75	62.690	10.654	13093435.866769	5	271.1943	4.08419e-04	4.21793e-02
2023/04/13	06:25:24	ok	ok	306.9480	31.491	0.033305	19.77	62.681	10.663	20333522.439823	2	306.8956	1.96382e-04	1.30971e-15
2023/04/13	06:30:23	--	--	307.0220	31.490	0.033305	19.74	62.689	10.646	13836447.012349	5	247.3295	1.43079e-03	1.94353e-02
2023/04/13	06:30:30	ok	ok	306.9120	31.503	0.033305	19.74	62.679	10.644	18795930.144218	6	306.8360	9.47009e-05	5.80846e-04
2023/04/13	06:35:30	ok	ok	307.0800	31.509	0.033305	19.78	62.547	10.648	12713395.355244	2	307.2809	7.46234e-05	2.61613e-16
2023/04/13	06:40:30	ok	ok	307.1260	31.526	0.033305	19.82	62.542	10.674	14535211.453249	2	307.3104	6.85174e-05	0.00000e+00
2023/04/13	06:45:30	--	--	307.1300	31.537	0.033305	19.88	62.539	10.709	15503047.248976	3	352.2321	-5.10722e-04	4.15596e-03
2023/04/13	06:45:37	--	ok	307.2380	31.525	0.033305	19.84	62.489	10.673	16588306.311714	2	307.4346	6.76158e-05	1.30741e-16
2023/04/13	06:45:44	ok	ok	307.0660	31.504	0.033292	19.84	62.524	10.679	19605428.694780	6	246.5115	1.52679e-03	1.89279e-02
2023/04/13	06:50:43	--	ok	307.4640	31.555	0.033292	19.92	62.502	10.729	14280318.450016	4	292.2885	6.69498e-04	3.59647e-02
2023/04/13	06:50:51	ok	ok	306.8960	31.445	0.033266	19.92	62.483	10.726	16901842.754307	2	307.3222	5.75950e-05	3.69927e-16
2023/04/13	06:55:50	--	--	307.0900	31.450	0.033266	19.88	62.496	10.701	12396662.777910	4	243.8583	2.16137e-03	1.59658e-02
2023/04/13	06:55:57	ok	ok	307.0100	31.467	0.033266	19.98	62.565	10.777	18702764.077625	2	307.1333	3.46029e-04	2.92633e-16
2023/04/13	07:00:56	--	ok	306.7260	31.458	0.033266	19.95	62.539	10.752	14470375.662554	2	307.0908	7.24897e-05	0.00000e+00
2023/04/13	07:01:03	ok	ok	306.8460	31.457	0.033281	19.92	62.556	10.738	19885171.526489	3	307.1860	6.46767e-05	3.70771e-04
2023/04/13	07:06:02	--	ok	306.6420	31.476	0.033281	20.00	62.397	10.756	12677377.434886	4	319.2685	-5.19438e-04	2.10901e-02
2023/04/13	07:06:09	ok	ok	306.9260	31.468	0.033301	20.01	62.420	10.769	19452213.320895	6	307.0547	1.74516e-05	3.13218e-02
2023/04/13	07:11:09	ok	ok	306.9880	31.486	0.033301	20.04	62.393	10.783	13998140.014077	5	277.7326	1.06357e-03	4.46718e-02
2023/04/13	07:16:09	--	ok	307.4120	31.507	0.033301	20.08	62.388	10.809	12307300.717514	3	307.2592	7.73416e-05	4.78205e-05
2023/04/13	07:16:16	ok	ok	307.1640	31.498	0.033278	20.04	62.393	10.783	19961660.707040	5	287.5677	8.65365e-04	4.11024e-02
2023/04/13	07:21:16	ok	ok	307.0480	31.512	0.033278	20.07	62.365	10.796	16437948.698624	3	276.0922	-2.91711e-03	8.72318e-03
2023/04/13	07:26:16	ok	ok	306.8860	31.511	0.033278	20.04	62.478	10.797	12850712.146503	3	307.5056	5.77057e-05	8.91525e-05
2023/04/13	07:31:16	ok	ok	307.0920	31.512	0.033278	19.91	62.565	10.730	18961012.562116	2	307.0411	1.32874e-04	3.56110e-15
2023/04/13	07:36:16	ok	ok	306.8240	31.522	0.033278	19.85	62.620	10.704	16696669.972414	4	254.9325	1.37493e-03	1.83482e-02
2023/04/13	07:41:16	ok	ok	307.0480	31.543	0.033278	19.92	62.556	10.738	15419126.983818	3	294.8487	4.90524e-04	2.84448e-02
2023/04/13	07:46:16	ok	ok	307.0820	31.548	0.033278	19.98	62.480	10.762	15308724.508587	4	307.5746	6.04124e-05	2.26177e-04
2023/04/13	07:51:16	--	ok	307.6300	31.553	0.033278	20.01	62.484	10.780	12311709.658316	2	307.6644	6.14390e-05	3.69516e-16
2023/04/13	07:51:23	ok	ok	306.8400	31.398	0.033243	20.03	62.446	10.783	12820194.908318	2	306.8067	3.80192e-04	2.92945e-16
2023/04/13	07:56:23	--	ok	306.7440	31.418	0.033243	20.07	62.397	10.802	10332211.127203	2	307.0058	7.34454e-05	5.55463e-16
2023/04/13	07:56:30	--	--	306.8940	31.416	0.033257	20.07	62.406	10.803	14593441.410683	2	305.5267	3.82014e-04	1.00191e-15
2023/04/13	07:56:37	--	ok	306.7260	31.407	0.033257	20.07	62.419	10.806	16720438.545750	3	294.4351	6.76565e-04	2.66088e-02
2023/04/13	07:56:45	ok	ok	306.8340	31.378	0.033272	19.98	62.469	10.760	15360209.162520	2	307.3409	5.36004e-05	1.30781e-16
2023/04/13	08:01:44	ok	ok	306.9500	31.435	0.033272	20.14	62.429	10.851	13124942.066225	2	307.0500	1.94493e-04	1.85128e-16
2023/04/13	08:06:44	ok	ok	307.0740	31.443	0.033272	20.12	62.470	10.850	13150210.577342	3	307.1238	7.43038e-05	1.08029e-05
2023/04/13	08:11:44	--	--	307.1160	31.462	0.033272	20.12	62.406	10.839	11543745.982321	6	255.9019	1.08259e-03	1.46931e-02
2023/04/13	08:11:51	ok	ok	306.9140	31.462	0.033272	20.18	62.446	10.881	19115534.661358	2	307.4263	6.08977e-05	4.13451e-16
2023/04/13	08:16:50	--	ok	306.7840	31.485	0.033272	20.18	62.489	10.889	15232707.241608	2	306.9383	1.12596e-04	2.61905e-16
2023/04/13	08:16:57	ok	ok	306.9660	31.484	0.033284	20.19	62.448	10.890	18298087.706350	2	307.3680	6.47550e-05	2.92410e-16
2023/04/13	08:21:57	ok	ok	307.0120	31.483	0.033284	20.18	62.501	10.891	13293508.551586	2	307.3917	4.32391e-05	5.39135e-16
2023/04/13	08:26:57	ok	ok	307.0480	31.497	0.033284	20.22	62.487	10.916	14963990.473363	4	307.2372	6.77646e-05	3.42706e-04
2023/04/13	08:31:57	ok	ok	307.0880	31.510	0.033284	20.29	62.411	10.947	15341209.122547	4	307.5188	6.00487e-05	2.76831e-04
2023/04/13	08:36:57	--	--	306.9780	31.520	0.033284	20.28	62.461	10.947	16280444.152497	4	316.9547	-4.04760e-04	1.68681e-02
2023/04/13	08:37:04	--	ok	307.5440	31.535	0.033284	20.33	62.460	10.983	20292351.157934	3	307.5970	6.06189e-05	1.85008e-04
2023/04/13	08:37:11	--	ok	307.4120	31.503	0.033254	20.33	62.374	10.967	17468967.631079	2	307.7123	5.96856e-05	5.84165e-16
2023/04/13	08:37:19	ok	ok	306.8920	31.388	0.033231	20.24	62.338	10.898	14413389.717892	2	306.9459	7.00401e-05	2.92812e-16
2023/04/13	08:42:18	--	ok	306.6960	31.463	0.033231	20.33	62.438	10.979	7480368.033824	4	307.3156	6.38020e-05	2.19079e-04
2023/04/13	08:42:26	ok	ok	307.0020	31.470	0.033247	20.35	62.484	10.995	16913894.371762	3	307.3351	6.55781e-05	3.59523e-04
2023/04/13	08:47:25	--	--	306.8320	31.480	0.033247	20.35	62.420	10.984	14175352.200885	3	294.4840	1.00943e-03	2.17947e-02
2023/04/13	08:47:32	ok	ok	307.0700	31.495	0.033247	20.39	62.470	11.020	17830224.473747	4	296.7330	-6.43453e-03	1.01242e-02
2023/04/13	08:52:32	ok	ok	307.1020	31.500	0.033247	20.42	62.434	11.033	14986880.063772	2	307.1467	6.92744e-05	1.85069e-16
2023/04/13	08:57:32	ok	ok	306.9480	31.518	0.033247	20.50	62.428	11.085	11119130.095481	3	307.5181	6.02759e-05	5.37710e-04
2023/04/13	09:02:32	ok	ok	306.9620	31.522	0.033247	20.48	62.466	11.075	12382418.622487	3	307.4466	6.26226e-05	4.09972e-04
2023/04/13	09:07:32	--	--	307.2860	31.545	0.033247	20.58	62.461	11.139	13977202.013799	3	327.4364	-1.24910e-03	3.12600e-02
2023/04/13	09:07:39	--	ok	307.2260	31.561	0.033247	20.60	62.455	11.156	16999864.927618	5	290.3625	7.57192e-04	3.26188e-02
2023/04/13	09:07:46	--	--	307.2120	31.513	0.033235	20.56	62.396	11.116	17125190.613801	2	307.6445	6.54854e-05	1.30652e-16
2023/04/13	09:07:53	ok	ok	306.9300	31.475	0.033235	20.50	62.419	11.083	17016828.432590	2	306.3133	2.42927e-04	1.85573e-16
2023/04/13	09:12:53	ok	ok	307.0800	31.561	0.033235	20.63	62.473	11.178	15584498.511279	2	307.4610	7.88307e-05	6.66595e-16
2023/04/13	09:17:53	--	ok	307.4060	31.577	0.033235	20.73	62.480	11.243	11998498.317371	3	320.1989	-7.75164e-04	1.98145e-02
2023/04/13	09:18:01	ok	ok	307.0240	31.440	0.033212	20.70	62.484	11.225	17184949.845547	2	306.4333	8.66298e-04	6.55842e-16
2023/04/13	09:23:00	ok	ok	307.0280	31.480	0.033212	20.78	62.446	11.265	11287653.799254	2	240.8589	1.77080e-02	1.53855e-15
2023/04/13	09:28:00	--	--	307.3300	31.493	0.033212	20.76	62.560	11.276	8577786.791212	2	307.5302	5.59806e-05	0.00000e+00
2023/04/13	09:28:07	--	ok	306.6980	31.496	0.033212	20.79	62.512	11.286	14496292.607942	2	328.8024	1.23283e-02	7.82748e-16
2023/04/13	09:28:14	--	ok	306.6960	31.455	0.033229	20.79	62.460	11.277	15988457.360662	3	234.3934	3.90458e-03	9.16070e-03
2023/04/13	09:28:21	--	ok	306.5460	31.419	0.033246	20.70	62.538	11.235	15301534.083886	2	305.8622	3.70063e-04	5.25653e-16
2023/04/13	09:28:28	--	ok	306.4900	31.402	0.033272	20.65	62.625	11.214	17021608.923979	2	307.0902	6.42009e-05	2.92674e-16
2023/04/13	09:28:36	--	ok	306.6960	31.398	0.0333	20.60	62.744	11.207	15595496.685086	2	306.3200	6.23132e-04	0.00000e+00
2023/04/13	09:28:43	--	ok	306.7520	31.395	0.033317	20.53	62.913	11.190	17006071.288579	3	322.0118	-3.97034e-04	3.17471e-02
2023/04/13	09:28:50	ok	ok	306.8480	31.413	0.033331	20.52	62.963	11.189	17720934.091060	4	307.4202	5.54402e-05	4.05680e-04
2023/04/13	09:33:50	--	ok	307.4940	31.532	0.033331	20.79	62.565	11.296	11795511.298224	2	306.5433	2.95296e-04	5.56301e-16
2023/04/13	09:33:58	ok	ok	307.0900	31.554	0.033304	20.79	62.501	11.284	17962512.532870	4	307.3974	8.23192e-05	1.93634e-04
2023/04/13	09:38:57	ok	ok	307.0080	31.552	0.033304	20.82	62.580	11.316	12917534.988471	4	307.0910	8.12962e-05	1.21388e-03
2023/04/13	09:43:57	ok	ok	307.1280	31.574	0.033304	20.87	62.644	11.364	14379714.815250	2	310.1567	-1.42683e-03	8.29805e-16
2023/04/13	09:48:57	--	--	307.4340	31.578	0.033304	20.93	62.548	11.386	12959154.695331	3	307.6472	6.25241e-05	1.05479e-04
2023/04/13	09:49:04	--	ok	307.4780	31.581	0.033304	20.90	62.574	11.371	18597275.599430	4	316.4031	-2.58212e-04	1.86474e-02
2023/04/13	09:49:11	--	ok	307.4660	31.570	0.033277	20.90	62.574	11.371	18357051.462634	4	248.1927	1.27713e-03	2.19178e-02
2023/04/13	09:49:19	--	ok	307.2780	31.534	0.03325	20.87	62.547	11.347	17078486.677724	4	284.9095	8.58123e-04	4.43016e-02
2023/04/13	09:49:26	--	--	307.2460	31.512	0.033235	20.83	62.603	11.331	16270157.234113	4	243.2721	1.47920e-03	2.64059e-02
2023/04/13	09:49:33	ok	ok	307.0300	31.498	0.033235	20.78	62.712	11.313	16789188.105002	2	319.0600	-1.47037e-02	8.90795e-16
2023/04/13	09:54:32	ok	ok	307.1480	31.594	0.033235	20.96	62.585	11.410	12555438.465742	2	307.6875	6.50239e-05	5.38617e-16
2023/04/13	09:59:32	--	ok	307.4260	31.611	0.033235	21.00	62.603	11.442	13230874.010235	3	291.4319	1.28753e-03	2.84760e-02
2023/04/13	09:59:39	--	ok	307.3020	31.549	0.033211	21.03	62.620	11.464	15883492.090364	2	305.1595	-8.31764e-03	1.79153e-15
2023/04/13	09:59:47	--	--	306.6440	31.413	0.033194	21.00	62.539	11.430	15003576.569969	4	307.1952	6.58084e-05	4.33436e-04
2023/04/13	09:59:54	--	ok	306.4820	31.395	0.033194	20.96	62.553	11.404	12521701.277514	2	307.2611	2.87575e-05	1.11768e-15
2023/04/13	10:00:01	--	ok	306.5360	31.382	0.033223	20.86	62.599	11.347	16355841.476425	2	306.4933	1.38326e-04	1.31143e-16
2023/04/13	10:00:08	--	ok	306.6340	31.376	0.033249	20.84	62.757	11.367	14174691.797369	2	305.4548	1.78537e-02	4.74449e-16
2023/04/13	10:00:15	--	--	306.4840	31.376	0.033269	20.79	62.950	11.365	13376278.572897	3	323.5621	-4.45643e-04	3.39791e-02
2023/04/13	10:00:22	--	ok	306.3500	31.373	0.033269	20.79	63.001	11.374	13278590.152899	2	305.4733	1.07527e-03	2.63161e-16
2023/04/13	10:00:30	--	ok	306.3200	31.373	0.033306	20.72	63.180	11.359	12808384.027146	2	306.7533	4.49051e-04	2.62063e-16
2023/04/13	10:00:37	--	ok	307.2060	31.563	0.033344	20.72	63.233	11.369	17151564.214405	2	255.7878	1.29956e-02	6.66686e-16
2023/04/13	10:00:45	ok	ok	307.1420	31.482	0.033333	20.72	63.340	11.388	16798872.887445	2	307.3493	6.58023e-05	1.30777e-16
2023/04/13	10:05:44	--	ok	307.6900	31.615	0.033333	21.09	62.608	11.501	12563419.672710	4	291.0417	7.37190e-04	3.99747e-02
2023/04/13	10:05:52	--	ok	307.3840	31.622	0.033294	21.10	62.557	11.501	18583333.570814	2	307.6183	9.16910e-05	2.61326e-16
2023/04/13	10:05:59	--	ok	307.8140	31.599	0.033273	21.09	62.579	11.496	17196078.487067	2	307.8346	6.76869e-05	4.70782e-16
2023/04/13	10:06:06	--	ok	307.4240	31.574	0.033227	21.06	62.625	11.483	14328909.457465	2	307.5800	-1.04008e-04	0.00000e+00
2023/04/13	10:06:13	--	ok	306.7500	31.429	0.033203	20.91	62.725	11.407	13227656.537413	2	307.2043	6.54500e-05	1.30839e-16
2023/04/13	10:06:21	ok	ok	306.9600	31.421	0.033216	20.89	62.831	11.409	15607936.328916	2	307.8286	4.38459e-05	1.07674e-15
2023/04/13	10:11:20	ok	ok	306.9620	31.540	0.033216	21.17	62.571	11.550	13309810.479042	2	307.1363	7.53681e-05	1.30868e-16
2023/04/13	10:16:20	--	ok	307.6600	31.557	0.033216	21.20	62.599	11.575	8752776.494597	3	293.8106	5.36029e-04	3.16732e-02
2023/04/13	10:16:28	--	ok	306.3460	31.375	0.033179	21.21	62.631	11.589	12689064.018428	2	306.8444	1.15111e-04	3.38052e-15
2023/04/13	10:16:35	--	--	306.1620	31.373	0.033216	21.19	62.562	11.559	10883194.192407	2	307.0599	4.55778e-05	1.85122e-16
2023/04/13	10:16:42	--	ok	306.1360	31.366	0.033216	21.09	62.661	11.511	14314359.723342	3	326.3958	-2.13960e-03	1.87433e-02
2023/04/13	10:16:49	--	ok	306.3280	31.362	0.033265	21.01	62.853	11.496	11596895.703348	2	305.9358	2.29368e-04	5.57405e-16
2023/04/13	10:16:57	--	ok	306.4880	31.396	0.033303	21.03	62.919	11.519	13788594.288631	2	288.1367	-1.06905e-02	7.00967e-16
2023/04/13	10:17:04	--	ok	307.4160	31.556	0.033332	21.03	62.982	11.531	18655218.306594	2	280.9878	6.13817e-03	1.43047e-16
2023/04/13	10:17:11	--	--	306.7340	31.464	0.033309	20.94	63.189	11.511	17591978.474120	2	305.7944	3.76462e-04	1.53287e-15
2023/04/13	10:17:18	--	ok	306.7380	31.464	0.033309	20.96	63.247	11.531	18713011.597563	2	307.3545	6.46602e-05	1.30775e-16
2023/04/13	10:17:25	--	ok	307.3660	31.492	0.033323	20.93	63.362	11.534	17463247.623945	2	286.8373	7.48152e-04	1.40130e-16
2023/04/13	10:17:32	--	ok	307.3560	31.505	0.033303	20.91	63.357	11.522	17147948.071349	2	307.3131	6.79166e-05	3.69938e-16
2023/04/13	10:17:40	ok	ok	307.1540	31.502	0.033283	20.89	63.532	11.536	18780649.882522	2	307.9492	-4.75049e-05	7.61072e-16
2023/04/13	10:22:39	--	ok	307.4860	31.636	0.033283	21.41	62.498	11.698	16649625.759279	2	307.6891	8.14388e-05	1.84743e-16
2023/04/13	10:22:46	--	ok	307.6820	31.628	0.033255	21.38	62.470	11.675	19772115.551568	2	307.5217	1.99733e-04	5.84527e-16
2023/04/13	10:22:53	--	ok	307.2700	31.586	0.033217	21.38	62.535	11.687	16570377.155869	3	247.1595	1.28152e-03	1.60136e-02
2023/04/13	10:23:01	ok	ok	306.8500	31.437	0.033201	21.31	62.489	11.629	14021609.081202	2	306.4133	7.62327e-04	4.72965e-16
2023/04/13	10:28:00	ok	ok	307.1520	31.560	0.033201	21.54	62.446	11.775	11816004.543690	2	308.2758	-8.21175e-05	4.12312e-16
2023/04/13	10:33:00	ok	ok	307.1020	31.583	0.033201	21.61	62.457	11.826	11687826.935941	3	319.1456	-2.94647e-04	2.41601e-02
2023/04/13	10:38:00	ok	ok	307.1980	31.602	0.033201	21.70	62.528	11.898	14603407.388757	8	307.6928	6.54650e-05	2.92232e-04
2023/04/13	10:43:00	--	ok	307.2700	31.606	0.033201	21.80	62.621	11.984	12096110.089629	2	308.5717	-6.05375e-05	1.30259e-16
2023/04/13	10:43:07	ok	ok	307.0600	31.522	0.033186	21.77	62.562	11.952	15280535.938335	2	307.9183	8.64365e-06	1.84606e-16
2023/04/13	10:48:07	--	--	307.0520	31.542	0.033186	21.85	62.589	12.017	12461601.402498	3	249.6151	8.85801e-04	1.32637e-02
2023/04/13	10:48:14	--	ok	307.3720	31.544	0.033186	21.89	62.533	12.035	14538891.408899	3	270.8007	-2.49396e-03	6.47363e-03
2023/04/13	10:48:21	ok	ok	306.8360	31.402	0.033165	21.88	62.507	12.019	11814699.253326	2	307.1017	9.49693e-05	2.92663e-16
2023/04/13	10:53:21	ok	ok	307.1240	31.451	0.033165	21.98	62.589	12.104	7973745.850731	2	308.1800	-1.03402e-04	3.91275e-16
2023/04/13	10:58:21	ok	ok	306.8300	31.480	0.033165	22.08	62.565	12.170	6625812.675958	2	306.4092	2.64573e-04	2.93325e-16
2023/04/13	11:03:21	ok	ok	306.8880	31.497	0.033165	22.13	62.576	12.211	6744544.010669	2	307.2101	1.39172e-04	1.85031e-16
2023/04/13	11:08:21	ok	ok	306.9640	31.519	0.033165	22.28	62.589	12.314	10543412.060378	2	307.5467	6.92269e-05	1.30694e-16
2023/04/13	11:13:21	--	ok	307.5420	31.539	0.033165	22.31	62.565	12.330	9137601.564640	2	211.3300	2.92593e-02	3.11947e-15
2023/04/13	11:13:29	--	ok	306.4140	31.402	0.033134	22.29	62.539	12.313	11722310.169956	2	306.4286	4.44996e-04	6.55852e-16
2023/04/13	11:13:36	--	ok	306.3560	31.397	0.033167	22.29	62.583	12.322	10225356.879957	2	306.7022	1.61344e-04	2.78006e-15
2023/04/13	11:13:43	--	ok	306.1760	31.390	0.033204	22.22	62.634	12.283	12330776.763043	2	358.1656	-9.02297e-03	3.25446e-15
2023/04/13	11:13:51	--	ok	306.5440	31.407	0.033251	22.16	62.730	12.262	13723812.392133	2	306.6992	2.11837e-04	1.31055e-16
2023/04/13	11:13:58	ok	ok	307.0260	31.506	0.033277	22.12	62.832	12.252	12932658.045678	4	285.6896	9.14675e-04	4.61044e-02
2023/04/13	11:18:57	--	ok	307.7660	31.584	0.033277	22.16	62.901	12.296	13608223.413732	3	252.0070	1.47659e-05	2.94130e-02
2023/04/13	11:19:04	--	ok	307.2520	31.609	0.033234	22.16	62.901	12.296	14115805.346246	3	308.1269	5.80840e-05	3.24701e-04
2023/04/13	11:19:11	ok	ok	306.9660	31.580	0.033219	22.16	62.872	12.290	12253367.504802	2	300.5500	-1.14447e-02	8.45821e-16
2023/04/13	11:24:11	--	ok	307.2160	31.597	0.033219	21.92	63.084	12.160	8803851.538118	2	306.8317	2.52151e-04	2.92921e-16
2023/04/13	11:24:18	--	ok	307.2720	31.551	0.033207	21.91	63.038	12.142	12611143.075261	2	237.7122	1.89694e-02	1.82897e-15
2023/04/13	11:24:25	--	ok	306.7420	31.446	0.033192	21.92	62.986	12.141	12921652.533315	2	302.1643	-2.67373e-03	1.12873e-15
2023/04/13	11:24:33	--	ok	306.7540	31.426	0.033206	21.87	63.018	12.108	12758990.294025	3	307.6051	5.49578e-05	2.14963e-04
2023/04/13	11:24:40	--	ok	306.6980	31.410	0.03322	21.84	63.069	12.098	12666676.911709	3	245.0333	2.51298e-03	1.66856e-02
2023/04/13	11:24:47	--	ok	306.7940	31.404	0.033237	21.80	63.082	12.072	12757101.760773	2	314.5067	-9.24029e-03	4.60794e-16
2023/04/13	11:24:54	--	ok	306.7980	31.404	0.033249	21.77	63.194	12.073	11780568.959974	2	303.0643	-7.38673e-03	8.06736e-16
2023/04/13	11:25:02	--	ok	306.6120	31.413	0.03326	21.70	63.288	12.043	13150516.654923	3	295.3496	4.62432e-04	2.70431e-02
2023/04/13	11:25:09	ok	ok	306.9960	31.511	0.033282	21.62	63.339	12.002	13842313.386111	2	308.0857	1.79135e-02	2.06283e-15
2023/04/13	11:30:08	--	ok	307.2700	31.611	0.033282	21.80	63.082	12.072	10792470.236779	2	302.6405	1.05200e-02	6.64061e-16
2023/04/13	11:30:16	--	ok	307.2640	31.538	0.033267	21.80	63.050	12.066	14527119.245320	2	307.8151	6.33095e-05	3.69335e-16
2023/04/13	11:30:23	ok	ok	307.0480	31.519	0.033252	21.81	63.029	12.071	14754848.677222	2	307.1998	7.71353e-05	3.70075e-16
2023/04/13	11:35:23	ok	ok	307.0640	31.567	0.033252	21.72	63.120	12.029	12314637.636817	2	309.2152	-1.05405e-03	2.90663e-16
2023/04/13	11:40:23	ok	ok	307.1180	31.567	0.033252	21.74	63.166	12.049	12961441.045584	2	307.4048	1.23864e-04	0.00000e+00
2023/04/13	11:45:23	ok	ok	307.1620	31.582	0.033252	21.67	63.252	12.016	14378613.983807	2	308.7067	-1.38207e-04	2.91142e-16
2023/04/13	11:50:23	ok	ok	307.1080	31.587	0.033252	21.64	63.265	12.000	11471740.763290	4	307.7614	6.35622e-05	4.49489e-04
2023/04/13	11:55:23	--	ok	307.2380	31.603	0.033252	21.67	63.197	12.005	11737485.724921	3	307.3469	7.81600e-05	9.24387e-04
2023/04/13	11:55:30	--	ok	307.4100	31.605	0.033239	21.70	63.192	12.025	16984751.608340	2	306.4622	3.71520e-04	1.41867e-15
2023/04/13	11:55:37	--	ok	307.4320	31.594	0.033216	21.71	63.087	12.014	16772500.071227	2	308.0028	5.76289e-05	0.00000e+00
2023/04/13	11:55:45	ok	ok	307.1280	31.505	0.033191	21.67	63.101	11.987	15190314.951264	2	307.2600	3.11673e-04	3.92446e-16
2023/04/13	12:00:44	ok	ok	307.0080	31.558	0.033191	21.71	63.183	12.032	11421502.076947	2	315.0524	-1.47644e-02	1.63382e-15
2023/04/13	12:05:44	--	--	307.1100	31.588	0.033191	21.74	63.157	12.048	10828043.338678	4	325.4932	-4.82571e-04	3.40257e-02
2023/04/13	12:05:51	ok	ok	307.0120	31.580	0.033191	21.74	63.166	12.049	14136769.542528	4	242.1760	1.53518e-03	3.27840e-02
2023/04/13	12:10:50	ok	ok	307.1140	31.591	0.033191	21.77	63.206	12.075	11371647.231555	3	289.8091	6.80984e-04	4.16981e-02
2023/04/13	12:15:50	--	ok	307.2040	31.603	0.033191	21.77	63.235	12.081	7526703.887891	2	307.3217	1.99704e-04	2.92454e-16
2023/04/13	12:15:57	ok	ok	306.9700	31.526	0.03318	21.77	63.206	12.075	14944741.621328	2	307.3608	9.95942e-05	7.39761e-16
2023/04/13	12:20:57	--	ok	307.3100	31.543	0.03318	21.80	63.188	12.092	11421561.700874	2	307.0311	1.85052e-04	7.63347e-16
2023/04/13	12:21:04	--	ok	306.4980	31.436	0.033162	21.80	63.221	12.099	12417150.214552	2	297.6200	1.29496e-02	0.00000e+00
2023/04/13	12:21:12	--	ok	306.5420	31.423	0.03319	21.78	63.185	12.081	10826505.109970	2	305.3733	-1.23720e-02	1.47894e-15
2023/04/13	12:21:19	--	ok	306.7380	31.415	0.033216	21.74	63.275	12.070	12258432.785843	2	306.5590	1.82939e-04	2.62229e-16
2023/04/13	12:21:26	--	ok	306.1940	31.407	0.033231	21.68	63.275	12.029	9508512.356034	2	271.9867	-2.55449e-03	4.17987e-16
2023/04/13	12:21:34	--	ok	307.4360	31.638	0.033277	21.65	63.354	12.026	17809132.476350	3	247.6787	2.47061e-03	2.85304e-02
2023/04/13	12:21:41	--	ok	307.4260	31.647	0.033252	21.64	63.416	12.028	18153896.668906	2	334.7922	-5.07080e-03	1.18851e-15
2023/04/13	12:21:48	--	ok	307.3580	31.645	0.033228	21.58	63.490	12.001	16902128.997655	2	308.5858	-3.03053e-05	2.60507e-16
2023/04/13	12:21:56	--	ok	307.5540	31.617	0.033208	21.55	63.636	12.009	16383902.178110	2	308.6100	-5.19019e-05	9.91903e-16
2023/04/13	12:22:03	ok	ok	306.8800	31.420	0.033177	21.51	63.723	11.995	13864817.066739	2	306.3867	2.77084e-04	7.64953e-16
2023/04/13	12:27:02	--	ok	307.2720	31.510	0.033177	21.87	63.180	12.139	8684147.733422	3	323.3429	-4.28869e-04	3.27184e-02
2023/04/13	12:27:09	--	ok	306.4960	31.428	0.033161	21.88	63.151	12.143	13182635.290973	2	248.5689	1.51450e-02	1.60078e-15
2023/04/13	12:27:17	--	ok	306.4180	31.418	0.033189	21.84	63.088	12.101	13123415.306915	2	306.7667	1.72950e-04	1.85299e-16
2023/04/13	12:27:24	--	ok	306.0900	31.407	0.033223	21.81	63.084	12.082	10899075.663976	2	306.4889	2.30727e-04	1.60082e-15
2023/04/13	12:27:32	--	ok	307.3600	31.648	0.033274	21.74	63.166	12.049	18934201.120024	2	308.2619	6.20124e-05	4.70129e-16
2023/04/13	12:27:39	--	ok	307.6880	31.643	0.033254	21.67	63.325	12.029	16772211.202265	2	307.7867	2.77774e-04	4.70855e-16
2023/04/13	12:27:46	--	ok	307.3320	31.624	0.033215	21.64	63.449	12.034	15093531.154630	2	308.1356	5.49933e-05	1.30444e-16
2023/04/13	12:27:53	--	ok	307.2660	31.540	0.033196	21.60	63.558	12.025	16778831.974095	5	307.7571	5.90166e-05	3.76248e-04
2023/04/13	12:28:01	--	ok	306.7500	31.442	0.033181	21.55	63.700	12.021	13030057.146183	2	306.2600	3.12066e-04	4.73202e-16
2023/04/13	12:28:08	--	ok	306.6500	31.436	0.033195	21.54	63.761	12.023	13553291.702521	4	290.2365	6.46411e-04	3.44706e-02
2023/04/13	12:28:15	ok	ok	306.9280	31.433	0.033215	21.52	63.856	12.030	13126822.249135	3	294.4788	4.97047e-04	2.94902e-02
2023/04/13	12:33:14	ok	ok	307.0780	31.544	0.033215	21.89	63.133	12.151	9668823.627834	3	307.8243	5.74753e-05	4.10436e-04
2023/04/13	12:38:14	--	ok	307.3920	31.574	0.033215	21.93	63.148	12.182	11200059.334999	4	297.9229	3.90361e-04	1.71562e-02
2023/04/13	12:38:21	ok	ok	307.1640	31.492	0.033193	21.92	63.128	12.169	14287944.965684	2	315.3167	-1.03934e-02	4.03105e-16
2023/04/13	12:43:21	--	ok	307.2620	31.503	0.033193	21.98	63.157	12.214	8784817.939988	2	306.4656	3.52966e-04	2.62309e-16
2023/04/13	12:43:28	--	ok	306.6420	31.433	0.033178	21.98	63.201	12.222	11574991.121342	2	231.3400	2.10632e-02	5.49433e-16
2023/04/13	12:43:35	--	ok	306.6900	31.424	0.033198	22.01	63.153	12.233	12481111.051899	2	305.9700	3.64214e-04	4.15419e-16
2023/04/13	12:43:43	--	--	306.8020	31.413	0.033216	21.92	63.180	12.179	12258681.672571	3	286.1130	7.92871e-04	4.94909e-02
2023/04/13	12:43:50	--	ok	306.5620	31.406	0.033216	21.85	63.316	12.156	10906256.454490	2	307.5405	1.23178e-05	2.61392e-16
2023/04/13	12:43:57	ok	ok	306.9760	31.495	0.033241	21.82	63.462	12.164	14315883.154755	2	307.1389	7.37611e-05	1.30867e-16
2023/04/13	12:48:56	ok	ok	307.0880	31.569	0.033241	21.85	63.563	12.204	13544251.442746	2	307.0889	2.31464e-04	7.63204e-16
2023/04/13	12:53:56	--	ok	307.3840	31.559	0.033241	21.71	63.867	12.162	11306043.396491	2	307.8310	6.00381e-05	1.84658e-16
2023/04/13	12:54:03	--	ok	307.4020	31.565	0.033219	21.72	63.861	12.170	15944719.657113	2	307.1442	1.86559e-04	1.85071e-16
2023/04/13	12:54:11	ok	ok	307.1920	31.500	0.033197	21.72	63.816	12.162	14835368.400968	2	307.1819	1.53377e-04	0.00000e+00
2023/04/13	12:59:10	ok	ok	306.9620	31.505	0.033197	21.62	64.002	12.128	11534687.349133	3	307.4868	6.18425e-05	3.49362e-04
2023/04/13	13:04:10	ok	ok	306.9480	31.512	0.033197	21.61	64.031	12.124	12895170.071422	2	307.6886	5.63191e-05	1.84743e-16
2023/04/13	13:09:10	ok	ok	306.9480	31.519	0.033197	21.58	63.984	12.095	10409020.986912	2	307.7222	5.76557e-05	1.30619e-16
2023/04/13	13:14:10	ok	ok	306.9640	31.533	0.033197	21.64	63.995	12.138	11883558.956465	2	308.0450	-2.59292e-05	5.37992e-16
2023/04/13	13:19:10	ok	ok	306.9880	31.552	0.033197	21.61	64.031	12.124	11921084.006617	4	289.8173	6.65814e-04	4.77728e-02
2023/04/13	13:24:10	ok	ok	307.1380	31.569	0.033197	21.64	64.004	12.140	12259870.490741	4	307.5613	6.94641e-05	1.90409e-04
2023/04/13	13:29:10	--	ok	307.2440	31.574	0.033197	21.70	63.993	12.177	12087552.011878	2	306.7275	2.73786e-04	4.14393e-16
2023/04/13	13:29:17	ok	ok	306.8320	31.471	0.033183	21.67	64.021	12.162	14126053.286830	2	307.2600	3.11334e-04	3.92446e-16
2023/04/13	13:34:17	ok	ok	307.0500	31.502	0.033183	21.75	63.952	12.209	10337023.531560	2	307.5894	6.03110e-05	0.00000e+00
2023/04/13	13:39:17	ok	ok	306.8760	31.533	0.033183	21.81	64.027	12.262	10714624.357972	2	307.5867	6.92480e-05	1.52394e-15
2023/04/13	13:44:17	ok	ok	306.9040	31.530	0.033183	21.81	64.004	12.258	9389147.447665	2	319.6000	-1.99915e-02	3.55716e-16
2023/04/13	13:49:17	ok	ok	307.0520	31.550	0.033183	21.84	64.031	12.282	8009665.506095	2	308.1422	-4.61067e-05	2.60882e-16
2023/04/13	13:54:17	ok	ok	307.0500	31.559	0.033183	21.85	64.054	12.298	11123842.214324	2	241.8178	1.75135e-02	9.69207e-16
2023/04/13	13:59:17	ok	ok	307.1600	31.583	0.033183	21.92	64.004	12.338	12496281.896409	5	317.8543	-2.84293e-04	3.99831e-02
2023/04/13	14:04:17	ok	ok	307.1560	31.591	0.033183	21.93	64.007	12.348	8473225.061386	2	383.2067	-1.25572e-02	9.67034e-16
2023/04/13	14:09:17	--	ok	307.2160	31.609	0.033183	22.02	63.938	12.395	11673831.133858	2	310.0533	-3.16766e-03	2.59274e-16
2023/04/13	14:09:24	ok	ok	306.8760	31.543	0.033171	22.01	63.957	12.389	12501306.950017	2	307.8081	5.64630e-05	1.30583e-16
2023/04/13	14:14:24	ok	ok	307.0900	31.557	0.033171	22.02	63.967	12.401	10182052.195383	2	306.8178	2.54740e-04	1.12694e-15
2023/04/13	14:19:24	ok	ok	306.9660	31.522	0.033171	21.75	64.453	12.304	9570787.789202	2	307.9396	5.40187e-05	5.53778e-16
2023/04/13	14:24:24	--	--	306.8140	31.492	0.033171	21.41	64.776	12.124	7850903.574751	2	307.3990	6.66491e-05	1.30756e-16
2023/04/13	14:24:31	--	ok	306.7220	31.498	0.033171	21.40	64.878	12.134	12661380.623444	2	306.6067	3.81652e-04	4.72667e-16
2023/04/13	14:24:39	ok	ok	306.8460	31.501	0.033186	21.47	64.817	12.171	12661401.618411	2	300.5267	9.52307e-03	2.67493e-16
2023/04/13	14:29:38	--	ok	306.7520	31.481	0.033186	21.29	64.932	12.065	5628595.871239	2	307.0439	7.28886e-05	1.85131e-16
2023/04/13	14:29:45	--	ok	306.7940	31.481	0.0332	21.26	64.936	12.046	10637990.954294	2	305.7200	4.17341e-04	2.32602e-15
2023/04/13	14:29:53	--	ok	306.6200	31.515	0.033211	21.24	64.913	12.032	10030747.536987	2	220.5033	2.53175e-02	5.76435e-16
2023/04/13	14:30:00	--	ok	307.3500	31.638	0.033233	21.17	64.932	11.985	10753368.071097	2	307.7500	3.25512e-04	0.00000e+00
2023/04/13	14:30:08	ok	ok	307.1460	31.619	0.033213	21.19	64.987	12.007	11267517.103492	2	308.6133	-6.92066e-05	8.23722e-16
2023/04/13	14:35:07	ok	ok	307.1820	31.628	0.033213	21.07	65.060	11.939	9615739.992518	2	308.5489	-8.07788e-05	3.90807e-16
2023/04/13	14:40:07	--	ok	307.4140	31.616	0.033213	20.97	65.139	11.885	7664758.279456	2	290.5167	2.45108e-02	3.09371e-16
2023/04/13	14:40:14	--	ok	307.2940	31.589	0.03319	21.00	65.144	11.906	11759221.353591	2	307.5814	6.21461e-05	1.30679e-16
2023/04/13	14:40:21	--	ok	306.7880	31.477	0.033174	21.01	65.083	11.904	12113857.137024	4	285.4677	8.31838e-04	4.21960e-02
2023/04/13	14:40:29	--	--	306.6520	31.460	0.033185	20.99	65.034	11.877	13826035.244455	2	306.4822	2.65787e-04	4.72859e-16
2023/04/13	14:40:35	--	ok	306.6360	31.454	0.033185	20.97	65.052	11.869	10175522.616305	2	298.0429	-7.86693e-03	1.21375e-15
2023/04/13	14:40:43	ok	ok	306.8940	31.441	0.033206	20.90	65.071	11.825	9679098.337656	3	307.6167	5.28054e-05	2.21971e-04
2023/04/13	14:45:42	--	ok	306.5120	31.473	0.033206	20.87	65.183	11.825	7083344.600698	2	307.4611	2.88104e-05	3.37374e-15
2023/04/13	14:45:49	ok	ok	307.1680	31.633	0.033233	20.86	65.138	11.808	10303019.708862	3	237.9033	3.28994e-03	1.04597e-02
2023/04/13	14:50:49	--	ok	307.4140	31.616	0.033233	20.73	65.188	11.731	10378317.635649	2	328.7833	6.90135e-03	9.31042e-16
2023/04/13	14:50:58	--	ok	306.7760	31.606	0.03321	20.72	65.142	11.712	12471085.538672	4	296.0152	5.32000e-04	2.78567e-02
2023/04/13	14:51:05	ok	ok	307.0800	31.604	0.033223	20.70	65.107	11.696	15351722.764555	2	293.9333	-1.05312e-02	1.59473e-15
2023/04/13	14:56:04	ok	ok	306.9720	31.591	0.033223	20.56	65.060	11.590	12693343.435459	2	307.6673	6.09095e-05	1.30642e-16
2023/04/13	15:01:04	ok	ok	307.0200	31.594	0.033223	20.48	65.202	11.560	6398690.067518	2	307.8054	5.71097e-05	1.30584e-16
2023/04/13	15:06:04	--	ok	307.2100	31.592	0.033223	20.38	65.235	11.499	8164308.500911	2	307.1892	1.60641e-04	1.85044e-16
2023/04/13	15:06:11	ok	ok	306.9740	31.592	0.033211	20.42	65.234	11.528	12076909.209056	3	307.7611	5.90501e-05	1.86987e-05
2023/04/13	15:11:11	ok	ok	306.9780	31.592	0.033211	20.38	65.267	11.505	9270730.545108	2	307.1022	1.62135e-04	1.02223e-15
2023/04/13	15:16:11	ok	ok	307.0080	31.587	0.033211	20.38	65.216	11.496	7873924.435416	2	307.7305	6.43808e-05	5.38541e-16
2023/04/13	15:21:11	ok	ok	306.8900	31.607	0.033211	20.32	65.385	11.488	12019579.551847	5	249.0566	1.36028e-03	3.07739e-02
2023/04/13	15:26:11	ok	ok	306.8680	31.598	0.033211	20.28	65.357	11.455	8435439.427136	2	307.6181	7.11572e-05	0.00000e+00
2023/04/13	15:31:11	ok	ok	307.0300	31.601	0.033211	20.26	65.344	11.441	6474212.360993	2	282.5833	5.75971e-03	3.82726e-15
2023/04/13	15:36:11	--	ok	307.5200	31.598	0.033211	20.21	65.409	11.415	6412556.206929	2	309.1483	-1.27812e-02	5.99346e-16
2023/04/13	15:36:18	--	ok	306.3440	31.561	0.033182	20.22	65.357	11.417	10482244.054429	3	363.1833	-8.88694e-04	6.12625e-03
2023/04/13	15:36:26	ok	ok	306.9060	31.563	0.033219	20.24	65.403	11.434	11016282.898293	2	306.4533	9.73989e-04	6.55799e-16
2023/04/13	15:41:25	ok	ok	306.8260	31.563	0.033219	20.19	65.376	11.401	11933265.488802	3	308.3758	1.12516e-05	1.26744e-03
2023/04/13	15:46:25	--	ok	306.7060	31.559	0.033219	20.12	65.332	11.347	10478141.537410	2	307.6611	2.88697e-05	2.22480e-15
2023/04/13	15:46:32	ok	ok	307.0340	31.631	0.033235	20.15	65.357	11.369	10201453.979084	2	307.8544	6.36187e-05	1.84644e-16
2023/04/13	15:51:32	ok	ok	307.0840	31.619	0.033235	20.09	65.359	11.332	6541700.325901	2	307.1600	2.08602e-04	3.92574e-16
2023/04/13	15:56:32	ok	ok	307.1500	31.619	0.033235	20.09	65.380	11.336	6609943.005245	2	307.2378	1.50618e-04	4.71696e-16
2023/04/13	16:01:32	ok	ok	307.0120	31.624	0.033235	20.07	65.376	11.317	8909090.551833	4	281.4818	2.08667e-03	4.00286e-02
2023/04/13	16:06:32	--	ok	306.7540	31.625	0.033235	20.05	65.373	11.306	6478538.207412	4	307.6983	7.32121e-05	2.18325e-04
2023/04/13	16:06:39	--	ok	307.5080	31.658	0.033249	20.04	65.350	11.294	12252411.244675	2	307.8117	8.09177e-05	1.84669e-16
2023/04/13	16:06:47	--	ok	307.3040	31.657	0.033221	20.04	65.403	11.303	13695258.576306	5	246.3593	1.80417e-03	1.66704e-02
2023/04/13	16:06:54	--	ok	307.4620	31.646	0.033204	20.01	65.377	11.279	10709868.976458	5	259.5820	9.49199e-04	1.80606e-02
2023/04/13	16:07:01	--	ok	306.2200	31.508	0.033178	19.98	65.458	11.275	11968389.437373	2	307.6479	4.81789e-05	1.30651e-16
2023/04/13	16:07:09	--	ok	306.1740	31.504	0.033221	19.92	65.524	11.248	8261437.122835	4	246.9849	1.32197e-03	1.48218e-02
2023/04/13	16:07:16	--	ok	307.8440	31.671	0.033267	19.89	65.657	11.251	16238673.529175	5	308.3837	6.09449e-05	3.02847e-04
2023/04/13	16:07:23	--	ok	307.9240	31.672	0.03322	19.89	65.678	11.255	12738371.085589	4	245.2858	2.12507e-03	1.78656e-02
2023/04/13	16:07:30	--	ok	307.2880	31.647	0.033169	19.85	65.715	11.233	13039733.456536	3	307.8947	7.16919e-05	2.27833e-04
2023/04/13	16:07:37	ok	ok	307.0980	31.571	0.033153	19.85	65.830	11.253	9947254.223822	2	307.5106	6.85219e-05	2.61418e-16
2023/04/13	16:12:37	ok	ok	306.9440	31.612	0.033153	20.01	65.303	11.266	9742137.330941	2	219.7344	2.57440e-02	1.82922e-16
2023/04/13	16:17:37	ok	ok	306.8700	31.614	0.033153	19.95	65.336	11.233	8423485.718140	3	307.6407	7.05453e-05	1.14011e-04
2023/04/13	16:22:37	ok	ok	307.0160	31.616	0.033153	19.94	65.345	11.226	4693902.436976	4	292.1763	8.30369e-04	2.53497e-02
2023/04/13	16:27:37	--	ok	307.5520	31.612	0.033153	19.91	65.394	11.215	5674490.260024	4	307.5083	7.17009e-05	3.34778e-04
2023/04/13	16:27:45	--	ok	306.3940	31.426	0.033122	19.92	65.344	11.217	10311376.947581	3	307.1454	5.82505e-05	6.80688e-05
2023/04/13	16:27:52	--	ok	306.6500	31.420	0.033155	19.89	65.380	11.204	8934138.954392	3	253.0777	1.22908e-03	2.49557e-02
2023/04/13	16:27:59	--	ok	306.3540	31.410	0.033175	19.89	65.348	11.198	8805256.763247	2	307.0085	6.20197e-05	2.92752e-16
2023/04/13	16:28:06	--	ok	306.5760	31.464	0.033211	19.87	65.335	11.179	10118750.872088	2	307.0809	7.45659e-05	1.30892e-16
2023/04/13	16:28:14	--	ok	306.6860	31.605	0.033235	19.84	65.412	11.173	9123508.970736	4	327.5565	-8.87768e-04	3.35022e-02
2023/04/13	16:28:21	--	ok	307.3480	31.655	0.033252	19.78	65.522	11.155	13476898.690613	4	307.9985	7.03853e-05	1.82809e-04
2023/04/13	16:28:28	--	ok	307.7020	31.656	0.033233	19.77	65.628	11.164	13805591.749187	4	308.1787	5.93017e-05	3.64450e-04
2023/04/13	16:28:35	--	ok	307.2520	31.614	0.033194	19.78	65.734	11.191	14129317.254217	4	290.6016	1.34474e-03	2.47829e-02
2023/04/13	16:28:43	--	ok	306.7700	31.516	0.03318	19.70	65.815	11.149	11066584.762345	2	306.5600	8.33311e-04	0.00000e+00
2023/04/13	16:28:50	--	ok	307.2260	31.513	0.033192	19.68	65.899	11.154	11742365.659288	4	289.4056	6.89550e-04	3.16992e-02
2023/04/13	16:28:57	ok	ok	306.9800	31.488	0.03318	19.67	65.971	11.158	10039643.097059	2	307.3371	6.28843e-05	1.30783e-16
2023/04/13	16:33:57	--	ok	306.7320	31.548	0.03318	19.89	65.286	11.188	4192765.735179	4	323.3727	-7.10772e-04	2.73919e-02
2023/04/13	16:34:04	--	ok	306.4500	31.539	0.033195	19.92	65.321	11.213	11581619.251284	3	307.5767	6.00183e-05	5.48304e-05
2023/04/13	16:34:12	ok	ok	306.8640	31.582	0.033225	19.88	65.348	11.190	11434992.584415	4	329.9753	-1.43751e-03	2.60440e-02
2023/04/13	16:39:11	ok	ok	307.0240	31.581	0.033225	19.89	65.243	11.180	8225467.070127	4	307.3155	8.24054e-05	2.85781e-04
2023/04/13	16:44:11	ok	ok	306.9980	31.588	0.033225	19.82	65.252	11.137	7907473.320533	4	307.5851	6.34929e-05	2.28319e-04
2023/04/13	16:49:11	--	ok	307.2180	31.584	0.033225	19.84	65.295	11.153	11147932.949937	3	307.5231	7.14369e-05	1.65398e-04
2023/04/13	16:49:18	ok	ok	306.9560	31.594	0.033214	19.82	65.263	11.138	11739027.045336	4	298.3900	5.57026e-04	1.68757e-02
2023/04/13	16:54:18	ok	ok	306.9820	31.585	0.033214	19.82	65.275	11.141	6533888.440867	3	307.4460	7.39555e-05	6.93747e-06
2023/04/13	16:59:18	ok	ok	306.8320	31.589	0.033214	19.78	65.257	11.110	7931986.968683	4	307.7330	5.83789e-05	1.23268e-04
2023/04/13	17:04:18	ok	ok	306.9460	31.590	0.033214	19.77	65.307	11.109	9296019.373681	2	318.3350	-2.08630e-03	6.79954e-16
2023/04/13	17:09:18	ok	ok	306.8520	31.594	0.033214	19.73	65.258	11.073	11546540.537038	3	307.4074	7.96543e-05	5.62776e-05
2023/04/13	17:14:18	ok	ok	307.0040	31.591	0.033214	19.71	65.234	11.061	8702861.346671	5	276.7174	1.32492e-03	3.58484e-02
2023/04/13	17:19:18	ok	ok	306.9780	31.596	0.033214	19.68	65.304	11.053	3747732.096792	2	307.2073	8.81565e-05	1.96257e-15
2023/04/13	17:24:18	--	ok	307.7200	31.590	0.033214	19.63	65.307	11.018	7294029.874624	5	331.9940	-1.10383e-03	3.27308e-02
2023/04/13	17:24:25	--	ok	307.6640	31.539	0.033174	19.65	65.257	11.026	9517875.086835	2	307.6561	5.48200e-05	3.69526e-16
2023/04/13	17:24:32	--	ok	306.3380	31.397	0.033137	19.65	65.203	11.017	9816119.559476	2	306.3071	6.30544e-04	2.62445e-16
2023/04/13	17:24:40	--	ok	306.1520	31.389	0.033173	19.65	65.257	11.026	9546026.604178	2	305.9733	5.54362e-04	5.25462e-16
2023/04/13	17:24:47	ok	ok	306.9980	31.545	0.033221	19.60	65.258	10.991	14022121.023487	4	307.1966	8.65065e-05	5.09342e-04
2023/04/13	17:29:46	ok	ok	306.8580	31.579	0.033221	19.61	65.281	11.005	16288986.374489	3	307.4671	6.40644e-05	5.66696e-05
2023/04/13	17:34:46	--	ok	307.3620	31.574	0.033221	19.57	65.234	10.969	8596466.968969	5	275.4963	1.31827e-03	3.27400e-02
2023/04/13	17:34:53	ok	ok	307.0840	31.565	0.033201	19.57	65.263	10.974	12644788.306355	5	307.4790	6.42381e-05	2.88750e-04
2023/04/13	17:39:53	--	ok	306.7740	31.558	0.033201	19.56	65.243	10.960	8627923.809576	4	307.2806	7.54163e-05	3.38615e-04
2023/04/13	17:40:00	--	ok	306.7180	31.557	0.033213	19.54	65.258	10.954	9108929.519705	5	292.4691	8.83748e-04	2.45747e-02
2023/04/13	17:40:07	ok	ok	307.1300	31.615	0.033229	19.54	65.322	10.965	10234178.760160	5	307.6456	6.61828e-05	6.80067e-04
2023/04/13	17:45:07	ok	ok	306.9740	31.612	0.033229	19.52	65.183	10.925	4717743.152087	5	304.7154	1.80892e-04	5.95242e-03
2023/04/13	17:50:07	--	--	306.9660	31.611	0.033229	19.46	65.193	10.890	6307023.981457	3	322.5470	-9.38917e-04	2.35171e-02
2023/04/13	17:50:14	--	ok	307.4380	31.609	0.033229	19.44	65.190	10.880	11184903.311665	2	307.6953	7.17568e-05	2.61261e-16
2023/04/13	17:50:21	--	ok	306.6880	31.592	0.033205	19.46	65.226	10.896	14384886.231384	5	307.6058	6.12962e-05	3.94431e-04
2023/04/13	17:50:29	--	ok	306.6500	31.584	0.033222	19.43	65.286	10.887	12807101.334285	2	307.6743	5.94344e-05	4.13118e-16
2023/04/13	17:50:36	--	ok	307.4000	31.640	0.033241	19.37	65.350	10.862	15357170.998036	2	306.3990	3.93599e-04	3.93549e-16
2023/04/13	17:50:44	--	ok	307.4800	31.636	0.033219	19.34	65.408	10.853	11489671.671235	3	308.0350	6.27535e-05	1.30021e-04
2023/04/13	17:50:51	ok	ok	306.9860	31.579	0.033192	19.32	65.467	10.846	14599621.749140	4	307.5871	6.38451e-05	2.72375e-04
2023/04/13	17:55:51	--	--	306.9840	31.606	0.033192	19.44	65.171	10.877	5677166.995256	5	289.5907	8.19550e-04	3.85273e-02
2023/04/13	17:55:58	--	ok	306.7240	31.610	0.033192	19.43	65.199	10.873	12245572.085203	4	339.9251	-2.04141e-03	3.62826e-02
2023/04/13	17:56:06	ok	ok	307.0200	31.607	0.033207	19.42	65.121	10.851	13448429.213009	3	307.8256	5.54932e-05	1.04898e-04
2023/04/13	18:01:05	ok	ok	306.8660	31.608	0.033207	19.34	65.144	10.809	9020562.453213	3	281.5440	2.07080e-03	4.74470e-02
2023/04/13	18:06:05	ok	ok	306.9100	31.601	0.033207	19.33	65.162	10.804	6398774.378641	5	316.5075	-2.77803e-04	1.71259e-02
2023/04/13	18:11:05	--	--	307.6360	31.605	0.033207	19.29	65.112	10.768	7424613.995474	5	235.3336	2.46747e-03	3.87885e-02
2023/04/13	18:11:12	--	ok	307.2800	31.609	0.033207	19.29	65.101	10.766	13795697.208554	4	247.9595	1.57142e-03	2.20146e-02
2023/04/13	18:11:19	--	ok	306.4600	31.575	0.033192	19.29	65.071	10.761	12406389.195860	4	307.4854	6.11992e-05	2.75443e-04
2023/04/13	18:11:26	ok	ok	306.8700	31.576	0.033222	19.27	65.121	10.760	10150063.702024	2	307.0705	1.68684e-04	2.92693e-16
2023/04/13	18:16:26	ok	ok	306.8400	31.585	0.033222	19.20	65.089	10.709	7287424.338477	4	307.5539	6.08620e-05	2.52863e-04
2023/04/13	18:21:26	--	ok	306.7200	31.579	0.033222	19.16	65.135	10.691	7015185.159880	2	307.5370	6.11353e-05	5.38880e-16
2023/04/13	18:21:33	--	ok	307.4020	31.632	0.033237	19.10	65.158	10.660	12267829.012161	3	307.7889	7.26877e-05	1.22425e-04
2023/04/13	18:21:41	--	ok	307.3860	31.631	0.033215	19.16	65.103	10.686	16056875.943913	5	315.4722	-3.18048e-04	1.05814e-02
2023/04/13	18:21:48	ok	ok	306.9740	31.609	0.033194	19.10	65.126	10.654	13638906.307868	4	307.6540	6.53897e-05	3.07654e-04
2023/04/13	18:26:47	ok	ok	306.8780	31.609	0.033194	19.06	65.098	10.623	10545558.677912	3	308.0020	5.10072e-05	4.02416e-04
2023/04/13	18:31:47	ok	ok	307.1860	31.609	0.033194	19.03	65.074	10.601	12310168.737730	5	250.3513	1.52957e-03	2.59356e-02
2023/04/13	18:36:47	ok	ok	306.8960	31.607	0.033194	18.96	65.061	10.555	8682105.476626	4	251.5732	1.53178e-03	3.60923e-02
2023/04/13	18:41:47	ok	ok	306.9220	31.608	0.033194	18.91	65.042	10.517	6425019.542923	4	283.4818	1.87974e-03	4.21090e-02
2023/04/13	18:46:47	ok	ok	307.0180	31.603	0.033194	18.85	65.020	10.478	7655295.794231	5	305.3290	1.51626e-04	4.88891e-03
2023/04/13	18:51:47	ok	ok	306.9080	31.593	0.033194	18.79	65.055	10.449	9153917.862465	3	307.4203	7.55613e-05	9.32782e-05
2023/04/13	18:56:47	ok	ok	306.8420	31.597	0.033194	18.72	65.055	10.406	8727220.835998	2	307.3900	5.20744e-05	9.95840e-16
2023/04/13	19:01:47	--	ok	307.2280	31.594	0.033194	18.65	65.052	10.363	8993470.404087	5	320.6392	-4.31009e-04	2.56126e-02
2023/04/13	19:01:54	--	ok	306.7520	31.526	0.033181	18.67	65.066	10.373	15136217.233263	5	273.5050	1.95466e-03	2.51006e-02
2023/04/13	19:02:02	ok	ok	306.8840	31.514	0.033194	18.65	65.097	10.370	12857439.276153	2	307.0809	7.46840e-05	1.30892e-16
2023/04/13	19:07:01	ok	ok	307.0240	31.519	0.033194	18.59	65.002	10.317	6529552.233411	4	307.3197	6.22762e-05	3.82465e-04
2023/04/13	19:12:01	ok	ok	306.8600	31.517	0.033194	18.52	65.014	10.277	7850631.409917	5	306.1300	1.25011e-04	1.95570e-03
2023/04/13	19:17:01	--	ok	306.4680	31.519	0.033194	18.47	65.005	10.241	11287016.664290	5	307.3568	5.88084e-05	2.56810e-04
2023/04/13	19:17:08	--	ok	306.4700	31.554	0.033224	18.48	64.996	10.248	12786282.414270	2	307.4644	6.14812e-05	3.69756e-16
2023/04/13	19:17:16	--	ok	307.5020	31.632	0.033253	18.50	65.010	10.260	20344602.990731	5	307.9357	6.37101e-05	3.54086e-04
2023/04/13	19:17:23	--	ok	307.5620	31.632	0.033226	18.47	64.941	10.231	19212670.309279	3	383.0190	-1.50961e-03	2.29923e-02
2023/04/13	19:17:30	--	ok	307.7060	31.621	0.033195	18.35	65.060	10.182	17177318.631611	6	286.5712	9.63024e-04	4.01063e-02
2023/04/13	19:17:37	--	ok	306.1200	31.406	0.033156	18.32	65.161	10.180	14364618.339714	3	297.6586	7.35945e-04	1.63190e-02
2023/04/13	19:17:45	--	ok	306.4780	31.406	0.033204	18.31	65.266	10.189	14361887.665080	5	307.2012	5.11775e-05	3.09710e-04
2023/04/13	19:17:52	ok	ok	306.9140	31.573	0.033233	18.28	65.344	10.183	15183276.955585	2	308.2828	3.85503e-05	1.05117e-15
2023/04/13	19:22:51	ok	ok	307.0140	31.581	0.033233	18.37	64.955	10.174	13124759.613292	6	252.7299	1.23826e-03	1.30795e-02
2023/04/13	19:27:51	ok	ok	306.8300	31.581	0.033233	18.28	64.993	10.128	8449993.865296	5	330.0997	-1.02360e-03	3.07153e-02
2023/04/13	19:32:51	--	ok	306.7760	31.577	0.033233	18.24	64.956	10.097	12682683.510687	6	245.8869	1.55286e-03	2.90197e-02
2023/04/13	19:32:58	--	ok	307.3400	31.614	0.033245	18.24	64.987	10.102	17381563.295079	6	308.0542	4.98911e-05	3.77903e-04
2023/04/13	19:33:05	--	ok	307.5600	31.619	0.033227	18.24	64.977	10.100	17309178.787821	3	307.7382	6.35712e-05	1.35056e-05
2023/04/13	19:33:13	--	ok	307.2700	31.603	0.033196	18.24	65.032	10.109	17983426.510940	2	307.7741	6.36455e-05	2.61194e-16
2023/04/13	19:33:20	--	ok	306.5440	31.524	0.033181	18.20	65.014	10.082	15336477.647836	4	307.3538	5.98403e-05	3.18510e-04
2023/04/13	19:33:27	ok	ok	306.8260	31.519	0.033206	18.21	65.089	10.102	14085244.018529	5	288.3902	1.10164e-03	3.11100e-02
2023/04/13	19:38:27	--	ok	306.7840	31.535	0.033206	18.17	64.881	10.044	12371465.648860	4	306.8980	8.67431e-05	5.32841e-04
2023/04/13	19:38:34	--	ok	306.7780	31.541	0.033218	18.18	64.895	10.054	15079622.459107	3	306.9521	8.62101e-05	4.84035e-04
2023/04/13	19:38:42	ok	ok	307.1020	31.571	0.03323	18.21	64.900	10.072	13954226.732436	5	248.1797	1.65381e-03	2.05199e-02
2023/04/13	19:43:41	ok	ok	307.1400	31.566	0.03323	18.11	64.924	10.017	9805194.617889	5	315.9790	-2.57021e-04	1.56952e-02
2023/04/13	19:48:41	--	ok	307.3040	31.559	0.03323	18.01	65.014	9.973	10791596.906947	3	307.2264	7.33861e-05	3.38636e-04
2023/04/13	19:48:48	--	ok	306.7780	31.556	0.033214	18.01	65.025	9.974	16815841.167476	3	307.2768	6.47603e-05	6.96971e-05
2023/04/13	19:48:56	ok	ok	307.0520	31.559	0.033226	18.01	65.037	9.976	15508653.197564	5	287.7026	1.15011e-03	3.19676e-02
2023/04/13	19:53:55	ok	ok	306.8080	31.550	0.033226	17.93	65.011	9.922	9017675.989175	2	306.7881	9.36744e-05	2.03814e-15
2023/04/13	19:58:55	--	--	306.8900	31.548	0.033226	17.92	64.979	9.909	9811653.958574	6	253.5030	1.19007e-03	1.87296e-02
2023/04/13	19:59:02	ok	ok	306.9580	31.550	0.033226	17.92	64.936	9.902	20167012.931090	3	307.3027	6.09886e-05	1.36028e-04
2023/04/13	20:04:01	ok	ok	306.8520	31.554	0.033226	17.87	64.973	9.881	10772431.344573	4	306.8282	8.23684e-05	5.64339e-04
2023/04/13	20:09:01	ok	ok	306.8860	31.549	0.033226	17.84	64.924	9.858	15867487.610962	4	306.9687	7.59907e-05	5.51804e-04
2023/04/13	20:14:01	--	ok	306.7680	31.547	0.033226	17.80	64.950	9.837	14035957.163561	6	307.2338	6.47273e-05	4.78489e-04
2023/04/13	20:14:08	--	ok	307.3000	31.582	0.033238	17.80	64.929	9.834	19195560.682375	5	307.5245	6.26978e-05	2.11296e-04
2023/04/13	20:14:16	ok	ok	307.0640	31.583	0.033222	17.79	64.968	9.832	16572963.436633	4	307.5813	6.19032e-05	3.43130e-04
2023/04/13	20:19:15	--	ok	307.3860	31.600	0.033222	18.03	64.469	9.897	12462829.828199	6	307.6382	6.15889e-05	3.25573e-04
2023/04/13	20:19:23	ok	ok	307.0620	31.584	0.033201	18.04	64.419	9.898	18707515.117195	4	317.1115	-2.93506e-04	2.06691e-02
2023/04/13	20:24:22	ok	ok	307.0700	31.602	0.033201	18.37	64.086	10.038	10886342.350229	3	307.6945	6.40187e-05	2.10267e-04
2023/04/13	20:29:22	ok	ok	307.1200	31.610	0.033201	18.62	63.915	10.164	15317206.255440	7	307.2129	8.51069e-05	9.15966e-04
2023/04/13	20:34:22	--	ok	307.4120	31.615	0.033201	18.71	63.812	10.199	19144242.667067	3	307.6612	7.31523e-05	1.52517e-04
2023/04/13	20:34:29	ok	ok	306.9100	31.545	0.033178	18.74	63.796	10.213	17705027.409855	5	249.5147	1.56354e-03	2.66140e-02
2023/04/13	20:39:28	--	ok	307.2660	31.561	0.033178	18.81	63.711	10.242	15235329.780560	2	307.1990	6.68394e-05	4.13757e-16
2023/04/13	20:39:35	--	ok	306.7180	31.470	0.033163	18.82	63.661	10.242	18596673.684148	4	306.6478	9.12978e-05	5.41871e-04
2023/04/13	20:39:43	ok	ok	306.9280	31.459	0.033179	18.85	63.645	10.256	16635994.020857	2	306.9178	8.07749e-05	5.85677e-16
2023/04/13	20:44:42	--	ok	306.7580	31.477	0.033179	18.89	63.587	10.273	14527756.231365	7	306.9134	7.24141e-05	7.09102e-04
2023/04/13	20:44:49	--	ok	306.6060	31.482	0.033192	18.88	63.554	10.259	17106761.191946	2	306.2789	2.83507e-04	9.27968e-16
2023/04/13	20:44:56	ok	ok	306.9420	31.587	0.033214	18.92	63.517	10.279	20962221.657469	5	240.3770	2.14162e-03	3.26159e-02
2023/04/13	20:49:56	--	ok	307.2800	31.587	0.033214	18.95	63.522	10.296	15146647.833850	3	307.4987	7.54347e-05	5.38806e-05
2023/04/13	20:50:03	ok	ok	307.1740	31.584	0.033199	18.96	63.482	10.299	18583427.198031	3	307.2686	8.31741e-05	6.71009e-05
2023/04/13	20:55:03	ok	ok	307.1340	31.578	0.033199	18.95	63.532	10.298	13187487.953513	4	307.5539	6.99103e-05	2.99998e-04
2023/04/13	21:00:03	ok	ok	307.1540	31.594	0.033199	18.99	63.476	10.315	13198813.697036	2	307.2745	8.52381e-05	2.28449e-15
2023/04/13	21:05:03	--	ok	307.3440	31.587	0.033199	18.95	63.532	10.298	18148061.990237	3	307.5790	5.99004e-05	1.01864e-04
2023/04/13	21:05:10	ok	ok	307.1600	31.576	0.03318	18.95	63.491	10.291	19755492.062488	3	307.3717	7.78309e-05	1.41867e-04
2023/04/13	21:10:10	ok	ok	307.0720	31.577	0.03318	18.88	63.574	10.262	14255828.057640	5	248.8286	1.36030e-03	2.80815e-02
2023/04/13	21:15:10	ok	ok	307.2000	31.580	0.03318	18.92	63.508	10.278	11733177.102761	6	298.8933	4.20455e-04	1.49167e-02
2023/04/13	21:20:10	ok	ok	307.0420	31.589	0.03318	18.96	63.407	10.287	13518204.075817	3	307.6092	6.76223e-05	1.43298e-04
2023/04/13	21:25:10	--	ok	307.2520	31.597	0.03318	18.99	63.348	10.294	18127512.645780	5	308.2176	3.88381e-05	9.31697e-04
2023/04/13	21:25:18	ok	ok	307.1620	31.582	0.033166	19.01	63.331	10.301	21879509.049240	5	307.2505	7.95012e-05	6.93143e-04
2023/04/13	21:30:17	ok	ok	306.9580	31.590	0.033166	19.01	63.331	10.301	14947746.109679	4	302.3775	3.38094e-04	9.34300e-03
2023/04/13	21:35:17	--	ok	307.2700	31.586	0.033166	19.02	63.311	10.306	15949134.409033	5	307.3345	8.20530e-05	1.04428e-04
2023/04/13	21:35:25	--	ok	306.7720	31.542	0.033151	18.99	63.294	10.285	20043827.387229	2	306.8989	1.79340e-04	6.54847e-16
2023/04/13	21:35:32	ok	ok	306.9820	31.537	0.033163	19.02	63.270	10.299	21060281.437039	5	244.6356	1.87208e-03	1.61710e-02
2023/04/13	21:40:31	ok	ok	306.9060	31.536	0.033163	19.01	63.267	10.290	15112360.932729	4	307.4407	6.40949e-05	2.53417e-04
2023/04/13	21:45:31	ok	ok	306.9160	31.548	0.033163	18.95	63.311	10.262	17886174.103368	4	323.6497	-7.24776e-04	2.79738e-02
2023/04/13	21:50:31	ok	ok	307.0580	31.556	0.033163	18.98	63.293	10.277	14273728.538742	4	307.4531	6.30061e-05	3.33813e-04
2023/04/13	21:55:31	ok	ok	307.0620	31.554	0.033163	18.98	63.252	10.270	14970667.043237	4	307.5664	5.65981e-05	4.90807e-04
2023/04/13	22:00:31	ok	ok	306.8920	31.562	0.033163	18.95	63.279	10.257	15167853.344132	2	307.3305	6.44146e-05	6.53927e-16
2023/04/13	22:05:31	--	ok	307.2180	31.560	0.033163	18.85	63.359	10.210	17155193.347839	2	307.2908	7.26778e-05	3.69965e-16
2023/04/13	22:05:38	ok	ok	307.1180	31.555	0.033152	18.85	63.307	10.201	22166372.845384	6	260.4291	8.94693e-04	1.73732e-02
2023/04/13	22:10:38	--	ok	306.7720	31.552	0.033152	18.76	63.345	10.158	20745292.954367	5	323.5854	-5.43579e-04	3.11047e-02
2023/04/13	22:10:45	ok	ok	306.8940	31.549	0.033164	18.78	63.326	10.163	23174954.975861	2	307.5619	4.94917e-05	4.71199e-16
2023/04/13	22:15:44	ok	ok	306.9160	31.544	0.033164	18.69	63.389	10.122	18561785.415164	5	307.3054	6.74188e-05	4.21024e-04
2023/04/13	22:20:44	ok	ok	306.8020	31.546	0.033164	18.72	63.276	10.121	16853939.656502	4	296.7297	6.32388e-04	1.97949e-02
2023/04/13	22:25:44	ok	ok	307.0980	31.561	0.033164	18.74	63.224	10.121	18904328.933396	3	307.2759	7.12741e-05	1.20316e-04
2023/04/13	22:30:44	--	ok	307.2120	31.562	0.033164	18.71	63.210	10.103	13480893.650730	3	307.4554	5.87726e-05	6.78502e-05
2023/04/13	22:30:51	ok	ok	306.9380	31.549	0.033152	18.72	63.178	10.106	21732233.426328	3	306.9535	8.94494e-05	1.27391e-04
2023/04/13	22:35:51	--	ok	306.7840	31.552	0.033152	18.68	63.247	10.091	18241746.223862	3	307.5999	5.86203e-05	2.11102e-04
2023/04/13	22:35:58	--	ok	306.7100	31.555	0.033164	18.67	63.224	10.080	19078444.433603	4	281.4764	2.05840e-03	4.08698e-02
2023/04/13	22:36:06	ok	ok	306.9180	31.562	0.03318	18.69	63.229	10.096	20665827.459481	2	307.1289	8.59787e-05	1.99766e-15
2023/04/13	22:41:05	ok	ok	306.8980	31.554	0.03318	18.68	63.153	10.076	17710496.682455	4	307.4800	6.23790e-05	3.26480e-04
2023/04/13	22:46:05	ok	ok	307.0580	31.553	0.03318	18.64	63.198	10.058	16466095.430465	5	307.4046	6.18515e-05	2.27143e-04
2023/04/13	22:51:05	ok	ok	306.9060	31.546	0.03318	18.61	63.194	10.041	17334431.642436	2	306.9465	8.91415e-05	1.64079e-15
2023/04/13	22:56:05	ok	ok	306.9740	31.562	0.03318	18.59	63.160	10.025	20382417.897049	4	297.6522	4.43116e-04	2.27184e-02
2023/04/13	23:01:05	--	ok	307.2620	31.553	0.03318	18.55	63.153	10.000	13928181.580107	3	307.3999	6.03155e-05	3.74413e-05
2023/04/13	23:01:12	ok	ok	307.0680	31.550	0.033166	18.52	63.119	9.977	20897050.272299	5	277.3968	1.35077e-03	3.32805e-02
2023/04/13	23:06:12	ok	ok	306.9140	31.545	0.033166	18.42	63.249	9.940	21933379.988903	5	307.5164	5.62113e-05	5.11398e-04
2023/04/13	23:11:12	ok	ok	306.8140	31.551	0.033166	18.35	63.188	9.889	17872078.934841	6	256.8035	1.04280e-03	1.58947e-02
2023/04/13	23:16:12	ok	ok	306.8440	31.539	0.033166	18.35	63.249	9.899	16746090.150116	6	307.1235	6.61244e-05	1.85724e-04
2023/04/13	23:21:12	ok	ok	306.9000	31.551	0.033166	18.24	63.275	9.836	23088153.606156	5	307.2454	6.53203e-05	3.31367e-04
2023/04/13	23:26:12	ok	ok	307.0460	31.547	0.033166	18.25	63.160	9.827	15944516.176262	5	307.4910	5.90453e-05	3.39337e-04
2023/04/13	23:31:12	ok	ok	306.8100	31.546	0.033166	18.23	63.146	9.808	14621928.643871	6	307.3023	6.56343e-05	2.74642e-04
2023/04/13	23:36:12	ok	ok	307.0320	31.541	0.033166	18.23	63.146	9.808	18129901.279778	4	307.2111	7.01518e-05	3.74203e-04
2023/04/13	23:41:12	ok	ok	306.8600	31.540	0.033166	18.20	63.174	9.797	23153915.610314	4	306.8454	8.17691e-05	5.73635e-04
2023/04/13	23:46:12	ok	ok	306.8540	31.547	0.033166	18.20	63.151	9.793	18493663.139490	3	307.2260	7.23333e-05	1.46563e-04
2023/04/13	23:51:12	ok	ok	306.8280	31.547	0.033166	18.13	63.078	9.740	20067203.726347	6	307.1576	6.79535e-05	3.40368e-04
2023/04/13	23:56:12	--	ok	306.7580	31.551	0.033166	18.11	63.023	9.724	18613032.279839	2	307.3702	5.61297e-05	2.61537e-16
2023/04/13	23:56:19	ok	ok	307.0800	31.555	0.033179	18.16	63.061	9.755	20684059.773969	6	253.9606	1.16863e-03	3.00735e-02
2023/04/14	00:01:19	ok	ok	306.9300	31.536	0.033179	18.10	63.075	9.724	19041846.946275	6	307.6024	5.35194e-05	2.73393e-04
2023/04/14	00:06:19	ok	ok	306.9620	31.546	0.033179	17.97	63.180	9.667	18669104.724637	3	307.2544	6.26319e-05	1.74289e-05
2023/04/14	00:11:19	--	ok	306.7460	31.536	0.033179	17.87	63.188	9.610	17863081.945720	5	247.5303	1.69774e-03	7.72453e-03
2023/04/14	00:11:26	--	ok	306.7820	31.552	0.033193	17.92	63.162	9.632	19586769.041170	4	317.4907	-4.36929e-04	1.74527e-02
2023/04/14	00:11:34	ok	ok	307.1540	31.596	0.033204	17.90	63.139	9.619	20602165.438381	4	316.3922	-3.71029e-04	1.50712e-02
2023/04/14	00:16:33	ok	ok	307.1160	31.584	0.033204	17.80	63.165	9.567	23433084.095018	4	244.1876	2.15064e-03	1.74112e-02
2023/04/14	00:21:33	--	ok	307.3480	31.597	0.033204	18.10	62.599	9.651	19377123.436803	4	307.6602	6.24865e-05	2.80322e-04
2023/04/14	00:21:41	--	ok	307.2520	31.595	0.033186	18.10	62.556	9.644	24413239.825142	2	307.8435	5.75100e-05	4.12891e-16
2023/04/14	00:21:48	ok	ok	307.1600	31.586	0.033172	18.07	62.542	9.625	24900909.473128	5	247.9947	1.66870e-03	1.97309e-02
2023/04/14	00:26:47	--	ok	307.3460	31.595	0.033172	18.28	62.382	9.722	20366701.337914	4	307.6953	5.99685e-05	3.17766e-04
2023/04/14	00:26:54	ok	ok	307.0700	31.527	0.033153	18.24	62.397	9.699	21995526.441799	6	253.5344	1.18469e-03	2.83768e-02
2023/04/14	00:31:54	ok	ok	307.1020	31.550	0.033153	18.37	62.290	9.757	16026148.637497	2	307.2411	7.01513e-05	1.81746e-15
2023/04/14	00:36:54	ok	ok	306.9440	31.552	0.033153	18.44	62.269	9.793	19453785.939552	4	307.4055	5.95061e-05	3.02742e-04
2023/04/14	00:41:54	ok	ok	306.9100	31.561	0.033153	18.48	62.277	9.819	14327686.506878	4	291.2637	9.41223e-04	3.04837e-02
2023/04/14	00:46:54	ok	ok	307.0280	31.557	0.033153	18.44	62.278	9.795	20884671.150916	5	297.8714	5.75982e-04	1.53487e-02
2023/04/14	00:51:54	ok	ok	307.1360	31.570	0.033153	18.45	62.249	9.800	16339869.578320	5	316.7026	-2.88224e-04	1.79603e-02
2023/04/14	00:56:54	--	ok	307.3260	31.564	0.033153	18.47	62.295	9.815	17233436.644803	4	307.6127	5.76243e-05	3.45682e-04
2023/04/14	00:57:01	ok	ok	306.8620	31.449	0.033135	18.50	62.287	9.830	20189159.285384	5	289.7027	1.00886e-03	3.10690e-02
2023/04/14	01:02:01	--	ok	306.7120	31.464	0.033135	18.34	62.391	9.755	16323317.026509	3	307.0059	7.06129e-05	3.00283e-04
2023/04/14	01:02:08	--	ok	306.6580	31.462	0.03315	18.40	62.347	9.782	19721733.719544	5	307.1923	6.13844e-05	4.11454e-04
2023/04/14	01:02:15	ok	ok	306.9540	31.503	0.033169	18.37	62.332	9.763	18079955.579322	3	307.4204	5.59692e-05	1.14136e-04
2023/04/14	01:07:15	ok	ok	306.8280	31.499	0.033169	18.28	62.361	9.718	14299041.272654	5	250.1666	1.51550e-03	2.62485e-02
2023/04/14	01:12:15	ok	ok	306.8360	31.498	0.033169	18.24	62.374	9.696	18690626.008739	2	306.8891	8.12964e-05	3.70449e-16
2023/04/14	01:17:15	--	--	306.8180	31.501	0.033169	18.23	62.364	9.686	16773402.616353	3	307.0652	6.33125e-05	1.88972e-04
2023/04/14	01:17:22	ok	ok	306.8300	31.500	0.033169	18.23	62.396	9.691	21631387.454355	2	307.1106	6.84579e-05	2.61758e-16
2023/04/14	01:22:22	--	--	306.9720	31.509	0.033169	18.28	62.277	9.705	15209649.183797	5	251.2594	1.45012e-03	2.87576e-02
2023/04/14	01:22:29	ok	ok	307.0600	31.503	0.033169	18.27	62.263	9.695	18586062.180868	4	307.3019	6.59064e-05	2.78256e-04
2023/04/14	01:27:29	--	ok	306.7460	31.522	0.033169	18.31	62.269	9.721	14990995.410078	5	247.3844	1.42081e-03	2.67832e-02
2023/04/14	01:27:37	--	--	307.4400	31.586	0.033183	18.32	62.260	9.727	20329490.453906	4	247.6114	1.86076e-03	2.42527e-02
2023/04/14	01:27:44	--	ok	307.2760	31.581	0.033183	18.31	62.240	9.716	20447776.433899	4	308.0352	4.71011e-05	6.27397e-04
2023/04/14	01:27:51	ok	ok	306.9360	31.490	0.033168	18.30	62.196	9.702	19336394.707301	4	318.3712	-4.86127e-04	1.98651e-02
2023/04/14	01:32:51	ok	ok	306.8360	31.523	0.033168	18.34	62.210	9.727	16790335.231638	6	306.8676	7.87428e-05	5.04103e-04
2023/04/14	01:37:51	ok	ok	306.9020	31.525	0.033168	18.38	62.217	9.753	18537610.802047	6	290.2976	7.73005e-04	3.05485e-02
2023/04/14	01:42:51	ok	ok	307.0120	31.524	0.033168	18.31	62.228	9.714	16007089.893751	3	307.1559	7.50884e-05	2.39183e-04
2023/04/14	01:47:51	ok	ok	306.9300	31.523	0.033168	18.27	62.210	9.687	17707103.104579	2	306.9354	8.40871e-05	8.38514e-16
2023/04/14	01:52:51	--	ok	306.7300	31.530	0.033168	18.28	62.309	9.710	15779672.310721	2	307.3602	5.81565e-05	2.92417e-16
2023/04/14	01:52:58	--	ok	307.2160	31.588	0.033182	18.27	62.263	9.695	21377653.275324	5	307.8833	5.21802e-05	3.78635e-04
2023/04/14	01:53:06	ok	ok	306.9880	31.543	0.033171	18.31	62.187	9.708	21539319.446554	5	285.3976	1.29580e-03	3.38130e-02
2023/04/14	01:58:05	ok	ok	307.0280	31.539	0.033171	18.20	62.379	9.674	15541597.991137	4	295.5162	6.97430e-04	2.21347e-02
2023/04/14	02:03:05	ok	ok	307.0880	31.538	0.033171	18.13	62.379	9.632	16390883.922059	3	307.4368	6.16276e-05	1.48004e-04
2023/04/14	02:08:05	ok	ok	306.9800	31.534	0.033171	18.06	62.359	9.590	14043128.057726	4	307.2185	7.09051e-05	4.53117e-04
2023/04/14	02:13:05	ok	ok	306.9520	31.544	0.033171	18.07	62.373	9.599	13581063.582443	2	307.0610	7.88894e-05	3.70242e-16
2023/04/14	02:18:05	--	ok	306.7720	31.546	0.033171	18.07	62.309	9.589	14945978.914424	2	307.6012	4.96235e-05	2.92188e-16
2023/04/14	02:18:12	ok	ok	307.2000	31.587	0.033183	18.07	62.267	9.583	21799936.208274	5	249.5386	1.57344e-03	2.44335e-02
2023/04/14	02:23:12	ok	ok	307.0860	31.581	0.033183	18.06	62.286	9.578	14457047.808602	3	307.6198	5.90349e-05	8.93792e-05
2023/04/14	02:28:12	ok	ok	307.0560	31.585	0.033183	18.14	62.267	9.624	21059271.931067	3	364.6560	-1.11159e-03	2.71108e-03
2023/04/14	02:33:12	--	ok	307.2700	31.583	0.033183	18.08	62.258	9.589	15791172.843176	3	307.3283	8.43948e-05	3.45027e-05
2023/04/14	02:33:20	ok	ok	306.8880	31.529	0.033168	18.08	62.223	9.584	22828451.728475	4	306.9984	8.22251e-05	4.76654e-04
2023/04/14	02:38:19	ok	ok	307.0320	31.539	0.033168	18.08	62.217	9.583	17908347.665776	3	307.2094	7.52181e-05	1.61227e-04
2023/04/14	02:43:19	ok	ok	306.8760	31.536	0.033168	18.07	62.171	9.568	17844674.004410	2	306.9529	8.72713e-05	9.16624e-16
2023/04/14	02:48:19	ok	ok	306.9500	31.538	0.033168	18.08	62.171	9.576	13348173.490222	2	307.0081	8.41073e-05	5.39809e-16
2023/04/14	02:53:19	ok	ok	306.8800	31.533	0.033168	17.97	62.260	9.526	15897212.228682	2	307.2346	6.76760e-05	4.71701e-16
2023/04/14	02:58:19	--	ok	306.7760	31.532	0.033168	17.92	62.232	9.490	15013172.437252	4	307.2181	6.07333e-05	1.12981e-04
2023/04/14	02:58:26	ok	ok	307.1200	31.580	0.03318	17.86	62.277	9.464	20721030.150746	4	306.8834	1.01071e-04	8.13826e-04
2023/04/14	03:03:26	ok	ok	307.1900	31.576	0.03318	17.81	62.364	9.453	16070718.024936	2	307.4233	6.55986e-05	1.02116e-15
2023/04/14	03:08:26	ok	ok	307.1440	31.573	0.03318	17.79	62.329	9.432	20759949.585224	6	248.1413	1.45136e-03	1.98315e-02
2023/04/14	03:13:26	--	ok	307.2180	31.568	0.03318	17.70	62.347	9.387	13313920.860410	3	307.2489	7.92315e-05	5.37087e-04
2023/04/14	03:13:33	ok	ok	307.1200	31.521	0.033169	17.72	62.370	9.398	19461172.957378	4	314.6614	-3.07832e-04	1.34884e-02
2023/04/14	03:18:32	ok	ok	306.9800	31.540	0.033169	17.86	62.159	9.446	16379234.344362	5	255.9392	1.19065e-03	2.32347e-02
2023/04/14	03:23:32	ok	ok	306.8880	31.571	0.033169	18.31	61.869	9.658	18063468.410468	3	307.2637	7.90336e-05	2.97649e-04
2023/04/14	03:28:32	ok	ok	307.1520	31.584	0.033169	18.59	61.764	9.803	16275743.821126	4	313.8360	-2.47163e-04	1.12865e-02
2023/04/14	03:33:32	ok	ok	307.1540	31.595	0.033169	18.74	61.773	9.889	15147640.774805	4	313.4351	-3.33703e-04	7.78344e-03
2023/04/14	03:38:32	--	ok	307.4860	31.598	0.033169	18.89	61.723	9.971	18002169.149340	3	364.1153	-1.07309e-03	2.22849e-03
2023/04/14	03:38:39	ok	ok	306.9380	31.502	0.033142	18.88	61.764	9.970	19773925.569103	5	294.6709	5.80365e-04	2.65079e-02
2023/04/14	03:43:39	ok	ok	306.8780	31.504	0.033142	19.01	61.729	10.040	15723971.347866	6	321.6772	-6.48257e-04	1.85481e-02
2023/04/14	03:48:39	--	--	306.8780	31.518	0.033142	19.10	61.682	10.091	11518121.185213	5	249.0804	1.58799e-03	2.45757e-02
2023/04/14	03:48:46	--	ok	307.2360	31.533	0.033142	19.10	61.669	10.089	14834940.087102	6	307.2381	7.17813e-05	3.58343e-04
2023/04/14	03:48:53	ok	ok	306.8100	31.423	0.033129	19.10	61.637	10.084	15820244.329759	3	307.0240	7.64333e-05	4.16820e-05
2023/04/14	03:53:52	--	ok	306.5300	31.441	0.033129	19.06	61.791	10.084	11893756.602855	5	306.9271	7.00732e-05	4.63768e-04
2023/04/14	03:53:59	--	ok	307.2560	31.593	0.033154	19.07	61.761	10.086	17696225.540616	8	307.5521	-3.61262e-06	4.58992e-03
2023/04/14	03:54:07	ok	ok	307.0100	31.489	0.033141	19.07	61.761	10.086	18525368.498777	3	307.0443	8.24859e-05	6.94654e-06
2023/04/14	03:59:06	--	ok	307.4940	31.512	0.033141	19.05	61.874	10.087	10811217.272570	4	307.1772	6.70125e-05	2.42709e-04
2023/04/14	03:59:14	--	ok	306.1780	31.363	0.033113	19.05	61.862	10.085	15429863.501503	2	306.6378	1.49689e-04	1.02377e-15
2023/04/14	03:59:21	--	ok	307.5620	31.595	0.033159	19.05	61.842	10.082	17274991.413436	3	307.5781	8.00055e-05	2.08035e-04
2023/04/14	03:59:28	--	--	306.6600	31.386	0.033128	19.02	61.784	10.057	17390624.863589	5	253.0231	1.16408e-03	2.43137e-02
2023/04/14	03:59:35	--	ok	306.6060	31.362	0.033128	18.98	61.746	10.025	14628026.653692	2	308.9000	-3.60039e-03	1.84019e-16
2023/04/14	03:59:42	ok	ok	306.9360	31.478	0.033149	18.92	61.897	10.017	17727100.042135	2	307.2445	6.54962e-05	2.92527e-16
2023/04/14	04:04:42	ok	ok	306.9660	31.573	0.033149	19.05	61.883	10.089	13349913.967829	5	257.7784	9.86730e-04	1.85185e-02
2023/04/14	04:09:42	ok	ok	307.1620	31.574	0.033149	19.01	61.920	10.071	12453839.185197	6	246.5176	1.53491e-03	1.99765e-02
2023/04/14	04:14:42	ok	ok	307.1960	31.578	0.033149	19.05	61.874	10.087	10851196.808619	4	307.3101	8.09638e-05	1.39688e-04
2023/04/14	04:19:42	ok	ok	306.9460	31.579	0.033149	19.05	61.894	10.091	12511242.307662	6	306.7978	9.09383e-05	1.73027e-03
2023/04/14	04:24:42	--	ok	307.9480	31.590	0.033149	19.22	61.761	10.171	10963302.796753	4	289.3690	1.06708e-03	3.53125e-02
2023/04/14	04:24:49	--	ok	306.1540	31.336	0.033097	19.19	61.778	10.156	13432734.883686	2	305.9895	1.43291e-04	0.00000e+00
2023/04/14	04:24:57	--	ok	307.2800	31.553	0.033144	19.17	61.669	10.130	14310630.549996	2	307.3569	7.55349e-05	4.71513e-16
2023/04/14	04:25:04	ok	ok	306.8520	31.421	0.033129	19.14	61.677	10.114	14107911.096502	4	283.3990	1.86963e-03	3.67313e-02
2023/04/14	04:30:03	--	ok	306.7780	31.494	0.033129	19.23	61.752	10.177	12594258.252810	2	307.4348	5.09001e-05	2.92346e-16
2023/04/14	04:30:10	--	ok	307.2160	31.554	0.03314	19.24	61.743	10.184	15133419.799519	4	307.7465	5.66345e-05	2.94758e-04
2023/04/14	04:30:17	ok	ok	307.1620	31.473	0.033129	19.23	61.720	10.172	14978597.538943	4	313.8407	-2.61230e-04	1.18451e-02
2023/04/14	04:35:17	--	ok	306.7520	31.528	0.033129	19.29	61.718	10.207	9283104.787691	4	272.0238	1.47209e-03	3.26694e-02
2023/04/14	04:35:25	--	ok	307.5560	31.589	0.033142	19.33	61.669	10.225	15114969.856280	4	252.7275	1.41093e-03	1.09731e-02
2023/04/14	04:35:32	--	ok	306.7300	31.382	0.033112	19.26	61.651	10.178	14263387.277561	3	306.8561	6.79144e-05	2.42498e-04
2023/04/14	04:35:39	--	ok	306.7160	31.437	0.033126	19.20	61.683	10.148	14757082.279569	3	306.6701	9.17689e-05	1.76967e-04
2023/04/14	04:35:46	ok	ok	306.9940	31.513	0.033142	19.17	61.723	10.139	16171054.523312	5	307.6960	5.01391e-05	3.46924e-04
2023/04/14	04:40:46	--	ok	307.2200	31.575	0.033142	19.30	61.718	10.215	14936562.713357	4	307.6991	6.00021e-05	2.05680e-04
2023/04/14	04:40:53	ok	ok	307.1500	31.531	0.03313	19.32	61.755	10.231	13382721.309883	4	247.7992	1.89602e-03	4.29682e-03
2023/04/14	04:45:53	ok	ok	306.8100	31.533	0.03313	19.33	61.669	10.225	9066115.655205	5	307.1057	7.74692e-05	5.46435e-04
2023/04/14	04:50:53	ok	ok	307.1700	31.535	0.03313	19.30	61.773	10.224	12946677.966714	4	244.6642	1.74796e-03	1.44954e-02
2023/04/14	04:55:53	--	ok	307.2100	31.531	0.03313	19.20	61.938	10.190	9378477.874263	3	298.8615	6.81940e-04	1.47395e-02
2023/04/14	04:56:00	ok	ok	307.0100	31.449	0.033119	19.13	61.926	10.147	15873184.316313	2	306.9654	6.53213e-05	2.92793e-16
2023/04/14	05:01:00	ok	ok	307.0440	31.460	0.033119	19.13	61.884	10.140	8939738.410585	2	307.0352	6.74366e-05	2.92726e-16
2023/04/14	05:06:00	ok	ok	306.9060	31.467	0.033119	19.09	62.017	10.136	10006517.494159	3	307.1311	6.33000e-05	1.36624e-04
2023/04/14	05:11:00	--	ok	306.7500	31.467	0.033119	19.05	61.915	10.094	15436992.644184	3	296.0745	-5.87276e-03	5.53556e-03
2023/04/14	05:11:07	ok	ok	307.1940	31.543	0.033132	19.07	61.888	10.107	17502935.233685	3	306.9513	9.85923e-05	7.36956e-04
2023/04/14	05:16:07	ok	ok	306.9040	31.553	0.033132	19.02	61.975	10.088	10132823.290239	2	306.7745	1.05994e-04	3.70588e-16
2023/04/14	05:21:07	ok	ok	306.9500	31.547	0.033132	19.01	62.025	10.088	10038578.079704	3	307.4952	6.01985e-05	4.54925e-04
2023/04/14	05:26:07	--	ok	307.3780	31.572	0.033132	19.10	61.880	10.123	7958084.071145	2	307.2570	8.20283e-05	4.13679e-16
2023/04/14	05:26:15	ok	ok	306.8820	31.445	0.033112	19.17	61.807	10.153	13330048.069085	4	286.9300	8.20742e-04	8.68078e-03
2023/04/14	05:31:14	--	ok	306.5000	31.439	0.033112	19.14	61.865	10.145	9755465.835251	2	291.7176	-5.40681e-03	9.93583e-16
2023/04/14	05:31:21	--	ok	307.7500	31.597	0.033139	19.13	61.855	10.135	15804419.226826	4	307.7389	6.27224e-05	2.59469e-04
2023/04/14	05:31:29	--	ok	306.5020	31.360	0.033098	19.12	61.819	10.121	14001937.254384	2	313.2619	4.32291e-03	5.44370e-16
2023/04/14	05:31:36	ok	ok	306.9920	31.480	0.033125	19.07	61.846	10.100	15746462.433974	5	307.2070	7.65494e-05	1.18807e-04
2023/04/14	05:36:35	ok	ok	306.9300	31.531	0.033125	19.14	61.846	10.142	13741299.866488	4	252.9271	1.09922e-03	6.75084e-03
2023/04/14	05:41:35	ok	ok	307.0160	31.546	0.033125	19.20	61.874	10.180	11801085.459391	5	307.2393	7.01914e-05	6.18145e-04
2023/04/14	05:46:35	--	ok	307.4420	31.559	0.033125	19.22	61.855	10.186	9548946.723734	4	307.4587	7.11005e-05	2.28246e-04
2023/04/14	05:46:42	ok	ok	306.9060	31.403	0.033101	19.24	61.828	10.198	14721706.718017	5	264.8199	6.57870e-04	2.95200e-02
2023/04/14	05:51:41	--	ok	306.4880	31.409	0.033101	19.23	61.825	10.189	9615124.076847	2	309.9905	-4.35087e-03	5.34615e-16
2023/04/14	05:51:49	ok	ok	306.9960	31.578	0.033129	19.23	61.825	10.189	15011014.361854	4	307.6523	6.87045e-05	2.40817e-04
2023/04/14	05:56:48	--	ok	307.4220	31.573	0.033129	19.14	61.952	10.159	8505635.722781	3	254.0689	4.38597e-03	4.13617e-02
2023/04/14	05:56:56	--	--	306.4520	31.417	0.033106	19.13	61.949	10.151	11184713.730793	2	275.5144	-1.06743e-02	9.48275e-16
2023/04/14	05:57:02	ok	ok	306.8400	31.415	0.033106	19.14	61.920	10.154	12973565.619418	2	307.2561	5.46752e-05	4.13680e-16
2023/04/14	06:02:02	ok	ok	306.9840	31.426	0.033106	19.06	61.981	10.114	10853476.208639	3	307.0994	5.92665e-05	9.57770e-05
2023/04/14	06:07:02	--	ok	306.5340	31.438	0.033106	18.99	62.057	10.084	8976546.662347	4	250.1188	1.19398e-03	2.11218e-03
2023/04/14	06:07:09	--	ok	307.2640	31.578	0.033131	19.02	62.039	10.098	16484181.310803	5	253.4741	1.36730e-03	1.02092e-02
2023/04/14	06:07:16	--	ok	306.7760	31.494	0.033117	19.02	62.007	10.093	15111395.070437	4	307.3027	6.39819e-05	2.77783e-04
2023/04/14	06:07:24	--	ok	307.2680	31.541	0.033129	18.93	62.036	10.047	14610142.628567	6	307.2158	8.40523e-05	2.42123e-04
2023/04/14	06:07:31	--	ok	306.7500	31.428	0.033115	18.93	62.153	10.066	12455393.662154	4	323.9169	-5.40294e-04	3.58247e-02
2023/04/14	06:07:39	ok	ok	306.8400	31.494	0.033128	18.89	62.199	10.048	16008963.010430	4	307.3548	6.30398e-05	2.44782e-04
2023/04/14	06:12:38	ok	ok	307.0940	31.569	0.033128	18.98	62.054	10.075	10876312.444962	5	284.6183	1.22269e-03	3.87053e-02
2023/04/14	06:17:38	--	ok	307.2960	31.576	0.033128	19.09	61.889	10.115	15084629.204311	3	307.4538	7.40339e-05	1.68807e-04
2023/04/14	06:17:45	ok	ok	307.1560	31.500	0.033112	19.12	61.883	10.132	13894767.061438	5	307.4440	5.94733e-05	3.09907e-04
2023/04/14	06:22:45	--	ok	306.6600	31.510	0.033112	19.13	61.874	10.138	12735081.335412	5	317.4647	-2.90078e-04	1.70782e-02
2023/04/14	06:22:52	--	--	307.0620	31.589	0.03313	19.14	61.855	10.143	16692723.836227	5	257.5981	1.02768e-03	1.59547e-02
2023/04/14	06:22:59	--	ok	307.5040	31.582	0.03313	19.14	61.865	10.145	17764867.254415	3	307.5815	7.35444e-05	1.38688e-04
2023/04/14	06:23:06	--	--	306.7840	31.386	0.033103	19.10	61.871	10.122	14291846.530005	2	306.9318	6.38691e-05	1.85199e-16
2023/04/14	06:23:13	--	ok	306.1420	31.367	0.033103	19.02	61.880	10.073	14427073.264493	4	306.7805	6.94442e-05	4.16624e-04
2023/04/14	06:23:21	--	ok	307.4500	31.603	0.03315	18.99	62.034	10.080	19452435.245680	5	300.6513	3.55795e-04	1.45723e-02
2023/04/14	06:23:28	ok	ok	307.1040	31.489	0.033126	18.93	62.194	10.073	15755287.520621	2	309.1744	-1.29394e-02	7.58056e-16
2023/04/14	06:28:27	--	ok	307.4000	31.573	0.033126	19.19	61.830	10.165	8248054.709573	6	250.4254	1.34308e-03	2.31752e-02
2023/04/14	06:28:34	ok	ok	306.8900	31.425	0.033104	19.20	61.820	10.171	14720253.931862	2	306.3600	8.31454e-04	2.93372e-16
2023/04/14	06:33:34	--	ok	306.6180	31.461	0.033104	19.26	61.842	10.210	10285691.802852	5	312.5231	-1.40756e-04	9.01216e-03
2023/04/14	06:33:41	--	ok	307.2820	31.582	0.033124	19.26	61.830	10.208	15166934.047165	4	307.5958	6.39069e-05	3.54899e-04
2023/04/14	06:33:48	--	ok	306.6780	31.478	0.033109	19.23	61.837	10.191	14117535.997832	7	306.2250	7.29337e-05	2.57440e-02
2023/04/14	06:33:56	ok	ok	307.0800	31.551	0.033126	19.16	61.912	10.162	15231648.968171	5	250.2853	1.55382e-03	1.04650e-02
2023/04/14	06:38:55	ok	ok	307.1120	31.587	0.033126	19.29	61.825	10.225	11486301.748777	6	291.5224	7.35961e-04	3.09885e-02
2023/04/14	06:43:55	--	ok	307.3200	31.588	0.033126	19.26	61.842	10.210	12509991.928206	3	307.7168	6.55403e-05	2.66472e-04
2023/04/14	06:44:02	ok	ok	306.9100	31.507	0.033109	19.30	61.834	10.234	9596827.159689	11	307.1345	6.59541e-05	3.31251e-04
2023/04/14	06:49:02	ok	ok	306.9660	31.523	0.033109	19.34	61.779	10.251	13938508.622291	2	306.8972	9.79689e-05	1.30970e-16
2023/04/14	06:54:02	ok	ok	306.8880	31.532	0.033109	19.37	61.869	10.283	9083801.094944	6	291.9298	6.84156e-04	3.50348e-02
2023/04/14	06:59:02	ok	ok	307.1180	31.527	0.033109	19.39	61.839	10.286	7637566.185486	2	307.3867	6.92798e-05	5.23046e-16
2023/04/14	07:04:02	--	ok	307.2080	31.554	0.033109	19.40	61.874	10.300	9259102.051038	5	295.0536	5.73314e-04	2.60832e-02
2023/04/14	07:04:09	ok	ok	306.9200	31.473	0.033098	19.39	61.892	10.295	13952971.071853	3	290.6039	-6.86254e-03	2.40085e-03
2023/04/14	07:09:09	--	ok	307.4720	31.491	0.033098	19.47	61.871	10.344	11248729.848049	5	268.4887	5.11720e-04	3.92063e-02
2023/04/14	07:09:16	--	ok	306.6960	31.355	0.033071	19.44	61.814	10.316	13636321.297341	2	307.2536	4.73057e-05	1.30818e-16
2023/04/14	07:09:24	ok	ok	306.9840	31.399	0.033088	19.40	61.788	10.286	10845183.908311	3	360.6345	-8.14451e-04	4.34214e-03
2023/04/14	07:14:23	--	ok	306.7500	31.431	0.033088	19.46	61.892	10.339	9214339.276843	2	306.7161	8.94082e-05	2.99121e-15
2023/04/14	07:14:30	--	--	306.6220	31.542	0.033102	19.49	61.874	10.352	12909568.501484	2	307.5404	6.22676e-05	1.30696e-16
2023/04/14	07:14:37	ok	ok	307.1760	31.509	0.033102	19.47	61.852	10.341	11664867.515717	3	307.3758	7.18512e-05	1.75394e-05
2023/04/14	07:19:36	ok	ok	307.1620	31.518	0.033102	19.50	61.855	10.357	12209210.183625	4	296.6350	4.84597e-04	2.53429e-02
2023/04/14	07:24:36	ok	ok	307.0460	31.528	0.033102	19.53	61.892	10.381	10748765.692635	6	307.3424	6.71733e-05	4.14629e-04
2023/04/14	07:29:36	ok	ok	307.0600	31.543	0.033102	19.54	61.894	10.390	9884985.065033	2	306.9700	1.56169e-04	5.55527e-16
2023/04/14	07:34:36	ok	ok	307.0720	31.540	0.033102	19.60	61.924	10.429	11016947.562057	3	330.8842	-1.46380e-03	3.64641e-02
2023/04/14	07:39:36	ok	ok	306.9100	31.557	0.033102	19.60	61.912	10.427	10518132.300646	2	307.6363	5.61266e-05	4.13169e-16
2023/04/14	07:44:36	ok	ok	307.0120	31.567	0.033102	19.68	61.915	10.480	10351895.812543	5	251.1804	1.25754e-03	2.58787e-02
2023/04/14	07:49:36	ok	ok	307.0480	31.569	0.033102	19.74	61.935	10.518	11502841.630963	6	258.1199	1.00858e-03	2.00804e-02
2023/04/14	07:54:36	--	ok	307.9560	31.580	0.033102	19.82	61.915	10.567	12708215.267818	4	307.5869	6.25266e-05	3.06888e-04
2023/04/14	07:54:43	--	ok	306.2260	31.341	0.033049	19.84	61.865	10.567	11392202.607942	2	306.7115	5.97311e-05	1.85332e-16
2023/04/14	07:54:51	ok	ok	307.0080	31.493	0.033092	19.81	61.880	10.553	11717813.160197	3	257.4351	-1.51744e-04	2.83358e-04
2023/04/14	07:59:50	ok	ok	307.1580	31.541	0.033092	19.87	61.921	10.595	10686229.267115	6	307.1600	8.46150e-05	6.61108e-04
2023/04/14	08:04:50	ok	ok	306.9660	31.556	0.033092	19.89	61.947	10.616	7220345.278991	3	305.3789	3.09291e-04	3.91182e-03
2023/04/14	08:09:50	ok	ok	307.0180	31.579	0.033092	20.00	61.920	10.674	12487539.804823	2	318.8333	-1.32132e-02	4.54541e-16
2023/04/14	08:14:50	ok	ok	307.0440	31.575	0.033092	20.07	61.897	10.715	11483968.035894	3	307.6505	6.40447e-05	1.45746e-04
2023/04/14	08:19:50	--	--	307.1420	31.584	0.033092	20.12	61.917	10.754	10896243.625194	4	323.9963	-7.26079e-04	2.75132e-02
2023/04/14	08:19:57	ok	ok	307.1580	31.588	0.033092	20.14	61.866	10.753	13993647.351722	4	294.1767	7.97885e-04	2.51743e-02
2023/04/14	08:24:56	--	ok	307.3160	31.593	0.033092	20.19	61.961	10.805	8459431.275891	2	307.7967	1.73333e-05	9.41679e-16
2023/04/14	08:25:03	ok	ok	307.1860	31.490	0.033075	20.21	61.888	10.801	14555097.864200	2	414.2056	-1.64543e-02	1.08494e-15
2023/04/14	08:30:03	--	ok	307.3540	31.503	0.033075	20.25	61.915	10.833	11911936.227561	2	307.6000	0.00000e+00	3.69593e-16
2023/04/14	08:30:10	--	ok	306.5540	31.391	0.033055	20.25	61.988	10.845	13129564.282917	2	306.6708	1.51247e-04	4.72568e-16
2023/04/14	08:30:18	ok	ok	306.9020	31.518	0.033079	20.19	61.981	10.809	12081646.807406	3	299.4938	6.48456e-04	1.37788e-02
2023/04/14	08:35:17	ok	ok	307.0000	31.559	0.033079	20.35	61.920	10.896	6698489.728531	2	307.0882	1.01457e-04	4.13906e-16
2023/04/14	08:40:17	--	ok	307.8200	31.571	0.033079	20.38	61.967	10.923	11095198.484429	2	307.6042	7.24793e-05	5.22676e-16
2023/04/14	08:40:24	--	ok	306.1360	31.362	0.033034	20.40	61.952	10.937	12176230.608843	2	306.0867	7.95922e-04	4.15261e-16
2023/04/14	08:40:32	--	ok	307.4080	31.564	0.033082	20.40	61.878	10.924	17301149.650419	3	307.5479	7.82799e-05	2.38878e-05
2023/04/14	08:40:39	--	ok	306.7380	31.391	0.03306	20.32	61.862	10.869	14875813.081321	2	288.9619	-4.66482e-03	1.24414e-15
2023/04/14	08:40:46	--	ok	307.2540	31.436	0.033074	20.32	61.947	10.884	12332324.152472	2	307.2557	6.29339e-05	1.30817e-16
2023/04/14	08:40:54	--	ok	306.5840	31.376	0.03306	20.24	62.020	10.843	11637647.593473	2	305.1400	7.29282e-04	9.31432e-16
2023/04/14	08:41:01	--	ok	307.2820	31.497	0.033083	20.18	62.171	10.833	13297101.550262	2	307.2192	7.08051e-05	3.70051e-16
2023/04/14	08:41:08	ok	ok	306.8180	31.398	0.033067	20.16	62.286	10.843	13004177.372313	2	286.7190	7.36971e-04	3.13468e-16
2023/04/14	08:46:08	ok	ok	306.8240	31.512	0.033067	20.48	61.944	10.982	12867679.401473	5	307.2922	7.30458e-05	4.46055e-04
2023/04/14	08:51:08	--	--	307.2240	31.533	0.033067	20.56	61.970	11.040	9745315.738973	5	307.3367	7.19766e-05	4.31422e-04
2023/04/14	08:51:15	--	ok	307.2160	31.527	0.033067	20.58	61.962	11.050	14552574.255081	2	307.2933	1.38602e-04	3.92404e-16
2023/04/14	08:51:23	--	ok	306.5860	31.426	0.033056	20.55	61.944	11.027	14978015.826206	2	306.7158	1.25439e-04	2.62095e-16
2023/04/14	08:51:30	--	ok	307.3260	31.545	0.033078	20.49	61.935	10.989	15985103.608969	2	307.5800	1.03913e-04	8.76624e-16
2023/04/14	08:51:37	ok	ok	306.8400	31.397	0.03306	20.45	61.981	10.970	13981675.881630	2	301.0833	7.94634e-03	1.88796e-16
2023/04/14	08:56:36	ok	ok	307.1300	31.505	0.03306	20.65	61.878	11.080	11009560.534435	2	302.3548	-6.69892e-03	1.32938e-15
2023/04/14	09:01:36	ok	ok	306.9240	31.522	0.03306	20.75	61.875	11.143	8661178.347832	2	318.8267	-1.35571e-02	3.78209e-16
2023/04/14	09:06:36	--	ok	307.5380	31.546	0.03306	20.82	61.952	11.202	8432378.718074	6	248.6419	1.42815e-03	2.13945e-02
2023/04/14	09:06:43	--	--	306.4800	31.387	0.03303	20.82	61.930	11.198	10663345.368164	2	296.2600	-1.21299e-02	1.16710e-15
2023/04/14	09:06:50	--	ok	306.4040	31.375	0.03303	20.80	61.929	11.189	11886696.075080	4	306.6877	7.48535e-05	3.72195e-04
2023/04/14	09:06:58	--	ok	307.5520	31.513	0.033063	20.73	61.938	11.146	13113645.058099	4	307.8093	4.92285e-05	5.97328e-04
2023/04/14	09:07:05	--	ok	306.4560	31.363	0.033033	20.69	62.013	11.132	11881391.951333	5	289.7977	6.63802e-04	2.52415e-02
2023/04/14	09:07:12	ok	ok	307.0980	31.452	0.033063	20.63	62.162	11.122	13504555.048344	4	279.6398	1.06674e-03	5.01203e-02
2023/04/14	09:12:12	ok	ok	307.1740	31.572	0.033063	20.90	61.944	11.257	10676863.434081	2	291.8095	-2.40127e-03	8.81978e-16
2023/04/14	09:17:12	ok	ok	307.1840	31.589	0.033063	20.97	61.958	11.305	11981540.324821	3	307.3041	1.01253e-04	6.22863e-04
2023/04/14	09:22:12	--	ok	307.5560	31.603	0.033063	21.04	61.917	11.344	12011441.126976	3	296.0100	4.58288e-04	2.62505e-02
2023/04/14	09:22:20	--	ok	306.5600	31.419	0.033032	21.10	61.970	11.393	14190777.384988	3	307.3779	5.63942e-05	5.42655e-04
2023/04/14	09:22:27	--	ok	307.2680	31.541	0.033057	21.07	61.901	11.359	12376598.625378	3	303.2830	-7.30387e-03	1.84620e-02
2023/04/14	09:22:34	--	ok	307.2660	31.421	0.033042	20.99	61.875	11.300	11665565.210523	2	307.2867	-2.41745e-04	6.54021e-16
2023/04/14	09:22:41	--	ok	306.6140	31.372	0.033027	20.97	61.990	11.310	8503362.145368	13	306.6330	6.87918e-05	5.08696e-04
2023/04/14	09:22:49	--	--	306.6240	31.419	0.033049	20.91	62.107	11.295	11828029.680920	3	286.7285	7.74462e-04	4.76700e-02
2023/04/14	09:22:56	ok	ok	306.8160	31.413	0.033049	20.89	62.200	11.294	13501469.511904	4	318.1612	-2.79968e-04	2.11661e-02
2023/04/14	09:27:55	ok	ok	307.0140	31.550	0.033049	21.20	61.871	11.440	9727752.083472	2	306.5667	1.73789e-04	3.70839e-16
2023/04/14	09:32:55	--	--	307.2040	31.555	0.033049	21.23	61.939	11.470	11554132.177992	3	301.7102	2.57609e-04	1.32414e-02
2023/04/14	09:33:02	ok	ok	307.1540	31.557	0.033049	21.24	61.953	11.484	12559571.151009	2	307.5707	6.43059e-05	2.61367e-16
2023/04/14	09:38:02	--	ok	307.4520	31.579	0.033049	21.30	61.975	11.525	10120176.796459	2	308.1537	4.28511e-05	1.84465e-16
2023/04/14	09:38:10	--	ok	306.5460	31.428	0.033023	21.30	61.975	11.525	10727587.791292	2	307.3612	5.77773e-05	1.30772e-16
2023/04/14	09:38:17	--	ok	307.3580	31.544	0.033049	21.30	61.942	11.519	11509436.761128	2	246.3333	1.60019e-02	8.15853e-16
2023/04/14	09:38:24	--	ok	306.6020	31.408	0.033029	21.27	61.947	11.500	12224236.826444	3	295.7051	6.20381e-04	2.42085e-02
2023/04/14	09:38:32	ok	ok	306.9460	31.500	0.033051	21.14	61.990	11.425	12707280.022456	2	307.3533	4.49976e-04	5.23103e-16
2023/04/14	09:43:31	--	ok	307.5180	31.607	0.033051	21.41	61.920	11.590	9766553.469053	2	307.4944	7.19898e-05	1.84860e-16
2023/04/14	09:43:38	--	ok	306.6820	31.438	0.033022	21.41	61.843	11.575	12087470.000677	3	255.8129	-5.22751e-04	2.18005e-02
2023/04/14	09:43:46	--	ok	307.4500	31.512	0.03304	21.42	61.857	11.587	13260394.772253	2	307.2933	1.38537e-04	2.92481e-16
2023/04/14	09:43:53	--	ok	306.4200	31.379	0.033014	21.36	61.857	11.540	11069701.547371	2	304.7611	5.50586e-04	3.40363e-15
2023/04/14	09:44:00	ok	ok	307.2000	31.500	0.033047	21.31	61.944	11.528	10747290.350407	3	307.5223	6.42133e-05	8.15825e-05
2023/04/14	09:49:00	--	ok	307.3080	31.603	0.033047	21.45	61.981	11.630	7684278.033762	2	307.6405	-1.35930e-02	4.71079e-16
2023/04/14	09:49:07	ok	ok	307.0580	31.504	0.03303	21.50	61.935	11.650	11813827.052064	2	310.6800	-4.72621e-03	0.00000e+00
2023/04/14	09:54:07	ok	ok	306.9620	31.525	0.03303	21.55	61.947	11.690	7174584.726729	3	265.7147	-1.00286e-03	1.74237e-02
2023/04/14	09:59:07	ok	ok	307.0840	31.529	0.03303	21.61	62.008	11.741	9971023.684239	2	307.2567	1.21298e-04	4.13679e-16
2023/04/14	10:04:07	ok	ok	307.1640	31.558	0.03303	21.70	61.994	11.797	7871060.053173	3	319.2385	-2.98026e-04	2.35427e-02
2023/04/14	10:09:07	--	ok	307.4380	31.578	0.03303	21.75	61.970	11.830	7532860.276926	2	308.1492	-4.75886e-05	5.83337e-16
2023/04/14	10:09:14	--	ok	306.5980	31.435	0.033005	21.78	61.976	11.850	10782731.517413	2	306.7467	1.10755e-03	2.93002e-16
2023/04/14	10:09:21	ok	ok	306.9700	31.531	0.033027	21.78	61.921	11.839	11750938.295188	2	307.2625	1.94953e-04	7.04457e-16
2023/04/14	10:14:21	--	ok	307.5300	31.576	0.033027	21.87	61.990	11.911	8451219.836907	3	272.0283	-2.86809e-03	1.29018e-02
2023/04/14	10:14:28	--	ok	306.5320	31.408	0.032998	21.85	61.999	11.903	11830889.101093	3	277.7462	-3.53640e-03	4.77829e-03
2023/04/14	10:14:35	ok	ok	306.9440	31.540	0.033024	21.84	62.020	11.896	12134311.312185	2	202.5222	3.32238e-02	1.25523e-15
2023/04/14	10:19:35	ok	ok	307.1820	31.587	0.033024	21.91	62.020	11.946	9515304.007642	2	308.0133	-2.77080e-04	3.91487e-16
2023/04/14	10:24:35	--	ok	307.5340	31.601	0.033024	21.98	62.011	11.992	7746818.139379	3	307.7166	6.96664e-05	3.60480e-04
2023/04/14	10:24:42	ok	ok	306.9980	31.428	0.032994	21.99	61.994	12.000	9564600.313208	2	306.0689	3.35235e-04	3.07703e-15
2023/04/14	10:29:42	--	--	306.9580	31.452	0.032994	22.08	62.072	12.074	7508815.931110	2	280.1100	-7.45188e-03	1.03476e-15
2023/04/14	10:29:49	--	ok	306.7380	31.453	0.032994	22.09	62.086	12.088	9379449.117237	2	307.6678	-5.75446e-06	1.02035e-15
2023/04/14	10:29:56	ok	ok	306.9460	31.515	0.033008	22.06	62.049	12.059	11448491.661555	2	319.5833	-1.45916e-02	1.25771e-16
2023/04/14	10:34:55	--	ok	307.6140	31.554	0.033008	22.16	62.002	12.120	7917574.093083	3	290.4912	6.52582e-04	3.97321e-02
2023/04/14	10:35:03	--	ok	306.6560	31.403	0.032974	22.19	62.049	12.148	10350521.023032	2	302.3667	-8.76925e-04	7.97595e-16
2023/04/14	10:35:10	ok	ok	306.9940	31.451	0.032993	22.18	62.026	12.134	12081760.844768	2	382.8611	-1.24617e-02	4.69504e-16
2023/04/14	10:40:09	--	ok	307.4340	31.485	0.032993	22.21	62.116	12.172	7962087.994322	2	307.4928	6.37326e-05	2.92291e-16
2023/04/14	10:40:17	--	ok	306.5440	31.398	0.032969	22.19	62.103	12.158	10062810.517175	2	306.9383	1.12282e-04	2.61905e-16
2023/04/14	10:40:24	--	--	306.8860	31.483	0.032994	22.25	62.113	12.201	11349595.160281	4	288.7069	9.97219e-04	3.33554e-02
2023/04/14	10:40:31	--	ok	306.7400	31.448	0.032994	22.16	62.089	12.137	11220677.343989	2	309.1842	-1.30068e-02	2.68005e-16
2023/04/14	10:40:38	--	ok	307.4620	31.491	0.033009	22.11	62.164	12.112	10955290.566148	3	239.6931	3.36745e-03	8.80108e-03
2023/04/14	10:40:45	--	ok	306.3880	31.398	0.032983	22.02	62.296	12.077	10127130.575209	2	306.4175	2.20619e-04	4.72959e-16
2023/04/14	10:40:52	ok	ok	307.1140	31.527	0.033018	21.98	62.441	12.075	9775433.170178	2	311.3467	-5.06152e-03	4.08245e-16
2023/04/14	10:45:52	--	ok	307.5460	31.635	0.033018	22.22	62.185	12.195	6867881.943579	2	307.8650	7.80856e-05	0.00000e+00
2023/04/14	10:46:00	ok	ok	306.8080	31.467	0.032987	22.23	62.155	12.198	9476216.605647	2	307.2800	4.15035e-04	1.30807e-16
2023/04/14	10:50:59	--	ok	306.7680	31.441	0.032987	21.96	62.480	12.073	6103076.375234	2	308.1433	-1.20613e-04	1.84471e-16
2023/04/14	10:51:06	--	--	307.0580	31.533	0.033	21.96	62.502	12.078	11054926.518411	2	283.1357	-4.47341e-03	5.85322e-16
2023/04/14	10:51:13	ok	ok	306.9100	31.505	0.033	21.96	62.469	12.071	11483320.207793	2	307.6505	6.42322e-05	1.30649e-16
2023/04/14	10:56:13	ok	ok	306.9840	31.508	0.033	21.74	62.634	11.948	11388546.260351	2	265.3000	1.02281e-02	2.46633e-15
2023/04/14	11:01:13	--	ok	307.2120	31.512	0.033	21.67	62.620	11.896	8712053.983145	2	305.8589	3.88556e-04	4.73823e-16
2023/04/14	11:01:20	ok	ok	306.9240	31.436	0.032988	21.64	62.689	11.890	12098702.791256	2	306.7210	2.32414e-04	2.62091e-16
2023/04/14	11:06:20	ok	ok	306.8140	31.447	0.032988	21.60	62.754	11.873	8979089.426879	2	307.8786	8.46398e-03	2.64349e-15
2023/04/14	11:11:20	--	ok	307.2260	31.457	0.032988	21.54	62.734	11.829	9456621.620875	4	326.3507	-5.21226e-04	3.03922e-02
2023/04/14	11:11:27	ok	ok	307.0500	31.413	0.032976	21.55	62.759	11.843	11835550.681767	4	286.7441	1.06459e-03	3.99778e-02
2023/04/14	11:16:27	ok	ok	306.8760	31.410	0.032976	21.51	62.773	11.817	9333515.900728	4	307.4628	5.16839e-05	6.08486e-04
2023/04/14	11:21:27	--	ok	307.5880	31.419	0.032976	21.52	62.744	11.820	9825292.472585	2	306.0200	1.14430e-03	0.00000e+00
2023/04/14	11:21:34	--	ok	305.5480	31.368	0.032942	21.52	62.712	11.814	10442489.737632	3	275.4948	-2.84652e-03	1.12148e-02
2023/04/14	11:21:42	--	ok	307.5080	31.647	0.033024	21.50	62.727	11.799	14910620.407508	2	302.0867	8.24395e-03	3.99167e-16
2023/04/14	11:21:49	ok	ok	307.0120	31.449	0.032996	21.44	62.791	11.773	14619341.026746	2	294.9424	-5.77831e-03	2.15476e-15
2023/04/14	11:26:48	--	ok	307.2600	31.515	0.032996	21.51	62.794	11.821	11358669.468140	4	286.6257	7.92421e-04	4.11825e-02
2023/04/14	11:26:55	ok	ok	306.9360	31.431	0.032981	21.54	62.725	11.828	14128515.780390	2	306.6476	1.89509e-04	1.31077e-16
2023/04/14	11:31:55	ok	ok	307.0120	31.450	0.032981	21.57	62.739	11.849	8475443.239807	3	271.4367	-3.30464e-03	2.97522e-02
2023/04/14	11:36:55	ok	ok	306.9520	31.453	0.032981	21.57	62.739	11.849	9688489.883265	2	302.9800	6.20579e-03	1.32663e-16
2023/04/14	11:41:55	--	ok	306.7240	31.463	0.032981	21.60	62.831	11.888	10449846.260770	2	307.1162	1.08744e-04	1.85088e-16
2023/04/14	11:42:02	--	ok	307.2360	31.569	0.032997	21.60	62.799	11.882	14384982.831260	2	307.3892	1.60420e-04	5.54770e-16
2023/04/14	11:42:10	ok	ok	306.8120	31.461	0.032984	21.61	62.748	11.881	14701095.959905	3	305.4882	-7.37280e-03	9.36656e-03
2023/04/14	11:47:09	ok	ok	307.0460	31.478	0.032984	21.62	62.803	11.901	8247300.342343	2	307.2117	1.47075e-04	9.25151e-16
2023/04/14	11:52:09	ok	ok	306.9660	31.496	0.032984	21.70	62.840	11.958	9475220.197789	2	301.5095	-7.08120e-03	1.09931e-15
2023/04/14	11:57:09	ok	ok	307.1640	31.509	0.032984	21.72	62.748	11.958	13057156.963702	2	307.4486	6.46778e-05	0.00000e+00
2023/04/14	12:02:09	ok	ok	307.0940	31.533	0.032984	21.81	62.763	12.020	12326697.418839	2	307.1095	-8.00062e-03	1.30880e-16
2023/04/14	12:07:09	--	ok	307.3140	31.534	0.032984	21.85	62.759	12.049	6673544.510882	2	308.2083	-4.31941e-05	5.83225e-16
2023/04/14	12:07:17	ok	ok	306.9540	31.451	0.032966	21.85	62.759	12.049	11267496.909168	3	232.2972	4.38543e-03	6.22471e-03
2023/04/14	12:12:16	ok	ok	306.8540	31.461	0.032966	21.89	62.725	12.072	10085845.540283	3	307.3496	5.72049e-05	6.55500e-05
2023/04/14	12:17:16	ok	ok	307.0040	31.476	0.032966	21.92	62.773	12.100	11012778.775120	2	306.8033	1.90570e-04	4.14291e-16
2023/04/14	12:22:16	ok	ok	306.8220	31.481	0.032966	21.95	62.702	12.107	9040364.785657	2	307.1812	7.10006e-05	1.30849e-16
2023/04/14	12:27:16	ok	ok	307.0680	31.500	0.032966	22.02	62.768	12.168	10192094.601866	2	306.7400	7.28351e-04	0.00000e+00
2023/04/14	12:32:16	ok	ok	306.9560	31.519	0.032966	22.11	62.744	12.225	7266537.283048	2	306.5267	1.00713e-03	4.72790e-16
2023/04/14	12:37:16	--	ok	307.4900	31.522	0.032966	22.09	62.698	12.207	8534250.959709	2	307.7142	6.76217e-05	1.30622e-16
2023/04/14	12:37:23	--	ok	306.5940	31.412	0.032938	22.08	62.716	12.199	11025927.742468	2	306.7056	1.44126e-04	2.05129e-15
2023/04/14	12:37:31	ok	ok	307.1680	31.497	0.032961	22.08	62.725	12.201	11165107.661757	2	307.4048	1.23590e-04	0.00000e+00
2023/04/14	12:42:30	ok	ok	307.0440	31.530	0.032961	22.15	62.663	12.240	8476612.181241	3	319.5932	-4.59910e-04	2.32824e-02
2023/04/14	12:47:30	ok	ok	307.0960	31.540	0.032961	22.19	62.727	12.280	9874862.448608	2	329.4095	1.75547e-03	7.81306e-16
2023/04/14	12:52:30	--	ok	306.6440	31.522	0.032961	21.93	63.384	12.228	10475943.265411	3	297.7772	3.90814e-04	2.16421e-02
2023/04/14	12:52:37	--	ok	307.3240	31.631	0.032981	21.93	63.354	12.222	14982952.693035	2	307.5892	1.60631e-04	4.13232e-16
2023/04/14	12:52:44	ok	ok	307.0600	31.521	0.032963	21.93	63.354	12.222	14775598.137975	3	307.5410	6.98308e-05	4.00817e-04
2023/04/14	12:57:44	--	ok	307.4260	31.516	0.032963	21.88	63.386	12.188	10871437.050576	2	307.8644	1.15245e-05	1.29246e-15
2023/04/14	12:57:52	--	ok	306.4760	31.418	0.032939	21.91	63.444	12.220	13888866.485784	2	300.8867	8.21697e-03	6.67932e-16
2023/04/14	12:57:59	--	ok	307.3480	31.566	0.032968	21.92	63.416	12.224	12201055.845827	2	306.6600	3.12888e-04	3.70726e-16
2023/04/14	12:58:06	ok	ok	306.8960	31.440	0.032949	21.91	63.307	12.194	13744427.909435	4	341.1971	-1.28591e-03	3.46537e-02
2023/04/14	13:03:06	--	ok	306.7880	31.449	0.032949	21.89	63.508	12.223	8630254.339427	4	239.7219	2.03901e-03	1.41869e-02
2023/04/14	13:03:13	ok	ok	307.0120	31.519	0.03296	21.88	63.462	12.203	15022436.855359	2	306.9716	9.34503e-05	0.00000e+00
2023/04/14	13:08:13	ok	ok	306.9740	31.536	0.03296	21.93	63.459	12.242	12850659.785510	3	285.8584	8.24289e-04	5.07871e-02
2023/04/14	13:13:13	--	ok	307.3780	31.547	0.03296	21.92	63.468	12.234	12452278.808310	2	307.4650	7.79702e-05	3.92185e-16
2023/04/14	13:13:20	--	ok	306.5180	31.431	0.032939	21.98	63.426	12.266	11659841.293256	2	314.6667	-9.44585e-03	4.60560e-16
2023/04/14	13:13:28	--	ok	307.3820	31.579	0.032966	21.93	63.418	12.234	13961083.637697	2	306.5300	3.65333e-04	8.79627e-16
2023/04/14	13:13:35	--	ok	307.2140	31.439	0.032945	21.87	63.478	12.197	10636027.508253	2	314.4500	-9.18050e-03	1.80771e-16
2023/04/14	13:13:43	--	ok	306.4800	31.407	0.032933	21.87	63.597	12.219	11518603.653165	2	306.7360	8.30268e-05	1.31039e-16
2023/04/14	13:13:50	ok	ok	307.0920	31.509	0.032962	21.82	63.622	12.194	12482623.599028	2	307.0625	1.94942e-04	2.61799e-16
2023/04/14	13:18:50	--	ok	307.2440	31.570	0.032962	21.98	63.404	12.261	14719565.769771	2	308.3042	-2.16148e-05	2.91522e-16
2023/04/14	13:18:59	ok	ok	306.8140	31.487	0.032949	21.98	63.372	12.255	14792615.132116	2	233.0233	2.03769e-02	2.62730e-15
2023/04/14	13:23:58	--	--	306.8780	31.506	0.032949	22.08	63.435	12.339	9184817.024905	2	307.9943	-7.69929e-04	0.00000e+00
2023/04/14	13:24:05	ok	ok	306.9200	31.507	0.032949	22.08	63.412	12.335	13743864.995197	4	246.8179	1.62643e-03	2.08771e-02
2023/04/14	13:29:04	ok	ok	306.9240	31.510	0.032949	22.11	63.471	12.367	9368169.069087	2	308.1571	-7.40032e-05	4.12471e-16
2023/04/14	13:34:04	ok	ok	306.9840	31.527	0.032949	22.12	63.418	12.366	9331546.703892	4	287.6575	1.06981e-03	3.19376e-02
2023/04/14	13:39:04	ok	ok	307.0000	31.544	0.032949	22.13	63.432	12.378	9007422.073845	5	307.5202	6.96008e-05	2.42824e-04
2023/04/14	13:44:04	ok	ok	307.0680	31.549	0.032949	22.22	63.418	12.437	8296129.398448	2	310.7714	-1.17554e-02	7.31643e-16
2023/04/14	13:49:04	ok	ok	307.1900	31.528	0.032949	22.02	63.743	12.357	7834630.196245	2	307.5133	2.42384e-04	2.61415e-16
2023/04/14	13:54:04	ok	ok	306.8120	31.490	0.032949	21.65	64.254	12.197	8423554.598518	2	307.6001	5.80688e-05	3.69593e-16
2023/04/14	13:59:04	ok	ok	306.8420	31.481	0.032949	21.44	64.416	12.077	5399971.520100	2	307.4875	6.48329e-05	7.03942e-16
2023/04/14	14:04:04	--	ok	306.6980	31.469	0.032949	21.29	64.535	11.992	4857722.060204	5	306.7921	8.41062e-05	1.27005e-03
2023/04/14	14:04:11	ok	ok	307.1140	31.585	0.032965	21.33	64.533	12.019	9977526.395392	2	309.2048	-7.55222e-03	1.11066e-15
2023/04/14	14:09:11	ok	ok	306.9720	31.574	0.032965	21.19	64.604	11.936	11229612.290541	2	307.1895	1.43816e-04	3.70087e-16
2023/04/14	14:14:11	ok	ok	307.0740	31.554	0.032965	21.06	64.685	11.861	8308783.479288	3	247.8213	1.07780e-03	1.69156e-02
2023/04/14	14:19:11	ok	ok	306.8960	31.547	0.032965	20.97	64.744	11.813	8114217.460155	2	306.5533	1.49451e-03	5.24468e-16
2023/04/14	14:24:11	ok	ok	306.8700	31.537	0.032965	20.90	64.804	11.776	9941918.401585	5	307.2608	7.30838e-05	3.19444e-04
2023/04/14	14:29:11	ok	ok	306.9460	31.542	0.032965	20.89	64.800	11.767	6803374.000574	2	307.1147	7.65145e-05	2.61755e-16
2023/04/14	14:34:11	ok	ok	307.0040	31.535	0.032965	20.78	64.813	11.692	8430419.180361	3	307.3344	6.45433e-05	9.07851e-05
2023/04/14	14:39:11	ok	ok	306.9060	31.534	0.032965	20.75	64.872	11.683	4002805.686197	2	290.0344	-9.73714e-03	6.92924e-16
2023/04/14	14:44:11	ok	ok	306.8280	31.535	0.032965	20.70	64.799	11.641	5728962.304075	2	306.9400	7.81336e-05	0.00000e+00
2023/04/14	14:49:11	ok	ok	307.1580	31.525	0.032965	20.66	64.845	11.620	3992944.321011	2	296.3762	-5.41440e-03	1.25035e-15
2023/04/14	14:54:11	ok	ok	306.8480	31.514	0.032965	20.56	64.887	11.559	5167645.879334	2	243.7789	1.67291e-02	1.28776e-15
2023/04/14	14:59:11	ok	ok	306.9000	31.511	0.032965	20.56	64.836	11.550	8784361.130461	2	384.7511	-1.27977e-02	1.03419e-15
2023/04/14	15:04:11	ok	ok	306.8900	31.510	0.032965	20.49	64.865	11.509	6553421.575115	2	306.5107	3.01907e-04	1.85453e-16
2023/04/14	15:09:11	--	ok	306.7360	31.507	0.032965	20.43	64.886	11.475	7676129.846064	2	291.9521	-5.40433e-03	0.00000e+00
2023/04/14	15:09:18	ok	ok	307.0920	31.600	0.03298	20.48	64.883	11.503	12568821.091441	3	307.6923	7.16637e-05	1.84851e-05
2023/04/14	15:14:18	ok	ok	307.0640	31.593	0.03298	20.43	64.813	11.462	5401323.500474	2	307.6644	6.15167e-05	3.69516e-16
2023/04/14	15:19:18	ok	ok	307.0840	31.594	0.03298	20.36	64.851	11.421	6336258.167312	2	299.3367	-1.14247e-02	1.28269e-15
2023/04/14	15:24:18	ok	ok	307.0100	31.584	0.03298	20.32	64.810	11.387	7071514.184063	3	307.6721	6.12408e-05	3.26303e-04
2023/04/14	15:29:18	ok	ok	306.9500	31.583	0.03298	20.26	64.854	11.356	6981808.623293	2	307.7222	5.77722e-05	2.92073e-16
2023/04/14	15:34:18	ok	ok	306.9260	31.590	0.03298	20.24	64.881	11.343	10840482.243960	2	290.6244	-9.67935e-03	2.76607e-16
2023/04/14	15:39:18	ok	ok	307.0120	31.571	0.03298	20.18	64.810	11.293	5739278.522895	5	261.3704	8.27947e-04	1.95304e-02
2023/04/14	15:44:18	ok	ok	306.8540	31.574	0.03298	20.15	64.836	11.278	5797377.251741	6	256.3156	1.07913e-03	1.41965e-02
2023/04/14	15:49:18	--	ok	306.7860	31.576	0.03298	20.07	64.855	11.227	10069983.056287	2	307.4982	6.28039e-05	1.84858e-16
2023/04/14	15:49:26	--	ok	307.4080	31.625	0.032992	20.05	64.831	11.213	13414092.652013	3	307.7221	7.23468e-05	5.85305e-05
2023/04/14	15:49:33	ok	ok	306.9560	31.490	0.032969	20.09	64.860	11.246	12649941.927465	3	297.2699	-6.18195e-03	2.64781e-03
2023/04/14	15:54:32	--	--	306.7140	31.492	0.032969	20.03	64.814	11.192	7307704.219837	3	307.5244	5.20633e-05	4.52409e-04
2023/04/14	15:54:39	--	ok	306.6620	31.496	0.032969	20.04	64.799	11.198	12403650.620803	2	307.3612	5.79039e-05	1.30772e-16
2023/04/14	15:54:46	ok	ok	307.1000	31.611	0.032988	20.04	64.799	11.198	11593536.547403	4	253.3892	1.47396e-03	1.26890e-02
2023/04/14	15:59:46	--	--	307.0840	31.602	0.032988	19.98	64.819	11.165	6439897.436497	5	322.7128	-6.67065e-04	2.39354e-02
2023/04/14	15:59:53	ok	ok	306.9780	31.598	0.032988	20.01	64.782	11.176	11153448.166705	3	308.0516	3.94553e-05	7.99501e-04
2023/04/14	16:04:53	ok	ok	307.0040	31.593	0.032988	19.91	64.787	11.111	8727679.397594	3	307.7150	6.66047e-05	2.48760e-04
2023/04/14	16:09:53	ok	ok	307.0060	31.597	0.032988	19.91	64.796	11.112	7842296.082935	3	307.6126	6.17696e-05	1.11467e-04
2023/04/14	16:14:53	--	ok	307.2160	31.594	0.032988	19.88	64.794	11.095	6812278.914148	2	307.7220	5.63785e-05	1.92857e-15
2023/04/14	16:15:00	--	ok	306.6900	31.533	0.032976	19.85	64.735	11.066	10712921.024356	5	286.1590	9.28113e-04	4.14820e-02
2023/04/14	16:15:08	--	ok	307.5140	31.621	0.032993	19.85	64.717	11.063	9657586.561676	6	307.8172	6.11462e-05	3.36680e-04
2023/04/14	16:15:15	--	ok	306.3240	31.437	0.032965	19.85	64.735	11.066	9778780.190654	3	307.1542	5.77332e-05	2.25982e-04
2023/04/14	16:15:22	--	ok	307.3940	31.634	0.033002	19.82	64.753	11.051	12715813.346077	4	283.2284	1.39125e-03	1.22805e-02
2023/04/14	16:15:30	ok	ok	307.0100	31.505	0.032981	19.75	64.805	11.014	11130563.407139	2	251.9633	1.29011e-02	1.78354e-15
2023/04/14	16:20:29	--	ok	306.7840	31.539	0.032981	19.78	64.778	11.028	6453213.573263	4	307.4701	6.19493e-05	1.88630e-04
2023/04/14	16:20:36	--	ok	307.4760	31.613	0.032992	19.78	64.746	11.023	11298449.655883	5	262.8170	7.74696e-04	2.12607e-02
2023/04/14	16:20:44	ok	ok	306.8640	31.451	0.032966	19.80	64.726	11.028	12206217.680386	2	306.7819	1.53336e-04	3.70579e-16
2023/04/14	16:25:43	ok	ok	306.8520	31.457	0.032966	19.75	64.805	11.014	6751577.382891	2	306.9917	4.32592e-05	1.85163e-16
2023/04/14	16:30:43	--	ok	306.5420	31.449	0.032966	19.68	64.805	10.969	6987201.544658	3	307.0383	7.60172e-05	2.15846e-04
2023/04/14	16:30:50	ok	ok	307.0660	31.615	0.032991	19.71	64.723	10.974	12980764.239016	3	307.7166	7.21912e-05	9.24182e-05
2023/04/14	16:35:49	--	ok	307.2300	31.595	0.032991	19.67	64.781	10.956	5955526.353824	4	307.7228	6.31533e-05	3.87968e-04
2023/04/14	16:35:56	--	ok	306.6620	31.525	0.032979	19.65	64.810	10.951	11241367.890127	3	307.5839	5.45030e-05	2.39065e-05
2023/04/14	16:36:04	ok	ok	307.0720	31.624	0.032998	19.68	64.826	10.973	11570805.262374	3	307.8056	6.64662e-05	1.94792e-04
2023/04/14	16:41:03	--	--	307.0680	31.620	0.032998	19.63	64.773	10.928	6953023.476378	5	307.7120	6.64930e-05	2.69443e-04
2023/04/14	16:41:10	--	ok	307.3540	31.625	0.032998	19.65	64.749	10.941	11501906.541586	5	307.8543	6.57967e-05	2.43497e-04
2023/04/14	16:41:17	--	ok	306.7580	31.519	0.032978	19.63	64.700	10.915	10387012.675896	4	307.5120	5.88146e-05	1.74835e-04
2023/04/14	16:41:24	--	ok	307.2400	31.585	0.032991	19.63	64.700	10.915	13830598.694912	2	307.6445	6.56345e-05	1.30652e-16
2023/04/14	16:41:32	ok	ok	307.0300	31.485	0.032978	19.60	64.813	10.915	11595851.500296	4	307.1529	6.53831e-05	4.19782e-04
2023/04/14	16:46:31	--	ok	306.6960	31.517	0.032978	19.57	64.808	10.898	7071949.583309	5	307.2927	6.77619e-05	2.18548e-04
2023/04/14	16:46:39	ok	ok	306.9740	31.617	0.032995	19.56	64.785	10.884	11607139.933142	6	307.8484	6.10741e-05	3.55013e-04
2023/04/14	16:51:38	ok	ok	306.9820	31.602	0.032995	19.56	64.741	10.876	8483815.672078	2	307.7321	5.57409e-05	3.69434e-16
2023/04/14	16:56:38	ok	ok	307.1980	31.606	0.032995	19.49	64.805	10.843	8421687.047604	3	307.2695	8.97088e-05	4.48686e-04
2023/04/14	17:01:38	ok	ok	306.9700	31.601	0.032995	19.46	64.759	10.818	11163606.909554	3	307.6397	6.33674e-05	6.02751e-05
2023/04/14	17:06:38	--	ok	307.7760	31.602	0.032995	19.43	64.796	10.805	7755794.671910	5	307.6965	6.09497e-05	4.27330e-04
2023/04/14	17:06:45	--	ok	306.2000	31.385	0.032952	19.42	64.782	10.795	12492122.239636	4	288.8846	6.81206e-04	3.32037e-02
2023/04/14	17:06:52	ok	ok	307.0060	31.610	0.032996	19.42	64.771	10.793	11032471.837253	3	307.5200	7.67132e-05	4.62386e-05
2023/04/14	17:11:52	ok	ok	307.0040	31.608	0.032996	19.34	64.759	10.745	10379740.650978	4	282.1726	2.03624e-03	3.75825e-02
2023/04/14	17:16:52	ok	ok	306.9480	31.607	0.032996	19.32	64.800	10.735	5710436.468687	4	307.3044	8.58922e-05	3.96569e-04
2023/04/14	17:21:52	ok	ok	307.0120	31.604	0.032996	19.27	64.782	10.704	7596375.614684	5	307.3686	7.18875e-05	5.57202e-04
2023/04/14	17:26:52	ok	ok	307.1020	31.602	0.032996	19.24	64.755	10.681	9012561.586240	4	307.6187	6.44531e-05	1.25130e-04
2023/04/14	17:31:52	--	ok	307.4400	31.595	0.032996	19.20	64.736	10.651	8324978.188217	2	307.5206	6.65073e-05	1.30705e-16
2023/04/14	17:31:59	--	ok	306.6580	31.449	0.032972	19.22	64.750	10.663	11613890.092008	5	306.9795	6.83090e-05	3.50135e-04
2023/04/14	17:32:07	ok	ok	307.1880	31.573	0.032991	19.20	64.771	10.657	11382812.132408	5	307.3221	7.32240e-05	7.28972e-04
2023/04/14	17:37:06	--	ok	307.3060	31.576	0.032991	19.22	64.721	10.658	7607689.986085	3	282.3197	1.99449e-03	4.50551e-02
2023/04/14	17:37:14	--	ok	306.7840	31.472	0.032974	19.20	64.707	10.646	9960063.868015	4	263.4659	3.49595e-03	4.56999e-02
2023/04/14	17:37:21	--	ok	306.7680	31.551	0.032986	19.20	64.695	10.644	12321013.019457	3	307.3829	7.14418e-05	3.54654e-05
2023/04/14	17:37:28	--	ok	307.2740	31.605	0.032998	19.14	64.721	10.613	12936388.799393	4	307.5723	7.33663e-05	3.05777e-04
2023/04/14	17:37:35	--	ok	306.4900	31.503	0.032984	19.12	64.746	10.601	13654272.647175	2	306.9083	9.14837e-05	1.85213e-16
2023/04/14	17:37:43	--	ok	307.4140	31.626	0.033012	19.09	64.881	10.604	13083717.170110	4	287.2350	1.60629e-03	3.29854e-02
2023/04/14	17:37:50	ok	ok	306.9060	31.510	0.032989	19.05	64.947	10.588	12933708.234067	4	307.4826	5.56658e-05	3.20626e-04
2023/04/14	17:42:49	ok	ok	307.0420	31.551	0.032989	19.09	64.689	10.573	7621343.218273	2	306.7855	1.02423e-04	1.85287e-16
2023/04/14	17:47:49	--	ok	306.6220	31.546	0.032989	19.06	64.781	10.571	9518634.440829	4	324.3324	-7.54063e-04	2.91822e-02
2023/04/14	17:47:56	ok	ok	307.0460	31.630	0.033009	19.10	64.723	10.588	14117700.668729	4	307.7458	7.28025e-05	2.21098e-04
2023/04/14	17:52:56	ok	ok	307.0300	31.627	0.033009	19.07	64.718	10.569	8677769.160758	6	253.6341	1.20092e-03	3.00477e-02
2023/04/14	17:57:56	ok	ok	307.1080	31.625	0.033009	19.02	64.773	10.543	8504297.511479	3	268.6783	-2.08567e-03	3.20108e-03
2023/04/14	18:02:56	ok	ok	307.1040	31.621	0.033009	18.96	64.712	10.499	7728278.609508	5	295.5124	6.23950e-04	2.32845e-02
2023/04/14	18:07:56	--	ok	307.3540	31.620	0.033009	18.92	64.726	10.475	8706398.085870	3	307.5628	6.74940e-05	1.77232e-04
2023/04/14	18:08:03	ok	ok	307.1880	31.541	0.03299	18.95	64.677	10.483	12005233.980321	6	297.0017	4.87857e-04	1.89150e-02
2023/04/14	18:13:03	--	ok	306.7320	31.544	0.03299	18.88	64.718	10.447	10353111.965387	2	307.4082	5.93766e-05	1.16949e-15
2023/04/14	18:13:10	ok	ok	307.1920	31.614	0.033005	18.91	64.662	10.456	15572245.280689	5	312.8879	-1.39038e-04	9.95517e-03
2023/04/14	18:18:10	ok	ok	306.8840	31.608	0.033005	18.82	64.753	10.418	9399000.637034	5	307.2897	7.78346e-05	9.06290e-04
2023/04/14	18:23:10	ok	ok	306.8620	31.603	0.033005	18.83	64.703	10.418	9951343.828075	5	308.4288	2.74538e-05	1.50380e-03
2023/04/14	18:28:10	ok	ok	306.9260	31.596	0.033005	18.74	64.739	10.364	9275972.624118	3	307.8295	5.12450e-05	1.67212e-04
2023/04/14	18:33:10	ok	ok	306.9320	31.597	0.033005	18.71	64.703	10.341	12761881.466642	5	307.3745	7.30411e-05	5.57361e-04
2023/04/14	18:38:10	ok	ok	307.1520	31.596	0.033005	18.67	64.695	10.314	9416345.056333	6	253.8280	1.20022e-03	1.96228e-02
2023/04/14	18:43:10	ok	ok	306.8920	31.589	0.033005	18.59	64.640	10.260	7461054.662094	3	307.3039	8.06438e-05	1.60407e-04
2023/04/14	18:48:10	ok	ok	306.9100	31.596	0.033005	18.55	64.668	10.240	11360825.173493	2	306.7600	1.00521e-04	1.85303e-16
2023/04/14	18:53:10	--	ok	307.2020	31.588	0.033005	18.52	64.622	10.215	9792772.502021	2	307.7718	4.74559e-05	2.92026e-16
2023/04/14	18:53:17	--	ok	306.6040	31.530	0.032994	18.52	64.630	10.216	12793939.386438	4	307.4578	5.60805e-05	3.57761e-04
2023/04/14	18:53:25	--	ok	307.3740	31.618	0.033015	18.50	64.659	10.205	14673960.101000	7	307.4774	7.45387e-05	8.83161e-04
2023/04/14	18:53:32	--	ok	306.5940	31.522	0.032995	18.48	64.686	10.199	13840033.923213	5	306.9557	7.46836e-05	8.01238e-04
2023/04/14	18:53:39	ok	ok	306.9700	31.615	0.033017	18.42	64.732	10.173	16280977.522901	3	307.3037	9.45122e-05	7.05622e-04
2023/04/14	18:58:38	ok	ok	307.1500	31.616	0.033017	18.45	64.599	10.169	13207532.073056	2	307.7801	5.41052e-05	1.84688e-16
2023/04/14	19:03:38	--	ok	307.3420	31.611	0.033017	18.38	64.630	10.131	7681639.468795	3	307.7235	5.91196e-05	1.22541e-04
2023/04/14	19:03:46	ok	ok	306.9600	31.546	0.032999	18.38	64.630	10.131	16463908.243645	6	246.2813	1.52887e-03	2.34857e-02
2023/04/14	19:08:45	--	ok	306.7060	31.536	0.032999	18.24	64.681	10.054	7388366.695045	4	307.2752	6.55058e-05	3.80204e-04
2023/04/14	19:08:52	--	ok	307.3360	31.607	0.033015	18.25	64.620	10.054	13376731.085329	6	323.9007	-5.49236e-04	2.44609e-02
2023/04/14	19:09:00	ok	ok	307.1020	31.528	0.032996	18.30	64.627	10.081	12699636.056882	5	317.4899	-3.26165e-04	1.97193e-02
2023/04/14	19:13:59	ok	ok	306.9260	31.523	0.032996	18.20	64.634	10.023	7138596.664270	2	306.4544	1.13733e-04	4.14762e-16
2023/04/14	19:18:59	--	ok	306.5600	31.518	0.032996	18.13	64.643	9.982	8556547.219245	3	307.2426	6.01123e-05	1.07179e-04
2023/04/14	19:19:09	--	ok	307.3540	31.611	0.03302	18.16	64.680	10.005	14742245.084858	6	252.9586	1.23954e-03	1.24054e-02
2023/04/14	19:19:16	ok	ok	307.1080	31.532	0.033001	18.14	64.730	10.005	15410644.540195	5	323.8516	-5.53112e-04	3.16776e-02
2023/04/14	19:24:16	ok	ok	306.9260	31.538	0.033001	18.11	64.649	9.975	14652183.952681	5	307.7271	4.43126e-05	6.44726e-04
2023/04/14	19:29:16	--	ok	306.6320	31.539	0.033001	18.10	64.607	9.960	10880264.958501	5	249.2582	1.57488e-03	2.47267e-02
2023/04/14	19:29:24	--	ok	307.3500	31.612	0.033021	18.07	64.570	9.937	17911537.698914	4	307.7133	6.48771e-05	3.44697e-04
2023/04/14	19:29:31	ok	ok	306.8620	31.545	0.033002	18.08	64.561	9.944	17187027.317942	2	307.1251	8.21896e-05	2.61746e-16
2023/04/14	19:34:30	--	ok	306.6360	31.538	0.033002	18.04	64.576	9.923	14363829.284568	4	307.2837	6.36967e-05	8.06929e-05
2023/04/14	19:34:37	--	ok	307.3060	31.610	0.033022	18.04	64.565	9.921	16401121.341372	5	307.4561	7.35226e-05	5.24549e-04
2023/04/14	19:34:45	--	--	306.6560	31.556	0.033005	18.06	64.579	9.931	16631744.495061	5	247.9666	1.40159e-03	2.02250e-02
2023/04/14	19:34:52	ok	ok	306.9200	31.544	0.033005	18.01	64.657	9.918	19499322.743060	4	307.6576	5.08186e-05	3.43257e-04
2023/04/14	19:39:51	--	--	306.8060	31.542	0.033005	17.97	64.524	9.872	11136981.905372	4	316.1940	-2.66542e-04	1.93875e-02
2023/04/14	19:39:58	ok	ok	306.9040	31.548	0.033005	17.97	64.553	9.877	18683157.563841	4	307.3226	6.52737e-05	3.52972e-04
2023/04/14	19:44:58	ok	ok	306.8660	31.547	0.033005	17.97	64.565	9.879	15037318.455519	5	307.9058	3.87818e-05	1.38607e-03
2023/04/14	19:49:58	ok	ok	307.0700	31.574	0.033005	18.23	64.063	9.950	12318634.532684	3	307.5137	5.68550e-05	4.93835e-05
2023/04/14	19:54:58	--	ok	307.6720	31.597	0.033005	18.58	63.761	10.112	11433226.528195	3	307.2410	8.72308e-05	7.49331e-04
2023/04/14	19:55:06	--	ok	306.3120	31.405	0.032968	18.56	63.728	10.099	20085637.645411	4	306.9250	6.23145e-05	1.50876e-04
2023/04/14	19:55:13	ok	ok	307.0520	31.601	0.033006	18.56	63.706	10.096	19175346.102019	6	307.6162	6.46138e-05	3.79370e-04
2023/04/14	20:00:14	--	ok	307.2200	31.607	0.033006	18.76	63.558	10.192	12972015.648120	5	307.9891	5.26022e-05	3.70445e-04
2023/04/14	20:00:21	ok	ok	306.9920	31.576	0.032994	18.78	63.569	10.202	21061761.810085	4	307.4881	6.95451e-05	7.62279e-05
2023/04/14	20:05:20	ok	ok	307.1960	31.588	0.032994	18.88	63.481	10.247	13547596.708248	5	307.9019	5.09247e-05	6.43455e-04
2023/04/14	20:10:20	--	ok	307.2140	31.598	0.032994	18.98	63.398	10.294	13964417.869684	2	307.1641	9.23857e-05	1.20644e-15
2023/04/14	20:10:28	ok	ok	306.8320	31.552	0.032982	19.01	63.340	10.302	17303821.306440	2	307.4375	6.46365e-05	2.92343e-16
2023/04/14	20:15:27	ok	ok	306.9060	31.559	0.032982	19.05	63.325	10.324	14103571.479798	3	307.3769	7.80623e-05	3.26287e-04
2023/04/14	20:20:27	ok	ok	306.8540	31.569	0.032982	19.12	63.262	10.358	14098206.520956	6	296.7649	4.97634e-04	2.35428e-02
2023/04/14	20:25:27	ok	ok	306.9020	31.582	0.032982	19.20	63.210	10.400	10872862.885637	2	307.1897	8.49650e-05	2.32964e-15
2023/04/14	20:30:27	ok	ok	307.1100	31.580	0.032982	19.16	63.258	10.383	10265299.812870	3	307.0003	1.00392e-04	8.93798e-04
2023/04/14	20:35:27	ok	ok	307.0600	31.589	0.032982	19.14	63.276	10.376	14790553.064545	5	307.3368	7.33097e-05	4.23109e-04
2023/04/14	20:40:27	ok	ok	306.9020	31.584	0.032982	19.14	63.288	10.378	13520058.091215	4	307.4481	7.74558e-05	1.92084e-04
2023/04/14	20:45:27	ok	ok	306.9420	31.582	0.032982	19.14	63.235	10.369	8183280.579581	3	307.4319	6.90408e-05	1.65349e-04
2023/04/14	20:50:27	ok	ok	307.1800	31.597	0.032982	19.16	63.226	10.378	12785725.581824	2	307.2985	8.65530e-05	1.77906e-15
2023/04/14	20:55:27	ok	ok	307.0100	31.595	0.032982	19.22	63.130	10.396	12084779.874658	5	302.6290	2.65812e-04	1.04690e-02
2023/04/14	21:00:27	--	ok	307.3700	31.605	0.032982	19.23	63.069	10.394	13216839.406717	5	307.7642	6.41301e-05	2.77787e-04
2023/04/14	21:00:35	--	ok	306.7820	31.520	0.032962	19.27	63.064	10.420	15660190.955365	3	307.5603	4.95629e-05	3.96037e-04
2023/04/14	21:00:42	ok	ok	307.1100	31.583	0.032973	19.29	63.014	10.421	18499870.750371	2	307.7077	5.58568e-05	2.92087e-16
2023/04/14	21:05:41	ok	ok	307.1840	31.583	0.032973	19.26	63.038	10.407	12887517.620429	2	307.2377	8.75835e-05	1.75520e-15
2023/04/14	21:10:41	--	ok	307.3600	31.597	0.032973	19.26	63.029	10.406	11853026.333015	2	307.6363	5.90538e-05	5.38706e-16
2023/04/14	21:10:48	ok	ok	306.8980	31.474	0.032954	19.27	62.988	10.407	15422039.066192	4	307.2269	6.75155e-05	1.14484e-04
2023/04/14	21:15:48	--	ok	306.6720	31.486	0.032954	19.26	63.020	10.404	8153378.131249	6	306.9111	7.20571e-05	1.20742e-03
2023/04/14	21:15:55	ok	ok	307.0820	31.599	0.032972	19.27	63.000	10.409	16814192.915442	5	307.6918	6.12583e-05	3.49473e-04
2023/04/14	21:20:55	--	ok	307.2420	31.592	0.032972	19.33	62.945	10.436	9260364.728320	5	243.2674	1.96587e-03	2.14194e-02
2023/04/14	21:21:02	ok	ok	306.9820	31.528	0.032959	19.30	62.940	10.417	17574233.619052	2	307.0325	8.78294e-05	0.00000e+00
2023/04/14	21:26:02	--	ok	306.7720	31.533	0.032959	19.30	62.940	10.417	10846012.124021	2	307.0213	8.71327e-05	4.72029e-16
2023/04/14	21:26:09	--	ok	307.2160	31.598	0.032971	19.27	62.924	10.397	16590932.838425	3	307.7261	6.35812e-05	2.68005e-04
2023/04/14	21:26:17	--	ok	306.7980	31.533	0.032959	19.30	62.918	10.413	15985274.944924	3	307.4525	5.90965e-05	2.15511e-04
2023/04/14	21:26:24	ok	ok	307.1700	31.586	0.03297	19.26	62.922	10.388	15836663.625756	2	307.0944	9.97114e-05	1.30886e-16
2023/04/14	21:31:23	ok	ok	306.9320	31.594	0.03297	19.32	62.931	10.426	11280284.593833	5	319.5233	-5.26066e-04	1.61598e-02
2023/04/14	21:36:23	ok	ok	307.0340	31.598	0.03297	19.30	62.960	10.421	15446538.421409	6	307.7798	5.98517e-05	2.18166e-04
2023/04/14	21:41:23	ok	ok	307.0020	31.598	0.03297	19.32	62.931	10.426	14406542.647271	5	306.9622	1.01723e-04	1.92897e-03
2023/04/14	21:46:23	--	--	307.2400	31.599	0.03297	19.30	62.960	10.421	13920986.826509	5	307.2623	7.99651e-05	9.17434e-04
2023/04/14	21:46:30	ok	ok	307.0200	31.599	0.03297	19.27	62.914	10.395	16988960.769300	3	307.6205	7.22283e-05	1.80272e-04
2023/04/14	21:51:29	ok	ok	306.9800	31.598	0.03297	19.27	62.924	10.397	11753841.689225	4	307.4986	6.61547e-05	3.44405e-04
2023/04/14	21:56:29	ok	ok	306.9420	31.597	0.03297	19.23	62.982	10.380	16933517.295772	4	315.7186	-2.39362e-04	1.76526e-02
2023/04/14	22:01:29	ok	ok	306.9940	31.598	0.03297	19.16	63.046	10.348	15626998.531725	4	307.3125	8.66762e-05	6.81141e-04
2023/04/14	22:06:29	--	ok	307.2900	31.592	0.03297	19.07	63.055	10.298	13114536.637466	5	307.2818	7.56835e-05	8.60178e-04
2023/04/14	22:06:36	ok	ok	306.8580	31.518	0.032955	19.10	63.059	10.316	17484572.185021	3	290.3731	1.32387e-03	2.97876e-02
2023/04/14	22:11:36	--	ok	306.7900	31.519	0.032955	19.03	63.110	10.281	16019217.187850	4	307.0033	8.18307e-05	6.86130e-04
2023/04/14	22:11:43	ok	ok	307.2000	31.590	0.032966	19.05	63.070	10.282	17596851.306842	2	307.5685	6.48352e-05	2.92219e-16
2023/04/14	22:16:43	ok	ok	307.0960	31.587	0.032966	19.07	63.000	10.289	11256816.422808	3	307.4928	7.27047e-05	2.10404e-04
2023/04/14	22:21:43	ok	ok	306.9240	31.582	0.032966	19.06	62.956	10.273	12154161.495194	3	307.4222	7.44788e-05	1.11008e-04
2023/04/14	22:26:43	--	ok	307.5780	31.580	0.032966	19.07	62.937	10.279	10150235.440783	6	253.0932	1.23160e-03	1.39013e-02
2023/04/14	22:26:50	--	ok	306.6340	31.398	0.032934	19.07	62.947	10.280	14201012.081574	2	306.5800	1.03766e-04	8.79483e-16
2023/04/14	22:26:58	ok	ok	307.0360	31.538	0.032954	19.09	62.919	10.284	19176769.112328	5	307.4818	6.51317e-05	4.57996e-04
2023/04/14	22:31:57	--	ok	306.7640	31.541	0.032954	19.07	62.937	10.279	12162680.767356	3	307.1758	8.00037e-05	1.54302e-06
2023/04/14	22:32:04	--	ok	307.3640	31.605	0.032967	19.07	62.947	10.280	17975870.348656	2	307.5867	6.94056e-05	3.69609e-16
2023/04/14	22:32:12	ok	ok	306.9120	31.503	0.032948	19.07	62.895	10.272	16069796.230109	2	306.4244	2.19907e-04	3.62804e-15
2023/04/14	22:37:11	--	ok	306.6600	31.495	0.032948	19.05	62.933	10.260	11092657.449120	2	307.3883	6.05582e-05	4.13502e-16
2023/04/14	22:37:19	ok	ok	307.1600	31.601	0.032966	19.07	62.882	10.270	19012196.582781	4	307.6144	7.37424e-05	2.71384e-04
2023/04/14	22:42:18	--	ok	307.6180	31.601	0.032966	19.10	62.846	10.281	14962912.154440	2	307.6925	6.40048e-05	5.54223e-16
2023/04/14	22:42:25	--	ok	306.6980	31.406	0.032932	19.13	62.860	10.300	14189982.023081	6	306.7403	7.03853e-05	3.16442e-04
2023/04/14	22:42:33	ok	ok	307.0620	31.527	0.032948	19.10	62.878	10.287	16071765.668580	2	307.0114	8.91815e-05	4.72044e-16
2023/04/14	22:47:32	--	ok	306.7060	31.524	0.032948	19.10	62.826	10.278	10763851.526770	3	288.4108	1.47778e-03	3.29373e-02
2023/04/14	22:47:40	--	ok	307.2740	31.602	0.032965	19.09	62.812	10.266	16774452.111481	5	307.6422	6.65479e-05	3.47784e-04
2023/04/14	22:47:47	ok	ok	306.8520	31.530	0.03295	19.13	62.818	10.293	17942247.039794	3	307.1961	7.49660e-05	1.92864e-05
2023/04/14	22:52:46	--	ok	306.7900	31.529	0.03295	19.09	62.876	10.277	13676165.578636	4	280.0283	1.01692e-03	4.80745e-02
2023/04/14	22:52:53	--	ok	307.2620	31.593	0.032961	19.06	62.827	10.253	19867307.580620	3	307.4257	7.89892e-05	2.77517e-05
2023/04/14	22:53:00	ok	ok	307.0440	31.510	0.032947	19.09	62.791	10.263	17469495.277151	4	317.3774	-3.05585e-04	2.24355e-02
2023/04/14	22:58:00	--	ok	306.7260	31.511	0.032947	19.06	62.840	10.255	12477952.996660	3	307.1921	6.31442e-05	3.64259e-04
2023/04/14	22:58:07	--	ok	307.2520	31.604	0.032962	19.10	62.846	10.281	17200571.111818	6	281.2656	1.19318e-03	4.37601e-02
2023/04/14	22:58:15	ok	ok	306.9660	31.536	0.032948	19.09	62.832	10.269	17918667.389269	2	307.5930	5.31705e-05	3.69601e-16
2023/04/14	23:03:14	--	ok	306.6880	31.515	0.032948	19.05	62.826	10.243	15964126.333112	2	307.0202	8.43066e-05	1.81877e-15
2023/04/14	23:03:21	ok	ok	307.0180	31.605	0.032965	19.05	62.826	10.243	17961998.557164	3	307.6630	7.20732e-05	1.70233e-04
2023/04/14	23:08:21	ok	ok	307.0840	31.600	0.032965	19.03	62.835	10.236	10246021.387538	6	307.5748	6.76920e-05	7.90596e-04
2023/04/14	23:13:21	--	ok	307.3080	31.602	0.032965	19.02	62.855	10.231	14908252.480437	5	307.3114	7.89705e-05	5.48016e-04
2023/04/14	23:13:28	ok	ok	307.0560	31.514	0.032948	19.01	62.831	10.219	19064947.569120	3	307.0631	8.29135e-05	1.01105e-04
2023/04/14	23:18:28	ok	ok	307.1780	31.525	0.032948	18.92	62.945	10.186	12195503.064932	2	307.2247	6.97249e-05	2.61661e-16
2023/04/14	23:23:28	--	ok	306.6840	31.522	0.032948	18.86	62.937	10.152	15172593.692267	5	302.1477	2.70684e-04	1.02495e-02
2023/04/14	23:23:35	ok	ok	307.0560	31.600	0.032965	18.86	62.927	10.150	17161825.382974	5	307.3850	8.40664e-05	2.12465e-04
2023/04/14	23:28:35	ok	ok	307.1720	31.600	0.032965	18.83	62.942	10.135	14586414.672761	2	307.3593	8.54937e-05	1.87239e-15
2023/04/14	23:33:35	ok	ok	307.0820	31.598	0.032965	18.88	62.896	10.153	18354350.052151	6	256.5233	1.08512e-03	2.41660e-02
2023/04/14	23:38:36	ok	ok	307.0860	31.603	0.032965	18.88	62.853	10.146	14832566.825266	3	307.7095	6.64946e-05	2.82652e-04
2023/04/14	23:43:35	--	ok	307.4100	31.603	0.032965	18.86	62.873	10.141	12174540.281828	4	307.4222	8.10125e-05	1.92164e-04
2023/04/14	23:43:42	ok	ok	306.8480	31.503	0.032943	18.91	62.837	10.161	19078022.984985	4	307.2321	6.33901e-05	2.77430e-04
2023/04/14	23:48:42	--	ok	306.7280	31.491	0.032943	18.86	62.841	10.136	14360081.900756	2	307.0028	7.53821e-05	0.00000e+00
2023/04/14	23:48:49	ok	ok	306.9460	31.586	0.032957	18.86	62.850	10.138	16647753.012637	2	307.6263	6.10985e-05	5.38724e-16
2023/04/14	23:53:49	ok	ok	306.9380	31.586	0.032957	18.88	62.853	10.146	12489300.708703	6	291.5370	7.25858e-04	3.92093e-02
2023/04/14	23:58:49	ok	ok	307.0160	31.576	0.032957	18.86	62.809	10.131	15909740.426549	3	307.4020	7.61804e-05	1.77316e-04
2023/04/15	00:03:49	--	ok	307.3580	31.585	0.032957	18.85	62.840	10.126	11298524.122839	3	307.5069	6.42810e-05	5.97813e-05
2023/04/15	00:03:56	--	ok	306.6400	31.470	0.032938	18.85	62.808	10.121	19596878.922445	3	307.0537	7.71709e-05	8.18123e-05
2023/04/15	00:04:03	--	ok	307.2480	31.586	0.032957	18.88	62.821	10.141	20880304.013975	4	307.1474	9.13445e-05	5.56720e-04
2023/04/15	00:04:11	ok	ok	306.8880	31.496	0.032944	18.86	62.757	10.123	18419677.891988	6	258.9542	9.52922e-04	1.67729e-02
2023/04/15	00:09:10	--	ok	306.7300	31.531	0.032944	18.86	62.809	10.131	10214695.681705	2	307.2544	6.35424e-05	1.30818e-16
2023/04/15	00:09:17	--	ok	307.3820	31.597	0.032959	18.86	62.713	10.115	20019350.571811	4	307.5567	6.85159e-05	3.95397e-04
2023/04/15	00:09:25	ok	ok	306.8900	31.469	0.032938	18.86	62.768	10.124	19362464.281050	3	306.9686	7.75053e-05	1.01908e-04
2023/04/15	00:14:24	ok	ok	306.8360	31.482	0.032938	18.86	62.809	10.131	14068996.572063	2	307.3123	5.97248e-05	5.84925e-16
2023/04/15	00:19:24	--	--	306.7420	31.479	0.032938	18.81	62.841	10.103	16375681.899090	6	244.4797	1.61733e-03	2.04750e-02
2023/04/15	00:19:31	--	ok	306.7700	31.480	0.032938	18.79	62.831	10.091	17835072.347533	2	307.0458	7.68602e-05	4.71991e-16
2023/04/15	00:19:38	ok	ok	307.0960	31.563	0.03295	18.81	62.789	10.094	19827277.983465	5	307.4929	6.24411e-05	3.51410e-04
2023/04/15	00:24:38	ok	ok	307.1920	31.549	0.03295	18.72	62.873	10.057	14202474.349543	4	284.4288	1.29904e-03	1.13334e-02
2023/04/15	00:29:38	ok	ok	306.8840	31.551	0.03295	18.65	62.956	10.029	14731310.023889	2	296.8600	1.43222e-02	9.47789e-16
2023/04/15	00:34:38	--	ok	306.7880	31.546	0.03295	18.59	62.969	9.995	15950738.222803	2	307.4508	5.80585e-05	9.42738e-16
2023/04/15	00:34:46	--	ok	307.2340	31.597	0.032962	18.61	62.972	10.006	17753315.356605	3	307.0108	9.85005e-05	2.39296e-04
2023/04/15	00:34:53	--	ok	306.7740	31.549	0.032949	18.61	62.983	10.008	19793067.679266	5	307.2405	6.88331e-05	5.54846e-04
2023/04/15	00:35:00	--	ok	307.2860	31.594	0.032961	18.61	62.983	10.008	20165994.650238	2	307.4154	7.75731e-05	8.26932e-16
2023/04/15	00:35:07	ok	ok	306.8680	31.497	0.032946	18.56	63.009	9.985	19278721.134080	4	317.6763	-4.47712e-04	1.80142e-02
2023/04/15	00:40:07	ok	ok	306.9560	31.530	0.032946	18.62	62.890	10.001	19114154.781688	5	260.1546	9.66780e-04	1.96343e-02
2023/04/15	00:45:07	ok	ok	306.9280	31.537	0.032946	18.62	62.846	9.994	16994509.478250	3	307.3141	5.87292e-05	1.38624e-04
2023/04/15	00:50:07	ok	ok	306.8840	31.542	0.032946	18.64	62.860	10.004	14569710.060600	5	307.1045	7.31646e-05	5.32669e-04
2023/04/15	00:55:07	ok	ok	306.8520	31.538	0.032946	18.62	62.826	9.991	12441667.148697	4	307.4160	5.92340e-05	2.21102e-04
2023/04/15	01:00:07	ok	ok	306.9160	31.540	0.032946	18.64	62.827	9.999	16586297.254947	3	307.3777	6.46974e-05	1.72704e-04
2023/04/15	01:05:07	ok	ok	306.8620	31.541	0.032946	18.62	62.837	9.993	15936549.587910	3	307.3611	6.76005e-05	1.87363e-04
2023/04/15	01:10:07	ok	ok	307.1340	31.531	0.032946	18.62	62.805	9.987	14980760.023431	4	256.3738	1.17908e-03	1.67222e-02
2023/04/15	01:15:07	--	ok	306.7980	31.544	0.032946	18.62	62.837	9.993	12382310.802939	6	286.3526	9.56872e-04	3.67387e-02
2023/04/15	01:15:15	--	ok	307.2980	31.594	0.032957	18.61	62.759	9.972	20516262.965417	4	307.2477	8.73334e-05	6.45178e-04
2023/04/15	01:15:22	ok	ok	306.8620	31.517	0.032941	18.62	62.762	9.981	19916131.604183	5	288.5625	8.48398e-04	4.04708e-02
2023/04/15	01:20:21	ok	ok	307.1160	31.505	0.032941	18.56	62.776	9.948	16087905.006220	4	295.4917	6.92923e-04	2.18042e-02
2023/04/15	01:25:21	--	ok	306.5680	31.518	0.032941	18.61	62.791	9.977	15661987.097689	3	238.3335	4.36042e-03	3.56470e-02
2023/04/15	01:25:28	--	ok	307.4840	31.609	0.032964	18.62	62.730	9.976	18861286.584894	2	307.4810	8.33784e-05	5.38978e-16
2023/04/15	01:25:35	--	ok	306.5680	31.487	0.032938	18.58	62.766	9.955	19770270.665429	5	307.4089	5.57935e-05	4.42776e-04
2023/04/15	01:25:43	--	ok	307.3340	31.596	0.032961	18.54	62.782	9.932	21846247.117095	2	307.2985	8.65512e-05	1.77906e-15
2023/04/15	01:25:50	--	ok	306.7560	31.481	0.032943	18.54	62.835	9.940	22204187.619008	3	307.1967	7.25807e-05	2.98553e-04
2023/04/15	01:25:57	ok	ok	307.1360	31.558	0.032956	18.50	62.956	9.936	17900974.957050	4	307.5942	6.01685e-05	3.31948e-04
2023/04/15	01:30:57	--	ok	307.2420	31.589	0.032956	18.59	62.780	9.965	15675919.721541	5	307.4337	7.04388e-05	4.57331e-04
2023/04/15	01:31:04	ok	ok	307.1300	31.524	0.032943	18.58	62.754	9.953	19234784.614829	5	307.2868	7.18589e-05	2.73196e-04
2023/04/15	01:36:04	ok	ok	307.0160	31.530	0.032943	18.52	62.863	9.937	13915896.509028	2	307.0330	8.06634e-05	6.54561e-16
2023/04/15	01:41:04	ok	ok	306.8880	31.522	0.032943	18.42	62.910	9.886	17452719.020683	4	307.2865	6.64785e-05	3.42066e-04
2023/04/15	01:46:04	ok	ok	306.8980	31.525	0.032943	18.41	62.878	9.874	14925805.303531	4	307.3139	6.52620e-05	4.66310e-04
2023/04/15	01:51:04	ok	ok	306.8300	31.528	0.032943	18.40	62.791	9.852	17794561.414335	4	306.8635	8.81932e-05	3.32758e-04
2023/04/15	01:56:04	ok	ok	307.0080	31.532	0.032943	18.41	62.826	9.865	17467795.436257	5	307.3773	5.92105e-05	2.97172e-04
2023/04/15	02:01:04	ok	ok	307.1400	31.530	0.032943	18.44	62.786	9.875	17878232.903843	4	307.2583	6.79421e-05	2.84881e-04
2023/04/15	02:06:04	ok	ok	306.9840	31.526	0.032943	18.41	62.782	9.858	16701344.121723	2	306.9225	8.77798e-05	1.99901e-15
2023/04/15	02:11:04	--	ok	307.2600	31.532	0.032943	18.42	62.753	9.862	14139432.049558	5	297.7167	4.53579e-04	2.00477e-02
2023/04/15	02:11:11	ok	ok	307.0740	31.431	0.032929	18.41	62.750	9.853	17093793.809822	4	306.9728	7.27881e-05	1.78337e-04
2023/04/15	02:16:11	--	ok	306.5900	31.456	0.032929	18.44	62.754	9.870	12462902.187293	4	307.0007	7.12773e-05	3.26030e-04
2023/04/15	02:16:19	--	ok	307.2960	31.584	0.032951	18.40	62.748	9.845	21891223.177924	3	307.4924	6.83779e-05	1.05588e-04
2023/04/15	02:16:26	--	ok	306.7980	31.493	0.032936	18.41	62.730	9.850	19256954.197540	6	293.1893	6.15664e-04	4.00392e-02
2023/04/15	02:16:33	ok	ok	306.9620	31.552	0.032946	18.35	62.753	9.821	22276430.009432	6	257.4996	1.02008e-03	1.52365e-02
2023/04/15	02:21:32	ok	ok	307.0420	31.559	0.032946	18.41	62.782	9.858	19732232.779396	3	307.5132	6.43362e-05	3.18283e-04
2023/04/15	02:26:32	ok	ok	306.9340	31.544	0.032946	18.42	62.753	9.862	18139793.267196	6	250.0390	1.35449e-03	2.24455e-02
2023/04/15	02:31:32	ok	ok	307.0260	31.554	0.032946	18.35	62.753	9.821	18725426.343370	5	247.7523	1.39626e-03	1.84880e-02
2023/04/15	02:36:32	ok	ok	307.0600	31.548	0.032946	18.37	62.808	9.838	14013419.595995	5	250.5160	1.50428e-03	2.69187e-02
2023/04/15	02:41:32	ok	ok	307.1560	31.557	0.032946	18.34	62.730	9.808	18614507.923205	4	275.9396	2.42487e-03	4.31190e-02
2023/04/15	02:46:32	ok	ok	307.0820	31.559	0.032946	18.23	62.904	9.770	15529516.687696	3	307.0406	8.47803e-05	4.24516e-05
2023/04/15	02:51:32	--	ok	306.7960	31.550	0.032946	18.18	62.918	9.748	18575720.660620	4	295.9065	6.78742e-04	2.12172e-02
2023/04/15	02:51:39	ok	ok	307.1540	31.589	0.032957	18.18	62.873	9.741	21328495.935370	5	239.2336	2.21072e-03	3.52562e-02
2023/04/15	02:56:39	--	ok	307.3260	31.591	0.032957	18.18	62.918	9.748	15839940.920898	4	307.7884	5.29122e-05	2.51614e-04
2023/04/15	02:56:46	ok	ok	306.9760	31.505	0.03294	18.16	62.892	9.728	20371525.090290	3	307.6153	5.01703e-05	1.19545e-04
2023/04/15	03:01:46	ok	ok	307.0280	31.500	0.03294	18.21	62.826	9.751	13756416.924163	2	307.2462	5.68850e-05	2.92525e-16
2023/04/15	03:06:46	ok	ok	306.8980	31.511	0.03294	18.23	62.840	9.760	13433819.634302	3	307.1372	7.14024e-05	2.18364e-04
2023/04/15	03:11:46	ok	ok	306.9480	31.526	0.03294	18.23	62.817	9.757	15313730.861392	2	307.0417	7.58107e-05	2.92720e-16
2023/04/15	03:16:46	ok	ok	306.9200	31.525	0.03294	18.20	62.771	9.734	13452061.677067	5	303.6989	2.08263e-04	6.81039e-03
2023/04/15	03:21:46	ok	ok	306.9460	31.513	0.03294	18.21	62.795	9.746	16079407.558050	4	307.4542	5.51059e-05	4.13570e-04
2023/04/15	03:26:46	ok	ok	307.1320	31.523	0.03294	18.21	62.773	9.742	17711822.019837	4	307.2215	6.58072e-05	2.93728e-04
2023/04/15	03:31:46	--	ok	306.7680	31.522	0.03294	18.18	62.716	9.717	15409601.754193	3	307.0816	7.89780e-05	1.04185e-04
2023/04/15	03:31:53	--	ok	307.3960	31.586	0.032952	18.21	62.731	9.736	20474512.524267	4	307.8220	5.57392e-05	2.73955e-04
2023/04/15	03:32:00	ok	ok	306.8920	31.476	0.03293	18.24	62.754	9.755	22787308.668735	6	320.6703	-4.45578e-04	2.36496e-02
2023/04/15	03:37:00	--	ok	306.7940	31.459	0.03293	18.21	62.762	9.741	16208043.178139	2	306.6857	9.00214e-05	1.85347e-15
2023/04/15	03:37:07	ok	ok	306.9500	31.540	0.032941	18.18	62.739	9.720	19617278.038098	4	306.8772	9.51201e-05	4.10844e-04
2023/04/15	03:42:07	ok	ok	307.0320	31.541	0.032941	18.20	62.730	9.728	17603251.294011	3	307.1851	7.47292e-05	8.71777e-05
2023/04/15	03:47:07	ok	ok	306.9860	31.536	0.032941	18.18	62.748	9.722	11824933.722736	4	307.3791	6.23545e-05	3.02385e-04
2023/04/15	03:52:07	ok	ok	306.9840	31.531	0.032941	18.14	62.826	9.710	14949168.002989	4	254.1937	1.12358e-03	1.43763e-02
2023/04/15	03:57:07	ok	ok	307.0100	31.532	0.032941	18.06	62.867	9.668	13210039.770479	2	306.9049	8.46462e-05	7.40860e-16
2023/04/15	04:02:07	ok	ok	306.8200	31.531	0.032941	17.99	62.928	9.636	17569940.997639	4	307.2942	6.15585e-05	3.24206e-04
2023/04/15	04:07:07	ok	ok	307.0260	31.534	0.032941	18.04	62.821	9.653	13808714.572197	3	307.2733	6.23712e-05	5.02025e-05
2023/04/15	04:12:07	--	ok	306.7220	31.546	0.032941	18.10	62.789	9.680	12472487.849864	3	307.1923	7.71151e-05	1.62008e-05
2023/04/15	04:12:14	--	ok	307.5160	31.598	0.032957	18.08	62.731	9.662	21521202.804087	2	307.4405	7.73872e-05	1.30739e-16
2023/04/15	04:12:22	--	ok	306.6600	31.465	0.032929	18.11	62.716	9.677	17016921.815822	4	307.4958	4.97166e-05	3.95522e-04
2023/04/15	04:12:29	ok	ok	306.8060	31.565	0.032947	18.07	62.689	9.648	21248692.011888	3	307.4772	6.09554e-05	1.13076e-04
2023/04/15	04:17:28	ok	ok	307.0140	31.564	0.032947	18.08	62.754	9.666	21190489.647229	3	307.1190	7.82770e-05	4.61981e-04
2023/04/15	04:22:28	ok	ok	307.0320	31.565	0.032947	18.10	62.777	9.678	16863522.692090	6	307.7738	4.96517e-05	7.32989e-04
2023/04/15	04:27:28	ok	ok	307.1600	31.566	0.032947	18.11	62.759	9.683	13069206.806542	4	307.4789	6.28313e-05	3.25885e-04
2023/04/15	04:32:28	ok	ok	306.9220	31.567	0.032947	18.08	62.786	9.671	15904375.273345	4	307.2815	7.60555e-05	9.82325e-05
2023/04/15	04:37:28	ok	ok	307.1660	31.567	0.032947	18.11	62.736	9.680	18205017.434515	2	307.4733	6.79684e-05	2.92309e-16
2023/04/15	04:42:28	ok	ok	306.8420	31.568	0.032947	18.06	62.791	9.656	16529717.333812	2	307.4346	6.77078e-05	1.30741e-16
2023/04/15	04:47:28	ok	ok	307.1380	31.570	0.032947	18.07	62.741	9.656	20502508.196003	4	244.7281	2.10487e-03	1.84443e-02
2023/04/15	04:52:28	--	ok	307.2340	31.562	0.032947	18.07	62.773	9.661	13462611.214811	6	307.3302	7.28273e-05	1.61477e-04
2023/04/15	04:52:35	ok	ok	307.0760	31.510	0.032935	18.08	62.731	9.662	20191326.130167	4	307.1404	7.45143e-05	1.13739e-04
2023/04/15	04:57:35	--	--	306.8320	31.503	0.032935	18.06	62.739	9.648	20418362.734919	4	296.0731	6.62336e-04	2.04025e-02
2023/04/15	04:57:42	ok	ok	307.0140	31.503	0.032935	18.03	62.745	9.632	22895572.091824	3	364.4576	-1.11817e-03	2.85251e-03
2023/04/15	05:02:42	--	ok	306.6120	31.492	0.032935	17.93	62.858	9.593	24232263.458184	6	306.9735	7.21485e-05	3.08403e-04
2023/04/15	05:02:49	--	ok	307.5560	31.596	0.032955	17.99	62.855	9.625	20479602.979861	3	307.5981	7.06733e-05	1.24042e-04
2023/04/15	05:02:57	--	ok	306.7660	31.435	0.032925	17.97	62.812	9.610	21603117.444021	5	250.6537	1.50210e-03	1.32639e-02
2023/04/15	05:03:04	ok	ok	306.8840	31.525	0.032938	17.97	62.777	9.605	21802388.168224	4	307.4408	5.88295e-05	1.92671e-04
2023/04/15	05:08:03	--	ok	306.7800	31.517	0.032938	17.88	62.872	9.569	15323480.288414	3	306.6540	1.05100e-04	8.03145e-04
2023/04/15	05:08:10	ok	ok	307.1080	31.583	0.03295	17.90	62.905	9.583	21733180.133234	3	307.6648	6.00599e-05	2.57274e-04
2023/04/15	05:13:10	ok	ok	307.1080	31.573	0.03295	17.94	62.837	9.599	12720407.881480	8	307.4465	6.21649e-05	6.75261e-04
2023/04/15	05:18:10	--	ok	307.2020	31.574	0.03295	17.96	62.809	9.602	19112607.674000	4	297.4092	4.55490e-04	2.36392e-02
2023/04/15	05:18:17	ok	ok	307.1000	31.532	0.032939	17.99	62.803	9.617	20074528.636771	4	307.2369	7.43604e-05	3.31113e-04
2023/04/15	05:23:17	ok	ok	307.1500	31.569	0.032939	18.31	62.205	9.711	15870507.094852	3	294.0634	1.04671e-03	2.35692e-02
2023/04/15	05:28:17	ok	ok	307.0500	31.578	0.032939	18.45	62.144	9.783	11234224.463602	8	307.4593	6.21652e-05	3.19361e-04
2023/04/15	05:33:17	ok	ok	307.0840	31.585	0.032939	18.52	62.103	9.817	16172956.858577	5	317.0118	-2.97073e-04	1.85584e-02
2023/04/15	05:38:17	ok	ok	307.1100	31.584	0.032939	18.56	62.086	9.839	14701561.640782	3	307.8205	5.79491e-05	3.36443e-04
2023/04/15	05:43:17	ok	ok	307.1740	31.589	0.032939	18.61	62.094	9.867	16830681.220166	5	307.5318	6.88290e-05	2.60215e-04
2023/04/15	05:48:17	--	ok	307.6240	31.593	0.032939	18.65	62.109	9.894	13903228.829547	7	307.5488	6.89455e-05	5.10499e-04
2023/04/15	05:48:24	--	--	306.6540	31.398	0.032905	18.64	62.107	9.884	18219331.602177	2	306.6465	8.21864e-05	2.62154e-16
2023/04/15	05:48:31	--	ok	306.6320	31.395	0.032905	18.65	62.109	9.894	19266611.943244	2	292.2067	-5.47940e-03	7.31113e-16
2023/04/15	05:48:38	ok	ok	307.1200	31.515	0.032924	18.61	62.094	9.867	21064637.397899	5	307.2089	6.97523e-05	6.09773e-04
2023/04/15	05:53:38	--	ok	307.3600	31.540	0.032924	18.69	62.011	9.902	13964841.909383	4	307.2590	6.93370e-05	3.27997e-04
2023/04/15	05:53:45	--	ok	306.7620	31.402	0.032905	18.68	62.072	9.904	18004074.076895	2	307.1123	5.96120e-05	1.85090e-16
2023/04/15	05:53:53	--	--	306.8920	31.488	0.032918	18.68	62.040	9.899	23257982.775538	5	246.9859	1.71281e-03	2.11532e-02
2023/04/15	05:53:59	ok	ok	306.8920	31.465	0.032918	18.64	62.045	9.874	18808663.657900	4	307.3393	6.73966e-05	1.82572e-04
2023/04/15	05:58:59	--	ok	307.2380	31.515	0.032918	18.72	62.045	9.924	13307826.698703	4	307.2601	6.73381e-05	3.86379e-04
2023/04/15	05:59:06	--	ok	306.7660	31.424	0.032905	18.72	62.045	9.924	18820088.101290	4	306.6881	7.91486e-05	7.66452e-04
2023/04/15	05:59:14	ok	ok	307.0580	31.504	0.032917	18.72	62.026	9.921	21432026.344638	5	300.7780	3.28606e-04	1.31457e-02
2023/04/15	06:04:13	ok	ok	307.0620	31.513	0.032917	18.75	62.031	9.939	11256450.856335	4	307.3618	6.43766e-05	3.99555e-04
2023/04/15	06:09:13	--	ok	306.7720	31.507	0.032917	18.71	62.159	9.935	15232538.951852	3	307.1407	7.58703e-05	7.94744e-05
2023/04/15	06:09:20	--	ok	307.2180	31.587	0.03293	18.71	62.214	9.944	19786328.575726	5	315.0372	-2.22189e-04	1.46681e-02
2023/04/15	06:09:27	ok	ok	306.9140	31.510	0.032918	18.72	62.162	9.943	19123372.962160	5	307.2197	7.58349e-05	5.19312e-04
2023/04/15	06:14:27	ok	ok	306.9520	31.525	0.032918	18.69	62.264	9.942	15639162.384599	4	251.8704	1.48985e-03	3.52102e-02
2023/04/15	06:19:27	ok	ok	306.9460	31.537	0.032918	18.65	62.258	9.918	11700670.829608	3	307.3611	6.75907e-05	1.87363e-04
2023/04/15	06:24:27	ok	ok	307.0440	31.534	0.032918	18.69	62.213	9.934	13055673.230072	5	252.1655	1.39972e-03	3.25200e-02
2023/04/15	06:29:27	--	ok	307.2920	31.542	0.032918	18.76	62.181	9.971	12509059.551388	6	290.9983	7.50362e-04	2.97716e-02
2023/04/15	06:29:34	--	ok	306.6680	31.423	0.032902	18.76	62.127	9.963	16954901.971957	4	298.0441	3.82806e-04	2.33731e-02
2023/04/15	06:29:42	ok	ok	307.0580	31.549	0.03292	18.76	62.104	9.959	22429671.614515	5	291.2645	9.46054e-04	2.60809e-02
2023/04/15	06:34:41	ok	ok	306.8320	31.556	0.03292	18.81	62.100	9.983	14020173.688554	4	307.4189	6.47616e-05	3.95570e-04
2023/04/15	06:39:41	ok	ok	307.0680	31.562	0.03292	18.83	62.136	10.005	14711239.672944	2	307.5503	6.02423e-05	1.84826e-16
2023/04/15	06:44:41	--	ok	307.3500	31.568	0.03292	18.83	62.191	10.014	14981195.290860	4	307.4544	6.79082e-05	3.72757e-04
2023/04/15	06:44:48	--	ok	306.6460	31.447	0.032901	18.85	62.191	10.022	18770388.648591	6	254.4611	1.13938e-03	1.44455e-02
2023/04/15	06:44:56	ok	ok	307.1920	31.570	0.03292	18.86	62.132	10.022	23244737.926500	3	307.5482	7.17063e-05	1.50262e-04
2023/04/15	06:49:55	--	ok	307.2020	31.571	0.03292	18.89	62.145	10.040	14063221.773796	3	307.3961	7.50156e-05	1.92739e-05
2023/04/15	06:50:05	ok	ok	307.1560	31.507	0.032909	18.88	62.155	10.033	17231443.382879	4	306.8641	9.15371e-05	6.98444e-04
2023/04/15	06:55:04	ok	ok	306.9400	31.516	0.032909	18.91	62.148	10.050	15783480.458477	6	253.5886	1.19024e-03	1.63000e-02
2023/04/15	07:00:04	--	ok	306.7240	31.522	0.032909	18.93	62.176	10.070	13230040.798812	2	307.2627	7.01219e-05	4.71658e-16
2023/04/15	07:00:11	--	ok	307.3340	31.598	0.032924	18.92	62.203	10.066	18231540.666113	7	307.4373	7.40138e-05	7.20480e-04
2023/04/15	07:00:19	ok	ok	306.9260	31.489	0.032906	18.92	62.150	10.058	18222835.604515	6	261.3481	8.46226e-04	1.93717e-02
2023/04/15	07:05:18	--	ok	307.2400	31.503	0.032906	18.95	62.167	10.076	12950407.006077	3	256.8004	4.11376e-03	4.39553e-02
2023/04/15	07:05:25	--	ok	306.7580	31.419	0.032893	18.93	62.153	10.066	17315375.850236	2	307.0134	6.04723e-05	2.61841e-16
2023/04/15	07:05:33	ok	ok	307.0180	31.490	0.032906	18.95	62.185	10.079	19048346.405201	3	307.4314	6.14029e-05	1.81924e-04
2023/04/15	07:10:32	--	ok	307.3300	31.527	0.032906	19.05	62.159	10.134	13337079.683991	5	307.3546	6.61417e-05	3.14938e-04
2023/04/15	07:10:39	--	ok	306.5640	31.404	0.032888	19.02	62.090	10.107	16060816.459003	2	284.9667	-8.74657e-03	9.16821e-16
2023/04/15	07:10:47	--	ok	307.3700	31.548	0.032912	18.99	62.086	10.089	22827311.742292	4	316.8934	-3.98557e-04	1.66210e-02
2023/04/15	07:10:54	--	ok	306.6060	31.393	0.032892	18.96	62.168	10.086	21123219.216397	3	306.8448	6.08762e-05	4.75710e-05
2023/04/15	07:11:01	ok	ok	306.8940	31.507	0.032913	18.91	62.148	10.050	21685743.503921	3	307.2794	7.56287e-05	1.85099e-05
2023/04/15	07:16:01	--	ok	307.3560	31.559	0.032913	19.03	62.190	10.131	18296255.657933	2	307.3417	7.22496e-05	2.61561e-16
2023/04/15	07:16:08	ok	ok	306.8000	31.434	0.032894	19.02	62.196	10.124	16567058.557567	2	306.7209	1.65962e-04	2.93026e-16
2023/04/15	07:21:08	--	ok	306.6560	31.452	0.032894	19.06	62.194	10.149	10789516.296617	4	294.5425	7.42845e-04	2.33382e-02
2023/04/15	07:21:15	--	ok	307.2060	31.588	0.032912	19.09	62.187	10.164	20694736.978315	2	307.4908	7.26946e-05	0.00000e+00
2023/04/15	07:21:22	ok	ok	307.0100	31.510	0.032902	19.09	62.135	10.155	18332687.359304	2	302.7178	-1.18709e-02	1.38625e-15
2023/04/15	07:26:22	--	ok	307.2600	31.509	0.032902	19.09	62.208	10.167	14047407.730837	4	307.2521	6.70975e-05	6.86008e-05
2023/04/15	07:26:29	--	ok	306.5820	31.411	0.032887	19.09	62.164	10.160	21497378.959119	2	306.7997	8.11263e-05	4.72370e-16
2023/04/15	07:26:37	--	ok	307.3160	31.560	0.03291	19.10	62.168	10.171	18640305.807539	4	307.4796	7.56710e-05	1.24874e-04
2023/04/15	07:26:44	--	ok	306.7500	31.417	0.032893	19.09	62.144	10.157	18386028.032667	4	299.3933	3.60034e-04	1.77940e-02
2023/04/15	07:26:51	ok	ok	307.0380	31.474	0.032906	19.02	62.249	10.133	20062307.605274	4	307.3534	6.30574e-05	2.95637e-04
2023/04/15	07:31:50	ok	ok	307.0640	31.543	0.032906	19.16	62.199	10.209	12897574.109107	5	307.4176	6.49759e-05	4.33387e-04
2023/04/15	07:36:50	ok	ok	307.0720	31.556	0.032906	19.14	62.196	10.199	18596276.131393	2	307.0681	8.70329e-05	1.82319e-15
2023/04/15	07:41:50	--	--	307.1700	31.556	0.032906	19.22	62.185	10.241	15025245.500787	2	307.2938	7.96116e-05	2.92480e-16
2023/04/15	07:41:57	ok	ok	307.1240	31.564	0.032906	19.22	62.196	10.242	19932970.243584	5	246.0192	1.82419e-03	2.49713e-02
2023/04/15	07:46:57	ok	ok	307.1820	31.564	0.032906	19.20	62.267	10.245	14639441.120435	5	307.5585	5.92352e-05	3.88623e-04
2023/04/15	07:51:57	--	ok	307.4580	31.563	0.032906	19.24	62.295	10.275	12966178.064252	5	258.3673	1.07145e-03	2.00030e-02
2023/04/15	07:52:04	--	ok	306.7560	31.401	0.032881	19.24	62.254	10.268	16960166.746673	2	338.2433	-5.84751e-03	2.39146e-15
2023/04/15	07:52:11	ok	ok	307.1560	31.484	0.032894	19.24	62.274	10.271	20389270.830164	6	288.0010	8.73709e-04	3.71578e-02
2023/04/15	07:57:11	ok	ok	306.9640	31.507	0.032894	19.27	62.267	10.288	17426422.676849	4	285.7904	1.25493e-03	4.15310e-02
2023/04/15	08:02:11	ok	ok	306.9100	31.509	0.032894	19.30	62.196	10.294	15574080.579887	4	266.4382	3.21366e-03	2.62663e-02
2023/04/15	08:07:11	ok	ok	306.9780	31.518	0.032894	19.32	62.350	10.329	16924816.742339	3	307.2423	7.59550e-05	4.24237e-05
2023/04/15	08:12:11	ok	ok	307.0260	31.526	0.032894	19.36	62.292	10.346	15805768.504251	5	251.8349	1.21893e-03	3.00000e-02
2023/04/15	08:17:11	ok	ok	307.1520	31.526	0.032894	19.37	62.304	10.356	16732246.924586	3	284.1709	1.83259e-03	4.20579e-02
2023/04/15	08:22:11	--	ok	307.6300	31.531	0.032894	19.42	62.383	10.395	13071038.539171	4	295.1211	5.25187e-04	2.46804e-02
2023/04/15	08:22:19	--	ok	306.5620	31.353	0.03286	19.40	62.341	10.378	18838737.143602	3	246.5284	1.21257e-03	1.57253e-02
2023/04/15	08:22:26	ok	ok	306.9780	31.447	0.032884	19.42	62.290	10.379	17746517.200055	3	306.8572	7.44108e-05	7.87367e-04
2023/04/15	08:27:25	--	ok	306.7680	31.480	0.032884	19.46	62.327	10.412	15032004.824278	2	306.8444	1.15499e-04	3.38052e-15
2023/04/15	08:27:33	ok	ok	307.1780	31.566	0.032897	19.46	62.274	10.403	18064216.052071	2	307.5556	6.41911e-05	1.84823e-16
2023/04/15	08:32:32	--	ok	307.2160	31.560	0.032897	19.47	62.341	10.422	14252938.901676	5	290.0250	7.95373e-04	3.73554e-02
2023/04/15	08:32:40	ok	ok	307.0580	31.476	0.032885	19.49	62.267	10.418	18436432.203870	4	307.3389	5.97168e-05	1.58867e-04
2023/04/15	08:37:39	--	--	306.8760	31.506	0.032885	19.52	62.388	10.456	13786213.918575	4	236.1120	1.77784e-03	4.15776e-02
2023/04/15	08:37:46	ok	ok	306.9680	31.500	0.032885	19.50	62.377	10.445	16485139.270569	4	307.2123	6.77647e-05	3.68821e-04
2023/04/15	08:42:46	ok	ok	307.0900	31.502	0.032885	19.54	62.373	10.470	12995214.698716	2	306.9056	9.45081e-05	1.85215e-16
2023/04/15	08:47:46	ok	ok	306.9660	31.507	0.032885	19.57	62.365	10.487	11196259.897420	2	307.1377	8.09916e-05	1.30868e-16
2023/04/15	08:52:46	ok	ok	307.0140	31.515	0.032885	19.65	62.336	10.533	13287783.880674	4	307.2885	6.92765e-05	5.00036e-04
2023/04/15	08:57:46	ok	ok	307.0240	31.533	0.032885	19.68	62.382	10.559	13910820.348651	2	307.8533	-6.91870e-05	3.69289e-16
2023/04/15	09:02:46	--	--	307.0140	31.531	0.032885	19.73	62.368	10.583	15699154.164762	2	307.5370	6.10415e-05	5.38880e-16
2023/04/15	09:02:53	ok	ok	307.0980	31.520	0.032885	19.70	62.383	10.567	17075088.955376	2	307.2527	8.05167e-05	0.00000e+00
2023/04/15	09:07:52	ok	ok	306.8760	31.542	0.032885	19.77	62.428	10.620	14659684.139638	4	295.7974	5.02123e-04	2.36746e-02
2023/04/15	09:12:52	ok	ok	307.0780	31.551	0.032885	19.82	62.405	10.651	11989526.271253	4	294.1298	1.03400e-03	2.27830e-02
2023/04/15	09:17:52	--	ok	307.3960	31.561	0.032885	19.88	62.350	10.676	13851213.885724	4	285.2768	1.18356e-03	3.84679e-02
2023/04/15	09:17:59	ok	ok	306.8820	31.417	0.032863	19.88	62.370	10.680	18928865.844815	2	306.7971	1.33402e-04	2.62026e-16
2023/04/15	09:22:59	--	ok	306.7300	31.436	0.032863	19.89	62.373	10.689	11913141.857258	2	306.9441	7.80228e-05	4.14101e-16
2023/04/15	09:23:07	ok	ok	307.1440	31.549	0.032878	19.91	62.364	10.695	15506328.574201	2	307.4247	6.97317e-05	5.39077e-16
2023/04/15	09:28:06	ok	ok	306.9240	31.542	0.032878	19.97	62.393	10.739	17065267.523951	5	293.3685	8.35191e-04	2.08575e-02
2023/04/15	09:33:06	ok	ok	307.0980	31.541	0.032878	20.00	62.441	10.764	12059162.595692	4	307.4226	6.54037e-05	2.76133e-04
2023/04/15	09:38:06	--	ok	307.3000	31.557	0.032878	20.05	62.387	10.790	14745475.937478	3	307.5226	6.24592e-05	8.70684e-05
2023/04/15	09:38:13	ok	ok	306.9540	31.439	0.032861	20.04	62.414	10.786	14881858.763579	3	289.0886	-5.28381e-03	6.87807e-03
2023/04/15	09:43:13	--	ok	306.6440	31.455	0.032861	20.07	62.461	10.813	13369017.218615	2	281.9300	5.82185e-03	2.01622e-16
2023/04/15	09:43:20	--	ok	307.3580	31.592	0.032881	20.09	62.411	10.821	15283636.040282	4	307.1353	9.88523e-05	9.17875e-04
2023/04/15	09:43:28	ok	ok	306.8860	31.434	0.032861	20.07	62.388	10.800	14048847.705687	2	282.5533	1.39022e-03	2.84508e-16
2023/04/15	09:48:27	--	--	306.7100	31.463	0.032861	20.12	62.364	10.831	14037300.439027	2	298.2483	-1.96852e-03	1.90591e-16
2023/04/15	09:48:34	ok	ok	306.9800	31.459	0.032861	20.12	62.406	10.839	14445135.682837	2	307.1211	6.61957e-05	1.85085e-16
2023/04/15	09:53:34	ok	ok	307.0120	31.466	0.032861	20.19	62.406	10.883	14134171.272660	5	307.7550	4.58770e-05	1.61093e-03
2023/04/15	09:58:34	ok	ok	307.0820	31.480	0.032861	20.22	62.432	10.906	11741713.697147	2	296.3544	-1.54862e-03	1.35629e-15
2023/04/15	10:03:34	ok	ok	306.9720	31.480	0.032861	20.22	62.516	10.921	12406109.050351	3	307.4646	5.57805e-05	4.47799e-04
2023/04/15	10:08:34	--	ok	307.6540	31.492	0.032861	20.26	62.524	10.948	9830076.997597	2	310.6000	-6.16380e-03	6.96888e-16
2023/04/15	10:08:42	--	ok	306.5540	31.357	0.032824	20.25	62.521	10.939	13552962.249892	3	246.2203	1.21935e-03	1.85977e-02
2023/04/15	10:08:49	ok	ok	306.9420	31.401	0.032849	20.22	62.528	10.923	13483345.749076	6	311.2877	-8.57303e-03	1.57901e-02
2023/04/15	10:13:49	--	ok	306.5400	31.435	0.032849	20.35	62.496	10.998	11711444.873773	2	306.6708	1.51462e-04	4.72568e-16
2023/04/15	10:13:57	--	ok	307.2460	31.611	0.032875	20.36	62.464	11.000	17728953.017790	4	243.0729	2.27734e-03	1.42441e-02
2023/04/15	10:14:04	ok	ok	307.1060	31.509	0.032861	20.38	62.414	11.002	17869801.172396	3	227.2363	4.58068e-03	2.00065e-02
2023/04/15	10:19:03	ok	ok	306.9100	31.526	0.032861	20.39	62.515	11.028	13415233.689879	4	248.2463	1.53964e-03	2.19321e-02
2023/04/15	10:24:03	ok	ok	307.1520	31.533	0.032861	20.48	62.475	11.076	12819912.161026	2	307.3803	7.89410e-05	1.84929e-16
2023/04/15	10:29:03	--	ok	307.3040	31.555	0.032861	20.55	62.478	11.122	14282433.799592	2	302.6213	2.15248e-04	2.96996e-16
2023/04/15	10:29:10	ok	ok	307.0260	31.434	0.032844	20.56	62.470	11.129	13224497.446585	2	270.7333	8.62706e-03	4.03868e-15
2023/04/15	10:34:10	--	ok	307.2020	31.437	0.032844	20.59	62.539	11.162	13373705.682879	2	307.2528	6.11385e-05	1.30819e-16
2023/04/15	10:34:17	--	ok	306.6880	31.392	0.032833	20.59	62.507	11.156	14383784.974247	3	299.0166	3.27740e-04	1.80542e-02
2023/04/15	10:34:24	--	ok	306.7640	31.466	0.03285	20.62	62.501	11.172	14499983.534807	2	308.3589	-1.32112e-04	5.53025e-16
2023/04/15	10:34:32	--	ok	307.4400	31.546	0.032863	20.60	62.446	11.154	16730375.599338	2	315.5357	-1.41454e-02	6.85987e-16
2023/04/15	10:34:39	--	ok	306.7220	31.382	0.032839	20.52	62.420	11.092	14887818.937487	4	295.4018	4.96898e-04	2.33293e-02
2023/04/15	10:34:46	ok	ok	307.0380	31.434	0.032854	20.50	62.512	11.100	14367779.574331	2	307.7600	-2.06975e-04	1.30603e-16
2023/04/15	10:39:46	ok	ok	306.8640	31.518	0.032854	20.68	62.502	11.211	10537663.714860	2	307.7858	-3.02621e-05	4.12968e-16
2023/04/15	10:44:46	--	ok	307.4560	31.535	0.032854	20.73	62.565	11.259	11595344.758156	2	306.9075	1.69176e-04	8.38590e-16
2023/04/15	10:44:53	--	ok	306.3480	31.389	0.032829	20.70	62.528	11.233	12599055.490376	3	306.9912	6.14471e-05	4.97028e-04
2023/04/15	10:45:01	--	ok	307.4980	31.595	0.032865	20.72	62.542	11.244	14157025.257694	2	308.0479	4.82484e-05	1.84528e-16
2023/04/15	10:45:08	--	ok	306.4420	31.398	0.032838	20.65	62.603	11.210	14180702.478822	2	308.3111	-2.29295e-04	3.05466e-15
2023/04/15	10:45:16	--	ok	307.2580	31.558	0.032868	20.59	62.741	11.198	17581407.176269	2	282.6511	5.74422e-03	1.27192e-15
2023/04/15	10:45:23	--	ok	306.7580	31.455	0.032855	20.59	62.817	11.211	17842157.580830	2	307.5492	-4.74964e-05	2.61385e-16
2023/04/15	10:45:30	--	ok	307.2040	31.548	0.032868	20.53	62.837	11.177	13947685.860340	2	297.7286	-3.29754e-03	5.72771e-16
2023/04/15	10:45:37	ok	ok	307.0640	31.467	0.032857	20.48	62.965	11.163	15216458.082663	3	298.8166	-6.42643e-03	4.12637e-03
2023/04/15	10:50:37	--	ok	307.4780	31.560	0.032857	20.83	62.466	11.306	9832719.807397	2	307.4379	6.70077e-05	1.30740e-16
2023/04/15	10:50:44	ok	ok	306.8280	31.398	0.03283	20.82	62.464	11.295	12699943.991391	3	291.4216	5.97775e-04	3.59462e-02
2023/04/15	10:55:45	--	ok	306.6540	31.413	0.03283	20.87	62.547	11.347	11267913.356094	2	318.6000	-1.99796e-02	3.56833e-16
2023/04/15	10:55:52	ok	ok	307.0080	31.546	0.032849	20.89	62.551	11.358	16461061.334826	2	309.2000	-1.03371e-03	7.00043e-16
2023/04/15	11:00:51	--	ok	307.2160	31.538	0.032849	20.94	62.539	11.393	14210133.258479	2	242.9422	1.70409e-02	1.52536e-15
2023/04/15	11:00:58	ok	ok	306.9340	31.459	0.032837	20.96	62.542	11.402	13457089.441775	3	283.8600	8.55530e-04	1.00936e-02
2023/04/15	11:05:57	--	--	306.9920	31.475	0.032837	21.03	62.567	11.455	10971430.001990	2	307.2688	6.87490e-05	1.30812e-16
2023/04/15	11:06:04	--	--	306.8060	31.485	0.032837	21.07	62.542	11.477	15861425.767721	2	306.9600	2.07852e-04	1.05570e-15
2023/04/15	11:06:11	ok	ok	307.0200	31.472	0.032837	21.06	62.528	11.465	13714376.973802	2	307.0600	3.11545e-04	9.25608e-16
2023/04/15	11:11:11	ok	ok	307.1600	31.495	0.032837	21.14	62.501	11.519	11512453.081661	3	295.7460	4.55315e-04	2.63611e-02
2023/04/15	11:16:11	ok	ok	306.8980	31.505	0.032837	21.17	62.602	11.555	11534045.519758	2	311.7200	-5.52979e-03	1.28944e-16
2023/04/15	11:21:11	ok	ok	307.1660	31.536	0.032837	21.29	62.615	11.635	9903067.413891	2	254.9511	1.32570e-02	4.98549e-16
2023/04/15	11:26:11	--	ok	307.4220	31.549	0.032837	21.34	62.676	11.684	12633895.983441	4	295.6868	4.66034e-04	2.20979e-02
2023/04/15	11:26:18	ok	ok	306.9280	31.410	0.032814	21.36	62.635	11.686	13816118.951299	5	266.9072	5.91653e-04	4.33226e-02
2023/04/15	11:31:18	ok	ok	306.9780	31.417	0.032814	21.42	62.661	11.737	11527121.158967	2	306.7189	7.49552e-05	1.52825e-15
2023/04/15	11:36:18	--	--	306.8680	31.433	0.032814	21.50	62.643	11.783	11018660.902843	2	306.5286	2.22641e-04	2.93210e-16
2023/04/15	11:36:25	ok	ok	306.9260	31.434	0.032814	21.50	62.608	11.776	13956983.559107	3	296.1756	4.35536e-04	2.53988e-02
2023/04/15	11:41:24	--	ok	306.7220	31.438	0.032814	21.58	62.667	11.846	10501743.577522	2	307.6328	5.46070e-05	1.81514e-15
2023/04/15	11:41:32	--	ok	307.3680	31.532	0.032829	21.58	62.657	11.844	15202852.517499	2	306.8175	2.21277e-04	1.31004e-16
2023/04/15	11:41:39	--	ok	306.7880	31.413	0.032808	21.58	62.667	11.846	16198719.079460	2	307.0043	6.54600e-05	0.00000e+00
2023/04/15	11:41:46	ok	ok	306.9520	31.455	0.03282	21.54	62.649	11.813	18545027.899691	2	291.5571	-5.07512e-03	7.79860e-16
2023/04/15	11:46:46	ok	ok	306.9640	31.493	0.03282	21.65	62.734	11.908	9777347.546062	2	307.3897	7.68722e-05	1.84923e-16
2023/04/15	11:51:46	--	ok	307.3360	31.505	0.03282	21.71	62.647	11.930	11787863.456094	2	308.4357	-1.49694e-02	3.68592e-16
2023/04/15	11:51:53	ok	ok	307.0560	31.413	0.032801	21.71	62.658	11.932	13697606.974763	2	307.6067	-6.55308e-04	3.92004e-16
2023/04/15	11:56:53	--	ok	306.6640	31.423	0.032801	21.81	62.625	11.994	10293589.054670	2	306.9975	1.16670e-04	2.61855e-16
2023/04/15	11:57:01	--	ok	307.3020	31.525	0.03282	21.78	62.640	11.977	15778847.150776	5	307.7475	6.17535e-05	7.79067e-04
2023/04/15	11:57:08	ok	ok	306.9720	31.424	0.032803	21.77	62.615	11.963	15717389.930308	2	297.1762	-1.28824e-02	6.76272e-16
2023/04/15	12:02:07	--	ok	306.7080	31.447	0.032803	21.88	62.712	12.059	12372802.104419	2	307.9267	-3.44912e-05	2.61065e-16
2023/04/15	12:02:15	--	ok	307.4140	31.569	0.032819	21.88	62.712	12.059	15361248.460940	2	316.0000	-1.03753e-02	1.79884e-16
2023/04/15	12:02:22	--	ok	306.5720	31.412	0.032797	21.89	62.638	12.056	11633059.262716	2	247.0511	1.55594e-02	1.54348e-15
2023/04/15	12:02:29	--	ok	307.2740	31.513	0.03282	21.81	62.625	11.994	15281811.121073	2	241.4889	1.74822e-02	1.57903e-15
2023/04/15	12:02:36	ok	ok	306.8520	31.416	0.032805	21.80	62.663	11.992	11877826.532499	2	306.6267	4.84446e-04	5.24343e-16
2023/04/15	12:07:36	--	ok	307.2380	31.458	0.032805	21.95	62.681	12.103	9777092.069104	3	290.1949	9.06597e-04	3.62977e-02
2023/04/15	12:07:43	--	ok	306.6040	31.414	0.032792	21.96	62.695	12.115	13925421.772253	2	281.9056	5.80215e-03	2.36013e-15
2023/04/15	12:07:50	ok	ok	306.9500	31.522	0.032814	21.98	62.643	12.114	14070333.025338	2	306.7200	6.24776e-04	1.31046e-16
2023/04/15	12:12:50	--	ok	307.5120	31.537	0.032814	22.06	62.722	12.189	12337894.603060	2	317.6119	1.45998e-02	1.96461e-15
2023/04/15	12:12:57	--	ok	306.7360	31.407	0.032785	22.05	62.721	12.180	12700164.253869	2	306.8394	7.85661e-05	1.30995e-16
2023/04/15	12:13:05	ok	ok	307.1580	31.440	0.0328	22.03	62.718	12.168	14463352.047179	2	307.4875	6.47490e-05	1.84864e-16
2023/04/15	12:18:04	--	ok	307.4300	31.461	0.0328	22.12	62.745	12.235	10883351.576557	2	307.4508	4.75196e-05	2.61469e-16
2023/04/15	12:18:12	--	ok	306.7000	31.401	0.032776	22.13	62.736	12.243	13297288.259613	2	306.8070	8.15076e-05	0.00000e+00
2023/04/15	12:18:19	--	ok	306.6660	31.427	0.032793	22.12	62.757	12.237	13543336.461816	2	302.6467	5.85680e-03	2.65619e-16
2023/04/15	12:18:26	ok	ok	307.0980	31.505	0.032812	22.06	62.809	12.206	13291493.358499	2	307.5220	7.43122e-05	1.84843e-16
2023/04/15	12:23:26	ok	ok	306.9820	31.509	0.032812	21.91	63.359	12.204	12384071.453421	2	307.0708	1.51621e-04	1.85115e-16
2023/04/15	12:28:26	ok	ok	307.0220	31.511	0.032812	21.89	63.476	12.217	12782133.774150	2	307.9842	5.28601e-05	1.41166e-15
2023/04/15	12:33:26	--	ok	307.5820	31.523	0.032812	21.91	63.542	12.239	10838932.816462	2	307.5489	6.63305e-05	1.30693e-16
2023/04/15	12:33:33	--	ok	306.5840	31.403	0.032779	21.95	63.453	12.252	14751644.671561	2	306.5333	3.46001e-04	4.72780e-16
2023/04/15	12:33:41	ok	ok	307.1200	31.474	0.032802	21.95	63.494	12.260	14948387.645637	2	307.3162	1.08709e-04	4.13599e-16
2023/04/15	12:38:40	ok	ok	306.8380	31.481	0.032802	21.93	63.536	12.257	6500923.658966	3	307.5173	6.08980e-05	3.57626e-04
2023/04/15	12:43:40	--	--	307.0840	31.480	0.032802	21.98	63.565	12.292	10903391.434354	4	238.9411	1.66964e-03	2.53471e-02
2023/04/15	12:43:47	ok	ok	306.9600	31.479	0.032802	21.98	63.522	12.284	15062221.931260	2	306.8324	2.17794e-04	1.85259e-16
2023/04/15	12:48:47	--	--	306.8760	31.474	0.032802	21.88	63.709	12.251	10759084.562733	3	307.3280	6.30867e-05	2.35962e-05
2023/04/15	12:48:54	ok	ok	307.0220	31.476	0.032802	21.87	63.737	12.246	14215324.719282	2	307.1423	7.17181e-05	1.85072e-16
2023/04/15	12:53:53	--	ok	307.2160	31.438	0.032802	21.48	64.318	12.089	9413129.074692	4	307.0095	7.26389e-05	5.73271e-04
2023/04/15	12:54:00	ok	ok	307.0000	31.407	0.03279	21.45	64.314	12.067	12122660.449427	2	306.9242	8.20803e-05	7.40814e-16
2023/04/15	12:59:00	--	ok	306.3520	31.401	0.03279	21.26	64.511	11.967	7647672.868084	3	253.7024	1.10177e-03	2.51957e-02
2023/04/15	12:59:07	--	ok	307.4940	31.587	0.032827	21.26	64.520	11.969	13415993.198515	2	307.8429	7.42596e-05	4.12892e-16
2023/04/15	12:59:15	--	ok	306.4680	31.420	0.032799	21.27	64.501	11.974	11164361.417241	3	275.4804	-2.74333e-03	1.23130e-02
2023/04/15	12:59:22	--	ok	307.5220	31.579	0.032829	21.24	64.474	11.951	17060108.756561	3	319.1006	-2.94681e-04	2.41506e-02
2023/04/15	12:59:29	--	ok	306.6760	31.411	0.0328	21.19	64.465	11.910	13917125.871575	2	307.2470	5.65512e-05	1.85009e-16
2023/04/15	12:59:36	ok	ok	307.1320	31.474	0.032817	21.17	64.611	11.926	14026926.806989	2	307.2352	6.74239e-05	1.85016e-16
2023/04/15	13:04:36	ok	ok	307.0760	31.491	0.032817	21.09	64.691	11.884	8644444.408606	2	311.5800	-5.22264e-03	0.00000e+00
2023/04/15	13:09:36	--	ok	306.7680	31.490	0.032817	21.00	64.750	11.834	10594966.258054	2	301.7733	9.02208e-03	2.66388e-16
2023/04/15	13:09:43	--	ok	307.2660	31.576	0.03283	20.99	64.726	11.821	13172404.472002	2	311.0533	-4.18274e-03	2.88945e-16
2023/04/15	13:09:51	ok	ok	307.0440	31.474	0.032816	20.97	64.723	11.809	12184607.683925	3	290.5854	-5.14100e-03	1.74913e-03
2023/04/15	13:14:50	ok	ok	306.9820	31.465	0.032816	20.90	64.837	11.782	6943361.544250	4	288.8478	9.88483e-04	2.90388e-02
2023/04/15	13:19:50	--	ok	306.7780	31.464	0.032816	20.84	64.900	11.755	8979409.489215	3	307.0393	6.73121e-05	8.91391e-06
2023/04/15	13:19:57	ok	ok	307.0060	31.552	0.032828	20.83	64.887	11.744	12167375.374368	4	277.6734	1.13436e-03	4.81995e-02
2023/04/15	13:24:57	--	--	307.2320	31.533	0.032828	20.78	64.929	11.713	8657440.302022	2	306.6211	2.37344e-04	1.31088e-15
2023/04/15	13:25:04	ok	ok	307.0460	31.534	0.032828	20.78	64.886	11.706	14239712.677045	2	307.7654	5.84237e-05	1.84697e-16
2023/04/15	13:30:03	--	ok	307.6220	31.526	0.032828	20.68	64.932	11.647	8489702.350329	4	258.3548	9.00718e-04	1.98795e-02
2023/04/15	13:30:10	--	ok	306.1300	31.388	0.032793	20.72	64.961	11.679	11485585.447506	2	307.1633	-1.72559e-05	2.92604e-16
2023/04/15	13:30:18	--	ok	307.4960	31.620	0.032842	20.73	64.987	11.695	13902136.582486	2	307.7733	-4.85774e-04	5.22389e-16
2023/04/15	13:30:25	ok	ok	306.8260	31.429	0.032815	20.69	64.924	11.654	11083286.424129	4	242.5642	1.48799e-03	3.47714e-02
2023/04/15	13:35:24	ok	ok	306.9200	31.442	0.032815	20.68	64.942	11.649	9480906.816476	2	306.8881	-1.23580e-05	3.70450e-16
2023/04/15	13:40:24	--	ok	306.6160	31.439	0.032815	20.65	65.034	11.645	8740722.457376	2	306.6625	1.94764e-04	2.62141e-16
2023/04/15	13:40:31	--	ok	307.2020	31.590	0.032836	20.66	64.993	11.647	14197460.222566	4	290.7431	1.31868e-03	2.70059e-02
2023/04/15	13:40:39	--	ok	307.3040	31.496	0.032825	20.62	64.984	11.616	13880090.282588	2	371.2656	-1.08828e-02	0.00000e+00
2023/04/15	13:40:46	ok	ok	307.1320	31.404	0.032808	20.62	65.006	11.620	12608039.781241	2	306.9291	6.44615e-05	1.30957e-16
2023/04/15	13:45:46	--	ok	307.2820	31.416	0.032808	20.60	64.993	11.609	9397153.824806	2	307.3057	5.42798e-05	2.61592e-16
2023/04/15	13:45:53	--	--	306.4280	31.384	0.032792	20.59	64.991	11.600	13635374.603037	2	298.3262	-1.68136e-02	1.32867e-15
2023/04/15	13:46:00	--	ok	306.3460	31.384	0.032792	20.60	64.993	11.609	11482927.618964	4	306.8522	5.96540e-05	2.84894e-04
2023/04/15	13:46:07	--	ok	307.2340	31.516	0.032828	20.58	64.977	11.588	16074627.760059	2	307.2768	6.71701e-05	0.00000e+00
2023/04/15	13:46:15	--	ok	306.6600	31.424	0.032816	20.55	65.014	11.573	16305968.040198	2	307.0379	6.68043e-05	2.61820e-16
2023/04/15	13:46:22	--	ok	307.2400	31.534	0.032834	20.49	65.119	11.554	14228132.755591	2	382.1900	-1.24979e-02	1.28375e-15
2023/04/15	13:46:29	ok	ok	307.1660	31.443	0.032822	20.46	65.263	11.560	13377947.243808	2	308.0800	-6.20452e-04	1.30467e-16
2023/04/15	13:51:28	ok	ok	307.0420	31.472	0.032822	20.56	64.973	11.575	10860633.471250	4	290.8560	6.21821e-04	3.35983e-02
2023/04/15	13:56:28	ok	ok	306.9820	31.472	0.032822	20.58	65.029	11.597	9744629.031633	4	322.9466	-4.69287e-04	2.89026e-02
2023/04/15	14:01:28	--	ok	307.2380	31.476	0.032822	20.58	65.083	11.607	7735334.885875	2	307.2134	7.19602e-05	2.61671e-16
2023/04/15	14:01:35	--	ok	306.4340	31.409	0.032808	20.58	65.042	11.600	11445436.200558	4	285.5061	8.11051e-04	4.19318e-02
2023/04/15	14:01:43	--	ok	307.3620	31.597	0.03284	20.58	65.010	11.594	16635098.594105	2	307.1158	1.25961e-04	2.92650e-16
2023/04/15	14:01:50	ok	ok	306.8300	31.447	0.03282	20.58	64.977	11.588	14446775.393576	3	253.2110	1.07574e-03	9.99860e-03
2023/04/15	14:06:49	ok	ok	306.9640	31.468	0.03282	20.59	64.991	11.600	10869220.643549	3	290.4395	6.38616e-04	3.90497e-02
2023/04/15	14:11:49	--	ok	307.4220	31.469	0.03282	20.58	65.158	11.620	11449183.507837	3	284.9309	8.42854e-04	5.26478e-02
2023/04/15	14:11:56	--	ok	306.6460	31.389	0.032796	20.58	65.093	11.609	13452956.905825	3	281.8520	-4.30466e-03	9.39231e-03
2023/04/15	14:12:03	--	ok	306.7980	31.442	0.032816	20.59	65.119	11.622	12161279.464815	2	276.8333	-7.09650e-03	1.45193e-15
2023/04/15	14:12:11	ok	ok	307.1180	31.499	0.032827	20.55	65.121	11.592	11449524.291101	2	307.3211	6.62375e-05	1.84964e-16
2023/04/15	14:17:10	ok	ok	307.1380	31.509	0.032827	20.59	65.138	11.626	9835829.382276	4	249.1558	1.23540e-03	2.06635e-02
2023/04/15	14:22:10	ok	ok	307.0860	31.515	0.032827	20.59	65.119	11.622	9904545.755229	2	308.4944	-1.43761e-04	3.57770e-15
2023/04/15	14:27:10	ok	ok	306.9360	31.523	0.032827	20.59	65.129	11.624	8164352.351633	2	263.3622	1.07395e-02	2.30956e-15
2023/04/15	14:32:10	ok	ok	307.1380	31.531	0.032827	20.60	65.057	11.620	10738354.880327	2	307.9367	4.63312e-05	1.84594e-16
2023/04/15	14:37:10	--	ok	307.7500	31.528	0.032827	20.65	65.161	11.668	9126239.638418	2	303.5319	1.82713e-04	5.61820e-16
2023/04/15	14:37:17	--	ok	306.2240	31.379	0.032785	20.65	65.087	11.655	13591311.939632	2	315.3533	-1.06532e-02	2.54916e-16
2023/04/15	14:37:25	--	ok	307.5960	31.542	0.032828	20.63	65.158	11.658	10622333.834700	2	307.8958	2.16244e-05	6.52727e-16
2023/04/15	14:37:32	--	ok	306.5420	31.388	0.032795	20.63	65.126	11.652	10077500.907608	2	314.8048	-1.47446e-02	1.73664e-15
2023/04/15	14:37:39	ok	ok	306.9260	31.460	0.032821	20.62	65.101	11.637	13357951.667227	2	306.6133	7.62387e-04	2.93129e-16
2023/04/15	14:42:39	ok	ok	307.1740	31.493	0.032821	20.69	65.138	11.693	14737090.076579	2	307.1519	6.62605e-05	1.30862e-16
2023/04/15	14:47:39	--	ok	307.3160	31.499	0.032821	20.70	65.098	11.695	10074856.159604	2	306.8867	7.97314e-04	4.72236e-16
2023/04/15	14:47:46	ok	ok	306.8920	31.413	0.032803	20.70	65.087	11.693	14222372.699583	4	248.7599	1.23603e-03	2.17097e-02
2023/04/15	14:52:46	ok	ok	307.0160	31.413	0.032803	20.70	65.087	11.693	8608531.381644	2	307.3596	4.97844e-05	1.84941e-16
2023/04/15	14:57:46	--	--	306.8260	31.416	0.032803	20.70	65.139	11.702	12047146.851420	2	306.9547	6.74702e-05	2.92803e-16
2023/04/15	14:57:54	ok	ok	306.8960	31.420	0.032803	20.69	65.138	11.693	13368995.628965	2	306.4356	8.40207e-05	0.00000e+00
2023/04/15	15:02:53	ok	ok	306.8360	31.425	0.032803	20.73	65.147	11.723	11039291.550498	4	291.8618	6.41246e-04	3.07929e-02
2023/04/15	15:07:53	--	ok	306.6560	31.422	0.032803	20.73	65.147	11.723	9691770.883801	4	307.6707	4.46731e-05	7.66338e-04
2023/04/15	15:08:00	ok	ok	306.9640	31.540	0.032822	20.75	65.115	11.727	14749957.501574	4	261.6696	7.74638e-04	2.16865e-02
2023/04/15	15:12:59	--	--	306.9520	31.540	0.032822	20.73	65.124	11.719	11493469.275420	2	316.8762	1.45989e-02	7.71572e-16
2023/04/15	15:13:06	ok	ok	306.8800	31.537	0.032822	20.75	65.138	11.731	12460918.897734	3	307.4751	6.48117e-05	6.94794e-05
2023/04/15	15:18:06	ok	ok	307.1560	31.547	0.032822	20.76	65.151	11.742	10080680.228365	2	307.2245	6.98039e-05	2.61661e-16
2023/04/15	15:23:06	--	ok	307.4440	31.544	0.032822	20.76	65.151	11.742	10000698.076673	2	307.2367	1.73377e-05	2.92535e-16
2023/04/15	15:23:13	--	ok	306.6440	31.409	0.032798	20.76	65.098	11.733	14121776.915688	2	306.7467	6.91651e-05	1.85311e-16
2023/04/15	15:23:21	--	ok	307.2560	31.513	0.032817	20.76	65.116	11.736	12206457.131894	2	306.9200	6.24183e-04	1.30960e-16
2023/04/15	15:23:28	--	ok	306.6620	31.424	0.032804	20.75	65.115	11.727	13338454.996002	4	324.2143	-9.72248e-03	1.24999e-02
2023/04/15	15:23:35	ok	ok	307.0960	31.513	0.032822	20.69	65.202	11.704	14466029.467982	2	307.6657	4.44763e-05	1.30643e-16
2023/04/15	15:28:35	ok	ok	306.9300	31.544	0.032822	20.79	65.220	11.775	10151079.558227	2	307.3131	6.79999e-05	3.69938e-16
2023/04/15	15:33:35	ok	ok	307.0620	31.552	0.032822	20.80	65.148	11.771	11880532.076452	4	250.2428	1.19487e-03	2.60055e-02
2023/04/15	15:38:35	ok	ok	307.1620	31.560	0.032822	20.82	65.180	11.786	8728512.860577	3	294.6616	5.01549e-04	2.91603e-02
2023/04/15	15:43:35	ok	ok	306.9980	31.552	0.032822	20.83	65.197	11.800	9264637.818383	2	306.9442	1.86603e-04	1.30950e-16
2023/04/15	15:48:35	ok	ok	306.9960	31.565	0.032822	20.83	65.206	11.802	6806551.001891	2	307.1819	1.53691e-04	0.00000e+00
2023/04/15	15:53:35	ok	ok	307.0700	31.573	0.032822	20.83	65.185	11.798	7089588.672419	3	289.2170	6.95728e-04	4.23597e-02
2023/04/15	15:58:35	--	ok	307.4460	31.561	0.032822	20.80	65.170	11.775	11816248.035632	2	306.7155	8.75504e-05	3.70659e-16
2023/04/15	15:58:43	--	ok	306.4920	31.419	0.032798	20.83	65.153	11.792	12962963.999950	3	302.2783	2.20479e-04	1.10131e-02
2023/04/15	15:58:50	--	ok	307.5220	31.587	0.032826	20.83	65.153	11.792	13807997.476645	4	307.8023	6.46580e-05	2.44871e-04
2023/04/15	15:58:58	ok	ok	306.9720	31.413	0.032797	20.78	65.229	11.767	13023033.837047	2	307.0200	1.03668e-04	1.30918e-16
2023/04/15	16:03:57	ok	ok	307.0580	31.422	0.032797	20.83	65.217	11.804	9199259.124218	2	307.1530	6.08874e-05	0.00000e+00
2023/04/15	16:08:57	--	ok	306.5520	31.425	0.032797	20.83	65.197	11.800	10258798.761851	3	306.9267	6.97634e-05	6.64578e-04
2023/04/15	16:09:04	--	ok	307.3140	31.584	0.032821	20.80	65.179	11.777	14589606.209801	2	301.6143	-1.03827e-02	5.49462e-16
2023/04/15	16:09:12	--	ok	306.6300	31.458	0.032804	20.82	65.245	11.798	13143813.907152	2	307.0283	6.05570e-05	2.92733e-16
2023/04/15	16:09:19	ok	ok	307.1720	31.589	0.032825	20.79	65.252	11.781	12158900.242659	3	307.6754	7.02218e-05	7.16337e-05
2023/04/15	16:14:19	ok	ok	307.1360	31.594	0.032825	20.82	65.245	11.798	10184235.211309	4	251.8323	1.15118e-03	5.06665e-03
2023/04/15	16:19:19	ok	ok	307.1360	31.598	0.032825	20.82	65.151	11.781	12240321.093661	4	249.6465	1.22862e-03	2.08912e-02
2023/04/15	16:24:19	--	ok	308.0720	31.597	0.032825	20.82	65.171	11.784	7943005.967388	4	235.0271	1.84408e-03	4.32644e-02
2023/04/15	16:24:26	--	ok	306.0600	31.371	0.032765	20.82	65.162	11.783	11220731.907875	2	307.2089	-1.28066e-02	1.29522e-15
2023/04/15	16:24:34	--	ok	307.5760	31.547	0.032817	20.79	65.092	11.752	13724862.675606	2	307.5318	6.40723e-05	1.30700e-16
2023/04/15	16:24:41	--	ok	306.6220	31.396	0.032785	20.76	65.129	11.738	12240014.432421	2	306.6483	6.69823e-05	1.31076e-16
2023/04/15	16:24:48	ok	ok	306.9300	31.447	0.032806	20.73	65.220	11.737	11496320.304364	3	295.7297	4.50296e-04	2.57091e-02
2023/04/15	16:29:48	ok	ok	306.8180	31.478	0.032806	20.78	65.174	11.758	9658173.767201	5	235.0342	1.97565e-03	3.98653e-02
2023/04/15	16:34:48	--	ok	306.7740	31.478	0.032806	20.78	65.206	11.763	8446094.387951	2	306.8342	1.34264e-04	1.30997e-16
2023/04/15	16:34:55	--	ok	307.2880	31.564	0.032819	20.78	65.206	11.763	15361468.656542	2	307.7612	5.79530e-05	0.00000e+00
2023/04/15	16:35:03	ok	ok	306.8640	31.456	0.032803	20.76	65.193	11.750	13198967.617958	2	306.9022	1.61541e-04	9.26084e-16
2023/04/15	16:40:02	--	ok	307.3960	31.458	0.032803	20.75	65.225	11.747	12301309.081361	2	307.2566	6.29518e-05	1.30817e-16
2023/04/15	16:40:09	--	ok	306.5140	31.396	0.032781	20.76	65.180	11.748	12705268.623051	2	306.5519	6.61862e-05	0.00000e+00
2023/04/15	16:40:17	ok	ok	306.8240	31.494	0.032808	20.78	65.217	11.765	13332781.611606	3	307.3955	6.20097e-05	3.66036e-05
2023/04/15	16:45:16	--	ok	306.7540	31.495	0.032808	20.75	65.202	11.742	9093609.024383	2	307.2875	6.49042e-05	1.84984e-16
2023/04/15	16:45:23	--	ok	307.4700	31.592	0.032821	20.76	65.193	11.750	13259159.930369	2	307.5800	9.36616e-04	0.00000e+00
2023/04/15	16:45:30	ok	ok	306.8760	31.429	0.032795	20.76	65.180	11.748	14489449.603138	2	306.9909	6.82668e-05	1.30930e-16
2023/04/15	16:50:30	--	ok	306.4940	31.432	0.032795	20.73	65.211	11.735	10936909.044269	2	312.3333	-6.79779e-03	6.43453e-16
2023/04/15	16:50:37	ok	ok	307.1340	31.607	0.032823	20.73	65.199	11.733	13159534.979614	2	307.6809	7.47592e-05	1.30637e-16
2023/04/15	16:55:37	--	--	307.1260	31.599	0.032823	20.72	65.162	11.715	10229991.147720	2	328.7214	6.64383e-03	7.73334e-16
2023/04/15	16:55:44	--	ok	307.3980	31.598	0.032823	20.70	65.193	11.712	12825737.258542	4	264.8610	1.63105e-03	5.10934e-02
2023/04/15	16:55:51	ok	ok	307.0260	31.443	0.032801	20.72	65.270	11.735	10913834.578900	2	307.1291	6.44984e-05	1.30871e-16
2023/04/15	17:00:51	ok	ok	306.8140	31.456	0.032801	20.68	65.220	11.698	11819771.555159	2	289.8756	-9.57780e-03	2.77322e-16
2023/04/15	17:05:51	ok	ok	306.9140	31.465	0.032801	20.70	65.180	11.709	10835709.778467	2	306.4889	2.31150e-04	1.60082e-15
2023/04/15	17:10:51	ok	ok	307.1400	31.463	0.032801	20.68	65.211	11.697	12405634.272129	2	307.8600	3.10643e-04	1.30561e-16
2023/04/15	17:15:51	--	ok	306.7820	31.468	0.032801	20.66	65.174	11.679	11319617.893906	2	306.5533	4.50700e-04	1.85428e-16
2023/04/15	17:15:58	--	ok	307.3360	31.561	0.032813	20.65	65.225	11.679	12265500.778544	2	307.3482	6.74224e-05	2.92428e-16
2023/04/15	17:16:05	ok	ok	307.1680	31.431	0.032794	20.63	65.263	11.677	15592376.855985	2	358.0619	7.34808e-03	1.14478e-15
2023/04/15	17:21:05	ok	ok	306.9060	31.437	0.032794	20.65	65.212	11.677	9661459.044804	2	307.2337	5.93696e-05	1.30827e-16
2023/04/15	17:26:05	ok	ok	306.9040	31.443	0.032794	20.60	65.226	11.651	11003689.368266	2	306.8907	1.41801e-04	1.85224e-16
2023/04/15	17:31:05	ok	ok	307.0920	31.439	0.032794	20.60	65.226	11.651	9628071.282112	3	307.1090	6.27624e-05	6.93642e-04
2023/04/15	17:36:05	ok	ok	306.8800	31.441	0.032794	20.62	65.217	11.658	11930105.500395	2	307.0283	6.05259e-05	2.92733e-16
2023/04/15	17:41:05	--	ok	306.7320	31.442	0.032794	20.58	65.234	11.634	10036287.245168	4	301.0711	3.57264e-04	1.02114e-02
2023/04/15	17:41:12	--	ok	307.3180	31.554	0.032809	20.60	65.151	11.637	13877328.908252	2	307.3547	6.76799e-05	4.71517e-16
2023/04/15	17:41:20	--	ok	306.5600	31.433	0.032792	20.60	65.185	11.643	12949397.412454	2	307.0875	6.48190e-05	1.30889e-16
2023/04/15	17:41:27	--	ok	307.4720	31.580	0.032816	20.58	65.234	11.634	14337910.877711	2	307.7583	6.25743e-05	1.84701e-16
2023/04/15	17:41:34	ok	ok	307.0300	31.413	0.03279	20.52	65.240	11.593	13250885.008737	2	307.4076	-9.86059e-06	3.69824e-16
2023/04/15	17:46:34	--	ok	306.5920	31.426	0.03279	20.55	65.216	11.609	8988877.316445	2	307.0566	6.29279e-05	1.30902e-16
2023/04/15	17:46:41	ok	ok	306.9980	31.576	0.032813	20.56	65.208	11.617	12364259.279946	3	261.4469	-1.50478e-03	2.43233e-02
2023/04/15	17:51:41	ok	ok	307.0660	31.561	0.032813	20.56	65.217	11.618	9159334.473188	2	307.6390	5.84135e-05	1.84773e-16
2023/04/15	17:56:41	ok	ok	307.1620	31.563	0.032813	20.53	65.202	11.597	10909010.137505	2	307.4016	6.62433e-05	1.84916e-16
2023/04/15	18:01:41	--	ok	307.4540	31.560	0.032813	20.53	65.257	11.607	11253486.640837	2	315.8733	-1.00897e-02	6.48842e-16
2023/04/15	18:01:48	--	--	306.3920	31.415	0.032787	20.53	65.161	11.590	12569422.376697	3	306.8162	7.80569e-05	1.94402e-05
2023/04/15	18:01:55	--	ok	306.6120	31.413	0.032787	20.52	65.240	11.593	14086951.898924	2	278.6589	2.70951e-03	1.44242e-16
2023/04/15	18:02:03	--	ok	307.6380	31.534	0.032809	20.52	65.275	11.600	13137401.631177	2	295.0822	-1.05509e-02	9.82254e-16
2023/04/15	18:02:10	--	ok	306.2640	31.386	0.032773	20.48	65.277	11.573	12592900.237043	2	306.6644	1.15220e-05	5.56081e-16
2023/04/15	18:02:17	ok	ok	307.0600	31.546	0.032814	20.45	65.261	11.550	13643465.105697	5	243.0004	1.61467e-03	2.82972e-02
2023/04/15	18:07:16	--	ok	307.3100	31.566	0.032814	20.50	65.176	11.573	11842528.368767	2	307.6886	5.64150e-05	1.84743e-16
2023/04/15	18:07:24	--	ok	306.7720	31.453	0.032797	20.50	65.144	11.567	13510638.381157	2	307.1734	6.36223e-05	2.61705e-16
2023/04/15	18:07:31	ok	ok	306.9760	31.531	0.03281	20.49	65.174	11.564	14437853.254120	2	314.6143	-1.39987e-02	1.14982e-15
2023/04/15	18:12:30	ok	ok	307.1320	31.543	0.03281	20.48	65.171	11.554	9180958.313093	2	307.3627	6.59869e-05	1.30772e-16
2023/04/15	18:17:30	ok	ok	306.9380	31.542	0.03281	20.45	65.174	11.535	11054678.285518	3	296.5463	4.27005e-04	2.44928e-02
2023/04/15	18:22:30	--	ok	307.7780	31.534	0.03281	20.39	65.208	11.503	9994980.753260	3	275.0358	-2.81097e-03	6.75467e-03
2023/04/15	18:22:37	--	ok	306.3480	31.380	0.032767	20.40	65.220	11.514	10798936.930654	2	306.4875	6.48372e-05	2.93250e-16
2023/04/15	18:22:44	ok	ok	307.1060	31.491	0.032803	20.40	65.188	11.509	13451961.316153	2	251.3544	1.34064e-02	3.81447e-15
2023/04/15	18:27:44	--	ok	306.7160	31.494	0.032803	20.38	65.171	11.488	8165247.699768	2	306.9696	7.28547e-05	1.85176e-16
2023/04/15	18:27:51	--	ok	307.3740	31.609	0.032819	20.40	65.135	11.499	14403367.653020	4	243.8201	2.21481e-03	1.45992e-02
2023/04/15	18:27:59	ok	ok	306.8560	31.455	0.032798	20.36	65.202	11.483	14383055.415760	2	307.5408	-4.31798e-06	4.71231e-16
2023/04/15	18:32:58	ok	ok	306.9360	31.466	0.032798	20.35	65.156	11.466	8787020.297128	2	307.2283	6.05341e-05	2.61658e-16
2023/04/15	18:37:58	ok	ok	307.1840	31.465	0.032798	20.29	65.199	11.436	11638028.966231	2	260.8722	1.13720e-02	2.61931e-15
2023/04/15	18:42:58	--	ok	306.6460	31.462	0.032798	20.22	65.167	11.384	12295841.394865	3	307.0304	6.63365e-05	2.33006e-04
2023/04/15	18:43:06	--	ok	307.2840	31.595	0.032817	20.25	65.129	11.395	14442553.296356	2	307.1590	1.83630e-04	0.00000e+00
2023/04/15	18:43:13	--	ok	306.7940	31.481	0.032802	20.26	65.226	11.421	12626797.633198	2	309.2705	-2.92710e-03	1.29965e-16
2023/04/15	18:43:20	ok	ok	307.1680	31.547	0.032813	20.22	65.179	11.386	12706389.568583	5	307.3906	7.39980e-05	3.25925e-04
2023/04/15	18:48:20	ok	ok	306.8560	31.552	0.032813	20.16	65.170	11.345	8450535.889021	7	295.5556	5.07020e-04	4.31864e-02
2023/04/15	18:53:21	ok	ok	306.9060	31.551	0.032813	20.14	65.078	11.312	13598580.004405	2	307.4544	6.35417e-05	5.84655e-16
2023/04/15	18:58:20	ok	ok	307.1400	31.540	0.032813	20.04	65.138	11.257	8626135.903885	3	307.0500	9.03680e-05	2.31547e-05
2023/04/15	19:03:20	ok	ok	307.0920	31.543	0.032813	20.00	65.151	11.231	9572827.314827	4	307.3365	6.48561e-05	4.08322e-04
2023/04/15	19:08:20	--	ok	307.6420	31.538	0.032813	19.94	65.089	11.182	10238059.066579	3	304.3599	-6.92618e-03	3.59506e-03
2023/04/15	19:08:27	--	ok	306.3220	31.379	0.032777	19.92	65.119	11.178	15059335.103806	3	266.4100	-1.88572e-03	4.33241e-03
2023/04/15	19:08:35	ok	ok	306.8600	31.555	0.032815	19.92	65.130	11.180	12354402.318663	2	307.4627	7.01497e-05	2.92319e-16
2023/04/15	19:13:34	--	ok	307.3660	31.541	0.032815	19.87	65.069	11.133	10357697.291906	3	307.5620	5.79368e-05	3.11847e-06
2023/04/15	19:13:41	--	ok	306.2500	31.417	0.032795	19.84	65.084	11.117	14455979.958278	3	298.8318	3.32735e-04	1.82874e-02
2023/04/15	19:13:49	--	ok	307.4460	31.648	0.032836	19.87	65.057	11.131	16299826.204592	4	317.9739	-4.32745e-04	1.74274e-02
2023/04/15	19:13:56	ok	ok	306.9440	31.510	0.032812	19.87	65.078	11.135	15089600.151271	3	246.5460	1.33884e-03	1.53854e-02
2023/04/15	19:18:56	--	ok	307.6700	31.512	0.032812	19.77	65.084	11.072	13530399.609977	6	306.6504	9.27807e-05	1.16300e-03
2023/04/15	19:19:03	--	ok	306.0580	31.371	0.032775	19.75	65.071	11.059	15054772.209419	4	252.5637	1.06012e-03	3.37919e-02
2023/04/15	19:19:10	--	ok	307.3020	31.608	0.032827	19.75	65.039	11.053	13575050.119608	4	364.7164	-9.73471e-04	7.69701e-03
2023/04/15	19:19:18	ok	ok	306.8120	31.484	0.03281	19.75	65.124	11.068	15578100.052861	3	307.0518	7.10294e-05	5.18135e-04
2023/04/15	19:24:17	--	--	306.9720	31.492	0.03281	19.70	64.977	11.007	8703027.578265	4	287.6901	8.14550e-04	4.09851e-02
2023/04/15	19:24:24	ok	ok	307.1720	31.503	0.03281	19.70	65.051	11.019	9843121.573948	10	307.0154	6.88709e-05	3.57270e-04
2023/04/15	19:29:24	--	ok	306.6300	31.498	0.03281	19.65	65.055	10.992	12012971.936344	4	281.3192	1.10175e-03	2.98510e-02
2023/04/15	19:29:31	ok	ok	307.1100	31.623	0.032831	19.65	65.011	10.985	14737220.458463	2	307.8082	5.65896e-05	2.91991e-16
2023/04/15	19:34:31	--	--	307.0240	31.615	0.032831	19.57	64.947	10.921	11955220.955785	4	232.1547	3.16432e-03	4.04964e-02
2023/04/15	19:34:38	ok	ok	307.1780	31.614	0.032831	19.56	65.006	10.921	14707143.091097	3	307.9778	4.46557e-05	6.78000e-04
2023/04/15	19:39:38	--	ok	307.3560	31.602	0.032831	19.49	65.006	10.876	11423652.936363	4	307.5354	6.43135e-05	2.12542e-04
2023/04/15	19:39:45	--	ok	306.7540	31.476	0.032811	19.47	64.996	10.866	14686904.410737	2	306.7089	1.27088e-04	1.11200e-15
2023/04/15	19:39:53	--	ok	307.3920	31.578	0.032825	19.44	65.000	10.848	13612775.110738	3	307.3537	6.66776e-05	4.32460e-04
2023/04/15	19:40:00	--	ok	306.6300	31.417	0.032803	19.43	65.052	10.848	14849050.103466	2	306.6446	7.18668e-05	0.00000e+00
2023/04/15	19:40:07	ok	ok	307.1640	31.542	0.032824	19.39	65.107	10.830	14574224.316448	6	288.1992	8.73201e-04	3.61421e-02
2023/04/15	19:45:07	ok	ok	306.9600	31.561	0.032824	19.39	65.046	10.820	13489108.502190	3	307.7091	5.16306e-05	1.61044e-04
2023/04/15	19:50:07	ok	ok	306.9480	31.550	0.032824	19.32	65.023	10.772	11795257.591821	2	306.7000	5.21141e-04	1.85339e-16
2023/04/15	19:55:07	ok	ok	307.1720	31.547	0.032824	19.24	65.032	10.726	11492961.345411	4	300.5585	3.23663e-04	1.59126e-02
2023/04/15	20:00:07	ok	ok	307.0240	31.545	0.032824	19.16	65.061	10.679	10458324.322433	5	288.0951	1.12621e-03	3.09025e-02
2023/04/15	20:05:07	--	ok	306.6360	31.535	0.032824	19.01	65.069	10.583	11920838.514276	2	307.1306	7.72352e-05	3.92612e-16
2023/04/15	20:05:14	--	ok	307.3760	31.628	0.032844	19.01	65.110	10.590	20032222.749059	4	307.5932	7.60593e-05	1.29452e-04
2023/04/15	20:05:21	--	--	307.0080	31.527	0.032823	19.02	65.133	10.602	15384934.721900	5	324.6400	-5.83834e-04	3.31369e-02
2023/04/15	20:05:28	--	ok	306.6220	31.516	0.032823	19.01	65.078	10.585	18128106.809063	2	307.4750	5.67827e-05	2.61448e-16
2023/04/15	20:05:35	--	ok	307.4120	31.622	0.032844	18.96	65.199	10.578	18864400.737583	3	293.5732	1.10243e-03	2.39506e-02
2023/04/15	20:05:43	ok	ok	306.9840	31.492	0.032821	18.93	65.280	10.573	16896557.685139	5	307.0506	1.45881e-04	6.32195e-04
2023/04/15	20:10:42	ok	ok	306.8560	31.515	0.032821	18.96	65.029	10.550	10040572.330818	3	306.9758	7.99911e-05	1.54402e-06
2023/04/15	20:15:42	ok	ok	306.9420	31.507	0.032821	18.92	65.011	10.521	12556374.975121	2	367.6367	-1.14475e-02	4.63855e-16
2023/04/15	20:20:42	--	ok	306.7360	31.500	0.032821	18.85	65.043	10.481	10126771.962560	3	306.8497	8.59961e-05	1.28206e-04
2023/04/15	20:20:49	ok	ok	307.0960	31.594	0.032836	18.86	65.023	10.488	15747599.470737	3	307.5852	5.82659e-05	9.53659e-05
2023/04/15	20:25:49	ok	ok	306.8800	31.579	0.032836	18.79	65.011	10.442	13225050.182475	2	307.5024	6.19356e-05	2.92282e-16
2023/04/15	20:30:49	ok	ok	307.0860	31.581	0.032836	18.74	65.057	10.414	13490165.168238	5	320.2849	-4.24012e-04	2.47460e-02
2023/04/15	20:35:49	ok	ok	306.8420	31.571	0.032836	18.67	65.002	10.363	14916816.634535	5	255.5018	1.25779e-03	2.76721e-02
2023/04/15	20:40:49	ok	ok	306.9880	31.558	0.032836	18.61	64.982	10.326	12868228.670360	2	306.8553	9.07813e-05	2.13233e-15
2023/04/15	20:45:49	ok	ok	306.9380	31.561	0.032836	18.56	64.987	10.299	11398018.235942	4	295.0706	7.21727e-04	2.25896e-02
2023/04/15	20:50:49	--	ok	307.4980	31.552	0.032836	18.44	64.977	10.219	12978885.858339	4	307.2179	6.54067e-05	2.67924e-04
2023/04/15	20:50:57	ok	ok	306.8620	31.378	0.032809	18.47	64.941	10.231	15661174.337739	4	298.4615	3.55210e-04	2.31903e-02
2023/04/15	20:55:56	--	ok	306.2320	31.378	0.032809	18.40	65.005	10.199	11621474.638923	2	305.9106	1.18361e-04	3.71634e-16
2023/04/15	20:56:03	--	ok	307.2460	31.613	0.032851	18.38	65.010	10.191	20168460.504336	4	307.2128	9.10010e-05	9.49718e-04
2023/04/15	20:56:11	ok	ok	307.1220	31.553	0.032838	18.40	65.005	10.199	15196366.646003	6	248.4631	1.43050e-03	2.13916e-02
2023/04/15	21:01:10	ok	ok	306.8280	31.555	0.032838	18.31	64.968	10.142	17824812.686547	5	287.9265	8.82331e-04	4.17333e-02
2023/04/15	21:06:10	ok	ok	307.0640	31.545	0.032838	18.24	65.020	10.107	16306332.587476	2	307.0627	7.94187e-05	1.85120e-16
2023/04/15	21:11:10	ok	ok	307.1460	31.546	0.032838	18.14	65.057	10.055	15379070.947873	5	246.7236	1.71933e-03	3.20185e-02
2023/04/15	21:16:10	--	ok	307.2380	31.526	0.032838	18.03	64.987	9.976	12625981.771205	3	307.2364	5.89812e-05	2.60148e-07
2023/04/15	21:16:17	--	ok	306.5780	31.452	0.032825	18.07	64.982	10.001	18304367.226193	7	306.6750	7.47528e-05	4.82965e-04
2023/04/15	21:16:25	--	ok	307.4900	31.582	0.032847	18.04	64.947	9.980	19535001.532274	2	308.8394	-7.55103e-03	2.21632e-15
2023/04/15	21:16:32	--	ok	306.7860	31.404	0.032821	18.03	64.933	9.968	15685654.706243	3	306.6554	7.93440e-05	1.23651e-05
2023/04/15	21:16:39	ok	ok	307.1080	31.473	0.032832	18.01	65.005	9.971	17903336.666336	4	306.7967	8.42503e-05	4.26234e-04
2023/04/15	21:21:39	ok	ok	306.8320	31.481	0.032832	17.93	65.023	9.923	12879115.393032	5	288.7633	8.29294e-04	3.92779e-02
2023/04/15	21:26:39	--	ok	306.7160	31.472	0.032832	17.92	65.000	9.912	14624451.584861	6	287.6973	9.20467e-04	3.54366e-02
2023/04/15	21:26:46	ok	ok	307.0440	31.579	0.032848	17.90	64.977	9.899	17984764.658140	2	307.1569	7.56467e-05	2.92611e-16
2023/04/15	21:31:45	ok	ok	307.0420	31.566	0.032848	17.86	64.991	9.876	17860190.135568	4	307.0093	7.14563e-05	4.02942e-04
2023/04/15	21:36:45	ok	ok	307.1360	31.561	0.032848	17.79	64.947	9.829	12509974.427249	2	306.8617	8.89476e-05	1.58270e-15
2023/04/15	21:41:45	ok	ok	307.0980	31.555	0.032848	17.73	64.918	9.790	14908247.654280	5	306.9573	7.65471e-05	5.54509e-04
2023/04/15	21:46:45	--	ok	306.7980	31.543	0.032848	17.69	64.964	9.774	17406318.774849	3	307.1970	6.63033e-05	1.66516e-05
2023/04/15	21:46:52	ok	ok	307.1320	31.593	0.032859	17.67	64.918	9.757	19688781.055544	5	316.8676	-3.99275e-04	1.46184e-02
2023/04/15	21:51:52	--	ok	307.3940	31.606	0.032859	18.03	64.329	9.875	17070164.995536	4	307.6801	6.09231e-05	4.15257e-04
2023/04/15	21:51:59	ok	ok	306.8420	31.531	0.032838	18.03	64.329	9.875	19367527.528560	6	245.8571	1.54896e-03	1.97424e-02
2023/04/15	21:56:59	ok	ok	306.8800	31.557	0.032838	18.30	64.057	9.992	17509152.189271	4	304.1131	1.82060e-04	7.35879e-03
2023/04/15	22:01:59	ok	ok	307.1160	31.575	0.032838	18.45	63.870	10.055	19696822.728840	6	317.0383	-3.05978e-04	1.55873e-02
2023/04/15	22:06:59	ok	ok	307.1820	31.575	0.032838	18.54	63.775	10.089	14021408.806728	6	307.1697	7.56587e-05	4.31824e-04
2023/04/15	22:11:59	--	ok	307.3000	31.585	0.032838	18.62	63.705	10.131	15923419.421999	4	307.4912	6.41846e-05	3.17225e-04
2023/04/15	22:12:06	ok	ok	307.0000	31.479	0.032821	18.64	63.674	10.134	12913806.949656	11	306.9878	6.52316e-05	4.34694e-04
2023/04/15	22:17:06	--	ok	306.5780	31.505	0.032821	18.62	63.705	10.131	10645982.039632	6	253.2049	1.20684e-03	1.39778e-02
2023/04/15	22:17:14	--	ok	307.2840	31.611	0.032844	18.65	63.656	10.140	20968424.664587	5	261.0146	9.30888e-04	2.62157e-02
2023/04/15	22:17:21	ok	ok	306.9800	31.549	0.032829	18.65	63.633	10.137	18588634.725128	2	307.3487	6.89232e-05	2.92428e-16
2023/04/15	22:22:20	--	ok	307.3340	31.547	0.032829	18.61	63.618	10.109	15064765.363325	4	307.3081	6.15252e-05	1.07347e-04
2023/04/15	22:22:27	--	ok	306.5160	31.428	0.032811	18.64	63.613	10.124	18815659.856814	5	257.2620	9.65961e-04	2.28376e-02
2023/04/15	22:22:35	--	ok	307.4800	31.590	0.032837	18.68	63.650	10.155	20252528.175088	4	284.6558	1.81936e-03	3.26930e-02
2023/04/15	22:22:42	--	ok	306.5900	31.418	0.032811	18.62	63.610	10.116	16671723.609043	5	306.8517	7.00139e-05	5.21806e-04
2023/04/15	22:22:49	--	ok	307.2620	31.553	0.032833	18.59	63.595	10.094	18479453.132728	6	307.2462	8.15000e-05	1.44645e-04
2023/04/15	22:22:56	--	ok	306.6940	31.440	0.032819	18.58	63.697	10.102	16742476.808811	5	284.0298	1.01002e-03	4.47610e-02
2023/04/15	22:23:04	ok	ok	306.9980	31.552	0.032836	18.55	63.725	10.091	17519307.840119	6	259.8736	9.23682e-04	2.22839e-02
2023/04/15	22:28:03	ok	ok	307.1280	31.580	0.032836	18.61	63.545	10.097	13352770.229639	5	307.2206	7.45202e-05	4.97249e-04
2023/04/15	22:33:03	--	ok	307.2420	31.589	0.032836	18.65	63.508	10.117	14186750.367672	4	308.3201	2.87257e-05	2.09593e-03
2023/04/15	22:33:10	--	ok	307.2120	31.527	0.032823	18.65	63.519	10.119	15280574.962686	3	307.1650	7.64122e-05	1.53535e-04
2023/04/15	22:33:18	--	ok	306.6800	31.447	0.032811	18.67	63.490	10.122	15550665.673752	6	306.9912	6.64305e-05	3.41022e-04
2023/04/15	22:33:25	ok	ok	307.1480	31.554	0.032828	18.67	63.490	10.122	16525888.087304	4	307.0376	8.73599e-05	8.57365e-05
2023/04/15	22:38:24	--	ok	307.3340	31.555	0.032828	18.72	63.435	10.147	12078389.895933	3	307.3506	6.02347e-05	5.20102e-07
2023/04/15	22:38:32	--	ok	306.5180	31.437	0.03281	18.74	63.449	10.157	18303663.001278	2	306.8622	7.84402e-05	4.14211e-16
2023/04/15	22:38:39	ok	ok	307.1820	31.595	0.032837	18.71	63.432	10.138	17518042.042266	6	243.2551	1.69378e-03	3.24484e-02
2023/04/15	22:43:39	--	ok	307.2120	31.599	0.032837	18.76	63.418	10.170	13106050.813108	5	307.3945	7.21529e-05	4.63147e-04
2023/04/15	22:43:46	ok	ok	307.1720	31.544	0.032826	18.74	63.403	10.150	17639541.887940	4	307.4197	6.11742e-05	3.38616e-04
2023/04/15	22:48:46	ok	ok	307.1820	31.553	0.032826	18.71	63.391	10.132	13469686.483693	2	307.3513	6.16268e-05	4.71522e-16
2023/04/15	22:53:46	ok	ok	307.0960	31.548	0.032826	18.75	63.375	10.155	16001319.247864	3	307.1575	8.06841e-05	8.25562e-05
2023/04/15	22:58:46	ok	ok	307.1000	31.549	0.032826	18.74	63.394	10.148	12965054.990076	4	271.3387	4.62386e-04	1.21021e-02
2023/04/15	23:03:46	ok	ok	306.9500	31.556	0.032826	18.69	63.389	10.122	16175241.230021	5	307.3852	6.49144e-05	3.33414e-04
2023/04/15	23:08:46	ok	ok	306.8740	31.553	0.032826	18.69	63.281	10.105	14464068.177877	4	307.0615	7.19087e-05	4.75911e-04
2023/04/15	23:13:46	ok	ok	307.0120	31.552	0.032826	18.65	63.307	10.085	14996162.134892	5	307.1464	7.31920e-05	4.08422e-04
2023/04/15	23:18:46	ok	ok	307.0160	31.556	0.032826	18.58	63.371	10.050	16323568.022685	4	325.7335	-8.25029e-04	3.20365e-02
2023/04/15	23:23:46	ok	ok	306.9880	31.549	0.032826	18.47	63.449	9.996	15783894.586374	4	307.3284	6.26424e-05	4.01955e-04
2023/04/15	23:28:46	ok	ok	307.0980	31.556	0.032826	18.44	63.380	9.968	18355738.696408	3	307.0503	8.38165e-05	1.51277e-04
2023/04/15	23:33:46	ok	ok	307.0560	31.559	0.032826	18.50	63.336	9.996	13018203.985935	4	307.4166	5.97016e-05	3.41005e-04
2023/04/15	23:38:46	ok	ok	306.9640	31.557	0.032826	18.47	63.308	9.974	18044234.563672	4	307.4118	6.22059e-05	3.72938e-04
2023/04/15	23:43:46	--	--	307.6980	31.560	0.032826	18.48	63.302	9.981	14356938.882275	5	244.8521	1.85689e-03	1.61633e-02
2023/04/15	23:43:53	--	ok	307.2660	31.567	0.032826	18.47	63.290	9.971	20650862.130325	4	307.3639	7.01099e-05	1.95034e-04
2023/04/15	23:44:00	--	ok	306.7360	31.479	0.032811	18.47	63.299	9.973	20127794.006791	3	290.3205	1.30830e-03	2.90461e-02
2023/04/15	23:44:07	ok	ok	307.0640	31.562	0.032825	18.45	63.276	9.961	20794566.054481	2	306.8905	9.70975e-05	6.67834e-16
2023/04/15	23:49:07	ok	ok	307.1040	31.558	0.032825	18.45	63.183	9.947	12916771.103554	4	307.1242	8.08058e-05	5.12272e-05
2023/04/15	23:54:07	ok	ok	307.1320	31.554	0.032825	18.45	63.201	9.949	17733755.754223	5	251.0005	1.49690e-03	8.81614e-03
2023/04/15	23:59:07	--	ok	307.5020	31.555	0.032825	18.44	63.252	9.948	10663720.813756	6	249.8865	1.45841e-03	2.26816e-02
2023/04/15	23:59:14	--	ok	306.4360	31.377	0.032798	18.40	63.203	9.917	18843368.656715	2	306.4213	8.68719e-05	4.72953e-16
2023/04/15	23:59:22	--	ok	307.3540	31.584	0.032829	18.42	63.220	9.935	18510837.065901	5	307.5349	6.32584e-05	2.76470e-04
2023/04/15	23:59:29	--	ok	306.7300	31.462	0.03281	18.44	63.188	9.938	20545891.441070	3	295.1022	9.35451e-04	1.99620e-02
2023/04/15	23:59:36	ok	ok	307.0320	31.538	0.032824	18.44	63.178	9.936	22280509.347205	2	306.8665	9.57187e-05	2.98688e-15
2023/04/16	00:04:36	ok	ok	306.8660	31.554	0.032824	18.38	63.171	9.902	12385552.968351	5	249.7477	1.30317e-03	2.36009e-02
2023/04/16	00:09:36	ok	ok	306.9260	31.552	0.032824	18.37	63.210	9.901	17294210.429438	5	289.3228	1.06774e-03	2.67585e-02
2023/04/16	00:14:36	ok	ok	306.9100	31.544	0.032824	18.25	63.299	9.849	19015945.572243	2	306.9652	8.22197e-05	2.92793e-16
2023/04/16	00:19:36	ok	ok	307.1680	31.544	0.032824	18.14	63.354	9.792	14599319.635252	5	281.4647	2.04156e-03	3.98275e-02
2023/04/16	00:24:36	ok	ok	307.0620	31.529	0.032824	18.07	63.293	9.741	15495119.611318	3	307.2577	6.85698e-05	2.91552e-04
2023/04/16	00:29:36	--	ok	307.2580	31.536	0.032824	18.06	63.320	9.737	17230455.164718	6	273.6917	1.51325e-03	4.85192e-02
2023/04/16	00:29:43	--	ok	306.7960	31.441	0.03281	18.04	63.307	9.728	20373187.927242	6	306.9927	6.16668e-05	5.28164e-04
2023/04/16	00:29:50	ok	ok	306.9080	31.517	0.032821	18.08	63.261	9.744	21138925.687766	6	264.5933	7.12428e-04	2.39528e-02
2023/04/16	00:34:50	ok	ok	307.1120	31.521	0.032821	18.04	63.253	9.719	17703516.932058	5	326.1222	-8.50506e-04	2.77191e-02
2023/04/16	00:39:50	ok	ok	306.8620	31.525	0.032821	18.03	63.221	9.705	21236794.023152	5	307.0991	6.28487e-05	3.44740e-04
2023/04/16	00:44:50	ok	ok	307.0000	31.525	0.032821	18.06	63.194	9.718	19005510.761809	4	307.3101	5.74591e-05	1.16536e-04
2023/04/16	00:49:50	ok	ok	306.9360	31.521	0.032821	18.00	63.217	9.689	17973370.293568	4	307.2184	6.24836e-05	2.90791e-04
2023/04/16	00:54:50	ok	ok	306.9740	31.511	0.032821	17.99	63.215	9.680	13963477.057895	4	307.2694	6.00801e-05	3.27643e-04
2023/04/16	00:59:50	ok	ok	307.1620	31.517	0.032821	17.96	63.169	9.657	14924687.586588	3	306.9002	8.26742e-05	1.25096e-04
2023/04/16	01:04:50	--	ok	306.7860	31.510	0.032821	17.93	63.133	9.635	18848468.891846	3	306.9388	7.69817e-05	6.17683e-05
2023/04/16	01:04:57	ok	ok	307.1440	31.579	0.032833	17.97	63.201	9.670	22007375.531494	3	307.3408	7.26960e-05	1.66556e-04
2023/04/16	01:09:57	ok	ok	307.0880	31.571	0.032833	17.94	63.175	9.651	20719120.585267	3	307.4668	5.93494e-05	3.04145e-05
2023/04/16	01:14:57	--	ok	307.2480	31.563	0.032833	17.83	63.253	9.595	17681232.870327	3	307.2186	7.32955e-05	1.62765e-04
2023/04/16	01:15:05	ok	ok	306.8280	31.490	0.03282	17.80	63.270	9.583	23372071.226854	2	306.8698	7.82409e-05	3.79847e-15
2023/04/16	01:20:04	ok	ok	306.8660	31.509	0.03282	17.88	62.914	9.576	17218868.051696	4	307.1315	6.44164e-05	3.31296e-04
2023/04/16	01:25:04	ok	ok	306.8640	31.528	0.03282	18.04	62.643	9.626	18859580.015397	6	307.3127	5.91439e-05	2.85539e-04
2023/04/16	01:30:04	ok	ok	307.1120	31.536	0.03282	18.10	62.672	9.662	19541983.140796	5	307.0468	7.37596e-05	4.14204e-04
2023/04/16	01:35:04	ok	ok	307.0480	31.542	0.03282	18.16	62.553	9.676	18695666.309836	2	307.1487	6.89527e-05	4.13825e-16
2023/04/16	01:40:04	ok	ok	306.9200	31.549	0.03282	18.25	62.464	9.719	20392696.779561	5	307.3013	6.34271e-05	2.87853e-04
2023/04/16	01:45:04	ok	ok	307.0300	31.557	0.03282	18.37	62.437	9.780	18176909.050642	3	307.3174	6.02940e-05	1.78934e-04
2023/04/16	01:50:04	--	ok	307.2040	31.559	0.03282	18.38	62.397	9.781	18326029.121131	4	307.3236	6.54819e-05	3.74804e-04
2023/04/16	01:50:11	ok	ok	307.0400	31.514	0.032809	18.41	62.423	9.802	21731971.244031	2	306.7273	9.46357e-05	3.48928e-15
2023/04/16	01:55:10	ok	ok	306.9020	31.500	0.032809	18.40	62.388	9.789	19705911.672865	3	250.3342	1.67116e-03	1.05402e-02
2023/04/16	02:00:10	ok	ok	306.9180	31.511	0.032809	18.45	62.388	9.821	15080758.890626	7	306.9601	7.55137e-05	4.75785e-04
2023/04/16	02:05:10	ok	ok	307.0800	31.510	0.032809	18.45	62.365	9.818	19224322.452478	5	307.2771	6.02350e-05	4.15364e-04
2023/04/16	02:10:10	ok	ok	306.9200	31.512	0.032809	18.40	62.420	9.794	13509538.196396	7	307.1146	6.95296e-05	4.23229e-04
2023/04/16	02:15:10	--	ok	306.7720	31.510	0.032809	18.32	62.473	9.761	15615898.354276	5	276.2314	1.39303e-03	3.08230e-02
2023/04/16	02:15:17	--	ok	307.2280	31.579	0.032821	18.32	62.464	9.759	22533838.274347	3	307.0317	9.11432e-05	6.09777e-05
2023/04/16	02:15:24	ok	ok	307.0460	31.500	0.032809	18.32	62.516	9.767	20129095.999888	5	307.4655	6.02007e-05	5.13134e-04
2023/04/16	02:20:24	ok	ok	306.9000	31.507	0.032809	18.27	62.475	9.728	19666695.726175	5	315.0565	-2.35097e-04	1.53893e-02
2023/04/16	02:25:24	ok	ok	306.8320	31.520	0.032809	18.24	62.502	9.716	13792965.461787	4	306.9114	8.70666e-05	1.93070e-04
2023/04/16	02:30:24	ok	ok	306.9980	31.509	0.032809	18.20	62.571	9.703	19145293.792747	3	364.7473	-1.13401e-03	2.94409e-03
2023/04/16	02:35:24	--	--	307.0140	31.517	0.032809	18.20	62.507	9.693	20112837.283599	5	259.8366	9.91792e-04	2.31115e-02
2023/04/16	02:35:31	ok	ok	307.0640	31.512	0.032809	18.23	62.512	9.709	19914137.981133	3	304.3993	2.21898e-04	6.78935e-03
2023/04/16	02:40:30	ok	ok	307.0040	31.520	0.032809	18.30	62.406	9.735	18769815.494224	4	307.1221	6.76337e-05	3.96920e-04
2023/04/16	02:45:30	ok	ok	307.0420	31.532	0.032809	18.31	62.397	9.741	14993518.309119	6	297.3011	4.69635e-04	1.79326e-02
2023/04/16	02:50:30	ok	ok	306.8800	31.528	0.032809	18.34	62.379	9.753	19115877.217638	5	306.8317	8.18412e-05	1.72643e-04
2023/04/16	02:55:30	ok	ok	307.0360	31.530	0.032809	18.32	62.313	9.735	19155407.195435	5	245.8050	1.77948e-03	2.59429e-02
2023/04/16	03:00:30	ok	ok	307.0800	31.532	0.032809	18.35	62.361	9.760	12940511.485446	6	256.6225	1.05945e-03	1.56980e-02
2023/04/16	03:05:30	--	ok	307.2100	31.540	0.032809	18.37	62.396	9.773	20456439.943675	4	307.2362	7.61662e-05	2.14177e-04
2023/04/16	03:05:37	ok	ok	306.8120	31.466	0.032797	18.34	62.359	9.750	19462835.674183	3	307.1484	6.49841e-05	3.24834e-04
2023/04/16	03:10:37	--	ok	306.6840	31.443	0.032797	18.24	62.480	9.712	18144437.376063	4	307.1926	5.76010e-05	2.08938e-04
2023/04/16	03:10:44	ok	ok	307.1340	31.561	0.032814	18.23	62.480	9.704	18493175.969986	3	307.4501	5.93587e-05	5.87525e-05
2023/04/16	03:15:44	--	ok	307.2640	31.554	0.032814	18.16	62.553	9.676	19741187.320605	3	307.3501	7.06604e-05	1.68093e-04
2023/04/16	03:15:51	ok	ok	306.9400	31.472	0.0328	18.18	62.525	9.687	21284491.466809	3	307.0202	6.08487e-05	2.77773e-04
2023/04/16	03:20:50	--	ok	306.7800	31.460	0.0328	18.10	62.492	9.634	17293368.250681	4	306.7521	8.76753e-05	3.14266e-04
2023/04/16	03:20:57	--	ok	307.2860	31.543	0.032812	18.11	62.515	9.646	23116648.153110	6	266.1595	6.44476e-04	2.61569e-02
2023/04/16	03:21:05	ok	ok	306.8200	31.430	0.032796	18.11	62.515	9.646	19956764.721424	6	306.8951	6.68521e-05	4.77666e-04
2023/04/16	03:26:04	--	ok	306.6060	31.445	0.032796	18.08	62.501	9.627	14563852.097028	5	296.3375	4.97589e-04	2.23048e-02
2023/04/16	03:26:11	--	ok	307.3340	31.575	0.032818	18.07	62.498	9.619	23550009.787775	3	307.2803	7.34547e-05	1.74241e-05
2023/04/16	03:26:19	--	--	306.9660	31.463	0.0328	18.07	62.560	9.628	21053850.723321	5	306.9267	7.67667e-05	1.24170e-04
2023/04/16	03:26:26	ok	ok	306.8040	31.457	0.0328	18.04	62.557	9.612	22177146.805879	4	306.7332	8.53486e-05	8.30121e-05
2023/04/16	03:31:25	--	ok	306.7940	31.469	0.0328	18.06	62.506	9.612	18566076.355587	5	323.4855	-5.47374e-04	3.17116e-02
2023/04/16	03:31:32	--	ok	307.3440	31.547	0.032811	18.07	62.478	9.615	19397455.657161	4	307.2582	6.15564e-05	2.43323e-04
2023/04/16	03:31:40	--	ok	306.7940	31.400	0.032792	18.08	62.437	9.617	20232204.254673	4	250.5713	1.48985e-03	9.64400e-03
2023/04/16	03:31:47	ok	ok	306.9320	31.459	0.032803	18.00	62.446	9.571	18354835.237182	4	307.0866	6.43857e-05	4.07809e-04
2023/04/16	03:36:46	ok	ok	306.8120	31.498	0.032803	18.08	62.405	9.612	15716166.972835	4	293.0013	8.31382e-04	2.60671e-02
2023/04/16	03:41:46	--	ok	306.7860	31.496	0.032803	18.13	62.391	9.634	17083735.986074	4	307.0737	6.89085e-05	2.52162e-04
2023/04/16	03:41:53	--	ok	307.2780	31.574	0.032815	18.11	62.379	9.625	19447586.714180	3	307.7248	5.26812e-05	2.34540e-04
2023/04/16	03:42:01	ok	ok	307.0780	31.473	0.0328	18.16	62.374	9.648	23571683.762352	3	306.9315	7.78146e-05	7.79843e-05
2023/04/16	03:47:00	ok	ok	307.0340	31.477	0.0328	18.13	62.391	9.634	17432848.220720	7	306.8779	7.36630e-05	9.67486e-04
2023/04/16	03:52:00	ok	ok	307.0300	31.483	0.0328	18.16	62.322	9.640	19166772.204164	5	298.0416	4.32944e-04	1.88318e-02
2023/04/16	03:57:00	ok	ok	307.1660	31.487	0.0328	18.13	62.338	9.626	15558823.598060	2	306.8710	7.67343e-05	5.40050e-16
2023/04/16	04:02:00	ok	ok	307.0860	31.479	0.0328	18.13	62.370	9.631	15757798.441005	6	241.0711	1.77475e-03	3.56223e-02
2023/04/16	04:07:00	ok	ok	306.9640	31.495	0.0328	18.13	62.400	9.636	17190377.014221	4	307.1293	6.52024e-05	3.02179e-04
2023/04/16	04:12:00	--	ok	306.7580	31.484	0.0328	18.00	62.507	9.580	16004650.373797	2	306.7429	8.35514e-05	4.72457e-16
2023/04/16	04:12:08	ok	ok	307.1400	31.568	0.032813	18.04	62.473	9.600	21470557.385995	4	307.2529	6.54925e-05	2.88588e-04
2023/04/16	04:17:07	ok	ok	306.9780	31.552	0.032813	17.94	62.521	9.551	17007756.093383	2	306.9161	8.96939e-05	2.51570e-15
2023/04/16	04:22:07	--	ok	307.3380	31.570	0.032813	18.25	62.199	9.678	20577696.845683	3	307.1944	8.37378e-05	1.92865e-05
2023/04/16	04:22:15	ok	ok	306.9920	31.464	0.032795	18.30	62.132	9.692	18929126.213701	4	307.2732	5.57405e-05	4.81372e-04
2023/04/16	04:27:14	ok	ok	306.9000	31.494	0.032795	18.51	62.141	9.815	17239284.287707	4	306.7783	8.90894e-05	7.63363e-04
2023/04/16	04:32:14	ok	ok	306.9840	31.508	0.032795	18.67	62.187	9.914	15459885.667287	4	275.3664	1.84331e-03	2.36972e-02
2023/04/16	04:37:14	--	ok	307.2780	31.517	0.032795	18.74	62.153	9.950	17521735.182800	6	255.9170	1.08917e-03	1.33160e-02
2023/04/16	04:37:21	--	ok	306.6140	31.412	0.032779	18.75	62.177	9.963	16750699.331311	6	253.5360	1.16773e-03	3.06537e-02
2023/04/16	04:37:29	--	ok	307.3140	31.547	0.0328	18.74	62.217	9.960	20423504.007656	3	307.4472	5.97101e-05	2.06416e-04
2023/04/16	04:37:36	--	ok	306.6660	31.400	0.032784	18.68	62.199	9.924	17231835.169887	5	306.8844	6.95803e-05	3.60341e-04
2023/04/16	04:37:43	ok	ok	306.9160	31.493	0.032802	18.68	62.263	9.934	21218178.962588	2	306.8425	9.42760e-05	8.78731e-16
2023/04/16	04:42:43	--	ok	307.2940	31.563	0.032802	18.85	62.107	10.008	15141184.212402	2	307.5404	6.23086e-05	1.30696e-16
2023/04/16	04:42:50	ok	ok	306.9800	31.459	0.032786	18.88	62.090	10.023	16080138.773836	2	307.2164	6.29932e-05	1.85027e-16
2023/04/16	04:47:50	ok	ok	307.0880	31.494	0.032786	19.05	61.979	10.105	14698239.600601	3	306.8239	9.08592e-05	1.15086e-04
2023/04/16	04:52:50	ok	ok	307.1020	31.523	0.032786	19.17	61.997	10.184	13492662.492970	3	307.3226	6.24323e-05	8.71250e-05
2023/04/16	04:57:50	ok	ok	307.0720	31.530	0.032786	19.27	61.929	10.232	13736122.874594	5	261.6258	8.92242e-04	2.14390e-02
2023/04/16	05:02:50	--	ok	307.2940	31.543	0.032786	19.36	61.952	10.289	16408539.621492	4	307.5112	5.70436e-05	2.40010e-04
2023/04/16	05:02:58	--	ok	306.7940	31.419	0.03277	19.36	61.907	10.282	18213380.082916	5	259.0867	8.90793e-04	2.85316e-02
2023/04/16	05:03:05	ok	ok	306.9620	31.469	0.032781	19.37	61.933	10.294	20934385.605473	5	267.4193	5.60160e-04	3.39638e-02
2023/04/16	05:08:04	--	ok	307.2240	31.505	0.032781	19.42	61.906	10.315	14112534.553114	2	307.2329	7.62757e-05	3.70035e-16
2023/04/16	05:08:11	ok	ok	307.1100	31.428	0.032769	19.44	61.889	10.329	14944609.853561	2	316.5833	-1.23005e-02	1.79553e-16
2023/04/16	05:13:11	--	ok	306.7480	31.435	0.032769	19.44	61.942	10.338	10725646.615299	2	307.0566	6.29462e-05	1.30902e-16
2023/04/16	05:13:18	ok	ok	307.1720	31.540	0.032782	19.44	61.910	10.332	16900169.597978	3	306.9814	1.04681e-04	5.88635e-04
2023/04/16	05:18:18	--	ok	307.2080	31.540	0.032782	19.50	61.939	10.371	13250273.553727	5	257.9758	9.56747e-04	2.12899e-02
2023/04/16	05:18:25	ok	ok	306.8940	31.471	0.032771	19.54	61.894	10.390	16241790.809475	4	270.3880	4.78325e-04	1.38641e-02
2023/04/16	05:23:25	ok	ok	307.0120	31.461	0.032771	19.44	62.112	10.366	15862903.392268	5	307.0313	7.14429e-05	2.76760e-04
2023/04/16	05:28:25	ok	ok	307.0300	31.461	0.032771	19.40	62.136	10.344	8954722.104942	2	310.2067	-3.73362e-03	5.18291e-16
2023/04/16	05:33:25	ok	ok	306.9240	31.473	0.032771	19.40	62.136	10.344	13531644.440733	6	254.1141	1.15836e-03	2.68599e-02
2023/04/16	05:38:25	--	ok	307.3100	31.485	0.032771	19.43	62.185	10.370	9873453.068981	2	306.8974	8.78586e-05	1.30970e-16
2023/04/16	05:38:32	--	ok	306.7820	31.382	0.032754	19.39	62.168	10.341	16582184.304641	5	306.8265	6.35408e-05	4.02893e-04
2023/04/16	05:38:39	ok	ok	306.8140	31.428	0.032766	19.40	62.107	10.339	16831660.297368	2	298.1978	-8.17494e-03	4.26246e-16
2023/04/16	05:43:39	ok	ok	306.8920	31.456	0.032766	19.54	62.075	10.420	10589370.991634	5	287.1487	8.68916e-04	3.06999e-02
2023/04/16	05:48:39	ok	ok	306.9640	31.467	0.032766	19.60	62.049	10.450	14231583.376414	3	247.6028	1.84699e-03	1.49087e-02
2023/04/16	05:53:39	--	ok	307.2240	31.488	0.032766	19.70	62.022	10.506	14775812.057728	3	307.1817	6.42727e-05	3.46058e-04
2023/04/16	05:53:46	ok	ok	306.8520	31.398	0.032754	19.73	61.962	10.514	15328435.063643	2	307.6758	-8.18567e-05	4.71024e-16
2023/04/16	05:58:46	ok	ok	306.8580	31.415	0.032754	19.77	62.002	10.547	10774229.240592	4	307.1084	6.46137e-05	1.46114e-04
2023/04/16	06:03:46	--	ok	306.7860	31.422	0.032754	19.82	62.022	10.585	8495215.948418	2	306.8661	6.92774e-05	1.85238e-16
2023/04/16	06:03:53	ok	ok	307.0980	31.503	0.032765	19.82	61.990	10.580	15555896.852948	2	307.3189	7.50130e-05	1.30790e-16
2023/04/16	06:08:53	--	ok	307.2340	31.503	0.032765	19.88	62.008	10.618	8961269.511805	5	289.3970	6.80360e-04	5.14943e-02
2023/04/16	06:09:00	ok	ok	306.9720	31.426	0.032753	19.87	62.049	10.617	14861296.471236	4	256.0112	9.72275e-04	1.26733e-02
2023/04/16	06:13:59	ok	ok	307.1360	31.427	0.032753	19.91	62.066	10.644	15519199.590955	4	287.6789	8.49084e-04	4.75800e-02
2023/04/16	06:18:59	ok	ok	307.1520	31.440	0.032753	19.97	62.063	10.682	11694419.472307	3	307.3849	5.33383e-05	8.32070e-06
2023/04/16	06:23:59	--	--	307.2980	31.452	0.032753	19.98	62.130	10.702	13015615.741556	4	248.0541	1.27350e-03	1.89334e-02
2023/04/16	06:24:06	--	ok	307.2880	31.437	0.032753	20.00	62.109	10.707	14721071.984427	5	285.5291	9.07895e-04	3.70490e-02
2023/04/16	06:24:13	--	ok	306.6440	31.364	0.032737	20.00	62.100	10.705	15757368.445740	2	306.8667	6.90388e-04	5.23933e-16
2023/04/16	06:24:20	ok	ok	306.8740	31.420	0.032756	19.92	62.057	10.653	14670210.750198	2	307.3123	5.96070e-05	5.84925e-16
2023/04/16	06:29:20	ok	ok	307.0400	31.487	0.032756	20.04	62.063	10.726	10437317.695904	3	299.0486	3.35565e-04	1.82005e-02
2023/04/16	06:34:20	ok	ok	307.1100	31.504	0.032756	20.11	62.118	10.779	10807552.166999	2	307.4346	6.75704e-05	1.30741e-16
2023/04/16	06:39:20	--	--	307.0740	31.499	0.032756	20.09	62.135	10.773	15399811.107222	4	307.2931	6.38267e-05	3.94768e-04
2023/04/16	06:39:27	--	ok	307.3840	31.494	0.032756	20.12	62.173	10.798	16037189.086455	2	307.6080	5.78336e-05	1.11642e-15
2023/04/16	06:39:34	--	ok	306.7560	31.364	0.032735	20.11	62.159	10.786	14059894.521406	2	306.6667	6.90824e-04	4.72575e-16
2023/04/16	06:39:42	--	ok	306.7860	31.401	0.032748	20.09	62.158	10.777	14157969.935016	2	306.8093	7.14589e-05	1.31008e-16
2023/04/16	06:39:49	ok	ok	307.1180	31.452	0.03276	20.01	62.176	10.727	13566195.087058	3	307.2537	6.83106e-05	4.42640e-04
2023/04/16	06:44:48	--	ok	307.2500	31.546	0.03276	20.19	62.054	10.821	14837591.259342	4	294.8201	2.80471e-04	3.98286e-02
2023/04/16	06:44:55	ok	ok	306.8900	31.436	0.032747	20.22	62.039	10.837	16039855.895703	2	306.3500	2.59922e-04	9.55180e-16
2023/04/16	06:49:55	ok	ok	307.0240	31.454	0.032747	20.25	62.086	10.863	14193349.190167	3	306.9880	8.95976e-05	2.48529e-04
2023/04/16	06:54:55	ok	ok	307.1980	31.473	0.032747	20.32	62.075	10.906	13960917.033878	5	260.8922	9.19384e-04	2.55597e-02
2023/04/16	06:59:55	ok	ok	307.1220	31.470	0.032747	20.33	62.130	10.925	11420589.729449	2	307.1346	8.00251e-05	1.85077e-16
2023/04/16	07:04:55	ok	ok	307.1180	31.488	0.032747	20.40	62.121	10.967	9801529.649855	2	307.4203	6.22019e-05	2.92360e-16
2023/04/16	07:09:55	ok	ok	307.1360	31.497	0.032747	20.45	62.139	10.998	12466326.411918	2	307.1883	6.89250e-05	1.30846e-16
2023/04/16	07:14:55	--	ok	307.2020	31.511	0.032747	20.52	62.121	11.039	13935698.213491	2	307.9267	-3.45614e-05	2.61065e-16
2023/04/16	07:15:02	ok	ok	306.8940	31.438	0.032736	20.49	62.116	11.021	15488576.034125	3	305.5567	-7.32608e-03	7.08881e-03
2023/04/16	07:20:02	--	ok	306.6240	31.446	0.032736	20.52	62.112	11.038	14215569.661205	2	306.6067	3.81026e-04	4.72667e-16
2023/04/16	07:20:09	--	ok	307.7440	31.585	0.032756	20.53	62.135	11.052	16948770.176325	2	308.4878	-1.09502e-04	1.12084e-15
2023/04/16	07:20:17	--	ok	306.3700	31.355	0.032715	20.48	62.145	11.018	12978848.122069	2	243.1111	1.66979e-02	0.00000e+00
2023/04/16	07:20:24	--	ok	307.3980	31.480	0.03275	20.43	62.200	11.000	13661299.447415	2	277.5378	-7.30414e-03	7.83260e-16
2023/04/16	07:20:32	--	ok	306.5000	31.367	0.032728	20.42	62.295	11.008	13565809.078690	5	249.9725	1.26984e-03	2.60500e-02
2023/04/16	07:20:39	ok	ok	307.1540	31.487	0.032756	20.33	62.419	10.975	16642088.654686	2	307.0800	4.15563e-04	0.00000e+00
2023/04/16	07:25:39	--	--	307.5460	31.575	0.032756	20.58	62.132	11.081	16730641.792502	5	251.5454	1.27589e-03	3.26607e-02
2023/04/16	07:25:46	--	ok	307.3120	31.569	0.032756	20.56	62.141	11.070	17184553.095894	2	307.7940	6.02573e-05	5.54040e-16
2023/04/16	07:25:53	ok	ok	306.9680	31.430	0.032739	20.55	62.063	11.048	16627517.980323	2	308.1525	-8.91327e-04	3.91310e-16
2023/04/16	07:30:53	ok	ok	306.9800	31.472	0.032739	20.65	62.112	11.122	12668779.587637	2	307.2352	6.74184e-05	1.85016e-16
2023/04/16	07:35:53	ok	ok	307.0780	31.500	0.032739	20.68	62.162	11.150	13084949.903033	6	307.2443	7.02790e-05	4.50594e-04
2023/04/16	07:40:53	ok	ok	307.0160	31.503	0.032739	20.68	62.223	11.161	10722292.943423	3	325.5891	-4.95363e-04	3.74929e-02
2023/04/16	07:45:53	--	ok	307.8480	31.511	0.032739	20.75	62.237	11.208	14906738.014252	3	307.3446	7.82272e-05	9.91901e-05
2023/04/16	07:46:01	--	ok	306.0520	31.339	0.032691	20.75	62.182	11.199	10775711.700388	2	306.4958	2.15836e-05	6.55708e-16
2023/04/16	07:46:08	--	ok	307.2980	31.522	0.032744	20.72	62.222	11.187	14829567.497952	4	286.9836	7.81700e-04	4.11172e-02
2023/04/16	07:46:15	ok	ok	306.8240	31.395	0.032728	20.66	62.329	11.169	16201546.047205	2	306.3933	6.57523e-04	3.93557e-16
2023/04/16	07:51:15	ok	ok	307.0200	31.442	0.032728	20.80	62.214	11.241	12956784.095976	2	307.1077	6.89342e-05	0.00000e+00
2023/04/16	07:56:15	--	ok	307.3380	31.457	0.032728	20.86	62.214	11.278	13146656.224335	2	307.5692	5.61316e-05	2.61368e-16
2023/04/16	07:56:23	ok	ok	306.8180	31.377	0.032709	20.86	62.226	11.280	14228155.450645	2	305.6756	3.00454e-04	1.39780e-15
2023/04/16	08:01:22	--	ok	306.6240	31.381	0.032709	20.90	62.264	11.315	13111369.188054	2	306.9558	5.88741e-05	1.85184e-16
2023/04/16	08:01:29	--	ok	307.2580	31.479	0.032729	20.89	62.219	11.298	12724184.072566	2	307.2394	7.86458e-05	2.61649e-16
2023/04/16	08:01:36	ok	ok	306.8080	31.384	0.032715	20.87	62.217	11.287	13895193.333186	5	307.0397	6.49014e-05	4.63307e-04
2023/04/16	08:06:36	ok	ok	306.9140	31.408	0.032715	20.99	62.208	11.361	8927684.999724	6	306.9262	7.19461e-05	3.63325e-04
2023/04/16	08:11:36	ok	ok	306.8520	31.415	0.032715	20.99	62.226	11.364	10234675.168223	2	307.1017	9.50098e-05	2.92663e-16
2023/04/16	08:16:36	ok	ok	306.8360	31.414	0.032715	21.04	62.324	11.419	11316062.067483	2	307.1467	6.90850e-05	3.70139e-16
2023/04/16	08:21:36	ok	ok	307.1560	31.433	0.032715	21.10	62.269	11.448	12058824.174214	2	311.3171	-4.36977e-03	2.88700e-16
2023/04/16	08:26:36	ok	ok	306.9580	31.446	0.032715	21.14	62.332	11.488	9013179.567017	4	294.0499	5.11193e-04	2.44231e-02
2023/04/16	08:31:36	ok	ok	307.0400	31.451	0.032715	21.23	62.251	11.528	12402593.634915	5	307.1007	7.00967e-05	3.17200e-04
2023/04/16	08:36:36	--	ok	307.6340	31.456	0.032715	21.24	62.327	11.553	6931456.429139	4	285.4605	8.22153e-04	4.43717e-02
2023/04/16	08:36:44	--	ok	306.2420	31.362	0.03268	21.27	62.290	11.564	12546962.464154	2	305.9286	2.22578e-04	2.62770e-16
2023/04/16	08:36:51	ok	ok	307.1400	31.473	0.032722	21.24	62.327	11.553	14358427.588162	4	246.1517	1.35335e-03	3.39760e-02
2023/04/16	08:41:51	ok	ok	307.0780	31.521	0.032722	21.34	62.336	11.621	13142019.097509	2	315.4467	-9.55088e-03	2.54841e-16
2023/04/16	08:46:51	ok	ok	307.0940	31.523	0.032722	21.37	62.329	11.637	10357323.061505	3	296.1136	-6.30861e-03	1.32748e-02
2023/04/16	08:51:51	ok	ok	307.1440	31.544	0.032722	21.47	62.306	11.700	12308989.289431	2	308.2262	-7.54247e-03	8.35002e-16
2023/04/16	08:56:51	--	ok	307.3580	31.558	0.032722	21.50	62.373	11.732	13515462.290979	3	289.1448	7.03093e-04	4.32437e-02
2023/04/16	08:56:58	ok	ok	307.0000	31.438	0.032702	21.52	62.368	11.749	16682137.898017	2	306.8781	1.58166e-04	1.30978e-16
2023/04/16	09:01:58	ok	ok	307.0860	31.435	0.032702	21.57	62.333	11.772	9535544.122118	2	308.3689	-1.83621e-04	2.95513e-15
2023/04/16	09:06:58	ok	ok	307.0280	31.461	0.032702	21.67	62.309	11.836	8901397.107004	3	322.6972	-4.09968e-04	3.18271e-02
2023/04/16	09:11:58	ok	ok	307.1180	31.478	0.032702	21.74	62.364	11.896	11098558.748708	2	307.2245	6.96530e-05	2.61661e-16
2023/04/16	09:16:58	ok	ok	307.1580	31.482	0.032702	21.81	62.409	11.953	11729444.335033	2	286.6657	6.44108e-04	2.80427e-16
2023/04/16	09:21:58	--	ok	307.2160	31.500	0.032702	21.91	62.374	12.014	10460612.957361	3	307.6544	6.64955e-05	1.65868e-04
2023/04/16	09:22:06	ok	ok	306.9980	31.428	0.03269	21.93	62.327	12.024	15341294.535517	2	306.8600	3.11313e-04	1.30986e-16
2023/04/16	09:27:05	ok	ok	306.9480	31.445	0.03269	21.99	62.327	12.064	11755582.637231	2	307.2875	6.48012e-05	1.84984e-16
2023/04/16	09:32:05	--	ok	307.3160	31.452	0.03269	22.09	62.397	12.149	10353031.873079	3	307.3347	7.39446e-05	1.75385e-04
2023/04/16	09:32:12	--	ok	306.5480	31.398	0.032672	22.12	62.391	12.166	11953331.069359	2	307.2103	6.41324e-05	2.92560e-16
2023/04/16	09:32:19	--	ok	307.2520	31.480	0.032697	22.13	62.309	12.159	13045631.898875	3	315.8677	-3.00284e-04	1.58345e-02
2023/04/16	09:32:27	ok	ok	306.8580	31.401	0.032683	22.03	62.345	12.096	13781718.385024	2	306.9086	1.18475e-04	4.14149e-16
2023/04/16	09:37:26	--	ok	307.2040	31.438	0.032683	22.18	62.411	12.209	11056098.282931	3	307.3525	6.80706e-05	1.04219e-04
2023/04/16	09:37:34	--	ok	306.5900	31.401	0.032672	22.18	62.402	12.207	13105580.770865	2	306.7525	1.42614e-04	5.40258e-16
2023/04/16	09:37:41	--	ok	307.2780	31.467	0.032695	22.18	62.370	12.201	14185872.656143	2	286.2689	4.81383e-03	1.01249e-15
2023/04/16	09:37:48	--	ok	306.7200	31.397	0.032679	22.13	62.428	12.183	13681647.797137	2	306.8385	8.32546e-05	1.85255e-16
2023/04/16	09:37:56	--	ok	307.3660	31.431	0.032695	22.05	62.539	12.144	14283224.255729	2	201.4111	3.36437e-02	1.99564e-16
2023/04/16	09:38:03	--	ok	306.7660	31.387	0.032674	22.02	62.597	12.135	13185033.342557	3	318.1695	-4.27727e-04	2.15564e-02
2023/04/16	09:38:10	ok	ok	306.8420	31.402	0.032687	21.99	62.699	12.136	13468040.063971	2	364.6767	-9.93160e-03	1.87048e-15
2023/04/16	09:43:10	--	--	307.3020	31.477	0.032687	22.29	62.379	12.282	9042900.863490	3	300.5062	-6.55063e-03	1.04928e-03
2023/04/16	09:43:17	--	ok	307.2300	31.467	0.032687	22.28	62.333	12.263	13422833.368231	2	307.3488	7.70154e-05	1.30778e-16
2023/04/16	09:43:24	--	ok	306.6700	31.409	0.032674	22.28	62.354	12.268	12098878.416527	2	313.8600	-8.82127e-03	8.20014e-16
2023/04/16	09:43:31	ok	ok	307.1900	31.460	0.032693	22.25	62.350	12.248	13522961.876359	2	307.3162	1.08663e-04	4.13599e-16
2023/04/16	09:48:31	--	ok	307.4180	31.516	0.032693	22.31	62.489	12.315	8665612.010031	2	307.5000	0.00000e+00	0.00000e+00
2023/04/16	09:48:38	ok	ok	306.9500	31.407	0.032669	22.33	62.506	12.337	11360197.877044	2	307.1162	1.08550e-04	1.85088e-16
2023/04/16	09:53:38	--	ok	306.7300	31.399	0.032669	21.96	62.855	12.146	11217007.249457	2	215.1067	2.73118e-02	1.77269e-15
2023/04/16	09:53:45	ok	ok	307.0360	31.456	0.032684	21.96	62.855	12.146	13299695.760083	2	307.1467	6.91777e-05	4.13828e-16
2023/04/16	09:58:45	ok	ok	307.0840	31.433	0.032684	21.80	62.922	12.042	10331277.980014	2	306.5725	2.46724e-04	0.00000e+00
2023/04/16	10:03:45	--	--	306.6500	31.435	0.032684	21.74	62.942	12.007	8784647.612848	2	369.7429	-1.36598e-02	1.87030e-15
2023/04/16	10:03:52	ok	ok	307.1940	31.437	0.032684	21.70	62.988	11.986	13840109.660534	3	318.3891	-4.23518e-04	2.14492e-02
2023/04/16	10:08:52	--	--	306.6520	31.437	0.032684	21.65	63.014	11.961	11143528.284150	2	307.6962	4.92946e-06	1.30630e-16
2023/04/16	10:08:59	ok	ok	307.0100	31.434	0.032684	21.68	62.965	11.970	14979396.219215	2	307.2953	7.14510e-05	2.92479e-16
2023/04/16	10:13:58	ok	ok	306.9180	31.439	0.032684	21.65	63.014	11.961	9554948.738979	2	307.1917	4.32068e-05	2.61689e-16
2023/04/16	10:18:58	ok	ok	306.8080	31.442	0.032684	21.65	63.033	11.965	9949806.044303	2	307.3115	5.98068e-05	1.84970e-16
2023/04/16	10:23:58	ok	ok	306.8940	31.450	0.032684	21.67	63.046	11.976	11267163.666539	2	307.1767	1.21028e-04	6.54255e-16
2023/04/16	10:28:58	ok	ok	307.1200	31.452	0.032684	21.68	63.059	11.988	10325891.595913	2	247.5189	1.55429e-02	1.03980e-15
2023/04/16	10:33:58	--	--	307.2440	31.454	0.032684	21.71	63.087	12.014	12770099.800756	2	307.5667	1.72695e-04	6.53425e-16
2023/04/16	10:34:05	ok	ok	307.0260	31.456	0.032684	21.72	63.037	12.013	16295818.357073	2	317.0800	-1.26649e-02	0.00000e+00
2023/04/16	10:39:04	ok	ok	307.0780	31.469	0.032684	21.75	63.032	12.033	12914901.113450	2	310.7200	-6.15698e-04	4.09068e-16
2023/04/16	10:44:04	--	ok	307.5200	31.469	0.032684	21.77	63.098	12.055	11419085.621185	2	307.1122	1.09590e-04	1.98055e-15
2023/04/16	10:44:11	--	ok	306.6380	31.389	0.032655	21.74	63.082	12.033	14703844.131562	2	306.4469	6.89467e-05	1.31163e-16
2023/04/16	10:44:19	ok	ok	307.1460	31.421	0.032675	21.77	63.023	12.040	13616556.802996	2	307.2200	1.03626e-04	2.61665e-16
2023/04/16	10:49:18	--	ok	307.2060	31.440	0.032675	21.81	63.096	12.084	9629960.279608	2	316.8800	-1.16611e-02	0.00000e+00
2023/04/16	10:49:25	--	ok	306.6140	31.406	0.032664	21.81	63.096	12.084	15574369.809958	3	295.5023	1.46168e-03	1.27425e-02
2023/04/16	10:49:32	--	ok	307.2640	31.483	0.032685	21.84	63.024	12.089	14378803.748007	2	291.4424	-5.30678e-03	8.83089e-16
2023/04/16	10:49:40	--	ok	306.6500	31.404	0.032671	21.78	62.983	12.042	15636111.451300	2	307.2142	3.02086e-05	4.13737e-16
2023/04/16	10:49:47	--	ok	307.2600	31.459	0.03269	21.72	63.069	12.020	16133828.175201	2	257.0344	1.26007e-02	3.49670e-16
2023/04/16	10:49:54	--	ok	306.7300	31.404	0.032676	21.67	63.091	11.985	12895265.380590	2	240.0356	1.78810e-02	3.67250e-15
2023/04/16	10:50:01	ok	ok	307.0460	31.450	0.03269	21.70	63.192	12.025	15608119.210690	2	306.7937	8.05619e-05	1.31014e-16
2023/04/16	10:55:01	--	ok	307.4300	31.525	0.03269	21.87	63.064	12.117	11627056.312747	3	279.1691	-3.25173e-03	1.18764e-02
2023/04/16	10:55:08	--	ok	306.7200	31.409	0.032666	21.84	63.014	12.087	13816579.725335	2	304.1200	3.76712e-03	0.00000e+00
2023/04/16	10:55:16	--	ok	307.3460	31.460	0.032682	21.84	63.024	12.089	14271793.718826	2	306.3400	3.12164e-04	4.14917e-16
2023/04/16	10:55:23	--	ok	306.4400	31.395	0.032662	21.81	63.020	12.070	12980344.879766	2	307.9556	-1.14770e-04	9.50200e-16
2023/04/16	10:55:30	--	ok	307.2280	31.489	0.032694	21.74	63.093	12.035	14961737.878088	3	307.6778	5.56606e-05	6.86429e-04
2023/04/16	10:55:38	ok	ok	306.9960	31.421	0.032681	21.70	63.203	12.027	15744310.695442	2	306.7590	1.82852e-04	3.70606e-16
2023/04/16	11:00:37	--	ok	307.2680	31.481	0.032681	21.89	63.069	12.139	18511931.691811	2	249.1889	1.50048e-02	9.40537e-16
2023/04/16	11:00:44	--	ok	306.7680	31.417	0.032666	21.93	63.064	12.166	14773321.286996	2	307.0058	7.34445e-05	5.55463e-16
2023/04/16	11:00:51	--	ok	307.2340	31.462	0.032679	21.95	63.014	12.167	14489298.950223	2	307.2911	1.48774e-04	2.61605e-16
2023/04/16	11:00:59	ok	ok	306.9960	31.406	0.032666	21.85	63.091	12.113	12755631.830131	2	307.3933	3.45060e-05	1.30759e-16
2023/04/16	11:05:58	--	ok	306.7660	31.423	0.032666	21.96	63.070	12.187	9898136.508614	2	307.1833	8.63712e-05	7.95918e-16
2023/04/16	11:06:05	ok	ok	307.1160	31.477	0.032679	21.95	63.056	12.175	14547226.562749	2	307.2033	1.90328e-04	6.54198e-16
2023/04/16	11:11:05	ok	ok	306.8780	31.490	0.032679	22.03	63.061	12.235	11130522.685088	2	284.8189	5.12188e-03	3.75768e-15
2023/04/16	11:16:05	--	ok	307.2800	31.501	0.032679	22.09	63.116	12.289	12996826.974326	3	290.6625	6.39379e-04	3.80760e-02
2023/04/16	11:16:12	ok	ok	306.9420	31.423	0.032663	22.08	63.091	12.272	14947974.865589	2	307.1242	8.20680e-05	1.85083e-16
2023/04/16	11:21:12	ok	ok	307.1860	31.420	0.032663	21.92	63.523	12.245	11484431.684550	2	307.4133	-2.76151e-04	3.92251e-16
2023/04/16	11:26:12	ok	ok	306.9300	31.419	0.032663	21.84	63.825	12.243	11957573.226765	2	305.3286	6.18121e-03	5.42778e-16
2023/04/16	11:31:12	ok	ok	306.9620	31.419	0.032663	21.82	63.824	12.233	11638842.455705	2	306.9242	8.21107e-05	7.40814e-16
2023/04/16	11:36:12	--	ok	306.7740	31.428	0.032663	21.85	63.830	12.255	8524713.107130	2	307.3775	1.29497e-05	7.04194e-16
2023/04/16	11:36:20	ok	ok	306.9280	31.474	0.032676	21.82	63.783	12.225	13301808.872430	5	289.7297	7.38640e-04	3.41872e-02
2023/04/16	11:41:19	ok	ok	307.0960	31.478	0.032676	21.82	63.890	12.246	7596953.559043	2	307.2259	7.76631e-05	1.85022e-16
2023/04/16	11:46:19	--	ok	307.2780	31.473	0.032676	21.85	63.894	12.267	11031352.048564	2	285.4289	5.05236e-03	1.07246e-15
2023/04/16	11:46:26	ok	ok	307.0600	31.419	0.03266	21.87	63.897	12.277	13572380.375031	2	306.6033	1.90349e-04	1.31096e-16
2023/04/16	11:51:26	ok	ok	307.1120	31.428	0.03266	21.91	63.862	12.301	11830243.085901	2	223.9922	2.37491e-02	8.97227e-16
2023/04/16	11:56:26	--	ok	306.7960	31.429	0.03266	21.96	63.883	12.345	12700303.560859	3	295.8052	6.13987e-04	2.32743e-02
2023/04/16	11:56:33	ok	ok	306.8220	31.492	0.032671	21.96	63.862	12.341	12786671.810876	2	307.6860	5.68379e-05	4.13102e-16
2023/04/16	12:01:33	ok	ok	306.8440	31.488	0.032671	21.96	63.915	12.351	8654348.200056	2	308.2600	-7.24480e-04	0.00000e+00
2023/04/16	12:06:33	ok	ok	306.8220	31.486	0.032671	21.98	63.929	12.363	7966582.437366	2	212.5256	2.85788e-02	4.14788e-15
2023/04/16	12:11:33	--	ok	307.4280	31.496	0.032671	22.03	63.908	12.399	9346195.029073	4	307.4027	7.39589e-05	4.26350e-04
2023/04/16	12:11:40	--	ok	306.3180	31.410	0.032647	22.05	63.902	12.409	13145264.133411	2	306.4400	2.07708e-04	3.70992e-16
2023/04/16	12:11:47	--	ok	307.7220	31.598	0.032686	22.05	63.879	12.405	15068950.251500	2	310.7171	-3.37079e-03	3.65885e-16
[truncated: 2,103 more rows]
