# Supplementary material for: Plastic Creep Constraint in Nylon Instrument Strings
Source: Materials (Basel). 2025 Jan 7;18(2):223. doi: 10.3390/ma18020223 (PMC11766866; doi:10.3390/ma18020223)
Supplement: Supplementary file 1 [file materials-18-00223-s001.zip › data_files/string_N27_nylon/string_test_data_N27_step_12.csv]

Date	Time	+-	f0	Frequency	Tension	LengthAdj	Temp	Rel.Hm	Abs.Hm	Pk.Magnitude	Harmonics	Fitted.f0	Bend.Stiff	Fit.Error
2023/04/20	15:36:12	--	ok	307.9020	31.633	0.032323	20.16	61.230	10.659	16518139.862382	2	332.1567	-4.61558e-03	1.14161e-15
2023/04/20	15:36:22	--	--	337.3900	37.379	0.033773	20.16	61.283	10.669	4939188.866436	2	374.4692	-7.53043e-03	2.40013e-16
2023/04/20	15:36:30	--	--	336.4460	37.245	0.033773	20.21	61.302	10.699	4776081.517874	2	336.8810	2.66712e-05	3.57940e-16
2023/04/20	15:36:38	--	--	335.3960	37.192	0.033773	20.14	61.292	10.654	4377580.848616	4	317.6125	2.68813e-03	1.44820e-02
2023/04/20	15:36:45	--	--	336.5460	37.176	0.033773	20.14	61.357	10.665	4057578.767914	2	269.4655	2.74486e-03	1.49163e-16
2023/04/20	15:36:53	--	--	336.5640	37.171	0.033773	20.09	61.466	10.657	4719567.718366	2	442.6033	-5.91739e-03	4.06130e-16
2023/04/20	15:37:01	--	--	336.6780	37.165	0.033773	20.00	61.633	10.625	3429299.759173	4	335.9118	7.28254e-05	2.62293e-04
2023/04/20	15:37:08	--	--	336.5500	37.162	0.033773	20.00	61.761	10.647	3926310.308222	2	336.0290	2.93468e-05	1.69162e-16
2023/04/20	15:37:16	--	--	336.3960	37.155	0.033773	19.97	61.819	10.640	3504262.876129	2	349.6656	-1.48562e-03	2.29902e-16
2023/04/20	15:37:24	--	--	335.5000	37.146	0.033773	19.92	61.952	10.635	4113877.255636	3	314.7080	2.91601e-03	2.09545e-02
2023/04/20	15:37:31	--	ok	335.2160	37.144	0.033773	19.94	62.048	10.659	3031923.356627	2	335.3075	1.82389e-04	3.39052e-16
2023/04/20	15:37:40	--	--	332.4560	36.827	0.033706	19.91	62.098	10.650	2523496.677754	2	335.6417	-2.31605e-04	3.78695e-16
2023/04/20	15:37:48	--	ok	385.0000	36.817	0.033706	19.87	62.199	10.642	2846575.643063	2	283.0789	1.35365e-02	1.52928e-15
2023/04/20	15:37:58	--	ok	294.2140	29.166	0.031713	19.85	62.290	10.648	5525967.881300	5	302.8871	-7.26039e-03	1.39408e-02
2023/04/20	15:38:09	--	--	335.2820	36.910	0.033706	19.85	62.322	10.653	2735452.761650	3	327.6811	4.42431e-04	1.39234e-02
2023/04/20	15:38:17	--	ok	332.1540	36.883	0.033706	19.81	62.391	10.640	435442.802097	7	334.3962	6.93016e-05	4.57113e-04
2023/04/20	15:38:25	--	--	336.8640	37.320	0.033808	19.82	62.457	10.660	4989342.489299	2	336.4574	9.49930e-05	2.67128e-16
2023/04/20	15:38:33	--	ok	336.8220	37.284	0.033808	19.80	62.528	10.653	5173537.787904	2	336.7474	3.87293e-05	2.66898e-16
2023/04/20	15:38:41	--	--	332.6300	36.591	0.033652	19.80	62.538	10.655	3102997.990385	2	301.5233	7.84885e-03	1.39174e-15
2023/04/20	15:38:49	--	--	331.6420	36.592	0.033652	19.78	62.535	10.646	2858238.860565	2	333.4225	-1.38995e-05	1.70485e-16
2023/04/20	15:38:57	--	ok	332.3260	36.592	0.033652	19.77	62.597	10.648	3816663.929273	3	333.8197	3.48670e-05	1.08566e-03
2023/04/20	15:39:05	--	ok	334.2740	36.953	0.033745	19.75	62.690	10.654	2700164.983091	2	334.8879	5.19082e-05	2.68380e-16
2023/04/20	15:44:04	--	--	384.3540	36.872	0.033745	20.01	62.580	10.796	2330691.842901	2	371.0500	1.48509e-02	1.08326e-16
2023/04/20	15:44:11	--	--	308.1740	36.872	0.033745	20.00	62.535	10.780	2402425.287308	2	300.2905	-1.90467e-02	2.28432e-15
2023/04/20	15:44:18	--	--	333.1180	36.870	0.033745	19.98	62.512	10.768	1334074.357590	2	332.4125	4.91667e-04	6.04586e-16
2023/04/20	15:44:25	--	ok	332.2600	36.866	0.033745	19.97	62.574	10.770	757647.826990	6	334.2151	6.30729e-05	4.54142e-04
2023/04/20	15:44:33	--	--	336.4380	37.226	0.033841	19.89	62.658	10.737	4728232.794158	2	336.4879	5.20429e-05	6.09091e-16
2023/04/20	15:44:39	--	--	336.3760	37.214	0.033841	19.88	62.689	10.734	4098592.975435	2	347.9225	-1.22683e-03	4.16538e-16
2023/04/20	15:44:46	--	--	337.0340	37.203	0.033841	19.84	62.725	10.714	4888137.153213	4	239.4009	6.99405e-03	3.21530e-02
2023/04/20	15:44:53	--	--	336.6240	37.199	0.033841	19.81	62.849	10.718	4134179.849407	2	336.5031	3.06680e-05	1.68924e-16
2023/04/20	15:45:00	--	--	336.3560	37.197	0.033841	19.77	62.918	10.703	4573225.874899	2	336.4512	3.33389e-05	3.77784e-16
2023/04/20	15:45:07	--	--	336.6040	37.194	0.033841	19.77	63.033	10.723	4260938.089954	2	336.1764	6.80612e-05	3.58690e-16
2023/04/20	15:45:14	--	--	336.5460	37.187	0.033841	19.73	63.133	10.713	4152224.603986	2	422.0667	-3.63700e-03	2.69358e-16
2023/04/20	15:45:21	--	ok	336.5120	37.185	0.033841	19.70	63.244	10.713	4586379.822258	2	335.9910	8.27664e-05	7.56602e-16
2023/04/20	15:45:28	--	ok	331.7480	36.594	0.033702	19.68	63.243	10.705	2910218.809040	2	333.3180	5.38360e-05	2.41177e-16
2023/04/20	15:45:36	--	--	335.9660	37.164	0.033826	19.68	63.349	10.723	3433847.209581	2	335.9398	4.93728e-05	4.31395e-16
2023/04/20	15:45:43	--	--	335.9700	37.164	0.033826	19.67	63.359	10.716	3794791.534815	2	335.8348	6.14014e-05	2.67624e-16
2023/04/20	15:45:49	--	--	335.9100	37.162	0.033826	19.68	63.413	10.733	3485233.014988	2	414.6667	-2.82499e-03	2.16746e-16
2023/04/20	15:45:56	--	--	336.5560	37.161	0.033826	19.63	63.435	10.702	2978205.122238	2	335.7840	5.74007e-05	1.02972e-15
2023/04/20	15:46:03	--	--	336.1400	37.160	0.033826	19.61	63.478	10.701	3541336.581226	2	442.3233	-5.89818e-03	3.74671e-16
2023/04/20	15:46:10	--	--	335.7800	37.159	0.033826	19.61	63.478	10.701	3592652.986854	2	397.8222	-7.12727e-04	5.44096e-16
2023/04/20	15:46:17	--	--	335.8540	37.159	0.033826	19.60	63.494	10.693	3822651.911458	2	261.7667	3.65573e-03	8.68612e-16
2023/04/20	15:46:24	--	--	335.5440	37.157	0.033826	19.60	63.537	10.701	3418604.185950	3	318.2445	2.42726e-03	1.74044e-02
2023/04/20	15:46:31	--	--	336.1680	37.156	0.033826	19.61	63.551	10.713	4031596.102114	2	420.3048	-8.53057e-05	2.46796e-15
2023/04/20	15:46:37	--	--	335.8040	37.155	0.033826	19.60	63.569	10.706	3671937.008262	2	336.0624	2.66714e-06	2.39208e-16
2023/04/20	15:46:44	--	--	335.7540	37.155	0.033826	19.57	63.587	10.692	3793837.469383	2	425.9581	-8.09732e-03	2.98400e-16
2023/04/20	16:02:08	--	--	335.7980	36.981	0.033826	19.26	63.272	10.446	1955117.816398	2	335.4893	-1.99438e-05	0.00000e+00
2023/04/20	16:02:16	--	--	334.2200	36.984	0.033826	19.30	63.226	10.465	1975569.323386	4	317.1009	2.51000e-03	1.37935e-02
2023/04/20	16:02:23	--	--	334.0460	36.971	0.033826	19.22	63.235	10.414	2679218.436979	2	335.0733	3.72648e-05	6.99463e-16
2023/04/20	16:02:31	--	ok	414.0000	36.966	0.033826	19.20	63.275	10.410	2876906.605430	2	416.4917	-3.13811e-03	9.65070e-17
2023/04/20	16:02:42	--	--	390.0560	29.329	0.031833	19.17	63.325	10.402	2864546.899895	2	302.6262	2.72256e-02	1.41188e-15
2023/04/20	16:02:50	--	--	393.5800	29.355	0.031833	19.16	63.427	10.411	2342289.231465	2	414.7357	-8.58024e-03	5.48238e-16
2023/04/20	16:02:58	--	--	390.8840	29.386	0.031833	19.14	63.563	10.423	3423589.445329	2	266.0476	1.17244e-03	6.40976e-16
2023/04/20	16:03:05	--	--	392.2140	29.440	0.031833	19.10	63.651	10.413	2927003.905455	2	487.9933	-2.71197e-02	4.80276e-16
2023/04/20	16:03:13	--	ok	350.4540	29.479	0.031833	19.09	63.702	10.412	1571351.316674	2	350.2690	-1.39077e-03	7.34777e-16
2023/04/20	16:03:22	--	--	312.0000	31.665	0.032512	19.06	63.761	10.405	3727772.628906	2	276.5600	-3.10326e-03	3.24983e-16
2023/04/20	16:03:30	--	--	320.5660	31.660	0.032512	19.01	63.870	10.388	2588963.835238	2	292.5405	2.78965e-02	8.24386e-16
2023/04/20	16:03:38	--	ok	312.0000	31.661	0.032512	19.02	63.903	10.402	3746680.382919	2	203.1156	3.33070e-02	2.75628e-15
2023/04/20	16:03:48	--	--	350.2160	40.049	0.034505	18.99	63.972	10.395	4925555.049442	2	341.6405	-2.26380e-02	1.10992e-15
2023/04/20	16:03:56	--	--	348.6200	39.993	0.034505	18.96	64.031	10.388	5220496.379460	2	401.1024	1.13173e-02	8.07917e-16
2023/04/20	16:04:04	--	--	348.9080	39.906	0.034505	18.95	64.073	10.385	4380003.508424	2	254.7522	3.00058e-02	2.79138e-15
2023/04/20	16:04:12	--	--	349.4300	39.850	0.034505	18.96	64.076	10.396	4721186.082785	2	348.7917	4.82343e-05	4.75142e-16
2023/04/20	16:04:20	--	--	349.0380	39.817	0.034505	18.96	64.149	10.407	4592983.519618	2	365.4808	-3.64729e-03	1.55531e-16
2023/04/20	16:04:27	--	--	349.1920	39.796	0.034505	18.96	64.181	10.413	4217773.482663	2	395.0642	-9.41121e-03	3.21734e-16
2023/04/20	16:04:35	--	--	349.1060	39.780	0.034505	18.92	64.186	10.387	6255731.399683	2	391.7700	-8.89920e-03	3.69918e-16
2023/04/20	16:04:43	--	--	348.2100	39.774	0.034505	18.95	64.199	10.406	4215230.981174	2	252.1333	3.09009e-02	2.71478e-15
2023/04/20	16:04:51	--	--	348.1960	39.768	0.034505	18.91	64.204	10.382	4078264.149795	2	425.2300	-1.45452e-02	2.98911e-16
2023/04/20	16:04:59	--	--	348.2780	39.765	0.034505	18.89	64.201	10.372	5772860.135483	2	426.3286	2.76768e-03	6.79865e-16
2023/04/20	16:05:07	--	--	348.2940	39.762	0.034505	18.89	64.245	10.379	4550686.824535	2	348.4450	-2.89054e-05	1.15354e-16
2023/04/20	16:07:12	--	--	348.2140	39.732	0.034505	19.22	63.276	10.420	4102347.757835	2	274.7989	2.14940e-02	1.46268e-15
2023/04/20	16:07:20	--	ok	347.9960	39.733	0.034505	19.23	63.267	10.427	3493039.717409	2	237.7867	3.73595e-02	1.79687e-15
2023/04/20	16:07:29	--	ok	364.0220	43.308	0.035318	19.23	63.267	10.427	3030677.116731	2	369.7133	-9.21794e-03	4.34871e-16
2023/04/20	16:07:37	--	--	362.9680	43.251	0.035263	19.20	63.307	10.416	2743411.453204	2	391.1952	-3.06990e-02	1.31581e-15
2023/04/20	16:07:45	--	ok	361.9240	43.235	0.035263	19.14	63.404	10.397	2289779.346998	2	363.0888	1.19212e-04	3.50068e-16
2023/04/20	16:07:53	--	--	363.1860	43.224	0.035321	19.10	63.459	10.382	2880793.941093	2	486.9200	-6.15216e-02	8.25482e-17
2023/04/20	16:08:00	--	--	362.8500	43.211	0.035321	19.07	63.563	10.381	2149341.157208	2	400.3867	3.63768e-02	4.01555e-16
2023/04/20	16:08:08	--	--	414.0000	43.196	0.035321	19.05	63.622	10.373	1854476.289054	2	359.4733	2.47565e-03	4.61023e-16
2023/04/20	16:08:16	--	--	362.6260	43.178	0.035321	19.02	63.714	10.371	2804208.822396	2	451.8143	-2.69048e-02	1.51497e-15
2023/04/20	16:08:23	--	ok	362.6300	43.150	0.035321	18.98	63.824	10.363	2750284.851923	2	331.1600	5.25441e-02	6.18891e-16
2023/04/20	16:08:31	ok	ok	362.9260	43.226	0.03534	18.96	63.894	10.366	3507304.267904	2	362.7946	1.59045e-04	0.00000e+00
2023/04/20	16:13:30	--	--	390.2320	42.952	0.03534	19.27	63.275	10.455	2608019.623137	2	361.1089	1.40006e-03	3.14827e-16
2023/04/20	16:13:38	--	ok	362.0080	42.952	0.03534	19.29	63.247	10.460	3442449.376854	2	370.9762	-1.99707e-02	3.25043e-16
2023/04/20	16:13:48	--	--	362.2160	43.217	0.035394	19.23	63.267	10.427	4065968.593404	2	422.3167	-3.37842e-02	6.66231e-16
2023/04/20	16:13:56	--	--	362.5120	43.210	0.035394	19.19	63.336	10.412	2569684.685308	2	433.6833	-1.33434e-03	2.07242e-16
2023/04/20	16:14:04	--	ok	362.5080	43.204	0.035394	19.16	63.407	10.408	3046374.637898	2	363.4333	-2.00748e-04	8.42276e-16
2023/04/20	16:14:12	--	--	362.2360	43.251	0.03542	19.14	63.522	10.417	3674641.891725	2	463.3467	-5.19548e-02	4.33740e-16
2023/04/20	16:14:20	--	ok	362.6460	43.247	0.03542	19.09	63.609	10.396	2655053.465289	2	378.1833	-2.09764e-02	5.31414e-16
2023/04/20	16:14:28	ok	ok	362.9100	43.334	0.035439	19.05	63.706	10.386	2851074.597221	2	363.5383	1.30841e-04	1.10564e-16
2023/04/20	16:19:27	--	--	361.9160	43.229	0.035439	19.24	63.345	10.448	2258574.341214	2	398.3476	-2.46874e-02	1.02901e-15
2023/04/20	16:19:35	ok	ok	362.9340	43.228	0.035439	19.24	63.334	10.446	3143709.034572	2	337.5267	3.49933e-02	4.76340e-16
2023/04/20	16:24:34	--	--	394.3080	43.126	0.035439	19.22	63.372	10.436	2368525.592844	2	482.5600	-4.18339e-02	0.00000e+00
2023/04/20	16:24:42	--	ok	362.3720	43.117	0.035439	19.22	63.384	10.438	2980802.147509	2	475.5333	-5.66528e-02	3.38099e-16
2023/04/20	16:24:50	ok	ok	362.8740	43.242	0.035473	19.22	63.384	10.438	1411908.366568	8	363.3526	7.50418e-05	4.71733e-04
2023/04/20	16:29:49	ok	ok	362.8180	43.192	0.035473	19.19	63.464	10.433	3780930.077524	2	371.3929	-1.78012e-02	5.41130e-16
2023/04/20	16:34:49	--	ok	362.5200	43.099	0.035473	19.16	63.468	10.418	2249400.225169	2	363.2640	5.40814e-05	1.56480e-16
2023/04/20	16:34:56	--	--	362.8980	43.223	0.035499	19.16	63.407	10.408	3353612.331098	2	407.2548	-1.59639e-02	1.46722e-15
2023/04/20	16:35:03	--	ok	364.0560	43.224	0.035499	19.14	63.436	10.403	3419728.996436	2	343.7952	-2.72670e-02	4.82047e-16
2023/04/20	16:35:10	--	--	362.1300	42.939	0.035442	19.14	63.436	10.403	3471917.443616	2	362.3167	-1.75112e-04	2.48063e-16
2023/04/20	16:35:17	--	--	362.2460	42.939	0.035442	19.10	63.450	10.380	2534456.852611	2	363.0092	3.82637e-05	1.56589e-16
2023/04/20	16:35:24	--	--	361.0000	42.937	0.035442	19.07	63.490	10.369	3246094.225323	2	427.6851	-2.68529e-03	1.87962e-16
2023/04/20	16:35:31	--	--	361.1520	42.935	0.035442	19.02	63.629	10.357	3351778.279027	2	432.2981	-2.03018e-03	1.31491e-16
2023/04/20	16:35:38	--	--	361.4500	42.935	0.035442	18.98	63.812	10.361	3866702.454774	2	362.7431	4.78730e-05	6.26817e-16
2023/04/20	16:35:45	--	ok	362.7240	42.934	0.035442	18.98	63.835	10.365	3834109.721383	2	363.2047	3.03615e-05	1.57286e-15
2023/04/20	16:35:53	--	--	361.2360	42.955	0.035457	18.93	63.902	10.349	2881062.239032	2	430.4560	-1.97874e-03	2.95282e-16
2023/04/20	16:36:01	--	--	362.0280	42.954	0.035457	18.92	63.984	10.355	4376888.973384	2	358.9262	6.33695e-03	2.50406e-16
2023/04/20	16:36:08	--	--	360.8340	42.952	0.035457	18.88	64.030	10.336	2488349.978528	2	363.4208	-7.67845e-04	1.56412e-16
2023/04/20	16:36:15	--	--	361.4860	42.952	0.035457	18.92	64.080	10.370	4133573.268947	2	472.2400	-6.43245e-02	0.00000e+00
2023/04/20	16:36:23	--	--	361.0440	42.952	0.035457	18.89	64.063	10.350	3329840.444865	2	363.4669	3.08753e-05	9.89112e-16
2023/04/20	16:36:30	--	ok	361.8360	42.951	0.035457	18.88	64.167	10.358	2845810.329573	2	362.6439	5.96173e-05	1.10837e-16
2023/04/20	16:36:38	--	--	364.0080	43.244	0.03552	18.83	64.182	10.334	3188385.766015	2	452.1000	-4.40966e-02	7.54392e-16
2023/04/20	16:36:45	ok	ok	363.0660	43.241	0.03552	18.85	64.195	10.345	3468134.409894	2	363.8174	3.29733e-05	3.49367e-16
2023/04/20	16:41:45	--	--	363.8360	43.224	0.03552	19.09	63.416	10.365	2367873.928041	2	448.0733	-4.98152e-02	1.79410e-16
2023/04/20	16:41:53	--	--	363.8760	43.223	0.03552	19.12	63.421	10.384	4463896.693378	2	460.7400	-5.06629e-02	0.00000e+00
2023/04/20	16:42:00	--	--	362.8380	43.222	0.03552	19.05	63.398	10.336	2404850.810930	2	364.1762	-2.86315e-05	1.10371e-16
2023/04/20	16:42:07	--	--	390.7340	43.220	0.03552	19.05	63.450	10.344	2933995.955347	2	502.2067	-5.11271e-02	3.20142e-16
2023/04/20	16:42:15	--	--	362.8660	43.218	0.03552	18.99	63.540	10.325	2760598.552105	2	320.3090	6.58310e-04	1.25486e-16
2023/04/20	16:42:22	--	--	361.9520	43.212	0.03552	18.95	63.661	10.318	2440297.520991	2	302.8193	9.00529e-03	2.65468e-16
2023/04/20	16:42:30	--	--	384.9860	43.210	0.03552	18.93	63.796	10.332	2696959.442777	2	347.7381	1.10015e-02	7.31043e-16
2023/04/20	16:42:37	--	--	363.6660	43.208	0.03552	18.91	63.833	10.322	3623996.010438	2	310.2083	9.00431e-04	0.00000e+00
2023/04/20	16:42:45	--	--	362.8920	43.208	0.03552	18.91	63.844	10.324	3105457.028078	2	524.1600	-7.45020e-02	1.08447e-16
2023/04/20	16:42:52	--	ok	362.5580	43.204	0.03552	18.86	63.890	10.305	2829376.493542	2	361.5095	3.74798e-04	1.26770e-15
2023/04/20	16:43:00	--	--	364.4740	43.258	0.035543	18.83	63.970	10.300	3672613.893620	3	269.2497	6.37454e-03	5.94777e-03
2023/04/20	16:43:07	--	--	362.9700	43.253	0.035543	18.81	64.041	10.295	2796761.597857	2	408.0333	-6.62332e-03	4.06157e-16
2023/04/20	16:43:15	--	--	363.1400	43.253	0.035543	18.79	64.144	10.302	3687531.104564	2	350.5488	1.74873e-03	1.14661e-16
2023/04/20	16:43:22	--	ok	363.2240	43.249	0.035543	18.75	64.192	10.286	1609850.563793	10	363.7098	6.72162e-05	7.19445e-04
2023/04/20	16:43:30	--	--	362.9200	43.226	0.035532	18.78	64.215	10.305	3064641.916602	2	353.8476	1.29668e-03	1.13592e-16
2023/04/20	16:43:38	--	--	363.5640	43.226	0.035532	18.78	64.302	10.319	3665582.889587	2	365.6957	-1.96756e-04	3.10878e-16
2023/04/20	16:43:45	--	--	363.0600	43.226	0.035532	18.75	64.318	10.306	3828532.630571	2	457.2500	-1.93362e-02	1.96561e-16
2023/04/20	16:43:52	--	--	361.6260	43.224	0.035532	18.76	64.300	10.311	3827610.974387	2	362.6052	1.75418e-04	2.47866e-16
2023/04/20	16:44:00	--	--	362.1180	43.223	0.035532	18.76	64.277	10.307	3431459.091114	3	308.6528	8.39948e-04	2.81857e-02
2023/04/20	16:44:07	--	--	382.9360	43.224	0.035532	18.72	64.346	10.292	2937731.070243	2	396.4538	-3.67433e-03	3.20607e-16
2023/04/20	16:44:15	--	--	361.5380	43.223	0.035532	18.74	64.337	10.299	2476369.047540	2	367.2467	-4.54148e-03	2.18896e-16
2023/04/20	16:44:22	--	--	361.8860	43.223	0.035532	18.69	64.414	10.286	3638333.233949	2	417.8933	1.18769e-03	3.84733e-16
2023/04/20	16:44:29	--	--	362.8280	43.222	0.035532	18.69	64.370	10.278	3843934.732627	2	373.3550	-1.14363e-03	3.04501e-16
2023/04/20	16:44:37	--	ok	363.4300	43.220	0.035532	18.69	64.457	10.292	3017351.870741	2	481.7000	-5.95461e-02	5.90029e-16
2023/04/20	16:44:45	--	--	361.8280	43.086	0.035509	18.69	64.457	10.292	2751481.586249	2	349.5196	5.64657e-04	0.00000e+00
2023/04/20	16:44:52	--	--	363.0700	43.090	0.035509	18.65	64.471	10.270	4985745.613682	2	467.5733	-5.36596e-02	4.29819e-16
2023/04/20	16:45:00	--	--	361.3580	43.094	0.035509	18.68	64.466	10.286	3701972.568560	2	416.2267	6.78373e-03	3.86274e-16
2023/04/20	16:45:07	--	--	362.5180	43.092	0.035509	18.67	64.483	10.280	2869352.472429	2	443.6133	-1.20732e-02	5.28324e-16
2023/04/20	16:45:14	--	--	362.3060	43.092	0.035509	18.67	64.483	10.280	2026696.022994	2	361.2792	1.25888e-04	0.00000e+00
2023/04/20	16:45:22	--	--	361.5540	43.089	0.035509	18.65	64.492	10.274	4802315.328305	2	363.5308	4.61905e-05	1.56365e-16
2023/04/20	16:45:29	--	ok	362.2400	43.088	0.035509	18.62	64.540	10.263	3315860.525499	2	364.0183	2.88294e-05	4.00105e-15
2023/04/20	16:45:37	--	--	363.2380	43.256	0.035549	18.64	64.512	10.267	3754150.180987	2	395.0095	-6.86846e-03	7.12288e-16
2023/04/20	16:45:45	--	--	362.9560	43.250	0.035549	18.64	64.585	10.279	4535052.145541	2	416.9400	1.78674e-03	0.00000e+00
2023/04/20	16:45:52	--	--	362.8120	43.248	0.035549	18.64	64.585	10.279	4088606.247397	2	343.1500	3.19244e-04	8.44662e-16
2023/04/20	16:46:00	--	ok	363.5220	43.247	0.035549	18.61	64.572	10.260	4164997.510722	2	442.0400	-3.54875e-02	9.09293e-17
2023/04/20	16:46:07	ok	ok	362.8680	43.167	0.035522	18.62	64.529	10.262	2814820.221590	2	364.8559	-7.91990e-04	1.55797e-16
2023/04/20	16:51:07	--	--	362.6000	43.136	0.035522	18.96	63.407	10.287	3647175.169686	2	441.1867	-3.83707e-02	5.31230e-16
2023/04/20	16:51:14	--	--	362.3680	43.137	0.035522	18.96	63.418	10.289	4376123.153205	2	382.8919	-6.07887e-04	2.09952e-16
2023/04/20	16:51:22	--	--	363.1680	43.134	0.035522	19.02	63.458	10.329	3716740.604885	2	478.0667	-5.88119e-02	3.46658e-16
2023/04/20	16:51:29	--	--	363.4300	43.118	0.035522	18.99	63.453	10.311	3977707.956392	2	363.3143	5.72327e-05	2.47382e-16
2023/04/20	16:51:36	--	--	362.8200	43.110	0.035522	18.96	63.482	10.299	3757822.986231	2	362.8223	7.42775e-05	2.47717e-16
2023/04/20	16:51:44	--	--	362.9500	43.096	0.035522	18.88	63.554	10.259	3635241.083668	2	342.7573	8.33115e-04	1.17268e-16
2023/04/20	16:51:51	--	--	390.8440	43.092	0.035522	18.85	63.677	10.261	3583205.901685	2	373.3750	8.86153e-04	0.00000e+00
2023/04/20	16:51:59	--	--	362.3160	43.090	0.035522	18.85	63.761	10.275	3575284.583700	2	354.3835	-4.90657e-04	0.00000e+00
2023/04/20	16:52:06	--	--	362.1700	43.089	0.035522	18.78	63.835	10.245	4209441.799319	2	363.2474	5.73973e-05	1.56487e-16
2023/04/20	16:52:14	--	--	362.2540	43.081	0.035522	18.75	63.948	10.246	3328738.498896	2	363.6029	4.25177e-05	2.47185e-16
2023/04/20	16:52:21	ok	ok	362.9580	43.082	0.035522	18.75	64.031	10.260	3604345.840318	2	351.4440	7.15047e-02	1.14369e-16
2023/04/20	16:57:21	--	--	362.2860	43.052	0.035522	18.93	63.435	10.274	3482840.749201	2	394.0825	-9.62486e-04	1.44242e-16
2023/04/20	16:57:29	--	--	363.2820	43.054	0.035522	18.92	63.432	10.265	3834091.876213	2	386.0024	-1.50277e-02	5.20649e-16
2023/04/20	16:57:36	--	ok	362.2260	43.048	0.035522	18.93	63.403	10.269	1390829.733324	8	362.3890	7.92213e-05	6.22894e-04
2023/04/20	16:57:44	--	--	364.0840	43.237	0.035563	18.85	63.444	10.224	4029430.248145	2	362.6290	2.04220e-04	2.47849e-16
2023/04/20	16:57:51	--	--	364.4740	43.233	0.035563	18.85	63.560	10.242	3261284.580537	2	333.9653	2.00083e-01	2.40710e-16
2023/04/20	16:57:59	--	--	364.7400	43.230	0.035563	18.79	63.720	10.234	3846415.570856	2	412.1210	-5.22808e-03	4.02129e-16
2023/04/20	16:58:06	--	--	362.7180	43.230	0.035563	18.76	63.792	10.230	4470925.877172	2	302.9777	9.02308e-03	1.87616e-16
2023/04/20	16:58:13	--	--	362.9280	43.229	0.035563	18.76	63.833	10.236	3346896.219225	2	449.1262	-2.70861e-02	5.36968e-16
2023/04/20	16:58:21	--	--	362.8640	43.228	0.035563	18.75	63.861	10.233	3545532.894852	2	284.6333	4.07138e-03	1.41215e-16
2023/04/20	16:58:28	--	--	362.8960	43.226	0.035563	18.68	63.912	10.197	3239791.647582	2	362.1540	2.20755e-04	2.48174e-16
2023/04/20	16:58:35	ok	ok	362.9920	43.226	0.035563	18.71	63.981	10.226	1921809.684860	8	363.4227	6.74086e-05	5.93878e-04
2023/04/20	17:03:35	--	--	363.4660	43.215	0.035563	18.91	63.430	10.257	2177227.408639	2	386.7419	-2.64712e-03	3.74728e-16
2023/04/20	17:03:42	--	--	361.6260	43.215	0.035563	18.89	63.459	10.252	2466555.182674	2	307.1821	1.92338e-03	4.13780e-16
2023/04/20	17:03:50	--	--	363.0020	43.215	0.035563	18.88	63.416	10.237	3553898.084878	2	288.9238	-3.75261e-03	1.74314e-15
2023/04/20	17:03:57	--	--	364.6200	43.213	0.035563	18.83	63.505	10.225	4197459.825789	2	341.7600	1.46433e-01	4.24049e-16
2023/04/20	17:04:05	--	ok	364.8080	43.210	0.035563	18.82	63.597	10.232	2864543.755442	2	385.0267	-3.01708e-02	3.13181e-16
2023/04/20	17:04:13	--	ok	360.2240	42.681	0.035466	18.82	63.629	10.237	3317813.215678	2	357.1000	6.96321e-03	4.77542e-16
2023/04/20	17:04:21	--	ok	363.7140	43.476	0.035615	18.74	63.711	10.199	1389939.135357	10	364.1960	7.60598e-05	8.89196e-04
2023/04/20	17:04:29	--	--	364.0580	43.233	0.035577	18.71	63.865	10.207	3202460.267051	2	458.9133	-5.03674e-02	2.62758e-16
2023/04/20	17:04:36	--	--	393.0180	43.233	0.035577	18.71	63.961	10.223	4001828.951665	2	380.7284	-1.93376e-03	2.36067e-16
2023/04/20	17:04:43	--	--	363.5760	43.232	0.035577	18.68	64.021	10.215	2571831.433465	2	414.6267	-3.01442e-02	2.16767e-16
2023/04/20	17:04:51	--	--	363.4160	43.231	0.035577	18.64	64.013	10.188	3776331.608167	2	503.4067	-7.36406e-02	3.19379e-16
2023/04/20	17:04:58	--	--	363.4060	43.230	0.035577	18.61	64.094	10.184	4172607.913586	2	363.4843	7.74672e-05	2.47266e-16
2023/04/20	17:05:06	--	--	363.9180	43.231	0.035577	18.61	64.126	10.190	3362080.158748	2	420.8762	-3.28079e-02	5.73010e-16
2023/04/20	17:05:13	--	--	363.9980	43.229	0.035577	18.59	64.167	10.185	3023942.185440	2	371.4209	-4.86175e-03	1.08218e-16
2023/04/20	17:05:21	--	--	363.6140	43.229	0.035577	18.56	64.182	10.171	4001635.322840	2	362.7493	1.68182e-04	3.13403e-16
2023/04/20	17:05:28	--	--	362.4200	43.228	0.035577	18.58	64.228	10.186	3538560.145503	2	372.3107	-9.87354e-04	2.41404e-16
2023/04/20	17:05:35	--	--	364.7940	43.227	0.035577	18.55	64.277	10.178	2989832.651184	2	416.3000	-3.10367e-02	1.52661e-15
2023/04/20	17:05:43	--	ok	363.7080	43.227	0.035577	18.55	64.341	10.188	3187051.740381	2	318.3000	7.63674e-02	1.78584e-15
2023/04/20	17:05:51	--	ok	362.1160	43.008	0.035539	18.55	64.341	10.188	4212376.647917	2	348.0619	-9.68780e-03	6.92883e-16
2023/04/20	17:05:59	--	--	363.5400	43.242	0.035586	18.50	64.352	10.156	1866903.876707	2	364.7395	-4.86212e-05	3.11693e-16
2023/04/20	17:06:06	--	--	385.0860	43.242	0.035586	18.50	64.396	10.163	3194708.185351	2	363.5145	1.01875e-04	2.47246e-16
2023/04/20	17:06:13	--	--	362.6560	43.241	0.035586	18.51	64.375	10.168	3997304.804646	2	363.2136	1.24932e-04	3.99002e-16
2023/04/20	17:06:21	--	--	383.5300	43.240	0.035586	18.50	64.425	10.168	2521537.968883	2	423.4292	2.20946e-04	2.12261e-16
2023/04/20	17:06:28	--	--	363.5540	43.239	0.035586	18.51	64.460	10.181	3024650.906212	2	392.6695	-3.22488e-03	1.02362e-16
2023/04/20	17:06:35	--	--	363.5800	43.239	0.035586	18.50	64.448	10.171	3436779.889501	2	304.2444	1.61778e-03	1.32112e-16
2023/04/20	17:06:43	--	--	391.9960	43.239	0.035586	18.45	64.442	10.145	2563426.850187	2	401.1750	3.58326e-03	1.41692e-16
2023/04/20	17:06:50	--	--	349.4220	43.237	0.035586	18.45	64.471	10.149	2993606.588850	2	334.9633	3.90179e-03	2.39993e-16
2023/04/20	17:06:58	--	--	363.9400	43.237	0.035586	18.48	64.529	10.174	5088844.962661	2	334.0714	4.02769e-03	1.20317e-16
2023/04/20	17:07:05	--	--	363.7380	43.236	0.035586	18.50	64.530	10.184	2839631.733554	2	363.4090	8.32342e-05	3.12834e-16
2023/04/20	17:07:13	--	--	363.2740	43.236	0.035586	18.48	64.498	10.170	3730900.424174	2	368.9302	-5.69670e-04	1.54076e-16
2023/04/20	17:09:43	--	--	364.0460	43.236	0.035586	18.79	63.339	10.173	2993746.431180	2	438.3200	-4.13768e-02	0.00000e+00
2023/04/20	17:09:51	--	--	365.1180	43.238	0.035586	18.81	63.352	10.185	2729836.196698	2	470.1000	-4.98577e-02	1.33009e-15
2023/04/20	17:09:58	--	--	364.2700	43.236	0.035586	18.81	63.352	10.185	1899745.139508	2	336.0600	1.83868e-01	3.38293e-16
2023/04/20	17:10:06	--	--	363.5800	43.232	0.035586	18.75	63.334	10.148	3089768.142014	2	406.4733	4.34650e-03	9.32885e-16
2023/04/20	17:10:13	--	--	362.5320	43.229	0.035586	18.72	63.499	10.157	2907281.849620	2	357.2969	8.42059e-04	1.12496e-16
2023/04/20	17:10:21	--	--	363.6020	43.228	0.035586	18.69	63.577	10.152	2463739.549391	2	363.3467	8.03623e-05	2.47360e-16
2023/04/20	17:10:28	--	--	389.2020	43.227	0.035586	18.67	63.670	10.151	4191973.722676	2	521.6733	-5.70624e-02	4.93354e-16
2023/04/20	17:10:35	--	--	364.6300	43.225	0.035586	18.62	63.810	10.147	2993314.072694	2	352.2833	-3.00441e-03	5.70484e-16
2023/04/20	17:10:43	--	--	364.7340	43.225	0.035586	18.59	63.893	10.141	3895852.399674	2	343.7453	1.33707e-01	2.61465e-16
2023/04/20	17:10:50	--	--	387.5620	43.226	0.035586	18.59	63.986	10.156	3370416.571875	2	458.5625	-4.49191e-03	1.23960e-16
2023/04/20	17:10:58	--	--	362.8760	43.224	0.035586	18.54	64.041	10.131	3251781.249788	2	476.2067	-5.20835e-02	4.92163e-16
2023/04/20	17:27:11	--	ok	362.5300	43.182	0.035586	18.58	61.434	9.743	19437345.693208	5	362.9876	7.28903e-05	2.51147e-04
2023/04/20	17:27:19	--	ok	363.2160	43.238	0.035611	18.56	61.549	9.754	22783131.349704	6	363.6571	6.86774e-05	2.03289e-04
2023/04/20	17:27:27	ok	ok	362.9240	43.216	0.0356	18.61	61.596	9.788	19255816.093567	4	363.1516	8.08162e-05	3.77640e-04
2023/04/20	17:32:27	ok	ok	362.8420	43.208	0.0356	18.69	62.434	9.969	19783813.782075	8	362.9707	8.30889e-05	4.67006e-04
2023/04/20	17:37:27	ok	ok	362.9580	43.190	0.0356	18.67	62.789	10.010	20983583.840190	5	363.1641	6.93732e-05	2.12241e-04
2023/04/20	17:42:27	--	ok	362.5880	43.170	0.0356	18.64	62.924	10.014	21655567.479963	5	307.4844	1.20480e-03	2.00438e-02
2023/04/20	17:42:34	ok	ok	363.1480	43.225	0.035621	18.64	62.872	10.006	23906609.086623	5	363.3132	7.78791e-05	3.73670e-04
2023/04/20	17:47:34	--	ok	362.7380	43.211	0.035621	18.62	63.027	10.023	13757220.407997	14	362.7824	8.63227e-05	6.75686e-04
2023/04/20	17:47:41	--	ok	363.3080	43.240	0.035635	18.64	63.070	10.038	23870151.845734	4	363.7760	6.44259e-05	2.15988e-04
2023/04/20	17:47:49	--	ok	362.5780	43.209	0.035619	18.59	63.043	10.006	23430714.657035	5	363.3120	7.06497e-05	3.00709e-04
2023/04/20	17:47:56	ok	ok	363.0760	43.267	0.035642	18.59	63.075	10.011	24669086.466979	5	363.9350	6.32671e-05	2.09795e-04
2023/04/20	17:52:55	--	ok	363.2500	43.239	0.035642	18.58	63.084	10.005	20790073.856733	4	363.6647	6.72049e-05	1.56696e-04
2023/04/20	17:53:02	--	ok	362.7500	43.213	0.035629	18.58	63.052	10.000	23472922.969964	5	363.5583	5.98526e-05	1.72828e-04
2023/04/20	17:53:10	--	ok	363.4580	43.239	0.035642	18.56	63.114	10.002	24664187.535710	6	363.3675	8.28193e-05	4.16813e-04
2023/04/20	17:53:17	--	ok	362.7720	43.179	0.035617	18.52	63.096	9.974	23061565.343739	4	362.8516	8.09494e-05	4.00040e-04
2023/04/20	17:53:24	ok	ok	362.8640	43.211	0.035629	18.50	63.197	9.974	23343978.712488	5	363.4180	6.69385e-05	1.89169e-04
2023/04/20	17:58:24	ok	ok	362.8100	43.204	0.035629	18.51	63.093	9.965	21866758.442916	5	307.6463	1.20954e-03	1.99333e-02
2023/04/20	18:03:24	ok	ok	362.8440	43.189	0.035629	18.52	63.201	9.990	19668606.285102	5	363.2170	6.59217e-05	2.09825e-04
2023/04/20	18:08:24	--	ok	362.6020	43.177	0.035629	18.42	63.178	9.929	18296712.555025	5	362.9485	7.34492e-05	2.59595e-04
2023/04/20	18:08:31	ok	ok	362.9180	43.225	0.03565	18.42	63.178	9.929	21658389.965699	5	363.5429	6.76181e-05	2.05990e-04
2023/04/20	18:13:30	ok	ok	362.8500	43.211	0.03565	18.35	63.261	9.901	19225185.088116	4	362.9821	8.87563e-05	3.89909e-04
2023/04/20	18:18:30	ok	ok	362.8000	43.205	0.03565	18.31	63.201	9.866	22751244.976765	5	363.2195	7.18894e-05	2.07987e-04
2023/04/20	18:23:30	ok	ok	362.8240	43.195	0.03565	18.28	63.272	9.860	21616922.762733	4	363.1402	7.15036e-05	2.23244e-04
2023/04/20	18:28:30	--	ok	362.7040	43.181	0.03565	18.21	63.281	9.821	18661577.673855	7	362.7026	8.63449e-05	4.82297e-04
2023/04/20	18:28:37	ok	ok	362.8860	43.215	0.035666	18.20	63.299	9.816	25192415.196349	5	363.5463	6.53174e-05	1.90672e-04
2023/04/20	18:33:37	--	ok	362.7800	43.208	0.035666	18.16	63.313	9.793	14432504.314303	13	362.8804	8.07794e-05	5.17347e-04
2023/04/20	18:33:44	ok	ok	363.0040	43.242	0.035678	18.17	63.294	9.798	21548192.678044	5	363.4556	7.70867e-05	3.44368e-04
2023/04/20	18:38:44	ok	ok	362.9340	43.217	0.035678	18.11	63.307	9.768	18364427.938193	5	339.0844	1.25929e-03	4.37906e-02
2023/04/20	18:43:44	ok	ok	363.1140	43.208	0.035678	18.06	63.343	9.741	17979526.710592	4	363.3998	6.59023e-05	1.63820e-04
2023/04/20	18:48:44	ok	ok	362.9940	43.202	0.035678	18.01	63.377	9.721	21788045.951131	5	363.0347	7.97215e-05	5.32776e-04
2023/04/20	18:53:44	--	ok	362.5740	43.194	0.035678	17.86	63.416	9.637	25419230.555616	4	363.2193	6.79328e-05	2.35178e-04
2023/04/20	18:53:51	ok	ok	363.1200	43.266	0.0357	17.86	63.416	9.637	21650771.101242	5	363.7154	6.99300e-05	2.96524e-04
2023/04/20	18:58:51	ok	ok	363.0760	43.253	0.0357	17.93	63.165	9.640	23060075.487203	4	451.8558	-2.16805e-03	2.13910e-02
2023/04/20	19:03:51	--	ok	363.5940	43.248	0.0357	18.24	62.853	9.770	20133173.688754	4	363.7486	6.39485e-05	9.55474e-05
2023/04/20	19:03:58	ok	ok	362.8400	43.166	0.035669	18.25	62.855	9.780	21766611.775054	4	363.0589	6.65229e-05	2.50879e-04
2023/04/20	19:08:58	--	ok	362.5400	43.175	0.035669	18.50	62.635	9.885	19869239.179721	5	362.8011	8.03238e-05	4.48550e-04
2023/04/20	19:09:05	ok	ok	362.9500	43.227	0.035693	18.48	62.551	9.863	25119643.231582	5	363.5578	6.96950e-05	2.56436e-04
2023/04/20	19:14:05	ok	ok	362.9840	43.218	0.035693	18.62	62.382	9.920	21181186.461311	5	343.3212	1.04450e-03	3.65517e-02
2023/04/20	19:19:05	--	ok	363.4120	43.215	0.035693	18.75	62.347	9.990	17855702.619753	5	340.2392	1.20045e-03	4.24179e-02
2023/04/20	19:19:12	--	ok	362.5680	43.163	0.035672	18.74	62.333	9.978	18892452.344801	4	362.9376	7.34956e-05	3.28312e-04
2023/04/20	19:19:19	ok	ok	363.1320	43.218	0.035694	18.74	62.315	9.975	22144130.548770	5	363.5884	6.61577e-05	2.16122e-04
2023/04/20	19:24:19	ok	ok	363.0640	43.215	0.035694	18.83	62.245	10.022	17385473.172725	4	363.5015	6.60996e-05	2.49958e-04
2023/04/20	19:29:19	ok	ok	362.9340	43.209	0.035694	18.88	62.240	10.047	14775876.954614	5	363.8272	5.00143e-05	7.79926e-04
2023/04/20	19:34:19	--	ok	362.5500	43.206	0.035694	18.91	62.127	10.046	15993174.947126	5	371.4438	-2.92828e-04	1.36556e-02
2023/04/20	19:34:26	--	ok	363.5020	43.303	0.035718	18.93	62.130	10.062	20977534.716421	5	363.9544	6.87924e-05	3.67384e-04
2023/04/20	19:34:34	--	ok	362.5420	43.203	0.035692	18.93	62.121	10.061	16311111.575591	5	294.0096	1.92480e-03	2.26107e-02
2023/04/20	19:34:41	--	ok	363.8140	43.270	0.035716	18.92	62.139	10.056	17001291.015489	4	363.7989	7.18743e-05	1.85530e-04
2023/04/20	19:34:48	--	ok	362.2260	43.089	0.035673	18.89	62.145	10.040	18609161.014236	4	362.9624	6.60845e-05	2.13061e-04
2023/04/20	19:34:55	--	ok	363.3540	43.245	0.035714	18.88	62.208	10.042	17759517.866228	5	363.6797	7.25523e-05	2.29009e-04
2023/04/20	19:35:03	--	ok	362.7500	43.204	0.035695	18.83	62.286	10.029	19485095.054626	6	363.1201	7.92392e-05	4.92881e-04
2023/04/20	19:35:10	--	ok	363.4700	43.226	0.035708	18.76	62.382	10.003	15819517.787485	5	363.5908	7.03069e-05	2.09932e-04
2023/04/20	19:35:17	--	ok	362.0520	43.164	0.035684	18.71	62.480	9.986	15985344.656775	5	363.0790	6.81977e-05	2.79195e-04
2023/04/20	19:35:24	--	ok	363.6600	43.388	0.035734	18.71	62.574	10.001	17133554.669272	5	364.0125	7.53599e-05	3.22220e-04
2023/04/20	19:35:31	--	ok	362.7960	43.208	0.035699	18.71	62.658	10.015	18589818.760240	6	301.9702	1.49323e-03	2.90537e-02
2023/04/20	19:35:39	--	ok	363.2540	43.225	0.03571	18.68	62.654	9.996	18951838.527964	7	363.2675	8.60886e-05	5.81571e-04
2023/04/20	19:35:46	ok	ok	362.8700	43.204	0.035696	18.65	62.725	9.992	19550876.792853	5	363.5566	5.85189e-05	2.20982e-04
2023/04/20	19:40:45	ok	ok	363.1220	43.207	0.035696	18.96	62.029	10.064	19133633.641318	5	363.6999	5.45736e-05	3.20843e-04
2023/04/20	19:45:45	--	ok	363.3580	43.204	0.035696	18.98	62.072	10.078	14892055.197464	6	362.9977	8.32847e-05	7.07237e-04
2023/04/20	19:45:52	--	ok	362.3300	43.115	0.035677	18.99	62.075	10.087	17333657.256836	4	363.0189	6.58549e-05	1.62149e-04
2023/04/20	19:46:00	--	ok	363.4840	43.239	0.035713	18.98	62.020	10.070	18493437.157398	5	363.6287	7.20542e-05	3.56449e-04
2023/04/20	19:46:07	--	ok	362.5440	43.173	0.035687	18.96	62.063	10.069	18379120.695082	5	362.3110	1.06423e-04	7.12191e-04
2023/04/20	19:46:14	ok	ok	362.8800	43.226	0.035711	18.96	62.052	10.067	16768930.309751	5	363.6871	6.70707e-05	2.01373e-04
2023/04/20	19:51:14	--	ok	363.4560	43.223	0.035711	19.01	61.994	10.083	16736704.790684	6	363.4560	7.42724e-05	3.14971e-04
2023/04/20	19:51:21	--	ok	362.6600	43.157	0.035687	18.98	61.990	10.065	17866028.017631	4	362.8140	7.89338e-05	4.03262e-04
2023/04/20	19:51:29	ok	ok	363.0180	43.213	0.035705	18.95	61.985	10.047	17741533.908459	6	363.3425	6.98559e-05	5.95246e-04
2023/04/20	19:56:28	ok	ok	362.9700	43.209	0.035705	18.99	62.002	10.075	17933613.478419	4	363.5021	6.29798e-05	2.67161e-04
2023/04/20	20:01:28	ok	ok	362.9220	43.202	0.035705	18.99	61.970	10.070	17883928.850986	4	363.0726	8.03772e-05	3.94005e-04
2023/04/20	20:06:28	--	ok	362.7920	43.194	0.035705	18.91	62.136	10.048	19075045.828533	4	363.3539	6.36400e-05	1.84900e-04
2023/04/20	20:06:35	ok	ok	363.1320	43.217	0.035716	18.92	62.045	10.041	20191764.296233	3	363.6098	6.20175e-05	8.61068e-05
2023/04/20	20:11:35	--	--	362.8860	43.208	0.035716	18.86	62.109	10.018	17531215.589965	5	348.7717	7.61705e-04	2.60357e-02
2023/04/20	20:11:42	ok	ok	363.0720	43.209	0.035716	18.88	62.112	10.026	21141488.098563	5	363.6051	5.87826e-05	2.63440e-04
2023/04/20	20:16:41	--	ok	363.2760	43.204	0.035716	18.82	62.103	9.992	19574414.163823	4	363.4379	6.36328e-05	2.55905e-04
2023/04/20	20:16:48	--	ok	362.4100	43.159	0.035702	18.83	62.084	9.997	19883512.047893	2	362.4105	1.09171e-04	1.56848e-16
2023/04/20	20:16:56	ok	ok	363.1640	43.247	0.035733	18.81	62.123	9.987	19634262.787576	5	363.6362	7.35089e-05	4.18009e-04
2023/04/20	20:21:55	--	ok	363.3100	43.227	0.035733	18.81	62.164	9.994	17807198.899552	6	363.3064	8.07615e-05	4.09798e-04
2023/04/20	20:22:02	ok	ok	362.8760	43.193	0.035717	18.76	62.127	9.963	18827689.317715	4	363.2224	6.98970e-05	1.97045e-04
2023/04/20	20:27:02	ok	ok	362.9060	43.191	0.035717	18.78	62.043	9.957	18323906.943875	8	362.7862	8.85986e-05	5.52312e-04
2023/04/20	20:32:02	--	ok	362.7540	43.188	0.035717	18.82	62.020	9.978	19941587.544357	5	363.1048	7.12709e-05	3.39097e-04
2023/04/20	20:32:09	--	ok	363.2380	43.211	0.03573	18.83	61.979	9.980	19995040.434676	4	363.4835	6.80875e-05	2.74486e-04
2023/04/20	20:32:16	ok	ok	363.1100	43.190	0.035717	18.82	61.967	9.970	21525602.576566	4	362.7809	8.92296e-05	5.37062e-04
2023/04/20	20:37:16	--	ok	362.6280	43.185	0.035717	18.86	61.971	9.996	17616034.085566	5	363.2534	6.32205e-05	3.10907e-04
2023/04/20	20:37:23	ok	ok	363.0020	43.224	0.035737	18.85	61.949	9.983	20489710.702848	4	363.5721	7.00253e-05	2.23757e-04
2023/04/20	20:42:23	ok	ok	363.1180	43.214	0.035737	18.85	61.938	9.981	19648785.143008	7	295.4701	1.84928e-03	2.06798e-02
2023/04/20	20:47:23	ok	ok	362.9680	43.209	0.035737	18.83	61.947	9.975	19957639.680043	5	363.5578	6.19395e-05	2.20872e-04
2023/04/20	20:52:23	ok	ok	363.0420	43.203	0.035737	18.88	61.953	10.001	16933013.713251	5	342.0318	1.10157e-03	3.86443e-02
2023/04/20	20:57:23	ok	ok	362.9480	43.200	0.035737	18.85	61.938	9.981	18940661.674857	5	363.2735	7.19598e-05	3.44249e-04
2023/04/20	21:02:23	ok	ok	362.9760	43.196	0.035737	18.88	61.953	10.001	18085826.116122	5	362.9304	8.34467e-05	6.22970e-04
2023/04/20	21:07:23	--	ok	362.5280	43.189	0.035737	18.86	61.930	9.989	20244654.983618	5	362.9426	8.23797e-05	7.98675e-04
2023/04/20	21:07:31	--	ok	363.5720	43.262	0.035762	18.88	61.880	9.989	16837773.036150	5	363.5437	8.04963e-05	6.22163e-04
2023/04/20	21:07:38	--	ok	362.7660	43.177	0.035732	18.88	61.848	9.984	18741858.714874	5	363.0451	7.40714e-05	3.25021e-04
2023/04/20	21:07:45	ok	ok	363.0960	43.207	0.035744	18.85	61.852	9.967	19096161.720603	5	363.3812	7.04515e-05	3.45955e-04
2023/04/20	21:12:48	ok	ok	362.8500	43.200	0.035744	18.83	61.935	9.973	16997813.725457	5	363.0073	8.34018e-05	6.69793e-04
2023/04/20	21:17:45	--	--	362.7740	43.196	0.035744	18.81	61.942	9.958	19444515.383442	5	303.1786	1.43891e-03	1.51759e-02
2023/04/20	21:17:52	ok	ok	362.8700	43.195	0.035744	18.82	61.892	9.958	22924178.095816	3	363.4391	6.31923e-05	3.18839e-04
2023/04/20	21:22:52	ok	ok	362.8280	43.189	0.035744	18.76	61.979	9.939	19181760.307636	5	344.8801	9.50321e-04	3.31724e-02
2023/04/20	21:27:52	--	ok	362.6880	43.184	0.035744	18.71	62.002	9.910	22445940.499596	5	371.3442	-2.95874e-04	1.36714e-02
2023/04/20	21:28:00	ok	ok	363.1100	43.222	0.035761	18.74	62.029	9.930	22203371.279966	5	363.5121	7.24357e-05	3.77102e-04
2023/04/20	21:32:59	--	ok	362.7280	43.205	0.035761	18.65	62.025	9.881	17970520.731808	5	350.0677	6.98504e-04	2.37428e-02
2023/04/20	21:33:07	--	ok	363.2980	43.254	0.035775	18.64	62.013	9.869	21834195.317792	6	363.8210	6.55542e-05	1.91451e-04
2023/04/20	21:33:14	ok	ok	362.9720	43.205	0.03576	18.68	62.020	9.895	21302874.303555	5	363.4014	6.94597e-05	2.24399e-04
2023/04/20	21:38:13	ok	ok	362.9600	43.203	0.03576	18.68	61.988	9.890	18792542.981604	5	351.5449	6.26539e-04	2.08630e-02
2023/04/20	21:43:13	ok	ok	362.9040	43.201	0.03576	18.71	61.971	9.905	20925674.441902	5	363.2378	7.23847e-05	2.83324e-04
2023/04/20	21:48:13	ok	ok	362.8120	43.197	0.03576	18.71	61.949	9.901	19754152.688317	5	347.0749	8.43546e-04	2.89821e-02
2023/04/20	21:53:13	--	ok	362.6140	43.197	0.03576	18.71	61.907	9.895	16434827.486481	6	349.8421	7.08692e-04	2.00395e-02
2023/04/20	21:53:20	--	ok	363.3120	43.265	0.03578	18.76	61.865	9.921	20085280.205182	5	363.7299	7.14970e-05	2.85504e-04
2023/04/20	21:53:27	ok	ok	362.9020	43.204	0.035764	18.72	61.898	9.901	23672764.993116	5	363.2655	7.48565e-05	3.33006e-04
2023/04/20	21:58:27	ok	ok	362.9020	43.198	0.035764	18.72	61.857	9.894	21844137.658848	5	363.2002	7.50651e-05	3.20201e-04
2023/04/20	22:03:27	--	ok	362.7160	43.196	0.035764	18.74	61.912	9.911	18566638.197071	5	362.9290	8.54193e-05	7.06224e-04
2023/04/20	22:03:34	--	ok	363.6080	43.223	0.035778	18.72	61.834	9.891	18302911.516708	5	363.7026	6.52800e-05	2.29967e-04
2023/04/20	22:03:41	--	ok	362.4220	43.127	0.035746	18.75	61.851	9.911	22052646.968142	6	362.3812	9.42990e-05	4.91823e-04
2023/04/20	22:03:49	ok	ok	363.1320	43.217	0.035777	18.72	61.802	9.886	19352710.536050	5	363.4962	7.33278e-05	4.56967e-04
2023/04/20	22:08:48	ok	ok	363.0760	43.209	0.035777	18.71	61.884	9.891	19748236.610866	6	340.8826	1.17345e-03	3.32731e-02
2023/04/20	22:13:48	ok	ok	362.9620	43.208	0.035777	18.74	61.878	9.906	19721354.859025	3	363.4906	6.64011e-05	2.75008e-04
2023/04/20	22:18:48	ok	ok	362.9220	43.203	0.035777	18.71	61.843	9.884	19268886.780607	4	363.4759	6.52916e-05	2.16229e-04
2023/04/20	22:23:48	ok	ok	363.1140	43.201	0.035777	18.67	61.910	9.870	15276805.007904	4	363.3539	7.04609e-05	2.14031e-04
2023/04/20	22:28:48	ok	ok	362.9220	43.197	0.035777	18.69	61.862	9.878	15960283.551801	4	363.3962	6.44282e-05	2.38337e-04
2023/04/20	22:33:48	ok	ok	362.9360	43.192	0.035777	18.59	61.962	9.835	20139382.032960	5	295.0241	1.87323e-03	1.60914e-02
2023/04/20	22:38:48	ok	ok	362.9620	43.189	0.035777	18.54	62.008	9.810	17419395.774502	7	363.0091	7.84856e-05	3.52397e-04
2023/04/20	22:43:48	ok	ok	363.0480	43.184	0.035777	18.50	62.045	9.792	19034004.134575	6	362.7090	8.88030e-05	6.57257e-04
2023/04/20	22:48:48	--	--	362.6220	43.181	0.035777	18.50	61.970	9.780	20969420.101812	4	363.2457	6.45769e-05	2.44175e-04
2023/04/20	22:48:55	--	ok	362.6180	43.177	0.035777	18.48	61.958	9.769	23057873.477366	7	362.7263	8.87715e-05	6.43220e-04
2023/04/20	22:49:02	ok	ok	363.0880	43.219	0.035797	18.51	61.942	9.784	25470554.354130	6	363.3358	7.84730e-05	3.56966e-04
2023/04/20	22:54:01	--	ok	363.2440	43.217	0.035797	18.58	61.878	9.814	17235832.727284	7	363.2268	8.17470e-05	4.15046e-04
2023/04/20	22:54:08	ok	ok	362.9960	43.194	0.035785	18.54	61.830	9.781	22966533.704018	5	363.4431	5.99015e-05	2.67227e-04
2023/04/20	22:59:08	ok	ok	362.9080	43.190	0.035785	18.56	61.906	9.810	18222735.470651	6	363.1302	7.37223e-05	3.69192e-04
2023/04/20	23:04:08	--	ok	362.7740	43.188	0.035785	18.54	61.871	9.788	20331004.047304	5	363.3010	6.54994e-05	2.36711e-04
2023/04/20	23:04:15	ok	ok	362.8680	43.207	0.035796	18.54	61.871	9.788	21823367.951248	5	363.7788	5.26974e-05	6.11003e-04
2023/04/20	23:09:14	ok	ok	362.9600	43.203	0.035796	18.56	61.842	9.800	17724267.159042	7	363.0531	8.50896e-05	4.49704e-04
2023/04/20	23:14:14	ok	ok	362.9600	43.199	0.035796	18.52	61.880	9.782	19628072.220722	6	338.4709	1.29299e-03	3.71193e-02
2023/04/20	23:19:14	ok	ok	362.8660	43.198	0.035796	18.54	61.848	9.784	22619784.144672	5	363.5036	6.09994e-05	1.71541e-04
2023/04/20	23:24:14	--	ok	362.7140	43.195	0.035796	18.52	61.828	9.773	15759054.973816	5	362.9145	8.49399e-05	6.13832e-04
2023/04/20	23:24:21	--	ok	363.4400	43.234	0.035812	18.54	61.848	9.784	18815767.006511	5	363.6263	7.00515e-05	2.68032e-04
2023/04/20	23:24:29	--	ok	362.5460	43.180	0.035788	18.52	61.857	9.778	20730439.501108	6	362.6470	9.16144e-05	4.48230e-04
2023/04/20	23:24:36	ok	ok	363.0840	43.223	0.035812	18.50	61.843	9.760	13786937.637307	11	363.2254	7.79357e-05	5.38606e-04
2023/04/20	23:29:35	ok	ok	362.9640	43.220	0.035812	18.51	61.825	9.765	18974785.692930	5	341.8357	1.12086e-03	3.94697e-02
2023/04/20	23:34:35	ok	ok	362.9940	43.217	0.035812	18.48	61.862	9.754	17929825.657060	5	363.3987	7.46318e-05	3.98810e-04
2023/04/20	23:39:35	ok	ok	363.0300	43.209	0.035812	18.37	61.929	9.700	20108011.101637	5	347.1060	8.49016e-04	2.92338e-02
2023/04/20	23:44:35	--	--	363.3920	43.204	0.035812	18.30	61.962	9.665	20576911.455504	5	346.8075	8.62515e-04	2.97592e-02
2023/04/20	23:44:42	ok	ok	363.1720	43.203	0.035812	18.31	61.930	9.668	23917351.255788	5	363.3812	7.04464e-05	3.45955e-04
2023/04/20	23:49:42	--	ok	363.2860	43.200	0.035812	18.25	61.956	9.640	22014108.233247	6	363.2453	7.23521e-05	2.86543e-04
2023/04/20	23:49:49	--	ok	362.6260	43.173	0.035797	18.24	61.889	9.620	25581172.697738	5	363.0463	7.03420e-05	2.63190e-04
2023/04/20	23:49:56	ok	ok	363.0440	43.212	0.035817	18.25	61.892	9.630	25868125.371080	4	363.5762	6.55120e-05	1.46470e-04
2023/04/20	23:54:56	ok	ok	363.1100	43.204	0.035817	18.21	61.929	9.611	22990362.042842	4	363.4348	6.87033e-05	2.76071e-04
2023/04/20	23:59:56	ok	ok	362.9460	43.202	0.035817	18.25	61.828	9.620	23567730.957062	5	363.1528	8.03795e-05	4.71845e-04
2023/04/21	00:04:56	ok	ok	362.9540	43.199	0.035817	18.27	61.830	9.628	19654991.459780	5	307.5746	1.21622e-03	1.97532e-02
2023/04/21	00:09:56	--	ok	363.3600	43.199	0.035817	18.28	61.833	9.636	21718266.716837	5	349.6532	7.16228e-04	2.44328e-02
2023/04/21	00:10:03	ok	ok	362.8620	43.153	0.035798	18.28	61.811	9.633	17671620.050453	7	362.8226	7.76926e-05	4.14991e-04
2023/04/21	00:15:03	--	ok	362.4740	43.154	0.035798	18.25	61.848	9.623	22468371.060328	4	363.0488	6.63114e-05	2.47294e-04
2023/04/21	00:15:10	ok	ok	363.0520	43.215	0.035826	18.27	61.820	9.626	20151058.736529	5	363.5591	6.98992e-05	2.18577e-04
2023/04/21	00:20:10	ok	ok	363.1920	43.206	0.035826	18.28	61.820	9.634	20796527.864892	4	363.4799	6.93570e-05	2.22235e-04
2023/04/21	00:25:10	ok	ok	362.8400	43.203	0.035826	18.24	61.869	9.617	18114635.511922	4	363.4492	6.63937e-05	1.17849e-04
2023/04/21	00:30:10	ok	ok	362.8880	43.198	0.035826	18.21	61.852	9.599	21156740.799395	4	363.4468	6.62360e-05	1.59047e-04
2023/04/21	00:35:10	ok	ok	363.0360	43.196	0.035826	18.25	61.819	9.619	18810823.673866	5	370.9390	-2.68003e-04	1.26618e-02
2023/04/21	00:40:10	--	ok	362.7900	43.195	0.035826	18.21	61.823	9.595	19237100.702314	7	362.8633	9.15761e-05	6.49192e-04
2023/04/21	00:40:17	ok	ok	363.1400	43.226	0.035837	18.23	61.843	9.606	23883838.988109	5	363.5273	7.21698e-05	2.59586e-04
2023/04/21	00:45:17	ok	ok	363.1120	43.212	0.035837	18.10	61.933	9.548	22828482.056893	5	363.2298	7.97932e-05	4.31478e-04
2023/04/21	00:50:17	ok	ok	363.1920	43.208	0.035837	18.06	61.947	9.526	23342383.221157	5	363.4545	6.90876e-05	2.30486e-04
2023/04/21	00:55:17	ok	ok	363.0080	43.199	0.035837	17.96	61.953	9.471	19593853.133736	6	347.6137	8.11178e-04	3.74642e-02
2023/04/21	01:00:17	ok	ok	362.8700	43.207	0.035837	18.14	61.517	9.508	22125571.816147	6	304.2933	1.38069e-03	2.07946e-02
2023/04/21	01:05:17	ok	ok	363.0460	43.209	0.035837	18.37	61.221	9.589	21032313.535764	5	363.4173	7.30611e-05	2.08066e-04
2023/04/21	01:10:17	ok	ok	363.1860	43.208	0.035837	18.52	61.170	9.669	25924930.122209	6	363.2838	7.91411e-05	4.48804e-04
2023/04/21	01:15:17	ok	ok	363.0200	43.209	0.035837	18.56	61.114	9.685	27033948.900610	5	363.3883	7.33694e-05	2.94463e-04
2023/04/21	01:20:17	ok	ok	363.1240	43.206	0.035837	18.61	61.152	9.717	26944421.589113	5	363.9160	5.05464e-05	5.38129e-04
2023/04/21	01:25:17	ok	ok	362.8660	43.210	0.035837	18.68	61.086	9.746	25251883.848024	5	363.3623	7.45308e-05	2.71645e-04
2023/04/21	01:30:17	ok	ok	362.9140	43.208	0.035837	18.65	61.125	9.737	26381818.688330	5	346.9448	8.57882e-04	2.96183e-02
2023/04/21	01:35:17	ok	ok	362.9600	43.206	0.035837	18.74	61.074	9.777	25128930.946453	5	363.3356	7.30781e-05	2.90328e-04
2023/04/21	01:40:18	ok	ok	362.9940	43.202	0.035837	18.72	61.061	9.767	26569103.376765	6	363.1731	8.03763e-05	4.20667e-04
2023/04/21	01:45:17	ok	ok	363.1240	43.199	0.035837	18.62	61.132	9.721	22297060.959777	2	363.1097	9.05365e-05	1.56546e-16
2023/04/21	01:50:17	ok	ok	362.8760	43.198	0.035837	18.61	61.215	9.727	23574504.629208	6	362.9032	8.85029e-05	7.38388e-04
2023/04/21	01:55:17	ok	ok	362.8100	43.195	0.035837	18.55	61.260	9.700	23402174.839464	6	362.9264	8.61014e-05	4.90551e-04
2023/04/21	02:00:17	ok	ok	362.9500	43.194	0.035837	18.54	61.215	9.684	24457144.442482	2	363.3421	6.21371e-05	1.10624e-16
2023/04/21	02:05:17	--	ok	362.7440	43.195	0.035837	18.62	61.161	9.726	26030946.881468	6	370.7828	-2.64479e-04	1.12480e-02
2023/04/21	02:05:24	--	ok	363.2520	43.223	0.03585	18.62	61.120	9.720	23255900.387858	5	363.5150	7.31758e-05	2.68043e-04
2023/04/21	02:05:32	ok	ok	362.8920	43.193	0.035838	18.59	61.151	9.706	29592583.883718	7	363.0221	8.29865e-05	4.76292e-04
2023/04/21	02:10:31	ok	ok	362.8720	43.194	0.035838	18.65	61.137	9.739	23528739.387815	4	363.3804	6.50063e-05	2.16766e-04
2023/04/21	02:15:31	--	--	362.7540	43.192	0.035838	18.62	61.207	9.733	24375684.133401	8	272.5158	3.19550e-03	4.08313e-02
2023/04/21	02:15:38	--	ok	362.7140	43.193	0.035838	18.67	61.202	9.757	26234087.936565	2	362.7304	1.04996e-04	1.10811e-16
2023/04/21	02:15:45	ok	ok	363.1240	43.224	0.035852	18.65	61.201	9.749	25850589.339794	6	363.3927	7.89170e-05	5.22503e-04
2023/04/21	02:20:45	--	ok	363.2880	43.222	0.035852	18.72	61.093	9.772	25258045.399356	5	363.3466	7.91551e-05	4.47512e-04
2023/04/21	02:20:52	ok	ok	363.0800	43.194	0.035837	18.75	61.086	9.788	28637866.131367	5	363.4189	6.43944e-05	2.20127e-04
2023/04/21	02:25:52	ok	ok	362.8100	43.190	0.035837	18.72	61.061	9.767	22048887.334728	3	363.4086	5.88200e-05	8.70949e-05
2023/04/21	02:30:52	ok	ok	362.8140	43.189	0.035837	18.71	61.134	9.771	19260645.804287	8	362.8539	8.69921e-05	6.12710e-04
2023/04/21	02:35:52	ok	ok	362.8320	43.186	0.035837	18.75	61.097	9.790	26547184.687931	7	363.0336	7.84499e-05	3.95058e-04
2023/04/21	02:40:52	ok	ok	362.8220	43.186	0.035837	18.74	61.106	9.782	22376972.473215	7	362.7809	8.82058e-05	6.95875e-04
2023/04/21	02:45:52	--	ok	362.7700	43.183	0.035837	18.74	61.096	9.780	21619182.490243	5	363.4767	5.62157e-05	5.11884e-04
2023/04/21	02:45:59	ok	ok	363.0760	43.211	0.035849	18.78	61.132	9.811	24683810.056164	5	363.3349	7.49267e-05	3.90793e-04
2023/04/21	02:50:59	ok	ok	363.0440	43.200	0.035849	18.72	61.198	9.789	23205551.112824	6	342.9549	1.06342e-03	2.91671e-02
2023/04/21	02:55:59	ok	ok	363.0480	43.195	0.035849	18.68	61.247	9.772	22837315.495218	5	363.1076	7.75726e-05	4.65493e-04
2023/04/21	03:00:59	--	--	362.8180	43.194	0.035849	18.62	61.321	9.752	22020235.704486	6	337.7484	1.32838e-03	3.79040e-02
2023/04/21	03:01:06	--	ok	362.7820	43.194	0.035849	18.64	61.292	9.755	30093732.424521	6	363.2479	7.12391e-05	4.75954e-04
2023/04/21	03:01:13	ok	ok	363.1900	43.217	0.035861	18.59	61.329	9.734	25886464.142016	7	363.1878	8.33156e-05	4.24512e-04
2023/04/21	03:06:12	ok	ok	363.0460	43.215	0.035861	18.64	61.239	9.746	25709639.406500	5	363.4355	7.41234e-05	3.63746e-04
2023/04/21	03:11:12	ok	ok	363.0160	43.214	0.035861	18.72	61.169	9.784	22319259.946359	4	363.5393	6.87730e-05	2.48101e-04
2023/04/21	03:16:12	ok	ok	363.0180	43.212	0.035861	18.76	61.184	9.811	22826925.238134	5	343.1568	1.05143e-03	3.68400e-02
2023/04/21	03:21:12	ok	ok	362.9680	43.208	0.035861	18.75	61.183	9.803	22900152.793482	3	363.5149	6.90831e-05	3.68216e-06
2023/04/21	03:26:12	ok	ok	362.9580	43.209	0.035861	18.79	61.157	9.822	26173442.214006	4	363.3077	7.62579e-05	4.50569e-04
2023/04/21	03:31:12	ok	ok	363.0700	43.205	0.035861	18.78	61.155	9.814	24066057.236822	4	363.5277	6.55802e-05	1.68352e-04
2023/04/21	03:36:12	ok	ok	362.9540	43.204	0.035861	18.79	61.221	9.833	25118392.151256	4	363.5096	6.56509e-05	2.20533e-04
2023/04/21	03:41:12	ok	ok	363.0560	43.202	0.035861	18.83	61.173	9.850	24938839.892832	4	363.6058	6.17959e-05	1.82382e-04
2023/04/21	03:46:12	--	--	362.9000	43.199	0.035861	18.81	61.189	9.837	25767975.303331	4	451.7459	-2.17306e-03	2.15669e-02
2023/04/21	03:46:19	ok	ok	362.9360	43.202	0.035861	18.83	61.225	9.858	24767278.267166	5	363.4842	6.63318e-05	1.85020e-04
2023/04/21	03:51:19	--	--	362.9820	43.199	0.035861	18.85	61.187	9.860	23868703.408262	6	304.2473	1.38051e-03	2.07609e-02
2023/04/21	03:51:26	ok	ok	362.9680	43.199	0.035861	18.83	61.164	9.848	28985509.787348	5	363.2561	7.40277e-05	3.92321e-04
2023/04/21	03:56:25	ok	ok	362.9460	43.198	0.035861	18.85	61.196	9.861	22253107.063438	6	362.9756	8.63362e-05	5.45095e-04
2023/04/21	04:01:25	--	ok	362.7900	43.196	0.035861	18.75	61.343	9.829	24645151.080854	5	363.0369	8.17921e-05	5.37764e-04
2023/04/21	04:01:32	ok	ok	363.0480	43.215	0.035872	18.71	61.344	9.805	26814633.510156	3	363.6090	6.42616e-05	1.34087e-05
2023/04/21	04:06:32	ok	ok	363.1120	43.211	0.035872	18.69	61.375	9.800	24913295.861062	5	363.3425	7.54096e-05	3.07892e-04
2023/04/21	04:11:32	ok	ok	363.1640	43.207	0.035872	18.68	61.352	9.789	26153553.244850	3	420.3608	-9.12136e-04	2.29790e-03
2023/04/21	04:16:32	ok	ok	362.8120	43.203	0.035872	18.67	61.338	9.779	24717926.751315	6	349.8565	7.15324e-04	1.95462e-02
2023/04/21	04:21:32	--	--	362.9660	43.206	0.035872	18.76	61.280	9.827	25994568.506626	3	363.4426	6.64279e-05	5.27798e-06
2023/04/21	04:21:39	ok	ok	363.1620	43.206	0.035872	18.74	61.276	9.809	24997422.219177	4	363.3611	7.48438e-05	3.02162e-04
2023/04/21	04:26:39	ok	ok	362.9360	43.202	0.035872	18.78	61.219	9.825	22876718.180923	5	352.4228	5.85392e-04	1.95556e-02
2023/04/21	04:31:39	--	ok	363.2720	43.202	0.035872	18.79	61.274	9.841	26385064.777940	5	363.6152	6.10360e-05	3.24988e-04
2023/04/21	04:31:46	--	--	362.6040	43.180	0.035858	18.78	61.239	9.828	23618844.330366	3	363.2928	6.46602e-05	2.63390e-04
2023/04/21	04:31:53	--	ok	362.6680	43.178	0.035858	18.82	61.234	9.852	25213379.073556	4	363.3801	6.06416e-05	2.23675e-04
2023/04/21	04:32:00	ok	ok	363.0600	43.203	0.035876	18.81	61.180	9.835	29901084.702250	6	363.3804	7.24961e-05	3.30440e-04
2023/04/21	04:37:00	ok	ok	363.0740	43.206	0.035876	18.81	61.224	9.843	23918457.075126	5	349.6241	7.23915e-04	2.45051e-02
2023/04/21	04:42:00	ok	ok	362.9940	43.206	0.035876	18.85	61.260	9.872	27083651.482087	5	363.5082	6.65549e-05	1.96355e-04
2023/04/21	04:47:00	ok	ok	363.0020	43.201	0.035876	18.81	61.244	9.846	27498532.257459	5	363.3755	7.15363e-05	4.12521e-04
2023/04/21	04:52:00	ok	ok	363.0560	43.201	0.035876	18.83	61.257	9.863	23929577.887166	6	339.5756	1.23820e-03	3.59017e-02
2023/04/21	04:57:00	ok	ok	362.8980	43.200	0.035876	18.82	61.266	9.857	22514670.918651	5	340.8708	1.16393e-03	4.10795e-02
2023/04/21	05:02:00	ok	ok	362.9360	43.199	0.035876	18.82	61.256	9.855	23983817.944023	5	363.3894	6.78960e-05	3.32239e-04
2023/04/21	05:07:00	ok	ok	362.8460	43.196	0.035876	18.81	61.340	9.861	20567750.040485	5	363.0139	8.52109e-05	6.79063e-04
2023/04/21	05:12:00	--	ok	362.7960	43.194	0.035876	18.71	61.408	9.815	22533485.187253	3	363.3702	6.28044e-05	2.92547e-05
2023/04/21	05:12:07	ok	ok	362.9380	43.212	0.035886	18.69	61.398	9.804	28626165.323470	6	363.1620	8.51986e-05	5.30826e-04
2023/04/21	05:17:07	ok	ok	363.0380	43.207	0.035886	18.65	61.444	9.788	22808165.799082	5	306.5796	1.27043e-03	1.82941e-02
2023/04/21	05:22:07	ok	ok	362.9740	43.203	0.035886	18.62	61.448	9.772	22551014.165176	4	363.4258	7.00128e-05	2.19821e-04
2023/04/21	05:27:07	ok	ok	362.9020	43.203	0.035886	18.68	61.384	9.794	23133434.737707	5	446.6037	-1.96928e-03	2.09789e-02
2023/04/21	05:32:07	ok	ok	362.9280	43.201	0.035886	18.75	61.343	9.829	24937125.079630	6	363.0589	8.57939e-05	5.53432e-04
2023/04/21	05:37:07	ok	ok	362.9880	43.202	0.035886	18.78	61.324	9.842	21816279.315252	5	363.3833	7.11294e-05	3.24522e-04
2023/04/21	05:42:07	ok	ok	363.0020	43.202	0.035886	18.78	61.335	9.843	21014567.844540	6	342.7959	1.07301e-03	2.91530e-02
2023/04/21	05:47:07	--	--	363.0300	43.200	0.035886	18.81	61.349	9.863	22400450.947315	5	363.4061	6.86017e-05	2.09886e-04
2023/04/21	05:47:14	ok	ok	363.0420	43.201	0.035886	18.76	61.334	9.835	24865955.567808	5	363.1165	8.22630e-05	7.68629e-04
2023/04/21	05:52:14	ok	ok	363.0580	43.199	0.035886	18.82	61.308	9.864	26734580.247570	5	363.4387	6.64726e-05	2.44631e-04
2023/04/21	05:57:14	--	--	362.9740	43.197	0.035886	18.81	61.381	9.868	23245277.499762	5	363.4764	6.31667e-05	2.47843e-04
2023/04/21	05:57:21	--	ok	362.6540	43.197	0.035886	18.83	61.311	9.872	24106079.570494	5	363.3767	6.93054e-05	3.29179e-04
2023/04/21	05:57:29	--	ok	363.2100	43.241	0.035905	18.82	61.299	9.862	25828258.111367	5	363.5619	7.79415e-05	4.76900e-04
2023/04/21	05:57:36	ok	ok	362.9460	43.201	0.035894	18.74	61.404	9.830	24774813.026271	6	362.8849	9.68698e-05	4.85305e-04
2023/04/21	06:02:36	--	--	363.3100	43.209	0.035894	18.88	61.276	9.891	23054735.691794	6	292.7041	2.00213e-03	2.30131e-02
2023/04/21	06:02:43	ok	ok	362.9020	43.208	0.035894	18.85	61.260	9.872	23386451.591370	4	363.6201	6.38849e-05	2.01224e-04
2023/04/21	06:07:42	ok	ok	362.9740	43.207	0.035894	18.85	61.334	9.884	24360917.511132	5	363.4567	7.08558e-05	2.60557e-04
2023/04/21	06:12:42	ok	ok	363.0640	43.206	0.035894	18.88	61.349	9.903	24711834.461014	5	371.6044	-2.92349e-04	1.34640e-02
2023/04/21	06:17:42	ok	ok	363.0600	43.204	0.035894	18.85	61.389	9.892	24847492.680114	6	363.3851	7.19082e-05	3.48425e-04
2023/04/21	06:22:42	ok	ok	362.9740	43.203	0.035894	18.91	61.375	9.925	23356854.425823	5	363.1364	8.17349e-05	6.94504e-04
2023/04/21	06:27:42	ok	ok	362.9660	43.204	0.035894	18.91	61.334	9.918	24476281.025780	5	363.3028	7.51617e-05	4.65342e-04
2023/04/21	06:32:42	ok	ok	363.0080	43.200	0.035894	18.91	61.334	9.918	27283758.044957	3	363.5503	6.10423e-05	1.20918e-05
2023/04/21	06:37:42	ok	ok	362.9760	43.200	0.035894	18.92	61.408	9.938	22475800.403460	6	346.9943	8.49761e-04	2.68728e-02
2023/04/21	06:42:42	ok	ok	362.8540	43.198	0.035894	18.92	61.421	9.940	22504593.125816	4	363.4717	6.50765e-05	2.43082e-04
2023/04/21	06:47:42	ok	ok	363.1020	43.199	0.035894	18.95	61.402	9.952	22865611.795969	5	363.2036	7.67282e-05	3.22714e-04
2023/04/21	06:52:42	ok	ok	362.8300	43.197	0.035894	18.96	61.381	9.958	28185971.625596	6	295.2597	1.85369e-03	2.08760e-02
2023/04/21	06:57:42	--	--	362.8700	43.197	0.035894	19.01	61.399	9.986	24538824.738803	5	343.1567	1.04379e-03	3.66293e-02
2023/04/21	06:57:49	--	ok	363.3800	43.198	0.035894	18.98	61.448	9.977	21125985.143878	2	363.3934	6.49242e-05	5.63994e-16
2023/04/21	06:57:57	--	ok	362.3980	43.120	0.035874	18.96	61.445	9.969	22538496.530963	5	362.9234	7.07823e-05	2.39717e-04
2023/04/21	06:58:04	ok	ok	362.9560	43.212	0.035906	18.92	61.462	9.946	22829352.701093	5	363.5342	7.05233e-05	2.32554e-04
2023/04/21	07:03:03	ok	ok	362.9800	43.218	0.035906	19.02	61.370	9.990	25006965.645967	5	363.4356	7.37898e-05	4.50889e-04
2023/04/21	07:08:03	ok	ok	363.1620	43.213	0.035906	19.06	61.398	10.019	23053115.487520	6	345.2206	9.44725e-04	3.64194e-02
2023/04/21	07:13:03	ok	ok	363.1500	43.212	0.035906	19.07	61.431	10.033	28584246.221965	3	363.6142	6.35765e-05	5.71512e-06
2023/04/21	07:18:03	--	ok	363.3140	43.211	0.035906	19.10	61.384	10.042	26057215.021896	5	363.5342	6.93787e-05	2.15776e-04
2023/04/21	07:18:10	--	ok	362.7540	43.183	0.035889	19.10	61.404	10.045	23195445.542536	4	363.0235	7.60828e-05	2.65023e-04
2023/04/21	07:18:18	ok	ok	363.0500	43.204	0.035902	19.07	61.431	10.033	24941392.556894	5	371.5895	-2.92172e-04	1.32425e-02
2023/04/21	07:23:17	ok	ok	363.1380	43.205	0.035902	19.14	61.367	10.063	27406113.827249	4	363.5728	6.47765e-05	2.14875e-04
2023/04/21	07:28:17	ok	ok	363.0580	43.204	0.035902	19.10	61.413	10.047	24320810.467774	4	363.4754	6.76822e-05	2.71429e-04
2023/04/21	07:33:17	--	ok	363.2360	43.205	0.035902	19.16	61.402	10.078	22047343.644997	5	363.6814	5.88063e-05	3.68485e-04
2023/04/21	07:33:24	ok	ok	363.0540	43.184	0.03589	19.19	61.375	10.090	26523971.650928	6	362.9935	7.83918e-05	3.24361e-04
2023/04/21	07:38:24	ok	ok	362.8420	43.184	0.03589	19.20	61.440	10.109	27711126.729123	5	363.1047	7.37460e-05	2.52993e-04
2023/04/21	07:43:24	ok	ok	362.9020	43.178	0.03589	19.19	61.459	10.104	22325745.647182	5	363.2459	6.63587e-05	2.43723e-04
2023/04/21	07:48:24	ok	ok	362.8480	43.173	0.03589	19.17	61.448	10.094	22965678.019360	6	291.8380	2.03460e-03	1.99955e-02
2023/04/21	07:53:24	ok	ok	362.9840	43.176	0.03589	19.23	61.413	10.121	23977887.838977	5	362.8362	8.36426e-05	6.39722e-04
2023/04/21	07:58:24	--	ok	362.7340	43.170	0.03589	19.22	61.485	10.125	23556768.390596	5	363.6336	4.88271e-05	6.92894e-04
2023/04/21	07:58:31	ok	ok	363.0400	43.205	0.035904	19.22	61.495	10.127	28726401.976793	5	363.2745	7.83660e-05	3.38514e-04
2023/04/21	08:03:31	ok	ok	363.1060	43.203	0.035904	19.24	61.434	10.133	24400904.912850	3	363.1517	8.82976e-05	9.78882e-06
2023/04/21	08:08:31	ok	ok	363.0960	43.200	0.035904	19.26	61.491	10.152	23118032.952109	4	363.4545	6.60900e-05	2.08970e-04
2023/04/21	08:13:31	ok	ok	362.8760	43.202	0.035904	19.30	61.466	10.173	26412835.063692	5	363.1898	7.61780e-05	3.80051e-04
2023/04/21	08:18:31	ok	ok	363.0740	43.200	0.035904	19.30	61.486	10.177	25169825.240375	6	363.1425	7.84214e-05	4.12725e-04
2023/04/21	08:23:31	ok	ok	362.9720	43.198	0.035904	19.29	61.453	10.163	24781436.429784	5	363.5915	5.79150e-05	2.95671e-04
2023/04/21	08:28:31	ok	ok	363.0500	43.197	0.035904	19.29	61.463	10.165	27118791.198872	4	363.4562	6.42826e-05	1.90191e-04
2023/04/21	08:33:31	--	--	362.9140	43.197	0.035904	19.32	61.468	10.183	25527765.744658	5	363.3174	6.89373e-05	2.95195e-04
2023/04/21	08:33:38	ok	ok	363.1900	43.198	0.035904	19.34	61.482	10.201	23559513.020539	5	363.4051	6.65786e-05	2.09209e-04
2023/04/21	08:38:38	--	ok	363.2780	43.195	0.035904	19.34	61.418	10.191	23546228.989970	5	363.0883	7.73531e-05	3.63027e-04
2023/04/21	08:38:45	--	ok	362.7480	43.135	0.035889	19.34	61.471	10.200	28379173.232066	4	363.1153	6.50385e-05	2.30816e-04
2023/04/21	08:38:53	ok	ok	362.8480	43.194	0.035903	19.39	61.457	10.223	24765244.689858	5	363.3903	6.44472e-05	1.86128e-04
2023/04/21	08:43:52	ok	ok	362.8240	43.192	0.035903	19.39	61.466	10.225	22895470.322261	5	363.2050	7.20106e-05	3.46977e-04
2023/04/21	08:48:52	--	ok	363.2380	43.190	0.035903	19.39	61.489	10.228	25670673.922542	5	363.1539	8.07517e-05	7.06865e-05
2023/04/21	08:48:59	--	ok	362.4060	43.128	0.03589	19.37	61.454	10.214	27799101.374732	5	362.9765	6.90179e-05	3.18165e-04
2023/04/21	08:49:07	--	ok	363.2500	43.223	0.035922	19.39	61.477	10.226	27491928.632389	2	363.2350	9.78950e-05	1.56492e-16
2023/04/21	08:49:14	ok	ok	362.8760	43.196	0.035909	19.27	61.526	10.166	27355282.935831	3	363.5273	5.99249e-05	2.39071e-04
2023/04/21	08:54:14	--	--	362.9900	43.200	0.035909	19.37	61.508	10.223	23105199.144222	8	279.2113	2.80426e-03	3.23429e-02
2023/04/21	08:54:21	ok	ok	363.1600	43.203	0.035909	19.37	61.466	10.217	24382229.754322	4	363.1870	7.67997e-05	3.34752e-04
2023/04/21	08:59:21	ok	ok	362.9440	43.199	0.035909	19.40	61.503	10.239	23971186.097138	4	363.3814	6.73376e-05	2.52994e-04
2023/04/21	09:04:21	ok	ok	362.8740	43.199	0.035909	19.40	61.503	10.239	25598374.382934	5	363.2531	7.23207e-05	3.33252e-04
2023/04/21	09:09:21	ok	ok	362.9720	43.197	0.035909	19.44	61.486	10.262	24685737.929050	6	362.9902	8.28798e-05	6.07146e-04
2023/04/21	09:14:21	ok	ok	363.0240	43.196	0.035909	19.46	61.477	10.270	23211469.697676	5	362.9923	8.15645e-05	6.37493e-04
2023/04/21	09:19:21	ok	ok	362.8280	43.196	0.035909	19.47	61.448	10.273	24629275.185597	3	363.4198	6.41150e-05	2.14382e-04
2023/04/21	09:24:21	ok	ok	362.8800	43.194	0.035909	19.52	61.444	10.298	28766585.273806	5	363.5653	5.58000e-05	5.36277e-04
2023/04/21	09:29:21	ok	ok	362.8960	43.194	0.035909	19.54	61.544	10.331	24706064.840005	7	362.9380	8.39220e-05	5.32309e-04
2023/04/21	09:34:21	ok	ok	362.8060	43.192	0.035909	19.56	61.482	10.329	22921072.511325	6	299.8746	1.59390e-03	3.05277e-02
2023/04/21	09:39:21	ok	ok	362.9520	43.188	0.035909	19.56	61.546	10.339	25810318.331802	5	451.8465	-2.18250e-03	1.91137e-02
2023/04/21	09:44:21	--	--	362.8460	43.187	0.035909	19.57	61.517	10.344	23594942.600822	7	362.6912	9.41077e-05	9.07060e-04
2023/04/21	09:44:28	ok	ok	363.0820	43.191	0.035909	19.61	61.553	10.376	28402348.225216	4	363.4366	6.02335e-05	1.98949e-04
2023/04/21	09:49:28	ok	ok	362.9600	43.185	0.035909	19.61	61.500	10.367	25120049.972494	5	363.1585	7.35717e-05	3.91333e-04
2023/04/21	09:54:29	--	ok	362.7020	43.184	0.035909	19.67	61.530	10.407	23278478.523100	4	363.1808	7.01013e-05	2.89801e-04
2023/04/21	09:54:36	ok	ok	363.1240	43.218	0.035924	19.65	61.592	10.407	25537748.303344	4	363.6733	6.39907e-05	1.00327e-04
2023/04/21	09:59:36	ok	ok	363.0000	43.216	0.035924	19.67	61.530	10.407	26041786.398459	7	363.1270	8.60731e-05	6.92487e-04
2023/04/21	10:04:36	ok	ok	363.0760	43.213	0.035924	19.70	61.523	10.422	24811642.871067	4	363.5500	6.56582e-05	2.92879e-04
2023/04/21	10:09:36	ok	ok	362.9760	43.216	0.035924	19.71	61.569	10.439	27555772.341052	4	363.7426	5.60305e-05	2.84642e-04
2023/04/21	10:14:36	ok	ok	363.0380	43.212	0.035924	19.78	61.495	10.469	25690061.835054	6	290.5810	2.12478e-03	1.97054e-02
2023/04/21	10:19:36	ok	ok	363.0900	43.214	0.035924	19.77	61.599	10.479	28135852.426181	4	363.5888	6.31938e-05	1.72031e-04
2023/04/21	10:24:36	ok	ok	363.0540	43.213	0.035924	19.82	61.532	10.502	24480452.584512	7	363.1443	8.25201e-05	7.27798e-04
2023/04/21	10:29:36	ok	ok	363.1560	43.211	0.035924	19.84	61.546	10.512	26339123.765603	4	363.5472	6.36336e-05	2.16875e-04
2023/04/21	10:34:36	--	ok	363.2820	43.211	0.035924	19.88	61.563	10.541	25783879.395678	2	363.2953	8.30805e-05	2.47395e-16
2023/04/21	10:34:43	ok	ok	362.9360	43.169	0.03591	19.82	61.509	10.498	23875102.392118	7	362.9996	7.75948e-05	3.51407e-04
2023/04/21	10:39:43	--	ok	362.5580	43.163	0.03591	19.88	61.509	10.532	25120874.226884	5	363.1925	6.71779e-05	1.63850e-04
2023/04/21	10:39:51	--	ok	363.2320	43.232	0.035933	19.89	61.541	10.546	26751060.356776	4	363.6070	7.19503e-05	2.56009e-04
2023/04/21	10:39:58	ok	ok	363.0040	43.208	0.035921	19.91	61.491	10.546	27919367.469215	6	363.3208	7.28967e-05	4.00681e-04
2023/04/21	10:44:57	ok	ok	362.8280	43.203	0.035921	19.92	61.526	10.562	26588973.310342	6	362.8468	9.24084e-05	1.02093e-03
2023/04/21	10:49:57	ok	ok	362.9060	43.201	0.035921	19.94	61.537	10.572	25540699.874872	5	363.3044	7.13804e-05	2.23054e-04
2023/04/21	10:54:57	--	ok	362.7920	43.201	0.035921	19.98	61.555	10.603	24279067.414505	6	346.4199	8.75882e-04	2.91088e-02
2023/04/21	10:55:04	--	ok	363.3120	43.222	0.035932	19.95	61.592	10.589	29805337.934808	5	363.5307	7.04284e-05	2.85557e-04
2023/04/21	10:55:11	--	ok	362.7880	43.173	0.035915	19.97	61.553	10.594	25030411.252233	5	362.7537	9.12752e-05	7.78916e-04
2023/04/21	10:55:19	ok	ok	363.1780	43.206	0.035927	19.89	61.532	10.544	24748886.223452	6	363.5079	6.32487e-05	2.19659e-04
2023/04/21	11:00:18	ok	ok	362.8060	43.213	0.035927	20.01	61.527	10.615	23004326.494876	5	363.1947	8.00481e-05	5.59258e-04
2023/04/21	11:05:18	ok	ok	363.0500	43.211	0.035927	20.07	61.537	10.653	29683675.031940	5	347.7322	8.17884e-04	2.81285e-02
2023/04/21	11:10:18	ok	ok	363.0400	43.212	0.035927	20.07	61.537	10.653	24848170.802755	6	362.9491	9.11096e-05	7.12643e-04
2023/04/21	11:15:18	--	ok	363.5360	43.210	0.035927	20.08	61.540	10.662	23623113.344698	5	363.0798	8.46328e-05	7.08333e-04
2023/04/21	11:15:25	--	ok	362.3820	43.038	0.035898	20.08	61.569	10.667	24169753.948732	5	362.9029	6.77844e-05	2.31091e-04
2023/04/21	11:15:33	--	ok	363.2580	43.217	0.035931	20.08	61.549	10.663	27034174.741120	5	363.4362	7.34975e-05	4.18239e-04
2023/04/21	11:15:40	ok	ok	362.9520	43.164	0.035917	20.04	61.521	10.632	27382815.253944	4	363.2601	6.64250e-05	1.97103e-04
2023/04/21	11:20:39	ok	ok	362.8300	43.177	0.035917	20.11	61.617	10.692	23882763.035368	5	303.1568	1.43682e-03	1.50082e-02
2023/04/21	11:25:39	--	ok	362.7120	43.179	0.035917	20.15	61.604	10.716	27313832.019939	5	363.2041	7.01038e-05	1.47051e-04
2023/04/21	11:25:47	ok	ok	363.1840	43.222	0.035932	20.15	61.540	10.705	28781603.985632	2	363.2762	8.85858e-05	2.39360e-15
2023/04/21	11:30:46	--	ok	363.3160	43.218	0.035932	20.15	61.622	10.719	24045916.399552	5	363.6053	6.45220e-05	2.22159e-04
2023/04/21	11:30:53	ok	ok	362.8440	43.164	0.035916	20.18	61.563	10.727	27559425.089779	5	363.3356	6.16691e-05	4.10011e-04
2023/04/21	11:35:53	--	--	362.7520	43.174	0.035916	20.24	61.627	10.774	24280326.571707	6	344.8712	9.43732e-04	3.38225e-02
2023/04/21	11:36:00	ok	ok	362.9720	43.175	0.035916	20.26	61.521	10.772	28208919.374622	5	363.5940	5.31276e-05	4.71841e-04
2023/04/21	11:40:59	ok	ok	363.0160	43.156	0.035916	20.24	61.636	10.775	23095465.604309	4	363.1697	6.98439e-05	2.47999e-04
2023/04/21	11:45:59	--	ok	362.7580	43.166	0.035916	20.28	61.633	10.802	25276133.733592	4	363.1222	7.26225e-05	2.43543e-04
2023/04/21	11:46:06	ok	ok	362.8840	43.213	0.035928	20.29	61.613	10.807	27845745.956603	5	363.4089	7.21243e-05	3.02229e-04
2023/04/21	11:51:06	ok	ok	362.9680	43.211	0.035928	20.32	61.605	10.824	26205197.758090	5	363.7877	5.16226e-05	6.61816e-04
2023/04/21	11:56:06	ok	ok	363.0880	43.207	0.035928	20.38	61.682	10.873	24874137.620356	4	363.4830	6.42896e-05	1.93307e-04
2023/04/21	12:01:06	ok	ok	363.1880	43.208	0.035928	20.49	61.582	10.926	24111116.982499	5	363.1841	7.90882e-05	5.30315e-04
2023/04/21	12:06:06	ok	ok	362.9320	43.212	0.035928	20.55	61.669	10.978	26515019.007622	5	363.2234	7.82295e-05	4.41490e-04
2023/04/21	12:11:06	ok	ok	363.1240	43.207	0.035928	20.60	61.627	11.008	25886916.918254	6	363.2916	7.40578e-05	2.11494e-04
2023/04/21	12:16:06	ok	ok	362.9880	43.204	0.035928	20.63	61.695	11.039	26897983.900396	4	363.5167	6.50034e-05	1.73390e-04
2023/04/21	12:21:06	ok	ok	363.0580	43.204	0.035928	20.70	61.709	11.086	26169785.019312	5	363.3216	7.38577e-05	2.51102e-04
2023/04/21	12:26:06	ok	ok	363.0540	43.209	0.035928	20.76	61.686	11.118	26511754.402539	7	363.0889	8.32305e-05	6.87952e-04
2023/04/21	12:31:06	ok	ok	363.1960	43.206	0.035928	20.89	61.656	11.195	27186819.608263	5	363.4363	6.78127e-05	2.08031e-04
2023/04/21	12:36:06	ok	ok	363.1960	43.204	0.035928	20.93	61.750	11.240	25069607.072317	6	364.1019	3.87902e-05	9.43623e-04
2023/04/21	12:41:06	ok	ok	362.9400	43.201	0.035928	20.99	61.779	11.282	24255714.813760	5	363.0108	8.72104e-05	6.79385e-04
2023/04/21	12:46:06	ok	ok	363.0280	43.201	0.035928	21.00	61.750	11.286	24872185.749395	2	414.5130	-6.89191e-04	4.52539e-15
2023/04/21	12:51:06	ok	ok	363.0460	43.201	0.035928	21.06	61.750	11.323	28356787.425673	4	363.4396	6.89959e-05	2.10862e-04
2023/04/21	12:56:06	ok	ok	362.9800	43.203	0.035928	21.16	61.833	11.405	28820734.474101	5	362.9898	8.96729e-05	7.61807e-04
2023/04/21	13:01:06	ok	ok	362.8960	43.196	0.035928	21.23	61.759	11.437	25007415.242731	5	363.1424	8.11690e-05	4.34420e-04
2023/04/21	13:06:06	ok	ok	363.0120	43.203	0.035928	21.34	61.747	11.511	27078386.902673	6	341.2804	1.14931e-03	3.18672e-02
2023/04/21	13:11:06	ok	ok	362.8220	43.192	0.035928	21.34	61.843	11.529	28554465.754765	5	363.5509	6.29192e-05	2.03379e-04
2023/04/21	13:16:06	ok	ok	363.1820	43.200	0.035928	21.41	61.814	11.570	27853910.258671	6	363.3613	7.23707e-05	2.51018e-04
2023/04/21	13:21:06	--	ok	363.2180	43.193	0.035928	21.48	61.816	11.618	21587635.144630	4	363.2168	8.53330e-05	6.42709e-05
2023/04/21	13:21:13	ok	ok	363.0000	43.114	0.035917	21.47	61.823	11.609	27448397.678501	5	363.0992	7.46330e-05	4.00669e-04
2023/04/21	13:26:13	--	ok	362.7100	43.121	0.035917	21.54	61.773	11.648	27152439.817282	5	363.0228	7.71884e-05	3.41420e-04
2023/04/21	13:26:20	ok	ok	363.0260	43.222	0.035932	21.57	61.755	11.663	28911348.602550	5	363.4062	7.48176e-05	2.31432e-04
2023/04/21	13:31:20	ok	ok	363.0060	43.212	0.035932	21.61	61.807	11.703	27883134.454075	4	363.4967	6.89992e-05	2.74980e-04
2023/04/21	13:36:20	ok	ok	363.0980	43.220	0.035932	21.71	61.834	11.775	25852698.638385	6	363.0593	8.89277e-05	6.27984e-04
2023/04/21	13:41:20	ok	ok	363.1760	43.213	0.035932	21.78	61.892	11.834	27190097.360189	5	363.3440	7.52449e-05	3.19719e-04
2023/04/21	13:46:20	ok	ok	363.0200	43.204	0.035932	21.89	61.782	11.891	14948927.554570	9	363.0457	8.11048e-05	5.32382e-04
2023/04/21	13:51:20	ok	ok	363.1040	43.207	0.035932	21.96	61.848	11.951	22087983.847138	5	363.4174	7.27178e-05	2.75479e-04
2023/04/21	13:56:20	ok	ok	363.1280	43.209	0.035932	22.06	61.898	12.029	26229612.839750	4	363.5260	6.91357e-05	2.45131e-04
2023/04/21	14:01:20	ok	ok	363.0980	43.191	0.035932	21.84	62.480	11.985	20644896.004920	5	363.1562	8.01231e-05	4.48552e-04
2023/04/21	14:06:20	ok	ok	363.0180	43.180	0.035932	21.85	62.620	12.023	20269995.493999	5	363.1653	7.88668e-05	3.27496e-04
2023/04/21	14:11:20	ok	ok	362.8820	43.175	0.035932	21.81	62.708	12.010	17224116.216772	5	363.3582	6.83945e-05	3.30925e-04
2023/04/21	14:16:20	ok	ok	362.9040	43.169	0.035932	21.91	62.675	12.072	16425888.334930	5	363.1988	7.51300e-05	2.93655e-04
2023/04/21	14:21:20	--	ok	362.7540	43.152	0.035932	21.92	62.654	12.077	18776967.033257	6	363.0772	7.83333e-05	4.75407e-04
2023/04/21	14:21:27	--	ok	363.2080	43.238	0.035946	21.91	62.652	12.068	22457652.220387	5	363.4019	7.81277e-05	4.26805e-04
2023/04/21	14:21:35	--	ok	363.2440	43.167	0.035935	21.92	62.644	12.075	20178905.931292	7	363.2690	7.29686e-05	3.00248e-04
2023/04/21	14:21:42	--	ok	362.4720	43.060	0.035922	21.91	62.675	12.072	22016760.956862	5	363.1700	6.48970e-05	2.36447e-04
2023/04/21	14:21:49	ok	ok	363.1000	43.230	0.03595	21.85	62.675	12.033	20495293.410672	5	363.7333	6.40690e-05	2.39497e-04
2023/04/21	14:26:49	--	ok	363.2160	43.238	0.03595	21.95	62.681	12.103	16810226.310614	5	363.2367	8.42175e-05	5.01841e-04
2023/04/21	14:26:56	ok	ok	362.9020	43.182	0.035939	21.96	62.675	12.111	19854703.602084	6	363.1897	7.82428e-05	3.98281e-04
2023/04/21	14:31:56	ok	ok	362.8700	43.117	0.035939	21.52	63.331	11.931	21524372.703789	5	376.2434	-5.04016e-04	2.16706e-02
2023/04/21	14:36:56	--	ok	362.4960	43.082	0.035939	21.26	63.569	11.792	28521940.769670	5	363.2039	6.36204e-05	2.21532e-04
2023/04/21	14:37:04	ok	ok	363.0880	43.244	0.035966	21.26	63.581	11.794	30672227.673605	6	363.4902	7.39363e-05	2.27126e-04
2023/04/21	14:42:03	ok	ok	362.9640	43.224	0.035966	21.07	63.674	11.684	26360696.119215	5	363.3401	7.34351e-05	2.14657e-04
2023/04/21	14:47:03	ok	ok	362.8160	43.212	0.035966	20.94	63.853	11.632	24326592.325825	4	363.3562	6.95331e-05	2.36117e-04
2023/04/21	14:52:03	--	ok	362.6680	43.196	0.035966	20.83	63.906	11.566	27388171.117332	6	363.9092	4.18282e-05	9.53898e-04
2023/04/21	14:52:10	ok	ok	363.0620	43.253	0.035984	20.87	63.903	11.593	27367195.480605	6	363.5047	7.63261e-05	4.12753e-04
2023/04/21	14:57:13	ok	ok	363.0400	43.244	0.035984	20.80	63.954	11.555	24319870.360408	5	363.5814	6.66087e-05	2.50879e-04
2023/04/21	15:02:10	ok	ok	363.0440	43.238	0.035984	20.70	63.977	11.493	20509645.797044	5	348.0571	8.03267e-04	2.72058e-02
2023/04/21	15:07:10	ok	ok	363.1680	43.229	0.035984	20.70	64.041	11.505	22648259.383796	4	363.4342	6.82465e-05	1.81544e-04
2023/04/21	15:12:10	ok	ok	362.8760	43.225	0.035984	20.65	64.096	11.477	25865417.370698	7	362.8777	9.38957e-05	7.02473e-04
2023/04/21	15:17:10	ok	ok	362.8080	43.217	0.035984	20.58	64.112	11.434	24733119.755299	5	363.2378	7.47679e-05	4.41750e-04
2023/04/21	15:22:10	--	ok	362.7600	43.203	0.035984	20.58	64.112	11.434	25600234.091763	8	362.7268	9.65791e-05	1.05793e-03
2023/04/21	15:22:17	--	ok	363.3060	43.246	0.035997	20.58	64.030	11.419	25926908.315607	5	363.4999	7.35289e-05	2.31922e-04
2023/04/21	15:22:25	--	ok	362.7360	43.183	0.035981	20.56	64.057	11.412	26355494.190015	5	363.2399	7.03481e-05	2.34909e-04
2023/04/21	15:22:32	ok	ok	362.9900	43.237	0.035994	20.53	64.053	11.393	18751876.533512	10	363.0934	7.99655e-05	7.03392e-04
2023/04/21	15:27:31	ok	ok	362.8180	43.233	0.035994	20.52	64.082	11.388	23265671.479926	5	363.4553	6.93719e-05	2.15788e-04
2023/04/21	15:32:31	ok	ok	362.9500	43.229	0.035994	20.52	64.112	11.393	17684557.239650	9	362.9665	8.18786e-05	4.21400e-04
2023/04/21	15:37:31	ok	ok	362.8700	43.227	0.035994	20.45	64.109	11.346	27034043.462592	7	300.2835	1.40366e-03	2.53184e-02
2023/04/21	15:42:31	ok	ok	362.9180	43.217	0.035994	20.43	64.182	11.351	25867337.605975	7	362.9901	8.62982e-05	6.43501e-04
2023/04/21	15:47:31	ok	ok	362.9800	43.212	0.035994	20.42	64.094	11.326	25845061.040282	5	363.0614	8.11852e-05	5.09320e-04
2023/04/21	15:52:31	ok	ok	363.0220	43.197	0.035994	20.39	64.112	11.310	21614796.866202	4	363.1893	7.30184e-05	2.51574e-04
2023/04/21	15:57:31	ok	ok	362.8000	43.178	0.035994	20.38	64.140	11.306	22372452.769614	6	363.0510	7.73747e-05	4.61799e-04
2023/04/21	16:02:31	--	ok	362.5160	43.175	0.035994	20.31	64.160	11.262	24494239.522185	6	292.0374	2.02898e-03	1.86839e-02
2023/04/21	16:02:38	--	ok	363.2920	43.255	0.036021	20.32	64.163	11.273	25455548.180841	7	363.3154	8.95402e-05	5.19617e-04
2023/04/21	16:02:46	ok	ok	362.9900	43.219	0.036005	20.32	64.099	11.262	27328031.081438	4	363.4285	6.84506e-05	2.52795e-04
2023/04/21	16:07:45	--	--	362.7080	43.213	0.036005	20.29	64.094	11.242	23237403.440534	3	363.1609	8.60239e-05	1.10937e-05
2023/04/21	16:07:52	ok	ok	362.8740	43.213	0.036005	20.28	64.132	11.240	26006934.287308	5	363.0814	8.30126e-05	6.03542e-04
2023/04/21	16:12:52	--	--	362.8240	43.201	0.036005	20.26	64.154	11.233	24678608.102820	5	363.2228	7.31708e-05	3.60574e-04
2023/04/21	16:12:59	ok	ok	362.8800	43.202	0.036005	20.28	64.121	11.238	27979417.208438	4	378.5871	-5.82532e-04	1.10490e-02
2023/04/21	16:17:59	--	--	362.8140	43.198	0.036005	20.25	64.192	11.231	26296840.559262	4	363.4407	6.34906e-05	1.40604e-04
2023/04/21	16:18:06	ok	ok	362.8000	43.200	0.036005	20.24	64.149	11.215	26762368.866746	4	363.2451	7.09206e-05	1.99483e-04
2023/04/21	16:23:05	--	ok	362.6780	43.181	0.036005	20.21	64.144	11.195	25618993.312068	6	363.1762	7.29671e-05	3.32186e-04
2023/04/21	16:23:12	--	--	363.0320	43.244	0.036022	20.21	64.196	11.204	29113765.590369	4	363.5259	7.41569e-05	2.68859e-04
2023/04/21	16:23:19	ok	ok	363.0920	43.243	0.036022	20.21	64.154	11.196	26285499.334691	3	363.2046	9.67517e-05	5.78894e-05
2023/04/21	16:28:19	--	--	363.1020	43.240	0.036022	20.18	64.192	11.186	20865808.170135	5	340.9517	1.16833e-03	4.11412e-02
2023/04/21	16:28:26	ok	ok	363.1840	43.240	0.036022	20.18	64.160	11.180	25094680.143421	5	363.8624	5.67162e-05	3.62590e-04
2023/04/21	16:33:25	ok	ok	363.1180	43.236	0.036022	20.14	64.173	11.154	23393120.585303	5	371.9021	-3.03887e-04	1.38378e-02
2023/04/21	16:38:25	--	--	362.8100	43.236	0.036022	20.14	64.195	11.158	27140329.443528	5	363.2788	7.86159e-05	4.96260e-04
2023/04/21	16:38:32	ok	ok	363.0320	43.234	0.036022	20.14	64.195	11.158	27032172.358908	4	363.5425	6.75796e-05	1.38421e-04
2023/04/21	16:43:32	ok	ok	362.8960	43.230	0.036022	20.12	64.256	11.160	24127484.029918	6	345.1240	9.55886e-04	2.58789e-02
2023/04/21	16:48:32	ok	ok	363.0320	43.227	0.036022	20.11	64.224	11.144	20509706.090228	6	347.4762	8.30685e-04	2.52214e-02
2023/04/21	16:53:32	ok	ok	362.9380	43.223	0.036022	20.07	64.228	11.119	21513214.192342	6	362.9642	8.90663e-05	7.43759e-04
2023/04/21	16:58:32	ok	ok	362.9480	43.218	0.036022	20.07	64.218	11.117	19104584.543555	6	363.3030	7.22982e-05	1.92522e-04
2023/04/21	17:03:32	ok	ok	362.8720	43.214	0.036022	20.04	64.201	11.095	26399756.003598	5	363.2717	7.31432e-05	3.06577e-04
2023/04/21	17:08:32	ok	ok	362.9220	43.203	0.036022	20.03	64.199	11.086	20396857.929117	5	363.2851	7.03703e-05	2.05833e-04
2023/04/21	17:13:32	ok	ok	362.9720	43.204	0.036022	20.03	64.222	11.090	23209312.180244	5	363.3676	6.60277e-05	2.16157e-04
2023/04/21	17:18:32	--	--	362.8700	43.191	0.036022	20.01	64.186	11.073	20152282.842484	4	451.6295	-2.17280e-03	2.15062e-02
2023/04/21	17:18:39	--	ok	362.7460	43.197	0.036022	20.04	64.190	11.093	28172759.065099	6	363.0425	8.20801e-05	2.78973e-04
2023/04/21	17:18:46	ok	ok	362.9780	43.240	0.036036	20.01	64.173	11.071	24834011.592155	7	278.8791	2.80040e-03	3.03425e-02
2023/04/21	17:23:46	--	ok	363.2240	43.235	0.036036	20.03	64.146	11.077	26729515.107553	7	362.9645	9.56760e-05	9.85520e-04
2023/04/21	17:23:53	--	ok	362.7920	43.198	0.036024	20.03	64.146	11.077	24200992.955278	5	363.2473	7.16503e-05	2.17559e-04
2023/04/21	17:24:00	ok	ok	362.9640	43.236	0.036035	20.04	64.085	11.075	25678289.479479	5	363.6331	6.60765e-05	2.11127e-04
2023/04/21	17:29:00	ok	ok	363.1860	43.229	0.036035	20.01	64.173	11.071	21529861.833214	3	363.2607	8.35293e-05	3.32720e-05
2023/04/21	17:34:01	ok	ok	363.0100	43.229	0.036035	19.97	64.201	11.050	27596094.527807	4	363.5472	6.40216e-05	1.54009e-04
2023/04/21	17:39:00	ok	ok	362.8040	43.223	0.036035	19.97	64.190	11.048	23435384.501240	5	363.3057	7.36489e-05	3.15018e-04
2023/04/21	17:44:00	ok	ok	362.8560	43.222	0.036035	19.94	64.155	11.021	23140827.223997	3	363.0755	9.40709e-05	1.19449e-04
2023/04/21	17:49:00	--	ok	362.7160	43.216	0.036035	19.92	64.100	11.003	25853648.602464	6	363.2782	7.20802e-05	2.05723e-04
2023/04/21	17:49:07	ok	ok	363.1060	43.247	0.03605	19.94	64.121	11.016	22639284.571697	5	363.5921	7.46316e-05	4.68193e-04
2023/04/21	17:54:07	ok	ok	363.1160	43.243	0.03605	19.95	64.123	11.025	25991806.735791	5	364.1932	4.34975e-05	5.82049e-04
2023/04/21	17:59:07	ok	ok	362.8980	43.241	0.03605	19.88	64.155	10.985	25054604.351120	3	363.6086	7.38278e-05	1.09359e-05
2023/04/21	18:04:07	ok	ok	363.0780	43.237	0.03605	19.84	64.149	10.957	25229543.727269	6	341.2591	1.15699e-03	3.48097e-02
2023/04/21	18:09:07	ok	ok	363.0560	43.237	0.03605	19.80	64.154	10.930	22445883.497580	5	363.5405	6.90866e-05	2.45356e-04
2023/04/21	18:14:07	--	--	362.9100	43.233	0.03605	19.78	64.108	10.914	23440610.572524	5	363.5931	6.58296e-05	2.34021e-04
2023/04/21	18:14:14	--	ok	362.6780	43.235	0.03605	19.78	64.099	10.912	26571285.197206	4	363.7354	6.01685e-05	2.19873e-04
2023/04/21	18:14:21	--	ok	363.2400	43.263	0.036068	19.78	64.067	10.907	27125417.491302	5	363.6919	7.63153e-05	3.27091e-04
2023/04/21	18:14:28	ok	ok	363.0660	43.239	0.036055	19.78	64.067	10.907	26997355.164230	5	363.5107	7.25790e-05	2.91547e-04
2023/04/21	18:19:28	ok	ok	362.9780	43.236	0.036055	19.75	64.062	10.887	22805212.593676	6	363.3530	7.91729e-05	4.83558e-04
2023/04/21	18:24:28	--	--	363.0220	43.232	0.036055	19.74	64.080	10.882	24308374.784640	5	363.3657	7.74017e-05	5.79381e-04
2023/04/21	18:24:35	ok	ok	362.9520	43.233	0.036055	19.70	64.073	10.854	22997809.767803	5	363.3535	7.69054e-05	3.57285e-04
2023/04/21	18:29:35	ok	ok	362.8400	43.231	0.036055	19.67	64.100	10.841	22795924.995020	6	350.1961	5.65072e-04	2.64351e-02
2023/04/21	18:34:35	--	--	362.7740	43.226	0.036055	19.61	64.094	10.805	20880092.361829	5	363.3687	7.33862e-05	3.32702e-04
2023/04/21	18:34:42	ok	ok	362.9520	43.225	0.036055	19.58	64.067	10.781	27624349.039487	6	300.0130	1.61132e-03	1.41871e-02
2023/04/21	18:39:41	ok	ok	363.0360	43.223	0.036055	19.58	64.054	10.779	23986178.508292	5	363.4211	6.98757e-05	3.10661e-04
2023/04/21	18:44:41	ok	ok	362.9660	43.222	0.036055	19.53	64.057	10.744	24821733.527171	4	363.5143	6.48826e-05	2.09576e-04
2023/04/21	18:49:41	--	ok	362.7940	43.212	0.036055	19.49	64.062	10.718	23486743.698537	4	363.4592	6.49502e-05	2.49294e-04
2023/04/21	18:49:48	ok	ok	363.1120	43.234	0.036066	19.49	64.050	10.716	22685858.936898	5	363.5761	7.02087e-05	3.11281e-04
2023/04/21	18:54:48	ok	ok	363.0420	43.229	0.036066	19.37	64.034	10.643	21500098.784222	5	363.3864	7.56145e-05	3.50252e-04
2023/04/21	18:59:48	ok	ok	363.1300	43.226	0.036066	19.34	64.030	10.624	24370683.342190	7	363.0362	8.98546e-05	7.85984e-04
2023/04/21	19:04:48	--	ok	363.2340	43.223	0.036066	19.30	64.002	10.593	22283779.398629	4	363.4589	6.67035e-05	2.10830e-04
2023/04/21	19:04:56	ok	ok	362.8740	43.191	0.036054	19.27	63.954	10.567	24753733.183021	5	363.2289	6.99532e-05	2.46460e-04
2023/04/21	19:09:55	--	ok	362.6600	43.179	0.036054	19.20	64.027	10.534	22186796.439194	5	362.9825	7.65846e-05	3.06984e-04
2023/04/21	19:10:03	--	ok	362.7240	43.231	0.036071	19.23	63.970	10.543	25845821.841650	5	363.4012	7.63891e-05	2.98837e-04
2023/04/21	19:10:10	ok	ok	363.0400	43.262	0.036086	19.23	63.980	10.544	26611578.261444	5	363.5038	8.37688e-05	4.11702e-04
2023/04/21	19:15:10	--	--	363.0600	43.250	0.036086	19.13	63.966	10.481	24110717.478274	5	363.9701	5.95886e-05	5.16965e-04
2023/04/21	19:15:17	ok	ok	363.0580	43.253	0.036086	19.13	63.975	10.483	27573079.928759	5	363.6242	7.48254e-05	2.71087e-04
2023/04/21	19:20:17	ok	ok	362.9100	43.245	0.036086	19.06	64.007	10.445	19728917.407088	5	363.3926	8.48095e-05	5.69987e-04
2023/04/21	19:25:17	ok	ok	362.9700	43.238	0.036086	18.95	63.977	10.370	22830013.809264	6	363.2541	8.79972e-05	6.55968e-04
2023/04/21	19:30:17	ok	ok	362.8540	43.234	0.036086	18.88	63.957	10.324	25123698.004906	5	363.5049	7.45959e-05	2.19272e-04
2023/04/21	19:35:17	ok	ok	362.8640	43.229	0.036086	18.82	63.935	10.287	19290076.093411	6	363.1970	8.63354e-05	4.66001e-04
2023/04/21	19:40:17	ok	ok	362.8720	43.223	0.036086	18.74	63.912	10.231	25122496.053316	5	350.1520	7.03171e-04	2.37300e-02
2023/04/21	19:45:17	ok	ok	362.9520	43.221	0.036086	18.67	63.934	10.193	20922461.731935	5	341.3379	1.14435e-03	4.01656e-02
2023/04/21	19:50:17	--	ok	362.7900	43.217	0.036086	18.55	63.967	10.129	22659157.669716	5	363.2588	7.78997e-05	4.06338e-04
2023/04/21	19:50:24	--	ok	363.2780	43.242	0.036097	18.55	63.915	10.121	23079503.365299	5	363.3296	8.67689e-05	6.45024e-04
2023/04/21	19:50:32	ok	ok	362.9580	43.212	0.036083	18.55	63.926	10.123	26959336.584110	5	363.4757	6.54099e-05	3.89797e-04
2023/04/21	19:55:31	--	ok	362.7740	43.209	0.036083	18.44	63.920	10.053	22337575.102188	5	363.1258	7.95306e-05	3.76224e-04
2023/04/21	19:55:38	--	ok	362.7840	43.228	0.036095	18.44	63.952	10.058	26240704.481801	5	363.6164	6.80542e-05	2.57369e-04
2023/04/21	19:55:46	--	ok	363.2820	43.267	0.036106	18.41	63.957	10.043	23277639.399228	5	363.7154	7.49018e-05	2.14575e-04
2023/04/21	19:55:53	ok	ok	362.9200	43.220	0.036092	18.45	63.963	10.069	23927891.985030	5	363.3524	7.62018e-05	2.50040e-04
2023/04/21	20:00:52	ok	ok	362.8940	43.215	0.036092	18.35	63.853	9.993	24500869.108399	5	363.5826	6.47716e-05	5.86060e-04
2023/04/21	20:05:52	ok	ok	362.8540	43.213	0.036092	18.28	63.851	9.951	20605616.167751	5	363.3743	7.02547e-05	1.57358e-04
2023/04/21	20:10:52	--	ok	362.6960	43.209	0.036092	18.24	63.867	9.928	21879113.330593	4	363.0902	8.30702e-05	3.57167e-04
2023/04/21	20:10:59	--	ok	363.4500	43.254	0.036107	18.20	63.830	9.899	23670934.873633	5	363.5789	7.71249e-05	3.37966e-04
2023/04/21	20:11:07	--	ok	362.5180	43.198	0.036084	18.23	63.853	9.918	24221249.252524	4	363.2671	6.81739e-05	2.16149e-04
2023/04/21	20:11:14	ok	ok	363.0580	43.255	0.036109	18.21	63.885	9.915	23864643.471780	5	363.5704	7.85728e-05	4.28107e-04
2023/04/21	20:16:14	ok	ok	362.9220	43.247	0.036109	18.14	63.798	9.861	24789407.517958	4	363.6957	6.91627e-05	1.88897e-04
2023/04/21	20:21:14	ok	ok	363.1500	43.237	0.036109	18.08	63.789	9.825	19664319.321416	6	343.2005	1.06566e-03	2.90292e-02
2023/04/21	20:26:14	ok	ok	363.1840	43.234	0.036109	18.04	63.784	9.801	25037832.960531	4	363.6677	6.78430e-05	2.19074e-04
2023/04/21	20:31:14	ok	ok	362.8340	43.225	0.036109	17.96	63.760	9.748	20106458.721613	5	363.3770	7.92346e-05	4.31111e-04
2023/04/21	20:36:14	ok	ok	362.9800	43.220	0.036109	17.87	63.798	9.702	21039186.235123	5	363.7737	5.98106e-05	2.52175e-04
2023/04/21	20:41:14	ok	ok	362.9220	43.217	0.036109	17.84	63.828	9.692	22353134.209371	4	363.5294	6.95112e-05	2.36590e-04
2023/04/21	20:46:14	ok	ok	362.9160	43.213	0.036109	17.77	63.764	9.641	20813542.179473	7	362.9299	9.72247e-05	8.17243e-04
2023/04/21	20:51:14	ok	ok	362.8840	43.210	0.036109	17.70	63.783	9.604	20594571.932219	5	363.1943	8.10177e-05	4.61215e-04
2023/04/21	20:56:14	ok	ok	362.9160	43.203	0.036109	17.59	63.796	9.542	23150933.258291	5	363.3593	7.19756e-05	2.99268e-04
2023/04/21	21:01:14	ok	ok	363.0920	43.227	0.036109	17.87	63.293	9.626	21749472.075510	4	363.5025	6.98978e-05	1.61791e-04
2023/04/21	21:06:14	ok	ok	363.0540	43.230	0.036109	18.07	63.079	9.708	22869881.134090	4	363.6509	6.82036e-05	1.73507e-04
2023/04/21	21:11:14	ok	ok	363.1080	43.238	0.036109	18.31	62.809	9.805	21492603.769295	5	363.7250	6.64618e-05	1.87389e-04
2023/04/21	21:16:14	--	ok	363.2880	43.245	0.036109	18.47	62.631	9.867	19125083.811488	5	363.7197	6.92565e-05	2.18689e-04
2023/04/21	21:16:21	--	ok	362.7860	43.205	0.036094	18.47	62.621	9.866	21614173.894940	6	363.1279	8.35939e-05	3.31274e-04
2023/04/21	21:16:29	--	ok	363.2600	43.232	0.036105	18.50	62.594	9.879	19997987.250188	5	363.5505	7.52485e-05	2.34932e-04
2023/04/21	21:16:36	ok	ok	362.8120	43.200	0.036092	18.50	62.594	9.879	20721499.548556	5	363.3427	7.11460e-05	2.29662e-04
2023/04/21	21:21:35	ok	ok	362.8440	43.206	0.036092	18.59	62.535	9.926	19251057.291239	5	363.7526	5.51484e-05	5.57438e-04
2023/04/21	21:26:35	ok	ok	363.0520	43.205	0.036092	18.65	62.460	9.950	15248598.066946	5	363.4310	6.90718e-05	2.00432e-04
2023/04/21	21:31:35	ok	ok	362.9700	43.207	0.036092	18.71	62.437	9.979	17080669.909006	5	298.6750	1.68382e-03	1.36158e-02
2023/04/21	21:36:35	ok	ok	362.9960	43.208	0.036092	18.72	62.419	9.984	19734354.726795	4	363.4051	7.24141e-05	2.84609e-04
2023/04/21	21:41:35	ok	ok	362.9620	43.208	0.036092	18.75	62.336	9.988	18694468.455449	6	344.6905	9.78397e-04	2.67492e-02
2023/04/21	21:46:35	ok	ok	362.9980	43.208	0.036092	18.78	62.287	9.996	16071812.094831	5	363.5953	6.39690e-05	3.15274e-04
2023/04/21	21:51:35	ok	ok	363.0140	43.209	0.036092	18.81	62.251	10.008	16574806.254948	5	363.3309	7.62876e-05	3.66967e-04
2023/04/21	21:56:35	--	ok	362.6040	43.206	0.036092	18.72	62.342	9.972	15520344.151152	6	363.1670	8.04146e-05	5.01765e-04
2023/04/21	21:56:42	--	ok	363.3960	43.276	0.036113	18.75	62.327	9.987	18760516.553340	4	363.9191	6.87989e-05	2.25438e-04
2023/04/21	21:56:49	ok	ok	362.8680	43.207	0.036092	18.74	62.345	9.980	20135130.221633	5	363.3972	7.39265e-05	2.49160e-04
2023/04/21	22:01:49	ok	ok	362.9600	43.203	0.036092	18.65	62.374	9.936	19353384.535398	4	363.3024	7.56159e-05	2.52924e-04
2023/04/21	22:06:49	ok	ok	362.8040	43.203	0.036092	18.67	62.324	9.936	16853431.597352	4	363.3640	7.04620e-05	2.36160e-04
2023/04/21	22:11:49	ok	ok	362.9280	43.204	0.036092	18.59	62.377	9.901	18712457.873967	4	363.3899	7.02391e-05	2.16225e-04
2023/04/21	22:16:49	--	ok	362.7500	43.201	0.036092	18.65	62.278	9.921	18935333.905691	4	363.3799	7.13306e-05	1.44607e-04
2023/04/21	22:16:56	ok	ok	362.8220	43.229	0.036105	18.68	62.219	9.927	16930243.242857	5	363.5906	7.49621e-05	3.57635e-04
2023/04/21	22:21:56	ok	ok	363.1060	43.223	0.036105	18.69	62.191	9.931	15784433.720883	5	341.2729	1.15624e-03	4.07354e-02
2023/04/21	22:26:56	--	ok	363.2020	43.224	0.036105	18.72	62.196	9.949	17456448.661481	6	292.6891	2.01238e-03	2.10175e-02
2023/04/21	22:27:03	ok	ok	363.0220	43.205	0.036094	18.69	62.191	9.931	21618849.595839	5	363.5910	6.36792e-05	3.97536e-04
2023/04/21	22:32:04	ok	ok	362.9820	43.202	0.036094	18.69	62.139	9.922	12694141.956876	5	363.4858	6.75596e-05	2.23101e-04
2023/04/21	22:37:03	ok	ok	362.8900	43.202	0.036094	18.72	62.173	9.945	18359452.972208	6	363.2999	7.48042e-05	3.39999e-04
2023/04/21	22:42:03	--	ok	362.6180	43.204	0.036094	18.69	62.127	9.920	13492001.468356	5	363.2600	7.67951e-05	3.35238e-04
2023/04/21	22:42:11	--	ok	363.5940	43.262	0.036114	18.68	62.126	9.912	19183436.302920	5	363.5574	8.25346e-05	4.81874e-04
2023/04/21	22:42:18	--	ok	362.7200	43.185	0.036083	18.69	62.127	9.920	12011515.014952	11	362.7371	8.29550e-05	4.59859e-04
2023/04/21	22:42:25	--	ok	362.7280	43.207	0.036097	18.65	62.164	9.903	19908861.965602	7	363.1911	8.31412e-05	4.82671e-04
2023/04/21	22:42:32	--	ok	363.3520	43.233	0.036112	18.64	62.182	9.896	19214400.397842	5	363.6723	7.23969e-05	2.09605e-04
2023/04/21	22:42:40	--	ok	362.4500	43.195	0.036094	18.62	62.159	9.885	19684662.677938	5	293.7687	1.93756e-03	2.20512e-02
2023/04/21	22:42:47	--	ok	363.6480	43.280	0.036123	18.56	62.245	9.864	17935573.206139	5	363.8675	7.16032e-05	2.54273e-04
2023/04/21	22:42:54	--	ok	362.0420	43.184	0.036088	18.58	62.300	9.881	18917593.453778	7	362.8561	8.74474e-05	5.54141e-04
2023/04/21	22:43:02	--	ok	363.4100	43.409	0.036139	18.50	62.383	9.846	18748969.551548	5	364.2265	6.98515e-05	2.01496e-04
2023/04/21	22:43:09	ok	ok	362.9900	43.238	0.036118	18.54	62.525	9.891	20112412.735783	5	363.6545	7.60175e-05	2.81737e-04
2023/04/21	22:48:08	--	ok	363.3780	43.264	0.036118	18.71	62.077	9.922	17617171.490244	6	363.6862	7.72936e-05	3.06824e-04
2023/04/21	22:48:15	--	ok	362.5680	43.205	0.036098	18.69	62.043	9.907	17217056.582624	5	363.4745	7.09748e-05	1.81301e-04
2023/04/21	22:48:23	ok	ok	363.2000	43.289	0.03612	18.69	62.022	9.903	19402913.776820	6	363.7279	7.96818e-05	3.69565e-04
2023/04/21	22:53:22	ok	ok	363.0720	43.280	0.03612	18.65	62.048	9.884	15477225.157442	5	363.9678	6.57378e-05	2.89477e-04
2023/04/21	22:58:22	ok	ok	363.0700	43.278	0.03612	18.71	62.034	9.915	16140527.892138	7	363.6651	7.89120e-05	4.77629e-04
2023/04/21	23:03:22	--	ok	363.3080	43.271	0.03612	18.61	62.145	9.875	18332665.220325	4	363.9664	6.37945e-05	1.65895e-04
2023/04/21	23:03:30	ok	ok	363.0100	43.209	0.036104	18.61	62.113	9.870	18528443.998488	7	363.1469	8.77339e-05	7.88471e-04
2023/04/21	23:08:29	--	ok	363.4420	43.208	0.036104	18.55	62.148	9.841	18676760.062238	3	363.3867	8.03165e-05	1.27722e-16
2023/04/21	23:08:37	--	ok	362.6040	43.158	0.036081	18.56	62.150	9.849	23481102.506983	5	363.1046	6.76148e-05	2.57531e-04
2023/04/21	23:08:44	ok	ok	363.0160	43.205	0.036101	18.58	62.153	9.857	19020030.862916	4	363.5111	7.02877e-05	1.88397e-04
2023/04/21	23:13:43	--	ok	362.7540	43.203	0.036101	18.47	62.167	9.794	18818091.910309	4	363.4241	6.82071e-05	1.61909e-04
2023/04/21	23:13:50	ok	ok	363.1680	43.234	0.036114	18.47	62.199	9.799	22486866.884555	5	363.6490	7.41652e-05	2.79790e-04
2023/04/21	23:18:50	ok	ok	363.0260	43.231	0.036114	18.40	62.210	9.761	11734593.962502	13	363.2888	7.52486e-05	6.23280e-04
2023/04/21	23:23:50	ok	ok	362.8560	43.228	0.036114	18.41	62.181	9.764	19639070.980192	5	363.5109	7.44568e-05	2.88827e-04
2023/04/21	23:28:50	--	ok	363.2440	43.229	0.036114	18.48	62.136	9.797	19128935.837412	7	363.0877	9.67686e-05	8.21811e-04
2023/04/21	23:28:57	ok	ok	363.0160	43.201	0.036102	18.52	62.113	9.818	20694365.510081	6	363.4047	7.32135e-05	2.26605e-04
2023/04/21	23:33:56	ok	ok	362.9540	43.202	0.036102	18.52	62.103	9.817	15930053.491218	5	363.4604	6.88568e-05	3.14477e-04
2023/04/21	23:38:56	--	ok	362.6100	43.201	0.036102	18.52	62.080	9.813	10908451.825388	12	363.0705	7.57897e-05	5.90069e-04
2023/04/21	23:39:03	ok	ok	362.9760	43.273	0.036122	18.51	62.077	9.805	20835885.832625	5	363.9318	6.69978e-05	1.95941e-04
2023/04/21	23:44:03	--	ok	363.5260	43.258	0.036122	18.54	62.094	9.823	19991524.770321	5	341.9395	1.13033e-03	3.96824e-02
2023/04/21	23:44:11	--	ok	362.7680	43.188	0.036094	18.52	62.016	9.803	20901723.146912	6	296.2991	1.79351e-03	2.30740e-02
2023/04/21	23:44:18	ok	ok	363.1340	43.209	0.036106	18.54	61.988	9.806	20248687.826171	5	363.6660	6.52525e-05	1.81599e-04
2023/04/21	23:49:17	ok	ok	363.0240	43.203	0.036106	18.48	62.052	9.784	19048522.548878	5	363.3457	7.65498e-05	2.81138e-04
2023/04/21	23:54:17	ok	ok	363.0120	43.206	0.036106	18.51	61.961	9.787	18061184.530421	5	363.3198	7.73745e-05	3.54371e-04
2023/04/21	23:59:17	ok	ok	363.1040	43.204	0.036106	18.45	62.048	9.768	17826868.162679	4	363.5656	6.78909e-05	2.19061e-04
2023/04/22	00:04:17	--	ok	362.7060	43.204	0.036106	18.51	62.057	9.802	18546070.092999	5	362.5088	1.14613e-04	1.24165e-03
2023/04/22	00:04:24	--	ok	363.3860	43.262	0.036122	18.52	62.039	9.807	19984136.340528	5	363.7386	7.38725e-05	2.55998e-04
2023/04/22	00:04:32	ok	ok	363.1380	43.198	0.036102	18.54	61.999	9.808	18911956.556512	5	363.3277	7.44023e-05	2.34586e-04
2023/04/22	00:09:31	--	ok	362.7400	43.197	0.036102	18.45	62.026	9.764	18149166.032893	4	363.4285	6.87763e-05	1.70145e-04
2023/04/22	00:09:38	ok	ok	362.9740	43.225	0.036115	18.48	62.043	9.783	16195633.273139	8	363.0354	9.97008e-05	8.84503e-04
2023/04/22	00:14:38	--	ok	363.2780	43.218	0.036115	18.44	62.068	9.762	19204923.764775	5	371.0255	-2.59944e-04	1.22333e-02
2023/04/22	00:14:46	--	ok	362.5780	43.193	0.036101	18.47	62.040	9.774	20567141.698399	5	363.3764	6.89773e-05	2.17697e-04
2023/04/22	00:14:53	--	ok	363.2500	43.245	0.036123	18.48	61.999	9.776	21600614.373263	5	363.7790	7.04289e-05	2.20048e-04
2023/04/22	00:15:00	--	ok	363.2920	43.203	0.03611	18.45	62.007	9.761	19936215.318799	7	363.1093	8.82732e-05	6.35270e-04
2023/04/22	00:15:08	--	ok	362.6500	43.168	0.036094	18.42	62.022	9.747	23084535.231062	5	340.6436	1.16494e-03	4.09733e-02
2023/04/22	00:15:15	ok	ok	362.9560	43.204	0.036113	18.38	62.090	9.733	20716314.602112	5	363.3001	8.11946e-05	4.79981e-04
2023/04/22	00:20:14	ok	ok	363.0560	43.208	0.036113	18.45	62.026	9.764	17822576.410042	4	363.6086	6.70249e-05	1.84899e-04
2023/04/22	00:25:14	ok	ok	363.1840	43.207	0.036113	18.34	62.136	9.716	20719858.659508	6	363.5706	6.62216e-05	2.33437e-04
2023/04/22	00:30:14	--	ok	362.7820	43.202	0.036113	18.30	62.141	9.693	20887734.813124	5	363.2349	8.26660e-05	4.67258e-04
2023/04/22	00:30:22	--	ok	363.6860	43.248	0.036124	18.30	62.109	9.688	21111787.342023	5	363.6689	8.03897e-05	6.50115e-05
2023/04/22	00:30:29	--	ok	362.6380	43.143	0.036088	18.28	62.130	9.682	23096841.890822	5	362.6332	8.91521e-05	6.57784e-04
2023/04/22	00:30:37	ok	ok	362.8740	43.195	0.036107	18.23	62.162	9.655	20097841.746995	7	362.7559	9.90546e-05	7.64961e-04
2023/04/22	00:35:36	--	ok	362.6260	43.197	0.036107	18.28	62.077	9.674	15805239.952552	5	362.7119	1.01848e-04	1.08401e-03
2023/04/22	00:35:43	--	ok	363.2640	43.264	0.036127	18.28	62.095	9.677	23293943.109827	5	363.4686	8.65102e-05	4.60103e-04
2023/04/22	00:35:51	ok	ok	363.0720	43.205	0.036113	18.28	62.034	9.667	20754690.215109	5	363.4602	7.31046e-05	2.19607e-04
2023/04/22	00:40:50	ok	ok	362.9600	43.206	0.036113	18.34	62.011	9.696	20263311.413364	4	363.4525	7.24772e-05	1.85408e-04
2023/04/22	00:45:50	ok	ok	362.8360	43.204	0.036113	18.35	62.002	9.704	18084325.468475	5	347.9097	8.12814e-04	2.79664e-02
2023/04/22	00:50:50	ok	ok	362.9540	43.205	0.036113	18.38	62.017	9.721	19946610.496927	5	363.9621	5.05416e-05	7.79623e-04
2023/04/22	00:55:50	ok	ok	363.1020	43.203	0.036113	18.41	61.988	9.734	15739826.188673	4	363.5336	6.93365e-05	2.38257e-04
2023/04/22	01:00:50	--	ok	363.5380	43.204	0.036113	18.40	61.997	9.728	16120120.632215	5	363.3443	7.78783e-05	3.42164e-04
2023/04/22	01:00:57	--	ok	362.1960	43.128	0.036084	18.41	61.988	9.734	18773527.831187	6	288.5967	2.21291e-03	2.08465e-02
2023/04/22	01:01:04	--	ok	363.3800	43.259	0.036127	18.41	61.988	9.734	20836366.124933	5	363.6751	7.74943e-05	3.65097e-04
2023/04/22	01:01:12	ok	ok	362.9980	43.193	0.036107	18.35	61.926	9.692	21969925.954520	8	363.0542	8.48438e-05	6.63929e-04
2023/04/22	01:06:11	ok	ok	363.0140	43.195	0.036107	18.40	61.944	9.719	19889523.199291	6	295.1386	1.86161e-03	2.17376e-02
2023/04/22	01:11:11	--	ok	362.6420	43.193	0.036107	18.38	62.017	9.721	22404064.035306	5	342.7842	1.06556e-03	3.74346e-02
2023/04/22	01:11:19	--	ok	363.3980	43.250	0.036126	18.41	62.011	9.737	20088671.866726	5	363.5901	7.76854e-05	3.97277e-04
2023/04/22	01:11:26	ok	ok	362.9800	43.195	0.036105	18.42	61.981	9.740	20315736.364436	4	363.3650	7.10248e-05	1.91730e-04
2023/04/22	01:16:25	ok	ok	363.1300	43.190	0.036105	18.38	61.994	9.718	16893635.832113	6	363.1481	7.93956e-05	3.29735e-04
2023/04/22	01:21:25	ok	ok	363.1680	43.191	0.036105	18.37	62.026	9.715	17790391.718052	6	363.2219	7.52156e-05	2.41048e-04
2023/04/22	01:26:25	--	ok	362.5880	43.190	0.036105	18.38	61.965	9.713	17930999.791426	4	363.4359	6.46370e-05	1.27492e-04
2023/04/22	01:26:32	--	ok	363.4140	43.247	0.036127	18.35	61.961	9.697	19519941.649891	5	363.6937	7.51281e-05	3.44650e-04
2023/04/22	01:26:40	ok	ok	362.9080	43.192	0.036105	18.37	61.929	9.700	21140608.299298	5	363.0904	8.31243e-05	4.08559e-04
2023/04/22	01:31:39	ok	ok	362.8340	43.190	0.036105	18.38	61.965	9.713	19434702.430546	4	363.3086	7.22605e-05	2.28603e-04
2023/04/22	01:36:39	--	ok	362.7760	43.186	0.036105	18.25	62.040	9.653	19835489.796329	4	363.3738	6.53608e-05	1.87245e-04
2023/04/22	01:36:46	ok	ok	363.1660	43.205	0.036116	18.25	62.072	9.658	19602720.021633	5	363.4318	7.37434e-05	4.24386e-04
2023/04/22	01:41:46	ok	ok	362.9620	43.201	0.036116	18.23	62.057	9.639	18078192.753971	4	363.5420	6.75254e-05	1.95157e-04
2023/04/22	01:46:46	ok	ok	363.0420	43.199	0.036116	18.17	62.144	9.620	17369900.740207	5	363.8890	4.94651e-05	8.34738e-04
2023/04/22	01:51:46	--	ok	363.2300	43.200	0.036116	18.24	62.058	9.647	14496695.159390	4	363.4910	6.95614e-05	2.63361e-04
2023/04/22	01:51:53	--	ok	362.7320	43.182	0.036104	18.24	62.026	9.642	21989649.937629	3	362.9050	9.49830e-05	3.67678e-05
2023/04/22	01:52:00	ok	ok	363.1420	43.205	0.036118	18.25	62.029	9.651	20338044.781709	5	363.2920	8.20998e-05	5.40927e-04
2023/04/22	01:57:00	ok	ok	363.1020	43.203	0.036118	18.27	61.958	9.648	23853803.563558	6	346.3962	8.93091e-04	2.40373e-02
2023/04/22	02:02:00	--	ok	363.2440	43.200	0.036118	18.25	61.997	9.646	18277696.917124	5	363.3812	7.53162e-05	2.56612e-04
2023/04/22	02:02:07	--	ok	362.7540	43.182	0.036105	18.25	61.988	9.645	19282213.166109	4	363.2176	7.29178e-05	2.02653e-04
2023/04/22	02:02:15	ok	ok	363.1680	43.204	0.036118	18.25	61.956	9.640	20235554.266337	4	363.5812	6.86080e-05	1.84484e-04
2023/04/22	02:07:14	--	ok	362.7560	43.200	0.036118	18.28	61.970	9.657	17276640.695866	6	291.1208	2.09081e-03	2.33109e-02
2023/04/22	02:07:21	--	ok	363.3540	43.254	0.036131	18.27	61.926	9.643	20593996.118052	5	363.6389	7.72413e-05	2.67423e-04
2023/04/22	02:07:28	ok	ok	362.9640	43.193	0.036112	18.30	61.898	9.655	16639969.420645	5	363.3463	7.33873e-05	1.94771e-04
2023/04/22	02:12:28	--	ok	363.3360	43.193	0.036112	18.30	61.910	9.657	18236106.677070	5	363.2930	7.41029e-05	2.92006e-04
2023/04/22	02:12:36	--	ok	362.7120	43.157	0.036094	18.28	61.884	9.644	23527973.765663	4	363.3225	6.01784e-05	4.06943e-04
2023/04/22	02:12:43	--	ok	362.5400	43.191	0.036109	18.31	61.901	9.663	19333748.820185	4	363.1410	8.18962e-05	3.83957e-04
2023/04/22	02:12:50	ok	ok	363.0980	43.262	0.036134	18.27	61.862	9.633	18545484.218549	5	363.6659	7.75252e-05	3.48580e-04
2023/04/22	02:17:49	--	ok	363.5600	43.254	0.036134	18.28	61.897	9.646	18945358.366353	5	364.0016	6.07808e-05	4.27364e-04
2023/04/22	02:17:56	--	ok	363.3460	43.178	0.036104	18.30	61.930	9.660	20256986.801324	6	342.7862	1.06454e-03	2.88186e-02
2023/04/22	02:18:03	--	ok	362.6240	43.086	0.036086	18.27	61.947	9.646	22223840.906762	5	362.8450	7.09454e-05	2.03742e-04
2023/04/22	02:18:11	ok	ok	363.0620	43.178	0.036105	18.27	61.874	9.635	19387907.454803	5	363.2306	7.11334e-05	3.26930e-04
2023/04/22	02:23:10	--	--	363.1040	43.184	0.036105	18.27	61.915	9.641	19149149.448474	5	349.1500	7.38401e-04	2.50833e-02
2023/04/22	02:23:17	ok	ok	362.9080	43.187	0.036105	18.27	61.874	9.635	24232717.631144	5	363.2182	7.34923e-05	3.32702e-04
2023/04/22	02:28:17	ok	ok	363.0440	43.182	0.036105	18.27	61.915	9.641	21691757.773833	4	451.3338	-2.16236e-03	2.14287e-02
2023/04/22	02:33:17	ok	ok	363.0860	43.182	0.036105	18.31	61.930	9.668	15387309.966157	5	363.2764	6.71247e-05	1.62795e-04
2023/04/22	02:38:17	--	ok	362.7960	43.184	0.036105	18.27	61.915	9.641	16299928.133457	5	363.2836	6.87713e-05	2.19283e-04
2023/04/22	02:38:24	--	ok	362.6780	43.201	0.036116	18.27	61.926	9.643	21838670.767549	5	363.3102	8.00763e-05	3.82350e-04
2023/04/22	02:38:31	--	ok	363.6660	43.256	0.036133	18.28	61.907	9.648	20147588.196430	8	363.3676	9.14274e-05	8.90260e-04
2023/04/22	02:38:39	ok	ok	362.8740	43.153	0.036098	18.25	61.976	9.643	19812216.121932	6	337.7634	1.36714e-03	2.91748e-02
2023/04/22	02:43:38	--	ok	362.7140	43.164	0.036098	18.30	61.866	9.650	17995285.757688	5	363.0243	7.37446e-05	3.11205e-04
2023/04/22	02:43:45	ok	ok	363.0740	43.197	0.036113	18.31	61.848	9.655	21473112.839814	5	363.4918	6.94449e-05	1.82592e-04
2023/04/22	02:48:44	ok	ok	363.0340	43.190	0.036113	18.21	62.034	9.628	19205533.680091	5	363.2370	7.56885e-05	3.09486e-04
2023/04/22	02:53:44	ok	ok	363.0400	43.187	0.036113	18.13	62.072	9.585	19657466.895813	5	363.3113	7.10302e-05	1.63590e-04
2023/04/22	02:58:44	--	ok	363.2580	43.187	0.036113	18.07	62.107	9.558	20839598.074766	6	341.7248	1.12186e-03	3.14715e-02
2023/04/22	02:58:52	ok	ok	362.9000	43.154	0.036099	18.10	62.026	9.563	25516567.407210	4	363.1542	6.68845e-05	2.01936e-04
2023/04/22	03:03:51	--	ok	362.7720	43.156	0.036099	18.06	62.052	9.542	22840836.732478	5	341.6418	1.10599e-03	3.89939e-02
2023/04/22	03:03:58	ok	ok	362.8220	43.186	0.036111	18.06	62.031	9.539	21943619.946540	5	363.2381	7.40083e-05	3.20949e-04
2023/04/22	03:08:58	ok	ok	362.8700	43.185	0.036111	18.14	61.993	9.582	19159591.168006	4	363.2934	7.00854e-05	1.63395e-04
2023/04/22	03:13:58	ok	ok	363.0420	43.185	0.036111	18.17	61.962	9.592	16454881.176253	5	363.2196	7.32517e-05	2.31675e-04
2023/04/22	03:18:58	ok	ok	362.9160	43.186	0.036111	18.18	61.965	9.600	22594201.158544	4	363.3863	6.55066e-05	1.59481e-04
2023/04/22	03:23:58	ok	ok	363.0220	43.184	0.036111	18.18	61.965	9.600	18162926.271780	4	363.3906	6.64443e-05	1.38730e-04
2023/04/22	03:28:58	ok	ok	362.8920	43.185	0.036111	18.20	61.979	9.612	20624038.514676	6	299.8311	1.59977e-03	3.05399e-02
2023/04/22	03:33:58	ok	ok	362.9300	43.183	0.036111	18.21	61.917	9.609	18936484.306572	4	363.4378	6.39637e-05	2.36442e-04
2023/04/22	03:38:58	ok	ok	363.0460	43.185	0.036111	18.20	61.915	9.602	18498816.005664	7	362.9773	8.33442e-05	4.67492e-04
2023/04/22	03:43:58	ok	ok	362.8360	43.181	0.036111	18.20	61.915	9.602	18665764.445747	4	363.3327	6.87619e-05	2.76403e-04
2023/04/22	03:48:58	ok	ok	362.8560	43.182	0.036111	18.20	61.926	9.603	19662151.130003	4	363.3908	6.36128e-05	2.14105e-04
2023/04/22	03:53:58	ok	ok	362.8760	43.182	0.036111	18.23	61.930	9.619	22336782.262018	8	274.3086	3.07965e-03	3.98333e-02
2023/04/22	03:58:58	ok	ok	362.8960	43.180	0.036111	18.18	61.901	9.590	20404997.424499	4	363.3531	6.77431e-05	2.32210e-04
2023/04/22	04:03:58	ok	ok	362.9380	43.176	0.036111	18.11	61.997	9.566	16948096.996450	5	362.9340	8.29680e-05	4.83612e-04
2023/04/22	04:08:58	ok	ok	362.8060	43.176	0.036111	18.03	62.026	9.522	20694419.572703	6	362.9061	8.37592e-05	5.63465e-04
2023/04/22	04:13:58	ok	ok	362.8180	43.174	0.036111	18.03	62.080	9.530	22703990.875773	4	363.2120	6.74084e-05	1.80192e-04
2023/04/22	04:18:58	ok	ok	362.8860	43.173	0.036111	18.03	61.994	9.517	23711535.303613	6	286.4050	2.35400e-03	2.43207e-02
2023/04/22	04:23:58	--	ok	362.6100	43.173	0.036111	18.06	61.958	9.528	17491771.166139	4	363.1869	6.95831e-05	1.57067e-04
2023/04/22	04:24:06	--	ok	363.4140	43.215	0.036132	18.08	61.939	9.540	21646695.949724	5	363.6937	6.79379e-05	2.40459e-04
2023/04/22	04:24:13	ok	ok	363.0380	43.171	0.03611	18.06	61.979	9.531	23192621.591627	5	363.3589	6.44089e-05	3.76326e-04
2023/04/22	04:29:13	--	ok	362.3520	43.169	0.03611	18.06	61.967	9.529	11436895.570102	11	362.7907	7.59021e-05	6.44088e-04
2023/04/22	04:29:20	--	ok	363.6960	43.278	0.036145	18.08	61.971	9.545	18525776.932401	5	364.0294	6.23511e-05	2.79073e-04
2023/04/22	04:29:28	--	ok	362.2720	43.167	0.036108	18.10	61.975	9.555	19185050.815610	4	363.4096	5.91778e-05	2.28142e-04
2023/04/22	04:29:35	--	ok	363.7560	43.281	0.036146	18.01	61.939	9.501	20736524.992850	5	363.8990	7.11481e-05	2.71069e-04
2023/04/22	04:29:43	ok	ok	363.0480	43.127	0.036106	17.99	62.052	9.502	17439096.664538	4	363.1047	6.71583e-05	2.69689e-04
2023/04/22	04:34:42	ok	ok	362.8540	43.157	0.036106	18.08	61.920	9.537	18679268.794126	5	363.1126	6.83888e-05	2.54793e-04
2023/04/22	04:39:42	--	ok	362.4460	43.154	0.036106	18.08	61.971	9.545	17812207.799430	4	363.1870	6.70845e-05	1.96253e-04
2023/04/22	04:39:49	--	ok	363.4940	43.228	0.036135	18.10	61.901	9.543	22327867.586873	6	295.9423	1.83504e-03	2.24656e-02
2023/04/22	04:39:57	ok	ok	362.8560	43.169	0.036109	18.11	61.892	9.549	19508431.518197	4	363.1247	7.27904e-05	2.51564e-04
2023/04/22	04:44:56	--	ok	362.7380	43.165	0.036109	18.08	61.939	9.540	19360971.456275	4	363.2015	6.76779e-05	2.21480e-04
2023/04/22	04:45:03	ok	ok	363.1260	43.191	0.036123	18.06	61.894	9.518	19036004.096541	6	338.8191	1.27838e-03	3.80285e-02
2023/04/22	04:50:03	ok	ok	362.9920	43.189	0.036123	18.11	61.912	9.553	15179958.525769	4	363.4443	6.81803e-05	2.03168e-04
2023/04/22	04:55:03	ok	ok	362.9900	43.188	0.036123	18.06	61.935	9.524	17310713.032052	3	363.4283	6.53583e-05	6.75685e-06
2023/04/22	05:00:03	--	ok	362.7400	43.189	0.036123	18.06	61.894	9.518	16969431.119757	5	363.2531	7.50395e-05	2.57553e-04
2023/04/22	05:00:10	ok	ok	363.0420	43.220	0.036137	18.07	61.906	9.527	20045360.127772	5	363.6525	7.24484e-05	1.54294e-04
2023/04/22	05:05:10	--	ok	363.2240	43.213	0.036137	18.04	61.912	9.513	18143380.404117	3	363.6929	6.52778e-05	1.27463e-05
2023/04/22	05:05:17	--	ok	362.7940	43.189	0.036125	18.08	61.939	9.540	20324036.331875	5	363.3417	7.46043e-05	2.53696e-04
2023/04/22	05:05:24	ok	ok	363.0860	43.209	0.036136	18.07	61.958	9.535	19464163.092387	6	363.3308	8.51276e-05	5.06674e-04
2023/04/22	05:10:24	--	ok	363.3260	43.210	0.036136	18.10	61.942	9.550	19859885.392686	5	363.5924	6.98674e-05	1.85790e-04
2023/04/22	05:10:31	ok	ok	362.9300	43.182	0.036119	18.08	61.888	9.532	22197139.746842	5	363.3069	6.91458e-05	2.07257e-04
2023/04/22	05:15:31	ok	ok	362.9620	43.176	0.036119	17.97	62.008	9.487	23318242.923272	6	300.1405	1.58191e-03	3.06685e-02
2023/04/22	05:20:31	ok	ok	362.8240	43.178	0.036119	17.94	62.080	9.483	23427079.322027	4	363.2962	6.63791e-05	1.59126e-04
2023/04/22	05:25:31	ok	ok	362.8100	43.174	0.036119	17.88	62.100	9.452	22361624.260729	4	363.1480	7.24123e-05	2.20549e-04
2023/04/22	05:30:31	ok	ok	362.9880	43.181	0.036119	18.14	61.517	9.508	22292004.793460	6	363.2522	6.99659e-05	4.27441e-04
2023/04/22	05:35:31	--	ok	363.2340	43.187	0.036119	18.35	61.283	9.591	20778318.499831	4	363.5251	6.10654e-05	1.65488e-04
2023/04/22	05:35:38	--	ok	362.7140	43.159	0.036106	18.37	61.326	9.606	22988753.883669	4	363.0812	7.24998e-05	2.75519e-04
2023/04/22	05:35:45	ok	ok	363.0560	43.190	0.036121	18.40	61.320	9.621	26177063.065245	5	363.4625	7.01144e-05	3.39859e-04
2023/04/22	05:40:45	ok	ok	363.1340	43.192	0.036121	18.51	61.306	9.683	23021204.807618	5	363.4089	7.26799e-05	2.32718e-04
2023/04/22	05:45:45	ok	ok	363.1780	43.195	0.036121	18.58	61.166	9.701	23214748.312236	5	363.3987	7.40441e-05	3.00484e-04
2023/04/22	05:50:45	--	ok	363.2420	43.196	0.036121	18.62	61.289	9.746	27506040.787619	5	363.1988	8.27425e-05	7.28022e-04
2023/04/22	05:50:53	--	ok	362.6300	43.174	0.036109	18.64	61.251	9.748	25549489.257051	4	363.1693	7.57694e-05	3.03584e-04
2023/04/22	05:51:00	--	ok	363.2080	43.206	0.036128	18.64	61.198	9.740	26612402.866610	7	363.5940	7.33382e-05	2.25175e-04
2023/04/22	05:51:07	ok	ok	362.8840	43.183	0.036117	18.59	61.233	9.719	26888233.295407	5	363.1793	7.75891e-05	3.57659e-04
2023/04/22	05:56:06	ok	ok	363.1280	43.193	0.036117	18.69	61.193	9.771	22696666.225527	5	295.2479	1.86843e-03	1.58083e-02
2023/04/22	06:01:06	ok	ok	363.1480	43.193	0.036117	18.69	61.257	9.781	24119851.745563	5	363.3029	7.45929e-05	3.62968e-04
2023/04/22	06:06:06	ok	ok	363.0240	43.195	0.036117	18.71	61.283	9.795	25862828.261793	5	363.2431	7.84652e-05	4.06299e-04
2023/04/22	06:11:06	ok	ok	362.9260	43.196	0.036117	18.74	61.234	9.802	28335546.728748	4	363.4881	6.68020e-05	1.90389e-04
2023/04/22	06:16:06	ok	ok	362.9280	43.195	0.036117	18.79	61.274	9.841	21891289.763317	5	363.3539	7.32295e-05	3.32251e-04
2023/04/22	06:21:06	ok	ok	363.1000	43.196	0.036117	18.83	61.270	9.865	20743007.684475	5	363.2738	7.78880e-05	3.56920e-04
2023/04/22	06:26:06	--	ok	363.3420	43.199	0.036117	18.86	61.274	9.883	22444452.869737	7	363.2752	7.77447e-05	4.74536e-04
2023/04/22	06:26:13	--	ok	362.6600	43.152	0.036099	18.85	61.271	9.873	26452467.883835	4	363.1317	6.93280e-05	3.01088e-04
2023/04/22	06:26:20	--	ok	362.7860	43.198	0.036117	18.85	61.251	9.870	22990899.678870	6	363.5721	6.57333e-05	2.30824e-04
2023/04/22	06:26:28	ok	ok	362.8020	43.213	0.036128	18.83	61.270	9.865	25319249.517339	4	363.4729	7.93280e-05	2.75508e-04
2023/04/22	06:31:27	--	ok	363.2880	43.219	0.036128	18.89	61.234	9.892	23422261.090846	5	347.2851	8.52495e-04	2.92862e-02
2023/04/22	06:31:34	ok	ok	363.1440	43.192	0.036113	18.88	61.180	9.876	26585573.199532	4	363.1057	8.21537e-05	3.19512e-04
2023/04/22	06:36:34	--	ok	362.7120	43.191	0.036113	18.88	61.256	9.888	22382863.968626	4	363.3921	6.92737e-05	2.39763e-04
2023/04/22	06:36:41	ok	ok	363.1320	43.219	0.036128	18.89	61.288	9.901	25543542.069232	6	363.6234	7.38673e-05	2.53077e-04
2023/04/22	06:41:41	--	ok	363.3040	43.221	0.036128	18.92	61.292	9.919	22130903.258258	5	363.7590	6.73558e-05	3.11309e-04
2023/04/22	06:41:49	ok	ok	363.1240	43.192	0.036112	18.96	61.311	9.947	24253619.502917	5	363.3964	6.83526e-05	2.05708e-04
2023/04/22	06:46:48	ok	ok	362.9040	43.191	0.036112	18.98	61.248	9.945	22722746.866047	5	363.2369	7.66497e-05	4.47359e-04
2023/04/22	06:51:48	ok	ok	362.8420	43.194	0.036112	19.01	61.315	9.973	22604606.090047	5	363.1966	7.94463e-05	5.49853e-04
2023/04/22	06:56:48	ok	ok	363.0520	43.195	0.036112	19.06	61.302	10.004	22614684.656855	5	363.3281	7.37616e-05	2.61117e-04
2023/04/22	07:01:48	ok	ok	362.8340	43.198	0.036112	19.05	61.353	10.003	19724798.669617	5	347.7378	8.16836e-04	2.79586e-02
2023/04/22	07:06:48	ok	ok	362.9140	43.199	0.036112	19.10	61.331	10.034	23328621.590627	4	363.4640	6.88358e-05	2.50653e-04
2023/04/22	07:11:48	ok	ok	362.9200	43.197	0.036112	19.10	61.384	10.042	23624731.590005	6	306.8510	1.25435e-03	1.84652e-02
2023/04/22	07:16:48	ok	ok	363.1020	43.200	0.036112	19.16	61.329	10.066	22614471.969976	4	363.5010	6.84655e-05	3.35846e-04
2023/04/22	07:21:48	ok	ok	363.0240	43.201	0.036112	19.23	61.413	10.121	22228576.603610	5	349.8741	7.13045e-04	2.40063e-02
2023/04/22	07:26:48	ok	ok	362.9500	43.199	0.036112	19.26	61.384	10.134	25206907.482610	5	363.2653	7.77875e-05	3.89941e-04
2023/04/22	07:31:48	--	--	363.0400	43.201	0.036112	19.27	61.398	10.144	22537673.345075	5	302.2868	1.49220e-03	1.43596e-02
2023/04/22	07:31:55	ok	ok	362.9920	43.203	0.036112	19.26	61.366	10.131	26677093.547297	2	363.0183	1.06155e-04	4.69757e-16
2023/04/22	07:36:55	--	ok	363.2060	43.202	0.036112	19.32	61.416	10.175	19881021.440442	6	268.7121	3.46138e-03	5.36228e-02
2023/04/22	07:37:02	--	ok	363.2060	43.180	0.036101	19.33	61.407	10.181	25447096.183286	5	363.1427	7.57810e-05	2.83733e-04
2023/04/22	07:37:09	--	ok	362.4760	43.105	0.03609	19.32	61.404	10.173	29877766.582151	4	362.8199	7.89458e-05	2.72412e-04
2023/04/22	07:37:17	--	ok	362.7500	43.206	0.036118	19.27	61.439	10.151	25075345.465099	5	363.2877	8.13404e-05	3.19231e-04
2023/04/22	07:37:24	--	ok	363.4320	43.224	0.036131	19.23	61.444	10.127	26148719.869742	3	363.9357	6.29039e-05	1.75484e-04
2023/04/22	07:37:32	--	ok	362.7640	43.172	0.036108	19.16	61.486	10.092	23169066.632489	3	363.3870	6.18667e-05	5.06821e-06
2023/04/22	07:37:39	--	ok	363.2860	43.203	0.03612	19.17	61.585	10.116	24904982.552329	5	362.7788	1.01827e-04	6.58613e-04
2023/04/22	07:37:46	--	ok	362.5680	43.156	0.036106	19.12	61.692	10.101	26913228.859269	4	363.3801	6.17174e-05	2.14033e-04
2023/04/22	07:37:54	--	ok	363.3940	43.214	0.036128	19.05	61.883	10.089	23506651.620314	3	363.7787	6.48564e-05	2.63641e-04
2023/04/22	07:38:01	--	ok	362.7200	43.159	0.036108	19.03	61.903	10.084	25762984.445067	7	362.5742	9.76167e-05	8.05385e-04
2023/04/22	07:38:08	--	ok	363.3480	43.202	0.036122	18.99	61.958	10.068	23711495.737594	5	363.5532	6.73151e-05	2.68020e-04
2023/04/22	07:38:15	--	ok	362.6640	43.134	0.036104	18.96	62.040	10.065	23934775.529418	4	363.1166	7.04170e-05	1.87925e-04
2023/04/22	07:38:23	--	ok	363.2540	43.202	0.036122	18.96	62.104	10.076	23615489.358819	4	363.7637	5.84634e-05	2.04336e-04
2023/04/22	07:38:30	ok	ok	362.9780	43.156	0.036108	18.95	62.185	10.079	25978262.212776	4	363.2989	6.52749e-05	2.50059e-04
2023/04/22	07:43:29	--	ok	363.2180	43.197	0.036108	19.33	61.363	10.174	24478000.841152	5	363.0614	8.49445e-05	4.95801e-04
2023/04/22	07:43:36	ok	ok	362.9940	43.154	0.036097	19.39	61.372	10.209	22699533.896361	4	363.1342	7.25384e-05	2.35467e-04
2023/04/22	07:48:36	ok	ok	362.8980	43.164	0.036097	19.43	61.357	10.232	23908254.434420	5	362.9658	8.17823e-05	3.67032e-04
2023/04/22	07:53:36	--	ok	362.7140	43.172	0.036097	19.46	61.384	10.254	26150157.724265	5	363.1599	7.09601e-05	2.00899e-04
2023/04/22	07:53:43	ok	ok	363.0400	43.211	0.036112	19.46	61.384	10.254	27403275.270284	5	363.5869	6.73119e-05	1.67992e-04
2023/04/22	07:58:43	ok	ok	363.1840	43.208	0.036112	19.52	61.422	10.294	26510774.311717	5	363.5071	6.99946e-05	2.35454e-04
2023/04/22	08:03:43	--	ok	363.2060	43.210	0.036112	19.56	61.427	10.319	23045185.490099	7	363.3039	8.00778e-05	3.79196e-04
2023/04/22	08:03:50	ok	ok	362.9540	43.185	0.036101	19.60	61.370	10.336	22564767.153152	5	296.7051	1.77703e-03	2.45460e-02
2023/04/22	08:08:50	ok	ok	362.8260	43.188	0.036101	19.63	61.398	10.358	22857155.239465	5	363.1039	8.04310e-05	4.12645e-04
2023/04/22	08:13:50	ok	ok	362.9940	43.190	0.036101	19.64	61.430	10.372	22967098.218447	7	362.9747	8.64974e-05	7.65606e-04
2023/04/22	08:18:50	ok	ok	362.8900	43.188	0.036101	19.74	61.436	10.433	20853441.491870	6	363.1838	7.76227e-05	2.98256e-04
2023/04/22	08:23:50	ok	ok	362.9940	43.194	0.036101	19.73	61.476	10.432	25535501.809808	5	363.0486	9.14812e-05	8.51266e-05
2023/04/22	08:28:50	ok	ok	362.9040	43.197	0.036101	19.80	61.505	10.479	26350992.106719	5	363.2369	7.61086e-05	3.75099e-04
2023/04/22	08:33:50	ok	ok	363.0700	43.195	0.036101	19.82	61.468	10.491	21849276.196059	5	363.4834	6.36728e-05	6.57428e-04
2023/04/22	08:38:50	ok	ok	362.8500	43.199	0.036101	19.87	61.485	10.520	24370298.390403	4	363.2625	7.46121e-05	2.78698e-04
2023/04/22	08:43:50	ok	ok	363.0520	43.197	0.036101	19.94	61.485	10.563	24230990.125349	4	363.1728	8.09335e-05	3.14372e-04
2023/04/22	08:48:50	ok	ok	363.0740	43.204	0.036101	19.98	61.514	10.596	24329872.437483	6	363.4021	6.91143e-05	2.26187e-04
2023/04/22	08:53:50	ok	ok	362.9100	43.202	0.036101	20.01	61.527	10.615	28782784.123836	6	310.8223	1.04611e-03	3.50569e-02
2023/04/22	08:58:50	ok	ok	363.1520	43.206	0.036101	20.09	61.498	10.663	24020504.603596	3	363.6334	6.23193e-05	2.57108e-04
2023/04/22	09:03:50	ok	ok	363.1500	43.208	0.036101	20.16	61.486	10.704	24371033.618798	3	363.6733	6.10086e-05	3.36738e-04
2023/04/22	09:08:50	ok	ok	363.0820	43.209	0.036101	20.22	61.517	10.746	19489629.518934	5	342.9519	1.06033e-03	3.71578e-02
2023/04/22	09:13:50	ok	ok	363.1780	43.208	0.036101	20.15	61.613	10.718	26200363.411744	5	363.1977	8.08208e-05	3.41393e-04
2023/04/22	09:18:50	ok	ok	363.0840	43.210	0.036101	20.26	61.596	10.785	23141505.791046	6	342.5684	1.08879e-03	2.95887e-02
2023/04/22	09:23:50	--	ok	363.2500	43.211	0.036101	20.33	61.578	10.827	24286489.080212	5	363.3438	7.64195e-05	2.97167e-04
2023/04/22	09:23:58	ok	ok	362.9560	43.164	0.036088	20.35	61.610	10.842	29888095.228866	5	363.2215	7.17939e-05	3.07658e-04
2023/04/22	09:28:57	--	ok	362.7300	43.163	0.036088	20.40	61.569	10.870	24674261.439694	5	363.3248	6.75952e-05	3.66637e-04
2023/04/22	09:29:04	--	ok	363.2220	43.218	0.036102	20.40	61.546	10.866	27120159.185790	4	363.6530	6.57067e-05	2.23958e-04
2023/04/22	09:29:12	ok	ok	362.9360	43.170	0.03609	20.39	61.535	10.855	25916978.151364	6	363.5179	6.04432e-05	5.87276e-04
2023/04/22	09:34:11	--	ok	362.7660	43.183	0.03609	20.46	61.610	10.913	23430166.174764	6	363.0233	8.23797e-05	3.73768e-04
2023/04/22	09:34:18	ok	ok	363.1140	43.219	0.036102	20.45	61.628	10.907	24979082.853051	3	363.6038	7.28997e-05	1.29737e-05
2023/04/22	09:39:18	ok	ok	363.1140	43.220	0.036102	20.50	61.585	10.935	25303092.079539	4	363.3946	7.62826e-05	2.54893e-04
2023/04/22	09:44:18	--	ok	363.5760	43.222	0.036102	20.56	61.660	10.985	21951532.633309	6	363.1263	8.75187e-05	3.79319e-04
2023/04/22	09:44:25	--	ok	362.6320	43.045	0.036071	20.55	61.669	10.978	22123571.436172	6	362.9001	7.31325e-05	1.81824e-04
2023/04/22	09:44:32	ok	ok	363.0760	43.177	0.036091	20.56	61.672	10.987	26626806.187321	5	363.3040	7.19686e-05	2.56106e-04
2023/04/22	09:49:32	ok	ok	362.9820	43.185	0.036091	20.62	61.564	11.005	21990744.389906	7	363.0817	8.32016e-05	4.61140e-04
2023/04/22	09:54:32	ok	ok	362.9380	43.195	0.036091	20.70	61.686	11.082	22049484.141430	8	362.9113	9.12550e-05	5.53732e-04
2023/04/22	09:59:32	ok	ok	362.9420	43.200	0.036091	20.79	61.614	11.124	23549884.190450	5	348.0633	8.01073e-04	2.72965e-02
2023/04/22	10:04:32	ok	ok	362.8980	43.204	0.036091	20.86	61.608	11.168	22629782.471066	5	363.3032	7.54060e-05	2.97502e-04
2023/04/22	10:09:32	ok	ok	363.1020	43.210	0.036091	20.94	61.654	11.232	23495525.036345	4	363.1990	8.94213e-05	3.67699e-05
2023/04/22	10:14:32	ok	ok	362.9820	43.207	0.036091	21.01	61.709	11.287	24445905.304108	6	363.2222	8.04601e-05	2.88794e-04
2023/04/22	10:19:32	ok	ok	363.0340	43.214	0.036091	21.06	61.686	11.311	23447611.118629	5	372.9615	-3.50671e-04	1.58807e-02
2023/04/22	10:24:32	ok	ok	363.1060	43.218	0.036091	21.16	61.704	11.381	24178046.814796	4	363.5136	6.97346e-05	2.87271e-04
2023/04/22	10:29:32	ok	ok	362.9740	43.215	0.036091	21.20	61.743	11.416	28053163.665683	5	363.4796	7.17390e-05	2.27756e-04
2023/04/22	10:34:32	ok	ok	363.1020	43.219	0.036091	21.30	61.697	11.473	27931998.815911	5	363.1563	8.76664e-05	5.38499e-04
2023/04/22	10:39:32	--	ok	363.2120	43.224	0.036091	21.34	61.801	11.521	25737930.348779	5	363.5091	7.33468e-05	3.32070e-04
2023/04/22	10:39:39	ok	ok	362.9160	43.167	0.03608	21.33	61.756	11.502	26428544.731359	5	363.3448	7.02279e-05	2.01302e-04
2023/04/22	10:44:39	ok	ok	363.0040	43.174	0.03608	21.41	61.738	11.556	25766227.029057	4	363.3187	7.22313e-05	2.50468e-04
2023/04/22	10:49:39	ok	ok	363.0380	43.171	0.03608	21.51	61.756	11.625	27299165.670928	3	363.0814	9.52983e-05	1.43597e-05
2023/04/22	10:54:39	ok	ok	362.9420	43.184	0.03608	21.55	61.787	11.660	21892301.000572	5	363.1418	8.20279e-05	4.06868e-04
2023/04/22	10:59:39	ok	ok	363.0780	43.184	0.03608	21.67	61.764	11.733	24639416.167498	5	363.3356	7.44442e-05	2.74871e-04
2023/04/22	11:04:39	ok	ok	363.1260	43.187	0.03608	21.70	61.811	11.762	27115863.517161	5	363.5344	6.62420e-05	2.37180e-04
2023/04/22	11:09:39	ok	ok	363.0080	43.191	0.03608	21.75	61.833	11.804	27259435.234506	4	363.3850	7.20292e-05	3.20000e-04
2023/04/22	11:14:39	ok	ok	363.0240	43.192	0.03608	21.85	61.807	11.866	26075023.350319	6	343.6497	1.03070e-03	2.80309e-02
2023/04/22	11:19:39	ok	ok	362.9560	43.200	0.03608	21.92	61.842	11.921	24470851.188253	6	363.7382	5.81382e-05	6.45596e-04
2023/04/22	11:24:39	ok	ok	363.0980	43.195	0.03608	21.98	61.775	11.946	25691354.576376	8	363.0950	8.79405e-05	8.56372e-04
2023/04/22	11:29:39	ok	ok	363.1940	43.199	0.03608	22.03	61.830	11.996	28369222.379195	4	363.5135	6.89719e-05	2.57721e-04
2023/04/22	11:34:39	ok	ok	362.8460	43.202	0.03608	22.11	61.820	12.046	26765284.857971	6	363.0480	9.13707e-05	6.74635e-04
2023/04/22	11:39:39	ok	ok	363.0180	43.199	0.03608	22.16	61.830	12.086	16550941.454404	7	363.2389	7.56616e-05	3.95027e-04
2023/04/22	11:44:39	--	ok	363.3280	43.215	0.03608	22.26	61.848	12.159	22455947.475772	5	363.2926	8.07756e-05	4.14848e-04
2023/04/22	11:44:46	--	ok	362.7840	43.102	0.036062	22.29	61.788	12.166	28043899.635039	5	363.1779	7.31905e-05	3.36559e-04
2023/04/22	11:44:53	ok	ok	363.0460	43.163	0.036073	22.31	61.761	12.171	28536890.199411	5	363.3119	7.59031e-05	3.52543e-04
2023/04/22	11:49:53	ok	ok	362.9760	43.174	0.036073	22.35	61.820	12.213	27017825.279860	5	363.4990	6.86988e-05	2.18562e-04
2023/04/22	11:54:53	ok	ok	363.0040	43.183	0.036073	22.43	61.848	12.277	25715998.954510	5	450.9634	-2.13774e-03	1.92351e-02
2023/04/22	11:59:53	--	ok	362.6040	43.147	0.036073	22.29	62.304	12.267	21887635.611913	6	363.1060	8.22386e-05	4.50939e-04
2023/04/22	12:00:00	ok	ok	363.1400	43.262	0.036095	22.31	62.318	12.281	23459023.673856	6	363.7606	7.36893e-05	3.54152e-04
2023/04/22	12:05:00	--	ok	363.3740	43.252	0.036095	22.19	62.576	12.251	19655363.405145	5	363.6515	7.43360e-05	2.84198e-04
2023/04/22	12:05:07	ok	ok	362.8560	43.136	0.036075	22.19	62.565	12.249	20149902.472808	4	363.4116	6.75937e-05	2.42087e-04
2023/04/22	12:10:07	ok	ok	362.8440	43.141	0.036075	22.16	62.612	12.239	18762681.262978	5	363.2201	7.49348e-05	2.62207e-04
2023/04/22	12:15:07	--	ok	362.7740	43.133	0.036075	22.19	62.629	12.261	20771793.237588	4	363.3176	7.08569e-05	2.82334e-04
2023/04/22	12:15:15	ok	ok	362.9660	43.218	0.036087	22.21	62.620	12.271	21113052.183668	5	363.8305	5.94849e-05	2.84975e-04
2023/04/22	12:20:14	ok	ok	362.8940	43.215	0.036087	22.23	62.594	12.285	21712391.346206	5	363.4069	7.52679e-05	2.91649e-04
2023/04/22	12:25:14	--	ok	363.2340	43.211	0.036087	22.25	62.640	12.305	20285654.739871	5	363.4511	7.43505e-05	2.84495e-04
2023/04/22	12:25:21	--	ok	362.6260	43.117	0.036074	22.28	62.625	12.321	22091018.349365	7	363.2609	7.20350e-05	2.40354e-04
2023/04/22	12:25:28	--	ok	362.7820	43.246	0.036094	22.26	62.621	12.311	22670620.151742	6	342.7005	1.09099e-03	3.09336e-02
2023/04/22	12:25:36	--	ok	363.2020	43.271	0.036106	22.23	62.583	12.282	21236323.196748	5	363.6941	7.96249e-05	4.33349e-04
2023/04/22	12:25:43	--	ok	363.2560	43.231	0.036096	22.18	62.626	12.251	21282618.074243	5	363.6680	6.93754e-05	2.41796e-04
2023/04/22	12:25:50	ok	ok	362.9620	43.118	0.036082	22.16	62.689	12.254	19681972.082350	5	363.5241	6.22042e-05	3.53797e-04
2023/04/22	12:30:50	ok	ok	362.9300	43.126	0.036082	21.93	63.148	12.182	20217839.671119	5	363.2645	7.10942e-05	2.43115e-04
2023/04/22	12:35:50	--	ok	362.5060	43.094	0.036082	21.65	63.503	12.054	24191624.499484	3	363.2142	6.34734e-05	5.72141e-06
2023/04/22	12:35:57	--	ok	363.3160	43.255	0.036108	21.65	63.473	12.048	34330037.777831	5	363.7658	6.83355e-05	2.79020e-04
2023/04/22	12:36:04	ok	ok	362.9060	43.164	0.036091	21.67	63.453	12.054	31939937.430911	5	363.5522	6.14603e-05	2.34598e-04
2023/04/22	12:41:04	--	ok	362.7520	43.138	0.036091	21.47	63.632	11.949	24990861.356445	5	363.0238	7.92362e-05	3.91454e-04
2023/04/22	12:41:11	ok	ok	363.0440	43.225	0.036104	21.44	63.604	11.925	28194242.739961	6	363.6464	6.49854e-05	3.77081e-04
2023/04/22	12:46:11	--	ok	362.7400	43.210	0.036104	21.36	63.716	11.887	25860442.009155	6	364.1390	3.79090e-05	9.39012e-04
2023/04/22	12:46:19	--	ok	363.2320	43.256	0.036119	21.38	63.688	11.902	28492794.598987	5	363.7172	6.96335e-05	1.91442e-04
2023/04/22	12:46:26	ok	ok	362.9380	43.209	0.036106	21.36	63.737	11.891	29644180.859622	5	363.4368	7.24815e-05	2.26339e-04
2023/04/22	12:51:25	ok	ok	362.9340	43.204	0.036106	21.30	63.856	11.875	25790912.457344	5	363.0829	8.50644e-05	5.10610e-04
2023/04/22	12:56:25	ok	ok	363.0600	43.192	0.036106	21.23	63.917	11.837	25259543.171034	7	363.1442	8.06804e-05	3.24501e-04
2023/04/22	13:01:25	ok	ok	362.8280	43.179	0.036106	21.21	63.957	11.835	27533495.509228	4	363.2533	7.37007e-05	3.00310e-04
2023/04/22	13:06:25	--	ok	362.7920	43.171	0.036106	21.17	63.926	11.800	23894612.918812	5	362.7636	9.38532e-05	7.39396e-04
2023/04/22	13:06:33	ok	ok	363.0560	43.234	0.036117	21.13	63.952	11.777	27982697.548767	6	363.6016	6.93666e-05	3.23637e-04
2023/04/22	13:11:32	ok	ok	362.8480	43.220	0.036117	21.10	63.989	11.764	23045042.406131	5	363.2656	8.10669e-05	3.46212e-04
2023/04/22	13:16:32	ok	ok	363.0120	43.211	0.036117	21.10	64.053	11.776	22601742.995781	4	363.3543	7.55528e-05	3.38981e-04
2023/04/22	13:21:32	ok	ok	362.9360	43.196	0.036117	20.96	63.885	11.647	25018264.713465	5	363.2939	7.36123e-05	2.57826e-04
2023/04/22	13:26:32	ok	ok	362.9240	43.190	0.036117	20.90	63.940	11.619	19642188.703098	5	363.2973	7.28667e-05	2.51725e-04
2023/04/22	13:31:32	--	ok	362.5960	43.182	0.036117	20.91	63.975	11.635	26029875.199760	5	363.2237	7.63276e-05	3.32838e-04
2023/04/22	13:31:39	ok	ok	363.0520	43.261	0.036139	20.90	63.984	11.627	27739080.636088	5	363.8580	6.60422e-05	1.87508e-04
2023/04/22	13:36:39	ok	ok	362.9440	43.257	0.036139	20.90	64.004	11.631	23648432.391670	6	296.5001	1.80398e-03	2.38480e-02
2023/04/22	13:41:39	ok	ok	362.9440	43.256	0.036139	20.96	64.057	11.679	24293303.286404	6	363.3352	8.62379e-05	4.15888e-04
2023/04/22	13:46:39	--	ok	363.2580	43.255	0.036139	20.97	64.059	11.688	22803515.787788	6	374.6361	-4.16394e-04	1.41484e-02
2023/04/22	13:46:47	--	ok	362.7560	43.222	0.036126	20.99	64.009	11.690	27309349.301307	4	363.4880	6.89502e-05	2.07166e-04
2023/04/22	13:46:54	ok	ok	363.0040	43.257	0.036139	21.00	64.045	11.705	31526491.368184	4	363.5535	8.48640e-05	5.38732e-05
2023/04/22	13:51:53	ok	ok	362.9840	43.253	0.036139	21.00	64.034	11.703	24744769.849560	8	363.0758	9.86818e-05	7.76909e-04
2023/04/22	13:56:53	--	ok	363.2200	43.253	0.036139	21.01	64.068	11.719	22667095.187628	5	363.4963	7.70061e-05	2.63541e-04
2023/04/22	13:57:00	ok	ok	362.9040	43.213	0.036127	21.00	64.045	11.705	26499311.972280	5	363.5667	6.57901e-05	2.45540e-04
2023/04/22	14:02:00	ok	ok	362.8660	43.215	0.036127	21.01	64.068	11.719	23830174.991616	6	363.0553	8.76548e-05	4.52882e-04
2023/04/22	14:07:00	ok	ok	362.9460	43.210	0.036127	21.03	64.062	11.728	22321764.999371	5	363.2565	7.94313e-05	3.21965e-04
2023/04/22	14:12:00	ok	ok	362.9680	43.205	0.036127	21.03	64.071	11.730	26821067.351012	5	363.3205	7.50827e-05	2.83759e-04
2023/04/22	14:17:00	ok	ok	362.9580	43.201	0.036127	21.03	64.103	11.736	23490008.733863	6	362.9287	9.17803e-05	6.95781e-04
2023/04/22	14:22:00	ok	ok	363.0000	43.194	0.036127	20.99	64.021	11.692	24120900.119785	4	363.3687	6.96509e-05	2.29228e-04
2023/04/22	14:27:00	ok	ok	362.9900	43.189	0.036127	21.01	64.154	11.734	22318335.056586	4	363.2633	7.61856e-05	3.11405e-04
2023/04/22	14:32:00	ok	ok	362.9100	43.189	0.036127	21.07	64.164	11.774	22766477.691485	5	363.0141	8.75417e-05	5.73229e-04
2023/04/22	14:37:00	ok	ok	362.8380	43.194	0.036127	21.16	64.192	11.840	20753568.056811	6	363.1844	8.01465e-05	4.60679e-04
2023/04/22	14:42:00	ok	ok	362.8700	43.189	0.036127	21.19	64.176	11.857	21855604.957435	2	363.3429	7.79453e-05	1.10624e-16
2023/04/22	14:47:00	ok	ok	363.0860	43.186	0.036127	21.27	64.224	11.923	20845776.280181	5	342.8676	1.06128e-03	3.72012e-02
2023/04/22	14:52:00	ok	ok	362.9540	43.187	0.036127	21.30	64.164	11.932	24638320.852439	4	363.3365	7.24628e-05	2.53615e-04
2023/04/22	14:57:00	ok	ok	363.0380	43.180	0.036127	21.31	64.178	11.944	24242769.421051	5	363.3213	7.38088e-05	2.74682e-04
2023/04/22	15:02:00	ok	ok	362.9720	43.179	0.036127	21.36	64.228	11.983	21856677.367663	7	362.8667	9.41458e-05	5.71099e-04
2023/04/22	15:07:00	ok	ok	363.0680	43.172	0.036127	21.37	64.210	11.989	22878995.339806	4	363.3278	7.20116e-05	2.55207e-04
2023/04/22	15:12:00	ok	ok	363.0340	43.176	0.036127	21.41	64.208	12.018	23060288.124506	5	363.2103	7.90015e-05	3.30223e-04
2023/04/22	15:17:00	ok	ok	362.9540	43.173	0.036127	21.44	64.213	12.039	18439624.120540	5	363.3358	7.27255e-05	2.47833e-04
2023/04/22	15:22:00	ok	ok	362.8380	43.172	0.036127	21.45	64.250	12.055	22375653.917864	5	363.3418	7.24750e-05	2.30450e-04
2023/04/22	15:27:00	ok	ok	362.9500	43.169	0.036127	21.47	64.228	12.061	21160712.280384	5	363.1857	8.00325e-05	4.02487e-04
2023/04/22	15:32:00	ok	ok	363.0080	43.157	0.036127	21.50	64.245	12.084	22463351.070454	7	283.4014	2.54161e-03	3.14224e-02
2023/04/22	15:37:00	ok	ok	362.8700	43.169	0.036127	21.51	64.237	12.092	22939282.596308	5	363.1692	7.88715e-05	3.65984e-04
2023/04/22	15:42:00	--	ok	362.5680	43.163	0.036127	21.55	64.204	12.116	22876843.716055	5	362.9772	8.74044e-05	6.59234e-04
2023/04/22	15:42:07	--	ok	363.2260	43.275	0.03615	21.54	64.158	12.098	26214521.321079	5	364.0103	6.22892e-05	3.09233e-04
2023/04/22	15:42:15	ok	ok	363.1020	43.228	0.036139	21.52	64.176	12.090	24500361.128763	5	363.8091	5.99843e-05	3.88907e-04
2023/04/22	15:47:14	--	ok	363.2460	43.222	0.036139	21.50	64.256	12.086	22066569.472767	6	348.0116	8.13744e-04	2.23701e-02
2023/04/22	15:47:21	--	ok	362.6780	43.131	0.036125	21.51	64.227	12.090	24962741.282805	6	308.0294	1.18149e-03	2.77776e-02
2023/04/22	15:47:29	ok	ok	362.9180	43.242	0.036142	21.52	64.240	12.102	27682337.641878	4	363.5713	7.41828e-05	2.79615e-04
2023/04/22	15:52:28	ok	ok	362.9140	43.241	0.036142	21.50	64.192	12.074	22740376.223550	5	363.6198	6.88099e-05	3.27880e-04
2023/04/22	15:57:28	ok	ok	363.0420	43.235	0.036142	21.51	64.227	12.090	23648648.970421	4	363.5141	7.30910e-05	2.57931e-04
2023/04/22	16:02:28	ok	ok	362.8260	43.230	0.036142	21.48	64.222	12.071	22628498.285085	7	363.0508	9.23290e-05	4.44258e-04
2023/04/22	16:07:28	ok	ok	363.0280	43.232	0.036142	21.52	64.176	12.090	21150076.750973	5	363.5338	7.03363e-05	2.82773e-04
2023/04/22	16:12:28	ok	ok	362.8380	43.222	0.036142	21.47	64.228	12.061	24012312.660512	5	363.2512	8.13073e-05	4.18134e-04
2023/04/22	16:17:28	ok	ok	362.8140	43.213	0.036142	21.50	64.149	12.066	23028855.114428	5	363.3646	7.65661e-05	3.06194e-04
2023/04/22	16:22:28	ok	ok	362.8100	43.214	0.036142	21.48	64.231	12.072	22486618.173393	4	363.5024	6.87828e-05	2.20268e-04
2023/04/22	16:27:28	--	ok	362.7240	43.216	0.036142	21.47	64.186	12.053	22877714.062200	5	294.1731	1.93106e-03	1.71027e-02
2023/04/22	16:27:35	--	ok	363.2980	43.275	0.036157	21.50	64.192	12.074	28790504.997093	5	363.7689	7.12856e-05	2.06080e-04
2023/04/22	16:27:43	--	ok	362.6600	43.200	0.036141	21.48	64.167	12.060	25238851.121020	5	363.3706	7.42727e-05	3.01095e-04
2023/04/22	16:27:50	ok	ok	363.1540	43.274	0.036159	21.44	64.204	12.038	28439984.583875	5	363.8203	6.84421e-05	3.88626e-04
2023/04/22	16:32:49	ok	ok	363.0740	43.273	0.036159	21.47	64.196	12.055	26425351.688793	4	363.6226	7.72732e-05	3.19997e-04
2023/04/22	16:37:49	ok	ok	363.0100	43.269	0.036159	21.44	64.204	12.038	27612331.888899	5	363.3850	8.71139e-05	5.83935e-04
2023/04/22	16:42:49	ok	ok	362.8940	43.269	0.036159	21.42	64.178	12.022	25195164.196872	6	363.2420	9.27164e-05	6.46080e-04
2023/04/22	16:47:49	ok	ok	362.9140	43.267	0.036159	21.44	64.192	12.035	25783553.495204	4	363.6117	7.45791e-05	2.90183e-04
2023/04/22	16:52:49	ok	ok	363.0000	43.264	0.036159	21.41	64.240	12.024	25151252.879134	5	353.7174	5.36989e-04	1.73659e-02
2023/04/22	16:57:49	ok	ok	363.0680	43.264	0.036159	21.40	64.237	12.014	24033172.295572	5	363.6158	7.35673e-05	3.01215e-04
2023/04/22	17:02:49	ok	ok	363.1780	43.263	0.036159	21.38	64.265	12.010	25196106.900767	5	363.4806	7.88410e-05	3.58119e-04
2023/04/22	17:07:49	ok	ok	362.8580	43.258	0.036159	21.37	64.190	11.985	23108142.989716	5	363.3966	8.03998e-05	3.39003e-04
2023/04/22	17:12:49	ok	ok	362.9700	43.253	0.036159	21.36	64.176	11.973	25184977.536167	4	363.5357	7.30511e-05	2.64331e-04
2023/04/22	17:17:49	--	ok	363.2020	43.250	0.036159	21.37	64.199	11.987	25899032.454484	2	363.2874	9.44286e-05	9.45314e-16
2023/04/22	17:17:56	ok	ok	362.8720	43.191	0.036149	21.33	64.190	11.955	25202317.581979	5	363.3889	7.08558e-05	2.46455e-04
2023/04/22	17:22:56	--	ok	362.6360	43.188	0.036149	21.33	64.224	11.962	24829595.040049	5	363.9833	4.39968e-05	1.03631e-03
2023/04/22	17:23:03	--	ok	363.2120	43.274	0.036168	21.30	64.228	11.944	27743156.989783	4	363.6023	7.85111e-05	3.47944e-04
2023/04/22	17:23:11	ok	ok	362.8680	43.234	0.036157	21.29	64.227	11.934	28279466.540016	5	363.4677	7.50941e-05	2.75391e-04
2023/04/22	17:28:10	--	ok	362.7620	43.240	0.036157	21.27	64.233	11.925	24551558.882098	7	363.0785	9.09651e-05	4.32444e-04
2023/04/22	17:28:17	ok	ok	363.0080	43.277	0.03617	21.27	64.213	11.921	26267008.652180	4	364.3357	4.58947e-05	3.18229e-04
2023/04/22	17:33:17	ok	ok	362.9800	43.272	0.03617	21.26	64.222	11.913	23491167.276291	4	363.6469	7.27681e-05	2.51853e-04
2023/04/22	17:38:17	ok	ok	362.9280	43.268	0.03617	21.23	64.195	11.888	24057917.949725	2	363.5498	8.31333e-05	6.44675e-16
2023/04/22	17:43:17	ok	ok	362.9400	43.264	0.03617	21.24	64.164	11.893	27658323.999355	6	363.3526	8.48403e-05	5.09699e-04
2023/04/22	17:48:17	ok	ok	362.8960	43.263	0.03617	21.20	64.167	11.865	23257058.643424	6	363.2011	9.10708e-05	5.03696e-04
2023/04/22	17:53:17	--	ok	362.7940	43.257	0.03617	21.14	64.210	11.834	27603739.853814	5	363.4350	7.81040e-05	3.41536e-04
2023/04/22	17:53:25	ok	ok	363.0740	43.281	0.036181	21.19	64.187	11.859	29863675.002466	5	363.9490	6.68315e-05	2.05208e-04
2023/04/22	17:58:24	ok	ok	363.0860	43.275	0.036181	21.10	64.169	11.797	23444547.578946	5	363.8624	6.66366e-05	3.70277e-04
2023/04/22	18:03:24	ok	ok	363.0400	43.274	0.036181	21.11	64.141	11.801	20096718.572991	6	363.4215	8.64546e-05	3.34857e-04
2023/04/22	18:08:24	--	ok	363.2640	43.270	0.036181	21.04	64.181	11.759	21871463.974694	5	363.6631	7.37720e-05	3.74844e-04
2023/04/22	18:08:32	--	ok	363.2640	43.268	0.036167	21.06	64.192	11.770	22986492.357170	5	363.6807	7.22568e-05	2.25891e-04
2023/04/22	18:08:39	ok	ok	362.9860	43.268	0.036152	21.06	64.173	11.767	23228760.926005	5	363.5302	8.01240e-05	3.37048e-04
2023/04/22	18:13:38	ok	ok	363.1480	43.266	0.036152	21.03	64.178	11.750	22866962.183293	4	363.6607	7.17441e-05	2.55725e-04
2023/04/22	18:18:38	ok	ok	363.0680	43.263	0.036152	21.00	64.195	11.733	22755720.486099	5	363.4397	8.05007e-05	3.66408e-04
2023/04/22	18:23:38	--	ok	363.2560	43.258	0.036152	20.93	64.233	11.692	21083400.775834	5	363.1549	9.17724e-05	6.61001e-04
2023/04/22	18:23:45	ok	ok	363.1800	43.257	0.036138	20.93	64.233	11.692	24579556.329744	5	363.3966	7.98985e-05	3.08933e-04
2023/04/22	18:28:45	ok	ok	362.8320	43.254	0.036138	20.89	64.160	11.650	20055230.220804	8	362.8943	1.00755e-04	9.73641e-04
2023/04/22	18:33:45	ok	ok	362.8280	43.250	0.036138	20.83	64.195	11.619	21389512.916307	4	363.4242	7.47369e-05	2.98009e-04
2023/04/22	18:38:46	--	ok	362.7200	43.247	0.036138	20.80	64.135	11.588	22157835.380269	6	363.2200	8.44046e-05	3.20590e-04
2023/04/22	18:38:53	ok	ok	363.0880	43.249	0.036153	20.79	64.121	11.577	26842431.334195	6	363.3074	8.07715e-05	3.66652e-04
2023/04/22	18:43:52	--	ok	362.7440	43.238	0.036153	20.78	64.099	11.563	21752500.156957	5	362.8043	1.02529e-04	1.08763e-03
2023/04/22	18:44:00	ok	ok	362.8440	43.244	0.036167	20.75	64.114	11.547	27337369.155486	6	363.0672	8.93462e-05	3.81315e-04
2023/04/22	18:48:59	ok	ok	362.9320	43.233	0.036167	20.65	64.126	11.483	26237430.221725	5	363.3018	7.64843e-05	2.18201e-04
2023/04/22	18:53:59	--	ok	362.7700	43.225	0.036167	20.62	64.048	11.449	23793279.897887	7	362.9622	9.26535e-05	4.71313e-04
2023/04/22	18:54:06	ok	ok	362.8540	43.242	0.036179	20.63	64.082	11.466	22882244.405861	4	363.4165	7.39970e-05	2.17559e-04
2023/04/22	18:59:06	--	ok	362.7560	43.230	0.036179	20.52	64.091	11.389	20939744.337626	6	363.1862	8.07168e-05	3.44535e-04
2023/04/22	18:59:13	ok	ok	363.0280	43.266	0.036193	20.55	64.076	11.406	22369445.341696	4	363.5482	7.90788e-05	3.33899e-04
2023/04/22	19:04:13	ok	ok	362.9460	43.260	0.036193	20.49	64.067	11.367	21358445.233869	8	363.0253	9.91224e-05	6.49415e-04
2023/04/22	19:09:13	ok	ok	362.9600	43.256	0.036193	20.40	64.080	11.313	21632892.195714	4	363.4485	7.70609e-05	2.88233e-04
2023/04/22	19:14:13	ok	ok	362.8080	43.252	0.036193	20.32	64.086	11.260	22138152.624430	7	362.9353	1.00339e-04	5.76836e-04
2023/04/22	19:19:13	ok	ok	362.8000	43.250	0.036193	20.29	64.071	11.238	22160360.249259	5	363.2973	8.07078e-05	3.47904e-04
2023/04/22	19:24:13	--	ok	362.6460	43.245	0.036193	20.21	64.089	11.185	22960329.955511	7	362.3817	1.20774e-04	1.35573e-03
2023/04/22	19:24:20	--	ok	363.2460	43.285	0.036212	20.24	64.009	11.190	25481635.279301	5	363.8779	7.30268e-05	4.85740e-04
2023/04/22	19:24:27	--	ok	363.2160	43.284	0.036199	20.18	64.076	11.165	24063736.862939	5	363.5793	8.42813e-05	4.29295e-04
2023/04/22	19:24:34	--	ok	363.2840	43.280	0.036187	20.19	64.054	11.170	26376241.038952	5	375.2149	-4.19017e-04	9.43378e-03
2023/04/22	19:24:41	ok	ok	363.1680	43.270	0.036172	20.15	64.155	11.160	25153756.936240	4	363.9507	6.51754e-05	1.44520e-04
2023/04/22	19:29:41	ok	ok	362.9340	43.268	0.036172	20.14	64.004	11.125	22247184.646150	8	362.9675	1.08419e-04	1.08467e-03
2023/04/22	19:34:41	ok	ok	362.9860	43.266	0.036172	20.04	64.073	11.073	20700354.221697	6	363.4657	8.27956e-05	3.42539e-04
2023/04/22	19:39:41	ok	ok	363.0900	43.260	0.036172	19.97	64.073	11.028	18959162.463894	5	363.6952	7.20086e-05	3.47811e-04
2023/04/22	19:44:41	ok	ok	363.1820	43.256	0.036172	19.92	64.025	10.991	22230127.123140	5	363.8141	6.50548e-05	3.71879e-04
2023/04/22	19:49:41	ok	ok	362.8680	43.252	0.036172	19.85	64.034	10.946	20379854.803425	5	363.8266	6.23666e-05	7.73912e-04
2023/04/22	19:54:41	--	ok	362.7180	43.249	0.036172	19.80	64.057	10.914	22750889.687541	4	363.5815	7.20823e-05	2.55130e-04
2023/04/22	19:54:48	ok	ok	362.9380	43.249	0.036187	19.81	64.018	10.917	24042841.941475	5	363.5359	7.50484e-05	3.08958e-04
2023/04/22	19:59:48	--	ok	362.7980	43.244	0.036187	19.68	64.114	10.852	19195998.886275	4	363.3796	7.85015e-05	2.55121e-04
2023/04/22	19:59:55	ok	ok	362.8760	43.245	0.036197	19.68	64.082	10.847	20698077.115616	5	363.0746	9.36814e-05	6.20367e-04
2023/04/22	20:04:54	--	ok	362.6340	43.241	0.036197	19.56	64.114	10.771	20088913.778459	4	363.3265	7.90103e-05	3.47957e-04
2023/04/22	20:05:01	ok	ok	363.1620	43.254	0.036217	19.57	64.053	10.771	24328952.737489	4	363.8024	6.66706e-05	1.89611e-04
2023/04/22	20:10:01	ok	ok	362.8520	43.249	0.036217	19.52	64.118	10.746	22015525.439129	4	363.5172	7.48552e-05	2.68210e-04
2023/04/22	20:15:01	ok	ok	362.8940	43.246	0.036217	19.49	64.009	10.709	20062727.549016	5	363.3447	8.28420e-05	3.63350e-04
2023/04/22	20:20:01	--	--	362.9680	43.242	0.036217	19.42	64.041	10.671	22617655.580417	5	347.5935	8.32571e-04	2.81338e-02
2023/04/22	20:20:08	--	ok	362.7560	43.243	0.036217	19.43	63.958	10.666	22686174.496660	5	363.6631	6.82287e-05	4.64045e-04
2023/04/22	20:20:15	ok	ok	363.0840	43.277	0.03623	19.42	63.998	10.664	26228275.471086	5	363.8615	7.15132e-05	2.92396e-04
2023/04/22	20:25:15	ok	ok	363.0860	43.268	0.03623	19.33	64.027	10.615	19848818.188301	5	363.8984	6.67097e-05	3.50364e-04
2023/04/22	20:30:15	ok	ok	362.9540	43.263	0.03623	19.30	64.012	10.595	20624569.916533	4	363.8241	6.82272e-05	1.61731e-04
2023/04/22	20:35:15	ok	ok	362.9820	43.258	0.03623	19.23	63.980	10.544	17978002.102423	5	363.6510	7.35861e-05	2.38264e-04
2023/04/22	20:40:15	ok	ok	362.9760	43.251	0.03623	19.17	64.034	10.519	21353648.992489	4	363.6760	7.17796e-05	2.67907e-04
2023/04/22	20:45:15	ok	ok	363.0080	43.250	0.03623	19.12	64.036	10.484	19498696.569981	3	363.6909	6.77832e-05	3.91183e-05
2023/04/22	20:50:15	ok	ok	363.1000	43.245	0.03623	19.05	64.016	10.437	22326706.850333	5	363.6779	7.16897e-05	3.35704e-04
2023/04/22	20:55:15	ok	ok	362.8560	43.243	0.03623	18.96	64.012	10.385	20995745.619239	6	363.4436	7.91519e-05	2.89105e-04
2023/04/22	21:00:15	ok	ok	362.8440	43.239	0.03623	18.92	63.995	10.356	21866409.941101	4	363.5319	7.29444e-05	3.30054e-04
2023/04/22	21:05:15	ok	ok	362.9040	43.235	0.03623	18.91	63.993	10.348	18916994.441651	5	363.2279	8.60504e-05	6.19710e-04
2023/04/22	21:10:15	--	ok	363.2900	43.231	0.03623	18.81	63.986	10.287	19033812.140890	5	363.4790	7.41986e-05	2.69090e-04
2023/04/22	21:10:22	ok	ok	363.0100	43.234	0.036215	18.83	64.013	10.307	23828928.615805	5	363.5304	7.31759e-05	2.28638e-04
2023/04/22	21:15:21	ok	ok	362.8900	43.231	0.036215	18.79	63.984	10.277	19936688.051349	4	363.3022	7.95553e-05	3.69911e-04
2023/04/22	21:20:21	--	ok	362.7000	43.227	0.036215	18.69	64.096	10.235	21506138.063747	6	346.1504	9.05049e-04	2.63078e-02
2023/04/22	21:20:29	ok	ok	363.0220	43.227	0.036231	18.71	63.970	10.224	20683842.747226	4	363.7472	6.10507e-05	2.25785e-04
2023/04/22	21:25:28	--	ok	362.5200	43.222	0.036231	18.61	64.041	10.176	20133393.597622	5	363.5420	6.71856e-05	1.55845e-04
2023/04/22	21:25:35	ok	ok	363.1600	43.342	0.036256	18.62	64.044	10.184	19571744.607776	5	363.9043	7.44897e-05	2.27001e-04
2023/04/22	21:30:35	ok	ok	363.1700	43.313	0.036256	18.61	63.977	10.166	20278481.186251	4	363.8788	7.17096e-05	1.81576e-04
2023/04/22	21:35:35	--	ok	363.2260	43.308	0.036256	18.56	64.013	10.144	21207382.266031	4	364.0156	6.53636e-05	1.96758e-04
2023/04/22	21:35:42	--	ok	363.2820	43.325	0.036244	18.56	63.970	10.138	24153097.196304	5	363.9164	7.18881e-05	2.17615e-04
2023/04/22	21:35:49	ok	ok	363.0600	43.315	0.03623	18.58	63.984	10.148	26164413.820962	5	364.0042	6.86180e-05	1.86647e-04
2023/04/22	21:40:49	--	ok	363.5120	43.302	0.03623	18.51	63.972	10.104	19764947.590175	4	363.8924	6.95824e-05	2.19577e-04
2023/04/22	21:40:56	--	ok	363.5100	43.308	0.036202	18.51	63.972	10.104	23628948.410771	8	363.3927	9.42638e-05	5.75002e-04
2023/04/22	21:41:04	--	ok	363.3800	43.288	0.036175	18.54	63.966	10.119	24080944.898708	4	363.8388	7.31877e-05	2.64815e-04
2023/04/22	21:41:11	--	ok	362.7860	43.262	0.036154	18.50	63.993	10.100	23802008.993540	5	363.7582	7.24562e-05	1.59048e-04
2023/04/22	21:41:18	ok	ok	362.9020	43.256	0.036165	18.42	64.108	10.075	25783545.632142	5	363.7905	6.98106e-05	1.72680e-04
2023/04/22	21:46:18	--	ok	362.7780	43.262	0.036165	18.50	63.981	10.098	16238056.211598	7	363.6617	7.66320e-05	3.15873e-04
2023/04/22	21:46:25	ok	ok	363.0360	43.269	0.036177	18.51	63.972	10.104	25597088.612776	8	363.1363	1.01183e-04	8.47952e-04
2023/04/22	21:51:24	ok	ok	362.9380	43.261	0.036177	18.45	63.931	10.064	18517721.844950	5	363.7034	7.30319e-05	2.41889e-04
2023/04/22	21:56:24	ok	ok	363.0220	43.254	0.036177	18.40	63.922	10.029	17392161.879057	6	299.3629	1.65940e-03	1.41878e-02
2023/04/22	22:01:24	--	ok	363.2060	43.247	0.036177	18.34	63.925	9.995	20665177.037184	6	340.8418	1.18528e-03	3.49871e-02
2023/04/22	22:01:31	ok	ok	363.0580	43.250	0.036166	18.32	63.966	9.994	23108850.798454	6	363.5255	7.93223e-05	3.81765e-04
2023/04/22	22:06:31	ok	ok	362.9000	43.244	0.036166	18.30	63.929	9.972	20375571.735047	4	363.6721	7.20013e-05	1.55205e-04
2023/04/22	22:11:31	--	ok	362.7240	43.240	0.036166	18.25	63.954	9.951	20751236.031738	4	363.7092	6.95150e-05	1.93007e-04
2023/04/22	22:11:39	--	ok	363.2940	43.240	0.036181	18.24	63.952	9.941	23869302.304496	5	363.5554	7.73079e-05	3.25116e-04
2023/04/22	22:11:46	ok	ok	363.0920	43.241	0.036165	18.23	63.970	9.936	25628628.880487	8	363.1693	9.60933e-05	6.35329e-04
2023/04/22	22:16:45	--	ok	363.4100	43.236	0.036165	18.20	63.925	9.913	18550597.036105	4	363.5711	7.55467e-05	2.98239e-04
2023/04/22	22:16:52	ok	ok	362.9180	43.233	0.036144	18.20	63.902	9.910	25846927.230295	5	363.7182	6.82628e-05	1.97218e-04
2023/04/22	22:21:52	ok	ok	362.8980	43.233	0.036144	18.20	63.989	9.923	21533651.665623	5	363.5663	7.19542e-05	1.71632e-04
2023/04/22	22:26:52	--	ok	362.7700	43.226	0.036144	18.11	63.963	9.869	20325444.591818	5	363.9509	5.27049e-05	7.09805e-04
2023/04/22	22:26:59	ok	ok	362.8000	43.226	0.036155	18.13	63.944	9.874	22044836.287417	5	363.5962	7.08494e-05	1.48443e-04
2023/04/22	22:31:59	ok	ok	362.8120	43.223	0.036155	18.11	63.963	9.869	19926726.818987	8	363.0028	9.67701e-05	6.93933e-04
2023/04/22	22:36:59	--	ok	362.7500	43.220	0.036155	18.00	64.021	9.812	20039814.679418	4	363.5232	7.28490e-05	2.61565e-04
2023/04/22	22:37:07	--	ok	363.2020	43.223	0.036169	18.04	64.004	9.835	22852404.673282	6	363.4186	7.70389e-05	3.21603e-04
2023/04/22	22:37:14	--	ok	362.7340	43.224	0.036158	18.00	64.021	9.812	25036441.737500	7	363.3759	7.91706e-05	3.11881e-04
2023/04/22	22:37:21	ok	ok	363.0320	43.218	0.036172	17.97	64.080	9.804	25731375.366120	8	363.0077	9.64901e-05	5.78007e-04
2023/04/22	22:42:20	--	ok	362.6180	43.220	0.036172	17.94	64.031	9.781	20657550.123697	8	362.9083	9.81974e-05	1.16283e-03
2023/04/22	22:42:27	ok	ok	362.8280	43.219	0.036193	17.97	64.004	9.793	23608625.376000	8	362.9411	9.88138e-05	5.54933e-04
2023/04/22	22:47:27	--	ok	362.7400	43.217	0.036193	17.93	64.009	9.769	21080620.174014	5	362.5332	1.14682e-04	1.59617e-03
2023/04/22	22:47:34	--	ok	362.7560	43.214	0.036206	17.94	63.948	9.769	20511027.144756	4	363.5180	7.06686e-05	2.13166e-04
2023/04/22	22:47:42	ok	ok	362.8320	43.215	0.036219	17.93	63.989	9.766	23163302.814134	5	363.4978	7.21993e-05	3.20487e-04
2023/04/22	22:52:41	--	ok	362.6280	43.212	0.036219	17.93	63.998	9.767	17423428.065286	3	363.3921	8.04761e-05	2.86949e-05
2023/04/22	22:52:49	--	ok	362.5860	43.213	0.036239	17.92	63.963	9.754	21296842.219895	5	363.6504	6.43125e-05	2.95212e-04
2023/04/22	22:52:56	ok	ok	363.0380	43.254	0.036261	17.94	63.967	9.772	21725336.192607	5	363.7780	6.94231e-05	1.78925e-04
2023/04/22	22:57:56	--	ok	363.2640	43.252	0.036261	17.90	63.931	9.740	21468977.172173	6	363.5105	7.93198e-05	2.62705e-04
2023/04/22	22:58:03	--	ok	363.4400	43.261	0.036248	17.93	63.944	9.759	24368138.895561	5	363.9522	6.24604e-05	3.39296e-04
2023/04/22	22:58:10	--	ok	363.3340	43.262	0.036224	17.92	63.934	9.749	21522654.542691	5	363.9257	6.19302e-05	2.51599e-04
2023/04/22	22:58:18	--	ok	363.3080	43.260	0.036207	17.94	63.894	9.760	22831572.755185	5	363.5607	7.96515e-05	4.77251e-04
2023/04/22	22:58:25	ok	ok	363.0260	43.247	0.03619	17.90	63.931	9.740	21683735.513494	5	363.6455	7.51671e-05	2.96020e-04
2023/04/22	23:03:24	--	ok	363.5600	43.307	0.03619	18.52	63.201	9.990	20446121.153647	5	363.9070	7.16283e-05	1.96037e-04
2023/04/22	23:03:32	--	ok	363.3800	43.287	0.03616	18.48	63.229	9.970	23612108.753716	8	363.4443	9.21681e-05	4.37917e-04
2023/04/22	23:03:39	--	ok	363.3340	43.260	0.03614	18.48	63.194	9.964	23894702.581902	4	363.6682	7.76877e-05	2.58490e-04
2023/04/22	23:03:46	ok	ok	362.8840	43.209	0.036122	18.50	63.220	9.978	22942863.999286	5	363.2540	7.81437e-05	3.92760e-04
2023/04/22	23:08:45	ok	ok	362.9280	43.219	0.036122	18.72	63.032	10.082	17829112.633140	7	362.9941	9.69104e-05	7.56795e-04
2023/04/22	23:13:45	ok	ok	362.8480	43.227	0.036122	18.92	62.892	10.178	16781781.457386	5	363.6615	7.00414e-05	1.60470e-04
2023/04/22	23:18:45	--	ok	363.3420	43.228	0.036122	19.02	62.803	10.223	15851989.604876	4	363.7501	6.70987e-05	1.70095e-04
2023/04/22	23:18:52	--	ok	362.6360	43.198	0.036104	19.05	62.826	10.243	18218241.190421	5	363.1944	7.70210e-05	2.82612e-04
2023/04/22	23:19:00	--	ok	362.6880	43.197	0.036123	19.06	62.827	10.253	17742157.864667	3	362.9415	9.82208e-05	1.11406e-05
2023/04/22	23:19:07	--	ok	362.7580	43.193	0.036139	19.06	62.776	10.244	18566834.011125	4	363.2341	7.40945e-05	3.04692e-04
2023/04/22	23:19:15	--	ok	362.4900	43.183	0.036152	19.02	62.780	10.219	18477004.263377	5	363.2359	7.16163e-05	2.42034e-04
2023/04/22	23:19:22	--	ok	362.3400	43.177	0.03618	18.96	62.814	10.191	16460601.864249	5	363.2240	7.12398e-05	2.68779e-04
2023/04/22	23:19:29	--	ok	362.4340	43.172	0.036215	18.93	62.873	10.183	21653938.380340	5	362.9462	8.38253e-05	3.45557e-04
2023/04/22	23:19:37	--	ok	363.5420	43.237	0.036246	18.92	62.956	10.188	19993705.492225	5	363.7531	7.18778e-05	3.06247e-04
2023/04/22	23:19:44	--	ok	363.3660	43.240	0.036217	18.89	63.142	10.201	18730303.846387	5	363.6916	7.57676e-05	2.98459e-04
2023/04/22	23:19:51	ok	ok	363.0420	43.232	0.036197	18.86	63.276	10.206	16790650.704381	5	363.5204	7.83009e-05	5.49845e-04
2023/04/22	23:24:51	--	ok	363.5180	43.258	0.036197	19.17	62.686	10.297	14790085.123832	5	351.3830	6.60098e-04	2.22999e-02
2023/04/22	23:24:58	--	ok	363.7920	43.254	0.03617	19.14	62.663	10.276	16328895.141501	5	363.8428	7.07996e-05	2.55582e-04
2023/04/22	23:25:05	ok	ok	363.1700	43.218	0.036127	19.20	62.679	10.312	17748669.161938	4	363.3198	8.16655e-05	3.54977e-04
2023/04/22	23:30:05	--	ok	363.2460	43.220	0.036127	19.29	62.599	10.353	14487022.484803	4	363.4734	7.61968e-05	3.38233e-04
2023/04/22	23:30:13	ok	ok	362.9680	43.205	0.036114	19.27	62.608	10.344	17540943.240803	4	363.3730	7.25510e-05	2.39783e-04
2023/04/22	23:35:12	ok	ok	362.9980	43.210	0.036114	19.34	62.597	10.387	15676015.732942	5	363.4623	6.98857e-05	2.83725e-04
2023/04/22	23:40:12	--	ok	363.2520	43.213	0.036114	19.40	62.585	10.419	17116258.386966	4	363.4129	7.33662e-05	2.89313e-04
2023/04/22	23:40:20	--	ok	362.3800	43.169	0.0361	19.40	62.551	10.413	16757830.683890	3	363.3298	6.32687e-05	6.75868e-06
2023/04/22	23:40:27	ok	ok	362.8380	43.161	0.036133	19.44	62.580	10.444	17792320.547051	3	363.2245	6.71586e-05	1.01410e-05
2023/04/22	23:45:26	--	ok	362.3960	43.174	0.036133	19.46	62.496	10.440	10042635.028453	13	362.5862	9.13681e-05	8.38210e-04
2023/04/22	23:45:33	ok	ok	362.8540	43.179	0.036166	19.49	62.480	10.454	16177759.912578	5	363.0913	7.81580e-05	2.92695e-04
2023/04/22	23:50:33	--	ok	362.6860	43.175	0.036166	19.52	62.506	10.476	12630784.007188	6	363.0871	7.51004e-05	2.59497e-04
2023/04/22	23:50:40	--	ok	362.7780	43.174	0.036183	19.50	62.451	10.457	16824055.404216	4	363.2719	6.88507e-05	1.93945e-04
2023/04/22	23:50:48	--	ok	362.7920	43.179	0.036195	19.50	62.419	10.452	16763618.744091	6	363.0572	7.94745e-05	3.62849e-04
2023/04/22	23:50:55	--	ok	362.5720	43.183	0.036206	19.50	62.461	10.459	16417339.056252	4	363.1388	7.56470e-05	2.95844e-04
2023/04/22	23:51:03	ok	ok	363.1500	43.228	0.036229	19.47	62.457	10.442	17069969.502423	4	363.2216	1.00678e-04	7.81806e-05
2023/04/22	23:56:02	ok	ok	363.1660	43.234	0.036229	19.53	62.475	10.479	14453496.042797	5	363.5365	7.82984e-05	4.14224e-04
2023/04/23	00:01:02	--	ok	363.2840	43.235	0.036229	19.58	62.473	10.513	15724995.286103	6	295.4015	1.86389e-03	2.16340e-02
2023/04/23	00:01:09	--	ok	362.7060	43.236	0.036214	19.56	62.469	10.494	15639104.418517	4	363.5737	8.65121e-05	1.48088e-04
2023/04/23	00:01:17	--	ok	363.3680	43.237	0.03623	19.57	62.461	10.503	14701085.432076	6	363.7194	7.40739e-05	3.64014e-04
2023/04/23	00:01:24	--	ok	362.7840	43.239	0.03621	19.56	62.448	10.491	15240690.159247	4	363.4343	9.42354e-05	1.03443e-04
2023/04/23	00:01:31	ok	ok	362.9500	43.231	0.036222	19.53	62.507	10.484	19686601.026520	5	363.5266	7.87334e-05	2.83421e-04
2023/04/23	00:06:31	ok	ok	362.9040	43.235	0.036222	19.50	62.547	10.473	15051037.343342	5	363.6368	7.41953e-05	3.89573e-04
2023/04/23	00:11:31	--	ok	362.6940	43.235	0.036222	19.47	62.594	10.464	13298274.837436	4	363.5996	7.18673e-05	8.18030e-05
2023/04/23	00:11:38	ok	ok	363.1000	43.268	0.036238	19.50	62.535	10.471	10720816.715044	12	363.5694	7.53363e-05	6.40155e-04
2023/04/23	00:16:38	ok	ok	362.9680	43.261	0.036238	19.47	62.574	10.461	15297792.104644	4	363.8306	7.03273e-05	1.60709e-04
2023/04/23	00:21:38	ok	ok	363.1680	43.260	0.036238	19.56	62.416	10.485	16862570.852320	6	296.9349	1.78763e-03	2.52455e-02
2023/04/23	00:26:38	--	ok	363.4000	43.263	0.036238	19.61	62.466	10.530	15936250.886742	4	363.8696	7.07506e-05	2.18920e-04
2023/04/23	00:26:45	--	ok	363.4960	43.266	0.036217	19.60	62.434	10.515	18360572.425442	6	363.8372	7.50747e-05	3.05318e-04
2023/04/23	00:26:53	--	ok	363.3360	43.259	0.03619	19.60	62.411	10.511	17656684.405850	4	363.8930	7.03716e-05	2.41563e-04
2023/04/23	00:27:00	ok	ok	362.9320	43.246	0.036172	19.60	62.336	10.498	18289462.341419	5	363.7420	7.39152e-05	2.32508e-04
2023/04/23	00:31:59	ok	ok	363.0260	43.252	0.036172	19.61	62.402	10.519	13534810.988056	4	363.8101	7.02367e-05	2.58754e-04
2023/04/23	00:36:59	--	ok	363.6280	43.250	0.036172	19.63	62.416	10.530	15159490.104578	6	363.4966	8.59534e-05	6.25143e-04
2023/04/23	00:37:06	ok	ok	362.9540	43.246	0.036138	19.65	62.400	10.544	17153133.753510	5	363.9138	6.52272e-05	2.49771e-04
2023/04/23	00:42:07	ok	ok	362.9460	43.246	0.036138	19.68	62.466	10.573	8725894.811380	14	363.4776	7.55949e-05	5.59831e-04
2023/04/23	00:47:06	--	ok	363.3160	43.246	0.036138	19.65	62.400	10.544	15052774.426099	5	363.6940	7.51182e-05	2.71239e-04
2023/04/23	00:47:13	ok	ok	363.0100	43.236	0.036121	19.67	62.402	10.554	20297116.500556	5	363.5274	7.83675e-05	2.96750e-04
2023/04/23	00:52:13	--	ok	362.5360	43.235	0.036121	19.71	62.470	10.592	9740690.646439	12	363.3958	7.43604e-05	6.09912e-04
2023/04/23	00:52:20	ok	ok	363.0960	43.237	0.036146	19.70	62.364	10.564	17468783.876538	6	363.3437	8.96244e-05	6.44497e-04
2023/04/23	00:57:20	ok	ok	362.9540	43.232	0.036146	19.71	62.409	10.582	18026576.669614	5	363.3447	8.63839e-05	5.79010e-04
2023/04/23	01:02:20	--	ok	363.5260	43.231	0.036146	19.68	62.393	10.561	13451777.202067	5	363.3724	8.45255e-05	4.10230e-04
2023/04/23	01:02:27	ok	ok	362.8840	43.228	0.036118	19.70	62.374	10.566	16903378.959412	5	363.3835	8.03016e-05	3.98576e-04
2023/04/23	01:07:27	--	ok	363.4240	43.226	0.036118	19.68	62.425	10.566	15207989.216808	5	363.5686	7.18287e-05	2.69685e-04
2023/04/23	01:07:34	--	ok	362.6480	43.159	0.036095	19.68	62.350	10.553	17411066.234083	4	363.5980	5.06572e-05	2.37395e-04
2023/04/23	01:07:41	--	ok	362.7140	43.151	0.036113	19.70	62.351	10.562	18080193.813065	6	362.9187	8.10448e-05	3.74569e-04
2023/04/23	01:07:48	--	ok	362.2640	43.146	0.036129	19.68	62.393	10.561	17256136.402444	4	363.0706	7.44399e-05	2.36149e-04
2023/04/23	01:07:55	ok	ok	362.8840	43.126	0.036169	19.67	62.391	10.552	17804335.487354	6	362.8322	8.30689e-05	2.55426e-04
2023/04/23	01:12:55	--	ok	362.5940	43.159	0.036169	19.70	62.396	10.569	16778186.028309	6	362.8208	8.37838e-05	3.63917e-04
2023/04/23	01:13:02	--	ok	362.4120	43.152	0.036191	19.68	62.382	10.559	18261818.376863	5	363.0236	7.66557e-05	2.73620e-04
2023/04/23	01:13:10	--	ok	363.3580	43.227	0.036222	19.65	62.345	10.535	21034490.906402	5	363.4389	7.98785e-05	3.80917e-04
2023/04/23	01:13:17	ok	ok	363.1960	43.224	0.036203	19.64	62.387	10.533	17762569.302031	6	363.3488	8.38046e-05	3.50611e-04
2023/04/23	01:18:17	ok	ok	363.1040	43.226	0.036203	19.68	62.341	10.552	16408928.379137	6	345.5180	9.41640e-04	2.67387e-02
2023/04/23	01:23:17	--	ok	362.7920	43.228	0.036203	19.65	62.388	10.542	19700167.279040	5	363.6403	6.87458e-05	4.26525e-04
2023/04/23	01:23:24	ok	ok	362.8660	43.228	0.036214	19.71	62.387	10.578	18093566.369312	6	363.5303	7.60950e-05	2.80942e-04
2023/04/23	01:28:24	--	ok	362.6780	43.226	0.036214	19.58	62.443	10.508	15278899.181125	7	363.0934	9.07973e-05	7.03745e-04
2023/04/23	01:28:31	ok	ok	362.9960	43.242	0.036232	19.61	62.402	10.519	20152787.048990	6	363.5066	8.28022e-05	2.77395e-04
2023/04/23	01:33:31	--	ok	363.2140	43.239	0.036232	19.53	62.475	10.479	15952567.555549	6	363.4478	8.25178e-05	4.19278e-04
2023/04/23	01:33:38	ok	ok	362.8960	43.244	0.03622	19.56	62.480	10.496	19815326.245610	5	363.8038	6.84956e-05	2.46648e-04
2023/04/23	01:38:37	--	ok	363.3540	43.238	0.03622	19.53	62.455	10.476	17741935.662485	5	363.8231	6.74422e-05	2.68117e-04
2023/04/23	01:38:44	--	ok	363.3100	43.237	0.036201	19.50	62.451	10.457	17587054.089945	5	363.8578	6.56604e-05	2.86789e-04
2023/04/23	01:38:51	ok	ok	362.9160	43.230	0.036185	19.53	62.464	10.477	18717424.795225	5	363.8192	6.34097e-05	5.48351e-04
2023/04/23	01:43:51	--	ok	363.2080	43.233	0.036185	19.58	62.356	10.494	16348651.191777	8	363.1153	9.39431e-05	7.38749e-04
2023/04/23	01:43:58	--	ok	362.6240	43.234	0.036174	19.60	62.347	10.500	18155051.599563	5	363.5513	7.80308e-05	2.91096e-04
2023/04/23	01:44:06	ok	ok	363.1740	43.230	0.036194	19.60	62.306	10.493	17156735.198361	4	363.2467	8.95243e-05	4.49561e-04
2023/04/23	01:49:05	ok	ok	362.9240	43.231	0.036194	19.58	62.345	10.492	16349058.626188	5	343.7723	1.02934e-03	3.57328e-02
2023/04/23	01:54:05	ok	ok	363.1800	43.231	0.036194	19.61	62.350	10.511	17704972.789498	5	363.4798	8.00840e-05	5.36833e-04
2023/04/23	01:59:05	ok	ok	362.9280	43.231	0.036194	19.63	62.310	10.512	16357009.387287	4	363.5892	7.19031e-05	3.07245e-04
2023/04/23	02:04:05	ok	ok	363.1320	43.228	0.036194	19.61	62.309	10.504	15272367.690195	5	363.5741	7.37992e-05	3.11138e-04
2023/04/23	02:09:05	ok	ok	363.1260	43.231	0.036194	19.60	62.336	10.498	17454595.271880	5	363.7854	6.50278e-05	3.43998e-04
2023/04/23	02:14:05	ok	ok	362.9360	43.228	0.036194	19.61	62.373	10.514	17547145.555502	5	363.7334	6.64603e-05	2.34654e-04
2023/04/23	02:19:05	ok	ok	362.9660	43.228	0.036194	19.64	62.324	10.523	17804930.857657	4	363.6436	6.98625e-05	2.90417e-04
2023/04/23	02:24:05	ok	ok	363.0540	43.228	0.036194	19.63	62.387	10.525	15799477.441094	4	363.6609	7.03067e-05	2.37133e-04
2023/04/23	02:29:05	--	ok	363.4880	43.229	0.036194	19.64	62.354	10.528	16010831.981412	5	363.7041	6.77348e-05	3.95108e-04
2023/04/23	02:29:12	ok	ok	362.8920	43.228	0.036167	19.64	62.313	10.521	21357801.261638	5	363.7361	6.93002e-05	2.65447e-04
2023/04/23	02:34:12	ok	ok	363.1680	43.225	0.036167	19.61	62.393	10.518	19392203.238344	7	363.1681	9.13677e-05	6.98403e-04
2023/04/23	02:39:12	ok	ok	362.8300	43.231	0.036167	19.63	62.364	10.521	18067620.762952	4	363.4938	7.51968e-05	2.75677e-04
2023/04/23	02:44:12	ok	ok	362.8220	43.227	0.036167	19.60	62.370	10.504	17856921.683974	4	363.6416	6.94307e-05	2.50222e-04
2023/04/23	02:49:12	ok	ok	362.8100	43.226	0.036167	19.60	62.336	10.498	9335800.716064	11	363.2214	7.62451e-05	6.57911e-04
2023/04/23	02:54:12	--	ok	363.4520	43.225	0.036167	19.53	62.475	10.479	16278971.387769	5	347.8677	8.19090e-04	2.77493e-02
2023/04/23	02:54:19	--	ok	362.7960	43.227	0.036143	19.57	62.406	10.494	18264748.141061	8	362.7638	1.10046e-04	1.02935e-03
2023/04/23	02:54:26	--	ok	362.7040	43.225	0.036154	19.58	62.400	10.501	21787313.428602	4	364.0850	5.15002e-05	2.90266e-04
2023/04/23	02:54:34	ok	ok	362.9080	43.223	0.03617	19.58	62.345	10.492	18861926.956336	5	363.2739	8.53314e-05	5.02765e-04
2023/04/23	02:59:33	--	ok	362.5740	43.223	0.03617	19.47	62.434	10.438	17245175.955350	5	347.8721	8.15380e-04	2.79141e-02
2023/04/23	02:59:40	--	ok	362.7920	43.224	0.036193	19.50	62.438	10.455	15582162.131946	5	363.7302	6.29980e-05	2.05259e-04
2023/04/23	02:59:47	--	ok	362.7760	43.222	0.036204	19.53	62.391	10.465	19069238.734009	5	347.3968	8.43829e-04	2.89087e-02
2023/04/23	02:59:55	--	ok	362.7120	43.220	0.036216	19.49	62.351	10.432	18798979.062451	5	363.5098	7.27116e-05	2.73491e-04
2023/04/23	03:00:02	ok	ok	362.8440	43.225	0.036231	19.47	62.373	10.427	17133010.310880	5	363.4718	7.98948e-05	3.36606e-04
2023/04/23	03:05:01	ok	ok	362.8000	43.229	0.036231	19.53	62.338	10.456	18382691.689190	5	371.1695	-2.64288e-04	1.25056e-02
2023/04/23	03:10:01	ok	ok	362.8200	43.231	0.036231	19.57	62.365	10.487	17984769.352793	6	363.2787	8.79012e-05	5.04055e-04
2023/04/23	03:15:01	ok	ok	362.8800	43.232	0.036231	19.58	62.356	10.494	16269449.131317	5	363.7219	6.80316e-05	2.20863e-04
2023/04/23	03:20:01	--	ok	363.4760	43.229	0.036231	19.60	62.336	10.498	18858925.041413	5	363.6305	7.31871e-05	4.18043e-04
2023/04/23	03:20:08	ok	ok	363.0140	43.234	0.036206	19.58	62.336	10.490	21464890.532382	5	363.9344	5.93961e-05	4.90828e-04
2023/04/23	03:25:08	--	ok	363.6180	43.232	0.036206	19.57	62.377	10.489	19422920.252729	5	363.8084	6.61117e-05	3.12882e-04
2023/04/23	03:25:16	--	ok	362.5800	43.227	0.036173	19.57	62.388	10.491	19560346.651654	5	363.5465	7.36072e-05	4.06880e-04
2023/04/23	03:25:23	ok	ok	362.8980	43.227	0.036195	19.58	62.368	10.496	21294234.140240	6	363.4325	8.23349e-05	4.55151e-04
2023/04/23	03:30:22	--	ok	362.7780	43.226	0.036195	19.60	62.359	10.502	17573620.845865	7	363.1248	9.60961e-05	6.46402e-04
2023/04/23	03:30:29	--	ok	362.7820	43.226	0.036207	19.60	62.318	10.495	21660800.487617	5	363.6230	7.13648e-05	2.18656e-04
2023/04/23	03:30:36	ok	ok	363.0960	43.226	0.036219	19.60	62.370	10.504	20648746.849218	4	363.7142	6.87804e-05	1.76839e-04
2023/04/23	03:35:36	--	ok	362.7740	43.226	0.036219	19.63	62.300	10.510	15221935.335094	5	363.8846	5.84077e-05	4.11096e-04
2023/04/23	03:35:43	--	ok	363.2300	43.231	0.036231	19.60	62.306	10.493	19052771.689603	5	363.4911	7.84804e-05	3.55771e-04
2023/04/23	03:35:51	ok	ok	363.1580	43.230	0.036219	19.63	62.310	10.512	20575690.392138	5	363.7787	6.41297e-05	9.35652e-05
2023/04/23	03:40:50	ok	ok	362.8640	43.229	0.036219	19.58	62.292	10.483	17616374.980696	5	363.6497	7.21030e-05	3.74599e-04
2023/04/23	03:45:50	ok	ok	362.9000	43.229	0.036219	19.61	62.319	10.505	16813134.651475	6	363.3905	8.24810e-05	4.86285e-04
2023/04/23	03:50:50	--	ok	363.5900	43.229	0.036219	19.61	62.383	10.516	16108035.272942	2	363.5371	7.29855e-05	1.56362e-16
2023/04/23	03:50:57	ok	ok	362.8380	43.230	0.036187	19.63	62.341	10.517	21091865.878125	4	363.4810	8.05681e-05	3.35543e-04
2023/04/23	03:55:57	ok	ok	363.1880	43.229	0.036187	19.61	62.350	10.511	16376611.303999	5	363.4515	7.88347e-05	3.66814e-04
2023/04/23	04:00:57	ok	ok	363.0240	43.229	0.036187	19.63	62.364	10.521	19094185.368261	6	292.5271	2.02269e-03	1.87632e-02
2023/04/23	04:05:57	ok	ok	363.0820	43.228	0.036187	19.67	62.347	10.545	20776810.362765	4	363.6704	6.98536e-05	2.97657e-04
2023/04/23	04:10:57	ok	ok	362.8700	43.226	0.036187	19.64	62.342	10.526	17026827.064899	5	363.4904	7.58674e-05	3.49865e-04
2023/04/23	04:15:57	--	ok	362.7460	43.227	0.036187	19.60	62.411	10.511	18741036.029530	5	305.1934	1.34994e-03	1.68001e-02
2023/04/23	04:16:04	ok	ok	362.8600	43.227	0.0362	19.60	62.370	10.504	22569522.243791	4	363.8272	6.34972e-05	1.65474e-04
2023/04/23	04:21:04	ok	ok	363.0500	43.224	0.0362	19.54	62.489	10.490	18226239.619990	6	363.3016	8.41803e-05	5.08624e-04
2023/04/23	04:26:04	ok	ok	363.0940	43.223	0.0362	19.52	62.464	10.469	16713459.728847	5	363.3262	8.10201e-05	4.14600e-04
2023/04/23	04:31:04	ok	ok	363.1120	43.224	0.0362	19.52	62.441	10.465	16973117.470116	5	363.2781	8.41014e-05	3.97133e-04
2023/04/23	04:36:04	ok	ok	362.9840	43.224	0.0362	19.54	62.402	10.475	19305272.620785	6	347.7476	8.29584e-04	2.30184e-02
2023/04/23	04:41:04	ok	ok	362.8180	43.223	0.0362	19.56	62.416	10.485	18399321.029292	5	363.4989	7.35610e-05	3.44137e-04
2023/04/23	04:46:04	--	ok	363.4000	43.222	0.0362	19.60	62.347	10.500	13490846.993318	5	363.5837	7.09587e-05	3.23864e-04
2023/04/23	04:46:11	ok	ok	363.0800	43.223	0.036179	19.63	62.416	10.530	19813822.430130	5	363.5928	7.24173e-05	3.22675e-04
2023/04/23	04:51:10	ok	ok	362.8500	43.224	0.036179	19.61	62.341	10.509	16362894.380388	6	363.0553	9.57561e-05	6.27950e-04
2023/04/23	04:56:10	ok	ok	362.9020	43.223	0.036179	19.60	62.359	10.502	15882726.973982	4	363.7031	6.67411e-05	2.07643e-04
2023/04/23	05:01:10	--	ok	362.6160	43.221	0.036179	19.60	62.391	10.508	17232301.381239	7	363.1415	8.94397e-05	4.35712e-04
2023/04/23	05:01:17	ok	ok	362.8820	43.223	0.036199	19.58	62.368	10.496	20141616.875612	8	363.0019	9.77534e-05	6.81637e-04
2023/04/23	05:06:17	ok	ok	363.0760	43.221	0.036199	19.60	62.400	10.509	17132347.253181	5	363.4067	7.89305e-05	3.78331e-04
2023/04/23	05:11:17	ok	ok	362.8200	43.222	0.036199	19.61	62.373	10.514	16088667.792571	5	363.6859	6.62912e-05	3.81746e-04
2023/04/23	05:16:17	--	ok	362.7160	43.219	0.036199	19.58	62.400	10.501	18297128.391231	5	363.0233	9.77278e-05	9.21259e-04
2023/04/23	05:16:25	ok	ok	363.0560	43.220	0.036215	19.58	62.409	10.503	17604978.547808	2	363.7216	6.19764e-05	2.47105e-16
2023/04/23	05:21:24	--	ok	362.6780	43.221	0.036215	19.60	62.391	10.508	19668500.488003	5	363.5424	7.12283e-05	1.77601e-04
2023/04/23	05:21:31	ok	ok	362.8380	43.226	0.036232	19.58	62.379	10.497	21252578.141341	6	363.2833	8.56413e-05	4.27209e-04
2023/04/23	05:26:31	--	ok	362.7340	43.225	0.036232	19.58	62.391	10.499	18869341.025740	6	296.3011	1.80906e-03	2.60224e-02
2023/04/23	05:26:38	ok	ok	363.1340	43.264	0.036246	19.58	62.368	10.496	18852117.206788	5	363.7192	7.84497e-05	3.39859e-04
2023/04/23	05:31:37	ok	ok	362.9940	43.251	0.036246	19.57	62.388	10.491	18035936.700394	4	363.8336	7.09565e-05	2.17031e-04
2023/04/23	05:36:37	ok	ok	362.9080	43.258	0.036246	19.61	62.414	10.521	18120295.077112	5	363.6505	7.86292e-05	3.82363e-04
2023/04/23	05:41:37	ok	ok	363.0080	43.252	0.036246	19.57	62.397	10.492	17547740.548510	4	363.9082	6.92795e-05	1.73010e-04
2023/04/23	05:46:37	--	ok	362.6920	43.249	0.036246	19.54	62.446	10.482	17349772.623014	4	363.6468	7.84478e-05	3.43774e-04
2023/04/23	05:46:44	--	ok	363.8700	43.347	0.036263	19.56	62.405	10.484	17852611.524300	8	363.9090	8.26546e-05	3.25542e-04
2023/04/23	05:46:52	--	ok	363.2780	43.360	0.036216	19.57	62.365	10.487	19895646.837466	7	363.8023	8.90108e-05	8.29818e-04
2023/04/23	05:46:59	--	ok	362.7860	43.344	0.036201	19.57	62.397	10.492	19219855.787078	3	364.3262	6.40181e-05	1.89753e-04
2023/04/23	05:47:06	--	ok	363.2060	43.318	0.036212	19.56	62.428	10.488	19873531.779732	6	363.9543	7.88414e-05	2.81614e-04
2023/04/23	05:47:13	--	ok	363.2560	43.304	0.036201	19.52	62.388	10.456	18676641.247504	5	364.0280	7.47362e-05	3.46153e-04
2023/04/23	05:47:21	--	ok	363.6360	43.296	0.036188	19.46	62.466	10.435	21505814.746615	5	364.0556	7.07953e-05	2.85260e-04
2023/04/23	05:47:28	--	ok	363.7860	43.290	0.036153	19.40	62.551	10.413	18130443.822471	7	363.7349	8.45881e-05	3.58664e-04
2023/04/23	05:47:36	--	ok	362.4040	43.198	0.036111	19.37	62.739	10.428	18770160.632143	4	363.5071	6.51329e-05	2.43785e-04
2023/04/23	05:47:43	--	ok	362.4500	43.197	0.036143	19.39	62.899	10.463	18365786.780963	6	362.5369	1.08163e-04	7.60845e-04
2023/04/23	05:47:50	--	ok	362.5720	43.197	0.036172	19.34	62.840	10.427	21301251.400899	5	363.3431	7.27468e-05	2.38168e-04
2023/04/23	05:47:58	--	ok	362.5080	43.193	0.036196	19.34	62.914	10.439	20200992.067211	4	363.2093	7.72306e-05	3.85171e-04
2023/04/23	05:48:05	--	ok	362.6480	43.190	0.036222	19.33	62.977	10.441	21975308.643175	6	362.9214	9.00604e-05	4.28734e-04
2023/04/23	05:48:13	--	ok	363.2640	43.224	0.036241	19.29	62.991	10.417	20494752.246851	4	363.5387	7.47956e-05	3.45326e-04
2023/04/23	05:48:20	--	ok	363.2520	43.225	0.036227	19.27	63.032	10.414	21611053.013975	5	363.6582	7.00594e-05	3.12223e-04
2023/04/23	05:48:27	ok	ok	363.1840	43.225	0.036214	19.24	63.088	10.406	19844919.553204	6	363.4466	8.27533e-05	5.15375e-04
2023/04/23	05:53:26	ok	ok	363.0260	43.238	0.036214	19.60	62.318	10.495	17393098.401039	5	363.7094	7.50992e-05	2.70961e-04
2023/04/23	05:58:26	ok	ok	362.9260	43.246	0.036214	19.58	62.391	10.499	18188232.232261	4	363.8362	6.86275e-05	2.21379e-04
2023/04/23	06:03:26	ok	ok	363.0280	43.242	0.036214	19.57	62.388	10.491	16199699.320116	6	363.5967	7.95852e-05	2.83082e-04
2023/04/23	06:08:26	ok	ok	363.0280	43.239	0.036214	19.61	62.425	10.523	15583664.721665	4	363.9076	6.48411e-05	2.42592e-04
2023/04/23	06:13:26	ok	ok	362.9220	43.237	0.036214	19.61	62.373	10.514	17456106.613645	6	363.4250	8.54707e-05	4.54805e-04
2023/04/23	06:18:26	--	ok	363.2600	43.240	0.036214	19.63	62.405	10.528	18771039.952607	7	363.0449	1.02970e-04	1.08487e-03
2023/04/23	06:18:34	ok	ok	363.0020	43.240	0.0362	19.61	62.414	10.521	18634491.851089	4	363.3668	8.83005e-05	4.58362e-04
2023/04/23	06:23:33	ok	ok	362.9640	43.237	0.0362	19.60	62.434	10.515	14838972.333180	5	363.8232	6.76943e-05	2.80035e-04
2023/04/23	06:28:33	ok	ok	362.8300	43.238	0.0362	19.65	62.432	10.549	15555958.537663	7	363.4402	8.37983e-05	4.13071e-04
2023/04/23	06:33:33	ok	ok	363.0720	43.238	0.0362	19.65	62.409	10.545	20759779.383324	5	363.6709	7.40712e-05	2.52736e-04
2023/04/23	06:38:33	ok	ok	362.9380	43.236	0.0362	19.64	62.493	10.551	18376236.103784	2	363.5583	8.71767e-05	1.10558e-16
2023/04/23	06:43:33	--	ok	363.2140	43.236	0.0362	19.67	62.446	10.561	16114893.151086	5	363.5112	8.09063e-05	3.05943e-04
2023/04/23	06:43:41	ok	ok	363.0020	43.237	0.036188	19.67	62.464	10.565	20509554.054418	6	363.7617	7.03130e-05	2.99611e-04
2023/04/23	06:48:40	ok	ok	362.8260	43.237	0.036188	19.70	62.428	10.575	16705143.502955	6	363.4271	8.59592e-05	4.39569e-04
2023/04/23	06:53:40	--	ok	363.2640	43.232	0.036188	19.64	62.441	10.543	14097125.415242	6	348.2888	8.10339e-04	2.18599e-02
2023/04/23	06:53:47	ok	ok	363.1980	43.233	0.036174	19.70	62.460	10.580	19492132.267881	7	363.2680	9.18577e-05	4.73750e-04
2023/04/23	06:58:47	--	ok	363.2900	43.234	0.036174	19.68	62.489	10.577	19506595.316958	5	363.4173	8.44057e-05	5.57774e-04
2023/04/23	06:58:55	--	ok	362.7440	43.234	0.036159	19.74	62.443	10.604	19899221.398284	3	363.4647	8.98712e-05	1.17365e-05
2023/04/23	06:59:02	--	ok	363.2380	43.235	0.036172	19.71	62.409	10.582	20707728.781005	5	363.5178	8.11976e-05	5.18877e-04
2023/04/23	06:59:09	ok	ok	363.0500	43.232	0.03616	19.67	62.446	10.561	18816155.022992	5	363.6913	7.24866e-05	2.42468e-04
2023/04/23	07:04:09	ok	ok	362.9600	43.233	0.03616	19.71	62.470	10.592	15932433.081549	4	363.6374	7.32016e-05	3.13929e-04
2023/04/23	07:09:09	ok	ok	362.8560	43.231	0.03616	19.71	62.470	10.592	13549867.247881	4	363.7247	7.02914e-05	2.43683e-04
2023/04/23	07:14:09	--	ok	363.2440	43.236	0.03616	19.71	62.493	10.596	15813738.915987	4	363.7639	6.93443e-05	2.87486e-04
2023/04/23	07:14:16	ok	ok	363.0060	43.236	0.036146	19.73	62.496	10.605	20519119.245930	4	363.5210	7.93786e-05	3.14113e-04
2023/04/23	07:19:16	ok	ok	362.8900	43.230	0.036146	19.74	62.519	10.617	18241490.683335	4	363.6464	7.33411e-05	2.50951e-04
2023/04/23	07:24:17	--	ok	363.2160	43.232	0.036146	19.71	62.567	10.608	19187908.499243	5	363.4897	7.98623e-05	4.38426e-04
2023/04/23	07:24:24	ok	ok	362.8940	43.233	0.036135	19.75	62.478	10.618	19450732.590702	4	363.4880	8.15703e-05	3.81554e-04
2023/04/23	07:29:23	ok	ok	362.9680	43.231	0.036135	19.70	62.533	10.593	17095847.781615	5	363.4210	8.24582e-05	4.33049e-04
2023/04/23	07:34:23	--	ok	362.7380	43.232	0.036135	19.77	62.524	10.636	15574664.772340	4	363.5349	7.71417e-05	3.20232e-04
2023/04/23	07:34:31	--	ok	363.2440	43.230	0.036148	19.77	62.512	10.634	19826474.917517	5	363.6730	7.36924e-05	3.83947e-04
2023/04/23	07:34:38	--	ok	362.7980	43.231	0.036136	19.73	62.538	10.612	18834677.289392	6	363.2429	9.06439e-05	4.33891e-04
2023/04/23	07:34:45	--	ok	363.3860	43.227	0.036146	19.67	62.551	10.579	17478104.575936	6	363.3269	8.56310e-05	3.97000e-04
2023/04/23	07:34:52	--	ok	362.7660	43.225	0.036126	19.65	62.634	10.583	20188901.590693	5	363.5437	7.45987e-05	3.01096e-04
2023/04/23	07:34:59	--	ok	362.7940	43.223	0.036138	19.63	62.745	10.585	21429618.363239	5	363.5369	7.32384e-05	2.46451e-04
2023/04/23	07:35:07	ok	ok	362.8480	43.222	0.036149	19.60	62.785	10.574	22146359.272537	5	363.3908	7.96220e-05	3.14362e-04
2023/04/23	07:40:06	--	ok	363.4340	43.230	0.036149	19.78	62.502	10.641	16426070.468955	8	363.3475	8.58343e-05	3.93561e-04
2023/04/23	07:40:13	ok	ok	362.8420	43.232	0.036126	19.81	62.496	10.658	18169196.535823	2	363.7254	6.56946e-05	1.10507e-16
2023/04/23	07:45:13	ok	ok	362.9020	43.232	0.036126	19.81	62.519	10.662	16807729.163975	5	363.6089	7.47567e-05	3.26524e-04
2023/04/23	07:50:13	ok	ok	363.0100	43.231	0.036126	19.82	62.489	10.665	15225980.993641	4	363.5822	7.57513e-05	3.40477e-04
2023/04/23	07:55:13	--	ok	363.2420	43.232	0.036126	19.84	62.553	10.684	15667299.949579	6	363.2337	9.17195e-05	4.66929e-04
2023/04/23	07:55:20	--	ok	362.6380	43.219	0.036113	19.84	62.553	10.684	22363706.975958	4	363.5636	6.69535e-05	2.21103e-04
2023/04/23	07:55:27	ok	ok	363.0740	43.217	0.036132	19.82	62.533	10.673	20346899.506341	7	362.9424	9.58571e-05	3.95355e-04
2023/04/23	08:00:27	--	ok	362.7120	43.219	0.036132	19.85	62.515	10.686	15781470.023078	5	363.2970	7.93046e-05	2.73634e-04
2023/04/23	08:00:35	--	ok	363.3440	43.222	0.036148	19.87	62.528	10.699	19319047.698756	5	363.4290	7.37915e-05	3.56415e-04
2023/04/23	08:00:42	ok	ok	363.0920	43.221	0.036129	19.88	62.496	10.701	19298660.166524	4	363.5283	7.20535e-05	2.47157e-04
2023/04/23	08:05:41	ok	ok	363.0620	43.219	0.036129	19.92	62.493	10.728	23036660.799349	4	363.4499	7.33651e-05	3.06739e-04
2023/04/23	08:10:42	ok	ok	363.0820	43.220	0.036129	19.94	62.496	10.737	19307592.691539	5	347.3219	8.42946e-04	2.86034e-02
2023/04/23	08:15:41	ok	ok	362.8420	43.222	0.036129	19.95	62.539	10.752	19215870.607601	4	363.3709	7.80347e-05	2.87783e-04
2023/04/23	08:20:41	--	ok	362.7240	43.222	0.036129	20.01	62.516	10.785	17473961.717819	4	363.2552	8.34922e-05	3.77511e-04
2023/04/23	08:20:48	--	ok	362.6940	43.224	0.036144	20.01	62.496	10.782	19413952.855194	5	363.1873	8.70097e-05	5.79662e-04
2023/04/23	08:20:55	ok	ok	363.0620	43.222	0.036161	20.01	62.473	10.778	20300195.420595	5	363.4126	7.78801e-05	2.99989e-04
2023/04/23	08:25:55	--	ok	362.7200	43.221	0.036161	20.04	62.466	10.795	17244488.724334	5	363.3691	7.81184e-05	3.40068e-04
2023/04/23	08:26:03	--	ok	362.5580	43.221	0.036176	20.08	62.496	10.827	18227543.532255	5	363.3964	7.73434e-05	3.75993e-04
2023/04/23	08:26:10	ok	ok	363.0800	43.219	0.0362	20.11	62.489	10.843	20273222.238438	5	363.2362	8.55650e-05	4.89277e-04
2023/04/23	08:31:09	ok	ok	363.1140	43.225	0.0362	20.09	62.528	10.841	17023388.547605	5	363.4908	7.40583e-05	3.27384e-04
2023/04/23	08:36:09	ok	ok	362.8280	43.224	0.0362	20.14	62.451	10.855	20853035.063839	6	363.6872	6.65043e-05	2.68773e-04
2023/04/23	08:41:09	--	ok	362.2360	43.226	0.0362	20.18	62.521	10.894	15510685.305721	5	362.9055	1.00676e-04	8.41164e-04
2023/04/23	08:41:16	ok	ok	363.0180	43.254	0.036241	20.21	62.484	10.905	21878893.920342	5	363.6839	8.13323e-05	3.24481e-04
2023/04/23	08:46:16	ok	ok	363.0860	43.248	0.036241	20.21	62.567	10.919	18731181.279508	7	363.2778	9.70796e-05	1.11244e-03
2023/04/23	08:51:16	--	ok	363.3700	43.248	0.036241	20.25	62.533	10.941	18374422.879501	5	363.6512	7.94119e-05	3.55791e-04
2023/04/23	08:51:23	ok	ok	363.1880	43.253	0.036222	20.25	62.574	10.948	20112727.913696	8	363.0870	1.07435e-04	1.01892e-03
2023/04/23	08:56:23	ok	ok	362.9920	43.256	0.036222	20.31	62.542	10.978	17388912.144901	6	363.4368	9.01353e-05	8.43465e-04
2023/04/23	09:01:23	ok	ok	363.1140	43.258	0.036222	20.36	62.603	11.025	16086959.316225	5	363.6384	8.14861e-05	3.57981e-04
2023/04/23	09:06:23	ok	ok	363.1760	43.259	0.036222	20.40	62.589	11.050	18631146.888182	4	363.6410	8.15194e-05	3.16584e-04
2023/04/23	09:11:23	--	ok	363.3920	43.259	0.036222	20.40	62.631	11.057	17910556.619569	4	363.9747	6.76853e-05	2.22214e-04
2023/04/23	09:11:30	ok	ok	362.9780	43.261	0.0362	20.42	62.626	11.067	23216651.912163	3	363.7221	8.75486e-05	2.37157e-05
2023/04/23	09:16:30	ok	ok	362.9060	43.256	0.0362	20.48	62.583	11.095	19378429.572793	6	363.8634	7.20399e-05	2.91655e-04
2023/04/23	09:21:30	ok	ok	363.1860	43.258	0.0362	20.52	62.570	11.119	19166628.161381	7	363.4482	9.26060e-05	5.27148e-04
2023/04/23	09:26:30	--	ok	363.2300	43.262	0.0362	20.62	62.565	11.184	18504526.066239	5	364.1861	5.86711e-05	5.62913e-04
2023/04/23	09:26:37	--	ok	362.7620	43.258	0.036188	20.59	62.603	11.173	18300873.286541	4	364.0495	6.50641e-05	1.61564e-04
2023/04/23	09:26:44	--	ok	363.2360	43.258	0.0362	20.59	62.560	11.166	21081067.014462	5	363.6474	8.33515e-05	3.83092e-04
2023/04/23	09:26:52	ok	ok	363.0540	43.255	0.036188	20.59	62.580	11.169	19202092.156340	4	364.2084	5.89575e-05	2.11539e-04
2023/04/23	09:31:51	ok	ok	363.0480	43.258	0.036188	20.65	62.593	11.208	16356681.548701	5	363.9046	7.21934e-05	3.69819e-04
2023/04/23	09:36:51	--	ok	363.2920	43.263	0.036188	20.72	62.615	11.257	20261927.721047	4	363.6995	8.18042e-05	2.52428e-04
2023/04/23	09:36:58	ok	ok	363.1120	43.265	0.036172	20.68	62.620	11.232	19513460.579387	3	363.6811	9.03425e-05	7.42867e-05
2023/04/23	09:41:58	ok	ok	363.0200	43.264	0.036172	20.73	62.672	11.278	18447424.432797	7	363.3310	9.82614e-05	6.88569e-04
2023/04/23	09:46:58	--	ok	363.2960	43.267	0.036172	20.79	62.672	11.315	18010385.869911	5	363.8104	7.63445e-05	3.15735e-04
2023/04/23	09:47:05	ok	ok	363.0340	43.263	0.036156	20.80	62.611	11.313	18328307.774839	5	363.4084	9.42162e-05	5.90824e-04
2023/04/23	09:52:05	--	ok	363.2740	43.268	0.036156	20.87	62.675	11.370	16510972.348649	7	363.6253	8.52374e-05	4.85661e-04
2023/04/23	09:52:13	ok	ok	363.1920	43.265	0.036141	20.87	62.602	11.357	19213739.694215	6	346.3498	8.80568e-04	2.94315e-02
2023/04/23	09:57:12	--	ok	363.2020	43.271	0.036141	20.91	62.631	11.390	15372120.831393	5	364.0030	7.10596e-05	3.71743e-04
2023/04/23	09:57:19	ok	ok	363.1700	43.269	0.03613	20.96	62.585	11.410	20295315.977935	4	363.8764	7.52742e-05	2.65252e-04
2023/04/23	10:02:19	--	ok	363.3080	43.268	0.03613	20.96	62.702	11.432	15645402.426591	6	363.6446	8.59860e-05	4.20968e-04
2023/04/23	10:02:27	--	ok	363.3180	43.250	0.036113	20.96	62.672	11.426	22613971.049274	3	363.3076	1.04365e-04	1.78071e-04
2023/04/23	10:02:34	ok	ok	362.9820	43.209	0.036096	20.96	62.626	11.418	21512201.839053	5	363.4858	7.11410e-05	2.88787e-04
2023/04/23	10:07:33	--	ok	362.6460	43.219	0.036096	21.03	62.652	11.470	15372227.181694	5	350.9848	6.62184e-04	2.20761e-02
2023/04/23	10:07:41	ok	ok	363.1420	43.218	0.036115	21.03	62.675	11.474	19527243.689199	5	363.3960	7.56187e-05	2.43904e-04
2023/04/23	10:12:40	--	ok	362.6660	43.221	0.036115	21.07	62.658	11.498	14823854.014422	6	363.5592	6.89754e-05	4.96532e-04
2023/04/23	10:12:47	--	ok	362.6720	43.222	0.036133	21.10	62.634	11.515	18802450.034766	7	363.3004	8.13572e-05	5.63302e-04
2023/04/23	10:12:55	--	ok	362.6940	43.214	0.036151	21.10	62.634	11.515	13580299.728834	13	363.0578	8.13589e-05	6.81562e-04
2023/04/23	10:13:02	--	ok	362.7460	43.209	0.036168	21.07	62.670	11.500	21094347.198408	5	363.4671	7.18954e-05	2.22440e-04
2023/04/23	10:13:09	ok	ok	362.9080	43.195	0.036182	21.01	62.670	11.463	20672676.084081	4	363.4528	7.07227e-05	2.45226e-04
2023/04/23	10:18:09	--	ok	362.7260	43.222	0.036182	21.16	62.663	11.558	18074181.312853	6	363.1580	8.78019e-05	4.61886e-04
2023/04/23	10:18:16	--	ok	362.6680	43.217	0.036197	21.13	62.649	11.537	21646458.086885	7	363.3401	7.95743e-05	3.81356e-04
2023/04/23	10:18:24	ok	ok	362.8760	43.237	0.036215	21.14	62.661	11.548	19604429.559507	5	363.4642	7.89353e-05	3.39946e-04
2023/04/23	10:23:23	--	ok	363.4000	43.241	0.036215	21.23	62.644	11.601	17094311.050606	5	363.4642	7.89440e-05	3.39946e-04
2023/04/23	10:23:30	--	ok	362.7640	43.239	0.036193	21.24	62.638	11.611	21284651.585147	6	309.3699	1.13226e-03	2.99204e-02
2023/04/23	10:23:37	ok	ok	362.9080	43.235	0.036206	21.27	62.611	11.623	19390295.019856	5	363.3032	8.68168e-05	6.80392e-04
2023/04/23	10:28:37	--	ok	362.7680	43.239	0.036206	21.29	62.689	11.649	18164241.395902	6	363.2565	8.73590e-05	5.18915e-04
2023/04/23	10:28:44	ok	ok	362.8980	43.252	0.036218	21.30	62.670	11.654	20806966.107082	5	363.7968	6.89193e-05	2.56548e-04
2023/04/23	10:33:44	--	ok	362.7160	43.250	0.036218	21.33	62.707	11.679	11228783.627728	11	363.2280	8.32045e-05	9.38261e-04
2023/04/23	10:33:51	--	ok	363.2020	43.280	0.036234	21.30	62.712	11.662	20115503.607887	4	364.0483	7.06942e-05	1.95372e-04
2023/04/23	10:33:59	--	ok	363.3000	43.277	0.036223	21.31	62.684	11.666	24172037.169801	6	363.9264	7.61019e-05	3.85574e-04
2023/04/23	10:34:06	--	ok	363.2700	43.271	0.036207	21.30	62.712	11.662	22227099.837698	7	371.9821	-2.09994e-04	1.22405e-02
2023/04/23	10:34:13	ok	ok	363.1060	43.261	0.036192	21.26	62.757	11.642	21943265.538276	6	363.7764	7.39417e-05	4.03611e-04
2023/04/23	10:39:13	--	ok	363.5480	43.271	0.036192	21.34	62.773	11.702	21217596.070026	6	363.6856	8.30537e-05	3.37814e-04
2023/04/23	10:39:20	ok	ok	363.1820	43.262	0.036162	21.37	62.736	11.713	22225108.196010	6	363.7111	7.86238e-05	2.49003e-04
2023/04/23	10:44:20	--	ok	363.4800	43.264	0.036162	21.44	62.780	11.771	22582096.527762	4	364.3074	5.30730e-05	2.24317e-04
2023/04/23	10:44:27	--	ok	363.2100	43.263	0.036136	21.45	62.730	11.770	20307267.064054	6	363.6197	8.41899e-05	4.71693e-04
2023/04/23	10:44:35	--	ok	363.3340	43.258	0.036124	21.44	62.663	11.749	18234185.674993	5	364.0020	6.35037e-05	3.09132e-04
2023/04/23	10:44:42	--	ok	362.7660	43.225	0.036106	21.38	62.698	11.717	20400192.957070	7	363.3782	7.81268e-05	4.41013e-04
2023/04/23	10:44:49	ok	ok	362.8640	43.214	0.036118	21.36	62.763	11.709	22290416.894214	5	363.4686	7.52747e-05	2.53561e-04
2023/04/23	10:49:48	ok	ok	362.8440	43.237	0.036118	21.51	62.698	11.802	18402133.325558	5	364.3083	3.78485e-05	1.26604e-03
2023/04/23	10:54:48	--	ok	362.7840	43.239	0.036118	21.58	62.776	11.866	18311851.653304	5	363.3684	8.32812e-05	3.92720e-04
2023/04/23	10:54:55	--	ok	362.6480	43.240	0.03613	21.58	62.763	11.864	21612208.219975	5	363.5151	7.82433e-05	3.24102e-04
2023/04/23	10:55:02	ok	ok	362.9100	43.239	0.036149	21.60	62.745	11.872	20781200.664464	5	363.5159	7.84180e-05	3.91532e-04
2023/04/23	11:00:02	--	ok	363.2560	43.242	0.036149	21.64	62.776	11.907	19720403.997635	7	363.2565	8.96982e-05	4.76019e-04
2023/04/23	11:00:09	ok	ok	362.9920	43.244	0.036136	21.68	62.759	11.931	18948265.772937	5	363.6873	7.07066e-05	2.25975e-04
2023/04/23	11:05:09	--	ok	362.7340	43.243	0.036136	21.71	62.766	11.953	15063869.232113	7	363.2458	8.95381e-05	6.84710e-04
2023/04/23	11:05:16	ok	ok	362.8980	43.243	0.03615	21.71	62.831	11.965	21869489.210189	5	363.5768	7.61156e-05	2.99140e-04
2023/04/23	11:10:16	--	ok	363.2080	43.248	0.03615	21.77	62.850	12.008	16320394.548012	5	363.1406	9.43857e-05	7.82071e-04
2023/04/23	11:10:23	ok	ok	362.8600	43.249	0.036139	21.81	62.776	12.023	18947952.245780	5	363.4827	8.08572e-05	4.19940e-04
2023/04/23	11:15:23	--	ok	362.7620	43.251	0.036139	21.84	62.809	12.048	18059589.054333	5	363.9518	5.79444e-05	6.32826e-04
2023/04/23	11:15:30	ok	ok	362.9600	43.250	0.036152	21.85	62.835	12.064	21101567.330123	4	363.7733	6.77745e-05	2.69814e-04
2023/04/23	11:20:30	ok	ok	362.9540	43.253	0.036152	21.88	62.766	12.069	18549398.519379	4	363.6365	7.41140e-05	2.46121e-04
2023/04/23	11:25:30	ok	ok	362.9540	43.255	0.036152	21.93	62.840	12.122	17168920.044217	5	363.4146	8.41766e-05	4.09024e-04
2023/04/23	11:30:30	ok	ok	362.9240	43.257	0.036152	21.98	62.814	12.147	17249391.103132	5	363.3898	8.51856e-05	5.96709e-04
2023/04/23	11:35:30	ok	ok	363.0580	43.257	0.036152	21.96	62.812	12.138	16261112.423115	5	363.6939	7.30434e-05	2.69312e-04
2023/04/23	11:40:30	ok	ok	363.0620	43.256	0.036152	22.01	62.812	12.168	19686929.797073	6	363.7138	7.09001e-05	2.89408e-04
2023/04/23	11:45:30	--	ok	363.3680	43.261	0.036152	22.05	62.808	12.197	19542558.626996	6	363.6569	7.45037e-05	2.84219e-04
2023/04/23	11:45:37	--	ok	363.3220	43.261	0.036132	22.03	62.794	12.183	22835264.873626	5	363.7657	6.98965e-05	2.22464e-04
2023/04/23	11:45:45	ok	ok	362.8880	43.244	0.036114	22.08	62.759	12.208	21085779.665743	5	363.8796	6.11286e-05	4.42348e-04
2023/04/23	11:50:44	--	ok	363.2600	43.243	0.036114	22.05	62.827	12.200	18392114.344718	4	363.6856	6.87985e-05	2.33637e-04
2023/04/23	11:50:51	--	--	362.2320	43.150	0.0361	22.05	62.795	12.194	23386560.140789	3	347.9549	8.06694e-04	3.53343e-02
2023/04/23	11:50:58	ok	ok	363.1840	43.160	0.0361	22.08	62.780	12.212	21801848.338026	5	363.0779	8.32989e-05	6.33337e-04
2023/04/23	11:55:58	--	ok	362.6100	43.160	0.0361	22.09	62.794	12.226	18770779.269533	5	363.2261	7.67674e-05	3.81580e-04
2023/04/23	11:56:05	--	ok	362.5260	43.159	0.036121	22.09	62.782	12.223	20280603.692615	5	363.3292	7.20291e-05	2.70235e-04
2023/04/23	11:56:12	--	ok	362.5920	43.156	0.036147	22.11	62.773	12.231	22376050.486677	6	282.1813	2.61582e-03	3.38225e-02
2023/04/23	11:56:20	--	ok	362.5900	43.141	0.03617	22.08	62.768	12.210	22704282.195747	5	363.4140	6.59105e-05	2.69729e-04
2023/04/23	11:56:27	--	ok	362.7220	43.144	0.036192	22.02	62.780	12.171	20019791.298763	6	363.0218	8.79657e-05	5.83956e-04
2023/04/23	11:56:34	ok	ok	362.9040	43.238	0.036207	21.96	62.846	12.144	23854968.099372	5	363.4912	7.76556e-05	3.92160e-04
2023/04/23	12:01:34	ok	ok	362.9520	43.233	0.036207	21.67	63.357	12.036	26040420.826831	5	363.4738	7.46254e-05	3.57838e-04
2023/04/23	12:06:34	ok	ok	362.8860	43.210	0.036207	21.41	63.684	11.920	25543257.418640	4	363.3229	7.42478e-05	2.80124e-04
2023/04/23	12:11:34	--	ok	362.7400	43.189	0.036207	21.20	63.806	11.798	24480564.254259	7	362.9682	8.78546e-05	4.19872e-04
2023/04/23	12:11:41	ok	ok	362.9560	43.250	0.036221	21.19	63.792	11.786	26625429.396605	5	363.5935	7.18320e-05	2.53648e-04
2023/04/23	12:16:41	--	ok	362.7840	43.242	0.036221	21.07	63.899	11.726	21527150.903796	5	363.6155	6.63839e-05	4.36476e-04
2023/04/23	12:16:48	ok	ok	363.0940	43.265	0.036233	21.06	63.885	11.714	26655029.166201	5	363.7173	7.20438e-05	1.97250e-04
2023/04/23	12:21:48	ok	ok	362.9540	43.258	0.036233	20.91	63.995	11.638	24321526.125874	6	363.2822	8.75491e-05	3.53105e-04
2023/04/23	12:26:48	ok	ok	363.0620	43.254	0.036233	20.82	64.009	11.574	24830418.121071	9	363.0737	8.87187e-05	5.43362e-04
2023/04/23	12:31:48	--	ok	362.6560	43.247	0.036233	20.69	64.103	11.507	22905679.609800	5	363.2672	8.28504e-05	3.79651e-04
2023/04/23	12:31:55	--	ok	363.2380	43.285	0.036252	20.70	64.096	11.515	29737403.141492	5	363.7337	8.02236e-05	3.17871e-04
2023/04/23	12:32:03	--	ok	363.2260	43.284	0.036239	20.69	64.103	11.507	29527959.053640	5	363.7129	8.00782e-05	3.04737e-04
2023/04/23	12:32:10	--	ok	363.2380	43.277	0.036227	20.66	64.076	11.482	26692940.645666	5	363.9376	7.01453e-05	4.40633e-04
2023/04/23	12:32:17	--	ok	363.4360	43.274	0.036214	20.66	64.128	11.492	25490121.209357	5	363.1403	1.05541e-04	6.60796e-04
2023/04/23	12:32:24	ok	ok	363.1120	43.267	0.03619	20.62	64.260	11.487	27406333.327352	5	363.6237	8.02740e-05	2.58747e-04
2023/04/23	12:37:24	--	ok	363.4500	43.270	0.03619	20.62	64.109	11.460	23611068.484385	6	336.7366	1.41258e-03	4.03475e-02
2023/04/23	12:37:31	ok	ok	363.0960	43.266	0.036166	20.62	64.057	11.451	26931531.902937	4	363.7882	7.22929e-05	2.93766e-04
2023/04/23	12:42:31	ok	ok	363.0120	43.261	0.036166	20.50	64.132	11.388	20842031.593297	5	363.6419	7.48542e-05	3.24884e-04
2023/04/23	12:47:31	ok	ok	362.9180	43.257	0.036166	20.48	64.169	11.376	21519944.999308	4	363.4760	8.07567e-05	3.94966e-04
2023/04/23	12:52:31	ok	ok	362.8980	43.254	0.036166	20.42	64.190	11.343	22253541.528938	4	363.6552	7.09304e-05	2.25427e-04
2023/04/23	12:57:31	ok	ok	363.0400	43.252	0.036166	20.33	64.237	11.295	21867205.330360	5	363.4309	7.95806e-05	2.94719e-04
2023/04/23	13:02:31	ok	ok	362.8080	43.249	0.036166	20.31	64.265	11.281	21303564.311124	6	292.5552	2.01951e-03	1.97626e-02
2023/04/23	13:07:31	--	ok	362.7740	43.247	0.036166	20.26	64.227	11.246	21635661.981401	5	363.2849	8.39811e-05	4.20156e-04
2023/04/23	13:07:39	ok	ok	362.8200	43.248	0.036177	20.28	64.237	11.258	22440316.443987	6	363.4055	7.95936e-05	3.06057e-04
2023/04/23	13:12:38	--	ok	362.7740	43.245	0.036177	20.21	64.260	11.215	24053769.679592	8	362.9365	9.80723e-05	8.80632e-04
2023/04/23	13:12:45	ok	ok	362.8640	43.246	0.03619	20.24	64.242	11.231	23026428.205463	7	363.0160	9.58995e-05	7.00750e-04
2023/04/23	13:17:45	ok	ok	362.8580	43.243	0.03619	20.19	64.268	11.208	18739247.014324	8	362.8395	1.02503e-04	7.00100e-04
2023/04/23	13:22:45	--	ok	362.7800	43.240	0.03619	20.16	64.263	11.188	22275529.059574	4	363.4831	7.11533e-05	2.32128e-04
2023/04/23	13:22:52	ok	ok	362.8280	43.240	0.036201	20.18	64.245	11.195	26134410.774947	5	363.5635	6.89619e-05	2.41527e-04
2023/04/23	13:27:51	--	ok	362.5520	43.239	0.036201	20.14	64.292	11.175	20328561.376606	5	363.4590	7.18886e-05	2.44680e-04
2023/04/23	13:27:59	--	ok	362.7200	43.240	0.036226	20.14	64.237	11.166	19386532.473203	5	363.5262	7.17234e-05	2.62586e-04
2023/04/23	13:28:06	ok	ok	362.9980	43.238	0.036241	20.14	64.237	11.166	23306686.805918	5	363.4407	7.31480e-05	2.29641e-04
2023/04/23	13:33:06	--	ok	362.6860	43.237	0.036241	20.07	64.323	11.135	19770461.223582	5	363.9073	5.00120e-05	7.21431e-04
2023/04/23	13:33:13	ok	ok	362.9340	43.253	0.036258	20.09	64.274	11.144	25245650.130101	4	363.6267	7.27403e-05	2.04445e-04
2023/04/23	13:38:12	ok	ok	362.8580	43.249	0.036258	20.07	64.292	11.130	18826008.829736	5	363.8987	5.92470e-05	4.69420e-04
2023/04/23	13:43:12	ok	ok	362.8300	43.247	0.036258	20.03	64.305	11.104	15359606.562194	10	362.8624	9.06924e-05	8.16704e-04
2023/04/23	13:48:12	ok	ok	362.8360	43.246	0.036258	20.04	64.329	11.117	18786698.984282	5	363.7148	6.59497e-05	6.06403e-04
2023/04/23	13:53:12	ok	ok	362.8880	43.243	0.036258	20.01	64.337	11.099	19886343.880032	5	363.3025	8.27492e-05	3.52381e-04
2023/04/23	13:58:12	ok	ok	362.8080	43.241	0.036258	19.95	64.315	11.058	19245938.415186	5	363.3603	7.92787e-05	3.24881e-04
2023/04/23	14:03:12	ok	ok	363.0520	43.240	0.036258	19.94	64.324	11.051	19672084.772672	6	363.3308	7.99753e-05	3.09656e-04
2023/04/23	14:08:12	--	ok	362.7920	43.237	0.036258	19.92	64.323	11.042	22512363.319543	4	363.5000	7.18745e-05	2.50232e-04
2023/04/23	14:08:19	ok	ok	363.0040	43.258	0.036269	19.92	64.323	11.042	20753069.885275	4	363.7517	7.14852e-05	2.93619e-04
2023/04/23	14:13:19	ok	ok	362.9480	43.252	0.036269	19.91	64.341	11.035	21578031.745226	3	363.7366	6.97165e-05	2.64275e-04
2023/04/23	14:18:19	ok	ok	363.0720	43.250	0.036269	19.82	64.392	10.990	20001489.501677	7	363.1145	9.93274e-05	6.25070e-04
2023/04/23	14:23:19	ok	ok	362.8900	43.249	0.036269	19.85	64.352	11.000	21284631.675611	5	363.4662	8.14077e-05	5.26092e-04
2023/04/23	14:28:19	ok	ok	362.9220	43.247	0.036269	19.84	64.329	10.988	22227616.007076	5	363.4554	8.03696e-05	3.66872e-04
2023/04/23	14:33:19	ok	ok	362.9500	43.247	0.036269	19.80	64.410	10.974	17294429.339472	5	363.8409	6.25834e-05	6.50591e-04
2023/04/23	14:38:19	ok	ok	362.9720	43.243	0.036269	19.77	64.370	10.950	20699322.316149	4	363.7377	6.61420e-05	2.19184e-04
2023/04/23	14:43:19	ok	ok	362.8760	43.244	0.036269	19.78	64.384	10.961	17512312.302978	4	363.5229	7.42651e-05	2.79970e-04
2023/04/23	14:48:19	ok	ok	362.8420	43.240	0.036269	19.75	64.402	10.945	20525918.726818	5	363.9398	5.60046e-05	6.38266e-04
2023/04/23	14:53:19	ok	ok	362.9220	43.240	0.036269	19.75	64.369	10.940	21822369.331756	7	362.9574	1.00392e-04	6.10557e-04
2023/04/23	14:58:19	ok	ok	362.9240	43.242	0.036269	19.70	64.402	10.909	20866335.819556	5	363.5527	6.98510e-05	4.16062e-04
2023/04/23	15:03:19	--	ok	362.7660	43.239	0.036269	19.70	64.370	10.904	22658932.973712	6	363.3193	8.13424e-05	3.61836e-04
2023/04/23	15:03:26	ok	ok	363.1180	43.268	0.036282	19.71	64.352	10.911	23024600.711686	6	363.7743	7.43899e-05	3.00528e-04
2023/04/23	15:08:26	ok	ok	362.9880	43.253	0.036282	19.65	64.428	10.886	19396864.063615	6	363.4959	8.42866e-05	3.34251e-04
2023/04/23	15:13:26	ok	ok	363.0960	43.253	0.036282	19.65	64.398	10.881	21407071.982566	3	363.8886	6.54307e-05	2.05662e-04
2023/04/23	15:18:26	ok	ok	363.0400	43.250	0.036282	19.60	64.442	10.853	19406654.534866	7	363.4547	8.19462e-05	4.18758e-04
2023/04/23	15:23:26	ok	ok	362.9540	43.249	0.036282	19.60	64.378	10.842	22359570.352450	8	363.1632	9.73127e-05	1.15393e-03
2023/04/23	15:28:26	ok	ok	362.9540	43.247	0.036282	19.60	64.430	10.851	18809507.211647	5	363.3356	8.86226e-05	4.53354e-04
2023/04/23	15:33:26	ok	ok	362.9560	43.244	0.036282	19.54	64.453	10.819	19845324.293614	8	363.0841	1.00330e-04	6.27639e-04
2023/04/23	15:38:26	ok	ok	362.8960	43.244	0.036282	19.57	64.437	10.835	22260558.423502	5	363.4025	8.37222e-05	3.44494e-04
2023/04/23	15:43:26	ok	ok	362.9220	43.243	0.036282	19.58	64.469	10.849	18503512.568148	5	363.7700	6.72069e-05	2.10000e-04
2023/04/23	15:48:26	ok	ok	362.9380	43.243	0.036282	19.52	64.533	10.816	19712106.488507	6	363.3184	8.60451e-05	5.98462e-04
2023/04/23	15:53:26	--	ok	363.2820	43.242	0.036282	19.50	64.437	10.790	21512951.811415	5	363.4093	8.10080e-05	3.43628e-04
2023/04/23	15:53:33	--	ok	362.7800	43.219	0.036267	19.50	64.466	10.794	22332898.482122	7	362.6329	1.02691e-04	6.53857e-04
2023/04/23	15:53:41	ok	ok	362.8820	43.238	0.036278	19.53	64.451	10.810	24168596.467341	5	363.2168	8.84901e-05	5.81384e-04
2023/04/23	15:58:40	ok	ok	362.8180	43.235	0.036278	19.50	64.489	10.798	19577597.779293	4	363.4451	7.62985e-05	3.85077e-04
2023/04/23	16:03:40	ok	ok	363.0300	43.236	0.036278	19.49	64.424	10.779	19372344.551413	6	296.6187	1.79177e-03	2.28808e-02
2023/04/23	16:08:40	--	ok	362.7540	43.233	0.036278	19.49	64.508	10.793	22177943.421477	5	371.4095	-2.79166e-04	1.34062e-02
2023/04/23	16:08:47	ok	ok	363.1400	43.264	0.036292	19.49	64.456	10.784	21368381.381852	7	363.6377	7.99191e-05	2.66499e-04
2023/04/23	16:13:47	ok	ok	362.9340	43.256	0.036292	19.49	64.465	10.786	20381958.796336	5	364.2463	5.10699e-05	7.27529e-04
2023/04/23	16:18:47	ok	ok	363.0760	43.257	0.036292	19.44	64.489	10.763	20947238.396207	5	347.5544	8.46676e-04	2.89201e-02
2023/04/23	16:23:47	ok	ok	363.0720	43.253	0.036292	19.47	64.485	10.781	22881637.170945	2	363.6544	8.33072e-05	1.56312e-16
2023/04/23	16:28:47	--	ok	363.3080	43.254	0.036292	19.44	64.489	10.763	18871440.233103	8	363.3778	8.82971e-05	3.94077e-04
2023/04/23	16:28:54	ok	ok	363.1280	43.228	0.036275	19.46	64.439	10.764	23592668.228159	5	363.0534	9.01852e-05	4.67991e-04
2023/04/23	16:33:54	--	ok	362.7380	43.224	0.036275	19.47	64.494	10.782	19091911.698115	4	363.3495	7.52783e-05	3.76634e-04
2023/04/23	16:34:01	ok	ok	362.8440	43.249	0.036289	19.42	64.475	10.744	21478669.778833	7	363.3309	9.16738e-05	6.97861e-04
2023/04/23	16:39:01	ok	ok	362.8560	43.244	0.036289	19.44	64.457	10.757	19582760.021905	5	363.2969	8.91935e-05	4.73561e-04
2023/04/23	16:44:01	ok	ok	362.9760	43.245	0.036289	19.42	64.465	10.742	21052914.221851	5	293.4414	1.98334e-03	1.81748e-02
2023/04/23	16:49:01	ok	ok	362.9440	43.242	0.036289	19.42	64.485	10.745	20696610.973714	7	363.4468	8.10045e-05	3.73537e-04
2023/04/23	16:54:01	--	ok	363.3080	43.241	0.036289	19.42	64.433	10.736	21094633.989034	5	355.3116	4.61587e-04	1.42902e-02
2023/04/23	16:54:08	--	ok	362.5960	43.217	0.036273	19.42	64.433	10.736	24004914.020719	3	363.4700	6.49091e-05	1.92615e-04
2023/04/23	16:54:16	--	ok	363.2340	43.252	0.036294	19.39	64.544	10.736	24604912.898020	4	363.8907	6.74275e-05	1.64671e-04
2023/04/23	16:54:23	ok	ok	362.8540	43.227	0.036282	19.39	64.503	10.730	24044127.473201	4	363.3515	7.96406e-05	2.67433e-04
2023/04/23	16:59:22	--	ok	362.7180	43.232	0.036282	19.39	64.419	10.716	21826568.565257	5	363.6593	6.36900e-05	6.17199e-04
2023/04/23	16:59:30	ok	ok	363.0520	43.261	0.036297	19.37	64.405	10.705	25232013.015734	6	304.7717	1.37622e-03	2.25589e-02
2023/04/23	17:04:29	--	ok	363.3240	43.253	0.036297	19.34	64.453	10.694	21465273.694541	4	363.7262	7.35097e-05	3.18290e-04
2023/04/23	17:04:36	--	ok	362.7580	43.225	0.03628	19.36	64.434	10.701	21327683.717462	5	363.4426	7.20069e-05	1.84964e-04
2023/04/23	17:04:43	ok	ok	363.0200	43.246	0.036292	19.34	64.401	10.686	23728733.717757	7	363.4452	8.51312e-05	3.42730e-04
2023/04/23	17:09:43	ok	ok	362.8780	43.241	0.036292	19.32	64.460	10.679	17527311.649769	4	363.5212	7.92677e-05	2.84019e-04
2023/04/23	17:14:43	ok	ok	362.9760	43.240	0.036292	19.30	64.437	10.665	22635925.957763	4	363.6422	7.35114e-05	2.57904e-04
2023/04/23	17:19:43	ok	ok	362.9540	43.239	0.036292	19.27	64.443	10.648	20200315.555757	5	348.4612	7.95828e-04	2.69764e-02
2023/04/23	17:24:43	ok	ok	362.9320	43.239	0.036292	19.26	64.442	10.639	20098942.534952	6	363.4139	8.11751e-05	2.79805e-04
2023/04/23	17:29:43	ok	ok	362.9680	43.238	0.036292	19.27	64.485	10.654	19081569.046078	5	363.4339	8.06684e-05	3.89182e-04
2023/04/23	17:34:43	ok	ok	362.9260	43.236	0.036292	19.24	64.480	10.635	20312294.539958	5	363.5542	7.45549e-05	2.39780e-04
2023/04/23	17:39:43	ok	ok	362.8660	43.235	0.036292	19.20	64.506	10.613	13192858.140416	10	363.8336	5.83462e-05	1.12743e-03
2023/04/23	17:44:43	ok	ok	362.8840	43.233	0.036292	19.22	64.488	10.620	19973976.138463	5	363.6028	7.25843e-05	2.27092e-04
2023/04/23	17:49:43	ok	ok	363.1140	43.233	0.036292	19.16	64.508	10.588	23088388.201863	5	363.3774	8.02665e-05	3.14383e-04
2023/04/23	17:54:43	ok	ok	363.0280	43.230	0.036292	19.16	64.489	10.585	19119183.567043	4	363.5646	7.13258e-05	2.72340e-04
2023/04/23	17:59:43	ok	ok	362.8820	43.229	0.036292	19.07	64.529	10.539	18007905.038960	4	363.6012	6.94409e-05	1.85742e-04
2023/04/23	18:04:43	--	ok	362.6940	43.229	0.036292	19.12	64.503	10.561	18825943.873184	6	363.5917	6.90720e-05	3.04037e-04
2023/04/23	18:04:50	ok	ok	363.1160	43.272	0.036309	19.10	64.521	10.555	25785179.817223	4	363.8129	7.47120e-05	2.21030e-04
2023/04/23	18:09:49	ok	ok	363.0480	43.268	0.036309	19.09	64.520	10.545	21019977.565012	2	363.6890	8.43189e-05	1.13786e-15
2023/04/23	18:14:49	ok	ok	363.1500	43.264	0.036309	19.03	64.552	10.516	21102294.714762	4	363.8336	7.09773e-05	2.17031e-04
2023/04/23	18:19:49	--	ok	363.2040	43.261	0.036309	19.01	64.538	10.497	17190350.552492	4	363.8238	6.95984e-05	1.78788e-04
2023/04/23	18:19:57	ok	ok	362.8940	43.232	0.036298	18.99	64.492	10.480	26593438.095928	5	363.5477	7.32466e-05	2.49612e-04
2023/04/23	18:24:56	ok	ok	362.8760	43.231	0.036298	18.98	64.524	10.477	20291845.878804	4	345.3440	9.26859e-04	1.46909e-02
2023/04/23	18:29:56	--	ok	362.7700	43.229	0.036298	18.95	64.529	10.459	17438586.108938	6	363.1719	9.09222e-05	6.22861e-04
2023/04/23	18:30:04	ok	ok	362.9080	43.263	0.03631	18.96	64.489	10.463	22839649.743309	4	363.6787	7.79458e-05	3.00360e-04
2023/04/23	18:35:03	ok	ok	363.0280	43.256	0.03631	18.93	64.538	10.452	17648282.933279	5	363.7065	7.58205e-05	2.62418e-04
2023/04/23	18:40:03	ok	ok	363.1020	43.253	0.03631	18.89	64.520	10.423	18148671.706590	4	363.7280	7.31617e-05	2.21597e-04
2023/04/23	18:45:03	ok	ok	363.0060	43.251	0.03631	18.85	64.524	10.398	19999961.795308	6	363.5207	8.46165e-05	5.72847e-04
2023/04/23	18:50:03	ok	ok	363.0480	43.245	0.03631	18.86	64.538	10.410	19490221.829160	5	363.2339	9.36817e-05	8.24913e-04
2023/04/23	18:55:03	ok	ok	363.0520	43.244	0.03631	18.81	64.540	10.376	18913038.948050	5	363.5770	7.85126e-05	3.11584e-04
2023/04/23	19:00:03	ok	ok	363.0380	43.239	0.03631	18.79	64.515	10.362	18347784.492512	5	363.5227	8.04874e-05	3.90063e-04
2023/04/23	19:05:03	ok	ok	362.8560	43.239	0.03631	18.78	64.524	10.355	18066814.021009	5	364.0575	5.34299e-05	6.13830e-04
2023/04/23	19:10:03	ok	ok	362.9060	43.235	0.03631	18.72	64.544	10.324	18608977.734763	4	363.6164	7.37270e-05	2.84954e-04
2023/04/23	19:15:03	ok	ok	362.9200	43.234	0.03631	18.71	64.501	10.309	18467676.763645	4	363.5505	7.36754e-05	1.64665e-04
2023/04/23	19:20:03	ok	ok	363.0920	43.233	0.03631	18.69	64.498	10.299	25120211.245073	6	336.6061	1.41010e-03	4.07442e-02
2023/04/23	19:25:03	ok	ok	362.9280	43.232	0.03631	18.62	64.529	10.262	19261173.417914	4	363.6384	7.12608e-05	1.71853e-04
2023/04/23	19:30:03	--	ok	362.7400	43.227	0.03631	18.61	64.508	10.250	22004137.998763	8	362.9655	1.00764e-04	9.65171e-04
2023/04/23	19:30:10	--	ok	363.3300	43.291	0.036324	18.59	64.515	10.240	24749461.810086	5	363.7410	7.92767e-05	2.87216e-04
2023/04/23	19:30:18	--	ok	363.2520	43.222	0.036307	18.61	64.497	10.248	22802521.121446	5	363.3312	8.00536e-05	2.94857e-04
2023/04/23	19:30:25	ok	ok	362.8900	43.196	0.036293	18.59	64.506	10.239	22243650.056809	5	363.1465	7.69213e-05	3.63198e-04
2023/04/23	19:35:24	--	ok	362.5340	43.200	0.036293	18.55	64.511	10.215	18281055.652586	4	363.3410	6.69842e-05	2.41847e-04
2023/04/23	19:35:32	ok	ok	363.0000	43.258	0.036318	18.58	64.469	10.225	25197340.601278	5	363.5356	8.30059e-05	3.62193e-04
2023/04/23	19:40:31	ok	ok	362.9900	43.241	0.036318	18.52	64.515	10.198	20183408.905351	5	363.7216	7.14854e-05	1.80669e-04
2023/04/23	19:45:31	ok	ok	362.9580	43.239	0.036318	18.47	64.506	10.163	19779513.846726	4	363.6818	7.22722e-05	2.32277e-04
2023/04/23	19:50:31	ok	ok	362.8840	43.237	0.036318	18.42	64.572	10.148	19596693.997575	4	363.7978	6.54446e-05	1.24712e-04
2023/04/23	19:55:31	ok	ok	363.1040	43.236	0.036318	18.37	64.553	10.111	19996452.665961	6	363.6821	6.83160e-05	2.62064e-04
2023/04/23	20:00:31	--	ok	363.2500	43.234	0.036318	18.28	64.572	10.063	18424060.108361	4	363.5740	7.29413e-05	2.42902e-04
2023/04/23	20:00:39	ok	ok	363.0560	43.211	0.036305	18.28	64.530	10.056	22229748.381715	5	363.4096	7.11588e-05	3.14305e-04
2023/04/23	20:05:38	--	ok	362.5660	43.207	0.036305	18.28	64.520	10.055	19249368.459349	4	363.3246	7.28003e-05	2.22295e-04
2023/04/23	20:05:46	--	ok	363.2380	43.271	0.036328	18.30	64.479	10.058	21781224.580959	5	363.8111	7.29594e-05	2.65912e-04
2023/04/23	20:05:53	ok	ok	362.9440	43.223	0.036315	18.27	64.474	10.040	26501857.338257	4	363.6677	6.78243e-05	2.19074e-04
2023/04/23	20:10:52	ok	ok	362.8040	43.221	0.036315	18.24	64.524	10.030	17475097.701085	4	363.5179	7.31497e-05	1.94828e-04
2023/04/23	20:15:52	ok	ok	362.8100	43.220	0.036315	18.24	64.533	10.031	19020282.649116	6	362.6635	1.11624e-04	1.49200e-03
2023/04/23	20:20:52	--	ok	362.7100	43.217	0.036315	18.18	64.460	9.987	16387914.517815	5	363.3536	7.74694e-05	2.94895e-04
2023/04/23	20:20:59	ok	ok	363.1420	43.276	0.03633	18.20	64.462	9.997	21180176.247628	5	363.6800	7.81129e-05	3.33540e-04
2023/04/23	20:25:59	ok	ok	363.1040	43.264	0.03633	18.13	64.494	9.959	20063699.294971	6	363.8173	7.17731e-05	2.77655e-04
2023/04/23	20:30:59	ok	ok	362.9820	43.260	0.03633	18.11	64.483	9.949	17463823.625212	5	363.7578	7.18524e-05	2.36571e-04
2023/04/23	20:35:59	ok	ok	363.0520	43.261	0.03633	18.11	64.471	9.947	18935517.094990	8	363.2077	9.65324e-05	1.00997e-03
2023/04/23	20:40:59	ok	ok	363.0120	43.254	0.03633	18.07	64.529	9.931	19294118.639211	6	362.9904	1.07137e-04	1.56301e-03
2023/04/23	20:45:59	--	ok	363.2980	43.250	0.03633	18.04	64.471	9.906	19255898.990410	4	363.7099	7.14828e-05	1.80096e-04
2023/04/23	20:46:06	--	ok	362.7940	43.208	0.036315	18.07	64.453	9.919	23493620.711539	6	363.2289	8.03874e-05	4.99941e-04
2023/04/23	20:46:13	ok	ok	362.8820	43.236	0.036325	18.04	64.437	9.901	22973876.365452	5	363.4524	8.14202e-05	5.01683e-04
2023/04/23	20:51:13	--	ok	363.4000	43.230	0.036325	18.00	64.547	9.893	19042395.155388	4	363.6809	6.95724e-05	2.41798e-04
2023/04/23	20:51:20	--	ok	362.5060	43.188	0.036305	18.00	64.517	9.888	20167769.028015	6	363.0357	7.87271e-05	3.87487e-04
2023/04/23	20:51:28	ok	ok	362.9140	43.249	0.03633	18.00	64.475	9.882	20036656.922926	5	363.5502	8.08624e-05	3.57660e-04
2023/04/23	20:56:27	ok	ok	362.9220	43.242	0.03633	17.97	64.524	9.872	22590962.409611	4	363.7163	7.21169e-05	2.79363e-04
2023/04/23	21:01:27	ok	ok	363.0820	43.281	0.03633	18.35	63.906	10.002	19376920.941689	4	363.8722	6.95519e-05	1.71851e-04
2023/04/23	21:06:27	--	ok	363.3000	43.312	0.03633	18.68	63.661	10.157	24619962.934889	5	363.9298	7.24675e-05	1.77158e-04
2023/04/23	21:06:34	ok	ok	362.8880	43.233	0.036315	18.71	63.642	10.172	25882109.485101	5	363.3583	8.43825e-05	4.41658e-04
2023/04/23	21:11:34	ok	ok	363.0100	43.247	0.036315	18.88	63.490	10.249	17716338.904964	5	363.4755	8.37062e-05	3.89537e-04
2023/04/23	21:16:34	--	ok	363.4500	43.245	0.036315	18.95	63.458	10.286	16883336.585817	4	363.5785	8.03532e-05	3.25128e-04
2023/04/23	21:16:41	--	ok	362.5280	43.196	0.036291	18.96	63.430	10.291	10865260.256370	11	363.0082	7.29339e-05	5.59940e-04
2023/04/23	21:16:49	ok	ok	362.9460	43.248	0.036315	18.96	63.430	10.291	18504426.940247	5	363.6895	7.66197e-05	2.72622e-04
2023/04/23	21:21:48	--	ok	363.6580	43.254	0.036315	19.02	63.395	10.319	12418261.678557	7	272.1504	3.25677e-03	4.26704e-02
2023/04/23	21:21:55	--	ok	362.2660	43.153	0.03628	19.02	63.363	10.314	16115106.686090	5	363.1709	6.73934e-05	1.88390e-04
2023/04/23	21:22:03	--	ok	363.5460	43.278	0.03632	18.99	63.400	10.302	16468368.660600	5	363.7592	7.82891e-05	2.28595e-04
2023/04/23	21:22:10	--	ok	362.5060	43.196	0.03629	18.95	63.384	10.274	18868101.172379	4	363.4201	6.54188e-05	2.13036e-04
2023/04/23	21:22:17	ok	ok	363.0040	43.243	0.036317	18.96	63.471	10.298	17014801.262301	4	363.4680	8.72492e-05	4.50203e-04
2023/04/23	21:27:17	--	ok	363.4580	43.263	0.036317	19.05	63.293	10.319	12402372.280633	5	363.7017	7.77357e-05	2.35126e-04
2023/04/23	21:27:24	--	ok	362.5860	43.208	0.036292	19.13	63.317	10.375	19169252.903069	8	363.0723	8.47038e-05	4.73995e-04
2023/04/23	21:27:32	--	ok	363.3480	43.259	0.036314	19.13	63.243	10.363	19526261.507182	6	363.2460	9.86215e-05	5.92899e-04
2023/04/23	21:27:39	--	ok	362.6360	43.211	0.036296	19.09	63.267	10.341	10540820.948482	13	363.0484	7.56523e-05	6.17515e-04
2023/04/23	21:27:46	--	ok	363.2460	43.243	0.036315	19.07	63.244	10.329	14257963.381066	7	363.2855	9.49875e-05	9.26518e-04
2023/04/23	21:27:54	--	ok	362.3640	43.216	0.036302	19.05	63.316	10.323	14900963.494058	4	363.5094	7.11218e-05	2.63436e-04
2023/04/23	21:28:01	--	ok	363.3020	43.363	0.036336	19.02	63.404	10.321	19818046.671513	6	364.0505	7.81742e-05	3.82391e-04
2023/04/23	21:28:09	ok	ok	363.0780	43.257	0.03632	18.95	63.510	10.294	17952878.838067	5	363.7009	7.71692e-05	3.10316e-04
2023/04/23	21:33:08	ok	ok	363.0580	43.292	0.03632	19.23	63.162	10.410	12491832.463644	6	363.7025	8.23654e-05	5.14649e-04
2023/04/23	21:38:08	ok	ok	363.1340	43.303	0.03632	19.32	63.124	10.457	13458604.190560	4	364.0181	7.02090e-05	1.67576e-04
2023/04/23	21:43:08	--	ok	363.2440	43.311	0.03632	19.34	63.105	10.471	19080322.320096	3	363.8815	8.47609e-05	1.51773e-05
2023/04/23	21:43:15	--	ok	362.6380	43.246	0.036307	19.37	63.056	10.481	17249355.624982	5	363.0934	1.02539e-04	5.94576e-04
2023/04/23	21:43:23	--	ok	362.7520	43.360	0.036326	19.37	63.088	10.486	15955999.828872	5	364.0865	7.59512e-05	3.11853e-04
2023/04/23	21:43:30	ok	ok	363.1560	43.453	0.03634	19.33	63.102	10.462	15792289.646462	5	364.3162	7.56838e-05	3.33612e-04
2023/04/23	21:48:29	--	ok	363.3280	43.452	0.03634	19.40	63.061	10.498	12567817.204953	4	364.3818	7.08825e-05	2.38078e-04
2023/04/23	21:48:36	--	ok	363.5760	43.323	0.036322	19.39	63.038	10.486	16761815.755450	5	363.9288	7.83237e-05	3.53467e-04
2023/04/23	21:48:44	--	ok	362.4080	43.214	0.036291	19.37	63.069	10.483	19204648.662077	2	363.5647	6.37488e-05	5.63729e-16
2023/04/23	21:48:51	--	ok	363.2240	43.318	0.036323	19.42	63.084	10.512	19428747.411055	6	364.0308	7.42079e-05	2.57773e-04
2023/04/23	21:48:58	ok	ok	362.9500	43.243	0.036311	19.34	63.064	10.464	18349860.939234	5	363.7718	7.37756e-05	2.26637e-04
2023/04/23	21:53:58	--	ok	363.5820	43.262	0.036311	19.44	63.015	10.517	15240609.496138	5	364.0203	6.57450e-05	2.47421e-04
2023/04/23	21:54:05	--	ok	362.5820	43.212	0.03628	19.44	62.983	10.511	12931212.101840	5	363.2528	7.87328e-05	4.68694e-04
2023/04/23	21:54:13	--	ok	363.5540	43.236	0.036302	19.47	62.956	10.525	16220850.979352	5	363.7039	7.28258e-05	4.35946e-04
2023/04/23	21:54:20	ok	ok	362.8220	43.235	0.036272	19.43	62.905	10.490	18622043.706741	5	363.7549	6.97413e-05	3.84887e-04
2023/04/23	21:59:20	ok	ok	363.0460	43.240	0.036272	19.49	63.011	10.542	15294921.053242	5	363.9092	6.52308e-05	2.52784e-04
2023/04/23	22:04:20	--	ok	363.6800	43.243	0.036272	19.53	63.006	10.568	15103663.055289	6	295.2241	1.89092e-03	1.58482e-02
2023/04/23	22:04:27	ok	ok	362.9020	43.244	0.036235	19.52	62.951	10.551	16792590.178125	4	363.8518	6.90919e-05	2.64978e-04
2023/04/23	22:09:27	ok	ok	362.9240	43.242	0.036235	19.57	62.969	10.588	8645929.547453	9	363.4740	7.31316e-05	7.95075e-04
2023/04/23	22:14:27	--	ok	363.2900	43.240	0.036235	19.56	63.000	10.584	17046356.392868	6	363.6704	7.66069e-05	2.97815e-04
2023/04/23	22:14:34	ok	ok	363.1120	43.249	0.03622	19.57	62.950	10.585	18952186.872188	5	363.7386	7.52737e-05	3.46788e-04
2023/04/23	22:19:34	ok	ok	363.0620	43.243	0.03622	19.57	62.940	10.584	16555028.812512	4	363.8416	6.94180e-05	2.50085e-04
2023/04/23	22:24:34	--	ok	362.7900	43.246	0.03622	19.60	62.933	10.599	9258070.500548	12	363.3207	8.07773e-05	8.72011e-04
2023/04/23	22:24:41	--	ok	362.7320	43.250	0.036231	19.60	62.901	10.593	16595452.429008	5	363.5942	8.36461e-05	4.40062e-04
2023/04/23	22:24:49	ok	ok	363.0980	43.248	0.036245	19.63	62.882	10.609	16641519.379620	6	288.6756	2.25545e-03	2.16805e-02
2023/04/23	22:29:48	ok	ok	362.9880	43.243	0.036245	19.53	62.963	10.561	14136246.671151	5	363.6459	7.81148e-05	3.79668e-04
2023/04/23	22:34:48	ok	ok	362.8680	43.240	0.036245	19.46	63.059	10.534	11257958.741901	5	363.4785	8.36631e-05	5.37793e-04
2023/04/23	22:39:48	--	ok	363.8740	43.245	0.036245	19.49	63.055	10.550	14047749.846256	5	363.7646	7.06118e-05	2.42061e-04
2023/04/23	22:39:55	ok	ok	362.9280	43.238	0.036198	19.47	62.988	10.530	14301242.185897	5	363.5150	8.32891e-05	4.75072e-04
2023/04/23	22:44:54	ok	ok	363.0300	43.243	0.036198	19.50	62.982	10.546	16387988.567028	5	364.2569	5.02047e-05	8.01677e-04
2023/04/23	22:49:54	ok	ok	363.0760	43.246	0.036198	19.53	62.933	10.556	14202940.194702	5	363.7247	7.39094e-05	3.17833e-04
2023/04/23	22:54:54	ok	ok	363.1220	43.244	0.036198	19.53	62.890	10.549	16255357.313161	5	344.1437	1.01816e-03	3.55079e-02
2023/04/23	22:59:54	--	ok	363.3920	43.246	0.036198	19.58	62.899	10.585	18442280.008582	5	363.8494	7.07476e-05	1.88213e-04
2023/04/23	23:00:01	--	ok	363.2700	43.226	0.036177	19.57	62.853	10.569	17384015.165728	5	363.6971	7.04534e-05	2.51182e-04
2023/04/23	23:00:09	ok	ok	363.0900	43.195	0.036163	19.57	62.876	10.573	17375604.633944	4	363.2199	7.68073e-05	2.68780e-04
2023/04/23	23:05:08	--	ok	362.6120	43.198	0.036163	19.56	62.882	10.564	15532638.579812	5	363.4171	6.64399e-05	4.90831e-04
2023/04/23	23:05:15	--	ok	362.6860	43.201	0.036183	19.56	62.904	10.567	18545221.163087	5	363.2472	7.69907e-05	3.02299e-04
2023/04/23	23:05:23	ok	ok	363.0560	43.196	0.0362	19.54	62.872	10.554	17554042.924597	4	363.3647	6.93814e-05	2.35673e-04
2023/04/23	23:10:22	--	ok	362.4680	43.199	0.0362	19.56	62.841	10.557	15120794.593101	5	363.4880	6.36661e-05	6.56389e-04
2023/04/23	23:10:30	--	ok	362.6220	43.200	0.036229	19.56	62.818	10.553	14662782.993404	5	363.4419	6.93105e-05	2.83129e-04
2023/04/23	23:10:37	--	ok	362.6020	43.197	0.036249	19.57	62.844	10.567	18463337.082921	5	363.4162	6.80760e-05	2.29184e-04
2023/04/23	23:10:45	--	ok	362.6080	43.195	0.036271	19.58	62.846	10.576	16395370.203165	5	363.1936	7.62672e-05	3.92128e-04
2023/04/23	23:10:52	--	ok	362.7000	43.220	0.036292	19.52	62.931	10.547	17178174.586729	6	362.7454	1.08533e-04	9.29088e-04
2023/04/23	23:10:59	ok	ok	362.9040	43.245	0.036308	19.44	63.024	10.518	18326607.814317	5	363.5907	8.23140e-05	3.52372e-04
2023/04/23	23:15:58	--	ok	363.6840	43.262	0.036308	19.56	62.809	10.552	14384387.865333	6	343.0459	1.08286e-03	3.23818e-02
2023/04/23	23:16:06	--	ok	362.7640	43.283	0.036272	19.56	62.841	10.557	16684085.898469	6	363.8178	7.97155e-05	4.37031e-04
2023/04/23	23:16:13	--	ok	363.6580	43.273	0.036284	19.60	62.785	10.574	17679127.002048	7	363.8387	7.70831e-05	2.27879e-04
2023/04/23	23:16:20	--	ok	363.4180	43.276	0.036249	19.58	62.750	10.560	18072872.105382	3	363.9504	7.14750e-05	2.79285e-04
2023/04/23	23:16:27	--	ok	363.5740	43.260	0.036226	19.57	62.748	10.551	18338102.615552	6	337.8409	1.36465e-03	3.78098e-02
2023/04/23	23:16:35	ok	ok	362.9860	43.251	0.036195	19.50	62.789	10.514	18126753.388717	6	284.9264	2.47922e-03	2.82186e-02
2023/04/23	23:21:34	ok	ok	363.0020	43.271	0.036195	19.54	62.827	10.546	12986835.653549	7	363.6436	8.45485e-05	4.91886e-04
2023/04/23	23:26:34	--	ok	363.2320	43.282	0.036195	19.54	62.849	10.550	16560602.545855	5	363.7881	7.82511e-05	3.63386e-04
2023/04/23	23:26:41	ok	ok	362.9020	43.240	0.036183	19.56	62.831	10.555	19392482.137604	5	363.7532	7.18326e-05	2.33306e-04
2023/04/23	23:31:41	ok	ok	362.8260	43.236	0.036183	19.56	62.809	10.552	14715590.419177	5	363.8161	6.86131e-05	2.20173e-04
2023/04/23	23:36:41	ok	ok	362.8520	43.234	0.036183	19.46	62.881	10.504	16820269.272645	5	363.7858	6.79847e-05	1.93909e-04
2023/04/23	23:41:41	--	ok	362.5300	43.233	0.036183	19.39	62.954	10.472	17144378.788023	4	363.7373	6.83347e-05	2.05962e-04
2023/04/23	23:41:48	ok	ok	362.8900	43.236	0.036207	19.40	62.913	10.473	12250291.368181	10	363.2060	8.78900e-05	6.74586e-04
2023/04/23	23:46:48	ok	ok	362.9160	43.235	0.036207	19.36	62.950	10.455	15657277.513189	5	363.7570	6.66434e-05	2.56756e-04
2023/04/23	23:51:48	--	ok	362.6060	43.228	0.036207	19.37	62.899	10.455	16914222.552782	5	340.3411	1.20626e-03	4.26133e-02
2023/04/23	23:51:55	--	ok	363.3180	43.227	0.036229	19.37	62.876	10.451	20206586.898644	7	363.3951	8.67332e-05	4.30816e-04
2023/04/23	23:52:03	--	ok	362.7140	43.229	0.036212	19.33	62.913	10.431	20298272.110417	5	363.3828	8.42883e-05	4.96195e-04
2023/04/23	23:52:10	--	ok	362.5540	43.225	0.036227	19.32	62.963	10.431	19209147.857828	6	363.3709	8.47128e-05	5.22679e-04
2023/04/23	23:52:17	ok	ok	362.8720	43.222	0.036251	19.26	63.029	10.406	17481975.831131	5	363.6639	6.90829e-05	1.78969e-04
2023/04/23	23:57:17	ok	ok	362.8240	43.229	0.036251	19.37	62.814	10.440	16795089.778029	5	351.8314	6.27481e-04	2.08278e-02
2023/04/24	00:02:17	--	ok	362.6520	43.230	0.036251	19.39	62.817	10.449	13979130.162450	4	363.6536	7.23320e-05	2.81475e-04
2023/04/24	00:02:25	ok	ok	362.9760	43.232	0.03627	19.42	62.821	10.468	15821133.263253	5	363.6470	7.40683e-05	2.28908e-04
2023/04/24	00:07:24	--	ok	362.6560	43.228	0.03627	19.40	62.837	10.461	19549934.932968	4	363.5824	7.47325e-05	2.38059e-04
2023/04/24	00:07:31	--	ok	362.2780	43.226	0.036288	19.40	62.785	10.452	19936829.938802	3	363.7067	6.57685e-05	4.30602e-05
2023/04/24	00:07:39	--	ok	363.3860	43.377	0.036328	19.39	62.826	10.451	21287532.908274	5	364.2631	7.08059e-05	2.54329e-04
2023/04/24	00:07:46	--	ok	363.3000	43.386	0.036307	19.36	62.832	10.435	18826682.575931	6	364.0609	8.11423e-05	3.33842e-04
2023/04/24	00:07:53	--	ok	363.5160	43.362	0.036291	19.30	62.899	10.410	19756863.904102	5	364.0940	7.78969e-05	3.60449e-04
2023/04/24	00:08:00	--	ok	363.6460	43.357	0.036263	19.26	63.029	10.406	21500529.288293	5	363.9657	8.08300e-05	4.20618e-04
2023/04/24	00:08:07	--	ok	363.8600	43.365	0.036228	19.27	63.041	10.416	19142592.294022	6	300.1524	1.62994e-03	2.90793e-02
2023/04/24	00:08:15	--	ok	362.7920	43.220	0.036182	19.22	63.023	10.379	16907944.468089	4	363.5212	7.35396e-05	2.56046e-04
2023/04/24	00:08:22	--	ok	362.7980	43.217	0.036193	19.20	63.169	10.393	18326306.413784	5	363.5809	7.13534e-05	2.31937e-04
2023/04/24	00:08:29	ok	ok	363.0020	43.218	0.036203	19.20	63.233	10.404	20571680.393541	4	363.4376	7.77858e-05	3.08280e-04
2023/04/24	00:13:29	ok	ok	362.9320	43.225	0.036203	19.37	62.739	10.428	18015140.836203	6	344.8813	9.77028e-04	2.76230e-02
2023/04/24	00:18:29	ok	ok	362.8900	43.228	0.036203	19.40	62.795	10.454	16130601.104757	4	363.6866	6.94617e-05	3.30170e-04
2023/04/24	00:23:29	--	ok	362.6520	43.226	0.036203	19.33	62.817	10.415	14704426.075898	5	363.6560	7.07142e-05	3.91093e-04
2023/04/24	00:23:37	ok	ok	362.8980	43.229	0.036222	19.36	62.832	10.435	19605092.181277	5	363.7405	6.84447e-05	2.78396e-04
2023/04/24	00:28:36	--	ok	363.3100	43.227	0.036222	19.36	62.768	10.425	15240914.407503	4	363.6924	6.95000e-05	2.19697e-04
2023/04/24	00:28:43	--	ok	363.4160	43.226	0.036206	19.33	62.795	10.411	17174723.914360	5	363.7752	6.63777e-05	3.08080e-04
2023/04/24	00:28:51	ok	ok	362.8600	43.224	0.036183	19.34	62.766	10.415	18667621.308111	4	363.0949	9.55263e-05	6.17509e-04
2023/04/24	00:33:50	ok	ok	362.9080	43.225	0.036183	19.34	62.722	10.407	15200715.993590	5	363.6036	7.09836e-05	2.18769e-04
2023/04/24	00:38:50	ok	ok	362.9020	43.225	0.036183	19.34	62.745	10.411	16703495.342947	4	363.7421	6.50584e-05	2.47284e-04
2023/04/24	00:43:50	ok	ok	362.8440	43.222	0.036183	19.27	62.872	10.388	14225837.687157	7	363.1027	9.42153e-05	5.98572e-04
2023/04/24	00:48:50	ok	ok	363.1500	43.223	0.036183	19.19	62.892	10.339	19932013.765348	8	363.2118	8.91965e-05	5.26909e-04
2023/04/24	00:53:50	--	ok	363.3060	43.218	0.036183	19.12	62.922	10.302	15610020.996130	4	363.5841	6.97122e-05	2.64182e-04
2023/04/24	00:53:57	--	ok	362.4780	43.192	0.036167	19.12	62.901	10.298	20745659.846790	4	363.3735	6.63834e-05	2.52539e-04
2023/04/24	00:54:05	ok	ok	362.9460	43.193	0.036195	19.13	62.882	10.304	18598238.601993	5	363.0431	9.04299e-05	3.27920e-05
2023/04/24	00:59:04	--	ok	362.4940	43.194	0.036195	19.16	62.812	10.310	16202521.101984	5	363.4290	6.44659e-05	3.54642e-04
2023/04/24	00:59:12	--	ok	362.2800	43.194	0.036222	19.17	62.826	10.320	19422851.194187	4	363.7215	5.25849e-05	2.15031e-04
2023/04/24	00:59:19	--	ok	362.5720	43.192	0.036261	19.14	62.809	10.300	16984303.388195	6	363.2450	7.30156e-05	2.14531e-04
2023/04/24	00:59:26	--	ok	362.5120	43.184	0.036284	19.10	62.814	10.276	19728227.452431	5	363.4051	6.50838e-05	5.31990e-04
2023/04/24	00:59:33	--	ok	363.3060	43.236	0.03631	19.06	62.914	10.267	21849186.330949	5	364.0403	5.79534e-05	3.71500e-04
2023/04/24	00:59:41	--	ok	363.4880	43.235	0.036294	19.03	62.974	10.259	22989099.776888	5	363.7079	7.56692e-05	3.08726e-04
2023/04/24	00:59:48	--	ok	363.2960	43.236	0.036268	18.96	63.133	10.243	17591847.140763	6	363.6890	7.34926e-05	2.47371e-04
2023/04/24	00:59:55	--	ok	363.2820	43.234	0.036252	18.96	63.153	10.246	21447080.142436	5	363.7951	6.92122e-05	1.87380e-04
2023/04/24	01:00:03	ok	ok	362.9120	43.232	0.036237	18.96	63.197	10.253	15500037.970166	5	363.6265	7.81235e-05	2.79979e-04
2023/04/24	01:05:02	ok	ok	363.0880	43.257	0.036237	19.19	62.763	10.318	17802736.357658	5	363.9277	6.48918e-05	2.12967e-04
2023/04/24	01:10:02	--	ok	363.7100	43.252	0.036237	19.17	62.750	10.308	17069272.711548	7	363.4574	8.85110e-05	8.18019e-04
2023/04/24	01:10:10	--	ok	363.6620	43.252	0.036199	19.17	62.741	10.306	18137542.851925	7	363.5768	8.30732e-05	4.54698e-04
2023/04/24	01:10:17	--	ok	362.2800	43.169	0.036163	19.16	62.707	10.293	22487089.802594	4	363.0317	7.72660e-05	3.27806e-04
2023/04/24	01:10:24	--	ok	362.7480	43.155	0.036201	19.13	62.799	10.290	20462946.235425	5	363.0857	7.56263e-05	2.42423e-04
2023/04/24	01:10:31	ok	ok	363.2000	43.141	0.036215	19.10	62.826	10.278	18417288.104850	5	363.1943	6.74132e-05	2.44424e-04
2023/04/24	01:15:31	--	ok	362.3520	43.170	0.036215	19.19	62.712	10.310	14666583.515938	4	362.8913	8.39894e-05	4.54949e-04
2023/04/24	01:15:39	--	ok	362.7320	43.170	0.03625	19.16	62.727	10.296	17899682.574989	5	363.2008	7.02314e-05	1.66764e-04
2023/04/24	01:15:46	--	ok	362.4340	43.165	0.036264	19.14	62.745	10.289	17294603.303475	5	362.8120	9.04815e-05	4.91886e-04
2023/04/24	01:15:53	--	ok	362.6760	43.209	0.036295	19.13	62.786	10.288	18447523.820463	5	363.4794	7.20253e-05	1.92316e-04
2023/04/24	01:16:01	--	ok	362.5700	43.233	0.036312	19.10	62.814	10.276	18498404.701092	5	363.8149	7.18300e-05	2.03146e-04
2023/04/24	01:16:08	--	ok	363.4260	43.363	0.036335	19.06	62.863	10.258	18359937.257453	5	364.1464	7.43892e-05	3.31974e-04
2023/04/24	01:16:15	--	ok	363.3180	43.390	0.036313	19.05	62.977	10.267	19282534.616927	4	364.1063	8.24442e-05	5.88630e-05
2023/04/24	01:16:22	--	ok	363.9800	43.393	0.036295	19.02	63.046	10.262	22052689.055215	8	363.9571	8.60905e-05	4.49167e-04
2023/04/24	01:16:30	--	ok	363.5000	43.382	0.036243	18.98	63.166	10.256	19465882.759476	5	364.2106	7.40713e-05	2.68963e-04
2023/04/24	01:16:37	--	ok	363.2400	43.343	0.036216	18.98	63.229	10.266	17253720.932533	5	364.1883	6.95273e-05	1.92397e-04
2023/04/24	01:16:44	ok	ok	363.1460	43.259	0.036203	18.98	63.262	10.272	19536916.535936	5	363.7101	8.10275e-05	2.55793e-04
2023/04/24	01:21:44	ok	ok	363.1700	43.315	0.036203	19.17	62.657	10.292	12466186.788747	7	363.6877	8.51527e-05	5.40835e-04
2023/04/24	01:26:44	ok	ok	362.9140	43.304	0.036203	19.16	62.718	10.294	16174540.915372	5	364.0900	6.85198e-05	2.74898e-04
2023/04/24	01:31:45	ok	ok	363.0940	43.301	0.036203	19.14	62.672	10.277	20855889.455700	2	363.9505	6.98036e-05	1.56184e-16
2023/04/24	01:36:44	--	ok	363.8000	43.303	0.036203	19.16	62.675	10.287	16377642.876372	4	364.0056	7.00635e-05	1.87907e-04
2023/04/24	01:36:51	ok	ok	362.9340	43.150	0.03616	19.14	62.716	10.284	18257181.403745	5	298.3417	1.68505e-03	1.36533e-02
2023/04/24	01:41:50	ok	ok	362.8400	43.158	0.03616	19.14	62.693	10.281	14233980.274066	4	362.9787	7.58237e-05	3.27337e-04
2023/04/24	01:46:50	--	ok	362.1300	43.154	0.03616	19.07	62.748	10.248	17185319.089150	6	344.3957	9.73320e-04	2.68359e-02
2023/04/24	01:46:57	--	ok	362.6960	43.151	0.036206	19.06	62.786	10.246	16990606.319996	4	363.0742	7.03812e-05	2.28066e-04
2023/04/24	01:47:04	--	ok	361.4840	43.148	0.036222	19.06	62.754	10.241	17469016.522797	4	363.1270	7.09615e-05	2.87576e-04
2023/04/24	01:47:12	ok	ok	362.9580	43.221	0.036304	19.06	62.734	10.237	20735651.299957	5	363.4094	8.22726e-05	4.14072e-04
2023/04/24	01:52:11	ok	ok	362.8080	43.215	0.036304	19.01	62.800	10.214	13404160.520071	7	363.0276	9.54357e-05	1.30320e-03
2023/04/24	01:57:11	ok	ok	362.9300	43.216	0.036304	18.98	62.849	10.205	18938833.017795	4	363.5911	6.90610e-05	2.19156e-04
2023/04/24	02:02:11	--	ok	362.6400	43.215	0.036304	18.93	62.831	10.176	20500844.647083	5	364.0026	4.98241e-05	8.03159e-04
2023/04/24	02:02:18	ok	ok	363.0660	43.306	0.036324	18.93	62.757	10.164	21388614.141380	5	364.0103	7.01606e-05	2.51171e-04
2023/04/24	02:07:18	ok	ok	363.0860	43.284	0.036324	18.93	62.748	10.163	20210740.964859	8	363.3625	9.71935e-05	1.15190e-03
2023/04/24	02:12:18	ok	ok	363.1040	43.286	0.036324	18.96	62.771	10.184	20213794.259006	4	363.9519	7.00516e-05	1.75340e-04
2023/04/24	02:17:18	--	ok	363.2760	43.280	0.036324	18.95	62.695	10.162	20794770.676493	7	363.3260	9.79561e-05	1.10507e-03
2023/04/24	02:17:25	--	ok	362.5800	43.229	0.036309	18.98	62.690	10.179	19310961.090191	5	363.6010	7.44496e-05	2.46191e-04
2023/04/24	02:17:32	--	ok	363.6500	43.351	0.036331	18.99	62.712	10.190	21283510.305136	6	363.9428	7.93104e-05	3.01279e-04
2023/04/24	02:17:40	--	ok	363.5240	43.360	0.036297	18.96	62.666	10.167	20804801.948220	6	364.1000	7.34196e-05	2.02564e-04
2023/04/24	02:17:47	--	ok	363.3800	43.336	0.036269	18.92	62.658	10.140	20743896.462167	5	364.0148	7.62519e-05	2.02026e-04
2023/04/24	02:17:54	ok	ok	363.0320	43.311	0.036248	18.89	62.654	10.122	21438721.375681	5	363.9918	7.33193e-05	1.47864e-04
2023/04/24	02:22:54	--	ok	363.5600	43.357	0.036248	18.93	62.672	10.150	20079116.292176	4	364.2150	6.81548e-05	2.33148e-04
2023/04/24	02:23:01	--	ok	363.7020	43.362	0.036218	18.96	62.635	10.162	19029785.119534	5	364.1882	6.98042e-05	3.03971e-04
2023/04/24	02:23:09	--	ok	362.5760	43.200	0.03618	18.98	62.593	10.163	20673789.440545	4	363.1375	8.34976e-05	3.45298e-04
2023/04/24	02:23:16	ok	ok	363.1080	43.199	0.036202	18.92	62.594	10.130	16230608.252827	4	363.2869	7.57982e-05	3.63125e-04
2023/04/24	02:28:15	ok	ok	363.0860	43.202	0.036202	18.93	62.649	10.147	17757811.093487	6	363.0872	8.57839e-05	4.07194e-04
2023/04/24	02:33:15	--	ok	362.6920	43.202	0.036202	18.93	62.631	10.144	20291981.571809	5	363.7482	5.64991e-05	5.29457e-04
2023/04/24	02:33:22	ok	ok	363.1480	43.204	0.036219	18.95	62.643	10.154	19063944.072707	6	363.2565	8.13232e-05	2.88389e-04
2023/04/24	02:38:22	--	ok	362.5300	43.201	0.036219	18.93	62.640	10.145	14528337.733534	7	362.8047	9.98032e-05	9.95221e-04
2023/04/24	02:38:29	--	ok	362.1160	43.203	0.036244	18.95	62.599	10.146	13980973.341085	5	363.2888	7.85853e-05	3.83311e-04
2023/04/24	02:38:37	--	ok	362.6620	43.200	0.036292	18.98	62.638	10.170	20032222.126573	5	363.5282	6.60456e-05	1.76293e-04
2023/04/24	02:38:44	ok	ok	362.9680	43.222	0.03631	18.95	62.579	10.143	19105118.867311	5	363.3462	8.78111e-05	3.35458e-04
2023/04/24	02:43:44	ok	ok	363.1760	43.221	0.03631	18.92	62.629	10.135	18237590.556838	4	363.7668	6.70815e-05	1.70433e-04
2023/04/24	02:48:44	ok	ok	362.8760	43.218	0.03631	18.85	62.712	10.106	16489329.793037	5	363.7517	6.45245e-05	3.02490e-04
2023/04/24	02:53:44	ok	ok	362.8560	43.214	0.03631	18.76	62.805	10.071	20267971.191052	5	363.3879	8.06037e-05	3.20947e-04
2023/04/24	02:58:44	ok	ok	363.0360	43.212	0.03631	18.74	62.771	10.048	24360398.217232	4	363.5539	7.04402e-05	2.13913e-04
2023/04/24	03:03:44	ok	ok	362.8440	43.212	0.03631	18.69	62.782	10.025	22987890.452716	8	277.8785	2.89209e-03	4.03969e-02
2023/04/24	03:08:44	ok	ok	363.0880	43.210	0.03631	18.75	62.739	10.053	19380569.037202	4	363.5594	7.12311e-05	2.43466e-04
2023/04/24	03:13:44	--	ok	363.2600	43.212	0.03631	18.76	62.689	10.053	20191811.542217	7	363.2492	8.43326e-05	4.08854e-04
2023/04/24	03:13:51	--	ok	363.2680	43.219	0.036296	18.76	62.753	10.063	22571578.088975	4	363.5903	7.73792e-05	5.14594e-05
2023/04/24	03:13:59	ok	ok	363.1620	43.216	0.036282	18.74	62.707	10.038	20699291.611699	5	363.6797	6.80106e-05	2.87295e-04
2023/04/24	03:18:58	--	ok	362.7400	43.216	0.036282	18.75	62.708	10.048	19516756.000649	4	363.6316	7.05081e-05	1.79087e-04
2023/04/24	03:19:05	ok	ok	362.8440	43.218	0.036296	18.78	62.658	10.056	22138054.311294	5	363.5097	7.77552e-05	2.86252e-04
2023/04/24	03:24:04	--	ok	362.7380	43.214	0.036296	18.74	62.684	10.035	19038865.930693	3	363.7063	6.70104e-05	1.46323e-04
2023/04/24	03:24:11	--	ok	362.7800	43.211	0.03631	18.74	62.716	10.040	17898574.552685	5	363.6569	6.93144e-05	3.08138e-04
2023/04/24	03:24:19	--	ok	363.3340	43.251	0.036322	18.75	62.657	10.040	23824147.848643	6	363.6831	7.89365e-05	2.43490e-04
2023/04/24	03:24:26	--	ok	362.5780	43.257	0.036304	18.74	62.620	10.024	19860557.845734	5	363.7672	7.59544e-05	2.07982e-04
2023/04/24	03:24:33	ok	ok	363.1840	43.261	0.036326	18.69	62.583	9.993	24094121.123324	5	363.8393	7.39341e-05	2.47155e-04
2023/04/24	03:29:33	ok	ok	362.9880	43.282	0.036326	18.75	62.621	10.034	17315394.436964	5	363.9797	6.74672e-05	1.26913e-04
2023/04/24	03:34:33	ok	ok	363.0980	43.271	0.036326	18.75	62.621	10.034	16087328.649016	4	363.9025	6.98917e-05	1.61613e-04
2023/04/24	03:39:33	ok	ok	363.1160	43.267	0.036326	18.72	62.629	10.018	15504271.469435	5	363.6374	8.23392e-05	3.99241e-04
2023/04/24	03:44:33	--	ok	363.4200	43.272	0.036326	18.72	62.661	10.023	20000053.684424	5	363.5776	8.51300e-05	5.40963e-04
2023/04/24	03:44:40	ok	ok	363.1500	43.287	0.036304	18.72	62.652	10.021	18248148.345741	7	363.2953	1.01112e-04	7.83448e-04
2023/04/24	03:49:40	--	ok	363.3780	43.276	0.036304	18.62	62.730	9.976	21900838.926782	8	363.4596	9.03456e-05	6.40068e-04
2023/04/24	03:49:47	ok	ok	363.1140	43.271	0.036284	18.59	62.768	9.963	14947172.047567	14	363.4447	7.81413e-05	6.33591e-04
2023/04/24	03:54:47	ok	ok	363.2000	43.268	0.036284	18.51	62.754	9.912	19981870.878143	5	363.6784	7.79197e-05	3.60588e-04
2023/04/24	03:59:47	--	ok	363.3780	43.268	0.036284	18.47	62.800	9.894	21748053.224295	6	363.7673	7.44812e-05	2.24269e-04
2023/04/24	03:59:55	ok	ok	363.0200	43.283	0.036263	18.45	62.800	9.886	24412577.427093	5	363.8234	7.69255e-05	4.14499e-05
2023/04/24	04:04:54	--	ok	363.3140	43.256	0.036263	18.52	62.684	9.909	22691620.553648	4	363.9003	6.83439e-05	1.78295e-04
2023/04/24	04:05:01	--	ok	363.3540	43.270	0.036247	18.48	62.721	9.889	24788560.968064	5	363.8520	7.08012e-05	2.61480e-04
2023/04/24	04:05:08	--	ok	363.6420	43.278	0.036228	18.51	62.672	9.899	24425428.801220	5	363.8216	7.48133e-05	2.54021e-04
2023/04/24	04:05:16	ok	ok	363.1620	43.200	0.036193	18.50	62.626	9.884	23284434.668590	6	363.4891	7.15394e-05	2.31834e-04
2023/04/24	04:10:15	ok	ok	362.8260	43.202	0.036193	18.54	62.675	9.915	24147922.690103	5	363.5871	6.81427e-05	2.18332e-04
2023/04/24	04:15:15	--	ok	362.7640	43.203	0.036193	18.52	62.693	9.910	21340067.323150	4	363.4639	7.13103e-05	2.07848e-04
2023/04/24	04:15:22	--	ok	362.5380	43.204	0.036205	18.54	62.621	9.907	23122705.921665	4	363.5180	7.06526e-05	2.13166e-04
2023/04/24	04:15:30	--	ok	362.6880	43.203	0.03623	18.55	62.571	9.908	23559214.455365	5	363.4566	7.45397e-05	2.67617e-04
2023/04/24	04:15:37	ok	ok	363.1320	43.199	0.036247	18.52	62.515	9.882	21524515.490979	6	363.5055	7.06203e-05	2.60320e-04
2023/04/24	04:20:36	--	ok	363.3760	43.200	0.036247	18.51	62.597	9.887	17237773.767919	5	363.1466	8.62994e-05	5.75754e-04
2023/04/24	04:20:43	ok	ok	363.0020	43.202	0.036227	18.48	62.603	9.871	18908974.267645	6	363.2767	8.13081e-05	3.66013e-04
2023/04/24	04:25:42	--	ok	362.5620	43.200	0.036227	18.48	62.634	9.876	16867538.647006	5	363.4969	6.96054e-05	2.44881e-04
2023/04/24	04:25:50	--	ok	363.3680	43.201	0.03625	18.48	62.615	9.873	21427735.728714	5	363.3335	7.88108e-05	2.92195e-04
2023/04/24	04:25:57	--	ok	362.5460	43.201	0.036231	18.51	62.620	9.891	18320807.745168	6	363.1468	8.67674e-05	4.90564e-04
2023/04/24	04:26:04	ok	ok	362.8960	43.199	0.036255	18.51	62.608	9.889	22419660.929542	5	363.1114	8.74831e-05	5.41655e-04
2023/04/24	04:31:03	--	ok	362.6760	43.198	0.036255	18.48	62.571	9.866	16510713.144228	4	363.5084	6.78954e-05	1.55581e-04
2023/04/24	04:31:10	ok	ok	362.9900	43.199	0.036272	18.47	62.525	9.851	23115279.849990	5	363.5990	6.53696e-05	1.70466e-04
2023/04/24	04:36:09	ok	ok	363.0880	43.199	0.036272	18.42	62.606	9.839	17471937.031521	7	363.1680	8.47916e-05	4.44514e-04
2023/04/24	04:41:09	--	ok	362.6440	43.196	0.036272	18.38	62.672	9.824	19052987.101706	6	363.0392	8.69654e-05	6.70767e-04
2023/04/24	04:41:16	--	ok	362.5620	43.197	0.036291	18.35	62.647	9.805	22631050.516361	6	363.4586	7.18822e-05	3.27814e-04
2023/04/24	04:41:23	--	ok	362.7980	43.205	0.036315	18.41	62.603	9.830	25844429.221756	6	304.1204	1.38898e-03	3.17661e-02
2023/04/24	04:41:31	--	ok	363.2020	43.229	0.036325	18.35	62.626	9.801	26976633.169190	5	363.8005	6.81561e-05	1.35158e-04
2023/04/24	04:41:38	ok	ok	363.0260	43.228	0.036315	18.31	62.661	9.782	27077939.334624	7	363.3266	9.05178e-05	7.17794e-04
2023/04/24	04:46:37	ok	ok	362.9240	43.245	0.036315	18.27	62.654	9.756	23717667.359796	4	363.7576	6.94436e-05	1.87146e-04
2023/04/24	04:51:37	ok	ok	362.9620	43.240	0.036315	18.23	62.734	9.744	22269553.824249	5	364.2057	4.88387e-05	7.96094e-04
2023/04/24	04:56:37	ok	ok	362.9800	43.229	0.036315	18.16	62.722	9.702	26645629.088924	7	363.0914	9.77551e-05	7.12929e-04
2023/04/24	05:01:37	--	ok	363.6080	43.233	0.036315	18.08	62.744	9.664	21966725.474163	7	363.5309	7.66363e-05	3.10842e-04
2023/04/24	05:01:44	ok	ok	363.1560	43.230	0.036282	18.10	62.745	9.673	23004053.591894	5	363.5553	7.60789e-05	1.96302e-04
2023/04/24	05:06:44	ok	ok	362.9360	43.227	0.036282	18.06	62.708	9.643	22943786.876791	7	363.2614	8.88084e-05	6.64911e-04
2023/04/24	05:11:44	ok	ok	363.1040	43.225	0.036282	18.07	62.708	9.651	19741411.851438	4	363.7185	6.78988e-05	1.76677e-04
2023/04/24	05:16:44	ok	ok	362.8740	43.222	0.036282	18.10	62.599	9.651	18696381.031686	4	363.6612	6.89210e-05	2.18548e-04
2023/04/24	05:21:44	--	ok	362.7880	43.220	0.036282	18.04	62.620	9.622	19201243.295675	5	363.3064	8.57989e-05	6.73817e-04
2023/04/24	05:21:52	ok	ok	362.8020	43.220	0.036293	18.04	62.643	9.626	24363504.747381	5	363.3169	8.66799e-05	5.38392e-04
2023/04/24	05:26:52	ok	ok	363.0860	43.214	0.036293	18.03	62.629	9.614	22210183.680379	6	363.4738	7.83636e-05	2.67428e-04
2023/04/24	05:31:51	ok	ok	363.0000	43.214	0.036293	18.01	62.658	9.611	20387844.249837	4	363.5910	7.15253e-05	1.86466e-04
2023/04/24	05:36:51	ok	ok	362.8880	43.212	0.036293	18.01	62.667	9.613	23439509.659881	5	363.5684	7.33148e-05	3.12737e-04
2023/04/24	05:41:51	--	ok	362.7700	43.211	0.036293	17.99	62.580	9.582	19436121.366283	4	363.6134	7.09335e-05	1.77308e-04
2023/04/24	05:41:58	ok	ok	362.9760	43.211	0.036305	17.99	62.570	9.581	26822006.863257	5	363.3967	7.94745e-05	3.89398e-04
2023/04/24	05:46:58	--	ok	362.7900	43.207	0.036305	17.86	62.721	9.531	19109335.433280	5	363.2142	8.48872e-05	5.94525e-04
2023/04/24	05:47:05	--	ok	363.2880	43.204	0.036316	17.84	62.666	9.515	24369561.289801	5	363.4593	7.50286e-05	2.26823e-04
2023/04/24	05:47:12	--	ok	363.4060	43.209	0.036302	17.86	62.676	9.524	25439218.018700	5	363.6425	6.84041e-05	2.09363e-04
2023/04/24	05:47:20	ok	ok	362.9600	43.206	0.03628	17.84	62.707	9.521	26643998.318868	5	363.5021	7.31886e-05	1.42900e-04
2023/04/24	05:52:19	--	ok	362.7460	43.204	0.03628	17.81	62.745	9.511	21569954.757605	6	290.4948	2.13326e-03	1.95391e-02
2023/04/24	05:52:26	--	ok	363.5800	43.203	0.036293	17.80	62.763	9.506	21433469.027845	3	363.5162	7.85099e-05	1.04309e-05
2023/04/24	05:52:34	--	ok	362.5860	43.205	0.036262	17.76	62.757	9.481	22428627.035288	5	363.4050	7.80112e-05	2.68546e-04
2023/04/24	05:52:41	--	ok	363.2940	43.203	0.036284	17.77	62.748	9.487	24449575.757428	5	363.4538	7.49845e-05	2.30363e-04
2023/04/24	05:52:49	--	ok	362.6920	43.197	0.036269	17.73	62.794	9.470	23525750.100383	5	363.3931	7.50607e-05	3.38308e-04
2023/04/24	05:52:56	--	ok	362.5820	43.195	0.036285	17.69	62.873	9.459	23510568.193496	5	363.2930	8.12456e-05	4.34688e-04
2023/04/24	05:53:03	--	ok	363.3100	43.195	0.036307	17.66	62.942	9.453	25810689.275761	7	363.1312	8.64308e-05	6.02901e-04
2023/04/24	05:53:11	ok	ok	362.9780	43.194	0.036291	17.66	63.006	9.463	23168725.041510	5	363.5318	6.90911e-05	1.63249e-04
2023/04/24	05:58:10	--	ok	363.3220	43.206	0.036291	17.79	62.676	9.485	19702335.541828	4	363.6005	6.74533e-05	2.01244e-04
2023/04/24	05:58:18	ok	ok	362.9360	43.206	0.036274	17.79	62.625	9.477	24568455.036016	7	363.3114	8.13178e-05	4.23425e-04
2023/04/24	06:03:17	ok	ok	363.0960	43.235	0.036274	18.14	62.034	9.588	23687486.855110	5	363.5084	7.86126e-05	3.37535e-04
2023/04/24	06:08:17	--	ok	363.2140	43.241	0.036274	18.28	61.938	9.652	24862017.741382	4	363.7904	6.74729e-05	1.81646e-04
2023/04/24	06:08:24	ok	ok	363.0520	43.247	0.036263	18.30	61.920	9.659	24285721.167310	5	363.6610	7.54533e-05	2.59891e-04
2023/04/24	06:13:24	ok	ok	363.1340	43.241	0.036263	18.40	61.915	9.715	24830837.630464	5	363.7594	7.01971e-05	1.51862e-04
2023/04/24	06:18:24	--	ok	363.2520	43.249	0.036263	18.50	61.833	9.759	21510551.687835	5	363.7574	7.28782e-05	2.49150e-04
2023/04/24	06:18:32	--	ok	363.4200	43.249	0.036249	18.52	61.846	9.776	24124676.001955	6	351.3635	6.58599e-04	1.95794e-02
2023/04/24	06:18:39	--	ok	363.4900	43.240	0.036227	18.51	61.834	9.767	24747327.328325	5	363.7011	7.45397e-05	1.78040e-04
2023/04/24	06:18:46	ok	ok	362.8640	43.200	0.0362	18.45	61.805	9.730	25572375.602066	5	363.5098	7.32278e-05	2.30820e-04
2023/04/24	06:23:46	ok	ok	362.8520	43.214	0.0362	18.55	61.820	9.789	21868183.680190	5	363.1868	9.03903e-05	8.21389e-04
2023/04/24	06:28:46	--	ok	363.3960	43.214	0.0362	18.56	61.852	9.802	23099816.123286	5	363.5254	7.65509e-05	3.49296e-04
2023/04/24	06:28:53	--	ok	362.4380	43.175	0.036179	18.55	61.884	9.799	19291738.314375	3	363.0176	8.56336e-05	2.59894e-05
2023/04/24	06:29:01	--	ok	362.7200	43.174	0.036209	18.62	61.862	9.837	23975425.084478	4	363.3589	6.48284e-05	2.21581e-04
2023/04/24	06:29:08	--	ok	362.4420	43.162	0.036224	18.58	61.814	9.804	26692721.055353	4	363.1565	7.06424e-05	2.31725e-04
2023/04/24	06:29:15	--	ok	362.4380	43.140	0.036254	18.47	61.775	9.733	24812589.990005	5	363.0726	6.89480e-05	8.12476e-05
2023/04/24	06:29:23	--	ok	362.5000	43.137	0.036284	18.47	61.892	9.751	26155951.247261	3	362.5880	1.01791e-04	4.27474e-05
2023/04/24	06:29:30	--	ok	362.6500	43.186	0.036311	18.41	62.031	9.741	27874779.309843	5	363.5248	6.16049e-05	4.01907e-04
2023/04/24	06:29:37	--	ok	363.4520	43.221	0.036329	18.32	62.145	9.709	26476997.058690	5	363.6368	7.41953e-05	1.90571e-04
2023/04/24	06:29:44	ok	ok	363.1600	43.228	0.036306	18.30	62.383	9.731	23915366.165502	5	363.5874	7.92337e-05	3.63644e-04
2023/04/24	06:34:44	ok	ok	363.1620	43.284	0.036306	18.67	61.784	9.850	25841146.896790	5	363.8044	7.45717e-05	3.01495e-04
2023/04/24	06:39:44	ok	ok	363.1840	43.282	0.036306	18.68	61.839	9.866	22873870.891031	6	343.2181	1.07171e-03	3.39578e-02
2023/04/24	06:44:44	--	ok	363.3480	43.293	0.036306	18.69	61.852	9.876	25297617.764805	5	348.6905	7.95063e-04	2.72661e-02
2023/04/24	06:44:51	--	ok	363.3760	43.283	0.036287	18.69	61.871	9.879	24738280.164401	7	363.4315	9.40202e-05	6.21121e-04
2023/04/24	06:44:59	--	ok	363.6560	43.281	0.036267	18.68	61.912	9.878	24830455.410031	5	364.1133	6.32732e-05	3.26664e-04
2023/04/24	06:45:06	--	ok	363.5160	43.270	0.036232	18.64	61.929	9.856	26721732.335781	4	363.8022	7.96948e-05	6.17254e-05
2023/04/24	06:45:13	ok	ok	363.0660	43.210	0.036204	18.62	61.894	9.843	26914011.279421	5	363.5525	7.45927e-05	2.39777e-04
2023/04/24	06:50:13	--	ok	363.5160	43.240	0.036204	18.74	61.805	9.894	20708108.116082	7	363.5336	8.11187e-05	3.27197e-04
2023/04/24	06:50:20	ok	ok	362.9120	43.178	0.036176	18.74	61.805	9.894	24687955.050438	4	363.2365	7.04893e-05	2.12615e-04
2023/04/24	06:55:20	--	ok	362.5780	43.182	0.036176	18.78	61.820	9.921	23868976.184141	4	363.3267	6.53654e-05	1.48130e-04
2023/04/24	06:55:27	ok	ok	362.8840	43.183	0.036198	18.78	61.756	9.911	22233981.597265	5	363.2396	7.16951e-05	3.46034e-04
2023/04/24	07:00:27	ok	ok	362.8740	43.178	0.036198	18.81	61.796	9.935	22548940.381647	4	363.1940	7.21901e-05	2.43473e-04
2023/04/24	07:05:27	--	ok	362.6140	43.182	0.036198	18.85	61.843	9.966	20273086.204369	5	363.0847	7.87714e-05	4.80637e-04
2023/04/24	07:05:34	--	ok	362.4900	43.183	0.036219	18.83	61.810	9.952	27001886.163256	5	363.3373	6.65811e-05	1.57746e-04
2023/04/24	07:05:42	--	ok	362.5060	43.178	0.036247	18.88	61.773	9.972	26120620.213657	4	363.3377	6.72230e-05	2.12366e-04
2023/04/24	07:05:49	--	ok	362.5140	43.167	0.036273	18.83	61.736	9.941	31061794.584374	4	363.0187	7.90743e-05	3.08327e-04
2023/04/24	07:05:56	--	ok	362.4260	43.174	0.036299	18.75	61.787	9.900	26360129.977058	4	363.6038	5.39426e-05	2.69774e-04
2023/04/24	07:06:04	ok	ok	362.9900	43.239	0.03633	18.72	61.939	9.908	23629077.529751	5	363.5714	8.22983e-05	4.29865e-04
2023/04/24	07:11:03	--	ok	363.7160	43.290	0.03633	18.85	61.833	9.964	23688083.934248	6	300.5266	1.59686e-03	3.06627e-02
2023/04/24	07:11:10	--	ok	363.5620	43.312	0.036292	18.86	61.855	9.977	27506950.836193	5	364.0401	7.05877e-05	1.69531e-04
2023/04/24	07:11:18	--	ok	363.2840	43.303	0.036261	18.85	61.843	9.966	27039772.925546	6	364.0229	7.18264e-05	2.04145e-04
2023/04/24	07:11:25	ok	ok	363.0600	43.280	0.036246	18.81	61.814	9.937	27993304.441536	5	364.0674	6.62639e-05	2.01205e-04
2023/04/24	07:16:24	--	ok	363.2340	43.316	0.036246	18.86	61.793	9.967	28387541.915861	5	364.5655	4.71631e-05	8.69903e-04
2023/04/24	07:16:31	--	ok	363.6540	43.325	0.036234	18.85	61.875	9.971	25026329.819511	5	363.8629	7.83375e-05	3.94890e-04
2023/04/24	07:16:39	ok	ok	362.9040	43.222	0.036199	18.88	61.837	9.982	27264562.165876	5	363.4503	8.23516e-05	5.51094e-04
2023/04/24	07:21:38	ok	ok	362.9740	43.229	0.036199	18.89	61.828	9.988	19340809.122506	4	363.7619	6.89030e-05	2.47131e-04
2023/04/24	07:26:38	ok	ok	362.9860	43.232	0.036199	18.92	61.897	10.017	23101139.642056	5	347.3646	8.51795e-04	2.93282e-02
2023/04/24	07:31:38	ok	ok	363.1100	43.234	0.036199	18.92	61.888	10.015	21551187.562048	5	306.9840	1.26477e-03	1.85885e-02
2023/04/24	07:36:38	ok	ok	363.0900	43.236	0.036199	18.98	61.903	10.051	25171132.212301	4	363.7428	7.02275e-05	1.73170e-04
2023/04/24	07:41:38	--	ok	363.3680	43.235	0.036199	18.98	61.874	10.046	19825078.888867	8	363.3889	8.77946e-05	6.69296e-04
2023/04/24	07:41:45	ok	ok	362.8880	43.195	0.036179	18.99	61.875	10.054	24236564.812001	5	363.3847	7.01688e-05	2.97284e-04
2023/04/24	07:46:45	ok	ok	362.8240	43.196	0.036179	19.03	61.880	10.080	24950006.400971	7	362.9432	9.00010e-05	6.17356e-04
2023/04/24	07:51:45	--	ok	362.7200	43.196	0.036179	19.05	61.862	10.085	24085964.814184	4	363.4258	7.00008e-05	2.19821e-04
2023/04/24	07:51:53	ok	ok	362.9820	43.197	0.036193	19.03	61.839	10.074	24764012.828211	3	363.0093	9.80427e-05	1.00618e-04
2023/04/24	07:56:52	ok	ok	363.0780	43.197	0.036193	19.06	61.823	10.089	22684245.102786	5	286.3166	2.37506e-03	2.92574e-02
2023/04/24	08:01:52	ok	ok	363.0820	43.197	0.036193	19.09	61.825	10.105	22931514.178252	5	363.2935	7.70131e-05	3.22376e-04
2023/04/24	08:06:52	ok	ok	362.9360	43.199	0.036193	19.17	61.851	10.160	21386826.685647	4	363.3792	7.29835e-05	2.31297e-04
2023/04/24	08:11:52	ok	ok	362.8340	43.201	0.036193	19.19	61.851	10.168	22123173.150582	5	363.0995	8.64321e-05	7.47637e-04
2023/04/24	08:16:52	ok	ok	363.1220	43.200	0.036193	19.17	61.828	10.156	22314476.684062	4	363.2536	7.91747e-05	3.37382e-04
2023/04/24	08:21:52	ok	ok	363.0600	43.201	0.036193	19.24	61.839	10.200	24264083.517677	4	363.4797	7.07247e-05	2.40176e-04
2023/04/24	08:26:52	--	ok	362.7840	43.204	0.036193	19.29	61.825	10.225	21335621.116635	5	363.4404	7.33871e-05	2.63733e-04
2023/04/24	08:26:59	--	ok	362.7500	43.204	0.036205	19.29	61.855	10.230	24190158.559254	4	363.3681	7.77852e-05	2.84898e-04
2023/04/24	08:27:07	ok	ok	363.0440	43.204	0.036218	19.23	61.773	10.181	26113173.516769	7	363.0916	8.98418e-05	4.51148e-04
2023/04/24	08:32:06	ok	ok	363.0120	43.206	0.036218	19.30	61.816	10.231	22654452.407163	5	342.5787	1.08402e-03	3.78824e-02
2023/04/24	08:37:06	--	ok	362.7980	43.204	0.036218	19.36	61.814	10.266	23509397.340182	5	363.3171	7.80272e-05	4.88735e-04
2023/04/24	08:37:13	ok	ok	362.8400	43.206	0.036229	19.36	61.834	10.270	24234145.698921	4	363.7413	6.09133e-05	2.38975e-04
2023/04/24	08:42:13	--	ok	362.7460	43.207	0.036229	19.37	61.816	10.275	22743278.891822	4	363.5687	6.99957e-05	1.59798e-04
2023/04/24	08:42:20	ok	ok	362.8200	43.207	0.036243	19.39	61.807	10.281	22948326.451760	5	363.6507	6.42184e-05	2.75170e-04
2023/04/24	08:47:19	ok	ok	362.9980	43.209	0.036243	19.39	61.839	10.286	25905405.841731	4	363.6028	6.65138e-05	2.24254e-04
2023/04/24	08:52:19	--	ok	362.7840	43.210	0.036243	19.46	61.851	10.332	23723074.684670	5	363.4223	7.65018e-05	2.97201e-04
2023/04/24	08:52:26	ok	ok	363.1760	43.212	0.036254	19.47	61.852	10.341	24325706.254987	4	363.7107	6.54818e-05	2.29025e-04
2023/04/24	08:57:26	ok	ok	363.1140	43.212	0.036254	19.49	61.865	10.351	21956723.574978	4	363.5096	7.24724e-05	2.48231e-04
2023/04/24	09:02:26	--	ok	362.7320	43.212	0.036254	19.54	61.830	10.379	22485434.796839	4	363.6433	6.79650e-05	1.84205e-04
2023/04/24	09:02:34	--	ok	362.7600	43.213	0.036269	19.56	61.801	10.382	25993603.404841	4	363.6401	6.75088e-05	2.13820e-04
2023/04/24	09:02:41	ok	ok	362.9680	43.211	0.036282	19.56	61.811	10.384	25140659.635314	4	363.3398	8.27852e-05	3.70216e-04
2023/04/24	09:07:40	ok	ok	362.9060	43.212	0.036282	19.56	61.843	10.389	23107696.079159	8	363.0373	9.64280e-05	9.91494e-04
2023/04/24	09:12:40	--	ok	363.3920	43.213	0.036282	19.60	61.871	10.420	19629510.668900	4	363.5207	7.30499e-05	2.27378e-04
2023/04/24	09:12:47	--	ok	363.2540	43.215	0.036261	19.60	61.848	10.416	25205338.899612	6	363.5649	7.25536e-05	1.86310e-04
2023/04/24	09:12:55	ok	ok	363.0960	43.214	0.036247	19.56	61.865	10.393	23343760.203983	5	363.4015	7.97204e-05	4.07793e-04
2023/04/24	09:17:54	ok	ok	363.1440	43.217	0.036247	19.64	61.843	10.442	24357380.336592	6	363.4048	7.90748e-05	2.75995e-04
2023/04/24	09:22:54	ok	ok	363.1700	43.219	0.036247	19.67	61.892	10.468	21727992.662160	6	363.3149	8.48294e-05	4.66745e-04
2023/04/24	09:27:54	ok	ok	363.0800	43.219	0.036247	19.70	61.917	10.488	22770128.390073	5	363.6953	6.89610e-05	1.91772e-04
2023/04/24	09:32:54	--	ok	363.3480	43.218	0.036247	19.70	61.939	10.492	21506059.262645	4	363.7164	6.63647e-05	1.90015e-04
2023/04/24	09:33:02	--	ok	363.4500	43.221	0.036229	19.73	61.933	10.509	24732315.852948	5	363.3347	8.59985e-05	4.08932e-04
2023/04/24	09:33:09	--	ok	363.2440	43.218	0.036204	19.70	61.875	10.481	22710370.176925	4	363.6109	7.29033e-05	2.54525e-04
2023/04/24	09:33:17	ok	ok	363.0960	43.215	0.036191	19.65	61.889	10.457	25265021.904489	4	362.9855	9.86862e-05	5.89381e-04
2023/04/24	09:38:16	--	ok	363.4820	43.219	0.036191	19.77	61.833	10.518	22188348.609748	6	348.2232	8.05001e-04	2.41582e-02
2023/04/24	09:38:24	ok	ok	363.2000	43.203	0.036165	19.75	61.883	10.517	27126135.585627	4	363.2905	7.72769e-05	3.57970e-04
2023/04/24	09:43:23	ok	ok	362.9040	43.202	0.036165	19.80	61.837	10.536	19758393.543152	5	363.4503	6.82359e-05	1.92510e-04
2023/04/24	09:48:23	--	ok	362.7620	43.204	0.036165	19.81	61.912	10.558	22294633.499702	4	363.3194	7.59815e-05	3.59490e-04
2023/04/24	09:48:30	--	ok	362.7520	43.204	0.036178	19.80	61.910	10.548	27221788.635535	5	363.5596	6.34618e-05	7.84684e-04
2023/04/24	09:48:37	--	ok	362.6360	43.203	0.036191	19.81	61.924	10.560	24901333.005103	5	363.1011	8.64087e-05	3.83239e-04
2023/04/24	09:48:45	--	ok	362.5680	43.193	0.036211	19.80	61.869	10.541	24600453.846815	4	363.1681	7.93271e-05	4.02192e-04
2023/04/24	09:48:52	--	ok	362.7300	43.179	0.036234	19.73	61.857	10.496	22771092.849027	4	318.0695	7.43934e-04	2.10279e-03
2023/04/24	09:48:59	--	ok	362.5680	43.169	0.036249	19.70	61.981	10.499	22765261.073625	4	363.5284	5.91141e-05	1.84469e-04
2023/04/24	09:49:07	ok	ok	362.9720	43.172	0.036272	19.67	62.094	10.502	24413664.403975	6	362.7312	9.29936e-05	4.88525e-04
2023/04/24	09:54:06	ok	ok	363.0160	43.205	0.036272	19.82	61.852	10.556	20752918.143100	8	362.8407	9.79716e-05	1.16511e-03
2023/04/24	09:59:06	ok	ok	362.8860	43.207	0.036272	19.91	61.833	10.604	20456169.810176	6	363.1251	8.45061e-05	4.70908e-04
2023/04/24	10:04:06	--	ok	362.7620	43.209	0.036272	19.94	61.901	10.634	24890896.678898	5	296.0766	1.81828e-03	2.30065e-02
2023/04/24	10:04:14	ok	ok	363.1320	43.216	0.036285	19.95	61.901	10.643	24552870.798590	4	363.4352	7.65220e-05	3.22921e-04
2023/04/24	10:09:13	ok	ok	363.0860	43.214	0.036285	19.92	61.888	10.624	25465680.675471	4	363.4859	7.30860e-05	2.88445e-04
2023/04/24	10:14:13	ok	ok	362.9740	43.216	0.036285	20.00	61.930	10.676	22590014.110577	7	362.9969	9.51319e-05	8.04413e-04
[truncated: 1,204 more rows]
