# Supplementary material for: Plastic Creep Constraint in Nylon Instrument Strings
Source: Materials (Basel). 2025 Jan 7;18(2):223. doi: 10.3390/ma18020223 (PMC11766866; doi:10.3390/ma18020223)
Supplement: Supplementary file 1 [file materials-18-00223-s001.zip › data_files/string_N27_nylon/string_test_data_N27_step_13.csv]

Date	Time	+-	f0	Frequency	Tension	LengthAdj	Temp	Rel.Hm	Abs.Hm	Pk.Magnitude	Harmonics	Fitted.f0	Bend.Stiff	Fit.Error
2023/04/26	18:54:10	--	ok	362.6520	43.196	0.036371	18.68	62.995	10.051	21446336.978596	5	363.7505	5.39518e-05	4.61279e-04
2023/04/26	18:54:24	--	ok	398.2300	51.430	0.038075	18.67	63.011	10.046	48863400.691296	7	398.9943	7.14290e-05	9.87532e-05
2023/04/26	18:54:37	--	ok	394.5940	50.507	0.037905	18.54	63.203	9.999	53598842.546988	5	395.0969	7.49594e-05	1.02991e-04
2023/04/26	18:54:49	--	ok	394.6700	50.584	0.037926	18.50	63.313	9.992	55838345.566600	5	395.3508	7.21460e-05	1.08772e-04
2023/04/26	18:55:01	ok	ok	394.8800	50.672	0.037943	18.50	63.377	10.002	56367823.774435	5	395.5175	7.50201e-05	1.34187e-04
2023/04/26	18:59:58	--	ok	393.8280	50.438	0.037943	18.59	63.011	10.001	49046678.987094	7	394.4264	7.67025e-05	1.69365e-04
2023/04/26	19:00:10	ok	ok	395.1120	50.731	0.038005	18.61	62.928	9.999	59053603.228666	5	395.7002	7.25253e-05	1.69886e-04
2023/04/26	19:05:09	--	ok	394.5240	50.585	0.038005	18.52	63.011	9.960	52987824.122923	8	395.1265	7.65873e-05	1.70843e-04
2023/04/26	19:05:20	ok	ok	395.0420	50.735	0.03803	18.54	62.951	9.959	53163137.768636	5	395.7589	7.02650e-05	1.33520e-04
2023/04/26	19:10:19	--	ok	394.6340	50.660	0.03803	18.47	62.969	9.921	50101988.328221	4	395.4593	7.15512e-05	1.19732e-04
2023/04/26	19:10:30	ok	ok	394.9800	50.741	0.038049	18.47	63.046	9.933	52895636.236911	8	395.7390	7.18789e-05	4.41418e-04
2023/04/26	19:15:30	ok	ok	394.8380	50.706	0.038049	18.42	63.009	9.902	48245224.897706	5	395.5154	7.46966e-05	1.27773e-04
2023/04/26	19:20:30	--	ok	394.7340	50.641	0.038049	18.28	63.111	9.835	45234454.131635	7	395.0404	8.74887e-05	4.75575e-04
2023/04/26	19:20:41	ok	ok	394.8840	50.720	0.038062	18.30	63.020	9.830	51029265.000865	6	395.4728	8.61706e-05	9.87258e-05
2023/04/26	19:25:41	--	ok	394.6000	50.683	0.038062	18.21	63.091	9.792	48720866.432548	4	395.4922	7.02553e-05	1.34997e-04
2023/04/26	19:25:52	--	ok	395.2360	50.744	0.038083	18.23	63.093	9.800	50741813.217386	5	395.7976	7.49750e-05	7.25979e-05
2023/04/26	19:26:03	ok	ok	394.8860	50.714	0.038071	18.18	63.087	9.774	52570919.656136	5	395.6261	7.22738e-05	1.80136e-04
2023/04/26	19:31:01	ok	ok	394.8020	50.684	0.038071	18.17	63.011	9.754	45927091.785880	6	395.3410	7.78055e-05	2.37229e-04
2023/04/26	19:36:02	--	ok	394.5240	50.632	0.038071	18.16	62.997	9.745	47007379.064985	5	395.2599	7.54431e-05	1.15120e-04
2023/04/26	19:36:14	ok	ok	395.1900	50.739	0.038096	18.13	63.033	9.733	53448573.369819	4	395.7646	7.69395e-05	5.70342e-05
2023/04/26	19:41:13	ok	ok	394.8220	50.726	0.038096	18.10	62.959	9.706	51000331.962069	5	395.8064	6.52765e-05	2.91319e-04
2023/04/26	19:46:12	ok	ok	394.8540	50.709	0.038096	18.07	62.983	9.693	49661325.720013	6	395.5276	7.59824e-05	8.89186e-05
2023/04/26	19:51:13	--	ok	394.6900	50.685	0.038096	18.00	63.037	9.662	46694488.897659	7	395.2320	8.34039e-05	3.80426e-04
2023/04/26	19:51:24	ok	ok	394.9060	50.734	0.038112	18.00	62.983	9.653	48887033.946979	2	395.6922	7.99626e-05	3.04740e-16
2023/04/26	19:56:22	ok	ok	394.9000	50.732	0.038112	18.24	62.588	9.729	50689567.029494	6	395.6541	7.73254e-05	1.70604e-04
2023/04/26	20:01:22	ok	ok	394.9860	50.735	0.038112	18.61	62.199	9.883	53821576.106320	7	395.7504	7.46582e-05	1.56943e-04
2023/04/26	20:06:22	ok	ok	395.0260	50.733	0.038112	18.79	62.036	9.964	56417170.327359	7	395.6701	7.50431e-05	1.26503e-04
2023/04/26	20:11:23	ok	ok	394.8120	50.722	0.038112	18.93	61.889	10.023	50357855.192685	3	395.6381	7.85397e-05	8.80535e-05
2023/04/26	20:16:22	ok	ok	394.8900	50.715	0.038112	19.01	61.855	10.061	53979314.741399	4	395.6691	7.30729e-05	1.50835e-04
2023/04/26	20:21:22	ok	ok	394.8040	50.702	0.038112	19.07	61.782	10.090	50484401.019652	2	395.5595	7.73041e-05	1.43704e-16
2023/04/26	20:26:21	ok	ok	394.8540	50.692	0.038112	19.12	61.714	10.104	48219364.696108	4	395.4806	7.80667e-05	1.16674e-04
2023/04/26	20:31:22	--	ok	394.6980	50.673	0.038112	19.14	61.695	10.117	50397295.034334	5	395.4350	7.70900e-05	1.64701e-04
2023/04/26	20:31:33	ok	ok	395.0780	50.737	0.038128	19.17	61.627	10.123	55424203.294101	4	395.9858	6.50316e-05	3.73248e-04
2023/04/26	20:36:32	ok	ok	394.9960	50.724	0.038128	19.13	61.727	10.114	52071696.727760	4	395.7811	6.93243e-05	1.82100e-04
2023/04/26	20:41:33	ok	ok	394.9500	50.719	0.038128	19.09	61.732	10.090	52413553.318001	5	395.4420	8.84801e-05	1.36081e-04
2023/04/26	20:46:33	ok	ok	394.8500	50.710	0.038128	19.13	61.692	10.109	49651470.987533	4	395.5582	7.75089e-05	9.02931e-05
2023/04/26	20:51:33	--	ok	394.7980	50.690	0.038128	19.16	61.636	10.117	48402960.830816	3	395.4646	8.32232e-05	6.47207e-05
2023/04/26	20:51:44	ok	ok	395.0820	50.735	0.038138	19.20	61.651	10.143	56190280.999953	5	395.7832	7.22107e-05	1.26357e-04
2023/04/26	20:56:43	ok	ok	394.9820	50.728	0.038138	19.23	61.559	10.146	49542033.823520	4	396.1138	4.94012e-05	6.68437e-04
2023/04/26	21:01:42	ok	ok	394.9300	50.721	0.038138	19.24	61.563	10.154	50528451.490325	2	395.3674	9.35480e-05	2.66078e-15
2023/04/26	21:06:43	ok	ok	394.8540	50.711	0.038138	19.22	61.569	10.139	50089989.428308	2	395.6181	6.80300e-05	3.66320e-16
2023/04/26	21:11:42	--	ok	394.7520	50.699	0.038138	19.24	61.489	10.142	52594728.961863	9	395.3362	8.14249e-05	4.49586e-04
2023/04/26	21:11:54	--	ok	395.3600	50.742	0.038151	19.29	61.476	10.167	53890826.233108	4	395.8158	7.45094e-05	1.37109e-04
2023/04/26	21:12:05	--	ok	394.7160	50.655	0.038133	19.20	61.450	10.110	54541300.094132	5	395.3640	7.68783e-05	1.27571e-04
2023/04/26	21:12:16	ok	ok	394.8300	50.712	0.038147	19.12	61.608	10.087	53533767.876510	5	395.6737	7.05441e-05	1.28389e-04
2023/04/26	21:17:15	ok	ok	394.8660	50.727	0.038147	19.26	61.448	10.145	50291984.682624	4	395.6314	7.77667e-05	7.75863e-05
2023/04/26	21:22:15	ok	ok	395.0280	50.713	0.038147	19.27	61.430	10.150	51708321.143122	3	395.5663	7.92273e-05	3.77440e-05
2023/04/26	21:27:16	ok	ok	394.9280	50.706	0.038147	19.26	61.427	10.141	51149502.793657	4	395.5081	8.06220e-05	1.19715e-04
2023/04/26	21:32:15	ok	ok	394.8480	50.697	0.038147	19.29	61.463	10.165	52213223.033826	4	395.3655	8.54784e-05	1.80501e-04
2023/04/26	21:37:15	ok	ok	394.8100	50.679	0.038147	19.24	61.445	10.135	49228376.278014	4	395.9193	4.78651e-05	7.59184e-04
2023/04/26	21:42:16	ok	ok	394.8880	50.656	0.038147	19.27	61.462	10.155	48897652.070420	3	395.3405	8.52663e-05	4.79563e-05
2023/04/26	21:47:16	--	ok	394.6600	50.652	0.038147	19.19	61.500	10.110	51378419.730894	4	395.2731	8.15896e-05	1.05120e-04
2023/04/26	21:47:27	ok	ok	394.9980	50.734	0.038165	19.22	61.485	10.125	55414086.930897	5	395.8244	6.71268e-05	1.63487e-04
2023/04/26	21:52:25	ok	ok	394.8040	50.729	0.038165	19.16	61.486	10.092	53773990.955526	5	395.6110	7.42432e-05	2.71363e-04
2023/04/26	21:57:25	--	ok	394.7700	50.715	0.038165	19.06	61.546	10.043	47493831.916328	5	395.5433	7.82813e-05	1.56409e-04
2023/04/26	21:57:33	ok	ok	395.1040	50.749	0.038177	19.09	61.573	10.064	56233911.308537	5	395.8681	7.55527e-05	9.52535e-05
2023/04/26	22:02:32	ok	ok	394.9260	50.740	0.038177	19.07	61.613	10.062	47945504.697363	4	395.7394	7.53596e-05	1.70562e-04
2023/04/26	22:07:32	ok	ok	395.0840	50.735	0.038177	19.10	61.477	10.057	51155933.352303	5	395.3382	1.02682e-04	3.77971e-04
2023/04/26	22:12:32	ok	ok	395.0240	50.731	0.038177	19.10	61.521	10.065	46057039.234752	6	395.4273	9.50000e-05	3.87904e-04
2023/04/26	22:17:32	ok	ok	394.8840	50.726	0.038177	19.10	61.468	10.056	43547228.750527	5	395.5942	7.59079e-05	1.49159e-04
2023/04/26	22:22:32	ok	ok	394.8520	50.721	0.038177	19.13	61.471	10.072	47781418.837588	7	395.4158	8.35392e-05	3.20199e-04
2023/04/26	22:27:32	ok	ok	394.8540	50.714	0.038177	19.10	61.436	10.051	46687328.209294	6	395.3124	9.51288e-05	4.87610e-04
2023/04/26	22:32:32	ok	ok	394.8140	50.710	0.038177	19.10	61.404	10.045	48001581.598698	4	395.6680	6.97030e-05	3.03709e-04
2023/04/26	22:37:32	--	ok	394.7060	50.699	0.038177	19.09	61.445	10.043	47690554.157976	4	395.4541	7.86586e-05	1.95799e-05
2023/04/26	22:37:40	--	ok	395.2620	50.742	0.038192	19.07	61.421	10.031	52666491.855607	6	395.8816	7.35743e-05	1.51482e-04
2023/04/26	22:37:47	ok	ok	395.0340	50.709	0.038179	19.09	61.445	10.043	51357556.844496	5	395.6407	7.07918e-05	9.74997e-05
2023/04/26	22:42:46	--	ok	394.6840	50.701	0.038179	19.05	61.450	10.018	47127766.098309	4	395.5567	7.55371e-05	2.05555e-04
2023/04/26	22:42:53	--	ok	395.2960	50.742	0.038195	19.06	61.398	10.019	51322071.237456	5	395.8150	7.82284e-05	5.02316e-05
2023/04/26	22:43:01	ok	ok	395.0840	50.741	0.03818	19.10	61.404	10.045	51476128.144533	4	395.8734	7.54382e-05	1.67082e-04
2023/04/26	22:48:00	ok	ok	395.0500	50.739	0.03818	19.05	61.375	10.006	50051366.113782	4	395.7108	7.80351e-05	9.71409e-05
2023/04/26	22:53:00	ok	ok	394.9240	50.734	0.03818	19.06	61.389	10.018	46692183.254516	6	395.3293	9.16076e-05	4.80550e-04
2023/04/26	22:58:00	ok	ok	394.9380	50.731	0.03818	19.03	61.457	10.012	46570625.045431	7	395.1506	1.08798e-04	1.04892e-03
2023/04/26	23:03:00	ok	ok	394.8340	50.723	0.03818	19.02	61.445	10.002	52205918.530392	4	395.6862	7.12062e-05	1.82017e-04
2023/04/26	23:08:00	ok	ok	394.9140	50.720	0.03818	18.91	61.535	9.950	51709950.817196	5	395.3038	9.48005e-05	3.64343e-04
2023/04/26	23:13:00	ok	ok	394.9220	50.708	0.03818	18.85	61.546	9.918	49133336.512160	3	395.4683	8.06181e-05	9.22861e-05
2023/04/26	23:18:00	--	ok	394.7080	50.705	0.03818	18.85	61.482	9.907	49770503.048647	4	395.4250	8.13969e-05	6.43968e-05
2023/04/26	23:18:07	--	ok	394.7600	50.707	0.038195	18.88	61.486	9.925	54601394.654796	3	395.4812	7.96284e-05	5.33324e-05
2023/04/26	23:18:14	ok	ok	395.0940	50.736	0.038207	18.88	61.466	9.922	55054846.335707	5	395.7710	7.69788e-05	1.40178e-04
2023/04/26	23:23:14	--	ok	395.3100	50.732	0.038207	18.85	61.450	9.902	48383820.264014	7	395.4919	9.18899e-05	4.03125e-04
2023/04/26	23:23:22	ok	ok	394.9540	50.734	0.038191	18.88	61.434	9.917	56375712.387893	4	395.6880	8.10708e-05	5.04428e-05
2023/04/26	23:28:21	ok	ok	394.9640	50.730	0.038191	18.88	61.425	9.915	47879588.683966	6	395.3324	9.08252e-05	4.87917e-04
2023/04/26	23:33:21	--	ok	395.2980	50.730	0.038191	18.88	61.425	9.915	48213138.183695	5	395.4435	9.41928e-05	1.95061e-04
2023/04/26	23:33:28	ok	ok	395.0440	50.728	0.038176	18.89	61.416	9.922	47515305.579941	5	395.6734	7.31975e-05	7.55183e-05
2023/04/26	23:38:27	ok	ok	394.8640	50.726	0.038176	18.91	61.395	9.928	45640669.811855	7	395.3509	8.65194e-05	4.71315e-04
2023/04/26	23:43:27	ok	ok	394.9820	50.719	0.038176	18.89	61.363	9.913	53323594.525983	6	395.3897	8.49534e-05	4.60553e-04
2023/04/26	23:48:27	ok	ok	394.9580	50.716	0.038176	18.85	61.430	9.899	43880044.863678	6	395.3143	8.53180e-05	5.32010e-04
2023/04/26	23:53:27	ok	ok	394.8260	50.717	0.038176	18.86	61.422	9.907	44121370.216238	7	395.0075	1.11110e-04	8.42494e-04
2023/04/26	23:58:27	ok	ok	394.8400	50.704	0.038176	18.82	61.416	9.881	47262083.000738	6	395.2478	9.17577e-05	3.43043e-04
2023/04/27	00:03:27	--	ok	394.7100	50.701	0.038176	18.83	61.450	9.894	43381686.072347	4	395.4677	7.31617e-05	2.01458e-04
2023/04/27	00:03:34	ok	ok	395.0300	50.697	0.038191	18.81	61.370	9.866	51304925.391368	4	395.5319	7.52026e-05	1.69070e-04
2023/04/27	00:08:34	--	ok	394.6520	50.683	0.038191	18.72	61.485	9.835	43097050.456929	3	395.3406	8.11965e-05	1.15695e-04
2023/04/27	00:08:42	ok	ok	394.9240	50.696	0.038209	18.71	61.472	9.825	49665399.736110	5	395.5245	7.27119e-05	1.39147e-04
2023/04/27	00:13:41	--	ok	394.6680	50.686	0.038209	18.61	61.509	9.774	50674925.170247	5	395.2542	8.58670e-05	1.11776e-04
2023/04/27	00:13:49	ok	ok	395.1480	50.733	0.038226	18.62	61.523	9.784	59151571.818793	5	395.8262	6.87235e-05	2.08654e-04
2023/04/27	00:18:48	ok	ok	394.9640	50.728	0.038226	18.56	61.567	9.757	52833350.456716	4	395.5089	8.85905e-05	1.49764e-04
2023/04/27	00:23:48	ok	ok	395.0940	50.726	0.038226	18.56	61.495	9.745	51597876.275664	4	395.6523	7.34857e-05	1.05386e-04
2023/04/27	00:28:48	ok	ok	394.8300	50.722	0.038226	18.61	61.436	9.762	48422595.054373	2	395.4651	8.92606e-05	1.83231e-15
2023/04/27	00:33:48	ok	ok	394.8360	50.719	0.038226	18.56	61.495	9.745	53997312.134975	4	395.5059	8.46964e-05	9.87456e-05
2023/04/27	00:38:48	ok	ok	395.0480	50.719	0.038226	18.56	61.462	9.740	50631854.861287	5	395.2651	9.50856e-05	2.81280e-04
2023/04/27	00:43:48	--	ok	394.7560	50.710	0.038226	18.56	61.431	9.735	54514131.699897	3	395.4902	8.12796e-05	1.31830e-05
2023/04/27	00:43:55	ok	ok	395.0780	50.736	0.038239	18.56	61.440	9.737	54813383.722085	5	395.9103	7.02196e-05	2.06495e-04
2023/04/27	00:48:54	ok	ok	395.0480	50.732	0.038239	18.54	61.416	9.716	49887443.548678	5	395.5847	8.59018e-05	1.54526e-04
2023/04/27	00:53:54	ok	ok	395.1400	50.731	0.038239	18.56	61.421	9.733	43954113.108706	6	395.4002	8.90955e-05	6.04606e-04
2023/04/27	00:58:54	ok	ok	395.0600	50.728	0.038239	18.54	61.427	9.718	49490816.203571	4	395.6667	7.99621e-05	1.42718e-04
2023/04/27	01:03:54	ok	ok	394.9920	50.723	0.038239	18.47	61.436	9.679	54186010.762492	6	395.5890	7.66106e-05	1.69499e-04
2023/04/27	01:08:54	ok	ok	394.9200	50.721	0.038239	18.45	61.445	9.673	51099795.049859	3	395.5663	7.92385e-05	3.77440e-05
2023/04/27	01:13:54	ok	ok	394.8960	50.717	0.038239	18.35	61.546	9.632	52275268.837453	6	395.3448	8.58195e-05	4.09260e-04
2023/04/27	01:18:54	ok	ok	394.9880	50.714	0.038239	18.27	61.576	9.588	58605926.137409	2	395.4475	8.53129e-05	1.55151e-15
2023/04/27	01:23:54	--	ok	394.7840	50.711	0.038239	18.25	61.500	9.569	54128270.053724	5	395.1487	9.96396e-05	3.43659e-04
2023/04/27	01:24:02	--	ok	395.2020	50.732	0.03825	18.31	61.489	9.599	63656577.265251	6	395.7227	7.75072e-05	1.18023e-04
2023/04/27	01:24:09	ok	ok	395.1900	50.733	0.03824	18.27	61.459	9.570	57840157.017919	2	395.7512	8.06877e-05	2.27106e-16
2023/04/27	01:29:08	ok	ok	395.0380	50.728	0.03824	18.30	61.454	9.586	54050627.324735	4	395.6536	8.51693e-05	4.56876e-05
2023/04/27	01:34:08	ok	ok	394.9880	50.727	0.03824	18.34	61.482	9.613	51694023.630201	3	395.6500	8.14312e-05	1.57533e-04
2023/04/27	01:39:08	ok	ok	394.9140	50.725	0.03824	18.35	61.399	9.609	52497278.830351	4	395.6251	8.30998e-05	3.18966e-05
2023/04/27	01:44:08	ok	ok	394.9220	50.723	0.03824	18.32	61.448	9.600	53188787.690254	5	395.5993	7.71063e-05	1.57577e-04
2023/04/27	01:49:08	ok	ok	394.8960	50.721	0.03824	18.31	61.381	9.582	51825524.060730	5	395.4404	8.64900e-05	3.53176e-04
2023/04/27	01:54:08	ok	ok	394.8620	50.720	0.03824	18.31	61.381	9.582	49590502.473540	6	395.2688	9.75362e-05	4.79670e-04
2023/04/27	01:59:08	--	ok	394.7520	50.719	0.03824	18.28	61.398	9.568	47315331.466224	4	395.0676	1.10079e-04	6.23576e-04
2023/04/27	01:59:15	ok	ok	395.0220	50.719	0.038253	18.25	61.427	9.558	53603866.017778	4	395.6742	7.24464e-05	9.98388e-05
2023/04/27	02:04:15	ok	ok	394.9400	50.718	0.038253	18.27	61.430	9.566	44260098.384920	6	395.4068	8.39241e-05	3.39445e-04
2023/04/27	02:09:15	ok	ok	394.8540	50.714	0.038253	18.24	61.436	9.550	51927392.463766	4	395.4980	8.31255e-05	7.23115e-05
2023/04/27	02:14:15	ok	ok	395.0480	50.710	0.038253	18.21	61.408	9.531	50468806.367169	5	395.5217	7.64976e-05	1.14179e-04
2023/04/27	02:19:15	ok	ok	395.1360	50.706	0.038253	18.13	61.491	9.495	54394133.544762	5	395.9990	5.05445e-05	7.37423e-04
2023/04/27	02:24:15	--	ok	394.7060	50.700	0.038253	18.08	61.601	9.488	52275242.952829	5	395.4052	7.51769e-05	1.89225e-04
2023/04/27	02:24:22	ok	ok	395.0680	50.725	0.038268	18.06	61.578	9.469	59642468.747838	3	395.7237	7.94114e-05	4.55144e-05
2023/04/27	02:29:22	ok	ok	394.9880	50.725	0.038268	18.08	61.485	9.470	55994283.178395	8	395.3605	9.29835e-05	7.46528e-04
2023/04/27	02:34:22	ok	ok	394.9840	50.724	0.038268	18.07	61.472	9.461	54229351.247634	3	395.6532	8.16305e-05	3.17460e-05
2023/04/27	02:39:22	ok	ok	394.9500	50.723	0.038268	18.10	61.498	9.481	50388352.694256	6	395.3587	9.69902e-05	6.00150e-04
2023/04/27	02:44:22	ok	ok	395.0300	50.719	0.038268	18.10	61.370	9.461	56629474.445577	4	395.6533	7.77085e-05	1.29816e-04
2023/04/27	02:49:22	ok	ok	394.9820	50.719	0.038268	18.11	61.468	9.484	55075909.504891	4	395.5635	8.34962e-05	8.49203e-05
2023/04/27	02:54:22	ok	ok	394.9480	50.715	0.038268	18.08	61.402	9.457	52595440.676852	4	395.5917	7.92552e-05	1.43548e-04
2023/04/27	02:59:22	ok	ok	394.8500	50.717	0.038268	18.11	61.448	9.481	46831530.316613	6	395.3560	9.00306e-05	4.93131e-04
2023/04/27	03:04:22	ok	ok	394.8360	50.714	0.038268	18.10	61.416	9.469	55837330.421646	2	395.4650	9.74501e-05	3.04915e-16
2023/04/27	03:09:22	ok	ok	394.8840	50.712	0.038268	18.06	61.418	9.445	50021593.731291	4	395.5317	7.59066e-05	1.02345e-04
2023/04/27	03:14:22	ok	ok	394.8380	50.711	0.038268	18.03	61.381	9.423	51342078.054524	6	395.3109	8.78752e-05	2.49737e-04
2023/04/27	03:19:22	--	ok	394.7260	50.706	0.038268	17.94	61.549	9.402	54367835.623370	2	395.2218	9.45406e-05	2.95633e-15
2023/04/27	03:19:29	--	ok	395.2840	50.731	0.038282	17.93	61.514	9.388	59987236.176790	6	395.7654	8.07093e-05	2.04035e-04
2023/04/27	03:19:37	ok	ok	395.0500	50.705	0.038267	17.92	61.503	9.379	61255810.112759	4	395.4422	8.07593e-05	7.91923e-05
2023/04/27	03:24:36	--	ok	394.6940	50.704	0.038267	17.88	61.595	9.375	54291820.829724	5	395.2139	9.41008e-05	4.17825e-04
2023/04/27	03:24:43	ok	ok	395.1280	50.731	0.038283	17.88	61.563	9.370	54648221.664955	7	395.6817	8.00162e-05	2.43866e-04
2023/04/27	03:29:43	ok	ok	395.1860	50.738	0.038283	18.18	60.963	9.445	46078235.043479	3	395.7772	7.95547e-05	1.49698e-05
2023/04/27	03:34:43	ok	ok	395.1540	50.744	0.038283	18.40	60.835	9.545	48233501.399371	7	395.6174	8.70962e-05	4.29257e-04
2023/04/27	03:39:43	ok	ok	395.0400	50.742	0.038283	18.48	60.772	9.582	44884098.235164	3	395.8624	7.91495e-05	3.05319e-05
2023/04/27	03:44:43	ok	ok	395.1560	50.743	0.038283	18.55	60.740	9.618	43661049.537418	4	395.2904	1.15511e-04	7.78606e-04
2023/04/27	03:49:43	ok	ok	395.1800	50.747	0.038283	18.61	60.758	9.654	47437914.610127	5	395.9159	7.37312e-05	1.03350e-04
2023/04/27	03:54:43	ok	ok	395.0740	50.741	0.038283	18.64	60.754	9.669	45277818.877590	6	395.5470	9.96733e-05	6.02978e-04
2023/04/27	03:59:43	--	ok	395.3700	50.740	0.038283	18.67	60.748	9.685	47900257.423075	3	395.8904	7.71305e-05	5.44745e-05
2023/04/27	03:59:50	--	ok	394.6280	50.711	0.038264	18.67	60.800	9.693	54433646.753018	4	395.5072	8.24016e-05	9.12952e-05
2023/04/27	03:59:57	ok	ok	395.1840	50.738	0.038283	18.69	60.771	9.704	52262601.164699	4	395.8490	8.13597e-05	4.98101e-06
2023/04/27	04:04:57	ok	ok	395.0320	50.738	0.038283	18.69	60.771	9.704	46380398.271169	4	395.8619	7.64301e-05	1.54352e-04
2023/04/27	04:09:57	ok	ok	395.0480	50.739	0.038283	18.72	60.754	9.718	43842936.657408	5	395.6530	8.97686e-05	2.70334e-04
2023/04/27	04:14:58	--	ok	395.2080	50.740	0.038283	18.78	60.722	9.745	47253297.372961	5	395.8537	7.64864e-05	9.64268e-05
2023/04/27	04:15:05	ok	ok	394.9900	50.724	0.038272	18.79	60.702	9.749	53515690.249539	3	395.6593	7.78234e-05	2.23333e-06
2023/04/27	04:20:05	ok	ok	394.8100	50.723	0.038272	18.67	60.864	9.703	45054724.795776	6	395.4103	8.61568e-05	6.13930e-04
2023/04/27	04:25:05	ok	ok	394.8120	50.719	0.038272	18.65	60.850	9.693	45510316.811863	7	395.4843	7.96390e-05	2.09368e-04
2023/04/27	04:30:05	ok	ok	394.9200	50.719	0.038272	18.62	60.899	9.684	45556509.304498	6	395.3137	9.33340e-05	4.22539e-04
2023/04/27	04:35:05	--	ok	394.7980	50.716	0.038272	18.64	60.848	9.684	43278310.739335	6	395.1893	9.35493e-05	6.69529e-04
2023/04/27	04:35:12	ok	ok	395.1380	50.731	0.038282	18.64	60.816	9.679	52341121.900770	4	395.8605	6.95863e-05	1.41963e-04
2023/04/27	04:40:12	ok	ok	395.0160	50.730	0.038282	18.71	60.795	9.717	46315136.114021	6	395.2668	9.65575e-05	1.02358e-03
2023/04/27	04:45:12	ok	ok	394.9800	50.730	0.038282	18.72	60.830	9.730	45773007.270235	3	395.7292	7.95839e-05	1.91637e-05
2023/04/27	04:50:12	ok	ok	394.9840	50.727	0.038282	18.76	60.826	9.754	49372193.155949	4	395.7733	7.46331e-05	1.37190e-04
2023/04/27	04:55:12	--	ok	395.2500	50.728	0.038282	18.76	60.781	9.747	40417153.229052	5	395.7365	7.36284e-05	2.31577e-04
2023/04/27	04:55:19	ok	ok	394.8740	50.706	0.03827	18.75	60.800	9.742	46805707.054780	6	395.5842	6.89816e-05	2.11702e-04
2023/04/27	05:00:19	--	ok	394.6580	50.701	0.03827	18.78	60.793	9.756	44431998.952138	6	395.2815	8.67639e-05	2.88696e-04
2023/04/27	05:00:26	ok	ok	395.1440	50.735	0.038287	18.79	60.775	9.761	48996499.067699	4	395.9136	7.33146e-05	2.19621e-04
2023/04/27	05:05:26	ok	ok	395.1020	50.733	0.038287	18.81	60.798	9.774	43160544.420862	3	395.7625	8.18516e-05	1.01799e-05
2023/04/27	05:10:26	ok	ok	395.0200	50.731	0.038287	18.79	60.839	9.771	44788543.569110	6	395.3590	9.35089e-05	8.71928e-04
2023/04/27	05:15:26	ok	ok	395.0460	50.731	0.038287	18.81	60.841	9.781	46955507.709719	7	395.4447	8.87272e-05	5.19676e-04
2023/04/27	05:20:27	ok	ok	395.0120	50.730	0.038287	18.82	60.844	9.789	45710841.939588	2	395.6753	7.39738e-05	3.04753e-16
2023/04/27	05:25:26	ok	ok	394.9560	50.730	0.038287	18.82	60.844	9.789	46151305.066166	6	395.7039	7.43165e-05	1.81073e-04
2023/04/27	05:30:26	ok	ok	394.9620	50.729	0.038287	18.86	60.827	9.811	48759508.489752	3	395.7403	7.57960e-05	3.41344e-05
2023/04/27	05:35:26	ok	ok	394.8720	50.727	0.038287	18.78	60.963	9.784	45503373.232229	7	395.5390	7.98353e-05	3.02047e-04
2023/04/27	05:40:26	--	ok	394.7340	50.724	0.038287	18.71	61.038	9.756	47599416.347053	4	395.6544	7.51265e-05	9.16932e-05
2023/04/27	05:40:33	--	ok	395.3660	50.750	0.038301	18.68	61.001	9.733	51384085.096457	5	395.9272	7.68569e-05	1.31697e-04
2023/04/27	05:40:41	ok	ok	394.8320	50.717	0.038282	18.72	61.009	9.759	50008083.874932	4	395.5638	7.99435e-05	7.66019e-05
2023/04/27	05:45:41	--	ok	394.7680	50.715	0.038282	18.74	60.958	9.758	41790617.320803	6	395.1887	9.33117e-05	4.27419e-04
2023/04/27	05:45:48	ok	ok	395.1120	50.734	0.038294	18.75	60.928	9.763	50767303.149374	4	395.8624	7.57478e-05	1.10612e-04
2023/04/27	05:50:48	ok	ok	395.0160	50.732	0.038294	18.75	60.940	9.765	44518860.984376	4	395.8109	7.12752e-05	1.87904e-04
2023/04/27	05:55:48	ok	ok	394.9180	50.732	0.038294	18.83	60.845	9.797	42994116.930463	7	395.6017	8.19204e-05	2.54083e-04
2023/04/27	06:00:48	ok	ok	394.9480	50.732	0.038294	18.85	60.900	9.814	41134763.561929	4	395.3499	1.03792e-04	4.67850e-04
2023/04/27	06:05:48	ok	ok	395.1040	50.732	0.038294	18.92	60.890	9.854	46020012.079140	4	395.7881	7.37801e-05	1.45684e-04
2023/04/27	06:10:48	ok	ok	394.9900	50.731	0.038294	18.93	60.903	9.864	47760003.607322	2	395.6779	8.46354e-05	3.18817e-15
2023/04/27	06:15:48	ok	ok	395.0420	50.730	0.038294	18.93	60.839	9.853	44829285.923472	4	395.8525	7.04036e-05	2.00125e-04
2023/04/27	06:20:48	ok	ok	394.8980	50.729	0.038294	18.93	60.955	9.872	45463545.584854	4	395.5723	8.68693e-05	1.08556e-04
2023/04/27	06:25:48	ok	ok	395.0340	50.729	0.038294	19.01	60.912	9.907	48112791.410529	4	395.7813	7.29904e-05	1.70565e-04
2023/04/27	06:30:48	ok	ok	394.9600	50.728	0.038294	19.03	60.928	9.925	46434476.830122	5	395.2782	9.64345e-05	5.71152e-04
2023/04/27	06:35:48	ok	ok	394.8820	50.727	0.038294	19.06	60.963	9.948	46489553.888662	6	395.4571	8.83693e-05	4.23564e-04
2023/04/27	06:40:48	ok	ok	394.9380	50.729	0.038294	19.10	60.946	9.971	42008933.097024	4	395.7118	7.36356e-05	1.34203e-04
2023/04/27	06:45:48	ok	ok	394.8740	50.730	0.038294	19.12	60.949	9.979	46493951.169244	4	395.5667	8.91036e-05	1.05485e-04
2023/04/27	06:50:48	ok	ok	395.0960	50.726	0.038294	19.16	60.978	10.009	47581523.153254	7	395.5192	8.11763e-05	4.71938e-04
2023/04/27	06:55:48	ok	ok	394.9880	50.726	0.038294	19.14	60.945	9.994	44656513.478586	8	395.5127	8.09907e-05	2.84177e-04
2023/04/27	07:00:48	ok	ok	394.8220	50.725	0.038294	19.17	61.022	10.024	45644407.283793	4	395.7355	7.17471e-05	1.37127e-04
2023/04/27	07:05:48	ok	ok	394.8300	50.726	0.038294	19.22	60.955	10.038	51111055.108470	5	395.6572	7.29260e-05	1.68153e-04
2023/04/27	07:10:48	ok	ok	394.9600	50.726	0.038294	19.24	61.032	10.067	44735762.925422	4	395.6597	7.32372e-05	2.79636e-04
2023/04/27	07:15:48	ok	ok	394.8320	50.725	0.038294	19.24	61.032	10.067	44606858.109895	4	395.6594	7.27860e-05	6.85546e-05
2023/04/27	07:20:48	ok	ok	394.9140	50.726	0.038294	19.33	61.077	10.126	45235177.970147	4	395.6578	7.55218e-05	8.71127e-05
2023/04/27	07:25:48	ok	ok	394.8420	50.724	0.038294	19.34	61.027	10.126	45619159.150976	4	395.6137	7.50479e-05	1.47869e-04
2023/04/27	07:30:48	ok	ok	394.8880	50.724	0.038294	19.36	61.093	10.146	45231345.731877	6	395.4194	8.24873e-05	2.46971e-04
2023/04/27	07:35:48	ok	ok	394.8460	50.725	0.038294	19.40	61.106	10.173	45624907.586191	5	395.3391	9.47137e-05	2.67018e-04
2023/04/27	07:40:48	ok	ok	394.8600	50.725	0.038294	19.44	61.073	10.193	45320662.611725	6	395.3549	8.65938e-05	4.39866e-04
2023/04/27	07:45:48	ok	ok	394.8120	50.723	0.038294	19.52	61.028	10.228	47547794.730740	5	396.0103	5.32710e-05	6.51489e-04
2023/04/27	07:50:48	ok	ok	394.8400	50.724	0.038294	19.54	61.097	10.256	48689014.099211	4	394.8620	1.26523e-04	9.61862e-04
2023/04/27	07:55:48	--	ok	394.7020	50.723	0.038294	19.57	61.114	10.276	49326754.988728	4	395.5675	7.79540e-05	9.44393e-05
2023/04/27	07:55:55	--	ok	395.2800	50.758	0.03831	19.63	61.100	10.308	50876396.386931	5	395.9765	7.37906e-05	1.40867e-04
2023/04/27	07:56:03	ok	ok	394.9420	50.725	0.038295	19.61	60.992	10.282	49009966.848540	5	395.6879	7.19366e-05	1.57593e-04
2023/04/27	08:01:02	ok	ok	394.8580	50.723	0.038295	19.64	61.038	10.305	46677995.628422	6	395.3847	8.53141e-05	3.89948e-04
2023/04/27	08:06:02	ok	ok	395.1220	50.723	0.038295	19.64	61.070	10.311	45106599.413244	5	395.3447	9.52290e-05	2.58020e-04
2023/04/27	08:11:02	ok	ok	394.8380	50.722	0.038295	19.71	61.123	10.364	46087702.972749	4	395.5786	7.85728e-05	7.49917e-05
2023/04/27	08:16:02	ok	ok	394.8460	50.717	0.038295	19.73	61.146	10.376	44937066.686955	4	395.5704	7.78521e-05	1.73312e-04
2023/04/27	08:21:02	--	ok	394.7360	50.721	0.038295	19.84	61.129	10.441	49143993.017380	6	395.4597	8.92101e-05	5.68569e-05
2023/04/27	08:21:10	--	ok	395.2580	50.747	0.038309	19.80	61.134	10.416	50744893.609711	5	395.8294	7.43952e-05	1.52123e-04
2023/04/27	08:21:17	ok	ok	394.9380	50.718	0.038295	19.80	61.146	10.418	49359432.192084	5	395.5807	7.67910e-05	8.63609e-05
2023/04/27	08:26:17	ok	ok	394.8040	50.716	0.038295	19.78	61.251	10.428	44713454.143309	6	395.4336	8.18587e-05	2.79595e-04
2023/04/27	08:31:17	ok	ok	394.9000	50.711	0.038295	19.77	61.257	10.421	43765984.573440	5	395.6329	7.19384e-05	1.65435e-04
2023/04/27	08:36:17	--	ok	394.6920	50.713	0.038295	19.88	61.242	10.487	43797792.520914	4	395.5099	7.70788e-05	1.65616e-04
2023/04/27	08:36:24	ok	ok	395.1420	50.748	0.038311	19.84	61.164	10.447	50568332.557098	5	395.8778	7.40345e-05	1.67835e-04
2023/04/27	08:41:24	ok	ok	395.0240	50.747	0.038311	19.95	61.201	10.522	51032644.325636	3	395.7685	8.33162e-05	1.32935e-04
2023/04/27	08:46:24	ok	ok	395.0780	50.747	0.038311	20.00	61.205	10.551	46191209.003985	5	395.7919	7.51735e-05	1.85192e-04
2023/04/27	08:51:24	ok	ok	395.0640	50.747	0.038311	20.09	61.169	10.606	50329383.399399	4	395.7692	8.12665e-05	8.73485e-05
2023/04/27	08:56:24	ok	ok	395.0060	50.749	0.038311	20.15	61.210	10.648	47078945.787038	6	395.6630	8.44516e-05	3.28795e-04
2023/04/27	09:01:24	ok	ok	395.0560	50.750	0.038311	20.21	61.248	10.689	50183576.071755	6	395.6458	8.47450e-05	4.06945e-04
2023/04/27	09:06:24	ok	ok	395.0700	50.750	0.038311	20.25	61.201	10.708	50949439.112274	2	395.7794	7.29354e-05	3.04672e-16
2023/04/27	09:11:24	ok	ok	395.0800	50.753	0.038311	20.33	61.225	10.765	45644758.375075	4	395.8369	7.57450e-05	2.37934e-04
2023/04/27	09:16:24	ok	ok	395.0940	50.751	0.038311	20.39	61.225	10.801	48752618.367369	6	395.7112	8.03250e-05	2.60491e-04
2023/04/27	09:21:24	ok	ok	395.0540	50.754	0.038311	20.48	61.251	10.859	46766237.046525	7	396.0461	6.46152e-05	7.16552e-04
2023/04/27	09:26:24	ok	ok	395.0920	50.753	0.038311	20.55	61.253	10.903	48361736.329689	4	395.8304	7.50458e-05	1.53664e-04
2023/04/27	09:31:24	ok	ok	395.0260	50.754	0.038311	20.58	61.270	10.927	48347854.435386	7	395.5342	8.93539e-05	4.16884e-04
2023/04/27	09:36:24	ok	ok	394.9300	50.753	0.038311	20.66	61.242	10.975	49845967.679801	4	395.8283	7.72449e-05	6.29927e-05
2023/04/27	09:41:24	ok	ok	395.0120	50.752	0.038311	20.72	61.230	11.008	49055710.598434	5	395.7693	7.80375e-05	1.93478e-04
2023/04/27	09:46:24	ok	ok	395.0820	50.754	0.038311	20.80	61.299	11.076	50637471.437160	5	395.8571	7.45271e-05	1.68435e-04
2023/04/27	09:51:24	ok	ok	394.9780	50.753	0.038311	20.89	61.292	11.130	47297746.915909	4	395.3656	1.05591e-04	3.26857e-04
2023/04/27	09:56:24	ok	ok	395.0160	50.753	0.038311	20.96	61.274	11.171	42560660.181963	6	395.6780	8.02420e-05	2.25776e-04
2023/04/27	10:01:24	ok	ok	395.1060	50.755	0.038311	21.04	61.299	11.231	46662388.658071	6	395.6275	8.33345e-05	3.26617e-04
2023/04/27	10:06:24	ok	ok	395.1140	50.750	0.038311	21.10	61.352	11.279	48106047.208034	2	395.7784	7.83654e-05	5.74497e-16
2023/04/27	10:11:24	ok	ok	394.9640	50.759	0.038311	21.21	61.349	11.352	47840586.696298	6	395.5608	8.86472e-05	4.18866e-04
2023/04/27	10:16:24	ok	ok	394.9720	50.757	0.038311	21.27	61.393	11.397	46468434.126692	4	395.7535	8.05435e-05	1.15458e-04
2023/04/27	10:21:24	ok	ok	395.0100	50.753	0.038311	21.38	61.425	11.479	50645025.921092	4	395.8272	7.54438e-05	1.54521e-04
2023/04/27	10:26:24	ok	ok	395.0480	50.757	0.038311	21.44	61.402	11.512	46494818.100072	4	395.7900	7.69434e-05	1.54841e-04
2023/04/27	10:31:24	ok	ok	395.0740	50.757	0.038311	21.54	61.421	11.582	48680790.000919	6	395.5666	8.90746e-05	4.34451e-04
2023/04/27	10:36:24	ok	ok	395.0320	50.758	0.038311	21.62	61.413	11.638	49106272.945149	4	395.8103	7.85106e-05	8.81129e-05
2023/04/27	10:41:24	ok	ok	394.9700	50.756	0.038311	21.71	61.418	11.696	54814305.196530	4	395.7981	7.64765e-05	1.49058e-04
2023/04/27	10:46:24	ok	ok	395.0500	50.755	0.038311	21.74	61.541	11.739	51582446.960513	4	395.8023	7.63089e-05	1.28686e-04
2023/04/27	10:51:24	ok	ok	395.0600	50.750	0.038311	21.85	61.476	11.803	53825873.386167	5	395.8167	7.55475e-05	1.69667e-04
2023/04/27	10:56:24	ok	ok	395.1580	50.755	0.038311	21.96	61.430	11.871	52904835.372023	2	395.7583	7.82059e-05	1.43632e-16
2023/04/27	11:01:24	ok	ok	395.1700	50.751	0.038311	22.03	61.530	11.938	55069249.960814	5	395.8182	7.54047e-05	1.66006e-04
2023/04/27	11:06:24	ok	ok	395.1240	50.745	0.038311	22.13	61.494	12.000	55776718.459987	8	395.5141	8.85372e-05	5.23320e-04
2023/04/27	11:11:24	ok	ok	395.0920	50.751	0.038311	22.25	61.514	12.084	52842244.508977	7	395.6493	8.04280e-05	3.43004e-04
2023/04/27	11:16:24	ok	ok	395.0660	50.739	0.038311	22.35	61.521	12.154	52509977.545650	8	395.5836	8.49820e-05	4.03992e-04
2023/04/27	11:21:24	ok	ok	395.1220	50.747	0.038311	22.46	61.508	12.230	54969343.129980	5	395.8010	7.54681e-05	1.29139e-04
2023/04/27	11:26:24	ok	ok	395.1780	50.724	0.038311	22.33	61.926	12.223	54059691.526374	4	395.7169	7.63579e-05	1.17927e-04
2023/04/27	11:31:24	ok	ok	394.8420	50.696	0.038311	22.19	62.210	12.179	46996856.110286	5	395.6716	7.48501e-05	1.85637e-04
2023/04/27	11:36:24	ok	ok	394.8100	50.691	0.038311	22.19	62.222	12.182	52774224.801929	4	395.5708	8.35111e-05	4.88008e-05
2023/04/27	11:41:24	ok	ok	394.8260	50.675	0.038311	22.19	62.309	12.199	48364911.925561	7	395.4800	7.99432e-05	3.49744e-04
2023/04/27	11:46:24	ok	ok	395.0700	50.668	0.038311	22.23	62.304	12.228	51766494.839857	5	395.5650	7.46356e-05	1.37958e-04
2023/04/27	11:51:24	--	ok	394.6840	50.669	0.038311	22.26	62.332	12.254	50973817.676056	8	395.3945	8.04754e-05	2.84321e-04
2023/04/27	11:51:31	ok	ok	395.1080	50.773	0.038328	22.28	62.313	12.260	55044657.829957	7	395.8879	7.37092e-05	1.73244e-04
2023/04/27	11:56:31	ok	ok	395.0400	50.718	0.038328	22.02	62.727	12.160	48225861.319418	5	395.6638	7.82283e-05	1.45318e-04
2023/04/27	12:01:31	--	ok	394.7760	50.675	0.038328	21.74	63.105	12.038	49681854.971550	9	395.4735	8.00603e-05	2.48112e-04
2023/04/27	12:01:38	ok	ok	395.0600	50.762	0.03834	21.71	63.055	12.008	50798274.991580	5	395.7509	7.91731e-05	1.80231e-04
2023/04/27	12:06:38	ok	ok	394.9900	50.727	0.03834	21.52	63.267	11.919	42759211.596399	6	395.5232	8.13866e-05	3.39757e-04
2023/04/27	12:11:38	ok	ok	394.8420	50.706	0.03834	21.41	63.404	11.867	44212292.549726	8	395.4034	8.38645e-05	2.66555e-04
2023/04/27	12:16:38	--	ok	394.7500	50.676	0.03834	21.30	63.459	11.801	44467418.453400	6	395.4948	7.79742e-05	2.02642e-04
2023/04/27	12:16:45	--	ok	395.2080	50.770	0.038353	21.30	63.459	11.801	50134755.495370	5	395.7719	8.03532e-05	9.70375e-05
2023/04/27	12:16:52	--	ok	394.7920	50.700	0.038342	21.27	63.455	11.780	50006427.816365	5	395.6437	7.26066e-05	2.23270e-04
2023/04/27	12:17:00	ok	ok	395.0960	50.762	0.038353	21.27	63.455	11.780	49066976.560314	5	395.7456	7.86322e-05	2.50323e-04
2023/04/27	12:21:59	ok	ok	395.0480	50.752	0.038353	21.21	63.560	11.761	47103169.232755	6	395.4752	8.89418e-05	3.89731e-04
2023/04/27	12:27:00	ok	ok	394.9000	50.735	0.038353	21.17	63.586	11.737	48556080.678003	4	395.6789	7.45842e-05	1.86302e-04
2023/04/27	12:31:59	ok	ok	394.8140	50.722	0.038353	21.09	63.645	11.692	46507416.136887	5	396.1182	5.16861e-05	7.88379e-04
2023/04/27	12:36:59	--	ok	394.7900	50.710	0.038353	21.07	63.619	11.674	45621212.738467	6	395.3746	8.38603e-05	3.94622e-04
2023/04/27	12:37:06	ok	ok	395.0480	50.773	0.038364	21.04	63.606	11.654	53111836.432843	5	395.8859	7.16378e-05	2.65564e-04
2023/04/27	12:42:06	ok	ok	395.0100	50.763	0.038364	21.03	63.665	11.656	47944681.208266	6	395.5120	8.71731e-05	4.29084e-04
2023/04/27	12:47:06	ok	ok	394.9140	50.749	0.038364	21.00	63.693	11.641	49124922.999569	6	395.5384	8.31055e-05	2.27375e-04
2023/04/27	12:52:06	ok	ok	394.8460	50.742	0.038364	20.97	63.645	11.612	49306956.907306	7	395.5182	8.36072e-05	2.08138e-04
2023/04/27	12:57:06	--	ok	394.7800	50.728	0.038364	20.94	63.714	11.607	45699257.589871	6	395.4916	8.12673e-05	2.44464e-04
2023/04/27	12:57:13	ok	ok	395.1300	50.780	0.038375	20.96	63.706	11.615	51378079.878070	5	395.8973	7.38669e-05	2.29755e-04
2023/04/27	13:02:12	ok	ok	395.0820	50.775	0.038375	20.93	63.702	11.596	46685112.401682	4	395.8339	7.50818e-05	1.83019e-04
2023/04/27	13:07:12	ok	ok	394.9560	50.772	0.038375	20.93	63.711	11.597	43865849.005743	6	395.5963	8.31334e-05	3.55732e-04
2023/04/27	13:12:12	ok	ok	394.9100	50.761	0.038375	20.93	63.732	11.601	46594861.661677	6	395.5922	8.29769e-05	2.27979e-04
2023/04/27	13:17:12	ok	ok	394.8420	50.751	0.038375	20.89	63.766	11.579	43022045.581599	5	394.8971	1.15009e-04	1.22072e-03
2023/04/27	13:22:12	ok	ok	394.9420	50.746	0.038375	20.87	63.796	11.573	31841428.268545	11	395.5501	7.15041e-05	4.69914e-04
2023/04/27	13:27:12	--	ok	394.7480	50.739	0.038375	20.90	63.696	11.575	46655554.619945	4	395.6759	7.38929e-05	1.35198e-04
2023/04/27	13:27:19	--	ok	395.2260	50.788	0.038389	20.90	63.696	11.575	52530359.962030	5	396.0005	7.35634e-05	1.24168e-04
2023/04/27	13:27:26	ok	ok	394.9580	50.749	0.038377	20.89	63.693	11.565	50804316.834842	5	395.7526	7.34188e-05	2.31884e-04
2023/04/27	13:32:26	ok	ok	394.8120	50.736	0.038377	20.87	63.764	11.568	46436966.538152	4	395.6799	7.48169e-05	2.04150e-04
2023/04/27	13:37:26	ok	ok	394.8260	50.732	0.038377	20.87	63.743	11.564	48113295.053118	4	395.5968	7.77298e-05	1.53169e-04
2023/04/27	13:42:26	--	ok	394.7580	50.730	0.038377	20.84	63.769	11.551	45311472.657381	5	395.4424	8.93508e-05	9.08836e-05
2023/04/27	13:42:33	ok	ok	394.9700	50.783	0.038389	20.84	63.780	11.552	50257977.259122	6	395.7632	8.20794e-05	1.74285e-04
2023/04/27	13:47:33	ok	ok	394.9700	50.778	0.038389	20.86	63.774	11.560	47347902.665517	7	395.4208	9.29754e-05	9.35339e-04
2023/04/27	13:52:33	ok	ok	394.9840	50.777	0.038389	20.90	63.728	11.581	44273406.123747	5	395.7097	7.93395e-05	1.25747e-04
2023/04/27	13:57:33	ok	ok	394.9080	50.771	0.038389	20.87	63.784	11.571	48603574.723556	7	395.4850	8.65524e-05	3.98263e-04
2023/04/27	14:02:33	ok	ok	394.8860	50.766	0.038389	20.91	63.793	11.602	43115115.909716	5	395.7841	7.42587e-05	2.07706e-04
2023/04/27	14:07:33	ok	ok	394.8160	50.762	0.038389	20.93	63.732	11.601	44895574.282245	6	395.7028	7.54531e-05	1.94160e-04
2023/04/27	14:12:33	--	ok	394.7960	50.760	0.038389	20.91	63.771	11.597	46370597.747281	5	396.3203	4.59237e-05	1.03574e-03
2023/04/27	14:12:40	--	ok	395.2500	50.791	0.0384	20.93	63.755	11.605	56024550.467788	5	396.0145	7.31331e-05	2.75473e-04
2023/04/27	14:12:47	ok	ok	394.9720	50.745	0.038387	20.90	63.738	11.583	49129700.553444	6	395.5664	8.02514e-05	1.46298e-04
2023/04/27	14:17:47	ok	ok	395.0000	50.740	0.038387	20.89	63.734	11.573	43497766.799761	5	395.5599	7.88847e-05	2.09012e-04
2023/04/27	14:22:47	--	ok	394.7860	50.734	0.038387	20.89	63.766	11.579	43893509.549544	7	395.4214	8.41943e-05	2.52495e-04
2023/04/27	14:22:55	ok	ok	395.1640	50.784	0.038398	20.90	63.728	11.581	54878932.876850	5	395.9115	7.20696e-05	2.54178e-04
2023/04/27	14:27:54	ok	ok	395.0740	50.773	0.038398	20.90	63.738	11.583	48297707.096874	4	395.7584	7.82257e-05	9.13327e-05
2023/04/27	14:32:54	--	ok	395.2200	50.772	0.038398	20.86	63.742	11.554	47705303.936508	6	395.4942	8.83571e-05	3.03220e-04
2023/04/27	14:33:01	--	ok	394.7660	50.709	0.038387	20.86	63.719	11.550	49013928.154167	5	395.4427	8.02225e-05	1.75815e-04
2023/04/27	14:33:09	ok	ok	395.0520	50.773	0.038399	20.86	63.688	11.545	51907017.554466	6	395.7576	7.58599e-05	1.95370e-04
2023/04/27	14:38:08	ok	ok	395.0240	50.767	0.038399	20.86	63.677	11.543	48726049.210896	4	395.7308	7.49394e-05	1.80674e-04
2023/04/27	14:43:08	ok	ok	395.0040	50.762	0.038399	20.84	63.687	11.536	47686111.630830	5	395.6539	7.92611e-05	1.65811e-04
2023/04/27	14:48:08	ok	ok	394.8360	50.754	0.038399	20.76	63.732	11.487	45713266.555063	6	395.5030	8.34113e-05	1.86105e-04
2023/04/27	14:53:08	ok	ok	394.9200	50.743	0.038399	20.76	63.723	11.485	47048181.661353	5	395.6286	7.42391e-05	2.07261e-04
2023/04/27	14:58:08	ok	ok	394.8880	50.735	0.038399	20.73	63.684	11.460	48401683.620759	4	395.5608	7.67980e-05	1.83944e-04
2023/04/27	15:03:08	ok	ok	394.9700	50.726	0.038399	20.69	63.729	11.440	45531673.927149	5	395.5059	7.98357e-05	1.58861e-04
2023/04/27	15:08:08	--	ok	394.6720	50.719	0.038399	20.65	63.709	11.408	47338926.382017	5	395.4542	7.76388e-05	2.10384e-04
2023/04/27	15:08:16	--	ok	395.2460	50.789	0.038416	20.66	63.682	11.412	50591849.365334	7	395.9385	7.44001e-05	2.44023e-04
2023/04/27	15:08:23	ok	ok	394.9640	50.741	0.038403	20.65	63.700	11.406	51358261.240991	6	395.5940	7.80825e-05	1.90842e-04
2023/04/27	15:13:22	ok	ok	394.8720	50.737	0.038403	20.59	63.700	11.369	44807115.179847	6	395.4756	7.86102e-05	2.00266e-04
2023/04/27	15:18:22	--	ok	394.7840	50.727	0.038403	20.56	63.693	11.347	47564202.617879	4	395.4469	8.68122e-05	3.76453e-05
2023/04/27	15:18:30	ok	ok	395.0640	50.778	0.038414	20.59	63.647	11.360	53761187.600268	5	395.8280	7.46664e-05	1.74429e-04
2023/04/27	15:23:29	ok	ok	394.9420	50.768	0.038414	20.53	63.752	11.340	49016161.897629	6	395.5297	8.49410e-05	3.61600e-04
2023/04/27	15:28:29	ok	ok	394.9640	50.764	0.038414	20.50	63.684	11.308	43333918.529867	7	395.5871	7.81718e-05	2.72522e-04
2023/04/27	15:33:29	ok	ok	394.8980	50.757	0.038414	20.46	63.665	11.277	46130846.609547	7	395.4453	8.36941e-05	3.69189e-04
2023/04/27	15:38:29	ok	ok	394.9160	50.749	0.038414	20.42	63.647	11.247	46246613.897598	5	395.3485	8.76563e-05	3.63063e-04
2023/04/27	15:43:29	--	ok	394.7520	50.740	0.038414	20.36	63.679	11.214	51037111.414322	5	395.5618	7.89064e-05	1.35814e-04
2023/04/27	15:43:37	ok	ok	395.0300	50.785	0.038427	20.42	63.636	11.245	52373310.422496	5	395.9574	7.13826e-05	2.62234e-04
2023/04/27	15:48:36	ok	ok	395.0580	50.780	0.038427	20.36	63.604	11.201	45060026.632626	5	395.7845	7.65086e-05	1.56988e-04
2023/04/27	15:53:36	ok	ok	395.0720	50.777	0.038427	20.32	63.597	11.174	50298108.630387	4	395.7949	7.50212e-05	6.77745e-05
2023/04/27	15:58:36	ok	ok	395.0120	50.773	0.038427	20.26	63.555	11.128	47176377.209489	8	395.3249	8.56337e-05	1.19430e-03
2023/04/27	16:03:36	ok	ok	394.8780	50.766	0.038427	20.24	63.636	11.125	48830448.369496	6	395.7545	6.96969e-05	1.86766e-04
2023/04/27	16:08:36	ok	ok	395.0140	50.765	0.038427	20.21	63.622	11.104	47007052.850707	4	395.6316	7.65153e-05	1.08100e-04
2023/04/27	16:13:36	--	ok	394.7860	50.758	0.038427	20.15	63.633	11.069	46501038.343449	5	395.7060	6.87457e-05	2.01134e-04
2023/04/27	16:13:43	--	ok	395.2720	50.784	0.038438	20.15	63.622	11.067	50540586.430898	6	395.7792	8.26277e-05	1.30141e-04
2023/04/27	16:13:51	ok	ok	394.8480	50.742	0.038424	20.14	63.619	11.058	47621073.591155	6	395.5462	7.57533e-05	2.09489e-04
2023/04/27	16:18:50	ok	ok	394.8460	50.738	0.038424	20.08	63.633	11.024	46428693.981752	6	395.4030	8.12412e-05	2.45062e-04
2023/04/27	16:23:50	--	ok	394.7860	50.729	0.038424	20.04	63.627	10.996	45516890.246130	5	395.3323	8.39075e-05	3.32947e-04
2023/04/27	16:23:57	ok	ok	395.1140	50.773	0.038435	20.07	63.642	11.017	49143328.455134	6	395.6398	8.28052e-05	1.54247e-04
2023/04/27	16:28:56	ok	ok	394.9960	50.767	0.038435	20.03	63.595	10.982	45599956.630539	7	395.4799	8.51353e-05	3.54956e-04
2023/04/27	16:33:56	ok	ok	394.8900	50.762	0.038435	19.95	63.647	10.943	42690719.878586	2	395.5505	8.57004e-05	1.01616e-16
2023/04/27	16:38:56	ok	ok	394.8920	50.755	0.038435	19.91	63.577	10.903	42474680.116927	6	395.2498	9.50119e-05	7.32984e-04
2023/04/27	16:43:56	ok	ok	394.8740	50.752	0.038435	19.85	63.632	10.877	42991202.553644	6	396.0595	5.63742e-05	8.00203e-04
2023/04/27	16:48:56	ok	ok	394.8500	50.748	0.038435	19.81	63.604	10.847	43182122.590532	5	395.4851	7.98015e-05	1.02090e-04
2023/04/27	16:53:56	--	ok	394.6080	50.741	0.038435	19.75	63.583	10.806	42200497.495305	8	395.3764	8.04045e-05	3.02798e-04
2023/04/27	16:54:04	--	ok	395.3120	50.788	0.038456	19.78	63.577	10.824	50576763.478894	5	396.0796	7.13442e-05	1.31556e-04
2023/04/27	16:54:11	ok	ok	395.0020	50.757	0.03844	19.77	63.606	10.820	46403567.327778	5	395.4230	8.59682e-05	2.39422e-04
2023/04/27	16:59:10	--	ok	394.7160	50.754	0.03844	19.74	63.592	10.799	41281494.293873	7	395.4215	8.51760e-05	2.82802e-04
2023/04/27	16:59:17	ok	ok	395.1320	50.782	0.038454	19.74	63.592	10.799	48662633.470072	6	395.9240	7.69371e-05	1.51750e-04
2023/04/27	17:04:16	ok	ok	395.0680	50.778	0.038454	19.68	63.560	10.758	44794549.672904	6	395.7165	8.29372e-05	2.81463e-04
2023/04/27	17:09:16	ok	ok	394.9640	50.772	0.038454	19.63	63.606	10.731	28731125.034664	14	395.5917	7.55817e-05	4.48241e-04
2023/04/27	17:14:16	ok	ok	395.0280	50.771	0.038454	19.58	63.590	10.701	47313916.542756	5	395.1080	1.09862e-04	9.81952e-04
2023/04/27	17:19:16	ok	ok	395.0160	50.767	0.038454	19.54	63.572	10.671	45345954.138344	6	395.6136	8.32135e-05	2.24973e-04
2023/04/27	17:24:16	ok	ok	395.0120	50.766	0.038454	19.49	63.574	10.637	45005437.318074	5	395.7018	7.38970e-05	4.36782e-05
2023/04/27	17:29:16	ok	ok	394.9280	50.762	0.038454	19.47	63.581	10.630	45084770.912382	6	395.3724	9.10087e-05	4.25115e-04
2023/04/27	17:34:16	--	ok	394.7580	50.760	0.038454	19.43	63.554	10.598	47403045.836114	6	395.4218	8.71838e-05	4.50542e-04
2023/04/27	17:34:23	--	ok	395.2020	50.784	0.038467	19.42	63.554	10.590	47698435.982627	5	395.9925	7.47278e-05	1.54902e-04
2023/04/27	17:34:31	ok	ok	394.9180	50.766	0.038457	19.43	63.554	10.598	47629437.837976	5	395.6837	8.13604e-05	1.08790e-04
2023/04/27	17:39:30	ok	ok	394.9160	50.761	0.038457	19.39	63.549	10.571	46448482.694048	6	395.6258	7.79521e-05	1.73376e-04
2023/04/27	17:44:30	ok	ok	394.8460	50.758	0.038457	19.30	63.587	10.524	42712205.193665	7	395.3994	8.82970e-05	4.20689e-04
2023/04/27	17:49:30	ok	ok	394.9120	50.755	0.038457	19.30	63.536	10.516	43682947.863592	4	395.3336	9.90572e-05	2.33283e-04
2023/04/27	17:54:30	ok	ok	394.9240	50.750	0.038457	19.26	63.508	10.485	47138123.254094	4	395.6223	7.97484e-05	9.96886e-05
2023/04/27	17:59:30	ok	ok	394.8040	50.749	0.038457	19.20	63.540	10.454	43596991.534531	6	395.3769	8.52637e-05	3.94499e-04
2023/04/27	18:04:30	--	ok	394.6580	50.745	0.038457	19.16	63.523	10.427	41829158.803006	6	395.1848	9.32208e-05	4.96102e-04
2023/04/27	18:04:37	ok	ok	395.1220	50.780	0.038474	19.16	63.468	10.418	46954336.478816	6	396.0179	7.14925e-05	2.17977e-04
2023/04/27	18:09:37	ok	ok	395.1220	50.773	0.038474	19.10	63.546	10.396	43627169.992522	3	395.8441	8.00226e-05	3.47241e-05
2023/04/27	18:14:37	--	ok	395.2460	50.769	0.038474	19.07	63.510	10.372	44902913.293445	7	395.6976	8.11770e-05	4.66009e-04
2023/04/27	18:14:44	ok	ok	395.1940	50.750	0.038461	19.05	63.450	10.344	44150952.473461	5	395.6968	7.13253e-05	1.79798e-04
2023/04/27	18:19:44	--	ok	394.7640	50.743	0.038461	19.02	63.532	10.342	44416508.014414	9	395.2399	9.46224e-05	6.82419e-04
2023/04/27	18:19:51	ok	ok	395.1140	50.766	0.038473	19.02	63.513	10.338	52609400.395408	4	395.7994	8.15503e-05	2.48923e-05
2023/04/27	18:24:50	ok	ok	395.0500	50.761	0.038473	18.98	63.441	10.301	46190732.184134	5	395.8156	7.32166e-05	1.90117e-04
2023/04/27	18:29:50	ok	ok	394.9640	50.758	0.038473	18.93	63.490	10.283	43419307.162061	8	395.9942	6.04306e-05	5.64898e-04
2023/04/27	18:34:50	ok	ok	394.9380	50.756	0.038473	18.88	63.490	10.249	44607038.191574	7	395.4169	9.01876e-05	3.11147e-04
2023/04/27	18:39:50	ok	ok	394.9660	50.753	0.038473	18.83	63.494	10.224	44069543.874187	7	395.4579	8.69032e-05	4.19849e-04
2023/04/27	18:44:50	--	ok	394.7960	50.751	0.038473	18.82	63.459	10.210	41063229.291937	4	395.2586	1.07503e-04	5.05771e-04
2023/04/27	18:44:57	--	ok	395.2300	50.777	0.038484	18.79	63.455	10.192	47233408.992409	5	396.1333	6.65864e-05	3.35065e-04
2023/04/27	18:45:04	ok	ok	394.9040	50.750	0.038472	18.81	63.413	10.195	47365367.771294	2	395.6171	8.59941e-05	1.36310e-15
2023/04/27	18:50:04	ok	ok	394.8660	50.748	0.038472	18.74	63.403	10.150	43511402.707563	3	395.6051	8.17111e-05	2.39621e-06
2023/04/27	18:55:04	--	ok	394.7580	50.742	0.038472	18.68	63.439	10.122	44446318.275007	6	395.5836	7.52418e-05	1.75934e-04
2023/04/27	18:55:11	--	ok	395.2800	50.765	0.038484	18.71	63.462	10.143	45354710.245589	6	395.8488	7.71633e-05	1.39824e-04
2023/04/27	18:55:19	--	ok	394.6960	50.742	0.03847	18.69	63.441	10.130	43173893.042681	4	395.4970	8.37137e-05	1.02610e-04
2023/04/27	18:55:26	ok	ok	395.1500	50.767	0.038486	18.71	63.508	10.150	51285483.464708	4	395.7885	8.88620e-05	8.45592e-05
2023/04/27	19:00:26	ok	ok	395.0520	50.765	0.038486	18.67	63.403	10.108	46250672.503278	5	395.7910	8.02176e-05	1.46032e-04
2023/04/27	19:05:26	ok	ok	394.9420	50.760	0.038486	18.61	63.449	10.082	40136446.193873	6	395.7195	8.26421e-05	1.65232e-04
2023/04/27	19:10:26	ok	ok	394.9120	50.757	0.038486	18.52	63.435	10.027	41459096.753970	6	395.6550	7.82994e-05	2.41961e-04
2023/04/27	19:15:26	ok	ok	394.8820	50.755	0.038486	18.44	63.517	9.990	41351982.652211	4	395.7431	7.42900e-05	1.43148e-04
2023/04/27	19:20:26	--	ok	394.7940	50.749	0.038486	18.35	63.505	9.939	42863485.177530	5	395.8089	7.04814e-05	1.22121e-04
2023/04/27	19:20:33	ok	ok	395.1820	50.781	0.038496	18.38	63.476	9.950	45926049.497119	5	395.9162	7.53309e-05	9.93201e-05
2023/04/27	19:25:32	--	ok	395.2660	50.775	0.038496	18.34	63.481	9.926	40144338.856280	4	395.8996	7.58664e-05	7.80684e-05
2023/04/27	19:25:40	ok	ok	394.8880	50.744	0.038483	18.35	63.389	9.921	46476423.857867	5	395.7161	7.14975e-05	1.17596e-04
2023/04/27	19:30:39	--	ok	394.7820	50.741	0.038483	18.30	63.421	9.893	43716100.203944	4	395.5799	7.69603e-05	1.32837e-04
2023/04/27	19:30:46	ok	ok	395.1480	50.763	0.038493	18.30	63.400	9.890	46325295.567043	5	395.9713	6.98151e-05	1.32906e-04
2023/04/27	19:35:45	ok	ok	394.9660	50.760	0.038493	18.23	63.462	9.857	41086537.499799	4	395.8141	7.47594e-05	8.13839e-05
2023/04/27	19:40:45	ok	ok	394.9920	50.756	0.038493	18.21	63.439	9.846	41674104.146427	4	395.7732	7.73384e-05	1.05237e-04
2023/04/27	19:45:45	ok	ok	395.0480	50.752	0.038493	18.16	63.430	9.812	43899477.967398	6	395.5394	8.45135e-05	3.23994e-04
2023/04/27	19:50:46	ok	ok	394.9920	50.750	0.038493	18.13	63.449	9.797	40951593.903213	2	395.6970	7.87573e-05	1.43654e-16
2023/04/27	19:55:45	ok	ok	394.9280	50.745	0.038493	18.10	63.432	9.779	41800265.914644	4	395.6820	7.68643e-05	1.30614e-04
2023/04/27	20:00:45	ok	ok	394.9520	50.743	0.038493	18.03	63.464	9.742	46158580.235310	6	395.5743	8.47626e-05	2.36149e-04
2023/04/27	20:05:45	--	ok	394.7980	50.741	0.038493	18.04	63.445	9.749	43238118.413682	2	395.5478	8.58067e-05	3.04851e-16
2023/04/27	20:05:52	ok	ok	395.1840	50.775	0.038504	18.03	63.444	9.739	46515654.851965	5	395.9918	7.13118e-05	1.45304e-04
2023/04/27	20:10:53	ok	ok	395.0620	50.763	0.038504	18.01	63.409	9.726	38825562.565832	5	395.9116	6.95074e-05	1.75732e-04
2023/04/27	20:15:52	ok	ok	395.0260	50.760	0.038504	17.96	63.368	9.688	44438841.202323	2	395.8263	7.63097e-05	3.21115e-16
2023/04/27	20:20:52	ok	ok	395.1380	50.755	0.038504	17.94	63.366	9.680	41052362.362827	6	395.6128	8.55701e-05	2.86662e-04
2023/04/27	20:25:52	ok	ok	394.9960	50.766	0.038504	18.07	63.206	9.727	43428005.779563	5	395.8554	7.48916e-05	8.32561e-05
2023/04/27	20:30:52	ok	ok	395.1680	50.776	0.038504	18.48	62.698	9.886	39665064.386960	6	395.7748	8.47246e-05	3.93610e-04
2023/04/27	20:35:52	--	ok	395.2980	50.792	0.038504	18.67	62.502	9.965	51174330.562932	3	396.0106	8.18632e-05	2.39376e-05
2023/04/27	20:35:59	ok	ok	395.1840	50.743	0.038489	18.65	62.524	9.960	51160339.719198	4	395.7013	7.78052e-05	1.13247e-04
2023/04/27	20:40:59	ok	ok	394.9240	50.744	0.038489	18.79	62.480	10.035	45832827.046682	2	395.7106	8.55891e-05	2.27129e-16
2023/04/27	20:45:59	--	ok	395.2160	50.748	0.038489	18.82	62.432	10.045	44879211.326060	3	395.7402	7.99403e-05	3.35355e-05
2023/04/27	20:46:06	ok	ok	395.0820	50.728	0.038477	18.83	62.402	10.048	49902848.079591	5	395.6680	7.00734e-05	1.47934e-04
2023/04/27	20:51:06	ok	ok	394.8560	50.732	0.038477	18.96	62.251	10.099	49019501.086960	8	395.3059	8.84779e-05	7.54047e-04
2023/04/27	20:56:06	ok	ok	395.0100	50.734	0.038477	19.05	62.213	10.143	45706677.654563	4	395.6031	7.80320e-05	1.62440e-04
2023/04/27	21:01:06	ok	ok	395.0300	50.736	0.038477	19.12	62.213	10.186	49681908.145884	5	395.6401	8.03391e-05	9.79992e-05
2023/04/27	21:06:06	ok	ok	395.0760	50.738	0.038477	19.16	62.164	10.203	50181192.747014	5	395.6869	7.43965e-05	1.38594e-04
2023/04/27	21:11:06	ok	ok	394.9260	50.740	0.038477	19.19	62.075	10.205	46113899.990231	6	395.4348	9.01596e-05	4.56969e-04
2023/04/27	21:16:06	ok	ok	395.0720	50.739	0.038477	19.23	62.026	10.223	45784299.137178	7	395.5124	8.20681e-05	3.02449e-04
2023/04/27	21:21:06	ok	ok	395.0380	50.741	0.038477	19.34	61.939	10.277	51477013.341754	9	395.2430	9.85532e-05	7.96591e-04
2023/04/27	21:26:06	ok	ok	395.1980	50.743	0.038477	19.34	61.993	10.286	44650344.030555	2	395.6229	7.83825e-05	3.04793e-16
2023/04/27	21:31:06	ok	ok	394.8900	50.743	0.038477	19.36	61.984	10.294	45895517.052030	4	395.7020	7.60673e-05	1.85858e-04
2023/04/27	21:36:06	ok	ok	395.1200	50.742	0.038477	19.36	62.007	10.298	48020655.137526	5	395.7588	7.40038e-05	9.76446e-05
2023/04/27	21:41:06	ok	ok	395.0760	50.742	0.038477	19.36	61.942	10.288	45845510.908283	9	395.5137	8.15014e-05	2.52920e-04
2023/04/27	21:46:06	ok	ok	394.9780	50.742	0.038477	19.40	61.947	10.313	49571704.636804	7	395.4855	9.22124e-05	2.11025e-04
2023/04/27	21:51:06	ok	ok	394.9580	50.743	0.038477	19.43	61.898	10.322	45792893.863864	7	395.3943	8.99614e-05	4.30308e-04
2023/04/27	21:56:06	ok	ok	394.8220	50.741	0.038477	19.33	62.031	10.285	42476315.421360	3	395.5978	8.28538e-05	1.49766e-05
2023/04/27	22:01:06	ok	ok	394.9660	50.741	0.038477	19.29	62.036	10.259	41510821.342185	8	395.3827	8.59783e-05	3.50913e-04
2023/04/27	22:06:06	ok	ok	394.9220	50.737	0.038477	19.33	61.938	10.269	45028664.126535	3	395.5832	8.10355e-05	1.07836e-04
2023/04/27	22:11:06	ok	ok	395.0920	50.739	0.038477	19.30	61.944	10.252	43036260.124073	5	395.6330	7.45932e-05	1.44134e-04
2023/04/27	22:16:06	ok	ok	394.8720	50.737	0.038477	19.37	61.921	10.292	47008136.394426	3	395.5515	8.56881e-05	4.79307e-06
2023/04/27	22:21:06	ok	ok	394.9020	50.736	0.038477	19.36	61.888	10.278	45697564.818060	7	395.4141	8.72402e-05	3.34346e-04
2023/04/27	22:26:06	ok	ok	394.8720	50.737	0.038477	19.39	61.880	10.293	42335371.431161	4	395.6249	7.68674e-05	8.12062e-05
2023/04/27	22:31:06	ok	ok	394.9620	50.735	0.038477	19.34	61.917	10.274	46062127.001083	7	395.5010	7.94174e-05	3.04175e-04
2023/04/27	22:36:06	ok	ok	394.9920	50.732	0.038477	19.37	61.898	10.288	45264515.982287	5	395.3830	9.35244e-05	3.03936e-04
2023/04/27	22:41:06	ok	ok	394.9780	50.732	0.038477	19.34	61.875	10.267	45532369.204189	4	395.1074	1.00136e-04	4.27195e-04
2023/04/27	22:46:06	ok	ok	394.8340	50.734	0.038477	19.37	61.898	10.288	44197085.646832	6	395.4050	8.57428e-05	2.39752e-04
2023/04/27	22:51:06	ok	ok	394.8840	50.733	0.038477	19.40	61.830	10.293	45763220.949220	3	395.5571	8.17289e-05	3.65467e-05
2023/04/27	22:56:06	ok	ok	394.8200	50.730	0.038477	19.37	61.869	10.283	42318391.417510	7	395.3560	8.30377e-05	4.14650e-04
2023/04/27	23:01:06	ok	ok	394.8580	50.732	0.038477	19.34	61.884	10.268	43320932.561599	9	395.3829	8.47406e-05	5.07202e-04
2023/04/27	23:06:06	ok	ok	395.1760	50.728	0.038477	19.34	61.842	10.261	45339963.635475	6	395.3028	8.65620e-05	3.69580e-04
2023/04/27	23:11:06	ok	ok	394.8580	50.723	0.038477	19.33	61.810	10.248	45663325.435491	3	395.5182	7.92838e-05	7.19022e-05
2023/04/27	23:16:06	ok	ok	394.8320	50.727	0.038477	19.34	61.842	10.261	43827601.035746	6	394.9750	1.03302e-04	8.31150e-04
2023/04/27	23:21:06	--	ok	394.7700	50.719	0.038477	19.26	61.990	10.234	45129538.771762	4	395.5374	7.82530e-05	1.70444e-04
2023/04/27	23:21:13	ok	ok	395.0320	50.747	0.038489	19.24	61.944	10.217	50709273.898357	5	395.8290	7.67987e-05	8.94178e-05
2023/04/27	23:26:13	ok	ok	394.9940	50.745	0.038489	19.22	61.952	10.202	43351541.106081	4	395.7397	7.38835e-05	1.55437e-04
2023/04/27	23:31:14	ok	ok	395.0540	50.744	0.038489	19.32	61.901	10.255	43814320.883595	4	395.7465	7.50558e-05	8.96035e-05
2023/04/27	23:36:13	ok	ok	395.0620	50.742	0.038489	19.26	61.862	10.213	49435388.500122	6	395.6618	7.71599e-05	2.88049e-04
2023/04/27	23:41:13	ok	ok	395.0620	50.744	0.038489	19.29	61.866	10.231	44296626.771586	6	395.5688	8.16805e-05	4.23216e-04
2023/04/27	23:46:13	ok	ok	394.9720	50.743	0.038489	19.30	61.857	10.238	41985429.842237	6	395.4813	9.31883e-05	3.54173e-04
2023/04/27	23:51:13	ok	ok	394.8980	50.741	0.038489	19.32	61.830	10.243	43417876.389193	6	395.2873	9.64227e-05	5.01691e-04
2023/04/27	23:56:13	ok	ok	394.9100	50.740	0.038489	19.33	61.839	10.253	48595423.222538	2	395.6371	8.39218e-05	2.27171e-16
2023/04/28	00:01:14	ok	ok	394.9580	50.740	0.038489	19.32	61.839	10.245	45426181.049076	7	395.3850	9.37733e-05	5.25155e-04
2023/04/28	00:06:13	ok	ok	394.9580	50.738	0.038489	19.29	61.791	10.219	47864600.117417	3	395.6441	8.00079e-05	3.47417e-05
2023/04/28	00:11:13	ok	ok	395.0060	50.738	0.038489	19.32	61.775	10.234	45910342.851276	6	395.5236	8.48538e-05	2.29588e-04
2023/04/28	00:16:13	ok	ok	394.9100	50.737	0.038489	19.29	61.773	10.216	46436658.636360	3	395.5941	8.13641e-05	5.51144e-05
2023/04/28	00:21:13	ok	ok	394.8800	50.738	0.038489	19.29	61.843	10.228	43246476.680625	2	395.7364	7.10341e-05	3.21188e-16
2023/04/28	00:26:13	ok	ok	394.8160	50.735	0.038489	19.27	61.843	10.218	46593746.310385	8	395.4112	8.51990e-05	4.49239e-04
2023/04/28	00:31:13	ok	ok	394.9480	50.734	0.038489	19.20	61.907	10.185	41882371.722862	4	395.6171	7.54559e-05	1.35533e-04
2023/04/28	00:36:13	ok	ok	394.8780	50.728	0.038489	19.13	61.926	10.147	48975281.777635	3	395.5236	8.35732e-05	2.21695e-05
2023/04/28	00:41:13	--	ok	394.7560	50.732	0.038489	19.12	61.947	10.142	46475952.578357	6	395.1917	1.00896e-04	2.88149e-04
2023/04/28	00:41:20	--	ok	395.3240	50.749	0.038502	19.10	61.903	10.127	57845652.082450	3	395.8051	8.16714e-05	2.39500e-06
2023/04/28	00:41:27	ok	ok	394.8540	50.714	0.038485	19.12	61.883	10.132	48749095.282829	5	395.4810	7.59434e-05	1.14388e-04
2023/04/28	00:46:27	--	ok	394.6320	50.717	0.038485	19.16	61.889	10.158	42207264.572828	5	395.3310	8.53537e-05	2.19840e-04
2023/04/28	00:46:35	ok	ok	395.1960	50.755	0.038504	19.14	61.811	10.136	51638496.564165	5	395.9952	7.00271e-05	1.97824e-04
2023/04/28	00:51:37	ok	ok	395.0160	50.751	0.038504	19.17	61.869	10.163	49898667.026551	2	395.7464	8.68338e-05	1.01566e-16
2023/04/28	00:56:34	ok	ok	395.1940	50.751	0.038504	19.17	61.860	10.162	42351584.661463	5	395.7377	8.11870e-05	2.19209e-04
2023/04/28	01:01:35	--	ok	395.2460	50.748	0.038504	19.19	61.842	10.167	45367135.108259	4	395.7998	7.88006e-05	1.20516e-04
2023/04/28	01:01:42	ok	ok	395.0160	50.727	0.038491	19.20	61.791	10.166	52647846.885276	5	395.5796	8.03795e-05	1.74302e-04
2023/04/28	01:06:41	--	ok	394.7500	50.727	0.038491	19.16	61.814	10.146	47392461.414432	4	395.6392	7.24034e-05	1.07043e-04
2023/04/28	01:06:48	--	ok	395.5380	50.751	0.038504	19.23	61.825	10.189	49741696.777942	6	395.8276	8.09017e-05	5.38295e-05
2023/04/28	01:06:56	--	ok	394.6200	50.652	0.038476	19.20	61.865	10.178	48041689.953230	5	395.3555	7.20145e-05	2.08273e-04
2023/04/28	01:07:03	ok	ok	395.0140	50.736	0.038496	19.17	61.869	10.163	51637646.169004	5	395.6698	7.71708e-05	1.48805e-04
2023/04/28	01:12:03	ok	ok	395.0060	50.737	0.038496	19.17	61.816	10.154	46889154.899350	4	395.6813	7.47465e-05	1.63133e-04
2023/04/28	01:17:03	ok	ok	394.8640	50.733	0.038496	19.19	61.788	10.158	42214686.870197	9	395.1238	1.00946e-04	8.68954e-04
2023/04/28	01:22:03	ok	ok	394.8820	50.734	0.038496	19.17	61.828	10.156	46820746.569888	7	395.5031	8.44753e-05	2.10163e-04
2023/04/28	01:27:03	ok	ok	394.8140	50.735	0.038496	19.22	61.802	10.178	51004982.140501	5	395.4833	9.10160e-05	1.88756e-04
2023/04/28	01:32:03	ok	ok	395.0100	50.735	0.038496	19.19	61.851	10.168	52392704.707466	5	395.6682	7.58441e-05	1.12353e-04
2023/04/28	01:37:03	ok	ok	394.8440	50.733	0.038496	19.20	61.874	10.180	47835713.692031	6	395.4425	8.58848e-05	2.96800e-04
2023/04/28	01:42:03	ok	ok	394.8940	50.731	0.038496	19.13	61.884	10.140	45711896.602819	5	396.0251	5.60545e-05	6.11642e-04
2023/04/28	01:47:03	ok	ok	394.8500	50.732	0.038496	19.10	61.915	10.129	43345257.816468	4	395.5758	7.48381e-05	1.06551e-04
2023/04/28	01:52:03	ok	ok	395.0040	50.723	0.038496	19.07	61.962	10.119	44448661.647483	2	395.5142	8.46583e-05	2.27242e-16
2023/04/28	01:57:03	ok	ok	394.9340	50.727	0.038496	19.14	61.823	10.138	46294374.970466	4	395.5821	7.63101e-05	1.10522e-04
2023/04/28	02:02:03	ok	ok	394.8020	50.728	0.038496	19.14	61.811	10.136	48282523.028098	8	395.4567	7.81925e-05	2.09176e-04
2023/04/28	02:07:03	--	ok	394.7140	50.726	0.038496	19.16	61.805	10.145	44661327.803974	4	395.4973	8.07823e-05	7.95009e-05
2023/04/28	02:07:10	--	ok	395.3780	50.753	0.03851	19.12	61.801	10.118	52404667.622870	4	395.8761	7.86173e-05	6.88007e-05
2023/04/28	02:07:18	ok	ok	394.8520	50.710	0.038491	19.14	61.834	10.140	50838327.616867	5	395.6238	6.84450e-05	2.93319e-04
2023/04/28	02:12:17	--	ok	394.6380	50.708	0.038491	19.16	61.814	10.146	46760563.324415	8	395.3072	8.44393e-05	3.12349e-04
2023/04/28	02:12:24	ok	ok	395.1860	50.750	0.038509	19.17	61.787	10.150	51432300.082126	6	395.7897	8.12596e-05	1.29080e-04
2023/04/28	02:17:24	ok	ok	395.1260	50.748	0.038509	19.20	61.779	10.164	47979451.385542	2	395.7556	8.02007e-05	1.01564e-16
2023/04/28	02:22:24	ok	ok	395.1240	50.746	0.038509	19.19	61.778	10.156	47298873.761051	4	395.7921	7.89598e-05	7.31138e-05
2023/04/28	02:27:24	ok	ok	395.1200	50.746	0.038509	19.19	61.756	10.153	47193094.215231	3	395.2086	1.18808e-04	2.81238e-04
2023/04/28	02:32:24	ok	ok	394.9780	50.746	0.038509	19.17	61.828	10.156	47676891.656117	5	395.8156	7.55107e-05	1.21188e-04
2023/04/28	02:37:24	--	ok	395.3140	50.745	0.038509	19.19	61.701	10.143	48716458.043527	5	395.5837	8.80440e-05	3.26875e-04
2023/04/28	02:37:31	ok	ok	394.9440	50.710	0.038493	19.20	61.704	10.152	44925421.695093	5	395.4812	7.68490e-05	1.67663e-04
2023/04/28	02:42:31	ok	ok	395.0620	50.708	0.038493	19.19	61.788	10.158	44888346.328925	6	395.2049	8.82050e-05	3.61773e-04
2023/04/28	02:47:31	--	ok	394.7540	50.712	0.038493	19.20	61.747	10.159	48394461.038530	5	395.4492	7.85026e-05	1.56133e-04
2023/04/28	02:47:39	ok	ok	395.0140	50.742	0.038506	19.22	61.770	10.172	50355963.457767	5	395.8918	6.71041e-05	2.56345e-04
2023/04/28	02:52:38	--	ok	395.3380	50.740	0.038506	19.20	61.820	10.171	46937790.506260	5	395.7018	7.67381e-05	1.41768e-04
2023/04/28	02:52:45	--	ok	394.7500	50.684	0.038488	19.19	61.778	10.156	47815469.426551	5	395.3323	7.90103e-05	1.03967e-04
2023/04/28	02:52:53	ok	ok	395.1100	50.732	0.038501	19.23	61.752	10.177	51978410.564059	5	395.7582	7.03009e-05	1.82343e-04
2023/04/28	02:57:52	ok	ok	394.9300	50.727	0.038501	19.16	61.825	10.148	46760555.054961	6	395.3177	8.78686e-05	4.49698e-04
2023/04/28	03:02:52	ok	ok	394.9960	50.724	0.038501	19.07	61.930	10.114	46931641.715460	6	395.1510	1.03248e-04	3.92409e-04
2023/04/28	03:07:52	--	ok	394.7840	50.724	0.038501	19.06	61.884	10.099	50980091.645740	4	395.1383	9.87628e-05	3.21526e-04
2023/04/28	03:07:59	--	ok	395.2500	50.743	0.038512	19.06	61.875	10.097	52938430.648108	5	395.8814	7.35530e-05	2.11839e-04
2023/04/28	03:08:06	ok	ok	394.8680	50.716	0.038499	19.06	61.875	10.097	52213598.952786	4	395.5161	7.73321e-05	4.57596e-05
2023/04/28	03:13:06	ok	ok	394.8640	50.718	0.038499	19.10	61.807	10.111	45548101.959740	8	395.2191	9.05518e-05	7.60177e-04
2023/04/28	03:18:06	--	ok	394.7360	50.717	0.038499	19.13	61.843	10.133	47650134.363232	4	395.5216	7.55277e-05	1.07708e-04
2023/04/28	03:18:13	--	ok	395.3360	50.746	0.038513	19.16	61.825	10.148	50159427.864473	4	395.9922	6.90004e-05	2.52210e-04
2023/04/28	03:18:21	ok	ok	394.8960	50.705	0.038495	19.14	61.834	10.140	53147405.233109	4	395.3958	8.46773e-05	2.31815e-05
2023/04/28	03:23:20	ok	ok	394.8280	50.704	0.038495	19.14	61.802	10.135	43652425.553854	4	395.4856	7.45712e-05	1.61162e-04
2023/04/28	03:28:21	ok	ok	394.8620	50.701	0.038495	19.12	61.819	10.121	44078419.989560	7	395.2554	8.63827e-05	3.53580e-04
2023/04/28	03:33:20	--	ok	394.5840	50.696	0.038495	19.14	61.846	10.142	46742469.987969	2	395.3019	8.62998e-05	1.94260e-15
2023/04/28	03:33:27	--	ok	395.4280	50.751	0.038517	19.16	61.889	10.158	49746372.607907	5	396.0226	6.95970e-05	2.28704e-04
2023/04/28	03:33:35	--	ok	394.7400	50.695	0.038494	19.14	61.834	10.140	47771625.574067	5	395.5012	7.39450e-05	1.88643e-04
2023/04/28	03:33:42	ok	ok	395.0440	50.736	0.038508	19.10	61.860	10.120	49812067.034301	6	395.5657	8.36808e-05	2.00865e-04
2023/04/28	03:38:41	ok	ok	395.1240	50.736	0.038508	19.17	61.764	10.146	43706631.243071	5	395.2458	1.05161e-04	4.40701e-04
2023/04/28	03:43:41	ok	ok	395.0080	50.735	0.038508	19.17	61.764	10.146	49849682.078750	5	395.7861	7.18764e-05	1.54342e-04
2023/04/28	03:48:41	ok	ok	394.9560	50.735	0.038508	19.19	61.798	10.159	47400190.186536	8	395.2801	9.74254e-05	7.45287e-04
2023/04/28	03:53:41	ok	ok	394.8660	50.734	0.038508	19.17	61.798	10.151	45677804.197669	8	395.2919	9.29635e-05	5.43598e-04
2023/04/28	03:58:41	ok	ok	394.8220	50.733	0.038508	19.19	61.830	10.165	44860024.873750	7	395.4894	8.30174e-05	3.01279e-04
2023/04/28	04:03:41	ok	ok	395.1820	50.735	0.038508	19.22	61.814	10.180	49907668.499250	6	395.5532	7.85917e-05	3.14914e-04
2023/04/28	04:08:41	ok	ok	395.1380	50.730	0.038508	19.20	61.811	10.170	42456075.034310	3	395.5424	8.40300e-05	6.17123e-05
2023/04/28	04:13:41	ok	ok	394.9180	50.728	0.038508	19.19	61.819	10.163	47756805.037624	7	395.4226	8.41781e-05	4.20822e-04
2023/04/28	04:18:41	ok	ok	395.0080	50.729	0.038508	19.14	61.865	10.145	50195596.390189	3	395.6162	7.78935e-05	1.73721e-05
2023/04/28	04:23:41	ok	ok	395.0660	50.725	0.038508	19.07	61.939	10.116	46864166.253058	7	395.4628	8.03974e-05	2.34755e-04
2023/04/28	04:28:41	ok	ok	394.8840	50.725	0.038508	19.06	61.917	10.104	53423988.075512	5	395.5721	7.64143e-05	1.36458e-04
2023/04/28	04:33:41	ok	ok	394.9180	50.723	0.038508	19.07	61.875	10.105	44660454.867196	7	395.3256	8.56201e-05	3.59462e-04
2023/04/28	04:38:41	ok	ok	395.0040	50.723	0.038508	19.12	61.871	10.130	50407305.919655	6	395.4482	8.24526e-05	3.48463e-04
2023/04/28	04:43:41	ok	ok	395.1400	50.723	0.038508	19.13	61.855	10.135	48189998.631119	6	395.2907	8.76443e-05	3.75468e-04
2023/04/28	04:48:41	ok	ok	394.8820	50.724	0.038508	19.13	61.865	10.137	49713912.449046	5	395.4146	8.43751e-05	2.90298e-04
2023/04/28	04:53:41	ok	ok	394.9300	50.723	0.038508	19.14	61.846	10.142	49306916.469637	3	395.5347	7.97767e-05	7.18992e-06
2023/04/28	04:58:41	ok	ok	394.8740	50.720	0.038508	19.13	61.874	10.138	49330146.403700	7	395.3673	8.48790e-05	3.15817e-04
2023/04/28	05:03:41	ok	ok	394.9000	50.720	0.038508	19.16	61.869	10.155	47416481.329723	3	395.5203	7.48244e-05	2.42496e-05
2023/04/28	05:08:41	ok	ok	394.8880	50.719	0.038508	19.12	61.894	10.134	42475655.143887	7	395.2961	8.84105e-05	2.75893e-04
2023/04/28	05:13:41	ok	ok	394.8340	50.715	0.038508	19.17	61.839	10.158	45399308.432063	6	395.3440	8.23497e-05	3.65933e-04
2023/04/28	05:18:41	--	ok	394.6840	50.714	0.038508	19.12	61.917	10.137	45243805.540985	2	395.4466	8.14576e-05	1.43745e-16
2023/04/28	05:18:48	--	ok	395.3220	50.748	0.038524	19.12	61.947	10.142	55104007.744209	5	395.7602	8.35410e-05	5.66004e-05
2023/04/28	05:18:55	ok	ok	394.9740	50.718	0.038508	19.10	61.967	10.138	52805469.283413	4	395.5201	7.85517e-05	1.79521e-04
2023/04/28	05:23:55	ok	ok	394.9560	50.718	0.038508	19.10	61.903	10.127	50724320.339950	5	395.5600	7.49629e-05	1.24330e-04
2023/04/28	05:28:55	--	ok	394.7680	50.710	0.038508	19.12	61.917	10.137	50935913.416138	3	395.3958	8.82789e-05	6.65301e-05
2023/04/28	05:29:03	--	ok	395.2460	50.743	0.038519	19.13	61.920	10.146	52454338.857900	4	395.7813	8.08717e-05	1.40318e-04
2023/04/28	05:29:10	ok	ok	395.1060	50.712	0.038507	19.13	61.884	10.140	50880441.464396	5	395.4820	7.93509e-05	8.62052e-05
2023/04/28	05:34:10	--	ok	394.7220	50.716	0.038507	19.13	61.897	10.142	46663583.736355	4	395.5296	7.38801e-05	1.41695e-04
2023/04/28	05:34:18	--	ok	395.3380	50.744	0.038521	19.13	61.820	10.130	57888800.754620	5	395.8432	7.49911e-05	1.33118e-04
2023/04/28	05:34:25	ok	ok	394.8420	50.696	0.038504	19.13	61.802	10.127	50561779.923861	6	395.4407	7.39393e-05	9.12436e-05
2023/04/28	05:39:24	ok	ok	394.8240	50.697	0.038504	19.13	61.949	10.151	45853112.971510	7	395.2683	8.29428e-05	2.24385e-04
2023/04/28	05:44:24	--	ok	394.7120	50.694	0.038504	19.13	61.897	10.142	46748938.272978	4	395.4534	7.48880e-05	7.47688e-05
2023/04/28	05:44:31	--	ok	395.3100	50.737	0.038518	19.12	61.906	10.136	53999652.163461	5	395.7869	7.26061e-05	1.54325e-04
2023/04/28	05:44:38	ok	ok	394.8460	50.677	0.038502	19.12	61.862	10.128	51993190.524928	5	395.4171	7.48652e-05	1.78126e-04
2023/04/28	05:49:38	--	ok	394.7600	50.677	0.038502	19.14	61.929	10.155	48394448.941793	3	395.2943	8.40256e-05	9.59238e-05
2023/04/28	05:49:45	ok	ok	395.2000	50.734	0.038514	19.14	61.875	10.147	52923388.589588	5	395.6680	7.78799e-05	6.46300e-05
2023/04/28	05:54:45	ok	ok	394.8400	50.731	0.038514	19.14	61.929	10.155	52715014.374823	4	395.6433	7.33369e-05	1.69307e-04
2023/04/28	05:59:45	ok	ok	394.8680	50.730	0.038514	19.14	61.910	10.152	48335587.135346	6	395.0699	9.93869e-05	8.03178e-04
2023/04/28	06:04:45	ok	ok	395.1500	50.728	0.038514	19.14	61.910	10.152	52502544.897446	6	395.2609	9.35482e-05	4.09896e-04
2023/04/28	06:09:45	ok	ok	394.8540	50.727	0.038514	19.20	61.929	10.189	45907242.155598	5	395.6398	7.39858e-05	1.20987e-04
2023/04/28	06:14:45	--	ok	395.2080	50.727	0.038514	19.19	61.947	10.184	49428543.187708	5	395.3629	8.91359e-05	2.90632e-04
2023/04/28	06:14:52	ok	ok	394.9980	50.693	0.038504	19.17	61.915	10.171	50670451.846711	5	395.4043	7.35642e-05	1.65014e-04
2023/04/28	06:19:52	--	ok	394.5340	50.683	0.038504	19.22	61.939	10.200	47677729.436292	5	395.2384	8.31472e-05	1.68717e-04
2023/04/28	06:19:59	--	ok	395.4500	50.758	0.038528	19.24	61.935	10.216	52440780.354356	6	395.9331	7.76589e-05	1.41665e-04
2023/04/28	06:20:06	ok	ok	394.8140	50.693	0.038505	19.23	61.869	10.197	47950372.259657	5	395.4585	7.86612e-05	1.50902e-04
2023/04/28	06:25:06	ok	ok	394.8660	50.684	0.038505	19.22	61.939	10.200	45061183.710619	6	395.2666	8.05718e-05	2.86401e-04
2023/04/28	06:30:06	--	ok	394.7680	50.694	0.038505	19.23	61.953	10.211	47810062.757078	5	395.2515	8.10128e-05	3.03075e-04
2023/04/28	06:30:14	ok	ok	394.9600	50.734	0.038517	19.23	61.975	10.214	51464650.420425	5	395.6384	7.64260e-05	1.09504e-04
2023/04/28	06:35:13	ok	ok	394.9240	50.732	0.038517	19.32	61.912	10.257	51420469.877407	2	395.6445	8.19737e-05	1.01592e-16
2023/04/28	06:40:13	ok	ok	394.9800	50.734	0.038517	19.29	61.930	10.242	48266620.901073	6	395.3594	9.03653e-05	4.44862e-04
2023/04/28	06:45:13	ok	ok	394.8080	50.730	0.038517	19.30	62.016	10.264	51330354.646623	6	395.3978	8.73567e-05	3.57339e-04
2023/04/28	06:50:13	--	ok	394.7500	50.730	0.038517	19.29	61.961	10.247	51760127.319454	6	395.5874	7.58968e-05	1.99861e-04
2023/04/28	06:50:20	--	ok	395.4140	50.757	0.038529	19.32	61.965	10.266	54141858.573814	6	395.8599	8.04720e-05	1.29196e-04
2023/04/28	06:50:27	ok	ok	394.8340	50.706	0.038508	19.36	61.920	10.284	51150192.341639	6	395.4758	7.94314e-05	1.27838e-04
2023/04/28	06:55:27	--	ok	394.7340	50.702	0.038508	19.32	61.976	10.267	45943576.634284	4	395.4419	7.49734e-05	1.06091e-04
2023/04/28	06:55:34	ok	ok	395.1000	50.741	0.038522	19.34	62.002	10.288	53684309.338040	5	395.6863	8.29073e-05	1.72938e-05
2023/04/28	07:00:34	ok	ok	395.1300	50.739	0.038522	19.34	61.993	10.286	47999349.442116	5	395.6346	8.18485e-05	1.07471e-04
2023/04/28	07:05:34	ok	ok	394.9540	50.739	0.038522	19.36	62.025	10.301	49762023.546783	4	395.7297	7.50548e-05	8.54959e-05
2023/04/28	07:10:34	ok	ok	395.2000	50.740	0.038522	19.39	62.017	10.316	43220141.815813	6	395.6030	7.97631e-05	2.38320e-04
2023/04/28	07:15:34	ok	ok	395.1820	50.742	0.038522	19.44	61.975	10.343	52127943.902530	3	395.6072	8.98966e-05	2.99525e-05
2023/04/28	07:20:34	ok	ok	395.1180	50.741	0.038522	19.47	62.063	10.376	50443009.268609	5	395.8000	7.33508e-05	1.28742e-04
2023/04/28	07:25:34	--	ok	395.2640	50.741	0.038522	19.54	61.988	10.406	44078474.174061	7	395.4397	9.10274e-05	3.98006e-04
2023/04/28	07:25:41	--	ok	394.6860	50.696	0.038508	19.56	62.013	10.418	47301210.202301	5	395.3668	8.25874e-05	1.53254e-04
2023/04/28	07:25:48	ok	ok	395.1360	50.746	0.038524	19.53	61.944	10.390	56164811.778330	6	395.8420	7.32009e-05	2.45045e-04
2023/04/28	07:30:48	ok	ok	395.1420	50.747	0.038524	19.56	62.025	10.420	49727494.403035	6	395.6342	8.22944e-05	2.47909e-04
2023/04/28	07:35:48	--	ok	395.2700	50.748	0.038524	19.60	61.988	10.440	50708166.205234	8	395.7084	7.88560e-05	3.61486e-04
2023/04/28	07:35:55	ok	ok	394.8500	50.714	0.03851	19.63	61.993	10.459	48821836.367208	5	395.5785	7.09241e-05	1.92552e-04
2023/04/28	07:40:55	--	ok	394.7500	50.707	0.03851	19.61	62.011	10.453	49870841.608850	6	395.4118	8.15647e-05	3.50613e-04
2023/04/28	07:41:02	ok	ok	395.0140	50.748	0.038523	19.63	62.045	10.467	49170377.941811	5	395.8597	7.26341e-05	1.13985e-04
2023/04/28	07:46:02	ok	ok	395.0540	50.747	0.038523	19.64	62.025	10.472	45931018.619632	4	395.7731	7.61459e-05	1.52262e-04
2023/04/28	07:51:02	ok	ok	395.1240	50.746	0.038523	19.68	62.054	10.503	46780632.503326	8	395.5373	8.38143e-05	3.70851e-04
2023/04/28	07:56:02	ok	ok	395.0160	50.748	0.038523	19.71	62.025	10.517	46303913.651316	8	395.5462	8.54108e-05	5.21336e-04
2023/04/28	08:01:02	--	ok	395.2160	50.748	0.038523	19.71	62.068	10.524	49290987.668736	5	395.3192	1.05681e-04	5.00803e-04
2023/04/28	08:01:09	--	ok	394.7140	50.720	0.038512	19.73	62.080	10.534	52515342.721945	6	395.1262	9.65948e-05	7.81448e-04
2023/04/28	08:01:16	--	ok	395.3180	50.753	0.038527	19.73	62.090	10.536	52026521.585847	5	395.7697	8.06207e-05	1.56915e-04
2023/04/28	08:01:24	--	ok	394.7680	50.698	0.03851	19.71	62.089	10.527	49904508.245954	5	395.4367	7.68556e-05	1.63891e-04
2023/04/28	08:01:31	ok	ok	395.1420	50.736	0.038522	19.70	62.150	10.528	51899136.178307	5	395.8079	7.00554e-05	3.20562e-04
2023/04/28	08:06:31	ok	ok	394.9620	50.749	0.038522	19.80	62.071	10.575	45709793.659553	6	395.6399	8.06376e-05	2.50686e-04
2023/04/28	08:11:31	ok	ok	395.1740	50.746	0.038522	19.82	62.043	10.589	48115376.597751	4	395.7023	7.84319e-05	5.56870e-05
2023/04/28	08:16:31	ok	ok	394.9480	50.748	0.038522	19.85	62.045	10.606	46163220.856819	7	395.4339	9.15105e-05	5.76575e-04
2023/04/28	08:21:31	ok	ok	394.9160	50.747	0.038522	19.87	62.071	10.620	49439316.417857	6	395.5767	8.47136e-05	2.48193e-04
2023/04/28	08:26:31	ok	ok	395.0340	50.750	0.038522	19.94	62.017	10.654	44724916.179745	9	395.5232	8.53841e-05	2.86300e-04
2023/04/28	08:31:31	ok	ok	395.0340	50.750	0.038522	19.98	62.034	10.685	52111088.018396	5	395.7843	7.46089e-05	1.23159e-04
2023/04/28	08:36:31	ok	ok	394.9580	50.750	0.038522	20.00	62.016	10.691	49078644.340430	7	395.6325	8.23392e-05	2.41756e-04
2023/04/28	08:41:31	ok	ok	395.0140	50.752	0.038522	20.01	62.135	10.720	50311082.976422	6	395.6070	8.44134e-05	2.64480e-04
2023/04/28	08:46:31	ok	ok	395.0640	50.751	0.038522	20.07	62.089	10.748	45553128.564433	7	395.6748	7.77163e-05	2.38665e-04
2023/04/28	08:51:31	ok	ok	395.1020	50.753	0.038522	20.15	62.090	10.801	46734277.095719	8	395.6218	8.15315e-05	2.29116e-04
2023/04/28	08:56:31	ok	ok	395.1220	50.753	0.038522	20.15	62.123	10.806	51259863.347590	7	395.7332	7.69314e-05	1.01050e-04
2023/04/28	09:01:31	ok	ok	395.0420	50.755	0.038522	20.21	62.132	10.843	52659112.129860	7	395.7033	7.83805e-05	2.32994e-04
2023/04/28	09:06:31	ok	ok	395.0820	50.752	0.038522	20.19	62.139	10.836	48715625.578441	4	395.7469	7.82672e-05	1.30263e-04
2023/04/28	09:11:31	--	ok	395.2580	50.755	0.038522	20.22	62.144	10.856	51481383.845746	8	395.6073	8.43382e-05	2.81521e-04
2023/04/28	09:11:38	ok	ok	394.8060	50.704	0.038509	20.22	62.144	10.856	50596605.272700	5	395.5537	7.45346e-05	2.81529e-04
2023/04/28	09:16:38	--	ok	394.7300	50.706	0.038509	20.31	62.126	10.905	46513271.493948	6	394.8374	1.11053e-04	1.00150e-03
2023/04/28	09:16:45	--	ok	395.2040	50.757	0.038523	20.32	62.052	10.902	55699775.348859	6	395.7777	7.77688e-05	1.34357e-04
2023/04/28	09:16:52	ok	ok	394.9960	50.713	0.038513	20.31	62.084	10.898	51163339.137415	6	395.5682	7.61582e-05	1.73645e-04
2023/04/28	09:21:52	ok	ok	394.8340	50.715	0.038513	20.32	62.116	10.914	48335253.841961	6	395.4919	7.91358e-05	2.61420e-04
2023/04/28	09:26:52	ok	ok	394.8380	50.721	0.038513	20.35	62.176	10.941	47225331.617304	7	395.3328	8.69487e-05	4.26381e-04
2023/04/28	09:31:52	ok	ok	394.9440	50.724	0.038513	20.42	62.113	10.976	50551368.134986	5	395.6321	7.37919e-05	1.42043e-04
2023/04/28	09:36:52	ok	ok	394.8640	50.725	0.038513	20.40	62.155	10.973	47003305.263892	5	395.5301	7.77424e-05	1.60279e-04
2023/04/28	09:41:52	ok	ok	394.8400	50.725	0.038513	20.50	62.150	11.036	45210336.230903	7	395.3087	8.85196e-05	4.39523e-04
2023/04/28	09:46:52	ok	ok	394.8340	50.715	0.038513	20.55	62.158	11.065	47055714.343046	9	395.4354	7.65945e-05	4.24415e-04
2023/04/28	09:51:52	ok	ok	394.8500	50.727	0.038513	20.58	62.173	11.088	48338964.548110	7	395.4245	8.74767e-05	3.49594e-04
2023/04/28	09:56:52	ok	ok	394.9140	50.725	0.038513	20.62	62.191	11.117	43924185.802849	5	395.6023	7.64505e-05	2.33471e-04
2023/04/28	10:01:52	ok	ok	394.8300	50.723	0.038513	20.65	62.210	11.139	48159075.241438	6	395.2950	9.29134e-05	3.37057e-04
2023/04/28	10:06:52	--	ok	394.7340	50.723	0.038513	20.68	62.203	11.157	56784926.929601	6	395.4700	8.27596e-05	2.66944e-04
2023/04/28	10:07:02	--	ok	395.2060	50.770	0.038526	20.70	62.219	11.177	54144447.456222	5	395.9479	7.50969e-05	1.66204e-04
2023/04/28	10:07:09	ok	ok	394.9700	50.727	0.038516	20.69	62.173	11.161	54548489.918879	7	395.6068	7.96179e-05	2.15552e-04
2023/04/28	10:12:09	ok	ok	394.8480	50.743	0.038516	20.75	62.269	11.214	51904348.870807	9	395.8898	6.48390e-05	1.02244e-03
2023/04/28	10:17:09	ok	ok	394.9920	50.735	0.038516	20.76	62.260	11.221	47398036.130493	8	395.5679	7.36589e-05	3.08277e-04
2023/04/28	10:22:09	--	ok	394.7940	50.740	0.038516	20.82	62.292	11.264	49669525.510941	6	395.7200	7.01973e-05	2.45954e-04
2023/04/28	10:22:16	--	ok	395.3360	50.772	0.038526	20.82	62.313	11.268	57345622.565779	5	396.0530	7.10391e-05	2.06583e-04
2023/04/28	10:22:24	ok	ok	394.8760	50.695	0.038509	20.78	62.286	11.236	53386500.385123	5	395.5369	7.76431e-05	1.78814e-04
2023/04/28	10:27:23	ok	ok	394.9020	50.705	0.038509	20.90	62.245	11.311	47955777.083252	3	395.4644	8.73631e-05	2.99633e-06
2023/04/28	10:32:23	ok	ok	394.8980	50.704	0.038509	20.91	62.278	11.326	48611876.126699	7	395.3411	8.74176e-05	2.69694e-04
2023/04/28	10:37:23	ok	ok	394.8720	50.701	0.038509	20.97	62.300	11.367	48198216.056965	7	395.4054	8.41530e-05	1.92199e-04
2023/04/28	10:42:23	--	ok	394.7360	50.704	0.038509	21.00	62.274	11.382	48863989.410375	8	395.3063	8.76836e-05	3.47520e-04
2023/04/28	10:42:30	--	ok	395.2320	50.766	0.038522	21.04	62.301	11.415	55449727.730397	5	395.9172	7.37700e-05	2.28042e-04
2023/04/28	10:42:37	ok	ok	395.0800	50.704	0.03851	21.01	62.254	11.387	50760093.326827	6	395.6006	7.46973e-05	1.84908e-04
2023/04/28	10:47:37	ok	ok	395.0120	50.722	0.03851	21.11	62.260	11.455	45013034.466240	8	395.5947	7.19453e-05	2.88309e-04
2023/04/28	10:52:37	--	ok	394.7780	50.721	0.03851	21.13	62.296	11.472	49752823.193344	5	395.6735	7.31310e-05	2.46890e-04
2023/04/28	10:52:44	--	ok	395.4000	50.772	0.038522	21.16	62.290	11.489	54833821.560666	6	395.8491	7.73361e-05	3.02702e-04
2023/04/28	10:52:52	ok	ok	394.8720	50.640	0.038501	21.14	62.255	11.474	51185818.396056	5	395.4986	7.45162e-05	2.32734e-04
2023/04/28	10:57:51	--	ok	394.6760	50.641	0.038501	21.17	62.292	11.498	44164125.914429	9	395.2016	8.79357e-05	3.63724e-04
2023/04/28	10:57:58	ok	ok	395.1760	50.757	0.038517	21.17	62.283	11.497	52045717.023145	5	395.8597	7.25474e-05	2.02377e-04
2023/04/28	11:02:58	ok	ok	395.0420	50.754	0.038517	21.19	62.338	11.517	49015272.406694	7	395.6259	8.26674e-05	2.59678e-04
2023/04/28	11:07:58	ok	ok	395.1740	50.756	0.038517	21.26	62.351	11.566	49909004.111351	7	395.5907	8.23701e-05	2.52936e-04
2023/04/28	11:12:58	ok	ok	394.8900	50.758	0.038517	21.29	62.324	11.581	50896636.535669	8	395.4850	8.82812e-05	5.44291e-04
2023/04/28	11:17:58	ok	ok	394.9560	50.749	0.038517	21.30	62.318	11.589	52108929.267877	8	395.5547	8.72875e-05	2.12630e-04
2023/04/28	11:22:58	ok	ok	395.0140	50.757	0.038517	21.36	62.338	11.630	50225268.403121	8	395.5722	8.36415e-05	2.58179e-04
2023/04/28	11:27:58	ok	ok	395.1880	50.752	0.038517	21.41	62.338	11.668	51253604.193520	7	395.8053	6.94917e-05	3.26037e-04
2023/04/28	11:32:58	ok	ok	395.0880	50.752	0.038517	21.44	62.364	11.693	50707410.495700	6	395.5099	8.70862e-05	3.23570e-04
2023/04/28	11:37:58	ok	ok	395.0800	50.750	0.038517	21.47	62.359	11.710	48798330.768554	7	395.6497	7.84829e-05	3.80464e-04
2023/04/28	11:42:58	ok	ok	394.9920	50.749	0.038517	21.51	62.397	11.746	51816160.770195	5	395.9199	6.89584e-05	2.83515e-04
2023/04/28	11:47:58	--	ok	395.2240	50.756	0.038517	21.54	62.382	11.763	50599282.472217	4	395.7157	7.76575e-05	1.12471e-04
2023/04/28	11:48:05	ok	ok	395.0760	50.673	0.038506	21.52	62.336	11.743	52460417.351919	9	395.4978	7.60916e-05	3.87106e-04
2023/04/28	11:53:05	ok	ok	394.8900	50.666	0.038506	21.57	62.342	11.774	47483013.370457	10	395.3683	7.62206e-05	4.34729e-04
2023/04/28	11:58:05	--	ok	394.7560	50.670	0.038506	21.62	62.333	11.812	50188814.652462	5	395.6417	6.79997e-05	2.13214e-04
2023/04/28	11:58:12	--	ok	395.2840	50.758	0.038519	21.62	62.333	11.812	52238332.791663	5	395.8990	6.93089e-05	2.97313e-04
2023/04/28	11:58:19	ok	ok	394.9600	50.644	0.038504	21.62	62.278	11.801	50323988.451229	7	395.5890	6.85785e-05	1.70845e-04
2023/04/28	12:03:19	--	ok	394.7180	50.644	0.038504	21.64	62.356	11.827	46427278.782985	9	395.3795	7.44280e-05	4.04294e-04
2023/04/28	12:03:27	ok	ok	395.0660	50.753	0.038518	21.62	62.365	11.818	54341428.389963	5	395.8392	7.29326e-05	2.35953e-04
2023/04/28	12:08:26	ok	ok	394.9380	50.755	0.038518	21.68	62.345	11.852	52563365.126094	7	395.7267	7.25178e-05	3.54132e-04
2023/04/28	12:13:26	ok	ok	394.9880	50.748	0.038518	21.71	62.411	11.885	48080114.328314	7	395.6206	8.04651e-05	2.76458e-04
2023/04/28	12:18:26	ok	ok	395.1580	50.754	0.038518	21.78	62.382	11.927	51139034.312240	5	395.7424	7.75148e-05	1.87966e-04
2023/04/28	12:23:26	--	ok	395.2680	50.755	0.038518	21.78	62.361	11.923	47593743.306117	8	395.6031	7.51418e-05	3.60935e-04
2023/04/28	12:23:34	ok	ok	394.9340	50.644	0.038504	21.77	62.391	11.920	51308031.984801	8	395.3370	8.15738e-05	3.97216e-04
2023/04/28	12:28:33	--	ok	394.7900	50.633	0.038504	21.78	62.361	11.923	47636984.272437	8	395.3918	7.89382e-05	2.66860e-04
2023/04/28	12:28:40	ok	ok	395.1660	50.726	0.038515	21.78	62.341	11.919	52174358.602689	6	395.7612	7.48547e-05	1.59680e-04
2023/04/28	12:33:40	ok	ok	395.2000	50.721	0.038515	21.82	62.359	11.952	48950122.827600	6	395.6304	7.64121e-05	2.36958e-04
2023/04/28	12:38:40	ok	ok	395.1360	50.727	0.038515	21.82	62.391	11.958	47779130.971316	6	395.5289	8.35366e-05	2.28466e-04
2023/04/28	12:43:40	ok	ok	394.9340	50.708	0.038515	21.84	62.382	11.966	49885811.392618	4	395.5876	8.48150e-05	3.53331e-05
2023/04/28	12:48:40	ok	ok	395.0340	50.709	0.038515	21.84	62.414	11.972	52748410.759464	7	395.5998	7.25270e-05	3.56038e-04
2023/04/28	12:53:40	ok	ok	394.9460	50.707	0.038515	21.89	62.327	11.996	50736690.730431	8	395.7263	6.86153e-05	3.35922e-04
2023/04/28	12:58:40	ok	ok	395.1260	50.703	0.038515	21.91	62.406	12.020	52429593.789832	7	395.4995	8.14511e-05	2.58930e-04
2023/04/28	13:03:40	ok	ok	394.9720	50.700	0.038515	21.91	62.448	12.028	50770808.141912	7	395.6572	7.08616e-05	2.74688e-04
2023/04/28	13:08:40	ok	ok	394.8880	50.695	0.038515	21.92	62.388	12.026	49076505.934089	4	395.5856	7.62650e-05	1.43634e-04
2023/04/28	13:13:40	ok	ok	395.0080	50.702	0.038515	21.93	62.379	12.034	52010959.987013	8	395.5820	7.52997e-05	2.80184e-04
2023/04/28	13:18:40	ok	ok	394.9000	50.696	0.038515	21.95	62.402	12.049	48005621.612080	8	395.3603	8.60479e-05	4.13584e-04
2023/04/28	13:23:40	ok	ok	394.9120	50.697	0.038515	21.98	62.397	12.067	46980631.646081	6	395.5883	7.61451e-05	2.67880e-04
2023/04/28	13:28:40	ok	ok	394.9060	50.690	0.038515	22.01	62.434	12.094	50696591.173829	10	395.4513	7.47720e-05	3.90633e-04
2023/04/28	13:33:40	ok	ok	395.1000	50.686	0.038515	22.05	62.368	12.111	50780767.041822	7	395.4419	8.30287e-05	1.52991e-04
2023/04/28	13:38:40	ok	ok	395.1200	50.678	0.038515	22.08	62.383	12.135	47027527.734625	7	395.4674	8.13093e-05	2.55647e-04
2023/04/28	13:43:40	--	ok	394.7940	50.677	0.038515	22.09	62.438	12.157	52430456.731998	10	395.3157	8.86487e-05	3.72760e-04
2023/04/28	13:43:47	--	ok	395.2840	50.768	0.038526	22.09	62.409	12.151	56058491.407150	6	395.8487	7.53957e-05	1.87878e-04
2023/04/28	13:43:55	ok	ok	395.0200	50.653	0.038511	22.09	62.451	12.159	56299175.967932	5	395.5182	7.83902e-05	1.73564e-04
2023/04/28	13:48:54	ok	ok	394.8480	50.639	0.038511	22.09	62.374	12.144	50769801.326474	8	395.3830	8.19207e-05	2.89920e-04
2023/04/28	13:53:54	ok	ok	394.9460	50.638	0.038511	22.09	62.428	12.155	50713058.608708	7	395.3721	8.06419e-05	3.46348e-04
2023/04/28	13:58:54	--	ok	394.4860	50.575	0.038511	21.68	63.006	11.978	42447045.515763	9	395.1059	7.76830e-05	6.79857e-04
2023/04/28	13:59:01	ok	ok	395.1840	50.781	0.038538	21.65	63.024	11.963	49953501.746538	6	395.8447	8.01018e-05	1.32069e-04
2023/04/28	14:04:01	ok	ok	394.8100	50.762	0.038538	21.40	63.317	11.842	43823581.694869	7	395.6945	7.21956e-05	3.63493e-04
2023/04/28	14:09:01	ok	ok	394.9220	50.733	0.038538	21.21	63.467	11.744	43979992.908872	8	395.4701	8.13142e-05	2.92576e-04
2023/04/28	14:14:01	ok	ok	394.8280	50.722	0.038538	21.10	63.540	11.682	46302040.947739	7	395.2637	9.04679e-05	3.28152e-04
2023/04/28	14:19:01	--	ok	394.6900	50.701	0.038538	20.93	63.627	11.582	44741276.984794	6	395.3999	7.98629e-05	2.72986e-04
2023/04/28	14:19:08	--	ok	395.3300	50.787	0.038555	20.91	63.655	11.576	44772341.777532	6	395.8928	7.64537e-05	2.40872e-04
2023/04/28	14:19:16	ok	ok	394.8000	50.698	0.038538	20.93	63.679	11.592	45688510.990373	7	395.4990	7.68567e-05	1.92275e-04
2023/04/28	14:24:15	--	ok	394.6960	50.677	0.038538	20.84	63.738	11.545	44027790.900801	7	395.3255	8.18946e-05	2.55509e-04
2023/04/28	14:24:22	ok	ok	395.0880	50.776	0.038553	20.80	63.687	11.507	47483141.938169	7	395.8223	7.33028e-05	1.77763e-04
2023/04/28	14:29:22	ok	ok	395.1460	50.771	0.038553	20.75	63.761	11.483	43831868.370134	3	395.6629	7.94529e-05	2.48469e-05
2023/04/28	14:34:22	ok	ok	394.9120	50.756	0.038553	20.66	63.757	11.425	45151208.555595	9	395.4875	8.49339e-05	3.12818e-04
2023/04/28	14:39:22	--	ok	394.7820	50.752	0.038553	20.60	63.830	11.401	43809517.873273	6	395.0195	1.07548e-04	8.68506e-04
2023/04/28	14:39:29	ok	ok	395.1360	50.787	0.038565	20.63	63.847	11.424	48146432.893885	6	395.8540	7.92481e-05	1.58686e-04
2023/04/28	14:44:29	ok	ok	395.0860	50.782	0.038565	20.59	63.807	11.388	43185184.315581	9	395.6128	8.72457e-05	2.58043e-04
2023/04/28	14:49:29	--	ok	395.2560	50.778	0.038565	20.50	63.876	11.342	44888503.631324	6	395.6888	8.28032e-05	2.75450e-04
2023/04/28	14:49:37	ok	ok	394.8140	50.731	0.038552	20.50	63.897	11.346	48183774.452939	7	395.4986	7.92619e-05	1.78316e-04
2023/04/28	14:54:36	--	ok	394.7320	50.717	0.038552	20.46	63.890	11.316	40938987.339889	8	395.7372	6.19602e-05	8.59059e-04
2023/04/28	14:54:43	ok	ok	395.1280	50.778	0.038565	20.48	63.871	11.324	45467770.573579	5	395.9470	7.01256e-05	2.89378e-04
2023/04/28	14:59:43	ok	ok	395.0400	50.772	0.038565	20.39	63.876	11.268	45732202.014852	4	395.7882	7.34480e-05	2.22552e-04
2023/04/28	15:04:43	ok	ok	394.9480	50.768	0.038565	20.35	63.943	11.252	45163574.421318	7	395.5660	8.40648e-05	2.45867e-04
2023/04/28	15:09:43	ok	ok	394.9020	50.764	0.038565	20.31	63.925	11.221	42593088.560140	4	395.7440	7.49256e-05	1.28695e-04
2023/04/28	15:14:44	ok	ok	394.9160	50.758	0.038565	20.26	63.938	11.195	45261291.160961	6	395.6711	7.71881e-05	1.48520e-04
2023/04/28	15:19:43	ok	ok	394.9480	50.753	0.038565	20.28	63.963	11.210	43765920.458975	7	395.5690	7.67471e-05	2.63749e-04
2023/04/28	15:24:43	ok	ok	394.8380	50.750	0.038565	20.25	63.903	11.180	44756438.482159	7	395.5280	7.96332e-05	1.89853e-04
2023/04/28	15:29:43	ok	ok	394.9020	50.743	0.038565	20.18	63.980	11.149	41090436.767210	7	395.4436	8.23798e-05	1.72283e-04
2023/04/28	15:34:43	ok	ok	394.8920	50.737	0.038565	20.14	63.963	11.118	43672340.142746	8	395.2983	8.72146e-05	3.71487e-04
2023/04/28	15:39:43	ok	ok	394.8140	50.726	0.038565	20.12	63.961	11.109	41262367.004014	6	395.1540	9.45314e-05	3.94952e-04
2023/04/28	15:44:43	--	ok	394.7640	50.725	0.038565	20.07	64.013	11.082	46889836.519521	3	395.5066	7.43932e-05	2.12192e-05
2023/04/28	15:44:50	ok	ok	395.0760	50.774	0.038578	20.07	63.981	11.076	46538405.937178	6	395.7988	7.81139e-05	1.40550e-04
2023/04/28	15:49:50	ok	ok	394.9920	50.770	0.038578	20.01	64.004	11.042	43697983.708013	6	395.6917	7.65669e-05	1.52993e-04
2023/04/28	15:54:50	ok	ok	395.0160	50.766	0.038578	20.01	64.048	11.050	42865848.382411	7	395.9275	6.26535e-05	9.48507e-04
2023/04/28	15:59:50	ok	ok	394.9080	50.763	0.038578	20.00	64.034	11.039	44831891.411841	8	395.4450	8.82328e-05	3.74817e-04
2023/04/28	16:04:50	ok	ok	394.8180	50.763	0.038578	19.91	64.096	10.992	45168411.857650	7	395.5736	7.94581e-05	2.80671e-04
2023/04/28	16:09:50	ok	ok	394.8920	50.757	0.038578	19.91	64.063	10.987	42853604.904501	5	395.5789	7.93863e-05	1.17300e-04
2023/04/28	16:14:50	ok	ok	394.9560	50.757	0.038578	19.89	64.085	10.982	42712519.177713	7	395.3702	8.78202e-05	3.09117e-04
2023/04/28	16:19:50	--	ok	394.7900	50.747	0.038578	19.85	64.044	10.947	44564830.717572	5	396.1236	5.12195e-05	8.55238e-04
2023/04/28	16:19:58	ok	ok	395.1100	50.776	0.038588	19.89	64.050	10.976	51926580.126032	5	395.9110	7.44166e-05	1.54683e-04
2023/04/28	16:24:57	ok	ok	395.1960	50.774	0.038588	19.84	64.022	10.935	43287696.115609	5	395.6715	8.46888e-05	1.68229e-04
2023/04/28	16:29:57	ok	ok	395.0520	50.771	0.038588	19.84	64.086	10.946	46045723.346796	8	395.6062	8.46118e-05	2.98133e-04
2023/04/28	16:34:57	ok	ok	394.9580	50.769	0.038588	19.80	64.057	10.914	47720922.086223	7	395.6146	8.64610e-05	2.43362e-04
2023/04/28	16:39:57	ok	ok	395.0140	50.770	0.038588	19.77	64.096	10.903	49001877.934856	7	395.6373	8.27478e-05	2.52848e-04
2023/04/28	16:44:57	ok	ok	395.0640	50.766	0.038588	19.75	64.062	10.887	47335944.347344	6	395.5254	8.65300e-05	5.65561e-04
2023/04/28	16:49:57	ok	ok	395.0060	50.765	0.038588	19.75	64.094	10.893	45869405.274706	7	395.8035	6.96557e-05	5.30767e-04
2023/04/28	16:54:57	ok	ok	394.9900	50.763	0.038588	19.73	64.077	10.873	43456584.976441	8	395.4668	8.63952e-05	4.00749e-04
2023/04/28	16:59:57	ok	ok	395.0240	50.761	0.038588	19.68	64.071	10.845	46693970.031319	3	395.6634	7.92536e-05	4.50530e-05
2023/04/28	17:04:57	ok	ok	394.9640	50.756	0.038588	19.68	64.062	10.843	46379321.202213	5	395.8313	6.83534e-05	2.61850e-04
2023/04/28	17:09:57	ok	ok	395.1220	50.754	0.038588	19.65	64.099	10.831	46258105.260109	8	395.3821	8.92918e-05	3.58299e-04
2023/04/28	17:14:57	ok	ok	394.8200	50.756	0.038588	19.63	64.126	10.818	43713872.685929	4	395.3829	9.49897e-05	2.23147e-04
2023/04/28	17:19:57	ok	ok	394.8680	50.752	0.038588	19.60	64.091	10.794	47599252.135946	5	394.6893	1.22791e-04	1.45880e-03
2023/04/28	17:24:57	ok	ok	394.9120	50.746	0.038588	19.61	64.059	10.799	43763476.392179	4	395.5137	8.11118e-05	1.73319e-04
2023/04/28	17:29:57	--	ok	394.7680	50.740	0.038588	19.56	64.094	10.767	44161653.893059	4	395.1344	1.06387e-04	4.54482e-04
2023/04/28	17:30:04	ok	ok	395.1480	50.772	0.0386	19.58	64.054	10.779	47413710.393143	5	395.8889	7.70193e-05	1.40345e-04
2023/04/28	17:35:03	ok	ok	395.0540	50.768	0.0386	19.53	64.091	10.750	46155953.453879	6	395.6733	8.38740e-05	2.06378e-04
2023/04/28	17:40:03	ok	ok	395.0380	50.768	0.0386	19.49	64.103	10.725	43773055.208777	6	395.5617	8.44871e-05	3.70616e-04
2023/04/28	17:45:03	ok	ok	395.1140	50.766	0.0386	19.52	64.089	10.741	41986472.122324	2	395.6042	9.06205e-05	4.06410e-16
2023/04/28	17:50:03	ok	ok	394.9820	50.765	0.0386	19.52	64.099	10.743	44736163.544774	4	395.7292	7.80619e-05	1.18356e-04
2023/04/28	17:55:03	--	ok	395.2160	50.764	0.0386	19.47	64.082	10.713	44756416.997607	6	395.4880	9.34843e-05	3.84655e-04
2023/04/28	17:55:10	--	ok	394.7820	50.737	0.03859	19.47	64.082	10.713	49935274.356586	5	395.5523	7.60703e-05	1.58627e-04
2023/04/28	17:55:17	ok	ok	395.0800	50.764	0.038601	19.44	64.086	10.696	48114431.244077	5	395.7061	8.45881e-05	8.07027e-05
2023/04/28	18:00:17	ok	ok	395.0040	50.760	0.038601	19.46	64.068	10.703	45860125.831804	8	395.5686	8.48763e-05	2.45770e-04
2023/04/28	18:05:17	ok	ok	395.0040	50.761	0.038601	19.40	64.123	10.675	45401596.262278	4	395.7431	7.42984e-05	1.43148e-04
2023/04/28	18:10:17	ok	ok	395.0100	50.758	0.038601	19.36	64.117	10.649	48253691.475660	6	395.4170	9.07702e-05	5.02252e-04
2023/04/28	18:15:17	ok	ok	394.9880	50.755	0.038601	19.33	64.100	10.628	45550172.251583	4	395.5437	8.80952e-05	5.54458e-06
2023/04/28	18:20:17	ok	ok	394.8080	50.752	0.038601	19.30	64.149	10.617	46956540.989454	7	395.3740	9.08877e-05	4.17731e-04
2023/04/28	18:25:17	ok	ok	395.0200	50.751	0.038601	19.27	64.114	10.593	46307132.124562	4	395.6611	7.47721e-05	1.20035e-04
2023/04/28	18:30:17	ok	ok	395.0660	50.749	0.038601	19.30	64.118	10.612	45055311.310604	7	395.4056	8.30083e-05	3.85306e-04
2023/04/28	18:35:17	--	ok	394.7560	50.744	0.038601	19.24	64.067	10.567	45862416.874765	4	395.6671	7.60553e-05	1.83046e-04
2023/04/28	18:35:24	ok	ok	395.1040	50.770	0.038613	19.24	64.118	10.576	47906026.334102	4	395.9392	7.68309e-05	1.32027e-04
2023/04/28	18:40:23	ok	ok	394.9840	50.768	0.038613	19.22	64.137	10.562	45943353.991084	6	395.5758	9.10021e-05	5.19626e-04
2023/04/28	18:45:23	ok	ok	394.9540	50.766	0.038613	19.20	64.112	10.548	44334865.053699	8	395.4748	9.23122e-05	4.81975e-04
2023/04/28	18:50:23	ok	ok	395.0940	50.764	0.038613	19.14	64.126	10.516	40681198.404892	4	395.8218	7.46030e-05	1.27511e-04
2023/04/28	18:55:23	ok	ok	394.9980	50.762	0.038613	19.13	64.091	10.502	45084119.744345	5	395.7608	7.70789e-05	1.78848e-04
2023/04/28	19:00:23	ok	ok	395.1320	50.759	0.038613	19.07	64.082	10.465	46388866.825956	4	395.3957	1.04154e-04	3.70440e-04
2023/04/28	19:05:23	ok	ok	395.0360	50.758	0.038613	19.03	64.096	10.441	43978930.194142	6	395.5902	8.26268e-05	3.06616e-04
2023/04/28	19:10:23	ok	ok	394.8900	50.756	0.038613	19.01	64.126	10.430	41060588.647401	7	395.5331	8.34083e-05	3.20958e-04
2023/04/28	19:15:23	ok	ok	394.9020	50.754	0.038613	18.95	64.146	10.397	42146116.286902	5	395.2534	1.06898e-04	3.62444e-04
2023/04/28	19:20:23	ok	ok	394.9480	50.752	0.038613	18.93	64.135	10.387	46271906.667625	5	395.2460	1.06335e-04	3.96131e-04
2023/04/28	19:25:23	ok	ok	394.8640	50.749	0.038613	18.91	64.141	10.372	45572901.961005	6	395.4492	8.71397e-05	3.08652e-04
2023/04/28	19:30:23	ok	ok	395.0520	50.745	0.038613	18.88	64.114	10.349	43545846.614705	7	395.4415	8.68335e-05	3.97471e-04
2023/04/28	19:35:23	--	ok	394.7840	50.744	0.038613	18.86	64.135	10.345	43920319.741668	2	395.5478	8.58115e-05	3.04851e-16
2023/04/28	19:35:30	--	ok	395.2120	50.768	0.038624	18.83	64.108	10.322	48208382.114573	4	395.8022	8.59443e-05	5.67350e-05
2023/04/28	19:35:37	ok	ok	394.9540	50.746	0.038614	18.83	64.140	10.328	46369484.218663	5	395.5571	8.56972e-05	5.10697e-05
2023/04/28	19:40:37	ok	ok	394.8080	50.743	0.038614	18.81	64.114	10.307	41658274.855416	6	395.2503	9.28104e-05	7.96262e-04
2023/04/28	19:45:37	--	ok	394.7720	50.742	0.038614	18.76	64.108	10.280	43935151.785150	3	395.6235	7.67604e-05	4.79220e-06
2023/04/28	19:45:44	ok	ok	395.1100	50.764	0.038625	18.78	64.121	10.291	45744404.103385	5	395.9983	6.76681e-05	2.62154e-04
2023/04/28	19:50:44	--	ok	395.2220	50.760	0.038625	18.74	64.135	10.267	43990198.050989	8	395.5783	8.66801e-05	5.08737e-04
2023/04/28	19:50:51	ok	ok	394.8940	50.740	0.038614	18.75	64.085	10.268	44110998.340810	4	395.6188	7.95691e-05	2.49485e-04
2023/04/28	19:55:51	--	ok	394.7720	50.737	0.038614	18.69	64.096	10.235	41058273.201815	5	395.5537	7.60857e-05	1.92727e-04
2023/04/28	19:55:59	ok	ok	395.0260	50.761	0.038626	18.74	64.114	10.263	47689132.572199	4	395.7683	8.35348e-05	5.05076e-05
2023/04/28	20:00:59	ok	ok	395.1660	50.756	0.038626	18.68	64.063	10.221	44215026.731375	7	395.5984	8.50156e-05	3.37920e-04
2023/04/28	20:05:58	ok	ok	394.9080	50.755	0.038626	18.62	64.128	10.198	43402631.524283	4	395.7563	7.61644e-05	1.72091e-04
2023/04/28	20:10:58	ok	ok	394.9560	50.754	0.038626	18.59	64.114	10.176	43523785.188211	6	395.3084	9.76772e-05	7.65009e-04
2023/04/28	20:15:58	ok	ok	394.9940	50.750	0.038626	18.59	64.114	10.176	43846891.466962	4	395.6854	7.72653e-05	1.17586e-04
2023/04/28	20:20:58	ok	ok	395.0820	50.747	0.038626	18.51	64.164	10.135	41064740.813252	4	395.6615	8.21107e-05	4.23967e-05
2023/04/28	20:25:58	ok	ok	394.8840	50.745	0.038626	18.44	64.154	10.090	40659944.740278	6	395.3945	8.87138e-05	4.06078e-04
2023/04/28	20:30:58	ok	ok	394.9080	50.746	0.038626	18.41	64.190	10.080	40689727.594301	5	395.6045	7.70442e-05	2.64091e-04
2023/04/28	20:35:58	ok	ok	394.9580	50.743	0.038626	18.42	64.128	10.078	44713856.859538	5	395.4038	9.32927e-05	2.58476e-04
2023/04/28	20:40:58	ok	ok	394.8760	50.742	0.038626	18.37	64.099	10.040	43369164.160267	4	395.6466	7.41349e-05	9.58932e-05
2023/04/28	20:45:58	--	ok	394.7400	50.738	0.038626	18.37	64.118	10.043	39046935.479573	5	395.3031	9.51664e-05	3.22212e-04
2023/04/28	20:46:06	ok	ok	395.1320	50.771	0.038639	18.35	64.108	10.033	40711047.323420	4	395.8981	7.63227e-05	4.94501e-05
2023/04/28	20:51:05	ok	ok	395.0780	50.765	0.038639	18.32	64.091	10.013	45710056.550271	6	395.7070	8.31620e-05	2.63769e-04
2023/04/28	20:56:05	ok	ok	395.1040	50.764	0.038639	18.30	64.067	9.994	44341352.414254	2	395.6715	8.69903e-05	1.60620e-15
2023/04/28	21:01:05	ok	ok	395.0920	50.760	0.038639	18.25	64.091	9.972	39434483.640228	6	395.3157	9.98614e-05	9.59206e-04
2023/04/28	21:06:05	ok	ok	395.1460	50.756	0.038639	18.23	64.118	9.959	43761914.125615	3	395.7034	8.57189e-05	2.93463e-05
2023/04/28	21:11:05	ok	ok	395.1160	50.755	0.038639	18.21	64.117	9.951	45163369.308766	5	395.7877	7.66430e-05	1.13222e-04
2023/04/28	21:16:05	ok	ok	395.1140	50.753	0.038639	18.18	64.112	9.933	40501063.834628	7	395.3065	9.87270e-05	9.22325e-04
2023/04/28	21:21:05	ok	ok	394.9200	50.751	0.038639	18.11	64.091	9.889	42513852.617623	4	395.7778	7.68615e-05	4.82726e-05
2023/04/28	21:26:05	ok	ok	394.8880	50.748	0.038639	18.13	64.071	9.894	39424801.416757	5	395.4536	9.60614e-05	4.20742e-04
2023/04/28	21:31:05	ok	ok	394.9380	50.745	0.038639	18.08	64.117	9.876	41531582.234000	6	395.4530	9.12611e-05	3.33818e-04
2023/04/28	21:36:05	ok	ok	394.8940	50.747	0.038639	18.10	64.067	9.877	44829202.477070	5	395.8140	7.12847e-05	1.44409e-04
2023/04/28	21:41:05	ok	ok	394.8840	50.744	0.038639	18.03	64.077	9.837	41310365.861362	6	395.4604	9.62328e-05	3.54662e-04
2023/04/28	21:46:05	ok	ok	395.0080	50.741	0.038639	18.00	64.094	9.824	39131582.674707	7	395.3683	9.01413e-05	7.19744e-04
2023/04/28	21:51:05	ok	ok	394.9040	50.740	0.038639	17.97	64.121	9.811	46535543.133249	4	395.6113	7.87554e-05	1.01331e-04
2023/04/28	21:56:06	ok	ok	394.9020	50.743	0.038639	18.06	63.966	9.837	44522012.936047	3	395.6312	8.10036e-05	7.36787e-05
2023/04/28	22:01:05	ok	ok	395.0240	50.754	0.038639	18.48	63.523	10.016	42042472.758200	4	395.0126	1.29379e-04	1.06481e-03
2023/04/28	22:06:05	--	ok	395.2660	50.767	0.038639	18.67	63.331	10.097	47492865.839754	7	395.6643	8.64273e-05	3.05015e-04
2023/04/28	22:06:12	ok	ok	395.0040	50.736	0.038626	18.67	63.279	10.088	50769156.571771	6	395.5209	8.32349e-05	1.22794e-04
2023/04/28	22:11:12	ok	ok	395.1880	50.741	0.038626	18.81	63.075	10.140	49525918.478138	5	394.9293	1.28121e-04	8.16570e-04
2023/04/28	22:16:12	ok	ok	395.0360	50.743	0.038626	18.99	63.009	10.239	50812220.194464	2	395.6235	8.36834e-05	1.74795e-15
2023/04/28	22:21:12	ok	ok	395.1320	50.749	0.038626	19.10	62.951	10.299	47977358.073384	4	395.7570	7.82614e-05	1.42274e-04
2023/04/28	22:26:12	--	ok	395.2960	50.752	0.038626	19.19	62.827	10.329	44418842.977670	6	395.7018	7.84807e-05	2.28124e-04
2023/04/28	22:26:19	ok	ok	394.9460	50.719	0.03861	19.23	62.800	10.350	50948399.705724	5	395.5706	7.40465e-05	1.82520e-04
2023/04/28	22:31:19	--	ok	394.7840	50.719	0.03861	19.27	62.799	10.376	47025079.302927	5	395.4464	7.94537e-05	1.04122e-04
2023/04/28	22:31:26	ok	ok	395.0640	50.747	0.038621	19.27	62.766	10.371	48754319.574017	5	395.9341	6.71530e-05	2.98851e-04
2023/04/28	22:36:26	ok	ok	395.2000	50.748	0.038621	19.32	62.730	10.392	46535842.466354	6	395.5693	8.36832e-05	3.07709e-04
2023/04/28	22:41:26	ok	ok	395.1400	50.750	0.038621	19.37	62.759	10.431	47945951.946018	8	395.3129	9.96853e-05	6.73330e-04
2023/04/28	22:46:26	ok	ok	395.1840	50.753	0.038621	19.43	62.695	10.455	46361040.706096	4	395.7608	7.83547e-05	6.79110e-05
2023/04/28	22:51:26	--	ok	395.2560	50.753	0.038621	19.46	62.712	10.476	47113690.687512	5	395.6318	8.79610e-05	1.54572e-04
2023/04/28	22:51:33	ok	ok	394.9280	50.721	0.038608	19.47	62.638	10.472	49341848.940159	4	395.5391	7.74265e-05	9.27897e-05
2023/04/28	22:56:33	ok	ok	394.9120	50.725	0.038608	19.50	62.716	10.501	46057306.445842	6	395.4237	8.31501e-05	1.24752e-04
2023/04/28	23:01:33	ok	ok	394.8540	50.727	0.038608	19.52	62.675	10.504	47043623.883843	6	395.2685	9.05111e-05	4.48394e-04
2023/04/28	23:06:33	ok	ok	394.8560	50.728	0.038608	19.56	62.629	10.521	44831483.439853	5	395.7425	6.65638e-05	3.13743e-04
2023/04/28	23:11:33	ok	ok	394.9800	50.728	0.038608	19.57	62.611	10.528	48768941.745705	5	395.2297	9.77310e-05	3.34758e-04
2023/04/28	23:16:33	ok	ok	394.9160	50.730	0.038608	19.63	62.597	10.561	44322109.809825	3	395.4682	8.47721e-05	2.45697e-05
2023/04/28	23:21:33	ok	ok	394.8360	50.730	0.038608	19.61	62.594	10.552	46046406.011365	4	394.8503	1.25319e-04	8.43434e-04
2023/04/28	23:26:33	ok	ok	394.9420	50.728	0.038608	19.53	62.689	10.515	47043340.466690	5	395.5184	7.98837e-05	5.86060e-05
2023/04/28	23:31:33	ok	ok	395.0080	50.727	0.038608	19.52	62.718	10.511	46598656.509515	4	395.4718	7.95419e-05	7.60673e-05
2023/04/28	23:36:33	ok	ok	394.8360	50.723	0.038608	19.50	62.695	10.498	45969704.252811	3	395.3665	8.87966e-05	5.15497e-05
2023/04/28	23:41:33	ok	ok	394.8000	50.733	0.038608	19.57	62.599	10.526	46141221.836554	3	395.4829	8.24696e-05	5.99238e-07
2023/04/28	23:46:33	ok	ok	394.9180	50.729	0.038608	19.58	62.560	10.528	49175799.141181	5	395.2563	9.21551e-05	3.78045e-04
2023/04/28	23:51:33	ok	ok	394.8080	50.730	0.038608	19.57	62.567	10.521	46573679.696482	5	395.3694	8.56093e-05	2.09771e-04
2023/04/28	23:56:34	ok	ok	394.9620	50.728	0.038608	19.56	62.521	10.503	43139735.972545	7	395.4081	8.15382e-05	2.32901e-04
2023/04/29	00:01:33	ok	ok	395.0240	50.730	0.038608	19.58	62.548	10.526	46193147.922323	6	395.3218	8.71712e-05	2.42720e-04
2023/04/29	00:06:33	ok	ok	394.9020	50.726	0.038608	19.58	62.496	10.517	48346733.236788	8	395.0149	1.08024e-04	7.63373e-04
2023/04/29	00:11:33	ok	ok	394.9340	50.718	0.038608	19.52	62.548	10.483	43152140.704258	5	394.7634	1.25270e-04	8.07614e-04
2023/04/29	00:16:33	ok	ok	395.0480	50.718	0.038608	19.50	62.524	10.469	43540031.315708	6	395.0443	1.01187e-04	7.41020e-04
2023/04/29	00:21:33	--	ok	394.6940	50.718	0.038608	19.47	62.530	10.454	46955455.899004	4	394.7954	1.08860e-04	4.46138e-04
2023/04/29	00:21:40	ok	ok	395.1940	50.758	0.038624	19.50	62.515	10.468	49739085.124505	5	395.9808	6.96160e-05	1.96929e-04
2023/04/29	00:26:40	--	ok	395.2160	50.751	0.038624	19.42	62.565	10.425	49781008.665601	7	395.4884	9.82066e-05	5.18029e-04
2023/04/29	00:26:47	ok	ok	394.8780	50.735	0.038613	19.39	62.560	10.407	48811514.993466	4	395.7896	6.31468e-05	4.71181e-04
2023/04/29	00:31:46	ok	ok	394.8040	50.727	0.038613	19.29	62.620	10.356	47626753.768218	4	395.3372	9.00930e-05	2.02547e-04
2023/04/29	00:36:46	ok	ok	394.8420	50.725	0.038613	19.23	62.643	10.324	47537701.410179	5	395.5241	7.57505e-05	1.05418e-04
2023/04/29	00:41:46	ok	ok	394.9260	50.718	0.038613	19.19	62.712	10.310	51052223.230345	3	395.4239	8.21573e-05	8.63032e-05
2023/04/29	00:46:46	ok	ok	394.9880	50.716	0.038613	19.20	62.608	10.301	45864029.582909	5	395.4089	7.96979e-05	1.90215e-04
2023/04/29	00:51:46	ok	ok	394.8360	50.720	0.038613	19.20	62.533	10.288	45320002.768358	5	395.1741	9.76684e-05	3.73550e-04
2023/04/29	00:56:46	--	ok	394.7080	50.712	0.038613	19.14	62.535	10.255	46427053.373075	4	394.7534	1.24108e-04	8.41455e-04
2023/04/29	00:56:53	ok	ok	395.1480	50.749	0.038628	19.19	62.519	10.278	50666806.752253	5	395.8855	7.39615e-05	1.61894e-04
2023/04/29	01:01:53	--	ok	395.3920	50.746	0.038628	19.17	62.487	10.265	50425450.160356	3	395.7126	8.32308e-05	3.05434e-05
2023/04/29	01:02:00	--	ok	394.7440	50.680	0.038607	19.20	62.501	10.283	51129160.454036	5	395.3575	7.75672e-05	1.81304e-04
2023/04/29	01:02:08	ok	ok	394.9720	50.736	0.03862	19.19	62.489	10.273	50076951.287080	5	395.7202	7.01144e-05	2.22812e-04
2023/04/29	01:07:07	ok	ok	394.9920	50.735	0.03862	19.13	62.457	10.234	49320627.078897	4	395.6397	7.60027e-05	8.16367e-05
2023/04/29	01:12:07	ok	ok	394.9340	50.734	0.03862	19.10	62.516	10.227	47596144.661708	2	395.3306	9.65363e-05	4.19208e-16
2023/04/29	01:17:07	ok	ok	394.9520	50.728	0.03862	19.09	62.473	10.211	48738014.233579	7	395.4524	7.81674e-05	3.38668e-04
2023/04/29	01:22:07	ok	ok	394.9400	50.730	0.03862	19.07	62.470	10.202	45765598.874878	4	395.6890	7.02285e-05	2.59948e-04
2023/04/29	01:27:07	ok	ok	395.1080	50.727	0.03862	18.98	62.551	10.156	49836343.948528	2	395.4323	8.51748e-05	1.01647e-16
2023/04/29	01:32:07	ok	ok	394.9240	50.723	0.03862	18.89	62.548	10.105	54612354.955143	6	395.2393	9.60673e-05	3.43013e-04
2023/04/29	01:37:07	--	ok	394.7840	50.718	0.03862	18.82	62.634	10.077	53576523.738955	7	395.1431	9.64182e-05	3.19345e-04
2023/04/29	01:37:14	ok	ok	395.0460	50.740	0.038632	18.83	62.583	10.077	56668252.600964	5	395.8464	6.90725e-05	2.43917e-04
2023/04/29	01:42:14	ok	ok	395.0740	50.737	0.038632	18.79	62.535	10.044	54223977.357229	7	395.4549	8.28333e-05	4.71938e-04
2023/04/29	01:47:14	ok	ok	395.1700	50.737	0.038632	18.79	62.492	10.037	53796068.556399	5	395.3229	1.01156e-04	3.96777e-04
2023/04/29	01:52:14	ok	ok	395.1620	50.734	0.038632	18.81	62.473	10.043	53623752.651205	5	395.5335	8.07563e-05	2.57827e-04
2023/04/29	01:57:14	ok	ok	394.9400	50.735	0.038632	18.76	62.443	10.013	50327480.852263	6	395.3850	8.86702e-05	4.62862e-04
2023/04/29	02:02:14	ok	ok	395.1500	50.731	0.038632	18.75	62.464	10.009	55432758.742743	2	395.6369	7.54587e-05	6.17973e-16
2023/04/29	02:07:14	ok	ok	394.8680	50.732	0.038632	18.75	62.400	9.999	51304228.547713	4	395.0530	1.17522e-04	7.19849e-04
2023/04/29	02:12:14	ok	ok	394.9480	50.729	0.038632	18.69	62.443	9.971	48087180.711108	4	395.1316	1.06507e-04	5.39623e-04
2023/04/29	02:17:14	ok	ok	395.1120	50.727	0.038632	18.68	62.441	9.963	57975434.618307	5	395.5722	7.67001e-05	1.15131e-04
2023/04/29	02:22:14	ok	ok	395.0020	50.728	0.038632	18.68	62.379	9.953	48606352.122868	2	395.5387	8.33481e-05	3.00250e-15
2023/04/29	02:27:14	ok	ok	395.0160	50.721	0.038632	18.54	62.516	9.890	50637986.668030	3	395.4330	8.38101e-05	1.97774e-05
2023/04/29	02:32:14	--	ok	394.6140	50.721	0.038632	18.44	62.544	9.837	46875005.811475	2	395.3405	9.10931e-05	2.27342e-16
2023/04/29	02:32:21	--	ok	395.2080	50.778	0.038652	18.47	62.496	9.846	52855586.903119	4	396.0825	6.77503e-05	1.84724e-04
2023/04/29	02:32:29	ok	ok	395.0120	50.739	0.038641	18.47	62.420	9.834	54659874.022615	4	395.8797	6.91029e-05	1.85052e-04
2023/04/29	02:37:28	ok	ok	395.0780	50.734	0.038641	18.41	62.475	9.810	46378003.906593	5	395.2025	9.91857e-05	7.74010e-04
2023/04/29	02:42:28	--	ok	394.7980	50.733	0.038641	18.31	62.483	9.754	41760570.153441	5	395.3120	9.87903e-05	4.92303e-04
2023/04/29	02:42:35	ok	ok	395.0920	50.763	0.038651	18.37	62.437	9.780	48527052.255726	5	395.8735	7.51561e-05	1.11873e-04
2023/04/29	02:47:35	ok	ok	395.0960	50.754	0.038651	18.28	62.446	9.732	43367918.628744	6	395.6962	8.29458e-05	2.73204e-04
2023/04/29	02:52:35	ok	ok	395.0620	50.748	0.038651	18.23	62.489	9.706	42672738.639459	4	396.3622	4.07663e-05	7.99866e-04
2023/04/29	02:57:35	ok	ok	395.0900	50.753	0.038651	18.20	62.507	9.693	43568095.306176	4	395.7558	8.11432e-05	2.36424e-05
2023/04/29	03:02:35	ok	ok	394.9800	50.746	0.038651	18.13	62.560	9.660	40107365.002724	3	395.7218	8.07618e-05	3.17404e-05
2023/04/29	03:07:35	ok	ok	395.0280	50.743	0.038651	18.16	62.448	9.660	44421645.534478	4	395.8002	7.39829e-05	5.57714e-05
2023/04/29	03:12:35	ok	ok	395.0660	50.744	0.038651	18.18	62.388	9.666	48172297.256553	3	395.7755	7.67649e-05	3.89217e-05
2023/04/29	03:17:35	ok	ok	395.1380	50.741	0.038651	18.11	62.356	9.621	48343267.030398	7	395.5897	8.38454e-05	2.75026e-04
2023/04/29	03:22:35	ok	ok	395.0400	50.739	0.038651	18.16	62.300	9.637	57542520.339959	6	395.5691	8.79839e-05	3.80155e-04
2023/04/29	03:27:35	ok	ok	394.9740	50.740	0.038651	18.14	62.329	9.634	54272051.101787	5	395.4722	9.44293e-05	4.22215e-04
2023/04/29	03:32:35	ok	ok	395.1860	50.738	0.038651	18.13	62.295	9.619	51336577.468131	6	395.4611	8.78550e-05	3.98035e-04
2023/04/29	03:37:35	--	ok	395.3180	50.737	0.038651	18.11	62.304	9.613	54395120.356470	2	395.7404	7.78375e-05	3.66207e-16
2023/04/29	03:37:43	ok	ok	395.0800	50.710	0.038635	18.10	62.249	9.597	56649341.348653	4	395.5063	7.38760e-05	2.04588e-04
2023/04/29	03:42:42	ok	ok	394.8220	50.708	0.038635	18.07	62.255	9.581	50383918.361820	4	395.4716	7.50662e-05	1.76431e-04
2023/04/29	03:47:42	--	ok	394.6260	50.702	0.038635	18.01	62.310	9.558	47932071.096900	4	395.3883	7.65595e-05	2.51261e-05
2023/04/29	03:47:50	ok	ok	395.0500	50.744	0.038654	18.00	62.296	9.548	54460280.818861	5	395.9962	6.61368e-05	3.00969e-04
2023/04/29	03:52:49	ok	ok	394.8860	50.734	0.038654	17.90	62.365	9.501	45077682.393825	8	395.5673	8.31768e-05	2.70303e-04
2023/04/29	03:57:49	ok	ok	395.0980	50.745	0.038654	18.06	61.935	9.524	44950663.914826	6	395.5766	8.36439e-05	3.52308e-04
2023/04/29	04:02:49	ok	ok	395.0900	50.750	0.038654	18.17	61.775	9.563	43081391.973217	4	395.7382	7.81937e-05	6.53540e-05
2023/04/29	04:07:49	ok	ok	394.9760	50.751	0.038654	18.20	61.724	9.572	43711214.125886	3	395.7790	7.82840e-05	8.07792e-07
2023/04/29	04:12:49	ok	ok	395.0700	50.752	0.038654	18.30	61.613	9.611	40231325.442201	6	395.6567	8.28281e-05	4.12882e-04
2023/04/29	04:17:49	ok	ok	395.0400	50.755	0.038654	18.37	61.572	9.644	42361985.504026	6	395.6984	8.10948e-05	2.55125e-04
2023/04/29	04:22:49	ok	ok	395.1540	50.763	0.038654	18.47	61.521	9.693	45250445.922923	7	395.6729	8.53902e-05	2.94194e-04
2023/04/29	04:27:49	ok	ok	395.1280	50.764	0.038654	18.47	61.564	9.699	45890344.976284	5	395.9625	7.26982e-05	1.42488e-04
2023/04/29	04:32:49	ok	ok	395.0820	50.765	0.038654	18.51	61.486	9.712	43886575.474710	4	396.3257	5.12618e-05	7.28571e-04
2023/04/29	04:37:49	--	ok	395.4340	50.764	0.038654	18.52	61.466	9.716	40643476.874556	7	395.7402	8.50386e-05	2.73810e-04
2023/04/29	04:37:56	ok	ok	394.8780	50.714	0.038632	18.55	61.459	9.732	42875443.625331	4	395.5986	7.02734e-05	2.43452e-04
2023/04/29	04:42:56	ok	ok	394.8100	50.714	0.038632	18.54	61.448	9.721	39838119.623938	4	395.5290	7.33410e-05	5.10501e-05
2023/04/29	04:47:56	--	ok	394.7540	50.712	0.038632	18.47	61.585	9.703	40026978.466403	3	395.3978	8.28470e-05	1.49842e-05
2023/04/29	04:48:03	ok	ok	395.0360	50.736	0.038645	18.48	61.576	9.709	45919852.746650	5	395.8248	7.42643e-05	1.42526e-04
2023/04/29	04:53:03	ok	ok	395.2000	50.732	0.038645	18.38	61.582	9.653	39662999.408549	7	395.4625	8.84088e-05	3.86690e-04
2023/04/29	04:58:03	ok	ok	395.0200	50.728	0.038645	18.34	61.596	9.631	44272024.795033	7	395.4170	8.62489e-05	4.34083e-04
2023/04/29	05:03:03	ok	ok	394.8700	50.730	0.038645	18.28	61.610	9.601	42039662.564755	5	395.2424	1.04593e-04	6.93640e-04
2023/04/29	05:08:03	ok	ok	394.8500	50.728	0.038645	18.25	61.650	9.592	38115210.434095	4	395.6075	8.02164e-05	7.07538e-05
2023/04/29	05:13:03	ok	ok	394.9980	50.725	0.038645	18.25	61.563	9.579	43079907.120638	4	395.2028	1.05098e-04	5.71321e-04
2023/04/29	05:18:03	ok	ok	395.0020	50.729	0.038645	18.31	61.550	9.609	42377711.317660	5	395.0261	1.08659e-04	1.00234e-03
2023/04/29	05:23:03	ok	ok	394.8280	50.729	0.038645	18.38	61.573	9.652	40507325.494951	5	395.6714	7.50290e-05	7.20253e-05
2023/04/29	05:28:03	ok	ok	395.1240	50.726	0.038645	18.35	61.558	9.634	41509276.629058	8	395.4220	8.73044e-05	3.06988e-04
2023/04/29	05:33:03	ok	ok	394.8400	50.727	0.038645	18.42	61.517	9.667	40176946.087635	5	395.7302	7.32125e-05	1.17290e-04
2023/04/29	05:38:03	ok	ok	394.8200	50.729	0.038645	18.44	61.495	9.672	43860887.038229	4	395.6868	7.55915e-05	1.91077e-04
2023/04/29	05:43:04	ok	ok	395.1640	50.729	0.038645	18.45	61.466	9.676	41863398.659663	7	395.4467	8.73396e-05	3.17847e-04
2023/04/29	05:48:03	ok	ok	394.8420	50.729	0.038645	18.47	61.500	9.689	41647173.917687	4	395.6619	7.80234e-05	4.54960e-05
2023/04/29	05:53:03	ok	ok	395.0680	50.724	0.038645	18.32	61.573	9.620	39762055.771949	8	395.2186	9.81214e-05	8.35318e-04
2023/04/29	05:58:03	ok	ok	394.8960	50.726	0.038645	18.27	61.640	9.598	38046767.613471	5	396.0674	5.20709e-05	6.35028e-04
2023/04/29	06:03:03	ok	ok	394.8420	50.721	0.038645	18.24	61.711	9.593	39815824.890897	3	395.5772	7.95686e-05	1.49774e-05
2023/04/29	06:08:03	ok	ok	394.8700	50.721	0.038645	18.24	61.614	9.578	36724129.597773	5	396.1861	4.76324e-05	8.43583e-04
2023/04/29	06:13:03	ok	ok	395.0080	50.723	0.038645	18.34	61.535	9.621	40865715.812905	6	395.3696	8.77691e-05	3.56567e-04
2023/04/29	06:18:03	ok	ok	394.8860	50.725	0.038645	18.35	61.569	9.636	43657197.264795	5	395.6979	7.37405e-05	1.06862e-04
2023/04/29	06:23:03	ok	ok	394.9600	50.725	0.038645	18.37	61.549	9.640	39051770.036043	5	395.3805	9.58636e-05	3.77441e-04
2023/04/29	06:28:03	ok	ok	394.9020	50.724	0.038645	18.41	61.503	9.658	40266297.935144	7	395.4162	8.74215e-05	3.04442e-04
2023/04/29	06:33:03	ok	ok	395.1120	50.726	0.038645	18.48	61.491	9.695	43102629.106045	3	395.6348	8.24587e-05	3.35444e-05
2023/04/29	06:38:03	ok	ok	395.0000	50.725	0.038645	18.42	61.526	9.669	41613792.607174	6	395.5340	8.57129e-05	3.28948e-04
2023/04/29	06:43:03	ok	ok	394.8180	50.726	0.038645	18.51	61.508	9.715	38413873.101156	5	396.1101	5.35260e-05	6.41901e-04
2023/04/29	06:48:03	ok	ok	395.1420	50.727	0.038645	18.50	61.558	9.715	42344055.297772	5	395.4611	9.13597e-05	3.33378e-04
2023/04/29	06:53:03	ok	ok	394.8860	50.728	0.038645	18.51	61.559	9.723	41574623.087818	5	395.4100	9.72625e-05	4.17715e-04
2023/04/29	06:58:03	ok	ok	394.9820	50.729	0.038645	18.55	61.512	9.740	40974061.182883	5	395.4294	9.37164e-05	3.63213e-04
2023/04/29	07:03:03	ok	ok	394.8500	50.728	0.038645	18.51	61.665	9.740	38763121.411212	6	395.4744	8.52287e-05	2.59526e-04
2023/04/29	07:08:03	ok	ok	394.9680	50.725	0.038645	18.41	61.683	9.686	42963816.333691	4	395.7381	7.30856e-05	5.68852e-05
2023/04/29	07:13:03	ok	ok	395.0000	50.725	0.038645	18.42	61.695	9.695	42883978.565246	7	395.3781	8.70900e-05	4.17046e-04
2023/04/29	07:18:03	ok	ok	395.1820	50.727	0.038645	18.55	61.599	9.754	41315310.986285	6	395.3772	8.97762e-05	4.03438e-04
2023/04/29	07:23:03	ok	ok	395.1340	50.727	0.038645	18.56	61.526	9.750	44045610.407449	7	395.4521	8.50414e-05	4.18205e-04
2023/04/29	07:28:03	--	ok	395.2020	50.729	0.038645	18.64	61.578	9.800	41839924.178563	4	395.9456	6.31970e-05	3.64068e-04
2023/04/29	07:28:11	ok	ok	394.8860	50.710	0.038635	18.65	61.540	9.803	45817367.200956	4	395.3994	8.15432e-05	2.49175e-05
2023/04/29	07:33:10	--	ok	394.6700	50.713	0.038635	18.65	61.559	9.806	37355374.341746	4	395.4354	7.87168e-05	1.20691e-04
2023/04/29	07:33:17	ok	ok	395.1940	50.747	0.038651	18.64	61.567	9.798	46767636.427867	5	395.9647	7.01449e-05	1.79495e-04
2023/04/29	07:38:17	ok	ok	395.1580	50.747	0.038651	18.71	61.505	9.830	43050888.816653	2	395.7259	8.79340e-05	9.63589e-16
2023/04/29	07:43:17	--	ok	395.3100	50.743	0.038651	18.74	61.540	9.851	43039671.720191	3	395.8441	7.99747e-05	3.47241e-05
2023/04/29	07:43:25	ok	ok	395.0200	50.717	0.038636	18.75	61.564	9.865	45472154.351531	3	395.4719	8.21150e-05	5.21352e-05
2023/04/29	07:48:24	--	ok	394.7620	50.718	0.038636	18.78	61.526	9.874	38222088.905709	4	395.3317	9.28231e-05	2.02294e-04
2023/04/29	07:48:31	ok	ok	395.0640	50.738	0.038648	18.75	61.512	9.856	46924387.076270	5	395.8684	7.35456e-05	1.93012e-04
2023/04/29	07:53:31	ok	ok	395.1180	50.736	0.038648	18.82	61.564	9.905	40042192.984000	8	395.5917	8.17205e-05	3.58895e-04
2023/04/29	07:58:31	ok	ok	395.0740	50.739	0.038648	18.82	61.541	9.901	43732090.725997	6	395.1328	1.09305e-04	1.08702e-03
2023/04/29	08:03:31	ok	ok	395.1160	50.740	0.038648	18.86	61.581	9.933	42246521.775294	6	395.6449	8.39296e-05	1.93968e-04
2023/04/29	08:08:31	ok	ok	395.0580	50.741	0.038648	18.89	61.585	9.949	43703467.864551	4	395.3673	1.09276e-04	5.25977e-04
2023/04/29	08:13:31	ok	ok	395.1980	50.738	0.038648	18.92	61.549	9.960	42789470.420624	3	395.7662	8.33414e-05	2.99405e-05
2023/04/29	08:18:31	ok	ok	395.0800	50.746	0.038648	18.98	61.576	9.998	39875441.057110	4	395.8329	7.48069e-05	1.65171e-04
2023/04/29	08:23:31	ok	ok	395.1140	50.745	0.038648	19.03	61.564	10.029	40781324.219603	6	395.6762	8.36027e-05	3.75283e-04
2023/04/29	08:28:31	ok	ok	395.1200	50.746	0.038648	19.05	61.555	10.035	42033327.150114	7	395.5790	8.66532e-05	4.11619e-04
2023/04/29	08:33:31	ok	ok	395.1520	50.746	0.038648	19.07	61.601	10.060	42627297.483222	4	395.8474	7.58188e-05	1.29561e-04
2023/04/29	08:38:31	ok	ok	395.1340	50.749	0.038648	19.12	61.567	10.080	43240968.844094	8	395.3173	1.05070e-04	8.25208e-04
2023/04/29	08:43:32	ok	ok	395.1240	50.750	0.038648	19.20	61.567	10.129	43990120.535319	5	395.5614	9.70489e-05	4.22557e-04
2023/04/29	08:48:31	ok	ok	395.0780	50.754	0.038648	19.26	61.608	10.171	39740965.917618	6	395.7077	8.37570e-05	4.31432e-04
2023/04/29	08:53:31	ok	ok	395.1740	50.760	0.038648	19.33	61.535	10.202	38926548.919803	5	395.6419	9.66663e-05	3.24730e-04
2023/04/29	08:58:31	ok	ok	395.1940	50.760	0.038648	19.39	61.582	10.244	40987729.896457	5	395.5212	1.04271e-04	6.66231e-04
2023/04/29	09:03:31	ok	ok	395.1620	50.760	0.038648	19.47	61.608	10.300	45607129.274864	6	395.7926	8.58841e-05	2.93897e-04
2023/04/29	09:08:31	--	ok	395.3920	50.763	0.038648	19.50	61.590	10.313	46733337.413575	4	395.9136	8.18289e-05	6.71735e-05
2023/04/29	09:08:38	ok	ok	395.0140	50.723	0.038627	19.53	61.617	10.335	43678336.071679	5	395.6339	7.18469e-05	1.92467e-04
2023/04/29	09:13:38	ok	ok	394.8080	50.726	0.038627	19.57	61.601	10.358	44648448.131231	7	395.3338	8.82739e-05	2.70546e-04
2023/04/29	09:18:38	ok	ok	394.8500	50.728	0.038627	19.63	61.663	10.403	44491800.089304	3	395.5996	8.15153e-05	2.87549e-05
2023/04/29	09:23:38	ok	ok	395.1400	50.734	0.038627	19.73	61.688	10.468	43877359.917951	4	395.6225	7.67027e-05	1.19768e-04
2023/04/29	09:28:38	ok	ok	394.8020	50.736	0.038627	19.81	61.646	10.513	39982916.931821	6	395.5003	8.32940e-05	2.33941e-04
2023/04/29	09:33:38	ok	ok	395.1120	50.739	0.038627	19.88	61.636	10.554	41728856.757568	6	395.5893	7.97148e-05	2.95160e-04
2023/04/29	09:38:38	ok	ok	394.9900	50.741	0.038627	19.97	61.669	10.614	42541915.398659	4	395.6945	7.70167e-05	1.18738e-04
2023/04/29	09:43:38	--	ok	395.2720	50.744	0.038627	20.08	61.697	10.689	40363873.833864	4	395.7103	7.67818e-05	8.99832e-05
2023/04/29	09:43:45	ok	ok	394.9280	50.689	0.038613	20.05	61.640	10.661	45195615.534139	5	395.4545	7.52591e-05	1.38183e-04
2023/04/29	09:48:45	--	ok	394.5940	50.699	0.038613	20.14	61.683	10.722	43269197.283897	6	395.0128	9.88337e-05	7.01698e-04
2023/04/29	09:48:52	--	ok	395.2060	50.759	0.038634	20.15	61.686	10.730	46590042.645915	4	395.8898	8.14691e-05	2.82781e-05
2023/04/29	09:49:00	ok	ok	395.1460	50.736	0.038623	20.16	61.659	10.734	43498671.857471	5	395.5962	8.22851e-05	9.01934e-05
2023/04/29	09:53:59	--	ok	395.3320	50.743	0.038623	20.24	61.732	10.792	41142330.138742	7	395.3983	9.12907e-05	4.27511e-04
2023/04/29	09:54:06	ok	ok	394.8040	50.660	0.038606	20.25	61.733	10.801	43226833.063555	4	395.3153	7.78931e-05	1.86557e-04
2023/04/29	09:59:06	--	ok	394.5680	50.659	0.038606	20.28	61.811	10.833	42255828.224892	6	395.2910	7.90853e-05	2.16201e-04
2023/04/29	09:59:13	--	ok	395.2600	50.756	0.038628	20.28	61.779	10.827	44948416.819557	5	395.8948	7.54515e-05	1.58911e-04
2023/04/29	09:59:21	ok	ok	394.8320	50.713	0.038615	20.28	61.750	10.822	45107073.619627	5	395.5039	8.06524e-05	6.81676e-05
2023/04/29	10:04:20	--	ok	394.7740	50.723	0.038615	20.39	61.724	10.889	43882226.528334	7	395.4111	8.59405e-05	2.72666e-04
2023/04/29	10:04:28	--	ok	395.2020	50.756	0.038626	20.38	61.733	10.882	48286162.584744	5	395.8020	7.94259e-05	1.89125e-04
2023/04/29	10:04:35	ok	ok	394.9360	50.724	0.038616	20.38	61.682	10.873	46422156.155144	6	395.6608	7.45444e-05	3.96875e-04
2023/04/29	10:09:34	ok	ok	394.8340	50.733	0.038616	20.53	61.720	10.978	41202503.127340	6	395.3704	8.74352e-05	3.73595e-04
2023/04/29	10:14:34	ok	ok	394.8720	50.738	0.038616	20.62	61.733	11.035	44182533.202954	4	395.6531	7.48293e-05	2.08212e-04
2023/04/29	10:19:34	ok	ok	395.0220	50.738	0.038616	20.75	61.747	11.120	45989097.713094	5	395.6213	8.05099e-05	1.73456e-04
2023/04/29	10:24:34	ok	ok	395.0760	50.747	0.038616	20.84	61.787	11.191	41298531.196136	7	395.4931	8.76099e-05	3.21085e-04
2023/04/29	10:29:34	ok	ok	394.9860	50.751	0.038616	20.91	61.714	11.223	41358317.123010	7	395.4723	8.92640e-05	2.76781e-04
2023/04/29	10:34:34	ok	ok	395.0100	50.755	0.038616	21.04	61.759	11.316	42600361.363106	7	395.5400	8.66772e-05	3.13306e-04
2023/04/29	10:39:34	ok	ok	395.0440	50.757	0.038616	21.17	61.759	11.400	47984547.987248	8	395.5721	8.72056e-05	3.56314e-04
2023/04/29	10:44:34	ok	ok	395.1420	50.762	0.038616	21.26	61.816	11.467	44389498.309647	3	395.7070	8.72112e-05	1.07802e-05
2023/04/29	10:49:34	ok	ok	395.0760	50.767	0.038616	21.38	61.787	11.547	48475809.652296	8	395.6865	8.52809e-05	2.49015e-04
2023/04/29	10:54:34	--	ok	395.2760	50.770	0.038616	21.50	61.764	11.618	47447973.105259	6	395.6689	8.81639e-05	3.28419e-04
2023/04/29	10:54:41	ok	ok	394.8480	50.714	0.038601	21.51	61.765	11.627	50990268.651408	5	395.7149	7.13149e-05	1.80468e-04
2023/04/29	10:59:40	ok	ok	395.2000	50.725	0.038601	21.61	61.773	11.697	49498001.496565	6	395.4512	8.48885e-05	2.57986e-04
2023/04/29	11:04:40	ok	ok	395.0000	50.731	0.038601	21.71	61.834	11.775	49665166.143142	6	395.5754	8.00052e-05	2.60423e-04
2023/04/29	11:09:40	ok	ok	395.1480	50.737	0.038601	21.82	61.855	11.856	53898811.636736	7	395.3481	9.20997e-05	4.08720e-04
2023/04/29	11:14:40	--	ok	395.2060	50.743	0.038601	21.92	61.883	11.929	48514449.311278	7	395.5074	8.61596e-05	3.06478e-04
2023/04/29	11:14:47	ok	ok	394.8000	50.657	0.038591	21.92	61.852	11.923	53333629.244454	7	395.5326	7.49372e-05	1.46344e-04
2023/04/29	11:19:47	ok	ok	395.0700	50.670	0.038591	22.05	61.897	12.020	52730625.709806	6	395.3886	8.19023e-05	2.75687e-04
2023/04/29	11:24:47	ok	ok	394.9300	50.689	0.038591	22.15	61.883	12.087	50026303.396492	8	395.3527	8.69562e-05	2.38230e-04
2023/04/29	11:29:47	--	ok	394.7780	50.652	0.038591	21.95	62.455	12.059	48655972.269407	5	395.5258	7.50693e-05	1.33462e-04
2023/04/29	11:29:55	ok	ok	395.1360	50.744	0.038602	21.98	62.419	12.071	52622992.621798	5	395.7927	7.37476e-05	1.86073e-04
2023/04/29	11:34:54	--	ok	395.2140	50.738	0.038602	21.92	62.589	12.065	45001199.687146	7	395.2278	1.01231e-04	1.26130e-03
2023/04/29	11:35:02	ok	ok	394.8700	50.645	0.038591	21.96	62.567	12.090	51259847.280030	6	395.6242	6.96670e-05	2.12555e-04
2023/04/29	11:40:01	--	ok	394.7800	50.648	0.038591	21.93	62.571	12.071	46091645.068983	8	395.2474	8.67057e-05	6.05191e-04
2023/04/29	11:40:08	ok	ok	395.1540	50.750	0.038602	21.98	62.589	12.104	52429293.379116	5	395.8775	6.80500e-05	2.83092e-04
2023/04/29	11:45:08	ok	ok	395.0740	50.739	0.038602	22.03	62.599	12.145	44445701.820934	8	395.5826	8.06919e-05	4.04016e-04
2023/04/29	11:50:08	ok	ok	394.9660	50.742	0.038602	22.03	62.654	12.155	45874326.622544	7	395.5177	8.60383e-05	3.99463e-04
2023/04/29	11:55:08	ok	ok	395.0180	50.742	0.038602	22.13	62.652	12.226	48573307.853224	6	395.6199	7.97666e-05	2.68747e-04
2023/04/29	12:00:08	ok	ok	395.1200	50.686	0.038602	21.71	63.354	12.065	50976331.833072	4	395.5823	7.70377e-05	1.13764e-04
2023/04/29	12:05:08	--	ok	394.6360	50.658	0.038602	21.50	63.572	11.958	37541839.006209	6	394.8456	1.07612e-04	9.20582e-04
2023/04/29	12:05:15	ok	ok	395.1880	50.781	0.038621	21.52	63.586	11.979	44289784.715737	5	396.0686	6.89939e-05	3.59853e-04
2023/04/29	12:10:15	ok	ok	395.1180	50.767	0.038621	21.40	63.725	11.918	43777952.759344	3	395.6626	8.87439e-05	1.67710e-05
2023/04/29	12:15:15	ok	ok	395.0420	50.757	0.038621	21.33	63.871	11.896	40644885.455453	7	395.5652	8.56940e-05	3.21365e-04
2023/04/29	12:20:15	ok	ok	394.8040	50.755	0.038621	21.33	63.902	11.902	25176236.930897	12	395.4476	7.71415e-05	4.83521e-04
2023/04/29	12:25:15	ok	ok	394.9900	50.750	0.038621	21.34	63.926	11.917	40638277.665475	8	395.4808	8.57441e-05	5.48772e-04
2023/04/29	12:30:15	ok	ok	394.9000	50.741	0.038621	21.37	63.986	11.947	39884273.892610	6	395.5162	8.39063e-05	2.82804e-04
2023/04/29	12:35:15	ok	ok	394.8340	50.735	0.038621	21.33	64.041	11.927	46163494.506298	6	395.5674	8.16315e-05	2.21144e-04
2023/04/29	12:40:15	ok	ok	394.8700	50.728	0.038621	21.33	63.977	11.916	42629724.422692	6	395.4994	8.32881e-05	1.94389e-04
2023/04/29	12:45:15	ok	ok	394.9300	50.708	0.038621	21.23	63.993	11.851	42650568.670838	7	395.4000	8.57557e-05	2.80439e-04
2023/04/29	12:50:15	--	ok	394.7920	50.707	0.038621	21.20	63.954	11.825	44297586.493217	9	395.2367	9.31993e-05	3.73917e-04
2023/04/29	12:50:23	ok	ok	395.0460	50.776	0.038632	21.19	63.940	11.813	50967710.584993	5	395.9786	6.97067e-05	2.02645e-04
2023/04/29	12:55:22	ok	ok	394.9800	50.772	0.038632	21.20	63.995	11.833	50308390.199765	5	395.7662	7.98623e-05	1.20149e-04
2023/04/29	13:00:22	ok	ok	394.9480	50.769	0.038632	21.27	64.085	11.897	46188339.782734	6	395.6437	8.41217e-05	1.69891e-04
2023/04/29	13:05:22	ok	ok	394.9940	50.772	0.038632	21.34	64.086	11.947	44499188.155090	7	395.6571	8.18606e-05	2.53501e-04
2023/04/29	13:10:22	ok	ok	395.0840	50.772	0.038632	21.38	64.117	11.982	47013962.428501	5	395.7989	7.82802e-05	1.68875e-04
2023/04/29	13:15:22	ok	ok	394.9440	50.774	0.038632	21.47	64.091	12.035	44302509.123766	6	395.6776	8.09436e-05	2.16712e-04
2023/04/29	13:20:22	ok	ok	395.0860	50.774	0.038632	21.55	64.128	12.101	42578649.070966	6	395.7307	8.13122e-05	1.46470e-04
2023/04/29	13:25:22	ok	ok	395.1200	50.770	0.038632	21.61	64.160	12.149	44674066.866929	6	395.6993	8.27485e-05	2.44744e-04
2023/04/29	13:30:22	ok	ok	395.0160	50.776	0.038632	21.65	64.169	12.180	50330355.223830	4	395.8154	7.74261e-05	1.70332e-04
2023/04/29	13:35:22	ok	ok	395.1900	50.771	0.038632	21.75	64.240	12.264	38747011.828143	7	395.3943	9.87694e-05	7.15166e-04
2023/04/29	13:40:22	ok	ok	395.0980	50.772	0.038632	21.78	64.277	12.290	42442614.708266	6	395.6452	8.42031e-05	3.22072e-04
2023/04/29	13:45:22	ok	ok	395.1240	50.775	0.038632	21.84	64.204	12.315	44733679.636594	3	395.7349	8.93350e-05	6.58742e-06
2023/04/29	13:50:22	ok	ok	395.1580	50.775	0.038632	21.89	64.181	12.353	48429744.645876	5	395.9166	7.46350e-05	1.38036e-04
2023/04/29	13:55:22	ok	ok	395.1280	50.776	0.038632	21.93	64.178	12.381	40470563.428444	7	395.5633	8.85384e-05	3.50306e-04
2023/04/29	14:00:22	ok	ok	395.1680	50.780	0.038632	22.02	64.237	12.453	39426197.336623	7	395.6113	8.79587e-05	3.48785e-04
2023/04/29	14:05:22	ok	ok	395.1700	50.783	0.038632	22.16	64.341	12.577	46350474.921471	8	395.7494	8.40692e-05	2.81010e-04
2023/04/29	14:10:22	--	ok	395.4400	50.790	0.038632	22.26	64.433	12.667	41438095.174751	9	395.7090	8.84938e-05	3.10553e-04
2023/04/29	14:10:29	ok	ok	394.8340	50.604	0.038609	22.28	64.350	12.660	45354248.637796	5	395.5017	7.39938e-05	1.54350e-04
2023/04/29	14:15:28	--	ok	394.7080	50.611	0.038609	22.35	64.341	12.711	41696231.769590	5	395.5057	7.30181e-05	1.66827e-04
2023/04/29	14:15:35	ok	ok	395.1600	50.744	0.038624	22.35	64.332	12.709	43464213.505132	5	395.8683	7.29153e-05	1.45329e-04
2023/04/29	14:20:35	ok	ok	395.1180	50.729	0.038624	22.43	64.379	12.779	41461173.483406	7	395.4740	9.36987e-05	7.51332e-04
2023/04/29	14:25:36	ok	ok	395.0080	50.728	0.038624	22.47	64.388	12.812	41304168.761813	5	395.8343	7.53083e-05	1.30341e-04
2023/04/29	14:30:35	--	ok	394.7240	50.630	0.038624	21.74	65.565	12.507	40108197.249088	2	395.3449	8.77686e-05	2.03338e-16
2023/04/29	14:30:42	ok	ok	395.1340	50.760	0.038639	21.74	65.542	12.503	44293850.076417	5	395.9667	6.90568e-05	3.84425e-04
2023/04/29	14:35:42	ok	ok	394.8840	50.716	0.038639	21.40	65.852	12.316	42777874.523374	6	395.5305	8.06655e-05	3.04439e-04
2023/04/29	14:40:42	ok	ok	394.8020	50.681	0.038639	21.16	66.007	12.175	41918635.549154	6	395.3762	8.42150e-05	2.51470e-04
2023/04/29	14:45:42	--	ok	394.6640	50.650	0.038639	20.96	66.117	12.054	39421042.076223	4	395.4350	7.63830e-05	1.59720e-04
2023/04/29	14:45:49	ok	ok	395.1140	50.787	0.038657	20.96	66.096	12.050	40366330.495782	5	395.8425	7.50942e-05	1.75079e-04
2023/04/29	14:50:49	ok	ok	394.9720	50.765	0.038657	20.80	66.236	11.968	40345831.526771	5	395.6205	8.17790e-05	1.43034e-04
2023/04/29	14:55:49	ok	ok	394.9020	50.751	0.038657	20.68	66.287	11.890	39137309.214363	4	395.6606	7.77389e-05	1.53319e-04
2023/04/29	15:00:49	ok	ok	394.8020	50.733	0.038657	20.55	66.398	11.819	38108607.075286	4	395.6011	7.75670e-05	1.24154e-04
2023/04/29	15:05:49	ok	ok	394.8900	50.718	0.038657	20.48	66.493	11.788	38299248.596405	6	395.3499	8.35878e-05	2.69192e-04
2023/04/29	15:10:49	--	ok	394.6760	50.701	0.038657	20.39	66.529	11.736	38042150.954909	5	395.4847	7.56789e-05	1.36266e-04
2023/04/29	15:10:56	--	ok	395.2360	50.801	0.038674	20.40	66.488	11.738	41458229.102427	5	395.9695	7.42238e-05	2.52072e-04
2023/04/29	15:11:04	ok	ok	394.9700	50.757	0.038662	20.40	66.540	11.747	43309223.203681	5	395.6169	7.76227e-05	1.86937e-04
2023/04/29	15:16:03	--	ok	394.7900	50.734	0.038662	20.31	66.543	11.680	37192976.116614	2	395.4779	8.46833e-05	1.73078e-15
2023/04/29	15:16:10	ok	ok	394.9920	50.790	0.038672	20.32	66.545	11.692	40938978.718324	5	395.8700	7.49467e-05	2.14133e-04
2023/04/29	15:21:10	ok	ok	394.9540	50.781	0.038672	20.26	66.621	11.665	38878641.610466	5	396.2713	5.14600e-05	8.63646e-04
2023/04/29	15:26:10	ok	ok	395.1060	50.770	0.038672	20.18	66.650	11.614	42111084.013711	8	395.4644	8.68321e-05	2.99386e-04
2023/04/29	15:31:10	ok	ok	394.9640	50.758	0.038672	20.14	66.654	11.586	37627259.791780	7	395.5716	7.88002e-05	2.33973e-04
2023/04/29	15:36:10	ok	ok	394.8620	50.753	0.038672	20.11	66.722	11.578	39006297.847512	7	395.8505	6.59659e-05	6.84904e-04
2023/04/29	15:41:10	ok	ok	394.9020	50.743	0.038672	20.07	66.778	11.560	40059378.876220	8	395.7221	6.91006e-05	7.85195e-04
2023/04/29	15:46:10	ok	ok	394.9240	50.731	0.038672	20.01	66.792	11.523	39676576.852513	6	395.2559	9.07930e-05	4.28479e-04
2023/04/29	15:51:10	--	ok	394.7680	50.722	0.038672	19.98	66.809	11.508	44754989.853055	3	395.4700	7.60407e-05	7.68002e-06
2023/04/29	15:51:17	ok	ok	395.1260	50.789	0.038684	19.98	66.809	11.508	46927595.696439	5	395.9281	7.22969e-05	2.56974e-04
2023/04/29	15:56:17	ok	ok	394.9320	50.780	0.038684	19.97	66.850	11.506	41619580.627615	7	395.5048	8.76290e-05	3.86604e-04
2023/04/29	16:01:18	ok	ok	394.9740	50.779	0.038684	19.92	66.896	11.483	39238951.991911	7	395.5711	8.45987e-05	2.91560e-04
2023/04/29	16:06:18	ok	ok	394.9060	50.768	0.038684	19.88	66.918	11.459	39932710.159530	7	395.3711	9.14663e-05	5.35077e-04
2023/04/29	16:11:17	ok	ok	394.8640	50.762	0.038684	19.85	66.947	11.444	43765663.932759	8	395.4972	8.41238e-05	3.70432e-04
2023/04/29	16:16:17	ok	ok	394.8640	50.753	0.038684	19.78	66.989	11.404	42061527.271408	6	395.4929	8.22595e-05	2.64699e-04
2023/04/29	16:21:17	ok	ok	394.8520	50.749	0.038684	19.77	66.998	11.397	40771633.491391	5	395.2043	9.59597e-05	6.28430e-04
2023/04/29	16:26:17	--	ok	394.7280	50.737	0.038684	19.75	67.025	11.391	41111391.008255	9	395.0374	1.02944e-04	1.02851e-03
2023/04/29	16:26:24	ok	ok	395.1520	50.797	0.038698	19.75	66.993	11.386	46932931.501757	5	395.9740	7.52384e-05	1.18090e-04
2023/04/29	16:31:24	ok	ok	395.1300	50.795	0.038698	19.73	67.051	11.378	43158275.663389	4	395.9165	7.32248e-05	7.50328e-05
2023/04/29	16:36:24	--	ok	395.5000	50.792	0.038698	19.71	67.080	11.374	40854814.850016	7	395.6055	8.84283e-05	4.29508e-04
2023/04/29	16:36:31	--	ok	394.6780	50.622	0.038672	19.70	67.098	11.366	43706473.948988	5	395.7347	5.46549e-05	7.57184e-04
2023/04/29	16:36:38	ok	ok	394.9540	50.757	0.038689	19.70	67.079	11.363	48256438.300527	6	395.6704	7.67347e-05	1.55303e-04
2023/04/29	16:41:38	--	ok	395.2880	50.757	0.038689	19.67	67.112	11.351	39346801.607044	4	395.6796	7.28278e-05	1.15827e-04
2023/04/29	16:41:45	--	ok	394.6260	50.632	0.038674	19.65	67.060	11.331	46048536.637889	4	395.2490	8.03698e-05	1.48750e-04
2023/04/29	16:41:53	ok	ok	394.9980	50.773	0.038693	19.67	67.094	11.348	44399064.067703	5	395.7844	7.40488e-05	1.71432e-04
2023/04/29	16:46:52	ok	ok	394.8260	50.770	0.038693	19.63	67.106	11.321	46790764.478529	4	395.6854	7.72955e-05	1.17586e-04
2023/04/29	16:51:52	ok	ok	394.9140	50.766	0.038693	19.60	67.134	11.306	41873136.754787	6	395.3606	9.00021e-05	3.60483e-04
2023/04/29	16:56:52	ok	ok	395.1520	50.760	0.038693	19.57	67.129	11.288	41939309.028165	6	395.4488	8.60507e-05	2.95309e-04
2023/04/29	17:01:52	--	ok	394.7260	50.751	0.038693	19.57	67.158	11.293	39031045.371210	4	395.5799	7.69759e-05	1.32837e-04
2023/04/29	17:02:00	--	ok	395.2300	50.798	0.038707	19.56	67.176	11.285	44063988.389976	7	396.2096	6.35308e-05	6.40752e-04
2023/04/29	17:02:07	ok	ok	395.0240	50.765	0.038696	19.58	67.149	11.300	45451858.427875	5	395.7339	7.36598e-05	1.77000e-04
2023/04/29	17:07:06	ok	ok	394.9020	50.761	0.038696	19.50	67.175	11.248	43575094.351307	2	395.5493	8.47842e-05	1.43708e-16
2023/04/29	17:12:06	ok	ok	394.8240	50.755	0.038696	19.47	67.181	11.231	39817488.647555	6	395.2847	9.25347e-05	4.49608e-04
2023/04/29	17:17:06	--	ok	394.7760	50.749	0.038696	19.42	67.243	11.205	44466432.674810	6	395.4147	8.54202e-05	2.62076e-04
2023/04/29	17:17:13	ok	ok	395.1960	50.790	0.038707	19.46	67.211	11.228	44643916.959874	5	395.9634	7.06577e-05	1.40513e-04
2023/04/29	17:22:13	ok	ok	394.9360	50.787	0.038707	19.42	67.254	11.207	44866011.149521	2	395.7552	8.44663e-05	3.66193e-16
2023/04/29	17:27:13	ok	ok	394.9200	50.782	0.038707	19.37	67.277	11.182	42756329.123803	5	396.3008	5.04086e-05	7.44045e-04
2023/04/29	17:32:13	--	ok	395.2140	50.780	0.038707	19.36	67.295	11.177	42621614.410924	6	395.7167	7.88959e-05	2.03030e-04
2023/04/29	17:32:21	ok	ok	394.8900	50.728	0.038696	19.34	67.271	11.162	44036301.218501	5	395.4910	7.78341e-05	1.12547e-04
2023/04/29	17:37:20	--	ok	394.6500	50.724	0.038696	19.30	67.326	11.143	39505182.629784	4	395.4878	7.74240e-05	9.09531e-05
2023/04/29	17:37:28	ok	ok	395.1200	50.793	0.038714	19.34	67.294	11.166	45557302.557106	5	395.9503	7.28716e-05	1.94198e-04
2023/04/29	17:42:27	ok	ok	395.1400	50.789	0.038714	19.29	67.312	11.132	42664582.666666	7	395.6797	8.23124e-05	2.55182e-04
2023/04/29	17:47:27	ok	ok	395.1460	50.786	0.038714	19.22	67.294	11.082	43514820.332107	5	396.3043	5.22026e-05	7.32562e-04
2023/04/29	17:52:27	--	ok	395.2360	50.781	0.038714	19.19	67.327	11.068	41852275.409826	6	395.4714	9.19289e-05	4.18253e-04
2023/04/29	17:52:34	ok	ok	394.9060	50.730	0.038702	19.20	67.330	11.078	42051120.167650	5	395.5832	7.51899e-05	1.26174e-04
2023/04/29	17:57:33	--	ok	394.7560	50.725	0.038702	19.14	67.372	11.048	43282287.520791	4	395.6100	7.22485e-05	1.36498e-04
2023/04/29	17:57:40	ok	ok	395.0180	50.779	0.038714	19.13	67.369	11.039	44346540.032910	7	395.9153	7.08161e-05	3.25336e-04
2023/04/29	18:02:40	ok	ok	394.9660	50.777	0.038714	19.12	67.376	11.031	41328219.054043	4	395.7489	7.48757e-05	1.12581e-04
2023/04/29	18:07:40	ok	ok	395.0040	50.770	0.038714	19.09	67.362	11.010	42175378.735618	4	395.7319	7.44720e-05	9.92293e-05
2023/04/29	18:12:40	ok	ok	395.0420	50.768	0.038714	19.02	67.390	10.969	38477653.648977	6	395.6731	7.66601e-05	1.49532e-04
2023/04/29	18:17:40	ok	ok	394.8600	50.763	0.038714	18.96	67.381	10.932	43740496.712903	6	395.5009	8.40033e-05	2.67164e-04
2023/04/29	18:22:40	ok	ok	395.1220	50.755	0.038714	18.91	67.442	10.906	40038210.462998	6	395.3677	8.70276e-05	4.35602e-04
2023/04/29	18:27:40	--	ok	394.7260	50.747	0.038714	18.82	67.446	10.851	40968030.927833	5	395.4112	8.46482e-05	2.09639e-04
2023/04/29	18:27:47	--	ok	395.2040	50.786	0.038729	18.85	67.433	10.866	39820859.148177	5	395.9635	7.25975e-05	1.09460e-04
2023/04/29	18:27:55	ok	ok	395.0880	50.765	0.038718	18.82	67.417	10.847	43451518.530687	5	395.7613	7.15927e-05	1.24545e-04
2023/04/29	18:32:54	ok	ok	395.0560	50.761	0.038718	18.76	67.428	10.813	41003789.213554	4	395.6725	7.35319e-05	1.41345e-04
2023/04/29	18:37:54	ok	ok	394.9660	50.754	0.038718	18.72	67.463	10.791	39658757.790496	7	395.3995	8.45619e-05	3.09553e-04
2023/04/29	18:42:54	ok	ok	394.8560	50.752	0.038718	18.64	67.468	10.737	35478536.940348	4	395.6198	7.41581e-05	9.22118e-05
2023/04/29	18:47:54	ok	ok	394.8940	50.746	0.038718	18.58	67.459	10.699	40543963.549992	4	395.5396	7.65867e-05	1.22691e-04
2023/04/29	18:52:54	--	ok	394.6380	50.734	0.038718	18.47	67.500	10.635	41009938.763142	7	395.4218	7.98478e-05	1.52839e-04
2023/04/29	18:53:01	--	ok	395.3960	50.782	0.038737	18.52	67.509	10.671	42606660.314476	6	396.0173	7.27852e-05	2.09332e-04
2023/04/29	18:53:09	ok	ok	394.8020	50.724	0.038716	18.52	67.518	10.673	48193989.111278	5	395.5012	7.52945e-05	6.93178e-05
2023/04/29	18:58:08	ok	ok	394.8860	50.716	0.038716	18.44	67.515	10.618	40201680.034208	2	395.2586	9.15946e-05	5.08457e-16
2023/04/29	19:03:08	--	ok	394.5860	50.702	0.038716	18.30	67.501	10.529	38890858.661955	5	395.3484	7.62489e-05	1.93623e-04
2023/04/29	19:03:15	ok	ok	395.0940	50.778	0.038738	18.34	67.509	10.556	40676689.773795	5	395.9292	7.33812e-05	1.73329e-04
2023/04/29	19:08:15	ok	ok	395.0220	50.772	0.038738	18.23	67.520	10.487	39766227.946992	4	395.7667	7.50938e-05	1.08370e-04
2023/04/29	19:13:15	ok	ok	395.0020	50.768	0.038738	18.16	67.497	10.441	41580470.209386	3	395.7365	7.84898e-05	6.58740e-06
2023/04/29	19:18:15	ok	ok	394.8460	50.762	0.038738	18.07	67.524	10.392	37564375.184533	7	395.5448	8.25516e-05	3.56754e-04
2023/04/29	19:23:15	ok	ok	394.8160	50.757	0.038738	17.93	67.541	10.308	41398682.633584	7	395.4615	8.47894e-05	3.22020e-04
2023/04/29	19:28:15	ok	ok	395.0720	50.770	0.038738	18.40	66.696	10.465	41261182.135430	8	395.5773	8.58083e-05	3.12899e-04
2023/04/29	19:33:15	ok	ok	395.0340	50.780	0.038738	18.83	66.186	10.657	38557732.201664	4	395.9167	7.78872e-05	1.31667e-04
2023/04/29	19:38:15	--	ok	395.3400	50.788	0.038738	19.09	65.982	10.784	38786837.826739	9	395.7484	8.78268e-05	4.50478e-04
2023/04/29	19:38:22	ok	ok	394.9280	50.752	0.03872	19.09	66.004	10.788	44576361.145784	5	395.6424	7.67534e-05	1.64404e-04
2023/04/29	19:43:22	ok	ok	394.9800	50.766	0.03872	19.20	65.875	10.838	39924462.938462	4	395.7308	7.49374e-05	1.80674e-04
2023/04/29	19:48:22	ok	ok	395.0620	50.769	0.03872	19.36	65.719	10.915	41201984.103922	6	395.5016	8.91569e-05	5.55365e-04
2023/04/29	19:53:22	ok	ok	394.9840	50.774	0.03872	19.42	65.611	10.933	41149445.989727	2	395.6411	8.76709e-05	1.60633e-15
2023/04/29	19:58:22	ok	ok	395.0060	50.775	0.03872	19.50	65.560	10.978	43379185.208924	6	395.5813	8.75409e-05	4.50951e-04
2023/04/29	20:03:22	--	ok	395.2240	50.777	0.03872	19.54	65.547	11.003	42619782.186674	5	395.7791	7.69451e-05	1.32929e-04
2023/04/29	20:03:29	ok	ok	394.8320	50.742	0.038708	19.57	65.467	11.008	42014014.393993	6	395.6020	7.50101e-05	1.81861e-04
2023/04/29	20:08:30	--	ok	394.7700	50.743	0.038708	19.57	65.519	11.017	40393097.863602	5	395.7544	6.73856e-05	1.91337e-04
2023/04/29	20:08:37	ok	ok	395.1120	50.781	0.03872	19.58	65.490	11.021	46797044.872728	5	395.9374	7.31275e-05	1.80942e-04
2023/04/29	20:13:36	ok	ok	395.0720	50.780	0.03872	19.58	65.446	11.014	43644233.141826	6	395.4204	9.75269e-05	8.25778e-04
2023/04/29	20:18:36	ok	ok	395.0800	50.778	0.03872	19.57	65.403	10.998	41185034.957202	6	395.3609	9.87550e-05	7.30411e-04
2023/04/29	20:23:36	ok	ok	395.0540	50.778	0.03872	19.50	65.412	10.953	42952825.965401	5	395.5170	9.01011e-05	4.56529e-04
2023/04/29	20:28:36	ok	ok	395.0640	50.776	0.03872	19.50	65.476	10.964	39848754.918329	7	395.5488	8.69171e-05	4.71701e-04
2023/04/29	20:33:36	ok	ok	394.9700	50.776	0.03872	19.49	65.367	10.937	38511934.681947	4	395.7574	7.79986e-05	7.31462e-05
2023/04/29	20:38:36	--	ok	395.2340	50.776	0.03872	19.53	65.290	10.951	41533888.749782	5	395.7877	7.66743e-05	1.13222e-04
2023/04/29	20:38:43	--	ok	394.7460	50.736	0.038708	19.52	65.309	10.946	39766742.276274	5	395.5996	7.39680e-05	1.75663e-04
2023/04/29	20:38:51	ok	ok	395.0920	50.776	0.038721	19.53	65.321	10.956	48699060.178255	5	395.9313	7.14418e-05	1.34561e-04
2023/04/29	20:43:50	ok	ok	395.1800	50.775	0.038721	19.50	65.304	10.935	39321288.204802	6	395.5810	8.81969e-05	3.86956e-04
2023/04/29	20:48:50	ok	ok	395.0460	50.775	0.038721	19.49	65.272	10.921	42491112.274400	5	395.7013	8.07486e-05	2.01060e-04
2023/04/29	20:53:50	ok	ok	395.0980	50.774	0.038721	19.50	65.252	10.926	39537608.379545	7	395.5647	8.58240e-05	3.73351e-04
2023/04/29	20:58:50	ok	ok	394.9620	50.771	0.038721	19.42	65.261	10.875	40146693.192840	7	395.5377	8.58979e-05	3.06405e-04
2023/04/29	21:03:50	ok	ok	394.9800	50.771	0.038721	19.43	65.199	10.873	40195735.384909	4	395.8144	7.29022e-05	1.50960e-04
2023/04/29	21:08:50	ok	ok	394.9980	50.768	0.038721	19.36	65.275	10.841	41118027.257082	2	395.6780	8.37132e-05	2.27148e-16
2023/04/29	21:13:50	ok	ok	394.8960	50.769	0.038721	19.40	65.171	10.849	39174343.126754	4	395.7522	7.40758e-05	1.44484e-04
2023/04/29	21:18:50	ok	ok	394.9600	50.766	0.038721	19.33	65.171	10.805	41948196.326987	4	395.7704	7.36042e-05	1.58285e-04
2023/04/29	21:23:50	ok	ok	394.8780	50.763	0.038721	19.27	65.174	10.768	44983892.301982	6	395.5631	8.30436e-05	1.26092e-04
2023/04/29	21:28:50	ok	ok	395.1380	50.761	0.038721	19.22	65.217	10.740	39747811.547665	4	395.6741	7.81455e-05	1.70928e-04
2023/04/29	21:33:50	ok	ok	394.8400	50.758	0.038721	19.12	65.245	10.682	41705604.949640	5	395.3550	9.82275e-05	2.89495e-04
2023/04/29	21:38:50	ok	ok	394.8980	50.755	0.038721	19.05	65.254	10.638	40642596.502291	7	395.4930	8.25694e-05	2.43382e-04
2023/04/29	21:43:50	ok	ok	395.1320	50.752	0.038721	19.03	65.167	10.616	44034680.554405	6	395.1361	9.88636e-05	9.79153e-04
2023/04/29	21:48:50	ok	ok	394.8020	50.751	0.038721	19.03	65.135	10.611	40089629.250025	4	395.6376	7.39935e-05	1.58530e-04
2023/04/29	21:53:50	--	ok	394.7200	50.750	0.038721	19.01	65.101	10.589	39222416.837673	6	395.5506	7.78856e-05	7.00983e-05
2023/04/29	21:53:57	--	ok	395.2100	50.776	0.038736	19.01	65.046	10.580	42685421.073595	5	396.0002	7.29991e-05	9.39035e-05
2023/04/29	21:54:04	ok	ok	394.8740	50.760	0.038725	19.02	65.071	10.592	43102987.011744	5	395.7434	7.35340e-05	1.64928e-04
2023/04/29	21:59:04	ok	ok	394.9680	50.755	0.038725	18.98	65.126	10.574	42361966.059241	6	395.5015	8.28536e-05	2.44891e-04
2023/04/29	22:04:04	ok	ok	394.8120	50.753	0.038725	18.91	65.093	10.526	38131890.086315	4	395.6115	7.72911e-05	8.42841e-05
2023/04/29	22:09:04	ok	ok	394.8460	50.748	0.038725	18.86	65.057	10.493	38544705.623420	7	395.8725	6.06561e-05	9.65606e-04
2023/04/29	22:14:04	ok	ok	394.8740	50.748	0.038725	18.82	65.071	10.469	40280451.682185	7	395.4335	8.40527e-05	4.46706e-04
2023/04/29	22:19:04	--	ok	394.7540	50.744	0.038725	18.79	65.023	10.444	41105487.323396	7	395.2906	8.98365e-05	3.89625e-04
2023/04/29	22:19:11	ok	ok	395.0820	50.765	0.038738	18.76	65.083	10.437	43479060.201546	5	395.8316	7.60736e-05	1.20881e-04
2023/04/29	22:24:10	ok	ok	395.0700	50.762	0.038738	18.74	65.037	10.411	40220532.883088	4	395.7813	7.68810e-05	1.00726e-04
2023/04/29	22:29:10	--	ok	395.2420	50.760	0.038738	18.69	64.996	10.378	40274643.783844	4	395.7092	7.88477e-05	1.33578e-04
2023/04/29	22:29:17	ok	ok	394.8820	50.739	0.038725	18.71	64.988	10.387	46787821.219033	5	395.5708	7.44234e-05	1.54226e-04
2023/04/29	22:34:17	--	ok	394.7620	50.737	0.038725	18.58	65.106	10.326	38871791.223367	4	395.6488	6.99415e-05	5.72546e-05
2023/04/29	22:34:24	ok	ok	394.9540	50.760	0.038737	18.56	65.092	10.315	42871758.801515	6	395.7508	7.58760e-05	1.71667e-04
2023/04/29	22:39:24	ok	ok	395.0220	50.754	0.038737	18.51	65.116	10.285	42495257.041508	4	395.6982	7.59460e-05	9.65674e-05
2023/04/29	22:44:24	ok	ok	395.0000	50.753	0.038737	18.41	65.060	10.216	37105181.350898	7	395.5141	8.12942e-05	5.11739e-04
2023/04/29	22:49:24	ok	ok	394.9580	50.750	0.038737	18.38	65.052	10.197	37937230.014002	8	395.0627	1.06279e-04	8.99333e-04
2023/04/29	22:54:24	ok	ok	394.8280	50.749	0.038737	18.40	65.011	10.200	40433444.831525	4	395.6633	7.64127e-05	1.15038e-04
2023/04/29	22:59:24	--	ok	394.7840	50.744	0.038737	18.30	64.997	10.139	39608814.705992	9	395.0446	1.03254e-04	8.65936e-04
2023/04/29	22:59:32	ok	ok	395.1200	50.766	0.038749	18.31	64.968	10.142	41146657.680713	6	395.9000	7.70324e-05	8.18320e-05
2023/04/29	23:04:32	ok	ok	394.9820	50.764	0.038749	18.23	65.006	10.097	43688309.803468	2	395.7694	8.07329e-05	3.21161e-16
2023/04/29	23:09:31	ok	ok	394.9640	50.767	0.038749	18.23	64.942	10.087	38860502.680590	4	395.8322	7.31212e-05	1.30937e-04
2023/04/29	23:14:31	ok	ok	394.9140	50.759	0.038749	18.16	64.974	10.051	40199507.379777	6	395.5430	8.71780e-05	5.16399e-04
2023/04/29	23:19:31	ok	ok	394.9600	50.756	0.038749	18.13	64.918	10.024	41566654.901815	3	395.7273	8.09417e-05	5.38981e-06
2023/04/29	23:24:31	ok	ok	394.9640	50.754	0.038749	18.08	64.891	9.995	41177442.361120	7	395.6551	8.07808e-05	1.14355e-04
2023/04/29	23:29:31	ok	ok	394.8300	50.750	0.038749	18.04	64.947	9.980	38711761.139060	6	395.8981	6.60675e-05	2.23645e-04
2023/04/29	23:34:31	ok	ok	394.9600	50.750	0.038749	17.94	64.952	9.922	42520945.681683	4	395.6904	7.49225e-05	9.33867e-05
2023/04/29	23:39:31	ok	ok	394.8920	50.744	0.038749	17.88	64.941	9.884	40709099.617314	7	395.3669	9.00695e-05	4.72323e-04
2023/04/29	23:44:31	ok	ok	394.9820	50.742	0.038749	17.80	64.950	9.837	44543717.085815	7	395.3393	9.08531e-05	5.42815e-04
2023/04/29	23:49:31	ok	ok	394.8140	50.739	0.038749	17.76	64.942	9.811	41225121.192750	5	396.0387	5.50400e-05	6.63784e-04
2023/04/29	23:54:31	--	ok	394.7200	50.737	0.038749	17.76	64.942	9.811	39388304.877135	4	395.6345	7.36657e-05	4.78239e-05
2023/04/29	23:54:38	--	ok	395.2400	50.792	0.038763	17.76	64.955	9.813	44477404.659080	5	396.0427	6.87166e-05	1.74104e-04
2023/04/29	23:54:46	ok	ok	394.8680	50.742	0.038751	17.73	64.938	9.793	39337051.234524	5	395.7333	7.21696e-05	9.72131e-05
2023/04/29	23:59:45	ok	ok	395.0440	50.761	0.038751	18.16	64.204	9.931	42043829.041633	4	395.8241	7.72446e-05	1.78549e-05
2023/04/30	00:04:45	--	ok	395.2260	50.771	0.038751	18.47	63.944	10.074	52993146.738890	5	395.9907	7.08000e-05	1.57881e-04
2023/04/30	00:04:52	ok	ok	395.1440	50.742	0.038739	18.45	63.963	10.069	56510574.992001	2	395.6498	8.12853e-05	1.01591e-16
2023/04/30	00:09:52	ok	ok	395.0680	50.748	0.038739	18.64	63.792	10.152	49154529.445556	7	395.4235	9.21562e-05	6.91898e-04
2023/04/30	00:14:52	ok	ok	394.9800	50.751	0.038739	18.76	63.705	10.216	47505787.524713	5	395.7836	7.51997e-05	1.57322e-04
2023/04/30	00:19:52	--	ok	395.3380	50.753	0.038739	18.88	63.574	10.262	46144728.262311	7	395.5871	8.65545e-05	4.54062e-04
2023/04/30	00:19:59	--	ok	394.7040	50.723	0.038722	18.85	63.560	10.242	49241133.983685	6	395.5581	7.09804e-05	1.68104e-04
2023/04/30	00:20:07	ok	ok	395.1960	50.749	0.038737	18.85	63.528	10.237	48578793.592960	6	395.7117	8.33824e-05	2.15178e-04
2023/04/30	00:25:06	ok	ok	395.0760	50.750	0.038737	18.92	63.517	10.279	46736762.509786	6	395.5957	8.63061e-05	4.00430e-04
2023/04/30	00:30:06	ok	ok	395.0040	50.754	0.038737	19.03	63.450	10.336	49706281.349910	3	395.7644	8.05677e-05	2.39525e-05
2023/04/30	00:35:06	ok	ok	395.1420	50.752	0.038737	19.02	63.481	10.333	43078510.600330	6	395.5741	8.70981e-05	4.40136e-04
2023/04/30	00:40:06	ok	ok	394.9940	50.756	0.038737	18.96	63.546	10.310	49823352.217863	6	395.6627	8.30947e-05	1.56443e-04
2023/04/30	00:45:06	ok	ok	395.1320	50.753	0.038737	18.95	63.500	10.293	48666794.188656	6	395.6081	8.39757e-05	4.23449e-04
2023/04/30	00:50:06	ok	ok	395.1420	50.754	0.038737	18.93	63.478	10.281	49084734.801711	4	395.8127	7.48223e-05	1.28708e-04
2023/04/30	00:55:06	--	ok	395.2660	50.756	0.038737	18.93	63.519	10.287	43372382.260818	7	395.7414	7.75130e-05	2.68722e-04
2023/04/30	00:55:13	ok	ok	394.9080	50.732	0.038723	18.95	63.458	10.286	47149501.318975	2	395.5237	8.22101e-05	1.01623e-16
2023/04/30	01:00:13	--	ok	394.7720	50.733	0.038723	18.99	63.371	10.297	50410634.780958	5	395.1636	1.04934e-04	7.23044e-04
2023/04/30	01:00:20	ok	ok	395.1640	50.750	0.038735	19.01	63.362	10.306	54991573.202861	5	395.8174	7.72156e-05	7.35381e-05
2023/04/30	01:05:20	--	ok	395.2380	50.751	0.038735	19.03	63.290	10.310	44443400.896705	6	395.8184	7.39426e-05	1.87820e-04
2023/04/30	01:05:27	ok	ok	394.9280	50.735	0.038723	19.03	63.302	10.312	46929750.702625	5	395.6118	7.19626e-05	1.14520e-04
2023/04/30	01:10:27	ok	ok	394.8120	50.736	0.038723	19.09	63.279	10.343	49400841.458544	4	395.5396	7.65707e-05	1.22691e-04
2023/04/30	01:15:27	ok	ok	394.8900	50.735	0.038723	19.09	63.267	10.341	47660728.926848	6	395.3779	8.51608e-05	3.18170e-04
2023/04/30	01:20:27	--	ok	394.7740	50.738	0.038723	19.12	63.239	10.354	43665354.949359	8	395.3129	8.79354e-05	4.19027e-04
2023/04/30	01:20:34	--	ok	395.2800	50.759	0.038734	19.09	63.226	10.334	51281680.595162	6	395.7706	7.85936e-05	2.17321e-04
2023/04/30	01:20:42	ok	ok	394.9340	50.729	0.03872	19.07	63.192	10.320	47614723.591726	4	395.5199	8.00546e-05	3.55212e-05
2023/04/30	01:25:41	ok	ok	394.8220	50.726	0.03872	19.12	63.188	10.345	40938798.434415	3	395.4348	8.25005e-05	3.35614e-05
2023/04/30	01:30:41	ok	ok	394.9360	50.729	0.03872	19.13	63.148	10.347	43643907.566345	6	395.1791	9.17813e-05	3.85564e-04
2023/04/30	01:35:41	--	ok	394.7660	50.729	0.03872	19.13	63.148	10.347	47266120.980551	3	395.5292	7.96214e-05	1.91734e-05
2023/04/30	01:35:48	ok	ok	395.1320	50.750	0.038731	19.13	63.157	10.349	47530944.797042	5	395.9021	7.35462e-05	1.09651e-04
2023/04/30	01:40:47	ok	ok	395.0120	50.746	0.038731	19.02	63.270	10.299	46196678.802360	3	395.7403	7.58217e-05	3.41344e-05
2023/04/30	01:45:47	ok	ok	395.0460	50.746	0.038731	18.95	63.299	10.260	50880350.812315	3	395.7164	8.05964e-05	5.80918e-05
2023/04/30	01:50:47	ok	ok	395.0860	50.744	0.038731	18.93	63.244	10.243	46242370.178102	6	395.4794	8.78018e-05	2.83789e-04
2023/04/30	01:55:47	ok	ok	394.9360	50.741	0.038731	18.92	63.243	10.235	46742673.920613	6	395.4495	9.02909e-05	2.99434e-04
2023/04/30	02:00:47	ok	ok	394.9120	50.742	0.038731	18.96	63.153	10.246	45753869.777183	5	395.7092	7.42908e-05	1.40814e-04
2023/04/30	02:05:47	ok	ok	394.9300	50.744	0.038731	19.03	63.143	10.286	46267396.966069	4	395.7840	7.16899e-05	1.22712e-04
2023/04/30	02:10:47	ok	ok	394.8960	50.744	0.038731	18.99	63.137	10.259	41920264.748648	8	395.5469	7.99700e-05	3.82855e-04
2023/04/30	02:15:47	ok	ok	394.9940	50.741	0.038731	19.01	63.128	10.268	44727475.024761	7	395.5405	8.04980e-05	3.20516e-04
2023/04/30	02:20:47	ok	ok	394.8660	50.742	0.038731	18.96	63.038	10.227	44823391.847603	6	395.3832	9.17545e-05	7.02541e-04
2023/04/30	02:25:47	ok	ok	394.9460	50.740	0.038731	18.98	63.059	10.239	44197883.834237	7	395.4686	8.70100e-05	5.01058e-04
2023/04/30	02:30:47	ok	ok	395.0740	50.740	0.038731	18.95	63.024	10.215	45501076.313006	2	395.7379	7.84871e-05	2.03136e-16
2023/04/30	02:35:47	ok	ok	394.9140	50.741	0.038731	18.98	62.954	10.222	44419963.145992	3	395.6439	8.41284e-05	3.29447e-05
2023/04/30	02:40:47	ok	ok	394.8980	50.738	0.038731	18.88	63.107	10.187	43721164.244991	7	395.5621	8.19761e-05	2.64568e-04
2023/04/30	02:45:47	ok	ok	394.8920	50.737	0.038731	18.79	63.137	10.141	44763423.921946	4	395.6715	7.32655e-05	1.23978e-04
2023/04/30	02:50:47	ok	ok	395.0080	50.736	0.038731	18.72	63.116	10.096	44043400.934247	6	395.6474	7.58183e-05	7.33952e-05
2023/04/30	02:55:47	ok	ok	394.8500	50.733	0.038731	18.71	63.124	10.089	48327056.887462	3	395.5181	8.34167e-05	4.19429e-06
2023/04/30	03:00:47	ok	ok	394.8320	50.734	0.038731	18.75	63.024	10.099	43720928.555291	4	395.6826	7.38812e-05	1.03256e-04
2023/04/30	03:05:47	ok	ok	395.1640	50.734	0.038731	18.75	63.014	10.097	40504409.108465	7	395.5684	7.75802e-05	1.78745e-04
2023/04/30	03:10:47	ok	ok	395.0340	50.733	0.038731	18.75	62.931	10.084	44683428.426504	7	395.4334	8.39259e-05	4.09051e-04
2023/04/30	03:15:47	ok	ok	394.9800	50.732	0.038731	18.75	62.951	10.087	46049782.512280	7	395.4610	8.31377e-05	3.34730e-04
2023/04/30	03:20:47	ok	ok	394.8020	50.733	0.038731	18.78	62.892	10.093	44208638.692002	6	395.3289	9.45617e-05	5.76201e-04
2023/04/30	03:25:47	ok	ok	394.9280	50.732	0.038731	18.75	62.919	10.082	46066742.546380	5	394.9316	1.23344e-04	7.37776e-04
2023/04/30	03:30:47	ok	ok	395.0280	50.731	0.038731	18.72	62.863	10.055	43225296.378830	4	395.6352	7.38036e-05	1.85084e-04
2023/04/30	03:35:47	--	ok	394.7860	50.729	0.038731	18.69	62.835	10.033	41900542.857798	4	395.6264	7.41198e-05	8.14439e-05
2023/04/30	03:35:54	--	ok	395.2940	50.751	0.038742	18.68	62.887	10.034	48989662.434066	5	395.8632	7.34254e-05	1.05571e-04
2023/04/30	03:36:01	ok	ok	394.8040	50.722	0.038728	18.68	62.878	10.032	46329937.526959	3	395.4701	8.34411e-05	3.83525e-05
2023/04/30	03:41:01	--	ok	394.7720	50.722	0.038728	18.61	62.887	9.993	41064640.810215	3	395.4330	8.38109e-05	1.97774e-05
2023/04/30	03:41:08	ok	ok	395.0080	50.743	0.038739	18.58	62.924	9.980	46704652.921263	5	395.8145	7.14587e-05	1.59245e-04
2023/04/30	03:46:08	ok	ok	394.8940	50.736	0.038739	18.50	62.997	9.942	44114845.421169	4	395.7151	7.28595e-05	1.71742e-04
2023/04/30	03:51:08	ok	ok	394.9180	50.737	0.038739	18.47	63.005	9.926	46894201.179773	4	395.6618	7.68562e-05	1.10648e-04
2023/04/30	03:56:08	ok	ok	395.0580	50.735	0.038739	18.41	62.983	9.890	43691892.270580	4	395.6743	7.70113e-05	8.26631e-05
2023/04/30	04:01:08	ok	ok	394.8960	50.732	0.038739	18.31	62.979	9.832	48118797.699412	4	395.6568	7.52980e-05	7.34103e-05
2023/04/30	04:06:08	ok	ok	394.9040	50.730	0.038739	18.28	62.995	9.817	52909594.888379	8	395.5143	7.46178e-05	3.19176e-04
2023/04/30	04:11:08	--	ok	395.2580	50.730	0.038739	18.21	62.983	9.775	49373099.846419	4	395.5780	7.76595e-05	9.13865e-05
2023/04/30	04:11:15	ok	ok	394.9040	50.704	0.038726	18.25	62.991	9.801	50332463.788020	4	395.4112	7.36808e-05	1.05089e-04
2023/04/30	04:16:15	--	ok	394.5380	50.703	0.038726	18.28	62.805	9.787	43359525.967407	4	395.3711	7.56919e-05	1.14715e-04
2023/04/30	04:16:23	--	ok	395.3000	50.761	0.03875	18.27	62.858	9.788	54796866.380255	6	395.7885	7.91145e-05	1.57977e-04
2023/04/30	04:16:30	ok	ok	394.9960	50.724	0.038735	18.32	62.853	9.820	54019161.888883	5	395.5076	8.06965e-05	7.05810e-05
2023/04/30	04:21:29	--	ok	394.6920	50.721	0.038735	18.30	62.840	9.802	44018526.191971	7	395.3571	8.29014e-05	3.07446e-04
2023/04/30	04:21:36	--	ok	395.2260	50.755	0.03875	18.32	62.791	9.810	55174352.667254	5	395.8961	7.43583e-05	1.39839e-04
2023/04/30	04:21:43	ok	ok	394.9440	50.728	0.038739	18.35	62.773	9.824	54148984.501379	4	395.5956	7.95047e-05	1.00501e-04
2023/04/30	04:26:43	ok	ok	394.9880	50.727	0.038739	18.27	62.803	9.779	47850093.976657	7	395.4616	8.30459e-05	3.03679e-04
2023/04/30	04:31:43	--	ok	394.7980	50.727	0.038739	18.30	62.763	9.790	48080537.385824	4	395.5969	7.54496e-05	1.06272e-04
2023/04/30	04:31:50	ok	ok	395.1920	50.754	0.038749	18.28	62.773	9.782	46379057.468411	7	395.7083	8.24127e-05	1.48868e-04
2023/04/30	04:36:50	--	ok	395.2460	50.748	0.038749	18.30	62.754	9.789	44328009.360447	6	395.6497	8.25343e-05	3.38196e-04
2023/04/30	04:36:57	ok	ok	394.9720	50.723	0.038736	18.31	62.684	9.786	49350587.480163	5	395.5394	7.87056e-05	9.51861e-05
2023/04/30	04:41:57	ok	ok	394.9260	50.723	0.038736	18.24	62.736	9.752	47413044.356612	7	395.3365	8.48008e-05	5.07621e-04
2023/04/30	04:46:57	--	ok	394.7700	50.722	0.038736	18.23	62.786	9.752	45060772.403892	5	395.5844	7.30078e-05	1.35025e-04
2023/04/30	04:47:05	ok	ok	395.1580	50.743	0.038748	18.23	62.786	9.752	47220422.173132	5	395.8226	7.51071e-05	1.49297e-04
2023/04/30	04:52:04	--	ok	395.3140	50.739	0.038748	18.25	62.675	9.752	47582748.856920	6	395.5302	8.68116e-05	3.80280e-04
2023/04/30	04:52:11	ok	ok	394.9180	50.714	0.038732	18.24	62.672	9.742	49123550.791698	6	395.4285	7.70594e-05	1.24547e-04
2023/04/30	04:57:11	--	ok	394.6420	50.709	0.038732	18.14	62.805	9.707	45067226.307748	2	395.4650	7.14215e-05	5.92648e-16
2023/04/30	04:57:18	ok	ok	395.1480	50.745	0.03875	18.14	62.753	9.699	52248407.184200	4	395.8926	7.10112e-05	2.42745e-04
2023/04/30	05:02:18	ok	ok	395.0300	50.739	0.03875	18.04	62.864	9.660	47523085.589536	6	395.5598	8.40617e-05	2.61125e-04
2023/04/30	05:07:18	ok	ok	395.0500	50.734	0.03875	18.00	62.835	9.631	49027107.834478	6	395.4648	8.80874e-05	4.48264e-04
2023/04/30	05:12:18	ok	ok	394.8680	50.732	0.03875	17.97	62.864	9.618	52069968.521256	5	395.6300	7.83543e-05	1.33463e-04
2023/04/30	05:17:18	ok	ok	395.1420	50.732	0.03875	17.97	62.841	9.615	44698011.661053	4	395.7042	7.38024e-05	9.02907e-05
2023/04/30	05:22:18	ok	ok	395.0620	50.737	0.03875	18.00	62.794	9.624	51560895.305692	4	395.6490	8.13982e-05	4.98353e-06
2023/04/30	05:27:18	ok	ok	394.9160	50.733	0.03875	18.01	62.712	9.619	45599115.352931	4	395.6518	7.80321e-05	4.35030e-05
2023/04/30	05:32:18	ok	ok	395.1200	50.730	0.03875	18.00	62.699	9.610	44908734.200126	5	395.3093	1.00143e-04	3.85678e-04
2023/04/30	05:37:18	ok	ok	394.8820	50.732	0.03875	18.00	62.712	9.612	47808426.224643	6	395.4937	9.03049e-05	2.45326e-04
2023/04/30	05:42:18	--	ok	395.2380	50.731	0.03875	18.03	62.713	9.627	45446014.463616	9	395.3547	9.16164e-05	4.48030e-04
2023/04/30	05:42:25	ok	ok	394.9780	50.711	0.038738	18.00	62.712	9.612	50189848.398624	6	395.3654	8.19041e-05	2.13049e-04
2023/04/30	05:47:25	--	ok	394.7120	50.711	0.038738	17.99	62.716	9.603	45612173.392653	7	395.3906	7.82884e-05	2.20995e-04
2023/04/30	05:47:33	ok	ok	395.0400	50.741	0.038753	18.03	62.670	9.621	50706406.142017	5	395.8598	7.10277e-05	1.07739e-04
2023/04/30	05:52:32	ok	ok	395.0420	50.736	0.038753	17.97	62.654	9.586	48417458.173375	6	395.7592	7.36678e-05	1.78938e-04
2023/04/30	05:57:32	--	ok	395.2700	50.747	0.038753	18.16	62.428	9.657	48552577.942312	7	395.7661	7.28163e-05	2.98406e-04
2023/04/30	05:57:39	--	ok	394.7800	50.720	0.038739	18.18	62.356	9.661	51622659.478853	5	395.6011	7.32251e-05	7.68930e-05
2023/04/30	05:57:46	--	ok	395.3340	50.739	0.03875	18.16	62.332	9.642	49954641.639369	5	395.8283	7.38782e-05	1.68686e-04
2023/04/30	05:57:54	--	ok	394.7960	50.702	0.038733	18.14	62.350	9.637	51913357.318359	6	395.3988	7.59326e-05	1.99564e-04
2023/04/30	05:58:01	ok	ok	395.0320	50.716	0.038744	18.07	62.382	9.601	51672158.893476	4	395.5145	8.45990e-05	7.76087e-05
2023/04/30	06:03:00	ok	ok	394.9560	50.732	0.038744	18.38	62.026	9.723	39342220.758380	6	395.2253	9.99133e-05	9.08051e-04
2023/04/30	06:08:00	ok	ok	394.9020	50.731	0.038744	18.41	62.168	9.762	39985376.648492	4	395.6844	7.70028e-05	9.90024e-05
2023/04/30	06:13:01	ok	ok	395.1520	50.733	0.038744	18.42	62.150	9.767	41514798.194357	4	395.7295	7.65296e-05	1.01812e-04
2023/04/30	06:18:00	ok	ok	395.0660	50.734	0.038744	18.47	62.061	9.778	38403589.367403	6	395.4855	8.52520e-05	4.58257e-04
2023/04/30	06:23:00	--	ok	395.2940	50.738	0.038744	18.56	62.066	9.836	37036271.731604	4	395.8099	7.26191e-05	5.65140e-05
2023/04/30	06:23:07	--	ok	394.6240	50.714	0.038729	18.61	62.094	9.867	42808796.256326	4	395.5464	7.44782e-05	1.29310e-04
2023/04/30	06:23:14	ok	ok	395.0240	50.745	0.038748	18.58	62.109	9.850	40425426.213347	2	395.8427	7.67528e-05	2.31995e-15
2023/04/30	06:28:14	ok	ok	395.1340	50.751	0.038748	18.64	62.002	9.868	42656292.593787	6	395.7255	8.54018e-05	1.86121e-04
2023/04/30	06:33:15	ok	ok	395.0020	50.756	0.038748	18.74	61.984	9.922	41789973.892339	5	395.6012	8.86448e-05	4.36448e-04
2023/04/30	06:38:14	ok	ok	395.0440	50.761	0.038748	18.75	61.979	9.931	41910350.549177	5	395.8953	7.61791e-05	6.78991e-05
2023/04/30	06:43:14	--	ok	395.2940	50.761	0.038748	18.78	61.961	9.944	43832858.578378	4	395.8157	8.62679e-05	3.90474e-05
2023/04/30	06:43:21	ok	ok	395.0060	50.725	0.038733	18.79	62.016	9.960	43386212.063893	7	395.5670	7.90747e-05	1.11079e-04
2023/04/30	06:48:20	--	ok	394.7960	50.727	0.038733	18.85	61.993	9.990	40051684.875771	4	395.6870	7.44954e-05	1.06440e-04
2023/04/30	06:48:27	ok	ok	395.1620	50.746	0.038743	18.83	61.967	9.978	41713816.976562	5	395.9062	7.44786e-05	1.92349e-04
2023/04/30	06:53:27	ok	ok	395.0480	50.748	0.038743	18.88	62.017	10.011	41799349.095793	7	395.6509	8.89958e-05	1.98815e-04
2023/04/30	06:58:27	ok	ok	395.1880	50.748	0.038743	18.89	61.988	10.014	40178836.767326	6	395.7684	7.76267e-05	2.31113e-04
2023/04/30	07:03:27	ok	ok	395.0380	50.753	0.038743	18.96	61.947	10.050	43289747.462772	3	395.8220	8.34489e-05	7.24457e-05
2023/04/30	07:08:27	ok	ok	395.0940	50.751	0.038743	18.95	62.026	10.054	40139405.691232	4	395.9530	6.95640e-05	9.49000e-05
2023/04/30	07:13:27	ok	ok	395.1860	50.760	0.038743	19.06	62.057	10.127	42552420.385545	6	395.8401	7.90603e-05	1.94534e-04
2023/04/30	07:18:27	ok	ok	395.1140	50.757	0.038743	19.07	62.004	10.126	35970272.893664	8	395.3039	1.03842e-04	1.16314e-03
2023/04/30	07:23:27	ok	ok	395.1980	50.763	0.038743	19.14	62.068	10.178	39536798.761423	7	395.6769	8.85884e-05	3.55858e-04
2023/04/30	07:28:27	ok	ok	395.1740	50.760	0.038743	19.16	62.039	10.183	42477506.600644	7	395.6809	8.95229e-05	3.26253e-04
2023/04/30	07:33:27	--	ok	395.3340	50.764	0.038743	19.26	62.022	10.239	44637891.121351	7	395.8491	8.09126e-05	2.61724e-04
2023/04/30	07:33:34	ok	ok	394.9540	50.728	0.038726	19.26	62.011	10.238	41328398.872467	6	395.4514	9.17224e-05	1.15572e-04
2023/04/30	07:38:34	ok	ok	394.9860	50.730	0.038726	19.26	62.107	10.254	37990970.637389	2	395.5478	8.57868e-05	3.04851e-16
2023/04/30	07:43:34	ok	ok	394.8540	50.733	0.038726	19.36	62.025	10.301	40550357.417540	6	395.5643	7.65379e-05	2.53298e-04
2023/04/30	07:48:34	ok	ok	394.9420	50.736	0.038726	19.42	62.057	10.341	43540074.963403	4	395.6992	7.61511e-05	1.12576e-04
2023/04/30	07:53:34	ok	ok	394.9540	50.737	0.038726	19.47	62.052	10.374	38203976.410754	6	395.4320	8.70796e-05	5.12845e-04
2023/04/30	07:58:34	ok	ok	395.0300	50.739	0.038726	19.50	62.080	10.395	40394261.154438	5	395.4362	9.06559e-05	4.83734e-04
2023/04/30	08:03:34	ok	ok	395.0860	50.740	0.038726	19.56	62.118	10.435	42882315.490661	4	395.7921	7.12174e-05	1.03920e-04
2023/04/30	08:08:34	--	ok	395.2060	50.743	0.038726	19.63	62.054	10.469	42707910.270283	5	395.4176	1.01127e-04	7.86110e-04
2023/04/30	08:08:42	ok	ok	394.8040	50.722	0.038715	19.63	62.086	10.474	42312183.588445	4	395.7163	6.43818e-05	2.29037e-04
2023/04/30	08:13:41	ok	ok	394.8340	50.722	0.038715	19.63	62.118	10.480	41142786.630061	5	395.6337	7.09345e-05	1.39309e-04
2023/04/30	08:18:41	ok	ok	394.8280	50.725	0.038715	19.71	62.089	10.527	41117309.641430	5	394.7859	1.28329e-04	9.01437e-04
2023/04/30	08:23:41	ok	ok	394.8100	50.727	0.038715	19.80	62.135	10.586	36682902.661651	5	395.3473	9.56347e-05	1.88345e-04
2023/04/30	08:28:41	ok	ok	394.8580	50.727	0.038715	19.81	62.081	10.587	36873979.051234	5	395.5936	7.53747e-05	1.18590e-04
2023/04/30	08:33:41	ok	ok	394.8660	50.735	0.038715	19.89	62.139	10.649	42470270.852750	2	395.4906	9.08371e-05	1.01632e-16
2023/04/30	08:38:41	ok	ok	394.9640	50.738	0.038715	19.98	62.107	10.698	39876931.557477	5	395.5855	8.06556e-05	1.35807e-04
2023/04/30	08:43:41	ok	ok	395.0800	50.738	0.038715	20.01	62.135	10.720	36472642.454131	6	395.4193	8.73555e-05	4.93645e-04
2023/04/30	08:48:41	ok	ok	394.9940	50.738	0.038715	20.07	62.153	10.760	43009491.531313	4	395.4414	9.41136e-05	1.35045e-04
2023/04/30	08:53:41	ok	ok	394.9180	50.743	0.038715	20.09	62.158	10.777	41672249.441734	6	395.5630	8.44280e-05	1.81114e-04
2023/04/30	08:58:41	ok	ok	394.8940	50.747	0.038715	20.19	62.173	10.842	43272176.464819	5	395.8036	6.88472e-05	2.23899e-04
2023/04/30	09:03:41	ok	ok	394.9380	50.750	0.038715	20.32	62.214	10.931	40080554.265454	5	395.8080	6.91399e-05	2.17903e-04
2023/04/30	09:08:41	ok	ok	395.0420	50.750	0.038715	20.36	62.190	10.952	42419479.599595	5	395.8083	6.99622e-05	3.18978e-04
2023/04/30	09:13:41	ok	ok	395.1800	50.754	0.038715	20.43	62.190	10.998	41764683.518066	3	395.7236	8.35736e-05	2.21583e-05
2023/04/30	09:18:41	--	ok	395.3280	50.757	0.038715	20.55	62.145	11.062	40427130.247072	5	395.8903	6.93304e-05	1.84719e-04
2023/04/30	09:18:49	ok	ok	394.8280	50.685	0.038698	20.55	62.136	11.061	45443458.963524	5	395.4409	7.72809e-05	2.14213e-04
2023/04/30	09:23:48	--	ok	394.6600	50.693	0.038698	20.60	62.254	11.120	40082086.928309	6	395.3208	8.45457e-05	2.03666e-04
2023/04/30	09:23:56	ok	ok	395.1580	50.761	0.038715	20.59	62.272	11.114	47727078.404587	6	396.0393	6.72267e-05	2.63838e-04
2023/04/30	09:28:55	ok	ok	394.9960	50.762	0.038715	20.70	62.240	11.181	43543856.502892	6	396.5432	5.12858e-05	1.09250e-03
2023/04/30	09:33:55	ok	ok	395.0540	50.765	0.038715	20.80	62.246	11.247	42516313.800871	5	395.7825	8.31862e-05	1.23990e-04
2023/04/30	09:38:55	ok	ok	395.1480	50.767	0.038715	20.90	62.264	11.315	41395007.956393	7	395.7351	8.55323e-05	2.47206e-04
2023/04/30	09:43:55	--	ok	395.2280	50.772	0.038715	21.00	62.251	11.377	41796451.048221	2	395.8825	8.25037e-05	8.61519e-16
2023/04/30	09:44:02	ok	ok	394.9960	50.745	0.038704	20.97	62.235	11.355	48023553.767237	5	395.6573	8.03583e-05	1.33576e-04
2023/04/30	09:49:02	ok	ok	394.9260	50.751	0.038704	21.10	62.237	11.442	40018380.566137	6	395.6853	7.63343e-05	2.61965e-04
2023/04/30	09:54:02	ok	ok	395.0360	50.753	0.038704	21.19	62.263	11.504	43178481.297916	4	395.7540	7.75697e-05	8.46252e-05
2023/04/30	09:59:02	ok	ok	394.9840	50.760	0.038704	21.29	62.272	11.571	44186563.141191	5	395.7707	7.79758e-05	1.16332e-04
2023/04/30	10:04:02	ok	ok	395.0880	50.766	0.038704	21.37	62.318	11.635	47659014.019014	4	395.8255	7.74085e-05	1.75935e-04
2023/04/30	10:09:02	--	ok	395.2680	50.768	0.038704	21.44	62.332	11.687	46351394.120760	5	395.9856	7.34767e-05	3.04053e-04
2023/04/30	10:09:09	ok	ok	394.8340	50.703	0.038689	21.48	62.329	11.715	45442597.626174	7	395.5054	7.73351e-05	2.13889e-04
2023/04/30	10:14:09	ok	ok	394.9780	50.713	0.038689	21.55	62.351	11.766	47630721.186040	5	395.5713	7.78072e-05	2.07571e-04
2023/04/30	10:19:09	ok	ok	394.8040	50.720	0.038689	21.67	62.373	11.849	51605610.745797	5	395.5934	7.97252e-05	1.87264e-04
2023/04/30	10:24:09	ok	ok	394.9220	50.721	0.038689	21.80	62.365	11.935	47994150.560006	6	395.8641	6.66740e-05	3.33212e-04
2023/04/30	10:29:09	ok	ok	394.9480	50.733	0.038689	21.88	62.379	11.995	46978344.099581	6	395.3837	8.98436e-05	4.38119e-04
2023/04/30	10:34:09	ok	ok	394.9400	50.740	0.038689	21.93	62.423	12.042	48776726.999066	7	395.6348	7.72856e-05	2.54160e-04
2023/04/30	10:39:09	--	ok	395.2700	50.750	0.038689	22.08	62.373	12.133	48823709.666774	7	395.7334	7.60814e-05	2.70654e-04
2023/04/30	10:39:16	ok	ok	394.8380	50.628	0.038675	22.12	62.359	12.160	53812731.076337	6	395.5816	7.07332e-05	3.13957e-04
2023/04/30	10:44:15	--	ok	394.7620	50.640	0.038675	22.18	62.423	12.212	49925197.088915	5	395.5254	7.45328e-05	1.46018e-04
2023/04/30	10:44:22	ok	ok	395.1420	50.755	0.038687	22.21	62.438	12.235	55646664.073048	6	395.8172	7.39262e-05	2.21074e-04
2023/04/30	10:49:22	ok	ok	395.0360	50.751	0.038687	22.31	62.446	12.306	48755362.430463	8	395.5301	8.88565e-05	3.46047e-04
2023/04/30	10:54:22	--	ok	395.2740	50.753	0.038687	22.39	62.483	12.372	48451765.480782	5	395.8482	7.52980e-05	1.33832e-04
2023/04/30	10:54:30	--	ok	394.7860	50.634	0.038673	22.40	62.507	12.388	54566185.194881	6	395.5238	7.53567e-05	1.54818e-04
2023/04/30	10:54:37	ok	ok	395.1620	50.733	0.038684	22.39	62.506	12.377	54832753.126089	6	395.7472	7.68083e-05	1.71078e-04
2023/04/30	10:59:36	--	ok	395.2040	50.715	0.038684	22.21	63.038	12.353	51236281.647014	9	395.6803	7.02493e-05	2.35178e-04
2023/04/30	10:59:43	ok	ok	394.8680	50.622	0.038673	22.23	63.043	12.373	51106140.075257	7	395.5556	6.87088e-05	2.39143e-04
2023/04/30	11:04:42	--	ok	394.7240	50.618	0.038673	22.19	63.188	12.371	46891653.033503	6	395.3849	7.72918e-05	1.38292e-04
2023/04/30	11:04:49	ok	ok	394.8380	50.751	0.038687	22.18	63.217	12.367	56580724.542273	5	395.7407	7.58721e-05	1.47090e-04
2023/04/30	11:09:49	ok	ok	395.1400	50.744	0.038687	22.22	63.224	12.399	47687050.432478	6	395.4381	8.88900e-05	3.08894e-04
2023/04/30	11:14:49	ok	ok	394.9740	50.742	0.038687	22.26	63.275	12.439	47842226.224046	6	395.7823	7.40498e-05	1.75936e-04
2023/04/30	11:19:49	ok	ok	395.0540	50.744	0.038687	22.31	63.272	12.469	46417522.518218	5	395.7351	7.60099e-05	1.08506e-04
2023/04/30	11:24:49	ok	ok	394.9960	50.742	0.038687	22.38	63.307	12.526	50050869.534682	9	395.5222	8.53722e-05	4.10663e-04
2023/04/30	11:29:49	ok	ok	394.8540	50.696	0.038687	22.02	63.842	12.377	53466384.751813	7	395.6341	6.94602e-05	2.41194e-04
2023/04/30	11:34:49	ok	ok	394.8080	50.651	0.038687	21.77	64.210	12.267	42518259.813777	7	395.5206	7.00096e-05	2.84190e-04
2023/04/30	11:39:49	--	ok	394.7340	50.634	0.038687	21.64	64.369	12.209	40655749.044391	7	395.1567	9.06249e-05	3.66032e-04
2023/04/30	11:39:56	ok	ok	395.0180	50.756	0.038701	21.62	64.334	12.191	42544564.227904	5	395.8494	7.14711e-05	2.73692e-04
2023/04/30	11:44:56	ok	ok	394.9560	50.733	0.038701	21.54	64.393	12.142	42770209.663916	9	395.8317	6.55181e-05	9.89327e-04
2023/04/30	11:49:56	--	ok	394.7780	50.725	0.038701	21.47	64.497	12.111	38456539.523313	7	395.5897	7.19963e-05	2.80167e-04
2023/04/30	11:50:03	ok	ok	395.1820	50.786	0.038713	21.48	64.489	12.121	42332170.323110	7	395.8713	7.19681e-05	3.78317e-04
2023/04/30	11:55:03	ok	ok	395.0040	50.782	0.038713	21.45	64.567	12.115	37854853.533087	7	395.7801	7.64829e-05	2.30720e-04
2023/04/30	12:00:04	ok	ok	395.1140	50.776	0.038713	21.47	64.613	12.133	40671637.476254	4	395.6194	9.02384e-05	2.01192e-04
2023/04/30	12:05:03	ok	ok	395.0080	50.771	0.038713	21.42	64.659	12.112	41245455.229384	6	395.6493	8.27873e-05	2.35591e-04
2023/04/30	12:10:03	ok	ok	394.9380	50.765	0.038713	21.42	64.668	12.113	38374004.993683	4	395.7470	7.78978e-05	1.84667e-04
2023/04/30	12:15:03	ok	ok	394.9720	50.771	0.038713	21.45	64.698	12.140	41583234.570810	7	395.5978	8.55683e-05	1.78089e-04
2023/04/30	12:20:03	ok	ok	395.0100	50.764	0.038713	21.44	64.736	12.137	41552074.050117	6	395.6432	8.06175e-05	2.50262e-04
2023/04/30	12:25:03	ok	ok	394.9180	50.764	0.038713	21.48	64.714	12.163	42581802.210561	4	395.7531	7.69656e-05	1.43177e-04
2023/04/30	12:30:03	ok	ok	395.0200	50.760	0.038713	21.48	64.810	12.181	44023544.765195	4	395.7403	7.82846e-05	1.56539e-04
2023/04/30	12:35:03	ok	ok	394.9140	50.759	0.038713	21.54	64.735	12.207	44300643.462498	5	395.6517	8.12441e-05	1.95788e-04
2023/04/30	12:40:03	ok	ok	395.0020	50.753	0.038713	21.58	64.764	12.242	43578084.471640	9	395.6100	7.46245e-05	4.86411e-04
2023/04/30	12:45:03	ok	ok	394.9100	50.759	0.038713	21.62	64.759	12.272	39076008.958464	5	395.8587	7.05464e-05	1.09891e-04
2023/04/30	12:50:03	ok	ok	394.9420	50.757	0.038713	21.68	64.771	12.314	42128831.597855	7	395.6929	7.87884e-05	2.85688e-04
2023/04/30	12:55:03	ok	ok	394.9500	50.753	0.038713	21.72	64.865	12.362	38200589.625596	8	395.2013	1.02549e-04	9.62137e-04
2023/04/30	13:00:03	ok	ok	395.0220	50.757	0.038713	21.75	64.883	12.386	40287443.499555	7	395.4115	9.27379e-05	6.88191e-04
2023/04/30	13:05:03	ok	ok	394.9000	50.762	0.038713	21.84	64.823	12.434	39075201.824953	4	395.6207	9.05899e-05	6.92937e-05
2023/04/30	13:10:03	ok	ok	394.9540	50.755	0.038713	21.89	64.836	12.479	38967064.146630	7	395.2787	1.02374e-04	9.50521e-04
2023/04/30	13:15:03	ok	ok	395.0660	50.756	0.038713	21.96	64.869	12.535	41804215.221282	8	395.6358	8.26266e-05	3.65539e-04
2023/04/30	13:20:03	ok	ok	395.0040	50.755	0.038713	21.99	64.865	12.555	40497116.482705	7	395.6204	8.67382e-05	3.54324e-04
2023/04/30	13:25:03	ok	ok	395.0280	50.759	0.038713	22.06	64.855	12.604	37820769.432808	7	395.6956	7.95442e-05	2.04002e-04
2023/04/30	13:30:03	ok	ok	394.8960	50.663	0.038713	21.40	65.989	12.342	43961635.328465	5	395.5652	7.44565e-05	1.66190e-04
2023/04/30	13:35:03	--	ok	394.5760	50.634	0.038713	21.01	66.342	12.134	42983088.631155	6	395.2260	8.32388e-05	2.77277e-04
2023/04/30	13:35:10	--	ok	395.2900	50.793	0.038736	21.03	66.334	12.144	41955932.416272	5	395.8199	7.88408e-05	8.05567e-05
2023/04/30	13:35:18	ok	ok	395.0700	50.705	0.038721	21.03	66.302	12.138	43559285.125568	6	395.5230	7.74639e-05	1.52006e-04
2023/04/30	13:40:17	--	ok	394.5480	50.668	0.038721	20.78	66.517	12.000	37362403.782649	7	395.3401	7.89914e-05	3.07327e-04
2023/04/30	13:40:24	--	ok	395.2660	50.802	0.038744	20.78	66.497	11.996	43066440.114988	5	395.9155	7.73477e-05	1.09450e-04
2023/04/30	13:40:31	ok	ok	394.9420	50.749	0.038731	20.76	66.493	11.984	46525586.113253	5	395.6306	7.75263e-05	1.25994e-04
2023/04/30	13:45:31	ok	ok	394.8140	50.722	0.038731	20.56	66.645	11.873	39226428.659245	5	395.5058	7.78005e-05	1.58845e-04
2023/04/30	13:50:31	--	ok	394.5800	50.701	0.038731	20.43	66.772	11.809	39917455.104711	8	395.4106	7.30257e-05	3.29043e-04
2023/04/30	13:50:38	--	ok	395.3380	50.800	0.038753	20.42	66.769	11.799	38471995.161939	5	396.0556	7.03268e-05	2.20408e-04
2023/04/30	13:50:45	ok	ok	394.9880	50.734	0.038735	20.45	66.719	11.808	43043186.018071	3	395.4608	8.59309e-05	3.71548e-05
2023/04/30	13:55:45	ok	ok	394.8540	50.707	0.038735	20.29	66.882	11.731	40597428.267330	6	395.3465	8.25586e-05	3.05133e-04
2023/04/30	14:00:45	ok	ok	394.8460	50.696	0.038735	20.21	66.920	11.679	38949276.725912	5	395.2086	8.74690e-05	2.54510e-04
2023/04/30	14:05:45	--	ok	394.6060	50.678	0.038735	20.14	67.037	11.652	38864430.182969	5	395.3962	7.63829e-05	1.36504e-04
2023/04/30	14:05:52	ok	ok	395.0220	50.789	0.038756	20.15	66.975	11.650	44591739.240822	5	395.9122	7.32688e-05	2.12867e-04
2023/04/30	14:10:52	ok	ok	394.9820	50.783	0.038756	20.09	67.071	11.629	41803009.808356	5	396.2157	5.38925e-05	7.03651e-04
2023/04/30	14:15:52	ok	ok	394.9980	50.774	0.038756	20.01	67.129	11.581	39292655.749070	5	395.3073	9.70567e-05	5.47421e-04
2023/04/30	14:20:52	ok	ok	394.8100	50.767	0.038756	19.98	67.175	11.571	43310276.392826	4	395.7283	7.51694e-05	1.36245e-04
2023/04/30	14:25:52	ok	ok	394.8480	50.762	0.038756	19.92	67.176	11.532	42012008.016101	7	395.3447	9.03648e-05	4.46394e-04
2023/04/30	14:30:52	--	ok	394.7560	50.754	0.038756	19.91	67.234	11.531	41598409.358139	3	395.6354	7.50587e-05	1.23233e-05
2023/04/30	14:30:59	--	ok	395.2420	50.793	0.038769	19.91	67.254	11.534	44455956.437336	5	395.9818	7.41545e-05	1.07294e-04
2023/04/30	14:31:06	ok	ok	394.9080	50.759	0.038756	19.92	67.227	11.540	46417362.597479	6	395.6389	7.69593e-05	1.37243e-04
2023/04/30	14:36:06	--	ok	394.7760	50.748	0.038756	19.84	67.253	11.487	36298858.682716	8	395.4228	8.29763e-05	3.77130e-04
2023/04/30	14:36:13	ok	ok	395.0920	50.790	0.038768	19.85	67.245	11.495	44636126.059372	5	395.8566	7.67101e-05	1.75675e-04
2023/04/30	14:41:13	ok	ok	395.1860	50.786	0.038768	19.81	67.280	11.474	37328886.760501	6	395.5579	8.83378e-05	4.10606e-04
2023/04/30	14:46:13	ok	ok	394.9140	50.782	0.038768	19.81	67.309	11.479	40925092.583018	6	395.5705	8.62115e-05	3.29119e-04
2023/04/30	14:51:13	ok	ok	395.0260	50.779	0.038768	19.78	67.335	11.463	46232425.327188	6	395.5983	8.35432e-05	2.29070e-04
2023/04/30	14:56:13	--	ok	395.2620	50.776	0.038768	19.77	67.373	11.461	41961481.010754	4	395.7939	7.47864e-05	4.86561e-05
2023/04/30	14:56:20	ok	ok	394.9120	50.697	0.038754	19.77	67.385	11.463	42747362.596874	6	395.4286	7.79461e-05	9.87141e-05
2023/04/30	15:01:20	ok	ok	394.9580	50.698	0.038754	19.74	67.369	11.440	41702852.463907	6	395.2257	8.66771e-05	3.21068e-04
2023/04/30	15:06:20	--	ok	394.7680	50.686	0.038754	19.70	67.442	11.424	38733044.102995	6	395.1776	8.73897e-05	3.66776e-04
2023/04/30	15:06:27	ok	ok	395.1500	50.765	0.038766	19.70	67.413	11.419	46397669.407690	5	395.7568	7.28822e-05	2.07138e-04
2023/04/30	15:11:27	ok	ok	394.8900	50.756	0.038766	19.70	67.454	11.426	39509107.609022	6	395.3443	9.00281e-05	2.91138e-04
2023/04/30	15:16:27	ok	ok	394.8280	50.753	0.038766	19.68	67.451	11.417	39087256.225055	4	395.5853	7.78360e-05	1.60562e-04
2023/04/30	15:21:27	ok	ok	394.8620	50.745	0.038766	19.68	67.501	11.425	39637772.826162	5	395.6760	6.88852e-05	2.08611e-04
2023/04/30	15:26:27	ok	ok	394.9360	50.739	0.038766	19.63	67.523	11.392	40459665.150835	6	395.3967	8.28197e-05	2.95794e-04
2023/04/30	15:31:27	--	ok	394.7980	50.735	0.038766	19.64	67.555	11.406	38409194.606217	5	395.2071	9.30124e-05	4.55814e-04
2023/04/30	15:31:34	ok	ok	395.0320	50.781	0.038777	19.64	67.555	11.406	41249824.118956	5	395.7913	7.59269e-05	1.05920e-04
2023/04/30	15:36:34	ok	ok	394.9960	50.777	0.038777	19.65	67.536	11.412	39366845.380329	5	395.8939	6.86284e-05	2.18299e-04
2023/04/30	15:41:34	--	ok	395.3020	50.775	0.038777	19.60	67.536	11.374	42008314.400182	6	395.5398	8.56592e-05	3.35392e-04
2023/04/30	15:41:41	--	ok	394.6920	50.673	0.038761	19.63	67.552	11.396	44158362.779394	6	395.4521	7.03870e-05	2.34018e-04
2023/04/30	15:41:49	ok	ok	394.9760	50.777	0.038777	19.63	67.593	11.403	43828888.588561	5	395.7705	7.34549e-05	1.36121e-04
2023/04/30	15:46:48	ok	ok	395.1060	50.772	0.038777	19.61	67.601	11.396	41116898.293986	5	395.7923	6.84411e-05	2.29593e-04
2023/04/30	15:51:49	ok	ok	394.8600	50.768	0.038777	19.56	67.642	11.363	39296500.994464	4	395.7106	7.49444e-05	1.34257e-04
2023/04/30	15:56:48	ok	ok	395.1400	50.764	0.038777	19.56	67.652	11.365	40094188.596348	5	395.4994	8.34582e-05	1.96451e-04
2023/04/30	16:01:48	ok	ok	395.1740	50.758	0.038777	19.52	67.634	11.335	38117687.695587	4	395.6893	7.31324e-05	1.90292e-04
2023/04/30	16:06:48	ok	ok	395.0860	50.758	0.038777	19.52	67.706	11.347	42991331.119841	5	395.5502	8.01412e-05	1.65295e-04
2023/04/30	16:11:48	ok	ok	395.0680	50.747	0.038777	19.50	67.694	11.335	39152250.675915	6	395.4709	8.18205e-05	2.17667e-04
2023/04/30	16:16:49	ok	ok	394.8860	50.739	0.038777	19.47	67.710	11.320	41155511.194017	6	395.3528	8.61934e-05	3.60355e-04
2023/04/30	16:21:48	ok	ok	394.8460	50.739	0.038777	19.47	67.739	11.325	36593765.962086	6	395.3605	8.54338e-05	2.89727e-04
2023/04/30	16:26:48	ok	ok	395.0700	50.736	0.038777	19.42	67.770	11.293	41570787.206852	6	395.3958	8.12702e-05	1.99414e-04
2023/04/30	16:31:48	--	ok	394.6800	50.725	0.038777	19.39	67.776	11.274	40367508.404481	4	395.5408	7.53030e-05	1.23146e-04
2023/04/30	16:31:56	--	ok	395.3620	50.791	0.038793	19.39	67.756	11.271	41768371.115252	5	395.9128	7.42662e-05	9.26709e-05
2023/04/30	16:32:03	--	ok	394.6760	50.718	0.038775	19.39	67.735	11.267	42702549.022293	5	395.4680	7.78944e-05	6.46626e-05
2023/04/30	16:32:10	--	ok	395.3660	50.787	0.038791	19.39	67.735	11.267	43616776.908937	5	395.8568	7.41039e-05	1.48094e-04
2023/04/30	16:32:18	--	ok	394.6860	50.695	0.038772	19.36	67.669	11.239	41969408.967498	5	395.5372	7.21666e-05	1.30336e-04
2023/04/30	16:32:25	ok	ok	395.1160	50.780	0.038788	19.37	67.642	11.243	41687161.354807	5	395.7647	7.69509e-05	8.47372e-05
2023/04/30	16:37:24	ok	ok	395.0200	50.779	0.038788	19.36	67.752	11.252	43639754.948485	4	395.8008	7.29121e-05	6.39483e-05
2023/04/30	16:42:24	ok	ok	395.0740	50.775	0.038788	19.32	67.774	11.228	40468241.705444	6	395.5948	7.93213e-05	2.81117e-04
2023/04/30	16:47:24	ok	ok	395.0320	50.772	0.038788	19.30	67.793	11.220	36814867.613165	6	395.3439	9.17090e-05	8.99700e-04
2023/04/30	16:52:24	ok	ok	394.8440	50.767	0.038788	19.26	67.854	11.202	41595906.751802	2	395.5505	8.57085e-05	1.01616e-16
2023/04/30	16:57:24	ok	ok	395.0500	50.763	0.038788	19.22	67.868	11.176	40151453.736267	4	395.6564	7.56480e-05	1.27640e-04
2023/04/30	17:02:24	ok	ok	395.0820	50.757	0.038788	19.20	67.836	11.161	40439065.754231	4	395.6000	7.73713e-05	1.05106e-04
2023/04/30	17:07:24	--	ok	395.2340	50.748	0.038788	19.16	67.849	11.137	40201713.591737	8	395.3421	8.78811e-05	4.82214e-04
2023/04/30	17:07:31	--	ok	394.5580	50.662	0.038777	19.17	67.881	11.151	41606092.469220	5	395.2982	7.88882e-05	9.49811e-05
2023/04/30	17:07:38	ok	ok	395.0900	50.785	0.038799	19.17	67.840	11.144	44596153.965675	4	395.8478	7.92874e-05	5.44327e-05
2023/04/30	17:12:38	ok	ok	395.1020	50.781	0.038799	19.13	67.875	11.122	39049217.234504	6	395.5758	8.64895e-05	5.59808e-04
2023/04/30	17:17:38	ok	ok	395.1060	50.779	0.038799	19.10	67.880	11.105	38537047.714975	5	395.8004	7.29215e-05	1.63581e-04
2023/04/30	17:22:38	ok	ok	395.0020	50.774	0.038799	19.05	67.890	11.068	36683545.919303	8	395.6442	8.02353e-05	3.95868e-04
2023/04/30	17:27:38	ok	ok	394.9460	50.773	0.038799	19.02	67.945	11.060	41831574.105159	5	396.1142	5.81301e-05	5.58030e-04
2023/04/30	17:32:38	ok	ok	394.9180	50.770	0.038799	18.99	67.912	11.035	42229425.049545	6	395.5652	8.35051e-05	2.51430e-04
2023/04/30	17:37:38	ok	ok	394.8220	50.767	0.038799	18.93	67.953	11.006	41936100.239490	7	395.5038	8.23393e-05	2.75237e-04
2023/04/30	17:42:38	--	ok	394.7540	50.761	0.038799	18.91	67.927	10.984	41588974.995917	5	395.6141	7.81386e-05	1.92122e-04
2023/04/30	17:42:45	--	ok	395.2600	50.788	0.038812	18.91	67.927	10.984	43329131.063826	6	395.9144	7.61765e-05	7.71972e-05
2023/04/30	17:42:53	ok	ok	394.8720	50.762	0.038799	18.86	67.971	10.964	45862873.191594	4	395.6669	7.57310e-05	2.34912e-05
2023/04/30	17:47:52	ok	ok	394.8200	50.759	0.038799	18.85	67.958	10.951	37290771.263262	7	395.5347	7.70981e-05	2.67607e-04
2023/04/30	17:52:52	--	ok	394.7080	50.755	0.038799	18.79	67.959	10.915	40588808.763436	6	395.4057	8.56615e-05	3.07848e-04
2023/04/30	17:52:59	ok	ok	395.1820	50.787	0.038814	18.76	67.955	10.897	44962109.075456	5	395.9401	7.44287e-05	6.75445e-05
2023/04/30	17:57:59	ok	ok	395.0040	50.783	0.038814	18.74	67.990	10.884	38413362.744235	5	395.0983	1.09763e-04	1.19317e-03
2023/04/30	18:02:59	ok	ok	395.0560	50.780	0.038814	18.72	68.026	10.881	41864916.578280	6	395.8749	7.20820e-05	2.33459e-04
2023/04/30	18:07:59	ok	ok	395.0180	50.778	0.038814	18.64	68.013	10.824	43685475.508160	7	395.6157	8.53870e-05	3.53996e-04
2023/04/30	18:12:59	ok	ok	395.1020	50.775	0.038814	18.61	68.019	10.808	38878226.974606	5	395.7716	7.61988e-05	8.80809e-05
2023/04/30	18:17:59	ok	ok	394.9720	50.773	0.038814	18.52	68.014	10.751	35590031.459533	4	395.7657	7.48628e-05	8.92184e-05
2023/04/30	18:22:59	ok	ok	394.9880	50.769	0.038814	18.45	68.032	10.710	38673893.326268	6	395.6251	7.82360e-05	2.43455e-04
2023/04/30	18:27:59	ok	ok	394.8720	50.769	0.038814	18.45	68.032	10.710	39895454.733584	4	395.6712	7.47956e-05	1.40876e-04
2023/04/30	18:32:59	ok	ok	394.8020	50.762	0.038814	18.37	68.069	10.662	38203460.899792	4	395.6498	7.60419e-05	9.88978e-05
2023/04/30	18:37:59	--	ok	395.2440	50.758	0.038814	18.30	68.067	10.618	39250020.357436	7	395.4541	8.41967e-05	3.58751e-04
2023/04/30	18:38:06	--	ok	394.6580	50.706	0.038802	18.31	68.069	10.626	41278637.860173	5	395.4397	7.32190e-05	1.52649e-04
2023/04/30	18:38:13	ok	ok	395.1500	50.770	0.038819	18.30	68.008	10.608	43540253.435504	5	395.7431	7.61813e-05	1.31538e-04
2023/04/30	18:43:13	ok	ok	394.9320	50.766	0.038819	18.24	68.067	10.581	43140905.889445	4	395.6985	7.52911e-05	2.49658e-05
2023/04/30	18:48:13	ok	ok	394.9540	50.764	0.038819	18.17	68.106	10.543	41785427.302937	4	395.6370	7.73698e-05	1.30000e-04
2023/04/30	18:53:13	--	ok	395.2760	50.759	0.038819	18.11	68.106	10.508	37062805.819036	4	395.7054	7.25905e-05	8.94608e-05
2023/04/30	18:53:20	--	ok	394.6380	50.705	0.038805	18.13	68.109	10.517	44712075.607916	5	395.3679	7.58492e-05	6.52293e-05
2023/04/30	18:53:27	--	ok	395.2080	50.767	0.038824	18.11	68.077	10.504	43390065.744206	5	395.7474	7.56175e-05	1.02745e-04
2023/04/30	18:53:35	--	ok	394.7580	50.741	0.038813	18.13	68.096	10.515	44108459.591933	7	395.5526	7.47355e-05	1.40371e-04
2023/04/30	18:53:42	ok	ok	395.1180	50.770	0.038825	18.10	68.074	10.495	45402701.599802	5	395.7566	7.57686e-05	1.67560e-05
2023/04/30	18:58:41	ok	ok	394.9860	50.767	0.038825	18.06	68.118	10.475	40014702.817803	5	396.1200	5.70443e-05	6.04556e-04
2023/04/30	19:03:41	ok	ok	395.1880	50.763	0.038825	17.99	68.133	10.433	42337559.237886	3	395.6665	8.19828e-05	7.84638e-05
2023/04/30	19:08:41	--	ok	395.2020	50.759	0.038825	17.93	68.115	10.395	39469635.013583	5	395.6769	7.50344e-05	5.41537e-05
2023/04/30	19:08:48	ok	ok	394.8140	50.733	0.038815	17.92	68.092	10.383	42691011.716960	5	395.4990	7.42956e-05	9.13068e-05
2023/04/30	19:13:48	--	ok	394.7020	50.730	0.038815	17.84	68.142	10.347	37486441.369121	4	395.3941	7.94798e-05	1.10502e-04
2023/04/30	19:13:55	ok	ok	394.9840	50.766	0.03883	17.84	68.122	10.344	44163395.520472	7	395.7884	7.31911e-05	1.33937e-04
2023/04/30	19:18:55	ok	ok	394.9280	50.760	0.03883	17.79	68.132	10.311	41480430.211391	9	395.1186	1.04298e-04	8.27086e-04
2023/04/30	19:23:55	ok	ok	394.9880	50.758	0.03883	17.72	68.138	10.267	39850078.188829	6	395.5406	8.06946e-05	1.99279e-04
2023/04/30	19:28:55	--	ok	395.2440	50.770	0.03883	18.20	67.272	10.432	40488808.954751	5	395.5103	9.33460e-05	5.33762e-04
2023/04/30	19:29:02	ok	ok	395.1400	50.750	0.038818	18.21	67.234	10.435	43597909.219864	5	395.6048	7.62021e-05	1.07943e-04
2023/04/30	19:34:01	ok	ok	395.0660	50.765	0.038818	18.64	66.777	10.627	39286891.615365	6	395.5078	8.74271e-05	4.78080e-04
2023/04/30	19:39:01	ok	ok	395.1440	50.771	0.038818	18.89	66.618	10.762	39828832.433021	8	395.3881	9.64087e-05	9.52473e-04
2023/04/30	19:44:01	--	ok	395.3040	50.778	0.038818	19.06	66.508	10.853	38277661.507808	5	395.4547	9.65455e-05	3.94729e-04
2023/04/30	19:44:08	ok	ok	394.8380	50.727	0.038802	19.06	66.485	10.849	44705355.509140	5	395.6256	7.14734e-05	1.36692e-04
2023/04/30	19:49:08	ok	ok	395.1800	50.743	0.038802	19.20	66.383	10.922	41046476.291580	6	395.5019	7.94077e-05	2.82020e-04
2023/04/30	19:54:08	--	ok	394.7220	50.750	0.038802	19.32	66.287	10.981	41291803.660146	4	395.6991	7.49923e-05	1.59939e-04
2023/04/30	19:54:15	ok	ok	395.1760	50.782	0.038816	19.30	66.293	10.972	44585388.991986	5	395.9141	7.72783e-05	1.21323e-04
2023/04/30	19:59:15	--	ok	395.2360	50.784	0.038816	19.42	66.195	11.030	41007006.101343	6	395.8034	8.26252e-05	2.71137e-04
2023/04/30	19:59:23	ok	ok	395.0500	50.761	0.038804	19.40	66.192	11.019	43360250.441093	5	395.9223	6.56394e-05	2.99076e-04
2023/04/30	20:04:22	ok	ok	394.9500	50.763	0.038804	19.47	66.078	11.047	42574729.410771	4	395.7847	7.34329e-05	1.56914e-04
2023/04/30	20:09:22	ok	ok	395.1720	50.770	0.038804	19.49	66.081	11.056	38209540.480213	5	395.8036	7.27904e-05	1.88649e-04
2023/04/30	20:14:22	ok	ok	394.9360	50.771	0.038804	19.54	66.046	11.087	41412092.762865	5	395.7684	7.66907e-05	1.10451e-04
2023/04/30	20:19:22	ok	ok	394.9620	50.773	0.038804	19.58	66.032	11.112	39365677.504290	6	395.2756	1.00187e-04	1.09463e-03
2023/04/30	20:24:22	ok	ok	394.9960	50.774	0.038804	19.57	66.007	11.099	41145349.624342	3	395.7034	8.57499e-05	2.93463e-05
2023/04/30	20:29:22	ok	ok	395.1200	50.773	0.038804	19.58	65.936	11.096	41060418.086425	6	395.5463	8.73349e-05	3.51033e-04
2023/04/30	20:34:22	ok	ok	395.0560	50.775	0.038804	19.60	65.971	11.111	41321609.099477	5	395.8220	7.46696e-05	1.32786e-04
2023/04/30	20:39:22	ok	ok	395.0320	50.772	0.038804	19.56	65.908	11.072	38258424.838351	8	395.8685	7.07989e-05	5.48768e-04
2023/04/30	20:44:22	ok	ok	395.1780	50.775	0.038804	19.61	65.921	11.113	35137633.047360	8	395.6458	8.19965e-05	3.94589e-04
2023/04/30	20:49:22	ok	ok	395.0300	50.775	0.038804	19.60	65.885	11.096	42838448.141071	6	395.6453	8.27889e-05	2.84081e-04
2023/04/30	20:54:22	ok	ok	395.0300	50.773	0.038804	19.58	65.840	11.080	40600876.383270	4	395.8137	7.50831e-05	1.47794e-04
2023/04/30	20:59:22	--	ok	395.3260	50.772	0.038804	19.58	65.829	11.078	42127575.139729	7	395.5905	8.37850e-05	3.04571e-04
2023/04/30	20:59:29	--	ok	394.6340	50.700	0.038787	19.58	65.829	11.078	45854504.326560	6	395.5285	6.80217e-05	1.50645e-04
2023/04/30	20:59:37	ok	ok	395.0120	50.777	0.038806	19.58	65.776	11.069	44097197.888693	3	395.8207	7.79220e-05	2.28992e-06
2023/04/30	21:04:36	ok	ok	395.1880	50.774	0.038806	19.56	65.847	11.062	42944349.001191	6	395.6004	8.60700e-05	3.44750e-04
2023/04/30	21:09:36	ok	ok	395.0600	50.777	0.038806	19.58	65.798	11.073	36933971.952190	8	395.3930	9.65042e-05	7.40694e-04
2023/04/30	21:14:36	ok	ok	395.0580	50.775	0.038806	19.54	65.792	11.044	39527490.601523	5	395.4839	9.79730e-05	4.62132e-04
2023/04/30	21:19:36	ok	ok	394.9680	50.772	0.038806	19.54	65.780	11.042	41129144.775069	5	395.6290	8.78774e-05	2.66648e-04
2023/04/30	21:24:36	ok	ok	394.9820	50.772	0.038806	19.53	65.779	11.033	43467338.571275	6	395.4841	9.81902e-05	5.63410e-04
2023/04/30	21:29:36	ok	ok	395.0900	50.772	0.038806	19.49	65.728	10.997	41186102.181571	4	395.8308	7.32014e-05	1.77576e-04
2023/04/30	21:34:36	ok	ok	395.0000	50.770	0.038806	19.47	65.780	10.997	38730477.754282	4	395.7620	7.55606e-05	1.82928e-04
2023/04/30	21:39:36	ok	ok	394.8180	50.768	0.038806	19.47	65.801	11.001	40572706.890735	5	395.2778	1.08121e-04	4.61266e-04
2023/04/30	21:44:36	ok	ok	395.0440	50.768	0.038806	19.39	65.797	10.945	40176386.689475	6	395.5739	8.36972e-05	2.21376e-04
2023/04/30	21:49:36	ok	ok	395.0660	50.768	0.038806	19.36	65.792	10.927	37150360.486016	6	395.6060	7.93993e-05	2.68626e-04
2023/04/30	21:54:36	ok	ok	394.8700	50.766	0.038806	19.33	65.757	10.902	38230334.141226	6	395.6021	7.79721e-05	3.30567e-04
2023/04/30	21:59:36	ok	ok	394.8880	50.763	0.038806	19.33	65.725	10.897	45264694.400812	8	395.4776	9.21128e-05	4.17668e-04
2023/04/30	22:04:36	ok	ok	394.8980	50.763	0.038806	19.33	65.693	10.892	37005856.526045	7	395.4983	8.49887e-05	3.42713e-04
2023/04/30	22:09:36	--	ok	394.7860	50.764	0.038806	19.32	65.701	10.884	38636009.505568	2	395.6418	8.27288e-05	1.01593e-16
2023/04/30	22:09:44	--	ok	395.2060	50.783	0.038817	19.32	65.679	10.881	43367082.277005	5	396.0611	6.82125e-05	2.17197e-04
2023/04/30	22:09:51	ok	ok	394.8240	50.763	0.038807	19.30	65.678	10.870	45180321.774667	4	395.6954	8.00000e-05	1.17192e-04
2023/04/30	22:14:51	ok	ok	394.9080	50.762	0.038807	19.27	65.705	10.856	39530621.815081	4	395.6462	7.87025e-05	4.20201e-05
2023/04/30	22:19:51	ok	ok	394.8900	50.760	0.038807	19.26	65.682	10.844	40817113.627105	4	395.6247	7.57590e-05	1.93749e-05
2023/04/30	22:24:51	ok	ok	394.8840	50.758	0.038807	19.23	65.687	10.826	39739439.334365	7	395.6859	7.52711e-05	9.77707e-05
2023/04/30	22:29:51	ok	ok	394.8380	50.759	0.038807	19.20	65.673	10.805	37448437.203237	5	395.6730	7.61403e-05	1.22525e-04
2023/04/30	22:34:51	ok	ok	394.8820	50.756	0.038807	19.19	65.660	10.794	43523761.311823	6	395.7742	6.74039e-05	1.80051e-04
2023/04/30	22:39:51	ok	ok	394.9740	50.755	0.038807	19.14	65.652	10.766	42550932.060473	5	395.5848	7.74477e-05	1.19097e-04
2023/04/30	22:44:51	--	ok	394.7840	50.753	0.038807	19.14	65.600	10.757	39900359.898257	3	395.5089	8.59220e-05	2.99599e-06
2023/04/30	22:44:58	ok	ok	395.0460	50.771	0.038817	19.12	65.606	10.741	46111949.074263	5	395.9189	7.16589e-05	2.00699e-04
2023/04/30	22:49:58	ok	ok	395.0680	50.770	0.038817	19.12	65.647	10.748	45434531.941357	7	395.9381	6.80406e-05	7.49791e-04
2023/04/30	22:54:58	--	ok	395.2220	50.767	0.038817	19.09	65.611	10.724	39823290.228371	5	395.8261	7.43898e-05	1.14238e-04
2023/04/30	22:55:05	ok	ok	395.0340	50.748	0.038806	19.10	65.624	10.736	42114024.087124	5	395.6826	7.18938e-05	1.49987e-04
2023/04/30	23:00:04	ok	ok	394.8740	50.747	0.038806	19.06	65.606	10.706	40103876.808580	6	395.3617	8.45195e-05	4.26601e-04
2023/04/30	23:05:05	--	ok	394.7620	50.748	0.038806	19.03	65.592	10.685	39420452.597047	6	395.4211	8.20707e-05	2.27050e-04
2023/04/30	23:05:12	--	ok	395.3200	50.769	0.038818	19.07	65.600	10.713	43790542.556923	5	395.7987	7.59324e-05	1.53530e-04
2023/04/30	23:05:19	--	ok	394.6600	50.733	0.038802	19.10	65.624	10.736	41558531.340490	6	395.5012	7.22545e-05	1.56798e-04
2023/04/30	23:05:27	ok	ok	395.0100	50.768	0.038819	18.99	65.615	10.662	46549166.897091	4	395.8149	8.08546e-05	7.99070e-05
2023/04/30	23:10:26	ok	ok	394.9660	50.767	0.038819	19.02	65.579	10.675	41163004.102438	4	395.8684	7.10062e-05	1.92085e-04
2023/04/30	23:15:26	ok	ok	395.0040	50.767	0.038819	19.02	65.568	10.673	40069952.401515	6	395.5769	8.55090e-05	3.46710e-04
2023/04/30	23:20:26	ok	ok	395.1640	50.764	0.038819	18.96	65.634	10.648	38100493.117549	4	395.3720	9.56691e-05	3.46542e-04
2023/04/30	23:25:26	ok	ok	394.9480	50.765	0.038819	18.95	65.577	10.629	43050739.191316	5	395.9108	6.80014e-05	1.81570e-04
2023/04/30	23:30:27	ok	ok	394.9820	50.763	0.038819	18.95	65.609	10.634	43983344.625124	3	395.7273	8.09525e-05	5.38981e-06
2023/04/30	23:35:26	ok	ok	394.9160	50.762	0.038819	18.92	65.563	10.610	41150247.963831	5	395.7970	7.17711e-05	1.47032e-04
2023/04/30	23:40:26	--	ok	394.7840	50.759	0.038819	18.81	65.620	10.549	37679368.909746	4	395.7351	7.59415e-05	1.12427e-04
2023/04/30	23:40:33	ok	ok	395.1700	50.781	0.03883	18.85	65.637	10.577	43151578.323224	4	395.9737	7.50191e-05	3.80138e-05
2023/04/30	23:45:33	ok	ok	395.1440	50.777	0.03883	18.79	65.606	10.537	39431474.080077	4	396.0092	6.89641e-05	2.19144e-04
2023/04/30	23:50:33	ok	ok	395.1200	50.776	0.03883	18.78	65.560	10.521	43208582.238093	4	395.8175	8.49782e-05	5.09387e-05
2023/04/30	23:55:33	ok	ok	395.1200	50.777	0.03883	18.81	65.524	10.534	39447932.000138	5	395.8112	8.04207e-05	3.00373e-04
2023/05/01	00:00:33	ok	ok	395.0180	50.775	0.03883	18.82	65.527	10.543	44240901.935901	4	395.4712	1.05120e-04	6.04096e-04
2023/05/01	00:05:33	ok	ok	395.1880	50.771	0.03883	18.79	65.595	10.535	44903444.621458	7	395.3904	1.10874e-04	8.82038e-04
2023/05/01	00:10:33	ok	ok	395.1060	50.770	0.03883	18.76	65.527	10.508	40736501.493924	2	395.8369	7.54792e-05	4.30809e-16
2023/05/01	00:15:33	ok	ok	395.1480	50.768	0.03883	18.75	65.483	10.492	41236843.787789	4	395.5508	9.75041e-05	3.50243e-04
2023/05/01	00:20:33	ok	ok	395.0280	50.766	0.03883	18.74	65.522	10.489	42436577.987285	4	395.8241	8.01317e-05	7.85513e-05
2023/05/01	00:25:33	ok	ok	395.1480	50.767	0.03883	18.69	65.505	10.460	44481219.052756	6	395.5038	9.88729e-05	4.82311e-04
2023/05/01	00:30:34	ok	ok	395.0400	50.764	0.03883	18.67	65.574	10.454	39539064.254658	8	395.2990	1.01631e-04	1.12886e-03
2023/05/01	00:35:33	ok	ok	394.9560	50.763	0.03883	18.67	65.533	10.448	37618738.092615	4	394.8253	1.43182e-04	1.33441e-03
2023/05/01	00:40:33	ok	ok	394.9620	50.760	0.03883	18.62	65.473	10.412	39774282.620333	4	395.8378	7.24855e-05	1.41661e-04
2023/05/01	00:45:33	ok	ok	395.0960	50.759	0.03883	18.56	65.518	10.383	39132093.292895	7	395.5909	8.54339e-05	6.05729e-04
2023/05/01	00:50:33	ok	ok	395.0980	50.760	0.03883	18.58	65.487	10.386	40328356.214526	8	395.6331	7.61779e-05	5.37200e-04
2023/05/01	00:55:33	ok	ok	395.0440	50.759	0.03883	18.58	65.476	10.384	37366985.383079	5	395.7961	7.69512e-05	1.73441e-04
2023/05/01	01:00:33	ok	ok	394.9440	50.757	0.03883	18.52	65.458	10.347	38289354.366595	6	395.7072	7.59637e-05	2.51628e-04
2023/05/01	01:05:33	ok	ok	394.8320	50.757	0.03883	18.48	65.492	10.326	40629414.031128	7	395.5571	8.57362e-05	3.35370e-04
2023/05/01	01:10:33	ok	ok	395.0420	50.756	0.03883	18.47	65.426	10.308	38507895.121667	6	395.5099	9.32321e-05	2.91500e-04
2023/05/01	01:15:33	ok	ok	395.0000	50.752	0.03883	18.37	65.486	10.257	38199729.871955	7	395.1529	1.12501e-04	1.05052e-03
2023/05/01	01:20:33	--	ok	394.7880	50.750	0.03883	18.31	65.505	10.226	37659456.039863	4	395.7357	7.29615e-05	7.98253e-05
2023/05/01	01:20:41	--	ok	395.2700	50.780	0.038841	18.32	65.455	10.226	43256584.483847	4	395.8633	8.25218e-05	3.22145e-05
2023/05/01	01:20:48	ok	ok	394.9300	50.747	0.038828	18.34	65.501	10.242	47019025.813791	5	395.6877	7.40044e-05	1.15695e-04
2023/05/01	01:25:47	--	ok	394.7920	50.746	0.038828	18.31	65.454	10.218	38015050.189168	7	395.4832	8.29200e-05	5.85548e-04
2023/05/01	01:25:54	ok	ok	395.0680	50.771	0.038838	18.34	65.396	10.225	41681177.728380	5	395.8299	7.76619e-05	8.90331e-05
2023/05/01	01:30:54	ok	ok	395.1360	50.766	0.038838	18.31	65.371	10.205	36352781.634776	2	395.7505	8.56637e-05	1.43635e-16
2023/05/01	01:35:54	ok	ok	395.0860	50.762	0.038838	18.28	65.408	10.193	42103582.689621	3	395.7108	8.45747e-05	1.67690e-05
2023/05/01	01:40:54	ok	ok	394.9360	50.759	0.038838	18.28	65.408	10.193	38599955.136458	4	395.4239	1.02301e-04	4.13285e-04
2023/05/01	01:45:54	ok	ok	395.0340	50.757	0.038838	18.24	65.441	10.173	40857023.445428	3	395.0363	1.25119e-04	3.31753e-04
2023/05/01	01:50:54	ok	ok	395.0300	50.755	0.038838	18.21	65.354	10.143	41269568.467288	5	395.5391	9.50754e-05	2.08109e-04
2023/05/01	01:55:54	ok	ok	394.9680	50.753	0.038838	18.18	65.403	10.133	34823948.997274	5	395.4603	9.40877e-05	3.64726e-04
2023/05/01	02:00:54	--	ok	394.7800	50.752	0.038838	18.16	65.367	10.111	39521182.380077	3	395.7365	7.84647e-05	6.58740e-06
2023/05/01	02:01:01	--	ok	395.2940	50.803	0.038849	18.17	65.400	10.124	42867591.267506	2	395.9083	8.40505e-05	4.73805e-15
2023/05/01	02:01:09	ok	ok	395.1280	50.748	0.038834	18.16	65.376	10.113	45426553.012486	4	395.8095	7.44990e-05	1.98523e-04
2023/05/01	02:06:08	ok	ok	394.8680	50.746	0.038834	18.16	65.354	10.109	39353609.332017	4	395.3407	1.00003e-04	4.33928e-04
2023/05/01	02:11:08	ok	ok	394.8820	50.747	0.038834	18.14	65.373	10.104	37717255.853231	5	395.3597	9.95600e-05	5.61637e-04
2023/05/01	02:16:08	ok	ok	394.8780	50.743	0.038834	18.10	65.400	10.083	39263289.955185	3	395.6715	8.08377e-05	9.70303e-05
2023/05/01	02:21:08	ok	ok	394.8360	50.744	0.038834	18.08	65.386	10.071	38057895.912181	7	395.3510	8.80676e-05	7.34705e-04
2023/05/01	02:26:08	ok	ok	394.8180	50.743	0.038834	18.11	65.316	10.078	37231845.754082	6	395.4136	8.63667e-05	4.73518e-04
2023/05/01	02:31:08	ok	ok	394.8740	50.742	0.038834	18.06	65.339	10.048	40830978.013549	3	395.5555	8.84567e-05	1.04248e-04
2023/05/01	02:36:08	ok	ok	394.8960	50.739	0.038834	18.07	65.289	10.048	38222969.213242	5	395.4069	9.00052e-05	2.08917e-04
2023/05/01	02:41:08	ok	ok	394.8760	50.739	0.038834	18.04	65.316	10.036	36149397.999470	4	395.2860	9.83220e-05	3.26123e-04
2023/05/01	02:46:08	ok	ok	394.8180	50.738	0.038834	17.97	65.389	10.005	36247902.938004	4	395.5700	7.72610e-05	9.58169e-05
2023/05/01	02:51:08	--	ok	394.7560	50.736	0.038834	17.93	65.403	9.981	38510095.198251	7	394.9664	1.14594e-04	1.00080e-03
2023/05/01	02:51:16	ok	ok	395.1260	50.765	0.038847	17.94	65.364	9.985	46116567.646494	5	395.9472	6.81915e-05	1.19027e-04
2023/05/01	02:56:15	ok	ok	395.1200	50.766	0.038847	17.88	65.417	9.957	35507071.931196	8	395.3892	9.52115e-05	1.01224e-03
2023/05/01	03:01:15	ok	ok	395.1380	50.796	0.038847	18.41	64.677	10.156	39877870.031945	6	395.7532	9.12282e-05	3.99743e-04
2023/05/01	03:06:15	--	ok	395.4180	50.815	0.038847	18.71	64.416	10.296	44534098.192930	4	395.7745	9.66670e-05	3.89067e-04
2023/05/01	03:06:23	ok	ok	395.0100	50.741	0.038825	18.71	64.471	10.304	52281044.278575	4	395.6143	7.93726e-05	4.07001e-05
2023/05/01	03:11:22	ok	ok	395.1080	50.749	0.038825	18.92	64.228	10.394	46353286.648623	6	395.6665	8.44802e-05	1.22420e-04
2023/05/01	03:16:22	ok	ok	395.1960	50.753	0.038825	19.07	64.146	10.476	44901082.090762	6	395.4971	9.57616e-05	2.90782e-04
2023/05/01	03:21:22	--	ok	395.2300	50.759	0.038825	19.19	64.109	10.539	48657604.586977	7	395.4151	1.06646e-04	9.34647e-04
2023/05/01	03:21:30	ok	ok	395.1760	50.741	0.038813	19.22	64.050	10.548	51467780.355168	4	395.7082	7.61035e-05	2.07262e-04
2023/05/01	03:26:29	ok	ok	395.1920	50.743	0.038813	19.32	64.004	10.603	45441497.769627	5	395.1754	1.07884e-04	5.08727e-04
2023/05/01	03:31:29	--	ok	395.3540	50.747	0.038813	19.39	63.961	10.640	46727688.721376	4	395.6231	8.27383e-05	5.25529e-05
2023/05/01	03:31:36	--	ok	394.7660	50.654	0.038795	19.36	63.957	10.622	50647094.617201	6	395.3805	6.85890e-05	1.70615e-04
2023/05/01	03:31:43	ok	ok	394.8040	50.728	0.038806	19.39	63.961	10.640	49269374.790107	5	395.7089	6.86236e-05	2.73776e-04
2023/05/01	03:36:43	ok	ok	394.9540	50.738	0.038806	19.46	63.911	10.676	43526995.841039	5	395.6269	7.39397e-05	1.05007e-04
2023/05/01	03:41:43	ok	ok	395.0500	50.741	0.038806	19.52	63.897	10.709	45208242.015439	4	395.5729	8.03792e-05	7.91128e-05
2023/05/01	03:46:43	ok	ok	394.9340	50.742	0.038806	19.58	63.844	10.744	46253619.304418	4	395.6270	7.85188e-05	5.79113e-05
2023/05/01	03:51:43	ok	ok	394.9200	50.743	0.038806	19.64	63.789	10.770	49632742.014023	4	395.6635	7.53101e-05	4.58932e-05
2023/05/01	03:56:43	ok	ok	395.1540	50.748	0.038806	19.68	63.848	10.807	48528824.217320	4	395.5093	8.62068e-05	1.49561e-04
2023/05/01	04:01:43	ok	ok	395.0920	50.746	0.038806	19.68	63.838	10.805	46593035.909767	5	395.7753	6.81709e-05	1.61541e-04
2023/05/01	04:06:43	ok	ok	395.1140	50.751	0.038806	19.71	63.769	10.812	49166744.100570	4	395.8017	6.75036e-05	1.82660e-04
2023/05/01	04:11:43	ok	ok	395.0440	50.754	0.038806	19.80	63.719	10.856	49893519.100683	5	395.7564	7.52251e-05	1.12059e-04
2023/05/01	04:16:43	ok	ok	395.1220	50.754	0.038806	19.80	63.760	10.863	49539550.287271	6	395.8859	6.66495e-05	2.21000e-04
2023/05/01	04:21:43	ok	ok	395.1760	50.755	0.038806	19.85	63.769	10.901	46437926.556135	7	395.6873	7.32533e-05	3.49959e-04
2023/05/01	04:26:43	--	ok	395.2480	50.753	0.038806	19.78	63.780	10.858	47154740.513651	6	395.6101	8.11517e-05	1.72484e-04
2023/05/01	04:26:50	--	ok	394.7860	50.707	0.038794	19.81	63.825	10.885	51626016.942018	7	395.4635	7.12980e-05	2.23557e-04
2023/05/01	04:26:57	ok	ok	395.0920	50.750	0.038805	19.81	63.815	10.883	52222134.280948	6	395.7310	6.94253e-05	1.92602e-04
2023/05/01	04:31:57	ok	ok	394.9660	50.752	0.038805	19.73	63.824	10.830	47625684.167791	5	395.6492	7.65434e-05	1.01257e-04
2023/05/01	04:36:57	ok	ok	394.9380	50.750	0.038805	19.73	63.856	10.835	44411992.875868	8	395.5033	7.59655e-05	4.39908e-04
2023/05/01	04:41:57	ok	ok	394.8340	50.754	0.038805	19.80	63.771	10.865	51800140.722901	4	395.6633	7.85795e-05	1.04475e-04
2023/05/01	04:46:57	ok	ok	395.1680	50.752	0.038805	19.81	63.709	10.865	48166817.740778	5	395.7805	7.45849e-05	9.09553e-05
2023/05/01	04:51:57	--	ok	395.2040	50.753	0.038805	19.88	63.709	10.909	43343389.603840	5	395.8159	6.80056e-05	1.88465e-04
2023/05/01	04:52:04	ok	ok	394.8360	50.729	0.038794	19.89	63.679	10.912	47245395.764692	7	395.5537	7.07891e-05	1.90115e-04
2023/05/01	04:57:04	ok	ok	394.8980	50.724	0.038794	19.88	63.668	10.902	43701193.709505	6	395.4943	7.14638e-05	2.02589e-04
2023/05/01	05:02:04	ok	ok	394.9400	50.726	0.038794	19.89	63.647	10.907	49581064.439428	5	395.5429	7.00897e-05	2.18068e-04
2023/05/01	05:07:04	ok	ok	394.8620	50.723	0.038794	19.88	63.709	10.909	44777034.061328	6	395.4039	8.04360e-05	2.85170e-04
2023/05/01	05:12:04	--	ok	394.7600	50.727	0.038794	19.94	63.674	10.939	44825836.659491	5	395.4782	7.95598e-05	6.14350e-05
2023/05/01	05:12:11	--	ok	395.2580	50.762	0.038806	19.97	63.627	10.951	52563913.791304	5	395.9770	6.67643e-05	1.59536e-04
2023/05/01	05:12:19	ok	ok	395.0140	50.722	0.038793	19.95	63.560	10.928	48362268.640967	6	395.6211	6.94607e-05	2.26806e-04
2023/05/01	05:17:18	ok	ok	394.8400	50.716	0.038793	19.94	63.633	10.932	43718728.882164	8	395.4499	7.35039e-05	4.23886e-04
2023/05/01	05:22:18	ok	ok	394.8900	50.720	0.038793	19.94	63.687	10.941	42517203.557167	8	395.3773	7.59354e-05	4.75027e-04
2023/05/01	05:27:18	--	ok	394.7180	50.724	0.038793	19.94	63.645	10.934	46956544.715870	5	395.6149	6.84895e-05	2.08708e-04
2023/05/01	05:27:25	--	ok	395.2700	50.762	0.038808	19.98	63.629	10.960	51228971.940497	5	395.9780	6.74943e-05	1.58942e-04
2023/05/01	05:27:33	ok	ok	394.9440	50.723	0.038794	19.97	63.606	10.948	46330228.796730	6	395.5825	7.05473e-05	2.20690e-04
2023/05/01	05:32:32	--	ok	394.6580	50.726	0.038794	19.95	63.624	10.939	42408658.889513	5	395.5838	6.96300e-05	2.25098e-04
2023/05/01	05:32:39	--	ok	395.2260	50.769	0.038812	19.95	63.592	10.933	48188979.508438	5	395.9497	7.67939e-05	1.28669e-04
2023/05/01	05:32:46	ok	ok	395.1240	50.751	0.0388	20.01	63.600	10.972	50898153.129409	5	395.6232	7.92545e-05	1.08095e-04
2023/05/01	05:37:46	ok	ok	394.9640	50.748	0.0388	19.98	63.618	10.958	46281718.814634	7	395.5388	7.88080e-05	2.42929e-04
2023/05/01	05:42:46	ok	ok	394.9200	50.750	0.0388	20.00	63.632	10.969	45066832.945817	5	395.7330	6.94919e-05	2.45519e-04
2023/05/01	05:47:46	ok	ok	395.0020	50.745	0.0388	19.95	63.688	10.950	43982626.436122	4	396.2007	4.34371e-05	9.00011e-04
2023/05/01	05:52:46	ok	ok	394.9760	50.745	0.0388	19.94	63.610	10.928	43000925.578538	6	395.4426	8.26188e-05	3.52847e-04
2023/05/01	05:57:46	ok	ok	394.9820	50.749	0.0388	20.00	63.619	10.967	48042523.540827	6	395.5133	8.42336e-05	2.31277e-04
2023/05/01	06:02:46	ok	ok	394.9420	50.749	0.0388	19.98	63.629	10.960	43142834.394895	9	395.4771	7.67310e-05	3.72309e-04
2023/05/01	06:07:46	ok	ok	395.1040	50.747	0.0388	19.95	63.613	10.937	46410205.170611	5	395.6900	7.02398e-05	2.13857e-04
2023/05/01	06:12:46	ok	ok	395.0400	50.749	0.0388	20.00	63.590	10.962	46435891.272551	4	395.7136	6.93576e-05	2.47860e-04
2023/05/01	06:17:46	ok	ok	394.9800	50.747	0.0388	19.98	63.587	10.953	43477239.621153	5	395.6851	6.95626e-05	1.78093e-04
2023/05/01	06:22:46	ok	ok	394.8920	50.751	0.0388	20.04	63.604	10.992	44500566.762418	6	395.4328	8.81068e-05	3.85129e-04
2023/05/01	06:27:46	ok	ok	395.0360	50.749	0.0388	20.01	63.590	10.971	44838114.298100	10	395.5575	7.49953e-05	4.69420e-04
2023/05/01	06:32:46	ok	ok	394.8460	50.748	0.0388	20.01	63.610	10.974	44232445.276651	8	395.5052	7.47263e-05	4.59459e-04
2023/05/01	06:37:46	ok	ok	394.9640	50.747	0.0388	20.05	63.587	10.998	42828164.584898	5	395.6568	7.36430e-05	1.36111e-04
2023/05/01	06:42:46	ok	ok	395.0760	50.750	0.0388	20.08	63.645	11.027	44414920.525703	8	395.6208	7.13663e-05	2.73522e-04
2023/05/01	06:47:46	ok	ok	394.9620	50.750	0.0388	20.08	63.665	11.030	46903119.203173	5	395.7856	6.91114e-05	2.71621e-04
2023/05/01	06:52:46	ok	ok	395.1200	50.751	0.0388	20.12	63.597	11.046	42211173.337248	5	395.7957	6.87174e-05	2.46609e-04
2023/05/01	06:57:46	ok	ok	395.1680	50.751	0.0388	20.14	63.590	11.053	42356867.694462	9	395.5045	7.70418e-05	3.97505e-04
2023/05/01	07:02:46	ok	ok	394.8920	50.749	0.0388	20.15	63.613	11.066	41490569.340938	6	395.4459	8.56526e-05	4.67801e-04
2023/05/01	07:07:46	ok	ok	394.8400	50.752	0.0388	20.14	63.619	11.058	47569246.918978	5	395.7802	6.85370e-05	1.97458e-04
2023/05/01	07:12:46	ok	ok	395.0160	50.753	0.0388	20.19	63.629	11.096	43794891.729364	8	395.5069	7.66177e-05	4.78137e-04
2023/05/01	07:17:46	ok	ok	394.9840	50.753	0.0388	20.22	63.613	11.112	45869113.950567	8	395.5922	7.53978e-05	3.48474e-04
2023/05/01	07:22:46	ok	ok	394.9040	50.754	0.0388	20.25	63.606	11.128	44800968.922617	7	395.5070	8.70131e-05	2.09924e-04
2023/05/01	07:27:46	ok	ok	395.0280	50.752	0.0388	20.32	63.554	11.166	47642742.620829	8	395.5248	7.66477e-05	4.60335e-04
2023/05/01	07:32:46	ok	ok	395.1860	50.758	0.0388	20.28	63.569	11.141	44986045.516866	5	395.7615	7.00437e-05	2.38235e-04
2023/05/01	07:37:46	ok	ok	395.1640	50.755	0.0388	20.29	63.601	11.155	45203139.765182	8	395.6353	7.36563e-05	2.87956e-04
2023/05/01	07:42:46	ok	ok	395.1580	50.757	0.0388	20.35	63.540	11.181	46841664.986857	8	395.6890	7.34540e-05	2.98248e-04
2023/05/01	07:47:46	ok	ok	394.8900	50.756	0.0388	20.33	63.555	11.175	44149577.943769	10	395.3788	8.22431e-05	1.01163e-03
2023/05/01	07:52:46	ok	ok	395.0360	50.756	0.0388	20.38	63.522	11.197	45522649.740086	5	395.8603	6.72753e-05	1.77710e-04
2023/05/01	07:57:46	ok	ok	395.1320	50.759	0.0388	20.42	63.508	11.223	46469638.111041	7	395.7243	7.26692e-05	2.90317e-04
2023/05/01	08:02:46	ok	ok	395.0220	50.762	0.0388	20.42	63.508	11.223	45848191.673645	4	395.8083	6.87121e-05	1.76553e-04
2023/05/01	08:07:46	ok	ok	395.0700	50.761	0.0388	20.45	63.587	11.254	44991141.611211	7	395.6126	7.52462e-05	4.10038e-04
2023/05/01	08:12:46	--	ok	395.2640	50.762	0.0388	20.46	63.526	11.252	47404840.219855	4	395.8489	6.82252e-05	2.25925e-04
2023/05/01	08:12:53	ok	ok	394.8960	50.701	0.038786	20.48	63.487	11.256	47329583.214731	5	395.4859	7.64581e-05	1.42830e-04
2023/05/01	08:17:53	ok	ok	394.8280	50.705	0.038786	20.52	63.526	11.289	42110306.768645	7	395.3190	8.11609e-05	2.26941e-04
2023/05/01	08:22:53	ok	ok	394.9900	50.716	0.038786	20.55	63.565	11.315	47779575.196848	7	395.2777	8.65666e-05	3.84380e-04
2023/05/01	08:27:53	ok	ok	395.0380	50.717	0.038786	20.56	63.610	11.332	47402944.920832	8	395.2392	8.95320e-05	3.74296e-04
2023/05/01	08:32:53	ok	ok	395.0780	50.716	0.038786	20.62	63.555	11.361	45340657.588133	4	395.4176	8.66761e-05	1.80998e-05
2023/05/01	08:37:53	ok	ok	394.9760	50.720	0.038786	20.63	63.645	11.388	46637534.876075	6	395.6436	6.73854e-05	2.35174e-04
2023/05/01	08:42:53	ok	ok	394.8600	50.720	0.038786	20.63	63.581	11.376	45311168.159935	9	395.4627	7.35800e-05	4.41218e-04
2023/05/01	08:47:53	--	ok	394.7460	50.721	0.038786	20.69	63.613	11.419	44145356.739036	8	395.2020	9.63756e-05	4.91370e-04
2023/05/01	08:48:00	--	ok	395.2800	50.771	0.038799	20.70	63.572	11.421	49011294.660989	6	395.9066	7.00224e-05	2.41473e-04
2023/05/01	08:48:08	ok	ok	395.0040	50.716	0.038785	20.69	63.581	11.413	49013090.665118	6	395.5073	7.92010e-05	1.15358e-04
2023/05/01	08:53:07	--	ok	394.7660	50.716	0.038785	20.75	63.569	11.448	43114803.206055	3	395.4865	8.39243e-05	4.07478e-05
2023/05/01	08:53:14	--	ok	395.3220	50.768	0.038797	20.76	63.540	11.452	49504415.497220	6	395.9055	6.88745e-05	2.15874e-04
2023/05/01	08:53:22	ok	ok	394.9980	50.688	0.03878	20.73	63.503	11.428	47276340.391022	8	395.4005	7.87482e-05	2.15497e-04
2023/05/01	08:58:21	ok	ok	394.8320	50.688	0.03878	20.76	63.595	11.462	45876659.889751	6	395.5854	6.69248e-05	1.99836e-04
2023/05/01	09:03:21	ok	ok	395.0520	50.684	0.03878	20.80	63.590	11.490	45602489.267824	6	395.3505	8.10360e-05	2.57293e-04
2023/05/01	09:08:21	ok	ok	394.8920	50.695	0.03878	20.84	63.568	11.514	41900979.564217	7	395.2855	8.20301e-05	3.77792e-04
2023/05/01	09:13:21	ok	ok	394.9840	50.697	0.03878	20.86	63.560	11.522	45725408.137984	5	395.6081	6.70996e-05	1.99319e-04
2023/05/01	09:18:21	--	ok	394.7520	50.705	0.03878	20.94	63.542	11.576	46628211.988764	5	395.5594	7.31584e-05	2.41046e-04
2023/05/01	09:18:29	ok	ok	395.0980	50.766	0.038793	20.94	63.542	11.576	50456104.334592	5	395.8005	7.77495e-05	1.26103e-04
2023/05/01	09:23:28	--	ok	395.2800	50.765	0.038793	20.97	63.517	11.589	44077359.007307	7	395.5873	8.47610e-05	2.07220e-04
2023/05/01	09:23:35	--	ok	394.7400	50.679	0.038779	20.96	63.514	11.580	47449752.101152	6	395.4973	7.65296e-05	1.13355e-04
2023/05/01	09:23:43	ok	ok	395.1820	50.760	0.038792	20.97	63.517	11.589	48972341.817212	5	395.8269	7.29005e-05	1.84780e-04
2023/05/01	09:28:42	ok	ok	395.1260	50.759	0.038792	21.03	63.549	11.634	44622543.205934	8	395.7103	7.25288e-05	2.99872e-04
2023/05/01	09:33:42	--	ok	395.2300	50.763	0.038792	21.09	63.560	11.676	50467497.491369	6	395.3982	9.46990e-05	8.04766e-04
2023/05/01	09:33:49	ok	ok	394.8880	50.711	0.03878	21.10	63.563	11.686	50951939.864534	6	395.6144	7.27877e-05	2.45020e-04
2023/05/01	09:38:49	ok	ok	395.0360	50.716	0.03878	21.11	63.542	11.691	47051701.076564	7	395.4349	7.94637e-05	2.56683e-04
2023/05/01	09:43:49	ok	ok	394.8740	50.715	0.03878	21.17	63.565	11.733	45053733.582234	10	395.4590	7.52072e-05	4.21452e-04
2023/05/01	09:48:49	ok	ok	395.0280	50.715	0.03878	21.20	63.590	11.758	48076540.641283	10	395.2080	8.27729e-05	8.72023e-04
2023/05/01	09:53:49	ok	ok	395.0500	50.724	0.03878	21.27	63.540	11.796	49294067.252028	10	395.5691	7.23007e-05	3.92934e-04
2023/05/01	09:58:49	ok	ok	395.0040	50.724	0.03878	21.33	63.624	11.850	46900559.248499	8	395.5329	7.26861e-05	3.61226e-04
2023/05/01	10:03:49	--	ok	394.7920	50.734	0.03878	21.31	63.687	11.852	47342755.942147	4	395.6735	7.37251e-05	1.59161e-04
2023/05/01	10:03:56	--	ok	395.4040	50.776	0.038791	21.31	63.674	11.850	49951249.358791	5	395.8969	7.26771e-05	1.57299e-04
2023/05/01	10:04:04	--	ok	394.7920	50.631	0.03877	21.33	63.624	11.850	46242860.144527	7	395.5168	6.78015e-05	1.98040e-04
2023/05/01	10:04:11	ok	ok	395.0760	50.712	0.03878	21.36	63.696	11.883	49939125.607112	5	395.5906	7.59775e-05	2.11448e-04
2023/05/01	10:09:11	ok	ok	394.8500	50.732	0.03878	21.38	63.647	11.895	46814786.285006	9	395.4212	7.76985e-05	5.09658e-04
2023/05/01	10:14:11	ok	ok	395.0520	50.737	0.03878	21.44	63.679	11.939	46202231.826412	8	395.4967	8.10200e-05	3.45159e-04
2023/05/01	10:19:11	--	ok	395.2160	50.734	0.03878	21.55	63.624	12.006	46971394.698032	9	395.5639	7.50529e-05	4.95834e-04
2023/05/01	10:19:18	ok	ok	394.9380	50.643	0.038769	21.52	63.619	11.985	46729689.273026	7	395.5183	6.84881e-05	1.81454e-04
2023/05/01	10:24:18	ok	ok	394.8680	50.649	0.038769	21.57	63.638	12.018	45274134.746867	7	395.6888	6.39405e-05	2.76690e-04
2023/05/01	10:29:18	ok	ok	394.8140	50.659	0.038769	21.65	63.633	12.079	44442729.219653	8	395.3056	8.30947e-05	3.93280e-04
2023/05/01	10:34:18	--	ok	394.7680	50.669	0.038769	21.71	63.655	12.122	48034274.328942	7	395.5756	6.93882e-05	2.40922e-04
2023/05/01	10:34:25	ok	ok	395.1020	50.760	0.038781	21.71	63.665	12.124	49499897.599310	6	395.8176	7.39366e-05	1.27514e-04
2023/05/01	10:39:25	ok	ok	395.0780	50.760	0.038781	21.75	63.705	12.161	44259747.747363	9	395.2511	1.10754e-04	8.39367e-04
2023/05/01	10:44:25	ok	ok	395.1700	50.764	0.038781	21.80	63.606	12.172	46166259.654807	8	395.6556	8.04587e-05	2.44906e-04
2023/05/01	10:49:25	--	ok	395.2860	50.761	0.038781	21.87	63.641	12.228	47364624.643393	8	395.6672	8.13388e-05	2.21273e-04
2023/05/01	10:49:32	--	ok	394.6740	50.649	0.038766	21.85	63.647	12.220	47055736.904648	6	395.4723	7.57703e-05	1.87759e-04
2023/05/01	10:49:40	ok	ok	395.1360	50.772	0.038783	21.87	63.619	12.224	47453364.188470	4	395.8045	7.79795e-05	1.12305e-04
2023/05/01	10:54:39	ok	ok	395.1460	50.774	0.038783	21.96	63.627	12.295	48208630.560300	5	395.9925	6.80259e-05	2.10992e-04
2023/05/01	10:59:39	--	ok	395.2420	50.777	0.038783	22.03	63.609	12.341	43840637.177048	9	395.6954	8.56866e-05	2.79240e-04
2023/05/01	10:59:46	ok	ok	394.9040	50.696	0.038771	22.03	63.586	12.336	46512765.991499	7	395.6449	7.39093e-05	2.05908e-04
2023/05/01	11:04:46	ok	ok	395.0240	50.711	0.038771	22.11	63.674	12.407	48537865.777702	10	395.5010	7.60644e-05	4.13997e-04
2023/05/01	11:09:46	ok	ok	395.1500	50.713	0.038771	22.16	63.632	12.438	47236459.073969	5	395.6938	7.21562e-05	1.67451e-04
2023/05/01	11:14:46	ok	ok	395.0740	50.726	0.038771	22.23	63.688	12.499	46745080.729903	6	395.7828	6.72604e-05	1.57740e-04
2023/05/01	11:19:47	ok	ok	395.0280	50.725	0.038771	22.26	63.682	12.519	50229838.489082	7	395.8229	6.71171e-05	2.13727e-04
2023/05/01	11:24:46	ok	ok	394.9600	50.728	0.038771	22.35	63.677	12.580	49833540.868141	11	395.9004	6.47117e-05	8.79692e-04
2023/05/01	11:29:47	--	ok	394.6720	50.684	0.038771	21.98	64.305	12.436	41767743.666144	9	395.4441	7.59326e-05	4.16643e-04
2023/05/01	11:29:54	--	ok	395.2300	50.792	0.038788	22.01	64.256	12.447	42862725.186317	6	396.0927	6.68607e-05	2.71855e-04
2023/05/01	11:30:02	ok	ok	394.8760	50.723	0.038776	22.01	64.265	12.449	41321943.758380	6	395.7724	7.14953e-05	1.31523e-04
2023/05/01	11:35:02	ok	ok	394.8100	50.690	0.038776	21.74	64.602	12.323	40276768.112552	6	395.6813	6.77598e-05	2.21068e-04
2023/05/01	11:40:02	--	ok	394.7520	50.667	0.038776	21.62	64.718	12.264	37953920.316477	7	395.5920	6.95121e-05	2.15750e-04
2023/05/01	11:40:09	ok	ok	394.9060	50.769	0.038789	21.62	64.771	12.274	41767303.638303	7	395.8822	6.84552e-05	2.43855e-04
2023/05/01	11:45:09	ok	ok	394.8760	50.758	0.038789	21.50	64.823	12.193	38287719.951940	7	395.6606	7.25230e-05	3.26949e-04
2023/05/01	11:50:09	ok	ok	394.8720	50.740	0.038789	21.42	64.904	12.158	41033499.762247	9	395.6530	7.13323e-05	3.23281e-04
2023/05/01	11:55:09	--	ok	394.7180	50.737	0.038789	21.37	65.000	12.136	41229139.842199	11	395.5588	7.40667e-05	3.11799e-04
2023/05/01	11:55:17	ok	ok	395.1700	50.801	0.038804	21.38	64.993	12.146	42104892.531834	6	396.0468	6.91932e-05	2.12224e-04
2023/05/01	12:00:16	--	ok	395.4120	50.796	0.038804	21.34	65.051	12.127	40815437.382086	7	395.9252	7.12477e-05	2.90652e-04
2023/05/01	12:00:24	--	ok	394.6880	50.670	0.038782	21.34	65.051	12.127	44485384.929140	7	395.6683	6.60120e-05	2.77288e-04
2023/05/01	12:00:31	ok	ok	395.0640	50.780	0.038798	21.36	65.029	12.132	41640845.732034	6	395.7787	7.82133e-05	1.99227e-04
2023/05/01	12:05:30	ok	ok	395.0020	50.780	0.038798	21.33	65.066	12.118	42957369.739224	10	395.4788	8.20561e-05	1.03959e-03
2023/05/01	12:10:30	ok	ok	395.1960	50.778	0.038798	21.36	65.084	12.142	43756002.266574	10	395.7075	7.38802e-05	4.26577e-04
2023/05/01	12:15:30	ok	ok	395.0220	50.772	0.038798	21.34	65.112	12.138	40764421.182647	4	395.6896	8.49350e-05	6.17190e-05
2023/05/01	12:20:30	ok	ok	395.0020	50.773	0.038798	21.36	65.138	12.152	40202162.358054	8	395.6390	7.53341e-05	3.77711e-04
2023/05/01	12:25:30	ok	ok	394.8740	50.767	0.038798	21.36	65.138	12.152	38877228.556602	6	395.6330	8.18647e-05	2.27596e-04
2023/05/01	12:30:30	ok	ok	395.0280	50.772	0.038798	21.36	65.179	12.160	41891921.807594	8	395.5529	8.49988e-05	2.63252e-04
2023/05/01	12:35:30	ok	ok	394.9600	50.773	0.038798	21.38	65.176	12.180	40287133.406599	9	395.7588	7.23288e-05	3.66163e-04
2023/05/01	12:40:30	ok	ok	394.9600	50.760	0.038798	21.33	65.185	12.141	42661926.050168	7	395.7002	7.19802e-05	3.19565e-04
2023/05/01	12:45:30	--	ok	394.7700	50.760	0.038798	21.33	65.206	12.145	37991524.959226	7	395.5850	8.26516e-05	1.77015e-04
2023/05/01	12:45:37	ok	ok	395.1800	50.803	0.038811	21.33	65.217	12.147	43231008.440797	5	396.1060	6.77579e-05	1.74805e-04
2023/05/01	12:50:37	ok	ok	395.1260	50.800	0.038811	21.34	65.176	12.150	40107009.703756	7	395.9367	7.06993e-05	3.12599e-04
2023/05/01	12:55:37	--	ok	395.2140	50.801	0.038811	21.34	65.199	12.154	41979816.225787	7	395.7463	8.63348e-05	4.01220e-04
2023/05/01	12:55:44	ok	ok	394.9960	50.762	0.0388	21.36	65.202	12.164	41101152.774629	5	395.7932	7.10490e-05	2.55815e-04
2023/05/01	13:00:44	ok	ok	394.9220	50.755	0.0388	21.36	65.225	12.169	41642614.876952	7	395.8927	6.56516e-05	2.02624e-04
2023/05/01	13:05:44	ok	ok	394.8820	50.753	0.0388	21.36	65.234	12.170	43715866.375118	6	395.6475	8.03791e-05	9.63243e-05
2023/05/01	13:10:44	ok	ok	394.9700	50.750	0.0388	21.34	65.222	12.159	43085568.707388	9	395.6388	7.31183e-05	3.59586e-04
2023/05/01	13:15:44	ok	ok	394.9080	50.750	0.0388	21.36	65.254	12.174	43122759.937696	7	395.4903	8.51698e-05	2.36075e-04
2023/05/01	13:20:44	ok	ok	394.9120	50.751	0.0388	21.38	65.208	12.186	45155843.762519	7	395.5381	8.68131e-05	2.96237e-04
2023/05/01	13:25:44	ok	ok	394.9220	50.754	0.0388	21.41	65.212	12.206	44645120.946428	8	395.3495	9.52363e-05	1.12000e-03
2023/05/01	13:30:44	ok	ok	394.9560	50.744	0.0388	21.41	65.266	12.216	45232984.639971	5	394.8818	1.33066e-04	9.04918e-04
2023/05/01	13:35:44	ok	ok	394.9000	50.747	0.0388	21.47	65.245	12.252	40071132.959465	6	395.7815	6.78680e-05	1.71479e-04
2023/05/01	13:40:44	ok	ok	394.9180	50.748	0.0388	21.52	65.225	12.288	38128909.471829	6	395.6860	7.53428e-05	2.28925e-04
2023/05/01	13:45:44	ok	ok	394.8620	50.747	0.0388	21.52	65.257	12.294	43073950.348281	11	395.5632	7.53321e-05	4.42976e-04
2023/05/01	13:50:44	ok	ok	394.9400	50.746	0.0388	21.57	65.266	12.326	40891466.691029	7	395.3916	8.82863e-05	3.23578e-04
2023/05/01	13:55:44	ok	ok	394.8760	50.740	0.0388	21.58	65.234	12.331	42088282.875171	8	395.6834	7.69665e-05	2.94991e-04
2023/05/01	14:00:44	ok	ok	394.8740	50.752	0.0388	21.60	65.270	12.349	41127635.720037	5	395.7188	7.66939e-05	1.13155e-04
2023/05/01	14:05:44	ok	ok	394.9420	50.743	0.0388	21.67	65.293	12.403	41058200.630607	9	395.5240	8.35403e-05	2.48499e-04
2023/05/01	14:10:44	ok	ok	395.0480	50.743	0.0388	21.68	65.307	12.416	37043627.195187	8	395.7220	7.06932e-05	3.39661e-04
2023/05/01	14:15:44	ok	ok	394.8640	50.740	0.0388	21.70	65.267	12.419	42158295.325960	9	395.4888	7.82649e-05	8.38803e-04
2023/05/01	14:20:44	ok	ok	394.8600	50.746	0.0388	21.74	65.307	12.458	44174922.391773	4	395.7522	7.40434e-05	1.44484e-04
2023/05/01	14:25:44	ok	ok	394.9660	50.740	0.0388	21.75	65.299	12.466	41807196.101459	6	395.7244	7.60027e-05	1.65447e-04
2023/05/01	14:30:44	ok	ok	395.0400	50.748	0.0388	21.80	65.330	12.502	41990259.646306	8	395.5651	8.17371e-05	2.78261e-04
2023/05/01	14:35:44	ok	ok	394.8680	50.743	0.0388	21.81	65.258	12.498	39634881.934808	8	395.3946	8.10686e-05	9.59004e-04
2023/05/01	14:40:44	ok	ok	394.9020	50.746	0.0388	21.87	65.289	12.545	44842698.224475	6	395.5599	8.99200e-05	1.95609e-04
2023/05/01	14:45:44	ok	ok	395.0780	50.752	0.0388	21.93	65.290	12.595	36762429.762897	9	395.7253	7.06677e-05	2.51567e-04
2023/05/01	14:50:44	ok	ok	394.9260	50.743	0.0388	21.95	65.339	12.616	41002262.026737	6	395.8213	6.83684e-05	1.64029e-04
2023/05/01	14:55:44	ok	ok	394.9380	50.749	0.0388	21.99	65.303	12.640	41240214.412697	4	395.7929	7.41257e-05	1.04849e-04
2023/05/01	15:00:44	ok	ok	394.9280	50.747	0.0388	22.02	65.318	12.663	40868675.165062	10	395.6367	7.43629e-05	4.51891e-04
2023/05/01	15:05:44	ok	ok	395.0800	50.744	0.0388	22.08	65.309	12.704	39517694.248430	5	395.7718	7.53719e-05	8.59795e-05
2023/05/01	15:10:44	ok	ok	395.0240	50.741	0.0388	22.12	65.362	12.745	41906090.973762	9	395.6379	7.38924e-05	3.23350e-04
2023/05/01	15:15:44	ok	ok	394.9360	50.754	0.0388	22.16	65.327	12.770	39264645.804200	8	395.6079	8.38470e-05	2.86041e-04
2023/05/01	15:20:44	ok	ok	395.0320	50.752	0.0388	22.19	65.373	12.798	41674758.410540	8	395.7879	7.01353e-05	2.73947e-04
2023/05/01	15:25:44	ok	ok	395.0260	50.754	0.0388	22.22	65.345	12.815	40342713.003445	8	395.7751	7.14977e-05	2.86587e-04
2023/05/01	15:30:44	--	ok	394.6760	50.664	0.0388	21.54	66.467	12.533	43363812.997137	7	395.5846	6.86125e-05	2.11967e-04
2023/05/01	15:30:51	ok	ok	395.1480	50.794	0.038816	21.55	66.461	12.542	41672401.016026	4	396.0690	6.73830e-05	3.93499e-04
2023/05/01	15:35:51	ok	ok	394.8960	50.757	0.038816	21.14	66.850	12.320	37680542.577018	9	395.6053	7.33506e-05	3.48873e-04
2023/05/01	15:40:51	--	ok	394.7860	50.733	0.038816	20.89	67.042	12.174	40288250.118349	7	395.5092	7.21260e-05	3.36085e-04
2023/05/01	15:40:58	--	ok	395.3060	50.798	0.038828	20.89	66.989	12.164	45018719.315188	5	395.8458	7.49562e-05	1.90197e-04
2023/05/01	15:41:06	--	ok	394.7940	50.699	0.038812	20.91	67.037	12.192	44327962.183706	5	395.4911	8.01841e-05	3.50064e-05
2023/05/01	15:41:13	--	ok	395.2140	50.776	0.038822	20.91	67.037	12.192	41719372.382005	5	395.8088	7.26548e-05	2.83585e-04
2023/05/01	15:41:20	--	ok	394.7440	50.692	0.038812	20.94	66.969	12.200	41850337.355118	6	395.5688	6.83689e-05	2.75871e-04
2023/05/01	15:41:27	ok	ok	395.1720	50.784	0.038825	20.93	66.943	12.186	47743837.652709	6	395.7194	7.96353e-05	2.44541e-04
2023/05/01	15:46:27	ok	ok	395.0340	50.762	0.038825	20.69	67.163	12.056	38717478.193650	7	395.3288	9.08769e-05	4.65621e-04
2023/05/01	15:51:27	--	ok	394.6240	50.748	0.038825	20.53	67.254	11.962	36349290.438976	7	395.4511	8.19768e-05	2.41229e-04
2023/05/01	15:51:34	--	ok	395.2480	50.813	0.038844	20.53	67.245	11.961	43836926.057881	5	396.1023	6.92501e-05	1.77710e-04
2023/05/01	15:51:41	ok	ok	395.0660	50.783	0.038832	20.55	67.239	11.969	46043351.276320	5	395.7841	7.30774e-05	2.30716e-04
2023/05/01	15:56:41	ok	ok	394.8840	50.767	0.038832	20.40	67.350	11.890	40994378.320358	9	395.5450	7.40757e-05	3.28637e-04
2023/05/01	16:01:41	--	ok	394.6900	50.754	0.038832	20.29	67.419	11.825	39265401.522973	5	395.7385	6.72947e-05	2.19610e-04
2023/05/01	16:01:48	--	ok	395.2180	50.806	0.038848	20.31	67.404	11.832	46011756.423079	5	395.8811	7.98243e-05	1.02294e-04
2023/05/01	16:01:56	ok	ok	394.9140	50.780	0.038837	20.32	67.395	11.841	42573649.749703	5	395.7417	7.33966e-05	2.69844e-04
2023/05/01	16:06:55	ok	ok	395.0240	50.768	0.038837	20.24	67.472	11.796	41375628.608242	5	395.7504	6.91095e-05	2.33669e-04
2023/05/01	16:11:55	ok	ok	395.0600	50.756	0.038837	20.14	67.556	11.742	41518050.585460	6	395.3639	8.59202e-05	2.80216e-04
2023/05/01	16:16:55	--	ok	394.7280	50.747	0.038837	20.05	67.561	11.685	38438268.200038	7	395.4217	8.06813e-05	2.53498e-04
2023/05/01	16:17:03	ok	ok	395.1500	50.797	0.03885	20.05	67.523	11.678	42970606.446513	5	395.8325	7.57151e-05	9.52721e-05
2023/05/01	16:22:02	ok	ok	394.9600	50.789	0.03885	19.98	67.561	11.637	40337886.316109	4	395.8039	7.36240e-05	1.21294e-04
2023/05/01	16:27:02	ok	ok	394.9400	50.783	0.03885	19.94	67.593	11.612	37099653.007889	6	395.5027	8.78111e-05	4.11942e-04
2023/05/01	16:32:02	ok	ok	394.9420	50.777	0.03885	19.84	67.648	11.555	41279612.061780	3	395.6683	8.06881e-05	9.22394e-05
2023/05/01	16:37:02	ok	ok	395.1420	50.767	0.03885	19.78	67.720	11.529	38773485.473488	6	395.3792	9.45913e-05	4.35974e-04
2023/05/01	16:42:02	ok	ok	394.8620	50.762	0.03885	19.71	67.739	11.485	40856112.445761	4	395.6141	7.48002e-05	8.14250e-05
2023/05/01	16:47:02	ok	ok	394.9120	50.756	0.03885	19.67	67.784	11.464	37269784.919527	7	395.3133	8.96367e-05	3.92039e-04
2023/05/01	16:52:02	--	ok	394.7680	50.748	0.03885	19.56	67.774	11.386	41678233.116808	8	395.2853	8.75025e-05	2.82858e-04
2023/05/01	16:52:09	ok	ok	395.0980	50.790	0.038862	19.60	67.730	11.407	45495833.501341	4	395.7738	8.08368e-05	6.40534e-05
2023/05/01	16:57:09	ok	ok	395.0160	50.784	0.038862	19.54	67.761	11.375	39840217.375609	4	395.7768	7.51089e-05	1.24878e-04
2023/05/01	17:02:09	ok	ok	394.8180	50.780	0.038862	19.47	67.840	11.342	36195157.067285	6	395.5129	8.91755e-05	4.54603e-04
2023/05/01	17:07:09	--	ok	394.7860	50.775	0.038862	19.39	67.848	11.286	38960012.556914	5	395.7649	7.17261e-05	1.55229e-04
2023/05/01	17:07:17	--	ok	395.2120	50.795	0.038874	19.39	67.826	11.282	46976783.982802	6	395.9270	7.61780e-05	1.04515e-04
2023/05/01	17:07:24	ok	ok	394.9600	50.776	0.038863	19.42	67.761	11.291	43550259.308228	6	395.6440	7.96337e-05	9.66800e-05
2023/05/01	17:12:23	ok	ok	394.8260	50.770	0.038863	19.37	67.884	11.283	41983489.902592	4	395.6644	7.40124e-05	1.59354e-04
2023/05/01	17:17:23	--	ok	394.7740	50.764	0.038863	19.27	67.889	11.217	39903991.151740	5	395.5698	8.04909e-05	1.05514e-04
2023/05/01	17:17:31	--	ok	395.2540	50.790	0.038875	19.30	67.922	11.242	46436629.511015	4	395.6980	8.77453e-05	1.42524e-04
2023/05/01	17:17:38	ok	ok	394.9380	50.757	0.038862	19.27	67.907	11.220	45968592.774267	5	395.6458	7.43950e-05	7.17965e-05
2023/05/01	17:22:37	--	ok	394.6740	50.751	0.038862	19.19	67.893	11.161	38236368.383456	3	395.5128	7.91630e-05	9.82676e-05
2023/05/01	17:22:44	--	ok	395.3540	50.792	0.038878	19.20	67.927	11.176	44680202.045758	4	395.5692	1.00649e-04	3.05370e-04
2023/05/01	17:22:51	ok	ok	394.8440	50.742	0.03886	19.22	67.898	11.181	44207460.908510	5	394.9971	1.03935e-04	7.84701e-04
2023/05/01	17:27:51	--	ok	394.7320	50.742	0.03886	19.13	67.916	11.128	40347804.116347	4	395.4583	7.91738e-05	7.57671e-05
2023/05/01	17:27:58	ok	ok	395.0160	50.784	0.038874	19.12	67.913	11.119	40338030.434519	4	395.7189	8.24671e-05	1.40624e-04
2023/05/01	17:32:58	ok	ok	394.8880	50.777	0.038874	19.09	67.909	11.099	38311544.759543	5	395.6846	7.86598e-05	1.22884e-04
2023/05/01	17:37:58	ok	ok	395.0900	50.773	0.038874	19.01	67.944	11.051	43471518.707490	5	395.5849	8.37291e-05	1.43386e-04
2023/05/01	17:42:58	ok	ok	394.9400	50.768	0.038874	18.98	67.959	11.034	40150277.941709	4	395.6900	7.52521e-05	1.64265e-04
2023/05/01	17:47:58	ok	ok	394.9460	50.763	0.038874	18.92	67.971	11.000	39591119.520750	6	395.3731	8.66470e-05	4.45297e-04
