# Supplementary material for: Plastic Creep Constraint in Nylon Instrument Strings
Source: Materials (Basel). 2025 Jan 7;18(2):223. doi: 10.3390/ma18020223 (PMC11766866; doi:10.3390/ma18020223)
Supplement: Supplementary file 1 [file materials-18-00223-s001.zip › data_files/string_N27_nylon/string_test_data_N27_step_14.csv]

Date	Time	+-	f0	Frequency	Tension	LengthAdj	Temp	Rel.Hm	Abs.Hm	Pk.Magnitude	Harmonics	Fitted.f0	Bend.Stiff	Fit.Error
2023/05/01	17:51:54	--	ok	394.8480	50.762	0.038874	18.86	67.982	10.965	39512099.060051	4	395.2806	9.71675e-05	3.18960e-04
2023/05/01	17:52:04	--	ok	431.5720	59.779	0.040623	18.86	67.991	10.967	24472100.295498	7	432.0170	7.70579e-05	3.61975e-04
2023/05/01	17:52:12	--	ok	427.9260	58.916	0.040491	18.91	67.968	10.991	24478043.391996	9	428.4750	7.63275e-05	3.29357e-04
2023/05/01	17:52:21	--	ok	428.7820	59.192	0.040546	18.88	67.962	10.971	25998801.925203	9	429.3567	8.19424e-05	5.30667e-04
2023/05/01	17:52:29	ok	ok	428.8720	59.198	0.040557	18.88	67.944	10.968	24115234.087962	10	429.4557	7.99508e-05	4.76904e-04
2023/05/01	17:57:28	--	ok	427.3940	58.876	0.040557	18.81	68.000	10.932	23410038.226015	9	428.0903	7.46415e-05	2.73808e-04
2023/05/01	17:57:35	--	ok	429.3600	59.312	0.040639	18.82	67.994	10.940	23557228.632316	10	429.8716	7.75857e-05	3.28556e-04
2023/05/01	17:57:42	ok	ok	428.9160	59.200	0.040621	18.82	67.985	10.938	21742217.876747	10	429.5171	7.56463e-05	2.62005e-04
2023/05/01	18:02:42	--	ok	428.2380	59.083	0.040621	18.81	68.042	10.939	25826110.536747	8	429.2709	6.27205e-05	6.67210e-04
2023/05/01	18:02:49	ok	ok	429.1640	59.251	0.040659	18.74	67.999	10.885	23628687.325526	10	429.6563	8.02731e-05	5.17387e-04
2023/05/01	18:07:49	--	ok	428.7300	59.187	0.040659	18.72	68.049	10.885	21511908.436903	8	429.3685	7.53685e-05	3.00051e-04
2023/05/01	18:07:56	ok	ok	428.9900	59.222	0.040673	18.74	68.009	10.887	20459649.483093	11	429.6721	7.40475e-05	2.87017e-04
2023/05/01	18:12:56	--	ok	428.5680	59.187	0.040673	18.69	68.054	10.867	21939729.132503	9	429.3629	7.49551e-05	2.87673e-04
2023/05/01	18:13:03	--	ok	429.2600	59.278	0.040695	18.72	68.049	10.885	21805746.739287	9	429.8180	7.47332e-05	2.87023e-04
2023/05/01	18:13:10	--	ok	429.2760	59.202	0.040682	18.65	68.046	10.840	32156451.470272	11	429.5750	7.31903e-05	3.05320e-04
2023/05/01	18:13:18	ok	ok	429.1740	59.173	0.040668	18.67	68.028	10.845	29329067.935159	11	429.2570	7.49926e-05	2.85108e-04
2023/05/01	18:18:17	--	ok	428.2560	59.112	0.040668	18.67	68.069	10.852	26024646.892363	10	428.8828	7.92661e-05	3.86453e-04
2023/05/01	18:18:24	ok	ok	429.1880	59.264	0.040706	18.61	68.069	10.816	20570039.679639	9	429.8256	7.36331e-05	2.58452e-04
2023/05/01	18:23:24	ok	ok	428.8000	59.202	0.040706	18.59	68.115	10.811	19700098.085673	9	429.3846	7.94382e-05	3.63172e-04
2023/05/01	18:28:24	--	ok	428.6880	59.183	0.040706	18.52	68.095	10.764	18482507.858551	8	429.3368	7.42702e-05	2.68483e-04
2023/05/01	18:28:31	ok	ok	429.0000	59.228	0.040721	18.55	68.101	10.784	19650630.288052	8	429.7656	7.15943e-05	2.44173e-04
2023/05/01	18:33:31	ok	ok	428.9540	59.194	0.040721	18.52	68.156	10.774	20083462.551414	10	429.3987	7.70277e-05	2.64745e-04
2023/05/01	18:38:31	--	ok	428.7600	59.183	0.040721	18.45	68.133	10.726	20912994.122254	12	429.0943	8.26351e-05	6.05919e-04
2023/05/01	18:38:38	--	ok	429.2140	59.212	0.040733	18.48	68.096	10.737	28662866.863724	8	429.5936	7.41228e-05	2.12019e-04
2023/05/01	18:38:46	ok	ok	429.0840	59.184	0.040723	18.44	68.142	10.717	32895897.694128	9	429.3692	7.35366e-05	2.88870e-04
2023/05/01	18:43:45	ok	ok	428.8060	59.169	0.040723	18.35	68.147	10.665	28274943.795745	8	429.2305	7.31583e-05	2.38145e-04
2023/05/01	18:48:45	--	ok	428.7080	59.137	0.040723	18.35	68.186	10.672	25274062.719234	11	428.9284	7.93890e-05	4.07381e-04
2023/05/01	18:48:52	ok	ok	428.9460	59.184	0.040737	18.37	68.170	10.677	31975242.984341	10	429.3578	7.48433e-05	2.59419e-04
2023/05/01	18:53:52	ok	ok	428.8460	59.171	0.040737	18.28	68.165	10.623	26764006.758583	10	429.1460	7.67423e-05	3.39837e-04
2023/05/01	18:58:52	--	ok	428.6620	59.148	0.040737	18.23	68.196	10.592	27962189.905413	10	428.9476	7.93466e-05	3.48941e-04
2023/05/01	18:58:59	--	ok	428.7980	59.190	0.040754	18.21	68.183	10.582	18734821.664890	11	429.4541	7.46939e-05	2.35847e-04
2023/05/01	18:59:07	ok	ok	429.1520	59.228	0.040764	18.20	68.202	10.576	20781328.061122	8	429.6780	7.35335e-05	2.59674e-04
2023/05/01	19:04:06	--	ok	428.7520	59.195	0.040764	18.16	68.183	10.547	18769675.414675	11	429.3217	8.03191e-05	3.69760e-04
2023/05/01	19:04:13	--	ok	429.3740	59.273	0.040777	18.18	68.188	10.564	21108709.907766	10	429.7440	7.48359e-05	2.72060e-04
2023/05/01	19:04:21	--	ok	429.2160	59.183	0.040758	18.16	68.183	10.547	39069785.624030	10	429.3460	7.54765e-05	2.88325e-04
2023/05/01	19:04:28	ok	ok	428.9760	59.160	0.040748	18.16	68.196	10.549	35937916.619851	12	429.1760	7.37667e-05	2.48224e-04
2023/05/01	19:09:27	ok	ok	428.9720	59.133	0.040748	18.10	68.214	10.517	32757369.584381	8	429.0561	7.36433e-05	2.68911e-04
2023/05/01	19:14:27	ok	ok	428.9460	59.100	0.040748	18.03	68.241	10.476	29816590.903868	8	428.9072	7.57244e-05	2.93536e-04
2023/05/01	19:19:27	--	ok	428.6060	59.056	0.040748	17.96	68.191	10.425	31361071.524873	11	428.6425	8.14526e-05	5.02830e-04
2023/05/01	19:19:34	--	ok	429.3720	59.169	0.040767	17.96	68.229	10.431	33978436.607835	8	429.2783	7.25802e-05	3.29103e-04
2023/05/01	19:19:42	--	ok	428.7720	59.065	0.040749	17.99	68.225	10.447	37475939.572632	11	428.8458	7.51408e-05	2.81459e-04
2023/05/01	19:19:49	--	ok	428.5620	59.145	0.04076	17.97	68.214	10.437	23432924.948996	10	429.0867	7.44422e-05	2.95779e-04
2023/05/01	19:19:56	--	ok	429.4140	59.202	0.040782	17.99	68.196	10.442	42248563.497163	8	429.5458	7.51627e-05	2.53942e-04
2023/05/01	19:20:03	ok	ok	428.8460	59.150	0.040761	18.00	68.177	10.449	35115059.300906	10	429.0266	7.76115e-05	2.79237e-04
2023/05/01	19:25:03	ok	ok	428.8920	59.157	0.040761	18.48	67.309	10.613	38364111.431463	10	429.1961	7.40317e-05	2.56327e-04
2023/05/01	19:30:03	ok	ok	428.8200	59.162	0.040761	18.92	66.918	10.829	35097261.101448	8	429.2381	7.21517e-05	2.51210e-04
2023/05/01	19:35:03	ok	ok	428.8980	59.147	0.040761	19.16	66.673	10.944	37931362.964339	8	429.2073	7.19559e-05	2.49330e-04
2023/05/01	19:40:03	--	ok	428.7860	59.136	0.040761	19.37	66.529	11.058	38983578.846009	11	429.1341	7.28588e-05	1.99550e-04
2023/05/01	19:40:11	ok	ok	429.0520	59.181	0.040771	19.34	66.534	11.040	36396455.886858	8	429.4142	7.09706e-05	2.53077e-04
2023/05/01	19:45:10	--	ok	428.7940	59.171	0.040771	19.49	66.419	11.113	35173247.197635	9	429.2557	7.37799e-05	2.28745e-04
2023/05/01	19:45:17	ok	ok	429.1480	59.192	0.040782	19.46	66.403	11.093	41842493.019280	7	429.5214	7.15249e-05	2.34704e-04
2023/05/01	19:50:17	ok	ok	429.1180	59.187	0.040782	19.58	66.371	11.169	41804984.226783	12	429.2918	7.72363e-05	2.78018e-04
2023/05/01	19:55:17	ok	ok	428.9820	59.180	0.040782	19.67	66.300	11.213	39065993.100105	9	429.2974	7.32443e-05	2.12630e-04
2023/05/01	20:00:17	--	ok	428.7640	59.171	0.040782	19.78	66.233	11.276	38859301.357687	8	429.2411	7.29971e-05	1.90307e-04
2023/05/01	20:00:25	ok	ok	428.9060	59.197	0.040794	19.71	66.233	11.230	22078885.898239	11	429.5549	7.18111e-05	2.05136e-04
2023/05/01	20:05:24	ok	ok	428.8540	59.190	0.040794	19.75	66.218	11.254	19967543.558533	8	429.4057	7.24733e-05	1.83473e-04
2023/05/01	20:10:24	--	ok	428.6840	59.180	0.040794	19.82	66.209	11.300	19586831.878021	11	429.2288	7.54006e-05	2.86581e-04
2023/05/01	20:10:31	ok	ok	429.0280	59.214	0.04081	19.80	66.160	11.272	28976259.144242	9	429.6938	7.18445e-05	2.01499e-04
2023/05/01	20:15:31	ok	ok	428.9640	59.204	0.04081	19.85	66.149	11.307	31410720.375414	9	429.6158	7.15124e-05	2.24577e-04
2023/05/01	20:20:31	ok	ok	428.9320	59.196	0.04081	19.89	66.072	11.322	32744353.745276	11	429.3461	7.79066e-05	3.51433e-04
2023/05/01	20:25:31	--	ok	428.6920	59.189	0.04081	19.89	66.136	11.333	29061128.877802	12	429.2034	7.80532e-05	3.54641e-04
2023/05/01	20:25:38	--	ok	429.2100	59.220	0.040826	19.89	66.104	11.328	28391160.342477	12	429.7106	7.30267e-05	2.41447e-04
2023/05/01	20:25:46	ok	ok	428.8640	59.195	0.040815	19.91	66.073	11.332	30087074.099839	10	429.4280	7.45779e-05	2.13079e-04
2023/05/01	20:30:45	ok	ok	428.8940	59.191	0.040815	19.92	66.099	11.347	29346243.129113	9	429.4067	7.24511e-05	2.17419e-04
2023/05/01	20:35:45	--	ok	428.6840	59.184	0.040815	19.94	66.101	11.356	26925076.822444	10	429.1397	7.79608e-05	3.26856e-04
2023/05/01	20:35:53	ok	ok	428.9540	59.216	0.040831	19.95	66.049	11.356	29057940.317997	10	429.6526	7.24219e-05	2.14250e-04
2023/05/01	20:40:52	ok	ok	428.9460	59.203	0.040831	19.94	66.055	11.348	29794266.828991	9	429.5277	7.27678e-05	2.36561e-04
2023/05/01	20:45:52	ok	ok	428.8720	59.197	0.040831	19.95	66.027	11.352	29683703.504685	8	429.4596	7.18088e-05	1.89453e-04
2023/05/01	20:50:52	--	ok	428.7040	59.189	0.040831	19.95	66.049	11.356	29971129.721803	12	429.1818	7.90908e-05	3.53412e-04
2023/05/01	20:50:59	ok	ok	429.0100	59.218	0.040846	19.95	66.081	11.361	26137865.610645	9	429.6731	7.21597e-05	2.31589e-04
2023/05/01	20:55:59	ok	ok	428.9460	59.205	0.040846	19.98	66.032	11.374	26933170.156136	8	429.6677	6.99177e-05	1.02406e-04
2023/05/01	21:00:59	--	ok	428.7780	59.199	0.040846	19.95	66.004	11.348	28757968.286731	9	429.3340	7.67315e-05	3.23800e-04
2023/05/01	21:01:07	ok	ok	429.1300	59.226	0.040857	19.97	66.018	11.363	23506194.600926	9	429.7272	7.22433e-05	1.97934e-04
2023/05/01	21:06:06	ok	ok	428.8360	59.212	0.040857	19.97	66.007	11.361	22919195.376397	8	429.6472	7.19811e-05	2.02476e-04
2023/05/01	21:11:06	--	ok	428.6860	59.201	0.040857	19.97	65.989	11.358	22945178.693354	11	429.1518	8.59603e-05	7.71106e-04
2023/05/01	21:11:13	--	ok	429.3960	59.267	0.040873	19.94	66.014	11.341	35265239.667251	9	429.8428	7.25690e-05	2.18385e-04
2023/05/01	21:11:21	ok	ok	428.9500	59.195	0.040853	19.92	65.991	11.328	27734189.972174	8	429.4675	7.13282e-05	2.05287e-04
2023/05/01	21:16:20	--	ok	428.7800	59.191	0.040853	19.94	66.026	11.343	26930362.595332	9	429.3208	7.36472e-05	2.23545e-04
2023/05/01	21:16:27	ok	ok	429.1600	59.209	0.040864	19.94	65.994	11.337	29141496.772597	9	429.6034	7.12536e-05	2.10522e-04
2023/05/01	21:21:27	ok	ok	429.0560	59.198	0.040864	19.94	65.972	11.334	30209460.776541	8	429.4826	7.24978e-05	2.01534e-04
2023/05/01	21:26:28	--	ok	428.7340	59.192	0.040864	19.91	66.009	11.321	28641634.569169	10	429.2622	7.72663e-05	2.87022e-04
2023/05/01	21:26:35	--	ok	429.2800	59.225	0.040878	19.94	65.972	11.334	23354659.419134	9	429.7334	7.11664e-05	1.94081e-04
2023/05/01	21:26:42	ok	ok	428.9580	59.191	0.040864	19.92	66.000	11.330	28543239.172131	9	429.4253	7.14793e-05	2.07396e-04
2023/05/01	21:31:42	--	ok	428.6120	59.186	0.040864	19.92	65.982	11.326	25491748.463629	10	429.1633	7.76385e-05	2.79509e-04
2023/05/01	21:31:49	ok	ok	429.1360	59.236	0.040883	19.94	65.972	11.334	26803239.212106	9	429.7668	7.08073e-05	1.94245e-04
2023/05/01	21:36:48	ok	ok	428.9860	59.212	0.040883	19.92	65.939	11.319	28474347.713721	10	429.5190	7.56751e-05	2.96394e-04
2023/05/01	21:41:48	ok	ok	428.8720	59.204	0.040883	19.91	65.957	11.312	32258258.296160	8	429.5718	7.14702e-05	2.42878e-04
2023/05/01	21:46:48	ok	ok	428.9380	59.196	0.040883	19.89	65.954	11.302	29261700.646826	8	429.4493	7.28880e-05	2.32127e-04
2023/05/01	21:51:48	ok	ok	428.8240	59.191	0.040883	19.89	65.966	11.304	28306355.088868	6	429.3658	7.27307e-05	2.32607e-04
2023/05/01	21:56:48	--	ok	428.6400	59.187	0.040883	19.89	65.934	11.299	29106151.290744	10	429.1809	7.69670e-05	2.97366e-04
2023/05/01	21:56:55	ok	ok	429.0580	59.236	0.040902	19.88	65.899	11.284	23965239.719729	9	429.7858	7.04482e-05	2.64989e-04
2023/05/01	22:01:55	--	ok	428.7640	59.215	0.040902	19.88	65.931	11.290	21822988.396773	9	429.5309	7.55486e-05	3.02711e-04
2023/05/01	22:02:02	--	ok	429.3180	59.303	0.040914	19.91	65.945	11.310	26912462.133041	10	429.9282	7.13893e-05	2.19928e-04
2023/05/01	22:02:10	ok	ok	428.9720	59.204	0.040898	19.88	65.940	11.291	28870106.154822	10	429.5595	7.15729e-05	2.69682e-04
2023/05/01	22:07:09	ok	ok	428.8020	59.195	0.040898	19.88	65.921	11.288	28628814.775044	9	429.5094	7.12790e-05	2.14273e-04
2023/05/01	22:12:10	--	ok	428.6860	59.192	0.040898	19.87	65.939	11.282	27904690.298495	9	429.3920	7.18132e-05	1.81023e-04
2023/05/01	22:12:17	ok	ok	429.0780	59.243	0.040914	19.85	65.968	11.276	27872392.644118	10	429.7603	7.12106e-05	2.15673e-04
2023/05/01	22:17:17	ok	ok	428.9620	59.221	0.040914	19.85	65.904	11.265	28190888.986535	9	429.6636	7.08902e-05	1.99832e-04
2023/05/01	22:22:17	ok	ok	428.8980	59.210	0.040914	19.84	65.934	11.262	27456973.217313	9	429.5364	7.29991e-05	2.08061e-04
2023/05/01	22:27:17	ok	ok	428.8280	59.201	0.040914	19.84	65.893	11.255	31475582.819452	10	429.4456	7.43983e-05	2.66085e-04
2023/05/01	22:32:17	ok	ok	428.8460	59.193	0.040914	19.81	65.921	11.242	27954771.995446	8	429.4603	7.18518e-05	1.93785e-04
2023/05/01	22:37:17	--	ok	428.6480	59.190	0.040914	19.82	65.867	11.242	30160831.549268	9	429.3098	7.43101e-05	2.04155e-04
2023/05/01	22:37:24	ok	ok	429.0980	59.253	0.040932	19.81	65.940	11.245	29423803.570243	8	429.7524	7.28578e-05	2.04003e-04
2023/05/01	22:42:24	ok	ok	428.9920	59.232	0.040932	19.80	65.907	11.229	28411390.135418	10	429.5015	7.75589e-05	3.85492e-04
2023/05/01	22:47:24	ok	ok	428.9600	59.215	0.040932	19.78	65.904	11.220	26232162.502526	9	429.6038	7.25644e-05	2.35199e-04
2023/05/01	22:52:24	ok	ok	428.8260	59.205	0.040932	19.78	65.948	11.227	29023778.199603	8	429.4921	7.28540e-05	2.45689e-04
2023/05/01	22:57:24	--	ok	428.7320	59.196	0.040932	19.74	65.930	11.196	28584741.040347	9	429.4633	7.17831e-05	2.29034e-04
2023/05/01	22:57:31	ok	ok	429.0520	59.256	0.040945	19.77	65.881	11.207	28026665.538735	10	429.7627	7.19485e-05	2.09598e-04
2023/05/01	23:02:31	ok	ok	429.0000	59.234	0.040945	19.73	65.895	11.181	25809919.341034	12	429.5503	7.66501e-05	3.38331e-04
2023/05/01	23:07:31	ok	ok	428.9060	59.214	0.040945	19.68	65.908	11.156	27182750.030416	8	429.5678	7.27801e-05	2.06552e-04
2023/05/01	23:12:31	--	ok	428.7820	59.207	0.040945	19.67	65.898	11.145	27172702.231498	10	429.4256	7.62788e-05	3.29588e-04
2023/05/01	23:12:38	--	ok	429.2800	59.272	0.040956	19.68	65.921	11.158	29318291.001803	8	429.7914	7.23011e-05	2.75380e-04
2023/05/01	23:12:45	ok	ok	429.0580	59.196	0.040943	19.68	65.879	11.151	28022674.468582	6	429.4713	7.29175e-05	2.25381e-04
2023/05/01	23:17:45	ok	ok	428.8800	59.190	0.040943	19.70	65.858	11.156	28012771.231117	8	429.4198	7.25297e-05	2.44991e-04
2023/05/01	23:22:45	--	ok	428.7960	59.186	0.040943	19.65	65.895	11.134	31011129.514154	8	429.3706	7.26247e-05	1.93002e-04
2023/05/01	23:22:52	ok	ok	429.0480	59.214	0.040953	19.64	65.925	11.131	29714547.380836	10	429.6176	7.08109e-05	2.23284e-04
2023/05/01	23:27:52	ok	ok	428.8340	59.200	0.040953	19.65	65.840	11.125	27650853.450250	11	429.3255	7.83899e-05	3.29551e-04
2023/05/01	23:32:52	--	ok	428.7680	59.195	0.040953	19.64	65.870	11.121	27250253.698222	10	429.3934	7.44684e-05	2.82199e-04
2023/05/01	23:32:59	ok	ok	429.0920	59.249	0.040964	19.61	65.867	11.104	26818276.602202	10	429.7514	7.10354e-05	2.29325e-04
2023/05/01	23:37:59	ok	ok	428.9760	59.221	0.040964	19.60	65.885	11.096	24938705.187027	10	429.5220	7.57197e-05	3.24533e-04
2023/05/01	23:42:59	ok	ok	428.8760	59.212	0.040964	19.58	65.872	11.085	24405150.058546	9	429.5448	7.27615e-05	1.95222e-04
2023/05/01	23:47:59	--	ok	428.7460	59.199	0.040964	19.58	65.861	11.083	23567385.679369	9	429.5039	7.24040e-05	1.92081e-04
2023/05/01	23:48:06	ok	ok	429.1180	59.282	0.040977	19.58	65.852	11.082	29114174.563860	9	429.7421	7.33301e-05	2.25997e-04
2023/05/01	23:53:06	ok	ok	429.0620	59.244	0.040977	19.57	65.838	11.071	28145797.089920	9	429.7296	7.13402e-05	2.45741e-04
2023/05/01	23:58:06	ok	ok	428.9400	59.227	0.040977	19.53	65.820	11.040	30112528.674937	8	429.5614	7.49278e-05	3.04684e-04
2023/05/02	00:03:06	ok	ok	428.8180	59.216	0.040977	19.53	65.875	11.049	27648480.637903	12	429.4764	7.65184e-05	3.00519e-04
2023/05/02	00:08:06	--	ok	428.7560	59.203	0.040977	19.53	65.830	11.042	29537393.239947	9	429.5453	7.16901e-05	1.72087e-04
2023/05/02	00:08:13	--	ok	429.3860	59.281	0.04099	19.50	65.847	11.026	24426464.338494	10	429.7162	7.51772e-05	2.38310e-04
2023/05/02	00:08:21	ok	ok	428.9700	59.186	0.04097	19.52	65.872	11.040	24403392.113248	10	429.4128	7.23978e-05	2.44779e-04
2023/05/02	00:13:20	--	ok	428.6760	59.182	0.04097	19.49	65.783	11.006	22330151.096519	9	429.3447	7.24861e-05	2.08581e-04
2023/05/02	00:13:27	ok	ok	428.9300	59.248	0.040987	19.52	65.776	11.024	28591564.193001	8	429.6965	7.24252e-05	2.75776e-04
2023/05/02	00:18:27	ok	ok	429.0540	59.225	0.040987	19.46	65.779	10.988	29634251.998045	9	429.6261	7.24918e-05	2.09038e-04
2023/05/02	00:23:27	ok	ok	428.8240	59.212	0.040987	19.42	65.812	10.966	26813972.127713	8	429.5306	7.30557e-05	2.25127e-04
2023/05/02	00:28:27	ok	ok	428.8640	59.199	0.040987	19.42	65.801	10.965	29615291.587727	9	429.5174	7.24587e-05	2.37589e-04
2023/05/02	00:33:27	--	ok	428.6860	59.193	0.040987	19.40	65.789	10.952	33394798.820242	12	429.2749	7.87103e-05	4.11655e-04
2023/05/02	00:33:34	--	ok	429.2560	59.295	0.041003	19.42	65.771	10.959	29659251.583237	9	429.7547	7.39822e-05	2.79203e-04
2023/05/02	00:33:41	ok	ok	428.9860	59.201	0.04099	19.42	65.792	10.963	25293911.145477	10	429.5356	7.23224e-05	2.67412e-04
2023/05/02	00:38:41	--	ok	428.7020	59.197	0.04099	19.36	65.803	10.929	23140005.250818	9	429.4430	7.29101e-05	1.74974e-04
2023/05/02	00:38:48	--	ok	429.2340	59.299	0.041005	19.39	65.776	10.941	31414537.364873	10	429.8095	7.18011e-05	2.50071e-04
2023/05/02	00:38:56	ok	ok	429.0700	59.205	0.040993	19.37	65.742	10.927	28464345.833058	10	429.5425	7.22138e-05	2.31873e-04
2023/05/02	00:43:55	ok	ok	428.9460	59.198	0.040993	19.34	65.737	10.908	32425743.216307	9	429.3942	7.55727e-05	2.86826e-04
2023/05/02	00:48:55	ok	ok	428.9840	59.189	0.040993	19.30	65.783	10.888	32712604.445598	9	429.4107	7.34462e-05	2.49799e-04
2023/05/02	00:53:55	--	ok	428.7000	59.185	0.040993	19.30	65.806	10.892	33515339.484894	9	429.3576	7.32559e-05	2.31000e-04
2023/05/02	00:54:02	ok	ok	429.1440	59.257	0.041008	19.30	65.774	10.886	30610404.420062	10	429.6911	7.28461e-05	2.41124e-04
2023/05/02	00:59:02	ok	ok	428.9440	59.231	0.041008	19.23	65.783	10.842	31836691.714159	9	429.6174	7.19750e-05	2.38737e-04
2023/05/02	01:04:02	ok	ok	428.9900	59.214	0.041008	19.23	65.783	10.842	30169605.350645	12	429.3560	7.93139e-05	3.72123e-04
2023/05/02	01:09:02	ok	ok	428.9100	59.206	0.041008	19.20	65.789	10.824	30428465.993473	9	429.4700	7.37050e-05	2.32516e-04
2023/05/02	01:14:02	ok	ok	428.8020	59.196	0.041008	19.13	65.863	10.792	30366236.749810	9	429.4585	7.21691e-05	2.43409e-04
2023/05/02	01:19:02	ok	ok	428.8520	59.184	0.041008	19.07	65.885	10.760	33690600.082160	8	429.4199	7.18445e-05	2.17043e-04
2023/05/02	01:24:02	--	ok	428.6980	59.179	0.041008	19.05	65.858	10.737	33633456.039953	9	429.3636	7.31083e-05	2.55726e-04
2023/05/02	01:24:09	ok	ok	429.1700	59.266	0.041024	19.05	65.858	10.737	23139612.815545	9	429.6898	7.25187e-05	2.67981e-04
2023/05/02	01:29:09	ok	ok	429.0020	59.231	0.041024	19.02	65.748	10.702	21243882.568573	8	429.6050	7.29323e-05	2.38272e-04
2023/05/02	01:34:09	ok	ok	428.8980	59.216	0.041024	19.02	65.760	10.704	18889685.648915	9	429.5621	7.32363e-05	2.87714e-04
2023/05/02	01:39:09	--	ok	428.7260	59.205	0.041024	18.99	65.797	10.692	22688151.313226	9	429.5348	7.24989e-05	2.59819e-04
2023/05/02	01:39:16	ok	ok	429.1500	59.319	0.041038	19.01	65.769	10.697	19947592.399476	10	429.8115	7.25511e-05	2.37905e-04
2023/05/02	01:44:16	ok	ok	428.9300	59.289	0.041038	19.02	65.716	10.697	20065640.661853	9	429.7153	7.27290e-05	2.08368e-04
2023/05/02	01:49:16	ok	ok	428.9200	59.268	0.041038	18.98	65.742	10.674	21489633.607887	13	429.5248	7.84542e-05	3.47223e-04
2023/05/02	01:54:16	ok	ok	429.0480	59.254	0.041038	18.92	65.753	10.641	18813701.476073	9	429.6762	7.19540e-05	2.21659e-04
2023/05/02	01:59:16	ok	ok	428.8560	59.234	0.041038	18.89	65.728	10.618	23069674.896094	9	429.6067	7.26377e-05	2.36442e-04
2023/05/02	02:04:16	ok	ok	428.8940	59.221	0.041038	18.86	65.756	10.606	18971448.288442	9	429.5428	7.29630e-05	2.28001e-04
2023/05/02	02:09:16	--	ok	428.7640	59.209	0.041038	18.86	65.711	10.599	20547260.453016	9	429.5714	7.13889e-05	2.64803e-04
2023/05/02	02:09:23	--	ok	429.3460	59.314	0.04105	18.86	65.776	10.609	33739960.112276	12	429.7233	7.42483e-05	2.47448e-04
2023/05/02	02:09:31	ok	ok	429.1180	59.188	0.041032	18.88	65.747	10.613	32340143.988099	10	429.4535	7.07796e-05	3.39724e-04
2023/05/02	02:14:30	ok	ok	429.1240	59.179	0.041032	18.83	65.707	10.580	34521946.750127	9	429.4196	7.16891e-05	2.45434e-04
2023/05/02	02:19:30	ok	ok	428.9260	59.176	0.041032	18.83	65.751	10.587	31776819.384142	12	429.1611	7.90459e-05	3.50300e-04
2023/05/02	02:24:30	ok	ok	428.8740	59.172	0.041032	18.79	65.756	10.561	34981999.861184	8	429.2778	7.40139e-05	2.30671e-04
2023/05/02	02:29:30	ok	ok	428.8360	59.167	0.041032	18.79	65.776	10.564	36017835.920391	9	429.2332	7.45467e-05	2.57283e-04
2023/05/02	02:34:30	ok	ok	428.9360	59.163	0.041032	18.74	65.734	10.523	34941545.669200	10	429.1388	7.58500e-05	3.13285e-04
2023/05/02	02:39:30	ok	ok	428.8820	59.162	0.041032	18.71	65.710	10.502	33388915.750398	12	429.0597	7.81206e-05	3.25193e-04
2023/05/02	02:44:30	ok	ok	428.8020	59.157	0.041032	18.67	65.776	10.486	32953071.519163	10	429.0656	7.63168e-05	3.18138e-04
2023/05/02	02:49:30	--	ok	428.7060	59.155	0.041032	18.65	65.733	10.471	33423654.682647	10	428.9890	7.76880e-05	3.72348e-04
2023/05/02	02:49:37	ok	ok	429.0540	59.188	0.041047	18.65	65.647	10.458	33101215.696746	9	429.4523	7.21131e-05	2.32865e-04
2023/05/02	02:54:37	ok	ok	428.8300	59.177	0.041047	18.58	65.762	10.430	35285485.221318	9	429.3247	7.33677e-05	2.16711e-04
2023/05/02	02:59:37	--	ok	428.7620	59.173	0.041047	18.50	65.801	10.385	38111571.747303	11	429.1047	7.98652e-05	3.81906e-04
2023/05/02	02:59:44	ok	ok	429.0880	59.237	0.041059	18.52	65.765	10.396	28325135.975074	10	429.6171	7.17544e-05	3.15060e-04
2023/05/02	03:04:44	ok	ok	428.8340	59.212	0.041059	18.52	65.742	10.392	23610509.962270	8	429.4394	7.43261e-05	2.34620e-04
2023/05/02	03:09:44	ok	ok	429.0540	59.196	0.041059	18.52	65.711	10.387	23687142.135397	10	429.2988	7.77344e-05	3.09904e-04
2023/05/02	03:14:44	--	ok	428.7520	59.189	0.041059	18.52	65.657	10.378	26857949.627862	10	429.3318	7.60988e-05	2.88389e-04
2023/05/02	03:14:51	ok	ok	428.8800	59.285	0.041071	18.52	65.657	10.378	20109732.032029	9	429.6637	7.37105e-05	2.25076e-04
2023/05/02	03:19:51	ok	ok	428.9440	59.262	0.041071	18.48	65.661	10.353	20000663.877867	12	429.2314	8.67047e-05	8.02565e-04
2023/05/02	03:24:51	--	ok	428.7800	59.241	0.041071	18.45	65.646	10.334	19707323.133497	13	429.3038	8.26185e-05	6.45323e-04
2023/05/02	03:24:58	--	ok	429.2500	59.346	0.041082	18.48	65.629	10.348	19764422.763968	9	429.8209	7.30457e-05	2.62220e-04
2023/05/02	03:25:05	ok	ok	429.0380	59.224	0.04107	18.48	65.650	10.351	34962973.413368	10	429.5818	7.17734e-05	2.92950e-04
2023/05/02	03:30:06	ok	ok	429.1760	59.217	0.04107	18.41	65.638	10.307	38941200.968029	8	429.4466	7.48257e-05	2.32675e-04
2023/05/02	03:35:05	ok	ok	429.0880	59.208	0.04107	18.41	65.609	10.302	36376272.477452	9	429.4773	7.35265e-05	2.55245e-04
2023/05/02	03:40:05	ok	ok	428.9860	59.196	0.04107	18.37	65.675	10.287	37270926.020376	8	429.4540	7.27482e-05	2.46778e-04
2023/05/02	03:45:05	ok	ok	428.9420	59.188	0.04107	18.35	65.641	10.273	36111001.666577	11	429.2165	8.01696e-05	4.45631e-04
2023/05/02	03:50:05	ok	ok	428.9240	59.180	0.04107	18.35	65.620	10.270	37349346.666995	9	429.3456	7.45611e-05	2.25142e-04
2023/05/02	03:55:05	ok	ok	428.9920	59.173	0.04107	18.27	65.628	10.219	37756087.789524	10	429.2459	7.69707e-05	3.87372e-04
2023/05/02	04:00:05	ok	ok	428.9120	59.166	0.04107	18.27	65.628	10.219	34742179.573404	8	429.3044	7.37105e-05	2.19083e-04
2023/05/02	04:05:05	--	ok	428.7160	59.163	0.04107	18.20	65.637	10.179	36292449.929830	9	429.2890	7.21162e-05	2.33270e-04
2023/05/02	04:05:12	ok	ok	429.0600	59.244	0.041084	18.21	65.670	10.192	38400464.499265	9	429.5226	7.40755e-05	2.53139e-04
2023/05/02	04:10:12	ok	ok	429.0660	59.226	0.041084	18.18	65.666	10.174	33954071.758178	11	429.3444	7.90449e-05	3.33444e-04
2023/05/02	04:15:12	ok	ok	428.9500	59.212	0.041084	18.13	65.669	10.140	34030100.680283	10	429.4817	7.24993e-05	2.67281e-04
2023/05/02	04:20:12	ok	ok	428.8900	59.191	0.041084	18.07	65.701	10.111	37230555.805021	8	429.3580	7.46260e-05	2.60734e-04
2023/05/02	04:25:12	ok	ok	428.9840	59.185	0.041084	17.99	65.739	10.066	36015946.423186	8	429.3426	7.34507e-05	2.11910e-04
2023/05/02	04:30:12	ok	ok	428.8540	59.178	0.041084	17.99	65.687	10.058	37478104.587571	10	429.0748	8.23946e-05	4.92430e-04
2023/05/02	04:35:12	ok	ok	428.8800	59.172	0.041084	17.96	65.620	10.032	34991645.840833	8	429.2931	7.40620e-05	2.45572e-04
2023/05/02	04:40:12	--	ok	428.7700	59.164	0.041084	17.99	65.550	10.037	40198225.717228	8	429.2403	7.46377e-05	2.25835e-04
2023/05/02	04:40:19	ok	ok	429.1580	59.227	0.041096	17.94	65.595	10.020	35142059.505291	9	429.4997	7.39800e-05	2.63259e-04
2023/05/02	04:45:19	ok	ok	429.0900	59.215	0.041096	17.90	65.641	10.000	37943439.771571	8	429.3885	7.53426e-05	2.52495e-04
2023/05/02	04:50:19	ok	ok	428.9420	59.199	0.041096	17.87	65.660	9.986	40539120.345775	8	429.3669	7.49833e-05	2.08977e-04
2023/05/02	04:55:19	ok	ok	429.1560	59.234	0.041096	18.30	65.060	10.149	39115179.534840	9	429.5100	7.33681e-05	2.26335e-04
2023/05/02	05:00:19	--	ok	429.2580	59.250	0.041096	18.58	64.778	10.274	37851229.652867	9	429.5816	7.41262e-05	2.35541e-04
2023/05/02	05:00:27	ok	ok	428.9280	59.170	0.041083	18.59	64.758	10.279	34336989.091925	9	429.3492	7.34064e-05	2.72609e-04
2023/05/02	05:05:26	ok	ok	428.9720	59.178	0.041083	18.79	64.631	10.381	35293139.581153	12	429.2207	7.89959e-05	3.57867e-04
2023/05/02	05:10:26	ok	ok	429.0600	59.182	0.041083	18.93	64.506	10.447	39877130.888716	9	429.3491	7.53719e-05	3.37980e-04
2023/05/02	05:15:26	ok	ok	429.0480	59.182	0.041083	19.05	64.460	10.509	37148422.810608	9	429.3338	7.59203e-05	3.40302e-04
2023/05/02	05:20:26	ok	ok	428.9780	59.181	0.041083	19.14	64.360	10.554	37857158.572489	12	429.2895	7.89014e-05	3.44822e-04
2023/05/02	05:25:26	ok	ok	428.9260	59.178	0.041083	19.23	64.297	10.597	38276915.581816	12	429.3359	7.66870e-05	3.45198e-04
2023/05/02	05:30:26	ok	ok	429.1520	59.179	0.041083	19.32	64.259	10.646	37302245.142702	8	429.4588	7.24975e-05	2.37417e-04
2023/05/02	05:35:26	ok	ok	429.0580	59.177	0.041083	19.36	64.233	10.668	38262451.853823	8	429.4738	7.21432e-05	2.42741e-04
2023/05/02	05:40:26	ok	ok	429.0280	59.180	0.041083	19.40	64.240	10.694	35847269.702723	8	429.4601	7.20106e-05	2.34088e-04
2023/05/02	05:45:26	ok	ok	428.9560	59.175	0.041083	19.46	64.173	10.720	36625971.934563	10	429.3544	7.50737e-05	3.03521e-04
2023/05/02	05:50:26	ok	ok	428.9540	59.175	0.041083	19.52	64.195	10.759	38141480.163764	7	429.3952	7.33725e-05	2.40525e-04
2023/05/02	05:55:26	ok	ok	428.9120	59.173	0.041083	19.56	64.167	10.780	36727781.132099	8	429.4043	7.27380e-05	2.45033e-04
2023/05/02	06:00:26	ok	ok	428.8780	59.169	0.041083	19.60	64.091	10.794	33384378.401666	11	429.2151	7.84240e-05	3.57467e-04
2023/05/02	06:05:26	ok	ok	428.9160	59.169	0.041083	19.64	64.096	10.822	36947403.714459	9	429.3099	7.46226e-05	2.73723e-04
2023/05/02	06:10:26	ok	ok	428.9380	59.169	0.041083	19.70	64.085	10.856	35730054.122690	11	429.2211	7.73459e-05	3.96396e-04
2023/05/02	06:15:26	ok	ok	428.9540	59.170	0.041083	19.75	64.082	10.891	38462717.544205	9	429.3319	7.27758e-05	1.71553e-04
2023/05/02	06:20:26	ok	ok	428.9000	59.167	0.041083	19.78	64.077	10.909	36276669.766323	10	429.2728	7.35448e-05	2.08147e-04
2023/05/02	06:25:26	ok	ok	428.8900	59.167	0.041083	19.81	64.103	10.932	37924172.713763	11	429.2021	7.62355e-05	2.70123e-04
2023/05/02	06:30:26	ok	ok	428.8540	59.164	0.041083	19.88	64.071	10.971	35834093.181802	10	429.1693	7.65106e-05	3.33567e-04
2023/05/02	06:35:26	ok	ok	429.0000	59.163	0.041083	19.88	64.007	10.960	36895127.803729	7	429.2348	7.39805e-05	1.95583e-04
2023/05/02	06:40:26	ok	ok	428.8640	59.163	0.041083	19.95	64.007	11.005	37198927.821759	13	428.9813	8.29753e-05	6.14907e-04
2023/05/02	06:45:26	ok	ok	428.8360	59.161	0.041083	19.94	63.993	10.994	37843928.232541	9	429.2571	7.16403e-05	1.55244e-04
2023/05/02	06:50:26	ok	ok	428.9440	59.159	0.041083	20.01	64.004	11.042	37292598.668704	8	429.2356	7.24552e-05	1.64697e-04
2023/05/02	06:55:26	--	ok	428.6540	59.159	0.041083	20.01	64.004	11.042	35705755.792434	10	429.0515	7.80352e-05	3.24846e-04
2023/05/02	06:55:33	--	ok	429.2780	59.205	0.0411	20.04	63.977	11.056	38186894.067747	11	429.5245	7.42510e-05	1.87170e-04
2023/05/02	06:55:41	ok	ok	429.0400	59.166	0.041086	20.09	63.957	11.089	35952803.862968	10	429.3274	7.18066e-05	1.82601e-04
2023/05/02	07:00:40	ok	ok	428.8320	59.164	0.041086	20.03	64.018	11.055	37274174.983266	9	429.1699	7.57944e-05	2.94473e-04
2023/05/02	07:05:40	ok	ok	428.8500	59.162	0.041086	20.12	63.961	11.109	36882183.240483	13	429.0163	8.12910e-05	4.68419e-04
2023/05/02	07:10:40	--	ok	428.7300	59.160	0.041086	20.16	63.957	11.134	34769844.076780	11	429.1018	7.67915e-05	2.85035e-04
2023/05/02	07:10:47	ok	ok	429.1960	59.185	0.0411	20.12	63.970	11.111	35691652.485179	10	429.5052	7.11229e-05	2.09758e-04
2023/05/02	07:15:47	ok	ok	429.0660	59.178	0.0411	20.15	64.018	11.136	38559218.339156	9	429.4453	7.15542e-05	1.82522e-04
2023/05/02	07:20:47	ok	ok	428.9420	59.178	0.0411	20.18	63.970	11.147	38782248.084606	11	429.2215	7.89633e-05	3.48684e-04
2023/05/02	07:25:47	ok	ok	428.9240	59.174	0.0411	20.19	63.990	11.159	38041433.345795	9	429.3934	7.22764e-05	1.84683e-04
2023/05/02	07:30:47	ok	ok	428.9080	59.172	0.0411	20.26	63.949	11.197	38410554.250447	8	429.3582	7.22299e-05	1.62486e-04
2023/05/02	07:35:47	ok	ok	428.9300	59.173	0.0411	20.25	64.012	11.199	41326132.466178	8	429.2103	7.68253e-05	3.57081e-04
2023/05/02	07:40:47	ok	ok	428.9160	59.171	0.0411	20.29	63.975	11.221	38540324.353002	13	429.1684	7.76350e-05	3.01940e-04
2023/05/02	07:45:47	ok	ok	428.9000	59.168	0.0411	20.26	63.990	11.204	37608121.551568	13	429.1236	7.83962e-05	2.98157e-04
2023/05/02	07:50:47	ok	ok	428.8440	59.167	0.0411	20.33	63.929	11.241	39539298.852365	9	429.2463	7.32571e-05	2.12985e-04
2023/05/02	07:55:47	ok	ok	428.8700	59.166	0.0411	20.36	63.977	11.267	39328799.212517	9	429.2540	7.23097e-05	1.52811e-04
2023/05/02	08:00:47	ok	ok	428.9200	59.162	0.0411	20.36	63.925	11.258	38796221.844712	11	429.0779	7.77278e-05	3.40295e-04
2023/05/02	08:05:47	ok	ok	428.8800	59.163	0.0411	20.42	63.977	11.305	37718894.531782	10	429.0981	7.60109e-05	3.08619e-04
2023/05/02	08:10:47	--	ok	428.6760	59.158	0.0411	20.43	63.915	11.303	41143509.202588	8	429.1833	7.28626e-05	2.22112e-04
2023/05/02	08:10:54	--	ok	429.2340	59.197	0.041116	20.42	63.935	11.298	36031348.856408	9	429.5503	7.17645e-05	1.83802e-04
2023/05/02	08:11:01	ok	ok	429.1520	59.170	0.041105	20.42	63.935	11.298	38454537.926580	10	429.3202	7.21135e-05	2.31644e-04
2023/05/02	08:16:01	ok	ok	428.9040	59.165	0.041105	20.43	63.967	11.313	36511708.120327	12	429.1155	7.71007e-05	2.62407e-04
2023/05/02	08:21:01	ok	ok	428.8380	59.164	0.041105	20.46	64.007	11.337	34947704.664818	9	429.1388	7.57805e-05	3.18956e-04
2023/05/02	08:26:01	ok	ok	428.8760	59.162	0.041105	20.52	63.954	11.365	37679721.254913	9	429.2142	7.21279e-05	1.97177e-04
2023/05/02	08:31:01	ok	ok	428.8920	59.159	0.041105	20.53	63.989	11.382	36983911.167544	9	429.2059	7.20033e-05	2.32046e-04
2023/05/02	08:36:01	ok	ok	428.8100	59.159	0.041105	20.58	63.975	11.409	37478450.919413	12	429.0577	7.59221e-05	3.08952e-04
2023/05/02	08:41:01	--	ok	428.7300	59.155	0.041105	20.62	64.004	11.441	34734109.571663	11	429.0099	7.81594e-05	3.74246e-04
2023/05/02	08:41:08	ok	ok	429.0140	59.180	0.041118	20.59	64.031	11.428	37549008.832139	10	429.4060	7.22768e-05	1.77415e-04
2023/05/02	08:46:08	ok	ok	428.9960	59.179	0.041118	20.65	63.935	11.448	36510380.915587	8	429.3750	7.26992e-05	2.15198e-04
2023/05/02	08:51:08	ok	ok	428.9680	59.177	0.041118	20.68	63.961	11.473	37966812.726376	9	429.3590	7.21655e-05	2.22176e-04
2023/05/02	08:56:08	ok	ok	429.0240	59.174	0.041118	20.73	63.961	11.510	37785427.223617	13	429.0236	8.42586e-05	6.34300e-04
2023/05/02	09:01:08	ok	ok	428.8380	59.173	0.041118	20.79	63.972	11.550	39610141.522558	11	428.9849	8.40891e-05	8.00749e-04
2023/05/02	09:06:08	ok	ok	428.9940	59.169	0.041118	20.83	63.980	11.580	35482097.459423	9	429.3058	7.13879e-05	1.94161e-04
2023/05/02	09:11:08	--	ok	428.7580	59.167	0.041118	20.84	63.981	11.589	36338106.175262	13	429.0860	7.86680e-05	3.69632e-04
2023/05/02	09:11:15	ok	ok	429.0200	59.188	0.041131	20.87	63.980	11.607	32940395.222392	10	429.4989	7.27432e-05	2.33000e-04
2023/05/02	09:16:15	ok	ok	429.0020	59.189	0.041131	20.94	63.993	11.658	37296576.962141	9	429.4984	7.17260e-05	2.07543e-04
2023/05/02	09:21:15	ok	ok	428.8500	59.187	0.041131	20.99	63.989	11.686	33912429.186049	9	429.4717	7.14901e-05	1.91506e-04
2023/05/02	09:26:15	ok	ok	428.9660	59.185	0.041131	21.01	63.929	11.693	34854458.884559	12	429.3416	7.58996e-05	2.39356e-04
2023/05/02	09:31:15	ok	ok	428.8660	59.186	0.041131	21.04	63.948	11.716	37218473.587636	9	429.4548	7.16717e-05	1.98264e-04
2023/05/02	09:36:15	ok	ok	428.8820	59.183	0.041131	21.11	63.949	11.766	37188123.147779	9	429.4092	7.18421e-05	2.27665e-04
2023/05/02	09:41:15	ok	ok	428.8980	59.183	0.041131	21.16	63.989	11.802	37887705.205390	8	429.3956	7.14163e-05	2.02772e-04
2023/05/02	09:46:15	ok	ok	428.8880	59.183	0.041131	21.20	63.954	11.825	36683570.989362	11	429.2350	7.69451e-05	3.22317e-04
2023/05/02	09:51:15	--	ok	428.7720	59.181	0.041131	21.27	63.944	11.871	35035091.837295	9	429.3290	7.20583e-05	2.28857e-04
2023/05/02	09:51:22	ok	ok	429.1100	59.200	0.041142	21.29	63.926	11.879	29737431.755274	11	429.6013	7.15770e-05	2.17287e-04
2023/05/02	09:56:22	ok	ok	428.9300	59.197	0.041142	21.34	63.949	11.921	32778156.395020	13	429.3705	7.80347e-05	3.43090e-04
2023/05/02	10:01:22	ok	ok	428.9900	59.197	0.041142	21.37	63.986	11.947	34234463.222241	8	429.5086	7.22954e-05	2.45950e-04
2023/05/02	10:06:22	ok	ok	428.8700	59.193	0.041142	21.40	63.961	11.962	33703626.430190	13	429.1186	8.58047e-05	7.52103e-04
2023/05/02	10:11:22	ok	ok	428.9280	59.193	0.041142	21.50	63.934	12.026	33701703.513127	9	429.4925	7.13834e-05	2.02740e-04
2023/05/02	10:16:22	ok	ok	428.8840	59.190	0.041142	21.55	63.925	12.063	33997182.024457	9	429.4591	7.13284e-05	2.38324e-04
2023/05/02	10:21:22	ok	ok	428.9260	59.191	0.041142	21.61	63.977	12.114	33533135.229606	8	429.4475	7.15865e-05	1.99373e-04
2023/05/02	10:26:22	ok	ok	428.8780	59.191	0.041142	21.67	63.966	12.151	30976536.756346	12	429.2474	7.69168e-05	3.64761e-04
2023/05/02	10:31:22	--	ok	428.7900	59.188	0.041142	21.70	63.920	12.163	34250716.255335	9	429.4302	7.01852e-05	2.37987e-04
2023/05/02	10:31:29	--	ok	429.2120	59.204	0.041153	21.71	63.943	12.177	27688742.755442	10	429.6198	7.13372e-05	2.08354e-04
2023/05/02	10:31:36	ok	ok	429.1780	59.204	0.041142	21.74	63.961	12.201	31848327.286347	10	429.6557	6.96451e-05	2.07739e-04
2023/05/02	10:36:35	ok	ok	429.0320	59.204	0.041142	21.80	63.917	12.232	31019512.878075	9	429.5891	7.08301e-05	2.11107e-04
2023/05/02	10:41:35	ok	ok	428.9220	59.201	0.041142	21.82	63.954	12.258	31557895.478328	11	429.4489	7.50872e-05	3.31953e-04
2023/05/02	10:46:35	ok	ok	428.9580	59.200	0.041142	21.85	63.993	12.286	33144224.058644	8	429.5140	7.14945e-05	2.42961e-04
2023/05/02	10:51:35	ok	ok	428.9240	59.199	0.041142	21.93	63.922	12.331	30668074.865034	8	429.4950	7.09598e-05	2.35154e-04
2023/05/02	10:56:35	ok	ok	428.8860	59.196	0.041142	21.98	63.940	12.365	32307308.564859	9	429.5129	6.99078e-05	2.04525e-04
2023/05/02	11:01:35	ok	ok	428.8480	59.193	0.041142	22.02	63.948	12.397	30375743.996924	11	429.2815	7.65099e-05	3.76787e-04
2023/05/02	11:06:35	ok	ok	428.8640	59.191	0.041142	22.08	63.958	12.441	31857125.166746	10	429.2592	7.66258e-05	4.42037e-04
2023/05/02	11:11:35	ok	ok	428.9820	59.187	0.041142	22.12	64.009	12.481	30235672.119390	7	429.3782	7.14540e-05	1.62661e-04
2023/05/02	11:16:35	--	ok	428.7000	59.180	0.041142	22.19	63.958	12.522	31092527.072159	9	429.2900	7.43225e-05	3.58816e-04
2023/05/02	11:16:42	--	ok	428.7780	59.199	0.041157	22.16	63.899	12.491	38246472.936468	9	429.4054	7.24789e-05	1.97984e-04
2023/05/02	11:16:50	ok	ok	428.9980	59.217	0.041169	22.19	63.980	12.526	36462272.957148	10	429.6743	7.15837e-05	2.22814e-04
2023/05/02	11:21:49	ok	ok	428.9880	59.214	0.041169	22.22	63.931	12.537	32466084.219314	8	429.6598	6.99128e-05	2.12252e-04
2023/05/02	11:26:49	--	ok	428.6640	59.196	0.041169	21.74	64.622	12.327	30958337.504286	11	429.3141	7.48059e-05	2.74163e-04
2023/05/02	11:26:56	ok	ok	429.0560	59.235	0.041186	21.75	64.613	12.335	23457591.878101	10	429.7886	7.10337e-05	2.02093e-04
2023/05/02	11:31:56	--	ok	428.7660	59.215	0.041186	21.52	64.869	12.221	22391277.802280	9	429.6230	7.22441e-05	1.97412e-04
2023/05/02	11:32:03	--	ok	429.2680	59.259	0.041198	21.52	64.849	12.217	32187582.009727	11	429.8398	7.28802e-05	2.25641e-04
2023/05/02	11:32:11	ok	ok	429.1580	59.261	0.041185	21.51	64.868	12.211	23228292.984573	10	429.8799	7.17297e-05	1.73320e-04
2023/05/02	11:37:10	ok	ok	429.0020	59.235	0.041185	21.34	64.987	12.115	25120302.754197	12	429.4950	8.16636e-05	6.51941e-04
2023/05/02	11:42:10	ok	ok	428.9000	59.223	0.041185	21.24	65.106	12.068	24038838.143694	12	429.4202	8.12090e-05	6.41217e-04
2023/05/02	11:47:10	ok	ok	428.8020	59.216	0.041185	21.14	65.183	12.013	26532017.124584	10	429.5119	7.54117e-05	2.28073e-04
2023/05/02	11:52:10	ok	ok	428.8340	59.208	0.041185	21.09	65.234	11.984	22029872.817829	10	429.5496	7.23252e-05	1.92441e-04
2023/05/02	11:57:10	--	ok	428.6680	59.205	0.041185	21.06	65.240	11.963	21945806.980762	9	429.4529	7.31567e-05	2.37498e-04
2023/05/02	11:57:17	--	ok	428.7920	59.210	0.041201	21.06	65.208	11.957	27570423.000446	11	429.4393	7.68488e-05	3.27732e-04
2023/05/02	11:57:24	ok	ok	429.0260	59.244	0.041212	21.04	65.217	11.949	33185486.829893	10	429.7316	7.34605e-05	1.95808e-04
2023/05/02	12:02:24	ok	ok	429.0100	59.226	0.041212	21.00	65.208	11.918	29484798.920901	9	429.6254	7.28741e-05	1.95758e-04
2023/05/02	12:07:24	ok	ok	428.9340	59.222	0.041212	20.96	65.243	11.895	31804772.198516	8	429.6589	7.12111e-05	1.83149e-04
2023/05/02	12:12:24	ok	ok	428.9580	59.210	0.041212	20.89	65.313	11.860	32538528.147717	9	429.4942	7.55731e-05	3.21830e-04
2023/05/02	12:17:24	ok	ok	428.9680	59.205	0.041212	20.90	65.339	11.874	29388434.972719	13	429.1258	8.70512e-05	7.64978e-04
2023/05/02	12:22:24	--	ok	428.7980	59.202	0.041212	20.83	65.345	11.827	30487094.672037	10	429.3310	7.80723e-05	3.78481e-04
2023/05/02	12:22:31	--	ok	429.3220	59.226	0.041222	20.84	65.348	11.837	30386759.956923	10	429.6912	7.26450e-05	1.79296e-04
2023/05/02	12:22:38	--	ok	429.3440	59.235	0.041206	20.83	65.293	11.817	23424565.681553	11	429.6688	7.38580e-05	1.97994e-04
2023/05/02	12:22:46	--	ok	429.2680	59.229	0.041188	20.82	65.299	11.808	26410278.562210	10	429.7060	7.21584e-05	1.94254e-04
2023/05/02	12:22:53	ok	ok	429.0940	59.224	0.041174	20.79	65.403	11.808	30410453.478175	12	429.6587	7.31481e-05	1.85180e-04
2023/05/02	12:27:52	--	ok	429.2240	59.224	0.041174	20.82	65.353	11.817	33170458.451570	11	429.5459	7.69112e-05	2.96302e-04
2023/05/02	12:27:59	--	ok	429.2400	59.219	0.041163	20.80	65.362	11.810	33965781.145340	11	429.6986	7.10461e-05	1.81291e-04
2023/05/02	12:28:07	--	ok	429.2140	59.220	0.041151	20.83	65.345	11.827	31273457.520753	10	429.6276	7.28162e-05	2.15028e-04
2023/05/02	12:28:14	--	ok	429.3820	59.216	0.04114	20.82	65.364	11.819	33960402.988367	11	429.6308	7.21755e-05	2.47828e-04
2023/05/02	12:28:21	--	ok	429.3260	59.211	0.04112	20.76	65.341	11.777	35370810.533191	10	429.6288	7.13936e-05	2.14993e-04
2023/05/02	12:28:28	--	ok	429.2080	59.206	0.041103	20.76	65.376	11.783	33687788.786922	10	429.5772	7.12342e-05	2.04739e-04
2023/05/02	12:28:36	ok	ok	428.9900	59.187	0.041092	20.72	65.515	11.779	29583565.205439	10	429.3681	7.10526e-05	2.76040e-04
2023/05/02	12:33:35	--	ok	428.4500	59.190	0.041092	20.80	65.350	11.808	22040221.264926	8	429.3638	7.20890e-05	1.94207e-04
2023/05/02	12:33:43	ok	ok	429.0220	59.190	0.04112	20.80	65.330	11.804	36609463.141204	9	429.3940	7.11665e-05	1.87389e-04
2023/05/02	12:38:42	ok	ok	428.8940	59.187	0.04112	20.79	65.357	11.800	34920900.357210	13	429.1304	7.95080e-05	3.79552e-04
2023/05/02	12:43:42	--	ok	428.6680	59.182	0.04112	20.79	65.348	11.798	36320575.481196	11	429.0874	7.91555e-05	4.57729e-04
2023/05/02	12:43:49	ok	ok	428.8880	59.184	0.041138	20.78	65.400	11.798	35464871.508459	10	429.2972	7.20854e-05	2.17983e-04
2023/05/02	12:48:48	--	ok	428.7020	59.178	0.041138	20.78	65.389	11.796	36388793.814745	12	429.0812	7.80751e-05	3.37116e-04
2023/05/02	12:48:55	--	ok	428.7260	59.177	0.041153	20.79	65.391	11.806	27526694.200108	10	429.2324	7.30791e-05	2.37980e-04
2023/05/02	12:49:02	ok	ok	428.8200	59.178	0.041167	20.78	65.409	11.800	32845119.246613	10	429.2567	7.23736e-05	2.48634e-04
2023/05/02	12:54:02	--	ok	428.7240	59.173	0.041167	20.80	65.382	11.813	32606262.384214	11	429.2029	7.30883e-05	2.21477e-04
2023/05/02	12:54:10	--	ok	428.6520	59.167	0.041181	20.80	65.362	11.810	32266387.040408	9	429.2360	7.15608e-05	2.17986e-04
2023/05/02	12:54:17	--	ok	428.7680	59.162	0.041199	20.79	65.348	11.798	30679786.298856	10	429.2099	7.19898e-05	1.90814e-04
2023/05/02	12:54:24	--	ok	428.7200	59.169	0.041211	20.79	65.339	11.796	21239782.255808	10	429.2061	7.33413e-05	2.14757e-04
2023/05/02	12:54:31	ok	ok	428.9500	59.203	0.041225	20.73	65.368	11.763	21870701.094940	9	429.4984	7.22341e-05	2.40245e-04
2023/05/02	12:59:31	--	ok	428.6540	59.201	0.041225	20.82	65.309	11.809	22954001.743478	11	429.1757	8.36735e-05	8.50879e-04
2023/05/02	12:59:38	ok	ok	429.1560	59.263	0.041243	20.78	65.336	11.787	25167203.027937	9	429.8349	7.23569e-05	2.36911e-04
2023/05/02	13:04:38	ok	ok	429.0300	59.250	0.041243	20.79	65.348	11.798	21120109.646396	11	429.4668	8.35160e-05	6.44329e-04
2023/05/02	13:09:38	ok	ok	428.9620	59.237	0.041243	20.82	65.385	11.823	23279519.301969	7	429.7386	7.28352e-05	1.88804e-04
2023/05/02	13:14:38	ok	ok	429.0080	59.234	0.041243	20.80	65.362	11.810	21372900.813996	11	429.5933	7.62095e-05	2.40160e-04
2023/05/02	13:19:38	ok	ok	429.0100	59.225	0.041243	20.83	65.409	11.838	26079248.203548	12	429.4154	8.20840e-05	5.95299e-04
2023/05/02	13:24:38	ok	ok	428.8780	59.219	0.041243	20.80	65.414	11.819	20870081.914316	11	429.5199	7.69599e-05	3.50257e-04
2023/05/02	13:29:38	ok	ok	428.9260	59.215	0.041243	20.82	65.385	11.823	25301516.349576	12	429.4450	7.86136e-05	3.22940e-04
2023/05/02	13:34:38	--	ok	428.7740	59.211	0.041243	20.86	65.382	11.852	24456861.235433	11	429.4529	7.75023e-05	3.35063e-04
2023/05/02	13:34:45	--	ok	429.3040	59.257	0.041255	20.86	65.362	11.848	33871400.851674	12	429.7909	7.30886e-05	2.49868e-04
2023/05/02	13:34:53	--	ok	429.3560	59.260	0.041239	20.84	65.357	11.838	29367095.883429	10	429.8510	7.18050e-05	1.93796e-04
2023/05/02	13:35:00	ok	ok	429.1920	59.253	0.041221	20.87	65.354	11.856	34100504.770314	12	429.8071	7.27236e-05	1.35599e-04
2023/05/02	13:40:00	ok	ok	429.0500	59.250	0.041221	20.84	65.380	11.842	30857496.299235	9	429.7357	7.34756e-05	1.70246e-04
2023/05/02	13:45:00	--	ok	429.2120	59.244	0.041221	20.84	65.357	11.838	34867569.451032	12	429.4993	8.16217e-05	6.10485e-04
2023/05/02	13:45:07	--	ok	429.4020	59.243	0.04121	20.83	65.345	11.827	33729131.721179	10	429.7926	7.16632e-05	1.96602e-04
2023/05/02	13:45:15	--	ok	429.3280	59.240	0.041189	20.83	65.367	11.831	25032882.354994	9	429.7977	7.10532e-05	2.28938e-04
2023/05/02	13:45:22	--	ok	429.2300	59.236	0.041173	20.82	65.299	11.808	30771398.520330	9	429.7886	7.07183e-05	1.44692e-04
2023/05/02	13:45:29	--	ok	429.2580	59.229	0.041161	20.73	65.423	11.773	33728615.802546	9	429.6898	7.31462e-05	2.05901e-04
2023/05/02	13:45:37	--	ok	429.2540	59.225	0.041148	20.72	65.495	11.775	34749572.149967	10	429.7094	7.15261e-05	1.80499e-04
2023/05/02	13:45:44	--	ok	429.3520	59.216	0.041135	20.68	65.570	11.761	35004256.155208	10	429.6107	7.33023e-05	2.05495e-04
2023/05/02	13:45:51	ok	ok	428.9360	59.182	0.041117	20.69	65.679	11.790	34760180.785286	10	429.2637	7.27726e-05	2.07354e-04
2023/05/02	13:50:51	ok	ok	429.0140	59.191	0.041117	20.83	65.303	11.819	34055324.951824	13	429.0006	8.52436e-05	6.94435e-04
2023/05/02	13:55:51	ok	ok	428.8660	59.189	0.041117	20.87	65.354	11.856	32554580.180037	11	429.2026	7.70135e-05	3.12964e-04
2023/05/02	14:00:51	ok	ok	428.8160	59.183	0.041117	20.87	65.354	11.856	32565201.488707	10	429.2485	7.43410e-05	2.71133e-04
2023/05/02	14:05:51	ok	ok	428.8660	59.176	0.041117	20.87	65.321	11.850	33416694.493898	12	429.1667	7.63634e-05	3.47617e-04
2023/05/02	14:10:51	ok	ok	428.8520	59.173	0.041117	20.86	65.382	11.852	34614872.884474	9	429.2362	7.24543e-05	1.71670e-04
2023/05/02	14:15:51	--	ok	428.7540	59.168	0.041117	20.89	65.389	11.873	32038470.839810	8	429.2156	7.24497e-05	2.09811e-04
2023/05/02	14:15:58	--	ok	428.7220	59.168	0.041129	20.91	65.371	11.889	38254064.680389	10	429.2634	7.06244e-05	2.21011e-04
2023/05/02	14:16:06	--	ok	428.7240	59.169	0.041143	20.93	65.344	11.895	34087703.052357	10	429.2454	7.18174e-05	1.87882e-04
2023/05/02	14:16:13	ok	ok	428.8340	59.162	0.041157	20.87	65.396	11.864	36583882.249742	9	429.2730	7.02858e-05	1.87407e-04
2023/05/02	14:21:12	--	ok	428.7220	59.153	0.041157	20.89	65.345	11.865	34748871.521597	12	429.0819	7.59580e-05	2.61912e-04
2023/05/02	14:21:19	--	ok	428.6780	59.154	0.041171	20.90	65.339	11.874	29037848.419134	10	429.2113	7.08567e-05	2.36418e-04
2023/05/02	14:21:27	--	ok	428.5760	59.152	0.041188	20.86	65.405	11.856	33203985.415416	10	429.2012	7.03508e-05	2.19487e-04
2023/05/02	14:21:34	--	ok	428.7420	59.146	0.04121	20.87	65.396	11.864	35331570.918504	10	429.1795	7.15529e-05	2.18807e-04
2023/05/02	14:21:41	--	ok	428.7120	59.138	0.041223	20.83	65.431	11.842	29397196.568340	10	429.1604	7.12864e-05	2.20062e-04
2023/05/02	14:21:48	ok	ok	428.8080	59.162	0.041238	20.78	65.431	11.804	20904881.989146	10	429.2436	7.19201e-05	2.89415e-04
2023/05/02	14:26:47	--	ok	428.6200	59.167	0.041238	20.87	65.354	11.856	19810557.537198	9	429.2479	7.16247e-05	2.07798e-04
2023/05/02	14:26:54	ok	ok	428.9120	59.214	0.041257	20.89	65.345	11.865	27760767.085938	10	429.6235	7.21343e-05	2.04001e-04
2023/05/02	14:31:54	ok	ok	428.8860	59.208	0.041257	20.89	65.345	11.865	25648780.357055	11	429.3901	7.80225e-05	4.46624e-04
2023/05/02	14:36:54	--	ok	428.7660	59.206	0.041257	20.87	65.309	11.848	23926590.582109	13	429.3627	7.78283e-05	3.25440e-04
2023/05/02	14:37:01	ok	ok	429.0420	59.242	0.041269	20.90	65.307	11.868	26320557.212770	9	429.7825	7.17999e-05	2.30452e-04
2023/05/02	14:42:01	ok	ok	428.9900	59.231	0.041269	20.87	65.344	11.854	24380516.015776	9	429.7092	7.24865e-05	2.28281e-04
2023/05/02	14:47:01	ok	ok	428.9760	59.226	0.041269	20.87	65.290	11.844	24339729.362524	9	429.6739	7.26527e-05	2.38190e-04
2023/05/02	14:52:01	ok	ok	429.0500	59.218	0.041269	20.87	65.321	11.850	22372459.363224	9	429.6324	7.19802e-05	1.99076e-04
2023/05/02	14:57:01	ok	ok	428.8300	59.217	0.041269	20.90	65.307	11.868	23835147.851155	10	429.7564	6.71960e-05	4.18537e-04
2023/05/02	15:02:01	ok	ok	428.8460	59.214	0.041269	20.90	65.327	11.871	23690940.687736	9	429.5773	7.25426e-05	2.11257e-04
2023/05/02	15:07:01	ok	ok	428.8480	59.212	0.041269	20.91	65.298	11.875	21919796.893798	9	429.5834	7.15835e-05	1.76518e-04
2023/05/02	15:12:01	ok	ok	428.8460	59.209	0.041269	20.93	65.332	11.892	24095636.450397	9	429.5291	7.25552e-05	1.82585e-04
2023/05/02	15:17:01	--	ok	428.7580	59.207	0.041269	20.93	65.280	11.883	22868433.306089	9	429.4900	7.31474e-05	1.52686e-04
2023/05/02	15:17:08	--	ok	429.2700	59.241	0.041282	20.91	65.298	11.875	25871815.983962	11	429.7413	7.31345e-05	2.38378e-04
2023/05/02	15:17:16	ok	ok	428.9440	59.206	0.041268	20.93	65.303	11.887	25345265.693651	10	429.5131	7.21045e-05	2.29207e-04
2023/05/02	15:22:15	--	ok	428.7540	59.205	0.041268	20.94	65.304	11.897	23724737.656512	11	429.3592	7.58625e-05	2.71937e-04
2023/05/02	15:22:22	ok	ok	429.1220	59.230	0.04128	20.96	65.295	11.904	31065137.295594	10	429.7014	7.24746e-05	2.19550e-04
2023/05/02	15:27:22	ok	ok	429.0040	59.222	0.04128	20.97	65.286	11.912	31172057.025072	12	429.5647	7.60884e-05	2.85861e-04
2023/05/02	15:32:22	ok	ok	429.0680	59.219	0.04128	20.93	65.290	11.885	25987019.487870	11	429.5206	7.62732e-05	2.82469e-04
2023/05/02	15:37:22	ok	ok	428.9180	59.216	0.04128	20.96	65.339	11.912	28005574.020718	12	429.4586	7.79018e-05	3.49973e-04
2023/05/02	15:42:22	ok	ok	428.8820	59.213	0.04128	20.96	65.284	11.902	30364892.609922	12	429.4633	7.61352e-05	2.53932e-04
2023/05/02	15:47:22	ok	ok	428.8480	59.212	0.04128	20.93	65.303	11.887	30791951.133395	8	429.5636	7.17802e-05	2.12439e-04
2023/05/02	15:52:22	ok	ok	428.9480	59.209	0.04128	20.91	65.257	11.868	29840694.944241	9	429.5001	7.25492e-05	1.83933e-04
2023/05/02	15:57:22	ok	ok	428.8380	59.207	0.04128	20.89	65.270	11.852	28494245.823176	11	429.4438	7.35176e-05	2.01676e-04
2023/05/02	16:02:22	ok	ok	428.8700	59.203	0.04128	20.90	65.348	11.875	28945120.441437	11	429.4255	7.36963e-05	2.30845e-04
2023/05/02	16:07:22	--	ok	428.5140	59.203	0.04128	20.91	65.257	11.868	18109621.881001	5	429.3074	7.89524e-05	1.53905e-04
2023/05/02	16:07:29	--	ok	429.2560	59.291	0.041305	20.90	65.243	11.856	24494503.777993	9	430.0115	6.97220e-05	3.25893e-04
2023/05/02	16:07:37	ok	ok	429.0760	59.223	0.041293	20.87	65.344	11.854	25363807.163255	9	429.6759	7.21714e-05	1.77028e-04
2023/05/02	16:12:36	ok	ok	428.8620	59.216	0.041293	20.89	65.270	11.852	25471191.962344	12	429.5082	7.62512e-05	3.52431e-04
2023/05/02	16:17:36	ok	ok	428.9180	59.214	0.041293	20.87	65.280	11.842	25883933.784536	12	429.4615	7.72258e-05	3.33324e-04
2023/05/02	16:22:36	ok	ok	428.8500	59.211	0.041293	20.82	65.267	11.802	23452170.776434	11	429.5024	7.40476e-05	1.83855e-04
2023/05/02	16:27:36	--	ok	428.7940	59.207	0.041293	20.83	65.249	11.809	24540919.616859	8	429.5268	7.16424e-05	1.80416e-04
2023/05/02	16:27:43	ok	ok	428.9500	59.231	0.041303	20.82	65.280	11.804	24512103.744791	10	429.7378	7.16573e-05	2.00499e-04
2023/05/02	16:32:43	ok	ok	429.0240	59.226	0.041303	20.79	65.293	11.788	25249100.807733	11	429.5562	7.64542e-05	2.96523e-04
2023/05/02	16:37:43	ok	ok	428.8540	59.220	0.041303	20.78	65.249	11.771	21182954.039616	10	429.4792	7.82256e-05	3.57471e-04
2023/05/02	16:42:43	ok	ok	429.0100	59.217	0.041303	20.80	65.266	11.792	21125083.184951	10	429.5735	7.37977e-05	1.97487e-04
2023/05/02	16:47:43	ok	ok	428.8300	59.215	0.041303	20.78	65.270	11.775	19361143.473540	10	429.5614	7.30447e-05	2.25426e-04
2023/05/02	16:52:43	ok	ok	428.8620	59.210	0.041303	20.73	65.284	11.748	21912332.893703	11	429.4472	7.69644e-05	3.49239e-04
2023/05/02	16:57:43	ok	ok	428.8520	59.207	0.041303	20.78	65.249	11.771	21589683.785344	12	429.3927	7.70336e-05	2.79987e-04
2023/05/02	17:02:43	--	ok	428.7520	59.206	0.041303	20.73	65.304	11.752	20287564.434837	12	429.2076	8.28827e-05	6.79619e-04
2023/05/02	17:02:51	ok	ok	429.0260	59.241	0.041315	20.72	65.217	11.725	22330747.355600	8	429.7863	7.16936e-05	2.31029e-04
2023/05/02	17:07:50	ok	ok	428.9620	59.232	0.041315	20.73	65.284	11.748	22844980.134225	10	429.5529	7.81739e-05	4.02733e-04
2023/05/02	17:12:50	ok	ok	428.8760	59.224	0.041315	20.69	65.318	11.725	19720503.770720	10	429.5667	7.60090e-05	2.69698e-04
2023/05/02	17:17:50	ok	ok	428.8840	59.221	0.041315	20.70	65.248	11.722	21544146.600321	11	429.4623	7.95291e-05	5.07783e-04
2023/05/02	17:22:50	ok	ok	428.8360	59.213	0.041315	20.62	65.325	11.677	21718314.431102	9	429.5881	7.22554e-05	1.87783e-04
2023/05/02	17:27:50	--	ok	428.7900	59.211	0.041315	20.59	65.289	11.653	19901058.149692	11	429.4228	7.71346e-05	2.93159e-04
2023/05/02	17:27:57	--	ok	429.2200	59.257	0.041326	20.59	65.257	11.647	22328726.387161	10	429.8357	7.15643e-05	2.32172e-04
2023/05/02	17:28:04	ok	ok	429.0200	59.209	0.041315	20.58	65.307	11.647	21396851.149896	10	429.5718	7.20298e-05	1.82346e-04
2023/05/02	17:33:04	--	ok	428.7860	59.207	0.041315	20.59	65.277	11.650	21558167.531768	12	429.3044	8.07938e-05	6.78985e-04
2023/05/02	17:33:11	ok	ok	429.0640	59.244	0.041326	20.60	65.249	11.655	21673759.285675	12	429.7623	7.30265e-05	2.40387e-04
2023/05/02	17:38:11	ok	ok	428.8400	59.234	0.041326	20.58	65.234	11.634	18336647.967725	11	429.6337	7.50505e-05	2.90156e-04
2023/05/02	17:43:11	ok	ok	428.8540	59.222	0.041326	20.53	65.245	11.605	18376338.354917	7	429.6511	7.28711e-05	1.98572e-04
2023/05/02	17:48:11	ok	ok	428.8220	59.225	0.041326	20.55	65.238	11.613	20730569.268975	7	429.6161	7.32137e-05	1.54199e-04
2023/05/02	17:53:11	ok	ok	428.8700	59.220	0.041326	20.49	65.258	11.579	21246999.558812	13	429.4666	7.76150e-05	3.54533e-04
2023/05/02	17:58:11	ok	ok	428.9040	59.211	0.041326	20.48	65.245	11.567	19979458.899123	7	429.5686	7.31128e-05	2.21843e-04
2023/05/02	18:03:12	--	ok	428.5600	59.210	0.041326	20.45	65.229	11.545	20429520.755451	12	429.3006	8.16427e-05	4.11254e-04
2023/05/02	18:03:19	--	ok	429.2560	59.351	0.041348	20.43	65.183	11.528	24583870.789918	9	430.0520	7.23025e-05	1.97497e-04
2023/05/02	18:03:27	ok	ok	429.0720	59.244	0.041335	20.43	65.248	11.539	21202010.817559	8	429.7624	7.28607e-05	2.00682e-04
2023/05/02	18:08:26	ok	ok	428.9500	59.231	0.041335	20.43	65.270	11.543	19364455.963952	8	429.6788	7.31399e-05	2.03220e-04
2023/05/02	18:13:26	ok	ok	428.9060	59.223	0.041335	20.38	65.142	11.483	18119555.100507	10	429.5624	7.55157e-05	3.24903e-04
2023/05/02	18:18:26	ok	ok	428.8180	59.220	0.041335	20.36	65.180	11.479	22255745.137361	11	429.5652	7.61384e-05	2.71353e-04
2023/05/02	18:23:26	ok	ok	428.8160	59.215	0.041335	20.32	65.216	11.458	21636842.291739	8	429.6328	7.21386e-05	2.15881e-04
2023/05/02	18:28:26	ok	ok	428.9500	59.211	0.041335	20.28	65.197	11.426	18193040.598364	13	429.4721	7.66410e-05	3.34331e-04
2023/05/02	18:33:26	--	ok	428.7540	59.205	0.041335	20.28	65.101	11.410	20633355.440586	9	429.5777	7.24383e-05	2.52177e-04
2023/05/02	18:33:33	--	ok	429.2740	59.262	0.041348	20.26	65.130	11.404	22976596.054308	9	429.8825	7.17729e-05	2.36122e-04
2023/05/02	18:33:41	ok	ok	428.8120	59.204	0.041334	20.25	65.148	11.398	25511681.295436	12	429.5196	7.32052e-05	2.24038e-04
2023/05/02	18:38:40	--	ok	428.7700	59.202	0.041334	20.24	65.106	11.382	21623598.534404	13	429.3391	7.84768e-05	3.46643e-04
2023/05/02	18:38:47	ok	ok	429.0820	59.246	0.041345	20.22	65.156	11.382	22329667.940611	10	429.7137	7.36258e-05	2.66877e-04
2023/05/02	18:43:47	ok	ok	428.9860	59.229	0.041345	20.19	65.130	11.358	20571327.052515	13	429.5109	7.85138e-05	3.90944e-04
2023/05/02	18:48:47	ok	ok	428.9140	59.227	0.041345	20.16	65.158	11.343	22980940.117432	12	429.4622	7.95917e-05	3.73146e-04
2023/05/02	18:53:47	ok	ok	428.9160	59.217	0.041345	20.12	65.171	11.319	18539165.264694	9	429.6398	7.24970e-05	2.04992e-04
2023/05/02	18:58:47	ok	ok	428.8100	59.208	0.041345	20.07	65.174	11.283	17080890.205877	9	429.5763	7.28281e-05	2.31850e-04
2023/05/02	19:03:47	--	ok	428.7280	59.205	0.041345	20.03	65.124	11.246	22023151.955273	11	429.4650	7.62313e-05	2.93371e-04
2023/05/02	19:03:54	ok	ok	429.0480	59.289	0.041359	20.03	65.135	11.248	19839035.949952	10	429.8275	7.35725e-05	2.13389e-04
2023/05/02	19:08:54	ok	ok	429.0660	59.268	0.041359	20.00	65.142	11.230	19351205.399743	13	429.6284	7.86336e-05	3.44679e-04
2023/05/02	19:13:54	ok	ok	429.0560	59.255	0.041359	19.95	65.092	11.191	21512976.668677	12	429.5041	8.29919e-05	7.13208e-04
2023/05/02	19:18:54	ok	ok	428.9740	59.246	0.041359	19.92	65.162	11.186	20349584.625336	11	429.6205	7.67847e-05	3.29991e-04
2023/05/02	19:23:54	ok	ok	429.0220	59.232	0.041359	19.85	65.129	11.133	21174551.832277	9	429.6933	7.31785e-05	2.52888e-04
2023/05/02	19:28:54	ok	ok	429.0320	59.224	0.041359	19.81	65.101	11.102	21962965.727074	8	429.7079	7.17277e-05	2.35072e-04
2023/05/02	19:33:54	ok	ok	428.8540	59.222	0.041359	19.78	65.064	11.077	18614652.070427	10	429.5892	7.49815e-05	2.51216e-04
2023/05/02	19:38:54	ok	ok	428.8460	59.211	0.041359	19.73	65.107	11.048	23469159.297785	8	429.6093	7.22288e-05	2.25219e-04
2023/05/02	19:43:54	ok	ok	428.8220	59.209	0.041359	19.71	65.075	11.034	19136347.771499	9	429.5637	7.32560e-05	1.91994e-04
2023/05/02	19:48:54	ok	ok	428.8400	59.205	0.041359	19.63	65.029	10.971	19630680.882064	11	429.4870	7.48652e-05	2.68261e-04
2023/05/02	19:53:54	--	ok	428.7700	59.196	0.041359	19.56	65.071	10.931	19472544.137919	13	429.3159	7.97622e-05	3.60298e-04
2023/05/02	19:54:01	ok	ok	429.1800	59.262	0.041371	19.56	65.051	10.928	21852022.036227	8	429.8764	6.97333e-05	1.38384e-04
2023/05/02	19:59:00	ok	ok	428.8820	59.243	0.041371	19.46	65.057	10.868	19399088.823759	13	429.5220	7.84892e-05	3.37463e-04
2023/05/02	20:04:00	ok	ok	428.8700	59.231	0.041371	19.37	65.097	10.820	17850121.796396	12	429.5010	7.84396e-05	3.47483e-04
2023/05/02	20:09:00	ok	ok	428.8060	59.222	0.041371	19.29	65.165	10.777	17255213.469718	12	429.3062	8.35987e-05	7.75807e-04
2023/05/02	20:14:00	ok	ok	428.9740	59.209	0.041371	19.27	65.110	10.758	16371461.003864	8	429.5811	7.27275e-05	2.32758e-04
2023/05/02	20:19:00	ok	ok	429.1180	59.200	0.041371	19.20	65.078	10.707	20982540.265204	9	429.4744	7.59530e-05	3.17204e-04
2023/05/02	20:24:00	ok	ok	428.9600	59.197	0.041371	19.13	65.087	10.665	18189322.017883	13	429.1463	8.63944e-05	7.02261e-04
2023/05/02	20:29:00	ok	ok	428.9120	59.192	0.041371	19.10	65.052	10.642	17567215.544098	8	429.4553	7.37203e-05	2.65852e-04
2023/05/02	20:34:00	--	ok	428.6940	59.187	0.041371	19.03	65.083	10.602	20012264.775646	9	429.4582	7.27340e-05	2.37009e-04
2023/05/02	20:34:07	ok	ok	428.9480	59.288	0.041386	19.03	65.019	10.592	21204537.957488	10	429.8111	7.23785e-05	2.54811e-04
2023/05/02	20:39:07	--	ok	429.4100	59.276	0.041386	18.96	65.039	10.552	19276864.846677	11	429.5507	7.90660e-05	3.91590e-04
2023/05/02	20:39:14	--	ok	428.6000	59.172	0.041365	18.96	65.010	10.547	19961342.720230	10	429.3084	7.33236e-05	2.28536e-04
2023/05/02	20:39:22	--	ok	429.2520	59.263	0.041385	18.92	65.032	10.524	19155240.240906	10	429.7617	7.25506e-05	2.07845e-04
2023/05/02	20:39:29	ok	ok	428.8720	59.187	0.041373	18.91	65.064	10.521	19447028.073795	10	429.4777	7.20286e-05	2.16626e-04
2023/05/02	20:44:28	--	ok	428.6960	59.182	0.041373	18.91	65.042	10.517	18370430.923949	10	429.3028	7.76352e-05	3.35144e-04
2023/05/02	20:44:35	--	ok	429.3780	59.287	0.041388	18.89	64.942	10.491	20963131.404556	11	429.7312	7.42503e-05	2.40445e-04
2023/05/02	20:44:42	ok	ok	428.9020	59.173	0.041369	18.91	64.956	10.504	19041295.874152	9	429.3937	7.19924e-05	2.43123e-04
2023/05/02	20:49:42	--	ok	428.5440	59.171	0.041369	18.83	64.988	10.464	17939092.606810	12	429.1610	7.87914e-05	3.59546e-04
2023/05/02	20:49:49	--	ok	429.3980	59.305	0.041392	18.82	64.974	10.454	19870819.622537	11	429.7506	7.52117e-05	2.28979e-04
2023/05/02	20:49:57	ok	ok	428.8820	59.176	0.041372	18.82	65.016	10.460	18633048.093811	8	429.4167	7.19291e-05	3.13176e-04
2023/05/02	20:54:56	--	ok	428.6500	59.172	0.041372	18.75	64.987	10.413	17608393.289492	9	429.3705	7.22346e-05	2.39906e-04
2023/05/02	20:55:03	ok	ok	428.9460	59.283	0.041389	18.76	65.029	10.428	20451017.677085	10	429.7800	7.18222e-05	2.67403e-04
2023/05/02	21:00:02	ok	ok	429.1760	59.258	0.041389	18.71	64.945	10.380	17292633.626192	11	429.6473	7.43324e-05	2.59022e-04
2023/05/02	21:05:02	ok	ok	428.9420	59.237	0.041389	18.62	65.028	10.341	18792280.530612	8	429.5931	7.37002e-05	2.92249e-04
2023/05/02	21:10:02	ok	ok	428.8600	59.229	0.041389	18.52	65.097	10.290	20244364.701273	12	429.3945	7.98015e-05	3.95845e-04
2023/05/02	21:15:02	--	ok	428.7140	59.214	0.041389	18.41	65.101	10.223	19211916.486124	10	429.3809	7.90199e-05	3.23104e-04
2023/05/02	21:15:09	ok	ok	429.1660	59.353	0.041403	18.42	65.092	10.229	19547105.129440	8	429.8753	7.29805e-05	1.46429e-04
2023/05/02	21:20:09	ok	ok	429.0160	59.328	0.041403	18.34	65.066	10.174	17286254.788349	10	429.6780	7.70630e-05	3.02103e-04
2023/05/02	21:25:09	ok	ok	429.0420	59.308	0.041403	18.30	64.988	10.137	17403425.973705	8	429.7051	7.50693e-05	2.31409e-04
2023/05/02	21:30:09	ok	ok	429.0700	59.298	0.041403	18.25	64.991	10.112	19799871.856145	11	429.5233	8.03248e-05	3.75804e-04
2023/05/02	21:35:09	ok	ok	428.9940	59.279	0.041403	18.21	64.984	10.085	18083517.788796	11	429.4523	8.15345e-05	3.83475e-04
2023/05/02	21:40:09	ok	ok	428.8720	59.280	0.041403	18.17	64.924	10.051	18952791.350529	12	429.4500	8.16214e-05	3.04757e-04
2023/05/02	21:45:09	ok	ok	429.1520	59.264	0.041403	18.10	64.956	10.014	16151961.258921	12	429.4232	8.14622e-05	4.50593e-04
2023/05/02	21:50:09	ok	ok	428.8320	59.257	0.041403	18.04	64.956	9.981	17488146.863704	9	429.5304	7.64100e-05	2.46200e-04
2023/05/02	21:55:09	ok	ok	428.8240	59.246	0.041403	17.99	64.904	9.938	16397206.985694	9	429.3587	8.05998e-05	3.01621e-04
2023/05/02	22:00:09	--	ok	428.7500	59.234	0.041403	17.94	64.932	9.919	18186504.147272	8	429.5025	7.54169e-05	2.20471e-04
2023/05/02	22:00:16	ok	ok	429.1380	59.356	0.041416	17.93	64.874	9.901	18725196.806812	9	429.8233	7.46413e-05	2.26345e-04
2023/05/02	22:05:16	ok	ok	429.0480	59.344	0.041416	17.88	64.900	9.878	19300940.161575	10	429.7065	7.68525e-05	2.07505e-04
2023/05/02	22:10:16	ok	ok	428.9580	59.323	0.041416	17.81	64.932	9.842	17309418.190519	8	429.6910	7.54759e-05	2.16498e-04
2023/05/02	22:15:16	--	ok	429.2160	59.310	0.041416	17.70	64.977	9.783	17036691.681184	8	429.6419	7.56762e-05	2.07742e-04
2023/05/02	22:15:23	ok	ok	429.0820	59.216	0.041405	17.73	64.959	9.796	17796269.120802	9	429.5254	7.27858e-05	2.50148e-04
2023/05/02	22:20:23	ok	ok	428.9240	59.203	0.041405	17.62	64.952	9.730	16267162.380128	7	429.4467	7.46523e-05	2.28206e-04
2023/05/02	22:25:23	ok	ok	429.0320	59.240	0.041405	17.92	64.398	9.820	17503216.703972	8	429.5302	7.45794e-05	2.11536e-04
2023/05/02	22:30:23	ok	ok	428.8860	59.270	0.041405	18.24	64.067	9.959	16368256.692571	11	429.4389	8.07186e-05	3.66988e-04
2023/05/02	22:35:23	ok	ok	429.0120	59.283	0.041405	18.44	63.812	10.036	17071791.630614	12	429.5184	7.93932e-05	2.71307e-04
2023/05/02	22:40:23	ok	ok	429.0640	59.280	0.041405	18.55	63.757	10.096	19268419.595942	9	429.6900	7.44617e-05	1.86029e-04
2023/05/02	22:45:23	--	ok	429.2080	59.286	0.041405	18.68	63.702	10.164	18155408.667788	9	429.5685	7.94224e-05	3.64348e-04
2023/05/02	22:45:30	--	ok	429.4280	59.199	0.041395	18.65	63.656	10.140	18366706.857661	10	429.5703	7.26657e-05	2.56942e-04
2023/05/02	22:45:37	ok	ok	428.9940	59.135	0.041373	18.67	63.595	10.139	17166652.340137	9	429.0755	7.39983e-05	2.21605e-04
2023/05/02	22:50:37	--	ok	428.4120	59.139	0.041373	18.74	63.542	10.172	19188361.974782	8	429.1271	7.30267e-05	2.30250e-04
2023/05/02	22:50:44	--	ok	429.6180	59.291	0.041403	18.75	63.522	10.178	19775078.401604	12	429.7345	7.38893e-05	2.18378e-04
2023/05/02	22:50:52	--	ok	428.6580	59.138	0.041372	18.72	63.581	10.170	17429254.556011	9	429.1349	7.30969e-05	3.32148e-04
2023/05/02	22:50:59	ok	ok	429.0460	59.177	0.041389	18.71	63.578	10.162	19894679.197022	11	429.4092	7.57814e-05	2.96209e-04
2023/05/02	22:55:58	ok	ok	428.8560	59.180	0.041389	18.78	63.537	10.197	20116812.040951	10	429.3597	7.74274e-05	3.55614e-04
2023/05/02	23:00:58	ok	ok	428.8160	59.179	0.041389	18.82	63.427	10.205	17583093.083052	9	429.4318	7.44307e-05	2.58075e-04
2023/05/02	23:05:58	--	ok	428.7820	59.181	0.041389	18.82	63.427	10.205	18327725.522708	9	429.4752	7.38810e-05	2.28702e-04
2023/05/02	23:06:06	--	ok	429.2900	59.267	0.0414	18.85	63.359	10.210	18693774.756193	10	429.7302	7.26460e-05	2.51095e-04
2023/05/02	23:06:13	ok	ok	428.9400	59.163	0.041385	18.81	63.308	10.178	17620101.436089	10	429.4112	7.33201e-05	2.56036e-04
2023/05/02	23:11:12	--	ok	428.6840	59.159	0.041385	18.74	63.458	10.158	18385036.557224	9	429.3320	7.46675e-05	2.65775e-04
2023/05/02	23:11:20	--	ok	429.2680	59.282	0.041401	18.76	63.418	10.170	20161755.600211	10	429.6882	7.42076e-05	2.49356e-04
2023/05/02	23:11:27	ok	ok	429.1420	59.176	0.041387	18.78	63.409	10.176	21256094.408103	9	429.4454	7.38799e-05	2.20116e-04
2023/05/02	23:16:26	ok	ok	428.8780	59.169	0.041387	18.72	63.435	10.147	14848040.816800	9	429.3560	7.42499e-05	2.63855e-04
2023/05/02	23:21:26	ok	ok	428.8480	59.162	0.041387	18.69	63.441	10.130	20138767.981991	9	429.3558	7.39567e-05	2.13558e-04
2023/05/02	23:26:26	ok	ok	429.0260	59.167	0.041387	18.65	63.391	10.098	16521688.567344	9	429.3807	7.31061e-05	2.37518e-04
2023/05/02	23:31:26	--	ok	428.6600	59.160	0.041387	18.68	63.352	10.108	18192054.477633	8	429.3992	7.30231e-05	2.53568e-04
2023/05/02	23:31:33	--	ok	429.4060	59.285	0.041404	18.72	63.394	10.140	18285525.443665	10	429.7937	7.26878e-05	2.36778e-04
2023/05/02	23:31:41	ok	ok	428.9660	59.155	0.041384	18.74	63.288	10.131	17847524.362799	10	429.3678	7.23826e-05	2.37926e-04
2023/05/02	23:36:40	--	ok	428.7060	59.152	0.041384	18.74	63.233	10.122	18969028.765847	11	429.1371	8.00390e-05	4.35220e-04
2023/05/02	23:36:47	--	ok	429.3080	59.243	0.041398	18.75	63.229	10.131	21824634.105786	9	429.6598	7.34124e-05	2.65695e-04
2023/05/02	23:36:54	ok	ok	429.0180	59.152	0.041383	18.72	63.265	10.120	17761719.926011	10	429.3262	7.34068e-05	2.51331e-04
2023/05/02	23:41:54	--	ok	428.7300	59.151	0.041383	18.74	63.267	10.128	18625274.752804	11	429.1916	7.79380e-05	3.79831e-04
2023/05/02	23:42:01	ok	ok	428.9900	59.221	0.041396	18.75	63.247	10.134	20875772.831387	9	429.6549	7.21614e-05	2.36651e-04
2023/05/02	23:47:01	ok	ok	429.0760	59.205	0.041396	18.76	63.197	10.134	16939191.651695	12	429.3681	7.96135e-05	3.01998e-04
2023/05/02	23:52:01	ok	ok	428.8820	59.210	0.041396	18.72	63.189	10.107	19147540.232039	13	429.3633	8.06720e-05	3.59251e-04
2023/05/02	23:57:01	ok	ok	429.0880	59.201	0.041396	18.74	63.139	10.107	19425252.490811	12	429.1966	8.61100e-05	6.83226e-04
2023/05/03	00:02:01	--	ok	429.2580	59.195	0.041396	18.72	63.169	10.104	16811089.536954	14	429.3660	7.94623e-05	3.40131e-04
2023/05/03	00:02:08	ok	ok	429.0840	59.145	0.041384	18.75	63.174	10.123	18040736.618489	11	429.2679	7.45173e-05	2.36328e-04
2023/05/03	00:07:08	--	ok	428.6400	59.146	0.041384	18.62	63.207	10.051	19575547.665929	9	429.2854	7.25761e-05	2.96809e-04
2023/05/03	00:07:16	ok	ok	429.0900	59.245	0.041401	18.65	63.233	10.073	20903752.720671	9	429.6752	7.24850e-05	2.87247e-04
2023/05/03	00:12:15	ok	ok	428.9380	59.211	0.041401	18.55	63.270	10.019	20714259.868618	9	429.5432	7.46945e-05	2.37798e-04
2023/05/03	00:17:15	--	ok	428.7460	59.218	0.041401	18.48	63.217	9.968	19191668.842712	13	429.4677	7.66552e-05	2.61692e-04
2023/05/03	00:17:22	--	ok	429.3580	59.341	0.041414	18.48	63.229	9.970	26129298.093573	9	429.7991	7.45894e-05	2.46606e-04
2023/05/03	00:17:29	ok	ok	428.9060	59.177	0.041396	18.50	63.220	9.978	23384806.245716	12	429.4576	7.35284e-05	2.30110e-04
2023/05/03	00:22:29	ok	ok	429.0200	59.177	0.041396	18.42	63.239	9.938	23498676.243624	10	429.3267	7.66361e-05	2.52403e-04
2023/05/03	00:27:29	ok	ok	428.8860	59.173	0.041396	18.35	63.284	9.904	21023718.990330	11	429.2150	7.99457e-05	3.12042e-04
2023/05/03	00:32:29	ok	ok	428.9640	59.169	0.041396	18.40	63.151	9.909	23755586.584753	10	429.3243	7.60585e-05	2.71081e-04
2023/05/03	00:37:29	ok	ok	428.9560	59.165	0.041396	18.44	63.134	9.929	23802604.058545	12	429.2354	7.93417e-05	3.84539e-04
2023/05/03	00:42:29	ok	ok	428.8740	59.161	0.041396	18.44	63.082	9.921	21344289.726015	11	429.2014	8.02174e-05	3.69900e-04
2023/05/03	00:47:29	ok	ok	428.8500	59.162	0.041396	18.41	63.111	9.910	22937475.707438	11	429.2339	7.86182e-05	2.92892e-04
2023/05/03	00:52:29	ok	ok	428.8500	59.162	0.041396	18.35	63.114	9.878	23640823.101797	9	429.3780	7.30260e-05	2.41723e-04
2023/05/03	00:57:29	ok	ok	428.8600	59.159	0.041396	18.34	63.056	9.859	24875445.766270	10	429.2837	7.52551e-05	2.35226e-04
2023/05/03	01:02:29	ok	ok	428.8580	59.153	0.041396	18.28	63.091	9.832	24170587.640170	12	429.1618	7.90400e-05	3.23964e-04
2023/05/03	01:07:29	--	ok	428.7540	59.151	0.041396	18.18	63.171	9.787	22385877.822013	12	429.1625	7.84783e-05	3.01223e-04
2023/05/03	01:07:37	ok	ok	428.9340	59.222	0.041408	18.18	63.119	9.779	16368029.739072	12	429.5064	7.51123e-05	2.52029e-04
2023/05/03	01:12:36	--	ok	428.7460	59.205	0.041408	18.10	63.137	9.734	16896580.904045	12	429.2793	8.17710e-05	3.59252e-04
2023/05/03	01:12:44	ok	ok	429.1080	59.338	0.041421	18.11	63.160	9.745	19672562.756602	9	429.8109	7.42492e-05	2.04620e-04
2023/05/03	01:17:43	ok	ok	429.0800	59.311	0.041421	18.03	63.169	9.697	17209057.810186	8	429.6625	7.59077e-05	2.05685e-04
2023/05/03	01:22:43	ok	ok	428.9420	59.304	0.041421	17.99	63.192	9.676	15609394.908029	8	429.6608	7.57706e-05	1.99995e-04
2023/05/03	01:27:43	ok	ok	429.0240	59.297	0.041421	17.93	63.206	9.646	17345890.200805	11	429.4998	8.07370e-05	3.16093e-04
2023/05/03	01:32:43	ok	ok	429.0180	59.301	0.041421	17.94	63.082	9.636	14818237.296410	9	429.6207	7.65307e-05	2.33241e-04
2023/05/03	01:37:43	ok	ok	428.9760	59.293	0.041421	17.99	63.024	9.650	16673069.505900	6	429.6481	7.53335e-05	2.44987e-04
2023/05/03	01:42:43	ok	ok	429.0800	59.280	0.041421	17.97	62.979	9.636	17271912.186215	11	429.5192	7.89822e-05	2.57035e-04
2023/05/03	01:47:43	--	ok	429.3280	59.284	0.041421	17.97	62.947	9.631	19821322.569928	8	429.6087	7.60016e-05	2.28856e-04
2023/05/03	01:47:50	ok	ok	428.9200	59.152	0.041405	17.94	62.965	9.618	18036793.338423	10	429.3060	7.52132e-05	2.48335e-04
2023/05/03	01:52:50	--	ok	428.7220	59.151	0.041405	17.97	62.918	9.626	15324264.212604	11	429.2476	7.87247e-05	4.27588e-04
2023/05/03	01:52:57	ok	ok	429.0620	59.260	0.041418	18.01	62.860	9.642	20654053.956189	10	429.3305	8.50844e-05	6.10508e-04
2023/05/03	01:57:57	ok	ok	429.0260	59.279	0.041418	18.25	62.295	9.693	17462272.310388	12	429.5432	7.90653e-05	3.80412e-04
2023/05/03	02:02:57	ok	ok	429.0440	59.284	0.041418	18.31	62.313	9.728	19061093.370107	12	429.4402	8.23486e-05	3.86622e-04
2023/05/03	02:07:57	ok	ok	429.0020	59.274	0.041418	18.28	62.370	9.720	16651300.376242	11	429.4529	8.16832e-05	3.35173e-04
2023/05/03	02:12:57	ok	ok	429.1400	59.260	0.041418	18.28	62.370	9.720	17980398.793078	12	429.4835	7.94675e-05	3.49281e-04
2023/05/03	02:17:57	--	ok	429.2160	59.277	0.041418	18.28	62.370	9.720	17198359.438771	11	429.5373	7.88225e-05	2.28420e-04
2023/05/03	02:18:04	ok	ok	429.0920	59.180	0.041407	18.25	62.324	9.697	18694365.823976	8	429.4805	7.27634e-05	2.50763e-04
2023/05/03	02:23:03	ok	ok	429.0860	59.181	0.041407	18.24	62.374	9.696	15636820.405609	11	429.3314	7.83995e-05	3.22214e-04
2023/05/03	02:28:03	--	ok	428.7280	59.184	0.041407	18.21	62.351	9.677	16107093.880230	11	429.3425	7.76226e-05	2.30997e-04
2023/05/03	02:28:10	--	ok	429.2760	59.311	0.041421	18.25	62.336	9.699	17349956.781995	10	429.7911	7.30481e-05	2.43984e-04
2023/05/03	02:28:18	ok	ok	429.0580	59.175	0.041407	18.23	62.354	9.685	18335203.262768	9	429.4342	7.42269e-05	2.25161e-04
2023/05/03	02:33:17	ok	ok	428.8700	59.180	0.041407	18.21	62.341	9.675	16357728.700260	10	429.3092	7.80927e-05	2.89099e-04
2023/05/03	02:38:17	--	ok	428.7780	59.186	0.041407	18.24	62.281	9.681	16150671.198549	10	429.3881	7.62574e-05	2.42755e-04
2023/05/03	02:38:24	--	ok	429.2100	59.289	0.041418	18.24	62.281	9.681	22257863.216523	9	429.7065	7.37217e-05	2.40959e-04
2023/05/03	02:38:32	ok	ok	428.9420	59.183	0.041408	18.23	62.258	9.670	17937576.659554	10	429.4750	7.37691e-05	2.62857e-04
2023/05/03	02:43:31	--	ok	428.6360	59.188	0.041408	18.37	62.173	9.738	16507905.129338	12	429.1712	8.46737e-05	7.81879e-04
2023/05/03	02:43:38	--	ok	429.2140	59.351	0.041426	18.35	62.171	9.730	17411504.626493	8	429.8824	7.38758e-05	2.12434e-04
2023/05/03	02:43:46	--	ok	429.2020	59.249	0.041415	18.35	62.130	9.724	22427227.543574	10	429.6318	7.38996e-05	2.50956e-04
2023/05/03	02:43:53	ok	ok	428.8860	59.156	0.041405	18.34	62.127	9.714	20511991.062663	10	429.3199	7.63225e-05	2.15803e-04
2023/05/03	02:48:53	--	ok	428.6940	59.170	0.041405	18.37	62.185	9.740	15754990.512090	9	429.4044	7.42516e-05	2.21083e-04
2023/05/03	02:49:01	ok	ok	429.1880	59.304	0.04142	18.38	62.112	9.736	16087354.441595	10	429.7784	7.36321e-05	2.02916e-04
2023/05/03	02:54:00	ok	ok	429.1320	59.290	0.04142	18.35	62.194	9.734	17123187.215661	11	429.6138	7.74955e-05	2.76587e-04
2023/05/03	02:59:00	ok	ok	429.1180	59.289	0.04142	18.41	62.191	9.766	18901077.488050	11	429.5442	7.96574e-05	2.98220e-04
2023/05/03	03:04:00	ok	ok	428.9520	59.280	0.04142	18.41	62.104	9.752	15509250.509594	13	429.5770	7.86682e-05	2.88455e-04
2023/05/03	03:09:00	ok	ok	428.9400	59.291	0.04142	18.37	62.185	9.740	16551301.121594	11	429.5964	7.74154e-05	2.93121e-04
2023/05/03	03:14:00	ok	ok	429.0700	59.275	0.04142	18.28	62.182	9.690	18833618.992726	10	429.4993	7.90729e-05	3.63782e-04
2023/05/03	03:19:00	ok	ok	428.9100	59.257	0.04142	18.20	62.222	9.649	18498442.002663	11	429.4173	8.17042e-05	3.21857e-04
2023/05/03	03:24:00	ok	ok	429.0540	59.249	0.04142	18.17	62.228	9.633	16562536.181257	11	429.4406	8.05428e-05	3.38751e-04
2023/05/03	03:29:00	ok	ok	428.9200	59.253	0.04142	18.11	62.240	9.603	17182174.201063	10	429.4233	7.95879e-05	3.24383e-04
2023/05/03	03:34:00	ok	ok	429.0700	59.244	0.04142	18.11	62.272	9.608	16764229.336390	8	429.5081	7.63446e-05	2.05709e-04
2023/05/03	03:39:00	ok	ok	428.9680	59.242	0.04142	18.06	62.318	9.583	19396805.416826	9	429.5194	7.54671e-05	1.85942e-04
2023/05/03	03:44:00	--	ok	428.7680	59.250	0.04142	18.01	62.300	9.556	15244434.495229	11	429.3624	8.04717e-05	3.10183e-04
2023/05/03	03:44:07	--	ok	429.2540	59.343	0.041431	18.03	62.324	9.567	15180392.804736	10	429.7346	7.74698e-05	2.29607e-04
2023/05/03	03:44:15	ok	ok	428.9040	59.213	0.041419	18.03	62.281	9.561	18849048.916073	11	429.4417	7.73385e-05	2.45224e-04
2023/05/03	03:49:14	ok	ok	429.1280	59.221	0.041419	18.06	62.159	9.559	15636509.355297	9	429.4690	7.65731e-05	2.53004e-04
2023/05/03	03:54:14	ok	ok	428.8020	59.213	0.041419	18.07	62.223	9.576	16001011.222335	12	429.3205	8.12601e-05	3.86228e-04
2023/05/03	03:59:14	ok	ok	428.8240	59.226	0.041419	18.10	62.167	9.584	16942039.111611	10	429.3807	7.96312e-05	3.47264e-04
2023/05/03	04:04:14	ok	ok	428.8300	59.211	0.041419	18.08	62.141	9.571	18526194.849120	12	429.3403	8.09233e-05	3.02220e-04
2023/05/03	04:09:14	ok	ok	428.9980	59.214	0.041419	18.11	62.145	9.589	14098536.263008	12	429.3777	7.95437e-05	3.12579e-04
2023/05/03	04:14:14	ok	ok	428.8000	59.208	0.041419	18.11	62.113	9.584	16946214.392828	9	429.4032	7.83609e-05	2.87795e-04
2023/05/03	04:19:14	--	ok	428.7360	59.198	0.041419	18.01	62.235	9.546	17454080.520053	9	429.3282	7.99593e-05	3.00542e-04
2023/05/03	04:19:21	--	ok	429.5100	59.331	0.041431	18.03	62.228	9.553	17413250.725063	8	429.7961	7.36248e-05	2.44730e-04
2023/05/03	04:19:29	ok	ok	428.8880	59.133	0.041406	18.06	62.200	9.565	14498093.006273	11	429.2352	7.21190e-05	2.27591e-04
2023/05/03	04:24:28	--	ok	428.6180	59.148	0.041406	18.21	61.981	9.619	14752582.691439	13	429.1497	7.98461e-05	3.02302e-04
2023/05/03	04:24:35	--	ok	429.2940	59.312	0.041425	18.24	61.921	9.625	16191602.808654	10	429.7886	7.31900e-05	2.74003e-04
2023/05/03	04:24:43	ok	ok	429.0580	59.158	0.04141	18.21	61.833	9.596	25531500.046399	9	429.4440	7.30415e-05	2.68233e-04
2023/05/03	04:29:42	ok	ok	428.9700	59.178	0.04141	18.51	61.920	9.780	22308606.209825	12	429.3251	7.92661e-05	3.51637e-04
2023/05/03	04:34:42	ok	ok	428.9560	59.191	0.04141	18.64	61.906	9.852	24133150.187797	10	429.4153	7.65094e-05	2.42262e-04
2023/05/03	04:39:42	ok	ok	429.0480	59.202	0.04141	18.78	61.884	9.932	23146660.817497	12	429.4093	7.80648e-05	3.91573e-04
2023/05/03	04:44:42	ok	ok	428.8540	59.208	0.04141	18.86	61.834	9.974	23978116.556406	11	429.3635	8.07937e-05	4.24188e-04
2023/05/03	04:49:42	ok	ok	429.1120	59.214	0.04141	18.96	61.807	10.027	22891750.633762	13	429.4265	8.00886e-05	3.81348e-04
2023/05/03	04:54:42	ok	ok	429.0260	59.219	0.04141	19.10	61.711	10.096	25435914.473891	11	429.6275	7.31647e-05	2.01076e-04
2023/05/03	04:59:42	ok	ok	429.0160	59.234	0.04141	19.19	61.701	10.143	23827489.646051	11	429.5847	7.69960e-05	3.01202e-04
2023/05/03	05:04:42	--	ok	429.2740	59.244	0.04141	19.27	61.706	10.195	23489179.978752	13	429.5464	7.88791e-05	3.36392e-04
2023/05/03	05:04:50	ok	ok	429.1540	59.149	0.041396	19.29	61.674	10.200	22711916.666060	12	429.3855	7.40732e-05	2.20627e-04
2023/05/03	05:09:50	ok	ok	428.8080	59.148	0.041396	19.33	61.682	10.227	23252611.010082	12	429.2353	7.97651e-05	4.15279e-04
2023/05/03	05:14:50	ok	ok	428.9640	59.149	0.041396	19.40	61.682	10.268	23595887.141789	12	429.3328	7.70515e-05	3.60010e-04
2023/05/03	05:19:50	ok	ok	428.8020	59.150	0.041396	19.40	61.714	10.274	22383257.360140	11	429.2122	8.12741e-05	7.01343e-04
2023/05/03	05:24:50	ok	ok	428.8420	59.154	0.041396	19.37	61.869	10.283	22186502.806424	12	429.2626	7.84921e-05	3.30042e-04
2023/05/03	05:29:52	ok	ok	428.8000	59.150	0.041396	19.34	61.894	10.270	23922176.435145	13	429.2846	7.82856e-05	3.48798e-04
2023/05/03	05:34:50	ok	ok	428.8460	59.151	0.041396	19.32	61.935	10.261	24276918.418850	8	429.4247	7.24363e-05	2.35168e-04
2023/05/03	05:39:50	ok	ok	428.8740	59.150	0.041396	19.34	61.842	10.261	22527111.146090	9	429.4070	7.34067e-05	2.53128e-04
2023/05/03	05:44:50	ok	ok	428.9940	59.155	0.041396	19.39	61.828	10.285	21699705.114124	11	429.2080	8.03274e-05	4.39494e-04
2023/05/03	05:49:50	--	ok	428.6620	59.155	0.041396	19.54	61.765	10.368	23841245.659224	12	429.2873	7.83657e-05	3.71568e-04
2023/05/03	05:49:57	--	ok	429.2980	59.278	0.041413	19.54	61.714	10.359	18708734.257507	9	429.8322	7.24404e-05	2.69404e-04
2023/05/03	05:50:05	ok	ok	428.8780	59.150	0.041398	19.56	61.695	10.364	19954924.985600	11	429.4782	7.25035e-05	2.78997e-04
2023/05/03	05:55:04	--	ok	428.7080	59.166	0.041398	19.60	61.732	10.397	22411859.120069	12	429.3457	7.83641e-05	3.03032e-04
2023/05/03	05:55:11	ok	ok	429.0400	59.290	0.041412	19.63	61.759	10.419	18594944.473220	12	429.6182	8.12616e-05	5.29937e-04
2023/05/03	06:00:11	ok	ok	429.0560	59.273	0.041412	19.67	61.775	10.448	19531438.288065	10	429.7378	7.50349e-05	3.20658e-04
2023/05/03	06:05:11	ok	ok	429.0520	59.277	0.041412	19.68	61.756	10.453	16395414.794267	10	429.7964	7.27716e-05	2.26231e-04
2023/05/03	06:10:11	--	ok	429.2100	59.275	0.041412	19.74	61.755	10.487	18604094.057510	10	429.7355	7.56960e-05	2.89330e-04
2023/05/03	06:10:18	ok	ok	429.0400	59.180	0.041402	19.77	61.704	10.497	19668524.929416	11	429.3859	8.01901e-05	5.80135e-04
2023/05/03	06:15:17	ok	ok	428.8180	59.183	0.041402	19.82	61.778	10.544	18061367.912474	11	429.4654	7.74641e-05	4.01952e-04
2023/05/03	06:20:17	ok	ok	428.9340	59.184	0.041402	19.84	61.791	10.554	17741932.268737	9	429.6050	7.31614e-05	2.84276e-04
2023/05/03	06:25:17	ok	ok	428.8620	59.193	0.041402	19.88	61.828	10.587	16534300.707366	12	429.5196	7.61587e-05	2.74229e-04
2023/05/03	06:30:17	ok	ok	428.8120	59.180	0.041402	19.80	61.921	10.550	18084704.241878	11	429.4312	7.77925e-05	3.26981e-04
2023/05/03	06:35:17	ok	ok	428.8020	59.179	0.041402	19.74	61.935	10.518	19641445.146417	12	429.4605	7.68494e-05	2.73253e-04
2023/05/03	06:40:17	ok	ok	428.8240	59.183	0.041402	19.78	61.961	10.548	19111075.879444	13	429.3937	7.91857e-05	3.76228e-04
2023/05/03	06:45:17	ok	ok	428.8860	59.190	0.041402	19.91	61.865	10.610	16160225.597449	12	429.3909	8.03219e-05	4.17394e-04
2023/05/03	06:50:17	ok	ok	428.8780	59.193	0.041402	19.98	61.811	10.647	19317231.622267	12	429.4689	7.82253e-05	3.30050e-04
2023/05/03	06:55:17	ok	ok	428.9900	59.192	0.041402	20.04	61.851	10.689	18107856.473480	11	429.4704	7.86754e-05	3.99841e-04
2023/05/03	07:00:17	--	ok	429.2380	59.188	0.041402	20.08	61.846	10.715	18846464.047977	9	429.6220	7.28990e-05	2.27441e-04
2023/05/03	07:00:24	--	ok	428.7860	59.146	0.04139	20.09	61.901	10.733	21574858.259859	12	429.3388	7.25567e-05	2.04080e-04
2023/05/03	07:00:32	--	ok	429.2180	59.170	0.0414	20.08	61.805	10.708	16827697.858012	9	429.5719	7.20125e-05	2.63778e-04
2023/05/03	07:00:39	ok	ok	428.8220	59.137	0.04139	20.05	61.865	10.700	23624129.331631	10	429.2384	7.43733e-05	1.75766e-04
2023/05/03	07:05:38	ok	ok	428.8920	59.147	0.04139	20.16	61.787	10.756	23741927.477493	11	429.0840	8.34867e-05	6.78139e-04
2023/05/03	07:10:38	--	ok	428.7300	59.148	0.04139	20.21	61.823	10.790	23351434.750064	11	429.2135	7.90002e-05	3.79523e-04
2023/05/03	07:10:45	--	ok	429.3960	59.198	0.041403	20.24	61.869	10.816	19115490.489752	12	429.7492	7.08912e-05	2.01850e-04
2023/05/03	07:10:53	--	ok	428.7640	59.131	0.041383	20.24	61.828	10.809	20308858.881210	12	429.2058	7.33944e-05	2.25449e-04
2023/05/03	07:11:00	ok	ok	429.0600	59.146	0.041395	20.14	61.843	10.749	26192146.711272	11	429.3987	7.29338e-05	1.83959e-04
2023/05/03	07:15:59	ok	ok	429.1320	59.161	0.041395	20.28	61.843	10.839	20651537.196011	10	429.4891	7.42460e-05	2.37587e-04
2023/05/03	07:20:59	ok	ok	428.9200	59.164	0.041395	20.31	61.901	10.866	25856625.302732	12	429.3485	7.83581e-05	3.61469e-04
2023/05/03	07:25:59	ok	ok	429.0900	59.165	0.041395	20.39	61.865	10.913	26669036.938764	8	429.5861	7.17720e-05	1.91090e-04
2023/05/03	07:30:59	ok	ok	429.0820	59.168	0.041395	20.43	61.871	10.942	24887026.234698	11	429.4827	7.50955e-05	2.94951e-04
2023/05/03	07:35:59	ok	ok	429.0280	59.169	0.041395	20.50	61.884	10.989	26369423.430642	9	429.5398	7.30729e-05	1.93505e-04
2023/05/03	07:40:59	ok	ok	428.9540	59.171	0.041395	20.59	61.857	11.040	23671426.061773	8	429.5536	7.26605e-05	1.98485e-04
2023/05/03	07:45:59	ok	ok	429.0880	59.170	0.041395	20.60	61.880	11.053	23541157.354055	11	429.4391	7.74634e-05	3.22012e-04
2023/05/03	07:50:59	ok	ok	428.9180	59.169	0.041395	20.72	61.889	11.127	25332437.509104	9	429.5773	7.22157e-05	1.80896e-04
2023/05/03	07:55:59	ok	ok	428.9980	59.175	0.041395	20.76	61.889	11.154	25336237.328343	8	429.5494	7.35982e-05	1.72632e-04
2023/05/03	08:00:59	ok	ok	428.9580	59.177	0.041395	20.83	61.901	11.204	25329504.826830	12	429.5241	7.51748e-05	2.65840e-04
2023/05/03	08:05:59	ok	ok	429.0720	59.170	0.041395	20.84	61.924	11.216	22700433.542705	13	429.4843	7.68579e-05	3.63867e-04
2023/05/03	08:10:59	ok	ok	428.9380	59.177	0.041395	20.93	61.888	11.265	25199003.329672	11	429.5610	7.43294e-05	2.57781e-04
2023/05/03	08:15:59	ok	ok	428.9520	59.177	0.041395	21.00	61.921	11.317	27186912.130120	12	429.3956	8.04399e-05	7.00253e-04
2023/05/03	08:20:59	ok	ok	428.9340	59.176	0.041395	21.04	61.939	11.349	23694291.292588	11	429.5121	7.54952e-05	3.39467e-04
2023/05/03	08:25:59	ok	ok	429.0560	59.178	0.041395	21.09	61.947	11.380	26201067.716581	10	429.5875	7.42656e-05	2.16137e-04
2023/05/03	08:30:59	ok	ok	428.8620	59.178	0.041395	21.17	61.910	11.428	22981016.459941	10	429.7737	6.64394e-05	4.01229e-04
2023/05/03	08:35:59	ok	ok	428.9080	59.176	0.041395	21.17	61.994	11.443	25263045.548009	13	429.4606	7.76108e-05	3.79342e-04
2023/05/03	08:40:59	ok	ok	428.8820	59.178	0.041395	21.29	61.984	11.518	26369987.998504	11	429.2656	8.61982e-05	1.00807e-03
2023/05/03	08:45:59	--	ok	429.2980	59.178	0.041395	21.31	61.976	11.534	24646490.324113	12	429.6441	7.27864e-05	2.54462e-04
2023/05/03	08:46:07	ok	ok	428.9140	59.150	0.04138	21.34	61.907	11.541	18049080.035170	10	429.3697	7.12690e-05	2.45516e-04
2023/05/03	08:51:06	--	ok	428.6440	59.155	0.04138	21.37	62.020	11.580	19175323.346556	13	429.1989	7.74805e-05	3.77820e-04
2023/05/03	08:51:13	ok	ok	429.1880	59.194	0.041397	21.40	61.971	11.590	20565699.387232	11	429.7111	7.31403e-05	2.02718e-04
2023/05/03	08:56:13	ok	ok	428.9740	59.201	0.041397	21.50	61.935	11.650	19717743.988154	8	429.7026	7.28608e-05	2.20833e-04
2023/05/03	09:01:13	ok	ok	428.9880	59.194	0.041397	21.55	61.988	11.698	19750587.996020	12	429.5544	7.88433e-05	3.97817e-04
2023/05/03	09:06:13	ok	ok	428.8900	59.194	0.041397	21.61	61.979	11.736	18834538.128906	8	429.7456	7.12730e-05	1.80731e-04
2023/05/03	09:11:13	ok	ok	429.0160	59.197	0.041397	21.72	61.924	11.801	19869591.729627	10	429.6367	7.62821e-05	3.57221e-04
2023/05/03	09:16:13	ok	ok	429.0920	59.197	0.041397	21.78	62.008	11.856	22365718.044054	11	429.6545	7.54322e-05	2.92022e-04
2023/05/03	09:21:13	--	ok	429.2960	59.201	0.041397	21.85	62.075	11.918	18754588.021252	8	429.7553	7.26670e-05	1.99035e-04
2023/05/03	09:21:20	ok	ok	428.8960	59.167	0.041382	21.85	61.976	11.899	20999019.180528	8	429.4759	7.16617e-05	2.62735e-04
2023/05/03	09:26:20	--	ok	428.7160	59.167	0.041382	21.92	62.002	11.952	19652651.023570	9	429.6141	6.71086e-05	3.71549e-04
2023/05/03	09:26:27	--	ok	429.2920	59.211	0.041397	21.95	62.017	11.975	20194467.942158	9	429.8835	7.00584e-05	1.95753e-04
2023/05/03	09:26:35	ok	ok	428.9000	59.163	0.041382	21.95	61.953	11.962	17712155.673772	9	429.4468	7.20930e-05	3.77242e-04
2023/05/03	09:31:34	--	ok	428.7120	59.168	0.041382	21.99	62.048	12.010	20184241.814429	11	429.2205	8.23687e-05	6.83267e-04
2023/05/03	09:31:41	--	ok	429.3140	59.197	0.041396	22.02	62.040	12.027	21420848.733031	12	429.8714	7.01824e-05	2.32934e-04
2023/05/03	09:31:49	--	ok	429.2420	59.160	0.041381	22.05	62.048	12.049	20097121.555192	8	429.4420	7.24931e-05	2.64836e-04
2023/05/03	09:31:56	ok	ok	428.8660	59.048	0.041368	21.92	62.034	11.958	18728663.018408	8	429.1103	7.15274e-05	2.48693e-04
2023/05/03	09:36:55	--	ok	428.4560	59.126	0.041368	22.11	62.057	12.092	19455561.579380	7	429.2381	7.23848e-05	2.42683e-04
2023/05/03	09:37:02	ok	ok	429.1880	59.200	0.041396	22.06	61.984	12.046	25330757.093140	9	429.8337	7.13386e-05	2.59527e-04
2023/05/03	09:42:02	ok	ok	429.1360	59.195	0.041396	22.16	62.013	12.122	22877247.494023	10	429.6341	7.61776e-05	3.38087e-04
2023/05/03	09:47:02	ok	ok	429.1140	59.195	0.041396	22.23	62.016	12.171	23038902.642344	9	429.6942	7.54367e-05	3.50315e-04
2023/05/03	09:52:02	ok	ok	429.0060	59.198	0.041396	22.31	62.058	12.230	23084534.762884	11	429.4950	8.30689e-05	8.17365e-04
2023/05/03	09:57:02	ok	ok	428.9700	59.183	0.041396	21.92	62.484	12.045	25081057.517700	8	429.6791	7.13166e-05	1.62764e-04
2023/05/03	10:02:02	ok	ok	428.8160	59.178	0.041396	21.77	62.530	11.946	21092390.133866	9	429.5816	7.15872e-05	2.48905e-04
2023/05/03	10:07:02	--	ok	428.7800	59.176	0.041396	21.65	62.574	11.878	24822104.523298	12	429.2649	8.12525e-05	7.92701e-04
2023/05/03	10:07:09	ok	ok	429.1680	59.202	0.041407	21.62	62.589	11.860	19280321.474941	12	429.7101	7.38560e-05	2.12799e-04
2023/05/03	10:12:09	ok	ok	428.9020	59.195	0.041407	21.57	62.589	11.820	22912514.518162	9	429.6550	7.36386e-05	2.54196e-04
2023/05/03	10:17:09	--	ok	428.7900	59.187	0.041407	21.54	62.670	11.817	19083368.226520	9	429.6542	7.23513e-05	2.43716e-04
2023/05/03	10:17:16	--	ok	429.2220	59.244	0.041418	21.51	62.657	11.795	22309524.299852	10	429.8800	7.26080e-05	2.16332e-04
2023/05/03	10:17:24	ok	ok	429.0560	59.188	0.041407	21.48	62.693	11.783	19999705.918080	10	429.6516	7.30459e-05	2.24145e-04
2023/05/03	10:22:23	--	ok	428.7860	59.185	0.041407	21.51	62.589	11.782	20560176.513233	9	429.6178	7.22723e-05	2.17507e-04
2023/05/03	10:22:30	--	ok	429.4040	59.234	0.041417	21.51	62.589	11.782	23375594.680980	10	429.8690	7.23094e-05	2.12378e-04
2023/05/03	10:22:38	ok	ok	429.0700	59.166	0.041397	21.48	62.597	11.765	19193710.367614	10	429.4037	7.29654e-05	2.46196e-04
2023/05/03	10:27:37	--	ok	428.6120	59.167	0.041397	21.51	62.602	11.784	22565786.754533	11	429.1588	8.34103e-05	6.41813e-04
2023/05/03	10:27:44	ok	ok	429.0360	59.224	0.041416	21.50	62.579	11.771	24240533.548809	11	429.7626	7.42464e-05	2.03447e-04
2023/05/03	10:32:44	ok	ok	429.0840	59.215	0.041416	21.50	62.588	11.773	19681340.133816	10	429.7544	7.28420e-05	1.97945e-04
2023/05/03	10:37:44	ok	ok	428.9940	59.212	0.041416	21.54	62.670	11.817	21982137.713055	10	429.6791	7.59976e-05	2.27054e-04
2023/05/03	10:42:44	ok	ok	429.0140	59.208	0.041416	21.54	62.661	11.816	19611272.577569	9	429.7834	7.16969e-05	2.35892e-04
2023/05/03	10:47:44	ok	ok	428.9680	59.207	0.041416	21.57	62.643	11.830	20137513.441879	12	429.6313	7.69575e-05	4.15419e-04
2023/05/03	10:52:44	ok	ok	429.1720	59.201	0.041416	21.62	62.695	11.880	18918772.384451	8	429.7828	7.11561e-05	1.38216e-04
2023/05/03	10:57:44	ok	ok	428.9540	59.204	0.041416	21.68	62.675	11.915	18975863.172993	12	429.3787	8.54697e-05	8.13771e-04
2023/05/03	11:02:44	ok	ok	429.0080	59.200	0.041416	21.74	62.654	11.952	19938921.989375	12	429.5704	7.81409e-05	3.35143e-04
2023/05/03	11:07:44	ok	ok	429.0360	59.198	0.041416	21.74	62.718	11.964	20953940.055036	11	429.5046	8.06942e-05	6.74047e-04
2023/05/03	11:12:44	ok	ok	429.1160	59.200	0.041416	21.82	62.638	12.006	21390915.109558	9	429.7491	7.14634e-05	1.98597e-04
2023/05/03	11:17:44	ok	ok	429.0860	59.202	0.041416	21.87	62.634	12.034	20017862.226874	13	429.6148	7.66472e-05	3.67767e-04
2023/05/03	11:22:44	ok	ok	428.9580	59.204	0.041416	21.96	62.611	12.099	18690837.601912	13	429.5346	7.97603e-05	4.78440e-04
2023/05/03	11:27:44	ok	ok	428.9460	59.201	0.041416	21.96	62.739	12.124	19748642.689548	11	429.5298	8.05929e-05	6.98527e-04
2023/05/03	11:32:44	ok	ok	428.9440	59.199	0.041416	22.02	62.727	12.160	21414766.668309	11	429.7255	7.27098e-05	2.44816e-04
2023/05/03	11:37:44	ok	ok	429.0680	59.201	0.041416	22.09	62.666	12.201	19328703.789719	12	429.4487	8.31204e-05	6.71610e-04
2023/05/03	11:42:44	ok	ok	428.8600	59.203	0.041416	22.15	62.708	12.249	19373410.810379	10	429.6556	7.46814e-05	2.99223e-04
2023/05/03	11:47:44	ok	ok	428.9800	59.202	0.041416	22.19	62.704	12.276	20616564.930656	11	429.5944	7.75185e-05	3.63278e-04
2023/05/03	11:52:44	ok	ok	429.1560	59.201	0.041416	22.22	62.698	12.295	19554974.497713	9	429.5648	7.82017e-05	3.87363e-04
2023/05/03	11:57:44	ok	ok	428.9480	59.192	0.041416	21.93	63.311	12.213	17720716.566780	8	429.6077	7.14756e-05	1.92902e-04
2023/05/03	12:02:44	--	ok	428.7920	59.188	0.041416	21.84	63.325	12.147	17696118.737224	7	429.5284	7.26907e-05	2.35053e-04
2023/05/03	12:02:51	--	ok	429.3200	59.215	0.041427	21.87	63.253	12.154	19362942.745636	12	429.7829	7.25107e-05	2.33666e-04
2023/05/03	12:02:58	--	ok	428.7540	59.178	0.041411	21.84	63.261	12.134	20135008.133157	9	429.4500	7.21504e-05	2.43644e-04
2023/05/03	12:03:06	ok	ok	429.1380	59.198	0.041423	21.82	63.267	12.126	19899229.175157	8	429.6943	7.17438e-05	2.97641e-04
2023/05/03	12:08:05	ok	ok	428.8600	59.194	0.041423	21.80	63.210	12.097	18826352.874457	11	429.3338	8.55354e-05	8.35035e-04
2023/05/03	12:13:05	ok	ok	428.9840	59.194	0.041423	21.71	63.279	12.050	20159034.939992	8	429.6177	7.15258e-05	2.27679e-04
2023/05/03	12:18:05	ok	ok	429.1180	59.190	0.041423	21.71	63.331	12.060	21113499.304023	9	429.6262	7.12001e-05	2.07283e-04
2023/05/03	12:23:05	ok	ok	428.9940	59.193	0.041423	21.77	63.281	12.090	17456447.831645	9	429.4666	7.68375e-05	4.09849e-04
2023/05/03	12:28:05	ok	ok	428.8920	59.191	0.041423	21.81	63.372	12.137	18546070.819408	8	429.5674	7.33749e-05	2.40773e-04
2023/05/03	12:33:05	ok	ok	428.8840	59.193	0.041423	21.91	63.349	12.202	20148662.468969	9	429.6270	7.13194e-05	2.34425e-04
2023/05/03	12:38:05	ok	ok	428.9400	59.193	0.041423	21.96	63.317	12.235	21374005.838163	9	429.5381	7.42892e-05	2.87996e-04
2023/05/03	12:43:05	ok	ok	429.0100	59.194	0.041423	22.03	63.349	12.290	18234782.582193	12	429.5041	7.58639e-05	2.60077e-04
2023/05/03	12:48:05	ok	ok	428.9360	59.195	0.041423	22.09	63.362	12.336	18130157.188913	12	429.4322	7.70896e-05	3.71058e-04
2023/05/03	12:53:05	ok	ok	428.9620	59.193	0.041423	22.12	63.400	12.363	19902765.008940	12	429.1685	8.66348e-05	7.72093e-04
2023/05/03	12:58:05	--	ok	428.6620	59.175	0.041423	21.68	64.086	12.183	19412158.006249	8	429.4223	7.24083e-05	2.17892e-04
2023/05/03	12:58:12	--	ok	429.4560	59.215	0.041441	21.72	64.021	12.201	21073296.819434	10	429.8354	7.05607e-05	2.43518e-04
2023/05/03	12:58:20	ok	ok	428.9760	59.138	0.041417	21.74	64.077	12.223	17164331.006181	9	429.3306	7.10309e-05	2.14309e-04
2023/05/03	13:03:19	--	ok	428.4380	59.122	0.041417	21.50	64.256	12.086	17532786.116925	9	429.2547	7.09712e-05	1.96911e-04
2023/05/03	13:03:27	--	ok	429.2460	59.221	0.041446	21.50	64.268	12.089	20380494.602885	11	429.8052	7.34192e-05	2.65339e-04
2023/05/03	13:03:34	ok	ok	429.1380	59.192	0.041434	21.48	64.286	12.083	22143207.011745	10	429.5723	7.14538e-05	2.33536e-04
2023/05/03	13:08:34	ok	ok	428.9180	59.185	0.041434	21.41	64.442	12.062	16864148.102503	9	429.4829	7.21035e-05	1.94865e-04
2023/05/03	13:13:34	--	ok	428.6100	59.180	0.041434	21.31	64.530	12.009	19688384.079401	12	429.2998	7.68549e-05	3.14151e-04
2023/05/03	13:13:41	ok	ok	429.1540	59.226	0.041453	21.30	64.581	12.010	22235708.728629	10	429.8893	7.11009e-05	2.15028e-04
2023/05/03	13:18:41	ok	ok	429.1600	59.215	0.041453	21.26	64.607	11.985	20351474.669353	12	429.6979	7.57488e-05	2.35497e-04
2023/05/03	13:23:41	ok	ok	428.9560	59.214	0.041453	21.26	64.636	11.990	20107409.857958	9	429.7331	7.26769e-05	1.86568e-04
2023/05/03	13:28:41	ok	ok	429.1240	59.208	0.041453	21.26	64.648	11.992	20296753.213741	9	429.6932	7.35491e-05	1.98404e-04
2023/05/03	13:33:41	ok	ok	428.9160	59.206	0.041453	21.23	64.652	11.973	22181436.677207	9	429.6802	7.22383e-05	1.49521e-04
2023/05/03	13:38:41	ok	ok	428.8800	59.205	0.041453	21.24	64.657	11.985	22126793.621242	11	429.5311	7.76231e-05	3.97028e-04
2023/05/03	13:43:41	ok	ok	428.8520	59.202	0.041453	21.23	64.707	11.983	18797948.750502	12	429.4962	7.87250e-05	3.83979e-04
2023/05/03	13:48:41	ok	ok	428.8300	59.202	0.041453	21.26	64.746	12.010	18535082.145708	9	429.6332	7.19967e-05	1.81823e-04
2023/05/03	13:53:41	ok	ok	428.9480	59.202	0.041453	21.26	64.735	12.008	19126386.176783	10	429.6138	7.31641e-05	2.06476e-04
2023/05/03	13:58:41	ok	ok	428.9820	59.201	0.041453	21.29	64.695	12.021	20188494.528353	11	429.3344	8.16297e-05	6.58879e-04
2023/05/03	14:03:41	ok	ok	428.8200	59.201	0.041453	21.31	64.723	12.045	18681936.662874	10	429.5705	7.30195e-05	1.85719e-04
2023/05/03	14:08:41	ok	ok	428.8300	59.201	0.041453	21.34	64.727	12.067	19971971.894012	13	429.4129	7.84802e-05	3.97117e-04
2023/05/03	14:13:41	ok	ok	428.8300	59.200	0.041453	21.37	64.744	12.088	19841510.374040	9	429.5775	7.24120e-05	1.96104e-04
2023/05/03	14:18:41	--	ok	428.7700	59.199	0.041453	21.40	64.750	12.110	20778217.798344	9	429.5718	7.16122e-05	2.07277e-04
2023/05/03	14:18:49	ok	ok	429.1680	59.223	0.041465	21.40	64.707	12.102	20341545.747702	9	429.7852	7.39055e-05	1.96317e-04
2023/05/03	14:23:48	ok	ok	429.0920	59.219	0.041465	21.42	64.723	12.124	23996080.365652	10	429.7613	7.31922e-05	2.28017e-04
2023/05/03	14:28:48	ok	ok	428.9600	59.219	0.041465	21.45	64.739	12.147	22011860.267580	11	429.6804	7.52988e-05	2.38136e-04
2023/05/03	14:33:48	ok	ok	429.0980	59.217	0.041465	21.47	64.709	12.151	20716927.965743	10	429.7090	7.40113e-05	2.70907e-04
2023/05/03	14:38:48	ok	ok	428.9520	59.215	0.041465	21.48	64.744	12.169	19952949.943887	10	429.7152	7.33268e-05	2.52545e-04
2023/05/03	14:43:48	ok	ok	428.9640	59.216	0.041465	21.51	64.707	12.181	21081232.363304	11	429.7174	7.24756e-05	1.92586e-04
2023/05/03	14:48:48	ok	ok	428.8960	59.216	0.041465	21.55	64.663	12.202	21644892.703278	11	429.6308	7.55085e-05	3.00304e-04
2023/05/03	14:53:48	ok	ok	429.0460	59.216	0.041465	21.57	64.741	12.227	18520019.512600	9	429.7322	7.19777e-05	1.72179e-04
2023/05/03	14:58:48	ok	ok	428.9440	59.215	0.041465	21.61	64.717	12.254	20297316.529265	10	429.6869	7.28535e-05	2.36053e-04
2023/05/03	15:03:48	ok	ok	428.8240	59.216	0.041465	21.62	64.698	12.260	21365502.835193	11	429.5788	7.64195e-05	3.80812e-04
2023/05/03	15:08:48	ok	ok	428.9800	59.214	0.041465	21.65	64.694	12.280	20767671.160143	11	429.4172	8.14439e-05	7.65456e-04
2023/05/03	15:13:48	ok	ok	428.9160	59.212	0.041465	21.64	64.680	12.268	17854612.380061	8	429.6687	7.16859e-05	2.00119e-04
2023/05/03	15:18:48	ok	ok	428.8600	59.214	0.041465	21.65	64.694	12.280	21269750.759125	12	429.5174	7.70504e-05	3.54279e-04
2023/05/03	15:23:48	ok	ok	428.8480	59.213	0.041465	21.70	64.732	12.318	23152879.214513	10	429.6396	7.19507e-05	1.79557e-04
2023/05/03	15:28:48	ok	ok	428.8460	59.211	0.041465	21.68	64.709	12.302	18904641.488883	11	429.4944	7.68419e-05	3.70922e-04
2023/05/03	15:33:48	ok	ok	428.9700	59.211	0.041465	21.74	64.730	12.348	18313538.296867	9	429.6043	7.19639e-05	1.97597e-04
2023/05/03	15:38:48	--	ok	428.7360	59.208	0.041465	21.72	64.771	12.344	21427917.155231	11	429.4881	7.57977e-05	3.35481e-04
2023/05/03	15:38:55	ok	ok	429.1400	59.237	0.041479	21.74	64.773	12.356	22414599.763058	9	429.9371	7.07761e-05	1.93856e-04
2023/05/03	15:43:55	--	ok	429.2200	59.233	0.041479	21.74	64.634	12.329	21370181.772567	11	429.8318	7.23308e-05	2.34146e-04
2023/05/03	15:44:02	ok	ok	428.9960	59.214	0.041468	21.77	64.691	12.359	21482163.563490	10	429.6370	7.13486e-05	1.88728e-04
2023/05/03	15:49:02	--	ok	428.7700	59.212	0.041468	21.74	64.645	12.331	19885679.331516	9	429.6076	7.19919e-05	2.48792e-04
2023/05/03	15:49:10	ok	ok	429.1000	59.233	0.041479	21.77	64.691	12.359	21855417.887968	9	429.8661	7.22031e-05	2.47515e-04
2023/05/03	15:54:09	ok	ok	429.0200	59.231	0.041479	21.78	64.640	12.359	21411993.101076	10	429.7912	7.34739e-05	1.89190e-04
2023/05/03	15:59:09	--	ok	429.2240	59.229	0.041479	21.78	64.685	12.367	20998669.546337	11	429.7300	7.54250e-05	2.74187e-04
2023/05/03	15:59:17	ok	ok	428.9800	59.208	0.041468	21.80	64.654	12.373	20107056.050406	10	429.6070	7.12461e-05	2.44216e-04
2023/05/03	16:04:16	--	ok	428.7860	59.207	0.041468	21.80	64.666	12.375	21176043.558397	10	429.5150	7.37907e-05	3.11177e-04
2023/05/03	16:04:24	--	ok	429.3380	59.229	0.041478	21.75	64.625	12.337	22185155.892926	10	429.8260	7.12847e-05	2.05442e-04
2023/05/03	16:04:31	ok	ok	428.8420	59.179	0.041461	21.77	64.671	12.355	20489652.619641	9	429.4455	7.19159e-05	2.54813e-04
2023/05/03	16:09:30	--	ok	428.7100	59.175	0.041461	21.77	64.598	12.341	19472253.395899	11	429.3550	7.57372e-05	2.95109e-04
2023/05/03	16:09:37	ok	ok	429.0680	59.225	0.041476	21.80	64.622	12.367	23617473.195954	9	429.7708	7.17579e-05	2.12950e-04
2023/05/03	16:14:37	ok	ok	429.0280	59.223	0.041476	21.82	64.617	12.385	20164311.415515	11	429.4944	7.99319e-05	6.68965e-04
2023/05/03	16:19:37	ok	ok	429.0020	59.220	0.041476	21.72	64.704	12.331	20902680.442317	11	429.5932	7.50705e-05	3.39193e-04
2023/05/03	16:24:37	ok	ok	428.9280	59.216	0.041476	21.74	64.663	12.335	21030881.412611	11	429.3759	8.23975e-05	7.41226e-04
2023/05/03	16:29:37	ok	ok	428.9340	59.213	0.041476	21.71	64.639	12.309	19900106.281111	9	429.5913	7.39043e-05	2.53580e-04
2023/05/03	16:34:37	ok	ok	428.9860	59.214	0.041476	21.74	64.622	12.327	22641932.646024	10	429.5780	7.30888e-05	2.24085e-04
2023/05/03	16:39:37	ok	ok	428.8660	59.209	0.041476	21.74	64.645	12.331	21666450.047220	9	429.5867	7.18812e-05	2.12436e-04
2023/05/03	16:44:37	--	ok	428.7880	59.208	0.041476	21.70	64.613	12.295	18117817.529686	11	429.4239	7.74123e-05	3.91548e-04
2023/05/03	16:44:45	ok	ok	429.1420	59.231	0.041487	21.70	64.584	12.289	21977388.949618	10	429.7869	7.28614e-05	2.16903e-04
2023/05/03	16:49:44	ok	ok	428.9140	59.229	0.041487	21.67	64.631	12.278	20890233.791133	12	429.4811	8.32486e-05	7.73811e-04
2023/05/03	16:54:44	ok	ok	428.9260	59.225	0.041487	21.65	64.575	12.257	20268487.120030	9	429.7424	7.18037e-05	2.06983e-04
2023/05/03	16:59:44	ok	ok	428.9020	59.223	0.041487	21.65	64.575	12.257	23800687.183332	10	429.5363	7.92027e-05	4.03711e-04
2023/05/03	17:04:44	ok	ok	428.9740	59.223	0.041487	21.61	64.620	12.236	23385780.746989	10	429.7981	6.77650e-05	3.42727e-04
2023/05/03	17:09:44	ok	ok	428.9340	59.220	0.041487	21.57	64.654	12.210	20893294.606003	11	429.5533	7.60977e-05	2.96873e-04
2023/05/03	17:14:44	--	ok	428.7840	59.215	0.041487	21.57	64.558	12.192	19775453.002378	12	429.5279	7.60906e-05	3.67533e-04
2023/05/03	17:14:51	--	ok	429.2220	59.237	0.041498	21.57	64.570	12.194	20647914.476076	10	429.9054	7.11260e-05	2.20314e-04
2023/05/03	17:14:59	ok	ok	428.9560	59.217	0.041487	21.57	64.602	12.200	22705461.661100	8	429.6669	7.12267e-05	2.12931e-04
2023/05/03	17:19:58	ok	ok	428.8120	59.218	0.041487	21.55	64.598	12.190	23224153.703778	7	429.6216	7.22022e-05	2.12086e-04
2023/05/03	17:24:58	ok	ok	429.0480	59.213	0.041487	21.50	64.576	12.147	22328822.234012	8	429.5230	7.47459e-05	2.45875e-04
2023/05/03	17:29:58	--	ok	428.7380	59.210	0.041487	21.50	64.565	12.145	22031841.086676	9	429.5633	7.20339e-05	2.01355e-04
2023/05/03	17:30:05	ok	ok	429.0980	59.235	0.0415	21.51	64.567	12.154	21871046.113728	9	429.8820	7.14475e-05	9.47149e-05
2023/05/03	17:35:05	ok	ok	428.9540	59.232	0.0415	21.47	64.570	12.125	20922691.921413	12	429.7095	7.59717e-05	3.61736e-04
2023/05/03	17:40:05	ok	ok	429.0340	59.229	0.0415	21.44	64.501	12.093	20804690.387982	12	429.5779	7.99223e-05	3.80776e-04
2023/05/03	17:45:05	ok	ok	428.8820	59.226	0.0415	21.41	64.506	12.074	20531088.433750	12	429.4330	8.49520e-05	7.90156e-04
2023/05/03	17:50:05	ok	ok	428.9940	59.223	0.0415	21.38	64.512	12.056	22565017.871380	8	429.7610	7.15810e-05	1.98090e-04
2023/05/03	17:55:05	ok	ok	428.9000	59.222	0.0415	21.37	64.479	12.039	23322632.399403	11	429.6248	7.53345e-05	2.43338e-04
2023/05/03	18:00:05	ok	ok	428.9520	59.220	0.0415	21.31	64.498	12.003	20347517.215463	11	429.5952	7.56912e-05	2.86094e-04
2023/05/03	18:05:05	--	ok	428.7240	59.217	0.0415	21.30	64.529	12.000	20031921.690499	12	429.4025	8.16113e-05	7.32690e-04
2023/05/03	18:05:12	--	ok	429.2920	59.261	0.041514	21.31	64.488	12.001	23065329.777799	9	429.9938	7.28327e-05	2.11685e-04
2023/05/03	18:05:20	ok	ok	428.9240	59.215	0.041499	21.29	64.506	11.986	23269635.638527	10	429.6727	7.20073e-05	2.64983e-04
2023/05/03	18:10:19	ok	ok	428.8900	59.215	0.041499	21.24	64.485	11.953	19477345.074001	10	429.6358	7.21884e-05	1.68047e-04
2023/05/03	18:15:19	ok	ok	428.8320	59.209	0.041499	21.23	64.460	11.937	20328988.000403	8	429.5651	7.34806e-05	2.22658e-04
2023/05/03	18:20:19	--	ok	428.7800	59.208	0.041499	21.16	64.521	11.901	20084273.316308	12	429.3262	8.18075e-05	6.72634e-04
2023/05/03	18:20:27	ok	ok	429.1580	59.229	0.04151	21.17	64.451	11.897	24308122.205470	10	429.8188	7.27355e-05	2.19711e-04
2023/05/03	18:25:26	ok	ok	428.9780	59.225	0.04151	21.16	64.373	11.873	20224407.794890	12	429.4336	8.52651e-05	8.08516e-04
2023/05/03	18:30:26	ok	ok	429.0280	59.221	0.04151	21.04	64.425	11.804	21607240.412070	12	429.6063	7.77444e-05	2.85559e-04
2023/05/03	18:35:26	ok	ok	428.9760	59.219	0.04151	21.01	64.388	11.777	19752004.660653	9	429.7166	7.23129e-05	1.90444e-04
2023/05/03	18:40:26	ok	ok	428.8520	59.213	0.04151	20.97	64.392	11.749	19860597.314143	9	429.6813	7.26542e-05	2.17399e-04
2023/05/03	18:45:26	ok	ok	428.8960	59.211	0.04151	20.91	64.360	11.705	20577247.638296	11	429.4742	7.82509e-05	3.24308e-04
2023/05/03	18:50:26	ok	ok	428.8200	59.208	0.04151	20.82	64.373	11.640	18187749.217784	10	429.5530	7.43126e-05	2.04442e-04
2023/05/03	18:55:26	--	ok	428.7980	59.206	0.04151	20.78	64.396	11.617	19772801.672331	9	429.6293	7.12471e-05	2.79948e-04
2023/05/03	18:55:33	--	ok	429.4660	59.231	0.04152	20.80	64.337	11.624	21915822.756883	9	429.8439	7.20905e-05	1.98722e-04
2023/05/03	18:55:41	ok	ok	428.8120	59.162	0.041497	20.78	64.332	11.606	21779473.749024	9	429.2722	7.35620e-05	2.38901e-04
2023/05/03	19:00:40	--	ok	428.5380	59.161	0.041497	20.70	64.306	11.552	21234666.974719	9	429.2754	7.34919e-05	1.98168e-04
2023/05/03	19:00:48	--	ok	429.2500	59.227	0.04152	20.70	64.318	11.555	20305868.640356	9	429.7797	7.39180e-05	2.06142e-04
2023/05/03	19:00:55	ok	ok	428.8980	59.199	0.041508	20.72	64.279	11.556	20803879.989399	10	429.5075	7.35483e-05	2.11115e-04
2023/05/03	19:05:54	--	ok	428.7420	59.193	0.041508	20.63	64.305	11.506	21511450.578688	9	429.4367	7.38830e-05	2.47816e-04
2023/05/03	19:06:01	ok	ok	428.9960	59.220	0.04152	20.63	64.305	11.506	22233344.805154	9	429.7627	7.27909e-05	2.03755e-04
2023/05/03	19:11:01	ok	ok	428.9400	59.213	0.04152	20.56	64.269	11.449	21850706.880962	12	429.5582	7.81808e-05	3.10244e-04
2023/05/03	19:16:01	ok	ok	428.9540	59.208	0.04152	20.46	64.260	11.382	20118336.473488	10	429.5305	7.72763e-05	2.98891e-04
2023/05/03	19:21:01	ok	ok	428.9860	59.205	0.04152	20.39	64.259	11.336	18577478.520468	12	429.4369	7.96677e-05	3.58368e-04
2023/05/03	19:26:01	ok	ok	429.0920	59.202	0.04152	20.33	64.250	11.297	19661858.290837	9	429.5840	7.31953e-05	2.16814e-04
2023/05/03	19:31:01	--	ok	428.7160	59.198	0.04152	20.26	64.236	11.247	21161569.900678	12	429.4171	7.83023e-05	3.40080e-04
2023/05/03	19:31:08	--	ok	429.2580	59.253	0.041535	20.24	64.201	11.224	21836933.162195	11	429.9219	7.26635e-05	2.88995e-04
2023/05/03	19:31:16	ok	ok	429.0020	59.203	0.041522	20.25	64.256	11.242	23649081.256188	9	429.6236	7.30516e-05	2.48753e-04
2023/05/03	19:36:15	ok	ok	428.9540	59.198	0.041522	20.18	64.181	11.184	17363499.545521	8	429.6050	7.19698e-05	1.63701e-04
2023/05/03	19:41:15	--	ok	428.7960	59.193	0.041522	20.05	64.215	11.106	20474322.394462	9	429.5224	7.32457e-05	1.95418e-04
2023/05/03	19:41:23	--	ok	429.3740	59.218	0.041532	20.09	64.158	11.124	22221221.247299	12	429.7411	7.34636e-05	2.32511e-04
2023/05/03	19:41:30	--	ok	428.7240	59.172	0.041513	20.08	64.196	11.122	24208431.048236	9	429.3198	7.39225e-05	2.04062e-04
2023/05/03	19:41:38	ok	ok	429.1340	59.202	0.041527	20.07	64.182	11.111	20277723.980190	9	429.6455	7.23256e-05	2.02580e-04
2023/05/03	19:46:37	ok	ok	429.0660	59.199	0.041527	20.00	64.141	11.057	18581769.052579	12	429.4321	7.84328e-05	3.31861e-04
2023/05/03	19:51:37	ok	ok	428.9960	59.194	0.041527	19.91	64.181	11.007	22077594.607387	11	429.4529	7.68406e-05	3.18811e-04
2023/05/03	19:56:37	ok	ok	428.8640	59.190	0.041527	19.84	64.160	10.959	18338014.651873	9	429.5329	7.26150e-05	1.88745e-04
2023/05/03	20:01:37	ok	ok	428.8300	59.186	0.041527	19.77	64.169	10.916	20581575.764447	12	429.3355	7.81354e-05	3.35164e-04
2023/05/03	20:06:37	--	ok	428.7580	59.182	0.041527	19.68	64.187	10.864	19791211.700770	9	429.4894	7.20818e-05	1.98036e-04
2023/05/03	20:06:44	ok	ok	429.1740	59.219	0.041539	19.70	64.149	10.866	20937854.775786	12	429.6817	7.55837e-05	2.41080e-04
2023/05/03	20:11:44	ok	ok	428.9480	59.210	0.041539	19.63	64.178	10.827	20524267.574014	11	429.5679	7.75598e-05	2.80363e-04
2023/05/03	20:16:44	ok	ok	428.8760	59.197	0.041539	19.50	64.213	10.752	17791774.462859	9	429.6760	7.24407e-05	2.39567e-04
2023/05/03	20:21:44	ok	ok	428.8600	59.193	0.041539	19.39	64.205	10.680	19707942.902154	11	429.4653	7.90469e-05	4.29907e-04
2023/05/03	20:26:44	--	ok	428.6420	59.188	0.041539	19.30	64.224	10.630	19408860.081544	9	429.5822	7.25255e-05	2.19963e-04
2023/05/03	20:26:51	--	ok	429.2940	59.324	0.041557	19.32	64.195	10.635	19121171.796501	9	429.9937	7.40528e-05	2.25552e-04
2023/05/03	20:26:59	ok	ok	429.1600	59.204	0.041543	19.30	64.224	10.630	22802363.220991	11	429.6657	7.38108e-05	2.76620e-04
2023/05/03	20:31:58	ok	ok	428.8340	59.195	0.041543	19.27	64.135	10.597	20282438.621769	9	429.6403	7.30574e-05	1.75267e-04
2023/05/03	20:36:58	ok	ok	428.8640	59.189	0.041543	19.22	64.167	10.567	19504944.712818	12	429.3889	8.13771e-05	3.99614e-04
2023/05/03	20:41:58	ok	ok	428.9320	59.186	0.041543	19.17	64.160	10.539	18373290.803126	12	429.4254	7.88732e-05	3.31219e-04
2023/05/03	20:46:58	--	ok	428.7500	59.181	0.041543	19.07	64.137	10.474	19533050.032891	12	429.1916	8.72833e-05	9.10805e-04
2023/05/03	20:47:05	--	ok	429.3240	59.252	0.041555	19.10	64.077	10.483	18850213.648102	9	429.8164	7.44765e-05	2.57899e-04
2023/05/03	20:47:12	ok	ok	428.9220	59.175	0.041539	19.10	64.118	10.490	18651930.637245	10	429.5078	7.28899e-05	2.61961e-04
2023/05/03	20:52:12	--	ok	428.7640	59.171	0.041539	19.07	64.082	10.465	18902050.209817	11	429.2855	7.95204e-05	3.82537e-04
2023/05/03	20:52:19	ok	ok	429.1220	59.204	0.04155	19.01	64.062	10.420	19949308.386046	10	429.7060	7.29969e-05	2.86236e-04
2023/05/03	20:57:19	ok	ok	428.8780	59.199	0.04155	18.99	64.089	10.414	17660289.266197	10	429.6290	7.44254e-05	2.40092e-04
2023/05/03	21:02:19	--	ok	428.7940	59.192	0.04155	18.91	64.118	10.368	19704090.963592	13	429.4184	8.11232e-05	3.87712e-04
2023/05/03	21:02:26	ok	ok	429.0600	59.258	0.04156	18.89	64.108	10.357	19568862.256898	9	429.8729	7.35441e-05	2.51945e-04
2023/05/03	21:07:26	ok	ok	429.0760	59.255	0.04156	18.88	64.041	10.338	20247910.050921	11	429.6536	7.89642e-05	2.98060e-04
2023/05/03	21:12:26	ok	ok	429.0460	59.246	0.04156	18.83	64.086	10.319	17691580.523625	11	429.6355	7.91838e-05	3.61628e-04
2023/05/03	21:17:26	ok	ok	428.9580	59.230	0.04156	18.72	64.027	10.241	18451170.527062	11	429.6032	7.98192e-05	3.11726e-04
2023/05/03	21:22:26	ok	ok	429.1280	59.220	0.04156	18.68	64.082	10.224	18415676.054164	9	429.7604	7.33544e-05	2.88268e-04
2023/05/03	21:27:26	ok	ok	429.0900	59.215	0.04156	18.62	64.085	10.191	16473269.855757	10	429.6143	7.73350e-05	2.32923e-04
2023/05/03	21:32:26	ok	ok	428.9440	59.206	0.04156	18.51	64.131	10.129	17917543.972844	11	429.4691	8.15638e-05	3.88510e-04
2023/05/03	21:37:26	ok	ok	428.8380	59.199	0.04156	18.41	64.137	10.071	15830117.775573	9	429.6070	7.47795e-05	2.18058e-04
2023/05/03	21:42:26	ok	ok	428.8220	59.201	0.04156	18.30	64.086	9.997	16205107.964212	8	429.5654	7.50760e-05	1.56562e-04
2023/05/03	21:47:26	--	ok	428.7660	59.192	0.04156	18.30	64.045	9.990	15064192.481975	12	429.4149	8.00721e-05	3.12369e-04
2023/05/03	21:47:33	ok	ok	429.0340	59.293	0.041572	18.28	64.021	9.977	16577205.060012	9	429.8517	7.47339e-05	2.49704e-04
2023/05/03	21:52:33	ok	ok	429.0040	59.283	0.041572	18.25	64.027	9.962	15716879.812213	10	429.5969	8.22870e-05	4.27018e-04
2023/05/03	21:57:33	ok	ok	429.0720	59.278	0.041572	18.21	63.938	9.923	17059934.427473	8	429.7572	7.58667e-05	2.41317e-04
2023/05/03	22:02:33	ok	ok	429.0580	59.268	0.041572	18.13	63.966	9.877	14560736.270975	12	429.5781	8.09602e-05	3.76115e-04
2023/05/03	22:07:33	ok	ok	428.9740	59.261	0.041572	18.10	63.952	9.860	15655240.591295	8	429.6579	7.69980e-05	2.25767e-04
2023/05/03	22:12:33	ok	ok	428.8800	59.257	0.041572	18.06	63.934	9.832	15767679.215335	11	429.5289	8.10519e-05	3.47499e-04
2023/05/03	22:17:33	ok	ok	428.9680	59.248	0.041572	18.03	63.885	9.807	15946263.419789	9	429.5322	8.04252e-05	2.83650e-04
2023/05/03	22:22:33	--	ok	428.7700	59.247	0.041572	17.94	63.926	9.765	14523122.469732	11	429.3986	8.53793e-05	6.62149e-04
2023/05/03	22:22:40	--	ok	429.2260	59.368	0.041584	17.97	63.888	9.775	15042093.124966	9	429.9594	7.51900e-05	2.34354e-04
2023/05/03	22:22:48	--	ok	429.3180	59.253	0.041573	17.97	63.867	9.772	17070346.988512	10	429.6543	7.63281e-05	2.66408e-04
2023/05/03	22:22:55	ok	ok	429.0180	59.158	0.041557	17.94	63.842	9.752	16890615.903553	9	429.3835	7.42202e-05	2.54214e-04
2023/05/03	22:27:54	--	ok	428.7800	59.181	0.041557	18.47	63.183	9.954	13554750.623830	8	429.4999	7.50978e-05	2.52724e-04
2023/05/03	22:28:01	ok	ok	429.1080	59.269	0.041567	18.48	63.142	9.956	17002478.260906	10	429.7149	7.69221e-05	2.79333e-04
2023/05/03	22:33:01	--	ok	429.4380	59.272	0.041567	18.71	62.892	10.052	18003738.207840	9	429.6709	7.90737e-05	3.15257e-04
2023/05/03	22:33:08	ok	ok	428.9040	59.152	0.041545	18.69	62.933	10.049	17363758.474224	10	429.3276	7.46420e-05	3.07154e-04
2023/05/03	22:38:08	ok	ok	429.1560	59.155	0.041545	18.79	62.863	10.096	14682114.008306	8	429.4330	7.38036e-05	1.85086e-04
2023/05/03	22:43:08	--	ok	428.7200	59.156	0.041545	18.83	62.846	10.119	15090116.325814	13	429.2527	7.95935e-05	3.01198e-04
2023/05/03	22:43:15	--	ok	429.2440	59.231	0.041559	18.83	62.817	10.115	16615732.033043	10	429.7977	7.27810e-05	3.34311e-04
2023/05/03	22:43:22	ok	ok	429.0620	59.161	0.041547	18.85	62.808	10.121	18027277.725795	10	429.4689	7.45246e-05	2.75771e-04
2023/05/03	22:48:22	ok	ok	429.0320	59.164	0.041547	18.86	62.745	10.121	15679390.323111	12	429.3061	8.00033e-05	3.43510e-04
2023/05/03	22:53:22	ok	ok	428.9100	59.162	0.041547	18.89	62.741	10.136	16472203.430600	10	429.4719	7.49121e-05	2.91208e-04
2023/05/03	22:58:22	ok	ok	428.8780	59.166	0.041547	19.02	62.579	10.186	16595573.036047	11	429.4475	7.67962e-05	2.91976e-04
2023/05/03	23:03:22	ok	ok	428.9400	59.168	0.041547	19.05	62.478	10.186	16252257.327463	13	429.4893	7.67678e-05	3.36895e-04
2023/05/03	23:08:22	ok	ok	429.0660	59.174	0.041547	19.09	62.452	10.207	15326956.445202	12	429.4555	7.82677e-05	3.44004e-04
2023/05/03	23:13:22	ok	ok	428.9300	59.172	0.041547	19.13	62.374	10.220	16643991.915235	12	429.4583	7.84594e-05	3.79191e-04
2023/05/03	23:18:22	ok	ok	429.0080	59.176	0.041547	19.14	62.438	10.239	17000790.186494	12	429.4500	7.88809e-05	3.84840e-04
2023/05/03	23:23:22	ok	ok	428.9300	59.178	0.041547	19.12	62.402	10.217	16173483.056051	9	429.5605	7.40143e-05	2.21050e-04
2023/05/03	23:28:22	ok	ok	428.8960	59.174	0.041547	19.19	62.373	10.254	16214303.728418	11	429.3801	8.08299e-05	7.82219e-04
2023/05/03	23:33:22	ok	ok	428.9300	59.175	0.041547	19.16	62.345	10.233	16016058.074310	11	429.3970	8.07976e-05	3.76355e-04
2023/05/03	23:38:22	ok	ok	428.8020	59.181	0.041547	19.23	62.251	10.260	17245335.135982	10	429.4875	7.75692e-05	3.06508e-04
2023/05/03	23:43:22	ok	ok	428.9500	59.181	0.041547	19.14	62.365	10.227	14246715.502220	11	429.3186	8.34391e-05	6.21152e-04
2023/05/03	23:48:22	ok	ok	429.0200	59.181	0.041547	19.09	62.388	10.197	16045548.431472	11	429.2099	8.71712e-05	7.82083e-04
2023/05/03	23:53:22	--	ok	428.7640	59.176	0.041547	19.02	62.409	10.159	15339620.245231	9	429.5251	7.38376e-05	1.95627e-04
2023/05/03	23:53:29	--	ok	429.3040	59.261	0.041559	19.05	62.329	10.162	17223805.005098	8	429.8509	7.38861e-05	2.70586e-04
2023/05/03	23:53:37	ok	ok	429.0740	59.161	0.041544	19.01	62.333	10.138	14961904.998139	8	429.5449	7.16999e-05	3.01176e-04
2023/05/03	23:58:36	ok	ok	428.8260	59.162	0.041544	19.01	62.364	10.143	14536411.599287	11	429.1918	8.31313e-05	7.92232e-04
2023/05/04	00:03:36	ok	ok	428.8760	59.162	0.041544	19.02	62.347	10.149	15503778.493642	7	429.4383	7.49076e-05	2.60344e-04
2023/05/04	00:08:36	--	ok	428.7960	59.162	0.041544	19.09	62.272	10.178	18167193.043022	12	429.3611	7.86510e-05	3.46379e-04
2023/05/04	00:08:43	--	ok	429.4920	59.220	0.041554	19.07	62.258	10.168	15590911.189081	10	429.7291	7.37099e-05	2.42459e-04
2023/05/04	00:08:51	ok	ok	428.8540	59.132	0.041529	19.06	62.226	10.154	15667005.656003	9	429.1913	7.28457e-05	2.95985e-04
2023/05/04	00:13:50	--	ok	428.7160	59.130	0.041529	19.06	62.194	10.149	15544333.928855	12	429.0204	7.84654e-05	3.34881e-04
2023/05/04	00:13:57	ok	ok	428.8720	59.163	0.041543	19.09	62.228	10.171	16655094.377734	10	429.5051	7.36200e-05	2.48494e-04
2023/05/04	00:18:57	ok	ok	429.1840	59.161	0.041543	19.07	62.196	10.157	16241023.015433	13	429.2859	8.01740e-05	3.93661e-04
2023/05/04	00:23:57	--	ok	429.2160	59.159	0.041543	19.05	62.232	10.146	15884418.505410	9	429.4643	7.35977e-05	2.34400e-04
2023/05/04	00:24:04	ok	ok	428.9500	59.138	0.041532	19.05	62.191	10.139	15853997.236564	12	429.2448	7.37040e-05	2.18223e-04
2023/05/04	00:29:04	--	ok	428.4840	59.135	0.041532	19.03	62.190	10.131	17080270.985343	12	429.0477	8.11486e-05	4.12879e-04
2023/05/04	00:29:11	ok	ok	429.1620	59.246	0.041558	19.05	62.200	10.141	18072704.714303	10	429.8213	7.31790e-05	1.92681e-04
2023/05/04	00:34:11	ok	ok	429.0800	59.237	0.041558	19.02	62.155	10.117	16537875.056870	8	429.7940	7.37769e-05	2.38269e-04
2023/05/04	00:39:11	ok	ok	429.0000	59.236	0.041558	19.01	62.194	10.116	16564334.121957	10	429.6667	7.70458e-05	3.25462e-04
2023/05/04	00:44:11	ok	ok	429.0880	59.237	0.041558	19.02	62.167	10.119	16530298.900354	12	429.5966	7.93885e-05	3.26044e-04
2023/05/04	00:49:11	ok	ok	429.1540	59.220	0.041558	18.88	62.260	10.050	16770096.490035	9	429.7031	7.41698e-05	2.47312e-04
2023/05/04	00:54:11	ok	ok	428.8920	59.212	0.041558	18.82	62.283	10.021	16779499.656490	12	429.4798	8.02248e-05	3.27843e-04
2023/05/04	00:59:11	ok	ok	428.8760	59.210	0.041558	18.78	62.277	9.994	18164011.478257	13	429.4619	8.08821e-05	4.16720e-04
2023/05/04	01:04:11	ok	ok	428.9040	59.215	0.041558	18.79	62.290	10.005	16147292.100400	12	429.5063	7.88479e-05	3.11291e-04
2023/05/04	01:09:11	ok	ok	429.0640	59.203	0.041558	18.78	62.203	9.983	15005597.788606	13	429.5038	7.96061e-05	3.32252e-04
2023/05/04	01:14:11	ok	ok	428.8600	59.204	0.041558	18.79	62.141	9.981	15262116.113171	12	429.4499	8.14182e-05	3.71494e-04
2023/05/04	01:19:11	ok	ok	428.8340	59.198	0.041558	18.78	62.150	9.974	17449726.061214	9	429.6471	7.32679e-05	2.28049e-04
2023/05/04	01:24:11	ok	ok	429.0020	59.194	0.041558	18.79	62.109	9.975	16064506.514752	8	429.6475	7.41247e-05	2.33749e-04
2023/05/04	01:29:11	ok	ok	428.9860	59.200	0.041558	18.75	62.158	9.960	17804844.308146	11	429.5084	7.86932e-05	3.11943e-04
2023/05/04	01:34:11	ok	ok	428.8040	59.196	0.041558	18.74	62.123	9.945	13617211.325929	13	429.4475	8.03389e-05	3.33576e-04
2023/05/04	01:39:11	ok	ok	428.8220	59.192	0.041558	18.71	62.118	9.928	14713964.931636	12	429.4522	7.95033e-05	3.21944e-04
2023/05/04	01:44:11	ok	ok	428.8940	59.185	0.041558	18.72	62.036	9.923	14875410.695378	12	429.4225	7.98658e-05	3.32840e-04
2023/05/04	01:49:11	--	ok	428.7320	59.180	0.041558	18.62	62.190	9.890	14638080.529514	13	429.4102	8.00588e-05	3.86203e-04
2023/05/04	01:49:18	ok	ok	429.1900	59.301	0.041572	18.64	62.139	9.889	14804141.589926	9	429.8882	7.42717e-05	2.43420e-04
2023/05/04	01:54:18	ok	ok	429.1460	59.299	0.041572	18.52	62.237	9.838	14494406.609806	9	429.7455	7.67415e-05	2.07401e-04
2023/05/04	01:59:18	ok	ok	428.9640	59.286	0.041572	18.45	62.219	9.795	16422358.639514	11	429.6180	8.03102e-05	3.56928e-04
2023/05/04	02:04:18	ok	ok	429.0120	59.265	0.041572	18.42	62.191	9.773	13405387.187828	11	429.5073	8.35959e-05	6.48734e-04
2023/05/04	02:09:18	ok	ok	428.9740	59.265	0.041572	18.37	62.226	9.747	14631145.744882	11	429.4142	8.65183e-05	7.22949e-04
2023/05/04	02:14:18	ok	ok	428.9080	59.254	0.041572	18.35	62.213	9.737	13434290.973957	10	429.4915	8.31830e-05	4.09449e-04
2023/05/04	02:19:18	ok	ok	428.9760	59.261	0.041572	18.41	62.095	9.751	17092578.811353	8	429.6924	7.63584e-05	2.14692e-04
2023/05/04	02:24:18	ok	ok	429.0380	59.246	0.041572	18.41	62.052	9.744	16933252.449188	10	429.5446	8.10509e-05	3.29211e-04
2023/05/04	02:29:18	--	ok	429.3940	59.256	0.041572	18.41	62.095	9.751	13668416.934788	11	429.6157	7.86228e-05	3.12693e-04
2023/05/04	02:29:25	ok	ok	428.8600	59.141	0.041552	18.40	62.039	9.734	14341338.196436	9	429.3572	7.38256e-05	2.63083e-04
2023/05/04	02:34:25	--	ok	428.5460	59.141	0.041552	18.40	62.039	9.734	14982466.138027	12	429.2144	7.87546e-05	3.24867e-04
2023/05/04	02:34:32	--	ok	429.2940	59.281	0.041575	18.42	62.022	9.747	18353144.043046	10	429.7755	7.59216e-05	2.47721e-04
2023/05/04	02:34:40	--	ok	429.3240	59.160	0.04156	18.42	62.013	9.745	15870237.917729	10	429.5394	7.35216e-05	2.44743e-04
2023/05/04	02:34:47	--	ok	428.4160	59.120	0.041544	18.40	62.029	9.733	15280569.741465	11	428.8944	8.37519e-05	5.34083e-04
2023/05/04	02:34:55	ok	ok	429.0840	59.245	0.041573	18.34	62.084	9.707	14393557.563268	10	429.7332	7.60888e-05	2.61360e-04
2023/05/04	02:39:54	ok	ok	429.0760	59.256	0.041573	18.38	62.026	9.723	17290281.925260	12	429.5867	8.09680e-05	4.35674e-04
2023/05/04	02:44:54	--	ok	429.4160	59.252	0.041573	18.40	62.029	9.733	15133150.421599	9	429.6614	7.77507e-05	2.44089e-04
2023/05/04	02:45:01	ok	ok	428.9040	59.135	0.041552	18.38	61.994	9.718	16182202.781174	9	429.3040	7.42677e-05	2.65039e-04
2023/05/04	02:50:00	--	ok	428.5880	59.137	0.041552	18.38	62.007	9.720	16038944.608125	10	429.2217	7.74315e-05	2.66484e-04
2023/05/04	02:50:07	--	ok	429.3440	59.267	0.041573	18.37	61.952	9.704	15852245.817313	8	429.7772	7.48009e-05	2.65763e-04
2023/05/04	02:50:14	ok	ok	428.8860	59.143	0.041556	18.37	61.981	9.708	13913430.323985	9	429.3808	7.54209e-05	3.05217e-04
2023/05/04	02:55:14	--	ok	428.6580	59.145	0.041556	18.35	61.949	9.695	16346898.696825	9	429.4124	7.37032e-05	2.27795e-04
2023/05/04	02:55:21	ok	ok	429.1940	59.284	0.041573	18.41	61.915	9.722	15540209.263958	11	429.7420	7.70082e-05	2.26577e-04
2023/05/04	03:00:21	ok	ok	429.0280	59.229	0.041573	18.23	62.089	9.644	15241412.988441	10	429.6497	7.58040e-05	2.04973e-04
2023/05/04	03:05:21	ok	ok	428.8880	59.236	0.041573	18.14	62.118	9.601	15344950.101905	10	429.5559	7.83952e-05	2.50112e-04
2023/05/04	03:10:21	ok	ok	428.9600	59.216	0.041573	18.11	62.094	9.581	10919692.514296	12	429.4814	7.96198e-05	3.88772e-04
2023/05/04	03:15:21	ok	ok	428.8880	59.208	0.041573	18.03	62.144	9.540	12441937.769121	8	429.6139	7.49612e-05	2.09510e-04
2023/05/04	03:20:22	ok	ok	428.9680	59.200	0.041573	17.97	62.145	9.508	13293690.402042	9	429.5520	7.64597e-05	2.33979e-04
2023/05/04	03:25:21	ok	ok	428.9920	59.198	0.041573	17.94	62.173	9.497	12853667.069124	11	429.4426	8.00990e-05	2.98332e-04
2023/05/04	03:30:21	--	ok	428.6380	59.204	0.041573	17.97	62.061	9.495	13526733.864926	11	429.3717	8.22690e-05	3.48414e-04
2023/05/04	03:30:29	--	ok	429.3200	59.384	0.041591	18.04	62.029	9.531	14905914.024315	10	429.9911	7.70054e-05	2.79841e-04
2023/05/04	03:30:36	--	ok	429.2120	59.241	0.041575	18.04	61.965	9.521	14618524.030241	10	429.6429	7.77284e-05	2.52677e-04
2023/05/04	03:30:43	ok	ok	429.1800	59.150	0.041564	18.00	61.926	9.491	15679033.682551	11	429.3364	7.88462e-05	2.84463e-04
2023/05/04	03:35:42	--	ok	429.3260	59.155	0.041564	17.97	62.008	9.487	14051523.582225	8	429.4031	7.53917e-05	1.92717e-04
2023/05/04	03:35:49	--	ok	428.4440	59.119	0.041548	18.04	61.956	9.520	14730439.028897	10	429.0833	7.52517e-05	2.51645e-04
2023/05/04	03:35:57	ok	ok	429.1260	59.242	0.041575	18.06	61.926	9.523	15865198.708451	11	429.7043	7.56481e-05	2.62344e-04
2023/05/04	03:40:56	ok	ok	429.0060	59.228	0.041575	18.00	61.949	9.495	16849825.845240	10	429.3822	8.41058e-05	6.69746e-04
2023/05/04	03:45:56	ok	ok	428.8580	59.212	0.041575	18.00	61.970	9.498	13165886.536106	11	429.5062	8.00665e-05	3.63319e-04
2023/05/04	03:50:56	ok	ok	428.9560	59.207	0.041575	17.96	61.984	9.476	12145806.251981	11	429.4510	8.17077e-05	3.30952e-04
2023/05/04	03:55:56	ok	ok	428.9480	59.244	0.041575	18.21	61.421	9.532	14440509.796441	10	429.5771	8.01034e-05	3.44654e-04
2023/05/04	04:00:56	ok	ok	429.0920	59.258	0.041575	18.34	61.312	9.587	11924322.428410	11	429.6388	7.86825e-05	2.84359e-04
2023/05/04	04:05:56	ok	ok	428.9260	59.258	0.041575	18.47	61.247	9.649	14302817.691247	11	429.4463	8.65531e-05	7.16145e-04
2023/05/04	04:10:56	ok	ok	428.8900	59.259	0.041575	18.42	61.389	9.647	12797124.838641	10	429.6811	7.75940e-05	2.21739e-04
2023/05/04	04:15:56	ok	ok	429.0240	59.272	0.041575	18.40	61.407	9.635	15143525.522084	9	429.7138	7.73148e-05	2.24169e-04
2023/05/04	04:20:56	ok	ok	428.8780	59.245	0.041575	18.40	61.353	9.627	13517869.094463	11	429.5989	8.08868e-05	3.09277e-04
2023/05/04	04:25:56	ok	ok	428.9840	59.260	0.041575	18.38	61.381	9.622	14459195.147551	7	429.7282	7.52017e-05	1.93356e-04
2023/05/04	04:30:56	ok	ok	429.0140	59.280	0.041575	18.54	61.257	9.691	16916121.577785	8	429.7938	7.50117e-05	2.00172e-04
2023/05/04	04:35:56	ok	ok	429.0480	59.269	0.041575	18.56	61.228	9.703	14801198.542139	10	429.6775	7.99178e-05	3.13464e-04
2023/05/04	04:40:56	--	ok	429.2600	59.277	0.041575	18.59	61.256	9.723	14709497.942002	12	429.6696	8.01667e-05	3.65290e-04
2023/05/04	04:41:04	ok	ok	428.8460	59.178	0.041562	18.59	61.202	9.714	14568695.941845	9	429.6186	7.30745e-05	2.50640e-04
2023/05/04	04:46:03	ok	ok	428.8120	59.172	0.041562	18.61	61.193	9.724	15523452.232881	10	429.5211	7.61976e-05	2.34374e-04
2023/05/04	04:51:03	--	ok	429.2140	59.178	0.041562	18.64	61.219	9.743	14314743.943505	6	429.5488	7.58734e-05	2.73202e-04
2023/05/04	04:51:10	--	ok	428.6840	59.135	0.041552	18.64	61.207	9.741	15863599.263707	12	429.3333	7.53994e-05	2.71315e-04
2023/05/04	04:51:18	--	ok	429.3060	59.207	0.041567	18.65	61.189	9.747	24683253.012392	10	429.7216	7.38446e-05	2.27415e-04
2023/05/04	04:51:25	--	ok	428.6320	59.129	0.041552	18.59	61.212	9.716	16909454.467560	10	429.3466	7.42947e-05	2.55332e-04
2023/05/04	04:51:32	ok	ok	429.1760	59.179	0.04157	18.54	61.215	9.684	25208374.373621	11	429.6543	7.54151e-05	3.04132e-04
2023/05/04	04:56:31	--	ok	429.2580	59.229	0.04157	18.68	61.183	9.762	22189990.278682	12	429.5695	8.02766e-05	3.41243e-04
2023/05/04	04:56:38	ok	ok	428.8700	59.152	0.041557	18.71	61.198	9.781	14112831.128512	12	429.4425	7.66896e-05	2.91526e-04
2023/05/04	05:01:37	--	ok	428.6240	59.151	0.041557	18.69	61.173	9.768	14422856.877943	9	429.4853	7.39112e-05	2.47820e-04
2023/05/04	05:01:44	--	ok	429.5120	59.287	0.041576	18.65	61.137	9.739	24635242.960940	11	429.8390	7.53160e-05	2.73574e-04
2023/05/04	05:01:51	ok	ok	428.8860	59.131	0.04155	18.68	61.161	9.758	15495217.184514	9	429.3477	7.41073e-05	2.65684e-04
2023/05/04	05:06:51	--	ok	428.5300	59.134	0.04155	18.69	61.193	9.771	13232983.544060	12	429.1826	8.01314e-05	3.40369e-04
2023/05/04	05:06:59	--	ok	429.2460	59.271	0.041574	18.68	61.170	9.760	15612725.752353	10	429.8856	7.44094e-05	2.19949e-04
2023/05/04	05:07:06	ok	ok	429.0860	59.165	0.041562	18.69	61.152	9.765	15220599.068021	12	429.5609	7.52096e-05	3.05069e-04
2023/05/04	05:12:05	ok	ok	428.8460	59.170	0.041562	18.72	61.189	9.787	14256212.055255	10	429.4735	7.85209e-05	3.08945e-04
2023/05/04	05:17:06	ok	ok	428.9760	59.167	0.041562	18.62	61.302	9.748	14097101.289304	12	429.4189	7.85282e-05	2.64531e-04
2023/05/04	05:22:05	--	ok	428.7940	59.172	0.041562	18.55	61.366	9.717	13769731.434240	8	429.5153	7.44674e-05	2.14320e-04
2023/05/04	05:22:13	--	ok	429.3820	59.261	0.041572	18.59	61.285	9.727	25047005.744777	8	429.7670	7.47716e-05	2.74854e-04
2023/05/04	05:22:20	ok	ok	428.8600	59.133	0.041552	18.58	61.317	9.725	16033205.840285	10	429.3901	7.29707e-05	2.09057e-04
2023/05/04	05:27:20	--	ok	428.7720	59.133	0.041552	18.55	61.366	9.717	13263425.929190	9	429.3270	7.47778e-05	2.74920e-04
2023/05/04	05:27:27	ok	ok	429.1660	59.194	0.041563	18.56	61.389	9.728	20288325.619384	9	429.6446	7.30736e-05	2.44361e-04
2023/05/04	05:32:27	ok	ok	428.9900	59.181	0.041563	18.62	61.289	9.746	21919368.400655	8	429.6208	7.38983e-05	2.16564e-04
2023/05/04	05:37:27	ok	ok	428.9300	59.180	0.041563	18.68	61.234	9.770	23393549.063832	9	429.5753	7.63062e-05	2.22022e-04
2023/05/04	05:42:27	ok	ok	429.1480	59.183	0.041563	18.69	61.311	9.790	24665740.621145	11	429.4796	7.90831e-05	4.09470e-04
2023/05/04	05:47:27	ok	ok	429.1400	59.184	0.041563	18.74	61.244	9.804	23141437.857015	9	429.5952	7.46756e-05	2.20014e-04
2023/05/04	05:52:27	ok	ok	429.1740	59.190	0.041563	18.76	61.292	9.829	24548269.048879	8	429.6608	7.41325e-05	3.07714e-04
2023/05/04	05:57:27	--	ok	429.2440	59.188	0.041563	18.81	61.265	9.849	24459546.396937	8	429.6271	7.41756e-05	2.54221e-04
2023/05/04	05:57:34	ok	ok	428.9560	59.137	0.041551	18.79	61.230	9.834	14787183.997050	9	429.4565	7.23320e-05	2.87836e-04
2023/05/04	06:02:33	--	ok	428.6620	59.137	0.041551	18.79	61.242	9.836	16195881.917232	11	429.2959	7.79085e-05	3.14233e-04
2023/05/04	06:02:41	ok	ok	429.1560	59.226	0.041568	18.81	61.233	9.844	14304827.009459	9	429.7733	7.45882e-05	2.43007e-04
2023/05/04	06:07:40	ok	ok	429.0240	59.228	0.041568	18.85	61.312	9.880	14113390.691195	12	429.5841	8.01432e-05	3.08577e-04
2023/05/04	06:12:40	ok	ok	429.0660	59.225	0.041568	18.86	61.262	9.881	13539479.840985	12	429.6028	7.98223e-05	3.40289e-04
2023/05/04	06:17:40	ok	ok	428.9120	59.230	0.041568	18.83	61.321	9.874	15222000.324904	11	429.4684	8.47938e-05	6.50709e-04
2023/05/04	06:22:40	ok	ok	429.0140	59.227	0.041568	18.89	61.288	9.901	15628103.836953	12	429.6226	7.88335e-05	3.79688e-04
2023/05/04	06:27:40	ok	ok	429.0400	59.230	0.041568	18.91	61.334	9.918	13527290.764635	11	429.5781	8.11618e-05	3.56237e-04
2023/05/04	06:32:40	ok	ok	429.0400	59.229	0.041568	18.95	61.308	9.937	16321762.262366	11	429.6525	7.90004e-05	3.19244e-04
2023/05/04	06:37:40	ok	ok	428.9160	59.228	0.041568	18.93	61.283	9.925	12956845.417349	12	429.6469	7.85535e-05	3.04762e-04
2023/05/04	06:42:40	--	ok	429.5180	59.224	0.041568	18.99	61.280	9.958	15394248.098168	10	429.6952	7.71939e-05	2.93305e-04
2023/05/04	06:42:48	ok	ok	429.0420	59.124	0.041542	18.99	61.312	9.963	15260006.800675	10	429.2524	7.28438e-05	2.82637e-04
2023/05/04	06:47:47	--	ok	428.4320	59.126	0.041542	19.01	61.347	9.978	11610288.827251	13	429.0954	7.99823e-05	4.01947e-04
2023/05/04	06:47:54	ok	ok	429.1780	59.259	0.04157	18.98	61.321	9.957	16743438.178750	10	429.9150	7.34147e-05	2.76226e-04
2023/05/04	06:52:53	ok	ok	429.1060	59.250	0.04157	19.02	61.329	9.983	14586022.816869	13	429.6834	8.02163e-05	3.25542e-04
2023/05/04	06:57:53	ok	ok	429.1960	59.251	0.04157	19.03	61.320	9.989	14014625.499166	11	429.7858	7.64667e-05	2.60985e-04
2023/05/04	07:02:53	ok	ok	429.1720	59.250	0.04157	19.09	61.276	10.015	12148061.808399	12	429.7506	7.88298e-05	3.43240e-04
2023/05/04	07:07:53	ok	ok	429.0320	59.263	0.04157	19.10	61.320	10.032	15270815.480280	9	429.8472	7.44299e-05	2.72823e-04
2023/05/04	07:12:53	--	ok	429.3160	59.246	0.04157	19.14	61.335	10.058	13764193.928553	13	429.6858	8.03384e-05	3.46201e-04
2023/05/04	07:13:00	ok	ok	429.1700	59.150	0.041555	19.13	61.353	10.053	14635532.081288	10	429.6111	7.17300e-05	2.67638e-04
2023/05/04	07:18:00	--	ok	428.7280	59.153	0.041555	19.19	61.384	10.091	13799949.788864	10	429.4081	7.85481e-05	3.86524e-04
2023/05/04	07:18:07	ok	ok	429.1240	59.232	0.041568	19.16	61.338	10.068	15191697.090293	10	429.8998	7.25085e-05	2.65692e-04
2023/05/04	07:23:07	ok	ok	429.1740	59.230	0.041568	19.17	61.384	10.083	17622107.059921	9	429.8315	7.42317e-05	3.20217e-04
2023/05/04	07:28:07	--	ok	429.2300	59.232	0.041568	19.24	61.372	10.123	15403733.769828	10	429.8827	7.22163e-05	2.09878e-04
2023/05/04	07:28:14	--	ok	429.2540	59.167	0.041557	19.22	61.367	10.106	15597576.107474	10	429.6594	7.26140e-05	2.66735e-04
2023/05/04	07:28:22	ok	ok	428.8460	59.130	0.041544	19.23	61.390	10.118	14595142.181020	10	429.3077	7.38038e-05	2.50591e-04
2023/05/04	07:33:21	--	ok	428.6660	59.136	0.041544	19.30	61.379	10.159	15538599.590547	12	429.1886	7.99412e-05	3.66983e-04
2023/05/04	07:33:28	ok	ok	429.0000	59.201	0.04156	19.30	61.338	10.152	16933202.235773	9	429.8126	7.19622e-05	2.68025e-04
2023/05/04	07:38:27	ok	ok	429.1800	59.188	0.04156	19.30	61.402	10.163	13743587.623866	12	429.5197	8.07069e-05	3.46270e-04
2023/05/04	07:43:27	ok	ok	428.9140	59.184	0.04156	19.34	61.334	10.177	13629668.577588	10	429.7300	7.35853e-05	2.11570e-04
2023/05/04	07:48:27	ok	ok	429.1800	59.192	0.04156	19.42	61.389	10.229	15846749.820873	7	429.7126	7.39071e-05	3.26305e-04
2023/05/04	07:53:27	ok	ok	429.0360	59.190	0.04156	19.44	61.411	10.249	12901926.471189	13	429.5306	8.12768e-05	4.79433e-04
2023/05/04	07:58:27	--	ok	429.3060	59.195	0.04156	19.49	61.418	10.276	14971484.367016	12	429.4758	8.36478e-05	7.29136e-04
2023/05/04	07:58:34	--	ok	428.7240	59.142	0.041545	19.50	61.367	10.275	14876837.066190	10	429.4510	7.22661e-05	2.77420e-04
2023/05/04	07:58:41	ok	ok	429.2000	59.180	0.041559	19.49	61.366	10.267	16031091.765593	11	429.7208	7.42455e-05	2.33696e-04
2023/05/04	08:03:41	ok	ok	428.9460	59.188	0.041559	19.53	61.381	10.296	14414681.716704	11	429.6129	7.74527e-05	3.72025e-04
2023/05/04	08:08:41	ok	ok	428.9560	59.191	0.041559	19.57	61.421	10.328	16003031.791645	11	429.6534	7.71182e-05	2.70613e-04
2023/05/04	08:13:41	ok	ok	428.9800	59.187	0.041559	19.56	61.462	10.325	17278956.091911	11	429.6158	7.85640e-05	3.52052e-04
2023/05/04	08:18:41	ok	ok	429.0740	59.192	0.041559	19.61	61.480	10.364	18343508.455002	10	429.6177	7.84744e-05	3.59014e-04
2023/05/04	08:23:41	ok	ok	428.9580	59.196	0.041559	19.70	61.471	10.413	15704913.277776	9	429.7723	7.33542e-05	2.49915e-04
2023/05/04	08:28:41	--	ok	429.2920	59.196	0.041559	19.74	61.445	10.435	16674594.000202	10	429.7338	7.54139e-05	2.82826e-04
2023/05/04	08:28:48	--	ok	428.7780	59.148	0.041544	19.75	61.480	10.449	15764890.035463	9	429.4956	7.27072e-05	1.99459e-04
2023/05/04	08:28:56	ok	ok	428.9520	59.173	0.041555	19.77	61.450	10.453	18285413.543540	11	429.7147	7.33516e-05	2.15163e-04
2023/05/04	08:33:55	ok	ok	428.9420	59.180	0.041555	19.80	61.463	10.472	17304652.884006	12	429.5598	7.92514e-05	3.54746e-04
2023/05/04	08:38:55	ok	ok	428.8360	59.183	0.041555	19.89	61.512	10.541	16096402.834952	12	429.5639	7.94360e-05	3.79297e-04
2023/05/04	08:43:55	ok	ok	428.9680	59.190	0.041555	19.92	61.494	10.556	15668950.010742	11	429.6587	7.73916e-05	2.84821e-04
2023/05/04	08:48:55	--	ok	429.2080	59.180	0.041555	19.97	61.532	10.591	16557805.216561	12	429.6387	7.82788e-05	3.25617e-04
2023/05/04	08:49:03	ok	ok	428.8860	59.153	0.041545	20.01	61.527	10.615	18928013.218302	9	429.5133	7.38855e-05	2.42732e-04
2023/05/04	08:54:02	ok	ok	428.8380	59.157	0.041545	20.04	61.541	10.635	14804347.053077	10	429.4223	7.72277e-05	3.02954e-04
2023/05/04	08:59:02	ok	ok	428.8860	59.161	0.041545	20.14	61.546	10.698	16989463.610310	9	429.5582	7.37638e-05	2.02476e-04
2023/05/04	09:04:02	ok	ok	428.8400	59.161	0.041545	20.22	61.495	10.742	16260434.685429	10	429.4672	7.79769e-05	3.05756e-04
2023/05/04	09:09:02	ok	ok	429.0540	59.164	0.041545	20.31	61.527	10.800	17327261.476538	11	429.4876	7.75160e-05	3.27939e-04
2023/05/04	09:14:02	--	ok	428.7540	59.167	0.041545	20.38	61.563	10.852	16778226.566582	9	429.6397	7.28302e-05	2.06677e-04
2023/05/04	09:14:09	ok	ok	429.1800	59.237	0.041557	20.39	61.576	10.863	20689491.593165	12	429.9037	7.43490e-05	2.25288e-04
2023/05/04	09:19:09	ok	ok	429.1640	59.232	0.041557	20.48	61.550	10.912	18012404.191050	9	429.9681	7.18753e-05	2.31978e-04
2023/05/04	09:24:09	--	ok	429.6160	59.234	0.041557	20.56	61.596	10.973	17171171.935414	12	429.6455	8.41377e-05	6.70266e-04
2023/05/04	09:24:16	--	ok	428.5940	59.128	0.041526	20.56	61.564	10.967	15248270.007669	10	429.2796	7.28933e-05	2.69292e-04
2023/05/04	09:24:24	ok	ok	429.1900	59.176	0.041546	20.56	61.564	10.967	18944771.567891	11	429.6785	7.46155e-05	2.07872e-04
2023/05/04	09:29:23	ok	ok	428.9220	59.177	0.041546	20.59	61.559	10.987	19282007.920644	9	429.7309	7.30440e-05	2.03902e-04
2023/05/04	09:34:23	ok	ok	428.9620	59.184	0.041546	20.70	61.633	11.072	15361278.679599	8	429.7534	7.31936e-05	2.15935e-04
2023/05/04	09:39:23	ok	ok	428.9500	59.185	0.041546	20.79	61.637	11.128	16900527.535412	9	429.6592	7.67864e-05	2.86476e-04
2023/05/04	09:44:23	ok	ok	429.0680	59.186	0.041546	20.89	61.624	11.190	17781523.656574	12	429.6758	7.70139e-05	2.59875e-04
2023/05/04	09:49:23	ok	ok	429.1160	59.195	0.041546	20.99	61.608	11.251	18695909.192308	11	429.7154	7.70934e-05	2.49169e-04
2023/05/04	09:54:23	ok	ok	429.0800	59.197	0.041546	21.10	61.682	11.340	16183883.556830	8	429.8215	7.37080e-05	1.63629e-04
2023/05/04	09:59:23	ok	ok	429.1580	59.200	0.041546	21.16	61.650	11.371	18953737.530697	11	429.7294	7.69820e-05	2.91103e-04
2023/05/04	10:04:23	ok	ok	429.1740	59.202	0.041546	21.29	61.674	11.460	18988504.150506	10	430.1155	6.53956e-05	7.08529e-04
2023/05/04	10:09:23	--	ok	429.3140	59.211	0.041546	21.38	61.660	11.523	19155145.732810	11	429.8196	7.68528e-05	2.73526e-04
2023/05/04	10:09:30	ok	ok	429.1380	59.172	0.04153	21.38	61.627	11.517	17283849.768853	9	429.6094	7.22782e-05	2.49527e-04
2023/05/04	10:14:30	ok	ok	428.9980	59.176	0.04153	21.52	61.663	11.617	14604921.392126	8	429.6530	7.28509e-05	2.42389e-04
2023/05/04	10:19:30	ok	ok	428.9420	59.181	0.04153	21.65	61.718	11.715	18394666.982587	12	429.5185	7.85399e-05	3.86623e-04
2023/05/04	10:24:30	ok	ok	428.9460	59.182	0.04153	21.74	61.691	11.768	16765322.704618	12	429.5835	7.77577e-05	3.40709e-04
2023/05/04	10:29:30	ok	ok	428.9140	59.188	0.04153	21.88	61.738	11.872	18903593.422314	9	429.7212	7.29310e-05	2.31797e-04
2023/05/04	10:34:30	ok	ok	428.9740	59.190	0.04153	21.99	61.747	11.952	18686391.398286	11	429.6461	7.69273e-05	3.60971e-04
2023/05/04	10:39:30	ok	ok	429.0720	59.194	0.04153	22.11	61.769	12.035	16557301.449212	11	429.4798	8.42561e-05	8.50363e-04
2023/05/04	10:44:30	ok	ok	429.0360	59.199	0.04153	22.23	61.791	12.127	17737736.544529	11	429.7140	7.65460e-05	3.68930e-04
2023/05/04	10:49:30	ok	ok	428.8400	59.202	0.04153	22.38	61.793	12.226	16574933.782990	12	429.7583	7.56484e-05	3.93277e-04
2023/05/04	10:54:30	ok	ok	428.9300	59.201	0.04153	22.28	62.153	12.228	19550692.361864	10	429.7223	7.58158e-05	3.16190e-04
2023/05/04	10:59:30	ok	ok	429.0520	59.201	0.04153	22.21	62.483	12.244	20756950.125939	8	429.7816	7.15965e-05	1.99635e-04
2023/05/04	11:04:30	ok	ok	429.0420	59.197	0.04153	22.21	62.589	12.265	20227690.799636	9	429.8002	7.05641e-05	1.83373e-04
2023/05/04	11:09:30	--	ok	429.4640	59.201	0.04153	22.25	62.608	12.299	13553487.627769	12	429.6264	7.66511e-05	3.37740e-04
2023/05/04	11:09:37	--	ok	428.5540	59.044	0.041506	22.25	62.565	12.290	17703299.428346	9	429.2573	7.16353e-05	2.02086e-04
2023/05/04	11:09:45	--	ok	429.5400	59.194	0.041529	22.26	62.611	12.309	20113308.588166	8	429.6953	7.37134e-05	2.39491e-04
2023/05/04	11:09:52	ok	ok	428.9660	58.988	0.041501	22.23	62.615	12.289	19197686.144099	9	429.1081	7.23561e-05	2.21461e-04
2023/05/04	11:14:51	--	ok	428.4780	59.010	0.041501	22.33	62.570	12.350	14872863.290046	11	428.9847	7.85665e-05	3.56065e-04
2023/05/04	11:14:58	ok	ok	429.0100	59.199	0.041528	22.32	62.544	12.335	20408733.046533	9	429.7682	7.13574e-05	2.38728e-04
2023/05/04	11:19:58	ok	ok	429.0600	59.198	0.041528	22.38	62.620	12.390	20510813.036606	9	429.7726	7.03123e-05	2.41086e-04
2023/05/04	11:24:58	ok	ok	428.9680	59.186	0.041528	22.21	63.038	12.353	18479967.794191	13	429.5043	7.60820e-05	3.50557e-04
2023/05/04	11:29:58	--	ok	428.6520	59.169	0.041528	21.91	63.426	12.217	16871071.536613	12	429.2788	8.06994e-05	6.46527e-04
2023/05/04	11:30:06	ok	ok	429.1260	59.214	0.041546	21.89	63.412	12.205	17975156.643579	10	429.9613	7.11846e-05	2.54514e-04
2023/05/04	11:35:05	ok	ok	429.1160	59.207	0.041546	21.77	63.590	12.149	19043843.700690	10	429.7534	7.52952e-05	3.23172e-04
2023/05/04	11:40:05	ok	ok	429.0180	59.203	0.041546	21.67	63.720	12.105	18383622.881639	8	429.7691	7.29453e-05	2.39250e-04
2023/05/04	11:45:05	ok	ok	428.9260	59.204	0.041546	21.61	63.828	12.086	19321268.229780	10	429.6076	7.73628e-05	4.18145e-04
2023/05/04	11:50:05	ok	ok	428.8500	59.200	0.041546	21.58	63.940	12.086	18557005.991825	10	429.6515	7.50643e-05	3.73176e-04
2023/05/04	11:55:05	ok	ok	428.9200	59.202	0.041546	21.58	63.949	12.088	20282226.520245	9	429.6911	7.26979e-05	1.81370e-04
2023/05/04	12:00:05	ok	ok	428.9240	59.199	0.041546	21.61	64.021	12.122	18754201.067776	9	429.7000	7.15039e-05	2.33868e-04
2023/05/04	12:05:05	--	ok	428.7480	59.198	0.041546	21.62	64.012	12.130	18339958.813761	10	429.5123	7.78202e-05	4.24542e-04
2023/05/04	12:05:12	ok	ok	429.1680	59.224	0.041559	21.64	64.025	12.144	20552391.086311	9	429.9736	7.26234e-05	2.53754e-04
2023/05/04	12:10:12	ok	ok	429.0980	59.220	0.041559	21.68	64.099	12.186	21792930.025650	10	429.8349	7.62274e-05	3.31796e-04
2023/05/04	12:15:12	ok	ok	429.1420	59.222	0.041559	21.71	64.103	12.207	20855136.076264	11	429.8208	7.62580e-05	3.45351e-04
2023/05/04	12:20:12	ok	ok	429.0480	59.221	0.041559	21.74	64.131	12.233	19261602.724856	12	429.7492	7.79949e-05	3.43203e-04
2023/05/04	12:25:12	ok	ok	429.1060	59.222	0.041559	21.78	64.181	12.271	19789387.036070	12	429.7711	7.76807e-05	3.47172e-04
2023/05/04	12:30:12	ok	ok	429.0540	59.223	0.041559	21.85	64.163	12.319	20502113.362752	12	429.5657	8.46978e-05	8.55231e-04
2023/05/04	12:35:12	ok	ok	429.0440	59.225	0.041559	21.93	64.158	12.377	18226377.794667	9	429.9235	7.24257e-05	2.45181e-04
2023/05/04	12:40:12	ok	ok	429.0040	59.225	0.041559	21.95	64.182	12.393	21732007.017288	12	429.8175	7.60755e-05	3.12583e-04
2023/05/04	12:45:12	ok	ok	429.0400	59.226	0.041559	22.03	64.218	12.459	22162823.675894	10	429.9003	7.24850e-05	2.02407e-04
2023/05/04	12:50:12	ok	ok	429.0860	59.229	0.041559	22.06	64.236	12.484	22278666.640946	9	429.9264	7.12767e-05	2.63571e-04
2023/05/04	12:55:12	ok	ok	428.9540	59.215	0.041559	21.70	64.988	12.366	18068532.878369	12	429.6208	7.69625e-05	3.27313e-04
2023/05/04	13:00:12	--	ok	428.7740	59.196	0.041559	21.20	65.588	12.127	19275117.771552	11	429.4419	7.68802e-05	3.16246e-04
2023/05/04	13:00:19	ok	ok	429.0400	59.223	0.04157	21.20	65.501	12.111	20339235.620512	11	429.8348	7.23223e-05	2.10327e-04
2023/05/04	13:05:19	ok	ok	428.8840	59.210	0.04157	20.93	65.812	11.980	19706004.207252	11	429.6316	7.48276e-05	2.27738e-04
2023/05/04	13:10:19	ok	ok	428.8580	59.203	0.04157	20.72	65.972	11.861	19663143.658785	13	429.4555	7.81197e-05	2.83439e-04
2023/05/04	13:15:19	--	ok	428.6940	59.197	0.04157	20.55	66.101	11.766	18346634.846348	8	429.5368	7.26308e-05	1.97669e-04
2023/05/04	13:15:26	ok	ok	428.9700	59.232	0.041586	20.60	66.059	11.799	20019131.617076	9	429.9537	7.09187e-05	1.99504e-04
2023/05/04	13:20:26	ok	ok	428.9920	59.221	0.041586	20.46	66.178	11.722	16621131.512930	11	429.7396	7.48678e-05	3.16998e-04
2023/05/04	13:25:26	--	ok	428.7640	59.214	0.041586	20.35	66.284	11.664	16838656.366345	11	429.5454	8.06027e-05	6.06238e-04
2023/05/04	13:25:33	--	ok	429.4940	59.264	0.041598	20.35	66.241	11.656	17563254.576418	11	429.9991	7.43637e-05	2.49504e-04
2023/05/04	13:25:41	--	ok	428.7200	59.188	0.041573	20.36	66.278	11.672	16911313.346837	9	429.5089	7.13134e-05	2.51543e-04
2023/05/04	13:25:48	ok	ok	428.9940	59.217	0.041587	20.36	66.213	11.661	18377445.915488	10	429.7717	7.37365e-05	2.08224e-04
2023/05/04	13:30:48	ok	ok	428.9500	59.211	0.041587	20.26	66.397	11.626	17929236.766349	12	429.5275	7.89754e-05	3.15114e-04
2023/05/04	13:35:48	ok	ok	428.8400	59.208	0.041587	20.19	66.407	11.581	17631472.570231	12	429.5426	7.71221e-05	3.56072e-04
2023/05/04	13:40:48	--	ok	428.7380	59.204	0.041587	20.09	66.476	11.526	17702008.149542	10	429.5868	7.47040e-05	2.21750e-04
2023/05/04	13:40:56	--	ok	429.3320	59.241	0.0416	20.14	66.462	11.552	18369303.244662	9	429.9531	7.27773e-05	2.32051e-04
2023/05/04	13:41:03	--	ok	428.7880	59.199	0.041584	20.15	66.485	11.565	20491728.593075	9	429.5776	7.31776e-05	1.98288e-04
2023/05/04	13:41:11	ok	ok	429.0480	59.218	0.041594	20.16	66.412	11.562	18871903.937817	11	429.7983	7.41598e-05	2.18170e-04
2023/05/04	13:46:10	ok	ok	428.9500	59.213	0.041594	20.09	66.538	11.537	17946257.920681	12	429.6456	7.70431e-05	3.45887e-04
2023/05/04	13:51:10	ok	ok	428.8960	59.209	0.041594	20.08	66.580	11.535	19378123.025925	12	429.5631	7.89428e-05	3.24921e-04
2023/05/04	13:56:10	ok	ok	429.0640	59.207	0.041594	20.04	66.645	11.517	17204109.009496	11	429.5744	7.73529e-05	3.31587e-04
2023/05/04	14:01:10	ok	ok	428.8720	59.205	0.041594	20.05	66.703	11.536	17190968.896844	11	429.5132	7.83398e-05	2.92218e-04
2023/05/04	14:06:10	ok	ok	428.8240	59.203	0.041594	20.03	66.719	11.521	19623583.089346	12	429.4866	7.86021e-05	4.05614e-04
2023/05/04	14:11:10	--	ok	428.7520	59.199	0.041594	19.98	66.700	11.489	20047630.404395	12	429.4674	7.84936e-05	3.65192e-04
2023/05/04	14:11:17	ok	ok	429.1180	59.227	0.041607	20.00	66.639	11.488	21509795.716252	12	429.8519	7.50634e-05	2.21615e-04
2023/05/04	14:16:17	ok	ok	428.9200	59.220	0.041607	19.89	66.699	11.430	19190503.855979	11	429.5525	8.36636e-05	7.26955e-04
2023/05/04	14:21:17	ok	ok	428.8220	59.217	0.041607	19.87	66.682	11.409	19134648.898843	9	429.8173	7.30006e-05	2.23495e-04
2023/05/04	14:26:17	ok	ok	429.0040	59.217	0.041607	19.89	66.763	11.441	21045098.904143	11	429.7218	7.58025e-05	2.43703e-04
2023/05/04	14:31:17	ok	ok	428.9340	59.216	0.041607	19.89	66.827	11.452	22241001.469376	9	429.7641	7.39068e-05	2.34148e-04
2023/05/04	14:36:17	ok	ok	428.9120	59.214	0.041607	19.92	66.883	11.481	19386720.937261	9	429.7207	7.45110e-05	2.27437e-04
2023/05/04	14:41:17	ok	ok	428.8840	59.214	0.041607	19.95	66.929	11.507	19364408.461860	9	429.7505	7.31330e-05	2.28878e-04
2023/05/04	14:46:17	ok	ok	428.8960	59.213	0.041607	19.98	66.946	11.532	21590730.985964	9	429.7115	7.39584e-05	2.13691e-04
2023/05/04	14:51:17	ok	ok	428.9360	59.212	0.041607	19.97	66.987	11.530	18611572.081467	8	429.7952	7.12395e-05	1.16464e-04
2023/05/04	14:56:17	ok	ok	428.8860	59.212	0.041607	19.98	66.989	11.539	17800837.119055	8	429.6912	7.35165e-05	2.21664e-04
2023/05/04	15:01:17	ok	ok	428.8320	59.210	0.041607	19.98	66.969	11.535	17386860.208534	9	429.8096	6.82699e-05	4.18589e-04
2023/05/04	15:06:17	ok	ok	428.8840	59.210	0.041607	19.94	67.047	11.518	20191626.687081	11	429.5543	7.72253e-05	3.16033e-04
2023/05/04	15:11:17	ok	ok	428.8780	59.208	0.041607	19.94	67.085	11.525	19426537.329426	9	429.6617	7.24309e-05	2.11797e-04
2023/05/04	15:16:17	ok	ok	428.8100	59.208	0.041607	19.94	67.079	11.524	17637951.373282	11	429.6097	7.37423e-05	4.02975e-04
2023/05/04	15:21:17	--	ok	428.7260	59.204	0.041607	19.92	67.083	11.516	17543788.301845	9	429.6194	7.30729e-05	2.31439e-04
2023/05/04	15:21:24	ok	ok	429.1680	59.234	0.041621	19.92	67.115	11.521	18009214.487787	11	429.9386	7.28688e-05	2.90354e-04
2023/05/04	15:26:23	ok	ok	429.0240	59.228	0.041621	19.89	67.152	11.508	19986920.746352	9	429.8704	7.34887e-05	2.17039e-04
2023/05/04	15:31:23	ok	ok	429.1240	59.225	0.041621	19.88	67.149	11.498	16811620.943650	11	429.6304	8.05671e-05	4.42388e-04
2023/05/04	15:36:23	ok	ok	429.0320	59.224	0.041621	19.85	67.166	11.481	17294042.246373	11	429.7331	7.71927e-05	3.43514e-04
2023/05/04	15:41:23	ok	ok	429.0060	59.219	0.041621	19.78	67.092	11.422	17342163.375724	13	429.6461	7.83860e-05	3.42946e-04
2023/05/04	15:46:23	ok	ok	429.0160	59.218	0.041621	19.75	67.167	11.415	19400991.502855	8	429.7959	7.28666e-05	2.46970e-04
2023/05/04	15:51:23	ok	ok	428.9340	59.218	0.041621	19.75	67.208	11.422	17782555.486514	13	429.6270	7.80468e-05	4.41035e-04
2023/05/04	15:56:23	ok	ok	429.0340	59.215	0.041621	19.78	67.234	11.446	18163016.584542	7	429.7273	7.32375e-05	2.17977e-04
2023/05/04	16:01:23	ok	ok	429.1280	59.216	0.041621	19.78	67.314	11.460	21018220.273529	10	429.6052	7.77749e-05	3.41768e-04
2023/05/04	16:06:23	ok	ok	428.8980	59.214	0.041621	19.75	67.309	11.439	19640303.707325	11	429.6056	7.68931e-05	3.06512e-04
2023/05/04	16:11:23	ok	ok	428.8760	59.213	0.041621	19.78	67.376	11.470	20730598.111573	11	429.6425	7.53700e-05	2.61442e-04
2023/05/04	16:16:23	ok	ok	428.8620	59.211	0.041621	19.78	67.355	11.467	19406961.070398	8	429.7015	7.22874e-05	2.18252e-04
2023/05/04	16:21:23	ok	ok	428.9080	59.212	0.041621	19.78	67.427	11.479	18536783.588412	12	429.5203	7.80140e-05	3.13928e-04
2023/05/04	16:26:24	ok	ok	428.8420	59.210	0.041621	19.77	67.445	11.473	17862051.672171	11	429.5218	7.73797e-05	2.74118e-04
2023/05/04	16:31:23	ok	ok	428.9600	59.209	0.041621	19.78	67.456	11.484	19719881.464601	9	429.6128	7.38858e-05	2.09190e-04
2023/05/04	16:36:23	--	ok	428.7920	59.207	0.041621	19.75	67.483	11.469	18846298.040461	11	429.5053	7.66307e-05	3.06282e-04
2023/05/04	16:36:30	ok	ok	429.0480	59.226	0.041631	19.75	67.501	11.472	22320264.277429	9	429.8852	7.22937e-05	2.61627e-04
2023/05/04	16:41:30	ok	ok	428.9720	59.224	0.041631	19.75	67.523	11.476	19715054.710690	8	429.8054	7.36147e-05	2.20730e-04
2023/05/04	16:46:30	ok	ok	428.9980	59.223	0.041631	19.77	67.515	11.485	22111672.197321	9	429.8158	7.27682e-05	2.20577e-04
2023/05/04	16:51:30	ok	ok	428.9460	59.223	0.041631	19.75	67.533	11.477	17147899.802821	12	429.7162	7.61318e-05	3.17927e-04
2023/05/04	16:56:30	ok	ok	429.1700	59.221	0.041631	19.73	67.559	11.464	20372484.443170	9	429.7812	7.27781e-05	2.10382e-04
2023/05/04	17:01:30	ok	ok	428.9700	59.220	0.041631	19.74	67.541	11.470	20102721.519974	9	429.7371	7.35831e-05	2.30715e-04
2023/05/04	17:06:30	ok	ok	428.8200	59.218	0.041631	19.71	67.607	11.463	17936844.488188	11	429.6685	7.58033e-05	3.32681e-04
2023/05/04	17:11:30	ok	ok	428.9200	59.218	0.041631	19.67	67.588	11.431	20624456.914457	11	429.3917	8.52400e-05	7.75874e-04
2023/05/04	17:16:30	ok	ok	428.8740	59.215	0.041631	19.68	67.643	11.449	19156887.489366	9	429.7099	7.24672e-05	2.54723e-04
2023/05/04	17:21:30	ok	ok	428.8420	59.216	0.041631	19.65	67.628	11.427	18738136.610544	8	429.7146	7.19859e-05	2.52862e-04
2023/05/04	17:26:30	ok	ok	429.0360	59.213	0.041631	19.61	67.642	11.403	20986947.375308	12	429.4251	8.11728e-05	7.68187e-04
2023/05/04	17:31:30	ok	ok	428.8580	59.209	0.041631	19.63	67.643	11.412	19879367.080040	9	429.6329	7.28454e-05	2.45671e-04
2023/05/04	17:36:30	ok	ok	428.9960	59.209	0.041631	19.58	67.646	11.384	21341494.547367	9	429.5614	7.48689e-05	2.02299e-04
2023/05/04	17:41:30	--	ok	428.6480	59.207	0.041631	19.54	67.730	11.369	18706773.346081	10	429.2085	8.66183e-05	9.52116e-04
2023/05/04	17:41:37	--	ok	429.3520	59.262	0.041649	19.54	67.701	11.365	19016915.549070	10	430.0538	7.29563e-05	2.78408e-04
2023/05/04	17:41:45	ok	ok	428.9940	59.209	0.041631	19.56	67.642	11.363	27144472.056536	12	429.6046	7.40528e-05	2.62069e-04
2023/05/04	17:46:44	ok	ok	428.8160	59.208	0.041631	19.54	67.671	11.359	19955955.234779	9	429.5727	7.36937e-05	1.76152e-04
2023/05/04	17:51:44	--	ok	428.7440	59.206	0.041631	19.50	67.724	11.340	18360184.992233	9	429.5796	7.32798e-05	2.28879e-04
2023/05/04	17:51:51	--	ok	429.3540	59.231	0.041644	19.53	67.698	11.355	37398998.223195	10	429.8792	7.29923e-05	2.71682e-04
2023/05/04	17:51:59	ok	ok	429.1780	59.190	0.041626	19.52	67.697	11.346	31770623.348191	9	429.4572	7.40759e-05	2.87598e-04
2023/05/04	17:56:58	--	ok	428.6580	59.185	0.041626	19.46	67.738	11.316	18510584.363986	13	429.3786	7.58171e-05	2.85512e-04
2023/05/04	17:57:05	--	ok	429.2040	59.226	0.041643	19.44	67.694	11.298	20774679.577881	9	429.8362	7.39511e-05	2.93425e-04
2023/05/04	17:57:13	ok	ok	428.8780	59.205	0.041633	19.46	67.707	11.310	20022729.186716	10	429.5756	7.47160e-05	2.24269e-04
2023/05/04	18:02:12	--	ok	428.7540	59.206	0.041633	19.43	67.742	11.297	17333273.688805	9	429.5546	7.37757e-05	2.39402e-04
2023/05/04	18:02:19	--	ok	429.5800	59.227	0.041645	19.44	67.712	11.301	37542971.097568	9	429.8477	7.35977e-05	2.09427e-04
2023/05/04	18:02:27	--	ok	428.7140	59.101	0.041616	19.43	67.710	11.291	20521231.509451	12	429.1931	7.37201e-05	2.16058e-04
2023/05/04	18:02:34	--	ok	429.2700	59.195	0.04163	19.43	67.721	11.293	32032069.436039	11	429.4725	7.57910e-05	2.58459e-04
2023/05/04	18:02:41	--	ok	428.4400	59.102	0.041617	19.42	67.739	11.287	18716824.476261	11	429.2053	7.35304e-05	2.78973e-04
2023/05/04	18:02:48	--	ok	429.6580	59.226	0.041645	19.44	67.694	11.298	37957534.897377	11	429.8106	7.48672e-05	2.85059e-04
2023/05/04	18:02:56	--	ok	428.4280	59.054	0.041611	19.47	67.639	11.308	20452125.961356	12	429.0850	7.35315e-05	2.84529e-04
2023/05/04	18:03:03	--	ok	429.3520	59.217	0.04164	19.44	67.683	11.296	22509500.721347	12	429.6702	7.63277e-05	3.18508e-04
2023/05/04	18:03:10	ok	ok	428.9540	59.154	0.041623	19.40	67.655	11.263	20369177.018815	10	429.3534	7.33075e-05	2.60062e-04
2023/05/04	18:08:10	--	ok	428.4800	59.155	0.041623	19.40	67.726	11.275	17743930.572549	13	429.2130	7.86780e-05	3.72533e-04
2023/05/04	18:08:17	ok	ok	429.1120	59.236	0.041649	19.42	67.730	11.286	25806198.184534	10	429.8635	7.54782e-05	2.29250e-04
2023/05/04	18:13:17	ok	ok	429.1680	59.228	0.041649	19.36	67.730	11.249	16156785.797197	11	429.7534	7.72401e-05	4.71497e-04
2023/05/04	18:18:17	--	ok	429.2860	59.223	0.041649	19.34	67.779	11.246	15758662.217138	9	429.8940	7.07068e-05	1.22262e-04
2023/05/04	18:18:24	--	ok	428.6760	59.195	0.041635	19.30	67.752	11.214	19393744.938770	7	429.5688	7.21535e-05	1.24591e-04
2023/05/04	18:18:31	--	ok	429.5840	59.228	0.041651	19.34	67.758	11.243	30815626.624592	12	429.8945	7.28577e-05	2.92925e-04
2023/05/04	18:18:38	--	ok	428.7740	59.107	0.041621	19.32	67.733	11.221	20826830.684336	9	429.2371	7.36612e-05	2.96160e-04
2023/05/04	18:18:46	--	ok	428.7680	59.185	0.041632	19.32	67.762	11.226	22986702.939643	8	429.4900	7.41365e-05	3.36036e-04
2023/05/04	18:18:53	--	ok	429.4180	59.215	0.041644	19.32	67.744	11.223	35572917.917944	10	429.7092	7.46622e-05	2.78385e-04
2023/05/04	18:19:01	ok	ok	428.9780	59.125	0.041623	19.33	67.726	11.229	20964447.664082	10	429.2845	7.37305e-05	2.56884e-04
2023/05/04	18:24:00	--	ok	428.4760	59.132	0.041623	19.27	67.747	11.193	17970341.024008	11	429.1096	7.92288e-05	4.04256e-04
2023/05/04	18:24:07	--	ok	429.5700	59.225	0.041649	19.29	67.739	11.203	38860652.148141	10	429.7885	7.51665e-05	2.68493e-04
2023/05/04	18:24:15	--	ok	428.4820	59.108	0.04162	19.30	67.752	11.214	19949839.850285	9	429.1787	7.46548e-05	2.66819e-04
2023/05/04	18:24:22	--	ok	429.3360	59.218	0.041646	19.27	67.726	11.190	40528564.872538	9	429.7828	7.40419e-05	2.46668e-04
2023/05/04	18:24:30	--	ok	428.7860	59.173	0.04163	19.26	67.683	11.174	21290667.459143	11	429.3650	7.55148e-05	2.82160e-04
2023/05/04	18:24:37	ok	ok	429.1040	59.209	0.04164	19.27	67.655	11.178	28842256.467239	11	429.6097	7.59157e-05	2.57254e-04
2023/05/04	18:29:37	ok	ok	429.0380	59.205	0.04164	19.23	67.739	11.164	24897125.212240	11	429.5953	7.29672e-05	2.18014e-04
2023/05/04	18:34:37	--	ok	429.2220	59.202	0.04164	19.20	67.807	11.156	26905656.346956	8	429.5687	7.38763e-05	2.34616e-04
2023/05/04	18:34:44	ok	ok	428.9220	59.155	0.041629	19.19	67.793	11.145	23594133.200458	10	429.3075	7.45371e-05	2.26709e-04
2023/05/04	18:39:44	--	ok	428.5820	59.150	0.041629	19.13	67.793	11.108	21587422.087154	10	429.2960	7.35365e-05	1.98620e-04
2023/05/04	18:39:51	--	ok	429.3580	59.216	0.04165	19.14	67.817	11.121	30552922.064113	12	429.7492	7.46459e-05	2.40030e-04
2023/05/04	18:39:59	ok	ok	429.0280	59.169	0.041632	19.13	67.793	11.108	19607662.027227	11	429.3781	7.43178e-05	2.94983e-04
2023/05/04	18:44:58	--	ok	428.5200	59.164	0.041632	19.10	67.820	11.095	19297971.251735	8	429.3242	7.45297e-05	2.50462e-04
2023/05/04	18:45:06	--	ok	429.6140	59.235	0.041657	19.09	67.797	11.081	35866179.419230	10	429.7902	7.71336e-05	2.38961e-04
2023/05/04	18:45:13	ok	ok	428.8800	59.115	0.041626	19.06	67.761	11.058	28923654.444126	9	429.1885	7.50767e-05	3.18514e-04
2023/05/04	18:50:12	--	ok	428.7460	59.108	0.041626	19.03	67.868	11.056	25124695.981804	12	429.0298	7.83471e-05	3.53004e-04
2023/05/04	18:50:19	--	ok	429.2300	59.189	0.041638	19.05	67.861	11.064	32637442.891717	10	429.4357	7.49952e-05	2.79124e-04
2023/05/04	18:50:26	--	ok	428.6340	59.113	0.041627	19.05	67.820	11.057	21061069.224293	10	429.2084	7.38236e-05	2.74846e-04
2023/05/04	18:50:34	--	ok	429.4060	59.203	0.041645	19.05	67.799	11.053	36125298.272422	9	429.6212	7.36123e-05	2.37609e-04
2023/05/04	18:50:41	--	ok	428.7780	59.094	0.041625	19.03	67.817	11.048	31271471.194026	10	429.1130	7.55022e-05	2.86048e-04
2023/05/04	18:50:48	--	ok	428.7640	59.175	0.041635	19.03	67.756	11.038	24849335.861456	11	429.3715	7.55528e-05	2.47579e-04
2023/05/04	18:50:55	ok	ok	429.0720	59.206	0.041647	19.03	67.756	11.038	21391564.863308	10	429.6015	7.57634e-05	2.71223e-04
2023/05/04	18:55:55	ok	ok	428.8740	59.201	0.041647	18.99	67.820	11.020	18910245.529525	9	429.5774	7.41382e-05	2.54890e-04
2023/05/04	19:00:55	ok	ok	428.8060	59.199	0.041647	18.92	67.868	10.983	19929121.072425	9	429.5426	7.42008e-05	2.47003e-04
2023/05/04	19:05:55	--	ok	428.7480	59.196	0.041647	18.88	67.881	10.958	18484544.594045	7	429.5298	7.39023e-05	2.41141e-04
2023/05/04	19:06:02	ok	ok	429.0200	59.228	0.04166	18.86	67.858	10.945	22813267.376198	10	429.7494	7.71152e-05	2.75598e-04
2023/05/04	19:11:02	ok	ok	428.9140	59.219	0.04166	18.82	67.872	10.920	20574621.696931	9	429.7570	7.41200e-05	2.15501e-04
2023/05/04	19:16:02	ok	ok	428.9840	59.214	0.04166	18.75	67.903	10.880	19878991.213720	8	429.7217	7.39104e-05	2.15352e-04
2023/05/04	19:21:02	ok	ok	428.8900	59.211	0.04166	18.68	67.880	10.830	20328775.363350	8	429.7227	7.41094e-05	3.38935e-04
2023/05/04	19:26:02	ok	ok	428.9720	59.205	0.04166	18.61	67.898	10.789	17378263.425698	9	429.5921	7.65424e-05	2.62635e-04
2023/05/04	19:31:02	ok	ok	428.9140	59.202	0.04166	18.58	67.903	10.769	18034620.449085	9	429.6141	7.42183e-05	2.24218e-04
2023/05/04	19:36:02	ok	ok	428.9220	59.198	0.04166	18.47	67.926	10.702	19337930.763745	7	429.5636	7.46716e-05	2.06989e-04
2023/05/04	19:41:02	ok	ok	428.8340	59.194	0.04166	18.40	67.932	10.659	18998573.459700	10	429.5076	7.63551e-05	2.07944e-04
2023/05/04	19:46:02	ok	ok	428.8380	59.192	0.04166	18.32	67.941	10.615	19365476.572870	7	429.4567	7.57296e-05	2.31280e-04
2023/05/04	19:51:02	--	ok	428.7420	59.189	0.04166	18.27	67.941	10.579	20622769.241056	10	429.4700	7.51937e-05	1.90188e-04
2023/05/04	19:51:09	--	ok	429.4180	59.234	0.041673	18.24	67.886	10.553	19277104.479154	8	429.7949	7.49343e-05	2.49892e-04
2023/05/04	19:51:17	--	ok	428.7440	59.177	0.041652	18.27	67.871	10.569	20603065.136838	10	429.3204	7.52476e-05	2.23733e-04
2023/05/04	19:51:24	--	ok	429.4860	59.201	0.041665	18.23	67.872	10.542	38769781.816551	9	429.6534	7.35396e-05	2.90743e-04
2023/05/04	19:51:31	--	ok	428.5740	59.114	0.04164	18.25	67.857	10.558	20424488.417663	10	429.0911	7.40395e-05	3.16597e-04
2023/05/04	19:51:39	ok	ok	428.8580	59.194	0.041661	18.25	67.857	10.558	18975618.792063	9	429.5231	7.55144e-05	2.72218e-04
2023/05/04	19:56:38	--	ok	428.7480	59.189	0.041661	18.16	67.922	10.507	19558425.108634	10	429.4402	7.66080e-05	2.05770e-04
2023/05/04	19:56:45	--	ok	429.5060	59.231	0.041674	18.13	67.907	10.486	39233873.814014	10	429.7031	7.79936e-05	2.45297e-04
2023/05/04	19:56:52	--	ok	428.5920	59.157	0.041649	18.14	67.909	10.496	22497802.235002	11	429.2338	7.40890e-05	2.29202e-04
2023/05/04	19:57:00	--	ok	429.4340	59.209	0.041669	18.14	67.909	10.496	34802878.674903	11	429.6440	7.61955e-05	2.15838e-04
2023/05/04	19:57:07	--	ok	428.6160	59.151	0.041648	18.16	67.881	10.500	27241153.226265	11	429.1827	7.51659e-05	2.27050e-04
2023/05/04	19:57:14	--	ok	429.5720	59.200	0.041667	18.16	67.881	10.500	21947447.651673	10	429.5920	7.65013e-05	2.87157e-04
2023/05/04	19:57:22	--	ok	428.3240	59.070	0.041638	18.17	67.834	10.501	19506708.853249	8	429.0161	7.45150e-05	2.58782e-04
2023/05/04	19:57:29	--	ok	429.4900	59.215	0.041672	18.18	67.877	10.516	39398398.123110	9	429.7788	7.34539e-05	2.45888e-04
2023/05/04	19:57:37	ok	ok	428.8460	59.141	0.041647	18.14	67.880	10.492	24520603.759699	9	429.2318	7.32708e-05	2.39230e-04
2023/05/04	20:02:36	--	ok	428.4040	59.137	0.041647	18.04	67.922	10.437	19052915.730025	11	429.0457	7.84429e-05	3.21461e-04
2023/05/04	20:02:43	--	ok	429.6800	59.245	0.041677	18.08	67.889	10.457	32980571.780158	11	429.8225	7.47692e-05	2.31905e-04
2023/05/04	20:02:51	--	ok	428.5020	59.114	0.041643	18.04	67.903	10.434	21034489.620528	11	429.0544	7.54492e-05	2.39859e-04
2023/05/04	20:02:58	--	ok	429.2320	59.200	0.041668	18.04	67.872	10.429	22005722.306844	11	429.6042	7.67137e-05	2.83361e-04
2023/05/04	20:03:05	ok	ok	428.8700	59.177	0.041657	18.04	67.872	10.429	20368611.326531	8	429.3743	7.53488e-05	2.69663e-04
2023/05/04	20:08:05	--	ok	428.6020	59.172	0.041657	17.97	67.890	10.387	21463113.952893	10	429.5246	6.73286e-05	6.73737e-04
2023/05/04	20:08:13	--	ok	429.2740	59.234	0.041676	17.97	67.890	10.387	20519458.309645	10	429.7306	7.64949e-05	2.56067e-04
2023/05/04	20:08:20	ok	ok	429.1540	59.184	0.041663	18.00	67.936	10.412	22352632.411846	10	429.4780	7.48818e-05	2.55613e-04
2023/05/04	20:13:19	--	ok	428.7740	59.180	0.041663	17.88	67.936	10.340	16851286.590656	9	429.4383	7.44542e-05	2.32104e-04
2023/05/04	20:13:26	--	ok	429.2040	59.210	0.041674	17.87	67.926	10.330	35121198.902797	10	429.6274	7.73148e-05	2.17500e-04
2023/05/04	20:13:34	--	ok	429.3520	59.183	0.041664	17.93	67.922	10.366	30993446.315840	9	429.4096	7.65176e-05	2.25665e-04
2023/05/04	20:13:41	--	ok	428.7440	59.117	0.041647	17.90	67.898	10.344	30134624.733105	9	429.0941	7.41132e-05	2.68324e-04
2023/05/04	20:13:48	--	ok	429.2860	59.173	0.041659	17.93	67.884	10.360	34942773.245977	9	429.3141	7.68083e-05	2.45340e-04
2023/05/04	20:13:55	ok	ok	428.8580	59.099	0.041645	17.90	67.858	10.338	31420252.061162	11	428.9970	7.64314e-05	2.63713e-04
2023/05/04	20:18:55	--	ok	428.6440	59.095	0.041645	17.83	67.977	10.312	25808259.719208	11	428.9077	7.89470e-05	3.41983e-04
2023/05/04	20:19:02	ok	ok	428.9680	59.176	0.041662	17.81	67.964	10.302	19618388.369799	11	429.3704	7.62332e-05	2.36820e-04
2023/05/04	20:24:02	--	ok	428.7120	59.178	0.041662	17.92	67.660	10.318	17371180.650164	12	429.2794	8.00232e-05	3.22414e-04
2023/05/04	20:24:09	--	ok	429.4580	59.228	0.041677	17.92	67.660	10.318	41810582.552702	10	429.7356	7.64841e-05	2.30700e-04
2023/05/04	20:24:16	--	ok	428.5860	59.158	0.041654	17.94	67.605	10.327	19805687.469406	12	429.2272	7.61889e-05	1.98641e-04
2023/05/04	20:24:24	--	ok	429.4940	59.218	0.041675	17.96	67.596	10.334	37869604.741411	10	429.6560	7.67971e-05	2.76998e-04
2023/05/04	20:24:31	ok	ok	428.8460	59.140	0.04165	17.97	67.578	10.339	32417852.807215	10	429.1511	7.57244e-05	2.85810e-04
2023/05/04	20:29:30	ok	ok	428.9140	59.173	0.04165	18.62	66.648	10.599	28997807.635017	9	429.4227	7.35808e-05	2.82902e-04
2023/05/04	20:34:30	--	ok	429.2040	59.180	0.04165	18.92	66.462	10.756	32733035.223106	12	429.3869	7.77449e-05	3.63134e-04
2023/05/04	20:34:37	ok	ok	429.0260	59.144	0.04164	18.92	66.506	10.763	19689565.702603	8	429.2180	7.50294e-05	2.82757e-04
2023/05/04	20:39:37	--	ok	428.4920	59.153	0.04164	19.14	66.352	10.881	19562131.361879	9	429.3374	7.36253e-05	1.91514e-04
2023/05/04	20:39:44	--	ok	429.4760	59.231	0.041665	19.12	66.337	10.861	20936098.660564	10	429.8784	7.49490e-05	2.46750e-04
2023/05/04	20:39:52	ok	ok	428.8060	59.158	0.041642	19.10	66.366	10.857	19051273.310003	10	429.3523	7.46009e-05	2.51941e-04
2023/05/04	20:44:51	--	ok	428.7080	59.173	0.041642	19.33	66.181	10.973	20080364.546320	9	429.3981	7.50196e-05	2.76182e-04
2023/05/04	20:44:59	--	ok	429.4080	59.205	0.041656	19.33	66.191	10.974	40166706.350461	9	429.7625	7.37487e-05	2.22362e-04
2023/05/04	20:45:06	--	ok	428.7660	59.138	0.041636	19.30	66.165	10.951	22788958.267706	12	429.3183	7.30455e-05	2.33567e-04
2023/05/04	20:45:13	--	ok	429.3580	59.183	0.041647	19.26	66.233	10.935	33775229.440019	12	429.5157	7.43974e-05	2.40797e-04
2023/05/04	20:45:20	ok	ok	428.8960	59.061	0.041629	19.23	66.261	10.920	28713786.653330	11	429.1030	7.33923e-05	1.86740e-04
2023/05/04	20:50:20	ok	ok	428.9400	59.116	0.041629	19.44	66.114	11.034	29124223.915458	11	429.1870	7.30885e-05	1.74809e-04
2023/05/04	20:55:20	--	ok	428.7600	59.120	0.041629	19.52	66.021	11.065	29680922.367756	11	429.0787	7.88895e-05	3.92204e-04
2023/05/04	20:55:28	--	ok	429.2540	59.184	0.041641	19.52	66.062	11.072	37290189.852760	10	429.5036	7.34350e-05	2.05537e-04
2023/05/04	20:55:35	ok	ok	428.9980	59.110	0.041628	19.54	66.026	11.083	30948126.084490	11	429.1978	7.36872e-05	2.87447e-04
2023/05/04	21:00:34	--	ok	428.5340	59.118	0.041628	19.58	65.957	11.100	30834136.289179	10	429.1377	7.70057e-05	2.89975e-04
2023/05/04	21:00:44	ok	ok	429.1940	59.206	0.041652	19.57	65.995	11.097	21321636.917728	10	429.7677	7.34030e-05	2.55810e-04
2023/05/04	21:05:44	ok	ok	428.9580	59.210	0.041652	19.63	65.911	11.120	20448315.710672	9	429.7637	7.35752e-05	2.01484e-04
2023/05/04	21:10:44	ok	ok	429.0220	59.208	0.041652	19.67	65.885	11.143	22749042.988623	10	429.6580	7.71196e-05	3.16160e-04
2023/05/04	21:15:44	ok	ok	429.0940	59.211	0.041652	19.74	65.853	11.183	21883584.778590	9	429.7769	7.27950e-05	2.23812e-04
2023/05/04	21:20:44	ok	ok	429.1620	59.213	0.041652	19.75	65.803	11.183	22699956.168260	11	429.6678	7.70867e-05	3.07350e-04
2023/05/04	21:25:44	ok	ok	429.0720	59.212	0.041652	19.71	65.840	11.163	20694984.979134	12	429.6115	7.91943e-05	3.52146e-04
2023/05/04	21:30:44	ok	ok	429.0640	59.212	0.041652	19.77	65.806	11.194	21368090.685376	10	429.7715	7.30563e-05	2.03804e-04
2023/05/04	21:35:44	ok	ok	429.0720	59.210	0.041652	19.74	65.760	11.167	20894415.350176	9	429.7547	7.31939e-05	2.32450e-04
2023/05/04	21:40:44	ok	ok	429.0840	59.211	0.041652	19.75	65.751	11.175	25298631.570334	13	429.6117	7.87810e-05	3.14507e-04
2023/05/04	21:45:44	--	ok	429.2560	59.208	0.041652	19.73	65.798	11.165	20416064.704513	9	429.7441	7.31549e-05	2.06839e-04
2023/05/04	21:45:51	--	ok	428.7660	59.184	0.041639	19.71	65.797	11.156	20448429.081854	9	429.4810	7.21864e-05	2.23548e-04
2023/05/04	21:45:59	--	ok	429.4360	59.204	0.041651	19.73	65.747	11.156	38679583.245093	10	429.7317	7.37996e-05	1.99043e-04
2023/05/04	21:46:06	ok	ok	428.8820	59.119	0.041629	19.70	65.826	11.151	32741272.007272	10	429.2159	7.36818e-05	2.10016e-04
2023/05/04	21:51:05	ok	ok	429.0500	59.141	0.041629	19.74	65.728	11.162	29475420.405475	12	429.2245	7.40287e-05	2.29852e-04
2023/05/04	21:56:05	--	ok	428.6140	59.134	0.041629	19.70	65.710	11.131	31856004.442970	8	429.2438	7.36419e-05	1.90041e-04
2023/05/04	21:56:13	--	ok	429.4680	59.199	0.041648	19.70	65.710	11.131	35957897.214248	10	429.7026	7.30616e-05	2.29574e-04
2023/05/04	21:56:20	--	ok	428.5880	59.097	0.041624	19.68	65.728	11.125	21224291.340843	8	429.1451	7.37769e-05	2.64515e-04
2023/05/04	21:56:27	--	ok	429.2580	59.191	0.041645	19.67	65.737	11.118	38671051.456349	11	429.5570	7.54253e-05	2.39195e-04
2023/05/04	21:56:35	--	ok	428.7800	59.145	0.041632	19.63	65.826	11.105	22284897.639264	9	429.2052	7.63670e-05	2.62369e-04
2023/05/04	21:56:42	ok	ok	428.9200	59.186	0.041643	19.60	65.895	11.098	20571107.795534	9	429.5292	7.37205e-05	2.66524e-04
2023/05/04	22:01:41	ok	ok	428.8500	59.188	0.041643	19.70	65.710	11.131	24805942.473115	13	429.4018	7.89769e-05	3.36149e-04
2023/05/04	22:06:41	--	ok	428.6700	59.188	0.041643	19.70	65.689	11.127	20820496.162473	12	429.3388	8.06534e-05	4.12189e-04
2023/05/04	22:06:49	--	ok	429.3480	59.244	0.04166	19.71	65.692	11.138	31445634.547214	9	429.9169	7.43606e-05	3.37415e-04
2023/05/04	22:06:56	ok	ok	428.9300	59.188	0.041642	19.71	65.647	11.131	21888485.047062	9	429.5746	7.24535e-05	2.17429e-04
2023/05/04	22:11:55	--	ok	428.7300	59.188	0.041642	19.65	65.661	11.095	21053611.069393	12	429.3419	7.98017e-05	3.16423e-04
2023/05/04	22:12:02	--	ok	429.5180	59.219	0.041656	19.70	65.689	11.127	38354727.156579	12	429.8194	7.43956e-05	2.78279e-04
2023/05/04	22:12:10	ok	ok	428.9300	59.136	0.04163	19.67	65.673	11.107	32560746.959244	10	429.2740	7.17060e-05	2.24939e-04
2023/05/04	22:17:09	ok	ok	428.8440	59.142	0.04163	19.65	65.638	11.091	31565593.052167	10	429.2131	7.39659e-05	1.66175e-04
2023/05/04	22:22:09	--	ok	428.7880	59.135	0.04163	19.65	65.618	11.088	31705058.140876	11	429.1535	7.69728e-05	2.84788e-04
2023/05/04	22:22:16	ok	ok	428.8280	59.184	0.04164	19.64	65.606	11.077	22160158.800333	11	429.4988	7.39375e-05	2.20373e-04
2023/05/04	22:27:16	--	ok	428.5100	59.178	0.04164	19.63	65.646	11.075	23681713.786736	11	429.2442	8.09095e-05	4.10082e-04
2023/05/04	22:27:23	--	ok	429.3300	59.276	0.041665	19.67	65.641	11.102	24286503.393423	11	429.9562	7.42050e-05	2.54998e-04
2023/05/04	22:27:30	--	ok	429.2480	59.194	0.041649	19.64	65.628	11.080	27993832.016278	8	429.6844	7.24959e-05	1.25967e-04
2023/05/04	22:27:37	ok	ok	428.8440	59.164	0.041636	19.58	65.628	11.044	20390222.410901	9	429.2856	7.54486e-05	2.87061e-04
2023/05/04	22:32:37	--	ok	428.5520	59.165	0.041636	19.58	65.628	11.044	17754103.235320	12	429.0050	8.60686e-05	6.96080e-04
2023/05/04	22:32:44	--	ok	429.4880	59.235	0.041658	19.61	65.602	11.059	37154361.582283	9	429.9068	7.20291e-05	2.25889e-04
2023/05/04	22:32:52	ok	ok	428.8400	59.159	0.041634	19.61	65.611	11.060	23594915.074711	9	429.3470	7.28328e-05	2.15899e-04
2023/05/04	22:37:51	--	ok	428.5720	59.163	0.041634	19.61	65.591	11.057	17376129.470786	9	429.2844	7.36146e-05	2.13593e-04
2023/05/04	22:37:59	--	ok	429.2280	59.213	0.041655	19.57	65.560	11.024	24962128.444807	9	429.7997	7.28522e-05	2.41798e-04
2023/05/04	22:38:06	ok	ok	429.1800	59.184	0.041644	19.58	65.563	11.033	34876408.458384	10	429.5260	7.35208e-05	2.04836e-04
2023/05/04	22:43:05	--	ok	429.2400	59.183	0.041644	19.56	65.623	11.024	31018558.092905	10	429.3790	7.72732e-05	3.00030e-04
2023/05/04	22:43:12	ok	ok	429.0020	59.141	0.041632	19.53	65.618	11.006	33732014.394674	9	429.2757	7.28760e-05	2.41619e-04
2023/05/04	22:48:12	--	ok	428.7940	59.137	0.041632	19.52	65.647	11.003	32271346.501661	8	429.2353	7.29228e-05	1.58620e-04
2023/05/04	22:48:20	--	ok	428.6700	59.179	0.041642	19.50	65.614	10.987	21455782.029247	9	429.4033	7.54979e-05	2.81157e-04
2023/05/04	22:48:27	--	ok	429.5560	59.218	0.041659	19.53	65.661	11.013	39018235.889264	11	429.8316	7.35597e-05	1.90009e-04
2023/05/04	22:48:34	ok	ok	429.0580	59.122	0.041631	19.50	65.637	10.990	32448913.543904	12	429.1373	7.47544e-05	2.74291e-04
2023/05/04	22:53:33	--	ok	428.5640	59.127	0.041631	19.47	65.609	10.969	31884455.560276	10	429.0461	7.79359e-05	3.33300e-04
2023/05/04	22:53:40	--	ok	429.3540	59.198	0.041652	19.43	65.624	10.944	39335503.883142	10	429.6871	7.30134e-05	2.65869e-04
2023/05/04	22:53:47	--	ok	428.4660	59.155	0.041635	19.46	65.661	10.969	21869755.133775	10	429.2916	7.27304e-05	1.86458e-04
2023/05/04	22:53:55	--	ok	429.2460	59.230	0.041661	19.44	65.647	10.956	22677938.820974	9	429.8282	7.52142e-05	2.97365e-04
2023/05/04	22:54:02	--	ok	429.2960	59.187	0.041649	19.39	65.734	10.934	28989725.642850	12	429.5002	7.44842e-05	2.59506e-04
2023/05/04	22:54:09	--	ok	428.4300	59.129	0.041634	19.37	65.829	10.942	23458755.514893	8	429.1756	7.37750e-05	2.68245e-04
2023/05/04	22:54:17	ok	ok	428.9720	59.224	0.041663	19.34	65.917	10.937	22528301.863218	9	429.8427	7.34101e-05	2.48249e-04
2023/05/04	22:59:16	ok	ok	429.1180	59.227	0.041663	19.43	65.573	10.935	20628887.427996	11	429.7069	7.88559e-05	4.10340e-04
2023/05/04	23:04:16	ok	ok	428.9860	59.231	0.041663	19.44	65.563	10.942	18923235.590970	7	429.8121	7.34188e-05	2.36024e-04
2023/05/04	23:09:16	ok	ok	429.0120	59.228	0.041663	19.40	65.568	10.915	22332595.354275	12	429.6766	7.81598e-05	3.16452e-04
2023/05/04	23:14:16	ok	ok	428.9780	59.218	0.041663	19.40	65.545	10.912	17976025.023381	9	429.7555	7.49795e-05	2.60701e-04
2023/05/04	23:19:16	ok	ok	428.9660	59.216	0.041663	19.39	65.542	10.902	20404484.354453	9	429.8097	7.25239e-05	2.46173e-04
2023/05/04	23:24:16	ok	ok	428.9640	59.213	0.041663	19.39	65.522	10.899	20276013.768865	10	429.8640	7.00405e-05	3.47657e-04
2023/05/04	23:29:16	ok	ok	428.9540	59.214	0.041663	19.36	65.473	10.874	23310259.187106	10	429.6672	7.71682e-05	3.19659e-04
2023/05/04	23:34:16	ok	ok	428.9860	59.213	0.041663	19.32	65.490	10.850	19511723.703079	11	429.5307	8.01170e-05	3.70674e-04
2023/05/04	23:39:16	ok	ok	428.9720	59.205	0.041663	19.29	65.515	10.835	19895845.171688	7	429.6729	7.44020e-05	2.40322e-04
2023/05/04	23:44:16	ok	ok	428.9260	59.203	0.041663	19.26	65.469	10.809	21343589.470438	13	429.5342	7.98377e-05	4.51333e-04
2023/05/04	23:49:16	ok	ok	428.8500	59.202	0.041663	19.24	65.531	10.809	20039796.623965	10	429.5453	7.92173e-05	3.55066e-04
2023/05/04	23:54:16	ok	ok	428.9560	59.203	0.041663	19.23	65.476	10.791	18925616.855902	9	429.7230	7.27496e-05	2.20575e-04
2023/05/04	23:59:16	ok	ok	428.8600	59.201	0.041663	19.20	65.396	10.759	16832255.735733	11	429.4952	8.02103e-05	3.60916e-04
2023/05/05	00:04:16	--	ok	428.7320	59.196	0.041663	19.14	65.440	10.731	19240284.436443	8	429.7169	7.19687e-05	2.47142e-04
2023/05/05	00:04:23	--	ok	429.2600	59.296	0.041677	19.16	65.454	10.743	19579108.102872	8	430.0594	7.11840e-05	1.07655e-04
2023/05/05	00:04:31	--	ok	429.3180	59.198	0.041664	19.16	65.412	10.737	29483514.733473	9	429.7146	7.29721e-05	1.82329e-04
2023/05/05	00:04:38	ok	ok	428.8580	59.159	0.041648	19.16	65.412	10.737	29318310.786321	8	429.4030	7.13892e-05	9.07908e-05
2023/05/05	00:09:37	--	ok	428.5900	59.164	0.041648	19.16	65.422	10.738	25428593.006956	12	429.0826	8.23515e-05	4.46703e-04
2023/05/05	00:09:44	--	ok	429.3680	59.222	0.041668	19.16	65.422	10.738	34058259.756785	10	429.7788	7.38758e-05	2.29665e-04
2023/05/05	00:09:51	ok	ok	428.9940	59.169	0.04165	19.16	65.422	10.738	32929240.814780	9	429.3589	7.44065e-05	2.50641e-04
2023/05/05	00:14:51	--	ok	428.6860	59.166	0.04165	19.13	65.469	10.727	27485344.847485	11	429.1681	8.08546e-05	4.54424e-04
2023/05/05	00:14:58	--	ok	429.4000	59.208	0.041665	19.12	65.405	10.708	39653095.703474	10	429.7096	7.40143e-05	2.66491e-04
2023/05/05	00:15:06	ok	ok	428.9520	59.155	0.041645	19.12	65.446	10.715	31609585.575295	9	429.3188	7.23987e-05	2.59094e-04
2023/05/05	00:20:05	--	ok	428.6540	59.155	0.041645	19.10	65.412	10.701	28045792.050516	9	429.2795	7.32140e-05	2.18842e-04
2023/05/05	00:20:13	--	ok	429.4040	59.190	0.041662	19.07	65.428	10.685	35644510.006588	10	429.6730	7.32608e-05	2.82729e-04
2023/05/05	00:20:20	--	ok	428.5300	59.137	0.041642	19.09	65.389	10.687	19405467.874379	9	429.2002	7.41858e-05	2.63661e-04
2023/05/05	00:20:27	ok	ok	429.0500	59.198	0.041666	19.06	65.428	10.677	19500465.892288	9	429.7314	7.33191e-05	1.93655e-04
2023/05/05	00:25:26	ok	ok	428.9000	59.199	0.041666	19.09	65.389	10.687	19400802.322360	11	429.5943	7.69335e-05	2.98750e-04
2023/05/05	00:30:26	--	ok	428.7880	59.197	0.041666	19.03	65.368	10.649	17770122.638690	8	429.6896	7.33821e-05	2.54971e-04
2023/05/05	00:30:34	--	ok	429.5040	59.276	0.041676	19.05	65.371	10.658	33587111.533229	10	429.8782	7.44468e-05	2.29653e-04
2023/05/05	00:30:41	ok	ok	428.9820	59.164	0.041651	19.05	65.318	10.649	33197627.290307	10	429.3413	7.47403e-05	2.45855e-04
2023/05/05	00:35:40	ok	ok	428.8080	59.163	0.041651	19.03	65.336	10.644	28116042.147493	9	429.3428	7.34132e-05	2.50228e-04
2023/05/05	00:40:40	--	ok	428.7320	59.161	0.041651	18.95	65.399	10.600	28902490.139196	13	428.9580	8.74025e-05	7.08709e-04
2023/05/05	00:40:47	--	ok	429.2560	59.189	0.041664	18.96	65.412	10.612	36609710.056722	10	429.5836	7.49038e-05	2.79697e-04
2023/05/05	00:40:54	--	ok	428.4920	59.163	0.041652	18.91	65.432	10.581	18734929.043256	11	429.3061	7.41581e-05	2.68717e-04
2023/05/05	00:41:02	--	ok	429.5080	59.268	0.041677	18.92	65.426	10.588	42351321.518795	10	429.8268	7.66469e-05	2.35874e-04
2023/05/05	00:41:09	--	ok	428.5460	59.158	0.041652	18.86	65.565	10.575	18757636.187374	8	429.3121	7.35243e-05	2.81735e-04
2023/05/05	00:41:17	--	ok	429.5160	59.222	0.041675	18.82	65.579	10.551	40255344.307413	11	429.7951	7.32323e-05	2.67976e-04
2023/05/05	00:41:24	ok	ok	428.8140	59.140	0.041649	18.79	65.669	10.547	23485666.316118	9	429.1444	7.60463e-05	3.24116e-04
2023/05/05	00:46:23	--	ok	428.6300	59.152	0.041649	18.88	65.376	10.553	24451491.581801	8	429.2389	7.38689e-05	2.36098e-04
2023/05/05	00:46:30	ok	ok	429.1180	59.195	0.041667	18.89	65.400	10.565	19977106.399916	8	429.6255	7.43855e-05	2.38412e-04
2023/05/05	00:51:30	--	ok	428.7580	59.190	0.041667	18.85	65.371	10.534	20073264.325111	8	429.6206	7.35084e-05	2.41802e-04
2023/05/05	00:51:37	--	ok	429.4120	59.279	0.041679	18.86	65.364	10.543	18901663.581960	10	429.8292	7.70744e-05	2.32583e-04
2023/05/05	00:51:45	ok	ok	428.9580	59.169	0.041659	18.85	65.371	10.534	21320975.031392	9	429.4458	7.38307e-05	2.69792e-04
2023/05/05	00:56:44	--	ok	428.7380	59.167	0.041659	18.86	65.332	10.538	17679096.258500	8	429.4628	7.30581e-05	2.36122e-04
2023/05/05	00:56:52	--	ok	429.4180	59.215	0.041672	18.85	65.382	10.536	36838339.361397	11	429.6991	7.49002e-05	2.38563e-04
2023/05/05	00:56:59	ok	ok	428.9080	59.155	0.041651	18.86	65.405	10.550	32730278.425398	9	429.2334	7.45717e-05	2.45410e-04
2023/05/05	01:01:58	ok	ok	428.9240	59.154	0.041651	18.82	65.345	10.513	32700398.505045	9	429.2646	7.33165e-05	2.70505e-04
2023/05/05	01:06:58	ok	ok	428.8240	59.152	0.041651	18.81	65.335	10.503	27825190.127419	10	429.2242	7.46723e-05	2.41191e-04
2023/05/05	01:11:58	--	ok	428.7580	59.148	0.041651	18.81	65.322	10.501	29996473.705407	11	429.1783	7.68097e-05	3.62457e-04
2023/05/05	01:12:05	ok	ok	428.9040	59.175	0.041663	18.81	65.322	10.501	21694983.525957	10	429.5028	7.44998e-05	2.26067e-04
2023/05/05	01:17:05	--	ok	428.7220	59.171	0.041663	18.79	65.309	10.489	16719452.966299	9	429.4818	7.35877e-05	2.25749e-04
2023/05/05	01:17:13	ok	ok	429.2000	59.235	0.041677	18.78	65.286	10.477	18613064.057608	9	429.7409	7.57811e-05	2.85260e-04
2023/05/05	01:22:12	ok	ok	428.8660	59.231	0.041677	18.78	65.307	10.481	17565320.589122	9	429.7172	7.48571e-05	2.36618e-04
2023/05/05	01:27:12	ok	ok	429.0980	59.217	0.041677	18.74	65.321	10.457	20425590.203066	9	429.7364	7.40916e-05	2.42945e-04
2023/05/05	01:32:13	ok	ok	428.9060	59.217	0.041677	18.74	65.353	10.462	19342283.165524	9	429.7250	7.37584e-05	2.70128e-04
2023/05/05	01:37:12	ok	ok	429.0440	59.213	0.041677	18.76	65.316	10.474	18167680.333623	12	429.5595	7.93294e-05	3.74403e-04
2023/05/05	01:42:12	ok	ok	428.8480	59.213	0.041677	18.72	65.330	10.450	18656207.875731	11	429.6690	7.54103e-05	1.99960e-04
2023/05/05	01:47:12	ok	ok	429.0320	59.209	0.041677	18.71	65.318	10.440	16466475.203395	10	429.6798	7.51086e-05	2.58710e-04
2023/05/05	01:52:12	ok	ok	428.8780	59.201	0.041677	18.74	65.280	10.450	16528359.760394	9	429.7009	7.35541e-05	2.66313e-04
2023/05/05	01:57:12	ok	ok	428.8900	59.206	0.041677	18.68	65.290	10.417	17816837.509223	12	429.5836	7.67536e-05	2.90037e-04
2023/05/05	02:02:12	ok	ok	428.8080	59.205	0.041677	18.68	65.280	10.415	18501737.064522	11	429.3714	8.50832e-05	7.95294e-04
2023/05/05	02:07:12	ok	ok	428.9660	59.198	0.041677	18.68	65.258	10.412	20260810.522984	10	429.6261	7.48368e-05	1.95070e-04
2023/05/05	02:12:12	ok	ok	429.0260	59.194	0.041677	18.67	65.248	10.402	18940080.028788	8	429.6469	7.38029e-05	2.14128e-04
2023/05/05	02:17:12	ok	ok	428.8600	59.193	0.041677	18.64	65.252	10.385	19157305.075890	13	429.4457	8.10212e-05	3.82015e-04
2023/05/05	02:22:12	ok	ok	428.8160	59.191	0.041677	18.61	65.280	10.373	16274115.096261	13	429.4780	7.94150e-05	2.70025e-04
2023/05/05	02:27:12	--	ok	428.7960	59.188	0.041677	18.58	65.263	10.351	19440004.931900	12	429.2438	8.76487e-05	7.75982e-04
2023/05/05	02:27:19	--	ok	429.5500	59.271	0.041687	18.59	65.235	10.354	27033536.089790	12	429.7989	7.59367e-05	2.03945e-04
2023/05/05	02:27:27	--	ok	428.7880	59.148	0.041659	18.59	65.266	10.359	19403155.858058	9	429.2792	7.32565e-05	1.88201e-04
2023/05/05	02:27:34	--	ok	429.2320	59.165	0.04167	18.54	65.332	10.335	36669473.590730	9	429.5209	7.28896e-05	2.90213e-04
2023/05/05	02:27:41	--	ok	428.6640	59.139	0.041658	18.51	65.403	10.330	18203732.467182	9	429.2842	7.18520e-05	2.38338e-04
2023/05/05	02:27:49	--	ok	429.2680	59.171	0.041675	18.50	65.463	10.332	37555151.100464	9	429.5698	7.29838e-05	2.45046e-04
2023/05/05	02:27:56	ok	ok	428.8040	59.145	0.041662	18.45	65.563	10.321	18342909.042723	10	429.3318	7.15930e-05	2.54655e-04
2023/05/05	02:32:55	--	ok	428.5700	59.152	0.041662	18.52	65.245	10.313	15787255.074314	10	429.2565	7.54565e-05	3.09911e-04
2023/05/05	02:33:02	--	ok	429.6540	59.235	0.041683	18.52	65.277	10.318	37461107.001763	9	429.7803	7.37726e-05	2.35223e-04
2023/05/05	02:33:10	ok	ok	428.8440	59.112	0.04165	18.54	65.257	10.323	30382364.102855	10	429.0938	7.26377e-05	2.59122e-04
2023/05/05	02:38:09	--	ok	428.7040	59.109	0.04165	18.50	65.284	10.303	26675430.829896	12	428.9111	7.91536e-05	2.85707e-04
2023/05/05	02:38:16	--	ok	428.7480	59.158	0.041665	18.48	65.290	10.295	15148723.622044	10	429.3746	7.40450e-05	2.06696e-04
2023/05/05	02:38:24	--	ok	429.5180	59.195	0.041677	18.45	65.234	10.269	33233679.042952	10	429.6303	7.52720e-05	2.82415e-04
2023/05/05	02:38:31	--	ok	428.3520	59.111	0.041651	18.47	65.267	10.283	18152895.056423	9	429.0805	7.38072e-05	2.23145e-04
2023/05/05	02:38:39	--	ok	429.3100	59.225	0.041684	18.44	65.284	10.268	19908903.011779	9	429.7935	7.30095e-05	2.70518e-04
2023/05/05	02:38:46	--	ok	429.2440	59.159	0.041669	18.40	65.350	10.254	27853985.243662	11	429.3507	7.52930e-05	2.67844e-04
2023/05/05	02:38:53	--	ok	428.2720	59.127	0.041656	18.35	65.440	10.242	16497286.714385	8	429.1226	7.45626e-05	2.79660e-04
2023/05/05	02:39:00	--	ok	429.7120	59.293	0.041693	18.35	65.504	10.252	36885272.225018	9	429.8925	7.55275e-05	2.49310e-04
2023/05/05	02:39:07	--	ok	428.4120	59.125	0.041657	18.27	65.595	10.214	17976090.924143	11	429.1141	7.50420e-05	2.51711e-04
2023/05/05	02:39:15	--	ok	429.3160	59.221	0.041687	18.27	65.711	10.232	17783247.396544	10	429.7343	7.57556e-05	2.43614e-04
2023/05/05	02:39:22	ok	ok	428.9360	59.158	0.041671	18.24	65.687	10.211	16262975.308835	12	429.3833	7.52341e-05	2.69337e-04
2023/05/05	02:44:21	--	ok	428.6300	59.163	0.041671	18.47	65.216	10.275	20235325.564256	10	429.3788	7.72189e-05	2.94359e-04
2023/05/05	02:44:28	--	ok	429.6180	59.279	0.041689	18.47	65.174	10.268	38453977.274400	9	429.8493	7.54325e-05	2.53525e-04
2023/05/05	02:44:36	--	ok	428.5380	59.139	0.041658	18.44	65.179	10.251	18169583.846732	10	429.2608	7.29303e-05	2.27168e-04
2023/05/05	02:44:43	--	ok	429.2140	59.196	0.041681	18.47	65.216	10.275	19090978.255655	11	429.7307	7.27355e-05	2.41960e-04
2023/05/05	02:44:50	ok	ok	428.9120	59.159	0.041671	18.44	65.231	10.259	18045046.580970	11	429.3784	7.53966e-05	2.66603e-04
2023/05/05	02:49:50	--	ok	428.6280	59.163	0.041671	18.44	65.167	10.249	17149200.736742	11	429.4217	7.51494e-05	2.21227e-04
2023/05/05	02:49:57	--	ok	429.7640	59.288	0.04169	18.48	65.133	10.270	35403292.509778	11	429.8841	7.49360e-05	2.41488e-04
2023/05/05	02:50:05	--	ok	428.4600	59.107	0.041651	18.48	65.121	10.268	20546172.666726	10	429.0057	7.48724e-05	3.15940e-04
2023/05/05	02:50:12	--	ok	429.2280	59.182	0.041678	18.45	65.148	10.256	34195836.224871	12	429.5962	7.52455e-05	2.59847e-04
2023/05/05	02:50:19	ok	ok	428.8960	59.153	0.041667	18.41	65.130	10.227	27959658.728779	10	429.3003	7.56211e-05	2.82843e-04
2023/05/05	02:55:19	--	ok	428.6480	59.156	0.041667	18.45	65.161	10.258	21584719.771470	10	429.1569	8.05263e-05	4.30209e-04
2023/05/05	02:55:27	ok	ok	428.9560	59.221	0.041685	18.48	65.112	10.266	18443422.655121	10	429.7707	7.35379e-05	2.26487e-04
2023/05/05	03:00:26	ok	ok	428.9220	59.215	0.041685	18.48	65.174	10.276	20372407.912291	11	429.4439	8.39153e-05	6.80240e-04
2023/05/05	03:05:26	ok	ok	429.1320	59.214	0.041685	18.44	65.179	10.251	16442179.606508	9	429.6334	7.63693e-05	2.52905e-04
2023/05/05	03:10:26	ok	ok	428.8280	59.207	0.041685	18.41	65.153	10.231	17491810.848819	12	429.4762	8.08663e-05	3.88075e-04
2023/05/05	03:15:26	ok	ok	428.8560	59.199	0.041685	18.35	65.165	10.199	18205830.725680	11	429.4889	8.05335e-05	3.55128e-04
2023/05/05	03:20:26	ok	ok	428.8640	59.201	0.041685	18.32	65.203	10.187	15681752.716323	10	429.5733	7.67456e-05	2.41896e-04
2023/05/05	03:25:26	--	ok	428.7460	59.198	0.041685	18.31	65.138	10.169	15498838.191671	11	429.4209	8.20450e-05	4.34565e-04
2023/05/05	03:25:33	--	ok	429.7120	59.322	0.041697	18.31	65.061	10.157	35798478.850534	9	429.9661	7.42175e-05	2.39253e-04
2023/05/05	03:25:40	--	ok	428.6620	59.135	0.041661	18.37	65.106	10.198	15712870.595618	9	429.2293	7.26584e-05	2.73310e-04
2023/05/05	03:25:48	--	ok	429.2120	59.167	0.041678	18.30	65.103	10.155	34751299.220144	9	429.5217	7.44088e-05	2.18045e-04
2023/05/05	03:25:55	ok	ok	428.8480	59.145	0.041668	18.24	65.190	10.133	25442120.034503	11	429.2299	7.58737e-05	2.49746e-04
2023/05/05	03:30:55	--	ok	428.4880	59.150	0.041668	18.28	65.121	10.148	21395795.981969	11	429.1155	8.07919e-05	3.53343e-04
2023/05/05	03:31:03	--	ok	429.3080	59.283	0.041693	18.27	65.130	10.142	18451153.837278	9	429.8560	7.52035e-05	2.85394e-04
2023/05/05	03:31:10	--	ok	428.7840	59.172	0.041678	18.31	65.097	10.162	16822481.699408	9	429.4983	7.54984e-05	3.11823e-04
2023/05/05	03:31:17	--	ok	429.4820	59.228	0.041689	18.25	65.097	10.129	33728457.356424	9	429.7084	7.66939e-05	2.31090e-04
2023/05/05	03:31:24	ok	ok	428.9820	59.139	0.041665	18.23	65.188	10.125	30782606.958966	8	429.2141	7.43825e-05	2.92975e-04
2023/05/05	03:36:23	--	ok	428.6240	59.142	0.041665	18.30	65.071	10.150	26680732.003154	12	429.0684	7.94124e-05	3.14611e-04
2023/05/05	03:36:30	--	ok	429.3680	59.193	0.041683	18.27	65.089	10.135	38065752.815952	10	429.6261	7.52621e-05	2.30535e-04
2023/05/05	03:36:38	ok	ok	429.0220	59.140	0.041665	18.30	65.071	10.150	27958774.112085	11	429.2375	7.46915e-05	2.18866e-04
2023/05/05	03:41:37	ok	ok	429.1240	59.142	0.041665	18.27	65.078	10.134	22724337.211209	11	429.1290	7.71940e-05	2.67713e-04
2023/05/05	03:46:37	--	ok	428.7260	59.140	0.041665	18.24	65.061	10.113	24669801.699616	8	429.2312	7.41870e-05	2.47796e-04
2023/05/05	03:46:44	--	ok	429.2840	59.175	0.041678	18.21	65.133	10.109	35314782.216395	9	429.5014	7.53494e-05	2.56124e-04
2023/05/05	03:46:52	ok	ok	429.1600	59.141	0.041664	18.27	65.089	10.135	32020411.073397	13	429.2020	7.60721e-05	2.42897e-04
2023/05/05	03:51:51	ok	ok	428.8680	59.139	0.041664	18.21	65.089	10.102	25131946.597704	11	429.0225	8.04936e-05	3.27437e-04
2023/05/05	03:56:51	ok	ok	428.8480	59.134	0.041664	18.18	65.093	10.085	27250622.239305	8	429.1617	7.47135e-05	2.12426e-04
2023/05/05	04:01:51	--	ok	428.7460	59.136	0.041664	18.13	65.148	10.060	26936169.273156	10	429.0509	7.81263e-05	3.36320e-04
2023/05/05	04:01:58	--	ok	429.2500	59.160	0.041677	18.13	65.107	10.054	38058768.406319	10	429.4650	7.34105e-05	2.95066e-04
2023/05/05	04:02:05	ok	ok	428.9800	59.134	0.041664	18.13	65.161	10.062	29785188.082534	10	429.1280	7.59754e-05	2.78368e-04
2023/05/05	04:07:05	--	ok	428.5820	59.134	0.041664	18.07	65.203	10.035	28171596.246274	9	429.1377	7.44832e-05	1.98607e-04
2023/05/05	04:07:12	--	ok	429.3980	59.192	0.041685	18.08	65.194	10.041	33822498.271581	9	429.5528	7.62653e-05	2.69811e-04
2023/05/05	04:07:19	--	ok	428.7720	59.138	0.041665	18.08	65.165	10.037	19807762.179608	10	429.1894	7.45362e-05	2.03588e-04
2023/05/05	04:07:27	ok	ok	429.0840	59.157	0.041677	18.03	65.176	10.005	41042505.127819	10	429.3804	7.62975e-05	2.80570e-04
2023/05/05	04:12:26	ok	ok	429.1420	59.156	0.041677	18.06	65.084	10.009	35506132.314220	13	429.2063	8.07384e-05	3.11418e-04
2023/05/05	04:17:26	ok	ok	429.0760	59.154	0.041677	18.03	65.121	9.997	37927164.013601	9	429.3390	7.58917e-05	2.11570e-04
2023/05/05	04:22:26	ok	ok	429.1160	59.151	0.041677	18.04	65.126	10.007	35763426.368770	9	429.3188	7.69346e-05	2.64927e-04
2023/05/05	04:27:26	ok	ok	429.0700	59.149	0.041677	18.03	65.069	9.989	38391880.536695	11	429.2266	7.94414e-05	3.46898e-04
2023/05/05	04:32:26	ok	ok	428.9600	59.151	0.041677	18.01	65.101	9.986	38386370.967407	8	429.3443	7.52428e-05	2.06179e-04
2023/05/05	04:37:26	ok	ok	429.1220	59.151	0.041677	17.99	65.115	9.971	36045147.734354	8	429.2903	7.65994e-05	2.03644e-04
2023/05/05	04:42:26	ok	ok	429.0600	59.149	0.041677	17.97	65.093	9.959	33588158.842464	8	429.3358	7.44904e-05	1.67127e-04
2023/05/05	04:47:26	ok	ok	429.0860	59.148	0.041677	17.96	65.112	9.954	34207371.118609	10	429.1466	8.00089e-05	3.84284e-04
2023/05/05	04:52:26	ok	ok	429.0260	59.148	0.041677	17.93	65.098	9.935	36621700.700331	9	429.1763	7.92509e-05	2.62470e-04
2023/05/05	04:57:26	--	ok	429.3100	59.161	0.041677	18.41	64.434	10.118	36218002.952053	8	429.4229	7.56152e-05	2.62781e-04
2023/05/05	04:57:33	--	ok	428.6840	59.130	0.041661	18.40	64.453	10.113	16773812.667597	10	429.1815	7.28291e-05	2.72321e-04
2023/05/05	04:57:40	ok	ok	429.1820	59.160	0.041677	18.38	64.439	10.101	32251203.584324	10	429.4723	7.46878e-05	2.44480e-04
2023/05/05	05:02:40	ok	ok	429.1960	59.173	0.041677	18.69	64.224	10.255	32118450.836297	9	429.5716	7.39843e-05	2.23811e-04
2023/05/05	05:07:40	ok	ok	429.1680	59.182	0.041677	18.89	64.076	10.351	31976513.721438	10	429.4392	8.08571e-05	4.42018e-04
2023/05/05	05:12:40	--	ok	429.3860	59.190	0.041677	19.03	64.044	10.433	32794145.097170	7	429.5951	7.68563e-05	2.79984e-04
2023/05/05	05:12:47	--	ok	428.7700	59.142	0.041658	19.01	64.039	10.416	18089191.137072	9	429.2997	7.25972e-05	2.25262e-04
2023/05/05	05:12:54	--	ok	429.2960	59.163	0.041669	19.01	63.998	10.409	30637754.630826	10	429.5375	7.33540e-05	2.59276e-04
2023/05/05	05:13:01	--	ok	428.6740	59.126	0.041654	18.99	64.007	10.401	19334650.109867	11	429.1354	7.58072e-05	2.89751e-04
2023/05/05	05:13:09	ok	ok	429.0740	59.159	0.04167	18.96	64.054	10.392	32123512.790252	10	429.5556	7.29436e-05	2.22779e-04
2023/05/05	05:18:08	ok	ok	429.1880	59.170	0.04167	19.13	63.867	10.465	22766572.760749	13	429.4489	7.93518e-05	4.14304e-04
2023/05/05	05:23:08	ok	ok	428.8260	59.175	0.04167	19.20	63.879	10.510	23182555.292368	12	429.5074	7.74423e-05	3.23971e-04
2023/05/05	05:28:08	ok	ok	429.1620	59.178	0.04167	19.30	63.810	10.561	22499487.835233	9	429.6497	7.35558e-05	2.18361e-04
2023/05/05	05:33:08	ok	ok	429.1560	59.184	0.04167	19.37	63.769	10.599	21409533.158354	13	429.5476	7.89699e-05	3.46546e-04
2023/05/05	05:38:08	ok	ok	429.0940	59.186	0.04167	19.44	63.769	10.643	18452738.905779	12	429.5389	7.95171e-05	3.88227e-04
2023/05/05	05:43:08	ok	ok	429.0440	59.188	0.04167	19.53	63.719	10.688	17795847.947435	10	429.5709	7.86270e-05	3.68775e-04
2023/05/05	05:48:08	ok	ok	428.9300	59.201	0.04167	19.57	63.693	10.710	19743610.811045	13	429.5849	7.96421e-05	4.50654e-04
2023/05/05	05:53:08	ok	ok	429.0420	59.201	0.04167	19.67	63.697	10.773	18969214.038230	9	429.7153	7.47488e-05	2.18456e-04
2023/05/05	05:58:08	ok	ok	428.9020	59.207	0.04167	19.68	63.688	10.780	20810563.163584	11	429.6321	7.94065e-05	3.83464e-04
2023/05/05	06:03:08	--	ok	429.3100	59.206	0.04167	19.73	63.719	10.812	18951165.824625	9	429.8041	7.35448e-05	2.42253e-04
2023/05/05	06:03:15	ok	ok	428.9900	59.159	0.041655	19.71	63.673	10.796	20374601.354905	10	429.4152	7.38780e-05	1.77820e-04
2023/05/05	06:08:14	--	ok	428.7160	59.163	0.041655	19.81	63.668	10.858	19553521.159402	9	429.5015	7.26059e-05	2.21479e-04
2023/05/05	06:08:21	--	ok	429.7040	59.203	0.041669	19.81	63.656	10.856	35322180.728210	9	429.7823	7.37364e-05	2.39104e-04
2023/05/05	06:08:29	--	ok	428.3220	59.044	0.041633	19.84	63.661	10.874	17802773.986649	10	428.9852	7.43142e-05	2.30659e-04
2023/05/05	06:08:36	--	ok	429.5320	59.192	0.041667	19.78	63.577	10.824	36400563.296572	10	429.7709	7.18712e-05	2.48185e-04
2023/05/05	06:08:44	ok	ok	428.8640	59.085	0.041641	19.75	63.615	10.811	17489481.730788	11	429.1369	7.28540e-05	2.13089e-04
2023/05/05	06:13:43	--	ok	428.4000	59.126	0.041641	19.82	63.563	10.848	19611848.611105	8	429.2294	7.24217e-05	2.63652e-04
2023/05/05	06:13:50	--	ok	429.2760	59.236	0.041671	19.84	63.606	10.864	18954048.106810	10	429.8669	7.44011e-05	2.28852e-04
2023/05/05	06:13:58	--	ok	429.2800	59.172	0.041657	19.88	63.519	10.876	19767226.363970	9	429.6343	7.18769e-05	1.97019e-04
2023/05/05	06:14:05	--	ok	428.7340	59.132	0.041643	19.84	63.542	10.853	18593510.111776	10	429.2781	7.24612e-05	2.06705e-04
2023/05/05	06:14:13	ok	ok	428.9100	59.165	0.041656	19.82	63.627	10.859	19310864.594884	9	429.5241	7.33366e-05	2.14165e-04
2023/05/05	06:19:12	ok	ok	428.8220	59.169	0.041656	19.89	63.574	10.894	19387923.428379	12	429.4041	7.85060e-05	3.10920e-04
2023/05/05	06:24:12	ok	ok	428.8720	59.173	0.041656	19.95	63.583	10.932	17729122.469607	12	429.3843	7.94089e-05	3.70509e-04
2023/05/05	06:29:12	--	ok	428.7760	59.172	0.041656	20.01	63.600	10.972	16464441.507795	8	429.5998	7.26038e-05	1.96849e-04
2023/05/05	06:29:20	--	ok	429.4460	59.214	0.041668	20.00	63.536	10.953	38391200.940636	9	429.8260	7.42042e-05	2.52421e-04
2023/05/05	06:29:27	--	ok	429.2460	59.148	0.041645	20.00	63.578	10.960	30351177.342294	10	429.2940	7.35875e-05	2.22894e-04
2023/05/05	06:29:34	--	ok	428.7860	59.061	0.041633	19.98	63.565	10.949	18735338.735226	11	429.0673	7.24360e-05	2.41117e-04
2023/05/05	06:29:43	ok	ok	429.0420	59.126	0.041643	19.95	63.560	10.928	35641150.522767	10	429.3030	7.17556e-05	2.14666e-04
2023/05/05	06:34:42	ok	ok	428.8220	59.146	0.041643	20.04	63.563	10.985	39195659.460892	9	429.1900	7.77383e-05	4.11181e-04
2023/05/05	06:39:42	ok	ok	428.9360	59.150	0.041643	20.07	63.555	11.002	36809292.387624	9	429.3481	7.28904e-05	2.16236e-04
2023/05/05	06:44:42	ok	ok	428.9200	59.152	0.041643	20.11	63.586	11.033	40401673.180733	8	429.3573	7.27445e-05	1.87837e-04
2023/05/05	06:49:42	ok	ok	428.8560	59.150	0.041643	20.15	63.508	11.047	42002626.820275	12	429.2562	7.70493e-05	2.52760e-04
2023/05/05	06:54:42	ok	ok	428.9040	59.155	0.041643	20.22	63.549	11.101	39947098.187670	10	429.2384	7.79400e-05	2.90701e-04
2023/05/05	06:59:42	ok	ok	428.9940	59.158	0.041643	20.24	63.540	11.108	38804206.864180	12	429.2644	7.64942e-05	3.31525e-04
2023/05/05	07:04:42	ok	ok	429.0520	59.157	0.041643	20.24	63.551	11.110	40818250.641836	9	429.3792	7.30335e-05	1.42094e-04
2023/05/05	07:09:42	ok	ok	428.9060	59.160	0.041643	20.31	63.583	11.161	42355219.253175	12	429.3021	7.73695e-05	2.61582e-04
2023/05/05	07:14:42	ok	ok	429.0460	59.164	0.041643	20.39	63.536	11.208	39504812.811564	12	429.2587	7.84126e-05	2.86180e-04
2023/05/05	07:19:42	ok	ok	429.0680	59.163	0.041643	20.40	63.558	11.221	41611694.251395	12	429.2611	7.88073e-05	3.75305e-04
2023/05/05	07:24:42	ok	ok	429.0220	59.164	0.041643	20.46	63.560	11.258	41057486.834690	11	429.3198	7.77176e-05	2.95387e-04
2023/05/05	07:29:42	ok	ok	429.0980	59.164	0.041643	20.48	63.572	11.271	40084166.920444	8	429.4529	7.29271e-05	1.67359e-04
2023/05/05	07:34:42	ok	ok	429.0340	59.166	0.041643	20.55	63.542	11.311	41496068.712562	13	429.3216	7.83973e-05	3.31827e-04
2023/05/05	07:39:42	ok	ok	429.0980	59.167	0.041643	20.58	63.560	11.335	42405464.079195	11	429.3409	7.82892e-05	4.09666e-04
2023/05/05	07:44:42	ok	ok	429.1500	59.168	0.041643	20.66	63.532	11.385	41603761.511925	12	429.3699	7.73143e-05	2.90862e-04
2023/05/05	07:49:42	ok	ok	429.0300	59.171	0.041643	20.68	63.514	11.392	39280972.689620	11	429.3847	7.69925e-05	2.83474e-04
2023/05/05	07:54:42	ok	ok	429.1480	59.172	0.041643	20.75	63.558	11.446	41855527.680690	11	429.4110	7.67685e-05	2.96942e-04
2023/05/05	07:59:42	ok	ok	429.1140	59.173	0.041643	20.79	63.577	11.478	44687820.333333	9	429.5131	7.36148e-05	2.21282e-04
2023/05/05	08:04:42	--	ok	429.2200	59.175	0.041643	20.83	63.565	11.505	42934282.320091	9	429.5338	7.31346e-05	2.18451e-04
2023/05/05	08:04:50	ok	ok	429.0340	59.129	0.041632	20.82	63.563	11.494	19045273.153553	10	429.3001	7.33648e-05	2.15466e-04
2023/05/05	08:09:49	ok	ok	428.9480	59.138	0.041632	20.87	63.592	11.536	17171403.338448	9	429.3293	7.23762e-05	1.93455e-04
2023/05/05	08:14:49	ok	ok	428.8520	59.136	0.041632	20.91	63.528	11.553	19193152.457694	10	429.2545	7.58619e-05	3.62360e-04
2023/05/05	08:19:49	--	ok	428.6700	59.147	0.041632	20.99	63.583	11.612	18241300.904549	12	429.2154	7.75759e-05	3.67616e-04
2023/05/05	08:19:56	--	ok	429.7140	59.189	0.041648	20.97	63.537	11.593	41639003.451273	10	429.7565	7.17810e-05	2.15750e-04
2023/05/05	08:20:03	--	ok	428.5500	58.957	0.041612	20.99	63.531	11.602	20049512.330314	10	428.9257	7.16202e-05	2.45834e-04
2023/05/05	08:20:11	ok	ok	429.1120	59.150	0.041635	20.93	63.519	11.562	28569465.862221	10	429.4372	7.15929e-05	2.55939e-04
2023/05/05	08:25:10	ok	ok	428.9500	59.158	0.041635	21.03	63.528	11.631	26127250.367587	11	429.3325	7.64845e-05	3.11470e-04
2023/05/05	08:30:10	ok	ok	428.9560	59.158	0.041635	21.03	63.581	11.640	27145799.631616	11	429.2960	7.71768e-05	3.63188e-04
2023/05/05	08:35:10	ok	ok	428.8240	59.163	0.041635	21.10	63.572	11.687	27466056.716434	12	429.3512	7.64366e-05	3.48325e-04
2023/05/05	08:40:10	ok	ok	428.8240	59.166	0.041635	21.16	63.528	11.717	25520251.235085	10	429.4454	7.32152e-05	2.05072e-04
2023/05/05	08:45:10	--	ok	428.7480	59.163	0.041635	21.20	63.569	11.754	27508828.727494	10	429.4358	7.29358e-05	2.20838e-04
2023/05/05	08:45:17	--	ok	429.5840	59.192	0.041647	21.16	63.592	11.729	23452356.789107	9	429.7708	7.15556e-05	2.36573e-04
2023/05/05	08:45:25	--	ok	428.7380	59.027	0.041618	21.19	63.587	11.748	20567639.633523	10	429.1125	7.13916e-05	2.47070e-04
2023/05/05	08:45:32	ok	ok	428.9260	59.145	0.041631	21.20	63.558	11.752	21125456.432569	10	429.3901	7.18951e-05	2.62348e-04
2023/05/05	08:50:31	ok	ok	428.8740	59.155	0.041631	21.24	63.532	11.776	18461482.106253	9	429.4311	7.14701e-05	1.91014e-04
2023/05/05	08:55:31	ok	ok	429.0340	59.161	0.041631	21.33	63.519	11.830	19463457.993738	10	429.4435	7.23711e-05	2.35727e-04
2023/05/05	09:00:31	--	ok	428.7520	59.156	0.041631	21.33	63.540	11.834	20336519.511599	14	429.0446	8.82484e-05	8.34743e-04
2023/05/05	09:00:38	--	ok	429.4920	59.193	0.041643	21.36	63.565	11.859	39495862.691315	10	429.7112	7.21990e-05	2.50878e-04
2023/05/05	09:00:45	ok	ok	428.8580	59.060	0.041618	21.36	63.546	11.856	20784721.143559	8	429.1451	7.27886e-05	2.17971e-04
2023/05/05	09:05:45	--	ok	428.7080	59.071	0.041618	21.38	63.551	11.877	18502560.909882	10	429.2044	7.16079e-05	2.20950e-04
2023/05/05	09:05:52	--	ok	429.2920	59.180	0.041633	21.44	63.551	11.915	41034158.676469	10	429.5750	7.10338e-05	2.14285e-04
2023/05/05	09:06:00	ok	ok	428.9680	59.086	0.041618	21.45	63.478	11.911	18951187.140432	10	429.2511	7.12984e-05	2.41602e-04
2023/05/05	09:10:59	--	ok	428.7560	59.082	0.041618	21.45	63.531	11.921	17458261.156752	9	429.2165	7.19029e-05	2.03314e-04
2023/05/05	09:11:06	--	ok	429.4140	59.169	0.04163	21.45	63.531	11.921	18972459.366906	10	429.4931	7.23271e-05	2.36697e-04
2023/05/05	09:11:14	ok	ok	428.8880	58.982	0.041609	21.44	63.572	11.919	21022184.571550	9	429.0181	7.19087e-05	2.18086e-04
2023/05/05	09:16:14	--	ok	428.4800	58.989	0.041609	21.52	63.500	11.963	19153373.863528	11	428.9415	7.59221e-05	3.82850e-04
2023/05/05	09:16:21	--	ok	429.2840	59.190	0.041636	21.54	63.494	11.973	20439390.013313	11	429.6377	7.23386e-05	2.34615e-04
2023/05/05	09:16:28	ok	ok	429.0940	59.102	0.041622	21.54	63.536	11.980	18842113.718109	8	429.2904	7.25673e-05	2.04780e-04
2023/05/05	09:21:28	--	ok	428.7720	59.113	0.041622	21.58	63.481	12.000	20528857.271692	10	429.3361	7.10526e-05	1.92794e-04
2023/05/05	09:21:36	--	ok	429.2760	59.181	0.041633	21.57	63.542	12.000	40727328.452896	10	429.5842	7.14281e-05	2.46819e-04
2023/05/05	09:21:43	ok	ok	428.9340	59.092	0.041619	21.58	63.523	12.008	20752524.382301	9	429.2820	7.14773e-05	2.34647e-04
2023/05/05	09:26:43	--	ok	428.7020	59.098	0.041619	21.64	63.546	12.053	18751781.649594	9	429.3019	7.09912e-05	1.85656e-04
2023/05/05	09:26:51	ok	ok	428.9460	59.188	0.041634	21.67	63.540	12.070	19283790.787457	11	429.6465	7.07114e-05	2.82298e-04
2023/05/05	09:31:50	ok	ok	429.0100	59.190	0.041634	21.71	63.537	12.100	19863434.141386	9	429.6105	7.12860e-05	1.91387e-04
2023/05/05	09:36:50	ok	ok	428.8680	59.188	0.041634	21.78	63.560	12.152	18987030.178665	9	429.6459	7.12389e-05	2.39232e-04
2023/05/05	09:41:50	ok	ok	429.1220	59.190	0.041634	21.84	63.537	12.187	20643167.777615	12	429.4886	7.70479e-05	3.73662e-04
2023/05/05	09:46:50	ok	ok	428.9340	59.191	0.041634	21.92	63.490	12.238	20465759.672057	12	429.4150	8.07165e-05	6.98409e-04
2023/05/05	09:51:50	ok	ok	428.9820	59.194	0.041634	22.01	63.549	12.310	21684126.612509	8	429.6784	7.06966e-05	2.22985e-04
2023/05/05	09:56:50	--	ok	428.6420	59.172	0.041634	21.65	64.187	12.184	18087240.010253	9	429.5457	7.16037e-05	2.34721e-04
2023/05/05	09:56:58	--	ok	429.4940	59.221	0.041653	21.67	64.190	12.194	40589849.557788	13	429.9515	7.26021e-05	1.77856e-04
2023/05/05	09:57:05	ok	ok	428.8820	59.130	0.041627	21.62	64.163	12.159	30786081.401567	11	429.4162	7.06970e-05	2.36090e-04
2023/05/05	10:02:04	--	ok	428.5400	59.103	0.041627	21.37	64.479	12.039	27282657.900279	10	429.2972	7.18907e-05	1.97804e-04
2023/05/05	10:02:12	--	ok	429.5880	59.207	0.041651	21.37	64.488	12.040	37376398.769622	10	429.7823	7.36684e-05	2.26462e-04
2023/05/05	10:02:19	--	ok	428.4540	59.037	0.041621	21.40	64.483	12.060	20404241.645826	10	429.1717	7.06228e-05	2.48052e-04
2023/05/05	10:02:26	--	ok	429.4820	59.201	0.041649	21.37	64.498	12.042	37629536.522437	11	429.7491	7.22481e-05	2.16943e-04
2023/05/05	10:02:33	ok	ok	428.9080	59.047	0.041624	21.36	64.497	12.033	34931940.611167	10	429.2096	7.05443e-05	2.22620e-04
2023/05/05	10:07:33	ok	ok	428.8400	59.057	0.041624	21.26	64.584	11.980	33060713.207008	12	429.0114	7.71105e-05	3.78838e-04
2023/05/05	10:12:33	--	ok	428.5820	59.038	0.041624	21.14	64.796	11.942	32448961.505875	12	428.9373	7.87007e-05	3.90894e-04
2023/05/05	10:12:40	--	ok	429.3820	59.192	0.041645	21.17	64.771	11.956	38296302.317468	10	429.6123	7.20638e-05	2.39573e-04
2023/05/05	10:12:48	ok	ok	428.8940	59.053	0.041626	21.14	64.744	11.932	32527865.979037	11	429.1378	7.37781e-05	2.62054e-04
2023/05/05	10:17:47	--	ok	428.4700	59.048	0.041626	21.09	64.819	11.907	30811095.355442	11	428.9972	7.72354e-05	3.92306e-04
2023/05/05	10:17:55	--	ok	429.4240	59.205	0.041653	21.10	64.800	11.913	39842671.711023	12	429.7083	7.31014e-05	2.11362e-04
2023/05/05	10:18:02	--	ok	428.6880	59.104	0.041631	21.13	64.773	11.928	19033197.035398	10	429.2515	7.24969e-05	2.56564e-04
2023/05/05	10:18:09	ok	ok	429.0520	59.188	0.041647	21.13	64.828	11.939	24985473.585360	12	429.5246	7.44338e-05	2.17788e-04
2023/05/05	10:23:08	ok	ok	429.1180	59.188	0.041647	21.04	64.906	11.892	29390721.879314	12	429.3433	7.85732e-05	3.98299e-04
2023/05/05	10:28:08	ok	ok	429.0340	59.181	0.041647	21.00	64.929	11.867	32334476.835772	10	429.4477	7.40323e-05	2.23963e-04
2023/05/05	10:33:08	ok	ok	429.0120	59.177	0.041647	20.97	65.010	11.861	30631246.476679	9	429.4603	7.21881e-05	1.59413e-04
2023/05/05	10:38:08	ok	ok	429.0500	59.177	0.041647	20.96	64.987	11.848	32116082.901793	12	429.2891	7.91593e-05	4.44575e-04
2023/05/05	10:43:08	ok	ok	428.8800	59.170	0.041647	21.00	65.048	11.889	32295251.574045	9	429.4622	7.20905e-05	2.12002e-04
2023/05/05	10:48:08	--	ok	428.7560	59.167	0.041647	20.97	65.084	11.875	31771722.209973	9	429.4266	7.23571e-05	1.94377e-04
2023/05/05	10:48:15	--	ok	429.4420	59.201	0.041659	20.97	65.042	11.867	41724550.119799	10	429.6672	7.39716e-05	1.88203e-04
2023/05/05	10:48:22	--	ok	428.6840	59.090	0.041637	20.96	65.051	11.860	20277943.354560	10	429.2469	7.15112e-05	2.55943e-04
2023/05/05	10:48:30	--	ok	429.2560	59.185	0.041652	20.94	65.057	11.852	40152268.894899	11	429.5615	7.19929e-05	2.40636e-04
2023/05/05	10:48:37	--	ok	428.5000	59.087	0.04164	20.91	65.148	11.848	20620040.534314	8	429.2619	7.19554e-05	2.45166e-04
2023/05/05	10:48:44	--	ok	429.5820	59.207	0.041665	20.87	65.162	11.821	36379418.744401	12	429.7749	7.26983e-05	2.17270e-04
2023/05/05	10:48:51	--	ok	428.4460	59.036	0.041635	20.84	65.339	11.835	19044397.736321	9	429.0666	7.42161e-05	2.64894e-04
2023/05/05	10:48:59	--	ok	429.6060	59.201	0.041663	20.82	65.396	11.825	41047799.377961	11	429.6929	7.30869e-05	2.29299e-04
2023/05/05	10:49:06	--	ok	428.4200	58.999	0.041633	20.82	65.460	11.837	20325753.697337	10	429.0458	7.19686e-05	2.06775e-04
2023/05/05	10:49:13	--	ok	429.3900	59.199	0.041662	20.78	65.441	11.806	38875218.528003	11	429.6426	7.42498e-05	1.98348e-04
2023/05/05	10:49:21	--	ok	428.1680	59.088	0.041642	20.76	65.469	11.800	21543604.292946	9	429.2415	7.18494e-05	2.65396e-04
2023/05/05	10:49:28	--	ok	429.9380	59.290	0.041685	20.75	65.628	11.819	44728710.806187	10	430.1327	7.35333e-05	2.19814e-04
2023/05/05	10:49:35	--	ok	428.5960	59.024	0.041637	20.70	65.673	11.798	18874133.960588	9	429.1417	7.07254e-05	2.86947e-04
2023/05/05	10:49:43	--	ok	429.3600	59.187	0.041657	20.73	65.753	11.832	36412091.321189	10	429.5568	7.29005e-05	2.11627e-04
2023/05/05	10:49:50	--	ok	428.3700	59.052	0.041639	20.69	65.820	11.815	19930960.255190	10	429.1721	7.20645e-05	2.11733e-04
2023/05/05	10:49:58	--	ok	429.5080	59.213	0.041671	20.68	65.881	11.817	38869116.460624	9	429.8530	7.28090e-05	2.40660e-04
2023/05/05	10:50:05	ok	ok	429.0600	59.109	0.041645	20.66	65.921	11.813	33876059.664241	11	429.2097	7.54339e-05	2.44377e-04
2023/05/05	10:55:04	ok	ok	428.9560	59.157	0.041645	20.97	65.000	11.860	29893683.424402	13	429.1288	8.25650e-05	5.03799e-04
2023/05/05	11:00:04	ok	ok	428.9280	59.147	0.041645	21.00	65.069	11.892	30313019.970612	9	429.3862	7.22692e-05	2.09817e-04
2023/05/05	11:05:04	ok	ok	428.9500	59.152	0.041645	21.04	65.055	11.919	28078265.367109	9	429.3478	7.22163e-05	1.88122e-04
2023/05/05	11:10:04	ok	ok	428.9480	59.145	0.041645	21.04	65.110	11.929	30198322.480511	10	429.2893	7.48083e-05	3.05821e-04
2023/05/05	11:15:04	--	ok	428.7540	59.140	0.041645	21.04	65.110	11.929	30813845.774560	11	429.2079	7.77603e-05	4.05951e-04
2023/05/05	11:15:12	--	ok	429.4300	59.200	0.041657	21.06	65.103	11.937	37927478.314696	11	429.6299	7.32929e-05	2.02627e-04
2023/05/05	11:15:19	--	ok	428.5760	59.058	0.041636	21.04	65.110	11.929	20987597.209258	9	429.1423	7.32757e-05	2.17523e-04
2023/05/05	11:15:27	--	ok	429.2180	59.196	0.041657	21.04	65.130	11.933	30318928.621677	9	429.6316	7.24831e-05	2.28689e-04
2023/05/05	11:15:34	ok	ok	429.0480	59.127	0.041646	20.96	65.179	11.883	31838799.208059	9	429.3767	7.27957e-05	2.62848e-04
2023/05/05	11:20:33	--	ok	428.7640	59.154	0.041646	21.03	65.151	11.928	31651467.667360	8	429.3543	7.28403e-05	2.24555e-04
2023/05/05	11:20:40	--	ok	429.4700	59.199	0.041658	21.04	65.098	11.927	38577281.713202	10	429.5748	7.45969e-05	2.26810e-04
2023/05/05	11:20:48	--	ok	428.5000	59.026	0.041634	21.06	65.112	11.939	19143994.991416	9	429.0961	7.17486e-05	2.43711e-04
2023/05/05	11:20:55	--	ok	429.3440	59.199	0.041659	21.00	65.080	11.894	39609565.979212	10	429.6486	7.26176e-05	2.14616e-04
2023/05/05	11:21:02	--	ok	428.3960	59.089	0.041642	20.97	65.139	11.885	22598427.611903	8	429.2954	7.13307e-05	2.67716e-04
2023/05/05	11:21:09	--	ok	429.2800	59.221	0.041673	20.90	65.208	11.850	34569004.151400	9	429.8802	7.28793e-05	2.39621e-04
2023/05/05	11:21:16	ok	ok	428.8920	59.188	0.041659	20.90	65.391	11.883	20555234.014891	11	429.5639	7.23400e-05	2.17345e-04
2023/05/05	11:26:16	--	ok	428.7500	59.196	0.041659	21.03	65.075	11.914	19682086.496468	12	429.2653	8.53318e-05	7.55018e-04
2023/05/05	11:26:23	--	ok	429.4920	59.223	0.041671	21.01	65.042	11.897	40956902.049537	9	429.8763	7.28238e-05	2.18867e-04
2023/05/05	11:26:30	ok	ok	428.9920	59.128	0.041646	21.03	65.097	11.918	31543548.001680	10	429.3349	7.22066e-05	2.43691e-04
2023/05/05	11:31:30	ok	ok	428.8660	59.131	0.041646	21.01	65.051	11.898	26939158.392460	11	429.1801	7.74992e-05	4.12890e-04
2023/05/05	11:36:30	ok	ok	429.1960	59.128	0.041646	20.99	65.107	11.890	27187755.583249	10	429.2995	7.30951e-05	2.41022e-04
2023/05/05	11:41:30	--	ok	428.6880	59.120	0.041646	20.96	65.135	11.875	27531110.192188	10	429.3148	7.15032e-05	2.44690e-04
2023/05/05	11:41:38	ok	ok	429.1840	59.200	0.041662	20.94	65.112	11.862	41776334.617934	9	429.6467	7.26595e-05	2.17139e-04
2023/05/05	11:46:37	ok	ok	429.1280	59.199	0.041662	20.93	65.055	11.842	40753711.585288	10	429.5604	7.39538e-05	2.20893e-04
2023/05/05	11:51:37	ok	ok	429.1620	59.196	0.041662	20.93	65.098	11.850	39523456.676529	9	429.5586	7.31961e-05	1.65302e-04
2023/05/05	11:56:37	ok	ok	429.0940	59.195	0.041662	20.87	65.078	11.806	41055429.873902	11	429.4754	7.61673e-05	2.57372e-04
2023/05/05	12:01:37	ok	ok	429.1800	59.193	0.041662	20.89	65.124	11.825	41026228.143556	11	429.5190	7.33496e-05	2.33975e-04
2023/05/05	12:06:37	ok	ok	429.1220	59.191	0.041662	20.86	65.075	11.796	38676984.772738	10	429.4996	7.42655e-05	1.85282e-04
2023/05/05	12:11:37	ok	ok	429.1120	59.187	0.041662	20.82	65.119	11.775	40934917.848999	9	429.4895	7.35454e-05	1.86286e-04
2023/05/05	12:16:37	ok	ok	429.0420	59.183	0.041662	20.80	65.106	11.763	39756198.717333	12	429.3922	7.68883e-05	2.94523e-04
2023/05/05	12:21:37	ok	ok	429.0660	59.180	0.041662	20.80	65.064	11.756	40298332.031080	10	429.3291	7.80930e-05	3.26563e-04
2023/05/05	12:26:37	ok	ok	429.0960	59.179	0.041662	20.75	65.097	11.723	36999437.433278	11	429.3814	7.58549e-05	2.54241e-04
2023/05/05	12:31:37	ok	ok	429.0280	59.177	0.041662	20.76	65.107	11.735	41709882.395139	10	429.3501	7.55998e-05	2.79434e-04
2023/05/05	12:36:37	ok	ok	428.9520	59.172	0.041662	20.73	65.112	11.717	41047224.819571	11	429.3511	7.58910e-05	2.59710e-04
2023/05/05	12:41:37	ok	ok	429.0200	59.173	0.041662	20.75	65.161	11.735	39815431.809666	10	429.4136	7.36383e-05	1.69888e-04
2023/05/05	12:46:37	ok	ok	428.9700	59.174	0.041662	20.79	65.124	11.758	40565242.384599	11	429.1715	8.22071e-05	6.08217e-04
2023/05/05	12:51:37	ok	ok	428.9060	59.169	0.041662	20.82	65.129	11.777	39559860.195330	12	429.2575	7.91451e-05	3.89460e-04
2023/05/05	12:56:37	ok	ok	428.9460	59.176	0.041662	20.84	65.144	11.800	41254118.017890	9	429.4336	7.28358e-05	1.96458e-04
2023/05/05	13:01:37	ok	ok	429.0240	59.172	0.041662	20.90	65.156	11.840	39972026.332412	11	429.2591	7.89563e-05	4.06643e-04
2023/05/05	13:06:37	ok	ok	429.1120	59.177	0.041662	20.90	65.103	11.831	40252397.385583	11	429.4365	7.31650e-05	1.93810e-04
2023/05/05	13:11:37	ok	ok	428.9620	59.169	0.041662	20.96	65.147	11.877	41522886.232069	9	429.4184	7.36506e-05	1.77984e-04
2023/05/05	13:16:37	ok	ok	428.9900	59.169	0.041662	20.96	65.167	11.881	39595945.810748	12	429.2820	7.85861e-05	3.84282e-04
2023/05/05	13:21:37	ok	ok	428.9380	59.168	0.041662	21.01	65.254	11.935	40006866.308504	12	429.3308	7.66785e-05	2.80835e-04
2023/05/05	13:26:37	ok	ok	429.0040	59.169	0.041662	21.07	65.231	11.970	39643487.556869	11	429.4139	7.39466e-05	1.93982e-04
2023/05/05	13:31:37	ok	ok	428.9400	59.169	0.041662	21.06	65.249	11.964	39528644.352686	12	429.3140	7.69959e-05	3.20193e-04
2023/05/05	13:36:37	ok	ok	428.9800	59.171	0.041662	21.09	65.225	11.982	41752126.916421	8	429.4674	7.16027e-05	1.89334e-04
2023/05/05	13:41:37	ok	ok	428.9460	59.169	0.041662	21.09	65.225	11.982	41426874.663682	11	429.3350	7.61340e-05	2.63680e-04
2023/05/05	13:46:37	ok	ok	429.0020	59.166	0.041662	21.09	65.171	11.972	40542420.826387	11	429.3029	7.79174e-05	3.09781e-04
2023/05/05	13:51:37	ok	ok	428.9000	59.168	0.041662	21.10	65.194	11.986	38925104.654911	10	429.3997	7.33331e-05	2.03653e-04
2023/05/05	13:56:37	ok	ok	428.9560	59.156	0.041662	21.11	65.197	11.995	40528792.044337	9	429.4220	7.24257e-05	1.98457e-04
2023/05/05	14:01:37	ok	ok	428.9640	59.162	0.041662	21.09	65.203	11.978	41382464.669746	10	429.3375	7.45696e-05	2.58346e-04
2023/05/05	14:06:37	ok	ok	428.8940	59.157	0.041662	21.09	65.180	11.974	41408792.496865	11	429.2723	7.69355e-05	2.88810e-04
2023/05/05	14:11:37	ok	ok	428.9160	59.149	0.041662	21.06	65.249	11.964	39379097.984448	9	429.3765	7.25209e-05	1.94479e-04
2023/05/05	14:16:37	ok	ok	428.8880	59.143	0.041662	21.09	65.171	11.972	41870867.914374	9	429.3731	7.21928e-05	1.66473e-04
2023/05/05	14:21:37	ok	ok	428.8340	59.139	0.041662	21.04	65.162	11.939	40164275.737386	12	429.2546	7.61598e-05	3.36921e-04
2023/05/05	14:26:37	ok	ok	428.8880	59.144	0.041662	21.03	65.203	11.937	38424088.762494	13	429.2033	7.76948e-05	3.33646e-04
2023/05/05	14:31:37	ok	ok	428.8960	59.135	0.041662	21.03	65.161	11.929	39354512.860072	11	429.2624	7.51169e-05	2.85733e-04
2023/05/05	14:36:37	ok	ok	428.8260	59.140	0.041662	21.01	65.199	11.925	41948695.711888	11	429.1577	7.81970e-05	3.91276e-04
2023/05/05	14:41:37	ok	ok	428.9280	59.122	0.041662	20.99	65.174	11.902	40237828.114169	9	429.3582	7.15798e-05	2.02947e-04
2023/05/05	14:46:37	ok	ok	428.9160	59.123	0.041662	21.04	65.194	11.945	41868243.971513	13	429.1410	7.87599e-05	3.82220e-04
2023/05/05	14:51:37	ok	ok	428.8400	59.122	0.041662	21.00	65.208	11.918	39580687.365675	12	429.1309	7.81990e-05	3.61506e-04
2023/05/05	14:56:37	--	ok	428.7860	59.114	0.041662	20.96	65.190	11.885	40771982.763405	12	429.1091	7.91023e-05	4.01319e-04
2023/05/05	14:56:44	ok	ok	429.0360	59.189	0.041673	20.97	65.203	11.897	34084410.422179	10	429.5167	7.25590e-05	2.25827e-04
2023/05/05	15:01:44	ok	ok	429.0040	59.188	0.041673	21.01	65.167	11.920	33978059.570816	10	429.3790	7.67190e-05	3.43604e-04
2023/05/05	15:06:44	ok	ok	428.8780	59.178	0.041673	21.01	65.211	11.928	35333436.626604	11	429.3330	7.81937e-05	3.59404e-04
2023/05/05	15:11:44	ok	ok	428.8800	59.178	0.041673	21.00	65.197	11.916	35335568.940171	9	429.4569	7.29567e-05	2.23005e-04
2023/05/05	15:16:45	ok	ok	428.9680	59.179	0.041673	21.01	65.211	11.928	35509765.208575	13	429.3195	7.81652e-05	3.08921e-04
2023/05/05	15:21:44	ok	ok	428.9540	59.176	0.041673	21.03	65.267	11.949	34481306.648452	9	429.4534	7.24997e-05	1.88220e-04
2023/05/05	15:26:44	--	ok	428.7760	59.176	0.041673	21.03	65.257	11.947	35953511.110882	11	429.2388	8.03268e-05	6.69488e-04
2023/05/05	15:26:51	--	ok	429.2120	59.211	0.041684	21.04	65.217	11.949	42231080.365716	10	429.6655	7.47559e-05	2.12163e-04
2023/05/05	15:26:59	ok	ok	428.9080	59.179	0.041674	21.06	65.220	11.959	23165346.834734	9	429.4958	7.20366e-05	2.95399e-04
2023/05/05	15:31:58	--	ok	428.7120	59.178	0.041674	21.01	65.167	11.920	21736130.843710	10	429.4596	7.30657e-05	1.78255e-04
2023/05/05	15:32:05	--	ok	429.4960	59.217	0.041688	21.06	65.208	11.957	42743382.763067	9	429.7784	7.36548e-05	2.69373e-04
2023/05/05	15:32:13	ok	ok	428.8080	59.085	0.041663	21.07	65.190	11.963	37021478.620698	9	429.2788	7.15589e-05	2.47458e-04
2023/05/05	15:37:12	ok	ok	428.8520	59.097	0.041663	21.06	65.208	11.957	36782845.556006	9	429.2836	7.12690e-05	2.26087e-04
2023/05/05	15:42:12	ok	ok	428.8740	59.101	0.041663	21.04	65.238	11.953	33771637.934394	9	429.2485	7.24569e-05	1.79761e-04
2023/05/05	15:47:12	ok	ok	428.9200	59.097	0.041663	21.09	65.225	11.982	36930020.308827	11	428.9203	8.50588e-05	7.45632e-04
2023/05/05	15:52:12	ok	ok	428.8420	59.091	0.041663	21.07	65.222	11.968	34860055.775059	10	429.0987	7.84235e-05	4.30430e-04
2023/05/05	15:57:12	ok	ok	428.9240	59.092	0.041663	21.09	65.298	11.995	37191091.706910	12	429.0737	7.89103e-05	4.23698e-04
2023/05/05	16:02:12	ok	ok	428.8860	59.081	0.041663	21.11	65.231	12.002	36956119.033220	8	429.2271	7.25061e-05	1.79343e-04
2023/05/05	16:07:12	--	ok	428.7760	59.089	0.041663	21.16	65.248	12.034	37767257.998708	10	429.1415	7.64359e-05	3.14334e-04
2023/05/05	16:07:19	ok	ok	429.1040	59.181	0.041674	21.14	65.245	12.025	43170108.733723	10	429.4917	7.23814e-05	2.18336e-04
2023/05/05	16:12:18	ok	ok	429.1000	59.174	0.041674	21.14	65.289	12.033	40570613.984960	9	429.4281	7.38016e-05	2.36530e-04
2023/05/05	16:17:18	ok	ok	429.1500	59.174	0.041674	21.17	65.313	12.056	40781812.298065	9	429.4621	7.19262e-05	2.15589e-04
2023/05/05	16:22:18	ok	ok	429.1200	59.173	0.041674	21.17	65.284	12.051	39468318.439743	9	429.4339	7.25560e-05	2.10714e-04
2023/05/05	16:27:18	ok	ok	429.0020	59.174	0.041674	21.17	65.272	12.048	38558924.385329	7	429.4421	7.27283e-05	2.24130e-04
2023/05/05	16:32:18	ok	ok	429.1140	59.171	0.041674	21.21	65.313	12.086	40091446.829780	12	429.3374	7.65608e-05	3.35182e-04
2023/05/05	16:37:18	ok	ok	429.0660	59.168	0.041674	21.19	65.309	12.066	39871276.161030	10	429.4227	7.24399e-05	1.66704e-04
2023/05/05	16:42:18	ok	ok	428.9740	59.159	0.041674	21.20	65.248	12.064	38925873.868325	12	429.2458	7.82883e-05	3.20223e-04
2023/05/05	16:47:18	ok	ok	429.0980	59.159	0.041674	21.17	65.284	12.051	42603741.594191	9	429.4176	7.26487e-05	2.31529e-04
2023/05/05	16:52:18	ok	ok	429.0360	59.157	0.041674	21.19	65.318	12.068	37559696.906874	12	429.2965	7.67083e-05	2.56797e-04
2023/05/05	16:57:18	ok	ok	429.0000	59.155	0.041674	21.17	65.325	12.058	37762209.171348	12	429.2403	7.77703e-05	3.20002e-04
2023/05/05	17:02:18	ok	ok	429.0220	59.148	0.041674	21.16	65.290	12.042	38142202.677833	13	429.2410	7.68802e-05	3.44740e-04
2023/05/05	17:07:18	ok	ok	429.1320	59.133	0.041674	21.13	65.286	12.023	38763466.270949	8	429.3598	7.24365e-05	2.11080e-04
2023/05/05	17:12:18	ok	ok	428.9720	59.143	0.041674	21.17	65.313	12.056	40467086.279509	10	429.3530	7.18358e-05	2.18987e-04
2023/05/05	17:17:18	ok	ok	428.9700	59.132	0.041674	21.13	65.298	12.025	37342802.654823	9	429.3557	7.13363e-05	1.96578e-04
2023/05/05	17:22:18	ok	ok	428.8800	59.126	0.041674	21.10	65.312	12.007	39198710.469442	12	429.1851	7.78697e-05	3.48914e-04
2023/05/05	17:27:18	ok	ok	428.9060	59.130	0.041674	21.09	65.289	11.994	39696812.153461	7	429.2999	7.27915e-05	1.75446e-04
2023/05/05	17:32:19	ok	ok	428.9420	59.121	0.041674	21.06	65.336	11.980	38049269.173609	8	429.3091	7.22378e-05	2.30497e-04
2023/05/05	17:37:18	--	ok	428.4640	59.128	0.041674	21.03	65.289	11.953	38023342.758190	9	429.1050	7.80876e-05	3.47233e-04
2023/05/05	17:37:26	ok	ok	429.1660	59.229	0.041701	21.04	65.335	11.971	42175430.278753	7	429.8294	7.46300e-05	2.12374e-04
2023/05/05	17:42:25	--	ok	429.4020	59.224	0.041701	21.03	65.332	11.961	40292537.002206	8	429.7936	7.25268e-05	1.77473e-04
2023/05/05	17:42:32	ok	ok	429.0380	59.158	0.041681	21.03	65.280	11.951	21692513.087401	9	429.3784	7.26223e-05	2.48640e-04
2023/05/05	17:47:32	--	ok	428.5320	59.155	0.041681	20.99	65.322	11.929	20599913.058011	12	429.1740	7.95874e-05	3.94139e-04
2023/05/05	17:47:39	--	ok	429.5600	59.231	0.041705	21.00	65.252	11.926	43761458.707044	9	429.9068	7.24395e-05	1.94738e-04
2023/05/05	17:47:47	--	ok	428.6740	59.116	0.041676	21.00	65.272	11.930	22505882.893265	10	429.2689	7.35121e-05	2.70031e-04
2023/05/05	17:47:54	--	ok	429.2880	59.206	0.041692	20.99	65.377	11.940	38598921.314799	11	429.5920	7.42196e-05	2.30202e-04
2023/05/05	17:48:02	--	ok	428.6100	59.113	0.041678	20.94	65.345	11.904	19268376.409965	9	429.2772	7.35888e-05	2.31094e-04
2023/05/05	17:48:09	ok	ok	429.0180	59.214	0.041698	20.89	65.399	11.875	21143113.215542	11	429.6718	7.39119e-05	2.10739e-04
2023/05/05	17:53:08	ok	ok	428.9380	59.214	0.041698	20.97	65.267	11.908	23909582.222565	8	429.6969	7.30203e-05	2.11567e-04
2023/05/05	17:58:08	ok	ok	428.9760	59.212	0.041698	20.91	65.245	11.866	19997716.750853	12	429.5251	7.84274e-05	3.03781e-04
2023/05/05	18:03:08	ok	ok	428.8600	59.208	0.041698	20.93	65.267	11.881	20477136.103894	8	429.6512	7.33689e-05	2.07217e-04
2023/05/05	18:08:08	ok	ok	428.8000	59.209	0.041698	20.90	65.316	11.869	21974991.397900	11	429.5221	7.78007e-05	3.69719e-04
2023/05/05	18:13:08	--	ok	428.7480	59.207	0.041698	20.84	65.252	11.819	23331524.213611	12	429.4727	7.82170e-05	3.38071e-04
2023/05/05	18:13:15	--	ok	429.6160	59.235	0.041711	20.87	65.216	11.831	41217361.742508	8	429.9178	7.32420e-05	1.87015e-04
2023/05/05	18:13:23	--	ok	428.6500	59.102	0.041679	20.86	65.225	11.823	22956726.030371	11	429.2357	7.28938e-05	2.00560e-04
2023/05/05	18:13:30	--	ok	429.5060	59.203	0.041697	20.84	65.275	11.823	42755033.072529	13	429.5503	7.54779e-05	2.34121e-04
2023/05/05	18:13:37	--	ok	428.3660	59.006	0.041671	20.79	65.304	11.790	21584442.623203	9	429.0401	7.22519e-05	2.51073e-04
2023/05/05	18:13:44	ok	ok	429.0900	59.211	0.041703	20.75	65.467	11.790	23623495.879500	10	429.7160	7.24563e-05	2.48438e-04
2023/05/05	18:18:44	ok	ok	429.0260	59.212	0.041703	20.83	65.217	11.804	19573551.258933	12	429.5497	7.88665e-05	3.69114e-04
2023/05/05	18:23:44	ok	ok	428.9000	59.212	0.041703	20.83	65.217	11.804	20573663.244681	13	429.5411	7.84278e-05	3.17152e-04
2023/05/05	18:28:44	ok	ok	428.8940	59.209	0.041703	20.78	65.238	11.769	20841889.997955	12	429.4482	8.14596e-05	6.41069e-04
2023/05/05	18:33:44	ok	ok	429.0200	59.206	0.041703	20.76	65.245	11.759	19240580.193187	9	429.6403	7.44019e-05	2.13474e-04
2023/05/05	18:38:44	ok	ok	428.8360	59.208	0.041703	20.73	65.252	11.742	20225193.845532	10	429.5694	7.55822e-05	2.56365e-04
2023/05/05	18:43:44	--	ok	428.7760	59.205	0.041703	20.72	65.194	11.721	19693526.377421	8	429.6386	7.29257e-05	1.53655e-04
2023/05/05	18:43:51	--	ok	429.6220	59.235	0.041715	20.70	65.161	11.706	35956698.701180	8	429.9289	7.22896e-05	2.01971e-04
2023/05/05	18:43:59	ok	ok	429.1100	59.104	0.041683	20.73	65.199	11.733	34528901.696292	11	429.2010	7.40080e-05	2.67826e-04
2023/05/05	18:48:58	ok	ok	428.9180	59.105	0.041683	20.70	65.216	11.716	29321286.451979	14	429.0146	8.00755e-05	3.74071e-04
2023/05/05	18:53:58	ok	ok	428.8120	59.097	0.041683	20.66	65.197	11.683	30799550.604801	10	429.2471	7.14529e-05	1.63391e-04
2023/05/05	18:58:58	ok	ok	429.0480	59.098	0.041683	20.62	65.199	11.655	32239244.882305	9	429.1861	7.36833e-05	2.25183e-04
2023/05/05	19:03:58	ok	ok	428.8320	59.096	0.041683	20.58	65.158	11.620	30886014.198634	11	429.0162	7.92127e-05	3.93451e-04
2023/05/05	19:08:59	--	ok	428.7320	59.085	0.041683	20.58	65.222	11.632	29733159.801236	13	428.8995	8.31985e-05	6.19500e-04
2023/05/05	19:09:06	--	ok	429.2500	59.185	0.041696	20.59	65.129	11.624	40348356.999167	9	429.4900	7.33679e-05	2.14403e-04
2023/05/05	19:09:13	ok	ok	429.0140	59.093	0.041684	20.59	65.129	11.624	35185613.890025	11	429.1788	7.37583e-05	2.09887e-04
2023/05/05	19:14:13	ok	ok	428.8880	59.087	0.041684	20.52	65.167	11.580	31856729.356647	10	429.0117	7.88915e-05	3.66838e-04
2023/05/05	19:19:13	ok	ok	428.8080	59.087	0.041684	20.52	65.124	11.573	31378722.553863	12	428.8885	8.31925e-05	6.49255e-04
2023/05/05	19:24:13	ok	ok	428.9180	59.059	0.041684	20.45	65.185	11.537	33699415.165393	13	429.0016	7.81100e-05	3.51743e-04
2023/05/05	19:29:13	--	ok	428.7860	59.066	0.041684	20.42	65.202	11.522	31210051.814613	10	428.9313	7.92153e-05	4.36229e-04
2023/05/05	19:29:21	--	ok	428.7260	59.163	0.041695	20.43	65.194	11.530	21350632.571417	9	429.3753	7.24742e-05	2.51710e-04
2023/05/05	19:29:28	--	ok	429.2320	59.202	0.041709	20.43	65.119	11.516	19930601.169280	10	429.6456	7.32446e-05	2.13789e-04
2023/05/05	19:29:35	--	ok	428.6740	59.163	0.041697	20.39	65.185	11.499	19358955.598860	10	429.3892	7.27871e-05	2.12205e-04
2023/05/05	19:29:43	--	ok	429.4100	59.207	0.041714	20.35	65.307	11.492	41268908.537946	11	429.6961	7.43711e-05	2.22466e-04
2023/05/05	19:29:50	--	ok	428.5680	59.125	0.041693	20.31	65.382	11.477	21324572.200143	10	429.2598	7.31698e-05	2.18340e-04
2023/05/05	19:29:58	--	ok	429.5560	59.206	0.041715	20.29	65.432	11.477	42112347.372790	8	429.7045	7.44453e-05	1.96756e-04
2023/05/05	19:30:05	--	ok	428.7860	59.055	0.041686	20.25	65.542	11.467	28675786.631834	9	429.1254	7.25611e-05	2.60359e-04
2023/05/05	19:30:12	--	ok	429.2260	59.151	0.041697	20.24	65.605	11.469	37548078.266390	8	429.3471	7.31795e-05	2.34889e-04
2023/05/05	19:30:20	ok	ok	428.8900	59.037	0.041686	20.22	65.719	11.480	29399987.504316	10	429.0972	7.23174e-05	1.91779e-04
2023/05/05	19:35:19	--	ok	428.5820	59.081	0.041686	20.39	65.208	11.503	24664928.584943	10	429.1027	7.39350e-05	2.02864e-04
2023/05/05	19:35:26	--	ok	429.3140	59.199	0.041707	20.36	65.126	11.469	38573298.101072	10	429.5788	7.43439e-05	1.99920e-04
2023/05/05	19:35:34	ok	ok	428.8460	59.129	0.041691	20.39	65.133	11.490	39140045.227307	10	429.2772	7.17624e-05	2.50844e-04
2023/05/05	19:40:33	--	ok	428.7080	59.129	0.041691	20.33	65.121	11.450	34108646.400352	10	429.0386	7.96248e-05	3.75837e-04
2023/05/05	19:40:40	--	ok	429.4620	59.194	0.041706	20.33	65.101	11.447	36421198.000088	8	429.5162	7.45958e-05	2.59578e-04
2023/05/05	19:40:48	ok	ok	428.9240	59.039	0.041682	20.35	65.124	11.460	34668429.910123	11	429.0651	7.27356e-05	2.41762e-04
2023/05/05	19:45:47	--	ok	428.7220	59.036	0.041682	20.29	65.135	11.424	32799287.044964	9	429.0547	7.19562e-05	1.92953e-04
2023/05/05	19:45:54	ok	ok	429.1580	59.161	0.041696	20.32	65.119	11.441	40737586.605328	10	429.3244	7.40942e-05	2.00253e-04
2023/05/05	19:50:54	ok	ok	429.0720	59.150	0.041696	20.28	65.165	11.421	40710222.535234	10	429.2907	7.36573e-05	1.50604e-04
2023/05/05	19:55:54	ok	ok	429.1160	59.143	0.041696	20.26	65.139	11.406	38970437.440800	9	429.2608	7.32927e-05	1.47654e-04
2023/05/05	20:00:54	ok	ok	428.8520	59.138	0.041696	20.21	65.185	11.376	42404805.300371	8	429.2877	7.28946e-05	1.84466e-04
2023/05/05	20:05:54	ok	ok	429.0620	59.135	0.041696	20.22	65.135	11.378	39779697.626307	9	429.2272	7.41422e-05	1.87858e-04
2023/05/05	20:10:54	ok	ok	428.9140	59.137	0.041696	20.15	65.156	11.334	36134408.511494	11	429.0570	7.90822e-05	3.35987e-04
2023/05/05	20:15:54	ok	ok	428.9280	59.124	0.041696	20.14	65.142	11.323	40777554.416223	9	429.1489	7.59996e-05	2.20853e-04
2023/05/05	20:20:54	ok	ok	428.9740	59.122	0.041696	20.12	65.225	11.328	37430313.045604	11	429.0314	7.87596e-05	3.14572e-04
2023/05/05	20:25:54	ok	ok	429.0600	59.115	0.041696	20.09	65.147	11.295	36626534.194632	10	429.0509	7.72939e-05	2.80481e-04
2023/05/05	20:30:54	ok	ok	429.0100	59.104	0.041696	20.04	65.170	11.262	39494748.289122	7	429.1765	7.31651e-05	2.06371e-04
2023/05/05	20:35:54	ok	ok	428.9080	59.114	0.041696	20.01	65.197	11.248	36553986.347298	12	429.0107	7.86403e-05	3.61503e-04
2023/05/05	20:40:54	--	ok	428.7360	59.102	0.041696	20.01	65.185	11.246	36266075.072449	7	429.1182	7.33961e-05	1.76643e-04
2023/05/05	20:41:01	ok	ok	429.1520	59.180	0.041709	20.00	65.162	11.233	42475894.651392	11	429.4712	7.24441e-05	2.58482e-04
2023/05/05	20:46:00	ok	ok	429.0080	59.176	0.041709	19.98	65.148	11.222	39203104.883887	9	429.3590	7.47483e-05	1.89731e-04
2023/05/05	20:51:00	ok	ok	428.9380	59.172	0.041709	19.95	65.112	11.195	41264270.415824	12	429.4048	7.31161e-05	1.92460e-04
2023/05/05	20:56:00	ok	ok	429.0580	59.168	0.041709	19.95	65.156	11.202	41692039.966047	9	429.2490	7.73239e-05	2.96132e-04
2023/05/05	21:01:00	ok	ok	429.0320	59.164	0.041709	19.88	65.124	11.151	44262953.220133	10	429.3135	7.56587e-05	2.47155e-04
2023/05/05	21:06:00	ok	ok	429.1200	59.160	0.041709	19.88	65.156	11.157	38791453.642031	8	429.3517	7.25036e-05	1.60251e-04
2023/05/05	21:11:00	ok	ok	429.0140	59.158	0.041709	19.81	65.165	11.113	43222349.704706	10	429.1196	8.01627e-05	3.58225e-04
2023/05/05	21:16:00	ok	ok	428.9100	59.154	0.041709	19.77	65.167	11.086	40454790.395501	8	429.2924	7.38230e-05	1.98442e-04
2023/05/05	21:21:01	ok	ok	428.9620	59.150	0.041709	19.75	65.165	11.075	41018199.108241	12	429.1251	7.84957e-05	3.31930e-04
2023/05/05	21:26:00	ok	ok	428.8560	59.149	0.041709	19.73	65.151	11.055	41528761.016550	11	429.1555	7.74242e-05	3.04441e-04
2023/05/05	21:31:00	ok	ok	428.9380	59.145	0.041709	19.65	65.139	11.007	41153944.805802	12	429.0639	7.90727e-05	3.29561e-04
2023/05/05	21:36:00	ok	ok	428.8300	59.139	0.041709	19.63	65.156	10.992	44042087.209131	9	429.2393	7.23718e-05	1.85963e-04
2023/05/05	21:41:00	ok	ok	428.9700	59.130	0.041709	19.60	65.130	10.969	40746214.748259	9	429.1884	7.34593e-05	2.33973e-04
2023/05/05	21:46:00	ok	ok	428.8560	59.128	0.041709	19.50	65.199	10.917	38856927.956918	11	429.0672	7.74455e-05	2.88062e-04
2023/05/05	21:51:00	ok	ok	428.8760	59.122	0.041709	19.50	65.135	10.906	40741962.239206	11	428.9838	7.90158e-05	4.07416e-04
2023/05/05	21:56:00	--	ok	428.7840	59.118	0.041709	19.39	65.216	10.848	41966519.118148	12	428.8982	8.18390e-05	4.48767e-04
2023/05/05	21:56:07	ok	ok	428.9060	59.167	0.04172	19.39	65.171	10.841	36908961.470575	11	429.3970	7.27652e-05	2.34288e-04
2023/05/05	22:01:07	ok	ok	429.0040	59.162	0.04172	19.34	65.238	10.825	37410503.903313	11	429.2644	7.57316e-05	2.88658e-04
2023/05/05	22:06:07	ok	ok	429.0180	59.157	0.04172	19.26	65.203	10.765	38480169.717894	10	429.1112	8.05851e-05	4.72094e-04
2023/05/05	22:11:07	ok	ok	428.9300	59.157	0.04172	19.27	65.197	10.772	41443446.742051	11	429.0713	8.20439e-05	7.32933e-04
2023/05/05	22:16:07	ok	ok	429.0520	59.152	0.04172	19.20	65.174	10.723	37657769.883820	12	429.1188	7.98918e-05	4.23165e-04
2023/05/05	22:21:07	ok	ok	429.0140	59.156	0.04172	19.20	65.162	10.721	40358902.942062	11	429.2719	7.43006e-05	2.13258e-04
2023/05/05	22:26:07	ok	ok	428.9480	59.147	0.04172	19.19	65.097	10.702	39909554.436312	13	429.1197	7.81017e-05	3.15355e-04
2023/05/05	22:31:07	ok	ok	429.0160	59.145	0.04172	19.16	65.115	10.688	40589839.572851	10	429.1731	7.58134e-05	2.31997e-04
2023/05/05	22:36:07	ok	ok	428.9480	59.142	0.04172	19.12	65.139	10.665	39681602.102527	7	429.2372	7.37700e-05	2.28511e-04
2023/05/05	22:41:07	--	ok	428.7760	59.135	0.04172	19.07	65.101	10.632	37692793.147971	12	429.1446	7.53790e-05	2.53837e-04
2023/05/05	22:41:15	ok	ok	428.9140	59.170	0.041732	19.07	65.121	10.635	30974415.811972	9	429.4780	7.27753e-05	3.02648e-04
2023/05/05	22:46:14	ok	ok	428.8420	59.168	0.041732	19.02	65.144	10.604	33437791.437159	9	429.4047	7.38274e-05	2.05522e-04
2023/05/05	22:51:14	ok	ok	428.9760	59.165	0.041732	19.01	65.133	10.594	34062725.352892	10	429.4699	7.19539e-05	2.50990e-04
2023/05/05	22:56:14	ok	ok	428.8820	59.164	0.041732	18.93	65.151	10.552	33553720.291297	7	429.3855	7.32970e-05	2.44637e-04
2023/05/05	23:01:14	ok	ok	428.8940	59.161	0.041732	18.95	65.153	10.560	31679783.804292	9	429.3970	7.29346e-05	2.20917e-04
2023/05/05	23:06:14	ok	ok	428.9260	59.160	0.041732	18.86	65.139	10.507	33541700.612138	8	429.3514	7.37893e-05	2.61451e-04
2023/05/05	23:11:14	ok	ok	428.8740	59.157	0.041732	18.85	65.106	10.491	35056575.993345	10	429.2514	7.63983e-05	2.82644e-04
2023/05/05	23:16:14	ok	ok	428.8980	59.155	0.041732	18.79	65.119	10.459	33819865.370925	8	429.3335	7.36121e-05	2.57862e-04
2023/05/05	23:21:14	--	ok	428.7900	59.153	0.041732	18.78	65.148	10.455	37194798.340767	9	429.1404	7.91842e-05	4.18737e-04
2023/05/05	23:21:21	ok	ok	428.8160	59.172	0.041742	18.78	65.148	10.455	17109619.989220	9	429.4885	7.63844e-05	3.11041e-04
2023/05/05	23:26:21	--	ok	428.7160	59.170	0.041742	18.75	65.103	10.432	16438211.468567	9	429.4900	7.37864e-05	2.02809e-04
2023/05/05	23:26:29	--	ok	429.4120	59.244	0.041756	18.75	65.121	10.434	24812123.095497	10	429.7998	7.56892e-05	2.02155e-04
2023/05/05	23:26:36	ok	ok	429.0360	59.159	0.041736	18.72	65.087	10.411	18194363.688034	10	429.4008	7.29922e-05	2.57344e-04
2023/05/05	23:31:36	--	ok	428.5740	59.156	0.041736	18.71	65.097	10.404	16076583.270099	12	429.1771	8.01792e-05	3.42390e-04
2023/05/05	23:31:43	--	ok	429.3580	59.237	0.041757	18.68	65.069	10.382	29200044.056903	10	429.7960	7.52280e-05	2.47795e-04
2023/05/05	23:31:50	ok	ok	428.9980	59.162	0.041739	18.68	65.101	10.387	30077153.972920	10	429.4520	7.32554e-05	2.50338e-04
2023/05/05	23:36:50	ok	ok	429.0520	59.160	0.041739	18.65	65.106	10.371	28771157.772012	11	429.1809	8.16490e-05	4.04827e-04
2023/05/05	23:41:50	ok	ok	428.9560	59.160	0.041739	18.58	65.190	10.339	27613215.402736	8	429.3509	7.44561e-05	2.39169e-04
2023/05/05	23:46:50	ok	ok	428.9700	59.158	0.041739	18.59	65.075	10.329	30036959.110875	10	429.3097	7.65078e-05	2.29342e-04
2023/05/05	23:51:50	ok	ok	429.1300	59.154	0.041739	18.55	65.080	10.305	29279860.129041	13	429.2315	7.89531e-05	2.89165e-04
2023/05/05	23:56:50	ok	ok	428.9300	59.154	0.041739	18.51	65.093	10.281	25270290.708427	9	429.3968	7.22425e-05	2.33602e-04
2023/05/06	00:01:50	ok	ok	428.9680	59.151	0.041739	18.50	65.051	10.267	28598994.361830	12	429.2472	7.72210e-05	4.01928e-04
2023/05/06	00:06:50	ok	ok	428.9840	59.150	0.041739	18.50	65.115	10.277	27263744.938430	8	429.3160	7.39074e-05	2.28701e-04
2023/05/06	00:11:50	ok	ok	428.8560	59.149	0.041739	18.42	65.133	10.236	30154453.169962	9	429.2752	7.52450e-05	2.56224e-04
2023/05/06	00:16:50	ok	ok	429.0040	59.147	0.041739	18.37	65.147	10.204	27353228.604188	11	429.1684	7.91111e-05	2.91454e-04
2023/05/06	00:21:50	ok	ok	428.9040	59.145	0.041739	18.41	65.066	10.217	25268866.883555	13	429.1072	8.02283e-05	3.89091e-04
2023/05/06	00:26:50	ok	ok	428.9700	59.145	0.041739	18.38	65.061	10.199	29312623.333834	9	429.2218	7.55043e-05	2.42023e-04
2023/05/06	00:31:50	--	ok	428.7440	59.143	0.041739	18.35	65.080	10.185	26705402.923229	9	429.2556	7.39066e-05	2.32143e-04
2023/05/06	00:31:57	--	ok	429.2260	59.173	0.041752	18.35	65.005	10.174	25660419.945415	10	429.5366	7.43822e-05	2.64315e-04
2023/05/06	00:32:05	ok	ok	428.9800	59.147	0.041741	18.32	65.023	10.159	25571686.075463	10	429.3104	7.38998e-05	2.13715e-04
2023/05/06	00:37:04	--	ok	428.7560	59.144	0.041741	18.31	65.084	10.160	28371772.971545	12	429.0540	8.13833e-05	4.24478e-04
2023/05/06	00:37:11	--	ok	429.2260	59.176	0.041752	18.31	65.032	10.152	30597067.180578	10	429.5780	7.40656e-05	2.19045e-04
2023/05/06	00:37:18	ok	ok	428.9880	59.147	0.041741	18.31	64.997	10.147	27840021.038668	9	429.3169	7.39540e-05	2.50585e-04
2023/05/06	00:42:18	--	ok	428.7340	59.147	0.041741	18.31	65.032	10.152	30480183.441139	12	429.1845	7.80242e-05	2.80913e-04
2023/05/06	00:42:25	ok	ok	429.1600	59.182	0.041754	18.32	64.991	10.154	17646004.119513	8	429.6027	7.45340e-05	2.13802e-04
2023/05/06	00:47:25	ok	ok	428.8880	59.170	0.041754	18.28	65.016	10.132	16366838.517980	13	429.3485	8.13832e-05	3.22622e-04
2023/05/06	00:52:25	ok	ok	429.1680	59.168	0.041754	18.25	65.052	10.122	12022660.008920	9	429.5148	7.43076e-05	2.24814e-04
2023/05/06	00:57:25	--	ok	428.6580	59.165	0.041754	18.21	65.028	10.092	15906969.064795	12	429.2879	8.28866e-05	4.06965e-04
2023/05/06	00:57:32	--	ok	429.3620	59.294	0.041772	18.23	65.083	10.109	19669281.386656	9	429.8623	7.64783e-05	2.32729e-04
2023/05/06	00:57:39	ok	ok	429.0060	59.162	0.041754	18.20	65.025	10.084	16343472.208321	10	429.5116	7.47615e-05	2.41373e-04
2023/05/06	01:02:39	ok	ok	429.1220	59.163	0.041754	18.20	65.043	10.087	15900324.716904	13	429.1990	8.43539e-05	5.84856e-04
2023/05/06	01:07:39	--	ok	428.6420	59.161	0.041754	18.14	65.110	10.064	17739474.021807	12	429.2909	7.97426e-05	3.85572e-04
2023/05/06	01:07:46	--	ok	429.4580	59.288	0.041771	18.13	65.084	10.050	26790018.902822	8	429.8702	7.43898e-05	3.09940e-04
2023/05/06	01:07:54	ok	ok	428.9800	59.152	0.041749	18.11	65.116	10.047	26243766.225674	10	429.3536	7.48097e-05	2.23019e-04
2023/05/06	01:12:53	ok	ok	428.8100	59.150	0.041749	18.08	65.112	10.029	24731438.917439	10	429.1468	8.03701e-05	2.44471e-04
2023/05/06	01:17:53	--	ok	428.7080	59.149	0.041749	18.04	65.135	10.008	25465379.304671	7	429.3369	7.34861e-05	1.85773e-04
2023/05/06	01:18:01	ok	ok	429.1940	59.201	0.041763	18.04	65.116	10.006	31091011.607076	9	429.5930	7.58676e-05	2.45929e-04
2023/05/06	01:23:00	ok	ok	429.1620	59.194	0.041763	18.04	65.083	10.000	31831708.777293	8	429.6042	7.51516e-05	1.89541e-04
2023/05/06	01:28:00	ok	ok	429.0920	59.195	0.041763	18.07	65.057	10.012	31948947.842147	11	429.4405	8.06676e-05	3.36085e-04
2023/05/06	01:33:00	ok	ok	429.1880	59.183	0.041763	18.01	65.069	9.981	32068584.031970	10	429.5067	7.76763e-05	2.15911e-04
2023/05/06	01:38:00	ok	ok	429.1360	59.182	0.041763	18.01	65.048	9.978	34455365.744085	6	429.5557	7.63176e-05	2.61124e-04
2023/05/06	01:43:01	ok	ok	429.1160	59.180	0.041763	17.99	65.074	9.964	29752685.785549	11	429.3948	8.10990e-05	3.84158e-04
2023/05/06	01:48:00	ok	ok	429.0360	59.179	0.041763	18.01	65.069	9.981	33388051.311040	11	429.3871	8.06810e-05	3.33829e-04
2023/05/06	01:53:00	ok	ok	429.0460	59.178	0.041763	17.96	65.016	9.940	32679756.248924	10	429.4747	7.83997e-05	2.82731e-04
2023/05/06	01:58:00	ok	ok	429.0720	59.170	0.041763	17.90	65.060	9.912	33327286.751254	8	429.5010	7.60171e-05	2.31191e-04
2023/05/06	02:03:00	ok	ok	429.0680	59.174	0.041763	17.96	65.028	9.941	31901369.295144	10	429.3840	8.02471e-05	2.53842e-04
2023/05/06	02:08:00	ok	ok	428.9880	59.175	0.041763	17.92	65.010	9.913	32107531.929114	12	429.3642	7.99649e-05	3.56361e-04
2023/05/06	02:13:00	ok	ok	428.9440	59.167	0.041763	17.92	65.052	9.920	33465765.908783	11	429.3518	8.01914e-05	3.41675e-04
2023/05/06	02:18:00	ok	ok	429.0420	59.167	0.041763	17.92	65.084	9.925	33514564.808449	11	429.3737	7.94088e-05	4.39486e-04
2023/05/06	02:23:00	ok	ok	429.1160	59.164	0.041763	17.86	65.075	9.889	31385600.381581	7	429.4911	7.51322e-05	2.40218e-04
2023/05/06	02:28:00	ok	ok	429.0600	59.201	0.041763	18.32	64.410	10.063	28857340.376909	11	429.4761	8.01374e-05	2.85114e-04
2023/05/06	02:33:00	--	ok	429.2760	59.217	0.041763	18.67	64.167	10.230	35757814.066645	9	429.7534	7.39669e-05	1.64635e-04
2023/05/06	02:33:07	ok	ok	429.1560	59.156	0.041749	18.67	64.114	10.221	28150376.718563	12	429.4393	7.63121e-05	2.87793e-04
2023/05/06	02:38:07	ok	ok	428.9120	59.163	0.041749	18.79	64.059	10.289	27478614.138418	12	429.4258	7.77835e-05	2.63296e-04
2023/05/06	02:43:07	ok	ok	429.1240	59.169	0.041749	18.89	64.012	10.341	29272935.866885	10	429.4262	7.87647e-05	2.71369e-04
2023/05/06	02:48:07	ok	ok	429.0560	59.171	0.041749	18.96	63.915	10.370	28764044.350661	9	429.5878	7.41655e-05	2.09762e-04
2023/05/06	02:53:07	ok	ok	429.1440	59.175	0.041749	19.12	63.771	10.441	28677145.994464	7	429.6393	7.42765e-05	2.44296e-04
2023/05/06	02:58:07	ok	ok	429.1940	59.182	0.041749	19.20	63.700	10.480	28372890.903285	12	429.5109	8.05986e-05	3.47125e-04
2023/05/06	03:03:07	ok	ok	429.1000	59.185	0.041749	19.27	63.711	10.527	30482542.799484	9	429.7202	7.34991e-05	2.24895e-04
2023/05/06	03:08:07	ok	ok	429.0680	59.194	0.041749	19.36	63.673	10.575	29027236.290973	12	429.5872	7.86759e-05	2.95694e-04
2023/05/06	03:13:07	--	ok	429.4080	59.198	0.041749	19.43	63.627	10.611	30225517.313520	11	429.6506	7.74322e-05	2.90172e-04
2023/05/06	03:13:14	ok	ok	429.1620	59.144	0.041729	19.42	63.636	10.604	30040627.309599	9	429.3408	7.27447e-05	2.59740e-04
2023/05/06	03:18:13	ok	ok	428.9320	59.145	0.041729	19.42	63.595	10.597	26746972.556414	12	429.2029	7.80816e-05	3.15182e-04
2023/05/06	03:23:13	ok	ok	428.8480	59.147	0.041729	19.49	63.615	10.643	28000576.207287	12	429.2319	7.78107e-05	2.89038e-04
2023/05/06	03:28:13	ok	ok	429.0540	59.149	0.041729	19.52	63.568	10.654	29399383.458108	13	429.2264	7.93410e-05	2.70936e-04
2023/05/06	03:33:13	ok	ok	428.9820	59.154	0.041729	19.56	63.574	10.680	28150581.653618	13	429.2722	7.77764e-05	3.46902e-04
2023/05/06	03:38:13	ok	ok	428.9620	59.152	0.041729	19.58	63.514	10.688	27895261.293881	11	429.3164	7.63339e-05	2.67269e-04
2023/05/06	03:43:13	ok	ok	428.9880	59.155	0.041729	19.63	63.522	10.717	29166292.763184	9	429.4116	7.36254e-05	2.70910e-04
2023/05/06	03:48:13	ok	ok	428.9880	59.155	0.041729	19.63	63.522	10.717	28922196.692574	10	429.3667	7.56532e-05	2.47295e-04
2023/05/06	03:53:13	ok	ok	429.0240	59.155	0.041729	19.68	63.508	10.749	29260361.129708	11	429.3633	7.66737e-05	3.27517e-04
2023/05/06	03:58:13	ok	ok	428.9480	59.155	0.041729	19.61	63.572	10.717	31295186.260844	12	429.3307	7.65948e-05	3.12313e-04
2023/05/06	04:03:13	ok	ok	428.8980	59.155	0.041729	19.58	63.619	10.706	31291607.706881	12	429.2846	7.71773e-05	3.05512e-04
2023/05/06	04:08:13	ok	ok	428.8080	59.153	0.041729	19.54	63.645	10.684	30492779.305872	9	429.4081	7.28135e-05	1.94669e-04
2023/05/06	04:13:13	ok	ok	429.0560	59.155	0.041729	19.61	63.540	10.711	28459761.351638	13	429.2591	7.91354e-05	2.98762e-04
2023/05/06	04:18:13	ok	ok	429.0420	59.156	0.041729	19.64	63.536	10.727	27171797.425945	8	429.4660	7.26883e-05	2.29749e-04
2023/05/06	04:23:13	ok	ok	428.8120	59.158	0.041729	19.67	63.505	10.741	29964445.916731	9	429.5129	7.18775e-05	2.84762e-04
2023/05/06	04:28:13	ok	ok	429.0920	59.157	0.041729	19.68	63.487	10.746	28756424.398017	9	429.4314	7.37816e-05	2.42532e-04
2023/05/06	04:33:13	ok	ok	428.9220	59.155	0.041729	19.70	63.436	10.746	28301992.314836	9	429.4347	7.30298e-05	1.86245e-04
2023/05/06	04:38:13	ok	ok	428.9920	59.157	0.041729	19.75	63.413	10.777	28069288.549048	9	429.4367	7.31784e-05	1.63747e-04
2023/05/06	04:43:13	ok	ok	428.9680	59.155	0.041729	19.71	63.384	10.747	27769602.437500	9	429.4581	7.37476e-05	2.46443e-04
2023/05/06	04:48:14	ok	ok	429.0740	59.157	0.041729	19.71	63.459	10.760	27875478.832996	8	429.4681	7.28220e-05	2.11828e-04
2023/05/06	04:53:13	ok	ok	429.0000	59.157	0.041729	19.71	63.395	10.749	28321251.446524	11	429.3589	7.72568e-05	3.66906e-04
2023/05/06	04:58:13	ok	ok	429.0160	59.156	0.041729	19.74	63.380	10.763	27901640.745340	8	429.4655	7.26137e-05	1.97758e-04
2023/05/06	05:03:13	ok	ok	428.8920	59.155	0.041729	19.73	63.386	10.756	29433185.910642	12	429.2836	7.92483e-05	3.25842e-04
2023/05/06	05:08:13	ok	ok	429.1000	59.156	0.041729	19.71	63.375	10.746	29229156.352018	8	429.4661	7.26993e-05	2.29825e-04
2023/05/06	05:13:13	ok	ok	429.0160	59.157	0.041729	19.68	63.403	10.732	27091599.028959	9	429.4388	7.32709e-05	2.07694e-04
2023/05/06	05:18:13	ok	ok	428.9060	59.155	0.041729	19.68	63.380	10.728	27638131.374900	12	429.2561	7.98572e-05	3.25314e-04
2023/05/06	05:23:13	ok	ok	428.9820	59.155	0.041729	19.70	63.416	10.742	27028411.623680	11	429.3569	7.61532e-05	2.85428e-04
2023/05/06	05:28:13	ok	ok	428.8220	59.157	0.041729	19.68	63.423	10.735	28359386.087388	10	429.4342	7.39993e-05	2.29308e-04
2023/05/06	05:33:13	ok	ok	428.8220	59.157	0.041729	19.73	63.450	10.767	29787629.259966	9	429.4925	7.13550e-05	2.30725e-04
2023/05/06	05:38:13	ok	ok	428.9380	59.156	0.041729	19.71	63.384	10.747	27918468.706436	8	429.4719	7.22463e-05	2.36898e-04
2023/05/06	05:43:13	ok	ok	428.9640	59.157	0.041729	19.73	63.386	10.756	27853200.971626	8	429.4570	7.30046e-05	2.67704e-04
2023/05/06	05:48:13	ok	ok	428.9280	59.155	0.041729	19.74	63.444	10.774	29229832.641814	12	429.2890	7.89852e-05	3.35489e-04
2023/05/06	05:53:13	ok	ok	428.9060	59.155	0.041729	19.73	63.386	10.756	28794373.758420	11	429.2808	7.87128e-05	3.44168e-04
2023/05/06	05:58:13	ok	ok	428.8660	59.156	0.041729	19.73	63.441	10.765	29653490.995877	12	429.1230	8.48613e-05	7.03669e-04
2023/05/06	06:03:13	ok	ok	428.8220	59.156	0.041729	19.75	63.455	10.784	28421541.763266	12	429.1431	8.36659e-05	7.02019e-04
2023/05/06	06:08:13	ok	ok	428.9000	59.156	0.041729	19.74	63.400	10.766	26740933.604458	12	429.2944	7.79924e-05	3.23369e-04
2023/05/06	06:13:13	ok	ok	428.9840	59.156	0.041729	19.77	63.394	10.784	29275534.353521	10	429.2961	7.87913e-05	3.97044e-04
2023/05/06	06:18:13	ok	ok	428.9800	59.158	0.041729	19.81	63.444	10.820	28964673.707371	12	429.3442	7.75337e-05	2.77047e-04
2023/05/06	06:23:13	ok	ok	428.8340	59.156	0.041729	19.80	63.409	10.803	29188510.215279	9	429.4310	7.31238e-05	2.49044e-04
2023/05/06	06:28:13	ok	ok	428.9000	59.159	0.041729	19.82	63.403	10.821	29254540.687845	13	429.3080	7.90448e-05	3.15946e-04
2023/05/06	06:33:13	ok	ok	429.0660	59.157	0.041729	19.85	63.462	10.848	29406638.682781	12	429.3615	7.75345e-05	3.07451e-04
2023/05/06	06:38:13	ok	ok	429.0440	59.157	0.041729	19.87	63.430	10.853	27374149.598025	9	429.5311	7.20319e-05	2.55556e-04
2023/05/06	06:43:13	ok	ok	428.9060	59.159	0.041729	19.91	63.413	10.875	25589254.925156	13	429.3374	7.75534e-05	3.36008e-04
2023/05/06	06:48:13	ok	ok	428.9520	59.160	0.041729	19.95	63.444	10.908	27692277.847707	9	429.4767	7.24078e-05	1.88900e-04
2023/05/06	06:53:13	ok	ok	428.9840	59.161	0.041729	19.95	63.455	10.910	28493047.913475	8	429.4981	7.26429e-05	2.14059e-04
2023/05/06	06:58:13	ok	ok	428.9960	59.161	0.041729	20.03	63.432	10.954	25991645.463707	9	429.4714	7.34360e-05	1.49686e-04
2023/05/06	07:03:13	ok	ok	428.8860	59.161	0.041729	19.98	63.449	10.929	27333292.379312	11	429.3719	7.77571e-05	3.07016e-04
2023/05/06	07:08:13	--	ok	429.2080	59.163	0.041729	20.04	63.426	10.961	27912503.125727	13	429.3564	7.83358e-05	2.72965e-04
2023/05/06	07:08:20	ok	ok	429.0160	59.134	0.041718	20.04	63.426	10.961	28996717.996588	10	429.2720	7.33192e-05	2.21277e-04
2023/05/06	07:13:20	ok	ok	428.8820	59.135	0.041718	20.09	63.403	10.993	26507765.759743	8	429.2728	7.38822e-05	1.75256e-04
2023/05/06	07:18:20	ok	ok	429.1080	59.140	0.041718	20.11	63.445	11.009	26501953.599355	9	429.2262	7.55789e-05	2.29586e-04
2023/05/06	07:23:20	ok	ok	429.1480	59.136	0.041718	20.14	63.418	11.023	29833048.671218	10	429.3323	7.23700e-05	2.02838e-04
2023/05/06	07:28:20	ok	ok	429.0320	59.138	0.041718	20.15	63.496	11.045	29377259.318250	13	429.1940	7.78192e-05	2.76152e-04
2023/05/06	07:33:20	ok	ok	429.0380	59.147	0.041718	20.25	63.426	11.097	27841718.975000	9	429.3012	7.38208e-05	1.76578e-04
2023/05/06	07:38:20	ok	ok	428.9600	59.144	0.041718	20.25	63.478	11.106	27385287.741182	12	429.2022	7.81051e-05	3.11897e-04
2023/05/06	07:43:20	ok	ok	429.0560	59.145	0.041718	20.26	63.449	11.110	29622819.783843	11	429.2071	7.77697e-05	2.94328e-04
2023/05/06	07:48:20	ok	ok	429.1960	59.149	0.041718	20.31	63.487	11.144	28134258.602163	10	429.3845	7.19884e-05	2.30959e-04
2023/05/06	07:53:20	ok	ok	428.9180	59.147	0.041718	20.33	63.537	11.172	28640189.109766	12	429.2334	7.74451e-05	3.29707e-04
2023/05/06	07:58:20	ok	ok	429.0740	59.151	0.041718	20.36	63.444	11.173	29928356.666998	13	429.2558	7.67089e-05	2.64575e-04
2023/05/06	08:03:20	ok	ok	428.9160	59.152	0.041718	20.40	63.485	11.208	28672378.932892	7	429.3726	7.33309e-05	2.12239e-04
2023/05/06	08:08:20	ok	ok	428.9480	59.151	0.041718	20.46	63.462	11.241	28222018.247657	11	429.3224	7.60244e-05	2.68977e-04
2023/05/06	08:13:20	ok	ok	428.9440	59.153	0.041718	20.49	63.468	11.261	28610638.155584	13	429.2778	7.74312e-05	3.22063e-04
2023/05/06	08:18:20	ok	ok	429.0600	59.158	0.041718	20.56	63.491	11.311	27865308.734161	9	429.2605	7.88030e-05	3.80145e-04
2023/05/06	08:23:20	ok	ok	428.8140	59.158	0.041718	20.59	63.435	11.322	27646953.339479	12	429.2241	8.00073e-05	3.99975e-04
2023/05/06	08:28:20	ok	ok	428.9300	59.160	0.041718	20.60	63.490	11.340	27776926.539991	12	429.3072	7.78576e-05	3.53538e-04
2023/05/06	08:33:20	ok	ok	428.8920	59.159	0.041718	20.65	63.487	11.368	27363065.012025	12	429.3513	7.65716e-05	3.17519e-04
2023/05/06	08:38:20	ok	ok	429.1140	59.161	0.041718	20.69	63.540	11.406	27068638.443052	11	429.3543	7.60711e-05	2.54944e-04
2023/05/06	08:43:20	ok	ok	429.0960	59.161	0.041718	20.75	63.473	11.431	30456263.980806	13	429.2695	8.01887e-05	3.87839e-04
2023/05/06	08:48:20	ok	ok	429.0600	59.163	0.041718	20.79	63.471	11.459	30521593.946950	11	429.4687	7.27930e-05	1.83263e-04
2023/05/06	08:53:20	ok	ok	429.0620	59.165	0.041718	20.83	63.481	11.489	30519236.551187	11	429.4760	7.33079e-05	1.89678e-04
2023/05/06	08:58:20	ok	ok	429.0260	59.167	0.041718	20.87	63.519	11.523	30825331.291521	12	429.3704	7.71665e-05	3.05623e-04
2023/05/06	09:03:20	ok	ok	428.8980	59.166	0.041718	20.90	63.481	11.536	26240025.033026	11	429.3760	7.75075e-05	3.20402e-04
2023/05/06	09:08:20	ok	ok	428.9000	59.169	0.041718	20.96	63.471	11.572	28280161.002535	13	429.3818	7.83323e-05	3.64853e-04
2023/05/06	09:13:20	ok	ok	428.9100	59.172	0.041718	20.97	63.517	11.589	26783085.223639	13	429.3850	7.81097e-05	3.52646e-04
2023/05/06	09:18:20	ok	ok	429.1160	59.172	0.041718	21.01	63.536	11.621	32063855.851346	10	429.5511	7.26384e-05	2.59637e-04
2023/05/06	09:23:20	ok	ok	429.1260	59.170	0.041718	21.07	63.523	11.657	28671805.039826	12	429.4090	7.69147e-05	3.80632e-04
2023/05/06	09:28:20	ok	ok	429.0440	59.174	0.041718	21.16	63.476	11.708	27274614.096848	12	429.3942	7.79230e-05	3.28116e-04
2023/05/06	09:33:20	ok	ok	429.0020	59.175	0.041718	21.17	63.500	11.721	27898985.285918	8	429.5713	7.26207e-05	2.33994e-04
2023/05/06	09:38:20	--	ok	429.2900	59.180	0.041718	21.23	63.554	11.769	27746188.181638	10	429.4907	7.70678e-05	3.72381e-04
2023/05/06	09:38:28	ok	ok	428.9760	59.116	0.041703	21.24	63.523	11.775	30730182.560607	10	429.2939	7.23201e-05	2.54376e-04
2023/05/06	09:43:28	ok	ok	428.9600	59.100	0.041703	21.29	63.532	11.805	29914082.959321	12	429.2087	7.49234e-05	2.56820e-04
2023/05/06	09:48:27	ok	ok	428.8180	59.110	0.041703	21.36	63.536	11.854	28530749.967967	10	429.1623	7.84775e-05	3.64906e-04
2023/05/06	09:53:27	ok	ok	429.0000	59.127	0.041703	21.41	63.565	11.897	30932574.797012	11	429.2634	7.66686e-05	3.28432e-04
2023/05/06	09:58:27	ok	ok	428.8640	59.123	0.041703	21.48	63.569	11.948	28732707.778488	12	429.1927	7.81358e-05	3.28423e-04
2023/05/06	10:03:27	ok	ok	428.9160	59.132	0.041703	21.57	63.606	12.012	28253719.938530	11	429.2401	7.79578e-05	3.32550e-04
2023/05/06	10:08:27	ok	ok	428.9300	59.131	0.041703	21.62	63.586	12.049	31578338.211819	8	429.4310	7.08112e-05	2.05006e-04
2023/05/06	10:13:27	--	ok	428.7580	59.130	0.041703	21.67	63.592	12.080	30206050.923841	11	429.1827	8.00496e-05	4.07907e-04
2023/05/06	10:13:34	--	ok	429.3360	59.193	0.041715	21.68	63.542	12.080	17746720.907413	10	429.7088	7.15484e-05	2.46199e-04
2023/05/06	10:13:42	ok	ok	428.8480	59.096	0.041698	21.71	63.578	12.107	30607482.656365	9	429.2767	7.32241e-05	2.47567e-04
2023/05/06	10:18:41	--	ok	428.6220	59.092	0.041698	21.72	63.592	12.119	29533247.144197	11	429.1592	7.83257e-05	3.75690e-04
2023/05/06	10:18:48	--	ok	429.2280	59.198	0.041717	21.75	63.568	12.135	21425163.860827	11	429.7428	7.31483e-05	2.35979e-04
2023/05/06	10:18:56	--	ok	429.3100	59.164	0.041706	21.78	63.508	12.143	31365122.699153	9	429.5010	7.25744e-05	2.24813e-04
2023/05/06	10:19:03	ok	ok	428.8200	59.005	0.04169	21.72	63.453	12.093	20949118.358874	9	429.1000	7.27777e-05	2.17032e-04
2023/05/06	10:24:02	--	ok	428.4460	59.023	0.04169	21.77	63.578	12.147	19387879.565581	12	428.9766	7.82178e-05	3.26596e-04
2023/05/06	10:24:09	--	ok	429.2040	59.201	0.041718	21.78	63.581	12.157	25041152.884130	10	429.7652	7.36972e-05	2.15900e-04
2023/05/06	10:24:17	ok	ok	429.1380	59.168	0.041708	21.78	63.537	12.148	29216762.426463	9	429.5542	7.15269e-05	2.70168e-04
2023/05/06	10:29:16	ok	ok	429.1360	59.174	0.041708	21.82	63.578	12.186	30483210.095185	10	429.5057	7.33911e-05	2.29557e-04
2023/05/06	10:34:16	ok	ok	429.1420	59.173	0.041708	21.88	63.610	12.232	28636314.402189	10	429.4636	7.50296e-05	3.85618e-04
2023/05/06	10:39:16	ok	ok	429.0600	59.179	0.041708	21.98	63.629	12.305	30826167.296340	12	429.3684	7.90584e-05	4.23269e-04
2023/05/06	10:44:16	ok	ok	429.1740	59.181	0.041708	22.01	63.615	12.323	30826458.681002	9	429.4745	7.62786e-05	3.46029e-04
2023/05/06	10:49:16	ok	ok	429.1840	59.184	0.041708	22.06	63.624	12.365	28358421.592395	10	429.4246	7.84240e-05	3.72578e-04
2023/05/06	10:54:16	ok	ok	429.0980	59.175	0.041708	22.06	63.743	12.388	27854546.908002	10	429.3600	7.96543e-05	4.43085e-04
2023/05/06	10:59:16	ok	ok	429.0200	59.139	0.041708	21.60	64.370	12.179	31732931.383903	12	429.0987	8.47271e-05	7.45470e-04
[truncated: 126 more rows]
