# Supplementary material for: Plastic Creep Constraint in Nylon Instrument Strings
Source: Materials (Basel). 2025 Jan 7;18(2):223. doi: 10.3390/ma18020223 (PMC11766866; doi:10.3390/ma18020223)
Supplement: Supplementary file 1 [file materials-18-00223-s001.zip › data_files/string_N27_nylon/string_test_data_N27_step_15.csv]

Date	Time	+-	f0	Frequency	Tension	LengthAdj	Temp	Rel.Hm	Abs.Hm	Pk.Magnitude	Harmonics	Fitted.f0	Bend.Stiff	Fit.Error
2023/05/06	20:07:39	--	ok	428.9500	59.156	0.04178	19.60	66.044	11.123	33126185.989071	11	429.2262	7.88543e-05	5.45054e-04
2023/05/06	20:07:49	--	ok	463.6600	68.522	0.043474	19.57	66.094	11.114	7816704.906803	10	464.7174	8.01067e-05	1.86347e-04
2023/05/06	20:07:58	--	ok	462.7100	68.219	0.043442	19.58	66.114	11.126	7412840.859243	10	463.4162	8.15264e-05	2.27318e-04
2023/05/06	20:08:06	--	ok	462.7420	68.250	0.043455	19.50	66.072	11.063	8148725.613177	9	463.4658	8.22672e-05	2.47056e-04
2023/05/06	20:08:14	ok	ok	462.8780	68.308	0.043468	19.56	66.091	11.103	9049856.076513	9	463.5757	8.23588e-05	1.97207e-04
2023/05/06	20:13:13	--	ok	461.3860	67.917	0.043468	19.78	65.373	11.129	8648518.704455	9	462.1103	8.37121e-05	1.99388e-04
2023/05/06	20:13:20	--	ok	463.3620	68.464	0.043548	19.81	65.354	11.145	8829196.578859	11	463.9502	8.35120e-05	1.99741e-04
2023/05/06	20:13:28	--	ok	462.3620	68.334	0.043531	19.75	65.357	11.108	8768040.981227	10	463.5332	8.07209e-05	1.90577e-04
2023/05/06	20:13:35	--	ok	463.4780	68.485	0.043562	19.73	65.449	11.106	9544788.059796	10	464.1790	8.13137e-05	2.10509e-04
2023/05/06	20:13:42	ok	ok	463.0560	68.385	0.043539	19.74	65.472	11.118	11048272.099513	10	463.6019	8.17344e-05	2.43713e-04
2023/05/06	20:18:42	--	ok	462.5080	68.190	0.043539	19.82	65.339	11.151	9569587.327289	10	463.0554	8.34346e-05	2.32138e-04
2023/05/06	20:18:49	ok	ok	463.0360	68.387	0.043562	19.82	65.339	11.151	10537192.322386	9	463.6047	8.19348e-05	1.76353e-04
2023/05/06	20:23:49	--	ok	462.6400	68.214	0.043562	19.80	65.312	11.128	9232873.297022	10	463.1938	8.22127e-05	2.67482e-04
2023/05/06	20:23:56	ok	ok	462.9540	68.401	0.04358	19.81	65.345	11.144	9787524.692091	9	463.6528	7.99848e-05	1.69255e-04
2023/05/06	20:28:56	--	ok	462.6860	68.239	0.04358	19.81	65.336	11.142	8853415.537063	10	463.3011	8.06078e-05	1.86016e-04
2023/05/06	20:29:03	--	ok	462.7160	68.406	0.043596	19.81	65.345	11.144	9804833.798351	9	463.6541	8.10519e-05	2.07034e-04
2023/05/06	20:29:11	ok	ok	462.8280	68.466	0.04361	19.84	65.371	11.166	10304752.788968	9	463.8831	8.49342e-05	2.64834e-04
2023/05/06	20:34:10	--	ok	462.6620	68.416	0.04361	19.81	65.377	11.149	7467630.540169	11	463.4474	9.02386e-05	4.75507e-04
2023/05/06	20:34:17	--	ok	463.2520	68.473	0.043626	19.80	65.322	11.129	10737210.092836	10	464.0009	8.27474e-05	2.39953e-04
2023/05/06	20:34:25	--	ok	462.7160	68.434	0.043614	19.78	65.385	11.131	6493525.061426	9	463.7231	8.27928e-05	2.43501e-04
2023/05/06	20:34:32	--	ok	463.2860	68.471	0.043628	19.75	65.380	11.112	10516399.653874	11	464.0359	8.09524e-05	1.93181e-04
2023/05/06	20:34:39	ok	ok	463.1560	68.425	0.043614	19.75	65.409	11.116	10833871.318394	10	463.7055	8.22855e-05	2.43636e-04
2023/05/06	20:39:38	--	ok	463.3400	68.361	0.043614	19.80	65.312	11.128	9240376.033940	9	463.4979	8.19996e-05	2.28990e-04
2023/05/06	20:39:45	--	ok	462.3040	68.206	0.043597	19.78	65.332	11.122	7262152.827896	9	463.1377	8.18201e-05	1.71100e-04
2023/05/06	20:39:53	ok	ok	462.8280	68.460	0.043632	19.80	65.335	11.132	6873654.239811	10	463.9059	8.16368e-05	2.02426e-04
2023/05/06	20:44:52	--	ok	462.6800	68.418	0.043632	19.81	65.325	11.140	6955498.105669	10	463.6204	8.19692e-05	2.44158e-04
2023/05/06	20:44:59	--	ok	463.7760	68.472	0.043647	19.75	65.316	11.101	10155273.352903	10	464.0268	8.17290e-05	2.07572e-04
2023/05/06	20:45:06	ok	ok	462.8060	68.210	0.043609	19.77	65.318	11.111	11298606.941166	9	463.1680	8.25719e-05	1.72569e-04
2023/05/06	20:50:06	--	ok	462.1520	68.183	0.043609	19.75	65.327	11.102	9150674.527667	10	462.9819	8.22167e-05	2.53033e-04
2023/05/06	20:50:13	--	ok	463.7240	68.464	0.043651	19.78	65.309	11.118	11248847.706893	10	463.9431	8.19814e-05	2.06286e-04
2023/05/06	20:50:21	--	ok	462.7840	68.201	0.043615	19.75	65.336	11.104	7179097.121835	9	463.1548	8.12477e-05	2.12789e-04
2023/05/06	20:50:28	--	ok	463.2340	68.279	0.043625	19.71	65.350	11.080	8193743.492121	9	463.3587	8.22753e-05	1.98406e-04
2023/05/06	20:50:35	--	ok	462.1940	68.190	0.043614	19.71	65.403	11.089	8914604.036109	9	463.1006	8.15648e-05	2.00051e-04
2023/05/06	20:50:42	--	ok	463.2240	68.463	0.043654	19.65	65.458	11.061	8614595.143207	10	463.9347	8.21354e-05	1.88052e-04
2023/05/06	20:50:49	--	ok	463.4640	68.417	0.043643	19.63	65.518	11.053	12594387.564310	10	463.6562	8.27377e-05	1.92667e-04
2023/05/06	20:50:57	ok	ok	462.8600	68.205	0.04362	19.60	65.673	11.060	11832393.584417	10	463.1762	8.13941e-05	1.86388e-04
2023/05/06	20:55:56	--	ok	462.1740	68.187	0.04362	19.73	65.312	11.082	9798258.109738	9	463.0806	8.10653e-05	1.56299e-04
2023/05/06	20:56:03	--	ok	463.6000	68.465	0.043661	19.73	65.341	11.087	9730027.773098	10	463.9377	8.32136e-05	2.21465e-04
2023/05/06	20:56:11	ok	ok	462.8920	68.254	0.043632	19.74	65.290	11.088	11654265.199251	9	463.3105	8.11246e-05	1.79611e-04
2023/05/06	21:01:10	--	ok	462.5500	68.202	0.043632	19.73	65.341	11.087	11010138.905571	10	463.1447	8.10487e-05	2.31561e-04
2023/05/06	21:01:18	--	ok	463.5720	68.412	0.043653	19.75	65.304	11.099	11391045.052132	10	463.6559	8.15843e-05	1.72839e-04
2023/05/06	21:01:25	--	ok	462.6320	68.182	0.043626	19.75	65.263	11.092	10567703.711168	9	463.0036	8.29177e-05	2.10569e-04
2023/05/06	21:01:32	--	ok	462.6500	68.286	0.043643	19.71	65.298	11.071	8321004.655949	10	463.4035	8.25925e-05	1.81462e-04
2023/05/06	21:01:39	--	ok	462.7980	68.436	0.043661	19.68	65.335	11.059	8275364.022663	10	463.7499	8.14164e-05	1.64328e-04
2023/05/06	21:01:47	ok	ok	463.1840	68.464	0.04367	19.63	65.389	11.032	10908612.919596	11	463.9339	8.18835e-05	2.15556e-04
2023/05/06	21:06:46	ok	ok	463.1040	68.448	0.04367	19.70	65.295	11.061	12033636.399645	10	463.7393	8.25684e-05	2.26139e-04
2023/05/06	21:11:46	ok	ok	463.0620	68.415	0.04367	19.71	65.339	11.078	11927271.707115	9	463.6344	8.10729e-05	2.35061e-04
2023/05/06	21:16:46	ok	ok	462.8620	68.361	0.04367	19.67	65.325	11.048	10393012.989161	9	463.5288	7.92931e-05	1.72166e-04
2023/05/06	21:21:46	--	ok	462.5060	68.304	0.04367	19.67	65.325	11.048	13165126.332951	9	463.3084	8.30985e-05	2.24791e-04
2023/05/06	21:21:53	--	ok	463.3000	68.460	0.043695	19.65	65.330	11.039	10934327.945375	11	463.8752	8.11956e-05	1.99179e-04
2023/05/06	21:22:01	--	ok	463.2500	68.401	0.04368	19.65	65.353	11.043	9143318.357907	10	463.6128	7.94355e-05	2.47503e-04
2023/05/06	21:22:08	--	ok	462.6360	68.272	0.043668	19.60	65.332	11.003	11764394.938653	9	463.3248	8.04580e-05	1.98569e-04
2023/05/06	21:22:15	ok	ok	462.8540	68.424	0.043686	19.58	65.417	11.009	8190307.178298	9	463.6588	8.20081e-05	1.92336e-04
2023/05/06	21:27:15	--	ok	463.7940	68.395	0.043686	19.64	65.318	11.028	8424879.339912	9	463.5163	8.26787e-05	2.67400e-04
2023/05/06	21:27:22	--	ok	462.1700	68.155	0.043647	19.65	65.289	11.032	9724518.462969	9	462.7379	8.00118e-05	1.68477e-04
2023/05/06	21:27:30	--	ok	463.5080	68.404	0.043688	19.65	65.312	11.036	8438197.798428	10	463.6069	8.05336e-05	1.94327e-04
2023/05/06	21:27:37	--	ok	462.4420	68.186	0.043663	19.61	65.281	11.005	12161355.612464	9	463.0201	8.22117e-05	1.73417e-04
2023/05/06	21:27:44	--	ok	463.3180	68.402	0.04369	19.58	65.394	11.005	12923841.009237	10	463.6041	8.22245e-05	2.02824e-04
2023/05/06	21:27:52	ok	ok	462.8200	68.241	0.043675	19.56	65.476	11.000	8781262.223594	9	463.2320	8.18379e-05	2.27338e-04
2023/05/06	21:32:51	--	ok	462.0000	68.224	0.043675	19.63	65.359	11.026	7903583.359134	10	462.9635	9.22709e-05	4.42219e-04
2023/05/06	21:32:58	--	ok	463.8460	68.528	0.043724	19.67	65.303	11.045	8877346.859293	10	464.2758	8.00293e-05	2.42642e-04
2023/05/06	21:33:06	--	ok	465.0800	68.282	0.043682	19.64	65.309	11.027	7528763.628030	9	463.3333	8.12680e-05	2.01134e-04
2023/05/06	21:33:13	--	ok	460.2740	67.618	0.043579	19.60	65.280	10.994	7311083.962607	9	461.0885	7.78856e-05	2.49417e-04
2023/05/06	21:33:20	ok	ok	463.1380	68.468	0.043714	19.56	65.400	10.987	5022889.795236	9	464.0224	8.20570e-05	2.19319e-04
2023/05/06	21:38:20	ok	ok	462.8020	68.457	0.043714	19.65	65.289	11.032	6578144.038299	10	463.6611	9.08440e-05	4.01749e-04
2023/05/06	21:43:20	ok	ok	462.9960	68.442	0.043714	19.63	65.284	11.014	5961037.420189	10	463.6706	8.39448e-05	2.46024e-04
2023/05/06	21:48:20	--	ok	462.5660	68.420	0.043714	19.63	65.254	11.009	6748284.725147	10	463.4013	9.23526e-05	4.21080e-04
2023/05/06	21:48:27	--	ok	463.7860	68.484	0.043735	19.63	65.263	11.010	6969323.205473	10	464.1177	7.99309e-05	1.95255e-04
2023/05/06	21:48:34	--	ok	465.2700	68.249	0.043697	19.63	65.254	11.009	5287842.087481	9	463.2254	8.28511e-05	2.40438e-04
2023/05/06	21:48:42	--	ok	459.9320	67.588	0.043584	19.57	65.234	10.969	8587931.117320	10	460.8004	7.85280e-05	1.78894e-04
2023/05/06	21:48:49	--	ok	463.3620	68.477	0.043736	19.57	65.327	10.985	7541356.707860	10	464.0820	8.14041e-05	2.16835e-04
2023/05/06	21:48:56	--	ok	462.7540	68.419	0.043719	19.54	65.463	10.989	6257859.398207	11	463.6394	8.18241e-05	3.09298e-04
2023/05/06	21:49:03	--	ok	463.5540	68.459	0.04373	19.46	65.545	10.949	7680445.352221	10	463.9721	7.95643e-05	1.62925e-04
2023/05/06	21:49:11	--	ok	462.5780	68.265	0.043703	19.44	65.679	10.961	7405734.067128	11	463.3253	8.05984e-05	2.11406e-04
2023/05/06	21:49:18	--	ok	463.6120	68.444	0.043724	19.44	65.711	10.967	6465064.830814	10	463.7642	8.28236e-05	1.65008e-04
2023/05/06	21:49:25	ok	ok	462.9780	68.193	0.043694	19.42	65.801	10.965	6230340.807973	10	463.1118	8.09189e-05	2.21607e-04
2023/05/06	21:54:25	--	ok	462.2240	68.200	0.043694	19.60	65.267	10.992	4391409.966682	9	463.0344	8.33615e-05	2.28950e-04
2023/05/06	21:54:33	--	ok	463.2100	68.461	0.043732	19.58	65.299	10.989	5715287.413133	11	463.8754	8.34840e-05	2.34561e-04
2023/05/06	21:54:40	--	ok	462.7640	68.434	0.043722	19.58	65.277	10.985	6164074.039492	10	463.6570	8.20280e-05	2.01110e-04
2023/05/06	21:54:47	--	ok	465.4100	68.461	0.043733	19.53	65.332	10.958	6981932.617475	9	463.8993	8.15928e-05	2.78129e-04
2023/05/06	21:54:54	--	ok	460.1620	67.711	0.043614	19.53	65.373	10.965	8113389.995414	9	461.2712	8.08489e-05	2.73235e-04
2023/05/06	21:55:02	--	ok	463.8040	68.558	0.043755	19.44	65.467	10.926	8499359.856522	9	464.3566	8.02352e-05	1.90136e-04
2023/05/06	21:55:10	--	ok	462.6280	68.349	0.043715	19.43	65.592	10.938	7230655.814628	10	463.4632	8.14321e-05	2.76241e-04
2023/05/06	21:55:17	ok	ok	463.1400	68.456	0.043733	19.40	65.693	10.936	8744758.907439	11	463.8600	8.08707e-05	1.65927e-04
2023/05/06	22:00:16	ok	ok	462.8440	68.446	0.043733	19.57	65.275	10.976	5288596.057618	10	463.7270	8.15495e-05	2.56191e-04
2023/05/06	22:05:16	ok	ok	462.9720	68.426	0.043733	19.56	65.261	10.964	6995531.345911	10	463.6363	8.08710e-05	2.38234e-04
2023/05/06	22:10:16	--	ok	462.6400	68.401	0.043733	19.56	65.348	10.978	8993536.712127	10	463.5459	8.26585e-05	2.20490e-04
2023/05/06	22:10:23	--	ok	462.2880	68.463	0.043751	19.54	65.335	10.967	4868326.924232	9	463.9601	7.98737e-05	2.17432e-04
2023/05/06	22:10:31	--	ok	463.3160	68.716	0.043786	19.53	65.344	10.960	7739492.253867	11	464.7063	7.86360e-05	2.16296e-04
2023/05/06	22:10:38	--	ok	464.0540	68.557	0.043771	19.54	65.386	10.976	7180521.154508	9	464.2830	8.25278e-05	2.61813e-04
2023/05/06	22:10:46	--	ok	462.6600	68.216	0.043719	19.47	65.399	10.933	6581341.848070	10	463.1855	7.99678e-05	2.07458e-04
2023/05/06	22:10:53	ok	ok	463.0500	68.379	0.043735	19.44	65.446	10.922	6612823.847358	10	463.5266	8.19011e-05	2.29264e-04
2023/05/06	22:15:52	--	ok	462.5460	68.371	0.043735	19.54	65.270	10.956	5615175.844328	10	463.2957	9.11867e-05	4.24008e-04
2023/05/06	22:15:59	--	ok	463.2820	68.466	0.043757	19.56	65.261	10.964	5772636.904127	9	463.9808	8.15010e-05	1.73534e-04
2023/05/06	22:16:07	--	ok	463.2740	68.429	0.043744	19.57	65.263	10.974	5201968.095939	10	463.6837	8.13433e-05	1.60544e-04
2023/05/06	22:16:14	--	ok	465.2320	68.298	0.04373	19.52	65.289	10.942	5067350.991281	9	463.3936	8.07392e-05	1.55612e-04
2023/05/06	22:16:21	--	--	514.0000	67.602	0.043619	19.47	65.376	10.930	6856672.973759	11	460.9427	7.97088e-05	2.38955e-04
2023/05/06	22:16:28	--	ok	462.5380	67.604	0.043619	19.44	65.458	10.924	6245668.478431	8	460.9679	7.98798e-05	2.05747e-04
2023/05/06	22:16:35	--	ok	460.6480	67.794	0.043642	19.42	65.515	10.917	5777816.069497	8	461.4385	8.24616e-05	1.89530e-04
2023/05/06	22:16:43	--	ok	464.2120	68.465	0.043758	19.40	65.609	10.922	10074792.264257	9	463.9832	8.18916e-05	2.01298e-04
2023/05/06	22:16:50	--	ok	461.5320	68.144	0.043699	19.36	65.666	10.906	6538383.890546	9	462.6540	8.23142e-05	1.87000e-04
2023/05/06	22:16:57	ok	ok	463.1020	68.504	0.043771	19.37	65.742	10.927	7751163.203204	11	464.2179	8.12120e-05	2.63451e-04
2023/05/06	22:21:57	--	ok	463.5380	68.486	0.043771	19.53	65.257	10.946	6088232.656003	10	464.1105	7.89965e-05	1.69177e-04
2023/05/06	22:22:04	--	ok	463.2620	68.395	0.043745	19.54	65.240	10.951	7880862.937184	9	463.5324	8.13250e-05	2.32641e-04
2023/05/06	22:22:12	--	ok	461.9420	68.264	0.043732	19.56	65.231	10.958	4857830.644693	9	463.2867	7.94815e-05	1.78670e-04
2023/05/06	22:22:19	--	ok	463.7480	68.580	0.043784	19.49	65.284	10.923	10815550.831597	11	464.3738	8.08117e-05	1.97740e-04
2023/05/06	22:22:26	--	ok	462.6680	68.388	0.043748	19.46	65.364	10.919	7416506.150683	10	463.5961	7.95548e-05	1.65599e-04
2023/05/06	22:22:33	ok	ok	463.0280	68.459	0.043764	19.44	65.476	10.928	5043049.078519	9	463.9213	7.92310e-05	2.00589e-04
2023/05/06	22:27:33	ok	ok	463.0880	68.456	0.043764	19.54	65.229	10.950	4970599.720840	11	463.8710	7.92294e-05	2.32253e-04
2023/05/06	22:32:33	ok	ok	462.8980	68.444	0.043764	19.50	65.275	10.930	6076866.551724	11	463.6119	8.74048e-05	3.83403e-04
2023/05/06	22:37:33	--	ok	465.8360	68.434	0.043764	19.44	65.307	10.899	6219488.981802	9	463.6876	7.93051e-05	2.22908e-04
2023/05/06	22:37:41	--	ok	460.4340	67.578	0.043623	19.50	65.286	10.932	8445370.691388	10	460.6523	7.85049e-05	2.10636e-04
2023/05/06	22:37:49	--	ok	462.3660	68.329	0.04375	19.49	65.304	10.926	7470945.276117	9	463.4405	8.08012e-05	2.19343e-04
2023/05/06	22:37:56	--	ok	463.2500	68.473	0.043782	19.49	65.304	10.926	9249110.350829	10	464.0034	8.29178e-05	1.83419e-04
2023/05/06	22:38:03	ok	ok	463.0060	68.441	0.04377	19.44	65.307	10.899	5976680.859492	11	463.7334	8.19335e-05	1.86408e-04
2023/05/06	22:43:03	--	ok	461.7800	68.431	0.04377	19.49	65.304	10.926	6055635.064942	10	463.6747	8.02149e-05	2.39725e-04
2023/05/06	22:43:10	--	ok	464.5700	68.743	0.04383	19.49	65.295	10.925	8811595.430662	10	464.8367	8.31414e-05	1.81958e-04
2023/05/06	22:43:18	ok	ok	462.8980	68.258	0.043752	19.47	65.281	10.914	6066374.544951	9	463.2325	8.23291e-05	2.35874e-04
2023/05/06	22:48:17	--	ok	462.3480	68.248	0.043752	19.47	65.303	10.917	5558061.240901	10	463.2084	8.18105e-05	2.27207e-04
2023/05/06	22:48:24	--	ok	464.0340	68.460	0.043784	19.47	65.281	10.914	8179088.000117	9	463.9342	8.06932e-05	1.85821e-04
2023/05/06	22:48:31	--	ok	461.6320	68.167	0.043734	19.46	65.267	10.903	4803642.780666	9	462.8401	8.08754e-05	2.32809e-04
2023/05/06	22:48:39	--	ok	463.4860	68.524	0.043801	19.46	65.290	10.907	9545000.160818	11	464.2917	7.89333e-05	1.87298e-04
2023/05/06	22:48:46	--	ok	464.8640	68.434	0.043777	19.43	65.295	10.889	6956094.669885	10	463.7054	8.12368e-05	1.90861e-04
2023/05/06	22:48:54	--	ok	461.1880	67.869	0.043685	19.37	65.350	10.862	7705502.501345	9	461.6859	8.29018e-05	2.16105e-04
2023/05/06	22:49:01	--	ok	463.8680	68.415	0.043775	19.32	65.531	10.856	9593189.738121	10	463.6509	8.15502e-05	1.94676e-04
2023/05/06	22:49:08	--	ok	461.9020	68.154	0.043732	19.30	65.582	10.854	6382102.687650	9	462.7307	8.05854e-05	1.88907e-04
2023/05/06	22:49:16	ok	ok	463.1020	68.456	0.043786	19.32	65.647	10.876	9346397.674760	10	463.9151	7.99174e-05	1.66389e-04
2023/05/06	22:54:15	--	ok	463.6140	68.450	0.043786	19.47	65.258	10.910	6958756.623553	10	463.8121	8.01189e-05	2.40957e-04
2023/05/06	22:54:22	--	ok	461.7400	68.223	0.043756	19.46	65.226	10.896	5479630.600386	9	463.1637	8.04375e-05	2.52650e-04
2023/05/06	22:54:29	--	ok	463.8280	68.622	0.043818	19.44	65.254	10.890	8588879.330150	11	464.4281	8.20168e-05	1.91744e-04
2023/05/06	22:54:37	--	ok	462.3420	68.402	0.043777	19.40	65.281	10.868	8294547.307512	11	463.5479	8.24722e-05	1.87557e-04
2023/05/06	22:54:44	--	ok	464.5120	68.522	0.043809	19.37	65.330	10.859	9613803.550232	9	464.2569	7.99548e-05	1.34963e-04
2023/05/06	22:54:51	--	ok	461.0660	68.145	0.043735	19.34	65.418	10.855	6284197.939649	10	462.6910	7.96773e-05	1.65354e-04
2023/05/06	22:54:59	--	ok	463.7160	68.693	0.04383	19.29	65.515	10.835	6238127.034923	10	464.6063	8.21856e-05	1.56755e-04
2023/05/06	22:55:06	--	ok	462.5280	68.456	0.043795	19.27	65.600	10.839	6382445.011361	11	463.8889	8.01202e-05	2.12985e-04
2023/05/06	22:55:13	--	ok	464.5360	68.571	0.043818	19.24	65.647	10.828	10127557.828718	10	464.3211	8.25634e-05	2.21698e-04
2023/05/06	22:55:21	--	ok	462.4920	68.162	0.043743	19.20	65.779	10.822	5292935.379581	9	462.7849	8.12185e-05	2.03626e-04
2023/05/06	22:55:28	--	ok	462.4580	68.279	0.043767	19.22	65.866	10.847	9998026.142534	10	463.3707	7.94178e-05	1.87098e-04
2023/05/06	22:55:35	ok	ok	463.1300	68.455	0.043794	19.22	65.856	10.845	11174591.798714	10	463.8970	8.03031e-05	2.18603e-04
2023/05/06	23:00:35	--	ok	463.4040	68.453	0.043794	19.43	65.222	10.876	10239349.741300	9	463.8856	7.84259e-05	2.14680e-04
2023/05/06	23:00:42	--	ok	462.1080	68.340	0.043774	19.42	65.240	10.871	7891556.097522	9	463.3999	8.22620e-05	2.40857e-04
2023/05/06	23:00:50	--	ok	464.0860	68.569	0.043818	19.42	65.249	10.873	10495697.570450	10	464.3206	8.12566e-05	1.96115e-04
2023/05/06	23:00:57	ok	ok	463.0120	68.231	0.043765	19.37	65.277	10.850	7468329.589007	9	463.1721	8.20867e-05	2.09404e-04
2023/05/06	23:05:56	--	ok	462.7620	68.228	0.043765	19.43	65.263	10.883	4777646.063513	10	463.2203	7.92575e-05	1.61142e-04
2023/05/06	23:06:03	ok	ok	462.9980	68.347	0.043776	19.44	65.277	10.894	5929699.072110	9	463.4145	8.31449e-05	2.39838e-04
2023/05/06	23:11:03	--	ok	462.0140	68.317	0.043776	19.40	65.299	10.871	6963960.469956	10	463.1125	9.25561e-05	4.31524e-04
2023/05/06	23:11:10	--	ok	463.4180	68.578	0.043825	19.40	65.312	10.873	7360157.568607	11	464.3239	8.19993e-05	1.76462e-04
2023/05/06	23:11:17	ok	ok	463.0160	68.459	0.043805	19.39	65.257	10.855	5816052.208464	9	463.8994	8.14197e-05	2.01465e-04
2023/05/06	23:16:17	--	ok	462.7760	68.453	0.043805	19.42	65.220	10.868	6198634.852758	11	463.6721	8.65599e-05	3.98404e-04
2023/05/06	23:16:24	--	ok	462.5980	68.474	0.043815	19.43	65.263	10.883	5161101.279750	10	464.0331	7.99736e-05	2.05485e-04
2023/05/06	23:16:31	ok	ok	463.0700	68.617	0.043835	19.37	65.286	10.851	5331386.542305	9	464.3951	8.10269e-05	2.40922e-04
2023/05/06	23:21:31	ok	ok	463.0680	68.562	0.043835	19.39	65.289	10.860	3445044.811362	10	464.2756	8.13737e-05	2.07461e-04
2023/05/06	23:26:32	--	ok	462.7940	68.523	0.043835	19.37	65.295	10.853	4110339.977267	10	464.1941	8.14663e-05	2.21628e-04
2023/05/06	23:26:39	--	ok	466.6180	68.619	0.043845	19.40	65.226	10.858	5864700.909756	10	464.4438	7.99490e-05	1.39187e-04
2023/05/06	23:26:46	--	ok	459.9160	67.581	0.043666	19.37	65.234	10.843	8282116.227133	10	460.6519	8.09162e-05	2.26733e-04
2023/05/06	23:26:54	--	ok	463.6720	68.458	0.043819	19.36	65.252	10.837	9157071.141712	9	463.9510	8.11143e-05	1.82354e-04
2023/05/06	23:27:01	--	--	413.1720	68.234	0.043786	19.33	65.322	10.830	5981113.988930	10	463.2444	8.01283e-05	1.73618e-04
2023/05/06	23:27:08	--	ok	462.2720	68.221	0.043786	19.32	65.321	10.821	5495671.963383	9	463.1877	8.20536e-05	1.91623e-04
2023/05/06	23:27:15	--	ok	462.4740	68.457	0.043821	19.27	65.408	10.807	6050811.480020	9	463.8505	8.39856e-05	2.52302e-04
2023/05/06	23:27:23	--	ok	463.4560	68.607	0.043847	19.24	65.519	10.807	8082908.974280	9	464.4796	7.84870e-05	1.12541e-04
2023/05/06	23:27:30	--	ok	462.3620	68.461	0.043825	19.23	65.614	10.814	5796726.778004	10	463.8951	8.21688e-05	2.37621e-04
2023/05/06	23:27:37	--	ok	463.6100	68.689	0.043856	19.22	65.632	10.808	5994836.043871	9	464.5347	8.42742e-05	3.12372e-04
2023/05/06	23:27:45	--	ok	465.8820	68.461	0.043827	19.20	65.673	10.805	4817225.828845	9	463.9204	8.26346e-05	1.77476e-04
2023/05/06	23:27:52	--	ok	462.6880	67.615	0.043684	19.16	65.803	10.801	7562908.189669	8	460.9089	8.34875e-05	2.52175e-04
2023/05/06	23:27:59	--	ok	460.5720	67.756	0.043699	19.12	65.849	10.781	6562228.014146	8	461.3235	8.21763e-05	1.66767e-04
2023/05/06	23:28:07	--	ok	463.6840	68.453	0.043819	19.17	65.858	10.818	10183872.937554	9	463.8995	8.08991e-05	1.93492e-04
2023/05/06	23:28:14	--	ok	462.5400	68.214	0.043786	19.10	65.931	10.786	6869883.265101	9	463.1261	8.22170e-05	2.66035e-04
2023/05/06	23:28:21	--	ok	463.2380	68.414	0.043808	19.09	66.014	10.789	10105591.387667	11	463.6022	8.30039e-05	2.00004e-04
2023/05/06	23:28:29	--	ok	462.6360	68.305	0.043797	19.06	66.009	10.772	6616038.509874	10	463.3707	8.14771e-05	2.10782e-04
2023/05/06	23:28:36	--	ok	462.7820	68.438	0.043814	19.06	66.117	10.789	10022112.041539	10	463.7244	8.13215e-05	2.30906e-04
2023/05/06	23:28:43	ok	ok	463.1300	68.460	0.043825	19.07	66.140	10.802	8243077.456641	10	463.9343	8.12470e-05	2.18814e-04
2023/05/06	23:33:42	ok	ok	463.0060	68.460	0.043825	19.34	65.238	10.825	5415075.020849	10	463.9101	8.08829e-05	2.54769e-04
2023/05/06	23:38:42	--	ok	466.0000	68.454	0.043825	19.34	65.303	10.835	4330568.213566	10	463.7884	8.31910e-05	2.14683e-04
2023/05/06	23:38:49	--	ok	459.8980	67.586	0.043676	19.34	65.281	10.832	5885749.705316	9	460.7177	8.11260e-05	2.29922e-04
2023/05/06	23:38:57	ok	ok	463.0460	68.461	0.04383	19.36	65.327	10.850	6325808.978624	11	463.9656	8.08644e-05	2.08133e-04
2023/05/06	23:43:56	--	ok	462.3700	68.454	0.04383	19.32	65.286	10.816	5503343.422842	10	463.6368	9.03626e-05	3.86560e-04
2023/05/06	23:44:03	--	ok	466.5560	68.669	0.043861	19.34	65.290	10.833	5107567.573241	9	464.5636	7.95748e-05	9.80194e-05
2023/05/06	23:44:11	--	ok	460.0920	67.594	0.043685	19.34	65.303	10.835	7748861.375840	11	460.8430	7.89122e-05	2.14826e-04
2023/05/06	23:44:19	--	ok	463.8500	68.452	0.043828	19.27	65.335	10.795	11226416.773121	12	463.8567	8.14351e-05	2.13415e-04
2023/05/06	23:44:26	--	ok	462.3060	68.180	0.043787	19.29	65.422	10.819	5917217.684654	9	462.9562	8.20461e-05	1.54075e-04
2023/05/06	23:44:33	--	ok	462.1200	68.431	0.043821	19.24	65.403	10.788	6387587.866011	10	463.6637	8.17113e-05	2.68869e-04
2023/05/06	23:44:40	ok	ok	463.1900	68.670	0.043864	19.20	65.440	10.767	5119284.957079	11	464.5722	8.03027e-05	1.82956e-04
2023/05/06	23:49:40	--	ok	463.4660	68.633	0.043864	19.36	65.284	10.843	6566959.440515	10	464.4504	8.06072e-05	2.17383e-04
2023/05/06	23:49:47	--	ok	462.7800	68.462	0.043842	19.30	65.266	10.802	6460566.638775	10	463.9561	8.12427e-05	1.68480e-04
2023/05/06	23:49:54	--	ok	466.5120	68.513	0.043852	19.32	65.245	10.809	4591750.741161	10	464.2695	7.76936e-05	8.67951e-05
2023/05/06	23:50:02	--	ok	459.3660	67.567	0.043678	19.32	65.257	10.811	7898230.633995	10	460.5729	7.88356e-05	2.39743e-04
2023/05/06	23:50:09	--	ok	463.7820	68.555	0.043858	19.26	65.332	10.786	7065640.664100	10	464.3596	7.99346e-05	2.34482e-04
2023/05/06	23:50:17	--	ok	462.6560	68.365	0.04382	19.20	65.418	10.763	5495775.977114	11	463.4555	8.24520e-05	2.11578e-04
2023/05/06	23:50:24	ok	ok	463.0420	68.449	0.043836	19.22	65.547	10.794	7179977.059873	10	463.8559	7.94705e-05	1.52709e-04
2023/05/06	23:55:23	ok	ok	462.9600	68.450	0.043836	19.34	65.249	10.827	6615475.039007	10	463.7652	8.32606e-05	2.47710e-04
2023/05/07	00:00:23	ok	ok	462.9960	68.442	0.043836	19.29	65.293	10.798	8402523.335967	10	463.5620	8.93507e-05	4.14423e-04
2023/05/07	00:05:23	ok	ok	462.8840	68.429	0.043836	19.29	65.336	10.805	7199929.680985	9	463.5953	8.40309e-05	2.46921e-04
2023/05/07	00:10:23	--	ok	463.2380	68.419	0.043836	19.24	65.350	10.779	8062677.412300	10	463.5897	8.23102e-05	2.25309e-04
2023/05/07	00:10:30	--	ok	461.9300	68.334	0.043825	19.26	65.353	10.789	5266816.881255	10	463.3488	8.34579e-05	2.73414e-04
2023/05/07	00:10:37	ok	ok	463.0500	68.657	0.043878	19.32	65.298	10.818	5694338.065742	10	464.5277	8.04806e-05	1.85482e-04
2023/05/07	00:15:37	--	ok	467.4060	68.593	0.043878	19.26	65.341	10.787	3398894.902932	11	464.1879	8.87874e-05	4.21836e-04
2023/05/07	00:15:45	--	ok	459.0100	67.308	0.043659	19.24	65.309	10.772	6036700.590889	9	459.8219	7.77491e-05	1.10403e-04
2023/05/07	00:15:53	--	ok	463.5260	68.461	0.043857	19.27	65.344	10.796	8464437.468219	10	464.0194	7.93642e-05	1.70080e-04
2023/05/07	00:16:00	--	ok	462.3880	68.317	0.043831	19.20	65.396	10.759	7065201.347102	10	463.3766	8.15228e-05	1.85780e-04
2023/05/07	00:16:08	ok	ok	463.1280	68.467	0.043861	19.17	65.487	10.757	4845347.109726	10	464.0555	7.86289e-05	1.71405e-04
2023/05/07	00:21:07	ok	ok	462.8400	68.462	0.043861	19.26	65.321	10.784	4692623.539210	8	463.9987	7.89323e-05	1.80792e-04
2023/05/07	00:26:07	--	ok	462.4100	68.454	0.043861	19.26	65.321	10.784	5795309.897773	9	463.8198	8.49349e-05	2.66083e-04
2023/05/07	00:26:14	--	ok	463.6600	68.656	0.04389	19.26	65.353	10.789	7904742.627319	10	464.5141	8.05141e-05	2.16268e-04
2023/05/07	00:26:22	ok	ok	462.9420	68.447	0.043858	19.23	65.295	10.761	5832252.706451	9	463.8099	8.12193e-05	1.51976e-04
2023/05/07	00:31:21	--	ok	465.8800	68.444	0.043858	19.24	65.339	10.777	4378389.412602	9	463.7146	8.27301e-05	2.02191e-04
2023/05/07	00:31:29	--	ok	460.0120	67.592	0.043715	19.20	65.332	10.749	5740678.513043	9	460.8060	8.06962e-05	2.33823e-04
2023/05/07	00:31:36	ok	ok	463.1600	68.455	0.043863	19.22	65.345	10.761	5278630.892731	10	463.9195	8.05453e-05	2.44797e-04
2023/05/07	00:36:36	--	--	514.0000	68.448	0.043863	19.20	65.354	10.752	4210162.264112	9	463.7527	8.26072e-05	2.05779e-04
2023/05/07	00:36:43	--	ok	462.4380	68.448	0.043863	19.22	65.345	10.761	3387453.555846	11	463.8176	8.03095e-05	1.99444e-04
2023/05/07	00:36:50	--	ok	463.3020	68.605	0.043891	19.26	65.299	10.781	8019143.881339	10	464.3557	8.23135e-05	2.56073e-04
2023/05/07	00:36:57	--	ok	462.7420	68.474	0.043876	19.20	65.354	10.752	5131434.983999	10	464.0298	8.12235e-05	2.28539e-04
2023/05/07	00:37:05	--	ok	463.3680	68.547	0.043889	19.16	65.368	10.729	5855992.860787	9	464.2407	8.28140e-05	2.37393e-04
2023/05/07	00:37:12	ok	ok	463.1780	68.455	0.043871	19.17	65.435	10.749	5291912.023574	10	463.8722	8.19983e-05	2.65400e-04
2023/05/07	00:42:11	--	ok	463.3780	68.453	0.043871	19.19	65.341	10.742	6341308.754052	10	463.9840	7.55740e-05	2.19862e-04
2023/05/07	00:42:18	ok	ok	462.8200	68.382	0.043852	19.22	65.272	10.749	5301847.198734	10	463.5104	8.04124e-05	1.92670e-04
2023/05/07	00:47:18	--	ok	462.7180	68.354	0.043852	19.19	65.330	10.740	5263862.250121	12	463.3131	8.60249e-05	3.58665e-04
2023/05/07	00:47:25	--	ok	462.6240	68.439	0.043866	19.22	65.293	10.753	4988862.746797	10	463.7291	8.21051e-05	2.34098e-04
2023/05/07	00:47:33	--	ok	462.4920	68.486	0.043884	19.19	65.321	10.739	4545685.226842	10	464.1263	8.02749e-05	2.08663e-04
2023/05/07	00:47:40	--	ok	463.4580	68.693	0.043909	19.14	65.354	10.717	5594959.587644	9	464.6266	7.89681e-05	1.64376e-04
2023/05/07	00:47:48	--	ok	463.2780	68.487	0.043887	19.13	65.417	10.719	5713241.392226	10	464.1224	7.95102e-05	2.20066e-04
2023/05/07	00:47:55	--	ok	462.6600	68.447	0.043873	19.10	65.487	10.714	4433955.183164	9	463.7791	8.21026e-05	2.29103e-04
2023/05/07	00:48:02	--	ok	462.7040	68.495	0.04389	19.06	65.574	10.701	6621143.522942	10	464.1313	8.18262e-05	1.80990e-04
2023/05/07	00:48:09	ok	ok	463.1760	68.629	0.043904	19.03	65.646	10.694	6142900.726000	10	464.4245	8.22377e-05	2.09778e-04
2023/05/07	00:53:09	--	ok	466.6780	68.611	0.043904	19.17	65.286	10.724	4381293.084137	9	464.3980	8.04099e-05	1.92847e-04
2023/05/07	00:53:17	--	ok	459.8220	67.577	0.043722	19.19	65.299	10.735	7263952.967750	8	460.5706	8.17353e-05	1.74678e-04
2023/05/07	00:53:24	ok	ok	463.1000	68.456	0.043879	19.17	65.286	10.724	7215486.958136	9	463.9268	8.09207e-05	2.58388e-04
2023/05/07	00:58:24	--	ok	463.4840	68.451	0.043879	19.16	65.357	10.728	8385698.190557	10	463.8006	8.21408e-05	2.57529e-04
2023/05/07	00:58:32	--	ok	462.5060	68.310	0.043856	19.16	65.336	10.724	6301141.460929	10	463.3588	8.09945e-05	2.19660e-04
2023/05/07	00:58:39	--	ok	462.2700	68.452	0.04388	19.17	65.327	10.731	6136006.861276	9	463.8357	8.26201e-05	2.14469e-04
2023/05/07	00:58:46	--	ok	463.3600	68.682	0.043916	19.10	65.327	10.687	7990630.206667	10	464.5948	8.07759e-05	2.08269e-04
2023/05/07	00:58:53	--	ok	466.1480	68.505	0.043898	19.10	65.509	10.717	4640842.736100	10	464.2012	7.97705e-05	1.71355e-04
2023/05/07	00:59:01	ok	ok	463.0020	67.614	0.043742	19.07	65.577	10.710	4876582.765650	9	460.9159	8.23686e-05	2.09074e-04
2023/05/07	01:04:00	--	ok	459.8280	67.685	0.043742	19.17	65.318	10.730	5565124.391088	9	460.9048	9.30965e-05	3.79160e-04
2023/05/07	01:04:07	ok	ok	462.9680	68.584	0.043899	19.17	65.275	10.723	6802508.352670	10	464.3831	8.08817e-05	2.24579e-04
2023/05/07	01:09:07	--	ok	463.2140	68.503	0.043899	19.17	65.307	10.728	3923415.021509	9	464.1387	8.06144e-05	2.82802e-04
2023/05/07	01:09:14	--	ok	466.3500	68.461	0.043889	19.17	65.298	10.726	5076660.412995	11	463.9507	8.04060e-05	1.67761e-04
2023/05/07	01:09:22	--	ok	459.5900	67.563	0.043723	19.14	65.303	10.709	7976721.917494	10	460.4908	8.02385e-05	2.25874e-04
2023/05/07	01:09:29	--	ok	462.6600	68.465	0.043892	19.13	65.353	10.708	6775629.319432	10	463.9916	8.30217e-05	2.84971e-04
2023/05/07	01:09:37	ok	ok	462.9380	68.558	0.043908	19.07	65.460	10.691	5008944.915762	10	464.3145	8.23667e-05	2.31635e-04
2023/05/07	01:14:36	--	ok	462.6880	68.534	0.043908	19.12	65.309	10.693	4190831.261388	10	464.1819	8.22649e-05	2.21015e-04
2023/05/07	01:14:43	ok	ok	463.0600	68.688	0.043924	19.17	65.307	10.728	6992649.304675	9	464.5447	8.24475e-05	2.86483e-04
2023/05/07	01:19:43	--	ok	463.2700	68.652	0.043924	19.14	65.354	10.717	4542684.641459	10	464.2428	9.14429e-05	4.37427e-04
2023/05/07	01:19:50	--	ok	466.3740	68.520	0.043911	19.16	65.336	10.724	5556805.208563	11	464.1922	8.11676e-05	2.78173e-04
2023/05/07	01:19:58	--	ok	459.3320	67.585	0.043743	19.17	65.286	10.724	7076889.588834	10	460.7994	7.72913e-05	2.52558e-04
2023/05/07	01:20:05	--	ok	463.6540	68.656	0.043925	19.09	65.293	10.672	6735745.117734	11	464.5578	8.08469e-05	1.91373e-04
2023/05/07	01:20:13	--	ok	461.9520	68.446	0.043893	19.07	65.386	10.679	5205085.798807	11	463.7701	8.26737e-05	3.11914e-04
2023/05/07	01:20:20	--	ok	464.1620	68.738	0.043944	19.02	65.463	10.656	7709692.661041	10	464.8682	8.21894e-05	1.77566e-04
2023/05/07	01:20:28	--	ok	462.5720	68.426	0.043887	18.99	65.606	10.661	5526705.194067	11	463.6393	8.16829e-05	2.29634e-04
2023/05/07	01:20:35	--	ok	463.3220	68.483	0.043908	18.99	65.724	10.680	5626942.357819	10	464.0672	8.22075e-05	2.45219e-04
2023/05/07	01:20:42	--	ok	462.2640	68.443	0.043893	18.96	65.728	10.664	6028125.500509	10	463.7250	8.26732e-05	2.94658e-04
2023/05/07	01:20:49	--	ok	462.7800	68.662	0.043929	18.95	65.757	10.658	6204923.945727	10	464.5308	8.10292e-05	1.78725e-04
2023/05/07	01:20:56	--	ok	463.7960	68.722	0.043939	18.92	65.829	10.653	7295023.634681	10	464.7061	8.30156e-05	2.15779e-04
2023/05/07	01:21:04	--	ok	465.7140	68.454	0.0439	18.91	65.899	10.656	5100637.040824	11	463.8886	8.13510e-05	2.10380e-04
2023/05/07	01:21:11	--	ok	459.7420	67.661	0.043766	18.89	65.994	10.661	5419250.617036	8	461.0547	8.29750e-05	2.31091e-04
2023/05/07	01:21:19	--	ok	463.4560	68.630	0.043927	18.86	66.030	10.650	7502561.994487	10	464.4600	8.23257e-05	2.07226e-04
2023/05/07	01:21:26	--	ok	462.6960	68.461	0.043905	18.86	66.041	10.652	6182619.699940	11	463.9384	8.40343e-05	2.45677e-04
2023/05/07	01:21:33	ok	ok	463.1220	68.550	0.043919	18.85	66.091	10.650	5359217.389256	10	464.3130	8.13875e-05	1.78980e-04
2023/05/07	01:26:33	--	ok	463.3300	68.557	0.043919	19.14	65.281	10.705	4474974.783569	10	464.0734	9.18973e-05	4.18659e-04
2023/05/07	01:26:40	--	ok	463.2080	68.460	0.043903	19.14	65.240	10.698	5828563.646123	11	463.9911	7.89485e-05	2.49734e-04
2023/05/07	01:26:47	--	ok	462.2780	68.438	0.043893	19.13	65.248	10.691	5974879.093242	11	463.7163	8.25301e-05	2.56363e-04
2023/05/07	01:26:54	--	ok	463.5300	68.632	0.043929	19.07	65.290	10.663	4474233.024362	10	464.5200	7.99608e-05	2.08817e-04
2023/05/07	01:27:02	ok	ok	463.0040	68.454	0.043903	19.06	65.373	10.668	5214150.101059	11	463.8996	8.06060e-05	2.04465e-04
2023/05/07	01:32:01	--	ok	462.3440	68.454	0.043903	19.16	65.272	10.714	3441617.039181	10	463.8377	8.28771e-05	2.86050e-04
2023/05/07	01:32:08	--	ok	463.6300	68.690	0.043935	19.13	65.267	10.694	5238048.002453	10	464.6332	7.93850e-05	1.00193e-04
2023/05/07	01:32:16	--	ok	462.2540	68.456	0.043904	19.13	65.267	10.694	6766153.000122	11	463.9501	7.91042e-05	2.93984e-04
2023/05/07	01:32:23	--	ok	463.3540	68.711	0.043941	19.09	65.261	10.667	6194810.430883	10	464.6650	8.16582e-05	1.91429e-04
2023/05/07	01:32:30	ok	ok	463.0160	68.553	0.043923	19.05	65.359	10.656	6650381.334434	9	464.2078	8.38147e-05	2.66051e-04
2023/05/07	01:37:30	--	ok	463.5100	68.533	0.043923	19.14	65.281	10.705	6022019.796936	10	464.1822	8.28510e-05	2.60541e-04
2023/05/07	01:37:37	--	ok	462.2360	68.439	0.043898	19.13	65.248	10.691	6427034.663149	9	463.6591	8.38749e-05	2.64704e-04
2023/05/07	01:37:44	--	ok	463.4520	68.653	0.043936	19.13	65.248	10.691	5733037.478847	10	464.4919	8.14112e-05	2.41525e-04
2023/05/07	01:37:52	--	ok	462.2460	68.465	0.043914	19.10	65.295	10.682	4732383.958331	11	463.9867	8.20724e-05	2.26586e-04
2023/05/07	01:37:59	--	ok	463.7340	68.729	0.043951	19.06	65.341	10.663	6530447.523732	10	464.7733	8.19510e-05	2.17408e-04
2023/05/07	01:38:06	--	ok	465.6760	68.463	0.043915	18.99	65.458	10.637	5151392.425005	11	463.9671	8.21985e-05	2.22252e-04
2023/05/07	01:38:14	--	ok	459.7900	67.732	0.043782	18.96	65.537	10.633	6354757.896141	8	461.1936	8.32288e-05	2.08482e-04
2023/05/07	01:38:22	--	ok	463.5440	68.672	0.043941	18.96	65.646	10.650	7069122.889181	10	464.5629	8.14976e-05	2.27558e-04
2023/05/07	01:38:29	--	ok	462.6860	68.461	0.043914	18.93	65.734	10.646	4365507.899121	11	463.9227	8.37555e-05	2.09944e-04
2023/05/07	01:38:36	--	ok	462.6100	68.552	0.04393	18.91	65.762	10.634	4931154.740350	10	464.2770	8.31907e-05	1.50851e-04
2023/05/07	01:38:43	ok	ok	463.0560	68.714	0.043949	18.88	65.875	10.634	4702628.046706	10	464.7035	8.06295e-05	1.73807e-04
2023/05/07	01:43:43	--	ok	463.5880	68.710	0.043949	19.13	65.248	10.691	4840512.228437	12	464.3507	9.59724e-05	6.81053e-04
2023/05/07	01:43:50	ok	ok	463.1900	68.475	0.04392	19.10	65.263	10.677	4888244.257133	11	464.0126	8.28229e-05	2.68075e-04
2023/05/07	01:48:50	ok	ok	463.1320	68.473	0.04392	19.12	65.289	10.689	5455583.330114	11	463.8471	8.82421e-05	4.60658e-04
2023/05/07	01:53:50	--	ok	462.5880	68.460	0.04392	19.10	65.339	10.689	3928506.216633	10	463.5985	9.95588e-05	6.81269e-04
2023/05/07	01:53:57	--	ok	463.2700	68.616	0.04394	19.13	65.321	10.703	4891639.936406	10	464.4119	8.07410e-05	1.62839e-04
2023/05/07	01:54:04	ok	ok	463.1720	68.486	0.043927	19.07	65.303	10.665	4950731.588383	10	464.1008	8.04641e-05	2.09587e-04
2023/05/07	01:59:04	ok	ok	463.1200	68.478	0.043927	19.12	65.330	10.696	4962576.715790	11	463.8669	8.96062e-05	4.17433e-04
2023/05/07	02:04:04	ok	ok	462.9680	68.465	0.043927	19.10	65.275	10.679	5046612.504709	11	463.8018	9.04084e-05	4.24742e-04
2023/05/07	02:09:04	--	ok	462.6220	68.459	0.043927	19.06	65.312	10.658	4985508.294717	10	463.8773	8.24724e-05	2.21744e-04
2023/05/07	02:09:12	--	--	510.5880	68.588	0.043945	19.10	65.295	10.682	3855250.241930	10	464.3661	7.92843e-05	2.66694e-04
2023/05/07	02:09:19	--	ok	466.1780	68.576	0.043945	19.09	65.272	10.668	4643895.436441	12	464.2913	8.23311e-05	1.95075e-04
2023/05/07	02:09:26	--	ok	458.9820	67.653	0.043788	19.07	65.290	10.663	5643596.244171	8	461.0231	8.11525e-05	2.01208e-04
2023/05/07	02:09:34	--	ok	464.4100	68.764	0.043987	19.05	65.359	10.656	9113547.490947	10	465.1698	8.28770e-05	1.86796e-04
2023/05/07	02:09:41	ok	ok	462.9580	68.434	0.043917	19.01	65.428	10.642	9094444.922148	11	463.6735	8.15659e-05	1.88038e-04
2023/05/07	02:14:41	--	ok	463.9820	68.435	0.043917	19.07	65.322	10.668	5977954.440981	11	463.5319	8.91914e-05	4.35419e-04
2023/05/07	02:14:49	--	ok	462.6240	68.152	0.043869	19.07	65.322	10.668	5313293.094430	11	462.6551	8.24736e-05	2.28316e-04
2023/05/07	02:14:56	--	ok	462.2880	68.210	0.043887	19.09	65.304	10.673	8229969.275504	9	463.0697	8.23615e-05	2.69203e-04
2023/05/07	02:15:03	ok	ok	463.0320	68.446	0.043922	19.06	65.332	10.661	6704636.734399	11	463.8243	8.04949e-05	2.66125e-04
2023/05/07	02:20:03	ok	ok	462.8760	68.439	0.043922	19.03	65.348	10.646	6719978.631386	10	463.5465	9.09397e-05	3.91058e-04
2023/05/07	02:25:03	--	ok	463.2760	68.438	0.043922	19.02	65.313	10.631	7780148.475808	11	463.7128	7.99035e-05	1.98862e-04
2023/05/07	02:25:11	--	ok	462.2300	68.367	0.043909	19.07	65.322	10.668	4904912.701424	10	463.4205	8.15196e-05	2.50023e-04
2023/05/07	02:25:18	--	ok	462.7340	68.532	0.043947	19.06	65.321	10.659	5137939.191322	11	464.2060	8.09717e-05	1.99109e-04
2023/05/07	02:25:25	ok	ok	462.8960	68.643	0.04396	19.03	65.380	10.651	5527532.329243	9	464.4676	8.20386e-05	1.05019e-04
2023/05/07	02:30:24	--	ok	463.3320	68.612	0.04396	19.05	65.339	10.652	4337503.890534	10	464.3338	8.16259e-05	2.08225e-04
2023/05/07	02:30:31	ok	ok	462.9640	68.475	0.043944	19.05	65.330	10.651	6371481.324902	10	464.0463	8.16441e-05	1.78219e-04
2023/05/07	02:35:31	--	ok	463.8700	68.465	0.043944	19.05	65.394	10.661	4999987.304762	10	463.9970	8.05724e-05	2.08188e-04
2023/05/07	02:35:38	--	ok	461.7920	68.211	0.043901	19.06	65.341	10.663	5547658.107266	9	463.0260	8.47480e-05	2.77715e-04
2023/05/07	02:35:45	--	ok	463.3440	68.602	0.04396	19.06	65.341	10.663	5885615.387215	10	464.3553	8.07608e-05	2.53449e-04
2023/05/07	02:35:53	--	ok	462.4680	68.464	0.043944	19.02	65.313	10.631	4683314.251594	11	464.0087	8.03080e-05	2.70883e-04
2023/05/07	02:36:00	ok	ok	463.0360	68.664	0.04397	19.01	65.386	10.635	5540732.908339	10	464.4688	8.29926e-05	2.13297e-04
2023/05/07	02:40:59	--	ok	463.4940	68.644	0.04397	19.02	65.335	10.635	4534897.557953	10	464.3872	8.35518e-05	2.34272e-04
2023/05/07	02:41:07	--	ok	462.5640	68.460	0.043946	19.05	65.330	10.651	5306372.729699	10	463.8696	8.50029e-05	1.85513e-04
2023/05/07	02:41:14	ok	ok	463.0720	68.615	0.043967	19.02	65.304	10.630	4731637.452365	10	464.3711	8.19526e-05	2.44175e-04
2023/05/07	02:46:13	--	ok	466.2340	68.584	0.043967	19.06	65.312	10.658	4605178.175404	10	464.3010	8.20074e-05	2.67699e-04
2023/05/07	02:46:21	--	ok	459.8180	67.639	0.043807	19.03	65.307	10.639	7620637.171717	8	460.9437	8.22052e-05	2.33625e-04
2023/05/07	02:46:28	--	ok	462.7760	68.563	0.043964	19.05	65.277	10.642	6804616.438644	10	464.3139	8.27501e-05	2.76462e-04
2023/05/07	02:46:35	--	ok	463.5960	68.654	0.043975	18.98	65.307	10.604	7999498.990454	11	464.5200	8.13557e-05	1.52200e-04
2023/05/07	02:46:43	ok	ok	462.9080	68.448	0.043946	18.93	65.417	10.595	6425321.761552	10	463.8713	8.07881e-05	1.74841e-04
2023/05/07	02:51:42	ok	ok	462.8800	68.451	0.043946	19.01	65.344	10.628	5159986.250630	12	463.5820	9.40651e-05	7.29702e-04
2023/05/07	02:56:42	ok	ok	462.8060	68.444	0.043946	18.99	65.373	10.623	6405917.905617	10	463.7581	8.23267e-05	2.35809e-04
2023/05/07	03:01:42	--	ok	462.3440	68.442	0.043946	19.01	65.332	10.626	4371508.529332	11	463.7928	7.94537e-05	2.04147e-04
2023/05/07	03:01:49	--	ok	463.5420	68.648	0.043978	19.05	65.307	10.647	5066754.547348	11	464.4801	8.12772e-05	1.16494e-04
2023/05/07	03:01:57	ok	ok	463.0480	68.452	0.043951	19.02	65.325	10.633	4185253.823411	9	463.8394	8.27165e-05	2.02196e-04
2023/05/07	03:06:56	--	ok	462.7140	68.446	0.043951	18.98	65.359	10.612	5232614.465535	11	463.6955	8.65714e-05	3.68959e-04
2023/05/07	03:07:03	ok	ok	462.8340	68.490	0.043965	19.01	65.312	10.623	4940424.055334	9	464.1536	8.01393e-05	1.35054e-04
2023/05/07	03:12:03	--	ok	466.1640	68.472	0.043965	18.98	65.327	10.607	4859242.818557	11	464.0301	8.10685e-05	2.64818e-04
2023/05/07	03:12:11	--	ok	459.1380	67.591	0.043809	19.02	65.281	10.626	6520613.428771	10	460.7521	8.25392e-05	3.00991e-04
2023/05/07	03:12:18	ok	ok	463.0860	68.729	0.044	19.01	65.258	10.614	4411313.869245	10	464.7881	8.30717e-05	2.13370e-04
2023/05/07	03:17:18	--	ok	463.6800	68.708	0.044	18.99	65.353	10.619	5190008.727905	10	464.6479	8.10875e-05	1.26805e-04
2023/05/07	03:17:25	--	ok	462.7640	68.458	0.043967	18.99	65.373	10.623	4874822.513719	10	463.9711	7.99966e-05	1.67504e-04
2023/05/07	03:17:32	ok	ok	462.8860	68.520	0.043978	18.99	65.362	10.621	5348982.792144	11	464.2085	8.02357e-05	1.91770e-04
2023/05/07	03:22:32	--	ok	462.1800	68.509	0.043978	18.95	65.335	10.590	4149289.109381	9	464.1830	8.04449e-05	1.65811e-04
2023/05/07	03:22:40	--	ok	463.7620	68.742	0.044018	18.99	65.330	10.616	6957274.058924	10	464.9309	8.33128e-05	2.38074e-04
2023/05/07	03:22:47	--	ok	463.3360	68.531	0.043981	18.99	65.341	10.617	6817066.344125	10	464.2149	8.04347e-05	2.15032e-04
2023/05/07	03:22:54	ok	ok	462.8820	68.449	0.043964	18.99	65.394	10.626	7143653.885178	10	463.8641	8.08511e-05	1.99880e-04
2023/05/07	03:27:54	ok	ok	462.9240	68.446	0.043964	18.92	65.341	10.574	7158858.170130	10	463.8346	8.07619e-05	1.86788e-04
2023/05/07	03:32:54	ok	ok	462.8580	68.444	0.043964	18.95	65.399	10.600	6332049.380926	9	463.7645	8.24933e-05	2.21682e-04
2023/05/07	03:37:54	--	--	514.0000	68.438	0.043964	18.93	65.332	10.581	5720308.860781	11	463.5095	9.22518e-05	6.38561e-04
2023/05/07	03:38:01	--	ok	462.4860	68.438	0.043964	18.93	65.312	10.578	6141402.256674	11	463.7681	7.99110e-05	1.61066e-04
2023/05/07	03:38:08	ok	ok	462.9940	68.557	0.043989	18.93	65.344	10.583	7699846.613552	10	464.2599	8.26851e-05	2.32742e-04
2023/05/07	03:43:08	ok	ok	463.1980	68.526	0.043989	18.92	65.341	10.574	4441332.908089	12	464.2245	7.92850e-05	2.29307e-04
2023/05/07	03:48:08	--	ok	463.3780	68.499	0.043989	18.91	65.316	10.562	4122922.756384	9	464.1551	8.04441e-05	1.74177e-04
2023/05/07	03:48:16	--	ok	462.2500	68.440	0.043971	18.91	65.275	10.555	6528046.415446	10	463.7303	8.21522e-05	1.97882e-04
2023/05/07	03:48:23	--	ok	463.2120	68.666	0.044008	18.89	65.293	10.548	6368292.971770	10	464.4724	8.31168e-05	2.21819e-04
2023/05/07	03:48:30	--	ok	466.0600	68.548	0.043998	18.82	65.281	10.503	5904198.424642	10	464.2258	8.32221e-05	2.01119e-04
2023/05/07	03:48:38	--	ok	459.9200	67.672	0.043846	18.81	65.417	10.517	5704752.567851	8	461.0482	8.32346e-05	2.54029e-04
2023/05/07	03:48:45	--	ok	463.2140	68.542	0.043998	18.74	65.533	10.491	5379464.465117	10	464.2677	8.20273e-05	3.09660e-04
2023/05/07	03:48:52	--	ok	462.6620	68.468	0.043988	18.72	65.628	10.497	4938795.823196	10	464.0542	8.05291e-05	1.70457e-04
2023/05/07	03:49:00	ok	ok	463.1600	68.598	0.044005	18.74	65.734	10.523	5893803.367077	11	464.2501	8.25921e-05	3.78669e-04
2023/05/07	03:53:59	--	ok	463.6360	68.597	0.044005	18.88	65.303	10.541	9285384.214526	10	464.1357	9.21545e-05	4.08200e-04
2023/05/07	03:54:06	--	ok	461.8800	68.434	0.043974	18.88	65.290	10.539	4599180.590241	9	463.7595	7.95092e-05	1.39369e-04
2023/05/07	03:54:14	--	ok	463.4140	68.731	0.044029	18.86	65.267	10.527	4555149.146340	10	464.8018	8.45848e-05	2.01863e-04
2023/05/07	03:54:21	--	ok	463.2600	68.621	0.044008	18.85	65.307	10.524	6060840.773279	10	464.3825	8.18557e-05	2.51412e-04
2023/05/07	03:54:28	ok	ok	462.8980	68.485	0.043996	18.82	65.345	10.513	6994682.504493	10	464.0726	8.18425e-05	3.27262e-04
2023/05/07	03:59:27	--	ok	463.2800	68.491	0.043996	18.85	65.318	10.526	5376984.400532	11	463.9716	8.80532e-05	3.82843e-04
2023/05/07	03:59:34	ok	ok	462.9580	68.447	0.043982	18.85	65.286	10.520	7068478.529957	11	463.8342	8.15810e-05	1.90533e-04
2023/05/07	04:04:34	--	ok	463.4320	68.441	0.043982	18.82	65.357	10.515	4628080.075994	10	463.7551	8.30143e-05	2.42518e-04
2023/05/07	04:04:41	--	ok	465.0580	68.331	0.043961	18.86	65.321	10.536	5749654.327814	11	463.4148	7.96227e-05	1.80773e-04
2023/05/07	04:04:49	--	ok	460.3380	67.754	0.043859	18.85	65.339	10.529	5927419.559460	7	461.2632	8.11801e-05	8.72971e-05
2023/05/07	04:04:57	--	ok	462.5520	68.458	0.04399	18.81	65.322	10.501	5489716.905227	10	463.9933	8.21565e-05	2.39185e-04
2023/05/07	04:05:04	--	ok	463.4520	68.602	0.044012	18.78	65.412	10.498	8939951.077924	11	464.3527	8.28196e-05	3.25537e-04
2023/05/07	04:05:12	--	ok	462.3600	68.450	0.043991	18.72	65.510	10.479	5166370.096052	8	463.9633	7.91186e-05	1.00325e-04
2023/05/07	04:05:19	ok	ok	462.8460	68.675	0.044022	18.68	65.588	10.465	5760399.012730	10	464.5033	8.13166e-05	1.70541e-04
2023/05/07	04:10:18	--	ok	463.7140	68.668	0.044022	18.79	65.267	10.483	5251945.507692	10	464.4226	8.50517e-05	2.64619e-04
2023/05/07	04:10:25	--	ok	462.2940	68.441	0.043987	18.79	65.235	10.478	5665744.236668	10	463.7486	8.29663e-05	1.98157e-04
2023/05/07	04:10:32	--	ok	463.7480	68.663	0.044021	18.82	65.281	10.503	8191161.698604	10	464.4868	8.19648e-05	2.34008e-04
2023/05/07	04:10:40	--	ok	462.7620	68.434	0.043985	18.79	65.289	10.486	6394660.602195	10	463.6938	8.35042e-05	2.40903e-04
2023/05/07	04:10:47	--	ok	462.5720	68.457	0.043996	18.74	65.321	10.457	5298453.753000	9	463.9994	8.11017e-05	1.16457e-04
2023/05/07	04:10:54	--	ok	463.4460	68.603	0.044017	18.74	65.417	10.472	10157756.924006	10	464.3782	8.16781e-05	2.11567e-04
2023/05/07	04:11:01	--	ok	462.5840	68.450	0.043995	18.68	65.460	10.444	6769024.739664	12	463.9124	8.20889e-05	2.36232e-04
2023/05/07	04:11:09	--	ok	462.7440	68.572	0.044015	18.67	65.628	10.463	5515597.335657	9	464.2737	8.46523e-05	2.80619e-04
2023/05/07	04:11:16	--	ok	463.7600	68.686	0.044028	18.64	65.687	10.454	9298492.656869	11	464.5521	8.27797e-05	2.89427e-04
2023/05/07	04:11:23	--	ok	462.2260	68.440	0.043991	18.62	65.780	10.461	5795113.438284	10	463.8135	8.17022e-05	1.26873e-04
2023/05/07	04:11:31	--	ok	463.4260	68.683	0.044029	18.55	65.863	10.429	6973082.046540	10	464.5406	8.35815e-05	2.67714e-04
2023/05/07	04:11:38	ok	ok	463.0060	68.493	0.044008	18.54	65.989	10.439	5318357.711781	10	464.1187	8.22727e-05	2.86492e-04
2023/05/07	04:16:37	--	ok	463.4080	68.515	0.044008	18.74	65.344	10.460	4384337.023399	10	464.1769	8.14393e-05	1.41495e-04
2023/05/07	04:16:44	--	ok	462.3220	68.438	0.043988	18.78	65.295	10.479	6805440.991290	10	463.7609	8.04417e-05	2.80929e-04
2023/05/07	04:16:52	--	ok	463.3780	68.644	0.044021	18.78	65.275	10.476	8793636.411015	10	464.4629	8.12210e-05	2.01959e-04
2023/05/07	04:16:59	ok	ok	462.8920	68.472	0.044003	18.71	65.339	10.443	7061279.276019	10	464.0149	8.19469e-05	2.68188e-04
2023/05/07	04:21:58	--	ok	462.6020	68.472	0.044003	18.74	65.364	10.463	5528084.327536	10	463.9578	8.24153e-05	2.41719e-04
2023/05/07	04:22:05	--	ok	463.5820	68.654	0.044022	18.75	65.377	10.476	10343216.154614	10	464.4093	8.23506e-05	1.87186e-04
2023/05/07	04:22:13	--	ok	462.6780	68.446	0.043994	18.72	65.309	10.446	6250187.840795	10	463.7989	8.28874e-05	2.85625e-04
2023/05/07	04:22:20	--	ok	463.2040	68.505	0.044009	18.69	65.454	10.451	6363632.106366	10	464.1120	8.35040e-05	1.65496e-04
2023/05/07	04:22:28	--	ok	462.4980	68.452	0.044	18.67	65.417	10.429	5964606.342032	10	463.9500	7.99290e-05	2.24841e-04
2023/05/07	04:22:35	ok	ok	462.9640	68.620	0.044024	18.64	65.432	10.413	5624190.076612	10	464.3785	8.36764e-05	1.88222e-04
2023/05/07	04:27:34	--	ok	463.3080	68.620	0.044024	18.65	65.350	10.410	4515584.341771	12	464.2086	8.82174e-05	3.78281e-04
2023/05/07	04:27:42	ok	ok	462.9680	68.484	0.044009	18.67	65.385	10.424	4427373.575774	10	464.0620	8.04006e-05	2.26772e-04
2023/05/07	04:32:41	--	ok	463.2360	68.472	0.044009	18.68	65.344	10.426	5502101.236453	10	464.0092	8.15349e-05	2.78388e-04
2023/05/07	04:32:48	--	ok	462.7320	68.441	0.043998	18.71	65.359	10.446	5219432.695513	10	463.7597	8.27907e-05	2.53834e-04
2023/05/07	04:32:55	ok	ok	463.0240	68.480	0.04401	18.65	65.339	10.409	9405168.753948	9	464.0329	8.27364e-05	2.33561e-04
2023/05/07	04:37:55	ok	ok	463.0500	68.468	0.04401	18.67	65.299	10.410	9067611.061426	9	464.0175	8.02159e-05	1.86695e-04
2023/05/07	04:42:55	ok	ok	463.0840	68.458	0.04401	18.67	65.353	10.419	7182837.277972	10	463.9251	8.32038e-05	2.48072e-04
2023/05/07	04:47:55	ok	ok	463.1600	68.456	0.04401	18.62	65.293	10.383	7542705.568678	8	463.9896	7.82291e-05	1.43864e-04
2023/05/07	04:52:55	ok	ok	463.1120	68.447	0.04401	18.61	65.376	10.388	6604555.469975	10	463.8252	8.32205e-05	2.20687e-04
2023/05/07	04:57:55	--	ok	463.3280	68.443	0.04401	18.61	65.332	10.381	6771507.629249	9	463.8683	8.03142e-05	1.63808e-04
2023/05/07	04:58:03	--	ok	461.8640	68.395	0.043995	18.59	65.321	10.368	5941359.045876	10	463.4745	8.22650e-05	2.27113e-04
2023/05/07	04:58:10	--	ok	463.8720	68.710	0.04405	18.61	65.376	10.388	12269518.848654	10	464.6245	8.31259e-05	1.76930e-04
2023/05/07	04:58:17	--	ok	462.4900	68.434	0.044008	18.56	65.400	10.364	4950842.942937	10	463.7031	8.24174e-05	2.55172e-04
2023/05/07	04:58:25	--	ok	463.6880	68.549	0.044033	18.51	65.444	10.337	7963933.201828	11	464.2631	8.06348e-05	2.47215e-04
2023/05/07	04:58:32	--	ok	462.2580	68.401	0.043999	18.50	65.495	10.337	7828905.803030	10	463.5536	8.02700e-05	2.15289e-04
2023/05/07	04:58:40	--	ok	463.3280	68.564	0.044035	18.47	65.554	10.328	6007832.698692	10	464.2708	8.25700e-05	2.23309e-04
2023/05/07	04:58:47	--	ok	462.5420	68.454	0.04402	18.47	65.638	10.341	7383733.221669	11	463.8939	8.38734e-05	3.10943e-04
2023/05/07	04:58:55	--	ok	463.2260	68.626	0.044042	18.40	65.765	10.319	6141539.306536	10	464.3655	8.42325e-05	2.25747e-04
2023/05/07	04:59:02	--	ok	462.4800	68.516	0.044031	18.37	65.856	10.315	5624200.041283	10	464.1452	8.26639e-05	2.40767e-04
2023/05/07	04:59:09	--	ok	463.8180	68.710	0.044056	18.35	65.843	10.305	8808040.141177	11	464.6304	8.34454e-05	2.76803e-04
2023/05/07	04:59:16	--	ok	462.5620	68.441	0.044016	18.31	65.921	10.291	4849901.008022	10	463.7770	8.42076e-05	2.58330e-04
2023/05/07	04:59:24	ok	ok	463.1760	68.561	0.044037	18.34	65.966	10.314	6867692.157373	10	464.2803	8.22125e-05	2.28334e-04
2023/05/07	05:04:23	--	ok	463.3300	68.577	0.044037	18.59	65.289	10.363	6159038.431171	9	464.3031	8.14040e-05	1.58786e-04
2023/05/07	05:04:30	--	ok	462.5320	68.459	0.044021	18.62	65.229	10.373	7467244.067268	10	463.9696	8.16920e-05	2.07252e-04
2023/05/07	05:04:38	--	ok	463.4880	68.652	0.044044	18.61	65.226	10.364	8658718.532609	10	464.4254	8.22251e-05	2.55293e-04
2023/05/07	05:04:45	--	ok	465.9480	68.449	0.044021	18.56	65.252	10.341	5041753.261224	8	463.9709	8.02498e-05	1.19280e-04
2023/05/07	05:04:52	ok	ok	462.8980	67.605	0.043875	18.54	65.299	10.330	5200918.586416	8	460.8560	8.39965e-05	1.65862e-04
2023/05/07	05:09:52	--	ok	460.0600	67.685	0.043875	18.59	65.289	10.363	5555353.161724	9	460.8751	9.26090e-05	3.13489e-04
2023/05/07	05:09:59	--	ok	463.3900	68.483	0.04402	18.55	65.313	10.342	7730076.841607	11	464.0670	8.27633e-05	3.59378e-04
2023/05/07	05:10:07	--	ok	462.2040	68.424	0.044001	18.59	65.298	10.364	6212157.799073	10	463.6755	8.11933e-05	1.51206e-04
2023/05/07	05:10:14	ok	ok	463.1340	68.638	0.04404	18.52	65.277	10.318	8304438.040676	10	464.4436	8.18615e-05	3.55837e-04
2023/05/07	05:15:14	--	ok	463.7760	68.587	0.04404	18.56	65.325	10.352	9655659.826153	9	464.3081	8.05857e-05	1.45979e-04
2023/05/07	05:15:21	--	ok	461.9980	68.402	0.044002	18.61	65.267	10.371	6560050.106616	11	463.5110	8.11677e-05	2.86363e-04
2023/05/07	05:15:28	--	ok	463.7020	68.679	0.044051	18.56	65.261	10.342	9828475.342198	10	464.5134	8.28038e-05	2.11855e-04
2023/05/07	05:15:35	--	ok	462.7040	68.436	0.044017	18.54	65.280	10.327	7827891.916029	10	463.7638	8.29557e-05	2.80501e-04
2023/05/07	05:15:43	--	ok	463.2240	68.477	0.044031	18.51	65.350	10.322	8260095.693960	12	464.1100	8.00865e-05	1.70820e-04
2023/05/07	05:15:50	ok	ok	462.9080	68.440	0.044021	18.47	65.373	10.299	6152278.733199	11	463.8729	8.15201e-05	1.18218e-04
2023/05/07	05:20:49	--	ok	465.9040	68.442	0.044021	18.56	65.284	10.346	4308879.529430	9	463.8720	7.98719e-05	1.21284e-04
2023/05/07	05:20:57	--	ok	459.3460	67.613	0.043877	18.50	65.304	10.306	6954209.703755	9	460.8607	8.31797e-05	2.14840e-04
2023/05/07	05:21:04	--	ok	464.1020	68.699	0.044057	18.52	65.289	10.320	8898574.229220	10	464.6234	8.33636e-05	2.57860e-04
2023/05/07	05:21:11	--	ok	462.2080	68.378	0.044003	18.48	65.270	10.291	6019560.385167	11	463.4953	8.05399e-05	2.62011e-04
2023/05/07	05:21:19	--	ok	462.6260	68.546	0.044042	18.42	65.377	10.274	6839022.158481	10	464.2335	8.36198e-05	2.05767e-04
2023/05/07	05:21:26	--	ok	463.7340	68.695	0.04406	18.44	65.454	10.294	8108495.947991	11	464.5509	8.41505e-05	2.50164e-04
2023/05/07	05:21:33	--	ok	462.5160	68.438	0.044025	18.37	65.579	10.272	7390236.525248	11	463.7919	8.35947e-05	3.02123e-04
2023/05/07	05:21:41	--	ok	463.8280	68.585	0.044048	18.35	65.652	10.275	10149253.745748	10	464.3014	8.32202e-05	2.10943e-04
2023/05/07	05:21:48	--	ok	462.3140	68.385	0.044008	18.34	65.776	10.285	6932675.369446	10	463.4889	8.19759e-05	2.03295e-04
2023/05/07	05:21:55	--	ok	463.2900	68.519	0.044041	18.27	65.765	10.241	7592942.109487	10	464.1531	8.27084e-05	3.22551e-04
2023/05/07	05:22:03	--	ok	462.3880	68.443	0.044027	18.31	65.876	10.284	5895715.354910	9	463.9215	8.13580e-05	1.23512e-04
2023/05/07	05:22:10	--	ok	463.6560	68.666	0.044057	18.24	65.917	10.247	9788232.523950	10	464.4779	8.20893e-05	2.81208e-04
2023/05/07	05:22:17	--	ok	462.5900	68.440	0.044025	18.24	65.982	10.257	5028689.617834	10	463.8224	8.19763e-05	1.96518e-04
2023/05/07	05:22:24	ok	ok	463.0360	68.546	0.044045	18.23	66.032	10.256	6155101.845316	11	464.2161	8.31983e-05	2.15582e-04
2023/05/07	05:27:24	--	ok	463.2920	68.566	0.044045	18.54	65.353	10.339	5022080.044067	11	464.0671	9.01392e-05	3.57788e-04
2023/05/07	05:27:31	ok	ok	463.1440	68.459	0.044031	18.52	65.289	10.320	6788008.648624	10	463.9301	8.31676e-05	2.22070e-04
2023/05/07	05:32:31	ok	ok	463.1560	68.454	0.044031	18.54	65.321	10.334	4891635.049498	11	463.7450	9.06738e-05	3.97714e-04
2023/05/07	05:37:31	ok	ok	463.1660	68.447	0.044031	18.52	65.341	10.329	4549065.484004	10	463.8798	8.35392e-05	1.85694e-04
2023/05/07	05:42:31	ok	ok	463.0360	68.443	0.044031	18.52	65.330	10.327	5603908.720382	10	463.8139	8.35447e-05	2.50862e-04
2023/05/07	05:47:31	ok	ok	462.9920	68.440	0.044031	18.52	65.350	10.330	6120755.496722	11	463.6416	9.04947e-05	4.92502e-04
2023/05/07	05:52:31	--	ok	462.4480	68.437	0.044031	18.48	65.418	10.315	5541039.897517	9	463.6948	8.53683e-05	2.45324e-04
2023/05/07	05:52:39	--	ok	463.7940	68.622	0.044058	18.52	65.382	10.335	9495977.149511	10	464.3479	8.25109e-05	1.75857e-04
2023/05/07	05:52:46	--	ok	462.3100	68.407	0.044019	18.51	65.359	10.323	7091709.441031	12	463.5068	8.35243e-05	1.74423e-04
2023/05/07	05:52:54	--	ok	463.4620	68.548	0.044053	18.47	65.396	10.303	12137274.345145	10	464.2175	8.28656e-05	2.27372e-04
2023/05/07	05:53:01	--	ok	462.1980	68.431	0.04403	18.41	65.469	10.280	6411367.857065	10	463.6909	8.35349e-05	2.37307e-04
2023/05/07	05:53:08	--	ok	463.2920	68.674	0.044069	18.35	65.568	10.262	7401962.960158	11	464.4678	8.39179e-05	2.05118e-04
2023/05/07	05:53:16	ok	ok	463.0420	68.533	0.044055	18.35	65.661	10.276	7364726.344492	10	464.1691	8.19360e-05	3.43884e-04
2023/05/07	05:58:15	--	ok	466.5100	68.545	0.044055	18.51	65.339	10.320	4861637.008259	8	464.2611	7.97051e-05	1.41460e-04
2023/05/07	05:58:22	--	ok	459.7180	67.571	0.043882	18.51	65.350	10.322	6749110.127220	8	460.5755	8.41410e-05	2.12092e-04
2023/05/07	05:58:30	ok	ok	463.0300	68.467	0.044044	18.54	65.364	10.340	10757592.937361	10	464.0106	8.28208e-05	2.77280e-04
2023/05/07	06:03:29	ok	ok	463.1940	68.455	0.044044	18.52	65.382	10.335	10175215.443164	10	463.9339	8.19235e-05	1.49268e-04
2023/05/07	06:08:29	--	ok	463.4920	68.449	0.044044	18.51	65.412	10.332	9439650.937041	9	463.9456	8.00642e-05	1.72771e-04
2023/05/07	06:08:36	--	ok	462.3200	68.362	0.04402	18.50	65.400	10.322	5150833.530220	10	463.3657	8.28769e-05	2.40713e-04
2023/05/07	06:08:44	--	ok	463.8020	68.491	0.044053	18.50	65.422	10.325	9168576.403224	10	464.0359	8.47900e-05	2.17143e-04
2023/05/07	06:08:51	--	ok	461.5180	68.298	0.044014	18.47	65.405	10.304	5959645.994703	9	463.2404	8.40298e-05	2.26860e-04
2023/05/07	06:08:58	--	ok	463.8620	68.719	0.044087	18.45	65.403	10.296	5678292.852679	9	464.7226	8.45630e-05	1.94797e-04
2023/05/07	06:09:06	ok	ok	462.9760	68.696	0.044044	18.41	65.492	10.284	6465540.539904	10	464.6315	8.10965e-05	1.85600e-04
2023/05/07	06:14:05	--	ok	463.5500	68.697	0.044044	18.52	65.414	10.340	5069429.773054	9	464.5878	8.05376e-05	1.11945e-04
2023/05/07	06:14:12	ok	ok	462.8700	68.659	0.044017	18.52	65.362	10.332	7400593.598135	10	464.4336	8.28012e-05	2.02660e-04
2023/05/07	06:19:12	--	ok	466.6500	68.643	0.044017	18.52	65.382	10.335	4493177.394588	10	464.3407	8.53492e-05	2.03501e-04
2023/05/07	06:19:19	--	ok	459.5840	67.566	0.043837	18.51	65.359	10.323	8957169.896192	9	460.5361	8.31488e-05	2.31383e-04
2023/05/07	06:19:29	--	ok	463.2240	68.529	0.044005	18.50	65.377	10.318	8347996.927203	10	464.1793	8.31637e-05	1.97429e-04
2023/05/07	06:19:36	--	ok	462.3860	68.447	0.043995	18.52	65.426	10.342	7453567.268148	10	463.8929	8.28381e-05	1.92808e-04
2023/05/07	06:19:43	--	ok	462.7380	68.446	0.044025	18.45	65.467	10.306	6000389.998066	10	463.8779	8.23357e-05	2.57588e-04
2023/05/07	06:19:50	--	ok	462.4960	68.444	0.044037	18.44	65.527	10.306	6007490.087012	10	463.8329	8.33230e-05	3.47876e-04
2023/05/07	06:19:58	--	ok	463.4560	68.499	0.044062	18.38	65.560	10.277	8428685.081856	9	464.0586	8.49490e-05	2.61023e-04
2023/05/07	06:20:05	--	ok	462.1500	68.468	0.04404	18.32	65.647	10.256	5502170.082461	8	464.0589	8.09536e-05	1.29115e-04
2023/05/07	06:20:12	--	ok	463.3260	68.673	0.044082	18.34	65.724	10.276	8094278.976925	10	464.5091	8.23709e-05	2.00694e-04
2023/05/07	06:20:20	ok	ok	463.0960	68.662	0.044066	18.32	65.849	10.288	5787829.853600	11	464.4334	8.31520e-05	2.71301e-04
2023/05/07	06:25:19	ok	ok	463.1100	68.664	0.044066	18.54	65.364	10.340	5033016.626000	11	464.3341	8.97633e-05	3.24776e-04
2023/05/07	06:30:19	--	ok	463.5020	68.652	0.044066	18.52	65.405	10.339	6362163.187562	9	464.3535	8.53520e-05	2.65464e-04
2023/05/07	06:30:26	ok	ok	463.2000	68.645	0.044041	18.50	65.389	10.320	6295509.354130	10	464.4089	8.26645e-05	2.79701e-04
2023/05/07	06:35:25	--	ok	462.7580	68.623	0.044041	18.55	65.376	10.352	4815359.239524	11	464.2052	8.99468e-05	3.98437e-04
2023/05/07	06:35:32	ok	ok	463.1100	68.626	0.044053	18.54	65.396	10.345	6523225.918512	10	464.3382	8.37703e-05	2.60121e-04
2023/05/07	06:40:31	--	ok	463.2600	68.605	0.044053	18.55	65.440	10.362	5600429.551069	10	464.3074	8.16314e-05	2.56660e-04
2023/05/07	06:40:39	ok	ok	462.8840	68.597	0.044041	18.55	65.440	10.362	6391424.096156	11	464.2447	8.52867e-05	2.29074e-04
2023/05/07	06:45:38	--	ok	466.8840	68.584	0.044041	18.55	65.431	10.361	4382785.160347	9	464.2950	8.21012e-05	1.81125e-04
2023/05/07	06:45:46	--	ok	460.1360	67.646	0.043849	18.54	65.385	10.344	8020464.524009	9	460.9238	8.39894e-05	2.05772e-04
2023/05/07	06:45:53	ok	ok	463.1260	68.467	0.04399	18.56	65.464	10.374	9254224.956511	10	464.0315	8.21723e-05	1.71704e-04
2023/05/07	06:50:52	--	ok	463.2520	68.459	0.04399	18.55	65.472	10.367	9084893.270989	11	463.8123	8.83655e-05	3.91680e-04
2023/05/07	06:50:59	--	ok	462.2580	68.432	0.043978	18.58	65.391	10.371	5726894.122495	10	463.7253	8.14017e-05	2.73089e-04
2023/05/07	06:51:07	--	ok	462.0820	68.435	0.044014	18.55	65.386	10.354	5680362.707939	11	463.7808	8.13014e-05	2.67964e-04
2023/05/07	06:51:14	--	ok	462.3420	68.444	0.044059	18.50	65.367	10.316	6278507.718684	11	463.8591	8.26587e-05	2.77956e-04
2023/05/07	06:51:21	--	ok	463.7320	68.675	0.044091	18.51	65.476	10.342	9948529.658410	10	464.4950	8.31949e-05	2.72192e-04
2023/05/07	06:51:28	ok	ok	462.8340	68.648	0.044056	18.47	65.554	10.328	5879550.217752	10	464.4621	8.16626e-05	2.11402e-04
2023/05/07	06:56:28	ok	ok	463.1380	68.645	0.044056	18.56	65.422	10.368	4207598.574125	10	464.3617	8.50808e-05	2.56389e-04
2023/05/07	07:01:28	--	ok	463.2400	68.636	0.044056	18.58	65.412	10.374	5761247.567458	12	464.0918	9.67988e-05	7.26061e-04
2023/05/07	07:01:36	--	ok	463.2100	68.624	0.044044	18.59	65.414	10.383	5627892.314245	11	464.3944	8.13668e-05	2.06027e-04
2023/05/07	07:01:43	--	ok	462.5620	68.615	0.044034	18.56	65.412	10.366	5590184.093482	9	464.3843	8.17621e-05	1.16581e-04
2023/05/07	07:01:50	ok	ok	463.1060	68.601	0.044055	18.55	65.463	10.366	5581934.884500	10	464.3754	8.08245e-05	1.80744e-04
2023/05/07	07:06:50	--	ok	463.2760	68.593	0.044055	18.56	65.422	10.368	5420813.750559	10	464.2991	8.27426e-05	1.95598e-04
2023/05/07	07:06:57	--	ok	462.6060	68.596	0.044042	18.59	65.458	10.390	5232332.877580	10	464.3336	8.07809e-05	2.35007e-04
2023/05/07	07:07:04	ok	ok	462.9740	68.592	0.044061	18.58	65.380	10.369	6344947.373131	10	464.3078	8.28354e-05	2.01436e-04
2023/05/07	07:12:04	ok	ok	463.0460	68.567	0.044061	18.59	65.414	10.383	4208240.052850	10	464.2657	8.20389e-05	1.66369e-04
2023/05/07	07:17:04	--	ok	463.4480	68.550	0.044061	18.59	65.458	10.390	4251505.539281	10	464.2032	8.35529e-05	2.15670e-04
2023/05/07	07:17:11	ok	ok	462.9380	68.555	0.044039	18.58	65.423	10.376	7018403.438265	10	464.2155	8.37192e-05	2.18910e-04
2023/05/07	07:22:11	ok	ok	462.8520	68.537	0.044039	18.61	65.408	10.393	5858783.675270	11	463.9845	9.30634e-05	5.35203e-04
2023/05/07	07:27:11	ok	ok	462.8620	68.526	0.044039	18.61	65.460	10.401	6018449.734746	12	463.8698	9.72678e-05	7.20694e-04
2023/05/07	07:32:11	--	ok	463.4400	68.512	0.044039	18.65	65.467	10.429	3106103.964377	10	464.1699	8.08551e-05	1.65145e-04
2023/05/07	07:32:18	--	ok	465.8760	68.495	0.044018	18.65	65.455	10.427	6394268.050206	9	464.1043	8.37257e-05	2.02187e-04
2023/05/07	07:32:26	--	ok	460.0640	67.781	0.043876	18.62	65.463	10.410	6373450.709954	9	461.2382	8.32412e-05	2.01872e-04
2023/05/07	07:32:33	--	ok	461.9260	68.382	0.04402	18.58	65.519	10.391	6537406.293222	10	463.5125	8.13683e-05	1.68850e-04
2023/05/07	07:32:41	ok	ok	463.0680	68.440	0.044073	18.59	65.499	10.396	9334215.629378	10	463.8315	8.19591e-05	2.35276e-04
2023/05/07	07:37:40	--	ok	463.5040	68.441	0.044073	18.67	65.481	10.439	9455415.098505	10	463.8035	8.20490e-05	2.47113e-04
2023/05/07	07:37:48	--	ok	462.5900	68.441	0.044049	18.64	65.464	10.419	4671554.788984	10	463.8041	8.26501e-05	1.96484e-04
2023/05/07	07:37:55	ok	ok	462.9900	68.440	0.044069	18.64	65.389	10.407	6162473.716798	11	463.8363	8.17926e-05	2.90224e-04
2023/05/07	07:42:54	ok	ok	463.0920	68.437	0.044069	18.68	65.504	10.451	4506777.407427	10	463.7981	8.15533e-05	2.70422e-04
2023/05/07	07:47:54	ok	ok	462.8440	68.436	0.044069	18.69	65.463	10.453	4461386.179506	10	463.7606	8.12423e-05	1.52923e-04
2023/05/07	07:52:54	ok	ok	462.8240	68.433	0.044069	18.69	65.505	10.460	5338553.400412	11	463.5093	9.41053e-05	6.80024e-04
2023/05/07	07:57:54	--	ok	462.2320	68.431	0.044069	18.71	65.518	10.472	4978909.771281	10	463.6683	8.25721e-05	2.28428e-04
2023/05/07	07:58:01	ok	ok	463.1740	68.632	0.044107	18.72	65.510	10.479	6724672.072558	9	464.4810	8.01801e-05	1.04468e-04
2023/05/07	08:03:01	--	ok	463.9600	68.595	0.044107	18.72	65.490	10.475	4672778.205902	9	464.3918	7.96006e-05	1.58364e-04
2023/05/07	08:03:08	--	ok	466.2960	68.589	0.04406	18.75	65.524	10.499	5561459.040664	11	464.3218	8.16187e-05	2.11045e-04
2023/05/07	08:03:15	--	ok	460.7240	67.914	0.043897	18.71	65.509	10.470	5850861.492432	9	461.9465	8.42224e-05	2.24225e-04
2023/05/07	08:03:23	ok	ok	462.8360	68.427	0.044009	18.67	65.606	10.459	8441660.677583	11	463.7200	8.14796e-05	1.86349e-04
2023/05/07	08:08:22	--	ok	463.3680	68.432	0.044009	18.78	65.499	10.512	8116241.991515	10	463.6806	8.35130e-05	2.46057e-04
2023/05/07	08:08:30	--	ok	461.9460	68.340	0.043991	18.81	65.492	10.529	5440951.320800	11	463.3973	7.98775e-05	2.13918e-04
2023/05/07	08:08:37	--	ok	461.0940	68.309	0.044043	18.79	65.469	10.515	4806261.880975	10	463.3662	8.02453e-05	2.06882e-04
2023/05/07	08:08:45	--	ok	464.4240	68.734	0.044137	18.72	65.467	10.472	8941119.614832	10	464.9379	8.25786e-05	2.65088e-04
2023/05/07	08:08:52	--	ok	466.2340	68.729	0.044067	18.74	65.565	10.496	6007831.526658	10	464.8311	8.32867e-05	2.62035e-04
2023/05/07	08:09:00	--	ok	461.4620	68.121	0.043907	18.65	65.657	10.459	6772951.010722	9	462.4525	8.51626e-05	3.16681e-04
2023/05/07	08:09:07	ok	ok	463.0740	68.486	0.043983	18.64	65.707	10.457	9270618.063192	10	464.1042	8.20549e-05	1.99510e-04
2023/05/07	08:14:06	--	ok	463.4880	68.488	0.043983	18.83	65.486	10.544	9592832.026931	10	464.0545	8.42291e-05	2.36668e-04
2023/05/07	08:14:13	--	ok	462.3220	68.419	0.043959	18.83	65.476	10.543	4712136.807705	11	463.5843	8.25803e-05	2.35456e-04
2023/05/07	08:14:21	ok	ok	463.0980	68.432	0.043992	18.82	65.451	10.530	6383270.218013	11	463.7465	8.03465e-05	2.24820e-04
2023/05/07	08:19:20	ok	ok	462.9960	68.430	0.043992	18.85	65.509	10.556	8756049.960710	11	463.5121	9.06622e-05	4.20308e-04
2023/05/07	08:24:20	--	ok	463.4580	68.429	0.043992	18.86	65.522	10.569	10773792.722050	13	463.5303	8.95113e-05	3.49800e-04
2023/05/07	08:24:27	--	ok	462.1640	68.259	0.04397	18.86	65.490	10.563	5218171.788098	10	463.2395	8.07832e-05	1.77586e-04
2023/05/07	08:24:34	--	ok	465.1440	68.246	0.044011	18.91	65.496	10.591	4270254.774770	11	463.2382	8.01621e-05	2.16509e-04
2023/05/07	08:24:42	--	ok	459.8960	67.617	0.043905	18.83	65.505	10.548	6087705.555988	8	460.9416	8.26964e-05	2.36098e-04
2023/05/07	08:24:49	--	ok	462.5140	68.270	0.044058	18.81	65.597	10.546	10474274.380112	10	463.2554	8.33738e-05	2.59068e-04
2023/05/07	08:24:57	--	ok	462.6880	68.433	0.044082	18.76	65.634	10.525	8313004.192668	11	463.7532	8.14898e-05	2.93873e-04
2023/05/07	08:25:04	--	ok	463.2400	68.463	0.044098	18.72	65.711	10.511	9427900.083215	10	464.0431	8.23090e-05	1.67295e-04
2023/05/07	08:25:11	--	ok	466.0740	68.457	0.044086	18.69	65.801	10.507	4992193.621419	10	464.0092	8.07052e-05	2.40078e-04
2023/05/07	08:25:19	--	ok	460.9160	68.055	0.043934	18.69	65.930	10.527	5405572.343979	10	462.3633	8.09481e-05	2.54819e-04
2023/05/07	08:25:26	--	ok	462.0480	68.226	0.044037	18.65	65.943	10.505	5325742.083023	11	463.1860	8.12784e-05	2.17259e-04
2023/05/07	08:25:33	--	ok	462.4760	68.432	0.044084	18.61	66.085	10.501	5908452.175855	12	463.8081	7.99729e-05	1.80291e-04
2023/05/07	08:25:41	ok	ok	463.0640	68.533	0.04411	18.62	66.128	10.516	5837811.491866	9	464.2352	8.27265e-05	2.07732e-04
2023/05/07	08:30:40	ok	ok	463.1440	68.552	0.04411	18.91	65.541	10.598	4186630.414704	11	464.0984	8.90172e-05	4.05076e-04
2023/05/07	08:35:40	--	ok	463.3540	68.535	0.04411	18.96	65.441	10.617	6246825.471776	10	464.1754	8.36812e-05	2.25459e-04
2023/05/07	08:35:48	ok	ok	463.0840	68.540	0.044092	18.99	65.446	10.635	5295254.078948	10	464.2424	8.19980e-05	1.97179e-04
2023/05/07	08:40:47	--	ok	463.2540	68.523	0.044092	18.99	65.501	10.644	6390871.562408	11	463.9954	9.10624e-05	4.44038e-04
2023/05/07	08:40:54	--	ok	466.1020	68.521	0.04408	18.98	65.541	10.642	4640119.782328	11	464.2208	8.07682e-05	2.39814e-04
2023/05/07	08:41:02	--	--	412.5380	68.124	0.043926	18.98	65.487	10.633	4922046.056048	10	462.4818	8.30630e-05	1.87436e-04
2023/05/07	08:41:09	--	ok	460.9580	68.123	0.043926	18.95	65.547	10.624	5983236.373733	10	462.5255	8.19162e-05	2.75464e-04
2023/05/07	08:41:16	--	ok	461.2660	68.242	0.044027	18.89	65.559	10.591	6144413.852416	9	463.1971	8.32336e-05	2.67670e-04
2023/05/07	08:41:24	--	ok	463.4120	68.522	0.044113	18.85	65.721	10.590	7276220.916900	10	464.2078	8.17995e-05	2.24484e-04
2023/05/07	08:41:31	ok	ok	463.1180	68.512	0.044093	18.83	65.815	10.597	5444785.931124	10	464.1949	8.14148e-05	2.62816e-04
2023/05/07	08:46:31	ok	ok	462.8980	68.520	0.044093	19.05	65.510	10.680	3266217.773639	10	463.9922	9.18441e-05	3.94272e-04
2023/05/07	08:51:31	--	ok	463.3180	68.506	0.044093	19.03	65.509	10.672	7005482.335638	10	464.1719	8.16924e-05	1.79031e-04
2023/05/07	08:51:38	--	ok	463.3120	68.505	0.044077	19.02	65.527	10.666	5879591.602145	10	464.1786	8.07858e-05	1.87476e-04
2023/05/07	08:51:46	ok	ok	462.8240	68.501	0.044062	19.06	65.545	10.696	4269076.504811	10	464.1747	7.96266e-05	2.50444e-04
2023/05/07	08:56:45	--	ok	466.6480	68.487	0.044062	19.07	65.556	10.706	2679372.856773	10	464.0870	8.26385e-05	2.77938e-04
2023/05/07	08:56:53	--	ok	461.2160	67.869	0.043881	19.10	65.560	10.725	5991059.124467	8	461.7290	8.23961e-05	2.07373e-04
2023/05/07	08:57:00	--	ok	463.2320	68.389	0.043969	19.10	65.582	10.729	9339987.582056	11	463.5900	7.91208e-05	1.56605e-04
2023/05/07	08:57:08	--	ok	462.3580	68.269	0.043958	19.06	65.638	10.711	5390879.750816	11	463.2861	8.19650e-05	2.27749e-04
2023/05/07	08:57:15	ok	ok	462.8420	68.253	0.043989	18.99	65.670	10.671	8712920.963591	11	463.2175	8.27308e-05	3.22122e-04
2023/05/07	09:02:14	--	ok	462.7260	68.292	0.043989	19.13	65.545	10.740	10237120.639210	9	462.9672	9.77016e-05	6.75250e-04
2023/05/07	09:02:22	--	ok	462.0500	68.280	0.044003	19.13	65.524	10.736	6376862.322130	11	463.2986	8.14522e-05	2.30019e-04
2023/05/07	09:02:29	--	ok	462.2300	68.269	0.04405	19.13	65.492	10.731	6674234.766188	11	463.2678	8.23202e-05	2.44251e-04
2023/05/07	09:02:36	--	ok	462.6760	68.422	0.044088	19.10	65.519	10.719	8583211.289381	10	463.6809	8.17438e-05	2.11768e-04
2023/05/07	09:02:43	--	ok	466.0380	68.457	0.044104	19.06	65.533	10.694	4384734.497352	11	463.9777	8.16155e-05	2.19856e-04
2023/05/07	09:02:51	--	ok	460.8240	68.135	0.043954	18.99	65.615	10.662	5421541.525892	10	462.6166	8.06074e-05	2.39114e-04
2023/05/07	09:02:59	--	ok	461.5880	68.190	0.044061	18.99	65.756	10.685	5233879.223580	10	463.0543	8.21524e-05	2.68442e-04
2023/05/07	09:03:06	--	ok	464.0440	68.650	0.044131	18.96	65.844	10.682	9410007.827063	10	464.5053	8.23480e-05	2.54935e-04
2023/05/07	09:03:13	--	ok	463.5560	68.622	0.044079	18.95	65.959	10.691	6352065.339743	10	464.4407	8.24076e-05	2.18516e-04
2023/05/07	09:03:21	ok	ok	462.8160	68.601	0.044052	18.89	65.982	10.659	5986099.384763	11	464.3934	8.14174e-05	2.92531e-04
2023/05/07	09:08:20	--	ok	463.4540	68.610	0.044052	19.14	65.568	10.752	6298924.225658	9	464.3755	8.23702e-05	2.31522e-04
2023/05/07	09:08:27	--	ok	463.3040	68.605	0.04403	19.16	65.528	10.756	4212633.871809	9	464.4914	7.85519e-05	1.19594e-04
2023/05/07	09:08:34	ok	ok	462.9300	68.579	0.044015	19.16	65.505	10.752	6340428.197331	10	464.3562	8.02997e-05	2.15796e-04
2023/05/07	09:13:34	--	--	514.0000	68.560	0.044015	19.20	65.545	10.784	4888452.277355	9	464.3425	7.87023e-05	1.79545e-04
2023/05/07	09:13:41	--	ok	462.4520	68.562	0.044015	19.19	65.522	10.772	4208927.957492	10	464.3424	8.00091e-05	1.99331e-04
2023/05/07	09:13:48	--	ok	463.3540	68.549	0.044041	19.19	65.499	10.768	5092517.606795	9	464.3519	7.95690e-05	1.24229e-04
2023/05/07	09:13:55	ok	ok	463.1760	68.532	0.044024	19.17	65.487	10.757	4905107.658759	10	464.2808	8.03978e-05	2.59651e-04
2023/05/07	09:18:55	--	ok	466.2780	68.524	0.044024	19.20	65.524	10.780	4214035.864855	12	464.0647	8.97590e-05	3.78659e-04
2023/05/07	09:19:03	--	ok	460.4980	67.715	0.043862	19.22	65.527	10.791	6355304.222850	9	461.1860	8.17467e-05	2.80633e-04
2023/05/07	09:19:11	--	ok	461.9640	68.306	0.043986	19.22	65.537	10.793	7142090.283437	11	463.3798	8.25407e-05	2.35373e-04
2023/05/07	09:19:18	--	ok	461.7100	68.277	0.044037	19.16	65.591	10.766	7081168.578457	10	463.3172	8.19200e-05	1.58169e-04
2023/05/07	09:19:25	--	ok	462.6040	68.436	0.044101	19.14	65.588	10.755	6911599.259047	10	463.7483	8.19124e-05	2.11328e-04
2023/05/07	09:19:32	--	ok	463.3420	68.482	0.04412	19.13	65.670	10.760	6688405.607101	10	464.0964	8.39593e-05	2.51857e-04
2023/05/07	09:19:40	--	ok	462.6260	68.479	0.044104	19.09	65.760	10.748	5247855.402179	11	464.1365	8.11548e-05	2.53856e-04
2023/05/07	09:19:47	ok	ok	462.8520	68.484	0.044122	19.03	65.847	10.727	5642533.415983	11	464.1298	8.19428e-05	2.66998e-04
2023/05/07	09:24:46	--	ok	463.2540	68.492	0.044122	19.22	65.537	10.793	3390601.099483	10	464.1790	8.06115e-05	2.43382e-04
2023/05/07	09:24:54	ok	ok	463.1120	68.487	0.04411	19.26	65.522	10.817	6263914.439646	11	464.1864	7.92332e-05	2.24484e-04
2023/05/07	09:29:53	ok	ok	463.1980	68.486	0.04411	19.26	65.565	10.824	3958057.470755	11	463.9797	8.84791e-05	3.95268e-04
2023/05/07	09:34:53	--	ok	462.6700	68.479	0.04411	19.32	65.583	10.865	3627328.910411	10	464.0575	8.33088e-05	2.32777e-04
2023/05/07	09:35:00	ok	ok	463.1040	68.497	0.044125	19.27	65.620	10.842	6972021.887637	10	464.1934	8.03373e-05	1.83370e-04
2023/05/07	09:40:00	--	ok	463.7380	68.488	0.044125	19.36	65.582	10.892	5824644.883190	10	463.9382	8.99188e-05	4.07304e-04
2023/05/07	09:40:07	--	ok	462.2120	68.490	0.044089	19.33	65.533	10.865	4580371.317984	11	464.1756	7.86655e-05	2.14793e-04
2023/05/07	09:40:15	--	ok	463.3500	68.499	0.044128	19.36	65.528	10.883	7838417.352141	11	464.1914	8.13550e-05	2.22275e-04
2023/05/07	09:40:22	--	ok	463.2680	68.491	0.044111	19.33	65.661	10.886	4813651.620128	10	464.2120	7.98662e-05	1.58505e-04
2023/05/07	09:40:29	--	ok	463.4160	68.480	0.044098	19.26	65.682	10.844	6014022.495861	10	464.1452	8.14310e-05	2.36771e-04
2023/05/07	09:40:37	ok	ok	463.0200	68.475	0.044078	19.26	65.660	10.840	4930415.050102	12	464.1002	8.19058e-05	2.12375e-04
2023/05/07	09:45:36	--	ok	463.2680	68.488	0.044078	19.37	65.563	10.897	5430457.986973	11	464.0868	8.20597e-05	1.74825e-04
2023/05/07	09:45:44	ok	ok	463.0760	68.485	0.044064	19.37	65.541	10.894	6724222.953140	10	464.1729	7.93122e-05	2.28749e-04
2023/05/07	09:50:43	--	--	514.0000	68.475	0.044064	19.39	65.628	10.917	6033036.011555	9	464.0072	8.40290e-05	2.64201e-04
2023/05/07	09:50:50	ok	ok	463.0380	68.476	0.044064	19.37	65.624	10.908	6062081.640634	12	464.1174	7.84765e-05	1.68528e-04
2023/05/07	09:55:50	--	ok	465.6700	68.471	0.044064	19.46	65.618	10.962	6739903.359772	9	464.0328	8.22060e-05	2.51756e-04
2023/05/07	09:55:58	--	ok	461.6440	68.076	0.043932	19.43	65.582	10.937	6449139.132410	9	462.4058	8.18817e-05	1.78736e-04
2023/05/07	09:56:05	--	ok	461.8700	68.135	0.043999	19.43	65.634	10.945	10561649.111951	10	462.5767	8.30236e-05	2.08886e-04
2023/05/07	09:56:12	--	ok	461.7960	68.120	0.044055	19.36	65.646	10.903	8709734.756695	10	462.5576	8.19090e-05	3.04355e-04
2023/05/07	09:56:20	--	ok	463.3080	68.443	0.044114	19.29	65.792	10.881	8005706.761500	10	463.8044	8.14528e-05	2.65333e-04
2023/05/07	09:56:27	--	ok	463.2840	68.440	0.0441	19.30	65.943	10.914	6780827.923487	10	463.7822	8.11032e-05	1.85506e-04
2023/05/07	09:56:35	--	ok	463.6160	68.434	0.044086	19.30	65.899	10.907	7409314.652275	11	463.7389	8.19023e-05	2.03579e-04
2023/05/07	09:56:42	--	ok	462.5500	68.426	0.044055	19.24	65.934	10.875	6193594.190695	10	463.6688	8.27561e-05	2.19311e-04
2023/05/07	09:56:49	--	ok	462.1160	68.420	0.044077	19.24	66.030	10.891	6065308.795109	9	463.6945	8.07941e-05	1.85808e-04
2023/05/07	09:56:57	--	ok	465.9160	68.448	0.044121	19.19	66.126	10.871	6283639.771286	11	463.8573	8.16023e-05	1.87490e-04
2023/05/07	09:57:04	--	ok	462.0000	68.147	0.043976	19.14	66.224	10.860	8180008.564824	9	462.6311	8.44258e-05	2.63101e-04
2023/05/07	09:57:11	--	ok	461.5040	68.141	0.044026	19.17	66.305	10.892	6194830.829095	11	462.6952	8.05065e-05	1.99148e-04
2023/05/07	09:57:19	--	ok	462.4060	68.329	0.0441	19.16	66.302	10.883	6330507.365881	11	463.4958	7.91104e-05	1.95171e-04
2023/05/07	09:57:26	--	ok	463.2040	68.464	0.044129	19.12	66.453	10.880	9592847.112855	10	464.0405	8.12719e-05	2.13161e-04
2023/05/07	09:57:34	ok	ok	462.9580	68.463	0.044119	19.09	66.461	10.863	5245183.308184	11	464.0756	7.79579e-05	2.39171e-04
2023/05/07	10:02:33	ok	ok	463.1980	68.472	0.044119	19.46	65.565	10.953	4607618.343737	9	464.1059	7.84689e-05	1.51318e-04
2023/05/07	10:07:33	--	ok	463.2460	68.465	0.044119	19.46	65.650	10.967	5447384.533389	10	464.0485	7.94539e-05	2.14037e-04
2023/05/07	10:07:40	ok	ok	463.1840	68.468	0.044107	19.49	65.602	10.976	5892477.252972	10	464.0050	8.21894e-05	2.10141e-04
2023/05/07	10:12:40	--	ok	463.2240	68.462	0.044107	19.50	65.637	10.990	5168545.225224	10	463.9714	8.13980e-05	2.24998e-04
2023/05/07	10:12:47	ok	ok	463.0920	68.461	0.044096	19.52	65.628	10.999	6299980.749640	11	464.0034	7.94847e-05	2.12525e-04
2023/05/07	10:17:46	ok	ok	463.1880	68.459	0.044096	19.53	65.641	11.010	5212535.703153	10	463.9343	8.08497e-05	2.62891e-04
2023/05/07	10:22:46	ok	ok	462.9360	68.458	0.044096	19.57	65.669	11.042	5498536.970333	10	463.8775	8.27989e-05	2.16320e-04
2023/05/07	10:27:46	--	ok	466.1260	68.455	0.044096	19.60	65.693	11.064	5125356.715880	10	463.8650	8.17910e-05	2.48550e-04
2023/05/07	10:27:53	--	ok	461.5100	68.011	0.043941	19.58	65.660	11.049	6816501.732900	9	462.2753	8.16069e-05	2.22746e-04
2023/05/07	10:28:00	--	ok	461.3940	68.149	0.044014	19.60	65.673	11.060	5765155.153993	10	462.7122	8.02974e-05	1.87200e-04
2023/05/07	10:28:08	--	ok	462.0000	68.212	0.044094	19.56	65.707	11.038	6507389.088242	11	463.1545	8.21837e-05	2.00152e-04
2023/05/07	10:28:16	--	ok	463.6700	68.492	0.044144	19.52	65.829	11.033	8029580.654686	10	464.2198	7.93598e-05	2.56185e-04
2023/05/07	10:28:23	ok	ok	463.1480	68.482	0.044111	19.44	65.870	10.993	5895988.049158	10	464.1173	8.05481e-05	2.94045e-04
2023/05/07	10:33:23	ok	ok	463.1560	68.484	0.044111	19.63	65.678	11.080	4430542.540511	10	464.2356	7.54808e-05	1.94553e-04
2023/05/07	10:38:23	--	--	511.9300	68.476	0.044111	19.65	65.734	11.107	4620760.447867	11	463.9561	8.74492e-05	3.64237e-04
2023/05/07	10:38:30	--	ok	466.1400	68.477	0.044111	19.65	65.766	11.113	5836442.529484	10	464.1047	8.02008e-05	1.72965e-04
2023/05/07	10:38:37	--	ok	461.8320	68.129	0.043955	19.65	65.734	11.107	8049008.369182	11	462.5805	8.11475e-05	1.44294e-04
2023/05/07	10:38:45	--	ok	461.8220	68.120	0.044012	19.64	65.753	11.102	9927900.248518	10	462.5777	8.00682e-05	1.74073e-04
2023/05/07	10:38:52	--	ok	461.6440	68.128	0.044071	19.60	65.789	11.080	6651252.512580	10	462.6219	8.01860e-05	2.35539e-04
2023/05/07	10:39:00	--	ok	462.7100	68.462	0.044138	19.58	65.872	11.085	6090235.942371	10	463.9553	8.25909e-05	2.69860e-04
2023/05/07	10:39:07	--	ok	463.2760	68.513	0.044152	19.54	65.982	11.076	8097817.340985	11	464.2708	7.93821e-05	2.95642e-04
2023/05/07	10:39:14	--	ok	462.3240	68.510	0.044139	19.49	66.090	11.058	4922626.636246	10	464.2621	7.96157e-05	2.20457e-04
2023/05/07	10:39:21	--	ok	463.5160	68.681	0.044172	19.46	66.181	11.056	5891555.414222	10	464.6246	8.13806e-05	2.76487e-04
2023/05/07	10:39:28	--	ok	463.6620	68.676	0.044147	19.44	66.296	11.064	6758269.548236	10	464.5991	8.19730e-05	2.33829e-04
2023/05/07	10:39:36	ok	ok	462.8840	68.662	0.044114	19.44	66.307	11.066	4987519.057057	10	464.5596	8.20329e-05	2.75174e-04
2023/05/07	10:44:35	--	ok	463.6800	68.681	0.044114	19.73	65.641	11.138	6064381.922299	11	464.5876	8.09735e-05	2.82175e-04
2023/05/07	10:44:42	--	ok	466.2940	68.673	0.04408	19.73	65.629	11.136	6104914.362472	11	464.6014	8.10810e-05	2.01978e-04
2023/05/07	10:44:50	--	ok	460.8900	67.872	0.043917	19.73	65.629	11.136	6941487.007643	9	461.7067	8.15752e-05	2.07746e-04
2023/05/07	10:44:57	--	--	514.0000	68.126	0.044021	19.67	65.641	11.102	5653738.434497	8	462.6547	7.93973e-05	1.14402e-04
2023/05/07	10:45:04	--	ok	461.0900	68.120	0.044021	19.63	65.783	11.098	6336653.789733	10	462.6049	8.04310e-05	2.46454e-04
2023/05/07	10:45:11	--	ok	461.9360	68.315	0.044116	19.60	65.821	11.085	4921098.267734	12	463.3214	8.33670e-05	2.94238e-04
2023/05/07	10:45:19	--	ok	464.3660	68.633	0.044169	19.58	65.945	11.097	9597187.162600	10	464.5686	7.92719e-05	1.83371e-04
2023/05/07	10:45:26	--	ok	463.4700	68.606	0.044101	19.56	66.017	11.090	6476472.280705	10	464.4314	8.36223e-05	2.29767e-04
2023/05/07	10:45:33	--	ok	463.4880	68.587	0.044078	19.52	66.137	11.085	7005998.570439	12	464.4807	7.85901e-05	2.18269e-04
2023/05/07	10:45:41	ok	ok	463.0180	68.577	0.044054	19.47	66.195	11.067	8076591.807158	10	464.4188	8.09891e-05	2.42499e-04
2023/05/07	10:50:40	--	ok	463.3620	68.593	0.044054	19.78	65.638	11.175	4809622.551625	12	464.1888	9.39758e-05	6.37685e-04
2023/05/07	10:50:47	ok	ok	463.0700	68.495	0.044036	19.77	65.647	11.167	6831211.925054	11	464.1721	8.12907e-05	2.12889e-04
2023/05/07	10:55:47	ok	ok	463.1860	68.490	0.044036	19.84	65.701	11.222	6214934.392668	9	464.0979	8.44163e-05	2.52333e-04
2023/05/07	11:00:47	ok	ok	463.1580	68.485	0.044036	19.88	65.698	11.250	4727286.940448	11	464.0832	8.25244e-05	2.57393e-04
2023/05/07	11:05:47	--	ok	466.2500	68.478	0.044036	19.91	65.756	11.277	4397051.281989	9	464.1185	7.93718e-05	1.84297e-04
2023/05/07	11:05:55	--	ok	459.8760	67.593	0.043874	19.94	65.737	11.293	7153484.045284	10	460.7783	7.89049e-05	2.38451e-04
2023/05/07	11:06:02	--	ok	461.6240	68.106	0.04403	19.91	65.711	11.270	10131613.057658	10	462.5498	8.12668e-05	2.47038e-04
2023/05/07	11:06:10	--	ok	464.1860	68.179	0.044098	19.87	65.789	11.256	8910615.739767	9	462.9766	8.14602e-05	2.18301e-04
2023/05/07	11:06:17	--	ok	464.6640	68.173	0.04404	19.84	65.840	11.246	6400208.764058	9	462.9376	8.05154e-05	1.03073e-04
2023/05/07	11:06:24	--	ok	460.5400	67.884	0.043957	19.78	65.948	11.227	7022984.317070	9	461.8316	8.18946e-05	2.39903e-04
2023/05/07	11:06:32	--	ok	461.3460	68.099	0.044079	19.75	66.123	11.238	5937520.325541	10	462.5224	8.16387e-05	2.09240e-04
2023/05/07	11:06:39	--	ok	463.2540	68.504	0.044161	19.73	66.256	11.243	8442862.898501	11	464.2274	8.15279e-05	2.72927e-04
2023/05/07	11:06:47	--	ok	463.7220	68.500	0.044149	19.70	66.284	11.228	6656481.821602	9	464.2380	8.03277e-05	2.29852e-04
2023/05/07	11:06:54	ok	ok	463.0600	68.491	0.044113	19.67	66.291	11.212	4284182.750037	9	464.1831	8.20847e-05	1.63520e-04
2023/05/07	11:11:54	--	ok	466.3580	68.498	0.044113	20.00	65.716	11.329	5433949.045760	10	464.1634	8.32832e-05	2.80601e-04
2023/05/07	11:12:02	--	ok	461.3060	67.944	0.043946	20.01	65.684	11.332	7976850.638767	8	462.1286	8.26156e-05	1.87000e-04
2023/05/07	11:12:09	--	ok	461.7480	67.941	0.04403	20.00	65.716	11.329	10710391.782086	8	462.1253	8.36886e-05	1.77015e-04
2023/05/07	11:12:17	--	ok	462.0560	68.167	0.044092	19.95	65.751	11.305	9770588.219827	10	462.8191	8.16542e-05	1.44490e-04
2023/05/07	11:12:24	ok	ok	463.1080	68.435	0.044139	19.89	65.817	11.279	10549529.992547	10	463.7710	8.07242e-05	1.89897e-04
2023/05/07	11:17:23	ok	ok	462.8800	68.442	0.044139	20.04	65.724	11.358	7636627.221174	12	463.5353	9.14501e-05	7.29016e-04
2023/05/07	11:22:23	--	ok	463.6140	68.437	0.044139	20.09	65.762	11.402	8603560.406643	10	463.7482	8.10061e-05	2.26354e-04
2023/05/07	11:22:31	--	ok	462.5600	68.439	0.044109	20.11	65.756	11.410	5407069.221390	10	463.7285	8.13369e-05	2.18857e-04
2023/05/07	11:22:38	ok	ok	462.9680	68.429	0.04413	20.09	65.733	11.397	6481300.310463	9	463.6994	8.21927e-05	2.14773e-04
2023/05/07	11:27:37	ok	ok	462.8020	68.425	0.04413	20.15	65.742	11.436	5173212.658666	11	463.4617	9.24186e-05	7.16691e-04
2023/05/07	11:32:37	ok	ok	462.8120	68.419	0.04413	20.22	65.742	11.484	3734679.080133	10	463.4826	9.08995e-05	3.92441e-04
2023/05/07	11:37:37	--	ok	466.1480	68.415	0.04413	20.32	65.779	11.557	4749314.452567	9	463.6078	8.32982e-05	2.37065e-04
2023/05/07	11:37:44	--	ok	461.7300	68.102	0.043974	20.29	65.730	11.529	7758177.245960	9	462.4902	8.19345e-05	1.93373e-04
2023/05/07	11:37:52	--	ok	461.7520	68.080	0.044036	20.31	65.743	11.540	6465558.936509	8	462.4505	8.27343e-05	1.52396e-04
2023/05/07	11:37:59	--	ok	464.7020	68.173	0.044099	20.29	65.742	11.531	5266815.809683	10	462.8527	8.04305e-05	2.22414e-04
2023/05/07	11:38:07	--	ok	461.0660	68.049	0.044014	20.26	65.801	11.522	6112344.041701	10	462.4826	7.89677e-05	2.22309e-04
2023/05/07	11:38:14	--	ok	462.0780	68.190	0.04411	20.21	65.803	11.484	6566112.595879	10	463.0403	8.07255e-05	2.02800e-04
2023/05/07	11:38:22	--	ok	466.0560	68.470	0.044156	20.14	65.917	11.458	5349906.699392	9	464.0128	7.94950e-05	1.22643e-04
2023/05/07	11:38:29	--	ok	464.6200	68.209	0.044004	20.14	66.078	11.485	7027734.637403	10	463.1713	8.14915e-05	1.73025e-04
2023/05/07	11:38:37	ok	ok	463.1340	67.805	0.043923	20.11	66.041	11.459	6768536.855178	10	461.5372	7.87883e-05	2.09746e-04
2023/05/07	11:43:36	--	ok	460.8180	67.859	0.043923	20.36	65.797	11.587	5170273.725706	8	461.6984	7.91773e-05	1.79061e-04
2023/05/07	11:43:43	--	ok	462.4860	68.143	0.044032	20.31	65.808	11.551	9565659.654973	10	462.6980	7.96445e-05	2.07329e-04
2023/05/07	11:43:50	--	ok	464.4040	68.132	0.044057	20.33	65.803	11.570	7180420.202984	9	462.6148	8.32518e-05	1.89747e-04
2023/05/07	11:43:58	--	ok	463.5920	67.903	0.043988	20.35	65.838	11.586	6108585.003923	9	462.0625	7.84557e-05	2.51454e-04
2023/05/07	11:44:05	--	ok	460.6300	67.727	0.043958	20.29	65.870	11.553	6565838.373364	11	461.4519	7.74807e-05	2.62194e-04
2023/05/07	11:44:13	--	ok	462.2400	68.023	0.044076	20.26	65.898	11.538	7011196.971440	10	462.4392	8.07347e-05	2.29248e-04
2023/05/07	11:44:20	--	ok	461.9720	68.204	0.044114	20.21	65.985	11.516	4924518.538123	10	463.1784	8.10352e-05	2.44347e-04
2023/05/07	11:44:27	ok	ok	463.1580	68.495	0.044165	20.18	66.096	11.517	8529705.618547	10	464.2158	8.08032e-05	1.99821e-04
2023/05/07	11:49:27	--	ok	463.4280	68.487	0.044165	20.40	65.806	11.618	8409961.001371	11	464.0869	8.33768e-05	2.43052e-04
2023/05/07	11:49:34	--	ok	463.3180	68.488	0.044144	20.43	65.747	11.627	5858735.458779	10	464.1879	8.05415e-05	2.40888e-04
2023/05/07	11:49:42	--	ok	466.0220	68.486	0.044128	20.43	65.747	11.627	5503740.253375	10	464.1737	7.88496e-05	2.38463e-04
2023/05/07	11:49:49	--	ok	464.2800	68.121	0.043977	20.40	65.785	11.614	7248074.463203	9	462.6252	8.15166e-05	2.13109e-04
2023/05/07	11:49:56	--	ok	460.4840	67.692	0.043914	20.36	65.861	11.599	9757010.605711	10	461.3115	8.01793e-05	1.94422e-04
2023/05/07	11:50:04	--	ok	461.3940	68.032	0.044039	20.31	65.904	11.568	6898607.303329	9	462.4601	8.04969e-05	1.33189e-04
2023/05/07	11:50:11	--	ok	465.0780	68.198	0.044119	20.32	65.982	11.593	5265382.649338	10	463.1519	8.05224e-05	2.10081e-04
2023/05/07	11:50:19	--	ok	461.7460	68.137	0.044016	20.28	66.104	11.585	5862002.245955	9	462.7015	8.04399e-05	6.96232e-05
2023/05/07	11:50:26	--	ok	461.5120	68.125	0.044078	20.22	66.146	11.555	7844003.958845	8	462.6787	8.05821e-05	9.84292e-05
2023/05/07	11:50:34	--	ok	463.7800	68.443	0.044152	20.19	66.259	11.555	9594923.246170	10	463.8322	7.93791e-05	2.55800e-04
2023/05/07	11:50:42	--	ok	465.2440	68.437	0.044114	20.16	66.403	11.560	5842780.190765	9	463.7707	8.16649e-05	2.15878e-04
2023/05/07	11:50:49	--	ok	462.2020	68.194	0.044002	20.15	66.485	11.565	6648479.298548	10	463.1181	7.91705e-05	1.73102e-04
2023/05/07	11:50:56	--	ok	461.9400	68.192	0.044041	20.15	66.517	11.571	8500847.779680	10	463.0639	8.08988e-05	2.35067e-04
2023/05/07	11:51:04	--	ok	462.2220	68.191	0.044094	20.14	66.471	11.554	6204269.329045	10	463.0449	8.12481e-05	1.34635e-04
2023/05/07	11:51:11	--	ok	462.3300	68.258	0.044133	20.14	66.567	11.571	6616654.156032	9	463.3727	8.15433e-05	2.16338e-04
2023/05/07	11:51:18	--	ok	463.2040	68.478	0.044166	20.11	66.658	11.566	9563169.526037	11	464.1048	7.96178e-05	1.73555e-04
2023/05/07	11:51:26	--	ok	462.7800	68.477	0.044156	20.07	66.749	11.555	6175180.262569	11	464.0758	8.06247e-05	2.32421e-04
2023/05/07	11:51:33	--	ok	463.3080	68.478	0.044167	20.07	66.778	11.560	8857385.864490	11	464.0505	8.13704e-05	2.53778e-04
2023/05/07	11:51:40	--	ok	462.7900	68.479	0.044152	20.07	66.854	11.573	4781541.756808	10	464.0993	7.96641e-05	1.86389e-04
2023/05/07	11:51:48	--	ok	463.3640	68.476	0.044162	20.04	66.925	11.566	6878100.140954	11	464.0360	8.13358e-05	2.20825e-04
2023/05/07	11:51:55	ok	ok	463.1480	68.476	0.044144	20.05	66.915	11.573	6510422.176462	10	464.0529	8.02670e-05	2.52673e-04
2023/05/07	11:56:54	--	ok	466.0860	68.483	0.044144	20.52	65.710	11.677	5052302.948214	12	463.9700	8.69343e-05	3.77007e-04
2023/05/07	11:57:02	--	ok	462.1200	68.179	0.04399	20.52	65.692	11.674	7329600.646076	10	462.8602	8.07938e-05	1.47700e-04
2023/05/07	11:57:09	--	ok	461.5180	68.174	0.044033	20.50	65.687	11.664	4488271.915056	8	462.8183	8.20296e-05	1.92338e-04
2023/05/07	11:57:16	--	ok	462.0320	68.177	0.044107	20.45	65.719	11.631	6881774.922375	10	462.9090	8.02034e-05	1.71416e-04
2023/05/07	11:57:23	--	ok	465.7160	68.452	0.044156	20.48	65.766	11.660	6243430.606012	10	463.8863	8.05887e-05	2.11211e-04
2023/05/07	11:57:31	--	ok	462.5160	68.231	0.04402	20.38	65.834	11.605	7604679.960669	9	463.2712	8.23802e-05	1.79524e-04
2023/05/07	11:57:38	--	ok	462.4820	68.225	0.044044	20.36	65.989	11.621	6096167.412558	9	463.2893	8.10424e-05	1.89734e-04
2023/05/07	11:57:46	--	ok	462.4760	68.224	0.04407	20.32	66.067	11.608	5702647.234336	10	463.2823	8.05082e-05	2.81317e-04
2023/05/07	11:57:53	ok	ok	463.0640	68.222	0.044096	20.31	66.041	11.592	5861808.814137	10	463.2967	7.91247e-05	2.23672e-04
2023/05/07	12:02:53	--	ok	465.2720	68.241	0.044096	20.58	65.756	11.727	5680718.919490	9	463.3090	8.24177e-05	2.41947e-04
2023/05/07	12:03:00	--	ok	461.5360	68.123	0.043983	20.60	65.771	11.748	7241906.729953	8	462.6608	8.01299e-05	1.63475e-04
2023/05/07	12:03:08	--	ok	464.4120	68.102	0.044055	20.55	65.803	11.713	6972394.353905	10	462.5780	8.20137e-05	2.30500e-04
2023/05/07	12:03:15	--	ok	463.4520	67.905	0.043985	20.55	65.821	11.717	6718440.492020	10	462.0160	8.08921e-05	2.45487e-04
2023/05/07	12:03:23	--	ok	461.0700	67.801	0.043963	20.50	65.888	11.700	7330887.014022	11	461.5446	8.17552e-05	2.25159e-04
2023/05/07	12:03:30	--	ok	461.0980	67.889	0.044059	20.45	65.953	11.673	6962155.669533	10	461.9107	7.88077e-05	2.60578e-04
2023/05/07	12:03:37	--	ok	463.3900	68.439	0.044154	20.39	66.081	11.657	8149527.042636	10	463.8209	8.17417e-05	1.77101e-04
2023/05/07	12:03:45	--	ok	463.3240	68.437	0.044135	20.36	66.160	11.651	5639689.827252	9	463.7980	8.25865e-05	2.03140e-04
2023/05/07	12:03:52	--	ok	462.7800	68.426	0.044118	20.38	66.195	11.668	5728116.423920	10	463.7930	7.95825e-05	2.36820e-04
2023/05/07	12:03:59	--	ok	466.1060	68.421	0.044129	20.33	66.273	11.653	4720480.839231	10	463.8083	8.03094e-05	1.27518e-04
2023/05/07	12:04:07	--	ok	461.6980	68.028	0.043974	20.29	66.380	11.643	7602869.224025	10	462.4640	8.02843e-05	2.15907e-04
2023/05/07	12:04:14	--	ok	461.3240	68.014	0.044039	20.28	66.526	11.659	8370462.747100	8	462.4355	8.17864e-05	1.17546e-04
2023/05/07	12:04:22	--	ok	462.0600	68.200	0.044122	20.28	66.549	11.663	8162367.356225	11	463.1159	8.16792e-05	2.25215e-04
2023/05/07	12:04:29	--	ok	463.3060	68.481	0.044169	20.28	66.561	11.666	8356688.704650	9	464.0396	8.22702e-05	2.46139e-04
2023/05/07	12:04:36	ok	ok	462.9800	68.480	0.044154	20.24	66.595	11.642	5471116.329788	11	464.0584	8.07586e-05	2.04814e-04
2023/05/07	12:09:36	--	ok	466.8800	68.482	0.044154	20.66	65.748	11.782	4240288.846050	10	464.0681	8.16131e-05	2.09657e-04
2023/05/07	12:09:43	--	ok	461.8140	67.933	0.04396	20.66	65.728	11.779	7595039.574434	9	462.1855	7.96523e-05	2.02570e-04
2023/05/07	12:09:51	--	ok	461.0960	67.925	0.044019	20.66	65.666	11.767	6356874.966584	10	462.1856	7.97778e-05	2.04171e-04
2023/05/07	12:09:59	--	ok	462.0920	68.187	0.044114	20.68	65.689	11.782	7403890.334662	10	462.9438	8.21486e-05	1.72335e-04
2023/05/07	12:10:06	ok	ok	462.9980	68.453	0.044159	20.60	65.716	11.738	6175900.319757	10	463.9167	8.03029e-05	1.93802e-04
2023/05/07	12:15:05	--	ok	466.3540	68.452	0.044159	20.69	65.776	11.807	5590450.240127	10	463.8232	8.16307e-05	2.75514e-04
2023/05/07	12:15:13	--	ok	461.4720	68.166	0.043992	20.69	65.776	11.807	6163094.412742	11	462.6698	8.24741e-05	3.20700e-04
2023/05/07	12:15:20	--	ok	461.9420	68.151	0.044068	20.68	65.806	11.804	6526442.696158	10	462.7761	7.94956e-05	2.34964e-04
2023/05/07	12:15:28	--	ok	462.0080	68.193	0.04412	20.65	65.885	11.798	6860442.078193	9	463.0264	8.24730e-05	1.91062e-04
2023/05/07	12:15:35	--	ok	463.9060	68.477	0.04417	20.63	65.852	11.782	8587604.042521	9	464.0153	8.21337e-05	2.41536e-04
2023/05/07	12:15:42	--	ok	462.5720	68.473	0.044125	20.60	65.949	11.780	5577714.520366	11	464.0315	7.98509e-05	2.49775e-04
2023/05/07	12:15:50	--	ok	466.2420	68.472	0.044146	20.53	66.046	11.748	4398191.934142	11	464.0104	8.04730e-05	2.70159e-04
2023/05/07	12:15:57	--	ok	461.9460	68.084	0.043984	20.50	66.101	11.737	7320158.178752	10	462.5804	8.04814e-05	1.69443e-04
2023/05/07	12:16:05	--	ok	461.7220	68.063	0.044036	20.50	66.177	11.751	5870912.950403	9	462.5285	8.19771e-05	1.69721e-04
2023/05/07	12:16:12	--	ok	464.6020	68.073	0.0441	20.45	66.241	11.724	6125901.226372	8	462.5436	8.29299e-05	2.64564e-04
2023/05/07	12:16:19	--	ok	464.1320	67.968	0.044021	20.43	66.343	11.733	5591136.756684	10	462.3745	7.88121e-05	2.58718e-04
2023/05/07	12:16:27	--	ok	460.5600	67.650	0.043964	20.43	66.452	11.752	7643304.705179	10	461.2603	7.94141e-05	2.53129e-04
2023/05/07	12:16:34	--	ok	461.3060	67.948	0.044086	20.40	66.497	11.740	5817505.363543	9	462.2948	8.11904e-05	2.43672e-04
2023/05/07	12:16:41	--	ok	463.4980	68.475	0.04417	20.38	66.534	11.728	8054216.012659	10	464.0563	8.04003e-05	1.82111e-04
2023/05/07	12:16:48	--	ok	463.2180	68.474	0.044146	20.42	66.641	11.776	5223070.441701	9	464.0189	8.07710e-05	2.04092e-04
2023/05/07	12:16:56	ok	ok	463.1120	68.471	0.044135	20.36	66.691	11.745	7129954.153641	10	464.0042	8.06042e-05	1.54862e-04
2023/05/07	12:21:55	--	ok	466.2620	68.478	0.044135	20.78	65.730	11.858	4083620.754587	9	463.9624	8.38399e-05	2.19313e-04
2023/05/07	12:22:03	--	ok	461.3680	67.970	0.043972	20.75	65.756	11.842	8396821.924257	8	462.2739	8.14725e-05	2.52780e-04
2023/05/07	12:22:10	--	ok	461.5120	67.953	0.044053	20.73	65.858	11.851	6488764.781888	9	462.3142	7.88517e-05	2.18074e-04
2023/05/07	12:22:17	--	ok	462.3760	68.199	0.044127	20.75	65.925	11.873	6232672.881995	11	463.1028	8.27606e-05	1.89680e-04
2023/05/07	12:22:24	--	ok	462.3780	68.403	0.044158	20.68	65.870	11.815	6181184.539560	10	463.7439	8.14134e-05	1.93977e-04
2023/05/07	12:22:32	--	ok	464.1700	68.514	0.044189	20.66	65.931	11.815	9480489.582625	11	464.3791	7.92712e-05	2.18948e-04
2023/05/07	12:22:39	--	ok	463.4080	68.509	0.044131	20.60	66.026	11.793	7206690.651554	10	464.3504	8.05472e-05	2.12328e-04
2023/05/07	12:22:47	--	ok	464.1180	68.504	0.044111	20.63	66.160	11.838	5783394.027107	9	464.3069	8.04361e-05	1.91799e-04
2023/05/07	12:22:54	--	ok	465.5300	68.466	0.044055	20.59	66.247	11.824	6459903.038363	10	463.9841	7.92061e-05	1.60287e-04
2023/05/07	12:23:01	--	ok	461.0040	67.694	0.043929	20.53	66.247	11.783	7925628.863683	9	461.3647	7.99349e-05	2.12002e-04
2023/05/07	12:23:09	--	ok	461.4820	68.076	0.044028	20.50	66.316	11.775	6346693.342849	10	462.6182	8.02622e-05	1.92696e-04
2023/05/07	12:23:16	--	ok	462.2340	68.063	0.044104	20.48	66.461	11.783	7053840.311160	9	462.5742	8.02421e-05	2.41914e-04
2023/05/07	12:23:23	--	ok	462.7200	68.232	0.044142	20.46	66.508	11.780	6392851.251372	10	463.3707	8.06843e-05	2.15293e-04
2023/05/07	12:23:30	ok	ok	462.8620	68.349	0.044155	20.48	66.522	11.794	8583257.137386	10	463.6659	8.01884e-05	1.70260e-04
2023/05/07	12:28:30	--	ok	463.2680	68.381	0.044155	20.84	65.733	11.906	7052847.243719	10	463.6871	8.06628e-05	2.17790e-04
2023/05/07	12:28:37	--	ok	463.3520	68.380	0.044142	20.83	65.760	11.902	8743195.433133	9	463.7177	8.07757e-05	1.96277e-04
2023/05/07	12:28:45	--	ok	465.6640	68.378	0.044125	20.83	65.771	11.904	4583620.654207	9	463.6843	8.06100e-05	1.65808e-04
2023/05/07	12:28:52	--	ok	461.8300	68.111	0.043992	20.78	65.815	11.873	8482596.123853	10	462.7383	7.86465e-05	9.95466e-05
2023/05/07	12:28:59	--	ok	461.8560	68.084	0.04405	20.76	65.875	11.873	5389425.627418	10	462.6216	8.11210e-05	2.14250e-04
2023/05/07	12:29:07	--	ok	461.9440	68.083	0.044107	20.73	65.934	11.865	7450183.054539	8	462.5826	8.22195e-05	2.40376e-04
2023/05/07	12:29:14	--	ok	465.8740	68.380	0.044159	20.69	66.044	11.855	5853514.094323	9	463.7047	8.18835e-05	2.13056e-04
2023/05/07	12:29:21	--	ok	465.2680	68.195	0.044016	20.65	66.140	11.843	5251942.697162	10	463.0675	7.99608e-05	1.69945e-04
2023/05/07	12:29:29	--	ok	459.8720	67.583	0.043903	20.60	66.261	11.835	6906738.837208	10	460.7272	8.02447e-05	1.57531e-04
2023/05/07	12:29:36	--	ok	461.4360	67.932	0.044059	20.62	66.360	11.862	6680669.225149	10	462.2762	7.85154e-05	2.20235e-04
2023/05/07	12:29:43	--	ok	462.6800	68.210	0.044137	20.58	66.426	11.846	6554115.982507	10	463.2813	7.99989e-05	1.70416e-04
2023/05/07	12:29:51	--	ok	465.7220	68.308	0.044152	20.56	66.517	11.850	5394037.908161	9	463.5368	8.24532e-05	1.89320e-04
2023/05/07	12:29:58	--	ok	464.4900	68.192	0.044017	20.56	66.616	11.867	6413689.846970	9	463.0228	8.10324e-05	1.61614e-04
2023/05/07	12:30:05	--	ok	460.9980	67.749	0.043942	20.53	66.609	11.848	8696472.572307	10	461.5659	7.79427e-05	1.87085e-04
2023/05/07	12:30:13	--	ok	461.3900	67.942	0.044042	20.50	66.731	11.849	6611547.686317	10	462.3142	7.91303e-05	2.00912e-04
2023/05/07	12:30:20	--	ok	462.5740	68.183	0.044122	20.48	66.769	11.837	6590883.832633	11	462.9788	7.94634e-05	2.19864e-04
2023/05/07	12:30:27	--	ok	462.5920	68.237	0.044143	20.48	66.781	11.840	9853402.558745	10	463.3601	8.15344e-05	2.03192e-04
2023/05/07	12:30:34	--	ok	463.2880	68.412	0.044163	20.46	66.873	11.845	7100393.678870	10	463.7986	8.07588e-05	1.95290e-04
2023/05/07	12:30:42	--	ok	465.8840	68.409	0.044149	20.48	66.874	11.856	6123302.122978	10	463.7883	7.99124e-05	1.95475e-04
2023/05/07	12:30:49	--	ok	462.5640	68.178	0.044005	20.46	66.957	11.860	6016401.889646	9	462.8830	8.19027e-05	2.09501e-04
2023/05/07	12:30:57	--	ok	462.2520	68.172	0.044027	20.43	66.993	11.848	6342970.959906	10	462.8928	8.16022e-05	1.70055e-04
2023/05/07	12:31:04	--	ok	461.6400	68.170	0.044064	20.42	67.044	11.847	6802124.727771	10	462.9389	7.88062e-05	8.50233e-05
2023/05/07	12:31:11	--	ok	462.4400	68.199	0.044132	20.42	67.076	11.853	5808132.296041	9	463.0674	8.30927e-05	1.75941e-04
2023/05/07	12:31:18	ok	ok	463.1940	68.367	0.044159	20.42	67.117	11.860	9208672.751101	10	463.7202	7.97421e-05	2.45407e-04
2023/05/07	12:36:18	ok	ok	462.9340	68.389	0.044159	20.94	65.751	11.978	8223544.764998	10	463.7138	8.16098e-05	2.33599e-04
2023/05/07	12:41:18	ok	ok	462.9120	68.370	0.044159	20.99	65.748	12.007	6648420.639697	10	463.5113	8.91734e-05	3.42240e-04
2023/05/07	12:46:18	--	ok	463.3240	68.352	0.044159	21.07	65.829	12.080	7806286.636079	9	463.6373	8.18049e-05	1.94140e-04
2023/05/07	12:46:25	--	ok	465.7340	68.364	0.044144	21.07	65.852	12.084	4678134.291969	10	463.6916	8.02473e-05	1.98137e-04
2023/05/07	12:46:33	--	ok	461.1080	68.181	0.044007	21.07	65.820	12.078	4753459.137039	9	462.9081	8.08815e-05	1.84149e-04
2023/05/07	12:46:41	--	ok	464.9800	68.165	0.044101	21.01	65.861	12.046	5917463.913242	9	462.8347	8.16356e-05	1.85659e-04
2023/05/07	12:46:48	--	ok	460.9780	67.972	0.044002	20.96	65.925	12.019	5216310.805174	8	462.3917	7.98559e-05	2.03860e-04
2023/05/07	12:46:56	--	ok	461.7020	67.992	0.044103	20.93	65.995	12.013	5405756.749811	11	462.4918	7.79128e-05	2.62124e-04
2023/05/07	12:47:03	--	ok	463.5660	68.397	0.044168	20.91	66.064	12.015	9065300.468140	10	463.7800	8.07935e-05	2.01361e-04
2023/05/07	12:47:10	ok	ok	463.0560	68.394	0.04414	20.90	66.201	12.030	10090958.978905	9	463.7501	8.22631e-05	2.39021e-04
2023/05/07	12:52:10	--	ok	463.4580	68.419	0.04414	21.16	65.783	12.133	8368956.317142	9	463.8175	7.92241e-05	1.71157e-04
2023/05/07	12:52:18	--	ok	462.7900	68.402	0.044117	21.16	65.794	12.135	4672850.670443	9	463.7397	8.29889e-05	1.91921e-04
2023/05/07	12:52:25	--	ok	465.6060	68.392	0.044127	21.16	65.858	12.147	6028705.105546	9	463.7589	8.06921e-05	1.89263e-04
2023/05/07	12:52:32	--	ok	461.9940	68.075	0.043997	21.13	65.863	12.129	7241862.696153	10	462.6711	7.75654e-05	2.21711e-04
2023/05/07	12:52:40	--	ok	464.9440	68.052	0.044047	21.07	65.936	12.099	5814287.959295	9	462.6283	7.83541e-05	2.05393e-04
2023/05/07	12:52:47	--	ok	462.4560	67.641	0.04395	21.06	65.986	12.099	6367196.711532	10	461.2279	8.00960e-05	2.11509e-04
2023/05/07	12:52:54	--	ok	461.3420	67.861	0.043977	21.03	66.078	12.097	9680524.480920	10	461.8584	7.75784e-05	2.21860e-04
2023/05/07	12:53:02	--	ok	463.4700	67.846	0.04406	20.97	66.174	12.074	6015812.261424	11	461.7888	7.73749e-05	1.95706e-04
2023/05/07	12:53:09	--	ok	460.6520	67.789	0.044037	20.99	66.229	12.095	6305212.629733	10	461.6364	7.97344e-05	2.08087e-04
2023/05/07	12:53:16	--	ok	463.3640	68.261	0.044154	20.96	66.310	12.089	8293084.469305	10	463.4682	8.15122e-05	1.88360e-04
2023/05/07	12:53:23	--	ok	462.3080	68.254	0.044136	20.94	66.424	12.101	7292840.851404	9	463.4162	8.36461e-05	2.23739e-04
2023/05/07	12:53:30	--	ok	463.4520	68.387	0.04417	20.91	66.375	12.071	8513338.064689	10	463.7596	8.07407e-05	1.94715e-04
2023/05/07	12:53:38	--	ok	465.9820	68.385	0.044148	20.90	66.415	12.069	6341034.455768	9	463.7388	8.29742e-05	2.02364e-04
2023/05/07	12:53:45	--	ok	461.7820	68.071	0.043999	20.87	66.538	12.071	7226541.426775	11	462.6247	7.78423e-05	2.38280e-04
2023/05/07	12:53:53	--	ok	461.5460	68.050	0.044059	20.87	66.644	12.090	6028418.716327	9	462.5985	7.95418e-05	2.40520e-04
2023/05/07	12:54:00	--	ok	464.6340	68.190	0.044132	20.87	66.696	12.099	6120932.894801	10	462.9874	8.04005e-05	1.73848e-04
2023/05/07	12:54:07	--	ok	464.4660	68.175	0.044051	20.82	66.751	12.070	7309757.057204	10	462.9105	8.07774e-05	1.94945e-04
2023/05/07	12:54:15	--	ok	461.2640	67.917	0.043978	20.82	66.824	12.083	8436601.209925	10	462.1847	7.76981e-05	2.29427e-04
2023/05/07	12:54:22	--	ok	461.1240	67.915	0.044064	20.80	66.941	12.095	6586912.798413	10	462.0976	8.00608e-05	1.91684e-04
2023/05/07	12:54:30	ok	ok	462.8320	68.270	0.044158	20.79	67.012	12.098	8652249.137311	10	463.5140	8.17228e-05	1.86464e-04
2023/05/07	12:59:29	--	ok	462.7060	68.293	0.044158	21.30	65.798	12.236	7025857.536191	11	463.2501	9.54408e-05	7.57313e-04
2023/05/07	12:59:36	--	ok	462.6580	68.434	0.044172	21.29	65.820	12.230	8393861.801755	11	463.8603	8.02399e-05	1.66322e-04
2023/05/07	12:59:43	--	ok	464.4820	68.496	0.044189	21.30	65.789	12.234	7353462.061542	10	464.1957	8.00720e-05	2.00289e-04
2023/05/07	12:59:51	--	ok	465.6580	68.493	0.044116	21.23	65.785	12.182	6200083.428219	9	464.1509	8.10726e-05	1.68878e-04
2023/05/07	12:59:58	--	ok	461.7900	67.940	0.043982	21.20	65.824	12.171	7026937.213498	9	462.2696	7.98204e-05	1.87833e-04
2023/05/07	13:00:05	--	ok	463.8080	67.931	0.044042	21.17	65.913	12.167	6139497.671448	10	462.2790	7.94275e-05	2.21027e-04
2023/05/07	13:00:13	--	ok	460.6860	67.871	0.044002	21.14	66.058	12.175	7186018.333668	9	461.9129	7.72323e-05	1.04640e-04
2023/05/07	13:00:20	--	ok	461.8660	68.074	0.044118	21.11	66.178	12.176	6493609.306561	9	462.6817	8.08977e-05	2.07848e-04
2023/05/07	13:00:28	--	ok	463.5380	68.407	0.044175	21.06	66.233	12.145	9035219.944649	11	463.8566	7.98047e-05	1.98486e-04
2023/05/07	13:00:35	--	ok	462.4920	68.407	0.044148	21.04	66.378	12.162	4404952.848418	10	463.8137	8.07002e-05	1.83632e-04
2023/05/07	13:00:42	ok	ok	463.1080	68.392	0.044173	21.01	66.470	12.158	9477995.872263	10	463.7814	8.14315e-05	2.05310e-04
2023/05/07	13:05:42	ok	ok	463.0320	68.407	0.044173	21.37	65.812	12.288	7929300.685265	10	463.7719	8.25092e-05	2.44510e-04
2023/05/07	13:10:42	--	ok	462.7380	68.398	0.044173	21.45	65.840	12.354	6803825.352584	9	463.7676	8.02944e-05	1.58010e-04
2023/05/07	13:10:49	--	ok	463.6220	68.476	0.044186	21.45	65.756	12.338	8269954.740402	10	464.0452	7.92916e-05	1.70102e-04
2023/05/07	13:10:57	--	ok	465.9760	68.474	0.044155	21.44	65.861	12.348	6613014.794919	11	464.0356	7.98864e-05	1.82020e-04
2023/05/07	13:11:04	--	ok	464.3140	68.085	0.044006	21.40	65.884	12.322	6747517.449010	10	462.7004	7.95716e-05	1.90173e-04
2023/05/07	13:11:11	--	ok	461.1160	67.661	0.04394	21.36	65.949	12.304	7451893.421444	10	461.3449	7.89918e-05	1.77156e-04
2023/05/07	13:11:18	--	ok	464.2540	67.929	0.044034	21.31	66.059	12.294	5861753.170284	10	462.2309	8.02006e-05	2.16312e-04
2023/05/07	13:11:26	--	ok	459.7980	67.628	0.043972	21.27	66.155	12.281	6673077.313295	10	461.0467	7.93676e-05	1.89029e-04
2023/05/07	13:11:33	--	ok	462.3100	68.156	0.044132	21.27	66.252	12.299	7821264.785213	8	462.8692	8.11098e-05	1.69355e-04
2023/05/07	13:11:41	ok	ok	462.8840	68.278	0.044166	21.24	66.279	12.285	10076591.393969	10	463.5733	8.02324e-05	1.97880e-04
2023/05/07	13:16:40	--	ok	463.2380	68.303	0.044166	21.55	65.817	12.420	7595175.131729	10	463.5926	7.99049e-05	1.90428e-04
2023/05/07	13:16:49	--	ok	465.7680	68.298	0.044155	21.57	65.820	12.430	5140209.714932	10	463.5821	8.09623e-05	2.00624e-04
2023/05/07	13:16:57	--	ok	462.0700	68.160	0.044016	21.52	65.801	12.396	6687885.241316	10	462.8843	7.94781e-05	1.97476e-04
2023/05/07	13:17:04	--	ok	462.1920	68.138	0.044062	21.52	65.907	12.416	6731134.842238	10	462.8536	7.92049e-05	2.40032e-04
2023/05/07	13:17:11	--	ok	462.0180	68.129	0.044103	21.48	65.943	12.394	6440129.371698	11	462.8540	7.56632e-05	2.71408e-04
2023/05/07	13:17:19	--	ok	462.5660	68.216	0.044152	21.45	66.035	12.390	5628526.515426	10	463.2439	8.00073e-05	2.07878e-04
2023/05/07	13:17:26	--	ok	463.2920	68.315	0.044173	21.38	66.149	12.362	8684604.259571	10	463.6532	8.03977e-05	1.88048e-04
2023/05/07	13:17:33	--	ok	463.2780	68.315	0.044159	21.37	66.264	12.372	9289769.967719	9	463.6244	8.22806e-05	1.84898e-04
2023/05/07	13:17:41	--	ok	462.7120	68.315	0.044145	21.34	66.256	12.352	6468761.030061	9	463.6405	8.10182e-05	2.07691e-04
2023/05/07	13:17:48	--	ok	462.7960	68.308	0.044159	21.31	66.273	12.334	7413272.079364	10	463.6491	8.00571e-05	1.77698e-04
2023/05/07	13:17:55	--	ok	462.7980	68.302	0.044169	21.30	66.366	12.342	6498739.451546	11	463.6720	7.81723e-05	2.08662e-04
2023/05/07	13:18:03	--	ok	463.2660	68.353	0.044179	21.29	66.481	12.353	8243441.290139	10	463.7395	7.95212e-05	2.25667e-04
2023/05/07	13:18:10	--	ok	462.7040	68.361	0.044166	21.29	66.621	12.379	5961088.131797	11	463.7341	8.11068e-05	1.99234e-04
2023/05/07	13:18:17	--	ok	462.6620	68.360	0.044181	21.26	66.625	12.359	8935260.733243	9	463.7260	8.15175e-05	1.96542e-04
2023/05/07	13:18:25	--	ok	463.6100	68.487	0.044198	21.27	66.691	12.381	9291363.692128	11	464.0979	8.10085e-05	1.74451e-04
2023/05/07	13:18:32	--	ok	463.2860	68.489	0.044168	21.23	66.714	12.355	6726496.809276	9	464.1213	8.10314e-05	2.03165e-04
2023/05/07	13:18:39	ok	ok	463.0320	68.490	0.044153	21.21	66.809	12.362	5921428.632192	10	464.1253	8.03613e-05	1.94254e-04
2023/05/07	13:23:39	--	ok	463.3760	68.501	0.044153	21.68	65.843	12.517	5943372.170993	12	463.9870	8.86699e-05	4.03418e-04
2023/05/07	13:23:46	--	ok	464.0300	68.504	0.044135	21.71	65.806	12.532	5111102.331837	9	464.1895	8.06823e-05	2.02149e-04
2023/05/07	13:23:53	--	ok	463.6960	68.493	0.044083	21.70	65.812	12.523	6468281.084559	9	464.1238	8.13600e-05	1.90453e-04
2023/05/07	13:24:00	--	ok	462.4420	68.240	0.044048	21.67	65.893	12.517	5008752.352842	11	463.4228	8.03406e-05	1.87549e-04
2023/05/07	13:24:08	ok	ok	462.9740	68.234	0.044075	21.62	65.907	12.489	5443415.524057	10	463.3621	8.19406e-05	2.07602e-04
2023/05/07	13:29:07	--	ok	462.5860	68.243	0.044075	21.80	65.930	12.617	4426419.548828	10	463.4446	7.99536e-05	2.18344e-04
2023/05/07	13:29:15	ok	ok	463.0140	68.241	0.044096	21.78	65.904	12.601	6976007.430848	9	463.4390	7.98271e-05	1.83167e-04
2023/05/07	13:34:14	ok	ok	462.8040	68.237	0.044096	21.91	65.930	12.699	6585018.687738	9	463.3976	7.96683e-05	1.91768e-04
2023/05/07	13:39:14	--	ok	465.6860	68.234	0.044096	21.98	65.922	12.748	4939312.943263	9	463.4000	7.78603e-05	1.87387e-04
2023/05/07	13:39:21	--	ok	463.4180	67.762	0.043961	21.99	65.904	12.757	6679899.788050	10	461.6315	7.90355e-05	1.92219e-04
2023/05/07	13:39:28	--	ok	461.5560	67.647	0.04394	21.96	65.921	12.738	8010653.723186	10	461.2271	7.82025e-05	1.89586e-04
2023/05/07	13:39:36	--	ok	461.2980	67.929	0.044013	21.95	65.927	12.730	5376026.135497	10	462.1922	7.94264e-05	2.06663e-04
2023/05/07	13:39:43	--	ok	461.3580	67.922	0.044098	21.89	65.991	12.701	9211502.435472	10	462.1515	7.75026e-05	1.81825e-04
2023/05/07	13:39:50	--	ok	463.4680	68.301	0.044181	21.87	66.114	12.703	8747331.792229	10	463.7125	7.86659e-05	2.02966e-04
2023/05/07	13:39:58	--	ok	463.3980	68.303	0.044158	21.81	66.232	12.685	8646487.794694	9	463.6645	8.04154e-05	1.92706e-04
2023/05/07	13:40:05	ok	ok	463.0600	68.295	0.044138	21.81	66.296	12.697	5783530.308690	9	463.6578	8.07408e-05	1.89186e-04
2023/05/07	13:45:04	ok	ok	462.8260	68.300	0.044138	22.06	65.939	12.814	5014603.684602	9	463.4201	8.98027e-05	3.43075e-04
2023/05/07	13:50:04	--	ok	466.9720	68.284	0.044138	22.19	65.940	12.910	4327341.956969	9	463.4569	8.58038e-05	3.28998e-04
2023/05/07	13:50:12	--	ok	462.5940	67.636	0.043938	22.18	65.939	12.899	7164177.737189	10	461.0372	7.78146e-05	1.79872e-04
2023/05/07	13:50:19	--	ok	460.7940	67.681	0.043958	22.18	65.982	12.908	6848296.794480	10	461.4803	7.82057e-05	1.84293e-04
2023/05/07	13:50:26	--	ok	463.4020	67.674	0.044069	22.13	66.036	12.887	5697186.084354	10	461.4372	7.86943e-05	1.66445e-04
2023/05/07	13:50:34	--	ok	460.9440	67.665	0.044049	22.11	66.067	12.873	5802211.736727	10	461.3627	7.89993e-05	1.87105e-04
2023/05/07	13:50:41	--	ok	462.6860	68.181	0.044152	22.06	66.078	12.841	7673211.297370	10	463.0335	7.88328e-05	2.27283e-04
2023/05/07	13:50:49	ok	ok	463.0800	68.229	0.044168	22.03	66.232	12.850	8839882.283313	10	463.3127	7.90690e-05	2.21962e-04
2023/05/07	13:55:48	--	ok	462.6500	68.232	0.044168	22.23	65.972	12.948	7897581.426144	9	463.2579	8.13119e-05	2.81136e-04
2023/05/07	13:55:55	--	ok	463.8700	68.298	0.044185	22.29	65.939	12.983	8190144.764528	10	463.6663	7.97881e-05	1.72233e-04
2023/05/07	13:56:03	--	--	511.7980	68.291	0.044142	22.25	65.985	12.962	6074337.337187	11	463.6759	7.88723e-05	2.12124e-04
2023/05/07	13:56:10	--	ok	462.6740	68.277	0.044142	22.23	66.035	12.960	6016497.413703	10	463.6321	7.92889e-05	1.94091e-04
2023/05/07	13:56:17	--	ok	462.7660	68.269	0.044158	22.22	66.044	12.952	5514458.196598	10	463.5893	7.89780e-05	2.43934e-04
2023/05/07	13:56:24	--	ok	462.5980	68.264	0.04417	22.18	66.023	12.916	5674810.451001	11	463.5740	7.86877e-05	2.06355e-04
2023/05/07	13:56:32	--	ok	462.7800	68.279	0.04419	22.12	66.183	12.905	5471236.749714	11	463.6101	8.09838e-05	2.31005e-04
2023/05/07	13:56:39	ok	ok	462.9540	68.377	0.044201	22.11	66.204	12.900	6182862.616017	10	463.8582	8.02125e-05	1.68219e-04
2023/05/07	14:01:38	--	ok	465.8940	68.391	0.044201	22.38	65.966	13.052	5487470.997735	11	463.7931	8.20945e-05	2.68215e-04
2023/05/07	14:01:46	--	ok	465.4580	68.234	0.044055	22.38	65.966	13.052	6028205.477508	10	463.3136	7.81645e-05	2.33094e-04
2023/05/07	14:01:53	--	ok	460.5700	67.564	0.043931	22.38	65.966	13.052	7485377.802723	9	460.7723	7.85740e-05	1.89415e-04
2023/05/07	14:02:00	--	ok	460.7760	67.899	0.044053	22.36	65.998	13.048	5742165.953181	11	462.0019	8.00967e-05	1.75701e-04
2023/05/07	14:02:08	ok	ok	462.9460	68.212	0.044165	22.29	66.004	12.996	8968749.272641	10	463.1854	7.78274e-05	2.13420e-04
2023/05/07	14:07:07	--	ok	462.4160	68.214	0.044165	22.47	66.018	13.137	8653653.937488	10	463.0673	8.30927e-05	3.16781e-04
2023/05/07	14:07:14	--	ok	463.3000	68.314	0.044195	22.47	65.975	13.128	9433969.899081	10	463.7704	7.83546e-05	2.05857e-04
2023/05/07	14:07:22	ok	ok	462.8860	68.306	0.04418	22.46	65.985	13.120	8664587.191398	10	463.7383	7.87287e-05	2.08861e-04
2023/05/07	14:12:21	--	ok	462.7440	68.249	0.04418	21.85	67.170	12.896	6715546.124627	9	463.4430	7.97852e-05	1.63230e-04
2023/05/07	14:12:28	--	ok	463.2900	68.248	0.044192	21.88	67.167	12.915	7629955.352098	10	463.4225	7.99612e-05	1.73470e-04
2023/05/07	14:12:36	ok	ok	463.1720	68.248	0.044178	21.88	67.144	12.911	8120626.777856	10	463.4456	7.93741e-05	1.74918e-04
2023/05/07	14:17:35	--	ok	462.4220	68.233	0.044178	21.51	67.564	12.718	7632229.824310	10	463.2194	8.21715e-05	2.48495e-04
2023/05/07	14:17:42	--	ok	462.7260	68.262	0.044207	21.54	67.500	12.728	10554322.976455	10	463.4862	7.94924e-05	2.16131e-04
2023/05/07	14:17:50	--	ok	463.5720	68.371	0.04422	21.54	67.478	12.724	9990695.457394	11	463.7533	8.12330e-05	1.72450e-04
2023/05/07	14:17:57	ok	ok	462.9040	68.386	0.044192	21.52	67.454	12.708	6304753.529473	9	463.7914	8.01963e-05	1.80176e-04
2023/05/07	14:22:56	--	ok	462.7180	68.314	0.044192	21.33	67.689	12.607	5510122.755289	9	463.6678	7.80136e-05	1.44499e-04
2023/05/07	14:23:03	--	ok	462.7320	68.322	0.044206	21.34	67.703	12.621	5072772.098204	9	463.6200	8.08284e-05	1.60396e-04
2023/05/07	14:23:11	--	ok	463.2320	68.305	0.044219	21.34	67.684	12.618	8950610.600269	9	463.5852	8.13600e-05	1.66161e-04
2023/05/07	14:23:18	ok	ok	462.8180	68.311	0.044208	21.33	67.721	12.613	5927245.574141	10	463.6489	7.87926e-05	1.77954e-04
2023/05/07	14:28:17	--	ok	465.4060	68.272	0.044208	21.17	67.872	12.528	5867759.022961	8	463.5343	7.92564e-05	1.64797e-04
2023/05/07	14:28:25	--	ok	462.4060	68.227	0.044087	21.19	67.845	12.535	5399046.538582	10	463.1990	7.97627e-05	2.23643e-04
2023/05/07	14:28:32	--	ok	463.7900	68.227	0.044117	21.17	67.831	12.521	6128425.842768	9	463.1836	8.01182e-05	1.62551e-04
2023/05/07	14:28:39	--	ok	462.6820	68.202	0.044078	21.17	67.852	12.525	7340581.799308	9	462.9675	8.11809e-05	2.01941e-04
2023/05/07	14:28:47	--	ok	462.2700	68.199	0.044093	21.19	67.834	12.533	5997800.725287	9	462.9409	8.23611e-05	2.22768e-04
2023/05/07	14:28:54	--	ok	462.6440	68.198	0.04413	21.19	67.825	12.531	4913873.352245	10	462.9945	7.99452e-05	2.43023e-04
2023/05/07	14:29:01	--	ok	462.1320	68.196	0.044147	21.16	67.808	12.507	5092690.206005	10	462.9955	7.84578e-05	1.46511e-04
2023/05/07	14:29:08	--	ok	462.5020	68.185	0.044191	21.14	67.857	12.506	9096167.025838	10	462.9156	8.19323e-05	2.04354e-04
2023/05/07	14:29:15	--	ok	462.5940	68.242	0.044216	21.11	67.913	12.495	7949795.546672	10	463.3948	8.07599e-05	1.79391e-04
2023/05/07	14:29:23	--	ok	463.4140	68.381	0.044236	21.14	67.857	12.506	8984091.967804	9	463.7719	8.23860e-05	1.98550e-04
2023/05/07	14:29:30	ok	ok	463.0600	68.403	0.044216	21.11	67.871	12.487	9693683.617020	9	463.7851	8.31701e-05	1.99784e-04
2023/05/07	14:34:29	ok	ok	462.9600	68.372	0.044216	21.03	67.926	12.436	6488817.162898	9	463.7346	7.98123e-05	1.68025e-04
2023/05/07	14:39:29	ok	ok	462.8500	68.334	0.044216	20.99	68.069	12.431	7658442.771922	10	463.3949	9.12652e-05	4.39486e-04
2023/05/07	14:44:29	ok	ok	462.8680	68.292	0.044216	20.90	68.133	12.381	7810011.692931	10	463.3516	8.96367e-05	3.47221e-04
2023/05/07	14:49:29	ok	ok	463.1420	68.270	0.044216	20.83	68.191	12.342	6815959.619960	9	463.4079	8.32170e-05	2.37718e-04
2023/05/07	14:54:29	--	ok	463.2340	68.250	0.044216	20.80	68.234	12.329	7999974.146981	8	463.4093	7.85694e-05	1.63660e-04
2023/05/07	14:54:37	--	ok	462.5100	68.249	0.044204	20.80	68.255	12.332	6479548.598242	10	463.3863	7.98780e-05	1.94576e-04
2023/05/07	14:54:44	--	ok	462.6540	68.247	0.044228	20.80	68.234	12.329	5537385.341003	9	463.3613	8.15002e-05	1.77992e-04
2023/05/07	14:54:51	ok	ok	463.0460	68.288	0.044245	20.80	68.215	12.325	9050605.124368	10	463.5724	7.93294e-05	1.86446e-04
2023/05/07	14:59:51	--	ok	463.4360	68.266	0.044245	20.78	68.321	12.325	8827631.848018	11	463.4598	7.99884e-05	1.47058e-04
2023/05/07	14:59:58	ok	ok	463.0260	68.274	0.044224	20.79	68.284	12.328	6786550.495272	10	463.4831	8.14092e-05	1.93005e-04
2023/05/07	15:04:58	ok	ok	463.1160	68.257	0.044224	20.73	68.315	12.294	6453453.371126	9	463.3414	8.46011e-05	2.53228e-04
2023/05/07	15:09:58	ok	ok	463.1160	68.245	0.044224	20.72	68.411	12.299	6084029.791605	9	463.3882	7.90921e-05	1.62380e-04
2023/05/07	15:14:58	--	ok	462.5320	68.238	0.044224	20.69	68.417	12.281	6573701.642101	10	463.3003	8.06023e-05	1.96849e-04
2023/05/07	15:15:06	--	ok	462.3940	68.236	0.044247	20.68	68.443	12.276	8493937.148529	10	463.2834	8.13999e-05	1.70994e-04
2023/05/07	15:15:13	--	ok	463.2040	68.461	0.044277	20.69	68.435	12.285	8757149.830953	10	463.8840	8.09304e-05	2.30225e-04
2023/05/07	15:15:20	--	ok	463.5260	68.476	0.044267	20.72	68.402	12.298	8995143.754828	10	463.9326	8.13992e-05	1.60991e-04
2023/05/07	15:15:28	--	ok	463.4240	68.471	0.044241	20.69	68.435	12.285	7461992.148692	11	463.9131	8.16225e-05	2.20002e-04
2023/05/07	15:15:35	ok	ok	463.1680	68.467	0.04422	20.69	68.417	12.281	5582916.168863	11	463.8941	8.29877e-05	2.00562e-04
2023/05/07	15:20:34	--	ok	463.5440	68.442	0.04422	20.69	68.457	12.288	7761092.947166	9	463.8491	7.97506e-05	1.61549e-04
2023/05/07	15:20:41	ok	ok	463.0980	68.439	0.044193	20.69	68.486	12.294	5620856.808144	11	463.8576	8.03820e-05	1.93758e-04
2023/05/07	15:25:41	ok	ok	463.0160	68.404	0.044193	20.68	68.554	12.296	6328503.535946	10	463.7485	8.15107e-05	2.41517e-04
2023/05/07	15:30:41	--	ok	465.5920	68.373	0.044193	20.69	68.589	12.312	5429723.738786	9	463.7198	7.98330e-05	1.59006e-04
2023/05/07	15:30:48	--	ok	463.9100	67.819	0.044063	20.68	68.554	12.296	5159388.653245	9	461.6570	7.90045e-05	2.05624e-04
2023/05/07	15:30:56	--	ok	459.5500	67.603	0.044018	20.70	68.571	12.319	6238976.912842	10	460.7667	8.04299e-05	2.50435e-04
2023/05/07	15:31:03	--	ok	461.0920	67.899	0.04419	20.69	68.530	12.302	7379467.440334	9	461.9188	7.77640e-05	2.42957e-04
2023/05/07	15:31:10	--	ok	463.2520	68.416	0.044285	20.66	68.553	12.285	8868371.604161	9	463.8323	8.13562e-05	1.90424e-04
2023/05/07	15:31:18	--	ok	462.7340	68.297	0.044273	20.69	68.507	12.298	9782117.965825	9	463.5441	8.22645e-05	2.19631e-04
2023/05/07	15:31:25	ok	ok	462.8120	68.416	0.044286	20.69	68.530	12.302	9687259.691626	10	463.8204	8.00672e-05	2.09951e-04
2023/05/07	15:36:24	--	ok	463.4340	68.372	0.044286	20.72	68.576	12.329	6577932.320831	8	463.7396	8.03945e-05	1.79110e-04
2023/05/07	15:36:32	--	ok	462.3320	68.240	0.044265	20.73	68.557	12.337	7217582.213087	9	463.2525	8.29368e-05	2.30823e-04
2023/05/07	15:36:39	--	ok	463.3820	68.482	0.044298	20.70	68.582	12.321	8647680.082773	11	464.0163	8.00887e-05	1.86504e-04
2023/05/07	15:36:47	--	ok	462.7300	68.307	0.044279	20.70	68.562	12.317	10023812.726851	9	463.5657	8.18797e-05	2.33146e-04
2023/05/07	15:36:54	--	ok	463.3180	68.430	0.044292	20.66	68.585	12.290	8467641.355957	9	463.8150	8.29801e-05	1.97795e-04
2023/05/07	15:37:01	--	ok	462.6900	68.284	0.044277	20.69	68.589	12.312	8604332.666664	10	463.4932	8.29106e-05	2.30264e-04
2023/05/07	15:37:08	ok	ok	463.1100	68.422	0.044292	20.68	68.617	12.308	8344526.972331	9	463.8447	8.12363e-05	2.18202e-04
2023/05/07	15:42:08	--	ok	463.7600	68.398	0.044292	20.68	68.586	12.302	9045333.176737	8	463.7752	8.02948e-05	1.84955e-04
2023/05/07	15:42:15	--	ok	462.7520	68.232	0.044254	20.69	68.568	12.308	9504862.329878	10	463.2006	8.12237e-05	1.62915e-04
2023/05/07	15:42:23	ok	ok	463.0060	68.237	0.044266	20.70	68.594	12.323	8371689.947430	9	463.2446	8.25322e-05	1.63839e-04
2023/05/07	15:47:22	--	ok	462.7600	68.237	0.044266	20.68	68.646	12.313	8649225.488121	10	463.2321	8.10314e-05	2.07592e-04
2023/05/07	15:47:29	ok	ok	463.1580	68.273	0.044278	20.68	68.637	12.311	9481110.217106	9	463.4901	8.13903e-05	2.13889e-04
2023/05/07	15:52:29	ok	ok	462.8700	68.256	0.044278	20.73	68.669	12.357	9834991.012161	9	463.3872	8.28735e-05	2.08969e-04
2023/05/07	15:57:29	--	ok	463.6020	68.248	0.044278	20.70	68.695	12.341	8131374.882388	9	463.4404	7.77813e-05	1.62244e-04
2023/05/07	15:57:36	--	ok	462.0760	68.254	0.044248	20.70	68.682	12.339	6442499.520677	10	463.3953	8.15458e-05	2.34993e-04
2023/05/07	15:57:44	ok	ok	462.8060	68.351	0.044294	20.69	68.701	12.332	10587573.440484	9	463.6658	8.23157e-05	1.78668e-04
2023/05/07	16:02:43	--	ok	463.3120	68.326	0.044294	20.72	68.727	12.356	7770926.855559	9	463.5305	8.48348e-05	2.81032e-04
2023/05/07	16:02:50	ok	ok	463.0780	68.343	0.044279	20.70	68.713	12.344	9123424.855603	11	463.6850	8.01315e-05	2.23662e-04
2023/05/07	16:07:50	--	ok	463.2620	68.307	0.044279	20.70	68.756	12.352	9013512.312849	9	463.5943	8.10883e-05	1.73501e-04
2023/05/07	16:07:57	--	ok	462.6100	68.310	0.044266	20.73	68.760	12.374	8080993.537447	10	463.5837	8.23332e-05	2.04383e-04
2023/05/07	16:08:04	ok	ok	462.8180	68.306	0.044285	20.69	68.751	12.341	5862034.461102	9	463.5803	8.23081e-05	2.24140e-04
2023/05/07	16:13:04	--	ok	465.6140	68.289	0.044285	20.70	68.806	12.361	5348524.228514	9	463.5827	7.90124e-05	1.70134e-04
2023/05/07	16:13:11	--	ok	461.7380	68.223	0.044154	20.72	68.788	12.367	6055901.335192	9	463.0635	8.19732e-05	2.05306e-04
2023/05/07	16:13:19	--	ok	462.3300	68.223	0.044217	20.72	68.759	12.362	6987997.167001	9	463.0326	8.29620e-05	1.96420e-04
2023/05/07	16:13:26	--	ok	462.2480	68.223	0.04425	20.72	68.737	12.358	6569554.741847	10	463.0644	8.09475e-05	1.75380e-04
2023/05/07	16:13:34	ok	ok	462.9980	68.250	0.044288	20.70	68.786	12.357	7889471.458895	10	463.3570	8.15245e-05	2.10399e-04
2023/05/07	16:18:33	--	ok	462.4220	68.245	0.044288	20.72	68.829	12.375	9056421.489418	10	463.2859	8.26399e-05	2.43436e-04
2023/05/07	16:18:40	--	ok	463.4700	68.452	0.044317	20.66	68.797	12.328	10004120.449407	9	463.8736	8.26659e-05	1.88683e-04
2023/05/07	16:18:48	--	ok	463.5920	68.462	0.044294	20.70	68.786	12.357	9178994.539147	9	463.9188	8.17049e-05	1.82968e-04
2023/05/07	16:18:55	--	ok	463.7000	68.461	0.044264	20.72	68.777	12.365	7275855.116081	11	463.8972	8.16221e-05	2.39251e-04
2023/05/07	16:19:02	ok	ok	462.9380	68.455	0.044229	20.70	68.763	12.353	7438260.822578	10	463.8792	8.14799e-05	2.64197e-04
2023/05/07	16:24:02	--	ok	466.0160	68.431	0.044229	20.72	68.838	12.376	6534901.144787	9	463.8665	7.88336e-05	1.84570e-04
2023/05/07	16:24:10	--	ok	460.9700	67.685	0.044078	20.70	68.806	12.361	7804195.705786	10	461.3556	7.84424e-05	2.14754e-04
2023/05/07	16:24:17	--	ok	460.7780	67.680	0.04418	20.69	68.823	12.354	7104084.112156	10	461.3596	7.94423e-05	2.33805e-04
2023/05/07	16:24:24	--	ok	462.4740	68.237	0.044291	20.72	68.820	12.373	7776466.558178	9	463.2517	8.11888e-05	2.07757e-04
2023/05/07	16:24:31	--	ok	464.0880	68.376	0.044317	20.69	68.760	12.343	6928751.608262	10	463.7623	8.15431e-05	2.05864e-04
2023/05/07	16:24:39	ok	ok	463.0980	68.420	0.044263	20.72	68.797	12.369	6970111.661073	9	463.8197	8.19645e-05	1.74518e-04
2023/05/07	16:29:38	--	ok	463.5820	68.388	0.044263	20.70	68.869	12.372	5642401.634918	12	463.6071	8.93039e-05	3.81489e-04
2023/05/07	16:29:45	--	ok	463.6200	68.388	0.044234	20.72	68.870	12.382	8596540.089724	9	463.7492	8.26445e-05	2.00278e-04
2023/05/07	16:29:53	--	ok	463.2420	68.388	0.044203	20.72	68.838	12.376	5843781.997981	9	463.7214	8.36035e-05	2.65385e-04
2023/05/07	16:30:00	--	ok	463.6040	68.301	0.044191	20.69	68.843	12.358	8875812.090973	9	463.5605	8.24832e-05	2.07379e-04
2023/05/07	16:30:07	--	ok	461.6100	68.200	0.044161	20.70	68.824	12.364	5169235.027677	9	462.9537	8.10741e-05	2.02803e-04
2023/05/07	16:30:15	--	ok	462.5700	68.200	0.04423	20.72	68.838	12.376	6817814.310378	10	462.9792	8.08310e-05	1.45527e-04
2023/05/07	16:30:22	--	ok	461.8260	68.199	0.044251	20.69	68.884	12.365	6921513.076567	9	462.9468	8.20065e-05	2.18972e-04
2023/05/07	16:30:29	ok	ok	463.1040	68.290	0.04431	20.69	68.843	12.358	9388990.643293	9	463.5544	8.20280e-05	2.17946e-04
2023/05/07	16:35:29	--	ok	463.8200	68.279	0.04431	20.66	68.869	12.341	7394773.651327	9	463.3292	9.00076e-05	4.49763e-04
2023/05/07	16:35:36	--	ok	462.6680	68.306	0.044269	20.70	68.887	12.375	6497084.387779	11	463.5980	8.08046e-05	1.87582e-04
2023/05/07	16:35:44	--	ok	463.2280	68.302	0.044285	20.69	68.884	12.365	7603349.219280	9	463.5457	8.27517e-05	1.52774e-04
2023/05/07	16:35:51	ok	ok	463.1500	68.296	0.044275	20.73	68.852	12.390	11317247.019316	9	463.5394	8.22646e-05	2.13698e-04
2023/05/07	16:40:50	--	ok	463.8960	68.285	0.044275	20.70	68.937	12.384	8296880.662571	9	463.5793	7.82992e-05	1.99577e-04
2023/05/07	16:40:57	--	ok	462.7400	68.286	0.04423	20.70	68.919	12.381	7092629.333474	9	463.5276	8.13678e-05	2.41619e-04
2023/05/07	16:41:05	--	ok	462.1060	68.282	0.044242	20.68	68.891	12.357	5649425.596406	9	463.4802	8.31913e-05	2.54710e-04
2023/05/07	16:41:12	--	ok	461.7180	68.278	0.044287	20.70	68.898	12.377	6340554.111032	9	463.4927	8.21398e-05	2.23959e-04
2023/05/07	16:41:19	--	ok	464.1420	68.532	0.044351	20.69	68.873	12.363	8881333.428424	12	464.3748	7.79554e-05	2.34561e-04
2023/05/07	16:41:26	--	ok	463.6560	68.538	0.044294	20.70	68.869	12.372	9294880.210974	11	464.3594	8.17913e-05	1.65104e-04
2023/05/07	16:41:34	--	ok	463.7040	68.536	0.044262	20.68	68.852	12.350	9781554.674230	9	464.3385	8.29023e-05	2.50503e-04
2023/05/07	16:41:41	--	ok	463.5920	68.515	0.044227	20.69	68.855	12.360	8133087.775659	9	464.1118	8.21888e-05	1.96121e-04
2023/05/07	16:41:48	ok	ok	462.9280	68.286	0.044197	20.66	68.859	12.340	8298319.949948	9	463.5265	8.21524e-05	1.65936e-04
2023/05/07	16:46:48	--	ok	462.7340	68.277	0.044197	20.70	68.948	12.386	8224957.004702	10	463.3026	9.16802e-05	3.86627e-04
2023/05/07	16:46:55	ok	ok	462.9880	68.284	0.04421	20.70	68.980	12.392	9293734.739490	10	463.5487	8.05011e-05	2.33366e-04
2023/05/07	16:51:55	--	ok	463.5300	68.271	0.04421	20.70	68.998	12.395	9304337.906293	9	463.3902	8.54188e-05	2.53186e-04
2023/05/07	16:52:02	ok	ok	462.8200	68.237	0.044184	20.70	68.980	12.392	9078804.841487	11	463.1899	8.21857e-05	2.00498e-04
2023/05/07	16:57:02	ok	ok	463.0060	68.235	0.044184	20.72	69.001	12.406	8252585.427941	10	462.9877	8.99924e-05	3.78780e-04
2023/05/07	17:02:02	--	ok	462.4180	68.232	0.044184	20.72	69.075	12.419	9612454.991590	9	463.1578	7.96022e-05	1.62597e-04
2023/05/07	17:02:09	--	ok	462.6220	68.232	0.044213	20.70	69.081	12.410	6297833.847960	9	463.1232	8.14711e-05	1.99541e-04
2023/05/07	17:02:17	--	ok	462.4500	68.229	0.044231	20.70	69.081	12.410	5884254.740860	9	463.1022	8.23644e-05	2.27569e-04
2023/05/07	17:02:24	--	ok	462.1220	68.230	0.044259	20.72	69.094	12.422	7024615.117687	9	463.1081	8.24105e-05	1.86639e-04
2023/05/07	17:02:31	--	ok	462.3720	68.232	0.044303	20.69	69.088	12.402	9460772.852952	9	463.1035	8.29393e-05	2.21126e-04
2023/05/07	17:02:38	ok	ok	463.1060	68.379	0.044334	20.72	69.104	12.424	9770986.819192	10	463.7924	8.05143e-05	1.63053e-04
2023/05/07	17:07:38	--	ok	463.4580	68.348	0.044334	20.75	69.070	12.439	9314868.254106	10	463.5178	8.94586e-05	3.45873e-04
2023/05/07	17:07:46	--	ok	463.2560	68.371	0.044311	20.72	69.094	12.422	10311226.804469	9	463.7245	8.20590e-05	1.88132e-04
2023/05/07	17:07:53	ok	ok	463.0820	68.373	0.044299	20.72	69.125	12.428	10759218.417337	9	463.7177	8.21344e-05	2.04874e-04
2023/05/07	17:12:52	ok	ok	463.0040	68.350	0.044299	20.72	69.134	12.429	10586096.401777	10	463.6673	8.19272e-05	2.02088e-04
2023/05/07	17:17:52	ok	ok	463.1380	68.322	0.044299	20.76	69.172	12.467	10107600.236746	10	463.6143	8.06110e-05	2.51237e-04
2023/05/07	17:22:52	ok	ok	463.0540	68.296	0.044299	20.75	69.191	12.461	9760566.678058	11	463.4509	8.68114e-05	3.57399e-04
2023/05/07	17:27:52	ok	ok	463.0540	68.276	0.044299	20.76	69.204	12.473	9181612.678727	10	463.5031	8.08850e-05	2.21412e-04
2023/05/07	17:32:52	ok	ok	463.1120	68.266	0.044299	20.75	69.271	12.475	10814246.549507	9	463.4815	7.98710e-05	2.14470e-04
2023/05/07	17:37:52	ok	ok	462.8580	68.258	0.044299	20.76	69.305	12.491	10658906.079967	10	463.2611	8.74545e-05	4.48238e-04
2023/05/07	17:42:52	ok	ok	462.9780	68.254	0.044299	20.76	69.317	12.493	9542750.560201	10	463.1606	8.98475e-05	3.57825e-04
2023/05/07	17:47:52	--	ok	463.3360	68.249	0.044299	20.76	69.317	12.493	9404442.960671	9	463.2482	8.28140e-05	2.12442e-04
2023/05/07	17:47:59	ok	ok	463.0980	68.248	0.044282	20.78	69.328	12.507	9867495.989510	9	463.2839	8.07414e-05	1.59794e-04
2023/05/07	17:52:59	--	ok	462.6820	68.244	0.044282	20.73	69.372	12.484	7667243.861210	9	463.2435	8.04220e-05	1.96040e-04
2023/05/07	17:53:06	--	ok	462.3160	68.243	0.044298	20.72	69.387	12.475	8232047.881888	10	463.2727	7.92529e-05	1.84773e-04
2023/05/07	17:53:13	ok	ok	462.9560	68.241	0.044332	20.76	69.368	12.502	9640291.590096	11	463.2038	7.98460e-05	1.95392e-04
2023/05/07	17:58:13	--	ok	462.4000	68.236	0.044332	20.73	69.363	12.482	6117069.036838	10	463.0276	8.62405e-05	3.48028e-04
2023/05/07	17:58:21	--	ok	463.2980	68.364	0.044361	20.75	69.345	12.489	10601520.620067	10	463.7497	8.02786e-05	2.07670e-04
2023/05/07	17:58:28	--	ok	463.2440	68.382	0.044347	20.78	69.381	12.516	6370590.364822	10	463.7623	8.14491e-05	2.10901e-04
2023/05/07	17:58:35	ok	ok	463.2000	68.374	0.044335	20.73	69.372	12.484	9780313.229193	10	463.7777	7.97253e-05	1.90404e-04
2023/05/07	18:03:35	--	ok	463.3620	68.338	0.044335	20.70	69.397	12.467	9517677.308005	11	463.7089	7.94587e-05	1.71835e-04
2023/05/07	18:03:42	--	ok	463.4660	68.342	0.044317	20.73	69.381	12.485	9743528.293981	11	463.7016	7.93063e-05	1.88258e-04
2023/05/07	18:03:49	ok	ok	462.8460	68.337	0.044294	20.70	69.374	12.463	9994162.754494	10	463.6675	8.14537e-05	1.99551e-04
2023/05/07	18:08:49	--	ok	463.3140	68.312	0.044294	20.72	69.409	12.479	10117072.076916	11	463.7150	7.64379e-05	2.05264e-04
2023/05/07	18:08:56	ok	ok	463.1340	68.311	0.044278	20.72	69.429	12.482	10893231.061817	9	463.6080	8.07804e-05	1.56667e-04
2023/05/07	18:13:56	--	ok	463.3160	68.288	0.044278	20.68	69.419	12.452	9091166.610570	9	463.4886	8.38789e-05	2.32083e-04
2023/05/07	18:14:03	--	ok	463.3560	68.286	0.044262	20.69	69.415	12.460	8826057.280897	10	463.5583	8.04251e-05	2.15211e-04
2023/05/07	18:14:10	--	ok	463.2300	68.262	0.044245	20.66	69.438	12.443	10430325.586614	9	463.4483	8.11516e-05	2.09082e-04
2023/05/07	18:14:18	--	ok	462.4200	68.241	0.044234	20.68	69.401	12.448	8380041.527928	9	463.2296	8.01405e-05	1.95937e-04
2023/05/07	18:14:25	--	ok	464.5520	68.244	0.044262	20.69	69.415	12.460	6342447.868196	10	463.3289	7.78133e-05	1.09667e-04
2023/05/07	18:14:32	--	ok	461.2320	67.955	0.044185	20.66	69.397	12.436	7110414.947416	9	462.1647	8.11677e-05	1.60424e-04
2023/05/07	18:14:39	--	ok	461.0240	67.955	0.044273	20.69	69.433	12.464	7130390.747494	10	462.2348	7.99047e-05	2.34937e-04
2023/05/07	18:14:47	ok	ok	462.8260	68.310	0.044372	20.69	69.465	12.470	8304073.732550	10	463.6284	8.13627e-05	2.08596e-04
2023/05/07	18:19:46	ok	ok	463.1800	68.291	0.044372	20.68	69.451	12.457	9140350.216075	10	463.3541	8.98334e-05	3.55455e-04
2023/05/07	18:24:46	ok	ok	463.0920	68.271	0.044372	20.63	69.483	12.432	9853546.137727	10	463.2968	9.00312e-05	3.66010e-04
2023/05/07	18:29:46	ok	ok	462.8240	68.262	0.044372	20.59	69.505	12.405	7431803.544658	9	463.4298	7.98838e-05	1.68712e-04
2023/05/07	18:34:46	--	ok	463.4700	68.252	0.044372	20.58	69.523	12.399	7875919.562011	11	463.4289	7.78910e-05	1.77672e-04
2023/05/07	18:34:54	--	ok	462.5760	68.257	0.044349	20.56	69.529	12.386	5820004.457379	9	463.3937	8.20906e-05	2.24184e-04
2023/05/07	18:35:01	--	ok	462.6380	68.257	0.044369	20.56	69.529	12.386	8776284.600720	10	463.4159	8.08027e-05	2.43751e-04
2023/05/07	18:35:08	--	ok	463.7880	68.380	0.044387	20.58	69.532	12.400	8617876.338474	9	463.7381	8.27169e-05	1.98346e-04
2023/05/07	18:35:16	--	ok	463.7160	68.397	0.044348	20.56	69.560	12.392	6539331.522787	10	463.8323	7.99755e-05	2.05509e-04
2023/05/07	18:35:23	ok	ok	462.8640	68.399	0.044313	20.58	69.574	12.408	6318659.686770	11	463.8286	8.01628e-05	1.81679e-04
2023/05/07	18:40:22	ok	ok	462.9240	68.369	0.044313	20.53	69.514	12.364	4404065.376985	9	463.7567	7.92985e-05	2.03318e-04
2023/05/07	18:45:22	ok	ok	462.8180	68.338	0.044313	20.49	69.606	12.350	4356745.866486	11	463.6301	8.30271e-05	2.46931e-04
2023/05/07	18:50:22	--	ok	462.5100	68.313	0.044313	20.46	69.610	12.330	3957299.420424	12	463.4476	8.84638e-05	3.77507e-04
2023/05/07	18:50:29	--	ok	462.6600	68.310	0.044337	20.45	69.546	12.309	6394028.603553	9	463.5879	8.09483e-05	2.15059e-04
2023/05/07	18:50:37	ok	ok	462.9460	68.306	0.044354	20.48	69.552	12.331	8984578.898135	9	463.5615	8.22836e-05	1.68882e-04
2023/05/07	18:55:36	ok	ok	462.8920	68.285	0.044354	20.43	69.603	12.309	7474523.466624	11	463.3398	8.97049e-05	4.11064e-04
2023/05/07	19:00:36	--	ok	463.2380	68.274	0.044354	20.38	69.612	12.271	7596423.594341	9	463.4154	8.35527e-05	2.39954e-04
2023/05/07	19:00:43	ok	ok	463.0020	68.274	0.044342	20.39	69.606	12.279	9204182.738046	9	463.4533	8.12860e-05	1.95544e-04
2023/05/07	19:05:43	--	ok	463.4140	68.260	0.044342	20.39	69.647	12.286	6516420.641995	11	463.2680	8.77351e-05	4.04042e-04
2023/05/07	19:05:50	ok	ok	463.0280	68.262	0.044322	20.36	69.619	12.260	7936105.191052	10	463.4399	7.97168e-05	1.93155e-04
2023/05/07	19:10:50	ok	ok	462.8400	68.251	0.044322	20.28	69.653	12.207	5884591.584997	9	463.3934	7.80478e-05	1.65512e-04
2023/05/07	19:15:50	--	ok	462.6920	68.242	0.044322	20.24	69.697	12.185	8091144.975764	9	463.2806	8.04992e-05	1.63002e-04
2023/05/07	19:15:57	--	ok	462.7700	68.242	0.044337	20.25	69.689	12.193	8195740.645685	11	463.3136	7.97702e-05	1.70720e-04
2023/05/07	19:16:04	ok	ok	462.8140	68.242	0.044348	20.24	69.708	12.187	6543614.446633	9	463.2654	8.19884e-05	1.85301e-04
2023/05/07	19:21:04	--	ok	462.3720	68.237	0.044348	20.21	69.703	12.165	5321386.887028	12	463.0148	9.04435e-05	4.12600e-04
2023/05/07	19:21:11	--	ok	462.5360	68.236	0.044379	20.21	69.693	12.163	10934940.600441	9	463.2117	8.06084e-05	1.96930e-04
2023/05/07	19:21:19	--	ok	463.2380	68.285	0.044402	20.18	69.706	12.146	10906503.746485	11	463.5498	7.99617e-05	2.07604e-04
2023/05/07	19:21:26	--	ok	463.3040	68.297	0.044391	20.16	69.703	12.135	11661301.177549	11	463.5211	8.18332e-05	2.73229e-04
2023/05/07	19:21:33	ok	ok	463.1200	68.296	0.044376	20.21	69.660	12.157	10256280.533670	9	463.5325	8.22657e-05	2.45967e-04
2023/05/07	19:26:33	ok	ok	462.9220	68.276	0.044376	20.12	69.729	12.111	8497345.178604	10	463.3354	8.71849e-05	3.96172e-04
2023/05/07	19:31:33	ok	ok	462.9600	68.263	0.044376	20.07	69.780	12.080	10213030.505326	9	463.4352	7.89015e-05	1.81927e-04
2023/05/07	19:36:33	--	ok	463.6740	68.250	0.044376	20.03	69.802	12.054	9505701.668752	9	463.3654	8.00422e-05	1.65065e-04
2023/05/07	19:36:41	ok	ok	463.0180	68.249	0.044342	20.05	69.766	12.066	9804749.469239	9	463.3361	8.21272e-05	1.77096e-04
2023/05/07	19:41:40	ok	ok	463.0860	68.241	0.044342	19.97	69.770	12.009	6285342.192290	10	463.0996	9.04230e-05	3.56440e-04
2023/05/07	19:46:40	--	ok	462.7280	68.233	0.044342	19.88	69.808	11.953	5496913.614065	9	463.1775	8.30613e-05	1.94738e-04
2023/05/07	19:46:47	--	ok	462.5480	68.233	0.044355	19.91	69.781	11.967	8344173.171818	9	463.1901	8.21432e-05	2.29230e-04
2023/05/07	19:46:55	ok	ok	463.0540	68.234	0.044378	19.89	69.841	11.968	10005370.703598	10	463.2424	8.00368e-05	1.77754e-04
2023/05/07	19:51:54	--	ok	462.6200	68.228	0.044378	19.84	69.808	11.924	8158280.684196	9	463.1710	7.97008e-05	1.26093e-04
2023/05/07	19:52:01	--	ok	462.7860	68.227	0.044397	19.82	69.789	11.911	11279803.396419	10	463.1633	8.07224e-05	2.17888e-04
2023/05/07	19:52:09	ok	ok	462.9280	68.235	0.044407	19.82	69.827	11.917	11042529.504349	10	463.2347	8.12541e-05	2.79715e-04
2023/05/07	19:57:08	--	ok	462.4260	68.230	0.044407	19.78	69.850	11.892	10977477.786883	9	462.9869	8.99145e-05	4.32191e-04
2023/05/07	19:57:15	ok	ok	462.9600	68.432	0.044435	19.77	69.839	11.880	9474995.909205	10	463.7698	8.15679e-05	2.23745e-04
2023/05/07	20:02:15	--	ok	463.8320	68.391	0.044435	19.71	69.891	11.850	9077565.020902	12	463.5482	8.64202e-05	3.45213e-04
2023/05/07	20:02:22	--	ok	463.5920	68.410	0.044395	19.68	69.854	11.824	10609111.229112	10	463.7280	8.06824e-05	2.37307e-04
2023/05/07	20:02:30	--	ok	465.7720	68.409	0.044365	19.70	69.857	11.833	4969149.091995	10	463.7126	8.11687e-05	2.29445e-04
2023/05/07	20:02:37	--	ok	460.8400	67.823	0.044227	19.68	69.854	11.824	7564735.457373	11	461.6603	7.83265e-05	2.52498e-04
2023/05/07	20:02:44	--	ok	460.8780	67.836	0.044334	19.70	69.807	11.825	9777336.916805	8	461.6104	8.24666e-05	2.48098e-04
2023/05/07	20:02:52	--	ok	462.5960	68.408	0.04444	19.70	69.866	11.835	8386237.767175	11	463.7748	8.04390e-05	2.55823e-04
2023/05/07	20:02:59	--	ok	463.6720	68.513	0.04446	19.67	69.862	11.816	7820718.955637	11	464.1456	8.07292e-05	2.62883e-04
2023/05/07	20:03:07	--	ok	463.3820	68.514	0.044427	19.70	69.866	11.835	6908288.977464	10	464.1684	8.05174e-05	2.11120e-04
2023/05/07	20:03:14	ok	ok	462.8480	68.512	0.044408	19.67	69.831	11.811	6047515.017632	10	464.1516	8.01564e-05	2.35991e-04
2023/05/07	20:08:14	ok	ok	462.8820	68.502	0.044408	19.61	69.853	11.775	5191244.938024	10	464.0645	8.13011e-05	1.91968e-04
2023/05/07	20:13:14	ok	ok	463.0120	68.494	0.044408	19.57	69.895	11.753	5938755.613053	11	463.8169	8.94471e-05	4.08979e-04
2023/05/07	20:18:14	--	ok	462.3760	68.483	0.044408	19.49	69.909	11.697	3276078.835508	9	463.6713	9.74423e-05	3.66699e-04
2023/05/07	20:18:21	ok	ok	463.1920	68.483	0.044439	19.50	69.894	11.703	9357449.598747	8	463.8745	8.54456e-05	2.15517e-04
2023/05/07	20:23:21	ok	ok	463.0760	68.465	0.044439	19.43	69.909	11.658	7692664.275317	10	463.8169	8.19287e-05	2.18259e-04
2023/05/07	20:28:21	--	ok	463.3900	68.442	0.044439	19.34	69.955	11.607	8866807.820996	13	463.5508	9.22397e-05	4.16210e-04
2023/05/07	20:28:31	--	ok	463.2580	68.447	0.04442	19.37	69.932	11.624	9725262.408329	10	463.7725	8.18489e-05	2.01617e-04
2023/05/07	20:28:39	--	ok	462.5160	68.447	0.044407	19.36	69.909	11.611	5794335.006043	9	463.7869	8.09423e-05	1.97951e-04
2023/05/07	20:28:46	--	ok	462.4160	68.444	0.04443	19.36	69.857	11.602	7565248.403312	10	463.7927	8.10299e-05	1.97841e-04
2023/05/07	20:28:53	ok	ok	462.8540	68.468	0.044459	19.37	69.882	11.615	7319764.309879	11	463.9017	7.96053e-05	1.82943e-04
2023/05/07	20:33:53	ok	ok	462.9420	68.451	0.044459	19.26	69.982	11.554	5499413.396414	9	463.8591	7.79439e-05	1.83362e-04
2023/05/07	20:38:53	ok	ok	462.8900	68.429	0.044459	19.22	69.973	11.523	6585552.835324	12	463.5207	9.14941e-05	4.17523e-04
2023/05/07	20:43:53	--	ok	462.7340	68.409	0.044459	19.14	69.972	11.474	7597405.180699	9	463.6632	8.22698e-05	2.14143e-04
2023/05/07	20:44:00	ok	ok	463.0620	68.490	0.044472	19.14	69.963	11.473	7680836.311238	10	463.9645	8.16039e-05	2.78499e-04
2023/05/07	20:49:00	ok	ok	463.1940	68.479	0.044472	19.06	69.946	11.414	6174102.163985	12	463.6950	8.99986e-05	3.80126e-04
2023/05/07	20:54:00	ok	ok	462.9780	68.466	0.044472	19.01	69.987	11.383	8124341.565918	9	463.8770	7.89154e-05	1.91371e-04
2023/05/07	20:59:01	--	ok	462.7780	68.449	0.044472	18.95	69.987	11.344	8600756.042492	9	463.7390	8.44127e-05	2.53703e-04
2023/05/07	20:59:08	--	ok	463.2860	68.491	0.044483	18.95	70.028	11.351	6169724.271057	11	464.0164	8.10359e-05	2.65813e-04
2023/05/07	20:59:15	--	ok	463.4880	68.491	0.04447	18.93	69.986	11.335	7068664.544345	11	464.0057	8.14172e-05	2.18544e-04
2023/05/07	20:59:22	--	ok	462.2540	68.490	0.044446	18.95	69.976	11.342	7085478.011977	10	464.0126	8.08735e-05	2.07255e-04
2023/05/07	20:59:30	ok	ok	463.0060	68.491	0.044482	18.95	69.987	11.344	7434390.686863	11	464.0695	7.90793e-05	2.73404e-04
2023/05/07	21:04:29	ok	ok	462.9540	68.483	0.044482	18.86	70.004	11.291	7758124.963580	10	463.8704	8.33408e-05	2.24173e-04
2023/05/07	21:09:29	ok	ok	463.1880	68.475	0.044482	18.82	70.047	11.270	6304969.367024	12	463.7053	8.95723e-05	3.60968e-04
2023/05/07	21:14:29	ok	ok	463.1080	68.466	0.044482	18.74	70.051	11.214	6702462.853847	11	463.6715	8.81917e-05	3.49266e-04
2023/05/07	21:19:29	--	ok	464.1980	68.452	0.044482	18.68	70.063	11.179	5661310.246294	10	463.7444	8.14093e-05	3.04474e-04
2023/05/07	21:19:37	--	ok	462.5140	68.452	0.044423	18.68	70.063	11.179	7731761.300445	10	463.7638	8.13507e-05	1.86021e-04
2023/05/07	21:19:44	--	ok	462.6420	68.452	0.044447	18.68	70.022	11.172	5737309.369835	11	463.7744	8.04877e-05	2.36468e-04
2023/05/07	21:19:52	--	ok	462.2060	68.450	0.044464	18.65	69.996	11.150	4807788.610991	8	463.8217	7.90430e-05	1.00691e-04
2023/05/07	21:19:59	ok	ok	463.1360	68.511	0.044504	18.68	69.990	11.167	7304866.413462	10	464.2068	8.25244e-05	2.11927e-04
2023/05/07	21:24:58	--	ok	463.5760	68.499	0.044504	18.61	70.069	11.134	5320118.373714	12	464.0067	8.81063e-05	3.36850e-04
2023/05/07	21:25:05	--	ok	462.7960	68.500	0.044476	18.61	70.069	11.134	7205570.342950	8	464.1562	8.04815e-05	1.15100e-04
2023/05/07	21:25:12	ok	ok	462.9480	68.498	0.044485	18.62	70.051	11.140	8458538.049727	11	464.0922	8.23350e-05	2.76055e-04
2023/05/07	21:30:12	--	ok	463.2420	68.490	0.044485	18.51	70.083	11.069	6530527.531416	11	463.9259	8.81695e-05	3.40156e-04
2023/05/07	21:30:19	ok	ok	463.1380	68.491	0.044474	18.52	70.063	11.075	8882604.786466	10	464.0768	8.01594e-05	2.26205e-04
2023/05/07	21:35:19	--	ok	463.3220	68.486	0.044474	18.44	70.120	11.028	6850249.006988	9	464.0073	8.01895e-05	2.79165e-04
2023/05/07	21:35:27	--	ok	463.2040	68.486	0.044458	18.47	70.074	11.040	9420721.976285	10	463.9979	8.18132e-05	2.61784e-04
2023/05/07	21:35:34	--	ok	462.7420	68.485	0.044448	18.42	70.056	11.009	7611315.930461	11	463.9486	8.43609e-05	2.44489e-04
2023/05/07	21:35:41	ok	ok	462.8720	68.485	0.04446	18.44	70.069	11.020	7096798.468931	10	463.9639	8.38616e-05	2.66911e-04
2023/05/07	21:40:41	--	ok	462.6640	68.479	0.04446	18.38	70.100	10.988	7215929.246102	11	463.8044	8.82747e-05	4.82821e-04
2023/05/07	21:40:48	ok	ok	463.1340	68.479	0.044477	18.38	70.111	10.990	7542334.307426	11	463.9402	8.25547e-05	2.13031e-04
2023/05/07	21:45:48	--	ok	463.2600	68.475	0.044477	18.27	70.111	10.917	9431262.949964	12	463.7036	9.05867e-05	4.32211e-04
2023/05/07	21:45:55	--	ok	462.7300	68.474	0.044464	18.30	70.127	10.939	6201687.695690	9	463.9305	8.06869e-05	9.72123e-05
2023/05/07	21:46:02	ok	ok	462.9380	68.474	0.044477	18.28	70.074	10.920	8007611.175661	10	463.9128	8.08693e-05	2.20538e-04
2023/05/07	21:51:02	ok	ok	463.1020	68.467	0.044477	18.24	70.146	10.904	6464876.861727	9	463.8144	8.27002e-05	2.20747e-04
2023/05/07	21:56:02	ok	ok	463.0700	68.460	0.044477	18.16	70.141	10.850	7283408.419791	10	463.7939	8.08559e-05	2.14233e-04
2023/05/07	22:01:02	ok	ok	462.9360	68.454	0.044477	18.11	70.146	10.823	9075581.640439	10	463.5473	9.10797e-05	3.73458e-04
2023/05/07	22:06:02	ok	ok	462.8300	68.442	0.044477	18.06	70.164	10.790	7795778.721417	12	463.5243	9.02886e-05	3.43157e-04
2023/05/07	22:11:02	ok	ok	462.9740	68.427	0.044477	17.99	70.182	10.747	8807056.509295	10	463.4616	9.11188e-05	3.98418e-04
2023/05/07	22:16:02	--	ok	462.7680	68.416	0.044477	17.94	70.205	10.724	6269291.055008	12	463.3888	9.31701e-05	4.59294e-04
2023/05/07	22:16:09	--	ok	462.5920	68.418	0.044489	17.93	70.224	10.717	7039221.973010	10	463.6269	8.13073e-05	1.57104e-04
2023/05/07	22:16:16	--	ok	463.3560	68.456	0.044509	17.92	70.220	10.708	7148267.178083	11	463.7231	8.40813e-05	2.36956e-04
2023/05/07	22:16:24	ok	ok	462.8060	68.451	0.044492	17.93	70.192	10.712	7936158.661350	10	463.7211	8.30895e-05	2.61368e-04
2023/05/07	22:21:23	ok	ok	463.1720	68.444	0.044492	17.88	70.193	10.684	5753088.940776	10	463.6536	8.27842e-05	2.96215e-04
2023/05/07	22:26:23	--	ok	462.4620	68.427	0.044492	17.77	70.234	10.619	6994184.064276	9	463.6494	8.20843e-05	1.19736e-04
2023/05/07	22:26:30	--	ok	462.6240	68.464	0.044518	17.79	70.207	10.625	10328720.857669	9	463.8045	8.60117e-05	2.25250e-04
2023/05/07	22:26:37	ok	ok	463.1700	68.546	0.044536	17.80	70.219	10.635	8934410.928298	9	464.2392	8.60111e-05	2.21126e-04
2023/05/07	22:31:37	--	ok	463.2020	68.511	0.044536	17.73	70.248	10.594	7418822.695940	9	463.9097	9.97120e-05	3.74052e-04
2023/05/07	22:31:44	--	ok	462.6160	68.507	0.044526	17.72	70.246	10.585	7008541.006926	10	464.1144	8.61240e-05	2.40262e-04
2023/05/07	22:31:51	--	ok	463.8840	68.615	0.044545	17.74	70.210	10.598	7667098.094431	9	464.3361	8.53236e-05	2.59645e-04
2023/05/07	22:31:59	ok	ok	463.0220	68.600	0.044502	17.73	70.166	10.581	8348251.784040	10	464.2979	8.51526e-05	2.21340e-04
2023/05/07	22:36:58	--	ok	463.2440	68.562	0.044502	17.65	70.202	10.535	5657389.038809	11	464.0611	9.78988e-05	3.31065e-04
2023/05/07	22:37:05	--	ok	463.3300	68.567	0.04449	17.66	70.214	10.545	8870150.841282	9	464.2349	8.62092e-05	2.08511e-04
2023/05/07	22:37:13	--	ok	463.3000	68.568	0.044474	17.66	70.225	10.547	9678187.525807	9	464.2598	8.43608e-05	2.03571e-04
2023/05/07	22:37:20	ok	ok	462.9680	68.564	0.044459	17.66	70.225	10.547	8700607.595218	10	464.2586	8.65730e-05	3.47392e-04
2023/05/07	22:42:20	--	ok	464.1040	68.636	0.044459	18.35	68.905	10.784	8768587.175894	12	464.1954	1.01557e-04	3.81546e-04
2023/05/07	22:42:27	ok	ok	463.1020	68.428	0.044405	18.34	68.873	10.769	8035899.258459	10	463.6746	8.11065e-05	2.55456e-04
2023/05/07	22:47:27	--	ok	463.5420	68.451	0.044405	18.78	68.513	10.995	7268061.714907	10	463.7627	8.29463e-05	2.05386e-04
2023/05/07	22:47:35	--	ok	462.2720	68.229	0.044378	18.76	68.511	10.986	9723944.268501	10	463.2176	8.20916e-05	2.71113e-04
2023/05/07	22:47:42	--	ok	462.3480	68.232	0.044414	18.76	68.490	10.983	9275315.575831	9	463.1588	8.58342e-05	2.69092e-04
2023/05/07	22:47:49	--	ok	462.6000	68.225	0.044446	18.76	68.490	10.983	7096676.454467	8	463.1418	8.63372e-05	2.52854e-04
2023/05/07	22:47:56	--	ok	461.9700	68.218	0.044465	18.74	68.525	10.970	6822851.514500	11	463.2372	8.04178e-05	2.56153e-04
2023/05/07	22:48:04	ok	ok	463.0620	68.467	0.044516	18.78	68.544	11.000	8173288.319932	10	463.9160	8.37744e-05	2.99365e-04
2023/05/07	22:53:04	ok	ok	463.0780	68.474	0.044516	19.07	68.269	11.149	7791074.121207	12	463.8316	9.10052e-05	4.35201e-04
2023/05/07	22:58:04	--	ok	464.5140	68.476	0.044516	19.24	68.219	11.252	5412838.739340	10	464.0404	8.11522e-05	2.77301e-04
2023/05/07	22:58:11	ok	ok	463.0120	68.475	0.044441	19.24	68.197	11.248	7080233.162434	9	464.0153	8.45565e-05	2.26539e-04
2023/05/07	23:03:11	--	ok	465.7600	68.476	0.044441	19.40	68.142	11.344	5605911.436663	11	463.9541	8.59198e-05	4.13608e-04
2023/05/07	23:03:18	--	ok	460.7360	67.873	0.044304	19.39	68.119	11.331	9264807.799089	9	461.7838	7.99448e-05	1.12307e-04
2023/05/07	23:03:26	--	ok	461.1600	67.885	0.044416	19.36	68.115	11.313	11209443.879698	10	461.8357	8.18770e-05	2.17026e-04
2023/05/07	23:03:33	--	ok	463.4140	68.449	0.044508	19.39	68.132	11.333	8869629.652635	12	463.8469	8.12262e-05	2.57571e-04
2023/05/07	23:03:40	--	ok	462.6040	68.438	0.044488	19.37	68.128	11.324	6636265.329742	10	463.7957	8.16306e-05	2.02106e-04
2023/05/07	23:03:47	ok	ok	462.9260	68.449	0.044507	19.33	68.101	11.291	9399446.877097	9	463.8547	8.14153e-05	2.70699e-04
2023/05/07	23:08:47	ok	ok	462.8920	68.462	0.044507	19.50	68.067	11.397	6328225.658278	11	463.5843	9.70509e-05	7.05538e-04
2023/05/07	23:13:47	ok	ok	463.0960	68.466	0.044507	19.63	67.990	11.470	6461002.039551	9	463.8976	8.34629e-05	2.53488e-04
2023/05/07	23:18:47	ok	ok	463.1380	68.462	0.044507	19.68	67.999	11.510	7956714.984279	10	463.6777	9.15219e-05	4.34951e-04
2023/05/07	23:23:47	ok	ok	463.0620	68.459	0.044507	19.75	68.031	11.562	7972737.864001	11	463.6992	9.02222e-05	4.15582e-04
2023/05/07	23:28:47	--	ok	463.5940	68.458	0.044507	19.81	67.999	11.596	5402125.706980	8	463.8732	8.26385e-05	1.78970e-04
2023/05/07	23:28:54	--	ok	463.3680	68.456	0.044478	19.81	68.049	11.605	7223923.747067	10	463.8860	8.04351e-05	2.10683e-04
2023/05/07	23:29:02	ok	ok	463.1340	68.452	0.044459	19.82	68.022	11.609	7324101.658900	9	463.8407	8.20860e-05	2.01473e-04
2023/05/07	23:34:01	--	ok	463.6380	68.451	0.044459	19.88	67.980	11.640	6615892.669197	9	463.8328	8.17456e-05	2.99352e-04
2023/05/07	23:34:08	--	ok	462.7920	68.449	0.044428	19.87	67.958	11.627	5505630.860718	12	463.7472	8.15438e-05	2.67078e-04
2023/05/07	23:34:15	ok	ok	463.1400	68.448	0.044437	19.85	68.017	11.627	11095974.710461	10	463.8622	7.92382e-05	1.85723e-04
2023/05/07	23:39:15	--	ok	463.3560	68.451	0.044437	19.88	68.003	11.644	9363922.889706	10	463.7495	8.65852e-05	2.73694e-04
2023/05/07	23:39:22	ok	ok	463.1500	68.448	0.04442	19.91	67.935	11.651	10408910.538268	10	463.8130	8.30491e-05	2.05406e-04
2023/05/07	23:44:22	--	ok	463.5740	68.441	0.04442	19.95	67.982	11.688	7907000.763898	9	463.8368	7.95477e-05	2.05961e-04
2023/05/07	23:44:29	ok	ok	463.1540	68.332	0.044392	19.98	67.948	11.704	10133504.155417	10	463.5788	7.94383e-05	2.16701e-04
2023/05/07	23:49:29	--	ok	463.2280	68.339	0.044392	19.98	68.049	11.722	6255504.255669	10	463.5659	8.05677e-05	2.36888e-04
2023/05/07	23:49:37	--	ok	462.7240	68.236	0.044381	19.98	68.008	11.714	11620451.772081	10	463.3173	8.09383e-05	2.15069e-04
2023/05/07	23:49:44	--	ok	462.7320	68.240	0.044394	19.97	67.985	11.701	8841892.264583	10	463.3266	8.12492e-05	2.04397e-04
2023/05/07	23:49:51	--	ok	462.3260	68.230	0.044407	19.95	67.971	11.686	8843191.652565	10	463.3289	8.09586e-05	2.17254e-04
2023/05/07	23:49:58	--	ok	461.9100	68.223	0.044441	19.94	67.939	11.672	8908978.547597	9	463.2644	8.26997e-05	1.93494e-04
2023/05/07	23:50:06	--	ok	462.5760	68.291	0.044495	19.91	67.926	11.649	9876844.690198	10	463.5055	8.00842e-05	2.22588e-04
2023/05/07	23:50:13	ok	ok	463.0900	68.462	0.044516	19.91	68.014	11.664	11164003.641730	10	463.9520	8.03719e-05	2.53605e-04
2023/05/07	23:55:12	--	ok	463.3080	68.466	0.044516	20.01	68.013	11.734	7182591.460236	10	463.9364	8.08247e-05	2.18200e-04
2023/05/07	23:55:19	ok	ok	462.9620	68.460	0.044501	20.00	67.927	11.710	9763123.324521	10	463.9289	8.01388e-05	1.88760e-04
2023/05/08	00:00:19	--	ok	462.7880	68.462	0.044501	20.05	68.009	11.762	7857839.482732	9	463.9191	7.92031e-05	1.77239e-04
2023/05/08	00:00:26	ok	ok	463.1640	68.461	0.044511	20.01	67.991	11.730	6912880.749959	10	463.9324	8.00348e-05	1.53413e-04
2023/05/08	00:05:26	--	ok	465.9860	68.454	0.044511	20.05	68.019	11.764	6543199.868787	11	463.8754	8.05585e-05	2.26721e-04
2023/05/08	00:05:33	--	ok	462.1040	68.170	0.044363	20.03	68.014	11.745	10717404.611357	9	462.8205	8.09239e-05	2.67639e-04
2023/05/08	00:05:40	--	ok	461.9720	68.168	0.044407	20.05	67.980	11.757	8024979.161091	9	462.8236	8.20583e-05	2.27470e-04
2023/05/08	00:05:48	--	ok	462.4420	68.165	0.044458	20.03	68.005	11.743	10630630.347398	9	462.7876	8.32303e-05	1.99182e-04
2023/05/08	00:05:55	--	ok	462.7600	68.204	0.044486	19.95	68.133	11.714	8597505.000190	10	463.1973	8.13485e-05	2.29650e-04
2023/05/08	00:06:02	ok	ok	463.0180	68.286	0.044497	19.97	68.159	11.731	9572692.566146	10	463.4628	8.03564e-05	1.78559e-04
2023/05/08	00:11:02	ok	ok	462.9480	68.302	0.044497	20.08	67.964	11.775	9099626.324135	10	463.2879	9.09789e-05	4.37728e-04
2023/05/08	00:16:02	--	ok	462.7240	68.292	0.044497	20.07	68.054	11.781	7198420.706910	10	463.3060	8.84143e-05	3.54493e-04
2023/05/08	00:16:09	--	ok	462.7580	68.425	0.044511	20.05	68.040	11.768	9102650.484710	9	463.7668	8.05078e-05	2.35764e-04
2023/05/08	00:16:17	ok	ok	462.9500	68.471	0.044523	20.05	67.990	11.759	8868774.705859	10	463.9985	8.06576e-05	1.95920e-04
2023/05/08	00:21:16	--	ok	463.2080	68.468	0.044523	20.09	68.046	11.798	10490980.111435	11	463.8161	8.74382e-05	3.64668e-04
2023/05/08	00:21:23	--	ok	463.4580	68.466	0.044513	20.09	68.028	11.795	9929484.188695	11	463.9334	8.15518e-05	2.09629e-04
2023/05/08	00:21:31	ok	ok	462.8520	68.464	0.04449	20.08	68.003	11.782	8630294.796407	10	463.8955	8.19783e-05	1.87336e-04
2023/05/08	00:26:30	--	ok	463.4520	68.458	0.04449	20.09	68.005	11.791	7246259.447084	10	463.9052	7.98700e-05	1.81298e-04
2023/05/08	00:26:37	ok	ok	462.9960	68.457	0.044468	20.07	67.991	11.770	8288347.234948	8	463.8546	8.35057e-05	1.81012e-04
2023/05/08	00:31:37	ok	ok	463.0760	68.450	0.044468	20.11	68.031	11.805	5016969.055427	10	463.8344	8.11550e-05	1.98146e-04
2023/05/08	00:36:37	ok	ok	462.9600	68.443	0.044468	20.09	68.037	11.797	5682752.559199	10	463.6019	9.03738e-05	4.10771e-04
2023/05/08	00:41:37	ok	ok	462.8100	68.429	0.044468	20.09	68.046	11.798	6343384.395163	9	463.7856	8.04088e-05	1.59006e-04
2023/05/08	00:46:37	--	ok	462.6520	68.423	0.044468	20.09	68.028	11.795	6593948.965076	10	463.5596	8.97248e-05	3.81102e-04
2023/05/08	00:46:44	--	ok	463.3200	68.425	0.044485	20.14	68.045	11.827	6519099.233209	9	463.7716	8.02462e-05	2.12406e-04
2023/05/08	00:46:52	ok	ok	462.9780	68.422	0.044469	20.14	67.973	11.815	9621264.695806	10	463.7827	7.96840e-05	1.91038e-04
2023/05/08	00:51:51	ok	ok	462.9860	68.412	0.044469	20.09	68.017	11.793	6722882.985478	9	463.7371	7.91942e-05	1.65295e-04
2023/05/08	00:56:51	ok	ok	462.8280	68.395	0.044469	20.08	68.055	11.791	7694678.782257	12	463.3261	9.74072e-05	7.66163e-04
2023/05/08	01:01:51	ok	ok	462.8540	68.384	0.044469	20.07	68.083	11.786	7033599.659234	11	463.4776	8.73530e-05	3.91138e-04
2023/05/08	01:06:51	--	ok	462.4220	68.354	0.044469	20.05	68.049	11.769	8229926.743163	11	463.4292	8.75560e-05	4.01861e-04
2023/05/08	01:06:58	ok	ok	462.8060	68.351	0.044498	20.05	68.072	11.773	10059580.542166	9	463.5590	8.16123e-05	2.04724e-04
2023/05/08	01:11:58	ok	ok	463.0380	68.343	0.044498	20.04	68.087	11.767	8703716.702194	12	463.3772	8.89815e-05	3.93267e-04
2023/05/08	01:16:58	ok	ok	462.8560	68.319	0.044498	20.04	68.119	11.772	10249014.599268	10	463.2795	9.20611e-05	4.98189e-04
2023/05/08	01:21:58	ok	ok	462.9980	68.312	0.044498	20.05	68.040	11.768	10319453.205055	9	463.5029	7.87360e-05	1.68020e-04
2023/05/08	01:26:58	ok	ok	463.1720	68.300	0.044498	20.01	68.083	11.746	7933124.092027	10	463.4274	8.09725e-05	1.63140e-04
2023/05/08	01:31:58	--	ok	462.6820	68.285	0.044498	20.03	68.106	11.761	7894980.231221	12	463.2142	9.09049e-05	3.95100e-04
2023/05/08	01:32:05	--	ok	462.5840	68.283	0.044513	20.00	68.051	11.731	9541644.331122	10	463.4391	7.91246e-05	1.55394e-04
2023/05/08	01:32:13	ok	ok	463.1100	68.410	0.044534	20.01	68.092	11.747	9776578.522678	10	463.7101	8.02913e-05	2.02065e-04
2023/05/08	01:37:12	ok	ok	462.9680	68.397	0.044534	19.94	68.174	11.712	7657383.919212	9	463.3845	9.79304e-05	3.77802e-04
2023/05/08	01:42:12	ok	ok	462.8320	68.369	0.044534	19.88	68.215	11.681	7551765.323014	10	463.5521	8.12709e-05	2.33377e-04
2023/05/08	01:47:12	--	ok	462.3600	68.360	0.044534	19.92	68.122	11.694	8376149.804950	12	463.2933	9.34309e-05	8.35055e-04
2023/05/08	01:47:20	--	ok	463.3020	68.502	0.044566	19.89	68.115	11.673	8645462.327881	11	464.2807	7.88630e-05	2.13770e-04
2023/05/08	01:47:27	--	ok	463.6080	68.487	0.044551	19.89	68.136	11.676	8788007.460822	11	464.1224	8.26705e-05	2.11990e-04
2023/05/08	01:47:35	--	ok	463.4480	68.481	0.044521	19.88	68.133	11.667	7761814.359070	9	464.1158	8.21966e-05	2.35124e-04
2023/05/08	01:47:42	--	ok	463.6140	68.476	0.044499	19.82	68.183	11.637	8919996.763517	10	464.0906	8.15949e-05	2.22390e-04
2023/05/08	01:47:50	--	ok	463.2100	68.475	0.044468	19.84	68.248	11.657	7792908.209339	8	464.0364	8.51600e-05	2.43883e-04
2023/05/08	01:47:57	--	ok	463.5420	68.465	0.044458	19.82	68.234	11.646	10462468.313100	9	463.9332	8.65912e-05	2.40892e-04
2023/05/08	01:48:04	--	ok	462.7680	68.281	0.044431	19.81	68.273	11.643	11342353.519725	10	463.4154	8.04031e-05	2.26436e-04
2023/05/08	01:48:12	--	ok	462.5860	68.283	0.044442	19.82	68.284	11.654	7432103.510911	11	463.4211	8.09129e-05	2.18484e-04
2023/05/08	01:48:19	--	ok	462.5020	68.278	0.044463	19.78	68.319	11.631	8272200.141996	10	463.4262	8.07198e-05	2.11025e-04
2023/05/08	01:48:26	--	ok	462.5840	68.267	0.044487	19.75	68.374	11.620	8233452.766175	10	463.3992	8.08126e-05	1.90800e-04
2023/05/08	01:48:33	--	ok	462.6500	68.271	0.044508	19.78	68.431	11.650	9190833.771522	10	463.4000	8.09044e-05	2.24950e-04
2023/05/08	01:48:41	--	ok	462.6360	68.272	0.044525	19.75	68.498	11.641	7870155.351014	10	463.4197	8.03580e-05	1.97974e-04
2023/05/08	01:48:48	ok	ok	462.9080	68.405	0.044543	19.77	68.531	11.658	10550173.933918	9	463.6443	8.61645e-05	2.22457e-04
2023/05/08	01:53:47	ok	ok	463.0880	68.427	0.044543	19.92	68.069	11.685	8623355.536803	11	463.7131	8.12350e-05	2.14020e-04
2023/05/08	01:58:47	ok	ok	463.1100	68.412	0.044543	19.89	68.095	11.669	9006942.767421	13	463.3745	9.67154e-05	7.50154e-04
2023/05/08	02:03:47	ok	ok	463.0180	68.406	0.044543	19.88	68.092	11.660	7329482.584849	9	463.6935	7.78449e-05	1.94113e-04
2023/05/08	02:08:47	ok	ok	463.1760	68.390	0.044543	19.87	68.110	11.654	7888476.103792	9	463.6050	8.03811e-05	1.83186e-04
2023/05/08	02:13:47	ok	ok	463.0860	68.369	0.044543	19.85	68.150	11.649	8902771.342786	11	463.5294	8.16151e-05	2.21939e-04
2023/05/08	02:18:47	--	ok	463.5720	68.354	0.044543	19.84	68.064	11.626	6637488.810351	10	463.5232	8.05963e-05	1.89101e-04
2023/05/08	02:18:54	--	ok	462.5520	68.347	0.044515	19.82	68.083	11.620	7089103.659631	9	463.4990	8.35741e-05	1.95560e-04
2023/05/08	02:19:02	ok	ok	463.0920	68.341	0.044537	19.81	68.042	11.604	10614445.763714	10	463.5042	8.12773e-05	2.17650e-04
2023/05/08	02:24:01	ok	ok	463.0200	68.322	0.044537	19.81	68.019	11.600	8435201.681510	9	463.4418	8.44899e-05	1.97544e-04
2023/05/08	02:29:01	--	ok	462.7060	68.315	0.044537	19.81	68.031	11.602	8933574.360726	10	463.4046	8.22423e-05	1.97322e-04
2023/05/08	02:29:08	--	ok	463.3020	68.409	0.044552	19.80	68.028	11.590	8129423.298269	11	463.6942	8.04411e-05	2.06207e-04
2023/05/08	02:29:16	--	ok	462.7260	68.394	0.044537	19.80	67.987	11.583	7996366.312402	9	463.6177	8.20647e-05	2.22954e-04
2023/05/08	02:29:23	ok	ok	462.8320	68.394	0.04455	19.75	67.999	11.557	8815029.187097	10	463.6443	8.01255e-05	2.72884e-04
2023/05/08	02:34:23	ok	ok	462.8240	68.386	0.04455	19.77	68.083	11.582	8651520.101221	11	463.3080	9.60671e-05	6.55161e-04
2023/05/08	02:39:23	ok	ok	463.1540	68.365	0.04455	19.73	68.026	11.543	7443036.660816	9	463.5824	8.00292e-05	1.92024e-04
2023/05/08	02:44:23	--	ok	462.4560	68.351	0.04455	19.71	68.023	11.534	5807326.649857	9	463.5432	7.96565e-05	1.83362e-04
2023/05/08	02:44:30	--	ok	463.6880	68.476	0.044577	19.75	67.990	11.555	9526272.220970	10	464.1099	8.12133e-05	2.25945e-04
2023/05/08	02:44:37	--	ok	463.7600	68.468	0.044543	19.73	67.944	11.529	6283595.308351	10	464.0684	8.04659e-05	2.70718e-04
2023/05/08	02:44:45	ok	ok	463.0680	68.464	0.044506	19.73	67.935	11.528	5162977.039525	10	464.0209	8.13423e-05	2.60900e-04
2023/05/08	02:49:44	ok	ok	463.0760	68.459	0.044506	19.71	67.991	11.528	5684304.995678	12	463.8602	8.75379e-05	2.95721e-04
2023/05/08	02:54:44	--	ok	464.0900	68.455	0.044506	19.70	68.022	11.522	3741378.718509	11	463.8356	8.51886e-05	2.55840e-04
2023/05/08	02:54:51	--	ok	462.6640	68.288	0.044452	19.65	68.032	11.495	8442885.544533	7	463.3713	8.48750e-05	9.36212e-05
2023/05/08	02:54:58	ok	ok	463.1160	68.285	0.044468	19.67	68.078	11.514	7033768.370540	11	463.4347	7.78378e-05	1.86734e-04
2023/05/08	02:59:58	--	ok	463.7080	68.280	0.044468	19.68	68.008	11.511	8180111.438271	8	463.2806	8.90979e-05	2.19592e-04
2023/05/08	03:00:05	--	ok	462.6200	68.177	0.044433	19.64	68.013	11.483	11124002.628559	9	462.9763	8.27519e-05	2.12870e-04
2023/05/08	03:00:13	--	ok	462.3120	68.175	0.044452	19.65	67.982	11.487	9631324.584003	8	462.9737	8.57162e-05	1.96469e-04
2023/05/08	03:00:20	--	ok	462.1500	68.174	0.044486	19.64	68.013	11.483	7264046.977546	10	463.0008	8.29512e-05	2.38110e-04
2023/05/08	03:00:27	--	ok	462.4780	68.175	0.044528	19.65	68.003	11.491	9788115.045576	8	463.0151	8.46749e-05	7.03980e-05
2023/05/08	03:00:34	ok	ok	462.8800	68.301	0.044554	19.61	68.058	11.473	9572256.151435	10	463.4286	8.12518e-05	2.26586e-04
2023/05/08	03:05:34	--	ok	462.6500	68.297	0.044554	19.60	67.985	11.450	8282050.276411	10	463.3615	8.25678e-05	2.32241e-04
2023/05/08	03:05:42	ok	ok	463.1960	68.436	0.044571	19.60	67.994	11.451	10691449.474784	10	463.7884	8.04049e-05	2.06997e-04
2023/05/08	03:10:41	--	ok	463.2780	68.430	0.044571	19.60	68.005	11.453	10059614.207161	10	463.5543	8.92007e-05	3.66871e-04
2023/05/08	03:10:48	ok	ok	463.0320	68.428	0.044558	19.61	67.996	11.462	10248723.518302	10	463.7385	8.08528e-05	1.87833e-04
2023/05/08	03:15:48	ok	ok	462.9000	68.406	0.044558	19.53	68.074	11.418	10113101.322267	11	463.6268	8.23846e-05	1.96254e-04
2023/05/08	03:20:48	ok	ok	462.9560	68.405	0.044558	19.49	68.177	11.407	8412572.453279	11	463.4501	8.80229e-05	4.34897e-04
2023/05/08	03:25:48	ok	ok	463.1880	68.385	0.044558	19.49	68.064	11.388	9770434.491759	10	463.5340	8.25810e-05	2.32957e-04
2023/05/08	03:30:48	ok	ok	463.1280	68.376	0.044558	19.47	68.023	11.372	7871981.481062	11	463.3854	8.83354e-05	3.53304e-04
2023/05/08	03:35:48	ok	ok	462.9580	68.358	0.044558	19.44	68.040	11.355	9389273.512776	13	463.2291	9.57889e-05	7.11507e-04
2023/05/08	03:40:48	--	ok	462.7680	68.352	0.044558	19.46	67.990	11.358	7202263.216099	10	463.4894	8.09321e-05	1.56222e-04
2023/05/08	03:40:55	--	ok	463.2640	68.355	0.044569	19.47	67.982	11.365	8743856.416742	10	463.5158	8.09882e-05	1.89013e-04
2023/05/08	03:41:02	ok	ok	462.8640	68.343	0.044556	19.47	67.953	11.360	8357563.624364	9	463.4456	8.26761e-05	2.12552e-04
2023/05/08	03:46:02	--	ok	462.6080	68.336	0.044556	19.44	68.049	11.357	7754232.896360	10	463.2622	9.00721e-05	3.93451e-04
2023/05/08	03:46:09	ok	ok	463.0040	68.397	0.044575	19.43	67.996	11.339	9722630.824520	10	463.6300	7.91327e-05	2.06447e-04
2023/05/08	03:51:08	--	ok	462.7340	68.368	0.044575	19.39	68.031	11.316	8891642.482690	10	463.4908	8.33950e-05	2.39399e-04
2023/05/08	03:51:15	--	ok	463.2360	68.443	0.044588	19.42	68.003	11.331	8192875.439915	9	463.7993	8.09532e-05	1.74427e-04
2023/05/08	03:51:22	--	ok	463.3820	68.434	0.044577	19.40	68.040	11.327	11952147.785385	11	463.7130	8.36097e-05	2.27627e-04
2023/05/08	03:51:30	ok	ok	462.9540	68.428	0.044558	19.40	68.040	11.327	9832979.739950	11	463.7560	8.02265e-05	1.92772e-04
2023/05/08	03:56:29	--	ok	463.4740	68.427	0.044558	19.40	67.971	11.315	7994643.284588	9	463.7538	7.80936e-05	2.10916e-04
2023/05/08	03:56:36	ok	ok	462.9520	68.424	0.044534	19.39	67.977	11.308	9293530.640214	11	463.7255	7.94080e-05	1.69062e-04
2023/05/08	04:01:36	--	ok	463.2100	68.414	0.044534	19.39	67.948	11.303	9348602.461483	12	463.3849	1.00403e-04	4.53771e-04
2023/05/08	04:01:43	--	ok	463.3800	68.413	0.044524	19.36	67.973	11.289	7642605.851839	11	463.6809	7.94358e-05	2.28761e-04
2023/05/08	04:01:51	--	ok	463.3080	68.413	0.044505	19.36	67.994	11.293	6531803.221134	11	463.6639	8.10303e-05	2.39494e-04
2023/05/08	04:01:59	--	ok	462.5480	68.408	0.04449	19.36	68.032	11.299	7819729.903180	10	463.6496	8.07134e-05	2.17159e-04
2023/05/08	04:02:06	--	ok	462.6620	68.397	0.044512	19.30	68.023	11.259	8520195.105736	10	463.6281	8.20308e-05	2.25163e-04
2023/05/08	04:02:13	--	ok	462.7200	68.386	0.044529	19.33	68.022	11.278	11038227.159491	10	463.5770	8.13236e-05	2.70382e-04
2023/05/08	04:02:20	--	ok	462.7460	68.386	0.044542	19.32	68.087	11.280	8497388.136110	8	463.5430	8.58507e-05	2.22795e-04
2023/05/08	04:02:28	ok	ok	463.1000	68.393	0.044555	19.29	68.113	11.265	8668477.346478	9	463.5911	8.20725e-05	2.30616e-04
2023/05/08	04:07:27	ok	ok	462.8760	68.413	0.044555	19.34	67.991	11.282	8928342.469867	12	463.2731	9.83755e-05	7.88317e-04
2023/05/08	04:12:27	ok	ok	462.8060	68.394	0.044555	19.32	67.976	11.261	8806797.317995	9	463.5717	8.36493e-05	2.01508e-04
2023/05/08	04:17:27	--	ok	463.2260	68.387	0.044555	19.32	68.058	11.275	9130463.488970	9	463.5883	7.93084e-05	1.66141e-04
2023/05/08	04:17:34	--	ok	462.6000	68.387	0.044544	19.32	68.026	11.270	7292344.726502	11	463.5366	8.24605e-05	2.32229e-04
2023/05/08	04:17:42	ok	ok	463.1460	68.387	0.044564	19.33	68.009	11.276	8362296.508468	10	463.5477	8.45648e-05	2.16104e-04
2023/05/08	04:22:41	--	ok	463.5120	68.378	0.044564	19.29	68.022	11.249	6487186.102410	10	463.3142	9.12092e-05	4.15122e-04
2023/05/08	04:22:48	--	ok	462.7080	68.365	0.044539	19.27	68.009	11.237	7562858.316840	9	463.4542	8.35196e-05	2.38230e-04
2023/05/08	04:22:56	ok	ok	462.8220	68.365	0.044553	19.27	68.031	11.240	8838228.791213	11	463.5233	8.01062e-05	2.17630e-04
2023/05/08	04:27:55	ok	ok	462.8080	68.361	0.044553	19.26	67.958	11.219	9250461.302186	12	463.2244	9.49674e-05	7.12582e-04
2023/05/08	04:32:55	--	ok	463.3740	68.345	0.044553	19.24	68.026	11.220	10027245.541858	13	463.2702	9.09976e-05	3.86065e-04
2023/05/08	04:33:02	ok	ok	462.9720	68.333	0.044535	19.26	67.977	11.223	9017122.779942	10	463.4655	8.05680e-05	2.43244e-04
2023/05/08	04:38:02	--	ok	462.7060	68.321	0.044535	19.23	68.013	11.209	7168168.007054	13	463.0101	1.02332e-04	8.08564e-04
2023/05/08	04:38:10	ok	ok	462.9220	68.314	0.044549	19.23	68.023	11.211	9200269.736285	9	463.3654	8.34887e-05	2.14680e-04
2023/05/08	04:43:09	ok	ok	462.9820	68.313	0.044549	19.24	67.935	11.205	8648335.385268	12	463.2153	9.00748e-05	3.90493e-04
2023/05/08	04:48:10	ok	ok	463.0180	68.307	0.044549	19.20	68.017	11.191	9569267.600110	9	463.3490	8.20615e-05	2.44537e-04
2023/05/08	04:53:09	--	ok	462.7380	68.284	0.044549	19.19	68.005	11.180	8655460.269901	12	463.1439	9.03373e-05	4.09379e-04
2023/05/08	04:53:16	--	ok	462.5260	68.283	0.044562	19.19	67.996	11.178	7715874.702440	10	463.3567	8.03168e-05	2.45278e-04
2023/05/08	04:53:24	--	ok	462.7880	68.286	0.044585	19.17	67.982	11.167	9545191.204230	9	463.3365	8.24535e-05	2.05682e-04
2023/05/08	04:53:31	ok	ok	462.8520	68.382	0.044595	19.20	67.987	11.186	10145476.523557	11	463.5706	8.14849e-05	2.04720e-04
2023/05/08	04:58:30	ok	ok	463.1840	68.385	0.044595	19.23	67.994	11.206	9164686.711221	9	463.5393	8.14528e-05	1.95523e-04
2023/05/08	05:03:30	ok	ok	462.8140	68.373	0.044595	19.19	68.014	11.181	8905368.637978	12	463.2191	9.65692e-05	7.60031e-04
2023/05/08	05:08:30	ok	ok	462.8180	68.355	0.044595	19.17	68.045	11.177	8211131.335832	10	463.3033	8.99668e-05	3.59769e-04
2023/05/08	05:13:30	ok	ok	463.0880	68.346	0.044595	19.19	68.055	11.188	7437975.761810	9	463.3859	8.72658e-05	2.19533e-04
2023/05/08	05:18:30	ok	ok	463.1500	68.329	0.044595	19.16	68.009	11.163	7931423.265061	13	463.2160	9.15959e-05	3.69006e-04
2023/05/08	05:23:30	ok	ok	462.8740	68.321	0.044595	19.16	68.009	11.163	7520611.316608	9	463.3556	8.65862e-05	1.78664e-04
2023/05/08	05:28:30	--	ok	463.2860	68.298	0.044595	19.14	68.019	11.154	7694052.130202	12	463.2952	8.45608e-05	2.17398e-04
2023/05/08	05:28:37	--	ok	462.4740	68.275	0.044581	19.12	68.045	11.141	7485726.691624	12	463.3442	8.06855e-05	1.69058e-04
2023/05/08	05:28:45	--	ok	462.7100	68.399	0.044607	19.10	68.042	11.131	8144101.211470	11	463.5928	8.20626e-05	2.12613e-04
2023/05/08	05:28:52	ok	ok	462.8980	68.445	0.044621	19.12	68.064	11.144	8354494.131277	11	463.9235	8.05880e-05	2.22360e-04
2023/05/08	05:33:51	--	ok	463.4040	68.442	0.044621	19.14	68.049	11.159	7889285.459066	10	463.8672	8.18771e-05	2.29042e-04
2023/05/08	05:33:58	--	ok	465.4120	68.332	0.044602	19.13	68.005	11.143	6322708.184796	11	463.4436	8.06742e-05	2.30988e-04
2023/05/08	05:34:06	--	ok	462.4480	68.166	0.044482	19.14	68.040	11.157	10572798.850868	9	462.9518	8.39999e-05	2.13295e-04
2023/05/08	05:34:13	--	ok	462.6660	68.166	0.044509	19.12	68.035	11.139	8392793.591146	9	462.9403	8.25675e-05	2.30330e-04
2023/05/08	05:34:20	--	ok	462.2660	68.161	0.044525	19.12	68.023	11.137	8572378.044638	11	462.9998	7.88695e-05	2.07948e-04
2023/05/08	05:34:28	--	ok	462.1620	68.161	0.044562	19.10	68.000	11.125	7062168.155192	9	462.8964	8.62373e-05	2.34805e-04
2023/05/08	05:34:35	ok	ok	463.1120	68.339	0.044603	19.07	68.058	11.115	11517262.312904	11	463.4520	8.20073e-05	2.16420e-04
2023/05/08	05:39:34	ok	ok	462.9980	68.346	0.044603	19.14	68.040	11.157	9038024.198126	10	463.4847	8.09148e-05	2.25637e-04
2023/05/08	05:44:34	--	ok	462.7020	68.343	0.044603	19.13	68.005	11.143	9808774.738212	10	463.4181	8.18918e-05	2.46459e-04
2023/05/08	05:44:42	ok	ok	463.1260	68.432	0.044618	19.13	68.017	11.145	9178293.632691	8	463.7250	8.65931e-05	1.90206e-04
2023/05/08	05:49:41	ok	ok	463.0640	68.426	0.044618	19.13	67.987	11.140	9561822.900511	12	463.5420	8.99426e-05	4.43011e-04
2023/05/08	05:54:41	--	ok	463.2800	68.423	0.044618	19.12	68.045	11.141	8556149.945144	12	463.4007	1.01463e-04	3.77510e-04
2023/05/08	05:54:48	--	ok	462.4540	68.311	0.044604	19.09	68.049	11.122	8486999.893264	10	463.4145	8.08688e-05	1.78578e-04
2023/05/08	05:54:56	--	ok	463.2620	68.451	0.044631	19.10	68.101	11.141	10620670.353538	10	463.9756	8.15200e-05	2.01170e-04
2023/05/08	05:55:03	--	ok	462.7300	68.418	0.044618	19.07	68.118	11.125	7966443.851298	10	463.6892	8.08229e-05	2.58267e-04
2023/05/08	05:55:10	ok	ok	463.0920	68.447	0.044631	19.03	68.072	11.089	9155429.302395	10	463.9485	8.16786e-05	1.71130e-04
2023/05/08	06:00:09	--	ok	466.2920	68.450	0.044631	19.10	68.072	11.136	5583292.665443	11	463.9404	8.12008e-05	2.60515e-04
2023/05/08	06:00:16	--	ok	461.9200	68.109	0.044468	19.12	68.014	11.136	10184760.652349	8	462.4184	8.87896e-05	2.39281e-04
2023/05/08	06:00:24	--	ok	461.5540	68.103	0.044521	19.12	68.014	11.136	7290542.183908	10	462.5419	8.06723e-05	1.56085e-04
2023/05/08	06:00:31	ok	ok	462.8520	68.199	0.044593	19.10	68.022	11.128	10564221.580439	11	463.1713	8.05785e-05	2.59550e-04
2023/05/08	06:05:30	ok	ok	463.0580	68.200	0.044593	19.13	67.996	11.141	8497719.122779	9	463.2069	7.94562e-05	1.98804e-04
2023/05/08	06:10:30	--	ok	462.7560	68.200	0.044593	19.12	68.115	11.152	9176432.457747	9	463.1745	7.96706e-05	2.25335e-04
2023/05/08	06:10:37	--	ok	462.6240	68.321	0.044605	19.10	68.092	11.140	9615861.998633	11	463.4457	7.96744e-05	2.00112e-04
2023/05/08	06:10:44	ok	ok	463.0280	68.435	0.044623	19.12	68.074	11.145	10794716.414397	10	463.8315	8.02153e-05	2.58308e-04
2023/05/08	06:15:44	ok	ok	463.0500	68.427	0.044623	19.10	68.092	11.140	8938275.859273	9	463.7305	8.31222e-05	2.95288e-04
2023/05/08	06:20:44	--	ok	463.6680	68.425	0.044623	19.17	68.074	11.182	6805689.421063	11	463.6404	8.61618e-05	2.33040e-04
2023/05/08	06:20:51	--	ok	462.2300	68.173	0.04459	19.14	68.069	11.162	9512929.703599	9	463.0121	8.35721e-05	2.44202e-04
2023/05/08	06:20:59	--	ok	463.5940	68.437	0.044628	19.13	68.055	11.151	9625928.643973	11	463.8567	7.99471e-05	2.58338e-04
2023/05/08	06:21:06	ok	ok	463.0620	68.208	0.044599	19.13	68.026	11.146	7041679.154648	11	463.2113	7.91053e-05	2.54288e-04
2023/05/08	06:26:05	--	ok	462.6340	68.215	0.044599	19.17	68.035	11.176	7222210.182652	9	463.1971	8.16286e-05	2.24138e-04
2023/05/08	06:26:13	ok	ok	462.8900	68.397	0.044617	19.16	68.051	11.170	8150121.465620	9	463.6047	8.16179e-05	2.37320e-04
2023/05/08	06:31:12	--	ok	463.2980	68.381	0.044617	19.17	68.124	11.191	6044519.325258	10	463.5216	8.20189e-05	2.27391e-04
2023/05/08	06:31:19	--	ok	462.4580	68.227	0.044603	19.17	68.086	11.184	8048566.760796	9	463.1973	8.49096e-05	2.63743e-04
2023/05/08	06:31:26	ok	ok	462.9660	68.436	0.044629	19.19	68.064	11.190	7712676.672790	8	463.7328	8.87720e-05	2.43512e-04
2023/05/08	06:36:27	ok	ok	462.9840	68.431	0.044629	19.22	68.081	11.212	7287982.420725	10	463.5411	9.22370e-05	4.56108e-04
2023/05/08	06:41:26	--	ok	463.2620	68.428	0.044629	19.22	68.081	11.212	7655827.107620	10	463.5281	9.05852e-05	4.17877e-04
2023/05/08	06:41:34	--	ok	463.2960	68.344	0.044616	19.19	68.064	11.190	10573494.718668	10	463.4838	8.04576e-05	2.38311e-04
2023/05/08	06:41:41	--	ok	462.2620	68.196	0.044602	19.17	68.003	11.171	6837371.877221	8	463.0765	8.61586e-05	2.62606e-04
2023/05/08	06:41:48	ok	ok	462.8220	68.443	0.044638	19.14	68.040	11.157	9603392.348146	10	463.8743	8.42681e-05	2.45223e-04
2023/05/08	06:46:48	--	ok	463.5060	68.441	0.044638	19.20	68.090	11.203	6535261.702915	8	463.8525	8.42496e-05	2.31150e-04
2023/05/08	06:46:55	ok	ok	463.1280	68.292	0.044613	19.19	68.127	11.200	10398904.754994	11	463.3609	8.15785e-05	1.96434e-04
2023/05/08	06:51:55	ok	ok	462.8200	68.284	0.044613	19.22	68.031	11.203	9451409.500807	9	463.2850	8.43854e-05	2.58276e-04
2023/05/08	06:56:55	ok	ok	462.9180	68.283	0.044613	19.23	68.054	11.216	10290154.446448	10	463.1410	9.08406e-05	3.84611e-04
2023/05/08	07:01:55	--	ok	462.7860	68.266	0.044613	19.26	68.138	11.249	10008291.192984	10	463.2748	8.25334e-05	2.52919e-04
2023/05/08	07:02:02	ok	ok	463.0780	68.368	0.044623	19.24	68.096	11.232	8136125.078677	11	463.5644	8.06530e-05	1.99188e-04
2023/05/08	07:07:01	--	ok	463.2120	68.374	0.044623	19.30	68.086	11.269	7872068.782875	9	463.4663	8.55131e-05	2.59380e-04
2023/05/08	07:07:08	ok	ok	462.8320	68.261	0.044613	19.29	68.072	11.258	10695479.136613	9	463.2890	8.26537e-05	2.15797e-04
2023/05/08	07:12:08	ok	ok	462.8300	68.254	0.044613	19.27	68.132	11.257	9216820.349354	12	463.1504	8.72390e-05	3.84912e-04
2023/05/08	07:17:08	ok	ok	462.9540	68.247	0.044613	19.33	68.151	11.299	9790446.541462	10	463.0545	9.15025e-05	4.17248e-04
2023/05/08	07:22:08	ok	ok	462.8780	68.237	0.044613	19.32	68.109	11.283	10812674.321713	9	462.9794	1.00418e-04	3.98686e-04
2023/05/08	07:27:08	--	ok	462.4840	68.226	0.044613	19.33	68.141	11.297	8613098.417793	9	463.0021	9.79775e-05	3.64104e-04
2023/05/08	07:27:15	ok	ok	462.9740	68.432	0.044638	19.34	68.183	11.313	9322684.806567	11	463.7662	8.19162e-05	2.09678e-04
2023/05/08	07:32:15	--	ok	463.2840	68.427	0.044638	19.39	68.132	11.333	7393619.690186	10	463.5520	8.92121e-05	3.61733e-04
2023/05/08	07:32:22	ok	ok	463.1120	68.336	0.044625	19.40	68.113	11.339	8972951.209936	10	463.4600	8.06531e-05	1.75019e-04
2023/05/08	07:37:22	ok	ok	462.9820	68.327	0.044625	19.44	68.150	11.374	8797272.984297	11	463.4537	8.04114e-05	2.05453e-04
2023/05/08	07:42:22	--	ok	463.3780	68.307	0.044625	19.42	68.145	11.355	9251550.807987	13	463.2477	8.80705e-05	3.94913e-04
2023/05/08	07:42:29	--	ok	462.6980	68.168	0.044606	19.42	68.177	11.360	10895041.039223	8	462.9221	8.78521e-05	2.09324e-04
2023/05/08	07:42:36	ok	ok	462.9120	68.257	0.044621	19.40	68.164	11.347	8268187.560880	8	463.2472	8.74426e-05	2.15289e-04
2023/05/08	07:47:36	ok	ok	462.8920	68.249	0.044621	19.44	68.141	11.372	5859279.952965	8	463.1908	8.97892e-05	2.59086e-04
2023/05/08	07:52:36	--	ok	462.5720	68.237	0.044621	19.47	68.086	11.383	7472309.217859	11	463.2206	8.32756e-05	1.89960e-04
2023/05/08	07:52:43	ok	ok	462.9640	68.424	0.044642	19.44	68.119	11.369	7828089.698927	11	463.7766	7.89797e-05	2.24218e-04
2023/05/08	07:57:42	--	ok	463.2760	68.415	0.044642	19.47	68.154	11.394	8019078.016572	9	463.6961	8.01389e-05	1.77892e-04
2023/05/08	07:57:49	ok	ok	462.8300	68.307	0.044629	19.52	68.151	11.422	9380021.609654	10	463.4363	8.01148e-05	2.03740e-04
2023/05/08	08:02:49	--	ok	462.7600	68.290	0.044629	19.52	68.161	11.424	10550078.789021	8	463.3172	8.80519e-05	2.54952e-04
2023/05/08	08:02:56	ok	ok	462.8120	68.401	0.04464	19.52	68.151	11.422	7154984.988721	10	463.6334	8.13153e-05	2.28219e-04
2023/05/08	08:07:56	ok	ok	462.8720	68.388	0.04464	19.58	68.183	11.474	7296531.068637	10	463.5735	8.25436e-05	2.46010e-04
2023/05/08	08:12:56	--	ok	462.7560	68.376	0.04464	19.56	68.179	11.454	7292091.006335	10	463.5602	8.20534e-05	2.50053e-04
2023/05/08	08:13:04	ok	ok	463.1920	68.440	0.044652	19.58	68.193	11.476	7305291.497033	10	463.8917	7.87210e-05	2.62175e-04
2023/05/08	08:18:03	ok	ok	463.0840	68.438	0.044652	19.64	68.174	11.510	6505101.012019	10	463.7823	8.55083e-05	1.78704e-04
2023/05/08	08:23:03	ok	ok	462.8160	68.435	0.044652	19.65	68.177	11.520	7447176.466827	10	463.7497	8.22275e-05	2.31546e-04
2023/05/08	08:28:03	ok	ok	463.1160	68.432	0.044652	19.68	68.161	11.537	6635446.073016	9	463.5663	9.55405e-05	3.56438e-04
2023/05/08	08:33:03	--	ok	462.3020	68.427	0.044652	19.73	68.197	11.572	5946768.219183	12	463.5295	9.22471e-05	4.57510e-04
2023/05/08	08:33:10	--	ok	464.2020	68.612	0.044686	19.73	68.219	11.576	6487970.101226	10	464.5245	7.83550e-05	1.86742e-04
2023/05/08	08:33:18	ok	ok	462.9340	68.209	0.044627	19.73	68.156	11.565	9999396.165839	11	463.2054	8.08985e-05	1.75077e-04
2023/05/08	08:38:17	--	ok	462.5760	68.218	0.044627	19.75	68.173	11.586	11421313.978732	9	462.9724	9.89589e-05	3.88929e-04
2023/05/08	08:38:24	ok	ok	462.9020	68.411	0.044647	19.74	68.220	11.585	7224563.742267	10	463.6917	8.04476e-05	2.39208e-04
2023/05/08	08:43:24	ok	ok	463.0340	68.389	0.044647	19.78	68.165	11.605	5698985.449972	8	463.4526	9.55037e-05	3.21530e-04
2023/05/08	08:48:24	ok	ok	462.8920	68.390	0.044647	19.85	68.209	11.660	6393509.458802	9	463.6210	8.16803e-05	2.10495e-04
2023/05/08	08:53:24	--	ok	462.5700	68.378	0.044647	19.94	68.225	11.721	6711121.338010	10	463.6919	7.65322e-05	1.66043e-04
2023/05/08	08:53:31	--	ok	463.2800	68.463	0.044668	19.91	68.209	11.698	7256332.817065	11	464.0657	8.09341e-05	1.84379e-04
2023/05/08	08:53:39	ok	ok	462.9140	68.427	0.044655	19.89	68.186	11.685	6455064.422207	9	463.7679	8.26138e-05	1.83213e-04
2023/05/08	08:58:38	--	ok	463.5980	68.421	0.044655	19.94	68.243	11.724	6850274.552726	8	463.7426	8.26707e-05	2.26565e-04
2023/05/08	08:58:46	--	ok	462.3700	68.185	0.044625	19.97	68.260	11.749	9418988.274895	10	463.0944	8.16176e-05	1.86614e-04
2023/05/08	08:58:53	ok	ok	462.9560	68.426	0.044656	19.95	68.228	11.730	7146813.912672	11	463.7635	8.08029e-05	2.24339e-04
2023/05/08	09:03:53	--	ok	463.5580	68.423	0.044656	20.07	68.246	11.814	7117233.137687	9	463.7005	8.58671e-05	2.47148e-04
2023/05/08	09:04:01	--	ok	462.4360	68.188	0.044629	20.03	68.228	11.782	10021680.531184	10	463.1497	8.08835e-05	1.79193e-04
2023/05/08	09:04:08	ok	ok	463.0320	68.420	0.044656	20.01	68.255	11.775	7597125.671397	9	463.7014	8.54595e-05	2.24081e-04
2023/05/08	09:09:07	ok	ok	462.8920	68.417	0.044656	20.05	68.273	11.808	8096554.879472	12	463.4376	9.49771e-05	7.21114e-04
2023/05/08	09:14:07	--	ok	466.4340	68.410	0.044656	20.15	68.251	11.872	4690551.032461	11	463.5576	8.85860e-05	4.00758e-04
2023/05/08	09:14:14	--	ok	461.2140	67.892	0.044485	20.14	68.287	11.870	10393360.162533	11	462.0336	7.98466e-05	2.02709e-04
2023/05/08	09:14:22	--	ok	461.3420	67.891	0.044574	20.12	68.246	11.853	9596765.150938	10	462.0604	8.07301e-05	1.91721e-04
2023/05/08	09:14:29	ok	ok	463.0500	68.406	0.044656	20.15	68.229	11.869	7860049.481487	9	463.7110	8.53384e-05	2.26585e-04
2023/05/08	09:19:28	--	ok	462.7760	68.400	0.044656	20.19	68.287	11.908	6471085.804438	10	463.6949	8.08714e-05	2.15550e-04
2023/05/08	09:19:35	ok	ok	463.1720	68.452	0.044667	20.22	68.292	11.930	8757135.240012	8	463.8650	8.75406e-05	2.29407e-04
2023/05/08	09:24:36	--	ok	463.2340	68.454	0.044667	20.28	68.301	11.970	6200022.389419	9	463.9069	8.11703e-05	2.34851e-04
2023/05/08	09:24:43	--	ok	465.6400	68.387	0.044656	20.32	68.298	12.000	7102321.498414	8	463.6146	8.70206e-05	1.78374e-04
2023/05/08	09:24:50	--	ok	461.4720	67.904	0.044524	20.29	68.243	11.970	7673378.571749	10	462.1324	7.94775e-05	1.99156e-04
2023/05/08	09:24:58	--	ok	461.9980	68.040	0.0446	20.25	68.246	11.940	11329838.521383	11	462.5200	7.98773e-05	2.11757e-04
2023/05/08	09:25:06	ok	ok	462.9200	68.327	0.04465	20.25	68.266	11.944	9631025.396155	9	463.5101	8.33257e-05	2.13132e-04
2023/05/08	09:30:05	ok	ok	463.1900	68.337	0.04465	20.36	68.257	12.021	7263725.917920	9	463.5847	8.08509e-05	1.94432e-04
2023/05/08	09:35:05	--	ok	463.2700	68.331	0.04465	20.40	68.296	12.057	5972424.487621	8	463.5758	7.98887e-05	2.00161e-04
2023/05/08	09:35:12	--	ok	462.6140	68.215	0.044637	20.40	68.316	12.061	9169243.058115	11	463.3005	7.97827e-05	1.87667e-04
2023/05/08	09:35:20	--	ok	463.3080	68.376	0.044656	20.42	68.289	12.067	8042970.586829	9	463.6306	8.28565e-05	2.29687e-04
2023/05/08	09:35:27	ok	ok	463.0080	68.225	0.044641	20.42	68.248	12.060	8909029.537500	9	463.3276	8.15728e-05	1.83273e-04
2023/05/08	09:40:26	--	ok	462.4760	68.233	0.044641	20.52	68.330	12.142	6671336.186178	9	463.3786	7.97340e-05	1.40051e-04
2023/05/08	09:40:33	--	ok	463.5660	68.445	0.044666	20.49	68.325	12.123	8315906.813428	10	463.8968	8.02497e-05	2.22870e-04
2023/05/08	09:40:41	ok	ok	463.0840	68.212	0.044638	20.52	68.298	12.137	7232883.672009	9	463.2769	8.16821e-05	1.98265e-04
2023/05/08	09:45:40	--	ok	462.4440	68.212	0.044638	20.56	68.328	12.172	7895232.918043	11	463.1046	9.02383e-05	4.01197e-04
2023/05/08	09:45:47	ok	ok	463.1220	68.440	0.044666	20.56	68.296	12.167	7674109.113438	11	463.8749	8.00532e-05	2.13734e-04
2023/05/08	09:50:47	--	ok	463.3880	68.435	0.044666	20.66	68.379	12.254	7664518.359774	10	463.6806	8.75405e-05	4.65204e-04
2023/05/08	09:50:54	--	ok	465.4540	68.249	0.044647	20.62	68.310	12.211	8514005.754458	10	463.4146	8.12925e-05	2.17129e-04
2023/05/08	09:51:02	--	ok	461.2180	67.888	0.044524	20.60	68.367	12.211	8289978.906815	9	461.9505	8.09167e-05	2.32861e-04
2023/05/08	09:51:09	--	ok	462.4640	68.109	0.044613	20.63	68.353	12.230	11876555.027603	10	462.6920	8.07703e-05	2.50338e-04
2023/05/08	09:51:16	--	ok	462.6580	68.198	0.044639	20.56	68.296	12.167	9024166.077374	9	463.2465	8.20810e-05	1.92050e-04
2023/05/08	09:51:24	--	ok	463.4240	68.321	0.044656	20.56	68.402	12.186	8402211.202810	9	463.5758	8.19584e-05	2.25663e-04
2023/05/08	09:51:31	--	ok	462.3560	68.187	0.044636	20.53	68.444	12.174	7645547.326070	11	463.1819	7.84798e-05	1.90173e-04
2023/05/08	09:51:38	ok	ok	463.1800	68.419	0.044667	20.52	68.472	12.168	9519181.918343	11	463.8012	8.06016e-05	1.88758e-04
2023/05/08	09:56:39	ok	ok	463.1340	68.438	0.044667	20.68	68.371	12.264	6983832.060220	11	463.7328	8.47871e-05	3.67533e-04
2023/05/08	10:01:38	--	ok	465.6000	68.425	0.044667	20.76	68.380	12.324	9162843.383987	9	463.7368	8.38181e-05	2.25343e-04
2023/05/08	10:01:45	--	ok	461.3560	67.887	0.044538	20.76	68.370	12.323	7359494.201953	9	461.9398	8.05387e-05	2.34919e-04
2023/05/08	10:01:52	--	ok	462.1360	68.153	0.044619	20.79	68.365	12.343	10964546.899542	10	462.8694	7.88213e-05	9.20514e-05
2023/05/08	10:02:00	--	ok	463.2980	68.380	0.044662	20.79	68.302	12.331	6846503.612184	9	463.6817	8.32546e-05	2.63035e-04
2023/05/08	10:02:07	--	ok	462.7340	68.233	0.044648	20.75	68.305	12.301	8772871.907897	9	463.3571	8.23157e-05	1.93076e-04
2023/05/08	10:02:14	--	ok	463.3200	68.337	0.044661	20.73	68.344	12.299	7373994.274152	10	463.6619	7.93806e-05	1.65354e-04
2023/05/08	10:02:21	ok	ok	462.8800	68.209	0.044645	20.70	68.376	12.283	8070755.381245	9	463.2325	8.28220e-05	2.47475e-04
2023/05/08	10:07:21	ok	ok	462.8040	68.224	0.044645	20.86	68.370	12.393	7040402.793059	9	463.3099	8.28408e-05	1.89547e-04
2023/05/08	10:12:21	ok	ok	462.9180	68.221	0.044645	20.91	68.392	12.438	8617513.378159	11	463.3227	8.21173e-05	2.12271e-04
2023/05/08	10:17:21	--	ok	462.5480	68.213	0.044645	20.97	68.380	12.476	7284080.122728	9	463.1154	9.03873e-05	4.10923e-04
2023/05/08	10:17:29	--	ok	465.8600	68.400	0.044667	20.94	68.447	12.469	7501752.577379	11	463.7970	7.98327e-05	1.94279e-04
2023/05/08	10:17:36	--	ok	461.2760	67.879	0.044524	20.93	68.476	12.465	9411689.353719	9	461.8771	8.12856e-05	2.14898e-04
2023/05/08	10:17:43	--	ok	461.8300	68.042	0.04461	20.91	68.475	12.453	11449906.100454	10	462.5873	7.94365e-05	2.19453e-04
2023/05/08	10:17:51	ok	ok	463.0420	68.389	0.044669	20.90	68.470	12.443	9207212.324597	10	463.8166	7.91765e-05	2.31061e-04
2023/05/08	10:22:50	ok	ok	462.9900	68.404	0.044669	21.01	68.421	12.515	8538240.465529	10	463.7785	8.05421e-05	2.00505e-04
2023/05/08	10:27:50	ok	ok	462.8860	68.395	0.044669	21.11	68.402	12.585	7939064.985816	12	463.5662	8.93882e-05	3.28081e-04
2023/05/08	10:32:50	ok	ok	462.8160	68.370	0.044669	21.17	68.415	12.629	8926160.984285	11	463.4978	9.17903e-05	6.54238e-04
2023/05/08	10:37:50	ok	ok	462.8880	68.358	0.044669	21.23	68.466	12.679	9033445.231241	10	463.6031	8.47957e-05	3.98062e-04
2023/05/08	10:42:50	ok	ok	463.1440	68.340	0.044669	21.27	68.453	12.708	8422438.508039	9	463.6763	7.98744e-05	1.24824e-04
2023/05/08	10:47:50	ok	ok	462.8300	68.327	0.044669	21.36	68.511	12.782	10119077.581387	10	463.6219	8.06006e-05	2.01230e-04
2023/05/08	10:52:50	ok	ok	462.9340	68.312	0.044669	21.41	68.472	12.816	8695259.108974	10	463.5083	8.56809e-05	3.70634e-04
2023/05/08	10:57:50	--	ok	462.6560	68.302	0.044669	21.44	68.550	12.852	9040916.617556	9	463.5693	8.07231e-05	1.20100e-04
2023/05/08	10:57:57	--	ok	462.7500	68.453	0.044686	21.47	68.495	12.862	8776639.743767	10	463.9137	8.14929e-05	1.93944e-04
2023/05/08	10:58:05	--	ok	463.7780	68.491	0.044698	21.45	68.522	12.857	10243319.020228	9	464.1873	8.01270e-05	1.45118e-04
2023/05/08	10:58:12	ok	ok	462.9520	68.222	0.04466	21.41	68.522	12.825	8228902.838239	9	463.2952	8.25190e-05	2.05286e-04
2023/05/08	11:03:11	--	ok	462.5980	68.228	0.04466	21.52	68.486	12.902	6565023.566600	10	463.2384	8.70593e-05	3.96698e-04
2023/05/08	11:03:18	--	ok	463.4040	68.399	0.044679	21.51	68.525	12.899	8194474.295805	10	463.8267	7.90155e-05	1.95595e-04
2023/05/08	11:03:26	--	ok	462.5060	68.222	0.04466	21.51	68.513	12.897	7568804.726268	10	463.3769	7.93835e-05	1.98228e-04
2023/05/08	11:03:33	--	ok	463.5280	68.423	0.044684	21.52	68.476	12.900	7474533.050579	9	463.7978	8.42179e-05	2.17316e-04
2023/05/08	11:03:40	ok	ok	462.9260	68.213	0.044658	21.48	68.489	12.873	7518370.399027	10	463.3095	7.94380e-05	1.70422e-04
2023/05/08	11:08:41	--	ok	462.3640	68.217	0.044658	21.57	68.516	12.940	7599321.692047	9	463.1632	8.72987e-05	3.69730e-04
2023/05/08	11:08:48	ok	ok	463.1380	68.460	0.044689	21.55	68.553	12.936	7781801.690162	11	464.0200	7.88076e-05	2.08240e-04
2023/05/08	11:13:47	--	ok	463.4960	68.441	0.044689	21.62	68.548	12.990	6602393.533780	8	463.9478	7.93179e-05	1.60336e-04
2023/05/08	11:13:54	--	ok	465.9320	68.227	0.044665	21.62	68.527	12.986	6737961.544880	9	463.3802	8.06300e-05	1.97685e-04
2023/05/08	11:14:02	--	ok	461.0400	67.710	0.044517	21.64	68.562	13.004	7685214.870843	10	461.5383	7.80500e-05	1.77561e-04
2023/05/08	11:14:09	--	ok	461.9920	67.943	0.044615	21.61	68.504	12.971	7757918.302551	9	462.3885	8.06243e-05	2.57020e-04
2023/05/08	11:14:16	--	ok	462.4920	68.227	0.044666	21.60	68.521	12.964	6966852.302489	9	463.3786	8.25066e-05	2.26322e-04
2023/05/08	11:14:24	--	ok	466.1260	68.433	0.044691	21.60	68.531	12.966	6480847.880218	10	463.9079	8.11500e-05	1.96833e-04
2023/05/08	11:14:31	--	ok	461.3580	67.723	0.044534	21.58	68.550	12.958	10341658.106396	10	461.5761	7.79661e-05	2.18196e-04
2023/05/08	11:14:39	--	ok	461.9180	67.941	0.044616	21.55	68.522	12.931	11220262.657593	10	462.3973	7.82685e-05	2.34012e-04
2023/05/08	11:14:46	--	ok	462.6600	68.245	0.044671	21.54	68.582	12.932	10327155.885497	10	463.4888	8.12532e-05	1.55508e-04
2023/05/08	11:14:53	--	ok	463.6400	68.400	0.044688	21.55	68.646	12.954	9149000.608899	10	463.8283	8.10114e-05	1.96261e-04
2023/05/08	11:15:00	ok	ok	462.8460	68.203	0.044656	21.54	68.705	12.955	7926329.822189	10	463.1724	7.90557e-05	1.99146e-04
2023/05/08	11:20:00	--	ok	462.6360	68.211	0.044656	21.70	68.563	13.047	6235407.676100	10	463.1282	8.48350e-05	3.10241e-04
2023/05/08	11:20:07	--	ok	463.3540	68.280	0.044674	21.71	68.576	13.059	8992712.414843	10	463.5967	7.98782e-05	1.81019e-04
2023/05/08	11:20:14	--	ok	462.1900	68.210	0.044656	21.71	68.554	13.055	8854711.467364	10	463.2160	7.94336e-05	2.47702e-04
2023/05/08	11:20:22	--	ok	463.2920	68.472	0.044697	21.68	68.527	13.028	7997766.353427	10	464.0229	8.25853e-05	2.06497e-04
2023/05/08	11:20:29	--	ok	463.2020	68.336	0.044682	21.67	68.507	13.014	9522836.843712	9	463.6484	8.38712e-05	2.48560e-04
2023/05/08	11:20:36	--	ok	463.2600	68.248	0.044673	21.64	68.521	12.996	8448116.719918	11	463.4799	8.02987e-05	1.78711e-04
2023/05/08	11:20:44	--	ok	465.3620	68.209	0.04466	21.65	68.544	13.011	6295934.886547	10	463.2109	7.98234e-05	2.19584e-04
2023/05/08	11:20:51	--	ok	461.0600	67.682	0.044541	21.64	68.591	13.010	8009978.553051	10	461.4315	7.97486e-05	2.17489e-04
2023/05/08	11:20:58	--	ok	462.3380	68.106	0.044638	21.61	68.617	12.993	9965322.192192	9	462.7717	8.27535e-05	2.62833e-04
2023/05/08	11:21:06	ok	ok	462.8140	68.242	0.044671	21.61	68.719	13.012	8467122.237394	10	463.4650	8.09024e-05	1.74791e-04
2023/05/08	11:26:05	ok	ok	462.8100	68.253	0.044671	21.78	68.539	13.104	7363972.990575	9	463.4730	8.01065e-05	1.70557e-04
2023/05/08	11:31:05	ok	ok	462.8620	68.241	0.044671	21.84	68.540	13.147	8180919.379364	10	463.4471	8.01596e-05	1.79616e-04
2023/05/08	11:36:05	--	ok	462.6340	68.234	0.044671	21.89	68.540	13.192	8555229.034241	10	463.2584	8.93332e-05	5.16202e-04
2023/05/08	11:36:12	ok	ok	463.1380	68.385	0.044689	21.92	68.548	13.213	9560153.916934	10	463.8308	7.89037e-05	1.92169e-04
2023/05/08	11:41:12	ok	ok	463.1120	68.348	0.044689	21.93	68.550	13.224	9282051.563336	9	463.7682	7.87831e-05	1.15651e-04
2023/05/08	11:46:12	ok	ok	463.0160	68.326	0.044689	22.01	68.595	13.288	7570378.300780	11	463.6724	8.22079e-05	4.32009e-04
2023/05/08	11:51:12	ok	ok	463.1660	68.314	0.044689	22.05	68.635	13.328	9055696.596350	9	463.4857	8.91300e-05	3.84138e-04
2023/05/08	11:56:12	ok	ok	462.9100	68.290	0.044689	22.13	68.580	13.383	8972395.377126	9	463.4664	8.84204e-05	4.26979e-04
2023/05/08	12:01:12	ok	ok	462.8120	68.272	0.044689	22.18	68.612	13.422	8373947.235816	10	463.4507	8.61806e-05	3.83024e-04
2023/05/08	12:06:12	--	ok	462.7900	68.266	0.044689	22.26	68.649	13.496	9612059.967678	10	463.3996	8.71509e-05	4.37241e-04
2023/05/08	12:06:19	ok	ok	462.8720	68.353	0.0447	22.28	68.580	13.492	7552493.209119	11	463.7978	7.96808e-05	2.31711e-04
2023/05/08	12:11:19	--	ok	463.2080	68.269	0.0447	21.77	69.651	13.307	7635003.047669	9	463.5477	7.94444e-05	1.35355e-04
2023/05/08	12:11:26	ok	ok	462.9300	68.231	0.04469	21.75	69.667	13.300	7974243.553972	10	463.3260	8.01840e-05	1.57997e-04
2023/05/08	12:16:26	ok	ok	462.8760	68.218	0.04469	21.31	70.301	13.083	7031546.910333	9	463.1101	8.23543e-05	1.88048e-04
2023/05/08	12:21:26	--	ok	462.4680	68.209	0.04469	21.06	70.500	12.927	8919804.377670	9	463.0392	7.95519e-05	1.13347e-04
2023/05/08	12:21:34	--	ok	463.4040	68.308	0.044716	21.06	70.521	12.931	9788042.006823	11	463.5743	8.12686e-05	1.85468e-04
2023/05/08	12:21:41	--	ok	464.9160	68.219	0.044696	21.09	70.546	12.959	7218313.217357	10	463.1699	7.94421e-05	2.07903e-04
2023/05/08	12:21:48	--	ok	460.8120	67.643	0.0446	21.06	70.481	12.924	7801612.207899	10	461.1575	7.75518e-05	1.89250e-04
2023/05/08	12:21:55	--	ok	463.4060	68.259	0.044709	21.07	70.422	12.923	7590391.516467	9	463.4694	8.08695e-05	1.94688e-04
2023/05/08	12:22:03	--	ok	462.2400	68.204	0.04469	21.09	70.404	12.933	9147039.535101	10	463.0311	8.04140e-05	1.82681e-04
2023/05/08	12:22:11	--	ok	463.4200	68.412	0.044727	21.06	70.399	12.908	10370375.635360	11	463.8241	7.98786e-05	2.12886e-04
2023/05/08	12:22:18	--	ok	462.7160	68.236	0.044707	21.06	70.376	12.904	11150319.505356	9	463.3294	8.14972e-05	1.78417e-04
2023/05/08	12:22:25	ok	ok	463.1460	68.329	0.04472	21.06	70.347	12.899	11770525.277107	11	463.6498	8.09450e-05	2.15881e-04
2023/05/08	12:27:24	ok	ok	462.9720	68.287	0.04472	20.86	70.619	12.801	10143945.710407	10	463.5609	7.83509e-05	1.64562e-04
2023/05/08	12:32:24	--	ok	462.6500	68.261	0.04472	20.75	70.747	12.741	9511269.129633	10	463.3898	8.11175e-05	2.21187e-04
2023/05/08	12:32:31	ok	ok	463.0220	68.421	0.044738	20.73	70.777	12.737	10079768.220117	10	463.8446	7.88971e-05	9.30228e-05
2023/05/08	12:37:31	ok	ok	463.1820	68.383	0.044738	20.65	70.851	12.687	8826901.463235	10	463.6748	8.06960e-05	1.77680e-04
2023/05/08	12:42:31	--	ok	463.2920	68.339	0.044738	20.59	70.919	12.658	9464873.498982	9	463.6316	7.87562e-05	1.57668e-04
2023/05/08	12:42:38	ok	ok	462.9780	68.236	0.044724	20.58	70.935	12.651	8665053.071029	10	463.3204	7.98075e-05	1.91355e-04
2023/05/08	12:47:38	--	ok	462.4200	68.232	0.044724	20.50	70.962	12.600	7053849.633389	10	463.0968	8.84112e-05	3.42200e-04
2023/05/08	12:47:45	ok	ok	463.0840	68.462	0.044752	20.50	70.919	12.593	8612704.494617	10	463.8652	8.02235e-05	2.62260e-04
2023/05/08	12:52:45	ok	ok	462.8800	68.425	0.044752	20.48	70.985	12.585	9025831.833180	9	463.7904	7.91902e-05	1.57072e-04
2023/05/08	12:57:45	--	ok	463.4220	68.400	0.044752	20.42	70.994	12.545	8422585.223818	10	463.7258	7.91428e-05	1.89238e-04
2023/05/08	12:57:52	ok	ok	462.8000	68.232	0.044732	20.42	70.983	12.544	6364987.872623	10	463.2500	8.16177e-05	2.03008e-04
2023/05/08	13:02:52	--	ok	461.9700	68.226	0.044732	20.35	71.029	12.499	5634026.871841	11	463.1009	8.64916e-05	3.19892e-04
2023/05/08	13:02:59	--	ok	463.5040	68.525	0.044782	20.40	71.002	12.535	6954230.353952	10	464.3312	8.05544e-05	1.96060e-04
2023/05/08	13:03:07	--	ok	463.4280	68.429	0.044758	20.38	71.003	12.516	7760411.101928	10	463.7891	7.97494e-05	1.75428e-04
2023/05/08	13:03:14	--	ok	462.5260	68.239	0.044736	20.39	71.029	12.530	7981743.821700	10	463.3245	8.05281e-05	1.77104e-04
2023/05/08	13:03:21	--	ok	463.4020	68.441	0.04476	20.38	70.985	12.513	7245543.077219	10	463.8042	8.14239e-05	1.95191e-04
2023/05/08	13:03:29	--	ok	462.6440	68.251	0.04474	20.36	70.980	12.500	6889352.025605	10	463.3956	8.08544e-05	2.11686e-04
2023/05/08	13:03:36	ok	ok	463.0440	68.416	0.044757	20.38	70.974	12.511	10339527.611762	9	463.7314	8.47546e-05	2.64451e-04
2023/05/08	13:08:35	--	ok	463.2620	68.385	0.044757	20.32	71.034	12.480	8520813.233128	10	463.7087	7.90600e-05	1.51620e-04
2023/05/08	13:08:43	ok	ok	463.0180	68.261	0.044745	20.31	70.990	12.461	6852532.938745	11	463.4194	8.07418e-05	1.83967e-04
2023/05/08	13:13:42	ok	ok	462.8900	68.249	0.044745	20.26	71.025	12.436	7411107.164886	10	463.1803	8.96487e-05	4.09584e-04
2023/05/08	13:18:42	ok	ok	463.1400	68.241	0.044745	20.21	71.063	12.402	6652993.036514	10	463.2303	8.54941e-05	3.75122e-04
2023/05/08	13:23:42	--	ok	462.7040	68.230	0.044745	20.22	71.086	12.418	6008275.845773	10	463.2463	8.15928e-05	2.08268e-04
2023/05/08	13:23:49	--	ok	462.7920	68.330	0.044759	20.19	71.061	12.392	9719858.220809	9	463.5795	8.05430e-05	2.27701e-04
2023/05/08	13:23:57	ok	ok	463.0820	68.437	0.044769	20.19	71.081	12.396	8600069.889755	10	463.8299	7.96762e-05	1.63968e-04
2023/05/08	13:28:56	ok	ok	462.9120	68.399	0.044769	20.18	71.058	12.382	8814109.016614	10	463.5789	8.73713e-05	4.94758e-04
2023/05/08	13:33:56	--	ok	463.3780	68.367	0.044769	20.14	71.070	12.353	7178432.819665	10	463.7170	7.78890e-05	1.62909e-04
2023/05/08	13:34:03	ok	ok	462.9000	68.230	0.044751	20.11	71.098	12.337	7257872.731286	9	463.2626	8.11097e-05	2.15275e-04
2023/05/08	13:39:03	--	ok	462.6340	68.227	0.044751	20.15	71.116	12.371	6040800.129301	11	463.1515	8.55764e-05	5.04054e-04
2023/05/08	13:39:10	--	ok	463.4620	68.353	0.044769	20.09	71.104	12.328	9265204.720479	9	463.6387	8.05003e-05	1.85068e-04
2023/05/08	13:39:18	--	ok	462.2660	68.216	0.044746	20.11	71.127	12.342	8031330.619787	10	463.1589	7.90745e-05	2.44459e-04
2023/05/08	13:39:25	--	ok	463.2380	68.472	0.044782	20.08	71.070	12.313	9089916.266753	8	463.8798	8.52175e-05	2.17766e-04
2023/05/08	13:39:32	--	ok	462.5740	68.364	0.044771	20.11	71.048	12.328	7712269.420335	8	463.6101	8.57535e-05	2.53558e-04
2023/05/08	13:39:40	--	ok	463.2940	68.501	0.044792	20.12	71.006	12.333	9285416.097885	9	464.0406	8.66690e-05	2.27653e-04
2023/05/08	13:39:47	--	ok	463.2260	68.430	0.044777	20.12	71.029	12.337	8478239.979531	10	463.7363	8.53263e-05	2.27593e-04
2023/05/08	13:39:54	--	ok	463.2840	68.310	0.044766	20.11	70.974	12.315	6455329.010446	10	463.5248	8.19297e-05	2.21517e-04
2023/05/08	13:40:02	--	ok	462.6880	68.225	0.044752	20.14	71.002	12.341	6623152.334188	11	463.2357	8.10657e-05	2.11254e-04
2023/05/08	13:40:09	--	ok	462.5880	68.326	0.044767	20.09	71.034	12.316	10207637.086152	10	463.5477	8.19886e-05	2.25649e-04
2023/05/08	13:40:16	--	ok	463.2420	68.489	0.044788	20.09	71.002	12.311	10468835.758140	11	463.9938	8.17521e-05	2.13669e-04
2023/05/08	13:40:23	--	ok	463.2220	68.407	0.044776	20.08	70.961	12.294	7140520.831106	9	463.7562	8.16600e-05	2.00758e-04
2023/05/08	13:40:31	--	ok	463.2860	68.290	0.044765	20.05	70.994	12.279	6706104.056088	9	463.4785	8.44373e-05	2.11659e-04
2023/05/08	13:40:38	--	ok	461.8160	68.221	0.044751	20.09	71.034	12.316	8294426.816359	10	463.2105	8.06709e-05	1.88605e-04
2023/05/08	13:40:45	--	ok	463.7560	68.549	0.04481	20.08	70.990	12.299	6915802.099975	11	464.4877	7.98465e-05	2.47770e-04
2023/05/08	13:40:52	--	ok	462.5120	68.348	0.044772	20.09	71.022	12.314	6954565.393980	11	463.6528	8.00913e-05	2.16235e-04
2023/05/08	13:41:00	--	ok	463.5720	68.504	0.044796	20.05	71.035	12.286	10004039.815483	10	464.1487	8.12650e-05	2.86216e-04
2023/05/08	13:41:07	--	ok	462.6540	68.308	0.044768	20.09	71.034	12.316	6974477.774707	10	463.5453	8.02467e-05	2.60247e-04
2023/05/08	13:41:14	ok	ok	462.8820	68.468	0.044785	20.08	71.011	12.303	9289710.134560	9	463.8945	8.22529e-05	2.46611e-04
2023/05/08	13:46:14	--	ok	462.7120	68.460	0.044785	20.08	71.070	12.313	7610282.771468	9	463.8866	7.91718e-05	1.45526e-04
2023/05/08	13:46:22	--	ok	463.4380	68.506	0.044799	20.07	71.067	12.303	8518672.129039	10	464.1625	8.07833e-05	2.43107e-04
2023/05/08	13:46:29	ok	ok	462.8960	68.393	0.044778	20.07	71.017	12.294	6119472.537966	10	463.6840	8.11782e-05	2.49592e-04
2023/05/08	13:51:28	ok	ok	462.8360	68.371	0.044778	20.03	71.072	12.273	5218313.082909	9	463.6977	7.92525e-05	1.55219e-04
2023/05/08	13:56:28	--	ok	463.4100	68.357	0.044778	20.00	71.095	12.256	6518709.465480	13	463.3600	9.39651e-05	6.82557e-04
2023/05/08	13:56:36	ok	ok	462.9440	68.221	0.044758	20.01	71.080	12.263	6831278.558861	10	463.1679	8.15925e-05	2.20343e-04
2023/05/08	14:01:35	--	ok	462.1420	68.219	0.044758	19.98	71.084	12.244	4777357.093715	9	463.2292	7.78477e-05	1.62587e-04
2023/05/08	14:01:42	ok	ok	463.1280	68.498	0.0448	20.00	71.066	12.251	6252163.042959	10	464.0845	8.00994e-05	2.28593e-04
2023/05/08	14:06:42	ok	ok	463.1120	68.484	0.0448	19.95	71.109	12.226	6006990.453505	12	463.6613	9.61593e-05	7.58598e-04
2023/05/08	14:11:42	ok	ok	462.9560	68.472	0.0448	19.94	71.086	12.212	5410185.417298	10	463.7314	8.95546e-05	3.66201e-04
2023/05/08	14:16:42	--	ok	463.2300	68.466	0.0448	19.94	71.127	12.219	5787896.120304	9	463.8535	8.09811e-05	1.78221e-04
2023/05/08	14:16:50	--	ok	462.7020	68.364	0.044789	19.91	71.153	12.203	6402438.523416	11	463.6515	7.97607e-05	2.01177e-04
2023/05/08	14:16:57	--	ok	463.3100	68.480	0.044803	19.97	71.141	12.245	6894454.498910	11	463.9431	8.12914e-05	1.86306e-04
2023/05/08	14:17:04	ok	ok	462.8360	68.364	0.044788	19.91	71.102	12.194	8783595.821327	9	463.5743	8.53839e-05	2.37107e-04
2023/05/08	14:22:04	--	ok	463.2160	68.332	0.044788	19.89	71.121	12.188	6168355.948497	9	463.5882	8.04535e-05	1.71758e-04
2023/05/08	14:22:12	--	ok	462.5520	68.246	0.044778	19.89	71.130	12.189	8144314.278984	10	463.3619	8.10763e-05	2.27374e-04
2023/05/08	14:22:19	ok	ok	462.8500	68.443	0.0448	19.92	71.154	12.214	9510053.500612	10	463.8205	8.11588e-05	1.74109e-04
2023/05/08	14:27:18	ok	ok	462.8660	68.418	0.0448	19.89	71.171	12.196	7945612.666994	12	463.6307	8.78716e-05	3.68213e-04
2023/05/08	14:32:18	ok	ok	462.9160	68.407	0.0448	19.85	71.141	12.161	7647557.764515	11	463.5619	8.86579e-05	4.75003e-04
2023/05/08	14:37:18	--	ok	462.7860	68.388	0.0448	19.81	71.104	12.126	7430708.430743	10	463.6402	8.19757e-05	2.18967e-04
2023/05/08	14:37:25	ok	ok	463.0100	68.473	0.04481	19.85	71.121	12.157	6443046.631273	10	463.8482	8.62454e-05	2.39533e-04
2023/05/08	14:42:25	ok	ok	463.0960	68.460	0.04481	19.82	71.148	12.143	6579325.703616	12	463.5081	9.83344e-05	7.72774e-04
2023/05/08	14:47:25	ok	ok	462.9020	68.447	0.04481	19.84	71.171	12.156	5890647.836837	10	463.7777	8.18156e-05	1.65514e-04
2023/05/08	14:52:25	ok	ok	463.1060	68.429	0.04481	19.78	71.180	12.118	7538858.676188	12	463.5245	9.23316e-05	4.76071e-04
2023/05/08	14:57:25	--	ok	463.4240	68.408	0.04481	19.78	71.130	12.109	5857508.579948	10	463.6956	8.17742e-05	1.76383e-04
2023/05/08	14:57:32	--	ok	462.3460	68.235	0.044789	19.77	71.167	12.106	6787943.534213	10	463.2629	8.34435e-05	2.30287e-04
2023/05/08	14:57:40	ok	ok	463.1400	68.487	0.044821	19.75	71.176	12.096	7295924.988987	11	463.9776	7.98748e-05	2.02796e-04
2023/05/08	15:02:39	--	ok	463.3880	68.475	0.044821	19.75	71.135	12.089	6530289.514280	12	463.7790	8.77863e-05	3.83659e-04
2023/05/08	15:02:46	ok	ok	462.8580	68.302	0.044803	19.73	71.130	12.070	6653462.082052	9	463.4701	8.40288e-05	2.60799e-04
2023/05/08	15:07:46	--	ok	462.2920	68.294	0.044803	19.70	71.235	12.067	6598606.882949	10	463.3051	8.92561e-05	3.34700e-04
2023/05/08	15:07:54	--	ok	463.3680	68.514	0.044837	19.73	71.159	12.075	6979206.105628	9	464.2501	8.17055e-05	2.09173e-04
2023/05/08	15:08:01	ok	ok	463.1020	68.456	0.044819	19.71	71.177	12.068	6346351.030425	10	463.8015	8.25019e-05	2.27474e-04
2023/05/08	15:13:00	ok	ok	463.0300	68.439	0.044819	19.67	71.150	12.034	4758835.179884	9	463.8268	7.96517e-05	2.24425e-04
2023/05/08	15:18:00	ok	ok	462.8880	68.425	0.044819	19.68	71.212	12.054	7647784.934330	9	463.5047	9.86383e-05	3.54137e-04
2023/05/08	15:23:00	--	ok	463.4460	68.410	0.044819	19.65	71.218	12.034	6441976.167331	9	463.7318	7.95872e-05	2.22571e-04
2023/05/08	15:23:07	--	ok	462.5100	68.228	0.044797	19.65	71.189	12.029	8428771.527724	10	463.2413	8.03775e-05	1.99679e-04
2023/05/08	15:23:14	--	ok	463.2280	68.424	0.044821	19.65	71.208	12.032	5991104.970857	10	463.7753	7.96095e-05	2.16128e-04
2023/05/08	15:23:22	--	ok	462.5360	68.308	0.044811	19.65	71.157	12.024	7027353.248969	9	463.4848	8.38814e-05	1.85834e-04
2023/05/08	15:23:29	ok	ok	463.1460	68.491	0.044833	19.63	71.173	12.007	9996225.953188	10	464.0140	8.10651e-05	2.27206e-04
2023/05/08	15:28:28	--	ok	463.5180	68.484	0.044833	19.65	71.218	12.034	7153190.685025	11	463.9561	8.06181e-05	2.56399e-04
2023/05/08	15:28:35	ok	ok	462.9180	68.267	0.044808	19.67	71.171	12.037	6370202.869929	9	463.3825	8.10879e-05	2.15687e-04
2023/05/08	15:33:35	ok	ok	462.8840	68.262	0.044808	19.63	71.203	12.012	6514351.643737	13	463.0575	9.80275e-05	7.34867e-04
2023/05/08	15:38:35	ok	ok	462.8660	68.253	0.044808	19.63	71.235	12.018	4849231.291783	9	463.3341	8.37498e-05	1.70598e-04
2023/05/08	15:43:35	--	ok	462.6440	68.246	0.044808	19.58	71.205	11.983	6199017.172656	10	463.3304	8.10392e-05	1.47532e-04
2023/05/08	15:43:42	ok	ok	462.9460	68.409	0.044825	19.61	71.232	12.008	6388194.257499	10	463.7217	7.97203e-05	2.29931e-04
2023/05/08	15:48:42	--	ok	466.7200	68.379	0.044825	19.60	71.199	11.991	4203775.225334	9	463.3862	1.00073e-04	3.87791e-04
2023/05/08	15:48:50	--	ok	458.7920	67.317	0.04464	19.58	71.176	11.978	7715391.083935	10	459.6091	8.05310e-05	2.27199e-04
2023/05/08	15:48:57	--	ok	463.9200	68.509	0.044849	19.58	71.194	11.981	9523496.855381	8	464.2208	8.17346e-05	2.32056e-04
2023/05/08	15:49:05	--	ok	461.9380	68.222	0.044804	19.60	71.208	11.993	7966754.925911	11	463.2115	7.97682e-05	2.07019e-04
2023/05/08	15:49:13	--	ok	463.8200	68.524	0.044856	19.61	71.200	12.003	9396012.643443	10	464.3258	8.10373e-05	1.99095e-04
2023/05/08	15:49:25	--	ok	462.1600	68.268	0.044816	19.60	71.177	11.987	7737769.442585	10	463.4368	7.97151e-05	2.09325e-04
2023/05/08	15:49:32	--	ok	463.7360	68.525	0.044857	19.57	71.164	11.966	10317045.217576	11	464.3814	7.83606e-05	2.30863e-04
2023/05/08	15:49:40	ok	ok	463.0500	68.308	0.044821	19.58	71.167	11.976	6698683.163179	11	463.5316	8.07008e-05	1.96794e-04
2023/05/08	15:54:40	--	ok	462.7080	68.309	0.044821	19.60	71.249	11.999	6493692.233039	8	463.4263	8.74144e-05	2.35854e-04
2023/05/08	15:54:48	ok	ok	462.8240	68.453	0.044835	19.60	71.237	11.997	8437282.658013	9	463.8443	8.15149e-05	1.98677e-04
2023/05/08	15:59:47	--	ok	463.6720	68.433	0.044835	19.58	71.226	11.986	4881327.552538	10	463.7958	8.13190e-05	1.90957e-04
2023/05/08	15:59:54	--	ok	464.9640	68.210	0.044802	19.61	71.272	12.015	5301752.403908	9	463.0030	8.52084e-05	1.59959e-04
2023/05/08	16:00:02	--	ok	459.5680	67.630	0.044705	19.61	71.221	12.006	5869382.626645	9	460.8674	8.38359e-05	2.59105e-04
2023/05/08	16:00:09	--	ok	463.8120	68.654	0.044875	19.58	71.235	11.988	10013077.542015	10	464.6811	8.04569e-05	2.64833e-04
2023/05/08	16:00:17	ok	ok	463.1700	68.431	0.044835	19.58	71.176	11.978	7223381.363434	10	463.7829	8.04243e-05	1.94705e-04
2023/05/08	16:05:16	ok	ok	462.9440	68.407	0.044835	19.60	71.237	11.997	4933463.576094	10	463.7568	8.01776e-05	1.91055e-04
2023/05/08	16:10:16	ok	ok	462.9860	68.390	0.044835	19.61	71.272	12.015	4959070.511462	12	463.5065	9.13904e-05	6.12879e-04
2023/05/08	16:15:16	--	ok	463.7320	68.380	0.044835	19.61	71.272	12.015	5145643.141093	10	463.4527	9.16143e-05	4.02553e-04
2023/05/08	16:15:23	--	ok	461.8000	68.186	0.044799	19.61	71.240	12.009	4594347.514613	8	462.8989	8.16677e-05	6.78922e-05
2023/05/08	16:15:31	ok	ok	463.1920	68.505	0.044858	19.60	71.258	12.001	8689935.714672	10	464.2051	7.82383e-05	2.31064e-04
2023/05/08	16:20:30	--	ok	464.0880	68.499	0.044858	19.61	71.250	12.011	6269813.029941	11	464.1021	7.97987e-05	2.22102e-04
2023/05/08	16:20:37	--	ok	464.8360	68.194	0.044804	19.60	71.278	12.004	4830070.580151	11	462.9147	8.02035e-05	2.36603e-04
2023/05/08	16:20:45	--	--	504.3480	67.630	0.044713	19.58	71.246	11.990	5999857.158666	9	460.8784	8.32587e-05	3.02233e-04
2023/05/08	16:20:52	--	ok	459.6420	67.632	0.044713	19.60	71.208	11.993	5238991.908006	9	460.9550	8.09988e-05	2.32498e-04
2023/05/08	16:20:59	ok	ok	463.1400	68.617	0.04488	19.61	71.240	12.009	8349919.787234	8	464.6918	7.84637e-05	8.59067e-05
2023/05/08	16:25:58	--	ok	463.9480	68.572	0.04488	19.61	71.283	12.016	8245645.602946	9	464.2565	9.50236e-05	3.96846e-04
2023/05/08	16:26:06	--	ok	462.1500	68.292	0.044833	19.61	71.263	12.013	4969060.914013	10	463.5017	7.95692e-05	2.11875e-04
2023/05/08	16:26:13	--	ok	463.4480	68.541	0.044875	19.61	71.240	12.009	9872531.250987	9	464.3576	8.25452e-05	2.45754e-04
2023/05/08	16:26:20	--	ok	462.7560	68.474	0.044853	19.60	71.228	11.996	6912775.000947	11	463.9121	8.19723e-05	2.63579e-04
2023/05/08	16:26:28	ok	ok	462.9840	68.507	0.044865	19.58	71.226	11.986	7649430.147390	10	464.1275	8.45091e-05	2.40809e-04
2023/05/08	16:31:27	--	ok	463.2640	68.503	0.044865	19.58	71.267	11.993	5892835.597415	11	464.0016	8.79963e-05	4.21340e-04
2023/05/08	16:31:35	--	ok	462.0860	68.458	0.044852	19.61	71.272	12.015	3575808.104666	10	463.8645	8.26918e-05	2.02688e-04
2023/05/08	16:31:42	--	ok	463.8280	68.719	0.044897	19.60	71.258	12.001	5734906.177272	10	464.8087	8.15471e-05	2.62020e-04
2023/05/08	16:31:49	--	ok	462.2900	68.479	0.044856	19.63	71.264	12.023	5400517.580972	10	463.9888	7.80879e-05	2.39185e-04
2023/05/08	16:31:56	--	ok	463.6260	68.662	0.044891	19.60	71.228	11.996	8790946.784675	10	464.7236	7.98290e-05	2.14127e-04
2023/05/08	16:32:04	--	ok	462.4900	68.493	0.04486	19.58	71.235	11.988	5140425.255808	11	464.0971	7.78082e-05	1.90784e-04
2023/05/08	16:32:11	--	ok	463.5580	68.602	0.044885	19.60	71.249	11.999	8067911.266205	10	464.5659	8.11863e-05	2.28480e-04
2023/05/08	16:32:18	--	ok	462.0540	68.486	0.044858	19.57	71.214	11.975	6127126.508333	9	463.9765	8.20627e-05	2.11763e-04
2023/05/08	16:32:26	--	ok	464.3320	68.766	0.044904	19.58	71.226	11.986	7182779.914260	10	464.9509	8.24215e-05	3.01994e-04
2023/05/08	16:32:33	--	ok	461.8460	68.310	0.044839	19.58	71.194	11.981	5700122.352938	10	463.5363	8.18963e-05	1.76451e-04
2023/05/08	16:32:40	--	ok	463.6500	68.699	0.044895	19.58	71.185	11.979	7269159.275610	11	464.7481	8.24085e-05	2.60091e-04
2023/05/08	16:32:48	--	ok	462.5600	68.499	0.044864	19.58	71.176	11.978	6551818.115258	9	464.1153	8.05847e-05	2.17477e-04
2023/05/08	16:32:55	--	ok	463.4200	68.590	0.044885	19.58	71.185	11.979	7876452.654221	10	464.5482	8.13795e-05	2.41219e-04
2023/05/08	16:33:02	--	ok	462.0700	68.499	0.044865	19.61	71.159	11.996	4185852.912521	10	464.1204	8.01163e-05	2.20614e-04
2023/05/08	16:33:09	--	ok	467.0280	68.784	0.04491	19.60	71.136	11.980	6112601.713278	10	465.0876	8.13392e-05	2.39703e-04
2023/05/08	16:33:17	--	ok	459.9860	67.600	0.04471	19.58	71.185	11.979	8788248.410908	9	460.6966	8.14978e-05	2.63073e-04
2023/05/08	16:33:24	--	ok	463.2720	68.487	0.04486	19.58	71.194	11.981	11018958.159301	9	463.9967	8.44847e-05	2.99192e-04
2023/05/08	16:33:32	ok	ok	462.8700	68.391	0.044847	19.56	71.189	11.959	8402207.442403	10	463.7016	8.23161e-05	2.34542e-04
2023/05/08	16:38:31	--	ok	466.5480	68.402	0.044847	19.60	71.228	11.996	4343649.565223	8	463.7364	7.97201e-05	1.73409e-04
2023/05/08	16:38:39	--	ok	458.8700	67.343	0.044671	19.58	71.217	11.985	10029495.155753	10	459.8454	7.92757e-05	2.55762e-04
2023/05/08	16:38:46	--	ok	463.6060	68.527	0.044875	19.57	71.244	11.980	9455988.238195	10	464.3844	8.03879e-05	2.60672e-04
2023/05/08	16:38:53	ok	ok	462.8640	68.385	0.044846	19.58	71.235	11.988	8297018.728558	11	463.6896	8.13111e-05	2.02775e-04
2023/05/08	16:43:53	--	ok	466.3000	68.366	0.044846	19.60	71.258	12.001	4967991.062856	10	463.6599	8.08239e-05	2.26325e-04
2023/05/08	16:44:01	--	ok	459.0960	67.364	0.044682	19.57	71.254	11.981	7718044.849061	10	460.0413	8.07838e-05	2.05867e-04
2023/05/08	16:44:08	--	ok	463.3840	68.524	0.044875	19.56	71.189	11.959	8753159.948496	10	464.3498	8.03084e-05	2.26574e-04
2023/05/08	16:44:16	--	ok	462.4180	68.464	0.044857	19.60	71.237	11.997	6381041.294398	10	463.9088	8.06184e-05	2.14155e-04
2023/05/08	16:44:23	--	ok	463.6080	68.568	0.044885	19.57	71.182	11.969	9245805.377934	10	464.4814	8.29376e-05	2.38732e-04
2023/05/08	16:44:30	--	ok	465.9220	68.448	0.044855	19.58	71.205	11.983	5424254.327713	9	463.8400	8.23658e-05	2.24510e-04
2023/05/08	16:44:37	--	ok	459.6820	67.586	0.04471	19.58	71.205	11.983	8811122.305048	9	460.6092	8.34195e-05	1.97600e-04
2023/05/08	16:44:45	--	ok	463.4700	68.516	0.044875	19.60	71.168	11.986	11050096.176675	9	464.2817	8.29874e-05	2.62250e-04
2023/05/08	16:44:52	--	ok	462.3160	68.420	0.044852	19.58	71.154	11.974	7517524.404021	10	463.8118	7.96663e-05	1.63824e-04
2023/05/08	16:44:59	--	ok	463.6480	68.562	0.044886	19.56	71.189	11.959	8471249.546203	10	464.4577	8.26907e-05	2.69860e-04
2023/05/08	16:45:06	--	ok	462.4920	68.424	0.044854	19.58	71.167	11.976	5126022.779179	10	463.8105	8.03105e-05	1.86860e-04
2023/05/08	16:45:14	--	ok	463.2200	68.521	0.044879	19.54	71.168	11.946	8586008.372476	9	464.3320	8.17732e-05	2.65711e-04
2023/05/08	16:45:21	--	ok	462.2500	68.500	0.044868	19.58	71.194	11.981	5503429.289863	10	464.1570	7.81819e-05	2.48541e-04
2023/05/08	16:45:29	--	ok	463.9840	68.737	0.044905	19.56	71.150	11.953	8981588.490091	10	464.8418	8.26187e-05	3.39676e-04
2023/05/08	16:45:36	--	ok	462.4220	68.439	0.044856	19.56	71.180	11.958	4600530.912174	9	463.8218	8.36213e-05	3.06224e-04
2023/05/08	16:45:43	--	ok	463.2540	68.544	0.044885	19.58	71.194	11.981	7423308.231751	9	464.4353	8.20231e-05	2.09595e-04
2023/05/08	16:45:50	--	ok	462.4620	68.506	0.044873	19.54	71.186	11.950	4834721.367552	10	464.1304	8.53237e-05	2.45927e-04
2023/05/08	16:45:58	--	ok	464.2520	68.674	0.044899	19.57	71.214	11.975	9092172.368635	11	464.7265	8.10223e-05	3.04094e-04
2023/05/08	16:46:05	--	ok	461.8020	68.249	0.044837	19.56	71.200	11.961	7008617.951198	9	463.3830	8.24218e-05	2.12256e-04
2023/05/08	16:46:12	--	ok	464.2700	68.638	0.044896	19.56	71.189	11.959	8626953.023795	10	464.6633	8.11821e-05	2.58119e-04
2023/05/08	16:46:19	--	ok	462.3920	68.233	0.044833	19.54	71.186	11.950	4788818.923741	9	463.2998	8.20595e-05	2.36287e-04
2023/05/08	16:46:27	ok	ok	463.0480	68.476	0.044863	19.57	71.173	11.968	8151759.389423	10	463.9653	8.10106e-05	2.34951e-04
2023/05/08	16:51:26	--	ok	463.6180	68.480	0.044863	19.60	71.218	11.994	7266636.917037	11	463.8576	8.46872e-05	3.15322e-04
2023/05/08	16:51:33	--	ok	462.4660	68.232	0.044833	19.58	71.217	11.985	6486971.689415	8	463.2299	8.57003e-05	1.88796e-04
2023/05/08	16:51:41	ok	ok	463.1300	68.455	0.044859	19.58	71.176	11.978	8244815.743636	11	463.8501	8.14948e-05	1.76701e-04
2023/05/08	16:56:40	--	ok	463.6020	68.444	0.044859	19.58	71.255	11.991	7350570.772554	10	463.6307	9.01741e-05	3.54175e-04
2023/05/08	16:56:47	--	ok	462.4020	68.220	0.044829	19.60	71.218	11.994	5963081.905068	9	463.1648	8.40722e-05	6.93382e-05
2023/05/08	16:56:55	--	ok	463.2820	68.443	0.044858	19.61	71.263	12.013	7579059.238008	10	463.8165	8.19501e-05	2.59121e-04
2023/05/08	16:57:02	--	ok	462.6680	68.302	0.044845	19.57	71.191	11.971	5101870.364127	8	463.4671	8.63656e-05	2.32345e-04
2023/05/08	16:57:09	ok	ok	463.0140	68.456	0.044861	19.58	71.185	11.979	6452008.381216	11	463.8611	8.11107e-05	2.33806e-04
2023/05/08	17:02:09	--	ok	463.4220	68.451	0.044861	19.60	71.249	11.999	6860120.742686	10	463.6388	9.05378e-05	4.76218e-04
2023/05/08	17:02:16	--	--	512.3000	68.261	0.044841	19.57	71.273	11.985	5383772.509030	10	463.3939	8.22507e-05	2.06471e-04
2023/05/08	17:02:23	--	ok	461.4000	68.257	0.044841	19.56	71.260	11.971	4723106.831176	10	463.4066	8.20280e-05	2.26429e-04
2023/05/08	17:02:30	--	ok	464.5800	68.787	0.04492	19.58	71.287	11.996	8236599.709693	11	465.0467	8.33034e-05	2.38975e-04
2023/05/08	17:02:38	--	ok	462.5680	68.258	0.044842	19.60	71.299	12.008	5612912.451388	9	463.3779	8.25985e-05	1.88077e-04
2023/05/08	17:02:45	ok	ok	462.9400	68.451	0.044863	19.60	71.237	11.997	7227735.407746	10	463.8289	8.18610e-05	2.65087e-04
2023/05/08	17:07:45	--	ok	463.3360	68.444	0.044863	19.56	71.231	11.966	6647326.533755	11	463.5911	9.72205e-05	3.67325e-04
2023/05/08	17:07:52	--	ok	462.0600	68.287	0.044846	19.58	71.235	11.988	5214296.509816	10	463.5035	7.95639e-05	1.91418e-04
2023/05/08	17:08:00	--	ok	463.6280	68.557	0.044893	19.57	71.254	11.981	6594875.637755	10	464.4617	8.31005e-05	2.56063e-04
2023/05/08	17:08:07	--	ok	461.9840	68.432	0.044862	19.57	71.232	11.978	5017646.950809	10	463.8125	8.04922e-05	2.14125e-04
2023/05/08	17:08:14	--	ok	463.5640	68.739	0.044912	19.58	71.176	11.978	6645677.128861	10	464.8594	8.15025e-05	2.57212e-04
2023/05/08	17:08:21	--	ok	462.7520	68.516	0.044884	19.56	71.209	11.963	4633797.431655	10	464.2735	8.14925e-05	2.49976e-04
2023/05/08	17:08:29	--	ok	462.7020	68.574	0.044896	19.56	71.159	11.954	3410001.263425	10	464.5312	8.04494e-05	1.91439e-04
2023/05/08	17:08:36	--	ok	463.3380	68.724	0.044911	19.58	71.246	11.990	7332260.883527	10	464.8169	8.21343e-05	2.17641e-04
2023/05/08	17:08:43	ok	ok	463.1240	68.558	0.044894	19.54	71.218	11.955	4386906.795279	10	464.4225	8.44916e-05	2.72511e-04
2023/05/08	17:13:42	--	ok	463.2060	68.555	0.044894	19.56	71.221	11.965	3030882.993738	11	464.4398	8.03402e-05	2.11649e-04
2023/05/08	17:13:50	--	ok	466.4340	68.513	0.044884	19.54	71.237	11.958	3036103.545042	10	464.2724	7.82549e-05	2.49495e-04
2023/05/08	17:13:57	--	ok	459.4600	67.527	0.044714	19.57	71.254	11.981	6796317.545786	9	460.4342	8.20934e-05	2.90320e-04
2023/05/08	17:14:04	--	ok	463.7620	68.532	0.044889	19.58	71.194	11.981	9306154.160919	10	464.3746	8.04573e-05	2.37490e-04
2023/05/08	17:14:12	ok	ok	463.0180	68.309	0.044852	19.54	71.208	11.953	7669252.061792	9	463.4984	8.31939e-05	2.31027e-04
2023/05/08	17:19:11	--	ok	462.7680	68.313	0.044852	19.57	71.232	11.978	4627246.287558	9	463.5428	7.88821e-05	1.87936e-04
2023/05/08	17:19:18	--	ok	464.2300	68.420	0.044863	19.53	71.255	11.952	7815711.755593	9	463.7615	8.16337e-05	1.84965e-04
2023/05/08	17:19:26	--	ok	461.9280	68.002	0.044802	19.53	71.226	11.947	6319587.792106	11	462.4076	8.01781e-05	2.08827e-04
2023/05/08	17:19:33	ok	ok	463.0020	68.332	0.044855	19.56	71.231	11.966	9025954.544382	9	463.5838	8.13391e-05	2.17506e-04
2023/05/08	17:24:33	ok	ok	463.0080	68.321	0.044855	19.52	71.214	11.935	7558138.215207	9	463.3207	9.70240e-05	3.61632e-04
2023/05/08	17:29:33	--	ok	463.4700	68.308	0.044855	19.52	71.254	11.942	5974531.291973	10	463.4625	8.32480e-05	2.22034e-04
2023/05/08	17:29:40	--	ok	462.0820	68.208	0.044832	19.52	71.232	11.939	6691341.459379	9	462.9793	8.37309e-05	2.01975e-04
2023/05/08	17:29:48	--	ok	463.5820	68.490	0.044877	19.53	71.255	11.952	9849109.071588	10	463.9954	8.17354e-05	1.87450e-04
2023/05/08	17:29:55	--	ok	462.5020	68.253	0.044849	19.50	71.209	11.923	5772537.361135	9	463.3325	8.23520e-05	1.79721e-04
2023/05/08	17:30:03	--	ok	463.5260	68.469	0.044873	19.53	71.226	11.947	9838601.868982	10	463.8968	8.12971e-05	1.84819e-04
2023/05/08	17:30:10	--	ok	462.2600	68.241	0.044848	19.49	71.199	11.912	5446867.628610	11	463.3200	8.07198e-05	2.24529e-04
2023/05/08	17:30:17	--	ok	463.5980	68.502	0.044884	19.49	71.237	11.919	9047540.973718	8	464.0795	8.43211e-05	2.88174e-04
2023/05/08	17:30:25	--	ok	465.8420	68.291	0.044855	19.49	71.228	11.917	4691321.339115	9	463.4650	8.14744e-05	2.40706e-04
2023/05/08	17:30:32	--	ok	459.4100	67.468	0.044714	19.50	71.272	11.934	6835540.331800	9	460.3188	8.32496e-05	2.30424e-04
2023/05/08	17:30:39	--	ok	463.7440	68.518	0.044892	19.49	71.269	11.924	9030179.902359	10	464.3410	7.92745e-05	2.43454e-04
2023/05/08	17:30:47	--	ok	461.7780	68.289	0.044855	19.47	71.235	11.909	6589369.155863	10	463.4744	8.12469e-05	2.24765e-04
2023/05/08	17:30:54	--	ok	464.4100	68.701	0.044915	19.50	71.231	11.927	10146113.475833	10	464.7810	8.07205e-05	1.93393e-04
2023/05/08	17:31:01	ok	ok	462.9120	68.229	0.044846	19.49	71.208	11.914	5835332.182296	10	463.2758	8.01001e-05	2.12515e-04
2023/05/08	17:36:01	--	ok	465.5140	68.233	0.044846	19.50	71.240	11.929	4292762.287694	9	463.2353	8.23729e-05	2.38527e-04
2023/05/08	17:36:08	--	ok	459.4500	67.548	0.044721	19.49	71.228	11.917	7056035.570508	9	460.4889	8.23632e-05	2.47987e-04
2023/05/08	17:36:16	--	ok	463.7980	68.535	0.044897	19.50	71.218	11.925	9593863.414029	10	464.3706	8.12785e-05	2.59254e-04
2023/05/08	17:36:23	--	ok	462.6680	68.302	0.044858	19.46	71.232	11.899	5425578.595924	10	463.4681	8.30251e-05	2.37085e-04
2023/05/08	17:36:31	ok	ok	462.9780	68.458	0.044874	19.46	71.232	11.899	8500846.735011	10	463.8337	8.21422e-05	2.31662e-04
2023/05/08	17:41:30	ok	ok	463.0100	68.433	0.044874	19.43	71.260	11.883	6831784.492370	11	463.4140	1.06558e-04	8.10605e-04
2023/05/08	17:46:30	--	ok	463.4760	68.415	0.044874	19.43	71.249	11.882	6871019.328194	9	463.7750	7.91181e-05	1.80349e-04
2023/05/08	17:46:37	--	ok	462.6780	68.225	0.04485	19.42	71.235	11.870	6078388.224068	8	463.1897	8.63354e-05	2.16087e-04
2023/05/08	17:46:45	--	ok	462.6720	68.337	0.044866	19.43	71.240	11.880	7311635.045280	11	463.6144	7.97379e-05	2.08574e-04
2023/05/08	17:46:52	--	ok	463.6080	68.476	0.044882	19.44	71.218	11.886	8542172.633182	10	463.9552	7.90581e-05	1.89627e-04
2023/05/08	17:46:59	--	ok	462.4980	68.233	0.044852	19.44	71.200	11.883	7209153.752614	8	463.1890	8.78193e-05	2.26165e-04
2023/05/08	17:47:06	--	ok	463.2840	68.444	0.044877	19.44	71.218	11.886	6662733.216786	10	463.8106	8.21468e-05	2.23482e-04
2023/05/08	17:47:14	ok	ok	463.1660	68.303	0.044863	19.42	71.196	11.863	5540472.379159	10	463.5185	8.02582e-05	2.23237e-04
2023/05/08	17:52:13	ok	ok	462.8320	68.302	0.044863	19.42	71.246	11.872	5747268.032265	11	463.3497	8.77891e-05	3.71428e-04
2023/05/08	17:57:13	--	ok	463.3860	68.287	0.044863	19.40	71.283	11.867	5500496.888328	8	463.3886	8.71424e-05	2.13711e-04
2023/05/08	17:57:20	--	ok	461.9340	68.210	0.044844	19.37	71.258	11.844	5860874.062419	10	463.0454	8.07117e-05	1.94235e-04
2023/05/08	17:57:27	--	ok	463.6300	68.505	0.044896	19.40	71.254	11.862	9424923.805095	10	464.1997	7.97370e-05	2.33700e-04
2023/05/08	17:57:35	ok	ok	462.9760	68.298	0.044866	19.42	71.276	11.877	5461362.512358	11	463.5001	8.09578e-05	2.66192e-04
2023/05/08	18:02:34	ok	ok	463.0940	68.290	0.044866	19.36	71.255	11.834	5130601.565024	9	463.2243	9.79271e-05	3.70094e-04
2023/05/08	18:07:34	--	ok	466.2680	68.273	0.044866	19.33	71.281	11.818	4652583.171814	9	463.3890	8.43680e-05	1.82838e-04
2023/05/08	18:07:42	--	ok	458.5500	67.342	0.044703	19.36	71.296	11.841	6523485.211043	10	459.8674	8.02325e-05	2.39298e-04
2023/05/08	18:07:49	--	ok	464.2640	68.671	0.044924	19.34	71.304	11.831	8899607.818298	10	464.7247	8.08828e-05	2.56402e-04
2023/05/08	18:07:56	--	ok	462.3900	68.245	0.044862	19.32	71.290	11.810	4111678.066864	10	463.3250	8.09729e-05	2.16604e-04
2023/05/08	18:08:04	ok	ok	463.1100	68.484	0.044891	19.33	71.301	11.821	9137723.662994	9	463.9605	8.14382e-05	2.65759e-04
2023/05/08	18:13:03	--	ok	463.3700	68.475	0.044891	19.30	71.305	11.802	8149945.711499	10	463.9137	8.15885e-05	2.75731e-04
2023/05/08	18:13:10	--	--	507.7080	68.311	0.044873	19.32	71.299	11.812	5183589.808182	10	463.5415	8.01269e-05	2.02421e-04
2023/05/08	18:13:17	--	ok	466.3400	68.316	0.044873	19.32	71.249	11.804	4604272.661795	11	463.5440	7.98265e-05	1.95715e-04
2023/05/08	18:13:25	--	ok	459.6580	67.343	0.044708	19.32	71.308	11.813	6846516.858288	10	459.8695	8.06238e-05	2.40489e-04
2023/05/08	18:13:32	--	ok	462.4560	68.321	0.044873	19.30	71.264	11.795	9626230.934100	10	463.5749	8.12326e-05	2.00554e-04
2023/05/08	18:13:39	--	ok	463.2320	68.498	0.0449	19.30	71.276	11.797	9250741.936598	9	464.0531	8.63603e-05	2.32197e-04
2023/05/08	18:13:47	--	ok	463.5080	68.460	0.044889	19.30	71.255	11.793	5766242.311129	9	463.8702	8.11126e-05	2.74622e-04
2023/05/08	18:13:54	--	ok	462.0580	68.238	0.044864	19.29	71.273	11.787	6489994.179183	10	463.3287	8.03186e-05	2.10954e-04
2023/05/08	18:14:01	--	ok	463.7160	68.521	0.04491	19.29	71.232	11.780	10321731.607704	10	464.3193	8.02461e-05	2.18065e-04
2023/05/08	18:14:08	--	ok	462.1420	68.316	0.044875	19.32	71.258	11.805	5982791.698981	10	463.6321	7.80380e-05	1.01883e-04
2023/05/08	18:14:15	ok	ok	463.0840	68.548	0.044917	19.32	71.249	11.804	4800032.084536	10	464.4604	8.00232e-05	2.40019e-04
2023/05/08	18:19:15	--	ok	464.2540	68.534	0.044917	19.27	71.301	11.781	6476256.789503	10	464.3473	8.17223e-05	2.06429e-04
2023/05/08	18:19:22	--	ok	461.6360	68.207	0.044855	19.29	71.286	11.789	5140651.587670	10	463.0217	8.30575e-05	1.78756e-04
2023/05/08	18:19:30	--	ok	464.1020	68.574	0.044922	19.27	71.301	11.781	7890001.010971	11	464.4233	8.35647e-05	2.66455e-04
2023/05/08	18:19:37	--	ok	462.4980	68.241	0.044868	19.24	71.295	11.759	5171075.328228	9	463.2891	8.44443e-05	2.13432e-04
2023/05/08	18:19:44	ok	ok	462.9460	68.456	0.044893	19.24	71.305	11.761	7828643.250750	10	463.8830	7.91023e-05	1.86944e-04
2023/05/08	18:24:44	--	ok	464.1560	68.449	0.044893	19.23	71.324	11.755	4864465.610168	10	463.8981	7.71225e-05	1.94291e-04
2023/05/08	18:24:51	--	ok	461.2840	68.091	0.044836	19.24	71.267	11.755	5585779.148430	9	462.5240	8.52909e-05	2.10466e-04
2023/05/08	18:24:59	--	ok	463.7040	68.543	0.04492	19.24	71.286	11.758	7985450.602963	10	464.4311	8.00861e-05	2.06690e-04
2023/05/08	18:25:06	--	ok	460.9640	68.387	0.044886	19.24	71.267	11.755	4928659.445601	10	463.6879	7.96389e-05	2.61136e-04
2023/05/08	18:25:14	--	ok	464.8600	68.919	0.044987	19.23	71.264	11.745	7594240.885420	9	465.6102	8.80065e-05	2.47351e-04
2023/05/08	18:25:21	--	ok	462.5320	68.432	0.044895	19.22	71.272	11.737	6585944.336589	9	463.7472	8.30118e-05	1.94445e-04
2023/05/08	18:25:28	ok	ok	463.0080	68.513	0.044917	19.22	71.260	11.735	5483118.163176	10	464.2645	7.99454e-05	2.24074e-04
2023/05/08	18:30:28	--	ok	467.4700	68.506	0.044917	19.19	71.305	11.722	3653201.895437	11	464.0631	8.74618e-05	3.72320e-04
2023/05/08	18:30:36	--	ok	458.5980	67.248	0.044696	19.20	71.278	11.727	7156839.014878	10	459.3781	8.01860e-05	2.41866e-04
2023/05/08	18:30:43	--	ok	463.2260	68.503	0.044914	19.20	71.278	11.727	10177772.195228	8	464.2313	8.05193e-05	9.87463e-05
2023/05/08	18:30:51	--	ok	462.4920	68.475	0.044903	19.20	71.258	11.724	5723786.585826	10	463.9078	8.11422e-05	2.88440e-04
2023/05/08	18:30:58	--	ok	464.1060	68.558	0.044928	19.23	71.254	11.743	6507688.927641	10	464.4446	8.12914e-05	2.45009e-04
2023/05/08	18:31:05	--	ok	462.1720	68.231	0.044873	19.19	71.235	11.711	5320365.619507	10	463.2751	8.08563e-05	1.86892e-04
2023/05/08	18:31:12	ok	ok	463.1560	68.499	0.044914	19.19	71.217	11.708	5603796.303548	10	464.1278	8.18461e-05	2.80034e-04
2023/05/08	18:36:12	--	ok	462.6720	68.496	0.044914	19.17	71.283	11.709	3304251.649178	9	463.8862	9.64294e-05	3.60594e-04
2023/05/08	18:36:19	--	ok	463.4180	68.555	0.04493	19.17	71.283	11.709	6590938.196843	10	464.4323	8.06915e-05	2.39097e-04
2023/05/08	18:36:27	--	ok	462.2060	68.486	0.04491	19.19	71.276	11.718	5715710.872718	10	464.0384	7.85976e-05	1.98543e-04
2023/05/08	18:36:34	--	ok	463.4140	68.727	0.044949	19.19	71.296	11.721	6723253.158694	10	464.8093	8.27062e-05	2.59301e-04
2023/05/08	18:36:41	--	ok	462.5100	68.535	0.044929	19.19	71.267	11.716	4628846.190758	10	464.3829	8.04147e-05	2.57023e-04
2023/05/08	18:36:49	--	ok	463.5940	68.743	0.044952	19.14	71.217	11.678	4888508.939792	9	464.9283	8.01025e-05	1.26068e-04
2023/05/08	18:36:56	ok	ok	462.8000	68.511	0.044923	19.16	71.218	11.690	4650211.062064	10	464.2681	8.11042e-05	3.03960e-04
2023/05/08	18:41:56	ok	ok	463.0440	68.508	0.044923	19.13	71.296	11.682	3867906.600992	10	464.2625	7.94775e-05	2.13654e-04
2023/05/08	18:46:56	--	ok	465.2760	68.504	0.044923	19.10	71.313	11.667	3118839.195362	9	464.2128	7.90386e-05	1.61159e-04
2023/05/08	18:47:04	--	ok	459.7340	67.887	0.044811	19.10	71.301	11.665	4930417.179369	11	461.7518	8.09253e-05	2.32524e-04
2023/05/08	18:47:11	--	ok	464.2980	68.790	0.044972	19.12	71.295	11.673	6391479.086292	9	465.1806	8.55348e-05	2.26689e-04
2023/05/08	18:47:18	--	ok	462.5340	68.465	0.044908	19.09	71.267	11.648	5702320.996921	9	463.8534	8.17506e-05	2.54424e-04
2023/05/08	18:47:26	ok	ok	463.1240	68.533	0.044931	19.12	71.304	11.674	6415188.657543	9	464.3601	8.09022e-05	2.17831e-04
2023/05/08	18:52:25	--	ok	463.7900	68.523	0.044931	19.05	71.319	11.627	6082011.246915	11	464.1529	8.80450e-05	3.77764e-04
2023/05/08	18:52:32	--	ok	462.2500	68.303	0.044892	19.06	71.295	11.634	5885063.887641	10	463.4282	8.26291e-05	2.20837e-04
2023/05/08	18:52:40	--	ok	462.2860	68.516	0.044929	19.09	71.299	11.653	5397921.171753	9	464.2168	8.49055e-05	3.31309e-04
2023/05/08	18:52:47	--	ok	464.3360	68.773	0.044964	19.07	71.296	11.644	6284829.598786	10	464.9645	8.23480e-05	2.18964e-04
2023/05/08	18:52:55	--	--	512.6560	68.362	0.044898	19.07	71.276	11.640	4289130.452424	10	463.6284	7.92486e-05	2.51635e-04
2023/05/08	18:53:02	--	ok	461.8140	68.364	0.044898	19.07	71.226	11.632	5348411.214055	10	463.6047	8.21757e-05	1.94627e-04
2023/05/08	18:53:09	--	ok	463.6280	68.739	0.044957	19.06	71.283	11.632	5016020.175063	10	464.8352	8.18742e-05	2.32160e-04
2023/05/08	18:53:16	ok	ok	462.8820	68.503	0.044926	19.06	71.232	11.624	4929530.598795	11	464.1329	8.33516e-05	2.16951e-04
2023/05/08	18:58:16	--	--	508.4180	68.498	0.044926	19.01	71.295	11.596	2742511.935412	11	463.9910	8.80225e-05	4.24236e-04
2023/05/08	18:58:23	--	ok	466.3920	68.499	0.044926	19.02	71.296	11.605	3610828.232929	10	464.1543	8.03813e-05	2.63058e-04
2023/05/08	18:58:30	--	ok	458.9400	67.554	0.044758	19.05	71.269	11.619	5536726.674629	9	460.4477	8.33660e-05	2.47876e-04
2023/05/08	18:58:38	--	ok	464.0280	68.749	0.044959	19.01	71.283	11.594	7991409.816044	11	464.8309	8.36955e-05	2.52494e-04
2023/05/08	18:58:45	--	ok	461.9040	68.440	0.044908	19.05	71.292	11.623	7169619.795686	8	463.7046	8.53539e-05	2.55262e-04
2023/05/08	18:58:52	--	ok	464.2360	68.758	0.044962	19.01	71.295	11.596	5902022.742511	10	464.9113	8.07831e-05	2.61579e-04
2023/05/08	18:58:59	--	ok	462.1160	68.369	0.044901	19.01	71.232	11.586	5993511.396186	9	463.5931	8.28673e-05	1.99044e-04
2023/05/08	18:59:07	--	ok	463.7040	68.603	0.044945	19.03	71.246	11.606	7194518.864499	10	464.5239	8.15648e-05	3.05427e-04
2023/05/08	18:59:14	--	ok	462.1700	68.445	0.04491	19.02	71.276	11.602	5106385.756399	9	463.7895	8.17942e-05	2.55942e-04
2023/05/08	18:59:22	--	ok	463.3500	68.670	0.044951	19.03	71.237	11.605	6683827.458131	10	464.6622	8.14823e-05	2.40685e-04
2023/05/08	18:59:29	--	ok	462.4180	68.518	0.044934	19.02	71.205	11.590	5797633.668479	10	464.3120	7.98287e-05	2.49097e-04
2023/05/08	18:59:37	--	ok	463.5540	68.750	0.044962	19.02	71.214	11.592	6011889.812856	9	464.8260	8.56833e-05	2.79344e-04
2023/05/08	18:59:44	ok	ok	462.9180	68.519	0.044935	19.02	71.214	11.592	5053429.878663	10	464.3546	7.93158e-05	1.16260e-04
2023/05/08	19:04:43	--	--	504.8620	68.515	0.044935	18.96	71.305	11.569	3813115.539731	8	464.3256	7.82356e-05	1.87836e-04
2023/05/08	19:04:50	--	ok	462.7100	68.515	0.044935	18.98	71.290	11.575	4051001.769168	10	464.2504	8.21376e-05	2.87873e-04
2023/05/08	19:04:57	ok	ok	463.1340	68.620	0.044949	18.98	71.290	11.575	4890615.593259	10	464.5656	8.20250e-05	1.98711e-04
2023/05/08	19:09:57	--	--	503.9600	68.602	0.044949	18.92	71.337	11.545	2883802.070661	11	464.3332	8.91656e-05	4.53206e-04
2023/05/08	19:10:04	ok	ok	462.9540	68.592	0.044949	18.92	71.308	11.540	4901198.435911	10	464.4900	8.28758e-05	2.37223e-04
2023/05/08	19:15:04	--	ok	467.2200	68.584	0.044949	18.89	71.313	11.521	3471612.164904	8	464.5290	7.80861e-05	8.14401e-05
2023/05/08	19:15:12	--	ok	458.2080	67.349	0.044741	18.88	71.331	11.515	5298078.491006	9	459.8798	8.29071e-05	2.11920e-04
2023/05/08	19:15:20	--	ok	464.4040	68.778	0.044978	18.86	71.319	11.504	7679360.239203	9	465.0660	8.57456e-05	2.46424e-04
2023/05/08	19:15:27	--	ok	461.6660	68.374	0.044909	18.88	71.382	11.523	5140706.225866	9	463.6462	8.07953e-05	1.02554e-04
2023/05/08	19:15:34	--	ok	464.1320	68.771	0.044974	18.88	71.310	11.511	6863162.713547	9	464.9344	8.69053e-05	2.66609e-04
2023/05/08	19:15:42	ok	ok	462.8700	68.453	0.044919	18.88	71.331	11.515	5862492.455302	11	463.8353	7.91761e-05	2.12412e-04
2023/05/08	19:20:41	ok	ok	462.8000	68.448	0.044919	18.85	71.273	11.485	5786610.051920	9	463.7638	8.20799e-05	2.54669e-04
2023/05/08	19:25:41	--	--	503.2240	68.443	0.044919	18.79	71.336	11.457	4588756.237162	10	463.5756	9.36122e-05	3.54509e-04
2023/05/08	19:25:48	--	ok	462.7480	68.445	0.044919	18.79	71.356	11.461	5051195.761359	9	463.7625	8.07366e-05	2.36289e-04
2023/05/08	19:25:55	--	ok	463.2220	68.487	0.04493	18.79	71.324	11.455	7482241.506767	10	464.0114	8.17236e-05	2.15629e-04
2023/05/08	19:26:03	--	ok	462.4120	68.453	0.04492	18.78	71.322	11.446	5999453.670264	9	463.7729	8.20925e-05	2.90809e-04
2023/05/08	19:26:10	--	ok	463.4740	68.558	0.044949	18.81	71.328	11.467	6265338.529547	11	464.3551	8.40194e-05	2.88118e-04
2023/05/08	19:26:17	--	ok	462.5500	68.473	0.044926	18.81	71.328	11.467	6090032.467039	10	463.9164	7.99244e-05	2.24798e-04
2023/05/08	19:26:24	--	ok	463.9500	68.539	0.044948	18.79	71.305	11.452	6232512.664565	11	464.3213	8.38620e-05	2.41310e-04
2023/05/08	19:26:32	--	ok	462.1740	68.266	0.044901	18.79	71.296	11.451	4404557.266243	12	463.4369	7.87636e-05	2.59030e-04
2023/05/08	19:26:39	--	ok	466.9440	68.510	0.044941	18.78	71.241	11.433	4539165.096576	11	464.2275	8.19717e-05	2.19363e-04
2023/05/08	19:26:46	--	ok	458.7840	67.359	0.044747	18.79	71.286	11.449	5725171.771122	9	459.9074	8.61741e-05	2.41753e-04
2023/05/08	19:26:54	--	ok	463.8340	68.619	0.044955	18.76	71.269	11.429	9117680.028176	11	464.5724	8.21279e-05	2.33601e-04
2023/05/08	19:27:01	--	ok	462.1580	68.400	0.044914	18.81	71.287	11.460	4673138.551795	10	463.6449	8.34957e-05	2.16471e-04
2023/05/08	19:27:08	--	ok	463.6180	68.609	0.044955	18.76	71.250	11.426	6604496.469360	10	464.5521	8.19453e-05	2.70707e-04
2023/05/08	19:27:15	--	ok	462.5900	68.471	0.044925	18.78	71.283	11.440	5009861.356875	9	463.8310	8.63453e-05	2.61087e-04
2023/05/08	19:27:23	--	ok	463.4140	68.528	0.044945	18.76	71.290	11.432	6640833.087784	10	464.3075	8.19268e-05	1.90282e-04
2023/05/08	19:27:30	--	ok	462.7400	68.468	0.044925	18.79	71.273	11.447	6287472.605625	9	463.8964	8.26953e-05	2.08662e-04
2023/05/08	19:27:37	--	ok	463.2100	68.496	0.044938	18.76	71.301	11.434	5088760.685320	10	464.1662	8.10611e-05	2.43351e-04
2023/05/08	19:27:45	--	ok	462.2480	68.476	0.044928	18.79	71.296	11.451	6664939.332687	10	463.9428	8.01684e-05	2.28897e-04
2023/05/08	19:27:52	--	ok	464.0240	68.689	0.044965	18.78	71.212	11.429	8132046.680148	9	464.7189	8.14233e-05	1.98508e-04
2023/05/08	19:28:00	--	ok	462.6600	68.385	0.044914	18.78	71.263	11.437	5377086.213197	11	463.6379	8.04061e-05	2.25271e-04
2023/05/08	19:28:07	--	ok	463.3080	68.484	0.044931	18.76	71.310	11.435	7477748.150435	10	463.9970	8.06935e-05	2.09155e-04
2023/05/08	19:28:14	--	ok	463.3420	68.405	0.044916	18.78	71.221	11.430	6948107.689629	10	463.6436	8.38334e-05	2.46282e-04
2023/05/08	19:28:21	--	ok	462.0180	68.246	0.044899	18.75	71.217	11.411	7007303.202479	10	463.3524	7.97561e-05	2.41738e-04
2023/05/08	19:28:29	--	ok	463.3320	68.537	0.044947	18.78	71.254	11.435	4529120.220963	11	464.3676	8.09708e-05	2.48079e-04
2023/05/09	06:36:20	--	ok	461.4980	67.900	0.044947	15.49	69.830	9.208	7119385.398501	10	461.9630	8.55874e-05	2.36493e-04
2023/05/09	06:36:28	ok	ok	463.1240	68.387	0.04502	15.48	69.776	9.194	10004698.626944	8	463.4922	8.63310e-05	2.30673e-04
2023/05/09	06:41:27	ok	ok	463.0400	68.416	0.04502	16.37	68.804	9.567	7986205.394340	8	463.6429	8.61912e-05	2.04773e-04
2023/05/09	06:46:27	--	ok	463.4200	68.424	0.04502	16.81	68.608	9.794	9602374.468290	8	463.7872	8.45686e-05	1.62662e-04
2023/05/09	06:46:34	--	ok	462.5520	68.418	0.045	16.84	68.591	9.809	6036860.564788	10	463.6872	8.72698e-05	2.12286e-04
2023/05/09	06:46:41	ok	ok	463.0960	68.424	0.045021	16.83	68.600	9.802	11397108.196653	9	463.7854	8.60425e-05	1.92143e-04
2023/05/09	06:51:41	--	ok	463.4660	68.434	0.045021	17.14	68.493	9.970	9627874.170056	11	463.6850	9.63887e-05	3.52527e-04
2023/05/09	06:51:48	--	ok	463.2120	68.425	0.044999	17.16	68.508	9.988	7119871.265170	9	463.8022	8.46757e-05	2.00225e-04
2023/05/09	06:51:56	--	ok	461.9960	68.410	0.044989	17.15	68.507	9.980	6952765.278483	9	463.6062	8.73734e-05	2.10327e-04
2023/05/09	06:52:04	--	ok	463.6380	68.523	0.045037	17.12	68.490	9.960	5960307.794080	8	464.1840	8.52519e-05	1.95102e-04
2023/05/09	06:52:11	--	ok	463.8520	68.454	0.045007	17.12	68.470	9.957	6616661.551763	11	463.9282	9.04220e-05	2.14093e-04
2023/05/09	06:52:18	--	ok	462.4160	68.283	0.044965	17.09	68.507	9.947	7831514.828985	11	463.2666	8.28493e-05	2.36280e-04
2023/05/09	06:52:25	--	ok	462.6880	68.276	0.044993	17.09	68.516	9.948	6368909.315634	10	463.2548	8.30725e-05	2.65552e-04
2023/05/09	06:52:32	ok	ok	462.9700	68.396	0.045008	17.11	68.508	9.955	9284352.854687	10	463.5491	8.57849e-05	2.68230e-04
2023/05/09	06:57:32	--	ok	463.5080	68.415	0.045008	17.43	68.434	10.141	11826802.395834	12	463.5733	9.47486e-05	3.36262e-04
2023/05/09	06:57:39	--	ok	462.2460	68.313	0.044984	17.42	68.461	10.136	6224981.072483	10	463.3623	8.34036e-05	2.67225e-04
2023/05/09	06:57:47	ok	ok	463.1980	68.439	0.045021	17.39	68.466	10.120	8797665.208713	10	463.9522	8.52993e-05	2.38595e-04
2023/05/09	07:02:46	--	ok	463.8080	68.444	0.045021	17.62	68.444	10.253	6467136.687262	8	463.9791	8.49804e-05	1.93213e-04
2023/05/09	07:02:53	--	ok	462.6180	68.406	0.044981	17.60	68.484	10.251	7805816.741473	10	463.6864	8.16591e-05	1.73309e-04
2023/05/09	07:03:01	ok	ok	462.8340	68.406	0.044999	17.63	68.457	10.263	9498414.585809	10	463.6364	8.46196e-05	2.73475e-04
2023/05/09	07:08:00	--	ok	463.3440	68.424	0.044999	17.94	68.269	10.429	7666294.385540	8	463.8814	7.74893e-05	1.71734e-04
2023/05/09	07:08:08	--	ok	462.7180	68.374	0.044983	17.96	68.200	10.426	7907573.361538	9	463.5332	8.55059e-05	2.71466e-04
2023/05/09	07:08:15	ok	ok	462.9940	68.390	0.044996	17.97	68.252	10.443	11505203.590576	10	463.6691	8.02393e-05	2.32573e-04
2023/05/09	07:13:14	ok	ok	463.1520	68.424	0.044996	18.56	67.909	10.762	12052180.028695	12	463.5948	9.05047e-05	4.06583e-04
2023/05/09	07:18:14	--	ok	463.5300	68.435	0.044996	18.89	67.825	10.957	10379678.437567	11	463.8515	8.18297e-05	2.56112e-04
2023/05/09	07:18:21	--	ok	463.2380	68.244	0.044971	18.93	67.761	10.974	9646662.604559	10	463.4088	7.88058e-05	2.40487e-04
2023/05/09	07:18:29	--	ok	462.2740	68.168	0.044959	18.93	67.739	10.971	7930080.237266	9	463.0958	8.49852e-05	2.32950e-04
2023/05/09	07:18:36	--	ok	463.6240	68.424	0.044994	18.92	67.697	10.955	8252861.393921	9	463.8793	8.13183e-05	1.81406e-04
2023/05/09	07:18:43	--	ok	462.4520	68.175	0.044964	18.88	67.710	10.930	9455170.810128	10	463.1451	8.52685e-05	2.32884e-04
2023/05/09	07:18:50	ok	ok	463.1840	68.393	0.044991	18.86	67.749	10.928	8982679.706350	9	463.6867	8.51525e-05	2.50233e-04
2023/05/09	07:23:50	--	ok	463.6420	68.431	0.044991	19.23	67.660	11.151	8338758.029299	10	463.6858	9.35720e-05	3.81796e-04
2023/05/09	07:23:58	--	ok	462.3460	68.182	0.044959	19.24	67.620	11.153	6334467.265623	8	463.1523	8.54629e-05	2.51891e-04
2023/05/09	07:24:05	ok	ok	463.1160	68.428	0.044991	19.20	67.643	11.129	9240423.818546	10	463.8705	8.32080e-05	1.98223e-04
2023/05/09	07:29:04	--	ok	464.7720	68.439	0.044991	19.49	67.538	11.300	6191853.125410	9	463.8856	8.52305e-05	2.42308e-04
2023/05/09	07:29:12	--	ok	461.6900	67.888	0.044904	19.47	67.506	11.286	7178830.354112	9	462.0945	8.08468e-05	1.74561e-04
2023/05/09	07:29:19	--	ok	462.6820	68.280	0.044968	19.52	67.533	11.319	8437355.693478	10	463.5134	8.04126e-05	1.88374e-04
2023/05/09	07:29:26	ok	ok	462.8920	68.407	0.044984	19.49	67.500	11.293	9219188.085649	11	463.7898	8.15418e-05	1.58409e-04
2023/05/09	07:34:26	--	ok	463.2480	68.428	0.044984	19.74	67.449	11.454	11259170.183849	12	463.6790	8.97975e-05	4.02721e-04
2023/05/09	07:34:34	ok	ok	462.9860	68.333	0.044972	19.75	67.451	11.463	9281914.715360	10	463.6488	7.91395e-05	1.47635e-04
2023/05/09	07:39:33	ok	ok	462.8080	68.347	0.044972	19.95	67.424	11.592	7556604.728745	11	463.5241	8.75589e-05	3.74669e-04
2023/05/09	07:44:33	ok	ok	463.0600	68.368	0.044972	20.08	67.414	11.679	7871625.264874	10	463.5106	8.93358e-05	3.44153e-04
2023/05/09	07:49:33	--	ok	466.6560	68.386	0.044972	20.25	67.404	11.793	6221168.485073	10	463.7569	7.97451e-05	1.75723e-04
2023/05/09	07:49:41	--	ok	459.1440	67.304	0.04479	20.22	67.399	11.774	9220235.982151	10	459.8884	7.86303e-05	1.77086e-04
2023/05/09	07:49:48	--	ok	463.4400	68.445	0.044982	20.26	67.395	11.800	12660622.416824	11	464.0491	7.90592e-05	1.91254e-04
2023/05/09	07:49:56	--	ok	462.6200	68.239	0.044961	20.21	67.326	11.750	9691903.207137	10	463.4952	8.01765e-05	2.39366e-04
2023/05/09	07:50:03	ok	ok	462.9620	68.405	0.044979	20.16	67.419	11.737	10610779.647579	11	463.8299	8.10732e-05	2.23283e-04
2023/05/09	07:55:02	ok	ok	463.1320	68.430	0.044979	20.35	67.359	11.853	11219851.934946	10	463.6853	8.97871e-05	3.92545e-04
2023/05/09	08:00:02	--	ok	463.2660	68.431	0.044979	20.50	67.391	11.966	9703718.660948	10	463.8832	8.08202e-05	2.25898e-04
2023/05/09	08:00:09	--	ok	462.5040	68.320	0.044966	20.52	67.344	11.967	8033118.492843	9	463.6420	8.06480e-05	2.02740e-04
2023/05/09	08:00:17	--	ok	466.4040	68.467	0.04499	20.50	67.359	11.961	9682627.673983	10	464.1145	8.46685e-05	2.07909e-04
2023/05/09	08:00:24	--	ok	460.4620	67.490	0.044821	20.50	67.359	11.961	9569733.707257	11	460.5036	8.04500e-05	1.82297e-04
2023/05/09	08:00:31	--	ok	462.4500	68.187	0.044947	20.49	67.346	11.949	10808419.665026	10	463.2897	7.93778e-05	2.25370e-04
2023/05/09	08:00:38	--	ok	463.3840	68.377	0.044974	20.46	67.382	11.935	12313954.705206	10	463.8000	7.94357e-05	1.67631e-04
2023/05/09	08:00:46	--	ok	462.4980	68.206	0.044956	20.38	67.436	11.887	9807263.130718	10	463.3625	8.04290e-05	2.16987e-04
2023/05/09	08:00:53	ok	ok	463.1200	68.417	0.04498	20.35	67.602	11.896	10507693.377463	9	463.8468	8.33393e-05	1.79403e-04
2023/05/09	08:05:52	--	ok	464.2560	68.441	0.04498	20.63	67.335	12.048	10480021.552109	10	463.9701	7.90688e-05	2.31466e-04
2023/05/09	08:06:00	--	ok	461.8060	68.077	0.044918	20.65	67.337	12.057	9693975.778851	10	462.6763	7.93195e-05	2.20757e-04
2023/05/09	08:06:07	--	ok	463.5460	68.427	0.044977	20.62	67.364	12.042	10873715.635218	10	463.9050	8.08730e-05	1.77009e-04
2023/05/09	08:06:14	--	ok	462.5340	68.199	0.04495	20.62	67.372	12.043	8967598.054057	10	463.2994	8.15977e-05	2.36082e-04
2023/05/09	08:06:22	ok	ok	463.0060	68.375	0.044973	20.58	67.405	12.021	10024523.750414	11	463.7898	7.98682e-05	2.03763e-04
2023/05/09	08:11:21	ok	ok	463.0500	68.404	0.044973	20.79	67.286	12.148	10308990.004362	9	463.8509	7.89130e-05	1.44700e-04
2023/05/09	08:16:21	ok	ok	463.0680	68.413	0.044973	20.90	67.309	12.232	10068096.005845	9	463.8978	7.75729e-05	1.70180e-04
2023/05/09	08:21:21	ok	ok	463.1500	68.418	0.044973	21.00	67.381	12.315	11447683.003460	10	463.8292	8.13670e-05	2.51798e-04
2023/05/09	08:26:21	ok	ok	462.9080	68.412	0.044973	21.09	67.387	12.379	11494747.667054	11	463.6112	9.22431e-05	7.43652e-04
2023/05/09	08:31:21	--	ok	463.3580	68.415	0.044973	21.20	67.327	12.449	10591595.304373	9	463.8283	8.14817e-05	2.17785e-04
2023/05/09	08:31:28	ok	ok	462.9080	68.262	0.044956	21.23	67.344	12.471	9189643.982601	11	463.5129	8.04685e-05	1.94517e-04
2023/05/09	08:36:28	--	ok	462.6920	68.264	0.044956	21.30	67.327	12.520	11418158.190531	10	463.3461	8.80008e-05	4.72505e-04
2023/05/09	08:36:35	--	ok	463.3380	68.405	0.044971	21.31	67.309	12.527	9478147.089233	10	463.8723	7.93333e-05	1.85080e-04
2023/05/09	08:36:42	--	ok	462.7040	68.239	0.044954	21.33	67.332	12.540	10165963.739804	10	463.5209	7.89795e-05	1.56480e-04
2023/05/09	08:36:50	ok	ok	462.9020	68.353	0.044969	21.27	67.321	12.498	9983270.668278	10	463.7603	8.09913e-05	1.94901e-04
2023/05/09	08:41:49	ok	ok	462.8100	68.374	0.044969	21.40	67.349	12.596	11963430.530230	11	463.6051	8.82357e-05	3.96462e-04
2023/05/09	08:46:49	ok	ok	463.1420	68.372	0.044969	21.48	67.353	12.659	11947385.710873	10	463.6635	8.51622e-05	4.17487e-04
2023/05/09	08:51:49	--	ok	463.5080	68.369	0.044969	21.60	67.335	12.740	10782419.546043	10	463.8039	7.80840e-05	1.83075e-04
2023/05/09	08:51:57	ok	ok	462.8360	68.200	0.044944	21.57	67.318	12.713	10114703.931305	10	463.2400	8.02557e-05	1.86187e-04
2023/05/09	08:56:56	--	ok	462.6980	68.205	0.044944	21.67	67.295	12.784	8552432.312217	12	463.0365	9.29611e-05	6.67095e-04
2023/05/09	08:57:03	ok	ok	463.0280	68.280	0.044958	21.70	67.280	12.802	9766761.584036	11	463.5933	8.04884e-05	2.30451e-04
2023/05/09	09:02:03	--	ok	462.7520	68.264	0.044958	21.75	67.312	12.850	11375869.730611	11	463.4054	8.81350e-05	4.32540e-04
2023/05/09	09:02:10	ok	ok	462.9840	68.381	0.044971	21.74	67.266	12.831	10713052.917702	11	463.8427	7.90244e-05	1.94462e-04
2023/05/09	09:07:10	ok	ok	462.9500	68.367	0.044971	21.87	67.282	12.928	9239613.274739	9	463.8080	7.86971e-05	1.82906e-04
2023/05/09	09:12:10	ok	ok	463.0760	68.350	0.044971	21.89	67.341	12.961	10243360.179944	10	463.6525	8.54936e-05	3.62091e-04
2023/05/09	09:17:10	ok	ok	463.0220	68.348	0.044971	21.96	67.312	13.007	10931227.273689	12	463.6373	8.53518e-05	3.13546e-04
2023/05/09	09:22:10	ok	ok	463.0480	68.339	0.044971	22.02	67.268	13.041	11639313.106387	11	463.5675	8.81435e-05	6.63318e-04
2023/05/09	09:27:10	ok	ok	463.1520	68.334	0.044971	22.15	67.317	13.149	9252591.194629	10	463.7669	7.82466e-05	1.69019e-04
2023/05/09	09:32:10	ok	ok	463.0740	68.319	0.044971	22.21	67.240	13.176	10406511.866663	9	463.7490	7.81531e-05	1.69162e-04
2023/05/09	09:37:10	ok	ok	462.8460	68.282	0.044971	22.18	67.417	13.189	10207681.266224	10	463.5322	8.55435e-05	3.89006e-04
2023/05/09	09:42:10	ok	ok	462.8100	68.250	0.044971	21.81	67.871	12.999	8153933.660030	10	463.5191	7.81357e-05	1.58490e-04
2023/05/09	09:47:10	--	ok	462.4880	68.235	0.044971	21.64	67.999	12.897	6060289.405990	10	463.3335	8.43239e-05	3.14401e-04
2023/05/09	09:47:17	--	ok	463.6180	68.450	0.044996	21.65	68.000	12.908	6688100.030870	10	463.9514	7.97058e-05	1.72186e-04
2023/05/09	09:47:25	--	ok	462.6240	68.212	0.044965	21.67	68.005	12.918	6589832.856402	10	463.3080	7.95973e-05	2.13102e-04
2023/05/09	09:47:32	--	ok	463.3300	68.319	0.044984	21.67	67.964	12.911	9327430.908424	11	463.7068	7.85934e-05	2.06820e-04
2023/05/09	09:47:39	--	ok	462.7360	68.211	0.044968	21.62	67.985	12.883	7658278.641819	10	463.3013	8.07459e-05	1.85043e-04
2023/05/09	09:47:46	ok	ok	462.8600	68.265	0.044981	21.61	67.962	12.869	6185815.550685	10	463.5785	7.92225e-05	1.67403e-04
2023/05/09	09:52:46	--	ok	462.5440	68.267	0.044981	21.55	68.124	12.856	7744576.892648	11	463.1564	9.84291e-05	7.72368e-04
2023/05/09	09:52:54	--	ok	463.3540	68.463	0.045003	21.54	68.151	12.851	10116046.508809	10	463.9955	7.97487e-05	1.69898e-04
2023/05/09	09:53:01	--	ok	463.3160	68.314	0.044986	21.55	68.156	12.862	6244641.659979	10	463.6237	8.06873e-05	1.80065e-04
2023/05/09	09:53:08	--	ok	462.2260	68.212	0.04497	21.52	68.118	12.833	5851202.941006	11	463.2937	8.00890e-05	1.94801e-04
2023/05/09	09:53:15	--	ok	463.4400	68.477	0.045009	21.50	68.174	12.823	8996194.568515	10	464.1219	7.93116e-05	1.49903e-04
2023/05/09	09:53:23	ok	ok	462.8300	68.293	0.044987	21.52	68.099	12.829	6035131.672660	11	463.5953	8.05298e-05	1.74390e-04
2023/05/09	09:58:22	--	ok	462.7580	68.304	0.044987	21.48	68.243	12.826	9168176.143520	9	463.5889	7.96584e-05	1.64691e-04
2023/05/09	09:58:29	ok	ok	463.0200	68.412	0.044999	21.50	68.174	12.823	14109145.569185	10	463.7944	8.16233e-05	1.76879e-04
2023/05/09	10:03:28	ok	ok	462.9800	68.391	0.044999	21.47	68.270	12.820	10527466.104840	9	463.7770	7.95506e-05	1.51100e-04
2023/05/09	10:08:28	ok	ok	463.0260	68.373	0.044999	21.42	68.394	12.811	11404515.351511	11	463.5221	8.92333e-05	4.15208e-04
2023/05/09	10:13:28	ok	ok	463.0360	68.338	0.044999	21.41	68.431	12.808	10880335.002423	11	463.4619	9.04017e-05	4.83667e-04
2023/05/09	10:18:28	ok	ok	462.8380	68.326	0.044999	21.38	68.476	12.797	10992793.845649	10	463.4810	8.71000e-05	3.93428e-04
2023/05/09	10:23:28	ok	ok	462.9620	68.303	0.044999	21.41	68.504	12.822	10947270.808140	11	463.3240	9.40466e-05	7.27580e-04
2023/05/09	10:28:28	ok	ok	463.0460	68.286	0.044999	21.40	68.521	12.815	10564866.469747	9	463.5718	7.96278e-05	1.71617e-04
2023/05/09	10:33:28	--	ok	463.3000	68.272	0.044999	21.41	68.566	12.834	10976732.348021	10	463.4344	8.44072e-05	3.53123e-04
2023/05/09	10:33:35	ok	ok	463.0180	68.208	0.044984	21.41	68.522	12.825	7161814.860434	11	463.2457	7.96357e-05	1.95410e-04
2023/05/09	10:38:35	--	ok	462.4420	68.206	0.044984	21.41	68.585	12.837	6869150.238837	10	463.0904	8.71786e-05	3.63259e-04
2023/05/09	10:38:42	--	ok	463.4360	68.393	0.045012	21.41	68.585	12.837	7732768.500088	11	463.8281	7.93595e-05	1.72230e-04
2023/05/09	10:38:49	--	ok	462.5680	68.219	0.044991	21.47	68.586	12.879	6095553.755137	10	463.3562	7.87982e-05	1.73809e-04
2023/05/09	10:38:57	--	ok	463.2320	68.371	0.045012	21.41	68.585	12.837	7322923.048482	11	463.7264	8.15927e-05	1.91743e-04
2023/05/09	10:39:04	--	ok	462.5800	68.251	0.045001	21.38	68.621	12.824	7572968.697584	10	463.4673	8.07384e-05	1.98374e-04
2023/05/09	10:39:11	--	ok	463.3520	68.432	0.045021	21.37	68.649	12.817	11423243.174307	11	463.8730	8.10508e-05	2.46719e-04
2023/05/09	10:39:18	--	ok	466.0860	68.393	0.045004	21.36	68.646	12.807	6296259.886260	11	463.7873	8.03337e-05	2.30446e-04
2023/05/09	10:39:26	--	ok	460.6040	67.514	0.044849	21.33	68.678	12.791	6487341.066055	11	460.5877	7.84364e-05	1.68096e-04
2023/05/09	10:39:33	--	ok	461.9020	68.147	0.044969	21.33	68.710	12.797	5970815.867440	10	462.8728	7.97381e-05	1.94088e-04
2023/05/09	10:39:41	--	ok	463.6360	68.445	0.045024	21.31	68.779	12.800	11840936.473599	11	463.9173	8.15217e-05	1.92180e-04
2023/05/09	10:39:48	--	ok	462.7280	68.296	0.044993	21.31	68.832	12.810	6664375.594326	11	463.5869	8.13223e-05	2.03818e-04
2023/05/09	10:39:55	--	ok	462.7260	68.292	0.045006	21.33	68.893	12.831	6528066.571472	11	463.5826	8.17316e-05	2.21411e-04
2023/05/09	10:40:02	--	ok	463.3860	68.398	0.045019	21.34	68.888	12.842	10623920.249928	9	463.7973	8.15793e-05	1.88389e-04
2023/05/09	10:40:09	ok	ok	462.8760	68.349	0.045	21.31	68.861	12.815	6429140.349662	11	463.7073	8.15646e-05	2.18862e-04
2023/05/09	10:45:09	ok	ok	462.8720	68.384	0.045	21.45	68.544	12.861	8093819.443353	10	464.0236	6.64919e-05	6.17614e-04
2023/05/09	10:50:09	ok	ok	462.9380	68.362	0.045	21.48	68.621	12.898	7723666.075295	9	463.7334	7.95518e-05	1.65306e-04
2023/05/09	10:55:09	ok	ok	462.9280	68.341	0.045	21.45	68.644	12.880	6631109.689084	10	463.5505	8.58857e-05	3.93912e-04
2023/05/09	11:00:09	--	ok	463.2500	68.324	0.045	21.48	68.692	12.911	7053950.909414	9	463.6565	7.91155e-05	1.57334e-04
[truncated: 7,744 more rows]
