# Supplementary material for: Plastic Creep Constraint in Nylon Instrument Strings
Source: Materials (Basel). 2025 Jan 7;18(2):223. doi: 10.3390/ma18020223 (PMC11766866; doi:10.3390/ma18020223)
Supplement: Supplementary file 1 [file materials-18-00223-s001.zip › data_files/string_N27_nylon/string_test_data_N27_step_16.csv]

Date	Time	+-	f0	Frequency	Tension	LengthAdj	Temp	Rel.Hm	Abs.Hm	Pk.Magnitude	Harmonics	Fitted.f0	Bend.Stiff	Fit.Error
2023/05/18	08:03:32	--	ok	463.2220	68.167	0.046232	19.78	63.587	10.825	9779057.275321	10	463.7317	8.48749e-05	3.09705e-04
2023/05/18	08:03:42	--	ok	426.2720	58.440	0.04447	19.78	63.587	10.825	18435766.873690	9	426.1190	7.76131e-05	3.09178e-04
2023/05/18	08:03:51	--	ok	427.2220	58.776	0.04461	19.74	63.656	10.810	17733744.448585	11	427.7389	7.54073e-05	2.90614e-04
2023/05/18	08:03:59	--	ok	429.7000	59.275	0.044702	19.70	63.606	10.774	21679907.620143	11	429.9589	7.61998e-05	3.20402e-04
2023/05/18	08:04:08	ok	ok	428.9020	59.133	0.044666	19.68	63.711	10.784	28908243.467530	10	429.2317	7.61726e-05	3.76287e-04
2023/05/18	08:09:06	--	ok	430.4380	59.443	0.044666	19.84	63.565	10.857	29051809.395267	9	430.5401	7.82256e-05	2.99635e-04
2023/05/18	08:09:15	ok	ok	429.1220	59.012	0.044593	19.81	63.569	10.841	27884236.828447	10	429.0225	7.44084e-05	2.68209e-04
2023/05/18	08:14:13	ok	ok	429.1840	59.151	0.044593	19.87	63.610	10.884	27785557.465998	9	429.5455	7.47894e-05	2.48811e-04
2023/05/18	08:19:13	--	ok	429.8060	59.178	0.044593	19.91	63.641	10.914	26599047.845104	12	429.7853	7.79336e-05	3.37817e-04
2023/05/18	08:19:21	--	ok	428.7400	58.947	0.044551	19.94	63.601	10.926	22686763.287138	10	428.8821	7.65053e-05	2.99281e-04
2023/05/18	08:19:29	ok	ok	429.0300	59.061	0.044564	19.95	63.583	10.932	17858786.821106	11	429.1541	7.87339e-05	3.49894e-04
2023/05/18	08:24:28	ok	ok	429.0580	59.134	0.044564	19.98	63.606	10.956	18413028.765618	8	429.5481	7.34933e-05	3.25383e-04
2023/05/18	08:29:28	--	ok	429.4160	59.154	0.044564	20.05	63.565	10.994	16774637.077595	10	429.6930	7.58665e-05	2.74291e-04
2023/05/18	08:29:36	ok	ok	429.1180	59.057	0.044543	20.04	63.604	10.992	20486885.100179	8	429.3728	7.34588e-05	2.86710e-04
2023/05/18	08:34:36	ok	ok	428.9800	59.127	0.044543	20.15	63.613	11.066	15413807.792194	12	429.4277	7.91185e-05	3.70479e-04
2023/05/18	08:39:36	ok	ok	428.9600	59.153	0.044543	20.18	63.670	11.095	18374801.677858	10	429.5770	7.90331e-05	4.17915e-04
2023/05/18	08:44:36	--	ok	429.2320	59.162	0.044543	20.25	63.659	11.138	19487774.656935	12	429.7221	7.96172e-05	3.73586e-04
2023/05/18	08:44:44	--	ok	429.5440	59.165	0.044531	20.25	63.670	11.140	27480121.658188	8	429.8466	7.49950e-05	2.91290e-04
2023/05/18	08:44:52	--	ok	429.3100	59.164	0.044503	20.28	63.697	11.164	19527825.576112	9	429.8829	7.54293e-05	2.98699e-04
2023/05/18	08:44:59	--	ok	429.4200	59.159	0.044487	20.28	63.610	11.148	27667233.823888	10	429.8597	7.45172e-05	3.01064e-04
2023/05/18	08:45:10	--	ok	429.4740	59.151	0.044466	20.19	63.597	11.090	19958546.654978	9	429.8181	7.39148e-05	2.92003e-04
2023/05/18	08:45:18	ok	ok	429.1760	59.092	0.044442	20.16	63.711	11.091	20894906.480188	10	429.5399	7.54376e-05	2.77598e-04
2023/05/18	08:50:17	--	ok	429.2740	59.154	0.044442	20.35	63.613	11.194	17274062.036425	9	429.7198	7.76774e-05	2.84777e-04
2023/05/18	08:50:25	--	ok	428.7020	59.073	0.044428	20.36	63.604	11.201	20655572.001358	9	429.4822	7.50032e-05	2.70466e-04
2023/05/18	08:50:32	ok	ok	429.1700	59.059	0.044443	20.32	63.629	11.179	19857995.974627	8	429.5364	7.37995e-05	3.16442e-04
2023/05/18	08:55:31	--	ok	429.5720	59.123	0.044443	20.39	63.632	11.225	16575855.745841	11	429.5520	7.84655e-05	3.61360e-04
2023/05/18	08:55:38	--	ok	428.6980	59.010	0.044414	20.40	63.610	11.230	20480325.973917	11	429.3354	7.60610e-05	3.05070e-04
2023/05/18	08:55:46	ok	ok	428.9120	59.002	0.044429	20.40	63.592	11.227	27370512.765711	9	429.3801	7.47649e-05	2.44150e-04
2023/05/18	09:00:45	ok	ok	428.8120	59.067	0.044429	20.48	63.606	11.277	32651934.520075	13	429.4214	7.83474e-05	3.49326e-04
2023/05/18	09:05:45	ok	ok	428.9260	59.117	0.044429	20.59	63.604	11.352	30653631.161741	12	429.4431	8.21000e-05	4.76960e-04
2023/05/18	09:10:45	--	ok	429.2040	59.141	0.044429	20.68	63.642	11.415	31347551.758022	9	429.8079	7.27962e-05	2.31818e-04
2023/05/18	09:10:52	--	ok	429.4560	59.145	0.044419	20.66	63.670	11.410	19603353.674551	10	429.8656	7.21567e-05	3.14090e-04
2023/05/18	09:10:59	ok	ok	429.1840	58.976	0.044395	20.68	63.642	11.415	20933639.018893	10	429.3832	7.57115e-05	2.83388e-04
2023/05/18	09:15:59	ok	ok	429.0120	59.038	0.044395	20.76	63.636	11.469	17544219.181223	12	429.1956	8.63372e-05	6.60907e-04
2023/05/18	09:20:59	ok	ok	429.0180	59.102	0.044395	20.86	63.624	11.533	19101147.977799	8	429.6323	7.44572e-05	2.42577e-04
2023/05/18	09:25:59	ok	ok	429.0920	59.126	0.044395	20.90	63.664	11.569	17366174.299826	11	429.5627	8.06852e-05	4.36557e-04
2023/05/18	09:30:59	ok	ok	429.0980	59.148	0.044395	20.99	63.636	11.622	17104400.628269	8	429.8338	7.46469e-05	1.97196e-04
2023/05/18	09:35:59	--	ok	429.3620	59.170	0.044395	21.09	63.687	11.699	16727397.167449	12	429.6262	8.67057e-05	7.89979e-04
2023/05/18	09:36:06	--	ok	429.3080	59.030	0.044377	21.09	63.633	11.690	20068941.314814	10	429.6022	7.32223e-05	3.17561e-04
2023/05/18	09:36:13	ok	ok	428.9160	58.911	0.044361	21.09	63.677	11.698	19852559.629013	10	429.2668	7.28151e-05	2.99041e-04
2023/05/18	09:41:13	ok	ok	428.9980	58.948	0.044361	21.21	63.636	11.775	18096015.446020	9	429.4178	7.28544e-05	2.95593e-04
2023/05/18	09:46:13	--	ok	428.7060	58.999	0.044361	21.26	63.761	11.828	20695638.475600	12	429.3469	7.97957e-05	4.21714e-04
2023/05/18	09:46:20	--	ok	429.2280	59.004	0.044375	21.29	63.638	11.825	22870902.023389	10	429.5980	7.28428e-05	2.98145e-04
2023/05/18	09:46:27	ok	ok	429.1440	58.982	0.044364	21.30	63.642	11.835	21405205.247440	11	429.5473	7.36808e-05	2.97642e-04
2023/05/18	09:51:27	--	ok	429.2760	59.038	0.044364	21.38	63.615	11.889	18413375.091503	10	429.5288	7.80797e-05	3.55628e-04
2023/05/18	09:51:34	ok	ok	429.0120	58.945	0.04435	21.40	63.650	11.904	19933253.740036	11	429.4725	7.19108e-05	2.18178e-04
2023/05/18	09:56:34	ok	ok	428.8780	58.985	0.04435	21.47	63.651	11.952	21396034.239446	13	429.1970	8.67176e-05	8.73714e-04
2023/05/18	10:01:34	ok	ok	428.9900	59.031	0.04435	21.60	63.655	12.044	16294746.620664	12	429.5677	7.72504e-05	3.62861e-04
2023/05/18	10:06:34	ok	ok	429.1440	59.066	0.04435	21.70	63.629	12.108	18978344.221762	13	429.6420	7.74924e-05	3.45194e-04
2023/05/18	10:11:34	--	ok	429.2860	59.115	0.04435	21.81	63.619	12.184	18786133.714301	13	429.5163	8.71437e-05	7.64839e-04
2023/05/18	10:11:41	--	ok	429.2040	58.975	0.044335	21.80	63.629	12.177	22917441.723976	10	429.5714	7.24016e-05	3.06958e-04
2023/05/18	10:11:49	ok	ok	428.8540	58.919	0.044325	21.78	63.613	12.163	17361760.174917	11	429.3343	7.30487e-05	2.16277e-04
2023/05/18	10:16:48	ok	ok	428.9200	58.941	0.044325	21.85	63.691	12.228	19867327.200058	12	429.1301	8.42074e-05	6.55844e-04
2023/05/18	10:21:48	ok	ok	428.9260	58.961	0.044325	21.96	63.702	12.310	19924595.426580	12	429.3803	7.94524e-05	4.35999e-04
2023/05/18	10:26:48	--	ok	429.2260	59.003	0.044325	22.05	63.706	12.371	20754566.110999	9	429.7019	7.16951e-05	2.92666e-04
2023/05/18	10:26:55	ok	ok	429.1440	58.931	0.044313	22.03	63.705	12.359	23584152.684959	10	429.4679	7.07805e-05	2.43359e-04
2023/05/18	10:31:55	--	ok	429.2580	58.943	0.044313	22.15	63.684	12.439	18972627.497113	11	429.4033	7.68545e-05	3.93306e-04
2023/05/18	10:32:02	ok	ok	429.1380	58.915	0.0443	22.13	63.691	12.429	17765567.585995	9	429.1601	7.59270e-05	2.92222e-04
2023/05/18	10:37:02	--	ok	428.4000	58.918	0.0443	21.84	64.268	12.328	16512993.915961	10	429.1848	7.33478e-05	2.63799e-04
2023/05/18	10:37:09	--	ok	428.6420	58.920	0.04433	21.85	64.282	12.342	23950304.519161	11	429.2414	7.24867e-05	2.69474e-04
2023/05/18	10:37:17	--	ok	428.7600	58.920	0.044349	21.84	64.341	12.342	21816335.237416	10	429.2725	7.09783e-05	2.64561e-04
2023/05/18	10:37:24	ok	ok	428.9240	58.917	0.044361	21.80	64.324	12.310	19172770.250919	11	429.2393	7.19349e-05	2.61071e-04
2023/05/18	10:42:23	--	ok	428.2720	58.919	0.044361	21.64	64.530	12.240	17352064.088149	9	429.2222	7.22039e-05	2.27929e-04
2023/05/18	10:42:31	--	ok	428.2480	58.918	0.044399	21.62	64.581	12.238	17883622.408231	10	429.1507	7.41500e-05	2.36651e-04
2023/05/18	10:42:38	ok	ok	429.1260	59.139	0.044438	21.62	64.570	12.236	19135206.788167	11	429.8971	7.36303e-05	2.82624e-04
2023/05/18	10:47:37	ok	ok	428.9420	59.128	0.044438	21.54	64.691	12.198	17616277.504826	11	429.7127	7.84915e-05	4.20721e-04
2023/05/18	10:52:37	ok	ok	429.0740	59.137	0.044438	21.47	64.817	12.171	18237010.209204	11	429.7509	7.73790e-05	3.38099e-04
2023/05/18	10:57:37	ok	ok	428.9980	59.144	0.044438	21.42	64.863	12.150	19571125.371242	10	429.6975	8.02714e-05	4.92655e-04
2023/05/18	11:02:37	--	ok	429.2780	59.154	0.044438	21.41	64.955	12.158	17407642.603517	10	429.8680	7.49270e-05	2.49257e-04
2023/05/18	11:02:44	--	ok	429.2140	59.150	0.044424	21.44	64.952	12.178	20748596.536942	10	429.9355	7.28854e-05	2.44275e-04
2023/05/18	11:02:52	--	ok	429.5560	59.147	0.044413	21.42	64.959	12.168	34319760.172998	11	429.8936	7.42400e-05	2.28677e-04
2023/05/18	11:02:59	--	ok	429.3840	59.138	0.044385	21.38	64.941	12.136	21449931.075300	10	429.9078	7.31493e-05	2.78501e-04
2023/05/18	11:03:06	--	ok	429.5000	59.127	0.044365	21.34	64.987	12.115	24099040.039218	11	429.9156	7.19100e-05	2.09376e-04
2023/05/18	11:03:14	--	ok	429.3700	59.118	0.044339	21.34	65.016	12.120	24137416.211928	9	429.8310	7.41258e-05	2.62343e-04
2023/05/18	11:03:21	--	ok	429.2040	58.999	0.04432	21.26	65.171	12.089	22403371.060222	10	429.5723	7.41986e-05	3.13952e-04
2023/05/18	11:03:28	ok	ok	428.9540	58.934	0.044309	21.27	65.261	12.115	22520131.707799	11	429.3381	7.36842e-05	2.56678e-04
2023/05/18	11:08:28	--	ok	428.7500	58.968	0.044309	21.41	64.945	12.156	18968307.218294	11	429.2770	8.08561e-05	5.06228e-04
2023/05/18	11:08:35	ok	ok	429.0920	58.983	0.044322	21.41	64.924	12.152	23350036.594129	11	429.5501	7.30806e-05	2.91180e-04
2023/05/18	11:13:34	ok	ok	428.8520	58.995	0.044322	21.42	64.979	12.172	23758024.989011	10	429.5391	7.42149e-05	2.67813e-04
2023/05/18	11:18:34	ok	ok	429.0040	59.014	0.044322	21.42	65.032	12.182	22042470.541681	11	429.4591	7.81104e-05	3.98506e-04
2023/05/18	11:23:34	ok	ok	428.9680	59.031	0.044322	21.44	65.078	12.201	22272105.276145	11	429.4425	8.00871e-05	4.38482e-04
2023/05/18	11:28:34	ok	ok	428.9240	59.055	0.044322	21.51	65.061	12.247	22723067.349949	12	429.5540	7.85276e-05	3.87985e-04
2023/05/18	11:33:34	--	ok	429.3020	59.073	0.044322	21.54	65.098	12.275	24414272.649066	11	429.5868	7.92578e-05	4.29131e-04
2023/05/18	11:33:42	ok	ok	429.0340	59.044	0.044307	21.54	65.078	12.271	23677451.767943	10	429.7100	7.28139e-05	2.94540e-04
2023/05/18	11:38:41	ok	ok	429.0040	59.056	0.044307	21.58	65.084	12.303	21005620.073014	11	429.5620	7.92758e-05	4.01097e-04
2023/05/18	11:43:41	ok	ok	429.0160	59.089	0.044307	21.65	65.055	12.349	20773200.875818	9	429.7952	7.34611e-05	2.12906e-04
2023/05/18	11:48:41	--	ok	429.2880	59.104	0.044307	21.71	65.057	12.389	23716008.222607	11	429.6897	7.90205e-05	4.30584e-04
2023/05/18	11:48:48	ok	ok	429.0540	58.971	0.044292	21.71	65.066	12.391	23288693.402153	10	429.5585	7.16776e-05	2.40499e-04
2023/05/18	11:53:48	ok	ok	428.9640	58.983	0.044292	21.75	65.119	12.431	19511602.293965	11	429.4617	7.69540e-05	3.94941e-04
2023/05/18	11:58:48	ok	ok	428.8840	59.002	0.044292	21.78	65.101	12.447	18894768.599200	9	429.6444	7.25476e-05	2.39630e-04
2023/05/18	12:03:48	ok	ok	428.9760	59.023	0.044292	21.87	65.161	12.520	23301038.217691	9	429.7118	7.22351e-05	2.86729e-04
2023/05/18	12:08:48	ok	ok	428.9400	59.055	0.044292	21.99	65.217	12.624	21574802.468713	13	429.5717	7.95825e-05	4.24104e-04
2023/05/18	12:13:48	ok	ok	429.0060	59.067	0.044292	22.02	65.138	12.628	21849768.636376	12	429.5304	8.36252e-05	6.90203e-04
2023/05/18	12:18:48	--	ok	429.2460	59.097	0.044292	22.09	65.203	12.695	23474123.620504	9	429.9177	7.09159e-05	2.00248e-04
2023/05/18	12:18:55	ok	ok	429.1120	59.002	0.044279	22.13	65.193	12.722	24184306.800692	9	429.6547	7.29466e-05	3.11919e-04
2023/05/18	12:23:54	--	ok	428.7480	59.032	0.044279	22.18	65.188	12.753	18017048.952627	11	429.5322	7.92444e-05	3.30445e-04
2023/05/18	12:24:02	ok	ok	429.1280	59.038	0.044292	22.18	65.179	12.751	26892891.700079	10	429.8164	7.03407e-05	2.61018e-04
2023/05/18	12:29:01	ok	ok	429.1400	59.075	0.044292	22.26	65.194	12.816	28532901.066294	12	429.6484	7.87364e-05	4.06856e-04
2023/05/18	12:34:01	--	ok	429.4100	59.071	0.044292	22.28	65.240	12.835	31426955.829161	10	429.8252	7.36361e-05	2.56464e-04
2023/05/18	12:34:08	--	ok	429.2920	58.996	0.044271	22.31	65.309	12.871	21569447.545838	10	429.7090	7.11545e-05	2.48976e-04
2023/05/18	12:34:15	ok	ok	429.0580	58.946	0.044256	22.25	65.344	12.836	19116469.638582	10	429.3754	7.08301e-05	2.30904e-04
2023/05/18	12:39:15	--	ok	428.3260	58.929	0.044256	21.60	66.499	12.582	20184962.496211	9	429.1210	7.25593e-05	2.35823e-04
2023/05/18	12:39:22	--	ok	428.4360	58.932	0.044291	21.58	66.506	12.572	25677233.928055	12	429.1571	7.29365e-05	2.90189e-04
2023/05/18	12:39:30	--	ok	428.7560	58.932	0.04432	21.58	66.497	12.570	24821487.309276	10	429.2038	7.10742e-05	2.84110e-04
2023/05/18	12:39:37	--	ok	428.5100	58.934	0.044332	21.61	66.481	12.588	27037760.260650	10	429.1761	7.23310e-05	2.53818e-04
2023/05/18	12:39:44	ok	ok	428.8140	58.932	0.044358	21.58	66.497	12.570	26330863.308881	11	429.1978	7.18127e-05	2.47117e-04
2023/05/18	12:44:44	--	ok	428.2240	58.921	0.044358	21.26	66.763	12.385	21367178.688241	12	428.9387	7.79168e-05	3.59396e-04
2023/05/18	12:44:51	ok	ok	429.0160	59.031	0.044398	21.27	66.723	12.387	24863937.782666	9	429.7346	7.24609e-05	2.76969e-04
2023/05/18	12:49:51	ok	ok	428.8460	59.008	0.044398	21.07	66.961	12.288	22831029.370379	10	429.5807	7.39508e-05	3.04025e-04
2023/05/18	12:54:51	ok	ok	428.9120	58.999	0.044398	20.91	67.070	12.197	20982068.176175	11	429.4348	7.77603e-05	3.94331e-04
2023/05/18	12:59:51	--	ok	428.6620	58.992	0.044398	20.82	67.198	12.151	21826533.457833	8	429.4595	7.58157e-05	3.00666e-04
2023/05/18	12:59:59	--	ok	429.2460	59.150	0.044416	20.80	67.207	12.143	24760124.835838	11	429.8562	7.58771e-05	3.19681e-04
2023/05/18	13:00:07	ok	ok	429.1460	59.023	0.044403	20.82	67.176	12.147	23793920.269487	8	429.5136	7.74570e-05	2.52122e-04
2023/05/18	13:05:06	--	ok	428.7940	59.027	0.044403	20.75	67.277	12.116	19734632.567352	9	429.5808	7.49027e-05	2.53455e-04
2023/05/18	13:05:13	--	ok	429.2460	59.128	0.044414	20.73	67.285	12.108	32361442.400439	9	429.8032	7.52913e-05	2.73480e-04
2023/05/18	13:05:21	ok	ok	428.8040	59.006	0.044401	20.75	67.289	12.118	25744501.422025	9	429.6029	7.30001e-05	2.68427e-04
2023/05/18	13:10:20	ok	ok	428.9760	59.007	0.044401	20.69	67.358	12.091	21555843.148661	12	429.1933	8.67099e-05	7.80517e-04
2023/05/18	13:15:20	ok	ok	428.8300	59.006	0.044401	20.66	67.401	12.078	21174923.086433	10	429.4808	7.58107e-05	3.03905e-04
2023/05/18	13:20:20	--	ok	428.7740	58.998	0.044401	20.63	67.459	12.070	19069537.192558	9	429.5027	7.58611e-05	2.51166e-04
2023/05/18	13:20:27	--	ok	429.2840	59.105	0.044413	20.65	67.481	12.083	29301760.239040	9	429.8105	7.36569e-05	3.10329e-04
2023/05/18	13:20:34	ok	ok	429.0680	58.977	0.044398	20.65	67.440	12.076	24096741.617315	10	429.4282	7.61766e-05	3.44080e-04
2023/05/18	13:25:34	ok	ok	428.8240	58.981	0.044398	20.62	67.495	12.065	19825603.184648	11	429.2684	8.07785e-05	3.60331e-04
2023/05/18	13:30:34	ok	ok	428.8560	58.976	0.044398	20.58	67.547	12.046	19945467.808544	12	429.3641	7.73971e-05	3.33359e-04
2023/05/18	13:35:34	--	ok	428.6140	58.981	0.044398	20.56	67.584	12.040	17857993.384210	10	429.4209	7.57290e-05	2.24104e-04
2023/05/18	13:35:41	--	ok	429.5340	59.156	0.044418	20.58	67.579	12.052	22765035.364110	9	429.9419	7.39141e-05	3.35895e-04
2023/05/18	13:35:49	--	ok	428.6420	58.946	0.044391	20.58	67.579	12.052	22404078.194767	10	429.3383	7.37917e-05	3.41361e-04
2023/05/18	13:35:56	ok	ok	429.1760	59.070	0.044409	20.58	67.529	12.043	23122281.326251	8	429.7222	7.37593e-05	3.31010e-04
2023/05/18	13:40:55	ok	ok	428.9460	59.066	0.044409	20.55	67.602	12.034	17731249.595989	12	429.5324	8.06337e-05	4.36463e-04
2023/05/18	13:45:55	ok	ok	428.9680	59.066	0.044409	20.59	67.662	12.076	18449198.352304	8	429.7435	7.37809e-05	2.97919e-04
2023/05/18	13:50:55	ok	ok	428.9060	59.077	0.044409	20.56	67.687	12.058	16549250.321740	9	429.6575	7.75629e-05	3.26682e-04
2023/05/18	13:55:55	ok	ok	428.8200	59.082	0.044409	20.63	67.712	12.115	17384648.245365	9	429.6224	7.79051e-05	3.32546e-04
2023/05/18	14:00:55	ok	ok	429.0360	59.085	0.044409	20.65	67.724	12.127	20231271.860853	6	429.8469	7.13938e-05	1.37686e-04
2023/05/18	14:05:55	ok	ok	428.9280	59.088	0.044409	20.65	67.785	12.138	18711525.159787	11	429.6956	7.79916e-05	3.73597e-04
2023/05/18	14:10:55	ok	ok	428.8860	59.095	0.044409	20.65	67.807	12.142	17384472.037792	11	429.5679	8.11636e-05	3.83415e-04
2023/05/18	14:15:55	ok	ok	429.0900	59.098	0.044409	20.69	67.845	12.179	19616045.426957	9	429.8101	7.39946e-05	2.27030e-04
2023/05/18	14:20:55	ok	ok	429.1240	59.109	0.044409	20.72	67.872	12.203	17689377.953829	11	429.7364	7.76809e-05	3.36115e-04
2023/05/18	14:25:55	ok	ok	429.1520	59.113	0.044409	20.78	67.872	12.244	18030900.109420	7	429.8450	7.46059e-05	2.76842e-04
2023/05/18	14:30:55	--	ok	429.2220	59.119	0.044409	20.80	67.918	12.272	18743841.291076	11	429.7742	7.76986e-05	2.60320e-04
2023/05/18	14:31:02	ok	ok	429.0520	59.012	0.044398	20.79	67.958	12.269	23123034.128268	10	429.5858	7.55328e-05	2.87835e-04
2023/05/18	14:36:02	ok	ok	428.9060	59.027	0.044398	20.86	67.982	12.323	18675462.849211	8	429.6720	7.38884e-05	2.53440e-04
2023/05/18	14:41:02	--	ok	429.2980	59.030	0.044398	20.86	67.991	12.325	20461344.667403	13	429.5045	8.05600e-05	3.83379e-04
2023/05/18	14:41:09	--	ok	428.6740	58.968	0.044382	20.84	68.022	12.321	20498863.593526	10	429.4892	7.39292e-05	2.32738e-04
2023/05/18	14:41:16	--	ok	429.3140	59.042	0.044399	20.86	67.991	12.325	23003824.498403	9	429.7145	7.47048e-05	3.01863e-04
2023/05/18	14:41:23	--	ok	429.2300	59.056	0.044383	20.83	67.967	12.301	21990625.870427	10	429.6971	7.59860e-05	2.63557e-04
2023/05/18	14:41:31	--	ok	429.4860	59.060	0.044371	20.84	67.909	12.300	25323744.042243	9	429.7733	7.36546e-05	2.84368e-04
2023/05/18	14:41:38	--	ok	429.2800	59.047	0.044346	20.84	67.918	12.302	21801816.367278	9	429.7966	7.23238e-05	3.25128e-04
2023/05/18	14:41:45	ok	ok	429.1680	59.046	0.044332	20.86	67.912	12.310	27454647.040842	11	429.7178	7.49222e-05	3.03511e-04
2023/05/18	14:46:45	--	ok	429.2400	59.069	0.044332	20.90	67.980	12.354	27577349.309092	11	429.6544	7.78682e-05	4.14089e-04
2023/05/18	14:46:52	ok	ok	429.1400	59.067	0.04432	20.89	67.948	12.338	22984974.775593	10	429.7420	7.54067e-05	3.28028e-04
2023/05/18	14:51:52	ok	ok	429.1600	59.082	0.04432	20.90	68.013	12.359	21463216.981364	13	429.6830	7.75725e-05	3.21302e-04
2023/05/18	14:56:52	ok	ok	429.0960	59.086	0.04432	20.91	68.045	12.375	20894587.573490	9	429.7167	7.75303e-05	3.07427e-04
2023/05/18	15:01:52	ok	ok	429.1640	59.092	0.04432	20.94	68.101	12.406	22460960.786622	12	429.6698	8.00028e-05	4.17337e-04
2023/05/18	15:06:52	ok	ok	429.1360	59.098	0.04432	20.94	68.101	12.406	20938731.736585	8	429.8518	7.36246e-05	2.62642e-04
2023/05/18	15:11:52	ok	ok	429.1360	59.111	0.04432	20.97	68.118	12.428	22754541.587255	7	429.8762	7.37307e-05	2.87205e-04
2023/05/18	15:16:52	ok	ok	429.0840	59.106	0.04432	20.99	68.119	12.440	20052393.713236	9	429.8933	7.34911e-05	2.94774e-04
2023/05/18	15:21:52	--	ok	429.4320	59.127	0.04432	21.00	68.174	12.460	18892328.762866	12	429.8048	7.74053e-05	3.81736e-04
2023/05/18	15:21:59	--	ok	429.4600	59.118	0.044297	20.96	68.186	12.431	24494673.577082	9	429.9153	7.37488e-05	2.84519e-04
2023/05/18	15:22:07	--	ok	428.7800	58.979	0.044274	20.99	68.141	12.444	16735692.111959	10	429.5451	7.28725e-05	2.97521e-04
2023/05/18	15:22:14	ok	ok	429.1360	58.982	0.044284	21.01	68.127	12.461	22667911.437273	10	429.5523	7.42497e-05	3.19078e-04
2023/05/18	15:27:13	--	ok	429.2140	58.997	0.044284	21.01	68.168	12.468	21401165.041915	8	429.6072	7.34759e-05	2.31806e-04
2023/05/18	15:27:20	ok	ok	428.9060	58.983	0.044274	21.00	68.154	12.456	18567135.442022	9	429.5709	7.39365e-05	3.18222e-04
2023/05/18	15:32:20	--	ok	428.6300	58.987	0.044274	21.01	68.219	12.478	15453202.228608	9	429.5896	7.32376e-05	2.33637e-04
2023/05/18	15:32:27	ok	ok	429.0680	58.993	0.044293	21.01	68.197	12.474	26079389.298245	11	429.6475	7.28598e-05	2.46174e-04
2023/05/18	15:37:27	ok	ok	428.9200	59.001	0.044293	21.01	68.238	12.481	23528526.452396	9	429.6962	7.13050e-05	3.05569e-04
2023/05/18	15:42:27	ok	ok	429.0180	59.005	0.044293	21.00	68.257	12.475	25423777.710854	10	429.6089	7.50171e-05	3.02098e-04
2023/05/18	15:47:27	ok	ok	428.8900	59.008	0.044293	21.03	68.273	12.499	24257273.232913	11	429.4661	7.99494e-05	3.95185e-04
2023/05/18	15:52:27	ok	ok	429.1140	59.009	0.044293	21.01	68.310	12.494	26091335.343995	10	429.6662	7.32768e-05	2.07844e-04
2023/05/18	15:57:27	ok	ok	428.9660	59.013	0.044293	21.06	68.330	12.529	25182676.821641	9	429.6592	7.46284e-05	2.69890e-04
2023/05/18	16:02:27	ok	ok	428.9300	59.013	0.044293	21.01	68.330	12.498	25800919.514606	8	429.6669	7.42080e-05	2.20683e-04
2023/05/18	16:07:27	ok	ok	429.1760	59.020	0.044293	21.00	68.370	12.496	25123935.201510	10	429.7177	7.28866e-05	2.75610e-04
2023/05/18	16:12:27	ok	ok	429.0520	59.022	0.044293	20.97	68.392	12.479	26881962.309844	10	429.6970	7.42219e-05	2.82774e-04
2023/05/18	16:17:27	ok	ok	428.9960	59.023	0.044293	20.99	68.397	12.491	25595427.204998	11	429.5372	7.91677e-05	3.42470e-04
2023/05/18	16:22:27	ok	ok	429.1240	59.034	0.044293	21.01	68.402	12.511	23619085.561456	11	429.3577	8.55660e-05	8.75821e-04
2023/05/18	16:27:27	ok	ok	428.9400	59.031	0.044293	21.03	68.426	12.527	25610592.120212	12	429.5957	7.85678e-05	3.54630e-04
2023/05/18	16:32:27	ok	ok	429.1760	59.040	0.044293	20.99	68.457	12.502	27254026.927026	10	429.5780	7.88305e-05	3.80762e-04
2023/05/18	16:37:27	--	ok	429.4180	59.040	0.044293	20.94	68.447	12.469	25125393.391973	9	429.7626	7.30752e-05	2.65371e-04
2023/05/18	16:37:34	ok	ok	428.9380	59.024	0.044272	20.96	68.452	12.480	18752472.047308	9	429.6604	7.52125e-05	2.78506e-04
2023/05/18	16:42:34	ok	ok	428.8760	59.028	0.044272	20.94	68.447	12.469	18387714.688706	12	429.4874	8.08842e-05	3.32157e-04
2023/05/18	16:47:34	ok	ok	428.9640	59.009	0.044272	20.90	68.479	12.444	16788577.887461	10	429.5618	7.81040e-05	3.78785e-04
2023/05/18	16:52:35	ok	ok	428.9500	59.008	0.044272	20.89	68.527	12.443	18903052.302528	12	429.5869	7.79040e-05	3.42664e-04
2023/05/18	16:57:34	ok	ok	429.0820	58.995	0.044272	20.89	68.559	12.449	16349792.904069	12	429.5203	7.96894e-05	3.50947e-04
2023/05/18	17:02:34	ok	ok	428.8780	59.001	0.044272	20.86	68.573	12.430	18811309.862642	10	429.6135	7.72723e-05	4.04471e-04
2023/05/18	17:07:34	ok	ok	428.9580	58.990	0.044272	20.84	68.550	12.416	20679284.629420	10	429.5254	8.00811e-05	4.50675e-04
2023/05/18	17:12:34	ok	ok	429.1120	58.999	0.044272	20.82	68.585	12.402	18505237.859117	10	429.5360	7.89851e-05	3.92939e-04
2023/05/18	17:17:34	ok	ok	428.8800	58.996	0.044272	20.78	68.617	12.379	17967131.341346	8	429.7073	7.29987e-05	2.12078e-04
2023/05/18	17:22:34	ok	ok	428.8120	59.016	0.044272	20.75	68.641	12.362	20648498.782760	12	429.4287	8.31050e-05	4.72062e-04
2023/05/18	17:27:34	--	ok	428.7880	59.011	0.044272	20.72	68.635	12.340	23017178.958537	9	429.6953	7.35128e-05	2.25062e-04
2023/05/18	17:27:41	--	ok	429.4520	59.019	0.044282	20.73	68.658	12.355	25534126.628151	10	429.7479	7.31056e-05	2.93131e-04
2023/05/18	17:27:49	ok	ok	429.0920	58.964	0.044259	20.72	68.635	12.340	20725010.005372	11	429.4531	7.35732e-05	2.47606e-04
2023/05/18	17:32:48	--	ok	428.6020	58.967	0.044259	20.68	68.646	12.313	17314658.946314	10	429.4771	7.22887e-05	1.91848e-04
2023/05/18	17:32:55	ok	ok	428.9180	58.971	0.044279	20.68	68.627	12.310	29230605.748250	11	429.5616	7.11577e-05	2.77323e-04
2023/05/18	17:37:55	ok	ok	428.9500	58.973	0.044279	20.66	68.653	12.303	24395894.475864	10	429.2880	7.99819e-05	4.03738e-04
2023/05/18	17:42:55	ok	ok	428.9240	58.972	0.044279	20.65	68.663	12.295	24471944.787658	9	429.4741	7.39675e-05	2.35763e-04
2023/05/18	17:47:55	--	ok	428.7540	58.972	0.044279	20.59	68.710	12.263	26411427.545895	8	429.5142	7.22965e-05	2.46302e-04
2023/05/18	17:48:02	ok	ok	428.8380	58.972	0.044292	20.59	68.701	12.262	29113810.118583	9	429.4920	7.37114e-05	2.46018e-04
2023/05/18	17:53:02	--	ok	428.7360	58.970	0.044292	20.55	68.681	12.226	32271135.467801	8	429.4933	7.29465e-05	2.40339e-04
2023/05/18	17:53:09	--	ok	429.2140	58.970	0.044306	20.56	68.664	12.232	25489127.285363	10	429.4876	7.31330e-05	2.70732e-04
2023/05/18	17:53:16	ok	ok	428.9700	58.968	0.044295	20.52	68.705	12.209	28276584.345056	11	429.4229	7.52748e-05	2.73400e-04
2023/05/18	17:58:16	--	ok	428.7700	58.970	0.044295	20.48	68.667	12.174	27670075.711919	11	429.2930	7.92658e-05	3.81917e-04
2023/05/18	17:58:23	ok	ok	429.1380	58.968	0.044306	20.50	68.653	12.190	26789550.364111	8	429.4984	7.23051e-05	2.86729e-04
2023/05/18	18:03:23	ok	ok	429.1580	58.967	0.044306	20.45	68.722	12.163	22786733.892123	12	429.2419	8.07591e-05	3.56891e-04
2023/05/18	18:08:23	--	ok	428.7240	58.965	0.044306	20.43	68.708	12.151	24166310.162371	10	429.2155	8.13932e-05	4.31149e-04
2023/05/18	18:08:30	ok	ok	428.8980	58.963	0.04432	20.42	68.685	12.138	26088911.517308	11	429.4542	7.33900e-05	2.63265e-04
2023/05/18	18:13:30	--	ok	428.7980	58.962	0.04432	20.35	68.682	12.086	24310689.497898	7	429.3985	7.44542e-05	3.21794e-04
2023/05/18	18:13:37	ok	ok	429.0360	58.960	0.044331	20.36	68.724	12.103	27371078.839885	10	429.3643	7.62089e-05	2.80173e-04
2023/05/18	18:18:37	--	ok	428.7620	58.959	0.044331	20.31	68.742	12.066	28385368.597437	10	429.0900	8.41634e-05	7.02062e-04
2023/05/18	18:18:45	ok	ok	429.0020	58.959	0.044343	20.29	68.710	12.051	23214410.391437	9	429.4667	7.23702e-05	2.50700e-04
2023/05/18	18:23:44	ok	ok	428.9540	58.958	0.044343	20.28	68.719	12.044	22925337.008266	11	429.2225	8.00226e-05	4.03923e-04
2023/05/18	18:28:44	--	ok	428.7060	58.955	0.044343	20.19	68.724	11.985	21511975.256329	11	429.2494	7.87535e-05	3.15534e-04
2023/05/18	18:28:51	ok	ok	428.9160	58.955	0.044358	20.19	68.714	11.983	23903179.840227	9	429.4359	7.25616e-05	3.02923e-04
2023/05/18	18:33:51	--	ok	428.7020	58.951	0.044358	20.14	68.765	11.953	21865406.441386	10	429.2364	7.87045e-05	3.40481e-04
2023/05/18	18:33:59	ok	ok	429.0960	58.955	0.044373	20.12	68.754	11.941	22731100.706109	8	429.4029	7.47194e-05	2.32404e-04
2023/05/18	18:38:58	--	ok	428.7480	58.953	0.044373	20.08	68.765	11.913	19382504.753068	11	429.2484	7.81114e-05	3.97251e-04
2023/05/18	18:39:05	--	ok	429.4660	59.015	0.044386	20.08	68.727	11.907	23338272.911501	12	429.7087	7.44332e-05	3.00998e-04
2023/05/18	18:39:13	--	ok	429.2440	59.023	0.044363	20.05	68.742	11.889	22186564.124870	9	429.7476	7.33605e-05	2.57860e-04
2023/05/18	18:39:20	--	ok	429.2200	59.025	0.04435	20.07	68.783	11.907	26781798.486729	11	429.7170	7.47467e-05	2.63179e-04
2023/05/18	18:39:27	--	ok	429.3060	59.025	0.044339	20.05	68.823	11.903	24217932.869142	11	429.6632	7.65945e-05	2.89388e-04
2023/05/18	18:39:34	--	ok	429.3040	59.022	0.044323	20.08	68.756	11.912	22008283.047086	9	429.7183	7.46830e-05	2.91934e-04
2023/05/18	18:39:42	--	ok	429.2900	59.022	0.044308	20.07	68.724	11.897	22837256.554178	9	429.6886	7.58032e-05	3.54138e-04
2023/05/18	18:39:49	--	ok	429.3440	59.025	0.044293	20.05	68.760	11.892	29315106.572630	9	429.7444	7.39219e-05	3.48208e-04
2023/05/18	18:39:56	ok	ok	429.1300	58.998	0.044275	20.04	68.740	11.880	20263154.240123	8	429.5956	7.59206e-05	2.68822e-04
2023/05/18	18:44:56	--	ok	428.7100	58.994	0.044275	20.01	68.754	11.861	17734407.698029	9	429.4864	7.79172e-05	3.15397e-04
2023/05/18	18:45:03	--	ok	429.3620	59.003	0.04429	19.97	68.727	11.829	29282767.312518	9	429.6262	7.47523e-05	3.67793e-04
2023/05/18	18:45:10	ok	ok	428.9380	58.980	0.044272	20.00	68.731	11.848	22037017.618837	10	429.5491	7.51008e-05	3.01112e-04
2023/05/18	18:50:10	ok	ok	429.1620	58.981	0.044272	19.89	68.745	11.781	17909988.102991	12	429.4138	7.88386e-05	4.31271e-04
2023/05/18	18:55:10	--	ok	428.7120	58.981	0.044272	19.85	68.797	11.760	18357725.862919	8	429.5605	7.28785e-05	2.23620e-04
2023/05/18	18:55:18	ok	ok	429.1460	58.986	0.044286	19.85	68.768	11.755	23626349.528517	12	429.5256	7.64367e-05	2.50615e-04
2023/05/18	19:00:17	ok	ok	429.0840	58.981	0.044286	19.78	68.786	11.710	19668657.514236	11	429.3731	7.93038e-05	3.25222e-04
2023/05/18	19:05:17	ok	ok	429.1660	58.976	0.044286	19.74	68.788	11.681	21084924.737938	10	429.5511	7.30631e-05	2.29559e-04
2023/05/18	19:10:17	ok	ok	428.9620	58.976	0.044286	19.65	68.815	11.628	22790551.544943	9	429.5256	7.35746e-05	2.15421e-04
2023/05/18	19:15:17	--	ok	428.6620	58.968	0.044286	19.58	68.792	11.577	23110537.391586	10	429.3332	8.00307e-05	3.99355e-04
2023/05/18	19:15:26	ok	ok	428.9840	58.966	0.044303	19.58	68.742	11.568	26882817.631889	10	429.4301	7.63634e-05	2.90426e-04
2023/05/18	19:20:25	--	ok	429.2260	58.963	0.044303	19.49	68.786	11.509	21811489.828578	11	429.3792	7.73206e-05	3.25323e-04
2023/05/18	19:20:33	--	ok	429.2140	58.964	0.044292	19.52	68.801	11.531	26043514.515072	8	429.4681	7.47740e-05	2.62542e-04
2023/05/18	19:20:40	ok	ok	429.1240	58.967	0.044281	19.52	68.801	11.531	19037265.039715	8	429.4820	7.37701e-05	2.99784e-04
2023/05/18	19:25:39	ok	ok	428.9860	58.957	0.044281	19.44	68.800	11.482	19778641.820028	10	429.4118	7.55702e-05	3.08870e-04
2023/05/18	19:30:39	ok	ok	429.0560	58.960	0.044281	19.33	68.820	11.410	18457636.419725	10	429.2455	8.07890e-05	4.17081e-04
2023/05/18	19:35:39	--	ok	428.5680	58.951	0.044281	19.29	68.823	11.382	18030812.955799	12	429.2006	8.10879e-05	4.35837e-04
2023/05/18	19:35:47	ok	ok	428.9480	58.952	0.044303	19.24	68.804	11.349	25449407.413793	9	429.4294	7.34811e-05	2.76973e-04
2023/05/18	19:40:46	ok	ok	429.0100	58.947	0.044303	19.16	68.832	11.298	26816465.257222	11	429.2113	7.97628e-05	4.06854e-04
2023/05/18	19:45:46	ok	ok	429.0120	58.941	0.044303	19.09	68.809	11.246	25565433.534794	11	429.0966	8.19725e-05	2.91647e-04
2023/05/18	19:50:46	ok	ok	429.0880	58.937	0.044303	18.99	68.832	11.185	24236263.076751	9	429.3262	7.36075e-05	3.01598e-04
2023/05/18	19:55:46	--	ok	428.7600	58.933	0.044303	18.93	68.823	11.146	25856054.569531	12	429.1948	7.76916e-05	2.89541e-04
2023/05/18	19:55:53	ok	ok	428.8500	58.931	0.044315	18.92	68.820	11.137	33026326.507937	8	429.2764	7.45961e-05	3.24570e-04
2023/05/18	20:00:52	--	ok	428.7000	58.925	0.044315	18.82	68.814	11.071	30684000.906735	9	429.2868	7.33029e-05	3.46755e-04
2023/05/18	20:00:59	ok	ok	429.1860	58.925	0.04433	18.82	68.823	11.073	27806307.207232	10	429.2748	7.45005e-05	3.14324e-04
2023/05/18	20:05:59	ok	ok	428.9480	58.922	0.04433	18.74	68.838	11.020	24049988.670402	12	428.9868	8.28474e-05	4.52692e-04
2023/05/18	20:10:59	--	ok	428.7660	58.920	0.04433	18.62	68.800	10.941	26361483.235010	11	429.0014	8.12121e-05	3.40740e-04
2023/05/18	20:11:06	ok	ok	429.0460	58.921	0.044342	18.65	68.804	10.961	25700025.221630	10	429.2447	7.31836e-05	2.53953e-04
2023/05/18	20:16:05	ok	ok	428.8800	58.915	0.044342	18.55	68.797	10.894	19603527.453530	10	429.0574	7.80305e-05	3.22111e-04
2023/05/18	20:21:05	--	ok	428.5960	58.910	0.044342	18.48	68.846	10.855	21649165.211131	10	429.1671	7.30635e-05	2.66489e-04
2023/05/18	20:21:13	ok	ok	428.9320	58.911	0.044362	18.47	68.833	10.845	20152825.012115	9	429.1728	7.39070e-05	2.86011e-04
2023/05/18	20:26:12	--	ok	428.6540	58.908	0.044362	18.35	68.843	10.774	16886840.952961	10	428.9782	7.86198e-05	2.19093e-04
2023/05/18	20:26:19	ok	ok	428.8560	58.906	0.04438	18.34	68.861	10.767	25523990.310673	8	429.0362	7.67740e-05	3.64178e-04
2023/05/18	20:31:19	--	ok	428.3240	58.904	0.04438	18.25	68.836	10.710	21228026.525474	11	429.0013	7.65293e-05	3.12327e-04
2023/05/18	20:31:27	--	ok	429.2860	59.130	0.044414	18.28	68.832	10.727	20282806.300173	11	429.7304	7.67014e-05	2.66612e-04
2023/05/18	20:31:34	--	ok	429.2780	59.136	0.0444	18.25	68.818	10.708	18624901.680416	9	429.7160	7.85081e-05	2.36847e-04
2023/05/18	20:31:41	--	ok	429.5240	59.143	0.044386	18.30	68.855	10.740	18190143.968037	9	429.7652	7.65084e-05	2.71271e-04
2023/05/18	20:31:48	--	ok	429.5180	59.140	0.04436	18.27	68.800	10.713	27720762.770496	8	429.7207	7.86460e-05	2.98808e-04
2023/05/18	20:31:56	--	ok	429.4040	59.138	0.044333	18.30	68.772	10.728	30157219.414504	9	429.7048	7.89928e-05	3.01997e-04
2023/05/18	20:32:03	--	ok	429.5320	59.139	0.044313	18.27	68.788	10.711	29327734.072615	11	429.7690	7.73460e-05	2.68395e-04
2023/05/18	20:32:10	ok	ok	428.9660	58.944	0.044286	18.27	68.779	10.710	18865151.137802	10	429.0780	8.35093e-05	3.77201e-04
2023/05/18	20:37:10	ok	ok	428.9320	58.948	0.044286	18.14	68.827	10.638	17787192.720678	11	429.1206	8.02527e-05	3.82704e-04
2023/05/18	20:42:10	ok	ok	428.8340	58.944	0.044286	18.08	68.788	10.595	17940679.050102	11	429.0191	8.23574e-05	3.82011e-04
2023/05/18	20:47:10	--	ok	428.6000	58.939	0.044286	18.00	68.864	10.555	18580587.702977	7	429.1083	7.89059e-05	2.68886e-04
2023/05/18	20:47:17	ok	ok	429.1360	58.945	0.044306	18.00	68.882	10.557	28334993.531210	10	429.1520	7.82800e-05	2.72805e-04
2023/05/18	20:52:17	--	ok	428.7060	58.943	0.044306	17.90	68.865	10.491	28707438.546159	10	429.0327	8.09147e-05	2.72156e-04
2023/05/18	20:52:24	--	ok	429.2220	58.939	0.04432	17.93	68.829	10.504	25913759.978881	8	429.1619	7.74463e-05	2.73301e-04
2023/05/18	20:52:32	ok	ok	428.9940	58.940	0.04431	17.88	68.864	10.481	20167316.080868	11	429.2350	7.55008e-05	2.76030e-04
2023/05/18	20:57:31	--	ok	428.5620	58.937	0.04431	17.81	68.843	10.435	18313350.554737	11	428.9708	8.19247e-05	2.97605e-04
2023/05/18	20:57:39	ok	ok	428.8840	58.936	0.044331	17.84	68.815	10.449	31978474.694403	8	429.0355	8.15246e-05	2.88090e-04
2023/05/18	21:02:38	ok	ok	428.8320	58.929	0.044331	17.73	68.846	10.382	31070391.884679	10	429.0608	7.86067e-05	2.65518e-04
2023/05/18	21:07:38	ok	ok	428.9820	58.994	0.044331	18.32	67.829	10.597	30307386.102100	9	429.2392	7.94263e-05	3.01807e-04
2023/05/18	21:12:38	ok	ok	429.0480	59.029	0.044331	18.72	67.413	10.783	29371330.715259	10	429.3108	8.14959e-05	2.99320e-04
2023/05/18	21:17:38	ok	ok	429.1880	59.076	0.044331	18.96	67.259	10.912	31339047.388289	12	429.5265	7.83996e-05	3.77380e-04
2023/05/18	21:22:38	--	ok	429.4260	59.096	0.044331	19.13	67.124	10.999	33343544.178431	9	429.6211	7.72677e-05	2.77015e-04
2023/05/18	21:22:45	--	ok	429.5280	59.106	0.04431	19.13	67.115	10.997	22365120.465971	10	429.6575	7.66857e-05	2.78773e-04
2023/05/18	21:22:53	--	ok	429.6200	59.081	0.044283	19.13	67.115	10.997	18077756.912002	13	429.6590	7.57806e-05	3.21083e-04
2023/05/18	21:23:00	--	ok	428.5560	58.893	0.044252	19.16	67.140	11.020	18824440.004240	11	428.8881	7.62712e-05	2.88277e-04
2023/05/18	21:23:08	--	ok	428.6120	58.893	0.044274	19.09	67.189	10.981	26808219.009731	11	428.9142	7.51041e-05	2.93381e-04
2023/05/18	21:23:15	--	ok	428.6620	58.893	0.044294	19.06	67.245	10.973	26902431.987723	10	428.8936	7.55780e-05	3.18513e-04
2023/05/18	21:23:22	--	ok	428.5720	58.893	0.044311	19.03	67.240	10.954	29517032.447039	9	428.8560	7.68291e-05	2.66734e-04
2023/05/18	21:23:29	--	ok	428.5620	58.892	0.044333	18.99	67.314	10.938	28690037.981823	9	428.8859	7.61787e-05	3.09227e-04
2023/05/18	21:23:37	--	ok	428.3960	58.892	0.044355	19.01	67.367	10.957	18490305.302644	10	428.9609	7.29803e-05	3.01459e-04
2023/05/18	21:23:44	ok	ok	429.1720	58.964	0.044386	18.98	67.474	10.956	22541050.183563	10	429.4094	7.55347e-05	3.38167e-04
2023/05/18	21:28:44	--	ok	428.7660	59.033	0.044386	19.29	66.960	11.074	19179105.144750	12	429.4082	7.94675e-05	4.51368e-04
2023/05/18	21:28:52	--	ok	429.3860	59.140	0.044398	19.30	66.920	11.076	21065921.348534	11	429.8319	7.57415e-05	3.47580e-04
2023/05/18	21:28:59	--	ok	429.4660	59.129	0.044378	19.29	66.928	11.069	22111000.659847	9	429.7030	7.78239e-05	2.78673e-04
2023/05/18	21:29:06	--	ok	429.5800	59.125	0.044355	19.24	67.012	11.053	29349519.164504	8	429.7630	7.57306e-05	2.84529e-04
2023/05/18	21:29:14	--	ok	429.4560	59.110	0.044325	19.19	67.053	11.023	24880089.980592	12	429.7739	7.45936e-05	2.90946e-04
2023/05/18	21:29:21	--	ok	429.3760	59.106	0.044302	19.16	67.181	11.027	22050983.844101	10	429.7523	7.45556e-05	3.03937e-04
2023/05/18	21:29:28	ok	ok	429.1940	59.066	0.044283	19.13	67.175	11.007	21479354.551529	12	429.6523	7.55062e-05	3.05232e-04
2023/05/18	21:34:28	ok	ok	429.0960	59.119	0.044283	19.34	66.928	11.105	21143903.758168	13	429.5659	8.12852e-05	4.36942e-04
2023/05/18	21:39:28	ok	ok	429.0540	59.132	0.044283	19.39	66.859	11.122	19630693.286283	12	429.6409	7.95291e-05	4.18825e-04
2023/05/18	21:44:28	ok	ok	428.9740	59.136	0.044283	19.40	66.819	11.124	19040514.121653	8	429.5861	8.07402e-05	3.59842e-04
2023/05/18	21:49:28	ok	ok	429.1020	59.144	0.044283	19.42	66.799	11.131	19574676.030040	10	429.6452	8.01444e-05	3.81993e-04
2023/05/18	21:54:28	--	ok	429.4700	59.152	0.044283	19.47	66.682	11.148	18555759.969090	10	429.5359	8.44857e-05	3.44161e-04
2023/05/18	21:54:35	ok	ok	429.0240	58.957	0.044259	19.50	66.708	11.170	20324238.855876	11	429.3476	7.41431e-05	3.11153e-04
2023/05/18	21:59:35	--	ok	428.7540	58.966	0.044259	19.49	66.653	11.152	20242222.477980	8	429.2353	7.85074e-05	4.01233e-04
2023/05/18	21:59:43	ok	ok	429.1560	58.975	0.044271	19.50	66.644	11.159	31697334.770358	9	429.4086	7.41889e-05	2.96320e-04
2023/05/18	22:04:42	--	ok	428.7520	58.981	0.044271	19.53	66.659	11.181	27314328.773862	11	429.2416	8.02477e-05	3.92012e-04
2023/05/18	22:04:49	--	ok	429.2560	58.988	0.044283	19.52	66.616	11.165	25026294.024773	10	429.4359	7.45177e-05	2.58581e-04
2023/05/18	22:04:57	ok	ok	428.9940	58.987	0.044271	19.52	66.625	11.166	28502540.607576	12	429.4548	7.47941e-05	2.75596e-04
2023/05/18	22:09:56	ok	ok	428.9980	58.986	0.044271	19.53	66.595	11.170	27733605.782581	8	429.4153	7.50713e-05	2.21209e-04
2023/05/18	22:14:56	ok	ok	429.1320	58.999	0.044271	19.50	66.571	11.147	27092862.630241	12	429.3197	7.88258e-05	3.98143e-04
2023/05/18	22:19:56	ok	ok	428.8400	58.999	0.044271	19.53	66.531	11.159	26846100.692244	11	429.3989	7.70410e-05	3.16982e-04
2023/05/18	22:24:56	--	ok	428.6720	59.007	0.044271	19.50	66.497	11.134	31066147.006643	9	429.2891	8.12006e-05	4.31057e-04
2023/05/18	22:25:03	--	ok	428.7240	59.024	0.044287	19.52	66.456	11.138	24701044.766337	10	429.4621	7.63187e-05	3.02632e-04
2023/05/18	22:25:10	--	ok	429.4120	59.018	0.044301	19.52	66.444	11.136	24580079.570223	11	429.4562	7.67298e-05	2.39603e-04
2023/05/18	22:25:17	--	ok	429.2320	58.992	0.044281	19.50	66.485	11.132	27228043.368517	11	429.4474	7.61866e-05	3.13475e-04
2023/05/18	22:25:25	ok	ok	429.0520	58.975	0.044269	19.44	66.558	11.108	21058493.257224	11	429.4714	7.39264e-05	3.30426e-04
2023/05/18	22:30:24	--	ok	428.7860	59.018	0.044269	19.49	66.471	11.121	19002986.170876	9	429.4433	7.58305e-05	1.76225e-04
2023/05/18	22:30:31	ok	ok	429.1780	59.002	0.044279	19.44	66.465	11.093	24026594.197261	9	429.4594	7.59689e-05	3.08410e-04
2023/05/18	22:35:31	ok	ok	429.0800	59.012	0.044279	19.43	66.494	11.089	20790882.836030	11	429.3615	7.81438e-05	3.29383e-04
2023/05/18	22:40:31	ok	ok	429.0980	59.018	0.044279	19.40	66.488	11.069	22661376.166393	8	429.4621	7.55751e-05	2.00261e-04
2023/05/18	22:45:31	ok	ok	428.9540	59.026	0.044279	19.40	66.479	11.067	20529474.877566	9	429.4376	7.68740e-05	2.85842e-04
2023/05/18	22:50:31	ok	ok	429.0400	59.030	0.044279	19.39	66.415	11.048	19864873.777431	11	429.2888	8.17931e-05	3.61468e-04
2023/05/18	22:55:31	--	ok	428.7980	59.037	0.044279	19.37	66.378	11.033	19800127.001027	9	429.5457	7.34877e-05	3.26902e-04
2023/05/18	22:55:38	--	ok	429.2260	59.032	0.044289	19.37	66.378	11.033	29704889.186551	9	429.4924	7.51398e-05	2.72306e-04
2023/05/18	22:55:46	ok	ok	429.2000	59.029	0.044278	19.36	66.410	11.030	19753574.235433	10	429.4512	7.74650e-05	3.43094e-04
2023/05/18	23:00:45	ok	ok	428.8580	59.033	0.044278	19.24	66.462	10.962	19349205.742505	10	429.4468	7.57666e-05	2.57770e-04
2023/05/18	23:05:45	ok	ok	428.9360	59.024	0.044278	19.19	66.465	10.927	18795065.363518	9	429.2954	8.01602e-05	4.41020e-04
2023/05/18	23:10:45	ok	ok	428.8420	59.040	0.044278	19.16	66.419	10.902	19443300.161848	9	429.3744	7.87911e-05	3.76401e-04
2023/05/18	23:15:45	ok	ok	429.0280	59.037	0.044278	19.17	66.334	10.897	17313954.831036	9	429.3370	7.93592e-05	2.72206e-04
2023/05/18	23:20:45	ok	ok	428.8340	59.041	0.044278	19.16	66.332	10.888	16183912.438987	9	429.4065	7.71814e-05	2.68850e-04
2023/05/18	23:25:45	ok	ok	428.9700	59.037	0.044278	19.13	66.339	10.870	17615067.157885	7	429.3707	7.87254e-05	2.98875e-04
2023/05/18	23:30:45	ok	ok	428.8400	59.039	0.044278	19.10	66.323	10.850	19743551.300308	8	429.4364	7.61856e-05	2.48603e-04
2023/05/18	23:35:45	ok	ok	429.0480	59.047	0.044278	19.09	66.268	10.831	18834165.344745	10	429.2243	8.26421e-05	3.41143e-04
2023/05/18	23:40:45	--	ok	428.6520	59.047	0.044278	19.02	66.236	10.782	17577971.813316	8	429.3997	7.68008e-05	2.32824e-04
2023/05/18	23:40:52	ok	ok	429.0160	59.049	0.044296	18.99	66.242	10.764	30225725.993776	8	429.4821	7.50707e-05	3.89097e-04
2023/05/18	23:45:52	ok	ok	429.0840	59.052	0.044296	18.99	66.200	10.757	28275606.874808	9	429.3169	7.98206e-05	4.41310e-04
2023/05/18	23:50:52	ok	ok	428.9780	59.042	0.044296	18.96	66.218	10.743	30472633.936906	10	429.3054	8.02952e-05	3.70702e-04
2023/05/18	23:55:52	--	ok	429.2060	59.034	0.044296	18.89	66.215	10.697	30652686.156131	7	429.3937	7.70602e-05	2.33159e-04
2023/05/18	23:55:59	--	ok	429.2640	59.059	0.044286	18.93	66.191	10.720	20158045.601931	11	429.4419	7.52905e-05	3.20488e-04
2023/05/18	23:56:07	ok	ok	429.1660	59.053	0.044272	18.92	66.168	10.708	26575116.257858	10	429.3933	7.82050e-05	2.92804e-04
2023/05/19	00:01:06	--	ok	429.2460	59.037	0.044272	18.86	66.126	10.666	25077719.849373	9	429.4063	7.64387e-05	2.30703e-04
2023/05/19	00:01:13	ok	ok	428.8980	59.033	0.04426	18.89	66.110	10.680	20615569.118590	9	429.4466	7.47829e-05	3.17677e-04
2023/05/19	00:06:13	--	ok	428.7980	59.032	0.04426	18.83	66.154	10.652	16415226.203685	10	429.6776	6.65282e-05	5.70477e-04
2023/05/19	00:06:20	ok	ok	429.1380	59.044	0.04427	18.85	66.113	10.654	29317570.355679	11	429.4474	7.52498e-05	2.96984e-04
2023/05/19	00:11:20	ok	ok	429.1260	59.033	0.04427	18.75	66.192	10.606	25954749.563164	7	429.2895	7.81609e-05	2.71326e-04
2023/05/19	00:16:20	ok	ok	428.9160	59.039	0.04427	18.68	66.201	10.563	27404166.464034	12	429.2256	8.06588e-05	3.77279e-04
2023/05/19	00:21:20	ok	ok	428.8140	59.025	0.04427	18.61	66.223	10.523	25154708.194279	11	429.1725	8.18592e-05	3.76323e-04
2023/05/19	00:26:20	ok	ok	428.8300	59.022	0.04427	18.58	66.154	10.492	25455858.843624	9	429.2464	7.88241e-05	3.17834e-04
2023/05/19	00:31:20	--	ok	428.7780	59.015	0.04427	18.54	66.105	10.458	25677020.257175	8	429.2331	7.87730e-05	2.92688e-04
2023/05/19	00:31:28	ok	ok	429.1100	59.011	0.044281	18.54	66.136	10.462	24765709.021256	11	429.3997	7.46803e-05	3.08206e-04
2023/05/19	00:36:27	ok	ok	428.9380	59.018	0.044281	18.54	66.114	10.459	20843733.501311	10	429.2053	8.08236e-05	2.87717e-04
2023/05/19	00:41:27	ok	ok	428.9580	59.014	0.044281	18.51	66.036	10.430	25940907.195100	9	429.1999	8.04038e-05	2.65555e-04
2023/05/19	00:46:27	ok	ok	428.8220	59.016	0.044281	18.48	66.053	10.415	25284553.815057	8	429.2777	7.71651e-05	2.18859e-04
2023/05/19	00:51:27	ok	ok	428.9800	59.015	0.044281	18.41	66.009	10.365	23294094.103265	10	429.3059	7.65092e-05	2.49151e-04
2023/05/19	00:56:27	ok	ok	428.9380	59.019	0.044281	18.35	66.023	10.333	23978385.218100	8	429.2262	7.85131e-05	2.56872e-04
2023/05/19	01:01:27	--	ok	428.6500	59.016	0.044281	18.31	66.017	10.306	23890681.164110	10	429.2581	7.76253e-05	2.51986e-04
2023/05/19	01:01:35	ok	ok	428.9280	59.013	0.044299	18.32	65.985	10.309	23881761.738044	11	429.3203	7.62572e-05	2.58659e-04
2023/05/19	01:06:34	ok	ok	428.9280	58.999	0.044299	18.25	65.995	10.268	24587819.807534	11	429.0379	8.41651e-05	4.28723e-04
2023/05/19	01:11:34	ok	ok	429.0100	59.010	0.044299	18.24	65.949	10.252	24674419.747611	12	429.1594	8.06168e-05	3.21874e-04
2023/05/19	01:16:34	--	ok	428.7180	59.003	0.044299	18.20	65.934	10.225	21107872.016329	10	429.0459	8.34012e-05	3.85422e-04
2023/05/19	01:16:41	ok	ok	429.1300	59.000	0.044313	18.20	65.954	10.228	27403017.576577	11	429.3035	7.69917e-05	2.82051e-04
2023/05/19	01:21:41	--	ok	428.6920	58.993	0.044313	18.10	66.012	10.177	29443418.604320	11	429.0984	8.12533e-05	3.00555e-04
2023/05/19	01:21:49	ok	ok	429.0800	58.992	0.044328	18.13	65.975	10.188	27417077.127435	10	429.3107	7.42958e-05	2.86583e-04
2023/05/19	01:26:49	--	ok	428.6820	58.992	0.044328	18.01	66.009	10.125	24434695.866971	9	429.1469	7.92349e-05	3.36256e-04
2023/05/19	01:26:56	--	ok	429.2500	58.996	0.044345	18.07	65.986	10.155	23399527.483776	9	429.2566	7.60852e-05	3.12034e-04
2023/05/19	01:27:03	ok	ok	429.1400	59.000	0.044332	18.07	65.934	10.147	28803916.712739	11	429.3013	7.53610e-05	2.77952e-04
2023/05/19	01:32:02	ok	ok	428.8560	58.985	0.044332	17.97	66.003	10.099	29423780.265548	10	429.0389	8.26866e-05	3.90847e-04
2023/05/19	01:37:02	ok	ok	429.1140	59.036	0.044332	18.34	65.396	10.225	28506984.399873	7	429.3419	7.66210e-05	2.71731e-04
2023/05/19	01:42:02	ok	ok	429.1160	59.071	0.044332	18.64	65.147	10.368	30839555.409744	10	429.3812	7.89958e-05	2.52002e-04
2023/05/19	01:47:02	--	ok	429.2180	59.094	0.044332	18.83	64.924	10.454	27599498.289543	9	429.4162	8.05054e-05	3.09847e-04
2023/05/19	01:47:09	--	ok	429.2760	59.093	0.044321	18.83	64.933	10.455	23512689.479329	9	429.5278	7.70887e-05	3.27252e-04
2023/05/19	01:47:16	--	ok	429.4660	59.092	0.044307	18.89	64.913	10.487	20742180.881452	12	429.5411	7.75553e-05	2.47484e-04
2023/05/19	01:47:24	--	ok	429.2520	59.087	0.044284	18.86	64.909	10.470	19108967.737684	10	429.6046	7.47715e-05	2.93953e-04
2023/05/19	01:47:31	--	ok	429.3940	59.070	0.044271	18.79	64.950	10.432	30238279.547447	11	429.5521	7.66715e-05	3.42050e-04
2023/05/19	01:47:38	--	ok	429.2360	58.979	0.044251	18.79	65.002	10.440	22049049.467808	11	429.2645	7.86338e-05	2.57114e-04
2023/05/19	01:47:45	--	ok	428.6760	58.889	0.044239	18.79	65.203	10.472	20231395.982569	10	429.0153	7.74407e-05	3.32555e-04
2023/05/19	01:47:53	--	ok	428.7380	58.901	0.044255	18.72	65.225	10.433	28531901.014211	12	429.1125	7.61327e-05	3.17520e-04
2023/05/19	01:48:00	ok	ok	428.8420	58.900	0.044268	18.65	65.309	10.404	28821624.915518	9	429.1009	7.64075e-05	3.24484e-04
2023/05/19	01:52:59	ok	ok	429.1160	58.961	0.044268	19.03	64.744	10.547	28012123.822619	8	429.2234	7.75927e-05	3.54828e-04
2023/05/19	01:57:59	--	ok	428.7580	58.984	0.044268	19.12	64.640	10.583	29341039.413186	9	429.2587	7.80030e-05	3.20684e-04
2023/05/19	01:58:07	ok	ok	429.0400	59.002	0.044281	19.13	64.666	10.596	27070247.119493	11	429.3740	7.55509e-05	2.99705e-04
2023/05/19	02:03:06	ok	ok	429.0380	58.997	0.044281	19.17	64.608	10.613	20165266.752417	10	429.1953	8.13274e-05	3.54230e-04
2023/05/19	02:08:06	ok	ok	428.9400	59.002	0.044281	19.26	64.515	10.651	21654001.013299	10	429.3787	7.66929e-05	2.07356e-04
2023/05/19	02:13:06	ok	ok	429.0880	59.039	0.044281	19.34	64.474	10.698	20605631.738331	7	429.4871	7.49271e-05	3.11791e-04
2023/05/19	02:18:06	ok	ok	429.1320	59.047	0.044281	19.34	64.474	10.698	23125842.101644	13	429.3762	7.98247e-05	3.42868e-04
2023/05/19	02:23:06	ok	ok	429.0420	59.039	0.044281	19.37	64.405	10.705	21269884.889112	9	429.5307	7.50748e-05	2.74259e-04
2023/05/19	02:28:06	ok	ok	429.0680	59.056	0.044281	19.34	64.465	10.696	23735654.410015	10	429.3389	8.13898e-05	3.07270e-04
2023/05/19	02:33:06	ok	ok	429.1200	59.072	0.044281	19.34	64.465	10.696	22615101.243881	12	429.4193	7.92668e-05	3.78207e-04
2023/05/19	02:38:06	ok	ok	429.0580	59.061	0.044281	19.33	64.483	10.691	22159409.692352	8	429.5697	7.42945e-05	3.42370e-04
2023/05/19	02:43:06	ok	ok	429.1180	59.073	0.044281	19.36	64.466	10.707	22054905.571025	10	429.3497	8.16473e-05	3.43436e-04
2023/05/19	02:48:06	ok	ok	429.1340	59.074	0.044281	19.40	64.356	10.714	22067605.109391	11	429.4014	8.15643e-05	3.61487e-04
2023/05/19	02:53:06	ok	ok	429.0340	59.087	0.044281	19.44	64.311	10.733	22905722.075609	9	429.5194	7.83427e-05	3.16546e-04
2023/05/19	02:58:06	--	ok	429.3980	59.093	0.044281	19.47	64.324	10.754	19417500.040562	13	429.4654	8.09294e-05	4.26414e-04
2023/05/19	02:58:13	--	ok	429.4160	59.101	0.044261	19.49	64.306	10.759	29649800.263264	10	429.6473	7.60597e-05	3.05550e-04
2023/05/19	02:58:20	--	ok	429.3640	59.088	0.044239	19.46	64.302	10.742	20123757.596327	10	429.6703	7.34272e-05	3.08424e-04
2023/05/19	02:58:28	ok	ok	429.0460	58.920	0.044221	19.46	64.314	10.744	18887764.366782	8	429.1139	7.75456e-05	3.57747e-04
2023/05/19	03:03:27	--	ok	428.7260	58.931	0.044221	19.50	64.233	10.755	17306344.228567	9	429.2578	7.43721e-05	2.86225e-04
2023/05/19	03:03:34	ok	ok	429.0660	58.954	0.044234	19.53	64.260	10.778	31506886.574114	9	429.3192	7.43707e-05	3.22552e-04
2023/05/19	03:08:37	ok	ok	428.8580	58.973	0.044234	19.47	64.240	10.740	27700798.344802	8	429.2648	7.61935e-05	2.88022e-04
2023/05/19	03:13:34	ok	ok	428.9020	58.965	0.044234	19.54	64.164	10.771	28216309.927985	8	429.2645	7.68440e-05	3.23184e-04
2023/05/19	03:18:34	ok	ok	428.8820	58.963	0.044234	19.56	64.219	10.788	29106427.063046	7	429.3004	7.54682e-05	2.53795e-04
2023/05/19	03:23:34	ok	ok	429.0820	58.976	0.044234	19.54	64.146	10.768	29262867.626496	10	429.3033	7.65734e-05	2.74122e-04
2023/05/19	03:28:34	--	ok	428.7380	58.985	0.044234	19.54	64.176	10.773	27812118.209676	12	429.2567	7.87795e-05	3.24515e-04
2023/05/19	03:28:41	ok	ok	429.0460	58.985	0.044248	19.57	64.150	10.787	28605526.629098	12	429.2778	7.81667e-05	3.41745e-04
2023/05/19	03:33:40	ok	ok	428.9040	58.988	0.044248	19.53	64.144	10.759	29776591.921156	10	429.2274	8.01314e-05	3.80690e-04
2023/05/19	03:38:40	ok	ok	429.0520	58.993	0.044248	19.47	64.228	10.738	27236286.429894	11	429.2831	7.73580e-05	3.34491e-04
2023/05/19	03:43:40	ok	ok	429.0800	58.983	0.044248	19.40	64.324	10.708	25090306.528067	11	429.2362	7.96204e-05	4.17350e-04
2023/05/19	03:48:40	ok	ok	428.8960	58.993	0.044248	19.33	64.260	10.654	28160071.709893	8	429.3648	7.49817e-05	2.74600e-04
2023/05/19	03:53:40	ok	ok	428.9980	59.000	0.044248	19.40	64.187	10.685	25940116.243587	10	429.3760	7.47071e-05	2.71280e-04
2023/05/19	03:58:41	ok	ok	429.0620	59.008	0.044248	19.42	64.167	10.692	27356119.533954	11	429.4016	7.48729e-05	3.01555e-04
2023/05/19	04:03:40	ok	ok	429.1680	59.020	0.044248	19.43	64.076	10.685	25077350.174654	9	429.4393	7.45708e-05	2.54223e-04
2023/05/19	04:08:40	ok	ok	428.8360	59.021	0.044248	19.42	64.094	10.680	26904860.734201	11	429.3428	7.88207e-05	3.51112e-04
2023/05/19	04:13:40	ok	ok	429.1340	59.016	0.044248	19.42	64.073	10.676	26715374.914226	8	429.4493	7.43583e-05	2.85422e-04
2023/05/19	04:18:40	ok	ok	428.9380	59.016	0.044248	19.46	64.016	10.694	25196965.067083	9	429.4461	7.47569e-05	3.46090e-04
2023/05/19	04:23:40	ok	ok	428.8340	59.042	0.044248	19.46	64.027	10.696	28329093.878850	9	429.4904	7.39156e-05	3.11239e-04
2023/05/19	04:28:40	ok	ok	429.0080	59.030	0.044248	19.46	64.027	10.696	27400591.167085	7	429.3903	7.69676e-05	2.31707e-04
2023/05/19	04:33:40	ok	ok	429.1360	59.025	0.044248	19.42	64.062	10.675	27402573.538457	9	429.4018	7.74653e-05	2.88157e-04
2023/05/19	04:38:40	ok	ok	429.0320	59.035	0.044248	19.46	64.036	10.697	26255566.724873	11	429.3690	8.00387e-05	3.85405e-04
2023/05/19	04:43:40	ok	ok	428.8200	59.048	0.044248	19.46	64.016	10.694	27920813.525394	13	429.4157	7.84514e-05	3.21312e-04
2023/05/19	04:48:40	ok	ok	428.8440	59.050	0.044248	19.50	63.989	10.714	25502743.814035	13	429.3683	8.06963e-05	5.18761e-04
2023/05/19	04:53:40	--	ok	429.2040	59.049	0.044248	19.47	63.966	10.694	26672144.505945	12	429.4892	7.58743e-05	2.84779e-04
2023/05/19	04:53:48	--	ok	429.2600	59.059	0.044238	19.44	63.980	10.678	27127244.641380	11	429.4970	7.65377e-05	3.13281e-04
2023/05/19	04:53:55	ok	ok	428.9900	59.053	0.044225	19.49	64.073	10.720	18471788.498117	9	429.5156	7.60480e-05	2.85891e-04
2023/05/19	04:58:54	--	ok	428.7420	59.061	0.044225	19.37	64.022	10.641	17040822.704661	8	429.4978	7.58822e-05	2.33891e-04
2023/05/19	04:59:01	ok	ok	429.0240	59.061	0.044237	19.40	63.972	10.650	28002467.669115	9	429.5349	7.52262e-05	3.13627e-04
2023/05/19	05:04:01	ok	ok	428.9200	59.056	0.044237	19.33	64.100	10.628	24824060.923522	13	429.3617	8.04369e-05	4.35256e-04
2023/05/19	05:09:01	ok	ok	428.8500	59.066	0.044237	19.36	64.031	10.635	23722561.904919	11	429.4252	7.83219e-05	3.45700e-04
2023/05/19	05:14:01	--	ok	429.2140	59.078	0.044237	19.39	64.036	10.652	23750285.660143	9	429.4970	7.64640e-05	2.96513e-04
2023/05/19	05:14:08	--	ok	429.2180	59.076	0.044227	19.40	64.018	10.657	21291150.249134	8	429.5957	7.39002e-05	3.46679e-04
2023/05/19	05:14:15	--	ok	429.3260	59.002	0.044216	19.39	64.025	10.650	18822931.232925	11	429.4036	7.58467e-05	3.00728e-04
2023/05/19	05:14:23	--	ok	428.6880	58.882	0.044199	19.36	63.989	10.627	19458472.857247	10	429.0077	7.52224e-05	2.86709e-04
2023/05/19	05:14:30	--	ok	428.5720	58.874	0.044214	19.36	64.031	10.635	19416001.638186	10	429.0205	7.50376e-05	2.88323e-04
2023/05/19	05:14:37	--	ok	428.5960	58.872	0.044236	19.30	64.044	10.600	23330245.489637	8	428.9882	7.43597e-05	2.89260e-04
2023/05/19	05:14:44	--	ok	428.6760	58.872	0.044257	19.27	64.123	10.595	27492569.170017	10	428.9320	7.59670e-05	2.50579e-04
2023/05/19	05:14:51	--	ok	428.7940	58.872	0.044273	19.22	64.167	10.567	27418525.692144	8	428.9783	7.41591e-05	3.22752e-04
2023/05/19	05:14:59	--	ok	428.7240	58.871	0.044284	19.17	64.247	10.554	24007313.109003	9	428.9998	7.37564e-05	3.17786e-04
2023/05/19	05:15:06	--	ok	428.6380	58.871	0.044298	19.17	64.521	10.599	26473238.375133	10	428.9383	7.54315e-05	2.93291e-04
2023/05/19	05:15:13	--	ok	428.5280	58.872	0.044316	19.17	64.598	10.611	20132861.598010	9	428.9655	7.62434e-05	3.54826e-04
2023/05/19	05:15:21	ok	ok	429.1960	59.035	0.04434	19.12	64.672	10.589	23903007.622993	12	429.4386	7.91483e-05	3.35605e-04
2023/05/19	05:20:20	ok	ok	429.0940	59.086	0.04434	19.42	63.912	10.650	22876856.503509	10	429.4864	8.06715e-05	4.63933e-04
2023/05/19	05:25:20	--	ok	429.2180	59.092	0.04434	19.46	63.940	10.681	21140052.770680	7	429.6514	7.47602e-05	2.18454e-04
2023/05/19	05:25:27	--	ok	429.4720	59.081	0.04433	19.47	63.954	10.692	20546254.062716	8	429.6569	7.47152e-05	2.90274e-04
2023/05/19	05:25:35	--	ok	429.4920	59.094	0.044305	19.43	63.948	10.664	18590935.016810	12	429.5628	7.80043e-05	2.89115e-04
2023/05/19	05:25:42	--	ok	429.5600	59.079	0.04428	19.46	63.940	10.681	20314690.291464	12	429.6024	7.66277e-05	3.01693e-04
2023/05/19	05:25:49	ok	ok	429.1960	59.065	0.044251	19.42	63.957	10.657	28138932.581579	11	429.5846	7.63282e-05	3.09314e-04
2023/05/19	05:30:49	--	ok	429.2660	59.091	0.044251	19.46	63.929	10.679	22642277.640299	12	429.4661	8.13974e-05	3.87556e-04
2023/05/19	05:30:56	--	ok	429.3400	59.091	0.044238	19.44	63.874	10.660	26182425.957468	10	429.6068	7.70799e-05	2.90408e-04
2023/05/19	05:31:04	--	ok	429.3700	59.049	0.044221	19.46	63.963	10.685	20102767.363517	9	429.5660	7.45996e-05	2.95530e-04
2023/05/19	05:31:11	ok	ok	428.9980	58.899	0.044202	19.42	63.957	10.657	20806371.953395	9	429.1321	7.45088e-05	3.10987e-04
2023/05/19	05:36:11	--	ok	428.6060	58.911	0.044202	19.46	63.972	10.686	17846209.918990	12	428.9969	8.07460e-05	4.15500e-04
2023/05/19	05:36:19	ok	ok	428.8940	58.912	0.044221	19.44	63.908	10.666	25772587.578387	10	429.2125	7.35010e-05	2.84060e-04
2023/05/19	05:41:18	--	ok	428.6180	58.923	0.044221	19.49	63.893	10.690	18718514.606164	11	429.0771	7.86222e-05	4.63096e-04
2023/05/19	05:41:25	ok	ok	429.0880	58.917	0.044241	19.47	63.890	10.681	25129220.285744	12	429.1017	7.74191e-05	2.63753e-04
2023/05/19	05:46:25	ok	ok	429.1940	58.919	0.044241	19.53	63.812	10.703	23599341.971895	7	429.2081	7.56036e-05	2.61650e-04
2023/05/19	05:51:25	ok	ok	429.0900	58.925	0.044241	19.53	63.899	10.718	22725259.426344	12	429.1229	7.85052e-05	3.32170e-04
2023/05/19	05:56:25	ok	ok	428.9380	58.932	0.044241	19.54	63.912	10.729	22055998.353402	11	429.0734	8.05204e-05	3.18494e-04
2023/05/19	06:01:25	ok	ok	428.8120	58.932	0.044241	19.56	63.893	10.734	23518707.082874	12	429.1439	7.81928e-05	3.55551e-04
2023/05/19	06:06:25	ok	ok	428.8400	58.935	0.044241	19.56	63.861	10.728	24607472.538889	10	429.2012	7.76412e-05	3.52607e-04
2023/05/19	06:11:25	--	ok	428.5240	58.941	0.044241	19.56	63.828	10.723	24201423.427809	9	429.1924	7.80226e-05	2.80777e-04
2023/05/19	06:11:32	--	ok	429.3180	58.956	0.044265	19.57	63.810	10.730	27968245.107710	10	429.3600	7.33771e-05	2.73396e-04
2023/05/19	06:11:40	--	ok	429.2600	58.947	0.044249	19.61	63.806	10.756	25472096.177790	9	429.3513	7.39497e-05	3.04192e-04
2023/05/19	06:11:47	ok	ok	429.0520	58.943	0.044236	19.60	63.824	10.749	23809320.204542	9	429.3557	7.25321e-05	3.33271e-04
2023/05/19	06:16:47	--	ok	428.6540	58.938	0.044236	19.54	63.848	10.718	24094756.778901	11	429.1423	7.99138e-05	3.31440e-04
2023/05/19	06:16:55	ok	ok	428.9280	58.949	0.044253	19.57	63.874	10.741	27358269.493309	8	429.3290	7.38497e-05	2.78656e-04
2023/05/19	06:21:54	--	ok	428.6380	58.938	0.044253	19.58	63.885	10.751	25397196.283572	11	429.1961	7.90983e-05	3.78394e-04
2023/05/19	06:22:01	ok	ok	429.1260	58.949	0.044272	19.60	63.835	10.751	28272938.826835	8	429.3670	7.35212e-05	3.06321e-04
2023/05/19	06:27:00	ok	ok	428.8260	58.963	0.044272	19.64	63.798	10.772	25495270.334094	11	429.1935	7.97474e-05	3.70033e-04
2023/05/19	06:32:00	ok	ok	429.0820	58.972	0.044272	19.65	63.844	10.788	26520609.271790	10	429.2356	7.90442e-05	3.72653e-04
2023/05/19	06:37:00	ok	ok	428.8600	58.977	0.044272	19.65	63.844	10.788	29720721.050252	10	429.3291	7.59404e-05	2.92663e-04
2023/05/19	06:42:00	ok	ok	429.0760	58.978	0.044272	19.70	63.851	10.816	28870023.599013	12	429.3313	7.66368e-05	2.85316e-04
2023/05/19	06:47:00	ok	ok	428.9440	58.981	0.044272	19.71	63.842	10.825	30065891.046633	10	429.4180	7.49024e-05	2.80144e-04
2023/05/19	06:52:00	ok	ok	429.0100	58.990	0.044272	19.71	63.842	10.825	26283381.996341	8	429.3972	7.55634e-05	2.98084e-04
2023/05/19	06:57:00	ok	ok	428.8600	58.993	0.044272	19.74	63.825	10.839	28104255.897802	12	429.2461	8.04184e-05	3.01018e-04
2023/05/19	07:02:00	--	ok	429.2220	58.990	0.044272	19.75	63.828	10.848	28583664.672864	9	429.4595	7.45068e-05	2.71173e-04
2023/05/19	07:02:08	ok	ok	428.9620	58.983	0.044261	19.75	63.816	10.846	18368431.014397	10	429.4975	7.28930e-05	2.93568e-04
2023/05/19	07:07:07	ok	ok	428.8760	59.009	0.044261	19.78	63.844	10.869	18941350.597620	11	429.3886	7.80560e-05	3.13446e-04
2023/05/19	07:12:07	ok	ok	429.0160	59.008	0.044261	19.78	63.821	10.865	18546743.157559	12	429.3027	8.07456e-05	3.11085e-04
2023/05/19	07:17:07	ok	ok	428.8880	59.020	0.044261	19.82	63.806	10.890	19487006.553614	11	429.4992	7.55212e-05	2.55913e-04
2023/05/19	07:22:07	ok	ok	428.8080	59.029	0.044261	19.88	63.784	10.922	19320578.622176	11	429.5443	7.46534e-05	2.48753e-04
2023/05/19	07:27:07	ok	ok	429.0820	59.035	0.044261	19.94	63.728	10.948	18632859.468698	8	429.4473	7.81609e-05	2.37914e-04
2023/05/19	07:32:07	ok	ok	429.1320	59.051	0.044261	19.97	63.807	10.982	17668734.978268	11	429.5219	7.63421e-05	2.78290e-04
2023/05/19	07:37:07	ok	ok	429.0300	59.053	0.044261	19.97	63.787	10.979	18400461.554290	11	429.3768	8.15880e-05	3.43739e-04
2023/05/19	07:42:07	ok	ok	428.8120	59.068	0.044261	20.00	63.801	10.998	19187499.210714	12	429.4996	7.92261e-05	4.08793e-04
2023/05/19	07:47:07	ok	ok	428.9840	59.087	0.044261	20.04	63.766	11.020	18766747.281874	11	429.6121	7.55410e-05	3.02960e-04
2023/05/19	07:52:07	--	ok	429.3360	59.083	0.044261	20.08	63.783	11.050	16579476.114398	11	429.5858	7.60971e-05	2.44174e-04
2023/05/19	07:52:14	--	ok	429.5400	59.078	0.044244	20.07	63.792	11.043	19869181.992815	13	429.6273	7.61334e-05	3.00318e-04
2023/05/19	07:52:21	--	ok	429.4160	59.074	0.044216	20.08	63.774	11.049	24528394.725550	10	429.7027	7.37396e-05	2.70817e-04
2023/05/19	07:52:28	ok	ok	429.1460	58.990	0.044195	20.07	63.792	11.043	21133347.674081	8	429.5031	7.42036e-05	3.06577e-04
2023/05/19	07:57:28	ok	ok	429.1060	59.004	0.044195	20.11	63.787	11.068	17494179.820072	9	429.4482	7.58628e-05	2.57218e-04
2023/05/19	08:02:28	--	ok	428.7860	59.029	0.044195	20.18	63.807	11.119	18571648.249540	9	429.3154	8.14218e-05	2.92656e-04
2023/05/19	08:02:35	--	ok	429.3200	59.037	0.044205	20.16	63.752	11.099	21483701.832568	10	429.5934	7.38052e-05	3.10227e-04
2023/05/19	08:02:43	ok	ok	429.0760	58.968	0.044189	20.16	63.720	11.093	21217662.505791	10	429.4017	7.58788e-05	2.88389e-04
2023/05/19	08:07:42	ok	ok	428.9500	58.979	0.044189	20.21	63.812	11.137	18046995.857651	9	429.3760	7.62475e-05	2.39302e-04
2023/05/19	08:12:42	ok	ok	428.8200	58.996	0.044189	20.28	63.751	11.173	18258026.509371	10	429.4534	7.56333e-05	1.89763e-04
2023/05/19	08:17:42	ok	ok	428.8540	58.999	0.044189	20.31	63.743	11.189	17581621.982285	11	429.5677	7.22189e-05	3.46468e-04
2023/05/19	08:22:42	ok	ok	428.8200	59.024	0.044189	20.36	63.819	11.239	19859329.377955	13	429.4083	7.87583e-05	3.70533e-04
2023/05/19	08:27:42	--	ok	429.2220	59.027	0.044189	20.40	63.803	11.264	18498419.819025	10	429.4911	7.75187e-05	3.92544e-04
2023/05/19	08:27:49	ok	ok	429.1400	58.926	0.044178	20.42	63.775	11.270	28800228.394427	10	429.3109	7.49684e-05	2.59596e-04
2023/05/19	08:32:49	ok	ok	428.9780	58.936	0.044178	20.46	63.738	11.290	29011934.221699	11	429.3014	7.58941e-05	2.64579e-04
2023/05/19	08:37:49	ok	ok	428.9640	58.953	0.044178	20.56	63.748	11.356	25917140.602807	9	429.3346	7.58140e-05	2.90212e-04
2023/05/19	08:42:49	ok	ok	429.1500	58.957	0.044178	20.59	63.816	11.390	28651739.965095	9	429.4151	7.42404e-05	2.69524e-04
2023/05/19	08:47:49	--	ok	429.3700	58.971	0.044178	20.62	63.780	11.401	25796881.216633	11	429.4214	7.50584e-05	2.52814e-04
2023/05/19	08:47:56	ok	ok	428.9420	58.887	0.044159	20.65	63.775	11.420	30022845.668820	9	429.1130	7.29264e-05	2.72152e-04
2023/05/19	08:52:56	--	ok	428.7380	58.889	0.044159	20.68	63.760	11.436	33458021.315222	11	428.9897	7.77800e-05	3.40574e-04
2023/05/19	08:53:03	ok	ok	428.9220	58.891	0.044172	20.70	63.743	11.451	27095296.260425	11	429.1380	7.27641e-05	3.10159e-04
2023/05/19	08:58:03	--	ok	428.7000	58.894	0.044172	20.75	63.751	11.481	25033913.740157	12	429.0522	7.78839e-05	3.65119e-04
2023/05/19	08:58:10	ok	ok	428.8620	58.894	0.044187	20.76	63.732	11.487	26107751.232668	12	429.1184	7.56054e-05	2.98477e-04
2023/05/19	09:03:10	--	ok	428.5700	58.897	0.044187	20.86	63.697	11.546	23059066.573583	9	429.2119	7.34969e-05	2.43974e-04
2023/05/19	09:03:18	ok	ok	429.0080	58.897	0.04421	20.83	63.737	11.536	27842530.801771	9	429.2171	7.32084e-05	3.20928e-04
2023/05/19	09:08:18	--	ok	428.5840	58.898	0.04421	20.89	63.734	11.573	23780298.849605	13	428.9919	8.19487e-05	4.12396e-04
2023/05/19	09:08:25	ok	ok	429.1060	58.896	0.044231	20.86	63.761	11.558	24607545.344554	11	429.1739	7.52218e-05	3.22140e-04
2023/05/19	09:13:24	--	ok	428.6220	58.903	0.044231	20.91	63.761	11.596	25299941.163928	9	429.2654	7.29208e-05	2.31850e-04
2023/05/19	09:13:31	ok	ok	428.9780	58.903	0.04425	20.91	63.729	11.590	23996455.216454	10	429.2388	7.38607e-05	2.74427e-04
2023/05/19	09:18:31	ok	ok	428.8000	58.908	0.04425	21.00	63.757	11.653	23461799.682571	11	429.2006	7.61128e-05	2.72822e-04
2023/05/19	09:23:31	--	ok	428.4540	58.911	0.04425	21.04	63.784	11.687	22305834.593056	12	429.2361	7.59318e-05	2.76843e-04
2023/05/19	09:23:39	--	ok	429.2200	58.941	0.044279	21.03	63.806	11.681	17785272.270532	10	429.4297	7.22863e-05	2.43969e-04
2023/05/19	09:23:46	ok	ok	429.0660	58.940	0.044268	21.04	63.723	11.675	19099461.076074	10	429.4415	7.51092e-05	2.71850e-04
2023/05/19	09:28:45	--	ok	428.7880	58.941	0.044268	21.09	63.793	11.719	18833517.518011	11	429.3791	7.51030e-05	2.73042e-04
2023/05/19	09:28:52	ok	ok	429.1460	58.937	0.044278	21.09	63.793	11.719	15872737.807933	10	429.4564	7.21122e-05	3.09503e-04
2023/05/19	09:33:52	ok	ok	429.0060	58.940	0.044278	21.11	63.819	11.742	16745054.999963	9	429.4729	7.26257e-05	2.05967e-04
2023/05/19	09:38:52	ok	ok	429.1160	58.942	0.044278	21.20	63.793	11.795	15647932.271056	12	429.3561	7.84144e-05	3.63408e-04
2023/05/19	09:43:52	--	ok	428.7320	58.956	0.044278	21.26	63.771	11.830	15476097.687834	9	429.5275	7.26852e-05	2.03051e-04
2023/05/19	09:44:00	ok	ok	429.1960	59.070	0.044292	21.24	63.769	11.820	17922789.156734	12	429.7981	7.29042e-05	2.62456e-04
2023/05/19	09:48:59	ok	ok	429.0280	59.083	0.044292	21.31	63.847	11.882	16914628.248872	11	429.6424	7.81110e-05	3.48118e-04
2023/05/19	09:53:59	--	ok	429.4300	59.100	0.044292	21.40	63.789	11.930	20371053.170116	10	429.8321	7.40810e-05	2.56351e-04
2023/05/19	09:54:06	--	ok	429.6200	59.116	0.04427	21.40	63.766	11.926	19495428.433259	12	429.8760	7.42436e-05	2.61328e-04
2023/05/19	09:54:13	--	ok	429.5480	59.120	0.044238	21.40	63.702	11.914	28303831.623581	11	429.8799	7.47039e-05	3.01608e-04
2023/05/19	09:54:21	--	ok	429.4700	59.102	0.044209	21.36	63.716	11.887	28191186.516031	12	429.8452	7.52079e-05	2.88853e-04
2023/05/19	09:54:28	--	ok	429.5760	59.083	0.044185	21.36	63.737	11.891	23257051.954055	10	429.8688	7.31990e-05	3.06149e-04
2023/05/19	09:54:35	--	ok	429.2180	58.912	0.044155	21.30	63.876	11.878	28209045.759346	13	429.2955	7.44163e-05	2.88587e-04
2023/05/19	09:54:43	ok	ok	428.9760	58.894	0.044144	21.29	63.948	11.883	19353030.440956	10	429.1028	7.18251e-05	3.07926e-04
2023/05/19	09:59:42	ok	ok	428.8460	58.910	0.044144	21.50	63.764	11.994	20145946.645035	11	429.1123	7.81429e-05	3.51458e-04
2023/05/19	10:04:42	--	ok	428.7560	58.912	0.044144	21.50	63.816	12.004	19124348.996397	13	429.1667	7.81545e-05	3.69977e-04
2023/05/19	10:04:50	ok	ok	429.1680	58.910	0.044157	21.54	63.816	12.033	32815235.471419	13	429.2553	7.43871e-05	2.75480e-04
2023/05/19	10:09:49	ok	ok	429.0460	58.918	0.044157	21.62	63.746	12.080	28542517.280825	9	429.3761	7.20441e-05	2.51252e-04
2023/05/19	10:14:49	--	ok	428.5920	58.925	0.044157	21.65	63.847	12.119	36337799.189690	12	429.2269	7.81300e-05	4.22281e-04
2023/05/19	10:14:56	--	ok	428.6340	58.926	0.044178	21.68	63.778	12.125	34915596.387948	10	429.3954	7.29130e-05	2.62430e-04
2023/05/19	10:15:03	--	ok	429.2440	58.921	0.044197	21.68	63.766	12.123	32655721.634958	11	429.4277	7.11152e-05	2.44011e-04
2023/05/19	10:15:11	--	ok	429.3060	58.920	0.044185	21.67	63.775	12.115	21743267.697474	11	429.3746	7.19087e-05	3.06488e-04
2023/05/19	10:15:18	ok	ok	429.0400	58.913	0.044169	21.62	63.787	12.087	32392543.382044	11	429.3388	7.24499e-05	2.78264e-04
2023/05/19	10:20:17	ok	ok	429.0000	58.929	0.044169	21.77	63.751	12.180	33117105.440746	10	429.4030	7.36072e-05	2.71108e-04
2023/05/19	10:25:17	--	ok	428.7140	58.934	0.044169	21.88	63.793	12.267	31312496.391133	10	429.4940	7.14037e-05	2.90626e-04
2023/05/19	10:25:25	--	ok	428.7240	58.942	0.044183	21.87	63.780	12.255	24353637.161786	9	429.5164	7.17154e-05	2.51997e-04
2023/05/19	10:25:32	--	ok	428.7260	58.937	0.044197	21.85	63.723	12.234	40710627.594824	10	429.4163	7.47330e-05	2.36762e-04
2023/05/19	10:25:39	--	ok	428.6880	58.929	0.044211	21.82	63.760	12.221	39237071.020723	12	429.3653	7.49621e-05	3.07078e-04
2023/05/19	10:25:46	ok	ok	429.0940	58.922	0.044227	21.77	63.815	12.192	33055306.225019	10	429.4545	7.11686e-05	3.18299e-04
2023/05/19	10:30:46	ok	ok	429.0040	58.945	0.044227	21.91	63.810	12.291	33524047.658766	12	429.3407	7.84001e-05	3.75999e-04
2023/05/19	10:35:46	--	ok	429.2280	58.951	0.044227	21.96	63.755	12.320	30854221.443256	11	429.4613	7.53515e-05	3.31165e-04
2023/05/19	10:35:53	--	ok	429.2320	58.949	0.044216	21.96	63.743	12.318	33995912.066811	9	429.5335	7.26240e-05	2.76288e-04
2023/05/19	10:36:01	--	ok	429.3340	58.944	0.044204	21.98	63.789	12.336	23519182.390488	10	429.5242	7.24326e-05	3.03262e-04
2023/05/19	10:36:08	ok	ok	429.1860	58.939	0.044187	21.95	63.828	12.325	33262175.719463	10	429.5372	7.18636e-05	2.99106e-04
2023/05/19	10:41:07	ok	ok	429.0300	58.966	0.044187	22.03	63.757	12.370	33022733.080348	11	429.5985	7.20880e-05	2.61847e-04
2023/05/19	10:46:07	--	ok	429.2280	58.969	0.044187	22.11	63.815	12.434	32155039.179919	12	429.4811	7.77709e-05	3.93627e-04
2023/05/19	10:46:15	ok	ok	428.8240	58.979	0.044175	22.11	63.760	12.423	31500389.286937	12	429.5832	7.39665e-05	2.86838e-04
2023/05/19	10:51:14	ok	ok	428.9360	58.972	0.044175	22.19	63.798	12.490	28388943.593456	11	429.5249	7.69789e-05	3.16745e-04
2023/05/19	10:56:14	ok	ok	429.0180	58.993	0.044175	22.28	63.824	12.557	26661818.031892	9	429.6018	7.52658e-05	2.77210e-04
2023/05/19	11:01:14	--	ok	429.3920	59.012	0.044175	22.31	63.796	12.573	26175625.325267	13	429.5454	7.90848e-05	4.52222e-04
2023/05/19	11:01:21	--	ok	429.5540	59.008	0.044155	22.36	63.787	12.611	30710203.499911	9	429.8489	7.00491e-05	2.61621e-04
2023/05/19	11:01:29	ok	ok	428.9640	58.925	0.044126	22.33	63.719	12.576	18894874.562615	9	429.3335	7.31681e-05	2.30257e-04
2023/05/19	11:06:28	--	ok	428.4080	58.921	0.044126	22.08	64.259	12.500	18673406.629926	11	429.0476	7.97121e-05	4.15436e-04
2023/05/19	11:06:35	--	ok	428.7320	58.921	0.044156	22.08	64.268	12.501	30707682.082501	10	429.2795	7.22273e-05	2.39414e-04
2023/05/19	11:06:42	--	ok	428.6540	58.922	0.04417	22.08	64.237	12.495	27788669.368767	11	429.2575	7.30742e-05	3.05713e-04
2023/05/19	11:06:50	--	ok	428.6960	58.919	0.044188	22.08	64.227	12.493	29882907.213174	9	429.1942	7.44926e-05	2.57798e-04
2023/05/19	11:06:58	ok	ok	429.0460	58.916	0.044204	22.06	64.256	12.487	26691423.788807	10	429.2572	7.13208e-05	3.01280e-04
2023/05/19	11:11:57	--	ok	428.7320	58.913	0.044204	21.80	64.590	12.361	26244957.384720	9	429.2064	7.14032e-05	2.64066e-04
2023/05/19	11:12:04	ok	ok	428.8520	58.914	0.044218	21.78	64.544	12.341	26715921.997247	12	429.1820	7.22494e-05	2.36699e-04
2023/05/19	11:17:03	--	ok	428.4220	58.910	0.044218	21.65	64.767	12.294	25143222.890473	12	428.9898	7.71444e-05	3.64738e-04
2023/05/19	11:17:10	--	ok	428.7700	58.919	0.044248	21.64	64.744	12.280	18019708.254073	12	429.2536	7.17964e-05	2.72629e-04
2023/05/19	11:17:17	ok	ok	429.1260	58.948	0.04426	21.65	64.694	12.280	24208257.438387	10	429.5338	7.09448e-05	3.14470e-04
2023/05/19	11:22:17	ok	ok	428.8840	58.935	0.04426	21.54	64.906	12.239	22425217.114794	10	429.3242	7.63597e-05	3.66164e-04
2023/05/19	11:27:17	ok	ok	428.8800	58.931	0.04426	21.41	64.965	12.160	24644238.574565	9	429.3770	7.36702e-05	2.46553e-04
2023/05/19	11:32:17	--	ok	428.6600	58.934	0.04426	21.37	64.979	12.132	24357769.719658	13	429.1981	7.90851e-05	3.67967e-04
2023/05/19	11:32:24	ok	ok	428.9360	59.051	0.044277	21.38	64.984	12.144	22368504.328007	9	429.7594	7.29386e-05	2.91855e-04
2023/05/19	11:37:24	ok	ok	428.9760	59.029	0.044277	21.36	65.010	12.129	19944639.045865	9	429.6717	7.39515e-05	2.18214e-04
2023/05/19	11:42:24	ok	ok	429.0040	59.022	0.044277	21.30	65.074	12.101	16741031.320214	12	429.3855	8.41478e-05	7.16750e-04
2023/05/19	11:47:24	ok	ok	428.9300	59.022	0.044277	21.27	65.078	12.081	18774709.450144	12	429.5024	7.88408e-05	4.37312e-04
2023/05/19	11:52:24	ok	ok	428.8560	59.027	0.044277	21.26	65.064	12.070	20368505.604236	8	429.7070	7.25710e-05	2.46906e-04
2023/05/19	11:57:24	ok	ok	428.8760	59.029	0.044277	21.24	65.126	12.072	19565352.572589	13	429.4916	7.99403e-05	3.75620e-04
2023/05/19	12:02:24	ok	ok	428.9080	59.029	0.044277	21.24	65.106	12.068	20091846.089893	10	429.4536	8.05565e-05	3.65437e-04
2023/05/19	12:07:24	ok	ok	428.8180	59.027	0.044277	21.23	65.156	12.066	21711312.590758	12	429.4750	8.01454e-05	4.29768e-04
2023/05/19	12:12:24	ok	ok	429.0000	59.024	0.044277	21.26	65.151	12.086	22549033.124890	9	429.6562	7.38658e-05	2.17587e-04
2023/05/19	12:17:24	ok	ok	428.8840	59.023	0.044277	21.24	65.180	12.082	20198161.560200	11	429.4842	7.95894e-05	4.18096e-04
2023/05/19	12:22:24	ok	ok	428.8360	59.022	0.044277	21.24	65.180	12.082	20844331.652912	12	429.5119	7.87873e-05	3.51017e-04
2023/05/19	12:27:24	ok	ok	428.9760	59.032	0.044277	21.30	65.234	12.131	20827467.898166	12	429.5403	7.90325e-05	3.80765e-04
2023/05/19	12:32:24	--	ok	429.2240	59.034	0.044277	21.33	65.165	12.137	22915588.439845	12	429.5518	7.90068e-05	4.05774e-04
2023/05/19	12:32:31	ok	ok	429.0240	58.946	0.044266	21.34	65.176	12.150	23481018.395776	12	429.4433	7.44105e-05	2.53067e-04
2023/05/19	12:37:30	--	ok	428.7280	58.957	0.044266	21.37	65.183	12.170	22780915.617685	11	429.3384	7.90439e-05	3.65890e-04
2023/05/19	12:37:37	--	ok	429.3500	59.085	0.04428	21.36	65.138	12.152	29366104.865643	11	429.8072	7.43357e-05	2.70395e-04
2023/05/19	12:37:45	--	ok	428.7420	58.940	0.044262	21.36	65.138	12.152	21778265.475194	11	429.4370	7.31384e-05	2.93834e-04
2023/05/19	12:37:52	--	ok	429.2840	58.996	0.044275	21.31	65.193	12.133	30434579.464161	12	429.6399	7.43649e-05	2.55341e-04
2023/05/19	12:37:59	ok	ok	428.8260	58.930	0.044261	21.24	65.263	12.097	21854279.801594	10	429.3405	7.32137e-05	2.74222e-04
2023/05/19	12:42:58	--	ok	428.6280	58.941	0.044261	21.40	65.188	12.192	20614828.951361	11	429.2948	7.74781e-05	3.39895e-04
2023/05/19	12:43:05	--	ok	429.3640	59.075	0.044279	21.37	65.139	12.162	24954755.689029	11	429.8625	7.23247e-05	2.72222e-04
2023/05/19	12:43:13	ok	ok	428.8380	58.937	0.044261	21.41	65.116	12.188	22068641.500418	9	429.4027	7.34710e-05	2.71410e-04
2023/05/19	12:48:12	--	ok	428.7260	58.944	0.044261	21.44	65.133	12.212	22433565.144059	12	429.2959	7.84267e-05	3.84296e-04
2023/05/19	12:48:19	ok	ok	429.1360	59.034	0.044275	21.41	65.190	12.202	30063815.282561	12	429.6746	7.57977e-05	2.44966e-04
2023/05/19	12:53:19	ok	ok	429.1680	59.036	0.044275	21.48	65.185	12.252	29209975.005700	13	429.3918	8.64182e-05	8.24194e-04
2023/05/19	12:58:19	ok	ok	429.0760	59.048	0.044275	21.57	65.202	12.314	28553054.666928	8	429.7967	7.26546e-05	2.38996e-04
2023/05/19	13:03:19	ok	ok	429.1460	59.057	0.044275	21.62	65.190	12.353	28251215.096170	11	429.6465	7.87754e-05	4.21698e-04
2023/05/19	13:08:19	--	ok	429.2820	59.064	0.044275	21.68	65.234	12.402	28901929.536256	12	429.7592	7.61170e-05	3.13697e-04
2023/05/19	13:08:26	ok	ok	428.9500	58.965	0.04426	21.71	65.194	12.415	21602853.223143	11	429.5658	7.20460e-05	2.85362e-04
2023/05/19	13:13:26	ok	ok	428.9060	58.970	0.04426	21.78	65.261	12.478	20308149.867565	13	429.3706	8.04454e-05	4.38883e-04
2023/05/19	13:18:26	ok	ok	428.8280	58.979	0.04426	21.87	65.235	12.534	21289191.200890	11	429.5405	7.62012e-05	3.44706e-04
2023/05/19	13:23:26	ok	ok	428.8940	58.995	0.04426	21.96	65.234	12.606	22244776.425181	8	429.6533	7.32068e-05	2.66717e-04
2023/05/19	13:28:26	ok	ok	428.9540	59.004	0.04426	22.06	65.243	12.679	20653035.300955	9	429.7227	7.19308e-05	2.89871e-04
2023/05/19	13:33:26	ok	ok	429.0020	59.011	0.04426	22.12	65.263	12.726	22091755.419747	10	429.6251	7.69899e-05	3.30900e-04
2023/05/19	13:38:26	ok	ok	428.8580	58.955	0.04426	21.47	66.346	12.458	22159281.602023	13	429.3413	7.83681e-05	4.02208e-04
2023/05/19	13:43:26	--	ok	428.5980	58.941	0.04426	21.13	66.792	12.300	20671652.594938	11	429.2074	7.85046e-05	3.56508e-04
2023/05/19	13:43:33	--	ok	429.2740	59.070	0.044281	21.14	66.731	12.299	26703063.505037	11	429.8306	7.22429e-05	2.29403e-04
2023/05/19	13:43:41	ok	ok	428.9180	58.962	0.044267	21.16	66.690	12.300	21837628.179381	9	429.5284	7.26447e-05	2.29097e-04
2023/05/19	13:48:40	--	ok	428.5320	58.947	0.044267	20.91	66.909	12.168	19382097.902797	13	429.2055	8.02347e-05	3.68569e-04
2023/05/19	13:48:48	--	ok	429.3600	59.130	0.044291	20.91	66.929	12.172	28317667.713376	10	429.9149	7.32514e-05	2.91123e-04
2023/05/19	13:48:55	ok	ok	428.9200	58.971	0.044272	20.94	66.928	12.192	29574091.956702	11	429.4963	7.36686e-05	2.44640e-04
2023/05/19	13:53:54	ok	ok	428.8000	58.956	0.044272	20.76	67.080	12.090	26157018.792940	13	429.2210	8.13368e-05	5.05182e-04
2023/05/19	13:58:54	--	ok	428.6000	58.948	0.044272	20.65	67.185	12.030	22326403.653351	8	429.4040	7.32961e-05	2.34081e-04
2023/05/19	13:59:01	ok	ok	429.1740	59.106	0.044293	20.63	67.204	12.024	28786078.326861	9	429.6857	7.86083e-05	2.51078e-04
2023/05/19	14:04:01	ok	ok	429.0880	59.080	0.044293	20.53	67.263	11.964	25819653.490316	12	429.6407	7.77754e-05	3.42896e-04
2023/05/19	14:09:01	ok	ok	428.9640	59.064	0.044293	20.48	67.385	11.947	25315275.171447	13	429.5594	7.95020e-05	3.77483e-04
2023/05/19	14:14:01	--	ok	429.2520	59.051	0.044293	20.43	67.387	11.917	27452426.145289	12	429.5498	7.90118e-05	3.29213e-04
2023/05/19	14:14:08	ok	ok	428.8780	58.958	0.04428	20.40	67.390	11.897	21237466.326218	11	429.3390	7.68085e-05	2.91169e-04
2023/05/19	14:19:07	--	ok	428.7740	58.954	0.04428	20.38	67.468	11.893	17889161.396221	12	429.2479	7.97563e-05	3.50862e-04
2023/05/19	14:19:14	ok	ok	429.0800	59.029	0.044291	20.38	67.417	11.884	23021243.030039	11	429.6562	7.38232e-05	3.14956e-04
2023/05/19	14:24:14	--	ok	428.7800	59.017	0.044291	20.38	67.468	11.893	18977291.296507	12	429.3255	8.47236e-05	7.62877e-04
2023/05/19	14:24:21	--	ok	429.3460	59.128	0.044302	20.38	67.497	11.898	21207132.219944	12	429.8512	7.55465e-05	2.87478e-04
2023/05/19	14:24:29	ok	ok	428.8060	58.973	0.044285	20.38	67.446	11.889	21044341.015127	9	429.4761	7.45296e-05	2.96516e-04
2023/05/19	14:29:28	--	ok	429.2260	58.971	0.044285	20.38	67.518	11.902	20444741.474017	9	429.4425	7.58122e-05	2.16360e-04
2023/05/19	14:29:35	ok	ok	428.8260	58.933	0.044273	20.35	67.514	11.880	21465113.204452	11	429.2602	7.29234e-05	2.67103e-04
2023/05/19	14:34:35	--	ok	428.6440	58.932	0.044273	20.33	67.570	11.881	21815371.514659	8	429.2217	7.44390e-05	2.96446e-04
2023/05/19	14:34:42	--	ok	429.3820	59.016	0.044291	20.33	67.582	11.883	21254965.266148	11	429.5673	7.60643e-05	3.10521e-04
2023/05/19	14:34:50	--	ok	428.6080	58.931	0.044272	20.31	67.543	11.856	22057242.447070	9	429.2287	7.33257e-05	2.97100e-04
2023/05/19	14:34:57	--	ok	429.2840	59.019	0.044292	20.33	67.529	11.874	25728161.725394	9	429.6297	7.45310e-05	3.34292e-04
2023/05/19	14:35:04	--	ok	428.4800	58.942	0.044277	20.38	67.538	11.905	19489655.125303	11	429.3216	7.42415e-05	3.14694e-04
2023/05/19	14:35:12	--	ok	429.2040	59.133	0.044304	20.36	67.495	11.886	26047824.798589	9	429.9347	7.34367e-05	3.45056e-04
2023/05/19	14:35:19	ok	ok	429.1540	59.032	0.044294	20.36	67.504	11.888	26222297.579871	11	429.6162	7.62334e-05	2.82055e-04
2023/05/19	14:40:18	ok	ok	428.9920	59.021	0.044294	20.32	67.547	11.868	23017060.899506	12	429.5157	7.84342e-05	4.11349e-04
2023/05/19	14:45:18	--	ok	429.2720	59.019	0.044294	20.35	67.602	11.896	27101361.770448	9	429.5457	7.70720e-05	3.52167e-04
2023/05/19	14:45:25	--	ok	428.6460	58.943	0.04428	20.33	67.611	11.888	22269261.119065	12	429.3039	7.54455e-05	2.75052e-04
2023/05/19	14:45:33	ok	ok	428.9720	59.053	0.044298	20.31	67.575	11.862	21187471.267672	10	429.7660	7.33257e-05	3.16773e-04
2023/05/19	14:50:32	--	ok	429.3300	59.053	0.044298	20.36	67.678	11.919	18741929.658391	8	429.7293	7.31884e-05	1.91932e-04
2023/05/19	14:50:39	ok	ok	428.8220	58.945	0.044281	20.33	67.642	11.894	19155505.724633	9	429.3446	7.43504e-05	2.96066e-04
2023/05/19	14:55:39	--	ok	428.7960	58.945	0.044281	20.33	67.694	11.903	19737096.383465	11	429.1460	8.12833e-05	4.03497e-04
2023/05/19	14:55:46	ok	ok	429.0300	58.990	0.044291	20.33	67.651	11.895	21822360.334235	10	429.6136	7.35191e-05	2.87373e-04
2023/05/19	15:00:46	--	ok	428.6980	58.991	0.044291	20.36	67.666	11.917	18973528.513923	11	429.3711	8.11960e-05	5.42574e-04
2023/05/19	15:00:53	--	ok	429.5920	59.131	0.044306	20.33	67.683	11.901	25189484.637571	9	429.8772	7.58230e-05	2.50853e-04
2023/05/19	15:01:00	--	ok	428.6780	58.934	0.044276	20.36	67.657	11.915	23598924.924328	10	429.1928	7.57505e-05	2.67037e-04
2023/05/19	15:01:07	--	ok	429.2540	58.996	0.044292	20.35	67.684	11.910	23646306.761982	11	429.5998	7.45558e-05	3.10302e-04
2023/05/19	15:01:15	ok	ok	429.0300	58.940	0.04428	20.36	67.678	11.919	20594957.018596	9	429.2448	7.65664e-05	2.77132e-04
2023/05/19	15:06:14	--	ok	428.4500	58.942	0.04428	20.36	67.729	11.928	18940411.060702	12	429.0382	8.40837e-05	7.92804e-04
2023/05/19	15:06:22	--	ok	429.6360	59.143	0.044308	20.39	67.694	11.942	26175192.163283	9	429.9509	7.47692e-05	3.11679e-04
2023/05/19	15:06:29	ok	ok	429.0200	58.935	0.044275	20.36	67.678	11.919	23328553.695199	9	429.2446	7.40645e-05	2.54382e-04
2023/05/19	15:11:28	ok	ok	428.8220	58.936	0.044275	20.38	67.762	11.945	20112800.854680	12	429.0606	8.07807e-05	4.06948e-04
2023/05/19	15:16:28	--	ok	428.7120	58.937	0.044275	20.36	67.779	11.936	22279827.571343	10	429.1737	7.68329e-05	3.69791e-04
2023/05/19	15:16:35	--	ok	429.2260	58.984	0.044289	20.36	67.767	11.934	24849026.303791	11	429.5841	7.36197e-05	2.70188e-04
2023/05/19	15:16:43	ok	ok	429.1120	58.940	0.044278	20.38	67.771	11.946	18988259.041239	10	429.3095	7.43008e-05	2.58883e-04
2023/05/19	15:21:42	--	ok	428.5160	58.942	0.044278	20.38	67.813	11.953	16544656.116418	12	429.1797	7.89884e-05	4.15816e-04
2023/05/19	15:21:50	ok	ok	429.0900	59.093	0.044303	20.40	67.808	11.971	22196520.260853	12	429.8248	7.49599e-05	2.76413e-04
2023/05/19	15:26:49	ok	ok	429.0080	59.082	0.044303	20.40	67.849	11.979	19155886.344092	11	429.6511	8.01245e-05	3.88516e-04
2023/05/19	15:31:49	ok	ok	429.1920	59.084	0.044303	20.39	67.825	11.965	16210922.675917	9	429.9165	7.08661e-05	3.27698e-04
2023/05/19	15:36:49	ok	ok	429.1260	59.079	0.044303	20.43	67.854	12.000	18536662.869133	12	429.6682	7.93910e-05	3.40621e-04
2023/05/19	15:41:49	ok	ok	429.1860	59.087	0.044303	20.42	67.893	11.998	18550836.767016	8	429.7789	7.51947e-05	2.68889e-04
2023/05/19	15:46:49	ok	ok	429.1140	59.084	0.044303	20.48	67.884	12.035	16173813.777342	10	429.8441	7.34423e-05	2.81686e-04
2023/05/19	15:51:49	--	ok	429.3240	59.081	0.044303	20.49	67.948	12.056	16653803.738153	12	429.8295	7.42275e-05	2.77662e-04
2023/05/19	15:51:56	ok	ok	428.8560	58.965	0.044286	20.45	67.898	12.017	15988760.991404	9	429.4396	7.49325e-05	2.83455e-04
2023/05/19	15:56:56	--	ok	428.7320	58.966	0.044286	20.45	67.948	12.026	17517506.397417	12	429.3305	7.96636e-05	4.10526e-04
2023/05/19	15:57:03	--	ok	429.4180	59.052	0.0443	20.48	67.976	12.051	23276685.443995	12	429.8144	7.24366e-05	3.08068e-04
2023/05/19	15:57:11	ok	ok	428.8920	58.945	0.044279	20.46	67.973	12.040	15990376.905744	12	429.2956	7.49359e-05	2.68914e-04
2023/05/19	16:02:10	--	ok	428.5320	58.948	0.044279	20.49	67.939	12.054	14595023.661408	11	429.3049	7.50570e-05	3.56502e-04
2023/05/19	16:02:17	--	ok	429.4580	59.079	0.044302	20.49	67.968	12.059	21694811.146657	11	429.8701	7.33060e-05	2.73419e-04
2023/05/19	16:02:25	ok	ok	428.9820	58.947	0.044279	20.49	67.990	12.063	17993772.161770	11	429.3391	7.37214e-05	2.56497e-04
2023/05/19	16:07:24	--	ok	428.5580	58.950	0.044279	20.49	67.990	12.063	15058949.478384	6	429.2818	7.60669e-05	2.22571e-04
2023/05/19	16:07:31	--	ok	429.4080	59.076	0.044301	20.50	67.971	12.069	21439303.457115	12	429.8254	7.43156e-05	2.76350e-04
2023/05/19	16:07:38	ok	ok	429.0120	58.951	0.044281	20.46	67.962	12.038	14690615.141116	9	429.3429	7.51816e-05	3.05775e-04
2023/05/19	16:12:38	ok	ok	428.8820	58.954	0.044281	20.49	68.019	12.068	16422399.809588	11	429.3968	7.38116e-05	2.05328e-04
2023/05/19	16:17:38	ok	ok	428.8140	58.954	0.044281	20.50	68.054	12.084	12514748.019370	11	429.2617	7.84179e-05	3.32014e-04
2023/05/19	16:22:38	--	ok	428.5760	58.955	0.044281	20.53	68.069	12.107	17255138.108540	9	429.3698	7.44524e-05	2.19890e-04
2023/05/19	16:22:45	--	ok	429.5220	59.088	0.044302	20.52	68.023	12.088	23771609.667122	10	429.8607	7.39809e-05	3.11174e-04
2023/05/19	16:22:53	--	ok	428.7720	58.944	0.044276	20.53	68.049	12.104	20824427.312068	9	429.2531	7.52008e-05	2.75334e-04
2023/05/19	16:23:00	ok	ok	429.0680	58.969	0.044287	20.50	68.072	12.087	21213050.892884	10	429.4953	7.48136e-05	2.99367e-04
2023/05/19	16:27:59	ok	ok	428.9580	58.972	0.044287	20.52	68.096	12.101	22334335.072126	10	429.3474	7.95996e-05	3.65982e-04
2023/05/19	16:32:59	ok	ok	428.8060	58.970	0.044287	20.52	68.106	12.103	19929361.499607	9	429.4799	7.52096e-05	3.08322e-04
2023/05/19	16:37:59	--	ok	428.7740	58.972	0.044287	20.53	68.110	12.115	20996809.381665	8	429.5447	7.27729e-05	2.83595e-04
2023/05/19	16:38:06	--	ok	429.5680	59.043	0.044298	20.53	68.128	12.118	20279645.980022	11	429.7546	7.40942e-05	2.41317e-04
2023/05/19	16:38:13	ok	ok	428.9300	58.934	0.04427	20.53	68.110	12.115	17975360.220650	11	429.1161	7.46622e-05	2.60853e-04
2023/05/19	16:43:13	--	ok	428.5960	58.937	0.04427	20.50	68.092	12.091	17890123.596011	8	429.1764	7.34167e-05	2.20354e-04
2023/05/19	16:43:20	--	ok	429.3500	58.986	0.04429	20.55	68.113	12.125	15684230.536535	9	429.6000	7.33946e-05	2.53726e-04
2023/05/19	16:43:28	--	ok	429.3040	59.000	0.044272	20.55	68.113	12.125	20243318.816626	10	429.6421	7.35098e-05	3.09222e-04
2023/05/19	16:43:35	ok	ok	429.1940	58.996	0.044257	20.53	68.069	12.107	22409465.077157	11	429.6794	7.28820e-05	3.52303e-04
2023/05/19	16:48:34	--	ok	429.2160	58.994	0.044257	20.53	68.141	12.120	19775126.485495	10	429.5930	7.46289e-05	2.74163e-04
2023/05/19	16:48:41	ok	ok	429.0840	58.996	0.044246	20.55	68.132	12.128	17586987.533503	11	429.6209	7.43475e-05	2.82132e-04
2023/05/19	16:53:41	ok	ok	429.0940	58.995	0.044246	20.50	68.165	12.104	13966268.034221	11	429.4142	8.07776e-05	3.46973e-04
2023/05/19	16:58:41	ok	ok	429.1480	58.997	0.044246	20.50	68.173	12.105	14820883.664190	10	429.6358	7.32671e-05	2.48333e-04
2023/05/19	17:03:41	--	ok	428.7920	59.000	0.044246	20.52	68.197	12.119	15172516.695317	11	429.6058	7.43609e-05	2.85093e-04
2023/05/19	17:03:48	--	ok	429.4920	58.995	0.044256	20.49	68.170	12.095	22893249.241795	10	429.6101	7.41305e-05	2.57273e-04
2023/05/19	17:03:55	--	ok	429.2600	58.994	0.044231	20.49	68.202	12.101	21233982.956716	11	429.5484	7.61007e-05	2.63342e-04
2023/05/19	17:04:03	ok	ok	429.0580	58.991	0.044217	20.50	68.154	12.102	22269090.361117	10	429.5635	7.55503e-05	2.51788e-04
2023/05/19	17:09:02	ok	ok	428.8560	58.994	0.044217	20.50	68.215	12.113	20826794.287072	12	429.5446	7.55472e-05	2.65904e-04
2023/05/19	17:14:02	ok	ok	429.1980	58.993	0.044217	20.49	68.232	12.106	17821705.358210	12	429.4535	7.94282e-05	4.35662e-04
2023/05/19	17:19:02	--	ok	429.2300	58.991	0.044217	20.49	68.243	12.108	18679736.089448	9	429.6331	7.31963e-05	2.80508e-04
2023/05/19	17:19:09	--	ok	429.3720	58.989	0.044206	20.46	68.237	12.086	19670438.524434	11	429.6009	7.40213e-05	2.68240e-04
2023/05/19	17:19:16	ok	ok	428.9640	58.989	0.044187	20.46	68.237	12.086	22642366.409751	10	429.5614	7.48408e-05	2.47270e-04
2023/05/19	17:24:16	--	ok	429.2920	58.992	0.044187	20.46	68.248	12.088	20027544.147791	14	429.4206	8.02477e-05	4.81641e-04
2023/05/19	17:24:23	ok	ok	429.0860	58.974	0.044172	20.46	68.257	12.090	14522004.955476	10	429.4979	7.46784e-05	2.66050e-04
2023/05/19	17:29:23	--	ok	428.7920	58.974	0.044172	20.46	68.248	12.088	14096670.098315	11	429.4670	7.58948e-05	3.03334e-04
2023/05/19	17:29:30	--	ok	429.3160	58.974	0.044182	20.46	68.237	12.086	21276805.965282	11	429.5195	7.45433e-05	2.42229e-04
2023/05/19	17:29:38	--	ok	428.7960	58.957	0.044166	20.45	68.234	12.076	16811943.287557	9	429.3569	7.52503e-05	3.17488e-04
2023/05/19	17:29:45	ok	ok	429.1480	58.956	0.044176	20.45	68.234	12.076	23856359.428046	10	429.3274	7.61946e-05	2.55056e-04
2023/05/19	17:34:44	ok	ok	429.1700	58.956	0.044176	20.42	68.269	12.064	18772656.634976	12	429.2627	7.89958e-05	3.57626e-04
2023/05/19	17:39:44	ok	ok	429.0460	58.956	0.044176	20.40	68.257	12.050	21799665.445351	8	429.3689	7.43580e-05	2.43678e-04
2023/05/19	17:44:44	ok	ok	429.1940	58.956	0.044176	20.42	68.310	12.071	20960589.878837	9	429.3087	7.60383e-05	2.54057e-04
2023/05/19	17:49:44	--	ok	428.7580	58.957	0.044176	20.35	68.315	12.021	17334229.998316	10	429.3680	7.41674e-05	2.87112e-04
2023/05/19	17:49:51	ok	ok	428.9620	58.955	0.044188	20.38	68.292	12.038	19070829.339876	9	429.4174	7.25889e-05	2.69550e-04
2023/05/19	17:54:51	--	ok	428.7040	58.956	0.044188	20.33	68.321	12.013	22491144.680947	10	429.2163	7.89996e-05	4.06052e-04
2023/05/19	17:54:58	ok	ok	429.0200	58.956	0.044204	20.32	68.310	12.002	16467546.162270	10	429.3694	7.41559e-05	2.71059e-04
2023/05/19	17:59:58	ok	ok	428.9380	58.953	0.044204	20.29	68.353	11.989	15108255.622284	7	429.3408	7.42039e-05	2.34271e-04
2023/05/19	18:04:58	ok	ok	428.9820	58.954	0.044204	20.29	68.334	11.986	14023047.491285	9	429.2940	7.49632e-05	2.43145e-04
2023/05/19	18:09:58	--	ok	428.5620	58.951	0.044204	20.24	68.325	11.945	14300539.203482	11	429.1343	8.05019e-05	3.84002e-04
2023/05/19	18:10:05	ok	ok	429.0780	58.952	0.044226	20.24	68.376	11.954	18985677.461426	10	429.3123	7.47181e-05	2.57589e-04
2023/05/19	18:15:05	ok	ok	428.9720	58.948	0.044226	20.22	68.353	11.940	18376677.297873	11	429.2109	7.75058e-05	3.71709e-04
2023/05/19	18:20:05	--	ok	428.5820	58.948	0.044226	20.12	68.388	11.878	19306515.411054	13	429.1720	7.83702e-05	3.42149e-04
2023/05/19	18:20:12	--	ok	429.2500	58.947	0.044248	20.12	68.367	11.874	18680596.214699	10	429.2830	7.43768e-05	2.74616e-04
2023/05/19	18:20:19	ok	ok	429.0660	58.947	0.044235	20.12	68.347	11.871	20453867.673988	12	429.3355	7.29174e-05	2.70440e-04
2023/05/19	18:25:19	--	ok	428.7120	58.946	0.044235	20.09	68.392	11.858	17665835.354245	7	429.2164	7.56525e-05	2.03513e-04
2023/05/19	18:25:26	ok	ok	429.0660	58.946	0.04425	20.08	68.431	11.856	19394708.684461	9	429.2607	7.47657e-05	3.33992e-04
2023/05/19	18:30:25	--	ok	428.6300	58.944	0.04425	20.04	68.383	11.818	17874303.208997	12	429.1877	7.61091e-05	4.33298e-04
2023/05/19	18:30:32	--	ok	429.2160	58.943	0.044268	20.05	68.385	11.827	23001673.546699	9	429.2246	7.61297e-05	3.49132e-04
2023/05/19	18:30:39	ok	ok	429.0320	58.942	0.044258	20.04	68.371	11.816	16264584.301940	10	429.2549	7.45796e-05	2.36913e-04
2023/05/19	18:35:39	--	ok	428.6060	58.942	0.044258	20.00	68.415	11.794	15963732.098865	11	429.2024	7.49134e-05	2.88200e-04
2023/05/19	18:35:47	ok	ok	429.0320	58.941	0.044278	20.00	68.415	11.794	14430295.189265	9	429.1925	7.44973e-05	3.16428e-04
2023/05/19	18:40:46	--	ok	428.5040	58.939	0.044278	19.91	68.434	11.736	16761668.377628	8	429.0978	7.69461e-05	3.31137e-04
2023/05/19	18:40:53	ok	ok	429.1860	59.044	0.044303	19.95	68.449	11.768	19470912.999490	12	429.6666	7.50851e-05	3.33203e-04
2023/05/19	18:45:53	ok	ok	428.9200	59.024	0.044303	19.85	68.484	11.707	15163455.878833	11	429.5361	7.78445e-05	3.66099e-04
2023/05/19	18:50:53	ok	ok	428.8700	59.020	0.044303	19.82	68.417	11.677	16447292.331044	12	429.5417	7.69016e-05	3.67960e-04
2023/05/19	18:55:53	ok	ok	428.8240	59.004	0.044303	19.74	68.434	11.621	16386034.132353	10	429.5625	7.44030e-05	2.61237e-04
2023/05/19	19:00:53	ok	ok	429.1000	59.005	0.044303	19.67	68.493	11.584	14016499.902760	10	429.3894	7.99845e-05	2.93199e-04
2023/05/19	19:05:53	--	ok	428.6820	58.994	0.044303	19.61	68.513	11.550	15755681.392882	13	429.4130	7.80649e-05	2.98128e-04
2023/05/19	19:06:00	--	ok	429.4440	59.145	0.044319	19.61	68.484	11.545	20415746.444027	11	429.8639	7.57559e-05	2.87326e-04
2023/05/19	19:06:08	--	ok	428.5900	58.958	0.044297	19.61	68.452	11.539	16877454.423882	8	429.4788	7.21257e-05	1.09943e-04
2023/05/19	19:06:15	--	ok	429.5880	59.128	0.044317	19.64	68.476	11.561	21999174.972974	9	429.8217	7.51385e-05	3.00336e-04
2023/05/19	19:06:23	--	ok	428.7320	58.934	0.044288	19.60	68.420	11.523	16527084.306021	11	429.1755	7.52772e-05	3.00460e-04
2023/05/19	19:06:30	--	ok	429.2560	58.979	0.044301	19.61	68.463	11.541	21731793.285432	12	429.4460	7.67802e-05	2.75348e-04
2023/05/19	19:06:37	ok	ok	428.9220	58.985	0.044288	19.61	68.421	11.534	16466475.085803	12	429.5765	7.34262e-05	3.10831e-04
2023/05/19	19:11:36	--	ok	428.6340	58.990	0.044288	19.53	68.438	11.479	13872205.766938	11	429.4418	7.71180e-05	4.02740e-04
2023/05/19	19:11:43	ok	ok	429.0880	59.021	0.044306	19.53	68.467	11.484	17375910.121134	11	429.5516	7.67695e-05	3.35069e-04
2023/05/19	19:16:42	ok	ok	428.8840	59.011	0.044306	19.47	68.479	11.448	14611927.594379	13	429.4508	7.87866e-05	4.15158e-04
2023/05/19	19:21:42	ok	ok	428.9160	58.996	0.044306	19.37	68.522	11.389	13588398.131057	10	429.4835	7.67788e-05	2.88291e-04
2023/05/19	19:26:42	ok	ok	429.0240	58.994	0.044306	19.27	68.498	11.318	15138807.107802	13	429.3503	7.99761e-05	3.81555e-04
2023/05/19	19:31:42	--	ok	428.5320	58.985	0.044306	19.22	68.507	11.282	13735056.141025	11	429.2476	8.20214e-05	4.65271e-04
2023/05/19	19:31:49	--	ok	429.2460	59.177	0.04433	19.19	68.490	11.260	16316261.678423	8	429.9270	7.65700e-05	3.08916e-04
2023/05/19	19:31:57	--	ok	429.4300	59.081	0.044318	19.22	68.527	11.285	16761032.724399	11	429.7413	7.39352e-05	3.03318e-04
2023/05/19	19:32:04	--	ok	429.4140	59.101	0.044296	19.19	68.502	11.262	25398704.225742	9	429.7745	7.43213e-05	2.80367e-04
2023/05/19	19:32:12	--	ok	429.4920	59.105	0.044275	19.17	68.550	11.260	23519483.168503	7	429.7496	7.58887e-05	2.74613e-04
2023/05/19	19:32:19	--	ok	429.7420	59.102	0.04425	19.20	68.525	11.274	22590092.810363	12	429.6765	7.77391e-05	3.02160e-04
2023/05/19	19:32:27	--	ok	429.6400	59.105	0.044212	19.22	68.507	11.282	21268282.360973	13	429.6937	7.80373e-05	2.78846e-04
2023/05/19	19:32:34	--	ok	428.4820	58.932	0.044179	19.24	68.490	11.297	15261817.278506	10	429.2693	7.30505e-05	3.30782e-04
2023/05/19	19:32:41	ok	ok	428.9760	58.932	0.044205	19.22	68.539	11.287	24814200.547343	11	429.1908	7.65559e-05	3.27426e-04
2023/05/19	19:37:40	--	ok	428.6680	58.931	0.044205	19.10	68.476	11.203	23033755.739167	9	353.1474	1.76681e-03	3.76795e-02
2023/05/19	19:37:47	--	ok	428.6600	58.930	0.044222	19.12	68.479	11.212	17714722.958619	11	429.2243	7.49013e-05	2.86820e-04
2023/05/19	19:37:54	ok	ok	429.0920	58.930	0.044239	19.13	68.463	11.218	18363220.649931	13	429.1720	7.66414e-05	3.03566e-04
2023/05/19	19:42:54	ok	ok	428.9000	58.925	0.044239	19.01	68.481	11.138	14446351.070620	13	429.0778	7.84946e-05	3.67338e-04
2023/05/19	19:47:54	--	ok	428.7680	58.922	0.044239	18.93	68.518	11.097	12004963.956709	9	429.1516	7.48002e-05	2.71592e-04
2023/05/19	19:48:01	--	ok	428.7240	58.922	0.044251	18.93	68.508	11.096	23916309.372672	10	429.0996	7.69949e-05	3.07089e-04
2023/05/19	19:48:08	ok	ok	428.8000	58.922	0.044265	18.92	68.516	11.088	23864989.480478	11	429.1770	7.46458e-05	3.47948e-04
2023/05/19	19:53:08	--	ok	428.4960	58.918	0.044265	18.82	68.530	11.026	26675919.757497	11	428.8607	8.31355e-05	3.63958e-04
2023/05/19	19:53:15	ok	ok	429.0500	58.915	0.044291	18.81	68.536	11.018	17593203.430593	11	429.0822	7.52833e-05	3.05937e-04
2023/05/19	19:58:15	--	ok	428.2080	58.912	0.044291	18.75	68.518	10.979	15444914.859174	8	429.1037	7.37921e-05	3.25285e-04
2023/05/19	19:58:23	--	ok	429.5940	59.151	0.044331	18.74	68.495	10.965	19863088.336364	8	429.8434	7.57897e-05	2.70175e-04
2023/05/19	19:58:30	--	ok	429.5660	59.145	0.044301	18.74	68.557	10.975	19258924.994782	11	429.8039	7.60428e-05	2.33835e-04
2023/05/19	19:58:37	--	ok	429.4860	59.148	0.044273	18.76	68.521	10.988	23151745.664857	8	429.7920	7.69301e-05	2.75108e-04
2023/05/19	19:58:45	--	ok	429.6060	59.145	0.044248	18.75	68.458	10.969	24894152.566715	9	429.7550	7.72943e-05	3.15773e-04
2023/05/19	19:58:52	--	ok	429.7000	59.144	0.044217	18.72	68.431	10.946	23400689.114558	11	429.7344	7.79138e-05	2.61647e-04
2023/05/19	19:58:59	ok	ok	428.8480	58.917	0.044181	18.76	68.490	10.983	17810370.605869	11	429.0129	7.89138e-05	3.20870e-04
2023/05/19	20:03:59	--	ok	428.3500	58.913	0.044181	18.65	68.502	10.912	16540795.699413	12	428.9483	7.98129e-05	3.54988e-04
2023/05/19	20:04:06	--	ok	428.6800	58.915	0.044214	18.64	68.489	10.900	21551991.229210	11	429.0063	7.81576e-05	2.99101e-04
2023/05/19	20:04:14	--	ok	428.6320	58.915	0.04423	18.65	68.461	10.906	23964374.988698	10	429.0644	7.69018e-05	3.23326e-04
2023/05/19	20:04:21	ok	ok	428.8360	58.915	0.044249	18.67	68.472	10.916	25013511.211944	11	429.0643	7.67552e-05	3.30241e-04
2023/05/19	20:09:20	--	ok	428.6660	58.909	0.044249	18.55	68.513	10.849	23927104.657862	11	428.9399	7.90463e-05	3.37834e-04
2023/05/19	20:09:28	--	ok	428.6160	58.909	0.044266	18.56	68.527	10.860	20916327.879853	10	429.0734	7.47451e-05	3.67511e-04
2023/05/19	20:09:35	--	ok	428.7440	58.910	0.044285	18.52	68.530	10.833	20412191.079816	10	429.0200	7.66580e-05	3.28730e-04
2023/05/19	20:09:42	--	ok	428.7440	58.911	0.044298	18.52	68.470	10.823	17232796.956339	8	429.0184	7.72831e-05	2.85283e-04
2023/05/19	20:09:50	ok	ok	428.9740	58.958	0.044311	18.56	68.507	10.856	19111385.558673	9	429.2976	7.72978e-05	2.65874e-04
2023/05/19	20:14:49	--	ok	428.6680	58.942	0.044311	18.45	68.498	10.783	17789385.997694	9	429.0681	8.25158e-05	4.48068e-04
2023/05/19	20:14:56	ok	ok	429.1220	59.088	0.044328	18.42	68.472	10.760	21726968.946720	10	429.6098	7.73408e-05	2.97546e-04
2023/05/19	20:19:56	--	ok	429.3760	59.065	0.044328	18.32	68.486	10.700	18977805.046972	7	429.4930	7.80867e-05	2.32392e-04
2023/05/19	20:20:03	ok	ok	429.0820	58.924	0.044309	18.34	68.539	10.717	25416708.674309	9	429.2231	7.42988e-05	2.87965e-04
2023/05/19	20:25:03	--	ok	428.7720	58.920	0.044309	18.23	68.548	10.647	27160092.290597	11	429.0621	7.91311e-05	3.06687e-04
2023/05/19	20:25:10	--	ok	429.2360	58.987	0.04432	18.23	68.518	10.642	21762339.299746	10	429.3754	7.69517e-05	2.88371e-04
2023/05/19	20:25:18	ok	ok	428.9500	58.918	0.044309	18.23	68.489	10.638	28459090.937579	9	429.1982	7.41067e-05	2.91469e-04
2023/05/19	20:30:17	--	ok	428.6740	58.910	0.044309	18.13	68.502	10.578	25951135.632560	12	428.9718	8.01374e-05	3.46946e-04
2023/05/19	20:30:24	ok	ok	429.0580	59.012	0.044325	18.16	68.498	10.596	20748716.847119	10	429.4915	7.57736e-05	2.91717e-04
2023/05/19	20:35:24	ok	ok	429.1860	58.992	0.044325	18.03	68.525	10.519	21667280.792899	10	429.1771	8.30335e-05	3.34334e-04
2023/05/19	20:40:24	--	ok	429.2320	58.980	0.044325	17.94	68.571	10.475	21632570.153183	8	429.2422	8.04503e-05	2.57125e-04
2023/05/19	20:40:31	ok	ok	428.8400	58.913	0.044313	17.94	68.582	10.476	27945690.445428	8	429.0812	7.73036e-05	3.00266e-04
2023/05/19	20:45:31	ok	ok	428.8620	58.907	0.044313	17.86	68.566	10.419	26384996.928910	9	428.8897	8.33311e-05	3.54552e-04
2023/05/19	20:50:31	--	ok	428.7180	58.901	0.044313	17.76	68.559	10.357	25424829.894640	7	428.9826	7.86704e-05	2.97743e-04
2023/05/19	20:50:38	ok	ok	428.9400	58.979	0.044327	17.79	68.576	10.378	22423135.824071	9	429.2828	7.97520e-05	2.50434e-04
2023/05/19	20:55:38	ok	ok	428.8000	58.959	0.044327	17.73	68.617	10.348	19931072.547844	9	429.1725	8.06736e-05	2.56791e-04
2023/05/19	21:00:38	--	ok	428.5960	58.947	0.044327	17.62	68.617	10.279	19183209.887476	10	429.1006	8.22086e-05	3.05611e-04
2023/05/19	21:00:45	--	ok	429.6280	59.129	0.044347	17.60	68.573	10.264	20216176.182792	12	429.6642	7.87188e-05	2.57517e-04
2023/05/19	21:00:53	--	ok	428.7500	58.899	0.044316	17.63	68.568	10.280	18751827.378323	7	429.0224	7.82154e-05	2.87242e-04
2023/05/19	21:01:00	ok	ok	428.8320	58.969	0.044328	17.62	68.586	10.274	21379342.526302	8	429.3091	7.77181e-05	2.78349e-04
2023/05/19	21:05:59	ok	ok	429.0560	59.005	0.044328	17.84	68.092	10.339	20463950.393990	9	429.1939	8.36012e-05	3.01315e-04
2023/05/19	21:10:59	--	ok	429.5780	59.066	0.044328	18.41	67.309	10.569	20185683.396774	11	429.3544	8.45908e-05	3.86319e-04
2023/05/19	21:11:06	--	ok	429.3060	59.075	0.044299	18.41	67.289	10.566	18500052.058007	8	429.5885	7.82242e-05	2.63999e-04
2023/05/19	21:11:14	--	ok	429.3200	59.068	0.044284	18.41	67.340	10.574	20247352.230627	9	429.6038	7.74889e-05	2.71598e-04
2023/05/19	21:11:21	ok	ok	429.1400	59.065	0.044267	18.41	67.327	10.572	19466746.945509	9	429.5672	7.87769e-05	2.76762e-04
2023/05/19	21:16:20	--	ok	429.3740	59.107	0.044267	18.75	67.062	10.745	18420734.129773	7	429.6651	7.89357e-05	2.91747e-04
2023/05/19	21:16:27	--	ok	429.6260	59.109	0.044248	18.71	67.056	10.717	24327083.838921	12	429.6900	7.86505e-05	2.24649e-04
2023/05/19	21:16:34	--	ok	429.4560	59.101	0.044216	18.72	67.047	10.724	18630295.777642	10	429.7232	7.64816e-05	3.45088e-04
2023/05/19	21:16:42	ok	ok	429.0140	58.924	0.044193	18.68	67.071	10.701	17548386.777988	11	429.2252	7.78002e-05	3.29299e-04
2023/05/19	21:21:41	--	ok	429.3220	58.956	0.044193	18.92	66.877	10.823	18029463.898649	11	429.2868	7.93045e-05	3.58524e-04
2023/05/19	21:21:48	ok	ok	428.8560	58.895	0.044177	18.91	66.896	10.817	28483041.344784	11	429.0271	7.76782e-05	3.72400e-04
2023/05/19	21:26:48	--	ok	428.5600	58.901	0.044177	19.07	66.786	10.907	29151383.306952	9	429.1645	7.42331e-05	3.46744e-04
2023/05/19	21:26:55	ok	ok	428.9360	58.902	0.044199	19.07	66.819	10.913	26099060.209325	10	429.2180	7.40880e-05	2.86515e-04
2023/05/19	21:31:54	ok	ok	428.9780	58.906	0.044199	19.16	66.735	10.954	24162729.645622	9	429.1229	7.70854e-05	3.25278e-04
2023/05/19	21:36:54	ok	ok	428.9300	58.913	0.044199	19.24	66.654	10.994	25498319.503726	10	429.1740	7.71396e-05	3.15991e-04
2023/05/19	21:41:54	ok	ok	428.9480	58.915	0.044199	19.23	66.630	10.981	26714947.977686	10	429.0704	8.14545e-05	3.94172e-04
2023/05/19	21:46:54	--	ok	428.7360	58.918	0.044199	19.23	66.630	10.981	27719266.800529	13	429.1365	7.95426e-05	3.39736e-04
2023/05/19	21:47:01	ok	ok	429.1100	58.921	0.044212	19.29	66.577	11.010	27540726.263556	8	429.3080	7.43070e-05	3.02934e-04
2023/05/19	21:52:01	--	ok	428.6900	58.921	0.044212	19.29	66.557	11.007	26508565.523623	7	429.1764	7.80519e-05	2.48604e-04
2023/05/19	21:52:08	--	ok	428.7200	58.924	0.044228	19.30	66.494	11.005	27250560.420272	10	429.3079	7.45970e-05	2.90581e-04
2023/05/19	21:52:16	ok	ok	429.0960	58.919	0.044242	19.27	66.479	10.984	25383363.948091	10	429.2540	7.66304e-05	2.42242e-04
2023/05/19	21:57:15	--	ok	428.7980	58.922	0.044242	19.36	66.474	11.040	21515309.291088	11	429.2030	7.88286e-05	4.07312e-04
2023/05/19	21:57:22	ok	ok	428.9420	58.924	0.044253	19.32	66.476	11.013	27485464.249915	10	429.3708	7.41258e-05	3.27967e-04
2023/05/19	22:02:21	--	ok	428.7460	58.927	0.044253	19.36	66.452	11.036	27410619.067411	11	429.2536	7.78446e-05	3.88046e-04
2023/05/19	22:02:28	ok	ok	429.0020	58.933	0.044266	19.37	66.360	11.030	27455867.397976	9	429.3651	7.47333e-05	3.17325e-04
2023/05/19	22:07:27	ok	ok	428.9660	58.929	0.044266	19.37	66.401	11.037	28580515.399583	12	429.1990	8.02397e-05	3.58121e-04
2023/05/19	22:12:27	--	ok	428.7520	58.934	0.044266	19.42	66.407	11.065	25480927.491425	8	429.3544	7.46675e-05	2.82461e-04
2023/05/19	22:12:35	ok	ok	428.9840	58.943	0.044278	19.42	66.332	11.053	26366300.163925	10	429.3340	7.64799e-05	2.79923e-04
2023/05/19	22:17:34	ok	ok	428.8160	58.934	0.044278	19.37	66.348	11.028	24401063.584059	12	429.2038	8.04482e-05	3.51540e-04
2023/05/19	22:22:34	ok	ok	428.9640	58.944	0.044278	19.37	66.325	11.024	22712706.157490	8	429.4014	7.47865e-05	2.84475e-04
2023/05/19	22:27:34	ok	ok	429.0120	58.947	0.044278	19.39	66.307	11.030	22819088.822622	10	429.3818	7.51806e-05	3.09393e-04
2023/05/19	22:32:34	ok	ok	428.8180	58.941	0.044278	19.34	66.310	11.003	24920735.678512	9	429.3755	7.49075e-05	2.39077e-04
2023/05/19	22:37:34	ok	ok	428.9880	58.945	0.044278	19.34	66.279	10.997	26110724.996054	9	429.2302	8.02190e-05	3.58894e-04
2023/05/19	22:42:34	ok	ok	428.9900	58.941	0.044278	19.34	66.236	10.990	25603673.541979	8	429.3134	7.70295e-05	2.36286e-04
2023/05/19	22:47:34	ok	ok	429.0700	58.956	0.044278	19.26	66.213	10.932	24511320.307999	12	429.2676	7.94183e-05	3.39319e-04
2023/05/19	22:52:34	ok	ok	429.0140	58.949	0.044278	19.29	66.218	10.951	23893325.333766	9	429.2927	7.83819e-05	3.81068e-04
2023/05/19	22:57:34	ok	ok	429.0140	58.957	0.044278	19.23	66.218	10.913	25451619.534783	13	429.0969	8.47943e-05	4.00383e-04
2023/05/19	23:02:34	ok	ok	428.9700	58.949	0.044278	19.19	66.201	10.883	25724660.430788	8	429.4375	7.29598e-05	3.34435e-04
2023/05/19	23:07:34	ok	ok	429.0900	58.948	0.044278	19.10	66.252	10.839	22921713.549856	12	429.2137	8.00448e-05	4.10017e-04
2023/05/19	23:12:34	ok	ok	428.8740	58.943	0.044278	19.06	66.223	10.807	22425610.637328	8	429.3421	7.46601e-05	2.99698e-04
2023/05/19	23:17:34	ok	ok	428.8060	58.940	0.044278	19.01	66.213	10.769	25757816.255653	8	429.3024	7.56496e-05	2.93733e-04
2023/05/19	23:22:34	ok	ok	428.8120	58.937	0.044278	18.99	66.136	10.747	25877128.733446	12	429.2429	7.83366e-05	4.06374e-04
2023/05/19	23:27:34	--	ok	428.7640	58.939	0.044278	18.98	66.104	10.733	22876944.057971	10	429.3059	7.50644e-05	2.98649e-04
2023/05/19	23:27:42	--	ok	428.5760	58.926	0.04429	18.99	66.105	10.742	16456263.757156	8	429.2968	7.51660e-05	3.32530e-04
2023/05/19	23:27:49	--	ok	429.5020	59.098	0.044312	18.99	66.126	10.745	17928002.621872	10	429.6934	7.65120e-05	2.68614e-04
2023/05/19	23:27:56	--	ok	429.6000	59.109	0.044287	18.99	66.178	10.754	20255112.289124	11	429.7640	7.62325e-05	3.07940e-04
2023/05/19	23:28:04	--	ok	429.6020	59.104	0.044256	18.98	66.209	10.750	25025171.433978	10	429.6593	7.79795e-05	2.63155e-04
2023/05/19	23:28:11	--	ok	429.3500	59.092	0.044225	18.93	66.191	10.720	29312192.585017	12	429.7826	7.33601e-05	3.17770e-04
2023/05/19	23:28:18	--	ok	429.3700	59.086	0.044208	18.89	66.236	10.701	24703130.214152	8	429.7393	7.52324e-05	2.82115e-04
2023/05/19	23:28:25	--	ok	429.2120	59.001	0.044189	18.88	66.339	10.709	20901471.142871	11	429.5546	7.36851e-05	2.99562e-04
2023/05/19	23:28:32	ok	ok	429.1560	58.920	0.044178	18.85	66.366	10.695	22289104.759833	11	429.2623	7.69738e-05	3.21256e-04
2023/05/19	23:33:32	--	ok	428.5580	58.938	0.044178	18.98	66.069	10.727	18440827.392495	9	429.1953	7.93926e-05	3.32940e-04
2023/05/19	23:33:39	ok	ok	428.9640	58.945	0.0442	18.96	66.090	10.722	28761313.922183	11	429.3502	7.60534e-05	2.77373e-04
2023/05/19	23:38:39	ok	ok	428.8540	58.953	0.0442	18.93	66.073	10.701	20053394.541304	10	429.1359	8.27493e-05	3.34021e-04
2023/05/19	23:43:39	--	ok	428.6220	58.947	0.0442	18.89	66.055	10.671	17469787.036489	9	429.3033	7.63938e-05	2.93971e-04
2023/05/19	23:43:46	ok	ok	429.0720	58.949	0.044219	18.89	65.962	10.656	24051484.659110	10	429.4021	7.34648e-05	3.25668e-04
2023/05/19	23:48:46	ok	ok	428.8640	58.945	0.044219	18.83	66.090	10.642	20008656.339920	8	429.3570	7.43776e-05	3.40380e-04
2023/05/19	23:53:46	ok	ok	428.8620	58.943	0.044219	18.82	66.003	10.619	17524175.174658	10	429.1412	8.13418e-05	3.58414e-04
2023/05/19	23:58:46	--	ok	428.5700	58.943	0.044219	18.78	66.027	10.596	18298568.095637	8	429.3815	7.29814e-05	3.52647e-04
2023/05/19	23:58:54	ok	ok	429.1140	58.945	0.044241	18.76	66.026	10.588	24449118.262184	9	429.3336	7.52876e-05	3.61508e-04
2023/05/20	00:03:53	ok	ok	428.9180	58.935	0.044241	18.79	65.986	10.598	24241357.237701	13	429.2245	7.74985e-05	3.46408e-04
2023/05/20	00:08:53	ok	ok	429.1460	58.935	0.044241	18.74	65.977	10.562	23223717.971317	12	429.1651	7.98228e-05	3.67712e-04
2023/05/20	00:13:53	--	ok	428.7880	58.928	0.044241	18.68	66.000	10.530	21778120.577399	10	429.2920	7.44366e-05	2.58996e-04
2023/05/20	00:14:00	ok	ok	428.8560	58.936	0.044252	18.71	65.963	10.543	25743497.402693	11	429.2876	7.54251e-05	3.14299e-04
2023/05/20	00:19:00	--	ok	428.7560	58.922	0.044252	18.56	66.014	10.461	26040294.484873	9	429.0419	8.24140e-05	4.14440e-04
2023/05/20	00:19:07	ok	ok	429.0040	58.930	0.044264	18.56	66.003	10.460	27583453.699613	8	429.2547	7.55863e-05	2.42820e-04
2023/05/20	00:24:07	--	ok	428.5660	58.924	0.044264	18.52	66.018	10.436	24313553.450171	9	429.1783	7.62875e-05	2.64632e-04
2023/05/20	00:24:14	ok	ok	428.8660	58.914	0.044286	18.51	66.004	10.425	18904713.551420	10	429.2599	7.39671e-05	2.89480e-04
2023/05/20	00:29:14	--	ok	428.7020	58.916	0.044286	18.47	65.966	10.393	19177970.926395	10	428.9692	8.31272e-05	4.50174e-04
2023/05/20	00:29:22	ok	ok	429.0240	58.976	0.044301	18.50	65.971	10.412	20504847.250568	11	429.3365	7.71960e-05	3.08355e-04
2023/05/20	00:34:21	ok	ok	428.8300	58.976	0.044301	18.47	65.934	10.388	16228615.523876	7	429.3601	7.54735e-05	2.59273e-04
2023/05/20	00:39:21	ok	ok	428.8760	58.989	0.044301	18.44	65.856	10.358	16291475.614165	8	429.3502	7.63121e-05	2.93634e-04
2023/05/20	00:44:21	--	ok	428.6140	58.967	0.044301	18.38	65.921	10.333	17387252.505836	10	429.2701	7.74811e-05	2.63503e-04
2023/05/20	00:44:29	--	ok	429.7220	59.123	0.044321	18.41	65.936	10.354	19783233.183825	11	429.7065	7.81955e-05	3.05770e-04
2023/05/20	00:44:36	ok	ok	428.9940	58.904	0.044285	18.41	65.916	10.351	19045754.438645	9	429.2116	7.50655e-05	3.17186e-04
2023/05/20	00:49:35	ok	ok	428.8880	58.910	0.044285	18.37	65.876	10.318	15586440.970129	7	429.1739	7.56029e-05	2.90695e-04
2023/05/20	00:54:35	--	ok	428.4600	58.904	0.044285	18.32	65.858	10.289	18275963.093253	11	429.0758	7.82847e-05	3.29868e-04
2023/05/20	00:54:42	--	ok	429.3960	59.063	0.044312	18.35	65.811	10.300	20481275.643129	8	429.5636	7.59031e-05	2.24754e-04
2023/05/20	00:54:50	--	ok	429.5660	59.086	0.044292	18.35	65.863	10.308	29371408.986919	11	429.6127	7.63852e-05	2.46961e-04
2023/05/20	00:54:57	--	ok	429.2480	59.081	0.044263	18.34	65.872	10.300	19330605.015299	7	429.5536	7.81113e-05	2.95317e-04
2023/05/20	00:55:04	ok	ok	429.0800	59.063	0.044251	18.28	65.843	10.261	26495750.368243	11	429.5629	7.68467e-05	2.80689e-04
2023/05/20	01:00:04	ok	ok	429.0500	59.080	0.044251	18.30	65.789	10.262	24263257.930277	10	429.4631	8.01843e-05	2.29675e-04
2023/05/20	01:05:04	ok	ok	428.9400	59.079	0.044251	18.23	65.779	10.217	25016627.748305	9	429.5144	7.79032e-05	2.35003e-04
2023/05/20	01:10:04	ok	ok	429.1520	59.067	0.044251	18.21	65.743	10.203	24806366.443827	9	429.3463	8.31075e-05	3.91648e-04
2023/05/20	01:15:04	ok	ok	428.9180	59.063	0.044251	18.17	65.780	10.183	23186477.821269	11	429.3947	7.99426e-05	3.52923e-04
2023/05/20	01:20:04	ok	ok	429.1020	59.061	0.044251	18.11	65.771	10.148	22668069.578987	9	429.3827	8.05951e-05	2.33688e-04
2023/05/20	01:25:04	ok	ok	429.1740	59.063	0.044251	18.04	65.856	10.119	22462184.480933	10	429.2368	8.42549e-05	3.40102e-04
2023/05/20	01:30:04	--	ok	428.7600	59.052	0.044251	17.97	65.875	10.079	22993611.464037	11	429.3769	7.98790e-05	2.92254e-04
2023/05/20	01:30:11	ok	ok	429.1180	59.063	0.044262	17.97	65.844	10.074	24273285.834285	8	429.5070	7.58058e-05	3.31522e-04
2023/05/20	01:35:11	ok	ok	428.9440	59.066	0.044262	18.03	65.737	10.091	21362825.114258	8	429.3490	8.07728e-05	2.68324e-04
2023/05/20	01:40:11	ok	ok	428.9340	59.107	0.044262	18.40	65.162	10.224	19520923.333904	11	429.4513	8.13495e-05	2.81907e-04
2023/05/20	01:45:11	--	ok	429.2720	59.121	0.044262	18.71	64.883	10.370	21741736.101825	9	429.5289	8.24381e-05	3.25871e-04
2023/05/20	01:45:18	--	ok	429.3160	59.125	0.044249	18.72	64.865	10.375	29401889.665282	10	429.7190	7.73913e-05	2.85187e-04
2023/05/20	01:45:25	--	ok	429.5440	59.122	0.044233	18.72	64.854	10.374	26789346.569832	8	429.7537	7.64673e-05	2.98011e-04
2023/05/20	01:45:32	--	ok	429.5080	59.115	0.044205	18.68	64.846	10.346	24111764.681975	8	429.6851	7.73625e-05	2.97495e-04
2023/05/20	01:45:40	ok	ok	428.9220	58.958	0.044179	18.67	64.909	10.348	21820011.518361	11	429.3632	7.49254e-05	3.24946e-04
2023/05/20	01:50:39	ok	ok	429.1500	59.017	0.044179	18.89	64.668	10.447	21724969.384029	7	429.4592	7.55093e-05	2.70276e-04
2023/05/20	01:55:39	ok	ok	429.0560	59.034	0.044179	19.01	64.570	10.502	20248964.715791	11	429.3380	8.17832e-05	3.08845e-04
2023/05/20	02:00:39	ok	ok	429.1740	59.039	0.044179	19.12	64.503	10.561	19213295.440287	10	429.3839	8.13159e-05	3.35914e-04
2023/05/20	02:05:39	--	ok	429.2700	59.049	0.044179	19.22	64.443	10.613	19248197.920985	11	429.4457	8.06701e-05	4.22407e-04
2023/05/20	02:05:47	ok	ok	428.9900	58.928	0.044165	19.22	64.434	10.611	36146836.301912	10	429.3730	7.33379e-05	3.15143e-04
2023/05/20	02:10:46	ok	ok	429.1040	58.945	0.044165	19.23	64.373	10.609	36820262.456587	12	429.2813	7.74422e-05	3.17779e-04
2023/05/20	02:15:46	ok	ok	429.1500	58.958	0.044165	19.36	64.370	10.691	33201378.532461	8	429.4230	7.40166e-05	2.51033e-04
2023/05/20	02:20:46	ok	ok	429.0940	58.960	0.044165	19.36	64.318	10.682	34716872.759821	9	429.3362	7.79280e-05	3.13388e-04
2023/05/20	02:25:46	--	ok	429.2060	58.977	0.044165	19.42	64.315	10.717	37638109.513817	9	429.3263	7.90410e-05	4.05415e-04
2023/05/20	02:25:54	ok	ok	429.0800	58.903	0.044155	19.39	64.334	10.701	33603020.319250	8	429.2414	7.31354e-05	2.85997e-04
2023/05/20	02:30:53	ok	ok	428.8600	58.913	0.044155	19.47	64.292	10.748	33463989.961359	10	429.1107	7.99513e-05	4.17385e-04
2023/05/20	02:35:53	--	ok	429.2100	58.913	0.044155	19.52	64.227	10.764	34527532.094792	12	429.2081	7.71668e-05	3.34175e-04
2023/05/20	02:36:00	ok	ok	428.9120	58.878	0.044144	19.52	64.215	10.762	37110912.245407	9	429.0845	7.37441e-05	3.16864e-04
2023/05/20	02:41:00	ok	ok	428.8980	58.880	0.044144	19.53	64.227	10.773	35109528.442936	8	429.0944	7.36917e-05	2.33848e-04
2023/05/20	02:46:00	--	ok	428.6880	58.883	0.044144	19.58	64.131	10.792	32825501.580867	9	429.0433	7.60829e-05	2.58898e-04
2023/05/20	02:46:07	ok	ok	428.9540	58.881	0.04416	19.61	64.103	10.806	35949402.561066	8	429.1196	7.45159e-05	2.44893e-04
2023/05/20	02:51:07	--	ok	428.5760	58.885	0.04416	19.52	64.259	10.770	32613851.345791	12	428.9541	7.97724e-05	3.64514e-04
2023/05/20	02:51:14	ok	ok	429.0380	58.885	0.044182	19.54	64.251	10.785	36800018.299085	9	429.0810	7.52055e-05	3.02847e-04
2023/05/20	02:56:13	ok	ok	428.9580	58.882	0.044182	19.52	64.311	10.778	29977210.630316	10	429.0142	7.67060e-05	2.46138e-04
2023/05/20	03:01:13	ok	ok	428.8600	58.885	0.044182	19.52	64.279	10.773	34125630.630653	8	429.1253	7.39331e-05	2.61379e-04
2023/05/20	03:06:13	--	ok	428.7020	58.885	0.044182	19.57	64.224	10.799	35629677.214156	9	429.1633	7.42815e-05	2.61322e-04
2023/05/20	03:06:20	ok	ok	428.9320	58.886	0.044197	19.56	64.167	10.780	34382939.453191	10	429.1834	7.29974e-05	3.05874e-04
2023/05/20	03:11:20	ok	ok	428.8620	58.894	0.044197	19.63	64.169	10.826	32125400.082102	9	429.0643	7.79447e-05	3.75747e-04
2023/05/20	03:16:20	--	ok	428.7500	58.894	0.044197	19.64	64.063	10.816	31083851.316329	12	429.0923	7.81382e-05	3.04181e-04
2023/05/20	03:16:27	ok	ok	428.8860	58.895	0.04421	19.63	64.126	10.818	35314311.444475	9	429.2091	7.40910e-05	2.49220e-04
2023/05/20	03:21:27	ok	ok	428.8600	58.898	0.04421	19.65	64.131	10.836	35307759.236599	13	428.9923	8.17748e-05	4.14618e-04
2023/05/20	03:26:27	ok	ok	428.8500	58.895	0.04421	19.67	64.039	10.831	35055361.827722	8	429.2328	7.37805e-05	2.88757e-04
2023/05/20	03:31:27	--	ok	428.7140	58.903	0.04421	19.70	64.041	10.848	38871288.764239	11	429.2626	7.28032e-05	3.39466e-04
2023/05/20	03:31:34	ok	ok	429.0020	58.909	0.044224	19.70	63.948	10.832	31086134.148895	11	429.2779	7.36762e-05	2.95801e-04
2023/05/20	03:36:34	ok	ok	428.8360	58.903	0.044224	19.67	64.027	10.829	28173507.630986	9	429.2546	7.40947e-05	2.75403e-04
2023/05/20	03:41:34	ok	ok	428.8260	58.903	0.044224	19.67	64.027	10.829	25912885.162916	11	429.0937	7.94394e-05	4.68073e-04
2023/05/20	03:46:34	ok	ok	428.8480	58.901	0.044224	19.70	64.031	10.847	27787009.308768	8	429.1991	7.53599e-05	2.65178e-04
2023/05/20	03:51:34	ok	ok	428.8920	58.909	0.044224	19.68	64.007	10.834	27089573.015817	11	429.1871	7.72564e-05	3.85808e-04
2023/05/20	03:56:34	ok	ok	428.9060	58.907	0.044224	19.68	64.007	10.834	25858622.972499	11	429.2329	7.55598e-05	2.66103e-04
2023/05/20	04:01:34	ok	ok	428.8000	58.912	0.044224	19.61	64.082	10.803	25532106.267545	12	429.0796	8.12864e-05	5.36536e-04
2023/05/20	04:06:34	--	ok	428.7880	58.913	0.044224	19.53	64.068	10.746	25950418.346260	10	429.1446	7.82325e-05	3.60644e-04
2023/05/20	04:06:42	ok	ok	428.9860	58.908	0.044235	19.56	64.062	10.762	35476417.530536	9	429.2353	7.50658e-05	2.72729e-04
2023/05/20	04:11:41	ok	ok	428.9540	58.913	0.044235	19.50	64.105	10.734	31612298.489915	12	429.1479	7.72844e-05	3.60006e-04
2023/05/20	04:16:41	--	ok	428.7920	58.912	0.044235	19.58	64.034	10.776	31642187.003933	8	429.2425	7.49012e-05	2.77664e-04
2023/05/20	04:16:48	ok	ok	428.9700	58.912	0.044246	19.56	64.021	10.755	33686090.377652	9	429.2598	7.46736e-05	2.76714e-04
2023/05/20	04:21:48	ok	ok	428.8540	58.917	0.044246	19.61	63.986	10.786	31653585.065225	13	429.1468	7.92290e-05	3.58265e-04
2023/05/20	04:26:48	ok	ok	428.8060	58.911	0.044246	19.58	63.938	10.760	31569790.786847	12	429.1518	7.90096e-05	3.55843e-04
2023/05/20	04:31:48	ok	ok	428.8100	58.915	0.044246	19.60	63.920	10.765	30210687.893013	8	429.2713	7.46578e-05	2.68901e-04
2023/05/20	04:36:48	ok	ok	429.0960	58.915	0.044246	19.61	63.934	10.778	31642305.842359	8	429.2847	7.54761e-05	2.20318e-04
2023/05/20	04:41:48	ok	ok	428.8520	58.926	0.044246	19.63	63.944	10.788	32440186.531131	8	429.3261	7.35459e-05	3.06813e-04
2023/05/20	04:46:48	ok	ok	429.0220	58.923	0.044246	19.61	63.890	10.770	30867083.872726	9	429.1537	7.95649e-05	5.29731e-04
2023/05/20	04:51:48	--	ok	428.7880	58.927	0.044246	19.63	63.915	10.783	30399000.738950	12	429.2620	7.61241e-05	2.94103e-04
2023/05/20	04:51:56	--	ok	428.6760	58.921	0.044256	19.60	63.888	10.760	17303788.407137	10	429.2957	7.39019e-05	2.92507e-04
2023/05/20	04:52:03	--	ok	429.3760	59.035	0.044273	19.60	63.899	10.762	17150876.426353	10	429.5880	7.52014e-05	2.73175e-04
2023/05/20	04:52:10	--	ok	429.3660	59.041	0.044254	19.60	63.867	10.756	35646709.780235	12	429.6176	7.55773e-05	3.16587e-04
2023/05/20	04:52:18	--	ok	429.6060	59.015	0.044235	19.57	63.883	10.742	31287190.947675	11	429.5623	7.68770e-05	2.85836e-04
2023/05/20	04:52:25	--	ok	429.3420	59.002	0.044204	19.52	63.938	10.716	26938254.258592	12	429.4420	7.90322e-05	3.39909e-04
2023/05/20	04:52:33	--	ok	429.2280	59.006	0.044187	19.46	64.089	10.706	27305612.314242	9	429.5355	7.48866e-05	3.26117e-04
2023/05/20	04:52:40	--	ok	429.2380	59.010	0.044175	19.46	64.154	10.717	33525580.044892	10	429.5374	7.57359e-05	3.19998e-04
2023/05/20	04:52:47	--	ok	429.3880	59.000	0.044163	19.43	64.181	10.703	23540615.076096	10	429.6046	7.36370e-05	3.45006e-04
2023/05/20	04:52:55	ok	ok	428.8840	58.884	0.044143	19.42	64.274	10.710	35628392.429251	10	429.1716	7.54356e-05	2.85690e-04
2023/05/20	04:57:54	--	ok	428.7920	58.912	0.044143	19.58	63.853	10.745	34142553.390159	12	428.9277	8.76104e-05	8.00331e-04
2023/05/20	04:58:01	ok	ok	428.9600	58.906	0.044153	19.57	63.874	10.741	35926475.446259	10	429.3209	7.31007e-05	2.78481e-04
2023/05/20	05:03:01	ok	ok	428.9180	58.923	0.044153	19.63	63.861	10.774	30069614.866084	8	429.2880	7.43798e-05	2.76920e-04
2023/05/20	05:08:01	ok	ok	428.9860	58.912	0.044153	19.60	63.856	10.754	30583396.464590	8	429.3483	7.36676e-05	3.03772e-04
2023/05/20	05:13:01	--	ok	428.7580	58.923	0.044153	19.61	63.816	10.758	32697744.430038	9	429.2953	7.43777e-05	2.44271e-04
2023/05/20	05:13:08	ok	ok	429.0200	58.920	0.044165	19.58	63.821	10.740	34179963.688258	11	429.1945	7.92556e-05	3.64113e-04
2023/05/20	05:18:08	ok	ok	428.8520	58.919	0.044165	19.49	63.922	10.695	32771498.171585	10	429.2165	7.70641e-05	3.42598e-04
2023/05/20	05:23:08	--	ok	428.7080	58.929	0.044165	19.43	63.948	10.664	28774676.916919	13	429.1010	8.02269e-05	4.09217e-04
2023/05/20	05:23:15	--	ok	428.7100	58.918	0.04418	19.47	63.931	10.688	32205683.695037	9	429.2976	7.39902e-05	2.87357e-04
2023/05/20	05:23:22	ok	ok	429.0060	58.921	0.044195	19.44	63.908	10.666	29887003.322308	12	429.3033	7.37423e-05	2.44778e-04
2023/05/20	05:28:22	--	ok	428.7100	58.924	0.044195	19.43	63.935	10.662	30060509.214956	10	429.0460	8.15865e-05	3.60390e-04
2023/05/20	05:28:29	ok	ok	428.8900	58.916	0.04421	19.42	63.934	10.653	34693492.578514	10	429.2806	7.39630e-05	2.89001e-04
2023/05/20	05:33:29	ok	ok	428.8120	58.920	0.04421	19.43	63.871	10.651	31225613.645954	8	429.2991	7.43758e-05	2.84088e-04
2023/05/20	05:38:29	ok	ok	428.9600	58.919	0.04421	19.49	63.828	10.679	30634709.862244	12	429.0728	8.23778e-05	3.30559e-04
2023/05/20	05:43:29	ok	ok	429.0120	58.928	0.04421	19.49	63.828	10.679	32971271.116790	8	429.3383	7.42798e-05	3.09380e-04
2023/05/20	05:48:29	--	ok	428.6900	58.924	0.04421	19.50	63.798	10.682	30607877.014842	10	429.2235	7.73456e-05	3.42924e-04
2023/05/20	05:48:37	ok	ok	428.9700	58.935	0.044226	19.50	63.819	10.686	33948061.367253	10	429.3639	7.36515e-05	2.95150e-04
2023/05/20	05:53:36	ok	ok	429.0200	58.923	0.044226	19.52	63.821	10.696	31975959.405770	12	429.1674	7.98288e-05	3.39186e-04
2023/05/20	05:58:37	ok	ok	428.9160	58.936	0.044226	19.47	63.838	10.672	32792606.399603	9	429.2545	7.74804e-05	3.74233e-04
2023/05/20	06:03:36	ok	ok	428.9400	58.940	0.044226	19.56	63.755	10.711	33445947.721918	9	429.2835	7.68886e-05	3.84798e-04
2023/05/20	06:08:36	ok	ok	428.8820	58.937	0.044226	19.53	63.812	10.703	32892255.473456	13	429.1740	8.02694e-05	3.52871e-04
2023/05/20	06:13:36	ok	ok	428.8940	58.940	0.044226	19.53	63.771	10.696	31843716.515331	11	429.2508	7.90456e-05	4.25862e-04
2023/05/20	06:18:36	ok	ok	429.0600	58.946	0.044226	19.56	63.787	10.716	32394566.921954	13	429.3207	7.64847e-05	3.58356e-04
2023/05/20	06:23:36	--	ok	428.7840	58.940	0.044226	19.56	63.787	10.716	34792354.337235	13	429.2427	7.96820e-05	3.37565e-04
2023/05/20	06:23:43	ok	ok	429.1100	58.935	0.044237	19.56	63.787	10.716	30574605.748648	10	429.3684	7.52143e-05	2.65011e-04
2023/05/20	06:28:43	ok	ok	429.1420	58.954	0.044237	19.60	63.771	10.740	25627942.919945	13	429.2033	8.16692e-05	3.60741e-04
2023/05/20	06:33:43	ok	ok	429.1880	58.955	0.044237	19.63	63.734	10.752	22317387.639152	11	429.3628	7.64149e-05	3.13437e-04
2023/05/20	06:38:43	ok	ok	429.0060	58.958	0.044237	19.64	63.778	10.768	21884269.022930	9	429.4369	7.42536e-05	2.88517e-04
2023/05/20	06:43:43	ok	ok	429.1140	58.970	0.044237	19.68	63.764	10.793	26631515.389082	12	429.3218	7.92609e-05	3.54786e-04
2023/05/20	06:48:43	ok	ok	428.9040	58.972	0.044237	19.70	63.732	10.796	25647627.643288	12	429.3481	7.86362e-05	3.43100e-04
2023/05/20	06:53:43	ok	ok	428.9940	58.969	0.044237	19.68	63.742	10.789	24454303.983583	12	429.2924	8.05432e-05	3.60721e-04
2023/05/20	06:58:43	ok	ok	429.0080	58.978	0.044237	19.74	63.709	10.819	25085081.999340	10	429.3913	7.71234e-05	3.46908e-04
2023/05/20	07:03:43	ok	ok	429.0420	58.989	0.044237	19.81	63.751	10.872	24867675.984159	11	429.2668	8.19518e-05	3.72290e-04
2023/05/20	07:08:43	ok	ok	429.1620	58.999	0.044237	19.80	63.783	10.867	22495683.532440	13	429.3073	8.14707e-05	4.22879e-04
2023/05/20	07:13:43	ok	ok	429.1700	59.001	0.044237	19.84	63.746	10.888	25597085.599919	11	429.3906	7.92441e-05	3.59483e-04
2023/05/20	07:18:43	ok	ok	429.0600	58.998	0.044237	19.84	63.787	10.895	26244521.935978	9	429.5309	7.39432e-05	2.86472e-04
2023/05/20	07:23:43	ok	ok	429.0920	59.008	0.044237	19.87	63.751	10.908	26938545.777155	8	429.5814	7.42571e-05	3.41641e-04
2023/05/20	07:28:43	ok	ok	429.0220	59.006	0.044237	19.89	63.775	10.929	24706629.018215	10	429.4381	7.88394e-05	4.14885e-04
2023/05/20	07:33:43	ok	ok	429.1360	59.018	0.044237	19.92	63.705	10.936	22917579.783253	11	429.4219	7.93813e-05	4.21017e-04
2023/05/20	07:38:43	--	ok	429.3260	59.026	0.044237	19.97	63.755	10.973	25528464.649597	8	429.6251	7.37065e-05	2.65172e-04
2023/05/20	07:38:50	--	ok	429.3380	59.036	0.044221	20.01	63.687	10.987	19968495.891832	9	429.6508	7.32685e-05	2.64849e-04
2023/05/20	07:38:57	--	ok	429.2360	59.030	0.044204	19.97	63.691	10.962	21615121.841362	10	429.6518	7.32440e-05	2.69526e-04
2023/05/20	07:39:05	--	ok	429.2540	59.008	0.044192	19.98	63.670	10.967	30163682.209625	9	429.6153	7.35050e-05	3.04568e-04
2023/05/20	07:39:12	ok	ok	429.0200	58.977	0.044179	19.91	63.757	10.934	21289454.941092	8	429.5145	7.51823e-05	2.89767e-04
2023/05/20	07:44:12	--	ok	429.2220	59.029	0.044179	19.98	63.705	10.973	20614239.149208	12	429.4661	7.96217e-05	4.14579e-04
2023/05/20	07:44:19	--	ok	429.3700	59.034	0.044167	20.00	63.716	10.984	30217922.964433	11	429.5464	7.61565e-05	3.01669e-04
2023/05/20	07:44:27	--	ok	429.4960	59.039	0.044148	19.98	63.641	10.962	33149690.542943	9	429.6752	7.36254e-05	3.27484e-04
2023/05/20	07:44:34	ok	ok	428.8820	58.887	0.044123	19.94	63.687	10.941	32366006.746278	9	429.1773	7.44425e-05	2.44084e-04
2023/05/20	07:49:33	--	ok	428.6160	58.894	0.044123	20.03	63.688	10.998	33832340.618694	12	429.0506	8.00357e-05	3.07287e-04
2023/05/20	07:49:40	ok	ok	428.9720	58.893	0.044142	20.03	63.665	10.994	33171605.044565	10	429.1954	7.48259e-05	3.13422e-04
2023/05/20	07:54:40	ok	ok	428.8440	58.899	0.044142	20.05	63.693	11.016	32096683.184017	12	351.8124	1.84379e-03	3.78316e-02
2023/05/20	07:59:40	ok	ok	428.8280	58.901	0.044142	20.09	63.720	11.048	34164042.838715	9	429.0148	8.22748e-05	4.56290e-04
2023/05/20	08:04:40	ok	ok	428.8960	58.910	0.044142	20.14	63.706	11.073	35482696.586058	11	429.1332	7.94670e-05	3.52144e-04
2023/05/20	08:09:40	ok	ok	429.0340	58.910	0.044142	20.18	63.659	11.093	33654417.547641	7	429.2905	7.40830e-05	2.15999e-04
2023/05/20	08:14:40	ok	ok	429.0440	58.915	0.044142	20.24	63.647	11.127	31610603.527358	11	429.2250	7.70540e-05	3.81986e-04
2023/05/20	08:19:40	ok	ok	428.9640	58.916	0.044142	20.22	63.656	11.120	33940636.652530	10	429.1573	7.98820e-05	3.69510e-04
2023/05/20	08:24:40	--	ok	428.7980	58.923	0.044142	20.29	63.655	11.165	36184190.914198	10	429.2709	7.78931e-05	3.36072e-04
2023/05/20	08:24:47	ok	ok	429.1860	58.925	0.044152	20.31	63.647	11.172	34037178.121048	8	429.3964	7.39227e-05	2.68699e-04
2023/05/20	08:29:47	ok	ok	429.0180	58.923	0.044152	20.33	63.706	11.202	33920537.505301	9	429.1991	7.97630e-05	3.46516e-04
2023/05/20	08:34:47	ok	ok	428.9840	58.935	0.044152	20.38	63.682	11.225	35315927.848183	9	429.3868	7.46776e-05	2.49872e-04
2023/05/20	08:39:47	ok	ok	429.0800	58.942	0.044152	20.43	63.661	11.258	35726245.481444	8	429.4232	7.42102e-05	2.33526e-04
2023/05/20	08:44:47	ok	ok	428.9620	58.942	0.044152	20.45	63.684	11.271	31168245.737541	9	429.2724	7.94881e-05	3.48512e-04
2023/05/20	08:49:47	--	ok	428.7700	58.948	0.044152	20.53	63.711	11.332	33104444.208840	10	429.2729	8.02711e-05	3.79066e-04
2023/05/20	08:49:54	ok	ok	429.0880	58.959	0.044164	20.52	63.645	11.310	33866179.595927	11	429.4893	7.41525e-05	2.81159e-04
2023/05/20	08:54:54	--	ok	428.7860	58.960	0.044164	20.60	63.670	11.373	35154115.213605	10	429.3042	8.01134e-05	4.14048e-04
2023/05/20	08:55:02	ok	ok	429.1600	58.959	0.044175	20.59	63.668	11.363	35062225.158721	9	429.5196	7.32800e-05	2.27927e-04
2023/05/20	09:00:01	ok	ok	428.8740	58.967	0.044175	20.63	63.624	11.384	35277928.549110	11	429.3521	7.99498e-05	3.57601e-04
2023/05/20	09:05:01	ok	ok	429.0460	58.980	0.044175	20.69	63.656	11.427	36399181.383534	11	429.3725	7.96692e-05	3.47929e-04
2023/05/20	09:10:01	--	ok	429.2360	58.992	0.044175	20.76	63.659	11.474	34812067.871177	13	429.3990	8.03462e-05	3.66951e-04
2023/05/20	09:10:08	--	ok	429.3460	58.991	0.044164	20.79	63.674	11.496	20784375.844564	10	429.5899	7.41421e-05	2.74996e-04
2023/05/20	09:10:15	--	ok	429.3120	58.990	0.044146	20.79	63.642	11.490	33687810.217406	10	429.5715	7.52971e-05	2.62736e-04
2023/05/20	09:10:23	ok	ok	429.1520	58.971	0.04413	20.70	63.624	11.430	32485041.508644	10	429.5563	7.41041e-05	2.69880e-04
2023/05/20	09:15:22	ok	ok	429.0820	59.006	0.04413	20.80	63.665	11.503	30338167.402221	9	429.5506	7.64251e-05	3.45657e-04
2023/05/20	09:20:22	ok	ok	429.1540	59.018	0.04413	20.91	63.655	11.576	30934510.381628	11	429.4730	8.01784e-05	3.49857e-04
2023/05/20	09:25:22	ok	ok	429.1020	59.027	0.04413	20.97	63.729	11.628	33693950.804532	10	429.4802	8.11145e-05	4.02295e-04
2023/05/20	09:30:22	--	ok	429.2100	59.037	0.04413	21.06	63.661	11.673	33548917.088069	8	429.6737	7.50389e-05	2.60245e-04
2023/05/20	09:30:29	ok	ok	428.9120	58.996	0.044119	21.07	63.651	11.680	35227302.933419	11	429.6230	7.46419e-05	2.63544e-04
2023/05/20	09:35:28	ok	ok	429.1840	59.013	0.044119	21.14	63.655	11.732	34005870.283983	11	429.5324	8.00523e-05	3.83062e-04
2023/05/20	09:40:28	--	ok	429.2140	59.021	0.044119	21.26	63.633	11.804	33105793.644125	11	429.5372	7.99087e-05	3.83174e-04
2023/05/20	09:40:35	--	ok	429.2400	58.934	0.044108	21.24	63.651	11.798	32620441.779117	10	429.5130	7.31666e-05	2.65189e-04
2023/05/20	09:40:43	ok	ok	428.9400	58.898	0.044096	21.23	63.647	11.787	37476170.142516	12	429.2254	7.36224e-05	2.47491e-04
2023/05/20	09:45:42	ok	ok	428.9600	58.906	0.044096	21.34	63.586	11.854	35641053.226991	9	429.2892	7.37597e-05	2.65289e-04
2023/05/20	09:50:42	ok	ok	428.9200	58.912	0.044096	21.41	63.693	11.921	37105616.030480	12	429.2360	7.75881e-05	3.99375e-04
2023/05/20	09:55:42	ok	ok	429.1480	58.920	0.044096	21.54	63.645	12.001	38787463.809374	9	429.4140	7.23818e-05	2.55551e-04
2023/05/20	10:00:42	ok	ok	428.9780	58.923	0.044096	21.62	63.746	12.080	36845783.382565	13	429.3091	7.75874e-05	3.43312e-04
2023/05/20	10:05:42	--	ok	428.7620	58.928	0.044096	21.67	63.752	12.111	38993190.346823	12	429.3476	7.79597e-05	3.45375e-04
2023/05/20	10:05:50	ok	ok	428.9120	58.936	0.044108	21.74	63.734	12.158	32619513.154470	10	429.5342	7.17707e-05	2.63214e-04
2023/05/20	10:10:49	ok	ok	429.0420	58.938	0.044108	21.82	63.729	12.215	31608616.832856	12	429.3788	7.76737e-05	3.90667e-04
2023/05/20	10:15:50	ok	ok	429.0320	58.948	0.044108	21.95	63.711	12.302	28761444.925906	9	429.5712	7.27096e-05	2.57961e-04
2023/05/20	10:20:49	ok	ok	428.9920	58.955	0.044108	22.01	63.752	12.350	34785911.742403	12	429.5332	7.56548e-05	2.70860e-04
2023/05/20	10:25:50	ok	ok	428.9200	58.968	0.044108	22.13	63.723	12.435	37352087.132697	11	429.5426	7.72167e-05	4.47251e-04
2023/05/20	10:30:49	ok	ok	429.1860	58.985	0.044108	22.25	63.787	12.530	33028314.030697	11	429.6009	7.69317e-05	3.90120e-04
2023/05/20	10:35:49	ok	ok	428.9340	58.982	0.044108	22.15	64.036	12.508	32749215.748025	9	429.6847	7.19665e-05	2.27806e-04
2023/05/20	10:40:49	ok	ok	428.9260	58.961	0.044108	21.92	64.508	12.435	24045968.296607	10	429.4884	7.59651e-05	3.36229e-04
2023/05/20	10:45:49	ok	ok	428.8100	58.951	0.044108	21.75	64.700	12.351	28825347.108189	11	429.5170	7.38727e-05	2.83251e-04
2023/05/20	10:50:49	ok	ok	428.9340	58.946	0.044108	21.71	64.842	12.348	26219301.479177	13	429.3409	8.02270e-05	4.08445e-04
2023/05/20	10:55:49	ok	ok	428.9380	58.951	0.044108	21.65	64.906	12.320	28505386.516274	11	429.2735	8.20339e-05	6.58158e-04
2023/05/20	11:00:49	ok	ok	428.8380	58.951	0.044108	21.68	65.029	12.363	27709721.345054	11	429.3726	7.79200e-05	3.75949e-04
2023/05/20	11:05:49	ok	ok	428.8060	58.956	0.044108	21.68	65.071	12.371	32178006.503742	12	429.4131	7.69198e-05	2.65829e-04
2023/05/20	11:10:49	ok	ok	428.9860	58.954	0.044108	21.74	65.106	12.419	31903895.260412	10	429.5384	7.34457e-05	2.50976e-04
2023/05/20	11:15:49	ok	ok	428.9680	58.955	0.044108	21.77	65.142	12.445	26314088.719038	8	429.5564	7.26915e-05	2.26033e-04
2023/05/20	11:20:49	ok	ok	428.9300	58.964	0.044108	21.82	65.206	12.498	29820931.324765	12	429.4173	7.88820e-05	4.11250e-04
2023/05/20	11:25:49	ok	ok	428.9320	58.967	0.044108	21.89	65.220	12.553	30516022.714376	11	429.3248	8.32098e-05	6.95109e-04
2023/05/20	11:30:49	ok	ok	428.8620	58.968	0.044108	21.96	65.179	12.595	28469846.729239	12	429.3856	8.13387e-05	8.46967e-04
2023/05/20	11:35:49	ok	ok	428.9660	58.956	0.044108	21.82	65.623	12.578	26135694.106651	12	429.4412	7.60027e-05	3.73654e-04
2023/05/20	11:40:49	ok	ok	428.8400	58.934	0.044108	21.21	66.552	12.315	27394141.351034	10	429.2803	7.39596e-05	2.35614e-04
2023/05/20	11:45:49	--	ok	428.5360	58.926	0.044108	20.93	66.827	12.165	28749659.829275	9	429.1970	7.31895e-05	2.25308e-04
2023/05/20	11:45:56	--	ok	428.6100	58.925	0.044132	20.93	66.827	12.165	33850125.149727	12	429.1860	7.35027e-05	2.68821e-04
2023/05/20	11:46:03	--	ok	428.7440	58.926	0.044152	20.91	66.769	12.143	34649889.939347	11	429.1925	7.42091e-05	2.37723e-04
2023/05/20	11:46:11	--	ok	428.6520	58.927	0.044165	20.93	66.754	12.151	32662177.474401	10	429.2097	7.37781e-05	2.56991e-04
2023/05/20	11:46:18	ok	ok	428.8120	58.926	0.044183	20.96	66.671	12.155	26704715.212063	12	429.1265	7.65432e-05	3.06024e-04
2023/05/20	11:51:18	--	ok	428.5560	58.917	0.044183	20.70	66.996	12.036	27829782.898175	10	429.0385	7.54713e-05	2.61978e-04
2023/05/20	11:51:25	--	ok	428.4040	58.916	0.044206	20.72	66.998	12.045	23876863.341798	10	429.1169	7.25596e-05	2.55169e-04
2023/05/20	11:51:32	--	ok	429.2240	59.004	0.044237	20.69	66.947	12.018	21955620.656561	12	429.5835	7.50607e-05	2.63418e-04
2023/05/20	11:51:40	--	ok	429.3020	59.025	0.044225	20.73	66.905	12.040	23568635.988360	9	429.7002	7.27900e-05	2.50697e-04
2023/05/20	11:51:47	--	ok	429.3840	59.027	0.04421	20.70	66.932	12.024	29896575.363782	10	429.6114	7.61644e-05	2.83645e-04
2023/05/20	11:51:55	--	ok	429.2620	59.021	0.04419	20.72	66.955	12.038	28180361.277961	9	429.6850	7.34881e-05	2.52651e-04
2023/05/20	11:52:02	--	ok	429.2780	59.018	0.044177	20.70	66.897	12.018	32439098.309480	10	429.6519	7.43774e-05	3.16717e-04
2023/05/20	11:52:09	ok	ok	429.1860	59.012	0.044162	20.70	66.941	12.026	21431644.577075	9	429.6547	7.42399e-05	2.91250e-04
2023/05/20	11:57:09	--	ok	428.7460	58.996	0.044162	20.55	67.112	11.947	23747104.914501	8	429.5809	7.34365e-05	2.73473e-04
2023/05/20	11:57:17	ok	ok	428.9880	59.000	0.044175	20.56	67.103	11.954	28832083.717562	12	429.5083	7.57257e-05	2.85783e-04
2023/05/20	12:02:16	ok	ok	428.9800	58.986	0.044175	20.42	67.231	11.881	29076666.045463	11	429.3967	7.77912e-05	2.85754e-04
2023/05/20	12:07:16	ok	ok	428.8700	58.968	0.044175	20.39	67.308	11.874	25495586.245229	8	429.4292	7.49910e-05	2.37889e-04
2023/05/20	12:12:16	--	ok	428.7840	58.961	0.044175	20.33	67.367	11.845	28210025.327840	9	429.4880	7.30481e-05	1.08123e-04
2023/05/20	12:12:24	--	ok	428.7180	58.964	0.044186	20.32	67.344	11.832	19543189.194261	11	429.4402	7.18144e-05	2.59038e-04
2023/05/20	12:12:31	ok	ok	429.1060	58.961	0.0442	20.33	67.337	11.840	25906948.156033	10	429.4702	7.37984e-05	2.04848e-04
2023/05/20	12:17:30	ok	ok	429.1500	58.951	0.0442	20.32	67.456	11.852	23915629.464869	11	429.2629	7.95167e-05	3.97957e-04
2023/05/20	12:22:30	ok	ok	429.0620	58.948	0.0442	20.28	67.529	11.835	29046801.607965	12	429.1765	8.14324e-05	3.59172e-04
2023/05/20	12:27:30	ok	ok	428.9900	58.945	0.0442	20.28	67.550	11.839	26288410.614580	11	429.2523	7.82491e-05	3.35084e-04
2023/05/20	12:32:30	ok	ok	428.8640	58.942	0.0442	20.26	67.597	11.836	23675833.958569	10	429.1817	7.97929e-05	3.32687e-04
2023/05/20	12:37:30	ok	ok	428.8620	58.942	0.0442	20.26	67.610	11.838	25949467.506283	11	429.1506	8.12695e-05	4.11607e-04
2023/05/20	12:42:30	ok	ok	428.9340	58.937	0.0442	20.25	67.666	11.839	26919111.358808	9	429.4031	7.29739e-05	2.65930e-04
2023/05/20	12:47:30	ok	ok	429.1400	58.940	0.0442	20.28	67.733	11.871	23680705.422006	11	429.3462	7.45814e-05	2.54974e-04
2023/05/20	12:52:30	--	ok	429.2440	58.943	0.0442	20.31	67.738	11.890	23228262.915605	12	429.2471	7.81600e-05	2.92592e-04
2023/05/20	12:52:38	--	ok	429.2400	58.942	0.044189	20.29	67.735	11.880	26430664.290474	11	429.3314	7.49876e-05	2.68687e-04
2023/05/20	12:52:45	ok	ok	429.0740	58.941	0.044176	20.31	67.729	11.889	26999533.910983	11	429.2799	7.68663e-05	3.11159e-04
2023/05/20	12:57:44	ok	ok	428.9380	58.941	0.044176	20.35	67.756	11.923	29346847.890560	10	429.3135	7.61731e-05	2.93746e-04
2023/05/20	13:02:44	ok	ok	429.0240	58.944	0.044176	20.39	67.807	11.962	27507130.247724	10	429.3187	7.55446e-05	2.11803e-04
2023/05/20	13:07:44	ok	ok	428.8060	58.945	0.044176	20.42	67.852	11.990	28446508.527224	10	429.3831	7.42551e-05	2.83625e-04
2023/05/20	13:12:44	ok	ok	428.9560	58.945	0.044176	20.46	67.900	12.027	29352435.323126	10	429.2702	7.76879e-05	3.36266e-04
2023/05/20	13:17:44	ok	ok	429.1800	58.947	0.044176	20.50	67.941	12.064	28853474.424844	8	429.4246	7.32820e-05	1.90089e-04
2023/05/20	13:22:44	ok	ok	428.8280	58.949	0.044176	20.56	67.982	12.111	28991277.150046	11	429.3221	7.70607e-05	2.48176e-04
2023/05/20	13:27:44	ok	ok	428.8000	58.953	0.044176	20.60	67.980	12.143	28987734.667308	10	429.4038	7.43389e-05	2.02474e-04
2023/05/20	13:32:44	ok	ok	429.0660	58.955	0.044176	20.65	68.040	12.183	27244211.829158	9	429.4154	7.42521e-05	2.20441e-04
2023/05/20	13:37:44	ok	ok	428.9280	58.956	0.044176	20.72	68.014	12.228	23882861.513679	10	429.3334	7.71328e-05	4.05204e-04
2023/05/20	13:42:44	ok	ok	428.8880	58.958	0.044176	20.73	68.037	12.244	26641414.615284	9	429.4483	7.42372e-05	2.16442e-04
2023/05/20	13:47:44	ok	ok	429.0160	58.957	0.044176	20.80	68.083	12.301	28212496.119216	9	429.4540	7.37017e-05	2.43625e-04
2023/05/20	13:52:44	ok	ok	429.1220	58.962	0.044176	20.89	68.090	12.364	25402502.806675	11	429.3813	7.73661e-05	3.32349e-04
2023/05/20	13:57:44	--	ok	429.2380	58.964	0.044176	20.91	68.115	12.388	25240315.750900	11	429.4284	7.54517e-05	2.54458e-04
2023/05/20	13:57:52	--	ok	429.2400	58.961	0.044164	20.93	68.119	12.400	15349409.149298	10	429.4786	7.46071e-05	2.33812e-04
2023/05/20	13:57:59	--	ok	429.5660	58.960	0.044152	20.90	68.133	12.381	24998160.856040	11	429.4893	7.38565e-05	2.30365e-04
2023/05/20	13:58:06	ok	ok	428.9920	58.961	0.044122	20.90	68.124	12.380	13957602.909462	11	429.4542	7.49744e-05	2.92611e-04
2023/05/20	14:03:06	ok	ok	428.8640	58.968	0.044122	20.94	68.173	12.419	13905756.562744	10	429.3697	7.84056e-05	4.10178e-04
2023/05/20	14:08:06	ok	ok	429.0580	58.972	0.044122	21.01	68.209	12.476	13870246.171608	7	429.4943	7.43648e-05	2.15878e-04
2023/05/20	14:13:06	--	ok	428.7800	58.972	0.044122	21.04	68.214	12.498	17724641.166985	10	429.3825	7.89211e-05	3.64279e-04
2023/05/20	14:13:13	--	ok	429.3580	58.970	0.044133	21.06	68.215	12.508	26274648.806743	10	429.4999	7.49507e-05	2.63518e-04
2023/05/20	14:13:21	ok	ok	429.1960	58.958	0.044115	21.04	68.234	12.502	26149781.520317	11	429.3954	7.43890e-05	2.73248e-04
2023/05/20	14:18:20	ok	ok	428.9080	58.961	0.044115	21.09	68.264	12.540	26481367.826208	10	429.3949	7.54249e-05	2.56022e-04
2023/05/20	14:23:20	--	ok	428.7980	58.964	0.044115	21.13	68.273	12.573	26350277.526271	8	429.4491	7.33313e-05	1.66078e-04
2023/05/20	14:23:27	--	ok	429.3680	58.961	0.044125	21.16	68.289	12.595	20442252.134591	13	429.4333	7.43412e-05	2.93113e-04
2023/05/20	14:23:35	ok	ok	429.1040	58.946	0.044107	21.14	68.325	12.592	26995149.879493	13	429.1987	7.60150e-05	3.05731e-04
2023/05/20	14:28:34	--	ok	428.5100	58.955	0.044107	21.17	68.310	12.609	26317512.620139	9	429.3064	7.26146e-05	1.44294e-04
2023/05/20	14:28:41	ok	ok	429.0420	58.952	0.044132	21.19	68.293	12.618	23932193.533690	9	429.2536	7.46468e-05	2.68985e-04
2023/05/20	14:33:41	--	ok	428.7400	58.954	0.044132	21.24	68.305	12.661	27109459.009530	9	429.2925	7.37748e-05	2.43851e-04
2023/05/20	14:33:49	ok	ok	429.0560	58.954	0.044145	21.20	68.316	12.632	26211041.426315	11	429.2914	7.41153e-05	2.54239e-04
2023/05/20	14:38:48	ok	ok	428.8600	58.955	0.044145	21.23	68.344	12.656	24533948.294625	11	429.1948	7.72651e-05	3.48355e-04
2023/05/20	14:43:48	ok	ok	428.8580	58.956	0.044145	21.27	68.412	12.700	25341538.256323	9	429.3676	7.24496e-05	2.77058e-04
2023/05/20	14:48:48	ok	ok	428.8080	58.957	0.044145	21.33	68.447	12.748	28839946.283186	13	429.1708	7.91431e-05	3.57581e-04
2023/05/20	14:53:48	ok	ok	428.9220	58.959	0.044145	21.36	68.443	12.769	27340490.259293	12	429.2122	7.76149e-05	3.03124e-04
2023/05/20	14:58:48	--	ok	428.7760	58.961	0.044145	21.38	68.476	12.797	25759149.120739	12	429.2995	7.50510e-05	2.51766e-04
2023/05/20	14:58:55	ok	ok	428.9480	58.962	0.044157	21.37	68.484	12.787	24019677.857645	11	429.3440	7.41206e-05	2.56837e-04
2023/05/20	15:03:55	--	ok	428.7340	58.963	0.044157	21.42	68.507	12.832	24480786.947609	12	429.2793	7.47768e-05	2.28720e-04
2023/05/20	15:04:03	ok	ok	429.0660	58.962	0.04417	21.42	68.527	12.836	26628417.524065	9	429.3540	7.36975e-05	2.89070e-04
2023/05/20	15:09:02	ok	ok	428.9980	58.963	0.04417	21.44	68.540	12.851	25170836.983078	10	429.3665	7.34448e-05	2.57842e-04
2023/05/20	15:14:02	ok	ok	428.8660	58.966	0.04417	21.50	68.594	12.902	27693997.665829	13	429.2609	7.73120e-05	3.40533e-04
2023/05/20	15:19:02	ok	ok	428.8060	58.966	0.04417	21.50	68.614	12.906	26080151.062787	11	429.3499	7.45068e-05	3.00582e-04
2023/05/20	15:24:02	ok	ok	428.8340	58.968	0.04417	21.52	68.577	12.919	25665970.512933	12	429.2661	7.69556e-05	3.03170e-04
2023/05/20	15:29:02	ok	ok	428.9600	58.969	0.04417	21.54	68.653	12.945	26479271.794678	10	429.3167	7.58445e-05	2.62052e-04
2023/05/20	15:34:02	ok	ok	429.0500	58.971	0.04417	21.55	68.676	12.960	29617657.755459	10	429.3503	7.42096e-05	2.60362e-04
2023/05/20	15:39:02	ok	ok	429.0080	58.971	0.04417	21.60	68.705	12.999	28046431.242493	11	429.3641	7.42667e-05	2.56207e-04
2023/05/20	15:44:02	ok	ok	429.0780	58.972	0.04417	21.60	68.736	13.005	25708937.121494	10	429.3830	7.39130e-05	2.17030e-04
2023/05/20	15:49:02	ok	ok	428.8020	58.974	0.04417	21.64	68.756	13.041	26314747.440738	11	429.3321	7.54190e-05	2.62609e-04
2023/05/20	15:54:02	ok	ok	428.8960	58.975	0.04417	21.68	68.795	13.079	25817940.735210	13	429.2759	7.73547e-05	3.94966e-04
2023/05/20	15:59:02	ok	ok	429.0160	58.976	0.04417	21.64	68.786	13.047	27602454.199918	9	429.4549	7.17793e-05	2.50187e-04
2023/05/20	16:04:02	ok	ok	429.0660	58.976	0.04417	21.67	68.823	13.074	27826107.157490	12	429.2832	7.74669e-05	3.67746e-04
2023/05/20	16:09:02	ok	ok	428.9140	58.978	0.04417	21.67	68.861	13.081	27063954.187551	10	429.4312	7.24686e-05	2.70317e-04
2023/05/20	16:14:02	ok	ok	428.8800	58.978	0.04417	21.65	68.850	13.069	27178988.464244	10	429.4281	7.33088e-05	2.15629e-04
2023/05/20	16:19:02	ok	ok	429.1300	58.978	0.04417	21.68	68.855	13.090	26355287.500259	11	429.4316	7.25354e-05	2.83387e-04
2023/05/20	16:24:02	ok	ok	428.9620	58.978	0.04417	21.70	68.920	13.115	24957611.856384	11	429.2726	7.81681e-05	3.93931e-04
2023/05/20	16:29:02	--	ok	428.7300	58.978	0.04417	21.67	68.934	13.095	25646249.977014	9	429.4126	7.21255e-05	2.25256e-04
2023/05/20	16:29:09	ok	ok	429.1400	58.977	0.044184	21.68	68.887	13.096	23949177.067112	9	429.4260	7.28924e-05	3.22143e-04
2023/05/20	16:34:08	ok	ok	428.8700	58.979	0.044184	21.71	68.902	13.121	22871385.430794	11	429.3750	7.37188e-05	2.47990e-04
2023/05/20	16:39:08	ok	ok	428.8000	58.978	0.044184	21.67	68.975	13.103	22522587.712377	9	429.3648	7.43201e-05	2.46374e-04
2023/05/20	16:44:08	ok	ok	428.8440	58.980	0.044184	21.67	68.997	13.107	23084188.559575	11	429.3193	7.57567e-05	2.52471e-04
2023/05/20	16:49:08	--	ok	428.7100	58.977	0.044184	21.64	68.980	13.084	24664552.055200	12	429.3048	7.59871e-05	3.26815e-04
2023/05/20	16:49:15	ok	ok	428.9880	58.978	0.044199	21.64	68.980	13.084	22632433.418294	12	429.3576	7.42056e-05	2.62825e-04
2023/05/20	16:54:15	--	ok	429.2200	58.976	0.044199	21.62	68.998	13.075	21470575.681103	10	429.3381	7.50528e-05	3.09074e-04
2023/05/20	16:54:22	ok	ok	429.1340	58.977	0.044189	21.64	68.969	13.081	25743365.111636	9	429.4121	7.22099e-05	2.39117e-04
2023/05/20	16:59:22	ok	ok	429.0280	58.976	0.044189	21.64	68.989	13.085	26681965.319669	11	429.3239	7.47477e-05	2.73839e-04
2023/05/20	17:04:22	ok	ok	429.0300	58.974	0.044189	21.60	69.042	13.063	27254852.887493	12	429.2205	7.83595e-05	4.05620e-04
2023/05/20	17:09:22	ok	ok	428.9500	58.975	0.044189	21.58	69.081	13.058	25854155.354222	11	429.3192	7.41751e-05	2.16768e-04
2023/05/20	17:14:22	ok	ok	428.8580	58.975	0.044189	21.58	69.070	13.056	25266684.150763	12	429.1960	7.86746e-05	4.10529e-04
2023/05/20	17:19:22	ok	ok	428.9680	58.968	0.044189	21.55	69.065	13.033	23799339.183465	11	429.3185	7.38096e-05	2.16348e-04
2023/05/20	17:24:22	ok	ok	428.9980	58.966	0.044189	21.51	69.056	12.999	26196201.959954	13	429.3163	7.25590e-05	3.09749e-04
2023/05/20	17:29:22	ok	ok	428.8140	58.965	0.044189	21.47	69.067	12.969	25240805.039076	11	429.1573	7.82412e-05	3.92283e-04
2023/05/20	17:34:22	--	ok	428.5900	58.954	0.044189	21.44	69.102	12.956	25623567.511568	11	429.2373	7.53941e-05	3.50534e-04
2023/05/20	17:34:29	ok	ok	428.8780	58.951	0.044209	21.45	69.065	12.959	25771755.844086	12	429.2804	7.37409e-05	2.51851e-04
2023/05/20	17:39:29	--	ok	428.7640	58.946	0.044209	21.42	69.099	12.943	26977728.615958	10	429.2815	7.34166e-05	2.56147e-04
2023/05/20	17:39:36	ok	ok	429.0060	58.935	0.044221	21.42	69.088	12.941	17190864.528927	12	429.2255	7.41329e-05	2.86537e-04
2023/05/20	17:44:36	--	ok	428.4080	58.930	0.044221	21.37	69.088	12.899	14964627.735853	10	429.2353	7.31931e-05	2.48796e-04
2023/05/20	17:44:43	--	ok	429.5400	59.015	0.044252	21.38	69.111	12.916	25114631.479148	10	429.8691	7.33460e-05	1.99084e-04
2023/05/20	17:44:51	--	ok	429.5920	59.025	0.044224	21.36	69.116	12.895	19519594.588207	10	429.8651	7.48796e-05	3.01194e-04
2023/05/20	17:44:58	--	ok	429.7960	59.023	0.044194	21.38	69.090	12.912	25941629.929455	12	429.8395	7.53141e-05	2.81781e-04
2023/05/20	17:45:05	--	ok	429.7600	59.025	0.044152	21.38	69.131	12.919	25380136.689889	12	429.8154	7.61977e-05	3.00800e-04
2023/05/20	17:45:13	ok	ok	429.1520	58.965	0.044113	21.38	69.122	12.918	25167484.396277	12	429.4506	7.21874e-05	2.87002e-04
2023/05/20	17:50:12	ok	ok	428.8500	58.964	0.044113	21.31	69.044	12.849	28994194.599132	10	429.3849	7.39385e-05	2.51903e-04
2023/05/20	17:55:12	ok	ok	429.1220	58.961	0.044113	21.30	69.122	12.854	25012617.187809	11	429.2703	7.76203e-05	3.64871e-04
2023/05/20	18:00:12	ok	ok	429.0220	58.960	0.044113	21.24	69.102	12.809	26586111.343888	11	429.3639	7.35434e-05	2.83159e-04
2023/05/20	18:05:12	ok	ok	428.8720	58.971	0.044113	21.19	69.088	12.765	28767263.708698	9	429.3641	7.28971e-05	2.63704e-04
2023/05/20	18:10:12	ok	ok	428.8720	58.968	0.044113	21.14	69.140	12.743	27539899.058453	8	429.3517	7.24291e-05	2.19908e-04
2023/05/20	18:15:13	ok	ok	429.1340	58.966	0.044113	21.09	69.111	12.696	29130445.082380	10	429.2946	7.39088e-05	2.23726e-04
2023/05/20	18:20:12	ok	ok	428.8620	58.962	0.044113	21.04	69.172	12.674	27770674.564511	12	429.2295	7.54294e-05	2.69733e-04
2023/05/20	18:25:12	ok	ok	428.9260	58.959	0.044113	20.96	69.163	12.609	26551737.468263	12	429.1357	7.82319e-05	3.58889e-04
2023/05/20	18:30:12	ok	ok	428.8000	58.959	0.044113	20.93	69.139	12.585	29551588.578527	12	429.1556	7.64201e-05	3.12743e-04
2023/05/20	18:35:12	--	ok	428.7980	58.954	0.044113	20.83	69.189	12.523	28927832.812300	11	429.0777	7.81748e-05	3.46318e-04
2023/05/20	18:35:19	ok	ok	428.9960	58.955	0.044123	20.84	69.162	12.527	29801296.336376	9	429.1970	7.41081e-05	2.91639e-04
2023/05/20	18:40:19	ok	ok	428.8300	58.950	0.044123	20.76	69.195	12.471	27132848.924328	9	429.1561	7.42123e-05	2.36304e-04
2023/05/20	18:45:19	ok	ok	428.8720	58.944	0.044123	20.69	69.117	12.407	28184850.300372	10	429.1000	7.47632e-05	2.44351e-04
2023/05/20	18:50:19	--	ok	428.5100	58.939	0.044123	20.63	69.157	12.374	29441635.213852	9	429.0579	7.58236e-05	2.80940e-04
2023/05/20	18:50:26	--	ok	428.7760	58.938	0.044148	20.63	69.168	12.376	29127914.512140	11	429.1099	7.42992e-05	2.73974e-04
2023/05/20	18:50:33	ok	ok	428.9060	58.937	0.04416	20.63	69.148	12.372	26319585.908263	11	429.1016	7.48774e-05	2.66391e-04
2023/05/20	18:55:33	--	ok	428.6180	58.935	0.04416	20.55	69.168	12.312	30788531.798742	9	429.0967	7.31846e-05	2.31897e-04
2023/05/20	18:55:40	ok	ok	428.8840	58.932	0.04418	20.55	69.162	12.311	23745112.229830	12	429.0526	7.47187e-05	2.60103e-04
2023/05/20	19:00:40	ok	ok	429.0820	58.926	0.04418	20.46	69.172	12.252	23281719.141122	8	429.0639	7.35053e-05	2.36359e-04
2023/05/20	19:05:40	ok	ok	428.8820	58.924	0.04418	20.40	69.149	12.208	23237951.837491	9	429.0661	7.23378e-05	2.37929e-04
2023/05/20	19:10:40	ok	ok	428.8820	58.914	0.04418	20.33	69.136	12.156	24353550.144764	10	428.9017	7.70374e-05	3.56791e-04
2023/05/20	19:15:40	--	ok	428.4500	58.910	0.04418	20.24	69.168	12.092	22478693.270460	12	428.8298	7.85579e-05	3.18795e-04
2023/05/20	19:15:48	ok	ok	428.8880	58.909	0.044208	20.25	69.181	12.104	31904260.399933	10	428.9380	7.44644e-05	2.96159e-04
2023/05/20	19:20:47	--	ok	428.7440	58.899	0.044208	20.16	69.154	12.039	27567340.795523	12	428.7814	7.87401e-05	2.91591e-04
2023/05/20	19:20:54	--	ok	428.7460	58.896	0.044221	20.15	69.175	12.033	19417020.891216	9	428.8476	7.65101e-05	3.53859e-04
2023/05/20	19:21:02	--	ok	428.7200	58.924	0.044234	20.16	69.186	12.044	17221570.413617	10	429.0272	7.37883e-05	2.65170e-04
2023/05/20	19:21:09	ok	ok	428.9780	58.954	0.044248	20.15	69.163	12.031	18065702.334972	12	429.3118	7.41949e-05	2.54036e-04
2023/05/20	19:26:08	--	ok	428.4800	58.948	0.044248	20.08	69.162	11.982	16215686.604305	10	429.1399	7.73016e-05	3.50476e-04
2023/05/20	19:26:15	--	ok	429.6160	59.091	0.044275	20.07	69.139	11.969	14633359.201416	11	429.8519	7.36457e-05	2.68400e-04
2023/05/20	19:26:23	--	ok	428.6580	58.952	0.044244	20.07	69.149	11.971	16977276.360481	10	429.3246	7.31378e-05	3.41444e-04
2023/05/20	19:26:30	ok	ok	429.1980	58.984	0.044261	20.05	69.136	11.957	16356834.289002	10	429.4503	7.74434e-05	4.05993e-04
2023/05/20	19:31:29	ok	ok	428.9700	58.973	0.044261	19.98	69.175	11.916	15312226.864319	12	429.3058	8.03699e-05	4.02672e-04
2023/05/20	19:36:29	--	ok	428.7020	58.967	0.044261	19.89	69.171	11.853	16264324.781780	10	429.3519	7.80373e-05	5.50408e-04
2023/05/20	19:36:37	--	ok	429.6940	59.074	0.044276	19.88	69.157	11.842	24652678.019834	13	429.7397	7.65272e-05	3.62873e-04
2023/05/20	19:36:44	--	ok	429.2640	58.961	0.044241	19.89	69.171	11.853	18385361.659167	10	429.4365	7.41524e-05	3.36786e-04
2023/05/20	19:36:51	--	ok	429.3680	58.962	0.044227	19.91	69.172	11.863	24188274.279575	12	429.3700	7.55411e-05	2.47431e-04
2023/05/20	19:36:59	--	ok	429.2600	58.963	0.044208	19.89	69.171	11.853	25313825.316822	12	429.3438	7.77396e-05	3.22374e-04
2023/05/20	19:37:06	ok	ok	429.1340	58.961	0.044195	19.87	69.136	11.829	27492005.858257	11	429.4005	7.60622e-05	3.21402e-04
2023/05/20	19:42:05	ok	ok	429.0820	58.958	0.044195	19.78	69.140	11.771	27601418.932131	7	429.3373	7.54775e-05	1.78110e-04
2023/05/20	19:47:05	--	ok	428.7580	58.951	0.044195	19.70	69.168	11.717	25443125.228337	11	429.3987	7.31733e-05	2.32124e-04
2023/05/20	19:47:12	ok	ok	429.0920	58.953	0.044207	19.71	69.139	11.723	28396745.831157	12	429.2892	7.68202e-05	2.59095e-04
2023/05/20	19:52:11	ok	ok	428.8880	58.948	0.044207	19.61	69.152	11.657	30199623.668921	7	429.2928	7.53945e-05	2.87637e-04
2023/05/20	19:57:11	ok	ok	429.1400	58.943	0.044207	19.52	69.175	11.594	31208556.165632	8	429.3130	7.34025e-05	2.94802e-04
2023/05/20	20:02:11	--	ok	428.7340	58.939	0.044207	19.43	69.172	11.535	33992253.071091	8	429.2691	7.35722e-05	1.89294e-04
2023/05/20	20:02:18	ok	ok	428.9620	58.939	0.044221	19.43	69.149	11.531	25082375.855730	11	429.2527	7.41444e-05	3.12690e-04
2023/05/20	20:07:18	--	ok	428.6280	58.934	0.044221	19.34	69.186	11.480	19125814.662151	10	429.1949	7.54512e-05	2.61156e-04
2023/05/20	20:07:26	ok	ok	429.1180	58.935	0.04424	19.34	69.195	11.481	20407205.636832	12	429.1653	7.64755e-05	2.77260e-04
2023/05/20	20:12:25	ok	ok	428.9800	58.931	0.04424	19.27	69.154	11.426	19508519.797531	10	429.0721	7.84267e-05	5.39886e-04
2023/05/20	20:17:25	--	ok	428.3580	58.926	0.04424	19.17	69.148	11.359	22120905.817588	12	428.9758	8.04788e-05	4.51881e-04
2023/05/20	20:17:32	ok	ok	429.0080	58.965	0.044272	19.16	69.145	11.349	19703458.726758	10	429.4329	7.51968e-05	3.01924e-04
2023/05/20	20:22:32	--	ok	428.6180	58.957	0.044272	19.06	69.189	11.291	17077993.717874	11	429.1511	8.22767e-05	3.88526e-04
2023/05/20	20:22:40	ok	ok	429.0960	59.118	0.044292	19.10	69.145	11.312	18879167.949758	10	429.7519	7.59168e-05	2.61879e-04
2023/05/20	20:27:39	--	ok	429.2580	59.093	0.044292	18.96	69.181	11.224	18564808.296096	12	429.5057	8.23340e-05	3.68267e-04
2023/05/20	20:27:46	ok	ok	429.1480	58.985	0.044279	18.98	69.194	11.235	20075409.865593	10	429.4605	7.50174e-05	3.26978e-04
2023/05/20	20:32:46	ok	ok	429.1480	58.972	0.044279	18.86	69.154	11.154	13581293.552902	9	429.4400	7.40991e-05	3.08722e-04
2023/05/20	20:37:46	--	ok	428.7860	58.961	0.044279	18.79	69.172	11.110	17125452.214329	9	429.4084	7.38103e-05	2.76198e-04
2023/05/20	20:37:54	ok	ok	429.1640	59.051	0.04429	18.79	69.122	11.102	23996420.948729	10	429.5664	7.64351e-05	2.72405e-04
2023/05/20	20:42:53	ok	ok	428.9940	59.027	0.04429	18.69	69.154	11.042	24322499.808052	9	429.5006	7.62650e-05	2.73977e-04
2023/05/20	20:47:53	ok	ok	429.1460	59.016	0.04429	18.61	69.140	10.986	24597009.921642	8	429.3758	7.89897e-05	2.29319e-04
2023/05/20	20:52:53	ok	ok	428.9400	58.997	0.04429	18.51	69.143	10.921	25693851.204552	11	429.2947	8.02738e-05	2.77632e-04
2023/05/20	20:57:53	ok	ok	428.8800	58.998	0.04429	18.38	69.162	10.841	24996194.644825	9	429.4287	7.48516e-05	2.18476e-04
2023/05/20	21:02:53	--	ok	428.7980	58.975	0.04429	18.31	69.158	10.796	25130779.892861	8	429.1485	8.31084e-05	4.12662e-04
2023/05/20	21:03:00	--	ok	429.3060	59.074	0.0443	18.28	69.134	10.774	22706036.342258	11	429.6175	7.52023e-05	2.32162e-04
2023/05/20	21:03:08	ok	ok	429.0360	58.942	0.044284	18.31	69.158	10.796	23742693.905608	8	429.2752	7.60014e-05	3.13298e-04
2023/05/20	21:08:07	--	ok	428.5720	58.938	0.044284	18.21	69.122	10.728	24925516.452922	10	429.1203	8.05542e-05	2.60544e-04
2023/05/20	21:08:14	--	ok	429.2820	59.118	0.044306	18.20	69.120	10.719	18785527.264356	11	429.6718	7.78713e-05	2.43561e-04
2023/05/20	21:08:22	ok	ok	429.0380	58.994	0.044292	18.18	69.157	10.714	27947898.256462	10	429.4018	7.61504e-05	2.68632e-04
2023/05/20	21:13:21	ok	ok	428.9680	58.971	0.044292	18.10	69.163	10.663	24657091.448826	11	429.2025	8.08352e-05	3.83399e-04
2023/05/20	21:18:21	ok	ok	428.9560	58.963	0.044292	18.01	69.148	10.607	23032448.682390	8	429.2090	7.85239e-05	2.45362e-04
2023/05/20	21:23:22	ok	ok	428.8440	58.956	0.044292	17.90	69.097	10.527	23159681.703137	8	429.1880	7.86979e-05	2.75561e-04
2023/05/20	21:28:21	ok	ok	429.0880	58.949	0.044292	17.86	69.122	10.504	23618379.314121	9	429.1923	7.79557e-05	2.25392e-04
2023/05/20	21:33:21	--	ok	428.7460	58.935	0.044292	17.73	69.139	10.427	22102042.056851	10	429.0390	8.15393e-05	3.30574e-04
2023/05/20	21:33:28	--	ok	429.2120	59.039	0.044304	17.73	69.139	10.427	24585215.229800	10	429.4130	7.92424e-05	2.59405e-04
2023/05/20	21:33:35	--	ok	428.7760	58.950	0.044294	17.76	69.113	10.441	15786595.016878	8	429.2735	7.62230e-05	3.08204e-04
2023/05/20	21:33:43	--	ok	429.2260	59.041	0.044305	17.77	69.097	10.447	26216746.804065	11	429.4902	7.69978e-05	2.93834e-04
2023/05/20	21:33:50	ok	ok	428.8740	58.946	0.044294	17.73	69.079	10.418	17486493.901280	9	429.2701	7.63846e-05	2.49224e-04
2023/05/20	21:38:49	ok	ok	428.8320	59.028	0.044294	18.35	68.046	10.650	18415730.657324	11	429.4152	7.79991e-05	2.63308e-04
2023/05/20	21:43:49	ok	ok	429.1220	59.065	0.044294	18.74	67.697	10.837	17566366.152648	9	429.5090	7.88872e-05	2.49201e-04
2023/05/20	21:48:49	--	ok	429.2800	59.086	0.044294	18.98	67.495	10.959	14237497.155695	11	429.5022	8.21032e-05	3.72591e-04
2023/05/20	21:48:56	ok	ok	428.8560	58.968	0.044279	18.98	67.504	10.960	17598625.632041	12	429.3876	7.66575e-05	3.01777e-04
2023/05/20	21:53:56	--	ok	428.7500	58.992	0.044279	19.13	67.378	11.040	18655391.203981	6	429.4450	7.67661e-05	2.62715e-04
2023/05/20	21:54:03	--	ok	429.4300	59.105	0.044291	19.16	67.332	11.052	27204116.023875	11	429.7877	7.43283e-05	3.03118e-04
2023/05/20	21:54:11	--	ok	429.2440	58.930	0.04427	19.13	67.358	11.037	24977936.939474	12	429.2605	7.72673e-05	2.84247e-04
2023/05/20	21:54:18	ok	ok	429.0760	58.934	0.044258	19.12	67.417	11.038	17066045.830922	10	429.3710	7.47112e-05	3.36688e-04
2023/05/20	21:59:17	ok	ok	428.9820	58.953	0.044258	19.26	67.280	11.108	20468889.308883	10	429.3471	7.71575e-05	2.58201e-04
2023/05/20	22:04:17	--	ok	429.3320	58.968	0.044258	19.36	67.152	11.153	16487274.402568	8	429.4241	7.56036e-05	2.64776e-04
2023/05/20	22:04:24	--	ok	429.5360	58.972	0.044241	19.33	67.167	11.136	19460241.592531	10	429.4931	7.40071e-05	1.74033e-04
2023/05/20	22:04:32	--	ok	429.2100	58.969	0.044213	19.33	67.167	11.136	26463397.016425	10	429.4634	7.47691e-05	3.17473e-04
2023/05/20	22:04:39	ok	ok	429.1360	58.963	0.044203	19.30	67.234	11.128	22463617.399825	10	429.4222	7.56626e-05	2.89451e-04
2023/05/20	22:09:38	ok	ok	429.1000	58.979	0.044203	19.36	67.144	11.152	21497628.637910	9	429.3878	7.78136e-05	3.63238e-04
2023/05/20	22:14:38	ok	ok	429.1040	58.982	0.044203	19.39	67.147	11.170	23833396.482601	10	429.2981	8.15313e-05	3.79704e-04
2023/05/20	22:19:39	ok	ok	428.8080	58.999	0.044203	19.42	67.071	11.176	21691446.308103	8	429.4931	7.51543e-05	2.56570e-04
2023/05/20	22:24:38	ok	ok	428.9120	58.996	0.044203	19.47	66.937	11.191	24826647.348398	11	429.4667	7.82018e-05	3.71920e-04
2023/05/20	22:29:38	ok	ok	428.9960	59.018	0.044203	19.49	66.950	11.202	26880502.166643	11	429.3725	8.14257e-05	4.52200e-04
2023/05/20	22:34:38	ok	ok	429.0460	59.025	0.044203	19.52	66.891	11.211	22614361.321010	8	429.5701	7.38500e-05	2.11501e-04
2023/05/20	22:39:38	--	ok	429.2860	59.031	0.044203	19.50	66.856	11.195	25164771.042915	6	429.6578	7.24941e-05	1.19768e-04
2023/05/20	22:39:46	--	ok	429.2180	59.032	0.044188	19.54	66.799	11.213	24067006.091297	10	429.6439	7.38714e-05	2.83898e-04
2023/05/20	22:39:53	ok	ok	429.1560	59.021	0.044177	19.52	66.838	11.202	27123467.187972	9	429.6075	7.46753e-05	3.02510e-04
2023/05/20	22:44:53	ok	ok	428.9500	59.026	0.044177	19.52	66.838	11.202	23387382.116203	13	429.4430	8.00885e-05	3.79177e-04
2023/05/20	22:49:53	ok	ok	428.9220	59.033	0.044177	19.53	66.796	11.204	25667287.722256	12	429.5078	7.83926e-05	3.30078e-04
2023/05/20	22:54:53	ok	ok	429.0360	59.033	0.044177	19.52	66.722	11.183	25546894.114264	9	429.6420	7.37543e-05	2.75610e-04
2023/05/20	22:59:53	ok	ok	429.0500	59.037	0.044177	19.50	66.740	11.175	25149539.593447	11	429.5761	7.65554e-05	3.18541e-04
2023/05/20	23:04:53	--	ok	429.2160	59.041	0.044177	19.47	66.703	11.151	23194763.846333	10	429.5700	7.61222e-05	3.23858e-04
2023/05/20	23:05:00	--	ok	429.2420	59.030	0.044166	19.47	66.723	11.155	26045084.455048	10	429.5685	7.63138e-05	2.66469e-04
2023/05/20	23:05:08	--	ok	429.4480	59.032	0.044154	19.47	66.714	11.153	20434394.479448	10	429.6458	7.41064e-05	2.77302e-04
2023/05/20	23:05:15	--	ok	428.6900	58.901	0.044131	19.43	66.717	11.126	28613554.954122	12	429.0752	7.42565e-05	2.79397e-04
2023/05/20	23:05:22	ok	ok	428.8500	58.898	0.044146	19.44	66.815	11.151	31186467.032704	8	429.0137	7.61937e-05	2.98988e-04
2023/05/20	23:10:21	--	ok	428.7100	58.903	0.044146	19.49	66.664	11.154	30301303.857712	10	428.8748	8.11445e-05	3.96649e-04
2023/05/20	23:10:28	--	ok	428.7860	58.902	0.044161	19.46	66.659	11.135	33571476.062396	12	429.0664	7.61294e-05	2.79407e-04
2023/05/20	23:10:36	ok	ok	428.9180	58.901	0.044172	19.47	66.650	11.143	31178579.504547	9	429.1404	7.32451e-05	2.63791e-04
2023/05/20	23:15:35	--	ok	428.6580	58.903	0.044172	19.47	66.662	11.145	29840318.744229	12	428.9270	8.09982e-05	4.25933e-04
2023/05/20	23:15:42	ok	ok	428.8920	58.903	0.04419	19.46	66.607	11.127	30948122.911454	9	429.1049	7.45483e-05	2.44701e-04
2023/05/20	23:20:42	--	ok	428.6980	58.904	0.04419	19.47	66.639	11.141	31746125.737563	9	429.1262	7.35449e-05	2.33125e-04
2023/05/20	23:20:50	ok	ok	428.8040	58.904	0.044205	19.46	66.572	11.121	34244731.617900	9	429.1351	7.48493e-05	2.83968e-04
2023/05/20	23:25:49	--	ok	428.7200	58.901	0.044205	19.42	66.618	11.101	30653606.829151	9	429.1166	7.42113e-05	3.13271e-04
2023/05/20	23:25:56	ok	ok	429.1600	58.901	0.044219	19.42	66.600	11.098	25930850.439187	9	429.1483	7.35820e-05	3.00029e-04
2023/05/20	23:30:56	--	ok	428.5560	58.901	0.044219	19.40	66.534	11.076	23324643.081888	10	429.0225	7.74102e-05	3.20407e-04
2023/05/20	23:31:04	--	ok	428.7360	58.901	0.044242	19.40	66.575	11.083	16505045.781664	11	429.0796	7.55168e-05	2.90442e-04
2023/05/20	23:31:11	ok	ok	429.0340	58.926	0.044255	19.39	66.531	11.067	20549408.565663	9	429.3048	7.47505e-05	2.52804e-04
2023/05/20	23:36:10	--	ok	428.4540	58.922	0.044255	19.34	66.534	11.040	16894930.342185	9	429.2805	7.39638e-05	2.46287e-04
2023/05/20	23:36:17	--	ok	429.3920	59.147	0.044283	19.34	66.534	11.040	20156597.243520	11	429.8728	7.47487e-05	2.93612e-04
2023/05/20	23:36:25	ok	ok	429.0760	58.978	0.044264	19.34	66.577	11.047	19243781.068714	10	429.3762	7.68479e-05	2.95833e-04
2023/05/20	23:41:24	ok	ok	428.9060	58.961	0.044264	19.26	66.575	10.991	16046020.887284	13	429.2482	7.99319e-05	4.00379e-04
2023/05/20	23:46:24	--	ok	428.5980	58.968	0.044264	19.23	66.525	10.964	17144042.585611	9	429.3741	7.44876e-05	2.48918e-04
2023/05/20	23:46:31	--	ok	429.4100	59.140	0.044284	19.26	66.520	10.982	16674306.915271	10	429.8368	7.41083e-05	3.29032e-04
2023/05/20	23:46:39	ok	ok	428.9340	58.965	0.044263	19.24	66.526	10.973	19125262.976920	12	429.3950	7.49941e-05	2.45427e-04
2023/05/20	23:51:38	--	ok	428.7340	58.961	0.044263	19.24	66.506	10.970	17004820.900579	11	429.2388	8.00844e-05	2.48037e-04
2023/05/20	23:51:45	--	ok	429.4880	59.082	0.044276	19.23	66.513	10.962	26541617.617478	10	429.7112	7.39474e-05	2.65247e-04
2023/05/20	23:51:53	--	ok	429.2320	58.979	0.044252	19.24	66.506	10.970	26068008.050208	12	429.3506	7.81869e-05	3.32880e-04
2023/05/20	23:52:00	ok	ok	429.0400	58.973	0.04424	19.24	66.485	10.966	20057703.678528	10	429.4182	7.60829e-05	3.21968e-04
2023/05/20	23:56:59	--	ok	428.6860	58.980	0.04424	19.20	66.520	10.944	16448021.531353	8	429.4695	7.32458e-05	3.13034e-04
2023/05/20	23:57:07	--	ok	429.2620	58.982	0.044255	19.22	66.481	10.948	18034222.407470	12	429.4087	7.50277e-05	2.51199e-04
2023/05/20	23:57:14	ok	ok	429.1100	58.981	0.044242	19.23	66.407	10.945	17292857.273469	11	429.3919	7.66144e-05	2.99765e-04
2023/05/21	00:02:13	--	ok	428.5980	58.985	0.044242	19.19	66.435	10.922	19119848.919321	10	429.2701	7.99959e-05	4.37895e-04
2023/05/21	00:02:21	ok	ok	429.0780	58.977	0.044262	19.22	66.352	10.927	18054756.840739	10	429.3961	7.57245e-05	2.62530e-04
2023/05/21	00:07:20	--	ok	428.5300	58.958	0.044262	19.17	66.398	10.907	15023824.922281	13	429.2517	7.88578e-05	3.86169e-04
2023/05/21	00:07:28	--	ok	429.4500	59.152	0.044286	19.17	66.421	10.911	19399316.063746	10	429.8783	7.56496e-05	3.08152e-04
2023/05/21	00:07:35	--	ok	429.5540	59.159	0.044264	19.17	66.421	10.911	19676397.555302	10	429.9307	7.56670e-05	3.25492e-04
2023/05/21	00:07:42	--	ok	429.6740	59.155	0.044236	19.16	66.471	10.910	30347270.800497	12	429.9188	7.58370e-05	2.67100e-04
2023/05/21	00:07:50	--	ok	429.5880	59.152	0.044201	19.10	66.503	10.880	21056526.747024	9	429.9430	7.48300e-05	2.93858e-04
2023/05/21	00:07:57	--	ok	429.6140	59.147	0.044171	19.12	66.581	10.901	16678474.590527	8	429.8112	7.75121e-05	3.13614e-04
2023/05/21	00:08:04	--	ok	428.5960	58.913	0.04414	19.07	66.531	10.865	22911265.228136	11	429.1887	7.59813e-05	2.92388e-04
2023/05/21	00:08:11	ok	ok	428.9740	58.911	0.04416	19.06	66.572	10.864	28189896.784904	11	429.2159	7.54171e-05	2.30254e-04
2023/05/21	00:13:11	ok	ok	428.9160	58.927	0.04416	19.16	66.378	10.895	27858009.309290	8	429.2664	7.40675e-05	2.73850e-04
2023/05/21	00:18:11	ok	ok	428.8120	58.934	0.04416	19.14	66.394	10.887	28721550.192951	9	429.1121	8.03614e-05	4.37204e-04
2023/05/21	00:23:11	--	ok	428.5980	58.926	0.04416	19.07	66.278	10.824	29998833.579116	10	429.2462	7.55304e-05	3.10950e-04
2023/05/21	00:23:18	ok	ok	429.0440	58.931	0.044181	19.09	66.365	10.847	21989850.274050	12	429.2931	7.47058e-05	3.32648e-04
2023/05/21	00:28:18	--	ok	428.6300	58.933	0.044181	19.07	66.352	10.836	21304993.671776	9	429.0924	8.05736e-05	4.06663e-04
2023/05/21	00:28:25	ok	ok	429.0660	58.932	0.044199	19.07	66.371	10.839	21006012.635389	10	429.2763	7.50833e-05	3.34754e-04
2023/05/21	00:33:25	--	ok	428.6340	58.933	0.044199	19.06	66.316	10.822	18053300.604101	8	429.2494	7.58797e-05	2.96018e-04
2023/05/21	00:33:32	ok	ok	429.0440	58.943	0.044218	19.05	66.284	10.806	31228301.876542	8	429.2801	7.51705e-05	2.93730e-04
2023/05/21	00:38:32	ok	ok	428.8440	58.931	0.044218	19.03	66.302	10.801	29843560.962616	11	429.1131	7.97214e-05	3.55884e-04
2023/05/21	00:43:32	--	ok	428.7880	58.926	0.044218	18.99	66.284	10.771	31168275.383763	10	429.0896	8.03281e-05	4.96282e-04
2023/05/21	00:43:40	ok	ok	428.9900	58.924	0.044229	18.98	66.337	10.771	28857098.649147	10	429.2449	7.46696e-05	2.84930e-04
2023/05/21	00:48:39	--	ok	428.6820	58.919	0.044229	18.96	66.279	10.753	29746533.323993	11	429.1592	7.73329e-05	3.00346e-04
2023/05/21	00:48:46	ok	ok	428.9560	58.923	0.044245	18.95	66.278	10.743	33191244.039232	9	429.2664	7.51414e-05	3.13429e-04
2023/05/21	00:53:45	--	ok	428.6940	58.927	0.044245	18.91	66.314	10.723	33349409.091903	12	429.1085	7.88042e-05	3.27661e-04
2023/05/21	00:53:53	--	ok	428.7980	58.967	0.044261	18.91	66.282	10.718	18911132.007173	10	429.3384	7.42991e-05	2.78078e-04
2023/05/21	00:54:00	--	ok	429.3800	59.046	0.044271	18.92	66.264	10.724	31270969.999447	9	429.5330	7.56493e-05	2.98745e-04
2023/05/21	00:54:07	--	ok	429.2640	59.064	0.044252	18.92	66.273	10.725	18355704.591831	12	429.6305	7.38242e-05	3.17535e-04
2023/05/21	00:54:14	--	ok	429.5220	59.052	0.044238	18.88	66.319	10.705	19118190.277852	12	429.5127	7.68116e-05	2.86592e-04
2023/05/21	00:54:21	--	ok	429.3500	59.042	0.044212	18.81	66.371	10.670	29405530.299642	11	429.4451	7.82491e-05	2.99765e-04
2023/05/21	00:54:29	--	ok	429.2160	59.039	0.044194	18.79	66.453	10.673	29751656.452463	11	429.4491	7.83774e-05	3.19040e-04
2023/05/21	00:54:36	--	ok	429.3840	59.032	0.044183	18.75	66.511	10.657	28558055.042468	9	429.4910	7.64131e-05	2.71643e-04
2023/05/21	00:54:43	--	ok	429.3560	59.027	0.044164	18.72	66.600	10.653	29230647.606552	9	429.5355	7.49522e-05	2.71324e-04
2023/05/21	00:54:51	ok	ok	428.9780	58.931	0.044146	18.71	66.705	10.661	29207182.050008	10	429.1797	7.85593e-05	3.27136e-04
2023/05/21	00:59:50	ok	ok	428.9340	58.958	0.044146	18.85	66.293	10.683	30921398.756059	9	429.3256	7.47359e-05	3.21193e-04
2023/05/21	01:04:50	--	ok	428.7100	58.952	0.044146	18.78	66.293	10.639	26196703.793062	9	429.2130	7.76453e-05	2.43108e-04
2023/05/21	01:04:57	ok	ok	428.9720	58.965	0.04416	18.79	66.284	10.646	31769242.783435	10	429.3468	7.45571e-05	2.98734e-04
2023/05/21	01:09:57	ok	ok	428.9000	58.967	0.04416	18.79	66.232	10.638	29815125.623330	11	429.1314	8.08148e-05	4.64603e-04
2023/05/21	01:14:57	ok	ok	428.9080	58.947	0.04416	18.74	66.191	10.596	20281812.749903	13	429.0878	7.94010e-05	3.74262e-04
2023/05/21	01:19:57	ok	ok	428.8620	58.957	0.04416	18.74	66.191	10.596	31520907.632927	12	429.2134	7.77640e-05	3.34838e-04
2023/05/21	01:24:57	--	ok	428.6980	58.943	0.04416	18.71	66.206	10.582	29146948.153039	11	429.2435	7.60664e-05	2.72143e-04
2023/05/21	01:25:04	ok	ok	429.1060	58.957	0.044175	18.72	66.168	10.584	26702617.051168	10	429.3740	7.35219e-05	2.88067e-04
2023/05/21	01:30:04	ok	ok	429.0920	58.945	0.044175	18.68	66.105	10.547	24701495.649403	14	429.0961	8.12252e-05	4.77503e-04
2023/05/21	01:35:04	ok	ok	428.9140	58.944	0.044175	18.68	66.149	10.554	23001022.307030	11	429.1439	7.95875e-05	4.10098e-04
2023/05/21	01:40:04	ok	ok	428.8080	58.953	0.044175	18.64	66.110	10.521	25420739.743884	9	429.0497	8.22306e-05	3.47743e-04
2023/05/21	01:45:04	ok	ok	428.8660	58.939	0.044175	18.61	66.053	10.496	25650296.113507	10	428.9720	8.56034e-05	6.71572e-04
2023/05/21	01:50:04	ok	ok	428.8280	58.944	0.044175	18.61	66.085	10.501	24423865.512021	7	429.2044	7.67228e-05	2.24709e-04
2023/05/21	01:55:04	ok	ok	428.8360	58.931	0.044175	18.58	66.036	10.473	24072712.838674	11	429.0870	8.09404e-05	3.09620e-04
2023/05/21	02:00:04	--	ok	428.6680	58.935	0.044175	18.52	66.018	10.436	25539462.871313	8	429.0406	8.14588e-05	3.84016e-04
2023/05/21	02:00:11	ok	ok	428.9940	58.943	0.044192	18.54	66.021	10.444	32142056.705827	10	429.3345	7.34457e-05	2.76403e-04
2023/05/21	02:05:11	ok	ok	428.8860	58.931	0.044192	18.51	66.004	10.425	30916220.528339	9	429.2284	7.53431e-05	4.00782e-04
2023/05/21	02:10:11	ok	ok	429.0500	58.931	0.044192	18.40	66.091	10.370	30464236.199281	6	429.1452	7.70436e-05	2.52662e-04
2023/05/21	02:15:11	--	ok	428.7280	58.928	0.044192	18.34	66.062	10.329	30867057.735211	11	428.9751	8.25599e-05	3.35933e-04
2023/05/21	02:15:19	ok	ok	428.8280	58.924	0.044206	18.38	66.036	10.351	32404565.203911	11	429.1348	7.82896e-05	3.31193e-04
2023/05/21	02:20:18	ok	ok	428.9340	58.923	0.044206	18.28	66.073	10.297	32076877.005525	9	429.2142	7.46789e-05	2.71469e-04
2023/05/21	02:25:18	ok	ok	428.8420	58.918	0.044206	18.31	65.972	10.299	34150522.104338	9	429.2160	7.45048e-05	2.24981e-04
2023/05/21	02:30:18	ok	ok	428.8500	58.915	0.044206	18.25	66.007	10.270	28311251.240665	11	429.1031	7.73747e-05	2.69978e-04
2023/05/21	02:35:18	--	ok	428.7860	58.914	0.044206	18.28	65.968	10.280	34631381.771580	10	429.1101	7.73456e-05	3.23394e-04
2023/05/21	02:35:25	--	ok	429.2740	58.917	0.044217	18.24	65.930	10.248	26774350.796555	11	429.1460	7.68210e-05	3.09004e-04
2023/05/21	02:35:33	ok	ok	428.9720	58.914	0.044203	18.28	65.989	10.284	30569742.327453	10	429.2333	7.47192e-05	2.47712e-04
2023/05/21	02:40:32	--	ok	428.7620	58.912	0.044203	18.23	65.916	10.238	28440183.130105	9	429.1342	7.57244e-05	2.86180e-04
2023/05/21	02:40:39	ok	ok	428.8680	58.916	0.044215	18.21	65.893	10.227	30446121.974350	9	429.2200	7.44940e-05	2.60646e-04
2023/05/21	02:45:39	ok	ok	428.8680	58.912	0.044215	18.21	65.936	10.233	27909903.732845	10	429.0845	7.81100e-05	2.31676e-04
2023/05/21	02:50:39	ok	ok	428.9640	58.913	0.044215	18.16	65.916	10.196	28327115.975139	13	428.9637	8.19493e-05	3.39377e-04
2023/05/21	02:55:39	ok	ok	428.8880	58.907	0.044215	18.14	65.881	10.183	26976029.778140	8	428.9100	8.28120e-05	3.60781e-04
2023/05/21	03:00:39	--	ok	428.7320	58.909	0.044215	18.13	65.879	10.173	27274966.438038	12	428.8737	8.45630e-05	4.16075e-04
2023/05/21	03:00:47	ok	ok	428.9840	58.909	0.044228	18.11	65.908	10.169	32674726.734334	10	429.1354	7.52793e-05	2.97875e-04
2023/05/21	03:05:46	ok	ok	428.9280	58.903	0.044228	18.06	65.858	10.128	28121733.670744	7	429.0670	7.66296e-05	2.44499e-04
2023/05/21	03:10:46	--	ok	428.6940	58.907	0.044228	18.04	65.908	10.127	28575857.866361	10	429.0236	7.88521e-05	2.86684e-04
2023/05/21	03:10:53	ok	ok	428.8440	58.910	0.044244	18.06	65.847	10.126	32235232.475137	9	429.1019	7.69638e-05	2.92137e-04
2023/05/21	03:15:52	--	ok	428.6340	58.907	0.044244	18.03	65.843	10.108	29998500.748914	11	428.9628	8.13797e-05	3.89811e-04
2023/05/21	03:15:59	ok	ok	429.0980	58.911	0.044263	18.01	65.798	10.093	14715440.591327	7	429.0846	7.73227e-05	2.56696e-04
2023/05/21	03:20:59	--	ok	428.3680	58.903	0.044263	17.94	65.922	10.070	16203651.598400	11	428.9248	8.11433e-05	2.66918e-04
2023/05/21	03:21:07	--	ok	429.4500	59.134	0.044295	17.94	65.893	10.066	24954860.625966	10	429.7869	7.66477e-05	2.33912e-04
2023/05/21	03:21:14	ok	ok	428.9120	58.976	0.044272	17.96	65.959	10.084	15989148.414988	9	429.3387	7.52759e-05	3.36999e-04
2023/05/21	03:26:13	--	ok	428.5080	58.968	0.044272	17.87	65.890	10.021	13809345.864535	11	429.0161	8.48087e-05	3.76902e-04
2023/05/21	03:26:20	--	ok	429.4220	59.136	0.044297	17.87	65.870	10.018	14167444.654584	9	429.7393	7.80743e-05	2.82067e-04
2023/05/21	03:26:28	ok	ok	429.0800	59.003	0.044276	17.86	65.908	10.015	16748404.941181	9	429.2636	7.96354e-05	3.33639e-04
2023/05/21	03:31:27	--	ok	428.7480	59.006	0.044276	17.81	65.925	9.993	16080786.106070	8	429.2005	7.95972e-05	2.68226e-04
2023/05/21	03:31:34	--	ok	429.5500	59.101	0.044288	17.83	65.840	9.988	14366944.686095	7	429.5811	7.69663e-05	3.07539e-04
2023/05/21	03:31:41	ok	ok	429.0760	59.112	0.044261	17.84	65.895	10.005	15522476.158592	9	429.6574	7.64836e-05	2.90127e-04
2023/05/21	03:36:41	ok	ok	429.0260	59.126	0.044261	18.04	65.496	10.064	16823477.213017	9	429.5442	8.20794e-05	4.09987e-04
2023/05/21	03:41:41	--	ok	429.3120	59.138	0.044261	18.42	65.080	10.227	16289914.582852	9	429.6881	8.08376e-05	2.45604e-04
2023/05/21	03:41:48	--	ok	429.5340	59.143	0.044245	18.44	65.115	10.241	26921451.781556	10	429.8065	7.81907e-05	2.80358e-04
2023/05/21	03:41:55	--	ok	429.5220	59.141	0.044218	18.41	65.130	10.227	18827996.685985	8	429.8830	7.61264e-05	2.67496e-04
2023/05/21	03:42:03	--	ok	429.6780	59.138	0.044191	18.42	65.092	10.229	32260741.959088	10	429.8235	7.77472e-05	2.44278e-04
2023/05/21	03:42:10	--	ok	429.3080	59.040	0.044157	18.40	65.110	10.216	20281556.685478	11	429.4419	7.74034e-05	2.54428e-04
2023/05/21	03:42:18	ok	ok	428.8780	58.895	0.044141	18.35	65.185	10.202	29376012.239832	9	429.1069	7.60303e-05	2.81364e-04
2023/05/21	03:47:17	ok	ok	428.8500	58.957	0.044141	18.74	64.813	10.375	29142917.415060	8	429.1876	7.89315e-05	3.36388e-04
2023/05/21	03:52:17	ok	ok	429.1660	58.977	0.044141	18.85	64.704	10.427	31210649.728212	8	429.3823	7.47925e-05	3.63405e-04
2023/05/21	03:57:17	--	ok	429.3140	58.999	0.044141	18.95	64.625	10.475	32005697.949388	10	429.4056	7.61911e-05	2.82206e-04
2023/05/21	03:57:24	ok	ok	429.0920	58.884	0.044125	18.96	64.607	10.482	31182534.231441	12	429.0961	7.44028e-05	3.25136e-04
2023/05/21	04:02:23	ok	ok	429.0280	58.896	0.044125	19.05	64.565	10.526	32212402.430854	9	428.9637	8.11367e-05	3.86936e-04
2023/05/21	04:07:23	ok	ok	428.9960	58.897	0.044125	19.12	64.483	10.558	33262720.988079	8	429.1289	7.75765e-05	3.05510e-04
2023/05/21	04:12:23	ok	ok	429.0880	58.902	0.044125	19.17	64.405	10.580	30409968.375882	7	429.2059	7.56031e-05	2.64405e-04
2023/05/21	04:17:23	ok	ok	429.0520	58.912	0.044125	19.27	64.379	10.637	31985798.135647	7	429.2542	7.54606e-05	2.96347e-04
2023/05/21	04:22:23	ok	ok	428.9000	58.919	0.044125	19.32	64.387	10.667	31839465.748579	8	429.2520	7.62446e-05	3.30092e-04
2023/05/21	04:27:23	ok	ok	429.0480	58.939	0.044125	19.36	64.318	10.682	32007512.916483	12	429.1190	8.12175e-05	3.67217e-04
2023/05/21	04:32:23	ok	ok	429.0960	58.942	0.044125	19.39	64.323	10.700	31881774.273164	11	429.1967	7.95102e-05	3.58328e-04
2023/05/21	04:37:23	ok	ok	428.9760	58.943	0.044125	19.34	64.443	10.693	29448225.533849	10	429.2060	7.82685e-05	3.08188e-04
2023/05/21	04:42:23	ok	ok	429.1380	58.938	0.044125	19.33	64.419	10.680	30543438.715306	8	429.3706	7.32947e-05	3.00024e-04
2023/05/21	04:47:23	ok	ok	428.8680	58.952	0.044125	19.30	64.384	10.656	33538422.695283	10	429.3273	7.54433e-05	2.80649e-04
2023/05/21	04:52:23	--	ok	429.2060	58.955	0.044125	19.40	64.260	10.698	31181204.419559	11	429.3492	7.50222e-05	2.81682e-04
2023/05/21	04:52:30	ok	ok	429.1000	58.887	0.044115	19.40	64.314	10.707	33157253.224047	10	429.1596	7.34268e-05	2.35225e-04
2023/05/21	04:57:29	--	ok	428.6040	58.895	0.044115	19.46	64.291	10.740	34152719.586473	12	429.0436	7.93872e-05	3.34433e-04
2023/05/21	04:57:36	ok	ok	428.8600	58.901	0.044134	19.46	64.250	10.733	32410560.714137	9	429.1617	7.54869e-05	3.31771e-04
2023/05/21	05:02:35	ok	ok	428.9140	58.900	0.044134	19.49	64.231	10.747	31665242.698493	13	428.9737	8.18831e-05	4.06412e-04
2023/05/21	05:07:35	ok	ok	428.9120	58.912	0.044134	19.53	64.208	10.770	31541682.221700	8	429.2137	7.41315e-05	2.62322e-04
2023/05/21	05:12:35	ok	ok	428.9800	58.902	0.044134	19.56	64.219	10.788	31846469.270535	10	429.1174	7.79005e-05	3.47600e-04
2023/05/21	05:17:35	ok	ok	428.8500	58.904	0.044134	19.54	64.228	10.782	31752218.402096	13	429.0513	8.06646e-05	3.31373e-04
2023/05/21	05:22:35	--	ok	428.7520	58.910	0.044134	19.56	64.178	10.782	32731343.330321	11	429.1189	7.95234e-05	4.04576e-04
2023/05/21	05:22:42	ok	ok	429.1520	58.917	0.044147	19.56	64.190	10.784	33386555.841405	9	429.2461	7.47348e-05	3.16368e-04
2023/05/21	05:27:42	ok	ok	428.9200	58.910	0.044147	19.60	64.155	10.805	33402543.678955	7	429.2182	7.56928e-05	2.85851e-04
2023/05/21	05:32:42	ok	ok	428.9920	58.923	0.044147	19.58	64.141	10.794	34346997.451721	8	429.3084	7.36721e-05	2.99824e-04
2023/05/21	05:37:42	ok	ok	428.9360	58.927	0.044147	19.61	64.123	10.809	36019925.433011	12	429.1950	7.85458e-05	3.44660e-04
2023/05/21	05:42:42	ok	ok	428.9100	58.938	0.044147	19.65	64.089	10.829	33055585.832737	8	429.3893	7.19989e-05	2.20758e-04
2023/05/21	05:47:42	ok	ok	428.8760	58.934	0.044147	19.70	64.105	10.859	32757462.008149	11	429.2688	7.55235e-05	3.01366e-04
2023/05/21	05:52:42	ok	ok	429.0680	58.937	0.044147	19.68	64.114	10.852	32121619.746163	12	429.1619	8.04475e-05	3.66585e-04
2023/05/21	05:57:42	ok	ok	428.9260	58.935	0.044147	19.71	64.128	10.873	34147787.821642	9	429.3749	7.36661e-05	2.81043e-04
2023/05/21	06:02:42	ok	ok	429.0180	58.938	0.044147	19.74	64.091	10.884	31783287.550792	11	429.2459	7.78922e-05	3.26802e-04
2023/05/21	06:07:42	ok	ok	428.8580	58.949	0.044147	19.73	64.100	10.877	32645704.188542	13	429.2529	7.86601e-05	3.54243e-04
2023/05/21	06:12:42	ok	ok	428.9100	58.945	0.044147	19.73	64.100	10.877	37019746.987574	10	429.2787	7.75411e-05	3.40273e-04
2023/05/21	06:17:42	--	ok	429.3520	58.953	0.044147	19.78	64.099	10.912	34774392.153253	12	429.3185	7.71712e-05	3.12576e-04
2023/05/21	06:17:49	--	ok	429.4780	58.977	0.04413	19.80	64.057	10.914	28061287.359407	12	429.4369	7.43667e-05	2.85019e-04
2023/05/21	06:17:56	ok	ok	429.0580	58.895	0.044105	19.81	64.027	10.919	29532273.787357	9	429.2144	7.42584e-05	3.13503e-04
2023/05/21	06:22:56	ok	ok	428.9240	58.902	0.044105	19.81	64.071	10.927	33153573.558615	11	429.0620	7.86943e-05	2.54886e-04
2023/05/21	06:27:56	ok	ok	428.8960	58.904	0.044105	19.82	64.050	10.931	30334259.195915	9	429.2159	7.48208e-05	2.74579e-04
2023/05/21	06:32:56	ok	ok	428.9800	58.908	0.044105	19.84	64.076	10.944	29958894.193129	10	429.1938	7.52044e-05	2.23902e-04
2023/05/21	06:37:56	--	ok	428.7620	58.907	0.044105	19.85	64.108	10.958	31828005.834861	9	429.2420	7.45884e-05	3.06646e-04
2023/05/21	06:38:03	--	ok	429.2940	58.907	0.044117	19.87	64.080	10.964	28321895.909709	10	429.2272	7.49114e-05	2.38514e-04
2023/05/21	06:38:10	--	ok	429.3060	58.894	0.044102	19.84	64.086	10.946	34050946.956543	12	429.1959	7.48396e-05	3.12348e-04
2023/05/21	06:38:18	ok	ok	428.9000	58.861	0.044087	19.87	64.045	10.958	37669548.431576	13	428.8497	7.45509e-05	2.82651e-04
2023/05/21	06:43:17	--	ok	428.5520	58.868	0.044087	19.89	64.041	10.974	34336023.688465	11	428.7410	7.85130e-05	3.21123e-04
2023/05/21	06:43:24	--	ok	428.6560	58.869	0.044109	19.89	64.073	10.980	38938281.677596	11	428.8899	7.47201e-05	2.06945e-04
2023/05/21	06:43:32	--	ok	428.7460	58.867	0.044127	19.92	64.045	10.994	33699174.742341	12	428.7956	7.86029e-05	2.70639e-04
2023/05/21	06:43:39	--	ok	428.6960	58.865	0.04414	19.89	64.050	10.976	32834811.272788	10	428.8447	7.55170e-05	2.97946e-04
2023/05/21	06:43:46	--	ok	428.7040	58.858	0.044155	19.84	64.096	10.948	31861235.839041	11	428.8539	7.42958e-05	2.67156e-04
2023/05/21	06:43:53	--	ok	428.6200	58.854	0.04417	19.77	64.096	10.903	34308738.593811	11	428.8170	7.46957e-05	2.82268e-04
2023/05/21	06:44:01	--	ok	428.5280	58.853	0.04419	19.78	64.256	10.939	34886028.804410	9	428.7644	7.50164e-05	2.91756e-04
2023/05/21	06:44:09	ok	ok	429.0140	58.876	0.044214	19.75	64.315	10.930	21738785.979205	10	429.0005	7.55706e-05	3.13743e-04
2023/05/21	06:49:08	ok	ok	428.8400	58.882	0.044214	19.95	63.995	11.003	18933040.626747	13	428.8448	8.37323e-05	4.54277e-04
2023/05/21	06:54:08	--	ok	428.6920	58.885	0.044214	19.95	63.986	11.001	18858252.817223	10	428.9133	8.08655e-05	3.89480e-04
2023/05/21	06:54:16	--	ok	429.3140	58.981	0.04423	19.95	63.975	10.999	32367517.719007	13	429.3897	7.69042e-05	3.00364e-04
2023/05/21	06:54:23	--	ok	429.4240	59.003	0.044214	19.94	64.004	10.996	35798965.872815	12	429.4543	7.73786e-05	3.15135e-04
2023/05/21	06:54:30	--	ok	429.4140	58.988	0.044192	19.91	63.999	10.976	32387346.731001	9	429.4924	7.50847e-05	3.00793e-04
2023/05/21	06:54:38	--	ok	429.4020	58.962	0.044171	19.85	64.054	10.949	32382654.367301	12	429.4486	7.44524e-05	3.18733e-04
2023/05/21	06:54:45	--	ok	429.3840	58.953	0.044151	19.85	64.099	10.957	30877922.023184	12	429.3995	7.53489e-05	3.11169e-04
2023/05/21	06:54:52	--	ok	429.3840	58.953	0.044131	19.78	64.268	10.941	35081776.173316	12	429.4297	7.43544e-05	2.86120e-04
2023/05/21	06:55:00	ok	ok	429.1060	58.928	0.044111	19.80	64.311	10.957	34082237.424805	11	429.3386	7.54387e-05	3.42940e-04
2023/05/21	06:59:59	--	ok	429.2640	58.971	0.044111	19.97	63.944	11.006	35814514.082466	11	429.4601	7.44594e-05	2.58392e-04
2023/05/21	07:00:07	ok	ok	429.0180	58.894	0.044098	20.01	63.920	11.028	37404896.105272	9	429.1447	7.57454e-05	2.85760e-04
2023/05/21	07:05:06	ok	ok	428.8620	58.896	0.044098	20.01	63.943	11.031	35687031.491703	11	428.9932	8.11226e-05	3.75705e-04
2023/05/21	07:10:06	ok	ok	428.8140	58.900	0.044098	20.07	63.972	11.074	34979353.002532	8	429.2326	7.33783e-05	2.50708e-04
2023/05/21	07:15:06	ok	ok	428.8020	58.900	0.044098	20.09	63.986	11.094	36829980.223581	7	429.1845	7.50829e-05	2.13934e-04
2023/05/21	07:20:06	--	ok	428.7460	58.907	0.044098	20.11	63.999	11.105	33242358.670978	10	429.1881	7.54335e-05	2.37988e-04
2023/05/21	07:20:13	ok	ok	428.9740	58.905	0.04411	20.12	63.970	11.111	35915325.457283	9	429.2232	7.52221e-05	3.12170e-04
2023/05/21	07:25:13	ok	ok	428.8160	58.901	0.04411	20.15	63.975	11.129	35849234.631109	7	429.2328	7.49462e-05	2.32887e-04
2023/05/21	07:30:13	--	ok	428.7180	58.908	0.04411	20.16	63.998	11.141	36231912.213592	9	429.2696	7.39043e-05	2.37454e-04
2023/05/21	07:30:20	ok	ok	429.1540	58.911	0.044124	20.14	63.952	11.116	31545159.201967	8	429.2618	7.48675e-05	2.92901e-04
2023/05/21	07:35:19	ok	ok	429.0380	58.915	0.044124	20.18	64.012	11.154	29462687.100689	13	429.1042	8.06921e-05	4.12256e-04
2023/05/21	07:40:19	ok	ok	428.9460	58.914	0.044124	20.19	63.949	11.152	30079483.879843	12	429.1670	7.87009e-05	3.62728e-04
2023/05/21	07:45:19	ok	ok	429.0700	58.912	0.044124	20.25	63.999	11.197	33697451.609459	9	429.3035	7.40056e-05	2.77480e-04
2023/05/21	07:50:19	--	ok	429.2160	58.928	0.044124	20.31	63.989	11.232	33900655.552116	7	429.3527	7.35899e-05	2.57829e-04
2023/05/21	07:50:26	ok	ok	429.1280	58.925	0.044114	20.32	63.948	11.235	32271017.872618	11	429.2516	7.70590e-05	2.42096e-04
2023/05/21	07:55:26	ok	ok	429.1420	58.932	0.044114	20.35	63.998	11.262	33342118.145911	12	429.3700	7.39426e-05	2.44649e-04
2023/05/21	08:00:26	ok	ok	429.0180	58.940	0.044114	20.40	63.963	11.292	33583492.625536	8	429.3992	7.41640e-05	2.79616e-04
2023/05/21	08:05:26	ok	ok	429.0360	58.949	0.044114	20.42	64.030	11.315	32983987.678107	8	429.4530	7.30229e-05	2.44273e-04
2023/05/21	08:10:26	ok	ok	429.1680	58.953	0.044114	20.50	63.940	11.354	32421744.125277	8	429.4602	7.36449e-05	2.20122e-04
2023/05/21	08:15:26	--	ok	429.2960	58.963	0.044114	20.56	63.993	11.400	34755024.481558	12	429.3576	7.76410e-05	2.74305e-04
2023/05/21	08:15:34	--	ok	429.3900	58.960	0.044099	20.59	63.967	11.417	20614295.948652	10	429.4611	7.45993e-05	2.84196e-04
2023/05/21	08:15:41	ok	ok	428.9780	58.882	0.044079	20.60	63.894	11.413	36345606.704103	10	429.0835	7.36716e-05	2.71059e-04
2023/05/21	08:20:41	ok	ok	428.9200	58.886	0.044079	20.62	63.984	11.438	34657807.974696	13	428.9668	7.82772e-05	3.02314e-04
2023/05/21	08:25:41	ok	ok	428.8700	58.890	0.044079	20.68	63.995	11.479	34983499.516846	12	429.0495	7.60461e-05	2.55441e-04
2023/05/21	08:30:41	--	ok	428.7520	58.894	0.044079	20.76	63.989	11.533	37790358.996869	12	429.0429	7.77173e-05	3.66348e-04
2023/05/21	08:30:49	ok	ok	429.0420	58.895	0.044091	20.75	63.986	11.523	36767117.383029	10	429.1790	7.37000e-05	2.50900e-04
2023/05/21	08:35:48	--	ok	428.6720	58.895	0.044091	20.79	63.993	11.553	36871206.184062	10	429.1998	7.35706e-05	2.21015e-04
2023/05/21	08:35:55	ok	ok	428.9260	58.894	0.044108	20.79	63.993	11.553	34225060.540884	12	429.1486	7.49296e-05	2.57531e-04
2023/05/21	08:40:55	ok	ok	428.8160	58.899	0.044108	20.91	63.966	11.633	37379651.780322	13	429.0790	7.92132e-05	3.50474e-04
2023/05/21	08:45:55	ok	ok	428.9200	58.902	0.044108	20.94	63.948	11.649	32812256.562048	9	429.2796	7.30828e-05	2.55225e-04
2023/05/21	08:50:55	ok	ok	428.9500	58.903	0.044108	20.99	63.999	11.688	33397038.533293	9	429.3332	7.16928e-05	2.26736e-04
2023/05/21	08:55:55	ok	ok	429.0260	58.907	0.044108	21.04	63.989	11.724	36254108.477377	12	429.1238	7.96113e-05	3.22240e-04
2023/05/21	09:00:55	ok	ok	429.1420	58.911	0.044108	21.10	63.977	11.762	36047004.183516	9	429.3434	7.38517e-05	2.90056e-04
2023/05/21	09:05:55	ok	ok	428.9220	58.914	0.044108	21.20	63.966	11.827	35174329.059927	13	429.2034	7.91235e-05	3.52920e-04
2023/05/21	09:10:55	ok	ok	428.9260	58.920	0.044108	21.23	63.993	11.851	34071830.121852	9	429.4032	7.27732e-05	1.79243e-04
2023/05/21	09:15:55	ok	ok	429.0000	58.924	0.044108	21.33	63.966	11.914	35348920.109679	12	429.3185	7.72761e-05	3.67436e-04
2023/05/21	09:20:55	--	ok	429.2760	58.931	0.044108	21.36	63.984	11.937	35099287.094066	10	429.5080	7.13567e-05	3.14001e-04
2023/05/21	09:21:02	--	ok	429.3840	58.933	0.044094	21.38	63.989	11.958	36328374.309053	13	429.4581	7.37489e-05	2.66856e-04
2023/05/21	09:21:10	ok	ok	429.1860	58.916	0.044074	21.34	63.970	11.925	33956895.528437	11	429.3358	7.39450e-05	2.77081e-04
2023/05/21	09:26:09	ok	ok	429.0980	58.924	0.044074	21.42	64.007	11.990	36380354.282167	11	429.3268	7.54250e-05	3.29544e-04
2023/05/21	09:31:09	ok	ok	429.1580	58.928	0.044074	21.52	63.972	12.052	34969479.732697	10	429.4064	7.44695e-05	2.58349e-04
2023/05/21	09:36:09	--	ok	429.3260	58.934	0.044074	21.54	64.041	12.076	36719630.594679	13	429.2981	7.88023e-05	3.68325e-04
2023/05/21	09:36:17	ok	ok	429.1620	58.896	0.044057	21.54	64.030	12.074	31328230.035632	11	429.0131	7.54096e-05	2.52612e-04
2023/05/21	09:41:16	ok	ok	428.8040	58.901	0.044057	21.62	63.970	12.122	33366811.249473	8	429.1141	7.46888e-05	2.43707e-04
2023/05/21	09:46:16	ok	ok	428.8880	58.907	0.044057	21.68	63.980	12.163	35231360.742794	11	429.1553	7.35232e-05	2.92508e-04
2023/05/21	09:51:16	ok	ok	428.8620	58.908	0.044057	21.78	63.967	12.230	30942416.487397	10	429.1354	7.52663e-05	3.32010e-04
2023/05/21	09:56:16	ok	ok	429.0740	58.911	0.044057	21.80	63.938	12.236	30499385.409160	12	429.2234	7.39760e-05	2.23420e-04
2023/05/21	10:01:16	--	ok	428.7340	58.913	0.044057	21.91	63.938	12.315	31975674.941201	13	429.1672	7.66536e-05	3.43390e-04
2023/05/21	10:01:23	ok	ok	429.0560	58.913	0.044071	21.87	63.972	12.292	34955793.762803	12	429.2441	7.33290e-05	3.04198e-04
2023/05/21	10:06:23	ok	ok	429.1620	58.917	0.044071	21.92	63.984	12.334	37087874.658456	11	429.0687	8.00875e-05	3.74211e-04
2023/05/21	10:11:23	ok	ok	429.0180	58.922	0.044071	21.99	63.998	12.388	36161201.681435	14	429.1568	7.94261e-05	4.21004e-04
2023/05/21	10:16:23	ok	ok	429.0400	58.923	0.044071	22.03	63.981	12.413	34520492.592307	10	429.3003	7.42024e-05	2.59873e-04
2023/05/21	10:21:23	ok	ok	429.1620	58.923	0.044071	22.08	64.002	12.450	38070968.376706	10	429.3272	7.40214e-05	2.98798e-04
2023/05/21	10:26:23	ok	ok	429.0900	58.927	0.044071	22.12	63.944	12.469	33454920.307654	10	429.3187	7.50943e-05	2.88791e-04
2023/05/21	10:31:23	ok	ok	429.0760	58.931	0.044071	22.23	63.935	12.548	34848976.781234	10	429.2683	7.81787e-05	3.60063e-04
2023/05/21	10:36:23	ok	ok	428.9760	58.925	0.044071	22.06	64.265	12.489	33465275.479193	10	429.3575	7.31759e-05	3.00906e-04
2023/05/21	10:41:23	ok	ok	428.8640	58.918	0.044071	21.72	64.781	12.346	33233789.707083	13	429.1256	7.76662e-05	3.92801e-04
2023/05/21	10:46:23	ok	ok	428.8100	58.912	0.044071	21.57	64.942	12.265	31319283.586127	12	429.0839	7.66198e-05	3.66801e-04
2023/05/21	10:51:23	--	ok	428.7480	58.911	0.044071	21.44	65.089	12.203	33118111.570936	13	429.0264	7.77077e-05	4.10000e-04
2023/05/21	10:51:30	ok	ok	428.8580	58.913	0.044083	21.45	65.061	12.208	23872523.455771	11	429.2071	7.19880e-05	1.96841e-04
2023/05/21	10:56:30	--	ok	428.7020	58.907	0.044083	21.41	65.052	12.176	27424016.227860	12	429.0412	7.66282e-05	3.16112e-04
2023/05/21	10:56:38	ok	ok	429.1460	58.909	0.044099	21.37	65.034	12.142	23750663.143300	11	429.1292	7.39491e-05	2.75374e-04
2023/05/21	11:01:37	--	ok	428.6480	58.906	0.044099	21.33	65.133	12.131	22408484.884413	12	429.0711	7.45224e-05	2.47461e-04
2023/05/21	11:01:45	ok	ok	428.8060	58.906	0.044117	21.34	65.124	12.140	27873629.237958	11	429.1171	7.34811e-05	2.92575e-04
2023/05/21	11:06:44	--	ok	428.3800	58.906	0.044117	21.29	65.240	12.123	30501315.428121	12	428.9532	7.85207e-05	3.90879e-04
2023/05/21	11:06:51	--	ok	428.3300	58.902	0.044149	21.33	65.226	12.148	20250806.828480	10	429.1191	7.27677e-05	2.83470e-04
2023/05/21	11:06:59	ok	ok	429.0280	58.919	0.044184	21.30	65.202	12.125	16548868.114365	12	429.2885	7.40944e-05	2.49447e-04
2023/05/21	11:11:58	--	ok	428.5680	58.920	0.044184	21.31	65.216	12.137	17127797.882016	12	429.1656	7.73161e-05	3.73817e-04
2023/05/21	11:12:05	--	ok	429.5080	59.042	0.044206	21.30	65.161	12.117	21935614.045173	10	429.7727	7.43098e-05	2.72392e-04
2023/05/21	11:12:13	--	ok	429.4400	59.058	0.04418	21.33	65.174	12.139	27609597.595913	10	429.8369	7.36207e-05	2.39020e-04
2023/05/21	11:12:20	--	ok	429.6340	59.038	0.044157	21.33	65.217	12.147	19635256.385593	10	429.8266	7.28210e-05	2.78111e-04
2023/05/21	11:12:27	--	ok	429.4900	59.034	0.044124	21.27	65.217	12.107	31636205.904091	11	429.7466	7.47785e-05	2.62513e-04
2023/05/21	11:12:34	--	ok	429.2960	59.010	0.044099	21.21	65.303	12.084	19868216.200990	11	429.7045	7.44276e-05	2.62433e-04
2023/05/21	11:12:42	--	ok	429.5600	58.965	0.044084	21.21	65.386	12.099	31905633.891105	11	429.6008	7.37958e-05	2.82286e-04
2023/05/21	11:12:49	ok	ok	428.9180	58.880	0.044055	21.17	65.519	12.094	32069177.309165	10	428.9665	7.37899e-05	2.52899e-04
2023/05/21	11:17:48	--	ok	428.7520	58.901	0.044055	21.30	65.234	12.131	30226987.502377	12	429.0018	7.51737e-05	2.54025e-04
2023/05/21	11:17:55	ok	ok	428.8600	58.899	0.044067	21.29	65.231	12.121	30130222.408864	11	429.0565	7.37254e-05	2.99049e-04
2023/05/21	11:22:55	--	ok	428.7980	58.900	0.044067	21.27	65.281	12.119	28854540.351102	12	428.9250	7.85332e-05	4.18484e-04
2023/05/21	11:23:02	ok	ok	428.9780	58.901	0.044078	21.34	65.240	12.162	28579117.005661	9	429.1180	7.24339e-05	2.80637e-04
2023/05/21	11:28:02	--	ok	428.6360	58.903	0.044078	21.34	65.240	12.162	30133211.052257	10	428.9817	7.63787e-05	3.64542e-04
2023/05/21	11:28:09	--	ok	428.5900	58.901	0.044097	21.34	65.275	12.169	31039708.451588	13	429.0711	7.19579e-05	2.89569e-04
2023/05/21	11:28:16	--	ok	428.7860	58.900	0.044118	21.31	65.289	12.151	28206852.582558	11	429.0771	7.32717e-05	2.76201e-04
2023/05/21	11:28:24	ok	ok	428.8120	58.892	0.044129	21.33	65.325	12.167	31586478.208728	11	429.0286	7.37147e-05	2.54411e-04
2023/05/21	11:33:23	--	ok	428.4780	58.903	0.044129	21.38	65.293	12.202	29570499.246790	12	428.9686	7.74171e-05	3.98173e-04
2023/05/21	11:33:30	--	ok	428.7280	58.903	0.044156	21.37	65.299	12.192	29176754.149405	11	429.0693	7.39524e-05	2.86000e-04
2023/05/21	11:33:37	--	ok	428.6980	58.895	0.04417	21.36	65.330	12.188	19503447.819673	12	429.0534	7.38641e-05	2.65688e-04
2023/05/21	11:33:45	ok	ok	428.9380	58.925	0.044185	21.33	65.354	12.172	21876128.794166	10	429.3307	7.45293e-05	2.79807e-04
2023/05/21	11:38:44	--	ok	428.5700	58.930	0.044185	21.44	65.325	12.248	20535183.204818	13	429.3063	7.64266e-05	2.59908e-04
2023/05/21	11:38:51	--	ok	429.3220	59.069	0.044208	21.44	65.293	12.242	22224773.548917	10	429.8336	7.49141e-05	2.76845e-04
2023/05/21	11:38:59	--	ok	429.6380	59.085	0.044191	21.42	65.312	12.234	21617417.784386	10	429.9169	7.33608e-05	2.31554e-04
2023/05/21	11:39:06	--	ok	429.6420	59.067	0.044158	21.40	65.350	12.222	21870066.858471	10	429.8764	7.38831e-05	3.11726e-04
2023/05/21	11:39:13	--	ok	429.5940	59.065	0.044125	21.36	65.437	12.208	31297925.118965	10	429.8415	7.45117e-05	3.13433e-04
2023/05/21	11:39:20	--	ok	429.5360	59.045	0.044094	21.36	65.458	12.212	31280881.428131	11	429.8098	7.42157e-05	2.25805e-04
2023/05/21	11:39:28	ok	ok	429.1420	58.922	0.044067	21.31	65.577	12.204	34429824.673096	11	429.3047	7.29624e-05	2.75398e-04
2023/05/21	11:44:27	ok	ok	428.9480	58.932	0.044067	21.51	65.263	12.285	28842119.109576	12	429.2873	7.73209e-05	3.48735e-04
2023/05/21	11:49:27	ok	ok	429.0340	58.934	0.044067	21.57	65.350	12.342	31368339.051334	10	429.4346	7.26899e-05	2.38954e-04
2023/05/21	11:54:27	ok	ok	429.1820	58.938	0.044067	21.65	65.431	12.420	30871152.746607	14	429.2329	8.04998e-05	4.00755e-04
2023/05/21	11:59:27	--	ok	429.2080	58.940	0.044067	21.72	65.368	12.458	31779751.929681	14	429.2793	8.04350e-05	3.83341e-04
2023/05/21	11:59:34	--	ok	428.7420	58.920	0.044056	21.74	65.353	12.466	28794413.009823	10	429.2097	7.39025e-05	2.75880e-04
2023/05/21	11:59:41	ok	ok	428.9720	58.920	0.044069	21.70	65.451	12.454	33584973.538642	11	429.2195	7.32143e-05	2.73307e-04
2023/05/21	12:04:41	ok	ok	428.9460	58.926	0.044069	21.78	65.336	12.492	35215282.399530	8	429.3028	7.17676e-05	2.62564e-04
2023/05/21	12:09:41	ok	ok	429.1280	58.929	0.044069	21.88	65.399	12.575	33745035.612196	9	429.2262	7.53586e-05	2.50247e-04
2023/05/21	12:14:41	ok	ok	428.9580	58.933	0.044069	21.89	65.382	12.584	35490746.538026	12	429.2481	7.57458e-05	2.61059e-04
2023/05/21	12:19:41	ok	ok	429.0340	58.936	0.044069	21.96	65.341	12.626	36381728.512462	10	429.3329	7.35135e-05	2.40284e-04
2023/05/21	12:24:41	ok	ok	428.9540	58.939	0.044069	22.06	65.371	12.704	39660654.113297	10	429.3234	7.41988e-05	2.48871e-04
2023/05/21	12:29:41	ok	ok	428.9540	58.941	0.044069	22.09	65.367	12.727	34268099.779869	12	429.2798	7.75587e-05	3.87238e-04
2023/05/21	12:34:41	--	ok	429.2080	58.943	0.044069	22.12	65.435	12.760	35180839.147135	10	429.4048	7.25632e-05	2.12387e-04
2023/05/21	12:34:48	ok	ok	429.1320	58.944	0.044059	22.15	65.386	12.772	17830350.170830	10	429.4206	7.34247e-05	2.81232e-04
2023/05/21	12:39:48	--	ok	428.5580	58.919	0.044059	21.45	66.567	12.490	17041964.255609	11	429.0175	7.75430e-05	3.71600e-04
2023/05/21	12:39:55	ok	ok	428.8640	58.917	0.044081	21.42	66.572	12.470	27302228.925068	10	429.1292	7.34995e-05	2.96572e-04
2023/05/21	12:44:54	--	ok	428.6120	58.896	0.044081	21.06	66.896	12.266	31347507.971835	12	428.9461	7.51287e-05	2.65968e-04
2023/05/21	12:45:01	ok	ok	428.8340	58.898	0.044101	21.04	66.870	12.252	22710159.446397	11	428.9716	7.40781e-05	2.96568e-04
2023/05/21	12:50:01	--	ok	428.3740	58.877	0.044101	20.84	67.056	12.146	22316282.490411	11	428.7919	7.75897e-05	3.71221e-04
2023/05/21	12:50:08	--	ok	428.4520	58.878	0.044133	20.84	67.044	12.144	27506094.278936	11	428.9408	7.18555e-05	2.90392e-04
2023/05/21	12:50:15	--	ok	428.6580	58.877	0.044161	20.84	67.056	12.146	28527343.688258	11	428.8795	7.41838e-05	2.74018e-04
2023/05/21	12:50:23	--	ok	428.7060	58.906	0.044179	20.84	67.012	12.138	19473986.213769	11	428.9946	7.51824e-05	2.95940e-04
2023/05/21	12:50:30	ok	ok	428.9600	58.938	0.044194	20.83	67.010	12.128	18743597.563277	11	429.3240	7.48157e-05	2.76379e-04
2023/05/21	12:55:30	--	ok	428.7820	58.928	0.044194	20.63	67.193	12.022	20238375.278981	11	429.1475	7.61862e-05	2.74353e-04
2023/05/21	12:55:37	ok	ok	429.1780	58.954	0.044205	20.63	67.161	12.017	26487675.523464	12	429.4557	7.51120e-05	2.63044e-04
2023/05/21	13:00:38	ok	ok	428.8160	58.943	0.044205	20.48	67.253	11.923	27505837.802898	10	429.2374	7.86403e-05	3.59335e-04
2023/05/21	13:05:37	ok	ok	428.8740	58.936	0.044205	20.33	67.376	11.847	26838804.343500	11	429.2058	7.82270e-05	3.63127e-04
2023/05/21	13:10:37	ok	ok	428.8700	58.929	0.044205	20.25	67.433	11.798	28099246.551487	12	429.1782	7.77145e-05	3.04373e-04
2023/05/21	13:15:37	--	ok	428.7420	58.927	0.044205	20.14	67.454	11.725	31323428.820465	9	429.2196	7.47990e-05	2.77562e-04
2023/05/21	13:15:44	ok	ok	429.1700	58.980	0.044218	20.15	67.488	11.740	23962700.849785	10	429.5441	7.38245e-05	2.88326e-04
2023/05/21	13:20:44	ok	ok	428.9040	58.960	0.044218	20.08	67.518	11.697	30627767.289303	9	429.4585	7.44181e-05	3.27617e-04
2023/05/21	13:25:44	ok	ok	429.0400	58.955	0.044218	20.01	67.565	11.656	25927070.441085	12	351.7468	1.89800e-03	3.94431e-02
2023/05/21	13:30:44	ok	ok	429.0060	58.943	0.044218	19.95	67.619	11.626	26587879.481157	10	429.3971	7.39129e-05	2.65741e-04
2023/05/21	13:35:44	ok	ok	428.8160	58.941	0.044218	19.89	67.689	11.600	31072052.208683	11	429.2446	7.83452e-05	3.63492e-04
2023/05/21	13:40:44	ok	ok	428.9220	58.935	0.044218	19.88	67.657	11.585	30951076.995246	11	429.2369	7.75660e-05	4.05772e-04
2023/05/21	13:45:44	ok	ok	428.9540	58.933	0.044218	19.82	67.687	11.552	28385232.207616	8	429.3574	7.31860e-05	2.65690e-04
2023/05/21	13:50:44	ok	ok	429.0000	58.931	0.044218	19.77	67.738	11.523	31650450.546441	9	429.2050	7.73239e-05	1.79683e-04
2023/05/21	13:55:44	--	ok	428.6300	58.927	0.044218	19.74	67.712	11.499	30132253.411992	9	429.3715	7.18739e-05	2.84930e-04
2023/05/21	13:55:51	--	ok	429.2040	59.038	0.044237	19.77	67.767	11.528	26078937.243938	11	429.6805	7.54081e-05	3.31687e-04
2023/05/21	13:55:58	ok	ok	429.0780	58.955	0.044227	19.75	67.726	11.510	26446386.481630	10	429.4768	7.46638e-05	2.94109e-04
2023/05/21	14:00:58	--	ok	429.2540	58.949	0.044227	19.74	67.712	11.499	24825532.192810	11	429.2851	7.94100e-05	3.08863e-04
2023/05/21	14:01:06	--	ok	429.3800	58.966	0.044214	19.74	67.762	11.507	18375579.955181	9	429.5147	7.43409e-05	3.31730e-04
2023/05/21	14:01:13	--	ok	428.6860	58.964	0.044194	19.75	67.747	11.514	20115649.904789	10	429.5238	7.38327e-05	3.08602e-04
2023/05/21	14:01:20	--	ok	429.3300	58.963	0.04421	19.74	67.733	11.502	25907815.056238	11	429.3173	8.11573e-05	3.51710e-04
2023/05/21	14:01:28	--	ok	429.3340	58.961	0.044194	19.73	67.730	11.493	21057234.000897	11	429.4899	7.50577e-05	2.87269e-04
2023/05/21	14:01:35	ok	ok	428.8040	58.962	0.044177	19.73	67.742	11.495	20265843.926256	10	429.4461	7.67720e-05	3.09443e-04
2023/05/21	14:06:34	--	ok	429.3840	58.961	0.044177	19.70	67.747	11.476	18472172.601430	9	429.5445	7.29554e-05	2.50236e-04
2023/05/21	14:06:41	--	ok	429.2300	58.958	0.044157	19.74	67.753	11.506	20190804.389777	11	429.4816	7.49956e-05	3.17703e-04
2023/05/21	14:06:49	--	ok	429.3860	58.963	0.044145	19.73	67.793	11.504	30403960.306378	9	429.4721	7.56319e-05	3.19385e-04
2023/05/21	14:06:56	ok	ok	429.1620	58.967	0.044126	19.71	67.758	11.489	28588289.705815	10	429.4994	7.50480e-05	2.38417e-04
2023/05/21	14:11:56	ok	ok	429.0020	58.964	0.044126	19.71	67.758	11.489	29737916.822665	8	429.4607	7.56037e-05	2.50010e-04
2023/05/21	14:16:56	ok	ok	428.9700	58.960	0.044126	19.71	67.758	11.489	30747517.473184	8	429.4330	7.50575e-05	2.84346e-04
2023/05/21	14:21:56	ok	ok	428.9900	58.957	0.044126	19.71	67.820	11.499	29336483.074054	11	429.3635	7.79095e-05	3.36325e-04
2023/05/21	14:26:56	ok	ok	429.1140	58.954	0.044126	19.68	67.866	11.487	29169873.115043	11	429.2566	8.09697e-05	4.24145e-04
2023/05/21	14:31:56	ok	ok	429.1600	58.952	0.044126	19.68	67.848	11.484	30618800.917120	8	429.4198	7.49210e-05	2.23448e-04
2023/05/21	14:36:56	ok	ok	429.0200	58.950	0.044126	19.68	67.898	11.493	28538932.189030	11	429.2990	7.97396e-05	3.95238e-04
2023/05/21	14:41:56	ok	ok	429.0120	58.948	0.044126	19.73	67.913	11.524	29464520.944565	9	429.2569	8.06243e-05	3.48794e-04
2023/05/21	14:46:56	ok	ok	428.8360	58.951	0.044126	19.73	67.944	11.529	30439654.216635	9	429.3813	7.63841e-05	2.30359e-04
2023/05/21	14:51:56	ok	ok	429.0200	58.949	0.044126	19.74	67.958	11.540	32074105.907862	11	429.2817	7.96560e-05	3.90664e-04
2023/05/21	14:56:56	ok	ok	429.0400	58.947	0.044126	19.74	67.987	11.545	30424422.672858	11	429.3456	7.83243e-05	3.33384e-04
2023/05/21	15:01:56	ok	ok	429.0780	58.947	0.044126	19.77	68.003	11.568	33800135.138974	12	429.3721	7.72076e-05	3.16667e-04
2023/05/21	15:06:56	ok	ok	429.0740	58.947	0.044126	19.80	67.996	11.585	33382870.784273	11	429.3335	7.79319e-05	3.89871e-04
2023/05/21	15:11:56	ok	ok	429.1500	58.951	0.044126	19.85	68.037	11.630	30404547.295960	9	429.4834	7.26942e-05	2.84428e-04
2023/05/21	15:16:56	ok	ok	429.1180	58.949	0.044126	19.85	68.055	11.633	29376751.388636	10	429.3405	7.86920e-05	4.03158e-04
2023/05/21	15:21:56	ok	ok	428.8460	58.952	0.044126	19.87	68.040	11.642	29631782.776996	11	429.3686	7.70424e-05	3.53094e-04
2023/05/21	15:26:56	--	ok	428.6840	58.952	0.044126	19.91	68.127	11.684	32438714.777354	7	429.3549	7.76255e-05	2.07499e-04
2023/05/21	15:27:03	ok	ok	429.0100	58.948	0.044141	19.91	68.087	11.677	32708326.922600	10	429.4551	7.49047e-05	2.56205e-04
2023/05/21	15:32:03	--	ok	428.7300	58.951	0.044141	19.97	68.077	11.717	30262237.059780	10	429.3277	7.93023e-05	4.34530e-04
2023/05/21	15:32:10	--	ok	429.2560	58.950	0.044155	19.95	68.095	11.707	24705588.590230	10	429.4162	7.43794e-05	2.76962e-04
2023/05/21	15:32:17	--	ok	429.2460	58.951	0.044143	19.95	68.115	11.711	32121556.739751	10	429.3921	7.61964e-05	3.49173e-04
2023/05/21	15:32:25	ok	ok	428.9780	58.950	0.04413	19.92	68.090	11.688	32896293.369286	9	429.4490	7.50840e-05	2.99074e-04
2023/05/21	15:37:24	ok	ok	429.0720	58.955	0.04413	19.95	68.104	11.709	35538452.534188	11	429.3511	7.84903e-05	4.00460e-04
2023/05/21	15:42:24	--	ok	428.7520	58.953	0.04413	19.98	68.161	11.741	34977270.162041	7	429.4712	7.38527e-05	2.06074e-04
2023/05/21	15:42:31	--	ok	428.7240	58.952	0.044142	19.97	68.118	11.724	31840726.777694	12	429.4164	7.62216e-05	3.00024e-04
2023/05/21	15:42:38	ok	ok	429.0640	58.949	0.044156	19.98	68.119	11.734	32099595.476146	10	429.4419	7.42110e-05	2.62170e-04
2023/05/21	15:47:38	ok	ok	428.8240	58.953	0.044156	20.01	68.124	11.753	31691968.094932	11	429.2808	8.00854e-05	4.79033e-04
2023/05/21	15:52:38	ok	ok	428.9520	58.952	0.044156	20.01	68.136	11.755	31117720.609897	9	429.4905	7.34055e-05	2.89903e-04
2023/05/21	15:57:39	ok	ok	428.9500	58.951	0.044156	20.04	68.191	11.785	29889818.190895	8	429.4433	7.43197e-05	2.95220e-04
2023/05/21	16:02:38	ok	ok	429.0960	58.956	0.044156	20.04	68.191	11.785	31064294.350701	12	429.3057	7.89804e-05	3.03816e-04
2023/05/21	16:07:38	ok	ok	429.1020	58.950	0.044156	20.05	68.202	11.796	31172742.905505	10	429.3652	7.80823e-05	3.66993e-04
2023/05/21	16:12:38	ok	ok	429.1460	58.952	0.044156	20.04	68.200	11.786	33124386.299184	12	429.3897	7.60313e-05	2.92447e-04
2023/05/21	16:17:38	ok	ok	429.0540	58.952	0.044156	20.04	68.209	11.788	30633377.657590	11	429.2840	7.94516e-05	3.06761e-04
2023/05/21	16:22:38	ok	ok	429.1340	58.953	0.044156	20.08	68.248	11.824	32463422.082030	10	429.2305	8.03003e-05	3.99850e-04
2023/05/21	16:27:38	ok	ok	429.0600	58.952	0.044156	20.07	68.246	11.814	31773305.982418	12	429.2844	7.91162e-05	3.39461e-04
2023/05/21	16:32:38	ok	ok	429.0720	58.952	0.044156	20.04	68.241	11.793	29734489.308062	8	429.4671	7.30376e-05	2.58076e-04
2023/05/21	16:37:38	ok	ok	429.0460	58.952	0.044156	20.04	68.292	11.802	29385236.780282	10	429.4582	7.32839e-05	2.61297e-04
2023/05/21	16:42:38	ok	ok	429.1480	58.951	0.044156	20.05	68.293	11.811	32721545.927129	7	429.4385	7.34598e-05	2.86797e-04
2023/05/21	16:47:38	ok	ok	429.0920	58.951	0.044156	20.01	68.316	11.786	30492205.474617	8	429.4437	7.28551e-05	2.87782e-04
2023/05/21	16:52:38	ok	ok	428.9960	58.950	0.044156	20.01	68.328	11.788	32534483.567676	11	429.3314	7.75181e-05	3.15647e-04
2023/05/21	16:57:38	ok	ok	428.9480	58.949	0.044156	20.03	68.310	11.796	31615935.723158	10	429.3276	7.76376e-05	3.64008e-04
2023/05/21	17:02:38	ok	ok	429.0600	58.950	0.044156	20.01	68.348	11.791	31713900.970308	8	429.4581	7.24181e-05	3.03350e-04
2023/05/21	17:07:38	ok	ok	428.8900	58.950	0.044156	20.00	68.376	11.787	35638895.848587	11	429.2247	8.01230e-05	3.82000e-04
2023/05/21	17:12:38	ok	ok	429.0220	58.948	0.044156	19.98	68.394	11.781	31008468.581643	9	429.2726	7.78147e-05	3.37635e-04
2023/05/21	17:17:38	ok	ok	428.9940	58.947	0.044156	19.95	68.357	11.753	35176717.216733	8	429.2775	7.70468e-05	3.26436e-04
2023/05/21	17:22:38	ok	ok	428.9740	58.945	0.044156	19.94	68.406	11.752	32982980.930374	9	429.3712	7.35978e-05	2.61715e-04
2023/05/21	17:27:38	ok	ok	429.1000	58.945	0.044156	19.95	68.399	11.760	33493470.475109	10	429.2168	7.91448e-05	3.79524e-04
2023/05/21	17:32:38	--	ok	428.6960	58.945	0.044156	19.94	68.406	11.752	30438609.488747	11	429.1968	7.99609e-05	4.68257e-04
2023/05/21	17:32:46	ok	ok	428.8940	58.945	0.044172	19.91	68.421	11.734	30019760.899163	11	429.3286	7.47898e-05	2.88917e-04
2023/05/21	17:37:45	ok	ok	428.9960	58.943	0.044172	19.88	68.379	11.709	32535185.354923	12	429.1458	8.10679e-05	4.31207e-04
2023/05/21	17:42:45	ok	ok	428.8880	58.943	0.044172	19.85	68.412	11.694	33271170.025765	11	429.2567	7.67587e-05	3.61096e-04
2023/05/21	17:47:45	ok	ok	429.0860	58.940	0.044172	19.81	68.426	11.669	29992972.709640	12	429.0778	8.17752e-05	3.58037e-04
2023/05/21	17:52:45	--	ok	428.7400	58.940	0.044172	19.77	68.429	11.641	34974502.015941	8	429.3157	7.30740e-05	2.29647e-04
2023/05/21	17:52:52	ok	ok	428.8360	58.939	0.044185	19.78	68.452	11.654	35771556.254665	12	429.3003	7.44486e-05	2.79331e-04
2023/05/21	17:57:52	ok	ok	428.8680	58.938	0.044185	19.75	68.457	11.634	33945258.249961	9	429.2704	7.47395e-05	2.34434e-04
2023/05/21	18:02:52	--	ok	428.7700	58.935	0.044185	19.71	68.461	11.608	31931758.204231	10	429.2487	7.49551e-05	2.70505e-04
2023/05/21	18:02:59	ok	ok	428.9720	58.935	0.044197	19.71	68.470	11.609	24968074.538601	10	429.2389	7.51720e-05	3.08403e-04
2023/05/21	18:07:59	--	ok	428.7160	58.934	0.044197	19.68	68.475	11.590	23351654.878819	9	429.3067	7.21692e-05	2.96649e-04
2023/05/21	18:08:07	--	ok	429.2240	58.934	0.044211	19.68	68.475	11.590	25957867.763167	11	429.2387	7.45985e-05	2.61470e-04
2023/05/21	18:08:14	ok	ok	429.0320	58.934	0.044201	19.67	68.453	11.578	36003889.490552	9	429.2573	7.44400e-05	2.98795e-04
2023/05/21	18:13:14	ok	ok	428.8680	58.932	0.044201	19.64	68.489	11.564	33472385.880036	10	429.0219	8.19532e-05	6.54011e-04
2023/05/21	18:18:14	ok	ok	428.8700	58.932	0.044201	19.63	68.507	11.558	37274568.049456	10	429.0465	8.05164e-05	4.23475e-04
2023/05/21	18:23:14	ok	ok	429.0120	58.930	0.044201	19.58	68.518	11.530	31172461.958698	10	429.0793	7.79680e-05	3.37725e-04
2023/05/21	18:28:14	--	ok	428.7380	58.929	0.044201	19.54	68.499	11.498	34720206.652947	8	429.2051	7.39076e-05	2.87391e-04
2023/05/21	18:28:21	ok	ok	429.0400	58.928	0.044213	19.53	68.508	11.491	25461831.889675	10	429.1660	7.52388e-05	2.63060e-04
2023/05/21	18:33:21	ok	ok	428.8000	58.926	0.044213	19.50	68.513	11.472	20946241.044880	9	429.2259	7.22270e-05	2.48616e-04
2023/05/21	18:38:21	ok	ok	428.8220	58.924	0.044213	19.47	68.521	11.455	22759364.904490	9	429.0974	7.62491e-05	2.84481e-04
2023/05/21	18:43:21	--	ok	428.6280	58.923	0.044213	19.43	68.531	11.428	20017611.983287	6	429.0118	7.75598e-05	2.71617e-04
2023/05/21	18:43:28	ok	ok	429.0680	58.931	0.044232	19.42	68.562	11.425	17842932.668642	10	429.2381	7.59800e-05	2.99448e-04
2023/05/21	18:48:28	--	ok	428.7780	58.929	0.044232	19.40	68.548	11.411	19346838.542001	10	429.2208	7.47053e-05	2.77248e-04
2023/05/21	18:48:35	ok	ok	429.1620	58.958	0.044244	19.37	68.544	11.393	34684521.476753	10	429.5025	7.43231e-05	3.15344e-04
2023/05/21	18:53:35	ok	ok	428.8240	58.953	0.044244	19.32	68.554	11.357	31554206.670877	10	429.3645	7.72092e-05	3.51156e-04
2023/05/21	18:58:35	ok	ok	428.9580	58.950	0.044244	19.27	68.577	11.331	31127640.272691	9	429.2353	8.11314e-05	4.04970e-04
2023/05/21	19:03:35	--	ok	428.7480	58.946	0.044244	19.22	68.539	11.287	29429134.068321	12	429.2518	7.97320e-05	3.72862e-04
2023/05/21	19:03:42	--	ok	429.5080	59.024	0.044256	19.24	68.553	11.307	22852469.195204	13	429.5635	7.84905e-05	2.69514e-04
2023/05/21	19:03:50	ok	ok	428.8240	58.923	0.044231	19.26	68.576	11.321	16942258.499217	10	429.1342	7.65004e-05	3.30011e-04
2023/05/21	19:08:49	--	ok	428.5220	58.921	0.044231	19.17	68.591	11.267	17550113.584671	10	429.0509	7.88199e-05	3.99933e-04
2023/05/21	19:08:56	ok	ok	429.0200	59.010	0.044255	19.17	68.550	11.260	18871231.534196	12	429.5975	7.58569e-05	3.44570e-04
2023/05/21	19:13:55	ok	ok	428.9140	58.998	0.044255	19.13	68.603	11.241	15986642.690602	10	429.4213	7.96397e-05	4.00189e-04
2023/05/21	19:18:55	ok	ok	429.0020	58.992	0.044255	19.09	68.566	11.207	20150970.702114	8	429.5474	7.41379e-05	2.79456e-04
2023/05/21	19:23:55	ok	ok	428.8500	58.985	0.044255	19.05	68.577	11.180	17197513.721149	12	429.4019	7.85651e-05	4.03285e-04
2023/05/21	19:28:55	ok	ok	428.8140	58.973	0.044255	18.98	68.586	11.136	20398666.521966	8	429.4269	7.66813e-05	1.81331e-04
2023/05/21	19:33:55	ok	ok	429.0740	58.972	0.044255	18.92	68.637	11.108	16136581.974269	11	429.3469	7.92819e-05	3.79064e-04
2023/05/21	19:38:55	--	ok	428.7900	58.967	0.044255	18.89	68.573	11.078	15821247.706723	8	429.4346	7.57604e-05	2.59627e-04
2023/05/21	19:39:02	--	ok	429.3400	59.059	0.044265	18.88	68.621	11.077	30244177.886090	10	429.6961	7.48142e-05	2.72676e-04
2023/05/21	19:39:10	--	ok	429.5060	59.082	0.044248	18.85	68.586	11.052	33313929.058858	11	429.6794	7.63109e-05	2.50769e-04
2023/05/21	19:39:17	--	ok	429.6540	59.082	0.044223	18.88	68.571	11.069	30582058.213405	11	429.6817	7.73721e-05	3.17007e-04
2023/05/21	19:39:24	--	ok	429.5620	59.081	0.044189	18.86	68.557	11.058	32919871.113636	8	429.7325	7.51485e-05	3.08308e-04
2023/05/21	19:39:31	--	ok	429.6020	59.078	0.044161	18.88	68.580	11.070	31123774.410698	10	429.6804	7.68190e-05	2.96472e-04
2023/05/21	19:39:38	ok	ok	429.1020	58.939	0.04413	18.88	68.559	11.067	34875498.430251	11	429.3423	7.55259e-05	3.12587e-04
2023/05/21	19:44:38	ok	ok	429.0460	58.933	0.04413	18.83	68.582	11.043	34731918.164262	9	429.2567	7.69298e-05	3.16491e-04
2023/05/21	19:49:38	ok	ok	428.9820	58.933	0.04413	18.75	68.598	10.992	38428063.802085	7	429.2905	7.46926e-05	3.19785e-04
2023/05/21	19:54:38	ok	ok	428.9820	58.928	0.04413	18.68	68.595	10.945	36022954.985696	11	429.1612	7.77335e-05	3.21824e-04
2023/05/21	19:59:38	ok	ok	428.8200	58.927	0.04413	18.58	68.580	10.877	32665894.250428	10	429.1299	7.76294e-05	3.79457e-04
2023/05/21	20:04:38	ok	ok	428.9900	58.920	0.04413	18.55	68.605	10.863	38170587.646748	8	429.1564	7.63839e-05	2.63272e-04
2023/05/21	20:09:38	ok	ok	428.8120	58.917	0.04413	18.44	68.576	10.785	35206465.875419	10	428.9611	8.18303e-05	3.91668e-04
2023/05/21	20:14:38	ok	ok	428.8680	58.912	0.04413	18.37	68.582	10.742	34284034.670811	10	428.9794	8.01851e-05	3.15930e-04
2023/05/21	20:19:38	--	ok	428.7220	58.909	0.04413	18.32	68.608	10.719	34334880.260815	9	428.9554	7.99465e-05	3.13678e-04
2023/05/21	20:19:45	--	ok	428.7600	58.909	0.044143	18.27	68.586	10.680	39043998.236284	9	429.1589	7.34217e-05	3.02742e-04
2023/05/21	20:19:52	ok	ok	428.9180	58.908	0.044156	18.30	68.603	10.701	33771598.017428	9	429.0892	7.56680e-05	2.50825e-04
2023/05/21	20:24:52	--	ok	428.5720	58.906	0.044156	18.20	68.594	10.637	35894892.187590	11	428.9558	7.88631e-05	3.16890e-04
2023/05/21	20:24:59	--	ok	428.6840	58.904	0.044177	18.18	68.582	10.625	35224071.242542	11	429.0124	7.77680e-05	2.83302e-04
2023/05/21	20:25:06	ok	ok	429.0540	58.904	0.044193	18.20	68.563	10.633	28288975.484414	9	429.0999	7.51246e-05	3.50302e-04
2023/05/21	20:30:06	ok	ok	428.9020	58.898	0.044193	18.08	68.566	10.561	22268656.990864	8	429.0795	7.42482e-05	2.80684e-04
2023/05/21	20:35:06	--	ok	428.4860	58.897	0.044193	18.00	68.591	10.513	23577820.147388	9	428.9420	7.77130e-05	3.01158e-04
2023/05/21	20:35:14	--	ok	428.5960	58.896	0.04422	18.01	68.554	10.516	35366947.599299	9	428.9315	7.77919e-05	3.34845e-04
2023/05/21	20:35:21	--	ok	428.7160	58.894	0.04424	18.07	68.614	10.560	16907842.915138	12	428.9765	7.60824e-05	2.61563e-04
2023/05/21	20:35:28	ok	ok	428.8880	58.910	0.044254	18.01	68.573	10.518	22465014.648780	9	429.1347	7.63905e-05	2.71837e-04
2023/05/21	20:40:28	--	ok	428.5360	58.906	0.044254	17.94	68.612	10.481	16390999.926306	10	428.9548	8.04254e-05	2.65592e-04
2023/05/21	20:40:36	--	ok	429.3500	59.066	0.044278	17.96	68.563	10.482	20380130.617768	11	429.5498	7.83259e-05	2.97372e-04
2023/05/21	20:40:43	ok	ok	429.0260	58.925	0.044261	17.96	68.573	10.483	27743715.820300	9	429.2019	7.72098e-05	2.95219e-04
2023/05/21	20:45:42	--	ok	428.5600	58.917	0.044261	17.87	68.580	10.430	29290614.182214	10	428.9882	8.24974e-05	3.86906e-04
2023/05/21	20:45:49	--	ok	429.8300	59.097	0.044282	17.88	68.600	10.441	21587399.850398	9	429.5975	7.91387e-05	2.36141e-04
2023/05/21	20:45:57	ok	ok	428.9480	58.932	0.044241	17.88	68.582	10.438	30474751.234419	10	429.1736	7.72418e-05	2.91065e-04
2023/05/21	20:50:56	ok	ok	429.0700	58.920	0.044241	17.76	68.550	10.356	27240853.847484	12	429.0147	8.22665e-05	3.20854e-04
2023/05/21	20:55:56	ok	ok	428.9140	58.915	0.044241	17.70	68.612	10.331	34436728.050366	10	428.9697	8.28637e-05	3.75711e-04
2023/05/21	21:00:56	ok	ok	428.8300	58.910	0.044241	17.62	68.605	10.277	34800846.248714	10	428.9527	8.20983e-05	3.00607e-04
2023/05/21	21:05:56	--	ok	428.7220	58.920	0.044241	17.69	68.476	10.302	32732299.900230	8	429.0410	8.01493e-05	2.49017e-04
2023/05/21	21:06:04	--	ok	428.7500	58.917	0.044254	17.73	68.394	10.314	18921122.133242	8	429.1452	7.68602e-05	2.46382e-04
2023/05/21	21:06:11	ok	ok	429.1380	58.954	0.044267	17.72	68.351	10.300	19811341.601948	7	429.2955	7.65754e-05	3.37563e-04
2023/05/21	21:11:10	ok	ok	429.0200	59.025	0.044267	18.41	67.359	10.577	19083320.941685	11	429.5235	7.58692e-05	2.98775e-04
2023/05/21	21:16:10	ok	ok	429.0900	59.064	0.044267	18.72	67.138	10.739	21016913.609653	10	429.4873	7.99686e-05	2.62958e-04
2023/05/21	21:21:10	--	ok	429.8740	59.081	0.044267	18.92	67.010	10.844	17806032.827954	10	429.7276	7.44594e-05	2.83034e-04
2023/05/21	21:21:17	--	ok	429.5560	59.102	0.044222	18.93	67.001	10.851	30643532.057469	12	429.7755	7.62686e-05	2.78810e-04
2023/05/21	21:21:25	--	ok	429.5220	59.100	0.044194	18.93	66.973	10.847	22434056.967784	11	429.7832	7.52672e-05	2.64040e-04
2023/05/21	21:21:32	--	ok	429.4140	59.095	0.044167	18.91	67.007	10.835	35479594.306431	11	429.7441	7.54868e-05	2.81868e-04
2023/05/21	21:21:39	ok	ok	429.1720	59.030	0.044146	18.88	67.065	10.826	22219598.059320	12	429.5605	7.77560e-05	3.44647e-04
2023/05/21	21:26:39	ok	ok	429.1080	59.083	0.044146	19.10	66.801	10.928	19509748.513828	10	429.5469	8.06176e-05	3.21280e-04
2023/05/21	21:31:39	--	ok	429.4620	59.099	0.044146	19.22	66.737	10.990	21655961.904442	10	429.7050	7.83593e-05	3.10576e-04
2023/05/21	21:31:46	ok	ok	428.9760	58.923	0.044123	19.22	66.755	10.993	38193303.639588	11	429.3169	7.48693e-05	2.71851e-04
2023/05/21	21:36:46	ok	ok	429.0200	58.940	0.044123	19.32	66.677	11.046	35149324.794702	9	429.3795	7.44406e-05	2.83457e-04
2023/05/21	21:41:46	ok	ok	428.9940	58.946	0.044123	19.46	66.627	11.130	35062406.301131	11	429.3145	7.91491e-05	4.68149e-04
2023/05/21	21:46:46	ok	ok	429.1600	58.953	0.044123	19.49	66.612	11.145	35813827.033345	10	429.3941	7.67257e-05	3.33806e-04
2023/05/21	21:51:47	--	ok	429.2780	58.966	0.044123	19.58	66.531	11.196	37392184.905200	7	429.4702	7.48328e-05	1.87395e-04
2023/05/21	21:51:54	ok	ok	429.0660	58.910	0.044109	19.58	66.499	11.191	35208214.065000	13	429.0616	7.87573e-05	3.33416e-04
2023/05/21	21:56:53	ok	ok	428.9860	58.914	0.044109	19.60	66.502	11.200	38715870.613477	11	429.1734	7.62997e-05	3.02476e-04
2023/05/21	22:01:53	ok	ok	428.8780	58.915	0.044109	19.64	66.456	11.220	38496914.803540	12	429.1860	7.68517e-05	2.86315e-04
2023/05/21	22:06:53	ok	ok	429.1580	58.918	0.044109	19.70	66.433	11.253	36806737.469668	12	429.2119	7.73133e-05	2.46054e-04
2023/05/21	22:11:53	ok	ok	429.0440	58.921	0.044109	19.73	66.426	11.272	35738065.682916	11	429.3415	7.22831e-05	3.46812e-04
2023/05/21	22:16:53	--	ok	428.7340	58.922	0.044109	19.75	66.369	11.280	37168524.036152	9	429.2868	7.49809e-05	2.84116e-04
2023/05/21	22:17:00	ok	ok	428.9440	58.925	0.044122	19.75	66.421	11.288	37234619.752907	11	429.2589	7.66495e-05	3.38008e-04
2023/05/21	22:22:00	ok	ok	428.8560	58.930	0.044122	19.80	66.352	11.305	36179307.058488	9	429.3379	7.34813e-05	2.81994e-04
2023/05/21	22:27:00	ok	ok	428.9460	58.929	0.044122	19.78	66.383	11.301	38623819.670139	9	429.3491	7.35277e-05	2.46980e-04
2023/05/21	22:32:00	ok	ok	428.8580	58.932	0.044122	19.81	66.334	11.312	35871804.656007	11	429.2308	7.86402e-05	4.08000e-04
2023/05/21	22:37:00	ok	ok	429.0720	58.938	0.044122	19.82	66.273	11.311	39671373.617581	12	429.2570	7.81945e-05	4.09857e-04
2023/05/21	22:42:00	ok	ok	428.9560	58.935	0.044122	19.87	66.247	11.335	37819142.099558	8	429.2215	7.84400e-05	2.29095e-04
2023/05/21	22:47:00	ok	ok	429.0260	58.936	0.044122	19.82	66.264	11.309	39008155.552276	9	429.4106	7.34984e-05	3.07409e-04
2023/05/21	22:52:00	ok	ok	429.0300	58.946	0.044122	19.82	66.252	11.307	38078249.246530	8	429.4402	7.28560e-05	2.97636e-04
2023/05/21	22:57:00	ok	ok	429.0000	58.942	0.044122	19.87	66.247	11.335	39066826.000812	8	429.3090	7.69687e-05	2.61173e-04
2023/05/21	23:02:00	ok	ok	428.9980	58.944	0.044122	19.89	66.241	11.351	36831515.691199	8	429.4210	7.32957e-05	2.23146e-04
2023/05/21	23:07:00	ok	ok	429.0400	58.953	0.044122	19.87	66.215	11.329	38902532.672639	11	429.2695	7.95248e-05	3.58083e-04
2023/05/21	23:12:00	ok	ok	429.0080	58.952	0.044122	19.88	66.197	11.335	37844532.422249	13	429.2842	7.90924e-05	3.01587e-04
2023/05/21	23:17:00	ok	ok	428.8460	58.955	0.044122	19.85	66.223	11.320	36587632.314515	11	429.2700	7.90325e-05	3.58182e-04
2023/05/21	23:22:00	ok	ok	429.0980	58.955	0.044122	19.89	66.159	11.337	41350760.703302	8	429.4614	7.32888e-05	3.09479e-04
2023/05/21	23:27:00	ok	ok	429.1200	58.953	0.044122	19.85	66.169	11.311	38820845.740368	10	429.3265	7.82800e-05	3.56209e-04
2023/05/21	23:32:00	ok	ok	429.0960	58.955	0.044122	19.89	66.165	11.338	40092071.956567	10	429.2893	7.94081e-05	3.75504e-04
2023/05/21	23:37:00	ok	ok	429.0000	58.954	0.044122	19.87	66.119	11.313	37026473.748249	10	429.3553	7.70549e-05	3.57914e-04
2023/05/21	23:42:00	ok	ok	428.9800	58.966	0.044122	19.84	66.104	11.291	37571331.634374	8	429.4580	7.37506e-05	2.87668e-04
2023/05/21	23:47:00	ok	ok	429.0300	58.962	0.044122	19.85	66.117	11.302	37540096.969806	13	429.1838	8.30166e-05	4.76841e-04
2023/05/21	23:52:00	ok	ok	428.9420	58.961	0.044122	19.84	66.104	11.291	40771921.746642	9	429.3846	7.58576e-05	2.96686e-04
2023/05/21	23:57:00	ok	ok	428.8740	58.957	0.044122	19.81	66.110	11.274	39386373.125805	8	429.4523	7.36912e-05	2.50823e-04
2023/05/22	00:02:00	ok	ok	429.1200	58.971	0.044122	19.81	66.081	11.269	35962037.258955	10	429.2812	7.94350e-05	2.94489e-04
2023/05/22	00:07:00	ok	ok	429.1200	58.965	0.044122	19.78	66.094	11.252	36209561.469714	9	429.3789	7.53243e-05	2.54813e-04
2023/05/22	00:12:00	ok	ok	428.9380	58.961	0.044122	19.75	66.036	11.223	36488486.519713	11	429.3652	7.66372e-05	3.19063e-04
2023/05/22	00:17:00	ok	ok	429.0680	58.965	0.044122	19.75	66.026	11.221	38365599.430849	9	429.3915	7.53682e-05	3.15981e-04
2023/05/22	00:22:00	ok	ok	428.8960	58.961	0.044122	19.77	65.945	11.218	37968076.912502	9	429.3004	7.85471e-05	1.94405e-04
2023/05/22	00:27:00	ok	ok	428.9880	58.975	0.044122	19.74	65.982	11.205	38032254.994558	8	429.4441	7.41916e-05	2.23620e-04
2023/05/22	00:32:00	ok	ok	429.0800	58.962	0.044122	19.75	65.921	11.203	36101908.340540	10	429.3151	7.72197e-05	2.79774e-04
2023/05/22	00:37:00	ok	ok	429.0160	58.966	0.044122	19.71	65.884	11.171	36030970.653998	9	429.2205	8.11595e-05	2.90751e-04
2023/05/22	00:42:00	ok	ok	428.9660	58.968	0.044122	19.70	65.870	11.158	36780527.178355	10	429.2524	7.97275e-05	3.61740e-04
2023/05/22	00:47:00	ok	ok	429.0700	58.969	0.044122	19.73	65.875	11.178	35560956.311229	10	429.3961	7.52990e-05	2.86160e-04
2023/05/22	00:52:00	ok	ok	429.0460	58.963	0.044122	19.70	65.826	11.151	36244186.238378	10	429.3066	7.90134e-05	3.93792e-04
2023/05/22	00:57:00	ok	ok	429.1020	58.972	0.044122	19.65	65.840	11.125	34778634.113472	10	429.2426	7.98492e-05	3.76981e-04
2023/05/22	01:02:00	ok	ok	428.9560	58.959	0.044122	19.64	65.838	11.116	35483590.996077	8	429.4494	7.30820e-05	2.64300e-04
2023/05/22	01:07:00	ok	ok	429.0360	58.964	0.044122	19.65	65.798	11.118	35910853.470776	9	429.3869	7.56295e-05	2.19191e-04
2023/05/22	01:12:00	ok	ok	428.8420	58.959	0.044122	19.61	65.792	11.091	36985941.939049	8	429.4459	7.36847e-05	2.79384e-04
2023/05/22	01:17:00	ok	ok	428.9660	58.957	0.044122	19.58	65.756	11.066	34564549.316738	8	429.4285	7.38024e-05	2.91365e-04
2023/05/22	01:22:00	ok	ok	428.9780	58.968	0.044122	19.57	65.753	11.056	36880931.749190	8	429.4388	7.38104e-05	3.39148e-04
2023/05/22	01:27:00	ok	ok	428.8680	58.961	0.044122	19.54	65.705	11.029	36475539.037711	12	429.2904	7.88805e-05	3.57929e-04
2023/05/22	01:32:00	ok	ok	428.9360	58.966	0.044122	19.58	65.660	11.049	35239123.413020	9	429.2369	7.92433e-05	3.39610e-04
2023/05/22	01:37:00	ok	ok	428.8760	58.970	0.044122	19.56	65.675	11.033	37089850.976210	8	429.3680	7.50341e-05	2.89996e-04
2023/05/22	01:42:00	ok	ok	429.1040	58.958	0.044122	19.52	65.701	11.011	33788737.261863	8	429.3849	7.45642e-05	2.33729e-04
2023/05/22	01:47:00	ok	ok	428.9140	58.959	0.044122	19.50	65.637	10.990	34940359.124503	9	429.3020	7.73145e-05	2.69071e-04
2023/05/22	01:52:00	ok	ok	428.8920	58.959	0.044122	19.46	65.670	10.970	36835499.826867	9	429.2721	7.81911e-05	2.97372e-04
2023/05/22	01:57:00	ok	ok	429.0380	58.958	0.044122	19.44	65.628	10.953	38038782.281526	8	429.4412	7.34382e-05	2.73766e-04
2023/05/22	02:02:00	ok	ok	428.9700	58.962	0.044122	19.42	65.655	10.940	34889131.008780	10	429.2332	7.97798e-05	3.63575e-04
2023/05/22	02:07:00	ok	ok	428.9220	58.964	0.044122	19.43	65.573	10.935	36213795.002521	9	429.1705	8.22809e-05	4.55166e-04
2023/05/22	02:12:00	ok	ok	428.8660	58.956	0.044122	19.40	65.629	10.926	36243136.907480	10	429.3093	7.69871e-05	3.79302e-04
2023/05/22	02:17:00	ok	ok	428.9320	58.967	0.044122	19.39	65.595	10.911	39392919.778048	11	429.4013	7.45357e-05	3.36315e-04
2023/05/22	02:22:00	ok	ok	429.0540	58.952	0.044122	19.37	65.583	10.901	36929171.042330	9	429.3797	7.51677e-05	2.71200e-04
2023/05/22	02:27:00	ok	ok	428.9080	58.954	0.044122	19.34	65.568	10.879	37805759.812410	9	429.2996	7.69452e-05	3.03241e-04
2023/05/22	02:32:00	ok	ok	428.9560	58.951	0.044122	19.33	65.577	10.872	34446504.253848	7	429.3785	7.39274e-05	2.98549e-04
2023/05/22	02:37:00	ok	ok	428.8760	58.959	0.044122	19.32	65.531	10.856	35878417.349837	8	429.3246	7.54904e-05	2.49182e-04
2023/05/22	02:42:00	ok	ok	428.9440	58.958	0.044122	19.30	65.551	10.849	36230651.649582	11	429.1161	8.30005e-05	3.81835e-04
2023/05/22	02:47:00	ok	ok	428.8040	58.956	0.044122	19.26	65.545	10.821	34779771.238390	9	429.1252	8.21756e-05	4.67431e-04
2023/05/22	02:52:00	ok	ok	428.9480	58.956	0.044122	19.27	65.504	10.823	33767853.308470	9	429.1229	8.22623e-05	2.97212e-04
2023/05/22	02:57:00	ok	ok	428.8840	58.957	0.044122	19.26	65.513	10.816	34294992.912655	9	429.3446	7.47388e-05	2.70018e-04
2023/05/22	03:02:00	ok	ok	428.9580	58.954	0.044122	19.24	65.542	10.810	34878471.594185	10	429.2333	7.82195e-05	3.71571e-04
2023/05/22	03:07:00	ok	ok	428.9440	58.956	0.044122	19.19	65.490	10.766	34300430.907370	11	429.2916	7.58814e-05	2.78302e-04
2023/05/22	03:12:00	--	ok	428.7600	58.951	0.044122	19.17	65.509	10.761	34518584.037061	6	429.2669	7.69627e-05	2.97842e-04
2023/05/22	03:12:07	ok	ok	429.1300	58.960	0.044134	19.19	65.478	10.764	27474773.221011	9	429.3211	7.54412e-05	3.05732e-04
2023/05/22	03:17:07	ok	ok	429.0600	58.949	0.044134	19.12	65.574	10.736	25924378.597432	11	429.1502	7.98138e-05	3.26983e-04
2023/05/22	03:22:07	ok	ok	428.9040	58.955	0.044134	19.09	65.527	10.710	24160323.780406	10	429.1712	8.00857e-05	3.49495e-04
2023/05/22	03:27:07	ok	ok	428.9760	58.946	0.044134	19.07	65.451	10.689	23543437.021774	10	429.2610	7.65194e-05	3.66469e-04
2023/05/22	03:32:07	ok	ok	428.9720	58.938	0.044134	19.07	65.460	10.691	24237037.289871	7	429.3123	7.46727e-05	1.97494e-04
2023/05/22	03:37:07	ok	ok	428.9920	58.944	0.044134	19.09	65.441	10.696	25225625.954683	7	429.2192	7.77278e-05	2.66608e-04
2023/05/22	03:42:07	--	ok	429.2300	58.943	0.044134	19.05	65.435	10.668	23118216.176698	7	429.2703	7.63847e-05	2.77858e-04
2023/05/22	03:42:14	ok	ok	429.0800	58.948	0.044123	19.05	65.435	10.668	32093142.370733	8	429.3425	7.43468e-05	2.61106e-04
2023/05/22	03:47:14	--	ok	428.7680	58.942	0.044123	19.06	65.458	10.682	31904219.249385	9	429.2520	7.69082e-05	3.10888e-04
2023/05/22	03:47:21	ok	ok	429.1460	58.942	0.044134	19.05	65.455	10.671	24994682.081446	8	429.3035	7.55115e-05	3.10009e-04
2023/05/22	03:52:21	ok	ok	429.0680	58.941	0.044134	19.03	65.380	10.651	23805625.657519	8	429.3213	7.42470e-05	2.46926e-04
2023/05/22	03:57:21	--	ok	428.7340	58.942	0.044134	19.01	65.396	10.636	25241284.595072	8	429.1256	8.06570e-05	2.87455e-04
2023/05/22	03:57:28	ok	ok	428.9360	58.936	0.044148	18.99	65.394	10.626	33270802.383676	9	429.2554	7.70080e-05	3.42517e-04
2023/05/22	04:02:28	ok	ok	428.9460	58.946	0.044148	19.01	65.364	10.631	33236619.855546	9	429.1497	7.93971e-05	2.47409e-04
2023/05/22	04:07:28	ok	ok	428.8140	58.925	0.044148	18.99	65.373	10.623	35394290.364569	8	429.0744	8.12523e-05	3.33648e-04
2023/05/22	04:12:28	ok	ok	429.0160	58.940	0.044148	18.98	65.391	10.617	31807289.587259	10	429.1803	7.84070e-05	3.44171e-04
2023/05/22	04:17:28	ok	ok	428.8300	58.934	0.044148	18.95	65.377	10.597	32508532.373334	8	429.2717	7.55082e-05	2.34367e-04
2023/05/22	04:22:28	--	ok	428.6400	58.932	0.044148	18.95	65.345	10.592	35608264.007347	10	429.1609	7.91411e-05	3.74575e-04
2023/05/22	04:22:35	ok	ok	428.9160	58.936	0.044166	18.93	65.344	10.583	32787542.700841	11	429.2587	7.64805e-05	3.30372e-04
2023/05/22	04:27:34	ok	ok	428.8500	58.933	0.044166	18.92	65.394	10.583	33240600.692253	12	429.1794	7.88301e-05	3.01869e-04
2023/05/22	04:32:34	ok	ok	429.0560	58.932	0.044166	18.96	65.357	10.604	30971235.629178	9	429.1962	7.81815e-05	2.97601e-04
2023/05/22	04:37:34	ok	ok	428.9440	58.929	0.044166	18.93	65.332	10.581	32067250.333776	9	429.1735	7.85089e-05	3.64685e-04
2023/05/22	04:42:34	ok	ok	429.1320	58.931	0.044166	18.93	65.332	10.581	32780792.862701	11	429.2790	7.64820e-05	2.34475e-04
2023/05/22	04:47:34	ok	ok	428.9980	58.934	0.044166	18.89	65.336	10.555	28076251.735151	11	429.2969	7.42588e-05	1.79585e-04
2023/05/22	04:52:34	ok	ok	428.8120	58.936	0.044166	18.88	65.281	10.538	32037809.133153	9	429.0812	8.16934e-05	3.86924e-04
2023/05/22	04:57:34	ok	ok	428.9240	58.930	0.044166	18.86	65.299	10.533	33369469.689650	8	429.2569	7.54055e-05	3.29912e-04
2023/05/22	05:02:34	ok	ok	428.9680	58.933	0.044166	18.86	65.289	10.531	33454915.740539	8	428.9846	8.41966e-05	4.80537e-04
2023/05/22	05:07:34	--	ok	428.7920	58.924	0.044166	18.85	65.277	10.519	32976112.125851	10	429.1846	7.82275e-05	3.13557e-04
2023/05/22	05:07:41	ok	ok	428.8120	58.930	0.044176	18.88	65.322	10.545	31135342.647907	8	429.2431	7.65359e-05	2.77450e-04
2023/05/22	05:12:41	ok	ok	428.8100	58.933	0.044176	18.83	65.284	10.512	32915662.859465	10	429.0749	8.15311e-05	3.97180e-04
2023/05/22	05:17:41	ok	ok	428.9080	58.938	0.044176	18.85	65.266	10.517	31347744.061896	12	429.1444	8.02444e-05	3.82171e-04
2023/05/22	05:22:41	ok	ok	428.8120	58.934	0.044176	18.83	65.243	10.505	31306774.704746	10	429.0875	8.12767e-05	3.91271e-04
2023/05/22	05:27:41	--	ok	428.7220	58.926	0.044176	18.83	65.295	10.514	29442639.927679	7	429.2592	7.51484e-05	2.75231e-04
2023/05/22	05:27:48	ok	ok	428.8460	58.928	0.044191	18.83	65.243	10.505	30575488.799872	10	429.2698	7.54684e-05	2.86072e-04
2023/05/22	05:32:47	ok	ok	428.9760	58.929	0.044191	18.82	65.176	10.486	30061197.917954	8	429.2129	7.74628e-05	3.29271e-04
2023/05/22	05:37:47	--	ok	428.7100	58.930	0.044191	18.81	65.217	10.485	31099548.465177	11	429.0862	8.19685e-05	4.70372e-04
2023/05/22	05:37:54	ok	ok	428.9340	58.927	0.044205	18.82	65.220	10.493	31355615.680572	10	429.2821	7.52182e-05	2.54076e-04
2023/05/22	05:42:54	ok	ok	428.8680	58.934	0.044205	18.81	65.217	10.485	29954504.781657	9	429.1680	7.79067e-05	2.16383e-04
2023/05/22	05:47:54	ok	ok	428.8060	58.932	0.044205	18.81	65.226	10.486	29941939.877100	9	429.0469	8.22578e-05	3.45065e-04
2023/05/22	05:52:54	ok	ok	428.8220	58.926	0.044205	18.83	65.252	10.507	29545362.616445	11	429.1605	7.87151e-05	3.23061e-04
2023/05/22	05:57:54	ok	ok	428.8960	58.930	0.044205	18.81	65.280	10.495	30879879.137602	7	429.2821	7.48313e-05	2.69677e-04
2023/05/22	06:02:54	ok	ok	428.8700	58.929	0.044205	18.82	65.240	10.496	32132418.542640	9	429.1619	7.92863e-05	2.98595e-04
2023/05/22	06:07:54	ok	ok	428.9540	58.924	0.044205	18.79	65.193	10.471	32359179.466233	10	429.0698	8.18634e-05	3.98091e-04
2023/05/22	06:12:54	--	ok	428.7720	58.935	0.044205	18.82	65.229	10.495	31348435.326467	8	429.2660	7.61511e-05	2.43084e-04
2023/05/22	06:13:02	--	ok	428.4920	58.929	0.044217	18.83	65.211	10.500	19249360.623858	9	429.2315	7.71050e-05	3.52617e-04
2023/05/22	06:13:09	--	ok	429.4860	59.089	0.044243	18.82	65.240	10.496	19782554.990551	10	429.6879	7.46501e-05	2.61818e-04
2023/05/22	06:13:16	--	ok	429.3940	59.098	0.044218	18.79	65.212	10.474	29205007.739423	10	429.6542	7.66789e-05	2.77236e-04
2023/05/22	06:13:23	--	ok	429.4640	59.082	0.044198	18.71	65.339	10.443	29298241.789249	12	429.5757	7.91929e-05	3.36444e-04
2023/05/22	06:13:31	ok	ok	429.1700	59.075	0.044175	18.71	65.412	10.455	18017913.500925	11	429.5995	7.78731e-05	3.63172e-04
2023/05/22	06:18:30	ok	ok	429.0960	59.103	0.044175	18.83	65.190	10.497	13468223.794412	13	429.4827	8.01038e-05	3.92920e-04
2023/05/22	06:23:31	--	ok	429.2140	59.096	0.044175	18.83	65.231	10.503	17904906.038842	7	429.7231	7.39043e-05	2.89944e-04
2023/05/22	06:23:38	--	ok	429.4720	59.099	0.044164	18.85	65.193	10.505	31130589.900947	10	429.6547	7.63045e-05	2.83302e-04
2023/05/22	06:23:45	--	ok	429.4660	59.104	0.04414	18.83	65.199	10.498	29743249.192939	11	429.6668	7.73368e-05	3.17551e-04
2023/05/22	06:23:53	--	ok	429.2040	58.997	0.044116	18.85	65.212	10.509	30669532.048865	9	429.4261	7.71138e-05	3.31609e-04
2023/05/22	06:24:00	ok	ok	429.0240	58.906	0.044106	18.79	65.225	10.476	29669684.183494	8	429.0641	8.06508e-05	3.25107e-04
2023/05/22	06:28:59	ok	ok	428.8300	58.929	0.044106	18.86	65.162	10.510	28180515.644060	8	429.2535	7.57170e-05	1.78989e-04
2023/05/22	06:33:59	ok	ok	428.9160	58.921	0.044106	18.88	65.226	10.529	28547918.160271	8	429.2661	7.51095e-05	2.72635e-04
2023/05/22	06:38:59	ok	ok	428.9500	58.927	0.044106	18.91	65.190	10.541	28481993.249537	10	429.0962	8.17820e-05	3.02981e-04
2023/05/22	06:43:59	ok	ok	428.8900	58.930	0.044106	18.91	65.158	10.536	26720177.432674	8	429.1301	8.04879e-05	3.24251e-04
2023/05/22	06:48:59	ok	ok	428.9060	58.937	0.044106	18.93	65.216	10.562	30149490.525428	7	429.1899	7.87330e-05	3.03237e-04
2023/05/22	06:53:59	ok	ok	428.9480	58.943	0.044106	18.95	65.208	10.569	30219643.591864	8	429.1522	7.99351e-05	2.98078e-04
2023/05/22	06:58:59	ok	ok	429.0060	58.937	0.044106	18.98	65.254	10.595	29978655.878543	9	429.1143	8.16364e-05	3.57955e-04
2023/05/22	07:03:59	ok	ok	429.0680	58.945	0.044106	18.98	65.212	10.588	29757953.623284	10	429.2819	7.69907e-05	2.42281e-04
2023/05/22	07:08:59	ok	ok	429.0100	58.941	0.044106	19.01	65.174	10.600	30437559.229487	8	429.2954	7.64962e-05	2.68858e-04
2023/05/22	07:13:59	ok	ok	428.9960	58.948	0.044106	19.01	65.194	10.604	31349423.412435	9	429.1166	8.24548e-05	3.28750e-04
2023/05/22	07:18:59	ok	ok	429.0100	58.961	0.044106	19.06	65.162	10.634	27663527.776079	10	429.1865	8.09610e-05	3.40316e-04
2023/05/22	07:23:59	ok	ok	429.0760	58.964	0.044106	19.09	65.167	10.651	29359803.588426	11	429.2437	8.07503e-05	4.26791e-04
2023/05/22	07:28:59	ok	ok	428.9160	58.963	0.044106	19.07	65.197	10.648	29354807.054352	9	429.4012	7.50206e-05	2.72516e-04
2023/05/22	07:33:59	ok	ok	429.1780	58.964	0.044106	19.16	65.220	10.705	32857872.408258	6	429.4955	7.24442e-05	8.21453e-05
2023/05/22	07:38:59	--	ok	429.2240	58.966	0.044106	19.17	65.170	10.705	28748639.845131	7	429.2941	7.83342e-05	2.84010e-04
2023/05/22	07:39:06	--	ok	428.7980	58.898	0.044094	19.17	65.180	10.707	29533608.629628	10	429.1761	7.48413e-05	2.47464e-04
2023/05/22	07:39:14	ok	ok	429.0120	58.895	0.044104	19.19	65.203	10.719	33322325.777535	12	429.1230	7.73692e-05	3.35186e-04
2023/05/22	07:44:13	ok	ok	428.8740	58.902	0.044104	19.22	65.229	10.742	33086847.883631	10	429.1262	7.68575e-05	2.74086e-04
2023/05/22	07:49:13	ok	ok	429.0920	58.907	0.044104	19.29	65.199	10.783	33450659.321491	12	429.0470	8.00076e-05	4.00255e-04
2023/05/22	07:54:13	ok	ok	428.8880	58.907	0.044104	19.29	65.176	10.779	33193401.328495	11	429.1217	7.76621e-05	2.63883e-04
2023/05/22	07:59:13	--	ok	428.7920	58.915	0.044104	19.34	65.226	10.823	33027749.091035	6	429.2031	7.60379e-05	2.47094e-04
2023/05/22	07:59:20	ok	ok	428.9900	58.912	0.044115	19.32	65.161	10.795	25088940.230115	8	429.1326	7.83017e-05	2.83586e-04
2023/05/22	08:04:20	--	ok	428.7600	58.914	0.044115	19.40	65.194	10.853	31095794.363295	8	429.2172	7.53424e-05	1.99137e-04
2023/05/22	08:04:27	ok	ok	429.1420	58.911	0.044127	19.37	65.202	10.837	32679201.913130	8	429.2087	7.66127e-05	2.96783e-04
2023/05/22	08:09:27	ok	ok	428.8900	58.920	0.044127	19.44	65.161	10.875	34429028.657374	9	429.3020	7.41722e-05	2.82685e-04
2023/05/22	08:14:27	ok	ok	428.9520	58.923	0.044127	19.46	65.216	10.894	34171789.202688	10	429.2090	7.75344e-05	3.47698e-04
2023/05/22	08:19:27	ok	ok	429.0180	58.924	0.044127	19.54	65.206	10.946	33355638.058691	9	429.1761	7.94847e-05	3.80298e-04
2023/05/22	08:24:27	ok	ok	429.0600	58.932	0.044127	19.60	65.185	10.978	34471177.443223	12	429.1725	8.01994e-05	3.64473e-04
2023/05/22	08:29:27	ok	ok	428.9080	58.934	0.044127	19.57	65.211	10.965	32337651.631072	11	429.2187	7.96231e-05	3.87188e-04
2023/05/22	08:34:27	ok	ok	428.8660	58.936	0.044127	19.67	65.261	11.038	37149910.207475	8	429.3127	7.62385e-05	2.61590e-04
2023/05/22	08:39:27	ok	ok	428.8500	58.937	0.044127	19.71	65.245	11.062	34168708.392917	10	429.2585	7.96017e-05	4.71625e-04
2023/05/22	08:44:27	ok	ok	428.9280	58.944	0.044127	19.74	65.217	11.075	35771439.098759	7	429.3963	7.42922e-05	3.12600e-04
2023/05/22	08:49:27	ok	ok	429.0800	58.951	0.044127	19.77	65.231	11.097	34914558.639141	9	429.4851	7.26962e-05	2.67913e-04
2023/05/22	08:54:27	ok	ok	428.9860	58.956	0.044127	19.84	65.212	11.139	37034990.301240	11	429.3016	7.92499e-05	3.11499e-04
2023/05/22	08:59:27	ok	ok	428.9560	58.963	0.044127	19.91	65.190	11.180	30793885.858732	9	429.2972	7.92786e-05	4.08181e-04
2023/05/22	09:04:27	ok	ok	429.0900	58.961	0.044127	19.92	65.193	11.191	36721077.691263	9	429.4279	7.60184e-05	2.65876e-04
2023/05/22	09:09:27	ok	ok	429.1680	58.968	0.044127	19.98	65.266	11.242	33099679.200568	7	429.4958	7.45492e-05	2.36587e-04
2023/05/22	09:14:27	ok	ok	429.0400	58.986	0.044127	20.04	65.234	11.274	36660486.570257	9	429.3639	7.98587e-05	3.22596e-04
2023/05/22	09:19:27	ok	ok	429.0480	58.986	0.044127	20.11	65.180	11.310	35207947.669536	11	429.4703	7.71993e-05	4.31764e-04
2023/05/22	09:24:27	ok	ok	429.0920	58.990	0.044127	20.15	65.197	11.341	37551961.412912	9	429.5299	7.55814e-05	2.96339e-04
2023/05/22	09:29:27	ok	ok	429.1580	59.004	0.044127	20.21	65.206	11.380	34117308.525687	11	429.5369	7.65994e-05	3.12416e-04
2023/05/22	09:34:27	--	ok	429.4320	59.011	0.044127	20.26	65.203	11.417	34435473.438571	8	429.6801	7.25000e-05	2.62742e-04
2023/05/22	09:34:35	--	ok	429.4180	59.014	0.044106	20.28	65.249	11.436	34152210.500356	8	429.5954	7.53086e-05	2.98421e-04
2023/05/22	09:34:42	--	ok	429.2720	58.935	0.044084	20.26	65.267	11.428	32680620.410018	10	429.3790	7.54642e-05	2.72615e-04
2023/05/22	09:34:50	ok	ok	428.9180	58.899	0.04407	20.22	65.295	11.406	33290652.211996	10	429.0756	7.50330e-05	2.85178e-04
2023/05/22	09:39:49	ok	ok	428.8980	58.904	0.04407	20.33	65.229	11.469	35961773.556284	10	429.0826	7.63239e-05	2.48999e-04
2023/05/22	09:44:49	ok	ok	428.9460	58.906	0.04407	20.42	65.222	11.525	33657176.542678	11	429.0234	7.90346e-05	3.55838e-04
2023/05/22	09:49:49	ok	ok	428.9660	58.910	0.04407	20.45	65.281	11.554	34390676.162372	12	429.0958	7.81741e-05	3.97276e-04
2023/05/22	09:54:49	ok	ok	429.0680	58.912	0.04407	20.50	65.293	11.594	37819983.548575	10	429.2191	7.45688e-05	2.29873e-04
2023/05/22	09:59:49	ok	ok	428.9180	58.916	0.04407	20.60	65.270	11.658	36571079.448133	9	429.2295	7.44039e-05	2.41870e-04
2023/05/22	10:04:49	ok	ok	429.1180	58.921	0.04407	20.69	65.298	11.721	35874756.983898	13	429.2125	7.70138e-05	2.98955e-04
2023/05/22	10:09:49	ok	ok	429.0260	58.922	0.04407	20.76	65.299	11.769	35781498.846442	8	429.3440	7.38689e-05	2.49890e-04
2023/05/22	10:14:49	ok	ok	429.0540	58.928	0.04407	20.86	65.318	11.840	37870235.023142	8	429.3338	7.54887e-05	2.74601e-04
2023/05/22	10:19:49	ok	ok	429.1460	58.931	0.04407	20.93	65.303	11.887	35226324.963329	9	429.3702	7.49130e-05	2.84035e-04
2023/05/22	10:24:49	--	ok	429.3320	58.938	0.04407	21.01	65.307	11.945	36211063.371490	11	429.3584	7.68182e-05	2.99248e-04
2023/05/22	10:24:56	ok	ok	428.8240	58.903	0.044053	21.01	65.307	11.945	34313598.093670	11	429.0658	7.38493e-05	3.09322e-04
2023/05/22	10:29:56	--	ok	428.6320	58.908	0.044053	21.11	65.295	12.013	30622963.157816	13	429.0407	7.68623e-05	3.29783e-04
2023/05/22	10:30:03	--	ok	428.7880	58.908	0.044072	21.09	65.344	12.004	26086431.988100	9	429.1298	7.28189e-05	2.89803e-04
2023/05/22	10:30:11	ok	ok	428.9080	58.906	0.044083	21.11	65.304	12.015	32268009.988300	10	429.1176	7.32729e-05	2.55760e-04
2023/05/22	10:35:10	ok	ok	428.8580	58.911	0.044083	21.19	65.350	12.074	32791886.616021	12	429.0461	7.66316e-05	3.62222e-04
2023/05/22	10:40:10	--	ok	428.6740	58.917	0.044083	21.24	65.286	12.101	34498164.730937	10	429.0883	7.64694e-05	3.92620e-04
2023/05/22	10:40:17	ok	ok	429.0880	58.919	0.044099	21.26	65.299	12.113	29871923.752451	11	429.2164	7.36282e-05	2.59069e-04
2023/05/22	10:45:17	ok	ok	428.8940	58.920	0.044099	21.33	65.281	12.159	29987305.404926	12	429.1582	7.59336e-05	2.72016e-04
2023/05/22	10:50:17	--	ok	428.6980	58.925	0.044099	21.40	65.316	12.216	27659774.635295	13	429.0943	7.88639e-05	4.35781e-04
2023/05/22	10:50:25	ok	ok	429.0460	58.926	0.044115	21.42	65.344	12.240	30047142.354495	9	429.2921	7.26897e-05	3.07447e-04
2023/05/22	10:55:24	ok	ok	428.8720	58.929	0.044115	21.48	65.354	12.284	30454600.035466	10	429.1778	7.71126e-05	4.20284e-04
2023/05/22	11:00:24	ok	ok	429.0000	58.933	0.044115	21.57	65.339	12.340	31350676.871003	14	429.1375	7.98499e-05	3.90342e-04
2023/05/22	11:05:24	--	ok	428.7840	58.935	0.044115	21.64	65.364	12.398	29005601.369938	9	429.3644	7.23690e-05	2.51968e-04
2023/05/22	11:05:32	ok	ok	429.1520	58.937	0.044126	21.65	65.335	12.402	35934917.996743	12	429.3969	7.18037e-05	2.95846e-04
2023/05/22	11:10:31	ok	ok	428.9620	58.938	0.044126	21.72	65.304	12.446	34568953.883332	9	429.3925	7.24100e-05	3.07494e-04
2023/05/22	11:15:31	ok	ok	428.9600	58.943	0.044126	21.82	65.399	12.535	33310696.780942	8	429.5052	7.08431e-05	2.33485e-04
2023/05/22	11:20:31	ok	ok	428.8560	58.947	0.044126	21.93	65.357	12.608	31639551.961634	9	429.4950	7.21508e-05	2.29260e-04
2023/05/22	11:25:31	ok	ok	429.0540	58.950	0.044126	22.02	65.394	12.677	33835381.059348	10	429.4684	7.35597e-05	2.80710e-04
2023/05/22	11:30:31	ok	ok	429.0420	58.954	0.044126	22.08	65.318	12.705	29864812.910557	13	429.4183	7.68756e-05	4.06670e-04
2023/05/22	11:35:31	--	ok	429.2320	58.957	0.044126	22.15	65.313	12.757	30855631.538625	11	429.4608	7.65276e-05	3.82484e-04
2023/05/22	11:35:38	ok	ok	429.0760	58.958	0.044114	22.15	65.354	12.765	21483253.728353	10	429.5792	7.21201e-05	2.83337e-04
2023/05/22	11:40:38	--	ok	428.7280	58.937	0.044114	21.42	66.593	12.474	20683056.463360	13	429.1403	7.75033e-05	4.03078e-04
2023/05/22	11:40:45	ok	ok	428.9020	58.937	0.044128	21.42	66.540	12.464	25248056.730057	12	429.2337	7.48583e-05	2.43186e-04
2023/05/22	11:45:45	--	ok	428.5880	58.927	0.044128	21.11	66.883	12.306	24592911.158862	11	429.0561	7.62965e-05	3.57060e-04
2023/05/22	11:45:52	ok	ok	428.8780	58.926	0.04415	21.10	66.841	12.288	23216606.441602	11	429.1166	7.53286e-05	2.97622e-04
2023/05/22	11:50:52	--	ok	428.5200	58.915	0.04415	20.87	67.037	12.161	22193094.617344	11	428.9320	7.82103e-05	3.37456e-04
2023/05/22	11:50:59	--	ok	428.5460	58.926	0.044174	20.91	67.070	12.197	18795725.526556	10	429.1530	7.34632e-05	2.89278e-04
2023/05/22	11:51:07	--	ok	429.2340	59.000	0.044197	20.89	67.010	12.168	19167585.578966	11	429.6084	7.59262e-05	3.18333e-04
2023/05/22	11:51:14	--	ok	429.5340	59.012	0.044186	20.89	66.989	12.164	29735383.574483	8	429.6857	7.41210e-05	2.68040e-04
2023/05/22	11:51:21	--	ok	429.2260	59.011	0.044158	20.90	67.012	12.177	27059830.186341	10	429.6990	7.35731e-05	2.48275e-04
2023/05/22	11:51:29	--	ok	429.4260	59.005	0.044147	20.90	66.979	12.172	30096985.736618	11	429.7037	7.31276e-05	3.06691e-04
2023/05/22	11:51:36	--	ok	429.5260	59.007	0.044125	20.89	67.010	12.168	31258494.753540	10	429.6595	7.47754e-05	2.51973e-04
2023/05/22	11:51:43	--	ok	429.4080	58.996	0.044098	20.87	67.030	12.160	31099991.863038	10	429.6107	7.55712e-05	2.83055e-04
2023/05/22	11:51:50	--	ok	429.3520	58.968	0.044077	20.86	67.005	12.146	33716777.058001	11	429.5945	7.30833e-05	2.75301e-04
2023/05/22	11:51:58	ok	ok	429.0780	58.926	0.044059	20.84	67.033	12.142	31793472.528458	13	429.1592	7.45973e-05	2.73044e-04
2023/05/22	11:56:57	ok	ok	428.8360	58.924	0.044059	20.69	67.163	12.056	34079906.228134	10	429.1107	7.40329e-05	2.10528e-04
2023/05/22	12:01:57	ok	ok	428.8300	58.918	0.044059	20.62	67.262	12.023	32093890.462208	8	429.0640	7.39955e-05	2.43235e-04
2023/05/22	12:06:57	--	ok	428.7620	58.914	0.044059	20.56	67.372	12.002	31219471.431729	10	428.9517	7.69538e-05	3.54963e-04
2023/05/22	12:07:04	--	ok	428.5120	58.912	0.04407	20.49	67.346	11.949	23266462.350938	11	429.0177	7.46180e-05	2.54803e-04
2023/05/22	12:07:12	--	ok	428.5460	58.910	0.044096	20.53	67.367	11.983	32348021.197267	10	429.0047	7.54127e-05	3.02178e-04
2023/05/22	12:07:20	--	ok	428.5720	58.908	0.044119	20.53	67.276	11.966	32281072.652559	11	428.9973	7.56263e-05	2.96980e-04
2023/05/22	12:07:27	ok	ok	428.8000	58.907	0.044141	20.52	67.272	11.955	30687438.056302	11	428.9958	7.56476e-05	3.08127e-04
2023/05/22	12:12:26	--	ok	428.6320	58.904	0.044141	20.46	67.424	11.942	31599182.175559	10	428.9549	7.50228e-05	2.72438e-04
2023/05/22	12:12:33	--	ok	428.6140	58.901	0.04416	20.48	67.405	11.950	26262502.943273	11	429.0014	7.42262e-05	2.16873e-04
2023/05/22	12:12:40	--	ok	428.6840	58.916	0.04418	20.46	67.424	11.942	19079529.945234	10	429.0779	7.42075e-05	2.71190e-04
2023/05/22	12:12:48	--	ok	429.2280	58.948	0.044196	20.50	67.401	11.968	17386479.159436	12	429.3872	7.50362e-05	2.79669e-04
2023/05/22	12:12:55	--	ok	429.2520	58.953	0.044184	20.49	67.469	11.971	25543376.192810	11	429.3856	7.63080e-05	3.07313e-04
2023/05/22	12:13:02	ok	ok	428.9780	58.953	0.044172	20.48	67.509	11.969	19793996.875502	9	429.4076	7.56922e-05	2.99458e-04
2023/05/22	12:18:02	ok	ok	429.0280	58.948	0.044172	20.46	67.483	11.953	21145486.197793	9	429.4345	7.30243e-05	2.24911e-04
2023/05/22	12:23:02	--	ok	428.6780	58.947	0.044172	20.45	67.510	11.948	21026862.979601	9	429.3126	7.60164e-05	2.25460e-04
2023/05/22	12:23:09	ok	ok	428.9700	58.947	0.044188	20.39	67.520	11.911	24749822.701867	10	429.3990	7.40606e-05	2.58144e-04
2023/05/22	12:28:09	ok	ok	428.9900	58.945	0.044188	20.38	67.547	11.907	25055035.397968	7	429.3887	7.32077e-05	2.56109e-04
2023/05/22	12:33:09	ok	ok	428.8160	58.946	0.044188	20.43	67.601	11.955	24485607.009556	9	429.3655	7.42426e-05	2.58753e-04
2023/05/22	12:38:09	--	ok	428.7040	58.943	0.044188	20.42	67.648	11.954	25529984.001838	9	429.3788	7.34074e-05	2.26270e-04
2023/05/22	12:38:16	--	ok	428.7920	58.959	0.044203	20.45	67.582	11.961	20506483.777317	11	429.4791	7.45880e-05	2.34803e-04
2023/05/22	12:38:23	--	ok	429.6680	59.026	0.044213	20.46	67.587	11.971	19577818.978002	12	429.7417	7.43257e-05	3.10955e-04
2023/05/22	12:38:31	--	ok	429.5680	59.043	0.044179	20.42	67.597	11.945	28511002.159196	11	429.7228	7.59451e-05	2.56084e-04
2023/05/22	12:38:38	--	ok	429.5020	59.045	0.04415	20.42	67.607	11.947	26324379.924213	9	429.6850	7.70396e-05	3.25283e-04
2023/05/22	12:38:45	--	ok	429.6080	59.043	0.044124	20.43	67.620	11.959	27925217.064250	10	429.7592	7.47153e-05	3.07566e-04
2023/05/22	12:38:53	--	ok	429.4700	59.000	0.044093	20.42	67.597	11.945	29211388.455260	9	429.6595	7.44191e-05	3.04283e-04
2023/05/22	12:39:00	ok	ok	428.9040	58.923	0.044069	20.42	67.678	11.960	30005684.808198	10	429.1076	7.53584e-05	3.01154e-04
2023/05/22	12:43:59	ok	ok	429.0920	58.928	0.044069	20.43	67.652	11.964	32687599.334530	10	429.1349	7.55064e-05	2.99348e-04
2023/05/22	12:49:00	--	ok	428.6440	58.931	0.044069	20.49	67.665	12.006	30401420.317182	8	429.1471	7.43276e-05	2.01976e-04
2023/05/22	12:49:07	ok	ok	428.8760	58.929	0.044087	20.49	67.694	12.011	35485390.469400	12	429.1572	7.39734e-05	2.66695e-04
2023/05/22	12:54:06	ok	ok	428.8900	58.931	0.044087	20.48	67.742	12.010	33675367.572491	9	429.1093	7.58169e-05	2.85896e-04
2023/05/22	12:59:06	--	ok	428.6680	58.931	0.044087	20.50	67.716	12.024	35974060.784124	12	429.0408	7.81170e-05	3.44030e-04
2023/05/22	12:59:14	ok	ok	428.8060	58.930	0.044104	20.50	67.747	12.030	30998302.233430	12	429.1904	7.31445e-05	2.45516e-04
2023/05/22	13:04:13	--	ok	428.4980	58.931	0.044104	20.55	67.788	12.067	33294226.266101	8	429.1893	7.34364e-05	2.40241e-04
2023/05/22	13:04:20	ok	ok	428.9800	58.931	0.04413	20.56	67.770	12.073	31152890.543786	11	429.1507	7.44824e-05	2.76583e-04
2023/05/22	13:09:20	--	ok	428.5320	58.931	0.04413	20.59	67.785	12.098	30253679.660668	9	429.1952	7.33001e-05	2.68639e-04
2023/05/22	13:09:27	ok	ok	428.9100	58.933	0.044154	20.60	67.799	12.110	30131036.235411	11	429.1578	7.46667e-05	2.89517e-04
2023/05/22	13:14:27	ok	ok	428.9500	58.933	0.044154	20.60	67.839	12.117	37890712.897138	9	429.1973	7.37598e-05	2.36114e-04
2023/05/22	13:19:27	ok	ok	429.0040	58.936	0.044154	20.68	67.904	12.180	34961713.640820	8	429.2167	7.36834e-05	3.13308e-04
2023/05/22	13:24:27	--	ok	428.7780	58.935	0.044154	20.70	67.921	12.202	33856504.758490	13	429.0600	7.87240e-05	3.70553e-04
2023/05/22	13:24:34	ok	ok	429.0400	58.935	0.044165	20.70	67.889	12.196	29534297.330889	10	429.2177	7.35801e-05	2.73943e-04
2023/05/22	13:29:34	--	ok	428.7720	58.937	0.044165	20.72	67.922	12.212	31598226.660789	9	429.2125	7.36642e-05	2.51864e-04
2023/05/22	13:29:41	ok	ok	429.0200	58.937	0.044177	20.78	67.935	12.256	24807163.861426	10	429.2112	7.39390e-05	2.67981e-04
2023/05/22	13:34:41	--	ok	428.5660	58.938	0.044177	20.79	67.936	12.265	27193377.581473	12	429.2001	7.47858e-05	2.31770e-04
2023/05/22	13:34:48	ok	ok	429.1080	58.962	0.0442	20.82	67.962	12.289	17189946.860440	10	429.5489	7.25751e-05	2.91457e-04
2023/05/22	13:39:48	ok	ok	429.1600	58.962	0.0442	20.84	67.980	12.313	18158380.041813	11	429.5159	7.34316e-05	1.71443e-04
2023/05/22	13:44:48	--	ok	428.6720	58.966	0.0442	20.89	67.999	12.347	16117950.595249	11	429.3453	7.95313e-05	3.64239e-04
2023/05/22	13:44:55	--	ok	429.5740	59.070	0.044216	20.89	67.987	12.345	18531158.423136	8	429.8713	7.42127e-05	2.75016e-04
2023/05/22	13:45:02	--	ok	429.6080	59.083	0.044187	20.86	68.003	12.327	19025817.934156	9	429.9254	7.36782e-05	3.10082e-04
2023/05/22	13:45:10	--	ok	429.4280	59.081	0.044156	20.89	68.009	12.349	19248864.744638	10	429.8993	7.39454e-05	2.93753e-04
2023/05/22	13:45:17	--	ok	429.7120	59.081	0.044134	20.87	67.985	12.333	20728998.508426	10	429.9099	7.34581e-05	3.17191e-04
2023/05/22	13:45:24	--	ok	429.7540	59.044	0.044097	20.91	67.973	12.362	28402520.508152	11	429.8362	7.39632e-05	2.50026e-04
2023/05/22	13:45:32	ok	ok	428.9340	58.882	0.044058	20.90	67.980	12.354	28831541.724732	13	428.9681	7.46248e-05	2.74494e-04
2023/05/22	13:50:31	--	ok	428.6500	58.908	0.044058	20.93	68.008	12.380	28022379.916976	12	428.9675	7.74099e-05	3.64621e-04
2023/05/22	13:50:38	ok	ok	429.0620	58.902	0.044076	20.94	68.022	12.392	30525379.267311	11	429.0362	7.46970e-05	3.20170e-04
2023/05/22	13:55:38	--	ok	428.5080	58.910	0.044076	21.00	68.042	12.436	28626638.128142	12	428.9216	7.93908e-05	4.10539e-04
2023/05/22	13:55:45	--	ok	428.7420	58.903	0.044101	20.97	68.026	12.412	26251576.783278	12	429.1001	7.29207e-05	2.64372e-04
2023/05/22	13:55:53	ok	ok	428.9740	58.906	0.044115	20.99	68.058	12.429	26321591.780546	10	429.0613	7.39160e-05	3.13252e-04
2023/05/22	14:00:52	--	ok	428.7340	58.909	0.044115	21.04	68.081	12.474	27800083.974434	10	428.9575	7.81537e-05	4.06351e-04
2023/05/22	14:00:59	--	ok	428.7620	58.907	0.044128	21.04	68.092	12.476	25355965.077173	12	429.1230	7.18946e-05	2.62848e-04
2023/05/22	14:01:06	--	ok	428.7720	58.905	0.044141	21.01	68.086	12.453	20801011.646457	12	429.0478	7.44169e-05	2.63058e-04
2023/05/22	14:01:14	ok	ok	429.0760	58.904	0.044152	21.04	68.063	12.470	24438593.404497	11	429.0766	7.34687e-05	2.02721e-04
2023/05/22	14:06:13	ok	ok	429.0300	58.920	0.044152	21.10	68.104	12.521	24429849.513771	13	428.9758	7.81823e-05	3.66660e-04
2023/05/22	14:11:13	--	ok	428.4980	58.918	0.044152	21.16	68.154	12.571	26968606.850175	13	428.9489	7.91253e-05	3.99590e-04
2023/05/22	14:11:21	--	ok	428.6220	58.932	0.044178	21.14	68.090	12.549	17009890.086581	11	429.1813	7.39228e-05	3.36377e-04
2023/05/22	14:11:28	ok	ok	428.9460	58.976	0.044198	21.16	68.115	12.563	16655874.586293	11	429.6063	7.38050e-05	2.37539e-04
2023/05/22	14:16:27	ok	ok	428.9540	58.976	0.044198	21.21	68.156	12.612	16555411.028405	11	429.4324	7.98543e-05	4.25265e-04
2023/05/22	14:21:27	ok	ok	428.8660	58.979	0.044198	21.23	68.159	12.622	18634087.654107	13	429.4584	7.88213e-05	3.69901e-04
2023/05/22	14:26:27	ok	ok	428.9940	58.977	0.044198	21.29	68.202	12.673	17835902.117132	11	429.4520	7.94177e-05	4.13412e-04
[truncated: 6,513 more rows]
