# Supplementary material for: Plastic Creep Constraint in Nylon Instrument Strings
Source: Materials (Basel). 2025 Jan 7;18(2):223. doi: 10.3390/ma18020223 (PMC11766866; doi:10.3390/ma18020223)
Supplement: Supplementary file 1 [file materials-18-00223-s001.zip › data_files/string_N27_nylon/string_test_data_N27_step_2.csv]

Date	Time	+-	f0	Frequency	Tension	LengthAdj	Temp	Rel.Hm	Abs.Hm	Pk.Magnitude	Harmonics	Fitted.f0	Bend.Stiff	Fit.Error
2023/02/08	11:30:26	--	ok	429.4640	60.021	0.034802	21.61	52.615	9.963	39826298.409157	10	430.0369	7.51797e-05	2.88130e-04
2023/02/08	11:30:37	--	--	463.3820	69.163	0.036489	21.58	52.691	9.960	17205881.628186	10	463.8698	9.06061e-05	4.77801e-04
2023/02/08	11:30:46	--	--	462.7960	68.992	0.036489	21.41	52.871	9.896	18730615.044713	10	463.0141	9.32198e-05	6.48878e-04
2023/02/08	11:30:54	--	--	462.5720	68.868	0.036489	21.33	53.118	9.893	18361380.825281	10	462.6974	9.09125e-05	4.94725e-04
2023/02/08	11:31:02	--	--	462.2580	68.807	0.036489	21.26	53.233	9.875	19219286.619912	10	462.4782	9.14225e-05	4.69072e-04
2023/02/08	11:31:10	--	--	462.1980	68.748	0.036489	21.16	53.460	9.860	17022105.390802	10	462.3261	9.08983e-05	5.00585e-04
2023/02/08	11:31:18	--	--	461.8820	68.732	0.036489	21.09	53.689	9.863	16467834.146301	10	462.1950	8.97651e-05	4.75406e-04
2023/02/08	11:31:27	--	--	462.0280	68.725	0.036489	21.03	53.895	9.867	16968704.937173	10	462.1065	8.94077e-05	4.36927e-04
2023/02/08	11:31:35	--	--	461.7660	68.717	0.036489	20.99	54.047	9.870	18054141.350077	10	461.9795	9.11468e-05	5.02245e-04
2023/02/08	11:31:43	--	--	461.7860	68.711	0.036489	20.94	54.313	9.894	17156155.911815	10	461.9230	8.93840e-05	5.44024e-04
2023/02/08	11:31:51	--	--	461.4960	68.706	0.036489	20.90	54.487	9.901	16272830.932295	10	461.8481	8.93232e-05	4.15583e-04
2023/02/08	11:32:00	--	--	461.3020	68.693	0.036489	20.83	54.578	9.878	18658633.777682	10	461.7590	9.04129e-05	4.65991e-04
2023/02/08	11:54:18	--	ok	462.5980	68.982	0.036688	22.01	55.970	10.842	18399899.952989	10	463.0461	7.44811e-05	2.63857e-04
2023/02/08	11:54:26	ok	ok	462.8240	69.061	0.036708	22.01	55.970	10.842	19468828.028446	9	463.3037	8.26595e-05	2.33354e-04
2023/02/08	11:59:25	--	ok	462.4060	68.992	0.036708	22.06	56.184	10.919	23101890.760634	11	462.9426	8.04118e-05	2.52648e-04
2023/02/08	11:59:33	ok	ok	463.0680	69.135	0.036738	22.09	56.098	10.922	12338631.256068	9	463.2738	9.13269e-05	5.32950e-04
2023/02/08	12:04:32	--	ok	462.7280	69.022	0.036738	22.16	56.326	11.010	11776524.680417	10	462.8192	9.43985e-05	6.50234e-04
2023/02/08	12:04:40	ok	ok	463.1640	69.106	0.036751	22.19	56.309	11.024	17664383.238811	10	463.4280	8.09746e-05	2.29055e-04
2023/02/08	12:09:39	--	ok	462.7220	69.005	0.036751	21.71	57.188	10.890	14891958.448815	10	462.8136	8.41437e-05	4.09236e-04
2023/02/08	12:09:47	--	ok	462.5520	69.051	0.036765	21.68	57.227	10.880	14726000.500313	9	462.9580	8.91031e-05	4.39054e-04
2023/02/08	12:09:55	ok	ok	462.9980	69.206	0.036787	21.60	57.261	10.834	12846704.107807	11	463.4083	8.22720e-05	4.23763e-04
2023/02/08	12:14:54	--	--	462.5240	69.077	0.036787	21.44	57.600	10.799	8431210.158707	10	462.9733	9.07375e-05	3.63835e-04
2023/02/08	12:15:02	--	--	462.4860	69.073	0.036787	21.44	57.635	10.806	10010665.994232	9	462.9910	9.07911e-05	4.33408e-04
2023/02/08	12:15:10	--	--	462.3800	69.040	0.036787	21.38	57.591	10.763	10300801.760140	9	462.8740	9.09201e-05	4.59506e-04
2023/02/08	12:15:17	--	--	462.3560	69.028	0.036787	21.27	57.742	10.719	10419157.880372	9	462.8356	8.92767e-05	4.06425e-04
2023/02/08	12:15:25	--	--	462.3220	69.020	0.036787	21.21	57.993	10.731	10272245.475586	11	462.8326	8.70504e-05	3.60996e-04
2023/02/08	12:15:32	--	--	461.9300	69.022	0.036787	21.17	58.102	10.725	9998168.596676	9	462.7579	9.00501e-05	4.08419e-04
2023/02/08	12:15:40	--	--	462.1880	69.017	0.036787	21.11	58.193	10.707	9781916.462162	9	462.7017	9.16655e-05	4.54873e-04
2023/02/08	12:15:47	--	--	462.5300	69.015	0.036787	21.09	58.349	10.719	11114797.459530	10	462.7347	9.00819e-05	3.92308e-04
2023/02/08	12:15:55	--	--	461.7780	69.016	0.036787	21.07	58.482	10.732	9191603.371873	9	462.6713	9.21623e-05	5.00561e-04
2023/02/08	12:16:02	--	--	462.3240	69.011	0.036787	21.10	58.523	10.759	9351715.812620	11	462.7436	8.88070e-05	4.14740e-04
2023/02/08	12:16:10	--	--	462.2000	69.014	0.036787	21.03	58.647	10.737	9209759.306837	9	462.7049	8.99465e-05	4.01018e-04
2023/02/08	12:43:07	--	ok	460.9060	68.721	0.036787	21.07	58.573	10.748	8869937.069760	10	461.6867	8.90692e-05	5.11647e-04
2023/02/08	12:43:15	--	ok	463.2980	69.311	0.036892	21.13	58.538	10.780	12094061.176145	10	463.5817	9.64953e-05	5.77194e-04
2023/02/08	12:43:24	ok	ok	462.8900	69.258	0.036877	21.04	58.511	10.720	8476946.278400	11	463.3390	9.00046e-05	3.80235e-04
2023/02/08	12:48:22	--	ok	463.2900	69.182	0.036877	21.07	58.596	10.753	8453689.693547	8	463.3363	7.90279e-05	2.18989e-04
2023/02/08	12:48:30	--	ok	462.6180	69.040	0.036863	21.11	58.592	10.780	9998542.984550	9	462.7302	9.15194e-05	5.41238e-04
2023/02/08	12:48:39	ok	ok	463.1500	69.150	0.036881	20.97	58.647	10.700	8423689.340575	10	463.0872	8.52500e-05	4.61955e-04
2023/02/08	12:53:38	--	ok	462.4500	69.109	0.036881	21.09	58.712	10.786	9197414.443181	9	463.2231	7.58966e-05	6.50962e-04
2023/02/08	12:53:46	ok	ok	463.0260	69.289	0.036909	21.10	58.715	10.794	7975403.006732	10	463.4732	9.12393e-05	4.15618e-04
2023/02/08	12:58:45	--	ok	464.7560	69.245	0.036909	21.07	58.836	10.797	7641537.709395	9	463.4683	7.93058e-05	2.15308e-04
2023/02/08	12:58:53	--	ok	460.7020	68.711	0.036821	21.11	58.785	10.816	9819832.906342	11	461.5423	8.70039e-05	4.09195e-04
2023/02/08	12:59:02	--	ok	463.4420	69.308	0.036936	21.04	58.752	10.764	9713167.529191	12	463.7481	9.00525e-05	4.20982e-04
2023/02/08	12:59:10	--	ok	462.6680	69.184	0.036914	20.87	58.917	10.688	7630627.220889	11	463.1490	8.52908e-05	4.21702e-04
2023/02/08	12:59:18	--	ok	462.7640	69.281	0.03693	20.80	59.165	10.690	7332414.869029	10	463.4320	9.09168e-05	4.22440e-04
2023/02/08	12:59:27	--	ok	463.6360	69.305	0.036942	20.72	59.321	10.665	10150008.788054	10	463.6076	9.30991e-05	4.95007e-04
2023/02/08	12:59:35	--	ok	462.0640	69.128	0.03691	20.69	59.576	10.694	7186512.211998	13	463.0381	8.25567e-05	3.67979e-04
2023/02/08	12:59:43	--	ok	463.2940	69.364	0.036957	20.63	59.934	10.724	11444508.671673	10	463.8721	9.28489e-05	5.30723e-04
2023/02/08	12:59:51	ok	ok	463.0460	69.300	0.036942	20.56	60.063	10.700	11001023.810007	9	463.6830	8.68741e-05	2.47781e-04
2023/02/08	13:04:50	--	ok	464.2260	69.301	0.036942	21.11	58.843	10.826	9522624.093054	8	463.8405	7.93667e-05	2.22155e-04
2023/02/08	13:04:58	--	ok	460.7140	68.958	0.036881	21.09	58.804	10.802	7205636.570465	9	462.3345	8.93089e-05	4.48470e-04
2023/02/08	13:05:07	--	ok	463.8980	69.582	0.036995	21.01	58.827	10.760	11032031.162451	11	464.5687	9.01536e-05	4.79691e-04
2023/02/08	13:05:15	ok	ok	462.8400	69.293	0.036951	20.91	59.036	10.736	9830301.105419	9	463.4833	9.24962e-05	5.00782e-04
2023/02/08	13:10:14	--	ok	463.9120	69.293	0.036951	21.13	58.834	10.835	10521177.126327	12	463.8366	7.64800e-05	1.88861e-04
2023/02/08	13:10:21	--	ok	461.8660	69.014	0.036905	21.13	58.834	10.835	8425307.527650	9	462.5802	9.02387e-05	4.39157e-04
2023/02/08	13:10:29	ok	ok	463.1340	69.304	0.036962	21.09	58.859	10.812	12438902.594786	11	463.7297	8.87845e-05	4.43412e-04
2023/02/08	13:15:28	--	ok	463.3600	69.294	0.036962	21.14	58.949	10.864	9702375.106163	11	463.6522	8.38898e-05	3.30544e-04
2023/02/08	13:15:35	ok	ok	463.0980	69.209	0.036944	21.11	58.909	10.838	9191085.629264	9	463.1361	9.04312e-05	4.27635e-04
2023/02/08	13:20:34	ok	ok	463.1580	69.141	0.036944	21.19	58.946	10.891	11381362.010384	10	463.3094	7.69386e-05	5.08228e-04
2023/02/08	13:25:34	--	ok	462.7480	69.067	0.036944	21.24	59.036	10.943	9940617.248254	10	462.8741	8.47847e-05	5.90094e-04
2023/02/08	13:25:41	--	ok	462.6660	69.177	0.036956	21.21	58.973	10.913	11775147.281622	9	462.9976	9.36649e-05	5.11940e-04
2023/02/08	13:25:49	--	ok	462.6960	69.267	0.036973	21.14	58.926	10.860	10705410.544336	11	463.3379	8.95624e-05	4.10594e-04
2023/02/08	13:25:56	ok	ok	462.8760	69.293	0.036988	21.01	59.188	10.826	7617671.375704	11	463.5468	8.88197e-05	4.14268e-04
2023/02/08	13:30:56	--	ok	463.4160	69.289	0.036988	21.26	59.069	10.957	9246767.205871	10	463.6509	7.89610e-05	6.46813e-04
2023/02/08	13:31:03	ok	ok	462.9920	69.164	0.036967	21.26	59.014	10.947	11020195.506460	10	463.2447	7.87685e-05	2.48164e-04
2023/02/08	13:36:03	--	ok	463.3380	69.086	0.036967	21.27	59.109	10.973	8996831.968251	8	463.1310	7.85850e-05	2.51170e-04
2023/02/08	13:36:10	--	ok	462.2020	69.002	0.036951	21.27	59.109	10.973	10233119.587177	9	462.6975	8.29164e-05	2.38064e-04
2023/02/08	13:36:17	--	ok	462.6360	69.246	0.03699	21.21	59.086	10.933	12116242.499033	9	463.3790	8.16775e-05	2.98805e-04
2023/02/08	13:36:25	ok	ok	463.1200	69.297	0.037008	21.10	59.283	10.899	10002153.906947	9	463.5351	9.12098e-05	4.65123e-04
2023/02/08	13:41:24	--	ok	463.3120	69.291	0.037008	21.31	59.092	10.997	9797392.986000	9	463.4438	9.03913e-05	4.33793e-04
2023/02/08	13:41:31	--	ok	462.7320	69.206	0.036993	21.34	59.063	11.011	9366567.245439	10	463.1784	8.54483e-05	5.56004e-04
2023/02/08	13:41:39	ok	ok	462.8760	69.268	0.037006	21.30	59.022	10.976	10194781.929942	12	463.4289	8.29797e-05	4.42538e-04
2023/02/08	13:46:38	--	ok	463.8080	69.238	0.037006	21.34	59.132	11.023	11490686.164328	10	463.5612	7.40376e-05	4.44102e-04
2023/02/08	13:46:45	--	ok	462.6440	68.968	0.036966	21.34	59.120	11.021	9741609.208150	9	462.3439	9.15149e-05	5.01066e-04
2023/02/08	13:46:53	--	ok	461.9840	69.018	0.036983	21.30	59.159	11.001	8463928.931728	9	462.7925	8.46693e-05	1.96088e-04
2023/02/08	13:47:00	ok	ok	462.9020	69.300	0.037034	21.11	59.365	10.922	10627653.342316	12	463.6607	8.47777e-05	4.35988e-04
2023/02/08	13:52:00	--	ok	463.6580	69.299	0.037034	21.37	59.159	11.046	8794232.010073	9	463.5284	9.04981e-05	4.27962e-04
2023/02/08	13:52:07	--	ok	462.3280	69.079	0.037001	21.40	59.083	11.050	9065300.877903	9	462.8730	9.02288e-05	4.07261e-04
2023/02/08	13:52:15	ok	ok	462.9300	69.292	0.037035	21.37	59.045	11.024	10078431.354628	10	463.4964	8.64902e-05	4.56341e-04
2023/02/08	13:57:14	--	ok	463.4620	69.281	0.037035	21.41	59.132	11.068	10479548.277888	10	463.1612	9.80445e-05	9.61411e-04
2023/02/08	13:57:22	--	ok	462.7460	69.094	0.037012	21.44	59.124	11.085	10301022.998111	9	462.8637	9.23172e-05	4.64346e-04
2023/02/08	13:57:29	--	ok	462.5240	69.188	0.037024	21.38	59.104	11.046	9927137.921929	10	463.0882	8.62565e-05	5.00252e-04
2023/02/08	13:57:36	--	ok	462.6620	69.293	0.037048	21.29	59.100	10.982	9618830.620222	8	463.5507	8.61660e-05	2.27143e-04
2023/02/08	13:57:44	--	ok	462.7480	69.318	0.037065	21.20	59.403	10.984	9117795.714738	10	463.5160	9.92417e-05	5.58544e-04
2023/02/08	13:57:51	--	ok	463.3460	69.369	0.037077	21.13	59.686	10.992	7398395.732715	9	463.7526	9.70624e-05	5.83278e-04
2023/02/08	13:57:58	ok	ok	463.1280	69.303	0.03706	21.07	59.841	10.981	8499883.668936	9	463.5159	9.21937e-05	4.18894e-04
2023/02/08	14:02:58	ok	ok	463.1200	69.307	0.03706	21.45	59.152	11.099	8180898.131275	10	463.8595	7.66581e-05	6.40291e-04
2023/02/08	14:07:58	--	ok	464.1020	69.288	0.03706	21.45	59.184	11.105	8504187.624177	8	463.6349	8.03091e-05	2.29437e-04
2023/02/08	14:08:05	--	ok	461.8320	68.952	0.037005	21.45	59.184	11.105	10582754.873118	11	462.3501	8.70046e-05	3.92215e-04
2023/02/08	14:08:12	ok	ok	463.1940	69.282	0.037063	21.44	59.193	11.098	8301515.448067	8	463.5245	8.54875e-05	2.04617e-04
2023/02/08	14:13:12	--	ok	463.2560	69.266	0.037063	21.47	59.243	11.125	9274522.745440	11	463.3255	9.05370e-05	7.20194e-04
2023/02/08	14:13:20	--	ok	462.3020	69.158	0.037051	21.45	59.207	11.109	11422317.397577	10	463.0688	8.82262e-05	4.22231e-04
2023/02/08	14:13:27	ok	ok	463.1880	69.306	0.037085	21.42	59.179	11.085	12090274.396034	10	463.8016	8.41164e-05	2.43852e-04
2023/02/08	14:18:27	--	ok	463.5160	69.297	0.037085	21.47	59.220	11.120	11992938.197940	10	463.7531	7.76046e-05	2.25992e-04
2023/02/08	14:18:34	ok	ok	462.8640	69.143	0.03706	21.52	59.184	11.150	9397780.765941	9	462.9619	9.04768e-05	4.26635e-04
2023/02/08	14:23:34	--	ok	462.7300	69.081	0.03706	21.50	59.260	11.147	9734910.502916	10	463.1442	7.39141e-05	2.09325e-04
2023/02/08	14:23:41	--	ok	462.3080	69.195	0.037073	21.51	59.251	11.154	7083257.508744	12	463.1899	8.18927e-05	4.09981e-04
2023/02/08	14:23:49	--	ok	463.7140	69.311	0.037108	21.51	59.228	11.149	13032950.611018	10	463.6387	9.23308e-05	4.69042e-04
2023/02/08	14:23:56	--	ok	462.7280	69.093	0.037072	21.36	59.406	11.083	9466912.415063	9	462.8924	9.06469e-05	4.73074e-04
2023/02/08	14:24:03	--	ok	462.3340	69.177	0.037085	21.30	59.567	11.077	8417664.015792	9	463.2616	8.37425e-05	2.31826e-04
2023/02/08	14:24:11	ok	ok	462.8880	69.315	0.037119	21.21	59.713	11.050	8757890.784962	10	463.6564	8.64926e-05	5.26260e-04
2023/02/08	14:29:10	--	ok	464.7820	69.310	0.037119	21.54	59.255	11.173	7739847.752605	12	464.0403	7.27064e-05	2.27451e-04
2023/02/08	14:29:17	--	ok	461.4640	68.780	0.03703	21.57	59.271	11.194	8831537.705196	10	462.1034	8.04502e-05	2.12852e-04
2023/02/08	14:29:25	--	ok	463.6700	69.270	0.037106	21.48	59.348	11.155	9731854.196467	11	463.4170	8.55330e-05	5.02272e-04
2023/02/08	14:29:32	--	ok	462.1120	69.016	0.037073	21.30	59.498	11.064	10932014.148196	9	462.7520	8.35476e-05	2.70225e-04
2023/02/08	14:29:39	ok	ok	462.9620	69.287	0.037117	21.23	59.901	11.093	8782754.138167	11	463.4515	8.48464e-05	4.94337e-04
2023/02/08	14:34:39	ok	ok	463.1800	69.291	0.037117	21.64	59.261	11.240	7046487.644495	8	463.6370	8.11335e-05	1.45284e-04
2023/02/08	14:39:39	ok	ok	462.8220	69.255	0.037117	21.61	59.280	11.225	9070742.070636	12	463.2316	8.68977e-05	8.19054e-04
2023/02/08	14:44:39	--	ok	462.6840	69.182	0.037117	21.64	59.454	11.277	10006252.009622	11	463.0652	9.17073e-05	7.45574e-04
2023/02/08	14:44:46	--	ok	463.3120	69.279	0.037133	21.68	59.475	11.307	9277699.270157	10	463.3569	9.05283e-05	4.29958e-04
2023/02/08	14:44:54	--	ok	462.2860	69.128	0.037118	21.61	59.449	11.257	10504034.683530	10	462.9544	9.15389e-05	5.10207e-04
2023/02/08	14:45:01	ok	ok	462.9120	69.302	0.037153	21.54	59.644	11.247	9335527.186247	10	463.7376	7.95310e-05	2.49918e-04
2023/02/08	14:50:01	ok	ok	462.9220	69.299	0.037153	21.80	59.504	11.387	7170938.294654	10	463.4262	9.26158e-05	4.76229e-04
2023/02/08	14:55:01	--	ok	462.7780	69.276	0.037153	21.89	59.429	11.438	8091235.254848	9	463.6257	7.37337e-05	2.08858e-04
2023/02/08	14:55:09	ok	ok	462.8400	69.302	0.037164	21.88	59.384	11.419	8894094.717079	11	463.5495	8.51794e-05	5.06769e-04
2023/02/08	15:00:08	--	ok	463.3600	69.283	0.037164	22.03	59.339	11.512	8613088.467726	12	463.5355	8.25677e-05	3.31395e-04
2023/02/08	15:00:15	ok	ok	462.8060	69.148	0.037146	22.01	59.289	11.485	9892621.565979	10	463.0424	8.85666e-05	5.00252e-04
2023/02/08	15:05:15	ok	ok	462.8500	69.093	0.037146	22.26	59.059	11.610	8425805.416147	10	463.1854	7.53404e-05	1.93744e-04
2023/02/08	15:10:15	--	ok	462.7220	69.033	0.037146	22.35	59.051	11.666	8466232.359696	12	463.1010	7.13993e-05	2.84846e-04
2023/02/08	15:10:22	ok	ok	463.0220	69.106	0.03716	22.33	59.083	11.661	7315177.335094	9	462.9481	9.07186e-05	4.53710e-04
2023/02/08	15:15:22	ok	ok	463.1560	69.028	0.03716	22.05	59.127	11.482	9007399.415342	10	462.6344	9.18742e-05	5.00483e-04
2023/02/08	15:20:22	--	ok	462.6420	68.966	0.03716	21.48	59.326	11.150	8338357.719422	13	462.6840	7.56653e-05	4.21367e-04
2023/02/08	15:20:29	--	ok	462.1520	69.030	0.037178	21.45	59.367	11.139	9770449.334957	10	462.6519	9.13699e-05	5.28509e-04
2023/02/08	15:20:37	ok	ok	463.0500	69.291	0.03722	21.41	59.416	11.121	14323499.901170	9	463.5526	8.73011e-05	2.94994e-04
2023/02/08	15:25:36	--	ok	463.2920	69.246	0.03722	21.03	59.452	10.884	13702068.669430	11	463.1701	9.13367e-05	5.54850e-04
2023/02/08	15:25:43	--	ok	463.2700	69.232	0.037206	21.00	59.380	10.853	11558646.527836	10	463.1050	9.24713e-05	4.23090e-04
2023/02/08	15:25:51	--	ok	462.4200	69.214	0.037192	20.91	59.467	10.815	7261515.385176	10	463.0468	9.36650e-05	5.29384e-04
2023/02/08	15:25:58	--	ok	462.6820	69.178	0.037221	20.80	59.663	10.780	14224870.360323	8	463.1309	8.57343e-05	2.15744e-04
2023/02/08	15:26:05	--	ok	463.3560	69.274	0.037237	20.76	59.905	10.797	14655895.732331	10	463.2486	9.51579e-05	4.84823e-04
2023/02/08	15:26:13	--	ok	463.2600	69.274	0.037219	20.73	60.006	10.798	12725200.884754	10	463.2341	9.48236e-05	5.44785e-04
2023/02/08	15:26:20	--	ok	463.3400	69.269	0.037207	20.70	60.098	10.796	8806616.633819	10	463.2746	9.25505e-05	5.18902e-04
2023/02/08	15:26:27	--	ok	462.6820	69.255	0.03719	20.62	60.232	10.767	8685711.161911	11	463.2885	8.56867e-05	4.49369e-04
2023/02/08	15:26:35	--	ok	463.2160	69.246	0.037205	20.60	60.441	10.796	9187760.105386	11	463.2580	8.56829e-05	4.31203e-04
2023/02/08	15:26:42	ok	ok	462.9420	69.248	0.037195	20.56	60.533	10.784	9609955.621381	11	463.2615	8.62199e-05	4.63435e-04
2023/02/08	15:31:41	--	ok	463.4340	69.258	0.037195	20.62	59.553	10.645	8348883.713556	10	463.3143	8.65003e-05	4.42738e-04
2023/02/08	15:31:49	--	ok	462.5820	69.260	0.037173	20.68	59.573	10.685	7899931.491827	10	463.1947	9.31401e-05	5.09529e-04
2023/02/08	15:31:56	--	ok	463.4620	69.242	0.037193	20.56	59.509	10.601	8461022.186969	10	463.1689	9.16967e-05	4.45527e-04
2023/02/08	15:32:03	--	ok	462.5520	69.205	0.037171	20.48	59.654	10.576	7835044.589226	12	463.1615	8.83402e-05	4.58379e-04
2023/02/08	15:32:11	--	ok	462.5320	69.168	0.037193	20.43	59.818	10.579	8675622.161946	11	463.0199	8.64441e-05	5.14985e-04
2023/02/08	15:32:18	--	ok	462.5220	69.167	0.037216	20.42	59.962	10.596	8205583.261417	13	463.0537	8.39851e-05	5.85788e-04
2023/02/08	15:32:26	ok	ok	463.0120	69.195	0.03724	20.35	60.079	10.572	14942900.033617	10	463.0064	9.40311e-05	5.36556e-04
2023/02/08	15:37:25	ok	ok	462.9020	69.215	0.03724	20.48	59.518	10.552	13556570.228164	10	463.0175	9.33535e-05	4.86447e-04
2023/02/08	15:42:25	ok	ok	462.9080	69.126	0.03724	20.29	59.554	10.446	13726261.956175	9	462.8378	9.23550e-05	4.85235e-04
2023/02/08	15:47:25	ok	ok	462.9420	69.063	0.03724	20.12	59.695	10.368	16121313.662426	12	462.9716	8.04531e-05	1.78833e-04
2023/02/08	15:52:25	ok	ok	462.8000	69.016	0.03724	19.98	59.759	10.294	13357565.352460	8	462.7919	8.15319e-05	1.66784e-04
2023/02/08	15:57:25	--	ok	462.4460	68.991	0.03724	19.82	59.928	10.228	14562794.198602	11	462.5787	8.61137e-05	3.72183e-04
2023/02/08	15:57:33	--	ok	462.5820	69.205	0.037267	19.84	59.907	10.232	14129033.011504	11	463.0452	8.99833e-05	4.99303e-04
2023/02/08	15:57:40	--	ok	463.3760	69.272	0.037288	19.82	59.884	10.220	10569575.390581	11	463.4155	9.01396e-05	5.13480e-04
2023/02/08	15:57:47	ok	ok	462.9420	69.269	0.03727	19.75	59.969	10.192	9862850.832683	11	463.3197	9.08854e-05	5.48965e-04
2023/02/08	16:02:47	--	ok	462.5460	69.260	0.03727	19.75	59.887	10.178	9569619.184496	10	463.4230	8.27145e-05	1.75109e-04
2023/02/08	16:02:54	--	ok	463.3160	69.261	0.037292	19.71	59.879	10.153	10707493.264129	12	463.3997	8.58550e-05	2.82040e-04
2023/02/08	16:03:02	ok	ok	462.8000	69.264	0.037276	19.68	59.907	10.140	12454884.326662	11	463.3057	9.05468e-05	5.27970e-04
2023/02/08	16:08:01	--	ok	462.6620	69.255	0.037276	19.61	60.024	10.119	10775402.637072	8	463.4264	7.87172e-05	1.54710e-04
2023/02/08	16:08:08	--	ok	462.7060	69.248	0.037293	19.63	59.985	10.120	10891007.275839	11	463.2381	8.73919e-05	5.20617e-04
2023/02/08	16:08:16	--	ok	463.3960	69.276	0.037307	19.58	60.011	10.099	14431344.769683	11	463.4460	9.01192e-05	5.04189e-04
2023/02/08	16:08:23	ok	ok	462.8840	69.271	0.037288	19.50	60.040	10.053	10267235.973754	11	463.2636	9.48692e-05	6.54728e-04
2023/02/08	16:13:23	ok	ok	463.1220	69.271	0.037288	19.54	60.067	10.083	9156553.752942	11	463.5484	7.95649e-05	6.09100e-04
2023/02/08	16:18:23	ok	ok	462.9620	69.257	0.037288	19.47	59.942	10.021	10336005.957093	9	463.6747	6.83430e-05	4.99453e-04
2023/02/08	16:23:23	ok	ok	463.0720	69.218	0.037288	19.20	60.262	9.915	10336945.315786	11	462.9046	9.73306e-05	7.84241e-04
2023/02/08	16:28:23	--	ok	462.0120	69.195	0.037288	19.06	60.414	9.859	10023146.433375	10	463.0803	8.35438e-05	2.77043e-04
2023/02/08	16:28:30	--	ok	463.2900	69.284	0.037336	19.09	60.363	9.866	15248369.726770	10	463.5547	8.86132e-05	5.57834e-04
2023/02/08	16:28:38	ok	ok	463.0420	69.282	0.037322	18.99	60.273	9.794	13096923.517496	10	463.4912	9.03370e-05	5.02741e-04
2023/02/08	16:33:37	ok	ok	462.9440	69.269	0.037322	18.95	60.333	9.779	12025724.936233	11	463.6626	7.44498e-05	8.48347e-04
2023/02/08	16:38:37	ok	ok	462.8560	69.258	0.037322	18.95	60.310	9.775	11399790.287730	10	463.2761	8.94966e-05	5.54138e-04
2023/02/08	16:43:37	ok	ok	462.8620	69.249	0.037322	18.88	60.258	9.727	12032353.343775	11	463.4136	7.79254e-05	5.91818e-04
2023/02/08	16:48:37	--	ok	462.6520	69.237	0.037322	18.83	60.294	9.708	11376577.957297	11	463.1804	8.75735e-05	5.63522e-04
2023/02/08	16:48:44	--	ok	462.6840	69.235	0.037339	18.82	60.250	9.694	14199527.877729	11	462.9697	9.56939e-05	6.69455e-04
2023/02/08	16:48:52	--	ok	463.5340	69.267	0.037354	18.79	60.287	9.683	14371816.924995	10	463.4865	8.74068e-05	2.74785e-04
2023/02/08	16:48:59	--	ok	462.6180	69.265	0.037328	18.74	60.322	9.656	9710629.768599	10	463.3141	9.48407e-05	5.80810e-04
2023/02/08	16:49:06	ok	ok	462.9820	69.259	0.037347	18.68	60.377	9.633	15596819.741085	11	463.2892	9.22574e-05	5.51993e-04
2023/02/08	16:54:06	ok	ok	463.1560	69.262	0.037347	18.76	60.294	9.669	14141782.276651	10	463.3939	8.68871e-05	4.57111e-04
2023/02/08	16:59:06	ok	ok	463.0640	69.253	0.037347	18.72	60.351	9.653	14799235.027330	10	463.3255	8.78681e-05	4.80153e-04
2023/02/08	17:04:06	ok	ok	463.0100	69.240	0.037347	18.64	60.351	9.605	12146760.192410	12	463.4108	7.65886e-05	6.56884e-04
2023/02/08	17:09:06	ok	ok	462.8480	69.210	0.037347	18.47	60.548	9.539	13418801.107232	10	463.1198	8.49471e-05	4.63096e-04
2023/02/08	17:14:06	--	ok	462.4360	69.193	0.037347	18.30	60.734	9.474	13864680.155375	12	462.7739	9.89413e-05	6.89831e-04
2023/02/08	17:14:13	ok	ok	463.0260	69.256	0.037374	18.24	60.652	9.428	16166040.354914	10	463.4420	8.45467e-05	2.23178e-04
2023/02/08	17:19:13	--	ok	463.5360	69.248	0.037374	18.21	60.670	9.416	12635053.006485	11	463.2659	8.80576e-05	3.60921e-04
2023/02/08	17:19:21	ok	ok	462.9300	69.251	0.037348	18.21	60.647	9.412	10328567.782907	11	463.2064	9.14466e-05	5.63700e-04
2023/02/08	17:24:20	ok	ok	462.8200	69.236	0.037348	18.10	60.684	9.356	8712798.152412	9	463.2878	8.24276e-05	1.78705e-04
2023/02/08	17:29:20	--	ok	462.5420	69.222	0.037348	17.93	60.745	9.270	8441543.411908	11	462.8614	9.86817e-05	7.40619e-04
2023/02/08	17:29:28	--	ok	462.3940	69.215	0.03737	17.96	60.758	9.289	12994562.807823	10	463.1331	8.47731e-05	2.00605e-04
2023/02/08	17:29:36	--	ok	463.3100	69.277	0.0374	17.90	60.752	9.255	12294820.759726	9	463.5921	8.59822e-05	3.09048e-04
2023/02/08	17:29:43	ok	ok	463.0640	69.268	0.037385	17.80	60.812	9.210	11404223.644892	11	463.4260	9.03611e-05	4.57719e-04
2023/02/08	17:34:42	--	ok	463.5960	69.271	0.037385	17.84	60.658	9.210	11517159.478534	8	463.6512	8.12435e-05	1.41224e-04
2023/02/08	17:34:49	ok	ok	463.0780	69.262	0.037356	17.76	60.720	9.173	10557808.246700	9	463.4123	9.02016e-05	4.61803e-04
2023/02/08	17:39:48	ok	ok	463.1720	69.261	0.037356	17.72	60.830	9.166	9240961.147000	9	463.4753	8.54753e-05	1.65322e-04
2023/02/08	17:44:48	--	ok	463.4240	69.266	0.037356	18.00	60.629	9.292	9293399.293529	9	463.4729	8.43382e-05	3.71712e-04
2023/02/08	17:44:55	ok	ok	463.1520	69.267	0.037335	17.99	60.679	9.291	11181576.904415	10	463.5372	8.39830e-05	3.34755e-04
2023/02/08	17:49:55	--	ok	464.0320	69.273	0.037335	18.44	60.789	9.561	9726492.456117	11	463.4492	8.99413e-05	6.28754e-04
2023/02/08	17:50:03	--	ok	463.2460	69.271	0.037284	18.45	60.768	9.566	13053882.404579	10	463.5157	8.65408e-05	3.26627e-04
2023/02/08	17:50:10	--	ok	462.5800	69.234	0.037272	18.42	60.754	9.548	11424589.760815	10	463.2197	8.60497e-05	2.30239e-04
2023/02/08	17:50:17	--	ok	462.5920	69.215	0.037293	18.38	60.758	9.524	10221065.767771	10	463.1655	8.55982e-05	3.26162e-04
2023/02/08	17:50:25	--	ok	462.6800	69.208	0.037313	18.24	60.758	9.445	11969355.377820	10	462.9971	9.04270e-05	4.95541e-04
2023/02/08	17:50:32	--	ok	462.4480	69.213	0.037328	18.21	60.964	9.462	10949867.064231	11	462.8831	9.39708e-05	5.96829e-04
2023/02/08	17:50:40	--	ok	462.3880	69.206	0.037355	18.21	61.166	9.493	10781241.676875	10	462.9614	8.96012e-05	5.25159e-04
2023/02/08	17:50:47	--	ok	462.6400	69.185	0.037386	18.08	61.338	9.448	13444733.160914	11	462.8190	9.36797e-05	5.39951e-04
2023/02/08	17:50:55	--	ok	462.7160	69.255	0.037403	18.13	61.462	9.491	14254818.993313	10	463.2075	9.09161e-05	5.42823e-04
2023/02/08	17:51:02	--	ok	463.4900	69.294	0.037417	18.11	61.532	9.494	13355148.755976	11	463.4875	9.13710e-05	6.66507e-04
2023/02/08	17:51:09	ok	ok	462.9120	69.294	0.037393	18.11	61.585	9.502	10565711.147425	11	463.4599	9.29823e-05	5.14541e-04
2023/02/08	17:56:09	--	ok	463.9900	69.355	0.037393	18.79	60.722	9.753	9971870.827131	8	464.0300	7.76543e-05	2.15473e-04
2023/02/08	17:56:16	ok	ok	463.1520	69.350	0.037344	18.75	60.685	9.724	11697639.060977	11	463.7188	9.00562e-05	4.88429e-04
2023/02/08	18:01:16	--	ok	463.6900	69.338	0.037344	18.99	60.583	9.844	10981880.413746	11	463.9380	7.73681e-05	7.13352e-04
2023/02/08	18:01:23	ok	ok	463.0900	69.324	0.03731	18.96	60.598	9.831	10546474.244275	10	463.7489	8.66299e-05	3.20189e-04
2023/02/08	18:06:23	ok	ok	463.0300	69.310	0.03731	19.09	60.597	9.904	10057802.391817	9	463.6549	8.57295e-05	5.04602e-04
2023/02/08	18:11:23	--	ok	463.6400	69.293	0.03731	19.05	60.644	9.887	10186242.324278	9	463.6939	8.23598e-05	1.80615e-04
2023/02/08	18:11:30	ok	ok	462.8880	69.231	0.037279	19.05	60.653	9.888	12837320.011153	10	463.2496	8.34555e-05	2.44755e-04
2023/02/08	18:16:30	ok	ok	463.0740	69.214	0.037279	19.01	60.679	9.869	12226373.553963	9	463.2223	8.11825e-05	1.85518e-04
2023/02/08	18:21:30	--	ok	462.5900	69.190	0.037279	19.01	60.658	9.866	12969214.224739	10	462.8900	9.43637e-05	9.25950e-04
2023/02/08	18:21:37	--	ok	462.7980	69.191	0.037298	19.01	60.616	9.859	12348682.558589	10	463.0184	8.75992e-05	4.95358e-04
2023/02/08	18:21:45	--	ok	462.4500	69.160	0.037308	19.01	60.626	9.861	10608029.904253	11	462.9297	9.04403e-05	5.03385e-04
2023/02/08	18:21:52	--	ok	462.3020	69.110	0.037336	18.88	60.703	9.799	13100056.734391	10	462.8208	8.70767e-05	7.47362e-04
2023/02/08	18:22:00	--	ok	461.7000	69.116	0.03737	18.81	60.885	9.788	8832451.204348	11	462.7820	9.05642e-05	6.25161e-04
2023/02/08	18:22:07	ok	ok	463.0580	69.293	0.037434	18.76	60.972	9.777	11377597.115477	10	463.6617	8.46887e-05	2.72067e-04
2023/02/08	18:27:06	--	ok	463.4060	69.312	0.037434	19.01	60.616	9.859	11372605.689806	11	463.7952	7.97558e-05	5.82565e-04
2023/02/08	18:27:13	--	ok	463.5260	69.336	0.037415	19.02	60.597	9.864	12087950.562117	10	463.5287	9.31755e-05	5.77681e-04
2023/02/08	18:27:21	ok	ok	463.0160	69.305	0.037389	18.96	60.546	9.823	11282426.538476	10	463.5699	9.10623e-05	6.04721e-04
2023/02/08	18:32:20	--	ok	463.2460	69.309	0.037389	19.02	60.597	9.864	10875926.616951	9	463.6154	8.60179e-05	2.43098e-04
2023/02/08	18:32:27	--	ok	463.2120	69.308	0.037377	19.03	60.566	9.866	13268192.106727	10	463.5837	9.00525e-05	5.20016e-04
2023/02/08	18:32:35	ok	ok	462.9780	69.290	0.037366	18.95	60.511	9.808	10037698.933692	10	463.3352	9.89622e-05	6.38074e-04
2023/02/08	18:37:34	ok	ok	462.9560	69.289	0.037366	18.99	60.571	9.842	9210770.131052	10	463.3795	9.23518e-05	5.41286e-04
2023/02/08	18:42:34	ok	ok	462.8580	69.280	0.037366	18.98	60.569	9.834	10837203.073284	10	463.3615	9.06468e-05	4.79985e-04
2023/02/08	18:47:34	ok	ok	462.8140	69.270	0.037366	18.98	60.537	9.829	8722299.589599	11	463.2054	9.43647e-05	4.91544e-04
2023/02/08	18:52:34	ok	ok	462.9700	69.262	0.037366	18.88	60.597	9.782	9870855.352395	11	463.0729	9.79118e-05	8.31772e-04
2023/02/08	18:57:34	--	ok	462.6880	69.254	0.037366	18.92	60.528	9.795	9780729.681452	9	463.1917	8.68131e-05	4.87883e-04
2023/02/08	18:57:41	--	ok	462.7200	69.253	0.037381	18.92	60.475	9.787	11103974.393872	10	463.1122	9.07575e-05	5.17587e-04
2023/02/08	18:57:49	--	ok	462.1820	69.237	0.037395	18.83	60.484	9.739	11447459.236335	9	463.2083	8.43169e-05	2.27224e-04
2023/02/08	18:57:56	--	ok	462.4880	69.205	0.037435	18.72	60.629	9.698	9725401.821749	11	462.9737	9.18784e-05	5.86279e-04
2023/02/08	18:58:03	--	ok	463.2180	69.288	0.03746	18.67	60.905	9.710	15309561.630138	10	463.4187	9.20874e-05	5.71476e-04
2023/02/08	18:58:11	--	ok	463.2440	69.268	0.03745	18.62	60.963	9.695	13559599.772120	10	463.4099	8.62506e-05	1.94450e-04
2023/02/08	18:58:18	ok	ok	463.0980	69.273	0.037438	18.61	61.077	9.705	12608192.132506	11	463.2023	9.38414e-05	7.06767e-04
2023/02/08	19:03:17	--	ok	463.5140	69.284	0.037438	18.92	60.410	9.776	13747722.902620	10	463.6415	7.84219e-05	6.57054e-04
2023/02/08	19:03:24	ok	ok	463.0260	69.291	0.037413	18.95	60.438	9.796	11247356.252784	10	463.4250	9.16148e-05	6.08569e-04
2023/02/08	19:08:24	--	ok	463.2980	69.277	0.037413	18.92	60.446	9.782	8600568.311602	10	463.3203	9.10678e-05	4.96260e-04
2023/02/08	19:08:31	ok	ok	463.1560	69.273	0.037398	18.93	60.447	9.790	12632864.164736	9	463.3350	8.95669e-05	5.48491e-04
2023/02/08	19:13:31	ok	ok	463.1620	69.270	0.037398	18.92	60.446	9.782	12365503.312321	11	463.2958	8.87998e-05	4.51154e-04
2023/02/08	19:18:31	ok	ok	462.9480	69.265	0.037398	19.03	60.281	9.820	12219389.377431	10	463.4806	7.73231e-05	7.60164e-04
2023/02/08	19:23:31	ok	ok	462.8260	69.261	0.037398	19.14	60.221	9.875	12226523.767904	8	463.3130	8.57449e-05	2.26369e-04
2023/02/08	19:28:31	ok	ok	463.0540	69.253	0.037398	19.19	60.186	9.894	13980821.446722	10	463.0242	9.47292e-05	7.40857e-04
2023/02/08	19:33:31	--	ok	462.7140	69.236	0.037398	19.23	60.139	9.911	12150951.869580	10	463.2322	8.28414e-05	2.53487e-04
2023/02/08	19:33:39	--	ok	462.7960	69.236	0.037412	19.24	60.131	9.918	12228941.229953	10	462.9984	9.21809e-05	4.16510e-04
2023/02/08	19:33:46	--	ok	462.6220	69.213	0.037421	19.14	60.150	9.864	11295703.820524	11	462.9419	9.18336e-05	6.27957e-04
2023/02/08	19:33:53	--	ok	462.2480	69.164	0.03744	19.03	60.269	9.818	13267811.821313	11	462.8761	9.21473e-05	5.37350e-04
2023/02/08	19:34:00	ok	ok	462.9940	69.279	0.037477	18.98	60.410	9.809	13553613.976089	10	463.1672	9.96308e-05	6.29533e-04
2023/02/08	19:39:00	--	ok	463.4560	69.293	0.037477	19.19	60.154	9.889	12874894.015790	11	463.7082	7.69444e-05	6.90236e-04
2023/02/08	19:39:07	--	ok	463.5560	69.294	0.037455	19.23	60.107	9.906	13847967.021906	11	463.6110	8.55561e-05	2.09208e-04
2023/02/08	19:39:15	ok	ok	462.8900	69.283	0.037428	19.19	60.090	9.879	11680250.572648	10	463.2878	9.76596e-05	6.32143e-04
2023/02/08	19:44:14	ok	ok	462.9820	69.280	0.037428	19.07	60.223	9.835	9435639.683148	9	463.2874	9.48101e-05	6.60883e-04
2023/02/08	19:49:14	--	ok	463.7820	69.272	0.037428	19.03	60.259	9.817	9219874.987469	10	463.1008	9.72749e-05	8.43349e-04
2023/02/08	19:49:21	ok	ok	463.1260	69.269	0.037389	19.03	60.175	9.803	10358358.159597	9	463.0766	9.73968e-05	6.25191e-04
2023/02/08	19:54:21	ok	ok	462.9440	69.262	0.037389	18.96	60.227	9.771	8208525.700543	10	463.0258	9.71433e-05	7.24723e-04
2023/02/08	19:59:21	--	ok	462.6480	69.256	0.037389	18.93	60.255	9.759	10559706.391822	11	463.2588	8.47085e-05	2.77328e-04
2023/02/08	19:59:28	--	ok	462.5200	69.257	0.037406	18.95	60.258	9.767	11148341.219139	9	463.2517	8.34644e-05	2.51653e-04
2023/02/08	19:59:36	--	ok	462.2840	69.235	0.037429	18.86	60.194	9.709	10631726.410910	10	463.2071	8.40518e-05	2.04428e-04
2023/02/08	19:59:43	--	ok	462.4400	69.196	0.037465	18.71	60.446	9.661	10657848.738377	11	462.9036	9.23447e-05	6.53259e-04
2023/02/08	19:59:51	ok	ok	463.0800	69.263	0.037492	18.62	60.665	9.647	11664373.929019	10	463.0213	9.77764e-05	6.21910e-04
2023/02/08	20:04:50	--	ok	463.3580	69.278	0.037492	18.89	60.230	9.730	11822082.430725	9	463.2243	9.37776e-05	5.77897e-04
2023/02/08	20:04:57	--	ok	463.3360	69.276	0.037475	18.89	60.185	9.723	13817495.913489	10	463.3415	9.10599e-05	6.09318e-04
2023/02/08	20:05:04	ok	ok	463.0900	69.270	0.037459	18.79	60.150	9.661	14422895.478009	11	463.1456	9.53816e-05	5.16289e-04
2023/02/08	20:10:04	--	ok	463.2500	69.271	0.037459	18.86	60.171	9.705	14586370.150673	11	463.5402	7.71377e-05	6.49249e-04
2023/02/08	20:10:11	ok	ok	463.0160	69.272	0.037446	18.86	60.117	9.697	10857456.226666	11	463.3014	8.86300e-05	5.04062e-04
2023/02/08	20:15:11	--	ok	463.2320	69.264	0.037446	18.88	60.163	9.712	10137651.895557	12	463.1260	9.48175e-05	6.33250e-04
2023/02/08	20:15:18	--	ok	462.7800	69.263	0.037435	18.88	60.153	9.710	11372486.233395	10	463.2359	8.87247e-05	4.95912e-04
2023/02/08	20:15:26	--	ok	462.4960	69.252	0.037445	18.82	60.102	9.670	11255771.787821	10	462.9624	9.93725e-05	6.81670e-04
2023/02/08	20:15:33	--	ok	462.4260	69.232	0.03747	18.71	60.255	9.630	11106638.373434	10	462.8379	9.92748e-05	5.81271e-04
2023/02/08	20:15:41	ok	ok	462.8880	69.255	0.037498	18.62	60.423	9.609	13146895.444953	11	463.0236	9.42176e-05	6.52588e-04
2023/02/08	20:20:40	ok	ok	462.9900	69.268	0.037498	18.83	60.125	9.681	12718571.134607	10	463.2786	8.90936e-05	3.98750e-04
2023/02/08	20:25:40	--	ok	462.7040	69.261	0.037498	18.82	60.154	9.678	14089880.530556	10	463.1053	9.23519e-05	6.93382e-04
2023/02/08	20:25:47	--	ok	463.2960	69.302	0.037513	18.83	60.157	9.686	16836604.184360	10	463.3790	9.38628e-05	6.27097e-04
2023/02/08	20:25:55	--	ok	463.2380	69.285	0.037499	18.78	60.127	9.649	14367764.493179	9	463.4032	8.98394e-05	5.60234e-04
2023/02/08	20:26:02	--	ok	462.7620	69.275	0.037487	18.67	60.240	9.604	12662072.208895	12	463.1768	9.69003e-05	6.66369e-04
2023/02/08	20:26:09	--	ok	463.2280	69.268	0.037498	18.58	60.406	9.580	14917511.645945	10	463.4252	8.40675e-05	3.35320e-04
2023/02/08	20:26:16	ok	ok	462.9660	69.267	0.037488	18.51	60.584	9.569	11663747.324781	10	463.1989	9.22317e-05	4.87484e-04
2023/02/08	20:31:16	--	ok	463.3420	69.286	0.037488	18.91	59.988	9.700	11532802.785884	12	463.2856	9.51041e-05	6.83515e-04
2023/02/08	20:31:23	ok	ok	462.8020	69.287	0.037471	18.88	59.971	9.681	9362909.622055	10	463.2218	9.81992e-05	6.07931e-04
2023/02/08	20:36:23	--	ok	462.7820	69.278	0.037471	18.99	59.924	9.737	11088268.784939	9	463.4107	8.58656e-05	4.69100e-04
2023/02/08	20:36:30	ok	ok	463.1620	69.277	0.037481	19.01	59.873	9.738	12639737.038787	9	463.0883	1.02202e-04	7.26326e-04
2023/02/08	20:41:30	ok	ok	462.9940	69.270	0.037481	19.09	59.907	9.791	11271854.824645	10	463.1927	9.43490e-05	5.14368e-04
2023/02/08	20:46:30	ok	ok	462.8580	69.268	0.037481	19.12	59.901	9.807	10000916.876780	12	463.2402	8.98298e-05	4.54864e-04
2023/02/08	20:51:30	--	ok	462.7420	69.258	0.037481	19.03	59.942	9.765	11958296.327700	12	463.0958	9.28127e-05	5.48805e-04
2023/02/08	20:51:37	ok	ok	462.9560	69.250	0.037494	19.03	59.962	9.768	11794999.949293	10	463.1652	8.81256e-05	4.65175e-04
2023/02/08	20:56:36	ok	ok	463.0160	69.240	0.037494	18.95	60.012	9.727	11694527.032895	10	462.9965	9.14979e-05	5.39826e-04
2023/02/08	21:01:36	--	ok	463.3260	69.220	0.037494	18.93	59.980	9.714	11896145.036855	10	462.9337	9.30250e-05	4.29049e-04
2023/02/08	21:01:43	ok	ok	462.8820	69.219	0.037478	18.95	60.024	9.729	13679711.964076	10	463.0188	8.77368e-05	4.93344e-04
2023/02/08	21:06:42	--	ok	462.7420	69.204	0.037478	18.88	60.015	9.688	13161976.115295	13	462.7558	9.85682e-05	6.73656e-04
2023/02/08	21:06:49	--	ok	462.7300	69.203	0.037491	18.89	60.058	9.702	11641029.723215	10	463.0705	8.40486e-05	2.03427e-04
2023/02/08	21:06:57	--	ok	462.6360	69.168	0.037504	18.83	60.008	9.662	15400013.184970	10	462.8606	8.97389e-05	4.52664e-04
2023/02/08	21:07:04	--	ok	462.7880	69.224	0.037522	18.68	60.218	9.608	16369642.436228	8	462.9357	9.35469e-05	5.00428e-04
2023/02/08	21:07:12	ok	ok	463.0920	69.257	0.037532	18.64	60.415	9.615	16277596.433407	10	462.9810	9.90562e-05	6.67131e-04
2023/02/08	21:12:11	--	ok	463.2360	69.269	0.037532	18.85	59.966	9.663	14133269.387098	10	463.0739	9.84615e-05	6.34808e-04
2023/02/08	21:12:19	--	ok	463.2420	69.275	0.037521	18.89	59.944	9.684	14406885.038798	12	463.1636	9.43092e-05	5.99144e-04
2023/02/08	21:12:26	ok	ok	462.8840	69.268	0.037509	18.85	59.937	9.659	11802540.402899	7	463.3242	8.84188e-05	3.01402e-04
2023/02/08	21:17:26	ok	ok	462.9160	69.264	0.037509	18.85	59.998	9.668	10910641.390842	10	463.0907	9.36185e-05	5.95041e-04
2023/02/08	21:22:26	ok	ok	463.0460	69.255	0.037509	18.82	59.965	9.648	11237582.772153	11	463.0308	9.58898e-05	7.60314e-04
2023/02/08	21:27:26	ok	ok	462.8580	69.241	0.037509	18.83	59.997	9.661	10597072.552892	13	462.9821	9.49240e-05	5.49224e-04
2023/02/08	21:32:26	--	ok	462.7880	69.226	0.037509	18.76	59.956	9.614	12606614.429580	9	463.0812	8.68212e-05	5.14458e-04
2023/02/08	21:32:33	ok	ok	462.9320	69.229	0.037519	18.81	59.951	9.638	15261747.199657	11	463.1380	8.43640e-05	2.26757e-04
2023/02/08	21:37:33	--	ok	462.6960	69.210	0.037519	18.78	59.947	9.621	12576481.188396	11	463.1223	7.91245e-05	5.71898e-04
2023/02/08	21:37:41	--	ok	462.6780	69.218	0.037534	18.74	59.887	9.587	16409031.637462	10	462.9996	8.68958e-05	5.18611e-04
2023/02/08	21:37:48	ok	ok	462.8160	69.266	0.037549	18.67	59.942	9.556	15980551.155287	10	463.2344	8.97777e-05	6.02063e-04
2023/02/08	21:42:47	ok	ok	462.9080	69.264	0.037549	18.71	59.937	9.580	12405585.248014	8	463.1896	9.04400e-05	4.76012e-04
2023/02/08	21:47:47	--	ok	463.4420	69.262	0.037549	18.85	59.809	9.638	14845429.056606	8	463.6179	6.95013e-05	4.39392e-04
2023/02/08	21:47:55	--	ok	462.7200	69.259	0.037528	18.86	59.779	9.642	12882396.831177	10	463.2040	8.83248e-05	4.85902e-04
2023/02/08	21:48:02	--	ok	462.5360	69.255	0.037541	18.81	59.741	9.604	12071431.312681	10	463.1590	8.79468e-05	5.15746e-04
2023/02/08	21:48:09	ok	ok	463.1860	69.278	0.037564	18.65	59.962	9.552	15674197.630497	10	463.3887	8.85545e-05	4.76780e-04
2023/02/08	21:53:09	--	ok	463.3600	69.299	0.037564	18.92	59.733	9.667	15319667.177398	8	463.7082	7.96831e-05	1.88594e-04
2023/02/08	21:53:16	--	ok	462.7580	69.293	0.037547	18.95	59.718	9.679	12310371.116757	10	463.4546	8.90374e-05	4.98319e-04
2023/02/08	21:53:23	--	ok	462.7920	69.283	0.037558	18.88	59.664	9.631	14396664.022311	10	463.3787	9.05463e-05	5.25960e-04
2023/02/08	21:53:31	ok	ok	463.1580	69.284	0.037568	18.74	59.857	9.582	17401544.320239	11	463.3219	9.58553e-05	7.27457e-04
2023/02/08	21:58:30	--	ok	463.3080	69.304	0.037568	18.93	59.777	9.681	15362712.331090	10	463.6764	8.28076e-05	4.50262e-04
2023/02/08	21:58:37	ok	ok	462.9860	69.303	0.037554	18.95	59.727	9.681	16847075.272969	11	463.4609	9.12335e-05	5.05459e-04
2023/02/08	22:03:37	--	ok	463.2460	69.285	0.037554	18.96	59.719	9.689	15898518.000676	9	463.3742	9.08492e-05	5.96731e-04
2023/02/08	22:03:44	ok	ok	463.1000	69.278	0.037542	18.95	59.706	9.677	16754135.161307	9	463.4216	8.81568e-05	4.97813e-04
2023/02/08	22:08:44	--	ok	463.4500	69.275	0.037542	18.85	59.765	9.631	15524940.810331	10	463.3895	8.62839e-05	4.86727e-04
2023/02/08	22:08:51	ok	ok	463.1180	69.273	0.037519	18.85	59.797	9.636	15042095.520426	10	463.3044	8.99793e-05	5.04895e-04
2023/02/08	22:13:51	--	ok	463.3000	69.268	0.037519	18.76	59.870	9.601	14474290.089816	9	463.2871	8.80776e-05	3.01004e-04
2023/02/08	22:13:58	--	ok	462.5540	69.265	0.037505	18.76	59.870	9.601	10966300.516871	9	463.2052	8.99874e-05	5.06049e-04
2023/02/08	22:14:06	--	ok	462.7420	69.258	0.037526	18.68	59.869	9.552	12033025.915567	10	463.1724	8.97184e-05	5.21002e-04
2023/02/08	22:14:13	--	ok	462.6140	69.238	0.037539	18.56	60.002	9.509	12642643.903491	9	463.2311	8.32343e-05	2.28918e-04
2023/02/08	22:14:20	--	ok	462.5740	69.231	0.037558	18.50	60.191	9.499	14364376.676558	11	462.8585	9.56190e-05	6.96108e-04
2023/02/08	22:14:28	ok	ok	462.8860	69.269	0.037579	18.47	60.327	9.504	12696525.818524	10	463.2545	8.95413e-05	5.15285e-04
2023/02/08	22:19:27	ok	ok	463.0860	69.281	0.037579	18.68	59.847	9.549	10411205.384883	10	463.4559	8.53867e-05	3.94002e-04
2023/02/08	22:24:27	--	ok	462.7340	69.274	0.037579	18.61	59.838	9.508	11026936.197083	10	463.4970	8.05346e-05	2.87923e-04
2023/02/08	22:24:34	ok	ok	462.9860	69.327	0.037592	18.67	59.857	9.543	10855665.709663	10	463.6667	8.48536e-05	3.83955e-04
2023/02/08	22:29:34	--	ok	463.5580	69.299	0.037592	18.58	59.855	9.493	10935098.148575	10	463.9211	6.78108e-05	4.85932e-04
2023/02/08	22:29:42	--	ok	462.7360	69.297	0.037565	18.59	59.741	9.482	12397942.308557	9	463.6341	8.25090e-05	2.31364e-04
2023/02/08	22:29:49	ok	ok	462.9820	69.286	0.037577	18.52	59.783	9.450	12949591.813888	10	463.3654	9.05397e-05	5.27093e-04
2023/02/08	22:34:48	ok	ok	462.9960	69.283	0.037577	18.58	59.875	9.496	13316771.580037	12	463.3379	9.21049e-05	6.77079e-04
2023/02/08	22:39:48	ok	ok	462.9460	69.275	0.037577	18.52	59.869	9.464	13818032.045799	11	463.1995	9.54027e-05	7.47880e-04
2023/02/08	22:44:48	ok	ok	463.0140	69.270	0.037577	18.54	59.829	9.465	13700630.679663	10	463.3271	8.57672e-05	5.08020e-04
2023/02/08	22:49:48	--	ok	462.7220	69.263	0.037577	18.50	59.843	9.445	12606163.228881	11	463.1090	9.17346e-05	5.29373e-04
2023/02/08	22:49:56	ok	ok	462.9840	69.263	0.037591	18.52	59.774	9.449	12834184.729333	9	463.3682	8.36845e-05	2.64233e-04
2023/02/08	22:54:55	--	ok	463.2800	69.261	0.037591	18.44	59.834	9.410	11369130.286111	11	463.0632	9.53880e-05	7.14950e-04
2023/02/08	22:55:02	--	ok	462.5960	69.256	0.037577	18.47	59.818	9.424	13353734.662616	10	463.3129	8.21007e-05	3.30656e-04
2023/02/08	22:55:09	ok	ok	462.8980	69.261	0.037597	18.40	59.809	9.384	13383684.529575	10	463.2286	8.97554e-05	5.47711e-04
2023/02/08	23:00:09	ok	ok	463.1040	69.265	0.037597	18.48	59.850	9.437	11710338.572559	10	463.4949	7.51089e-05	8.26775e-04
2023/02/08	23:05:09	ok	ok	462.9120	69.259	0.037597	18.47	59.818	9.424	11056541.009433	10	462.9862	9.81455e-05	7.98910e-04
2023/02/08	23:10:09	--	ok	462.6040	69.254	0.037597	18.42	59.820	9.401	11985551.399544	9	463.2323	8.45405e-05	2.83985e-04
2023/02/08	23:10:16	--	ok	463.2680	69.309	0.037616	18.42	59.791	9.396	16530571.589040	10	463.5934	8.59610e-05	3.70517e-04
2023/02/08	23:10:24	ok	ok	463.1940	69.274	0.037604	18.41	59.765	9.385	12211424.330383	9	463.4321	8.80962e-05	5.22538e-04
2023/02/08	23:15:23	--	ok	463.4660	69.279	0.037604	18.45	59.773	9.410	9339099.426932	12	463.4563	8.52632e-05	3.02365e-04
2023/02/08	23:15:31	--	ok	462.7500	69.276	0.037581	18.40	59.809	9.384	12673609.267253	10	463.4920	8.31396e-05	2.54060e-04
2023/02/08	23:15:38	ok	ok	462.8780	69.273	0.037592	18.40	59.745	9.374	13169425.985899	10	463.3382	8.88696e-05	5.20876e-04
2023/02/08	23:20:37	ok	ok	463.0460	69.271	0.037592	18.40	59.756	9.376	9374214.859206	11	463.1328	9.74442e-05	8.15696e-04
2023/02/08	23:25:37	--	ok	462.7480	69.265	0.037592	18.32	59.797	9.342	9264056.286596	10	463.3220	8.38830e-05	5.38714e-04
2023/02/08	23:25:44	ok	ok	462.9200	69.264	0.037605	18.34	59.809	9.352	11744942.536638	10	463.4139	8.21307e-05	3.55478e-04
2023/02/08	23:30:44	--	ok	463.5960	69.258	0.037605	18.37	59.825	9.370	10477687.293227	9	463.3629	8.15785e-05	2.12440e-04
2023/02/08	23:30:51	ok	ok	463.0120	69.257	0.037576	18.35	59.802	9.359	12177217.335320	10	463.1159	8.97486e-05	5.72013e-04
2023/02/08	23:35:51	--	ok	462.6780	69.249	0.037576	18.31	59.774	9.331	13881899.317710	11	463.0554	9.16477e-05	5.51566e-04
2023/02/08	23:35:58	ok	ok	463.0340	69.253	0.037591	18.35	59.750	9.351	12173108.960288	10	463.1376	8.71004e-05	4.96830e-04
2023/02/08	23:40:58	--	ok	462.6640	69.241	0.037591	18.27	59.809	9.313	11603519.315515	10	462.9159	9.36700e-05	4.75329e-04
2023/02/08	23:41:05	--	ok	462.5080	69.237	0.037608	18.27	59.747	9.304	9773587.244988	8	463.0046	9.10299e-05	5.36421e-04
2023/02/08	23:41:13	--	ok	463.3740	69.282	0.037632	18.20	59.779	9.270	15960940.337491	11	463.4430	8.93823e-05	5.49091e-04
2023/02/08	23:41:20	ok	ok	463.0080	69.234	0.037614	18.04	59.947	9.211	18045760.102212	9	463.0288	8.82703e-05	5.16842e-04
2023/02/08	23:46:19	--	ok	463.3400	69.256	0.037614	18.23	59.805	9.289	16288935.147286	8	463.3402	8.12676e-05	1.78703e-04
2023/02/08	23:46:26	--	ok	462.7160	69.247	0.037597	18.24	59.763	9.290	13383634.586153	10	463.1225	8.82529e-05	5.24410e-04
2023/02/08	23:46:34	--	ok	462.7500	69.243	0.037611	18.18	59.768	9.260	12133338.772667	10	463.0515	8.93142e-05	5.20461e-04
2023/02/08	23:46:41	ok	ok	462.9700	69.245	0.037623	18.11	59.841	9.233	16233070.564078	10	462.9115	9.90482e-05	6.51328e-04
2023/02/08	23:51:41	--	ok	463.2440	69.260	0.037623	18.25	59.756	9.298	15743835.063357	11	463.0038	9.79643e-05	8.27595e-04
2023/02/08	23:51:48	ok	ok	462.8960	69.248	0.037611	18.23	59.792	9.287	16656071.448173	10	463.0341	9.01963e-05	5.50917e-04
2023/02/08	23:56:48	ok	ok	462.9960	69.237	0.037611	18.23	59.763	9.283	14696706.751224	9	463.1570	8.34966e-05	2.05647e-04
2023/02/09	00:01:48	ok	ok	462.8100	69.229	0.037611	18.21	59.770	9.276	17390290.942314	12	462.9229	9.02873e-05	4.74623e-04
2023/02/09	00:06:48	--	ok	462.7940	69.209	0.037611	18.18	59.777	9.261	17079126.519278	11	463.1257	7.69554e-05	7.84992e-04
2023/02/09	00:06:55	ok	ok	462.8560	69.229	0.037621	18.20	59.759	9.267	16473648.498499	9	463.1888	8.04579e-05	3.72131e-04
2023/02/09	00:11:55	--	ok	462.6160	69.214	0.037621	18.17	59.765	9.252	17652338.203919	9	463.0833	8.40010e-05	3.49668e-04
2023/02/09	00:12:02	ok	ok	463.1820	69.270	0.03764	18.13	59.747	9.226	15599954.351545	10	463.2960	8.93636e-05	5.03670e-04
2023/02/09	00:17:01	ok	ok	463.1560	69.263	0.03764	18.17	59.786	9.255	16817482.747606	13	463.0763	9.77793e-05	6.42952e-04
2023/02/09	00:22:01	ok	ok	462.9360	69.261	0.03764	18.14	59.741	9.234	16601433.206403	11	463.4211	7.56820e-05	7.75254e-04
2023/02/09	00:27:01	ok	ok	463.1080	69.253	0.03764	18.13	59.770	9.229	14973941.650604	13	462.9812	9.67299e-05	6.90445e-04
2023/02/09	00:32:01	ok	ok	462.8120	69.249	0.03764	18.13	59.779	9.231	15693538.821597	13	462.9283	9.60280e-05	4.81680e-04
2023/02/09	00:37:01	ok	ok	462.8900	69.240	0.03764	18.10	59.774	9.215	14092311.072724	7	463.3679	7.42849e-05	2.09803e-04
2023/02/09	00:42:01	ok	ok	462.9460	69.233	0.03764	18.10	59.745	9.211	14907582.618497	13	462.8474	9.40741e-05	4.79433e-04
2023/02/09	00:47:01	--	ok	462.6200	69.216	0.03764	18.06	59.791	9.195	16042256.082956	12	462.7424	9.86592e-05	7.18977e-04
2023/02/09	00:47:08	--	ok	463.2400	69.270	0.037658	18.11	59.724	9.215	16568622.594844	10	463.4608	8.39343e-05	2.30849e-04
2023/02/09	00:47:16	--	ok	462.4620	69.239	0.037647	18.08	59.667	9.190	10623573.254550	10	463.0636	8.92796e-05	5.25202e-04
2023/02/09	00:47:23	ok	ok	463.2000	69.289	0.037673	17.97	59.736	9.140	12663771.805950	11	463.4583	9.01972e-05	4.76942e-04
2023/02/09	00:52:23	--	ok	463.3360	69.317	0.037673	18.06	59.750	9.188	12760494.616976	8	463.7974	7.94562e-05	2.31551e-04
2023/02/09	00:52:30	ok	ok	462.9640	69.257	0.037657	18.07	59.718	9.191	17903987.196747	10	463.3392	8.32006e-05	2.46424e-04
2023/02/09	00:57:30	ok	ok	462.9700	69.255	0.037657	18.03	59.745	9.172	16857795.167583	13	463.0124	9.89384e-05	7.43815e-04
2023/02/09	01:02:30	--	ok	463.3500	69.247	0.037657	18.00	59.773	9.161	15883866.953831	10	463.4658	7.04629e-05	6.07991e-04
2023/02/09	01:02:38	--	ok	462.5960	69.121	0.03764	18.03	59.756	9.173	17645520.819035	9	462.5330	9.79882e-05	5.87991e-04
2023/02/09	01:02:45	--	ok	462.5240	69.243	0.037659	17.90	59.756	9.104	13439744.397795	10	463.0339	8.95694e-05	4.82485e-04
2023/02/09	01:02:52	ok	ok	463.0500	69.303	0.037682	17.88	59.905	9.118	10512211.418899	10	463.5924	8.53624e-05	3.30935e-04
2023/02/09	01:07:51	ok	ok	462.9440	69.323	0.037682	18.01	59.701	9.158	10924063.280724	11	463.4754	9.20692e-05	3.93718e-04
2023/02/09	01:12:51	ok	ok	463.0800	69.300	0.037682	17.99	59.738	9.147	7527538.385134	11	463.5367	8.81377e-05	4.22599e-04
2023/02/09	01:17:51	ok	ok	462.8380	69.286	0.037682	18.00	59.728	9.154	9853358.108885	12	463.3794	9.42928e-05	6.75810e-04
2023/02/09	01:22:51	ok	ok	462.8520	69.278	0.037682	18.01	59.690	9.156	10244633.783399	9	463.5424	8.22335e-05	1.92012e-04
2023/02/09	01:27:51	--	ok	462.7960	69.273	0.037682	18.00	59.699	9.150	11577713.485110	12	463.2324	9.61868e-05	7.34991e-04
2023/02/09	01:27:58	--	ok	463.2440	69.312	0.037692	18.00	59.614	9.137	10599887.660178	8	463.7141	8.47704e-05	1.44465e-04
2023/02/09	01:28:06	ok	ok	462.9820	69.260	0.03768	17.94	59.605	9.105	16159941.255246	9	463.3320	8.41574e-05	2.78395e-04
2023/02/09	01:33:05	ok	ok	463.1520	69.262	0.03768	17.99	59.654	9.134	16679787.401304	13	463.1434	9.55677e-05	6.23986e-04
2023/02/09	01:38:05	ok	ok	463.0900	69.259	0.03768	17.97	59.672	9.130	13743814.461189	10	463.3729	8.05054e-05	1.93102e-04
2023/02/09	01:43:05	ok	ok	462.9880	69.256	0.03768	17.94	59.710	9.121	13878958.603993	11	463.1413	9.00049e-05	4.05855e-04
2023/02/09	01:48:05	ok	ok	462.8740	69.251	0.03768	17.97	59.672	9.130	14158867.630086	13	462.9931	9.75941e-05	6.80646e-04
2023/02/09	01:53:05	ok	ok	463.1040	69.244	0.03768	17.94	59.733	9.125	15060718.751790	11	463.0260	9.06760e-05	4.63843e-04
2023/02/09	01:58:05	--	ok	462.7100	69.234	0.03768	17.96	59.649	9.119	15753400.864732	9	463.0978	8.49436e-05	2.43880e-04
2023/02/09	01:58:12	--	ok	462.7800	69.267	0.037694	17.93	59.644	9.103	10265031.726479	10	463.4548	8.26096e-05	2.55324e-04
2023/02/09	01:58:20	ok	ok	462.8240	69.288	0.037705	17.94	59.646	9.111	11150400.205375	10	463.5441	8.56754e-05	2.90601e-04
2023/02/09	02:03:19	ok	ok	462.9700	69.289	0.037705	17.97	59.631	9.124	12117450.837566	12	463.3303	9.57698e-05	6.80293e-04
2023/02/09	02:08:19	ok	ok	463.0740	69.280	0.037705	17.97	59.609	9.120	10926126.057402	12	463.3535	9.36746e-05	4.99927e-04
2023/02/09	02:13:20	ok	ok	462.8100	69.271	0.037705	17.96	59.628	9.116	10360223.457463	11	463.3351	9.06703e-05	5.89280e-04
2023/02/09	02:18:19	ok	ok	463.1840	69.276	0.037705	18.58	58.816	9.328	10656748.635141	8	463.8399	7.46177e-05	2.52857e-04
2023/02/09	02:23:19	ok	ok	463.0560	69.281	0.037705	18.85	58.628	9.448	13600251.273378	11	463.4324	9.38793e-05	6.27132e-04
2023/02/09	02:28:19	--	ok	463.2560	69.277	0.037705	19.02	58.447	9.514	14599317.474403	9	463.6178	8.46026e-05	1.96087e-04
2023/02/09	02:28:26	ok	ok	462.9420	69.256	0.037692	18.98	58.465	9.493	18467190.292760	11	463.2184	9.12132e-05	5.81811e-04
2023/02/09	02:33:26	ok	ok	462.8260	69.250	0.037692	19.13	58.294	9.552	18192859.901266	11	463.4213	7.96048e-05	6.92998e-04
2023/02/09	02:38:26	--	ok	463.2020	69.250	0.037692	19.27	58.267	9.627	17450540.304574	10	463.4386	8.00562e-05	2.00518e-04
2023/02/09	02:38:33	--	ok	462.6140	69.169	0.037683	19.24	58.207	9.601	12532375.991433	10	463.1742	8.31586e-05	2.73579e-04
2023/02/09	02:38:40	ok	ok	462.8880	69.262	0.037701	19.17	58.253	9.569	14474150.843655	9	463.2463	9.42788e-05	4.94488e-04
2023/02/09	02:43:40	ok	ok	462.9300	69.266	0.037701	19.34	58.120	9.644	12614797.362353	10	463.3382	8.87215e-05	4.44641e-04
2023/02/09	02:48:40	ok	ok	463.2000	69.262	0.037701	19.42	58.172	9.693	14617729.885657	9	463.5866	7.82400e-05	2.10477e-04
2023/02/09	02:53:40	ok	ok	463.1520	69.256	0.037701	19.50	58.051	9.720	14148814.893134	9	463.5245	7.91537e-05	2.37845e-04
2023/02/09	02:58:40	ok	ok	463.0040	69.251	0.037701	19.61	58.030	9.782	13434116.865287	11	463.4171	7.94044e-05	5.17194e-04
2023/02/09	03:03:40	ok	ok	463.0740	69.238	0.037701	19.63	57.966	9.779	12154762.807635	9	463.4296	7.82611e-05	1.98443e-04
2023/02/09	03:08:40	ok	ok	463.0000	69.213	0.037701	19.68	57.916	9.803	13772207.123758	10	463.5078	7.26904e-05	3.08272e-04
2023/02/09	03:13:40	ok	ok	463.0200	69.203	0.037701	19.71	57.966	9.828	14528780.950456	12	463.2080	8.63316e-05	3.57099e-04
2023/02/09	03:18:40	--	ok	462.7920	69.180	0.037701	19.84	57.905	9.890	13082173.292014	8	463.3295	7.74172e-05	2.08761e-04
2023/02/09	03:18:48	ok	ok	463.1100	69.255	0.037711	19.82	57.868	9.876	13079101.502260	10	463.4326	8.36693e-05	2.71075e-04
2023/02/09	03:23:47	--	ok	462.7800	69.233	0.037711	19.82	57.879	9.878	13643930.668206	11	463.2624	8.60018e-05	4.40867e-04
2023/02/09	03:23:54	--	ok	463.3860	69.275	0.037722	19.84	57.882	9.887	11433822.726862	10	463.5853	8.26405e-05	2.57068e-04
2023/02/09	03:24:02	--	ok	462.7460	69.103	0.037703	19.80	57.786	9.845	14975004.937587	10	463.1352	8.20029e-05	1.92128e-04
2023/02/09	03:24:09	ok	ok	462.8860	69.159	0.037715	19.70	57.906	9.809	14483993.358421	11	463.1250	8.88529e-05	4.94089e-04
2023/02/09	03:29:09	ok	ok	462.9380	69.242	0.037715	19.88	57.874	9.910	11671813.205255	9	463.4835	7.73485e-05	1.82428e-04
2023/02/09	03:34:09	--	ok	462.7240	69.227	0.037715	19.87	57.861	9.900	13540012.227268	11	463.2037	8.77016e-05	4.92236e-04
2023/02/09	03:34:16	--	ok	463.3160	69.277	0.037728	19.92	57.824	9.926	17021925.205371	10	463.5963	8.38048e-05	2.13768e-04
2023/02/09	03:34:24	--	ok	462.7940	69.180	0.037713	19.82	57.836	9.871	15734750.323993	10	463.0150	9.02383e-05	4.84503e-04
2023/02/09	03:34:31	ok	ok	462.8500	69.195	0.037723	19.73	57.978	9.838	15562432.775514	10	463.2904	8.44402e-05	2.79471e-04
2023/02/09	03:39:30	ok	ok	462.9360	69.246	0.037723	19.88	57.887	9.912	15550639.098289	11	463.3297	8.64090e-05	4.14977e-04
2023/02/09	03:44:30	ok	ok	463.1540	69.233	0.037723	19.95	57.829	9.942	12388760.268533	9	463.4548	7.75146e-05	2.24903e-04
2023/02/09	03:49:30	ok	ok	462.8100	69.215	0.037723	19.94	57.884	9.944	13559534.105652	11	463.2388	8.54945e-05	4.06806e-04
2023/02/09	03:54:30	--	ok	462.7600	69.177	0.037723	19.95	57.887	9.952	14786556.968713	9	463.1716	8.33941e-05	2.63948e-04
2023/02/09	03:54:38	ok	ok	463.0680	69.257	0.037735	19.94	57.827	9.934	15015302.595267	10	463.4736	8.29041e-05	2.22037e-04
2023/02/09	03:59:37	ok	ok	463.1220	69.244	0.037735	19.92	57.813	9.924	14254062.586366	11	463.3185	8.60682e-05	3.63883e-04
2023/02/09	04:04:37	ok	ok	462.8180	69.224	0.037735	19.91	57.971	9.942	14063567.087819	10	463.3247	8.19618e-05	2.31797e-04
2023/02/09	04:09:37	ok	ok	462.8100	69.175	0.037735	19.92	57.861	9.932	15939966.293041	11	463.4485	7.08931e-05	5.38072e-04
2023/02/09	04:14:37	--	ok	462.6680	69.161	0.037735	19.94	57.884	9.944	15701239.448314	11	463.1842	7.96119e-05	6.01166e-04
2023/02/09	04:14:44	ok	ok	462.8680	69.272	0.037751	19.94	57.884	9.944	15012694.705236	10	463.5246	8.35778e-05	2.39070e-04
2023/02/09	04:19:43	ok	ok	463.1960	69.253	0.037751	19.92	57.870	9.934	13031938.504655	10	463.4325	8.09065e-05	2.15328e-04
2023/02/09	04:24:43	ok	ok	462.8680	69.240	0.037751	19.95	57.852	9.946	13196796.792796	10	463.3527	8.23683e-05	2.45773e-04
2023/02/09	04:29:43	ok	ok	462.9460	69.206	0.037751	19.98	57.810	9.958	14511790.102819	12	463.3124	7.94530e-05	6.40597e-04
2023/02/09	04:34:43	--	ok	462.6460	69.178	0.037751	19.94	57.861	9.940	12194825.263922	11	463.1566	8.50834e-05	3.97044e-04
2023/02/09	04:34:51	ok	ok	463.0180	69.277	0.037768	19.97	57.842	9.956	13096314.256704	10	463.5445	8.36809e-05	2.07920e-04
2023/02/09	04:39:50	ok	ok	463.0420	69.265	0.037768	19.97	57.911	9.967	12061345.244818	11	463.3094	9.19126e-05	6.74557e-04
2023/02/09	04:44:50	--	ok	462.7800	69.251	0.037768	19.97	57.932	9.971	14093253.882264	9	463.4842	7.96252e-05	1.77862e-04
2023/02/09	04:44:58	--	ok	463.2200	69.284	0.037779	20.03	57.884	9.995	16346922.467388	10	463.6376	8.44678e-05	1.98431e-04
2023/02/09	04:45:05	ok	ok	462.8360	69.225	0.037769	19.94	57.884	9.944	13807612.524196	10	463.0601	9.68767e-05	5.41127e-04
2023/02/09	04:50:04	--	ok	462.7800	69.226	0.037769	20.03	57.818	9.984	16109171.888022	12	463.2298	9.00295e-05	5.71508e-04
2023/02/09	04:50:11	ok	ok	462.9380	69.275	0.037779	19.97	57.819	9.952	17538472.848329	10	463.5718	8.21020e-05	2.15787e-04
2023/02/09	04:55:11	--	ok	463.2080	69.262	0.037779	19.98	57.856	9.966	19082253.691595	13	463.2448	9.53287e-05	6.92743e-04
2023/02/09	04:55:19	--	ok	462.6940	69.221	0.037769	20.03	57.838	9.988	13286013.981914	10	463.3027	8.31600e-05	2.27493e-04
2023/02/09	04:55:26	ok	ok	462.8740	69.267	0.037784	19.95	57.740	9.927	13935410.333524	10	463.5028	8.37941e-05	2.05148e-04
2023/02/09	05:00:25	--	ok	463.3560	69.264	0.037784	20.00	57.879	9.978	13571280.707354	11	463.3822	8.78468e-05	4.87058e-04
2023/02/09	05:00:32	--	ok	462.4500	69.125	0.037767	19.98	57.877	9.969	16006448.234745	10	463.1412	8.36237e-05	1.76407e-04
2023/02/09	05:00:40	--	ok	463.3460	69.281	0.037793	19.92	57.847	9.930	17469053.909082	10	463.6484	8.39697e-05	2.21910e-04
2023/02/09	05:00:47	--	ok	462.7140	69.138	0.037777	19.81	58.094	9.907	16527240.040149	10	463.1281	8.62356e-05	2.01223e-04
2023/02/09	05:00:54	ok	ok	462.8240	69.236	0.037791	19.74	58.241	9.890	13624253.416971	10	463.4021	8.26478e-05	2.31076e-04
2023/02/09	05:05:54	ok	ok	463.0120	69.274	0.037791	20.03	57.806	9.982	13663704.627955	11	463.5068	8.52745e-05	3.93634e-04
2023/02/09	05:10:54	ok	ok	462.9820	69.268	0.037791	20.05	57.865	10.008	13833816.064944	12	463.2582	9.54849e-05	7.15433e-04
2023/02/09	05:15:54	ok	ok	463.0540	69.251	0.037791	20.09	57.746	10.012	16683602.486343	10	463.4824	8.04152e-05	1.66840e-04
2023/02/09	05:20:54	ok	ok	463.0780	69.238	0.037791	20.31	57.527	10.098	15891169.480105	13	463.2346	9.22016e-05	4.65339e-04
2023/02/09	05:25:54	ok	ok	462.9040	69.225	0.037791	20.39	57.530	10.149	16754686.839800	11	463.6188	7.11567e-05	4.40125e-04
2023/02/09	05:30:54	ok	ok	462.9640	69.187	0.037791	20.49	57.534	10.208	18263472.799443	10	463.3851	8.09213e-05	1.79458e-04
2023/02/09	05:35:54	ok	ok	462.9980	69.161	0.037791	20.63	57.444	10.278	17677735.516026	9	463.3377	7.93373e-05	3.17525e-04
2023/02/09	05:40:54	ok	ok	462.9380	69.129	0.037791	20.53	57.632	10.251	16187221.270252	9	463.4664	6.80241e-05	4.84122e-04
2023/02/09	05:45:54	--	ok	462.6480	69.098	0.037791	20.42	57.749	10.205	14155648.762571	10	462.9989	8.42088e-05	4.83210e-04
2023/02/09	05:46:01	ok	ok	462.9920	69.236	0.037808	20.40	57.678	10.183	14284212.280315	11	463.3127	8.86396e-05	4.46370e-04
2023/02/09	05:51:01	ok	ok	462.8180	69.209	0.037808	20.40	57.655	10.179	12989263.248299	10	463.5916	6.85780e-05	4.46661e-04
2023/02/09	05:56:01	ok	ok	462.8080	69.168	0.037808	20.33	57.723	10.150	14455666.235014	9	463.2737	8.07666e-05	1.75708e-04
2023/02/09	06:01:01	--	ok	462.6580	69.142	0.037808	20.38	57.708	10.172	14535800.061525	9	463.1122	8.51118e-05	2.87817e-04
2023/02/09	06:01:08	ok	ok	463.0180	69.269	0.037825	20.33	57.678	10.142	12548135.478716	10	463.5234	8.31929e-05	2.06258e-04
2023/02/09	06:06:08	--	ok	462.7880	69.244	0.037825	20.28	57.737	10.119	13409901.424930	10	463.3924	8.30406e-05	2.37340e-04
2023/02/09	06:06:15	ok	ok	463.0620	69.281	0.037835	20.32	57.742	10.145	14265219.406756	10	463.6118	8.39822e-05	1.82940e-04
2023/02/09	06:11:15	ok	ok	462.9220	69.274	0.037835	20.32	57.676	10.133	12089893.823362	9	463.6132	7.88897e-05	2.69327e-04
2023/02/09	06:16:15	ok	ok	462.8700	69.245	0.037835	20.29	57.694	10.119	12592489.234978	10	463.6479	7.14264e-05	3.70185e-04
2023/02/09	06:21:15	ok	ok	462.9860	69.227	0.037835	20.31	57.696	10.128	12930989.773670	11	463.0529	9.59312e-05	7.58731e-04
2023/02/09	06:26:16	--	ok	462.7260	69.195	0.037835	20.31	57.719	10.132	11789498.868489	11	463.3885	7.41818e-05	7.62649e-04
2023/02/09	06:26:23	ok	ok	463.0460	69.279	0.037848	20.33	57.678	10.142	15213669.630313	11	463.4827	8.76573e-05	4.49651e-04
2023/02/09	06:31:22	ok	ok	463.0800	69.255	0.037848	20.32	57.710	10.139	13391657.839086	10	463.5759	7.78941e-05	1.99403e-04
2023/02/09	06:36:22	ok	ok	462.8980	69.252	0.037848	20.48	57.554	10.204	13818254.274096	11	463.7001	6.92187e-05	6.20565e-04
2023/02/09	06:41:22	ok	ok	463.1580	69.230	0.037848	20.60	57.517	10.274	13400369.957000	10	463.4354	8.10831e-05	2.84116e-04
2023/02/09	06:46:22	ok	ok	462.8400	69.183	0.037848	20.66	57.549	10.313	13873994.390832	11	463.0325	9.59379e-05	7.67274e-04
2023/02/09	06:51:22	ok	ok	462.8140	69.151	0.037848	20.73	57.504	10.348	14769517.196349	10	463.1016	9.16019e-05	6.34393e-04
2023/02/09	06:56:22	--	ok	462.6400	69.134	0.037848	20.82	57.394	10.378	14735790.245625	9	463.1919	8.37688e-05	2.68570e-04
2023/02/09	06:56:29	ok	ok	463.1160	69.272	0.037866	20.82	57.417	10.382	19653778.711550	11	463.5698	8.35072e-05	2.21157e-04
2023/02/09	07:01:29	ok	ok	462.8940	69.240	0.037866	20.68	57.586	10.329	17739532.849836	10	463.5374	7.89271e-05	2.03809e-04
2023/02/09	07:06:29	ok	ok	463.0660	69.191	0.037866	20.56	57.681	10.276	18425412.012000	8	463.4121	7.95148e-05	1.68703e-04
2023/02/09	07:11:29	--	ok	462.7840	69.151	0.037866	20.50	57.649	10.236	17211259.784153	10	463.1505	8.58591e-05	5.17012e-04
2023/02/09	07:11:37	ok	ok	462.8000	69.252	0.037876	20.56	57.636	10.268	16153911.710374	10	463.3249	8.91124e-05	5.06249e-04
2023/02/09	07:16:36	--	ok	462.7640	69.213	0.037876	20.53	57.653	10.255	13800007.867966	11	463.3343	8.49611e-05	3.76013e-04
2023/02/09	07:16:43	ok	ok	463.1920	69.275	0.037888	20.50	57.705	10.246	12920534.244492	10	463.6473	8.30099e-05	2.07522e-04
2023/02/09	07:21:43	ok	ok	463.0420	69.262	0.037888	20.48	57.691	10.228	12955812.552321	9	463.5132	8.17061e-05	1.96491e-04
2023/02/09	07:26:43	--	ok	463.3320	69.250	0.037888	20.68	57.517	10.317	13555658.337805	10	463.3239	9.24734e-05	7.25650e-04
2023/02/09	07:26:51	--	ok	462.5780	69.100	0.037871	20.72	57.525	10.342	14038662.688711	9	463.1135	8.51427e-05	1.81920e-04
2023/02/09	07:26:58	ok	ok	462.8500	69.247	0.037892	20.65	57.458	10.289	12747980.690655	9	463.3056	9.23063e-05	4.68692e-04
2023/02/09	07:31:57	--	ok	463.4500	69.251	0.037892	20.82	57.417	10.382	10933526.728462	9	463.6163	7.80527e-05	2.09436e-04
2023/02/09	07:32:04	--	ok	462.7260	69.070	0.03787	20.87	57.369	10.407	12955287.300740	9	462.8944	9.03587e-05	4.41037e-04
2023/02/09	07:32:12	--	ok	462.6420	69.144	0.037883	20.76	57.374	10.341	15205518.990425	12	463.0838	8.63229e-05	5.70652e-04
2023/02/09	07:32:19	--	ok	462.7980	69.250	0.037901	20.65	57.401	10.278	14372168.935947	10	463.2381	9.62144e-05	5.25634e-04
2023/02/09	07:32:26	--	ok	463.3200	69.281	0.03791	20.58	57.627	10.277	12410299.088486	10	463.4699	9.20810e-05	5.19002e-04
2023/02/09	07:32:34	--	ok	462.7080	69.163	0.037895	20.49	57.783	10.252	12848409.042148	9	463.0736	9.25557e-05	4.41653e-04
2023/02/09	07:32:41	ok	ok	462.8200	69.266	0.037909	20.36	58.135	10.238	15717446.928676	10	463.2076	9.85491e-05	6.11700e-04
2023/02/09	07:37:40	--	ok	463.2440	69.294	0.037909	20.93	57.366	10.442	15124150.897528	12	464.0248	7.08583e-05	4.37768e-04
2023/02/09	07:37:47	--	ok	463.2380	69.251	0.037897	20.93	57.458	10.459	15475118.274231	11	463.3883	8.92090e-05	4.81290e-04
2023/02/09	07:37:55	--	ok	462.6680	69.095	0.037885	20.83	57.407	10.390	13651510.632842	10	462.8852	9.68283e-05	5.58157e-04
2023/02/09	07:38:02	ok	ok	462.9040	69.188	0.037901	20.68	57.632	10.337	13781722.076049	10	463.4300	8.02990e-05	2.56270e-04
2023/02/09	07:43:01	ok	ok	462.9300	69.258	0.037901	21.04	57.353	10.508	13283282.551258	10	463.4352	8.91372e-05	4.02124e-04
2023/02/09	07:48:01	ok	ok	463.0060	69.226	0.037901	20.99	57.401	10.483	13849374.786338	10	463.5596	7.68930e-05	2.27260e-04
2023/02/09	07:53:01	ok	ok	463.0040	69.180	0.037901	20.86	57.516	10.426	16557708.883069	9	463.4098	7.92390e-05	2.01451e-04
2023/02/09	07:58:01	--	ok	462.7060	69.126	0.037901	20.83	57.557	10.417	14847438.194325	10	463.0082	9.30582e-05	5.46704e-04
2023/02/09	07:58:09	ok	ok	462.9180	69.256	0.037916	20.84	57.479	10.411	16283062.462523	9	463.4902	8.66817e-05	2.51690e-04
2023/02/09	08:03:09	ok	ok	462.8280	69.224	0.037916	20.79	57.607	10.401	14730789.371690	11	463.4857	7.78308e-05	6.33074e-04
2023/02/09	08:08:09	--	ok	462.6560	69.188	0.037916	20.78	57.636	10.398	14276244.029903	11	463.2075	8.75548e-05	5.31983e-04
2023/02/09	08:08:16	--	ok	463.3580	69.283	0.037933	20.78	57.591	10.389	17603470.625000	10	463.4695	9.24710e-05	5.01515e-04
2023/02/09	08:08:24	--	ok	462.6400	69.123	0.037915	20.69	57.635	10.346	13422616.425197	10	463.2306	8.38623e-05	2.11008e-04
2023/02/09	08:08:31	ok	ok	462.9240	69.227	0.037933	20.52	57.856	10.281	12159495.584401	9	463.4586	8.54200e-05	1.74364e-04
2023/02/09	08:13:31	ok	ok	462.9700	69.273	0.037933	20.91	57.479	10.453	12876681.425286	11	463.3706	9.41097e-05	7.46868e-04
2023/02/09	08:18:31	--	ok	463.2440	69.268	0.037933	21.03	57.465	10.521	15457419.868106	11	463.7270	7.30742e-05	7.96405e-04
2023/02/09	08:18:39	--	ok	462.7640	69.179	0.037921	21.04	57.411	10.519	14505620.488375	10	463.3612	8.27125e-05	2.13396e-04
2023/02/09	08:18:46	ok	ok	462.8660	69.215	0.037932	20.93	57.424	10.453	13604165.894440	10	463.4372	8.53184e-05	1.73451e-04
2023/02/09	08:23:45	ok	ok	463.0160	69.232	0.037932	21.11	57.385	10.558	15612424.105489	10	463.7216	7.13675e-05	4.24366e-04
2023/02/09	08:28:45	ok	ok	463.1120	69.200	0.037932	21.19	57.365	10.599	15445481.336016	9	463.4836	7.93612e-05	2.11127e-04
2023/02/09	08:33:45	ok	ok	462.9220	69.163	0.037932	21.26	57.330	10.635	16457253.706446	10	463.1394	9.29596e-05	7.81750e-04
2023/02/09	08:38:45	--	ok	462.6740	69.114	0.037932	21.24	57.397	10.639	15851541.750561	12	463.5350	6.75621e-05	5.61902e-04
2023/02/09	08:38:52	ok	ok	462.9720	69.267	0.037948	21.26	57.365	10.641	16294794.807720	10	463.4267	9.03581e-05	4.34964e-04
2023/02/09	08:43:51	ok	ok	463.0740	69.215	0.037948	21.11	57.502	10.580	17716987.722964	10	463.4375	8.20135e-05	1.78813e-04
2023/02/09	08:48:51	ok	ok	462.9640	69.143	0.037948	21.00	57.641	10.535	17528237.266046	8	463.2291	8.48632e-05	1.97844e-04
2023/02/09	08:53:51	ok	ok	462.8780	69.114	0.037948	20.99	57.617	10.522	18705509.291844	10	463.4489	6.86531e-05	5.10392e-04
2023/02/09	08:58:51	--	ok	462.6300	69.080	0.037948	21.04	57.511	10.537	18830439.235060	10	463.1214	8.32606e-05	1.66432e-04
2023/02/09	08:58:58	ok	ok	463.1000	69.239	0.037967	21.09	57.554	10.573	13801470.415899	9	463.4666	8.62956e-05	2.73741e-04
2023/02/09	09:03:58	ok	ok	462.9080	69.209	0.037967	21.17	57.462	10.607	17014569.297388	9	463.5213	7.86854e-05	2.47282e-04
2023/02/09	09:08:58	--	ok	463.2840	69.189	0.037967	21.30	57.394	10.673	19274612.710813	7	463.3816	8.37444e-05	2.12251e-04
2023/02/09	09:09:05	--	ok	462.6180	69.063	0.037953	21.30	57.302	10.656	14396145.768145	10	462.9877	8.93471e-05	4.48207e-04
2023/02/09	09:09:12	ok	ok	463.0440	69.175	0.037971	21.23	57.325	10.616	14663943.650242	12	463.3510	8.24823e-05	4.68228e-04
2023/02/09	09:14:12	ok	ok	462.9060	69.184	0.037971	21.36	57.380	10.705	14939004.951520	8	463.4804	7.71712e-05	2.38989e-04
2023/02/09	09:19:12	ok	ok	463.1300	69.132	0.037971	21.41	57.343	10.733	14044530.921011	10	463.2644	8.49971e-05	4.73230e-04
2023/02/09	09:24:12	ok	ok	462.8980	69.101	0.037971	21.47	57.342	10.768	16043848.794893	10	463.3820	7.46309e-05	2.27862e-04
2023/02/09	09:29:12	ok	ok	462.8200	69.071	0.037971	21.54	57.366	10.817	12752283.662188	10	463.2845	7.47983e-05	2.22364e-04
2023/02/09	09:34:12	--	ok	462.6540	69.033	0.037971	21.45	57.420	10.774	15149611.765839	8	463.0908	7.95534e-05	2.05358e-04
2023/02/09	09:34:21	--	ok	462.7160	69.162	0.037989	21.50	57.392	10.795	12593872.276530	10	463.4193	7.94624e-05	2.58163e-04
2023/02/09	09:34:29	ok	ok	462.8740	69.228	0.038003	21.40	57.356	10.727	11771537.834481	8	463.5313	8.08745e-05	2.74040e-04
2023/02/09	09:39:28	ok	ok	463.0720	69.215	0.038003	21.30	57.621	10.715	13344309.817330	10	463.5794	7.74104e-05	2.58545e-04
2023/02/09	09:44:28	--	ok	462.7220	69.179	0.038003	21.27	57.639	10.700	13059038.990153	10	463.2973	8.62872e-05	4.52592e-04
2023/02/09	09:44:35	--	ok	463.2260	69.276	0.038016	21.31	57.543	10.709	10818883.649015	10	463.6645	8.25475e-05	2.93646e-04
2023/02/09	09:44:42	--	ok	462.5520	69.150	0.038005	21.26	57.513	10.669	13079717.932001	11	463.4000	7.86514e-05	1.91917e-04
2023/02/09	09:44:50	ok	ok	462.9620	69.275	0.038027	21.11	57.626	10.602	11763639.186345	10	463.6775	8.37770e-05	2.25681e-04
2023/02/09	09:49:49	--	ok	463.5740	69.290	0.038027	21.27	57.639	10.700	10458901.576113	9	463.9011	7.46779e-05	2.44100e-04
2023/02/09	09:49:57	--	ok	462.7420	69.076	0.037999	21.30	57.566	10.705	11101214.237309	10	463.1646	7.92523e-05	2.47896e-04
2023/02/09	09:50:04	--	ok	462.4840	69.131	0.038011	21.19	57.513	10.626	13757651.686797	11	463.3758	7.77764e-05	2.33599e-04
2023/02/09	09:50:11	ok	ok	463.1480	69.285	0.038037	21.13	57.639	10.615	11845385.613697	9	463.5232	9.26047e-05	4.22054e-04
2023/02/09	09:55:11	--	ok	463.7320	69.299	0.038037	21.40	57.479	10.750	11226048.109871	11	463.8346	8.41068e-05	2.12942e-04
2023/02/09	09:55:18	--	ok	462.4340	69.065	0.038	21.42	57.449	10.761	11641394.651288	8	463.1141	8.31034e-05	2.19249e-04
2023/02/09	09:55:26	ok	ok	462.9100	69.258	0.038028	21.38	57.385	10.724	14230950.558907	10	463.6525	7.97723e-05	2.07329e-04
2023/02/09	10:00:25	--	ok	463.2200	69.259	0.038028	21.54	57.467	10.836	12200162.131842	10	463.8969	6.84321e-05	4.69254e-04
2023/02/09	10:00:32	ok	ok	463.0680	69.157	0.038018	21.54	57.379	10.819	13467010.055446	9	463.3403	8.42230e-05	2.65567e-04
2023/02/09	10:05:32	ok	ok	462.8660	69.145	0.038018	21.70	57.369	10.917	14403462.489547	10	463.2754	8.21334e-05	3.91703e-04
2023/02/09	10:10:32	ok	ok	462.8900	69.089	0.038018	21.72	57.339	10.928	14726325.707496	9	463.3394	7.85208e-05	2.01153e-04
2023/02/09	10:15:32	--	ok	462.7820	69.059	0.038018	21.85	57.302	11.002	15365306.563791	9	463.2764	7.67812e-05	1.97523e-04
2023/02/09	10:15:39	ok	ok	463.1440	69.163	0.038028	21.87	57.282	11.006	15124988.033630	10	463.2238	9.08316e-05	5.26136e-04
2023/02/09	10:20:39	ok	ok	462.9820	69.100	0.038028	21.93	57.293	11.052	15399518.284463	10	463.1548	8.96776e-05	6.67408e-04
2023/02/09	10:25:39	ok	ok	463.1760	69.067	0.038028	22.03	57.195	11.097	17120933.668360	8	463.3070	7.67432e-05	2.27631e-04
2023/02/09	10:30:39	ok	ok	463.1600	69.039	0.038028	22.05	57.334	11.134	15197655.284960	11	463.1936	7.71122e-05	1.91754e-04
2023/02/09	10:35:39	--	ok	462.3380	69.019	0.038028	22.06	57.360	11.147	15371899.599228	9	462.9956	8.11896e-05	2.49557e-04
2023/02/09	10:35:46	ok	ok	463.0000	69.255	0.038061	22.11	57.288	11.162	16150327.890079	10	463.6226	8.34031e-05	2.24558e-04
2023/02/09	10:40:46	ok	ok	463.0580	69.188	0.038061	22.13	57.314	11.185	15319331.768436	9	463.3964	8.55328e-05	3.73917e-04
2023/02/09	10:45:46	--	ok	462.7640	69.102	0.038061	21.85	57.884	11.113	11965157.141840	10	463.2739	7.82208e-05	2.75902e-04
2023/02/09	10:45:53	--	ok	462.6560	69.113	0.038073	21.88	57.855	11.125	13697362.064092	9	463.2434	8.21714e-05	2.31220e-04
2023/02/09	10:46:01	ok	ok	463.1380	69.225	0.03809	21.88	57.819	11.118	12626949.596747	10	463.3238	9.19333e-05	5.39085e-04
2023/02/09	10:51:00	--	ok	462.4820	69.190	0.03809	21.57	58.305	11.011	9230237.073863	11	463.2329	8.49074e-05	5.06924e-04
2023/02/09	10:51:09	ok	ok	462.9780	69.299	0.038116	21.51	58.259	10.967	9173377.852701	10	463.6168	9.18354e-05	4.88440e-04
2023/02/09	10:56:08	ok	ok	463.0660	69.284	0.038116	21.38	58.488	10.930	8399018.099496	11	463.8896	7.03640e-05	4.13305e-04
2023/02/09	11:01:08	--	ok	462.7080	69.256	0.038116	21.23	58.793	10.888	8223338.772794	10	463.5759	7.89610e-05	1.90737e-04
2023/02/09	11:01:16	--	ok	463.4100	69.297	0.03813	21.20	58.708	10.855	9353289.394265	10	463.6114	9.14011e-05	4.53090e-04
2023/02/09	11:01:23	--	ok	462.4640	69.163	0.03811	21.17	58.726	10.840	6775387.421544	12	463.1995	8.44157e-05	4.54741e-04
2023/02/09	11:01:31	--	ok	462.7220	69.288	0.038136	21.10	58.784	10.807	8258139.192750	10	463.5562	9.09838e-05	4.05781e-04
2023/02/09	11:01:38	--	ok	463.5240	69.314	0.03815	20.96	58.999	10.756	9350391.222130	10	463.7342	9.24512e-05	4.56460e-04
2023/02/09	11:01:45	--	ok	464.8020	69.316	0.038124	20.94	59.234	10.791	6635507.221902	9	463.9094	8.49987e-05	2.24772e-04
2023/02/09	11:01:52	--	ok	462.4400	69.142	0.038034	20.93	59.344	10.802	10540837.892871	10	463.2578	8.01390e-05	2.18232e-04
2023/02/09	11:02:00	--	ok	462.4980	69.120	0.038062	20.91	59.353	10.794	8581535.365811	11	463.1344	8.32937e-05	4.21849e-04
2023/02/09	11:02:07	--	ok	462.4600	69.110	0.038087	20.90	59.454	10.804	8307476.078667	9	463.2092	8.07652e-05	2.62854e-04
2023/02/09	11:02:14	--	ok	462.6060	69.119	0.038114	20.86	59.582	10.800	8095554.285717	10	463.1238	8.37310e-05	3.92874e-04
2023/02/09	11:02:22	--	ok	462.6160	69.273	0.038133	20.84	59.759	10.824	8743009.427965	11	463.4767	8.44055e-05	4.32491e-04
2023/02/09	11:02:29	--	ok	463.2320	69.312	0.038152	20.83	59.788	10.821	10327946.205680	10	463.9190	8.44453e-05	1.87818e-04
2023/02/09	11:02:37	--	ok	462.7720	69.311	0.038141	20.83	59.852	10.833	7743769.729397	10	463.7323	9.30033e-05	4.44278e-04
2023/02/09	11:02:44	ok	ok	463.0840	69.310	0.038152	20.78	59.919	10.810	8464912.729295	9	463.8279	8.69667e-05	2.13662e-04
2023/02/09	11:07:43	--	ok	463.3080	69.337	0.038152	21.14	58.756	10.829	8093612.979946	11	464.2420	7.15116e-05	3.95947e-04
2023/02/09	11:07:50	--	ok	463.3700	69.297	0.038137	21.20	58.720	10.857	8593225.133903	9	463.7144	8.42634e-05	1.83967e-04
2023/02/09	11:07:58	--	ok	464.9180	69.166	0.038118	21.16	58.621	10.812	7396538.615824	11	463.1996	8.39775e-05	4.19673e-04
2023/02/09	11:08:05	--	ok	460.4860	68.566	0.038022	21.03	58.761	10.758	10877324.778525	11	461.1445	8.69089e-05	4.32628e-04
2023/02/09	11:08:13	--	ok	462.6540	69.290	0.038148	20.93	59.014	10.742	9438099.150704	9	463.6705	8.64299e-05	2.08202e-04
2023/02/09	11:08:20	--	ok	463.7700	69.334	0.038165	20.89	59.145	10.740	8742161.297957	10	463.8056	9.41779e-05	5.09481e-04
2023/02/09	11:08:27	--	ok	463.3540	69.324	0.038127	20.82	59.338	10.730	6176206.721688	11	463.8749	8.94446e-05	4.36367e-04
2023/02/09	11:08:34	ok	ok	462.9920	69.321	0.038109	20.73	59.504	10.708	8867974.598594	10	463.8350	9.17112e-05	4.22436e-04
2023/02/09	11:13:34	ok	ok	463.1980	69.348	0.038109	21.11	58.820	10.822	6754311.113743	10	463.8456	9.46518e-05	9.19845e-04
2023/02/09	11:18:34	--	ok	463.3900	69.320	0.038109	21.07	58.857	10.800	6452056.255501	11	463.9444	8.44476e-05	3.77038e-04
2023/02/09	11:18:41	ok	ok	463.0040	69.315	0.03809	21.10	58.849	10.819	7986923.388882	9	463.9369	8.49689e-05	2.16770e-04
2023/02/09	11:23:41	ok	ok	463.1300	69.304	0.03809	21.07	58.926	10.813	6117389.183718	9	463.9852	7.69441e-05	1.80890e-04
2023/02/09	11:28:41	--	ok	463.4500	69.293	0.03809	21.06	58.935	10.806	7253496.231965	10	463.6847	8.54088e-05	3.25590e-04
2023/02/09	11:28:49	--	ok	462.4380	69.250	0.038068	21.07	58.891	10.807	6788729.297526	9	463.4439	8.50866e-05	2.18804e-04
2023/02/09	11:28:56	--	ok	462.3200	69.214	0.038095	21.07	58.845	10.798	7575409.503534	9	463.3760	8.62069e-05	2.13871e-04
2023/02/09	11:29:03	--	ok	462.2740	69.118	0.038129	20.96	58.872	10.733	6901585.768715	9	463.0127	9.36230e-05	5.24192e-04
2023/02/09	11:29:11	--	ok	463.5660	69.255	0.038165	20.83	59.110	10.698	8779465.889690	12	463.4677	8.28140e-05	4.69643e-04
2023/02/09	11:29:18	--	ok	462.7920	69.263	0.038138	20.82	59.269	10.717	6976897.241094	10	463.3381	9.22162e-05	4.28193e-04
2023/02/09	11:29:25	ok	ok	462.9960	69.262	0.038148	20.76	59.406	10.707	8884616.110583	10	463.3497	9.18404e-05	3.82567e-04
2023/02/09	11:34:25	--	ok	463.2780	69.283	0.038148	21.09	58.904	10.821	9807580.835713	11	463.8481	7.27165e-05	3.30539e-04
2023/02/09	11:34:33	ok	ok	463.1160	69.286	0.038134	21.10	58.886	10.826	6771708.906756	12	463.5527	8.86778e-05	5.69994e-04
2023/02/09	11:39:32	--	ok	463.3500	69.266	0.038134	21.11	58.955	10.847	7789425.219921	11	463.8710	6.81959e-05	4.67655e-04
2023/02/09	11:39:40	--	ok	462.5140	69.268	0.038117	21.13	58.981	10.862	7967876.527086	9	463.5162	8.57587e-05	2.28808e-04
2023/02/09	11:39:47	--	ok	462.6140	69.229	0.038141	21.07	58.936	10.815	7531764.666877	10	463.2816	9.40329e-05	5.51965e-04
2023/02/09	11:39:54	--	ok	462.5680	69.158	0.03816	20.94	59.040	10.756	7480860.782968	10	463.3536	8.01222e-05	2.52625e-04
2023/02/09	11:40:02	--	ok	463.3680	69.268	0.038181	20.87	59.243	10.747	14459988.953715	11	463.6295	8.01947e-05	2.26223e-04
2023/02/09	11:40:09	ok	ok	462.8860	69.279	0.038163	20.78	59.420	10.719	9012429.488599	9	463.5719	8.66686e-05	1.83394e-04
2023/02/09	11:45:08	ok	ok	463.1900	69.294	0.038163	21.16	59.019	10.886	8334852.353284	11	463.7211	8.58538e-05	3.78344e-04
2023/02/09	11:50:08	--	ok	463.4240	69.283	0.038163	21.19	59.046	10.909	8588316.210399	11	463.7786	7.54362e-05	7.38349e-04
2023/02/09	11:50:15	--	ok	463.2980	69.281	0.038142	21.17	59.010	10.892	8882425.284666	9	463.6074	8.65636e-05	2.34212e-04
2023/02/09	11:50:23	ok	ok	462.8600	69.259	0.038128	21.13	59.037	10.872	7609951.968270	9	463.5159	8.72946e-05	2.84865e-04
2023/02/09	11:55:22	--	ok	463.2440	69.259	0.038128	21.21	59.017	10.921	8822477.482941	9	463.3112	9.26705e-05	5.58574e-04
2023/02/09	11:55:29	ok	ok	462.9960	69.260	0.038115	21.20	59.040	10.917	8399124.087278	10	463.5635	8.04011e-05	2.42051e-04
2023/02/09	12:00:29	--	ok	462.7700	69.220	0.038115	21.21	59.051	10.927	8370677.865649	10	463.5386	7.89388e-05	1.92035e-04
2023/02/09	12:00:37	--	ok	462.7880	69.218	0.038126	21.26	59.059	10.955	8569126.880397	11	463.2960	9.04841e-05	5.46365e-04
2023/02/09	12:00:44	--	ok	462.6700	69.160	0.038137	21.21	59.031	10.923	8706592.681886	11	463.2350	8.61281e-05	4.91683e-04
2023/02/09	12:00:51	ok	ok	462.9480	69.118	0.038153	21.04	59.196	10.846	7232645.705085	10	463.2739	8.00748e-05	2.61108e-04
2023/02/09	12:05:51	--	ok	463.7120	69.177	0.038153	21.29	59.063	10.975	7131531.967088	9	463.4069	8.16827e-05	1.61979e-04
2023/02/09	12:05:58	--	ok	462.6300	69.159	0.038118	21.29	59.042	10.971	7807983.495570	9	463.3342	8.05085e-05	3.11189e-04
2023/02/09	12:06:05	ok	ok	463.0720	69.126	0.038136	21.21	59.063	10.929	8415536.713112	10	463.1478	8.53826e-05	4.12524e-04
2023/02/09	12:11:05	--	ok	463.4420	69.130	0.038136	21.31	59.092	10.997	7707279.860079	10	463.1978	8.57767e-05	4.21103e-04
2023/02/09	12:11:12	--	ok	462.6800	69.149	0.038114	21.36	59.042	11.015	7390357.008480	8	463.2827	8.43037e-05	2.17875e-04
2023/02/09	12:11:19	--	ok	462.4940	69.091	0.03813	21.27	58.972	10.948	7539191.272467	9	463.2070	8.28652e-05	2.38335e-04
2023/02/09	12:11:27	--	ok	461.9740	69.046	0.038155	21.16	59.088	10.898	8704618.707884	9	462.8730	9.21373e-05	5.01920e-04
2023/02/09	12:11:34	--	ok	463.4040	69.256	0.038207	21.06	59.310	10.875	16498344.213172	12	463.4657	8.39588e-05	4.41739e-04
2023/02/09	12:11:42	--	ok	463.2080	69.266	0.038187	21.00	59.608	10.894	14114349.431059	11	463.4466	8.54055e-05	4.74300e-04
2023/02/09	12:11:49	--	ok	463.6740	69.251	0.038177	20.94	59.829	10.899	8302023.685772	10	463.5721	8.02196e-05	2.44017e-04
2023/02/09	12:11:56	--	ok	462.6100	69.231	0.038143	20.93	59.892	10.902	8756154.015621	12	463.4445	8.36787e-05	4.63116e-04
2023/02/09	12:12:03	--	ok	462.7200	69.226	0.038162	20.90	59.971	10.898	9091542.025801	9	463.4150	8.70129e-05	2.36890e-04
2023/02/09	12:12:11	--	ok	462.4940	69.221	0.038176	20.83	60.246	10.904	8862170.375136	10	463.3000	9.16592e-05	4.41479e-04
2023/02/09	12:12:18	--	ok	462.7060	69.222	0.038201	20.84	60.432	10.946	8906355.368592	11	463.4680	8.02433e-05	2.31816e-04
2023/02/09	12:12:26	--	ok	463.3460	69.276	0.038216	20.82	60.511	10.942	16782203.009926	10	463.6698	8.01526e-05	1.93357e-04
2023/02/09	12:12:33	ok	ok	462.9060	69.280	0.038199	20.79	60.551	10.932	9472318.008579	11	463.7003	7.96753e-05	2.47775e-04
2023/02/09	12:17:32	--	ok	463.2060	69.299	0.038199	21.37	59.045	11.024	7385407.304734	11	463.7682	8.64536e-05	3.78583e-04
2023/02/09	12:17:39	ok	ok	463.0860	69.294	0.038189	21.40	59.060	11.046	8495194.025692	10	463.8148	8.34977e-05	2.44230e-04
2023/02/09	12:22:39	--	ok	463.8020	69.289	0.038189	21.40	59.106	11.054	6829732.359334	9	463.7178	8.29343e-05	1.51458e-04
2023/02/09	12:22:47	ok	ok	463.0020	69.280	0.038148	21.42	59.110	11.072	8070246.590606	8	463.6704	8.43981e-05	1.66970e-04
2023/02/09	12:27:46	ok	ok	462.8320	69.266	0.038148	21.42	59.123	11.075	7156725.631847	11	463.5312	8.66915e-05	4.86951e-04
2023/02/09	12:32:46	ok	ok	462.8640	69.249	0.038148	21.51	59.138	11.132	7018377.527388	13	463.4791	8.09816e-05	5.54144e-04
2023/02/09	12:37:46	--	ok	464.9460	69.198	0.038148	21.54	59.132	11.150	5588858.816280	11	463.4062	8.44900e-05	4.13333e-04
2023/02/09	12:37:53	--	ok	462.1780	68.908	0.038051	21.57	59.091	11.159	10040999.767373	8	462.4476	8.41753e-05	1.88529e-04
2023/02/09	12:38:01	--	ok	461.5180	68.843	0.038092	21.50	59.110	11.119	7189949.988363	11	462.3103	8.70171e-05	4.86181e-04
2023/02/09	12:38:08	--	ok	461.5180	68.815	0.038166	21.41	59.120	11.065	8886539.339856	11	462.2304	8.59029e-05	4.36328e-04
2023/02/09	12:38:15	--	ok	463.3740	69.287	0.03824	21.33	59.275	11.040	13460908.135516	10	463.5647	8.62813e-05	4.42080e-04
2023/02/09	12:38:23	--	ok	463.3240	69.285	0.038222	21.26	59.344	11.008	9809354.119006	11	463.5582	8.47105e-05	5.10509e-04
2023/02/09	12:38:30	ok	ok	462.9940	69.283	0.038206	21.20	59.641	11.028	8994505.035979	8	463.6060	8.57112e-05	2.01296e-04
2023/02/09	12:43:29	--	ok	463.4600	69.296	0.038206	21.61	59.097	11.190	8027925.753197	10	463.9010	7.79137e-05	1.89662e-04
2023/02/09	12:43:37	--	ok	463.5080	69.296	0.038183	21.62	59.065	11.192	7953607.148762	11	463.8269	7.92352e-05	2.44753e-04
2023/02/09	12:43:44	--	ok	463.4340	69.283	0.038157	21.51	59.045	11.115	7776799.825342	9	463.6593	8.57362e-05	2.38055e-04
2023/02/09	12:43:52	--	ok	463.4400	69.255	0.038136	21.41	59.200	11.081	5882627.342012	9	463.3321	9.41306e-05	5.57449e-04
2023/02/09	12:43:59	--	ok	462.3340	69.131	0.038114	21.33	59.571	11.095	8251728.717231	8	463.2602	8.55860e-05	2.22342e-04
2023/02/09	12:44:06	--	ok	462.5600	69.131	0.038147	21.29	59.713	11.096	8210563.583724	10	463.1547	8.74155e-05	5.10405e-04
2023/02/09	12:44:13	ok	ok	463.0920	69.133	0.038169	21.29	59.782	11.108	9381472.716219	9	463.2978	8.00245e-05	2.81433e-04
2023/02/09	12:49:13	ok	ok	462.8060	69.214	0.038169	21.72	59.072	11.258	6653723.329895	10	463.4060	8.56187e-05	4.67108e-04
2023/02/09	12:54:13	--	ok	462.6420	69.154	0.038169	21.71	59.115	11.257	7462540.951131	9	463.1574	9.33827e-05	7.35479e-04
2023/02/09	12:54:20	ok	ok	463.0300	69.144	0.038186	21.72	59.081	11.260	8581465.235399	8	463.3193	8.32580e-05	2.88091e-04
2023/02/09	12:59:20	--	ok	463.5340	69.105	0.038186	21.77	59.088	11.289	7217266.678722	12	463.5886	6.62012e-05	4.73622e-04
2023/02/09	12:59:28	--	ok	463.2980	69.109	0.03816	21.77	59.100	11.291	6510220.501201	8	463.2480	8.30947e-05	2.33078e-04
2023/02/09	12:59:35	--	ok	462.4480	69.075	0.038145	21.68	59.051	11.226	9108301.005453	8	463.1972	8.29208e-05	2.38453e-04
2023/02/09	12:59:42	--	ok	462.2140	69.043	0.038172	21.62	59.054	11.190	8006858.209270	8	463.0610	8.35388e-05	2.08016e-04
2023/02/09	12:59:50	--	ok	462.2840	69.024	0.038212	21.54	59.301	11.182	9235906.157221	9	462.7916	9.21992e-05	4.86908e-04
2023/02/09	12:59:57	ok	ok	463.0040	69.146	0.038248	21.45	59.573	11.178	12147334.656314	8	463.3173	8.41436e-05	2.57548e-04
2023/02/09	13:04:56	--	ok	463.3280	69.214	0.038248	21.80	59.106	11.311	10358445.244907	11	463.4127	8.67252e-05	4.09056e-04
2023/02/09	13:05:03	ok	ok	462.8280	69.213	0.038232	21.80	59.072	11.305	11793524.751527	10	463.5184	7.79773e-05	2.32890e-04
2023/02/09	13:10:03	--	ok	463.3800	69.165	0.038232	21.84	59.156	11.347	12283879.047905	11	463.3252	8.17976e-05	6.12089e-04
2023/02/09	13:10:10	--	ok	462.7540	69.161	0.038213	21.85	59.138	11.354	8448133.260614	9	463.4007	8.24161e-05	1.95576e-04
2023/02/09	13:10:18	--	ok	462.5000	69.122	0.038225	21.81	59.142	11.327	10920769.479655	8	463.2934	8.41138e-05	2.39964e-04
2023/02/09	13:10:25	--	ok	462.6220	69.084	0.03825	21.72	59.150	11.273	12805361.369567	10	463.1071	8.79399e-05	5.17225e-04
2023/02/09	13:10:32	--	ok	463.3860	69.248	0.038268	21.65	59.242	11.245	13704709.646389	10	463.6050	7.91809e-05	2.39362e-04
2023/02/09	13:10:40	--	ok	463.3620	69.247	0.038249	21.60	59.379	11.235	7975733.131859	9	463.5617	8.43368e-05	2.38678e-04
2023/02/09	13:10:47	ok	ok	462.9060	69.224	0.038231	21.50	59.681	11.226	8899127.769864	10	463.5537	7.94155e-05	2.61896e-04
2023/02/09	13:15:46	--	ok	463.2600	69.274	0.038231	21.87	59.174	11.370	8181176.595603	10	463.6291	8.40664e-05	4.85214e-04
2023/02/09	13:15:53	ok	ok	463.1000	69.271	0.038218	21.82	59.110	11.330	8577718.373174	10	463.6678	7.95610e-05	2.62498e-04
2023/02/09	13:20:53	--	ok	462.7620	69.249	0.038218	21.92	59.138	11.400	7071636.468852	9	463.5722	8.14169e-05	1.98684e-04
2023/02/09	13:21:00	--	ok	462.5820	69.227	0.03823	21.91	59.113	11.386	9559279.190803	9	463.5217	8.33085e-05	3.12036e-04
2023/02/09	13:21:08	ok	ok	462.9540	69.190	0.038251	21.88	59.120	11.368	7584389.233304	11	463.3525	8.34488e-05	6.00322e-04
2023/02/09	13:26:07	--	ok	463.9460	69.188	0.038251	21.98	59.115	11.432	5730906.883763	10	463.4118	8.37510e-05	4.67239e-04
2023/02/09	13:26:15	ok	ok	462.9060	69.190	0.038203	21.99	59.118	11.443	8119477.763280	8	463.4711	8.20265e-05	1.99283e-04
2023/02/09	13:31:14	--	ok	462.5620	69.140	0.038203	22.02	59.110	11.459	9090485.903843	9	463.0809	9.23556e-05	5.90330e-04
2023/02/09	13:31:21	--	ok	462.7040	69.119	0.038225	22.02	59.063	11.450	9881033.883367	9	463.3642	8.18169e-05	2.09952e-04
2023/02/09	13:31:29	--	ok	462.5720	69.084	0.03824	22.02	59.005	11.439	7887420.173860	9	463.0702	9.04436e-05	4.44782e-04
2023/02/09	13:31:36	ok	ok	462.8520	69.047	0.038261	21.87	59.161	11.367	9082575.478342	8	463.1437	8.33536e-05	2.28869e-04
2023/02/09	13:36:35	ok	ok	463.1080	69.069	0.038261	22.05	59.136	11.484	9685338.925729	10	463.0834	8.75526e-05	6.64633e-04
2023/02/09	13:41:35	--	ok	462.6220	69.044	0.038261	22.08	59.132	11.502	6994542.874756	8	463.0945	8.24224e-05	1.92679e-04
2023/02/09	13:41:43	--	ok	463.3120	69.110	0.03828	22.13	59.095	11.532	13494670.353560	10	463.3087	8.23696e-05	1.95935e-04
2023/02/09	13:41:50	ok	ok	463.0640	69.084	0.038265	22.06	59.095	11.484	12412573.010168	8	463.2290	8.41842e-05	2.24764e-04
2023/02/09	13:46:49	ok	ok	463.0720	69.039	0.038265	21.78	59.091	11.298	12610173.002053	9	463.2284	7.77018e-05	2.27289e-04
2023/02/09	13:51:49	ok	ok	462.8300	69.009	0.038265	21.41	59.257	11.091	13270825.695018	8	462.8942	8.30023e-05	2.34264e-04
2023/02/09	13:56:49	--	ok	462.7640	68.985	0.038265	21.17	59.237	10.934	12284912.785937	9	462.7169	8.44382e-05	3.23122e-04
2023/02/09	13:56:56	--	ok	462.1440	68.981	0.038276	21.19	59.265	10.950	13279094.701360	10	462.8252	7.73592e-05	2.15768e-04
2023/02/09	13:57:04	--	ok	463.4280	69.178	0.038319	21.14	59.232	10.917	14176697.031877	11	463.3255	8.92651e-05	5.74076e-04
2023/02/09	13:57:11	--	ok	462.6800	69.185	0.038298	21.06	59.321	10.877	11805129.896437	9	463.3861	8.61956e-05	2.23465e-04
2023/02/09	13:57:18	--	ok	462.7040	69.124	0.038313	21.00	59.471	10.869	11588710.222626	10	463.3298	8.43825e-05	2.59520e-04
2023/02/09	13:57:26	--	ok	463.4640	69.187	0.038328	20.97	59.580	10.871	12963337.491559	9	463.4370	8.63487e-05	2.11263e-04
2023/02/09	13:57:33	--	ok	463.2900	69.211	0.038305	20.93	59.696	10.867	12230398.976171	9	463.4917	8.59924e-05	2.17414e-04
2023/02/09	13:57:40	ok	ok	462.8660	69.210	0.038291	20.89	59.873	10.872	10360356.340581	9	463.4980	8.50909e-05	2.18489e-04
2023/02/09	14:02:40	ok	ok	462.8520	69.216	0.038291	20.96	59.326	10.816	5591962.826773	11	463.4486	8.57147e-05	4.17693e-04
2023/02/09	14:07:40	--	ok	463.5520	69.190	0.038291	20.83	59.362	10.744	8127332.514881	11	463.5238	7.69167e-05	1.94796e-04
2023/02/09	14:07:47	ok	ok	462.9920	69.174	0.038263	20.86	59.333	10.755	9640819.808841	9	463.3618	8.55566e-05	2.22228e-04
2023/02/09	14:12:47	ok	ok	463.1440	69.113	0.038263	20.76	59.406	10.707	9117278.527217	10	463.3533	7.92122e-05	1.57119e-04
2023/02/09	14:17:47	--	ok	463.2260	69.054	0.038263	20.66	59.594	10.679	8305667.874738	10	463.1385	8.60065e-05	3.99147e-04
2023/02/09	14:17:54	--	ok	462.4880	69.065	0.038252	20.63	59.669	10.676	8113476.150649	10	463.1554	8.42633e-05	2.15328e-04
2023/02/09	14:18:01	--	ok	462.3380	69.047	0.038277	20.59	59.663	10.649	8610747.616777	9	463.0627	8.70388e-05	2.48357e-04
2023/02/09	14:18:09	--	ok	462.2860	69.022	0.03831	20.48	59.782	10.599	9445932.031051	9	462.9759	8.71895e-05	2.23085e-04
2023/02/09	14:18:16	ok	ok	463.1460	69.118	0.038346	20.43	59.924	10.597	13173311.714264	9	463.2551	8.58727e-05	2.01971e-04
2023/02/09	14:23:16	--	ok	463.2080	69.151	0.038346	20.58	59.603	10.630	11310127.799327	11	463.2844	8.66402e-05	4.87280e-04
2023/02/09	14:23:23	ok	ok	462.9240	69.168	0.038336	20.59	59.617	10.640	7969739.936658	9	463.3496	8.50663e-05	2.50115e-04
2023/02/09	14:28:23	--	ok	463.6020	69.132	0.038336	20.53	59.718	10.622	8311134.751651	11	463.1228	9.16966e-05	7.18942e-04
2023/02/09	14:28:30	--	ok	463.2220	69.120	0.038306	20.55	59.667	10.621	12591296.556018	9	463.2384	8.55864e-05	2.02290e-04
2023/02/09	14:28:38	ok	ok	463.0620	69.091	0.038295	20.50	59.658	10.593	8380420.981268	10	463.3147	8.18359e-05	2.63850e-04
2023/02/09	14:33:37	--	ok	462.4540	69.079	0.038295	20.49	59.741	10.600	7577726.180557	10	462.9902	9.32433e-05	8.50026e-04
2023/02/09	14:33:44	ok	ok	463.1160	69.080	0.038322	20.52	59.768	10.621	8201854.134200	10	463.2289	8.26989e-05	2.40006e-04
2023/02/09	14:38:44	--	ok	462.7140	69.043	0.038322	20.48	59.834	10.608	7375334.435434	11	463.1105	8.45710e-05	3.67513e-04
2023/02/09	14:38:51	--	ok	462.3720	69.030	0.038336	20.50	59.829	10.624	8246577.331571	8	463.0678	8.42837e-05	2.59308e-04
2023/02/09	14:38:59	--	ok	462.6980	69.167	0.038367	20.38	59.838	10.548	13475838.349818	8	463.3753	8.63010e-05	1.98238e-04
2023/02/09	14:39:07	--	ok	463.5040	69.252	0.038382	20.26	60.107	10.524	11359494.674594	13	463.4917	8.99190e-05	5.04400e-04
2023/02/09	14:39:14	--	ok	463.3180	69.249	0.038357	20.22	60.272	10.529	11170769.332328	11	463.6804	8.23489e-05	2.16509e-04
2023/02/09	14:39:22	ok	ok	462.8500	69.252	0.038342	20.16	60.446	10.523	11277996.126332	9	463.5745	8.45987e-05	2.34254e-04
2023/02/09	14:44:21	--	ok	463.2880	69.264	0.038342	20.48	59.898	10.619	10548137.433073	9	463.8103	7.81995e-05	1.76626e-04
2023/02/09	14:44:28	--	ok	463.2100	69.259	0.038327	20.43	59.911	10.595	13280227.361605	9	463.6855	8.38997e-05	2.01481e-04
2023/02/09	14:44:35	--	ok	463.2400	69.253	0.038317	20.43	59.976	10.607	11271841.999309	9	463.6333	8.42479e-05	2.03777e-04
2023/02/09	14:44:43	ok	ok	462.9660	69.242	0.038305	20.39	59.998	10.584	9772692.911478	9	463.6240	8.34802e-05	2.40170e-04
2023/02/09	14:49:42	--	ok	463.2560	69.249	0.038305	20.49	60.061	10.656	7123961.703419	9	463.5866	8.45667e-05	2.75919e-04
2023/02/09	14:49:49	ok	ok	463.0220	69.247	0.038292	20.50	60.020	10.657	10814411.871755	9	463.6063	8.42405e-05	2.39815e-04
2023/02/09	14:54:49	ok	ok	463.1820	69.228	0.038292	20.52	60.021	10.666	8855295.851488	11	463.6365	7.78155e-05	1.96191e-04
2023/02/09	14:59:49	--	ok	463.2200	69.206	0.038292	20.62	59.976	10.721	8324167.223858	11	463.6718	7.35034e-05	2.64163e-04
2023/02/09	14:59:56	--	ok	462.6680	69.194	0.038282	20.63	59.916	10.720	10040353.478933	11	463.5341	8.06575e-05	2.22300e-04
2023/02/09	15:00:04	--	ok	462.7200	69.149	0.038298	20.53	59.939	10.661	10876397.538283	10	463.4248	8.28058e-05	2.34863e-04
2023/02/09	15:00:11	--	ok	462.5660	69.114	0.038311	20.43	60.104	10.629	10863429.997222	11	463.4102	8.03900e-05	2.74398e-04
2023/02/09	15:00:18	--	ok	462.4420	69.089	0.038333	20.35	60.365	10.622	10951384.288042	9	463.2750	8.54958e-05	1.51419e-04
2023/02/09	15:00:26	--	ok	462.5720	69.093	0.038361	20.31	60.571	10.632	9622379.029911	9	463.2417	8.53714e-05	2.51736e-04
2023/02/09	15:00:33	ok	ok	463.0140	69.091	0.038382	20.28	60.630	10.626	14328098.709597	9	463.2380	8.63038e-05	2.90087e-04
2023/02/09	15:05:33	ok	ok	463.1480	69.146	0.038382	20.94	59.347	10.811	11578780.183077	11	463.6544	6.94569e-05	4.57802e-04
2023/02/09	15:10:33	--	ok	463.4000	69.106	0.038382	20.82	59.754	10.805	9954705.045049	11	463.2490	8.56032e-05	4.99396e-04
2023/02/09	15:10:40	ok	ok	462.8520	69.130	0.038362	20.86	59.741	10.829	13514221.030049	9	463.3526	8.62114e-05	1.98135e-04
2023/02/09	15:15:40	ok	ok	462.8880	69.081	0.038362	20.76	59.777	10.774	11999471.173958	8	463.3137	8.01423e-05	1.98740e-04
2023/02/09	15:20:40	ok	ok	463.0700	69.037	0.038362	20.70	59.852	10.752	10240556.574628	9	463.1786	8.28261e-05	1.98823e-04
2023/02/09	15:25:40	--	ok	462.4360	69.012	0.038362	20.58	60.053	10.710	11668277.607318	11	463.2636	7.14527e-05	4.26065e-04
2023/02/09	15:25:47	--	ok	462.7740	69.041	0.03839	20.55	60.090	10.697	13566374.487729	10	463.1317	8.40185e-05	2.51221e-04
2023/02/09	15:25:54	ok	ok	463.1940	69.110	0.038401	20.49	60.134	10.669	14171026.967339	10	463.1212	9.37703e-05	5.51777e-04
2023/02/09	15:30:54	--	ok	463.4020	69.102	0.038401	20.50	60.116	10.675	9947427.775927	9	463.2804	8.37025e-05	2.98144e-04
2023/02/09	15:31:02	ok	ok	462.8560	69.075	0.038381	20.48	60.090	10.653	11405833.816816	9	463.2239	8.39978e-05	2.38884e-04
2023/02/09	15:36:01	ok	ok	462.8380	69.057	0.038381	20.42	60.122	10.624	12910224.217217	10	462.9957	9.12721e-05	5.00128e-04
2023/02/09	15:41:01	ok	ok	462.9280	69.022	0.038381	20.35	60.208	10.595	12250815.011559	10	463.1901	7.68115e-05	1.89246e-04
2023/02/09	15:46:01	--	ok	462.3820	69.005	0.038381	20.28	60.258	10.561	11654583.820879	11	462.8504	9.12139e-05	7.29362e-04
2023/02/09	15:46:08	ok	ok	462.9020	69.056	0.038412	20.26	60.278	10.554	12187081.698670	9	463.1863	8.40437e-05	2.49806e-04
2023/02/09	15:51:08	ok	ok	463.0040	69.033	0.038412	20.22	60.294	10.533	10742301.012629	9	463.1920	7.82947e-05	1.72620e-04
2023/02/09	15:56:08	--	ok	462.5200	69.011	0.038412	20.18	60.328	10.512	9333335.414116	11	463.0005	8.50787e-05	3.76874e-04
2023/02/09	15:56:15	ok	ok	463.1280	69.203	0.038435	20.18	60.319	10.511	12300868.593376	9	463.4989	8.34163e-05	2.21510e-04
2023/02/09	16:01:15	--	ok	463.3620	69.160	0.038435	20.15	60.420	10.510	11210028.320230	10	463.5354	7.60645e-05	2.04951e-04
2023/02/09	16:01:23	ok	ok	462.9340	69.048	0.038418	20.14	60.418	10.502	12624097.459268	9	463.1690	8.44311e-05	2.96331e-04
2023/02/09	16:06:22	ok	ok	463.1100	69.024	0.038418	20.09	60.404	10.473	11983741.823758	11	463.0765	8.37713e-05	4.29429e-04
2023/02/09	16:11:22	--	ok	462.4440	69.008	0.038418	20.04	60.533	10.461	11003255.904585	11	462.9728	8.45317e-05	4.32936e-04
2023/02/09	16:11:29	ok	ok	462.8220	69.194	0.038445	20.03	60.507	10.448	12345186.183559	10	463.4479	8.35151e-05	2.07439e-04
2023/02/09	16:16:29	--	ok	462.5640	69.130	0.038445	19.94	60.551	10.402	12226263.409592	10	463.3490	8.15417e-05	2.40060e-04
2023/02/09	16:16:36	--	ok	463.3360	69.270	0.038466	19.91	60.589	10.391	13691365.118932	10	463.6491	8.87975e-05	5.22856e-04
2023/02/09	16:16:44	--	ok	462.7860	69.133	0.03845	19.87	60.571	10.364	12259327.884354	9	463.3586	8.41065e-05	2.14258e-04
2023/02/09	16:16:51	ok	ok	463.0500	69.204	0.03846	19.73	60.816	10.320	10941523.968695	11	463.5266	8.24589e-05	2.15645e-04
2023/02/09	16:21:51	ok	ok	463.0980	69.234	0.03846	19.80	60.635	10.331	12255115.750150	13	463.2309	9.86074e-05	8.08711e-04
2023/02/09	16:26:51	ok	ok	462.9740	69.188	0.03846	19.74	60.711	10.310	10873009.564193	11	463.4527	8.21161e-05	2.90317e-04
2023/02/09	16:31:51	ok	ok	463.0340	69.155	0.03846	19.73	60.638	10.289	11187362.029789	10	463.5152	7.64796e-05	2.31564e-04
2023/02/09	16:36:51	--	ok	462.5320	69.152	0.03846	19.75	60.597	10.299	9334638.409203	10	463.3039	8.28327e-05	2.12713e-04
2023/02/09	16:36:58	--	ok	463.3140	69.266	0.038483	19.78	60.548	10.308	15919205.073763	10	463.6600	8.76031e-05	4.37195e-04
2023/02/09	16:37:06	ok	ok	463.1920	69.160	0.038468	19.74	60.529	10.279	12349798.420978	10	463.4236	8.24872e-05	1.93196e-04
2023/02/09	16:42:05	ok	ok	462.9020	69.160	0.038468	19.65	60.626	10.244	10783256.342543	11	463.3088	8.52815e-05	4.18905e-04
2023/02/09	16:47:05	ok	ok	463.0500	69.123	0.038468	19.64	60.731	10.254	10516463.913242	11	463.3198	8.03507e-05	2.56269e-04
2023/02/09	16:52:05	ok	ok	462.9960	69.072	0.038468	19.56	60.685	10.195	10442424.218260	11	463.1340	8.55901e-05	4.12903e-04
2023/02/09	16:57:05	ok	ok	462.8360	69.056	0.038468	19.54	60.735	10.195	10630417.255814	10	463.1952	7.92106e-05	1.78185e-04
2023/02/09	17:02:05	--	ok	462.7560	69.018	0.038468	19.44	60.766	10.141	12678015.779843	9	463.1201	7.84891e-05	1.91646e-04
2023/02/09	17:02:12	ok	ok	462.8740	69.110	0.03848	19.44	60.743	10.138	9462907.940296	10	463.3529	7.92006e-05	2.31591e-04
2023/02/09	17:07:12	--	ok	462.6420	69.070	0.03848	19.34	60.887	10.103	10927293.925464	11	463.1525	8.47730e-05	4.48837e-04
2023/02/09	17:07:19	ok	ok	462.8460	69.229	0.038497	19.36	60.859	10.108	13284810.213747	10	463.3940	8.96249e-05	4.88551e-04
2023/02/09	17:12:19	ok	ok	463.1200	69.197	0.038497	19.20	60.972	10.031	10574345.476039	10	463.3655	8.44811e-05	4.57610e-04
2023/02/09	17:17:19	--	ok	463.2640	69.152	0.038497	19.07	61.006	9.963	12044497.703873	13	463.1643	9.09492e-05	5.18718e-04
2023/02/09	17:17:26	--	ok	462.4560	69.024	0.038485	19.01	60.977	9.918	13790902.533504	9	463.0020	8.44902e-05	2.25534e-04
2023/02/09	17:17:34	ok	ok	463.1820	69.237	0.038511	18.99	61.038	9.918	11250294.900915	10	463.4384	8.83327e-05	4.92346e-04
2023/02/09	17:22:33	ok	ok	463.0460	69.233	0.038511	18.92	61.038	9.878	9158489.368987	13	463.2042	9.68576e-05	7.05132e-04
2023/02/09	17:27:33	--	ok	463.3440	69.198	0.038511	18.88	61.138	9.869	8758057.594483	10	463.3370	8.72932e-05	4.28271e-04
2023/02/09	17:27:40	--	ok	462.2480	69.029	0.038494	18.85	61.091	9.844	11693018.368919	10	462.9207	8.90574e-05	5.10518e-04
2023/02/09	17:27:48	--	ok	463.2380	69.267	0.038531	18.82	61.097	9.830	10996971.922673	10	463.8100	8.45793e-05	3.13449e-04
2023/02/09	17:27:55	ok	ok	463.0240	69.225	0.038519	18.76	61.132	9.803	15790475.570201	10	463.5025	8.34095e-05	2.28047e-04
2023/02/09	17:32:55	ok	ok	462.8160	69.236	0.038519	18.89	60.972	9.850	13641690.644594	10	463.4282	8.76151e-05	4.71898e-04
2023/02/09	17:37:55	ok	ok	463.0780	69.213	0.038519	18.91	60.974	9.860	12862308.556629	13	463.1762	9.80067e-05	7.00600e-04
2023/02/09	17:42:55	--	ok	462.7560	69.196	0.038519	18.83	60.963	9.816	12061434.274839	10	463.8740	6.04858e-05	8.91206e-04
2023/02/09	17:43:02	--	ok	462.6880	69.247	0.038531	18.82	60.969	9.809	9746597.268783	10	463.6864	8.24302e-05	3.10313e-04
2023/02/09	17:43:10	ok	ok	463.0880	69.282	0.038546	18.85	61.018	9.833	12227502.452647	10	463.9433	8.43844e-05	3.28550e-04
2023/02/09	17:48:09	--	ok	463.2660	69.273	0.038546	18.79	60.977	9.794	9554869.200090	9	464.0095	7.75375e-05	2.24396e-04
2023/02/09	17:48:17	ok	ok	462.8660	69.245	0.038533	18.82	60.940	9.805	10689681.986920	10	463.6959	8.18278e-05	2.99507e-04
2023/02/09	17:53:16	ok	ok	463.0240	69.238	0.038533	18.74	61.118	9.784	10241394.484384	7	463.6652	7.85782e-05	1.42714e-04
2023/02/09	17:58:16	--	ok	463.4140	69.223	0.038533	18.74	60.978	9.761	11175860.352316	12	463.3656	8.93787e-05	3.70531e-04
2023/02/09	17:58:24	--	ok	462.7500	69.050	0.038513	18.69	61.004	9.741	14987889.442578	10	462.9442	8.87249e-05	4.68496e-04
2023/02/09	17:58:31	--	ok	462.7540	69.136	0.038525	18.68	60.940	9.723	12637243.860661	10	463.1592	9.02250e-05	5.47401e-04
2023/02/09	17:58:38	ok	ok	462.9740	69.211	0.038537	18.59	61.115	9.700	10915587.200692	10	463.3285	9.08138e-05	5.59484e-04
2023/02/09	18:03:38	ok	ok	463.1460	69.221	0.038537	18.58	61.189	9.704	9264178.273582	10	463.4502	8.33593e-05	3.18173e-04
2023/02/09	18:08:38	--	ok	462.6320	69.203	0.038537	18.44	61.198	9.625	9489179.259860	10	463.4136	8.30416e-05	1.79956e-04
2023/02/09	18:08:45	--	ok	463.2520	69.259	0.038555	18.42	61.178	9.614	10587745.379782	10	463.7625	8.40635e-05	2.53485e-04
2023/02/09	18:08:53	ok	ok	462.9060	69.217	0.038543	18.35	61.187	9.576	12669238.478771	10	463.4456	8.46769e-05	2.01695e-04
2023/02/09	18:13:52	--	ok	462.5860	69.210	0.038543	18.30	61.201	9.547	9432674.300539	9	463.4310	8.24868e-05	1.77146e-04
2023/02/09	18:13:59	--	ok	463.4960	69.270	0.038563	18.31	61.256	9.563	11007078.773669	10	463.8168	8.47183e-05	3.25564e-04
2023/02/09	18:14:07	--	ok	462.6440	69.162	0.038539	18.31	61.224	9.558	12565042.983898	10	463.2964	8.41675e-05	2.03973e-04
2023/02/09	18:14:14	ok	ok	463.0860	69.242	0.038556	18.24	61.202	9.514	13023117.598599	10	463.5999	8.42436e-05	3.03489e-04
2023/02/09	18:19:14	ok	ok	463.1200	69.248	0.038556	18.24	61.285	9.526	11222333.946965	11	463.5531	8.60196e-05	3.89920e-04
2023/02/09	18:24:14	ok	ok	462.9820	69.241	0.038556	18.20	61.312	9.508	11174840.056858	10	463.4653	8.72660e-05	3.50063e-04
2023/02/09	18:29:14	ok	ok	462.8520	69.235	0.038556	18.17	61.170	9.470	10861609.569682	10	463.4987	8.26846e-05	1.87610e-04
2023/02/09	18:34:14	ok	ok	462.9240	69.225	0.038556	18.23	61.169	9.501	10814690.034665	9	463.4256	8.51541e-05	2.13952e-04
2023/02/09	18:39:14	--	ok	462.7360	69.207	0.038556	18.21	61.198	9.498	10452060.159949	12	463.2609	9.22734e-05	6.39087e-04
2023/02/09	18:39:21	--	ok	463.4360	69.251	0.038568	18.21	61.125	9.486	10516252.482432	10	463.6811	8.36911e-05	3.01918e-04
2023/02/09	18:39:29	--	ok	462.6420	69.105	0.038547	18.14	61.137	9.449	12035633.177532	10	463.2623	8.21780e-05	3.08164e-04
2023/02/09	18:39:36	ok	ok	462.8140	69.219	0.038564	17.99	61.248	9.378	10952249.137328	11	463.3590	9.00789e-05	5.23950e-04
2023/02/09	18:44:35	ok	ok	463.1220	69.233	0.038564	18.17	61.096	9.458	11174892.386858	11	463.3716	9.30991e-05	6.18063e-04
2023/02/09	18:49:35	ok	ok	462.8320	69.222	0.038564	18.16	61.147	9.459	10392584.351444	11	463.3952	8.85852e-05	3.93291e-04
2023/02/09	18:54:35	--	ok	463.8160	69.204	0.038564	18.04	61.193	9.403	10411062.816957	10	463.2397	9.27468e-05	6.56107e-04
2023/02/09	18:54:42	--	ok	461.7980	68.934	0.038525	18.04	61.270	9.415	13081679.884863	10	462.5738	8.41853e-05	1.97338e-04
2023/02/09	18:54:50	ok	ok	463.0480	69.261	0.038583	18.01	61.265	9.397	15154927.133407	10	463.7673	8.48252e-05	2.11572e-04
2023/02/09	18:59:49	--	ok	463.2560	69.261	0.038583	17.94	61.338	9.370	11462678.589771	10	463.7322	8.38686e-05	1.78109e-04
2023/02/09	18:59:57	ok	ok	462.9780	69.219	0.038571	17.94	61.347	9.371	11487754.980673	10	463.4430	8.48090e-05	2.29116e-04
2023/02/09	19:04:56	--	ok	462.6660	69.209	0.038571	17.84	61.430	9.328	12130481.461789	9	463.4264	8.35601e-05	2.39084e-04
2023/02/09	19:05:03	ok	ok	463.0120	69.258	0.038587	17.86	61.421	9.334	11741287.763741	10	463.7274	8.63789e-05	2.68600e-04
2023/02/09	19:10:03	ok	ok	463.0280	69.250	0.038587	17.79	61.421	9.295	11509695.354982	11	463.5210	9.30311e-05	6.08692e-04
2023/02/09	19:15:03	ok	ok	462.8740	69.254	0.038587	17.86	61.408	9.332	12666337.361742	10	463.5855	8.68536e-05	3.00027e-04
2023/02/09	19:20:03	ok	ok	462.9620	69.258	0.038587	18.25	61.608	9.586	11003191.302988	10	463.7068	8.40396e-05	2.15742e-04
2023/02/09	19:25:03	ok	ok	463.0620	69.260	0.038587	18.50	61.642	9.729	12852518.067260	10	463.7072	8.39429e-05	2.44656e-04
2023/02/09	19:30:03	--	ok	463.4540	69.264	0.038587	18.75	61.477	9.851	10722987.152322	9	463.6972	8.54501e-05	2.59333e-04
2023/02/09	19:30:10	--	ok	462.5140	69.140	0.038565	18.78	61.408	9.855	12228232.531756	11	463.0980	8.98680e-05	4.62470e-04
2023/02/09	19:30:18	ok	ok	463.0500	69.256	0.038588	18.71	61.421	9.817	12238621.907839	10	463.5486	8.93335e-05	4.84824e-04
2023/02/09	19:35:17	--	ok	463.4720	69.266	0.038588	19.01	61.283	9.968	9846109.298975	12	463.4705	9.75109e-05	7.85860e-04
2023/02/09	19:35:25	ok	ok	462.8720	69.152	0.038565	19.02	61.285	9.976	13019487.354761	10	463.3220	8.33190e-05	2.20174e-04
2023/02/09	19:40:24	ok	ok	462.8460	69.150	0.038565	19.20	61.187	10.067	11581622.764976	12	463.1518	9.20270e-05	5.18386e-04
2023/02/09	19:45:24	ok	ok	462.9060	69.143	0.038565	19.32	61.192	10.137	10252242.467175	10	463.3390	8.18450e-05	2.11171e-04
2023/02/09	19:50:24	--	ok	462.5720	69.124	0.038565	19.43	61.070	10.184	13451793.125385	10	463.2980	8.29070e-05	2.30919e-04
2023/02/09	19:50:32	ok	ok	463.0060	69.264	0.038586	19.44	61.061	10.191	12460024.121004	10	463.7502	8.28736e-05	2.15373e-04
2023/02/09	19:55:31	ok	ok	463.1400	69.257	0.038586	19.46	61.138	10.213	10693035.764225	11	463.4159	9.40947e-05	5.41575e-04
2023/02/09	20:00:31	--	ok	463.4780	69.246	0.038586	19.34	61.184	10.152	8882846.337246	13	463.4051	9.00160e-05	4.91279e-04
2023/02/09	20:00:38	--	ok	462.3500	69.028	0.038563	19.36	61.123	10.151	12146519.387025	11	463.1369	8.08204e-05	1.92231e-04
2023/02/09	20:00:45	ok	ok	463.1180	69.261	0.038595	19.30	61.115	10.115	14001509.631357	10	463.6751	8.52823e-05	2.41920e-04
2023/02/09	20:05:45	ok	ok	462.9400	69.261	0.038595	19.30	61.146	10.120	12675833.475421	10	463.5892	8.57096e-05	3.73667e-04
2023/02/09	20:10:45	ok	ok	462.9720	69.254	0.038595	19.30	61.105	10.113	12052972.419315	8	463.7227	7.75233e-05	1.87049e-04
2023/02/09	20:15:45	ok	ok	463.1100	69.246	0.038595	19.29	61.102	10.105	11117948.020241	12	463.4244	8.81439e-05	4.59061e-04
2023/02/09	20:20:45	--	ok	463.3360	69.232	0.038595	19.27	61.079	10.092	12611618.296903	11	463.4245	8.68038e-05	3.62470e-04
2023/02/09	20:20:53	--	ok	462.7060	69.089	0.038579	19.26	61.086	10.085	13435074.163939	10	463.1759	8.27356e-05	1.73853e-04
2023/02/09	20:21:00	ok	ok	462.8460	69.190	0.038593	19.29	61.061	10.098	11988538.981274	10	463.4255	8.19934e-05	1.69176e-04
2023/02/09	20:25:59	ok	ok	462.8160	69.205	0.038593	19.42	60.931	10.153	11572151.975329	12	463.2163	9.56188e-05	6.76781e-04
2023/02/09	20:30:59	ok	ok	463.0480	69.190	0.038593	19.47	60.908	10.183	9702982.560329	10	463.2242	9.18848e-05	3.71444e-04
2023/02/09	20:35:59	--	ok	462.6900	69.174	0.038593	19.56	60.803	10.215	9873960.239762	10	463.3756	8.29630e-05	1.96526e-04
2023/02/09	20:36:06	ok	ok	463.1340	69.264	0.038608	19.58	60.731	10.220	15294115.235289	10	463.7001	8.31944e-05	2.41035e-04
2023/02/09	20:41:06	--	ok	463.2260	69.258	0.038608	19.61	60.821	10.253	12592506.201498	11	463.5695	8.65418e-05	4.39876e-04
2023/02/09	20:41:13	ok	ok	462.9800	69.177	0.038597	19.58	60.775	10.227	14160587.291067	10	463.4140	8.12632e-05	2.92937e-04
2023/02/09	20:46:13	ok	ok	463.1940	69.175	0.038597	19.64	60.720	10.252	10076608.525233	12	463.3683	8.25433e-05	1.95166e-04
2023/02/09	20:51:13	--	ok	462.4460	69.136	0.038597	19.53	60.894	10.214	13126721.205448	10	463.2759	8.32067e-05	2.46787e-04
2023/02/09	20:51:21	--	ok	463.3220	69.287	0.038624	19.54	60.841	10.213	16038856.077098	10	463.7334	8.88432e-05	5.22045e-04
2023/02/09	20:51:28	ok	ok	463.0920	69.204	0.038609	19.47	60.844	10.172	14671163.333467	11	463.2990	8.99873e-05	5.92910e-04
2023/02/09	20:56:27	ok	ok	463.1480	69.215	0.038609	19.44	60.859	10.157	13884626.594977	10	463.5187	7.93285e-05	2.06473e-04
2023/02/09	21:01:27	--	ok	462.6980	69.182	0.038609	19.39	60.853	10.122	13481530.904072	11	463.6347	6.91673e-05	5.14765e-04
2023/02/09	21:01:34	ok	ok	463.0660	69.265	0.038623	19.40	60.855	10.131	13944135.139201	10	463.6413	8.51793e-05	2.24090e-04
2023/02/09	21:06:34	ok	ok	463.0760	69.258	0.038623	19.34	60.887	10.103	13851480.347711	10	463.8208	7.06604e-05	4.81589e-04
2023/02/09	21:11:34	ok	ok	463.1900	69.245	0.038623	19.30	60.891	10.078	12775977.129208	13	463.3333	9.13830e-05	6.11512e-04
2023/02/09	21:16:34	ok	ok	462.8640	69.228	0.038623	19.27	60.899	10.062	12043396.077641	10	463.3699	8.74187e-05	3.43830e-04
2023/02/09	21:21:34	ok	ok	463.1500	69.214	0.038623	19.29	60.848	10.063	12406768.838353	11	463.3605	8.59302e-05	3.60090e-04
2023/02/09	21:26:34	--	ok	462.7940	69.205	0.038623	19.43	60.635	10.112	13132525.299315	9	463.4798	7.96586e-05	1.78607e-04
2023/02/09	21:26:41	--	ok	463.3200	69.257	0.038633	19.42	60.612	10.100	15245428.682284	9	463.6668	8.23146e-05	2.27381e-04
2023/02/09	21:26:49	--	ok	462.7660	69.106	0.038618	19.40	60.662	10.099	15368296.385433	11	463.2418	8.35520e-05	2.21911e-04
2023/02/09	21:26:56	--	ok	462.5720	69.172	0.038629	19.26	60.748	10.029	13096894.205722	10	463.3762	8.43410e-05	2.14730e-04
2023/02/09	21:27:03	ok	ok	463.1000	69.275	0.03865	19.14	60.859	9.980	13282305.854224	10	463.7992	8.23976e-05	2.41545e-04
2023/02/09	21:32:03	--	ok	463.2060	69.291	0.03865	19.50	60.612	10.149	14735370.181113	11	463.7337	8.99999e-05	4.65203e-04
2023/02/09	21:32:11	ok	ok	462.9660	69.271	0.03864	19.53	60.575	10.160	14124836.577121	10	463.7480	8.33019e-05	2.03407e-04
2023/02/09	21:37:10	--	ok	463.3660	69.266	0.03864	19.54	60.598	10.172	12952143.375955	9	463.7830	7.77101e-05	1.74566e-04
2023/02/09	21:37:17	ok	ok	462.9640	69.152	0.038622	19.57	60.560	10.183	15009773.428999	11	463.3136	8.23470e-05	2.69385e-04
2023/02/09	21:42:17	ok	ok	463.0280	69.129	0.038622	19.60	60.468	10.184	13297237.168428	11	463.1257	9.08844e-05	6.80267e-04
2023/02/09	21:47:17	--	ok	462.7680	69.099	0.038622	19.52	60.562	10.150	14422975.747216	9	463.3192	7.62943e-05	2.26512e-04
2023/02/09	21:47:24	--	ok	462.6940	69.201	0.038633	19.52	60.606	10.158	12309037.209288	10	463.4497	8.23738e-05	1.88612e-04
2023/02/09	21:47:31	ok	ok	463.0880	69.265	0.038648	19.47	60.620	10.134	14006318.150325	10	463.6958	8.31012e-05	1.94164e-04
2023/02/09	21:52:31	--	ok	463.2800	69.264	0.038648	19.42	60.653	10.107	14789896.180738	12	463.3639	9.75486e-05	6.61251e-04
2023/02/09	21:52:39	--	ok	462.6960	69.182	0.038635	19.43	60.583	10.103	13373224.983547	9	463.3206	8.53438e-05	2.00884e-04
2023/02/09	21:52:46	--	ok	462.7960	69.254	0.038649	19.37	60.647	10.080	12217784.987199	10	463.5901	8.37967e-05	2.21192e-04
2023/02/09	21:52:53	ok	ok	463.0160	69.268	0.038659	19.27	60.697	10.029	13386172.653473	10	463.5301	9.02353e-05	4.75996e-04
2023/02/09	21:57:53	--	ok	463.5500	69.277	0.038659	19.34	60.676	10.068	9578230.151960	8	463.8189	8.01148e-05	1.74883e-04
2023/02/09	21:58:00	--	ok	462.7580	69.126	0.038632	19.39	60.649	10.088	15941597.487277	10	463.2452	8.22240e-05	2.06910e-04
2023/02/09	21:58:08	--	ok	462.6100	69.205	0.038643	19.29	60.603	10.023	12926058.519358	11	463.4734	8.06270e-05	3.18535e-04
2023/02/09	21:58:15	ok	ok	463.1960	69.274	0.038663	19.13	60.813	9.965	15165081.366535	10	463.7401	8.35724e-05	2.82359e-04
2023/02/09	22:03:14	ok	ok	463.0960	69.277	0.038663	19.23	60.661	9.997	12624094.414991	12	463.6079	9.01207e-05	4.78253e-04
2023/02/09	22:08:14	--	ok	463.4520	69.272	0.038663	19.22	60.658	9.989	12840017.157847	12	463.5295	9.14423e-05	4.80581e-04
2023/02/09	22:08:21	--	ok	462.7560	69.147	0.038641	19.26	60.630	10.010	15662872.688354	9	463.2409	8.45324e-05	2.57666e-04
2023/02/09	22:08:29	--	ok	462.6620	69.209	0.038652	19.20	60.569	9.965	12097772.703013	10	463.4560	8.41043e-05	1.91374e-04
2023/02/09	22:08:36	ok	ok	462.9740	69.270	0.038669	19.14	60.658	9.947	12424980.466882	10	463.7350	8.31088e-05	1.89570e-04
2023/02/09	22:13:35	--	ok	463.5140	69.276	0.038669	19.26	60.601	10.005	10713440.832802	10	463.6752	8.74504e-05	3.61863e-04
2023/02/09	22:13:43	--	ok	462.6760	69.154	0.038643	19.30	60.533	10.019	14855077.399242	10	463.2614	8.36089e-05	1.97202e-04
2023/02/09	22:13:50	ok	ok	462.8900	69.239	0.038659	19.23	60.510	9.973	12120318.497411	10	463.4170	8.77493e-05	4.73442e-04
2023/02/09	22:18:49	--	ok	463.3100	69.250	0.038659	19.24	60.620	9.999	10931063.563819	9	463.3969	8.99817e-05	4.05980e-04
2023/02/09	22:18:57	--	ok	462.5120	69.118	0.038644	19.20	60.592	9.969	13741241.708545	10	463.2082	8.32347e-05	2.08128e-04
2023/02/09	22:19:04	ok	ok	462.9420	69.263	0.038668	19.17	60.557	9.948	13573739.485702	10	463.6943	8.26286e-05	1.74565e-04
2023/02/09	22:24:04	ok	ok	463.0340	69.264	0.038668	19.22	60.594	9.979	13218168.993779	8	463.7438	7.79589e-05	2.60784e-04
2023/02/09	22:29:04	ok	ok	463.0920	69.261	0.038668	19.36	60.381	10.028	13125428.564550	12	463.5521	8.83001e-05	4.10783e-04
2023/02/09	22:34:04	ok	ok	463.1640	69.254	0.038668	19.42	60.388	10.062	13467930.608541	11	463.5790	8.45963e-05	3.30291e-04
2023/02/09	22:39:04	ok	ok	463.0100	69.249	0.038668	19.52	60.372	10.118	13166546.550765	11	463.4299	9.01385e-05	6.41988e-04
2023/02/09	22:44:04	ok	ok	463.1880	69.239	0.038668	19.54	60.301	10.122	13344403.525551	11	463.5971	7.64709e-05	7.51310e-04
2023/02/09	22:49:04	ok	ok	462.8140	69.213	0.038668	19.53	60.299	10.114	14310692.106619	9	463.4147	8.47002e-05	2.83404e-04
2023/02/09	22:54:04	ok	ok	462.8680	69.187	0.038668	19.42	60.420	10.068	14111421.502487	11	463.6012	7.06236e-05	4.66934e-04
2023/02/09	22:59:04	ok	ok	462.8020	69.164	0.038668	19.33	60.461	10.024	14723172.658698	10	463.6037	6.65479e-05	4.57528e-04
2023/02/09	23:04:04	ok	ok	462.8700	69.133	0.038668	19.29	60.423	9.993	14571184.657547	10	463.4311	7.30517e-05	2.34889e-04
2023/02/09	23:09:04	ok	ok	462.9620	69.112	0.038668	19.26	60.420	9.975	14507363.630906	10	463.2516	7.99271e-05	1.67328e-04
2023/02/09	23:14:04	--	ok	462.4760	69.073	0.038668	19.23	60.427	9.959	15400679.079730	10	463.1233	8.21759e-05	2.23229e-04
2023/02/09	23:14:12	ok	ok	463.0420	69.270	0.038693	19.22	60.446	9.954	14220819.719797	10	463.5705	8.87179e-05	4.59393e-04
2023/02/09	23:19:11	ok	ok	462.8940	69.260	0.038693	19.20	60.359	9.931	16374544.961377	10	463.6347	8.18758e-05	2.47035e-04
2023/02/09	23:24:11	ok	ok	463.1360	69.251	0.038693	19.17	60.386	9.919	15629918.778510	9	463.5878	8.11966e-05	1.89753e-04
2023/02/09	23:29:11	ok	ok	463.0300	69.241	0.038693	19.14	60.436	9.911	13774632.649758	9	463.6940	7.27358e-05	3.99040e-04
2023/02/09	23:34:11	ok	ok	462.9640	69.228	0.038693	19.26	60.227	9.943	14090840.444359	11	463.2940	9.12711e-05	6.59265e-04
2023/02/09	23:39:11	ok	ok	462.9820	69.217	0.038693	19.34	60.157	9.982	14010099.132951	11	463.3935	8.63036e-05	3.49326e-04
2023/02/09	23:44:11	ok	ok	462.8860	69.205	0.038693	19.37	60.150	9.998	13189872.727035	11	463.3658	8.64097e-05	3.82912e-04
2023/02/09	23:49:11	ok	ok	462.8720	69.187	0.038693	19.43	60.093	10.021	13821247.423543	10	463.4818	7.79256e-05	1.86542e-04
2023/02/09	23:54:11	--	ok	462.6160	69.145	0.038693	19.42	60.125	10.019	13726916.974819	11	463.2075	8.82594e-05	4.58148e-04
2023/02/09	23:54:19	ok	ok	462.9980	69.269	0.038712	19.44	60.117	10.033	12399562.089277	10	463.7351	8.30099e-05	1.69906e-04
2023/02/09	23:59:18	--	ok	463.3020	69.261	0.038712	19.29	60.232	9.961	12054707.019321	9	463.6657	8.10745e-05	1.64748e-04
2023/02/09	23:59:25	--	ok	462.5460	69.146	0.038698	19.30	60.191	9.962	12234139.156139	9	463.2973	8.32657e-05	2.48340e-04
2023/02/09	23:59:33	ok	ok	462.9000	69.268	0.03872	19.26	60.175	9.935	10626846.387515	8	463.8187	7.86894e-05	2.99391e-04
2023/02/10	00:04:32	--	ok	463.2360	69.269	0.03872	19.23	60.267	9.933	10238363.286138	9	463.4111	9.46873e-05	5.02790e-04
2023/02/10	00:04:39	ok	ok	462.9180	69.231	0.038708	19.22	60.244	9.921	11953634.581533	11	463.2766	9.18973e-05	5.87087e-04
2023/02/10	00:09:39	ok	ok	462.8560	69.205	0.038708	19.16	60.287	9.895	9248527.353030	10	463.7230	6.49763e-05	5.25052e-04
2023/02/10	00:14:39	ok	ok	462.8780	69.189	0.038708	19.13	60.273	9.876	9501767.739014	11	463.2358	8.89124e-05	5.14939e-04
2023/02/10	00:19:39	--	ok	462.6360	69.166	0.038708	19.09	60.319	9.859	9450237.166881	9	463.3388	7.94860e-05	1.75922e-04
2023/02/10	00:19:47	ok	ok	462.9660	69.264	0.038726	19.07	60.264	9.842	12964865.337735	9	463.6280	8.46708e-05	2.19197e-04
2023/02/10	00:24:46	ok	ok	463.0400	69.255	0.038726	19.07	60.244	9.839	8198560.254936	8	463.5912	8.38302e-05	1.52072e-04
2023/02/10	00:29:46	ok	ok	462.9040	69.245	0.038726	19.01	60.255	9.800	11160624.446504	9	463.5388	8.29474e-05	3.60777e-04
2023/02/10	00:34:46	ok	ok	463.0140	69.230	0.038726	18.98	60.294	9.790	11926961.817066	13	463.2460	9.58493e-05	6.74453e-04
2023/02/10	00:39:46	--	ok	462.7940	69.226	0.038726	19.03	60.122	9.794	11302347.461814	10	463.7022	6.82628e-05	4.73485e-04
2023/02/10	00:39:53	ok	ok	462.8680	69.264	0.038736	19.03	60.163	9.801	12653103.621828	10	463.4666	9.06349e-05	4.98570e-04
2023/02/10	00:44:53	ok	ok	462.9320	69.259	0.038736	19.13	60.061	9.841	12705094.182780	9	463.5876	8.46535e-05	1.79029e-04
2023/02/10	00:49:53	ok	ok	463.0160	69.252	0.038736	19.14	60.034	9.845	13514969.724271	11	463.4187	8.90768e-05	4.51189e-04
2023/02/10	00:54:53	ok	ok	463.0980	69.244	0.038736	19.19	59.994	9.863	11769501.249908	11	463.4204	8.85131e-05	7.01413e-04
2023/02/10	00:59:53	ok	ok	463.1420	69.220	0.038736	19.10	60.122	9.836	12833690.979334	10	463.3650	8.77514e-05	3.78498e-04
2023/02/10	01:04:53	--	ok	463.3900	69.206	0.038736	19.01	60.139	9.781	11968151.492903	11	463.3131	8.58831e-05	3.94490e-04
2023/02/10	01:05:01	--	ok	462.3260	69.031	0.038717	19.02	60.172	9.795	12097692.253444	10	462.9688	8.41870e-05	1.82718e-04
2023/02/10	01:05:08	ok	ok	463.1320	69.260	0.03875	18.93	60.150	9.742	13329812.707963	10	463.4625	9.08979e-05	4.60255e-04
2023/02/10	01:10:07	ok	ok	463.1500	69.258	0.03875	18.93	60.171	9.745	12023858.931770	9	463.8672	6.82826e-05	4.84473e-04
2023/02/10	01:15:07	ok	ok	462.9760	69.245	0.03875	18.85	60.223	9.705	12003930.230310	12	463.5106	8.17138e-05	6.37490e-04
2023/02/10	01:20:07	ok	ok	462.8800	69.232	0.03875	18.78	60.221	9.665	12682768.481046	10	463.3919	8.77089e-05	3.35412e-04
2023/02/10	01:25:07	ok	ok	463.1540	69.224	0.03875	18.76	60.221	9.657	14162694.712470	9	463.7046	6.90674e-05	5.31362e-04
2023/02/10	01:30:07	ok	ok	462.8660	69.205	0.03875	18.71	60.264	9.632	11972718.904151	9	463.3613	8.24681e-05	2.43282e-04
2023/02/10	01:35:07	ok	ok	462.9400	69.182	0.03875	18.68	60.186	9.603	12391389.993288	8	463.3077	8.34718e-05	2.26867e-04
2023/02/10	01:40:07	--	ok	462.7980	69.154	0.03875	18.68	60.218	9.608	13390734.873491	11	463.0776	9.15004e-05	4.67538e-04
2023/02/10	01:40:14	--	ok	462.6920	69.230	0.03876	18.64	60.159	9.574	9575472.997578	10	463.2886	8.94025e-05	4.99844e-04
2023/02/10	01:40:22	--	ok	463.4840	69.271	0.038775	18.64	60.246	9.588	13597732.694618	11	463.5751	9.00643e-05	4.82171e-04
2023/02/10	01:40:29	--	ok	462.4880	69.115	0.038751	18.59	60.249	9.563	8283762.814067	10	463.0375	8.74828e-05	4.83488e-04
2023/02/10	01:40:36	ok	ok	462.9440	69.268	0.038776	18.54	60.314	9.542	11449559.818115	10	463.5242	8.94209e-05	5.29275e-04
2023/02/10	01:45:36	--	ok	463.4920	69.272	0.038776	18.65	60.203	9.590	10319557.311837	10	463.8123	8.04351e-05	3.24928e-04
2023/02/10	01:45:43	--	ok	462.4700	69.142	0.038752	18.68	60.090	9.587	9723050.256224	9	463.2282	8.33518e-05	1.85628e-04
2023/02/10	01:45:51	ok	ok	462.9800	69.269	0.038778	18.61	60.145	9.557	10872245.909650	11	463.5285	9.20117e-05	4.70853e-04
2023/02/10	01:50:50	--	ok	463.4360	69.267	0.038778	18.62	60.136	9.563	10199965.854192	8	463.8361	7.84279e-05	1.90546e-04
2023/02/10	01:50:57	--	ok	462.6140	69.176	0.038757	18.67	60.111	9.583	11093995.828087	9	463.2934	8.42696e-05	1.74288e-04
2023/02/10	01:51:05	--	ok	462.7760	69.257	0.038776	18.56	60.117	9.527	9419551.087287	9	463.5989	8.57768e-05	2.34106e-04
2023/02/10	01:51:12	ok	ok	463.0760	69.270	0.038787	18.40	60.336	9.467	11103699.689519	10	463.6454	8.95309e-05	5.47936e-04
2023/02/10	01:56:12	ok	ok	463.0540	69.283	0.038787	18.64	60.139	9.571	9455800.414237	11	463.6752	9.28027e-05	6.45628e-04
2023/02/10	02:01:12	--	ok	463.4280	69.276	0.038787	18.68	60.038	9.579	10104351.463125	9	463.6545	9.11581e-05	3.35443e-04
2023/02/10	02:01:19	--	ok	462.6460	69.208	0.038766	18.72	60.003	9.598	11202008.476473	11	463.2303	9.12699e-05	4.74418e-04
2023/02/10	02:01:27	ok	ok	462.8640	69.263	0.038783	18.67	59.953	9.558	10625781.960853	11	463.4606	9.35972e-05	5.27891e-04
2023/02/10	02:06:26	ok	ok	463.0640	69.268	0.038783	18.79	59.980	9.634	8530354.188112	10	463.6300	8.80957e-05	4.06002e-04
2023/02/10	02:11:26	ok	ok	463.0180	69.269	0.038783	18.85	59.873	9.648	10291729.904287	9	463.7672	7.98879e-05	1.90478e-04
2023/02/10	02:16:26	--	ok	463.4760	69.264	0.038783	18.91	59.892	9.685	9003627.365498	11	463.5066	9.06461e-05	5.34156e-04
2023/02/10	02:16:33	--	ok	462.7200	69.119	0.03876	18.86	59.852	9.654	13840532.930321	10	463.1998	8.22873e-05	2.04475e-04
2023/02/10	02:16:40	--	ok	462.6480	69.198	0.038773	18.86	59.864	9.656	11417316.517974	10	463.2550	9.13862e-05	4.89544e-04
2023/02/10	02:16:48	ok	ok	462.9400	69.263	0.03879	18.75	59.944	9.605	10691232.100827	9	463.6753	8.42049e-05	3.36725e-04
2023/02/10	02:21:47	--	ok	463.4200	69.273	0.03879	18.92	59.809	9.679	7903038.799351	11	463.5937	9.22458e-05	3.36390e-04
2023/02/10	02:21:54	--	ok	462.4020	69.192	0.03877	18.89	59.805	9.661	9291389.019503	10	463.3220	8.49322e-05	2.11804e-04
2023/02/10	02:22:02	--	ok	463.2160	69.288	0.038799	18.91	59.774	9.666	10762042.779327	10	463.7947	8.96385e-05	5.57400e-04
2023/02/10	02:22:09	ok	ok	463.0520	69.248	0.038789	18.76	59.850	9.598	11796057.149873	10	463.4428	9.01724e-05	5.19293e-04
2023/02/10	02:27:09	ok	ok	463.1580	69.262	0.038789	18.75	59.976	9.610	10846188.390185	11	463.3951	9.65367e-05	7.45687e-04
2023/02/10	02:32:09	ok	ok	462.8280	69.255	0.038789	18.67	59.983	9.563	8144309.779042	11	463.2981	9.64614e-05	7.64094e-04
2023/02/10	02:37:09	ok	ok	463.0520	69.248	0.038789	18.61	59.976	9.530	11332545.063329	8	463.6673	7.79410e-05	2.30541e-04
2023/02/10	02:42:09	ok	ok	463.1960	69.241	0.038789	18.56	60.044	9.515	9013203.561309	13	463.2530	9.37627e-05	5.44345e-04
2023/02/10	02:47:09	--	ok	462.4960	69.226	0.038789	18.52	60.049	9.492	8610013.038238	9	463.5057	7.99492e-05	2.20767e-04
2023/02/10	02:47:16	--	ok	463.2360	69.296	0.038813	18.52	60.006	9.485	10910574.968501	10	463.9340	8.51734e-05	2.39806e-04
2023/02/10	02:47:24	ok	ok	462.8080	69.257	0.038802	18.44	59.951	9.429	10589373.497781	10	463.4841	8.92454e-05	4.85088e-04
2023/02/10	02:52:23	--	ok	463.8020	69.262	0.038802	18.48	59.998	9.460	7500854.802873	10	463.4825	9.05552e-05	3.60086e-04
2023/02/10	02:52:30	--	ok	462.0060	68.996	0.038762	18.51	60.003	9.477	10388711.981290	11	462.8364	8.24147e-05	2.61604e-04
2023/02/10	02:52:38	ok	ok	462.9980	69.273	0.038811	18.51	60.003	9.477	11291975.079682	10	463.7664	8.47782e-05	2.39930e-04
2023/02/10	02:57:37	ok	ok	462.9900	69.273	0.038811	18.48	59.979	9.457	8864557.928365	11	463.6279	8.97114e-05	3.24222e-04
2023/02/10	03:02:37	--	ok	463.2600	69.268	0.038811	18.48	59.979	9.457	8574153.702041	11	463.6262	8.79573e-05	3.63928e-04
2023/02/10	03:02:44	ok	ok	463.0760	69.234	0.038799	18.47	59.988	9.451	8908370.556325	10	463.3690	8.77019e-05	4.97268e-04
2023/02/10	03:07:44	ok	ok	462.8560	69.228	0.038799	18.42	60.012	9.431	8625697.082613	10	463.3726	8.70444e-05	3.91873e-04
2023/02/10	03:12:44	ok	ok	462.9140	69.212	0.038799	18.44	59.951	9.429	9268802.479943	10	463.3306	8.77518e-05	3.65552e-04
2023/02/10	03:17:44	ok	ok	463.0180	69.202	0.038799	18.40	59.925	9.402	8848305.469704	11	463.1691	9.09034e-05	5.56502e-04
2023/02/10	03:22:44	--	ok	462.3380	69.197	0.038799	18.40	59.902	9.399	8161872.285409	10	462.9072	1.02221e-04	9.29097e-04
2023/02/10	03:22:51	--	ok	463.2460	69.316	0.038831	18.44	59.846	9.412	9500789.475110	11	463.8797	8.92257e-05	4.72311e-04
2023/02/10	03:22:58	ok	ok	462.9840	69.264	0.038819	18.37	59.857	9.375	10920538.313599	10	463.5637	8.89713e-05	4.89043e-04
2023/02/10	03:27:58	ok	ok	463.1700	69.265	0.038819	18.37	59.930	9.387	8423206.516641	8	463.7515	7.88032e-05	1.98390e-04
2023/02/10	03:32:58	ok	ok	462.9980	69.260	0.038819	18.37	59.898	9.382	8075682.735304	12	463.5907	8.63162e-05	3.77044e-04
2023/02/10	03:37:58	ok	ok	462.8620	69.257	0.038819	18.37	59.887	9.380	8172063.520250	11	463.5049	8.77584e-05	3.82302e-04
2023/02/10	03:42:58	--	ok	463.5560	69.249	0.038819	18.32	59.924	9.362	7454597.402022	7	463.8005	7.28048e-05	2.39395e-04
2023/02/10	03:43:05	--	ok	462.3360	69.036	0.038792	18.34	59.925	9.370	9167141.551503	10	462.8589	8.93401e-05	4.73667e-04
2023/02/10	03:43:13	--	ok	462.7700	69.251	0.038824	18.23	59.910	9.305	12281941.516431	11	463.4061	9.13504e-05	4.72802e-04
2023/02/10	03:43:20	ok	ok	462.8980	69.265	0.038835	18.01	60.122	9.222	11720126.574216	10	463.7393	8.52536e-05	3.03423e-04
2023/02/10	03:48:20	--	ok	463.9140	69.281	0.038835	18.32	59.883	9.356	9600765.408645	7	463.9742	7.86173e-05	1.64365e-04
2023/02/10	03:48:28	--	ok	462.7140	69.014	0.038791	18.34	59.864	9.360	11252894.566772	9	462.8691	8.49825e-05	2.25527e-04
2023/02/10	03:48:35	--	ok	462.3640	69.091	0.038804	18.24	59.860	9.305	9593135.442719	10	463.1919	8.20463e-05	3.01736e-04
2023/02/10	03:48:42	ok	ok	463.0220	69.261	0.038835	18.10	60.040	9.256	10383118.333282	10	463.6730	8.59865e-05	3.79352e-04
2023/02/10	03:53:42	--	ok	464.7040	69.273	0.038835	18.28	59.875	9.331	8497811.777859	11	463.6513	9.04684e-05	3.48127e-04
2023/02/10	03:53:50	--	ok	461.0820	68.738	0.038752	18.32	59.841	9.349	10721642.185922	11	461.9139	8.28325e-05	7.22314e-04
2023/02/10	03:53:57	--	ok	463.4300	69.293	0.038846	18.21	59.782	9.278	13591159.753178	8	463.9762	8.42572e-05	1.29353e-04
2023/02/10	03:54:04	--	ok	462.4440	69.209	0.038825	18.23	59.792	9.287	9188971.631044	9	463.4226	8.29902e-05	2.24770e-04
2023/02/10	03:54:12	ok	ok	463.1240	69.286	0.038852	18.08	59.933	9.231	12026080.662647	10	463.8964	8.52893e-05	1.85851e-04
2023/02/10	03:59:11	--	ok	463.9400	69.336	0.038852	18.27	59.843	9.318	9670324.287488	9	464.1224	8.02846e-05	1.38930e-04
2023/02/10	03:59:19	--	ok	462.3820	69.076	0.038806	18.23	59.825	9.292	10364361.490126	10	462.8991	9.10848e-05	4.82765e-04
2023/02/10	03:59:26	--	ok	463.2940	69.263	0.038836	18.18	59.873	9.276	9913514.244382	10	463.5367	9.05801e-05	4.89288e-04
2023/02/10	03:59:33	--	ok	462.6040	69.151	0.038822	18.03	60.072	9.222	8679929.142039	9	463.2893	8.40953e-05	2.56006e-04
2023/02/10	03:59:41	ok	ok	462.8760	69.258	0.038841	18.00	60.258	9.236	10351190.281931	11	463.4682	9.04805e-05	6.03892e-04
2023/02/10	04:04:40	ok	ok	462.8700	69.273	0.038841	18.18	59.893	9.279	9434534.644838	10	463.7416	8.51324e-05	3.40955e-04
2023/02/10	04:09:40	ok	ok	462.8800	69.268	0.038841	18.16	59.921	9.269	8753060.395970	8	463.8971	7.62205e-05	2.89114e-04
2023/02/10	04:14:40	--	ok	463.3480	69.265	0.038841	18.11	59.925	9.246	9696967.687501	11	463.6612	8.66801e-05	3.64274e-04
2023/02/10	04:14:47	ok	ok	462.9340	69.201	0.038824	18.14	59.855	9.251	9577268.932202	10	463.3958	8.23375e-05	2.04250e-04
2023/02/10	04:19:47	--	ok	462.4940	69.196	0.038824	18.13	59.864	9.244	9262632.652134	9	463.6836	6.55181e-05	5.46982e-04
2023/02/10	04:19:54	ok	ok	463.0040	69.277	0.038849	18.10	59.850	9.227	12171627.052114	9	463.8113	8.54825e-05	2.53079e-04
2023/02/10	04:24:54	ok	ok	463.1180	69.270	0.038849	18.13	59.875	9.246	9214926.949350	10	463.5809	9.36850e-05	6.43082e-04
2023/02/10	04:29:54	ok	ok	463.1740	69.266	0.038849	18.10	59.883	9.232	9536933.963482	12	463.6061	8.94718e-05	3.30735e-04
2023/02/10	04:34:54	ok	ok	462.9480	69.263	0.038849	18.07	59.910	9.220	8010749.210158	12	463.5424	9.00004e-05	3.18627e-04
2023/02/10	04:39:54	ok	ok	462.9940	69.259	0.038849	18.01	59.901	9.188	9704040.517111	7	463.9282	7.18656e-05	4.02448e-04
2023/02/10	04:44:54	ok	ok	462.9260	69.260	0.038849	18.20	59.590	9.241	8217717.574891	8	463.7587	7.95951e-05	1.70650e-04
2023/02/10	04:49:54	--	ok	463.2360	69.264	0.038849	18.71	59.046	9.437	8939739.821144	10	463.7006	8.68280e-05	3.31493e-04
2023/02/10	04:50:01	ok	ok	463.0860	69.230	0.038838	18.71	58.946	9.421	9899962.918261	10	463.4464	8.84094e-05	5.15743e-04
2023/02/10	04:55:01	ok	ok	463.0300	69.227	0.038838	18.89	58.721	9.486	11295450.198692	11	463.4139	9.05535e-05	5.31000e-04
2023/02/10	05:00:01	ok	ok	463.1540	69.229	0.038838	19.06	58.621	9.566	12594581.976774	9	463.6351	8.18412e-05	1.80095e-04
2023/02/10	05:05:01	--	ok	463.2140	69.222	0.038838	19.17	58.547	9.617	13649311.330527	11	463.4644	8.88175e-05	5.43545e-04
2023/02/10	05:05:08	ok	ok	462.8620	69.140	0.038827	19.20	58.529	9.630	14985287.178369	10	463.3782	8.38019e-05	2.18615e-04
2023/02/10	05:10:08	ok	ok	462.9840	69.144	0.038827	19.29	58.418	9.661	12624651.309586	10	463.2430	9.07315e-05	5.94200e-04
2023/02/10	05:15:08	--	ok	463.3320	69.131	0.038827	19.37	58.418	9.710	11419209.349705	13	463.3698	8.36596e-05	3.36711e-04
2023/02/10	05:15:15	--	ok	462.6840	69.004	0.038811	19.39	58.350	9.706	13422358.585313	10	463.0774	8.23451e-05	1.98426e-04
2023/02/10	05:15:23	--	ok	462.7380	69.064	0.038826	19.37	58.360	9.700	13669620.908579	10	463.2950	8.35518e-05	2.29684e-04
2023/02/10	05:15:30	ok	ok	462.9720	69.141	0.038839	19.27	58.381	9.646	15858484.863219	11	463.3395	8.97821e-05	4.57017e-04
2023/02/10	05:20:29	--	ok	463.2460	69.216	0.038839	19.46	58.317	9.742	11612763.059270	10	463.7268	7.78364e-05	2.06711e-04
2023/02/10	05:20:37	ok	ok	463.0040	69.086	0.038827	19.49	58.250	9.746	13560525.832500	10	463.3556	8.27077e-05	2.04439e-04
2023/02/10	05:25:36	ok	ok	463.0600	69.088	0.038827	19.53	58.303	9.779	12979762.850941	11	463.2944	8.44298e-05	4.15791e-04
2023/02/10	05:30:36	ok	ok	462.8340	69.098	0.038827	19.61	58.225	9.815	13241502.773630	10	463.3981	7.92258e-05	1.55913e-04
2023/02/10	05:35:36	ok	ok	462.9080	69.072	0.038827	19.64	58.216	9.829	14081836.188432	11	463.1947	8.85260e-05	4.87734e-04
2023/02/10	05:40:36	ok	ok	463.0120	69.063	0.038827	19.70	58.199	9.859	16135085.838279	10	463.3799	7.76634e-05	1.64000e-04
2023/02/10	05:45:36	--	ok	462.7220	69.051	0.038827	19.73	58.126	9.863	13043013.179406	8	463.2635	8.15312e-05	1.85478e-04
2023/02/10	05:45:43	--	ok	463.2740	69.176	0.03884	19.74	58.071	9.862	12701261.881233	9	463.5122	8.33586e-05	1.96903e-04
2023/02/10	05:45:51	--	ok	462.7400	69.022	0.038827	19.65	58.080	9.814	13963027.557636	10	463.1819	8.33532e-05	1.98766e-04
2023/02/10	05:45:58	--	ok	462.7980	69.048	0.03884	19.47	58.408	9.765	16142410.838550	10	463.2987	8.41851e-05	2.45583e-04
2023/02/10	05:46:05	--	ok	462.7960	69.128	0.03885	19.40	58.647	9.763	15109766.365309	10	463.4278	8.32934e-05	2.21564e-04
2023/02/10	05:46:13	ok	ok	463.0420	69.229	0.038859	19.36	58.788	9.764	14337633.808713	10	463.6327	8.34908e-05	2.03325e-04
2023/02/10	05:51:12	ok	ok	463.1580	69.272	0.038859	19.71	58.125	9.855	11429926.711012	11	463.7469	8.81157e-05	3.51803e-04
2023/02/10	05:56:12	--	ok	463.3960	69.266	0.038859	19.77	58.108	9.885	12151528.250190	11	463.6490	9.04544e-05	6.99130e-04
2023/02/10	05:56:19	--	ok	462.7820	69.102	0.03884	19.73	58.093	9.858	12634065.531559	10	463.3787	8.20774e-05	1.85894e-04
2023/02/10	05:56:26	ok	ok	463.1140	69.191	0.03885	19.71	58.193	9.867	13569406.131765	10	463.5840	8.24067e-05	2.07919e-04
2023/02/10	06:01:26	--	ok	463.2940	69.198	0.03885	19.78	57.998	9.874	12237065.842464	11	463.5249	8.58840e-05	3.63523e-04
2023/02/10	06:01:34	ok	ok	462.9500	69.062	0.038836	19.78	58.056	9.884	12315069.704374	10	463.3068	8.31681e-05	1.74985e-04
2023/02/10	06:06:33	--	ok	462.7940	69.053	0.038836	19.75	58.120	9.878	10687312.669163	11	463.2227	8.44863e-05	3.29248e-04
2023/02/10	06:06:40	ok	ok	462.9600	69.144	0.038846	19.74	58.106	9.868	13706878.956444	11	463.4744	8.16812e-05	2.40956e-04
2023/02/10	06:11:40	ok	ok	462.9660	69.123	0.038846	19.74	58.083	9.864	13730967.185127	11	463.3472	8.59924e-05	4.16164e-04
2023/02/10	06:16:40	ok	ok	462.8420	69.099	0.038846	19.78	58.030	9.879	12593878.503379	11	463.3325	8.55218e-05	3.99844e-04
2023/02/10	06:21:40	ok	ok	463.0260	69.074	0.038846	19.73	58.116	9.861	14955152.395383	11	463.2735	8.57653e-05	3.87124e-04
2023/02/10	06:26:40	ok	ok	462.8380	69.076	0.038846	19.78	58.090	9.889	12372993.477733	11	463.5333	7.08458e-05	4.13316e-04
2023/02/10	06:31:40	ok	ok	463.0560	69.051	0.038846	19.78	58.122	9.895	12976711.761328	8	463.2966	8.03968e-05	1.87508e-04
2023/02/10	06:36:40	--	ok	462.7840	69.035	0.038846	19.78	58.067	9.886	11896094.978237	9	463.2788	8.00687e-05	1.66197e-04
2023/02/10	06:36:47	ok	ok	463.0680	69.130	0.038857	19.82	58.016	9.902	13601025.232885	10	463.4488	8.19549e-05	1.91086e-04
2023/02/10	06:41:47	ok	ok	462.9380	69.098	0.038857	19.80	58.102	9.899	11975403.920071	10	463.4815	7.73643e-05	1.78763e-04
2023/02/10	06:46:47	ok	ok	462.9560	69.076	0.038857	19.82	58.061	9.909	10270801.110671	11	463.2833	8.46633e-05	4.28913e-04
2023/02/10	06:51:47	ok	ok	463.0700	69.063	0.038857	19.81	58.058	9.901	12795825.961476	10	463.3721	7.79239e-05	1.44984e-04
2023/02/10	06:56:47	--	ok	462.6760	69.034	0.038857	19.75	58.074	9.870	10574603.991912	12	463.1298	8.59026e-05	3.76638e-04
2023/02/10	06:56:54	ok	ok	462.8980	69.185	0.038872	19.78	58.056	9.884	13197398.810454	10	463.5478	8.26269e-05	1.94423e-04
2023/02/10	07:01:54	ok	ok	462.8340	69.150	0.038872	19.77	58.088	9.881	11898598.846556	11	463.3035	9.13763e-05	6.95472e-04
2023/02/10	07:06:54	ok	ok	462.8500	69.135	0.038872	19.81	58.025	9.896	13400692.666026	10	463.4373	8.21116e-05	2.13572e-04
2023/02/10	07:11:54	ok	ok	463.0580	69.113	0.038872	19.78	58.079	9.888	10507338.467160	11	463.3465	8.47387e-05	3.67589e-04
2023/02/10	07:16:54	--	ok	462.7360	69.083	0.038872	19.80	58.012	9.884	12246482.238706	9	463.3913	7.99468e-05	1.13388e-04
2023/02/10	07:17:02	ok	ok	463.0340	69.194	0.038885	19.80	58.033	9.888	15989641.404053	10	463.5864	8.30607e-05	2.50809e-04
2023/02/10	07:22:01	ok	ok	463.1540	69.189	0.038885	19.80	58.070	9.894	13407186.416215	11	463.4975	8.46981e-05	3.62333e-04
2023/02/10	07:27:01	--	ok	463.2300	69.166	0.038885	19.77	58.065	9.878	13922734.805570	13	463.3344	9.01537e-05	4.25707e-04
2023/02/10	07:27:08	--	ok	462.7580	69.077	0.038874	19.82	58.016	9.902	13053916.179658	10	463.3080	8.20687e-05	2.45082e-04
2023/02/10	07:27:16	ok	ok	462.8740	69.124	0.038886	19.77	57.905	9.850	14170993.384553	9	463.4597	8.28090e-05	2.40181e-04
2023/02/10	07:32:15	ok	ok	462.8340	69.148	0.038886	19.84	57.983	9.904	13532397.227505	10	463.4657	8.26575e-05	1.60104e-04
2023/02/10	07:37:15	ok	ok	462.9780	69.101	0.038886	19.85	57.964	9.908	13006263.981568	11	463.3662	8.62920e-05	4.41453e-04
2023/02/10	07:42:15	--	ok	462.6900	69.109	0.038886	19.84	57.925	9.894	12345707.167510	9	463.3594	8.36193e-05	2.32960e-04
2023/02/10	07:42:22	--	ok	463.2840	69.244	0.038901	19.89	57.923	9.926	12494156.367137	10	463.7222	8.35800e-05	2.55906e-04
2023/02/10	07:42:30	--	ok	462.6480	69.073	0.038887	19.85	57.859	9.890	12664001.374279	10	463.3383	8.46308e-05	1.83442e-04
2023/02/10	07:42:37	ok	ok	463.1420	69.201	0.038904	19.74	58.025	9.854	12204761.488867	10	463.6132	8.44957e-05	2.26866e-04
2023/02/10	07:47:36	ok	ok	463.0200	69.248	0.038904	19.84	57.961	9.900	13150807.693958	11	463.6237	8.62321e-05	4.40507e-04
2023/02/10	07:52:36	--	ok	463.2180	69.218	0.038904	19.88	58.024	9.936	12269334.922531	11	463.6160	8.48583e-05	3.22547e-04
2023/02/10	07:52:43	--	ok	462.7920	69.124	0.038894	19.89	57.992	9.938	12805722.724679	10	463.4595	8.21891e-05	1.83548e-04
2023/02/10	07:52:51	ok	ok	462.9960	69.185	0.038904	19.80	57.910	9.866	15284467.344222	11	463.6405	8.20277e-05	2.06688e-04
2023/02/10	07:57:50	--	ok	463.4300	69.209	0.038904	19.91	57.868	9.924	10765096.392100	10	463.7774	7.41039e-05	2.47953e-04
2023/02/10	07:57:58	--	ok	462.6060	69.018	0.038883	19.92	57.861	9.932	13839632.017433	10	463.1640	8.35276e-05	2.35961e-04
2023/02/10	07:58:05	--	ok	463.2020	69.137	0.038902	19.85	57.815	9.883	14386173.424869	11	463.5246	8.25694e-05	1.79118e-04
2023/02/10	07:58:12	--	ok	462.5840	69.010	0.038892	19.73	58.035	9.848	13708015.496691	10	463.1911	8.37534e-05	1.94660e-04
2023/02/10	07:58:19	ok	ok	462.8600	69.144	0.038912	19.64	58.227	9.831	12232128.932750	10	463.5122	8.29716e-05	2.40448e-04
2023/02/10	08:03:19	--	ok	463.3360	69.237	0.038912	19.94	57.850	9.938	13049030.440200	11	463.7033	8.40418e-05	3.48214e-04
2023/02/10	08:03:26	--	ok	462.7820	69.069	0.038896	19.92	57.882	9.936	13823868.135824	10	463.3504	8.36626e-05	1.87405e-04
2023/02/10	08:03:34	--	ok	462.7340	69.162	0.038906	19.85	57.896	9.897	13232047.507795	10	463.5061	8.31607e-05	1.94298e-04
2023/02/10	08:03:41	ok	ok	462.9960	69.217	0.038919	19.71	58.227	9.873	14562087.434766	10	463.6930	8.34788e-05	2.52015e-04
2023/02/10	08:08:41	--	ok	463.4420	69.265	0.038919	19.95	57.920	9.958	12541742.865704	10	463.7402	8.60106e-05	3.54123e-04
2023/02/10	08:08:48	ok	ok	462.9280	69.094	0.038898	19.98	57.877	9.969	13415459.172794	9	463.4022	8.39034e-05	1.72606e-04
2023/02/10	08:13:47	ok	ok	462.9000	69.070	0.038898	20.05	57.774	9.992	12458924.988386	10	463.4565	7.97496e-05	1.92702e-04
2023/02/10	08:18:47	--	ok	462.7720	69.084	0.038898	20.24	57.662	10.081	13069214.217530	11	463.2241	9.13965e-05	7.14553e-04
2023/02/10	08:18:54	ok	ok	463.0940	69.189	0.038909	20.26	57.646	10.093	13742228.978123	10	463.4898	9.10480e-05	4.75872e-04
2023/02/10	08:23:54	ok	ok	463.1120	69.174	0.038909	20.35	57.635	10.142	13326215.250791	11	463.5233	8.59591e-05	4.50945e-04
2023/02/10	08:28:54	ok	ok	463.0140	69.159	0.038909	20.48	57.566	10.206	11712845.690557	10	463.6446	7.80660e-05	1.70610e-04
2023/02/10	08:33:54	ok	ok	463.1820	69.127	0.038909	20.52	57.607	10.237	13303013.301503	10	463.3332	9.14265e-05	7.16289e-04
2023/02/10	08:38:54	--	ok	463.6720	69.112	0.038909	20.59	57.595	10.280	13270308.678035	10	463.5463	7.93011e-05	1.77311e-04
2023/02/10	08:39:02	--	ok	462.5560	68.933	0.038876	20.58	57.571	10.267	14642807.423401	10	462.8149	8.15472e-05	2.53492e-04
2023/02/10	08:39:09	ok	ok	462.8060	69.006	0.038897	20.50	57.525	10.214	13941158.841984	10	463.1790	8.29802e-05	1.91247e-04
2023/02/10	08:44:08	ok	ok	463.0580	69.023	0.038897	20.65	57.559	10.307	14814326.267527	11	463.0772	8.88500e-05	5.98990e-04
2023/02/10	08:49:08	--	ok	462.6740	69.013	0.038897	20.70	57.548	10.338	13515543.612967	12	463.4150	7.00354e-05	4.91537e-04
2023/02/10	08:49:15	ok	ok	463.1980	69.126	0.038913	20.69	57.520	10.325	13026205.684999	10	463.5286	8.30822e-05	1.69380e-04
2023/02/10	08:54:15	ok	ok	462.8540	69.077	0.038913	20.53	57.722	10.267	15529285.142036	11	463.6077	7.12800e-05	4.89016e-04
2023/02/10	08:59:15	ok	ok	463.1180	69.064	0.038913	20.49	57.704	10.238	12407416.777869	10	463.4240	7.85345e-05	2.17041e-04
2023/02/10	09:04:15	ok	ok	463.0480	69.049	0.038913	20.65	57.559	10.307	11373679.609630	11	463.1721	9.11800e-05	6.79559e-04
2023/02/10	09:09:15	ok	ok	463.0220	69.036	0.038913	20.78	57.568	10.385	12189612.800586	10	463.1297	9.10321e-05	5.81966e-04
2023/02/10	09:14:15	ok	ok	462.8700	69.033	0.038913	20.86	57.470	10.418	12971426.364898	10	463.2609	8.26297e-05	2.84491e-04
2023/02/10	09:19:15	ok	ok	463.0300	69.020	0.038913	20.93	57.493	10.466	13254988.265133	10	463.2950	7.87393e-05	2.05675e-04
2023/02/10	09:24:15	ok	ok	463.0260	69.010	0.038913	20.97	57.488	10.489	13381653.110289	9	463.1930	8.06994e-05	1.85278e-04
2023/02/10	09:29:15	--	ok	462.5180	69.010	0.038913	21.06	57.493	10.542	12836028.582994	9	463.2127	7.84734e-05	2.33248e-04
2023/02/10	09:29:22	ok	ok	463.1400	69.173	0.038937	21.11	57.385	10.558	14420746.521940	9	463.6535	8.36344e-05	2.00839e-04
2023/02/10	09:34:22	ok	ok	462.9960	69.133	0.038937	21.13	57.435	10.577	13182052.489990	11	463.3731	9.20674e-05	7.13340e-04
2023/02/10	09:39:22	ok	ok	463.0340	69.111	0.038937	21.19	57.453	10.615	11948876.030210	11	463.4713	8.44410e-05	4.17184e-04
2023/02/10	09:44:22	--	ok	463.2700	69.069	0.038937	21.23	57.484	10.645	13242434.204659	10	463.5567	7.72371e-05	2.38772e-04
2023/02/10	09:44:29	--	ok	462.7160	69.010	0.038924	21.21	57.449	10.630	15064141.816947	9	463.1841	8.23869e-05	1.97764e-04
2023/02/10	09:44:37	ok	ok	462.8300	69.041	0.038938	21.21	57.426	10.626	13464709.095622	9	463.3273	8.49436e-05	1.69320e-04
2023/02/10	09:49:36	ok	ok	462.9680	69.066	0.038938	21.30	57.417	10.677	14891707.112185	10	463.3586	8.50578e-05	4.24134e-04
2023/02/10	09:54:36	ok	ok	463.1360	69.037	0.038938	21.38	57.421	10.731	14242638.508303	10	463.4460	7.79483e-05	2.31379e-04
2023/02/10	09:59:36	ok	ok	462.9660	69.027	0.038938	21.44	57.462	10.774	11663145.915780	10	463.2651	8.48043e-05	4.24945e-04
2023/02/10	10:04:36	ok	ok	462.8660	69.022	0.038938	21.50	57.440	10.804	12640592.129098	10	463.2283	8.23181e-05	3.78947e-04
2023/02/10	10:09:36	ok	ok	462.8520	69.016	0.038938	21.57	57.472	10.854	14395563.370625	9	463.3083	7.71913e-05	1.89579e-04
2023/02/10	10:14:36	--	ok	462.6980	69.005	0.038938	21.61	57.353	10.860	11549794.899172	9	462.9463	9.06582e-05	4.03311e-04
2023/02/10	10:14:43	--	ok	463.2360	69.078	0.038953	21.67	57.342	10.893	13421672.034992	8	463.4328	8.45919e-05	2.41117e-04
2023/02/10	10:14:51	ok	ok	462.8580	69.002	0.038942	21.64	57.234	10.856	14998209.206145	8	463.1634	8.23746e-05	1.81527e-04
2023/02/10	10:19:50	--	ok	463.5520	69.003	0.038942	21.67	57.398	10.904	12295320.603622	8	463.1325	8.22176e-05	1.67851e-04
2023/02/10	10:19:58	--	ok	462.1780	68.791	0.038914	21.64	57.403	10.888	13992008.439327	8	462.5666	8.29591e-05	2.30637e-04
2023/02/10	10:20:05	ok	ok	463.1220	69.020	0.038955	21.52	57.430	10.819	13002643.639786	10	463.2227	8.69025e-05	5.21748e-04
2023/02/10	10:25:04	--	ok	463.4120	69.032	0.038955	21.74	57.420	10.953	13995926.831679	12	463.5773	7.03360e-05	4.14244e-04
2023/02/10	10:25:11	--	ok	462.7980	68.951	0.038935	21.80	57.339	10.973	13551466.507987	9	462.8108	8.74397e-05	4.26129e-04
2023/02/10	10:25:19	ok	ok	462.8600	68.987	0.038944	21.72	57.282	10.917	13842507.751115	9	463.0994	8.13802e-05	2.22688e-04
2023/02/10	10:30:18	--	ok	462.6400	68.990	0.038944	21.80	57.429	10.990	13073593.799274	10	463.1407	7.95862e-05	2.74230e-04
2023/02/10	10:30:26	ok	ok	463.0920	69.047	0.038962	21.78	57.348	10.965	15135061.624888	8	463.4090	8.34969e-05	2.25697e-04
2023/02/10	10:35:25	ok	ok	462.8240	69.032	0.038962	21.84	57.447	11.019	12736584.411661	9	463.4357	7.76043e-05	1.90867e-04
2023/02/10	10:40:25	ok	ok	462.9320	69.025	0.038962	21.93	57.374	11.068	12956050.402357	10	463.4374	7.54055e-05	2.81143e-04
2023/02/10	10:45:25	ok	ok	462.8260	69.013	0.038962	21.96	57.401	11.092	11382692.903953	8	463.1823	8.28765e-05	2.16582e-04
2023/02/10	10:50:25	ok	ok	463.0240	69.007	0.038962	22.03	57.412	11.139	14255450.842689	10	463.0387	8.73736e-05	6.32142e-04
2023/02/10	10:55:25	ok	ok	462.8560	68.994	0.038962	22.11	57.366	11.178	14456561.524572	10	462.9519	8.91205e-05	6.28903e-04
2023/02/10	11:00:25	--	ok	462.5420	68.977	0.038962	22.16	57.433	11.227	14703611.929403	9	463.0321	8.09236e-05	2.05653e-04
2023/02/10	11:00:32	--	ok	463.3640	69.064	0.038985	22.16	57.375	11.216	14015215.879491	8	463.4680	8.23265e-05	2.09441e-04
2023/02/10	11:00:39	--	ok	462.7520	68.969	0.038967	22.03	57.412	11.139	14527715.427304	10	463.0725	8.23810e-05	2.05663e-04
2023/02/10	11:00:47	ok	ok	463.0400	68.989	0.038979	21.95	57.639	11.130	12706487.061998	9	463.1661	8.23844e-05	2.34037e-04
2023/02/10	11:05:46	ok	ok	463.0840	69.021	0.038979	22.23	57.456	11.276	13944662.597653	7	463.4065	7.69620e-05	1.43060e-04
2023/02/10	11:10:46	ok	ok	462.8600	69.014	0.038979	22.31	57.435	11.319	12222273.440566	9	463.3097	7.64018e-05	2.37847e-04
2023/02/10	11:15:46	--	ok	462.4640	68.993	0.038979	22.03	57.937	11.240	13303179.626666	10	462.8097	9.13972e-05	8.37259e-04
2023/02/10	11:15:54	--	ok	463.2060	69.104	0.039006	22.08	57.900	11.263	14562772.310407	9	463.5581	8.18840e-05	2.21596e-04
2023/02/10	11:16:01	ok	ok	462.9260	69.026	0.038996	21.96	57.891	11.187	11542136.582628	9	463.2668	8.22377e-05	1.57727e-04
2023/02/10	11:21:01	--	ok	462.4520	69.017	0.038996	21.67	58.491	11.111	8802839.327995	10	462.9737	9.01990e-05	7.61409e-04
2023/02/10	11:21:08	ok	ok	463.0140	69.206	0.039023	21.65	58.454	11.096	8158500.246358	8	463.6520	8.34741e-05	2.11965e-04
2023/02/10	11:26:08	--	ok	465.3660	69.125	0.039023	21.45	58.683	11.011	7218439.257407	11	463.1724	9.28195e-05	9.88985e-04
2023/02/10	11:26:15	--	ok	460.2040	68.440	0.038904	21.45	58.662	11.007	9447783.117199	10	461.1039	8.09054e-05	2.05325e-04
2023/02/10	11:26:23	--	ok	463.8240	69.263	0.039044	21.41	58.688	10.985	7844684.751338	10	463.8736	8.36355e-05	2.15572e-04
2023/02/10	11:26:30	--	ok	462.1680	68.982	0.039003	21.34	58.766	10.955	7705907.915851	10	462.9049	8.37002e-05	1.93688e-04
2023/02/10	11:26:38	ok	ok	463.0320	69.202	0.039045	21.27	58.914	10.937	6592786.932201	11	463.7309	7.96497e-05	2.44562e-04
2023/02/10	11:31:37	--	ok	463.6780	69.241	0.039045	21.36	58.804	10.971	7825343.409606	9	463.7752	8.28694e-05	1.91651e-04
2023/02/10	11:31:44	--	ok	462.1960	69.010	0.039011	21.36	58.836	10.977	8304501.508449	11	462.9872	8.23685e-05	6.93852e-04
2023/02/10	11:31:52	ok	ok	463.1120	69.254	0.039051	21.29	58.767	10.920	8332071.545304	10	463.8156	8.44086e-05	2.04528e-04
2023/02/10	11:36:51	ok	ok	463.1460	69.245	0.039051	21.27	58.935	10.941	7918733.816715	12	464.0321	6.95944e-05	5.15725e-04
2023/02/10	11:41:51	--	ok	463.7780	69.217	0.039051	21.20	58.959	10.902	7395447.993743	11	463.7729	7.86304e-05	2.45901e-04
2023/02/10	11:41:59	--	ok	464.1820	68.975	0.039012	21.23	58.939	10.915	7648197.080325	9	462.9018	8.19142e-05	1.92078e-04
2023/02/10	11:42:06	--	ok	460.5440	68.624	0.038953	21.21	58.894	10.898	8741300.002488	11	461.6324	8.21322e-05	2.26021e-04
2023/02/10	11:42:14	ok	ok	463.0640	69.287	0.039076	21.07	58.949	10.817	9250604.544305	10	463.9464	8.47880e-05	1.93131e-04
2023/02/10	11:47:13	--	ok	463.2440	69.292	0.039076	21.20	59.028	10.914	8595694.052170	10	464.2844	6.77197e-05	4.64583e-04
2023/02/10	11:47:20	--	ok	462.6040	69.227	0.039064	21.16	58.985	10.879	6950533.862847	9	463.6964	8.46480e-05	2.49002e-04
2023/02/10	11:47:28	ok	ok	463.1520	69.294	0.039084	21.10	59.033	10.853	9058149.918784	10	464.0415	8.33187e-05	2.21416e-04
2023/02/10	11:52:27	--	ok	463.2620	69.293	0.039084	21.13	59.106	10.885	9423150.120471	11	463.9739	8.54490e-05	3.68809e-04
2023/02/10	11:52:34	ok	ok	463.1960	69.253	0.039071	21.16	59.054	10.892	7224731.130462	9	463.7603	8.32621e-05	2.39648e-04
2023/02/10	11:57:33	--	ok	464.6020	69.218	0.039071	21.14	59.086	10.890	9800990.646075	11	463.6361	8.62762e-05	5.23874e-04
2023/02/10	11:57:40	--	ok	461.1680	68.717	0.038991	21.09	59.088	10.855	10541530.115498	11	462.0766	7.96541e-05	2.13154e-04
2023/02/10	11:57:48	--	ok	463.4740	69.256	0.039082	21.04	59.081	10.825	11434104.125816	10	463.8528	8.29831e-05	1.82119e-04
2023/02/10	11:57:55	--	ok	462.4680	69.028	0.039059	21.00	59.200	10.820	8602042.246773	10	463.0592	8.99793e-05	5.20331e-04
2023/02/10	11:58:03	ok	ok	462.9140	69.221	0.039085	20.87	59.393	10.775	7378358.870191	10	463.6878	8.45824e-05	2.30184e-04
2023/02/10	12:03:02	--	ok	464.0180	69.271	0.039085	21.11	59.138	10.881	6840683.842683	10	464.0606	7.37682e-05	2.15387e-04
2023/02/10	12:03:09	--	ok	462.5040	68.955	0.039034	21.11	59.159	10.885	9319388.408085	9	462.8328	8.23158e-05	2.27355e-04
2023/02/10	12:03:16	--	ok	462.7640	69.031	0.039059	21.06	59.141	10.844	9404872.783688	10	463.2958	7.98756e-05	1.94519e-04
2023/02/10	12:03:24	--	ok	462.4180	69.059	0.03907	20.90	59.260	10.769	8202122.075432	11	463.4364	7.94408e-05	1.90753e-04
2023/02/10	12:03:31	--	ok	463.3080	69.274	0.039099	20.82	59.541	10.766	11461049.106796	9	463.8748	8.48665e-05	2.11171e-04
2023/02/10	12:03:38	ok	ok	462.8520	69.170	0.039084	20.76	59.704	10.761	7688312.782071	11	463.4392	8.59399e-05	5.03198e-04
2023/02/10	12:08:38	ok	ok	463.0540	69.251	0.039084	21.16	59.165	10.913	9645385.840036	11	463.5863	9.22709e-05	7.29825e-04
2023/02/10	12:13:38	--	ok	463.3920	69.209	0.039084	21.20	59.141	10.935	8866647.940670	11	463.6022	8.68275e-05	4.24679e-04
2023/02/10	12:13:45	--	ok	462.3560	69.055	0.039065	21.19	59.115	10.922	9953298.004894	9	463.3166	8.20196e-05	2.21110e-04
2023/02/10	12:13:53	ok	ok	462.8820	69.261	0.039096	21.09	59.110	10.859	7742786.864013	9	463.8364	8.47167e-05	2.18016e-04
2023/02/10	12:18:52	--	ok	463.2120	69.261	0.039096	21.19	59.242	10.945	7066353.280194	12	463.4747	9.87625e-05	7.80132e-04
2023/02/10	12:18:59	--	ok	462.7980	69.188	0.039086	21.19	59.196	10.937	8673172.319165	10	463.6291	8.26693e-05	2.32657e-04
2023/02/10	12:19:07	ok	ok	462.9780	69.233	0.039096	21.16	59.179	10.915	6590307.531342	9	463.7520	8.49007e-05	1.98256e-04
2023/02/10	12:24:06	ok	ok	463.0240	69.237	0.039096	21.23	59.214	10.966	7704195.063752	11	463.6006	9.04941e-05	7.09086e-04
2023/02/10	12:29:06	--	ok	463.5200	69.200	0.039096	21.24	59.228	10.978	6711418.716875	11	463.6359	8.55796e-05	4.59745e-04
2023/02/10	12:29:14	--	ok	462.3880	69.015	0.03907	21.23	59.202	10.963	8203134.230416	8	463.1322	8.44889e-05	1.98291e-04
2023/02/10	12:29:21	ok	ok	462.8660	69.187	0.0391	21.19	59.173	10.933	9030486.100034	9	463.6652	8.55647e-05	2.22267e-04
2023/02/10	12:34:20	ok	ok	463.0000	69.192	0.0391	21.24	59.193	10.972	7393676.520311	11	463.3901	9.55034e-05	8.01672e-04
2023/02/10	12:39:20	--	ok	463.3300	69.155	0.0391	21.26	59.219	10.985	8513912.756157	10	463.6842	7.86497e-05	1.55834e-04
2023/02/10	12:39:27	--	ok	462.6780	69.034	0.039084	21.30	59.225	11.014	9564292.826298	11	463.3688	8.12085e-05	2.06489e-04
2023/02/10	12:39:35	ok	ok	462.8540	69.107	0.0391	21.27	59.152	10.981	8120682.768877	10	463.4501	8.34468e-05	6.65112e-04
2023/02/10	12:44:34	--	ok	462.6640	69.117	0.0391	21.30	59.214	11.012	7550786.110886	9	463.4809	8.45266e-05	2.32934e-04
2023/02/10	12:44:41	--	ok	463.4660	69.257	0.039117	21.29	59.248	11.009	9820020.550142	9	463.8089	8.50630e-05	2.35198e-04
2023/02/10	12:44:49	--	ok	462.7820	69.039	0.039094	21.23	59.156	10.955	8283482.144524	8	463.2662	8.53296e-05	2.15590e-04
2023/02/10	12:44:56	ok	ok	462.8120	69.048	0.039104	21.03	59.463	10.886	9124276.033010	10	463.2192	9.16727e-05	5.11651e-04
2023/02/10	12:49:55	ok	ok	462.8620	69.118	0.039104	21.31	59.216	11.020	8107034.929981	10	463.6192	7.79186e-05	2.29549e-04
2023/02/10	12:54:55	--	ok	462.7540	69.075	0.039104	21.34	59.257	11.047	9957328.485569	12	463.7747	6.51420e-05	6.97714e-04
2023/02/10	12:55:02	ok	ok	463.0360	69.180	0.039116	21.34	59.197	11.036	9584374.517626	10	463.6917	8.23778e-05	2.07632e-04
2023/02/10	13:00:02	ok	ok	462.8500	69.154	0.039116	21.41	59.200	11.081	10283879.160230	11	463.8110	7.24760e-05	4.25909e-04
2023/02/10	13:05:02	--	ok	462.7780	69.111	0.039116	21.41	59.210	11.082	9029918.219358	11	463.2770	8.93966e-05	7.51305e-04
2023/02/10	13:05:09	--	ok	462.6960	69.217	0.039127	21.42	59.191	11.087	9724175.167056	10	463.7465	8.21894e-05	2.23149e-04
2023/02/10	13:05:17	ok	ok	463.1140	69.277	0.039142	21.36	59.211	11.047	8659198.229001	11	463.8387	8.88970e-05	4.75149e-04
2023/02/10	13:10:16	ok	ok	463.1960	69.277	0.039142	21.47	59.187	11.114	8878568.837356	11	464.1978	6.93457e-05	5.42062e-04
2023/02/10	13:15:16	--	ok	463.2100	69.260	0.039142	21.50	59.237	11.142	9984640.231657	10	464.0918	7.07820e-05	4.22492e-04
2023/02/10	13:15:23	--	ok	463.8280	69.252	0.039132	21.52	59.220	11.156	7570305.851029	11	463.8796	8.17726e-05	2.05755e-04
2023/02/10	13:15:31	ok	ok	462.9520	69.192	0.039091	21.42	59.156	11.081	7046003.335961	10	463.7259	8.40306e-05	1.95814e-04
2023/02/10	13:20:30	ok	ok	463.0460	69.215	0.039091	21.54	59.187	11.160	8421076.789545	10	463.5605	9.04566e-05	5.05467e-04
2023/02/10	13:25:30	ok	ok	462.9260	69.178	0.039091	21.54	59.280	11.178	9644724.941919	10	463.5151	8.95268e-05	4.17245e-04
2023/02/10	13:30:30	--	ok	464.3800	69.132	0.039091	21.57	59.316	11.202	9523911.528169	11	463.7717	7.35569e-05	3.42159e-04
2023/02/10	13:30:37	--	ok	462.7020	68.997	0.039022	21.55	59.246	11.180	11122379.799678	8	463.0406	8.29116e-05	2.03322e-04
2023/02/10	13:30:45	--	ok	462.1060	68.993	0.039036	21.47	59.220	11.120	8494794.904439	11	462.9683	8.18303e-05	6.86477e-04
2023/02/10	13:30:52	--	ok	462.6000	68.950	0.039081	21.31	59.536	11.080	9655089.346904	9	462.9155	8.39511e-05	2.33867e-04
2023/02/10	13:30:59	--	ok	462.2240	68.922	0.039101	21.30	59.646	11.092	8535503.701378	10	462.8915	8.14707e-05	2.09359e-04
2023/02/10	13:31:07	--	ok	462.6040	69.036	0.039139	21.27	59.756	11.093	8998047.274469	9	463.3156	8.26110e-05	2.18874e-04
2023/02/10	13:31:14	ok	ok	462.8260	69.202	0.039159	21.20	59.896	11.075	9757606.349248	10	463.7263	8.35442e-05	1.97023e-04
2023/02/10	13:36:13	ok	ok	463.0840	69.253	0.039159	21.55	59.200	11.172	8858987.217879	8	463.7747	8.67546e-05	3.27598e-04
2023/02/10	13:41:13	ok	ok	462.9840	69.224	0.039159	21.58	59.251	11.200	8958760.980282	11	463.9791	7.16926e-05	4.47558e-04
2023/02/10	13:46:13	--	ok	463.7380	69.186	0.039159	21.60	59.242	11.209	9292730.102170	10	463.6372	8.71031e-05	3.69197e-04
2023/02/10	13:46:20	--	ok	463.5460	69.173	0.039122	21.60	59.210	11.203	7539146.106755	10	463.6578	8.34480e-05	2.70385e-04
2023/02/10	13:46:28	--	ok	463.3140	69.114	0.039095	21.57	59.202	11.181	8590058.560229	9	463.5433	8.47520e-05	2.06146e-04
2023/02/10	13:46:35	ok	ok	463.1580	69.059	0.039079	21.38	59.353	11.092	7657764.243384	10	463.4643	8.31939e-05	1.34927e-04
2023/02/10	13:51:34	--	ok	463.2600	69.124	0.039079	21.61	59.292	11.227	6572741.087108	11	463.4018	9.15482e-05	6.73303e-04
2023/02/10	13:51:41	ok	ok	463.1340	69.091	0.039066	21.60	59.252	11.211	7861054.722420	8	463.4892	8.34487e-05	2.30818e-04
2023/02/10	13:56:40	--	ok	462.7680	69.066	0.039066	21.62	59.246	11.227	9347519.821727	10	463.3987	8.34619e-05	2.55316e-04
2023/02/10	13:56:47	--	ok	462.7600	69.074	0.039078	21.67	59.197	11.245	8359011.086710	9	463.4773	8.10538e-05	1.52922e-04
2023/02/10	13:56:54	--	ok	462.3540	69.038	0.03909	21.61	59.223	11.214	9200961.763768	11	463.2557	8.77223e-05	4.55535e-04
2023/02/10	13:57:02	--	ok	462.6320	69.013	0.039122	21.51	59.365	11.175	8495864.124562	8	463.2017	8.36981e-05	2.15809e-04
2023/02/10	13:57:09	--	ok	462.5020	69.006	0.03914	21.41	59.541	11.144	9297839.290405	10	463.1484	8.21435e-05	2.32957e-04
2023/02/10	13:57:16	ok	ok	462.9240	69.049	0.039165	21.34	59.747	11.138	9457639.801146	10	463.4308	7.86836e-05	2.31685e-04
2023/02/10	14:02:16	ok	ok	462.8720	69.113	0.039165	21.67	59.289	11.263	7838163.014789	11	463.8042	7.01819e-05	4.83383e-04
2023/02/10	14:07:16	--	ok	462.7620	69.084	0.039165	21.70	59.294	11.283	7404464.377253	10	463.4209	8.58655e-05	4.42824e-04
2023/02/10	14:07:24	ok	ok	463.1300	69.186	0.039177	21.70	59.260	11.276	8639185.119954	9	463.7137	8.33332e-05	2.37735e-04
2023/02/10	14:12:23	--	ok	465.2080	69.154	0.039177	21.71	59.297	11.292	8047249.874052	11	463.5883	8.55418e-05	3.73016e-04
2023/02/10	14:12:31	--	ok	462.4380	69.019	0.039066	21.72	59.197	11.282	6910870.056449	9	463.2254	8.26305e-05	2.46675e-04
2023/02/10	14:12:38	ok	ok	462.9080	68.997	0.039094	21.65	59.229	11.243	8795856.265540	8	463.0756	8.43914e-05	2.14071e-04
2023/02/10	14:17:37	--	ok	462.6400	69.007	0.039094	21.74	59.301	11.312	8875134.414895	10	463.3206	7.53205e-05	2.28135e-04
2023/02/10	14:17:44	ok	ok	462.9420	69.000	0.039112	21.77	59.330	11.335	9215235.244974	9	463.1783	8.01083e-05	2.30201e-04
2023/02/10	14:22:44	ok	ok	462.8680	68.995	0.039112	21.77	59.306	11.330	8280423.866211	12	462.8831	9.24669e-05	6.68114e-04
2023/02/10	14:27:44	--	ok	462.7660	68.978	0.039112	21.80	59.335	11.355	8875020.142769	10	462.9926	8.30503e-05	4.18264e-04
2023/02/10	14:27:51	--	ok	462.4560	68.980	0.039123	21.82	59.271	11.360	8539806.571918	8	462.9857	8.33339e-05	1.86796e-04
2023/02/10	14:27:58	--	ok	462.7020	68.941	0.03915	21.72	59.219	11.286	9403331.811415	8	462.8928	8.43535e-05	1.74658e-04
2023/02/10	14:28:06	--	ok	462.3800	68.975	0.039165	21.57	59.408	11.219	9385740.083615	8	463.0159	8.37029e-05	2.26977e-04
2023/02/10	14:28:13	ok	ok	462.8800	69.104	0.039196	21.44	59.820	11.216	7998999.853848	9	463.5405	8.44712e-05	2.13309e-04
2023/02/10	14:33:13	--	ok	463.4780	69.169	0.039196	21.77	59.385	11.345	6633943.141047	9	463.7863	7.91291e-05	1.51307e-04
2023/02/10	14:33:20	--	ok	463.3640	69.169	0.039173	21.78	59.239	11.326	11805395.353493	9	463.6926	8.17956e-05	2.32857e-04
2023/02/10	14:33:28	--	ok	463.2320	69.132	0.039155	21.67	59.379	11.280	9034794.199156	12	463.6988	7.78018e-05	2.60859e-04
2023/02/10	14:33:35	--	ok	462.7800	69.086	0.039143	21.57	59.568	11.250	7701277.861925	8	463.4501	8.52026e-05	2.76825e-04
2023/02/10	14:33:43	--	ok	462.6680	69.065	0.039154	21.51	59.763	11.250	8252592.267945	11	463.3594	8.23877e-05	5.24804e-04
2023/02/10	14:33:50	--	ok	462.7960	69.054	0.03917	21.48	59.837	11.247	9723018.344413	9	463.4352	7.96020e-05	2.52951e-04
2023/02/10	14:33:57	--	ok	462.7200	69.044	0.03918	21.42	59.988	11.237	8229843.581830	8	463.3764	8.44501e-05	1.87728e-04
2023/02/10	14:34:04	--	ok	462.7400	69.042	0.039194	21.36	60.168	11.225	10609915.964050	8	463.3599	8.29923e-05	2.57487e-04
2023/02/10	14:34:12	ok	ok	462.8780	69.134	0.039207	21.31	60.418	11.244	8771440.431677	10	463.4786	9.05666e-05	5.02427e-04
2023/02/10	14:39:11	ok	ok	463.0840	69.209	0.039207	21.80	59.229	11.335	6994870.921858	10	463.6652	8.81791e-05	3.59996e-04
2023/02/10	14:44:11	--	ok	465.7040	69.179	0.039207	21.80	59.255	11.340	7164117.922645	10	463.7801	7.86942e-05	2.10600e-04
2023/02/10	14:44:19	--	ok	462.2960	68.989	0.039071	21.80	59.287	11.346	8342575.441101	8	463.0234	8.25113e-05	2.35770e-04
2023/02/10	14:44:26	--	ok	462.2440	68.950	0.039106	21.72	59.275	11.297	9111012.967078	9	462.9755	8.09133e-05	1.59867e-04
2023/02/10	14:44:34	--	ok	462.4580	68.908	0.039144	21.64	59.431	11.272	9041530.388954	9	462.8422	8.20476e-05	2.42723e-04
2023/02/10	14:44:41	--	ok	462.1060	68.873	0.039171	21.60	59.619	11.280	8565587.452687	9	462.7603	8.33266e-05	1.95696e-04
2023/02/10	14:44:49	--	ok	463.2440	69.148	0.039216	21.54	59.756	11.268	11929976.021174	12	463.4440	8.68998e-05	6.33874e-04
2023/02/10	14:44:56	ok	ok	462.9320	69.152	0.039204	21.47	59.825	11.234	9681426.248320	12	463.5830	8.27708e-05	4.44646e-04
2023/02/10	14:49:55	--	ok	463.2380	69.221	0.039204	21.82	59.280	11.362	7843408.660014	8	463.8194	8.14047e-05	1.47099e-04
2023/02/10	14:50:02	--	ok	463.7660	69.223	0.039193	21.85	59.242	11.374	9264746.778021	10	463.8329	8.23221e-05	2.29923e-04
2023/02/10	14:50:09	--	ok	463.3140	69.168	0.039154	21.77	59.237	11.317	14142888.565582	12	463.7497	7.93799e-05	2.06412e-04
2023/02/10	14:50:17	ok	ok	463.1220	69.093	0.039138	21.65	59.376	11.271	9474756.324546	9	463.5750	8.33010e-05	2.12633e-04
2023/02/10	14:55:16	ok	ok	463.0020	69.160	0.039138	21.81	59.338	11.364	6725751.332812	11	463.9698	6.79877e-05	5.26920e-04
2023/02/10	15:00:16	--	ok	463.3940	69.119	0.039138	21.82	59.315	11.369	7951561.850821	10	463.6685	7.85098e-05	2.06425e-04
2023/02/10	15:00:23	ok	ok	462.9420	69.097	0.039119	21.82	59.329	11.371	9563547.974537	8	463.5952	8.30216e-05	1.74269e-04
2023/02/10	15:05:23	--	ok	463.8600	69.079	0.039119	21.85	59.265	11.378	8512569.418039	10	463.4774	8.47078e-05	3.87697e-04
2023/02/10	15:05:30	--	ok	462.7540	68.997	0.039076	21.87	59.229	11.380	11795881.055522	9	463.1139	8.07634e-05	1.76847e-04
2023/02/10	15:05:38	--	ok	462.3500	68.969	0.039088	21.81	59.257	11.349	9458078.647960	9	462.8744	8.86172e-05	4.05983e-04
2023/02/10	15:05:45	--	ok	461.7960	68.908	0.03912	21.71	59.330	11.298	10396948.017671	9	462.8593	8.28110e-05	1.72698e-04
2023/02/10	15:05:52	--	ok	462.0360	68.874	0.039181	21.62	59.509	11.277	11283091.187848	8	462.7747	8.16617e-05	2.26152e-04
2023/02/10	15:06:00	--	ok	463.3200	69.082	0.039229	21.61	59.690	11.302	14829573.529182	9	463.5455	7.97027e-05	2.12812e-04
2023/02/10	15:06:07	--	ok	463.2660	69.077	0.039213	21.51	59.774	11.252	12087747.846980	10	463.5691	7.81192e-05	2.59858e-04
2023/02/10	15:06:14	ok	ok	463.1160	69.067	0.0392	21.48	59.976	11.273	8654477.533570	11	463.3874	8.82131e-05	4.57256e-04
2023/02/10	15:11:14	ok	ok	463.0800	69.155	0.0392	21.87	59.278	11.390	8139998.704292	11	463.4955	9.16931e-05	7.33269e-04
2023/02/10	15:16:14	--	ok	463.9460	69.116	0.0392	21.88	59.289	11.401	8904556.060094	8	463.6176	8.10133e-05	1.53273e-04
2023/02/10	15:16:21	ok	ok	463.0500	69.117	0.039153	21.91	59.261	11.415	10073089.388535	9	463.5816	8.33649e-05	2.09601e-04
2023/02/10	15:21:21	--	ok	463.3640	69.071	0.039153	21.88	59.280	11.399	9103581.174683	9	463.4155	8.70051e-05	4.60727e-04
2023/02/10	15:21:29	ok	ok	462.8740	69.069	0.039134	21.87	59.266	11.387	9597253.109353	9	463.4665	8.23056e-05	2.46674e-04
2023/02/10	15:26:28	--	ok	462.7600	69.050	0.039134	21.92	59.287	11.428	8539734.626758	10	463.3598	8.44624e-05	4.58962e-04
2023/02/10	15:26:35	--	ok	462.7580	69.035	0.039146	21.89	59.283	11.410	9191437.091712	8	463.3500	8.40457e-05	2.25937e-04
2023/02/10	15:26:43	ok	ok	462.8220	69.023	0.039158	21.87	59.255	11.385	8532932.166985	8	463.3082	8.27295e-05	1.81740e-04
2023/02/10	15:31:42	--	ok	465.0540	69.028	0.039158	21.92	59.207	11.413	8713513.419549	10	463.1510	8.95509e-05	7.77977e-04
2023/02/10	15:31:50	--	ok	461.9640	68.727	0.039055	21.91	59.193	11.401	9958208.852029	10	462.2215	8.11854e-05	2.28953e-04
2023/02/10	15:31:57	--	ok	461.4140	68.718	0.039107	21.85	59.252	11.376	7242569.136446	10	461.9853	8.89896e-05	4.64141e-04
2023/02/10	15:32:04	--	ok	461.5020	68.730	0.039186	21.77	59.351	11.339	8816205.849742	10	462.3521	8.13710e-05	2.08500e-04
2023/02/10	15:32:11	--	ok	463.4140	69.165	0.039262	21.70	59.646	11.350	16589049.744198	10	463.7317	7.96938e-05	2.17015e-04
2023/02/10	15:32:19	--	ok	463.3600	69.182	0.039241	21.64	59.706	11.324	10996728.231946	10	463.7647	7.94840e-05	2.20890e-04
2023/02/10	15:32:26	--	ok	463.3500	69.182	0.039223	21.58	59.852	11.314	11581578.309110	10	463.7479	8.36207e-05	1.23957e-04
2023/02/10	15:32:33	--	ok	463.3520	69.170	0.039206	21.54	60.017	11.317	8747699.185118	10	463.7622	7.90910e-05	2.45957e-04
2023/02/10	15:32:40	ok	ok	463.0580	69.151	0.039188	21.52	60.131	11.328	8719866.880798	8	463.6488	8.61861e-05	2.26880e-04
2023/02/10	15:37:40	--	ok	463.5000	69.237	0.039188	21.95	59.269	11.444	7558449.319894	11	463.8085	8.47887e-05	3.96101e-04
2023/02/10	15:37:48	ok	ok	463.0380	69.223	0.039163	21.93	59.210	11.422	9347211.340670	8	463.8156	8.55027e-05	2.24764e-04
2023/02/10	15:42:47	--	ok	463.3840	69.194	0.039163	21.95	59.292	11.449	8923597.581293	9	463.8405	7.90059e-05	1.82010e-04
2023/02/10	15:42:55	ok	ok	463.1280	69.163	0.039144	21.92	59.219	11.415	9335359.292156	10	463.6310	8.17752e-05	6.06888e-04
2023/02/10	15:47:54	ok	ok	462.8820	69.127	0.039144	21.95	59.269	11.444	6886791.770407	9	463.6026	8.35905e-05	2.67443e-04
2023/02/10	15:52:54	--	ok	462.7260	69.086	0.039144	21.93	59.312	11.442	8139502.740410	8	463.5332	8.22892e-05	1.82682e-04
2023/02/10	15:53:01	ok	ok	463.0300	69.069	0.039157	21.93	59.266	11.433	10944405.814728	9	463.5459	7.87097e-05	2.63218e-04
2023/02/10	15:58:01	--	ok	462.7360	69.043	0.039157	21.84	59.420	11.398	8083507.727603	9	463.4694	7.90403e-05	1.87862e-04
2023/02/10	15:58:08	ok	ok	462.9020	69.036	0.03917	21.82	59.361	11.378	9309759.933892	9	463.2168	9.01778e-05	4.50950e-04
2023/02/10	16:03:08	--	ok	462.5860	69.024	0.03917	21.71	59.467	11.325	8736405.617732	9	463.3633	7.85720e-05	2.06450e-04
2023/02/10	16:03:15	--	ok	462.4760	69.026	0.039191	21.74	59.426	11.336	10206604.803893	9	463.3479	8.02080e-05	1.70606e-04
2023/02/10	16:03:23	--	ok	462.1900	69.014	0.039217	21.65	59.457	11.286	9874517.249296	9	463.2573	8.12463e-05	2.18343e-04
2023/02/10	16:03:30	--	ok	462.7540	68.983	0.039258	21.57	59.522	11.241	15150554.078735	8	463.0693	8.33025e-05	2.06242e-04
2023/02/10	16:03:38	ok	ok	463.1680	69.015	0.03927	21.50	59.681	11.226	17107093.072798	8	463.2400	8.30095e-05	2.13110e-04
2023/02/10	16:08:37	ok	ok	463.0220	69.038	0.03927	21.71	59.388	11.309	10984149.829178	10	463.4894	7.71556e-05	1.84205e-04
2023/02/10	16:13:37	--	ok	463.2940	69.026	0.03927	21.78	59.342	11.346	11569457.907505	10	463.1028	9.13582e-05	5.45000e-04
2023/02/10	16:13:44	ok	ok	463.0220	69.030	0.039256	21.78	59.365	11.350	13326202.942199	9	463.3389	8.21792e-05	1.97841e-04
2023/02/10	16:18:44	ok	ok	463.1760	69.022	0.039256	21.82	59.280	11.362	14782674.725584	10	463.1282	8.96125e-05	6.84708e-04
2023/02/10	16:23:44	ok	ok	462.8640	69.010	0.039256	21.84	59.316	11.378	14343581.493279	10	463.4946	6.72268e-05	5.70491e-04
2023/02/10	16:28:44	ok	ok	463.0900	68.992	0.039256	21.85	59.365	11.398	13737573.114164	13	463.3258	6.52763e-05	9.02899e-04
2023/02/10	16:33:44	--	ok	462.7260	68.978	0.039256	21.87	59.287	11.392	12236633.943444	10	463.0622	8.02180e-05	1.80275e-04
2023/02/10	16:33:51	ok	ok	463.0680	68.973	0.039269	21.89	59.260	11.406	13030220.759550	7	463.0849	8.04734e-05	8.59169e-05
2023/02/10	16:38:51	--	ok	462.7780	68.942	0.039269	21.87	59.278	11.390	13752282.956513	9	463.0449	7.67519e-05	2.12856e-04
2023/02/10	16:38:58	--	ok	462.3800	68.993	0.03928	21.87	59.278	11.390	13762113.179857	8	463.1070	8.27010e-05	1.97936e-04
2023/02/10	16:39:06	--	ok	463.8000	69.120	0.039311	21.82	59.315	11.369	7597909.942322	9	463.4303	9.20029e-05	5.18464e-04
2023/02/10	16:39:13	--	ok	463.3540	69.083	0.039271	21.72	59.390	11.318	11881433.416069	9	463.5795	8.25671e-05	1.72409e-04
2023/02/10	16:39:21	ok	ok	463.0900	69.061	0.039253	21.68	59.530	11.317	13020630.485838	10	463.3974	8.28147e-05	6.43621e-04
2023/02/10	16:44:20	--	ok	463.5580	69.131	0.039253	21.88	59.246	11.392	12632352.648736	8	463.6684	8.04420e-05	1.78047e-04
2023/02/10	16:44:27	ok	ok	463.0840	69.131	0.039225	21.85	59.265	11.378	10310890.390117	10	463.6494	8.26292e-05	2.35789e-04
2023/02/10	16:49:27	--	ok	463.6360	69.093	0.039225	21.87	59.312	11.396	8161802.579739	10	463.2034	9.81726e-05	6.12014e-04
2023/02/10	16:49:34	--	ok	462.6800	69.074	0.039193	21.88	59.246	11.392	8673934.907498	10	463.3575	8.88836e-05	7.02480e-04
2023/02/10	16:49:41	--	ok	462.5160	69.046	0.039209	21.84	59.261	11.367	7511553.338056	9	463.4628	8.18677e-05	2.49301e-04
2023/02/10	16:49:48	--	ok	462.6560	69.025	0.039233	21.72	59.356	11.312	10014592.523277	9	463.1632	9.10950e-05	4.54517e-04
2023/02/10	16:49:56	--	ok	462.5660	69.014	0.039251	21.61	59.644	11.294	12349254.727626	9	463.2496	8.28738e-05	1.77068e-04
2023/02/10	16:50:03	--	ok	462.6300	69.020	0.039272	21.61	59.850	11.333	12348034.282839	8	463.2170	8.40566e-05	2.29182e-04
2023/02/10	16:50:11	ok	ok	462.8280	69.019	0.039291	21.51	60.012	11.297	12315114.282852	11	462.9889	9.03472e-05	8.22882e-04
2023/02/10	16:55:10	--	ok	463.6220	69.045	0.039291	21.88	59.301	11.403	12694763.389908	10	463.7306	6.70307e-05	5.85102e-04
2023/02/10	16:55:17	--	ok	462.6340	69.044	0.03926	21.88	59.289	11.401	9490309.986390	10	463.3015	8.33714e-05	6.57267e-04
2023/02/10	16:55:25	--	ok	462.7240	69.024	0.039278	21.84	59.283	11.371	7820600.515148	9	463.1940	8.98550e-05	4.28800e-04
2023/02/10	16:55:32	ok	ok	462.9780	69.012	0.039292	21.80	59.298	11.348	11520078.296224	9	463.2459	8.11188e-05	1.67023e-04
2023/02/10	17:00:31	ok	ok	463.0700	69.023	0.039292	21.81	59.403	11.377	10297235.938675	9	463.3590	7.93782e-05	1.92491e-04
2023/02/10	17:05:31	--	ok	462.3940	69.008	0.039292	21.71	59.512	11.333	10271233.359646	9	463.1493	8.37277e-05	2.74474e-04
2023/02/10	17:05:38	--	ok	462.6740	69.045	0.039322	21.71	59.490	11.329	11876143.732117	10	463.4478	8.16816e-05	1.85855e-04
2023/02/10	17:05:46	--	ok	463.3480	69.127	0.039338	21.57	59.557	11.248	11929650.345769	8	463.6185	8.57859e-05	1.96911e-04
2023/02/10	17:05:53	--	ok	463.5060	69.122	0.039321	21.50	59.829	11.254	9216869.087856	8	463.6213	8.51204e-05	1.82477e-04
2023/02/10	17:06:01	--	ok	463.3880	69.087	0.039296	21.42	59.944	11.228	12162366.055415	9	463.5794	8.26487e-05	1.61684e-04
2023/02/10	17:06:08	ok	ok	462.8380	69.080	0.039276	21.40	59.992	11.220	11117665.768476	11	463.5696	7.91766e-05	2.11502e-04
2023/02/10	17:11:07	--	ok	463.4580	69.134	0.039276	21.61	59.449	11.257	11647076.625432	10	463.7746	7.72389e-05	2.20928e-04
2023/02/10	17:11:14	--	ok	463.3180	69.151	0.039254	21.65	59.457	11.286	14711582.538135	9	463.6508	8.45476e-05	2.01835e-04
2023/02/10	17:11:22	ok	ok	462.8400	69.102	0.039238	21.51	59.503	11.201	8120424.426442	12	463.4997	8.42685e-05	4.94926e-04
2023/02/10	17:16:21	ok	ok	462.9860	69.107	0.039238	21.72	59.333	11.308	7966314.511546	9	463.5338	8.61966e-05	4.01905e-04
2023/02/10	17:21:21	--	ok	463.5400	69.079	0.039238	21.77	59.339	11.337	9211509.864973	11	463.5829	7.79709e-05	3.91828e-04
2023/02/10	17:21:29	--	ok	463.4240	69.025	0.039211	21.75	59.338	11.328	10024830.309686	10	463.3382	7.79149e-05	2.57554e-04
2023/02/10	17:21:36	--	ok	462.4480	68.872	0.03919	21.67	59.347	11.274	8317420.628225	8	462.7702	8.40357e-05	2.15426e-04
2023/02/10	17:21:44	--	ok	461.7740	68.818	0.039217	21.58	59.536	11.254	9063964.457825	10	462.5537	8.93493e-05	4.40721e-04
2023/02/10	17:21:51	--	ok	462.0240	68.790	0.039278	21.48	59.724	11.225	9555741.617005	10	462.6596	8.19796e-05	2.73908e-04
2023/02/10	17:21:58	ok	ok	462.8080	68.953	0.039327	21.42	59.979	11.235	11771882.452165	9	462.8077	9.01293e-05	4.47698e-04
2023/02/10	17:26:58	--	ok	463.3040	68.999	0.039327	21.77	59.306	11.330	9755234.010242	10	463.2879	7.69975e-05	1.87357e-04
2023/02/10	17:27:06	ok	ok	462.8500	69.010	0.039313	21.80	59.310	11.350	10368359.897291	8	463.1957	8.41260e-05	2.12562e-04
2023/02/10	17:32:05	--	ok	462.4900	68.997	0.039313	21.77	59.339	11.337	10064056.071959	9	462.9655	9.01570e-05	4.48028e-04
2023/02/10	17:32:12	--	ok	463.2660	69.015	0.039338	21.77	59.294	11.328	12615979.595276	9	463.0994	9.15748e-05	5.27266e-04
2023/02/10	17:32:20	--	ok	462.6900	69.017	0.039325	21.70	59.316	11.287	8548751.486906	8	463.3384	8.05665e-05	9.00719e-05
2023/02/10	17:32:27	ok	ok	462.8340	69.002	0.03934	21.57	59.568	11.250	11401900.901707	8	463.1743	8.39085e-05	1.52401e-04
2023/02/10	17:37:26	--	ok	462.7000	69.018	0.03934	21.82	59.315	11.369	11158445.538793	10	463.1138	9.05729e-05	7.54413e-04
2023/02/10	17:37:34	--	ok	462.7980	69.075	0.039354	21.80	59.287	11.346	10346255.434100	8	463.5231	8.49102e-05	2.05405e-04
2023/02/10	17:37:41	ok	ok	462.8800	69.125	0.039364	21.72	59.310	11.303	8828292.870301	8	463.6569	8.41400e-05	1.98998e-04
2023/02/10	17:42:40	ok	ok	463.0060	69.122	0.039364	21.81	59.289	11.355	9398006.912525	10	463.5905	8.62796e-05	4.31296e-04
2023/02/10	17:47:40	--	ok	464.5860	69.088	0.039364	21.84	59.283	11.371	7788439.440594	11	463.5339	8.53243e-05	3.90862e-04
2023/02/10	17:47:48	ok	ok	463.1340	69.122	0.039285	21.87	59.266	11.387	8613029.308031	9	463.6816	8.06266e-05	2.41213e-04
2023/02/10	17:52:47	--	ok	462.6900	69.077	0.039285	21.82	59.292	11.364	8312464.975054	11	463.4040	9.04335e-05	6.73225e-04
2023/02/10	17:52:54	ok	ok	462.8240	69.069	0.0393	21.82	59.303	11.366	11065222.767509	9	463.5347	8.39746e-05	1.97268e-04
2023/02/10	17:57:54	ok	ok	462.8140	69.038	0.0393	21.64	59.500	11.285	7892706.456912	10	463.3906	8.37250e-05	2.23451e-04
2023/02/10	18:02:54	--	ok	463.8260	69.020	0.0393	21.50	59.649	11.220	7554691.185356	11	463.2677	7.98738e-05	2.71284e-04
2023/02/10	18:03:03	--	ok	462.7300	69.017	0.039259	21.54	59.553	11.229	8416399.603189	8	463.2731	8.36009e-05	2.56243e-04
2023/02/10	18:03:11	--	ok	462.5540	69.006	0.039272	21.41	59.509	11.138	11105825.980847	8	463.1579	8.39467e-05	2.23388e-04
2023/02/10	18:03:18	--	ok	462.7820	68.980	0.039294	21.30	59.692	11.100	10962282.526404	9	463.1051	8.26850e-05	2.02316e-04
2023/02/10	18:03:25	--	ok	462.4660	68.975	0.039305	21.27	59.875	11.115	10316720.691412	11	462.9081	8.82345e-05	4.76891e-04
2023/02/10	18:03:33	--	ok	462.4040	68.982	0.039332	21.17	60.052	11.085	9799214.419439	9	462.8768	9.02081e-05	4.33703e-04
2023/02/10	18:03:40	--	ok	462.7980	68.966	0.039362	21.19	60.182	11.119	13281632.120878	8	462.9934	8.22103e-05	2.01202e-04
2023/02/10	18:03:47	ok	ok	462.8380	69.007	0.039372	21.13	60.258	11.097	12481095.669252	9	463.1568	8.46543e-05	2.21523e-04
2023/02/10	18:08:47	--	ok	463.5100	69.026	0.039372	21.47	59.481	11.169	11970328.835371	9	463.3558	8.14308e-05	2.00105e-04
2023/02/10	18:08:54	--	ok	463.3920	69.032	0.039347	21.47	59.527	11.178	12719147.533992	11	463.3807	8.25854e-05	2.26972e-04
2023/02/10	18:09:01	ok	ok	463.0200	69.020	0.039327	21.40	59.516	11.131	11254916.326088	9	463.0744	9.27662e-05	5.85618e-04
2023/02/10	18:14:01	ok	ok	462.9420	69.030	0.039327	21.55	59.361	11.202	12293877.512735	9	463.4151	7.86691e-05	1.72613e-04
2023/02/10	18:19:01	--	ok	463.2140	69.018	0.039327	21.60	59.347	11.229	10329833.473043	10	463.5429	6.82499e-05	4.87530e-04
2023/02/10	18:19:08	ok	ok	462.9320	69.014	0.039316	21.64	59.274	11.243	11475435.345179	11	463.2090	7.96328e-05	6.99413e-04
2023/02/10	18:24:08	--	ok	462.6280	69.005	0.039316	21.61	59.361	11.240	11308614.025935	10	463.4408	7.02580e-05	4.64561e-04
2023/02/10	18:24:16	--	ok	462.6660	69.003	0.039335	21.61	59.361	11.240	11316332.234627	10	463.0742	8.14577e-05	8.58018e-04
2023/02/10	18:24:23	ok	ok	463.1220	68.983	0.039351	21.60	59.333	11.226	12366915.209272	9	462.9574	8.97157e-05	4.40792e-04
2023/02/10	18:29:22	ok	ok	462.9920	68.992	0.039351	21.64	59.353	11.258	11977510.374528	9	463.1006	8.28691e-05	1.86156e-04
2023/02/10	18:34:22	--	ok	463.2260	68.976	0.039351	21.67	59.301	11.265	11196740.025312	9	463.3866	6.53655e-05	5.91659e-04
2023/02/10	18:34:29	--	ok	462.5900	68.966	0.039341	21.67	59.301	11.265	12432107.595322	9	463.0547	8.08481e-05	2.16800e-04
2023/02/10	18:34:37	--	ok	462.5960	68.931	0.039361	21.58	59.342	11.217	9834278.240992	8	462.9872	8.15949e-05	1.91341e-04
2023/02/10	18:34:44	--	ok	462.7460	68.943	0.039381	21.47	59.562	11.185	12781372.948593	11	462.8348	9.01904e-05	3.79610e-04
2023/02/10	18:34:52	ok	ok	462.9800	68.999	0.039393	21.42	59.713	11.185	11699039.000748	10	463.2168	8.12826e-05	1.59037e-04
2023/02/10	18:39:51	--	ok	463.2160	69.026	0.039393	21.71	59.274	11.288	11477568.502563	9	463.4003	8.03538e-05	1.73157e-04
2023/02/10	18:39:58	ok	ok	463.1420	69.035	0.039383	21.67	59.278	11.261	10535358.485633	8	463.3892	8.34705e-05	1.69882e-04
2023/02/10	18:44:58	--	ok	462.6780	69.020	0.039383	21.72	59.229	11.288	11686022.567828	10	463.5927	6.92689e-05	5.23950e-04
2023/02/10	18:45:05	ok	ok	462.8980	69.028	0.039398	21.70	59.260	11.276	13804171.176642	9	463.3853	8.31972e-05	1.87652e-04
2023/02/10	18:50:05	ok	ok	462.8360	69.022	0.039398	21.77	59.283	11.326	12928763.829672	10	463.2551	8.52919e-05	3.88167e-04
2023/02/10	18:55:05	ok	ok	462.8200	69.003	0.039398	21.62	59.384	11.253	11017470.206941	10	463.0733	8.90413e-05	6.81275e-04
2023/02/10	19:00:05	--	ok	462.7160	68.991	0.039398	21.58	59.399	11.228	10076137.892207	11	463.1482	7.87789e-05	3.59156e-04
2023/02/10	19:00:12	ok	ok	463.0760	69.035	0.039412	21.55	59.361	11.202	12817078.788333	8	463.3437	8.46997e-05	2.31927e-04
2023/02/10	19:05:12	--	ok	463.5280	69.021	0.039412	21.52	59.493	11.208	11944896.891967	10	463.3566	7.85260e-05	1.91610e-04
2023/02/10	19:05:19	ok	ok	463.1540	69.022	0.039386	21.50	59.454	11.183	12991407.289330	9	463.2942	8.33239e-05	1.99792e-04
2023/02/10	19:10:19	--	ok	463.5240	69.018	0.039386	21.62	59.338	11.244	10506106.135178	10	463.3368	7.99277e-05	1.67607e-04
2023/02/10	19:10:26	--	ok	462.5380	69.011	0.03936	21.60	59.289	11.218	10665148.897663	9	463.0891	8.93094e-05	4.72245e-04
2023/02/10	19:10:34	--	ok	462.7340	69.001	0.039383	21.54	59.324	11.186	10354292.126495	10	463.2238	8.28684e-05	1.75383e-04
2023/02/10	19:10:41	--	ok	462.7500	68.977	0.039396	21.45	59.399	11.145	10037395.637670	9	462.8838	9.20886e-05	5.07719e-04
2023/02/10	19:10:48	--	ok	462.6800	68.963	0.039408	21.38	59.628	11.143	13135023.609842	9	462.8264	9.09800e-05	4.79111e-04
2023/02/10	19:10:56	ok	ok	463.1180	69.020	0.039424	21.36	59.805	11.157	12679949.887243	10	463.1593	8.87628e-05	5.48457e-04
2023/02/10	19:15:55	--	ok	463.3620	69.046	0.039424	21.70	59.283	11.281	13020784.175813	10	463.5045	7.97104e-05	1.36928e-04
2023/02/10	19:16:02	--	ok	463.4220	69.053	0.039407	21.72	59.242	11.290	13266474.946142	8	463.4295	8.50491e-05	1.61368e-04
2023/02/10	19:16:10	--	ok	463.4340	69.033	0.039386	21.67	59.197	11.245	13564485.589907	9	463.4102	8.25497e-05	2.47573e-04
2023/02/10	19:16:17	--	ok	462.5160	69.016	0.039364	21.52	59.367	11.184	8679784.184492	9	463.3523	8.14005e-05	2.09022e-04
2023/02/10	19:16:25	--	ok	462.7060	69.013	0.039388	21.48	59.635	11.209	10862443.384724	10	463.1242	8.21808e-05	7.58947e-04
2023/02/10	19:16:32	ok	ok	462.9840	69.013	0.039402	21.47	59.802	11.230	10242481.943227	10	463.1257	8.34228e-05	7.08607e-04
2023/02/10	19:21:31	ok	ok	463.1780	69.034	0.039402	21.71	59.216	11.277	9777374.399286	10	463.2503	8.99794e-05	7.07300e-04
2023/02/10	19:26:31	--	ok	462.6460	69.019	0.039402	21.77	59.225	11.315	10520102.649114	11	463.3199	8.41741e-05	2.98839e-04
2023/02/10	19:26:39	ok	ok	463.1340	69.020	0.03942	21.80	59.219	11.333	14617516.772755	9	463.3446	8.16086e-05	1.84918e-04
2023/02/10	19:31:38	--	ok	463.4000	69.009	0.03942	21.80	59.255	11.340	12981717.162477	10	463.3258	7.86685e-05	1.96473e-04
2023/02/10	19:31:45	--	ok	462.7180	69.012	0.039401	21.81	59.188	11.336	8626409.592439	8	463.2953	8.11019e-05	2.40304e-04
2023/02/10	19:31:52	--	ok	462.4620	68.999	0.039414	21.80	59.118	11.314	11604983.471397	9	463.1756	8.35586e-05	2.34656e-04
2023/02/10	19:32:00	ok	ok	463.1540	69.027	0.039441	21.65	59.229	11.243	14100685.664306	9	463.3792	8.36535e-05	2.69929e-04
2023/02/10	19:36:59	--	ok	463.5060	69.049	0.039441	21.81	59.188	11.336	13459022.519597	11	463.4601	8.31923e-05	2.13075e-04
2023/02/10	19:37:06	ok	ok	463.0620	69.060	0.039416	21.84	59.182	11.352	12999558.148279	8	463.4872	8.46839e-05	1.72833e-04
2023/02/10	19:42:06	--	ok	463.5620	69.038	0.039416	21.84	59.193	11.354	13203327.939018	11	463.5596	7.43740e-05	2.16765e-04
2023/02/10	19:42:13	--	ok	462.7940	69.042	0.039388	21.82	59.179	11.343	9907242.641036	8	463.4612	8.08770e-05	2.18975e-04
2023/02/10	19:42:21	ok	ok	462.9000	69.026	0.039398	21.78	59.138	11.307	10621292.139653	8	463.3474	8.46746e-05	2.11588e-04
2023/02/10	19:47:20	--	ok	462.6440	69.022	0.039398	21.75	59.280	11.317	9850644.343858	12	463.6248	6.71195e-05	5.96798e-04
2023/02/10	19:47:28	--	ok	462.6620	69.018	0.039415	21.75	59.246	11.310	10686651.839462	10	463.1337	8.90507e-05	6.33257e-04
2023/02/10	19:47:35	ok	ok	463.0080	69.005	0.039432	21.70	59.271	11.278	12607775.543740	10	463.1013	8.73622e-05	4.94349e-04
2023/02/10	19:52:34	ok	ok	463.0920	69.006	0.039432	21.60	59.390	11.237	12717505.821519	9	463.2692	7.84908e-05	2.00446e-04
2023/02/10	19:57:34	--	ok	462.7180	68.987	0.039432	21.54	59.416	11.204	11310688.242894	9	463.2059	7.73080e-05	2.36368e-04
2023/02/10	19:57:41	--	ok	462.7660	69.004	0.039446	21.57	59.374	11.213	11386117.235578	11	463.1297	8.14661e-05	6.57316e-04
2023/02/10	19:57:49	ok	ok	463.1620	69.028	0.039458	21.54	59.380	11.197	15180842.209319	9	463.4272	8.22258e-05	2.08546e-04
2023/02/10	20:02:48	--	ok	463.2080	69.028	0.039458	21.60	59.347	11.229	13532298.057514	9	463.4426	7.85029e-05	1.63040e-04
2023/02/10	20:02:55	ok	ok	463.0120	69.038	0.039448	21.57	59.316	11.202	14227142.199063	10	463.3344	8.27003e-05	6.14718e-04
2023/02/10	20:07:55	ok	ok	462.8140	69.024	0.039448	21.67	59.266	11.258	14377023.046048	10	463.2880	8.50192e-05	2.80787e-04
2023/02/10	20:12:55	ok	ok	463.1180	69.014	0.039448	21.72	59.197	11.282	14671796.406314	9	463.3448	7.95535e-05	1.86098e-04
2023/02/10	20:17:55	ok	ok	462.8540	69.006	0.039448	21.72	59.173	11.277	16113596.066598	10	463.5058	6.78056e-05	5.99412e-04
2023/02/10	20:22:55	ok	ok	463.1040	68.991	0.039448	21.77	59.182	11.307	14356138.041125	11	463.2547	7.77417e-05	2.22183e-04
2023/02/10	20:27:55	--	ok	463.2200	68.967	0.039448	21.77	59.205	11.311	16235722.006256	9	463.1693	7.77589e-05	1.96018e-04
2023/02/10	20:28:02	ok	ok	462.8700	68.972	0.039437	21.81	59.200	11.338	10061966.297090	8	463.0711	8.31301e-05	2.30694e-04
2023/02/10	20:33:02	--	ok	462.2640	68.957	0.039437	21.80	59.210	11.331	7986809.232065	9	463.3350	6.54049e-05	5.14180e-04
2023/02/10	20:33:09	--	ok	462.7180	69.013	0.039473	21.82	59.133	11.334	13725643.558838	11	463.0669	8.88397e-05	7.76230e-04
2023/02/10	20:33:16	--	ok	462.7640	69.054	0.039487	21.77	59.182	11.307	13339276.269059	10	463.5902	7.83357e-05	2.38185e-04
2023/02/10	20:33:23	ok	ok	463.1160	69.103	0.039499	21.61	59.255	11.220	13243323.667237	11	463.7603	7.81151e-05	1.81897e-04
2023/02/10	20:38:23	--	ok	464.1000	69.141	0.039499	21.81	59.178	11.334	11193370.999627	10	463.8020	7.96777e-05	1.73802e-04
2023/02/10	20:38:31	ok	ok	462.9880	69.149	0.039444	21.84	59.193	11.354	9927133.714162	11	463.7934	7.82072e-05	1.89830e-04
2023/02/10	20:43:30	ok	ok	463.0520	69.090	0.039444	21.68	59.371	11.287	11759863.187040	10	463.6095	8.34936e-05	2.53053e-04
2023/02/10	20:48:30	ok	ok	462.8800	69.055	0.039444	21.60	59.390	11.237	9656459.310956	11	463.4771	8.36012e-05	3.36980e-04
2023/02/10	20:53:30	--	ok	463.2560	69.034	0.039444	21.50	59.385	11.170	8485785.743058	12	463.3357	8.67857e-05	4.08976e-04
2023/02/10	20:53:37	ok	ok	462.8700	69.035	0.039431	21.52	59.435	11.197	14130062.799350	9	463.4405	8.13944e-05	2.00040e-04
2023/02/10	20:58:37	--	ok	463.6240	69.029	0.039431	21.57	59.284	11.196	14708779.306284	11	463.3536	8.39287e-05	3.30412e-04
2023/02/10	20:58:45	--	ok	463.5580	69.026	0.0394	21.61	59.243	11.218	10278957.821245	10	463.4098	7.84463e-05	2.10211e-04
2023/02/10	20:58:52	--	ok	462.7360	68.897	0.039372	21.54	59.223	11.167	10564187.862581	8	462.9102	8.16098e-05	1.74385e-04
2023/02/10	20:59:00	--	ok	462.7020	68.832	0.039385	21.47	59.289	11.133	11339367.738446	8	462.8047	8.24551e-05	1.88466e-04
2023/02/10	20:59:07	--	ok	462.0280	68.825	0.039399	21.40	59.449	11.119	10931216.068176	8	462.7318	8.40571e-05	1.58327e-04
2023/02/10	20:59:14	--	ok	462.5540	68.835	0.039448	21.36	59.544	11.109	13736578.535090	10	462.6387	8.16257e-05	7.97172e-04
2023/02/10	20:59:21	--	ok	462.4640	68.833	0.03947	21.36	59.805	11.157	15753071.833649	9	462.7789	8.12398e-05	1.81070e-04
2023/02/10	20:59:29	ok	ok	462.8300	68.977	0.039497	21.26	59.937	11.118	13806199.569141	11	463.0109	8.22223e-05	6.68972e-04
2023/02/10	21:04:28	ok	ok	463.1520	69.012	0.039497	21.70	59.168	11.259	13961215.264395	10	463.3969	7.74116e-05	4.09443e-04
2023/02/10	21:09:28	--	ok	462.6740	69.001	0.039497	21.72	59.197	11.282	12596723.910424	10	463.3271	7.76197e-05	2.03639e-04
2023/02/10	21:09:35	ok	ok	462.9660	69.056	0.039513	21.77	59.193	11.309	11999395.005596	8	463.5571	8.26728e-05	2.36880e-04
2023/02/10	21:14:35	--	ok	462.5980	69.036	0.039513	21.75	59.211	11.304	12131688.003452	10	463.5221	7.96371e-05	1.38283e-04
2023/02/10	21:14:43	--	ok	463.6840	69.221	0.039533	21.77	59.205	11.311	15802365.916798	9	463.9022	8.37218e-05	1.70242e-04
2023/02/10	21:14:50	ok	ok	463.1420	69.159	0.039499	21.74	59.188	11.290	10446643.815055	10	463.8230	8.30503e-05	2.26362e-04
2023/02/10	21:19:49	--	ok	463.4300	69.167	0.039499	21.80	59.174	11.324	10598867.208163	11	464.0554	6.87651e-05	5.55001e-04
2023/02/10	21:19:56	--	ok	463.5300	69.155	0.039478	21.78	59.147	11.309	10992089.281930	9	463.7772	8.33753e-05	1.73366e-04
2023/02/10	21:20:04	--	ok	463.6100	69.114	0.039451	21.77	59.124	11.296	16700570.301031	10	463.7747	8.23662e-05	1.96795e-04
2023/02/10	21:20:11	--	ok	463.2440	69.036	0.039421	21.67	59.164	11.239	14866842.617309	11	463.5468	7.69604e-05	2.31249e-04
2023/02/10	21:20:18	ok	ok	462.8220	68.973	0.039409	21.55	59.338	11.198	10893974.778905	10	462.8640	9.11794e-05	6.89296e-04
2023/02/10	21:25:18	--	ok	462.6500	69.017	0.039409	21.78	59.216	11.322	10910754.986099	9	463.4150	7.70440e-05	1.94962e-04
2023/02/10	21:25:25	ok	ok	462.8640	69.018	0.039426	21.78	59.113	11.302	11978259.176981	8	463.3189	8.31426e-05	2.29772e-04
2023/02/10	21:30:25	ok	ok	463.1300	69.008	0.039426	21.82	59.145	11.336	12046360.736535	9	463.3782	7.77806e-05	1.88638e-04
2023/02/10	21:35:25	ok	ok	462.9300	68.989	0.039426	21.65	59.310	11.258	10099536.795420	11	463.0035	8.70645e-05	4.03777e-04
2023/02/10	21:40:25	ok	ok	462.8200	68.969	0.039426	21.54	59.358	11.193	12154895.313910	9	463.1723	7.67286e-05	2.03550e-04
2023/02/10	21:45:25	--	ok	462.4880	68.926	0.039426	21.45	59.399	11.145	12766698.929619	8	462.9423	8.34225e-05	2.23261e-04
2023/02/10	21:45:33	ok	ok	462.9460	68.924	0.039451	21.50	59.374	11.168	16046012.692111	9	462.9783	8.10333e-05	2.02750e-04
2023/02/10	21:50:32	--	ok	462.2760	68.903	0.039451	21.44	59.408	11.138	12722822.712490	10	462.7558	8.83363e-05	6.67573e-04
2023/02/10	21:50:39	--	ok	462.5300	68.913	0.039488	21.45	59.356	11.137	14083420.431944	10	462.9748	7.92204e-05	1.65801e-04
2023/02/10	21:50:46	--	ok	462.4880	68.840	0.039511	21.37	59.362	11.083	12023029.666973	9	462.8374	8.26300e-05	2.04439e-04
2023/02/10	21:50:54	ok	ok	463.2000	69.008	0.039537	21.24	59.500	11.029	15736194.167906	11	463.2646	8.44130e-05	2.38106e-04
2023/02/10	21:55:53	ok	ok	463.0640	69.018	0.039537	21.60	59.242	11.209	12777964.907508	10	463.3368	8.36398e-05	4.01804e-04
2023/02/10	22:00:53	ok	ok	463.1100	69.008	0.039537	21.65	59.207	11.238	15130095.249712	10	463.3023	8.24350e-05	3.78401e-04
2023/02/10	22:05:53	ok	ok	462.9620	68.998	0.039537	21.65	59.184	11.234	16003197.379297	10	463.3723	7.66971e-05	1.89864e-04
2023/02/10	22:10:53	ok	ok	462.8120	68.982	0.039537	21.70	59.214	11.268	14486423.685714	9	462.9906	8.92335e-05	4.12143e-04
2023/02/10	22:15:53	--	ok	462.7200	68.964	0.039537	21.70	59.156	11.257	14987761.024317	10	462.9056	9.05347e-05	7.82870e-04
2023/02/10	22:16:01	ok	ok	463.1520	69.021	0.039551	21.70	59.179	11.261	15900453.773409	8	463.3689	8.30812e-05	2.01778e-04
2023/02/10	22:21:00	ok	ok	463.0380	69.010	0.039551	21.75	59.179	11.297	14409222.675653	10	463.2648	8.47185e-05	4.33207e-04
2023/02/10	22:26:00	--	ok	462.7500	68.997	0.039551	21.67	59.210	11.248	14297152.333757	11	463.1045	8.85205e-05	6.02075e-04
2023/02/10	22:26:07	ok	ok	463.0820	69.039	0.039563	21.65	59.207	11.238	16314272.111454	8	463.4275	8.52843e-05	2.51087e-04
2023/02/10	22:31:07	ok	ok	462.8460	69.019	0.039563	21.52	59.321	11.175	14580202.854624	11	463.3125	8.52302e-05	3.90483e-04
2023/02/10	22:36:07	ok	ok	463.0560	69.003	0.039563	21.45	59.342	11.135	12618842.389762	9	463.3676	7.71195e-05	2.27436e-04
2023/02/10	22:41:07	ok	ok	462.8220	68.996	0.039563	21.41	59.384	11.115	13139067.180971	11	463.1727	8.37492e-05	3.87457e-04
2023/02/10	22:46:07	ok	ok	462.8220	68.983	0.039563	21.54	59.211	11.165	15571531.863532	10	463.1023	8.31360e-05	3.40943e-04
2023/02/10	22:51:07	ok	ok	463.1300	68.965	0.039563	21.60	59.164	11.194	14352906.813356	8	463.1113	8.17820e-05	1.57945e-04
2023/02/10	22:56:07	ok	ok	462.8620	68.941	0.039563	21.64	59.193	11.227	15466630.078105	9	463.1336	7.70206e-05	2.16717e-04
2023/02/10	23:01:07	--	ok	462.7900	68.925	0.039563	21.68	59.188	11.252	14624917.236377	9	463.0813	7.65088e-05	1.56852e-04
2023/02/10	23:01:14	ok	ok	463.1760	68.993	0.039573	21.72	59.129	11.269	14817143.732286	10	463.2165	8.22817e-05	1.81683e-04
2023/02/10	23:06:14	--	ok	462.6720	68.968	0.039573	21.62	59.179	11.214	14919892.259048	9	463.0243	8.56655e-05	3.08963e-04
2023/02/10	23:06:22	--	ok	462.7260	69.032	0.039589	21.68	59.178	11.250	13886032.970346	10	463.3866	8.26324e-05	6.80489e-04
2023/02/10	23:06:29	--	ok	463.2260	69.074	0.039603	21.64	59.101	11.210	13671190.363590	9	463.6565	8.38608e-05	2.05676e-04
2023/02/10	23:06:36	ok	ok	463.1840	69.009	0.039592	21.52	59.196	11.152	15921274.048998	9	463.3244	8.30604e-05	2.17203e-04
2023/02/10	23:11:36	--	ok	463.2360	69.024	0.039592	21.64	59.113	11.212	13117696.374883	11	463.4142	8.32921e-05	2.28961e-04
2023/02/10	23:11:43	ok	ok	462.9100	68.995	0.03958	21.67	59.106	11.228	10051994.379406	9	463.2232	8.18101e-05	1.91044e-04
2023/02/10	23:16:43	ok	ok	463.1760	68.986	0.03958	21.62	59.179	11.214	10400158.635138	11	463.1781	8.17145e-05	1.74418e-04
2023/02/10	23:21:43	ok	ok	462.8340	68.956	0.03958	21.51	59.330	11.169	10034906.361203	9	463.1043	8.00048e-05	2.04014e-04
2023/02/10	23:26:43	--	ok	462.6580	68.915	0.03958	21.40	59.370	11.104	9573422.072204	9	463.0639	7.73407e-05	2.01166e-04
2023/02/10	23:26:50	ok	ok	462.8100	69.007	0.039597	21.41	59.335	11.106	12744582.329111	9	463.3082	8.28026e-05	1.88280e-04
2023/02/10	23:31:50	ok	ok	463.0740	68.991	0.039597	21.31	59.388	11.052	14199529.910345	10	463.2273	7.98759e-05	1.69717e-04
2023/02/10	23:36:50	--	ok	463.2160	68.978	0.039597	21.26	59.425	11.023	14662235.507752	11	463.2822	7.30880e-05	3.31107e-04
2023/02/10	23:36:57	ok	ok	462.9260	68.962	0.039587	21.26	59.434	11.025	18548249.181479	10	462.9269	8.33137e-05	6.41758e-04
2023/02/10	23:41:57	ok	ok	462.8160	68.937	0.039587	21.40	59.207	11.073	18572181.329639	10	463.3214	6.77704e-05	6.58275e-04
2023/02/10	23:46:57	ok	ok	462.9000	68.918	0.039587	21.47	59.187	11.114	16679759.710554	10	463.0647	7.77247e-05	1.83873e-04
2023/02/10	23:51:57	--	ok	462.5620	68.887	0.039587	21.47	59.210	11.118	15458372.254783	9	462.9843	7.88603e-05	1.80817e-04
2023/02/10	23:52:04	ok	ok	463.0900	68.994	0.039608	21.47	59.197	11.116	12063247.048309	8	463.2171	8.21334e-05	2.12840e-04
2023/02/10	23:57:04	--	ok	463.2460	68.972	0.039608	21.50	59.123	11.121	12678782.787574	9	463.2607	7.66149e-05	2.39978e-04
2023/02/10	23:57:11	ok	ok	462.8520	68.949	0.039596	21.48	59.120	11.112	16792829.294489	8	463.0557	8.30914e-05	1.80699e-04
2023/02/11	00:02:11	--	ok	462.7520	68.919	0.039596	21.50	59.123	11.121	16115947.634347	10	462.9477	8.40847e-05	3.89396e-04
2023/02/11	00:02:18	--	ok	462.7320	68.958	0.039608	21.52	59.104	11.135	15476606.024650	9	463.1000	8.24263e-05	1.91962e-04
2023/02/11	00:02:26	ok	ok	462.8360	69.001	0.039621	21.47	59.074	11.093	15445004.020213	10	463.1850	8.43717e-05	8.21904e-04
2023/02/11	00:07:25	--	ok	463.2620	69.006	0.039621	21.50	59.100	11.117	11797321.111967	9	463.4212	7.62824e-05	2.25313e-04
2023/02/11	00:07:32	ok	ok	462.8320	68.931	0.039609	21.48	59.120	11.112	16161384.419566	8	463.0010	8.31923e-05	2.38151e-04
2023/02/11	00:12:32	--	ok	462.7220	68.901	0.039609	21.37	59.271	11.066	13665521.186595	9	463.3634	6.06546e-05	6.91853e-04
2023/02/11	00:12:39	ok	ok	462.8080	68.992	0.039622	21.38	59.229	11.069	14181020.438732	9	463.2102	8.30237e-05	1.80453e-04
2023/02/11	00:17:39	--	ok	462.6180	68.971	0.039622	21.26	59.333	11.006	12812687.554448	11	463.0764	8.37528e-05	3.31814e-04
2023/02/11	00:17:46	ok	ok	463.0540	69.040	0.039641	21.29	59.326	11.024	13733566.301685	9	463.4593	8.45901e-05	1.85504e-04
2023/02/11	00:22:46	ok	ok	462.8720	69.019	0.039641	21.21	59.315	10.976	12255748.630498	11	463.4112	7.99843e-05	2.22368e-04
2023/02/11	00:27:46	--	ok	462.7680	69.006	0.039641	21.11	59.388	10.927	11369306.091438	11	463.2292	8.52132e-05	3.40384e-04
2023/02/11	00:27:53	ok	ok	462.9580	69.046	0.039653	21.11	59.353	10.920	10483803.464721	10	463.3241	9.24276e-05	5.24958e-04
2023/02/11	00:32:52	--	ok	463.2160	69.038	0.039653	21.13	59.335	10.927	10415077.170482	11	463.6831	7.08438e-05	4.65675e-04
2023/02/11	00:32:59	ok	ok	462.8440	69.003	0.039642	21.16	59.292	10.936	12924583.310301	10	463.2917	8.19287e-05	2.03198e-04
2023/02/11	00:37:58	--	ok	462.6500	68.997	0.039642	21.21	59.246	10.963	14142223.122615	10	463.3206	7.75595e-05	1.59717e-04
2023/02/11	00:38:05	--	ok	463.2320	69.054	0.039659	21.21	59.211	10.957	11576655.905255	9	463.5187	8.54470e-05	2.23174e-04
2023/02/11	00:38:13	--	ok	463.2620	68.995	0.039648	21.16	59.165	10.913	11244966.901725	8	463.1826	8.53932e-05	2.01349e-04
2023/02/11	00:38:20	--	ok	461.8280	68.863	0.039635	21.06	59.287	10.871	6762439.166718	13	462.7698	7.86176e-05	6.68416e-04
2023/02/11	00:38:27	--	ok	463.5200	69.247	0.039693	20.96	59.475	10.843	11060516.123516	9	463.9727	8.58147e-05	2.55155e-04
2023/02/11	00:38:35	ok	ok	462.8420	69.034	0.039667	20.93	59.751	10.877	12552371.592942	10	463.4675	8.26014e-05	1.94929e-04
2023/02/11	00:43:34	ok	ok	463.0780	69.087	0.039667	21.21	59.188	10.952	13866695.075774	11	463.5836	8.57899e-05	4.05197e-04
2023/02/11	00:48:34	--	ok	463.3600	69.057	0.039667	21.30	59.170	11.003	10270853.251520	10	463.5488	8.30759e-05	3.09392e-04
2023/02/11	00:48:41	ok	ok	462.8980	68.982	0.039649	21.27	59.120	10.975	12532698.710584	9	463.1513	8.26977e-05	2.29885e-04
2023/02/11	00:53:41	ok	ok	463.0260	68.982	0.039649	21.30	59.145	10.999	12577410.605529	11	463.3949	7.03469e-05	4.97545e-04
2023/02/11	00:58:41	--	ok	462.4420	68.960	0.039649	21.30	59.159	11.001	10937935.826642	10	463.0507	8.53254e-05	3.42101e-04
2023/02/11	00:58:48	--	ok	463.4620	69.095	0.039677	21.31	59.104	11.000	11257064.151714	9	463.6838	8.28310e-05	2.19277e-04
2023/02/11	00:58:55	ok	ok	463.0720	68.965	0.039654	21.23	59.156	10.955	10038080.785247	9	463.1118	8.36602e-05	2.24847e-04
2023/02/11	01:03:55	--	ok	462.3340	68.982	0.039654	21.29	59.168	10.995	9498315.945372	10	462.9576	9.04191e-05	7.32255e-04
2023/02/11	01:04:03	--	ok	463.5240	69.161	0.039687	21.30	59.124	10.995	12864304.521734	10	463.7905	8.34467e-05	2.00921e-04
2023/02/11	01:04:10	--	ok	462.7560	68.985	0.039661	21.21	59.155	10.946	10506686.791068	11	463.2168	7.89906e-05	2.49287e-04
2023/02/11	01:04:17	--	ok	463.4960	69.012	0.039673	21.11	59.275	10.906	9760955.945125	8	463.2900	8.55304e-05	2.10602e-04
2023/02/11	01:04:24	--	ok	462.3860	68.807	0.039648	21.09	59.452	10.922	13937843.779136	10	462.7647	8.16641e-05	1.89818e-04
2023/02/11	01:04:32	ok	ok	462.9320	69.018	0.039679	21.03	59.646	10.920	10514761.649177	9	463.3596	8.41805e-05	2.26425e-04
2023/02/11	01:09:31	--	ok	463.4240	69.037	0.039679	21.14	59.326	10.934	7063939.008602	9	463.5539	7.99775e-05	2.19571e-04
2023/02/11	01:09:39	--	ok	462.3140	68.942	0.039658	21.11	59.239	10.899	9483594.784337	10	463.0747	8.19987e-05	2.03559e-04
2023/02/11	01:09:46	ok	ok	462.8900	69.100	0.039692	21.00	59.301	10.838	10615280.215710	10	463.6766	8.28619e-05	2.35165e-04
2023/02/11	01:14:45	ok	ok	462.9060	69.100	0.039692	21.04	59.319	10.868	9433519.463098	10	463.7259	7.94824e-05	2.16947e-04
2023/02/11	01:19:45	ok	ok	463.0880	69.069	0.039692	20.97	59.376	10.833	9935697.014070	12	463.3438	9.58662e-05	7.00087e-04
2023/02/11	01:24:45	--	ok	462.6840	69.042	0.039692	20.91	59.411	10.805	8914033.632456	10	463.3178	8.91379e-05	6.66821e-04
2023/02/11	01:24:52	--	ok	463.2120	69.169	0.039707	20.93	59.333	10.801	8667993.707757	10	463.8432	8.19082e-05	2.36441e-04
2023/02/11	01:24:59	--	ok	462.7140	69.046	0.039697	20.90	59.374	10.790	10831764.511487	9	463.4792	8.67271e-05	2.42558e-04
2023/02/11	01:25:07	--	ok	463.2400	69.128	0.039711	20.82	59.416	10.744	11838476.298314	10	463.7718	8.24967e-05	1.85440e-04
2023/02/11	01:25:14	--	ok	462.5800	69.020	0.039699	20.75	59.527	10.720	9447748.160030	9	463.4046	8.47702e-05	1.57780e-04
2023/02/11	01:25:21	--	ok	463.2540	69.200	0.03972	20.72	59.704	10.734	9100353.153413	11	463.6733	9.14188e-05	6.59033e-04
2023/02/11	01:25:28	ok	ok	463.1080	69.077	0.039707	20.69	59.828	10.740	12544699.000091	9	463.5481	8.57907e-05	2.41383e-04
2023/02/11	01:30:28	ok	ok	463.0840	69.142	0.039707	21.00	59.232	10.826	9542021.467213	11	463.8094	8.03734e-05	2.28593e-04
2023/02/11	01:35:28	--	ok	463.6000	69.131	0.039707	21.06	59.242	10.863	11952073.779256	11	463.6657	8.64380e-05	4.92370e-04
2023/02/11	01:35:36	--	ok	462.4580	68.968	0.039677	21.07	59.211	10.865	9463742.349496	10	463.1322	8.13154e-05	1.76524e-04
2023/02/11	01:35:43	--	ok	463.3580	69.056	0.039704	21.07	59.174	10.859	8102809.510537	12	463.4077	9.21243e-05	4.73673e-04
2023/02/11	01:35:50	--	ok	462.7660	68.964	0.039687	20.94	59.234	10.791	12576774.223475	10	463.1064	8.36304e-05	1.58346e-04
2023/02/11	01:35:58	--	ok	462.5920	69.004	0.039698	20.93	59.379	10.809	10784831.111940	10	463.3070	8.24972e-05	2.32974e-04
2023/02/11	01:36:05	ok	ok	462.9000	69.117	0.039718	20.86	59.490	10.784	11543396.670775	10	463.5513	9.10767e-05	3.84428e-04
2023/02/11	01:41:04	--	ok	463.2560	69.196	0.039718	21.14	59.155	10.902	10748440.925479	11	463.8692	8.38699e-05	3.86505e-04
2023/02/11	01:41:12	ok	ok	462.8820	69.073	0.039706	21.17	59.078	10.905	12261295.477241	10	463.6465	8.30041e-05	2.23594e-04
2023/02/11	01:46:11	--	ok	463.2060	69.055	0.039706	21.14	59.132	10.898	12756508.793707	10	463.5875	8.29213e-05	1.72167e-04
2023/02/11	01:46:19	--	ok	462.6420	69.011	0.039696	21.17	59.055	10.901	10542599.103628	10	463.3930	8.23171e-05	2.02253e-04
2023/02/11	01:46:26	ok	ok	463.2000	69.070	0.039713	21.16	59.042	10.890	10738996.378471	10	463.6807	8.32281e-05	2.17499e-04
2023/02/11	01:51:25	ok	ok	463.1500	69.081	0.039713	21.17	59.182	10.924	8157271.359122	11	463.6326	8.51879e-05	4.41229e-04
2023/02/11	01:56:25	ok	ok	463.1240	69.057	0.039713	21.19	59.138	10.926	9895239.990486	10	463.6660	8.00161e-05	1.51843e-04
2023/02/11	02:01:25	ok	ok	463.1180	69.032	0.039713	21.07	59.278	10.878	8523909.048289	10	463.6230	7.82417e-05	2.32750e-04
2023/02/11	02:06:25	--	ok	462.7020	69.028	0.039713	20.97	59.251	10.811	6415228.550816	11	463.3990	8.40944e-05	3.49990e-04
2023/02/11	02:06:33	ok	ok	463.0020	69.134	0.039728	20.99	59.229	10.817	12225239.057830	10	463.7213	8.37887e-05	2.30925e-04
2023/02/11	02:11:32	--	ok	462.7380	69.072	0.039728	20.91	59.342	10.792	8730988.082405	10	463.9321	6.64401e-05	5.45102e-04
2023/02/11	02:11:40	--	ok	463.5220	69.208	0.03974	20.91	59.353	10.794	12488865.142230	11	463.9269	8.20974e-05	1.71282e-04
2023/02/11	02:11:47	ok	ok	463.0860	69.003	0.039715	20.86	59.367	10.761	9492922.034183	9	463.2978	8.32701e-05	2.00876e-04
2023/02/11	02:16:46	--	ok	462.5740	69.005	0.039715	20.83	59.339	10.740	8526617.250676	11	463.2781	8.42660e-05	3.24134e-04
2023/02/11	02:16:53	--	ok	462.6780	69.133	0.039736	20.87	59.324	10.762	10333440.421763	10	463.7557	8.28016e-05	1.91765e-04
2023/02/11	02:17:01	--	ok	463.6140	69.237	0.039751	20.80	59.335	10.721	13701690.733273	10	464.0136	8.21281e-05	2.09028e-04
2023/02/11	02:17:08	ok	ok	462.9940	69.000	0.039721	20.70	59.408	10.672	8873733.942591	10	463.2890	8.39972e-05	1.94444e-04
2023/02/11	02:22:08	--	ok	462.7620	69.015	0.039721	20.82	59.358	10.733	7331575.383045	10	463.6542	6.79338e-05	4.94759e-04
2023/02/11	02:22:16	ok	ok	462.8920	69.076	0.039733	20.82	59.326	10.727	9859392.073014	10	463.6072	8.41656e-05	2.17904e-04
2023/02/11	02:27:15	--	ok	463.7340	69.056	0.039733	20.94	59.188	10.782	10740731.516191	11	463.4449	9.08687e-05	6.35062e-04
2023/02/11	02:27:22	ok	ok	463.1820	68.825	0.039696	20.96	59.168	10.787	11142978.339364	11	462.8232	8.19481e-05	1.79563e-04
2023/02/11	02:32:22	--	ok	462.1860	68.838	0.039696	21.00	59.152	10.811	8674885.554624	10	462.7571	8.51551e-05	4.09063e-04
2023/02/11	02:32:29	--	ok	463.2540	69.077	0.039736	21.01	59.165	10.822	12971835.191682	10	463.6833	8.29876e-05	2.23689e-04
2023/02/11	02:32:37	ok	ok	463.1380	69.001	0.039724	20.90	59.159	10.750	14051785.186117	10	463.3340	8.34627e-05	1.20162e-04
2023/02/11	02:37:36	ok	ok	463.1300	69.007	0.039724	21.06	59.129	10.842	10929244.549244	11	463.5716	7.06377e-05	4.75150e-04
2023/02/11	02:42:36	ok	ok	462.9040	69.000	0.039724	21.10	59.124	10.870	11540949.526132	11	463.2424	8.49858e-05	3.25523e-04
2023/02/11	02:47:36	--	ok	462.6120	68.990	0.039724	21.09	59.110	10.859	8337985.775645	10	463.0464	9.02026e-05	4.28149e-04
2023/02/11	02:47:43	ok	ok	463.1740	69.075	0.039743	21.10	59.101	10.865	12328155.009855	9	463.6497	8.31958e-05	1.82451e-04
2023/02/11	02:52:43	ok	ok	462.9260	69.046	0.039743	21.13	59.106	10.885	11251598.449663	10	463.5894	8.12923e-05	1.88498e-04
2023/02/11	02:57:43	--	ok	463.5520	69.020	0.039743	20.99	59.252	10.821	10428764.676644	11	463.5397	7.79428e-05	1.52454e-04
2023/02/11	02:57:50	ok	ok	462.8460	68.851	0.039716	20.99	59.298	10.829	9511188.837845	10	462.9037	8.13521e-05	2.14820e-04
2023/02/11	03:02:50	--	ok	462.6760	68.852	0.039716	20.90	59.239	10.765	9469946.655710	9	462.7660	8.59693e-05	3.30883e-04
2023/02/11	03:02:57	--	ok	462.7700	68.977	0.039731	20.89	59.294	10.767	12420641.160276	10	463.1880	8.07705e-05	1.81875e-04
2023/02/11	03:03:05	ok	ok	462.8440	68.995	0.039743	20.82	59.269	10.717	12387967.807464	10	463.2646	8.49650e-05	2.32745e-04
2023/02/11	03:08:04	ok	ok	462.9220	69.003	0.039743	20.87	59.312	10.760	13051138.406435	11	463.4967	7.26394e-05	3.80627e-04
2023/02/11	03:13:04	ok	ok	462.9360	69.000	0.039743	20.93	59.265	10.788	11163335.179752	10	463.3846	7.70920e-05	2.17825e-04
2023/02/11	03:18:04	ok	ok	462.8860	68.991	0.039743	20.99	59.173	10.806	12614359.184919	10	463.3328	7.89631e-05	1.47791e-04
2023/02/11	03:23:04	ok	ok	463.0840	68.988	0.039743	21.09	59.123	10.861	11249536.706318	10	463.2862	7.81291e-05	1.86187e-04
2023/02/11	03:28:04	ok	ok	463.0820	68.974	0.039743	21.11	59.138	10.881	12975464.152377	9	463.2247	7.91696e-05	1.96382e-04
2023/02/11	03:33:04	--	ok	463.2360	68.968	0.039743	21.19	59.138	10.926	12936085.248995	11	463.4173	6.80207e-05	5.51648e-04
2023/02/11	03:33:12	--	ok	462.4120	68.825	0.039731	21.16	59.110	10.903	10022573.433819	9	462.8911	8.21383e-05	2.17368e-04
2023/02/11	03:33:19	ok	ok	462.8080	69.011	0.03976	21.09	59.054	10.848	12534155.502913	10	463.4324	8.32036e-05	2.07826e-04
2023/02/11	03:38:18	ok	ok	462.9800	69.013	0.03976	21.16	59.042	10.890	12434302.796406	9	463.5054	7.79752e-05	1.68105e-04
2023/02/11	03:43:18	ok	ok	463.0920	69.007	0.03976	21.23	59.077	10.940	10886195.771452	10	463.4467	7.84961e-05	1.66393e-04
2023/02/11	03:48:18	--	ok	462.6520	68.996	0.03976	21.11	59.219	10.895	10881752.737038	10	463.5977	6.56075e-05	5.00914e-04
2023/02/11	03:48:25	--	ok	463.3100	69.059	0.039778	21.10	59.225	10.888	11267393.681193	10	463.6116	8.47573e-05	2.34382e-04
2023/02/11	03:48:33	ok	ok	462.9100	68.981	0.039762	21.06	59.184	10.852	10343589.189420	8	463.1926	8.57754e-05	2.51268e-04
2023/02/11	03:53:32	--	ok	465.0900	68.989	0.039762	21.01	59.292	10.845	7407444.605078	11	463.0118	9.35822e-05	8.18527e-04
2023/02/11	03:53:40	--	ok	460.2760	68.382	0.039658	21.03	59.225	10.843	10116780.223760	10	461.0064	8.14860e-05	2.63896e-04
2023/02/11	03:53:47	--	ok	463.4580	69.142	0.039794	20.97	59.228	10.806	11826083.345200	10	463.8545	8.29299e-05	2.05468e-04
2023/02/11	03:53:54	--	ok	462.5920	68.993	0.039771	20.86	59.287	10.747	10207665.985656	8	463.2043	8.66297e-05	2.38515e-04
2023/02/11	03:54:02	ok	ok	463.1080	69.063	0.039791	20.70	59.577	10.703	12882878.567254	10	463.6567	8.39632e-05	2.19258e-04
2023/02/11	03:59:01	--	ok	463.3440	69.103	0.039791	20.94	59.312	10.805	10470262.132020	11	463.5864	9.03335e-05	6.88949e-04
2023/02/11	03:59:08	--	ok	462.7140	69.007	0.039774	20.99	59.275	10.825	7939274.911900	10	463.4116	8.16606e-05	1.59771e-04
2023/02/11	03:59:15	ok	ok	463.1740	69.047	0.039788	20.91	59.242	10.774	10305268.447162	9	463.5719	8.61204e-05	2.23529e-04
2023/02/11	04:04:15	ok	ok	463.1740	69.058	0.039788	21.00	59.174	10.815	10208242.702084	11	463.5190	8.72255e-05	4.52204e-04
2023/02/11	04:09:15	ok	ok	462.9520	69.044	0.039788	21.10	59.113	10.868	8889233.223029	9	463.7079	7.63265e-05	2.01386e-04
2023/02/11	04:14:15	ok	ok	462.8720	69.030	0.039788	21.17	59.078	10.905	11210462.063781	10	463.6157	7.96006e-05	1.85993e-04
2023/02/11	04:19:15	ok	ok	463.0160	69.028	0.039788	21.23	59.077	10.940	9986739.586501	10	463.5028	8.26451e-05	1.69234e-04
2023/02/11	04:24:15	ok	ok	463.1740	69.016	0.039788	21.27	59.051	10.963	10445768.043583	11	463.3233	9.01310e-05	7.44733e-04
2023/02/11	04:29:15	ok	ok	463.1400	69.008	0.039788	21.30	59.078	10.986	10402231.531944	10	463.3686	8.50136e-05	3.67335e-04
2023/02/11	04:34:15	ok	ok	463.0940	69.003	0.039788	21.31	59.068	10.993	11009558.492807	9	463.3610	8.32791e-05	1.99030e-04
2023/02/11	04:39:15	ok	ok	463.0180	68.989	0.039788	21.19	59.275	10.952	11379076.253129	9	463.3077	7.98822e-05	1.76058e-04
2023/02/11	04:44:15	ok	ok	462.8940	68.977	0.039788	21.10	59.261	10.895	10625110.458359	11	463.0293	9.12731e-05	7.16925e-04
2023/02/11	04:49:15	--	ok	462.6880	68.949	0.039788	21.04	59.284	10.862	10596885.072868	7	463.1236	8.16107e-05	1.98603e-04
2023/02/11	04:49:22	ok	ok	462.8340	69.011	0.039804	21.06	59.242	10.863	9056514.755040	10	463.4073	8.26589e-05	2.63210e-04
2023/02/11	04:54:22	ok	ok	462.8160	69.004	0.039804	20.97	59.297	10.819	9512314.459214	10	463.4529	7.74845e-05	1.38639e-04
2023/02/11	04:59:22	ok	ok	462.8520	68.998	0.039804	21.09	59.155	10.867	10109169.936146	9	463.4044	7.78461e-05	1.95662e-04
2023/02/11	05:04:22	ok	ok	463.1140	68.991	0.039804	21.17	59.101	10.909	9333177.470563	10	463.1479	8.82613e-05	3.80154e-04
2023/02/11	05:09:22	--	ok	462.7920	68.983	0.039804	21.24	59.115	10.957	9571859.586273	11	463.4958	7.02000e-05	4.97738e-04
2023/02/11	05:09:29	ok	ok	463.1940	69.016	0.039814	21.24	59.055	10.946	10920432.357533	10	463.4564	8.34114e-05	1.49414e-04
2023/02/11	05:14:29	--	ok	462.6820	69.008	0.039814	21.24	59.147	10.963	12030815.736448	9	463.2355	8.97700e-05	4.04305e-04
2023/02/11	05:14:36	ok	ok	462.9560	69.080	0.039829	21.24	59.124	10.959	11636119.620917	10	463.7389	8.25503e-05	2.36753e-04
2023/02/11	05:19:36	--	ok	463.5180	69.055	0.039829	21.33	58.968	10.983	9442682.979736	10	463.7480	7.93085e-05	1.43964e-04
2023/02/11	05:19:43	--	ok	462.4500	68.932	0.039804	21.29	59.042	10.971	12986587.118525	8	463.1041	8.41075e-05	1.85933e-04
2023/02/11	05:19:51	ok	ok	463.0160	69.031	0.039831	21.24	59.023	10.940	12561786.258999	10	463.6228	8.37106e-05	1.97143e-04
2023/02/11	05:24:50	ok	ok	462.9780	69.048	0.039831	21.37	58.999	11.016	10793489.877667	10	463.6858	8.03965e-05	1.79298e-04
2023/02/11	05:29:50	ok	ok	462.8980	69.034	0.039831	21.34	59.040	11.006	8255555.142785	11	463.8467	6.84963e-05	6.03804e-04
2023/02/11	05:34:50	ok	ok	462.8320	69.020	0.039831	21.29	59.142	10.990	10782923.879438	11	463.4517	8.50021e-05	3.12003e-04
2023/02/11	05:39:50	--	ok	462.7260	69.009	0.039831	21.17	59.216	10.930	9764451.560947	11	463.6481	7.20165e-05	4.94696e-04
2023/02/11	05:39:57	--	ok	463.2580	69.072	0.039844	21.20	59.220	10.950	11769910.381232	9	463.6884	8.40134e-05	2.34861e-04
2023/02/11	05:40:04	ok	ok	462.9140	69.000	0.039832	21.09	59.191	10.874	9962756.434163	10	463.3367	8.28909e-05	1.58231e-04
2023/02/11	05:45:04	--	ok	463.4620	69.004	0.039832	21.13	59.229	10.908	9616278.671379	10	463.6316	7.07402e-05	4.84644e-04
2023/02/11	05:45:11	--	ok	462.3820	68.835	0.039809	21.10	59.182	10.880	9491237.779072	9	462.8990	8.13420e-05	2.08432e-04
2023/02/11	05:45:18	ok	ok	463.1340	69.013	0.039839	21.06	59.219	10.858	10230379.914124	9	463.4302	8.66857e-05	1.97726e-04
2023/02/11	05:50:18	ok	ok	463.1440	69.013	0.039839	21.06	59.265	10.867	11224471.098777	11	463.2850	9.12181e-05	6.46879e-04
2023/02/11	05:55:18	--	ok	463.3080	69.006	0.039839	21.06	59.219	10.858	10413969.530251	10	463.4738	7.85296e-05	1.76827e-04
2023/02/11	05:55:25	--	ok	462.5160	68.932	0.039825	21.06	59.173	10.850	9039155.332114	10	463.0997	8.31182e-05	2.00925e-04
2023/02/11	05:55:33	--	ok	463.2200	69.019	0.039848	20.96	59.225	10.798	10013675.025314	10	463.3845	8.97218e-05	3.85457e-04
2023/02/11	05:55:40	--	ok	462.6720	68.960	0.039838	20.91	59.411	10.805	10279473.690569	9	462.9681	9.32673e-05	6.00926e-04
2023/02/11	05:55:47	ok	ok	463.0020	69.012	0.039853	20.84	59.626	10.800	12774373.158415	10	463.4461	8.37963e-05	1.84493e-04
2023/02/11	06:00:47	--	ok	463.3560	69.050	0.039853	21.24	59.055	10.946	11654674.455300	9	463.6160	8.45481e-05	2.56082e-04
2023/02/11	06:00:54	--	ok	463.2060	68.991	0.039836	21.23	59.077	10.940	11359398.797065	10	463.2721	8.43473e-05	1.89635e-04
2023/02/11	06:01:02	--	ok	462.4520	68.882	0.039826	21.20	59.014	10.912	13128679.052298	10	462.9270	8.32510e-05	7.23593e-04
2023/02/11	06:01:09	ok	ok	462.9620	69.005	0.039853	21.09	59.100	10.857	9621061.829016	8	463.4192	8.42252e-05	1.67538e-04
2023/02/11	06:06:09	--	ok	463.4240	69.036	0.039853	21.26	59.106	10.964	9340079.347256	11	463.8380	6.98942e-05	4.77631e-04
2023/02/11	06:06:17	--	ok	462.4240	68.944	0.039832	21.27	59.097	10.971	10344368.033955	11	463.0751	8.11613e-05	5.70114e-04
2023/02/11	06:06:24	--	ok	463.2180	69.048	0.03986	21.20	59.095	10.927	10700128.785277	10	463.6493	8.46980e-05	2.05495e-04
2023/02/11	06:06:31	--	ok	462.6020	68.987	0.03985	21.13	59.220	10.906	10437175.516164	9	463.3353	8.18074e-05	1.33218e-04
2023/02/11	06:06:38	--	ok	463.2860	69.056	0.039869	21.04	59.261	10.858	12827648.983699	9	463.6337	8.48324e-05	1.94689e-04
2023/02/11	06:06:46	ok	ok	463.1920	69.000	0.039856	20.91	59.480	10.817	10343440.873248	10	463.1921	9.13655e-05	4.61791e-04
2023/02/11	06:11:45	--	ok	463.3880	69.027	0.039856	21.30	59.055	10.982	8668097.914397	11	463.8160	7.05133e-05	4.38654e-04
2023/02/11	06:11:52	--	ok	462.4820	68.960	0.039836	21.30	59.065	10.984	10705818.664589	9	463.1832	8.20254e-05	2.13372e-04
2023/02/11	06:12:00	ok	ok	463.0480	69.038	0.039862	21.23	59.008	10.928	11417952.377176	9	463.6318	8.47044e-05	1.78221e-04
2023/02/11	06:16:59	ok	ok	463.1720	69.044	0.039862	21.33	59.083	11.004	9727746.262998	10	463.7128	7.82335e-05	1.67985e-04
2023/02/11	06:21:59	ok	ok	463.0760	69.031	0.039862	21.34	59.132	11.023	12380653.142859	11	463.5088	8.79641e-05	3.84566e-04
2023/02/11	06:26:59	ok	ok	462.8260	69.021	0.039862	21.30	59.133	10.996	11797605.955596	11	463.5358	8.29583e-05	2.54441e-04
2023/02/11	06:31:59	ok	ok	462.9820	69.014	0.039862	21.36	59.100	11.026	10337031.122320	10	463.2876	9.16806e-05	4.82296e-04
2023/02/11	06:36:59	ok	ok	463.1140	69.003	0.039862	21.26	59.229	10.987	8725362.982804	10	463.4671	7.81742e-05	2.28195e-04
2023/02/11	06:41:59	ok	ok	462.9040	68.988	0.039862	21.16	59.248	10.928	8457941.612004	10	463.1425	8.99436e-05	3.73175e-04
2023/02/11	06:46:59	--	ok	463.5080	68.979	0.039862	21.10	59.339	10.909	7607262.214532	11	463.2319	8.22635e-05	1.94130e-04
2023/02/11	06:47:06	--	ok	462.2600	68.756	0.039837	21.09	59.315	10.896	11119845.427636	10	462.7317	8.09697e-05	2.09547e-04
2023/02/11	06:47:14	ok	ok	463.0040	69.004	0.039873	21.06	59.265	10.867	12436490.553644	10	463.3894	8.44420e-05	2.23181e-04
2023/02/11	06:52:13	ok	ok	462.9980	69.003	0.039873	21.06	59.275	10.869	13147030.251355	11	463.6000	7.12237e-05	4.18165e-04
2023/02/11	06:57:13	--	ok	463.2440	69.000	0.039873	21.17	59.182	10.924	13429883.669901	11	463.6642	6.69936e-05	5.58969e-04
2023/02/11	06:57:21	--	ok	462.4720	68.939	0.039861	21.17	59.182	10.924	11247829.176899	10	462.9719	8.98092e-05	4.60150e-04
2023/02/11	06:57:28	ok	ok	463.0560	69.029	0.039887	21.13	59.095	10.883	10977486.225447	9	463.5874	8.56488e-05	1.98797e-04
2023/02/11	07:02:27	ok	ok	462.9140	69.047	0.039887	21.26	59.164	10.975	8011985.134469	10	463.4589	9.06129e-05	5.37998e-04
2023/02/11	07:07:27	ok	ok	462.8640	69.030	0.039887	21.26	59.164	10.975	8404221.541600	11	463.8063	7.00916e-05	4.54900e-04
2023/02/11	07:12:27	ok	ok	462.8720	69.017	0.039887	21.30	59.133	10.996	9929339.546032	10	463.4881	8.36595e-05	3.67481e-04
2023/02/11	07:17:27	--	ok	462.7900	69.013	0.039887	21.36	59.077	11.022	9540304.521511	9	463.5520	7.77060e-05	1.42326e-04
2023/02/11	07:17:34	ok	ok	462.9640	69.047	0.039898	21.34	59.132	11.023	10975246.749235	10	463.7027	8.21399e-05	2.92938e-04
2023/02/11	07:22:34	--	ok	463.4900	69.033	0.039898	21.36	59.123	11.030	9946095.129421	10	463.7450	7.71802e-05	1.99905e-04
2023/02/11	07:22:41	--	ok	462.3980	68.921	0.039873	21.36	59.100	11.026	9921514.655229	9	463.0852	8.37736e-05	1.81028e-04
2023/02/11	07:22:49	--	ok	463.2800	69.041	0.039903	21.30	59.145	10.999	14467564.497835	10	463.6560	8.41414e-05	2.04511e-04
2023/02/11	07:22:56	--	ok	462.7780	68.981	0.03989	21.14	59.257	10.921	9769922.480105	10	463.1991	8.73244e-05	4.13327e-04
2023/02/11	07:23:03	ok	ok	462.8840	69.015	0.0399	21.07	59.619	10.940	10438293.020491	10	463.4923	8.25154e-05	1.25985e-04
2023/02/11	07:28:03	--	ok	463.5560	69.033	0.0399	21.40	59.049	11.044	9868716.690607	11	463.8308	7.17163e-05	4.22924e-04
2023/02/11	07:28:10	--	ok	462.6180	68.897	0.039873	21.38	59.014	11.029	10383607.408256	9	463.0369	8.20047e-05	2.45656e-04
2023/02/11	07:28:18	ok	ok	463.1600	68.989	0.039891	21.37	59.033	11.022	9828168.317123	9	463.3443	8.33379e-05	1.60109e-04
2023/02/11	07:33:17	--	ok	462.7500	68.995	0.039891	21.29	59.211	11.002	10594364.913324	10	463.4077	7.88897e-05	1.74717e-04
2023/02/11	07:33:25	--	ok	463.4360	69.039	0.039903	21.29	59.142	10.990	17569717.849414	10	463.6545	8.07281e-05	1.37853e-04
2023/02/11	07:33:32	--	ok	462.7020	68.909	0.039882	21.29	59.142	10.990	11803513.529642	10	463.1376	8.33146e-05	1.50492e-04
2023/02/11	07:33:39	ok	ok	463.0380	68.977	0.039896	21.13	59.187	10.900	9874141.069345	10	463.2979	8.31574e-05	1.61673e-04
2023/02/11	07:38:39	ok	ok	463.1400	68.998	0.039896	21.20	59.266	10.958	9850114.989481	10	463.2169	8.94697e-05	3.82775e-04
2023/02/11	07:43:39	ok	ok	462.8480	68.986	0.039896	21.11	59.297	10.910	8803926.063721	10	463.2382	8.50714e-05	3.51944e-04
2023/02/11	07:48:39	ok	ok	462.8980	68.979	0.039896	21.11	59.330	10.916	9298814.808347	11	463.1987	8.40990e-05	3.50720e-04
2023/02/11	07:53:39	--	ok	462.6180	68.966	0.039896	21.19	59.207	10.939	8616260.312795	10	463.0647	8.96766e-05	4.00174e-04
2023/02/11	07:53:46	--	ok	463.5220	69.032	0.039915	21.24	59.216	10.976	16100393.460160	11	463.4900	8.80209e-05	4.40940e-04
2023/02/11	07:53:54	--	ok	462.5580	68.881	0.03989	21.16	59.156	10.911	10797081.532628	9	463.0442	8.22394e-05	1.44255e-04
2023/02/11	07:54:01	--	ok	463.3300	68.997	0.039911	21.14	59.289	10.927	10217291.639489	8	463.3276	8.52245e-05	2.31421e-04
2023/02/11	07:54:08	--	ok	462.5840	68.853	0.039895	21.04	59.330	10.870	10822471.339277	10	462.9882	8.26210e-05	1.75982e-04
2023/02/11	07:54:16	ok	ok	463.0760	69.004	0.039915	21.01	59.498	10.883	13376972.657029	12	463.2732	8.43697e-05	6.04165e-04
2023/02/11	07:59:15	--	ok	463.3580	69.027	0.039915	21.33	59.095	11.006	12620299.746026	11	463.8032	7.01655e-05	4.90726e-04
2023/02/11	07:59:22	ok	ok	462.9660	68.965	0.039898	21.31	59.115	11.002	10605400.750714	10	463.2435	8.13385e-05	1.85547e-04
2023/02/11	08:04:22	--	ok	462.4160	68.962	0.039898	21.37	59.136	11.041	8781752.381634	11	463.1755	8.33862e-05	3.39526e-04
2023/02/11	08:04:29	--	ok	463.4500	69.088	0.039927	21.37	59.124	11.039	16002810.216619	10	463.6147	9.07451e-05	4.74788e-04
2023/02/11	08:04:37	--	ok	463.5680	68.964	0.039905	21.36	59.110	11.028	10561760.760948	8	463.2239	8.45886e-05	1.09808e-04
2023/02/11	08:04:44	--	ok	461.8580	68.727	0.039876	21.24	59.124	10.959	10518001.668606	9	462.5256	8.35783e-05	1.33495e-04
2023/02/11	08:04:51	--	ok	463.7660	69.047	0.039933	21.19	59.252	10.947	16598502.650735	12	463.6257	8.22730e-05	4.06178e-04
2023/02/11	08:04:59	--	ok	462.2260	68.827	0.039895	21.10	59.532	10.945	9820519.615971	9	462.8896	8.26665e-05	2.10603e-04
2023/02/11	08:05:06	--	ok	463.5400	69.040	0.039933	21.00	59.786	10.927	17290319.969081	10	463.6361	8.34841e-05	2.54326e-04
2023/02/11	08:05:14	--	ok	462.5120	68.912	0.039907	21.00	59.979	10.962	8731588.989029	9	462.9223	9.01043e-05	3.99310e-04
2023/02/11	08:05:21	--	ok	463.3800	69.028	0.039931	20.97	60.134	10.972	14247055.553196	11	463.5935	8.02946e-05	2.48102e-04
2023/02/11	08:05:29	--	ok	462.6420	68.958	0.039912	20.94	60.258	10.977	10317789.230882	8	463.1147	8.55926e-05	2.29518e-04
2023/02/11	08:05:36	--	ok	463.3620	69.019	0.039929	20.96	60.356	11.004	14857113.133056	11	463.5758	7.96302e-05	1.75243e-04
2023/02/11	08:05:43	--	ok	462.4560	68.945	0.039912	20.93	60.488	11.011	9898193.522615	9	463.1845	8.20478e-05	1.38669e-04
2023/02/11	08:05:51	--	ok	463.5160	69.058	0.039938	20.93	60.446	11.003	8338803.649199	9	463.6678	8.48007e-05	1.80207e-04
2023/02/11	08:05:58	--	ok	462.4480	68.950	0.039913	20.87	60.565	10.987	9946250.479315	9	463.1532	8.46885e-05	1.81787e-04
2023/02/11	08:06:05	--	ok	463.4020	69.066	0.03994	20.84	60.644	10.984	14287906.522946	10	463.7649	8.05094e-05	1.98232e-04
2023/02/11	08:06:13	--	ok	462.5780	68.991	0.03992	20.83	60.674	10.981	8478900.616989	9	463.3265	8.30635e-05	1.75521e-04
2023/02/11	08:06:20	ok	ok	462.9920	69.070	0.039941	20.84	60.688	10.992	9930858.121780	10	463.7181	8.51578e-05	1.80909e-04
2023/02/11	08:11:19	--	ok	463.3400	69.165	0.039941	21.42	59.100	11.070	7585901.800318	9	463.9548	8.27800e-05	2.04016e-04
2023/02/11	08:11:26	--	ok	463.2520	69.027	0.039924	21.42	59.100	11.070	9112007.069343	10	463.6215	8.28410e-05	1.28248e-04
2023/02/11	08:11:34	--	ok	462.5120	68.966	0.039912	21.41	59.086	11.059	8901349.148013	8	463.2532	8.49044e-05	1.75122e-04
2023/02/11	08:11:41	--	ok	463.3760	69.036	0.039936	21.34	59.086	11.015	14028194.487031	11	463.7065	7.89229e-05	1.95862e-04
2023/02/11	08:11:48	--	ok	462.6140	68.951	0.039917	21.20	59.243	10.954	8238152.401636	11	463.2860	7.85750e-05	2.40339e-04
2023/02/11	08:11:56	--	ok	463.2760	69.022	0.039936	21.16	59.509	10.976	15775647.171657	8	463.4982	8.62026e-05	2.09993e-04
2023/02/11	08:12:03	--	ok	462.6200	68.988	0.039923	21.04	59.751	10.948	8433705.541423	9	463.2933	8.31083e-05	2.02411e-04
2023/02/11	08:12:10	ok	ok	463.0020	69.045	0.039941	21.00	60.021	10.970	9617289.825570	11	463.6958	7.97236e-05	2.54255e-04
2023/02/11	08:17:10	--	ok	463.6780	69.129	0.039941	21.47	59.074	11.093	7872839.456072	10	464.0614	7.63391e-05	2.20873e-04
2023/02/11	08:17:18	--	ok	462.5360	68.955	0.039908	21.51	59.023	11.111	11818606.466747	9	463.2202	8.29114e-05	1.42135e-04
2023/02/11	08:17:25	--	ok	463.2640	69.026	0.03993	21.41	59.008	11.045	15249258.197985	11	463.6005	7.96681e-05	2.93070e-04
2023/02/11	08:17:32	--	ok	462.5680	68.962	0.039918	21.29	59.168	10.995	8491452.448774	10	463.2576	7.96916e-05	2.19296e-04
2023/02/11	08:17:39	--	ok	463.4600	69.036	0.039939	21.30	59.443	11.054	13978424.852817	10	463.6911	7.94247e-05	2.12881e-04
2023/02/11	08:17:47	--	ok	462.4940	68.941	0.039916	21.26	59.559	11.048	10734010.496914	10	463.1907	8.17474e-05	1.55709e-04
2023/02/11	08:17:54	--	ok	463.3320	69.036	0.039941	21.21	59.609	11.030	13682387.763421	11	463.6845	7.87493e-05	2.32896e-04
2023/02/11	08:18:01	--	ok	462.6340	68.975	0.039925	21.19	59.696	11.029	9139374.854913	8	463.2258	8.57238e-05	2.03350e-04
2023/02/11	08:18:09	ok	ok	463.1280	69.035	0.039943	21.10	59.921	11.016	13769338.040183	9	463.6481	8.26216e-05	1.67304e-04
2023/02/11	08:23:08	--	ok	463.5660	69.110	0.039943	21.54	59.086	11.141	12428145.801536	10	463.6854	9.15962e-05	6.62948e-04
2023/02/11	08:23:15	--	ok	462.5460	68.980	0.039915	21.52	59.083	11.131	8442747.244766	9	463.3283	8.13155e-05	1.70563e-04
2023/02/11	08:23:22	ok	ok	463.0260	69.031	0.039937	21.47	59.037	11.086	8026621.086052	7	463.7166	8.23231e-05	8.40143e-05
2023/02/11	08:28:22	--	ok	464.0820	69.044	0.039937	21.55	59.088	11.150	7891018.742812	10	463.8053	7.79596e-05	2.18522e-04
2023/02/11	08:28:29	--	ok	461.9260	68.728	0.039883	21.55	59.042	11.142	10749223.043230	10	462.5952	7.95793e-05	2.32139e-04
2023/02/11	08:28:37	--	ok	463.2600	69.021	0.039936	21.48	58.996	11.088	15159175.515830	8	463.5703	8.46265e-05	1.79737e-04
2023/02/11	08:28:44	--	ok	462.7000	68.960	0.039924	21.30	59.329	11.033	9425664.306870	8	463.2384	8.39064e-05	1.72952e-04
2023/02/11	08:28:51	--	ok	462.5140	69.018	0.039938	21.27	59.596	11.064	8584576.488465	9	463.5151	8.37999e-05	2.03559e-04
2023/02/11	08:28:59	--	ok	463.3460	69.184	0.039963	21.24	59.718	11.069	8511392.302876	11	464.0415	7.95526e-05	2.05808e-04
2023/02/11	08:29:06	ok	ok	462.8260	69.028	0.039946	21.21	59.791	11.064	7467524.314566	9	463.5880	8.38008e-05	1.69013e-04
2023/02/11	08:34:05	ok	ok	462.9800	69.077	0.039946	21.60	59.083	11.179	5753273.902103	10	463.7820	8.47372e-05	3.95491e-04
2023/02/11	08:39:05	ok	ok	463.1060	69.058	0.039946	21.57	59.078	11.157	6897645.020607	10	463.7103	8.34837e-05	2.07831e-04
2023/02/11	08:44:05	ok	ok	462.8920	69.033	0.039946	21.41	59.257	11.091	7863322.414820	10	463.7058	7.98658e-05	1.94806e-04
2023/02/11	08:49:05	--	ok	462.6260	69.022	0.039946	21.34	59.324	11.059	7807621.969393	9	463.6272	7.90357e-05	2.10887e-04
2023/02/11	08:49:12	--	ok	463.2040	69.150	0.039964	21.34	59.278	11.051	8163087.317119	10	463.9575	8.19801e-05	1.60705e-04
2023/02/11	08:49:20	ok	ok	462.9840	69.040	0.039954	21.36	59.306	11.064	9269055.347727	10	463.7104	8.26373e-05	1.87432e-04
2023/02/11	08:54:19	--	ok	463.7220	69.053	0.039954	21.37	59.193	11.052	7475693.573489	11	463.7271	8.02656e-05	3.22893e-04
2023/02/11	08:54:26	--	ok	462.7740	68.829	0.039918	21.37	59.159	11.046	8654152.207379	9	462.9267	8.26195e-05	1.90291e-04
2023/02/11	08:54:34	--	ok	462.7800	68.906	0.039929	21.37	59.170	11.048	11496152.557760	9	463.0966	8.33325e-05	2.38472e-04
2023/02/11	08:54:41	--	ok	462.5720	68.956	0.03994	21.26	59.184	10.979	8051744.935622	11	463.2594	8.20134e-05	1.94738e-04
2023/02/11	08:54:48	ok	ok	462.9860	69.031	0.039961	21.23	59.329	10.987	9819776.034934	10	463.6332	8.17310e-05	1.82972e-04
2023/02/11	08:59:49	--	ok	463.8620	69.073	0.039961	21.51	59.101	11.125	8382129.388886	10	463.8397	7.95408e-05	1.99235e-04
2023/02/11	08:59:56	--	ok	462.2900	68.804	0.039918	21.50	59.078	11.113	9381831.115346	9	462.9239	8.08548e-05	2.23519e-04
2023/02/11	09:00:03	--	ok	463.3480	69.018	0.039953	21.50	59.078	11.113	14533036.933074	9	463.5600	8.30726e-05	1.81801e-04
2023/02/11	09:00:11	--	ok	462.4100	68.880	0.039936	21.27	59.301	11.009	9211800.843772	11	463.1701	7.76902e-05	2.26288e-04
2023/02/11	09:00:18	ok	ok	462.9380	69.031	0.039965	21.26	59.513	11.040	7400992.126938	10	463.6516	8.24435e-05	1.68679e-04
2023/02/11	09:05:18	ok	ok	462.9120	69.084	0.039965	21.55	59.042	11.142	6999345.180583	10	463.6967	8.84426e-05	4.87631e-04
2023/02/11	09:10:18	--	ok	462.7520	69.063	0.039965	21.64	59.078	11.205	6177979.300256	9	463.8174	8.09796e-05	1.64444e-04
2023/02/11	09:10:25	--	ok	463.2060	69.179	0.039977	21.61	59.074	11.186	8155467.268504	10	464.0414	8.18007e-05	2.10934e-04
2023/02/11	09:10:32	ok	ok	463.0960	69.045	0.039968	21.61	59.063	11.184	7491587.365254	10	463.7711	8.31009e-05	2.20281e-04
2023/02/11	09:15:32	--	ok	463.3800	69.061	0.039968	21.65	59.092	11.217	7268124.875471	9	463.9160	7.63586e-05	2.42030e-04
2023/02/11	09:15:40	--	ok	462.6000	68.991	0.039949	21.68	59.074	11.231	10501729.965454	9	463.3856	8.21715e-05	1.88140e-04
2023/02/11	09:15:47	--	ok	463.5000	69.035	0.039968	21.65	59.013	11.202	9362792.784011	10	463.7466	8.11903e-05	1.80976e-04
2023/02/11	09:15:54	--	ok	462.4760	68.866	0.039944	21.54	59.049	11.135	8856015.022475	9	463.1015	8.14529e-05	1.74711e-04
2023/02/11	09:16:02	--	ok	463.4240	69.017	0.039969	21.50	59.147	11.125	16410900.864636	9	463.5980	7.86600e-05	2.02770e-04
2023/02/11	09:16:09	--	ok	462.1900	68.906	0.039949	21.42	59.316	11.111	9708459.196557	10	462.9989	8.74170e-05	4.29792e-04
2023/02/11	09:16:16	--	ok	463.8060	69.120	0.039989	21.38	59.605	11.139	13771161.341685	11	463.7957	8.90863e-05	4.28197e-04
2023/02/11	09:16:24	--	ok	462.4080	68.886	0.039949	21.31	59.841	11.137	9783864.448331	8	463.1154	8.10732e-05	1.79983e-04
2023/02/11	09:16:31	ok	ok	462.9080	69.043	0.039978	21.29	59.953	11.140	7019281.282122	8	463.6790	8.36285e-05	1.38871e-04
2023/02/11	09:21:31	ok	ok	462.9700	69.119	0.039978	21.74	59.040	11.262	8831520.407952	9	463.9011	8.28906e-05	2.51230e-04
2023/02/11	09:26:31	--	ok	463.6660	69.083	0.039978	21.78	59.046	11.289	8081170.078483	10	463.8689	8.12708e-05	2.59747e-04
2023/02/11	09:26:38	--	ok	464.8300	68.903	0.039945	21.74	59.040	11.262	7906922.135600	8	463.1565	8.27540e-05	2.51953e-04
2023/02/11	09:26:46	--	ok	460.5460	68.366	0.039853	21.72	59.023	11.249	9272625.751683	10	461.1199	7.99247e-05	2.75380e-04
2023/02/11	09:26:53	--	ok	463.4160	69.022	0.039976	21.61	59.074	11.186	15898228.564412	11	463.7038	7.83033e-05	2.34902e-04
2023/02/11	09:27:01	--	ok	462.2780	68.892	0.039956	21.51	59.274	11.158	8971590.462162	11	462.9116	8.84853e-05	7.23625e-04
2023/02/11	09:27:08	ok	ok	463.0400	69.082	0.039991	21.47	59.471	11.167	8629383.535422	9	463.8351	8.28441e-05	2.09447e-04
2023/02/11	09:32:07	--	ok	463.3580	69.159	0.039991	21.77	59.031	11.278	7534393.359673	11	463.7957	9.45272e-05	7.26100e-04
2023/02/11	09:32:14	--	ok	463.2120	69.029	0.039974	21.77	59.068	11.285	10598136.230404	9	463.6720	8.12051e-05	1.54523e-04
2023/02/11	09:32:22	--	ok	462.6720	68.989	0.039963	21.77	59.055	11.283	9872879.208180	9	463.3809	8.25126e-05	1.86286e-04
2023/02/11	09:32:29	ok	ok	462.9920	69.021	0.039979	21.68	59.155	11.246	11651393.700306	11	463.6632	7.88756e-05	2.38061e-04
2023/02/11	09:37:29	ok	ok	463.0920	69.048	0.039979	21.87	59.037	11.343	10585756.709131	9	463.7862	7.96862e-05	1.67895e-04
2023/02/11	09:42:29	--	ok	463.5480	69.038	0.039979	21.88	59.028	11.350	11469865.488638	10	463.6684	8.36899e-05	4.17703e-04
2023/02/11	09:42:37	--	ok	462.6220	68.901	0.039952	21.87	58.981	11.333	7196803.094620	8	463.1209	8.19552e-05	2.08007e-04
2023/02/11	09:42:44	--	ok	462.6360	69.001	0.039971	21.82	58.917	11.292	8639621.117383	10	463.4869	8.06868e-05	2.28138e-04
2023/02/11	09:42:52	--	ok	463.5640	69.034	0.039989	21.68	59.178	11.250	12738137.354006	10	463.6853	8.31220e-05	2.02806e-04
2023/02/11	09:42:59	--	ok	462.4680	68.846	0.039961	21.64	59.411	11.269	9248341.625467	9	463.0568	8.22864e-05	1.72138e-04
2023/02/11	09:43:06	--	ok	463.5880	69.021	0.039987	21.60	59.458	11.250	12901369.342475	10	463.5880	8.18414e-05	1.54320e-04
2023/02/11	09:43:14	--	ok	462.3440	68.829	0.039958	21.45	59.651	11.192	8780395.568275	10	463.0383	8.01763e-05	1.79278e-04
2023/02/11	09:43:21	ok	ok	463.1980	69.027	0.039991	21.41	59.901	11.212	9110274.783580	8	463.6480	8.31978e-05	1.99167e-04
2023/02/11	09:48:20	--	ok	463.2240	69.075	0.039991	21.92	59.069	11.386	9722894.241916	11	464.0492	7.07865e-05	5.40485e-04
2023/02/11	09:48:27	--	ok	463.3040	69.024	0.03998	21.92	59.013	11.375	9890769.284911	10	463.6817	7.72163e-05	2.35722e-04
2023/02/11	09:48:34	--	ok	463.6280	68.930	0.039965	21.93	59.014	11.384	9162361.864102	9	463.0472	9.12585e-05	4.87133e-04
2023/02/11	09:48:41	--	ok	461.5180	68.723	0.039933	21.74	59.152	11.283	8660331.450914	10	462.5249	8.16366e-05	2.40338e-04
2023/02/11	09:48:49	--	ok	463.2500	69.104	0.040007	21.64	59.466	11.279	7911653.832958	8	463.9324	8.32842e-05	1.74864e-04
2023/02/11	09:48:56	--	ok	463.4840	69.030	0.039995	21.60	59.562	11.269	9186332.794954	11	463.6873	7.88520e-05	2.27293e-04
2023/02/11	09:49:03	ok	ok	462.9020	68.915	0.039971	21.58	59.663	11.278	8410337.031982	9	463.1741	8.30232e-05	2.61405e-04
2023/02/11	09:54:03	ok	ok	462.8160	68.985	0.039971	21.92	59.037	11.380	8667733.266227	10	463.3332	8.37298e-05	4.26406e-04
2023/02/11	09:59:03	--	ok	462.7220	68.970	0.039971	21.98	59.036	11.417	8079027.845382	10	463.6680	6.50645e-05	6.57938e-04
2023/02/11	09:59:10	ok	ok	462.8700	69.022	0.039984	21.96	58.996	11.400	9613132.456239	8	463.6020	8.21783e-05	1.86278e-04
2023/02/11	10:04:09	--	ok	462.7280	69.009	0.039984	21.93	59.141	11.409	6591012.631331	9	463.5899	7.76938e-05	1.73177e-04
2023/02/11	10:04:16	ok	ok	463.0100	69.048	0.039998	21.93	59.164	11.413	10257809.792541	8	463.7656	8.42467e-05	2.49346e-04
2023/02/11	10:09:15	--	ok	463.4280	69.034	0.039998	21.89	59.202	11.394	10250960.527085	9	463.7150	8.06568e-05	1.38910e-04
2023/02/11	10:09:22	ok	ok	462.9140	68.950	0.039976	21.89	59.168	11.388	8778869.374855	9	463.0733	9.10801e-05	5.30864e-04
2023/02/11	10:14:22	--	ok	462.6880	68.940	0.039976	21.95	59.142	11.420	8763420.862931	9	463.1782	8.53988e-05	4.72816e-04
2023/02/11	10:14:30	ok	ok	462.8300	69.017	0.039992	21.92	59.106	11.393	9520139.708262	8	463.5072	8.41818e-05	2.23576e-04
2023/02/11	10:19:29	ok	ok	463.1220	69.003	0.039992	22.01	59.109	11.450	8107168.668493	10	463.7292	6.97080e-05	5.12807e-04
2023/02/11	10:24:29	ok	ok	462.8300	68.994	0.039992	22.05	59.104	11.477	6251421.617448	10	463.4152	8.25410e-05	4.34390e-04
2023/02/11	10:29:29	--	ok	462.7180	68.972	0.039992	22.08	59.109	11.498	6915671.192406	9	463.4338	7.90721e-05	1.98793e-04
2023/02/11	10:29:36	ok	ok	462.8620	69.027	0.040005	22.11	59.124	11.520	8473115.107330	8	463.6281	8.33995e-05	1.79198e-04
2023/02/11	10:34:36	ok	ok	463.0540	69.019	0.040005	22.18	59.136	11.569	9740023.241677	9	463.3548	9.12756e-05	4.18795e-04
2023/02/11	10:39:36	ok	ok	462.9180	69.009	0.040005	22.16	59.133	11.559	8624682.629873	9	463.4810	8.39307e-05	3.41181e-04
2023/02/11	10:44:36	ok	ok	463.1800	68.988	0.040005	22.19	59.092	11.569	7697599.804875	10	463.4160	8.26473e-05	3.92085e-04
2023/02/11	10:49:36	--	ok	462.7060	68.914	0.040005	21.68	59.200	11.255	8613733.780494	9	463.3030	7.75108e-05	2.18171e-04
2023/02/11	10:49:43	ok	ok	462.8920	68.958	0.04002	21.72	59.242	11.290	8899560.000134	10	463.2097	8.38018e-05	7.21955e-04
2023/02/11	10:54:43	--	ok	462.5860	68.928	0.04002	21.44	59.251	11.109	8482917.674968	11	463.1613	8.50231e-05	4.23277e-04
2023/02/11	10:54:50	--	ok	463.2700	69.016	0.040041	21.45	59.252	11.118	9161947.699553	10	463.4426	9.03870e-05	3.99611e-04
2023/02/11	10:54:58	--	ok	462.1700	68.953	0.040028	21.41	59.257	11.091	8594555.440454	10	463.3244	8.14519e-05	2.05776e-04
2023/02/11	10:55:05	--	ok	463.2460	69.112	0.040069	21.34	59.289	11.053	9300088.862576	10	463.9833	8.39324e-05	2.65609e-04
2023/02/11	10:55:12	ok	ok	462.9600	69.022	0.040057	21.30	59.443	11.054	10997601.344917	9	463.6525	8.48238e-05	2.12994e-04
2023/02/11	11:00:12	ok	ok	462.9000	69.047	0.040057	21.27	59.335	11.015	10036342.482232	11	463.7173	8.47904e-05	3.92136e-04
2023/02/11	11:05:12	ok	ok	462.9300	69.017	0.040057	21.11	59.399	10.929	9706470.124292	10	463.8489	7.18601e-05	3.83912e-04
2023/02/11	11:10:12	--	ok	462.7980	69.002	0.040057	21.03	59.431	10.880	8985661.015308	11	463.7620	7.12228e-05	4.83428e-04
2023/02/11	11:10:19	ok	ok	463.0600	69.032	0.040066	20.97	59.454	10.848	9758142.263137	10	463.6996	8.23805e-05	1.77045e-04
2023/02/11	11:15:19	--	ok	463.3460	69.027	0.040066	20.91	59.536	10.827	8534816.608630	9	463.7211	7.87410e-05	1.47918e-04
2023/02/11	11:15:26	--	ok	462.5300	68.952	0.040049	20.89	59.486	10.801	9055843.150824	10	463.2801	8.32551e-05	1.74639e-04
2023/02/11	11:15:33	ok	ok	463.1440	69.021	0.040072	20.79	59.525	10.747	14122291.001585	10	463.7017	8.31729e-05	2.05899e-04
2023/02/11	11:20:33	ok	ok	463.0140	69.016	0.040072	20.79	59.640	10.767	10570189.467042	11	463.5974	8.57694e-05	4.84182e-04
2023/02/11	11:25:33	ok	ok	463.0740	69.006	0.040072	20.79	59.651	10.769	13192274.974380	12	463.4137	9.19652e-05	6.55107e-04
2023/02/11	11:30:33	ok	ok	462.8940	68.999	0.040072	20.69	59.745	10.725	11529357.891607	11	463.4723	8.52228e-05	3.61694e-04
2023/02/11	11:35:33	--	ok	462.7440	68.990	0.040072	20.66	59.759	10.709	10868594.580539	10	463.4735	8.22202e-05	1.64014e-04
2023/02/11	11:35:40	--	ok	463.2020	69.031	0.040085	20.68	59.783	10.723	6839076.714740	9	463.7420	8.29702e-05	2.06265e-04
2023/02/11	11:35:47	--	ok	462.4380	68.985	0.040075	20.59	59.759	10.666	6737155.033782	9	463.4571	8.35917e-05	1.77732e-04
2023/02/11	11:35:55	ok	ok	463.1380	69.086	0.040103	20.45	59.925	10.606	8196750.558989	9	463.8860	8.54829e-05	2.19613e-04
2023/02/11	11:40:54	--	ok	463.2360	69.115	0.040103	20.58	59.809	10.666	9203047.045486	11	463.7909	9.07338e-05	6.91390e-04
2023/02/11	11:41:02	ok	ok	462.8020	69.025	0.040092	20.58	59.905	10.684	7000905.640966	11	463.7558	8.08554e-05	2.12022e-04
2023/02/11	11:46:01	ok	ok	462.9360	69.015	0.040092	20.59	59.875	10.686	7066453.327897	11	463.5897	8.59892e-05	4.67365e-04
2023/02/11	11:51:01	ok	ok	463.1620	69.005	0.040092	20.53	59.939	10.661	6795541.538714	11	463.5314	8.53812e-05	3.66714e-04
2023/02/11	11:56:01	ok	ok	462.8820	68.996	0.040092	20.50	60.008	10.655	8122288.641558	12	463.4821	8.63039e-05	3.81329e-04
2023/02/11	12:01:01	ok	ok	463.1800	68.988	0.040092	20.49	59.911	10.630	7114111.121717	11	463.4161	8.70273e-05	3.88091e-04
2023/02/11	12:06:01	--	ok	462.5360	68.984	0.040092	20.46	60.117	10.648	9105517.180496	10	463.4573	8.10186e-05	1.52033e-04
2023/02/11	12:06:08	ok	ok	463.1620	69.085	0.040114	20.42	60.143	10.628	9157944.687987	10	463.8977	8.22949e-05	1.94860e-04
2023/02/11	12:11:07	--	ok	463.6240	69.052	0.040114	20.45	60.139	10.644	7179491.327499	10	463.8451	8.04101e-05	1.90012e-04
2023/02/11	12:11:14	--	ok	462.7660	69.055	0.040083	20.46	60.066	10.639	8878697.232269	10	463.8114	8.26541e-05	1.74087e-04
2023/02/11	12:11:22	--	ok	462.5700	69.035	0.040095	20.42	60.090	10.619	7184508.832795	9	463.7951	8.12652e-05	1.90902e-04
2023/02/11	12:11:29	ok	ok	462.8420	69.024	0.040116	20.32	60.244	10.585	8891801.765632	11	463.7462	8.31809e-05	1.73545e-04
2023/02/11	12:16:28	ok	ok	463.0420	69.038	0.040116	20.49	60.061	10.656	7080333.502455	11	463.6344	8.94911e-05	6.39495e-04
2023/02/11	12:21:28	--	ok	463.3660	69.018	0.040116	20.42	60.198	10.638	8635491.921067	11	463.6340	8.65166e-05	4.28157e-04
2023/02/11	12:21:36	ok	ok	463.1640	69.008	0.040098	20.42	60.208	10.639	8461924.549694	10	463.7115	8.25557e-05	2.06253e-04
2023/02/11	12:26:35	ok	ok	462.9680	69.004	0.040098	20.43	60.221	10.650	8046560.652229	12	463.5522	8.66498e-05	4.59699e-04
2023/02/11	12:31:35	--	ok	462.7040	69.000	0.040098	20.49	60.221	10.685	6558185.379274	9	463.5936	8.34448e-05	3.09703e-04
2023/02/11	12:31:42	ok	ok	463.0560	68.992	0.040112	20.42	60.208	10.639	8993466.169206	9	463.5870	8.19901e-05	2.09193e-04
2023/02/11	12:36:42	ok	ok	462.9340	68.992	0.040112	20.49	60.262	10.692	7652197.589915	11	463.3398	9.23680e-05	7.32494e-04
2023/02/11	12:41:42	--	ok	463.2760	68.987	0.040112	20.48	60.272	10.686	7862639.318197	10	463.5857	7.70182e-05	1.85180e-04
2023/02/11	12:41:49	--	ok	462.7600	68.985	0.040099	20.49	60.273	10.694	10137998.139410	10	463.4970	8.30517e-05	2.16223e-04
2023/02/11	12:41:57	--	ok	462.7720	68.979	0.04011	20.45	60.223	10.659	9586506.437439	10	463.4602	8.35276e-05	2.32165e-04
2023/02/11	12:42:04	--	ok	463.2060	68.992	0.040122	20.36	60.314	10.622	9820563.755194	10	463.5947	8.22165e-05	1.74361e-04
2023/02/11	12:42:11	ok	ok	463.0640	68.981	0.040112	20.32	60.424	10.616	8692106.356505	9	463.4468	8.57363e-05	2.24305e-04
2023/02/11	12:47:11	ok	ok	463.0340	68.999	0.040112	20.46	60.374	10.694	7870899.524168	11	463.5545	8.45650e-05	3.80911e-04
2023/02/11	12:52:11	ok	ok	462.9560	68.993	0.040112	20.42	60.443	10.681	7704194.992598	10	463.5504	8.22828e-05	2.08032e-04
2023/02/11	12:57:11	--	ok	462.4720	68.985	0.040112	20.46	60.438	10.705	8395287.227200	11	463.4723	8.49889e-05	4.25444e-04
2023/02/11	12:57:18	ok	ok	463.0200	69.041	0.040138	20.49	60.443	10.724	9852943.273186	10	463.8273	8.29747e-05	2.26708e-04
2023/02/11	13:02:18	ok	ok	462.9980	69.014	0.040138	20.43	60.529	10.705	8654639.654921	11	463.6263	8.61876e-05	4.27228e-04
2023/02/11	13:07:18	--	ok	463.3500	69.013	0.040138	20.52	60.543	10.759	9077249.910996	12	463.5892	8.88173e-05	4.22846e-04
2023/02/11	13:07:25	ok	ok	462.9580	69.018	0.040121	20.53	60.505	10.762	7719080.881099	9	463.7268	8.25151e-05	1.56833e-04
2023/02/11	13:12:25	ok	ok	462.9120	69.006	0.040121	20.52	60.575	10.764	9962186.314292	11	463.6170	8.43353e-05	3.78451e-04
2023/02/11	13:17:25	--	ok	462.7820	68.996	0.040121	20.53	60.569	10.773	8404448.320382	10	463.3877	9.32390e-05	5.31245e-04
2023/02/11	13:17:32	ok	ok	462.8040	68.986	0.040131	20.45	60.543	10.715	10132148.840556	9	463.5004	8.51075e-05	2.43985e-04
2023/02/11	13:22:32	ok	ok	462.9220	68.993	0.040131	20.58	60.620	10.811	9575526.033896	10	463.6495	7.74646e-05	1.79894e-04
2023/02/11	13:27:32	--	ok	462.7300	68.989	0.040131	20.59	60.621	10.820	9611884.280813	10	463.6405	7.54020e-05	2.34715e-04
2023/02/11	13:27:39	ok	ok	463.0480	69.001	0.040144	20.59	60.557	10.808	11106046.490558	10	463.6792	8.23419e-05	1.55085e-04
2023/02/11	13:32:39	--	ok	462.6040	68.996	0.040144	20.58	60.694	10.824	10863480.414937	12	463.4302	8.85716e-05	4.58458e-04
2023/02/11	13:32:49	--	ok	463.4720	69.109	0.040164	20.56	60.690	10.812	10923305.216377	11	463.8525	8.85530e-05	3.91795e-04
2023/02/11	13:32:56	ok	ok	463.1160	69.080	0.040141	20.48	60.740	10.769	10667600.450397	10	463.9729	8.16888e-05	2.09448e-04
2023/02/11	13:37:55	--	ok	463.4360	69.089	0.040141	20.60	60.644	10.832	9988088.227942	12	463.8948	8.64014e-05	3.74757e-04
2023/02/11	13:38:02	ok	ok	463.0200	69.085	0.040119	20.68	60.571	10.864	10838821.759273	10	463.9431	8.24016e-05	1.77939e-04
2023/02/11	13:43:02	--	ok	463.2160	69.065	0.040119	20.66	60.740	10.885	9241445.834999	10	463.9915	7.77170e-05	1.73743e-04
2023/02/11	13:43:10	--	ok	463.3780	69.056	0.040108	20.73	60.647	10.914	10403150.135473	10	463.8947	8.29389e-05	2.13737e-04
2023/02/11	13:43:17	ok	ok	462.9140	69.031	0.04009	20.62	60.574	10.828	10723006.676352	10	463.8147	8.30823e-05	2.02529e-04
2023/02/11	13:48:16	--	ok	463.3200	69.041	0.04009	20.69	60.681	10.893	11069995.472512	11	464.0426	7.07571e-05	4.22898e-04
2023/02/11	13:48:23	ok	ok	463.0640	69.021	0.040074	20.62	60.603	10.833	9708036.461074	10	463.7796	8.20137e-05	2.04656e-04
2023/02/11	13:53:23	ok	ok	463.0380	69.025	0.040074	20.72	60.749	10.922	9719811.977155	10	463.8285	8.04210e-05	2.26088e-04
2023/02/11	13:58:23	ok	ok	463.0040	69.014	0.040074	20.68	60.848	10.914	10447085.428859	11	463.9343	7.01711e-05	3.72583e-04
2023/02/11	14:03:23	ok	ok	462.8840	69.001	0.040074	20.66	60.826	10.900	8575814.775981	9	463.7842	7.65716e-05	1.87859e-04
2023/02/11	14:08:23	--	ok	462.6800	68.996	0.040074	20.70	60.864	10.934	9390739.699259	12	463.4064	9.42439e-05	6.35394e-04
2023/02/11	14:08:30	ok	ok	462.8600	68.991	0.040089	20.68	60.912	10.926	10269656.596492	11	463.6087	8.17674e-05	1.82771e-04
2023/02/11	14:13:30	ok	ok	462.9480	68.993	0.040089	20.75	60.882	10.964	8997774.214948	12	463.5005	8.63091e-05	3.72189e-04
2023/02/11	14:18:30	--	ok	462.6980	68.991	0.040089	20.72	60.964	10.961	7590654.418336	11	463.4809	8.43958e-05	3.66473e-04
2023/02/11	14:18:37	ok	ok	462.8440	68.981	0.040104	20.73	60.923	10.963	11975336.249620	11	463.5177	8.27085e-05	1.83728e-04
2023/02/11	14:23:37	--	ok	462.6700	68.970	0.040104	20.78	60.899	10.986	8698601.815229	11	463.3246	9.00274e-05	6.84770e-04
2023/02/11	14:23:44	ok	ok	462.8060	68.975	0.040121	20.79	60.945	11.003	11519884.351686	10	463.5089	8.25797e-05	2.25060e-04
2023/02/11	14:28:44	ok	ok	463.0080	68.964	0.040121	20.79	60.900	10.995	9676617.952801	11	463.3476	8.57498e-05	4.03259e-04
2023/02/11	14:33:44	--	ok	462.6800	68.950	0.040121	20.83	60.951	11.031	11068280.046172	11	463.3447	8.55052e-05	3.50292e-04
2023/02/11	14:33:51	--	ok	462.5500	68.946	0.040137	20.83	61.015	11.043	11756402.644924	9	463.3786	8.33845e-05	1.67337e-04
2023/02/11	14:33:59	--	ok	462.6480	68.920	0.040159	20.75	61.022	10.990	11336389.177009	8	463.2458	8.77356e-05	1.87911e-04
2023/02/11	14:34:06	ok	ok	463.0220	68.974	0.040176	20.66	61.061	10.942	14824058.109903	11	463.4037	8.89112e-05	4.21482e-04
2023/02/11	14:39:06	ok	ok	462.8280	68.994	0.040176	20.87	60.981	11.063	13647889.902248	10	463.5724	8.36179e-05	2.05705e-04
2023/02/11	14:44:06	--	ok	462.7280	68.984	0.040176	20.90	61.006	11.086	14437011.779219	11	463.4353	8.67535e-05	3.84714e-04
2023/02/11	14:44:14	ok	ok	462.9680	69.012	0.04019	20.84	61.041	11.056	11293043.053217	10	463.7555	8.28439e-05	2.42787e-04
2023/02/11	14:49:13	ok	ok	463.0060	69.017	0.04019	20.94	61.059	11.123	10195320.874600	11	463.6654	8.59812e-05	4.18233e-04
2023/02/11	14:54:13	ok	ok	462.9880	69.013	0.04019	21.00	61.068	11.161	9599723.787308	9	463.8361	7.71611e-05	1.82101e-04
2023/02/11	14:59:13	ok	ok	462.9620	69.004	0.04019	21.00	61.141	11.175	9664507.721570	11	463.6360	8.49666e-05	3.58664e-04
2023/02/11	15:04:13	ok	ok	463.0080	69.000	0.04019	21.06	61.097	11.203	9767023.430960	10	463.8415	7.16916e-05	3.44087e-04
2023/02/11	15:09:13	ok	ok	462.8500	68.989	0.04019	21.06	61.173	11.217	11830993.914270	10	463.4673	8.68489e-05	4.05879e-04
2023/02/11	15:14:13	ok	ok	462.8660	68.982	0.04019	21.10	61.202	11.252	10371772.719980	11	463.4935	8.42740e-05	3.71560e-04
2023/02/11	15:19:13	ok	ok	462.8480	68.976	0.04019	21.13	61.207	11.272	9512751.001713	11	463.5559	7.81901e-05	1.70612e-04
2023/02/11	15:24:13	--	ok	462.7180	68.953	0.04019	21.07	61.324	11.253	10615010.190543	11	463.4799	7.92680e-05	2.68058e-04
2023/02/11	15:24:20	ok	ok	462.9140	69.002	0.040203	21.01	61.390	11.229	11679820.825504	9	463.6056	8.58094e-05	2.48100e-04
2023/02/11	15:29:20	ok	ok	462.8120	68.996	0.040203	21.09	61.338	11.268	10747985.161729	11	463.5943	8.55625e-05	3.72179e-04
2023/02/11	15:34:19	--	ok	462.5560	68.994	0.040203	21.14	61.349	11.307	10319251.180106	11	463.2426	9.84938e-05	8.18941e-04
2023/02/11	15:34:27	--	ok	463.5760	69.090	0.040225	21.13	61.303	11.289	19408558.380100	10	464.0290	8.33293e-05	2.31983e-04
2023/02/11	15:34:34	--	ok	463.2420	69.065	0.040197	21.01	61.306	11.213	11786290.534518	10	463.9988	8.18308e-05	2.06064e-04
2023/02/11	15:34:41	ok	ok	463.0640	69.053	0.040185	20.96	61.550	11.221	9904888.165324	10	463.9074	8.37854e-05	2.23921e-04
2023/02/11	15:39:41	--	ok	463.2380	69.069	0.040185	21.14	61.283	11.295	10889256.640202	10	464.0529	7.98684e-05	2.12026e-04
2023/02/11	15:39:48	ok	ok	463.1480	69.069	0.040173	21.14	61.274	11.293	10190366.764308	10	463.9732	8.24767e-05	2.17888e-04
2023/02/11	15:44:48	--	ok	463.3040	69.044	0.040173	21.13	61.335	11.295	9308710.275916	9	463.9352	8.27075e-05	1.66135e-04
2023/02/11	15:44:56	ok	ok	462.9960	69.037	0.040158	21.14	61.329	11.303	11339204.643379	10	463.9090	8.11309e-05	2.08257e-04
2023/02/11	15:49:55	--	ok	463.2880	69.027	0.040158	21.13	61.389	11.305	10437450.859531	11	463.7971	8.34570e-05	3.19425e-04
2023/02/11	15:50:03	ok	ok	462.9580	69.027	0.040144	21.13	61.315	11.292	12790365.802885	10	463.7832	8.47657e-05	2.14854e-04
2023/02/11	15:55:02	ok	ok	462.9140	69.015	0.040144	20.99	61.596	11.249	10148468.124207	10	463.6985	8.41756e-05	2.15559e-04
2023/02/11	16:00:02	ok	ok	462.8600	69.006	0.040144	20.94	61.624	11.226	9246512.786060	10	463.6381	8.30024e-05	2.36009e-04
2023/02/11	16:05:02	ok	ok	463.1260	68.998	0.040144	20.97	61.564	11.233	10941593.936402	11	463.4473	9.06185e-05	6.44026e-04
2023/02/11	16:10:02	--	ok	462.7340	68.990	0.040144	21.00	61.569	11.253	9012142.577225	11	463.4752	8.67564e-05	4.52994e-04
2023/02/11	16:10:09	ok	ok	462.9960	68.984	0.040157	21.03	61.509	11.261	9753231.626279	10	463.5531	8.18518e-05	2.36473e-04
2023/02/11	16:15:09	--	ok	462.7840	68.976	0.040157	21.06	61.526	11.281	10492435.545200	11	463.4448	8.49221e-05	4.27214e-04
2023/02/11	16:15:16	--	ok	462.6440	68.967	0.040167	21.03	61.553	11.269	11429553.405257	9	463.4653	8.28671e-05	2.32893e-04
2023/02/11	16:15:24	--	ok	462.6960	68.950	0.040185	20.96	61.563	11.224	10941027.154147	10	463.3810	8.40223e-05	2.45085e-04
2023/02/11	16:15:31	--	ok	462.6740	68.929	0.0402	20.89	61.761	11.215	9671555.694417	10	463.3513	8.25367e-05	2.36953e-04
2023/02/11	16:15:39	--	ok	462.6080	68.915	0.040216	20.84	61.796	11.193	10725528.638804	11	463.3460	7.94234e-05	2.48081e-04
2023/02/11	16:15:46	ok	ok	463.0520	68.980	0.040236	20.82	61.961	11.204	18204807.325359	10	463.4997	8.29641e-05	2.43023e-04
2023/02/11	16:20:45	--	ok	463.3620	69.002	0.040236	21.07	61.517	11.289	19465317.912545	8	463.6793	8.01741e-05	1.86721e-04
2023/02/11	16:20:52	ok	ok	463.0200	69.000	0.040218	21.04	61.544	11.276	11877251.678086	9	463.6006	8.40835e-05	1.90946e-04
2023/02/11	16:25:52	ok	ok	462.9820	68.998	0.040218	21.09	61.541	11.305	11340980.816538	11	463.8335	7.03240e-05	5.30601e-04
2023/02/11	16:30:52	--	ok	462.7220	68.991	0.040218	21.04	61.619	11.290	11518565.737141	10	463.3757	8.67666e-05	5.26565e-04
2023/02/11	16:30:59	ok	ok	462.9560	68.982	0.040232	21.04	61.631	11.292	12381178.991191	10	463.5200	8.34861e-05	1.95321e-04
2023/02/11	16:35:59	ok	ok	462.8580	68.971	0.040232	21.04	61.660	11.297	12075543.918044	10	463.4988	8.09729e-05	1.46938e-04
2023/02/11	16:40:59	ok	ok	462.8340	68.961	0.040232	21.09	61.627	11.321	10227710.967852	10	463.4639	8.05884e-05	1.61624e-04
2023/02/11	16:45:59	--	ok	462.5680	68.937	0.040232	21.03	61.682	11.293	10153833.871828	10	463.6638	6.49365e-05	6.30645e-04
2023/02/11	16:46:07	ok	ok	462.8820	69.005	0.040253	21.03	61.692	11.294	13609841.135031	10	463.6662	8.24244e-05	2.13474e-04
2023/02/11	16:51:06	ok	ok	463.0160	69.004	0.040253	21.06	61.654	11.305	13819073.549930	11	463.4379	9.14788e-05	6.50096e-04
2023/02/11	16:56:06	--	ok	463.6120	68.991	0.040253	21.06	61.686	11.311	13826473.889955	10	463.6596	7.80679e-05	2.06994e-04
2023/02/11	16:56:14	ok	ok	463.0260	68.996	0.040223	21.10	61.628	11.330	15040690.240501	10	463.5805	8.35832e-05	2.17108e-04
2023/02/11	17:01:13	ok	ok	463.1640	68.982	0.040223	21.04	61.759	11.316	16945670.745676	12	463.8017	6.80549e-05	6.36407e-04
2023/02/11	17:06:13	ok	ok	462.9460	68.979	0.040223	21.07	61.816	11.343	15528786.936781	10	463.4581	8.25696e-05	1.75825e-04
2023/02/11	17:11:13	ok	ok	462.8840	68.941	0.040223	20.97	61.883	11.291	16657620.010721	11	463.0306	9.83701e-05	8.74939e-04
2023/02/11	17:16:13	ok	ok	462.8760	68.922	0.040223	20.87	62.036	11.254	14669339.380337	11	463.1643	8.96667e-05	5.24408e-04
2023/02/11	17:21:13	--	ok	462.7740	68.899	0.040223	20.78	62.094	11.202	15085168.673320	10	463.2564	7.97162e-05	1.14370e-04
2023/02/11	17:21:20	--	ok	462.6480	68.875	0.040233	20.76	62.007	11.176	13073992.897199	10	463.1579	8.44550e-05	2.06646e-04
2023/02/11	17:21:28	--	ok	462.7900	68.848	0.040251	20.73	62.002	11.158	14762119.275311	10	463.1299	8.30155e-05	1.78574e-04
2023/02/11	17:21:35	--	ok	462.5840	68.880	0.040261	20.60	62.181	11.107	14708800.978540	9	463.1699	8.51637e-05	2.39587e-04
2023/02/11	17:21:42	--	ok	462.7980	68.998	0.040282	20.60	62.382	11.143	12106595.351918	10	463.5472	8.54308e-05	2.65195e-04
2023/02/11	17:21:50	--	ok	463.3700	69.022	0.040291	20.53	62.528	11.122	10305624.341257	10	463.7573	8.27708e-05	1.72857e-04
2023/02/11	17:21:57	ok	ok	463.0080	69.033	0.040273	20.43	62.638	11.078	10219851.496677	10	463.7924	8.37546e-05	1.93943e-04
2023/02/11	17:26:57	--	ok	463.2240	69.069	0.040273	20.79	61.967	11.188	10512923.022503	11	463.8694	8.49059e-05	3.51275e-04
2023/02/11	17:27:04	--	ok	463.4320	69.072	0.040262	20.86	61.990	11.237	13862357.488036	10	463.9395	8.23033e-05	2.45605e-04
2023/02/11	17:27:12	--	ok	463.4380	69.063	0.040241	20.82	61.907	11.194	15188946.840608	11	463.7453	8.91559e-05	5.91697e-04
2023/02/11	17:27:19	--	ok	463.4180	69.032	0.040219	20.70	61.939	11.127	14060551.537120	10	463.8342	8.23320e-05	1.92338e-04
2023/02/11	17:27:26	--	ok	463.2100	69.024	0.040198	20.65	62.164	11.131	12562909.334821	10	463.7516	8.38575e-05	2.36539e-04
2023/02/11	17:27:34	--	ok	463.2740	69.020	0.040188	20.58	62.374	11.124	11426427.710672	10	463.7643	8.20476e-05	2.27792e-04
2023/02/11	17:27:41	--	ok	463.4160	69.009	0.040174	20.49	62.533	11.095	11139351.606128	9	463.6785	8.42977e-05	2.07692e-04
2023/02/11	17:27:48	--	ok	462.5280	68.903	0.040154	20.46	62.707	11.107	10580991.073874	10	463.0684	9.18132e-05	5.11783e-04
2023/02/11	17:27:56	ok	ok	462.8160	68.892	0.040177	20.40	62.899	11.105	11580993.524435	9	463.2189	8.43808e-05	1.95113e-04
2023/02/11	17:32:55	ok	ok	462.8160	68.976	0.040177	20.89	61.857	11.232	10444391.195925	11	463.4310	8.55288e-05	3.00099e-04
2023/02/11	17:37:55	--	ok	463.4120	68.953	0.040177	20.87	61.984	11.245	10090306.925954	10	463.3384	8.73337e-05	4.10097e-04
2023/02/11	17:38:02	--	ok	462.6480	68.961	0.040157	20.87	61.993	11.246	11186049.489580	10	463.4160	8.29355e-05	2.18640e-04
2023/02/11	17:38:10	--	ok	462.7920	68.921	0.040174	20.80	62.013	11.205	10427878.202084	10	463.3282	8.35338e-05	2.44404e-04
2023/02/11	17:38:17	ok	ok	462.8700	68.901	0.040184	20.73	62.075	11.171	11205338.186463	9	463.2495	8.38255e-05	2.13850e-04
2023/02/11	17:43:16	--	ok	462.7840	68.937	0.040184	20.86	61.897	11.220	10250831.437954	11	463.1670	9.32443e-05	7.11288e-04
2023/02/11	17:43:26	ok	ok	463.1140	68.921	0.040195	20.90	61.915	11.251	9098861.683218	10	463.3488	8.11026e-05	2.22691e-04
2023/02/11	17:48:25	--	ok	463.3380	68.901	0.040195	20.80	62.066	11.214	10563135.047292	10	463.3359	7.81539e-05	1.47334e-04
2023/02/11	17:48:33	--	ok	462.6320	68.913	0.040178	20.83	62.029	11.227	11917951.686013	11	463.2792	8.32582e-05	2.28344e-04
2023/02/11	17:48:40	--	ok	462.7700	68.875	0.040196	20.78	61.985	11.182	13145371.584566	9	463.1753	8.63186e-05	2.04626e-04
2023/02/11	17:48:47	--	ok	462.4800	68.829	0.040208	20.66	62.126	11.133	12025864.966396	10	463.1022	8.45651e-05	2.36255e-04
2023/02/11	17:48:54	--	ok	462.4480	68.796	0.040233	20.59	62.359	11.130	10999067.576449	10	463.0375	8.40373e-05	1.89902e-04
2023/02/11	17:49:02	--	ok	462.6460	68.801	0.040261	20.55	62.478	11.122	11535041.433057	10	463.0303	8.38305e-05	2.22778e-04
2023/02/11	17:49:09	--	ok	462.6400	68.861	0.040278	20.50	62.631	11.121	15456455.384518	10	463.1897	8.26499e-05	2.16135e-04
2023/02/11	17:49:16	ok	ok	462.9000	68.981	0.040296	20.42	62.827	11.102	11098840.061908	11	463.3913	8.86267e-05	4.40394e-04
2023/02/11	17:54:16	ok	ok	462.9960	69.002	0.040296	20.75	62.034	11.172	8895992.164746	12	463.4369	9.32841e-05	7.06463e-04
2023/02/11	17:59:16	ok	ok	463.0520	68.994	0.040296	20.66	62.213	11.149	10003552.625061	11	463.5232	8.47709e-05	3.94878e-04
2023/02/11	18:04:16	ok	ok	462.8640	68.987	0.040296	20.70	62.123	11.160	8575138.926557	11	463.4578	8.53000e-05	3.42884e-04
2023/02/11	18:09:16	ok	ok	463.0420	68.976	0.040296	20.70	62.058	11.149	10823302.065837	11	463.4208	8.46937e-05	3.54332e-04
2023/02/11	18:14:16	--	ok	462.7320	68.954	0.040296	20.70	62.167	11.168	9837471.953917	12	463.1483	9.53028e-05	7.27574e-04
2023/02/11	18:14:23	--	ok	462.7960	69.004	0.040309	20.69	62.164	11.159	10837452.416855	10	463.6707	8.20610e-05	1.87458e-04
2023/02/11	18:14:31	--	ok	463.3360	69.031	0.040319	20.66	62.158	11.139	14988381.664694	10	463.8139	8.31166e-05	2.09877e-04
2023/02/11	18:14:38	ok	ok	462.8520	68.966	0.040303	20.60	62.200	11.110	13893686.158244	10	463.4133	8.40649e-05	2.21192e-04
[truncated: 5,520 more rows]
