# Supplementary material for: Plastic Creep Constraint in Nylon Instrument Strings
Source: Materials (Basel). 2025 Jan 7;18(2):223. doi: 10.3390/ma18020223 (PMC11766866; doi:10.3390/ma18020223)
Supplement: Supplementary file 1 [file materials-18-00223-s001.zip › data_files/string_N27_nylon/string_test_data_N27_step_3.csv]

Date	Time	+-	f0	Frequency	Tension	LengthAdj	Temp	Rel.Hm	Abs.Hm	Pk.Magnitude	Harmonics	Fitted.f0	Bend.Stiff	Fit.Error
2023/02/20	17:36:12	--	ok	463.6140	68.755	0.044446	21.11	63.169	11.622	11969837.413276	11	464.0039	8.83188e-05	4.90066e-04
2023/02/20	17:36:23	--	ok	427.4220	59.225	0.042649	21.07	63.258	11.608	27221375.429976	7	427.9905	7.46593e-05	1.52201e-04
2023/02/20	17:36:32	--	ok	429.5980	59.735	0.042731	21.00	63.381	11.584	33680592.041270	8	429.8241	7.65598e-05	3.78321e-04
2023/02/20	17:36:41	ok	ok	428.8580	59.515	0.042701	20.86	63.729	11.552	36444176.682344	7	429.3124	7.75021e-05	3.86117e-04
2023/02/20	17:41:40	--	ok	430.4920	60.028	0.042701	20.87	64.938	11.780	34624301.672366	9	431.0456	8.01343e-05	3.49787e-04
2023/02/20	17:41:48	ok	ok	429.0120	59.540	0.042623	20.91	64.956	11.813	34942940.999756	7	429.4732	7.69434e-05	3.18729e-04
2023/02/20	17:46:48	--	ok	429.6660	59.750	0.042623	20.84	65.476	11.860	30145481.914295	7	430.0349	8.04424e-05	3.39285e-04
2023/02/20	17:46:56	ok	ok	429.0160	59.505	0.042589	20.86	65.478	11.869	28543863.366236	8	429.4799	7.54625e-05	3.21123e-04
2023/02/20	17:51:56	--	ok	429.3680	59.670	0.042589	20.86	65.693	11.908	29149332.704269	8	429.7267	8.11048e-05	3.24608e-04
2023/02/20	17:52:04	ok	ok	429.1820	59.501	0.04257	20.82	65.705	11.881	31503976.252405	11	429.5806	7.41047e-05	3.38947e-04
2023/02/20	17:57:04	ok	ok	429.1740	59.606	0.04257	20.82	65.898	11.916	31185410.843770	11	429.7681	7.71386e-05	3.52425e-04
2023/02/20	18:02:04	--	ok	429.4680	59.700	0.04257	20.79	66.041	11.923	32643587.954518	10	429.8152	8.37852e-05	8.59410e-04
2023/02/20	18:02:11	ok	ok	429.0240	59.502	0.042546	20.76	65.994	11.894	34434132.452448	8	429.6321	7.21680e-05	3.66393e-04
2023/02/20	18:07:11	--	ok	429.2660	59.583	0.042546	20.76	66.163	11.925	32508360.328670	10	429.7193	7.83166e-05	3.33899e-04
2023/02/20	18:07:18	--	ok	429.3080	59.521	0.042532	20.76	66.131	11.919	29184710.466008	9	429.7033	7.31304e-05	3.52298e-04
2023/02/20	18:07:26	--	ok	428.6420	59.466	0.042517	20.76	66.142	11.921	31446281.612740	8	429.3701	7.25211e-05	3.74272e-04
2023/02/20	18:07:33	--	ok	428.7980	59.459	0.042534	20.70	66.163	11.886	30245009.690982	8	429.2857	7.47033e-05	3.55336e-04
2023/02/20	18:07:40	ok	ok	428.8760	59.458	0.042545	20.65	66.323	11.876	36181423.363968	9	429.3122	7.38933e-05	3.22554e-04
2023/02/20	18:12:40	ok	ok	428.9920	59.486	0.042545	20.75	66.149	11.913	33013107.238695	11	429.4227	7.75705e-05	2.30485e-04
2023/02/20	18:17:40	ok	ok	428.9900	59.522	0.042545	20.73	66.223	11.917	34258340.466377	10	429.5513	7.87392e-05	2.84555e-04
2023/02/20	18:22:40	--	ok	429.2060	59.569	0.042545	20.75	66.265	11.934	34405602.285463	9	429.5013	8.63292e-05	9.32534e-04
2023/02/20	18:22:48	--	ok	429.4560	59.569	0.042535	20.70	66.268	11.905	28400878.380449	9	429.8774	7.30828e-05	3.47564e-04
2023/02/20	18:22:55	ok	ok	429.1780	59.534	0.042511	20.75	66.224	11.927	31908906.464033	10	429.7574	7.44283e-05	3.27876e-04
2023/02/20	18:27:54	--	ok	429.3600	59.593	0.042511	20.72	66.252	11.911	27884807.996842	10	429.7752	7.74948e-05	2.79444e-04
2023/02/20	18:28:02	ok	ok	429.0960	59.479	0.042493	20.72	66.229	11.907	27972546.550872	8	429.5696	7.26721e-05	3.48897e-04
2023/02/20	18:33:01	ok	ok	429.0140	59.495	0.042493	20.66	66.314	11.884	24649839.588279	10	429.4471	8.00226e-05	2.73368e-04
2023/02/20	18:38:01	ok	ok	428.9320	59.526	0.042493	20.60	66.410	11.862	26762764.436813	11	429.5784	7.88334e-05	3.44674e-04
2023/02/20	18:43:01	ok	ok	428.9760	59.545	0.042493	20.50	66.465	11.802	25469330.216395	11	429.6498	7.80828e-05	3.32427e-04
2023/02/20	18:48:01	--	ok	429.4340	59.592	0.042493	20.49	66.439	11.788	26510176.066028	9	429.8059	7.72194e-05	3.85337e-04
2023/02/20	18:48:08	ok	ok	428.9580	59.467	0.04247	20.50	66.465	11.802	29469653.834543	10	429.4504	7.35690e-05	3.34215e-04
2023/02/20	18:53:08	ok	ok	428.9520	59.482	0.04247	20.50	66.380	11.787	26677394.329205	11	429.4137	7.81831e-05	3.13253e-04
2023/02/20	18:58:08	ok	ok	428.9720	59.490	0.04247	20.50	66.380	11.787	28582985.507454	10	429.4271	8.03979e-05	2.77664e-04
2023/02/20	19:03:08	ok	ok	429.1040	59.505	0.04247	20.50	66.380	11.787	28234074.478187	8	429.7412	7.33177e-05	2.81447e-04
2023/02/20	19:08:08	ok	ok	429.0700	59.532	0.04247	20.53	66.387	11.808	25350963.519129	10	429.7039	7.64817e-05	2.85623e-04
2023/02/20	19:13:08	ok	ok	429.0320	59.560	0.04247	20.46	66.403	11.762	26458034.607890	7	429.7500	7.68577e-05	2.98906e-04
2023/02/20	19:18:08	ok	ok	429.1360	59.586	0.04247	20.45	66.401	11.752	27844274.978123	9	429.7370	7.99512e-05	3.22427e-04
2023/02/20	19:23:08	--	ok	429.3420	59.611	0.04247	20.45	66.401	11.752	25511433.605014	9	429.8098	7.94128e-05	2.55875e-04
2023/02/20	19:23:15	ok	ok	429.0360	59.489	0.042453	20.49	66.387	11.779	26823980.809421	9	429.6729	7.27609e-05	2.99517e-04
2023/02/20	19:28:15	ok	ok	428.9800	59.500	0.042453	20.46	66.380	11.757	26386440.446363	10	429.5743	7.82219e-05	3.49672e-04
2023/02/20	19:33:15	ok	ok	429.0960	59.523	0.042453	20.46	66.380	11.757	26979008.830814	10	429.5106	8.29344e-05	7.62258e-04
2023/02/20	19:38:15	ok	ok	429.0620	59.538	0.042453	20.40	66.369	11.717	26303113.140552	9	429.7568	7.68388e-05	2.97398e-04
2023/02/20	19:43:15	ok	ok	429.0660	59.559	0.042453	20.40	66.380	11.719	27038735.532317	8	429.8175	7.57240e-05	3.16873e-04
2023/02/20	19:48:15	--	ok	429.2080	59.581	0.042453	20.35	66.424	11.689	25243166.483858	12	429.7952	7.86052e-05	3.11562e-04
2023/02/20	19:48:22	--	ok	429.2360	59.503	0.042442	20.35	66.403	11.685	25731268.673885	8	429.6368	7.54238e-05	3.75882e-04
2023/02/20	19:48:29	ok	ok	428.8000	59.462	0.04243	20.36	66.406	11.695	28353082.402348	10	429.4796	7.41451e-05	3.25421e-04
2023/02/20	19:53:29	--	ok	428.7720	59.465	0.04243	20.36	66.394	11.692	24944399.993577	10	429.3929	7.83735e-05	3.58191e-04
2023/02/20	19:53:38	--	ok	428.7080	59.465	0.042442	20.35	66.424	11.689	29199885.222498	8	429.4570	7.57485e-05	3.08128e-04
2023/02/20	19:53:45	--	ok	428.7520	59.466	0.042456	20.33	66.366	11.669	28047183.985367	9	429.4584	7.59922e-05	3.28208e-04
2023/02/20	19:53:52	ok	ok	428.8660	59.459	0.042469	20.31	66.383	11.652	32714482.253676	9	429.1650	8.48020e-05	5.60831e-04
2023/02/20	19:58:51	ok	ok	428.9020	59.468	0.042469	20.24	66.479	11.622	29657737.179061	8	429.2991	8.18226e-05	3.52835e-04
2023/02/20	20:03:51	--	ok	428.7700	59.473	0.042469	20.14	66.516	11.562	40920134.214418	11	429.4753	7.64119e-05	2.87062e-04
2023/02/20	20:03:58	--	ok	428.7560	59.477	0.042481	20.14	66.526	11.563	33789639.242469	9	429.5584	7.45315e-05	3.31278e-04
2023/02/20	20:04:05	--	ok	428.7460	59.473	0.042493	20.16	66.508	11.578	27551335.900287	9	429.4890	7.73078e-05	2.96254e-04
2023/02/20	20:04:13	ok	ok	428.8520	59.470	0.042506	20.11	66.520	11.543	26114111.241736	8	429.5571	7.37846e-05	3.26637e-04
2023/02/20	20:09:12	ok	ok	428.8200	59.481	0.042506	20.09	66.561	11.541	25241614.155148	9	429.3564	8.16975e-05	3.71965e-04
2023/02/20	20:14:12	ok	ok	428.8900	59.495	0.042506	20.14	66.419	11.545	24811418.800357	9	429.5062	7.91605e-05	2.44328e-04
2023/02/20	20:19:12	ok	ok	428.9000	59.502	0.042506	20.12	66.438	11.539	23414932.522578	10	429.5591	7.84911e-05	3.00161e-04
2023/02/20	20:24:12	ok	ok	428.9720	59.517	0.042506	20.14	66.366	11.536	26499613.067075	8	429.5628	8.01565e-05	2.62141e-04
2023/02/20	20:29:12	ok	ok	429.1520	59.522	0.042506	20.12	66.406	11.533	25091863.390934	10	429.8088	7.35485e-05	3.03966e-04
2023/02/20	20:34:12	--	ok	429.3420	59.532	0.042506	20.09	66.380	11.509	24311808.673079	11	429.7982	7.50123e-05	3.15447e-04
2023/02/20	20:34:19	ok	ok	429.1180	59.539	0.042489	20.08	66.389	11.502	26178321.026804	10	429.8514	7.24290e-05	3.43412e-04
2023/02/20	20:39:19	ok	ok	429.0220	59.550	0.042489	20.05	66.406	11.485	24586224.553577	13	429.6994	7.83916e-05	2.99339e-04
2023/02/20	20:44:19	ok	ok	429.1780	59.562	0.042489	20.01	66.419	11.459	23998098.667183	12	429.7682	7.80736e-05	4.09531e-04
2023/02/20	20:49:19	--	ok	429.3080	59.576	0.042489	20.03	66.389	11.464	23984091.977518	11	429.6751	8.27971e-05	7.61129e-04
2023/02/20	20:49:26	ok	ok	429.1660	59.589	0.042473	20.05	66.310	11.468	25137260.243007	11	429.9949	7.31141e-05	2.83348e-04
2023/02/20	20:54:26	ok	ok	429.0740	59.577	0.042473	20.00	66.374	11.442	25332006.515689	9	429.8366	7.73373e-05	2.50005e-04
2023/02/20	20:59:26	--	ok	429.2140	59.596	0.042473	20.00	66.332	11.435	26025535.816557	10	429.8221	7.97185e-05	3.40229e-04
2023/02/20	20:59:34	--	ok	429.6480	59.595	0.042463	20.00	66.332	11.435	31927523.414873	9	429.9239	7.61195e-05	3.01916e-04
2023/02/20	20:59:41	--	ok	429.2440	59.583	0.042429	20.00	66.365	11.440	24045909.308313	10	430.0053	7.40712e-05	3.53227e-04
2023/02/20	20:59:48	ok	ok	428.9600	59.487	0.042417	19.95	66.314	11.401	26722672.134780	8	429.6752	7.52969e-05	3.01681e-04
2023/02/20	21:04:47	ok	ok	428.9160	59.516	0.042417	19.98	66.383	11.435	27329603.491504	9	429.6805	7.72729e-05	2.44273e-04
2023/02/20	21:09:47	ok	ok	428.8760	59.512	0.042417	19.82	66.506	11.351	24250186.100432	11	429.4697	8.43166e-05	7.61016e-04
2023/02/20	21:14:47	ok	ok	428.9800	59.528	0.042417	19.77	66.529	11.317	24968121.004483	12	429.6588	7.82052e-05	3.60501e-04
2023/02/20	21:19:47	ok	ok	428.9720	59.524	0.042417	19.71	66.540	11.282	23651177.357993	9	429.6832	7.77357e-05	2.66946e-04
2023/02/20	21:24:47	ok	ok	429.0040	59.537	0.042417	19.71	66.499	11.275	25983614.120608	11	429.6336	8.06637e-05	3.55847e-04
2023/02/20	21:29:47	ok	ok	429.0400	59.547	0.042417	19.73	66.447	11.275	26077947.238277	11	429.6932	7.97152e-05	3.64676e-04
2023/02/20	21:34:47	ok	ok	428.9880	59.555	0.042417	19.74	66.397	11.275	24494339.221294	11	429.7600	7.73510e-05	2.52763e-04
2023/02/20	21:39:47	ok	ok	429.1000	59.567	0.042417	19.68	66.410	11.241	23925828.993631	11	429.7686	7.84448e-05	3.52949e-04
2023/02/20	21:44:47	ok	ok	429.1040	59.568	0.042417	19.68	66.410	11.241	25448812.121664	11	429.7663	7.88193e-05	3.91370e-04
2023/02/20	21:49:48	--	ok	429.2240	59.590	0.042417	19.68	66.398	11.239	23363474.409994	9	430.2341	6.46609e-05	7.15160e-04
2023/02/20	21:49:55	ok	ok	428.9640	59.502	0.042406	19.70	66.378	11.244	23378571.629959	10	429.7207	7.40787e-05	3.21656e-04
2023/02/20	21:54:54	ok	ok	428.8800	59.508	0.042406	19.64	66.392	11.210	23926369.845204	11	429.5292	8.11036e-05	2.70573e-04
2023/02/20	21:59:54	ok	ok	429.0400	59.505	0.042406	19.63	66.401	11.202	23854027.877583	11	429.4238	8.51163e-05	8.17078e-04
2023/02/20	22:04:54	ok	ok	428.9240	59.513	0.042406	19.60	66.397	11.182	23635069.769085	10	429.6001	8.01370e-05	4.39581e-04
2023/02/20	22:09:54	ok	ok	428.9160	59.516	0.042406	19.60	66.342	11.173	20461841.695066	12	429.6141	7.98195e-05	4.17656e-04
2023/02/20	22:14:54	ok	ok	429.0080	59.522	0.042406	19.47	66.458	11.110	23671315.246385	9	429.6727	7.84025e-05	2.79834e-04
2023/02/20	22:19:54	ok	ok	428.9380	59.522	0.042406	19.42	66.484	11.078	22774383.620999	12	429.6753	7.78087e-05	3.43528e-04
2023/02/20	22:24:54	ok	ok	429.0520	59.520	0.042406	19.37	66.529	11.058	21404312.711184	10	429.5937	8.08855e-05	3.19372e-04
2023/02/20	22:29:54	ok	ok	428.9600	59.541	0.042406	19.39	66.415	11.048	21454709.469016	12	429.6727	7.93800e-05	3.74860e-04
2023/02/20	22:34:54	ok	ok	428.9280	59.534	0.042406	19.39	66.380	11.042	24481279.541588	9	429.8293	7.46099e-05	2.89275e-04
2023/02/20	22:39:54	ok	ok	429.0800	59.551	0.042406	19.37	66.378	11.033	22798254.520548	10	429.6287	8.17144e-05	3.61703e-04
2023/02/20	22:44:54	ok	ok	429.0740	59.568	0.042406	19.42	66.343	11.055	21388141.155412	10	429.7035	7.97079e-05	3.17732e-04
2023/02/20	22:49:54	ok	ok	429.1540	59.562	0.042406	19.34	66.352	11.010	21536336.174659	11	429.7530	7.86576e-05	3.74479e-04
2023/02/20	22:54:54	ok	ok	429.1680	59.572	0.042406	19.33	66.307	10.993	22934461.991460	12	429.7913	7.89478e-05	4.09260e-04
2023/02/20	22:59:54	ok	ok	429.0800	59.575	0.042406	19.32	66.316	10.986	22429846.306883	9	429.8735	7.54932e-05	2.97827e-04
2023/02/20	23:04:54	--	ok	429.2320	59.583	0.042406	19.27	66.332	10.960	22865051.320286	13	429.8043	7.86480e-05	3.86070e-04
2023/02/20	23:05:01	--	ok	429.2480	59.496	0.042394	19.30	66.355	10.982	21006482.902879	9	429.7573	7.34658e-05	3.50540e-04
2023/02/20	23:05:08	--	ok	428.7120	59.439	0.042381	19.30	66.314	10.976	24796893.680523	11	429.4387	7.41390e-05	2.99585e-04
2023/02/20	23:05:16	--	ok	428.5660	59.439	0.042395	19.32	66.305	10.985	24653246.095971	8	429.3567	7.50894e-05	3.65268e-04
2023/02/20	23:05:23	--	ok	428.5620	59.433	0.042418	19.26	66.296	10.945	23225370.026552	11	429.3728	7.44249e-05	3.04160e-04
2023/02/20	23:05:30	ok	ok	428.9740	59.430	0.04244	19.23	66.355	10.936	24448780.248405	10	429.2725	7.59066e-05	3.26044e-04
2023/02/20	23:10:30	--	ok	428.7200	59.442	0.04244	19.26	66.319	10.949	24827396.707791	10	429.2756	7.89800e-05	2.95153e-04
2023/02/20	23:10:37	--	ok	428.7480	59.445	0.042454	19.29	66.291	10.963	23908919.136788	11	429.4223	7.52913e-05	2.88928e-04
2023/02/20	23:10:44	ok	ok	429.0140	59.445	0.042467	19.27	66.279	10.951	31179609.193657	10	429.4399	7.53808e-05	3.16771e-04
2023/02/20	23:15:44	ok	ok	428.8100	59.443	0.042467	19.17	66.398	10.907	30594700.995953	10	429.2760	7.94335e-05	2.97684e-04
2023/02/20	23:20:44	ok	ok	428.8300	59.443	0.042467	19.16	66.384	10.896	29301707.711359	11	429.2895	7.94308e-05	3.44672e-04
2023/02/20	23:25:44	--	ok	428.7380	59.439	0.042467	19.03	66.452	10.825	30317619.344700	11	429.2912	7.91981e-05	3.34698e-04
2023/02/20	23:25:51	ok	ok	428.8120	59.444	0.04248	19.05	66.494	10.841	22017080.473979	8	429.4684	7.41510e-05	3.66677e-04
2023/02/20	23:30:52	--	ok	428.6160	59.444	0.04248	19.09	66.416	10.855	21689759.577052	10	429.2812	8.11630e-05	3.65513e-04
2023/02/20	23:30:59	ok	ok	429.0120	59.559	0.0425	19.10	66.375	10.859	23073873.510442	10	429.8560	7.49125e-05	3.19433e-04
2023/02/20	23:35:58	ok	ok	429.1280	59.552	0.0425	19.12	66.360	10.865	22933687.195269	10	429.7360	7.93478e-05	3.07181e-04
2023/02/20	23:40:58	ok	ok	429.1640	59.556	0.0425	19.10	66.314	10.849	19375895.104456	9	429.7788	7.80218e-05	2.75153e-04
2023/02/20	23:45:58	ok	ok	429.1420	59.565	0.0425	19.09	66.320	10.840	20071174.374991	13	429.7636	7.81773e-05	3.30678e-04
2023/02/20	23:50:59	ok	ok	429.1360	59.565	0.0425	19.07	66.297	10.827	20833242.671507	10	429.7450	7.97000e-05	3.59103e-04
2023/02/20	23:55:58	ok	ok	429.1460	59.570	0.0425	19.05	66.293	10.808	21548969.859493	7	429.8181	7.68479e-05	2.59164e-04
2023/02/21	00:00:58	ok	ok	429.0860	59.588	0.0425	19.06	66.307	10.820	21679347.912840	10	429.7697	7.99007e-05	3.47157e-04
2023/02/21	00:05:58	--	ok	429.2200	59.598	0.0425	19.03	66.311	10.802	22441937.841013	10	429.9464	7.45037e-05	2.89188e-04
2023/02/21	00:06:05	ok	ok	429.1000	59.599	0.042489	19.02	66.320	10.795	24409663.803060	9	429.9255	7.51316e-05	2.82847e-04
2023/02/21	00:11:05	ok	ok	429.2000	59.586	0.042489	19.01	66.329	10.788	21282963.828943	9	429.6498	8.28822e-05	3.73378e-04
2023/02/21	00:16:05	ok	ok	429.0700	59.576	0.042489	18.89	66.406	10.728	22814718.341840	9	429.4842	8.80483e-05	7.82286e-04
2023/02/21	00:21:05	--	ok	429.2280	59.581	0.042489	18.85	66.398	10.700	21565326.418615	10	429.7825	7.72149e-05	2.60863e-04
2023/02/21	00:21:12	ok	ok	429.1200	59.572	0.042478	18.79	66.433	10.670	21129170.014097	10	429.8747	7.46080e-05	3.44775e-04
2023/02/21	00:26:12	--	ok	429.2940	59.578	0.042478	18.78	66.430	10.661	22387186.925755	9	429.6622	8.13309e-05	3.14585e-04
2023/02/21	00:26:19	--	ok	429.3480	59.576	0.042463	18.79	66.465	10.675	30974219.425090	11	429.8249	7.63843e-05	3.06103e-04
2023/02/21	00:26:27	--	ok	429.5120	59.580	0.042445	18.81	66.383	10.672	31437315.549445	11	429.9033	7.39413e-05	3.37998e-04
2023/02/21	00:26:34	--	ok	429.3080	59.573	0.042419	18.74	66.444	10.636	23135597.758457	9	429.8386	7.60798e-05	3.04338e-04
2023/02/21	00:26:41	--	ok	429.2560	59.555	0.042403	18.74	66.476	10.642	27973999.768984	7	429.8217	7.69772e-05	3.45232e-04
2023/02/21	00:26:48	ok	ok	428.8560	59.469	0.04239	18.69	66.543	10.625	23603091.594836	9	429.6244	7.53897e-05	3.39501e-04
2023/02/21	00:31:48	ok	ok	428.9200	59.512	0.04239	18.82	66.310	10.669	19889033.580923	10	429.5577	8.04006e-05	3.56290e-04
2023/02/21	00:36:48	ok	ok	428.9860	59.517	0.04239	18.82	66.310	10.669	17494055.218911	9	429.5182	8.22241e-05	2.84639e-04
2023/02/21	00:41:48	ok	ok	429.0600	59.539	0.04239	18.83	66.323	10.679	21869837.170808	11	429.6169	8.01218e-05	3.64994e-04
2023/02/21	00:46:49	--	ok	429.3460	59.523	0.04239	18.79	66.337	10.655	20016289.874365	10	429.6194	7.99486e-05	2.74399e-04
2023/02/21	00:46:56	--	ok	428.6080	59.433	0.042373	18.81	66.297	10.658	23138173.721363	8	429.3558	7.65880e-05	3.24800e-04
2023/02/21	00:47:03	--	ok	428.6120	59.433	0.042392	18.81	66.275	10.655	21213724.711796	10	429.4789	7.38436e-05	3.44278e-04
2023/02/21	00:47:10	--	ok	428.5860	59.432	0.042412	18.81	66.287	10.656	24055951.581448	7	429.5168	7.26156e-05	1.45409e-04
2023/02/21	00:47:17	--	ok	428.6520	59.425	0.042433	18.75	66.288	10.622	23208754.538696	10	429.3276	7.65258e-05	3.23977e-04
2023/02/21	00:47:25	--	ok	428.5240	59.423	0.042451	18.71	66.452	10.621	22600918.339516	9	429.2827	7.59678e-05	3.18607e-04
2023/02/21	00:47:32	--	ok	428.7280	59.425	0.042475	18.68	66.520	10.613	22126610.112821	9	429.2923	7.55107e-05	3.11634e-04
2023/02/21	00:47:39	ok	ok	428.8640	59.468	0.042489	18.68	66.520	10.613	24036765.666154	11	429.6806	7.44953e-05	3.15944e-04
2023/02/21	00:52:39	ok	ok	428.9340	59.513	0.042489	18.83	66.247	10.667	21709237.350717	11	429.5416	8.16022e-05	3.50738e-04
2023/02/21	00:57:39	ok	ok	429.0580	59.515	0.042489	18.81	66.255	10.651	19489574.747360	9	429.5095	8.17339e-05	3.59508e-04
2023/02/21	01:02:39	ok	ok	428.9860	59.524	0.042489	18.82	66.342	10.674	18787649.071945	11	429.6350	7.89764e-05	3.48315e-04
2023/02/21	01:07:39	ok	ok	428.8740	59.528	0.042489	18.79	66.273	10.644	23498510.203847	11	429.6256	7.99076e-05	3.46721e-04
2023/02/21	01:12:39	ok	ok	428.8380	59.532	0.042489	18.79	66.284	10.646	18590989.488972	8	350.2589	1.93214e-03	4.30877e-02
2023/02/21	01:17:39	ok	ok	429.0040	59.541	0.042489	18.81	66.246	10.650	21911900.260480	8	429.6703	7.86793e-05	3.22564e-04
2023/02/21	01:22:39	ok	ok	428.9280	59.534	0.042489	18.74	66.360	10.623	20785018.565809	11	429.6214	8.06434e-05	2.77434e-04
2023/02/21	01:27:39	ok	ok	429.1760	59.538	0.042489	18.67	66.433	10.591	22466236.657480	10	429.5818	8.08348e-05	2.55169e-04
2023/02/21	01:32:39	--	ok	429.2460	59.535	0.042489	18.59	66.465	10.550	21180217.697803	9	429.6292	7.99831e-05	3.35131e-04
2023/02/21	01:32:46	ok	ok	429.0220	59.545	0.042477	18.61	66.456	10.560	23430058.436692	9	429.7443	7.64271e-05	3.29529e-04
2023/02/21	01:37:46	ok	ok	429.0180	59.536	0.042477	18.56	66.426	10.527	20852258.800503	9	429.5602	8.17705e-05	3.12925e-04
2023/02/21	01:42:46	ok	ok	429.0860	59.549	0.042477	18.64	66.300	10.552	20953154.688550	9	429.6653	7.92517e-05	2.99765e-04
2023/02/21	01:47:46	ok	ok	429.0000	59.544	0.042477	18.67	66.273	10.566	19626546.746567	9	429.5488	8.34615e-05	3.72901e-04
2023/02/21	01:52:46	ok	ok	429.0300	59.552	0.042477	18.65	66.293	10.560	19627345.530864	10	429.6789	7.97017e-05	3.53591e-04
2023/02/21	01:57:46	ok	ok	428.9080	59.559	0.042477	18.64	66.215	10.538	19429868.167678	8	429.7616	7.77546e-05	2.74037e-04
2023/02/21	02:02:46	--	ok	429.3200	59.559	0.042477	18.67	66.264	10.564	18658572.199039	8	429.6363	8.18967e-05	3.09705e-04
2023/02/21	02:02:53	ok	ok	429.0600	59.569	0.04246	18.69	66.247	10.578	20791634.677391	11	429.8314	7.61224e-05	2.96913e-04
2023/02/21	02:07:53	ok	ok	429.0080	59.584	0.04246	18.64	66.268	10.547	21685469.522046	8	429.8432	7.60455e-05	2.62816e-04
2023/02/21	02:12:53	ok	ok	428.9920	59.565	0.04246	18.67	66.200	10.554	20137636.599990	8	429.6966	8.08402e-05	3.29375e-04
2023/02/21	02:17:53	--	ok	429.2180	59.580	0.04246	18.68	66.223	10.566	18230267.296493	8	429.7992	7.82559e-05	2.45556e-04
2023/02/21	02:18:00	--	ok	429.2040	59.564	0.042449	18.65	66.209	10.547	23623727.756562	11	429.8657	7.57304e-05	2.86212e-04
2023/02/21	02:18:07	--	ok	429.2260	59.568	0.042439	18.65	66.229	10.550	22723699.642680	8	429.8173	7.76755e-05	3.00967e-04
2023/02/21	02:18:14	--	ok	429.4080	59.566	0.042428	18.67	66.200	10.554	28682197.888192	9	429.8356	7.62149e-05	2.97183e-04
2023/02/21	02:18:22	ok	ok	428.9580	59.538	0.042407	18.59	66.232	10.513	28041137.227188	7	429.9342	7.35874e-05	1.41848e-04
2023/02/21	02:23:21	--	ok	429.2080	59.563	0.042407	18.64	66.195	10.535	26604810.427054	10	429.8833	7.52244e-05	2.66590e-04
2023/02/21	02:23:28	ok	ok	429.1720	59.583	0.042396	18.62	66.224	10.531	19743302.807988	9	429.8389	7.74038e-05	3.02048e-04
2023/02/21	02:28:28	ok	ok	429.1040	59.598	0.042396	18.67	66.191	10.552	20130278.645678	8	429.6007	8.64155e-05	6.27030e-04
2023/02/21	02:33:28	ok	ok	428.9820	59.585	0.042396	18.58	66.282	10.512	23771606.436414	8	429.8571	7.70806e-05	2.46916e-04
2023/02/21	02:38:28	ok	ok	428.9820	59.589	0.042396	18.51	66.343	10.479	20483587.193660	9	429.7011	8.12043e-05	2.72188e-04
2023/02/21	02:43:28	ok	ok	429.1880	59.578	0.042396	18.47	66.389	10.460	21155866.417463	9	429.8697	7.53509e-05	3.41081e-04
2023/02/21	02:48:28	ok	ok	429.1320	59.593	0.042396	18.50	66.256	10.457	18938514.302017	9	429.7598	7.95253e-05	2.52517e-04
2023/02/21	02:53:28	ok	ok	429.1340	59.592	0.042396	18.52	66.241	10.471	18155988.953272	10	429.7830	7.95939e-05	2.32262e-04
2023/02/21	02:58:28	ok	ok	429.0100	59.597	0.042396	18.54	66.210	10.474	19236623.377864	11	429.7847	8.02906e-05	3.54510e-04
2023/02/21	03:03:28	--	ok	429.2180	59.604	0.042396	18.55	66.213	10.485	17856621.564847	10	429.7465	8.23207e-05	2.87189e-04
2023/02/21	03:03:35	ok	ok	429.0580	59.587	0.042385	18.54	66.200	10.473	20619420.174143	9	429.8778	7.61534e-05	3.20762e-04
2023/02/21	03:08:34	ok	ok	429.0260	59.587	0.042385	18.54	66.126	10.461	21576522.378671	9	429.8672	7.69038e-05	2.58495e-04
2023/02/21	03:13:34	--	ok	429.2040	59.595	0.042385	18.58	66.165	10.494	17706491.625315	9	429.7419	8.15126e-05	3.01192e-04
2023/02/21	03:13:41	ok	ok	428.8880	59.498	0.042375	18.55	66.172	10.478	22547181.421354	9	429.7284	7.56826e-05	3.44012e-04
2023/02/21	03:18:40	ok	ok	428.8820	59.497	0.042375	18.54	66.136	10.462	21479837.169467	9	429.5631	8.04793e-05	2.79290e-04
2023/02/21	03:23:40	ok	ok	428.8900	59.508	0.042375	18.58	66.197	10.499	19018984.594070	9	429.3716	8.78410e-05	8.36663e-04
2023/02/21	03:28:40	ok	ok	428.9920	59.514	0.042375	18.54	66.178	10.469	17179661.757134	9	429.6826	7.72959e-05	2.72801e-04
2023/02/21	03:33:40	ok	ok	428.8180	59.510	0.042375	18.55	66.160	10.476	21088182.907924	11	429.5624	8.16551e-05	3.15294e-04
2023/02/21	03:38:40	ok	ok	428.9180	59.517	0.042375	18.50	66.163	10.442	19969681.300281	7	429.6915	7.85923e-05	2.31540e-04
2023/02/21	03:43:40	ok	ok	428.9160	59.514	0.042375	18.42	66.265	10.414	20029420.255718	10	429.5714	8.04950e-05	3.18855e-04
2023/02/21	03:48:40	ok	ok	428.9560	59.526	0.042375	18.38	66.259	10.386	18042442.687356	8	429.7051	7.63668e-05	2.33242e-04
2023/02/21	03:53:40	--	ok	429.3140	59.520	0.042375	18.40	66.241	10.393	18391358.111513	6	429.6802	7.85594e-05	3.01066e-04
2023/02/21	03:53:47	--	ok	428.6840	59.431	0.042359	18.42	66.192	10.402	22249139.339571	7	429.4357	7.55756e-05	2.76125e-04
2023/02/21	03:53:54	--	ok	428.6420	59.438	0.042375	18.45	66.145	10.413	23005454.573788	11	429.5139	7.46540e-05	3.00722e-04
2023/02/21	03:54:02	--	ok	428.6680	59.431	0.042393	18.37	66.108	10.355	24204409.871710	10	429.4409	7.57900e-05	2.98814e-04
2023/02/21	03:54:09	--	ok	428.7040	59.421	0.04241	18.32	66.197	10.342	22615895.749898	9	429.3720	7.59794e-05	3.31505e-04
2023/02/21	03:54:16	ok	ok	428.9440	59.418	0.042425	18.31	66.227	10.339	26694244.071454	11	429.3190	7.64364e-05	2.81278e-04
2023/02/21	03:59:16	ok	ok	428.8420	59.435	0.042425	18.44	66.154	10.404	28149859.471168	10	429.3137	7.99893e-05	3.60037e-04
2023/02/21	04:04:16	ok	ok	429.0280	59.432	0.042425	18.45	66.133	10.411	26583050.805934	9	429.3106	8.02137e-05	3.24270e-04
2023/02/21	04:09:16	--	ok	428.7680	59.437	0.042425	18.45	66.177	10.418	27939088.398544	8	429.2578	8.28539e-05	3.21636e-04
2023/02/21	04:09:23	--	ok	428.7020	59.435	0.042437	18.42	66.128	10.392	22968851.695055	9	429.4845	7.53883e-05	3.71761e-04
2023/02/21	04:09:30	ok	ok	428.9820	59.431	0.042452	18.44	66.131	10.401	21087210.359335	11	429.4855	7.55152e-05	3.05228e-04
2023/02/21	04:14:30	--	ok	428.6420	59.436	0.042452	18.44	66.119	10.399	19158469.821337	7	429.3882	7.95228e-05	2.83687e-04
2023/02/21	04:14:37	ok	ok	428.9260	59.482	0.04247	18.45	66.122	10.409	20021846.447612	8	429.6382	7.67068e-05	2.78952e-04
2023/02/21	04:19:37	ok	ok	428.8380	59.473	0.04247	18.45	66.081	10.403	19434001.488161	9	429.5791	7.77267e-05	2.32459e-04
2023/02/21	04:24:37	--	ok	428.7840	59.479	0.04247	18.47	66.041	10.405	18657748.966091	10	429.3421	8.68343e-05	7.64433e-04
2023/02/21	04:24:44	ok	ok	429.0480	59.579	0.042481	18.50	66.046	10.424	23750981.195569	11	429.9491	7.47317e-05	2.62437e-04
2023/02/21	04:29:44	ok	ok	429.0500	59.587	0.042481	18.47	66.123	10.418	18677936.659164	10	429.7495	8.12392e-05	3.16729e-04
2023/02/21	04:34:44	ok	ok	428.9160	59.579	0.042481	18.45	66.101	10.406	19001392.175746	7	429.8008	7.89829e-05	2.79212e-04
2023/02/21	04:39:45	ok	ok	429.1080	59.588	0.042481	18.42	66.117	10.390	18156332.979922	9	429.8452	7.82082e-05	2.65812e-04
2023/02/21	04:44:44	ok	ok	429.1660	59.606	0.042481	18.44	66.067	10.391	17334873.428363	10	429.7457	8.20580e-05	2.99736e-04
2023/02/21	04:49:44	ok	ok	429.0620	59.589	0.042481	18.35	66.169	10.356	21705561.578691	9	429.8767	7.63440e-05	2.68725e-04
2023/02/21	04:54:44	ok	ok	429.0360	59.595	0.042481	18.27	66.232	10.313	18366163.240111	10	429.7450	8.11912e-05	3.03713e-04
2023/02/21	04:59:44	ok	ok	428.9880	59.583	0.042481	18.24	66.172	10.286	22753824.126008	10	429.7189	8.17572e-05	2.92803e-04
2023/02/21	05:04:44	ok	ok	429.0440	59.597	0.042481	18.30	66.131	10.316	19055234.166355	10	429.8102	7.95591e-05	2.78426e-04
2023/02/21	05:09:44	ok	ok	429.1820	59.588	0.042481	18.32	66.145	10.334	19547684.141017	9	429.7311	8.19755e-05	3.46658e-04
2023/02/21	05:14:44	ok	ok	429.1640	59.600	0.042481	18.34	66.114	10.337	18353012.797006	11	429.7221	8.23882e-05	2.98327e-04
2023/02/21	05:19:44	ok	ok	429.1000	59.595	0.042481	18.31	66.099	10.319	20560304.225897	9	429.8035	8.08246e-05	2.57047e-04
2023/02/21	05:24:44	ok	ok	429.0980	59.625	0.042481	18.32	66.123	10.331	20115609.016656	9	429.8016	8.13161e-05	2.75070e-04
2023/02/21	05:29:44	ok	ok	429.1120	59.604	0.042481	18.35	66.076	10.341	19758096.892677	10	429.7464	8.23623e-05	3.22027e-04
2023/02/21	05:34:44	ok	ok	429.0480	59.615	0.042481	18.34	66.082	10.332	19791934.248841	9	429.8281	8.04691e-05	2.69490e-04
2023/02/21	05:39:44	ok	ok	429.0600	59.614	0.042481	18.30	66.119	10.314	20115644.907568	9	429.8096	8.09231e-05	3.20184e-04
2023/02/21	05:44:44	--	ok	429.2680	59.618	0.042481	18.30	66.140	10.317	18923285.181667	8	429.7506	8.30964e-05	3.61746e-04
2023/02/21	05:44:51	--	ok	429.3100	59.613	0.042468	18.28	66.159	10.310	26111460.172878	8	429.9224	7.75159e-05	2.88638e-04
2023/02/21	05:44:59	ok	ok	428.9540	59.619	0.042452	18.28	66.146	10.308	21958926.301013	6	430.0558	7.45490e-05	1.15508e-04
2023/02/21	05:49:58	--	ok	429.2160	59.619	0.042452	18.31	66.099	10.319	17783742.637163	10	429.8055	8.17222e-05	3.30101e-04
2023/02/21	05:50:05	--	ok	429.6220	59.621	0.042441	18.31	66.069	10.314	20195421.150210	8	429.9590	7.75266e-05	3.05788e-04
2023/02/21	05:50:12	--	ok	429.5140	59.617	0.042409	18.31	66.058	10.312	24151127.131327	9	429.9599	7.72667e-05	3.07801e-04
2023/02/21	05:50:20	--	ok	429.4400	59.601	0.042383	18.32	66.036	10.317	23539996.885262	8	429.9705	7.60053e-05	3.91898e-04
2023/02/21	05:50:27	--	ok	428.7280	59.447	0.042361	18.21	66.018	10.246	22054955.504215	8	429.5436	7.70109e-05	2.87252e-04
2023/02/21	05:50:34	--	ok	428.7440	59.443	0.042374	18.23	66.085	10.265	21630991.352901	9	429.5078	7.79828e-05	3.18431e-04
2023/02/21	05:50:41	ok	ok	428.9020	59.444	0.042387	18.20	66.114	10.253	26027399.641780	8	429.4523	7.88176e-05	3.28757e-04
2023/02/21	05:55:41	ok	ok	428.8520	59.475	0.042387	18.21	66.178	10.271	26404732.654499	10	429.4472	8.13197e-05	2.85035e-04
2023/02/21	06:00:41	ok	ok	428.9460	59.476	0.042387	18.17	66.233	10.253	26090436.424395	10	429.4739	8.04306e-05	2.80455e-04
2023/02/21	06:05:41	ok	ok	428.9940	59.476	0.042387	18.11	66.224	10.218	25948949.832647	10	429.3327	8.56764e-05	7.56193e-04
2023/02/21	06:10:41	ok	ok	429.0020	59.480	0.042387	18.16	66.223	10.244	25614305.359936	10	429.4795	8.14981e-05	2.93838e-04
2023/02/21	06:15:41	--	ok	428.7860	59.480	0.042387	18.16	66.160	10.234	26112942.593384	8	429.4766	8.19461e-05	2.79671e-04
2023/02/21	06:15:49	ok	ok	428.8960	59.485	0.042397	18.14	66.188	10.230	19870094.820855	9	429.6236	7.74897e-05	2.86362e-04
2023/02/21	06:20:48	ok	ok	428.9380	59.486	0.042397	18.18	66.142	10.247	18924987.100420	9	429.4858	8.17466e-05	3.21643e-04
2023/02/21	06:25:48	--	ok	428.7200	59.485	0.042397	18.17	66.151	10.241	15920994.465779	9	429.5770	7.83556e-05	3.13409e-04
2023/02/21	06:25:55	ok	ok	428.9760	59.486	0.042412	18.17	66.172	10.244	20482261.129417	8	429.6864	7.64550e-05	3.11360e-04
2023/02/21	06:30:55	ok	ok	428.8360	59.489	0.042412	18.14	66.136	10.222	20185862.018562	9	429.4459	8.34091e-05	3.27489e-04
2023/02/21	06:35:55	ok	ok	428.9060	59.488	0.042412	18.17	66.151	10.241	18151030.154479	11	429.5370	8.07253e-05	3.29365e-04
2023/02/21	06:40:55	ok	ok	429.0700	59.495	0.042412	18.17	66.172	10.244	18583097.477696	9	429.5515	8.04428e-05	2.96572e-04
2023/02/21	06:45:55	ok	ok	429.0020	59.490	0.042412	18.16	66.114	10.227	14732088.140727	8	429.5802	7.95301e-05	2.67726e-04
2023/02/21	06:50:55	ok	ok	428.9860	59.499	0.042412	18.16	66.096	10.224	19608559.760907	7	429.6566	7.73355e-05	3.06188e-04
2023/02/21	06:55:55	ok	ok	428.9620	59.497	0.042412	18.14	66.136	10.222	18014730.538906	9	429.6469	7.74317e-05	1.94200e-04
2023/02/21	07:00:55	ok	ok	428.9960	59.501	0.042412	18.10	66.149	10.198	19284711.573536	10	429.5943	7.98916e-05	2.13598e-04
2023/02/21	07:05:55	ok	ok	428.9280	59.503	0.042412	18.04	66.236	10.178	20230137.001796	11	429.5466	8.05352e-05	3.00670e-04
2023/02/21	07:10:55	--	ok	428.6920	59.489	0.042412	18.00	66.334	10.167	20049458.543994	10	429.5090	8.14591e-05	2.49506e-04
2023/02/21	07:11:02	--	ok	429.2360	59.494	0.042427	17.97	66.319	10.147	22377111.132670	10	429.6368	7.83230e-05	2.55514e-04
2023/02/21	07:11:10	ok	ok	429.0240	59.502	0.042415	18.00	66.334	10.167	18421137.694749	9	429.7201	7.62952e-05	3.40875e-04
2023/02/21	07:16:09	--	ok	428.7980	59.503	0.042415	17.97	66.287	10.142	16672541.563504	10	429.5046	8.16217e-05	2.85331e-04
2023/02/21	07:16:16	ok	ok	429.1180	59.493	0.042425	18.00	66.238	10.152	29191713.039055	9	429.6973	7.65113e-05	2.73428e-04
2023/02/21	07:21:16	ok	ok	429.0360	59.496	0.042425	18.01	66.188	10.153	25467065.912245	10	429.6191	7.85618e-05	2.40202e-04
2023/02/21	07:26:16	ok	ok	428.9720	59.513	0.042425	18.04	66.224	10.176	25913405.381123	8	429.5893	8.04428e-05	2.90029e-04
2023/02/21	07:31:16	ok	ok	428.9740	59.517	0.042425	18.08	66.168	10.191	29008604.656295	8	429.4751	8.50105e-05	4.34398e-04
2023/02/21	07:36:16	ok	ok	429.0380	59.497	0.042425	18.07	66.197	10.188	28573790.248810	9	429.5798	8.11218e-05	2.89983e-04
2023/02/21	07:41:16	ok	ok	429.1160	59.515	0.042425	18.07	66.113	10.175	30579981.573149	9	429.6078	8.06256e-05	2.53832e-04
2023/02/21	07:46:16	ok	ok	429.1320	59.510	0.042425	18.08	66.104	10.182	25343594.097125	11	429.5882	8.14795e-05	2.34153e-04
2023/02/21	07:51:16	ok	ok	429.1260	59.516	0.042425	18.13	66.110	10.208	25123817.705686	11	429.6427	8.07730e-05	3.40094e-04
2023/02/21	07:56:16	ok	ok	429.0860	59.529	0.042425	18.08	66.137	10.187	27786648.398428	9	429.7113	7.78292e-05	2.04044e-04
2023/02/21	08:01:16	ok	ok	429.1440	59.536	0.042425	18.08	66.114	10.183	27362446.623856	10	429.6897	7.93116e-05	3.43760e-04
2023/02/21	08:06:16	ok	ok	429.1840	59.525	0.042425	18.13	66.091	10.205	24226929.464116	9	429.7649	7.68411e-05	3.52326e-04
2023/02/21	08:11:16	ok	ok	429.1600	59.533	0.042425	18.11	66.108	10.200	26960809.665673	12	429.6439	8.06978e-05	3.30699e-04
2023/02/21	08:16:16	ok	ok	429.0840	59.537	0.042425	18.10	66.140	10.197	29678885.979275	10	429.6496	8.11556e-05	3.18946e-04
2023/02/21	08:21:16	--	ok	429.3980	59.526	0.042425	18.00	66.270	10.157	27013216.269236	11	429.6448	8.03442e-05	2.83776e-04
2023/02/21	08:21:23	--	ok	429.4760	59.539	0.042406	18.03	66.223	10.166	25723307.342465	9	429.8094	7.56539e-05	3.67928e-04
2023/02/21	08:21:30	--	ok	429.3360	59.533	0.042382	18.04	66.224	10.176	18720549.829647	10	429.8025	7.64625e-05	2.79223e-04
2023/02/21	08:21:38	ok	ok	429.0380	59.524	0.042365	18.01	66.209	10.156	23112381.579859	8	429.7633	7.73311e-05	3.53004e-04
2023/02/21	08:26:37	ok	ok	429.1300	59.536	0.042365	17.96	66.232	10.126	20108222.377029	9	429.6446	8.06791e-05	3.26102e-04
2023/02/21	08:31:37	ok	ok	428.9840	59.542	0.042365	18.00	66.186	10.144	20931315.569619	9	429.7320	7.79768e-05	2.35579e-04
2023/02/21	08:36:37	ok	ok	429.0480	59.548	0.042365	18.06	66.151	10.173	18951639.755271	10	429.6839	8.08187e-05	3.05251e-04
2023/02/21	08:41:37	ok	ok	428.9840	59.556	0.042365	18.08	66.085	10.179	20675740.893853	9	429.6675	8.13298e-05	2.84794e-04
2023/02/21	08:46:37	ok	ok	429.1980	59.558	0.042365	18.08	66.114	10.183	21902934.121225	9	429.7941	7.83135e-05	2.15482e-04
2023/02/21	08:51:38	ok	ok	429.0720	59.562	0.042365	18.11	66.099	10.199	16181143.126316	8	429.7614	7.90093e-05	2.95689e-04
2023/02/21	08:56:37	ok	ok	429.1300	59.565	0.042365	18.10	66.105	10.191	20196047.097684	9	429.6869	8.22699e-05	2.87269e-04
2023/02/21	09:01:37	--	ok	429.2540	59.563	0.042365	18.16	66.073	10.220	20796676.143246	8	429.6822	8.26369e-05	3.02794e-04
2023/02/21	09:01:45	--	ok	429.2720	59.490	0.042352	18.13	66.069	10.202	20506449.365899	8	429.7048	7.63690e-05	2.74400e-04
2023/02/21	09:01:52	ok	ok	428.9400	59.417	0.042338	18.14	66.082	10.214	24856827.098654	10	429.3758	7.61836e-05	2.94893e-04
2023/02/21	09:06:51	--	ok	428.5400	59.418	0.042338	18.11	66.108	10.200	22155788.527923	6	429.4072	7.50601e-05	1.12547e-04
2023/02/21	09:06:58	--	ok	428.6900	59.420	0.042361	18.13	66.133	10.212	23710780.623320	8	429.4066	7.59396e-05	3.16338e-04
2023/02/21	09:07:05	--	ok	428.6880	59.419	0.042377	18.14	66.094	10.216	20590903.507131	9	429.3839	7.72600e-05	2.66451e-04
2023/02/21	09:07:13	ok	ok	428.8060	59.415	0.042393	18.13	66.027	10.196	23641866.342300	9	429.3939	7.56395e-05	2.97499e-04
2023/02/21	09:12:12	--	ok	428.6420	59.421	0.042393	18.14	66.105	10.217	17310670.941741	7	429.3302	7.88020e-05	2.53716e-04
2023/02/21	09:12:20	ok	ok	428.9360	59.421	0.042411	18.17	66.064	10.227	22350193.384006	9	429.4268	7.62926e-05	3.10662e-04
2023/02/21	09:17:19	ok	ok	428.9020	59.421	0.042411	18.16	66.126	10.229	20723247.145541	10	429.3283	7.88321e-05	3.28934e-04
2023/02/21	09:22:19	--	ok	428.6520	59.421	0.042411	18.13	66.091	10.205	22916235.254488	7	429.3464	7.80006e-05	2.59152e-04
2023/02/21	09:22:26	--	ok	428.5640	59.420	0.042428	18.13	66.110	10.208	19923787.836836	5	429.5425	7.23355e-05	3.92892e-05
2023/02/21	09:22:33	--	ok	428.7360	59.455	0.04245	18.13	66.110	10.208	22019160.555535	9	429.6365	7.53972e-05	3.52833e-04
2023/02/21	09:22:41	ok	ok	429.1680	59.570	0.042464	18.10	66.076	10.187	21298966.527779	8	429.8927	7.72544e-05	3.81053e-04
2023/02/21	09:27:40	--	ok	429.4660	59.572	0.042464	18.18	66.058	10.234	17470593.749332	8	429.7218	8.19397e-05	3.16091e-04
2023/02/21	09:27:47	ok	ok	429.0940	59.569	0.04244	18.14	66.030	10.206	19719038.702562	11	429.8925	7.64921e-05	2.99419e-04
2023/02/21	09:32:47	ok	ok	429.0360	59.569	0.04244	18.17	66.076	10.229	18363868.853998	9	429.7408	8.12951e-05	2.99900e-04
2023/02/21	09:37:47	ok	ok	429.1220	59.581	0.04244	18.13	66.091	10.205	17608758.364020	9	429.7906	8.02373e-05	2.96288e-04
2023/02/21	09:42:47	--	ok	429.5340	59.581	0.04244	18.17	66.151	10.241	18946042.952297	10	429.7696	8.08730e-05	2.65669e-04
2023/02/21	09:42:54	ok	ok	429.0220	59.593	0.042413	18.17	66.108	10.234	21159909.104124	8	429.9376	7.60556e-05	3.23770e-04
2023/02/21	09:47:53	ok	ok	429.1120	59.582	0.042413	18.18	66.119	10.244	19579239.232525	8	429.8368	7.84980e-05	2.55046e-04
2023/02/21	09:52:53	ok	ok	429.0320	59.567	0.042413	18.11	66.224	10.218	18758118.137548	10	429.7800	7.99338e-05	3.01903e-04
2023/02/21	09:57:54	ok	ok	429.1320	59.576	0.042413	18.06	66.204	10.181	17395886.520960	9	429.6937	8.24959e-05	2.72539e-04
2023/02/21	10:02:53	ok	ok	428.9700	59.590	0.042413	18.06	66.238	10.186	17993926.465651	9	429.6966	8.27481e-05	2.68139e-04
2023/02/21	10:07:53	ok	ok	429.1380	59.584	0.042413	18.10	66.192	10.205	16921372.207234	9	429.8623	7.81816e-05	2.47873e-04
2023/02/21	10:12:53	ok	ok	429.1820	59.586	0.042413	18.17	66.160	10.242	18061646.188900	9	429.7777	8.14664e-05	3.33200e-04
2023/02/21	10:17:53	--	ok	429.2260	59.601	0.042413	18.18	66.163	10.251	18671626.060726	9	429.7615	8.26833e-05	3.63284e-04
2023/02/21	10:18:01	--	ok	429.4220	59.618	0.042402	18.21	66.105	10.259	25519092.380023	8	429.9604	7.70506e-05	3.00055e-04
2023/02/21	10:18:08	--	ok	429.2520	59.618	0.042381	18.20	66.081	10.248	20530270.546256	9	429.9925	7.67868e-05	3.43718e-04
2023/02/21	10:18:15	--	ok	429.3540	59.597	0.042368	18.20	66.007	10.236	26436085.706836	8	429.9307	7.79479e-05	3.27238e-04
2023/02/21	10:18:22	--	ok	429.3240	59.485	0.04235	18.17	66.023	10.221	22327397.695108	8	429.6769	7.85072e-05	2.63001e-04
2023/02/21	10:18:29	ok	ok	428.9000	59.411	0.042333	18.07	66.136	10.178	20336588.188182	8	429.2499	7.80505e-05	3.10582e-04
2023/02/21	10:23:29	--	ok	428.7160	59.423	0.042333	18.23	66.126	10.271	21118522.921975	9	429.2424	8.16812e-05	4.03326e-04
2023/02/21	10:23:36	--	ok	428.6320	59.423	0.042347	18.23	66.044	10.258	26756587.264646	7	429.4250	7.75862e-05	2.66237e-04
2023/02/21	10:23:44	ok	ok	428.8540	59.424	0.042366	18.23	66.096	10.266	29464629.858545	8	429.3951	7.73197e-05	3.30959e-04
2023/02/21	10:28:43	--	ok	428.7860	59.425	0.042366	18.24	66.087	10.273	25295378.820905	10	429.3016	8.02454e-05	2.73646e-04
2023/02/21	10:28:50	--	ok	428.6080	59.429	0.042377	18.20	66.091	10.249	22129423.628834	9	429.4483	7.60142e-05	3.05509e-04
2023/02/21	10:28:58	--	ok	428.6320	59.427	0.042397	18.23	66.064	10.261	22778673.561390	11	429.4637	7.64864e-05	2.58109e-04
2023/02/21	10:29:05	--	ok	428.7620	59.421	0.042415	18.17	66.064	10.227	20413358.816961	9	429.4369	7.71348e-05	3.35441e-04
2023/02/21	10:29:15	--	ok	428.6200	59.418	0.042427	18.16	66.126	10.229	21846350.119344	8	429.3448	7.78676e-05	3.54174e-04
2023/02/21	10:29:22	ok	ok	429.0740	59.434	0.042446	18.14	66.177	10.228	20757043.647578	11	429.5450	7.62760e-05	2.66343e-04
2023/02/21	10:34:21	ok	ok	428.8120	59.467	0.042446	18.24	66.067	10.270	20415763.379765	11	429.4630	8.15408e-05	3.22310e-04
2023/02/21	10:39:21	--	ok	428.7900	59.467	0.042446	18.28	66.128	10.305	18693703.212606	9	429.4645	8.19950e-05	2.71694e-04
2023/02/21	10:39:28	ok	ok	429.0860	59.564	0.042457	18.27	66.091	10.291	22169388.567713	8	429.8337	7.94684e-05	3.46057e-04
2023/02/21	10:44:28	ok	ok	429.1120	59.582	0.042457	18.31	66.090	10.317	20621803.774008	9	429.8862	7.66328e-05	3.26899e-04
2023/02/21	10:49:28	ok	ok	429.0160	59.578	0.042457	18.32	66.081	10.324	20723846.434708	9	429.7596	8.19874e-05	3.31154e-04
2023/02/21	10:54:28	--	ok	429.2080	59.582	0.042457	18.40	66.123	10.375	17486944.087246	9	429.7149	8.31112e-05	3.10919e-04
2023/02/21	10:54:35	--	ok	429.6060	59.582	0.042447	18.37	66.099	10.353	23687945.417765	8	429.9520	7.65012e-05	3.31971e-04
2023/02/21	10:54:43	--	ok	429.2940	59.576	0.042416	18.35	66.085	10.343	25260279.614213	10	429.8700	7.82400e-05	2.79475e-04
2023/02/21	10:54:50	--	ok	429.2160	59.567	0.042401	18.31	66.069	10.314	23210888.022653	9	429.9008	7.66383e-05	3.44893e-04
2023/02/21	10:54:58	ok	ok	429.0320	59.535	0.04239	18.25	66.049	10.277	22765111.100123	9	429.8831	7.64525e-05	3.37774e-04
2023/02/21	10:59:57	--	ok	429.3020	59.581	0.04239	18.35	66.096	10.344	19796762.267404	8	429.8575	7.88478e-05	2.33189e-04
2023/02/21	11:00:04	ok	ok	429.1780	59.591	0.042375	18.38	66.081	10.358	24273596.872118	8	429.9276	7.73558e-05	2.61186e-04
2023/02/21	11:05:04	--	ok	429.2620	59.599	0.042375	18.40	66.123	10.375	21246028.513405	10	429.7687	8.25778e-05	3.34265e-04
2023/02/21	11:05:11	--	ok	429.4140	59.591	0.042362	18.44	66.110	10.397	23199630.885805	9	429.9704	7.63882e-05	2.90054e-04
2023/02/21	11:05:19	--	ok	429.3000	59.504	0.042341	18.41	66.041	10.370	24515443.326627	8	429.7033	7.86279e-05	2.93333e-04
2023/02/21	11:05:26	--	ok	428.5240	59.414	0.042325	18.40	66.050	10.363	23055863.760856	8	429.3686	7.60665e-05	3.06892e-04
2023/02/21	11:05:33	--	ok	428.6840	59.410	0.042349	18.35	66.085	10.343	27332846.967313	9	429.2780	7.68693e-05	3.32992e-04
2023/02/21	11:05:40	--	ok	428.7180	59.409	0.042365	18.28	66.073	10.297	31102276.026834	9	429.2600	7.69029e-05	3.21407e-04
2023/02/21	11:05:48	--	ok	428.7840	59.407	0.04238	18.24	66.233	10.296	24982387.947343	9	429.2807	7.49507e-05	3.77194e-04
2023/02/21	11:05:55	--	ok	428.6580	59.410	0.04239	18.20	66.355	10.290	26473525.719171	9	429.3283	7.41342e-05	3.86199e-04
2023/02/21	11:06:03	--	ok	428.6520	59.407	0.042408	18.14	66.526	10.282	24904913.567887	10	429.2387	7.76219e-05	3.40054e-04
2023/02/21	11:06:10	--	ok	428.6380	59.401	0.042425	18.16	66.645	10.309	25209228.397058	9	429.1563	7.96580e-05	3.28596e-04
2023/02/21	11:06:17	--	ok	428.7160	59.434	0.042444	18.17	66.648	10.318	21657972.825223	10	429.5847	7.51808e-05	3.09534e-04
2023/02/21	11:06:25	ok	ok	429.0760	59.518	0.042458	18.08	66.740	10.280	21097642.938188	9	429.8295	7.71689e-05	3.30174e-04
2023/02/21	11:11:24	ok	ok	429.1740	59.603	0.042458	18.47	66.009	10.400	20585577.418999	9	429.8389	8.18300e-05	3.62884e-04
2023/02/21	11:16:24	ok	ok	429.1480	59.607	0.042458	18.48	66.085	10.420	20885388.553974	10	429.8131	8.22837e-05	3.04377e-04
2023/02/21	11:21:24	ok	ok	429.1700	59.608	0.042458	18.48	66.085	10.420	20828433.515093	8	429.8950	8.02370e-05	2.96266e-04
2023/02/21	11:26:24	ok	ok	429.1980	59.621	0.042458	18.52	66.081	10.446	19844195.936986	10	429.8858	8.10320e-05	2.70655e-04
2023/02/21	11:31:24	--	ok	429.3080	59.626	0.042458	18.51	66.078	10.437	20572030.090524	10	429.8910	8.08738e-05	3.14460e-04
2023/02/21	11:31:31	--	ok	429.3540	59.621	0.042443	18.54	66.082	10.454	24442057.682600	9	429.9844	7.82419e-05	2.98449e-04
2023/02/21	11:31:39	--	ok	429.3460	59.623	0.042425	18.56	66.087	10.473	28783595.592058	8	430.0261	7.70110e-05	3.46663e-04
2023/02/21	11:31:46	--	ok	429.3840	59.621	0.042408	18.52	66.040	10.439	26046393.293368	8	430.0596	7.61619e-05	3.82714e-04
2023/02/21	11:31:53	--	ok	429.4380	59.582	0.042388	18.50	66.035	10.422	25962691.084066	8	429.9990	7.71633e-05	3.13554e-04
2023/02/21	11:32:00	--	ok	429.4060	59.574	0.042366	18.45	66.101	10.406	28916547.758288	9	429.9432	7.69081e-05	3.06689e-04
2023/02/21	11:32:08	ok	ok	429.1540	59.518	0.042345	18.38	66.227	10.381	25915859.064057	9	429.8186	7.68079e-05	3.12202e-04
2023/02/21	11:37:07	--	ok	429.3360	59.578	0.042345	18.55	66.076	10.463	22489050.666405	9	429.8987	7.69558e-05	2.66015e-04
2023/02/21	11:37:14	--	ok	428.7760	59.449	0.042328	18.56	66.067	10.470	24145757.763408	9	429.5861	7.59782e-05	2.87615e-04
2023/02/21	11:37:22	ok	ok	429.1040	59.456	0.042339	18.59	66.007	10.477	24364457.958660	11	429.6476	7.44365e-05	2.95326e-04
2023/02/21	11:42:21	ok	ok	428.9160	59.460	0.042339	18.58	66.081	10.480	20147640.113782	10	429.4681	8.09954e-05	3.61857e-04
2023/02/21	11:47:21	--	ok	428.7780	59.456	0.042339	18.62	66.035	10.501	21050078.957545	11	429.4273	8.27043e-05	2.90989e-04
2023/02/21	11:47:28	ok	ok	428.9860	59.461	0.04235	18.59	66.040	10.482	25382677.354650	11	429.6179	7.71540e-05	2.97050e-04
2023/02/21	11:52:27	ok	ok	429.0740	59.464	0.04235	18.65	66.081	10.527	22807202.286164	10	429.5154	8.03887e-05	3.44552e-04
2023/02/21	11:57:27	--	ok	429.4760	59.466	0.04235	18.67	66.126	10.542	20665492.442177	12	429.5189	8.04550e-05	2.90713e-04
2023/02/21	11:57:34	ok	ok	428.8200	59.456	0.042326	18.68	66.053	10.539	23394266.765762	9	429.5980	7.56473e-05	3.09609e-04
2023/02/21	12:02:34	ok	ok	428.8360	59.461	0.042326	18.71	66.081	10.562	20820229.269280	7	429.2952	8.70582e-05	4.85847e-04
2023/02/21	12:07:34	ok	ok	428.9760	59.467	0.042326	18.72	66.050	10.565	23992463.178091	10	429.4681	8.22345e-05	3.41750e-04
2023/02/21	12:12:34	ok	ok	429.0740	59.465	0.042326	18.75	66.076	10.588	22426339.660328	10	429.5667	7.95603e-05	4.22687e-04
2023/02/21	12:17:34	ok	ok	428.9440	59.471	0.042326	18.75	66.076	10.588	20041546.335416	10	429.5108	8.15459e-05	2.99953e-04
2023/02/21	12:22:34	ok	ok	428.9580	59.476	0.042326	18.78	66.081	10.605	22075776.115477	8	429.6538	7.77925e-05	3.10873e-04
2023/02/21	12:27:34	ok	ok	428.9300	59.478	0.042326	18.83	66.122	10.647	22565522.545297	9	429.5062	8.33837e-05	3.48221e-04
2023/02/21	12:32:34	ok	ok	428.9360	59.487	0.042326	18.83	66.122	10.647	21154390.492751	10	429.5837	8.07552e-05	2.91081e-04
2023/02/21	12:37:34	ok	ok	428.8940	59.489	0.042326	18.86	66.094	10.661	24993610.748057	10	429.6140	8.12103e-05	2.64131e-04
2023/02/21	12:42:34	ok	ok	429.0500	59.496	0.042326	18.89	66.142	10.685	24395546.040987	7	429.6585	7.94984e-05	3.39376e-04
2023/02/21	12:47:34	ok	ok	429.1200	59.489	0.042326	18.92	66.123	10.701	24286479.321905	8	429.6104	8.13736e-05	3.44370e-04
2023/02/21	12:52:34	ok	ok	429.0100	59.501	0.042326	18.99	66.136	10.747	24772847.573336	7	429.9274	7.30697e-05	1.45655e-04
2023/02/21	12:57:34	ok	ok	429.0300	59.509	0.042326	18.98	66.123	10.736	22277094.392795	7	429.7624	7.72377e-05	2.90620e-04
2023/02/21	13:02:34	--	ok	429.2140	59.519	0.042326	19.07	66.213	10.814	22826008.788553	10	429.7130	8.07087e-05	3.23640e-04
2023/02/21	13:02:42	ok	ok	429.0380	59.455	0.042316	19.05	66.145	10.784	25271454.807805	12	429.7301	7.32703e-05	3.36800e-04
2023/02/21	13:07:41	--	ok	428.7600	59.454	0.042316	19.10	66.113	10.816	22136253.530599	11	429.5597	7.89121e-05	3.45796e-04
2023/02/21	13:07:48	ok	ok	429.0280	59.463	0.042327	19.09	66.142	10.810	27366909.212262	9	429.6984	7.51953e-05	3.39542e-04
2023/02/21	13:12:48	ok	ok	428.9620	59.466	0.042327	19.16	66.090	10.848	25153542.165404	11	429.6105	7.90134e-05	3.53015e-04
2023/02/21	13:17:48	ok	ok	428.9720	59.473	0.042327	19.20	66.105	10.876	25294721.357103	10	429.6933	7.71034e-05	2.99638e-04
2023/02/21	13:22:48	ok	ok	428.9280	59.471	0.042327	19.24	66.094	10.902	25018283.648376	9	429.6097	8.03286e-05	3.15651e-04
2023/02/21	13:27:48	ok	ok	429.0720	59.488	0.042327	19.33	66.073	10.955	24889972.861529	11	429.6661	7.96269e-05	3.21785e-04
2023/02/21	13:32:48	ok	ok	429.0960	59.491	0.042327	19.36	66.069	10.973	26945400.910733	10	429.7465	7.85121e-05	3.42508e-04
2023/02/21	13:37:48	ok	ok	429.0720	59.497	0.042327	19.42	66.026	11.002	25531177.408099	8	429.8213	7.60993e-05	3.29605e-04
2023/02/21	13:42:48	--	ok	429.2100	59.510	0.042327	19.46	66.064	11.036	25694103.798749	10	429.6731	8.21693e-05	3.95367e-04
2023/02/21	13:42:56	ok	ok	429.1380	59.488	0.042317	19.43	66.101	11.023	26901485.062031	9	429.8713	7.45202e-05	3.70751e-04
2023/02/21	13:47:55	ok	ok	429.0740	59.501	0.042317	19.46	66.085	11.040	20996125.025607	11	429.8215	7.66066e-05	2.86611e-04
2023/02/21	13:52:55	--	ok	429.3400	59.502	0.042317	19.54	66.055	11.088	21452312.333814	12	429.8515	7.70749e-05	4.55200e-04
2023/02/21	13:53:02	--	ok	428.7260	59.443	0.0423	19.54	66.090	11.094	21725841.364837	11	429.5982	7.36986e-05	3.12742e-04
2023/02/21	13:53:09	ok	ok	429.0880	59.441	0.042313	19.60	66.023	11.119	26880309.438122	8	429.5851	7.48748e-05	3.30955e-04
2023/02/21	13:58:09	ok	ok	428.8640	59.444	0.042313	19.58	66.073	11.119	25239161.233448	10	429.4812	7.86722e-05	3.36471e-04
2023/02/21	14:03:09	ok	ok	429.0580	59.448	0.042313	19.65	66.085	11.166	27973476.382334	9	429.4573	8.03021e-05	3.61869e-04
2023/02/21	14:08:09	ok	ok	428.8780	59.449	0.042313	19.68	66.113	11.190	25727992.924015	9	429.4827	7.87118e-05	2.39567e-04
2023/02/21	14:13:09	ok	ok	429.0520	59.457	0.042313	19.73	66.055	11.209	27487888.052920	8	429.6192	7.68660e-05	3.01345e-04
2023/02/21	14:18:09	ok	ok	428.8860	59.459	0.042313	19.82	66.036	11.271	24575116.026628	9	429.6581	7.66733e-05	2.67335e-04
2023/02/21	14:23:09	ok	ok	428.9620	59.464	0.042313	19.85	66.085	11.296	27690202.500231	8	429.8164	7.30128e-05	3.58083e-04
2023/02/21	14:28:09	ok	ok	428.9580	59.465	0.042313	19.88	66.110	11.320	26886317.810949	9	429.6929	7.65006e-05	2.57655e-04
2023/02/21	14:33:09	ok	ok	428.9560	59.472	0.042313	19.97	66.053	11.369	26724278.243517	10	349.2002	1.95654e-03	3.98440e-02
2023/02/21	14:38:09	--	ok	429.2140	59.481	0.042313	20.03	66.050	11.406	26849789.424738	12	429.7139	7.85181e-05	3.81863e-04
2023/02/21	14:38:16	--	ok	429.3260	59.479	0.042303	20.07	66.046	11.433	31585939.712414	11	429.8557	7.45675e-05	3.12609e-04
2023/02/21	14:38:23	--	ok	428.7940	59.441	0.042286	20.08	66.036	11.441	26592647.663986	10	429.5266	7.52069e-05	3.14398e-04
2023/02/21	14:38:31	ok	ok	428.8540	59.439	0.042296	20.01	66.026	11.391	26805188.965269	8	429.4798	7.59213e-05	2.38925e-04
2023/02/21	14:43:30	ok	ok	428.9780	59.447	0.042296	20.15	65.921	11.467	26335355.234426	10	429.4989	7.87502e-05	2.82150e-04
2023/02/21	14:48:30	ok	ok	428.8320	59.454	0.042296	20.24	65.945	11.529	31871645.655240	8	429.5107	7.86140e-05	2.47609e-04
2023/02/21	14:53:30	ok	ok	428.9260	59.458	0.042296	20.31	65.913	11.570	26592928.519832	8	429.5683	7.84262e-05	2.88283e-04
2023/02/21	14:58:30	ok	ok	429.0040	59.468	0.042296	20.45	65.730	11.633	26819318.535196	8	429.5605	8.01237e-05	2.57934e-04
2023/02/21	15:03:30	ok	ok	429.1840	59.475	0.042296	20.79	64.900	11.717	26391170.816288	11	429.7033	7.80670e-05	2.91495e-04
2023/02/21	15:08:30	--	ok	429.4060	59.484	0.042296	20.56	65.614	11.689	24472706.887990	10	429.6868	7.86309e-05	3.48330e-04
2023/02/21	15:08:38	ok	ok	429.1740	59.457	0.042276	20.62	65.623	11.731	27654120.554182	10	429.6389	7.46439e-05	2.93525e-04
2023/02/21	15:13:37	ok	ok	428.8100	59.450	0.042276	20.63	65.490	11.718	28599231.417842	10	429.4842	7.85894e-05	2.13252e-04
2023/02/21	15:18:37	ok	ok	428.9420	59.453	0.042276	20.55	65.780	11.709	24910638.785605	11	429.5349	7.71910e-05	2.49201e-04
2023/02/21	15:23:37	ok	ok	428.8940	59.457	0.042276	20.56	65.687	11.702	25555079.317819	11	429.5125	7.85308e-05	2.95271e-04
2023/02/21	15:28:37	ok	ok	428.8260	59.458	0.042276	20.55	65.803	11.713	28166819.630966	11	429.3574	8.40210e-05	8.05974e-04
2023/02/21	15:33:37	ok	ok	429.0920	59.459	0.042276	20.58	65.692	11.715	27281384.243878	11	429.4778	8.04266e-05	3.30839e-04
2023/02/21	15:38:37	ok	ok	429.0220	59.458	0.042276	20.49	65.908	11.694	27368071.947181	9	429.4547	8.04420e-05	2.94365e-04
2023/02/21	15:43:37	ok	ok	428.9600	59.458	0.042276	20.46	65.966	11.684	26360350.205546	6	429.5685	7.64330e-05	2.59739e-04
2023/02/21	15:48:37	ok	ok	428.8480	59.458	0.042276	20.40	66.021	11.656	28927234.854136	10	429.5161	7.86512e-05	2.92894e-04
2023/02/21	15:53:37	ok	ok	428.8580	59.461	0.042276	20.40	66.030	11.657	27935189.482695	9	429.5393	7.71626e-05	2.89716e-04
2023/02/21	15:58:37	ok	ok	429.0740	59.462	0.042276	20.40	66.050	11.661	28200235.154118	11	429.5201	7.85846e-05	2.96271e-04
2023/02/21	16:03:37	ok	ok	428.8840	59.459	0.042276	20.39	66.007	11.644	26077699.751015	11	429.5164	7.90979e-05	3.32073e-04
2023/02/21	16:08:37	ok	ok	428.8280	59.460	0.042276	20.39	65.995	11.642	27783653.902574	7	429.5638	7.81131e-05	2.63968e-04
2023/02/21	16:13:37	ok	ok	428.8280	59.461	0.042276	20.33	66.059	11.615	26512589.785133	10	429.4720	8.07627e-05	3.57627e-04
2023/02/21	16:18:37	ok	ok	428.9300	59.461	0.042276	20.32	66.067	11.608	28280727.349233	11	429.5700	7.75691e-05	2.90109e-04
2023/02/21	16:23:37	ok	ok	428.9220	59.461	0.042276	20.32	66.058	11.606	25926409.382787	9	429.6025	7.70129e-05	3.27170e-04
2023/02/21	16:28:37	ok	ok	428.8920	59.462	0.042276	20.28	66.081	11.581	28449022.619321	11	429.5973	7.69051e-05	2.39209e-04
2023/02/21	16:33:37	ok	ok	428.9580	59.459	0.042276	20.25	66.012	11.549	26886367.715501	9	429.4462	8.13809e-05	2.80604e-04
2023/02/21	16:38:37	ok	ok	428.9160	59.462	0.042276	20.25	66.044	11.555	31249887.513784	9	429.6796	7.38364e-05	3.13499e-04
2023/02/21	16:43:37	ok	ok	428.9120	59.462	0.042276	20.22	66.059	11.540	29422590.247573	11	429.5296	8.00088e-05	4.60150e-04
2023/02/21	16:48:37	ok	ok	429.0140	59.460	0.042276	20.21	66.069	11.531	27506308.200717	10	429.6718	7.43622e-05	3.03465e-04
2023/02/21	16:53:37	ok	ok	428.9320	59.460	0.042276	20.19	66.014	11.512	25408429.725839	9	429.5428	7.84894e-05	2.76751e-04
2023/02/21	16:58:37	ok	ok	429.0380	59.462	0.042276	20.12	66.044	11.471	28635731.004401	8	429.6375	7.64698e-05	3.38434e-04
2023/02/21	17:03:37	ok	ok	428.8560	59.459	0.042276	20.11	66.021	11.456	27101115.745166	10	429.5365	7.87445e-05	3.31045e-04
2023/02/21	17:08:37	ok	ok	428.9240	59.460	0.042276	20.09	66.050	11.452	29815332.252316	8	429.5432	7.84593e-05	2.17823e-04
2023/02/21	17:13:37	ok	ok	428.8260	59.459	0.042276	20.07	66.046	11.433	28671378.975894	8	429.6012	7.71515e-05	3.36043e-04
2023/02/21	17:18:37	ok	ok	428.8860	59.457	0.042276	20.03	66.040	11.404	27701642.420662	9	429.6524	7.39791e-05	3.51887e-04
2023/02/21	17:23:37	ok	ok	429.0440	59.456	0.042276	20.00	66.012	11.380	27637215.288626	10	429.4809	7.96733e-05	2.30421e-04
2023/02/21	17:28:37	ok	ok	428.8400	59.459	0.042276	19.95	66.091	11.363	25253661.512265	8	429.6590	7.40915e-05	3.36109e-04
2023/02/21	17:33:37	ok	ok	428.8880	59.454	0.042276	19.88	66.058	11.311	27117442.555621	11	429.4858	7.90371e-05	3.48896e-04
2023/02/21	17:38:37	ok	ok	428.8360	59.453	0.042276	19.78	66.117	11.256	26316940.379694	8	429.5068	7.72642e-05	2.74551e-04
2023/02/21	17:43:37	--	ok	428.7600	59.448	0.042276	19.67	66.151	11.188	28696752.709576	8	429.4963	7.68649e-05	2.51218e-04
2023/02/21	17:43:44	ok	ok	428.8180	59.453	0.042288	19.70	66.188	11.212	27315804.222016	10	429.6143	7.50343e-05	3.29390e-04
2023/02/21	17:48:44	ok	ok	428.8640	59.452	0.042288	19.64	66.062	11.154	26350040.265169	10	429.4561	7.90652e-05	3.26438e-04
2023/02/21	17:53:44	ok	ok	428.9940	59.451	0.042288	19.65	66.032	11.157	25402241.724455	10	429.4390	7.96479e-05	3.03042e-04
2023/02/21	17:58:44	ok	ok	428.8140	59.453	0.042288	19.64	65.966	11.138	27129464.702640	10	429.4465	7.97960e-05	2.63504e-04
2023/02/21	18:03:44	ok	ok	428.8040	59.449	0.042288	19.58	65.998	11.106	24619706.050932	10	429.4409	7.95683e-05	3.15237e-04
2023/02/21	18:08:44	--	ok	428.7920	59.447	0.042288	19.54	66.035	11.085	25415300.398627	10	429.4550	7.95345e-05	2.77629e-04
2023/02/21	18:08:52	ok	ok	428.9260	59.449	0.042298	19.56	65.985	11.085	30815504.648638	11	429.5731	7.50098e-05	2.96973e-04
2023/02/21	18:13:51	ok	ok	428.8880	59.446	0.042298	19.50	65.975	11.047	25683291.987886	11	429.4162	7.96995e-05	2.89342e-04
2023/02/21	18:18:51	ok	ok	428.8980	59.445	0.042298	19.47	65.939	11.024	28455623.895399	8	429.5703	7.44889e-05	3.72881e-04
2023/02/21	18:23:51	--	ok	428.7740	59.442	0.042298	19.42	65.962	10.991	28400876.117092	11	429.4324	7.94021e-05	2.71060e-04
2023/02/21	18:23:58	ok	ok	429.0040	59.442	0.04231	19.42	65.962	10.991	26682099.888095	8	429.4258	7.81381e-05	3.03792e-04
2023/02/21	18:28:58	ok	ok	428.8020	59.442	0.04231	19.37	65.954	10.962	24364679.386749	11	429.3883	7.94180e-05	3.37114e-04
2023/02/21	18:33:58	--	ok	428.6200	59.440	0.04231	19.27	66.046	10.912	24816730.390842	12	429.3866	7.88723e-05	3.03602e-04
2023/02/21	18:34:05	--	ok	428.6620	59.440	0.042329	19.26	66.032	10.902	28516153.105139	9	429.5218	7.41691e-05	3.33044e-04
2023/02/21	18:34:13	ok	ok	428.8800	59.441	0.042346	19.29	66.004	10.916	28155335.122010	9	429.4859	7.59231e-05	3.21189e-04
2023/02/21	18:39:12	--	ok	428.7160	59.437	0.042346	19.16	66.036	10.839	25519922.177087	12	429.3846	7.82940e-05	3.45810e-04
2023/02/21	18:39:20	ok	ok	429.0240	59.442	0.042361	19.17	66.018	10.845	26638542.270778	8	429.4975	7.57337e-05	3.72882e-04
2023/02/21	18:44:19	ok	ok	428.9960	59.434	0.042361	19.09	66.058	10.797	24552622.852027	11	429.2885	8.14114e-05	3.50846e-04
2023/02/21	18:49:19	--	ok	428.7300	59.432	0.042361	19.09	66.035	10.793	23601596.565549	10	429.3076	7.98502e-05	3.26144e-04
2023/02/21	18:49:27	ok	ok	428.8380	59.437	0.042374	19.06	66.009	10.772	25974639.849761	10	429.4614	7.58328e-05	3.17463e-04
2023/02/21	18:54:26	ok	ok	428.9340	59.432	0.042374	19.06	65.936	10.760	22318510.579189	9	429.4110	7.66119e-05	2.57886e-04
2023/02/21	18:59:26	--	ok	428.6880	59.431	0.042374	19.06	65.893	10.753	23720892.292586	11	429.3301	7.94982e-05	3.18790e-04
2023/02/21	18:59:33	--	ok	428.6180	59.436	0.04239	19.07	65.895	10.762	24686454.521858	10	429.5437	7.42940e-05	3.48087e-04
2023/02/21	18:59:41	--	ok	429.5900	59.542	0.04241	19.03	65.888	10.733	25362295.638172	9	429.9132	7.64408e-05	3.32845e-04
2023/02/21	18:59:48	--	ok	429.3800	59.540	0.04238	19.06	65.840	10.744	25298980.323505	9	429.9264	7.64794e-05	3.73455e-04
2023/02/21	18:59:55	--	ok	429.3320	59.527	0.042361	19.01	65.875	10.714	25938073.234628	10	429.9434	7.44680e-05	3.21775e-04
2023/02/21	19:00:03	--	ok	429.3960	59.508	0.042344	18.99	65.893	10.707	31981698.817442	8	429.7960	7.77577e-05	2.92077e-04
2023/02/21	19:00:10	--	ok	429.4200	59.501	0.042324	18.95	65.959	10.691	30351177.130093	9	429.7442	7.94264e-05	3.33260e-04
2023/02/21	19:00:17	--	ok	429.5720	59.498	0.042302	18.91	66.133	10.694	26705066.411438	8	429.8580	7.57244e-05	3.93279e-04
2023/02/21	19:00:24	--	ok	428.7820	59.399	0.042273	18.85	66.273	10.680	27437392.139310	10	429.2249	7.61193e-05	3.09117e-04
2023/02/21	19:00:32	--	ok	428.4980	59.401	0.042283	18.85	66.389	10.698	33190304.173123	9	429.2448	7.57642e-05	3.26626e-04
2023/02/21	19:00:39	--	ok	428.7880	59.398	0.042309	18.81	66.403	10.675	26363737.796128	8	429.1923	7.73243e-05	3.38647e-04
2023/02/21	19:00:46	ok	ok	428.8700	59.399	0.04232	18.79	66.465	10.675	29293787.566797	8	429.1756	7.71752e-05	3.70179e-04
2023/02/21	19:05:46	--	ok	428.7120	59.425	0.04232	18.99	65.840	10.699	28560173.091924	10	429.3685	7.62173e-05	3.43156e-04
2023/02/21	19:05:53	--	ok	428.6380	59.424	0.042335	19.01	65.798	10.702	26468967.635739	9	429.3324	7.66168e-05	3.29295e-04
2023/02/21	19:06:00	--	ok	428.6800	59.424	0.042353	19.03	65.815	10.722	26490759.232645	8	429.3511	7.66041e-05	3.35900e-04
2023/02/21	19:06:08	ok	ok	428.8940	59.422	0.042369	18.99	65.840	10.699	27503022.136171	10	429.3134	7.69487e-05	3.35879e-04
2023/02/21	19:11:07	ok	ok	428.9180	59.423	0.042369	18.99	65.829	10.697	24911547.198335	9	429.1689	8.07752e-05	3.23635e-04
2023/02/21	19:16:07	--	ok	428.5780	59.422	0.042369	18.95	65.843	10.672	26300408.161045	12	429.2055	8.02569e-05	3.30631e-04
2023/02/21	19:16:14	ok	ok	429.0620	59.438	0.042391	18.96	65.835	10.681	25628150.628884	10	429.5379	7.55316e-05	3.52063e-04
2023/02/21	19:21:14	ok	ok	428.8280	59.437	0.042391	18.93	65.808	10.658	21679581.662597	12	429.4006	7.92030e-05	3.66963e-04
2023/02/21	19:26:14	--	ok	428.7580	59.433	0.042391	18.93	65.808	10.658	22159431.509918	10	429.3439	8.07609e-05	3.28079e-04
2023/02/21	19:26:21	ok	ok	429.0800	59.484	0.042403	18.91	65.815	10.643	27627981.005409	10	429.7790	7.53902e-05	3.55460e-04
2023/02/21	19:31:21	ok	ok	428.9120	59.480	0.042403	18.83	65.899	10.611	25994703.763162	10	429.6514	7.86437e-05	3.14864e-04
2023/02/21	19:36:21	ok	ok	428.9440	59.475	0.042403	18.75	65.980	10.572	23446827.497938	10	429.5391	8.13920e-05	3.54694e-04
2023/02/21	19:41:21	ok	ok	428.9580	59.474	0.042403	18.69	65.971	10.534	22004596.060172	9	429.5321	7.98442e-05	2.92808e-04
2023/02/21	19:46:21	ok	ok	429.1600	59.467	0.042403	18.62	65.949	10.488	22611162.267255	13	429.3636	8.60938e-05	6.84868e-04
2023/02/21	19:51:21	ok	ok	428.9540	59.467	0.042403	18.65	65.870	10.493	25372290.951006	9	429.5788	7.90728e-05	2.87151e-04
2023/02/21	19:56:21	ok	ok	428.9480	59.464	0.042403	18.65	65.826	10.486	21247589.119078	8	429.5086	8.10354e-05	3.55992e-04
2023/02/21	20:01:21	ok	ok	428.8960	59.462	0.042403	18.64	65.856	10.481	21441892.105524	10	429.5374	8.07670e-05	3.14062e-04
2023/02/21	20:06:21	ok	ok	429.0740	59.465	0.042403	18.62	65.812	10.466	23556189.634908	9	429.4851	8.19979e-05	2.64881e-04
2023/02/21	20:11:21	ok	ok	429.1800	59.461	0.042403	18.61	65.811	10.457	21328605.047023	8	429.4956	8.16372e-05	3.07626e-04
2023/02/21	20:16:21	ok	ok	428.8280	59.469	0.042403	18.59	65.776	10.440	22207875.795851	9	429.5207	8.01677e-05	2.95653e-04
2023/02/21	20:21:21	ok	ok	428.8120	59.459	0.042403	18.51	65.803	10.393	21572816.106880	9	429.5282	8.00476e-05	2.81455e-04
2023/02/21	20:26:21	ok	ok	429.0200	59.466	0.042403	18.56	65.803	10.428	21475796.749605	7	429.6321	7.72012e-05	2.99342e-04
2023/02/21	20:31:21	ok	ok	428.9540	59.463	0.042403	18.52	65.785	10.399	22953646.748652	10	429.5687	7.90897e-05	2.31878e-04
2023/02/21	20:36:21	ok	ok	428.9640	59.452	0.042403	18.42	65.853	10.349	23743761.126416	10	429.5223	7.87752e-05	3.50312e-04
2023/02/21	20:41:21	ok	ok	428.8420	59.449	0.042403	18.34	65.904	10.305	22451923.327787	9	429.4539	8.09370e-05	3.71156e-04
2023/02/21	20:46:21	ok	ok	428.9420	59.445	0.042403	18.24	65.982	10.257	25529425.067237	7	429.4922	7.86239e-05	2.59382e-04
2023/02/21	20:51:21	ok	ok	428.9820	59.454	0.042403	18.25	65.953	10.262	19836024.929959	7	429.5159	7.84937e-05	2.75487e-04
2023/02/21	20:56:21	--	ok	428.7060	59.447	0.042403	18.32	65.806	10.281	20462425.628882	9	429.5294	7.84224e-05	2.66124e-04
2023/02/21	20:56:29	--	ok	429.2100	59.572	0.042418	18.32	65.785	10.278	21354925.853002	8	429.9966	7.42908e-05	3.07024e-04
2023/02/21	20:56:36	ok	ok	429.1900	59.476	0.042408	18.35	65.757	10.291	23353960.519510	10	429.7716	7.45950e-05	2.99139e-04
2023/02/21	21:01:35	ok	ok	429.0400	59.482	0.042408	18.34	65.776	10.285	19575094.064526	8	429.6301	7.81246e-05	2.37477e-04
2023/02/21	21:06:35	ok	ok	428.8240	59.476	0.042408	18.32	65.794	10.279	19150267.406485	8	429.5026	8.25189e-05	3.02856e-04
2023/02/21	21:11:35	ok	ok	429.0480	59.485	0.042408	18.31	65.783	10.269	20817158.291243	10	429.6140	7.93942e-05	2.94045e-04
2023/02/21	21:16:35	ok	ok	428.9160	59.483	0.042408	18.31	65.783	10.269	21177297.437298	9	429.5645	8.10302e-05	2.49033e-04
2023/02/21	21:21:35	ok	ok	428.9760	59.485	0.042408	18.32	65.721	10.268	20834261.494131	9	429.5104	8.26931e-05	2.80658e-04
2023/02/21	21:26:35	ok	ok	428.8980	59.486	0.042408	18.32	65.721	10.268	22246056.011738	9	429.6776	7.80677e-05	2.50407e-04
2023/02/21	21:31:35	ok	ok	429.0200	59.485	0.042408	18.32	65.785	10.278	22639126.951570	8	429.4630	8.44709e-05	3.52036e-04
2023/02/21	21:36:35	ok	ok	428.9000	59.481	0.042408	18.21	65.852	10.220	20938859.573056	11	429.6015	7.94823e-05	2.95988e-04
2023/02/21	21:41:35	ok	ok	428.9940	59.490	0.042408	18.16	65.852	10.186	20206956.173967	8	429.6019	7.89382e-05	2.65893e-04
2023/02/21	21:46:35	ok	ok	428.9060	59.469	0.042408	18.10	65.895	10.159	18769389.613724	10	429.3548	8.68619e-05	7.75991e-04
2023/02/21	21:51:35	ok	ok	428.8100	59.472	0.042408	18.14	65.829	10.175	19150608.250385	8	429.6432	7.79691e-05	2.64163e-04
2023/02/21	21:56:36	ok	ok	428.8400	59.470	0.042408	18.18	65.751	10.187	17593967.164560	8	429.4897	8.27570e-05	3.56003e-04
2023/02/21	22:01:35	ok	ok	428.8160	59.471	0.042408	18.17	65.760	10.180	17858815.679734	11	429.5579	8.05188e-05	3.40272e-04
2023/02/21	22:06:35	ok	ok	429.0560	59.481	0.042408	18.18	65.710	10.180	17974007.269783	10	429.5858	7.93280e-05	3.42658e-04
2023/02/21	22:11:35	ok	ok	428.8520	59.479	0.042408	18.17	65.789	10.185	19524192.100343	9	429.6313	7.76218e-05	2.19199e-04
2023/02/21	22:16:35	ok	ok	428.9340	59.473	0.042408	18.14	65.756	10.163	20286168.138626	8	429.6372	7.79048e-05	2.07031e-04
2023/02/21	22:21:35	ok	ok	429.0000	59.474	0.042408	18.17	65.748	10.178	19088638.526820	8	429.6683	7.75255e-05	2.38977e-04
2023/02/21	22:26:35	--	ok	428.7940	59.475	0.042408	18.14	65.733	10.160	19140643.320330	10	429.5632	8.09950e-05	2.66679e-04
2023/02/21	22:26:42	ok	ok	429.1420	59.578	0.042418	18.17	65.737	10.177	23342374.849335	7	429.8988	7.85178e-05	3.30775e-04
2023/02/21	22:31:42	ok	ok	429.1900	59.566	0.042418	18.13	65.721	10.148	23645498.360609	10	429.8317	7.94611e-05	3.30909e-04
2023/02/21	22:36:42	ok	ok	429.1640	59.568	0.042418	18.08	65.788	10.133	21454406.431840	9	429.7517	8.06195e-05	2.77140e-04
2023/02/21	22:41:42	--	ok	429.2320	59.563	0.042418	18.04	65.866	10.121	22408174.832899	9	429.6629	8.35139e-05	3.05461e-04
2023/02/21	22:41:49	ok	ok	428.8500	59.456	0.042407	18.01	65.840	10.099	21772291.257606	10	429.6395	7.56486e-05	3.76050e-04
2023/02/21	22:46:49	ok	ok	428.8380	59.456	0.042407	17.94	65.840	10.058	21160615.073739	9	429.4766	8.11020e-05	2.93271e-04
2023/02/21	22:51:49	--	ok	428.7060	59.456	0.042407	17.96	65.830	10.064	19486561.931199	8	429.4837	8.01188e-05	2.98937e-04
2023/02/21	22:51:56	--	ok	429.3720	59.591	0.042421	17.97	65.821	10.071	26663836.744713	11	429.9538	7.64789e-05	2.78922e-04
2023/02/21	22:52:03	ok	ok	428.8360	59.443	0.042402	17.99	65.812	10.077	24223408.184090	9	429.5610	7.70728e-05	2.85739e-04
2023/02/21	22:57:03	ok	ok	429.0100	59.443	0.042402	18.03	65.715	10.088	23161983.960341	10	429.3618	8.30591e-05	3.14257e-04
2023/02/21	23:02:03	ok	ok	428.8360	59.440	0.042402	18.06	65.719	10.106	23087533.335889	7	429.5333	7.82067e-05	2.96123e-04
2023/02/21	23:07:03	ok	ok	428.9860	59.440	0.042402	18.04	65.748	10.103	21469791.075355	10	429.4230	8.14217e-05	2.98605e-04
2023/02/21	23:12:03	ok	ok	428.8020	59.444	0.042402	18.04	65.696	10.095	19891358.082385	9	429.4380	8.07216e-05	2.53284e-04
2023/02/21	23:17:03	ok	ok	429.0500	59.445	0.042402	18.04	65.655	10.088	20688909.595461	9	429.4337	8.16962e-05	2.91845e-04
2023/02/21	23:22:03	ok	ok	428.9000	59.446	0.042402	18.06	65.698	10.103	19276683.763316	9	429.4583	8.08925e-05	2.58057e-04
2023/02/21	23:27:03	--	ok	428.7520	59.449	0.042402	18.06	65.698	10.103	19927848.881153	9	429.5467	7.72430e-05	2.73523e-04
2023/02/21	23:27:10	ok	ok	429.1520	59.553	0.042415	18.08	65.670	10.115	21077468.350273	10	429.8518	7.87219e-05	3.12920e-04
2023/02/21	23:32:10	--	ok	429.2560	59.533	0.042415	18.01	65.650	10.070	19602546.900592	11	429.7589	7.98655e-05	2.87670e-04
2023/02/21	23:32:17	ok	ok	429.1680	59.440	0.042402	18.03	65.705	10.087	23316936.314441	10	429.5343	7.75487e-05	3.12264e-04
2023/02/21	23:37:17	ok	ok	428.9000	59.449	0.042402	18.01	65.660	10.072	17740986.089874	10	429.5567	7.72217e-05	2.58554e-04
2023/02/21	23:42:17	ok	ok	428.9780	59.520	0.042402	18.65	64.387	10.257	20676432.411695	9	429.6397	8.14112e-05	2.60977e-04
2023/02/21	23:47:17	ok	ok	429.0680	59.553	0.042402	18.86	64.282	10.368	18768420.712730	8	429.8536	7.75218e-05	2.07394e-04
2023/02/21	23:52:17	--	ok	429.3640	59.578	0.042402	19.07	64.126	10.473	20725029.068954	8	429.7921	8.22519e-05	3.19679e-04
2023/02/21	23:52:24	--	ok	429.6620	59.589	0.042384	19.09	64.105	10.477	25799003.658503	10	430.0690	7.41642e-05	3.79427e-04
2023/02/21	23:52:32	--	ok	429.3780	59.578	0.04235	19.05	64.099	10.450	25993283.604667	10	429.9826	7.70455e-05	3.64379e-04
2023/02/21	23:52:39	ok	ok	429.1540	59.536	0.04233	18.96	64.118	10.403	25260190.113265	11	429.8777	7.80707e-05	2.98330e-04
2023/02/21	23:57:38	--	ok	429.5480	59.625	0.04233	19.30	63.906	10.577	26509025.746923	10	430.0348	7.95567e-05	2.95644e-04
2023/02/21	23:57:46	--	ok	429.6240	59.612	0.042302	19.30	63.938	10.582	23239906.002244	7	430.0493	7.81667e-05	3.29825e-04
2023/02/21	23:57:53	ok	ok	428.9040	59.426	0.04227	19.26	63.952	10.558	25885643.489780	11	429.6023	7.48514e-05	3.10049e-04
2023/02/22	00:02:52	ok	ok	429.0860	59.456	0.04227	19.44	64.013	10.683	26647859.087659	9	429.5552	8.12163e-05	3.66853e-04
2023/02/22	00:07:52	ok	ok	428.9700	59.461	0.04227	19.54	63.943	10.734	24755347.327721	11	429.6366	7.91104e-05	4.24260e-04
2023/02/22	00:12:52	ok	ok	429.1320	59.484	0.04227	19.64	63.990	10.804	25757113.574667	12	429.7428	7.80917e-05	3.63079e-04
2023/02/22	00:17:52	ok	ok	428.9420	59.500	0.04227	19.75	63.944	10.867	25127744.029597	11	429.7207	8.04842e-05	3.56447e-04
2023/02/22	00:22:52	--	ok	429.3140	59.506	0.04227	19.80	63.952	10.896	24767895.091377	12	429.7634	7.95797e-05	3.98005e-04
2023/02/22	00:22:59	ok	ok	429.0240	59.431	0.042254	19.77	63.999	10.887	28008044.826124	9	429.6409	7.27692e-05	3.65920e-04
2023/02/22	00:27:59	ok	ok	428.8600	59.440	0.042254	19.88	64.039	10.966	23440671.390083	8	429.5568	7.73751e-05	3.20614e-04
2023/02/22	00:32:59	ok	ok	428.8480	59.438	0.042254	19.91	64.076	10.989	27516698.565795	8	429.6032	7.68895e-05	2.91682e-04
2023/02/22	00:37:59	ok	ok	428.8060	59.441	0.042254	19.81	64.356	10.975	25311528.116936	10	429.4778	8.05026e-05	3.64169e-04
2023/02/22	00:42:59	ok	ok	429.1000	59.440	0.042254	19.80	64.346	10.963	24327618.856281	9	429.5866	7.67349e-05	2.72805e-04
2023/02/22	00:47:59	ok	ok	428.8520	59.445	0.042254	19.82	64.414	10.994	21125466.098578	10	429.4880	8.03150e-05	3.23043e-04
2023/02/22	00:52:59	ok	ok	429.0340	59.450	0.042254	19.88	64.324	11.014	26252004.438551	11	429.3971	8.47742e-05	7.85352e-04
2023/02/22	00:57:59	ok	ok	428.9840	59.449	0.042254	19.95	64.347	11.063	25232028.820309	11	429.5539	8.05733e-05	3.33259e-04
2023/02/22	01:02:59	ok	ok	429.0860	59.460	0.042254	20.03	64.295	11.103	23207738.519794	11	429.6418	7.85587e-05	3.34678e-04
2023/02/22	01:07:59	--	ok	429.2400	59.454	0.042254	20.07	64.346	11.139	21236726.789261	10	429.7954	7.36214e-05	3.00566e-04
2023/02/22	01:08:06	--	ok	428.7460	59.421	0.042242	20.01	64.324	11.097	24418228.478598	9	429.4454	7.62414e-05	2.86295e-04
2023/02/22	01:08:13	--	ok	428.7620	59.419	0.042255	19.94	64.442	11.071	28491892.919154	10	429.4705	7.48045e-05	3.01150e-04
2023/02/22	01:08:21	--	ok	428.7220	59.411	0.042267	19.88	64.549	11.053	26365107.406447	10	429.3787	7.60926e-05	2.75579e-04
2023/02/22	01:08:28	ok	ok	428.9860	59.405	0.042281	19.85	64.694	11.059	26197572.224398	10	429.3347	7.57362e-05	2.76461e-04
2023/02/22	01:13:28	--	ok	428.7800	59.433	0.042281	20.09	64.263	11.142	24588223.231390	11	429.5046	7.63795e-05	2.51017e-04
2023/02/22	01:13:35	ok	ok	428.8660	59.430	0.042292	20.12	64.268	11.162	25887390.298219	9	429.5545	7.58083e-05	3.17870e-04
2023/02/22	01:18:34	--	ok	429.3580	59.433	0.042292	20.14	64.311	11.178	24665354.127162	11	429.4696	7.93785e-05	2.82727e-04
2023/02/22	01:18:41	--	ok	428.7620	59.436	0.042274	20.15	64.314	11.188	24911107.968691	10	429.6616	7.24759e-05	3.37975e-04
2023/02/22	01:18:49	ok	ok	428.8880	59.431	0.042286	20.09	64.263	11.142	22348587.934519	9	429.5017	7.66773e-05	2.69763e-04
2023/02/22	01:23:48	ok	ok	428.8940	59.442	0.042286	20.18	64.309	11.206	22500019.877945	10	429.5340	7.78953e-05	3.34601e-04
2023/02/22	01:28:48	ok	ok	428.8500	59.440	0.042286	20.21	64.375	11.235	22519880.336628	11	429.4526	7.99818e-05	3.18787e-04
2023/02/22	01:33:48	ok	ok	428.8000	59.440	0.042286	20.12	64.588	11.218	24736899.322058	7	429.5829	7.55608e-05	3.19261e-04
2023/02/22	01:38:48	ok	ok	428.8480	59.439	0.042286	20.05	64.703	11.190	25171765.935526	11	429.4527	7.84471e-05	3.28624e-04
2023/02/22	01:43:48	ok	ok	428.8460	59.435	0.042286	19.95	64.773	11.136	23110086.011645	10	429.2997	8.41983e-05	6.96258e-04
2023/02/22	01:48:48	ok	ok	428.8020	59.435	0.042286	20.01	64.739	11.169	23146018.877942	8	429.5077	7.64279e-05	2.10844e-04
2023/02/22	01:53:48	--	ok	428.7660	59.445	0.042286	20.11	64.680	11.223	23892433.919336	11	429.5472	7.81059e-05	3.26777e-04
2023/02/22	01:53:55	--	ok	428.7660	59.435	0.042298	20.07	64.599	11.183	25408925.536439	10	429.6656	7.34750e-05	3.09975e-04
2023/02/22	01:54:03	ok	ok	429.0280	59.432	0.04231	20.04	64.607	11.165	26306908.645755	8	429.6458	7.25199e-05	3.76650e-04
2023/02/22	01:59:02	ok	ok	428.9180	59.438	0.04231	20.16	64.604	11.247	26410232.986597	8	429.6820	7.40560e-05	2.72374e-04
2023/02/22	02:04:02	ok	ok	428.9940	59.445	0.04231	20.16	64.613	11.248	22393711.944895	12	429.5421	7.98196e-05	3.97700e-04
2023/02/22	02:09:02	ok	ok	428.9740	59.444	0.04231	20.21	64.579	11.271	23398092.637858	11	429.5703	7.89805e-05	3.63488e-04
2023/02/22	02:14:02	--	ok	429.4500	59.450	0.04231	20.26	64.640	11.318	23683168.478165	11	429.5770	7.92856e-05	3.04361e-04
2023/02/22	02:14:10	ok	ok	429.0080	59.454	0.042287	20.26	64.556	11.304	23223859.736273	10	429.7110	7.56076e-05	2.90033e-04
2023/02/22	02:19:09	ok	ok	428.8620	59.456	0.042287	20.28	64.631	11.327	23402138.670859	11	429.5910	7.95104e-05	3.28164e-04
2023/02/22	02:24:09	ok	ok	428.9960	59.455	0.042287	20.29	64.645	11.338	25304467.531449	10	429.5800	7.90306e-05	2.67135e-04
2023/02/22	02:29:09	ok	ok	428.9980	59.454	0.042287	20.29	64.732	11.354	25187064.145599	12	429.6498	7.85016e-05	3.17561e-04
2023/02/22	02:34:09	ok	ok	429.0100	59.449	0.042287	20.15	64.878	11.286	25257937.961428	11	429.5838	7.85916e-05	2.92296e-04
2023/02/22	02:39:09	ok	ok	428.9820	59.450	0.042287	20.11	64.956	11.271	24332375.014762	12	429.5560	7.92569e-05	3.25267e-04
2023/02/22	02:44:09	ok	ok	428.9520	59.452	0.042287	20.09	64.955	11.262	23868511.345692	11	429.6265	7.69888e-05	3.21431e-04
2023/02/22	02:49:09	ok	ok	428.9480	59.447	0.042287	20.16	64.805	11.282	24799295.500228	11	429.5778	7.98752e-05	3.77231e-04
2023/02/22	02:54:09	--	ok	429.2320	59.462	0.042287	20.24	64.840	11.336	21442931.155499	11	429.6082	7.90810e-05	3.13347e-04
2023/02/22	02:54:16	--	ok	429.3360	59.459	0.042275	20.22	64.805	11.321	26682658.770487	10	429.8184	7.33123e-05	2.96287e-04
2023/02/22	02:54:24	--	ok	428.6140	59.446	0.042258	20.22	64.817	11.323	21775007.132951	7	429.6624	7.60754e-05	3.13716e-04
2023/02/22	02:54:31	ok	ok	429.1680	59.438	0.042277	20.15	64.836	11.278	22699571.825258	9	429.6524	7.41716e-05	3.67821e-04
2023/02/22	02:59:30	ok	ok	429.0560	59.458	0.042277	20.28	64.814	11.359	19495524.677798	8	429.6604	7.72927e-05	2.66832e-04
2023/02/22	03:04:30	ok	ok	429.0340	59.454	0.042277	20.26	64.874	11.359	22679206.320221	10	429.6688	7.87923e-05	3.05714e-04
2023/02/22	03:09:30	ok	ok	428.9620	59.461	0.042277	20.33	64.800	11.394	23748039.746474	11	429.6990	7.80949e-05	3.95189e-04
2023/02/22	03:14:30	ok	ok	429.1500	59.464	0.042277	20.36	64.828	11.417	20983782.703033	11	429.7397	7.64417e-05	2.82994e-04
2023/02/22	03:19:30	ok	ok	429.0580	59.465	0.042277	20.29	64.987	11.398	23259150.233863	8	429.7435	7.63982e-05	3.02589e-04
2023/02/22	03:24:30	ok	ok	429.0220	59.481	0.042277	20.32	64.950	11.412	22625001.487162	11	429.6493	7.96353e-05	3.45877e-04
2023/02/22	03:29:30	ok	ok	429.0000	59.462	0.042277	20.25	65.011	11.374	22434729.940855	11	429.6790	7.80464e-05	3.62415e-04
2023/02/22	03:34:30	ok	ok	429.0680	59.462	0.042277	20.18	65.245	11.369	24064046.388946	9	429.7383	7.56775e-05	2.58573e-04
2023/02/22	03:39:30	ok	ok	429.0180	59.455	0.042277	20.09	65.307	11.323	22611714.504453	11	429.6078	7.84682e-05	4.03504e-04
2023/02/22	03:44:30	ok	ok	429.0420	59.462	0.042277	20.07	65.258	11.297	23594687.290018	10	429.7579	7.38795e-05	3.24421e-04
2023/02/22	03:49:31	ok	ok	429.0220	59.468	0.042277	20.21	65.069	11.356	25626077.821691	12	429.6598	7.95060e-05	3.90179e-04
2023/02/22	03:54:30	ok	ok	429.0540	59.466	0.042277	20.24	65.029	11.369	22143659.358049	10	429.7020	7.87222e-05	2.96981e-04
2023/02/22	03:59:30	ok	ok	429.0240	59.473	0.042277	20.25	65.119	11.393	20691302.528382	10	429.7646	7.57654e-05	3.07876e-04
2023/02/22	04:04:30	ok	ok	428.8580	59.475	0.042277	20.32	64.991	11.419	20300446.349767	10	429.6669	7.98090e-05	2.97210e-04
2023/02/22	04:09:30	ok	ok	429.0200	59.475	0.042277	20.35	64.996	11.437	20952483.431488	10	429.8903	7.35333e-05	3.67670e-04
2023/02/22	04:14:30	ok	ok	429.1220	59.477	0.042277	20.33	65.016	11.432	24967755.605294	9	429.8588	7.39824e-05	3.24497e-04
2023/02/22	04:19:30	ok	ok	429.1200	59.483	0.042277	20.35	65.083	11.453	22763733.836046	12	429.7347	7.93754e-05	3.61016e-04
2023/02/22	04:24:30	ok	ok	429.1100	59.483	0.042277	20.38	65.119	11.479	23614649.930074	12	429.7676	7.76468e-05	3.47256e-04
2023/02/22	04:29:30	ok	ok	428.9700	59.476	0.042277	20.26	65.280	11.430	22491086.901827	12	429.7332	7.77178e-05	3.22154e-04
2023/02/22	04:34:30	ok	ok	429.0800	59.464	0.042277	20.18	65.405	11.397	22128768.658469	10	429.6480	7.96250e-05	2.66936e-04
2023/02/22	04:39:30	ok	ok	429.1220	59.486	0.042277	20.18	65.350	11.387	20771274.069197	12	429.6626	7.92365e-05	3.55818e-04
2023/02/22	04:44:30	ok	ok	429.0140	59.466	0.042277	20.14	65.367	11.362	22769161.042281	13	429.6697	7.94544e-05	3.85298e-04
2023/02/22	04:49:30	--	ok	429.2040	59.484	0.042277	20.25	65.212	11.410	23762358.307378	11	429.7611	7.79369e-05	3.44390e-04
2023/02/22	04:49:37	--	ok	429.4380	59.482	0.042267	20.25	65.193	11.406	26424920.060324	11	429.9118	7.26991e-05	2.90663e-04
2023/02/22	04:49:45	ok	ok	429.1440	59.454	0.042245	20.21	65.194	11.378	26056156.326216	8	429.7654	7.43198e-05	3.51086e-04
2023/02/22	04:54:44	ok	ok	429.1160	59.478	0.042245	20.24	65.190	11.397	24012633.259464	13	429.7413	7.75915e-05	3.11937e-04
2023/02/22	04:59:44	ok	ok	429.1540	59.489	0.042245	20.28	65.144	11.417	26529356.613132	11	429.7282	7.95532e-05	3.29345e-04
2023/02/22	05:04:44	--	ok	429.2120	59.477	0.042245	20.31	65.202	11.445	25659085.483142	10	429.6979	7.90280e-05	3.62578e-04
2023/02/22	05:04:51	ok	ok	429.0380	59.440	0.042234	20.31	65.202	11.445	26295658.888618	10	429.6995	7.35212e-05	3.33886e-04
2023/02/22	05:09:51	ok	ok	428.9700	59.449	0.042234	20.36	65.148	11.473	25617080.926606	13	429.6296	7.66519e-05	3.54265e-04
2023/02/22	05:14:51	ok	ok	428.8980	59.445	0.042234	20.29	65.199	11.436	26160346.716844	11	429.6010	7.80652e-05	3.30146e-04
2023/02/22	05:19:51	ok	ok	429.0120	59.454	0.042234	20.35	65.243	11.481	26927208.617058	8	429.6546	7.62474e-05	3.09338e-04
2023/02/22	05:24:51	ok	ok	428.9440	59.450	0.042234	20.32	65.280	11.469	26964842.556062	10	429.6608	7.64891e-05	3.49361e-04
2023/02/22	05:29:51	ok	ok	428.9980	59.450	0.042234	20.26	65.396	11.450	26557333.888796	12	429.5979	7.85085e-05	3.46577e-04
2023/02/22	05:34:51	ok	ok	429.0380	59.439	0.042234	20.14	65.472	11.380	22670322.666248	8	429.6036	7.57652e-05	2.81440e-04
2023/02/22	05:39:51	ok	ok	429.1140	59.448	0.042234	20.08	65.591	11.364	24199613.895169	11	429.6933	7.37493e-05	3.28797e-04
2023/02/22	05:44:51	ok	ok	428.8640	59.443	0.042234	20.04	65.660	11.347	21693947.986686	9	429.6337	7.52028e-05	3.05237e-04
2023/02/22	05:49:51	ok	ok	429.1780	59.442	0.042234	20.14	65.399	11.367	22439943.605351	9	429.5809	7.71337e-05	2.64629e-04
2023/02/22	05:54:51	ok	ok	428.9000	59.445	0.042234	20.15	65.441	11.384	25297919.166852	11	429.6188	7.66179e-05	3.29506e-04
2023/02/22	05:59:51	--	ok	429.2660	59.447	0.042234	20.18	65.394	11.395	24074633.674278	11	429.5945	7.77187e-05	3.10806e-04
2023/02/22	05:59:59	ok	ok	428.8480	59.417	0.04222	20.15	65.389	11.375	26502498.249341	10	429.4006	7.40450e-05	2.78648e-04
2023/02/22	06:04:58	ok	ok	428.8700	59.418	0.04222	20.21	65.386	11.411	25022258.984175	11	429.3324	7.79664e-05	2.96801e-04
2023/02/22	06:09:58	ok	ok	428.8040	59.420	0.04222	20.19	65.353	11.397	25267757.610047	9	429.4324	7.41860e-05	2.94098e-04
2023/02/22	06:14:58	ok	ok	429.0180	59.423	0.04222	20.18	65.373	11.391	25039243.661275	11	429.3527	7.74811e-05	3.33854e-04
2023/02/22	06:19:58	--	ok	428.7040	59.422	0.04222	20.22	65.391	11.423	24460559.652875	12	429.3199	7.96334e-05	3.34252e-04
2023/02/22	06:20:05	ok	ok	428.8160	59.421	0.042235	20.19	65.408	11.406	25182542.337765	11	429.4877	7.40870e-05	3.13222e-04
2023/02/22	06:25:05	--	ok	428.6080	59.426	0.042235	20.21	65.431	11.419	22313936.568896	13	429.3555	7.78495e-05	2.92545e-04
2023/02/22	06:25:12	--	ok	428.6220	59.420	0.042255	20.21	65.431	11.419	27133499.299261	9	429.5237	7.16088e-05	9.01254e-05
2023/02/22	06:25:20	--	ok	428.6640	59.415	0.042275	20.12	65.469	11.371	26017062.169240	10	429.3912	7.54103e-05	3.17374e-04
2023/02/22	06:25:27	--	ok	428.7260	59.408	0.042292	20.07	65.504	11.340	27351223.531544	11	429.3533	7.48835e-05	2.58730e-04
2023/02/22	06:25:34	--	ok	428.4680	59.390	0.042306	20.05	65.574	11.341	26165573.969393	8	429.3724	7.25227e-05	1.19629e-04
2023/02/22	06:25:41	--	ok	428.4880	59.371	0.042333	19.98	65.715	11.319	25244782.432445	10	429.2267	7.43554e-05	2.86616e-04
2023/02/22	06:25:49	ok	ok	428.9700	59.452	0.04236	19.95	65.847	11.321	27127954.141855	10	429.7722	7.41348e-05	3.17905e-04
2023/02/22	06:30:48	--	ok	429.3240	59.495	0.04236	20.09	65.560	11.367	20888920.942502	12	429.8031	7.84538e-05	3.45705e-04
2023/02/22	06:30:56	--	ok	429.5140	59.497	0.042343	20.05	65.609	11.347	27948665.957846	11	429.9112	7.56406e-05	3.50135e-04
2023/02/22	06:31:03	--	ok	429.2280	59.483	0.042317	20.01	65.675	11.330	26668099.407612	9	429.7824	7.72508e-05	2.99505e-04
2023/02/22	06:31:11	ok	ok	429.0620	59.460	0.042305	19.91	65.840	11.291	28180050.647306	10	429.7679	7.69265e-05	2.67487e-04
2023/02/22	06:36:10	--	ok	429.2600	59.510	0.042305	19.98	65.661	11.310	23788581.080532	9	429.8691	7.63608e-05	2.93287e-04
2023/02/22	06:36:17	--	ok	429.3360	59.506	0.042292	19.98	65.679	11.313	23128750.783201	9	429.8626	7.61484e-05	3.16114e-04
2023/02/22	06:36:25	--	ok	429.2800	59.488	0.042275	19.92	65.682	11.275	26978694.672884	9	429.8571	7.62771e-05	3.26987e-04
2023/02/22	06:36:32	--	ok	429.3720	59.469	0.04226	19.84	65.881	11.253	25727233.701698	11	429.8333	7.48616e-05	3.24363e-04
2023/02/22	06:36:39	--	ok	429.3120	59.435	0.042241	19.82	66.018	11.267	26279485.309853	9	429.6240	7.51473e-05	3.36802e-04
2023/02/22	06:36:46	--	ok	428.5960	59.392	0.042225	19.75	66.188	11.249	26771082.619374	9	429.2295	7.52076e-05	2.85774e-04
2023/02/22	06:36:54	ok	ok	428.8020	59.400	0.042246	19.71	66.264	11.235	24667982.621056	10	429.2775	7.51327e-05	3.06838e-04
2023/02/22	06:41:53	--	ok	428.6660	59.423	0.042246	19.98	65.510	11.284	28193349.591933	13	429.4109	7.76388e-05	2.90868e-04
2023/02/22	06:42:00	ok	ok	429.0040	59.426	0.042263	19.97	65.605	11.292	20658600.673862	10	429.4706	7.47509e-05	2.97519e-04
2023/02/22	06:47:00	--	ok	428.6640	59.429	0.042263	20.00	65.629	11.314	26141947.176302	12	429.4040	7.76616e-05	3.86255e-04
2023/02/22	06:47:07	ok	ok	428.8920	59.424	0.04228	19.98	65.586	11.297	21771402.833675	10	429.5106	7.42681e-05	3.25604e-04
2023/02/22	06:52:07	ok	ok	429.0080	59.427	0.04228	20.07	65.418	11.325	18584348.488751	11	429.4250	7.83757e-05	3.75661e-04
2023/02/22	06:57:07	--	ok	428.7760	59.432	0.04228	20.12	65.417	11.362	21332690.588236	12	429.4504	7.76979e-05	2.92167e-04
2023/02/22	06:57:17	--	ok	428.6800	59.430	0.042292	20.14	65.354	11.360	21967003.599249	9	429.7323	7.03088e-05	1.33151e-04
2023/02/22	06:57:24	--	ok	428.7940	59.424	0.042308	20.09	65.327	11.327	26133496.165868	11	429.4620	7.63078e-05	3.26037e-04
2023/02/22	06:57:31	--	ok	428.6460	59.414	0.042319	20.04	65.391	11.301	25136143.733226	8	429.4361	7.44050e-05	1.23174e-04
2023/02/22	06:57:38	--	ok	428.6120	59.391	0.042337	19.94	65.547	11.261	25625795.501508	11	429.3461	7.30537e-05	2.90263e-04
2023/02/22	06:57:46	ok	ok	428.9340	59.440	0.042356	19.87	65.769	11.253	26904303.390431	9	429.5568	7.79917e-05	3.21550e-04
2023/02/22	07:02:45	ok	ok	429.1600	59.484	0.042356	20.09	65.400	11.339	21162473.383246	10	429.7070	7.98963e-05	3.66444e-04
2023/02/22	07:07:45	ok	ok	429.0120	59.483	0.042356	20.11	65.426	11.353	22849144.928436	8	429.6726	8.09071e-05	4.00758e-04
2023/02/22	07:12:45	ok	ok	429.0020	59.495	0.042356	20.09	65.528	11.362	21744664.374671	10	429.6865	8.01093e-05	3.52187e-04
2023/02/22	07:17:45	ok	ok	429.0880	59.493	0.042356	20.11	65.490	11.364	26646318.094119	11	429.6948	8.04936e-05	3.24248e-04
2023/02/22	07:22:45	--	ok	429.2340	59.485	0.042356	20.14	65.441	11.375	22411782.641740	9	429.7866	7.76885e-05	2.42754e-04
2023/02/22	07:22:52	--	ok	429.3860	59.492	0.042345	20.08	65.451	11.339	30073865.882900	11	429.8688	7.52236e-05	2.80950e-04
2023/02/22	07:23:00	ok	ok	429.1560	59.482	0.042325	20.05	65.533	11.334	27256082.998987	10	429.8579	7.60303e-05	3.37299e-04
2023/02/22	07:27:59	--	ok	429.2680	59.503	0.042325	20.14	65.513	11.387	23788038.866116	12	429.7228	8.23174e-05	7.48420e-04
2023/02/22	07:28:07	--	ok	429.2300	59.504	0.042311	20.12	65.504	11.377	23343319.625019	10	429.9783	7.24118e-05	3.42391e-04
2023/02/22	07:28:14	--	ok	429.5620	59.485	0.0423	20.05	65.533	11.334	26863477.445234	10	429.8832	7.59170e-05	3.29552e-04
2023/02/22	07:28:21	ok	ok	429.1800	59.471	0.042271	20.00	65.536	11.297	25404416.122630	10	429.7585	7.76870e-05	2.88270e-04
2023/02/22	07:33:20	ok	ok	429.0600	59.486	0.042271	19.97	65.701	11.308	24379529.420107	10	429.6448	8.29916e-05	4.61583e-04
2023/02/22	07:38:20	ok	ok	429.0140	59.530	0.042271	19.95	65.762	11.306	25416868.539684	11	429.8518	7.55726e-05	2.89784e-04
2023/02/22	07:43:20	ok	ok	429.1740	59.487	0.042271	19.89	65.762	11.269	22935751.494300	12	429.7015	7.98660e-05	3.67923e-04
2023/02/22	07:48:20	ok	ok	429.1720	59.495	0.042271	19.91	65.669	11.262	24163519.897993	11	429.7806	7.89806e-05	3.75433e-04
2023/02/22	07:53:20	--	ok	429.3020	59.494	0.042271	20.00	65.536	11.297	26239591.538865	7	429.8697	7.55283e-05	3.18327e-04
2023/02/22	07:53:27	--	ok	429.2960	59.487	0.042255	19.95	65.570	11.273	27167720.711592	10	429.8883	7.53394e-05	3.22759e-04
2023/02/22	07:53:35	--	ok	429.2440	59.454	0.04224	19.94	65.655	11.279	26923062.702640	11	429.7558	7.47255e-05	3.21685e-04
2023/02/22	07:53:42	--	ok	428.6160	59.412	0.042228	19.89	65.614	11.244	28211036.055042	10	429.3232	7.77732e-05	2.66891e-04
2023/02/22	07:53:49	ok	ok	428.8660	59.412	0.042247	19.85	65.779	11.244	22844874.006512	11	429.3631	7.51974e-05	2.90965e-04
2023/02/22	07:58:48	ok	ok	429.0620	59.433	0.042247	20.03	65.605	11.329	23117885.212407	12	429.4552	7.89034e-05	3.48494e-04
2023/02/22	08:03:48	ok	ok	428.8580	59.433	0.042247	20.07	65.547	11.347	24237084.920774	12	429.4901	7.89137e-05	3.27891e-04
2023/02/22	08:08:48	--	ok	428.7940	59.440	0.042247	20.08	65.623	11.369	23812339.912618	11	429.5180	7.82218e-05	3.10084e-04
2023/02/22	08:08:55	ok	ok	428.8040	59.432	0.042258	20.05	65.545	11.336	24322003.072056	10	429.6742	7.31805e-05	1.03348e-04
2023/02/22	08:13:54	ok	ok	428.8080	59.434	0.042258	20.07	65.577	11.352	22198873.318517	10	429.4653	7.98641e-05	3.30184e-04
2023/02/22	08:18:54	ok	ok	428.8920	59.440	0.042258	20.11	65.618	11.386	18718470.615096	10	429.5281	7.83150e-05	4.07722e-04
2023/02/22	08:23:54	--	ok	428.7920	59.442	0.042258	20.07	65.664	11.367	19600374.796548	12	429.5110	7.81913e-05	2.88369e-04
2023/02/22	08:24:02	ok	ok	428.8960	59.440	0.042268	20.09	65.624	11.378	25181881.089830	11	429.6658	7.42598e-05	2.73758e-04
2023/02/22	08:29:01	--	ok	428.7860	59.434	0.042268	20.05	65.597	11.345	24341123.224838	10	429.4664	7.89991e-05	3.09804e-04
2023/02/22	08:29:08	--	ok	428.7820	59.437	0.042279	20.11	65.606	11.384	27371178.072656	8	429.7456	7.23112e-05	1.19155e-04
2023/02/22	08:29:15	--	ok	428.7820	59.429	0.04229	20.03	65.646	11.336	22968593.751803	7	429.6627	7.30608e-05	1.03152e-04
2023/02/22	08:29:22	--	ok	428.7260	59.423	0.042301	19.95	65.783	11.310	24592974.049697	7	429.5889	7.31625e-05	9.83648e-05
2023/02/22	08:29:30	ok	ok	429.0060	59.414	0.042315	19.88	65.963	11.295	25005700.538796	10	429.4793	7.36005e-05	2.94176e-04
2023/02/22	08:34:29	ok	ok	429.0760	59.435	0.042315	20.11	65.499	11.365	24834192.122694	11	429.5791	7.75006e-05	3.50098e-04
2023/02/22	08:39:29	--	ok	428.7800	59.431	0.042315	19.95	65.826	11.317	24558632.670436	10	429.4829	7.87250e-05	2.89698e-04
2023/02/22	08:39:36	ok	ok	428.8460	59.434	0.042326	19.97	65.870	11.337	25284314.226562	11	429.6687	7.14702e-05	3.79249e-04
2023/02/22	08:44:36	ok	ok	428.8220	59.430	0.042326	19.92	65.821	11.299	23233977.824984	11	429.4186	7.88612e-05	3.80531e-04
2023/02/22	08:49:36	ok	ok	428.8700	59.436	0.042326	19.97	65.660	11.301	23576595.792065	11	429.4814	7.82697e-05	2.74875e-04
2023/02/22	08:54:36	ok	ok	429.0840	59.440	0.042326	20.01	65.696	11.334	24079390.052315	10	429.5791	7.57514e-05	2.71613e-04
2023/02/22	08:59:36	ok	ok	428.9660	59.437	0.042326	20.09	65.634	11.380	25132669.578958	11	429.5099	7.84608e-05	2.52610e-04
2023/02/22	09:04:36	ok	ok	429.1220	59.436	0.042326	20.09	65.592	11.373	21827278.627705	10	429.5893	7.56814e-05	2.78542e-04
2023/02/22	09:09:36	ok	ok	429.1460	59.444	0.042326	20.14	65.623	11.406	23298282.352599	11	429.5635	7.79280e-05	3.39726e-04
2023/02/22	09:14:36	ok	ok	428.9860	59.443	0.042326	20.15	65.655	11.421	27188348.572890	10	429.6554	7.49908e-05	2.84606e-04
2023/02/22	09:19:36	ok	ok	429.1540	59.443	0.042326	20.14	65.687	11.418	23094217.282815	11	429.5743	7.72623e-05	3.19521e-04
2023/02/22	09:24:36	ok	ok	428.8860	59.444	0.042326	20.12	65.737	11.417	24787758.209357	11	429.5406	7.90159e-05	2.80393e-04
2023/02/22	09:29:36	ok	ok	429.1420	59.448	0.042326	20.15	65.730	11.434	21543368.693727	8	429.6071	7.66696e-05	3.25942e-04
2023/02/22	09:34:36	ok	ok	428.9460	59.443	0.042326	20.19	65.696	11.457	21975324.929212	12	429.5673	7.82000e-05	3.19277e-04
2023/02/22	09:39:36	ok	ok	428.9240	59.441	0.042326	20.14	65.652	11.411	25592283.695142	12	429.5733	7.88313e-05	3.64290e-04
2023/02/22	09:44:36	ok	ok	429.1020	59.440	0.042326	20.01	65.921	11.373	24448804.055382	10	429.4420	8.07531e-05	3.31584e-04
2023/02/22	09:49:36	--	ok	428.7400	59.436	0.042326	19.95	65.985	11.345	23084984.079681	13	429.4458	8.02357e-05	3.82584e-04
2023/02/22	09:49:43	ok	ok	428.8760	59.434	0.04234	19.95	65.975	11.343	26748237.449289	10	429.6254	7.37138e-05	2.94272e-04
2023/02/22	09:54:43	ok	ok	429.0140	59.440	0.04234	20.07	65.748	11.382	25519194.269977	11	429.5475	7.74487e-05	3.24306e-04
2023/02/22	09:59:43	ok	ok	429.1200	59.441	0.04234	20.09	65.742	11.399	24979992.348758	12	429.5728	7.69465e-05	3.40851e-04
2023/02/22	10:04:43	ok	ok	428.8920	59.443	0.04234	20.15	65.771	11.441	19656895.053969	11	420.2257	4.26633e-04	3.33032e-02
2023/02/22	10:09:43	--	ok	428.7460	59.440	0.04234	20.22	65.666	11.471	27957727.537390	11	429.5607	7.79240e-05	2.83042e-04
2023/02/22	10:09:50	ok	ok	429.1240	59.488	0.042352	20.19	65.705	11.458	20349197.883910	10	429.9107	7.48736e-05	2.99519e-04
2023/02/22	10:14:50	--	ok	429.5240	59.495	0.042352	20.21	65.739	11.473	22802596.685049	11	429.9180	7.43655e-05	3.19762e-04
2023/02/22	10:14:57	--	ok	429.3460	59.510	0.042326	20.19	65.757	11.467	22177348.433939	11	429.9813	7.42573e-05	3.11705e-04
2023/02/22	10:15:05	ok	ok	429.1200	59.485	0.042308	20.21	65.812	11.486	22713417.901342	9	429.9458	7.33742e-05	3.38515e-04
2023/02/22	10:20:04	--	ok	429.2100	59.519	0.042308	20.24	65.756	11.496	23689214.981245	10	429.8352	8.02712e-05	3.70504e-04
2023/02/22	10:20:12	--	ok	429.2520	59.543	0.042298	20.28	65.783	11.529	28239484.851674	11	430.0771	7.32632e-05	3.14187e-04
2023/02/22	10:20:19	--	ok	429.4720	59.519	0.042285	20.25	65.724	11.499	26971414.244325	12	430.0455	7.31467e-05	3.04785e-04
2023/02/22	10:20:27	--	ok	429.4540	59.481	0.04226	20.15	65.742	11.436	27296667.105986	10	429.8526	7.63338e-05	3.02823e-04
2023/02/22	10:20:34	ok	ok	429.0840	59.447	0.042237	20.09	65.858	11.419	26565224.579945	11	429.7377	7.58862e-05	3.41214e-04
2023/02/22	10:25:33	--	ok	429.5780	59.505	0.042237	20.32	65.673	11.539	25093018.382756	12	429.8240	7.81945e-05	3.09390e-04
2023/02/22	10:25:40	ok	ok	428.8360	59.401	0.042207	20.31	65.638	11.522	23154927.102640	9	429.3505	7.44700e-05	3.33816e-04
2023/02/22	10:30:40	--	ok	428.5340	59.413	0.042207	20.36	65.711	11.572	20618002.329705	8	429.3933	7.30793e-05	3.00457e-04
2023/02/22	10:30:48	--	ok	428.5760	59.412	0.042231	20.35	65.721	11.565	25173124.525378	8	429.5299	7.02395e-05	1.14679e-04
2023/02/22	10:30:55	--	ok	428.5800	59.401	0.042252	20.31	65.776	11.546	23823034.406393	11	429.3495	7.41804e-05	3.04712e-04
2023/02/22	10:31:02	--	ok	428.4880	59.382	0.042274	20.21	65.824	11.488	26038672.156173	11	429.2866	7.37055e-05	2.81503e-04
2023/02/22	10:31:09	--	ok	428.7320	59.354	0.0423	20.19	65.962	11.503	25300054.887578	11	429.1598	7.62002e-05	3.33414e-04
2023/02/22	10:31:17	--	ok	428.4480	59.349	0.042314	20.08	66.197	11.469	24680904.744119	10	429.1556	7.50486e-05	3.26177e-04
2023/02/22	10:31:24	ok	ok	429.2000	59.428	0.042342	20.03	66.357	11.459	27161372.907898	10	429.5627	7.45561e-05	3.23389e-04
2023/02/22	10:36:25	ok	ok	429.1260	59.451	0.042342	20.39	65.666	11.584	23428455.742122	10	429.5846	7.90015e-05	3.65706e-04
2023/02/22	10:41:24	ok	ok	428.9720	59.461	0.042342	20.38	65.801	11.599	25340549.439816	13	429.6965	7.72966e-05	3.26098e-04
2023/02/22	10:46:24	ok	ok	429.0100	59.454	0.042342	20.43	65.780	11.633	23149791.792178	11	429.6524	7.82372e-05	3.72255e-04
2023/02/22	10:51:24	ok	ok	429.0920	59.466	0.042342	20.45	65.824	11.650	21921625.312224	10	429.7797	7.46597e-05	2.81151e-04
2023/02/22	10:56:24	ok	ok	428.9980	59.467	0.042342	20.53	65.811	11.706	24718542.408788	11	429.6629	7.91894e-05	2.94817e-04
2023/02/22	11:01:24	--	ok	429.2960	59.467	0.042342	20.58	65.692	11.715	22669518.276362	9	429.7627	7.64201e-05	2.72297e-04
2023/02/22	11:01:31	--	ok	429.4160	59.473	0.042328	20.55	65.716	11.698	24036753.064301	10	429.9002	7.30392e-05	2.84568e-04
2023/02/22	11:01:39	--	ok	429.2720	59.460	0.042306	20.55	65.696	11.694	24521268.578063	11	429.8281	7.49289e-05	2.69945e-04
2023/02/22	11:01:46	ok	ok	429.0300	59.443	0.042293	20.40	65.870	11.629	25523978.104507	8	429.7125	7.52474e-05	3.03910e-04
2023/02/22	11:06:46	ok	ok	429.0780	59.478	0.042293	20.58	65.797	11.734	21504206.702020	11	429.7846	7.83416e-05	2.96734e-04
2023/02/22	11:11:46	ok	ok	429.1800	59.489	0.042293	20.59	65.884	11.759	24162638.721716	11	429.7753	7.84639e-05	3.14682e-04
2023/02/22	11:16:46	--	ok	429.3280	59.490	0.042293	20.59	65.875	11.757	24168262.331938	8	429.9212	7.37359e-05	2.91226e-04
2023/02/22	11:16:53	ok	ok	429.1380	59.479	0.042276	20.58	65.893	11.751	24854249.049243	11	429.8914	7.42924e-05	3.23451e-04
2023/02/22	11:21:53	--	ok	429.2140	59.488	0.042276	20.63	65.852	11.782	24682968.356722	11	429.8099	7.83358e-05	3.78696e-04
2023/02/22	11:22:00	ok	ok	429.0980	59.497	0.042265	20.63	65.840	11.780	29927007.441689	10	429.9353	7.42130e-05	3.31356e-04
2023/02/22	11:27:00	ok	ok	429.1740	59.504	0.042265	20.65	65.811	11.784	25520160.745748	9	429.8466	7.65647e-05	2.38817e-04
2023/02/22	11:32:00	ok	ok	429.1420	59.506	0.042265	20.68	65.893	11.819	24260726.049992	12	429.8689	7.69371e-05	3.07640e-04
2023/02/22	11:37:00	ok	ok	429.0360	59.502	0.042265	20.65	65.994	11.817	26126966.708009	13	429.8321	7.85696e-05	2.94746e-04
2023/02/22	11:42:00	ok	ok	429.1880	59.511	0.042265	20.78	65.879	11.885	25239322.846416	12	429.8840	7.82205e-05	2.96342e-04
2023/02/22	11:47:00	ok	ok	429.1360	59.503	0.042265	20.75	65.884	11.865	25151656.271240	11	429.8479	7.83061e-05	3.48530e-04
2023/02/22	11:52:00	--	ok	429.2040	59.531	0.042265	20.86	65.875	11.941	27514626.572994	8	430.0649	7.28078e-05	2.98425e-04
2023/02/22	11:52:08	ok	ok	429.1540	59.537	0.042254	20.87	65.789	11.935	27877052.564248	9	430.1064	7.19217e-05	3.31128e-04
2023/02/22	11:57:07	--	ok	429.3080	59.532	0.042254	20.82	65.921	11.920	25800969.766247	11	429.9643	7.44122e-05	2.90966e-04
2023/02/22	11:57:14	--	ok	429.3540	59.520	0.042238	20.84	65.913	11.939	26588769.690090	10	430.0334	7.41437e-05	3.17578e-04
2023/02/22	11:57:22	--	ok	429.2740	59.446	0.04222	20.83	65.911	11.929	28154902.568623	10	429.7810	7.29304e-05	3.71838e-04
2023/02/22	11:57:29	--	ok	428.7260	59.391	0.042206	20.70	65.971	11.851	25957016.580438	10	429.3786	7.39141e-05	2.97115e-04
2023/02/22	11:57:36	--	ok	428.5580	59.377	0.04222	20.65	66.204	11.855	23275391.200492	11	429.3091	7.44369e-05	2.80585e-04
2023/02/22	11:57:44	--	ok	428.4780	59.382	0.042242	20.53	66.448	11.819	24335039.941384	11	429.2592	7.50141e-05	3.01455e-04
2023/02/22	11:57:51	--	ok	428.7120	59.381	0.042269	20.52	66.595	11.834	25486482.035894	11	429.3490	7.31185e-05	2.98208e-04
2023/02/22	11:57:58	--	ok	428.6120	59.371	0.042284	20.46	66.722	11.818	23956791.630424	12	429.2409	7.58017e-05	3.01546e-04
2023/02/22	11:58:05	--	ok	428.7740	59.372	0.042304	20.43	66.993	11.848	25942991.164572	9	429.2498	7.52189e-05	3.17045e-04
2023/02/22	11:58:13	--	ok	428.4720	59.354	0.042316	20.35	67.126	11.812	24693348.851837	9	429.2106	7.42898e-05	3.35102e-04
2023/02/22	11:58:20	ok	ok	428.8980	59.440	0.042343	20.33	67.225	11.820	26069040.907752	10	429.7180	7.30874e-05	3.03758e-04
2023/02/22	12:03:19	--	ok	429.2880	59.496	0.042343	20.86	65.916	11.949	23944519.339284	12	429.8343	7.83399e-05	3.00221e-04
2023/02/22	12:03:26	--	ok	429.5320	59.506	0.042328	20.84	65.925	11.941	27256988.488693	10	430.0215	7.37440e-05	3.48617e-04
2023/02/22	12:03:34	ok	ok	429.1640	59.489	0.042301	20.80	65.936	11.913	27069439.226250	10	429.9315	7.51002e-05	3.32558e-04
2023/02/22	12:08:33	--	ok	429.4360	59.535	0.042301	20.89	65.870	11.961	22783578.446198	9	429.9615	7.59443e-05	2.82251e-04
2023/02/22	12:08:40	--	ok	429.3620	59.550	0.042278	20.91	65.875	11.980	25079094.052242	10	349.9690	1.97390e-03	4.14523e-02
2023/02/22	12:08:48	--	ok	429.2760	59.506	0.04226	20.84	65.829	11.924	26416104.419049	10	430.0382	7.41251e-05	3.19670e-04
2023/02/22	12:08:55	--	ok	429.2600	59.478	0.042245	20.76	66.014	11.898	28291482.811046	9	429.9174	7.43588e-05	3.13809e-04
2023/02/22	12:09:02	ok	ok	429.1460	59.457	0.042232	20.68	66.178	11.870	24545325.260903	10	429.8004	7.57339e-05	3.39288e-04
2023/02/22	12:14:03	--	ok	429.2700	59.539	0.042232	20.93	65.908	11.997	24851862.152020	12	429.9823	7.64650e-05	3.26429e-04
2023/02/22	12:14:10	ok	ok	429.1060	59.453	0.042218	20.91	65.916	11.988	29919540.200479	10	429.8265	7.26778e-05	2.97678e-04
2023/02/22	12:19:10	ok	ok	429.1060	59.461	0.042218	20.94	65.934	12.011	26915868.932243	11	429.7426	7.66739e-05	2.26784e-04
2023/02/22	12:24:10	ok	ok	429.0360	59.463	0.042218	20.97	65.885	12.021	23375841.719311	9	429.6713	7.88048e-05	3.54022e-04
2023/02/22	12:29:10	ok	ok	429.1840	59.466	0.042218	20.97	65.927	12.029	25602734.209322	11	429.7390	7.74707e-05	3.24643e-04
2023/02/22	12:34:10	ok	ok	428.9400	59.464	0.042218	21.00	65.963	12.056	31347547.100570	10	429.7453	7.77909e-05	2.63446e-04
2023/02/22	12:39:10	ok	ok	429.1260	59.468	0.042218	21.01	66.000	12.072	27283352.803611	11	429.7330	7.77312e-05	3.41245e-04
2023/02/22	12:44:10	--	ok	429.3480	59.471	0.042218	21.01	66.096	12.089	27871720.815726	12	429.7580	7.77387e-05	2.88603e-04
2023/02/22	12:44:17	--	ok	428.7560	59.427	0.0422	21.04	66.113	12.113	29195295.246392	9	429.5316	7.36315e-05	2.97347e-04
2023/02/22	12:44:25	ok	ok	428.8960	59.416	0.042212	20.97	66.099	12.060	25530333.324396	11	429.4675	7.45172e-05	3.21279e-04
2023/02/22	12:49:24	ok	ok	428.9240	59.433	0.042212	21.11	65.966	12.137	25385384.614297	13	429.4092	7.90519e-05	3.56308e-04
2023/02/22	12:54:24	ok	ok	429.1400	59.439	0.042212	21.06	66.094	12.119	24891140.717194	11	429.5740	7.33320e-05	3.04429e-04
2023/02/22	12:59:24	ok	ok	428.8720	59.438	0.042212	21.16	65.995	12.172	24367686.897682	11	429.5998	7.35741e-05	2.26596e-04
2023/02/22	13:04:24	ok	ok	428.8540	59.439	0.042212	21.17	66.030	12.188	23001712.141344	10	429.5849	7.53288e-05	2.91620e-04
2023/02/22	13:09:24	ok	ok	428.9960	59.442	0.042212	21.17	66.009	12.184	22116469.311354	10	429.3792	8.24259e-05	6.81078e-04
2023/02/22	13:14:24	--	ok	428.7340	59.443	0.042212	21.23	66.053	12.232	23584147.970442	12	429.4647	7.88106e-05	3.35814e-04
2023/02/22	13:14:32	ok	ok	428.8620	59.441	0.042226	21.20	66.069	12.216	24014764.297376	10	429.6435	7.27649e-05	3.21775e-04
2023/02/22	13:19:31	ok	ok	428.9280	59.443	0.042226	21.21	65.953	12.204	24762835.932073	12	429.5073	7.79274e-05	3.22697e-04
2023/02/22	13:24:31	ok	ok	428.9580	59.443	0.042226	21.23	66.085	12.238	27601359.975768	10	429.6195	7.46769e-05	2.72205e-04
2023/02/22	13:29:31	ok	ok	428.9160	59.443	0.042226	21.21	66.072	12.226	25357827.906517	12	429.4898	7.86441e-05	3.62015e-04
2023/02/22	13:34:31	ok	ok	429.0760	59.446	0.042226	21.24	66.099	12.252	26998748.108586	12	429.5565	7.69253e-05	2.95731e-04
2023/02/22	13:39:31	ok	ok	429.0020	59.445	0.042226	21.23	66.181	12.256	26400251.825162	10	429.6666	7.27185e-05	2.16054e-04
2023/02/22	13:44:32	ok	ok	429.0580	59.448	0.042226	21.30	66.067	12.286	25088753.438559	9	429.7650	7.06678e-05	3.06055e-04
2023/02/22	13:49:31	ok	ok	428.9560	59.446	0.042226	21.29	66.108	12.284	23981327.132243	10	429.5864	7.73366e-05	2.86311e-04
2023/02/22	13:54:31	ok	ok	428.8960	59.445	0.042226	21.30	66.140	12.300	25701077.524737	12	429.5377	7.86170e-05	3.14985e-04
2023/02/22	13:59:31	ok	ok	428.8960	59.449	0.042226	21.33	65.998	12.292	25955534.031177	12	351.9204	1.92089e-03	3.96033e-02
2023/02/22	14:04:31	ok	ok	428.9840	59.450	0.042226	21.34	66.064	12.316	24513251.126086	12	429.6495	7.67423e-05	3.05307e-04
2023/02/22	14:09:31	ok	ok	429.1720	59.448	0.042226	21.36	66.110	12.334	24896265.814841	12	429.5718	7.90649e-05	4.52020e-04
2023/02/22	14:14:31	ok	ok	428.8460	59.450	0.042226	21.33	66.178	12.326	22716134.510261	11	429.5650	7.77304e-05	3.21647e-04
2023/02/22	14:19:31	ok	ok	428.8660	59.452	0.042226	21.33	66.159	12.322	27340282.537663	12	429.7105	7.33141e-05	2.72881e-04
2023/02/22	14:24:31	ok	ok	429.0280	59.452	0.042226	21.33	66.191	12.328	24911226.125722	13	429.5990	7.79406e-05	3.26478e-04
2023/02/22	14:29:31	ok	ok	429.0760	59.453	0.042226	21.38	66.159	12.364	29203814.753262	11	429.7066	7.38957e-05	2.76686e-04
2023/02/22	14:34:31	ok	ok	428.9440	59.449	0.042226	21.24	66.398	12.307	26230108.223426	13	429.5788	7.77651e-05	3.41428e-04
2023/02/22	14:39:31	ok	ok	429.0940	59.451	0.042226	21.20	66.430	12.283	21073833.274166	9	429.5490	7.75312e-05	2.78365e-04
2023/02/22	14:44:31	ok	ok	428.9760	59.450	0.042226	21.24	66.259	12.282	26170693.092085	12	429.5791	7.72560e-05	2.59107e-04
2023/02/22	14:49:31	ok	ok	429.1700	59.454	0.042226	21.27	66.307	12.309	25918042.637777	10	429.7801	7.09396e-05	4.09191e-04
2023/02/22	14:54:31	ok	ok	428.9340	59.452	0.042226	21.31	66.188	12.318	24549400.936903	9	429.6664	7.53410e-05	2.76665e-04
2023/02/22	14:59:31	ok	ok	429.0240	59.454	0.042226	21.34	66.224	12.346	26614044.965286	12	429.6717	7.60915e-05	2.58867e-04
2023/02/22	15:04:31	ok	ok	428.9380	59.456	0.042226	21.36	66.206	12.352	24889189.057583	11	429.5856	7.78562e-05	2.66724e-04
2023/02/22	15:09:31	ok	ok	429.1240	59.460	0.042226	21.38	66.233	12.378	25801669.977526	12	429.6704	7.67818e-05	2.99754e-04
2023/02/22	15:14:31	ok	ok	429.1960	59.456	0.042226	21.37	66.081	12.338	24141132.415611	13	429.6716	7.75570e-05	3.21187e-04
2023/02/22	15:19:31	ok	ok	429.0540	59.457	0.042226	21.37	66.154	12.352	25859369.235656	13	429.6106	7.81757e-05	2.98339e-04
2023/02/22	15:24:31	ok	ok	428.9520	59.462	0.042226	21.38	66.178	12.368	24500896.058366	12	429.6863	7.67838e-05	2.94312e-04
2023/02/22	15:29:31	ok	ok	428.9900	59.458	0.042226	21.40	66.172	12.376	22334868.743267	10	429.7351	7.44126e-05	2.74500e-04
2023/02/22	15:34:31	ok	ok	429.0920	59.456	0.042226	21.42	66.123	12.386	27356172.319920	10	429.7755	7.31752e-05	2.48744e-04
2023/02/22	15:39:31	ok	ok	429.1820	59.459	0.042226	21.41	66.238	12.398	24731924.922597	11	429.6487	7.80691e-05	3.37128e-04
2023/02/22	15:44:31	ok	ok	429.0640	59.463	0.042226	21.42	66.210	12.402	26143748.320714	12	429.6390	7.90471e-05	3.37442e-04
2023/02/22	15:49:31	ok	ok	429.1240	59.461	0.042226	21.40	66.268	12.394	23771602.928096	9	429.7174	7.49760e-05	2.66308e-04
2023/02/22	15:54:31	ok	ok	428.8940	59.456	0.042226	21.41	66.227	12.396	25928467.682649	12	429.6172	7.85098e-05	2.82235e-04
2023/02/22	15:59:31	ok	ok	429.0320	59.460	0.042226	21.44	66.224	12.416	26401552.069372	11	429.6892	7.67073e-05	3.31553e-04
2023/02/22	16:04:31	--	ok	429.2980	59.462	0.042226	21.45	66.288	12.438	25715290.056702	12	429.7441	7.56845e-05	2.79801e-04
2023/02/22	16:04:38	ok	ok	429.0880	59.460	0.042211	21.45	66.215	12.424	27823154.123733	12	429.8210	7.38117e-05	2.96794e-04
2023/02/22	16:09:38	ok	ok	429.0700	59.460	0.042211	21.40	66.278	12.396	26107153.719534	11	429.7027	7.73218e-05	3.49177e-04
2023/02/22	16:14:38	ok	ok	429.0620	59.462	0.042211	21.36	66.398	12.388	26477367.905474	10	429.7878	7.36622e-05	2.84813e-04
2023/02/22	16:19:38	ok	ok	429.0540	59.456	0.042211	21.26	66.442	12.325	24207413.441148	12	429.6647	7.62085e-05	3.07668e-04
2023/02/22	16:24:38	ok	ok	428.8520	59.454	0.042211	21.27	66.351	12.318	23378728.830041	9	429.7045	7.43354e-05	2.62995e-04
2023/02/22	16:29:38	ok	ok	428.9700	59.458	0.042211	21.30	66.366	12.342	26981339.004917	11	429.6086	7.84553e-05	2.97424e-04
2023/02/22	16:34:38	ok	ok	429.0200	59.460	0.042211	21.37	66.316	12.382	25369677.238659	8	429.9041	7.03260e-05	1.10136e-04
2023/02/22	16:39:38	ok	ok	428.9140	59.457	0.042211	21.36	66.227	12.356	25298904.971337	11	429.6768	7.71223e-05	3.13982e-04
2023/02/22	16:44:38	ok	ok	429.0220	59.461	0.042211	21.34	66.300	12.360	23097445.844071	11	429.5984	7.92637e-05	3.10551e-04
2023/02/22	16:49:38	ok	ok	429.0020	59.461	0.042211	21.40	66.332	12.406	26227000.702479	9	429.6403	7.89816e-05	4.06409e-04
2023/02/22	16:54:38	ok	ok	429.0420	59.465	0.042211	21.40	66.268	12.394	30597122.645022	11	429.6906	7.73492e-05	3.43159e-04
2023/02/22	16:59:38	ok	ok	429.1180	59.459	0.042211	21.36	66.291	12.368	23362764.620479	11	429.6642	7.71915e-05	3.11345e-04
2023/02/22	17:04:38	ok	ok	429.1460	59.465	0.042211	21.37	66.337	12.386	23150862.964399	10	429.7725	7.37956e-05	2.15800e-04
2023/02/22	17:09:38	ok	ok	428.9420	59.463	0.042211	21.33	66.328	12.353	26053374.018815	11	429.7056	7.60617e-05	3.36019e-04
2023/02/22	17:14:38	ok	ok	428.9580	59.456	0.042211	21.31	66.325	12.343	27714951.486016	9	429.7323	7.49107e-05	2.54733e-04
2023/02/22	17:19:38	ok	ok	429.0120	59.455	0.042211	21.29	66.342	12.327	25327188.264989	12	429.6255	7.73385e-05	3.22331e-04
2023/02/22	17:24:38	ok	ok	428.9880	59.458	0.042211	21.21	66.465	12.299	24593699.659560	11	429.6189	7.81740e-05	3.40884e-04
2023/02/22	17:29:38	ok	ok	428.9200	59.456	0.042211	21.09	66.635	12.241	25009374.108134	12	429.5902	7.66528e-05	2.77830e-04
2023/02/22	17:34:38	ok	ok	428.9360	59.453	0.042211	21.04	66.625	12.207	26496473.641006	12	429.4828	8.06168e-05	3.70241e-04
2023/02/22	17:39:38	--	ok	429.2320	59.453	0.042211	21.11	66.447	12.225	25226495.616883	12	429.5614	7.77657e-05	3.12445e-04
2023/02/22	17:39:45	ok	ok	428.9600	59.447	0.042199	21.11	66.467	12.229	26996669.528585	11	429.6717	7.36492e-05	2.98683e-04
2023/02/22	17:44:44	ok	ok	428.8540	59.449	0.042199	21.11	66.361	12.210	27250869.839315	11	429.5495	7.75545e-05	3.25035e-04
2023/02/22	17:49:44	ok	ok	429.0140	59.449	0.042199	21.14	66.398	12.237	28370285.930525	11	429.5427	7.77864e-05	3.20942e-04
2023/02/22	17:54:44	--	ok	429.2320	59.454	0.042199	21.16	66.392	12.246	29128292.842474	12	429.6119	7.72851e-05	2.57113e-04
2023/02/22	17:54:51	ok	ok	428.8180	59.423	0.042188	21.19	66.375	12.263	30568724.211969	10	429.4816	7.26067e-05	2.80732e-04
2023/02/22	17:59:51	--	ok	428.7880	59.419	0.042188	21.16	66.328	12.234	35124169.787711	11	429.2488	7.97367e-05	3.60286e-04
2023/02/22	17:59:58	--	ok	428.7300	59.422	0.042198	21.20	66.389	12.275	24930485.037050	11	429.5307	7.19747e-05	2.94291e-04
2023/02/22	18:00:06	--	ok	428.7840	59.395	0.042212	21.10	66.401	12.208	28562784.545077	10	429.3928	7.26087e-05	3.04041e-04
2023/02/22	18:00:13	--	ok	428.5580	59.392	0.042223	21.03	66.603	12.193	30467207.347937	12	429.2990	7.52134e-05	2.75404e-04
2023/02/22	18:00:21	--	ok	428.6300	59.378	0.042246	20.96	66.703	12.161	27497507.999236	10	429.3066	7.40881e-05	3.30691e-04
2023/02/22	18:00:28	--	ok	428.4740	59.363	0.042265	20.93	66.838	12.167	31451117.785185	9	429.2791	7.41517e-05	3.37385e-04
2023/02/22	18:00:35	--	ok	428.6520	59.355	0.042292	20.90	66.865	12.151	27513951.334281	9	429.2397	7.37133e-05	3.27498e-04
2023/02/22	18:00:42	--	ok	428.6900	59.390	0.04231	20.80	67.175	12.137	27139483.525746	10	429.3705	7.34513e-05	2.93954e-04
2023/02/22	18:00:50	ok	ok	428.9260	59.445	0.042326	20.78	67.385	12.156	27121340.394858	12	429.6274	7.54408e-05	2.88477e-04
2023/02/22	18:05:49	ok	ok	429.1600	59.499	0.042326	21.19	66.288	12.247	27071948.724787	9	429.9206	7.30850e-05	2.97293e-04
2023/02/22	18:10:49	ok	ok	429.1180	59.481	0.042326	21.17	66.287	12.236	26441763.012198	8	429.8409	7.50644e-05	3.22463e-04
2023/02/22	18:15:49	ok	ok	428.9900	59.476	0.042326	21.19	66.334	12.256	27147733.560981	11	429.8742	7.47343e-05	2.43588e-04
2023/02/22	18:20:49	ok	ok	429.0500	59.490	0.042326	21.19	66.288	12.247	26363356.726816	8	429.8006	7.67696e-05	2.56353e-04
2023/02/22	18:25:49	ok	ok	429.1640	59.482	0.042326	21.17	66.342	12.246	27067878.499124	13	429.6773	8.10580e-05	6.95196e-04
2023/02/22	18:30:50	ok	ok	429.1840	59.478	0.042326	21.03	66.516	12.178	29361677.455260	10	429.8359	7.44626e-05	2.77755e-04
2023/02/22	18:35:49	ok	ok	428.9660	59.474	0.042326	20.99	66.506	12.146	25683746.912163	13	429.7638	7.65017e-05	2.99979e-04
2023/02/22	18:40:49	ok	ok	429.1640	59.483	0.042326	20.96	66.577	12.138	24159163.642351	9	429.7941	7.50799e-05	2.67313e-04
2023/02/22	18:45:49	--	ok	429.3400	59.474	0.042326	21.06	66.307	12.158	26226166.113876	11	429.7054	7.79354e-05	2.97058e-04
2023/02/22	18:45:56	ok	ok	429.0820	59.491	0.042309	21.04	66.252	12.139	28163093.737117	11	429.8988	7.43346e-05	2.89957e-04
2023/02/22	18:50:56	ok	ok	429.0660	59.492	0.042309	21.10	66.284	12.186	26672712.602459	12	429.8289	7.70554e-05	2.83311e-04
2023/02/22	18:55:56	--	ok	429.4400	59.491	0.042309	21.13	66.224	12.196	29297473.036771	10	429.8076	7.78128e-05	3.09655e-04
2023/02/22	18:56:04	--	ok	429.2200	59.485	0.042286	21.10	66.252	12.180	30971969.147319	10	429.9272	7.37485e-05	3.17691e-04
2023/02/22	18:56:11	ok	ok	429.1960	59.471	0.042275	21.03	66.375	12.152	26982358.950643	10	429.8795	7.36855e-05	2.78084e-04
2023/02/22	19:01:11	--	ok	429.3440	59.499	0.042275	21.11	66.265	12.192	25942084.426394	11	429.8967	7.67744e-05	2.63953e-04
2023/02/22	19:01:18	--	ok	429.3440	59.491	0.042257	21.11	66.191	12.178	26121919.704261	10	429.9366	7.48367e-05	2.77674e-04
2023/02/22	19:01:25	--	ok	429.2400	59.472	0.042239	21.07	66.311	12.168	30952623.399956	9	429.8516	7.54178e-05	3.44140e-04
2023/02/22	19:01:32	ok	ok	429.1380	59.456	0.042227	20.94	66.467	12.108	29194859.392491	12	429.7541	7.56600e-05	2.73808e-04
2023/02/22	19:06:32	--	ok	429.3560	59.497	0.042227	21.14	66.227	12.206	28759788.225336	10	429.7867	7.96082e-05	3.88044e-04
2023/02/22	19:06:39	--	ok	429.2440	59.462	0.042209	21.10	66.229	12.176	26474662.256721	11	429.8387	7.35992e-05	3.40639e-04
2023/02/22	19:06:46	ok	ok	428.8980	59.429	0.042196	21.04	66.378	12.162	27666256.652792	10	429.4628	7.58979e-05	3.31209e-04
2023/02/22	19:11:46	ok	ok	429.0920	59.443	0.042196	21.10	66.348	12.198	30171363.236913	12	429.5100	7.69125e-05	3.20574e-04
2023/02/22	19:16:46	ok	ok	429.0120	59.445	0.042196	21.13	66.247	12.200	34657888.090710	9	429.6286	7.41928e-05	2.51734e-04
2023/02/22	19:21:46	ok	ok	428.9600	59.445	0.042196	21.13	66.204	12.192	33132519.967897	8	429.5901	7.44837e-05	2.93955e-04
2023/02/22	19:26:46	ok	ok	429.1940	59.441	0.042196	21.10	66.305	12.190	31034368.124129	12	429.4582	7.94613e-05	3.25013e-04
2023/02/22	19:31:46	ok	ok	428.9800	59.446	0.042196	21.03	66.430	12.162	30782709.614286	12	429.4529	7.94065e-05	3.78219e-04
2023/02/22	19:36:46	ok	ok	428.8380	59.436	0.042196	20.93	66.442	12.095	31612705.320100	12	429.4138	7.82580e-05	4.05023e-04
2023/02/22	19:41:46	ok	ok	429.1040	59.437	0.042196	20.82	66.603	12.043	33245126.595866	12	429.4363	7.72526e-05	3.26776e-04
2023/02/22	19:46:46	ok	ok	429.0080	59.434	0.042196	20.83	66.499	12.036	35772384.561011	11	429.4453	7.68637e-05	2.87223e-04
2023/02/22	19:51:46	ok	ok	428.9140	59.439	0.042196	20.91	66.397	12.075	33500898.644082	11	429.4783	7.77942e-05	3.17285e-04
2023/02/22	19:56:46	ok	ok	428.9220	59.437	0.042196	20.93	66.357	12.079	32097075.640640	13	429.4623	7.65332e-05	2.81459e-04
2023/02/22	20:01:46	ok	ok	428.8160	59.435	0.042196	20.91	66.332	12.063	35565337.750759	12	429.4604	7.82486e-05	3.01592e-04
2023/02/22	20:06:46	ok	ok	428.9520	59.441	0.042196	20.96	66.278	12.083	36068310.312844	12	429.5203	7.70367e-05	2.86227e-04
2023/02/22	20:11:46	ok	ok	429.0480	59.441	0.042196	20.96	66.342	12.095	38174603.673620	9	429.5450	7.59373e-05	2.82851e-04
2023/02/22	20:16:46	ok	ok	429.0460	59.442	0.042196	20.93	66.348	12.077	37838098.239780	10	429.6300	7.22867e-05	3.03018e-04
2023/02/22	20:21:46	ok	ok	428.9620	59.438	0.042196	20.90	66.351	12.057	33132260.324014	12	429.4307	7.89905e-05	3.07529e-04
2023/02/22	20:26:46	ok	ok	428.9900	59.437	0.042196	20.91	66.279	12.054	32913352.761211	11	429.4996	7.63875e-05	2.82693e-04
2023/02/22	20:31:46	ok	ok	428.8960	59.439	0.042196	20.91	66.352	12.067	31605970.070626	11	429.4983	7.56541e-05	2.24977e-04
2023/02/22	20:36:46	ok	ok	428.9220	59.432	0.042196	20.75	66.534	11.982	32866875.312398	11	429.3613	7.90484e-05	3.26422e-04
2023/02/22	20:41:46	ok	ok	428.8220	59.426	0.042196	20.70	66.535	11.953	33926847.510049	13	429.4134	7.71276e-05	2.77815e-04
2023/02/22	20:46:46	ok	ok	428.8040	59.426	0.042196	20.65	66.545	11.916	35842609.576626	13	429.3726	7.72602e-05	2.72500e-04
2023/02/22	20:51:46	ok	ok	429.0240	59.432	0.042196	20.65	66.526	11.912	36451352.624147	13	429.3945	7.74848e-05	3.19682e-04
2023/02/22	20:56:46	ok	ok	428.8320	59.434	0.042196	20.73	66.403	11.949	33501798.423304	12	429.4208	7.71859e-05	2.80487e-04
2023/02/22	21:01:46	ok	ok	428.8000	59.433	0.042196	20.73	66.447	11.957	33217641.606213	12	429.3704	7.90997e-05	3.54845e-04
2023/02/22	21:06:46	ok	ok	428.8740	59.431	0.042196	20.75	66.329	11.946	35437976.512039	11	429.4648	7.71843e-05	2.71584e-04
2023/02/22	21:11:46	ok	ok	429.0720	59.429	0.042196	20.76	66.302	11.950	33729652.575670	12	429.4184	7.77834e-05	3.13690e-04
2023/02/22	21:16:46	ok	ok	429.1040	59.436	0.042196	20.80	66.268	11.973	32423330.912539	10	429.5124	7.52143e-05	2.97918e-04
2023/02/22	21:21:46	ok	ok	428.9740	59.435	0.042196	20.82	66.314	11.991	32310043.713280	12	429.4236	7.87173e-05	3.57491e-04
2023/02/22	21:26:46	ok	ok	428.8840	59.432	0.042196	20.79	66.233	11.958	31728365.282085	12	429.4446	7.85238e-05	3.15419e-04
2023/02/22	21:31:46	ok	ok	428.9440	59.430	0.042196	20.79	66.287	11.968	35366875.875669	10	429.2536	8.53478e-05	8.34038e-04
2023/02/22	21:36:46	ok	ok	429.0540	59.430	0.042196	20.66	66.506	11.918	33409993.532708	10	429.4560	7.57045e-05	3.01846e-04
2023/02/22	21:41:46	ok	ok	428.9960	59.432	0.042196	20.60	66.590	11.894	33731136.854118	12	429.3803	7.82119e-05	2.79330e-04
2023/02/22	21:46:46	ok	ok	428.9640	59.426	0.042196	20.53	66.534	11.834	34707584.801978	12	429.3403	7.86120e-05	3.32394e-04
2023/02/22	21:51:46	ok	ok	428.9320	59.423	0.042196	20.49	66.567	11.811	34515369.317567	12	429.3331	7.84240e-05	2.73683e-04
2023/02/22	21:56:46	ok	ok	428.9640	59.432	0.042196	20.66	66.442	11.907	35823439.734855	12	429.3785	7.92185e-05	3.18904e-04
2023/02/22	22:01:46	ok	ok	428.8180	59.429	0.042196	20.60	66.419	11.864	37328037.210217	12	429.4185	7.65130e-05	2.77921e-04
2023/02/22	22:06:47	ok	ok	428.9480	59.429	0.042196	20.66	66.293	11.880	34553422.401810	11	429.3271	8.04881e-05	3.55100e-04
2023/02/22	22:11:46	ok	ok	429.0480	59.425	0.042196	20.62	66.339	11.858	37723105.910152	12	429.4686	7.54984e-05	3.22630e-04
2023/02/22	22:16:46	ok	ok	429.0860	59.428	0.042196	20.62	66.392	11.868	35385024.145488	8	429.5241	7.50081e-05	2.80570e-04
2023/02/22	22:21:46	ok	ok	428.9240	59.434	0.042196	20.62	66.380	11.866	37241048.822817	9	429.4655	7.54058e-05	3.03014e-04
2023/02/22	22:26:46	ok	ok	428.9400	59.428	0.042196	20.66	66.355	11.891	32840611.356823	10	429.5877	7.29375e-05	2.89622e-04
2023/02/22	22:31:46	ok	ok	428.9460	59.427	0.042196	20.62	66.360	11.862	36232117.236100	13	429.4158	7.77844e-05	2.83522e-04
2023/02/22	22:36:46	ok	ok	428.8840	59.427	0.042196	20.50	66.485	11.805	32690252.861918	10	429.3626	7.82570e-05	2.24657e-04
2023/02/22	22:41:46	ok	ok	428.8260	59.423	0.042196	20.42	66.586	11.766	36160165.414953	9	429.4682	7.30211e-05	2.94019e-04
2023/02/22	22:46:46	ok	ok	428.8640	59.419	0.042196	20.35	66.604	11.720	36853140.252306	9	429.4159	7.52814e-05	2.63685e-04
2023/02/22	22:51:46	ok	ok	429.1340	59.425	0.042196	20.35	66.593	11.718	31971808.133584	9	429.3479	7.61568e-05	2.95767e-04
2023/02/22	22:56:46	ok	ok	428.9500	59.419	0.042196	20.39	66.442	11.721	35563662.524146	11	429.3358	7.78778e-05	3.37663e-04
2023/02/22	23:01:46	ok	ok	428.9960	59.425	0.042196	20.52	66.351	11.791	33996328.073436	11	429.3631	7.83675e-05	4.02717e-04
2023/02/22	23:06:46	ok	ok	429.0160	59.427	0.042196	20.49	66.334	11.769	33632672.568033	10	429.4890	7.38504e-05	2.28518e-04
2023/02/22	23:11:46	ok	ok	429.0600	59.426	0.042196	20.50	66.380	11.787	35509942.913627	11	429.3372	7.96135e-05	3.22411e-04
2023/02/22	23:16:46	ok	ok	428.9320	59.425	0.042196	20.49	66.387	11.779	38204864.787017	11	429.4919	7.31377e-05	2.80973e-04
2023/02/22	23:21:46	ok	ok	428.9980	59.427	0.042196	20.50	66.337	11.779	33294592.516994	10	429.4043	7.60345e-05	2.92035e-04
2023/02/22	23:26:46	ok	ok	428.8700	59.426	0.042196	20.52	66.319	11.785	36127204.242498	13	429.2584	8.23914e-05	6.97248e-04
2023/02/22	23:31:46	ok	ok	429.0860	59.415	0.042196	20.38	66.452	11.714	35265590.358588	11	429.3886	7.59871e-05	2.43277e-04
2023/02/22	23:36:46	ok	ok	428.8980	59.413	0.042196	20.29	66.497	11.663	38181999.908037	10	429.3447	7.65921e-05	3.07040e-04
2023/02/22	23:41:46	--	ok	428.7040	59.410	0.042196	20.28	66.494	11.654	35049535.808706	11	429.3376	7.66283e-05	3.15365e-04
2023/02/22	23:41:53	ok	ok	428.9700	59.413	0.042211	20.25	66.545	11.643	29188985.920489	10	429.3729	7.51469e-05	3.25238e-04
2023/02/22	23:46:53	--	ok	428.6940	59.412	0.042211	20.15	66.622	11.589	33717729.087547	13	429.2728	7.78003e-05	2.84643e-04
2023/02/22	23:47:00	ok	ok	428.8760	59.409	0.042227	20.15	66.635	11.591	30778281.124587	10	429.3925	7.29009e-05	3.39979e-04
2023/02/22	23:51:59	ok	ok	428.8140	59.412	0.042227	20.24	66.479	11.622	31495451.138662	10	429.3271	7.73285e-05	3.33749e-04
2023/02/22	23:56:59	ok	ok	428.8180	59.418	0.042227	20.31	66.383	11.652	32969052.145703	10	429.3202	7.74931e-05	2.81620e-04
2023/02/23	00:01:59	--	ok	428.6980	59.416	0.042227	20.33	66.302	11.658	31403491.652594	11	429.2979	7.86775e-05	3.57308e-04
2023/02/23	00:02:06	ok	ok	428.8420	59.417	0.042242	20.31	66.361	11.649	30664269.575876	11	429.4139	7.45220e-05	2.79334e-04
2023/02/23	00:07:06	ok	ok	428.8240	59.418	0.042242	20.31	66.415	11.658	33424806.988462	11	429.4162	7.46741e-05	3.19895e-04
2023/02/23	00:12:06	--	ok	428.6900	59.415	0.042242	20.31	66.351	11.647	36183507.646835	9	429.1525	8.33152e-05	6.41250e-04
2023/02/23	00:12:13	ok	ok	429.0920	59.411	0.042258	20.26	66.375	11.622	31058622.701050	11	429.4064	7.45829e-05	2.84789e-04
2023/02/23	00:17:13	--	ok	429.2160	59.417	0.042258	20.28	66.369	11.632	28529954.248594	9	429.4472	7.34528e-05	2.63630e-04
2023/02/23	00:17:20	ok	ok	428.8900	59.416	0.042247	20.26	66.439	11.633	34265443.661048	9	429.4099	7.45088e-05	3.09407e-04
2023/02/23	00:22:20	--	ok	428.7700	59.420	0.042247	20.31	66.342	11.645	34447682.412546	10	429.3201	7.78614e-05	2.88067e-04
2023/02/23	00:22:27	ok	ok	429.1120	59.419	0.042259	20.33	66.282	11.655	31121750.125578	10	429.4734	7.43155e-05	3.00592e-04
2023/02/23	00:27:27	ok	ok	428.8200	59.419	0.042259	20.32	66.343	11.656	30631501.880189	10	429.2671	7.89878e-05	3.06511e-04
2023/02/23	00:32:27	--	ok	428.7540	59.408	0.042259	20.14	66.545	11.567	30152973.532229	12	429.1946	8.15102e-05	6.81130e-04
2023/02/23	00:32:34	--	ok	428.7940	59.405	0.042271	20.09	66.593	11.546	27828757.996116	9	429.3676	7.36307e-05	2.98864e-04
2023/02/23	00:32:42	--	ok	428.6340	59.392	0.042282	20.07	66.737	11.553	32746883.474681	11	429.2761	7.59105e-05	3.12293e-04
2023/02/23	00:32:49	--	ok	428.6740	59.381	0.042301	20.01	66.792	11.523	33827067.942401	10	429.1946	7.64023e-05	2.87684e-04
2023/02/23	00:32:57	--	ok	428.5360	59.383	0.042317	19.95	66.929	11.507	25465644.944348	11	429.2490	7.58374e-05	2.72233e-04
2023/02/23	00:33:04	ok	ok	429.0140	59.453	0.042341	19.88	67.120	11.493	29239700.827588	8	429.6909	7.65846e-05	3.03294e-04
2023/02/23	00:38:03	ok	ok	429.1680	59.491	0.042341	20.08	66.644	11.546	27715285.571465	9	429.9173	7.41203e-05	3.41492e-04
2023/02/23	00:43:03	--	ok	429.2440	59.501	0.042341	20.01	66.621	11.493	25615663.674496	11	429.6518	8.10154e-05	3.15673e-04
2023/02/23	00:43:10	--	ok	429.5420	59.508	0.042329	20.04	66.616	11.512	25586361.496999	11	429.9643	7.35389e-05	3.32065e-04
2023/02/23	00:43:18	--	ok	429.2540	59.491	0.042301	19.98	66.595	11.471	33409575.215548	9	429.8714	7.46750e-05	3.17312e-04
2023/02/23	00:43:25	--	ok	429.2640	59.477	0.042288	19.94	66.664	11.452	33041568.189917	7	429.7878	7.60765e-05	2.87418e-04
2023/02/23	00:43:32	--	ok	429.2140	59.461	0.042274	19.84	66.870	11.422	29301491.646028	9	429.7010	7.80635e-05	3.34331e-04
2023/02/23	00:43:40	ok	ok	429.1920	59.452	0.042264	19.80	67.053	11.424	34118669.075799	9	429.6717	7.71046e-05	3.06555e-04
2023/02/23	00:48:39	--	ok	429.2540	59.525	0.042264	20.04	66.467	11.487	32934320.223156	8	429.8626	7.76380e-05	3.61097e-04
2023/02/23	00:48:46	--	ok	429.3140	59.508	0.042251	20.01	66.535	11.479	33163883.883481	10	429.8846	7.61426e-05	3.65262e-04
2023/02/23	00:48:54	--	ok	429.2560	59.488	0.042235	19.98	66.511	11.457	34535981.093832	9	429.9613	7.31903e-05	3.38027e-04
2023/02/23	00:49:01	ok	ok	429.0040	59.440	0.042221	19.88	66.708	11.423	31499424.888828	10	429.6268	7.65985e-05	3.20265e-04
2023/02/23	00:54:01	ok	ok	429.1860	59.499	0.042221	20.11	66.394	11.521	25862869.299275	12	429.7531	7.75056e-05	3.60188e-04
2023/02/23	00:59:01	ok	ok	429.1460	59.482	0.042221	20.07	66.493	11.511	24612703.365695	12	429.7253	7.78586e-05	3.38236e-04
2023/02/23	01:04:01	ok	ok	429.1380	59.486	0.042221	20.15	66.442	11.558	26303163.552684	11	429.7163	7.91495e-05	3.00740e-04
2023/02/23	01:09:01	ok	ok	429.0340	59.469	0.042221	20.12	66.429	11.537	23842857.546691	11	429.6770	8.03497e-05	3.70672e-04
2023/02/23	01:14:01	ok	ok	429.1380	59.465	0.042221	20.07	66.387	11.493	24105263.909958	11	429.7318	7.77853e-05	3.32183e-04
2023/02/23	01:19:01	--	ok	429.2160	59.471	0.042221	20.12	66.438	11.539	23026274.442600	11	429.7301	7.80109e-05	3.73881e-04
2023/02/23	01:19:08	ok	ok	429.1220	59.434	0.04221	20.11	66.403	11.522	25516924.114845	9	429.6750	7.32394e-05	3.04550e-04
2023/02/23	01:24:08	ok	ok	428.8620	59.439	0.04221	20.14	66.407	11.543	22549212.783819	10	429.5502	7.65114e-05	2.55214e-04
2023/02/23	01:29:08	--	ok	428.6560	59.434	0.04221	20.03	66.625	11.505	23624436.615444	9	429.4692	7.75136e-05	3.47420e-04
2023/02/23	01:29:15	ok	ok	429.0380	59.433	0.042228	20.03	66.603	11.501	31841937.671901	10	429.6854	7.29158e-05	3.34746e-04
2023/02/23	01:34:15	--	ok	428.7980	59.430	0.042228	19.92	66.650	11.441	32811015.063555	11	429.3957	8.05333e-05	3.16376e-04
2023/02/23	01:34:22	--	ok	429.2660	59.430	0.042238	19.92	66.609	11.434	30944069.433770	10	429.6343	7.37391e-05	3.27177e-04
2023/02/23	01:34:30	ok	ok	428.9180	59.421	0.042225	19.84	66.625	11.380	36519290.838732	9	429.5029	7.51590e-05	3.35505e-04
2023/02/23	01:39:29	ok	ok	429.0760	59.429	0.042225	19.89	66.645	11.421	33469571.693539	9	429.4995	7.61970e-05	2.95612e-04
2023/02/23	01:44:29	ok	ok	428.9240	59.432	0.042225	19.82	66.699	11.384	31802305.900635	9	429.4020	7.99295e-05	3.36772e-04
2023/02/23	01:49:29	ok	ok	428.9040	59.426	0.042225	19.78	66.796	11.372	33265647.161189	11	429.3512	7.98209e-05	2.79868e-04
2023/02/23	01:54:29	ok	ok	429.0220	59.426	0.042225	19.85	66.586	11.382	33665185.931173	11	429.2273	8.57212e-05	6.72126e-04
2023/02/23	01:59:29	ok	ok	429.0780	59.431	0.042225	19.89	66.538	11.402	32867062.501919	8	429.4909	7.66689e-05	2.94314e-04
2023/02/23	02:04:29	ok	ok	428.9000	59.428	0.042225	19.92	66.438	11.405	31840994.045397	13	429.4771	7.82906e-05	2.72658e-04
2023/02/23	02:09:29	--	ok	429.2200	59.435	0.042225	19.94	66.525	11.429	31475944.300326	8	429.5191	7.66367e-05	2.76526e-04
2023/02/23	02:09:36	ok	ok	429.1540	59.429	0.042214	19.94	66.461	11.418	26580086.240375	11	429.5885	7.49608e-05	2.93394e-04
2023/02/23	02:14:36	ok	ok	429.0660	59.429	0.042214	19.95	66.506	11.434	24849128.787520	9	429.4663	7.86202e-05	4.59915e-04
2023/02/23	02:19:36	ok	ok	429.1420	59.430	0.042214	19.97	66.456	11.438	24235190.982147	9	429.4826	7.74201e-05	3.24432e-04
2023/02/23	02:24:36	ok	ok	428.8580	59.432	0.042214	20.01	66.419	11.459	24349319.902187	9	429.5136	7.72546e-05	3.25729e-04
2023/02/23	02:29:36	ok	ok	429.0440	59.430	0.042214	19.97	66.424	11.433	22696947.051428	10	429.3433	8.35470e-05	6.32390e-04
2023/02/23	02:34:36	ok	ok	428.9420	59.428	0.042214	19.87	66.673	11.408	28135980.192853	13	429.4358	7.90067e-05	3.82086e-04
2023/02/23	02:39:36	ok	ok	428.8100	59.424	0.042214	19.81	66.664	11.369	26063786.682834	11	429.3950	7.93154e-05	3.41157e-04
2023/02/23	02:44:36	ok	ok	428.8040	59.429	0.042214	19.74	66.673	11.322	26648202.029937	11	429.4251	7.79609e-05	3.21613e-04
2023/02/23	02:49:36	--	ok	428.7600	59.422	0.042214	19.71	66.680	11.306	27068777.139932	9	429.3466	7.99288e-05	3.34562e-04
2023/02/23	02:49:43	ok	ok	428.9340	59.421	0.042225	19.70	66.731	11.304	38766931.262079	11	429.4396	7.60650e-05	3.53266e-04
2023/02/23	02:54:43	ok	ok	428.9220	59.422	0.042225	19.68	66.758	11.300	36722396.909064	8	429.3984	7.82136e-05	2.98345e-04
2023/02/23	02:59:43	ok	ok	428.9320	59.425	0.042225	19.78	66.552	11.330	34755094.509976	11	429.3964	7.88270e-05	2.55384e-04
2023/02/23	03:04:43	ok	ok	428.8820	59.426	0.042225	19.84	66.552	11.367	35948482.408273	9	429.4647	7.61992e-05	3.11821e-04
2023/02/23	03:09:43	ok	ok	429.0780	59.427	0.042225	19.88	66.503	11.388	32660467.873824	12	429.4298	7.93928e-05	3.64591e-04
2023/02/23	03:14:43	ok	ok	429.0900	59.424	0.042225	19.87	66.502	11.378	34424313.601559	12	429.3387	8.18203e-05	4.17801e-04
2023/02/23	03:19:43	ok	ok	428.9320	59.425	0.042225	19.91	66.456	11.397	34277676.019826	9	429.6212	7.33338e-05	2.88477e-04
2023/02/23	03:24:43	ok	ok	429.1360	59.430	0.042225	19.92	66.522	11.419	33743321.201209	10	429.4286	7.97809e-05	3.20360e-04
2023/02/23	03:29:43	ok	ok	428.9780	59.428	0.042225	19.94	66.525	11.429	33328585.681694	11	429.4154	8.07910e-05	4.02138e-04
2023/02/23	03:34:43	ok	ok	428.9040	59.426	0.042225	19.91	66.595	11.421	33262409.560658	12	429.4761	7.79946e-05	2.60799e-04
2023/02/23	03:39:43	ok	ok	428.9460	59.429	0.042225	19.82	66.687	11.381	33878345.957765	8	429.4634	7.77133e-05	2.70891e-04
2023/02/23	03:44:44	--	ok	428.7160	59.424	0.042225	19.74	66.714	11.329	34223307.382638	11	429.3619	7.92948e-05	3.36956e-04
2023/02/23	03:44:51	ok	ok	428.9080	59.423	0.04224	19.75	66.813	11.355	32554795.544249	10	429.5600	7.40733e-05	3.29900e-04
2023/02/23	03:49:50	--	ok	428.7420	59.425	0.04224	19.78	66.755	11.365	32609907.253421	11	429.3380	7.99902e-05	3.04637e-04
2023/02/23	03:49:57	--	ok	428.7220	59.424	0.042253	19.74	66.758	11.337	35504864.308740	11	429.4752	7.59011e-05	2.80808e-04
2023/02/23	03:50:05	ok	ok	428.9600	59.418	0.042267	19.70	66.751	11.307	34880844.547080	11	429.4854	7.43302e-05	3.13332e-04
2023/02/23	03:55:04	ok	ok	429.0800	59.423	0.042267	19.74	66.737	11.333	35472994.085219	14	430.0123	-7.21293e-04	1.87862e-02
2023/02/23	04:00:04	ok	ok	428.8840	59.423	0.042267	19.81	66.580	11.354	33774929.380290	10	429.3852	7.86417e-05	2.68005e-04
2023/02/23	04:05:04	ok	ok	429.0280	59.428	0.042267	19.81	66.609	11.359	33902336.860727	10	429.4005	7.93936e-05	3.19403e-04
2023/02/23	04:10:04	ok	ok	429.1240	59.432	0.042267	19.91	66.531	11.410	34013893.317627	9	429.3804	8.21863e-05	4.68647e-04
2023/02/23	04:15:04	ok	ok	429.0220	59.426	0.042267	19.88	66.526	11.391	35326697.968645	8	429.4859	7.74890e-05	2.93504e-04
2023/02/23	04:20:04	ok	ok	428.8620	59.429	0.042267	19.89	66.561	11.406	36488303.791395	11	429.4457	7.92493e-05	3.84924e-04
2023/02/23	04:25:04	ok	ok	429.0400	59.432	0.042267	20.01	66.462	11.466	33921144.997719	10	429.6579	7.28147e-05	4.18819e-04
2023/02/23	04:30:04	ok	ok	429.0160	59.426	0.042267	19.95	66.474	11.429	35031903.900127	11	429.4844	7.82355e-05	2.97062e-04
2023/02/23	04:35:04	ok	ok	428.8680	59.428	0.042267	20.00	66.429	11.451	31375024.876214	12	429.4943	7.86457e-05	3.82550e-04
2023/02/23	04:40:04	ok	ok	429.0040	59.427	0.042267	19.88	66.632	11.409	37150449.697848	11	429.4526	7.90375e-05	3.33921e-04
2023/02/23	04:45:04	ok	ok	428.9360	59.424	0.042267	19.82	66.676	11.380	32446533.773856	11	429.4342	7.72893e-05	3.08395e-04
2023/02/23	04:50:04	ok	ok	428.8720	59.425	0.042267	19.78	66.773	11.368	31246126.082663	11	429.4263	7.81927e-05	3.41899e-04
2023/02/23	04:55:04	ok	ok	428.8800	59.425	0.042267	19.75	66.749	11.344	35305352.510888	12	429.3915	7.86941e-05	3.89575e-04
2023/02/23	05:00:04	ok	ok	429.0580	59.422	0.042267	19.77	66.731	11.352	34331733.082243	9	429.4782	7.70300e-05	3.29363e-04
2023/02/23	05:05:04	ok	ok	428.8880	59.425	0.042267	19.84	66.593	11.374	31925436.765397	11	429.4196	7.90041e-05	3.15113e-04
2023/02/23	05:10:05	--	ok	428.7860	59.427	0.042267	19.88	66.664	11.415	37528680.454208	9	429.5057	7.71206e-05	2.87165e-04
2023/02/23	05:10:12	--	ok	428.7760	59.424	0.042278	19.87	66.618	11.398	37827805.699032	12	429.5644	7.41956e-05	3.73909e-04
2023/02/23	05:10:19	ok	ok	429.1140	59.419	0.04229	19.80	66.598	11.347	34334938.963684	11	429.5201	7.46515e-05	3.59003e-04
2023/02/23	05:15:19	ok	ok	428.8940	59.428	0.04229	19.94	66.577	11.438	31435266.692527	12	429.4499	7.92389e-05	3.35739e-04
2023/02/23	05:20:19	ok	ok	428.9660	59.428	0.04229	19.89	66.603	11.413	32344078.802551	11	429.4432	7.87649e-05	4.08869e-04
2023/02/23	05:25:19	ok	ok	428.8940	59.428	0.04229	19.92	66.639	11.439	29247921.088283	11	429.5237	7.65104e-05	2.85814e-04
2023/02/23	05:30:19	ok	ok	428.9020	59.427	0.04229	19.91	66.616	11.425	30561303.556617	10	429.3799	8.13252e-05	3.13177e-04
2023/02/23	05:35:19	ok	ok	429.0680	59.431	0.04229	19.92	66.566	11.427	32009191.399545	10	429.5008	7.75372e-05	3.50581e-04
2023/02/23	05:40:19	ok	ok	428.8180	59.426	0.04229	19.92	66.682	11.447	38154048.032836	11	429.4509	7.83702e-05	2.87225e-04
2023/02/23	05:45:19	ok	ok	429.0900	59.427	0.04229	19.78	66.838	11.379	32842669.442103	9	429.4957	7.61935e-05	2.68901e-04
2023/02/23	05:50:19	ok	ok	428.9000	59.421	0.04229	19.74	66.938	11.367	29400847.780543	10	429.2954	8.11416e-05	3.68775e-04
2023/02/23	05:55:19	--	ok	428.7940	59.419	0.04229	19.64	67.007	11.313	32878906.840161	11	429.3680	7.86600e-05	2.91317e-04
2023/02/23	05:55:26	ok	ok	429.0160	59.418	0.0423	19.60	67.083	11.298	30689013.866434	9	429.4772	7.40645e-05	3.10426e-04
2023/02/23	06:00:26	ok	ok	428.9880	59.421	0.0423	19.65	66.966	11.315	30398590.782069	12	429.3191	7.98644e-05	2.93687e-04
2023/02/23	06:05:26	--	ok	428.7880	59.419	0.0423	19.68	66.801	11.307	32332091.383869	11	429.3541	7.89714e-05	3.65306e-04
2023/02/23	06:05:33	ok	ok	428.9760	59.420	0.042311	19.65	66.809	11.289	32402269.958504	10	429.4221	7.66666e-05	3.37999e-04
2023/02/23	06:10:32	--	ok	428.7400	59.423	0.042311	19.75	66.687	11.333	30665848.271454	12	429.4244	7.73596e-05	3.64809e-04
2023/02/23	06:10:39	--	ok	428.7220	59.418	0.042324	19.78	66.680	11.352	29004497.654622	10	429.4676	7.52904e-05	3.17844e-04
2023/02/23	06:10:46	ok	ok	429.1680	59.438	0.042338	19.74	66.705	11.328	27848113.223754	10	429.6693	7.63841e-05	3.52591e-04
2023/02/23	06:15:46	ok	ok	428.9000	59.448	0.042338	19.78	66.712	11.357	25549579.880893	11	429.5991	7.94155e-05	3.79443e-04
2023/02/23	06:20:46	ok	ok	429.0020	59.450	0.042338	19.84	66.625	11.380	24216483.286617	10	429.5802	7.95906e-05	2.62613e-04
2023/02/23	06:25:46	ok	ok	428.9940	59.449	0.042338	19.82	66.622	11.371	27933791.922331	12	429.6280	7.84044e-05	3.42407e-04
2023/02/23	06:30:46	ok	ok	429.0140	59.461	0.042338	19.87	66.662	11.406	24822102.743408	10	429.5450	8.08525e-05	3.03461e-04
2023/02/23	06:35:46	ok	ok	429.0180	59.455	0.042338	19.87	66.609	11.397	22930664.422089	11	429.5981	8.01795e-05	3.18053e-04
2023/02/23	06:40:46	ok	ok	428.9900	59.463	0.042338	19.89	66.635	11.419	22404310.312225	10	429.7742	7.44144e-05	2.90796e-04
2023/02/23	06:45:46	--	ok	429.3400	59.460	0.042338	19.91	66.595	11.421	25060056.640076	10	429.6447	7.90837e-05	2.94299e-04
2023/02/23	06:45:53	--	ok	429.2440	59.469	0.042321	19.87	66.598	11.395	32154140.325134	10	429.8580	7.43607e-05	3.07051e-04
2023/02/23	06:46:00	ok	ok	429.1320	59.456	0.042308	19.85	66.627	11.389	26151835.976474	9	429.7262	7.69188e-05	3.50189e-04
2023/02/23	06:51:00	--	ok	429.2500	59.469	0.042308	19.78	66.838	11.379	25984912.233815	10	429.7047	7.82698e-05	3.80701e-04
2023/02/23	06:51:07	--	ok	429.2980	59.459	0.042296	19.74	66.790	11.342	25141230.121989	10	429.8252	7.36209e-05	3.21286e-04
2023/02/23	06:51:15	ok	ok	428.9200	59.447	0.04228	19.70	66.824	11.320	36442587.026006	11	429.7008	7.65363e-05	3.47561e-04
2023/02/23	06:56:14	ok	ok	429.1360	59.465	0.04228	19.67	66.937	11.321	30171196.912547	12	429.5694	8.09944e-05	3.86654e-04
2023/02/23	07:01:14	ok	ok	429.1760	59.460	0.04228	19.58	67.007	11.276	28867000.974614	10	429.6189	7.87627e-05	3.46911e-04
2023/02/23	07:06:14	ok	ok	428.9800	59.466	0.04228	19.60	66.957	11.277	30984049.741773	10	429.5761	7.88835e-05	3.17979e-04
2023/02/23	07:11:14	ok	ok	429.0920	59.453	0.04228	19.65	66.882	11.301	28655009.870713	10	429.6588	7.66862e-05	3.25215e-04
2023/02/23	07:16:14	ok	ok	429.1180	59.468	0.04228	19.71	66.809	11.328	31987006.977842	12	429.6596	7.78881e-05	3.55587e-04
2023/02/23	07:21:14	ok	ok	429.1300	59.469	0.04228	19.75	66.769	11.348	31524428.843782	8	429.7960	7.40723e-05	3.27782e-04
2023/02/23	07:26:14	ok	ok	429.1260	59.459	0.04228	19.77	66.731	11.352	31354356.690371	9	429.5767	8.03359e-05	3.67092e-04
2023/02/23	07:31:14	--	ok	429.2120	59.462	0.04228	19.80	66.630	11.352	29589087.659922	10	429.6825	7.85767e-05	3.56514e-04
2023/02/23	07:31:21	ok	ok	429.0820	59.460	0.042269	19.81	66.696	11.374	33734095.989178	9	429.8373	7.32570e-05	3.38273e-04
2023/02/23	07:36:21	ok	ok	429.0840	59.468	0.042269	19.81	66.717	11.378	31869771.821565	13	429.6763	7.99466e-05	3.77553e-04
2023/02/23	07:41:21	ok	ok	429.0320	59.468	0.042269	19.89	66.645	11.421	32104887.076112	10	429.5981	8.12036e-05	4.19920e-04
2023/02/23	07:46:21	ok	ok	429.0960	59.473	0.042269	19.88	66.696	11.420	31541630.429541	12	429.7055	7.86033e-05	3.80789e-04
2023/02/23	07:51:21	ok	ok	429.0420	59.469	0.042269	19.81	66.778	11.388	33623260.132373	9	429.5962	8.04666e-05	3.38510e-04
2023/02/23	07:56:21	--	ok	429.2200	59.460	0.042269	19.71	66.914	11.345	31615173.317252	12	429.6094	8.08784e-05	4.04777e-04
2023/02/23	07:56:28	--	ok	429.2440	59.457	0.042258	19.73	66.905	11.353	33226688.305773	10	429.8072	7.40200e-05	3.21866e-04
2023/02/23	07:56:36	ok	ok	429.1900	59.441	0.042246	19.67	66.854	11.307	37045966.313787	9	429.7543	7.41823e-05	3.39408e-04
2023/02/23	08:01:35	ok	ok	429.1880	59.446	0.042246	19.64	66.902	11.296	30507862.811292	11	429.6332	7.88256e-05	3.25195e-04
2023/02/23	08:06:35	ok	ok	429.1840	59.459	0.042246	19.67	66.928	11.319	33054483.419541	10	429.6182	7.88305e-05	4.12652e-04
2023/02/23	08:11:35	ok	ok	428.9940	59.460	0.042246	19.74	66.737	11.333	32987346.130394	10	429.6101	8.05949e-05	4.21636e-04
2023/02/23	08:16:35	ok	ok	429.1060	59.474	0.042246	19.82	66.772	11.396	35020398.737434	11	429.6143	8.10485e-05	3.33472e-04
2023/02/23	08:21:35	ok	ok	429.1340	59.478	0.042246	19.82	66.763	11.394	32683606.294619	12	429.6657	7.90416e-05	3.69371e-04
2023/02/23	08:26:35	ok	ok	429.0820	59.469	0.042246	19.84	66.764	11.404	35978612.801138	8	429.7348	7.76642e-05	3.19448e-04
2023/02/23	08:31:35	ok	ok	429.1140	59.471	0.042246	19.87	66.735	11.418	33818756.016151	12	352.0288	1.92234e-03	3.96089e-02
2023/02/23	08:36:35	ok	ok	429.0720	59.459	0.042246	19.87	66.653	11.404	33154526.305656	12	429.6589	8.01261e-05	4.56440e-04
2023/02/23	08:41:35	--	ok	429.2420	59.481	0.042246	19.88	66.728	11.426	33001069.048122	11	429.6912	7.91982e-05	3.73920e-04
2023/02/23	08:41:42	--	ok	429.2840	59.479	0.042233	19.94	66.694	11.458	33610118.263809	9	429.8788	7.40798e-05	3.12423e-04
2023/02/23	08:41:50	ok	ok	428.8780	59.430	0.042219	19.84	66.613	11.378	27449159.121541	11	429.6455	7.55000e-05	2.66766e-04
2023/02/23	08:46:49	--	ok	429.2360	59.434	0.042219	19.91	66.636	11.428	25255663.169723	11	429.5979	7.74947e-05	3.04968e-04
2023/02/23	08:46:56	--	ok	428.7640	59.413	0.042207	19.91	66.659	11.432	24554201.214210	9	429.4744	7.34834e-05	3.24367e-04
2023/02/23	08:47:03	ok	ok	428.8340	59.406	0.042218	19.81	66.696	11.374	28133069.287152	9	429.4239	7.48005e-05	3.22530e-04
2023/02/23	08:52:03	ok	ok	428.9160	59.418	0.042218	19.91	66.741	11.446	31068855.954383	11	429.3426	7.88005e-05	3.62535e-04
2023/02/23	08:57:03	ok	ok	428.8540	59.417	0.042218	19.87	66.781	11.426	28269874.015766	11	429.2786	8.02129e-05	4.75312e-04
2023/02/23	09:02:03	ok	ok	428.8880	59.416	0.042218	19.78	66.873	11.385	32187296.913712	8	429.3953	7.56936e-05	3.26011e-04
2023/02/23	09:07:03	--	ok	428.6400	59.410	0.042218	19.73	66.937	11.358	33485042.974918	13	429.2637	7.92865e-05	3.34863e-04
2023/02/23	09:07:10	ok	ok	428.9000	59.410	0.042237	19.71	66.966	11.354	33978858.613468	8	429.3356	7.72269e-05	3.17181e-04
2023/02/23	09:12:10	ok	ok	429.0000	59.413	0.042237	19.81	66.813	11.394	28728592.201150	9	429.4458	7.41602e-05	3.31530e-04
2023/02/23	09:17:10	ok	ok	428.8420	59.417	0.042237	19.84	66.795	11.409	31277280.308589	10	429.4059	7.63096e-05	2.89100e-04
2023/02/23	09:22:10	ok	ok	429.0640	59.420	0.042237	19.89	66.804	11.448	27777883.456633	10	429.2774	8.10519e-05	3.23199e-04
2023/02/23	09:27:10	ok	ok	429.1840	59.422	0.042237	19.91	66.841	11.463	27127460.159419	11	429.3624	7.84708e-05	3.51475e-04
2023/02/23	09:32:10	ok	ok	429.1640	59.418	0.042237	19.89	66.751	11.439	29251185.258768	12	429.3366	7.95144e-05	4.21858e-04
2023/02/23	09:37:10	--	ok	428.7780	59.421	0.042237	19.95	66.847	11.493	28916113.860377	10	429.2777	8.16655e-05	3.97640e-04
2023/02/23	09:37:17	--	ok	428.7500	59.420	0.042248	19.95	66.783	11.482	37518483.653270	11	429.5185	7.43590e-05	3.70853e-04
2023/02/23	09:37:25	ok	ok	428.8480	59.412	0.042261	19.87	66.874	11.442	30044052.196414	11	429.4503	7.49642e-05	2.88252e-04
2023/02/23	09:42:24	ok	ok	428.8640	59.425	0.042261	20.01	66.705	11.508	26981666.015931	8	429.5437	7.41824e-05	3.08123e-04
2023/02/23	09:47:24	ok	ok	428.9340	59.425	0.042261	20.04	66.773	11.540	28669490.703822	11	429.4687	7.77622e-05	3.67625e-04
2023/02/23	09:52:24	ok	ok	428.8640	59.422	0.042261	20.04	66.786	11.542	26261937.438838	12	429.4494	7.72946e-05	3.03879e-04
2023/02/23	09:57:24	ok	ok	428.8640	59.422	0.042261	20.03	66.815	11.538	27324957.800213	11	429.4357	7.87924e-05	3.37265e-04
2023/02/23	10:02:24	--	ok	428.7720	59.426	0.042261	20.11	66.703	11.574	29246899.499836	11	429.4649	7.71615e-05	3.29080e-04
2023/02/23	10:02:31	ok	ok	428.9860	59.425	0.042272	20.12	66.671	11.580	34263030.359802	12	429.5824	7.45082e-05	2.77318e-04
2023/02/23	10:07:31	ok	ok	428.9320	59.426	0.042272	20.14	66.685	11.591	33469015.881822	9	429.5246	7.56032e-05	2.88726e-04
2023/02/23	10:12:31	ok	ok	428.8920	59.427	0.042272	20.14	66.781	11.608	29443055.607395	11	429.4764	7.77611e-05	3.16523e-04
2023/02/23	10:17:31	ok	ok	429.0680	59.428	0.042272	20.18	66.735	11.629	30998821.937269	11	429.5869	7.46422e-05	3.36830e-04
2023/02/23	10:22:31	ok	ok	428.9340	59.425	0.042272	20.18	66.680	11.619	33130488.829311	9	429.5581	7.54457e-05	2.35947e-04
2023/02/23	10:27:31	ok	ok	428.9620	59.432	0.042272	20.18	66.831	11.645	33236622.998828	11	429.5711	7.56420e-05	3.00500e-04
2023/02/23	10:32:31	ok	ok	428.8840	59.431	0.042272	20.19	66.726	11.636	33780491.422321	10	429.4748	7.79236e-05	2.92612e-04
2023/02/23	10:37:31	ok	ok	428.9640	59.430	0.042272	20.21	66.728	11.646	29574962.773584	13	429.5079	7.82867e-05	2.98438e-04
2023/02/23	10:42:31	ok	ok	429.0520	59.434	0.042272	20.25	66.767	11.682	33812969.542230	11	429.5744	7.68409e-05	2.82007e-04
2023/02/23	10:47:31	ok	ok	428.9300	59.437	0.042272	20.29	66.722	11.703	31202255.968650	13	429.4874	7.94964e-05	3.48895e-04
2023/02/23	10:52:31	ok	ok	428.9380	59.433	0.042272	20.35	66.699	11.737	35320734.223965	12	429.5729	7.72182e-05	2.90275e-04
2023/02/23	10:57:31	ok	ok	428.8220	59.435	0.042272	20.36	66.755	11.756	39118486.320063	10	429.5813	7.66117e-05	3.13516e-04
2023/02/23	11:02:31	ok	ok	428.9140	59.435	0.042272	20.35	66.786	11.752	34946506.977005	12	429.5578	7.75977e-05	3.21641e-04
2023/02/23	11:07:31	ok	ok	428.9560	59.438	0.042272	20.35	66.860	11.765	30922367.784384	12	429.5202	7.89636e-05	3.76405e-04
2023/02/23	11:12:31	ok	ok	428.9080	59.438	0.042272	20.35	66.891	11.771	31865210.798960	12	429.4710	8.01624e-05	3.55638e-04
2023/02/23	11:17:31	ok	ok	428.9980	59.434	0.042272	20.35	66.838	11.761	31872607.722351	10	429.7570	6.95770e-05	4.17532e-04
2023/02/23	11:22:31	ok	ok	428.9920	59.438	0.042272	20.39	66.847	11.792	31994132.923788	11	429.5601	7.71222e-05	3.03766e-04
2023/02/23	11:27:31	ok	ok	429.0000	59.436	0.042272	20.39	66.815	11.787	32158440.910544	10	429.5437	7.81687e-05	3.09351e-04
2023/02/23	11:32:31	ok	ok	429.0120	59.441	0.042272	20.42	66.831	11.810	30430370.860947	11	429.5925	7.65328e-05	2.66706e-04
2023/02/23	11:37:31	ok	ok	429.0320	59.439	0.042272	20.42	66.851	11.813	32342817.750715	11	429.6045	7.79459e-05	3.55714e-04
2023/02/23	11:42:31	ok	ok	428.9160	59.442	0.042272	20.48	66.822	11.847	33554908.046312	9	429.4820	8.04376e-05	3.91523e-04
2023/02/23	11:47:31	ok	ok	429.0060	59.443	0.042272	20.50	66.763	11.855	34678732.389132	12	429.5360	7.93364e-05	3.70309e-04
2023/02/23	11:52:32	ok	ok	428.9680	59.447	0.042272	20.52	66.850	11.879	34000555.653816	8	429.6486	7.63929e-05	3.12020e-04
2023/02/23	11:57:31	ok	ok	429.0360	59.448	0.042272	20.56	66.850	11.909	32182140.555293	12	429.5963	7.87762e-05	3.35866e-04
2023/02/23	12:02:31	ok	ok	428.9160	59.448	0.042272	20.58	66.809	11.915	34809635.651027	9	429.7355	7.39193e-05	3.18150e-04
2023/02/23	12:07:31	ok	ok	429.1520	59.445	0.042272	20.60	66.795	11.931	36176546.330611	10	429.6651	7.65306e-05	2.76633e-04
2023/02/23	12:12:31	ok	ok	429.0400	59.448	0.042272	20.65	66.920	11.983	34387102.262808	9	429.7739	7.41631e-05	3.07366e-04
2023/02/23	12:17:31	ok	ok	428.9760	59.450	0.042272	20.72	66.870	12.022	31746632.870020	11	429.6345	7.89935e-05	3.84563e-04
2023/02/23	12:22:31	ok	ok	429.0380	59.459	0.042272	20.72	66.891	12.026	33558049.694965	12	429.6490	7.86932e-05	3.25646e-04
2023/02/23	12:27:31	ok	ok	429.0540	59.456	0.042272	20.76	66.824	12.044	30268828.499909	11	429.6216	7.82950e-05	3.87013e-04
2023/02/23	12:32:31	ok	ok	429.1640	59.465	0.042272	20.83	66.754	12.082	33483885.795628	10	429.6438	7.90786e-05	3.16046e-04
2023/02/23	12:37:31	--	ok	429.2620	59.462	0.042272	20.80	66.877	12.083	31827190.536963	10	429.7046	7.81094e-05	3.10220e-04
2023/02/23	12:37:38	ok	ok	429.1940	59.454	0.042259	20.80	66.801	12.070	27733435.958127	10	429.8514	7.27260e-05	3.13208e-04
2023/02/23	12:42:38	ok	ok	429.0100	59.462	0.042259	20.83	66.860	12.101	30745322.289917	8	429.6654	7.84004e-05	2.38407e-04
2023/02/23	12:47:38	ok	ok	429.0360	59.453	0.042259	20.79	66.831	12.066	24674557.498232	11	429.7231	7.70455e-05	2.79698e-04
2023/02/23	12:52:38	ok	ok	429.1200	59.462	0.042259	20.82	66.955	12.107	24570278.994959	10	429.6645	7.87475e-05	4.14855e-04
2023/02/23	12:57:38	ok	ok	429.1660	59.462	0.042259	20.87	66.879	12.133	24046938.544116	10	429.7087	7.87102e-05	3.87471e-04
2023/02/23	13:02:38	ok	ok	429.0260	59.461	0.042259	20.86	66.918	12.130	23668643.295757	11	429.7357	7.72831e-05	3.58698e-04
2023/02/23	13:07:38	ok	ok	429.1800	59.461	0.042259	20.87	66.911	12.138	24162526.171972	10	429.7599	7.67226e-05	2.88254e-04
2023/02/23	13:12:38	ok	ok	429.0980	59.464	0.042259	20.86	66.918	12.130	22336892.997528	8	429.8655	7.31566e-05	2.66516e-04
2023/02/23	13:17:38	--	ok	429.2120	59.463	0.042259	20.84	66.883	12.115	26249073.076161	10	430.0251	6.71729e-05	6.02464e-04
2023/02/23	13:17:45	--	ok	429.3680	59.462	0.042248	20.86	66.909	12.129	33279275.378834	11	429.8268	7.50572e-05	2.87232e-04
2023/02/23	13:17:53	--	ok	429.2200	59.452	0.042229	20.86	66.877	12.123	25264615.515906	10	429.7673	7.53193e-05	3.04117e-04
2023/02/23	13:18:00	--	ok	429.2760	59.444	0.042218	20.75	66.929	12.054	27495013.728863	10	429.7282	7.45394e-05	2.97818e-04
2023/02/23	13:18:07	--	ok	428.7940	59.431	0.042204	20.69	67.131	12.050	27403761.355633	11	429.5353	7.59630e-05	2.94010e-04
2023/02/23	13:18:15	ok	ok	428.8360	59.429	0.042214	20.65	67.327	12.056	30227268.845596	9	429.5802	7.38170e-05	3.17751e-04
2023/02/23	13:23:14	--	ok	429.3280	59.453	0.042214	20.89	66.915	12.151	29914348.067311	9	429.6999	7.62135e-05	3.04136e-04
2023/02/23	13:23:21	ok	ok	428.9680	59.433	0.042198	20.87	66.900	12.136	28474227.749594	10	429.6447	7.29208e-05	2.95032e-04
2023/02/23	13:28:20	ok	ok	428.8540	59.440	0.042198	20.90	66.778	12.135	23901587.655012	11	429.5559	7.75680e-05	3.29130e-04
2023/02/23	13:33:20	ok	ok	429.1780	59.442	0.042198	20.96	66.950	12.206	25048195.605437	12	429.5273	7.96394e-05	3.44263e-04
2023/02/23	13:38:20	ok	ok	429.1240	59.439	0.042198	20.90	66.960	12.168	23689077.857524	11	429.6098	7.54851e-05	2.31240e-04
2023/02/23	13:43:20	ok	ok	428.8480	59.444	0.042198	20.96	66.854	12.188	24824481.194709	12	429.5132	7.94173e-05	3.44932e-04
2023/02/23	13:48:20	ok	ok	428.9640	59.443	0.042198	20.94	66.893	12.186	25268951.968784	11	429.5889	7.76259e-05	2.69377e-04
2023/02/23	13:53:20	ok	ok	429.0320	59.441	0.042198	20.96	67.015	12.218	25423611.644553	12	429.5123	7.96506e-05	3.53024e-04
2023/02/23	13:58:20	ok	ok	429.0460	59.445	0.042198	21.00	66.905	12.228	25428858.107341	12	429.5260	7.93684e-05	3.56498e-04
2023/02/23	14:03:20	ok	ok	428.9900	59.443	0.042198	21.00	66.915	12.230	25631732.642985	11	429.5793	7.78662e-05	3.49546e-04
2023/02/23	14:08:20	ok	ok	428.9940	59.447	0.042198	21.00	66.969	12.240	24248640.888279	11	429.5859	7.84302e-05	3.50437e-04
2023/02/23	14:13:20	ok	ok	428.9700	59.445	0.042198	20.97	66.952	12.216	25569301.513530	12	429.6080	7.65786e-05	3.08565e-04
2023/02/23	14:18:20	ok	ok	428.9580	59.447	0.042198	21.07	66.822	12.262	24827042.324011	11	429.5981	7.77643e-05	3.01123e-04
2023/02/23	14:23:20	ok	ok	428.9340	59.447	0.042198	21.04	66.902	12.258	24099486.051431	12	429.5757	7.84053e-05	3.70353e-04
2023/02/23	14:28:20	ok	ok	428.9800	59.451	0.042198	21.03	66.952	12.257	30801646.856017	11	429.5691	7.86599e-05	3.25572e-04
2023/02/23	14:33:20	ok	ok	429.0540	59.448	0.042198	21.07	66.813	12.260	27958364.334521	13	429.4739	8.30248e-05	8.06219e-04
2023/02/23	14:38:20	--	ok	428.7960	59.445	0.042198	21.00	66.938	12.234	26916482.510833	12	429.5715	7.84052e-05	3.17648e-04
2023/02/23	14:38:27	ok	ok	429.1240	59.444	0.042208	21.00	66.946	12.235	32542787.233388	11	429.7459	7.29852e-05	3.23257e-04
2023/02/23	14:43:27	ok	ok	429.0020	59.450	0.042208	21.06	66.915	12.270	29135517.766219	9	429.6756	7.55979e-05	3.28952e-04
2023/02/23	14:48:27	ok	ok	429.0660	59.450	0.042208	21.09	66.932	12.296	28982061.216534	10	429.5758	7.94608e-05	3.64957e-04
2023/02/23	14:53:27	ok	ok	429.0920	59.456	0.042208	21.09	66.987	12.306	28493597.392203	13	429.5804	7.92131e-05	3.08002e-04
2023/02/23	14:58:27	ok	ok	429.0900	59.449	0.042208	21.11	66.831	12.296	29942482.365698	12	429.5918	7.98722e-05	3.72238e-04
2023/02/23	15:03:27	ok	ok	429.0460	59.449	0.042208	21.06	67.002	12.286	29472115.863254	11	429.6135	7.72692e-05	2.62356e-04
2023/02/23	15:08:27	--	ok	429.2200	59.453	0.042208	21.10	66.957	12.310	26505348.638910	7	429.7430	7.42951e-05	2.43485e-04
2023/02/23	15:08:34	--	ok	429.2380	59.445	0.042197	21.09	66.879	12.286	24826071.991812	10	429.7551	7.21313e-05	3.26514e-04
2023/02/23	15:08:41	ok	ok	428.8420	59.405	0.042185	21.04	66.902	12.258	32557586.052322	11	429.3911	7.35639e-05	2.81122e-04
2023/02/23	15:13:41	ok	ok	428.9020	59.428	0.042185	21.09	66.902	12.290	35622326.686524	12	429.3666	7.77077e-05	3.41594e-04
2023/02/23	15:18:41	--	ok	428.7740	59.419	0.042185	21.04	66.860	12.250	34952233.475305	11	429.3995	7.50783e-05	2.82060e-04
2023/02/23	15:18:48	ok	ok	429.0060	59.419	0.042196	21.03	66.987	12.264	30072632.027478	10	429.4425	7.40525e-05	2.53856e-04
2023/02/23	15:23:49	ok	ok	429.0960	59.417	0.042196	21.01	66.896	12.236	28254140.269602	12	429.3643	7.71440e-05	2.43361e-04
2023/02/23	15:28:48	ok	ok	429.1040	59.423	0.042196	21.06	66.938	12.274	28482707.843197	12	429.3868	7.69186e-05	3.58464e-04
2023/02/23	15:33:48	ok	ok	428.8920	59.417	0.042196	21.03	66.856	12.240	28759816.503077	11	429.3403	7.77874e-05	3.15142e-04
2023/02/23	15:38:48	ok	ok	428.9420	59.408	0.042196	20.94	67.076	12.219	27214646.839878	12	429.2600	7.79401e-05	3.08390e-04
2023/02/23	15:43:48	ok	ok	428.9160	59.418	0.042196	20.80	67.195	12.141	25422954.242716	8	429.4162	7.29375e-05	2.28066e-04
2023/02/23	15:48:48	ok	ok	428.8420	59.420	0.042196	20.87	67.103	12.173	25746767.072359	13	429.2365	7.91567e-05	3.04737e-04
2023/02/23	15:53:48	--	ok	428.7560	59.411	0.042196	20.87	66.996	12.154	28027847.068066	11	429.3454	7.58955e-05	3.11536e-04
2023/02/23	15:53:56	ok	ok	429.0960	59.411	0.042209	20.83	67.021	12.130	31516344.711255	10	429.3724	7.38929e-05	2.91996e-04
2023/02/23	15:58:55	ok	ok	428.8340	59.417	0.042209	20.90	66.960	12.168	32225922.944072	10	429.3555	7.47820e-05	2.51577e-04
2023/02/23	16:03:55	--	ok	428.7200	59.421	0.042209	20.93	66.923	12.182	32741215.365741	12	429.2579	7.88633e-05	3.33905e-04
2023/02/23	16:04:02	ok	ok	428.8760	59.412	0.042223	20.89	66.925	12.152	32975067.918612	12	429.4066	7.51326e-05	2.86152e-04
2023/02/23	16:09:01	ok	ok	428.8760	59.406	0.042223	20.89	66.860	12.141	29668165.493814	11	429.4095	7.42504e-05	2.69787e-04
2023/02/23	16:14:01	--	ok	428.7760	59.410	0.042223	20.87	66.996	12.154	33370416.257266	12	429.2875	7.87168e-05	3.54130e-04
2023/02/23	16:14:08	ok	ok	429.1660	59.408	0.042235	20.86	67.016	12.148	26758873.281559	11	429.4393	7.30568e-05	3.01641e-04
2023/02/23	16:19:08	ok	ok	428.8240	59.412	0.042235	20.86	66.909	12.129	26619281.058917	12	429.3056	7.83810e-05	2.93447e-04
2023/02/23	16:24:08	ok	ok	429.1400	59.418	0.042235	20.91	66.920	12.170	27189157.997061	13	429.2389	7.99289e-05	3.10732e-04
2023/02/23	16:29:08	ok	ok	428.9980	59.416	0.042235	20.86	66.993	12.144	30570897.473185	10	429.3893	7.40602e-05	2.33510e-04
2023/02/23	16:34:08	ok	ok	428.9120	59.419	0.042235	20.84	66.947	12.126	27851528.873162	12	429.2313	7.97544e-05	3.55093e-04
2023/02/23	16:39:08	ok	ok	428.9940	59.420	0.042235	20.87	66.847	12.127	29262782.879289	10	429.4021	7.41069e-05	2.69286e-04
2023/02/23	16:44:08	ok	ok	428.9600	59.409	0.042235	20.84	66.915	12.120	28649578.613316	12	429.2728	7.83017e-05	2.90531e-04
2023/02/23	16:49:08	--	ok	428.7760	59.406	0.042235	20.78	67.051	12.096	26157141.488485	11	429.2462	7.81867e-05	3.02505e-04
2023/02/23	16:49:16	ok	ok	428.8380	59.394	0.042246	20.69	67.076	12.041	32759471.807746	10	429.3372	7.48932e-05	2.82057e-04
2023/02/23	16:54:15	--	ok	428.7760	59.398	0.042246	20.65	67.153	12.025	33454529.870483	9	429.5242	6.70879e-05	5.26323e-04
2023/02/23	16:54:22	ok	ok	429.0620	59.398	0.042258	20.62	67.138	12.001	35291707.474904	10	429.3214	7.41676e-05	3.03691e-04
2023/02/23	16:59:22	ok	ok	428.8420	59.396	0.042258	20.55	67.195	11.961	32214597.627092	13	429.1457	7.91555e-05	3.53038e-04
2023/02/23	17:04:22	--	ok	428.5640	59.387	0.042258	20.49	67.245	11.931	37116326.555496	12	429.1795	7.73164e-05	2.87119e-04
2023/02/23	17:04:30	ok	ok	428.9100	59.385	0.04228	20.49	67.286	11.938	31534353.253554	11	429.2527	7.43741e-05	2.87236e-04
2023/02/23	17:09:29	--	ok	428.7500	59.391	0.04228	20.60	66.952	11.959	27703944.565031	12	429.1979	7.73483e-05	3.13138e-04
2023/02/23	17:09:36	--	ok	428.5240	59.386	0.042293	20.60	67.007	11.969	24998734.861819	9	429.3106	7.34734e-05	2.86028e-04
2023/02/23	17:09:44	ok	ok	428.8800	59.434	0.042317	20.56	67.019	11.939	21965382.217777	11	429.6198	7.31870e-05	3.07218e-04
2023/02/23	17:14:43	--	ok	428.7400	59.439	0.042317	20.63	67.024	11.992	22939658.494481	11	429.5313	7.75148e-05	3.34406e-04
2023/02/23	17:14:51	--	ok	429.4460	59.491	0.042331	20.60	67.037	11.974	25261368.324305	10	429.9765	7.35925e-05	2.74252e-04
2023/02/23	17:14:58	--	ok	429.4780	59.480	0.042308	20.53	66.970	11.912	24658913.862742	11	429.9420	7.31694e-05	3.11034e-04
2023/02/23	17:15:05	--	ok	429.3140	59.457	0.042284	20.48	67.152	11.905	29701842.081346	11	429.8414	7.34378e-05	3.34264e-04
2023/02/23	17:15:13	--	ok	429.3840	59.452	0.042267	20.38	67.304	11.864	32418385.940909	9	429.7372	7.51379e-05	3.26131e-04
2023/02/23	17:15:20	--	ok	429.3940	59.451	0.042248	20.32	67.547	11.868	32560588.999122	10	429.7714	7.37500e-05	3.25450e-04
2023/02/23	17:15:28	--	ok	429.2280	59.449	0.042227	20.26	67.749	11.862	30838538.299109	9	429.7385	7.40475e-05	3.07400e-04
2023/02/23	17:15:35	ok	ok	429.0840	59.441	0.042216	20.21	67.903	11.851	23892933.700922	11	429.6804	7.48951e-05	2.80847e-04
2023/02/23	17:20:34	--	ok	429.2740	59.482	0.042216	20.62	66.934	11.965	24926336.573274	10	429.7426	8.09267e-05	3.41581e-04
2023/02/23	17:20:41	ok	ok	429.1440	59.437	0.042202	20.58	66.947	11.939	26061679.249271	9	429.6633	7.35435e-05	3.14487e-04
2023/02/23	17:25:41	ok	ok	428.8540	59.443	0.042202	20.63	66.947	11.978	21815136.636791	11	429.5236	7.95786e-05	3.61617e-04
2023/02/23	17:30:41	ok	ok	428.8200	59.441	0.042202	20.60	66.943	11.957	21454803.043670	11	429.5032	7.92650e-05	3.14590e-04
2023/02/23	17:35:41	ok	ok	428.9160	59.443	0.042202	20.62	66.882	11.956	23943465.274419	10	429.5981	7.59472e-05	2.86265e-04
2023/02/23	17:40:41	--	ok	429.4520	59.436	0.042202	20.60	66.879	11.946	22812433.638001	13	429.5082	7.86686e-05	3.09273e-04
2023/02/23	17:40:48	--	ok	428.7100	59.324	0.042178	20.59	66.929	11.945	22514753.836085	12	429.1414	7.49154e-05	2.81198e-04
2023/02/23	17:40:55	--	ok	428.4920	59.297	0.042193	20.49	66.984	11.885	29993695.399443	10	429.0631	7.42187e-05	3.07032e-04
2023/02/23	17:41:03	--	ok	428.4640	59.254	0.042219	20.35	67.208	11.827	33110516.142895	11	428.9595	7.49205e-05	2.73574e-04
2023/02/23	17:41:10	--	ok	428.5980	59.240	0.042247	20.29	67.460	11.832	32589753.150951	11	428.9623	7.42465e-05	3.15921e-04
2023/02/23	17:41:17	--	ok	428.4880	59.240	0.042267	20.25	67.716	11.848	31512724.595907	11	428.9623	7.39361e-05	2.98950e-04
2023/02/23	17:41:25	--	ok	428.3560	59.216	0.042293	20.18	67.909	11.833	23271516.781054	11	428.9233	7.35723e-05	3.11300e-04
2023/02/23	17:41:33	ok	ok	429.0080	59.430	0.042326	20.15	68.096	11.846	24020619.849677	10	429.5476	7.53467e-05	3.18694e-04
2023/02/23	17:46:32	ok	ok	429.0360	59.464	0.042326	20.58	66.915	11.934	19670645.606494	10	429.8580	7.22159e-05	2.97478e-04
2023/02/23	17:51:32	ok	ok	429.0920	59.455	0.042326	20.43	67.131	11.872	19517336.999605	11	429.6112	7.85975e-05	3.45697e-04
2023/02/23	17:56:33	ok	ok	428.9000	59.451	0.042326	20.33	67.204	11.817	21835577.709708	12	429.5980	7.71671e-05	3.19615e-04
2023/02/23	18:01:32	ok	ok	428.9160	59.449	0.042326	20.25	67.250	11.766	20744255.998953	11	429.5618	7.79763e-05	3.27044e-04
2023/02/23	18:06:32	ok	ok	428.8500	59.440	0.042326	20.16	67.286	11.714	21477432.696426	10	429.6198	7.45776e-05	2.75930e-04
2023/02/23	18:11:32	--	ok	428.7660	59.438	0.042326	20.12	67.271	11.684	21440397.611405	10	429.5176	7.75729e-05	3.20867e-04
2023/02/23	18:11:39	ok	ok	428.9360	59.479	0.042338	20.05	67.277	11.636	23139717.028531	10	429.9039	7.29638e-05	3.33568e-04
2023/02/23	18:16:39	ok	ok	429.0060	59.484	0.042338	20.11	67.124	11.647	22816052.341114	10	429.7932	7.62839e-05	2.35000e-04
2023/02/23	18:21:40	ok	ok	429.1680	59.488	0.042338	20.15	67.039	11.662	25415849.183107	8	429.7844	7.67449e-05	2.43008e-04
2023/02/23	18:26:39	ok	ok	429.0540	59.495	0.042338	20.21	67.025	11.697	21406787.495336	11	429.7062	7.95150e-05	3.16869e-04
2023/02/23	18:31:39	ok	ok	429.1040	59.495	0.042338	20.18	66.928	11.662	21765020.429046	11	429.7646	7.88744e-05	3.94279e-04
2023/02/23	18:36:39	--	ok	429.2120	59.481	0.042338	20.09	66.955	11.609	21448945.975386	12	429.8042	7.60189e-05	2.74555e-04
2023/02/23	18:36:46	ok	ok	429.1660	59.435	0.042328	20.08	67.025	11.612	20208462.307739	11	429.6356	7.33830e-05	3.15429e-04
2023/02/23	18:41:45	ok	ok	428.8460	59.433	0.042328	20.09	66.847	11.590	19621734.269248	12	429.5134	7.82887e-05	3.20770e-04
2023/02/23	18:46:45	ok	ok	428.9280	59.440	0.042328	20.08	66.900	11.590	19795133.190255	11	429.4802	7.88070e-05	3.66589e-04
2023/02/23	18:51:45	--	ok	428.7980	59.431	0.042328	19.89	67.121	11.502	23809458.324127	11	429.5738	7.50595e-05	2.75683e-04
2023/02/23	18:51:52	ok	ok	428.9780	59.467	0.042338	19.92	67.106	11.519	22939877.792392	9	429.9213	7.13347e-05	1.29419e-04
2023/02/23	18:56:52	ok	ok	428.9120	59.451	0.042338	19.81	67.167	11.455	21179419.930215	11	429.5977	7.89385e-05	3.86542e-04
2023/02/23	19:01:52	--	ok	429.2040	59.455	0.042338	19.74	67.185	11.409	19956792.854809	11	429.5921	7.82674e-05	2.95886e-04
2023/02/23	19:01:59	ok	ok	428.9340	59.422	0.042328	19.71	67.120	11.380	20467569.942217	10	429.5358	7.43744e-05	3.35835e-04
2023/02/23	19:06:59	--	ok	428.7140	59.421	0.042328	19.65	67.111	11.340	18744970.347616	8	429.2722	8.04074e-05	2.90683e-04
2023/02/23	19:07:06	--	ok	429.2180	59.465	0.042342	19.67	67.112	11.351	23728796.711949	9	429.8010	7.36257e-05	3.09983e-04
2023/02/23	19:07:14	--	ok	428.6740	59.421	0.042331	19.64	67.129	11.334	20349652.474791	10	429.5220	7.38447e-05	3.41590e-04
2023/02/23	19:07:21	ok	ok	429.0000	59.461	0.042347	19.52	67.271	11.275	22165041.410934	8	429.8067	7.46187e-05	3.41424e-04
2023/02/23	19:12:20	ok	ok	428.9980	59.480	0.042347	19.60	67.143	11.308	21024519.914339	12	429.7377	7.83045e-05	4.01758e-04
2023/02/23	19:17:20	ok	ok	428.9300	59.488	0.042347	19.50	67.135	11.241	18300063.195476	12	429.9563	6.89624e-05	4.10230e-04
2023/02/23	19:22:20	ok	ok	428.9340	59.492	0.042347	19.46	67.149	11.217	19214597.266503	12	429.6528	7.88844e-05	3.74447e-04
2023/02/23	19:27:20	ok	ok	428.8520	59.473	0.042347	19.39	67.218	11.181	18826087.824106	10	429.7935	7.30289e-05	3.54186e-04
2023/02/23	19:32:20	ok	ok	428.9240	59.461	0.042347	19.33	67.230	11.146	20361272.582348	11	429.6782	7.76278e-05	3.05852e-04
2023/02/23	19:37:20	ok	ok	428.8520	59.451	0.042347	19.32	67.085	11.114	17908353.098218	9	429.6040	7.89356e-05	2.90703e-04
2023/02/23	19:42:20	ok	ok	428.8600	59.451	0.042347	19.24	67.185	11.082	20144976.077201	11	429.4839	8.18955e-05	3.57217e-04
2023/02/23	19:47:20	ok	ok	428.8380	59.446	0.042347	19.16	67.202	11.030	19812439.664620	10	429.5380	7.96010e-05	3.68732e-04
2023/02/23	19:52:20	ok	ok	428.9080	59.441	0.042347	19.14	67.158	11.013	18101067.411612	9	429.4965	8.08462e-05	3.74502e-04
2023/02/23	19:57:20	ok	ok	429.0720	59.444	0.042347	19.12	67.121	10.990	19544632.884745	8	429.6666	7.57477e-05	1.91286e-04
2023/02/23	20:02:21	--	ok	428.7840	59.438	0.042347	19.03	67.170	10.942	19174823.084809	10	429.5681	7.78408e-05	3.40484e-04
2023/02/23	20:02:28	ok	ok	428.9880	59.510	0.042358	19.02	67.198	10.938	22717503.128139	11	429.8234	7.77405e-05	3.39685e-04
2023/02/23	20:07:27	--	ok	429.4280	59.511	0.042358	19.02	67.147	10.930	19980468.340905	10	429.7215	7.91247e-05	2.45989e-04
2023/02/23	20:07:34	--	ok	428.4380	59.407	0.042337	19.06	67.053	10.942	16478073.281833	9	429.4458	7.45836e-05	3.32974e-04
2023/02/23	20:07:42	--	ok	429.3680	59.549	0.042365	18.99	67.051	10.895	24846023.699473	12	429.8927	7.73377e-05	2.75060e-04
2023/02/23	20:07:49	ok	ok	428.9460	59.416	0.042347	18.85	67.199	10.829	19404856.398132	10	429.5024	7.48857e-05	3.76959e-04
2023/02/23	20:12:48	ok	ok	428.8600	59.430	0.042347	18.96	67.117	10.889	18533692.626522	11	429.4285	8.01618e-05	3.34811e-04
2023/02/23	20:17:48	--	ok	428.6460	59.435	0.042347	18.89	67.126	10.844	19854358.990336	8	429.4640	7.83432e-05	3.17834e-04
2023/02/23	20:17:55	--	ok	429.3760	59.545	0.042364	18.88	67.153	10.840	21805377.383705	10	429.8547	7.86170e-05	3.12636e-04
2023/02/23	20:18:02	ok	ok	428.8480	59.417	0.042345	18.85	67.179	10.826	25780405.872579	11	429.4466	7.68741e-05	3.52198e-04
2023/02/23	20:23:02	--	ok	428.7980	59.420	0.042345	18.86	67.051	10.815	22576327.510238	9	429.3695	8.00283e-05	3.80174e-04
2023/02/23	20:23:09	ok	ok	428.9340	59.468	0.042355	18.85	67.048	10.804	19633149.722232	10	429.7877	7.46092e-05	3.12588e-04
2023/02/23	20:28:08	ok	ok	428.8440	59.457	0.042355	18.83	66.996	10.788	21971761.532844	10	429.5478	8.10768e-05	4.24855e-04
2023/02/23	20:33:09	ok	ok	428.9120	59.450	0.042355	18.78	67.108	10.770	19539368.718436	10	429.4862	8.35385e-05	5.00467e-04
2023/02/23	20:38:08	ok	ok	428.8440	59.450	0.042355	18.75	67.083	10.749	18394980.675577	11	429.4954	8.16538e-05	3.35547e-04
2023/02/23	20:43:08	--	ok	428.7940	59.448	0.042355	18.65	67.106	10.690	19512280.745654	11	429.5308	8.04555e-05	4.39906e-04
2023/02/23	20:43:16	--	ok	429.2500	59.516	0.042366	18.64	67.175	10.691	25551973.576518	12	429.8535	7.59831e-05	2.76948e-04
2023/02/23	20:43:23	--	ok	428.7480	59.430	0.042353	18.65	67.147	10.697	20662606.629328	11	429.5251	7.75507e-05	3.17927e-04
2023/02/23	20:43:30	ok	ok	429.1600	59.468	0.042366	18.55	67.240	10.647	25300015.633930	11	429.7028	7.91419e-05	2.81359e-04
2023/02/23	20:48:30	ok	ok	429.0900	59.524	0.042366	18.64	67.085	10.676	21169463.142774	10	429.6681	8.26780e-05	3.55588e-04
2023/02/23	20:53:30	ok	ok	429.1420	59.497	0.042366	18.59	67.097	10.650	25448326.099723	8	429.7435	7.87220e-05	2.98514e-04
2023/02/23	20:58:31	ok	ok	429.0300	59.518	0.042366	18.58	67.083	10.639	22132212.524132	11	429.6009	8.32786e-05	3.25568e-04
2023/02/23	21:03:30	ok	ok	429.0840	59.527	0.042366	18.58	67.076	10.638	21014889.034686	11	429.6487	8.16587e-05	3.91166e-04
2023/02/23	21:08:30	ok	ok	428.9960	59.496	0.042366	18.52	67.034	10.596	22230510.244871	10	429.7758	7.60248e-05	4.25418e-04
2023/02/23	21:13:30	ok	ok	429.1740	59.500	0.042366	18.48	67.007	10.565	20194244.786320	10	429.6303	7.99558e-05	2.83808e-04
2023/02/23	21:18:30	ok	ok	429.0820	59.484	0.042366	18.40	67.024	10.516	23491232.033539	10	429.5878	8.07684e-05	2.87889e-04
2023/02/23	21:23:30	--	ok	429.2700	59.481	0.042366	18.34	67.034	10.481	24287363.920296	10	429.4852	8.36499e-05	3.48716e-04
2023/02/23	21:23:37	--	ok	428.7040	59.409	0.042352	18.32	67.062	10.477	19992713.497017	11	429.4366	7.56538e-05	3.19459e-04
2023/02/23	21:23:45	ok	ok	429.1160	59.470	0.042367	18.31	67.060	10.469	21471357.170497	7	429.6428	7.90919e-05	3.23865e-04
2023/02/23	21:28:44	ok	ok	429.0080	59.476	0.042367	18.31	66.960	10.453	19761597.752810	10	429.6946	7.66804e-05	2.50246e-04
2023/02/23	21:33:44	ok	ok	429.0840	59.471	0.042367	18.25	66.938	10.415	20488942.058776	10	429.5014	8.36218e-05	3.05018e-04
2023/02/23	21:38:44	ok	ok	428.8400	59.464	0.042367	18.16	67.044	10.371	21042150.009687	9	429.4493	8.44419e-05	4.95606e-04
2023/02/23	21:43:45	ok	ok	429.0140	59.469	0.042367	18.18	66.998	10.380	19643190.625511	11	429.5981	8.02221e-05	2.80188e-04
2023/02/23	21:48:44	ok	ok	429.1320	59.457	0.042367	18.08	67.021	10.323	18973457.849963	11	429.4872	8.09776e-05	3.23347e-04
2023/02/23	21:53:44	ok	ok	428.9360	59.458	0.042367	18.11	66.886	10.320	20014536.081160	12	429.4608	8.24313e-05	2.75809e-04
2023/02/23	21:58:44	ok	ok	429.1080	59.470	0.042367	18.10	66.902	10.314	16417670.622298	8	429.5526	7.95876e-05	2.78710e-04
2023/02/23	22:03:44	ok	ok	428.8700	59.455	0.042367	18.06	66.946	10.295	18851013.529512	10	429.4624	8.13290e-05	2.82469e-04
2023/02/23	22:08:44	ok	ok	428.9060	59.430	0.042367	17.94	66.989	10.233	18163762.552291	9	429.4539	8.11479e-05	2.70072e-04
2023/02/23	22:13:44	ok	ok	428.9400	59.446	0.042367	17.94	66.998	10.235	17084643.650720	10	429.4217	8.18365e-05	3.64431e-04
2023/02/23	22:18:44	ok	ok	428.8060	59.440	0.042367	17.92	66.943	10.208	18713427.691444	8	429.4673	7.97476e-05	2.73167e-04
2023/02/23	22:23:44	--	ok	428.7840	59.435	0.042367	17.84	66.911	10.160	15303673.807197	9	429.4888	7.87683e-05	3.10888e-04
2023/02/23	22:23:51	ok	ok	428.9220	59.539	0.042378	17.86	66.883	10.164	20178212.004933	9	429.7535	7.98132e-05	2.96531e-04
2023/02/23	22:28:51	ok	ok	428.8600	59.497	0.042378	17.74	66.975	10.110	17597123.829432	7	429.6680	7.94079e-05	2.63768e-04
2023/02/23	22:33:51	ok	ok	428.9300	59.506	0.042378	17.76	66.906	10.108	17866424.675628	9	429.5267	8.34000e-05	3.13333e-04
2023/02/23	22:38:51	ok	ok	428.8760	59.519	0.042378	17.81	66.998	10.155	14565660.443998	10	429.6043	8.26497e-05	4.47604e-04
2023/02/23	22:43:51	ok	ok	429.1580	59.587	0.042378	18.24	67.149	10.438	17784569.062767	9	429.8105	7.96394e-05	2.54172e-04
2023/02/23	22:48:51	--	ok	429.5740	59.609	0.042378	18.56	67.092	10.632	20216095.376516	7	429.9515	7.80128e-05	3.29057e-04
2023/02/23	22:48:58	--	ok	428.7700	59.413	0.042349	18.64	67.103	10.679	17758935.406933	9	429.3716	7.75303e-05	3.10142e-04
2023/02/23	22:49:06	ok	ok	429.0660	59.441	0.04236	18.62	67.021	10.658	21062852.068474	11	429.6564	7.51347e-05	3.05746e-04
2023/02/23	22:54:05	ok	ok	429.1380	59.482	0.04236	18.79	67.048	10.769	19895252.888621	10	429.6205	8.00668e-05	3.09031e-04
2023/02/23	22:59:05	ok	ok	429.0260	59.493	0.04236	18.92	66.947	10.834	14651080.964002	11	429.7106	7.79652e-05	2.94308e-04
2023/02/23	23:04:05	--	ok	429.6520	59.512	0.04236	19.06	66.859	10.910	15906454.621146	13	429.6962	8.00582e-05	3.97700e-04
2023/02/23	23:04:12	ok	ok	428.9480	59.428	0.042327	19.05	66.845	10.898	21218779.533556	9	429.5399	7.55515e-05	3.42317e-04
2023/02/23	23:09:12	ok	ok	428.9000	59.437	0.042327	19.12	66.827	10.941	13710204.950655	10	429.5010	7.78058e-05	3.53992e-04
2023/02/23	23:14:12	ok	ok	428.8440	59.443	0.042327	19.17	66.783	10.970	12947637.324556	11	429.4738	7.98949e-05	3.87995e-04
2023/02/23	23:19:12	--	ok	428.7200	59.445	0.042327	19.20	66.732	10.979	15284059.785030	12	429.5052	7.93906e-05	3.66061e-04
2023/02/23	23:19:19	ok	ok	429.1280	59.437	0.042341	19.23	66.740	10.999	19532921.135698	9	429.6260	7.40633e-05	3.30482e-04
2023/02/23	23:24:19	ok	ok	429.1340	59.442	0.042341	19.27	66.595	11.003	18456614.497073	11	420.2623	4.23664e-04	3.28123e-02
2023/02/23	23:29:19	ok	ok	428.8380	59.455	0.042341	19.33	66.531	11.031	17049635.931289	12	429.5210	7.92437e-05	3.74992e-04
2023/02/23	23:34:19	ok	ok	428.9360	59.452	0.042341	19.36	66.516	11.047	17592839.120620	10	429.4408	8.15073e-05	3.41067e-04
2023/02/23	23:39:19	ok	ok	429.1560	59.458	0.042341	19.37	66.485	11.051	15365519.016822	12	429.5381	7.89422e-05	3.31966e-04
2023/02/23	23:44:19	ok	ok	428.8920	59.459	0.042341	19.40	66.416	11.057	15882212.594692	9	429.8914	6.76083e-05	5.45312e-04
2023/02/23	23:49:19	ok	ok	428.9220	59.473	0.042341	19.40	66.352	11.046	17887336.993554	11	429.5658	7.88710e-05	3.07757e-04
2023/02/23	23:54:19	ok	ok	428.9280	59.471	0.042341	19.44	66.261	11.058	20507637.532645	12	429.5775	7.92768e-05	3.30700e-04
2023/02/23	23:59:19	--	ok	429.3780	59.476	0.042341	19.43	66.206	11.041	19065341.167673	11	429.5360	8.06111e-05	3.71324e-04
2023/02/23	23:59:26	--	ok	429.6540	59.493	0.042322	19.46	66.210	11.060	22389472.444479	9	429.8021	7.38024e-05	3.35059e-04
2023/02/23	23:59:34	ok	ok	429.1640	59.463	0.042289	19.43	66.206	11.041	18882041.041925	11	429.7288	7.46422e-05	2.96907e-04
2023/02/24	00:04:33	ok	ok	428.9280	59.490	0.042289	19.46	66.223	11.062	17320441.749431	10	429.9679	6.60695e-05	6.20830e-04
2023/02/24	00:09:33	ok	ok	428.9700	59.494	0.042289	19.46	66.140	11.049	14503141.252950	11	429.6200	7.98125e-05	4.00765e-04
2023/02/24	00:14:33	ok	ok	428.9300	59.501	0.042289	19.46	66.140	11.049	19876442.213445	11	429.6325	7.95550e-05	3.84777e-04
2023/02/24	00:19:33	ok	ok	429.0140	59.495	0.042289	19.47	66.044	11.041	15870557.455570	12	429.6326	8.00052e-05	3.31881e-04
2023/02/24	00:24:33	ok	ok	428.9560	59.500	0.042289	19.46	66.012	11.027	16422401.725257	11	429.6394	7.94381e-05	3.72804e-04
2023/02/24	00:29:33	--	ok	429.4200	59.501	0.042289	19.49	65.940	11.033	14261783.542494	12	429.6806	7.91222e-05	3.63088e-04
2023/02/24	00:29:41	--	ok	429.3620	59.496	0.042267	19.50	65.975	11.047	19074173.642055	10	429.8122	7.35086e-05	3.03422e-04
2023/02/24	00:29:48	ok	ok	429.1040	59.468	0.042249	19.42	65.953	10.990	21985856.990980	9	429.6745	7.64941e-05	3.31085e-04
2023/02/24	00:34:47	--	ok	429.2400	59.505	0.042249	19.44	65.954	11.007	20048057.682500	12	429.6628	7.97191e-05	3.28672e-04
2023/02/24	00:34:54	--	ok	429.2900	59.513	0.042236	19.47	65.939	11.024	15822454.493103	11	429.7661	7.55710e-05	3.17170e-04
2023/02/24	00:35:02	ok	ok	428.9700	59.437	0.042222	19.46	65.948	11.017	16915281.955884	10	429.6094	7.47228e-05	3.08202e-04
2023/02/24	00:40:01	ok	ok	428.8900	59.457	0.042222	19.46	65.872	11.004	12347702.005736	9	429.6638	7.44998e-05	2.89517e-04
2023/02/24	00:45:01	ok	ok	428.9380	59.460	0.042222	19.47	65.834	11.006	16047059.306817	12	429.5535	7.76700e-05	2.99797e-04
2023/02/24	00:50:01	--	ok	428.7460	59.456	0.042222	19.43	65.847	10.981	15595833.470528	7	429.6454	7.51330e-05	3.16336e-04
2023/02/24	00:50:08	--	ok	429.2540	59.463	0.042234	19.43	65.826	10.977	18880624.099697	9	429.6489	7.53550e-05	3.23607e-04
2023/02/24	00:50:16	--	ok	428.7940	59.440	0.042222	19.37	65.817	10.940	17854625.204894	10	429.6204	7.43958e-05	3.21344e-04
2023/02/24	00:50:23	ok	ok	428.8320	59.434	0.042232	19.19	66.073	10.862	20227818.102873	10	429.4964	7.46983e-05	2.99209e-04
2023/02/24	00:55:22	ok	ok	428.9740	59.471	0.042232	19.43	65.774	10.969	19871598.749137	11	429.5194	7.97165e-05	4.05334e-04
2023/02/24	01:00:22	--	ok	429.2580	59.464	0.042232	19.42	65.728	10.952	19414027.604488	12	429.4807	8.10362e-05	4.51792e-04
2023/02/24	01:00:29	ok	ok	429.1300	59.450	0.042219	19.42	65.716	10.950	17607720.549957	11	429.6369	7.28982e-05	2.98724e-04
2023/02/24	01:05:29	ok	ok	429.0000	59.452	0.042219	19.43	65.698	10.956	17729357.714468	12	429.5135	7.80378e-05	3.45875e-04
2023/02/24	01:10:29	--	ok	428.7840	59.452	0.042219	19.40	65.673	10.933	13708464.163308	12	429.3361	8.43568e-05	9.31768e-04
2023/02/24	01:10:36	--	ok	429.2760	59.460	0.042229	19.40	65.650	10.929	16616533.381192	11	429.5714	7.63163e-05	3.66965e-04
2023/02/24	01:10:43	--	ok	428.6440	59.431	0.042216	19.40	65.641	10.928	16544790.544763	11	429.4533	7.61926e-05	2.91518e-04
2023/02/24	01:10:50	ok	ok	428.9400	59.422	0.042234	19.30	65.678	10.870	21624011.164889	10	429.3910	7.57540e-05	3.12537e-04
2023/02/24	01:15:50	--	ok	429.3140	59.447	0.042234	19.44	65.595	10.947	17567366.401962	11	429.4824	7.71787e-05	3.10258e-04
2023/02/24	01:15:57	ok	ok	429.0180	59.447	0.042218	19.46	65.554	10.951	19533195.571783	9	429.5840	7.45893e-05	3.33509e-04
2023/02/24	01:20:57	ok	ok	429.0160	59.448	0.042218	19.43	65.573	10.935	19217405.707472	10	429.5273	7.62640e-05	2.87580e-04
2023/02/24	01:25:57	ok	ok	428.8140	59.444	0.042218	19.43	65.560	10.933	17371583.296705	12	429.4678	7.87321e-05	3.23425e-04
2023/02/24	01:30:57	ok	ok	428.9460	59.449	0.042218	19.42	65.495	10.913	19248465.535385	9	429.5731	7.50959e-05	2.42341e-04
2023/02/24	01:35:57	ok	ok	428.8220	59.452	0.042218	19.42	65.463	10.908	20005110.134759	11	429.4976	7.79644e-05	3.54314e-04
2023/02/24	01:40:57	ok	ok	429.0440	59.453	0.042218	19.43	65.422	10.910	18453134.922753	10	429.6107	7.34821e-05	2.35144e-04
2023/02/24	01:45:57	ok	ok	428.8960	59.452	0.042218	19.43	65.391	10.905	20573161.236207	13	429.4759	7.87175e-05	3.55480e-04
2023/02/24	01:50:57	ok	ok	428.9260	59.453	0.042218	19.44	65.341	10.905	18286477.139358	11	429.4232	8.07556e-05	3.53017e-04
2023/02/24	01:55:57	ok	ok	428.8340	59.453	0.042218	19.42	65.336	10.887	18227161.073485	11	429.5186	7.76907e-05	2.74958e-04
2023/02/24	02:00:57	ok	ok	428.9060	59.453	0.042218	19.46	65.235	10.898	19754620.426958	12	429.4470	8.02929e-05	4.08552e-04
2023/02/24	02:05:57	ok	ok	428.9840	59.458	0.042218	19.43	65.252	10.882	20208765.671478	11	429.4987	7.87646e-05	3.71022e-04
2023/02/24	02:10:57	ok	ok	428.8840	59.463	0.042218	19.46	65.257	10.901	19736186.644153	11	429.5408	7.84277e-05	3.60608e-04
2023/02/24	02:15:57	ok	ok	428.8040	59.455	0.042218	19.44	65.171	10.877	18578424.144340	12	429.5205	7.91313e-05	3.60461e-04
2023/02/24	02:20:57	--	ok	429.2100	59.460	0.042218	19.42	65.144	10.855	17318567.511453	11	429.5101	7.94316e-05	3.47993e-04
2023/02/24	02:21:04	--	ok	428.7980	59.429	0.042207	19.46	65.139	10.881	16014345.760253	9	429.5186	7.26342e-05	2.74814e-04
2023/02/24	02:21:11	ok	ok	428.9540	59.422	0.042217	19.37	65.148	10.829	20911182.244064	9	429.4526	7.39342e-05	2.96990e-04
2023/02/24	02:26:11	--	ok	428.7500	59.432	0.042217	19.46	65.066	10.869	20071196.060351	12	429.3585	7.83912e-05	3.35523e-04
2023/02/24	02:26:18	--	ok	428.7700	59.435	0.04223	19.44	65.032	10.853	18732123.400237	11	429.5375	7.31144e-05	3.21641e-04
2023/02/24	02:26:26	--	ok	428.6940	59.421	0.042242	19.37	65.052	10.813	23054833.172521	10	429.4591	7.40870e-05	3.13271e-04
2023/02/24	02:26:33	--	ok	428.7800	59.408	0.042257	19.29	65.272	10.795	21781896.409279	8	429.3041	7.39073e-05	2.70243e-04
2023/02/24	02:26:40	ok	ok	428.8400	59.400	0.042269	19.26	65.405	10.798	17213276.096034	11	429.1958	7.52567e-05	2.96728e-04
2023/02/24	02:31:40	--	ok	428.7620	59.430	0.042269	19.40	65.046	10.828	19661867.735257	11	429.2523	8.21379e-05	3.49406e-04
2023/02/24	02:31:47	ok	ok	428.9600	59.428	0.042281	19.44	64.991	10.847	22001943.745954	10	429.4807	7.41110e-05	2.62923e-04
2023/02/24	02:36:47	ok	ok	428.8540	59.430	0.042281	19.43	64.942	10.830	18308821.721481	10	429.4712	7.56855e-05	2.57959e-04
2023/02/24	02:41:47	--	ok	428.7140	59.433	0.042281	19.44	64.991	10.847	19366801.516073	12	429.4040	7.72002e-05	3.06599e-04
2023/02/24	02:41:54	ok	ok	429.0080	59.433	0.042295	19.49	64.910	10.860	17881984.041322	9	429.5014	7.53442e-05	2.61586e-04
2023/02/24	02:46:54	ok	ok	428.8820	59.433	0.042295	19.47	64.909	10.851	20696943.514884	9	429.5358	7.38434e-05	3.44289e-04
2023/02/24	02:51:54	ok	ok	428.9260	59.435	0.042295	19.44	64.874	10.827	18756829.036842	10	429.4900	7.43082e-05	2.50455e-04
2023/02/24	02:56:54	--	ok	428.7880	59.433	0.042295	19.43	64.860	10.816	19527928.091120	13	429.3641	7.96262e-05	3.79093e-04
2023/02/24	02:57:02	ok	ok	428.9060	59.427	0.042306	19.42	64.817	10.801	18933673.394922	11	429.4697	7.51874e-05	3.09008e-04
2023/02/24	03:02:01	--	ok	428.7960	59.433	0.042306	19.46	64.822	10.828	17957560.108233	10	429.3402	8.02877e-05	3.57472e-04
2023/02/24	03:02:09	ok	ok	428.8640	59.428	0.042316	19.40	64.813	10.790	16683718.998991	10	429.5081	7.32071e-05	3.65739e-04
2023/02/24	03:07:08	--	ok	428.5680	59.433	0.042316	19.44	64.776	10.811	15476369.007410	11	429.3659	7.87982e-05	3.40893e-04
2023/02/24	03:07:15	--	ok	429.2960	59.524	0.042339	19.44	64.735	10.804	17173828.472609	9	429.9082	7.34618e-05	2.73860e-04
2023/02/24	03:07:23	--	ok	429.4700	59.510	0.042324	19.42	64.741	10.788	20904298.606314	9	429.9098	7.36112e-05	3.13807e-04
2023/02/24	03:07:30	--	ok	429.2860	59.467	0.0423	19.22	64.910	10.689	22203131.395390	9	429.6958	7.63828e-05	3.61937e-04
2023/02/24	03:07:37	--	ok	429.4120	59.456	0.042285	19.17	65.254	10.719	21572358.224547	11	429.6373	7.54784e-05	3.02059e-04
2023/02/24	03:07:44	ok	ok	429.0640	59.461	0.042264	19.16	65.473	10.747	23096335.429283	9	429.6884	7.47260e-05	3.43251e-04
2023/02/24	03:12:44	--	ok	429.6720	59.535	0.042264	19.42	64.794	10.797	19062478.081544	11	429.7679	7.93196e-05	3.97489e-04
2023/02/24	03:12:51	--	ok	429.6160	59.552	0.04223	19.42	64.730	10.786	18958707.526661	10	429.9215	7.36992e-05	2.71658e-04
2023/02/24	03:12:58	ok	ok	428.8760	59.405	0.042198	19.39	64.790	10.777	16699733.013748	9	429.3013	7.35737e-05	2.72773e-04
2023/02/24	03:17:58	--	ok	428.6960	59.417	0.042198	19.42	64.753	10.790	14090237.614951	8	429.2707	7.62858e-05	2.79371e-04
2023/02/24	03:18:05	ok	ok	429.0160	59.421	0.042213	19.42	64.730	10.786	17905931.138661	11	429.4403	7.32710e-05	3.18436e-04
2023/02/24	03:23:05	--	ok	428.5240	59.418	0.042213	19.42	64.762	10.791	17099665.337734	12	429.2541	7.77884e-05	2.93323e-04
2023/02/24	03:23:12	ok	ok	428.9560	59.420	0.042237	19.44	64.694	10.797	24192774.971801	9	429.3957	7.34994e-05	3.26824e-04
2023/02/24	03:28:11	ok	ok	428.8100	59.420	0.042237	19.42	64.677	10.777	23882534.519944	10	429.3204	7.62559e-05	2.66204e-04
2023/02/24	03:33:11	--	ok	428.7840	59.421	0.042237	19.40	64.652	10.763	24413185.422220	12	429.2812	7.78260e-05	2.79311e-04
2023/02/24	03:33:18	--	ok	428.7640	59.422	0.042249	19.44	64.659	10.791	17595444.805615	9	429.4141	7.36538e-05	3.32032e-04
2023/02/24	03:33:26	ok	ok	429.1460	59.411	0.04226	19.37	64.639	10.744	23591870.902594	10	429.2988	7.59785e-05	2.87055e-04
2023/02/24	03:38:25	--	ok	428.7840	59.421	0.04226	19.42	64.645	10.772	25113301.484209	11	429.3674	7.48295e-05	3.09591e-04
2023/02/24	03:38:32	ok	ok	428.8920	59.424	0.042271	19.44	64.575	10.777	25725881.364009	11	429.4173	7.46811e-05	3.06083e-04
2023/02/24	03:43:32	ok	ok	428.8480	59.423	0.042271	19.42	64.581	10.761	19696690.694050	12	429.2603	7.89125e-05	3.28663e-04
2023/02/24	03:48:32	ok	ok	428.9580	59.420	0.042271	19.39	64.608	10.747	20979136.891934	9	429.3923	7.41775e-05	2.76218e-04
2023/02/24	03:53:32	ok	ok	428.8220	59.425	0.042271	19.56	64.401	10.819	23981466.052985	11	429.4589	7.42606e-05	2.83141e-04
2023/02/24	03:58:32	ok	ok	428.9240	59.429	0.042271	19.67	64.283	10.872	21809276.154900	12	429.3359	7.91919e-05	3.49410e-04
2023/02/24	04:03:32	ok	ok	428.8440	59.436	0.042271	19.77	64.245	10.929	23158741.039576	10	429.4204	7.74432e-05	2.45256e-04
2023/02/24	04:08:32	ok	ok	428.9560	59.436	0.042271	19.80	64.218	10.941	23083843.781011	7	429.5634	7.46772e-05	3.47756e-04
2023/02/24	04:13:32	ok	ok	428.9260	59.438	0.042271	19.81	64.219	10.952	22676565.418970	13	429.4509	7.83418e-05	2.80036e-04
2023/02/24	04:18:32	ok	ok	428.9600	59.437	0.042271	19.74	64.273	10.915	22157812.608614	9	429.5041	7.55280e-05	2.76554e-04
2023/02/24	04:23:32	ok	ok	428.8840	59.431	0.042271	19.65	64.323	10.869	24364646.727589	11	429.4867	7.54792e-05	2.28357e-04
2023/02/24	04:28:32	--	ok	428.7460	59.431	0.042271	19.60	64.302	10.829	22423563.339455	11	429.3726	7.81389e-05	3.14916e-04
2023/02/24	04:28:39	ok	ok	428.8320	59.434	0.042284	19.60	64.314	10.831	18661093.946068	10	429.5048	7.50072e-05	2.76097e-04
2023/02/24	04:33:39	ok	ok	429.0660	59.432	0.042284	19.54	64.305	10.794	18411166.715113	10	429.4935	7.44454e-05	2.86305e-04
2023/02/24	04:38:39	--	ok	428.7960	59.434	0.042284	19.58	64.247	10.812	20136276.425828	11	429.3845	7.83533e-05	3.52935e-04
2023/02/24	04:38:46	ok	ok	429.1380	59.426	0.042295	19.54	64.282	10.791	18921902.074605	9	429.4921	7.49617e-05	3.08769e-04
2023/02/24	04:43:46	--	ok	429.3320	59.431	0.042295	19.50	64.265	10.761	18507232.544072	11	429.5079	7.41261e-05	2.73062e-04
2023/02/24	04:43:53	--	ok	428.7960	59.434	0.042278	19.53	64.269	10.780	20535134.702849	11	429.4543	7.67549e-05	2.96622e-04
2023/02/24	04:44:01	ok	ok	428.9000	59.422	0.042288	19.47	64.273	10.745	20197376.786601	11	429.4527	7.49151e-05	3.22824e-04
2023/02/24	04:49:00	--	ok	428.7440	59.432	0.042288	19.50	64.213	10.752	23319810.205146	10	429.4733	7.51933e-05	2.51651e-04
2023/02/24	04:49:07	ok	ok	428.9180	59.436	0.042301	19.54	64.199	10.777	22785284.094830	8	429.5556	7.40436e-05	3.26033e-04
2023/02/24	04:54:07	--	ok	428.6900	59.429	0.042301	19.46	64.227	10.729	22282411.491079	10	429.3215	7.96714e-05	3.21027e-04
2023/02/24	04:54:14	--	ok	429.2120	59.439	0.042317	19.50	64.204	10.750	15853530.147091	9	429.5784	7.34592e-05	3.13897e-04
2023/02/24	04:54:21	ok	ok	429.1660	59.433	0.042306	19.46	64.218	10.728	17992755.964515	11	429.6064	7.28929e-05	2.86039e-04
2023/02/24	04:59:21	--	ok	428.7380	59.442	0.042306	19.47	64.208	10.734	16273044.150206	11	429.4968	7.73279e-05	3.06238e-04
2023/02/24	04:59:28	ok	ok	428.8440	59.440	0.042319	19.47	64.228	10.738	18704916.503617	9	429.5831	7.46656e-05	3.38653e-04
2023/02/24	05:04:28	ok	ok	428.8680	59.440	0.042319	19.46	64.173	10.720	14723205.702509	11	429.4396	7.93954e-05	3.37418e-04
2023/02/24	05:09:28	ok	ok	428.8840	59.442	0.042319	19.42	64.190	10.696	13021187.863219	7	429.5881	7.50455e-05	2.92533e-04
2023/02/24	05:14:28	--	ok	428.7620	59.438	0.042319	19.39	64.154	10.672	15529136.132139	12	429.3607	8.19025e-05	4.08171e-04
2023/02/24	05:14:35	--	ok	429.4100	59.525	0.042331	19.43	64.192	10.705	17201576.189288	12	429.8768	7.36226e-05	2.98612e-04
2023/02/24	05:14:43	--	ok	429.3340	59.498	0.04231	19.36	64.149	10.654	17968249.337742	10	429.8253	7.55002e-05	3.10658e-04
2023/02/24	05:14:50	--	ok	429.3000	59.457	0.042293	19.23	64.265	10.591	18266157.843456	9	429.7054	7.51855e-05	3.10877e-04
2023/02/24	05:14:57	--	ok	429.3220	59.442	0.042278	19.17	64.446	10.586	21314868.662447	10	429.6630	7.45791e-05	3.48356e-04
2023/02/24	05:15:04	--	ok	429.2200	59.451	0.042261	19.13	64.631	10.590	25790659.735679	9	429.5948	7.55023e-05	3.26853e-04
2023/02/24	05:15:12	ok	ok	429.1660	59.458	0.04225	19.10	64.755	10.594	20507568.720245	8	429.6802	7.49705e-05	3.17247e-04
2023/02/24	05:20:11	--	ok	429.4060	59.537	0.04225	19.42	64.114	10.683	15864940.915411	12	429.7507	7.94634e-05	3.31018e-04
2023/02/24	05:20:18	--	ok	429.3920	59.522	0.04223	19.42	64.126	10.685	19606604.208688	11	429.8686	7.54391e-05	3.24206e-04
2023/02/24	05:20:26	ok	ok	428.9860	59.445	0.04221	19.33	64.176	10.640	18433419.335323	10	429.6028	7.58568e-05	3.41008e-04
2023/02/24	05:25:25	ok	ok	428.9920	59.478	0.04221	19.39	64.099	10.662	17455464.289043	12	429.5430	8.07788e-05	3.92320e-04
2023/02/24	05:30:25	ok	ok	429.0360	59.489	0.04221	19.60	63.920	10.765	18966492.104067	12	429.6811	7.94248e-05	3.07289e-04
2023/02/24	05:35:25	ok	ok	428.9720	59.508	0.04221	19.68	63.816	10.802	20482015.438086	11	429.7185	7.90300e-05	3.25221e-04
2023/02/24	05:40:25	ok	ok	428.9780	59.514	0.04221	19.78	63.746	10.852	20384036.350902	12	429.6846	8.06529e-05	3.72189e-04
2023/02/24	05:45:25	ok	ok	429.0520	59.519	0.04221	19.78	63.798	10.861	19708591.257247	12	429.7271	8.00596e-05	3.89102e-04
2023/02/24	05:50:25	ok	ok	429.1420	59.524	0.04221	19.84	63.734	10.886	19732440.792654	10	429.7480	7.99427e-05	3.73207e-04
2023/02/24	05:55:25	--	ok	429.3700	59.512	0.04221	19.77	63.798	10.853	15405711.619466	10	429.8083	7.63951e-05	3.25878e-04
2023/02/24	05:55:32	ok	ok	428.9440	59.429	0.042191	19.77	63.789	10.851	30929524.429408	9	429.4483	7.45241e-05	2.83935e-04
2023/02/24	06:00:32	ok	ok	428.8820	59.428	0.042191	19.63	63.915	10.783	27985354.833842	13	429.3231	7.91187e-05	2.97499e-04
2023/02/24	06:05:33	ok	ok	429.1360	59.427	0.042191	19.60	63.888	10.760	26179193.397531	10	429.3148	7.81861e-05	2.87765e-04
2023/02/24	06:10:32	ok	ok	428.8620	59.426	0.042191	19.56	63.903	10.735	31626626.897819	12	429.3431	7.83431e-05	3.05647e-04
2023/02/24	06:15:32	ok	ok	429.0200	59.425	0.042191	19.52	63.885	10.707	29567617.961124	12	429.3067	7.87552e-05	3.16694e-04
2023/02/24	06:20:32	ok	ok	428.8440	59.424	0.042191	19.49	63.861	10.685	26442269.650179	11	429.2968	7.89666e-05	2.73642e-04
2023/02/24	06:25:32	--	ok	428.7500	59.425	0.042191	19.50	63.819	10.686	28602594.575730	11	429.3149	7.86971e-05	3.05485e-04
2023/02/24	06:25:39	ok	ok	428.8320	59.420	0.042203	19.49	63.828	10.679	28731774.236254	12	429.3775	7.54726e-05	3.11682e-04
2023/02/24	06:30:39	ok	ok	428.9880	59.425	0.042203	19.44	63.885	10.662	28852605.988164	11	429.3161	7.86589e-05	3.24470e-04
2023/02/24	06:35:39	--	ok	428.7180	59.425	0.042203	19.42	63.870	10.643	28014768.470397	10	429.3304	7.77947e-05	3.02420e-04
2023/02/24	06:35:46	ok	ok	428.9640	59.424	0.042218	19.39	63.856	10.622	26604491.533453	10	429.4841	7.33996e-05	3.30204e-04
2023/02/24	06:40:45	--	ok	428.7360	59.425	0.042218	19.42	63.806	10.632	27764287.153493	9	429.4046	7.55993e-05	2.64167e-04
2023/02/24	06:40:53	ok	ok	429.0820	59.423	0.042231	19.40	63.729	10.609	21873253.533741	9	429.4390	7.38826e-05	2.79806e-04
2023/02/24	06:45:52	ok	ok	428.9740	59.424	0.042231	19.40	63.803	10.621	22334181.331898	11	429.3418	7.76040e-05	2.79121e-04
2023/02/24	06:50:52	ok	ok	429.0160	59.426	0.042231	19.40	63.784	10.618	21003583.567149	11	429.3204	7.87240e-05	3.17571e-04
2023/02/24	06:55:52	--	ok	428.7460	59.424	0.042231	19.36	63.755	10.589	21930573.322987	12	429.3820	7.52378e-05	2.22350e-04
2023/02/24	06:55:59	--	ok	428.7660	59.423	0.042244	19.39	63.760	10.606	31011908.990331	9	429.4926	7.31365e-05	3.26567e-04
2023/02/24	06:56:06	ok	ok	429.0340	59.415	0.042256	19.34	63.732	10.575	28286861.020673	11	429.3380	7.61898e-05	3.14882e-04
2023/02/24	07:01:06	--	ok	428.7760	59.423	0.042256	19.34	63.742	10.576	28265936.993612	11	429.2744	7.99660e-05	3.17031e-04
2023/02/24	07:01:13	ok	ok	429.1400	59.421	0.042267	19.34	63.806	10.587	20926820.902103	9	429.4346	7.38871e-05	3.17274e-04
2023/02/24	07:06:13	ok	ok	428.8720	59.425	0.042267	19.34	63.752	10.578	22821533.481681	11	429.3378	7.83133e-05	2.81223e-04
2023/02/24	07:11:13	ok	ok	428.9100	59.424	0.042267	19.32	63.674	10.549	21897702.789711	10	429.3099	7.87338e-05	2.84112e-04
2023/02/24	07:16:13	--	ok	428.7820	59.422	0.042267	19.32	63.655	10.545	24187947.473359	11	429.3010	7.94125e-05	3.55496e-04
2023/02/24	07:16:20	ok	ok	428.8520	59.424	0.042278	19.34	63.659	10.563	25313560.518333	9	429.4565	7.40143e-05	2.81316e-04
2023/02/24	07:21:20	ok	ok	428.8180	59.424	0.042278	19.27	63.720	10.528	25614314.945158	9	429.4068	7.50848e-05	3.07554e-04
2023/02/24	07:26:20	ok	ok	428.9260	59.423	0.042278	19.29	63.679	10.531	26744200.111227	12	429.3305	7.79014e-05	3.00922e-04
2023/02/24	07:31:20	ok	ok	428.9000	59.421	0.042278	19.29	63.702	10.535	25286655.466693	10	429.3483	7.76024e-05	3.06166e-04
2023/02/24	07:36:20	--	ok	428.7540	59.422	0.042278	19.30	63.609	10.528	26605778.069140	11	429.3035	7.89355e-05	3.28724e-04
2023/02/24	07:36:27	--	ok	428.7080	59.423	0.04229	19.29	63.638	10.524	30542110.034390	9	429.4659	7.34033e-05	3.11518e-04
2023/02/24	07:36:34	--	ok	428.5180	59.411	0.042305	19.23	63.597	10.481	18920498.658687	10	429.3441	7.48231e-05	3.10311e-04
2023/02/24	07:36:42	--	ok	429.2220	59.453	0.04233	19.06	63.784	10.409	17964854.191037	8	429.7251	7.52902e-05	3.09119e-04
2023/02/24	07:36:49	ok	ok	429.0220	59.472	0.042319	19.05	64.121	10.454	24385724.808881	9	429.7358	7.52083e-05	3.69342e-04
2023/02/24	07:41:49	--	ok	429.4860	59.564	0.042319	19.26	63.624	10.504	24284791.779537	9	429.9357	7.55735e-05	3.19571e-04
2023/02/24	07:41:56	--	ok	429.4040	59.556	0.042294	19.27	63.615	10.511	18718313.633323	11	429.9457	7.49902e-05	2.96677e-04
2023/02/24	07:42:03	--	ok	429.5960	59.514	0.042274	19.22	63.618	10.477	18951018.176577	9	429.8964	7.42222e-05	3.41554e-04
2023/02/24	07:42:11	--	ok	429.4400	59.473	0.042243	19.09	63.789	10.426	28591153.204173	9	429.8036	7.44376e-05	3.21976e-04
2023/02/24	07:42:18	--	ok	429.2620	59.463	0.042221	19.07	64.039	10.459	25675169.230334	10	429.7300	7.52230e-05	3.49290e-04
2023/02/24	07:42:25	ok	ok	429.0440	59.433	0.042207	19.05	64.121	10.454	17823179.010551	10	429.5487	7.53187e-05	2.93143e-04
2023/02/24	07:47:25	--	ok	429.2960	59.499	0.042207	19.40	63.487	10.569	16785677.398519	11	429.6975	7.86626e-05	4.10350e-04
2023/02/24	07:47:32	ok	ok	429.0860	59.424	0.042192	19.36	63.458	10.539	28600477.977467	10	429.4112	7.52945e-05	3.24410e-04
2023/02/24	07:52:32	ok	ok	429.1580	59.433	0.042192	19.52	63.354	10.618	29624420.070300	11	429.4391	7.87436e-05	3.41240e-04
2023/02/24	07:57:32	ok	ok	428.9600	59.438	0.042192	19.60	63.294	10.660	29930239.514099	11	429.5578	7.62720e-05	2.66277e-04
2023/02/24	08:02:33	ok	ok	429.1880	59.437	0.042192	19.58	63.386	10.667	30707764.943043	11	429.4369	7.94609e-05	3.10901e-04
2023/02/24	08:07:32	--	ok	429.2340	59.443	0.042192	19.68	63.201	10.698	28282609.251007	10	429.5610	7.73708e-05	2.90011e-04
2023/02/24	08:07:39	--	ok	428.7000	59.417	0.04218	19.68	63.243	10.705	28477410.967792	9	429.4563	7.16962e-05	3.58442e-04
2023/02/24	08:07:46	--	ok	428.5300	59.405	0.042195	19.70	63.244	10.713	22647392.744880	8	429.3479	7.37001e-05	3.21021e-04
2023/02/24	08:07:54	--	ok	428.4560	59.380	0.042219	19.61	63.169	10.649	31071702.037426	11	429.1636	7.50109e-05	2.72201e-04
2023/02/24	08:08:01	--	ok	428.7560	59.346	0.042247	19.56	63.308	10.635	19956180.270848	9	429.1182	7.43164e-05	2.87521e-04
2023/02/24	08:08:08	--	ok	428.5700	59.348	0.042259	19.50	63.407	10.617	30048962.646744	10	429.0474	7.53968e-05	3.01632e-04
2023/02/24	08:08:16	--	ok	428.4300	59.359	0.042281	19.42	63.647	10.606	34077861.149546	7	429.0860	7.44123e-05	3.06179e-04
2023/02/24	08:08:23	--	ok	428.5420	59.420	0.042311	19.30	63.980	10.589	19400065.746547	10	429.3853	7.50695e-05	2.69893e-04
2023/02/24	08:08:30	--	ok	429.4300	59.507	0.042334	19.33	64.144	10.635	18818818.846709	11	429.8734	7.53123e-05	2.92696e-04
2023/02/24	08:08:37	ok	ok	429.1680	59.527	0.042312	19.29	64.306	10.635	19055600.834008	10	429.9034	7.62750e-05	3.23186e-04
2023/02/24	08:13:37	--	ok	429.4200	59.657	0.042312	19.85	63.142	10.793	20030322.915808	11	430.1473	7.79740e-05	3.32091e-04
2023/02/24	08:13:45	--	ok	429.5440	59.658	0.042291	19.80	63.156	10.760	22012935.972011	11	430.2337	7.55385e-05	2.91889e-04
2023/02/24	08:13:52	--	ok	429.9100	59.620	0.042263	19.73	63.185	10.722	28879217.223326	11	430.1798	7.53905e-05	3.18851e-04
2023/02/24	08:13:59	ok	ok	429.1560	59.508	0.042216	19.64	63.226	10.675	21531220.538265	11	429.8776	7.79744e-05	3.41522e-04
2023/02/24	08:18:58	--	ok	429.4560	59.651	0.042216	19.88	63.157	10.815	21660245.561471	10	430.1116	7.73435e-05	3.23114e-04
2023/02/24	08:19:06	--	ok	429.3460	59.463	0.042193	19.89	63.041	10.803	19752677.110709	8	429.7454	7.32445e-05	3.07433e-04
2023/02/24	08:19:13	ok	ok	428.8860	59.384	0.042175	19.82	63.032	10.758	32618231.609569	9	429.2417	7.45808e-05	3.10013e-04
2023/02/24	08:24:12	ok	ok	429.1340	59.417	0.042175	19.87	63.156	10.806	28475115.361022	8	429.2550	7.69994e-05	2.52131e-04
2023/02/24	08:29:12	ok	ok	428.8640	59.412	0.042175	19.71	63.290	10.731	30648816.709100	10	429.1700	7.88301e-05	2.81831e-04
2023/02/24	08:34:12	ok	ok	428.8520	59.412	0.042175	19.68	63.285	10.712	29527597.832596	10	429.2085	7.84775e-05	2.33723e-04
2023/02/24	08:39:12	ok	ok	428.8800	59.419	0.042175	19.77	63.162	10.745	29707437.734301	11	429.2009	8.02627e-05	3.69785e-04
2023/02/24	08:44:12	--	ok	428.7620	59.419	0.042175	19.87	63.120	10.800	32056658.596481	12	429.3038	7.81335e-05	3.28330e-04
2023/02/24	08:44:19	ok	ok	428.9280	59.420	0.042187	19.87	63.111	10.798	28487808.961490	8	429.4301	7.30477e-05	3.08310e-04
2023/02/24	08:49:19	ok	ok	428.9300	59.423	0.042187	19.95	63.050	10.840	30875361.154211	10	429.3089	7.87407e-05	3.03102e-04
2023/02/24	08:54:19	ok	ok	428.8480	59.429	0.042187	20.01	63.037	10.875	29986286.792955	9	429.3863	7.69536e-05	3.15953e-04
2023/02/24	08:59:19	ok	ok	429.0200	59.430	0.042187	20.08	63.006	10.916	31346735.460157	8	429.4385	7.55312e-05	2.70606e-04
2023/02/24	09:04:19	ok	ok	428.8280	59.432	0.042187	20.08	62.954	10.907	32884582.321077	11	429.4313	7.77841e-05	3.18544e-04
2023/02/24	09:09:19	ok	ok	428.9640	59.434	0.042187	20.15	62.942	10.949	30947585.567418	12	429.3909	7.85808e-05	3.13759e-04
2023/02/24	09:14:19	ok	ok	429.1500	59.436	0.042187	20.25	62.914	11.007	29918076.263657	11	429.4417	7.77080e-05	2.39739e-04
2023/02/24	09:19:19	ok	ok	428.8780	59.438	0.042187	20.28	62.931	11.029	32168400.594289	11	429.4953	7.75585e-05	3.22830e-04
2023/02/24	09:24:19	ok	ok	429.1800	59.439	0.042187	20.28	62.887	11.022	29132111.534117	11	429.4618	7.90759e-05	3.19156e-04
2023/02/24	09:29:19	ok	ok	428.9240	59.440	0.042187	20.28	62.908	11.025	32972998.141470	10	429.5002	7.77370e-05	3.52792e-04
2023/02/24	09:34:19	ok	ok	428.8320	59.437	0.042187	20.18	63.084	10.992	33254386.784213	12	429.3603	8.13033e-05	6.22115e-04
2023/02/24	09:39:19	ok	ok	428.9880	59.436	0.042187	20.12	63.098	10.959	33158216.732888	12	429.4638	7.84220e-05	3.29031e-04
2023/02/24	09:44:19	ok	ok	429.1080	59.441	0.042187	20.25	62.947	11.013	32064705.006143	11	429.4815	7.85971e-05	2.69801e-04
2023/02/24	09:49:19	ok	ok	429.1660	59.448	0.042187	20.32	62.914	11.054	32044881.010580	11	429.5505	7.79669e-05	2.75689e-04
2023/02/24	09:54:19	ok	ok	429.0080	59.450	0.042187	20.39	62.950	11.105	33904919.013748	9	429.6735	7.45659e-05	3.05903e-04
2023/02/24	09:59:19	ok	ok	429.0500	59.452	0.042187	20.52	62.855	11.170	33193584.913545	9	429.7241	7.42413e-05	2.66876e-04
2023/02/24	10:04:19	ok	ok	429.1240	59.452	0.042187	20.53	62.805	11.171	31955156.825029	8	429.6795	7.57805e-05	3.27070e-04
2023/02/24	10:09:19	--	ok	429.3320	59.458	0.042187	20.62	62.809	11.228	32512906.796719	8	429.6930	7.56989e-05	2.37832e-04
2023/02/24	10:09:26	ok	ok	429.0380	59.445	0.04217	20.59	62.753	11.200	31022717.163887	10	429.6166	7.44293e-05	2.60277e-04
2023/02/24	10:14:26	ok	ok	428.9240	59.447	0.04217	20.72	62.763	11.284	38090423.435895	12	429.5696	7.81065e-05	2.33617e-04
2023/02/24	10:19:26	ok	ok	429.0800	59.453	0.04217	20.76	62.785	11.316	31788270.598865	11	429.6005	7.74328e-05	2.57778e-04
2023/02/24	10:24:26	ok	ok	428.9880	59.453	0.04217	20.76	62.785	11.316	31189930.053188	11	429.5665	7.82520e-05	2.64438e-04
2023/02/24	10:29:26	ok	ok	429.0160	59.452	0.04217	20.75	62.803	11.310	31998006.654410	10	429.5349	7.96631e-05	3.53040e-04
2023/02/24	10:34:26	ok	ok	429.1300	59.460	0.04217	20.83	62.818	11.370	33675518.191146	11	429.6138	7.80590e-05	2.71086e-04
2023/02/24	10:39:26	ok	ok	429.1960	59.460	0.04217	20.87	62.773	11.388	34158304.318757	12	429.6410	7.85915e-05	2.84428e-04
2023/02/24	10:44:26	--	ok	429.2220	59.474	0.04217	20.94	62.776	11.436	30638434.347273	10	429.6973	7.75555e-05	2.34083e-04
2023/02/24	10:44:33	ok	ok	429.0820	59.440	0.042159	20.96	62.777	11.445	31632484.301580	11	429.5363	7.51751e-05	2.65095e-04
2023/02/24	10:49:33	ok	ok	429.0860	59.442	0.042159	21.01	62.713	11.471	32314175.049684	11	429.4647	7.83452e-05	3.31196e-04
2023/02/24	10:54:34	ok	ok	428.8720	59.444	0.042159	21.04	62.826	11.511	34860888.901866	10	429.5327	7.63712e-05	2.64653e-04
2023/02/24	10:59:33	ok	ok	429.0760	59.448	0.042159	21.06	62.753	11.506	34320834.996851	11	429.4608	7.99659e-05	3.65797e-04
2023/02/24	11:04:33	--	ok	429.2160	59.449	0.042159	21.13	62.722	11.551	33799844.548238	12	429.5771	7.73680e-05	2.56476e-04
2023/02/24	11:04:40	ok	ok	428.9960	59.429	0.042148	21.16	62.708	11.566	30522725.325452	9	429.4837	7.32200e-05	2.73774e-04
2023/02/24	11:09:40	--	ok	429.2020	59.430	0.042148	21.20	62.672	11.588	31851822.661055	9	429.4579	7.45936e-05	3.04644e-04
2023/02/24	11:09:47	ok	ok	429.1060	59.381	0.042137	21.21	62.675	11.598	35214760.853160	11	429.2298	7.46212e-05	2.80133e-04
2023/02/24	11:14:46	ok	ok	428.9320	59.393	0.042137	21.31	62.704	11.669	31010130.452536	11	429.1758	7.79192e-05	3.47829e-04
2023/02/24	11:19:46	ok	ok	429.1100	59.387	0.042137	21.30	62.699	11.660	31491648.042963	10	429.0985	8.13644e-05	6.34910e-04
2023/02/24	11:24:46	ok	ok	428.9820	59.407	0.042137	21.36	62.722	11.702	32710364.809064	10	429.3133	7.44792e-05	2.51237e-04
2023/02/24	11:29:46	ok	ok	429.0840	59.404	0.042137	21.37	62.661	11.699	30191971.936109	11	429.3452	7.52086e-05	3.26738e-04
2023/02/24	11:34:46	ok	ok	428.9920	59.413	0.042137	21.45	62.666	11.758	30928972.212775	12	429.2570	7.77760e-05	3.46505e-04
2023/02/24	11:39:46	ok	ok	429.1200	59.420	0.042137	21.54	62.693	11.822	34862175.728952	10	429.2909	7.76654e-05	3.36542e-04
2023/02/24	11:44:46	ok	ok	429.1160	59.427	0.042137	21.54	62.681	11.819	35755986.235368	10	429.4231	7.48702e-05	2.82893e-04
2023/02/24	11:49:46	ok	ok	429.1460	59.430	0.042137	21.60	62.702	11.864	29896477.012975	12	429.3444	7.79104e-05	3.29155e-04
2023/02/24	11:54:46	--	ok	428.7380	59.433	0.042137	21.61	62.629	11.859	31453757.254142	11	429.3750	7.74028e-05	3.40363e-04
2023/02/24	11:54:54	ok	ok	428.9320	59.427	0.04215	21.62	62.666	11.875	22063057.830694	10	429.5002	7.33205e-05	2.43534e-04
2023/02/24	11:59:53	--	ok	428.7480	59.437	0.04215	21.70	62.689	11.929	20657306.432965	11	429.2951	8.14674e-05	6.80108e-04
2023/02/24	12:00:00	ok	ok	429.1740	59.435	0.042163	21.72	62.672	11.944	33828854.289602	10	429.4822	7.47077e-05	3.07559e-04
2023/02/24	12:05:00	ok	ok	428.8940	59.442	0.042163	21.77	62.638	11.967	33421233.381033	13	429.4364	7.69189e-05	3.28182e-04
2023/02/24	12:10:00	ok	ok	429.0120	59.448	0.042163	21.81	62.634	11.996	34123099.493522	9	429.5888	7.30320e-05	2.35166e-04
2023/02/24	12:15:00	ok	ok	428.9860	59.449	0.042163	21.89	62.638	12.056	34817720.375080	12	429.5283	7.66065e-05	2.70998e-04
2023/02/24	12:20:00	ok	ok	428.9480	59.450	0.042163	21.93	62.667	12.089	35186540.375686	12	429.5271	7.69601e-05	3.66046e-04
2023/02/24	12:25:00	ok	ok	428.9060	59.455	0.042163	22.05	62.635	12.163	32864725.697464	9	429.6769	7.30488e-05	2.76137e-04
2023/02/24	12:30:00	--	ok	429.4180	59.457	0.042163	22.06	62.658	12.177	33813862.157669	10	429.6512	7.50777e-05	3.56667e-04
2023/02/24	12:30:07	--	ok	429.3800	59.458	0.042142	22.11	62.657	12.208	33426947.162308	9	429.7331	7.19473e-05	2.91627e-04
2023/02/24	12:30:15	ok	ok	428.9560	59.346	0.042123	21.99	62.647	12.126	36024886.915179	10	429.2842	7.38717e-05	2.44903e-04
2023/02/24	12:35:14	ok	ok	428.9900	59.412	0.042123	22.18	62.638	12.254	32129377.014785	13	429.3226	7.60751e-05	3.69591e-04
2023/02/24	12:40:14	ok	ok	428.8140	59.378	0.042123	21.98	62.643	12.114	42293294.139173	11	429.2792	7.59344e-05	2.68059e-04
2023/02/24	12:45:14	ok	ok	428.9380	59.336	0.042123	21.62	62.643	11.871	33839608.722360	12	429.0735	7.84828e-05	3.23929e-04
2023/02/24	12:50:14	ok	ok	429.0360	59.311	0.042123	21.36	62.699	11.698	34055315.664340	8	429.1670	7.24645e-05	2.93559e-04
2023/02/24	12:55:14	ok	ok	428.8540	59.282	0.042123	21.16	62.750	11.574	35544256.738284	11	429.0185	7.66194e-05	3.28454e-04
2023/02/24	13:00:14	--	ok	428.6520	59.276	0.042123	21.06	62.808	11.517	33387998.600184	11	428.9809	7.66351e-05	3.12795e-04
2023/02/24	13:00:21	--	ok	428.7820	59.264	0.04214	21.03	62.855	11.507	38071159.732068	12	429.0449	7.30790e-05	2.91388e-04
2023/02/24	13:00:28	--	ok	428.7500	59.245	0.042151	21.00	62.881	11.493	29955555.059504	10	429.0510	7.23721e-05	2.74927e-04
2023/02/24	13:00:36	--	ok	428.3600	59.196	0.042164	20.83	63.084	11.418	35044593.073706	10	428.9207	7.35738e-05	3.14646e-04
2023/02/24	13:00:43	--	ok	428.4600	59.179	0.042197	20.80	63.398	11.455	32299206.169478	8	428.8342	7.37251e-05	2.64392e-04
2023/02/24	13:00:51	--	ok	428.2440	59.182	0.042225	20.79	63.546	11.473	32087421.071164	10	428.8119	7.38132e-05	3.41616e-04
2023/02/24	13:00:58	ok	ok	428.9200	59.381	0.042264	20.76	63.540	11.452	22748861.629906	11	429.3435	7.48700e-05	3.21500e-04
2023/02/24	13:05:57	ok	ok	429.1160	59.426	0.042264	20.97	62.876	11.472	21328440.136891	11	429.4530	7.60770e-05	3.27751e-04
2023/02/24	13:10:57	ok	ok	428.8280	59.422	0.042264	20.94	62.956	11.469	19787935.183059	9	429.3128	7.97425e-05	3.78208e-04
2023/02/24	13:15:57	ok	ok	428.9860	59.411	0.042264	20.84	63.056	11.421	19385768.050094	10	429.4363	7.42939e-05	2.31303e-04
2023/02/24	13:20:57	ok	ok	428.8940	59.411	0.042264	20.83	63.043	11.410	20037137.698428	11	429.4247	7.40015e-05	2.40071e-04
2023/02/24	13:25:58	ok	ok	428.9860	59.411	0.042264	20.82	63.070	11.404	18842249.725023	12	429.3079	7.81001e-05	2.61151e-04
2023/02/24	13:30:57	--	ok	428.7980	59.405	0.042264	20.78	63.075	11.379	20447490.121140	10	429.3207	7.78336e-05	2.75874e-04
2023/02/24	13:31:04	ok	ok	429.1720	59.430	0.042274	20.78	63.096	11.383	31730183.646405	9	429.6103	7.41267e-05	2.96719e-04
2023/02/24	13:36:05	--	ok	429.2920	59.431	0.042274	20.76	63.156	11.383	32372471.924427	11	429.4789	7.86612e-05	2.67861e-04
2023/02/24	13:36:12	--	ok	429.3120	59.437	0.04226	20.75	63.120	11.368	29499245.659234	8	429.7002	7.33956e-05	2.61033e-04
2023/02/24	13:36:19	ok	ok	429.0020	59.434	0.042244	20.75	63.143	11.372	34618060.085854	11	429.6089	7.67052e-05	2.92320e-04
2023/02/24	13:41:18	--	ok	429.2580	59.440	0.042244	20.80	63.069	11.395	33780066.588736	11	429.6090	7.72300e-05	2.79973e-04
2023/02/24	13:41:25	--	ok	429.4040	59.437	0.04223	20.79	63.119	11.396	24456465.169128	10	429.6761	7.40266e-05	2.83583e-04
2023/02/24	13:41:33	--	ok	429.2640	59.433	0.042209	20.78	63.128	11.388	23508999.253857	10	429.6643	7.42870e-05	2.75055e-04
2023/02/24	13:41:40	--	ok	429.3600	59.423	0.042196	20.65	63.166	11.311	35977444.540508	11	429.5758	7.50349e-05	2.73758e-04
2023/02/24	13:41:47	ok	ok	429.0440	59.416	0.042177	20.63	63.284	11.323	33123435.153677	10	429.5249	7.38965e-05	2.93387e-04
2023/02/24	13:46:47	--	ok	429.2200	59.437	0.042177	20.83	63.116	11.423	35248189.861843	9	429.5063	7.94909e-05	3.08751e-04
2023/02/24	13:46:54	--	ok	429.4740	59.436	0.042166	20.82	63.105	11.411	35082590.377836	9	429.7263	7.39861e-05	2.51118e-04
2023/02/24	13:47:02	ok	ok	429.1940	59.353	0.042141	20.82	63.105	11.411	37714064.608268	12	429.2491	7.63018e-05	2.78456e-04
2023/02/24	13:52:01	ok	ok	429.1160	59.402	0.042141	20.89	63.189	11.474	38486064.824655	9	429.3218	7.65607e-05	2.84714e-04
2023/02/24	13:57:01	--	ok	428.6220	59.377	0.042141	20.79	63.311	11.430	43100207.088747	10	428.9743	8.78897e-05	1.04881e-03
2023/02/24	13:57:08	--	ok	428.6500	59.364	0.042161	20.75	63.398	11.418	34866085.235615	9	429.3740	7.23843e-05	3.33259e-04
2023/02/24	13:57:16	--	ok	428.7000	59.345	0.042179	20.70	63.423	11.394	38815767.073076	10	429.2616	7.51613e-05	2.97138e-04
2023/02/24	13:57:23	ok	ok	429.1640	59.300	0.042194	20.63	63.613	11.382	34628612.111635	13	429.2003	7.45267e-05	3.23724e-04
2023/02/24	14:02:22	ok	ok	428.8640	59.374	0.042194	20.84	63.226	11.452	38788683.686082	8	429.3250	7.47801e-05	2.16882e-04
2023/02/24	14:07:22	ok	ok	428.9200	59.384	0.042194	20.84	63.375	11.479	36427415.122097	10	429.3077	7.52514e-05	2.04798e-04
2023/02/24	14:12:22	ok	ok	428.8700	59.376	0.042194	20.79	63.334	11.434	36850768.199699	11	429.2147	7.88588e-05	3.43663e-04
2023/02/24	14:17:22	ok	ok	428.8420	59.380	0.042194	20.87	63.239	11.472	41410720.567134	10	429.2702	7.70104e-05	2.85425e-04
2023/02/24	14:22:22	ok	ok	428.8660	59.386	0.042194	20.87	63.326	11.488	38355217.960748	11	429.2333	7.78849e-05	2.46816e-04
2023/02/24	14:27:22	ok	ok	429.1140	59.377	0.042194	20.86	63.409	11.494	36979497.622241	11	429.2510	7.77409e-05	2.85834e-04
2023/02/24	14:32:22	ok	ok	428.9620	59.380	0.042194	20.86	63.526	11.515	37320057.167785	9	429.3177	7.48435e-05	2.71350e-04
2023/02/24	14:37:22	ok	ok	428.9080	59.373	0.042194	20.84	63.503	11.502	38702984.534255	9	429.2598	7.65368e-05	3.10319e-04
2023/02/24	14:42:22	ok	ok	428.9100	59.373	0.042194	20.86	63.421	11.496	38677013.853639	11	429.3069	7.60796e-05	2.56149e-04
2023/02/24	14:47:22	ok	ok	428.8920	59.382	0.042194	20.91	63.464	11.542	36716975.367969	10	429.3165	7.57881e-05	2.83802e-04
2023/02/24	14:52:22	--	ok	428.6960	59.380	0.042194	20.97	63.462	11.579	38676704.955382	7	429.3679	7.52012e-05	2.79728e-04
2023/02/24	14:52:29	--	ok	428.6280	59.372	0.04221	20.96	63.491	11.575	32670028.053234	9	429.4103	7.23910e-05	3.25041e-04
2023/02/24	14:52:37	--	ok	428.5620	59.353	0.042229	20.87	63.464	11.513	28684699.272689	8	429.3430	7.33126e-05	3.20587e-04
2023/02/24	14:52:44	--	ok	428.5800	59.306	0.042251	20.82	63.551	11.491	21545286.107109	9	429.2853	7.23780e-05	2.61465e-04
2023/02/24	14:52:51	--	ok	428.6660	59.406	0.042273	20.76	63.636	11.469	25853846.493600	9	429.4979	7.44519e-05	2.57370e-04
2023/02/24	14:52:58	--	ok	429.3980	59.445	0.04229	20.69	63.774	11.448	25610112.128181	10	429.8663	7.39033e-05	3.01978e-04
2023/02/24	14:53:06	ok	ok	429.1960	59.443	0.04227	20.60	64.012	11.434	24610737.152109	10	429.8350	7.47683e-05	2.79170e-04
2023/02/24	14:58:05	--	ok	429.3640	59.488	0.04227	20.91	63.482	11.545	22567854.652703	12	429.9690	7.66707e-05	2.81221e-04
2023/02/24	14:58:12	--	ok	429.7040	59.479	0.042251	20.91	63.528	11.553	22944178.804864	9	430.0660	7.27894e-05	2.93111e-04
2023/02/24	14:58:20	--	ok	429.7260	59.473	0.042215	20.89	63.532	11.536	36902035.670574	11	429.9643	7.54900e-05	2.61040e-04
2023/02/24	14:58:27	--	ok	429.6440	59.460	0.042177	20.83	63.554	11.503	35307683.330058	8	429.9807	7.31813e-05	3.20152e-04
2023/02/24	14:58:34	ok	ok	428.8900	59.313	0.042144	20.75	63.633	11.460	36539439.861913	9	429.2845	7.30839e-05	3.01053e-04
2023/02/24	15:03:34	ok	ok	429.0160	59.407	0.042144	20.94	63.532	11.574	39403967.257515	10	429.3430	7.84003e-05	3.24097e-04
2023/02/24	15:08:34	ok	ok	429.1820	59.397	0.042144	20.96	63.555	11.587	36363468.562830	12	429.4352	7.39884e-05	2.14840e-04
2023/02/24	15:13:34	--	ok	429.2600	59.410	0.042144	20.93	63.583	11.574	35712009.424223	11	429.3252	7.81918e-05	2.99510e-04
2023/02/24	15:13:41	ok	ok	428.9540	59.297	0.042131	20.94	63.542	11.576	35614280.335843	11	429.2226	7.30857e-05	3.02614e-04
2023/02/24	15:18:41	ok	ok	428.8680	59.280	0.042131	20.89	63.597	11.548	33827357.635990	9	429.1808	7.38198e-05	2.16919e-04
2023/02/24	15:23:41	ok	ok	428.8840	59.295	0.042131	20.90	63.664	11.569	36828728.354872	12	429.0722	7.80341e-05	3.51517e-04
2023/02/24	15:28:41	ok	ok	428.9200	59.306	0.042131	20.90	63.674	11.571	34860406.075150	11	429.1060	7.66437e-05	2.32226e-04
2023/02/24	15:33:41	ok	ok	428.8100	59.294	0.042131	20.90	63.664	11.569	33696564.148141	11	429.0481	7.81150e-05	3.69293e-04
2023/02/24	15:38:41	ok	ok	428.8120	59.296	0.042131	20.91	63.687	11.582	34291390.069680	11	429.0666	7.74982e-05	3.26486e-04
2023/02/24	15:43:41	--	ok	428.7100	59.294	0.042131	20.90	63.705	11.577	35249937.674059	11	429.0899	7.75231e-05	3.39138e-04
2023/02/24	15:43:49	ok	ok	428.8480	59.282	0.042145	20.89	63.746	11.575	36586478.299386	11	429.1878	7.35514e-05	2.95920e-04
2023/02/24	15:48:48	--	ok	428.4260	59.287	0.042145	20.91	63.719	11.588	43580578.446295	8	429.1674	7.42071e-05	2.40268e-04
2023/02/24	15:48:55	--	ok	428.3900	59.271	0.042175	20.86	63.742	11.554	36916410.904562	11	429.1158	7.56444e-05	2.61748e-04
2023/02/24	15:49:03	--	ok	428.4100	59.258	0.042206	20.86	63.825	11.570	35947685.358848	10	429.1501	7.27317e-05	3.26976e-04
2023/02/24	15:49:10	--	ok	428.7580	59.214	0.042237	20.78	63.842	11.517	34241552.873339	10	429.0781	7.29562e-05	2.90376e-04
2023/02/24	15:49:17	--	ok	428.1880	59.195	0.042249	20.70	63.948	11.488	23128330.280078	11	429.0131	7.37043e-05	2.84658e-04
2023/02/24	15:49:25	--	ok	429.3420	59.443	0.042291	20.62	64.154	11.468	23253855.425490	10	429.8365	7.40596e-05	2.90368e-04
2023/02/24	15:49:32	ok	ok	429.1620	59.452	0.042274	20.60	64.268	11.479	27019855.754309	10	429.8578	7.60352e-05	3.11009e-04
2023/02/24	15:54:31	--	ok	429.2920	59.504	0.042274	20.89	63.746	11.575	28782464.762449	12	430.0181	7.74115e-05	3.17165e-04
2023/02/24	15:54:38	--	ok	429.8740	59.498	0.042259	20.90	63.674	11.571	32722147.002538	9	430.1496	7.38126e-05	3.28056e-04
2023/02/24	15:54:46	--	ok	429.2940	59.475	0.042214	20.86	63.655	11.539	25613404.935525	11	430.0352	7.47411e-05	2.96917e-04
2023/02/24	15:54:53	--	ok	429.6440	59.462	0.042198	20.70	63.883	11.476	31943515.746421	11	429.8765	7.69741e-05	3.21848e-04
2023/02/24	15:55:00	--	ok	429.2780	59.430	0.042165	20.68	64.089	11.496	33425590.017225	9	429.6844	7.48970e-05	3.00870e-04
2023/02/24	15:55:08	--	ok	428.7840	59.346	0.042151	20.59	64.297	11.476	29777351.168142	10	429.3381	7.43295e-05	3.42471e-04
2023/02/24	15:55:15	ok	ok	428.8200	59.346	0.042161	20.53	64.414	11.457	35638898.055289	9	429.3621	7.31371e-05	3.03388e-04
2023/02/24	16:00:14	ok	ok	429.1180	59.419	0.042161	20.86	63.706	11.548	34375648.940270	8	429.5580	7.41794e-05	2.20207e-04
2023/02/24	16:05:14	ok	ok	428.9720	59.418	0.042161	20.86	63.783	11.562	38256719.912296	11	429.4309	7.79868e-05	3.03421e-04
2023/02/24	16:10:14	ok	ok	429.1960	59.418	0.042161	20.84	63.803	11.557	36782628.421093	7	429.5904	7.39667e-05	2.55725e-04
2023/02/24	16:15:14	ok	ok	429.1260	59.417	0.042161	20.82	63.861	11.547	34296170.361491	9	429.5102	7.51607e-05	2.88788e-04
2023/02/24	16:20:14	ok	ok	429.0160	59.417	0.042161	20.79	63.835	11.525	32975807.171629	11	429.3714	7.96863e-05	3.19519e-04
2023/02/24	16:25:14	ok	ok	428.9500	59.418	0.042161	20.79	63.888	11.534	37060477.698791	9	429.5045	7.55659e-05	2.51432e-04
2023/02/24	16:30:14	ok	ok	429.0340	59.418	0.042161	20.75	63.847	11.498	33790484.649481	10	429.3101	8.00707e-05	3.24181e-04
2023/02/24	16:35:14	ok	ok	428.9260	59.401	0.042161	20.66	63.926	11.456	35165038.767139	10	429.5171	7.29829e-05	2.85513e-04
2023/02/24	16:40:14	ok	ok	428.8480	59.403	0.042161	20.55	64.054	11.402	37604820.765727	11	429.2396	8.03530e-05	3.25504e-04
2023/02/24	16:45:14	ok	ok	428.9620	59.401	0.042161	20.48	64.210	11.384	37234609.833477	10	429.3759	7.49305e-05	2.37666e-04
2023/02/24	16:50:14	ok	ok	428.8120	59.384	0.042161	20.32	64.256	11.290	35785502.532973	12	429.2397	7.80119e-05	2.93763e-04
2023/02/24	16:55:14	ok	ok	428.8120	59.397	0.042161	20.36	64.178	11.302	36665007.845286	9	429.3485	7.56587e-05	3.31021e-04
2023/02/24	17:00:14	--	ok	428.6240	59.374	0.042161	20.33	64.131	11.276	34215354.929925	12	429.2430	7.76611e-05	3.61247e-04
2023/02/24	17:00:21	--	ok	428.7840	59.386	0.042181	20.38	64.181	11.313	36022937.183130	11	429.3857	7.40342e-05	3.03106e-04
2023/02/24	17:00:28	ok	ok	428.9620	59.370	0.042192	20.35	64.135	11.286	31649582.567595	10	429.3682	7.35540e-05	2.86609e-04
2023/02/24	17:05:28	ok	ok	428.9640	59.373	0.042192	20.33	64.141	11.278	28857395.215814	11	429.2249	7.91849e-05	3.43285e-04
2023/02/24	17:10:28	--	ok	428.7280	59.375	0.042192	20.33	64.196	11.288	29412418.383985	12	429.2671	7.73641e-05	2.39443e-04
2023/02/24	17:10:36	ok	ok	428.9260	59.359	0.042206	20.28	64.186	11.249	37885591.783397	10	429.2876	7.47165e-05	2.92315e-04
2023/02/24	17:15:35	--	ok	428.7460	59.383	0.042206	20.29	64.103	11.243	36298768.536267	13	429.2534	7.70691e-05	2.50225e-04
2023/02/24	17:15:42	ok	ok	428.8020	59.381	0.042219	20.35	64.050	11.271	31496323.237198	10	429.4000	7.36407e-05	2.90254e-04
2023/02/24	17:20:42	ok	ok	428.8260	59.377	0.042219	20.29	64.158	11.253	32501370.324166	11	429.1872	7.85392e-05	3.07897e-04
2023/02/24	17:25:42	--	ok	428.7540	59.367	0.042219	20.22	64.219	11.218	31314700.722038	10	429.1640	7.82604e-05	3.13055e-04
2023/02/24	17:25:49	ok	ok	429.1620	59.356	0.042232	20.19	64.247	11.204	30808216.011164	11	429.1776	7.73482e-05	2.68018e-04
2023/02/24	17:30:49	--	ok	428.6660	59.383	0.042232	20.26	64.108	11.225	30657564.476149	10	429.3038	7.50181e-05	2.77141e-04
2023/02/24	17:30:56	ok	ok	428.9160	59.360	0.042249	20.22	64.091	11.196	26123350.709751	11	429.3641	7.33117e-05	2.82517e-04
2023/02/24	17:35:56	ok	ok	428.9260	59.365	0.042249	20.21	64.164	11.198	26208759.745116	11	429.3246	7.31595e-05	3.49618e-04
2023/02/24	17:40:56	ok	ok	428.9160	59.351	0.042249	20.03	64.369	11.115	22180295.271041	11	429.1322	7.82017e-05	3.03820e-04
2023/02/24	17:45:56	--	ok	428.7180	59.331	0.042249	19.89	64.392	11.035	24695567.175815	10	429.1149	7.59044e-05	2.72194e-04
2023/02/24	17:46:03	--	ok	428.7320	59.302	0.042263	19.89	64.456	11.045	26112815.553517	10	429.2012	7.31733e-05	3.01347e-04
2023/02/24	17:46:11	ok	ok	428.8260	59.378	0.042277	19.84	64.479	11.013	26218642.382736	11	429.3441	7.44597e-05	3.18881e-04
2023/02/24	17:51:10	ok	ok	428.9300	59.383	0.042277	19.84	64.434	11.006	22630727.108122	12	429.2393	7.93921e-05	3.82244e-04
2023/02/24	17:56:10	--	ok	428.5540	59.382	0.042277	19.75	64.485	10.959	21998592.802938	10	429.4519	6.95782e-05	4.17987e-04
2023/02/24	17:56:18	ok	ok	429.1800	59.442	0.042299	19.74	64.483	10.950	27749811.188885	11	429.8461	7.39765e-05	3.26390e-04
2023/02/24	18:01:17	ok	ok	429.1600	59.446	0.042299	19.82	64.295	10.973	25222825.249100	12	429.6903	7.87746e-05	3.42858e-04
2023/02/24	18:06:17	ok	ok	428.9800	59.437	0.042299	19.77	64.350	10.947	23310500.471716	12	429.6356	7.97331e-05	3.28307e-04
2023/02/24	18:11:17	ok	ok	429.1280	59.439	0.042299	19.78	64.309	10.948	21375013.243916	9	429.7410	7.57175e-05	3.19812e-04
2023/02/24	18:16:17	ok	ok	429.0500	59.442	0.042299	19.80	64.282	10.952	22187859.017313	9	429.8157	7.30448e-05	3.05332e-04
2023/02/24	18:21:17	ok	ok	429.1860	59.433	0.042299	19.77	64.254	10.930	25176230.153968	12	429.4599	8.59416e-05	7.43494e-04
2023/02/24	18:26:17	ok	ok	429.0380	59.434	0.042299	19.78	64.256	10.939	23314763.516233	10	429.6129	8.03349e-05	4.62009e-04
2023/02/24	18:31:17	ok	ok	429.1580	59.436	0.042299	19.80	64.205	10.939	22422245.155625	13	429.6537	7.80830e-05	3.29107e-04
2023/02/24	18:36:17	ok	ok	428.9280	59.427	0.042299	19.70	64.382	10.906	24815553.789246	10	429.5836	7.89789e-05	3.88020e-04
2023/02/24	18:41:17	ok	ok	429.0220	59.428	0.042299	19.58	64.512	10.856	23527538.449466	10	429.6540	7.53845e-05	2.67371e-04
2023/02/24	18:46:17	ok	ok	428.9060	59.422	0.042299	19.52	64.428	10.798	22622577.482986	9	429.5750	7.74007e-05	3.46927e-04
2023/02/24	18:51:17	ok	ok	429.1720	59.420	0.042299	19.40	64.599	10.754	21679122.323731	10	429.4507	8.04137e-05	3.11740e-04
2023/02/24	18:56:17	ok	ok	429.0580	59.418	0.042299	19.34	64.677	10.732	25320913.139952	12	429.5016	7.80467e-05	3.43481e-04
2023/02/24	19:01:17	ok	ok	428.8120	59.416	0.042299	19.36	64.552	10.721	23809626.023418	10	429.4699	8.00499e-05	3.57811e-04
2023/02/24	19:06:17	ok	ok	429.1200	59.415	0.042299	19.44	64.373	10.743	21027383.078173	11	429.4798	7.97281e-05	3.92811e-04
2023/02/24	19:11:17	ok	ok	428.8640	59.418	0.042299	19.42	64.485	10.745	24613036.452932	12	429.5518	7.84883e-05	3.35409e-04
2023/02/24	19:16:17	ok	ok	428.8940	59.416	0.042299	19.46	64.314	10.744	22046144.557402	11	429.4870	7.99589e-05	4.08081e-04
2023/02/24	19:21:17	ok	ok	429.1500	59.412	0.042299	19.47	64.356	10.759	22438829.121576	11	429.4882	7.90683e-05	3.41543e-04
2023/02/24	19:26:17	ok	ok	428.9680	59.417	0.042299	19.46	64.430	10.763	24639833.522220	12	429.5716	7.76998e-05	3.29797e-04
2023/02/24	19:31:17	ok	ok	428.8600	59.414	0.042299	19.44	64.364	10.742	22441494.788466	12	429.5286	7.72929e-05	3.58274e-04
2023/02/24	19:36:17	ok	ok	428.8780	59.418	0.042299	19.43	64.446	10.747	21346350.457419	12	429.5078	7.76562e-05	3.20909e-04
2023/02/24	19:41:17	ok	ok	428.8920	59.411	0.042299	19.33	64.579	10.707	22385981.994499	10	429.6458	7.31708e-05	3.03241e-04
2023/02/24	19:46:17	--	ok	428.7900	59.409	0.042299	19.27	64.613	10.676	22044049.547047	11	429.4404	7.82039e-05	3.48115e-04
2023/02/24	19:46:24	--	ok	429.3660	59.432	0.04231	19.26	64.576	10.661	27915818.758753	10	429.8085	7.37406e-05	3.10381e-04
2023/02/24	19:46:31	--	ok	428.6980	59.370	0.042292	19.16	64.636	10.609	22441671.851274	10	429.3536	7.42825e-05	3.19317e-04
2023/02/24	19:46:39	ok	ok	428.9220	59.410	0.042307	19.07	64.791	10.581	26112859.539724	11	429.5849	7.47898e-05	3.28555e-04
2023/02/24	19:51:38	ok	ok	428.9640	59.419	0.042307	19.16	64.616	10.606	25133333.143293	10	429.6821	7.46149e-05	3.94250e-04
2023/02/24	19:56:38	ok	ok	429.1920	59.419	0.042307	19.13	64.666	10.596	23094479.592517	13	429.3098	8.74918e-05	6.97483e-04
2023/02/24	20:01:38	--	ok	429.2500	59.419	0.042307	19.06	64.663	10.552	23902806.049945	10	429.6077	7.48058e-05	2.85788e-04
2023/02/24	20:01:45	--	ok	428.7940	59.387	0.042294	19.03	64.723	10.544	23214041.898004	10	429.3791	7.46003e-05	3.05525e-04
2023/02/24	20:01:52	ok	ok	428.8160	59.408	0.042304	19.09	64.721	10.578	29938316.915930	11	429.6066	7.34106e-05	2.97035e-04
2023/02/24	20:06:52	ok	ok	429.1960	59.418	0.042304	19.13	64.611	10.587	26971830.194514	9	429.5755	7.57241e-05	3.35897e-04
2023/02/24	20:11:52	ok	ok	428.8500	59.415	0.042304	19.14	64.581	10.590	27622357.172512	11	429.5262	7.84397e-05	3.68331e-04
2023/02/24	20:16:52	ok	ok	428.8720	59.413	0.042304	19.12	64.547	10.568	27538106.032835	11	429.4780	7.86328e-05	3.42678e-04
2023/02/24	20:21:52	ok	ok	429.0200	59.414	0.042304	19.12	64.565	10.571	29646579.665530	12	429.4914	7.88154e-05	3.40471e-04
2023/02/24	20:26:52	ok	ok	428.8680	59.413	0.042304	19.12	64.547	10.568	25503169.677896	12	429.4412	8.01152e-05	3.70745e-04
2023/02/24	20:31:52	ok	ok	428.8080	59.412	0.042304	19.14	64.497	10.576	27222424.528644	12	429.4975	7.85677e-05	3.15269e-04
2023/02/24	20:36:52	ok	ok	428.9500	59.407	0.042304	19.02	64.648	10.523	28473049.037640	11	429.2300	8.74629e-05	8.90555e-04
2023/02/24	20:41:52	ok	ok	428.8960	59.409	0.042304	18.95	64.698	10.487	26403389.823579	12	429.4033	7.93950e-05	3.50254e-04
2023/02/24	20:46:52	--	ok	428.7840	59.408	0.042304	18.86	64.781	10.449	25644792.029405	11	429.4038	7.69168e-05	2.26437e-04
2023/02/24	20:46:59	--	ok	429.2560	59.436	0.042315	18.89	64.732	10.457	26056916.656196	9	429.7495	7.61527e-05	3.22284e-04
2023/02/24	20:47:06	--	ok	428.6800	59.395	0.042302	18.86	64.675	10.432	24095108.364622	10	429.4443	7.49745e-05	2.87212e-04
2023/02/24	20:47:13	ok	ok	429.0640	59.421	0.042318	18.79	64.727	10.396	25680079.305452	10	429.7510	7.43642e-05	3.47567e-04
2023/02/24	20:52:13	ok	ok	429.0540	59.432	0.042318	18.79	64.695	10.391	22829813.707092	13	429.6455	7.91911e-05	2.84855e-04
2023/02/24	20:57:13	ok	ok	429.1840	59.430	0.042318	18.76	64.808	10.393	22126664.401093	7	429.7008	7.63805e-05	2.33479e-04
2023/02/24	21:02:13	--	ok	429.2020	59.431	0.042318	18.69	64.796	10.346	24723652.212338	13	429.5978	7.83236e-05	2.48790e-04
2023/02/24	21:02:20	ok	ok	428.8320	59.402	0.042308	18.74	64.750	10.365	20432721.040233	10	429.5720	7.39600e-05	3.35993e-04
2023/02/24	21:07:20	--	ok	428.6920	59.404	0.042308	18.71	64.735	10.346	15732191.698793	11	429.3372	7.98490e-05	3.07299e-04
2023/02/24	21:07:27	--	ok	429.2520	59.458	0.042323	18.69	64.796	10.346	25686777.143599	11	429.8490	7.53512e-05	3.14148e-04
2023/02/24	21:07:35	ok	ok	428.9800	59.402	0.042311	18.64	64.735	10.303	18788742.429209	11	429.5198	7.58743e-05	3.30721e-04
2023/02/24	21:12:34	--	ok	428.6820	59.409	0.042311	18.67	64.768	10.326	21635485.836505	8	429.4385	7.88221e-05	2.33785e-04
2023/02/24	21:12:41	--	ok	429.4220	59.474	0.042327	18.65	64.695	10.306	22039606.109030	10	429.8719	7.67887e-05	2.83515e-04
2023/02/24	21:12:49	--	ok	428.5580	59.387	0.042306	18.62	64.689	10.287	19897086.624536	10	429.3857	7.50200e-05	3.11013e-04
2023/02/24	21:12:56	ok	ok	429.1740	59.439	0.042328	18.54	64.739	10.242	22699414.769458	10	429.7687	7.70033e-05	3.19515e-04
2023/02/24	21:17:55	--	ok	429.3080	59.461	0.042328	18.61	64.750	10.289	20254190.390561	11	429.6973	8.12809e-05	2.84129e-04
2023/02/24	21:18:02	--	ok	428.6620	59.402	0.042312	18.58	64.746	10.268	20514342.770615	9	429.5098	7.48369e-05	2.53935e-04
2023/02/24	21:18:09	--	ok	429.3140	59.447	0.042329	18.54	64.800	10.251	19270824.864334	9	429.7766	7.68274e-05	3.13158e-04
2023/02/24	21:18:17	ok	ok	428.9440	59.393	0.042313	18.47	64.887	10.223	21241631.377026	9	429.3716	7.74898e-05	3.72349e-04
2023/02/24	21:23:16	ok	ok	429.0360	59.414	0.042313	18.71	64.607	10.326	19198046.930374	11	429.4367	8.11977e-05	4.33266e-04
2023/02/24	21:28:16	--	ok	428.6780	59.406	0.042313	18.69	64.604	10.316	17978683.870528	11	429.4475	8.02069e-05	3.08508e-04
2023/02/24	21:28:23	--	ok	429.3320	59.478	0.042329	18.71	64.565	10.319	18892985.975006	9	429.8432	7.85812e-05	2.83939e-04
2023/02/24	21:28:31	ok	ok	429.0260	59.403	0.042313	18.69	64.616	10.318	21867573.246261	10	429.5461	7.51617e-05	3.21576e-04
2023/02/24	21:33:30	ok	ok	429.0800	59.409	0.042313	18.67	64.570	10.294	13898762.047776	10	429.4364	8.03632e-05	3.73073e-04
2023/02/24	21:38:30	--	ok	428.6940	59.410	0.042313	18.69	64.594	10.314	15901378.244115	12	429.3717	8.17159e-05	3.10505e-04
2023/02/24	21:38:37	ok	ok	429.0300	59.469	0.042328	18.67	64.590	10.297	18366306.119204	12	429.8492	7.62732e-05	2.91821e-04
2023/02/24	21:43:37	ok	ok	429.0640	59.459	0.042328	18.68	64.549	10.299	19184015.266384	9	429.7857	7.84394e-05	2.72706e-04
2023/02/24	21:48:37	ok	ok	429.1460	59.483	0.042328	18.72	64.492	10.316	17872136.697349	9	429.6844	8.30133e-05	3.23079e-04
2023/02/24	21:53:37	ok	ok	429.0600	59.450	0.042328	18.55	64.750	10.253	15204387.569203	10	429.6084	8.13067e-05	3.35479e-04
2023/02/24	21:58:37	ok	ok	428.9680	59.463	0.042328	18.47	64.836	10.215	17418702.214089	10	429.6855	7.95702e-05	3.01179e-04
2023/02/24	22:03:37	--	ok	429.3340	59.462	0.042328	18.42	64.785	10.181	17631768.062058	8	429.5485	8.28185e-05	3.34963e-04
2023/02/24	22:03:45	ok	ok	429.0960	59.399	0.042311	18.47	64.749	10.201	17976779.683498	11	429.4416	7.65174e-05	2.90800e-04
2023/02/24	22:08:44	--	ok	428.7040	59.392	0.042311	18.38	64.874	10.169	13108136.629967	11	429.3464	7.81367e-05	2.91507e-04
2023/02/24	22:08:51	ok	ok	429.1760	59.432	0.042326	18.35	64.869	10.152	19108884.747290	10	429.6591	7.72794e-05	2.82771e-04
2023/02/24	22:13:51	ok	ok	428.9940	59.432	0.042326	18.31	64.787	10.114	19161954.870999	9	429.4593	8.36209e-05	3.16927e-04
2023/02/24	22:18:51	--	ok	429.2340	59.429	0.042326	18.25	64.906	10.099	17749439.445755	8	429.4098	8.42083e-05	3.51963e-04
2023/02/24	22:18:58	--	ok	428.6660	59.395	0.042315	18.30	64.860	10.117	17798460.583494	11	429.4653	7.54260e-05	2.86072e-04
2023/02/24	22:19:06	ok	ok	429.1560	59.428	0.042331	18.18	64.883	10.052	17722156.256666	9	429.6737	7.78750e-05	2.83215e-04
2023/02/24	22:24:05	ok	ok	429.1700	59.460	0.042331	18.34	64.727	10.121	17119036.977864	10	429.6627	8.12233e-05	2.92950e-04
2023/02/24	22:29:05	--	ok	429.3040	59.460	0.042331	18.48	64.616	10.188	16432236.653882	9	429.6235	8.18676e-05	2.44471e-04
2023/02/24	22:29:13	ok	ok	429.0200	59.395	0.042316	18.40	64.602	10.136	18356935.141055	9	429.5042	7.50281e-05	3.14694e-04
2023/02/24	22:34:12	--	ok	428.7860	59.404	0.042316	18.47	64.695	10.193	18624110.583528	12	429.3956	7.99666e-05	3.38926e-04
2023/02/24	22:34:19	--	ok	429.2600	59.440	0.042326	18.45	64.640	10.176	20527649.505838	8	429.7140	7.73230e-05	2.63472e-04
2023/02/24	22:34:26	--	ok	428.6980	59.391	0.042313	18.38	64.640	10.133	17114362.619435	10	429.4387	7.64308e-05	3.04876e-04
2023/02/24	22:34:33	ok	ok	429.0520	59.417	0.042328	18.25	64.768	10.078	19464631.123456	8	429.6502	7.83824e-05	2.92858e-04
2023/02/24	22:39:33	ok	ok	428.9500	59.438	0.042328	18.45	64.652	10.178	15941764.656888	6	429.8364	7.49764e-05	1.11423e-04
2023/02/24	22:44:33	ok	ok	429.0480	59.447	0.042328	18.44	64.649	10.168	15370802.846465	8	429.2963	9.18663e-05	9.46917e-04
2023/02/24	22:49:33	--	ok	429.2140	59.443	0.042328	18.47	64.631	10.183	15330453.167894	9	429.6745	7.99282e-05	2.85074e-04
2023/02/24	22:49:41	ok	ok	429.0680	59.401	0.042318	18.47	64.549	10.170	19995775.389109	10	429.5801	7.60832e-05	2.97187e-04
2023/02/24	22:54:40	ok	ok	428.8920	59.407	0.042318	18.42	64.732	10.173	17933022.175082	10	429.4013	8.06150e-05	3.22696e-04
2023/02/24	22:59:40	ok	ok	429.0140	59.398	0.042318	18.30	64.796	10.107	19794084.208770	9	429.5159	7.70152e-05	2.62380e-04
2023/02/24	23:04:40	--	ok	428.6920	59.401	0.042318	18.24	64.863	10.083	21933437.049524	10	429.2955	8.21987e-05	3.03749e-04
2023/02/24	23:04:48	--	ok	429.2240	59.453	0.042333	18.21	64.887	10.070	16772656.289611	10	429.7483	7.90555e-05	2.82094e-04
2023/02/24	23:04:55	ok	ok	429.0300	59.400	0.042322	18.21	64.910	10.074	17888438.392426	10	429.5152	7.61521e-05	2.82067e-04
2023/02/24	23:09:54	ok	ok	428.8980	59.406	0.042322	18.20	64.897	10.064	14743245.143265	9	429.4086	8.18522e-05	3.38151e-04
2023/02/24	23:14:54	--	ok	428.7260	59.406	0.042322	18.14	64.920	10.034	16195868.660076	10	429.3650	8.17314e-05	3.18635e-04
2023/02/24	23:15:01	--	ok	429.3840	59.449	0.042336	18.16	64.878	10.036	18840155.280822	8	429.7982	7.65015e-05	3.31135e-04
2023/02/24	23:15:09	--	ok	428.5820	59.385	0.042317	18.07	64.982	10.001	20056732.578769	10	429.3668	7.64664e-05	2.53186e-04
2023/02/24	23:15:16	ok	ok	428.9680	59.425	0.042337	18.00	65.119	9.981	16566681.599307	10	429.6312	8.05151e-05	3.25435e-04
2023/02/24	23:20:15	ok	ok	429.0800	59.465	0.042337	18.08	64.973	10.007	17808835.347982	7	429.7345	7.91625e-05	2.37233e-04
2023/02/24	23:25:15	ok	ok	429.0880	59.483	0.042337	18.08	64.984	10.009	16069573.444004	7	429.7616	7.81311e-05	2.37264e-04
2023/02/24	23:30:15	ok	ok	428.8920	59.471	0.042337	18.20	64.739	10.040	16729149.484530	11	429.6847	8.15986e-05	3.22346e-04
2023/02/24	23:35:15	ok	ok	429.1740	59.462	0.042337	18.23	64.773	10.061	15787418.788731	11	429.7008	8.16589e-05	3.72579e-04
2023/02/24	23:40:15	ok	ok	428.9840	59.470	0.042337	18.30	64.712	10.094	12680951.047663	8	429.8394	7.71681e-05	2.29776e-04
2023/02/24	23:45:15	ok	ok	429.0520	59.476	0.042337	18.24	64.819	10.076	14848130.159744	10	429.6790	8.18147e-05	2.79915e-04
2023/02/24	23:50:15	ok	ok	429.0900	59.472	0.042337	18.35	64.625	10.114	16715429.949146	11	429.7835	7.95439e-05	2.73133e-04
2023/02/24	23:55:15	ok	ok	429.0800	59.483	0.042337	18.28	64.762	10.093	15945106.807588	10	429.6412	8.30916e-05	3.34148e-04
2023/02/25	00:00:15	--	ok	429.2400	59.449	0.042337	18.16	64.910	10.041	14022940.736813	10	429.7231	7.97360e-05	2.78956e-04
2023/02/25	00:00:22	--	ok	429.2160	59.400	0.042326	18.16	64.955	10.047	14630507.398358	9	429.5511	7.62728e-05	2.66545e-04
2023/02/25	00:00:30	--	ok	428.5180	59.376	0.042315	18.14	64.982	10.044	16409078.114493	9	429.3137	7.67090e-05	3.22443e-04
2023/02/25	00:00:37	ok	ok	429.1640	59.430	0.042339	18.08	64.932	10.001	20001851.287740	9	429.7282	7.82878e-05	3.21818e-04
2023/02/25	00:05:36	--	ok	429.3580	59.456	0.042339	18.08	64.984	10.009	14597286.596117	10	429.6060	8.32237e-05	3.31738e-04
2023/02/25	00:05:44	ok	ok	429.1300	59.392	0.042321	18.08	64.973	10.007	20781692.446012	9	429.4537	7.66138e-05	2.65239e-04
2023/02/25	00:10:43	--	ok	428.6060	59.396	0.042321	18.06	65.011	9.997	17679988.006585	7	429.3676	7.88184e-05	2.41336e-04
2023/02/25	00:10:50	--	ok	429.3480	59.468	0.042341	18.03	64.964	9.973	18983854.359122	10	429.8563	7.68602e-05	2.75696e-04
2023/02/25	00:10:58	ok	ok	429.0720	59.389	0.042323	17.96	65.006	9.938	13010682.076021	10	429.4616	7.54512e-05	3.23801e-04
2023/02/25	00:15:57	--	ok	428.7060	59.398	0.042323	18.03	64.997	9.978	13659052.179846	10	429.3464	8.07131e-05	2.67701e-04
2023/02/25	00:16:04	--	ok	429.3260	59.451	0.042338	17.99	64.947	9.945	20037744.558503	11	429.7915	7.61371e-05	2.91853e-04
2023/02/25	00:16:11	ok	ok	428.8040	59.385	0.042322	17.96	64.974	9.933	18105807.374570	11	429.3702	7.73576e-05	3.03619e-04
2023/02/25	00:21:11	--	ok	428.7340	59.388	0.042322	17.87	65.151	9.908	19241132.089191	9	429.2038	8.31525e-05	2.95780e-04
2023/02/25	00:21:18	--	ok	429.3060	59.414	0.042335	17.83	65.101	9.876	17358015.337419	10	429.6662	7.66383e-05	2.95598e-04
2023/02/25	00:21:26	--	ok	428.6220	59.375	0.04232	17.83	65.229	9.895	18603057.733669	11	429.3123	7.61332e-05	2.96437e-04
2023/02/25	00:21:33	--	ok	429.3440	59.411	0.042338	17.80	65.318	9.893	17419196.975992	11	429.5964	7.80317e-05	3.20212e-04
2023/02/25	00:21:40	--	ok	428.5440	59.362	0.042321	17.72	65.400	9.855	20476978.535991	11	429.2576	7.59128e-05	3.03253e-04
2023/02/25	00:21:48	ok	ok	429.1900	59.428	0.042344	17.69	65.522	9.858	21530867.405431	9	429.6479	7.92787e-05	2.70764e-04
2023/02/25	00:26:47	--	ok	429.5820	59.473	0.042344	17.88	65.101	9.909	16843756.369915	9	429.7405	7.98893e-05	2.59424e-04
2023/02/25	00:26:54	--	ok	428.7160	59.366	0.042315	17.87	65.078	9.897	15668779.087776	10	429.2611	7.45907e-05	2.92465e-04
2023/02/25	00:27:02	ok	ok	428.8120	59.396	0.042328	17.83	65.060	9.869	16380159.818874	9	429.5040	7.66696e-05	3.16514e-04
2023/02/25	00:32:01	ok	ok	428.9400	59.402	0.042328	17.92	64.851	9.889	12347551.511198	10	429.4074	8.15274e-05	2.63490e-04
2023/02/25	00:37:01	--	ok	428.6920	59.404	0.042328	17.97	64.881	9.927	15743449.986777	10	429.4789	8.05105e-05	3.99787e-04
2023/02/25	00:37:08	ok	ok	428.9320	59.486	0.042344	18.01	64.909	9.956	19006466.439445	9	429.9318	7.69311e-05	2.90242e-04
2023/02/25	00:42:08	ok	ok	429.0720	59.488	0.042344	18.01	64.762	9.934	16026114.089072	11	429.6880	8.18515e-05	3.02806e-04
2023/02/25	00:47:08	ok	ok	429.1820	59.489	0.042344	18.07	64.782	9.970	15314141.581264	8	429.8670	7.82275e-05	2.30364e-04
2023/02/25	00:52:08	--	ok	429.2140	59.495	0.042344	18.01	64.920	9.958	16975694.975198	9	429.7235	8.25753e-05	3.60162e-04
2023/02/25	00:52:15	ok	ok	429.0620	59.413	0.042334	18.03	64.933	9.968	19176445.260499	9	429.6131	7.77209e-05	3.07137e-04
2023/02/25	00:57:15	ok	ok	428.9720	59.420	0.042334	18.06	64.895	9.980	14307447.490866	11	429.5130	8.21386e-05	4.06672e-04
2023/02/25	01:02:15	ok	ok	428.9200	59.427	0.042334	18.03	65.006	9.979	13730137.162697	7	429.5070	8.20081e-05	2.87556e-04
2023/02/25	01:07:15	ok	ok	428.8420	59.417	0.042334	17.93	65.055	9.928	13971051.071377	8	429.4581	8.26450e-05	3.31446e-04
2023/02/25	01:12:15	ok	ok	429.0600	59.452	0.042334	18.23	65.206	10.128	15494862.604509	10	429.5781	8.14301e-05	2.55872e-04
2023/02/25	01:17:15	ok	ok	429.1860	59.477	0.042334	18.58	65.318	10.359	15438644.251486	10	429.6361	8.29314e-05	3.11591e-04
2023/02/25	01:22:15	ok	ok	429.0240	59.500	0.042334	18.79	65.298	10.488	12253424.538492	8	429.7983	7.96372e-05	2.40959e-04
2023/02/25	01:27:15	ok	ok	429.0860	59.515	0.042334	18.93	65.258	10.569	17271220.918131	12	429.7629	8.19926e-05	3.49149e-04
2023/02/25	01:32:15	ok	ok	429.0740	59.533	0.042334	19.07	65.217	10.651	15084229.549535	9	429.8786	8.03064e-05	3.51536e-04
2023/02/25	01:37:15	ok	ok	429.0920	59.555	0.042334	19.22	65.080	10.717	16594597.907917	11	430.0024	7.79585e-05	2.74716e-04
2023/02/25	01:42:15	--	ok	429.3140	59.575	0.042334	19.43	64.828	10.811	16996862.353579	11	430.0451	7.95098e-05	3.39331e-04
2023/02/25	01:42:22	--	ok	429.3440	59.448	0.042318	19.44	64.863	10.825	20795035.382493	9	429.8867	7.23600e-05	3.09316e-04
2023/02/25	01:42:30	--	ok	428.7160	59.407	0.0423	19.44	64.831	10.820	15311683.920527	8	429.4394	7.64368e-05	2.72620e-04
2023/02/25	01:42:37	ok	ok	429.0700	59.420	0.042314	19.34	64.877	10.765	18651599.269152	9	429.6336	7.48876e-05	3.12530e-04
2023/02/25	01:47:37	ok	ok	428.8940	59.463	0.042314	19.63	64.753	10.924	17375988.382995	12	429.7199	7.94702e-05	3.55870e-04
2023/02/25	01:52:36	ok	ok	429.0200	59.475	0.042314	19.78	64.662	11.008	16666953.711569	10	429.7281	8.05896e-05	2.87365e-04
2023/02/25	01:57:36	ok	ok	429.1220	59.482	0.042314	19.88	64.558	11.054	17227502.752618	12	429.8405	7.91199e-05	4.50931e-04
2023/02/25	02:02:36	ok	ok	429.1560	59.494	0.042314	19.98	64.533	11.116	17604461.084805	11	429.8557	7.98411e-05	4.70550e-04
2023/02/25	02:07:36	ok	ok	429.1180	59.518	0.042314	20.09	64.433	11.172	16117835.796043	10	429.9501	7.69024e-05	3.05512e-04
2023/02/25	02:12:36	ok	ok	429.1160	59.508	0.042314	19.97	64.616	11.121	19816347.340318	11	429.9409	7.63514e-05	2.82453e-04
2023/02/25	02:17:36	ok	ok	429.1640	59.507	0.042314	19.92	64.620	11.093	17539303.633623	11	429.6955	8.50529e-05	8.60928e-04
2023/02/25	02:22:37	ok	ok	429.1640	59.502	0.042314	19.94	64.579	11.094	16114495.553413	12	429.8527	8.00959e-05	3.57365e-04
2023/02/25	02:27:36	--	ok	429.2240	59.510	0.042314	19.94	64.547	11.089	14807381.693696	12	429.9288	7.69915e-05	3.53723e-04
2023/02/25	02:27:43	--	ok	429.4320	59.547	0.042303	19.94	64.538	11.087	20641734.145064	11	430.0787	7.40421e-05	3.17518e-04
2023/02/25	02:27:51	--	ok	429.5180	59.499	0.042281	19.88	64.475	11.040	20015474.702198	8	430.0348	7.42150e-05	3.57007e-04
2023/02/25	02:27:58	--	ok	429.3920	59.468	0.042254	19.74	64.663	10.981	21510197.219906	9	429.8776	7.52363e-05	3.13511e-04
2023/02/25	02:28:05	ok	ok	429.0040	59.452	0.042234	19.67	64.813	10.962	21738292.977092	9	429.8778	7.35487e-05	3.43701e-04
2023/02/25	02:33:05	--	ok	429.2840	59.539	0.042234	19.91	64.575	11.075	21690000.582558	12	429.9606	7.85351e-05	3.59774e-04
2023/02/25	02:33:12	--	ok	429.3520	59.538	0.04222	19.92	64.460	11.065	24419791.596443	9	430.1118	7.34338e-05	3.36905e-04
2023/02/25	02:33:20	--	ok	429.3540	59.512	0.042202	19.89	64.443	11.043	27210991.066598	11	430.0617	7.41734e-05	2.79627e-04
2023/02/25	02:33:27	--	ok	428.7800	59.421	0.042184	19.78	64.489	10.979	18789864.249880	10	429.5722	7.46867e-05	3.13078e-04
2023/02/25	02:33:34	--	ok	428.7840	59.414	0.042194	19.71	64.640	10.960	20805431.212908	10	429.4797	7.45229e-05	2.91306e-04
2023/02/25	02:33:42	ok	ok	429.0520	59.412	0.042205	19.67	64.868	10.971	18722137.263871	11	429.4320	7.50645e-05	2.67430e-04
2023/02/25	02:38:41	ok	ok	428.9220	59.450	0.042205	19.95	64.453	11.081	19349396.091140	11	429.6541	7.83224e-05	3.34938e-04
2023/02/25	02:43:41	ok	ok	428.9080	59.447	0.042205	19.92	64.460	11.065	18309077.322518	10	429.5736	8.05324e-05	3.67476e-04
2023/02/25	02:48:41	ok	ok	428.9800	59.448	0.042205	19.97	64.393	11.083	18100957.257363	11	429.5612	8.20768e-05	7.15381e-04
2023/02/25	02:53:41	ok	ok	429.1620	59.459	0.042205	20.12	64.192	11.149	20432664.696674	12	429.7253	7.83739e-05	3.13967e-04
2023/02/25	02:58:41	ok	ok	429.1860	59.473	0.042205	20.24	64.105	11.207	17150029.961954	9	417.4024	5.22617e-04	3.54737e-02
2023/02/25	03:03:41	ok	ok	429.1180	59.481	0.042205	20.31	64.085	11.249	19788896.082973	11	429.8114	7.81371e-05	3.41799e-04
2023/02/25	03:08:41	ok	ok	429.1500	59.478	0.042205	20.38	64.012	11.283	20951124.244814	12	429.8221	7.85668e-05	3.58529e-04
2023/02/25	03:13:41	--	ok	429.2920	59.487	0.042205	20.43	63.949	11.309	19730380.595525	11	429.8692	7.76162e-05	3.38631e-04
2023/02/25	03:13:48	--	ok	429.2240	59.497	0.042191	20.46	63.931	11.324	20116443.050825	10	430.0689	7.10433e-05	3.50336e-04
2023/02/25	03:13:55	ok	ok	429.1540	59.448	0.042179	20.43	63.938	11.307	21784009.912773	10	429.8035	7.47661e-05	2.69866e-04
2023/02/25	03:18:55	--	ok	429.2960	59.469	0.042179	20.50	63.888	11.344	17091395.189778	12	429.7071	7.98374e-05	3.97477e-04
2023/02/25	03:19:02	ok	ok	429.0260	59.427	0.042164	20.49	63.853	11.329	30668872.746547	12	429.5193	7.54219e-05	2.96108e-04
2023/02/25	03:24:01	ok	ok	428.9620	59.431	0.042164	20.40	64.039	11.306	30782027.829723	10	429.4000	7.88730e-05	3.35798e-04
2023/02/25	03:29:01	ok	ok	429.0160	59.423	0.042164	20.33	64.013	11.256	28839720.343635	11	429.3674	7.92125e-05	3.23742e-04
2023/02/25	03:34:01	ok	ok	428.8260	59.427	0.042164	20.28	64.036	11.223	31004313.757834	10	429.3968	7.85124e-05	3.09858e-04
2023/02/25	03:39:01	ok	ok	429.0180	59.427	0.042164	20.29	64.030	11.231	28261524.750893	11	429.4129	7.81958e-05	3.28576e-04
2023/02/25	03:44:01	ok	ok	429.0660	59.429	0.042164	20.29	63.975	11.221	30606980.539839	10	429.3866	7.85945e-05	3.02217e-04
2023/02/25	03:49:01	ok	ok	429.0680	59.429	0.042164	20.26	63.961	11.199	29021119.472999	8	429.5017	7.50977e-05	2.53616e-04
2023/02/25	03:54:01	ok	ok	428.9420	59.428	0.042164	20.25	63.958	11.190	32735606.086827	8	429.4904	7.49325e-05	2.52086e-04
2023/02/25	03:59:01	ok	ok	428.9560	59.428	0.042164	20.26	63.853	11.180	30143080.619079	10	429.3714	7.92324e-05	3.09146e-04
2023/02/25	04:04:01	ok	ok	429.1660	59.430	0.042164	20.25	63.915	11.183	29582208.816978	11	429.5638	7.33041e-05	2.76997e-04
2023/02/25	04:09:01	ok	ok	428.9240	59.428	0.042164	20.25	63.830	11.168	27835384.972928	9	429.4566	7.53009e-05	2.19917e-04
2023/02/25	04:14:01	ok	ok	428.9580	59.431	0.042164	20.25	63.819	11.166	31887969.984428	12	429.4110	7.88996e-05	2.84831e-04
2023/02/25	04:19:01	ok	ok	429.0640	59.434	0.042164	20.35	63.665	11.203	28154582.332234	11	429.5120	7.59116e-05	2.53282e-04
2023/02/25	04:24:01	ok	ok	429.1180	59.440	0.042164	20.48	63.572	11.271	31254351.362396	12	429.5137	7.84653e-05	4.30437e-04
2023/02/25	04:29:01	ok	ok	428.9260	59.441	0.042164	20.53	63.540	11.302	30771692.019467	10	429.5468	7.79984e-05	2.83121e-04
2023/02/25	04:34:01	ok	ok	429.1480	59.442	0.042164	20.58	63.505	11.326	31145839.595608	10	429.5022	7.94895e-05	2.93549e-04
2023/02/25	04:39:01	--	ok	429.2240	59.446	0.042164	20.66	63.458	11.372	26608297.997186	10	429.5929	7.77300e-05	2.48905e-04
2023/02/25	04:39:08	ok	ok	428.9860	59.423	0.042153	20.66	63.426	11.366	27467624.050146	10	429.4942	7.31172e-05	2.52993e-04
2023/02/25	04:44:08	ok	ok	428.8240	59.425	0.042153	20.68	63.398	11.372	28281111.462555	12	429.3343	7.87345e-05	3.33700e-04
2023/02/25	04:49:08	ok	ok	429.1580	59.419	0.042153	20.62	63.471	11.346	27807576.876445	8	429.4503	7.48289e-05	2.81787e-04
2023/02/25	04:54:08	ok	ok	429.0140	59.419	0.042153	20.52	63.526	11.289	31679131.702571	10	429.3472	7.74020e-05	2.85382e-04
2023/02/25	04:59:08	--	ok	428.7320	59.422	0.042153	20.46	63.537	11.254	30657672.729956	12	429.2838	7.83221e-05	2.88287e-04
2023/02/25	04:59:15	ok	ok	428.9940	59.418	0.042166	20.48	63.487	11.256	25649637.987836	9	429.4825	7.23080e-05	3.03975e-04
2023/02/25	05:04:15	ok	ok	428.8000	59.410	0.042166	20.39	63.514	11.204	28172504.049473	8	429.3859	7.49626e-05	2.55056e-04
2023/02/25	05:09:15	--	ok	428.7560	59.412	0.042166	20.33	63.537	11.172	30450462.836464	11	429.2776	7.76786e-05	2.80024e-04
2023/02/25	05:09:22	ok	ok	428.8600	59.408	0.042178	20.36	63.542	11.190	29352986.749797	9	429.4398	7.29823e-05	2.74772e-04
2023/02/25	05:14:21	--	ok	428.6380	59.408	0.042178	20.32	63.513	11.159	30856827.228757	8	429.3560	7.45626e-05	2.37479e-04
2023/02/25	05:14:28	--	ok	428.6660	59.403	0.042197	20.32	63.500	11.157	24127714.038012	11	429.3663	7.37592e-05	2.79834e-04
2023/02/25	05:14:36	--	ok	428.6080	59.373	0.042214	20.25	63.577	11.123	26572566.415827	12	429.2785	7.42180e-05	2.43300e-04
2023/02/25	05:14:43	--	ok	428.5040	59.330	0.042234	20.14	63.706	11.073	33036911.762406	10	429.1725	7.38450e-05	3.01862e-04
2023/02/25	05:14:51	--	ok	428.5280	59.329	0.04226	20.11	63.871	11.083	31917408.759432	11	429.1097	7.47375e-05	2.89820e-04
2023/02/25	05:14:58	--	ok	428.4840	59.421	0.042284	20.07	64.004	11.080	20670949.707867	9	429.4611	7.42310e-05	2.60714e-04
2023/02/25	05:15:05	--	ok	429.4500	59.499	0.04231	20.00	64.109	11.052	18990256.453963	11	429.9291	7.67105e-05	3.04015e-04
2023/02/25	05:15:12	--	ok	429.3860	59.544	0.042288	20.00	64.247	11.075	20677105.910117	11	430.0883	7.35507e-05	3.12996e-04
2023/02/25	05:15:19	ok	ok	429.1380	59.543	0.042268	19.95	64.379	11.069	20765330.673558	9	430.0337	7.62702e-05	3.16543e-04
2023/02/25	05:20:19	--	ok	429.4360	59.630	0.042268	20.31	63.455	11.138	20683732.188991	11	430.1387	7.93869e-05	3.40751e-04
2023/02/25	05:20:27	--	ok	429.6600	59.631	0.042245	20.29	63.453	11.129	27238499.525361	10	430.2626	7.49224e-05	2.94920e-04
2023/02/25	05:20:34	--	ok	429.5040	59.573	0.042211	20.19	63.439	11.063	18551240.311195	9	430.2061	7.40349e-05	3.25793e-04
2023/02/25	05:20:42	--	ok	429.2760	59.463	0.042185	20.01	63.847	11.015	21302783.747336	8	429.7986	7.64834e-05	2.77901e-04
2023/02/25	05:20:49	--	ok	428.4680	59.423	0.042171	20.00	64.099	11.050	19319628.754683	11	429.4394	7.67952e-05	2.88366e-04
2023/02/25	05:20:56	ok	ok	428.9020	59.429	0.042198	20.00	64.269	11.079	30973203.971668	10	429.5151	7.49717e-05	2.80158e-04
2023/02/25	05:25:56	ok	ok	429.0900	59.456	0.042198	20.26	63.468	11.113	27021676.702469	11	429.6720	7.80761e-05	3.58185e-04
2023/02/25	05:30:56	--	ok	429.2180	59.469	0.042198	20.42	63.339	11.193	27008944.005929	8	429.7777	7.66057e-05	3.69859e-04
2023/02/25	05:31:03	--	ok	429.2700	59.463	0.042188	20.39	63.302	11.167	24928063.627538	9	429.8733	7.39969e-05	2.70235e-04
2023/02/25	05:31:10	ok	ok	429.1980	59.445	0.042174	20.36	63.362	11.158	31250187.490159	10	429.7361	7.49168e-05	3.00826e-04
2023/02/25	05:36:10	--	ok	429.3700	59.468	0.042174	20.49	63.203	11.214	28209829.958725	9	429.7973	7.61620e-05	2.76108e-04
2023/02/25	05:36:17	--	ok	428.6740	59.427	0.042155	20.55	63.203	11.251	20959245.147438	11	429.5031	7.32912e-05	2.95311e-04
2023/02/25	05:36:24	ok	ok	428.9060	59.415	0.042171	20.50	63.238	11.229	24888935.076063	9	429.4939	7.31671e-05	3.05378e-04
2023/02/25	05:41:24	ok	ok	428.8920	59.430	0.042171	20.59	63.157	11.272	26741545.376869	12	429.3626	7.98192e-05	3.39464e-04
2023/02/25	05:46:24	ok	ok	429.0400	59.428	0.042171	20.56	63.183	11.256	24364394.702376	11	429.4124	7.81341e-05	2.85609e-04
2023/02/25	05:51:24	ok	ok	428.8860	59.430	0.042171	20.62	63.185	11.295	25652391.541244	9	429.5361	7.44530e-05	2.35995e-04
2023/02/25	05:56:24	ok	ok	428.9080	59.429	0.042171	20.55	63.203	11.251	24683348.902835	10	429.4387	7.71632e-05	2.81132e-04
2023/02/25	06:01:24	ok	ok	428.8980	59.426	0.042171	20.43	63.299	11.194	25915607.749795	11	429.3887	7.79211e-05	3.04950e-04
2023/02/25	06:06:24	ok	ok	428.9980	59.427	0.042171	20.38	63.288	11.156	24557260.087759	11	429.3322	7.85445e-05	2.95481e-04
2023/02/25	06:11:24	ok	ok	428.8220	59.422	0.042171	20.28	63.334	11.100	27470836.784808	11	429.2849	7.99442e-05	3.54718e-04
2023/02/25	06:16:24	ok	ok	428.8140	59.421	0.042171	20.22	63.316	11.060	27438314.777553	12	429.3302	7.91911e-05	3.27953e-04
2023/02/25	06:21:24	ok	ok	428.8620	59.421	0.042171	20.22	63.262	11.051	27032618.002862	11	429.2388	7.97284e-05	3.46275e-04
2023/02/25	06:26:24	ok	ok	429.0360	59.421	0.042171	20.16	63.307	11.021	28931561.856177	11	429.3710	7.66174e-05	2.90807e-04
2023/02/25	06:31:24	--	ok	428.7480	59.425	0.042171	20.15	63.316	11.014	26510476.265016	10	429.2609	7.89230e-05	3.18504e-04
2023/02/25	06:31:31	ok	ok	428.8580	59.420	0.042184	20.16	63.307	11.021	25514987.761026	10	429.4244	7.54952e-05	2.80929e-04
2023/02/25	06:36:31	--	ok	428.7680	59.422	0.042184	20.11	63.244	10.974	24946878.555842	10	429.3284	7.72996e-05	2.35219e-04
2023/02/25	06:36:38	ok	ok	428.9220	59.417	0.042196	20.14	63.226	10.990	31641345.474135	8	429.4044	7.45206e-05	3.17055e-04
2023/02/25	06:41:38	--	ok	428.7640	59.422	0.042196	20.15	63.175	10.990	28841650.520009	10	429.2552	7.99141e-05	3.48560e-04
2023/02/25	06:41:45	ok	ok	429.0420	59.423	0.042208	20.18	63.148	11.004	27429848.378853	8	429.5044	7.18716e-05	3.53964e-04
2023/02/25	06:46:44	ok	ok	429.1560	59.422	0.042208	20.28	63.059	11.052	24796707.663626	11	429.3601	7.78353e-05	2.44511e-04
2023/02/25	06:51:44	ok	ok	428.9940	59.427	0.042208	20.35	62.972	11.081	24425849.886399	10	429.3501	7.87551e-05	3.07022e-04
2023/02/25	06:56:44	ok	ok	428.8200	59.428	0.042208	20.40	62.942	11.112	22844568.795338	8	429.4692	7.46994e-05	2.23670e-04
2023/02/25	07:01:44	ok	ok	429.1220	59.430	0.042208	20.42	62.933	11.121	26558672.127826	11	429.4251	7.76419e-05	3.42676e-04
2023/02/25	07:06:44	ok	ok	428.8680	59.431	0.042208	20.45	62.896	11.132	27012740.158117	12	429.2623	8.46756e-05	6.75265e-04
2023/02/25	07:11:44	ok	ok	429.0740	59.429	0.042208	20.43	62.947	11.132	26809981.653319	9	429.5328	7.46849e-05	2.75523e-04
2023/02/25	07:16:44	--	ok	428.6920	59.427	0.042208	20.33	63.046	11.086	24664802.745930	11	429.1894	8.51628e-05	7.88908e-04
2023/02/25	07:16:51	ok	ok	429.0660	59.426	0.042224	20.36	62.997	11.094	30779607.509244	8	429.5116	7.44189e-05	2.96822e-04
2023/02/25	07:21:51	ok	ok	428.9420	59.425	0.042224	20.26	63.011	11.033	33673292.623458	11	429.3487	7.87513e-05	3.14768e-04
2023/02/25	07:26:51	ok	ok	428.9240	59.423	0.042224	20.21	63.037	11.001	31907708.190756	12	429.3384	7.83327e-05	3.41249e-04
2023/02/25	07:31:51	--	ok	428.7640	59.418	0.042224	20.14	63.037	10.957	33113929.701744	11	429.3131	7.88205e-05	2.97897e-04
2023/02/25	07:31:58	ok	ok	428.9420	59.418	0.042236	20.14	62.992	10.949	28402112.151198	8	429.4091	7.54646e-05	3.23565e-04
2023/02/25	07:36:58	--	ok	429.2720	59.421	0.042236	20.12	63.023	10.946	25662448.874185	9	429.3775	7.62648e-05	2.21296e-04
2023/02/25	07:37:05	ok	ok	429.0880	59.415	0.042222	20.14	62.960	10.944	31605395.382411	10	429.4275	7.57832e-05	2.93635e-04
2023/02/25	07:42:04	ok	ok	428.9780	59.425	0.042222	20.11	62.968	10.926	30203485.660284	10	429.2592	8.01020e-05	3.47141e-04
2023/02/25	07:47:04	ok	ok	429.0760	59.425	0.042222	20.16	62.924	10.954	30544159.273660	10	429.3601	7.82755e-05	3.26100e-04
2023/02/25	07:52:04	ok	ok	429.0580	59.423	0.042222	20.28	62.823	11.010	29856848.446993	11	429.3773	7.85134e-05	2.85972e-04
2023/02/25	07:57:04	ok	ok	429.1840	59.429	0.042222	20.33	62.736	11.031	29227675.922097	11	429.4071	7.84075e-05	2.74693e-04
2023/02/25	08:02:04	ok	ok	429.0440	59.432	0.042222	20.40	62.741	11.077	32293862.672888	11	429.3926	7.99080e-05	3.35496e-04
2023/02/25	08:07:04	ok	ok	429.1240	59.435	0.042222	20.49	62.606	11.108	30070117.141985	10	429.5903	7.50568e-05	3.08484e-04
2023/02/25	08:12:04	ok	ok	428.9840	59.436	0.042222	20.50	62.695	11.132	32395753.002307	8	429.5539	7.56325e-05	2.79620e-04
2023/02/25	08:17:04	ok	ok	428.9860	59.437	0.042222	20.55	62.597	11.143	31761619.666670	10	429.4608	8.01117e-05	3.33798e-04
2023/02/25	08:22:04	--	ok	429.3240	59.439	0.042222	20.56	62.617	11.155	29001064.262097	9	429.6320	7.44926e-05	2.83763e-04
2023/02/25	08:22:11	ok	ok	428.9840	59.433	0.042206	20.58	62.611	11.166	20425810.012967	9	429.6024	7.48796e-05	2.94139e-04
2023/02/25	08:27:11	ok	ok	429.1360	59.438	0.042206	20.56	62.576	11.148	17447683.903215	10	429.5736	7.68698e-05	2.90320e-04
2023/02/25	08:32:11	ok	ok	428.8520	59.439	0.042206	20.56	62.576	11.148	14200377.640046	10	429.5071	7.83050e-05	3.07280e-04
2023/02/25	08:37:11	ok	ok	428.8460	59.438	0.042206	20.45	62.716	11.100	18112896.945559	7	429.6020	7.46976e-05	3.06847e-04
2023/02/25	08:42:11	ok	ok	428.8460	59.436	0.042206	20.38	62.734	11.058	16804441.757368	11	429.4783	7.88037e-05	3.15486e-04
2023/02/25	08:47:11	--	ok	429.2220	59.440	0.042206	20.53	62.594	11.134	17500326.814319	12	429.2929	8.63486e-05	7.36312e-04
2023/02/25	08:47:18	--	ok	429.2880	59.447	0.042194	20.53	62.539	11.124	18043692.657886	11	429.7053	7.26565e-05	2.91769e-04
2023/02/25	08:47:26	--	ok	429.3480	59.434	0.042179	20.50	62.492	11.096	30147253.518490	10	429.6305	7.37657e-05	3.01295e-04
2023/02/25	08:47:33	ok	ok	429.0120	59.420	0.042161	20.40	62.538	11.041	30027182.329987	11	429.4550	7.56299e-05	2.84121e-04
2023/02/25	08:52:33	--	ok	429.3960	59.443	0.042161	20.59	62.539	11.162	27373379.019230	12	429.5853	7.81946e-05	2.91924e-04
2023/02/25	08:52:40	ok	ok	429.0100	59.402	0.042141	20.56	62.512	11.136	28451028.467389	9	429.3891	7.41752e-05	3.06585e-04
2023/02/25	08:57:39	--	ok	428.7800	59.418	0.042141	20.65	62.452	11.183	33383686.652250	12	429.3123	7.89677e-05	3.04627e-04
2023/02/25	08:57:47	--	ok	428.6580	59.417	0.042152	20.65	62.443	11.181	19596829.378567	10	429.4531	7.44618e-05	2.81674e-04
2023/02/25	08:57:54	ok	ok	428.9480	59.395	0.042169	20.63	62.429	11.170	24013025.869591	11	429.4023	7.40696e-05	2.92400e-04
2023/02/25	09:02:53	ok	ok	428.8880	59.416	0.042169	20.70	62.409	11.212	24315354.325893	13	429.3403	7.76488e-05	2.73660e-04
2023/02/25	09:07:53	ok	ok	428.8120	59.423	0.042169	20.73	62.428	11.234	26429410.865284	10	429.2976	7.93508e-05	3.62999e-04
2023/02/25	09:12:53	--	ok	428.7620	59.424	0.042169	20.75	62.406	11.239	27383119.481649	12	429.3564	7.85716e-05	3.44088e-04
2023/02/25	09:13:00	ok	ok	429.0200	59.418	0.042182	20.76	62.377	11.243	33545408.861214	11	429.4361	7.61380e-05	2.90402e-04
2023/02/25	09:17:59	ok	ok	429.0580	59.421	0.042182	20.79	62.361	11.259	32558540.848815	11	429.3985	7.73051e-05	3.35322e-04
2023/02/25	09:22:59	ok	ok	429.0160	59.426	0.042182	20.82	62.313	11.268	30250313.961626	11	429.3920	7.84592e-05	3.13136e-04
2023/02/25	09:27:59	ok	ok	428.9380	59.432	0.042182	20.86	62.354	11.303	32211922.206711	13	429.4672	7.64485e-05	2.89023e-04
2023/02/25	09:32:59	ok	ok	429.0880	59.434	0.042182	20.90	62.329	11.326	29905231.645911	13	429.3845	7.90485e-05	3.21708e-04
2023/02/25	09:37:59	ok	ok	429.0580	59.434	0.042182	20.93	62.324	11.345	31627882.088279	10	429.5210	7.54653e-05	2.76142e-04
2023/02/25	09:42:59	ok	ok	428.9360	59.437	0.042182	20.94	62.263	11.343	31735686.879813	10	429.5170	7.72825e-05	2.80506e-04
2023/02/25	09:47:59	ok	ok	429.0360	59.436	0.042182	20.93	62.315	11.343	32535727.831644	12	429.4660	7.83451e-05	3.17730e-04
2023/02/25	09:52:59	ok	ok	428.9740	59.439	0.042182	21.01	62.296	11.395	31589882.314038	12	429.5317	7.73136e-05	2.90286e-04
2023/02/25	09:57:59	ok	ok	429.0240	59.440	0.042182	20.99	62.336	11.384	30725040.449868	10	429.5956	7.46295e-05	2.76360e-04
2023/02/25	10:03:00	ok	ok	428.8840	59.439	0.042182	21.04	62.269	11.409	34097980.918214	11	429.4619	7.97852e-05	3.57976e-04
2023/02/25	10:07:59	ok	ok	429.0560	59.441	0.042182	21.09	62.214	11.429	32838084.381073	12	429.5352	7.83838e-05	2.84239e-04
2023/02/25	10:12:59	ok	ok	428.9520	59.444	0.042182	21.10	62.194	11.434	35809733.202909	10	429.5799	7.69586e-05	2.70447e-04
2023/02/25	10:17:59	ok	ok	428.9480	59.446	0.042182	21.13	62.232	11.461	33081025.304257	11	429.6163	7.64093e-05	2.54329e-04
2023/02/25	10:22:59	ok	ok	429.0120	59.447	0.042182	21.13	62.190	11.453	32280567.436657	12	429.5396	7.85141e-05	3.22498e-04
2023/02/25	10:27:59	ok	ok	429.1280	59.448	0.042182	21.17	62.240	11.489	32693638.640959	11	429.5534	7.94948e-05	3.81676e-04
2023/02/25	10:32:59	--	ok	429.2560	59.448	0.042182	21.19	62.177	11.488	33338084.297269	11	429.4404	8.40808e-05	8.06270e-04
2023/02/25	10:33:06	ok	ok	428.8920	59.447	0.042169	21.16	62.173	11.467	18120776.149103	10	429.7226	7.39281e-05	2.63877e-04
2023/02/25	10:38:06	ok	ok	428.8600	59.450	0.042169	21.23	62.196	11.518	17334347.470344	10	429.7160	7.47904e-05	2.99174e-04
2023/02/25	10:43:06	ok	ok	428.9020	59.452	0.042169	21.23	62.176	11.514	17453441.404242	12	429.6336	7.81335e-05	3.14523e-04
2023/02/25	10:48:06	ok	ok	428.9800	59.453	0.042169	21.21	62.203	11.510	18527782.953586	12	429.6417	7.79083e-05	3.14791e-04
2023/02/25	10:53:06	ok	ok	428.9920	59.454	0.042169	21.29	62.176	11.553	19148531.241760	12	429.6596	7.77819e-05	2.94405e-04
2023/02/25	10:58:06	ok	ok	429.0000	59.455	0.042169	21.31	62.126	11.562	19578950.038555	9	429.7728	7.43869e-05	2.02593e-04
2023/02/25	11:03:06	ok	ok	428.9320	59.457	0.042169	21.33	62.162	11.578	16606547.908807	12	429.7420	7.61206e-05	3.52180e-04
2023/02/25	11:08:06	ok	ok	428.8840	59.459	0.042169	21.34	62.173	11.590	15760644.808290	11	429.7160	7.76605e-05	2.98054e-04
[truncated: 486 more rows]
