# Supplementary material for: Plastic Creep Constraint in Nylon Instrument Strings
Source: Materials (Basel). 2025 Jan 7;18(2):223. doi: 10.3390/ma18020223 (PMC11766866; doi:10.3390/ma18020223)
Supplement: Supplementary file 1 [file materials-18-00223-s001.zip › data_files/string_N27_nylon/string_test_data_N27_step_4.csv]

Date	Time	+-	f0	Frequency	Tension	LengthAdj	Temp	Rel.Hm	Abs.Hm	Pk.Magnitude	Harmonics	Fitted.f0	Bend.Stiff	Fit.Error
2023/02/26	11:22:44	--	ok	429.8380	59.569	0.042248	22.16	53.199	10.399	9209963.655368	10	430.2264	8.28469e-05	6.49575e-04
2023/02/26	11:22:55	--	ok	392.1380	50.194	0.040369	22.06	53.402	10.378	40361291.248430	7	392.2625	7.84329e-05	3.39040e-04
2023/02/26	11:23:04	--	ok	393.3140	50.491	0.040523	21.91	53.707	10.345	43926071.129159	6	393.7572	7.82781e-05	1.60881e-04
2023/02/26	11:23:12	ok	ok	395.1920	51.045	0.040613	21.78	53.964	10.318	45053473.774583	8	395.8821	7.41440e-05	1.88894e-04
2023/02/26	11:28:12	--	ok	396.7520	51.371	0.040613	21.44	56.620	10.616	36309990.061834	6	397.3244	8.31379e-05	3.15193e-04
2023/02/26	11:28:21	--	ok	395.2280	51.003	0.04052	21.47	56.625	10.633	41368988.566170	6	395.7380	7.38469e-05	1.97763e-04
2023/02/26	11:28:29	ok	ok	395.1920	50.948	0.040508	21.41	56.661	10.605	42656613.688629	7	395.7121	6.97136e-05	2.38613e-04
2023/02/26	11:33:28	--	ok	395.9460	51.065	0.040508	21.31	57.691	10.737	40100153.406205	6	396.2691	7.03974e-05	1.31975e-04
2023/02/26	11:33:36	--	ok	395.8740	51.065	0.040457	21.34	57.673	10.751	48464576.283045	6	396.3160	7.02093e-05	1.52042e-04
2023/02/26	11:33:43	--	ok	395.2400	50.993	0.04041	21.26	57.694	10.702	42554275.247631	5	395.6766	7.85649e-05	1.25508e-04
2023/02/26	11:33:50	ok	ok	395.0860	50.819	0.040398	21.09	57.928	10.641	44700289.911989	8	395.3297	7.31411e-05	1.35534e-04
2023/02/26	11:38:50	--	ok	395.5400	51.019	0.040398	21.21	58.245	10.778	45039649.822555	8	395.7957	7.30510e-05	3.66706e-04
2023/02/26	11:38:57	ok	ok	395.0380	50.807	0.040369	21.21	58.254	10.780	51175012.768255	6	395.2639	7.25889e-05	2.16472e-04
2023/02/26	11:43:57	ok	ok	395.0540	50.921	0.040369	21.19	58.593	10.826	32044736.619416	7	395.3648	7.65903e-05	5.33637e-04
2023/02/26	11:48:57	--	ok	395.3660	50.982	0.040369	21.17	58.872	10.867	32076801.737799	7	395.5565	7.67559e-05	4.44104e-04
2023/02/26	11:49:04	ok	ok	394.8480	50.811	0.040349	21.16	58.839	10.852	36448607.289110	6	395.4051	6.96018e-05	2.57573e-04
2023/02/26	11:54:04	--	ok	394.6280	50.902	0.040349	21.17	59.091	10.907	30587112.600326	6	395.3560	7.65584e-05	5.88195e-04
2023/02/26	11:54:11	ok	ok	395.0040	50.913	0.040369	21.17	58.999	10.890	37531191.426252	6	395.5981	7.04337e-05	1.95105e-04
2023/02/26	11:59:11	ok	ok	394.8400	50.975	0.040369	21.16	59.260	10.930	30859978.042425	4	395.1242	1.04132e-04	4.23012e-04
2023/02/26	12:04:11	--	ok	395.3840	51.019	0.040369	21.17	59.342	10.954	31237527.553856	9	395.3659	8.73983e-05	1.19555e-03
2023/02/26	12:04:18	--	ok	395.3240	50.999	0.040349	21.17	59.306	10.947	32493729.856394	5	395.9679	6.77441e-05	2.22026e-04
2023/02/26	12:04:26	ok	ok	394.9100	50.807	0.040332	21.11	59.342	10.918	34481464.306390	7	395.2932	7.42112e-05	2.17983e-04
2023/02/26	12:09:25	ok	ok	394.8700	50.942	0.040332	21.16	59.452	10.966	31132872.892783	5	395.5795	7.69281e-05	7.02982e-05
2023/02/26	12:14:25	ok	ok	394.9720	50.981	0.040332	21.21	59.518	11.013	30659807.923521	5	395.8267	6.99075e-05	2.39898e-04
2023/02/26	12:19:25	--	ok	395.3060	51.014	0.040332	21.26	59.594	11.055	33343952.785762	5	395.9838	6.87152e-05	1.57751e-04
2023/02/26	12:19:33	--	ok	395.2200	50.880	0.040316	21.29	59.576	11.070	35170354.260145	5	395.6663	6.83632e-05	1.49817e-04
2023/02/26	12:19:40	--	ok	394.7500	50.780	0.040304	21.23	59.577	11.033	35336197.514946	7	395.2112	7.25322e-05	2.03836e-04
2023/02/26	12:19:47	--	ok	394.7320	50.769	0.040317	21.16	59.623	10.997	37462657.094582	7	395.0908	7.28695e-05	2.07539e-04
2023/02/26	12:19:54	--	ok	394.3740	50.767	0.040331	21.04	59.792	10.955	34990409.302909	6	395.0589	7.20058e-05	2.08770e-04
2023/02/26	12:20:02	--	ok	394.2900	50.767	0.040364	21.03	59.910	10.968	33939582.943009	8	395.1436	6.93812e-05	1.61114e-04
2023/02/26	12:20:09	--	ok	394.2880	50.765	0.040402	20.94	60.031	10.936	37205100.608419	7	395.0175	7.16275e-05	2.03065e-04
2023/02/26	12:20:16	ok	ok	394.8700	50.929	0.04044	20.93	60.180	10.955	34454603.509829	7	395.5929	7.37325e-05	2.56507e-04
2023/02/26	12:25:16	ok	ok	395.1340	51.045	0.04044	21.30	59.646	11.092	32870968.814044	5	396.1438	6.92781e-05	1.84135e-04
2023/02/26	12:30:16	--	ok	395.3620	51.053	0.04044	21.33	59.765	11.131	31427666.912847	6	396.3966	6.40100e-05	3.47211e-04
2023/02/26	12:30:24	--	ok	395.5940	51.032	0.040421	21.36	59.792	11.155	34095379.381974	5	396.0946	6.82475e-05	1.44892e-04
2023/02/26	12:30:31	--	ok	395.6120	51.016	0.04039	21.26	59.765	11.087	35428324.563639	7	396.0042	6.97557e-05	1.58426e-04
2023/02/26	12:30:38	--	ok	395.2480	50.980	0.040357	21.13	59.905	11.032	35288214.462479	7	395.8511	7.11384e-05	1.76120e-04
2023/02/26	12:30:46	ok	ok	395.1820	50.949	0.040344	21.03	60.154	11.013	35345446.099476	7	395.6690	7.37816e-05	2.44135e-04
2023/02/26	12:35:45	--	ok	395.7000	51.052	0.040344	21.40	59.814	11.187	31943801.077715	7	395.8785	8.02221e-05	9.29074e-04
2023/02/26	12:35:52	--	ok	395.2840	50.967	0.040306	21.41	59.724	11.179	31491788.481393	7	395.7602	7.22503e-05	2.27454e-04
2023/02/26	12:35:59	--	ok	394.4520	50.795	0.040291	21.33	59.731	11.125	35060082.508052	8	395.2368	7.51327e-05	2.44198e-04
2023/02/26	12:36:07	--	ok	394.4540	50.774	0.04032	21.21	59.971	11.097	37916267.488448	7	395.2272	7.15905e-05	2.14951e-04
2023/02/26	12:36:14	--	ok	394.4960	50.773	0.040349	21.17	60.180	11.108	36004989.810633	5	395.0225	8.11704e-05	1.00157e-04
2023/02/26	12:36:22	--	ok	394.5520	50.778	0.040376	21.10	60.285	11.083	36833499.394772	8	395.1634	7.27459e-05	2.24175e-04
2023/02/26	12:36:29	--	ok	394.7180	50.776	0.0404	21.03	60.443	11.066	36498432.170763	7	395.1438	7.39481e-05	1.91594e-04
2023/02/26	12:36:36	ok	ok	394.9500	50.843	0.040415	20.99	60.520	11.053	38683215.290285	8	395.4802	7.13448e-05	2.07661e-04
2023/02/26	12:41:36	--	ok	395.4640	51.026	0.040415	21.42	59.847	11.210	32991103.392644	5	395.9796	7.41195e-05	1.64885e-04
2023/02/26	12:41:43	--	ok	395.5060	51.033	0.04039	21.42	59.847	11.210	32773285.022225	5	395.8876	7.84555e-05	8.72508e-05
2023/02/26	12:41:51	ok	ok	395.0920	51.014	0.040363	21.41	59.825	11.197	35189656.043950	7	395.7936	7.59249e-05	3.50792e-04
2023/02/26	12:46:50	--	ok	395.6560	51.042	0.040363	21.42	59.883	11.217	31587690.437907	5	395.8333	8.69774e-05	2.55876e-04
2023/02/26	12:46:57	--	ok	395.7260	51.045	0.040328	21.47	59.846	11.238	36162589.800274	6	396.0956	7.58818e-05	1.15882e-04
2023/02/26	12:47:05	--	ok	395.2300	50.906	0.04029	21.44	59.852	11.222	34511731.251946	6	395.7331	6.82009e-05	1.81601e-04
2023/02/26	12:47:12	--	ok	394.3200	50.779	0.040277	21.19	60.066	11.098	34956001.007195	7	395.3068	7.03015e-05	1.98541e-04
2023/02/26	12:47:19	--	ok	394.2980	50.778	0.040313	21.17	60.360	11.142	34952508.343269	8	395.2723	6.93372e-05	3.15602e-04
2023/02/26	12:47:27	--	ok	394.6520	50.774	0.040351	21.11	60.456	11.123	35882399.085489	6	395.2117	6.94301e-05	2.40580e-04
2023/02/26	12:47:34	--	ok	394.6180	50.775	0.040369	21.07	60.569	11.115	35246536.113910	8	395.1458	7.23043e-05	2.18774e-04
2023/02/26	12:47:41	--	ok	394.4340	50.776	0.04039	21.00	60.726	11.099	37166944.522563	9	395.1373	7.36927e-05	3.57283e-04
2023/02/26	12:47:49	ok	ok	395.1400	50.975	0.04042	20.96	60.986	11.119	36524609.896911	6	395.7944	7.30772e-05	1.72658e-04
2023/02/26	12:52:48	--	ok	395.6960	51.056	0.04042	21.45	59.948	11.248	33926421.236823	6	396.2819	6.99972e-05	1.99734e-04
2023/02/26	12:52:56	--	ok	395.4120	51.052	0.040383	21.47	59.974	11.262	34368120.661951	6	396.2001	7.12490e-05	2.57774e-04
2023/02/26	12:53:03	--	ok	395.2160	51.042	0.040361	21.40	59.962	11.214	35860507.616295	6	396.0815	7.57673e-05	5.74324e-05
2023/02/26	12:53:11	--	ok	395.2260	51.028	0.040349	21.34	59.994	11.184	35317278.202246	5	395.8814	8.11634e-05	1.46387e-04
2023/02/26	12:53:18	--	ok	395.3840	51.007	0.040338	21.26	60.203	11.168	35999900.863198	7	395.8459	7.32223e-05	2.23907e-04
2023/02/26	12:53:25	--	ok	395.2740	51.007	0.040317	21.21	60.378	11.173	37025832.681571	6	396.0057	6.79434e-05	2.27447e-04
2023/02/26	12:53:32	ok	ok	394.8580	50.945	0.040302	21.09	60.461	11.107	38091138.330606	7	395.7332	7.11837e-05	1.53812e-04
2023/02/26	12:58:32	--	ok	395.7220	51.051	0.040302	21.54	59.944	11.303	33192863.625084	7	396.0343	7.55084e-05	4.16701e-04
2023/02/26	12:58:40	ok	ok	394.9300	50.813	0.040264	21.58	59.898	11.322	36585906.006935	6	395.4795	6.85275e-05	1.48390e-04
2023/02/26	13:03:39	ok	ok	395.0600	50.865	0.040264	21.60	59.974	11.347	34638698.349762	7	395.3720	7.56920e-05	4.38680e-04
2023/02/26	13:08:39	ok	ok	395.1480	50.907	0.040264	21.61	59.976	11.356	34875650.459114	6	395.6653	7.14754e-05	2.26284e-04
2023/02/26	13:13:39	--	ok	395.2420	50.963	0.040264	21.70	59.992	11.416	33444501.173567	5	395.4475	9.06334e-05	3.69902e-04
2023/02/26	13:13:46	ok	ok	394.9780	50.860	0.040251	21.70	59.971	11.412	38747997.616873	6	395.5930	6.86695e-05	1.66063e-04
2023/02/26	13:18:46	--	ok	395.3000	50.895	0.040251	21.75	60.002	11.454	34982669.606707	6	395.5659	7.31475e-05	2.76550e-04
2023/02/26	13:18:53	--	ok	394.7780	50.795	0.040235	21.74	59.947	11.435	39361119.621731	7	395.3744	7.03068e-05	2.16062e-04
2023/02/26	13:19:01	--	ok	394.7220	50.781	0.040246	21.65	60.049	11.398	44496149.184169	7	395.1851	8.00389e-05	1.40318e-04
2023/02/26	13:19:08	--	ok	394.7660	50.773	0.040261	21.57	60.140	11.358	39273809.106947	9	395.1008	7.33266e-05	3.31237e-04
2023/02/26	13:19:15	--	ok	394.6080	50.767	0.040274	21.47	60.391	11.340	38106813.824042	9	395.1342	7.07972e-05	1.52462e-04
2023/02/26	13:19:22	--	ok	394.4380	50.765	0.040295	21.44	60.534	11.350	39191367.352446	9	395.0335	7.09333e-05	3.27482e-04
2023/02/26	13:19:29	--	ok	394.4020	50.768	0.040325	21.40	60.667	11.346	41287080.304873	6	394.9706	7.75793e-05	1.12504e-04
2023/02/26	13:19:37	--	ok	394.7760	50.775	0.040357	21.31	60.844	11.323	37165059.249293	5	395.1072	7.78872e-05	6.99000e-05
2023/02/26	13:19:44	ok	ok	394.8760	50.807	0.040368	21.31	61.070	11.365	37091447.618959	7	395.4464	7.16225e-05	1.82214e-04
2023/02/26	13:24:44	ok	ok	395.1920	50.982	0.040368	21.80	59.956	11.474	37742160.961376	8	395.6827	7.64884e-05	4.79728e-04
2023/02/26	13:29:44	--	ok	395.4740	51.013	0.040368	21.82	60.076	11.515	30980345.754701	5	395.9859	6.96096e-05	1.74498e-04
2023/02/26	13:29:51	--	ok	395.4980	51.027	0.040343	21.82	60.067	11.513	37083503.963483	6	396.0272	7.04463e-05	1.94023e-04
2023/02/26	13:29:59	--	ok	395.3820	50.986	0.040317	21.78	60.104	11.492	36051554.528815	5	395.9739	7.06007e-05	1.77455e-04
2023/02/26	13:30:06	ok	ok	395.1940	50.921	0.040296	21.72	60.168	11.467	34822616.971649	7	395.8169	7.10281e-05	1.91125e-04
2023/02/26	13:35:06	ok	ok	395.1400	51.041	0.040296	21.89	60.079	11.563	33060877.193026	7	395.9059	7.62080e-05	4.82832e-04
2023/02/26	13:40:06	--	ok	395.7820	51.056	0.040296	21.98	60.084	11.619	34532881.275229	6	396.2217	7.03855e-05	2.03737e-04
2023/02/26	13:40:13	--	ok	395.6860	51.053	0.040254	21.99	60.021	11.618	34298235.163411	6	396.2282	6.87365e-05	1.85104e-04
2023/02/26	13:40:20	ok	ok	394.8660	50.787	0.040218	21.95	59.974	11.580	37388638.605361	11	395.3017	7.21891e-05	3.33960e-04
2023/02/26	13:45:20	ok	ok	395.0300	50.847	0.040218	22.02	60.102	11.652	38112125.836955	10	395.5073	7.36993e-05	3.16272e-04
2023/02/26	13:50:20	ok	ok	395.1640	50.889	0.040218	22.05	60.075	11.666	34606744.094836	6	395.5917	7.24968e-05	2.07305e-04
2023/02/26	13:55:20	--	ok	395.3100	50.869	0.040218	21.85	60.104	11.539	32105868.804347	7	395.5817	7.28114e-05	2.43157e-04
2023/02/26	13:55:27	--	ok	394.7760	50.784	0.040201	21.82	60.067	11.513	38371528.302899	9	395.3224	7.03500e-05	2.10123e-04
2023/02/26	13:55:35	ok	ok	394.8180	50.773	0.040213	21.75	60.099	11.473	39018646.949752	10	395.2021	7.20082e-05	3.71987e-04
2023/02/26	14:00:34	--	ok	394.7620	50.771	0.040213	21.45	60.163	11.289	31588753.040248	10	394.9908	7.82255e-05	4.52577e-04
2023/02/26	14:00:41	--	ok	394.7140	50.771	0.040225	21.47	60.122	11.290	35258503.321938	7	395.1046	7.47620e-05	2.32962e-04
2023/02/26	14:00:49	--	ok	394.3840	50.766	0.04024	21.37	60.171	11.234	37299043.224598	7	395.1731	7.22586e-05	1.87433e-04
2023/02/26	14:00:56	--	ok	394.5560	50.753	0.040273	21.23	60.337	11.174	37071423.050345	8	395.1732	6.84519e-05	1.68590e-04
2023/02/26	14:01:03	--	ok	394.3700	50.748	0.040297	21.21	60.496	11.194	37289723.910632	8	395.0536	6.98211e-05	1.76517e-04
2023/02/26	14:01:11	--	ok	394.6960	50.772	0.040331	21.14	60.717	11.190	35555789.892478	6	395.3019	6.97393e-05	1.75310e-04
2023/02/26	14:01:18	ok	ok	395.1720	50.831	0.040347	21.13	60.803	11.197	35506965.090784	8	395.5552	7.44040e-05	1.84876e-04
2023/02/26	14:06:17	--	ok	394.7900	50.943	0.040347	21.14	60.259	11.106	32784322.530796	5	395.7847	6.99495e-05	2.28825e-04
2023/02/26	14:06:24	--	ok	395.7600	51.018	0.040358	21.13	60.235	11.093	37093646.894541	6	396.1511	6.58663e-05	2.34488e-04
2023/02/26	14:06:32	ok	ok	395.1420	50.979	0.040317	21.09	60.218	11.062	33886019.197574	5	395.8673	7.57057e-05	1.86246e-04
2023/02/26	14:11:31	--	ok	395.2560	50.990	0.040317	20.91	60.359	10.977	32433464.259441	8	395.6872	7.59564e-05	4.34994e-04
2023/02/26	14:11:39	--	ok	395.3120	50.986	0.040304	20.93	60.392	10.993	23993692.418680	11	395.5900	7.68560e-05	5.88786e-04
2023/02/26	14:11:46	ok	ok	395.1600	50.968	0.040287	20.87	60.340	10.946	40778117.081135	6	395.7925	7.80076e-05	1.58815e-04
2023/02/26	14:16:45	--	ok	395.3000	50.985	0.040287	20.83	60.386	10.929	35644757.108128	5	395.9516	6.87833e-05	1.79443e-04
2023/02/26	14:16:52	--	ok	395.4520	50.992	0.040271	20.83	60.365	10.925	37624663.060486	7	395.9609	7.44246e-05	1.37786e-04
2023/02/26	14:17:00	--	ok	395.3560	50.943	0.040247	20.75	60.383	10.875	38705383.710080	7	395.8844	6.85921e-05	1.54498e-04
2023/02/26	14:17:07	ok	ok	395.0720	50.825	0.040228	20.63	60.500	10.825	38388591.357439	5	395.5166	7.24690e-05	1.50208e-04
2023/02/26	14:22:06	--	ok	395.2820	50.908	0.040228	20.66	60.441	10.831	37105264.004945	5	395.7539	6.90368e-05	1.91828e-04
2023/02/26	14:22:13	--	ok	394.7380	50.789	0.040213	20.60	60.516	10.809	37698715.066704	6	395.3827	6.81838e-05	1.70161e-04
2023/02/26	14:22:20	--	ok	394.7840	50.770	0.040227	20.56	60.574	10.791	40020714.916224	6	395.2118	7.91903e-05	7.56290e-05
2023/02/26	14:22:28	--	ok	394.6520	50.762	0.040238	20.48	60.688	10.759	41328785.385410	6	395.2351	7.12612e-05	1.54875e-04
2023/02/26	14:22:35	--	ok	394.7280	50.759	0.040257	20.45	60.862	10.772	38485247.364727	9	395.1298	7.15611e-05	3.34076e-04
2023/02/26	14:22:42	--	ok	394.6100	50.755	0.040271	20.39	60.926	10.748	41302688.272427	6	395.1955	6.98971e-05	2.09367e-04
2023/02/26	14:22:49	--	ok	394.5280	50.755	0.040292	20.35	61.070	10.746	40354100.614654	7	394.9437	8.09821e-05	4.11346e-04
2023/02/26	14:22:56	--	ok	394.7080	50.752	0.040317	20.29	61.230	10.739	41119482.463726	7	395.0973	7.28633e-05	1.93420e-04
2023/02/26	14:23:04	--	ok	394.7180	50.759	0.040332	20.31	61.444	10.785	40955900.816434	7	395.1832	7.23363e-05	2.00621e-04
2023/02/26	14:23:11	ok	ok	394.9800	50.818	0.040347	20.25	61.553	10.769	37311413.067553	5	395.4289	7.67103e-05	7.75847e-05
2023/02/26	14:28:10	ok	ok	394.9140	50.968	0.040347	20.56	60.520	10.781	38621069.674935	8	395.5125	7.97686e-05	8.67490e-04
2023/02/26	14:33:10	--	ok	395.2420	50.956	0.040347	20.45	60.607	10.727	37634410.023174	6	395.7867	6.96807e-05	1.44575e-04
2023/02/26	14:33:17	--	ok	395.2880	50.961	0.040335	20.42	60.624	10.713	41635941.939107	5	395.7944	7.51279e-05	8.54597e-05
2023/02/26	14:33:24	--	ok	395.2820	50.943	0.040319	20.43	60.583	10.714	39392093.765182	5	395.8292	7.13212e-05	8.22180e-05
2023/02/26	14:33:32	--	ok	395.2020	50.915	0.040304	20.33	60.703	10.674	42888828.666766	5	395.7609	6.99441e-05	1.98775e-04
2023/02/26	14:33:39	--	ok	395.2360	50.869	0.040294	20.22	60.858	10.631	40420786.407166	6	395.5630	7.74963e-05	9.20971e-05
2023/02/26	14:33:46	--	ok	395.2220	50.868	0.040281	20.21	61.056	10.656	42197479.115927	5	395.4133	8.29446e-05	7.83233e-05
2023/02/26	14:33:53	ok	ok	395.1140	50.876	0.04027	20.21	61.109	10.665	41164590.322966	5	395.5303	7.60562e-05	1.13724e-04
2023/02/26	14:38:53	--	ok	395.5820	50.971	0.04027	20.40	60.621	10.702	38956116.153303	5	395.8872	6.91796e-05	1.70069e-04
2023/02/26	14:39:00	--	ok	395.3580	50.962	0.040239	20.39	60.649	10.699	43136852.491322	6	395.8578	7.11709e-05	1.53245e-04
2023/02/26	14:39:08	ok	ok	395.0240	50.809	0.04022	20.38	60.679	10.696	42632172.973240	8	395.3936	7.48511e-05	4.13211e-04
2023/02/26	14:44:07	ok	ok	395.0420	50.869	0.04022	20.38	60.574	10.677	44662968.614825	7	395.4211	7.55119e-05	4.82581e-04
2023/02/26	14:49:07	ok	ok	395.1100	50.888	0.04022	20.40	60.780	10.730	42160122.058554	8	395.4734	7.47040e-05	4.31444e-04
2023/02/26	14:54:07	--	ok	395.2580	50.899	0.04022	20.49	60.626	10.757	46184508.093018	8	395.5480	7.44094e-05	3.24727e-04
2023/02/26	14:54:14	ok	ok	394.9060	50.778	0.040206	20.49	60.519	10.738	46969840.886387	7	395.2967	7.69892e-05	1.41597e-04
2023/02/26	14:59:14	ok	ok	395.0440	50.811	0.040206	20.52	60.470	10.746	38880211.406991	5	395.4373	6.94506e-05	1.43891e-04
2023/02/26	15:04:14	ok	ok	394.8040	50.834	0.040206	20.70	60.217	10.818	51555105.533840	5	395.5906	6.86937e-05	1.79705e-04
2023/02/26	15:09:15	ok	ok	395.0920	50.843	0.040206	20.58	60.523	10.794	45263475.744844	7	395.5192	7.06089e-05	1.33714e-04
2023/02/26	15:14:14	ok	ok	395.0580	50.830	0.040206	20.43	60.763	10.746	43327060.608236	7	395.3260	7.67295e-05	5.05993e-04
2023/02/26	15:19:14	ok	ok	395.0360	50.844	0.040206	20.35	60.951	10.726	43390007.767386	9	395.2177	8.08791e-05	5.48440e-04
2023/02/26	15:24:14	--	ok	394.6240	50.828	0.040206	20.31	60.923	10.694	42650886.687634	7	395.3840	7.47077e-05	4.42643e-04
2023/02/26	15:24:22	ok	ok	395.0480	50.844	0.040226	20.33	60.949	10.717	50898442.082607	7	395.5761	6.99724e-05	1.99699e-04
2023/02/26	15:29:21	ok	ok	395.0860	50.856	0.040226	20.26	61.033	10.687	46965002.389828	7	395.3867	7.58292e-05	4.62062e-04
2023/02/26	15:34:21	ok	ok	395.0360	50.859	0.040226	20.22	61.102	10.674	45414968.099792	7	395.2996	8.78706e-05	4.10578e-04
2023/02/26	15:39:21	ok	ok	395.0420	50.876	0.040226	20.18	61.128	10.652	43979600.137859	6	395.8364	6.25315e-05	5.56895e-04
2023/02/26	15:44:21	ok	ok	395.1620	50.877	0.040226	20.16	61.125	10.641	45191072.042997	5	395.6591	6.90373e-05	1.83630e-04
2023/02/26	15:49:21	--	ok	395.3000	50.877	0.040226	20.07	61.196	10.594	42436687.302392	7	395.4793	7.39330e-05	2.62235e-04
2023/02/26	15:49:29	ok	ok	395.0900	50.887	0.04021	20.12	61.205	10.630	46548564.021377	5	395.5778	7.72535e-05	3.24995e-05
2023/02/26	15:54:28	ok	ok	395.1740	50.872	0.04021	20.08	61.219	10.606	46026588.756010	6	395.6417	7.04658e-05	1.51621e-04
2023/02/26	15:59:28	--	ok	395.2020	50.881	0.04021	20.01	61.306	10.577	42545647.082483	5	395.6765	6.78563e-05	1.53223e-04
2023/02/26	15:59:35	ok	ok	395.0360	50.814	0.0402	20.01	61.315	10.578	45456080.089551	5	395.4207	7.82001e-05	2.71393e-05
2023/02/26	16:04:35	ok	ok	394.9300	50.850	0.0402	20.03	61.349	10.594	40578370.428783	6	395.5548	6.97394e-05	1.35835e-04
2023/02/26	16:09:35	ok	ok	394.9740	50.833	0.0402	19.97	61.395	10.567	47234376.277344	5	395.5660	6.84177e-05	1.34679e-04
2023/02/26	16:14:35	--	ok	395.2960	50.818	0.0402	19.92	61.376	10.536	44635848.026641	5	395.5562	6.97462e-05	1.62580e-04
2023/02/26	16:14:42	--	ok	394.7440	50.747	0.040184	19.94	61.399	10.548	47498028.323463	5	395.0152	8.22912e-05	1.91424e-04
2023/02/26	16:14:50	--	ok	394.6440	50.740	0.040197	19.84	61.398	10.487	46939035.640515	6	395.0795	7.82833e-05	7.97068e-05
2023/02/26	16:14:57	--	ok	394.3860	50.728	0.040216	19.74	61.553	10.453	46651570.069050	5	395.0613	7.15378e-05	2.77315e-04
2023/02/26	16:15:04	--	ok	394.5240	50.722	0.040249	19.70	61.801	10.469	47107110.103338	6	394.9859	6.93729e-05	3.39364e-04
2023/02/26	16:15:12	--	ok	394.4340	50.726	0.040274	19.63	61.961	10.453	47414790.398872	5	394.9430	7.17790e-05	2.34039e-04
2023/02/26	16:15:19	--	ok	394.4540	50.732	0.040304	19.65	61.910	10.461	41715844.761008	6	394.9270	7.87400e-05	9.99439e-05
2023/02/26	16:15:26	ok	ok	395.0540	50.843	0.040332	19.61	62.107	10.470	45585251.029483	6	395.5577	7.72817e-05	5.38220e-05
2023/02/26	16:20:26	--	ok	395.4220	50.969	0.040332	19.89	61.425	10.526	38035071.568924	4	395.8469	7.29398e-05	8.22205e-05
2023/02/26	16:20:33	--	ok	395.3420	50.973	0.04031	19.88	61.381	10.510	45648546.901646	5	395.9387	7.23335e-05	2.11214e-04
2023/02/26	16:20:41	--	ok	395.2960	50.958	0.040292	19.85	61.408	10.497	44908935.327774	8	395.7658	7.36071e-05	4.18426e-04
2023/02/26	16:20:48	ok	ok	395.1440	50.908	0.040277	19.74	61.466	10.438	49867355.467201	5	395.7782	7.29298e-05	1.58069e-04
2023/02/26	16:25:47	--	ok	395.3440	50.977	0.040277	19.89	61.425	10.526	44580797.062709	6	395.6254	8.56693e-05	3.06315e-04
2023/02/26	16:25:54	--	ok	395.4000	50.975	0.040258	19.85	61.408	10.497	48663673.333077	6	395.9297	7.17516e-05	1.39549e-04
2023/02/26	16:26:02	--	ok	395.4340	50.948	0.040237	19.88	61.422	10.517	48660261.933267	5	395.8553	7.32072e-05	1.33268e-04
2023/02/26	16:26:09	ok	ok	395.1800	50.890	0.040214	19.80	61.399	10.461	47776949.484873	6	395.7232	7.34840e-05	1.51360e-04
2023/02/26	16:31:08	ok	ok	395.1360	50.964	0.040214	19.88	61.370	10.509	41707623.082102	5	395.8290	6.95055e-05	1.56076e-04
2023/02/26	16:36:08	--	ok	395.2020	50.959	0.040214	19.80	61.517	10.481	42358396.250500	7	395.7312	7.44474e-05	3.30930e-04
2023/02/26	16:36:15	ok	ok	395.0540	50.864	0.040204	19.81	61.477	10.484	45838029.166861	6	395.6555	6.92745e-05	1.74977e-04
2023/02/26	16:41:15	ok	ok	395.0600	50.898	0.040204	19.82	61.480	10.493	42883456.967475	6	395.7327	6.85268e-05	1.34394e-04
2023/02/26	16:46:15	ok	ok	394.8280	50.873	0.040204	19.74	61.498	10.444	42844149.213392	5	395.6654	7.10283e-05	1.20150e-04
2023/02/26	16:51:15	ok	ok	395.0180	50.873	0.040204	19.68	61.532	10.415	41867221.283732	5	395.6717	6.97161e-05	1.26002e-04
2023/02/26	16:56:15	--	ok	394.6800	50.873	0.040204	19.53	61.807	10.367	43184154.810727	6	395.3732	8.34616e-05	3.73806e-04
2023/02/26	16:56:22	ok	ok	394.8260	50.857	0.04022	19.50	61.770	10.343	46922903.779994	8	395.5146	7.27937e-05	2.05148e-04
2023/02/26	17:01:22	ok	ok	395.0660	50.881	0.04022	19.40	61.830	10.293	45135344.927559	7	395.4401	7.37057e-05	4.97146e-04
2023/02/26	17:06:22	ok	ok	395.1740	50.876	0.04022	19.33	61.820	10.250	46160400.419294	4	395.5432	7.60788e-05	4.49448e-05
2023/02/26	17:11:22	--	ok	395.3720	50.880	0.04022	19.39	61.711	10.265	44264170.453787	4	395.5861	7.35664e-05	1.09964e-04
2023/02/26	17:11:29	ok	ok	394.8960	50.824	0.040201	19.37	61.752	10.264	45411184.666296	6	395.5190	7.03558e-05	1.32092e-04
2023/02/26	17:16:29	ok	ok	394.9860	50.839	0.040201	19.37	61.720	10.259	41969047.944269	4	395.5527	7.12428e-05	1.11332e-04
2023/02/26	17:21:29	ok	ok	394.8240	50.845	0.040201	19.29	61.843	10.228	42429522.619058	6	395.3868	7.93934e-05	1.91271e-04
2023/02/26	17:26:29	--	ok	394.6120	50.881	0.040201	19.29	61.855	10.230	40091627.008027	7	395.3237	8.00403e-05	3.65499e-04
2023/02/26	17:26:36	ok	ok	395.0060	50.864	0.040221	19.30	61.782	10.226	44608676.260173	5	395.5559	7.34974e-05	1.62736e-04
2023/02/26	17:31:36	ok	ok	394.9800	50.850	0.040221	19.24	61.743	10.184	38832177.481721	4	395.5310	7.40033e-05	8.84866e-05
2023/02/26	17:36:36	--	ok	395.2120	50.861	0.040221	19.20	61.674	10.147	43893065.085940	5	395.5475	7.46637e-05	9.64734e-05
2023/02/26	17:36:44	ok	ok	394.9300	50.870	0.04021	19.23	61.752	10.177	45077826.653298	7	395.5656	7.58412e-05	8.21776e-05
2023/02/26	17:41:43	ok	ok	395.1880	50.869	0.04021	19.22	61.706	10.162	41719226.492178	6	395.4182	8.20128e-05	1.75503e-04
2023/02/26	17:46:43	--	ok	394.6020	50.858	0.04021	18.99	62.002	10.075	42572745.129491	4	395.4179	7.89724e-05	6.58904e-05
2023/02/26	17:46:50	ok	ok	395.0060	50.839	0.04023	18.98	61.979	10.063	48813882.404170	6	395.5053	7.03111e-05	1.31023e-04
2023/02/26	17:51:50	ok	ok	394.9140	50.843	0.04023	18.89	61.999	10.016	42554440.860089	6	395.3872	7.58517e-05	1.43238e-04
2023/02/26	17:56:50	ok	ok	395.0020	50.854	0.04023	18.81	62.135	9.989	45095105.457257	7	395.2448	8.30090e-05	3.21273e-04
2023/02/26	18:01:50	ok	ok	395.0600	50.855	0.04023	18.68	62.254	9.933	45038427.576070	5	395.4440	7.25649e-05	1.42568e-04
2023/02/26	18:06:50	ok	ok	394.8700	50.811	0.04023	18.55	62.181	9.846	42910151.600799	5	395.3702	7.37978e-05	8.14347e-05
2023/02/26	18:11:50	ok	ok	394.8400	50.812	0.04023	18.51	62.246	9.832	43615702.086863	4	395.3939	7.45250e-05	1.18215e-04
2023/02/26	18:16:50	ok	ok	395.1280	50.837	0.04023	18.62	61.979	9.856	45147016.075574	4	395.3712	7.70755e-05	7.55727e-05
2023/02/26	18:21:50	--	ok	395.2280	50.841	0.04023	18.62	61.967	9.854	44361715.024031	5	395.3880	7.81985e-05	1.70233e-04
2023/02/26	18:21:58	ok	ok	394.9760	50.824	0.040219	18.61	61.988	9.850	46948857.964057	7	395.3221	7.77005e-05	2.56850e-04
2023/02/26	18:26:57	ok	ok	394.8900	50.853	0.040219	18.65	61.971	9.872	44347031.268157	6	395.3811	7.77345e-05	1.92204e-04
2023/02/26	18:31:57	ok	ok	394.8880	50.864	0.040219	18.65	61.942	9.867	42272042.004044	4	395.4131	7.47559e-05	6.49147e-05
2023/02/26	18:36:57	ok	ok	394.9420	50.846	0.040219	18.56	62.034	9.831	44235408.117807	6	395.2470	8.54426e-05	3.26520e-04
2023/02/26	18:41:57	--	ok	394.5160	50.845	0.040219	18.52	62.016	9.803	43740222.934774	2	395.3586	8.37675e-05	1.43777e-16
2023/02/26	18:42:04	ok	ok	394.9080	50.834	0.040244	18.54	61.988	9.806	51683807.327502	5	395.4900	7.28686e-05	1.17375e-04
2023/02/26	18:47:04	ok	ok	394.9100	50.818	0.040244	18.38	62.144	9.741	45244792.757346	6	395.2110	8.21367e-05	1.59728e-04
2023/02/26	18:52:04	ok	ok	394.8900	50.810	0.040244	18.24	62.269	9.679	44954150.495893	5	395.2921	7.82313e-05	9.20854e-05
2023/02/26	18:57:04	ok	ok	394.9180	50.817	0.040244	18.18	62.240	9.643	49134585.953710	5	395.3132	7.66435e-05	7.63859e-05
2023/02/26	19:02:04	ok	ok	394.8940	50.833	0.040244	18.17	62.176	9.625	43706163.116563	2	395.2941	7.64351e-05	1.24119e-15
2023/02/26	19:07:04	ok	ok	394.8280	50.817	0.040244	18.10	62.281	9.602	42704718.544626	6	395.0943	8.50516e-05	3.28749e-04
2023/02/26	19:12:04	ok	ok	394.8020	50.784	0.040244	17.99	62.210	9.526	44972045.038062	6	395.2665	7.53185e-05	8.88437e-05
2023/02/26	19:17:04	--	ok	394.6600	50.807	0.040244	17.94	62.332	9.522	46469505.665040	6	395.2464	7.92965e-05	1.03316e-04
2023/02/26	19:17:11	ok	ok	394.9420	50.800	0.040262	17.93	62.318	9.511	51951187.415253	5	395.3084	7.69939e-05	1.00065e-04
2023/02/26	19:22:11	--	ok	394.3180	50.799	0.040262	17.86	62.296	9.467	43342262.870099	6	395.1034	8.35500e-05	2.81148e-04
2023/02/26	19:22:18	--	ok	394.7560	50.808	0.040297	17.88	62.333	9.487	44776992.248704	5	395.1946	8.24673e-05	1.64863e-04
2023/02/26	19:22:26	--	ok	394.6600	50.784	0.04031	17.90	62.295	9.490	40158771.541764	6	395.1867	7.81626e-05	9.16677e-05
2023/02/26	19:22:33	--	ok	394.7920	50.846	0.040328	17.83	62.295	9.450	42118262.404207	5	395.5562	6.83888e-05	2.14341e-04
2023/02/26	19:22:41	ok	ok	395.1820	50.911	0.040338	17.79	62.329	9.432	43028226.022718	7	395.5701	7.35434e-05	1.79269e-04
2023/02/26	19:27:40	--	ok	395.4600	50.988	0.040338	18.34	62.350	9.749	40981513.796588	5	395.8223	7.84840e-05	9.25281e-05
2023/02/26	19:27:47	--	ok	395.4660	50.993	0.040314	18.35	62.341	9.757	43960918.827072	7	395.9472	7.16990e-05	1.90402e-04
2023/02/26	19:27:54	--	ok	395.3360	50.986	0.04029	18.28	62.361	9.718	45767251.809433	6	395.8205	7.92957e-05	1.69342e-04
2023/02/26	19:28:02	ok	ok	395.0700	50.974	0.040273	18.21	62.425	9.688	46287912.199962	6	396.0634	6.49378e-05	4.49779e-04
2023/02/26	19:33:01	--	ok	395.4580	51.004	0.040273	18.71	62.393	9.972	44473157.062027	5	395.9950	7.82472e-05	1.29894e-04
2023/02/26	19:33:08	--	ok	395.6100	51.007	0.040249	18.62	62.350	9.915	46605418.986174	6	396.1404	7.12808e-05	1.45700e-04
2023/02/26	19:33:16	--	ok	395.4460	50.981	0.040217	18.68	62.306	9.941	47724580.573420	5	396.0060	6.85540e-05	1.75561e-04
2023/02/26	19:33:23	ok	ok	394.8400	50.781	0.040193	18.52	62.354	9.857	44258763.343484	9	395.2804	7.19539e-05	1.29231e-04
2023/02/26	19:38:22	ok	ok	395.0780	50.874	0.040193	18.86	62.354	10.058	44438196.172437	4	395.5175	7.36468e-05	9.37063e-05
2023/02/26	19:43:22	ok	ok	394.9180	50.917	0.040193	19.02	62.324	10.145	40211915.739757	4	395.5939	7.46418e-05	1.18155e-04
2023/02/26	19:48:22	ok	ok	395.1720	50.920	0.040193	19.07	62.226	10.162	40785807.124289	8	395.6971	7.02918e-05	1.72557e-04
2023/02/26	19:53:22	--	ok	395.2800	50.941	0.040193	19.19	62.158	10.218	41448694.630098	6	395.5074	7.65964e-05	4.38811e-04
2023/02/26	19:53:29	ok	ok	394.8020	50.812	0.040179	19.19	62.127	10.213	49281062.969118	7	395.3599	7.21825e-05	1.90137e-04
2023/02/26	19:58:29	ok	ok	394.8700	50.841	0.040179	19.23	62.123	10.238	45278730.097224	7	395.3345	7.35115e-05	3.31538e-04
2023/02/26	20:03:29	--	ok	394.5880	50.854	0.040179	19.30	62.026	10.266	43798658.622234	7	395.3117	7.64566e-05	4.78679e-04
2023/02/26	20:03:36	ok	ok	394.9100	50.850	0.0402	19.32	61.999	10.271	48450328.277996	7	395.4852	7.26886e-05	1.57287e-04
2023/02/26	20:08:35	--	ok	395.2600	50.889	0.0402	19.37	61.953	10.297	42166521.985933	5	395.5983	6.86582e-05	1.35463e-04
2023/02/26	20:08:42	ok	ok	395.0960	50.892	0.040187	19.42	61.906	10.315	46474732.059952	6	395.6035	7.02868e-05	1.73570e-04
2023/02/26	20:13:42	ok	ok	395.1440	50.884	0.040187	19.36	61.984	10.294	40863751.485853	4	395.5849	7.25469e-05	1.22995e-04
2023/02/26	20:18:42	ok	ok	395.1520	50.895	0.040187	19.37	61.933	10.294	42344670.364273	6	395.5867	7.14115e-05	1.28258e-04
2023/02/26	20:23:42	ok	ok	395.0540	50.908	0.040187	19.37	61.869	10.283	42658805.366939	5	395.6613	6.86627e-05	1.09768e-04
2023/02/26	20:28:42	ok	ok	394.8980	50.930	0.040187	19.40	61.798	10.288	41566957.655955	8	395.5556	7.38677e-05	3.71982e-04
2023/02/26	20:33:42	ok	ok	394.8120	50.934	0.040187	19.40	61.798	10.288	38613197.230406	4	395.6775	7.14324e-05	1.17910e-04
2023/02/26	20:38:42	--	ok	395.2900	50.942	0.040187	19.34	61.811	10.256	38806167.405472	5	395.3937	8.69138e-05	4.05940e-04
2023/02/26	20:38:49	ok	ok	395.0580	50.872	0.040171	19.36	61.791	10.262	38648145.820018	5	395.5540	7.05959e-05	1.45280e-04
2023/02/26	20:43:49	ok	ok	395.0400	50.877	0.040171	19.37	61.741	10.262	35625174.014103	7	395.3698	7.58133e-05	4.84416e-04
2023/02/26	20:48:49	--	ok	394.5820	50.883	0.040171	19.36	61.718	10.250	39030526.157010	7	395.3381	8.46423e-05	2.45199e-04
2023/02/26	20:48:56	--	ok	394.7980	50.875	0.040193	19.34	61.695	10.237	40048678.776077	6	395.5431	7.06892e-05	1.49673e-04
2023/02/26	20:49:03	ok	ok	394.9980	50.833	0.040203	19.32	61.765	10.232	37838446.810372	7	395.4377	7.23322e-05	2.13936e-04
2023/02/26	20:54:02	ok	ok	394.8360	50.900	0.040203	19.33	61.692	10.228	35977332.147848	4	395.5884	7.25730e-05	1.29655e-04
2023/02/26	20:59:02	ok	ok	394.9480	50.895	0.040203	19.36	61.665	10.241	35943884.311344	5	395.5614	7.54734e-05	2.04365e-05
2023/02/26	21:04:02	ok	ok	395.1960	50.906	0.040203	19.34	61.578	10.217	35140096.144454	5	395.5299	7.60337e-05	1.20979e-04
2023/02/26	21:09:02	ok	ok	395.0780	50.917	0.040203	19.36	61.581	10.228	30301256.979158	7	395.5043	7.38721e-05	2.81612e-04
2023/02/26	21:14:02	ok	ok	395.1100	50.924	0.040203	19.32	61.573	10.201	35682312.713989	4	395.5606	7.78668e-05	1.03257e-04
2023/02/26	21:19:02	ok	ok	395.0940	50.923	0.040203	19.32	61.541	10.195	36118434.607780	6	395.3826	8.63759e-05	3.80274e-04
2023/02/26	21:24:02	ok	ok	395.1880	50.944	0.040203	19.32	61.468	10.183	33843201.503012	8	395.5188	7.62027e-05	3.58120e-04
2023/02/26	21:29:02	--	ok	394.7420	50.945	0.040203	19.29	61.476	10.167	32718612.525438	7	395.3464	8.90036e-05	4.88140e-04
2023/02/26	21:29:09	ok	ok	394.9320	50.926	0.040217	19.26	61.448	10.145	34972555.077949	5	395.6748	7.49054e-05	9.08329e-05
2023/02/26	21:34:09	ok	ok	394.8640	50.949	0.040217	19.24	61.445	10.135	31427381.453573	9	395.5692	7.44994e-05	3.50097e-04
2023/02/26	21:39:09	--	ok	395.5340	50.950	0.040217	19.22	61.476	10.124	33970215.635743	3	395.5680	8.24091e-05	1.61759e-05
2023/02/26	21:39:16	--	ok	395.2540	50.947	0.040189	19.20	61.450	10.110	33637188.677851	5	395.7834	6.80192e-05	1.61295e-04
2023/02/26	21:39:24	ok	ok	395.0420	50.922	0.040176	19.19	61.439	10.100	33270278.693247	5	395.6905	6.93694e-05	1.32183e-04
2023/02/26	21:44:23	--	ok	394.7840	50.953	0.040176	19.22	61.379	10.108	30508714.996486	8	395.5109	7.98696e-05	3.74874e-04
2023/02/26	21:44:30	--	ok	395.2620	50.965	0.040187	19.22	61.379	10.108	36347281.635402	4	395.6669	7.97072e-05	6.23417e-05
2023/02/26	21:44:38	ok	ok	395.0880	50.922	0.040174	19.13	61.353	10.053	36430600.376225	7	395.6789	7.05071e-05	1.40623e-04
2023/02/26	21:49:37	ok	ok	394.9100	50.971	0.040174	19.19	61.384	10.091	30770294.214383	7	395.5980	7.64173e-05	2.43555e-04
2023/02/26	21:54:37	ok	ok	394.9720	50.963	0.040174	19.17	61.352	10.078	31651185.606884	8	395.3754	8.74558e-05	6.64147e-04
2023/02/26	21:59:37	ok	ok	395.1740	50.966	0.040174	19.17	61.299	10.069	31577454.369946	6	395.5914	7.93410e-05	2.74925e-04
2023/02/26	22:04:37	ok	ok	395.1800	50.968	0.040174	19.16	61.338	10.068	32119479.287773	5	395.7762	6.91480e-05	1.45974e-04
2023/02/26	22:09:37	ok	ok	394.9640	50.973	0.040174	19.14	61.315	10.055	28658126.044518	7	395.5246	8.24114e-05	5.02765e-04
2023/02/26	22:14:37	ok	ok	394.8980	50.983	0.040174	19.12	61.234	10.026	34516429.532501	6	395.4879	8.82165e-05	3.99625e-04
2023/02/26	22:19:37	--	ok	395.3020	50.978	0.040174	19.07	61.262	10.005	31554745.825842	6	395.5166	8.49220e-05	4.18200e-04
2023/02/26	22:19:44	--	ok	394.6780	50.873	0.040158	19.10	61.234	10.018	32523336.051151	6	395.5573	6.93829e-05	1.73277e-04
2023/02/26	22:19:51	--	ok	394.6120	50.813	0.040174	19.03	61.244	9.977	33536003.917200	7	395.4134	7.07198e-05	1.51735e-04
2023/02/26	22:19:59	--	ok	394.3700	50.774	0.040195	18.93	61.379	9.941	35191934.144861	6	395.2174	7.63256e-05	1.80626e-04
2023/02/26	22:20:06	--	ok	394.3000	50.756	0.040228	18.91	61.512	9.947	33242396.843562	5	395.1240	7.75488e-05	5.58397e-05
2023/02/26	22:20:14	--	ok	394.5240	50.759	0.040265	18.82	61.637	9.917	35557327.956842	3	395.0544	7.95566e-05	5.75550e-16
2023/02/26	22:20:21	--	ok	394.3360	50.870	0.04029	18.78	61.833	9.923	33030082.777887	6	395.2945	8.27956e-05	1.68068e-04
2023/02/26	22:20:29	--	ok	395.6140	51.029	0.040324	18.75	62.049	9.942	32840198.046121	5	396.3124	7.20375e-05	1.07749e-04
2023/02/26	22:20:36	--	ok	395.4880	51.037	0.040293	18.71	62.141	9.932	29180584.556437	5	396.3396	7.14761e-05	1.48317e-04
2023/02/26	22:20:43	--	ok	395.6960	51.035	0.040267	18.69	62.296	9.947	31816826.835084	5	396.3000	7.48214e-05	6.30084e-05
2023/02/26	22:20:51	--	ok	395.8000	51.036	0.04023	18.68	62.379	9.953	33097341.368465	6	396.2450	7.71380e-05	8.36780e-05
2023/02/26	22:20:58	--	ok	395.3340	50.984	0.040188	18.64	62.521	9.950	32852425.207059	7	395.8760	7.10197e-05	1.12828e-04
2023/02/26	22:21:05	--	ok	394.7060	50.841	0.040171	18.62	62.551	9.947	36044595.747123	5	395.4317	7.28127e-05	6.64939e-05
2023/02/26	22:21:12	ok	ok	394.9480	50.845	0.040186	18.61	62.602	9.947	35177753.446729	6	395.4625	7.02784e-05	1.35080e-04
2023/02/26	22:26:12	--	ok	395.2480	50.968	0.040186	19.06	61.196	9.986	29305551.495672	9	395.4669	8.08433e-05	6.91598e-04
2023/02/26	22:26:19	ok	ok	394.9840	50.977	0.040173	19.07	61.230	10.000	32711400.666994	6	395.7210	7.82326e-05	1.47551e-04
2023/02/26	22:31:19	ok	ok	394.9720	50.984	0.040173	19.02	61.201	9.962	31168166.460528	6	395.5746	8.43758e-05	3.57616e-04
2023/02/26	22:36:19	--	ok	395.2440	50.981	0.040173	18.95	61.233	9.925	31524542.764575	7	395.6496	7.55828e-05	5.00160e-04
2023/02/26	22:36:26	--	ok	394.6560	50.914	0.040161	19.01	61.178	9.950	29760180.742184	6	395.5858	7.01262e-05	1.26905e-04
2023/02/26	22:36:33	--	ok	394.6280	50.868	0.040178	18.95	61.201	9.920	30957634.543041	6	395.5444	6.98462e-05	1.45354e-04
2023/02/26	22:36:41	--	ok	394.5240	50.820	0.040198	18.79	61.294	9.845	32009004.541652	6	395.4219	6.97964e-05	1.37478e-04
2023/02/26	22:36:48	--	ok	394.5440	50.775	0.040223	18.74	61.540	9.851	34276295.329351	6	395.1618	7.91891e-05	1.66215e-04
2023/02/26	22:36:55	--	ok	394.7080	50.777	0.040246	18.72	61.750	9.877	32391974.828358	7	395.0996	8.27174e-05	1.51824e-04
2023/02/26	22:37:03	--	ok	394.3980	50.779	0.040262	18.69	61.788	9.866	33836198.470959	7	395.2804	7.03872e-05	1.52843e-04
2023/02/26	22:37:10	ok	ok	394.8100	50.904	0.040293	18.65	61.920	9.864	32779198.714875	6	395.5534	7.60376e-05	1.62712e-04
2023/02/26	22:42:10	--	ok	395.3700	50.999	0.040293	18.99	61.111	9.930	28223660.342370	6	395.6684	8.46013e-05	3.55842e-04
2023/02/26	22:42:17	--	ok	395.2020	51.008	0.040274	19.02	61.096	9.945	31413194.846730	5	396.0807	6.85296e-05	2.57796e-04
2023/02/26	22:42:25	ok	ok	395.1000	50.992	0.040264	18.95	61.083	9.901	32986596.025483	5	395.8216	7.63800e-05	9.95983e-05
2023/02/26	22:47:24	--	ok	395.3540	51.006	0.040264	18.95	61.128	9.908	32044164.735570	4	395.8901	7.67515e-05	1.09371e-04
2023/02/26	22:47:31	--	ok	395.3540	51.005	0.040245	18.95	61.074	9.899	30784510.531592	6	395.9924	6.90586e-05	1.27990e-04
2023/02/26	22:47:38	--	ok	395.2380	50.981	0.040226	18.93	61.102	9.896	30501468.915565	8	395.8040	7.65590e-05	1.53533e-04
2023/02/26	22:47:46	ok	ok	395.0160	50.960	0.040214	18.82	61.129	9.835	33818757.662079	3	395.6648	7.70966e-05	6.06019e-07
2023/02/26	22:52:45	ok	ok	395.0180	51.007	0.040214	18.93	61.102	9.896	28252012.975400	6	395.7271	8.44850e-05	3.19182e-04
2023/02/26	22:57:45	ok	ok	395.0140	51.005	0.040214	18.85	61.143	9.853	27070525.608966	6	395.7192	8.53724e-05	3.54889e-04
2023/02/26	23:02:45	--	ok	395.2900	51.006	0.040214	18.83	61.036	9.828	30269190.899695	6	395.9983	6.97579e-05	1.79841e-04
2023/02/26	23:02:52	--	ok	395.3240	51.001	0.040199	18.82	61.065	9.825	29080979.884135	7	395.8943	7.29140e-05	1.93439e-04
2023/02/26	23:03:00	ok	ok	394.9700	50.984	0.040182	18.75	61.120	9.793	36618241.936428	6	395.7867	7.83516e-05	9.15288e-05
2023/02/26	23:07:59	--	ok	395.2400	51.005	0.040182	18.82	61.056	9.823	30335887.784082	5	396.2293	5.86841e-05	5.10146e-04
2023/02/26	23:08:07	ok	ok	395.0380	50.965	0.040169	18.81	61.042	9.813	30741959.184285	6	395.6732	7.70373e-05	1.31288e-04
2023/02/26	23:13:06	--	ok	394.7600	50.978	0.040169	18.75	61.065	9.785	25809971.298659	7	395.5718	7.59650e-05	3.90666e-04
2023/02/26	23:13:14	ok	ok	395.0020	50.977	0.040181	18.78	61.050	9.798	31874694.647169	5	395.8206	7.29336e-05	6.73929e-05
2023/02/26	23:18:13	ok	ok	395.0820	50.975	0.040181	18.72	61.019	9.760	29406892.608003	6	395.7706	7.15947e-05	1.73112e-04
2023/02/26	23:23:13	ok	ok	394.8000	50.976	0.040181	18.75	61.033	9.779	28875382.836836	3	395.6403	8.30303e-05	7.18800e-06
2023/02/26	23:28:13	ok	ok	395.0140	50.976	0.040181	18.71	61.006	9.750	30047578.405079	3	395.6477	8.18717e-05	5.39090e-06
2023/02/26	23:33:13	ok	ok	394.8460	50.982	0.040181	18.72	60.967	9.752	32521382.015635	5	395.6274	8.10890e-05	1.44271e-04
2023/02/26	23:38:13	ok	ok	394.8460	50.981	0.040181	18.64	61.018	9.711	29016946.346530	5	395.8004	6.94947e-05	1.35528e-04
2023/02/26	23:43:13	--	ok	394.7520	50.988	0.040181	18.64	60.922	9.696	29618272.595884	5	395.7023	7.84010e-05	1.33223e-04
2023/02/26	23:43:20	ok	ok	394.8920	50.987	0.040194	18.64	60.932	9.697	30460780.190336	5	395.7476	7.68619e-05	1.02307e-04
2023/02/26	23:48:20	ok	ok	394.9020	50.984	0.040194	18.61	60.949	9.685	26464360.054303	6	395.5130	8.47672e-05	4.81219e-04
2023/02/26	23:53:20	--	ok	394.7740	50.986	0.040194	18.61	60.908	9.678	27403258.583637	6	395.5965	8.40910e-05	2.21196e-04
2023/02/26	23:53:27	ok	ok	394.8420	50.977	0.040206	18.56	60.923	9.655	28887480.390444	6	395.7627	7.56550e-05	2.76478e-05
2023/02/26	23:58:27	--	ok	394.7480	50.988	0.040206	18.56	60.900	9.651	27982816.181802	5	395.8310	6.98111e-05	1.88040e-04
2023/02/26	23:58:34	--	ok	394.7760	50.987	0.040219	18.62	60.899	9.684	26731014.507186	5	395.8438	7.27149e-05	1.00068e-04
2023/02/26	23:58:42	ok	ok	395.0660	50.961	0.040231	18.51	60.882	9.616	30766108.438906	5	395.7426	7.43336e-05	1.33241e-04
2023/02/27	00:03:41	ok	ok	394.9620	50.984	0.040231	18.56	60.891	9.650	28083091.638708	7	395.5825	8.38251e-05	2.35483e-04
2023/02/27	00:08:41	ok	ok	394.9380	50.983	0.040231	18.54	60.876	9.630	27237635.314223	6	395.5621	8.56731e-05	3.75590e-04
2023/02/27	00:13:42	ok	ok	394.8460	50.987	0.040231	18.54	60.864	9.628	26685704.135648	4	395.7614	7.57353e-05	3.37444e-05
2023/02/27	00:18:41	ok	ok	394.8880	50.988	0.040231	18.50	60.827	9.600	25690250.061673	8	395.5442	7.97724e-05	5.69540e-04
2023/02/27	00:23:41	ok	ok	394.8820	50.991	0.040231	18.45	60.844	9.578	26597114.716275	7	395.6012	8.33776e-05	3.19377e-04
2023/02/27	00:28:41	--	ok	394.7580	50.989	0.040231	18.44	60.818	9.565	25167102.821551	7	395.6411	7.62793e-05	3.02451e-04
2023/02/27	00:28:49	ok	ok	394.9300	50.982	0.040243	18.41	60.772	9.543	27056984.098131	5	395.8622	6.97908e-05	1.22034e-04
2023/02/27	00:33:48	--	ok	394.7380	50.988	0.040243	18.41	60.826	9.551	27146296.508064	4	395.7204	7.71502e-05	1.02862e-04
2023/02/27	00:33:55	--	ok	394.7280	50.988	0.040257	18.41	60.772	9.543	25040327.684877	6	395.7530	7.80268e-05	8.71531e-05
2023/02/27	00:34:03	--	ok	394.7380	50.970	0.040271	18.35	60.807	9.517	28481761.911867	7	395.6690	7.87497e-05	8.84263e-05
2023/02/27	00:34:10	--	ok	394.7720	50.932	0.040285	18.25	60.877	9.472	27243247.042811	5	395.6656	7.37042e-05	1.10552e-04
2023/02/27	00:34:17	--	ok	395.2800	50.988	0.040296	18.17	61.086	9.457	32035811.158804	7	395.7872	7.60149e-05	1.06377e-04
2023/02/27	00:34:24	--	ok	395.2700	50.990	0.040282	18.13	61.280	9.463	28679922.792534	6	395.7888	7.68055e-05	1.27564e-04
2023/02/27	00:34:31	ok	ok	395.0120	50.994	0.040268	18.07	61.440	9.456	28617353.907895	5	395.8783	7.50873e-05	1.50128e-04
2023/02/27	00:39:31	--	ok	395.2700	51.012	0.040268	18.35	60.818	9.518	25000815.786354	5	396.1056	7.09128e-05	1.24898e-04
2023/02/27	00:39:38	ok	ok	395.1480	51.012	0.040254	18.32	60.826	9.503	25433868.940931	6	396.1317	7.04228e-05	1.37162e-04
2023/02/27	00:44:38	--	ok	395.2460	51.013	0.040254	18.35	60.836	9.521	24041222.762476	8	395.9318	7.65930e-05	3.79636e-04
2023/02/27	00:44:45	--	ok	395.2280	51.010	0.040241	18.32	60.771	9.494	28137822.881986	6	396.0001	7.98611e-05	1.22785e-04
2023/02/27	00:44:52	ok	ok	395.0140	51.004	0.040229	18.28	60.795	9.474	27849663.736304	6	395.9207	7.83502e-05	1.24950e-04
2023/02/27	00:49:52	--	ok	395.2220	51.013	0.040229	18.30	60.786	9.482	23326841.234243	7	395.9489	7.53145e-05	2.81998e-04
2023/02/27	00:49:59	--	ok	395.2440	51.014	0.040218	18.28	60.807	9.476	25011645.393352	5	396.0045	7.82926e-05	8.60945e-05
2023/02/27	00:50:07	ok	ok	394.9580	51.006	0.040205	18.25	60.813	9.462	28638189.262302	5	395.9977	7.72767e-05	7.77104e-05
2023/02/27	00:55:06	--	ok	395.5820	51.013	0.040205	18.24	60.812	9.453	23948714.507770	8	395.9463	7.65343e-05	4.04345e-04
2023/02/27	00:55:13	ok	ok	395.0560	51.001	0.040175	18.27	60.793	9.467	29732618.422001	6	395.8828	7.76566e-05	6.83821e-05
2023/02/27	01:00:13	ok	ok	394.8820	51.003	0.040175	18.28	60.722	9.463	27052994.924632	5	395.9714	6.95471e-05	9.38708e-05
2023/02/27	01:05:13	--	ok	394.7500	51.004	0.040175	18.23	60.818	9.446	26098372.209031	8	395.6538	8.12093e-05	6.41456e-04
2023/02/27	01:05:20	ok	ok	395.1000	51.002	0.040187	18.21	60.775	9.432	28448633.794999	4	395.9478	7.37516e-05	1.35095e-04
2023/02/27	01:10:20	--	ok	395.3220	51.001	0.040187	18.21	60.734	9.426	24208652.408718	4	395.8972	7.60430e-05	8.19539e-05
2023/02/27	01:10:27	ok	ok	394.8920	50.997	0.040171	18.23	60.684	9.426	26194738.053945	5	395.8312	7.46033e-05	3.03158e-05
2023/02/27	01:15:27	ok	ok	395.0120	50.994	0.040171	18.16	60.725	9.393	27766354.346384	6	395.6177	8.53195e-05	2.99428e-04
2023/02/27	01:20:27	ok	ok	394.8380	50.996	0.040171	18.18	60.697	9.404	26308651.100905	2	395.6651	8.96985e-05	5.74662e-16
2023/02/27	01:25:27	ok	ok	395.0300	50.997	0.040171	18.17	60.674	9.393	23689940.442708	6	395.6112	8.66542e-05	4.66080e-04
2023/02/27	01:30:27	--	ok	395.2980	50.996	0.040171	18.14	60.670	9.377	25941020.900874	7	395.8259	7.28692e-05	1.05016e-04
2023/02/27	01:30:35	--	ok	394.5260	50.920	0.040156	18.13	60.656	9.366	24963927.217215	6	395.5969	7.10373e-05	1.24924e-04
2023/02/27	01:30:42	--	ok	394.5520	50.879	0.04018	18.10	60.653	9.351	29318193.114424	4	395.4627	7.33132e-05	4.74323e-05
2023/02/27	01:30:50	--	ok	394.4760	50.823	0.040204	18.06	60.793	9.349	28696235.475050	6	395.2911	7.83328e-05	1.25833e-04
2023/02/27	01:30:57	--	ok	394.7500	50.808	0.040231	17.96	60.790	9.294	29312731.406087	7	395.1808	7.94211e-05	1.91446e-04
2023/02/27	01:31:04	--	ok	394.3900	50.804	0.040244	17.90	61.056	9.302	30281545.848060	5	395.3173	7.24363e-05	1.21714e-04
2023/02/27	01:31:12	--	ok	394.3480	50.840	0.040276	17.90	61.173	9.320	30289660.211569	2	395.2925	8.01525e-05	3.21549e-16
2023/02/27	01:31:19	ok	ok	395.1820	51.010	0.04031	17.83	61.279	9.296	25558294.344238	6	395.9977	7.90881e-05	1.32532e-04
2023/02/27	01:36:19	--	ok	395.4920	51.040	0.04031	18.10	60.674	9.354	17645656.698373	7	396.1725	7.51390e-05	3.06794e-04
2023/02/27	01:36:26	ok	ok	395.0940	50.994	0.040284	18.07	60.649	9.334	24633027.055709	8	395.8022	7.42455e-05	3.99248e-04
2023/02/27	01:41:26	ok	ok	394.8460	50.999	0.040284	18.07	60.670	9.337	20808374.408353	7	395.7573	7.71609e-05	3.75515e-04
2023/02/27	01:46:26	ok	ok	394.9660	50.998	0.040284	18.06	60.624	9.323	21959645.270736	5	395.9601	7.04166e-05	8.15114e-05
2023/02/27	01:51:26	--	ok	394.7540	51.000	0.040284	18.04	60.656	9.320	23594077.491758	7	395.7603	7.68171e-05	4.10763e-04
2023/02/27	01:51:34	ok	ok	394.9160	51.010	0.040297	18.07	60.626	9.330	23277428.486848	5	396.1080	7.23344e-05	1.18891e-04
2023/02/27	01:56:33	ok	ok	394.9760	51.008	0.040297	18.06	60.594	9.318	21378777.119627	8	395.9251	7.56251e-05	4.35314e-04
2023/02/27	02:01:33	ok	ok	394.9400	51.009	0.040297	18.00	60.575	9.284	21983917.619987	6	396.0445	7.27458e-05	1.23933e-04
2023/02/27	02:06:33	ok	ok	394.9640	51.008	0.040297	17.99	60.574	9.275	21062708.508763	8	395.8481	7.81662e-05	5.69416e-04
2023/02/27	02:11:33	ok	ok	394.9960	51.011	0.040297	18.00	60.607	9.289	22618145.824442	7	395.8815	7.82343e-05	4.85629e-04
2023/02/27	02:16:33	ok	ok	394.9540	51.008	0.040297	18.00	60.597	9.288	24331124.682078	5	396.1315	7.05942e-05	1.33575e-04
2023/02/27	02:21:33	ok	ok	395.0980	51.011	0.040297	17.99	60.583	9.277	22334301.977978	6	396.1080	7.16280e-05	1.25106e-04
2023/02/27	02:26:33	--	ok	395.4640	51.021	0.040297	18.44	59.878	9.417	24316283.675919	8	396.2428	7.16103e-05	1.79314e-04
2023/02/27	02:26:41	--	ok	395.3820	51.028	0.040273	18.45	59.869	9.425	24499258.798436	7	396.3413	7.22500e-05	1.30602e-04
2023/02/27	02:26:48	--	ok	395.5400	51.011	0.040253	18.34	59.864	9.360	28140385.027455	5	396.2025	7.81482e-05	5.95676e-05
2023/02/27	02:26:55	--	ok	395.5320	50.998	0.040225	18.25	60.021	9.339	29113235.911750	4	396.1098	7.58082e-05	1.07539e-05
2023/02/27	02:27:03	--	ok	394.7440	50.992	0.040197	18.17	60.218	9.322	28090072.394180	6	395.9701	7.29946e-05	1.46638e-04
2023/02/27	02:27:10	--	ok	395.3280	50.998	0.04021	18.13	60.381	9.324	29027235.165226	7	395.9549	7.61345e-05	3.71798e-04
2023/02/27	02:27:17	ok	ok	395.1920	50.997	0.040193	18.07	60.533	9.316	30095910.367385	6	395.9930	7.59561e-05	1.14243e-04
2023/02/27	02:32:17	--	ok	395.7120	51.047	0.040193	18.74	59.623	9.545	39136898.059069	5	396.5174	7.09817e-05	1.28030e-04
2023/02/27	02:32:24	ok	ok	395.1740	50.983	0.040156	18.76	59.617	9.560	42032411.259718	5	395.9887	7.14369e-05	1.63885e-04
2023/02/27	02:37:24	--	ok	395.5600	51.001	0.040156	18.93	59.481	9.633	35475972.940245	6	396.4168	5.87064e-05	7.15543e-04
2023/02/27	02:37:31	ok	ok	394.9180	50.793	0.040127	18.98	59.413	9.647	43727148.752552	6	395.4512	6.99036e-05	1.30220e-04
2023/02/27	02:42:31	ok	ok	394.9920	50.827	0.040127	19.09	59.292	9.691	36639009.758472	5	395.5558	6.92282e-05	1.44146e-04
2023/02/27	02:47:31	ok	ok	395.0840	50.854	0.040127	19.16	59.234	9.723	35635954.154669	5	395.6510	6.97530e-05	1.68367e-04
2023/02/27	02:52:31	ok	ok	395.0520	50.876	0.040127	19.24	59.178	9.761	38660585.532208	6	395.4600	8.41523e-05	2.31413e-04
2023/02/27	02:57:31	ok	ok	395.1160	50.898	0.040127	19.32	59.132	9.796	33300479.406037	6	395.6112	8.02948e-05	5.96531e-05
2023/02/27	03:02:31	ok	ok	395.1420	50.906	0.040127	19.39	59.097	9.830	37292176.311560	5	395.8078	6.95511e-05	7.62246e-05
2023/02/27	03:07:31	ok	ok	394.9640	50.920	0.040127	19.43	59.127	9.860	36401496.032164	7	395.5524	8.45783e-05	3.64412e-04
2023/02/27	03:12:31	ok	ok	394.9260	50.929	0.040127	19.46	59.028	9.861	31716536.057377	8	395.7244	7.37224e-05	4.68126e-04
2023/02/27	03:17:31	ok	ok	395.2000	50.952	0.040127	19.49	59.010	9.873	37457666.831681	4	395.8272	7.61302e-05	1.08066e-04
2023/02/27	03:22:31	--	ok	395.2560	50.965	0.040127	19.54	58.973	9.899	34186996.062567	6	395.6889	8.34314e-05	4.49160e-04
2023/02/27	03:22:38	ok	ok	394.8680	50.865	0.040113	19.57	58.930	9.909	43206733.150307	8	395.7073	6.96786e-05	1.70745e-04
2023/02/27	03:27:38	--	ok	394.7720	50.866	0.040113	19.60	58.923	9.924	33095776.940526	6	395.7108	7.10364e-05	1.98020e-04
2023/02/27	03:27:48	ok	ok	395.0840	50.845	0.040125	19.61	58.880	9.926	38754829.465606	6	395.7511	6.80297e-05	1.08305e-04
2023/02/27	03:32:47	--	ok	395.2160	50.882	0.040125	19.64	58.872	9.940	35349690.117834	5	395.7294	6.94724e-05	1.61271e-04
2023/02/27	03:32:54	--	ok	395.2360	50.884	0.040114	19.61	58.880	9.926	41263561.716685	7	395.8014	6.83723e-05	1.41829e-04
2023/02/27	03:33:02	--	ok	394.6120	50.756	0.040101	19.57	58.840	9.894	39806773.557965	7	395.4032	7.02568e-05	1.93163e-04
2023/02/27	03:33:10	ok	ok	394.8960	50.745	0.040121	19.46	58.982	9.853	36584583.525098	6	395.2887	6.96675e-05	1.70632e-04
2023/02/27	03:38:09	ok	ok	395.0960	50.804	0.040121	19.68	58.834	9.958	38191393.022032	9	395.3053	7.65530e-05	4.98557e-04
2023/02/27	03:43:09	--	ok	394.5940	50.804	0.040121	19.64	58.885	9.942	36342236.816768	5	395.5511	6.91206e-05	1.44641e-04
2023/02/27	03:43:16	ok	ok	394.9000	50.804	0.040143	19.67	58.831	9.950	38768798.291268	7	395.5245	7.13520e-05	1.68656e-04
2023/02/27	03:48:16	ok	ok	394.9540	50.813	0.040143	19.71	58.862	9.980	37548900.538615	7	395.4141	7.52224e-05	4.66939e-04
2023/02/27	03:53:16	ok	ok	395.0040	50.842	0.040143	19.73	58.772	9.973	34819689.652726	7	395.4042	7.63086e-05	5.30156e-04
2023/02/27	03:58:16	ok	ok	395.0860	50.847	0.040143	19.75	58.785	9.991	35321615.020066	8	395.3678	7.87402e-05	4.96459e-04
2023/02/27	04:03:16	ok	ok	395.1160	50.859	0.040143	19.80	58.749	10.009	37665504.417094	5	395.7044	6.89935e-05	1.49409e-04
2023/02/27	04:08:16	ok	ok	394.9540	50.872	0.040143	19.80	58.724	10.005	39092591.827058	5	395.6877	7.01924e-05	1.69081e-04
2023/02/27	04:13:16	ok	ok	395.1360	50.875	0.040143	19.80	58.770	10.013	35957968.479908	8	395.4741	7.73129e-05	4.59091e-04
2023/02/27	04:18:16	--	ok	395.2500	50.902	0.040143	19.80	58.712	10.003	36024632.453082	9	395.4960	7.79121e-05	4.24940e-04
2023/02/27	04:18:23	ok	ok	395.1900	50.895	0.04013	19.84	58.697	10.026	41985852.505129	5	395.6839	7.77469e-05	5.99424e-05
2023/02/27	04:23:23	ok	ok	394.9580	50.896	0.04013	19.78	58.721	9.997	33743942.479661	5	395.7750	6.97615e-05	1.89845e-04
2023/02/27	04:28:23	--	ok	395.5160	50.915	0.04013	19.84	58.697	10.026	36977389.723883	6	395.5046	8.79863e-05	4.04932e-04
2023/02/27	04:28:31	--	ok	395.2220	50.900	0.040103	19.84	58.708	10.028	37721489.750897	6	395.8500	6.88472e-05	1.51821e-04
2023/02/27	04:28:38	ok	ok	394.9680	50.784	0.040091	19.74	58.706	9.969	39678674.016626	6	395.5045	7.10557e-05	2.01189e-04
2023/02/27	04:33:37	ok	ok	394.9000	50.841	0.040091	19.82	58.729	10.023	35468249.586450	7	395.4702	7.51469e-05	4.21275e-04
2023/02/27	04:38:37	ok	ok	395.0700	50.861	0.040091	19.87	58.656	10.036	36373210.410010	5	395.6654	6.95333e-05	1.28013e-04
2023/02/27	04:43:37	ok	ok	394.8160	50.860	0.040091	19.78	58.721	9.997	34060227.751915	8	395.2864	8.12957e-05	8.30896e-04
2023/02/27	04:48:37	ok	ok	395.0160	50.871	0.040091	19.80	58.712	10.003	34351290.502391	8	395.4836	7.61740e-05	5.11516e-04
2023/02/27	04:53:37	ok	ok	394.8480	50.857	0.040091	19.81	58.726	10.015	39175254.145003	6	395.3665	9.02520e-05	4.26147e-04
2023/02/27	04:58:37	ok	ok	394.9580	50.879	0.040091	19.81	58.694	10.010	37354993.221002	7	395.5645	7.58768e-05	3.88807e-04
2023/02/27	05:03:37	ok	ok	395.1320	50.901	0.040091	19.84	58.697	10.026	34882440.348869	6	395.7531	6.95216e-05	1.35718e-04
2023/02/27	05:08:37	--	ok	395.2280	50.903	0.040091	19.81	58.671	10.006	36661488.948708	8	395.6465	7.32406e-05	3.52218e-04
2023/02/27	05:08:44	ok	ok	394.9120	50.795	0.040079	19.85	58.665	10.028	44079864.713061	6	395.5306	6.97451e-05	1.89980e-04
2023/02/27	05:13:44	ok	ok	395.1460	50.801	0.040079	19.84	58.674	10.022	38213029.926177	5	395.6272	6.81264e-05	1.39411e-04
2023/02/27	05:18:44	ok	ok	394.8960	50.821	0.040079	19.85	58.607	10.018	35131285.308977	5	395.5690	6.96618e-05	1.70098e-04
2023/02/27	05:23:44	ok	ok	394.8660	50.830	0.040079	19.84	58.743	10.034	39047381.008377	8	395.4647	7.46515e-05	3.98710e-04
2023/02/27	05:28:44	ok	ok	394.8920	50.830	0.040079	19.88	58.669	10.046	41225088.422574	8	395.3720	7.83087e-05	4.50495e-04
2023/02/27	05:33:44	ok	ok	395.0280	50.835	0.040079	19.88	58.712	10.053	37275877.623501	8	395.4691	7.60861e-05	4.56186e-04
2023/02/27	05:38:44	ok	ok	395.0900	50.843	0.040079	19.89	58.637	10.048	35144980.187254	7	395.6157	7.14507e-05	1.82169e-04
2023/02/27	05:43:44	ok	ok	394.8060	50.867	0.040079	19.91	58.697	10.067	39158558.046955	6	395.6959	6.99414e-05	1.47124e-04
2023/02/27	05:48:44	ok	ok	394.8740	50.863	0.040079	19.94	58.698	10.084	38015360.335509	6	395.7561	6.83568e-05	1.66681e-04
2023/02/27	05:53:44	ok	ok	394.9100	50.878	0.040079	19.91	58.708	10.068	37118667.373653	8	395.5971	7.39575e-05	3.65140e-04
2023/02/27	05:58:44	--	ok	395.2360	50.888	0.040079	19.91	58.651	10.059	40749942.507364	7	395.6074	7.45004e-05	3.58971e-04
2023/02/27	05:58:51	ok	ok	394.8960	50.780	0.040067	19.94	58.607	10.068	40379812.236512	6	395.5680	6.79130e-05	1.52070e-04
2023/02/27	06:03:51	--	ok	394.6920	50.800	0.040067	19.88	58.657	10.044	36668969.003769	5	395.5202	6.90301e-05	1.36273e-04
2023/02/27	06:03:58	ok	ok	394.8960	50.795	0.040082	20.00	58.651	10.111	39339623.221148	6	395.5418	6.92044e-05	1.66349e-04
2023/02/27	06:08:58	--	ok	394.6360	50.800	0.040082	19.92	58.630	10.064	38258033.569802	6	395.5092	7.01954e-05	1.98013e-04
2023/02/27	06:09:06	ok	ok	394.9840	50.798	0.040102	19.91	58.605	10.051	38425740.695806	6	395.5228	7.05173e-05	1.78633e-04
2023/02/27	06:14:05	ok	ok	394.9660	50.807	0.040102	19.91	58.616	10.053	34465236.149676	5	395.4981	7.31225e-05	9.55239e-05
2023/02/27	06:19:05	ok	ok	394.9920	50.806	0.040102	19.94	58.619	10.070	38585287.127641	5	395.6125	6.85379e-05	1.62171e-04
2023/02/27	06:24:05	ok	ok	395.1220	50.812	0.040102	19.97	58.624	10.090	36488046.950923	9	395.3965	7.55846e-05	4.43938e-04
2023/02/27	06:29:05	--	ok	394.6220	50.830	0.040102	19.95	58.647	10.083	37239677.189250	5	395.6180	7.00555e-05	1.55741e-04
2023/02/27	06:29:12	ok	ok	395.0200	50.826	0.040122	19.98	58.582	10.091	39178657.714919	6	395.6743	6.86208e-05	1.92281e-04
2023/02/27	06:34:12	--	ok	394.7580	50.834	0.040122	19.91	58.671	10.062	38211139.103845	6	395.6007	6.99383e-05	1.10568e-04
2023/02/27	06:34:19	--	ok	395.2520	50.852	0.040134	19.95	58.666	10.086	40723570.380290	6	395.7901	6.59081e-05	1.70101e-04
2023/02/27	06:34:26	ok	ok	394.8400	50.785	0.040122	19.88	58.647	10.042	36823460.684836	6	395.4990	7.75801e-05	7.88380e-05
2023/02/27	06:39:26	--	ok	395.3320	50.850	0.040122	19.95	58.657	10.085	40279327.940475	5	395.6146	6.96145e-05	1.86470e-04
2023/02/27	06:39:33	--	ok	395.2480	50.845	0.040104	19.98	58.546	10.085	39290658.944208	6	395.6755	6.99429e-05	1.59262e-04
2023/02/27	06:39:41	ok	ok	395.0300	50.786	0.040091	19.88	58.543	10.024	37343072.809085	5	395.4990	7.79202e-05	8.16221e-05
2023/02/27	06:44:40	--	ok	394.7440	50.842	0.040091	19.91	58.605	10.051	36777169.431660	8	395.4539	7.51996e-05	3.25893e-04
2023/02/27	06:44:47	ok	ok	394.9620	50.821	0.040104	19.94	58.665	10.078	38346704.018768	6	395.5991	7.16964e-05	1.82243e-04
2023/02/27	06:49:46	ok	ok	395.0580	50.887	0.040104	20.18	58.335	10.165	35872841.970111	3	395.7013	7.77232e-05	1.79672e-06
2023/02/27	06:54:46	ok	ok	395.0060	50.895	0.040104	20.28	58.294	10.217	32335094.395560	5	395.8684	6.83152e-05	1.09925e-04
2023/02/27	06:59:46	ok	ok	395.0300	50.889	0.040104	20.36	58.331	10.272	37887406.390781	6	395.8438	6.98002e-05	1.33563e-04
2023/02/27	07:04:46	ok	ok	395.0740	50.923	0.040104	20.48	58.248	10.327	36352224.206417	7	395.7880	7.32058e-05	3.26669e-04
2023/02/27	07:09:46	ok	ok	395.0540	50.912	0.040104	20.50	58.227	10.339	34930839.052813	8	395.8083	7.35292e-05	4.61879e-04
2023/02/27	07:14:46	ok	ok	394.9180	50.933	0.040104	20.43	58.399	10.328	33942571.950163	5	395.9226	6.87692e-05	1.37901e-04
2023/02/27	07:19:46	--	ok	395.3880	50.938	0.040104	20.33	58.415	10.271	32494413.891519	5	395.9247	6.82700e-05	1.62506e-04
2023/02/27	07:19:53	--	ok	395.2180	50.935	0.040084	20.33	58.405	10.270	43758768.080851	5	395.8745	7.39664e-05	5.87102e-05
2023/02/27	07:20:01	ok	ok	395.0900	50.876	0.040072	20.33	58.392	10.267	41670383.194231	5	395.7067	7.86145e-05	7.95712e-05
2023/02/27	07:25:00	--	ok	395.5080	50.915	0.040072	20.22	58.534	10.225	33613940.031166	5	395.8633	6.96439e-05	1.54252e-04
2023/02/27	07:25:07	ok	ok	395.0860	50.773	0.040045	20.24	58.560	10.238	46999102.940440	5	395.3795	7.90860e-05	6.77426e-05
2023/02/27	07:30:07	ok	ok	395.0020	50.797	0.040045	20.22	58.422	10.206	40854061.758145	5	395.5538	6.96143e-05	2.06485e-04
2023/02/27	07:35:07	ok	ok	395.0080	50.801	0.040045	20.22	58.479	10.215	39034906.094208	7	395.3545	7.62535e-05	4.89920e-04
2023/02/27	07:40:07	ok	ok	395.0780	50.813	0.040045	20.22	58.445	10.210	40587848.542620	7	395.4076	7.45938e-05	4.16891e-04
2023/02/27	07:45:07	--	ok	395.2060	50.830	0.040045	20.45	58.241	10.308	41245078.615121	8	395.4258	7.71478e-05	5.10832e-04
2023/02/27	07:45:14	ok	ok	394.9920	50.768	0.040034	20.43	58.216	10.295	51270925.426169	7	395.4172	7.11536e-05	1.83723e-04
2023/02/27	07:50:13	ok	ok	395.0800	50.781	0.040034	20.53	58.221	10.356	45187498.027069	4	395.4553	7.81486e-05	9.48120e-05
2023/02/27	07:55:13	ok	ok	395.1780	50.793	0.040034	20.65	58.126	10.408	41571563.943660	7	395.4114	7.44726e-05	3.72950e-04
2023/02/27	08:00:13	ok	ok	395.0920	50.805	0.040034	20.72	58.184	10.461	39345045.245684	8	395.4955	7.36606e-05	2.88364e-04
2023/02/27	08:05:13	--	ok	395.2300	50.828	0.040034	20.79	58.094	10.488	46906909.415351	7	395.6849	6.96364e-05	1.82604e-04
2023/02/27	08:05:20	ok	ok	394.9560	50.761	0.040022	20.82	58.062	10.499	41829572.894276	5	395.3531	7.80528e-05	6.76716e-05
2023/02/27	08:10:20	ok	ok	394.9820	50.776	0.040022	20.87	58.062	10.533	40698325.619208	6	395.4394	7.13510e-05	2.36740e-04
2023/02/27	08:15:20	ok	ok	395.0140	50.781	0.040022	20.84	58.070	10.518	39561480.034704	5	395.5062	6.97245e-05	2.22767e-04
2023/02/27	08:20:20	ok	ok	395.0820	50.777	0.040022	20.70	58.227	10.460	41530979.827612	11	395.1705	7.96489e-05	5.37672e-04
2023/02/27	08:25:20	ok	ok	395.1200	50.777	0.040022	20.68	58.257	10.450	40927851.899501	5	395.4924	6.90072e-05	2.15457e-04
2023/02/27	08:30:20	ok	ok	394.9240	50.776	0.040022	20.62	58.372	10.434	39692001.008096	8	395.3477	7.37060e-05	3.54866e-04
2023/02/27	08:35:20	ok	ok	395.1760	50.787	0.040022	20.72	58.172	10.459	46713592.207595	5	395.6049	6.87446e-05	1.97086e-04
2023/02/27	08:40:20	ok	ok	395.1840	50.797	0.040022	20.83	58.181	10.530	44359919.838646	5	395.6727	6.79964e-05	1.68157e-04
2023/02/27	08:45:20	--	ok	395.3040	50.820	0.040022	20.91	58.172	10.579	41461250.498994	7	395.4468	7.62457e-05	4.71694e-04
2023/02/27	08:45:28	ok	ok	394.8100	50.754	0.040006	20.89	58.099	10.550	38822483.185027	6	395.3436	6.86975e-05	2.01503e-04
2023/02/27	08:50:27	ok	ok	394.9740	50.765	0.040006	21.03	58.099	10.637	36725196.489768	5	395.4193	6.96089e-05	1.99125e-04
2023/02/27	08:55:27	--	ok	394.7740	50.768	0.040006	21.07	58.074	10.657	38069044.711242	5	395.4277	7.04014e-05	1.93497e-04
2023/02/27	08:55:34	--	ok	395.2420	50.827	0.040017	21.07	58.097	10.661	47424037.148828	6	395.7249	6.88789e-05	2.57697e-04
2023/02/27	08:55:42	ok	ok	395.0220	50.759	0.040005	21.03	58.135	10.643	47295326.424016	7	395.3068	7.15964e-05	2.09462e-04
2023/02/27	09:00:41	ok	ok	395.0400	50.771	0.040005	21.11	58.080	10.686	39145782.439813	7	395.3128	7.55169e-05	3.01532e-04
2023/02/27	09:05:41	ok	ok	395.0560	50.780	0.040005	21.20	58.006	10.725	42981555.699443	7	395.3583	7.46428e-05	3.78606e-04
2023/02/27	09:10:41	ok	ok	395.1740	50.782	0.040005	21.27	58.016	10.770	40252421.377189	10	395.3709	7.69921e-05	4.06811e-04
2023/02/27	09:15:41	--	ok	395.3740	50.789	0.040005	21.23	58.111	10.761	41182400.339253	5	395.6365	6.84487e-05	1.21266e-04
2023/02/27	09:15:48	--	ok	394.7980	50.750	0.039985	21.30	58.088	10.802	40006284.896689	7	395.2639	6.77797e-05	1.71612e-04
2023/02/27	09:15:56	ok	ok	394.9080	50.756	0.039996	21.20	58.061	10.735	44407701.185306	8	395.3262	7.08845e-05	1.28747e-04
2023/02/27	09:20:55	ok	ok	395.0680	50.773	0.039996	21.36	58.019	10.824	40458280.356707	6	395.4961	6.92437e-05	1.88821e-04
2023/02/27	09:25:55	ok	ok	395.1460	50.779	0.039996	21.40	58.103	10.867	42249624.720544	9	395.3438	7.54217e-05	4.70389e-04
2023/02/27	09:30:55	ok	ok	395.0280	50.787	0.039996	21.47	58.058	10.902	46085665.782600	5	395.5939	6.95901e-05	2.25672e-04
2023/02/27	09:35:55	ok	ok	395.1820	50.794	0.039996	21.57	57.942	10.943	37636250.904307	8	395.6507	6.90575e-05	1.88999e-04
2023/02/27	09:40:55	--	ok	395.2240	50.806	0.039996	21.68	57.923	11.012	43508275.682727	8	395.4706	7.66401e-05	5.11903e-04
2023/02/27	09:41:03	ok	ok	394.8140	50.772	0.039984	21.67	57.910	11.001	42749648.577292	9	395.4050	7.14388e-05	2.19209e-04
2023/02/27	09:46:02	ok	ok	395.0740	50.782	0.039984	21.70	57.971	11.031	42447862.558549	9	395.3938	7.37202e-05	3.56046e-04
2023/02/27	09:51:02	ok	ok	395.0640	50.784	0.039984	21.81	57.888	11.087	39976497.794305	9	395.4574	7.44679e-05	3.74176e-04
2023/02/27	09:56:02	ok	ok	395.1900	50.789	0.039984	21.84	57.882	11.103	38952266.391509	6	395.6377	6.93945e-05	1.51285e-04
2023/02/27	10:01:02	--	ok	395.2980	50.803	0.039984	21.96	57.948	11.198	42088069.756997	6	395.7149	6.87117e-05	1.64901e-04
2023/02/27	10:01:09	--	ok	394.7540	50.771	0.039968	22.02	57.877	11.220	40469257.428230	9	395.3517	7.04900e-05	2.92131e-04
2023/02/27	10:01:17	ok	ok	395.0800	50.778	0.039981	21.93	57.819	11.154	49096795.840533	8	395.5603	7.10310e-05	1.85566e-04
2023/02/27	10:06:16	--	ok	395.2080	50.799	0.039981	22.05	57.939	11.251	42031066.688519	7	395.6745	6.93606e-05	1.68332e-04
2023/02/27	10:06:23	ok	ok	395.1480	50.778	0.03997	22.05	57.870	11.238	43679665.662882	9	395.3150	7.89569e-05	3.11229e-04
2023/02/27	10:11:22	ok	ok	395.1560	50.781	0.03997	22.13	57.919	11.303	43825143.432571	11	395.4145	7.43033e-05	3.20982e-04
2023/02/27	10:16:22	ok	ok	395.0640	50.788	0.03997	22.19	57.919	11.339	45252878.894519	7	395.5387	7.13700e-05	1.95158e-04
2023/02/27	10:21:22	--	ok	395.2840	50.801	0.03997	22.28	58.035	11.418	46021832.426888	11	395.5380	7.46931e-05	2.84970e-04
2023/02/27	10:21:29	ok	ok	394.8460	50.771	0.039955	22.28	57.978	11.407	45115347.283585	8	395.3083	7.21119e-05	4.13342e-04
2023/02/27	10:26:29	ok	ok	394.8260	50.768	0.039955	21.96	58.633	11.330	44751123.911391	7	395.2583	6.85336e-05	1.85981e-04
2023/02/27	10:31:29	--	ok	394.6820	50.761	0.039955	21.70	58.976	11.222	33789432.337043	6	395.1854	6.89398e-05	1.53771e-04
2023/02/27	10:31:36	--	ok	395.2020	50.785	0.039972	21.70	58.999	11.227	41270387.130149	7	395.4202	7.18860e-05	2.28657e-04
2023/02/27	10:31:44	ok	ok	394.8200	50.760	0.039961	21.58	59.013	11.155	42322205.581471	7	395.2097	6.90837e-05	2.07179e-04
2023/02/27	10:36:43	ok	ok	394.9540	50.766	0.039961	21.52	59.127	11.139	39168124.603340	10	394.9870	7.73490e-05	5.15805e-04
2023/02/27	10:41:43	--	ok	394.7040	50.764	0.039961	21.42	59.348	11.117	36769172.453978	10	395.0255	7.56836e-05	3.83157e-04
2023/02/27	10:41:50	ok	ok	395.0380	50.798	0.039976	21.45	59.275	11.122	38398270.092076	7	395.5353	6.97055e-05	1.17097e-04
2023/02/27	10:46:50	ok	ok	395.0900	50.795	0.039976	21.40	59.356	11.101	37031106.323102	8	395.2650	7.77554e-05	6.07832e-04
2023/02/27	10:51:50	ok	ok	394.9960	50.796	0.039976	21.31	59.422	11.059	36713656.776126	6	395.4629	7.03957e-05	1.52045e-04
2023/02/27	10:56:50	ok	ok	395.1580	50.793	0.039976	21.31	59.467	11.067	36512990.466233	5	395.5135	6.93727e-05	1.91770e-04
2023/02/27	11:01:50	ok	ok	395.1860	50.794	0.039976	21.30	59.489	11.063	37211690.390127	7	395.3199	7.57711e-05	3.93453e-04
2023/02/27	11:06:50	ok	ok	395.1120	50.800	0.039976	21.30	59.567	11.077	40602997.044692	6	395.4709	7.13563e-05	2.15438e-04
2023/02/27	11:11:50	ok	ok	394.9700	50.809	0.039976	21.36	59.567	11.113	35858653.741043	5	395.5510	6.84226e-05	1.38224e-04
2023/02/27	11:16:50	ok	ok	394.9140	50.808	0.039976	21.31	59.605	11.093	34950000.267493	5	395.5199	6.99556e-05	2.12144e-04
2023/02/27	11:21:50	ok	ok	395.1740	50.815	0.039976	21.34	59.586	11.108	38464230.692603	9	395.2443	8.01658e-05	5.10351e-04
2023/02/27	11:26:50	ok	ok	395.1620	50.820	0.039976	21.34	59.622	11.115	35857094.323308	8	395.5642	7.14726e-05	2.06565e-04
2023/02/27	11:31:50	ok	ok	395.1020	50.825	0.039976	21.40	59.654	11.157	40297762.073986	9	395.3765	7.70858e-05	4.82431e-04
2023/02/27	11:36:50	ok	ok	395.0380	50.834	0.039976	21.44	59.649	11.184	38370216.894544	7	395.6181	7.05792e-05	1.56953e-04
2023/02/27	11:41:50	--	ok	395.3100	50.833	0.039976	21.44	59.706	11.194	36081515.903906	7	395.5066	7.44457e-05	3.03369e-04
2023/02/27	11:41:57	ok	ok	394.8520	50.770	0.03996	21.42	59.635	11.171	40355511.751025	8	395.2744	7.12631e-05	1.76586e-04
2023/02/27	11:46:57	ok	ok	394.9240	50.773	0.03996	21.42	59.681	11.179	36986638.997499	8	395.0586	7.88345e-05	4.33523e-04
2023/02/27	11:51:57	ok	ok	394.8300	50.778	0.03996	21.50	59.681	11.226	38234707.416642	7	395.3808	6.99863e-05	2.19433e-04
2023/02/27	11:56:57	ok	ok	395.0380	50.784	0.03996	21.52	59.641	11.236	37365266.675518	6	395.3535	7.21161e-05	1.84897e-04
2023/02/27	12:01:57	ok	ok	394.8520	50.783	0.03996	21.55	59.646	11.256	37338937.464877	7	395.4094	7.10484e-05	1.67803e-04
2023/02/27	12:06:57	ok	ok	394.8120	50.793	0.03996	21.62	59.646	11.303	42389836.764625	8	395.3537	7.45510e-05	3.52887e-04
2023/02/27	12:11:57	ok	ok	394.9840	50.796	0.03996	21.62	59.658	11.305	38211245.945401	8	395.4716	7.11212e-05	1.85312e-04
2023/02/27	12:16:57	ok	ok	395.0960	50.801	0.03996	21.64	59.695	11.322	36552118.375550	9	395.3963	7.40217e-05	3.39879e-04
2023/02/27	12:21:57	ok	ok	395.1000	50.805	0.03996	21.70	59.658	11.352	39381285.735246	6	395.4635	7.25649e-05	2.07047e-04
2023/02/27	12:26:57	ok	ok	395.1040	50.814	0.03996	21.68	59.632	11.337	38712718.292189	8	395.2441	8.03610e-05	5.20942e-04
2023/02/27	12:31:57	ok	ok	395.1520	50.823	0.03996	21.78	59.660	11.407	40010070.349173	8	395.4870	7.43966e-05	3.39848e-04
2023/02/27	12:36:57	--	ok	395.3880	50.827	0.03996	21.81	59.667	11.428	38322769.258055	5	395.6273	6.99165e-05	1.83068e-04
2023/02/27	12:37:05	ok	ok	394.8580	50.770	0.03994	21.80	59.677	11.420	45947040.370026	10	395.1446	7.20570e-05	3.16242e-04
2023/02/27	12:42:04	ok	ok	394.8580	50.773	0.03994	21.88	59.632	11.467	37683184.350744	6	395.2372	7.44103e-05	1.24654e-04
2023/02/27	12:47:04	ok	ok	395.0040	50.778	0.03994	21.93	59.631	11.503	40085139.347826	6	395.3707	6.95612e-05	1.65046e-04
2023/02/27	12:52:04	ok	ok	395.0200	50.780	0.03994	21.95	59.646	11.517	39670794.628355	8	395.2188	7.46413e-05	3.63683e-04
2023/02/27	12:57:04	ok	ok	394.9560	50.783	0.03994	21.98	59.706	11.546	40631502.308028	9	395.2385	7.57044e-05	4.74376e-04
2023/02/27	13:02:04	--	ok	395.2380	50.784	0.03994	22.05	59.582	11.570	39407247.078624	8	395.3397	7.31918e-05	2.36001e-04
2023/02/27	13:02:11	--	ok	394.7920	50.769	0.039927	22.08	59.576	11.589	39686962.935801	7	395.2736	6.70859e-05	1.25995e-04
2023/02/27	13:02:18	--	ok	394.7900	50.778	0.039937	22.02	59.590	11.552	41900955.253252	7	395.3856	6.94024e-05	1.72497e-04
2023/02/27	13:02:25	ok	ok	394.9740	50.786	0.039948	21.91	59.663	11.492	39002272.189019	6	395.4576	7.08930e-05	1.60264e-04
2023/02/27	13:07:25	ok	ok	395.1660	50.825	0.039948	22.08	59.622	11.597	38764181.726933	8	395.6254	7.14754e-05	1.79286e-04
2023/02/27	13:12:25	--	ok	395.2140	50.833	0.039948	22.11	59.649	11.622	37097361.050890	10	395.5428	7.35306e-05	3.79351e-04
2023/02/27	13:12:32	ok	ok	394.8840	50.785	0.039938	22.12	59.525	11.607	42600474.934288	7	395.4566	6.96457e-05	1.63238e-04
2023/02/27	13:17:32	--	ok	394.6580	50.798	0.039938	22.18	59.617	11.663	39205850.451618	6	395.4905	7.05706e-05	1.71508e-04
2023/02/27	13:17:39	--	ok	395.4660	50.913	0.039955	22.19	59.525	11.654	45221018.952255	7	395.9146	7.07200e-05	2.26228e-04
2023/02/27	13:17:46	--	ok	394.7960	50.774	0.03993	22.19	59.562	11.661	44446553.441852	7	395.3320	6.93993e-05	1.49168e-04
2023/02/27	13:17:54	ok	ok	394.8460	50.778	0.039941	22.02	59.646	11.563	46055308.979630	7	395.3513	7.08239e-05	2.08243e-04
2023/02/27	13:22:53	ok	ok	395.1960	50.818	0.039941	22.23	59.580	11.693	38858276.152522	9	395.5184	7.39912e-05	3.84201e-04
2023/02/27	13:27:53	ok	ok	395.0540	50.776	0.039941	21.54	60.424	11.394	35567371.509782	6	395.3695	6.96467e-05	2.37534e-04
2023/02/27	13:32:53	--	ok	394.7660	50.767	0.039941	21.23	60.551	11.213	37712512.050348	5	395.2276	7.22573e-05	1.90149e-04
2023/02/27	13:33:00	ok	ok	394.9320	50.786	0.039953	21.24	60.479	11.210	43317208.705975	7	395.4089	7.48686e-05	2.68272e-04
2023/02/27	13:38:00	ok	ok	394.9000	50.779	0.039953	21.03	60.571	11.089	39932463.723616	7	395.3141	7.38846e-05	3.28141e-04
2023/02/27	13:43:00	--	ok	394.7940	50.770	0.039953	20.86	60.603	10.986	40919869.761870	5	395.4147	6.96255e-05	2.08195e-04
2023/02/27	13:43:07	--	ok	395.2480	50.796	0.039964	20.84	60.580	10.973	42694175.742233	7	395.6636	6.90616e-05	1.61011e-04
2023/02/27	13:43:14	--	ok	394.6820	50.764	0.039952	20.76	60.639	10.929	41673418.545148	6	395.3486	6.96857e-05	1.58656e-04
2023/02/27	13:43:22	ok	ok	395.0280	50.784	0.039968	20.62	60.923	10.890	44510775.794567	7	395.4626	7.33195e-05	2.41158e-04
2023/02/27	13:48:21	ok	ok	395.1280	50.826	0.039968	20.75	60.565	10.907	40600252.301724	8	395.4736	7.60418e-05	4.23660e-04
2023/02/27	13:53:21	--	ok	395.2200	50.813	0.039968	20.66	60.528	10.847	39482570.908926	8	395.3159	8.89911e-05	3.22972e-04
2023/02/27	13:53:29	ok	ok	394.9180	50.772	0.039957	20.62	60.478	10.811	44504213.522004	6	395.3991	6.99110e-05	2.10314e-04
2023/02/27	13:58:28	ok	ok	394.8700	50.773	0.039957	20.56	60.574	10.791	42582253.967895	6	395.2690	7.74305e-05	1.79310e-04
2023/02/27	14:03:28	ok	ok	394.9240	50.768	0.039957	20.52	60.575	10.764	42190108.219976	5	395.2205	8.18661e-05	1.43179e-04
2023/02/27	14:08:28	ok	ok	395.0320	50.766	0.039957	20.46	60.575	10.729	42656680.634679	4	395.2925	7.66670e-05	8.58134e-05
2023/02/27	14:13:28	--	ok	394.5360	50.766	0.039957	20.40	60.630	10.704	42080333.041056	5	395.3442	6.98008e-05	2.43108e-04
2023/02/27	14:13:35	--	ok	395.3300	50.925	0.039981	20.45	60.574	10.721	46901142.451154	6	395.9358	6.94301e-05	1.82213e-04
2023/02/27	14:13:43	ok	ok	394.9080	50.779	0.039964	20.42	60.592	10.707	48062293.536660	6	395.3819	7.98618e-05	1.34263e-04
2023/02/27	14:18:42	ok	ok	394.8700	50.782	0.039964	20.39	60.575	10.686	47397570.100826	9	395.3970	7.30630e-05	3.40746e-04
2023/02/27	14:23:42	--	ok	394.5000	50.784	0.039964	20.43	60.497	10.699	50722152.892710	9	395.2654	7.64563e-05	4.40759e-04
2023/02/27	14:23:49	--	ok	395.5120	50.996	0.03999	20.45	60.447	10.698	52194125.658692	7	396.0682	7.05125e-05	1.38617e-04
2023/02/27	14:23:56	ok	ok	394.9260	50.779	0.039963	20.45	60.424	10.694	55007286.957025	5	395.4751	7.40396e-05	1.33991e-04
2023/02/27	14:28:56	ok	ok	395.1400	50.779	0.039963	20.39	60.575	10.686	55598187.721798	9	395.2619	7.69127e-05	5.11532e-04
2023/02/27	14:33:56	ok	ok	395.0120	50.779	0.039963	20.36	60.551	10.663	57128508.894021	7	395.3078	7.41077e-05	3.31316e-04
2023/02/27	14:38:56	ok	ok	395.1040	50.786	0.039963	20.40	60.461	10.674	59285568.425954	6	395.2320	8.47163e-05	2.67265e-04
2023/02/27	14:43:56	--	ok	395.2720	50.782	0.039963	20.42	60.464	10.685	58569941.061999	7	395.3932	7.42624e-05	3.67979e-04
2023/02/27	14:44:03	ok	ok	394.8520	50.758	0.039949	20.46	60.450	10.707	61721005.565949	6	395.3048	6.84775e-05	1.74421e-04
2023/02/27	14:49:03	ok	ok	394.8260	50.760	0.039949	20.50	60.381	10.722	59126561.268440	7	395.1992	7.15134e-05	2.05993e-04
2023/02/27	14:54:03	ok	ok	394.9620	50.763	0.039949	20.72	59.983	10.784	56792201.358487	5	395.2690	7.04475e-05	2.55203e-04
2023/02/27	14:59:03	ok	ok	395.0100	50.768	0.039949	21.17	58.647	10.825	54237498.686985	8	395.1998	7.53219e-05	4.46128e-04
2023/02/27	15:04:03	ok	ok	394.9620	50.773	0.039949	20.80	59.741	10.794	57997087.862089	6	395.7157	6.00225e-05	5.92359e-04
2023/02/27	15:09:03	ok	ok	394.9700	50.768	0.039949	20.65	60.089	10.760	57530136.522864	5	395.3448	7.41359e-05	8.62695e-05
2023/02/27	15:14:03	ok	ok	395.0460	50.773	0.039949	20.63	60.127	10.758	58155798.893831	5	395.4135	6.92502e-05	2.13127e-04
2023/02/27	15:19:03	ok	ok	395.0760	50.773	0.039949	20.56	60.232	10.730	61394853.517528	5	395.4252	6.92565e-05	1.84212e-04
2023/02/27	15:24:03	ok	ok	395.0320	50.773	0.039949	20.55	60.241	10.723	58786331.603574	5	395.0484	9.06199e-05	3.67029e-04
2023/02/27	15:29:03	ok	ok	395.1740	50.765	0.039949	20.45	60.319	10.676	59979946.074137	5	395.3377	7.00549e-05	2.28692e-04
2023/02/27	15:34:03	ok	ok	394.9520	50.766	0.039949	20.40	60.249	10.637	61480563.689613	5	395.3781	6.88599e-05	1.42975e-04
2023/02/27	15:39:03	ok	ok	394.9780	50.766	0.039949	20.42	60.166	10.632	61013666.103952	2	395.2235	8.38068e-05	6.18619e-16
2023/02/27	15:44:03	ok	ok	395.0900	50.765	0.039949	20.43	60.209	10.648	59941446.135401	10	395.1430	7.77683e-05	4.11086e-04
2023/02/27	15:49:03	--	ok	395.3220	50.767	0.039949	20.36	60.250	10.611	58439786.219824	7	395.1040	8.41962e-05	2.95216e-04
2023/02/27	15:49:10	--	ok	394.5400	50.733	0.039932	20.38	60.180	10.608	63505714.070499	7	395.0007	7.15847e-05	2.22205e-04
2023/02/27	15:49:18	--	ok	395.2280	50.774	0.039956	20.28	60.237	10.557	65991248.542295	6	395.4743	7.14934e-05	1.80116e-04
2023/02/27	15:49:25	--	ok	394.7380	50.744	0.039944	20.19	60.511	10.552	62159290.064375	8	395.0588	7.34744e-05	2.23665e-04
2023/02/27	15:49:33	ok	ok	394.9960	50.762	0.039957	20.11	60.661	10.526	66908973.377692	6	395.2778	7.64759e-05	1.50566e-04
2023/02/27	15:54:33	--	ok	395.4600	50.785	0.039957	20.35	60.208	10.595	62954882.879639	6	395.4115	7.92567e-05	1.41408e-04
2023/02/27	15:54:40	--	ok	394.6980	50.737	0.039933	20.35	60.195	10.593	66045632.502694	7	395.0152	7.06305e-05	1.89642e-04
2023/02/27	15:54:48	ok	ok	395.0360	50.761	0.039949	20.29	60.186	10.556	64127247.964567	4	395.2700	7.76853e-05	2.53701e-05
2023/02/27	15:59:47	ok	ok	394.8520	50.765	0.039949	20.32	60.191	10.575	61658675.910714	4	395.2901	7.65057e-05	1.09537e-04
2023/02/27	16:04:47	ok	ok	394.9480	50.763	0.039949	20.33	60.204	10.586	59776324.968757	6	395.3831	6.94233e-05	1.68450e-04
2023/02/27	16:09:47	ok	ok	394.8980	50.766	0.039949	20.31	60.102	10.550	61052691.864103	8	394.9219	9.39934e-05	6.54682e-04
2023/02/27	16:14:47	--	ok	394.5200	50.767	0.039949	20.26	60.171	10.536	56568095.746662	5	395.3962	6.89559e-05	1.94318e-04
2023/02/27	16:14:54	--	ok	395.5320	50.908	0.039974	20.26	60.095	10.522	65688628.583908	7	395.8773	7.18463e-05	1.75727e-04
2023/02/27	16:15:02	ok	ok	394.9460	50.757	0.039946	20.24	60.093	10.506	64805022.443238	6	395.2369	7.16600e-05	2.05976e-04
2023/02/27	16:20:01	ok	ok	394.9860	50.759	0.039946	20.24	60.104	10.508	59821946.907149	6	395.3390	6.95393e-05	2.21856e-04
2023/02/27	16:25:01	ok	ok	394.9840	50.761	0.039946	20.16	60.180	10.477	60182309.810481	4	395.2441	7.67449e-05	8.85229e-05
2023/02/27	16:30:01	ok	ok	394.8400	50.762	0.039946	20.15	60.125	10.459	57948121.895614	7	395.1206	7.58432e-05	4.94650e-04
2023/02/27	16:35:01	ok	ok	395.0880	50.757	0.039946	20.15	60.090	10.453	57830875.617500	6	395.2480	7.56680e-05	1.13404e-04
2023/02/27	16:40:01	--	ok	394.7860	50.759	0.039946	20.09	60.116	10.423	55890283.392974	6	395.3050	6.93158e-05	1.95563e-04
2023/02/27	16:40:08	ok	ok	395.0820	50.787	0.039957	20.11	60.095	10.428	60361327.136410	5	395.5968	6.90563e-05	2.21065e-04
2023/02/27	16:45:07	ok	ok	395.1220	50.794	0.039957	20.08	60.081	10.409	59157361.267976	6	395.4996	7.16926e-05	2.02987e-04
2023/02/27	16:50:07	ok	ok	395.1860	50.788	0.039957	20.05	60.053	10.386	56927522.892717	5	395.5289	6.98984e-05	1.82074e-04
2023/02/27	16:55:07	ok	ok	395.0100	50.783	0.039957	20.01	60.040	10.358	54712717.312266	8	395.3510	7.54730e-05	3.97226e-04
2023/02/27	17:00:07	ok	ok	395.0980	50.788	0.039957	20.03	59.966	10.355	56566718.822721	5	395.5830	6.85078e-05	1.67221e-04
2023/02/27	17:05:07	ok	ok	395.1480	50.787	0.039957	20.01	59.988	10.349	58440568.195324	7	395.3014	7.61494e-05	4.21398e-04
2023/02/27	17:10:07	ok	ok	394.9360	50.781	0.039957	19.88	60.011	10.276	52050577.505309	5	395.4979	6.92851e-05	1.61958e-04
2023/02/27	17:15:07	ok	ok	395.1760	50.780	0.039957	19.73	60.136	10.204	48298744.570245	5	395.4562	6.94747e-05	1.82117e-04
2023/02/27	17:20:07	ok	ok	395.1060	50.775	0.039957	19.61	60.153	10.140	49843726.910942	7	395.3735	7.14810e-05	1.86844e-04
2023/02/27	17:25:07	ok	ok	395.0680	50.765	0.039957	19.56	60.154	10.106	46737112.160345	5	395.3904	6.97508e-05	1.75730e-04
2023/02/27	17:30:07	ok	ok	394.8960	50.772	0.039957	19.57	59.997	10.089	49541999.501348	8	395.1512	7.78647e-05	4.32503e-04
2023/02/27	17:35:07	ok	ok	394.8120	50.764	0.039957	19.57	59.956	10.082	50331764.723009	9	395.1520	7.76338e-05	3.94856e-04
2023/02/27	17:40:07	--	ok	394.7880	50.764	0.039957	19.54	59.951	10.064	47483243.507385	7	395.3256	7.19338e-05	1.84558e-04
2023/02/27	17:40:14	ok	ok	395.1580	50.833	0.039968	19.58	59.883	10.077	49657949.216949	6	395.5584	7.58265e-05	1.65120e-05
2023/02/27	17:45:14	ok	ok	395.1320	50.814	0.039968	19.47	59.962	10.024	48767029.080896	5	395.6206	6.93257e-05	1.71382e-04
2023/02/27	17:50:14	ok	ok	395.1440	50.808	0.039968	19.42	59.892	9.980	47342507.403212	9	395.2846	7.88915e-05	4.77158e-04
2023/02/27	17:55:14	ok	ok	395.0860	50.803	0.039968	19.37	59.896	9.956	51418684.271726	5	395.5643	7.03790e-05	1.72799e-04
2023/02/27	18:00:14	ok	ok	395.0380	50.802	0.039968	19.27	59.860	9.890	43056954.681512	7	395.2708	7.79771e-05	5.41289e-04
2023/02/27	18:05:14	ok	ok	394.9040	50.793	0.039968	19.12	59.976	9.820	48653005.225265	8	395.3151	7.61304e-05	3.25564e-04
2023/02/27	18:10:15	ok	ok	394.9320	50.777	0.039968	19.01	59.969	9.754	46351462.764723	5	395.4463	6.96068e-05	1.61405e-04
2023/02/27	18:15:14	ok	ok	395.0160	50.779	0.039968	18.89	59.933	9.682	44778085.051260	5	395.4104	7.12574e-05	1.58338e-04
2023/02/27	18:20:14	ok	ok	395.0800	50.771	0.039968	18.81	59.962	9.640	45735056.757665	7	395.2008	7.51355e-05	4.03681e-04
2023/02/27	18:25:14	--	ok	395.2480	50.767	0.039968	18.74	59.974	9.601	44775633.192756	7	395.1305	7.70714e-05	4.50543e-04
2023/02/27	18:25:21	--	ok	394.5960	50.732	0.039955	18.68	59.933	9.562	51455747.616375	6	395.0523	7.10658e-05	1.58168e-04
2023/02/27	18:25:28	ok	ok	395.0760	50.803	0.039976	18.65	59.980	9.555	51999001.658787	7	395.4170	7.36431e-05	2.32236e-04
2023/02/27	18:30:28	ok	ok	394.9780	50.804	0.039976	18.74	59.814	9.575	47549061.629146	6	395.4854	7.15217e-05	1.91106e-04
2023/02/27	18:35:28	ok	ok	394.9880	50.812	0.039976	18.69	59.806	9.550	47312473.058549	6	395.5069	7.08187e-05	1.76545e-04
2023/02/27	18:40:28	ok	ok	394.9760	50.805	0.039976	18.69	59.733	9.538	44865081.593803	8	395.3096	7.71009e-05	4.09384e-04
2023/02/27	18:45:28	ok	ok	395.0100	50.809	0.039976	18.67	59.750	9.526	49415625.028105	6	395.3227	8.19883e-05	3.17002e-04
2023/02/27	18:50:28	ok	ok	395.0320	50.797	0.039976	18.62	59.649	9.486	46825327.742995	5	395.5371	6.95996e-05	1.60188e-04
2023/02/27	18:55:28	ok	ok	395.1080	50.806	0.039976	18.61	59.626	9.474	47944348.298455	7	395.4768	7.19343e-05	1.92600e-04
2023/02/27	19:00:28	ok	ok	395.0280	50.787	0.039976	18.51	59.644	9.421	46896929.227886	8	395.0600	9.24952e-05	4.12890e-04
2023/02/27	19:05:28	ok	ok	394.9440	50.786	0.039976	18.35	59.738	9.349	45109956.151989	4	395.4121	7.44091e-05	5.03804e-05
2023/02/27	19:10:28	ok	ok	394.9480	50.776	0.039976	18.21	59.750	9.273	44441993.734824	6	395.4091	7.02166e-05	1.41298e-04
2023/02/27	19:15:28	ok	ok	394.8360	50.781	0.039976	18.16	59.731	9.240	45480196.115104	6	395.3300	7.20885e-05	2.24047e-04
2023/02/27	19:20:28	ok	ok	394.9120	50.771	0.039976	18.06	59.750	9.188	43603955.104936	8	395.1883	7.51551e-05	3.86614e-04
2023/02/27	19:25:28	ok	ok	394.9720	50.757	0.039976	17.99	59.718	9.144	43914079.038900	6	395.2810	7.07730e-05	1.95158e-04
2023/02/27	19:30:28	--	ok	394.7720	50.755	0.039976	17.94	59.722	9.123	41089991.273851	5	395.2704	7.27256e-05	1.56353e-04
2023/02/27	19:30:36	ok	ok	394.9080	50.827	0.039988	17.96	59.701	9.127	46300185.083336	7	395.4722	7.26030e-05	2.02728e-04
2023/02/27	19:35:35	ok	ok	395.0720	50.825	0.039988	17.87	59.742	9.086	43948946.315437	7	395.2719	7.68290e-05	4.54645e-04
2023/02/27	19:40:35	ok	ok	395.1060	50.839	0.039988	17.94	59.605	9.105	41555560.603200	5	395.4556	7.77485e-05	1.18229e-04
2023/02/27	19:45:35	--	ok	394.6880	50.817	0.039988	17.96	59.471	9.092	44435868.044284	4	395.4472	7.86712e-05	9.80527e-05
2023/02/27	19:45:42	--	ok	395.4180	50.963	0.040004	17.99	59.484	9.108	47307737.442650	6	395.8930	7.17064e-05	1.25552e-04
2023/02/27	19:45:50	ok	ok	394.9840	50.776	0.039983	17.93	59.486	9.078	47772016.885604	5	395.3999	7.63838e-05	5.07880e-05
2023/02/27	19:50:49	ok	ok	395.0400	50.783	0.039983	17.92	59.463	9.068	44563498.906516	5	395.4503	7.01529e-05	1.56520e-04
2023/02/27	19:55:49	ok	ok	394.8180	50.882	0.039983	18.41	58.836	9.239	43533944.260994	8	395.4810	7.54689e-05	3.60358e-04
2023/02/27	20:00:49	--	ok	395.3020	50.944	0.039983	18.86	58.685	9.466	45249520.861836	5	395.7195	7.77932e-05	1.11799e-04
2023/02/27	20:00:56	ok	ok	395.0220	50.816	0.039967	18.92	58.657	9.493	46173364.012802	6	395.4286	7.11546e-05	1.19449e-04
2023/02/27	20:05:55	ok	ok	395.0000	50.840	0.039967	19.07	58.715	9.589	45327627.861533	6	395.5407	7.02359e-05	1.56020e-04
2023/02/27	20:10:55	--	ok	395.3060	50.863	0.039967	19.16	58.738	9.641	46994807.690758	4	395.5208	7.63041e-05	1.37257e-04
2023/02/27	20:11:02	--	ok	394.7220	50.749	0.039951	19.13	58.734	9.624	51259702.552019	5	395.2046	7.40561e-05	8.05869e-05
2023/02/27	20:11:09	ok	ok	394.8640	50.798	0.039965	19.12	58.790	9.625	52775185.890551	6	395.3716	7.88857e-05	6.11384e-05
2023/02/27	20:16:09	ok	ok	395.0300	50.842	0.039965	19.17	58.807	9.660	46649312.725104	9	395.2940	7.91132e-05	4.49992e-04
2023/02/27	20:21:09	ok	ok	395.0200	50.854	0.039965	19.20	58.776	9.670	49107516.756775	6	395.6165	7.04151e-05	1.75877e-04
2023/02/27	20:26:09	ok	ok	395.0560	50.874	0.039965	19.29	58.790	9.723	45485568.571552	6	395.6417	7.03626e-05	1.79064e-04
2023/02/27	20:31:09	ok	ok	395.1480	50.876	0.039965	19.32	58.738	9.731	46307546.078664	8	395.4311	7.80629e-05	4.92757e-04
2023/02/27	20:36:09	ok	ok	395.1400	50.887	0.039965	19.36	58.766	9.760	47256499.735530	7	395.4752	7.62457e-05	4.41045e-04
2023/02/27	20:41:09	--	ok	395.2140	50.891	0.039965	19.34	58.762	9.750	48887960.106724	6	395.6844	7.05182e-05	1.71007e-04
2023/02/27	20:41:16	ok	ok	394.9860	50.802	0.039954	19.43	58.798	9.805	52268145.948273	6	395.4887	7.03812e-05	2.12387e-04
2023/02/27	20:46:15	ok	ok	395.0020	50.820	0.039954	19.40	58.703	9.773	49556192.926111	6	395.2042	8.88258e-05	4.23831e-04
2023/02/27	20:51:15	ok	ok	395.1440	50.818	0.039954	19.40	58.749	9.780	44850735.911698	5	395.4983	7.02164e-05	1.36907e-04
2023/02/27	20:56:15	ok	ok	395.0560	50.833	0.039954	19.42	58.729	9.786	48336596.631236	5	395.4929	7.43911e-05	5.15667e-05
2023/02/27	21:01:15	ok	ok	395.1000	50.837	0.039954	19.43	58.766	9.800	48312195.715134	7	395.4165	7.47297e-05	3.63013e-04
2023/02/27	21:06:15	ok	ok	394.8200	50.843	0.039954	19.43	58.753	9.798	46238519.734294	5	395.6192	6.92857e-05	1.65571e-04
2023/02/27	21:11:15	ok	ok	395.0980	50.839	0.039954	19.43	58.743	9.796	45389846.621565	5	395.5717	6.95291e-05	7.30999e-05
2023/02/27	21:16:15	--	ok	395.2140	50.835	0.039954	19.40	58.692	9.771	46318266.614201	6	395.5988	6.90955e-05	9.58624e-05
2023/02/27	21:16:22	ok	ok	394.8760	50.763	0.039943	19.44	58.711	9.798	53279278.855150	6	395.3758	6.96758e-05	1.90682e-04
2023/02/27	21:21:22	ok	ok	394.8240	50.771	0.039943	19.40	58.761	9.782	47913686.768777	4	395.2642	7.71468e-05	7.21434e-05
2023/02/27	21:26:22	ok	ok	395.0860	50.779	0.039943	19.42	58.729	9.786	44416615.087986	7	395.1882	7.63881e-05	3.85328e-04
2023/02/27	21:31:22	ok	ok	394.8740	50.776	0.039943	19.36	58.730	9.754	46713388.118127	8	395.1497	7.72543e-05	4.32637e-04
2023/02/27	21:36:22	ok	ok	395.0660	50.779	0.039943	19.37	58.721	9.760	51010824.742157	5	395.3737	7.00256e-05	1.51270e-04
2023/02/27	21:41:22	ok	ok	394.8360	50.780	0.039943	19.34	58.785	9.754	48130313.727155	8	395.2649	7.44570e-05	3.56349e-04
2023/02/27	21:46:22	ok	ok	394.8020	50.784	0.039943	19.37	58.711	9.758	51223696.755366	6	395.3518	7.24641e-05	1.85230e-04
2023/02/27	21:51:22	ok	ok	394.8780	50.786	0.039943	19.34	58.762	9.750	50638913.487620	5	395.3014	7.73660e-05	8.16710e-05
2023/02/27	21:56:22	ok	ok	394.8160	50.787	0.039943	19.34	58.753	9.749	44767437.476435	7	395.3484	7.19623e-05	1.78208e-04
2023/02/27	22:01:22	ok	ok	394.9280	50.804	0.039943	19.49	58.614	9.807	45693390.811253	7	395.3636	7.42536e-05	3.20116e-04
2023/02/27	22:06:22	ok	ok	395.0700	50.817	0.039943	19.58	58.560	9.855	47492969.533425	7	395.3617	7.62090e-05	4.72764e-04
2023/02/27	22:11:22	ok	ok	394.9920	50.825	0.039943	19.67	58.561	9.904	46609825.913195	5	395.5370	7.06027e-05	1.95431e-04
2023/02/27	22:16:22	ok	ok	395.0080	50.844	0.039943	19.68	58.473	9.897	46959970.019412	5	395.5614	7.09698e-05	1.74328e-04
2023/02/27	22:21:22	--	ok	395.3300	50.848	0.039943	19.73	58.511	9.928	45530758.337402	5	395.6643	6.84417e-05	1.28096e-04
2023/02/27	22:21:29	--	ok	394.4880	50.745	0.039926	19.70	58.497	9.909	48978317.964216	6	395.2401	6.91196e-05	1.83935e-04
2023/02/27	22:21:37	ok	ok	395.0800	50.869	0.039952	19.64	58.488	9.875	47123547.983000	7	395.6238	7.34686e-05	2.18793e-04
2023/02/27	22:26:36	ok	ok	395.1420	50.904	0.039952	19.57	58.614	9.856	43384944.975531	5	395.7357	6.99019e-05	1.76425e-04
2023/02/27	22:31:36	ok	ok	395.0020	50.904	0.039952	19.47	58.634	9.803	42546475.655436	4	395.6000	7.75947e-05	1.05106e-04
2023/02/27	22:36:36	--	ok	395.4500	50.911	0.039952	19.44	58.711	9.798	44092749.856699	5	395.7173	6.96813e-05	1.42213e-04
2023/02/27	22:36:44	--	ok	394.6440	50.752	0.039929	19.46	58.679	9.802	48726021.384265	5	395.1904	7.64059e-05	1.63179e-04
2023/02/27	22:36:51	ok	ok	395.0920	50.812	0.039947	19.46	58.666	9.800	48553080.877276	6	395.6098	6.95631e-05	1.50923e-04
2023/02/27	22:41:50	ok	ok	395.1340	50.851	0.039947	19.40	58.669	9.767	42129244.621920	7	395.4263	7.50898e-05	3.78262e-04
2023/02/27	22:46:50	ok	ok	395.0940	50.849	0.039947	19.34	58.697	9.739	42820553.047352	9	395.1520	8.40688e-05	8.13909e-04
2023/02/27	22:51:50	ok	ok	394.8540	50.846	0.039947	19.32	58.738	9.731	40696556.860209	5	395.6167	6.92660e-05	1.43773e-04
2023/02/27	22:56:50	--	ok	395.3100	50.854	0.039947	19.29	58.721	9.711	42699613.881428	7	395.4058	7.59235e-05	3.70421e-04
2023/02/27	22:56:58	--	ok	394.6340	50.754	0.039932	19.30	58.747	9.723	45507498.867387	7	395.2198	7.19444e-05	1.84749e-04
2023/02/27	22:57:05	ok	ok	395.0080	50.831	0.03995	19.23	58.689	9.673	46591009.776143	6	395.4286	8.23880e-05	1.38055e-04
2023/02/27	23:02:04	ok	ok	395.0800	50.871	0.03995	19.30	58.735	9.721	39635655.056069	7	395.3440	8.28815e-05	4.07938e-04
2023/02/27	23:07:04	--	ok	395.3060	50.872	0.03995	19.29	58.676	9.704	39952750.722192	4	395.5632	7.48861e-05	1.23895e-04
2023/02/27	23:07:12	ok	ok	394.8320	50.760	0.039935	19.23	58.712	9.676	45952073.899079	6	395.2821	7.07787e-05	1.83222e-04
2023/02/27	23:12:11	ok	ok	394.8660	50.764	0.039935	19.19	58.697	9.650	42589273.260382	8	395.1470	7.58747e-05	4.40624e-04
2023/02/27	23:17:11	--	ok	394.5520	50.765	0.039935	19.19	58.776	9.663	38307884.243081	9	395.0900	7.65756e-05	4.69881e-04
2023/02/27	23:17:19	--	ok	395.2940	50.941	0.039958	19.16	58.738	9.641	44612668.383593	6	395.8170	6.99638e-05	1.32316e-04
2023/02/27	23:17:26	ok	ok	394.8620	50.773	0.039943	19.12	58.753	9.619	44596912.070743	7	395.3611	7.27234e-05	2.07516e-04
2023/02/27	23:22:25	ok	ok	395.0300	50.815	0.039943	19.16	58.749	9.643	37647307.216743	6	395.4609	7.04943e-05	1.75817e-04
2023/02/27	23:27:25	--	ok	394.7340	50.820	0.039943	19.13	58.790	9.633	40638360.126368	6	395.1244	9.14380e-05	5.71961e-04
2023/02/27	23:27:32	--	ok	395.2860	50.933	0.039956	19.20	58.766	9.668	44574219.121181	7	395.7452	7.20220e-05	2.19617e-04
2023/02/27	23:27:39	--	ok	394.7800	50.781	0.039942	19.10	58.729	9.608	40538476.902385	3	395.3829	7.57445e-05	2.63732e-05
2023/02/27	23:27:47	ok	ok	394.9000	50.809	0.039953	18.99	58.895	9.570	43369400.428039	6	395.5901	6.85917e-05	1.53265e-04
2023/02/27	23:32:46	ok	ok	395.0080	50.899	0.039953	19.13	58.724	9.622	36594949.375593	6	395.6948	7.03226e-05	1.69369e-04
2023/02/27	23:37:46	--	ok	395.4420	50.898	0.039953	19.13	58.734	9.624	41068389.826240	4	395.6239	7.64866e-05	1.20819e-04
2023/02/27	23:37:53	--	ok	394.6840	50.744	0.03993	19.14	58.724	9.630	41990759.107722	7	395.0755	7.43282e-05	3.09172e-04
2023/02/27	23:38:01	ok	ok	394.9340	50.789	0.039946	19.14	58.589	9.608	42286719.253622	5	395.5153	7.07947e-05	2.30663e-04
2023/02/27	23:43:00	--	ok	394.7040	50.834	0.039946	19.09	58.749	9.602	38520801.859797	6	395.5538	6.97140e-05	1.20149e-04
2023/02/27	23:43:07	--	ok	395.3040	50.951	0.039962	19.05	58.698	9.570	42414443.054729	5	395.7918	7.71046e-05	6.13671e-05
2023/02/27	23:43:14	ok	ok	394.9020	50.787	0.039946	19.02	58.729	9.560	40222457.134469	6	395.3683	7.52502e-05	1.16169e-04
2023/02/27	23:48:14	ok	ok	395.1460	50.835	0.039946	19.06	58.758	9.588	40823342.631548	7	395.3762	7.54036e-05	3.78121e-04
2023/02/27	23:53:15	--	ok	394.7560	50.849	0.039946	19.05	58.788	9.584	35719694.171144	5	395.5455	6.96803e-05	1.24914e-04
2023/02/27	23:53:22	--	ok	395.3780	50.934	0.039958	19.07	58.715	9.589	45463966.615002	6	395.8306	6.94597e-05	1.85332e-04
2023/02/27	23:53:30	--	ok	394.6880	50.755	0.039939	19.02	58.708	9.556	46491818.104631	5	395.3166	7.24057e-05	1.50284e-04
2023/02/27	23:53:37	ok	ok	394.9800	50.820	0.039955	18.99	58.827	9.559	40344240.917438	7	395.4514	7.21859e-05	1.54864e-04
2023/02/27	23:58:37	ok	ok	395.1100	50.919	0.039955	19.02	58.683	9.552	38871184.435437	7	395.5395	8.28238e-05	3.24825e-04
2023/02/28	00:03:37	--	ok	395.2120	50.917	0.039955	19.06	58.701	9.579	37660911.086642	7	395.4717	8.55505e-05	4.78852e-04
2023/02/28	00:03:44	ok	ok	394.9300	50.814	0.039944	19.01	58.706	9.548	42821828.453755	5	395.4508	7.56904e-05	1.24057e-04
2023/02/28	00:08:44	--	ok	394.5820	50.823	0.039944	19.02	58.639	9.545	36424631.889930	4	395.4047	7.66500e-05	9.64104e-05
2023/02/28	00:08:51	--	ok	395.3340	50.981	0.039966	19.01	58.660	9.541	40889940.960519	7	395.9006	7.23000e-05	2.11743e-04
2023/02/28	00:08:59	ok	ok	394.8820	50.823	0.039948	18.99	58.634	9.528	40329871.968075	5	395.3648	8.02794e-05	1.31216e-04
2023/02/28	00:13:58	--	ok	394.6940	50.867	0.039948	18.99	58.761	9.548	36283017.882947	5	395.6252	6.93497e-05	1.84119e-04
2023/02/28	00:14:05	ok	ok	395.0680	50.987	0.039964	19.03	58.711	9.564	37947251.298819	6	395.8985	7.58294e-05	1.09680e-04
2023/02/28	00:19:05	ok	ok	395.0640	50.981	0.039964	18.99	58.712	9.540	36469526.730721	4	395.8216	7.75970e-05	1.09043e-04
2023/02/28	00:24:05	ok	ok	394.9300	50.977	0.039964	18.95	58.697	9.514	36701804.180480	4	395.7853	7.85318e-05	1.01988e-04
2023/02/28	00:29:05	--	ok	395.2100	50.979	0.039964	18.93	58.762	9.517	35688093.566067	4	395.8560	7.27187e-05	7.72045e-05
2023/02/28	00:29:12	ok	ok	395.0440	50.891	0.039954	18.92	58.749	9.507	40538497.199470	5	395.5569	7.75989e-05	1.40659e-04
2023/02/28	00:34:12	ok	ok	395.1720	50.910	0.039954	18.92	58.761	9.509	34574783.528515	4	395.6185	7.56457e-05	9.28496e-05
2023/02/28	00:39:12	--	ok	395.2440	50.914	0.039954	18.89	58.767	9.494	37608653.917322	5	395.2883	9.27210e-05	4.93822e-04
2023/02/28	00:39:19	--	ok	394.7780	50.789	0.039941	18.88	58.720	9.479	37834838.590305	6	395.3877	7.05950e-05	1.24785e-04
2023/02/28	00:39:26	ok	ok	394.8800	50.856	0.039952	18.82	58.656	9.437	40915692.333073	6	395.4735	7.79413e-05	1.65858e-04
2023/02/28	00:44:26	--	ok	395.2220	50.883	0.039952	18.86	58.697	9.468	36785592.718260	7	395.4333	7.58096e-05	4.25744e-04
2023/02/28	00:44:33	ok	ok	394.8880	50.797	0.039941	18.89	58.721	9.486	42043844.121475	7	395.4196	7.05593e-05	1.38034e-04
2023/02/28	00:49:33	ok	ok	395.0140	50.812	0.039941	18.88	58.756	9.485	35293146.868611	8	395.0384	8.94899e-05	4.14338e-04
2023/02/28	00:54:33	ok	ok	394.8780	50.794	0.039941	18.79	58.730	9.433	37250992.104895	7	395.0997	8.74668e-05	5.91838e-04
2023/02/28	00:59:33	ok	ok	395.0460	50.800	0.039941	18.76	58.761	9.423	34129148.118283	6	395.3563	7.15582e-05	1.24624e-04
2023/02/28	01:04:33	ok	ok	394.8920	50.798	0.039941	18.76	58.761	9.423	35579049.537021	6	395.3223	7.65764e-05	9.88933e-05
2023/02/28	01:09:33	--	ok	394.5680	50.795	0.039941	18.72	58.721	9.393	32911565.405487	5	395.7404	5.43305e-05	6.05690e-04
2023/02/28	01:09:41	--	ok	395.3080	50.972	0.039963	18.78	58.730	9.425	38416732.985794	6	395.7794	7.84978e-05	1.01123e-04
2023/02/28	01:09:48	ok	ok	394.9300	50.805	0.039947	18.71	58.674	9.378	40245763.884367	5	395.4484	7.60649e-05	6.83755e-05
2023/02/28	01:14:47	ok	ok	395.1140	50.833	0.039947	18.71	58.730	9.387	35016718.916821	6	395.3026	8.19124e-05	2.69033e-04
2023/02/28	01:19:47	ok	ok	395.0480	50.841	0.039947	18.68	58.717	9.368	35128431.040057	5	395.5727	6.90033e-05	1.47618e-04
2023/02/28	01:24:47	--	ok	394.6500	50.846	0.039947	18.67	58.715	9.361	38215454.687085	5	395.9214	5.27199e-05	7.02815e-04
2023/02/28	01:24:54	--	ok	395.3740	50.982	0.039965	18.68	58.729	9.370	39624651.211203	6	395.8815	7.60002e-05	7.18127e-05
2023/02/28	01:25:02	ok	ok	394.8100	50.783	0.039946	18.59	58.669	9.312	37869184.813382	5	395.4253	7.16807e-05	1.69651e-04
2023/02/28	01:30:01	ok	ok	395.1680	50.838	0.039946	18.67	58.692	9.357	35661749.003598	7	395.2744	8.32352e-05	2.65388e-04
2023/02/28	01:35:01	--	ok	394.6560	50.834	0.039946	18.62	58.753	9.343	35265277.936809	4	394.9140	9.88063e-05	4.37412e-04
2023/02/28	01:35:08	--	ok	395.2860	50.982	0.039963	18.64	58.721	9.345	34363950.481839	5	395.8312	7.75285e-05	7.57379e-05
2023/02/28	01:35:16	ok	ok	394.9500	50.824	0.039949	18.64	58.665	9.336	36662337.303976	5	395.4189	7.91004e-05	9.90297e-05
2023/02/28	01:40:15	--	ok	394.7340	50.861	0.039949	18.64	58.676	9.338	35496883.648821	4	395.4958	7.59826e-05	1.19987e-04
2023/02/28	01:40:23	--	ok	395.3140	50.952	0.039962	18.61	58.651	9.320	38019010.791631	6	395.7784	7.58960e-05	1.43094e-04
2023/02/28	01:40:30	--	ok	394.7360	50.786	0.039946	18.62	58.639	9.325	39643101.014190	6	395.3641	7.53927e-05	6.04498e-05
2023/02/28	01:40:37	ok	ok	395.1020	50.843	0.03996	18.47	58.753	9.257	37748195.537669	6	395.3644	8.25069e-05	4.02096e-04
2023/02/28	01:45:37	ok	ok	395.1580	50.942	0.03996	18.61	58.717	9.330	32807931.914220	4	395.6969	7.74831e-05	9.89985e-05
2023/02/28	01:50:37	ok	ok	395.0820	50.941	0.03996	18.55	58.743	9.302	34375951.112570	6	395.4568	8.88315e-05	3.50689e-04
2023/02/28	01:55:37	--	ok	395.2020	50.935	0.03996	18.54	58.708	9.287	34548808.045697	6	395.4815	8.48298e-05	4.36281e-04
2023/02/28	01:55:44	--	ok	394.7320	50.863	0.03995	18.55	58.720	9.298	31908353.870208	5	395.5773	7.31831e-05	8.30352e-05
2023/02/28	01:55:51	ok	ok	394.9960	50.928	0.039963	18.54	58.662	9.280	36670445.512385	5	395.8331	7.26072e-05	2.18160e-04
2023/02/28	02:00:51	ok	ok	395.0880	50.960	0.039963	18.54	58.639	9.277	32635058.269434	5	395.4798	9.01935e-05	3.15487e-04
2023/02/28	02:05:51	ok	ok	395.0420	50.956	0.039963	18.50	58.735	9.270	34211208.106031	7	395.5833	7.67377e-05	4.25430e-04
2023/02/28	02:10:51	--	ok	395.3540	50.945	0.039963	18.48	58.633	9.245	30686798.530947	5	395.8238	6.93407e-05	1.79006e-04
2023/02/28	02:10:59	--	ok	394.7260	50.803	0.039945	18.48	58.688	9.254	34661855.862413	4	395.4226	7.02765e-05	8.02638e-05
2023/02/28	02:11:06	ok	ok	395.0560	50.884	0.039959	18.41	58.689	9.216	40463528.197907	6	395.5171	7.97767e-05	1.97849e-04
2023/02/28	02:16:05	ok	ok	395.0340	50.930	0.039959	18.47	58.639	9.239	33966956.200691	7	395.5267	7.76226e-05	4.65780e-04
2023/02/28	02:21:05	--	ok	394.6900	50.933	0.039959	18.45	58.706	9.242	31144739.576610	4	395.6158	7.70070e-05	1.33386e-04
2023/02/28	02:21:12	ok	ok	395.1000	51.004	0.039975	18.42	58.647	9.216	36345715.774170	6	396.0527	7.17013e-05	1.41773e-04
2023/02/28	02:26:12	ok	ok	395.0040	50.999	0.039975	18.42	58.701	9.225	35083536.734042	4	395.9430	7.72841e-05	1.18831e-04
2023/02/28	02:31:12	ok	ok	395.0480	51.000	0.039975	18.40	58.744	9.217	34949976.483304	5	395.9267	7.76435e-05	1.72105e-04
2023/02/28	02:36:13	ok	ok	395.0320	50.994	0.039975	18.40	58.688	9.208	33717012.865323	4	395.9816	7.57039e-05	8.41653e-05
2023/02/28	02:41:12	ok	ok	395.1000	50.998	0.039975	18.37	58.717	9.197	32427424.631638	4	395.9695	7.52461e-05	4.58377e-05
2023/02/28	02:46:12	ok	ok	395.0620	50.997	0.039975	18.34	58.735	9.184	29938788.883310	5	396.1195	6.79965e-05	3.38047e-04
2023/02/28	02:51:12	--	ok	395.2120	50.999	0.039975	18.34	58.657	9.172	32639813.285575	7	395.9131	7.79423e-05	1.96757e-04
2023/02/28	02:51:19	--	ok	395.2480	50.956	0.039964	18.38	58.619	9.189	31403568.323856	6	395.8995	6.88303e-05	1.38287e-04
2023/02/28	02:51:26	--	ok	394.4860	50.814	0.039952	18.31	58.607	9.149	35059149.860628	5	395.4506	6.96617e-05	3.98632e-05
2023/02/28	02:51:34	ok	ok	395.2000	50.966	0.039978	18.18	58.715	9.097	37294466.669657	6	395.7435	8.10331e-05	1.84906e-04
2023/02/28	02:56:33	ok	ok	395.1960	51.002	0.039978	18.34	58.669	9.173	33672039.434859	7	395.8868	7.64050e-05	2.93603e-04
2023/02/28	03:01:33	ok	ok	394.9960	51.001	0.039978	18.31	58.676	9.160	28696553.275818	8	395.6752	8.29385e-05	8.19650e-04
2023/02/28	03:06:33	--	ok	395.2660	50.999	0.039978	18.27	58.669	9.136	28976927.301858	5	396.0335	7.10243e-05	1.18574e-04
2023/02/28	03:06:42	ok	ok	394.9400	50.949	0.039965	18.28	58.648	9.140	36642910.983793	6	395.6998	7.70010e-05	1.44750e-04
2023/02/28	03:11:42	--	ok	395.2100	50.960	0.039965	18.28	58.660	9.142	33699634.579793	4	395.6584	8.06588e-05	2.09883e-05
2023/02/28	03:11:49	ok	ok	395.0120	50.860	0.039954	18.25	58.633	9.123	36375862.744331	5	395.4704	7.70842e-05	8.39092e-05
2023/02/28	03:16:48	--	ok	394.6380	50.888	0.039954	18.27	58.624	9.129	32745119.912990	4	395.4912	7.80686e-05	8.83605e-05
2023/02/28	03:16:55	--	ok	395.4860	50.991	0.039972	18.27	58.669	9.136	37320527.784305	6	395.9745	7.08313e-05	1.56638e-04
2023/02/28	03:17:03	--	ok	394.7340	50.779	0.039947	18.23	58.630	9.107	38232403.851386	6	395.2481	7.96494e-05	9.33236e-05
2023/02/28	03:17:10	ok	ok	394.8640	50.836	0.039961	18.10	58.781	9.062	33880735.076991	5	395.4211	8.14439e-05	1.35458e-04
2023/02/28	03:22:10	ok	ok	394.9540	50.938	0.039961	18.25	58.657	9.127	27859712.425564	5	395.3237	9.18019e-05	3.92091e-04
2023/02/28	03:27:10	--	ok	395.2300	50.930	0.039961	18.21	58.662	9.104	32112973.413657	5	395.9756	6.09919e-05	4.34244e-04
2023/02/28	03:27:17	ok	ok	394.8980	50.802	0.039949	18.23	58.653	9.110	35214710.318141	5	395.3590	7.88886e-05	1.15243e-04
2023/02/28	03:32:17	ok	ok	394.9700	50.846	0.039949	18.24	58.607	9.110	33278002.964806	5	395.2559	8.50798e-05	2.73100e-04
2023/02/28	03:37:17	ok	ok	394.8720	50.836	0.039949	18.18	58.634	9.084	32300033.913131	7	395.2729	8.34475e-05	2.75742e-04
2023/02/28	03:42:17	--	ok	394.5560	50.842	0.039949	18.18	58.611	9.081	33263855.941817	6	395.2425	8.40863e-05	3.96611e-04
2023/02/28	03:42:25	--	ok	395.2520	50.987	0.039972	18.21	58.593	9.094	33076365.478027	7	395.9051	7.30837e-05	1.52127e-04
2023/02/28	03:42:32	ok	ok	395.0060	50.861	0.039959	18.11	58.592	9.040	35033883.608991	6	395.5527	7.58060e-05	1.07838e-04
2023/02/28	03:47:32	ok	ok	395.1200	50.921	0.039959	18.20	58.683	9.100	30128652.259267	7	395.2818	9.30158e-05	5.31826e-04
2023/02/28	03:52:32	--	ok	395.4480	50.927	0.039959	18.16	58.630	9.069	33699711.471995	6	395.2677	9.43448e-05	5.10306e-04
2023/02/28	03:52:39	--	ok	394.7140	50.749	0.039936	18.16	58.587	9.062	34086839.357654	6	395.1171	7.54126e-05	1.07183e-04
2023/02/28	03:52:47	--	ok	394.7760	50.797	0.03995	18.10	58.656	9.043	32579225.085536	6	395.3455	7.69094e-05	7.97614e-05
2023/02/28	03:52:54	--	ok	394.6480	50.837	0.039962	18.03	58.749	9.019	35376224.864601	5	395.4850	7.88456e-05	4.33784e-05
2023/02/28	03:53:01	ok	ok	394.9280	50.971	0.03998	18.00	58.845	9.019	33593256.275136	6	395.7459	8.05184e-05	8.28384e-05
2023/02/28	03:58:01	--	ok	395.2480	51.003	0.03998	18.20	58.569	9.083	30856202.897298	8	395.8455	8.04295e-05	5.14280e-04
2023/02/28	03:58:09	--	ok	395.3240	50.971	0.039967	18.18	58.523	9.067	33637528.763983	6	395.8354	7.40912e-05	6.21188e-05
2023/02/28	03:58:16	ok	ok	394.8180	50.790	0.03995	18.10	58.532	9.024	34166471.507161	5	395.3530	7.78236e-05	5.07826e-05
2023/02/28	04:03:15	ok	ok	395.1480	50.847	0.03995	18.14	58.619	9.060	30068093.886667	4	395.4631	7.54161e-05	1.56532e-04
2023/02/28	04:08:15	--	ok	394.6940	50.849	0.03995	18.16	58.596	9.064	33631288.432999	5	395.3878	8.14897e-05	1.54648e-04
2023/02/28	04:08:22	ok	ok	395.1000	50.973	0.039966	18.16	58.575	9.061	36645600.548730	7	395.8219	7.37045e-05	2.67880e-04
2023/02/28	04:13:21	ok	ok	394.9940	50.966	0.039966	18.14	58.642	9.064	30972069.765478	5	395.8465	7.06653e-05	1.53748e-04
2023/02/28	04:18:21	--	ok	395.4300	50.964	0.039966	18.11	58.648	9.049	31159696.284241	4	395.7972	7.38818e-05	1.48259e-04
2023/02/28	04:18:29	ok	ok	394.8200	50.802	0.039944	18.14	58.605	9.058	37356878.246136	5	395.3279	7.70116e-05	1.05041e-04
2023/02/28	04:23:28	--	ok	394.7560	50.799	0.039944	18.13	58.639	9.055	32131209.751000	5	395.3096	7.74224e-05	1.20889e-04
2023/02/28	04:23:35	ok	ok	395.0260	50.911	0.039956	18.14	58.685	9.070	34788296.142712	2	395.5517	8.08098e-05	2.27220e-16
2023/02/28	04:28:35	ok	ok	394.9620	50.906	0.039956	18.11	58.592	9.040	34886546.214440	5	395.5552	8.14668e-05	2.12035e-05
2023/02/28	04:33:35	ok	ok	395.0040	50.907	0.039956	18.11	58.657	9.050	32805590.482244	7	395.4495	7.73118e-05	4.85475e-04
2023/02/28	04:38:35	ok	ok	395.1520	50.925	0.039956	18.28	58.456	9.110	31841419.378524	5	395.6468	7.65955e-05	9.34743e-05
2023/02/28	04:43:35	--	ok	394.7920	50.934	0.039956	18.38	58.459	9.164	30452420.234838	5	395.7718	6.99409e-05	1.84392e-04
2023/02/28	04:43:42	--	ok	395.2220	50.987	0.039967	18.40	58.441	9.169	36730163.403340	5	395.9700	7.28991e-05	1.00238e-04
2023/02/28	04:43:50	ok	ok	395.1720	50.885	0.039955	18.32	58.418	9.127	38066194.476766	6	395.6223	7.57977e-05	1.17023e-04
2023/02/28	04:48:49	--	ok	395.2640	50.938	0.039955	18.48	58.441	9.215	34267767.373732	6	395.6522	7.84606e-05	1.59019e-04
2023/02/28	04:48:56	ok	ok	395.0480	50.828	0.039942	18.52	58.433	9.237	37691012.585433	6	395.5224	7.25714e-05	1.18435e-04
2023/02/28	04:53:56	ok	ok	394.8920	50.833	0.039942	18.55	58.395	9.247	35272152.477173	6	395.3387	8.31025e-05	1.72646e-04
2023/02/28	04:58:56	--	ok	394.6160	50.838	0.039942	18.52	58.459	9.241	32082766.205744	5	395.4104	7.86219e-05	1.92306e-04
2023/02/28	04:59:03	--	ok	395.4340	50.975	0.039961	18.54	58.424	9.242	37788625.734003	5	395.9241	7.41686e-05	6.28806e-05
2023/02/28	04:59:10	ok	ok	394.8960	50.767	0.039939	18.51	58.433	9.229	38065238.558647	7	395.3773	7.21258e-05	1.49311e-04
2023/02/28	05:04:10	--	ok	394.7380	50.813	0.039939	18.37	58.547	9.170	32538772.271564	7	395.0878	8.94087e-05	4.50410e-04
2023/02/28	05:04:17	ok	ok	395.1860	50.926	0.039952	18.34	58.601	9.163	39051290.922312	6	395.5945	7.97780e-05	1.35287e-04
2023/02/28	05:09:16	--	ok	394.7400	50.903	0.039952	18.30	58.607	9.142	33431955.497042	7	395.4775	7.78694e-05	4.73283e-04
2023/02/28	05:09:23	--	ok	395.4020	50.987	0.039966	18.30	58.515	9.128	36387793.925586	6	395.9767	7.15947e-05	1.71350e-04
2023/02/28	05:09:30	--	ok	394.7700	50.789	0.039945	18.25	58.566	9.112	35307075.399970	5	395.3117	7.87286e-05	1.78670e-04
2023/02/28	05:09:38	ok	ok	395.1360	50.821	0.039956	18.17	58.610	9.073	37939911.279995	5	395.3774	8.55967e-05	1.42407e-04
2023/02/28	05:14:37	ok	ok	394.8940	50.933	0.039956	18.24	58.619	9.112	33561906.730762	6	395.4770	8.86225e-05	3.23805e-04
2023/02/28	05:19:37	ok	ok	395.0260	50.932	0.039956	18.18	58.647	9.086	32199937.415474	7	395.3134	9.54755e-05	6.10235e-04
2023/02/28	05:24:37	--	ok	394.7920	50.936	0.039956	18.18	58.666	9.089	31835651.888477	8	395.5024	7.77774e-05	4.47494e-04
2023/02/28	05:24:44	--	ok	395.2880	50.978	0.039967	18.11	58.669	9.052	34008561.411917	6	395.9168	7.08836e-05	1.21741e-04
2023/02/28	05:24:51	ok	ok	394.9820	50.850	0.039953	18.08	58.665	9.036	38267859.428729	6	395.5043	7.72845e-05	7.48641e-05
2023/02/28	05:29:51	ok	ok	394.8880	50.904	0.039953	18.13	58.671	9.060	30341003.926974	6	395.3276	8.84592e-05	3.89353e-04
2023/02/28	05:34:51	--	ok	394.7740	50.911	0.039953	18.11	58.680	9.054	27779737.650869	7	395.6006	7.18541e-05	1.36813e-04
2023/02/28	05:34:58	ok	ok	395.1140	50.969	0.039964	18.08	58.633	9.031	34359960.327737	7	395.8103	7.28272e-05	2.00920e-04
2023/02/28	05:39:58	ok	ok	394.8700	50.973	0.039964	18.10	58.634	9.040	29198696.832393	4	395.7473	7.83026e-05	5.58535e-05
2023/02/28	05:44:58	ok	ok	395.0220	50.970	0.039964	18.06	58.706	9.028	30413032.333503	7	395.4923	9.21027e-05	5.20923e-04
2023/02/28	05:49:58	ok	ok	394.9600	50.971	0.039964	18.07	58.676	9.030	31490233.935066	7	395.6843	7.60651e-05	2.91212e-04
2023/02/28	05:54:59	ok	ok	395.0480	50.969	0.039964	18.00	58.756	9.006	32716039.510738	5	395.7737	7.57587e-05	1.14804e-04
2023/02/28	05:59:58	ok	ok	395.0700	50.965	0.039964	18.01	58.724	9.008	30091093.465019	6	395.8073	7.14163e-05	1.64437e-04
2023/02/28	06:04:58	ok	ok	395.0580	50.960	0.039964	17.99	58.766	8.998	30120007.752945	7	395.6560	7.65350e-05	3.64226e-04
2023/02/28	06:09:58	ok	ok	394.8960	50.968	0.039964	17.96	58.752	8.982	30051194.988614	7	395.6352	7.72996e-05	4.40604e-04
2023/02/28	06:14:58	--	ok	395.3140	50.959	0.039964	17.93	58.756	8.967	30125335.345475	5	395.8440	7.02817e-05	1.59177e-04
2023/02/28	06:15:05	ok	ok	394.9680	50.836	0.039948	17.94	58.726	8.971	35093653.017405	4	395.4270	7.87037e-05	5.79406e-05
2023/02/28	06:20:05	ok	ok	394.9700	50.850	0.039948	17.90	58.808	8.959	28531586.737609	5	395.5131	7.02120e-05	1.36446e-04
2023/02/28	06:25:05	ok	ok	394.8760	50.867	0.039948	18.17	58.418	9.043	31965920.177622	3	395.5200	8.23163e-05	1.79755e-05
2023/02/28	06:30:05	--	ok	395.3500	50.923	0.039948	18.76	57.733	9.258	38147244.247854	4	395.8150	7.56230e-05	7.41532e-05
2023/02/28	06:30:12	ok	ok	394.8980	50.773	0.03993	18.78	57.723	9.264	42589555.754740	9	395.3987	7.34610e-05	3.56996e-04
2023/02/28	06:35:12	ok	ok	395.0580	50.824	0.03993	19.13	57.490	9.420	41651771.752740	8	395.4933	7.36709e-05	2.89817e-04
2023/02/28	06:40:12	--	ok	394.7700	50.842	0.03993	19.37	57.287	9.522	43158383.360165	8	395.5236	7.69531e-05	5.11659e-04
2023/02/28	06:40:19	--	ok	395.2720	50.940	0.039941	19.36	57.296	9.516	43842345.410694	5	395.9665	7.33525e-05	9.83096e-05
2023/02/28	06:40:27	ok	ok	395.0360	50.786	0.039928	19.29	57.275	9.472	47874982.386479	7	395.5496	7.38299e-05	2.38543e-04
2023/02/28	06:45:26	ok	ok	394.9060	50.862	0.039928	19.56	57.287	9.624	47377676.060483	6	395.6377	7.91592e-05	1.63425e-04
2023/02/28	06:50:26	ok	ok	395.1020	50.861	0.039928	19.68	57.192	9.680	40626523.853783	9	395.3493	8.61422e-05	9.23337e-04
2023/02/28	06:55:26	ok	ok	394.9160	50.883	0.039928	19.63	57.342	9.674	46789500.380099	5	395.8467	7.02113e-05	1.64826e-04
2023/02/28	07:00:26	--	ok	395.3680	50.878	0.039928	19.58	57.360	9.653	42249127.123747	5	395.8797	6.88185e-05	1.38503e-04
2023/02/28	07:00:34	ok	ok	394.8100	50.756	0.039908	19.60	57.430	9.672	48128440.856642	6	395.4476	7.11004e-05	2.11296e-04
2023/02/28	07:05:33	ok	ok	395.1980	50.765	0.039908	19.70	57.261	9.700	44563985.191933	6	395.5180	6.96913e-05	1.82996e-04
2023/02/28	07:10:33	--	ok	394.5260	50.772	0.039908	19.64	57.324	9.678	43900631.171272	8	395.3457	7.66438e-05	3.21183e-04
2023/02/28	07:10:40	--	ok	395.3540	50.970	0.039933	19.70	57.342	9.713	49747925.060201	6	396.0672	7.07464e-05	1.45387e-04
2023/02/28	07:10:48	ok	ok	394.8160	50.776	0.039914	19.65	57.279	9.679	48815072.261311	5	395.4864	7.91643e-05	7.39318e-05
2023/02/28	07:15:47	ok	ok	394.8340	50.816	0.039914	19.70	57.287	9.704	44305663.809263	7	395.4934	7.59538e-05	4.53783e-04
2023/02/28	07:20:47	ok	ok	394.8820	50.821	0.039914	19.73	57.301	9.723	47341421.947510	5	395.7201	6.97175e-05	1.49291e-04
2023/02/28	07:25:47	ok	ok	394.9820	50.853	0.039914	19.80	57.275	9.758	43053678.157365	5	395.7617	6.99544e-05	1.80527e-04
2023/02/28	07:30:47	ok	ok	395.1720	50.845	0.039914	19.88	57.220	9.798	42274717.718859	6	396.0968	5.93170e-05	7.37699e-04
2023/02/28	07:35:47	--	ok	395.3020	50.886	0.039914	20.05	57.128	9.880	45428455.468353	7	395.7517	7.41068e-05	3.15612e-04
2023/02/28	07:35:55	ok	ok	394.9700	50.770	0.039899	20.04	57.160	9.878	47542895.516005	5	395.4557	7.84714e-05	1.24644e-04
2023/02/28	07:40:55	ok	ok	395.1900	50.786	0.039899	20.25	56.995	9.972	44531061.747251	8	395.4943	7.45860e-05	4.14820e-04
2023/02/28	07:45:54	--	ok	395.2120	50.812	0.039899	20.40	56.999	10.063	44668574.850116	10	395.3632	8.16907e-05	7.07760e-04
2023/02/28	07:46:01	ok	ok	394.8400	50.758	0.039888	20.42	56.957	10.065	46243068.041639	6	395.4816	6.96815e-05	1.77445e-04
2023/02/28	07:51:01	ok	ok	395.1380	50.771	0.039888	20.53	56.881	10.117	46753322.130925	6	395.2588	8.78547e-05	3.57857e-04
2023/02/28	07:56:01	--	ok	395.2160	50.783	0.039888	20.60	56.927	10.168	45547518.128234	7	395.5633	7.13234e-05	2.73272e-04
2023/02/28	07:56:08	ok	ok	394.8680	50.753	0.039876	20.60	56.927	10.168	45997697.849650	5	395.2032	8.33052e-05	1.53079e-04
2023/02/28	08:01:08	ok	ok	394.9660	50.756	0.039876	20.72	56.880	10.226	48947338.650439	8	395.3352	7.41452e-05	3.76527e-04
2023/02/28	08:06:08	ok	ok	395.0320	50.764	0.039876	20.79	56.925	10.277	45455332.791064	5	395.4948	6.97849e-05	1.77569e-04
2023/02/28	08:11:08	ok	ok	394.8920	50.767	0.039876	20.73	57.040	10.265	45387357.271191	8	395.3812	7.36495e-05	3.66530e-04
2023/02/28	08:16:08	ok	ok	394.8760	50.760	0.039876	20.65	57.095	10.224	43792413.615352	6	395.4166	7.67153e-05	1.32618e-04
2023/02/28	08:21:08	ok	ok	395.1460	50.769	0.039876	20.68	57.076	10.238	44722604.842508	9	395.3382	7.49401e-05	3.52947e-04
2023/02/28	08:26:08	ok	ok	395.1280	50.773	0.039876	20.70	57.081	10.254	47673349.952957	6	395.4955	7.07470e-05	2.19468e-04
2023/02/28	08:31:08	--	ok	395.3920	50.779	0.039876	20.84	57.014	10.327	49564267.970721	6	395.3585	8.55384e-05	3.29128e-04
2023/02/28	08:31:15	--	ok	394.6020	50.734	0.039855	20.89	56.995	10.349	47398999.088322	10	395.0532	7.40076e-05	3.15849e-04
2023/02/28	08:31:23	ok	ok	394.9480	50.762	0.039876	20.82	56.884	10.286	48733854.894494	8	395.4178	7.28578e-05	3.14405e-04
2023/02/28	08:36:22	ok	ok	394.9360	50.786	0.039876	21.00	56.948	10.408	47040070.706417	8	395.5738	7.21141e-05	2.46607e-04
2023/02/28	08:41:22	ok	ok	395.1560	50.795	0.039876	21.06	56.944	10.441	41667528.121777	5	395.7024	6.85173e-05	1.74256e-04
2023/02/28	08:46:22	--	ok	395.4560	50.809	0.039876	21.16	56.870	10.489	41421047.335699	8	395.6400	7.26965e-05	2.18734e-04
2023/02/28	08:46:29	--	ok	394.3640	50.738	0.039852	21.16	56.904	10.496	48453185.209594	9	395.1042	7.22228e-05	3.74727e-04
2023/02/28	08:46:37	--	ok	395.2740	50.827	0.039886	21.09	56.939	10.460	53448874.586617	8	395.7776	7.29497e-05	3.16469e-04
2023/02/28	08:46:44	--	ok	394.7480	50.756	0.039872	21.01	57.017	10.429	48057717.033368	10	395.3243	7.29916e-05	3.10029e-04
2023/02/28	08:46:51	ok	ok	394.9440	50.771	0.039885	20.90	57.238	10.401	47928442.242854	9	395.4956	7.32089e-05	3.27085e-04
2023/02/28	08:51:51	ok	ok	395.1840	50.877	0.039885	21.23	56.904	10.538	43764065.393175	7	395.9788	6.96535e-05	1.77122e-04
2023/02/28	08:56:51	--	ok	395.2780	50.907	0.039885	21.31	56.930	10.595	47424488.072681	6	395.9538	7.17526e-05	1.99717e-04
2023/02/28	08:56:58	ok	ok	395.0360	50.795	0.03987	21.33	56.863	10.591	48173020.499654	9	395.5782	7.37464e-05	3.57754e-04
2023/02/28	09:01:58	ok	ok	395.1220	50.800	0.03987	21.37	56.849	10.614	41845357.532302	8	395.6070	7.34107e-05	3.44607e-04
2023/02/28	09:06:58	ok	ok	394.9360	50.818	0.03987	21.42	56.925	10.663	42886554.398459	7	395.6308	7.42897e-05	3.51714e-04
2023/02/28	09:11:58	ok	ok	394.8660	50.818	0.03987	21.33	57.150	10.644	43129202.421028	7	395.7454	7.03856e-05	1.86197e-04
2023/02/28	09:16:58	--	ok	395.3320	50.815	0.03987	21.27	57.241	10.627	44825898.591470	6	395.7409	7.03047e-05	1.75047e-04
2023/02/28	09:17:05	--	ok	394.6900	50.764	0.039853	21.29	57.163	10.622	47948069.627827	8	395.3445	7.18882e-05	1.97950e-04
2023/02/28	09:17:13	ok	ok	395.0560	50.776	0.039869	21.20	57.072	10.553	51224702.108225	8	395.5404	7.35200e-05	3.36850e-04
2023/02/28	09:22:13	--	ok	395.4760	50.813	0.039869	21.26	57.113	10.595	47807317.004467	6	395.7348	7.05498e-05	1.64878e-04
2023/02/28	09:22:20	--	ok	394.7060	50.743	0.039844	21.29	57.086	10.607	47824598.887107	9	395.1471	7.22794e-05	2.77702e-04
2023/02/28	09:22:27	ok	ok	395.1200	50.761	0.039859	21.21	57.105	10.567	47609840.477896	9	395.3498	7.30537e-05	3.57173e-04
2023/02/28	09:27:27	ok	ok	395.1940	50.783	0.039859	21.47	56.954	10.695	43973795.240163	9	395.5727	7.27434e-05	2.51074e-04
2023/02/28	09:32:27	--	ok	395.4140	50.795	0.039859	21.60	56.918	10.769	47218690.630372	7	395.7060	7.09541e-05	1.83783e-04
2023/02/28	09:32:34	ok	ok	394.8180	50.746	0.039837	21.64	56.835	10.780	53013230.538376	9	395.1553	7.14284e-05	3.29723e-04
2023/02/28	09:37:34	--	ok	394.6580	50.756	0.039837	21.67	56.852	10.800	42724527.280246	7	395.2227	7.15112e-05	2.55202e-04
2023/02/28	09:37:41	ok	ok	395.1520	50.793	0.039855	21.68	56.875	10.813	48544064.916243	7	395.6450	7.26578e-05	2.14327e-04
2023/02/28	09:42:41	--	ok	395.2600	50.800	0.039855	21.75	56.912	10.865	45317171.058848	6	395.7335	6.96458e-05	1.93269e-04
2023/02/28	09:42:49	ok	ok	394.8940	50.762	0.039842	21.72	56.927	10.849	50377177.715798	7	395.3929	7.15489e-05	1.95399e-04
2023/02/28	09:47:48	ok	ok	394.9380	50.773	0.039842	21.80	56.930	10.895	46735711.557061	6	395.4756	7.05167e-05	1.76851e-04
2023/02/28	09:52:48	--	ok	395.2640	50.775	0.039842	21.85	56.948	10.934	45225280.075283	9	395.5211	7.00025e-05	2.10483e-04
2023/02/28	09:52:55	--	ok	394.7500	50.744	0.039828	21.88	56.907	10.943	51798674.579406	10	395.1902	7.22091e-05	3.31514e-04
2023/02/28	09:53:03	ok	ok	394.8440	50.761	0.039841	21.75	56.944	10.871	46475639.515730	7	395.4318	6.98078e-05	1.72556e-04
2023/02/28	09:58:02	ok	ok	395.1180	50.777	0.039841	21.93	56.779	10.953	45899675.204553	10	395.3918	7.53227e-05	3.61033e-04
2023/02/28	10:03:02	ok	ok	395.1400	50.782	0.039841	22.05	56.844	11.039	45309273.985496	9	395.5683	7.19204e-05	2.77113e-04
2023/02/28	10:08:02	--	ok	394.6600	50.786	0.039841	22.09	56.944	11.087	51800724.634125	8	395.4264	8.09275e-05	3.90476e-04
2023/02/28	10:08:09	ok	ok	395.0480	50.865	0.039859	22.05	56.913	11.052	54638795.600561	7	395.7720	8.29929e-05	3.08703e-04
2023/02/28	10:13:09	--	ok	395.5760	50.884	0.039859	22.11	56.854	11.078	45556570.209051	6	395.9685	7.24470e-05	2.36626e-04
2023/02/28	10:13:16	--	ok	394.7880	50.759	0.039828	22.13	56.880	11.100	49455160.455055	9	395.2867	7.10531e-05	3.15754e-04
2023/02/28	10:13:24	ok	ok	395.0060	50.770	0.039839	22.05	56.890	11.047	49942765.204165	7	395.6145	6.75885e-05	1.93600e-04
2023/02/28	10:18:23	--	ok	394.7440	50.800	0.039839	22.22	56.918	11.162	55487631.148959	6	395.5940	7.77384e-05	1.54212e-04
2023/02/28	10:18:30	ok	ok	395.0180	50.841	0.039853	22.21	56.880	11.146	53564889.348663	6	395.8580	7.90017e-05	4.65647e-05
2023/02/28	10:23:30	--	ok	395.4980	50.862	0.039853	22.25	56.912	11.180	45553522.371889	9	395.8147	7.56348e-05	6.36595e-04
2023/02/28	10:23:37	ok	ok	395.0680	50.768	0.039826	22.29	56.893	11.202	50930471.947395	8	395.4462	7.11675e-05	1.86561e-04
2023/02/28	10:28:37	--	ok	394.3840	50.746	0.039826	21.75	57.458	10.969	39137292.267549	8	395.1101	7.28703e-05	2.77197e-04
2023/02/28	10:28:44	--	ok	395.4100	50.868	0.039859	21.74	57.467	10.962	47326424.248996	8	395.9315	7.08646e-05	1.62672e-04
2023/02/28	10:28:51	ok	ok	394.9060	50.768	0.039837	21.71	57.426	10.936	49404037.434336	9	395.3566	7.27654e-05	3.72168e-04
2023/02/28	10:33:51	ok	ok	395.1620	50.765	0.039837	21.52	57.649	10.860	49480891.749320	7	395.3969	6.91811e-05	1.85780e-04
2023/02/28	10:38:51	ok	ok	394.9860	50.758	0.039837	21.36	57.664	10.758	47698871.544578	9	395.1931	7.43060e-05	5.27817e-04
2023/02/28	10:43:51	ok	ok	394.9420	50.757	0.039837	21.17	57.942	10.695	52195253.049077	6	395.3740	6.78552e-05	2.28811e-04
2023/02/28	10:48:51	ok	ok	394.8620	50.747	0.039837	20.97	58.044	10.590	53835042.373451	11	394.9390	7.92430e-05	4.83905e-04
2023/02/28	10:53:51	--	ok	394.7600	50.743	0.039837	20.86	58.071	10.527	49167673.384022	9	395.0264	7.45711e-05	3.08148e-04
2023/02/28	10:53:58	ok	ok	395.0720	50.765	0.039849	20.87	58.097	10.540	56727229.687858	7	395.4327	7.44850e-05	1.61533e-04
2023/02/28	10:58:58	--	ok	395.2360	50.762	0.039849	20.90	58.044	10.548	49676358.567282	9	395.2306	7.60639e-05	3.67835e-04
2023/02/28	10:59:05	--	ok	394.7720	50.744	0.039837	20.91	58.003	10.548	54169377.474528	8	395.1951	6.96987e-05	1.30468e-04
2023/02/28	10:59:12	ok	ok	394.9460	50.752	0.039849	20.80	58.006	10.481	57615306.034176	7	395.4012	7.10280e-05	1.26472e-04
2023/02/28	11:04:12	--	ok	395.2440	50.764	0.039849	20.91	58.047	10.557	52080223.621461	8	395.3606	7.37796e-05	3.66715e-04
2023/02/28	11:04:19	ok	ok	394.8760	50.738	0.039837	20.90	58.021	10.544	54736065.496325	10	395.1306	7.13210e-05	3.13481e-04
2023/02/28	11:09:19	ok	ok	394.8920	50.739	0.039837	20.93	58.074	10.571	51625761.813089	10	394.9670	7.87391e-05	3.09925e-04
2023/02/28	11:14:19	ok	ok	394.8980	50.738	0.039837	20.93	58.083	10.573	52371310.115345	8	394.9246	8.55811e-05	2.68545e-04
2023/02/28	11:19:19	ok	ok	394.9420	50.740	0.039837	20.91	58.138	10.573	52419479.050622	6	395.1982	7.07705e-05	1.78476e-04
2023/02/28	11:24:19	ok	ok	394.9320	50.740	0.039837	20.97	58.112	10.603	54712760.790685	9	395.0883	7.41452e-05	3.67630e-04
2023/02/28	11:29:19	--	ok	394.7720	50.740	0.039837	20.96	58.212	10.613	51368618.737944	5	395.2075	7.06464e-05	1.83665e-04
2023/02/28	11:29:26	ok	ok	395.0520	50.766	0.039848	20.96	58.202	10.611	56771920.823781	7	395.5397	6.99893e-05	1.94351e-04
2023/02/28	11:34:26	ok	ok	395.1100	50.759	0.039848	20.97	58.213	10.621	52681606.547800	7	395.2670	7.64148e-05	4.47486e-04
2023/02/28	11:39:26	ok	ok	395.1620	50.760	0.039848	20.97	58.262	10.630	54006620.526996	6	395.4550	7.36910e-05	1.36187e-04
2023/02/28	11:44:26	ok	ok	394.9740	50.766	0.039848	20.99	58.354	10.657	53791322.279529	5	395.5059	6.85200e-05	1.65127e-04
2023/02/28	11:49:26	ok	ok	395.1680	50.765	0.039848	21.03	58.236	10.662	53513614.833380	7	395.3928	7.33304e-05	2.74742e-04
2023/02/28	11:54:26	ok	ok	395.0260	50.764	0.039848	21.06	58.309	10.692	52235485.777444	5	395.5338	6.94802e-05	2.24435e-04
2023/02/28	11:59:26	ok	ok	395.1100	50.764	0.039848	21.04	58.318	10.685	53619331.526732	8	395.3139	7.68713e-05	4.51108e-04
2023/02/28	12:04:26	ok	ok	395.0160	50.764	0.039848	21.03	58.428	10.697	51382239.261522	5	395.5458	6.96223e-05	1.81291e-04
2023/02/28	12:09:26	ok	ok	395.1480	50.769	0.039848	21.09	58.383	10.725	54590538.831058	9	395.3826	7.50749e-05	4.83730e-04
2023/02/28	12:14:26	ok	ok	395.1320	50.769	0.039848	21.10	58.408	10.738	58664924.886490	5	395.5813	7.04438e-05	2.26601e-04
2023/02/28	12:19:26	--	ok	395.2840	50.775	0.039848	21.13	58.447	10.763	50780587.715327	8	395.4329	7.40453e-05	3.38931e-04
2023/02/28	12:19:34	ok	ok	394.8300	50.743	0.039833	21.14	58.450	10.772	56925312.147479	7	395.2761	7.03698e-05	2.49987e-04
2023/02/28	12:24:33	ok	ok	395.0140	50.743	0.039833	21.13	58.447	10.763	57160051.361428	6	395.3220	6.86543e-05	2.08913e-04
2023/02/28	12:29:33	ok	ok	394.9380	50.747	0.039833	21.17	58.578	10.813	50934494.891838	10	395.1817	7.52441e-05	4.99579e-04
2023/02/28	12:34:33	--	ok	394.3740	50.747	0.039833	21.19	58.502	10.809	54234583.335508	6	395.2840	7.05542e-05	1.65470e-04
2023/02/28	12:34:40	ok	ok	395.0300	50.896	0.039866	21.16	58.463	10.783	58579538.965094	5	396.1220	6.71080e-05	3.48004e-04
2023/02/28	12:39:40	--	ok	395.6800	50.923	0.039866	21.20	58.596	10.834	51168139.480081	5	396.0795	6.76650e-05	1.89389e-04
2023/02/28	12:39:47	ok	ok	394.8060	50.737	0.03983	21.20	58.550	10.826	53158111.537122	6	395.2210	7.51944e-05	1.21819e-04
2023/02/28	12:44:47	ok	ok	394.8080	50.745	0.03983	21.24	58.566	10.856	52285213.201448	6	395.2501	7.01059e-05	1.55907e-04
2023/02/28	12:49:47	ok	ok	394.9040	50.750	0.03983	21.27	58.651	10.888	51546768.030157	7	395.2931	7.06107e-05	2.44072e-04
2023/02/28	12:54:47	ok	ok	394.8060	50.748	0.03983	21.20	58.720	10.857	50305229.601526	10	395.1490	7.37437e-05	2.71524e-04
2023/02/28	12:59:47	--	ok	394.7880	50.744	0.03983	21.10	58.849	10.819	50147184.075513	10	395.0817	7.58326e-05	3.74692e-04
2023/02/28	12:59:54	ok	ok	395.0840	50.763	0.039841	21.04	58.831	10.779	51355168.269660	5	395.4450	7.09509e-05	2.35977e-04
2023/02/28	13:04:54	ok	ok	395.1900	50.763	0.039841	21.17	58.784	10.851	52414067.054911	8	395.3760	7.43094e-05	4.45126e-04
2023/02/28	13:09:54	ok	ok	395.1440	50.768	0.039841	21.27	58.697	10.897	52270764.918546	8	395.4335	7.50875e-05	3.67213e-04
2023/02/28	13:14:54	--	ok	395.2680	50.772	0.039841	21.34	58.688	10.941	51358220.311621	7	395.4527	7.37575e-05	3.58268e-04
2023/02/28	13:15:01	ok	ok	394.9880	50.744	0.039827	21.33	58.674	10.928	57217505.460165	7	395.3184	6.87310e-05	1.30698e-04
2023/02/28	13:20:01	ok	ok	394.8720	50.749	0.039827	21.40	58.697	10.978	50474278.134890	6	395.3567	6.97856e-05	1.87567e-04
2023/02/28	13:25:01	ok	ok	394.9000	50.750	0.039827	21.45	58.752	11.024	48024262.586229	7	395.3615	6.96418e-05	2.26177e-04
2023/02/28	13:30:01	ok	ok	394.9380	50.753	0.039827	21.47	58.753	11.033	48734602.202174	6	395.3988	6.93288e-05	2.64171e-04
2023/02/28	13:35:01	ok	ok	394.9880	50.756	0.039827	21.54	58.721	11.073	52605725.064865	9	395.6111	6.33386e-05	6.31630e-04
2023/02/28	13:40:01	ok	ok	395.0900	50.756	0.039827	21.54	58.799	11.087	51657983.717520	9	395.2696	7.54750e-05	5.47393e-04
2023/02/28	13:45:01	ok	ok	395.0420	50.758	0.039827	21.57	58.816	11.108	49948579.960655	7	395.3732	7.43431e-05	1.57124e-04
2023/02/28	13:50:01	ok	ok	395.0860	50.762	0.039827	21.62	58.793	11.141	59032560.964750	8	395.4775	7.04086e-05	1.67792e-04
2023/02/28	13:55:01	ok	ok	395.1060	50.764	0.039827	21.65	58.830	11.167	52445994.895583	5	395.4218	7.64921e-05	1.19705e-04
2023/02/28	14:00:01	--	ok	395.2400	50.765	0.039827	21.67	58.889	11.187	54118082.606226	7	395.5285	6.98302e-05	1.55145e-04
2023/02/28	14:00:08	ok	ok	394.9800	50.746	0.039814	21.72	58.854	11.216	54267754.574382	7	395.3144	7.02688e-05	1.46143e-04
2023/02/28	14:05:08	ok	ok	394.9380	50.746	0.039814	21.74	58.845	11.225	47781927.927861	10	395.0190	7.87110e-05	4.67613e-04
2023/02/28	14:10:08	ok	ok	394.8020	50.746	0.039814	21.74	58.767	11.210	47881878.850766	6	395.2655	7.34381e-05	1.58689e-04
2023/02/28	14:15:08	ok	ok	395.0980	50.752	0.039814	21.82	58.825	11.275	49344850.827652	10	395.1682	7.38189e-05	3.97179e-04
2023/02/28	14:20:08	ok	ok	394.8180	50.756	0.039814	21.85	58.921	11.312	50773688.047967	8	395.3847	6.73832e-05	3.54206e-04
2023/02/28	14:25:08	--	ok	394.6960	50.757	0.039814	21.85	59.001	11.328	45386647.481055	8	395.0502	8.63607e-05	4.85649e-04
2023/02/28	14:25:15	--	ok	395.2140	50.796	0.03983	21.88	58.994	11.344	55966690.766299	7	395.7840	6.88613e-05	2.10010e-04
2023/02/28	14:25:22	ok	ok	394.9140	50.757	0.039819	21.85	58.886	11.306	56051241.429317	9	395.3177	7.21592e-05	3.75306e-04
2023/02/28	14:30:22	ok	ok	395.0740	50.765	0.039819	21.92	58.900	11.354	52108458.027527	10	395.3589	7.52633e-05	3.89720e-04
2023/02/28	14:35:22	--	ok	395.2100	50.766	0.039819	21.92	58.875	11.349	54355107.481346	10	395.2788	8.50185e-05	2.42843e-04
2023/02/28	14:35:29	--	ok	394.7500	50.739	0.039808	21.96	58.871	11.376	57013218.157877	8	395.1538	7.56497e-05	3.02888e-04
2023/02/28	14:35:36	ok	ok	395.0200	50.763	0.039821	21.96	58.804	11.363	57791174.396944	7	395.4562	7.56005e-05	9.23552e-05
2023/02/28	14:40:36	ok	ok	395.1480	50.769	0.039821	21.98	58.967	11.403	50878790.418851	9	395.3961	7.52445e-05	3.26073e-04
2023/02/28	14:45:36	--	ok	395.2800	50.778	0.039821	22.01	58.982	11.426	48330654.541468	5	395.6012	6.94970e-05	1.40219e-04
2023/02/28	14:45:43	ok	ok	394.8380	50.749	0.039806	22.03	58.907	11.429	55377374.074648	6	395.2862	7.03900e-05	1.58352e-04
2023/02/28	14:50:43	ok	ok	394.8200	50.750	0.039806	22.05	58.955	11.448	51041211.084393	8	395.0782	8.31323e-05	3.91027e-04
2023/02/28	14:55:43	ok	ok	394.8160	50.721	0.039806	21.60	59.742	11.303	49325813.702101	8	394.9673	7.47478e-05	4.16006e-04
2023/02/28	15:00:43	--	ok	394.6700	50.680	0.039806	21.16	60.327	11.127	54238119.804787	10	394.7573	7.63517e-05	3.57423e-04
2023/02/28	15:00:50	ok	ok	394.9600	50.759	0.039823	21.16	60.327	11.127	57112236.507049	9	395.3009	7.15012e-05	3.37390e-04
2023/02/28	15:05:50	--	ok	394.7320	50.747	0.039823	20.93	60.446	11.003	42778072.054038	7	395.2220	7.11359e-05	2.10053e-04
2023/02/28	15:05:57	ok	ok	394.9460	50.774	0.039837	20.91	60.478	10.999	52556583.515999	7	395.5381	7.09924e-05	2.14225e-04
2023/02/28	15:10:57	--	ok	395.2220	50.766	0.039837	20.69	60.616	10.881	44648316.512395	11	395.1850	7.77143e-05	3.84839e-04
2023/02/28	15:11:04	--	ok	394.7260	50.748	0.039826	20.69	60.584	10.875	48403121.468361	8	395.2005	7.20201e-05	2.34807e-04
2023/02/28	15:11:11	ok	ok	395.0260	50.764	0.03984	20.68	60.571	10.864	47363163.947581	9	395.4525	7.17390e-05	3.84117e-04
2023/02/28	15:16:11	ok	ok	395.1740	50.764	0.03984	20.53	60.653	10.788	49366501.310696	7	395.2057	7.71943e-05	4.95842e-04
2023/02/28	15:21:11	ok	ok	395.0260	50.760	0.03984	20.40	60.694	10.715	47330583.885079	8	395.1824	7.61318e-05	4.53103e-04
2023/02/28	15:26:11	--	ok	394.6800	50.755	0.03984	20.22	60.781	10.618	44899696.312589	5	395.3375	6.92117e-05	2.29991e-04
2023/02/28	15:26:19	--	ok	395.2580	50.809	0.039857	20.28	60.748	10.647	51572734.608700	5	395.5617	8.06886e-05	1.11847e-04
2023/02/28	15:26:26	ok	ok	394.8500	50.754	0.039844	20.22	60.781	10.618	49590910.915872	7	395.3303	7.06902e-05	2.31108e-04
2023/02/28	15:31:25	ok	ok	394.8840	50.755	0.039844	20.18	60.722	10.581	45190718.681928	5	395.3437	6.97166e-05	1.99572e-04
2023/02/28	15:36:25	ok	ok	394.8620	50.752	0.039844	20.09	60.667	10.519	45567177.651597	7	395.1796	7.39231e-05	4.42525e-04
2023/02/28	15:41:25	--	ok	394.7140	50.751	0.039844	20.04	60.777	10.503	48358491.572902	7	395.1324	7.53999e-05	3.82409e-04
2023/02/28	15:41:32	ok	ok	395.1140	50.802	0.039858	20.03	60.786	10.497	48613793.800005	7	395.6502	6.94540e-05	1.75656e-04
2023/02/28	15:46:31	--	ok	394.5380	50.785	0.039858	19.84	60.864	10.396	45898082.927419	5	395.5348	6.95310e-05	1.67466e-04
2023/02/28	15:46:38	--	ok	395.3940	50.965	0.039882	19.84	60.885	10.399	51831324.954788	7	395.9329	7.39611e-05	2.46046e-04
2023/02/28	15:46:45	--	ok	394.5440	50.788	0.039862	19.82	60.864	10.388	51348213.633483	6	395.5264	7.18096e-05	2.19333e-04
2023/02/28	15:46:53	--	ok	395.3760	50.916	0.039885	19.71	60.954	10.335	48146034.740528	6	395.9680	7.19116e-05	2.05984e-04
2023/02/28	15:47:00	--	ok	394.5860	50.772	0.039866	19.60	61.189	10.305	48885149.371542	7	395.4761	7.27749e-05	2.64877e-04
2023/02/28	15:47:07	--	ok	395.2540	50.877	0.039887	19.49	61.471	10.285	48942463.729550	7	395.8216	7.32283e-05	2.08602e-04
2023/02/28	15:47:15	ok	ok	394.9820	50.798	0.039874	19.44	61.761	10.307	49011104.723755	6	395.5818	7.25752e-05	1.41776e-04
2023/02/28	15:52:14	ok	ok	394.8220	50.873	0.039874	19.70	60.835	10.305	43956404.884364	7	395.5870	7.69698e-05	4.55136e-04
2023/02/28	15:57:14	ok	ok	395.0100	50.864	0.039874	19.75	60.800	10.333	44952215.909760	5	395.8109	7.00136e-05	1.81348e-04
2023/02/28	16:02:14	--	ok	395.4120	50.870	0.039874	19.75	60.748	10.324	43302439.995498	6	395.8687	6.92720e-05	1.85737e-04
2023/02/28	16:02:21	--	ok	394.7920	50.754	0.039853	19.78	60.729	10.339	48123905.901722	5	395.2716	7.71032e-05	1.35034e-04
2023/02/28	16:02:28	ok	ok	395.0280	50.774	0.039863	19.70	60.642	10.272	48134038.030778	6	395.5595	7.01342e-05	1.91174e-04
2023/02/28	16:07:28	ok	ok	395.0220	50.788	0.039863	19.73	60.743	10.307	47270320.458979	6	395.7750	6.31536e-05	4.95968e-04
2023/02/28	16:12:28	ok	ok	395.0720	50.785	0.039863	19.70	60.739	10.289	46811117.390649	5	395.5808	6.96184e-05	1.60216e-04
2023/02/28	16:17:28	ok	ok	395.0480	50.784	0.039863	19.68	60.671	10.269	47850911.820165	7	395.3748	7.55714e-05	4.00353e-04
2023/02/28	16:22:28	ok	ok	395.0220	50.783	0.039863	19.63	60.676	10.236	43909462.085065	5	395.5320	7.00630e-05	1.71502e-04
2023/02/28	16:27:28	ok	ok	394.9660	50.776	0.039863	19.58	60.679	10.211	47243080.241895	7	395.3707	7.49541e-05	3.47475e-04
2023/02/28	16:32:28	--	ok	394.4780	50.774	0.039863	19.57	60.615	10.193	46730713.666198	8	395.3495	7.52417e-05	4.05027e-04
2023/02/28	16:32:35	--	ok	395.6180	50.989	0.039891	19.63	60.578	10.220	45774662.304630	5	396.0887	7.57545e-05	1.01356e-04
2023/02/28	16:32:43	ok	ok	394.9120	50.755	0.039859	19.58	60.510	10.183	48052872.737832	6	395.4735	6.90607e-05	1.76362e-04
2023/02/28	16:37:42	--	ok	394.4820	50.760	0.039859	19.57	60.539	10.180	42528750.652393	6	395.4748	6.82757e-05	1.80068e-04
2023/02/28	16:37:49	ok	ok	395.1900	50.959	0.039885	19.56	60.516	10.166	49488052.105578	7	396.0278	7.00352e-05	1.63703e-04
2023/02/28	16:42:49	ok	ok	394.9280	50.923	0.039885	19.54	60.620	10.176	44572954.770811	7	395.7445	7.61799e-05	4.17976e-04
2023/02/28	16:47:49	ok	ok	395.0560	50.915	0.039885	19.47	60.578	10.128	44414289.442343	5	395.9070	6.97251e-05	1.69227e-04
2023/02/28	16:52:49	--	ok	395.3000	50.917	0.039885	19.37	60.629	10.077	46035507.657556	6	395.6569	8.06708e-05	3.31770e-04
2023/02/28	16:52:56	ok	ok	395.0540	50.793	0.03987	19.39	60.629	10.085	48423950.626372	6	395.5577	7.12965e-05	1.88785e-04
2023/02/28	16:57:56	ok	ok	395.0040	50.780	0.03987	19.24	60.681	10.009	44516449.080706	5	395.5164	6.99097e-05	2.22708e-04
2023/02/28	17:02:56	ok	ok	395.0940	50.781	0.03987	19.23	60.616	9.990	44403759.667037	5	395.4934	6.97282e-05	1.71388e-04
2023/02/28	17:07:56	ok	ok	394.9000	50.785	0.03987	19.26	60.569	10.000	40803239.863817	7	395.3798	7.39733e-05	3.73800e-04
2023/02/28	17:12:56	ok	ok	395.0620	50.784	0.03987	19.24	60.523	9.983	44458518.785811	6	395.5392	6.89113e-05	1.31946e-04
2023/02/28	17:17:56	ok	ok	394.9460	50.794	0.03987	19.26	60.461	9.982	40247723.441804	6	395.4801	7.17435e-05	1.74540e-04
2023/02/28	17:22:56	ok	ok	394.9460	50.779	0.03987	19.23	60.351	9.946	42361356.136446	5	395.5298	7.01290e-05	1.89525e-04
2023/02/28	17:27:56	--	ok	394.6440	50.782	0.03987	19.22	60.381	9.944	43972951.132093	7	395.3447	7.54363e-05	3.58912e-04
2023/02/28	17:28:03	ok	ok	394.9620	50.921	0.039888	19.20	60.378	9.934	46661210.805162	5	395.8405	7.69698e-05	8.87759e-05
2023/02/28	17:33:03	--	ok	395.3000	50.912	0.039888	19.17	60.386	9.919	43048629.441837	5	395.9058	6.93426e-05	1.76950e-04
2023/02/28	17:33:10	ok	ok	395.0140	50.786	0.039873	19.14	60.372	9.900	49097293.058965	5	395.5153	7.39471e-05	1.31350e-04
2023/02/28	17:38:09	ok	ok	394.9360	50.787	0.039873	19.17	60.333	9.911	43456180.205281	6	395.5292	7.03423e-05	1.56039e-04
2023/02/28	17:43:09	ok	ok	394.9640	50.789	0.039873	19.10	60.313	9.867	42281508.154225	5	395.5363	6.90019e-05	8.21341e-05
2023/02/28	17:48:09	ok	ok	394.9400	50.777	0.039873	18.95	60.479	9.803	41876844.994911	8	395.2056	7.89939e-05	5.70887e-04
2023/02/28	17:53:09	--	ok	394.5040	50.772	0.039873	18.83	60.475	9.737	40643198.872159	6	395.4320	7.09305e-05	1.76095e-04
2023/02/28	17:53:16	--	ok	395.3220	50.975	0.039899	18.88	60.438	9.756	47475527.330206	5	396.0544	6.90251e-05	1.62071e-04
2023/02/28	17:53:24	ok	ok	395.0280	50.803	0.039882	18.79	60.456	9.710	46788811.676777	6	395.6285	7.01710e-05	1.29723e-04
2023/02/28	17:58:23	ok	ok	394.9360	50.814	0.039882	18.75	60.409	9.679	45459312.556232	5	395.5877	6.92001e-05	1.86621e-04
2023/02/28	18:03:24	--	ok	394.7080	50.816	0.039882	18.72	60.415	9.664	41491620.599044	7	395.3611	8.32774e-05	2.05349e-04
2023/02/28	18:03:31	--	ok	395.4000	50.945	0.039897	18.76	60.369	9.681	47630990.264968	6	395.9742	6.94928e-05	1.98002e-04
2023/02/28	18:03:38	ok	ok	394.9340	50.766	0.039876	18.75	60.314	9.664	50274662.719016	7	395.4579	7.06651e-05	1.12507e-04
2023/02/28	18:08:37	ok	ok	394.8840	50.783	0.039876	18.76	60.294	9.669	47312097.247551	6	395.2676	8.31403e-05	1.95911e-04
2023/02/28	18:13:37	--	ok	394.7480	50.780	0.039876	18.79	60.182	9.666	43746137.925406	4	395.3840	7.95600e-05	9.58329e-05
2023/02/28	18:13:44	--	ok	395.3320	50.878	0.039889	18.76	60.212	9.656	47237268.479861	5	395.7162	7.68228e-05	1.11085e-04
2023/02/28	18:13:52	--	ok	394.7780	50.751	0.039872	18.71	60.244	9.629	47742883.834485	5	395.3750	7.32057e-05	1.16125e-04
2023/02/28	18:13:59	ok	ok	394.8600	50.770	0.039883	18.59	60.386	9.585	45494846.153261	6	395.3817	7.93200e-05	8.65226e-05
2023/02/28	18:18:59	--	ok	394.7800	50.822	0.039883	18.74	60.217	9.640	43572854.811057	6	395.5107	7.93540e-05	1.53652e-04
2023/02/28	18:19:07	--	ok	395.3660	50.924	0.039895	18.76	60.189	9.652	44695125.154901	6	395.8384	7.75852e-05	8.70522e-05
2023/02/28	18:19:14	ok	ok	394.9100	50.759	0.039876	18.71	60.235	9.627	46730773.133157	5	395.4106	7.50738e-05	8.96739e-05
2023/02/28	18:24:13	--	ok	394.6360	50.777	0.039876	18.74	60.163	9.631	42506938.175366	5	395.3546	7.82763e-05	4.06511e-05
2023/02/28	18:24:21	ok	ok	395.1920	50.940	0.039894	18.76	60.157	9.647	43023600.956095	7	395.8891	7.03560e-05	1.63610e-04
2023/02/28	18:29:20	ok	ok	395.1000	50.913	0.039894	18.76	60.166	9.648	43873269.595420	5	395.7298	7.77225e-05	1.43939e-04
2023/02/28	18:34:21	--	ok	395.2220	50.903	0.039894	18.71	60.127	9.610	43493083.203393	4	395.8121	7.45039e-05	5.03295e-05
2023/02/28	18:34:28	ok	ok	394.9520	50.812	0.039883	18.71	60.171	9.617	43894524.874245	6	395.6200	7.07175e-05	1.77487e-04
2023/02/28	18:39:27	ok	ok	394.8100	50.810	0.039883	18.65	60.194	9.589	43669540.555250	8	395.4831	7.34927e-05	3.86931e-04
2023/02/28	18:44:27	ok	ok	394.8820	50.812	0.039883	18.55	60.223	9.536	40941446.089182	7	395.4943	7.27173e-05	1.93635e-04
2023/02/28	18:49:27	--	ok	394.7180	50.792	0.039883	18.45	60.240	9.483	41951415.382079	7	395.2884	7.78070e-05	4.88389e-04
2023/02/28	18:49:34	--	ok	395.2960	50.918	0.039898	18.45	60.186	9.475	45311921.419789	5	395.7946	7.53380e-05	9.92277e-05
2023/02/28	18:49:41	--	ok	394.7920	50.772	0.039883	18.38	60.163	9.431	44515316.242287	6	395.3871	7.89304e-05	9.98160e-05
2023/02/28	18:49:49	ok	ok	395.0480	50.820	0.039893	18.25	60.391	9.396	46831116.036307	6	395.5103	7.75800e-05	1.48360e-04
2023/02/28	18:54:48	ok	ok	395.1120	50.867	0.039893	18.41	60.180	9.450	39607590.248051	5	395.6741	7.03878e-05	1.87131e-04
2023/02/28	18:59:48	ok	ok	394.9780	50.872	0.039893	18.37	60.217	9.432	41452223.988277	7	395.4505	7.85846e-05	5.88113e-04
2023/02/28	19:04:48	ok	ok	395.1020	50.846	0.039893	18.42	60.107	9.446	43198242.588650	4	395.5980	7.70412e-05	6.74762e-05
2023/02/28	19:09:48	--	ok	394.7780	50.874	0.039893	18.52	60.038	9.490	42286908.715925	4	395.6755	7.86375e-05	5.32374e-05
2023/02/28	19:09:55	--	ok	395.5340	50.973	0.039904	18.52	59.997	9.484	44917168.293323	5	395.9508	7.69684e-05	8.41709e-05
2023/02/28	19:10:02	ok	ok	394.8040	50.752	0.039877	18.48	59.998	9.460	46484545.411417	6	395.3869	7.30335e-05	8.59548e-05
2023/02/28	19:15:02	ok	ok	394.9480	50.768	0.039877	18.48	59.957	9.454	42945841.273959	8	395.0269	9.42186e-05	5.50245e-04
2023/02/28	19:20:02	--	ok	395.2640	50.763	0.039877	18.48	59.966	9.455	41658904.304786	9	395.2083	7.71932e-05	3.26927e-04
2023/02/28	19:20:09	--	ok	394.5580	50.725	0.039863	18.48	59.989	9.459	47980149.504453	5	395.0952	7.43318e-05	5.59791e-05
2023/02/28	19:20:17	ok	ok	394.9520	50.804	0.039886	18.45	59.974	9.441	45940802.725496	4	395.5386	7.80129e-05	1.13376e-05
2023/02/28	19:25:16	--	ok	394.6860	50.826	0.039886	18.51	59.994	9.476	39243734.403532	5	395.6177	6.98769e-05	1.73310e-04
2023/02/28	19:25:23	--	ok	395.5700	50.959	0.039902	18.52	59.910	9.470	46753509.353904	5	396.0170	7.14390e-05	1.06704e-04
2023/02/28	19:25:30	ok	ok	394.8340	50.738	0.039873	18.47	59.850	9.429	47168682.688705	7	395.2822	7.20733e-05	1.96756e-04
2023/02/28	19:30:30	ok	ok	395.0380	50.752	0.039873	18.52	59.857	9.462	41669585.743879	6	395.2675	7.75056e-05	1.06865e-04
2023/02/28	19:35:30	--	ok	394.7140	50.749	0.039873	18.51	59.866	9.456	45071062.339969	7	395.1810	7.52649e-05	4.07537e-04
2023/02/28	19:35:37	ok	ok	395.1560	50.843	0.039887	18.51	59.889	9.459	47065573.175113	6	395.5759	7.89642e-05	7.95443e-05
2023/02/28	19:40:37	--	ok	394.6200	50.819	0.039887	18.34	59.989	9.380	46206585.314059	6	395.2901	8.81680e-05	3.37582e-04
2023/02/28	19:40:44	ok	ok	395.0720	50.978	0.039907	18.32	59.924	9.362	48782828.648090	4	395.9838	7.46566e-05	9.40042e-05
2023/02/28	19:45:43	--	ok	395.3880	50.961	0.039907	18.28	59.980	9.347	43483177.848133	7	395.7604	8.18970e-05	2.94743e-04
2023/02/28	19:45:50	ok	ok	394.9120	50.807	0.039887	18.27	59.979	9.340	47071463.846891	5	395.5231	7.60800e-05	7.18090e-05
2023/02/28	19:50:50	ok	ok	394.8740	50.793	0.039887	18.20	59.992	9.303	43660117.383255	5	395.4219	7.92393e-05	9.30680e-05
2023/02/28	19:55:50	ok	ok	395.1040	50.796	0.039887	18.17	59.911	9.275	42975076.011022	7	395.4017	7.50167e-05	3.74689e-04
2023/02/28	20:00:50	ok	ok	395.0780	50.823	0.039887	18.31	59.786	9.333	40300852.062304	5	395.4515	7.79928e-05	1.37155e-04
2023/02/28	20:05:50	ok	ok	395.0520	50.812	0.039887	18.25	59.797	9.304	39977594.356877	6	395.5841	7.02580e-05	1.97355e-04
2023/02/28	20:10:50	ok	ok	395.0140	50.809	0.039887	18.28	59.759	9.313	44961844.657365	5	395.2299	9.23679e-05	4.09946e-04
2023/02/28	20:15:50	ok	ok	394.9820	50.822	0.039887	18.24	59.733	9.285	42926285.855379	5	395.5824	6.98461e-05	1.56577e-04
2023/02/28	20:20:50	ok	ok	394.9820	50.808	0.039887	18.23	59.741	9.279	41663747.013549	7	395.2112	8.87225e-05	4.70437e-04
2023/02/28	20:25:50	--	ok	394.6140	50.811	0.039887	18.25	59.724	9.293	40499806.393213	5	395.5565	6.98713e-05	1.44183e-04
2023/02/28	20:25:58	--	ok	395.5380	50.961	0.039907	18.24	59.710	9.282	46162892.679247	5	396.0083	7.03471e-05	2.05331e-04
2023/02/28	20:26:05	ok	ok	394.8560	50.745	0.039879	18.18	59.777	9.261	46228456.066849	6	395.3595	7.41024e-05	1.10487e-04
2023/02/28	20:31:04	--	ok	394.4640	50.749	0.039879	18.16	59.741	9.241	40871125.251431	5	395.3939	6.97359e-05	1.71172e-04
2023/02/28	20:31:11	--	ok	395.4760	50.969	0.039906	18.14	59.760	9.237	43002626.683124	6	395.9248	7.27175e-05	1.53643e-04
2023/02/28	20:31:19	ok	ok	394.9920	50.761	0.039882	18.11	59.788	9.225	44486178.476148	5	395.4347	7.32054e-05	1.20460e-04
2023/02/28	20:36:18	--	ok	394.5720	50.765	0.039882	18.04	59.811	9.190	38221130.223100	4	395.2886	7.92439e-05	1.24902e-04
2023/02/28	20:36:25	--	ok	395.3400	50.936	0.039904	18.06	59.779	9.193	41402354.731636	6	395.8782	7.13892e-05	1.63907e-04
2023/02/28	20:36:33	ok	ok	394.8520	50.780	0.039886	18.00	59.773	9.161	46661206.867105	5	395.4489	7.49743e-05	1.40443e-04
2023/02/28	20:41:32	ok	ok	394.8060	50.789	0.039886	17.97	59.852	9.157	43388990.830288	5	395.3341	8.04283e-05	9.82031e-05
2023/02/28	20:46:32	--	ok	394.6840	50.779	0.039886	17.93	59.792	9.125	38772540.656028	4	395.3790	7.80053e-05	9.71127e-05
2023/02/28	20:46:39	--	ok	395.2900	50.927	0.039902	17.93	59.783	9.124	41523534.323888	5	395.7965	7.34999e-05	7.30013e-05
2023/02/28	20:46:47	ok	ok	394.9880	50.776	0.039888	17.92	59.728	9.108	42096567.415954	5	395.4255	7.68001e-05	7.63633e-05
2023/02/28	20:51:46	--	ok	394.4820	50.787	0.039888	17.83	59.864	9.081	39388101.631786	5	395.4655	6.98227e-05	1.71803e-04
2023/02/28	20:51:53	--	ok	395.5580	50.985	0.039914	17.83	59.820	9.074	42025099.934962	7	395.9652	7.35236e-05	1.89791e-04
2023/02/28	20:52:01	--	ok	394.7660	50.763	0.039885	17.83	59.864	9.081	43099255.571703	6	395.3285	7.80633e-05	1.37781e-04
2023/02/28	20:52:08	ok	ok	395.1000	50.814	0.039897	17.70	59.960	9.028	43128595.496735	6	395.4035	8.20337e-05	2.60065e-04
2023/02/28	20:57:07	--	ok	395.3300	50.956	0.039897	18.55	58.880	9.323	54028005.169358	5	395.5185	9.37948e-05	4.72462e-04
2023/02/28	20:57:15	ok	ok	395.1280	50.825	0.03988	18.59	58.804	9.333	59214715.695432	4	395.5113	7.71771e-05	1.09290e-04
2023/02/28	21:02:14	--	ok	395.3480	50.872	0.03988	19.01	58.660	9.541	49155713.379203	6	395.5525	8.24861e-05	1.15845e-04
2023/02/28	21:02:21	ok	ok	394.8840	50.747	0.039862	19.01	58.614	9.534	49254942.062108	2	395.2231	8.02367e-05	8.74860e-16
2023/02/28	21:07:20	ok	ok	395.0340	50.780	0.039862	19.30	58.463	9.676	49383622.233746	5	395.5414	6.83441e-05	1.36085e-04
2023/02/28	21:12:20	ok	ok	395.1380	50.786	0.039862	19.53	58.395	9.795	46081690.627953	8	395.2429	8.85776e-05	6.30054e-04
2023/02/28	21:17:20	--	ok	395.2880	50.810	0.039862	19.68	58.335	9.874	47590044.592330	9	395.3748	7.79857e-05	4.88213e-04
2023/02/28	21:17:27	ok	ok	394.9760	50.739	0.039847	19.71	58.282	9.882	50818384.825786	6	395.3824	6.93082e-05	1.72455e-04
2023/02/28	21:22:27	ok	ok	394.9760	50.743	0.039847	19.81	58.285	9.940	48006925.033560	5	395.3460	7.57924e-05	9.45420e-05
2023/02/28	21:27:27	ok	ok	395.0600	50.748	0.039847	19.91	58.309	10.000	50526773.648572	9	395.2814	7.71291e-05	4.11428e-04
2023/02/28	21:32:27	ok	ok	394.9240	50.748	0.039847	19.87	58.520	10.013	49092193.513396	8	395.2343	7.68152e-05	5.16515e-04
2023/02/28	21:37:27	ok	ok	395.1020	50.754	0.039847	19.88	58.431	10.005	45072103.547271	5	395.4740	6.98323e-05	2.19958e-04
2023/02/28	21:42:27	ok	ok	394.9880	50.756	0.039847	19.85	58.495	9.999	43052429.038851	4	395.3540	7.76532e-05	8.47109e-05
2023/02/28	21:47:27	ok	ok	395.0380	50.761	0.039847	19.92	58.492	10.041	46134052.654827	8	395.2780	7.69713e-05	3.76054e-04
2023/02/28	21:52:27	ok	ok	395.1980	50.761	0.039847	19.94	58.564	10.061	45374494.250425	5	395.3734	7.85328e-05	1.51049e-04
2023/02/28	21:57:27	ok	ok	395.0560	50.770	0.039847	20.00	58.528	10.089	49763594.454128	8	395.3516	7.63112e-05	4.80728e-04
2023/02/28	22:02:27	--	ok	395.3360	50.786	0.039847	20.19	58.418	10.187	43386293.302613	7	395.3287	7.90713e-05	6.69307e-04
2023/02/28	22:02:34	--	ok	394.6700	50.730	0.039829	20.18	58.392	10.175	47479410.425080	7	395.1672	7.70767e-05	1.44099e-04
2023/02/28	22:02:42	ok	ok	395.0620	50.768	0.039846	20.16	58.450	10.175	54184540.612048	5	395.4928	7.94306e-05	1.41342e-04
2023/02/28	22:07:41	--	ok	395.2220	50.803	0.039846	20.33	58.369	10.263	47744000.429884	5	395.6692	7.02124e-05	1.89644e-04
2023/02/28	22:07:48	ok	ok	394.8180	50.745	0.039835	20.31	58.318	10.237	53107952.891423	7	395.3419	7.19740e-05	2.12125e-04
2023/02/28	22:12:48	--	ok	394.7980	50.758	0.039835	20.42	58.328	10.307	46113310.167257	5	395.3107	7.96203e-05	1.06053e-04
2023/02/28	22:12:55	--	ok	395.3140	50.821	0.039845	20.48	58.418	10.357	56875337.204774	6	395.8425	6.86383e-05	2.04545e-04
2023/02/28	22:13:02	ok	ok	394.8660	50.740	0.039829	20.45	58.241	10.308	49255347.171474	6	395.3514	7.09322e-05	2.21719e-04
2023/02/28	22:18:02	ok	ok	395.0880	50.746	0.039829	20.53	58.300	10.370	48111044.568819	5	395.4031	7.03288e-05	2.03060e-04
2023/02/28	22:23:02	ok	ok	394.9600	50.749	0.039829	20.56	58.328	10.391	49698065.583788	7	395.2792	7.45936e-05	3.90468e-04
2023/02/28	22:28:02	ok	ok	395.0600	50.754	0.039829	20.60	58.381	10.428	52063197.769798	6	395.4756	7.00493e-05	2.24093e-04
2023/02/28	22:33:02	ok	ok	395.1720	50.757	0.039829	20.65	58.410	10.459	45698133.931162	6	395.5341	6.75750e-05	1.36151e-04
2023/02/28	22:38:02	ok	ok	395.0340	50.754	0.039829	20.56	58.589	10.437	47671380.926375	8	395.3183	7.40876e-05	3.70599e-04
2023/02/28	22:43:02	ok	ok	394.9840	50.755	0.039829	20.49	58.715	10.418	46909801.710703	7	395.2704	7.46523e-05	3.87763e-04
2023/02/28	22:48:02	ok	ok	395.0040	50.753	0.039829	20.46	58.685	10.394	48487794.732777	5	395.4749	6.89864e-05	1.87644e-04
2023/02/28	22:53:02	ok	ok	395.0880	50.752	0.039829	20.43	58.738	10.388	45661529.552014	7	395.2340	7.63156e-05	4.99540e-04
2023/02/28	22:58:02	--	ok	395.2520	50.761	0.039829	20.55	58.643	10.439	48605789.004514	9	395.2918	7.73615e-05	3.66600e-04
2023/02/28	22:58:09	--	ok	394.7720	50.737	0.039816	20.63	58.625	10.489	55088212.175787	7	395.2497	7.06426e-05	1.83092e-04
2023/02/28	22:58:16	ok	ok	395.0500	50.752	0.039827	20.62	58.578	10.471	55774729.659738	5	395.3661	7.84052e-05	1.12393e-04
2023/02/28	23:03:16	ok	ok	395.1180	50.769	0.039827	20.72	58.602	10.536	50938014.781623	6	395.3761	8.22128e-05	1.27980e-04
2023/02/28	23:08:16	ok	ok	395.1120	50.763	0.039827	20.79	58.491	10.560	56784706.000781	2	395.4490	8.17067e-05	3.21421e-16
2023/02/28	23:13:16	--	ok	395.3040	50.773	0.039827	20.89	58.555	10.632	50579564.043493	7	395.4217	7.57742e-05	4.43063e-04
2023/02/28	23:13:24	--	ok	394.7560	50.742	0.039811	20.84	58.537	10.603	52252322.656346	6	395.2760	7.08456e-05	2.08662e-04
2023/02/28	23:13:31	ok	ok	395.0200	50.757	0.039824	20.87	58.495	10.612	51228387.022606	5	395.4752	7.58800e-05	1.63106e-04
2023/02/28	23:18:30	ok	ok	395.1120	50.764	0.039824	20.90	58.509	10.632	47120135.272584	5	395.5213	6.99752e-05	2.17091e-04
2023/02/28	23:23:30	ok	ok	395.1820	50.774	0.039824	20.94	58.564	10.669	52850072.489545	8	395.4043	7.51660e-05	3.79277e-04
2023/02/28	23:28:30	ok	ok	395.0180	50.775	0.039824	20.96	58.643	10.692	50604813.266377	8	395.3600	7.70109e-05	5.05822e-04
2023/02/28	23:33:30	ok	ok	395.1460	50.767	0.039824	20.87	58.848	10.676	47130228.449885	5	395.4149	7.95630e-05	1.48507e-04
2023/02/28	23:38:30	ok	ok	394.9380	50.766	0.039824	20.76	58.907	10.617	47885794.762787	5	395.4357	7.70278e-05	1.64519e-04
2023/02/28	23:43:30	ok	ok	395.0820	50.759	0.039824	20.68	58.950	10.574	53391723.202853	4	395.3911	7.84377e-05	1.42855e-04
2023/02/28	23:48:30	ok	ok	395.1220	50.759	0.039824	20.65	58.955	10.557	50685030.583237	6	395.4336	7.16683e-05	2.51513e-04
2023/02/28	23:53:30	ok	ok	395.0940	50.765	0.039824	20.82	58.825	10.637	55168512.384660	5	395.6181	6.91566e-05	2.24237e-04
2023/02/28	23:58:30	--	ok	395.2560	50.778	0.039824	20.93	58.776	10.699	52682969.582569	9	395.3832	7.81651e-05	4.44930e-04
2023/02/28	23:58:37	ok	ok	394.9200	50.745	0.039811	20.93	58.799	10.703	53301014.164865	8	395.2863	7.15875e-05	1.62372e-04
2023/03/01	00:03:37	ok	ok	394.9540	50.748	0.039811	20.97	58.807	10.730	50694865.512376	6	395.2782	7.22837e-05	2.32655e-04
2023/03/01	00:08:37	ok	ok	394.8860	50.750	0.039811	21.04	58.853	10.783	51317437.812613	7	395.5401	6.47445e-05	4.48105e-04
2023/03/01	00:13:37	ok	ok	394.9540	50.755	0.039811	21.14	58.790	10.835	51597128.207139	6	395.3820	7.18449e-05	2.51931e-04
2023/03/01	00:18:37	ok	ok	394.9880	50.753	0.039811	21.10	58.849	10.819	51886674.990194	5	395.4521	6.98260e-05	2.41262e-04
2023/03/01	00:23:37	ok	ok	395.0600	50.756	0.039811	21.13	58.799	10.828	49077488.020377	7	395.3805	7.24712e-05	2.51880e-04
2023/03/01	00:28:37	ok	ok	395.0220	50.752	0.039811	20.99	59.049	10.784	46886702.402076	8	395.3281	7.13515e-05	2.89745e-04
2023/03/01	00:33:37	ok	ok	394.9400	50.751	0.039811	20.94	59.065	10.760	48602814.926955	7	395.2614	7.46863e-05	2.61187e-04
2023/03/01	00:38:37	ok	ok	394.8000	50.749	0.039811	20.83	59.216	10.717	50147824.678567	5	395.3380	7.11321e-05	2.47995e-04
2023/03/01	00:43:37	ok	ok	394.9340	50.748	0.039811	20.82	59.200	10.705	56238191.558510	8	395.2829	7.21602e-05	2.18504e-04
2023/03/01	00:48:37	ok	ok	394.8960	50.755	0.039811	20.93	59.004	10.741	50843731.592423	7	395.3965	7.08328e-05	1.91647e-04
2023/03/01	00:53:37	--	ok	395.2140	50.754	0.039811	21.00	59.040	10.791	50139829.586753	6	395.4652	6.91501e-05	1.67321e-04
2023/03/01	00:53:45	--	ok	394.7200	50.732	0.039799	21.00	58.982	10.780	52862124.796908	7	395.1787	6.99279e-05	2.47567e-04
2023/03/01	00:53:52	ok	ok	395.0160	50.754	0.039813	20.97	59.022	10.769	55905875.192766	10	395.3469	7.31741e-05	3.10413e-04
2023/03/01	00:58:51	ok	ok	395.0800	50.761	0.039813	21.03	58.964	10.795	46217024.745281	5	395.5358	7.00977e-05	2.24947e-04
2023/03/01	01:03:51	ok	ok	395.0420	50.765	0.039813	21.07	58.982	10.823	48030927.299076	5	395.3758	8.06282e-05	1.67124e-04
2023/03/01	01:08:51	ok	ok	395.1500	50.771	0.039813	21.10	58.999	10.847	48066571.779653	5	395.5599	6.99673e-05	2.73474e-04
2023/03/01	01:13:51	--	ok	395.3080	50.766	0.039813	21.16	58.976	10.878	49638571.722446	8	395.2352	9.01418e-05	4.13446e-04
2023/03/01	01:13:58	--	ok	394.7740	50.735	0.039797	21.13	58.981	10.862	52499705.264617	10	395.1360	7.23567e-05	3.32719e-04
2023/03/01	01:14:06	--	ok	394.7380	50.748	0.039809	21.10	59.078	10.861	49610991.382674	8	395.2757	7.60858e-05	3.43015e-04
2023/03/01	01:14:13	--	ok	395.2140	50.760	0.039823	20.99	59.118	10.796	56225257.031786	7	395.5833	7.11968e-05	1.43124e-04
2023/03/01	01:14:21	--	ok	394.7460	50.733	0.039812	20.90	59.248	10.767	52798862.550818	6	395.1967	7.12446e-05	1.86527e-04
2023/03/01	01:14:28	ok	ok	395.0700	50.762	0.039825	20.86	59.422	10.771	54866712.250489	8	395.4701	7.28865e-05	1.66124e-04
2023/03/01	01:19:27	--	ok	395.2940	50.827	0.039825	21.10	59.055	10.857	50979932.435133	8	395.7319	7.14048e-05	2.12679e-04
2023/03/01	01:19:35	ok	ok	394.9140	50.753	0.039809	21.10	59.022	10.851	54489927.295319	8	395.4132	7.19019e-05	1.82110e-04
2023/03/01	01:24:34	ok	ok	394.9700	50.757	0.039809	20.99	59.184	10.808	51390513.909878	8	395.3358	7.25823e-05	2.16435e-04
2023/03/01	01:29:34	ok	ok	395.0460	50.756	0.039809	20.93	59.243	10.784	51714566.666277	8	395.2163	7.55937e-05	3.56843e-04
2023/03/01	01:34:34	ok	ok	395.0280	50.754	0.039809	20.87	59.266	10.752	52829128.186191	6	395.3651	7.13669e-05	2.20160e-04
2023/03/01	01:39:34	ok	ok	395.0520	50.754	0.039809	20.82	59.348	10.731	54916686.487484	9	395.1313	7.85255e-05	4.36763e-04
2023/03/01	01:44:34	ok	ok	394.9420	50.752	0.039809	20.83	59.294	10.732	50179437.767987	7	395.1843	7.56418e-05	3.61241e-04
2023/03/01	01:49:34	ok	ok	395.0100	50.759	0.039809	20.91	59.251	10.775	52718404.956884	6	395.3954	7.14947e-05	2.07622e-04
2023/03/01	01:54:34	ok	ok	394.8980	50.762	0.039809	21.06	59.072	10.832	52562538.118268	4	395.4680	7.56114e-05	1.11524e-04
2023/03/01	01:59:34	ok	ok	395.0980	50.761	0.039809	21.10	59.136	10.872	51080694.512358	6	395.4697	7.07786e-05	2.74170e-04
2023/03/01	02:04:34	ok	ok	395.1340	50.770	0.039809	21.19	59.081	10.916	49742027.083716	5	395.5590	7.00720e-05	2.08415e-04
2023/03/01	02:09:34	ok	ok	395.0480	50.765	0.039809	21.16	59.065	10.894	46775621.128987	8	395.3027	7.74177e-05	4.63213e-04
2023/03/01	02:14:34	ok	ok	395.1740	50.772	0.039809	21.21	59.165	10.948	48116266.486307	7	395.5294	7.14656e-05	2.06862e-04
2023/03/01	02:19:34	ok	ok	395.1240	50.772	0.039809	21.20	59.187	10.944	49612933.224578	6	395.5582	7.14267e-05	2.10416e-04
2023/03/01	02:24:34	--	ok	395.2200	50.765	0.039809	21.06	59.310	10.875	48452129.972222	5	395.5419	6.95201e-05	1.58357e-04
2023/03/01	02:24:41	ok	ok	394.8240	50.740	0.039798	21.06	59.265	10.867	47403290.078237	7	395.2543	6.94917e-05	2.56165e-04
2023/03/01	02:29:41	ok	ok	394.8420	50.741	0.039798	21.01	59.315	10.849	48749506.827001	6	395.2724	7.01949e-05	2.06666e-04
2023/03/01	02:34:41	ok	ok	394.8980	50.741	0.039798	20.93	59.458	10.823	50356611.898929	7	395.1769	7.30429e-05	2.61650e-04
2023/03/01	02:39:41	ok	ok	395.0560	50.744	0.039798	20.91	59.500	10.821	51051398.196608	5	395.2746	7.00013e-05	1.89413e-04
2023/03/01	02:44:41	ok	ok	394.8860	50.743	0.039798	20.89	59.463	10.797	49984449.589493	6	395.2139	7.08916e-05	2.02471e-04
2023/03/01	02:49:41	ok	ok	394.8320	50.742	0.039798	20.87	59.504	10.795	50723085.361038	5	395.2466	6.96512e-05	2.16900e-04
2023/03/01	02:54:41	ok	ok	394.8400	50.742	0.039798	20.87	59.472	10.789	50624523.827856	7	395.2174	7.11933e-05	2.29989e-04
2023/03/01	02:59:41	ok	ok	395.0220	50.745	0.039798	21.01	59.303	10.847	49976399.888142	4	395.2870	7.45979e-05	1.06548e-04
2023/03/01	03:04:41	ok	ok	395.0340	50.749	0.039798	21.10	59.274	10.897	51496779.009635	6	395.3942	6.94311e-05	1.75353e-04
2023/03/01	03:09:41	ok	ok	394.8280	50.751	0.039798	21.13	59.229	10.908	49088762.972805	8	395.1847	7.71312e-05	4.94304e-04
2023/03/01	03:14:41	ok	ok	394.9660	50.752	0.039798	21.17	59.294	10.945	50731966.862653	9	395.1771	7.65672e-05	4.23064e-04
2023/03/01	03:19:41	ok	ok	395.1600	50.753	0.039798	21.20	59.310	10.966	50386644.505912	9	395.2157	7.63136e-05	4.05367e-04
2023/03/01	03:24:41	ok	ok	395.0140	50.754	0.039798	21.26	59.275	10.996	51263169.789259	6	395.3803	7.14670e-05	1.77917e-04
2023/03/01	03:29:41	ok	ok	394.9940	50.755	0.039798	21.23	59.315	10.984	51473965.604483	6	395.3947	7.13559e-05	2.42331e-04
2023/03/01	03:34:41	ok	ok	395.0360	50.750	0.039798	21.10	59.500	10.939	50443612.128403	9	395.2525	7.45747e-05	3.21274e-04
2023/03/01	03:39:41	ok	ok	394.9780	50.752	0.039798	21.03	59.544	10.901	54756815.783729	7	395.1896	7.53293e-05	4.24434e-04
2023/03/01	03:44:41	ok	ok	395.0480	50.752	0.039798	20.99	59.559	10.877	51075036.813821	9	395.1032	7.75942e-05	4.88197e-04
2023/03/01	03:49:41	ok	ok	394.9220	50.750	0.039798	20.93	59.608	10.851	48824107.887398	5	395.3361	6.91249e-05	2.24963e-04
2023/03/01	03:54:41	ok	ok	395.0080	50.752	0.039798	21.03	59.443	10.883	56792913.089681	5	395.3200	7.60827e-05	1.26352e-04
2023/03/01	03:59:41	ok	ok	395.0400	50.754	0.039798	21.13	59.379	10.935	53746727.430682	8	395.3203	7.44971e-05	3.56940e-04
2023/03/01	04:04:41	ok	ok	395.0660	50.757	0.039798	21.16	59.408	10.957	49435387.708443	8	395.3211	7.38110e-05	3.24280e-04
2023/03/01	04:09:41	ok	ok	394.9400	50.758	0.039798	21.23	59.329	10.987	52861341.159675	7	395.2756	7.58039e-05	3.66805e-04
2023/03/01	04:14:41	ok	ok	395.0420	50.757	0.039798	21.21	59.348	10.982	50685865.905572	7	395.2880	7.55317e-05	3.83472e-04
2023/03/01	04:19:41	ok	ok	395.1180	50.761	0.039798	21.24	59.342	11.000	52828239.602809	7	395.5286	7.01804e-05	1.93618e-04
2023/03/01	04:24:41	ok	ok	395.0340	50.762	0.039798	21.26	59.413	11.021	48095923.367660	7	395.4090	7.25722e-05	1.97346e-04
2023/03/01	04:29:41	ok	ok	394.9320	50.757	0.039798	21.11	59.582	10.962	54655780.552837	6	395.3783	7.21561e-05	2.64377e-04
2023/03/01	04:34:41	ok	ok	394.9120	50.757	0.039798	21.06	59.605	10.929	50949609.991243	5	395.4101	7.49641e-05	1.14201e-04
2023/03/01	04:39:41	ok	ok	394.9540	50.758	0.039798	21.00	59.573	10.888	51376657.278171	8	395.2688	7.40297e-05	2.95230e-04
2023/03/01	04:44:41	ok	ok	394.9060	50.754	0.039798	20.93	59.677	10.863	54174624.921439	7	395.3094	7.37287e-05	2.87673e-04
2023/03/01	04:49:41	ok	ok	394.8840	50.752	0.039798	20.90	59.681	10.845	54202095.276853	6	395.2877	7.31627e-05	2.31805e-04
2023/03/01	04:54:41	ok	ok	394.9900	50.751	0.039798	20.89	59.669	10.835	55736137.665352	5	395.3953	6.98191e-05	1.76345e-04
2023/03/01	04:59:41	ok	ok	394.9440	50.755	0.039798	21.01	59.576	10.897	55497438.660466	7	395.2460	7.56033e-05	2.96705e-04
2023/03/01	05:04:41	ok	ok	395.0860	50.764	0.039798	21.10	59.522	10.943	47221588.240351	7	395.2547	7.66264e-05	4.09936e-04
2023/03/01	05:09:41	ok	ok	395.1860	50.762	0.039798	21.14	59.472	10.961	52098158.952089	5	395.4487	7.03028e-05	2.03024e-04
2023/03/01	05:14:41	ok	ok	394.9640	50.761	0.039798	21.11	59.445	10.937	54705216.896625	8	395.3199	7.58925e-05	3.45342e-04
2023/03/01	05:19:41	ok	ok	395.1000	50.767	0.039798	21.17	59.522	10.987	51112410.227319	7	395.2362	7.91795e-05	4.92813e-04
2023/03/01	05:24:41	ok	ok	395.1440	50.766	0.039798	21.19	59.513	10.996	54307701.491520	7	395.3767	7.54600e-05	4.00198e-04
2023/03/01	05:29:41	ok	ok	395.0420	50.763	0.039798	21.10	59.590	10.955	55189335.004182	5	395.3896	7.77655e-05	1.37676e-04
2023/03/01	05:34:41	ok	ok	395.1620	50.766	0.039798	21.00	59.696	10.910	53864509.064232	5	395.4968	6.90101e-05	1.72420e-04
2023/03/01	05:39:41	ok	ok	395.1040	50.759	0.039798	20.89	59.779	10.855	51630548.515947	4	395.3327	7.58579e-05	1.41781e-04
2023/03/01	05:44:41	ok	ok	394.9440	50.757	0.039798	20.86	59.837	10.847	55438086.149179	5	395.1716	8.53915e-05	1.25288e-04
2023/03/01	05:49:41	ok	ok	394.9900	50.754	0.039798	20.83	59.811	10.825	57557759.392308	7	395.2514	7.53285e-05	4.18252e-04
2023/03/01	05:54:41	ok	ok	394.8940	50.750	0.039798	20.73	59.878	10.775	60299056.643104	8	395.1790	7.66206e-05	4.17358e-04
2023/03/01	05:59:41	ok	ok	394.9640	50.754	0.039798	20.75	59.838	10.777	61702271.684215	7	395.1861	7.48234e-05	4.15500e-04
2023/03/01	06:04:41	ok	ok	394.9420	50.755	0.039798	20.82	59.786	10.811	56634941.490369	8	395.0081	9.19399e-05	4.40446e-04
2023/03/01	06:09:41	ok	ok	394.9880	50.757	0.039798	20.89	59.701	10.841	55175141.270383	5	395.1002	8.94327e-05	3.71189e-04
2023/03/01	06:14:41	ok	ok	394.9680	50.756	0.039798	20.89	59.713	10.843	55249172.216516	8	395.2216	7.77455e-05	4.08966e-04
2023/03/01	06:19:41	ok	ok	395.1000	50.758	0.039798	20.91	59.695	10.856	52698516.452153	5	395.5049	6.96523e-05	1.84372e-04
2023/03/01	06:24:41	ok	ok	395.1040	50.762	0.039798	20.97	59.660	10.885	52068910.650910	9	395.1428	8.08348e-05	6.13957e-04
2023/03/01	06:29:41	ok	ok	395.1420	50.757	0.039798	20.91	59.760	10.868	54480347.822645	7	395.4057	7.30665e-05	2.96578e-04
2023/03/01	06:34:41	ok	ok	394.9920	50.761	0.039798	21.00	59.654	10.903	51226945.317137	8	395.2259	7.87760e-05	5.47862e-04
2023/03/01	06:39:41	ok	ok	395.0960	50.755	0.039798	20.80	59.837	10.811	54397898.355498	5	395.4095	7.09027e-05	2.32771e-04
2023/03/01	06:44:41	ok	ok	395.0720	50.752	0.039798	20.73	59.965	10.791	55899657.806703	7	395.1811	7.65165e-05	4.25659e-04
2023/03/01	06:49:41	ok	ok	394.9880	50.754	0.039798	20.68	59.860	10.737	59511320.112459	6	395.4413	6.78445e-05	1.80685e-04
2023/03/01	06:54:41	ok	ok	394.8900	50.751	0.039798	20.62	59.985	10.723	57804567.206901	7	395.2455	7.35685e-05	2.83226e-04
2023/03/01	06:59:41	--	ok	394.4440	50.749	0.039798	20.55	60.015	10.683	52146387.565650	7	395.1735	7.61374e-05	3.74058e-04
2023/03/01	06:59:48	--	ok	395.6060	50.927	0.039827	20.55	60.026	10.685	59813340.006359	6	396.0198	7.05787e-05	2.21894e-04
2023/03/01	06:59:55	--	ok	394.6400	50.735	0.039795	20.53	59.960	10.665	57551430.720083	7	395.1831	7.04222e-05	1.65231e-04
2023/03/01	07:00:03	ok	ok	394.9380	50.765	0.039813	20.49	60.061	10.656	57830685.162436	6	395.3053	8.45818e-05	1.74688e-04
2023/03/01	07:05:02	ok	ok	394.9240	50.817	0.039813	20.58	59.884	10.680	53781139.822342	5	395.6741	7.03182e-05	1.87131e-04
2023/03/01	07:10:02	--	ok	395.3840	50.820	0.039813	20.72	59.855	10.761	57616330.752920	7	395.6631	7.32103e-05	3.02489e-04
2023/03/01	07:10:10	--	ok	394.7920	50.740	0.039794	20.68	59.837	10.733	56057612.127862	7	395.2815	6.92963e-05	2.47493e-04
2023/03/01	07:10:17	ok	ok	394.9900	50.753	0.039804	20.60	59.878	10.695	54402596.815908	7	395.4763	6.90497e-05	2.36316e-04
2023/03/01	07:15:16	--	ok	395.3340	50.776	0.039804	20.76	59.768	10.772	54183299.541879	5	395.6169	6.99199e-05	2.18281e-04
2023/03/01	07:15:24	--	ok	394.7380	50.737	0.039787	20.79	59.738	10.785	55828316.341277	9	395.1389	7.21874e-05	3.72611e-04
2023/03/01	07:15:31	ok	ok	395.0680	50.753	0.0398	20.76	59.704	10.761	53801335.736055	7	395.4808	6.98581e-05	1.51255e-04
2023/03/01	07:20:31	--	ok	395.2320	50.770	0.0398	20.84	59.718	10.817	56507644.370767	5	395.5585	7.02341e-05	2.13497e-04
2023/03/01	07:20:39	ok	ok	394.8600	50.741	0.039788	20.86	59.686	10.819	53376612.287471	7	395.2242	7.27927e-05	2.54399e-04
2023/03/01	07:25:38	ok	ok	394.9000	50.746	0.039788	20.86	59.792	10.839	48646318.753915	7	395.0936	7.49880e-05	2.92452e-04
2023/03/01	07:30:38	ok	ok	394.9580	50.743	0.039788	20.84	59.706	10.814	50098415.619419	7	395.1877	7.35410e-05	2.17366e-04
2023/03/01	07:35:38	ok	ok	394.8040	50.745	0.039788	20.86	59.805	10.841	53723299.791189	6	395.2584	7.10357e-05	2.18305e-04
2023/03/01	07:40:38	ok	ok	394.9200	50.745	0.039788	20.84	59.814	10.834	49678418.024568	6	395.2201	7.20432e-05	2.00143e-04
2023/03/01	07:45:38	--	ok	394.7520	50.743	0.039788	20.70	60.012	10.781	46828997.113849	8	395.0817	7.55515e-05	3.89035e-04
2023/03/01	07:45:45	ok	ok	395.1620	50.773	0.039801	20.69	59.934	10.759	60352144.482504	6	395.5715	6.94802e-05	1.86903e-04
2023/03/01	07:50:45	ok	ok	395.0040	50.763	0.039801	20.68	59.901	10.744	52919657.170893	6	395.4369	7.20860e-05	2.61543e-04
2023/03/01	07:55:45	ok	ok	395.1500	50.764	0.039801	20.65	60.076	10.757	58681611.989000	6	395.4873	7.03992e-05	2.01619e-04
2023/03/01	08:00:45	ok	ok	395.1500	50.760	0.039801	20.58	60.066	10.712	55107120.358357	7	395.4273	7.11952e-05	1.89341e-04
2023/03/01	08:05:45	ok	ok	395.0640	50.758	0.039801	20.59	60.044	10.717	57416676.568006	6	395.4286	7.16013e-05	2.41897e-04
2023/03/01	08:10:45	ok	ok	395.0240	50.771	0.039801	20.68	59.901	10.744	57710769.758292	5	395.5472	6.97108e-05	1.86685e-04
2023/03/01	08:15:45	--	ok	395.2620	50.772	0.039801	20.82	59.850	10.822	55610256.266683	5	395.5642	6.98634e-05	2.19210e-04
2023/03/01	08:15:52	ok	ok	394.9780	50.748	0.039787	20.82	59.902	10.832	56289507.007226	6	395.2889	7.42282e-05	1.57285e-04
2023/03/01	08:20:52	--	ok	394.7880	50.749	0.039787	20.94	59.777	10.890	49238365.789214	5	395.0100	8.97396e-05	3.07365e-04
2023/03/01	08:20:59	ok	ok	395.1740	50.779	0.039798	20.93	59.719	10.871	55525416.551893	6	395.5095	7.92051e-05	1.53386e-04
2023/03/01	08:25:59	ok	ok	395.1580	50.772	0.039798	20.96	59.713	10.887	53507926.716550	5	395.6466	6.82247e-05	2.08301e-04
2023/03/01	08:30:59	ok	ok	395.0080	50.777	0.039798	20.96	59.884	10.918	50690233.817791	6	395.3442	8.49026e-05	3.24797e-04
2023/03/01	08:35:59	ok	ok	394.8740	50.779	0.039798	20.90	59.939	10.892	50141879.731938	5	395.5921	6.90936e-05	2.07014e-04
2023/03/01	08:40:59	--	ok	395.2480	50.779	0.039798	20.89	59.960	10.888	55649665.189619	6	395.4614	7.76052e-05	1.38659e-04
2023/03/01	08:41:06	--	ok	394.7520	50.747	0.039785	20.91	59.965	10.905	56380938.862531	8	395.2793	7.14258e-05	2.41676e-04
2023/03/01	08:41:14	ok	ok	395.1040	50.768	0.039798	20.90	59.907	10.886	53456327.412479	7	395.5414	7.05403e-05	2.10187e-04
2023/03/01	08:46:13	ok	ok	395.0980	50.787	0.039798	21.00	59.809	10.931	53450949.775470	7	395.5589	7.17654e-05	1.84837e-04
2023/03/01	08:51:13	--	ok	395.2060	50.789	0.039798	21.06	59.828	10.970	55436488.595103	5	395.6629	6.88596e-05	2.30012e-04
2023/03/01	08:51:20	ok	ok	395.0340	50.753	0.039788	21.10	59.782	10.991	53390176.887412	7	395.3642	7.56276e-05	2.28029e-04
2023/03/01	08:56:20	ok	ok	394.8880	50.757	0.039788	21.11	59.892	11.019	52794368.216199	7	395.4307	7.04301e-05	2.43935e-04
2023/03/01	09:01:20	--	ok	394.7960	50.759	0.039788	21.19	59.850	11.058	54152778.158372	8	395.2358	7.77259e-05	4.82998e-04
2023/03/01	09:01:27	--	ok	395.2240	50.808	0.039798	21.21	59.834	11.072	56273982.928143	7	395.7524	6.94145e-05	2.14217e-04
2023/03/01	09:01:34	ok	ok	394.9820	50.752	0.039787	21.19	59.841	11.056	54186153.504058	9	395.4601	7.07425e-05	2.82071e-04
2023/03/01	09:06:34	ok	ok	395.0920	50.761	0.039787	21.23	59.857	11.085	50448908.940770	6	395.4447	7.14756e-05	1.91009e-04
2023/03/01	09:11:34	ok	ok	394.8540	50.765	0.039787	21.30	59.850	11.130	48823066.549047	5	395.2944	8.21656e-05	9.34884e-05
2023/03/01	09:16:34	--	ok	395.2400	50.766	0.039787	21.33	59.864	11.150	51291859.296338	9	395.4058	7.45938e-05	4.29535e-04
2023/03/01	09:16:41	ok	ok	394.8580	50.741	0.039774	21.33	59.800	11.138	54171509.552664	9	395.2220	7.32261e-05	2.51398e-04
2023/03/01	09:21:41	ok	ok	394.9480	50.750	0.039774	21.44	59.797	11.211	50105578.677521	9	395.1292	7.67748e-05	2.83013e-04
2023/03/01	09:26:41	ok	ok	394.8860	50.747	0.039774	21.41	59.889	11.209	49087517.419591	6	395.3213	6.99024e-05	1.87052e-04
2023/03/01	09:31:41	ok	ok	394.9480	50.750	0.039774	21.42	59.902	11.221	51612008.110464	9	395.1110	7.85569e-05	5.20379e-04
2023/03/01	09:36:41	ok	ok	395.0600	50.750	0.039774	21.51	59.820	11.261	50290124.283038	7	395.2853	7.27933e-05	2.60889e-04
2023/03/01	09:41:41	--	ok	395.2720	50.755	0.039774	21.51	59.887	11.273	49868286.589965	9	395.2378	7.39889e-05	2.29579e-04
2023/03/01	09:41:48	--	ok	394.5140	50.718	0.039759	21.52	59.919	11.288	52141515.343862	7	395.1182	6.86240e-05	2.25769e-04
2023/03/01	09:41:56	ok	ok	395.1280	50.766	0.039785	21.48	59.924	11.263	54406678.956317	7	395.5559	7.12849e-05	2.20998e-04
2023/03/01	09:46:55	--	ok	395.4320	50.784	0.039785	21.57	59.873	11.307	47087125.299922	10	395.3884	7.80782e-05	4.51294e-04
2023/03/01	09:47:02	--	ok	394.6060	50.725	0.039762	21.54	59.837	11.283	51694052.869846	7	395.1318	6.95725e-05	1.54110e-04
2023/03/01	09:47:10	ok	ok	394.9380	50.759	0.039783	21.52	59.823	11.270	50421535.498981	8	395.4347	7.29205e-05	2.45776e-04
2023/03/01	09:52:09	--	ok	395.2120	50.772	0.039783	21.61	59.915	11.345	49854686.721588	9	395.2803	8.87348e-05	3.17484e-04
2023/03/01	09:52:16	ok	ok	394.8620	50.749	0.039772	21.57	59.884	11.309	51563401.951058	9	395.2895	7.25623e-05	1.90772e-04
2023/03/01	09:57:15	ok	ok	395.0020	50.760	0.039772	21.67	59.791	11.358	46020664.836370	9	395.2486	7.44274e-05	2.94535e-04
2023/03/01	10:02:16	ok	ok	395.0800	50.759	0.039772	21.65	59.898	11.370	44870957.123156	10	395.1577	7.80160e-05	4.22971e-04
2023/03/01	10:07:15	ok	ok	394.9840	50.760	0.039772	21.70	59.919	11.402	46981859.322691	7	395.3737	7.20648e-05	1.79792e-04
2023/03/01	10:12:15	ok	ok	395.0480	50.763	0.039772	21.75	59.838	11.423	50811531.881821	7	395.4083	7.23627e-05	2.51763e-04
2023/03/01	10:17:15	--	ok	394.4740	50.765	0.039772	21.77	59.951	11.454	52898106.325648	7	395.4909	7.12975e-05	2.31856e-04
2023/03/01	10:17:22	--	ok	395.6520	50.928	0.0398	21.82	59.916	11.484	55508344.067007	7	396.0726	7.22846e-05	1.71909e-04
2023/03/01	10:17:29	ok	ok	394.8320	50.744	0.039765	21.74	59.902	11.427	57463186.667857	7	395.3443	6.84878e-05	1.83172e-04
2023/03/01	10:22:29	ok	ok	394.9340	50.759	0.039765	21.81	59.937	11.479	53644694.930043	7	395.3932	6.98147e-05	1.62395e-04
2023/03/01	10:27:29	ok	ok	394.8060	50.760	0.039765	21.87	59.957	11.520	50183370.446329	8	395.1789	7.59076e-05	4.21877e-04
2023/03/01	10:32:29	ok	ok	394.9080	50.762	0.039765	21.87	59.947	11.518	52092845.533593	6	395.3608	7.11204e-05	1.91791e-04
2023/03/01	10:37:29	ok	ok	395.0240	50.764	0.039765	21.95	59.896	11.565	51075717.697284	6	395.3975	7.41748e-05	1.39345e-04
2023/03/01	10:42:29	ok	ok	395.0660	50.767	0.039765	22.01	59.992	11.621	53141942.350202	9	395.3612	7.30453e-05	3.66053e-04
2023/03/01	10:47:29	ok	ok	395.1100	50.767	0.039765	22.02	59.974	11.627	53167619.470282	9	395.2729	7.59468e-05	4.05101e-04
2023/03/01	10:52:29	ok	ok	395.1600	50.771	0.039765	22.05	59.925	11.637	49671075.252029	8	395.3316	7.59591e-05	4.72392e-04
2023/03/01	10:57:29	ok	ok	394.8400	50.748	0.039765	21.45	60.977	11.441	53375799.967956	8	395.1409	7.42901e-05	3.18034e-04
2023/03/01	11:02:29	--	ok	394.6900	50.733	0.039765	21.10	61.329	11.275	43730904.991642	9	394.9582	7.61714e-05	4.14490e-04
2023/03/01	11:02:36	--	ok	394.7000	50.773	0.039781	21.14	61.306	11.299	42666655.470263	8	395.4592	7.29847e-05	2.71277e-04
2023/03/01	11:02:44	--	ok	395.2820	50.819	0.039797	21.06	61.280	11.236	46331911.624135	6	395.8574	7.03831e-05	1.88741e-04
2023/03/01	11:02:51	--	ok	394.7820	50.760	0.039783	21.03	61.329	11.228	44261350.179088	9	395.3454	7.34710e-05	3.27901e-04
2023/03/01	11:02:58	ok	ok	395.0260	50.771	0.039794	20.96	61.540	11.220	47356082.376234	7	395.5698	7.05997e-05	1.69549e-04
2023/03/01	11:07:57	ok	ok	395.1180	50.788	0.039794	20.84	61.541	11.147	41742678.382480	6	395.6251	7.05345e-05	2.11466e-04
2023/03/01	11:12:57	ok	ok	394.9660	50.779	0.039794	20.68	61.659	11.060	43797307.080054	6	395.5090	7.15416e-05	2.58700e-04
2023/03/01	11:17:57	ok	ok	394.9580	50.773	0.039794	20.56	61.724	10.996	43840223.192300	5	395.5233	7.02591e-05	2.75028e-04
2023/03/01	11:22:57	ok	ok	395.1100	50.765	0.039794	20.45	61.801	10.938	42786022.294890	8	395.3146	7.51404e-05	3.93524e-04
2023/03/01	11:27:57	ok	ok	394.9420	50.763	0.039794	20.38	61.733	10.882	40834521.385425	5	395.4445	6.97163e-05	2.29936e-04
2023/03/01	11:32:57	ok	ok	394.9560	50.764	0.039794	20.31	61.784	10.845	36990751.214297	9	395.2397	7.49371e-05	3.42989e-04
2023/03/01	11:37:57	--	ok	394.5820	50.760	0.039794	20.25	61.787	10.810	43924801.437213	8	395.0964	7.84256e-05	6.30583e-04
2023/03/01	11:38:04	--	ok	395.2680	50.894	0.039816	20.26	61.769	10.815	43093680.783295	6	395.8710	7.02174e-05	1.70958e-04
2023/03/01	11:38:12	ok	ok	394.9980	50.778	0.039802	20.22	61.686	10.776	43418893.912332	6	395.4927	7.16057e-05	2.47151e-04
2023/03/01	11:43:11	ok	ok	394.8660	50.773	0.039802	20.18	61.788	10.767	44633092.103537	7	395.5039	7.09049e-05	2.07859e-04
2023/03/01	11:48:11	ok	ok	394.8840	50.770	0.039802	20.14	61.791	10.740	39860969.764512	7	395.3049	7.43815e-05	4.56298e-04
2023/03/01	11:53:11	ok	ok	394.9060	50.768	0.039802	20.14	61.759	10.735	40828695.382708	7	395.4376	7.21992e-05	2.23807e-04
2023/03/01	11:58:11	--	ok	394.4860	50.769	0.039802	20.11	61.724	10.710	38283468.843040	5	395.3939	7.57432e-05	1.33695e-04
2023/03/01	11:58:18	--	ok	395.5240	50.970	0.039829	20.12	61.727	10.721	45406408.176247	6	396.0632	7.00875e-05	1.51965e-04
2023/03/01	11:58:26	--	ok	394.7700	50.762	0.039801	20.05	61.683	10.668	43988626.422161	8	395.3835	7.16161e-05	2.33070e-04
2023/03/01	11:58:33	--	ok	394.7520	50.786	0.039813	19.97	61.778	10.633	44351939.887996	7	395.5403	7.71937e-05	8.01611e-05
2023/03/01	11:58:40	ok	ok	395.1040	50.844	0.039826	19.91	61.949	10.624	45417484.673817	5	395.7888	7.51005e-05	1.42554e-04
2023/03/01	12:03:40	ok	ok	395.0680	50.919	0.039826	20.12	61.640	10.706	37647374.652164	8	395.7274	7.66283e-05	3.97236e-04
2023/03/01	12:08:40	--	ok	395.3820	50.944	0.039826	20.07	61.674	10.677	42454862.428309	5	395.9403	6.98733e-05	1.91348e-04
2023/03/01	12:08:47	ok	ok	394.9820	50.785	0.039806	20.12	61.610	10.701	45561999.822844	7	395.5569	7.08435e-05	2.18326e-04
2023/03/01	12:13:47	ok	ok	394.8980	50.779	0.039806	20.03	61.711	10.656	43332687.253023	5	395.5061	7.03305e-05	2.02748e-04
2023/03/01	12:18:47	ok	ok	395.1280	50.779	0.039806	20.04	61.714	10.665	43083806.764787	7	395.2952	7.70102e-05	4.82539e-04
2023/03/01	12:23:47	--	ok	395.2840	50.780	0.039806	20.04	61.468	10.623	48041887.484664	5	395.5731	6.94503e-05	1.56670e-04
2023/03/01	12:23:55	ok	ok	394.9380	50.748	0.039791	20.04	61.384	10.608	50613476.743532	6	395.1827	7.23829e-05	2.44887e-04
2023/03/01	12:28:55	--	ok	394.5520	50.756	0.039791	20.14	55.293	9.611	50459936.779291	7	395.1573	7.64654e-05	3.87978e-04
2023/03/01	12:29:04	--	ok	395.2720	50.883	0.039814	20.11	55.389	9.611	51533323.320952	6	395.9001	6.93028e-05	2.31950e-04
2023/03/01	12:29:13	--	ok	394.7800	50.762	0.0398	20.03	55.483	9.581	50629510.651773	9	395.2722	7.51718e-05	4.17404e-04
2023/03/01	12:29:21	--	ok	394.5920	50.771	0.039811	19.88	55.872	9.567	54256124.518754	8	395.3859	7.52418e-05	3.58324e-04
2023/03/01	12:29:30	--	ok	395.4100	50.926	0.039833	19.81	56.167	9.579	54636938.984396	8	395.8216	7.32864e-05	4.34123e-04
2023/03/01	12:29:39	ok	ok	394.8500	50.766	0.039812	19.67	56.510	9.558	54436700.910061	7	395.3897	7.29063e-05	2.79180e-04
2023/03/01	12:34:37	--	ok	395.2360	50.859	0.039812	20.14	57.833	10.052	59026584.016049	6	395.6826	7.35143e-05	3.37025e-04
2023/03/01	12:34:46	ok	ok	394.9960	50.781	0.039799	20.16	57.845	10.070	58115376.909618	6	395.5302	7.09292e-05	2.96496e-04
2023/03/01	12:39:44	ok	ok	395.0160	50.778	0.039799	20.12	58.589	10.176	52557427.125753	5	395.5437	6.97129e-05	1.99471e-04
2023/03/01	12:44:44	ok	ok	394.9220	50.782	0.039799	20.15	58.935	10.252	58019980.580182	7	395.3449	7.60297e-05	4.21288e-04
2023/03/01	12:49:44	ok	ok	394.9160	50.797	0.039799	20.19	59.200	10.324	59443212.706321	7	395.4230	7.38349e-05	2.81293e-04
2023/03/01	12:54:44	ok	ok	395.0320	50.808	0.039799	20.24	59.411	10.386	52552129.501967	6	395.3675	8.20294e-05	3.26130e-04
2023/03/01	12:59:44	ok	ok	394.8900	50.801	0.039799	20.24	59.580	10.416	49872069.068391	7	395.3412	7.66743e-05	3.70649e-04
2023/03/01	13:04:44	ok	ok	394.9660	50.796	0.039799	20.26	59.683	10.450	58516753.609366	8	395.3577	7.61237e-05	4.06970e-04
2023/03/01	13:09:45	--	ok	394.6580	50.786	0.039799	20.32	59.797	10.506	52640030.136634	8	395.3685	7.72433e-05	4.79646e-04
2023/03/01	13:09:52	--	ok	395.4620	50.927	0.039817	20.25	59.777	10.459	59814080.047036	6	395.9515	7.04490e-05	2.42372e-04
2023/03/01	13:09:59	--	ok	394.7840	50.747	0.039793	20.25	59.796	10.462	55387280.556970	6	395.3660	7.05215e-05	2.25969e-04
2023/03/01	13:10:06	ok	ok	395.0400	50.775	0.039804	20.16	59.828	10.415	59260006.827089	6	395.3565	8.22087e-05	1.18014e-04
2023/03/01	13:15:06	ok	ok	394.8220	50.832	0.039804	20.28	59.875	10.494	54140841.257980	7	395.4580	7.59252e-05	3.35871e-04
2023/03/01	13:20:06	--	ok	395.2500	50.834	0.039804	20.33	59.948	10.541	59573324.693978	8	395.6353	7.16015e-05	2.23075e-04
2023/03/01	13:20:13	ok	ok	395.0240	50.756	0.039791	20.32	59.893	10.523	56833688.843971	9	395.2837	7.41198e-05	3.78045e-04
2023/03/01	13:25:12	ok	ok	394.9360	50.766	0.039791	20.39	60.085	10.600	54753466.993577	6	395.3801	7.20760e-05	2.59225e-04
2023/03/01	13:30:12	--	ok	394.7600	50.758	0.039791	20.38	60.104	10.595	57837198.544031	7	395.2488	7.55030e-05	4.31050e-04
2023/03/01	13:30:20	--	ok	395.2300	50.833	0.039803	20.35	60.090	10.574	57376992.058509	6	395.6981	7.15293e-05	2.49580e-04
2023/03/01	13:30:27	ok	ok	394.9060	50.749	0.039791	20.35	60.090	10.574	56828348.051419	8	395.0881	8.51191e-05	3.23686e-04
2023/03/01	13:35:26	ok	ok	394.8100	50.763	0.039791	20.38	60.189	10.610	58046696.741970	8	395.2706	7.72978e-05	3.66213e-04
2023/03/01	13:40:26	--	ok	394.7540	50.761	0.039791	20.40	60.278	10.642	56711387.284555	5	395.4343	7.17435e-05	2.55585e-04
2023/03/01	13:40:33	--	ok	395.4120	50.835	0.039804	20.43	60.253	10.656	58360864.424382	5	395.6875	7.84146e-05	1.14578e-04
2023/03/01	13:40:40	--	ok	394.7740	50.734	0.039782	20.35	60.208	10.595	60516728.527667	8	395.0027	8.09606e-05	3.92787e-04
2023/03/01	13:40:48	--	ok	394.7920	50.743	0.039794	20.21	60.420	10.545	58654857.830179	8	395.2957	7.22985e-05	2.98243e-04
2023/03/01	13:40:55	ok	ok	395.0800	50.767	0.039805	20.14	60.633	10.539	56358864.997267	6	395.4779	7.61312e-05	2.27904e-04
2023/03/01	13:45:55	--	ok	395.2660	50.847	0.039805	20.43	60.253	10.656	56648910.261282	6	395.6983	7.23490e-05	2.47263e-04
2023/03/01	13:46:02	ok	ok	394.8800	50.755	0.039791	20.40	60.258	10.638	58139200.516241	9	395.2976	7.33632e-05	3.70300e-04
2023/03/01	13:51:02	ok	ok	394.8540	50.763	0.039791	20.46	60.345	10.689	54564201.203612	7	395.2750	7.68327e-05	4.43964e-04
2023/03/01	13:56:02	ok	ok	394.9140	50.762	0.039791	20.46	60.418	10.702	57717714.465309	8	395.4185	7.25228e-05	2.50210e-04
2023/03/01	14:01:02	ok	ok	394.9920	50.763	0.039791	20.46	60.514	10.719	55078589.067934	7	395.2952	7.58407e-05	3.55712e-04
2023/03/01	14:06:03	ok	ok	394.8860	50.768	0.039791	20.43	60.626	10.722	56085030.738439	7	395.2694	7.78666e-05	4.68305e-04
2023/03/01	14:11:02	ok	ok	394.9340	50.763	0.039791	20.48	60.624	10.748	55177084.850231	7	395.3097	7.63089e-05	4.26661e-04
2023/03/01	14:16:02	ok	ok	395.0460	50.769	0.039791	20.48	60.697	10.761	53101358.714830	10	395.3518	7.35770e-05	3.45433e-04
2023/03/01	14:21:02	ok	ok	395.0000	50.772	0.039791	20.48	60.717	10.765	53192030.944353	8	395.2773	7.64493e-05	4.82312e-04
2023/03/01	14:26:02	ok	ok	395.0060	50.764	0.039791	20.48	60.752	10.771	54232111.938064	7	395.2882	7.65020e-05	4.31327e-04
2023/03/01	14:31:02	ok	ok	395.0000	50.770	0.039791	20.53	60.749	10.805	51574446.868689	5	395.5430	7.01712e-05	2.97039e-04
2023/03/01	14:36:02	ok	ok	395.0320	50.775	0.039791	20.56	60.882	10.846	51634433.645007	6	395.4290	7.25563e-05	2.73484e-04
2023/03/01	14:41:02	ok	ok	395.0800	50.783	0.039791	20.59	60.813	10.854	52441900.280973	8	395.3537	7.64567e-05	3.32260e-04
2023/03/01	14:46:02	ok	ok	394.9000	50.779	0.039791	20.58	60.917	10.864	51431260.606103	5	395.4570	7.16915e-05	3.09506e-04
2023/03/01	14:51:02	ok	ok	394.8760	50.773	0.039791	20.58	60.917	10.864	59944334.534763	6	395.4774	7.12047e-05	2.35396e-04
2023/03/01	14:56:02	ok	ok	394.8860	50.771	0.039791	20.63	60.905	10.897	56595531.811394	5	395.5478	6.97792e-05	2.40297e-04
2023/03/01	15:01:02	ok	ok	395.0340	50.767	0.039791	20.59	60.995	10.886	56974733.326549	6	395.4174	7.33820e-05	2.93297e-04
2023/03/01	15:06:02	ok	ok	395.0060	50.778	0.039791	20.63	61.065	10.926	56957080.778773	7	395.3789	7.66525e-05	3.29536e-04
2023/03/01	15:11:02	--	ok	394.7100	50.773	0.039791	20.60	61.187	10.929	54751561.907043	8	395.2898	7.76270e-05	3.98976e-04
2023/03/01	15:11:09	--	ok	395.2840	50.884	0.039806	20.62	61.137	10.929	63704585.822311	6	395.9009	6.98715e-05	2.64122e-04
2023/03/01	15:11:17	ok	ok	394.9740	50.769	0.039791	20.63	61.129	10.937	61661903.415109	6	395.4253	7.83430e-05	2.39320e-04
2023/03/01	15:16:16	ok	ok	395.0140	50.773	0.039791	20.63	61.086	10.930	60080946.208044	6	395.5812	6.93712e-05	2.29763e-04
2023/03/01	15:21:16	ok	ok	395.0500	50.782	0.039791	20.66	61.178	10.963	56567934.199914	8	395.3784	7.73979e-05	4.60181e-04
2023/03/01	15:26:16	ok	ok	394.9040	50.774	0.039791	20.66	61.198	10.967	56867294.229833	7	395.3720	7.55191e-05	3.77354e-04
2023/03/01	15:31:16	ok	ok	394.9160	50.771	0.039791	20.65	61.248	10.967	54687725.208069	7	395.4223	7.36122e-05	3.18779e-04
2023/03/01	15:36:16	ok	ok	394.9920	50.778	0.039791	20.68	61.224	10.982	53505959.867910	6	395.5281	7.18341e-05	2.42634e-04
2023/03/01	15:41:16	ok	ok	394.9620	50.783	0.039791	20.66	61.294	10.984	56531069.784565	5	395.5195	7.12580e-05	2.81829e-04
2023/03/01	15:46:16	ok	ok	394.9280	50.786	0.039791	20.70	61.321	11.016	56249617.975238	8	395.3678	7.67332e-05	3.54037e-04
2023/03/01	15:51:16	ok	ok	394.8380	50.775	0.039791	20.63	61.375	10.981	51086309.003008	7	395.3486	7.64955e-05	4.06843e-04
2023/03/01	15:56:16	ok	ok	394.9640	50.767	0.039791	20.68	61.288	10.993	55203863.219402	7	395.3355	7.70305e-05	4.94427e-04
2023/03/01	16:01:16	ok	ok	395.0280	50.774	0.039791	20.65	61.418	10.998	51973055.412392	8	395.4824	7.25602e-05	2.67749e-04
2023/03/01	16:06:16	ok	ok	395.0440	50.778	0.039791	20.70	61.430	11.036	57856677.109136	7	395.3186	7.86423e-05	4.60603e-04
2023/03/01	16:11:16	ok	ok	394.8480	50.783	0.039791	20.68	61.436	11.020	55073472.166390	6	395.5038	7.22831e-05	2.77910e-04
2023/03/01	16:16:16	--	ok	394.7640	50.777	0.039791	20.66	61.431	11.009	54549992.151885	5	395.5837	6.94289e-05	1.88111e-04
2023/03/01	16:16:23	ok	ok	395.1980	50.851	0.039803	20.66	61.444	11.011	59408870.428133	6	395.8051	7.06557e-05	1.72963e-04
2023/03/01	16:21:23	ok	ok	395.0540	50.863	0.039803	20.63	61.578	11.018	56983800.667954	7	395.5754	7.77071e-05	4.58171e-04
2023/03/01	16:26:23	ok	ok	394.9820	50.863	0.039803	20.63	61.599	11.022	54926984.898720	8	395.6158	7.54118e-05	3.11499e-04
2023/03/01	16:31:23	ok	ok	395.1640	50.841	0.039803	20.60	61.614	11.005	54864909.973707	8	395.5281	7.83373e-05	5.23358e-04
2023/03/01	16:36:23	--	ok	395.2500	50.855	0.039803	20.62	61.682	11.026	57434049.969987	8	395.5611	7.77217e-05	3.93017e-04
2023/03/01	16:36:30	ok	ok	395.0180	50.774	0.039791	20.66	61.604	11.039	59562998.204615	6	395.5710	6.90423e-05	1.82279e-04
2023/03/01	16:41:30	ok	ok	394.9260	50.762	0.039791	20.58	61.651	10.995	54000383.736664	7	395.2574	7.71205e-05	4.39871e-04
2023/03/01	16:46:30	ok	ok	395.0380	50.761	0.039791	20.40	61.878	10.924	54231214.707099	7	395.2781	7.55402e-05	3.80841e-04
2023/03/01	16:51:30	ok	ok	394.8280	50.758	0.039791	20.35	61.975	10.906	51018316.533265	7	395.2630	7.43337e-05	2.82171e-04
2023/03/01	16:56:30	ok	ok	394.9140	50.755	0.039791	20.31	61.860	10.858	56854304.700488	8	395.1960	7.58035e-05	3.95827e-04
2023/03/01	17:01:30	ok	ok	394.9620	50.762	0.039791	20.39	61.939	10.927	52245555.939437	8	395.1916	7.73655e-05	3.60102e-04
2023/03/01	17:06:30	ok	ok	394.9060	50.759	0.039791	20.42	61.857	10.931	55728988.070615	7	395.1816	7.80698e-05	5.80479e-04
2023/03/01	17:11:30	ok	ok	394.8080	50.755	0.039791	20.42	61.816	10.924	55039721.043281	7	395.1838	7.71467e-05	4.64967e-04
2023/03/01	17:16:30	--	ok	394.6080	50.758	0.039791	20.36	61.869	10.896	57444048.189919	8	395.2254	7.54623e-05	3.05037e-04
2023/03/01	17:16:37	--	ok	395.4180	50.874	0.039811	20.36	61.924	10.905	59202547.451749	6	395.8527	7.00183e-05	1.86921e-04
2023/03/01	17:16:45	ok	ok	394.8500	50.741	0.039789	20.26	61.949	10.847	58303121.106546	8	395.1734	7.39261e-05	3.89988e-04
2023/03/01	17:21:45	--	ok	394.7140	50.752	0.039789	20.36	61.933	10.907	56732065.374529	8	395.2389	7.48721e-05	4.84656e-04
2023/03/01	17:21:52	--	ok	395.2860	50.846	0.039804	20.40	61.942	10.936	58983037.534436	6	395.7676	6.98732e-05	2.38349e-04
2023/03/01	17:21:59	--	ok	394.7500	50.747	0.039789	20.35	61.866	10.887	58924077.709566	10	395.2173	7.37856e-05	3.65225e-04
2023/03/01	17:22:07	ok	ok	395.0360	50.769	0.039802	20.25	61.883	10.827	58231880.708157	6	395.4465	7.65251e-05	1.68853e-04
2023/03/01	17:27:06	ok	ok	395.0540	50.801	0.039802	20.36	61.860	10.894	53470883.342077	8	395.5093	7.50103e-05	3.88581e-04
2023/03/01	17:32:06	ok	ok	395.0380	50.811	0.039802	20.31	61.944	10.873	58689234.611832	6	395.6657	6.88738e-05	1.42144e-04
2023/03/01	17:37:06	ok	ok	395.0080	50.806	0.039802	20.32	61.935	10.882	55252281.484527	5	395.6502	6.86261e-05	1.56443e-04
2023/03/01	17:42:06	ok	ok	394.9520	50.799	0.039802	20.26	62.013	10.858	53492057.553759	6	395.5597	7.27145e-05	2.71900e-04
2023/03/01	17:47:06	ok	ok	395.0160	50.797	0.039802	20.22	62.081	10.845	57962807.401407	7	395.3647	7.66865e-05	4.02788e-04
2023/03/01	17:52:06	ok	ok	394.9220	50.783	0.039802	20.12	62.194	10.802	55706175.109948	8	395.4012	7.52756e-05	3.39674e-04
2023/03/01	17:57:06	ok	ok	395.0460	50.782	0.039802	19.98	62.269	10.726	55424496.958446	8	395.3424	7.67486e-05	4.89269e-04
2023/03/01	18:02:06	ok	ok	394.8780	50.786	0.039802	19.92	62.354	10.704	58185911.607115	10	395.0886	8.34908e-05	8.16002e-04
2023/03/01	18:07:06	ok	ok	394.8820	50.771	0.039802	19.95	62.158	10.687	51257480.787581	6	395.4503	7.10464e-05	2.30506e-04
2023/03/01	18:12:06	ok	ok	394.9780	50.779	0.039802	20.04	62.116	10.735	52727701.939413	5	395.5486	6.97231e-05	2.73680e-04
2023/03/01	18:17:06	ok	ok	394.9880	50.781	0.039802	20.09	62.071	10.762	52753782.126367	7	395.3445	7.66146e-05	3.97285e-04
2023/03/01	18:22:06	ok	ok	394.9800	50.771	0.039802	20.07	62.089	10.748	54446393.632017	7	395.2872	7.64412e-05	4.23782e-04
2023/03/01	18:27:06	ok	ok	394.9560	50.781	0.039802	20.09	62.145	10.775	55098595.941835	7	395.2904	7.74414e-05	4.57589e-04
2023/03/01	18:32:06	ok	ok	395.0780	50.786	0.039802	20.09	62.190	10.783	57562776.300837	7	395.3956	7.57068e-05	3.88555e-04
2023/03/01	18:37:06	ok	ok	394.9760	50.787	0.039802	20.12	62.185	10.800	56760785.654672	6	395.6121	6.79960e-05	3.26612e-04
2023/03/01	18:42:06	ok	ok	395.0320	50.782	0.039802	20.14	62.141	10.801	56011378.950399	7	395.3656	7.61778e-05	3.56696e-04
2023/03/01	18:47:06	ok	ok	394.9420	50.789	0.039802	20.14	62.228	10.816	56609560.361535	8	395.3284	7.62359e-05	4.72757e-04
2023/03/01	18:52:06	ok	ok	394.8500	50.772	0.039802	20.01	62.327	10.753	54718550.814754	7	395.2806	7.60215e-05	4.03429e-04
2023/03/01	18:57:06	--	ok	394.6840	50.768	0.039802	19.94	62.388	10.718	52501432.611363	7	395.2721	7.72513e-05	4.43708e-04
2023/03/01	18:57:13	ok	ok	395.1940	50.894	0.039818	19.91	62.364	10.695	58647740.919300	5	395.7894	7.24423e-05	2.02292e-04
2023/03/01	19:02:13	ok	ok	395.0940	50.863	0.039818	19.84	62.470	10.670	53573995.699568	7	395.6059	7.43398e-05	3.42116e-04
2023/03/01	19:07:13	--	ok	395.2820	50.895	0.039818	19.85	62.333	10.655	54726412.815557	6	395.5935	7.47887e-05	3.99043e-04
2023/03/01	19:07:20	ok	ok	395.0340	50.767	0.039804	19.84	62.364	10.652	57600746.053373	6	395.4167	7.19892e-05	2.33818e-04
2023/03/01	19:12:20	ok	ok	394.9940	50.775	0.039804	19.89	62.382	10.690	52702492.987375	6	395.4986	6.97624e-05	1.37059e-04
2023/03/01	19:17:20	ok	ok	394.9480	50.772	0.039804	19.87	62.400	10.677	52593516.319162	8	395.2760	7.52061e-05	3.98028e-04
2023/03/01	19:22:20	--	ok	395.2660	50.775	0.039804	19.89	62.437	10.700	50304421.250142	9	395.2938	7.56655e-05	3.64787e-04
2023/03/01	19:22:27	--	ok	394.6100	50.729	0.03979	19.89	62.393	10.692	57111228.185370	6	395.0415	7.80446e-05	1.74687e-04
2023/03/01	19:22:35	ok	ok	394.9780	50.776	0.03981	19.80	62.359	10.625	57458778.682539	6	395.4829	7.66436e-05	1.57681e-04
2023/03/01	19:27:34	ok	ok	395.1000	50.796	0.03981	19.89	62.319	10.679	54835042.047339	7	395.3450	7.72982e-05	5.20745e-04
2023/03/01	19:32:34	ok	ok	395.1780	50.812	0.03981	19.94	62.315	10.705	54070960.194824	5	395.4886	8.17033e-05	1.13810e-04
2023/03/01	19:37:34	--	ok	395.2600	50.793	0.03981	19.87	62.432	10.682	52197969.802018	9	395.3706	7.74171e-05	3.60379e-04
2023/03/01	19:37:41	ok	ok	394.8000	50.738	0.039797	19.87	62.452	10.685	53956958.451837	7	395.2299	7.24168e-05	2.81440e-04
2023/03/01	19:42:41	--	ok	394.7860	50.745	0.039797	19.91	62.300	10.684	52461414.427461	6	395.3668	7.11880e-05	2.88884e-04
2023/03/01	19:42:48	ok	ok	395.0180	50.783	0.039808	19.89	62.309	10.678	60236916.101373	7	395.4396	7.45189e-05	2.68218e-04
2023/03/01	19:47:48	ok	ok	394.9900	50.778	0.039808	19.85	62.345	10.657	53768944.598778	7	395.3257	7.74349e-05	5.14853e-04
2023/03/01	19:52:48	--	ok	394.6580	50.783	0.039808	19.74	62.571	10.626	52895916.344910	5	395.5360	6.87404e-05	2.07943e-04
2023/03/01	19:52:55	--	ok	395.5300	50.930	0.039826	19.75	62.530	10.627	56461736.434447	4	395.8954	8.02225e-05	1.17133e-04
2023/03/01	19:53:03	--	ok	394.6760	50.735	0.039798	19.73	62.464	10.599	56146638.467538	6	395.2452	7.55851e-05	2.79756e-04
2023/03/01	19:53:10	ok	ok	394.9660	50.772	0.039815	19.60	62.580	10.540	58519410.672894	5	395.4097	8.13593e-05	8.63041e-05
2023/03/01	19:58:09	ok	ok	395.0880	50.824	0.039815	19.67	62.539	10.577	53225792.067505	7	395.4842	7.49158e-05	4.08996e-04
2023/03/01	20:03:09	ok	ok	395.0180	50.810	0.039815	19.56	62.672	10.529	54477419.600756	8	395.3189	7.83689e-05	4.84320e-04
2023/03/01	20:08:09	ok	ok	394.9640	50.812	0.039815	19.56	62.672	10.529	53036358.589368	7	395.3331	7.82131e-05	5.00262e-04
2023/03/01	20:13:09	ok	ok	395.0740	50.833	0.039815	19.61	62.583	10.550	50919681.150453	6	395.3616	8.59271e-05	2.28676e-04
2023/03/01	20:18:09	ok	ok	395.0420	50.816	0.039815	19.67	62.562	10.581	54805424.038472	6	395.3451	8.38958e-05	4.03655e-04
2023/03/01	20:23:09	ok	ok	395.0880	50.809	0.039815	19.65	62.515	10.563	56234832.850793	5	395.4895	7.98955e-05	8.76201e-05
2023/03/01	20:28:09	ok	ok	394.9600	50.801	0.039815	19.64	62.567	10.564	56058158.309444	5	395.6308	6.95781e-05	2.14199e-04
2023/03/01	20:33:09	ok	ok	395.0620	50.810	0.039815	19.64	62.588	10.567	52588775.383970	8	395.3700	7.77803e-05	4.39730e-04
2023/03/01	20:38:09	ok	ok	395.1580	50.821	0.039815	19.68	62.489	10.577	54127726.802637	7	395.4351	7.44893e-05	3.61844e-04
2023/03/01	20:43:09	ok	ok	394.9780	50.788	0.039815	19.54	62.583	10.505	55456350.782298	9	395.4321	7.28195e-05	2.35639e-04
2023/03/01	20:48:09	ok	ok	394.9860	50.788	0.039815	19.47	62.638	10.472	50884359.350741	5	395.5743	6.89829e-05	2.04655e-04
2023/03/01	20:53:09	ok	ok	394.8560	50.785	0.039815	19.34	62.754	10.413	52642371.854896	9	395.2731	8.01759e-05	3.55249e-04
2023/03/01	20:58:09	ok	ok	394.8500	50.775	0.039815	19.26	62.840	10.375	53391992.470292	7	395.2530	7.35091e-05	3.50159e-04
2023/03/01	21:03:09	--	ok	394.7780	50.764	0.039815	19.17	62.837	10.322	55739806.162114	6	395.1859	8.55888e-05	2.76562e-04
2023/03/01	21:03:16	ok	ok	395.0820	50.840	0.039827	19.14	62.873	10.310	59074047.583289	5	395.5892	7.65258e-05	1.01458e-04
2023/03/01	21:08:16	ok	ok	395.1260	50.837	0.039827	19.07	62.927	10.277	60169718.704679	6	395.3494	8.21292e-05	3.25332e-04
2023/03/01	21:13:16	ok	ok	394.9080	50.837	0.039827	19.01	62.937	10.237	54631852.699676	6	395.5126	7.06286e-05	1.64549e-04
2023/03/01	21:18:16	ok	ok	395.1300	50.818	0.039827	19.03	62.730	10.219	52807041.371255	7	395.3122	8.32097e-05	3.12526e-04
2023/03/01	21:23:16	ok	ok	395.1280	50.831	0.039827	19.07	62.640	10.230	57149645.332170	6	395.3140	8.46048e-05	3.61089e-04
2023/03/01	21:28:16	ok	ok	394.9380	50.817	0.039827	19.05	62.657	10.215	54036163.380003	7	395.2955	8.82039e-05	3.34778e-04
2023/03/01	21:33:16	ok	ok	394.9900	50.816	0.039827	19.05	62.626	10.210	55923031.099016	7	395.2214	8.71513e-05	3.23571e-04
2023/03/01	21:38:16	ok	ok	395.0200	50.810	0.039827	19.01	62.620	10.185	58699280.528182	5	395.4860	7.67219e-05	4.58455e-05
2023/03/01	21:43:16	ok	ok	395.0500	50.814	0.039827	18.98	62.731	10.185	57394042.810830	7	395.2717	8.58299e-05	3.50334e-04
2023/03/01	21:48:16	ok	ok	394.9520	50.803	0.039827	18.89	62.876	10.158	57869184.467859	4	395.0733	1.03600e-04	3.26627e-04
2023/03/01	21:53:16	ok	ok	395.0120	50.795	0.039827	18.82	62.908	10.121	52776944.583880	5	395.4078	7.26316e-05	1.80706e-04
2023/03/01	21:58:16	ok	ok	394.8680	50.790	0.039827	18.72	63.032	10.082	58194251.610075	7	395.2321	7.97512e-05	4.12640e-04
2023/03/01	22:03:16	ok	ok	394.8560	50.778	0.039827	18.67	63.033	10.049	56643362.756434	6	395.1456	8.38475e-05	3.99536e-04
2023/03/01	22:08:16	ok	ok	394.8860	50.767	0.039827	18.64	62.945	10.018	58065079.831829	5	394.9749	9.62411e-05	4.92402e-04
2023/03/01	22:13:16	ok	ok	394.9180	50.767	0.039827	18.61	63.110	10.028	55642463.869326	6	395.3050	7.72281e-05	1.48965e-04
2023/03/01	22:18:16	ok	ok	394.8680	50.759	0.039827	18.64	62.872	10.006	53069914.089475	6	395.2861	8.00203e-05	1.34504e-04
2023/03/01	22:23:16	ok	ok	394.8400	50.761	0.039827	18.67	62.832	10.017	56374783.879152	7	395.1247	8.58366e-05	3.56476e-04
2023/03/01	22:28:16	ok	ok	394.8960	50.767	0.039827	18.67	62.876	10.024	54106656.943600	4	395.3153	7.57307e-05	1.57731e-05
2023/03/01	22:33:16	ok	ok	394.8020	50.768	0.039827	18.67	62.864	10.022	56480903.249700	7	395.0845	8.40974e-05	3.93755e-04
2023/03/01	22:38:16	ok	ok	394.8420	50.779	0.039827	18.68	62.867	10.031	54725598.271771	4	395.3189	7.30841e-05	1.11280e-04
2023/03/01	22:43:16	ok	ok	394.8740	50.760	0.039827	18.69	62.846	10.035	54164129.709382	6	395.2147	7.96097e-05	2.23509e-04
2023/03/01	22:48:16	ok	ok	394.8180	50.755	0.039827	18.54	63.005	9.967	55908473.936840	6	395.0682	8.85433e-05	4.51503e-04
2023/03/01	22:53:16	--	ok	394.7760	50.751	0.039827	18.47	63.139	9.947	52632605.316581	5	395.2920	7.35266e-05	9.38269e-05
2023/03/01	22:53:23	ok	ok	394.9640	50.830	0.039838	18.47	63.098	9.941	62161979.789673	5	395.5152	7.31896e-05	1.46977e-04
2023/03/01	22:58:23	ok	ok	395.0100	50.834	0.039838	18.41	63.185	9.922	53961782.832431	6	395.3302	7.97471e-05	2.51865e-04
2023/03/01	23:03:23	--	ok	394.7840	50.813	0.039838	18.38	63.137	9.897	56921403.970066	7	395.2467	8.86109e-05	2.87964e-04
2023/03/01	23:03:30	ok	ok	395.0880	50.898	0.039849	18.37	63.125	9.887	56718489.982724	6	395.7503	7.05472e-05	2.19291e-04
2023/03/01	23:08:30	ok	ok	395.1440	50.916	0.039849	18.31	63.137	9.856	55403576.704205	5	395.7324	6.96122e-05	2.10775e-04
2023/03/01	23:13:30	--	ok	395.2140	50.903	0.039849	18.27	63.133	9.831	53846429.030255	7	395.5336	7.51765e-05	4.08437e-04
2023/03/01	23:13:37	ok	ok	394.9900	50.783	0.039838	18.21	63.091	9.792	54271658.397666	7	395.4258	7.09270e-05	2.28492e-04
2023/03/01	23:18:37	ok	ok	394.8720	50.801	0.039838	18.18	63.192	9.790	53426820.341616	7	395.2834	7.48126e-05	4.65810e-04
2023/03/01	23:23:37	ok	ok	394.8180	50.789	0.039838	18.16	63.178	9.773	58388084.598145	4	395.3452	7.60623e-05	1.33581e-04
2023/03/01	23:28:37	ok	ok	394.9120	50.794	0.039838	18.21	63.027	9.782	54836431.640642	7	395.2535	7.54410e-05	4.19353e-04
2023/03/01	23:33:37	ok	ok	394.9340	50.794	0.039838	18.28	62.942	9.809	54311822.238366	6	395.3169	8.03331e-05	1.36401e-04
2023/03/01	23:38:37	ok	ok	395.0060	50.793	0.039838	18.23	63.061	9.795	54698180.030570	7	395.3184	7.28133e-05	3.21814e-04
2023/03/01	23:43:37	ok	ok	395.0340	50.793	0.039838	18.27	62.951	9.803	53773237.730369	6	395.4321	7.02179e-05	1.63185e-04
2023/03/01	23:48:37	ok	ok	394.9620	50.787	0.039838	18.24	62.882	9.775	59662148.013938	7	395.3403	7.35695e-05	2.73098e-04
2023/03/01	23:53:38	ok	ok	394.9060	50.804	0.039838	18.27	62.983	9.807	53064069.407818	5	395.4895	6.93075e-05	1.99245e-04
2023/03/01	23:58:37	--	ok	394.6180	50.781	0.039838	18.10	63.180	9.740	57204588.926594	5	395.4686	6.89813e-05	1.87734e-04
2023/03/01	23:58:44	--	ok	395.2160	50.942	0.039858	18.14	63.153	9.761	59931135.692087	6	395.8317	7.02006e-05	9.72481e-05
2023/03/01	23:58:52	ok	ok	395.0180	50.818	0.039847	18.07	63.101	9.711	56274750.360292	6	395.4329	7.88264e-05	1.74897e-04
2023/03/02	00:03:51	ok	ok	395.0060	50.837	0.039847	18.01	63.220	9.697	51576675.689002	5	395.5765	6.89774e-05	1.93609e-04
2023/03/02	00:08:51	--	ok	394.7820	50.818	0.039847	17.92	63.256	9.646	54444859.125486	5	395.5017	7.05675e-05	1.70739e-04
2023/03/02	00:08:59	ok	ok	395.1000	50.917	0.039858	17.94	63.261	9.664	56922593.287102	6	395.7746	6.92339e-05	1.25621e-04
2023/03/02	00:13:58	ok	ok	395.0860	50.903	0.039858	17.83	63.243	9.594	54087347.438405	5	395.7142	6.89870e-05	2.33099e-04
2023/03/02	00:18:58	ok	ok	395.1880	50.894	0.039858	17.79	63.331	9.584	55943886.657563	6	395.3765	7.78125e-05	4.38244e-04
2023/03/02	00:23:58	ok	ok	394.9100	50.870	0.039858	17.70	63.340	9.537	53225602.912725	8	395.3535	7.82346e-05	3.83054e-04
2023/03/02	00:28:58	ok	ok	395.0680	50.908	0.039858	17.76	63.368	9.573	53331185.627633	5	395.6401	7.00185e-05	1.42492e-04
2023/03/02	00:33:58	--	ok	395.2520	50.952	0.039858	18.16	63.441	9.813	50591480.390166	8	395.5712	7.74178e-05	4.60546e-04
2023/03/02	00:34:05	ok	ok	395.0040	50.842	0.039845	18.16	63.462	9.817	59052375.940695	7	395.4943	7.20807e-05	2.24120e-04
2023/03/02	00:39:05	ok	ok	395.0100	50.872	0.039845	18.42	63.505	9.980	51857539.893701	6	395.3053	8.69723e-05	4.09433e-04
2023/03/02	00:44:05	ok	ok	395.1000	50.884	0.039845	18.55	63.491	10.054	54620421.124565	5	395.6335	7.00393e-05	2.05294e-04
2023/03/02	00:49:05	ok	ok	395.1920	50.891	0.039845	18.68	63.395	10.115	55709306.300185	6	395.7316	6.95725e-05	1.58669e-04
2023/03/02	00:54:05	ok	ok	395.1660	50.912	0.039845	18.78	63.357	10.168	54566207.983750	7	395.4483	8.72642e-05	4.37176e-04
2023/03/02	00:59:05	ok	ok	395.0880	50.911	0.039845	18.85	63.252	10.193	52511915.737887	5	395.7938	6.94536e-05	1.94797e-04
2023/03/02	01:04:05	--	ok	395.2060	50.925	0.039845	18.92	63.157	10.221	55290473.050612	5	395.6645	8.04488e-05	1.99346e-04
2023/03/02	01:04:12	ok	ok	395.0360	50.821	0.039834	18.89	63.197	10.209	58719789.640240	5	395.5423	6.96066e-05	2.04667e-04
2023/03/02	01:09:11	ok	ok	394.8460	50.855	0.039834	18.99	63.148	10.261	54027172.031326	7	395.2886	8.69764e-05	3.76429e-04
2023/03/02	01:14:11	--	ok	394.7600	50.859	0.039834	19.01	63.116	10.266	53654281.024452	8	395.3767	7.67473e-05	3.67140e-04
2023/03/02	01:14:18	ok	ok	395.1980	50.956	0.039847	18.99	63.114	10.256	57966251.483918	5	395.8250	7.31557e-05	1.92000e-04
2023/03/02	01:19:18	ok	ok	395.1940	50.956	0.039847	19.01	63.052	10.255	52577123.098011	5	395.7286	7.86534e-05	1.97554e-04
2023/03/02	01:24:18	ok	ok	395.1940	50.952	0.039847	19.02	62.992	10.254	53388119.123358	7	395.5710	8.76366e-05	4.97804e-04
2023/03/02	01:29:18	--	ok	395.2840	50.962	0.039847	19.05	62.986	10.269	50730642.295479	3	395.7772	7.99058e-05	1.49698e-05
2023/03/02	01:29:25	ok	ok	395.0040	50.853	0.039832	19.06	62.904	10.265	59155723.712577	5	395.5801	7.05720e-05	1.88044e-04
2023/03/02	01:34:25	ok	ok	394.8060	50.842	0.039832	19.06	62.881	10.261	52029981.845722	4	395.5900	6.93589e-05	1.86920e-04
2023/03/02	01:39:25	ok	ok	394.8660	50.853	0.039832	19.07	62.873	10.268	51918150.869599	5	395.5164	8.26231e-05	1.23372e-04
2023/03/02	01:44:25	ok	ok	394.8420	50.855	0.039832	19.07	62.831	10.261	48622619.230613	9	395.4617	7.40699e-05	3.76711e-04
2023/03/02	01:49:25	ok	ok	394.9500	50.849	0.039832	19.07	62.800	10.256	49374364.359715	4	395.5308	7.50991e-05	1.80766e-04
2023/03/02	01:54:25	ok	ok	394.9580	50.871	0.039832	19.06	62.734	10.237	46726079.160938	7	395.3849	7.60695e-05	5.05824e-04
2023/03/02	01:59:25	ok	ok	394.8700	50.862	0.039832	19.06	62.658	10.225	47574043.746844	6	395.3695	8.23875e-05	3.19866e-04
2023/03/02	02:04:25	ok	ok	394.9160	50.876	0.039832	19.10	62.657	10.250	49404613.811811	5	395.4692	8.63789e-05	1.29618e-04
2023/03/02	02:09:25	ok	ok	394.8140	50.872	0.039832	19.07	62.576	10.220	54543067.337682	6	395.5648	7.11377e-05	2.57128e-04
2023/03/02	02:14:25	ok	ok	394.8720	50.880	0.039832	19.09	62.557	10.225	46146006.631581	6	395.3736	8.21421e-05	4.62232e-04
2023/03/02	02:19:25	ok	ok	394.8720	50.876	0.039832	19.07	62.524	10.211	47116551.472978	5	395.5722	7.62539e-05	1.81071e-04
2023/03/02	02:24:25	ok	ok	394.9200	50.868	0.039832	19.07	62.502	10.208	50172399.708782	5	395.6728	6.83627e-05	2.07157e-04
2023/03/02	02:29:25	ok	ok	395.0840	50.869	0.039832	19.12	62.446	10.224	42550111.103341	4	395.6445	7.22824e-05	1.69983e-04
2023/03/02	02:34:25	--	ok	394.7320	50.882	0.039832	19.10	62.487	10.223	40779952.744674	8	395.5172	7.32186e-05	3.30182e-04
2023/03/02	02:34:32	--	ok	395.3280	50.980	0.039845	19.09	62.441	10.206	49175825.793442	6	395.8991	7.33202e-05	2.85014e-04
2023/03/02	02:34:39	ok	ok	394.8940	50.811	0.039829	19.05	62.466	10.184	51114122.092901	5	395.5833	6.82428e-05	2.79641e-04
2023/03/02	02:39:39	ok	ok	395.0300	50.867	0.039829	19.19	62.255	10.235	42306096.161808	8	395.4047	7.69884e-05	4.43454e-04
2023/03/02	02:44:39	ok	ok	394.9140	50.893	0.039829	19.33	62.235	10.318	44621300.947666	5	395.3517	9.17474e-05	3.67570e-04
2023/03/02	02:49:39	ok	ok	395.0540	50.904	0.039829	19.44	62.144	10.371	42677743.602744	4	395.6508	7.64876e-05	1.17259e-04
2023/03/02	02:54:39	ok	ok	394.9660	50.910	0.039829	19.46	62.104	10.374	42470497.969969	7	395.5652	7.62963e-05	4.64304e-04
2023/03/02	02:59:39	--	ok	395.2180	50.914	0.039829	19.53	62.040	10.406	44032276.385463	5	396.0857	5.94447e-05	6.89066e-04
2023/03/02	02:59:47	ok	ok	394.9520	50.814	0.039817	19.52	62.049	10.399	47287137.808373	7	395.4871	7.16589e-05	2.03408e-04
2023/03/02	03:04:46	ok	ok	394.9060	50.808	0.039817	19.44	62.135	10.370	41178247.595102	6	395.2769	7.58741e-05	4.84179e-04
2023/03/02	03:09:46	--	ok	394.7180	50.809	0.039817	19.37	62.113	10.324	44803755.414777	7	395.2878	7.56337e-05	3.68033e-04
2023/03/02	03:09:53	ok	ok	395.1080	50.928	0.039832	19.33	62.118	10.299	46364011.054848	5	395.8258	6.88510e-05	2.24658e-04
2023/03/02	03:14:53	ok	ok	395.1120	50.932	0.039832	19.30	62.132	10.283	42634007.921198	5	395.7625	6.90908e-05	1.82398e-04
2023/03/02	03:19:53	ok	ok	394.9720	50.922	0.039832	19.24	62.126	10.247	38999150.682583	5	395.7961	7.15333e-05	2.43565e-04
2023/03/02	03:24:53	ok	ok	394.8540	50.921	0.039832	19.27	62.077	10.257	38666696.169423	5	395.6025	7.82710e-05	2.03653e-04
2023/03/02	03:29:53	ok	ok	395.0380	50.923	0.039832	19.20	62.150	10.225	41794929.555734	5	395.6618	7.67526e-05	1.38126e-04
2023/03/02	03:34:53	ok	ok	395.0580	50.916	0.039832	19.17	62.084	10.198	39110513.593529	5	395.6767	7.17633e-05	1.72758e-04
2023/03/02	03:39:53	ok	ok	395.0700	50.924	0.039832	19.19	62.075	10.205	39724121.820673	9	395.5450	7.69047e-05	4.03291e-04
2023/03/02	03:44:53	ok	ok	394.8140	50.923	0.039832	19.13	62.066	10.170	41003646.421142	8	395.4666	7.80735e-05	4.44928e-04
2023/03/02	03:49:53	ok	ok	395.0620	50.919	0.039832	19.16	62.039	10.183	41092905.573351	5	395.3830	8.80656e-05	4.14553e-04
2023/03/02	03:54:53	ok	ok	394.9580	50.926	0.039832	19.16	62.017	10.179	38542642.583911	6	395.3993	8.69166e-05	5.34778e-04
2023/03/02	03:59:53	ok	ok	394.8380	50.927	0.039832	19.19	62.022	10.196	38592301.976718	7	395.4809	8.45516e-05	3.15720e-04
2023/03/02	04:04:53	ok	ok	395.1080	50.928	0.039832	19.14	61.993	10.166	39322924.017867	4	395.5294	8.89871e-05	6.25531e-05
2023/03/02	04:09:53	ok	ok	394.9960	50.924	0.039832	19.14	61.981	10.164	40689496.565451	8	395.1550	9.93484e-05	1.00598e-03
2023/03/02	04:14:53	ok	ok	394.9120	50.911	0.039832	19.12	61.947	10.142	39505607.576043	6	395.4686	8.55695e-05	2.77830e-04
2023/03/02	04:19:53	ok	ok	395.0360	50.919	0.039832	19.10	61.903	10.127	41300731.609555	4	395.6531	7.50954e-05	2.08212e-04
2023/03/02	04:24:53	ok	ok	394.9360	50.924	0.039832	19.10	61.871	10.122	44683008.841864	6	395.4316	8.44378e-05	4.05717e-04
2023/03/02	04:29:53	ok	ok	395.0680	50.940	0.039832	19.27	61.695	10.194	41098931.790330	7	395.6214	7.56052e-05	3.87322e-04
2023/03/02	04:34:53	ok	ok	395.0920	50.958	0.039832	19.36	61.665	10.241	37587389.919593	7	395.5727	8.47866e-05	2.80312e-04
2023/03/02	04:39:53	ok	ok	395.0800	50.965	0.039832	19.40	61.619	10.258	36698419.355478	10	395.2997	8.63223e-05	9.82657e-04
2023/03/02	04:44:53	ok	ok	394.9920	50.967	0.039832	19.46	61.628	10.295	40819832.291646	6	395.8923	6.90048e-05	2.26171e-04
2023/03/02	04:49:53	--	ok	395.3180	50.962	0.039832	19.46	61.573	10.286	40564934.221504	5	395.9242	6.85511e-05	1.83050e-04
2023/03/02	04:50:00	--	ok	394.7380	50.818	0.039815	19.49	61.523	10.293	42463648.673003	7	395.4793	7.19069e-05	1.84074e-04
2023/03/02	04:50:08	ok	ok	394.8980	50.885	0.039829	19.39	61.563	10.241	43410289.095493	8	395.6682	7.12958e-05	2.42818e-04
2023/03/02	04:55:07	ok	ok	395.0520	50.941	0.039829	19.39	61.605	10.248	40455401.952704	6	395.5029	8.68427e-05	4.28152e-04
2023/03/02	05:00:07	ok	ok	395.0200	50.928	0.039829	19.29	61.665	10.198	41432176.233969	3	395.6215	8.24962e-05	7.66756e-05
2023/03/02	05:05:07	ok	ok	395.0100	50.924	0.039829	19.19	61.617	10.130	39319358.597562	5	395.7384	6.88753e-05	1.86006e-04
2023/03/02	05:10:07	ok	ok	394.9860	50.920	0.039829	19.16	61.709	10.129	39748013.981717	6	395.5389	8.28138e-05	2.70176e-04
2023/03/02	05:15:07	--	ok	394.7900	50.920	0.039829	19.12	61.640	10.092	40432561.881211	7	395.4977	7.73004e-05	5.36046e-04
2023/03/02	05:15:14	--	ok	395.2040	50.992	0.03984	19.13	61.587	10.091	41964795.190053	5	396.0243	6.82606e-05	2.03951e-04
2023/03/02	05:15:21	ok	ok	394.8520	50.884	0.03983	19.10	61.595	10.077	42056731.506704	8	395.5432	7.36437e-05	3.38559e-04
2023/03/02	05:20:21	ok	ok	394.8740	50.923	0.03983	19.07	61.633	10.066	42624888.123685	7	395.5351	8.09376e-05	2.87692e-04
2023/03/02	05:25:21	ok	ok	394.9380	50.923	0.03983	19.05	61.701	10.059	40582006.130593	2	395.5493	8.50540e-05	1.43708e-16
2023/03/02	05:30:21	ok	ok	394.9160	50.923	0.03983	19.01	61.633	10.024	38910231.403523	3	395.5923	8.29853e-05	4.13360e-05
2023/03/02	05:35:21	ok	ok	394.9520	50.929	0.03983	19.02	61.636	10.033	36950858.831066	8	395.4765	7.66575e-05	3.80373e-04
2023/03/02	05:40:21	ok	ok	394.9600	50.920	0.03983	18.96	61.605	9.995	37137973.406336	5	395.6814	6.91258e-05	1.22678e-04
2023/03/02	05:45:21	ok	ok	394.8800	50.918	0.03983	18.93	61.610	9.978	39933955.846005	6	395.4505	8.40916e-05	3.36339e-04
2023/03/02	05:50:21	ok	ok	394.8960	50.919	0.03983	18.89	61.573	9.947	34805328.931536	4	395.7175	6.85340e-05	2.10652e-04
2023/03/02	05:55:21	ok	ok	394.8560	50.912	0.03983	18.83	61.596	9.918	37838015.566527	5	395.7125	6.88223e-05	2.11052e-04
2023/03/02	06:00:21	--	ok	394.7980	50.906	0.03983	18.88	61.582	9.941	36322434.140988	5	395.3177	9.62333e-05	3.60189e-04
2023/03/02	06:00:29	ok	ok	395.1740	50.983	0.03984	18.89	61.521	9.939	43100406.899867	5	395.8322	7.80856e-05	2.03063e-04
2023/03/02	06:05:28	ok	ok	395.0640	50.978	0.03984	18.82	61.585	9.909	39373580.728466	7	395.6878	7.60309e-05	4.20086e-04
2023/03/02	06:10:28	--	ok	395.2080	50.972	0.03984	18.78	61.505	9.871	37587995.490277	5	395.8753	6.89274e-05	2.01045e-04
2023/03/02	06:10:35	ok	ok	394.8280	50.900	0.03983	18.79	61.537	9.883	41074187.292059	2	395.5883	7.60487e-05	5.18094e-16
2023/03/02	06:15:35	--	ok	394.7860	50.903	0.03983	18.78	61.505	9.871	36486654.049548	4	395.6107	7.42236e-05	1.67522e-04
2023/03/02	06:15:42	ok	ok	395.0520	50.973	0.03984	18.78	61.526	9.874	38878595.526939	8	395.8342	7.17409e-05	3.72550e-04
2023/03/02	06:20:42	--	ok	395.2380	50.972	0.03984	18.76	61.514	9.864	36685368.024321	9	395.3728	8.61256e-05	9.80931e-04
2023/03/02	06:20:49	--	ok	394.7140	50.869	0.039828	18.78	61.494	9.869	40623675.869040	3	395.5089	7.84793e-05	7.83785e-06
2023/03/02	06:20:57	ok	ok	394.9540	50.959	0.039843	18.67	61.498	9.804	42003240.404433	5	395.8663	7.12457e-05	1.90166e-04
2023/03/02	06:25:56	ok	ok	395.1160	50.980	0.039843	18.71	61.546	9.837	39106383.552083	5	395.9839	6.80430e-05	2.53128e-04
2023/03/02	06:30:56	ok	ok	395.0880	50.977	0.039843	18.74	61.540	9.851	39188451.229899	2	395.7457	8.72573e-05	3.21180e-16
2023/03/02	06:35:56	ok	ok	395.0720	50.984	0.039843	18.68	61.480	9.809	40387001.443306	5	395.7439	8.14586e-05	1.46514e-04
2023/03/02	06:40:56	ok	ok	395.0560	50.984	0.039843	18.69	61.503	9.821	37876114.291910	8	395.7633	7.45073e-05	3.09077e-04
2023/03/02	06:45:56	ok	ok	394.9140	50.979	0.039843	18.64	61.462	9.782	43932330.168017	6	395.8528	7.04926e-05	2.47737e-04
2023/03/02	06:50:56	ok	ok	394.9080	50.974	0.039843	18.62	61.448	9.772	33564876.906507	5	395.8440	7.05342e-05	2.05996e-04
2023/03/02	06:55:56	ok	ok	395.0320	50.975	0.039843	18.58	61.453	9.746	35033786.299909	9	395.3617	8.62356e-05	1.07669e-03
2023/03/02	07:00:56	ok	ok	394.9860	50.968	0.039843	18.59	61.361	9.739	40523901.200093	5	395.8650	6.98146e-05	2.33389e-04
2023/03/02	07:05:56	ok	ok	394.8240	50.973	0.039843	18.54	61.427	9.718	36591092.803921	4	395.8059	7.39648e-05	2.11692e-04
2023/03/02	07:10:56	ok	ok	394.9080	50.968	0.039843	18.54	61.436	9.719	31548852.747770	6	395.7980	7.18195e-05	2.46337e-04
2023/03/02	07:15:56	ok	ok	394.9220	50.966	0.039843	18.50	61.389	9.689	34719219.657602	8	395.6415	7.62058e-05	4.07762e-04
2023/03/02	07:20:56	ok	ok	394.9780	50.961	0.039843	18.45	61.404	9.666	34339611.219832	5	395.8215	7.00068e-05	2.16645e-04
2023/03/02	07:25:56	ok	ok	394.9720	50.974	0.039843	18.47	61.372	9.669	36968931.581798	6	395.5406	8.73656e-05	3.46024e-04
2023/03/02	07:30:56	ok	ok	395.0600	50.968	0.039843	18.48	61.311	9.667	34645034.620438	5	395.8603	7.00096e-05	2.53035e-04
2023/03/02	07:35:56	ok	ok	395.0060	50.970	0.039843	18.48	61.289	9.664	37062934.830543	5	395.8333	7.01101e-05	2.00816e-04
2023/03/02	07:40:56	ok	ok	394.9980	50.963	0.039843	18.47	61.266	9.652	36558548.063073	5	395.8806	6.88265e-05	1.93485e-04
2023/03/02	07:45:57	ok	ok	395.0800	50.977	0.039843	18.61	61.183	9.722	36061338.691583	7	395.6429	7.64223e-05	5.17111e-04
2023/03/02	07:50:56	ok	ok	395.0680	50.983	0.039843	18.67	61.074	9.737	33306130.877064	6	395.9131	6.85068e-05	1.84944e-04
2023/03/02	07:55:56	ok	ok	395.0040	50.988	0.039843	18.78	61.102	9.806	34990228.443524	5	395.9673	6.95659e-05	2.07035e-04
2023/03/02	08:00:56	ok	ok	395.0380	50.989	0.039843	18.82	61.033	9.820	38102193.988431	7	395.7661	7.65289e-05	4.48791e-04
2023/03/02	08:05:56	--	ok	395.2060	50.996	0.039843	18.86	60.996	9.839	38050601.898502	7	395.7996	7.66809e-05	4.20868e-04
2023/03/02	08:06:03	ok	ok	395.0220	50.940	0.039833	18.92	60.995	9.871	43126262.106085	6	395.6926	7.64530e-05	2.12443e-04
2023/03/02	08:11:03	ok	ok	394.8500	50.938	0.039833	18.89	60.981	9.852	37310359.462571	4	395.7812	7.55726e-05	2.13949e-04
2023/03/02	08:16:03	ok	ok	394.9220	50.949	0.039833	19.01	60.932	9.911	39191313.224076	7	395.4537	9.15070e-05	4.24308e-04
2023/03/02	08:21:03	--	ok	395.3000	50.957	0.039833	18.99	60.941	9.903	39181606.342922	7	395.6667	8.23684e-05	2.22972e-04
2023/03/02	08:21:10	ok	ok	394.8420	50.826	0.039817	19.01	60.923	9.909	40355600.697764	6	395.4337	7.24918e-05	2.40872e-04
2023/03/02	08:26:10	--	ok	394.6060	50.844	0.039817	19.05	60.896	9.928	37132149.553000	9	395.3239	7.70567e-05	3.83065e-04
2023/03/02	08:26:17	ok	ok	395.0860	50.991	0.039837	19.06	60.890	9.936	39474728.707455	6	395.9783	7.00313e-05	2.14034e-04
2023/03/02	08:31:17	ok	ok	395.0400	50.984	0.039837	19.02	60.926	9.917	34515562.406359	4	395.9221	7.51520e-05	1.31081e-04
2023/03/02	08:36:17	ok	ok	395.1100	50.980	0.039837	18.89	61.033	9.860	33596257.811100	7	395.7707	7.54052e-05	3.27539e-04
2023/03/02	08:41:17	ok	ok	395.0440	50.976	0.039837	18.82	61.074	9.826	38131964.995878	6	395.7394	8.08588e-05	1.42823e-04
2023/03/02	08:46:17	ok	ok	395.0480	50.988	0.039837	18.93	60.945	9.870	37983691.043235	5	395.9748	6.89813e-05	2.16049e-04
2023/03/02	08:51:17	ok	ok	395.1960	50.992	0.039837	19.05	60.908	9.930	37193898.250510	7	395.7691	8.32063e-05	3.09366e-04
2023/03/02	08:56:17	ok	ok	395.1840	50.997	0.039837	19.16	60.839	9.986	36649024.480367	6	396.0501	6.88303e-05	1.99663e-04
2023/03/02	09:01:17	ok	ok	395.1360	50.998	0.039837	19.22	60.827	10.017	36287078.246077	8	395.8783	7.53558e-05	3.70927e-04
2023/03/02	09:06:17	ok	ok	395.2000	51.007	0.039837	19.32	60.777	10.069	35003518.770312	5	396.1337	6.90794e-05	1.60886e-04
2023/03/02	09:11:17	--	ok	395.2660	51.007	0.039837	19.34	60.749	10.080	36915218.057723	6	395.8102	8.65176e-05	4.78833e-04
2023/03/02	09:11:25	ok	ok	395.0400	50.938	0.039824	19.34	60.740	10.078	43121973.124912	6	395.8466	7.07827e-05	2.29862e-04
2023/03/02	09:16:24	ok	ok	395.1980	50.946	0.039824	19.39	60.735	10.103	40224653.845795	6	395.6522	7.96587e-05	4.14408e-04
2023/03/02	09:21:24	ok	ok	394.9460	50.958	0.039824	19.46	60.745	10.147	40930187.430697	7	395.6046	8.13763e-05	4.47060e-04
2023/03/02	09:26:24	ok	ok	395.0820	50.965	0.039824	19.50	60.729	10.169	33536579.569728	5	395.5778	8.76574e-05	3.09305e-04
2023/03/02	09:31:24	ok	ok	395.1460	50.967	0.039824	19.52	60.754	10.182	35475953.593774	2	395.7522	8.29666e-05	1.43634e-16
2023/03/02	09:36:24	--	ok	395.2440	50.980	0.039824	19.63	60.630	10.229	37259695.405437	5	395.8949	7.64995e-05	1.39585e-04
2023/03/02	09:36:31	ok	ok	395.0080	50.871	0.039811	19.56	60.674	10.193	46067267.134607	7	395.6164	7.10905e-05	2.27575e-04
2023/03/02	09:41:31	ok	ok	394.9940	50.901	0.039811	19.64	60.740	10.255	39557920.619676	6	395.9518	6.27920e-05	6.98361e-04
2023/03/02	09:46:31	ok	ok	394.8660	50.902	0.039811	19.68	60.716	10.277	39103919.042841	5	395.7431	6.89208e-05	1.64982e-04
2023/03/02	09:51:31	ok	ok	394.9200	50.903	0.039811	19.77	60.674	10.321	37932771.617898	7	395.5993	7.47932e-05	3.56964e-04
2023/03/02	09:56:31	ok	ok	394.9660	50.917	0.039811	19.80	60.731	10.347	38929603.595264	6	396.1848	5.72081e-05	7.58533e-04
2023/03/02	10:01:31	ok	ok	395.0060	50.937	0.039811	19.81	60.754	10.361	40756742.147678	8	395.6512	7.62924e-05	3.66261e-04
2023/03/02	10:06:31	ok	ok	394.9440	50.942	0.039811	19.89	60.703	10.403	39255669.344883	7	395.6290	7.68621e-05	4.14997e-04
2023/03/02	10:11:31	ok	ok	394.9860	50.942	0.039811	19.94	60.656	10.420	44914676.004591	8	395.7756	7.31479e-05	3.17871e-04
2023/03/02	10:16:31	ok	ok	394.9120	50.955	0.039811	19.98	60.662	10.449	41371963.072100	7	395.6875	7.64749e-05	4.80019e-04
2023/03/02	10:21:31	ok	ok	395.0860	50.961	0.039811	20.03	60.670	10.477	42112175.423940	6	395.8893	7.06812e-05	1.78320e-04
2023/03/02	10:26:31	ok	ok	395.0900	50.971	0.039811	20.12	60.630	10.530	38366537.919024	8	395.7519	7.63550e-05	3.59799e-04
2023/03/02	10:31:31	ok	ok	395.1480	50.968	0.039811	20.14	60.653	10.543	43302631.361439	7	395.8400	7.47712e-05	3.38567e-04
2023/03/02	10:36:31	ok	ok	395.1820	50.974	0.039811	20.21	60.610	10.578	38926580.568791	8	395.7979	7.65537e-05	3.90336e-04
2023/03/02	10:41:31	--	ok	395.2060	50.976	0.039811	20.24	60.624	10.598	42987128.388557	7	395.8058	7.60872e-05	4.65599e-04
2023/03/02	10:41:38	ok	ok	395.0560	50.908	0.0398	20.25	60.616	10.605	45606715.096099	6	395.7611	7.20721e-05	2.60128e-04
2023/03/02	10:46:38	ok	ok	394.9560	50.914	0.0398	20.31	60.594	10.636	39908314.947489	8	395.6975	7.48530e-05	3.44239e-04
2023/03/02	10:51:38	--	ok	395.2220	50.925	0.0398	20.38	60.594	10.681	39202520.251764	8	395.7385	7.37765e-05	3.05067e-04
2023/03/02	10:51:45	ok	ok	394.9840	50.818	0.039788	20.33	60.575	10.651	44127897.350557	6	395.5385	7.06890e-05	2.35937e-04
2023/03/02	10:56:44	ok	ok	395.0380	50.838	0.039788	20.40	60.587	10.697	43357779.104218	7	395.4055	7.62192e-05	3.74089e-04
2023/03/02	11:01:44	ok	ok	395.0120	50.851	0.039788	20.55	60.624	10.792	39923559.252496	7	395.6307	7.19934e-05	2.88256e-04
2023/03/02	11:06:44	ok	ok	394.9600	50.864	0.039788	20.56	60.670	10.808	45321114.182547	8	395.5348	7.55408e-05	3.71780e-04
2023/03/02	11:11:44	--	ok	395.2260	50.876	0.039788	20.69	60.616	10.881	47210099.268805	9	395.5557	7.62976e-05	3.26918e-04
2023/03/02	11:11:55	--	ok	394.7940	50.784	0.039776	20.68	60.571	10.864	46224629.917912	7	395.4746	7.00268e-05	2.17251e-04
2023/03/02	11:12:02	ok	ok	394.9640	50.801	0.039787	20.58	60.587	10.805	46380215.727898	8	395.4800	7.39681e-05	3.71100e-04
2023/03/02	11:17:01	ok	ok	395.2000	50.886	0.039787	20.78	60.642	10.940	42396513.376638	8	395.5889	7.51499e-05	3.83362e-04
2023/03/02	11:22:01	ok	ok	395.0700	50.900	0.039787	20.84	60.635	10.983	49799769.378375	8	395.6804	7.38447e-05	3.61865e-04
2023/03/02	11:27:01	--	ok	395.2220	50.909	0.039787	20.89	60.620	11.007	46287729.097878	6	395.8621	6.87646e-05	2.80090e-04
2023/03/02	11:27:08	ok	ok	394.9660	50.807	0.039776	20.93	60.629	11.036	50570286.361826	7	395.5604	6.95231e-05	2.28686e-04
2023/03/02	11:32:08	--	ok	394.7900	50.828	0.039776	20.99	60.649	11.076	49008160.117397	8	395.4559	7.48701e-05	3.22197e-04
2023/03/02	11:32:16	--	ok	395.3320	50.914	0.039786	21.00	60.565	11.069	51648622.908394	6	395.9316	6.87709e-05	2.10520e-04
2023/03/02	11:32:23	--	ok	394.7860	50.769	0.039769	20.96	60.601	11.048	48465897.451175	9	395.3262	7.22477e-05	3.42367e-04
2023/03/02	11:32:30	ok	ok	395.0000	50.793	0.03978	20.89	60.684	11.019	49247920.002740	8	395.4877	7.17861e-05	4.54226e-04
2023/03/02	11:37:30	--	ok	395.2520	50.889	0.03978	21.07	60.642	11.128	48347221.694015	7	395.6326	7.39964e-05	3.41114e-04
2023/03/02	11:37:37	--	ok	394.6340	50.781	0.039767	21.09	60.633	11.138	47791518.800091	7	395.4615	7.06884e-05	2.17631e-04
2023/03/02	11:37:44	ok	ok	395.0400	50.867	0.039786	21.00	60.607	11.077	48079825.041855	8	395.6864	7.31252e-05	3.45740e-04
2023/03/02	11:42:44	--	ok	395.3920	50.958	0.039786	21.19	60.652	11.206	45071079.696776	6	395.9936	6.86332e-05	2.10517e-04
2023/03/02	11:42:51	ok	ok	394.8800	50.786	0.039766	21.19	60.587	11.194	53624607.328305	8	395.4176	7.23368e-05	3.74652e-04
2023/03/02	11:47:51	ok	ok	394.8340	50.800	0.039766	21.30	60.681	11.284	46077978.368187	9	395.4055	7.47222e-05	3.77155e-04
2023/03/02	11:52:51	ok	ok	394.9800	50.825	0.039766	21.42	60.661	11.363	49810254.037077	7	395.5855	7.16068e-05	2.74549e-04
2023/03/02	11:57:51	ok	ok	395.0740	50.832	0.039766	21.51	60.665	11.420	48122867.760567	7	395.5424	7.33567e-05	3.58466e-04
2023/03/02	12:02:51	ok	ok	395.0320	50.835	0.039766	21.60	60.670	11.479	46706532.231916	9	395.5452	7.49269e-05	3.47700e-04
2023/03/02	12:07:51	ok	ok	395.1460	50.846	0.039766	21.67	60.703	11.531	47901994.806640	11	395.5722	7.52780e-05	3.95270e-04
2023/03/02	12:12:51	ok	ok	395.1540	50.874	0.039766	21.80	60.662	11.609	52177579.132417	5	395.8360	6.96637e-05	2.63441e-04
2023/03/02	12:17:51	--	ok	395.2980	50.873	0.039766	21.84	60.702	11.644	50505079.495247	8	395.8033	7.00980e-05	2.21608e-04
2023/03/02	12:17:58	ok	ok	394.8820	50.780	0.03975	21.87	60.739	11.670	49184348.429562	9	395.4486	7.05978e-05	4.68168e-04
2023/03/02	12:22:58	ok	ok	394.9920	50.795	0.03975	21.92	60.706	11.702	50653104.178572	9	395.4800	7.20461e-05	4.35019e-04
2023/03/02	12:27:58	ok	ok	395.0820	50.808	0.03975	22.02	60.690	11.765	50483067.793694	10	395.4105	7.56357e-05	4.10109e-04
2023/03/02	12:32:58	ok	ok	395.0060	50.776	0.03975	21.65	60.734	11.528	57508106.690360	10	395.3109	7.38003e-05	4.43656e-04
2023/03/02	12:37:58	ok	ok	394.8080	50.764	0.03975	21.42	60.780	11.385	55555259.504866	9	395.1883	7.47026e-05	4.07897e-04
2023/03/02	12:42:58	--	ok	394.6440	50.761	0.03975	21.24	60.758	11.262	59486955.962922	9	395.1030	7.74132e-05	4.88170e-04
2023/03/02	12:43:06	--	ok	395.2360	50.853	0.039768	21.27	60.816	11.290	57448658.038520	8	395.6639	7.22455e-05	4.07612e-04
2023/03/02	12:43:13	--	ok	394.6200	50.770	0.039756	21.27	60.793	11.286	59527800.013023	7	395.4448	6.94478e-05	2.20391e-04
2023/03/02	12:43:21	ok	ok	394.8940	50.864	0.039776	21.24	60.748	11.260	63298463.840870	5	395.8960	7.06651e-05	3.85924e-04
2023/03/02	12:48:20	ok	ok	395.1040	50.901	0.039776	21.17	60.905	11.242	58101121.183567	7	395.7053	7.39021e-05	3.77189e-04
2023/03/02	12:53:20	ok	ok	394.9340	50.902	0.039776	21.10	60.903	11.197	56386649.017613	8	395.6183	7.54062e-05	3.47214e-04
2023/03/02	12:58:20	--	ok	395.2160	50.883	0.039776	21.03	61.051	11.177	56308743.496848	8	395.6851	7.31189e-05	3.19976e-04
2023/03/02	12:58:28	ok	ok	395.0020	50.810	0.039765	21.07	61.036	11.200	64086703.553549	8	395.5114	7.23536e-05	4.08915e-04
2023/03/02	13:03:27	ok	ok	394.9380	50.795	0.039765	21.06	61.001	11.185	61057158.092517	8	395.3955	7.49266e-05	3.47085e-04
2023/03/02	13:08:27	ok	ok	394.8980	50.795	0.039765	21.03	61.061	11.179	61188083.434466	7	395.4552	7.30587e-05	2.63329e-04
2023/03/02	13:13:27	ok	ok	394.8620	50.799	0.039765	21.04	61.247	11.222	58672348.399063	9	395.3305	7.55367e-05	3.89608e-04
2023/03/02	13:18:27	ok	ok	395.0020	50.788	0.039765	21.04	61.212	11.215	63326837.736778	8	395.4002	7.46403e-05	3.47923e-04
2023/03/02	13:23:27	ok	ok	395.0460	50.781	0.039765	21.03	61.265	11.216	65316166.858057	6	395.4669	7.19008e-05	2.66330e-04
2023/03/02	13:28:27	ok	ok	395.0480	50.805	0.039765	21.13	61.251	11.280	65578602.089718	7	395.4205	7.52802e-05	4.50739e-04
2023/03/02	13:33:27	ok	ok	394.9360	50.792	0.039765	21.13	61.357	11.299	70978535.985782	6	395.5159	7.20809e-05	2.82306e-04
2023/03/02	13:38:27	--	ok	395.2380	50.801	0.039765	21.13	61.421	11.311	67940292.840468	7	395.3643	7.76865e-05	5.67553e-04
2023/03/02	13:38:34	--	ok	394.7780	50.754	0.039752	21.11	61.430	11.302	69894076.499527	7	395.3254	7.00827e-05	2.60748e-04
2023/03/02	13:38:42	ok	ok	394.8680	50.782	0.039763	21.11	61.418	11.300	68834259.881318	8	395.4390	7.35144e-05	4.10874e-04
2023/03/02	13:43:41	ok	ok	394.8360	50.790	0.039763	21.13	61.344	11.297	64268081.852100	7	395.4497	7.41699e-05	3.21252e-04
2023/03/02	13:48:41	ok	ok	394.9160	50.798	0.039763	21.20	61.454	11.363	63992777.309655	8	395.4424	7.55949e-05	3.75022e-04
2023/03/02	13:53:41	ok	ok	395.0660	50.798	0.039763	21.21	61.532	11.386	66463302.301691	5	395.6661	6.95224e-05	2.87419e-04
2023/03/02	13:58:41	--	ok	395.4560	50.803	0.039763	21.23	61.544	11.397	65711691.672400	10	395.5079	7.31159e-05	3.89504e-04
2023/03/02	13:58:48	--	ok	394.6280	50.737	0.039739	21.23	61.544	11.397	66204511.621083	6	395.1073	6.94994e-05	2.18700e-04
2023/03/02	13:58:55	ok	ok	394.9640	50.776	0.039758	21.21	61.564	11.392	66979969.934026	8	395.4406	7.29093e-05	3.37246e-04
2023/03/02	14:03:55	ok	ok	394.9400	50.788	0.039758	21.29	61.608	11.448	66905508.504636	7	395.4552	7.14347e-05	3.27036e-04
2023/03/02	14:08:55	ok	ok	395.1200	50.785	0.039758	21.27	61.595	11.435	66376404.353374	7	395.4664	7.32739e-05	3.28886e-04
2023/03/02	14:13:55	ok	ok	394.9880	50.783	0.039758	21.30	61.581	11.452	60610142.718518	5	395.4045	7.85607e-05	1.77581e-04
2023/03/02	14:18:55	ok	ok	395.0220	50.784	0.039758	21.30	61.759	11.485	66855438.755908	6	395.6236	6.77362e-05	1.77750e-04
2023/03/02	14:23:55	ok	ok	394.8960	50.793	0.039758	21.34	61.736	11.509	67020298.748039	8	395.4578	7.21738e-05	3.23506e-04
2023/03/02	14:28:55	ok	ok	395.0360	50.790	0.039758	21.34	61.811	11.523	61108367.056518	6	395.4953	7.19803e-05	2.38655e-04
2023/03/02	14:33:55	ok	ok	395.0680	50.792	0.039758	21.38	61.798	11.549	60718964.163269	8	395.3131	7.82007e-05	4.83210e-04
2023/03/02	14:38:55	ok	ok	395.1360	50.794	0.039758	21.42	61.793	11.575	65029713.332866	7	395.4772	7.46012e-05	3.31553e-04
2023/03/02	14:43:55	ok	ok	395.1140	50.806	0.039758	21.52	61.759	11.635	59947681.634957	8	395.5368	7.27612e-05	3.92176e-04
2023/03/02	14:48:55	--	ok	395.2820	50.807	0.039758	21.57	61.801	11.671	63154561.631020	5	395.6685	6.95512e-05	1.98749e-04
2023/03/02	14:49:02	ok	ok	394.8420	50.756	0.039744	21.55	61.732	11.649	64718434.001024	7	395.3339	7.09160e-05	2.47057e-04
2023/03/02	14:54:01	ok	ok	395.1400	50.761	0.039744	21.61	61.720	11.687	63699198.573814	6	395.3321	7.07069e-05	2.93608e-04
2023/03/02	14:59:01	ok	ok	394.8660	50.762	0.039744	21.67	61.665	11.714	64724205.398302	8	395.2867	7.28622e-05	3.13124e-04
2023/03/02	15:04:01	ok	ok	394.9600	50.767	0.039744	21.72	61.656	11.750	60073845.688807	9	395.1972	7.67516e-05	4.52598e-04
2023/03/02	15:09:01	ok	ok	394.9460	50.768	0.039744	21.71	61.825	11.773	65112234.253452	7	395.3797	7.27858e-05	2.56327e-04
2023/03/02	15:14:01	ok	ok	394.9940	50.767	0.039744	21.68	61.894	11.767	62014461.596193	8	395.2959	7.53523e-05	4.42200e-04
2023/03/02	15:19:01	ok	ok	394.9120	50.768	0.039744	21.62	61.906	11.731	64816007.344946	9	395.2761	7.46717e-05	3.87825e-04
2023/03/02	15:24:01	ok	ok	394.8820	50.764	0.039744	21.60	61.976	11.726	63354218.742436	9	395.2913	7.41629e-05	3.71779e-04
2023/03/02	15:29:01	ok	ok	395.0880	50.762	0.039744	21.58	61.952	11.711	60517262.413924	8	395.2058	7.55300e-05	3.04622e-04
2023/03/02	15:34:01	ok	ok	394.8580	50.766	0.039744	21.62	62.002	11.749	63887422.857079	7	395.3303	7.22691e-05	3.04607e-04
2023/03/02	15:39:01	--	ok	394.7660	50.762	0.039744	21.55	62.075	11.714	67091998.809865	8	395.2318	7.53797e-05	3.84967e-04
2023/03/02	15:39:09	--	ok	395.2840	50.811	0.039756	21.55	62.052	11.710	71397886.539126	9	395.6016	7.32246e-05	3.87489e-04
2023/03/02	15:39:16	ok	ok	394.8220	50.754	0.039741	21.45	62.045	11.642	67173785.904643	7	395.2625	7.09403e-05	2.33593e-04
2023/03/02	15:44:15	ok	ok	394.9100	50.761	0.039741	21.57	62.034	11.715	62819373.210194	9	395.2049	7.35069e-05	3.60019e-04
2023/03/02	15:49:15	--	ok	394.6260	50.756	0.039741	21.50	62.118	11.684	63076552.361655	8	395.1063	7.62136e-05	4.27882e-04
2023/03/02	15:49:22	--	ok	395.3000	50.818	0.039761	21.45	62.185	11.668	73262038.437924	8	395.6001	7.23185e-05	3.91050e-04
2023/03/02	15:49:30	--	ok	394.7820	50.759	0.039745	21.41	62.208	11.644	67223155.088510	6	395.2946	7.06589e-05	2.31912e-04
2023/03/02	15:49:37	ok	ok	395.0600	50.769	0.039756	21.34	62.272	11.609	66872323.636518	9	395.5135	6.89170e-05	4.72657e-04
2023/03/02	15:54:37	ok	ok	395.1320	50.796	0.039756	21.47	62.167	11.674	65540656.358067	8	395.3856	7.66176e-05	4.60101e-04
2023/03/02	15:59:37	ok	ok	395.1680	50.792	0.039756	21.40	62.237	11.640	70019471.165647	8	395.4186	7.51515e-05	4.75042e-04
2023/03/02	16:04:37	ok	ok	395.1500	50.794	0.039756	21.47	62.144	11.669	67359359.480535	7	395.4693	7.52443e-05	3.82885e-04
2023/03/02	16:09:37	ok	ok	395.0480	50.795	0.039756	21.41	62.187	11.640	66807316.029650	7	395.4237	7.61633e-05	4.08939e-04
2023/03/02	16:14:37	ok	ok	395.1080	50.786	0.039756	21.36	62.251	11.614	70081593.174569	8	395.4871	7.25587e-05	2.74961e-04
2023/03/02	16:19:37	ok	ok	395.1320	50.791	0.039756	21.33	62.235	11.591	66939437.811192	9	395.3434	7.71847e-05	4.61218e-04
2023/03/02	16:24:37	ok	ok	395.0160	50.782	0.039756	21.27	62.354	11.576	68420153.295368	5	395.5874	6.75853e-05	2.19567e-04
2023/03/02	16:29:37	ok	ok	394.8500	50.779	0.039756	21.19	62.373	11.524	64973909.995365	7	395.3433	7.56070e-05	3.65862e-04
2023/03/02	16:34:37	ok	ok	395.0180	50.782	0.039756	21.20	62.374	11.533	67641041.997296	8	395.3459	7.59320e-05	3.56022e-04
2023/03/02	16:39:37	ok	ok	394.9500	50.770	0.039756	21.14	62.406	11.502	65673157.261033	9	395.3478	7.48273e-05	3.53807e-04
2023/03/02	16:44:37	ok	ok	394.8960	50.775	0.039756	21.14	62.448	11.509	66894358.997030	7	395.3479	7.34635e-05	2.94142e-04
2023/03/02	16:49:37	--	ok	394.5460	50.769	0.039756	21.03	62.438	11.431	63553905.837884	5	395.4559	7.14227e-05	3.19641e-04
2023/03/02	16:49:44	--	ok	395.5400	50.948	0.03978	21.04	62.473	11.446	70673595.180600	7	395.9669	7.15063e-05	2.94981e-04
2023/03/02	16:49:52	--	ok	394.7660	50.756	0.039752	21.01	62.565	11.444	64006111.908754	6	395.3794	6.83500e-05	2.81726e-04
2023/03/02	16:49:59	ok	ok	394.9880	50.780	0.039764	21.00	62.562	11.434	68567926.328786	6	395.5737	6.94716e-05	2.76483e-04
2023/03/02	16:54:59	ok	ok	395.1980	50.819	0.039764	21.09	62.406	11.464	59324100.010742	7	395.5793	7.18572e-05	2.75907e-04
2023/03/02	16:59:59	ok	ok	394.9920	50.807	0.039764	21.04	62.429	11.438	61658298.199705	5	395.6057	7.07975e-05	2.63571e-04
2023/03/02	17:04:59	--	ok	394.7920	50.809	0.039764	20.97	62.438	11.392	57451501.075576	6	395.5467	7.19947e-05	2.96058e-04
2023/03/02	17:05:06	--	ok	395.2520	50.895	0.039775	21.01	62.437	11.420	63730185.819942	7	395.7909	7.29681e-05	3.22422e-04
2023/03/02	17:05:13	ok	ok	394.9660	50.771	0.039762	20.94	62.411	11.370	67386910.238200	7	395.4424	7.28277e-05	2.95003e-04
2023/03/02	17:10:13	ok	ok	394.9380	50.786	0.039762	20.93	62.516	11.380	59172748.354930	8	395.3851	7.53293e-05	4.19583e-04
2023/03/02	17:15:13	--	ok	394.7120	50.788	0.039762	20.90	62.544	11.366	56221655.732357	6	395.4968	7.07703e-05	2.85320e-04
2023/03/02	17:15:20	--	ok	395.4520	50.887	0.039777	20.84	62.501	11.321	62239390.667280	6	395.8044	7.19692e-05	3.04395e-04
2023/03/02	17:15:28	--	ok	394.6080	50.749	0.039753	20.83	62.574	11.325	62463937.389711	8	395.1529	7.28981e-05	3.68342e-04
2023/03/02	17:15:35	ok	ok	395.0180	50.806	0.039773	20.73	62.629	11.270	63051837.128241	9	395.5216	7.28068e-05	3.56854e-04
2023/03/02	17:20:35	ok	ok	395.1820	50.846	0.039773	20.83	62.539	11.319	58228563.844509	5	395.6967	7.10995e-05	2.67007e-04
2023/03/02	17:25:35	--	ok	395.3120	50.877	0.039773	20.83	62.594	11.329	62317052.221751	7	395.5293	7.59850e-05	3.77922e-04
2023/03/02	17:25:43	ok	ok	394.9040	50.760	0.039757	20.82	62.464	11.295	63695375.523996	9	395.3813	7.10011e-05	3.87926e-04
2023/03/02	17:30:42	ok	ok	394.9480	50.757	0.039757	20.76	62.625	11.287	59087013.016407	8	395.2060	7.43453e-05	3.30520e-04
2023/03/02	17:35:42	ok	ok	394.8220	50.763	0.039757	20.75	62.557	11.266	61454184.789274	7	395.1668	7.64076e-05	3.97937e-04
2023/03/02	17:40:42	--	ok	394.7900	50.753	0.039757	20.58	62.698	11.182	55286263.327223	8	395.0602	7.71664e-05	4.92211e-04
2023/03/02	17:40:49	ok	ok	395.0320	50.789	0.039768	20.55	62.744	11.169	62012695.717482	7	395.5699	7.04783e-05	2.66165e-04
2023/03/02	17:45:49	ok	ok	394.9720	50.787	0.039768	20.48	62.731	11.122	63672728.021469	5	395.5211	6.99566e-05	2.64344e-04
2023/03/02	17:50:49	ok	ok	394.9560	50.776	0.039768	20.39	62.768	11.073	61143041.017642	9	395.2760	7.53246e-05	3.63442e-04
2023/03/02	17:55:49	ok	ok	394.9100	50.784	0.039768	20.38	62.777	11.066	61681004.067231	9	395.0422	8.32736e-05	8.41819e-04
2023/03/02	18:00:49	--	ok	394.6560	50.775	0.039768	20.32	62.766	11.028	57185890.343203	7	395.2648	7.55552e-05	3.15118e-04
2023/03/02	18:00:56	--	ok	395.3140	50.923	0.039786	20.35	62.718	11.036	63709985.995652	7	395.9112	7.09179e-05	2.89815e-04
2023/03/02	18:01:03	ok	ok	395.0220	50.767	0.03977	20.33	62.716	11.028	61678165.902564	8	395.3472	7.28067e-05	4.12238e-04
2023/03/02	18:06:03	ok	ok	394.8080	50.797	0.03977	20.38	62.681	11.049	54887015.451233	8	395.2755	7.67938e-05	4.23288e-04
2023/03/02	18:11:03	ok	ok	394.8080	50.775	0.03977	20.29	62.794	11.014	57916320.774414	5	395.4633	7.04934e-05	2.84868e-04
2023/03/02	18:16:03	--	ok	394.6300	50.774	0.03977	20.32	62.661	11.009	58917513.679652	7	395.2922	7.56318e-05	3.17718e-04
2023/03/02	18:16:10	ok	ok	395.1900	50.924	0.039789	20.26	62.652	10.970	65089471.002195	5	395.9240	6.95776e-05	2.51558e-04
2023/03/02	18:21:10	--	ok	395.3540	50.931	0.039789	20.31	62.635	10.995	60977213.211870	7	395.6603	7.68857e-05	4.48434e-04
2023/03/02	18:21:18	ok	ok	394.9580	50.770	0.03977	20.28	62.611	10.973	63265059.133723	6	395.3967	7.18209e-05	2.69115e-04
2023/03/02	18:26:17	--	ok	394.6380	50.770	0.03977	20.19	62.725	10.939	59807977.939024	9	394.9539	8.63077e-05	1.23447e-03
2023/03/02	18:26:25	--	ok	395.3940	50.915	0.039789	20.21	62.759	10.953	69210907.342463	6	395.8934	6.99961e-05	2.85170e-04
2023/03/02	18:26:32	--	ok	394.7820	50.759	0.039769	20.16	62.763	10.926	64383473.073039	6	395.3872	6.86674e-05	2.23125e-04
2023/03/02	18:26:39	ok	ok	394.9660	50.795	0.039779	20.16	62.744	10.923	63861598.860089	6	395.6417	6.77343e-05	2.04685e-04
2023/03/02	18:31:39	ok	ok	395.1000	50.838	0.039779	20.22	62.698	10.952	59138907.689609	7	395.4968	7.46677e-05	3.19321e-04
2023/03/02	18:36:39	ok	ok	394.8460	50.834	0.039779	20.14	62.780	10.912	61995485.392265	5	395.6105	6.97093e-05	2.27458e-04
2023/03/02	18:41:39	ok	ok	395.0740	50.813	0.039779	20.09	62.827	10.893	61095364.622630	7	395.4235	7.54423e-05	3.74026e-04
2023/03/02	18:46:39	--	ok	394.6560	50.810	0.039779	19.88	63.029	10.793	62082195.158426	7	395.2705	7.83505e-05	4.44902e-04
2023/03/02	18:46:47	--	ok	395.4460	50.949	0.039797	19.89	63.052	10.805	64717269.252758	5	395.8964	7.10799e-05	2.08789e-04
2023/03/02	18:46:54	ok	ok	394.8700	50.755	0.039774	19.84	63.000	10.761	61783607.222453	7	395.1623	7.64678e-05	3.90495e-04
2023/03/02	18:51:54	--	ok	394.7340	50.759	0.039774	19.78	63.066	10.737	58128679.477290	7	395.1604	7.67025e-05	3.86475e-04
2023/03/02	18:52:01	ok	ok	395.0280	50.857	0.039788	19.80	63.120	10.754	61770968.490911	7	395.5815	7.38762e-05	2.66340e-04
2023/03/02	18:57:01	ok	ok	395.1260	50.851	0.039788	19.75	63.052	10.716	56474659.300913	5	395.5803	7.00661e-05	2.66055e-04
2023/03/02	19:02:01	ok	ok	394.9660	50.838	0.039788	19.74	62.924	10.686	60252287.692243	7	395.4070	7.69437e-05	3.85107e-04
2023/03/02	19:07:01	ok	ok	395.0440	50.838	0.039788	19.78	62.937	10.715	60498893.426490	5	395.6597	6.87098e-05	1.71073e-04
2023/03/02	19:12:02	ok	ok	394.9920	50.851	0.039788	19.78	62.950	10.717	56574288.856194	6	395.3465	8.48275e-05	2.98195e-04
2023/03/02	19:17:01	ok	ok	395.1100	50.835	0.039788	19.80	62.878	10.713	58286233.746119	7	395.5078	7.50657e-05	3.46793e-04
2023/03/02	19:22:01	ok	ok	395.0600	50.844	0.039788	19.77	62.918	10.703	56493638.581408	8	395.3940	7.71945e-05	4.52909e-04
2023/03/02	19:27:01	ok	ok	395.1240	50.861	0.039788	19.82	62.945	10.743	56009101.457515	6	395.7438	6.74256e-05	1.87714e-04
2023/03/02	19:32:01	ok	ok	395.0440	50.857	0.039788	19.84	62.853	10.736	60577228.522132	9	395.4930	7.44033e-05	3.28230e-04
2023/03/02	19:37:01	--	ok	395.4440	50.831	0.039788	19.77	62.882	10.697	56408465.147839	9	395.3923	7.85119e-05	4.40725e-04
2023/03/02	19:37:08	--	ok	394.5040	50.726	0.039764	19.80	62.878	10.713	59270247.450132	6	395.0767	6.93497e-05	2.54943e-04
2023/03/02	19:37:16	ok	ok	395.0840	50.806	0.03979	19.71	62.960	10.675	62313848.073475	6	395.5497	7.20252e-05	2.43254e-04
2023/03/02	19:42:15	ok	ok	395.1260	50.867	0.03979	19.78	62.876	10.704	52476019.123145	7	395.4996	7.56015e-05	4.19646e-04
2023/03/02	19:47:15	ok	ok	395.0620	50.841	0.03979	19.67	63.070	10.667	56602412.251197	5	395.5972	7.00308e-05	2.06040e-04
2023/03/02	19:52:15	ok	ok	394.9680	50.824	0.03979	19.56	63.119	10.604	58090734.614233	4	395.4716	8.37312e-05	5.79512e-05
2023/03/02	19:57:15	--	ok	394.7320	50.834	0.03979	19.49	63.201	10.574	57642910.244001	4	395.4708	7.94771e-05	5.84884e-05
2023/03/02	19:57:23	--	ok	395.3000	50.932	0.039804	19.49	63.180	10.571	62411915.474244	6	395.8857	6.78610e-05	1.88869e-04
2023/03/02	19:57:30	--	ok	394.7760	50.782	0.039789	19.43	63.183	10.536	60752314.461775	7	395.4513	7.07234e-05	2.42061e-04
2023/03/02	19:57:37	ok	ok	395.0700	50.852	0.0398	19.37	63.206	10.506	60110538.833648	6	395.6151	7.18156e-05	2.71662e-04
2023/03/02	20:02:36	ok	ok	394.9300	50.914	0.0398	19.52	63.165	10.586	61148615.178311	5	395.6041	8.67723e-05	5.99840e-05
2023/03/02	20:07:37	--	ok	395.2260	50.903	0.0398	19.53	62.986	10.565	58098434.738892	7	395.4638	8.88651e-05	3.57038e-04
2023/03/02	20:07:44	ok	ok	395.0200	50.818	0.039789	19.54	63.000	10.575	61510909.361026	8	395.4218	7.21623e-05	3.66388e-04
2023/03/02	20:12:43	--	ok	395.2460	50.800	0.039789	19.50	62.992	10.548	55864061.808811	2	395.3505	8.58086e-05	2.27336e-16
2023/03/02	20:12:50	--	ok	394.6920	50.742	0.039776	19.52	63.047	10.567	59480381.002575	6	395.2349	7.07358e-05	2.83568e-04
2023/03/02	20:12:57	ok	ok	395.0880	50.810	0.039792	19.50	63.066	10.560	62725226.842352	6	395.5871	6.94252e-05	2.41230e-04
2023/03/02	20:17:57	ok	ok	394.8860	50.854	0.039792	19.57	63.005	10.594	58565639.449562	7	395.3471	7.82851e-05	5.42406e-04
2023/03/02	20:22:57	ok	ok	394.8500	50.819	0.039792	19.53	62.963	10.561	62150760.114035	5	395.4779	7.61621e-05	1.89347e-04
2023/03/02	20:27:57	ok	ok	395.0540	50.829	0.039792	19.56	62.979	10.580	65120504.333924	4	395.5995	7.27027e-05	1.66803e-04
2023/03/02	20:32:57	ok	ok	395.0140	50.826	0.039792	19.54	63.029	10.580	59473637.783847	4	395.5244	7.74837e-05	2.40801e-04
2023/03/02	20:37:57	ok	ok	395.0340	50.826	0.039792	19.53	63.050	10.576	58954294.499238	4	395.2322	9.89966e-05	2.36906e-04
2023/03/02	20:42:57	ok	ok	394.8940	50.814	0.039792	19.43	63.139	10.529	58603702.237271	7	395.3275	7.69231e-05	4.95046e-04
2023/03/02	20:47:57	ok	ok	394.9380	50.796	0.039792	19.20	63.339	10.421	59369481.263626	6	395.1970	8.52950e-05	3.34997e-04
2023/03/02	20:52:57	--	ok	394.7020	50.789	0.039792	19.19	63.389	10.421	59279673.261041	6	395.1182	8.85618e-05	4.50404e-04
2023/03/02	20:53:04	--	ok	395.2020	50.926	0.039807	19.17	63.377	10.411	64326694.546705	5	395.7456	7.29138e-05	2.02201e-04
2023/03/02	20:53:12	ok	ok	394.9420	50.811	0.039797	19.14	63.340	10.387	64467371.042370	8	395.4215	7.33760e-05	3.57137e-04
2023/03/02	20:58:11	ok	ok	394.8880	50.811	0.039797	19.10	63.389	10.370	58944164.267388	4	395.0449	1.03008e-04	4.54589e-04
2023/03/02	21:03:11	ok	ok	395.0840	50.844	0.039797	19.16	63.354	10.399	56353571.466771	7	395.2654	8.35908e-05	3.81967e-04
2023/03/02	21:08:11	--	ok	394.7920	50.837	0.039797	19.23	63.120	10.403	55114044.895694	8	395.3323	7.79790e-05	4.72751e-04
2023/03/02	21:08:18	--	ok	395.2620	50.922	0.039807	19.22	63.160	10.401	64649772.388001	5	395.7755	7.06444e-05	1.87963e-04
2023/03/02	21:08:25	ok	ok	395.0840	50.797	0.039794	19.16	63.142	10.364	61064799.207094	5	395.4568	7.70716e-05	1.79900e-04
2023/03/02	21:13:25	ok	ok	394.9980	50.803	0.039794	19.23	63.162	10.410	54285378.034176	6	395.3005	8.10023e-05	3.51818e-04
2023/03/02	21:18:25	ok	ok	395.0600	50.802	0.039794	19.20	63.201	10.398	58322009.900992	6	395.2608	8.54640e-05	2.98914e-04
2023/03/02	21:23:25	ok	ok	394.9480	50.791	0.039794	19.24	63.124	10.412	58457650.891191	7	395.1586	8.82148e-05	4.18737e-04
2023/03/02	21:28:25	ok	ok	394.8700	50.811	0.039794	19.24	63.165	10.418	59275698.650346	6	395.5555	6.86732e-05	2.03938e-04
2023/03/02	21:33:25	ok	ok	395.0520	50.812	0.039794	19.24	63.197	10.424	56642228.043670	7	395.3934	7.34641e-05	3.66655e-04
2023/03/02	21:38:25	--	ok	394.7420	50.792	0.039794	19.23	63.151	10.408	56540111.663631	5	395.4927	6.94331e-05	2.28946e-04
2023/03/02	21:38:33	--	ok	395.3640	50.924	0.039807	19.26	63.166	10.428	62572609.057501	5	395.7590	7.47963e-05	1.30896e-04
2023/03/02	21:38:40	ok	ok	394.8520	50.752	0.039788	19.23	63.206	10.417	63188240.573516	7	395.2532	7.31995e-05	2.08557e-04
2023/03/02	21:43:39	ok	ok	394.8640	50.767	0.039788	19.23	63.185	10.413	59176959.209807	5	395.0299	9.73735e-05	3.04139e-04
2023/03/02	21:48:39	--	ok	394.7600	50.753	0.039788	19.13	63.317	10.375	60944515.746970	3	395.2331	7.97828e-05	8.75441e-05
2023/03/02	21:48:46	ok	ok	395.0980	50.853	0.0398	19.09	63.363	10.356	64512842.281081	6	395.5442	7.36351e-05	1.90221e-04
2023/03/02	21:53:46	ok	ok	395.0400	50.835	0.0398	19.03	63.366	10.323	59041120.809329	5	395.2389	9.54247e-05	3.09518e-04
2023/03/02	21:58:46	ok	ok	395.1220	50.826	0.0398	18.99	63.391	10.301	58094318.540987	5	395.1735	9.03844e-05	3.18643e-04
2023/03/02	22:03:46	ok	ok	395.0800	50.828	0.0398	18.99	63.371	10.297	60137811.057227	4	395.1810	9.74943e-05	3.12512e-04
2023/03/02	22:08:46	ok	ok	394.8560	50.837	0.0398	19.07	63.285	10.335	63546865.532699	6	395.4317	7.88950e-05	2.01966e-04
2023/03/02	22:13:46	--	ok	394.7820	50.833	0.0398	19.09	63.311	10.348	59452934.979911	7	395.3459	8.24172e-05	2.76524e-04
2023/03/02	22:13:54	ok	ok	395.1760	50.924	0.039811	19.07	63.320	10.341	59503685.865301	4	395.7648	7.96849e-05	1.76692e-04
2023/03/02	22:18:53	--	ok	395.2800	50.925	0.039811	19.12	63.262	10.358	59280925.673165	6	395.5435	8.80290e-05	3.35744e-04
2023/03/02	22:19:01	ok	ok	394.9440	50.813	0.039797	19.10	63.261	10.349	65100685.135451	6	395.4149	7.70481e-05	2.29419e-04
2023/03/02	22:24:00	ok	ok	394.9240	50.791	0.039797	19.12	63.156	10.340	58156102.859113	5	395.3902	7.83437e-05	1.69175e-04
2023/03/02	22:29:00	ok	ok	394.9940	50.804	0.039797	19.09	63.322	10.350	53525483.139114	5	395.4487	7.22515e-05	1.11849e-04
2023/03/02	22:34:00	ok	ok	395.0420	50.824	0.039797	19.14	63.235	10.369	57014427.419353	9	395.2229	8.72391e-05	6.30710e-04
2023/03/02	22:39:00	ok	ok	395.0360	50.803	0.039797	19.10	63.302	10.356	57188377.013139	6	395.2154	8.80825e-05	3.40967e-04
2023/03/02	22:44:00	ok	ok	394.8820	50.795	0.039797	19.02	63.427	10.324	55958419.278829	7	395.2136	8.68028e-05	3.09688e-04
2023/03/02	22:49:00	--	ok	394.6160	50.794	0.039797	18.96	63.536	10.308	56654395.448861	5	395.3082	8.07132e-05	1.24941e-04
2023/03/02	22:49:07	--	ok	395.3360	50.951	0.039817	18.98	63.505	10.311	63238875.613085	4	395.8871	7.86036e-05	1.28033e-04
2023/03/02	22:49:15	ok	ok	394.8220	50.773	0.039799	18.89	63.513	10.261	65311929.890927	6	395.3981	7.55874e-05	1.88175e-04
2023/03/02	22:54:15	--	ok	394.7680	50.798	0.039799	18.89	63.536	10.264	61244988.884245	4	395.4431	7.61388e-05	1.55306e-04
2023/03/02	22:54:22	ok	ok	395.1400	50.893	0.039811	18.88	63.500	10.250	63736497.760282	5	395.7718	7.08509e-05	1.67552e-04
2023/03/02	22:59:22	--	ok	394.7200	50.896	0.039811	18.88	63.574	10.262	53525743.529270	8	395.3276	8.61804e-05	4.31619e-04
2023/03/02	22:59:30	--	ok	395.3700	50.984	0.039826	18.85	63.537	10.239	59878935.081691	7	395.9627	7.70653e-05	1.84465e-04
2023/03/02	22:59:37	ok	ok	395.0140	50.832	0.039807	18.82	63.532	10.222	60459770.444946	5	395.5546	7.56254e-05	1.20318e-04
2023/03/02	23:04:36	ok	ok	394.8320	50.862	0.039807	18.95	63.375	10.272	54796098.594632	4	395.5687	7.53391e-05	2.10568e-04
2023/03/02	23:09:36	ok	ok	394.8560	50.869	0.039807	18.96	63.450	10.294	59299085.816856	6	395.3937	8.27022e-05	3.81324e-04
2023/03/02	23:14:36	ok	ok	395.1660	50.854	0.039807	18.96	63.459	10.296	60411627.526387	4	395.5272	7.77724e-05	8.45782e-05
2023/03/02	23:19:36	ok	ok	395.0080	50.874	0.039807	19.02	63.340	10.310	58973859.895243	6	395.2699	9.58666e-05	4.62054e-04
2023/03/02	23:24:36	ok	ok	394.9260	50.862	0.039807	19.01	63.384	10.309	59854152.558903	5	395.8688	6.11048e-05	5.21657e-04
2023/03/02	23:29:36	ok	ok	395.1260	50.881	0.039807	19.02	63.481	10.333	61625919.030828	4	395.5765	7.63878e-05	2.18124e-04
2023/03/02	23:34:37	ok	ok	395.1400	50.879	0.039807	19.02	63.416	10.323	61439559.838858	5	395.5043	8.48914e-05	7.07927e-05
2023/03/02	23:39:36	ok	ok	394.9640	50.835	0.039807	18.81	63.647	10.232	60299237.462884	7	395.2645	8.84673e-05	4.64241e-04
2023/03/02	23:44:37	ok	ok	394.9480	50.844	0.039807	18.78	63.687	10.221	58912336.467610	4	395.5119	7.34499e-05	2.17331e-04
2023/03/02	23:49:36	ok	ok	394.9340	50.842	0.039807	18.72	63.677	10.186	58849015.069943	7	395.2721	8.52165e-05	4.05054e-04
2023/03/02	23:54:36	ok	ok	395.0520	50.822	0.039807	18.64	63.748	10.145	60838732.193015	7	395.2078	8.70880e-05	3.74452e-04
2023/03/02	23:59:36	ok	ok	395.0660	50.821	0.039807	18.64	63.748	10.145	57785164.695654	3	395.3051	8.87210e-05	2.45798e-05
2023/03/03	00:04:36	ok	ok	394.9120	50.814	0.039807	18.55	63.853	10.111	58581280.528117	6	395.2382	8.32948e-05	3.68548e-04
2023/03/03	00:09:36	ok	ok	394.9260	50.796	0.039807	18.54	63.755	10.086	56011087.162450	9	395.0866	9.05216e-05	5.43692e-04
2023/03/03	00:14:36	ok	ok	395.0860	50.799	0.039807	18.56	63.696	10.094	61681146.231165	7	395.2457	8.19451e-05	3.06105e-04
2023/03/03	00:19:36	ok	ok	395.0340	50.823	0.039807	18.65	63.624	10.135	52894279.054300	5	395.1781	8.97263e-05	3.99436e-04
2023/03/03	00:24:36	ok	ok	394.9340	50.819	0.039807	18.69	63.651	10.164	56160960.351006	5	395.5083	7.17187e-05	2.52111e-04
2023/03/03	00:29:36	ok	ok	394.9320	50.818	0.039807	18.69	63.641	10.162	57203554.349092	5	395.1325	9.82229e-05	4.06070e-04
2023/03/03	00:34:36	--	ok	394.7860	50.818	0.039807	18.69	63.568	10.150	58042361.934099	7	395.3239	8.25164e-05	2.91427e-04
2023/03/03	00:34:43	--	ok	395.2360	50.932	0.039817	18.76	63.587	10.197	63432946.000507	5	395.8850	6.92123e-05	1.16083e-04
2023/03/03	00:34:51	--	ok	394.7840	50.780	0.039806	18.68	63.468	10.126	62236953.380638	4	395.4140	7.63646e-05	1.15702e-04
2023/03/03	00:34:58	ok	ok	395.0700	50.864	0.039817	18.61	63.618	10.109	66178456.940367	5	395.4924	8.47543e-05	9.30178e-05
2023/03/03	00:39:57	ok	ok	395.1040	50.904	0.039817	18.67	63.595	10.139	59866810.283993	6	395.7289	7.02266e-05	1.80125e-04
2023/03/03	00:44:57	ok	ok	395.1660	50.911	0.039817	18.71	63.613	10.167	59739129.300953	4	395.6887	7.28146e-05	1.28296e-04
2023/03/03	00:49:57	ok	ok	394.9160	50.912	0.039817	18.64	63.696	10.137	57195017.088528	6	395.4399	8.37351e-05	2.77086e-04
2023/03/03	00:54:57	ok	ok	395.1220	50.902	0.039817	18.55	63.778	10.099	52061323.925699	6	395.3750	8.49791e-05	3.40028e-04
2023/03/03	00:59:57	ok	ok	395.0480	50.886	0.039817	18.45	63.815	10.046	54839211.534173	7	395.3284	8.70850e-05	3.01276e-04
2023/03/03	01:04:57	ok	ok	395.0820	50.873	0.039817	18.40	63.816	10.013	56987900.545557	7	395.4397	7.55713e-05	4.07008e-04
2023/03/03	01:09:57	ok	ok	394.8240	50.864	0.039817	18.32	63.857	9.977	57959932.966459	7	395.1863	9.15490e-05	8.34474e-04
2023/03/03	01:14:57	ok	ok	395.0660	50.869	0.039817	18.40	63.839	10.017	57217153.652546	6	395.5763	7.09834e-05	2.08265e-04
2023/03/03	01:19:57	ok	ok	395.0540	50.867	0.039817	18.48	63.714	10.046	54432533.472668	8	395.1220	9.71032e-05	7.48438e-04
2023/03/03	01:24:57	ok	ok	395.0440	50.863	0.039817	18.44	63.792	10.033	55311323.160801	5	395.4387	8.11484e-05	1.26990e-04
2023/03/03	01:29:57	ok	ok	394.9400	50.863	0.039817	18.47	63.880	10.064	58869967.591325	5	395.6050	7.04505e-05	1.30680e-04
2023/03/03	01:34:57	ok	ok	394.9640	50.862	0.039817	18.47	63.734	10.041	60075632.962554	4	395.6251	6.86756e-05	2.57486e-04
2023/03/03	01:39:57	ok	ok	395.0300	50.855	0.039817	18.50	63.760	10.063	56890714.038175	4	395.5713	7.43936e-05	9.91211e-05
2023/03/03	01:44:57	ok	ok	395.0200	50.874	0.039817	18.51	63.761	10.071	55271854.057442	6	395.4025	8.40305e-05	3.66280e-04
2023/03/03	01:49:57	ok	ok	394.9240	50.842	0.039817	18.34	63.912	9.993	56178698.529877	5	395.5894	7.00703e-05	2.56454e-04
2023/03/03	01:54:57	--	ok	394.6480	50.849	0.039817	18.28	63.980	9.971	56762891.199076	3	395.3588	8.47636e-05	1.73834e-05
2023/03/03	01:55:04	--	ok	395.4380	50.971	0.039835	18.28	63.958	9.967	57801459.895318	7	395.9006	7.13423e-05	2.44796e-04
2023/03/03	01:55:11	ok	ok	394.8340	50.785	0.039812	18.27	63.893	9.949	61244742.830707	4	395.4762	7.42069e-05	1.70250e-04
2023/03/03	02:00:11	ok	ok	394.8560	50.789	0.039812	18.24	63.984	9.946	54861487.505080	7	395.2772	7.56042e-05	4.15946e-04
2023/03/03	02:05:11	ok	ok	394.8880	50.791	0.039812	18.17	63.972	9.903	54882977.779544	5	395.4868	6.87070e-05	2.04507e-04
2023/03/03	02:10:11	--	ok	394.7020	50.795	0.039812	18.14	64.021	9.895	58407165.559279	5	395.4034	6.94824e-05	1.25591e-04
2023/03/03	02:10:18	ok	ok	395.1020	50.913	0.039827	18.08	64.053	9.866	59404488.545258	6	395.6914	7.18158e-05	1.93332e-04
2023/03/03	02:15:18	ok	ok	395.1420	50.927	0.039827	18.16	63.929	9.889	56020901.660649	8	395.4521	8.51282e-05	3.89908e-04
2023/03/03	02:20:18	ok	ok	395.0420	50.924	0.039827	18.24	63.844	9.924	55495483.712460	5	395.7762	6.78342e-05	1.95852e-04
2023/03/03	02:25:18	--	ok	395.2100	50.926	0.039827	18.28	63.851	9.951	57901013.343090	6	395.5095	7.70470e-05	4.45560e-04
2023/03/03	02:25:25	ok	ok	394.9300	50.854	0.039817	18.27	63.861	9.944	59837585.837829	5	395.5703	7.14549e-05	1.14625e-04
2023/03/03	02:30:25	ok	ok	395.0840	50.830	0.039817	18.27	63.796	9.934	51556087.761614	7	395.1892	8.84591e-05	4.92395e-04
2023/03/03	02:35:26	ok	ok	394.9540	50.848	0.039817	18.34	63.807	9.977	56349365.974984	7	395.2387	8.73494e-05	3.78435e-04
2023/03/03	02:40:25	ok	ok	395.0480	50.844	0.039817	18.30	63.853	9.960	53936486.257310	5	395.6006	6.90062e-05	1.77846e-04
2023/03/03	02:45:25	ok	ok	395.0040	50.841	0.039817	18.31	63.867	9.970	55528202.958120	5	395.4443	7.75442e-05	1.06900e-04
2023/03/03	02:50:25	ok	ok	394.9380	50.822	0.039817	18.17	63.943	9.899	54329508.498194	8	395.2643	7.72893e-05	4.60621e-04
2023/03/03	02:55:25	--	ok	394.7180	50.818	0.039817	18.16	64.054	9.908	58884574.676461	2	395.3537	8.17501e-05	0.00000e+00
2023/03/03	02:55:32	--	ok	395.2440	50.927	0.039831	18.16	64.022	9.903	59362565.235016	6	395.8472	6.82601e-05	1.92968e-04
2023/03/03	02:55:40	ok	ok	394.8740	50.792	0.039819	18.07	64.009	9.851	53714107.325878	7	395.4807	7.20755e-05	2.12683e-04
2023/03/03	03:00:39	--	ok	394.7820	50.823	0.039819	18.10	63.984	9.864	55245878.553393	7	395.2941	7.49907e-05	4.12714e-04
2023/03/03	03:00:47	ok	ok	395.1380	50.909	0.03983	18.06	63.986	9.840	58498122.384648	6	395.6811	7.43024e-05	2.17619e-04
2023/03/03	03:05:46	ok	ok	395.0300	50.906	0.03983	18.03	64.099	9.840	55841412.229691	6	395.9106	6.26930e-05	5.29419e-04
2023/03/03	03:10:46	ok	ok	394.8900	50.911	0.03983	17.99	64.164	9.825	58909976.324245	7	395.4716	7.52403e-05	3.96922e-04
2023/03/03	03:15:46	ok	ok	394.9440	50.891	0.03983	18.06	63.986	9.840	58237913.905850	7	395.4835	7.68947e-05	3.99437e-04
2023/03/03	03:20:46	ok	ok	395.0260	50.899	0.03983	18.10	63.931	9.856	53501408.039904	6	395.6501	7.07836e-05	1.66139e-04
2023/03/03	03:25:46	--	ok	395.2100	50.919	0.03983	18.16	63.970	9.895	58338027.731415	5	395.7430	6.96390e-05	1.73989e-04
2023/03/03	03:25:53	ok	ok	394.8560	50.817	0.039819	18.14	63.883	9.874	59272451.439497	6	395.5354	6.96580e-05	1.66007e-04
2023/03/03	03:30:53	--	ok	394.7600	50.819	0.039819	18.16	63.981	9.897	53716456.551726	5	395.5029	6.98202e-05	1.79912e-04
2023/03/03	03:31:00	ok	ok	394.9960	50.916	0.039831	18.11	63.922	9.863	55931743.077156	7	395.7294	6.95932e-05	1.26140e-04
2023/03/03	03:36:00	ok	ok	395.1540	50.924	0.039831	18.20	63.861	9.903	51082909.738904	7	395.5360	7.73120e-05	4.49001e-04
2023/03/03	03:41:00	ok	ok	395.0580	50.903	0.039831	18.17	63.943	9.899	62127354.027480	7	395.6106	7.39542e-05	2.96213e-04
2023/03/03	03:46:00	ok	ok	395.0300	50.911	0.039831	18.14	63.957	9.885	52622737.900229	6	396.0588	5.96910e-05	6.52036e-04
2023/03/03	03:51:00	ok	ok	395.0180	50.900	0.039831	18.00	64.146	9.832	53719204.254081	9	395.2706	8.35490e-05	8.21296e-04
2023/03/03	03:56:00	ok	ok	394.9280	50.907	0.039831	17.96	64.150	9.807	55981842.718471	8	395.5281	7.45418e-05	4.07572e-04
2023/03/03	04:01:00	--	ok	395.2720	50.941	0.039831	18.17	64.259	9.948	55435423.926359	8	395.6088	7.40141e-05	3.31566e-04
[truncated: 589 more rows]
