# Supplementary material for: Plastic Creep Constraint in Nylon Instrument Strings
Source: Materials (Basel). 2025 Jan 7;18(2):223. doi: 10.3390/ma18020223 (PMC11766866; doi:10.3390/ma18020223)
Supplement: Supplementary file 1 [file materials-18-00223-s001.zip › data_files/string_N27_nylon/string_test_data_N27_step_5.csv]

Date	Time	+-	f0	Frequency	Tension	LengthAdj	Temp	Rel.Hm	Abs.Hm	Pk.Magnitude	Harmonics	Fitted.f0	Bend.Stiff	Fit.Error
2023/03/04	17:38:26	--	ok	395.0320	50.855	0.039751	19.91	64.373	11.040	58645246.656137	8	395.5282	7.24774e-05	3.58692e-04
2023/03/04	17:38:36	--	ok	429.7540	59.575	0.041501	19.87	64.494	11.035	17353505.301595	10	430.6843	7.44519e-05	2.01222e-04
2023/03/04	17:38:45	--	ok	428.4480	59.205	0.041463	19.77	64.639	10.996	17745217.402812	9	429.2184	7.52652e-05	3.43235e-04
2023/03/04	17:38:54	ok	ok	428.9500	59.376	0.04149	19.67	64.750	10.951	19327654.026976	10	429.5865	7.64191e-05	3.51791e-04
2023/03/04	17:43:53	--	ok	427.7200	59.061	0.04149	19.73	64.462	10.938	16219719.421293	7	428.4183	7.26599e-05	2.50250e-04
2023/03/04	17:44:00	--	ok	429.3140	59.423	0.041556	19.74	64.453	10.945	16197321.370656	10	429.8685	7.56038e-05	2.67328e-04
2023/03/04	17:44:08	--	ok	428.5060	59.321	0.04154	19.70	64.411	10.911	16761104.282628	10	429.4053	7.62539e-05	3.02136e-04
2023/03/04	17:44:15	--	ok	429.2140	59.427	0.041565	19.54	64.654	10.853	18436018.981186	11	429.8380	7.86321e-05	3.65528e-04
2023/03/04	17:44:23	ok	ok	428.9460	59.384	0.041555	19.53	64.970	10.897	18320414.556444	10	429.5730	7.72280e-05	3.37935e-04
2023/03/04	17:49:22	--	ok	428.6140	59.291	0.041555	19.71	64.352	10.911	16012615.158026	8	429.3496	7.40691e-05	2.08520e-04
2023/03/04	17:49:29	ok	ok	429.1180	59.413	0.041574	19.70	64.360	10.902	18201725.811596	9	429.7358	7.59016e-05	3.45561e-04
2023/03/04	17:54:29	--	ok	428.7620	59.356	0.041574	19.60	64.506	10.864	15396047.496624	7	429.5017	7.26937e-05	2.34807e-04
2023/03/04	17:54:36	ok	ok	428.8540	59.412	0.041586	19.63	64.498	10.881	16683306.405896	11	429.7597	7.53564e-05	2.69605e-04
2023/03/04	17:59:36	ok	ok	428.8780	59.375	0.041586	19.64	64.373	10.869	15511977.115873	13	429.4209	7.88775e-05	3.59040e-04
2023/03/04	18:04:36	--	ok	428.5320	59.326	0.041586	19.78	64.247	10.938	14477986.233724	12	429.3531	7.65778e-05	2.85448e-04
2023/03/04	18:04:43	ok	ok	428.9700	59.429	0.04161	19.75	64.222	10.915	15366680.991980	11	429.9334	7.58631e-05	3.29285e-04
2023/03/04	18:09:43	ok	ok	428.9100	59.409	0.04161	19.73	64.323	10.915	14444003.967995	11	429.6599	7.79337e-05	3.57411e-04
2023/03/04	18:14:43	ok	ok	428.9000	59.394	0.04161	19.78	64.309	10.948	14876935.904516	12	429.5285	7.96280e-05	3.75052e-04
2023/03/04	18:19:43	--	ok	428.7840	59.378	0.04161	19.77	64.306	10.939	12557626.141412	9	429.4829	7.73881e-05	2.94274e-04
2023/03/04	18:19:51	ok	ok	428.8900	59.417	0.041621	19.82	64.242	10.964	16016094.516470	10	429.8502	7.46554e-05	2.86367e-04
2023/03/04	18:24:50	--	ok	428.7660	59.397	0.041621	19.78	64.256	10.939	14786017.525706	11	429.5052	7.89581e-05	3.76431e-04
2023/03/04	18:24:57	ok	ok	429.0880	59.430	0.041633	19.82	64.263	10.968	16542770.151111	10	429.9797	7.47543e-05	3.16124e-04
2023/03/04	18:29:56	ok	ok	429.0060	59.420	0.041633	19.81	64.208	10.950	12703895.097863	6	429.9375	7.18274e-05	1.19096e-04
2023/03/04	18:34:56	ok	ok	428.8000	59.414	0.041633	19.80	64.227	10.943	16428858.771387	11	429.6854	7.70107e-05	3.31716e-04
2023/03/04	18:39:56	--	ok	428.7280	59.397	0.041633	19.75	64.251	10.920	14876772.981332	9	429.5727	7.79059e-05	2.75794e-04
2023/03/04	18:40:03	--	ok	429.2700	59.431	0.041646	19.81	64.260	10.959	18485275.747913	11	429.9700	7.58140e-05	2.82290e-04
2023/03/04	18:40:10	ok	ok	428.8140	59.388	0.041633	19.77	64.224	10.925	14860421.693806	9	429.6629	7.39484e-05	3.33324e-04
2023/03/04	18:45:10	--	ok	428.5620	59.366	0.041633	19.60	64.378	10.842	15143561.779950	11	429.4782	7.65267e-05	3.23560e-04
2023/03/04	18:45:18	ok	ok	429.1420	59.441	0.041655	19.61	64.421	10.860	15742117.312243	10	430.0887	7.38762e-05	1.68754e-04
2023/03/04	18:50:17	ok	ok	428.8400	59.426	0.041655	19.56	64.424	10.823	12626799.608601	11	429.8447	7.67865e-05	3.55742e-04
2023/03/04	18:55:17	ok	ok	429.0260	59.419	0.041655	19.49	64.456	10.784	12432979.284417	11	419.7132	4.54703e-04	3.37777e-02
2023/03/04	19:00:17	ok	ok	428.8160	59.413	0.041655	19.53	64.430	10.807	14577092.604704	10	429.6006	8.10721e-05	4.00346e-04
2023/03/04	19:05:17	--	ok	428.6420	59.403	0.041655	19.57	64.341	10.819	13984612.746986	10	429.7041	7.52598e-05	3.74987e-04
2023/03/04	19:05:24	--	ok	429.6200	59.447	0.041673	19.54	64.421	10.814	14273428.849278	11	430.0760	7.46330e-05	3.25322e-04
2023/03/04	19:05:32	--	ok	429.2380	59.282	0.041642	19.46	64.471	10.770	28350313.162763	9	429.3690	7.38804e-05	2.70011e-04
2023/03/04	19:05:39	--	ok	427.8860	59.149	0.04163	19.34	64.666	10.730	12558589.135894	11	428.9798	7.44137e-05	2.80985e-04
2023/03/04	19:05:47	--	ok	429.6200	59.488	0.041686	19.32	64.810	10.737	28237652.348117	8	430.2734	7.37019e-05	1.60257e-04
2023/03/04	19:05:54	ok	ok	428.9020	59.358	0.041655	19.29	64.913	10.735	16708699.165749	11	429.4811	7.61937e-05	3.02314e-04
2023/03/04	19:10:53	--	ok	428.7420	59.398	0.041655	19.61	64.292	10.838	14721985.523513	12	429.5494	7.91177e-05	4.14844e-04
2023/03/04	19:11:00	--	ok	429.3020	59.427	0.041668	19.57	64.268	10.807	22503783.137842	12	429.9024	7.62531e-05	3.05985e-04
2023/03/04	19:11:08	ok	ok	428.9540	59.372	0.041653	19.54	64.273	10.789	16458805.937846	10	429.5801	7.43846e-05	3.28277e-04
2023/03/04	19:16:07	--	ok	428.6360	59.370	0.041653	19.63	64.265	10.842	15203960.134794	11	429.2328	8.67713e-05	1.02860e-03
2023/03/04	19:16:14	--	ok	429.6360	59.433	0.041671	19.58	64.311	10.822	26192256.921321	11	429.9996	7.40883e-05	3.23830e-04
2023/03/04	19:16:21	--	ok	428.3100	59.238	0.041639	19.57	64.297	10.812	16269757.022110	11	429.2407	7.47418e-05	2.36548e-04
2023/03/04	19:16:29	--	ok	429.4020	59.427	0.041674	19.54	64.251	10.785	31815345.749548	9	430.0034	7.40369e-05	1.37138e-04
2023/03/04	19:16:36	--	ok	428.6960	59.319	0.041653	19.47	64.410	10.768	13427086.397105	11	429.4464	7.40172e-05	2.98239e-04
2023/03/04	19:16:43	--	ok	429.2120	59.406	0.041668	19.44	64.598	10.781	24435577.680929	10	429.7637	7.45638e-05	2.84590e-04
2023/03/04	19:16:50	--	ok	428.7620	59.338	0.041658	19.39	64.694	10.761	18824292.115208	11	429.4593	7.60351e-05	2.96086e-04
2023/03/04	19:16:58	--	ok	429.2620	59.403	0.04167	19.30	64.915	10.744	24212896.315706	10	429.6659	7.71746e-05	3.33312e-04
2023/03/04	19:17:05	--	ok	428.7980	59.318	0.041657	19.24	65.129	10.742	17943670.078835	11	429.4594	7.38667e-05	2.77289e-04
2023/03/04	19:17:13	ok	ok	429.2000	59.384	0.041667	19.22	65.399	10.770	22890481.915518	11	429.6434	7.43954e-05	3.27808e-04
2023/03/04	19:22:12	--	ok	429.3940	59.413	0.041667	19.63	64.201	10.831	21877102.635460	12	429.5475	8.36471e-05	7.05256e-04
2023/03/04	19:22:19	--	ok	428.7860	59.285	0.041647	19.60	64.218	10.815	26084431.929091	11	429.3835	7.38491e-05	2.93222e-04
2023/03/04	19:22:27	--	ok	428.7760	59.360	0.041657	19.56	64.265	10.796	20587240.177037	10	429.5356	7.53159e-05	3.34964e-04
2023/03/04	19:22:34	--	ok	429.3520	59.399	0.041669	19.43	64.466	10.750	17529681.179632	10	429.7423	7.46228e-05	3.10816e-04
2023/03/04	19:22:42	--	ok	428.4140	59.240	0.041651	19.37	64.639	10.744	15210129.791766	9	429.2910	7.44410e-05	3.57627e-04
2023/03/04	19:22:49	--	ok	429.5060	59.421	0.041681	19.37	64.755	10.763	25050451.147359	11	429.9351	7.42497e-05	2.98834e-04
2023/03/04	19:22:56	--	ok	428.5880	59.275	0.041655	19.24	64.915	10.707	15614710.632475	8	429.4157	7.23511e-05	1.10456e-04
2023/03/04	19:23:03	--	ok	429.3300	59.408	0.041676	19.19	65.248	10.726	15758507.948555	11	429.7487	7.54035e-05	2.95346e-04
2023/03/04	19:23:10	ok	ok	428.9500	59.301	0.041659	19.19	65.373	10.747	29345067.527404	11	429.3761	7.54410e-05	3.22271e-04
2023/03/04	19:28:10	ok	ok	429.0640	59.365	0.041659	19.58	64.247	10.812	27328930.491513	12	429.4082	8.00191e-05	4.08996e-04
2023/03/04	19:33:10	--	ok	429.4900	59.377	0.041659	19.65	64.227	10.852	28841135.981141	8	429.4703	7.65516e-05	3.18426e-04
2023/03/04	19:33:18	--	ok	428.1400	59.160	0.041634	19.68	64.146	10.857	15620820.970235	10	428.9987	7.52013e-05	2.77842e-04
2023/03/04	19:33:25	--	ok	429.2860	59.423	0.041678	19.65	64.099	10.831	23735062.138972	11	429.9696	7.33258e-05	2.75910e-04
2023/03/04	19:33:32	--	ok	429.3040	59.345	0.041664	19.52	64.099	10.743	27974869.385076	10	429.4754	7.63050e-05	3.20475e-04
2023/03/04	19:33:40	--	ok	428.4040	59.175	0.041648	19.44	64.405	10.749	19384371.093752	9	429.1135	7.40756e-05	3.05876e-04
2023/03/04	19:33:47	--	ok	429.2120	59.403	0.041678	19.36	64.691	10.744	25664343.709786	11	429.7022	7.61090e-05	3.46321e-04
2023/03/04	19:33:54	--	ok	428.7520	59.361	0.041668	19.33	64.791	10.742	15866457.080229	10	429.5411	7.40389e-05	2.72612e-04
2023/03/04	19:34:02	ok	ok	429.1700	59.405	0.04168	19.30	64.977	10.754	24153081.891813	10	429.7683	7.58065e-05	2.99884e-04
2023/03/04	19:39:01	--	ok	429.2760	59.423	0.04168	19.63	64.213	10.833	22796185.335091	10	429.8610	7.62340e-05	2.53714e-04
2023/03/04	19:39:09	ok	ok	429.1640	59.382	0.041667	19.65	64.215	10.850	24942904.650138	11	429.6016	7.49481e-05	2.70288e-04
2023/03/04	19:44:08	ok	ok	428.8900	59.375	0.041667	19.53	64.442	10.809	22673335.849023	11	429.5066	7.50027e-05	2.85426e-04
2023/03/04	19:49:08	ok	ok	429.0960	59.355	0.041667	19.44	64.480	10.761	22406195.582065	9	429.4457	7.60865e-05	2.32678e-04
2023/03/04	19:54:08	ok	ok	429.0180	59.321	0.041667	19.34	64.517	10.705	23023374.287316	8	429.3793	7.52299e-05	3.18062e-04
2023/03/04	19:59:08	--	ok	428.7240	59.304	0.041667	19.33	64.547	10.702	25424750.232489	11	429.0978	8.36530e-05	4.21844e-04
2023/03/04	19:59:16	ok	ok	428.9880	59.393	0.04168	19.30	64.530	10.680	22184981.311339	11	429.6241	7.54678e-05	2.90174e-04
2023/03/04	20:04:15	ok	ok	429.0700	59.393	0.04168	19.30	64.553	10.684	24331442.006309	9	429.6644	7.24608e-05	3.04814e-04
2023/03/04	20:09:15	ok	ok	428.8120	59.370	0.04168	19.37	64.341	10.694	19637818.014852	11	429.4703	7.87479e-05	4.03761e-04
2023/03/04	20:14:15	ok	ok	428.9400	59.372	0.04168	19.40	64.442	10.728	19381798.569487	10	429.5250	7.54995e-05	2.98235e-04
2023/03/04	20:19:15	ok	ok	428.8440	59.364	0.04168	19.40	64.462	10.731	21821959.932409	12	429.4066	7.78664e-05	4.24828e-04
2023/03/04	20:24:15	--	ok	428.7780	59.344	0.04168	19.39	64.471	10.724	22887463.401122	12	429.3611	7.79894e-05	3.35273e-04
2023/03/04	20:24:23	--	ok	429.4640	59.402	0.041691	19.42	64.401	10.731	20814448.043892	10	429.7461	7.37641e-05	2.98708e-04
2023/03/04	20:24:30	--	ok	428.7200	59.206	0.041668	19.40	64.366	10.715	23243536.648581	10	429.1154	7.57684e-05	2.65351e-04
2023/03/04	20:24:37	--	ok	428.7480	59.313	0.041682	19.36	64.370	10.691	14580051.486289	11	429.4844	7.37844e-05	2.88774e-04
2023/03/04	20:24:45	--	ok	429.2140	59.376	0.041694	19.24	64.416	10.625	25213025.606688	10	429.6062	7.60064e-05	3.42838e-04
2023/03/04	20:24:52	ok	ok	429.1040	59.291	0.041684	19.20	64.631	10.633	27379377.426672	10	429.3157	7.59407e-05	3.19721e-04
2023/03/04	20:29:51	ok	ok	429.0100	59.335	0.041684	19.36	64.382	10.693	25336986.687697	11	429.3921	7.83427e-05	3.53101e-04
2023/03/04	20:34:51	ok	ok	429.0980	59.343	0.041684	19.40	64.346	10.712	25742415.755636	8	429.4444	7.56529e-05	2.66380e-04
2023/03/04	20:39:51	ok	ok	428.9040	59.337	0.041684	19.30	64.457	10.668	28995414.421217	9	429.3063	7.82514e-05	1.97230e-04
2023/03/04	20:44:51	ok	ok	428.9900	59.302	0.041684	19.29	64.488	10.665	26888094.886271	12	429.2590	7.88860e-05	3.93918e-04
2023/03/04	20:49:51	ok	ok	428.9240	59.303	0.041684	19.19	64.565	10.614	27287015.478820	8	429.2463	7.65101e-05	3.71517e-04
2023/03/04	20:54:51	--	ok	428.7380	59.273	0.041684	19.14	64.686	10.607	26480790.552410	10	429.1558	7.80889e-05	3.52423e-04
2023/03/04	20:54:58	ok	ok	428.9940	59.365	0.041697	19.13	64.666	10.596	24931242.966828	12	429.5294	7.40206e-05	2.63438e-04
2023/03/04	20:59:58	ok	ok	428.9380	59.357	0.041697	19.06	64.631	10.547	27143013.702996	10	429.2125	8.35899e-05	7.49864e-04
2023/03/04	21:04:58	ok	ok	429.1180	59.359	0.041697	19.05	64.714	10.550	28477254.064198	12	429.3331	7.74634e-05	3.66523e-04
2023/03/04	21:09:58	ok	ok	428.8540	59.342	0.041697	19.10	64.585	10.566	29042908.737500	10	429.3147	7.84901e-05	4.47227e-04
2023/03/04	21:14:58	ok	ok	428.8800	59.340	0.041697	19.14	64.570	10.588	26456971.933912	12	429.3010	7.86766e-05	3.51458e-04
2023/03/04	21:19:58	ok	ok	428.9940	59.322	0.041697	19.14	64.570	10.588	27662017.983941	8	429.3841	7.50864e-05	2.45452e-04
2023/03/04	21:24:58	--	ok	428.7700	59.310	0.041697	19.16	64.562	10.597	26284214.979442	9	429.2314	7.82890e-05	3.61930e-04
2023/03/04	21:25:05	ok	ok	429.1680	59.386	0.041708	19.17	64.544	10.602	21559179.182577	12	429.5880	7.54509e-05	2.81038e-04
2023/03/04	21:30:05	ok	ok	429.0240	59.372	0.041708	19.12	64.547	10.568	24367191.551219	10	429.4450	7.83307e-05	4.29200e-04
2023/03/04	21:35:05	ok	ok	428.8480	59.377	0.041708	19.16	64.562	10.597	22868609.327525	11	429.4208	7.88770e-05	3.77909e-04
2023/03/04	21:40:05	ok	ok	428.8560	59.362	0.041708	19.14	64.475	10.573	24619558.940385	12	429.2460	8.41360e-05	8.40409e-04
2023/03/04	21:45:05	ok	ok	428.9060	59.342	0.041708	19.05	64.735	10.554	25172833.891930	9	429.3129	7.92739e-05	4.24302e-04
2023/03/04	21:50:05	--	ok	428.7560	59.325	0.041708	18.95	64.762	10.497	25038093.439668	12	429.3011	7.80969e-05	4.02327e-04
2023/03/04	21:50:13	--	ok	429.2820	59.383	0.041721	18.88	64.814	10.463	12964547.663892	10	429.5952	7.45942e-05	2.98174e-04
2023/03/04	21:50:20	--	ok	428.7640	59.277	0.041707	18.86	64.865	10.462	23111068.947261	10	429.2255	7.68570e-05	2.66705e-04
2023/03/04	21:50:27	--	ok	428.7440	59.353	0.041718	18.75	64.996	10.414	19289305.923013	11	429.4294	7.64153e-05	3.48492e-04
2023/03/04	21:50:34	--	ok	429.2060	59.399	0.041731	18.75	65.238	10.453	26793705.653732	11	429.6548	7.67833e-05	3.01321e-04
2023/03/04	21:50:42	ok	ok	429.0360	59.355	0.041721	18.72	65.382	10.458	30092119.439568	10	429.4045	7.63148e-05	3.09383e-04
2023/03/04	21:55:42	ok	ok	428.9700	59.394	0.041721	18.88	64.836	10.466	27749935.786285	9	429.5874	7.36336e-05	2.53945e-04
2023/03/04	22:00:41	ok	ok	429.1340	59.385	0.041721	18.85	64.842	10.449	28126814.123708	10	429.5037	7.71874e-05	2.92679e-04
2023/03/04	22:05:41	ok	ok	428.9220	59.378	0.041721	18.76	64.860	10.401	23952727.225187	11	429.4058	7.76910e-05	3.92160e-04
2023/03/04	22:10:41	ok	ok	428.9200	59.366	0.041721	18.88	64.698	10.444	25839609.861062	11	429.3352	8.13884e-05	8.09478e-04
2023/03/04	22:15:41	ok	ok	429.0540	59.368	0.041721	18.98	64.649	10.497	21285312.742592	8	429.4883	7.49858e-05	3.49321e-04
2023/03/04	22:20:41	ok	ok	428.9120	59.356	0.041721	18.91	64.703	10.463	24568341.458211	11	429.3878	7.79825e-05	3.58082e-04
2023/03/04	22:25:41	ok	ok	428.9860	59.357	0.041721	18.91	64.703	10.463	25191190.351569	10	429.3840	7.79414e-05	3.41203e-04
2023/03/04	22:30:41	ok	ok	428.9760	59.350	0.041721	18.95	64.636	10.477	26460310.877311	10	429.4569	7.42021e-05	2.74367e-04
2023/03/04	22:35:41	ok	ok	429.0020	59.335	0.041721	18.93	64.634	10.468	22317461.271633	9	429.4305	7.40966e-05	3.09998e-04
2023/03/04	22:40:41	ok	ok	428.8520	59.340	0.041721	18.93	64.622	10.466	24009117.102958	10	429.3551	7.61884e-05	3.08719e-04
2023/03/04	22:45:41	ok	ok	428.8560	59.308	0.041721	18.79	64.822	10.411	24809225.872502	10	429.2622	7.56272e-05	2.04529e-04
2023/03/04	22:50:41	ok	ok	428.9060	59.301	0.041721	18.75	64.826	10.387	21823418.842286	12	429.0885	8.14040e-05	4.01376e-04
2023/03/04	22:55:41	--	ok	428.7420	59.262	0.041721	18.67	64.886	10.344	24271413.372085	13	429.0653	8.06461e-05	3.94685e-04
2023/03/04	22:55:49	ok	ok	429.1600	59.385	0.041734	18.69	64.965	10.373	15931913.978954	9	429.5504	7.46369e-05	3.29214e-04
2023/03/04	23:00:48	ok	ok	428.8200	59.365	0.041734	18.61	64.964	10.323	15883861.835859	12	429.2913	8.03051e-05	4.05843e-04
2023/03/04	23:05:48	--	ok	428.7420	59.369	0.041734	18.59	64.918	10.304	16950457.216477	10	429.2766	7.99929e-05	3.50472e-04
2023/03/04	23:05:55	--	ok	429.3020	59.409	0.041747	18.67	64.822	10.334	18909983.455163	10	429.7301	7.66308e-05	2.53666e-04
2023/03/04	23:06:03	--	ok	428.6680	59.345	0.041732	18.59	64.739	10.276	16844244.246277	12	429.3463	7.68415e-05	3.06791e-04
2023/03/04	23:06:10	--	ok	429.3760	59.394	0.041748	18.54	64.730	10.240	21892882.685359	10	429.6939	7.43634e-05	2.48362e-04
2023/03/04	23:06:17	--	ok	428.6540	59.246	0.041729	18.47	64.813	10.211	19748863.744099	11	429.2055	7.39768e-05	3.15234e-04
2023/03/04	23:06:25	ok	ok	429.1480	59.383	0.041747	18.45	64.959	10.226	15664568.760303	10	429.5189	7.60988e-05	2.83792e-04
2023/03/04	23:11:24	ok	ok	428.9580	59.399	0.041747	18.64	64.817	10.316	16653975.815362	11	429.5001	8.19347e-05	2.96350e-04
2023/03/04	23:16:24	--	ok	429.2180	59.400	0.041747	18.68	64.730	10.328	15800662.904000	10	429.6001	7.85595e-05	2.85077e-04
2023/03/04	23:16:31	ok	ok	429.0980	59.358	0.041736	18.64	64.703	10.297	22417248.297409	9	429.4609	7.58472e-05	3.65854e-04
2023/03/04	23:21:31	--	ok	428.7780	59.362	0.041736	18.71	64.735	10.346	23839328.966227	11	429.2324	8.17241e-05	4.05175e-04
2023/03/04	23:21:38	--	ok	429.3620	59.400	0.041747	18.72	64.736	10.355	16529018.124351	12	429.6760	7.65329e-05	2.39023e-04
2023/03/04	23:21:46	ok	ok	429.0720	59.267	0.041729	18.68	64.698	10.323	18078249.700139	10	429.2568	7.50839e-05	3.41028e-04
2023/03/04	23:26:45	--	ok	428.6700	59.295	0.041729	18.69	64.575	10.311	20714776.915329	11	429.0971	8.11334e-05	3.33532e-04
2023/03/04	23:26:53	--	ok	429.2540	59.397	0.041745	18.75	64.636	10.357	21101208.101052	11	429.6839	7.50739e-05	2.97277e-04
2023/03/04	23:27:00	--	ok	428.6060	59.312	0.041732	18.72	64.567	10.328	14455848.927684	10	429.3302	7.55715e-05	2.50791e-04
2023/03/04	23:27:07	ok	ok	429.1060	59.394	0.041752	18.65	64.631	10.296	20229588.632381	10	429.6491	7.71132e-05	2.98477e-04
2023/03/04	23:32:07	ok	ok	429.1940	59.406	0.041752	18.75	64.625	10.355	18741655.093207	11	429.6537	7.96642e-05	3.40260e-04
2023/03/04	23:37:07	ok	ok	429.0420	59.405	0.041752	18.78	64.681	10.380	17364963.305641	8	429.7327	7.57708e-05	2.31377e-04
2023/03/04	23:42:07	ok	ok	429.1000	59.403	0.041752	18.82	64.594	10.393	19522830.765162	10	429.5956	8.03166e-05	3.72547e-04
2023/03/04	23:47:07	--	ok	429.2320	59.397	0.041752	18.61	65.016	10.331	17063665.528729	10	429.5730	7.79392e-05	2.24232e-04
2023/03/04	23:47:14	ok	ok	428.9040	59.343	0.041741	18.64	64.968	10.340	24148628.973464	11	429.4201	7.55515e-05	2.90848e-04
2023/03/04	23:52:13	ok	ok	429.0600	59.335	0.041741	18.56	64.805	10.270	24307895.049732	11	429.2335	8.01418e-05	3.42165e-04
2023/03/04	23:57:13	ok	ok	428.8140	59.322	0.041741	18.44	64.955	10.216	22830219.225063	13	429.2354	7.75446e-05	3.21027e-04
2023/03/05	00:02:13	ok	ok	429.0160	59.341	0.041741	18.47	65.023	10.244	22786982.971605	12	429.1932	8.01149e-05	3.67682e-04
2023/03/05	00:07:13	--	ok	428.6460	59.301	0.041741	18.41	65.025	10.211	21061609.896246	10	429.2347	7.68308e-05	2.76747e-04
2023/03/05	00:07:20	ok	ok	429.0600	59.394	0.041758	18.37	65.006	10.182	18004671.678293	11	429.6118	7.69238e-05	2.57142e-04
2023/03/05	00:12:20	ok	ok	429.1360	59.398	0.041758	18.54	64.836	10.257	16917529.826846	11	429.5103	8.10023e-05	3.54581e-04
2023/03/05	00:17:20	ok	ok	428.9520	59.393	0.041758	18.56	64.764	10.263	20373336.806776	9	429.3340	8.54494e-05	4.32863e-04
2023/03/05	00:22:20	ok	ok	429.1200	59.390	0.041758	18.58	64.831	10.282	17451584.035778	9	429.5848	7.65167e-05	2.07193e-04
2023/03/05	00:27:20	ok	ok	428.8360	59.388	0.041758	18.58	64.778	10.274	16908949.661003	12	429.4534	7.96881e-05	3.93290e-04
2023/03/05	00:32:20	ok	ok	428.8060	59.383	0.041758	18.58	64.746	10.268	17147947.600225	12	429.5153	7.76672e-05	3.16055e-04
2023/03/05	00:37:20	ok	ok	428.8540	59.388	0.041758	18.64	64.764	10.307	17979589.327686	11	429.4350	8.11078e-05	3.86518e-04
2023/03/05	00:42:20	ok	ok	428.9980	59.384	0.041758	18.58	64.736	10.267	16298725.801675	12	429.4458	7.98319e-05	4.07119e-04
2023/03/05	00:47:20	--	ok	428.7360	59.379	0.041758	18.48	65.037	10.255	17412250.951948	11	429.3437	8.02787e-05	3.81436e-04
2023/03/05	00:47:27	ok	ok	429.1960	59.407	0.041771	18.50	64.974	10.254	16138267.568116	11	429.7697	7.70179e-05	2.58010e-04
2023/03/05	00:52:27	ok	ok	428.9940	59.400	0.041771	18.37	65.006	10.182	13066108.272803	10	429.5624	8.11863e-05	3.77014e-04
2023/03/05	00:57:27	ok	ok	428.8480	59.400	0.041771	18.31	65.138	10.169	12757732.882932	10	429.5110	8.23532e-05	4.36959e-04
2023/03/05	01:02:27	ok	ok	428.8040	59.397	0.041771	18.25	65.106	10.130	12171494.932845	9	429.6011	7.71665e-05	2.13598e-04
2023/03/05	01:07:27	--	ok	428.7100	59.397	0.041771	18.24	65.156	10.128	13124254.643345	11	429.4177	8.17687e-05	3.83290e-04
2023/03/05	01:07:34	--	ok	429.5460	59.436	0.041786	18.25	65.023	10.117	13581608.497137	9	429.9432	7.55887e-05	2.91232e-04
2023/03/05	01:07:42	ok	ok	428.8660	59.345	0.041759	18.25	64.982	10.111	18501139.761183	11	429.3613	7.54250e-05	2.29326e-04
2023/03/05	01:12:41	--	ok	428.5700	59.338	0.041759	18.21	65.057	10.097	20975216.633891	11	429.2036	8.01728e-05	3.62215e-04
2023/03/05	01:12:49	--	ok	429.8000	59.406	0.04178	18.17	65.103	10.078	17287030.654092	12	429.7409	7.77447e-05	2.87257e-04
2023/03/05	01:12:56	--	ok	428.4440	59.152	0.04174	18.16	65.101	10.070	20147314.300171	11	428.8217	7.77594e-05	3.38248e-04
2023/03/05	01:13:03	ok	ok	429.1600	59.353	0.041768	18.10	65.208	10.053	18292441.382923	9	429.4691	7.43216e-05	2.65803e-04
2023/03/05	01:18:03	ok	ok	428.8920	59.383	0.041768	18.37	64.872	10.161	19176158.444765	10	429.5008	7.74614e-05	2.83900e-04
2023/03/05	01:23:04	ok	ok	428.9160	59.379	0.041768	18.32	64.886	10.137	20173484.634233	11	429.5181	7.66695e-05	2.92760e-04
2023/03/05	01:28:03	--	ok	428.7740	59.382	0.041768	18.37	64.955	10.174	21710923.867120	11	429.3428	8.21093e-05	3.20799e-04
2023/03/05	01:28:10	--	ok	429.3420	59.405	0.041779	18.35	64.923	10.161	19809714.488400	9	429.8122	7.51397e-05	2.68211e-04
2023/03/05	01:28:17	ok	ok	429.0000	59.334	0.041762	18.35	64.910	10.159	24260001.556432	11	429.3419	7.65957e-05	2.73661e-04
2023/03/05	01:33:17	--	ok	428.7100	59.359	0.041762	18.42	64.828	10.188	24477626.204556	11	429.3088	8.00449e-05	4.19375e-04
2023/03/05	01:33:25	ok	ok	429.0480	59.393	0.041776	18.41	64.773	10.171	18666464.816427	10	429.7293	7.40199e-05	2.67411e-04
2023/03/05	01:38:24	ok	ok	429.0060	59.399	0.041776	18.42	64.764	10.178	18891365.283991	10	429.5220	8.20093e-05	3.73170e-04
2023/03/05	01:43:24	ok	ok	428.9220	59.394	0.041776	18.40	64.929	10.187	16963719.415278	10	429.4652	8.30132e-05	3.00630e-04
2023/03/05	01:48:24	ok	ok	428.9040	59.392	0.041776	18.30	64.977	10.136	19095144.344150	9	429.4202	8.21401e-05	3.74933e-04
2023/03/05	01:53:25	ok	ok	428.9940	59.387	0.041776	18.24	65.032	10.109	17659517.800535	9	429.5054	7.80778e-05	2.08899e-04
2023/03/05	01:58:24	ok	ok	428.8860	59.386	0.041776	18.18	65.084	10.083	19918468.735312	11	429.3588	8.16748e-05	3.67955e-04
2023/03/05	02:03:24	ok	ok	428.8720	59.379	0.041776	18.16	65.124	10.074	17445095.334364	11	429.3151	8.22102e-05	3.89363e-04
2023/03/05	02:08:24	ok	ok	428.8420	59.381	0.041776	18.11	65.222	10.063	18927247.027737	8	429.4315	7.78082e-05	2.30575e-04
2023/03/05	02:13:24	ok	ok	428.8540	59.373	0.041776	18.06	65.225	10.030	19534863.323451	10	429.2629	8.23186e-05	2.99334e-04
2023/03/05	02:18:24	--	ok	428.7840	59.367	0.041776	17.99	65.307	10.000	18874585.831509	10	429.2607	8.17700e-05	3.13469e-04
2023/03/05	02:18:31	--	ok	429.4000	59.395	0.041787	18.00	65.277	10.005	16895622.694551	9	429.6018	7.81491e-05	2.44179e-04
2023/03/05	02:18:39	--	ok	428.7360	59.277	0.041767	17.99	65.266	9.994	18065406.064426	10	429.2098	7.57438e-05	2.46604e-04
2023/03/05	02:18:46	ok	ok	429.1460	59.356	0.04178	17.90	65.316	9.951	19456110.421489	11	429.4164	7.65301e-05	2.64249e-04
2023/03/05	02:23:45	ok	ok	428.9120	59.385	0.04178	18.14	65.034	10.052	17527644.860117	9	429.4035	8.02044e-05	2.78733e-04
2023/03/05	02:28:45	ok	ok	428.9340	59.384	0.04178	18.23	64.913	10.082	17251685.511868	10	429.3764	8.10208e-05	3.07308e-04
2023/03/05	02:33:45	ok	ok	429.0080	59.381	0.04178	18.18	64.977	10.067	18169240.500419	8	429.4954	7.75843e-05	2.27561e-04
2023/03/05	02:38:45	ok	ok	428.8380	59.379	0.04178	18.24	64.956	10.097	21115477.516480	9	429.3451	8.12499e-05	2.92706e-04
2023/03/05	02:43:45	ok	ok	428.9980	59.383	0.04178	18.27	64.984	10.119	20635058.143743	10	429.3604	8.08939e-05	3.02450e-04
2023/03/05	02:48:45	--	ok	428.7200	59.369	0.04178	18.24	64.904	10.089	20594635.564011	11	429.3346	8.18245e-05	3.56235e-04
2023/03/05	02:48:52	--	ok	429.6260	59.404	0.041794	18.23	64.977	10.092	17875537.983553	9	429.7694	7.65578e-05	2.38396e-04
2023/03/05	02:49:00	--	ok	428.7940	59.201	0.041763	18.17	65.029	10.067	21092627.413831	11	429.0574	7.56977e-05	3.13613e-04
2023/03/05	02:49:07	ok	ok	429.0840	59.276	0.041773	18.13	65.032	10.042	21621713.679442	11	429.2509	7.59475e-05	2.78691e-04
2023/03/05	02:54:06	--	ok	428.7500	59.333	0.041773	18.21	64.993	10.087	21351450.552811	12	429.1553	8.15326e-05	3.74994e-04
2023/03/05	02:54:13	ok	ok	429.1820	59.380	0.041785	18.17	65.029	10.067	18134357.472331	12	429.5356	7.68672e-05	2.31202e-04
2023/03/05	02:59:13	ok	ok	428.8820	59.383	0.041785	18.10	65.188	10.050	15921777.997022	10	429.3773	8.17433e-05	3.70401e-04
2023/03/05	03:04:13	--	ok	428.7300	59.378	0.041785	18.04	65.199	10.018	15530179.236435	11	429.3638	8.01824e-05	3.00900e-04
2023/03/05	03:04:21	ok	ok	428.9820	59.408	0.041799	18.03	65.167	10.004	18236350.555059	11	429.7390	7.68587e-05	3.06042e-04
2023/03/05	03:09:20	--	ok	429.2120	59.402	0.041799	18.03	65.133	9.999	19347083.993093	10	429.4725	8.39381e-05	4.55053e-04
2023/03/05	03:09:27	ok	ok	429.1240	59.381	0.041789	17.97	65.211	9.977	18992618.883053	12	429.4706	7.82270e-05	2.43142e-04
2023/03/05	03:14:27	--	ok	428.7360	59.385	0.041789	17.99	65.190	9.982	16508493.456292	10	429.2929	8.38099e-05	3.57607e-04
2023/03/05	03:14:34	--	ok	429.3020	59.406	0.041801	18.00	65.119	9.981	21899087.902920	8	429.7643	7.74191e-05	2.59883e-04
2023/03/05	03:14:42	ok	ok	429.1600	59.369	0.041787	17.93	65.161	9.944	19450804.141587	9	429.4093	7.71798e-05	2.87127e-04
2023/03/05	03:19:41	--	ok	428.7540	59.370	0.041787	17.92	65.284	9.955	17979922.609651	10	429.2806	8.06348e-05	2.36187e-04
2023/03/05	03:19:49	--	ok	429.4660	59.394	0.041799	17.88	65.206	9.925	20146697.299371	9	429.6514	7.72601e-05	2.64958e-04
2023/03/05	03:19:56	--	ok	428.6700	59.256	0.041775	17.87	65.330	9.935	20711280.462336	9	429.1534	7.54982e-05	2.87927e-04
2023/03/05	03:20:03	ok	ok	428.9940	59.370	0.041792	17.80	65.371	9.901	19006147.422407	11	429.4881	7.57951e-05	2.51571e-04
2023/03/05	03:25:03	ok	ok	428.8120	59.381	0.041792	17.86	65.309	9.924	17824587.253472	10	429.3293	8.16289e-05	2.86198e-04
2023/03/05	03:30:03	ok	ok	428.8880	59.386	0.041792	18.03	65.133	9.999	20335240.268973	11	429.3250	8.39836e-05	3.53063e-04
2023/03/05	03:35:03	ok	ok	428.9540	59.383	0.041792	18.07	65.087	10.017	19728853.329644	11	429.3935	8.21893e-05	3.73650e-04
2023/03/05	03:40:03	ok	ok	429.0500	59.383	0.041792	18.07	65.005	10.004	17807245.220821	8	429.4563	7.95452e-05	2.61880e-04
2023/03/05	03:45:03	ok	ok	429.1320	59.381	0.041792	18.10	65.051	10.029	19422766.606032	10	429.3545	8.18613e-05	4.46640e-04
2023/03/05	03:50:03	ok	ok	428.9680	59.381	0.041792	18.13	65.075	10.049	18273265.483716	6	429.5000	7.72752e-05	2.13837e-04
2023/03/05	03:55:03	--	ok	428.6880	59.379	0.041792	18.16	65.048	10.062	19840079.853911	9	429.4384	7.81070e-05	2.32017e-04
2023/03/05	03:55:11	--	ok	429.2240	59.423	0.041807	18.16	65.048	10.062	16626609.791837	9	429.8552	7.71004e-05	2.78537e-04
2023/03/05	03:55:18	--	ok	429.2940	59.384	0.041797	18.14	64.964	10.041	19653648.717538	11	429.5507	7.78997e-05	2.60007e-04
2023/03/05	03:55:25	--	ok	428.7300	59.263	0.041782	18.06	64.979	9.992	19703661.263331	11	429.1985	7.60606e-05	3.01472e-04
2023/03/05	03:55:33	--	ok	428.7260	59.353	0.041795	18.00	65.151	9.986	17954215.110214	9	429.3976	7.68050e-05	2.74419e-04
2023/03/05	03:55:40	--	ok	429.3440	59.396	0.041809	17.90	65.345	9.955	18893321.084450	9	429.6826	7.69729e-05	2.98525e-04
2023/03/05	03:55:47	--	ok	428.6080	59.326	0.041792	17.87	65.542	9.968	19190276.259936	9	429.2858	7.70916e-05	2.95965e-04
2023/03/05	03:55:55	--	ok	429.4620	59.394	0.041811	17.79	65.739	9.949	18380889.578168	10	429.6580	7.75972e-05	2.62450e-04
2023/03/05	03:56:02	ok	ok	428.9760	59.266	0.041788	17.76	65.925	9.959	17174039.603615	10	429.1534	7.73889e-05	3.28080e-04
2023/03/05	04:01:01	--	ok	428.7720	59.356	0.041788	18.06	65.107	10.012	18815545.195906	12	429.2334	8.21093e-05	3.25289e-04
2023/03/05	04:01:08	--	ok	429.2820	59.393	0.041799	18.10	65.083	10.034	17965419.698134	8	429.6468	7.67864e-05	2.41474e-04
2023/03/05	04:01:15	ok	ok	429.0500	59.332	0.041785	18.10	65.028	10.025	17535400.647187	11	429.3366	7.71359e-05	2.70666e-04
2023/03/05	04:06:15	--	ok	428.7300	59.327	0.041785	17.96	65.197	9.967	19501266.780170	10	429.0694	8.41384e-05	4.45260e-04
2023/03/05	04:06:22	ok	ok	429.1520	59.382	0.041799	17.97	65.252	9.984	17519480.138431	9	429.5890	7.50888e-05	3.02038e-04
2023/03/05	04:11:22	--	ok	429.4340	59.399	0.041799	18.25	65.257	10.153	14789205.174650	9	429.5970	7.83191e-05	2.32562e-04
2023/03/05	04:11:30	ok	ok	429.0040	59.298	0.041777	18.21	65.267	10.129	19953176.686474	10	429.2499	7.42852e-05	2.68368e-04
2023/03/05	04:16:29	--	ok	428.7440	59.331	0.041777	18.52	65.478	10.350	20985709.647397	13	429.2262	7.78160e-05	3.89021e-04
2023/03/05	04:16:36	ok	ok	429.1580	59.392	0.041789	18.55	65.418	10.359	19347044.184093	10	429.5663	7.59572e-05	2.84254e-04
2023/03/05	04:21:36	ok	ok	428.9160	59.401	0.041789	18.75	65.472	10.491	22321042.462881	12	429.4830	7.96661e-05	3.29979e-04
2023/03/05	04:26:36	--	ok	429.3040	59.402	0.041789	18.92	65.394	10.583	17213713.876237	10	429.4890	8.00333e-05	4.14535e-04
2023/03/05	04:26:43	ok	ok	428.9060	59.320	0.041774	18.95	65.386	10.598	19350471.324713	10	429.3609	7.39718e-05	2.52849e-04
2023/03/05	04:31:43	--	ok	428.7180	59.349	0.041774	19.13	65.226	10.688	19573972.533444	12	429.2893	7.88154e-05	3.15089e-04
2023/03/05	04:31:50	ok	ok	429.0640	59.412	0.041788	19.20	65.194	10.726	19553638.829101	11	429.7147	7.56485e-05	2.56461e-04
2023/03/05	04:36:50	ok	ok	428.9980	59.413	0.041788	19.36	65.115	10.814	20514365.872423	12	429.5679	8.04926e-05	4.07307e-04
2023/03/05	04:41:50	--	ok	429.2940	59.419	0.041788	19.53	65.014	10.905	18182926.764471	9	429.6381	7.93560e-05	4.65394e-04
2023/03/05	04:41:58	ok	ok	428.8560	59.352	0.041774	19.54	64.932	10.900	16061330.396397	11	429.4568	7.48581e-05	3.00262e-04
2023/03/05	04:46:57	--	ok	429.2180	59.371	0.041774	19.64	64.892	10.956	13173611.931949	10	429.3284	8.05229e-05	3.30959e-04
2023/03/05	04:47:04	ok	ok	429.0360	59.266	0.041763	19.63	64.892	10.948	19690250.145114	9	429.2734	7.40139e-05	2.68983e-04
2023/03/05	04:52:04	--	ok	428.6480	59.283	0.041763	19.73	64.842	11.003	20235622.760522	11	429.1276	7.96038e-05	3.56870e-04
2023/03/05	04:52:11	--	ok	429.2720	59.406	0.04178	19.74	64.868	11.016	23674499.940485	9	429.5725	7.76851e-05	2.33645e-04
2023/03/05	04:52:18	ok	ok	428.8000	59.279	0.041767	19.71	64.799	10.987	22065759.633533	10	429.3038	7.46375e-05	2.58135e-04
2023/03/05	04:57:18	ok	ok	428.8480	59.343	0.041767	19.87	64.707	11.071	18952846.399587	10	429.2551	7.91849e-05	3.83718e-04
2023/03/05	05:02:18	--	ok	428.6860	59.330	0.041767	19.87	64.736	11.076	21440462.784131	11	429.2270	7.97806e-05	3.77277e-04
2023/03/05	05:02:25	--	ok	429.3900	59.420	0.041782	19.89	64.741	11.094	24986267.810918	10	429.7414	7.55957e-05	2.97067e-04
2023/03/05	05:02:33	--	ok	428.7800	59.239	0.041763	19.84	64.659	11.044	23514860.440641	10	429.2476	7.49780e-05	2.78998e-04
2023/03/05	05:02:40	ok	ok	429.0800	59.288	0.041774	19.74	64.762	10.998	20180393.372582	10	429.3166	7.60785e-05	2.67164e-04
2023/03/05	05:07:39	ok	ok	428.8800	59.380	0.041774	19.81	64.836	11.057	21429975.160212	8	429.5377	7.36128e-05	2.29296e-04
2023/03/05	05:12:39	ok	ok	428.8200	59.382	0.041774	19.78	64.822	11.036	22393824.681103	11	429.3048	8.04355e-05	3.75330e-04
2023/03/05	05:17:39	ok	ok	429.0140	59.375	0.041774	19.75	64.817	11.016	20436429.904137	12	429.3922	7.78981e-05	3.48149e-04
2023/03/05	05:22:39	ok	ok	428.8100	59.374	0.041774	19.74	64.739	10.994	21280687.836180	11	429.4464	7.49817e-05	2.92361e-04
2023/03/05	05:27:39	--	ok	428.7740	59.372	0.041774	19.77	64.659	10.999	17892607.420191	8	429.4610	7.43606e-05	3.49583e-04
2023/03/05	05:27:46	ok	ok	429.1200	59.418	0.041785	19.77	64.639	10.996	15608258.809590	9	429.7204	7.36467e-05	2.88116e-04
2023/03/05	05:32:46	ok	ok	429.0820	59.416	0.041785	19.78	64.662	11.008	14566695.961717	11	429.5799	7.72549e-05	2.97429e-04
2023/03/05	05:37:46	ok	ok	428.9820	59.415	0.041785	19.80	64.620	11.010	15803376.236649	8	429.6261	7.65810e-05	3.26581e-04
2023/03/05	05:42:46	ok	ok	428.8380	59.412	0.041785	19.78	64.501	10.981	17672102.370603	12	429.4869	7.98745e-05	3.54909e-04
2023/03/05	05:47:46	ok	ok	428.9600	59.419	0.041785	19.92	64.387	11.053	16660276.525109	8	429.7221	7.30110e-05	2.09957e-04
2023/03/05	05:52:46	ok	ok	429.0400	59.421	0.041785	20.04	64.329	11.117	14994508.315695	10	429.5297	7.94507e-05	3.97111e-04
2023/03/05	05:57:46	ok	ok	428.8580	59.424	0.041785	20.08	64.283	11.137	15376048.088478	11	429.6058	7.81954e-05	3.37800e-04
2023/03/05	06:02:46	--	ok	429.2100	59.420	0.041785	20.14	64.154	11.151	15743094.456888	13	429.5628	7.91228e-05	3.30618e-04
2023/03/05	06:02:54	ok	ok	429.1760	59.385	0.041775	20.16	64.158	11.169	21517719.005221	8	429.4477	7.61439e-05	2.45837e-04
2023/03/05	06:07:53	--	ok	429.2320	59.370	0.041775	20.16	64.190	11.175	19010483.854104	9	429.3034	8.00493e-05	3.23529e-04
2023/03/05	06:08:00	ok	ok	428.9780	59.260	0.041763	20.14	64.141	11.149	21851317.093729	9	429.2558	7.43759e-05	2.47679e-04
2023/03/05	06:13:00	--	ok	428.4500	59.281	0.041763	20.21	64.100	11.187	20597704.759644	10	429.1051	7.89888e-05	3.95091e-04
2023/03/05	06:13:07	--	ok	429.5740	59.435	0.041791	20.22	64.039	11.187	20054345.783087	10	429.9197	7.29727e-05	3.14413e-04
2023/03/05	06:13:15	ok	ok	428.8300	59.220	0.041762	20.12	64.044	11.123	21896145.892107	12	429.1541	7.48032e-05	3.00228e-04
2023/03/05	06:18:14	ok	ok	428.8280	59.255	0.041762	20.21	64.100	11.187	23110224.445460	11	429.0581	7.99072e-05	4.03584e-04
2023/03/05	06:23:14	--	ok	428.5660	59.246	0.041762	20.05	64.224	11.108	21212624.386617	8	429.0628	7.78953e-05	2.71209e-04
2023/03/05	06:23:22	ok	ok	429.1660	59.421	0.041783	20.07	64.205	11.115	22434630.875840	10	429.6978	7.32408e-05	2.28802e-04
2023/03/05	06:28:21	ok	ok	429.0640	59.405	0.041783	19.97	64.233	11.056	21005415.824968	10	429.5732	7.37506e-05	2.76788e-04
2023/03/05	06:33:21	ok	ok	428.8620	59.399	0.041783	19.95	64.219	11.041	18390733.841348	9	429.3985	7.89552e-05	3.21171e-04
2023/03/05	06:38:21	--	ok	428.7500	59.396	0.041783	19.92	64.205	11.022	21076921.759068	9	429.2740	8.20309e-05	3.77829e-04
2023/03/05	06:38:28	--	ok	429.5000	59.433	0.041796	19.91	64.204	11.011	17374376.850721	11	429.7914	7.50503e-05	2.49827e-04
2023/03/05	06:38:35	--	ok	428.7640	59.265	0.041771	19.94	64.186	11.027	16490076.334787	9	429.2028	7.51679e-05	2.65153e-04
2023/03/05	06:38:43	ok	ok	428.8900	59.324	0.041783	19.85	64.205	10.975	22646601.446583	10	429.4004	7.40697e-05	2.97943e-04
2023/03/05	06:43:42	ok	ok	428.8000	59.388	0.041783	19.87	64.173	10.980	23892397.035922	12	429.2743	8.22249e-05	6.73704e-04
2023/03/05	06:48:42	ok	ok	428.9460	59.381	0.041783	19.88	64.146	10.984	23929421.379115	9	429.2847	7.93925e-05	3.87364e-04
2023/03/05	06:53:42	ok	ok	428.9680	59.386	0.041783	19.87	64.109	10.969	23933493.460400	10	429.1533	8.47773e-05	7.05879e-04
2023/03/05	06:58:42	ok	ok	428.9500	59.374	0.041783	19.78	64.140	10.919	22717691.399207	8	429.4104	7.46856e-05	2.75532e-04
2023/03/05	07:03:42	--	ok	428.7360	59.370	0.041783	19.80	64.080	10.918	24737515.149413	11	429.2491	7.97904e-05	3.64622e-04
2023/03/05	07:03:49	ok	ok	429.0640	59.421	0.041796	19.78	64.086	10.910	18719351.723641	9	429.6773	7.39048e-05	2.63711e-04
2023/03/05	07:08:48	ok	ok	428.9380	59.417	0.041796	19.78	64.044	10.903	18465349.244251	8	429.6051	7.56490e-05	3.00643e-04
2023/03/05	07:13:48	ok	ok	428.8900	59.417	0.041796	19.74	63.995	10.868	19854317.855935	11	429.4607	7.96995e-05	3.36077e-04
2023/03/05	07:18:48	ok	ok	428.8200	59.416	0.041796	19.75	63.986	10.874	19578598.661507	11	429.5121	7.71903e-05	2.76591e-04
2023/03/05	07:23:48	ok	ok	428.8920	59.414	0.041796	19.73	63.972	10.855	19870241.010236	9	429.6337	7.29338e-05	3.00088e-04
2023/03/05	07:28:48	ok	ok	428.9080	59.410	0.041796	19.73	63.972	10.855	19382933.087605	10	429.3685	8.10864e-05	4.09973e-04
2023/03/05	07:33:48	ok	ok	428.8100	59.414	0.041796	19.84	63.819	10.901	19327943.703128	12	429.4007	8.19776e-05	6.06289e-04
2023/03/05	07:38:48	ok	ok	428.8300	59.414	0.041796	19.89	63.711	10.918	18080170.684709	11	429.4435	7.99015e-05	2.88493e-04
2023/03/05	07:43:48	ok	ok	428.8980	59.413	0.041796	19.91	63.661	10.918	19614913.827174	12	429.3536	8.39336e-05	6.83468e-04
2023/03/05	07:48:48	ok	ok	429.0540	59.411	0.041796	20.01	63.590	10.971	20536332.912939	7	429.6156	7.50840e-05	3.01307e-04
2023/03/05	07:53:48	ok	ok	428.9620	59.415	0.041796	20.03	63.613	10.985	17101207.726188	12	429.5159	7.81732e-05	3.20199e-04
2023/03/05	07:58:48	ok	ok	428.8280	59.415	0.041796	20.07	63.526	10.997	22070688.229714	12	429.4990	7.90206e-05	3.08591e-04
2023/03/05	08:03:48	ok	ok	428.9680	59.411	0.041796	20.08	63.528	11.006	20475047.121815	12	429.4807	7.91858e-05	3.59113e-04
2023/03/05	08:08:48	ok	ok	428.8720	59.412	0.041796	20.03	63.572	10.978	19901251.553231	11	429.3385	8.34015e-05	6.42382e-04
2023/03/05	08:13:48	--	ok	428.7920	59.402	0.041796	19.89	63.638	10.905	20048893.581492	11	429.3411	8.09853e-05	4.23969e-04
2023/03/05	08:13:55	ok	ok	429.0060	59.427	0.041806	19.89	63.638	10.905	18489338.379603	11	429.7098	7.57013e-05	2.90433e-04
2023/03/05	08:18:55	ok	ok	429.1160	59.427	0.041806	19.88	63.560	10.883	20108336.886396	11	429.5885	7.94825e-05	3.16118e-04
2023/03/05	08:23:55	ok	ok	429.0300	59.424	0.041806	19.84	63.586	10.861	20749621.212609	12	429.5082	8.12347e-05	3.87760e-04
2023/03/05	08:28:55	ok	ok	428.9780	59.424	0.041806	19.78	63.609	10.829	22944171.093336	11	429.4405	8.29558e-05	7.61519e-04
2023/03/05	08:33:55	ok	ok	428.9460	59.419	0.041806	19.78	63.545	10.818	24865442.472795	9	429.6730	7.41681e-05	2.68134e-04
2023/03/05	08:38:55	ok	ok	428.9300	59.419	0.041806	19.75	63.583	10.806	23229638.574554	11	429.5253	7.85387e-05	3.17781e-04
2023/03/05	08:43:55	ok	ok	429.0500	59.420	0.041806	19.87	63.430	10.853	22186964.601432	10	429.4650	8.18429e-05	4.36841e-04
2023/03/05	08:48:55	ok	ok	428.9980	59.423	0.041806	19.97	63.288	10.893	20248164.489385	9	429.4527	8.26919e-05	4.78379e-04
2023/03/05	08:53:56	ok	ok	428.9520	59.422	0.041806	20.01	63.336	10.927	23644176.947291	11	429.5357	7.93449e-05	3.45631e-04
2023/03/05	08:58:55	ok	ok	429.0060	59.425	0.041806	20.05	63.224	10.935	21013919.459562	10	429.5325	7.98367e-05	3.61850e-04
2023/03/05	09:03:55	ok	ok	429.0940	59.427	0.041806	20.11	63.157	10.959	22290599.755242	12	429.6488	7.70054e-05	2.92894e-04
2023/03/05	09:08:55	ok	ok	429.1760	59.427	0.041806	20.12	63.130	10.964	21775687.162949	11	429.5537	8.02347e-05	4.16551e-04
2023/03/05	09:13:55	ok	ok	429.0820	59.428	0.041806	20.16	63.082	10.982	22695131.798535	13	429.5483	8.07135e-05	3.90898e-04
2023/03/05	09:18:55	ok	ok	428.9480	59.426	0.041806	20.21	63.069	11.007	22943644.831357	11	429.5929	7.87681e-05	3.24255e-04
2023/03/05	09:23:55	ok	ok	429.0260	59.427	0.041806	20.26	63.033	11.037	22083044.021934	12	429.5807	7.93786e-05	3.63315e-04
2023/03/05	09:28:56	ok	ok	428.9580	59.422	0.041806	20.14	63.162	10.979	22103840.278490	10	429.4902	8.03135e-05	3.81374e-04
2023/03/05	09:33:55	ok	ok	429.0140	59.420	0.041806	20.04	63.180	10.919	23077645.728685	10	429.5454	7.79421e-05	3.49449e-04
2023/03/05	09:38:55	ok	ok	428.8600	59.417	0.041806	19.98	63.215	10.889	22702211.870292	10	429.5044	7.79501e-05	3.41884e-04
2023/03/05	09:43:55	ok	ok	428.8300	59.413	0.041806	19.94	63.197	10.857	29799389.750944	11	429.4319	7.95558e-05	3.30684e-04
2023/03/05	09:48:55	ok	ok	428.8620	59.419	0.041806	20.09	63.073	10.936	28900820.102802	10	429.4391	8.04296e-05	3.38014e-04
2023/03/05	09:53:55	ok	ok	429.1980	59.420	0.041806	20.22	63.006	11.006	31798042.661013	13	429.4319	8.35116e-05	7.02478e-04
2023/03/05	09:58:55	ok	ok	428.9540	59.422	0.041806	20.31	62.977	11.055	29082680.156477	6	429.6054	7.58628e-05	2.35392e-04
2023/03/05	10:03:55	ok	ok	428.9560	59.423	0.041806	20.36	62.881	11.074	30066746.293033	12	429.5035	8.04646e-05	3.41802e-04
2023/03/05	10:08:55	ok	ok	428.9660	59.426	0.041806	20.42	62.904	11.116	29402314.087559	10	429.5777	7.82472e-05	3.06550e-04
2023/03/05	10:13:55	ok	ok	428.9820	59.417	0.041806	20.45	62.908	11.134	30752893.240950	8	429.5979	7.75468e-05	3.16343e-04
2023/03/05	10:18:55	ok	ok	428.9780	59.427	0.041806	20.49	62.873	11.155	31275703.388508	11	429.6096	7.83121e-05	2.26556e-04
2023/03/05	10:23:55	ok	ok	429.0660	59.425	0.041806	20.45	62.918	11.136	30005668.921226	7	429.6732	7.41326e-05	1.89043e-04
2023/03/05	10:28:55	ok	ok	428.9000	59.424	0.041806	20.48	62.872	11.147	24725133.156897	6	429.6300	7.56323e-05	1.97952e-04
2023/03/05	10:33:55	ok	ok	428.9520	59.426	0.041806	20.55	62.840	11.186	29313952.145455	11	429.5529	7.95899e-05	3.35331e-04
2023/03/05	10:38:55	ok	ok	428.9660	59.427	0.041806	20.60	62.766	11.211	32112983.216032	10	429.6061	7.77436e-05	3.38594e-04
2023/03/05	10:43:55	ok	ok	429.0180	59.422	0.041806	20.48	62.945	11.160	30308367.410770	11	429.4628	8.09370e-05	3.47654e-04
2023/03/05	10:48:55	ok	ok	428.9680	59.425	0.041806	20.49	62.882	11.157	30411551.011775	10	429.4530	8.10939e-05	3.88242e-04
2023/03/05	10:53:55	ok	ok	429.0420	59.423	0.041806	20.60	62.744	11.207	27068802.314108	10	429.5311	7.93379e-05	3.41450e-04
2023/03/05	10:58:55	ok	ok	429.0560	59.427	0.041806	20.65	62.762	11.238	33593126.638899	11	429.4614	8.24326e-05	6.82496e-04
2023/03/05	11:03:55	ok	ok	429.0020	59.426	0.041806	20.69	62.727	11.260	28897867.385433	8	429.6709	7.54608e-05	2.83077e-04
2023/03/05	11:08:55	ok	ok	429.0460	59.426	0.041806	20.73	62.649	11.274	28420449.147540	11	429.6667	7.56757e-05	2.11443e-04
2023/03/05	11:13:55	ok	ok	428.9960	59.427	0.041806	20.76	62.666	11.294	30891596.664849	12	429.5630	7.91054e-05	2.86908e-04
2023/03/05	11:18:55	ok	ok	429.0140	59.426	0.041806	20.79	62.649	11.311	31489648.069312	7	429.7191	7.42613e-05	2.24665e-04
2023/03/05	11:23:55	ok	ok	428.9920	59.427	0.041806	20.80	62.686	11.326	27534162.428313	11	429.5596	7.96744e-05	4.37318e-04
2023/03/05	11:28:55	ok	ok	428.9820	59.423	0.041806	20.78	62.679	11.307	29430596.686464	11	429.5053	8.04283e-05	3.90062e-04
2023/03/05	11:33:55	ok	ok	429.0580	59.423	0.041806	20.84	62.606	11.340	28680086.620828	12	429.5646	7.92949e-05	3.26534e-04
2023/03/05	11:38:55	ok	ok	429.0100	59.428	0.041806	20.87	62.593	11.355	30275263.179158	9	429.6965	7.44851e-05	2.05349e-04
2023/03/05	11:43:55	ok	ok	429.0900	59.428	0.041806	20.93	62.570	11.390	28487792.929766	9	429.5928	7.78280e-05	3.17523e-04
2023/03/05	11:48:55	ok	ok	428.9560	59.425	0.041806	20.94	62.530	11.391	28677164.919865	12	429.5303	7.98515e-05	3.73295e-04
2023/03/05	11:53:55	ok	ok	429.0200	59.427	0.041806	20.94	62.551	11.395	29422301.701723	9	429.7113	7.30166e-05	2.78231e-04
2023/03/05	11:58:55	ok	ok	428.9980	59.429	0.041806	20.99	62.484	11.411	29605696.975878	10	429.4287	8.31378e-05	8.97272e-04
2023/03/05	12:03:55	ok	ok	429.0540	59.426	0.041806	21.04	62.493	11.450	29823192.294783	10	429.6489	7.64359e-05	2.84329e-04
2023/03/05	12:08:55	ok	ok	428.9900	59.426	0.041806	21.09	62.480	11.478	30852145.575972	12	429.5898	7.87417e-05	3.50917e-04
2023/03/05	12:13:55	ok	ok	428.9640	59.425	0.041806	21.09	62.469	11.476	27889424.097077	10	429.6848	7.52544e-05	3.20755e-04
2023/03/05	12:18:55	ok	ok	428.9460	59.425	0.041806	21.14	62.406	11.502	31795818.304113	11	429.5968	7.87195e-05	3.42282e-04
2023/03/05	12:23:55	ok	ok	429.1040	59.429	0.041806	21.17	62.441	11.526	29297560.803067	12	429.3422	8.79707e-05	7.75417e-04
2023/03/05	12:28:55	ok	ok	429.0520	59.425	0.041806	21.07	62.530	11.474	28897308.105509	10	429.7139	7.35744e-05	2.68887e-04
2023/03/05	12:33:55	ok	ok	428.8420	59.417	0.041806	20.96	62.553	11.404	30255728.478306	11	429.5168	7.86018e-05	3.45786e-04
2023/03/05	12:38:55	--	ok	429.2560	59.415	0.041806	21.00	62.571	11.436	29674256.668754	11	429.5431	7.79160e-05	3.50668e-04
2023/03/05	12:39:02	--	ok	428.7160	59.314	0.041794	20.96	62.542	11.402	26599229.232158	10	429.4170	7.29735e-05	2.47850e-04
2023/03/05	12:39:11	ok	ok	429.1500	59.396	0.041808	20.93	62.538	11.384	26607492.432186	11	429.5767	7.59274e-05	2.82491e-04
2023/03/05	12:44:10	ok	ok	428.9280	59.431	0.041808	21.20	62.416	11.541	32044789.691923	8	429.7518	7.33081e-05	1.96957e-04
2023/03/05	12:49:10	--	ok	429.2800	59.431	0.041808	21.24	62.414	11.569	28747351.537447	11	429.5826	7.94879e-05	4.70205e-04
2023/03/05	12:49:17	ok	ok	429.0700	59.356	0.041794	21.30	62.402	11.604	29162468.408967	10	429.5173	7.18839e-05	2.40152e-04
2023/03/05	12:54:17	--	ok	428.7520	59.353	0.041794	21.33	62.310	11.605	30423829.805342	9	429.5158	7.28359e-05	2.47211e-04
2023/03/05	12:54:24	ok	ok	429.1540	59.423	0.041806	21.33	62.278	11.599	32344094.237948	10	429.7270	7.43568e-05	2.70042e-04
2023/03/05	12:59:24	ok	ok	429.1640	59.426	0.041806	21.36	62.315	11.626	32011685.034747	9	429.7410	7.35746e-05	2.44621e-04
2023/03/05	13:04:24	--	ok	429.2040	59.425	0.041806	21.37	62.341	11.640	29811177.625350	12	429.5519	7.99435e-05	3.87186e-04
2023/03/05	13:04:31	ok	ok	428.9200	59.369	0.041796	21.36	62.295	11.622	32766847.452415	11	429.5557	7.32601e-05	2.79434e-04
2023/03/05	13:09:31	--	ok	428.7440	59.360	0.041796	21.37	62.277	11.628	32149556.910011	13	429.3949	7.80101e-05	4.13975e-04
2023/03/05	13:09:39	ok	ok	429.1100	59.435	0.041809	21.36	62.251	11.614	30931503.646137	10	429.7995	7.36524e-05	2.47889e-04
2023/03/05	13:14:38	ok	ok	429.1420	59.436	0.041809	21.41	62.295	11.660	26704531.184483	12	429.6264	7.89167e-05	3.55827e-04
2023/03/05	13:19:38	ok	ok	429.1340	59.435	0.041809	21.41	62.274	11.656	28485765.095577	11	429.4634	8.40433e-05	7.79251e-04
2023/03/05	13:24:38	--	ok	429.2780	59.435	0.041809	21.41	62.283	11.658	24561937.766608	11	429.5581	8.10410e-05	4.14321e-04
2023/03/05	13:24:45	ok	ok	428.9240	59.340	0.041795	21.38	62.226	11.629	31180183.834114	11	429.4768	7.33854e-05	2.71709e-04
2023/03/05	13:29:45	--	ok	428.7280	59.359	0.041795	21.42	62.277	11.665	29909806.509091	10	429.3880	7.80205e-05	4.34551e-04
2023/03/05	13:29:52	ok	ok	429.0880	59.436	0.041808	21.44	62.182	11.658	27660218.180578	8	429.9334	6.95882e-05	1.77346e-04
2023/03/05	13:34:51	ok	ok	429.0720	59.429	0.041808	21.44	62.255	11.672	28324199.817925	10	429.6125	7.94919e-05	3.76167e-04
2023/03/05	13:39:51	ok	ok	428.9840	59.432	0.041808	21.50	62.182	11.696	27989079.520700	11	429.6276	7.85720e-05	3.98128e-04
2023/03/05	13:44:51	--	ok	429.2700	59.429	0.041808	21.54	62.158	11.721	29089981.130500	9	429.7494	7.33520e-05	2.51033e-04
2023/03/05	13:44:58	ok	ok	428.9880	59.341	0.041795	21.54	62.190	11.727	30266701.265392	8	429.5156	7.33485e-05	3.17635e-04
2023/03/05	13:49:58	ok	ok	428.8820	59.354	0.041795	21.57	62.162	11.740	30159815.600325	11	429.3286	8.00768e-05	4.23605e-04
2023/03/05	13:54:58	ok	ok	428.8060	59.348	0.041795	21.60	62.167	11.762	29636152.949891	10	429.7162	6.52874e-05	5.08818e-04
2023/03/05	13:59:58	ok	ok	428.9560	59.346	0.041795	21.62	62.150	11.777	32362616.183676	11	429.3787	7.79947e-05	3.88399e-04
2023/03/05	14:04:58	ok	ok	428.9660	59.349	0.041795	21.61	62.127	11.764	26392130.049754	10	429.4820	7.49402e-05	2.52056e-04
2023/03/05	14:09:58	ok	ok	428.9160	59.346	0.041795	21.65	62.123	11.792	30173887.192340	11	429.4325	7.60948e-05	3.72144e-04
2023/03/05	14:14:58	ok	ok	428.9440	59.340	0.041795	21.65	62.081	11.784	26249427.364163	8	429.5366	7.26354e-05	2.35937e-04
2023/03/05	14:19:58	ok	ok	428.9000	59.350	0.041795	21.68	62.034	11.793	27913813.481343	11	429.3631	7.94465e-05	3.82476e-04
2023/03/05	14:24:58	ok	ok	428.8020	59.343	0.041795	21.72	62.029	11.822	28348555.145706	10	429.3788	7.93436e-05	4.03001e-04
2023/03/05	14:29:58	ok	ok	428.8940	59.349	0.041795	21.75	62.016	11.839	29605461.637906	9	429.5217	7.24467e-05	2.14015e-04
2023/03/05	14:34:58	ok	ok	428.8420	59.328	0.041795	21.65	62.104	11.788	29263248.448708	10	429.3361	7.83446e-05	4.11819e-04
2023/03/05	14:39:58	ok	ok	428.8360	59.317	0.041795	21.57	62.118	11.731	28776549.578141	10	429.4231	7.33046e-05	2.70335e-04
2023/03/05	14:44:58	--	ok	428.6420	59.318	0.041795	21.58	62.057	11.731	28624490.317742	13	429.2587	7.88440e-05	4.18925e-04
2023/03/05	14:45:06	ok	ok	429.1100	59.441	0.041813	21.60	62.029	11.736	29350365.818890	10	429.8394	7.16801e-05	2.36152e-04
2023/03/05	14:50:05	ok	ok	429.1860	59.436	0.041813	21.67	61.988	11.776	26844812.249925	11	429.5635	8.24329e-05	5.91706e-04
2023/03/05	14:55:05	ok	ok	429.1100	59.439	0.041813	21.71	61.985	11.804	25862134.073106	11	429.6828	7.76160e-05	3.21230e-04
2023/03/05	15:00:05	ok	ok	429.1140	59.436	0.041813	21.74	61.938	11.815	27076320.399314	8	429.8294	7.21277e-05	2.57834e-04
2023/03/05	15:05:05	ok	ok	429.1840	59.436	0.041813	21.78	61.892	11.834	28397868.787206	9	429.8448	7.17632e-05	2.47211e-04
2023/03/05	15:10:05	ok	ok	429.1280	59.432	0.041813	21.78	61.910	11.837	30098165.657331	8	429.8198	7.22929e-05	2.38970e-04
2023/03/05	15:15:05	ok	ok	429.1720	59.440	0.041813	21.82	61.888	11.862	27115682.774506	12	429.6204	7.94356e-05	4.00973e-04
2023/03/05	15:20:05	ok	ok	429.0880	59.433	0.041813	21.84	61.869	11.867	25643467.825515	10	429.6791	7.79394e-05	3.52868e-04
2023/03/05	15:25:05	ok	ok	429.1320	59.431	0.041813	21.84	61.837	11.861	28123192.600544	11	429.6338	7.94648e-05	4.15934e-04
2023/03/05	15:30:05	ok	ok	429.0040	59.429	0.041813	21.82	61.846	11.854	26998474.148356	9	429.7533	7.36095e-05	2.16623e-04
2023/03/05	15:35:05	ok	ok	429.0660	59.434	0.041813	21.85	61.860	11.877	29622902.775416	10	429.4816	8.32154e-05	9.05198e-04
2023/03/05	15:40:05	--	ok	429.2220	59.434	0.041813	21.87	61.820	11.878	26123744.919349	11	429.6139	7.84125e-05	3.74929e-04
2023/03/05	15:40:12	--	ok	428.7660	59.361	0.041802	21.88	61.769	11.877	31846893.429818	11	429.5991	7.06240e-05	2.09936e-04
2023/03/05	15:40:19	--	ok	429.3380	59.406	0.041814	21.81	61.746	11.826	31776786.920954	9	429.7063	7.36938e-05	2.97958e-04
2023/03/05	15:40:27	--	ok	428.4960	59.210	0.041797	21.74	61.851	11.798	30257743.730531	9	429.2821	7.20329e-05	2.85371e-04
2023/03/05	15:40:34	--	ok	429.2080	59.397	0.041822	21.67	62.052	11.788	28206190.903761	10	429.7051	7.35815e-05	2.63710e-04
2023/03/05	15:40:42	ok	ok	429.0160	59.311	0.041812	21.67	62.126	11.802	30087402.327536	10	429.4384	7.39207e-05	2.67720e-04
2023/03/05	15:45:41	ok	ok	429.0880	59.408	0.041812	21.78	61.910	11.837	29948797.634882	11	429.5689	7.82376e-05	3.28714e-04
2023/03/05	15:50:41	ok	ok	428.9880	59.404	0.041812	21.67	61.999	11.778	34133978.443243	12	429.5309	7.74242e-05	3.37560e-04
2023/03/05	15:55:41	ok	ok	429.1920	59.396	0.041812	21.57	61.990	11.707	29091874.156388	10	429.5947	7.41433e-05	2.79850e-04
2023/03/05	16:00:41	ok	ok	429.1280	59.396	0.041812	21.64	61.897	11.740	27259686.358000	9	429.6424	7.26035e-05	2.62243e-04
2023/03/05	16:05:41	ok	ok	429.1440	59.398	0.041812	21.68	61.828	11.754	30289183.970395	10	429.5057	7.77987e-05	4.35593e-04
2023/03/05	16:10:41	--	ok	429.2500	59.393	0.041812	21.70	61.811	11.762	27363468.244409	12	429.6170	7.37509e-05	2.47052e-04
2023/03/05	16:10:48	ok	ok	428.8300	59.297	0.041799	21.71	61.802	11.769	30005436.957709	10	429.4683	7.10497e-05	2.65026e-04
2023/03/05	16:15:48	--	ok	428.7700	59.289	0.041799	21.72	61.773	11.773	31287853.763713	13	429.2570	7.83853e-05	3.97665e-04
2023/03/05	16:15:55	ok	ok	428.8760	59.394	0.041811	21.72	61.752	11.769	30733724.041662	11	429.6142	7.38298e-05	2.28155e-04
2023/03/05	16:20:55	ok	ok	428.9720	59.380	0.041811	21.70	61.769	11.754	29102969.669106	11	429.7030	6.98065e-05	5.08535e-04
2023/03/05	16:25:55	ok	ok	429.0480	59.386	0.041811	21.74	61.701	11.770	27715938.167404	10	429.5175	7.62230e-05	3.51148e-04
2023/03/05	16:30:55	ok	ok	428.9020	59.382	0.041811	21.72	61.720	11.762	28881465.318801	12	429.4985	7.61938e-05	3.05183e-04
2023/03/05	16:35:55	ok	ok	428.9400	59.365	0.041811	21.74	61.714	11.772	28555570.701008	11	429.4462	7.89739e-05	3.82756e-04
2023/03/05	16:40:55	ok	ok	428.9940	59.381	0.041811	21.72	61.720	11.762	29941403.330617	10	429.4404	7.88567e-05	4.58424e-04
2023/03/05	16:45:55	ok	ok	429.1340	59.369	0.041811	21.74	61.701	11.770	30401051.726545	11	429.4337	7.84164e-05	3.55841e-04
2023/03/05	16:50:55	ok	ok	428.8800	59.343	0.041811	21.54	61.837	11.660	28217468.444236	11	429.3679	7.82159e-05	4.47620e-04
2023/03/05	16:55:55	ok	ok	428.8720	59.342	0.041811	21.41	61.866	11.580	28843890.842492	10	429.3090	7.96666e-05	4.23644e-04
2023/03/05	17:00:55	ok	ok	428.8180	59.318	0.041811	21.34	61.865	11.533	29177142.875327	8	429.4653	7.26941e-05	2.63691e-04
2023/03/05	17:05:55	ok	ok	428.9920	59.329	0.041811	21.38	61.810	11.551	29759702.033164	10	429.3382	7.70544e-05	3.64883e-04
2023/03/05	17:10:55	ok	ok	428.8540	59.336	0.041811	21.44	61.691	11.566	28194461.197200	7	429.4729	7.24853e-05	2.51446e-04
2023/03/05	17:15:55	--	ok	428.7280	59.315	0.041811	21.47	61.663	11.579	31957953.288333	11	429.1894	8.29512e-05	7.04094e-04
2023/03/05	17:16:02	ok	ok	429.1580	59.418	0.041824	21.45	61.682	11.574	30561138.507601	9	429.7261	7.32097e-05	2.82840e-04
2023/03/05	17:21:02	ok	ok	428.9580	59.417	0.041824	21.51	61.650	11.605	26875949.079103	12	429.5480	7.88889e-05	3.73577e-04
2023/03/05	17:26:02	ok	ok	428.9640	59.422	0.041824	21.50	61.646	11.596	26520699.952765	12	429.5987	7.74956e-05	3.51783e-04
2023/03/05	17:31:02	ok	ok	429.0720	59.415	0.041824	21.50	61.614	11.590	27741489.387558	9	429.7142	7.25292e-05	1.96629e-04
2023/03/05	17:36:02	ok	ok	429.0560	59.410	0.041824	21.45	61.608	11.560	25900054.344294	12	429.5577	7.74525e-05	3.43748e-04
2023/03/05	17:41:02	ok	ok	428.9700	59.411	0.041824	21.48	61.592	11.576	24339106.980898	9	429.7008	7.27593e-05	1.86289e-04
2023/03/05	17:46:02	ok	ok	428.8800	59.406	0.041824	21.44	61.530	11.536	25306929.703534	12	429.4851	7.98796e-05	4.04167e-04
2023/03/05	17:51:02	ok	ok	429.0200	59.388	0.041824	21.21	61.736	11.424	23947434.857481	12	429.4543	7.79584e-05	3.70866e-04
2023/03/05	17:56:02	ok	ok	428.8640	59.379	0.041824	21.13	61.720	11.366	23605991.590130	12	429.3295	8.16056e-05	7.69250e-04
2023/03/05	18:01:02	ok	ok	429.0000	59.365	0.041824	21.06	61.773	11.327	26726047.269248	8	429.5117	7.29969e-05	2.32951e-04
2023/03/05	18:06:02	--	ok	428.7900	59.358	0.041824	21.01	61.700	11.285	23886845.185651	12	429.3440	7.85976e-05	3.65034e-04
2023/03/05	18:06:09	ok	ok	429.0520	59.423	0.041835	21.03	61.701	11.296	27597786.205119	10	429.6747	7.57579e-05	2.62253e-04
2023/03/05	18:11:09	ok	ok	429.0780	59.416	0.041835	21.06	61.654	11.305	30691700.912074	9	429.6877	7.39331e-05	2.79384e-04
2023/03/05	18:16:10	--	ok	429.2760	59.420	0.041835	21.13	61.540	11.333	29266229.328090	9	429.7077	7.28676e-05	2.22667e-04
2023/03/05	18:16:17	ok	ok	429.1340	59.331	0.041821	21.16	61.573	11.357	29497558.881919	9	429.5409	7.18158e-05	3.01292e-04
2023/03/05	18:21:16	--	ok	428.7740	59.330	0.041821	21.17	61.494	11.351	30205161.867228	9	429.4485	7.38000e-05	2.76854e-04
2023/03/05	18:21:23	ok	ok	429.1180	59.424	0.041833	21.20	61.509	11.373	25612384.050991	10	429.6603	7.57813e-05	2.83223e-04
2023/03/05	18:26:23	ok	ok	428.9800	59.405	0.041833	21.20	61.463	11.365	23371747.451208	10	429.6290	7.46631e-05	2.22583e-04
2023/03/05	18:31:23	ok	ok	428.8840	59.408	0.041833	21.19	61.444	11.352	26731445.161471	11	429.5279	7.82622e-05	4.09869e-04
2023/03/05	18:36:23	ok	ok	428.9160	59.403	0.041833	21.16	61.457	11.335	25587314.449313	11	429.4414	8.04604e-05	3.97662e-04
2023/03/05	18:41:23	--	ok	429.3120	59.402	0.041833	21.17	61.353	11.325	22193129.270185	10	429.6417	7.43865e-05	2.82849e-04
2023/03/05	18:41:30	ok	ok	428.9160	59.275	0.041817	21.20	61.347	11.343	27439202.775559	8	429.3212	7.41277e-05	2.85369e-04
2023/03/05	18:46:30	--	ok	428.5700	59.286	0.041817	21.19	61.408	11.346	28764378.001147	11	429.1662	8.20718e-05	4.90771e-04
2023/03/05	18:46:37	ok	ok	429.1620	59.429	0.041839	21.17	61.407	11.335	26199283.258659	11	429.7703	7.42140e-05	2.99655e-04
2023/03/05	18:51:37	ok	ok	429.0740	59.423	0.041839	21.11	61.482	11.312	27463667.240744	7	429.6995	7.47366e-05	2.51230e-04
2023/03/05	18:56:37	ok	ok	428.9520	59.411	0.041839	21.00	61.517	11.243	27827954.777418	11	429.4537	8.09825e-05	4.18939e-04
2023/03/05	19:01:37	ok	ok	428.9260	59.411	0.041839	20.97	61.530	11.227	23289517.155145	11	429.5099	7.88780e-05	3.33702e-04
2023/03/05	19:06:37	ok	ok	428.8780	59.405	0.041839	20.90	61.509	11.178	28690065.850292	10	429.5017	7.84330e-05	3.76143e-04
2023/03/05	19:11:37	ok	ok	428.8460	59.403	0.041839	20.93	61.427	11.182	27049030.795202	10	429.6388	7.44204e-05	1.76724e-04
2023/03/05	19:16:37	ok	ok	428.8980	59.411	0.041839	21.01	61.379	11.227	27130547.826263	12	429.4691	8.00337e-05	3.81978e-04
2023/03/05	19:21:38	ok	ok	428.8940	59.411	0.041839	21.11	61.289	11.276	25171231.028694	12	429.5303	7.90301e-05	3.49662e-04
2023/03/05	19:26:37	ok	ok	428.8420	59.407	0.041839	21.07	61.315	11.252	31130159.654454	11	429.4836	7.99342e-05	3.52299e-04
2023/03/05	19:31:37	ok	ok	428.9760	59.405	0.041839	21.11	61.257	11.271	26031683.100804	10	429.6116	7.62626e-05	2.84104e-04
2023/03/05	19:36:37	ok	ok	429.1800	59.400	0.041839	21.00	61.312	11.206	24944060.301943	11	429.4881	7.86491e-05	3.72999e-04
2023/03/05	19:41:37	ok	ok	429.0960	59.404	0.041839	20.96	61.274	11.171	25626087.324043	11	429.4536	8.00652e-05	4.02739e-04
2023/03/05	19:46:37	ok	ok	428.9140	59.402	0.041839	21.00	61.303	11.204	25661431.816347	10	429.4972	7.82978e-05	3.33451e-04
2023/03/05	19:51:37	ok	ok	429.0820	59.390	0.041839	20.90	61.370	11.152	25450313.996863	10	429.5405	7.57671e-05	2.28139e-04
2023/03/05	19:56:37	ok	ok	428.8740	59.380	0.041839	20.82	61.353	11.094	29161923.736691	8	429.5643	7.40102e-05	2.46931e-04
2023/03/05	20:01:37	ok	ok	429.0420	59.372	0.041839	20.80	61.393	11.093	26302024.457627	9	429.4869	7.49401e-05	2.53842e-04
2023/03/05	20:06:37	ok	ok	428.8200	59.367	0.041839	20.73	61.361	11.042	27373531.759856	9	429.3857	7.73734e-05	3.08848e-04
2023/03/05	20:11:37	ok	ok	428.8300	59.365	0.041839	20.78	61.294	11.058	30450029.483121	11	429.3246	8.17776e-05	7.26619e-04
2023/03/05	20:16:37	ok	ok	428.9400	59.370	0.041839	20.84	61.210	11.087	30113224.394471	13	429.3401	8.16551e-05	7.07092e-04
2023/03/05	20:21:37	ok	ok	428.8500	59.377	0.041839	20.87	61.151	11.093	26710036.525750	12	429.4010	7.88802e-05	3.13252e-04
2023/03/05	20:26:37	ok	ok	428.9540	59.374	0.041839	20.91	61.125	11.116	26959784.270918	12	429.4533	7.75372e-05	3.01114e-04
2023/03/05	20:31:37	--	ok	429.2560	59.377	0.041839	20.91	61.170	11.125	25614618.492405	9	429.5636	7.41239e-05	2.66067e-04
2023/03/05	20:31:44	--	ok	428.7300	59.260	0.041826	20.93	61.151	11.131	27740744.910534	10	429.3204	7.27628e-05	2.69583e-04
2023/03/05	20:31:51	ok	ok	428.9000	59.338	0.041839	20.86	61.115	11.078	31492248.770000	9	429.5515	7.27073e-05	2.58387e-04
2023/03/05	20:36:51	ok	ok	429.0140	59.370	0.041839	20.93	61.129	11.127	31416225.740475	13	429.4039	7.98442e-05	3.55314e-04
2023/03/05	20:41:51	ok	ok	428.8360	59.366	0.041839	20.90	61.093	11.102	31508235.803217	11	429.2871	8.38510e-05	8.38949e-04
2023/03/05	20:46:51	ok	ok	428.8640	59.370	0.041839	20.91	61.125	11.116	31929403.474965	12	429.3728	7.99819e-05	3.79701e-04
2023/03/05	20:51:51	ok	ok	428.9020	59.348	0.041839	20.75	61.247	11.030	32314254.707297	11	429.3111	8.05133e-05	3.85762e-04
2023/03/05	20:56:51	ok	ok	428.8120	59.353	0.041839	20.66	61.274	10.980	31011239.584995	11	429.2856	8.00452e-05	4.01484e-04
2023/03/05	21:01:51	ok	ok	428.8900	59.329	0.041839	20.60	61.262	10.942	28909293.124991	12	429.3184	7.87228e-05	3.25410e-04
2023/03/05	21:06:52	ok	ok	428.8960	59.330	0.041839	20.56	61.266	10.914	29151532.027294	11	429.2340	8.02928e-05	3.77546e-04
2023/03/05	21:11:51	ok	ok	428.8660	59.334	0.041839	20.52	61.270	10.888	29102697.248231	8	429.3852	7.45305e-05	2.50749e-04
2023/03/05	21:16:51	ok	ok	428.8660	59.343	0.041839	20.66	61.146	10.957	29172637.066346	11	429.1692	8.39950e-05	7.03650e-04
2023/03/05	21:21:51	ok	ok	428.8520	59.342	0.041839	20.75	61.054	10.996	31539638.202748	9	429.4809	7.34735e-05	2.63747e-04
2023/03/05	21:26:51	ok	ok	428.8660	59.351	0.041839	20.76	61.045	11.002	32648642.714194	12	429.3282	7.90032e-05	3.98811e-04
2023/03/05	21:31:51	ok	ok	429.0020	59.350	0.041839	20.79	61.041	11.020	31737838.199943	13	429.1568	8.67307e-05	6.90631e-04
2023/03/05	21:36:51	ok	ok	429.1820	59.344	0.041839	20.79	60.964	11.007	31587052.761739	11	429.4059	7.70856e-05	3.28022e-04
2023/03/05	21:41:51	ok	ok	428.8500	59.334	0.041839	20.86	60.955	11.049	30226015.664032	8	429.4952	7.34788e-05	2.17664e-04
2023/03/05	21:46:51	ok	ok	429.0080	59.340	0.041839	20.87	60.937	11.055	30310495.392776	9	429.3910	7.73933e-05	3.72784e-04
2023/03/05	21:51:51	ok	ok	428.9140	59.318	0.041839	20.68	61.105	10.960	27093631.601424	10	429.3333	7.75432e-05	2.68292e-04
2023/03/05	21:56:51	ok	ok	428.8320	59.318	0.041839	20.59	61.111	10.907	29441228.576927	11	429.1709	8.20260e-05	6.69225e-04
2023/03/05	22:01:51	--	ok	428.6960	59.307	0.041839	20.50	61.106	10.850	31002439.483813	8	429.3653	7.43436e-05	2.49552e-04
2023/03/05	22:01:58	--	ok	429.3260	59.414	0.041855	20.59	61.091	10.903	33649753.672110	8	429.7319	7.45316e-05	3.04614e-04
2023/03/05	22:02:06	ok	ok	428.8640	59.261	0.041839	20.52	61.045	10.848	32387034.185118	7	429.3724	7.32304e-05	1.09033e-04
2023/03/05	22:07:05	--	ok	428.5880	59.289	0.041839	20.49	61.105	10.842	29050406.090621	10	429.1797	7.90695e-05	3.94046e-04
2023/03/05	22:07:12	ok	ok	429.1120	59.425	0.041859	20.43	61.083	10.803	29050174.789637	9	429.7479	7.49916e-05	2.93477e-04
2023/03/05	22:12:12	ok	ok	429.0800	59.419	0.041859	20.48	61.102	10.833	30135515.799246	7	429.6760	7.64082e-05	2.14098e-04
2023/03/05	22:17:12	ok	ok	429.1560	59.427	0.041859	20.56	60.978	10.863	29511916.416688	11	429.6241	7.99665e-05	2.96846e-04
2023/03/05	22:22:12	--	ok	429.2660	59.427	0.041859	20.60	60.945	10.886	27264541.028558	10	429.6396	7.89432e-05	4.11353e-04
2023/03/05	22:22:19	ok	ok	428.9160	59.353	0.041846	20.60	60.932	10.884	31039263.347367	11	429.5533	7.36447e-05	2.70217e-04
2023/03/05	22:27:19	ok	ok	428.8960	59.359	0.041846	20.69	60.885	10.929	27727833.545950	9	429.5263	7.50991e-05	2.37470e-04
2023/03/05	22:32:19	ok	ok	428.9680	59.366	0.041846	20.68	60.894	10.922	26667696.393740	11	429.3538	8.02951e-05	3.75144e-04
2023/03/05	22:37:19	ok	ok	428.8460	59.370	0.041846	20.69	60.896	10.931	30668159.438695	12	429.4882	7.67121e-05	2.64106e-04
2023/03/05	22:42:19	ok	ok	428.8180	59.363	0.041846	20.70	60.853	10.932	27690776.281313	12	429.4108	7.92550e-05	3.95581e-04
2023/03/05	22:47:19	ok	ok	428.9160	59.353	0.041846	20.63	60.928	10.901	30846234.172031	12	429.3090	8.10216e-05	4.01536e-04
2023/03/05	22:52:19	ok	ok	428.8100	59.345	0.041846	20.52	61.001	10.840	30267328.819265	11	429.3414	7.87172e-05	3.18831e-04
2023/03/05	22:57:19	--	ok	428.7640	59.333	0.041846	20.46	61.013	10.807	29091505.283042	11	429.0043	8.99219e-05	7.54747e-04
2023/03/05	22:57:26	--	ok	429.3380	59.409	0.041858	20.46	60.981	10.801	25453528.077903	10	429.7129	7.37601e-05	3.03349e-04
2023/03/05	22:57:34	--	ok	428.6400	59.234	0.041841	20.42	60.912	10.764	31753753.276107	10	429.2267	7.56862e-05	2.61597e-04
2023/03/05	22:57:41	ok	ok	428.9140	59.361	0.041859	20.29	61.015	10.702	34033752.977655	10	429.5117	7.62887e-05	3.21652e-04
2023/03/05	23:02:41	ok	ok	429.0000	59.410	0.041859	20.35	61.047	10.742	33121285.958735	9	429.7271	7.30718e-05	2.06692e-04
2023/03/05	23:07:41	ok	ok	428.9780	59.410	0.041859	20.33	61.001	10.726	32344292.809680	7	429.6222	7.49388e-05	2.19592e-04
2023/03/05	23:12:41	ok	ok	428.9980	59.412	0.041859	20.42	60.922	10.766	32850528.476530	9	429.5771	7.76365e-05	3.07144e-04
2023/03/05	23:17:41	ok	ok	428.9720	59.415	0.041859	20.48	60.877	10.793	31703185.380214	8	429.7106	7.39994e-05	2.36768e-04
2023/03/05	23:22:41	ok	ok	429.1120	59.418	0.041859	20.56	60.839	10.838	30078846.138180	9	429.3935	8.48117e-05	8.16567e-04
2023/03/05	23:27:41	ok	ok	428.9980	59.416	0.041859	20.60	60.816	10.863	29087495.053493	12	429.5392	7.97512e-05	3.58603e-04
2023/03/05	23:32:41	ok	ok	429.0440	59.416	0.041859	20.63	60.757	10.871	32361098.650115	12	429.5538	8.05716e-05	6.70329e-04
2023/03/05	23:37:41	ok	ok	429.0120	59.416	0.041859	20.60	60.752	10.851	31385618.458153	8	429.7647	7.34423e-05	2.16557e-04
2023/03/05	23:42:41	ok	ok	429.0520	59.414	0.041859	20.65	60.739	10.876	31195772.053597	11	429.5799	7.90716e-05	3.47327e-04
2023/03/05	23:47:41	ok	ok	428.9500	59.408	0.041859	20.50	60.862	10.807	30188502.958215	11	429.3978	8.39360e-05	7.73868e-04
2023/03/05	23:52:41	ok	ok	428.9040	59.403	0.041859	20.43	60.914	10.773	33204701.216401	11	429.5436	7.79181e-05	2.33216e-04
2023/03/05	23:57:41	ok	ok	428.8740	59.398	0.041859	20.31	60.932	10.696	32321532.805063	13	429.4508	7.96210e-05	3.55774e-04
2023/03/06	00:02:41	ok	ok	428.8960	59.389	0.041859	20.25	60.914	10.657	32892300.464285	10	429.4489	7.87748e-05	2.86698e-04
2023/03/06	00:07:41	--	ok	428.7880	59.385	0.041859	20.18	60.978	10.626	32847343.650598	11	429.4368	7.87022e-05	3.82826e-04
2023/03/06	00:07:48	ok	ok	429.1160	59.429	0.04187	20.21	60.940	10.635	28712987.561662	10	429.7493	7.73234e-05	2.55702e-04
2023/03/06	00:12:48	ok	ok	429.1040	59.422	0.04187	20.15	61.018	10.614	29218016.313817	13	429.5901	8.05076e-05	3.64785e-04
2023/03/06	00:17:48	ok	ok	429.0640	59.427	0.04187	20.24	60.807	10.630	27545415.950525	9	429.5534	8.23448e-05	3.47940e-04
2023/03/06	00:22:48	ok	ok	429.0900	59.428	0.04187	20.29	60.772	10.659	28883197.846782	12	429.6912	7.91848e-05	3.73235e-04
2023/03/06	00:27:48	ok	ok	429.1160	59.424	0.04187	20.31	60.775	10.668	26207116.954750	11	429.6394	8.04546e-05	3.41897e-04
2023/03/06	00:32:48	ok	ok	429.1520	59.429	0.04187	20.33	60.800	10.691	27889732.218194	8	429.8037	7.43021e-05	3.44123e-04
2023/03/06	00:37:48	ok	ok	429.1100	59.430	0.04187	20.36	60.772	10.702	27361026.015713	12	429.7342	7.82641e-05	3.27588e-04
2023/03/06	00:42:48	ok	ok	429.0880	59.426	0.04187	20.39	60.745	10.716	28161401.757793	9	429.7479	7.71848e-05	2.97257e-04
2023/03/06	00:47:48	ok	ok	429.1240	59.431	0.04187	20.38	60.734	10.706	29445200.000122	8	429.8051	7.55403e-05	3.31760e-04
2023/03/06	00:52:48	ok	ok	429.1620	59.423	0.04187	20.21	60.887	10.626	24780899.391667	10	429.7583	7.44406e-05	2.90682e-04
2023/03/06	00:57:48	ok	ok	428.9660	59.423	0.04187	20.12	60.896	10.576	28927992.561543	12	429.6456	7.79446e-05	3.74167e-04
2023/03/06	01:02:48	ok	ok	429.0180	59.419	0.04187	20.05	60.917	10.536	27454674.705482	9	429.5428	7.96760e-05	3.92006e-04
2023/03/06	01:07:48	ok	ok	428.9300	59.414	0.04187	19.98	60.928	10.495	25451123.244786	13	429.5411	7.93868e-05	4.19156e-04
2023/03/06	01:12:48	ok	ok	429.1200	59.409	0.04187	19.91	60.917	10.447	25418840.131626	10	429.5190	7.87079e-05	3.11284e-04
2023/03/06	01:17:48	ok	ok	428.9360	59.406	0.04187	19.88	60.903	10.429	25865797.662455	11	429.4202	8.21846e-05	3.47881e-04
2023/03/06	01:22:48	ok	ok	428.9000	59.402	0.04187	19.85	60.899	10.410	24289157.563856	11	429.4659	7.91441e-05	3.44615e-04
2023/03/06	01:27:48	ok	ok	428.8920	59.397	0.04187	19.77	60.896	10.359	29757780.896501	11	429.4168	8.04493e-05	3.85609e-04
2023/03/06	01:32:48	ok	ok	428.9480	59.394	0.04187	19.80	60.816	10.362	23472617.824913	9	429.6509	7.34723e-05	2.10943e-04
2023/03/06	01:37:48	ok	ok	428.9300	59.399	0.04187	19.87	60.763	10.396	26311082.188576	12	429.4804	7.95962e-05	3.83180e-04
2023/03/06	01:42:48	ok	ok	428.8560	59.405	0.04187	19.95	60.670	10.431	26357107.471549	12	429.5502	7.78322e-05	2.94811e-04
2023/03/06	01:47:48	ok	ok	428.9560	59.408	0.04187	19.97	60.607	10.432	27292076.238022	9	429.6794	7.39276e-05	2.75852e-04
2023/03/06	01:52:48	ok	ok	428.9580	59.402	0.04187	19.95	60.615	10.421	26689468.529852	12	429.5123	7.89682e-05	4.07907e-04
2023/03/06	01:57:48	ok	ok	429.0320	59.401	0.04187	20.00	60.612	10.449	30158182.937984	9	429.4823	7.98553e-05	2.99343e-04
2023/03/06	02:02:48	ok	ok	428.8180	59.393	0.04187	19.84	60.716	10.371	28573552.662944	10	429.4577	7.90355e-05	2.98210e-04
2023/03/06	02:07:48	ok	ok	428.8060	59.384	0.04187	19.75	60.757	10.326	30545813.408640	11	429.4122	7.97451e-05	4.07496e-04
2023/03/06	02:12:48	--	ok	428.7540	59.380	0.04187	19.68	60.757	10.284	29378779.679468	10	429.7216	6.85070e-05	7.63807e-04
2023/03/06	02:12:55	--	ok	429.2080	59.424	0.041882	19.68	60.703	10.275	26212690.945510	9	429.7592	7.62804e-05	2.44722e-04
2023/03/06	02:13:03	ok	ok	429.0120	59.361	0.041872	19.67	60.702	10.266	29722397.829646	11	429.4880	7.66508e-05	2.85482e-04
2023/03/06	02:18:02	--	ok	428.7800	59.383	0.041872	19.61	60.735	10.238	29039108.854229	10	429.2726	8.46164e-05	7.70035e-04
2023/03/06	02:18:10	ok	ok	429.1240	59.422	0.041882	19.61	60.674	10.228	28464727.498292	12	429.7809	7.58088e-05	2.88471e-04
2023/03/06	02:23:09	ok	ok	429.0080	59.417	0.041882	19.54	60.703	10.190	25898129.915881	11	429.9070	6.83940e-05	5.33492e-04
2023/03/06	02:28:09	ok	ok	428.9040	59.415	0.041882	19.49	60.708	10.157	24958616.244887	10	429.4289	8.52461e-05	7.24327e-04
2023/03/06	02:33:09	ok	ok	428.9680	59.412	0.041882	19.46	60.734	10.146	24508883.175748	11	429.5945	7.95288e-05	4.43547e-04
2023/03/06	02:38:09	ok	ok	429.0680	59.412	0.041882	19.42	60.706	10.116	27386103.238210	13	429.5299	8.13125e-05	6.91098e-04
2023/03/06	02:43:09	ok	ok	428.9200	59.407	0.041882	19.34	60.697	10.071	21874351.143618	11	429.4850	8.07517e-05	2.93838e-04
2023/03/06	02:48:09	ok	ok	428.9400	59.401	0.041882	19.33	60.749	10.072	23791020.635865	12	429.5567	7.82933e-05	3.91378e-04
2023/03/06	02:53:09	ok	ok	428.8580	59.402	0.041882	19.29	60.688	10.037	22714732.958250	10	429.5382	7.88410e-05	3.75425e-04
2023/03/06	02:58:09	ok	ok	428.8920	59.399	0.041882	19.24	60.703	10.012	25017071.695200	9	429.6228	7.63064e-05	2.71563e-04
2023/03/06	03:03:09	ok	ok	428.8780	59.395	0.041882	19.20	60.697	9.986	22939882.583658	12	429.4561	8.00544e-05	3.75322e-04
2023/03/06	03:08:09	ok	ok	428.8020	59.398	0.041882	19.17	60.662	9.965	23259666.402142	10	429.4910	7.95962e-05	3.61803e-04
2023/03/06	03:13:09	--	ok	428.7620	59.394	0.041882	19.14	60.699	9.954	23527299.429587	12	429.3557	8.36448e-05	7.92338e-04
2023/03/06	03:13:16	ok	ok	429.0880	59.421	0.041894	19.16	60.649	9.955	24907838.459261	10	429.8707	7.38334e-05	2.43948e-04
2023/03/06	03:18:16	ok	ok	429.0840	59.418	0.041894	19.12	60.633	9.927	22110559.813912	11	429.8009	7.53848e-05	2.72056e-04
2023/03/06	03:23:16	--	ok	429.2140	59.417	0.041894	19.05	60.653	9.888	22162904.137577	11	429.4592	8.65669e-05	6.97819e-04
2023/03/06	03:23:23	ok	ok	428.9200	59.391	0.041884	19.09	60.616	9.907	23994191.752824	11	429.5486	7.68890e-05	3.12510e-04
2023/03/06	03:28:23	ok	ok	428.8720	59.390	0.041884	19.03	60.607	9.873	21344661.183645	10	429.3560	8.21716e-05	3.57959e-04
2023/03/06	03:33:23	ok	ok	428.8160	59.388	0.041884	19.01	60.626	9.861	23056164.252689	12	429.4042	8.06539e-05	4.22690e-04
2023/03/06	03:38:23	ok	ok	428.8240	59.387	0.041884	18.98	60.601	9.840	22010521.385931	12	429.4483	7.84626e-05	3.27874e-04
2023/03/06	03:43:23	ok	ok	428.8700	59.380	0.041884	18.98	60.642	9.846	22233623.419424	10	429.4548	7.89866e-05	3.19143e-04
2023/03/06	03:48:23	ok	ok	428.8080	59.370	0.041884	18.91	60.580	9.796	23626863.449597	11	429.3785	8.01860e-05	4.01799e-04
2023/03/06	03:53:23	--	ok	428.7780	59.374	0.041884	18.89	60.598	9.790	25073646.902989	9	417.0537	5.21940e-04	3.54584e-02
2023/03/06	03:53:30	ok	ok	429.1220	59.410	0.041895	18.89	60.578	9.786	22073026.997282	11	429.6870	7.67854e-05	3.76533e-04
2023/03/06	03:58:30	ok	ok	429.0340	59.409	0.041895	18.88	60.555	9.775	20162298.847884	13	429.5894	7.95506e-05	2.90569e-04
2023/03/06	04:03:30	ok	ok	428.9900	59.407	0.041895	18.83	60.569	9.753	20615462.580780	10	429.5663	7.99600e-05	3.37351e-04
2023/03/06	04:08:30	ok	ok	429.0680	59.408	0.041895	18.79	60.584	9.731	20674270.144242	12	429.4695	8.30314e-05	4.26475e-04
2023/03/06	04:13:30	ok	ok	429.0000	59.404	0.041895	18.78	60.594	9.724	19268122.004512	10	429.5671	7.94615e-05	2.90285e-04
2023/03/06	04:18:30	ok	ok	428.9020	59.404	0.041895	18.75	60.601	9.710	20957153.326003	8	429.5703	7.76265e-05	2.47228e-04
2023/03/06	04:23:30	ok	ok	428.8780	59.402	0.041895	18.71	60.551	9.678	20598921.653919	8	429.5935	7.78268e-05	2.64122e-04
2023/03/06	04:28:30	ok	ok	429.0000	59.399	0.041895	18.68	60.557	9.662	18928992.078763	9	429.1434	9.17467e-05	8.55815e-04
2023/03/06	04:33:31	ok	ok	428.9180	59.397	0.041895	18.65	60.511	9.639	18663564.684018	8	429.5475	7.84366e-05	3.03282e-04
2023/03/06	04:38:30	ok	ok	428.8040	59.394	0.041895	18.62	60.548	9.629	19247523.418543	11	429.4972	7.97645e-05	3.12933e-04
2023/03/06	04:43:30	ok	ok	429.0180	59.397	0.041895	18.59	60.566	9.613	17573933.653757	7	429.5886	7.58599e-05	2.30849e-04
2023/03/06	04:48:30	ok	ok	428.8160	59.393	0.041895	18.61	60.493	9.612	20688433.544947	11	429.4634	8.03609e-05	3.44112e-04
2023/03/06	04:53:30	ok	ok	428.9020	59.393	0.041895	18.56	60.510	9.589	20426601.099481	11	429.3598	8.33912e-05	3.33301e-04
2023/03/06	04:58:30	ok	ok	428.9120	59.389	0.041895	18.54	60.464	9.565	20604646.221188	10	429.5212	7.86428e-05	2.79593e-04
2023/03/06	05:03:30	ok	ok	428.8840	59.388	0.041895	18.54	60.484	9.568	22116215.077496	10	429.3051	8.54125e-05	7.78965e-04
2023/03/06	05:08:30	ok	ok	428.9140	59.394	0.041895	18.59	60.409	9.588	20610236.996902	12	429.4528	8.05688e-05	3.36381e-04
2023/03/06	05:13:30	ok	ok	428.8280	59.397	0.041895	18.69	60.346	9.636	21538981.840634	9	429.4554	8.07987e-05	2.89869e-04
2023/03/06	05:18:30	ok	ok	429.0740	59.397	0.041895	18.75	60.250	9.654	22508930.055093	9	429.4710	8.14651e-05	3.63569e-04
2023/03/06	05:23:30	ok	ok	428.9100	59.398	0.041895	18.81	60.278	9.690	20343438.461677	11	429.5268	8.01624e-05	2.81108e-04
2023/03/06	05:28:31	ok	ok	428.9220	59.398	0.041895	18.81	60.237	9.684	19952017.259106	12	429.5117	8.05732e-05	3.63684e-04
2023/03/06	05:33:30	ok	ok	428.8560	59.404	0.041895	18.85	60.223	9.705	23614129.711532	11	429.5306	8.00923e-05	3.88977e-04
2023/03/06	05:38:30	ok	ok	428.8640	59.397	0.041895	18.71	60.351	9.646	21882820.159257	12	429.4666	8.09441e-05	3.87241e-04
2023/03/06	05:43:30	ok	ok	428.8340	59.392	0.041895	18.64	60.369	9.608	22394004.258761	12	429.4728	7.99921e-05	3.06382e-04
2023/03/06	05:48:30	ok	ok	428.8820	59.390	0.041895	18.56	60.404	9.572	23762199.008898	8	429.5798	7.55642e-05	2.55661e-04
2023/03/06	05:53:30	ok	ok	428.8600	59.389	0.041895	18.50	60.424	9.536	22315691.411561	9	429.7100	7.01759e-05	5.28165e-04
2023/03/06	05:58:30	ok	ok	428.8200	59.383	0.041895	18.45	60.409	9.510	22049865.351051	8	429.4460	7.87134e-05	2.36644e-04
2023/03/06	06:03:30	--	ok	428.7760	59.377	0.041895	18.38	60.473	9.479	23343072.840517	10	429.4862	7.69531e-05	2.56486e-04
2023/03/06	06:03:37	ok	ok	429.1600	59.409	0.041906	18.42	60.500	9.508	24258361.003705	8	429.7043	7.78522e-05	3.22457e-04
2023/03/06	06:08:38	ok	ok	428.9760	59.410	0.041906	18.37	60.459	9.470	21722886.074627	6	429.6749	7.74898e-05	2.35548e-04
2023/03/06	06:13:37	ok	ok	428.9280	59.410	0.041906	18.45	60.356	9.501	20804120.720050	10	429.6514	8.02140e-05	3.53871e-04
2023/03/06	06:18:37	ok	ok	428.9800	59.412	0.041906	18.56	60.287	9.554	23761854.838262	11	429.5800	8.26050e-05	8.19137e-04
2023/03/06	06:23:37	ok	ok	429.1440	59.412	0.041906	18.62	60.191	9.572	23701187.703547	8	429.7091	7.94297e-05	2.80756e-04
2023/03/06	06:28:37	ok	ok	429.0500	59.414	0.041906	18.68	60.208	9.606	23178881.453743	11	429.7112	7.90230e-05	2.72883e-04
2023/03/06	06:33:37	ok	ok	429.0560	59.416	0.041906	18.76	60.177	9.650	20432525.578162	10	429.6611	8.12536e-05	3.90039e-04
2023/03/06	06:38:37	--	ok	429.2740	59.416	0.041906	18.74	60.172	9.632	22498825.441879	8	429.8438	7.55389e-05	2.36691e-04
2023/03/06	06:38:44	ok	ok	429.0560	59.364	0.041892	18.76	60.177	9.650	24344323.365202	9	429.4401	7.83122e-05	3.37598e-04
2023/03/06	06:43:44	ok	ok	428.9400	59.371	0.041892	18.67	60.333	9.619	22381619.756766	10	429.1818	8.81749e-05	7.57867e-04
2023/03/06	06:48:44	ok	ok	428.8660	59.368	0.041892	18.55	60.359	9.558	22863365.490109	9	429.4477	7.76761e-05	2.97714e-04
2023/03/06	06:53:44	ok	ok	428.8060	59.359	0.041892	18.51	60.322	9.528	23116423.671901	12	429.2243	8.53724e-05	7.79200e-04
2023/03/06	06:58:44	--	ok	428.7460	59.364	0.041892	18.44	60.310	9.485	19746848.103369	8	429.5137	7.57857e-05	2.82824e-04
2023/03/06	06:58:51	ok	ok	429.1660	59.406	0.041905	18.45	60.345	9.500	20318410.126028	10	429.6827	7.81181e-05	3.08679e-04
2023/03/06	07:03:51	ok	ok	429.1300	59.406	0.041905	18.45	60.304	9.493	19966805.212474	10	429.5481	8.15991e-05	3.99123e-04
2023/03/06	07:08:51	ok	ok	428.9860	59.404	0.041905	18.42	60.392	9.491	22689895.405184	7	429.6422	7.83228e-05	2.40170e-04
2023/03/06	07:13:51	--	ok	429.3340	59.406	0.041905	18.50	60.278	9.513	20404866.604396	7	429.6560	7.78285e-05	2.00782e-04
2023/03/06	07:13:58	ok	ok	429.0140	59.317	0.041888	18.45	60.240	9.483	22823762.819326	8	429.4395	7.45998e-05	2.90531e-04
2023/03/06	07:18:58	--	ok	428.6440	59.348	0.041888	18.58	60.226	9.552	23946595.873091	10	429.2968	8.10941e-05	3.95016e-04
2023/03/06	07:19:05	ok	ok	429.0880	59.412	0.041905	18.59	60.217	9.558	21104614.761174	9	429.7895	7.75821e-05	2.79297e-04
2023/03/06	07:24:05	--	ok	429.3160	59.410	0.041905	18.62	60.232	9.578	19461148.100374	10	429.5291	8.44815e-05	3.62827e-04
2023/03/06	07:24:12	ok	ok	429.0140	59.359	0.04189	18.65	60.290	9.604	22067727.521245	9	429.4691	7.69911e-05	3.04481e-04
2023/03/06	07:29:12	--	ok	428.7480	59.355	0.04189	18.65	60.185	9.587	23388792.768873	10	429.5201	7.37328e-05	2.78424e-04
2023/03/06	07:29:19	--	ok	429.2060	59.405	0.041902	18.62	60.191	9.572	21124367.726851	9	429.7431	7.62119e-05	2.76191e-04
2023/03/06	07:29:26	ok	ok	428.8940	59.346	0.041892	18.62	60.221	9.577	24123828.394287	10	429.4631	7.67492e-05	2.93383e-04
2023/03/06	07:34:26	ok	ok	428.8520	59.378	0.041892	18.71	60.148	9.613	22204927.718340	11	350.7760	1.92210e-03	4.01092e-02
2023/03/06	07:39:26	ok	ok	428.9440	59.378	0.041892	18.74	60.163	9.631	20944079.700502	10	429.5099	7.75604e-05	2.94872e-04
2023/03/06	07:44:26	ok	ok	428.8600	59.381	0.041892	18.78	60.098	9.645	20962691.936444	10	429.6238	7.42872e-05	3.31885e-04
2023/03/06	07:49:26	ok	ok	429.0660	59.379	0.041892	18.74	60.185	9.634	19014157.194528	8	429.5129	7.68219e-05	2.73862e-04
2023/03/06	07:54:26	--	ok	428.7440	59.368	0.041892	18.64	60.317	9.599	22546317.408113	10	429.3471	8.14365e-05	3.45647e-04
2023/03/06	07:54:33	ok	ok	429.1840	59.410	0.041905	18.62	60.296	9.589	23939783.239419	9	429.7779	7.66517e-05	3.19702e-04
2023/03/06	07:59:32	ok	ok	429.1820	59.407	0.041905	18.56	60.255	9.549	24736542.582807	11	429.6404	8.02703e-05	3.95357e-04
2023/03/06	08:04:32	ok	ok	429.0940	59.408	0.041905	18.51	60.322	9.528	22278598.837663	10	429.6894	7.73865e-05	2.39642e-04
2023/03/06	08:09:32	--	ok	429.3560	59.405	0.041905	18.48	60.359	9.517	23371088.523207	8	429.6673	7.79331e-05	2.22169e-04
2023/03/06	08:09:39	ok	ok	428.8920	59.316	0.041887	18.51	60.345	9.531	26394350.875597	8	429.4293	7.42699e-05	3.77404e-04
2023/03/06	08:14:39	--	ok	428.7420	59.333	0.041887	18.65	60.194	9.589	23422767.134166	12	429.3654	7.83135e-05	2.96726e-04
2023/03/06	08:14:46	--	ok	429.4200	59.399	0.041899	18.61	60.209	9.567	22333885.620200	10	429.6750	7.60425e-05	2.68725e-04
2023/03/06	08:14:54	--	ok	428.6280	59.201	0.041879	18.62	60.168	9.568	25120492.155929	9	429.2070	7.52715e-05	3.27658e-04
2023/03/06	08:15:01	ok	ok	428.8040	59.331	0.041897	18.45	60.365	9.503	22812012.961059	9	429.4410	7.64632e-05	2.95590e-04
2023/03/06	08:20:01	ok	ok	429.0140	59.395	0.041897	18.76	60.148	9.645	21859710.835063	11	429.4792	8.20941e-05	3.31445e-04
2023/03/06	08:25:01	ok	ok	429.1360	59.396	0.041897	18.81	60.153	9.670	20456975.116388	12	429.5569	7.93621e-05	2.86340e-04
2023/03/06	08:30:01	ok	ok	429.0600	59.399	0.041897	18.83	60.145	9.684	22518456.987862	12	429.5722	7.91507e-05	4.59152e-04
2023/03/06	08:35:01	ok	ok	428.9420	59.400	0.041897	18.91	60.177	9.731	21844978.394075	11	429.5914	8.00431e-05	3.76137e-04
2023/03/06	08:40:01	ok	ok	429.0620	59.401	0.041897	18.92	60.136	9.732	21953915.652366	11	429.6306	7.83745e-05	3.19432e-04
2023/03/06	08:45:01	ok	ok	429.1120	59.401	0.041897	18.96	60.175	9.763	21605510.153640	12	429.6262	7.87594e-05	3.16911e-04
2023/03/06	08:50:01	ok	ok	429.0140	59.404	0.041897	18.98	60.081	9.755	22015790.886108	10	429.5831	8.11799e-05	4.15642e-04
2023/03/06	08:55:01	ok	ok	429.0540	59.404	0.041897	19.01	60.066	9.770	23276281.323145	8	429.7076	7.77516e-05	2.54966e-04
2023/03/06	09:00:01	ok	ok	429.0840	59.406	0.041897	19.05	60.102	9.799	24381254.873208	12	429.5979	8.12674e-05	3.66732e-04
2023/03/06	09:05:01	ok	ok	429.0120	59.406	0.041897	19.01	60.150	9.783	22302105.479199	11	429.5536	8.12440e-05	3.55619e-04
2023/03/06	09:10:01	ok	ok	429.1720	59.405	0.041897	18.95	60.246	9.765	20364792.254769	8	429.7671	7.40791e-05	2.52077e-04
2023/03/06	09:15:01	ok	ok	428.9180	59.400	0.041897	18.85	60.276	9.713	26329734.162404	10	429.5741	7.94583e-05	2.09531e-04
2023/03/06	09:20:01	ok	ok	429.1080	59.404	0.041897	18.96	60.163	9.761	23322589.302030	10	429.5742	8.02906e-05	3.93746e-04
2023/03/06	09:25:01	ok	ok	429.1420	59.410	0.041897	19.06	60.104	9.808	22670578.873941	12	429.6737	7.86635e-05	3.76248e-04
2023/03/06	09:30:01	ok	ok	429.0280	59.407	0.041897	19.16	60.098	9.864	22599530.593228	11	429.6457	8.00201e-05	3.32032e-04
2023/03/06	09:35:01	ok	ok	429.1160	59.412	0.041897	19.22	60.043	9.888	22643319.455164	10	429.7106	7.97468e-05	3.29992e-04
2023/03/06	09:40:01	--	ok	429.2360	59.412	0.041897	19.26	60.026	9.910	23173658.962346	11	429.6901	8.00748e-05	2.57091e-04
2023/03/06	09:40:08	ok	ok	428.9440	59.373	0.041885	19.27	60.008	9.915	28100761.068801	8	429.4778	7.88170e-05	3.59005e-04
2023/03/06	09:45:08	ok	ok	428.8800	59.377	0.041885	19.33	60.079	9.961	27020294.697446	11	429.4052	8.30164e-05	7.73159e-04
2023/03/06	09:50:08	ok	ok	428.8580	59.383	0.041885	19.36	60.104	9.982	28068286.914105	11	429.4698	8.15972e-05	3.22712e-04
2023/03/06	09:55:08	ok	ok	428.9120	59.382	0.041885	19.42	60.008	9.999	25774786.878544	7	429.6573	7.54897e-05	2.86875e-04
2023/03/06	10:00:08	ok	ok	428.9260	59.391	0.041885	19.46	59.992	10.022	27468656.323253	13	429.5374	7.92936e-05	4.62763e-04
2023/03/06	10:05:08	ok	ok	429.0220	59.386	0.041885	19.49	59.985	10.036	29564140.204692	11	429.6309	7.78076e-05	2.82480e-04
2023/03/06	10:10:08	ok	ok	429.0180	59.391	0.041885	19.52	60.011	10.058	24965587.240987	12	429.5782	7.93301e-05	3.64702e-04
2023/03/06	10:15:08	ok	ok	428.9420	59.383	0.041885	19.52	60.075	10.069	28612169.727744	13	429.5256	8.14355e-05	3.52460e-04
2023/03/06	10:20:08	ok	ok	429.0140	59.395	0.041885	19.58	60.021	10.101	27872736.166827	10	429.4688	8.28249e-05	4.24832e-04
2023/03/06	10:25:08	ok	ok	428.9880	59.398	0.041885	19.65	59.966	10.133	24626132.735059	8	429.6739	7.70787e-05	3.21819e-04
2023/03/06	10:30:08	ok	ok	429.0420	59.398	0.041885	19.70	59.951	10.155	25742749.594776	10	429.5671	8.14870e-05	4.10171e-04
2023/03/06	10:35:08	ok	ok	429.0700	59.400	0.041885	19.58	60.157	10.124	22750075.861535	9	429.6392	7.78916e-05	2.93382e-04
2023/03/06	10:40:08	ok	ok	428.9180	59.386	0.041885	19.52	60.139	10.079	25541269.346812	11	429.4998	8.16026e-05	4.09331e-04
2023/03/06	10:45:08	ok	ok	429.1140	59.399	0.041885	19.58	60.095	10.113	27505584.582979	12	429.6112	7.95102e-05	4.19360e-04
2023/03/06	10:50:08	ok	ok	429.0960	59.398	0.041885	19.74	60.031	10.194	26175546.203629	9	429.6311	7.96984e-05	3.35870e-04
2023/03/06	10:55:08	ok	ok	429.0040	59.405	0.041885	19.74	60.066	10.200	25710149.832416	11	429.6438	7.98871e-05	3.59142e-04
2023/03/06	11:00:08	ok	ok	429.1620	59.410	0.041885	19.81	60.020	10.236	25184281.491712	12	429.6613	8.02552e-05	3.80757e-04
2023/03/06	11:05:08	ok	ok	429.0260	59.410	0.041885	19.88	59.979	10.270	23980841.784410	12	429.6262	8.15089e-05	4.07909e-04
2023/03/06	11:10:08	--	ok	429.2020	59.410	0.041885	19.92	59.983	10.297	27023691.720654	9	429.7320	7.83417e-05	3.00067e-04
2023/03/06	11:10:15	--	ok	429.2420	59.356	0.041875	19.94	59.976	10.303	25351596.245765	8	429.6900	7.34855e-05	3.01537e-04
2023/03/06	11:10:22	ok	ok	428.8240	59.200	0.041863	19.87	59.944	10.256	33535749.075842	9	429.2438	7.65091e-05	2.75451e-04
2023/03/06	11:15:22	--	ok	428.7600	59.246	0.041863	20.00	59.994	10.342	29284888.560865	10	429.3464	7.57663e-05	1.85693e-04
2023/03/06	11:15:29	ok	ok	428.8840	59.350	0.041875	19.97	59.989	10.325	24770176.159335	11	429.6072	7.60224e-05	2.94558e-04
2023/03/06	11:20:29	ok	ok	428.9660	59.370	0.041875	20.00	59.942	10.333	25760986.143505	11	429.4913	7.98490e-05	4.46862e-04
2023/03/06	11:25:29	--	ok	429.2020	59.372	0.041875	20.07	59.962	10.380	27847322.476986	8	429.5915	7.73783e-05	2.92330e-04
2023/03/06	11:25:36	ok	ok	428.9020	59.284	0.041865	20.04	59.980	10.366	30011015.452386	10	429.4265	7.49436e-05	2.51674e-04
2023/03/06	11:30:36	ok	ok	428.8380	59.275	0.041865	20.08	60.006	10.396	31400625.281310	9	429.4221	7.56427e-05	2.94441e-04
2023/03/06	11:35:36	ok	ok	428.9500	59.279	0.041865	20.14	60.006	10.430	34892499.398775	12	429.2569	8.25110e-05	6.66553e-04
2023/03/06	11:40:36	ok	ok	428.8320	59.325	0.041865	20.16	59.944	10.435	28184744.668569	10	429.3352	7.97563e-05	3.12449e-04
2023/03/06	11:45:36	ok	ok	428.8060	59.304	0.041865	20.18	60.020	10.459	33248968.650938	10	429.3586	7.94430e-05	3.31251e-04
2023/03/06	11:50:36	--	ok	428.7940	59.316	0.041865	20.24	59.997	10.489	33137763.886524	10	429.4190	7.77827e-05	2.78822e-04
2023/03/06	11:50:43	ok	ok	429.1900	59.387	0.041875	20.26	59.960	10.499	29918760.137059	10	429.7086	7.67449e-05	2.89009e-04
2023/03/06	11:55:43	ok	ok	428.9820	59.390	0.041875	20.26	59.960	10.499	30685029.174173	8	429.7839	7.36392e-05	3.06545e-04
2023/03/06	12:00:43	ok	ok	429.0420	59.394	0.041875	20.32	59.924	10.528	31046325.290891	13	429.7043	7.67283e-05	3.71544e-04
2023/03/06	12:05:43	ok	ok	429.0940	59.401	0.041875	20.39	59.957	10.577	30730973.031497	12	429.6512	7.87378e-05	3.75056e-04
2023/03/06	12:10:43	ok	ok	429.0800	59.399	0.041875	20.42	60.006	10.604	32799510.228911	12	429.6044	8.01756e-05	2.95368e-04
2023/03/06	12:15:43	--	ok	429.3060	59.410	0.041875	20.48	59.951	10.629	29440001.346573	12	429.6389	8.01170e-05	3.03120e-04
2023/03/06	12:15:51	ok	ok	429.0600	59.301	0.041859	20.48	59.951	10.629	33890119.690352	8	429.5026	7.41803e-05	3.18118e-04
2023/03/06	12:20:50	ok	ok	428.8340	59.290	0.041859	20.53	59.960	10.665	34232173.079813	12	429.3285	7.92766e-05	3.21153e-04
2023/03/06	12:25:50	ok	ok	429.1080	59.294	0.041859	20.56	59.988	10.687	33232975.843659	11	429.3729	7.95855e-05	4.18073e-04
2023/03/06	12:30:50	ok	ok	429.0120	59.304	0.041859	20.58	59.966	10.694	33225271.659835	10	429.3770	7.96914e-05	3.55644e-04
2023/03/06	12:35:50	ok	ok	428.8540	59.303	0.041859	20.62	59.985	10.723	28396426.781508	11	429.3216	8.16790e-05	6.92648e-04
2023/03/06	12:40:50	ok	ok	429.0940	59.310	0.041859	20.62	60.020	10.729	34119904.240776	11	429.3967	7.87884e-05	3.48477e-04
2023/03/06	12:45:50	ok	ok	428.8760	59.311	0.041859	20.69	60.011	10.772	33433118.154756	11	429.4919	7.69748e-05	3.09282e-04
2023/03/06	12:50:50	ok	ok	428.8960	59.313	0.041859	20.70	59.948	10.770	36481090.869267	12	429.4607	7.79590e-05	3.48772e-04
2023/03/06	12:55:50	ok	ok	428.9280	59.325	0.041859	20.76	59.969	10.809	34642529.458969	13	429.4478	7.91486e-05	3.36596e-04
2023/03/06	13:00:50	ok	ok	428.8960	59.336	0.041859	20.83	59.916	10.844	34355077.197290	11	429.5165	7.70179e-05	3.02183e-04
2023/03/06	13:05:50	ok	ok	429.1220	59.339	0.041859	20.84	59.962	10.861	33639597.461074	10	429.4542	8.01716e-05	2.88387e-04
2023/03/06	13:10:50	ok	ok	429.0500	59.332	0.041859	20.89	60.002	10.895	35559380.856761	13	429.5748	7.59476e-05	2.96544e-04
2023/03/06	13:15:50	ok	ok	429.0300	59.342	0.041859	20.91	59.997	10.911	33598831.433057	12	429.5136	7.81534e-05	3.29297e-04
2023/03/06	13:20:50	ok	ok	429.0400	59.337	0.041859	20.96	59.980	10.935	35827807.696495	11	429.6352	7.42560e-05	2.16153e-04
2023/03/06	13:25:50	ok	ok	429.1400	59.348	0.041859	21.00	59.969	10.960	32774055.808490	10	429.5448	7.87146e-05	3.34089e-04
2023/03/06	13:30:50	ok	ok	429.1260	59.347	0.041859	21.00	60.011	10.968	34339642.118076	8	429.6344	7.45915e-05	2.42504e-04
2023/03/06	13:35:50	ok	ok	429.1620	59.347	0.041859	21.06	59.998	11.001	31136333.790529	13	429.5371	7.91160e-05	4.15210e-04
2023/03/06	13:40:50	--	ok	429.2020	59.353	0.041859	21.07	59.980	11.007	32855389.076119	11	429.6887	7.41295e-05	2.70202e-04
2023/03/06	13:40:57	ok	ok	429.1380	59.254	0.041849	21.10	59.933	11.018	29128874.191692	11	429.4836	7.39610e-05	2.52335e-04
2023/03/06	13:45:57	ok	ok	428.9700	59.261	0.041849	21.11	59.934	11.027	27304236.936250	11	429.4085	7.78242e-05	3.03126e-04
2023/03/06	13:50:57	ok	ok	429.0740	59.268	0.041849	21.19	60.011	11.087	27411507.387536	11	429.3623	7.92917e-05	3.85572e-04
2023/03/06	13:55:57	ok	ok	429.1080	59.269	0.041849	21.19	59.966	11.079	29336270.148554	10	429.3468	8.03459e-05	4.89030e-04
2023/03/06	14:00:57	--	ok	429.2600	59.271	0.041849	21.21	59.971	11.097	28967020.558489	9	429.5384	7.29534e-05	2.22011e-04
2023/03/06	14:01:05	--	ok	428.7820	59.180	0.041836	21.23	59.985	11.108	37191161.250686	11	429.2177	7.50401e-05	2.81276e-04
2023/03/06	14:01:12	--	ok	428.7960	59.216	0.041847	21.17	59.911	11.059	32864856.850709	10	429.4211	7.48985e-05	2.57530e-04
2023/03/06	14:01:19	ok	ok	428.9920	59.251	0.041857	21.03	60.154	11.013	34386606.633811	10	429.5133	7.54612e-05	3.01819e-04
2023/03/06	14:06:19	ok	ok	429.1100	59.358	0.041857	21.27	59.928	11.125	34787952.454061	10	429.5629	7.96589e-05	3.75383e-04
2023/03/06	14:11:19	ok	ok	429.1580	59.364	0.041857	21.30	59.956	11.149	34156130.381618	12	429.5630	7.86467e-05	3.06075e-04
2023/03/06	14:16:19	ok	ok	429.0820	59.370	0.041857	21.31	59.989	11.164	36576071.171668	12	429.6798	7.52829e-05	2.28901e-04
2023/03/06	14:21:19	--	ok	429.2660	59.362	0.041857	21.34	59.994	11.184	34317310.087148	10	429.3204	8.85289e-05	1.19692e-03
2023/03/06	14:21:26	ok	ok	428.9780	59.234	0.041844	21.34	59.974	11.180	34471721.078143	10	429.4372	7.50242e-05	3.19082e-04
2023/03/06	14:26:26	--	ok	428.7280	59.238	0.041844	21.38	59.989	11.211	37544560.227815	12	429.3055	7.98725e-05	3.31623e-04
2023/03/06	14:26:33	ok	ok	429.0840	59.379	0.041857	21.36	59.944	11.183	33190185.557191	11	429.7454	7.48859e-05	2.94145e-04
2023/03/06	14:31:33	ok	ok	429.0600	59.379	0.041857	21.40	59.992	11.220	32719180.398497	8	429.8146	7.27325e-05	2.32390e-04
2023/03/06	14:36:33	ok	ok	429.1240	59.367	0.041857	21.44	59.937	11.238	27997564.933622	11	429.6363	7.85176e-05	3.07334e-04
2023/03/06	14:41:33	--	ok	429.2460	59.383	0.041857	21.47	59.951	11.258	29992887.326428	10	429.7695	7.48913e-05	2.43880e-04
2023/03/06	14:41:40	ok	ok	429.0160	59.266	0.041845	21.51	59.896	11.275	32926871.505977	9	429.5333	7.37232e-05	2.66922e-04
2023/03/06	14:46:40	ok	ok	428.9080	59.265	0.041845	21.52	59.930	11.290	32744028.937575	11	429.4521	7.65687e-05	3.15188e-04
2023/03/06	14:51:40	ok	ok	429.0280	59.279	0.041845	21.57	59.896	11.312	35302410.379780	11	429.4621	7.77405e-05	3.65586e-04
2023/03/06	14:56:40	ok	ok	429.0320	59.287	0.041845	21.60	59.921	11.337	32369203.958288	11	429.4602	7.90503e-05	4.03591e-04
2023/03/06	15:01:40	ok	ok	429.0320	59.281	0.041845	21.62	59.948	11.360	32415590.362841	10	429.5072	7.66129e-05	2.87091e-04
2023/03/06	15:06:40	ok	ok	429.0640	59.278	0.041845	21.61	59.947	11.351	33886605.043583	11	429.5244	7.60337e-05	2.97443e-04
2023/03/06	15:11:40	ok	ok	429.1860	59.282	0.041845	21.67	59.956	11.389	33197842.152420	11	429.5011	7.77861e-05	3.55191e-04
2023/03/06	15:16:40	ok	ok	429.1620	59.282	0.041845	21.70	59.948	11.407	33108859.464476	10	429.6033	7.35769e-05	2.54741e-04
2023/03/06	15:21:40	ok	ok	428.9860	59.292	0.041845	21.72	59.942	11.424	34629640.224622	8	429.5129	7.75659e-05	3.07147e-04
2023/03/06	15:26:40	ok	ok	429.1540	59.290	0.041845	21.75	59.948	11.444	32326689.052564	10	429.4246	8.00546e-05	4.09060e-04
2023/03/06	15:31:40	ok	ok	428.9980	59.297	0.041845	21.75	59.969	11.448	31903054.260606	10	429.5123	7.77938e-05	3.42924e-04
2023/03/06	15:36:40	ok	ok	429.0200	59.310	0.041845	21.78	59.962	11.465	34312034.771923	11	429.4769	7.90314e-05	3.38436e-04
2023/03/06	15:41:40	ok	ok	429.0180	59.315	0.041845	21.82	60.003	11.501	33773725.683825	9	429.6085	7.48715e-05	3.19459e-04
2023/03/06	15:46:40	ok	ok	429.0300	59.294	0.041845	21.82	59.951	11.491	34619561.635577	11	429.4480	7.96830e-05	3.71710e-04
2023/03/06	15:51:40	ok	ok	428.9980	59.297	0.041845	21.72	60.061	11.446	32846950.214266	11	429.5341	7.59444e-05	2.78066e-04
2023/03/06	15:56:40	ok	ok	429.0380	59.294	0.041845	21.77	59.994	11.462	30865200.032254	9	429.5951	7.43253e-05	2.46998e-04
2023/03/06	16:01:40	ok	ok	428.9920	59.303	0.041845	21.82	59.992	11.499	32070073.952449	11	429.5131	7.76855e-05	4.33869e-04
2023/03/06	16:06:40	ok	ok	429.1860	59.294	0.041845	21.82	59.983	11.497	31283386.090319	8	429.6086	7.47502e-05	3.04040e-04
2023/03/06	16:11:40	ok	ok	429.0400	59.310	0.041845	21.88	59.937	11.525	32407610.305813	10	429.5998	7.46957e-05	3.03496e-04
2023/03/06	16:16:40	ok	ok	428.9860	59.304	0.041845	21.88	59.969	11.531	34292109.554830	10	429.3588	8.40215e-05	7.69833e-04
2023/03/06	16:21:41	ok	ok	428.9620	59.303	0.041845	21.91	59.956	11.548	34015730.955983	8	429.6269	7.31820e-05	2.46764e-04
2023/03/06	16:26:40	ok	ok	428.9020	59.294	0.041845	21.74	60.127	11.469	33685300.078629	10	429.4377	7.83194e-05	4.09335e-04
2023/03/06	16:31:40	ok	ok	428.8640	59.280	0.041845	21.62	60.107	11.390	34775422.509809	11	429.4536	7.68028e-05	3.39900e-04
2023/03/06	16:36:40	ok	ok	428.9460	59.269	0.041845	21.60	60.125	11.376	32647859.759208	10	429.4403	7.68570e-05	3.49013e-04
2023/03/06	16:41:40	ok	ok	428.8780	59.281	0.041845	21.65	60.070	11.402	31715567.976808	11	429.3608	8.02414e-05	3.81078e-04
2023/03/06	16:46:40	ok	ok	428.9480	59.281	0.041845	21.74	59.989	11.443	38277366.476988	9	429.7488	6.66896e-05	5.15395e-04
2023/03/06	16:51:40	ok	ok	429.0920	59.281	0.041845	21.72	60.008	11.436	36216779.922197	7	429.6504	7.13726e-05	2.10402e-04
2023/03/06	16:56:40	ok	ok	428.9820	59.279	0.041845	21.74	60.011	11.447	31469152.847355	10	429.4299	7.91084e-05	4.01705e-04
2023/03/06	17:01:40	ok	ok	429.0280	59.281	0.041845	21.80	59.976	11.478	35812434.613699	10	429.4948	7.58845e-05	3.12424e-04
2023/03/06	17:06:40	ok	ok	428.9220	59.282	0.041845	21.80	59.966	11.476	31393843.860420	12	429.4345	7.84372e-05	3.78133e-04
2023/03/06	17:11:40	ok	ok	429.0240	59.288	0.041845	21.81	59.980	11.487	35608882.334596	7	429.6107	7.22048e-05	1.58752e-04
2023/03/06	17:16:40	ok	ok	429.0900	59.285	0.041845	21.84	59.962	11.502	38745789.662787	9	429.5705	7.40567e-05	2.32593e-04
2023/03/06	17:21:41	ok	ok	429.0240	59.284	0.041845	21.81	59.948	11.481	36136130.691233	7	429.5661	7.37115e-05	2.29864e-04
2023/03/06	17:26:40	ok	ok	429.0600	59.294	0.041845	21.82	59.960	11.492	33331729.666187	10	429.5120	7.65136e-05	3.15986e-04
2023/03/06	17:31:40	ok	ok	429.0560	59.279	0.041845	21.72	60.049	11.444	35509083.116930	12	429.2800	8.37953e-05	6.66722e-04
2023/03/06	17:36:40	ok	ok	429.0720	59.265	0.041845	21.60	60.157	11.382	37014129.736280	7	429.5228	7.28533e-05	2.37498e-04
2023/03/06	17:41:40	ok	ok	428.8580	59.242	0.041845	21.54	60.157	11.343	33758637.763973	9	429.3482	7.85642e-05	3.84099e-04
2023/03/06	17:46:40	ok	ok	428.8940	59.240	0.041845	21.45	60.121	11.281	33546483.659461	10	429.3395	7.73926e-05	3.56516e-04
2023/03/06	17:51:40	ok	ok	428.9200	59.241	0.041845	21.47	60.122	11.290	33489739.852449	12	429.2837	7.92827e-05	4.03304e-04
2023/03/06	17:56:40	ok	ok	428.8680	59.251	0.041845	21.57	60.021	11.335	34417128.786409	11	429.3672	7.73796e-05	3.18472e-04
2023/03/06	18:01:40	ok	ok	428.9280	59.255	0.041845	21.57	59.960	11.324	35090411.892760	11	429.4658	7.43324e-05	3.07586e-04
2023/03/06	18:06:40	ok	ok	428.8280	59.252	0.041845	21.58	59.962	11.335	34005601.161810	10	429.3097	7.89813e-05	3.86480e-04
2023/03/06	18:11:40	ok	ok	428.9780	59.250	0.041845	21.58	59.971	11.336	33432977.592011	11	429.3503	7.82365e-05	3.73615e-04
2023/03/06	18:16:40	ok	ok	428.9660	59.248	0.041845	21.60	59.942	11.341	32811093.116498	10	429.3961	7.70960e-05	2.95325e-04
2023/03/06	18:21:40	ok	ok	428.8720	59.245	0.041845	21.60	59.997	11.352	29985785.648633	11	429.3085	7.93752e-05	3.96327e-04
2023/03/06	18:26:40	ok	ok	429.0420	59.241	0.041845	21.61	59.966	11.355	31119221.526703	12	429.3303	7.88194e-05	4.02004e-04
2023/03/06	18:31:40	ok	ok	428.8780	59.245	0.041845	21.57	59.969	11.325	31413371.699565	11	429.2904	7.94568e-05	4.00040e-04
2023/03/06	18:36:40	ok	ok	428.8280	59.230	0.041845	21.47	60.102	11.286	31736082.429729	11	429.2490	7.94969e-05	4.29281e-04
2023/03/06	18:41:40	ok	ok	428.8440	59.226	0.041845	21.37	60.107	11.223	31805828.891825	11	429.2691	7.72953e-05	3.65221e-04
2023/03/06	18:46:40	ok	ok	428.8900	59.214	0.041845	21.29	60.102	11.168	32257717.902646	11	429.2127	7.84433e-05	3.40642e-04
2023/03/06	18:51:40	--	ok	428.6360	59.215	0.041845	21.23	60.093	11.128	32146047.866040	11	429.2021	7.78526e-05	4.50152e-04
2023/03/06	18:51:47	--	ok	429.2740	59.369	0.041864	21.20	60.098	11.112	31064897.646386	12	429.7151	7.38135e-05	2.35547e-04
2023/03/06	18:51:54	ok	ok	428.8380	59.219	0.04185	21.17	60.081	11.090	36722338.721538	8	429.4051	7.31870e-05	3.14821e-04
2023/03/06	18:56:54	--	ok	428.7660	59.243	0.04185	21.20	60.076	11.108	34602953.337249	11	429.2416	7.97689e-05	3.73110e-04
2023/03/06	18:57:01	--	ok	429.2320	59.366	0.041862	21.23	60.125	11.134	34402932.908981	11	429.6389	7.56544e-05	2.70444e-04
2023/03/06	18:57:09	--	ok	428.7260	59.211	0.04185	21.10	60.122	11.053	34252030.873135	8	429.4044	7.26480e-05	3.20320e-04
2023/03/06	18:57:16	ok	ok	428.9720	59.273	0.041864	20.93	60.317	10.980	31676078.805544	11	429.5113	7.63614e-05	2.69000e-04
2023/03/06	19:02:15	ok	ok	429.0560	59.377	0.041864	21.34	59.921	11.170	32357912.229466	11	429.9312	6.68177e-05	5.65039e-04
2023/03/06	19:07:15	ok	ok	429.0260	59.381	0.041864	21.40	59.887	11.201	30421802.883082	11	429.6405	7.73147e-05	2.85668e-04
2023/03/06	19:12:15	--	ok	429.2540	59.374	0.041864	21.42	59.911	11.222	33319459.694300	10	429.7078	7.51996e-05	2.43365e-04
2023/03/06	19:12:22	ok	ok	428.9480	59.240	0.041851	21.44	59.861	11.223	34580589.592959	10	429.4866	7.31258e-05	3.09587e-04
2023/03/06	19:17:22	ok	ok	428.8420	59.264	0.041851	21.50	59.873	11.262	34579485.054248	7	429.5173	7.25702e-05	1.44487e-04
2023/03/06	19:22:22	ok	ok	428.8220	59.277	0.041851	21.54	59.879	11.291	35756009.514829	11	429.2820	8.29735e-05	6.26116e-04
2023/03/06	19:27:22	ok	ok	428.9020	59.269	0.041851	21.54	59.814	11.279	33358381.951875	11	429.3904	7.91338e-05	3.33315e-04
2023/03/06	19:32:22	ok	ok	428.8680	59.272	0.041851	21.61	59.759	11.315	33705095.655425	11	429.4344	7.75196e-05	3.47465e-04
2023/03/06	19:37:22	ok	ok	428.8740	59.270	0.041851	21.61	59.770	11.317	36742409.958681	10	429.4555	7.71973e-05	3.00324e-04
2023/03/06	19:42:22	ok	ok	428.8280	59.262	0.041851	21.48	59.911	11.261	36221281.852211	11	429.3409	7.90466e-05	3.56012e-04
2023/03/06	19:47:22	--	ok	428.7220	59.249	0.041851	21.38	59.948	11.203	43039746.867492	10	429.3565	7.79569e-05	2.76603e-04
2023/03/06	19:47:29	ok	ok	429.0600	59.395	0.041865	21.42	59.892	11.219	35879779.562469	11	429.7751	7.58682e-05	2.85340e-04
2023/03/06	19:52:29	ok	ok	429.1660	59.370	0.041865	21.31	59.916	11.151	31858772.984227	8	429.6636	7.56170e-05	2.52346e-04
2023/03/06	19:57:29	ok	ok	429.0840	59.368	0.041865	21.26	60.002	11.130	29563095.175411	8	429.7222	7.32322e-05	2.60375e-04
2023/03/06	20:02:29	ok	ok	429.1220	59.378	0.041865	21.38	59.841	11.183	28618365.987283	10	429.6389	7.67503e-05	3.41952e-04
2023/03/06	20:07:29	ok	ok	429.1300	59.385	0.041865	21.45	59.774	11.216	29649838.127455	12	429.6469	7.78606e-05	3.48273e-04
2023/03/06	20:12:29	ok	ok	429.1160	59.382	0.041865	21.47	59.777	11.225	31908701.766604	11	429.6577	7.82029e-05	3.73552e-04
2023/03/06	20:17:29	ok	ok	429.1600	59.377	0.041865	21.47	59.733	11.217	30847321.796267	9	429.6905	7.74368e-05	3.13954e-04
2023/03/06	20:22:29	ok	ok	429.0780	59.384	0.041865	21.52	59.765	11.259	28527450.903733	8	429.8936	6.97818e-05	4.32014e-04
2023/03/06	20:27:29	ok	ok	429.1500	59.378	0.041865	21.58	59.695	11.284	32896815.454103	10	429.7183	7.70320e-05	2.92505e-04
2023/03/06	20:32:29	ok	ok	429.0860	59.385	0.041865	21.54	59.664	11.250	30167071.713401	9	429.6752	7.84995e-05	4.09913e-04
2023/03/06	20:37:29	--	ok	429.2020	59.380	0.041865	21.54	59.701	11.257	30257315.889893	8	429.7740	7.39168e-05	2.59366e-04
2023/03/06	20:37:37	ok	ok	429.0420	59.279	0.041855	21.57	59.706	11.276	33080547.028600	10	429.5133	7.50574e-05	2.80393e-04
2023/03/06	20:42:36	ok	ok	428.8640	59.264	0.041855	21.38	59.864	11.188	34356419.467240	11	429.3417	8.00724e-05	3.78914e-04
2023/03/06	20:47:36	ok	ok	428.8140	59.265	0.041855	21.34	59.834	11.154	32832436.113259	11	429.3953	7.68777e-05	3.74305e-04
2023/03/06	20:52:36	ok	ok	428.8100	59.266	0.041855	21.26	59.915	11.114	34864979.085052	11	429.2730	8.11297e-05	4.19365e-04
2023/03/06	20:57:36	ok	ok	429.0640	59.266	0.041855	21.23	59.901	11.093	32118625.162674	7	429.4486	7.42657e-05	2.71245e-04
2023/03/06	21:02:36	ok	ok	428.9280	59.251	0.041855	21.21	59.834	11.072	34038593.193621	10	429.3368	7.78222e-05	3.47631e-04
2023/03/06	21:07:36	--	ok	428.7600	59.246	0.041855	21.16	59.921	11.052	35129799.877823	11	429.2494	8.00409e-05	3.66527e-04
2023/03/06	21:07:44	ok	ok	429.1580	59.360	0.041867	21.21	59.875	11.079	29539427.804757	10	429.6769	7.55153e-05	3.18006e-04
2023/03/06	21:12:43	ok	ok	429.0780	59.376	0.041867	21.27	59.677	11.079	28269511.842750	11	429.6035	7.84009e-05	3.75809e-04
2023/03/06	21:17:43	ok	ok	429.0540	59.379	0.041867	21.38	59.695	11.156	29445274.925543	10	429.5417	8.19762e-05	7.11064e-04
2023/03/06	21:22:43	ok	ok	429.0720	59.375	0.041867	21.38	59.706	11.158	30559387.343403	10	429.6482	7.82957e-05	3.52571e-04
2023/03/06	21:27:43	ok	ok	429.1080	59.377	0.041867	21.38	59.719	11.160	30070452.070687	11	429.6270	7.83801e-05	3.87873e-04
2023/03/06	21:32:43	ok	ok	429.1540	59.378	0.041867	21.41	59.599	11.155	28753636.974426	7	429.7537	7.39918e-05	2.83467e-04
2023/03/06	21:37:43	--	ok	429.2140	59.363	0.041867	21.38	59.663	11.150	29003482.367416	9	429.5893	7.99808e-05	5.16391e-04
2023/03/06	21:37:50	ok	ok	428.9520	59.268	0.041856	21.41	59.655	11.166	33114359.177045	11	429.4694	7.56391e-05	2.88956e-04
2023/03/06	21:42:50	ok	ok	429.0400	59.274	0.041856	21.44	59.660	11.186	33146403.435282	11	429.3775	7.96568e-05	3.42680e-04
2023/03/06	21:47:50	--	ok	428.7900	59.267	0.041856	21.29	59.759	11.104	32230068.625394	11	429.2174	8.30143e-05	8.73980e-04
2023/03/06	21:47:57	ok	ok	429.0120	59.350	0.041866	21.33	59.709	11.121	29168936.645662	11	429.6784	7.49767e-05	2.41857e-04
2023/03/06	21:52:56	ok	ok	428.9360	59.342	0.041866	21.16	59.846	11.038	30184635.154136	11	429.5159	7.81497e-05	3.64552e-04
2023/03/06	21:57:56	ok	ok	429.0420	59.341	0.041866	21.07	59.841	10.981	27513361.878037	11	429.5159	7.82191e-05	3.81993e-04
2023/03/06	22:02:56	ok	ok	429.0020	59.334	0.041866	21.03	59.834	10.954	25344766.970565	6	429.6731	7.26707e-05	1.59532e-04
2023/03/06	22:07:56	ok	ok	428.8340	59.328	0.041866	21.01	59.832	10.944	27628306.155442	13	429.4071	7.93846e-05	3.32206e-04
2023/03/06	22:12:56	ok	ok	429.1080	59.339	0.041866	21.09	59.713	10.969	28858875.438350	11	429.5046	7.78975e-05	3.05646e-04
2023/03/06	22:17:56	ok	ok	428.9880	59.339	0.041866	21.19	59.719	11.034	28751873.010187	11	429.4852	7.91588e-05	3.62776e-04
2023/03/06	22:22:56	ok	ok	429.0800	59.339	0.041866	21.21	59.664	11.040	26736449.577102	11	429.4761	8.03754e-05	3.50711e-04
2023/03/06	22:27:56	ok	ok	429.0340	59.340	0.041866	21.27	59.641	11.072	30377231.566843	11	429.4384	8.20004e-05	7.53145e-04
2023/03/06	22:32:56	ok	ok	428.9240	59.345	0.041866	21.29	59.600	11.075	30493336.031724	12	429.5700	7.74095e-05	3.52990e-04
2023/03/06	22:37:56	ok	ok	428.9440	59.338	0.041866	21.29	59.600	11.075	28658123.435011	10	429.5527	7.79812e-05	2.99599e-04
2023/03/06	22:42:56	ok	ok	429.0380	59.341	0.041866	21.30	59.567	11.077	27603463.679155	10	429.5416	7.85423e-05	4.11089e-04
2023/03/06	22:47:56	ok	ok	428.9920	59.338	0.041866	21.19	59.696	11.029	28038473.822380	12	429.5650	7.55769e-05	2.78362e-04
2023/03/06	22:52:56	ok	ok	428.9140	59.324	0.041866	21.09	59.724	10.971	30960429.920505	11	429.4901	7.76146e-05	2.84701e-04
2023/03/06	22:57:56	ok	ok	428.9420	59.311	0.041866	21.03	59.715	10.932	30484621.036757	12	429.4378	7.85775e-05	3.42149e-04
2023/03/06	23:02:56	ok	ok	428.9460	59.298	0.041866	20.96	59.768	10.897	28371196.544823	7	429.5623	7.30862e-05	1.65920e-04
2023/03/06	23:07:56	ok	ok	428.9700	59.299	0.041866	20.91	59.783	10.872	29154742.882555	11	429.4265	7.73235e-05	2.91173e-04
2023/03/06	23:12:56	ok	ok	428.8520	59.308	0.041866	21.00	59.654	10.903	28933334.037772	10	429.4694	7.79867e-05	3.44604e-04
2023/03/06	23:17:56	ok	ok	429.0280	59.311	0.041866	21.07	59.596	10.936	29282987.138971	11	429.4603	7.84651e-05	3.12859e-04
2023/03/06	23:22:56	ok	ok	428.9380	59.315	0.041866	21.11	59.603	10.966	28619267.366615	9	429.5846	7.40342e-05	2.22042e-04
2023/03/06	23:27:56	ok	ok	429.0340	59.321	0.041866	21.14	59.564	10.978	24659844.394985	10	429.5661	7.49074e-05	2.20005e-04
2023/03/06	23:32:56	ok	ok	428.9160	59.313	0.041866	21.19	59.582	11.008	29082843.164893	7	429.6287	7.29417e-05	2.16597e-04
2023/03/06	23:37:56	ok	ok	429.0600	59.325	0.041866	21.14	59.564	10.978	27487078.210179	10	429.4409	7.93452e-05	3.76177e-04
2023/03/06	23:42:56	ok	ok	428.9680	59.320	0.041866	21.19	59.513	10.996	28466221.170233	10	429.5069	7.77246e-05	3.18360e-04
2023/03/06	23:47:56	--	ok	428.7780	59.305	0.041866	21.01	59.655	10.911	26148787.042240	9	429.4049	7.90889e-05	3.98340e-04
2023/03/06	23:48:04	ok	ok	429.1660	59.374	0.041878	21.00	59.654	10.903	29047892.411896	10	429.8018	7.38319e-05	2.48044e-04
2023/03/06	23:53:03	--	ok	429.2300	59.381	0.041878	20.90	59.704	10.849	27578130.267120	11	429.5685	7.95881e-05	3.52088e-04
2023/03/06	23:53:10	ok	ok	429.1440	59.270	0.041866	20.87	59.687	10.828	29226329.873688	10	429.4691	7.40407e-05	2.66734e-04
2023/03/06	23:58:09	ok	ok	428.8180	59.263	0.041866	20.82	59.722	10.799	28071251.010084	11	429.4104	7.60571e-05	2.15227e-04
2023/03/07	00:03:09	ok	ok	428.8340	59.268	0.041866	20.78	59.715	10.773	30836935.593084	12	429.4686	7.32386e-05	3.48988e-04
2023/03/07	00:08:09	ok	ok	428.8280	59.270	0.041866	20.82	59.655	10.787	27960403.591170	10	429.2127	8.31774e-05	7.34686e-04
2023/03/07	00:13:09	ok	ok	428.8540	59.281	0.041866	20.90	59.535	10.819	28183474.522476	12	429.3933	7.76004e-05	2.40443e-04
2023/03/07	00:18:09	ok	ok	428.8660	59.283	0.041866	20.93	59.527	10.836	26134586.306375	13	429.3519	7.85615e-05	3.98688e-04
2023/03/07	00:23:09	ok	ok	428.8520	59.279	0.041866	20.97	59.567	10.868	28370402.795193	11	429.3428	7.95263e-05	2.96923e-04
2023/03/07	00:28:09	ok	ok	429.0100	59.280	0.041866	21.01	59.576	10.897	29371105.858430	12	429.4040	7.80061e-05	3.35993e-04
2023/03/07	00:33:09	--	ok	428.7820	59.279	0.041866	20.99	59.504	10.867	29550174.159671	10	429.4092	7.78999e-05	2.85199e-04
2023/03/07	00:33:16	ok	ok	429.1220	59.370	0.041877	20.99	59.504	10.867	28259703.175316	10	429.7071	7.50729e-05	2.82784e-04
2023/03/07	00:38:15	ok	ok	429.1280	59.372	0.041877	20.97	59.567	10.868	28700420.350931	11	429.5927	7.86179e-05	3.20679e-04
2023/03/07	00:43:15	ok	ok	429.1020	59.354	0.041877	20.80	59.654	10.778	30424163.049373	8	429.6526	7.42870e-05	2.15850e-04
2023/03/07	00:48:15	ok	ok	429.0420	59.346	0.041877	20.69	59.733	10.723	26250575.117503	10	429.5235	7.77549e-05	2.98966e-04
2023/03/07	00:53:15	ok	ok	428.8600	59.336	0.041877	20.62	59.751	10.681	29797474.948791	8	429.4937	7.80756e-05	2.60654e-04
2023/03/07	00:58:15	ok	ok	428.8820	59.330	0.041877	20.58	59.765	10.659	28385895.143904	9	429.5276	7.58715e-05	2.29540e-04
2023/03/07	01:03:15	ok	ok	429.0540	59.339	0.041877	20.60	59.608	10.647	31479785.013085	10	429.4018	8.09255e-05	4.63347e-04
2023/03/07	01:08:15	ok	ok	429.0220	59.344	0.041877	20.73	59.594	10.724	30158956.923808	11	429.5524	7.65512e-05	2.93194e-04
2023/03/07	01:13:15	ok	ok	428.8680	59.351	0.041877	20.76	59.567	10.736	27439740.290162	9	429.4434	8.00080e-05	3.14130e-04
2023/03/07	01:18:15	ok	ok	428.9260	59.338	0.041877	20.72	59.591	10.714	31847424.503236	9	429.4731	7.90788e-05	3.28933e-04
2023/03/07	01:23:15	ok	ok	428.9420	59.348	0.041877	20.79	59.536	10.749	28442589.745796	12	429.3510	8.41035e-05	7.67323e-04
2023/03/07	01:28:15	ok	ok	428.9400	59.336	0.041877	20.75	59.495	10.715	30459445.114653	13	429.5153	7.81985e-05	2.79636e-04
2023/03/07	01:33:15	ok	ok	428.8480	59.350	0.041877	20.80	59.516	10.754	26727741.384528	10	429.4392	8.09219e-05	3.59412e-04
2023/03/07	01:38:15	ok	ok	428.9520	59.323	0.041877	20.62	59.655	10.664	27592336.982886	11	429.4480	7.86938e-05	3.37979e-04
2023/03/07	01:43:15	ok	ok	428.9780	59.311	0.041877	20.53	59.673	10.614	30792810.636041	13	429.4427	7.76908e-05	2.72405e-04
2023/03/07	01:48:15	ok	ok	428.8520	59.293	0.041877	20.46	59.672	10.569	27753065.833833	10	429.4210	7.76289e-05	2.64673e-04
2023/03/07	01:53:15	--	ok	428.7380	59.306	0.041877	20.40	59.759	10.550	30635617.986912	9	429.3260	8.02518e-05	3.81999e-04
2023/03/07	01:53:22	ok	ok	429.0540	59.394	0.04189	20.39	59.692	10.530	29993647.001681	11	429.7620	7.52858e-05	2.76897e-04
2023/03/07	01:58:22	ok	ok	428.9600	59.398	0.04189	20.36	59.709	10.515	27666386.047369	10	429.7034	7.69087e-05	2.77746e-04
2023/03/07	02:03:22	ok	ok	428.9880	59.392	0.04189	20.36	59.709	10.515	29376219.654406	11	429.5471	8.08832e-05	3.28806e-04
2023/03/07	02:08:22	ok	ok	429.1060	59.408	0.04189	20.50	59.591	10.581	27898015.948375	12	429.7154	7.74054e-05	3.09958e-04
2023/03/07	02:13:22	ok	ok	429.1060	59.406	0.04189	20.60	59.416	10.613	29470814.295892	10	429.5453	8.36520e-05	7.11929e-04
2023/03/07	02:18:22	ok	ok	429.1480	59.410	0.04189	20.66	59.467	10.657	29140239.834329	8	429.8496	7.40711e-05	2.47639e-04
2023/03/07	02:23:22	--	ok	429.2400	59.407	0.04189	20.69	59.486	10.678	26789559.345334	7	429.7900	7.61963e-05	1.99268e-04
2023/03/07	02:23:29	ok	ok	428.9860	59.309	0.041878	20.65	59.490	10.652	32656538.438162	10	429.5128	7.62300e-05	2.63720e-04
2023/03/07	02:28:29	ok	ok	428.9440	59.321	0.041878	20.70	59.454	10.681	29044080.194149	11	429.5304	7.61471e-05	2.85194e-04
2023/03/07	02:33:30	ok	ok	429.0200	59.328	0.041878	20.70	59.431	10.677	31895486.507709	11	429.5349	7.71901e-05	3.59673e-04
2023/03/07	02:38:29	ok	ok	428.8720	59.315	0.041878	20.65	59.522	10.658	27790928.730720	9	429.4822	7.72898e-05	2.68072e-04
2023/03/07	02:43:29	ok	ok	428.8360	59.304	0.041878	20.49	59.576	10.570	28535573.733729	12	429.3184	8.17398e-05	7.92473e-04
2023/03/07	02:48:29	ok	ok	428.8840	59.294	0.041878	20.43	59.612	10.542	29698393.256777	12	429.3514	7.97387e-05	3.78755e-04
2023/03/07	02:53:29	ok	ok	428.8400	59.282	0.041878	20.39	59.617	10.517	30123381.956281	11	429.3909	7.80578e-05	2.71867e-04
2023/03/07	02:58:29	ok	ok	428.9020	59.285	0.041878	20.33	59.649	10.488	29340572.428253	10	429.3900	7.76168e-05	3.00443e-04
2023/03/07	03:03:29	--	ok	428.6880	59.271	0.041878	20.33	59.660	10.490	27755857.971422	8	429.4570	7.45876e-05	2.53157e-04
2023/03/07	03:03:37	ok	ok	429.0940	59.400	0.041894	20.26	59.672	10.448	27056191.030068	11	429.7779	7.46653e-05	3.12116e-04
2023/03/07	03:08:36	--	ok	429.2180	59.402	0.041894	20.31	59.632	10.467	25976004.107651	11	429.6389	7.91593e-05	3.51630e-04
2023/03/07	03:08:43	ok	ok	429.1260	59.300	0.041883	20.26	59.649	10.444	27862824.049733	8	429.5205	7.47949e-05	2.97144e-04
2023/03/07	03:13:43	ok	ok	428.9520	59.353	0.041883	20.42	59.521	10.518	29313479.584196	10	429.3196	8.36671e-05	7.37470e-04
2023/03/07	03:18:43	ok	ok	429.0040	59.340	0.041883	20.50	59.454	10.557	30023572.227169	11	429.5351	7.76345e-05	2.81795e-04
2023/03/07	03:23:43	ok	ok	429.0760	59.343	0.041883	20.55	59.449	10.582	26986565.463099	9	429.6355	7.50703e-05	2.69813e-04
2023/03/07	03:28:43	ok	ok	428.9000	59.343	0.041883	20.62	59.440	10.625	27998960.416849	8	429.4494	8.12033e-05	3.85153e-04
2023/03/07	03:33:43	ok	ok	429.0200	59.340	0.041883	20.65	59.342	10.626	27265298.954549	10	429.5492	7.76171e-05	4.07469e-04
2023/03/07	03:38:43	ok	ok	428.9000	59.355	0.041883	20.63	59.374	10.623	28122719.115760	13	429.4882	8.02254e-05	3.90980e-04
2023/03/07	03:43:43	ok	ok	429.1180	59.353	0.041883	20.62	59.429	10.623	27493841.736191	9	429.6464	7.43080e-05	2.15084e-04
2023/03/07	03:48:44	ok	ok	428.9020	59.327	0.041883	20.49	59.484	10.554	27011820.456102	10	429.4301	8.04278e-05	3.00040e-04
2023/03/07	03:53:43	ok	ok	428.8860	59.322	0.041883	20.40	59.573	10.517	29190293.573913	11	429.5429	7.52143e-05	3.44073e-04
2023/03/07	03:58:43	--	ok	428.7960	59.313	0.041883	20.33	59.525	10.467	27972208.875632	10	429.2769	8.36881e-05	7.76783e-04
2023/03/07	03:58:50	--	ok	429.3080	59.385	0.041893	20.35	59.530	10.476	29575831.607252	11	429.7509	7.45967e-05	2.88278e-04
2023/03/07	03:58:58	--	ok	428.6740	59.204	0.041878	20.31	59.557	10.454	29731743.740368	9	429.3269	7.51893e-05	2.70484e-04
2023/03/07	03:59:05	ok	ok	428.9440	59.305	0.041894	20.25	59.649	10.436	29907873.957792	10	429.5510	7.60588e-05	3.10860e-04
2023/03/07	04:04:04	ok	ok	429.0580	59.392	0.041894	20.31	59.532	10.450	27690742.583391	11	429.5069	8.37334e-05	8.16607e-04
2023/03/07	04:09:04	ok	ok	429.0280	59.385	0.041894	20.28	59.564	10.439	28886506.535626	9	429.4780	8.37584e-05	6.78731e-04
2023/03/07	04:14:04	ok	ok	429.1660	59.376	0.041894	20.22	59.567	10.406	24793934.865557	8	429.7475	7.37367e-05	3.02463e-04
2023/03/07	04:19:04	ok	ok	428.8940	59.374	0.041894	20.19	59.585	10.391	25366599.849584	11	429.5628	7.95417e-05	3.63166e-04
2023/03/07	04:24:04	ok	ok	428.9240	59.386	0.041894	20.24	59.490	10.400	27632166.142019	10	429.5514	8.07314e-05	3.86328e-04
2023/03/07	04:29:04	ok	ok	429.0460	59.388	0.041894	20.31	59.443	10.434	26936882.901307	11	429.6218	7.94501e-05	4.34350e-04
2023/03/07	04:34:04	ok	ok	429.1800	59.388	0.041894	20.36	59.371	10.456	25752830.759661	11	429.6151	7.98063e-05	4.08318e-04
2023/03/07	04:39:04	ok	ok	429.1500	59.396	0.041894	20.40	59.344	10.477	24783913.531577	11	429.7013	7.74481e-05	3.12202e-04
2023/03/07	04:44:04	ok	ok	429.1240	59.389	0.041894	20.40	59.335	10.475	24914661.268137	13	429.6327	7.89070e-05	2.91738e-04
2023/03/07	04:49:04	ok	ok	429.1480	59.391	0.041894	20.42	59.338	10.486	25979907.806580	12	429.6190	8.02514e-05	3.37484e-04
2023/03/07	04:54:04	ok	ok	429.1100	59.379	0.041894	20.32	59.434	10.442	26693844.401318	11	429.5605	8.14214e-05	3.96139e-04
2023/03/07	04:59:04	ok	ok	428.9400	59.382	0.041894	20.19	59.484	10.373	23185005.308062	12	429.6012	7.80991e-05	3.40762e-04
2023/03/07	05:04:04	ok	ok	428.9040	59.358	0.041894	20.14	59.498	10.342	25294772.120740	10	429.5619	7.79438e-05	3.30118e-04
2023/03/07	05:09:04	ok	ok	428.9720	59.354	0.041894	20.07	59.580	10.314	25700259.994120	12	429.5661	7.82211e-05	3.09158e-04
2023/03/07	05:14:04	ok	ok	428.9080	59.352	0.041894	19.98	59.554	10.258	27886401.603953	12	429.5305	7.83581e-05	4.67111e-04
2023/03/07	05:19:04	ok	ok	428.9360	59.355	0.041894	19.97	59.509	10.242	25731447.753037	12	429.4608	8.04020e-05	4.35586e-04
2023/03/07	05:24:04	ok	ok	428.9520	59.350	0.041894	19.94	59.516	10.225	24748132.998250	12	429.4834	7.89612e-05	3.58960e-04
2023/03/07	05:29:04	ok	ok	429.0220	59.333	0.041894	19.89	59.521	10.200	24857367.638868	13	429.4305	7.99189e-05	3.79313e-04
2023/03/07	05:34:04	--	ok	428.7740	59.343	0.041894	19.87	59.571	10.193	24374028.588802	12	429.4683	7.88060e-05	2.90273e-04
2023/03/07	05:34:12	--	ok	429.2340	59.411	0.041906	19.89	59.567	10.208	23462968.162304	10	429.8430	7.51618e-05	2.79935e-04
2023/03/07	05:34:19	ok	ok	428.8500	59.285	0.041894	19.87	59.527	10.185	27410347.190781	9	429.4882	7.66086e-05	2.86303e-04
2023/03/07	05:39:18	ok	ok	428.8320	59.323	0.041894	19.84	59.535	10.169	27185513.929905	11	429.2299	8.59014e-05	7.70774e-04
2023/03/07	05:44:18	ok	ok	429.0220	59.344	0.041894	19.95	59.416	10.215	28257648.112590	8	429.5187	7.69888e-05	2.64334e-04
2023/03/07	05:49:18	ok	ok	428.9740	59.340	0.041894	20.01	59.411	10.250	26595873.545145	13	429.5131	7.82639e-05	3.24602e-04
2023/03/07	05:54:18	ok	ok	428.9540	59.343	0.041894	20.08	59.330	10.279	26006909.653545	10	429.5122	7.84536e-05	3.09154e-04
2023/03/07	05:59:18	ok	ok	428.9660	59.344	0.041894	20.05	59.339	10.263	26142181.777560	9	429.5092	7.86289e-05	3.17787e-04
2023/03/07	06:04:18	ok	ok	428.8780	59.355	0.041894	20.08	59.297	10.273	25025710.055109	11	429.5399	7.83147e-05	2.87015e-04
2023/03/07	06:09:18	ok	ok	428.9100	59.343	0.041894	20.08	59.307	10.275	24939415.319116	8	429.5840	7.69179e-05	2.65861e-04
2023/03/07	06:14:18	ok	ok	428.8660	59.331	0.041894	19.91	59.477	10.200	28398917.187936	11	429.4244	7.96783e-05	3.59673e-04
2023/03/07	06:19:18	ok	ok	428.8500	59.311	0.041894	19.85	59.536	10.177	28320971.408443	9	429.4385	7.76330e-05	2.74572e-04
2023/03/07	06:24:18	--	ok	428.7300	59.307	0.041894	19.80	59.518	10.141	26698718.180208	11	429.3985	7.91678e-05	3.41940e-04
2023/03/07	06:24:25	ok	ok	429.1640	59.408	0.041908	19.78	59.516	10.132	27000017.491692	9	429.7873	7.51551e-05	3.14604e-04
2023/03/07	06:29:25	ok	ok	429.0800	59.399	0.041908	19.71	59.559	10.098	26919463.377297	11	429.5294	8.35016e-05	4.22714e-04
2023/03/07	06:34:25	--	ok	429.2280	59.391	0.041908	19.64	59.539	10.053	23494986.877669	8	429.7160	7.55156e-05	2.98072e-04
2023/03/07	06:34:33	ok	ok	428.8600	59.303	0.041897	19.67	59.500	10.063	26908098.553256	9	429.4265	7.77225e-05	2.82975e-04
2023/03/07	06:39:32	--	ok	428.7840	59.316	0.041897	19.64	59.573	10.058	25813851.473536	10	429.2704	8.28963e-05	4.34564e-04
2023/03/07	06:39:39	ok	ok	429.0340	59.394	0.041907	19.61	59.513	10.032	26971752.944874	11	429.7716	7.45871e-05	2.90545e-04
2023/03/07	06:44:39	ok	ok	428.9880	59.381	0.041907	19.54	59.548	9.996	26171738.249633	10	429.4350	8.48128e-05	7.59952e-04
2023/03/07	06:49:39	ok	ok	428.9820	59.383	0.041907	19.49	59.603	9.972	25763331.588918	12	429.4992	8.09094e-05	4.25400e-04
2023/03/07	06:54:39	ok	ok	428.9340	59.376	0.041907	19.47	59.580	9.961	22455141.535913	10	429.3548	8.53885e-05	8.09780e-04
2023/03/07	06:59:39	ok	ok	428.9200	59.377	0.041907	19.53	59.480	9.977	24185795.753329	11	429.6024	7.84788e-05	2.86534e-04
2023/03/07	07:04:39	ok	ok	428.8800	59.384	0.041907	19.65	59.361	10.030	24061116.477767	12	429.5998	7.91529e-05	3.25339e-04
2023/03/07	07:09:39	--	ok	429.3060	59.388	0.041907	19.67	59.342	10.037	21256205.929218	11	429.5984	7.90555e-05	2.81576e-04
2023/03/07	07:09:46	--	ok	428.7920	59.266	0.041892	19.68	59.365	10.048	24641806.967316	10	429.4152	7.43522e-05	2.92507e-04
2023/03/07	07:09:53	ok	ok	429.1140	59.319	0.041902	19.64	59.370	10.024	22233991.834084	8	429.5137	7.67773e-05	2.60418e-04
2023/03/07	07:14:53	ok	ok	428.9720	59.355	0.041902	19.67	59.297	10.029	22848207.155342	10	429.4785	8.01912e-05	3.13781e-04
2023/03/07	07:19:53	ok	ok	428.9240	59.354	0.041902	19.68	59.333	10.043	22634653.260306	12	429.5457	7.76247e-05	2.94639e-04
2023/03/07	07:24:53	ok	ok	428.9960	59.361	0.041902	19.75	59.251	10.070	19909456.701325	7	429.6530	7.50205e-05	3.08399e-04
2023/03/07	07:29:53	ok	ok	428.8400	59.342	0.041902	19.58	59.420	9.999	21937983.739503	10	429.4681	7.92456e-05	3.74467e-04
2023/03/07	07:34:53	ok	ok	428.8480	59.330	0.041902	19.53	59.445	9.971	24305925.195829	9	429.5795	7.39342e-05	2.26820e-04
2023/03/07	07:39:53	ok	ok	428.8360	59.321	0.041902	19.49	59.417	9.941	20304378.408787	10	429.3491	8.06516e-05	3.09558e-04
2023/03/07	07:44:53	--	ok	428.7880	59.325	0.041902	19.44	59.411	9.915	19805220.959521	10	429.2886	8.40678e-05	8.09390e-04
2023/03/07	07:45:00	ok	ok	429.1700	59.400	0.041913	19.44	59.411	9.915	20782973.687199	11	429.7745	7.55658e-05	3.26002e-04
2023/03/07	07:50:00	ok	ok	429.0200	59.396	0.041913	19.40	59.380	9.885	20169791.713826	11	429.5945	8.01628e-05	3.63468e-04
2023/03/07	07:55:00	ok	ok	429.1480	59.402	0.041913	19.54	59.335	9.960	19831663.153319	9	429.6591	7.86846e-05	3.51166e-04
2023/03/07	08:00:00	ok	ok	429.1140	59.400	0.041913	19.57	59.260	9.965	20230694.854584	10	429.6413	8.06767e-05	5.21303e-04
2023/03/07	08:05:00	ok	ok	429.0200	59.402	0.041913	19.61	59.197	9.979	23532078.410145	10	429.6430	8.03547e-05	3.48860e-04
2023/03/07	08:10:00	--	ok	429.2100	59.401	0.041913	19.67	59.205	10.013	20799421.990499	10	429.7285	7.76777e-05	2.21887e-04
2023/03/07	08:10:07	--	ok	429.3980	59.340	0.041903	19.64	59.188	9.993	23222279.933916	9	429.5388	7.63720e-05	3.52694e-04
2023/03/07	08:10:15	--	ok	428.5520	59.150	0.041883	19.53	59.265	9.941	28788585.670806	11	429.0282	7.72872e-05	2.58678e-04
2023/03/07	08:10:22	ok	ok	428.9780	59.268	0.041905	19.39	59.513	9.900	22662386.176514	9	429.4371	7.62110e-05	2.56888e-04
2023/03/07	08:15:21	ok	ok	429.0820	59.363	0.041905	19.70	59.197	10.028	23082933.891555	9	429.5145	7.92419e-05	3.42780e-04
2023/03/07	08:20:21	ok	ok	428.9180	59.377	0.041905	19.71	59.165	10.032	21887331.582634	9	429.5698	7.91345e-05	3.86230e-04
2023/03/07	08:25:21	ok	ok	428.9520	59.360	0.041905	19.57	59.292	9.970	20790121.142445	8	429.6034	7.59288e-05	2.04356e-04
2023/03/07	08:30:21	ok	ok	428.8460	59.353	0.041905	19.52	59.319	9.942	19759802.527888	11	429.4489	8.00468e-05	3.89596e-04
2023/03/07	08:35:21	ok	ok	428.8280	59.351	0.041905	19.44	59.365	9.908	20380664.271388	11	429.4269	8.02459e-05	3.69642e-04
2023/03/07	08:40:21	--	ok	429.3400	59.339	0.041905	19.39	59.379	9.877	21144146.738838	8	429.4597	7.85467e-05	2.49513e-04
2023/03/07	08:40:28	ok	ok	428.8080	59.189	0.041888	19.42	59.351	9.890	24176898.355317	8	429.2419	7.40236e-05	2.83524e-04
2023/03/07	08:45:28	--	ok	428.4420	59.205	0.041888	19.43	59.251	9.881	24816199.154218	10	429.0545	8.19793e-05	3.82920e-04
2023/03/07	08:45:36	--	ok	429.3320	59.408	0.041916	19.44	59.229	9.885	23376314.842403	9	429.7790	7.64958e-05	2.75567e-04
2023/03/07	08:45:43	ok	ok	428.9200	59.246	0.0419	19.43	59.284	9.886	26758858.696474	7	429.4057	7.50250e-05	2.99817e-04
2023/03/07	08:50:42	ok	ok	428.8440	59.313	0.0419	19.53	59.197	9.929	27366527.047339	10	429.3191	8.19706e-05	4.12984e-04
2023/03/07	08:55:42	ok	ok	428.9340	59.310	0.0419	19.58	59.182	9.959	27568580.340829	7	429.4539	7.70082e-05	2.64940e-04
2023/03/07	09:00:42	ok	ok	429.0240	59.309	0.0419	19.61	59.187	9.977	28589580.497305	9	429.3602	8.03135e-05	3.85057e-04
2023/03/07	09:05:42	ok	ok	429.0660	59.307	0.0419	19.65	59.191	10.002	26102707.010892	12	429.3843	8.02047e-05	4.39541e-04
2023/03/07	09:10:42	ok	ok	428.8060	59.321	0.0419	19.65	59.159	9.996	25393834.290612	9	429.4993	7.67074e-05	2.71021e-04
2023/03/07	09:15:42	ok	ok	428.8220	59.327	0.0419	19.67	59.205	10.013	26489554.411249	10	429.3326	8.14830e-05	3.78701e-04
2023/03/07	09:20:42	ok	ok	428.9240	59.311	0.0419	19.68	59.115	10.006	29810927.431092	11	429.4471	7.88650e-05	4.39142e-04
2023/03/07	09:25:42	ok	ok	428.9300	59.310	0.0419	19.61	59.266	9.991	25514983.319240	8	429.4975	7.60640e-05	2.47356e-04
2023/03/07	09:30:42	--	ok	428.7660	59.288	0.0419	19.54	59.301	9.954	27814735.924957	12	429.3458	7.99638e-05	3.49917e-04
2023/03/07	09:30:49	ok	ok	429.0840	59.381	0.041911	19.53	59.242	9.937	24739239.186770	11	429.7370	7.54038e-05	2.86933e-04
2023/03/07	09:35:49	--	ok	429.2320	59.390	0.041911	19.52	59.297	9.938	24905186.881550	11	429.5334	8.19397e-05	4.23110e-04
2023/03/07	09:35:56	ok	ok	428.9640	59.307	0.0419	19.53	59.252	9.938	28792941.540150	11	429.4407	7.70636e-05	2.98757e-04
2023/03/07	09:40:56	ok	ok	429.0580	59.321	0.0419	19.63	59.178	9.984	28660121.441375	11	429.3501	8.19267e-05	4.62423e-04
2023/03/07	09:45:56	ok	ok	428.8980	59.330	0.0419	19.70	59.109	10.013	29337466.147943	9	429.4410	7.92489e-05	3.17093e-04
2023/03/07	09:50:56	ok	ok	428.9380	59.331	0.0419	19.75	59.115	10.047	29030706.355829	11	429.4257	7.99281e-05	3.14186e-04
2023/03/07	09:55:56	ok	ok	429.0720	59.335	0.0419	19.80	59.074	10.065	26445154.571854	6	429.7075	7.22672e-05	1.48293e-04
2023/03/07	10:00:56	ok	ok	429.0600	59.332	0.0419	19.88	59.065	10.114	29868010.129536	10	429.4603	8.02964e-05	3.75019e-04
2023/03/07	10:05:56	ok	ok	429.1360	59.341	0.0419	19.91	59.046	10.126	27508340.300900	9	429.6590	7.41773e-05	2.90617e-04
2023/03/07	10:10:56	--	ok	429.2280	59.343	0.0419	19.91	59.069	10.130	24630510.026647	8	429.4638	8.01718e-05	3.53197e-04
2023/03/07	10:11:03	ok	ok	429.0460	59.262	0.041888	19.94	59.037	10.142	28783650.059567	9	429.4756	7.32898e-05	3.01737e-04
2023/03/07	10:16:03	--	ok	428.7380	59.249	0.041888	19.97	59.078	10.168	26849071.288171	9	429.4758	7.30252e-05	2.82727e-04
2023/03/07	10:16:10	ok	ok	429.1120	59.375	0.041901	19.98	59.013	10.165	27254518.691376	10	429.7250	7.48351e-05	3.12771e-04
2023/03/07	10:21:10	ok	ok	429.1220	59.359	0.041901	20.01	59.037	10.185	27559717.109625	12	429.6270	7.74722e-05	3.48416e-04
2023/03/07	10:26:10	ok	ok	429.0780	59.372	0.041901	20.00	59.026	10.175	26604516.119438	10	429.5495	8.00716e-05	3.25468e-04
2023/03/07	10:31:10	ok	ok	429.0240	59.358	0.041901	20.07	59.055	10.223	27317090.633487	12	429.5897	7.87518e-05	3.56888e-04
2023/03/07	10:36:10	ok	ok	429.0720	59.366	0.041901	20.08	58.990	10.220	29786915.558126	7	429.6504	7.75727e-05	2.97113e-04
2023/03/07	10:41:10	ok	ok	429.1720	59.389	0.041901	20.15	58.990	10.261	27647562.493226	12	429.6552	7.75139e-05	3.19718e-04
2023/03/07	10:46:10	ok	ok	429.1380	59.389	0.041901	20.18	58.949	10.272	27464538.144299	12	429.5570	8.22849e-05	6.24655e-04
2023/03/07	10:51:10	ok	ok	429.0540	59.380	0.041901	20.16	59.004	10.272	28318051.655942	7	429.7766	7.42817e-05	2.49943e-04
2023/03/07	10:56:10	ok	ok	429.0120	59.378	0.041901	20.24	59.036	10.321	33288761.815764	11	429.6289	7.99150e-05	3.46793e-04
2023/03/07	11:01:10	ok	ok	429.1420	59.385	0.041901	20.26	59.074	10.344	28345287.914711	10	429.5090	8.36084e-05	6.94982e-04
2023/03/07	11:06:10	ok	ok	429.1400	59.387	0.041901	20.29	59.055	10.358	27243977.898232	11	429.6898	7.86753e-05	3.40054e-04
2023/03/07	11:11:10	ok	ok	429.0800	59.394	0.041901	20.35	59.054	10.392	30267590.616199	12	429.7200	7.77117e-05	2.77960e-04
2023/03/07	11:16:10	ok	ok	429.1240	59.394	0.041901	20.35	59.088	10.398	26090681.448612	13	429.6871	7.86819e-05	3.16620e-04
2023/03/07	11:21:10	ok	ok	429.1640	59.396	0.041901	20.43	59.055	10.444	25277522.950929	11	429.6734	8.07766e-05	4.13457e-04
2023/03/07	11:26:10	--	ok	429.2440	59.401	0.041901	20.50	59.068	10.488	27030880.816019	12	429.7757	7.78694e-05	2.68530e-04
2023/03/07	11:26:17	--	ok	429.2400	59.297	0.041889	20.49	58.987	10.466	23555251.040647	10	429.5746	7.43614e-05	3.05636e-04
2023/03/07	11:26:24	--	ok	428.6660	59.182	0.041877	20.43	59.022	10.438	32737395.392487	11	429.2754	7.57483e-05	3.09369e-04
2023/03/07	11:26:32	ok	ok	428.8560	59.250	0.041894	20.35	59.178	10.413	29763598.005354	11	429.4845	7.68733e-05	2.77553e-04
2023/03/07	11:31:31	ok	ok	429.0760	59.362	0.041894	20.53	59.028	10.499	28631239.527755	8	429.5679	7.97120e-05	2.82613e-04
2023/03/07	11:36:31	ok	ok	429.0000	59.364	0.041894	20.60	59.083	10.553	28250830.450365	11	429.5886	7.89315e-05	2.76110e-04
2023/03/07	11:41:31	ok	ok	429.0820	59.371	0.041894	20.60	59.109	10.558	29022374.328041	11	429.6589	7.85582e-05	3.45302e-04
2023/03/07	11:46:31	ok	ok	429.1380	59.376	0.041894	20.69	59.088	10.607	27801609.798583	12	429.6135	8.06154e-05	3.96673e-04
2023/03/07	11:51:31	ok	ok	429.1120	59.381	0.041894	20.73	59.095	10.634	27932986.404488	9	429.7894	7.47990e-05	2.76354e-04
2023/03/07	11:56:31	ok	ok	429.0680	59.386	0.041894	20.78	59.069	10.656	27975564.840953	11	429.7233	7.74780e-05	2.91914e-04
2023/03/07	12:01:31	--	ok	429.3460	59.390	0.041894	20.84	59.081	10.701	27941056.931106	12	429.6859	7.99118e-05	3.47729e-04
2023/03/07	12:01:38	ok	ok	428.9560	59.231	0.041876	20.86	59.060	10.706	31331116.170003	9	429.5326	7.29754e-05	2.96728e-04
2023/03/07	12:06:38	ok	ok	428.8340	59.245	0.041876	20.87	59.074	10.717	34869806.614513	10	429.3362	7.96848e-05	3.83552e-04
2023/03/07	12:11:38	ok	ok	428.8420	59.266	0.041876	20.94	59.065	10.760	32351817.704741	12	429.3427	8.09371e-05	4.22593e-04
2023/03/07	12:16:38	ok	ok	428.8420	59.255	0.041876	20.96	59.077	10.771	34129870.676011	10	429.4143	7.92745e-05	3.81690e-04
2023/03/07	12:21:38	ok	ok	429.0420	59.268	0.041876	21.01	59.109	10.811	31725652.455173	11	429.4449	7.81259e-05	3.94868e-04
2023/03/07	12:26:38	ok	ok	429.0880	59.272	0.041876	21.04	59.127	10.833	33392656.611304	11	429.4245	8.06145e-05	3.35781e-04
2023/03/07	12:31:38	ok	ok	428.8940	59.268	0.041876	21.13	59.060	10.876	31305413.286618	11	429.4526	7.89466e-05	3.92054e-04
2023/03/07	12:36:38	ok	ok	428.9620	59.278	0.041876	21.16	59.065	10.894	32190661.684201	11	429.4606	7.84491e-05	3.82969e-04
2023/03/07	12:41:38	ok	ok	429.0200	59.289	0.041876	21.19	59.106	10.920	30504359.422138	11	429.5153	7.86000e-05	3.19367e-04
2023/03/07	12:46:38	ok	ok	429.1420	59.286	0.041876	21.26	59.049	10.954	29305823.530601	11	429.5339	7.72836e-05	2.99687e-04
2023/03/07	12:51:38	ok	ok	428.9900	59.295	0.041876	21.30	59.033	10.978	31540721.076130	10	429.5491	7.81784e-05	3.11419e-04
2023/03/07	12:56:38	ok	ok	429.0020	59.308	0.041876	21.37	59.045	11.024	32893596.648531	10	429.5914	7.74877e-05	3.40151e-04
2023/03/07	13:01:38	--	ok	429.2260	59.299	0.041876	21.36	59.019	11.011	32052542.542172	10	429.5975	7.76039e-05	3.13471e-04
2023/03/07	13:01:45	ok	ok	428.9380	59.207	0.041865	21.41	59.040	11.051	29926950.902716	11	429.4149	7.43736e-05	2.92885e-04
2023/03/07	13:06:45	ok	ok	428.8000	59.209	0.041865	21.42	58.996	11.051	33675376.178259	11	429.2747	8.08566e-05	5.07940e-04
2023/03/07	13:11:45	ok	ok	428.8360	59.213	0.041865	21.48	59.008	11.091	31626633.435355	12	429.3622	7.83672e-05	2.87093e-04
2023/03/07	13:16:45	ok	ok	428.8600	59.227	0.041865	21.50	59.042	11.106	29904352.887894	11	429.3297	7.98244e-05	3.83289e-04
2023/03/07	13:21:45	ok	ok	428.9300	59.224	0.041865	21.51	59.036	11.113	28098564.086560	8	429.5201	7.33419e-05	2.54249e-04
2023/03/07	13:26:45	ok	ok	429.1080	59.221	0.041865	21.54	59.005	11.126	28559319.331568	8	429.4831	7.48996e-05	3.37847e-04
2023/03/07	13:31:45	ok	ok	429.0060	59.239	0.041865	21.58	59.046	11.161	30173459.106907	11	429.3688	7.97191e-05	3.97630e-04
2023/03/07	13:36:45	ok	ok	428.9720	59.231	0.041865	21.55	59.065	11.146	30521884.952989	12	429.3845	7.87058e-05	3.69004e-04
2023/03/07	13:41:45	ok	ok	429.0500	59.235	0.041865	21.58	59.104	11.172	28257543.756399	11	429.4902	7.49127e-05	2.80280e-04
2023/03/07	13:46:45	ok	ok	428.8980	59.234	0.041865	21.64	59.033	11.197	28873103.157299	10	429.4810	7.63660e-05	4.03287e-04
2023/03/07	13:51:46	ok	ok	428.8500	59.246	0.041865	21.67	59.014	11.211	29618570.368728	11	429.3546	8.04586e-05	4.79032e-04
2023/03/07	13:56:45	ok	ok	428.9180	59.242	0.041865	21.65	59.069	11.212	27122299.468857	11	429.4151	7.79118e-05	4.19485e-04
2023/03/07	14:01:45	ok	ok	428.8980	59.246	0.041865	21.64	59.124	11.214	31042747.023784	8	429.5632	7.27162e-05	2.56508e-04
2023/03/07	14:06:45	ok	ok	428.9020	59.254	0.041865	21.71	59.069	11.249	30897178.769010	11	429.4151	7.90803e-05	3.86870e-04
2023/03/07	14:11:45	ok	ok	429.0500	59.246	0.041865	21.72	59.092	11.262	30238543.658881	9	429.5447	7.44286e-05	3.03051e-04
2023/03/07	14:16:45	ok	ok	429.0680	59.247	0.041865	21.77	59.078	11.287	28238393.088717	10	429.3574	8.20700e-05	7.24161e-04
2023/03/07	14:21:45	ok	ok	428.9420	59.248	0.041865	21.75	59.086	11.280	29196918.413691	12	429.4410	7.88919e-05	3.30013e-04
2023/03/07	14:26:45	ok	ok	428.8400	59.265	0.041865	21.77	59.068	11.285	30189390.127292	11	429.4713	7.77230e-05	3.80656e-04
2023/03/07	14:31:45	ok	ok	428.9340	59.263	0.041865	21.77	59.100	11.291	29802301.449294	11	429.4489	7.83831e-05	4.11968e-04
2023/03/07	14:36:45	ok	ok	428.9920	59.260	0.041865	21.81	59.017	11.303	29102171.314600	11	429.5151	7.65975e-05	4.06165e-04
2023/03/07	14:41:45	ok	ok	428.8720	59.258	0.041865	21.85	59.059	11.339	29690116.058502	10	429.4739	7.76147e-05	4.05694e-04
2023/03/07	14:46:45	ok	ok	428.8940	59.266	0.041865	21.87	59.049	11.346	29150697.350157	10	429.4597	7.94081e-05	4.03401e-04
2023/03/07	14:51:45	ok	ok	428.9480	59.267	0.041865	21.92	58.944	11.362	32096729.040183	12	429.4842	7.86453e-05	3.56716e-04
2023/03/07	14:56:45	ok	ok	429.0680	59.274	0.041865	21.93	58.958	11.374	27792423.734110	10	429.6128	7.46945e-05	2.50209e-04
2023/03/07	15:01:45	ok	ok	429.0820	59.272	0.041865	21.96	58.964	11.394	28318092.783628	9	429.7128	7.05568e-05	3.36039e-04
2023/03/07	15:06:45	ok	ok	428.9900	59.283	0.041865	21.96	59.019	11.405	27591655.844143	11	429.4962	7.95562e-05	4.41282e-04
2023/03/07	15:11:46	ok	ok	429.0680	59.274	0.041865	21.98	59.078	11.425	31238996.832477	9	429.5399	7.80447e-05	4.56948e-04
2023/03/07	15:16:45	ok	ok	429.1240	59.272	0.041865	21.98	59.046	11.419	30101142.491279	12	429.5407	7.80516e-05	3.94549e-04
2023/03/07	15:21:45	ok	ok	429.0200	59.283	0.041865	22.02	59.042	11.446	26493921.519345	10	429.5209	7.82143e-05	3.67508e-04
2023/03/07	15:26:45	--	ok	429.2480	59.279	0.041865	22.01	58.936	11.417	28393285.332783	11	429.5170	7.92001e-05	4.23431e-04
2023/03/07	15:26:53	--	ok	428.7860	59.197	0.041852	22.03	58.950	11.437	30022532.972395	8	429.3519	7.42011e-05	2.96824e-04
2023/03/07	15:27:00	ok	ok	428.9600	59.229	0.041862	21.98	58.999	11.410	31359129.402998	9	429.5479	7.40378e-05	2.49461e-04
2023/03/07	15:31:59	ok	ok	429.1540	59.274	0.041862	22.02	58.962	11.431	29116003.273698	11	429.4831	7.89033e-05	4.04380e-04
2023/03/07	15:36:59	ok	ok	428.9660	59.266	0.041862	22.05	58.978	11.453	32197839.370487	10	429.5275	7.70467e-05	3.78855e-04
2023/03/07	15:41:59	ok	ok	428.9960	59.227	0.041862	21.78	59.001	11.281	30252884.102123	10	429.5479	7.34034e-05	3.12605e-04
2023/03/07	15:46:59	ok	ok	428.8260	59.195	0.041862	21.40	59.095	11.052	29798183.583474	9	429.4315	7.27229e-05	2.79604e-04
2023/03/07	15:51:59	ok	ok	428.8820	59.170	0.041862	21.13	59.187	10.900	31164501.553692	9	429.1967	7.78663e-05	4.05770e-04
2023/03/07	15:56:59	--	ok	428.5920	59.165	0.041862	20.93	59.265	10.788	32592905.158761	9	429.2041	7.50069e-05	3.04680e-04
2023/03/07	15:57:06	ok	ok	429.0300	59.304	0.041883	20.89	59.246	10.758	26062762.125234	10	429.6465	7.54544e-05	2.51786e-04
2023/03/07	16:02:06	ok	ok	428.9960	59.294	0.041883	20.75	59.380	10.694	25017072.596689	12	429.4571	7.95445e-05	4.29953e-04
2023/03/07	16:07:06	ok	ok	428.9540	59.280	0.041883	20.65	59.480	10.651	23083728.074228	7	429.5588	7.41059e-05	3.20135e-04
2023/03/07	16:12:06	ok	ok	428.8380	59.266	0.041883	20.56	59.417	10.585	24365681.484769	8	429.5198	7.38647e-05	2.38846e-04
2023/03/07	16:17:06	ok	ok	428.9500	59.224	0.041883	20.45	59.525	10.535	26637558.083653	10	429.4189	7.55984e-05	2.55024e-04
2023/03/07	16:22:06	ok	ok	428.8420	59.224	0.041883	20.35	59.622	10.492	22741099.765908	11	429.2672	7.99173e-05	3.99631e-04
2023/03/07	16:27:06	ok	ok	428.9400	59.211	0.041883	20.35	59.651	10.497	24552527.746620	9	429.4048	7.44186e-05	2.34690e-04
2023/03/07	16:32:06	--	ok	428.7100	59.204	0.041883	20.22	59.719	10.432	23671005.287712	11	429.3259	7.56762e-05	2.83895e-04
2023/03/07	16:32:13	ok	ok	429.0660	59.316	0.041898	20.24	59.719	10.440	29101425.087835	10	429.6753	7.51406e-05	3.05693e-04
2023/03/07	16:37:13	ok	ok	429.0860	59.320	0.041898	20.21	59.706	10.420	28306535.226898	12	429.5115	7.89895e-05	4.12850e-04
2023/03/07	16:42:13	ok	ok	429.1140	59.298	0.041898	20.08	59.805	10.361	25530420.784888	11	429.4750	7.78695e-05	2.96911e-04
2023/03/07	16:47:13	ok	ok	428.9340	59.287	0.041898	20.04	59.841	10.342	27219805.840815	12	429.3593	8.07767e-05	3.73646e-04
2023/03/07	16:52:13	ok	ok	429.0700	59.241	0.041898	19.94	59.933	10.296	27783302.418440	8	429.4790	7.54370e-05	2.49038e-04
2023/03/07	16:57:13	ok	ok	428.8620	59.254	0.041898	19.95	59.966	10.310	29086206.218747	11	429.3497	8.02803e-05	3.15816e-04
2023/03/07	17:02:13	ok	ok	428.8260	59.241	0.041898	19.80	59.988	10.221	31182584.401590	11	429.2969	8.01155e-05	4.37174e-04
2023/03/07	17:07:13	--	ok	428.7240	59.241	0.041898	19.77	59.962	10.200	27448473.112829	11	429.4681	7.35833e-05	4.44420e-04
2023/03/07	17:07:20	ok	ok	429.0460	59.352	0.041912	19.74	59.948	10.180	22494782.147935	10	429.6703	7.68412e-05	3.06688e-04
2023/03/07	17:12:19	ok	ok	429.1160	59.343	0.041912	19.73	60.008	10.182	22989699.475481	10	429.7145	7.31586e-05	2.33303e-04
2023/03/07	17:17:19	ok	ok	429.0340	59.308	0.041912	19.58	60.075	10.110	22465793.392634	9	429.5225	7.71927e-05	2.57983e-04
2023/03/07	17:22:19	ok	ok	428.9720	59.293	0.041912	19.39	60.290	10.029	23485643.096157	8	429.5698	7.40383e-05	2.88621e-04
2023/03/07	17:27:19	ok	ok	428.9360	59.310	0.041912	19.32	60.246	9.981	25345890.646219	12	429.3804	8.03918e-05	4.71230e-04
2023/03/07	17:32:19	--	ok	428.7660	59.257	0.041912	19.16	60.310	9.899	24286524.296406	10	429.3110	8.10365e-05	4.04191e-04
2023/03/07	17:32:26	ok	ok	428.9660	59.354	0.041924	19.13	60.327	9.885	24898947.835712	11	429.6616	7.62784e-05	2.93628e-04
2023/03/07	17:37:26	ok	ok	428.9620	59.355	0.041924	19.14	60.232	9.877	22274614.615688	12	429.5149	8.08967e-05	3.72809e-04
2023/03/07	17:42:26	ok	ok	429.0060	59.351	0.041924	19.13	60.273	9.876	22766791.726976	11	429.5196	8.10448e-05	3.42277e-04
2023/03/07	17:47:26	ok	ok	429.0460	59.351	0.041924	19.06	60.432	9.862	24026756.335893	7	429.6617	7.42323e-05	1.55990e-04
2023/03/07	17:52:26	ok	ok	429.0920	59.349	0.041924	19.03	60.397	9.839	24289269.808579	10	429.4491	8.20135e-05	3.79261e-04
2023/03/07	17:57:26	ok	ok	429.0420	59.325	0.041924	18.99	60.381	9.812	21760838.836523	10	429.5593	7.62529e-05	2.57871e-04
2023/03/07	18:02:26	ok	ok	428.8460	59.304	0.041924	18.92	60.359	9.768	23856308.494946	11	429.4204	8.04024e-05	3.95627e-04
2023/03/07	18:07:26	ok	ok	428.9500	59.297	0.041924	18.88	60.386	9.748	23301317.774405	8	429.5263	7.56005e-05	2.49025e-04
2023/03/07	18:12:26	ok	ok	429.0160	59.286	0.041924	18.72	60.584	9.691	20976617.271945	12	429.3121	8.16584e-05	4.18293e-04
2023/03/07	18:17:26	ok	ok	428.9040	59.258	0.041924	18.56	60.722	9.623	21887462.457463	13	429.2359	8.17310e-05	3.28220e-04
2023/03/07	18:22:26	--	ok	428.6520	59.230	0.041924	18.47	60.758	9.572	20946101.451359	11	429.2202	8.00619e-05	3.21368e-04
2023/03/07	18:22:33	--	ok	429.3380	59.376	0.041941	18.41	60.740	9.538	23738156.497789	9	429.6934	7.76920e-05	2.82498e-04
2023/03/07	18:22:41	ok	ok	429.1340	59.240	0.041924	18.37	60.734	9.513	23888777.608708	8	429.2642	7.95889e-05	3.44526e-04
2023/03/07	18:27:40	--	ok	428.7780	59.234	0.041924	18.34	60.717	9.494	23283472.988886	11	429.2045	8.04428e-05	2.98984e-04
2023/03/07	18:27:47	--	ok	429.2600	59.328	0.041935	18.32	60.739	9.489	21634372.314968	11	429.5466	7.77784e-05	2.91365e-04
2023/03/07	18:27:55	--	ok	428.7680	59.193	0.041922	18.34	60.656	9.484	24143373.532978	10	429.1528	7.97750e-05	3.47295e-04
2023/03/07	18:28:02	ok	ok	429.0320	59.256	0.041934	18.23	60.713	9.430	22840914.614931	11	429.3672	7.85552e-05	3.34672e-04
2023/03/07	18:33:01	ok	ok	428.9960	59.299	0.041934	18.21	60.786	9.434	19970424.307679	10	429.3270	8.15954e-05	3.16266e-04
2023/03/07	18:38:01	ok	ok	428.9180	59.282	0.041934	18.16	60.777	9.401	23236657.905771	11	429.2516	8.33612e-05	2.82944e-04
2023/03/07	18:43:01	ok	ok	428.8540	59.289	0.041934	18.07	60.859	9.366	22445516.673219	11	429.1983	8.36430e-05	3.27677e-04
2023/03/07	18:48:01	ok	ok	429.1140	59.276	0.041934	18.07	60.766	9.352	20895208.816747	8	429.3143	7.87414e-05	2.83767e-04
2023/03/07	18:53:01	ok	ok	428.8020	59.273	0.041934	18.07	60.690	9.340	24157585.984314	11	429.1816	8.36954e-05	3.58913e-04
2023/03/07	18:58:01	ok	ok	428.8060	59.273	0.041934	18.11	60.633	9.355	21174583.570631	10	429.1786	8.30173e-05	2.77585e-04
2023/03/07	19:03:01	--	ok	428.7160	59.261	0.041934	18.10	60.674	9.354	23539850.138745	9	429.1633	8.33600e-05	3.30362e-04
2023/03/07	19:03:08	--	ok	429.4100	59.368	0.041948	18.07	60.679	9.339	26235283.591726	9	429.5950	8.06641e-05	2.79316e-04
2023/03/07	19:03:16	ok	ok	428.9100	59.192	0.041928	18.06	60.670	9.330	24574283.560712	10	429.2004	7.74790e-05	2.77305e-04
2023/03/07	19:08:15	--	ok	428.6720	59.207	0.041928	18.04	60.697	9.327	26279732.197701	12	429.0496	8.34229e-05	3.71511e-04
2023/03/07	19:08:22	ok	ok	429.1420	59.338	0.041944	18.01	60.684	9.308	24699805.481193	10	429.4452	8.13053e-05	2.83975e-04
2023/03/07	19:13:22	ok	ok	429.0660	59.338	0.041944	18.00	60.670	9.299	25585622.099288	8	429.5060	7.96275e-05	2.50151e-04
2023/03/07	19:18:22	ok	ok	429.0240	59.318	0.041944	17.81	60.876	9.227	25038043.107468	11	429.2890	8.37003e-05	3.80571e-04
2023/03/07	19:23:22	ok	ok	428.8960	59.308	0.041944	17.70	60.964	9.179	26508702.428343	9	429.1746	8.56824e-05	3.41775e-04
2023/03/07	19:28:22	ok	ok	429.1100	59.276	0.041944	17.59	60.937	9.114	27122422.402635	7	429.3464	8.00576e-05	2.69924e-04
2023/03/07	19:33:22	ok	ok	428.9100	59.275	0.041944	17.56	60.964	9.102	26358122.524035	9	429.1586	8.38403e-05	3.34125e-04
2023/03/07	19:38:22	ok	ok	428.8440	59.270	0.041944	17.52	61.086	9.097	26735073.661105	11	429.1308	8.56675e-05	4.38507e-04
2023/03/07	19:43:22	ok	ok	428.8600	59.319	0.041944	17.80	61.074	9.250	27571628.903951	10	429.2694	8.34573e-05	3.13475e-04
2023/03/07	19:48:22	ok	ok	429.0520	59.336	0.041944	18.04	61.141	9.395	29216165.842258	9	429.3319	8.34760e-05	3.31062e-04
2023/03/07	19:53:22	ok	ok	428.9160	59.349	0.041944	18.28	61.093	9.521	28828584.340410	12	429.4415	8.14908e-05	3.08153e-04
2023/03/07	19:58:22	ok	ok	429.0440	59.363	0.041944	18.44	61.041	9.600	29958884.565371	7	429.5435	7.89161e-05	1.96853e-04
2023/03/07	20:03:22	ok	ok	429.0440	59.360	0.041944	18.51	60.999	9.635	31017179.165759	11	429.3986	8.56509e-05	6.75445e-04
2023/03/07	20:08:22	ok	ok	429.1160	59.375	0.041944	18.71	60.827	9.722	31285441.077431	11	429.5602	8.18300e-05	3.77430e-04
2023/03/07	20:13:22	--	ok	429.2140	59.383	0.041944	18.85	60.772	9.793	28207210.123814	10	429.5536	8.25208e-05	3.94392e-04
2023/03/07	20:13:29	ok	ok	429.0580	59.320	0.041933	18.88	60.725	9.802	29105769.558729	9	429.5672	7.52976e-05	2.78412e-04
2023/03/07	20:18:29	ok	ok	428.9980	59.321	0.041933	18.86	60.743	9.798	29412899.229435	13	429.4148	8.04974e-05	3.23604e-04
2023/03/07	20:23:29	ok	ok	429.1620	59.337	0.041933	18.98	60.633	9.845	28354527.299303	7	429.7068	7.23364e-05	1.30531e-04
2023/03/07	20:28:29	ok	ok	429.0420	59.345	0.041933	19.10	60.525	9.902	29542616.727261	9	429.5989	7.65026e-05	2.40967e-04
2023/03/07	20:33:29	ok	ok	428.9380	59.359	0.041933	19.16	60.438	9.920	30808755.696083	10	429.3552	8.51432e-05	6.39081e-04
2023/03/07	20:38:29	ok	ok	429.0480	59.347	0.041933	18.99	60.612	9.849	26711774.732850	7	429.6207	7.49962e-05	3.06652e-04
2023/03/07	20:43:29	ok	ok	429.0340	59.326	0.041933	18.91	60.624	9.803	29261302.641456	8	429.3878	8.11205e-05	3.41789e-04
2023/03/07	20:48:29	ok	ok	429.1440	59.325	0.041933	18.91	60.571	9.794	29046265.275012	12	429.3611	8.30855e-05	3.66101e-04
2023/03/07	20:53:29	ok	ok	428.9400	59.323	0.041933	18.85	60.529	9.754	25698240.857379	12	429.3569	8.26647e-05	6.70776e-04
2023/03/07	20:58:29	ok	ok	429.1000	59.339	0.041933	18.83	60.464	9.736	26174684.066958	9	429.3735	8.18943e-05	3.76891e-04
2023/03/07	21:03:29	ok	ok	428.9020	59.338	0.041933	18.82	60.505	9.735	28483431.212592	10	429.3762	8.09983e-05	3.66801e-04
2023/03/07	21:08:29	ok	ok	429.0580	59.332	0.041933	18.81	60.482	9.723	27541537.119686	12	429.3797	8.14646e-05	3.95716e-04
2023/03/07	21:13:29	ok	ok	428.9100	59.329	0.041933	18.79	60.468	9.712	27124832.379434	8	429.4901	7.67784e-05	2.23020e-04
2023/03/07	21:18:29	ok	ok	428.9480	59.324	0.041933	18.76	60.400	9.686	28698956.032954	9	429.4609	7.81498e-05	3.20080e-04
2023/03/07	21:23:29	ok	ok	428.8880	59.328	0.041933	18.76	60.400	9.686	29268883.773809	12	429.3405	8.20309e-05	4.36196e-04
2023/03/07	21:28:29	ok	ok	429.0240	59.312	0.041933	18.72	60.363	9.655	27022884.402491	7	429.6213	7.23102e-05	2.45862e-04
2023/03/07	21:33:29	ok	ok	429.0320	59.309	0.041933	18.68	60.388	9.635	25136907.775486	9	429.5658	7.31952e-05	3.52549e-04
2023/03/07	21:38:29	ok	ok	428.9840	59.314	0.041933	18.67	60.386	9.627	31752951.058891	12	429.2947	8.33704e-05	6.95245e-04
2023/03/07	21:43:29	ok	ok	428.9240	59.312	0.041933	18.61	60.346	9.589	27589280.066422	9	429.4488	7.64234e-05	2.96414e-04
2023/03/07	21:48:29	ok	ok	429.0320	59.315	0.041933	18.62	60.305	9.590	29910651.168808	7	429.4215	7.69712e-05	2.55623e-04
2023/03/07	21:53:29	ok	ok	428.8720	59.301	0.041933	18.58	60.322	9.567	30696636.929712	10	429.2677	8.24587e-05	4.39276e-04
2023/03/07	21:58:29	ok	ok	428.9120	59.297	0.041933	18.58	60.354	9.572	27807557.276336	11	429.3387	7.96465e-05	3.80283e-04
2023/03/07	22:03:29	ok	ok	429.0160	59.306	0.041933	18.54	60.262	9.533	27577872.654954	7	429.3585	7.84380e-05	2.51586e-04
2023/03/07	22:08:29	--	ok	428.7880	59.305	0.041933	18.54	60.230	9.528	30220300.889548	10	429.2696	8.13017e-05	4.17604e-04
2023/03/07	22:08:36	--	ok	429.2960	59.378	0.041944	18.59	60.227	9.559	21530486.271566	9	429.6722	7.66184e-05	3.12755e-04
2023/03/07	22:08:43	--	ok	428.7380	59.235	0.041929	18.54	60.198	9.523	27587997.335494	11	429.2421	7.81091e-05	3.46608e-04
2023/03/07	22:08:51	--	ok	429.2200	59.302	0.041942	18.32	60.346	9.428	24287249.598721	10	429.5041	7.61640e-05	3.00919e-04
2023/03/07	22:08:58	--	ok	428.7700	59.186	0.041931	18.25	60.601	9.429	27682514.672122	11	429.1709	7.72023e-05	3.51687e-04
2023/03/07	22:09:05	ok	ok	429.0160	59.268	0.041942	18.23	60.766	9.438	27112899.789185	7	429.3373	7.79930e-05	3.32703e-04
2023/03/07	22:14:05	ok	ok	429.1100	59.368	0.041942	18.54	60.221	9.527	24603962.623743	7	429.5533	7.80751e-05	2.90430e-04
2023/03/07	22:19:05	ok	ok	428.8960	59.360	0.041942	18.50	60.226	9.505	27205596.885924	10	429.4474	8.15537e-05	3.84277e-04
2023/03/07	22:24:05	ok	ok	428.9540	59.358	0.041942	18.48	60.159	9.485	23413478.476338	9	429.3851	8.22893e-05	3.47634e-04
2023/03/07	22:29:05	ok	ok	428.9040	59.358	0.041942	18.48	60.148	9.484	25280150.311765	12	429.3957	8.32486e-05	3.37798e-04
2023/03/07	22:34:05	ok	ok	429.2000	59.361	0.041942	18.45	60.122	9.465	24804209.046753	9	429.4476	8.01108e-05	2.95715e-04
2023/03/07	22:39:05	ok	ok	429.0140	59.359	0.041942	18.44	60.089	9.450	28113829.352963	10	429.5219	7.78627e-05	2.84227e-04
2023/03/07	22:44:05	ok	ok	428.9100	59.361	0.041942	18.40	60.084	9.427	26681389.342446	11	429.2937	8.51987e-05	6.78435e-04
2023/03/07	22:49:05	ok	ok	428.9880	59.356	0.041942	18.38	60.049	9.413	24462075.450088	7	429.5579	7.64349e-05	1.80543e-04
2023/03/07	22:54:05	ok	ok	428.9280	59.354	0.041942	18.38	60.070	9.416	26888724.892501	10	429.3132	8.42914e-05	7.32961e-04
2023/03/07	22:59:05	ok	ok	428.8260	59.346	0.041942	18.34	60.034	9.387	24205105.875609	12	429.4032	8.04879e-05	3.16001e-04
2023/03/07	23:04:05	ok	ok	428.8540	59.345	0.041942	18.27	60.002	9.343	25039790.651074	10	429.3001	8.35902e-05	3.66574e-04
2023/03/07	23:09:05	ok	ok	429.0140	59.345	0.041942	18.25	60.021	9.339	23778163.046803	8	429.4142	7.96196e-05	2.29019e-04
2023/03/07	23:14:05	ok	ok	428.9020	59.344	0.041942	18.27	60.012	9.345	27360964.472065	8	429.4222	7.93473e-05	2.41985e-04
2023/03/07	23:19:05	ok	ok	428.8280	59.340	0.041942	18.25	59.988	9.334	25806178.875594	9	429.2628	8.39265e-05	3.49312e-04
2023/03/07	23:24:06	ok	ok	428.9480	59.332	0.041942	18.20	59.937	9.295	27464098.649946	10	429.3930	8.00497e-05	3.03762e-04
2023/03/07	23:29:05	ok	ok	429.0140	59.336	0.041942	18.20	59.937	9.295	25597337.715422	8	429.4054	7.98732e-05	2.26217e-04
2023/03/07	23:34:05	ok	ok	428.8160	59.322	0.041942	18.17	59.924	9.277	23766484.982881	12	429.3693	7.97998e-05	2.99102e-04
2023/03/07	23:39:05	ok	ok	429.0360	59.323	0.041942	18.16	59.921	9.269	26160039.311561	8	429.4928	7.56660e-05	2.97497e-04
2023/03/07	23:44:05	ok	ok	428.8240	59.329	0.041942	18.13	59.928	9.254	26352979.441358	10	429.2760	8.32652e-05	3.74069e-04
2023/03/07	23:49:05	ok	ok	428.9660	59.326	0.041942	18.14	59.866	9.253	27413088.237486	8	429.4348	7.80179e-05	1.99780e-04
2023/03/07	23:54:05	ok	ok	428.9760	59.319	0.041942	18.13	59.896	9.249	26477533.622810	9	429.4152	7.79908e-05	2.62155e-04
2023/03/07	23:59:05	ok	ok	428.8100	59.315	0.041942	18.04	59.916	9.207	26403339.868426	8	429.2711	8.15882e-05	3.05820e-04
2023/03/08	00:04:05	ok	ok	428.9220	59.310	0.041942	18.06	59.919	9.214	25940995.323623	12	429.2535	8.30982e-05	3.68941e-04
2023/03/08	00:09:05	--	ok	428.7880	59.315	0.041942	18.00	59.930	9.185	25097201.792642	10	429.1853	8.40692e-05	3.48358e-04
2023/03/08	00:09:12	--	ok	429.3980	59.377	0.041953	17.99	59.855	9.165	21087612.457312	9	429.6218	7.74971e-05	2.62440e-04
2023/03/08	00:09:19	--	ok	428.6320	59.191	0.041933	17.97	59.937	9.171	27776938.837820	11	429.1563	7.66925e-05	2.77853e-04
2023/03/08	00:09:27	ok	ok	428.9400	59.316	0.041952	17.83	60.012	9.104	28792325.828153	8	429.4637	7.78210e-05	2.76561e-04
2023/03/08	00:14:26	ok	ok	429.1560	59.395	0.041952	18.67	58.962	9.400	30174801.805479	11	429.6223	8.35242e-05	4.16456e-04
2023/03/08	00:19:26	--	ok	429.3240	59.408	0.041952	19.05	58.483	9.535	32143321.258284	9	429.8825	7.96268e-05	2.77929e-04
2023/03/08	00:19:33	--	ok	429.3400	59.332	0.041936	19.03	58.515	9.532	30476798.087573	9	429.6345	7.70717e-05	3.16170e-04
2023/03/08	00:19:41	ok	ok	428.9000	59.153	0.041918	18.98	58.529	9.503	32768667.136542	11	429.2170	7.62130e-05	2.96229e-04
2023/03/08	00:24:40	ok	ok	428.8740	59.216	0.041918	19.39	58.282	9.695	32842487.398746	10	429.3576	7.85928e-05	3.29979e-04
2023/03/08	00:29:40	ok	ok	429.1260	59.247	0.041918	19.58	58.140	9.784	31950381.163669	12	429.3532	8.19567e-05	4.29819e-04
2023/03/08	00:34:40	ok	ok	429.1280	59.274	0.041918	19.77	58.065	9.878	33684457.380683	9	429.6472	7.50542e-05	2.78895e-04
2023/03/08	00:39:40	ok	ok	429.1060	59.291	0.041918	19.91	57.971	9.942	33844497.160650	11	429.5089	8.11266e-05	4.15419e-04
2023/03/08	00:44:40	ok	ok	429.1700	59.277	0.041918	19.89	58.094	9.955	34340098.971419	10	429.4442	8.27343e-05	4.85176e-04
2023/03/08	00:49:40	--	ok	429.3900	59.309	0.041918	19.84	58.006	9.908	33451087.474592	11	429.3453	8.61020e-05	6.71307e-04
2023/03/08	00:49:47	ok	ok	428.8640	59.151	0.041898	19.82	58.038	9.905	35879477.842497	9	429.3095	7.31845e-05	2.69913e-04
2023/03/08	00:54:47	ok	ok	428.8680	59.162	0.041898	19.82	58.016	9.902	31595373.579288	9	429.1523	7.79549e-05	2.84735e-04
2023/03/08	00:59:47	--	ok	428.7840	59.161	0.041898	19.81	58.025	9.896	35117667.330387	10	429.1032	8.09350e-05	3.87848e-04
2023/03/08	00:59:54	ok	ok	428.9600	59.222	0.041909	19.82	58.038	9.905	34114062.932693	9	429.5432	7.40309e-05	2.86226e-04
2023/03/08	01:04:54	ok	ok	428.9520	59.243	0.041909	19.84	58.074	9.919	32420403.063573	13	429.3445	8.17047e-05	8.30433e-04
2023/03/08	01:09:54	ok	ok	429.1560	59.239	0.041909	19.87	57.987	9.922	33056665.999681	10	429.4742	7.76547e-05	3.43303e-04
2023/03/08	01:14:54	ok	ok	429.0260	59.239	0.041909	19.81	58.025	9.896	33983355.942463	11	429.4231	7.87638e-05	3.34103e-04
2023/03/08	01:19:54	ok	ok	428.9620	59.262	0.041909	19.87	57.910	9.908	35729946.353904	11	429.3971	8.08598e-05	5.12053e-04
2023/03/08	01:24:54	ok	ok	428.9860	59.254	0.041909	19.85	57.850	9.889	31638666.688387	13	429.1976	8.77457e-05	6.94667e-04
2023/03/08	01:29:54	ok	ok	429.0260	59.271	0.041909	19.89	57.888	9.920	35773569.910771	11	429.4110	8.07423e-05	4.04555e-04
2023/03/08	01:34:54	ok	ok	429.0900	59.275	0.041909	19.89	57.900	9.922	32337425.692786	9	429.6244	7.35208e-05	2.41761e-04
2023/03/08	01:39:54	ok	ok	429.1120	59.275	0.041909	19.88	57.900	9.914	31638808.809507	12	429.4343	7.97578e-05	3.70071e-04
2023/03/08	01:44:54	ok	ok	429.1520	59.280	0.041909	19.91	57.902	9.930	31111669.825762	9	429.4612	7.96453e-05	3.24420e-04
2023/03/08	01:49:54	ok	ok	429.0220	59.270	0.041909	19.89	57.900	9.922	36336627.803823	11	429.3662	8.37669e-05	8.48240e-04
2023/03/08	01:54:54	ok	ok	429.0900	59.276	0.041909	19.95	57.829	9.942	31137988.219905	11	429.4899	7.88957e-05	3.40790e-04
2023/03/08	01:59:54	ok	ok	429.0800	59.281	0.041909	19.97	57.763	9.942	34062982.628876	12	429.4708	7.95539e-05	4.05978e-04
2023/03/08	02:04:54	ok	ok	429.0820	59.307	0.041909	20.00	57.847	9.972	34220564.083941	9	429.5510	7.79134e-05	3.59224e-04
2023/03/08	02:09:54	ok	ok	429.1800	59.298	0.041909	19.98	57.833	9.962	34814130.296751	12	429.3927	8.35833e-05	6.96980e-04
2023/03/08	02:14:54	ok	ok	429.0740	59.287	0.041909	20.00	57.778	9.960	34505164.142491	10	429.6422	7.55091e-05	3.31508e-04
2023/03/08	02:19:54	ok	ok	429.1560	59.316	0.041909	20.03	57.781	9.978	35124865.039411	10	429.5336	7.98470e-05	3.61329e-04
2023/03/08	02:24:55	ok	ok	429.1520	59.317	0.041909	20.03	57.873	9.994	32594867.705524	10	429.5461	7.89650e-05	3.19821e-04
2023/03/08	02:29:54	ok	ok	429.0980	59.296	0.041909	20.03	57.827	9.986	34602491.007819	8	429.6377	7.48347e-05	2.28581e-04
2023/03/08	02:34:54	--	ok	429.2420	59.315	0.041909	20.05	57.819	10.000	33267470.018493	12	429.5563	7.93209e-05	3.93863e-04
2023/03/08	02:35:01	ok	ok	429.0460	59.195	0.041897	20.07	57.765	10.000	36456894.018255	11	429.3962	7.59684e-05	2.72206e-04
2023/03/08	02:40:01	ok	ok	428.8860	59.207	0.041897	20.07	57.731	9.994	35447662.977088	11	429.2657	8.00659e-05	3.50204e-04
2023/03/08	02:45:01	ok	ok	428.9980	59.207	0.041897	20.11	57.681	10.009	34580108.628815	11	429.3641	7.85142e-05	3.39801e-04
2023/03/08	02:50:01	ok	ok	429.0100	59.215	0.041897	20.08	57.710	9.998	35868193.625951	11	429.2828	8.03768e-05	3.70608e-04
2023/03/08	02:55:01	ok	ok	428.8400	59.203	0.041897	20.11	57.668	10.007	35867299.529691	11	429.3579	7.83442e-05	3.06868e-04
2023/03/08	03:00:01	ok	ok	429.0780	59.214	0.041897	20.14	57.728	10.034	35873074.046132	7	429.4594	7.52262e-05	2.94189e-04
2023/03/08	03:05:01	ok	ok	429.0500	59.233	0.041897	20.14	57.685	10.027	33800263.500954	10	429.3160	8.01898e-05	3.38546e-04
2023/03/08	03:10:01	ok	ok	429.1220	59.225	0.041897	20.16	57.713	10.047	35332040.062307	10	429.3525	7.95469e-05	3.68117e-04
2023/03/08	03:15:01	ok	ok	429.0940	59.222	0.041897	20.15	57.662	10.031	35528501.157135	12	428.9885	9.30503e-05	1.14253e-03
2023/03/08	03:20:01	ok	ok	429.0440	59.220	0.041897	20.18	57.655	10.046	35556553.252244	10	429.1734	8.57178e-05	8.04698e-04
2023/03/08	03:25:01	ok	ok	429.0760	59.242	0.041897	20.24	57.618	10.073	35265898.500668	11	429.4355	7.82417e-05	3.36690e-04
2023/03/08	03:30:01	ok	ok	429.0540	59.233	0.041897	20.19	57.658	10.055	33362720.004754	11	429.3634	7.98657e-05	3.59149e-04
2023/03/08	03:35:01	ok	ok	429.1040	59.231	0.041897	20.22	57.627	10.067	36788636.620646	11	429.4371	7.78495e-05	2.62602e-04
2023/03/08	03:40:01	ok	ok	428.9760	59.232	0.041897	20.24	57.641	10.077	35791919.334656	7	429.3745	7.93410e-05	3.15645e-04
2023/03/08	03:45:01	ok	ok	429.1380	59.244	0.041897	20.22	57.639	10.069	36100409.383716	10	429.3808	7.99824e-05	3.39419e-04
2023/03/08	03:50:01	ok	ok	429.1640	59.238	0.041897	20.24	57.607	10.071	35481560.639782	11	429.3950	8.02769e-05	3.51714e-04
2023/03/08	03:55:01	ok	ok	428.9680	59.242	0.041897	20.25	57.621	10.081	39264707.335502	8	429.5888	7.37738e-05	2.41097e-04
2023/03/08	04:00:01	ok	ok	429.1900	59.276	0.041897	20.49	57.319	10.170	41103332.227086	11	429.5615	7.76161e-05	2.65376e-04
2023/03/08	04:05:01	ok	ok	429.1340	59.294	0.041897	20.63	57.307	10.254	37059990.544278	11	429.4985	8.01429e-05	3.91296e-04
2023/03/08	04:10:01	ok	ok	429.1980	59.294	0.041897	20.70	57.284	10.291	32458745.996314	11	429.5604	7.98783e-05	4.19835e-04
2023/03/08	04:15:01	--	ok	429.2960	59.298	0.041897	20.78	57.241	10.326	39726650.406523	10	429.6328	7.86673e-05	3.77411e-04
2023/03/08	04:15:08	ok	ok	428.9880	59.191	0.041882	20.80	57.188	10.333	37263781.164299	9	429.4771	7.43711e-05	2.73720e-04
2023/03/08	04:20:08	ok	ok	428.9580	59.189	0.041882	20.83	57.238	10.360	37320358.028926	11	429.2537	8.16734e-05	6.73880e-04
2023/03/08	04:25:08	ok	ok	428.9140	59.187	0.041882	20.76	57.319	10.331	33873555.191779	12	429.2140	8.20196e-05	6.59190e-04
2023/03/08	04:30:08	ok	ok	428.9100	59.188	0.041882	20.66	57.415	10.289	36758806.716460	11	429.2885	7.92583e-05	3.94856e-04
2023/03/08	04:35:08	ok	ok	428.8980	59.184	0.041882	20.60	57.383	10.250	35904287.961891	12	429.1304	8.44685e-05	7.64263e-04
2023/03/08	04:40:08	ok	ok	428.9260	59.185	0.041882	20.56	57.499	10.243	36697422.661911	9	429.3685	7.47537e-05	2.53021e-04
2023/03/08	04:45:08	ok	ok	428.9220	59.188	0.041882	20.60	57.406	10.254	35725506.363255	12	429.2661	7.94726e-05	3.34980e-04
2023/03/08	04:50:08	ok	ok	428.9100	59.178	0.041882	20.52	57.461	10.211	34956459.150167	12	429.2628	7.89940e-05	3.56832e-04
2023/03/08	04:55:08	ok	ok	428.8560	59.186	0.041882	20.50	57.433	10.198	37992056.037979	11	429.3984	7.43547e-05	2.27265e-04
2023/03/08	05:00:08	ok	ok	428.9380	59.179	0.041882	20.49	57.476	10.198	36753783.728812	10	429.2478	7.90355e-05	3.65826e-04
2023/03/08	05:05:08	ok	ok	428.9340	59.182	0.041882	20.52	57.516	10.221	40489571.901793	9	429.4112	7.43875e-05	2.55744e-04
2023/03/08	05:10:08	ok	ok	428.9940	59.180	0.041882	20.55	57.348	10.208	34457328.761163	9	429.3599	7.59888e-05	2.79772e-04
2023/03/08	05:15:08	ok	ok	429.0580	59.200	0.041882	20.70	57.330	10.299	37061476.259328	12	429.3529	7.82840e-05	3.91424e-04
2023/03/08	05:20:08	ok	ok	429.1580	59.211	0.041882	20.80	57.220	10.339	34341019.793181	9	429.5011	7.48512e-05	2.26917e-04
2023/03/08	05:25:08	ok	ok	429.0080	59.220	0.041882	20.90	57.147	10.385	35887941.447953	11	429.4195	7.87671e-05	3.48314e-04
2023/03/08	05:30:08	ok	ok	428.9800	59.224	0.041882	20.96	57.145	10.418	36274733.116474	9	429.5871	7.36332e-05	2.33597e-04
2023/03/08	05:35:08	--	ok	429.2520	59.237	0.041882	20.99	57.137	10.435	34484859.901468	11	429.4432	7.97624e-05	3.58004e-04
2023/03/08	05:35:15	ok	ok	429.1760	59.162	0.041869	20.97	57.104	10.419	26079372.155011	10	429.3449	7.37087e-05	2.70691e-04
2023/03/08	05:40:15	--	ok	428.6260	59.158	0.041869	20.82	57.259	10.354	23947438.660989	11	429.0957	8.01127e-05	4.30326e-04
2023/03/08	05:40:22	ok	ok	429.1940	59.279	0.041888	20.82	57.292	10.360	32164348.261965	9	429.6840	7.46279e-05	2.81838e-04
2023/03/08	05:45:22	ok	ok	429.0680	59.248	0.041888	20.72	57.356	10.312	32285249.010621	13	429.5068	7.78652e-05	3.11348e-04
2023/03/08	05:50:22	ok	ok	429.0780	59.248	0.041888	20.66	57.357	10.278	32829798.638919	10	429.4613	7.88831e-05	3.57400e-04
2023/03/08	05:55:22	ok	ok	429.0040	59.241	0.041888	20.60	57.417	10.256	32930489.634799	10	429.4440	7.95289e-05	3.71075e-04
2023/03/08	06:00:22	ok	ok	428.9240	59.244	0.041888	20.59	57.424	10.249	34105211.799003	11	429.3833	8.15697e-05	6.31712e-04
2023/03/08	06:05:22	ok	ok	428.9540	59.244	0.041888	20.55	57.443	10.225	34887418.250924	8	429.5153	7.57250e-05	2.53070e-04
2023/03/08	06:10:22	ok	ok	429.0120	59.221	0.041888	20.49	57.465	10.196	32087962.630326	11	429.4202	7.86824e-05	3.23617e-04
2023/03/08	06:15:22	ok	ok	428.9120	59.249	0.041888	20.50	57.447	10.201	31486815.356807	10	429.3647	8.02366e-05	4.17492e-04
2023/03/08	06:20:22	ok	ok	429.0740	59.217	0.041888	20.45	57.527	10.181	31075996.244257	9	429.4403	7.70317e-05	2.51356e-04
2023/03/08	06:25:23	ok	ok	429.1140	59.246	0.041888	20.65	57.301	10.260	35302646.874384	11	429.4413	7.94745e-05	3.25362e-04
2023/03/08	06:30:22	ok	ok	429.1380	59.256	0.041888	20.72	57.333	10.308	34029131.515933	10	429.4778	7.84844e-05	3.63321e-04
2023/03/08	06:35:22	ok	ok	429.0620	59.264	0.041888	20.80	57.188	10.333	34120523.712614	10	429.5185	7.88035e-05	3.21403e-04
2023/03/08	06:40:22	ok	ok	429.1060	59.271	0.041888	20.86	57.186	10.366	34509854.508927	11	429.5836	7.77509e-05	3.49756e-04
2023/03/08	06:45:22	ok	ok	429.1680	59.273	0.041888	20.93	57.151	10.403	34216895.671723	11	429.5718	7.83387e-05	3.52437e-04
2023/03/08	06:50:22	ok	ok	429.0800	59.283	0.041888	20.93	57.128	10.399	35347864.930763	8	429.6592	7.56728e-05	2.56683e-04
2023/03/08	06:55:22	--	ok	429.2240	59.261	0.041888	20.79	57.275	10.340	34797811.449251	13	429.5017	7.90467e-05	4.08514e-04
2023/03/08	06:55:29	ok	ok	428.9440	59.175	0.041877	20.76	57.293	10.326	36245350.616847	11	429.3738	7.55925e-05	2.28844e-04
2023/03/08	07:00:29	ok	ok	428.8700	59.182	0.041877	20.72	57.343	10.310	38271856.270413	12	429.2230	7.99248e-05	3.33661e-04
2023/03/08	07:05:29	ok	ok	428.8560	59.182	0.041877	20.66	57.324	10.272	37989708.477970	9	429.3682	7.55616e-05	2.29802e-04
2023/03/08	07:10:29	ok	ok	428.8480	59.177	0.041877	20.53	57.426	10.214	36523345.335982	10	429.1937	7.94530e-05	4.24490e-04
2023/03/08	07:15:29	ok	ok	428.8220	59.174	0.041877	20.55	57.385	10.215	36798717.148056	12	429.2636	7.70393e-05	3.52010e-04
2023/03/08	07:20:29	--	ok	428.7400	59.171	0.041877	20.52	57.435	10.206	35070529.288069	12	429.1884	7.90703e-05	3.38711e-04
2023/03/08	07:20:36	ok	ok	429.1700	59.260	0.04189	20.48	57.498	10.194	31093804.222812	11	429.5820	7.62061e-05	2.94891e-04
2023/03/08	07:25:36	ok	ok	429.0000	59.254	0.04189	20.50	57.379	10.188	34403731.084349	10	429.4042	8.07824e-05	3.96340e-04
2023/03/08	07:30:36	ok	ok	429.0480	59.264	0.04189	20.66	57.255	10.260	32714328.181098	11	429.4975	7.92967e-05	3.13872e-04
2023/03/08	07:35:36	ok	ok	429.1360	59.297	0.04189	20.83	57.101	10.335	33529071.842816	11	429.5761	7.85136e-05	3.32539e-04
2023/03/08	07:40:36	ok	ok	429.1640	59.298	0.04189	20.87	57.177	10.373	33554083.286897	10	429.7506	7.37152e-05	2.69715e-04
2023/03/08	07:45:36	ok	ok	429.1140	59.293	0.04189	21.00	57.050	10.427	34633765.713773	10	429.6257	7.87853e-05	3.88754e-04
2023/03/08	07:50:36	--	ok	429.3760	59.324	0.04189	21.03	57.090	10.452	32776412.105986	10	429.7518	7.59058e-05	2.87980e-04
2023/03/08	07:50:43	ok	ok	429.0020	59.175	0.041871	21.04	57.046	10.452	37530579.625775	11	429.4139	7.38657e-05	3.10232e-04
2023/03/08	07:55:43	ok	ok	429.0600	59.186	0.041871	21.11	57.046	10.496	38450247.060838	8	429.4409	7.46199e-05	2.42015e-04
2023/03/08	08:00:43	ok	ok	428.8760	59.191	0.041871	21.19	57.046	10.540	37139563.171292	11	429.3427	7.90660e-05	3.36702e-04
2023/03/08	08:05:43	ok	ok	429.1140	59.189	0.041871	21.27	56.899	10.563	36823530.201363	11	429.3476	7.93045e-05	3.73263e-04
2023/03/08	08:10:43	ok	ok	428.9300	59.188	0.041871	21.07	57.140	10.485	36779719.496449	12	429.3291	7.76815e-05	3.52774e-04
2023/03/08	08:15:43	ok	ok	429.0660	59.181	0.041871	20.96	57.282	10.443	37917815.472849	12	429.3709	7.50242e-05	2.73415e-04
2023/03/08	08:20:43	--	ok	428.7940	59.178	0.041871	20.91	57.321	10.424	38108810.209531	11	429.2490	7.92991e-05	3.73935e-04
2023/03/08	08:20:50	ok	ok	429.0940	59.221	0.041881	20.94	57.288	10.436	35284452.114711	9	429.5975	7.51890e-05	2.92343e-04
2023/03/08	08:25:50	ok	ok	429.1420	59.246	0.041881	21.03	57.145	10.462	39516303.982219	12	429.4792	8.01606e-05	3.96735e-04
2023/03/08	08:30:50	ok	ok	429.1040	59.273	0.041881	21.23	57.028	10.561	30860117.094441	12	429.5677	7.86012e-05	3.71833e-04
2023/03/08	08:35:50	--	ok	429.2220	59.274	0.041881	21.24	57.090	10.582	40610387.486635	11	429.5690	7.92545e-05	3.01869e-04
2023/03/08	08:35:57	ok	ok	429.0180	59.185	0.04187	21.21	57.086	10.563	37607568.124209	10	429.4589	7.52470e-05	2.76167e-04
2023/03/08	08:40:57	--	ok	429.2640	59.193	0.04187	21.36	57.005	10.635	39211729.994124	8	429.5322	7.34548e-05	2.88467e-04
2023/03/08	08:41:04	ok	ok	428.8700	59.159	0.041857	21.34	56.945	10.616	40050377.751271	9	429.2820	7.26130e-05	2.67653e-04
2023/03/08	08:46:04	--	ok	428.7400	59.160	0.041857	21.40	57.046	10.669	38881466.609582	11	429.1342	7.81823e-05	4.21029e-04
2023/03/08	08:46:12	ok	ok	429.1380	59.209	0.04187	21.37	56.939	10.631	37392229.348459	10	429.5260	7.43882e-05	3.38272e-04
2023/03/08	08:51:11	--	ok	429.2260	59.213	0.04187	21.45	56.953	10.686	40328605.557528	12	429.4676	7.86587e-05	3.74018e-04
2023/03/08	08:51:18	ok	ok	429.0020	59.165	0.041858	21.48	56.899	10.694	40438461.394340	10	429.3091	7.37560e-05	2.92713e-04
2023/03/08	08:56:18	ok	ok	428.8780	59.166	0.041858	21.47	56.977	10.699	37448007.519709	10	429.3080	7.49753e-05	2.66183e-04
2023/03/08	09:01:18	ok	ok	428.9200	59.171	0.041858	21.58	57.018	10.778	39415948.123688	11	429.2288	7.83424e-05	3.57365e-04
2023/03/08	09:06:18	ok	ok	428.9940	59.173	0.041858	21.60	57.067	10.797	39614999.783252	10	429.2386	7.87393e-05	4.12388e-04
2023/03/08	09:11:18	ok	ok	428.9900	59.174	0.041858	21.71	56.936	10.842	38595939.924536	11	429.2762	7.87051e-05	3.37858e-04
2023/03/08	09:16:18	ok	ok	429.0120	59.176	0.041858	21.74	56.930	10.860	38142054.895967	11	429.2831	7.85303e-05	3.67988e-04
2023/03/08	09:21:18	ok	ok	428.9840	59.178	0.041858	21.77	56.945	10.879	37469302.278314	12	429.3214	7.77472e-05	3.41726e-04
2023/03/08	09:26:18	ok	ok	428.9840	59.186	0.041858	21.82	56.829	10.892	40366565.613313	10	429.3530	7.81451e-05	3.94945e-04
2023/03/08	09:31:18	ok	ok	429.0720	59.182	0.041858	21.85	56.916	10.927	40895369.196172	11	429.3250	7.95132e-05	3.98188e-04
2023/03/08	09:36:18	ok	ok	428.9300	59.178	0.041858	21.71	57.119	10.877	39100454.911336	10	429.1719	8.36529e-05	7.08579e-04
2023/03/08	09:41:18	ok	ok	428.9560	59.176	0.041858	21.62	57.151	10.830	36761666.279407	10	429.3219	7.62447e-05	3.41075e-04
2023/03/08	09:46:18	ok	ok	428.9740	59.172	0.041858	21.57	57.188	10.800	40084461.646429	10	429.2778	7.83263e-05	4.30011e-04
2023/03/08	09:51:18	ok	ok	429.0400	59.178	0.041858	21.68	57.137	10.862	37221241.034505	11	429.2856	7.84585e-05	3.92611e-04
2023/03/08	09:56:18	ok	ok	429.0280	59.184	0.041858	21.81	57.021	10.921	37225409.186924	11	429.3348	7.80647e-05	3.66525e-04
2023/03/08	10:01:18	ok	ok	428.9960	59.192	0.041858	21.89	56.967	10.964	38960140.361971	11	429.3656	7.83727e-05	3.55581e-04
2023/03/08	10:06:18	ok	ok	428.9720	59.200	0.041858	21.92	57.008	10.989	37905066.059679	10	429.2854	8.27365e-05	6.89488e-04
2023/03/08	10:11:18	--	ok	429.2660	59.198	0.041858	22.02	57.012	11.053	38571061.610417	12	429.4635	7.52353e-05	2.72065e-04
2023/03/08	10:11:25	ok	ok	428.9400	59.168	0.041845	22.03	56.957	11.050	39583243.934791	10	429.2716	7.33431e-05	2.68470e-04
2023/03/08	10:16:25	ok	ok	428.8300	59.167	0.041845	22.02	56.954	11.041	36916663.898752	12	429.1473	7.82053e-05	3.60169e-04
2023/03/08	10:21:25	--	ok	428.7540	59.171	0.041845	22.08	56.918	11.072	38742320.227991	11	429.2179	7.65961e-05	3.14756e-04
2023/03/08	10:21:32	--	ok	429.3180	59.213	0.041857	22.13	56.835	11.091	37313206.953308	11	429.6487	7.24506e-05	2.85767e-04
2023/03/08	10:21:40	ok	ok	428.9180	59.155	0.041841	22.12	56.834	11.082	42225948.608631	11	429.1703	7.51632e-05	2.74967e-04
2023/03/08	10:26:39	ok	ok	428.8160	59.164	0.041841	22.11	56.876	11.082	38821906.613783	12	429.0779	7.96809e-05	3.59560e-04
2023/03/08	10:31:39	ok	ok	428.8260	59.165	0.041841	22.12	56.925	11.100	42701056.906294	12	429.1028	7.89650e-05	3.38979e-04
2023/03/08	10:36:39	ok	ok	428.8740	59.165	0.041841	22.06	57.119	11.100	38049966.943240	10	429.1469	7.63981e-05	3.18967e-04
2023/03/08	10:41:39	ok	ok	428.8640	59.159	0.041841	21.89	57.206	11.010	41259656.880191	12	429.0409	7.86266e-05	3.49305e-04
2023/03/08	10:46:39	--	ok	428.7180	59.159	0.041841	21.85	57.211	10.984	45929905.451783	10	429.0574	7.71471e-05	3.30537e-04
2023/03/08	10:46:46	ok	ok	429.0240	59.187	0.041855	21.89	57.186	11.006	34271107.414842	11	429.4817	7.34978e-05	2.54477e-04
2023/03/08	10:51:46	ok	ok	428.9380	59.196	0.041855	22.02	57.035	11.057	41051149.471193	10	429.4992	7.48252e-05	2.77187e-04
2023/03/08	10:56:46	ok	ok	429.1260	59.192	0.041855	22.11	57.026	11.111	34343931.957400	10	429.3817	7.94719e-05	4.52394e-04
2023/03/08	11:01:46	ok	ok	429.0800	59.210	0.041855	22.23	57.000	11.187	35486603.918124	12	429.6904	6.91192e-05	4.69716e-04
2023/03/08	11:06:46	ok	ok	429.0020	59.209	0.041855	22.23	57.000	11.187	35712620.880831	12	429.3974	8.07784e-05	3.77415e-04
2023/03/08	11:11:46	ok	ok	429.0500	59.193	0.041855	21.96	57.470	11.105	36562881.743911	12	429.3631	7.81363e-05	3.91912e-04
2023/03/08	11:16:46	--	ok	428.7320	59.177	0.041855	21.51	58.067	10.931	33376075.538547	11	429.2345	7.74330e-05	4.02381e-04
2023/03/08	11:16:54	--	ok	429.4380	59.244	0.041869	21.52	58.047	10.935	23708534.623834	11	429.6621	7.29517e-05	3.00337e-04
2023/03/08	11:17:01	--	ok	428.5460	59.150	0.041847	21.48	58.039	10.909	34354831.627607	11	429.0051	7.48007e-05	2.49396e-04
2023/03/08	11:17:08	ok	ok	428.9500	59.191	0.04187	21.33	58.161	10.832	34252311.938155	11	429.4715	7.36824e-05	2.72960e-04
2023/03/08	11:22:08	ok	ok	429.0340	59.235	0.04187	21.27	58.312	10.825	33343219.975837	12	429.3914	7.83751e-05	3.60581e-04
2023/03/08	11:27:08	ok	ok	428.9640	59.217	0.04187	21.09	58.463	10.740	34762019.051418	13	429.3306	7.83238e-05	3.15005e-04
2023/03/08	11:32:08	--	ok	428.7940	59.203	0.04187	20.96	58.601	10.684	37313039.302752	12	429.2898	7.81739e-05	3.76265e-04
2023/03/08	11:32:15	ok	ok	429.0560	59.291	0.04188	21.00	58.561	10.703	31644644.011044	11	429.6237	7.50460e-05	2.29475e-04
2023/03/08	11:37:15	ok	ok	429.0640	59.274	0.04188	20.89	58.587	10.638	31868082.722320	11	429.5282	7.57131e-05	2.67397e-04
2023/03/08	11:42:15	ok	ok	428.9500	59.258	0.04188	20.83	58.669	10.619	32149112.027595	12	429.3925	7.89407e-05	3.20886e-04
2023/03/08	11:47:15	ok	ok	429.0020	59.234	0.04188	20.60	58.891	10.519	28739922.779664	12	429.4013	7.51396e-05	2.08949e-04
2023/03/08	11:52:15	ok	ok	428.8680	59.210	0.04188	20.43	58.930	10.422	29651994.120056	12	429.2123	7.94524e-05	3.50602e-04
2023/03/08	11:57:15	--	ok	428.7040	59.200	0.04188	20.35	58.962	10.376	32564285.003910	10	429.1385	8.00269e-05	3.24836e-04
2023/03/08	11:57:23	ok	ok	429.0600	59.343	0.041895	20.38	58.955	10.392	25986757.854408	10	429.6077	7.66137e-05	2.86304e-04
2023/03/08	12:02:22	ok	ok	429.0040	59.333	0.041895	20.39	58.866	10.385	28180348.940989	8	429.6307	7.43111e-05	1.80153e-04
2023/03/08	12:07:22	ok	ok	429.0160	59.336	0.041895	20.45	58.831	10.412	28836936.808974	10	429.5676	7.70774e-05	2.70060e-04
2023/03/08	12:12:22	ok	ok	429.0240	59.317	0.041895	20.45	58.854	10.416	29093855.715493	12	429.5438	7.75351e-05	2.70268e-04
2023/03/08	12:17:22	ok	ok	429.0220	59.310	0.041895	20.40	58.848	10.389	27103560.044826	12	429.4164	8.04142e-05	3.66044e-04
2023/03/08	12:22:22	ok	ok	428.9660	59.309	0.041895	20.43	58.886	10.414	27176327.702557	11	429.4367	8.06801e-05	3.52990e-04
2023/03/08	12:27:22	ok	ok	429.0640	59.299	0.041895	20.40	58.880	10.395	29561739.251235	12	429.5233	7.71805e-05	3.52574e-04
2023/03/08	12:32:22	ok	ok	428.9940	59.295	0.041895	20.43	58.830	10.404	25581931.007576	10	429.4584	7.89682e-05	3.46263e-04
2023/03/08	12:37:22	ok	ok	429.0180	59.294	0.041895	20.42	58.885	10.406	27674336.595682	12	429.2754	8.50443e-05	7.01317e-04
2023/03/08	12:42:22	ok	ok	429.0840	59.291	0.041895	20.43	58.817	10.402	28042376.197682	9	429.5793	7.50829e-05	1.85469e-04
2023/03/08	12:47:22	ok	ok	428.9680	59.291	0.041895	20.45	58.808	10.408	28359146.910111	12	429.3997	8.12170e-05	3.96682e-04
2023/03/08	12:52:22	--	ok	428.7840	59.296	0.041895	20.43	58.795	10.398	26660226.186279	8	429.5217	7.70807e-05	2.87223e-04
2023/03/08	12:52:29	--	ok	429.2340	59.384	0.041906	20.48	58.813	10.427	23969055.277838	12	429.7851	7.64264e-05	2.54838e-04
2023/03/08	12:52:37	ok	ok	428.9800	59.241	0.041895	20.40	58.788	10.379	28561160.445369	11	429.4634	7.57856e-05	2.62863e-04
2023/03/08	12:57:37	ok	ok	429.0380	59.270	0.041895	20.36	58.930	10.378	30008193.047486	12	429.3806	7.93551e-05	3.32120e-04
2023/03/08	13:02:36	ok	ok	428.9380	59.251	0.041895	20.22	58.978	10.303	29074112.950736	10	429.3040	8.04504e-05	3.73208e-04
2023/03/08	13:07:36	--	ok	428.7480	59.231	0.041895	20.15	59.068	10.275	30376690.065869	12	429.2541	8.13001e-05	3.50062e-04
2023/03/08	13:07:43	ok	ok	429.1920	59.364	0.041907	20.15	59.059	10.273	25772063.022750	9	429.7241	7.53374e-05	2.70011e-04
2023/03/08	13:12:43	ok	ok	429.0540	59.364	0.041907	20.28	58.927	10.328	28569603.889248	12	429.6230	7.90774e-05	3.62993e-04
2023/03/08	13:17:43	ok	ok	429.1140	59.375	0.041907	20.33	58.894	10.355	26288375.295246	9	429.6151	7.95298e-05	3.73462e-04
2023/03/08	13:22:43	ok	ok	429.1560	59.360	0.041907	20.38	58.863	10.376	25188602.717888	7	429.7218	7.62039e-05	1.82175e-04
2023/03/08	13:27:43	ok	ok	429.1060	59.361	0.041907	20.38	58.875	10.378	26838428.751958	9	429.5819	7.99917e-05	2.74058e-04
2023/03/08	13:32:43	--	ok	429.2120	59.365	0.041907	20.43	58.772	10.394	28948010.048121	11	429.6288	7.92003e-05	3.40253e-04
2023/03/08	13:32:50	ok	ok	429.0440	59.235	0.041897	20.39	58.753	10.365	28191146.740555	11	429.4878	7.61586e-05	2.56806e-04
2023/03/08	13:37:50	ok	ok	428.8780	59.278	0.041897	20.40	58.825	10.385	29246043.661525	7	429.5671	7.33303e-05	2.33991e-04
2023/03/08	13:42:50	ok	ok	429.1420	59.272	0.041897	20.46	58.834	10.421	26847858.329565	8	429.4053	7.94843e-05	3.16662e-04
2023/03/08	13:47:50	ok	ok	429.0400	59.273	0.041897	20.49	58.795	10.432	28216859.092584	12	429.5039	7.68556e-05	2.89002e-04
2023/03/08	13:52:50	ok	ok	428.9540	59.273	0.041897	20.48	58.813	10.427	30600215.800922	8	429.5199	7.58620e-05	2.49435e-04
2023/03/08	13:57:50	ok	ok	428.9780	59.270	0.041897	20.49	58.816	10.436	31474984.255380	8	429.5106	7.64874e-05	2.55487e-04
2023/03/08	14:02:50	ok	ok	428.8540	59.261	0.041897	20.45	58.863	10.418	33391444.277638	9	429.3824	7.96708e-05	3.43164e-04
2023/03/08	14:07:50	ok	ok	428.8760	59.245	0.041897	20.28	58.939	10.330	31776357.697796	9	429.4438	7.60914e-05	2.44621e-04
2023/03/08	14:12:50	ok	ok	428.9780	59.254	0.041897	20.26	58.972	10.326	31465553.165112	10	429.3680	7.88398e-05	2.65373e-04
2023/03/08	14:17:50	ok	ok	428.9000	59.252	0.041897	20.36	58.830	10.360	31321501.081924	10	429.3761	7.87366e-05	2.79943e-04
2023/03/08	14:22:50	ok	ok	428.9220	59.259	0.041897	20.38	58.820	10.368	32528318.187686	9	429.4464	7.68550e-05	2.73612e-04
2023/03/08	14:27:50	ok	ok	428.9280	59.242	0.041897	20.40	58.788	10.379	28642041.963139	13	429.3425	8.01439e-05	3.20197e-04
2023/03/08	14:32:50	ok	ok	428.9100	59.254	0.041897	20.45	58.752	10.398	28887862.165043	11	429.3436	8.06688e-05	3.78013e-04
2023/03/08	14:37:50	ok	ok	428.9620	59.254	0.041897	20.39	58.766	10.367	30115210.061503	11	429.3608	8.01401e-05	3.41081e-04
2023/03/08	14:42:50	ok	ok	428.8700	59.252	0.041897	20.43	58.784	10.396	30182372.722812	12	429.3577	7.99307e-05	3.57367e-04
2023/03/08	14:47:50	ok	ok	429.0140	59.249	0.041897	20.48	58.744	10.415	25957148.922759	9	429.4181	7.89703e-05	3.57175e-04
2023/03/08	14:52:50	ok	ok	429.0480	59.255	0.041897	20.48	58.712	10.409	26695587.274975	12	429.4008	7.92778e-05	3.08314e-04
2023/03/08	14:57:50	ok	ok	429.0320	59.270	0.041897	20.50	58.772	10.436	29476388.953670	13	429.3572	8.04947e-05	3.52942e-04
2023/03/08	15:02:50	ok	ok	429.0620	59.254	0.041897	20.49	58.747	10.423	30932603.722020	9	429.4070	7.85036e-05	3.28170e-04
2023/03/08	15:07:50	ok	ok	428.9920	59.251	0.041897	20.49	58.770	10.427	31636618.214333	11	429.4377	7.81840e-05	3.48637e-04
2023/03/08	15:12:50	ok	ok	428.9300	59.252	0.041897	20.48	58.735	10.413	25317193.051825	10	429.4567	7.70005e-05	2.55667e-04
2023/03/08	15:17:50	ok	ok	428.8600	59.242	0.041897	20.33	58.926	10.361	32235960.881539	12	429.3104	7.98877e-05	2.93712e-04
2023/03/08	15:22:50	ok	ok	428.8380	59.229	0.041897	20.25	58.968	10.317	30831670.200514	10	429.3643	7.75444e-05	2.99247e-04
2023/03/08	15:27:50	ok	ok	428.8700	59.223	0.041897	20.21	58.930	10.285	30052332.518553	11	429.2349	8.07693e-05	2.96525e-04
2023/03/08	15:32:50	ok	ok	428.8880	59.224	0.041897	20.24	58.877	10.293	31055750.290388	9	429.3123	7.86347e-05	3.55319e-04
2023/03/08	15:37:50	ok	ok	428.8100	59.229	0.041897	20.29	58.817	10.316	30334480.726294	11	429.3069	7.98913e-05	3.69238e-04
2023/03/08	15:42:50	ok	ok	428.8980	59.227	0.041897	20.33	58.788	10.337	30866686.826307	10	429.4254	7.67183e-05	2.70940e-04
2023/03/08	15:47:50	ok	ok	429.1020	59.238	0.041897	20.36	58.738	10.344	28154341.946855	11	429.3606	7.89326e-05	2.85691e-04
2023/03/08	15:52:50	ok	ok	428.9640	59.231	0.041897	20.38	58.775	10.360	27511377.735182	10	429.3431	7.94927e-05	3.36591e-04
2023/03/08	15:57:50	ok	ok	428.8320	59.232	0.041897	20.39	58.743	10.363	26179199.964140	10	429.2976	7.99433e-05	3.26875e-04
2023/03/08	16:02:50	ok	ok	428.8700	59.223	0.041897	20.40	58.779	10.377	29547494.748217	8	429.2874	8.00626e-05	3.63246e-04
2023/03/08	16:07:50	ok	ok	428.8700	59.222	0.041897	20.38	58.706	10.348	28775039.076675	10	429.4212	7.63792e-05	2.37338e-04
2023/03/08	16:12:50	ok	ok	428.8380	59.221	0.041897	20.38	58.694	10.346	29880127.393025	11	429.3865	7.75170e-05	2.51195e-04
2023/03/08	16:17:50	ok	ok	428.9460	59.222	0.041897	20.32	58.775	10.327	30520865.198944	9	429.4213	7.57398e-05	2.64148e-04
2023/03/08	16:22:50	ok	ok	429.0140	59.208	0.041897	20.14	58.909	10.239	29018016.126247	9	429.4082	7.38740e-05	2.96197e-04
2023/03/08	16:27:50	ok	ok	428.9460	59.200	0.041897	20.08	58.912	10.206	27572197.499137	10	429.2004	7.94269e-05	3.51205e-04
2023/03/08	16:32:50	--	ok	428.7820	59.196	0.041897	19.98	58.921	10.149	31254755.549276	10	429.1747	8.03498e-05	3.44617e-04
2023/03/08	16:32:57	ok	ok	429.1420	59.273	0.041907	20.03	58.904	10.172	28056923.030535	9	429.6270	7.40553e-05	2.94041e-04
2023/03/08	16:37:57	ok	ok	428.9200	59.282	0.041907	20.03	58.825	10.158	23140552.818627	10	429.4643	7.85294e-05	3.63551e-04
2023/03/08	16:42:57	ok	ok	429.0580	59.281	0.041907	20.08	58.788	10.185	24776573.727822	11	429.3556	8.28240e-05	7.35877e-04
2023/03/08	16:47:57	ok	ok	429.0360	59.290	0.041907	20.11	58.790	10.201	24574985.379173	8	429.5186	7.70217e-05	3.11910e-04
2023/03/08	16:52:57	ok	ok	428.9060	59.291	0.041907	20.08	58.740	10.177	27733100.377895	10	429.3700	8.09629e-05	3.36635e-04
2023/03/08	16:57:57	ok	ok	429.1480	59.277	0.041907	20.11	58.813	10.205	22431891.705469	10	429.3975	8.09174e-05	3.71532e-04
2023/03/08	17:02:57	ok	ok	429.0520	59.297	0.041907	20.12	58.738	10.202	25684871.771162	10	429.4313	8.00639e-05	3.91546e-04
2023/03/08	17:07:57	ok	ok	428.8980	59.274	0.041907	20.11	58.744	10.193	24743228.847638	12	429.4008	8.08097e-05	3.64818e-04
2023/03/08	17:12:57	ok	ok	428.9560	59.271	0.041907	20.04	58.804	10.162	26495195.198859	12	429.4130	7.88560e-05	2.82764e-04
2023/03/08	17:17:57	ok	ok	429.0340	59.249	0.041907	19.92	58.912	10.113	26342242.559613	10	429.3863	7.88938e-05	3.81283e-04
2023/03/08	17:22:57	ok	ok	428.8740	59.234	0.041907	19.78	58.959	10.038	26149523.508010	10	429.2916	8.03482e-05	3.30698e-04
2023/03/08	17:27:57	ok	ok	428.8420	59.236	0.041907	19.71	58.962	9.997	21297399.287564	11	429.2924	7.90458e-05	2.89971e-04
2023/03/08	17:32:57	ok	ok	428.8200	59.233	0.041907	19.68	59.014	9.989	27132124.450756	10	429.2218	8.14744e-05	5.58282e-04
2023/03/08	17:37:57	--	ok	428.7880	59.223	0.041907	19.60	59.014	9.939	26394736.359239	9	429.2973	7.72629e-05	2.77311e-04
2023/03/08	17:38:04	ok	ok	429.0860	59.316	0.041918	19.63	58.994	9.953	25041268.954944	10	429.6122	7.59442e-05	2.51481e-04
2023/03/08	17:43:04	ok	ok	428.8680	59.324	0.041918	19.61	58.926	9.933	25918131.683938	9	429.6696	7.32844e-05	2.50274e-04
2023/03/08	17:48:04	ok	ok	428.9980	59.330	0.041918	19.67	58.866	9.956	25614547.435469	12	429.4928	7.96367e-05	2.95582e-04
2023/03/08	17:53:04	ok	ok	429.1160	59.317	0.041918	19.71	58.882	9.984	25780803.759642	10	429.4324	8.15067e-05	3.76532e-04
2023/03/08	17:58:04	ok	ok	428.9780	59.314	0.041918	19.75	58.831	9.998	25850444.710239	11	429.5518	7.81324e-05	2.79625e-04
2023/03/08	18:03:04	ok	ok	428.9480	59.315	0.041918	19.75	58.843	10.001	23901196.776892	9	429.5106	7.85891e-05	2.86550e-04
2023/03/08	18:08:04	ok	ok	428.9960	59.307	0.041918	19.77	58.802	10.003	24444734.087784	10	429.4341	8.16619e-05	3.76706e-04
2023/03/08	18:13:04	ok	ok	428.8880	59.298	0.041918	19.64	58.918	9.948	26275222.973558	11	429.2902	8.57833e-05	6.45718e-04
2023/03/08	18:18:04	ok	ok	428.9020	59.290	0.041918	19.52	58.991	9.887	26673250.124058	11	429.3901	8.07756e-05	3.77953e-04
2023/03/08	18:23:04	ok	ok	428.9120	59.283	0.041918	19.43	58.967	9.833	23065899.945562	8	429.4765	7.63420e-05	2.49933e-04
2023/03/08	18:28:04	--	ok	428.7060	59.266	0.041918	19.39	59.028	9.819	26402540.509742	9	429.3781	7.85390e-05	4.10167e-04
2023/03/08	18:28:11	--	ok	429.5200	59.384	0.041933	19.42	59.013	9.833	26413005.214330	10	429.8105	7.58204e-05	3.03688e-04
2023/03/08	18:28:19	--	ok	428.6220	59.157	0.041907	19.36	58.991	9.797	29220767.218251	10	429.1055	7.82517e-05	2.57773e-04
2023/03/08	18:28:26	ok	ok	429.1540	59.249	0.041926	19.22	59.074	9.728	25399712.063379	11	429.4448	7.79664e-05	2.90532e-04
2023/03/08	18:33:25	ok	ok	428.9440	59.346	0.041926	19.37	58.949	9.798	24721875.191627	12	429.4813	8.06642e-05	4.40008e-04
2023/03/08	18:38:25	ok	ok	428.9220	59.325	0.041926	19.33	59.022	9.786	28020168.092878	10	429.4542	8.12410e-05	3.93447e-04
2023/03/08	18:43:25	ok	ok	429.0720	59.326	0.041926	19.30	59.005	9.766	27661718.812513	9	429.4499	8.14890e-05	5.10203e-04
2023/03/08	18:48:25	ok	ok	428.9140	59.320	0.041926	19.24	59.033	9.737	25915556.488801	7	429.6080	7.49095e-05	3.62276e-04
2023/03/08	18:53:25	ok	ok	429.1300	59.319	0.041926	19.24	59.010	9.733	24716986.060150	7	429.6278	7.41035e-05	1.95724e-04
2023/03/08	18:58:25	ok	ok	429.0380	59.323	0.041926	19.20	59.046	9.715	25599617.661689	9	429.3910	8.18626e-05	4.38731e-04
2023/03/08	19:03:25	ok	ok	429.0880	59.304	0.041926	19.20	58.991	9.706	25520018.455356	11	429.4206	7.99260e-05	3.18806e-04
2023/03/08	19:08:25	ok	ok	428.9260	59.320	0.041926	19.29	58.903	9.741	25889703.495650	9	429.4166	8.12173e-05	3.91436e-04
2023/03/08	19:13:25	ok	ok	428.9780	59.319	0.041926	19.32	58.895	9.757	27473303.436552	7	429.8340	6.84923e-05	2.17909e-04
2023/03/08	19:18:25	ok	ok	428.9640	59.326	0.041926	19.37	58.882	9.787	25494566.692163	12	429.4226	8.20905e-05	3.91405e-04
2023/03/08	19:23:25	ok	ok	429.0320	59.329	0.041926	19.42	58.784	9.795	25507782.872861	12	429.5122	7.97154e-05	3.79784e-04
2023/03/08	19:28:25	ok	ok	429.1560	59.328	0.041926	19.50	58.775	9.841	23451447.559548	12	429.6172	7.68335e-05	2.91139e-04
2023/03/08	19:33:25	ok	ok	428.9880	59.322	0.041926	19.50	58.752	9.838	27942523.672848	9	429.5935	7.67221e-05	2.81065e-04
2023/03/08	19:38:25	--	ok	429.2480	59.303	0.041926	19.33	58.921	9.769	24759930.341026	11	429.4468	8.04835e-05	3.81721e-04
2023/03/08	19:38:32	ok	ok	429.0280	59.212	0.041913	19.36	58.880	9.779	30149287.572854	9	429.2755	7.82884e-05	2.47289e-04
2023/03/08	19:43:32	--	ok	428.7380	59.196	0.041913	19.23	58.930	9.712	28394831.294450	11	429.2297	7.79887e-05	2.88349e-04
2023/03/08	19:43:39	--	ok	429.2960	59.310	0.041926	19.24	58.885	9.712	27321354.371455	9	429.7499	7.11921e-05	1.40288e-04
2023/03/08	19:43:47	ok	ok	428.8900	59.160	0.041912	19.17	58.932	9.681	29786769.950674	10	429.2188	7.59446e-05	3.05912e-04
2023/03/08	19:48:46	--	ok	428.7240	59.180	0.041912	19.20	58.903	9.691	33180628.869085	9	429.1277	7.99052e-05	3.30320e-04
2023/03/08	19:48:53	ok	ok	428.9860	59.293	0.041925	19.22	58.894	9.699	24610348.267608	10	429.5459	7.68806e-05	3.46126e-04
2023/03/08	19:53:53	ok	ok	428.8720	59.281	0.041925	19.12	58.981	9.657	28041806.208865	9	429.4404	7.79695e-05	3.28240e-04
2023/03/08	19:58:53	ok	ok	429.1020	59.281	0.041925	19.12	58.923	9.647	27219534.694649	10	429.6647	7.01769e-05	5.91481e-04
2023/03/08	20:03:53	ok	ok	429.0000	59.283	0.041925	19.10	58.968	9.647	30038901.335755	10	429.3970	7.85807e-05	3.37072e-04
2023/03/08	20:08:53	ok	ok	429.0060	59.279	0.041925	19.05	58.968	9.614	26145051.289337	7	429.4703	7.54118e-05	2.64878e-04
2023/03/08	20:13:53	ok	ok	429.0200	59.255	0.041925	18.99	59.008	9.589	24266281.253423	6	429.5603	7.22168e-05	1.51028e-04
2023/03/08	20:18:53	ok	ok	428.9120	59.258	0.041925	19.01	58.976	9.592	28735477.716881	11	429.3383	7.95504e-05	3.22752e-04
2023/03/08	20:23:53	ok	ok	428.8400	59.267	0.041925	18.96	58.991	9.571	28057487.881200	12	429.2816	8.07449e-05	3.59989e-04
2023/03/08	20:28:53	ok	ok	428.8900	59.248	0.041925	18.95	58.990	9.561	27300255.205413	7	429.4471	7.47396e-05	2.43630e-04
2023/03/08	20:33:53	ok	ok	428.8020	59.256	0.041925	18.93	58.964	9.550	24829196.250665	12	429.2882	8.11542e-05	4.69850e-04
2023/03/08	20:38:53	ok	ok	428.8780	59.248	0.041925	18.96	58.926	9.560	29638869.472661	9	429.3271	7.84219e-05	2.98828e-04
2023/03/08	20:43:53	ok	ok	429.0440	59.243	0.041925	18.91	58.939	9.531	28385144.729356	11	429.3340	7.81603e-05	2.98918e-04
2023/03/08	20:48:53	ok	ok	428.8700	59.241	0.041925	18.93	58.978	9.552	28347734.747367	11	429.2288	8.21649e-05	4.22152e-04
2023/03/08	20:53:54	--	ok	428.7340	59.241	0.041925	18.88	58.991	9.523	30578259.576462	12	429.3665	7.66567e-05	3.15317e-04
2023/03/08	20:54:01	--	ok	429.2240	59.365	0.041939	18.92	59.019	9.551	25825890.383817	11	429.6805	7.61636e-05	3.07427e-04
2023/03/08	20:54:08	--	ok	429.4120	59.233	0.041928	18.85	58.976	9.504	22541775.474985	10	429.3977	7.64822e-05	2.79075e-04
2023/03/08	20:54:16	--	ok	428.4760	59.118	0.041907	18.74	59.086	9.459	23231652.515266	12	428.7853	7.78613e-05	3.50349e-04
2023/03/08	20:54:23	--	ok	429.5340	59.217	0.041933	18.69	59.237	9.459	21932168.601628	12	429.3148	7.80303e-05	3.02567e-04
2023/03/08	20:54:31	--	ok	428.2260	59.114	0.041907	18.72	59.353	9.494	26440524.252796	9	428.6656	7.89725e-05	2.75129e-04
2023/03/08	20:54:38	ok	ok	428.9860	59.322	0.041946	18.61	59.489	9.453	25932451.148023	11	429.5969	7.64929e-05	3.02065e-04
2023/03/08	20:59:37	--	ok	429.3500	59.384	0.041946	18.88	58.912	9.510	26024750.142463	11	429.7397	7.75776e-05	3.38604e-04
2023/03/08	20:59:44	ok	ok	429.0340	59.243	0.041928	18.88	58.912	9.510	22726168.552360	8	429.4362	7.53326e-05	3.55826e-04
2023/03/08	21:04:44	ok	ok	428.9960	59.252	0.041928	18.81	58.936	9.475	21560115.597678	7	429.3668	7.76931e-05	3.33723e-04
2023/03/08	21:09:44	ok	ok	428.8940	59.254	0.041928	18.82	58.950	9.485	21047964.942825	11	429.2676	8.06900e-05	4.05591e-04
2023/03/08	21:14:44	ok	ok	428.9620	59.242	0.041928	18.81	59.004	9.486	20258472.298468	11	429.3119	7.92447e-05	3.67386e-04
2023/03/08	21:19:44	ok	ok	429.1640	59.241	0.041928	18.79	59.001	9.476	20807589.736460	12	429.1981	8.26574e-05	3.64032e-04
2023/03/08	21:24:44	--	ok	429.2960	59.260	0.041928	18.96	58.825	9.544	23791536.982716	13	429.3528	7.93827e-05	3.09362e-04
2023/03/08	21:24:51	--	ok	428.5160	59.157	0.041914	18.95	58.822	9.534	29015385.474302	10	429.1737	7.51298e-05	2.95631e-04
2023/03/08	21:24:59	ok	ok	429.0420	59.308	0.041938	18.88	58.845	9.499	27685167.348382	12	429.5405	7.91081e-05	3.28975e-04
2023/03/08	21:29:58	ok	ok	429.1340	59.349	0.041938	19.03	58.766	9.573	24675624.485836	9	429.6300	7.74215e-05	2.33698e-04
2023/03/08	21:34:58	ok	ok	429.0920	59.349	0.041938	19.09	58.807	9.612	23702669.303569	9	429.6382	7.69028e-05	3.46403e-04
2023/03/08	21:39:58	ok	ok	429.0880	59.357	0.041938	19.10	58.708	9.604	24779311.396000	10	429.6618	7.72414e-05	2.86941e-04
2023/03/08	21:44:58	ok	ok	429.1240	59.357	0.041938	19.14	58.701	9.626	23621519.522380	10	429.5235	8.21606e-05	4.28780e-04
2023/03/08	21:49:58	ok	ok	429.0920	59.360	0.041938	19.14	58.747	9.634	28402666.747213	10	429.5523	8.12148e-05	3.36071e-04
2023/03/08	21:54:58	ok	ok	429.0040	59.340	0.041938	18.99	58.839	9.561	27135822.981603	9	429.5355	7.96353e-05	2.57184e-04
2023/03/08	21:59:58	ok	ok	429.0440	59.343	0.041938	18.96	58.914	9.558	25493088.688659	11	429.4642	8.13608e-05	3.72996e-04
2023/03/08	22:04:58	ok	ok	428.9520	59.330	0.041938	18.85	58.898	9.491	26184579.466290	11	429.3778	8.23961e-05	3.67689e-04
2023/03/08	22:09:58	ok	ok	428.9520	59.323	0.041938	18.82	59.005	9.493	27506797.668447	11	429.4145	8.21041e-05	3.23526e-04
2023/03/08	22:14:58	ok	ok	428.9940	59.329	0.041938	18.79	58.946	9.467	27614246.404478	10	429.2344	8.79480e-05	7.02641e-04
2023/03/08	22:19:58	ok	ok	429.1020	59.324	0.041938	18.79	58.968	9.471	25660995.760369	9	429.5881	7.60113e-05	2.22342e-04
2023/03/08	22:24:58	ok	ok	429.1040	59.312	0.041938	18.78	58.886	9.450	26103001.186763	10	429.3967	8.14958e-05	3.57826e-04
2023/03/08	22:29:58	ok	ok	429.0400	59.317	0.041938	18.79	58.889	9.458	24904236.853852	9	429.5278	7.73680e-05	2.67842e-04
2023/03/08	22:34:58	ok	ok	429.0400	59.331	0.041938	18.92	58.817	9.518	27614760.318697	8	429.4706	8.06575e-05	3.54706e-04
2023/03/08	22:39:58	ok	ok	429.1880	59.330	0.041938	18.99	58.724	9.542	26679720.875077	7	429.6492	7.60901e-05	2.56643e-04
2023/03/08	22:44:58	ok	ok	429.0840	59.344	0.041938	19.06	58.724	9.583	26028766.784191	10	429.4719	8.20671e-05	3.65478e-04
2023/03/08	22:49:58	ok	ok	429.0860	59.333	0.041938	19.09	58.706	9.595	27250574.998794	12	429.5461	8.05170e-05	3.60612e-04
2023/03/08	22:54:58	--	ok	429.2480	59.341	0.041938	19.06	58.735	9.585	25976341.524263	9	429.6547	7.67509e-05	2.95271e-04
2023/03/08	22:55:06	ok	ok	428.9120	59.225	0.041926	19.07	58.703	9.587	25524444.793366	10	429.4112	7.61751e-05	3.26079e-04
2023/03/08	23:00:05	--	ok	428.7020	59.206	0.041926	18.95	58.843	9.538	24507526.434102	9	429.2422	8.05932e-05	4.20917e-04
2023/03/08	23:00:13	ok	ok	429.1880	59.332	0.04194	18.92	58.862	9.526	26979863.825918	9	429.6439	7.69517e-05	3.25433e-04
2023/03/08	23:05:12	--	ok	429.2180	59.335	0.04194	18.83	58.827	9.472	26548364.148569	7	429.6605	7.47680e-05	2.44087e-04
2023/03/08	23:05:19	ok	ok	428.9200	59.257	0.04193	18.85	58.840	9.482	25566829.377093	9	429.4433	7.57206e-05	3.38842e-04
2023/03/08	23:10:18	ok	ok	428.8380	59.228	0.04193	18.79	58.845	9.451	28008151.266377	8	429.2303	8.05572e-05	3.49288e-04
2023/03/08	23:15:18	--	ok	428.7540	59.237	0.04193	18.76	58.898	9.445	24211122.091795	10	429.1864	8.26469e-05	4.30269e-04
2023/03/08	23:15:25	--	ok	429.2240	59.337	0.041942	18.75	58.907	9.439	27756324.918460	9	429.5778	7.84013e-05	3.55046e-04
2023/03/08	23:15:32	ok	ok	428.8380	59.190	0.04193	18.65	58.914	9.385	27440687.297351	10	429.3343	7.65442e-05	3.23334e-04
2023/03/08	23:20:32	ok	ok	428.8300	59.225	0.04193	18.74	58.894	9.428	27430952.379223	10	429.1884	8.25330e-05	3.80415e-04
2023/03/08	23:25:32	--	ok	428.6960	59.232	0.04193	18.68	58.885	9.395	26279754.398765	12	429.1896	8.18912e-05	3.95361e-04
2023/03/08	23:25:40	ok	ok	429.0780	59.361	0.041945	18.67	58.907	9.391	23665431.744133	9	429.6452	7.70324e-05	2.21502e-04
2023/03/08	23:30:39	ok	ok	429.0600	59.354	0.041945	18.65	58.982	9.396	24412248.658556	9	429.4922	8.19746e-05	4.36856e-04
2023/03/08	23:35:39	ok	ok	429.0580	59.360	0.041945	18.64	58.935	9.379	24078717.907822	10	429.5043	8.18997e-05	3.03829e-04
2023/03/08	23:40:39	ok	ok	429.0220	59.345	0.041945	18.61	58.944	9.366	24976567.320311	9	429.4064	8.37697e-05	3.35867e-04
2023/03/08	23:45:39	ok	ok	429.0100	59.338	0.041945	18.55	58.958	9.336	22784967.672834	9	429.4803	8.05219e-05	2.47031e-04
2023/03/08	23:50:39	ok	ok	429.0040	59.331	0.041945	18.56	58.926	9.338	27668460.027966	9	429.4858	8.14953e-05	2.80694e-04
2023/03/08	23:55:39	ok	ok	429.0180	59.339	0.041945	18.55	58.891	9.325	21549326.144540	9	429.4684	8.11728e-05	3.68716e-04
2023/03/09	00:00:39	ok	ok	428.9580	59.342	0.041945	18.54	58.978	9.330	22709666.493559	8	429.4448	8.11426e-05	2.75647e-04
2023/03/09	00:05:39	ok	ok	429.0620	59.334	0.041945	18.50	58.982	9.309	24027018.855745	11	429.4660	8.04608e-05	3.80662e-04
2023/03/09	00:10:39	ok	ok	428.9960	59.336	0.041945	18.52	58.987	9.324	22897670.083352	9	429.5781	7.73592e-05	2.92980e-04
2023/03/09	00:15:39	ok	ok	428.9080	59.321	0.041945	18.45	58.955	9.281	24282286.650315	9	429.3535	8.32136e-05	3.26135e-04
2023/03/09	00:20:39	ok	ok	428.8920	59.333	0.041945	18.42	58.904	9.257	22271133.215146	10	429.3720	8.28904e-05	2.68916e-04
2023/03/09	00:25:39	ok	ok	429.0340	59.326	0.041945	18.47	58.991	9.294	25778755.601739	11	429.4059	8.16844e-05	3.20876e-04
2023/03/09	00:30:39	--	ok	429.2260	59.318	0.041945	18.48	58.926	9.291	22100717.124782	8	429.5230	7.76905e-05	3.08865e-04
2023/03/09	00:30:47	ok	ok	429.0960	59.217	0.041934	18.45	58.898	9.272	25818758.678722	7	429.3109	7.76187e-05	3.57431e-04
2023/03/09	00:35:46	--	ok	428.7860	59.222	0.041934	18.44	58.964	9.274	26283493.813042	8	429.2108	7.99909e-05	3.50282e-04
2023/03/09	00:35:53	ok	ok	428.8860	59.324	0.041945	18.45	58.921	9.276	23130107.104614	10	429.5281	7.77148e-05	2.94127e-04
2023/03/09	00:40:53	ok	ok	429.0180	59.293	0.041945	18.41	58.936	9.255	24441598.398151	9	429.2493	8.60348e-05	7.83971e-04
2023/03/09	00:45:53	ok	ok	429.0580	59.318	0.041945	18.35	58.976	9.230	24880755.902936	12	429.3437	8.27237e-05	3.98499e-04
2023/03/09	00:50:53	ok	ok	428.9840	59.301	0.041945	18.35	58.976	9.230	23262090.715030	10	429.2898	8.30493e-05	3.21354e-04
2023/03/09	00:55:53	ok	ok	429.0180	59.311	0.041945	18.35	58.996	9.233	24847643.181630	13	429.3350	8.20512e-05	3.37875e-04
2023/03/09	01:00:53	ok	ok	428.8800	59.306	0.041945	18.31	58.958	9.204	24496465.109684	8	429.3208	8.19704e-05	2.96523e-04
2023/03/09	01:05:53	ok	ok	429.1780	59.295	0.041945	18.30	58.932	9.193	25662128.797811	7	429.4091	7.93366e-05	2.47845e-04
2023/03/09	01:10:53	ok	ok	428.9780	59.288	0.041945	18.32	58.926	9.206	24282612.149629	12	429.3474	8.09996e-05	2.85725e-04
2023/03/09	01:15:53	ok	ok	428.8440	59.290	0.041945	18.23	58.990	9.162	23245210.670429	10	429.3417	8.10065e-05	3.08829e-04
2023/03/09	01:20:53	ok	ok	429.0560	59.285	0.041945	18.25	58.962	9.174	25299470.355436	12	429.3493	8.10138e-05	3.32434e-04
2023/03/09	01:25:53	ok	ok	428.9160	59.294	0.041945	18.23	58.946	9.156	23784006.232868	8	429.3743	7.88970e-05	2.36148e-04
2023/03/09	01:30:53	ok	ok	428.9060	59.295	0.041945	18.41	58.790	9.232	27098962.815009	8	429.4194	7.93107e-05	2.53307e-04
2023/03/09	01:35:53	ok	ok	428.8200	59.304	0.041945	18.51	58.770	9.283	23611100.941265	7	429.5083	7.69605e-05	2.39552e-04
2023/03/09	01:40:53	ok	ok	428.9540	59.309	0.041945	18.54	58.717	9.289	23616688.085064	11	429.4442	7.94347e-05	3.01355e-04
2023/03/09	01:45:53	ok	ok	428.9780	59.313	0.041945	18.59	58.726	9.321	25185806.496273	10	429.4288	8.19687e-05	2.90663e-04
2023/03/09	01:50:53	ok	ok	429.0180	59.313	0.041945	18.62	58.720	9.338	24613454.753371	7	429.5174	7.79018e-05	2.61614e-04
2023/03/09	01:55:53	ok	ok	429.1200	59.320	0.041945	18.64	58.688	9.340	27921372.369270	9	429.3773	8.27396e-05	3.72776e-04
2023/03/09	02:00:53	ok	ok	429.0080	59.294	0.041945	18.54	58.820	9.305	26349459.285619	12	429.3779	8.17058e-05	3.77476e-04
2023/03/09	02:05:53	ok	ok	428.8960	59.307	0.041945	18.42	58.849	9.248	24783775.557277	10	429.3256	8.24411e-05	3.20585e-04
2023/03/09	02:10:53	ok	ok	428.8760	59.297	0.041945	18.41	58.848	9.241	26794527.230666	12	429.3458	8.16834e-05	3.20661e-04
2023/03/09	02:15:53	ok	ok	428.8700	59.294	0.041945	18.35	58.918	9.221	26704922.270100	11	429.3011	8.32437e-05	3.31763e-04
2023/03/09	02:20:53	ok	ok	429.1280	59.290	0.041945	18.35	58.872	9.214	22616379.958484	10	429.2753	8.32251e-05	4.54463e-04
2023/03/09	02:25:53	ok	ok	428.9080	59.290	0.041945	18.30	58.900	9.188	26303392.668834	12	429.3777	7.95711e-05	2.76158e-04
2023/03/09	02:30:53	ok	ok	428.9440	59.286	0.041945	18.25	58.914	9.167	24960746.521420	11	429.2319	8.40907e-05	4.20647e-04
2023/03/09	02:35:53	ok	ok	428.8140	59.305	0.041945	18.40	58.776	9.222	28310482.583413	8	429.4589	7.63446e-05	2.62751e-04
2023/03/09	02:40:53	ok	ok	428.8940	59.296	0.041945	18.48	58.744	9.262	29205434.237689	7	429.4200	7.94492e-05	2.87785e-04
2023/03/09	02:45:53	ok	ok	429.0280	59.311	0.041945	18.56	58.643	9.293	26316182.459868	11	429.3458	8.26133e-05	2.88895e-04
2023/03/09	02:50:53	ok	ok	428.9140	59.309	0.041945	18.59	58.703	9.318	28031833.501143	9	429.4794	7.98614e-05	2.89347e-04
2023/03/09	02:55:53	ok	ok	429.0340	59.306	0.041945	18.61	58.671	9.323	23595514.154700	8	429.4811	7.94169e-05	2.55949e-04
2023/03/09	03:00:53	ok	ok	429.0680	59.317	0.041945	18.69	58.605	9.358	28927606.046958	10	429.4241	8.18196e-05	2.43912e-04
2023/03/09	03:05:53	ok	ok	429.0080	59.292	0.041945	18.48	58.766	9.266	26998654.261775	11	429.4241	7.94332e-05	3.09418e-04
2023/03/09	03:10:53	ok	ok	428.9000	59.278	0.041945	18.44	58.839	9.254	26698293.104718	10	429.3433	8.11953e-05	2.45921e-04
2023/03/09	03:15:53	ok	ok	428.9100	59.282	0.041945	18.37	58.853	9.218	27545673.432681	10	429.2515	8.36936e-05	3.33029e-04
2023/03/09	03:20:53	ok	ok	429.0920	59.280	0.041945	18.28	58.840	9.170	26635263.001392	9	429.3809	7.92271e-05	2.43678e-04
2023/03/09	03:25:53	ok	ok	428.9500	59.269	0.041945	18.28	58.898	9.179	25311341.565351	10	429.3682	8.02166e-05	2.96120e-04
2023/03/09	03:30:53	--	ok	428.7640	59.281	0.041945	18.25	58.936	9.170	24481327.808532	10	429.2786	8.26450e-05	3.41895e-04
2023/03/09	03:31:00	--	ok	429.4340	59.368	0.041957	18.27	58.885	9.169	27024853.548895	9	429.7106	7.69842e-05	2.64476e-04
2023/03/09	03:31:08	ok	ok	428.8680	59.153	0.041935	18.20	58.872	9.130	28661568.395748	11	429.1700	7.77666e-05	3.72058e-04
2023/03/09	03:36:07	--	ok	428.7000	59.193	0.041935	18.27	58.839	9.162	28730614.479251	11	429.0779	8.22276e-05	3.84097e-04
2023/03/09	03:36:14	ok	ok	429.0940	59.326	0.04195	18.25	58.825	9.153	25957540.225709	10	429.5599	7.80608e-05	2.96009e-04
2023/03/09	03:41:13	ok	ok	429.1540	59.331	0.04195	18.40	58.766	9.220	26509910.789702	11	429.6362	7.44798e-05	3.21074e-04
2023/03/09	03:46:13	ok	ok	428.9920	59.336	0.04195	18.50	58.712	9.266	27303632.835088	11	429.4832	8.13809e-05	3.02984e-04
2023/03/09	03:51:13	--	ok	429.3220	59.332	0.04195	18.54	58.685	9.284	29436648.884590	10	429.5915	7.71234e-05	2.40905e-04
2023/03/09	03:51:20	--	ok	428.7960	59.182	0.041934	18.55	58.665	9.289	27797647.701936	8	429.2675	7.63358e-05	3.18191e-04
2023/03/09	03:51:28	ok	ok	428.9480	59.233	0.041943	18.51	58.611	9.258	27529846.791856	9	429.4545	7.69155e-05	3.23441e-04
2023/03/09	03:56:27	ok	ok	428.9080	59.280	0.041943	18.58	58.715	9.312	27237883.011944	12	429.3693	8.07216e-05	3.59203e-04
2023/03/09	04:01:27	ok	ok	428.9740	59.296	0.041943	18.62	58.729	9.339	29643388.131333	9	429.4367	7.87432e-05	2.24835e-04
2023/03/09	04:06:27	ok	ok	428.9360	59.274	0.041943	18.55	58.811	9.313	26313151.846998	8	429.4438	7.81666e-05	2.71057e-04
2023/03/09	04:11:27	ok	ok	428.8820	59.273	0.041943	18.42	58.904	9.257	29044176.592079	11	429.2695	8.28389e-05	3.58087e-04
2023/03/09	04:16:27	ok	ok	428.9340	59.261	0.041943	18.37	58.921	9.229	29073179.343952	10	429.1433	8.61919e-05	7.57399e-04
2023/03/09	04:21:27	ok	ok	428.9720	59.261	0.041943	18.34	58.813	9.196	26553696.705669	11	429.2664	8.22508e-05	3.10219e-04
2023/03/09	04:26:27	ok	ok	428.9660	59.254	0.041943	18.28	58.886	9.177	27511245.219628	11	429.2968	8.06461e-05	3.05632e-04
2023/03/09	04:31:27	ok	ok	428.8400	59.263	0.041943	18.31	58.845	9.186	26970808.936422	10	429.2201	8.30118e-05	3.19244e-04
2023/03/09	04:36:27	ok	ok	429.0120	59.269	0.041943	18.48	58.744	9.262	26800894.932767	9	429.3073	8.20093e-05	4.14364e-04
2023/03/09	04:41:27	ok	ok	428.9000	59.287	0.041943	18.56	58.712	9.304	28111810.026513	9	429.3592	8.13286e-05	3.38360e-04
2023/03/09	04:46:27	ok	ok	429.1060	59.284	0.041943	18.61	58.683	9.325	28524925.513747	10	417.6360	5.20801e-04	3.44308e-02
2023/03/09	04:51:27	ok	ok	429.0980	59.282	0.041943	18.61	58.660	9.321	26932109.843948	6	429.5304	7.57802e-05	2.66676e-04
2023/03/09	04:56:27	ok	ok	428.9640	59.298	0.041943	18.67	58.634	9.348	27365733.212357	10	429.3708	8.23093e-05	3.75787e-04
2023/03/09	05:01:27	ok	ok	428.9700	59.277	0.041943	18.58	58.666	9.304	24177741.481866	9	429.4403	7.83413e-05	3.02948e-04
2023/03/09	05:06:27	--	ok	429.2440	59.265	0.041943	18.51	58.839	9.293	29729486.248301	8	429.5124	7.58199e-05	2.22031e-04
2023/03/09	05:06:34	--	ok	428.7420	59.164	0.041932	18.51	58.816	9.290	29572087.535032	10	429.1998	7.80629e-05	3.02777e-04
2023/03/09	05:06:41	ok	ok	428.9220	59.232	0.041944	18.48	58.766	9.266	27772990.292903	9	429.4502	7.70022e-05	2.93846e-04
2023/03/09	05:11:41	ok	ok	428.8540	59.279	0.041944	18.45	58.798	9.256	27358908.967327	11	429.3330	8.12788e-05	3.08406e-04
2023/03/09	05:16:41	ok	ok	428.9700	59.275	0.041944	18.38	58.889	9.231	28577855.686682	10	429.3210	8.08821e-05	3.05643e-04
2023/03/09	05:21:41	ok	ok	428.9480	59.261	0.041944	18.35	58.849	9.210	31717240.040392	11	429.1847	8.64776e-05	6.85588e-04
2023/03/09	05:26:41	ok	ok	429.0380	59.273	0.041944	18.37	58.840	9.216	30021148.160729	10	429.3092	8.08646e-05	2.36933e-04
2023/03/09	05:31:41	ok	ok	429.0540	59.289	0.041944	18.50	58.747	9.272	26073627.041454	9	429.4580	7.84247e-05	2.94290e-04
2023/03/09	05:36:41	ok	ok	429.0220	59.287	0.041944	18.59	58.738	9.323	29889017.679043	11	429.3887	8.12769e-05	3.97696e-04
2023/03/09	05:41:41	ok	ok	429.1280	59.290	0.041944	18.58	58.666	9.304	28194108.948177	9	429.4628	7.86026e-05	2.59346e-04
2023/03/09	05:46:41	ok	ok	429.1620	59.281	0.041944	18.62	58.697	9.334	27764113.552937	10	429.4259	7.91673e-05	2.47736e-04
2023/03/09	05:51:41	ok	ok	428.9780	59.298	0.041944	18.64	58.698	9.342	24013488.981873	10	429.4854	7.77883e-05	3.45302e-04
2023/03/09	05:56:41	ok	ok	428.9780	59.278	0.041944	18.55	58.811	9.313	28563006.403143	9	429.2964	8.26937e-05	3.09492e-04
2023/03/09	06:01:41	ok	ok	428.8880	59.276	0.041944	18.42	58.872	9.252	29574215.866705	10	429.3206	8.09987e-05	2.86161e-04
2023/03/09	06:06:41	ok	ok	428.9060	59.265	0.041944	18.31	58.900	9.195	31014105.323064	11	429.2815	8.16236e-05	3.46685e-04
2023/03/09	06:11:41	ok	ok	428.8420	59.256	0.041944	18.31	58.923	9.198	27790781.743494	10	429.1980	8.41873e-05	3.74011e-04
2023/03/09	06:16:41	ok	ok	428.8980	59.246	0.041944	18.24	58.868	9.151	27255692.502819	10	429.2993	7.99673e-05	3.07938e-04
2023/03/09	06:21:41	--	ok	428.7120	59.242	0.041944	18.20	58.987	9.147	27061874.540171	9	429.2303	8.16184e-05	3.61085e-04
2023/03/09	06:21:48	--	ok	429.4140	59.363	0.041959	18.18	58.939	9.131	28337438.203926	10	429.6623	7.78198e-05	2.86398e-04
2023/03/09	06:21:56	--	ok	428.7220	59.170	0.041938	18.17	58.949	9.126	31092426.353247	9	429.0724	8.19967e-05	3.27621e-04
2023/03/09	06:22:03	ok	ok	428.9840	59.226	0.041952	18.08	59.026	9.091	30164902.722210	11	429.3687	7.88352e-05	2.98862e-04
2023/03/09	06:27:02	ok	ok	429.0280	59.326	0.041952	18.34	58.770	9.189	29166096.064406	9	429.4214	8.15936e-05	3.17844e-04
2023/03/09	06:32:02	ok	ok	429.1880	59.331	0.041952	18.42	58.804	9.241	31582883.606818	9	429.5562	7.72302e-05	2.16686e-04
2023/03/09	06:37:02	--	ok	429.4260	59.330	0.041952	18.47	58.788	9.262	28400355.459740	11	429.4519	8.15499e-05	2.46471e-04
2023/03/09	06:37:09	ok	ok	428.8320	59.153	0.04193	18.45	58.775	9.253	28506424.784485	9	429.1182	7.86457e-05	4.31220e-04
2023/03/09	06:42:09	ok	ok	428.8040	59.159	0.04193	18.45	58.775	9.253	28318552.697092	8	429.1155	7.85689e-05	3.32046e-04
2023/03/09	06:47:09	--	ok	428.7060	59.165	0.04193	18.51	58.761	9.281	29901892.668590	9	429.0655	8.19068e-05	4.37234e-04
2023/03/09	06:47:16	ok	ok	429.1480	59.282	0.041945	18.50	58.779	9.277	27185577.808892	10	429.4810	7.83314e-05	3.44829e-04
2023/03/09	06:52:16	ok	ok	428.9780	59.272	0.041945	18.52	58.671	9.274	25439252.876212	8	429.2762	8.32639e-05	4.15091e-04
2023/03/09	06:57:16	ok	ok	428.9320	59.256	0.041945	18.38	58.889	9.231	25732467.023178	10	429.2472	8.28409e-05	2.98383e-04
2023/03/09	07:02:16	ok	ok	428.8580	59.256	0.041945	18.31	58.866	9.190	27011887.921870	10	429.2766	8.17745e-05	2.58591e-04
2023/03/09	07:07:16	--	ok	428.7800	59.263	0.041945	18.30	58.863	9.182	25867538.448538	11	429.2147	8.30741e-05	3.60996e-04
2023/03/09	07:07:24	--	ok	429.5740	59.351	0.041956	18.28	58.872	9.175	20835701.009684	11	429.5731	7.79622e-05	2.29939e-04
2023/03/09	07:07:31	--	ok	428.6060	59.124	0.041927	18.18	58.871	9.121	28504580.167774	8	428.9788	7.63238e-05	3.31083e-04
2023/03/09	07:07:38	ok	ok	428.9100	59.184	0.041947	18.11	58.962	9.097	32318097.403283	9	429.2267	7.87681e-05	3.09076e-04
2023/03/09	07:12:38	ok	ok	429.0560	59.278	0.041947	18.24	58.946	9.163	29746472.358416	10	429.2260	8.34263e-05	3.42938e-04
2023/03/09	07:17:38	ok	ok	429.0340	59.291	0.041947	18.31	58.834	9.185	30523475.725077	9	429.1953	8.64762e-05	7.83324e-04
2023/03/09	07:22:38	ok	ok	429.0740	59.289	0.041947	18.41	58.790	9.232	30985734.125309	9	429.3799	8.04058e-05	3.58350e-04
2023/03/09	07:27:38	ok	ok	428.8980	59.300	0.041947	18.48	58.756	9.264	32021550.859196	10	429.4149	8.07732e-05	3.92779e-04
2023/03/09	07:32:38	ok	ok	428.9660	59.298	0.041947	18.54	58.762	9.296	26215040.897757	10	429.3256	8.26071e-05	3.80571e-04
2023/03/09	07:37:38	ok	ok	429.0020	59.306	0.041947	18.56	58.689	9.301	32783178.872657	10	429.5099	7.78724e-05	2.93957e-04
2023/03/09	07:42:38	ok	ok	429.0280	59.300	0.041947	18.58	58.701	9.310	31285451.279257	12	429.4671	7.76044e-05	2.59741e-04
2023/03/09	07:47:38	ok	ok	428.9620	59.310	0.041947	18.56	58.767	9.313	26157148.963608	7	429.4499	7.86417e-05	2.62626e-04
2023/03/09	07:52:38	--	ok	429.2240	59.295	0.041947	18.44	58.907	9.265	28887518.057009	11	429.3378	8.25153e-05	3.79960e-04
2023/03/09	07:52:45	ok	ok	428.8160	59.183	0.041936	18.41	58.891	9.247	27631744.473967	9	429.2681	7.55245e-05	3.08022e-04
2023/03/09	07:57:45	--	ok	428.7460	59.176	0.041936	18.34	58.882	9.207	30489466.097253	11	429.1052	8.08860e-05	3.60065e-04
2023/03/09	07:57:52	ok	ok	429.1040	59.284	0.041948	18.28	58.872	9.175	29662216.895537	10	429.4670	7.81463e-05	2.85565e-04
2023/03/09	08:02:52	ok	ok	429.1040	59.284	0.041948	18.27	58.950	9.179	30312135.607636	10	429.2909	8.24254e-05	3.90011e-04
2023/03/09	08:07:52	ok	ok	429.1520	59.291	0.041948	18.32	58.859	9.196	27823321.509614	9	429.4085	7.90642e-05	2.90640e-04
2023/03/09	08:12:52	ok	ok	429.0980	59.291	0.041948	18.45	58.853	9.265	29851092.369943	10	429.3283	8.26623e-05	3.51596e-04
2023/03/09	08:17:52	--	ok	429.2300	59.301	0.041948	18.51	58.830	9.292	30940219.021008	10	429.4288	8.06997e-05	3.84605e-04
2023/03/09	08:17:59	ok	ok	429.1540	59.195	0.041937	18.50	58.779	9.277	28780501.035870	9	429.3387	7.46162e-05	3.28751e-04
2023/03/09	08:22:59	ok	ok	428.8340	59.198	0.041937	18.54	58.740	9.292	29851865.609507	11	429.1312	8.26463e-05	3.70305e-04
2023/03/09	08:27:59	ok	ok	428.8320	59.208	0.041937	18.59	58.830	9.338	30369714.580287	10	429.1721	8.15159e-05	4.16223e-04
2023/03/09	08:32:59	ok	ok	428.9140	59.201	0.041937	18.61	58.740	9.334	32670259.656801	9	429.2077	8.21677e-05	4.49134e-04
2023/03/09	08:37:59	ok	ok	429.0480	59.192	0.041937	18.58	58.816	9.328	29743291.179884	9	429.2656	7.80609e-05	3.38316e-04
2023/03/09	08:42:59	ok	ok	428.8340	59.209	0.041937	18.61	58.740	9.334	32650624.155575	12	429.3016	7.86587e-05	2.64475e-04
2023/03/09	08:47:59	ok	ok	428.8480	59.201	0.041937	18.55	58.891	9.325	29886653.172303	7	429.3002	7.72739e-05	3.14973e-04
