# Supplementary material for: Plastic Creep Constraint in Nylon Instrument Strings
Source: Materials (Basel). 2025 Jan 7;18(2):223. doi: 10.3390/ma18020223 (PMC11766866; doi:10.3390/ma18020223)
Supplement: Supplementary file 1 [file materials-18-00223-s001.zip › data_files/string_N27_nylon/string_test_data_N27_step_6.csv]

Date	Time	+-	f0	Frequency	Tension	LengthAdj	Temp	Rel.Hm	Abs.Hm	Pk.Magnitude	Harmonics	Fitted.f0	Bend.Stiff	Fit.Error
2023/03/09	08:53:38	--	ok	428.7460	59.186	0.041937	18.47	58.912	9.282	29665821.924618	9	429.2215	7.80444e-05	2.79812e-04
2023/03/09	08:53:48	--	ok	465.5800	69.203	0.043631	18.41	58.949	9.257	13819401.597980	9	466.4823	8.36692e-05	2.64346e-04
2023/03/09	08:53:56	--	ok	462.0240	68.220	0.043504	18.31	58.935	9.200	11650561.765351	9	462.9509	8.68597e-05	2.10196e-04
2023/03/09	08:54:04	--	ok	462.6580	68.430	0.043551	18.17	59.229	9.169	11490758.749931	10	463.7822	8.44019e-05	2.44377e-04
2023/03/09	08:54:13	ok	ok	463.1580	68.538	0.043568	18.11	59.472	9.176	13600992.139722	10	464.0011	8.47759e-05	2.95929e-04
2023/03/09	08:59:12	--	ok	462.3440	68.320	0.043568	18.38	58.932	9.238	13518196.719196	10	463.2774	7.53424e-05	4.92937e-04
2023/03/09	08:59:19	--	ok	463.2660	68.476	0.0436	18.40	58.868	9.237	16285194.757852	10	463.8233	8.42913e-05	2.65708e-04
2023/03/09	08:59:27	ok	ok	462.9780	68.395	0.043588	18.38	58.866	9.228	15468022.971704	8	463.4256	8.72925e-05	3.07144e-04
2023/03/09	09:04:26	--	ok	462.6880	68.350	0.043588	18.54	58.785	9.300	14092693.445145	10	463.2116	8.35250e-05	2.75733e-04
2023/03/09	09:04:33	--	ok	462.7280	68.401	0.043602	18.51	58.770	9.283	15872452.311676	10	463.5354	8.42242e-05	2.72470e-04
2023/03/09	09:04:40	ok	ok	463.0340	68.446	0.043616	18.52	58.772	9.290	14858678.266434	10	463.8358	8.24163e-05	2.56846e-04
2023/03/09	09:09:40	ok	ok	462.8420	68.410	0.043616	18.64	58.711	9.344	14806588.963815	10	463.6286	8.24743e-05	2.08303e-04
2023/03/09	09:14:40	--	ok	462.5360	68.392	0.043616	18.69	58.729	9.378	14242975.865117	11	463.3473	8.85199e-05	4.32570e-04
2023/03/09	09:14:47	--	ok	463.2660	68.510	0.043638	18.69	58.683	9.370	14143951.764674	9	463.9280	8.39677e-05	2.83538e-04
2023/03/09	09:14:55	--	ok	462.6880	68.406	0.043626	18.68	58.717	9.368	14502865.658938	9	463.6268	8.15641e-05	2.09945e-04
2023/03/09	09:15:02	ok	ok	462.9000	68.450	0.043641	18.50	58.836	9.286	13743609.144686	10	463.8198	8.40620e-05	3.60690e-04
2023/03/09	09:20:01	--	ok	463.2580	68.463	0.043641	18.72	58.688	9.387	14340267.723361	10	463.7057	8.83699e-05	2.17694e-04
2023/03/09	09:20:08	--	ok	463.2760	68.403	0.043628	18.75	58.680	9.402	10299455.503956	10	463.5915	8.18425e-05	3.28048e-04
2023/03/09	09:20:16	--	ok	462.1860	68.322	0.043615	18.64	58.665	9.336	10497218.094242	9	463.0820	8.64708e-05	3.10158e-04
2023/03/09	09:20:23	ok	ok	462.9180	68.489	0.043654	18.56	58.802	9.319	11586150.877229	10	463.9294	8.40659e-05	3.05102e-04
2023/03/09	09:25:22	--	ok	463.3040	68.534	0.043654	18.74	58.689	9.395	11598725.554650	12	463.8250	8.90756e-05	4.20537e-04
2023/03/09	09:25:29	ok	ok	463.0640	68.410	0.04364	18.78	58.683	9.418	16790752.507296	10	463.6558	8.18245e-05	2.61007e-04
2023/03/09	09:30:29	--	ok	462.7340	68.402	0.04364	18.78	58.694	9.419	14694249.041442	9	463.5043	8.43389e-05	2.70965e-04
2023/03/09	09:30:37	ok	ok	462.9620	68.451	0.043652	18.78	58.706	9.421	12572930.569975	10	463.8228	8.28677e-05	2.97865e-04
2023/03/09	09:35:36	--	ok	463.2520	68.427	0.043652	18.82	58.680	9.441	12120702.605628	11	463.5447	9.05414e-05	5.18030e-04
2023/03/09	09:35:43	--	ok	462.6560	68.394	0.04364	18.85	58.671	9.454	14599697.140291	8	463.3682	8.63037e-05	2.01418e-04
2023/03/09	09:35:50	--	ok	462.7440	68.436	0.043657	18.75	58.624	9.393	10765882.640768	11	463.7424	8.49140e-05	2.98350e-04
2023/03/09	09:35:58	--	ok	463.2560	68.496	0.043669	18.58	58.894	9.340	15399196.809910	10	463.9234	8.33339e-05	2.26539e-04
2023/03/09	09:36:05	--	ok	462.7480	68.409	0.043657	18.52	59.211	9.360	13188347.153908	10	463.5361	8.54620e-05	3.36915e-04
2023/03/09	09:36:12	--	ok	463.4400	68.478	0.043669	18.42	59.321	9.322	17268790.362233	9	463.7778	8.74807e-05	2.65859e-04
2023/03/09	09:36:19	ok	ok	462.9040	68.390	0.043648	18.47	59.394	9.358	11936223.015037	9	463.3042	8.65821e-05	2.35619e-04
2023/03/09	09:41:19	--	ok	462.6940	68.400	0.043648	18.78	58.694	9.419	12898002.547424	10	463.4537	8.37537e-05	2.12563e-04
2023/03/09	09:41:27	ok	ok	462.9560	68.466	0.043663	18.83	58.657	9.445	12978869.941739	10	463.7644	8.59655e-05	2.96763e-04
2023/03/09	09:46:26	ok	ok	462.9580	68.431	0.043663	18.67	58.816	9.377	12040494.229009	10	463.6534	8.42178e-05	2.50616e-04
2023/03/09	09:51:26	--	ok	462.7940	68.411	0.043663	18.61	58.863	9.353	10539009.998555	11	463.4078	9.11097e-05	5.30504e-04
2023/03/09	09:51:33	ok	ok	463.0280	68.461	0.043673	18.62	58.843	9.357	13851072.804575	11	463.8109	8.32887e-05	3.01998e-04
2023/03/09	09:56:33	ok	ok	462.9460	68.443	0.043673	18.67	58.758	9.368	12875757.683524	10	463.7113	8.35100e-05	2.60233e-04
2023/03/09	10:01:33	ok	ok	463.1460	68.430	0.043673	18.76	58.740	9.419	10168045.335640	11	463.6483	8.49047e-05	3.11195e-04
2023/03/09	10:06:33	ok	ok	462.8340	68.414	0.043673	18.79	58.708	9.429	10922955.355301	10	463.6166	8.33561e-05	3.20120e-04
2023/03/09	10:11:33	--	ok	462.5960	68.407	0.043673	18.82	58.656	9.437	13727026.092429	9	463.5614	8.39334e-05	2.58919e-04
2023/03/09	10:11:40	ok	ok	462.8820	68.550	0.043692	18.82	58.701	9.445	8066592.086545	9	464.0752	8.02472e-05	1.31576e-04
2023/03/09	10:16:40	--	ok	463.2240	68.513	0.043692	18.91	58.643	9.483	8844837.157236	9	463.8950	8.42821e-05	2.28186e-04
2023/03/09	10:16:48	ok	ok	463.1300	68.429	0.043682	18.88	58.642	9.466	11170802.943247	10	463.5794	8.82634e-05	2.58465e-04
2023/03/09	10:21:47	ok	ok	462.9920	68.415	0.043682	18.88	58.642	9.466	10759143.308322	10	463.5840	8.48599e-05	1.58377e-04
2023/03/09	10:26:47	ok	ok	462.8840	68.410	0.043682	18.91	58.643	9.483	9239062.147766	9	463.6008	8.20792e-05	2.50782e-04
2023/03/09	10:31:47	ok	ok	462.9020	68.406	0.043682	18.95	58.630	9.503	11272450.992239	11	463.3478	9.24902e-05	4.79623e-04
2023/03/09	10:36:47	--	ok	463.2080	68.401	0.043682	18.99	58.624	9.526	10363338.500602	13	463.2653	9.40238e-05	4.25390e-04
2023/03/09	10:36:54	--	ok	462.4200	68.362	0.043672	18.98	58.643	9.522	8413773.023498	8	463.1969	8.55407e-05	1.71128e-04
2023/03/09	10:37:01	ok	ok	463.0200	68.456	0.0437	18.93	58.593	9.490	7746519.427704	11	463.8428	8.16982e-05	3.60144e-04
2023/03/09	10:42:01	--	ok	463.5580	68.450	0.0437	18.86	58.785	9.482	8098308.675494	11	463.6279	8.91221e-05	4.65670e-04
2023/03/09	10:42:09	--	ok	461.9540	68.341	0.043673	18.85	58.772	9.471	8563337.832319	9	463.1202	8.50153e-05	2.70313e-04
2023/03/09	10:42:16	--	ok	463.2580	68.644	0.043724	18.82	58.770	9.456	11715350.521560	9	464.2481	8.24900e-05	1.64880e-04
2023/03/09	10:42:23	--	ok	462.7280	68.452	0.043712	18.71	58.808	9.399	7973762.684903	9	463.7991	8.53830e-05	2.62811e-04
2023/03/09	10:42:30	--	ok	463.2360	68.570	0.043725	18.65	58.959	9.392	8590147.145182	11	464.0185	8.55585e-05	3.06214e-04
2023/03/09	10:42:37	ok	ok	462.9180	68.466	0.043713	18.59	59.188	9.395	8769041.072102	10	463.8138	8.27857e-05	2.47061e-04
2023/03/09	10:47:37	ok	ok	463.0740	68.522	0.043713	18.78	58.831	9.442	7151080.059781	8	464.0120	8.00970e-05	1.35727e-04
2023/03/09	10:52:37	ok	ok	463.0500	68.509	0.043713	18.86	58.730	9.473	8655055.398308	9	463.9484	8.07132e-05	2.57921e-04
2023/03/09	10:57:37	--	ok	463.9120	68.493	0.043713	18.92	58.761	9.509	8206112.488771	9	463.7866	8.70613e-05	2.56260e-04
2023/03/09	10:57:44	--	ok	462.5340	68.219	0.043668	18.93	58.694	9.506	8069118.191007	11	462.9362	7.98109e-05	2.91169e-04
2023/03/09	10:57:52	--	ok	462.4900	68.382	0.043691	18.88	58.665	9.470	9257712.525111	8	463.2911	8.53149e-05	2.46431e-04
2023/03/09	10:57:59	ok	ok	462.8300	68.456	0.043716	18.82	58.680	9.441	10724402.700315	8	463.7283	8.61693e-05	2.47913e-04
2023/03/09	11:02:58	--	ok	462.3020	68.507	0.043716	18.98	58.735	9.537	7883087.615962	10	463.6973	9.27356e-05	4.71603e-04
2023/03/09	11:03:06	--	ok	463.9600	68.699	0.04375	18.99	58.735	9.544	12637663.794677	9	464.6238	8.30291e-05	2.62552e-04
2023/03/09	11:03:13	--	ok	462.5880	68.404	0.043703	18.95	58.685	9.512	7963428.312000	8	463.4762	8.55122e-05	1.63277e-04
2023/03/09	11:03:20	ok	ok	463.1100	68.467	0.043723	18.78	58.875	9.449	8823026.581212	11	463.9141	8.08441e-05	3.28657e-04
2023/03/09	11:08:20	ok	ok	463.1980	68.553	0.043723	19.03	58.674	9.558	7815076.917224	9	463.9271	8.54765e-05	2.55564e-04
2023/03/09	11:13:20	ok	ok	463.1960	68.524	0.043723	19.06	58.701	9.579	8035422.722650	10	463.7048	9.36502e-05	4.00675e-04
2023/03/09	11:18:20	ok	ok	462.8340	68.501	0.043723	19.05	58.688	9.568	8606258.740461	11	463.8680	8.40086e-05	2.94819e-04
2023/03/09	11:23:20	ok	ok	463.0520	68.482	0.043723	19.09	58.671	9.589	9231083.959724	12	463.6407	9.37343e-05	5.07316e-04
2023/03/09	11:28:20	ok	ok	462.9740	68.468	0.043723	19.12	58.685	9.608	8571400.673686	10	463.8206	8.34280e-05	3.07024e-04
2023/03/09	11:33:20	ok	ok	462.9500	68.456	0.043723	19.13	58.734	9.624	8411955.761380	9	463.5266	9.41229e-05	3.91698e-04
2023/03/09	11:38:20	ok	ok	462.9540	68.442	0.043723	19.14	58.701	9.626	8896676.642508	9	463.5272	9.33925e-05	3.99272e-04
2023/03/09	11:43:20	ok	ok	463.1700	68.438	0.043723	19.17	58.683	9.640	7350455.649460	10	463.4942	9.29658e-05	4.00461e-04
2023/03/09	11:48:20	--	ok	462.5880	68.426	0.043723	19.20	58.721	9.661	9495395.439755	11	463.4699	9.30236e-05	4.50459e-04
2023/03/09	11:48:27	--	ok	463.4580	68.604	0.043743	19.20	58.711	9.659	17643301.281703	9	464.1485	8.17432e-05	2.58416e-04
2023/03/09	11:48:34	ok	ok	463.0660	68.409	0.043721	19.14	58.712	9.628	13183249.128560	10	463.5677	8.24975e-05	3.03407e-04
2023/03/09	11:53:35	ok	ok	463.0960	68.410	0.043721	19.09	58.817	9.613	11765232.000663	8	463.5745	8.16607e-05	1.54237e-04
2023/03/09	11:58:35	ok	ok	462.9900	68.405	0.043721	19.02	58.909	9.589	10977988.862598	11	463.3633	8.87769e-05	4.53034e-04
2023/03/09	12:03:34	--	ok	462.5620	68.400	0.043721	19.06	58.813	9.597	13891097.764949	8	463.4827	8.15256e-05	1.66769e-04
2023/03/09	12:03:42	ok	ok	462.9080	68.517	0.043742	19.03	58.834	9.584	8122350.624593	9	463.9199	8.31723e-05	2.86446e-04
2023/03/09	12:08:41	ok	ok	462.9760	68.504	0.043742	19.13	58.790	9.633	7897584.956520	8	463.9510	7.95878e-05	2.64344e-04
2023/03/09	12:13:41	--	ok	462.7620	68.491	0.043742	19.19	58.752	9.659	7723400.856853	10	463.6449	9.40061e-05	6.52316e-04
2023/03/09	12:13:48	ok	ok	462.8560	68.588	0.043754	19.20	58.721	9.661	10413813.162560	9	464.1606	8.02156e-05	1.71456e-04
2023/03/09	12:18:48	ok	ok	463.1220	68.590	0.043754	19.27	58.720	9.702	7588080.641726	9	464.1196	8.08969e-05	2.78327e-04
2023/03/09	12:23:48	ok	ok	463.1120	68.571	0.043754	19.27	58.697	9.698	8244917.414236	8	464.1748	7.50625e-05	3.08204e-04
2023/03/09	12:28:48	ok	ok	462.9420	68.541	0.043754	19.32	58.692	9.723	10323677.087684	10	463.7377	9.44192e-05	3.73646e-04
2023/03/09	12:33:48	ok	ok	463.1120	68.537	0.043754	19.34	58.706	9.741	9509107.282530	10	463.7284	9.27510e-05	4.26238e-04
2023/03/09	12:38:48	--	ok	463.6320	68.512	0.043754	19.37	58.689	9.755	9290387.901352	9	463.9681	8.02643e-05	2.50697e-04
2023/03/09	12:38:55	--	ok	462.5420	68.380	0.043723	19.39	58.679	9.761	11490036.527749	9	463.2679	8.30858e-05	2.30153e-04
2023/03/09	12:39:02	--	ok	462.7180	68.428	0.043745	19.37	58.610	9.742	11359815.419565	9	463.7150	8.28311e-05	2.05034e-04
2023/03/09	12:39:10	--	ok	463.3220	68.465	0.043759	19.19	58.740	9.657	9055781.626599	10	463.8902	8.32218e-05	2.34056e-04
2023/03/09	12:39:17	ok	ok	462.9820	68.401	0.043743	19.16	59.033	9.689	15215225.269269	10	463.4858	8.27898e-05	3.33966e-04
2023/03/09	12:44:16	ok	ok	463.0660	68.431	0.043743	19.44	58.653	9.789	14485301.919969	10	463.6776	8.41304e-05	2.74658e-04
2023/03/09	12:49:16	ok	ok	463.1140	68.428	0.043743	19.52	58.662	9.832	11773425.844362	8	463.6005	8.56759e-05	2.49294e-04
2023/03/09	12:54:16	--	ok	463.5720	68.419	0.043743	19.47	58.747	9.821	11188002.014524	9	463.6141	8.36762e-05	2.75232e-04
2023/03/09	12:54:23	--	ok	461.7020	68.282	0.043715	19.49	58.738	9.828	10451202.163642	10	463.0366	8.15084e-05	2.46490e-04
2023/03/09	12:54:31	--	ok	463.3840	68.669	0.043779	19.46	58.712	9.808	10657365.738683	10	464.3821	8.26856e-05	2.68892e-04
2023/03/09	12:54:38	ok	ok	463.0960	68.452	0.04376	19.36	58.730	9.754	14107097.393023	9	463.8182	8.41667e-05	2.37950e-04
2023/03/09	12:59:37	--	ok	463.3460	68.501	0.04376	19.36	58.822	9.769	14534245.045535	9	463.8644	8.33758e-05	2.89922e-04
2023/03/09	12:59:44	--	ok	462.7220	68.408	0.043744	19.39	58.827	9.785	9593776.009961	11	463.5407	8.29750e-05	2.44177e-04
2023/03/09	12:59:52	ok	ok	462.8740	68.436	0.043757	19.32	58.807	9.742	10252314.088747	8	463.7295	8.49801e-05	1.28464e-04
2023/03/09	13:04:51	--	ok	463.9260	68.461	0.043757	19.30	58.816	9.735	7689151.955678	10	463.5572	9.35312e-05	3.60369e-04
2023/03/09	13:04:58	--	ok	461.7580	68.180	0.043711	19.32	58.839	9.748	8856136.220002	10	462.8229	8.10067e-05	2.27056e-04
2023/03/09	13:05:05	--	ok	463.2360	68.567	0.043772	19.26	58.843	9.715	9943600.036248	10	464.0797	8.33162e-05	2.71645e-04
2023/03/09	13:05:13	ok	ok	462.8800	68.426	0.043761	19.13	59.037	9.674	9857101.233937	11	463.7903	7.92396e-05	3.09387e-04
2023/03/09	13:10:12	--	ok	462.5060	68.481	0.043761	19.43	58.753	9.798	6587654.180917	10	463.8975	8.06509e-05	2.36122e-04
2023/03/09	13:10:20	--	ok	463.6560	68.684	0.043785	19.42	58.729	9.786	14788947.177573	10	464.3617	8.41942e-05	2.66339e-04
2023/03/09	13:10:27	--	ok	462.7560	68.415	0.043753	19.36	58.708	9.750	10908784.504515	10	463.5838	8.35991e-05	3.43350e-04
2023/03/09	13:10:34	--	ok	463.4280	68.446	0.043765	19.30	58.779	9.729	15027368.105843	10	463.8099	8.12071e-05	2.60764e-04
2023/03/09	13:10:42	--	ok	463.8700	68.369	0.043744	19.23	58.862	9.701	7464403.846938	8	463.2692	8.22628e-05	2.56024e-04
2023/03/09	13:10:49	--	ok	461.7900	68.103	0.043701	19.12	59.150	9.684	12803299.457216	9	462.2670	8.47725e-05	2.85370e-04
2023/03/09	13:10:56	ok	ok	463.1600	68.423	0.043761	19.06	59.312	9.679	16544660.139004	9	463.5535	8.66320e-05	2.23114e-04
2023/03/09	13:15:56	--	ok	463.4100	68.468	0.043761	19.56	58.703	9.862	16967683.239611	9	463.7621	8.60015e-05	2.41422e-04
2023/03/09	13:16:04	ok	ok	463.0900	68.397	0.043741	19.53	58.676	9.842	13261517.876612	10	463.3654	8.46936e-05	2.31262e-04
2023/03/09	13:21:03	--	ok	462.5780	68.398	0.043741	19.57	58.680	9.867	11617465.022352	9	463.4601	8.02808e-05	2.49267e-04
2023/03/09	13:21:10	ok	ok	463.0600	68.476	0.043761	19.61	58.642	9.886	8274034.795542	11	463.9134	8.10003e-05	2.70515e-04
2023/03/09	13:26:10	ok	ok	462.8400	68.460	0.043761	19.64	58.634	9.900	10323819.030425	9	463.8336	8.13340e-05	2.47297e-04
2023/03/09	13:31:10	ok	ok	462.9320	68.454	0.043761	19.65	58.637	9.908	9226825.471769	10	463.6164	9.20839e-05	4.21550e-04
2023/03/09	13:36:10	--	ok	462.6720	68.440	0.043761	19.70	58.711	9.945	8120830.498254	10	463.7061	8.50548e-05	2.65979e-04
2023/03/09	13:36:17	--	ok	463.3200	68.574	0.043777	19.73	58.602	9.944	15213465.647662	10	463.8238	9.54315e-05	7.37273e-04
2023/03/09	13:36:24	--	ok	462.6580	68.422	0.043762	19.70	58.587	9.924	10111187.975855	10	463.6855	8.37538e-05	2.09472e-04
2023/03/09	13:36:31	--	ok	463.5540	68.514	0.043778	19.61	58.575	9.874	13870806.625164	9	463.9213	8.47107e-05	2.45931e-04
2023/03/09	13:36:38	--	ok	462.4800	68.379	0.043751	19.53	58.721	9.849	9144397.283728	10	463.3186	8.30686e-05	2.89275e-04
2023/03/09	13:36:46	ok	ok	463.0780	68.457	0.043777	19.44	58.949	9.838	10164254.510996	8	463.7511	8.93678e-05	1.86266e-04
2023/03/09	13:41:45	ok	ok	463.0200	68.552	0.043777	19.74	58.648	9.960	7743748.078586	11	464.0784	8.15694e-05	2.52862e-04
2023/03/09	13:46:45	--	ok	463.6520	68.543	0.043777	19.75	58.651	9.968	6533372.224525	11	463.7170	9.65834e-05	3.53045e-04
2023/03/09	13:46:52	--	ok	462.5620	68.385	0.043745	19.81	58.625	9.998	8692857.164572	10	463.3043	8.44935e-05	2.26090e-04
2023/03/09	13:47:00	--	ok	463.3620	68.431	0.043766	19.75	58.662	9.970	14593057.996078	11	463.7549	8.23686e-05	2.64411e-04
2023/03/09	13:47:07	--	ok	462.3000	68.349	0.043748	19.68	58.642	9.926	9505945.907366	10	463.2341	8.44317e-05	2.22046e-04
2023/03/09	13:47:14	--	ok	463.4720	68.516	0.043783	19.63	58.825	9.924	13914881.128722	8	463.9178	8.38742e-05	1.90260e-04
2023/03/09	13:47:21	--	ok	462.5640	68.403	0.04376	19.57	58.898	9.904	9882003.522227	9	463.4361	8.33881e-05	3.11608e-04
2023/03/09	13:47:28	ok	ok	463.0820	68.468	0.043781	19.52	59.069	9.900	10542203.809035	10	463.8481	8.33954e-05	2.56400e-04
2023/03/09	13:52:28	--	ok	463.2580	68.571	0.043781	19.84	58.605	10.010	8282705.621404	11	463.8136	9.54312e-05	4.92365e-04
2023/03/09	13:52:36	--	ok	463.2400	68.447	0.043768	19.85	58.587	10.015	11059518.048493	10	463.8276	8.25763e-05	2.38938e-04
2023/03/09	13:52:43	--	ok	462.2220	68.407	0.043757	19.81	58.614	9.996	10597458.745690	8	463.4357	8.73923e-05	3.29993e-04
2023/03/09	13:52:50	--	ok	463.4340	68.630	0.043795	19.68	58.734	9.941	12549655.745969	8	464.1715	8.63806e-05	2.53767e-04
2023/03/09	13:52:57	--	ok	463.5340	68.429	0.043774	19.60	58.981	9.933	9773477.315090	10	463.7665	8.01052e-05	2.59101e-04
2023/03/09	13:53:04	--	ok	462.2600	68.315	0.043748	19.56	59.120	9.932	10048443.287544	10	463.0813	8.33282e-05	2.36521e-04
2023/03/09	13:53:12	--	ok	463.4760	68.478	0.043784	19.50	59.274	9.925	11317574.306970	8	463.8023	8.60189e-05	2.07232e-04
2023/03/09	13:53:19	ok	ok	462.8780	68.392	0.043761	19.43	59.489	9.920	10409982.977193	9	463.3589	8.28592e-05	2.98041e-04
2023/03/09	13:58:19	--	ok	463.6860	68.417	0.043761	19.89	58.614	10.045	8281796.766438	8	463.6685	7.80744e-05	1.35430e-04
2023/03/09	13:58:26	--	ok	461.7860	68.209	0.043727	19.85	58.630	10.022	10936217.978019	9	462.8680	8.38702e-05	2.26555e-04
2023/03/09	13:58:34	--	ok	463.7900	68.566	0.043786	19.82	58.616	10.004	14515971.876130	9	464.0656	8.53666e-05	2.08150e-04
2023/03/09	13:58:41	--	ok	462.3280	68.328	0.043748	19.71	58.712	9.955	10274015.941078	9	463.1309	8.35573e-05	2.89832e-04
2023/03/09	13:58:49	--	ok	463.7140	68.448	0.04378	19.65	58.886	9.950	14348111.058514	9	463.8335	8.23288e-05	2.43554e-04
2023/03/09	13:58:56	--	ok	462.5580	68.276	0.043746	19.57	59.010	9.923	9651340.280288	12	463.0946	8.09415e-05	2.16977e-04
2023/03/09	13:59:03	--	ok	462.5880	68.410	0.043767	19.52	59.216	9.925	11273438.718248	9	463.5144	8.27911e-05	2.36266e-04
2023/03/09	13:59:11	--	ok	463.4740	68.501	0.043787	19.44	59.490	9.928	9203708.908305	7	463.8312	8.94314e-05	2.50830e-04
2023/03/09	13:59:18	ok	ok	462.8720	68.394	0.043764	19.44	59.608	9.948	11144648.615406	9	463.3555	8.44685e-05	1.89853e-04
2023/03/09	14:04:17	--	ok	463.4060	68.416	0.043764	19.80	58.735	10.007	7738619.224860	9	463.6395	8.18650e-05	2.39067e-04
2023/03/09	14:04:25	--	ok	462.2500	68.350	0.043744	19.81	58.683	10.008	9347283.156531	10	463.1858	8.31871e-05	2.46020e-04
2023/03/09	14:04:32	--	ok	463.7420	68.519	0.043781	19.78	58.721	9.997	15336680.909051	10	463.9696	8.28188e-05	2.45130e-04
2023/03/09	14:04:39	--	ok	461.8160	68.267	0.043744	19.65	58.853	9.944	10606366.592277	10	463.0637	8.25949e-05	2.37740e-04
2023/03/09	14:04:46	--	ok	463.4960	68.641	0.043803	19.54	59.074	9.916	10411030.957540	9	464.2454	8.45702e-05	2.06061e-04
2023/03/09	14:04:54	--	ok	462.7600	68.428	0.043779	19.50	59.283	9.926	10709073.646371	10	463.7059	8.22555e-05	1.98600e-04
2023/03/09	14:05:01	ok	ok	463.0320	68.481	0.04379	19.52	59.365	9.950	10292513.947637	9	463.8922	8.40009e-05	1.56223e-04
2023/03/09	14:10:00	ok	ok	463.1700	68.582	0.04379	19.74	58.740	9.975	11138228.642136	11	463.8664	9.21314e-05	4.01629e-04
2023/03/09	14:15:00	ok	ok	463.1400	68.549	0.04379	19.68	58.857	9.962	7020649.922002	9	464.1076	7.92659e-05	2.83893e-04
2023/03/09	14:20:00	ok	ok	463.1200	68.558	0.04379	19.81	58.703	10.011	7559474.520518	12	463.8452	9.32998e-05	4.80005e-04
2023/03/09	14:25:00	--	ok	462.5480	68.559	0.04379	19.92	58.630	10.064	8616143.060902	9	464.0146	8.35433e-05	2.65624e-04
2023/03/09	14:25:07	--	ok	464.1880	68.696	0.043813	19.92	58.607	10.060	8674000.914846	11	464.5894	7.97597e-05	2.29651e-04
2023/03/09	14:25:15	ok	ok	462.8040	68.325	0.043754	19.85	58.596	10.016	8834633.062331	9	463.1523	8.37416e-05	2.60933e-04
2023/03/09	14:30:14	--	ok	462.7460	68.376	0.043754	19.98	58.614	10.096	8151203.453577	10	463.3369	7.99435e-05	1.78392e-04
2023/03/09	14:30:24	ok	ok	462.8040	68.411	0.043766	19.97	58.602	10.086	14114494.424039	10	463.5307	8.28672e-05	2.44728e-04
2023/03/09	14:35:23	ok	ok	462.9520	68.411	0.043766	20.00	58.639	10.109	15306721.790253	9	463.4938	8.36162e-05	2.52715e-04
2023/03/09	14:40:23	ok	ok	462.8720	68.408	0.043766	20.03	58.676	10.132	13820716.089104	10	463.3095	9.12209e-05	4.29976e-04
2023/03/09	14:45:23	--	ok	463.2060	68.406	0.043766	20.03	58.656	10.129	12620067.389704	10	463.2891	9.10413e-05	4.01639e-04
2023/03/09	14:45:31	--	ok	462.3820	68.357	0.043756	20.05	58.660	10.145	10442265.021341	10	463.2784	8.12292e-05	2.27451e-04
2023/03/09	14:45:38	--	ok	463.5860	68.450	0.043787	20.01	58.607	10.111	15789553.275821	10	463.8766	8.07270e-05	2.05660e-04
2023/03/09	14:45:45	--	ok	462.3600	68.309	0.043758	19.89	58.749	10.068	10955293.041104	8	463.0729	8.54301e-05	2.10355e-04
2023/03/09	14:45:52	--	ok	463.5840	68.428	0.043789	19.81	58.918	10.048	15058991.255470	10	463.7398	8.13904e-05	2.83202e-04
2023/03/09	14:46:00	--	ok	462.0120	68.282	0.043761	19.74	59.159	10.046	7161643.741573	9	463.0563	8.38965e-05	1.75404e-04
2023/03/09	14:46:07	--	ok	463.6140	68.592	0.043809	19.68	59.376	10.050	12861248.965462	8	464.1061	8.51896e-05	1.90650e-04
2023/03/09	14:46:14	--	ok	462.5240	68.404	0.043779	19.61	59.480	10.027	9451008.823778	10	463.4331	8.37931e-05	2.82802e-04
2023/03/09	14:46:22	--	ok	463.9940	68.499	0.043803	19.58	59.640	10.036	8583818.295104	9	463.9119	8.48533e-05	3.02845e-04
2023/03/09	14:46:29	--	ok	461.9000	68.207	0.043754	19.50	59.860	10.023	9550889.308721	10	462.9153	8.12585e-05	3.21841e-04
2023/03/09	14:46:36	--	ok	463.2360	68.564	0.043808	19.52	60.011	10.058	9746483.135043	8	463.9796	8.66520e-05	1.47522e-04
2023/03/09	14:46:43	--	ok	463.5260	68.449	0.043796	19.50	60.084	10.061	9893848.956318	10	463.8594	8.03655e-05	2.61368e-04
2023/03/09	14:46:50	ok	ok	463.0120	68.358	0.04377	19.49	60.143	10.063	8505064.686820	8	463.1868	8.48816e-05	2.24042e-04
2023/03/09	14:51:50	--	ok	462.6600	68.409	0.04377	20.08	58.639	10.159	7772814.698409	9	463.5820	7.82987e-05	2.44170e-04
2023/03/09	14:51:57	ok	ok	463.0780	68.482	0.043787	20.08	58.619	10.156	15949929.541514	10	463.8700	8.28500e-05	2.57713e-04
2023/03/09	14:56:57	--	ok	463.4500	68.452	0.043787	20.05	58.634	10.141	13209895.951026	10	463.8463	7.96331e-05	2.91010e-04
2023/03/09	14:57:04	--	ok	462.6200	68.380	0.043765	20.09	58.642	10.168	8876678.982481	9	463.3316	8.32683e-05	2.32992e-04
2023/03/09	14:57:12	ok	ok	462.9260	68.425	0.043783	20.08	58.628	10.157	9650656.353183	10	463.7076	8.31968e-05	2.26016e-04
2023/03/09	15:02:11	ok	ok	463.1380	68.427	0.043783	19.94	58.802	10.102	9323193.671709	11	463.5036	8.92551e-05	3.67592e-04
2023/03/09	15:07:11	--	ok	462.7400	68.421	0.043783	19.87	58.779	10.057	8919989.196843	10	463.5967	8.27463e-05	2.22630e-04
2023/03/09	15:07:18	ok	ok	463.0440	68.483	0.043796	19.85	58.756	10.044	8908299.977519	11	463.8494	8.32694e-05	2.31760e-04
2023/03/09	15:12:18	ok	ok	463.0940	68.481	0.043796	19.87	58.770	10.055	8843703.165424	9	463.7668	8.56937e-05	1.56776e-04
2023/03/09	15:17:18	ok	ok	462.9440	68.467	0.043796	19.94	58.698	10.084	8031647.960538	10	463.7890	8.47660e-05	2.09555e-04
2023/03/09	15:22:18	ok	ok	462.9720	68.464	0.043796	20.01	58.630	10.115	6819838.603451	10	463.7826	8.32192e-05	1.84704e-04
2023/03/09	15:27:18	--	ok	463.7660	68.455	0.043796	20.04	58.669	10.139	7785968.568025	10	463.8320	8.06306e-05	2.33489e-04
2023/03/09	15:27:25	--	ok	461.7020	68.261	0.043759	20.01	58.642	10.117	8698454.927631	10	463.0199	8.12940e-05	2.66925e-04
2023/03/09	15:27:33	--	ok	463.3000	68.660	0.043823	20.00	58.593	10.101	9893686.328047	9	464.2257	8.68285e-05	2.36643e-04
2023/03/09	15:27:40	ok	ok	462.8000	68.466	0.043808	19.80	58.839	10.025	11544679.583147	8	463.8163	8.69375e-05	2.02998e-04
2023/03/09	15:32:39	ok	ok	462.8600	68.528	0.043808	20.09	58.584	10.158	6880633.955985	11	464.1025	7.74916e-05	2.28044e-04
2023/03/09	15:37:39	ok	ok	462.8420	68.519	0.043808	20.09	58.621	10.164	9987862.247039	9	464.0189	8.11382e-05	1.84911e-04
2023/03/09	15:42:39	ok	ok	463.1600	68.496	0.043808	20.11	58.679	10.182	7919080.283460	11	463.7970	8.99169e-05	4.08030e-04
2023/03/09	15:47:39	--	ok	463.2220	68.498	0.043808	20.15	58.674	10.207	8788050.740503	12	463.8059	8.94534e-05	4.75306e-04
2023/03/09	15:47:46	--	ok	462.4380	68.429	0.043797	20.14	58.648	10.194	8263031.431944	12	463.7764	7.82262e-05	2.53994e-04
2023/03/09	15:47:54	--	ok	463.2300	68.612	0.043825	20.11	58.610	10.170	10612660.528505	8	464.1025	8.64929e-05	2.22185e-04
2023/03/09	15:48:01	ok	ok	462.9660	68.469	0.043814	20.04	58.712	10.146	10545975.797226	10	463.9309	8.02793e-05	2.87394e-04
2023/03/09	15:53:00	ok	ok	463.0520	68.538	0.043814	20.19	58.634	10.225	7623829.821979	10	463.8277	9.13860e-05	3.64856e-04
2023/03/09	15:58:00	ok	ok	463.0040	68.507	0.043814	19.97	58.817	10.123	7513679.815358	12	463.6908	9.40038e-05	7.04256e-04
2023/03/09	16:03:00	ok	ok	463.0420	68.494	0.043814	19.89	58.830	10.081	8945755.279809	9	463.8070	8.50062e-05	2.79053e-04
2023/03/09	16:08:00	--	ok	463.4840	68.474	0.043814	19.84	58.880	10.057	7590911.470942	10	463.8815	8.10638e-05	2.40104e-04
2023/03/09	16:08:07	--	ok	462.1300	68.393	0.04379	19.87	58.904	10.078	10515808.678379	10	463.3499	8.20500e-05	2.12696e-04
2023/03/09	16:08:14	--	ok	463.6920	68.631	0.043833	19.85	58.813	10.053	10048901.368142	9	464.1767	8.43497e-05	3.09938e-04
2023/03/09	16:08:22	ok	ok	462.9400	68.393	0.043799	19.73	58.895	9.994	7519250.372299	10	463.3696	8.17961e-05	3.60303e-04
2023/03/09	16:13:21	ok	ok	463.1500	68.410	0.043799	19.78	58.859	10.020	7769723.448593	11	463.2911	9.28910e-05	6.97513e-04
2023/03/09	16:18:21	--	ok	462.7280	68.411	0.043799	19.94	58.721	10.088	6637518.755531	9	463.5127	8.19243e-05	2.11737e-04
2023/03/09	16:18:28	ok	ok	462.8400	68.450	0.043812	19.94	58.734	10.090	8506196.661395	9	463.8569	7.99856e-05	2.05345e-04
2023/03/09	16:23:28	ok	ok	463.0540	68.440	0.043812	20.00	58.697	10.119	7657799.980027	9	463.8499	7.80289e-05	1.88698e-04
2023/03/09	16:28:28	ok	ok	462.8940	68.440	0.043812	20.00	58.720	10.122	6602020.198722	10	463.7430	8.09154e-05	2.17726e-04
2023/03/09	16:33:28	--	ok	462.4220	68.433	0.043812	20.01	58.711	10.129	5222676.424036	9	463.7752	7.82860e-05	2.96986e-04
2023/03/09	16:33:35	--	ok	462.6680	68.677	0.04384	20.05	58.680	10.149	6313196.532688	9	464.3340	8.22096e-05	1.42691e-04
2023/03/09	16:33:43	--	ok	463.5840	68.703	0.043857	20.00	58.662	10.112	8754861.756356	9	464.5650	8.48814e-05	1.84336e-04
2023/03/09	16:33:50	ok	ok	463.0660	68.460	0.043828	19.89	58.775	10.072	9555456.169763	10	463.8779	8.22292e-05	2.78040e-04
2023/03/09	16:38:49	--	ok	463.2480	68.559	0.043828	20.07	58.683	10.159	6666854.100820	12	463.8455	9.09124e-05	4.04056e-04
2023/03/09	16:38:57	--	ok	462.3040	68.447	0.043816	20.07	58.648	10.153	6597767.099451	10	463.7725	8.17194e-05	2.27895e-04
2023/03/09	16:39:04	--	ok	463.4640	68.686	0.04385	19.97	58.611	10.088	7180375.373626	8	464.3846	8.47426e-05	2.37805e-04
2023/03/09	16:39:11	--	ok	462.5040	68.454	0.043827	19.87	58.735	10.049	6846585.702538	10	463.8063	8.43988e-05	2.35964e-04
2023/03/09	16:39:19	--	ok	463.2060	68.664	0.043852	19.80	59.042	10.059	8723818.128020	8	464.1894	8.71896e-05	2.54919e-04
2023/03/09	16:39:26	ok	ok	463.1680	68.586	0.043842	19.77	59.207	10.072	7935987.755724	9	464.0062	8.56694e-05	2.11733e-04
2023/03/09	16:44:25	ok	ok	463.0820	68.661	0.043842	20.03	58.712	10.139	6715667.776505	10	464.0007	9.42522e-05	3.52029e-04
2023/03/09	16:49:25	--	ok	463.3500	68.660	0.043842	20.05	58.715	10.155	6920370.524613	10	463.9750	9.46371e-05	4.88545e-04
2023/03/09	16:49:32	--	ok	462.3460	68.478	0.043825	20.04	58.689	10.143	6056628.726392	10	463.8905	8.04951e-05	2.33759e-04
2023/03/09	16:49:40	--	ok	463.2880	68.696	0.043857	20.03	58.633	10.125	9006946.327610	9	464.4322	8.34308e-05	2.44418e-04
2023/03/09	16:49:47	ok	ok	463.1440	68.580	0.043843	19.92	58.743	10.084	8155234.263441	8	463.9716	8.65180e-05	2.34439e-04
2023/03/09	16:54:46	--	ok	463.3020	68.624	0.043843	19.95	58.827	10.114	7429596.823183	12	464.0131	9.12614e-05	4.30331e-04
2023/03/09	16:54:53	--	ok	463.3680	68.487	0.043828	19.94	58.790	10.100	7034082.964852	9	463.8154	8.46004e-05	2.67069e-04
2023/03/09	16:55:01	ok	ok	463.1540	68.403	0.04381	19.88	58.781	10.065	8289243.812628	10	463.4109	8.29476e-05	2.70154e-04
2023/03/09	17:00:00	--	ok	462.3740	68.407	0.04381	19.85	58.891	10.067	5974008.831611	9	463.4393	8.15477e-05	2.54155e-04
2023/03/09	17:00:07	ok	ok	463.1600	68.606	0.04384	19.85	58.799	10.051	9740400.438657	10	464.1575	8.21519e-05	2.59832e-04
2023/03/09	17:05:07	--	ok	463.2720	68.566	0.04384	19.77	58.926	10.024	6159902.796304	11	463.8096	9.28841e-05	3.21525e-04
2023/03/09	17:05:15	--	ok	461.9040	68.446	0.043827	19.75	58.912	10.012	6343928.102717	9	463.7308	8.34963e-05	2.66930e-04
2023/03/09	17:05:22	--	ok	463.8500	68.726	0.043881	19.75	58.923	10.014	8311925.799494	11	464.8031	8.52068e-05	3.26287e-04
2023/03/09	17:05:30	ok	ok	463.1880	68.465	0.04384	19.61	59.049	9.954	7053710.603618	8	463.7194	8.65530e-05	2.42205e-04
2023/03/09	17:10:29	--	ok	463.2740	68.546	0.04384	19.68	58.926	9.974	7454433.310980	10	463.9701	8.21084e-05	2.46678e-04
2023/03/09	17:10:36	--	ok	463.2440	68.438	0.043826	19.74	58.898	10.002	6396273.665724	9	463.6677	8.26379e-05	2.69941e-04
2023/03/09	17:10:44	--	ok	462.5760	68.398	0.043814	19.68	58.868	9.964	8430746.002265	10	463.3224	8.39262e-05	3.36734e-04
2023/03/09	17:10:51	--	ok	462.7840	68.446	0.043835	19.60	59.004	9.937	7426806.143662	8	463.6555	8.55388e-05	1.90893e-04
2023/03/09	17:10:58	--	ok	462.5640	68.487	0.043845	19.52	59.161	9.915	7147341.075669	10	463.8513	8.45132e-05	2.22770e-04
2023/03/09	17:11:06	--	ok	463.5040	68.684	0.043867	19.46	59.289	9.904	11937464.035851	9	464.2806	8.60777e-05	2.56850e-04
2023/03/09	17:11:13	--	ok	463.7160	68.473	0.043842	19.40	59.416	9.891	6593085.232225	8	463.7187	8.58971e-05	2.08692e-04
2023/03/09	17:11:20	--	ok	462.1280	68.291	0.043807	19.39	59.590	9.912	8768119.514477	8	462.9307	8.63973e-05	2.01797e-04
2023/03/09	17:11:27	--	ok	463.4180	68.528	0.04385	19.32	59.706	9.891	12282627.974567	9	463.9054	8.56355e-05	1.91677e-04
2023/03/09	17:11:35	ok	ok	463.1080	68.412	0.04383	19.33	59.942	9.938	8531850.818694	10	463.5083	8.21462e-05	2.31910e-04
2023/03/09	17:16:34	ok	ok	462.8300	68.440	0.04383	19.65	58.941	9.959	7018822.450437	10	463.7060	8.18703e-05	2.70339e-04
2023/03/09	17:21:34	--	ok	462.7440	68.438	0.04383	19.64	58.941	9.952	8152997.070550	9	463.6481	8.32592e-05	2.72451e-04
2023/03/09	17:21:41	--	ok	463.3280	68.537	0.043842	19.67	58.932	9.967	12957609.728624	10	463.9268	8.37078e-05	2.23758e-04
2023/03/09	17:21:48	--	ok	464.1560	68.412	0.043826	19.61	58.926	9.933	7971027.505576	9	463.5580	8.07874e-05	2.04746e-04
2023/03/09	17:21:56	--	ok	461.4180	68.083	0.043769	19.52	58.991	9.887	10515060.424764	8	462.2175	8.19744e-05	7.47086e-05
2023/03/09	17:22:03	ok	ok	463.0820	68.475	0.043847	19.47	59.145	9.888	10047311.207118	10	463.8240	8.41135e-05	2.20020e-04
2023/03/09	17:27:03	--	ok	463.2880	68.571	0.043847	19.80	58.862	10.029	10800354.410456	10	463.8478	9.31726e-05	4.82790e-04
2023/03/09	17:27:10	ok	ok	463.0320	68.442	0.043833	19.78	58.779	10.007	8598852.959008	9	463.7247	8.39845e-05	3.26156e-04
2023/03/09	17:32:10	--	ok	462.5260	68.450	0.043833	19.87	58.735	10.049	7060027.852583	10	463.8002	8.01213e-05	1.30464e-04
2023/03/09	17:32:17	--	ok	463.9040	68.655	0.043856	19.87	58.701	10.044	11761109.457801	9	464.1831	8.51987e-05	2.93446e-04
2023/03/09	17:32:24	--	ok	462.1560	68.348	0.043812	19.78	58.721	9.997	8008431.542306	9	463.1907	8.28832e-05	2.55051e-04
2023/03/09	17:32:32	ok	ok	463.1720	68.546	0.043853	19.71	58.882	9.984	9895833.622761	8	463.9397	8.63773e-05	1.55174e-04
2023/03/09	17:37:31	--	ok	463.9320	68.614	0.043853	19.91	58.683	10.064	10612552.153671	11	463.9993	8.86158e-05	2.19133e-04
2023/03/09	17:37:39	--	ok	462.1780	68.349	0.043807	19.94	58.656	10.077	9250719.884054	10	463.1513	8.29036e-05	2.36717e-04
2023/03/09	17:37:46	--	ok	463.3900	68.524	0.043848	19.92	58.607	10.060	11336730.168811	8	463.8139	8.95636e-05	3.72753e-04
2023/03/09	17:37:53	--	ok	463.2320	68.400	0.043829	19.73	58.816	9.980	7271619.136243	11	463.4954	7.99060e-05	3.29606e-04
2023/03/09	17:38:01	--	ok	462.0220	68.360	0.043817	19.75	59.046	10.035	6734550.772962	8	463.1435	8.60262e-05	2.66932e-04
2023/03/09	17:38:08	--	ok	463.3580	68.647	0.043866	19.70	59.097	10.011	7460986.397997	10	464.2091	8.52321e-05	2.21906e-04
2023/03/09	17:38:15	ok	ok	463.0020	68.467	0.043848	19.64	59.202	9.996	8426313.151302	9	463.7143	8.75111e-05	2.05401e-04
2023/03/09	17:43:15	ok	ok	463.1760	68.549	0.043848	19.98	58.660	10.104	6373127.434171	8	464.0208	8.21622e-05	1.58799e-04
2023/03/09	17:48:15	ok	ok	463.1000	68.538	0.043848	19.98	58.694	10.110	6604298.269713	11	463.8492	9.02668e-05	4.25190e-04
2023/03/09	17:53:15	ok	ok	462.9420	68.524	0.043848	20.05	58.680	10.149	5318180.862520	10	463.9853	8.15160e-05	3.21682e-04
2023/03/09	17:58:15	ok	ok	463.0620	68.507	0.043848	19.97	58.749	10.112	6053418.314017	9	463.9143	8.53929e-05	2.57481e-04
2023/03/09	18:03:15	ok	ok	463.1200	68.501	0.043848	19.87	58.790	10.059	6135868.050168	10	463.5934	9.70497e-05	5.98221e-04
2023/03/09	18:08:15	--	ok	464.0720	68.481	0.043848	19.78	58.871	10.022	4724401.042707	12	463.7371	8.75312e-05	3.87092e-04
2023/03/09	18:08:22	--	ok	462.6700	68.160	0.043795	19.78	58.917	10.030	6776482.051668	8	462.6470	8.49181e-05	2.76796e-04
2023/03/09	18:08:29	--	ok	462.5540	68.278	0.043811	19.74	58.978	10.016	11928505.717842	9	462.9832	8.34445e-05	1.95263e-04
2023/03/09	18:08:37	--	ok	463.2780	68.400	0.043833	19.57	59.100	9.938	6742654.589389	11	463.4859	8.04682e-05	2.92908e-04
2023/03/09	18:08:44	--	ok	462.5160	68.300	0.04382	19.54	59.448	9.979	7549973.272507	10	463.0637	8.26590e-05	2.73064e-04
2023/03/09	18:08:51	--	ok	462.6120	68.417	0.043843	19.53	59.535	9.986	8257152.262183	8	463.4927	8.52251e-05	2.42370e-04
2023/03/09	18:08:58	--	ok	463.3660	68.539	0.043862	19.52	59.576	9.985	10426636.744238	9	463.9078	8.56479e-05	1.99705e-04
2023/03/09	18:09:06	--	ok	462.6580	68.421	0.043845	19.47	59.632	9.969	5899137.662272	10	463.5654	8.34036e-05	3.21002e-04
2023/03/09	18:09:13	--	ok	462.5620	68.510	0.043861	19.44	59.736	9.969	6171737.202571	9	463.8206	8.69541e-05	2.33383e-04
2023/03/09	18:09:20	--	ok	463.2040	68.684	0.043883	19.39	59.834	9.953	9004761.348711	9	464.2679	8.78374e-05	2.53141e-04
2023/03/09	18:09:28	--	ok	463.5720	68.620	0.043873	19.36	60.020	9.968	7069460.834472	8	464.0614	8.67264e-05	2.18120e-04
2023/03/09	18:09:35	ok	ok	463.1360	68.414	0.043845	19.29	60.241	9.963	8195705.690521	9	463.4952	8.34760e-05	3.41476e-04
2023/03/09	18:14:34	ok	ok	462.9080	68.452	0.043845	19.78	58.859	10.020	7130757.582866	11	463.5529	9.17852e-05	4.50656e-04
2023/03/09	18:19:34	ok	ok	462.9360	68.457	0.043845	19.87	58.689	10.042	8792970.207278	9	463.7386	8.34399e-05	1.91763e-04
2023/03/09	18:24:34	ok	ok	462.8240	68.451	0.043845	19.91	58.775	10.080	9686991.891943	11	463.4789	9.58542e-05	8.43388e-04
2023/03/09	18:29:34	--	ok	462.7800	68.441	0.043845	19.94	58.721	10.088	6681237.857694	11	463.5249	9.19805e-05	7.25624e-04
2023/03/09	18:29:41	--	ok	464.0260	68.525	0.043855	19.94	58.721	10.088	8624607.267346	9	463.9286	8.30755e-05	2.19241e-04
2023/03/09	18:29:49	--	ok	462.0500	68.183	0.043804	19.91	58.729	10.072	10287864.459986	9	462.8251	8.23638e-05	2.56151e-04
2023/03/09	18:29:56	ok	ok	462.9020	68.439	0.043851	19.74	58.909	10.004	9039455.043762	8	463.6455	8.64546e-05	1.88746e-04
2023/03/09	18:34:56	ok	ok	462.9200	68.476	0.043851	19.97	58.715	10.106	8561675.642947	10	463.8010	8.41163e-05	2.27816e-04
2023/03/09	18:39:56	ok	ok	463.0600	68.470	0.043851	19.98	58.738	10.118	8155731.338237	9	463.8103	8.14683e-05	2.11236e-04
2023/03/09	18:44:56	ok	ok	462.8620	68.462	0.043851	19.94	58.734	10.090	8884823.541252	12	464.0512	6.88204e-05	6.63789e-04
2023/03/09	18:49:56	ok	ok	462.9080	68.453	0.043851	19.92	58.753	10.086	9671754.472035	10	463.6996	8.52187e-05	2.96483e-04
2023/03/09	18:54:56	--	ok	462.6780	68.440	0.043851	19.84	58.854	10.053	5563353.013859	11	463.6611	8.34214e-05	2.73661e-04
2023/03/09	18:55:03	--	ok	463.6360	68.590	0.043867	19.87	58.859	10.071	11972491.231692	10	464.0315	8.33269e-05	2.64762e-04
2023/03/09	18:55:11	--	ok	462.5840	68.393	0.043836	19.78	58.882	10.024	8642150.458335	10	463.3333	8.22178e-05	2.52992e-04
2023/03/09	18:55:18	--	ok	463.5660	68.427	0.043856	19.77	58.982	10.034	13077085.731223	9	463.6481	8.45615e-05	3.52775e-04
2023/03/09	18:55:26	--	ok	462.4940	68.284	0.043828	19.73	59.008	10.013	7683509.216093	10	462.7562	9.36706e-05	7.45159e-04
2023/03/09	18:55:33	ok	ok	462.9960	68.413	0.043853	19.68	59.115	10.006	13860573.690967	10	463.5185	8.36248e-05	2.95165e-04
2023/03/09	19:00:32	--	ok	463.3600	68.445	0.043853	19.80	58.904	10.036	11185871.403073	9	463.6373	8.58630e-05	2.76961e-04
2023/03/09	19:00:39	--	ok	462.2360	68.395	0.043836	19.77	58.845	10.010	7905238.765406	10	463.3602	8.24247e-05	2.31064e-04
2023/03/09	19:00:47	ok	ok	463.0920	68.585	0.043873	19.73	58.907	9.996	9534164.865997	8	463.9943	8.73945e-05	2.59313e-04
2023/03/09	19:05:46	--	ok	463.2560	68.599	0.043873	19.70	58.917	9.980	10530753.126921	9	464.0451	8.48726e-05	2.66222e-04
2023/03/09	19:05:53	ok	ok	463.0320	68.486	0.043861	19.71	58.872	9.982	7826753.059289	9	463.7161	8.76984e-05	1.64968e-04
2023/03/09	19:10:53	ok	ok	463.0460	68.467	0.043861	19.68	58.958	9.979	7097635.806258	8	463.8252	8.10357e-05	2.20364e-04
2023/03/09	19:15:53	ok	ok	463.0700	68.468	0.043861	19.78	58.747	10.001	6836615.964211	8	463.8323	8.14107e-05	2.64040e-04
2023/03/09	19:20:53	ok	ok	462.9000	68.468	0.043861	19.87	58.724	10.048	7546558.211304	9	463.5266	9.51674e-05	3.45977e-04
2023/03/09	19:25:53	--	ok	463.8400	68.474	0.043861	19.94	58.744	10.092	8083072.022684	9	463.8534	7.91521e-05	2.72990e-04
2023/03/09	19:26:01	--	ok	462.7800	68.228	0.043819	19.95	58.657	10.085	7594064.774949	10	462.9377	8.04069e-05	2.75396e-04
2023/03/09	19:26:08	--	ok	462.1200	68.299	0.04383	19.84	58.642	10.016	7407732.709963	10	463.0704	8.20010e-05	2.65254e-04
2023/03/09	19:26:16	--	ok	462.5680	68.482	0.043873	19.74	58.877	9.998	7917751.704391	8	463.7932	8.76828e-05	1.61613e-04
2023/03/09	19:26:23	--	ok	463.5200	68.665	0.043895	19.70	59.118	10.014	10303659.159303	9	464.2703	8.52708e-05	2.60589e-04
2023/03/09	19:26:30	ok	ok	462.8480	68.448	0.043869	19.61	59.289	9.995	7682333.675069	10	463.7339	8.23588e-05	2.62347e-04
2023/03/09	19:31:30	--	ok	463.2200	68.534	0.043869	19.97	58.715	10.106	8367701.897499	10	463.9014	8.57189e-05	2.58433e-04
2023/03/09	19:31:37	--	ok	463.8240	68.448	0.043859	20.00	58.616	10.105	6827898.644109	13	463.7981	7.98949e-05	2.94696e-04
2023/03/09	19:31:45	--	ok	462.4280	68.178	0.043818	19.94	58.656	10.077	7414351.301131	8	462.7271	8.46785e-05	2.84049e-04
2023/03/09	19:31:52	ok	ok	463.0500	68.382	0.043846	19.82	58.762	10.029	8505480.701545	9	463.2997	8.43592e-05	2.81881e-04
2023/03/09	19:36:52	--	ok	462.5860	68.409	0.043846	20.01	58.674	10.122	6585524.374637	11	463.2333	9.41487e-05	7.31143e-04
2023/03/09	19:36:59	ok	ok	463.1300	68.496	0.043866	20.03	58.621	10.123	12614641.314257	10	463.8845	8.37488e-05	2.83798e-04
2023/03/09	19:41:59	--	ok	463.5140	68.488	0.043866	20.05	58.660	10.145	11703645.688090	9	463.8400	8.44280e-05	2.61350e-04
2023/03/09	19:42:06	--	ok	462.4440	68.396	0.043841	20.05	58.647	10.143	6351976.858729	10	463.3397	8.25066e-05	3.08514e-04
2023/03/09	19:42:13	ok	ok	462.9680	68.465	0.043868	19.97	58.648	10.094	8264956.306119	10	463.8792	8.15153e-05	2.90436e-04
2023/03/09	19:47:13	ok	ok	463.1860	68.483	0.043868	19.97	58.726	10.108	8661614.851897	9	463.8596	8.33090e-05	2.79619e-04
2023/03/09	19:52:13	--	ok	463.4140	68.470	0.043868	19.84	58.831	10.049	7868966.794600	11	463.8193	8.26088e-05	2.63826e-04
2023/03/09	19:52:20	--	ok	462.5120	68.394	0.043848	19.84	58.811	10.045	7901642.325324	11	463.3579	8.23350e-05	2.80458e-04
2023/03/09	19:52:27	ok	ok	463.1160	68.466	0.043872	19.78	58.836	10.016	10804545.939098	8	463.7329	8.63836e-05	2.73025e-04
2023/03/09	19:57:27	--	ok	463.2080	68.484	0.043872	19.78	58.859	10.020	9647397.886350	10	463.8288	8.34687e-05	3.02754e-04
2023/03/09	19:57:35	--	ok	462.6460	68.427	0.043862	19.75	58.820	9.997	7415087.063713	10	463.6271	8.20686e-05	2.15109e-04
2023/03/09	19:57:42	ok	ok	463.1080	68.517	0.043879	19.71	58.813	9.972	7440142.334239	10	463.8933	8.61366e-05	3.37224e-04
2023/03/09	20:02:41	--	ok	463.4220	68.534	0.043879	19.74	58.898	10.002	6653290.206952	10	463.9911	8.02414e-05	2.89280e-04
2023/03/09	20:02:49	--	ok	462.4440	68.414	0.043859	19.77	58.822	10.006	8452389.688788	10	463.4971	8.43501e-05	2.51561e-04
2023/03/09	20:02:56	--	ok	463.2300	68.553	0.043886	19.68	58.834	9.958	11797881.288808	9	463.9680	8.61912e-05	2.00194e-04
2023/03/09	20:03:04	--	ok	462.5440	68.431	0.043875	19.58	59.001	9.929	7678519.353956	10	463.6766	8.28966e-05	2.49464e-04
2023/03/09	20:03:11	ok	ok	463.0080	68.589	0.043897	19.52	59.138	9.912	7963552.532387	10	464.0810	8.44272e-05	3.07082e-04
2023/03/09	20:08:11	--	ok	464.2560	68.668	0.043897	19.80	58.781	10.015	7783660.815845	10	464.3813	7.90411e-05	2.70413e-04
2023/03/09	20:08:18	--	ok	462.0120	68.277	0.043835	19.82	58.752	10.027	8292600.425557	9	462.9305	8.42753e-05	2.71463e-04
2023/03/09	20:08:25	--	ok	463.3800	68.542	0.043883	19.77	58.744	9.993	8725020.341295	9	463.7404	9.33399e-05	5.19280e-04
2023/03/09	20:08:33	--	ok	462.4520	68.411	0.043865	19.60	58.857	9.912	8191078.605460	10	463.4515	8.55227e-05	3.08936e-04
2023/03/09	20:08:40	ok	ok	462.9760	68.536	0.043892	19.54	59.109	9.922	10272015.117914	9	463.9745	8.50483e-05	1.76101e-04
2023/03/09	20:13:39	--	ok	463.2360	68.642	0.043892	19.89	58.738	10.066	9467707.627656	8	463.8015	1.00708e-04	7.54763e-04
2023/03/09	20:13:46	--	ok	462.7280	68.515	0.043881	19.91	58.717	10.070	8394826.378867	10	463.9462	8.45891e-05	2.64081e-04
2023/03/09	20:13:54	--	ok	463.2700	68.608	0.043894	19.85	58.711	10.036	10112249.238023	10	464.0910	8.66828e-05	3.11249e-04
2023/03/09	20:14:01	--	ok	462.3780	68.464	0.043881	19.81	58.749	10.019	8151595.768980	10	463.7811	8.47728e-05	3.32106e-04
2023/03/09	20:14:08	--	ok	463.5000	68.678	0.043911	19.70	58.903	9.978	9606315.787539	10	464.2334	8.94219e-05	4.85746e-04
2023/03/09	20:14:16	ok	ok	462.9320	68.478	0.043887	19.64	59.054	9.971	8379280.751777	10	463.8041	8.32631e-05	2.36149e-04
2023/03/09	20:19:15	--	ok	463.2200	68.596	0.043887	19.98	58.671	10.106	6812952.894362	10	464.2798	7.28547e-05	6.64435e-04
2023/03/09	20:19:22	ok	ok	462.9400	68.491	0.043876	20.00	58.628	10.107	8079608.933785	10	463.8444	8.39050e-05	2.30577e-04
2023/03/09	20:24:22	ok	ok	463.0580	68.482	0.043876	20.00	58.720	10.122	8248642.541247	9	463.9516	7.79429e-05	2.68708e-04
2023/03/09	20:29:22	ok	ok	463.1820	68.480	0.043876	20.01	58.697	10.126	7302754.658696	9	463.8698	8.12519e-05	2.37652e-04
2023/03/09	20:34:22	ok	ok	462.9660	68.476	0.043876	20.04	58.679	10.141	5858490.308255	10	463.8495	8.17612e-05	2.24108e-04
2023/03/09	20:39:22	ok	ok	463.0200	68.474	0.043876	20.09	58.642	10.168	7690005.819532	10	463.6698	8.92685e-05	4.13704e-04
2023/03/09	20:44:22	ok	ok	462.8860	68.445	0.043876	19.94	58.744	10.092	8469315.666543	11	463.4699	9.62380e-05	7.56821e-04
2023/03/09	20:49:22	ok	ok	462.8560	68.440	0.043876	19.85	58.845	10.059	7096590.307407	11	463.4992	9.30985e-05	8.18244e-04
2023/03/09	20:54:22	ok	ok	462.8400	68.439	0.043876	19.84	58.891	10.059	6277947.819638	10	463.5932	8.69419e-05	2.67856e-04
2023/03/09	20:59:22	--	ok	462.6860	68.435	0.043876	19.80	58.894	10.034	6857772.675907	10	463.7131	8.07713e-05	2.17036e-04
2023/03/09	20:59:29	ok	ok	462.9760	68.553	0.043891	19.82	58.877	10.049	7910525.102885	10	463.9321	8.53462e-05	2.87688e-04
2023/03/09	21:04:29	--	ok	463.4520	68.534	0.043891	19.85	58.756	10.044	6906537.078402	8	463.9975	8.09408e-05	2.16100e-04
2023/03/09	21:04:37	ok	ok	462.8520	68.410	0.043869	19.87	58.758	10.053	8614187.454034	10	463.4939	8.30772e-05	1.74742e-04
2023/03/09	21:09:36	ok	ok	462.9560	68.413	0.043869	19.95	58.724	10.096	6446136.647580	10	463.5195	8.16578e-05	2.97624e-04
2023/03/09	21:14:36	--	ok	462.6900	68.413	0.043869	19.98	58.752	10.120	6397212.155189	9	463.5104	8.27027e-05	2.17979e-04
2023/03/09	21:14:43	ok	ok	462.9900	68.467	0.043884	19.98	58.785	10.126	8656468.110582	10	463.8014	8.40866e-05	2.46155e-04
2023/03/09	21:19:43	--	ok	462.7640	68.469	0.043884	20.04	58.712	10.146	6939558.918520	10	463.6293	9.17480e-05	4.98745e-04
2023/03/09	21:19:51	--	ok	462.7560	68.572	0.043895	20.03	58.698	10.136	8276950.080249	10	464.0820	8.13787e-05	2.39810e-04
2023/03/09	21:19:58	ok	ok	463.1000	68.642	0.043907	20.03	58.734	10.142	8607427.074935	10	464.2263	8.42226e-05	1.54665e-04
2023/03/09	21:24:57	--	ok	463.5160	68.657	0.043907	20.05	58.680	10.149	8004509.820821	11	464.0515	9.43074e-05	6.17118e-04
2023/03/09	21:25:05	--	ok	462.6620	68.448	0.043882	20.05	58.692	10.151	6501923.933681	10	463.7736	8.06336e-05	2.23042e-04
2023/03/09	21:25:12	--	ok	463.2020	68.545	0.043898	20.04	58.647	10.135	10962897.508846	11	464.0280	8.31727e-05	2.52446e-04
2023/03/09	21:25:19	ok	ok	462.9820	68.438	0.043889	19.98	58.660	10.104	8753896.806657	10	463.7359	8.36333e-05	2.51577e-04
2023/03/09	21:30:19	--	ok	462.7600	68.481	0.043889	20.08	58.619	10.156	6601042.264640	11	463.9275	7.99336e-05	2.52380e-04
2023/03/09	21:30:26	--	ok	463.2120	68.594	0.0439	20.03	58.633	10.125	8026047.306643	8	464.0116	8.82293e-05	1.48402e-04
2023/03/09	21:30:33	ok	ok	462.9980	68.469	0.04389	20.03	58.598	10.119	9253750.088504	11	463.8548	8.30241e-05	2.62932e-04
2023/03/09	21:35:33	ok	ok	463.1000	68.498	0.04389	20.14	58.592	10.184	6818224.716945	8	463.8737	8.27126e-05	1.98724e-04
2023/03/09	21:40:33	ok	ok	463.0420	68.463	0.04389	19.98	58.817	10.131	8704340.294807	9	463.8191	8.15232e-05	1.66056e-04
2023/03/09	21:45:33	ok	ok	462.8780	68.463	0.04389	19.89	58.875	10.089	7894438.163670	9	463.7782	8.19923e-05	2.23350e-04
2023/03/09	21:50:33	ok	ok	463.0800	68.450	0.04389	19.85	58.903	10.069	6666139.474487	11	463.5965	8.92444e-05	3.99742e-04
2023/03/09	21:55:33	ok	ok	463.0060	68.442	0.04389	19.81	58.918	10.048	7224734.883496	9	463.7179	8.30345e-05	2.37422e-04
2023/03/09	22:00:33	--	ok	463.6160	68.447	0.04389	19.92	58.776	10.090	6670851.686088	10	463.5188	9.27005e-05	4.47348e-04
2023/03/09	22:00:40	--	ok	462.1760	68.306	0.04386	19.94	58.734	10.090	8292428.116980	11	462.8723	9.04604e-05	5.40583e-04
2023/03/09	22:00:48	ok	ok	463.1060	68.481	0.0439	19.82	58.706	10.019	10953664.476713	10	463.8848	8.24724e-05	3.06952e-04
2023/03/09	22:05:47	--	ok	462.7960	68.527	0.0439	20.01	58.721	10.131	9845014.233699	10	463.7761	8.97687e-05	4.26502e-04
2023/03/09	22:05:54	--	ok	463.6380	68.611	0.04391	20.05	58.680	10.149	8454137.586983	10	464.1573	8.33145e-05	2.82920e-04
2023/03/09	22:06:02	--	ok	462.4040	68.401	0.043879	19.98	58.637	10.100	7984624.490437	9	463.4015	8.44613e-05	2.62335e-04
2023/03/09	22:06:09	ok	ok	463.0340	68.493	0.043908	19.82	58.921	10.056	7953838.752195	10	463.9103	8.32223e-05	2.54440e-04
2023/03/09	22:11:08	--	ok	463.4380	68.595	0.043908	20.07	58.706	10.163	9054834.862258	9	464.1182	8.20235e-05	2.68008e-04
2023/03/09	22:11:15	ok	ok	462.8360	68.433	0.043887	20.11	58.621	10.172	9177782.769556	10	463.6682	8.29793e-05	2.33320e-04
2023/03/09	22:16:14	ok	ok	462.8400	68.426	0.043887	20.12	58.669	10.190	7372190.281564	10	463.7020	7.89231e-05	1.96337e-04
2023/03/09	22:21:14	--	ok	462.5940	68.429	0.043887	20.14	58.671	10.198	7047064.806770	11	463.5649	8.78234e-05	4.87912e-04
2023/03/09	22:21:21	--	ok	463.2400	68.560	0.043907	20.15	58.637	10.200	12252970.261158	9	464.0249	8.42839e-05	2.67948e-04
2023/03/09	22:21:29	--	ok	463.3660	68.440	0.043895	20.09	58.596	10.160	10390576.939449	10	463.7618	8.17111e-05	2.75278e-04
2023/03/09	22:21:36	ok	ok	462.8620	68.368	0.043877	20.01	58.685	10.124	9238022.549623	10	463.0895	9.17571e-05	6.18110e-04
2023/03/09	22:26:35	--	ok	463.8760	68.405	0.043877	20.18	58.642	10.218	8713760.169441	10	463.3064	8.95065e-05	4.15185e-04
2023/03/09	22:26:42	--	ok	461.1180	68.127	0.043833	20.18	58.584	10.208	8739764.274695	8	462.4483	8.45620e-05	2.56652e-04
2023/03/09	22:26:50	--	ok	463.7560	68.686	0.043927	20.09	58.596	10.160	11319193.731808	10	464.3497	8.73444e-05	2.97118e-04
2023/03/09	22:26:57	ok	ok	462.8500	68.410	0.04389	20.01	58.721	10.131	9137788.440485	11	463.3536	9.01923e-05	5.52834e-04
2023/03/09	22:31:56	ok	ok	463.0580	68.427	0.04389	20.21	58.680	10.241	9507309.103798	9	463.7757	7.72760e-05	2.22650e-04
2023/03/09	22:36:56	--	ok	462.7580	68.420	0.04389	20.05	58.840	10.177	8568269.022712	9	463.5702	8.28338e-05	2.46197e-04
2023/03/09	22:37:03	--	ok	463.5260	68.466	0.043901	20.04	58.804	10.162	8147530.622353	9	463.8017	8.45685e-05	2.23938e-04
2023/03/09	22:37:11	--	ok	462.7300	68.355	0.043875	20.00	58.808	10.138	8088840.564365	9	463.1940	8.54445e-05	2.90378e-04
2023/03/09	22:37:18	--	ok	462.7200	68.406	0.043888	19.81	58.976	10.058	7232663.089239	10	463.4162	8.39051e-05	3.01810e-04
2023/03/09	22:37:25	ok	ok	463.1380	68.428	0.043902	19.75	59.319	10.081	11025458.669665	10	463.6815	8.20915e-05	2.59782e-04
2023/03/09	22:42:24	--	ok	463.3560	68.476	0.043902	20.01	58.822	10.148	10852287.031542	10	464.0858	6.94252e-05	5.56760e-04
2023/03/09	22:42:31	--	ok	462.6180	68.408	0.043885	20.01	58.799	10.144	8903847.555384	10	463.4712	8.20700e-05	2.67135e-04
2023/03/09	22:42:38	--	ok	462.4880	68.467	0.043903	19.95	58.747	10.100	6667322.149982	8	463.6799	8.81202e-05	2.19199e-04
2023/03/09	22:42:46	--	ok	463.4300	68.650	0.043929	19.85	58.880	10.065	9605342.411096	8	464.1543	8.68656e-05	2.29850e-04
2023/03/09	22:42:53	ok	ok	462.9860	68.438	0.043908	19.81	59.068	10.073	8035392.014580	11	463.7173	8.26487e-05	2.79471e-04
2023/03/09	22:47:52	--	ok	463.4640	68.503	0.043908	19.97	58.862	10.131	6249611.652731	10	463.7042	9.19275e-05	3.92410e-04
2023/03/09	22:47:59	--	ok	462.6400	68.403	0.043885	19.95	58.816	10.112	7671411.200166	8	463.3834	8.40420e-05	2.79308e-04
2023/03/09	22:48:07	ok	ok	462.9200	68.433	0.043902	19.85	58.813	10.053	8301231.169896	9	463.7088	8.43164e-05	2.13847e-04
2023/03/09	22:53:06	ok	ok	463.0500	68.472	0.043902	20.00	58.798	10.136	7993344.400644	9	463.6660	8.85699e-05	3.42201e-04
2023/03/09	22:58:06	ok	ok	463.0000	68.457	0.043902	20.11	58.656	10.178	7827482.927874	10	463.8055	8.07261e-05	2.39187e-04
2023/03/09	23:03:06	ok	ok	462.9100	68.467	0.043902	20.18	58.721	10.232	7568470.558776	10	463.5773	9.28114e-05	7.00856e-04
2023/03/09	23:08:06	--	ok	462.3700	68.455	0.043902	20.25	58.698	10.270	7362844.917772	9	463.8410	8.00647e-05	2.53259e-04
2023/03/09	23:08:13	--	ok	463.8800	68.693	0.043933	20.28	58.656	10.280	8061412.535152	10	464.4067	8.63176e-05	2.98571e-04
2023/03/09	23:08:21	--	ok	462.1920	68.413	0.04389	20.22	58.637	10.243	8546636.859623	10	463.5095	8.29762e-05	2.48834e-04
2023/03/09	23:08:28	--	ok	463.4120	68.630	0.04393	20.14	58.602	10.186	9272369.676589	8	464.2145	8.50613e-05	1.99522e-04
2023/03/09	23:08:35	--	ok	463.2220	68.439	0.04391	20.09	58.802	10.195	6569320.193131	11	463.7869	8.03463e-05	2.85376e-04
2023/03/09	23:08:42	--	ok	462.6160	68.405	0.043899	19.98	58.944	10.153	8455981.044662	10	463.4653	8.28519e-05	2.34346e-04
2023/03/09	23:08:49	ok	ok	463.1080	68.474	0.043917	19.94	59.142	10.160	7145918.661488	10	463.8579	8.43529e-05	1.85874e-04
2023/03/09	23:13:49	--	ok	466.2320	68.572	0.043917	20.28	58.587	10.268	5705745.873800	10	464.0886	8.24650e-05	2.13387e-04
2023/03/09	23:13:57	--	ok	459.8180	67.584	0.043756	20.26	58.607	10.262	9508237.970698	10	460.6863	8.05624e-05	3.51759e-04
2023/03/09	23:14:04	--	ok	463.3980	68.489	0.043915	20.25	58.582	10.250	11713273.952638	10	463.9584	8.40018e-05	2.46432e-04
2023/03/09	23:14:12	--	ok	462.6440	68.403	0.043895	20.12	58.624	10.182	8785913.276990	9	463.4124	8.51898e-05	2.50629e-04
2023/03/09	23:14:19	--	ok	463.3520	68.436	0.043913	20.03	58.882	10.168	9378266.526517	11	463.6390	8.80116e-05	5.24434e-04
2023/03/09	23:14:26	ok	ok	463.1400	68.395	0.043896	19.94	59.152	10.162	7745347.528291	10	463.3722	8.31011e-05	2.55745e-04
2023/03/09	23:19:26	--	ok	462.7140	68.421	0.043896	20.32	58.616	10.299	8097846.144155	10	463.6369	8.17026e-05	2.46094e-04
2023/03/09	23:19:33	ok	ok	462.8100	68.481	0.043909	20.31	58.592	10.285	8658076.797250	10	463.9028	8.30744e-05	2.46910e-04
2023/03/09	23:24:33	ok	ok	462.9100	68.482	0.043909	20.36	58.611	10.322	8121178.308742	10	463.8546	8.43145e-05	1.93548e-04
2023/03/09	23:29:33	ok	ok	463.1820	68.464	0.043909	20.24	58.785	10.277	8730300.378275	12	463.7181	8.92621e-05	6.09961e-04
2023/03/09	23:34:33	--	ok	463.5100	68.447	0.043909	20.14	58.885	10.235	8531217.260920	10	463.6321	8.95614e-05	4.15506e-04
2023/03/09	23:34:40	--	ok	462.3320	68.360	0.043884	20.08	58.889	10.202	7542812.533390	11	463.2637	8.20043e-05	2.22513e-04
2023/03/09	23:34:48	--	ok	463.4820	68.467	0.043917	20.05	58.872	10.182	8986749.659900	9	463.8843	8.31095e-05	2.14633e-04
2023/03/09	23:34:55	--	ok	461.7740	68.371	0.043893	19.92	59.004	10.129	8688003.025052	10	463.2614	8.36596e-05	2.67091e-04
2023/03/09	23:35:03	--	ok	463.4760	68.698	0.043954	19.89	59.237	10.151	7414185.954523	10	464.5026	8.38010e-05	2.77051e-04
2023/03/09	23:35:10	--	ok	463.2220	68.550	0.043931	19.87	59.403	10.164	7168410.312199	11	464.0664	8.09970e-05	2.96359e-04
2023/03/09	23:35:17	--	ok	463.6520	68.440	0.04392	19.78	59.527	10.134	6475715.353436	9	463.7263	8.49905e-05	3.30569e-04
2023/03/09	23:35:24	--	ok	462.2800	68.292	0.043888	19.74	59.669	10.133	10753407.143986	9	463.0212	8.56303e-05	2.48767e-04
2023/03/09	23:35:32	--	ok	463.3180	68.464	0.043923	19.71	59.774	10.135	11579596.109889	10	463.8611	8.16511e-05	2.70720e-04
2023/03/09	23:35:39	--	ok	462.6920	68.411	0.043908	19.70	59.878	10.143	9473448.585194	10	463.4673	8.41395e-05	2.89005e-04
2023/03/09	23:35:46	ok	ok	462.9820	68.448	0.043922	19.64	60.052	10.139	8408777.676473	10	463.7802	8.42073e-05	2.27324e-04
2023/03/09	23:40:45	ok	ok	463.1680	68.536	0.043922	20.05	58.930	10.192	10442690.867426	11	464.2567	6.87911e-05	5.74816e-04
2023/03/09	23:45:46	ok	ok	463.1180	68.525	0.043922	19.97	59.022	10.159	10478951.645062	11	463.8735	8.70468e-05	4.27767e-04
2023/03/09	23:50:45	ok	ok	463.0700	68.520	0.043922	20.12	58.770	10.207	10148116.536264	11	463.8769	8.78547e-05	3.43637e-04
2023/03/09	23:55:45	--	ok	463.3100	68.518	0.043922	20.19	58.767	10.248	7812380.943053	9	464.0383	7.95354e-05	2.29003e-04
2023/03/09	23:55:52	ok	ok	462.8500	68.424	0.043907	20.18	58.721	10.232	11001358.687499	11	463.6772	8.07138e-05	2.60319e-04
2023/03/10	00:00:52	ok	ok	462.8080	68.433	0.043907	20.26	58.756	10.288	8478199.615423	8	463.6194	8.45494e-05	2.21826e-04
2023/03/10	00:05:52	--	ok	462.7240	68.427	0.043907	20.26	58.711	10.280	6160336.011115	9	463.6754	8.09368e-05	2.21862e-04
2023/03/10	00:05:59	ok	ok	462.9960	68.492	0.043921	20.26	58.721	10.282	10760832.839297	10	463.9578	8.23372e-05	2.15107e-04
2023/03/10	00:10:59	--	ok	463.3980	68.494	0.043921	20.28	58.770	10.300	6386847.392062	10	463.7248	9.23111e-05	4.64463e-04
2023/03/10	00:11:06	--	ok	462.6040	68.411	0.043901	20.28	58.712	10.290	8359815.207472	10	463.5266	8.23943e-05	2.10767e-04
2023/03/10	00:11:14	ok	ok	462.9540	68.466	0.043921	20.26	58.653	10.270	8755992.324743	10	463.8583	8.35829e-05	2.07734e-04
2023/03/10	00:16:13	ok	ok	463.1480	68.489	0.043921	20.29	58.715	10.298	9133083.466139	10	463.7308	9.09796e-05	3.37743e-04
2023/03/10	00:21:13	ok	ok	463.0520	68.479	0.043921	20.32	58.708	10.315	8832796.286966	11	463.7309	8.88911e-05	4.17312e-04
2023/03/10	00:26:13	ok	ok	463.0800	68.464	0.043921	20.18	58.871	10.258	8729493.203781	11	463.7069	8.81146e-05	4.40212e-04
2023/03/10	00:31:13	ok	ok	462.9580	68.441	0.043921	20.07	58.932	10.202	7733522.327019	10	463.8171	8.06743e-05	2.11959e-04
2023/03/10	00:36:13	ok	ok	462.9100	68.443	0.043921	20.01	58.991	10.177	8179382.912971	11	463.5160	9.40250e-05	8.28280e-04
2023/03/10	00:41:13	ok	ok	463.1220	68.438	0.043921	19.92	59.026	10.133	7137988.069707	10	463.7016	8.20340e-05	2.73144e-04
2023/03/10	00:46:13	ok	ok	462.8060	68.441	0.043921	20.11	58.836	10.209	8892624.599101	10	463.5812	9.47831e-05	4.57194e-04
2023/03/10	00:51:13	--	ok	463.3740	68.438	0.043921	20.14	58.885	10.235	7995470.715457	9	463.7479	8.08143e-05	2.04808e-04
2023/03/10	00:51:21	--	ok	462.5280	68.394	0.043902	20.14	58.817	10.224	7562981.041867	10	463.3839	8.05268e-05	2.46265e-04
2023/03/10	00:51:28	ok	ok	463.0160	68.438	0.043926	20.05	58.840	10.177	10605186.055663	10	463.8123	8.04182e-05	2.46829e-04
2023/03/10	00:56:27	ok	ok	463.0760	68.455	0.043926	20.19	58.825	10.258	9014280.060958	9	463.8091	8.24634e-05	2.11244e-04
2023/03/10	01:01:27	ok	ok	463.1180	68.454	0.043926	20.24	58.798	10.279	8513811.287406	11	463.9039	7.78556e-05	1.76495e-04
2023/03/10	01:06:27	ok	ok	462.9700	68.445	0.043926	20.29	58.807	10.314	9362387.917546	11	463.7050	8.66786e-05	3.97124e-04
2023/03/10	01:11:27	ok	ok	462.9040	68.451	0.043926	20.29	58.795	10.312	9233748.696095	11	463.7474	8.39461e-05	4.22268e-04
2023/03/10	01:16:27	--	ok	462.5260	68.440	0.043926	20.31	58.807	10.322	6793647.198288	11	463.6823	8.61078e-05	4.14956e-04
2023/03/10	01:16:34	--	ok	463.2680	68.619	0.043949	20.25	58.822	10.291	7928303.626407	10	464.2138	8.45386e-05	2.36982e-04
2023/03/10	01:16:41	ok	ok	462.8060	68.468	0.043936	20.24	58.798	10.279	9852418.781450	9	463.8723	8.38726e-05	2.08613e-04
2023/03/10	01:21:41	--	ok	463.2140	68.493	0.043936	20.16	58.900	10.254	8980354.172069	9	463.7255	9.13169e-05	4.37318e-04
2023/03/10	01:21:48	ok	ok	462.8440	68.432	0.043926	20.18	58.914	10.266	7610314.607423	9	463.6189	8.91518e-05	2.32733e-04
2023/03/10	01:26:48	ok	ok	462.8380	68.429	0.043926	20.08	58.958	10.214	7279933.003125	10	463.6108	8.49786e-05	2.24289e-04
2023/03/10	01:31:48	--	ok	462.4020	68.426	0.043926	20.08	59.001	10.222	7828444.986176	9	463.6199	8.28882e-05	2.57094e-04
2023/03/10	01:31:55	--	ok	463.2860	68.648	0.043955	20.03	58.973	10.184	9382573.750010	10	464.2072	8.59510e-05	2.59405e-04
2023/03/10	01:32:03	ok	ok	462.8720	68.482	0.043941	20.01	58.903	10.162	9080692.237330	10	463.8741	8.40593e-05	2.60168e-04
2023/03/10	01:37:02	ok	ok	463.0500	68.516	0.043941	20.07	58.932	10.202	9248376.813996	11	463.7561	9.20512e-05	3.90154e-04
2023/03/10	01:42:02	--	ok	463.2180	68.510	0.043941	20.16	58.831	10.242	7216517.874580	10	463.7029	9.35585e-05	5.92122e-04
2023/03/10	01:42:09	--	ok	463.3860	68.441	0.04393	20.21	58.793	10.261	8996354.501523	10	463.7328	8.52261e-05	2.50281e-04
2023/03/10	01:42:16	--	ok	462.1540	68.368	0.043911	20.16	58.766	10.230	8860396.030248	9	463.2491	8.44682e-05	2.31870e-04
2023/03/10	01:42:24	--	ok	462.5240	68.540	0.043953	20.05	58.853	10.179	8066393.894498	9	464.0508	8.40972e-05	2.45010e-04
2023/03/10	01:42:31	--	ok	463.5360	68.687	0.043976	19.97	59.100	10.172	9732505.317283	10	464.4112	8.53626e-05	2.71614e-04
2023/03/10	01:42:38	--	ok	462.7100	68.472	0.04395	19.89	59.294	10.161	7960308.322091	11	463.6801	8.80020e-05	4.39137e-04
2023/03/10	01:42:46	ok	ok	463.1240	68.617	0.043964	19.84	59.467	10.157	10489269.451770	9	464.1178	8.57096e-05	3.16217e-04
2023/03/10	01:47:45	--	ok	463.6880	68.686	0.043964	20.24	58.820	10.283	9223907.416120	10	464.3584	8.37911e-05	2.71660e-04
2023/03/10	01:47:53	--	ok	462.7160	68.428	0.04393	20.25	58.776	10.283	11851244.749032	9	463.7017	8.19132e-05	2.20214e-04
2023/03/10	01:48:00	ok	ok	463.0800	68.474	0.043944	20.21	58.793	10.261	10640582.703313	10	463.9012	8.41702e-05	2.34628e-04
2023/03/10	01:52:59	--	ok	463.4620	68.527	0.043944	20.28	58.816	10.308	10560048.652052	10	463.9963	8.16554e-05	2.48160e-04
2023/03/10	01:53:06	ok	ok	462.8040	68.410	0.043921	20.31	58.807	10.322	11063038.126682	10	463.4867	8.29010e-05	2.57253e-04
2023/03/10	01:58:06	--	ok	462.7660	68.414	0.043921	20.33	58.788	10.337	8800452.356184	9	463.5320	8.08458e-05	1.97116e-04
2023/03/10	01:58:13	ok	ok	463.0060	68.440	0.043932	20.33	58.776	10.335	10390013.393974	10	463.7454	8.26845e-05	2.75237e-04
2023/03/10	02:03:14	ok	ok	463.1140	68.438	0.043932	20.33	58.788	10.337	7622004.071623	9	463.6639	8.38413e-05	2.62855e-04
2023/03/10	02:08:13	--	ok	463.3140	68.431	0.043932	20.35	58.779	10.343	9697396.103751	10	463.7491	8.11714e-05	2.32869e-04
2023/03/10	02:08:20	--	ok	462.3120	68.397	0.043917	20.36	58.793	10.354	11427711.668808	9	463.3892	8.30143e-05	2.78691e-04
2023/03/10	02:08:28	ok	ok	463.1760	68.531	0.043951	20.28	58.735	10.294	8828579.292012	10	464.0351	8.48452e-05	3.15154e-04
2023/03/10	02:13:27	ok	ok	463.1680	68.545	0.043951	20.25	58.880	10.302	10973597.424312	10	464.0703	8.04275e-05	1.71919e-04
2023/03/10	02:18:27	ok	ok	462.8320	68.509	0.043951	20.15	58.967	10.257	7362116.345805	11	463.5995	1.01735e-04	7.49815e-04
2023/03/10	02:23:27	ok	ok	462.9920	68.526	0.043951	20.12	58.918	10.233	7394737.593974	10	463.9726	8.14077e-05	1.80683e-04
2023/03/10	02:28:27	--	ok	463.4120	68.511	0.043951	20.07	59.046	10.222	8744045.213880	9	464.0288	7.80272e-05	2.72173e-04
2023/03/10	02:28:34	--	ok	462.6820	68.414	0.043931	20.12	58.987	10.245	9229860.935258	11	463.5688	8.03065e-05	2.45816e-04
2023/03/10	02:28:42	--	ok	462.5120	68.449	0.043946	20.00	58.978	10.167	8238537.501045	10	463.7389	8.52363e-05	2.49208e-04
2023/03/10	02:28:49	--	ok	463.4760	68.629	0.043971	19.91	59.091	10.134	11096348.529334	10	464.1989	8.45125e-05	2.21738e-04
2023/03/10	02:28:56	ok	ok	462.8360	68.421	0.043947	19.87	59.210	10.131	10162888.011910	11	463.6624	8.15144e-05	2.56646e-04
2023/03/10	02:33:56	ok	ok	463.0320	68.472	0.043947	20.16	58.868	10.248	8643937.509366	10	463.8304	8.32511e-05	2.48662e-04
2023/03/10	02:38:56	ok	ok	462.9740	68.478	0.043947	20.24	58.866	10.291	6976815.388076	10	463.5787	9.69476e-05	7.16183e-04
2023/03/10	02:43:56	ok	ok	463.1920	68.475	0.043947	20.31	58.820	10.325	7662000.653851	9	463.9315	7.86309e-05	1.89332e-04
2023/03/10	02:48:56	--	ok	463.5840	68.459	0.043947	20.32	58.822	10.335	8345713.128446	9	463.8094	8.43355e-05	2.61305e-04
2023/03/10	02:49:03	--	ok	462.3600	68.351	0.043918	20.28	58.836	10.312	10634507.020197	10	463.2224	8.26219e-05	2.09522e-04
2023/03/10	02:49:10	ok	ok	462.9480	68.454	0.04395	20.24	58.877	10.293	9087567.855547	10	463.7992	8.40119e-05	2.47958e-04
2023/03/10	02:54:10	--	ok	463.2080	68.481	0.04395	20.33	58.744	10.329	8781128.371598	10	463.9562	7.92585e-05	2.33268e-04
2023/03/10	02:54:17	--	ok	463.4360	68.426	0.04394	20.35	58.758	10.340	8379824.149523	11	463.4808	9.23243e-05	5.21499e-04
2023/03/10	02:54:24	--	ok	462.6300	68.305	0.043918	20.29	58.749	10.304	11991683.677360	9	463.1171	8.49962e-05	2.75960e-04
2023/03/10	02:54:32	--	ok	462.5960	68.402	0.043936	20.28	58.816	10.308	10349484.978155	9	463.3850	8.64572e-05	2.89019e-04
2023/03/10	02:54:39	ok	ok	462.9700	68.442	0.043956	20.19	58.904	10.272	11037419.239447	10	463.8117	8.32725e-05	2.65243e-04
2023/03/10	02:59:39	--	ok	463.3540	68.533	0.043956	20.42	58.747	10.381	11805402.964986	10	464.0094	8.27077e-05	2.29476e-04
2023/03/10	02:59:46	ok	ok	463.0640	68.422	0.043939	20.38	58.729	10.352	7897590.500190	9	463.6400	8.31141e-05	2.60560e-04
2023/03/10	03:04:46	ok	ok	463.0360	68.427	0.043939	20.40	58.825	10.385	7302476.890720	10	463.7220	7.99163e-05	2.32132e-04
2023/03/10	03:09:46	ok	ok	463.0900	68.422	0.043939	20.31	58.932	10.344	6963684.394691	9	463.6378	8.07020e-05	2.35192e-04
2023/03/10	03:14:46	ok	ok	462.8020	68.418	0.043939	20.18	59.004	10.281	8180292.816529	9	463.5997	8.09158e-05	2.45440e-04
2023/03/10	03:19:46	ok	ok	462.9140	68.418	0.043939	20.12	58.976	10.243	6475876.352166	10	463.5038	8.36998e-05	3.68166e-04
2023/03/10	03:24:46	ok	ok	462.9120	68.414	0.043939	20.14	59.033	10.261	7259922.703992	11	463.4695	8.46098e-05	4.05827e-04
2023/03/10	03:29:46	--	ok	462.7640	68.414	0.043939	20.28	58.904	10.324	5735773.592375	11	463.4496	8.73231e-05	3.52003e-04
2023/03/10	03:29:53	ok	ok	462.9900	68.444	0.04395	20.29	58.907	10.332	9111982.341521	9	463.7576	8.39876e-05	2.50830e-04
2023/03/10	03:34:53	ok	ok	463.0700	68.441	0.04395	20.35	58.848	10.355	10361694.187383	12	463.5046	9.53819e-05	7.76961e-04
2023/03/10	03:39:53	ok	ok	463.0840	68.444	0.04395	20.39	58.785	10.370	9068207.889275	9	463.6929	8.53454e-05	2.68433e-04
2023/03/10	03:44:53	ok	ok	463.0560	68.437	0.04395	20.39	58.776	10.369	9571238.572841	11	463.6484	8.76704e-05	4.26622e-04
2023/03/10	03:49:53	ok	ok	463.0240	68.432	0.04395	20.42	58.816	10.393	10440328.060993	11	463.6617	8.53735e-05	3.86975e-04
2023/03/10	03:54:53	ok	ok	463.1140	68.431	0.04395	20.49	58.804	10.433	8012880.477200	11	463.6640	8.61074e-05	4.05546e-04
2023/03/10	03:59:53	ok	ok	462.9380	68.432	0.04395	20.48	58.767	10.419	8278405.928135	10	463.6907	8.29401e-05	2.03862e-04
2023/03/10	04:04:53	ok	ok	462.9680	68.424	0.04395	20.29	59.010	10.350	9081475.426722	10	463.5970	8.42558e-05	2.02523e-04
2023/03/10	04:09:53	--	ok	462.7560	68.420	0.04395	20.21	58.964	10.291	10179782.667855	10	463.6008	8.28397e-05	2.49328e-04
2023/03/10	04:10:01	--	ok	462.7380	68.468	0.043962	20.24	58.955	10.307	10245283.918874	9	463.8651	8.26659e-05	2.54637e-04
2023/03/10	04:10:08	ok	ok	463.1640	68.543	0.043975	20.15	58.955	10.255	9187755.604530	10	464.0153	8.45859e-05	2.87704e-04
2023/03/10	04:15:07	--	ok	463.3200	68.575	0.043975	20.21	58.999	10.297	7575072.759353	10	463.8917	9.15558e-05	5.00526e-04
2023/03/10	04:15:15	ok	ok	463.0160	68.449	0.04396	20.25	58.936	10.311	9793845.293621	10	463.7951	8.16280e-05	2.46456e-04
2023/03/10	04:20:14	ok	ok	462.8820	68.439	0.04396	20.18	59.017	10.284	7618864.334441	11	463.5210	9.39775e-05	7.18165e-04
2023/03/10	04:25:14	--	ok	462.6320	68.444	0.04396	20.32	58.799	10.331	7793846.008490	11	463.6572	8.71251e-05	4.01920e-04
2023/03/10	04:25:22	--	ok	463.7960	68.596	0.043977	20.32	58.811	10.333	7543730.697344	10	464.1592	8.10558e-05	1.94407e-04
2023/03/10	04:25:29	--	ok	462.7040	68.350	0.043938	20.19	58.804	10.255	9429547.551711	9	463.2113	8.44490e-05	2.67823e-04
2023/03/10	04:25:36	--	ok	462.7020	68.406	0.043952	20.11	59.054	10.247	9664734.998730	9	463.4216	8.54071e-05	2.67993e-04
2023/03/10	04:25:44	--	ok	462.4880	68.434	0.043967	20.08	59.251	10.265	9867846.913210	10	463.7302	8.23908e-05	2.53786e-04
2023/03/10	04:25:51	--	ok	463.6240	68.629	0.043992	20.05	59.271	10.251	12885366.048191	10	464.1654	8.38292e-05	2.43436e-04
2023/03/10	04:25:58	ok	ok	462.8060	68.418	0.043962	20.03	59.403	10.258	10174334.821436	9	463.5190	8.49610e-05	2.68670e-04
2023/03/10	04:30:58	ok	ok	463.0820	68.454	0.043962	20.39	58.785	10.370	9937579.888207	11	463.5727	9.33436e-05	7.12757e-04
2023/03/10	04:35:58	--	ok	463.9860	68.449	0.043962	20.43	58.795	10.398	9159317.520039	10	463.7865	8.26594e-05	1.87168e-04
2023/03/10	04:36:05	--	ok	461.8580	68.168	0.043913	20.49	58.715	10.418	11254282.761305	9	462.7494	8.30205e-05	2.63166e-04
2023/03/10	04:36:13	--	ok	463.3420	68.471	0.043969	20.43	58.648	10.372	12346209.862521	10	463.8710	8.53067e-05	2.22981e-04
2023/03/10	04:36:20	--	ok	462.6400	68.406	0.043953	20.32	58.753	10.323	9260569.758213	9	463.4444	8.44938e-05	2.10924e-04
2023/03/10	04:36:27	ok	ok	462.8340	68.438	0.04397	20.24	58.854	10.289	9861141.974918	9	463.7229	8.47917e-05	2.16234e-04
2023/03/10	04:41:27	--	ok	464.3900	68.495	0.04397	20.46	58.721	10.401	7687918.724343	10	463.9571	8.18915e-05	2.62034e-04
2023/03/10	04:41:34	--	ok	461.7760	68.125	0.043901	20.46	58.721	10.401	10669534.747851	8	462.4430	8.29986e-05	2.18690e-04
2023/03/10	04:41:42	--	ok	462.7820	68.430	0.043962	20.42	58.747	10.381	8316588.164244	9	463.7262	8.32686e-05	2.69543e-04
2023/03/10	04:41:49	--	ok	463.4440	68.455	0.043972	20.38	58.740	10.354	9569521.300749	9	463.8148	8.43421e-05	2.30734e-04
2023/03/10	04:41:56	--	ok	462.4640	68.380	0.043951	20.26	58.903	10.314	9594938.845296	9	463.2866	8.55997e-05	2.31289e-04
2023/03/10	04:42:04	ok	ok	462.8480	68.472	0.043977	20.18	59.095	10.297	10543866.623407	10	463.8362	8.48768e-05	3.10858e-04
2023/03/10	04:47:03	--	ok	463.3700	68.569	0.043977	20.52	58.743	10.439	8103103.201590	10	463.8710	9.25778e-05	4.39141e-04
2023/03/10	04:47:10	ok	ok	462.8640	68.433	0.043959	20.53	58.676	10.437	8566104.056579	10	463.7100	8.35507e-05	3.02511e-04
2023/03/10	04:52:10	--	ok	464.3720	68.436	0.043959	20.52	58.762	10.442	6916978.435655	9	463.7167	8.24706e-05	2.27811e-04
2023/03/10	04:52:17	--	ok	461.6940	68.097	0.043891	20.52	58.730	10.437	9158952.293925	9	462.2417	8.11716e-05	2.49189e-04
2023/03/10	04:52:25	ok	ok	463.0720	68.418	0.043955	20.43	58.738	10.388	10359128.500501	9	463.5588	8.50779e-05	2.97211e-04
2023/03/10	04:57:24	--	ok	463.2380	68.421	0.043955	20.38	58.889	10.381	10957648.161131	10	463.4909	8.81067e-05	3.69466e-04
2023/03/10	04:57:31	--	ok	462.1640	68.389	0.043944	20.39	58.822	10.377	8011857.020247	9	463.3433	8.37101e-05	2.60594e-04
2023/03/10	04:57:39	--	ok	463.8620	68.584	0.043985	20.33	58.836	10.345	11403995.949089	9	464.1290	8.34609e-05	2.56992e-04
2023/03/10	04:57:46	--	ok	462.6780	68.296	0.043943	20.26	58.950	10.322	10411552.841658	9	463.0998	8.56838e-05	2.92210e-04
2023/03/10	04:57:54	--	ok	462.7820	68.400	0.043958	20.16	59.173	10.301	9268281.844177	10	463.4196	8.30428e-05	2.14657e-04
2023/03/10	04:58:01	--	ok	462.4960	68.423	0.043969	20.16	59.367	10.335	10020205.374533	9	463.5935	8.49609e-05	2.53741e-04
2023/03/10	04:58:09	ok	ok	463.1300	68.589	0.043994	20.07	59.454	10.292	8614624.661800	8	464.0549	9.21758e-05	2.78636e-04
2023/03/10	05:03:08	--	ok	463.5700	68.661	0.043994	20.31	58.921	10.343	7032364.646628	9	464.2841	8.27293e-05	2.75311e-04
2023/03/10	05:03:15	--	ok	462.5040	68.434	0.043966	20.29	58.895	10.330	10459573.966285	10	463.6456	8.46946e-05	1.89855e-04
2023/03/10	05:03:23	ok	ok	462.9940	68.594	0.04399	20.18	58.926	10.268	8625266.862903	10	464.1415	8.25555e-05	2.79348e-04
2023/03/10	05:08:22	--	ok	463.3800	68.618	0.04399	20.25	58.912	10.307	7975356.515743	9	464.1416	8.40550e-05	2.83691e-04
2023/03/10	05:08:29	--	ok	462.6880	68.449	0.043972	20.26	58.936	10.320	8897230.310938	9	463.7435	8.44613e-05	2.31950e-04
2023/03/10	05:08:37	--	ok	462.7400	68.551	0.043987	20.18	58.936	10.270	6982713.017644	9	464.0120	8.50859e-05	2.66137e-04
2023/03/10	05:08:44	ok	ok	462.9700	68.627	0.044	20.07	59.124	10.235	8303308.022869	10	464.2087	8.41133e-05	2.50480e-04
2023/03/10	05:13:43	--	ok	463.4940	68.673	0.044	20.19	58.917	10.274	7273684.263072	10	464.2997	8.29716e-05	2.42068e-04
2023/03/10	05:13:50	ok	ok	463.0120	68.464	0.043975	20.21	58.895	10.279	6592417.527701	11	463.9250	7.81444e-05	3.28054e-04
2023/03/10	05:18:50	ok	ok	462.9040	68.484	0.043975	20.33	58.825	10.343	7097634.452407	10	463.8122	8.53081e-05	2.48279e-04
2023/03/10	05:23:50	--	ok	463.2880	68.471	0.043975	20.39	58.785	10.370	7922079.168725	11	463.7689	8.71258e-05	4.02672e-04
2023/03/10	05:23:58	--	ok	462.7380	68.415	0.043961	20.36	58.772	10.350	10793817.937755	10	463.5764	8.27194e-05	2.19545e-04
2023/03/10	05:24:05	ok	ok	463.0000	68.439	0.043974	20.33	58.799	10.339	9224708.759777	11	463.8271	8.15484e-05	2.53533e-04
2023/03/10	05:29:04	ok	ok	462.9140	68.464	0.043974	20.42	58.747	10.381	8109052.838283	12	463.5949	9.60863e-05	6.93220e-04
2023/03/10	05:34:04	ok	ok	463.0020	68.460	0.043974	20.43	58.761	10.392	8198526.172160	9	463.3572	1.07347e-04	1.06885e-03
2023/03/10	05:39:04	ok	ok	462.9980	68.454	0.043974	20.48	58.698	10.407	8621470.940541	11	463.7542	8.65895e-05	3.31533e-04
2023/03/10	05:44:04	ok	ok	463.0260	68.453	0.043974	20.49	58.715	10.418	8256726.770713	11	463.6931	8.73700e-05	3.20059e-04
2023/03/10	05:49:04	ok	ok	462.9420	68.444	0.043974	20.43	58.772	10.394	6681200.893535	9	463.8120	8.10551e-05	1.98510e-04
2023/03/10	05:54:04	ok	ok	462.8780	68.434	0.043974	20.31	58.898	10.339	8131945.079621	10	463.7062	8.31758e-05	1.92309e-04
2023/03/10	05:59:04	--	ok	462.7680	68.431	0.043974	20.24	58.946	10.305	7212198.199092	9	463.6886	8.39261e-05	1.96587e-04
2023/03/10	05:59:11	--	ok	463.2420	68.505	0.043985	20.26	58.891	10.311	11551965.768731	10	463.9882	8.11746e-05	1.99216e-04
2023/03/10	05:59:19	--	ok	462.6900	68.421	0.043974	20.19	58.872	10.267	9988393.246255	9	463.5886	8.51335e-05	2.31315e-04
2023/03/10	05:59:26	--	ok	463.8320	68.446	0.043989	20.07	59.036	10.220	7600711.772595	10	463.8176	8.38856e-05	2.11742e-04
2023/03/10	05:59:33	--	ok	462.1120	68.196	0.043948	20.03	59.155	10.215	10922911.238809	11	462.9135	8.21841e-05	2.06470e-04
2023/03/10	05:59:41	ok	ok	463.0160	68.459	0.043991	19.98	59.283	10.212	9258181.373468	9	463.7324	9.11677e-05	2.01759e-04
2023/03/10	06:04:40	ok	ok	463.1480	68.517	0.043991	20.18	58.926	10.268	8428312.030939	11	463.6735	9.71400e-05	7.48669e-04
2023/03/10	06:09:40	ok	ok	463.1280	68.523	0.043991	20.12	58.964	10.241	8967157.258112	8	463.9200	8.64472e-05	2.32837e-04
2023/03/10	06:14:40	--	ok	463.2420	68.528	0.043991	20.18	58.891	10.262	7477844.987488	12	463.8293	8.79690e-05	5.91899e-04
2023/03/10	06:14:47	ok	ok	463.0040	68.436	0.04398	20.21	58.839	10.269	7553582.229481	11	463.7475	7.90846e-05	2.75890e-04
2023/03/10	06:19:47	ok	ok	462.8920	68.440	0.04398	20.21	58.839	10.269	8435957.680055	11	463.5087	9.32272e-05	5.80096e-04
2023/03/10	06:24:47	ok	ok	462.9060	68.436	0.04398	20.26	58.802	10.296	8035237.553181	11	463.6960	8.42916e-05	2.10352e-04
2023/03/10	06:29:47	ok	ok	462.9160	68.441	0.04398	20.29	58.770	10.308	8769780.689214	11	463.7377	8.11863e-05	2.06139e-04
2023/03/10	06:34:47	ok	ok	462.8700	68.433	0.04398	20.33	58.799	10.339	8003352.917202	10	463.6188	8.75368e-05	3.97948e-04
2023/03/10	06:39:47	ok	ok	462.8560	68.434	0.04398	20.32	58.775	10.327	8739672.650104	11	463.5771	8.92138e-05	3.96273e-04
2023/03/10	06:44:47	ok	ok	462.8880	68.428	0.04398	20.24	58.923	10.301	8985093.636713	10	463.5044	9.04756e-05	4.40655e-04
2023/03/10	06:49:47	--	ok	462.7740	68.421	0.04398	20.16	58.877	10.250	8240542.563974	11	463.4056	9.06307e-05	3.95207e-04
2023/03/10	06:49:54	ok	ok	463.0580	68.467	0.043991	20.16	58.868	10.248	11669294.895426	9	463.7694	8.90507e-05	2.49411e-04
2023/03/10	06:54:54	ok	ok	463.0580	68.458	0.043991	20.08	58.968	10.216	10642500.266706	10	463.8229	8.01459e-05	2.05437e-04
2023/03/10	06:59:54	ok	ok	463.0080	68.447	0.043991	20.00	59.001	10.171	10666264.946882	10	463.7870	7.98951e-05	1.80924e-04
2023/03/10	07:04:54	ok	ok	462.9140	68.439	0.043991	20.00	59.037	10.177	11898364.399665	10	463.8200	7.74019e-05	2.81030e-04
2023/03/10	07:09:54	ok	ok	462.9480	68.442	0.043991	20.05	58.930	10.192	11926806.998672	11	463.5634	9.12035e-05	3.83178e-04
2023/03/10	07:14:54	ok	ok	462.9520	68.443	0.043991	20.11	58.894	10.219	10188733.929738	11	463.4819	9.43965e-05	8.34131e-04
2023/03/10	07:19:54	ok	ok	462.9120	68.435	0.043991	20.15	58.831	10.234	11273909.320975	10	463.7465	8.00245e-05	2.24037e-04
2023/03/10	07:24:54	--	ok	463.3220	68.439	0.043991	20.16	58.889	10.252	9637631.872762	9	463.6869	8.33759e-05	2.46986e-04
2023/03/10	07:25:01	--	ok	462.5860	68.402	0.043975	20.18	58.859	10.256	10169673.112515	9	463.3624	8.49039e-05	2.44242e-04
2023/03/10	07:25:09	ok	ok	462.8940	68.437	0.043995	20.11	58.848	10.211	9370813.203266	10	463.7177	8.48556e-05	2.00158e-04
2023/03/10	07:30:08	ok	ok	462.9560	68.464	0.043995	20.22	58.795	10.271	9003238.749080	10	463.8057	8.34174e-05	2.38915e-04
2023/03/10	07:35:08	ok	ok	463.1220	68.454	0.043995	20.26	58.779	10.292	7848519.454738	10	463.8358	8.11846e-05	1.76362e-04
2023/03/10	07:40:08	ok	ok	462.9140	68.454	0.043995	20.25	58.799	10.287	7717209.194816	10	463.7917	8.16692e-05	2.00635e-04
2023/03/10	07:45:08	ok	ok	463.0380	68.441	0.043995	20.09	58.935	10.218	6572222.321107	10	463.7314	8.18022e-05	2.03224e-04
2023/03/10	07:50:08	--	ok	462.7760	68.432	0.043995	20.01	58.914	10.164	9261600.865615	9	463.7013	8.10616e-05	1.94476e-04
2023/03/10	07:50:15	ok	ok	462.9020	68.502	0.044006	20.03	58.949	10.179	8861764.465914	8	463.8577	8.93799e-05	1.86604e-04
2023/03/10	07:55:15	--	ok	464.0440	68.483	0.044006	19.98	58.955	10.155	8927802.392076	10	463.9070	8.08276e-05	2.65368e-04
2023/03/10	07:55:23	--	ok	461.7540	68.189	0.043955	20.00	58.900	10.154	9235624.076430	9	462.7797	8.38228e-05	2.55514e-04
2023/03/10	07:55:30	ok	ok	463.1560	68.552	0.044016	19.94	58.836	10.108	8463855.939364	9	463.9933	8.55764e-05	2.79574e-04
2023/03/10	08:00:29	--	ok	464.4060	68.576	0.044016	20.00	58.889	10.152	7592239.561847	10	464.1650	7.85904e-05	1.97343e-04
2023/03/10	08:00:36	--	ok	461.7720	68.135	0.043947	20.00	58.831	10.142	9503049.918635	11	462.5731	8.27154e-05	2.24235e-04
2023/03/10	08:00:44	ok	ok	462.9420	68.458	0.044007	19.88	58.839	10.075	7519722.957497	7	463.6577	9.39076e-05	2.30392e-04
2023/03/10	08:05:43	ok	ok	463.0340	68.490	0.044007	20.07	58.785	10.177	8164990.489878	10	463.6827	9.43456e-05	6.42820e-04
2023/03/10	08:10:43	ok	ok	463.0740	68.498	0.044007	20.14	58.863	10.231	7716425.836988	9	463.8712	8.39691e-05	2.39517e-04
2023/03/10	08:15:43	ok	ok	463.1780	68.477	0.044007	20.12	58.827	10.217	7549245.774807	10	463.6728	9.18658e-05	4.75203e-04
2023/03/10	08:20:43	--	ok	463.4320	68.477	0.044007	20.14	58.807	10.222	6618003.478515	9	463.8974	8.03253e-05	2.12704e-04
2023/03/10	08:20:50	--	ok	462.1820	68.409	0.043986	20.15	58.762	10.222	9223695.818316	9	463.4346	8.36190e-05	2.40673e-04
2023/03/10	08:20:58	--	ok	463.6580	68.623	0.044027	20.15	58.752	10.220	8497559.868325	10	464.2110	8.25832e-05	2.41677e-04
2023/03/10	08:21:05	--	ok	462.5600	68.399	0.043994	20.07	58.762	10.173	8567376.760325	11	463.4677	8.19557e-05	3.30211e-04
2023/03/10	08:21:14	--	ok	462.5660	68.452	0.044016	19.94	58.949	10.127	8640563.849323	9	463.7857	8.36439e-05	2.14069e-04
2023/03/10	08:21:22	--	ok	463.4720	68.646	0.044037	19.82	59.205	10.105	13439874.209996	8	464.2013	8.98869e-05	2.01277e-04
2023/03/10	08:21:29	--	ok	462.5960	68.441	0.044014	19.78	59.481	10.126	8235229.829768	9	463.7472	8.51165e-05	2.44630e-04
2023/03/10	08:21:36	--	ok	465.2320	68.596	0.044034	19.74	59.669	10.133	9404530.614905	11	464.1757	8.25640e-05	2.58387e-04
2023/03/10	08:21:44	--	ok	461.0880	67.920	0.043923	19.71	59.815	10.142	10352825.895593	6	461.8297	8.37799e-05	8.83368e-05
2023/03/10	08:21:51	--	ok	462.6840	68.454	0.044017	19.67	59.937	10.137	9198815.138348	9	463.7750	8.85708e-05	2.51247e-04
2023/03/10	08:21:58	--	ok	463.3520	68.589	0.044033	19.65	60.107	10.156	9023974.056805	8	464.0454	8.71870e-05	1.97282e-04
2023/03/10	08:22:06	ok	ok	462.9540	68.444	0.044016	19.63	60.227	10.161	9426680.472657	10	463.7364	8.48591e-05	2.79148e-04
2023/03/10	08:27:05	--	ok	463.2900	68.530	0.044016	20.19	58.747	10.245	7326492.271537	9	464.0780	7.98345e-05	1.99935e-04
2023/03/10	08:27:12	--	ok	463.4000	68.427	0.044002	20.18	58.698	10.228	6431143.993998	11	463.7294	8.10150e-05	3.01064e-04
2023/03/10	08:27:19	--	ok	462.3620	68.336	0.043982	20.14	58.634	10.192	10535357.588265	9	463.1676	8.49578e-05	2.33948e-04
2023/03/10	08:27:26	--	ok	463.3660	68.431	0.044013	20.00	58.843	10.144	9998890.791948	8	463.7452	8.67207e-05	2.51783e-04
2023/03/10	08:27:34	--	ok	462.0040	68.387	0.043995	19.91	59.216	10.155	11127796.374289	10	463.3368	8.30001e-05	2.41869e-04
2023/03/10	08:27:41	--	ok	463.8360	68.672	0.044044	19.84	59.411	10.148	12563825.640210	10	464.2972	8.57047e-05	2.63543e-04
2023/03/10	08:27:48	--	ok	462.5640	68.410	0.044003	19.80	59.495	10.137	8914888.139669	9	463.4147	8.70583e-05	2.34821e-04
2023/03/10	08:27:56	--	ok	463.4660	68.487	0.044025	19.81	59.554	10.156	14878967.809244	10	463.9084	8.40804e-05	2.51296e-04
2023/03/10	08:28:03	--	ok	462.7100	68.409	0.044002	19.71	59.751	10.131	8075046.470167	10	463.4435	8.33965e-05	2.54522e-04
2023/03/10	08:28:10	ok	ok	462.9920	68.443	0.044016	19.71	59.889	10.154	7435630.360928	9	463.7479	8.55453e-05	3.20624e-04
2023/03/10	08:33:10	ok	ok	463.1800	68.525	0.044016	20.12	58.781	10.209	6529379.423827	10	463.9885	8.14326e-05	2.24500e-04
2023/03/10	08:38:10	--	ok	463.7500	68.499	0.044016	20.01	58.891	10.160	7256912.584996	9	463.9339	8.09551e-05	2.28768e-04
2023/03/10	08:38:17	--	ok	462.1880	68.330	0.043979	20.04	58.849	10.170	9687142.698988	10	463.1108	8.39182e-05	2.55147e-04
2023/03/10	08:38:25	--	ok	463.8200	68.501	0.044019	19.98	58.853	10.137	11446085.899049	8	463.8875	8.85249e-05	3.37633e-04
2023/03/10	08:38:32	--	ok	462.1380	68.241	0.043978	19.88	58.953	10.095	9345625.020844	11	463.0213	8.17529e-05	2.04577e-04
2023/03/10	08:38:39	--	ok	463.2740	68.455	0.044021	19.80	59.123	10.073	8257151.097134	10	463.8169	8.36507e-05	2.75106e-04
2023/03/10	08:38:46	--	ok	462.6580	68.414	0.044008	19.73	59.246	10.053	7727574.169744	9	463.4605	8.58243e-05	2.61287e-04
2023/03/10	08:38:54	--	ok	463.2220	68.481	0.044024	19.70	59.402	10.062	12456173.118460	9	463.8226	8.54131e-05	2.79623e-04
2023/03/10	08:39:01	--	ok	462.7140	68.424	0.044014	19.60	59.660	10.048	7369175.495996	8	463.5681	8.56352e-05	1.65850e-04
2023/03/10	08:39:09	--	ok	463.4420	68.494	0.044027	19.57	59.902	10.073	8103486.450159	9	463.8316	8.56151e-05	2.23917e-04
2023/03/10	08:39:16	--	ok	462.6480	68.410	0.044006	19.52	60.034	10.062	8470007.720045	10	463.4291	8.46277e-05	2.38961e-04
2023/03/10	08:39:23	ok	ok	463.1840	68.467	0.044023	19.52	60.180	10.086	16570943.151273	9	463.7667	8.76420e-05	2.32464e-04
2023/03/10	08:44:22	--	ok	463.2800	68.545	0.044023	19.91	58.909	10.103	13174482.186518	9	463.8121	9.26507e-05	3.54062e-04
2023/03/10	08:44:29	ok	ok	462.9140	68.442	0.044009	19.91	58.932	10.107	9281877.214114	9	463.7167	8.43536e-05	2.12970e-04
2023/03/10	08:49:29	ok	ok	462.9720	68.441	0.044009	19.88	58.973	10.098	6345684.052198	11	463.5729	8.98993e-05	4.09422e-04
2023/03/10	08:54:29	--	ok	462.4680	68.436	0.044009	19.82	59.023	10.074	6059413.893942	11	463.6076	8.69305e-05	3.87484e-04
2023/03/10	08:54:36	--	ok	463.5460	68.659	0.044035	19.84	59.014	10.080	7168384.213539	8	464.1189	8.85807e-05	2.41378e-04
2023/03/10	08:54:44	--	ok	462.5600	68.419	0.044009	19.70	59.097	10.011	8160918.602763	8	463.5404	8.87485e-05	2.74190e-04
2023/03/10	08:54:51	--	ok	463.5300	68.512	0.04403	19.61	59.255	9.989	8672720.220353	11	463.9931	8.21600e-05	2.84255e-04
2023/03/10	08:55:01	--	ok	461.8800	68.401	0.044004	19.57	59.530	10.010	6303330.240480	10	463.3952	8.30584e-05	2.99233e-04
2023/03/10	08:55:08	--	ok	464.4260	68.701	0.044059	19.57	59.521	10.009	7422674.768618	11	464.5840	8.18630e-05	2.96698e-04
2023/03/10	08:55:16	--	ok	462.1860	68.272	0.043989	19.54	59.493	9.987	8949912.451164	9	462.9268	8.64219e-05	2.89028e-04
2023/03/10	08:55:23	--	ok	463.4160	68.477	0.044029	19.53	59.683	10.011	12326212.698143	11	463.8211	8.33102e-05	3.04010e-04
2023/03/10	08:55:31	--	ok	462.3800	68.406	0.044008	19.52	59.754	10.015	8642965.188326	11	463.4694	8.15943e-05	2.87299e-04
2023/03/10	08:55:38	--	ok	463.7920	68.562	0.044039	19.47	59.951	10.023	13491013.048519	12	464.1413	7.93947e-05	3.03999e-04
2023/03/10	08:55:45	--	ok	462.3080	68.364	0.044	19.46	60.085	10.037	10075483.049205	11	463.1598	8.60209e-05	3.49028e-04
2023/03/10	08:55:53	--	ok	462.7840	68.503	0.044034	19.44	60.136	10.036	8641443.185930	9	463.8837	8.81149e-05	2.71208e-04
2023/03/10	08:56:00	--	ok	463.5540	68.620	0.044044	19.39	60.150	10.005	12733405.108389	11	464.1511	8.40858e-05	2.63793e-04
2023/03/10	08:56:07	--	ok	462.4620	68.417	0.044017	19.33	60.281	9.994	7170490.436279	11	463.4109	9.03011e-05	4.83330e-04
2023/03/10	08:56:14	--	ok	463.5880	68.590	0.044043	19.29	60.465	10.000	7854219.293243	9	463.9596	8.96126e-05	2.30208e-04
2023/03/10	08:56:22	--	ok	462.4960	68.414	0.044015	19.29	60.465	10.000	6637236.756317	9	463.4251	8.83002e-05	2.81911e-04
2023/03/10	08:56:29	--	ok	463.3300	68.546	0.044039	19.29	60.510	10.007	9843221.819865	11	464.0931	8.11449e-05	3.44751e-04
2023/03/10	08:56:37	ok	ok	462.8840	68.432	0.044023	19.23	60.565	9.982	8413617.758396	11	463.7299	7.91204e-05	2.85157e-04
2023/03/10	09:01:36	ok	ok	463.1440	68.525	0.044023	19.85	58.936	10.074	6625822.449790	10	463.9241	8.30634e-05	2.37729e-04
2023/03/10	09:06:36	--	ok	463.3080	68.523	0.044023	19.92	58.843	10.101	7680692.560766	10	463.7555	9.24707e-05	3.67747e-04
2023/03/10	09:06:43	--	ok	462.2460	68.422	0.044008	19.91	58.820	10.088	6923713.431780	8	463.5467	8.93785e-05	2.59457e-04
2023/03/10	09:06:50	--	ok	463.9900	68.667	0.044045	19.87	58.848	10.069	10917520.750124	9	464.2825	8.77219e-05	3.64226e-04
2023/03/10	09:06:58	--	ok	463.5580	68.345	0.043997	19.78	58.939	10.034	9962030.943211	10	463.1597	8.56113e-05	3.11124e-04
2023/03/10	09:07:05	--	ok	462.1460	68.128	0.043969	19.70	59.109	10.013	8887813.918765	9	462.5239	8.38578e-05	1.91609e-04
2023/03/10	09:07:13	ok	ok	463.0700	68.408	0.044011	19.68	59.298	10.037	7537386.514675	10	463.4316	8.37547e-05	2.81009e-04
2023/03/10	09:12:12	ok	ok	462.9180	68.437	0.044011	20.01	58.811	10.146	7967646.147950	11	463.6169	8.73612e-05	4.31274e-04
2023/03/10	09:17:12	ok	ok	462.8360	68.439	0.044011	20.08	58.788	10.185	6853751.623803	11	463.6146	8.68154e-05	4.04018e-04
2023/03/10	09:22:12	ok	ok	462.8920	68.440	0.044011	20.08	58.799	10.187	7180271.714913	10	463.7081	8.29220e-05	1.76104e-04
2023/03/10	09:27:12	ok	ok	462.8400	68.434	0.044011	20.07	58.798	10.179	7242310.246282	9	463.7683	7.94869e-05	1.73500e-04
2023/03/10	09:32:12	ok	ok	462.9140	68.434	0.044011	20.11	58.744	10.193	7033961.447816	11	463.4736	9.29894e-05	6.86947e-04
2023/03/10	09:37:12	--	ok	462.4780	68.429	0.044011	20.00	58.866	10.148	7833096.034110	9	463.5740	8.49049e-05	2.60425e-04
2023/03/10	09:37:20	--	ok	463.3580	68.637	0.044037	20.03	58.848	10.162	8289931.978991	9	464.1037	8.76371e-05	1.86569e-04
2023/03/10	09:37:27	ok	ok	462.8540	68.441	0.044019	19.95	58.827	10.114	9195037.906345	10	463.7163	8.46333e-05	2.24455e-04
2023/03/10	09:42:26	ok	ok	462.8500	68.457	0.044019	19.92	58.923	10.115	7620448.111821	10	463.7382	8.38247e-05	1.96809e-04
2023/03/10	09:47:26	ok	ok	462.8580	68.449	0.044019	19.84	58.923	10.064	7691046.689570	11	463.7875	8.06145e-05	2.07339e-04
2023/03/10	09:52:26	--	ok	462.7180	68.442	0.044019	19.74	58.967	10.014	5201732.189224	8	463.7566	8.00422e-05	1.71393e-04
2023/03/10	09:52:33	ok	ok	463.1920	68.523	0.044033	19.74	58.944	10.010	8087060.119089	10	463.9493	8.46344e-05	2.90395e-04
2023/03/10	09:57:33	ok	ok	463.1140	68.527	0.044033	19.67	58.991	9.977	6763432.374782	11	463.7710	9.06215e-05	4.02294e-04
2023/03/10	10:02:33	ok	ok	463.0840	68.520	0.044033	19.64	58.976	9.957	6221205.284524	11	463.7723	8.94726e-05	4.99763e-04
2023/03/10	10:07:33	ok	ok	463.0420	68.516	0.044033	19.63	58.994	9.953	5615596.668887	8	463.8656	8.28650e-05	2.70998e-04
2023/03/10	10:12:33	ok	ok	463.0500	68.506	0.044033	19.58	58.990	9.927	6625559.485901	11	463.7488	8.70123e-05	3.29394e-04
2023/03/10	10:17:33	--	ok	463.4940	68.488	0.044033	19.56	58.976	9.908	6283806.656431	9	463.5695	9.50273e-05	2.85032e-04
2023/03/10	10:17:40	--	ok	461.7080	68.393	0.044009	19.56	58.939	9.902	7420789.504933	11	463.3696	8.00693e-05	2.58333e-04
2023/03/10	10:17:48	--	ok	463.6280	68.700	0.044072	19.58	58.886	9.910	8246557.629329	10	464.6373	8.24853e-05	2.58422e-04
2023/03/10	10:17:55	--	ok	462.7060	68.486	0.044042	19.43	58.978	9.835	8355116.504471	8	463.8151	8.82579e-05	2.48967e-04
2023/03/10	10:18:02	--	ok	463.3480	68.598	0.044056	19.33	59.091	9.797	7280225.283073	8	463.9627	8.97867e-05	2.47133e-04
2023/03/10	10:18:09	ok	ok	462.8300	68.441	0.044039	19.27	59.330	9.803	7502591.408991	9	463.6755	8.51516e-05	2.41669e-04
2023/03/10	10:23:09	ok	ok	463.1680	68.519	0.044039	19.53	58.949	9.888	6766009.680697	10	463.9207	8.16832e-05	3.26947e-04
2023/03/10	10:28:09	ok	ok	463.0120	68.515	0.044039	19.49	59.010	9.873	4944165.004477	11	463.8066	8.86253e-05	4.40301e-04
2023/03/10	10:33:09	--	ok	462.3900	68.516	0.044039	19.56	58.907	9.896	6823198.744745	10	463.7354	9.02002e-05	4.31058e-04
2023/03/10	10:33:19	--	ok	463.6280	68.693	0.044069	19.54	58.904	9.888	11633384.226429	9	464.4965	8.41579e-05	2.28566e-04
2023/03/10	10:33:26	--	ok	462.1240	68.454	0.044038	19.47	58.816	9.833	5859051.542701	10	463.7633	8.31331e-05	2.22765e-04
2023/03/10	10:33:34	ok	ok	463.1060	68.698	0.044081	19.37	59.014	9.809	7159576.939356	8	464.5824	8.35242e-05	9.14919e-05
2023/03/10	10:38:33	--	ok	463.9440	68.720	0.044081	19.68	58.776	9.949	6810640.174274	10	464.8029	8.07230e-05	2.85071e-04
2023/03/10	10:38:40	--	ok	463.4540	68.711	0.044034	19.67	58.785	9.942	7236689.097710	10	464.6744	8.27574e-05	2.88997e-04
2023/03/10	10:38:48	ok	ok	463.0600	68.698	0.044012	19.61	58.811	9.914	5021971.264961	8	464.5821	8.28787e-05	1.00654e-04
2023/03/10	10:43:47	--	ok	463.7100	68.703	0.044012	19.75	58.753	9.985	5667997.920603	10	464.6466	8.18015e-05	2.80756e-04
2023/03/10	10:43:55	ok	ok	462.8540	68.556	0.043977	19.75	58.753	9.985	6757713.328818	11	464.0278	8.27560e-05	3.16555e-04
2023/03/10	10:48:54	--	ok	465.9500	68.539	0.043977	19.58	58.912	9.914	6671661.709940	9	463.7974	9.22770e-05	2.58364e-04
2023/03/10	10:49:02	--	ok	460.2400	67.671	0.04383	19.58	58.886	9.910	11451184.613515	8	460.7480	8.25796e-05	2.40617e-04
2023/03/10	10:49:09	--	ok	463.5400	68.432	0.043967	19.52	58.854	9.864	13210987.765093	9	463.6702	8.84587e-05	2.41216e-04
2023/03/10	10:49:17	--	ok	462.2040	68.292	0.043941	19.40	59.156	9.848	8064224.250019	9	462.9720	8.57772e-05	2.95594e-04
2023/03/10	10:49:24	ok	ok	462.9320	68.441	0.04398	19.34	59.362	9.850	13256090.323060	7	463.5584	9.60051e-05	1.90068e-04
2023/03/10	10:54:23	--	ok	463.5060	68.518	0.04398	19.57	58.918	9.907	13274727.215599	10	463.9858	7.97441e-05	3.24146e-04
2023/03/10	10:54:30	--	ok	461.8660	68.403	0.043955	19.57	58.898	9.904	6872043.131059	11	463.4139	8.08631e-05	2.55680e-04
2023/03/10	10:54:38	--	ok	462.4400	68.388	0.044011	19.54	58.859	9.880	7801142.036073	9	463.2609	8.90447e-05	2.68447e-04
2023/03/10	10:54:45	--	ok	462.4800	68.428	0.044039	19.40	58.941	9.812	7325416.116382	10	463.6997	8.54770e-05	2.89073e-04
2023/03/10	10:54:53	--	ok	463.7180	68.627	0.044064	19.34	59.216	9.825	5492444.539564	10	464.1804	8.25597e-05	2.55548e-04
2023/03/10	10:55:00	ok	ok	463.1320	68.567	0.044029	19.30	59.335	9.821	7475493.821402	9	463.9142	8.83594e-05	2.57064e-04
2023/03/10	10:59:59	--	ok	463.4620	68.638	0.044029	19.52	58.923	9.875	5752979.661012	12	463.8194	1.01369e-04	9.81313e-04
2023/03/10	11:00:06	--	ok	462.7700	68.565	0.044006	19.50	58.886	9.860	8498910.430573	9	463.9911	8.53585e-05	2.60436e-04
2023/03/10	11:00:14	ok	ok	462.9000	68.516	0.044017	19.39	58.917	9.800	8244167.689021	11	463.9785	8.30110e-05	2.71817e-04
2023/03/10	11:05:14	ok	ok	462.8400	68.553	0.044017	19.46	58.950	9.848	5674775.288727	10	463.8105	9.19334e-05	3.76044e-04
2023/03/10	11:10:14	--	ok	463.2340	68.551	0.044017	19.47	58.985	9.861	5960072.404415	11	463.8100	9.17626e-05	4.51411e-04
2023/03/10	11:10:21	--	ok	462.3860	68.450	0.044006	19.47	58.950	9.855	5910448.302597	11	463.7407	8.34635e-05	2.11828e-04
2023/03/10	11:10:29	--	ok	462.7160	68.432	0.044036	19.44	58.880	9.827	6933897.415001	9	463.6444	8.64527e-05	3.44570e-04
2023/03/10	11:10:36	ok	ok	462.8860	68.476	0.04405	19.30	59.017	9.768	6815159.589085	10	463.8725	8.18934e-05	3.02624e-04
2023/03/10	11:15:36	ok	ok	463.1160	68.557	0.04405	19.47	58.927	9.851	6786178.126159	10	464.0984	7.83910e-05	1.79734e-04
2023/03/10	11:20:36	--	ok	463.2340	68.573	0.04405	19.61	58.790	9.910	7501530.334455	9	463.8242	9.21790e-05	3.16309e-04
2023/03/10	11:20:43	--	ok	463.2880	68.460	0.044039	19.60	58.798	9.902	6077391.666772	10	463.7838	8.31232e-05	2.29608e-04
2023/03/10	11:20:51	--	ok	462.4460	68.397	0.044024	19.46	58.744	9.813	6477298.030625	11	463.4053	8.22187e-05	2.79354e-04
2023/03/10	11:20:58	--	ok	462.7540	68.487	0.044051	19.42	58.921	9.818	7120229.106413	9	463.8790	8.41296e-05	2.62891e-04
2023/03/10	11:21:05	--	ok	463.5380	68.572	0.044063	19.33	59.145	9.806	7395612.615466	9	464.0952	8.36096e-05	3.58347e-04
2023/03/10	11:21:13	--	ok	462.1400	68.410	0.044037	19.30	59.367	9.826	8133966.940191	11	463.4998	8.13512e-05	2.83083e-04
2023/03/10	11:21:20	ok	ok	463.0100	68.685	0.044079	19.23	59.554	9.815	6955583.290554	10	464.3904	8.37955e-05	3.25640e-04
2023/03/10	11:26:20	--	ok	463.8580	68.701	0.044079	19.70	58.698	9.943	7566227.779225	9	464.6154	8.24955e-05	2.30366e-04
2023/03/10	11:26:28	--	ok	466.6940	68.697	0.044037	19.73	58.634	9.949	6073190.803988	8	464.5501	8.38228e-05	2.30446e-04
2023/03/10	11:26:35	--	ok	460.4860	67.830	0.043853	19.65	58.660	9.912	9863165.684017	8	461.3159	8.51320e-05	2.32925e-04
2023/03/10	11:26:43	ok	ok	463.1180	68.396	0.043978	19.61	58.744	9.903	10939234.900785	9	463.3891	8.63176e-05	3.23401e-04
2023/03/10	11:31:42	--	ok	462.7920	68.420	0.043978	19.74	58.761	9.979	12743790.827841	10	463.3080	1.03577e-04	7.04572e-04
2023/03/10	11:31:50	--	ok	466.0900	68.422	0.043988	19.75	58.708	9.977	6437852.787520	11	463.6662	8.02994e-05	2.73293e-04
2023/03/10	11:31:57	--	ok	459.3220	67.530	0.043835	19.73	58.692	9.959	8393487.989324	10	460.2075	8.20374e-05	3.20567e-04
2023/03/10	11:32:05	ok	ok	462.8060	68.353	0.044017	19.60	58.788	9.901	15019355.981894	11	463.2754	8.25324e-05	2.49718e-04
2023/03/10	11:37:04	--	ok	462.7320	68.399	0.044017	19.84	58.730	10.031	15528675.616714	9	463.3925	8.48818e-05	3.04131e-04
2023/03/10	11:37:11	ok	ok	463.0780	68.424	0.04403	19.80	58.656	9.994	14119525.838262	11	463.6913	8.16254e-05	2.49682e-04
2023/03/10	11:42:11	ok	ok	462.9640	68.423	0.04403	19.81	58.694	10.010	13268673.507557	9	463.7087	8.23196e-05	1.93224e-04
2023/03/10	11:47:11	ok	ok	462.9820	68.429	0.04403	19.88	58.647	10.042	12286953.483603	9	463.6904	8.14230e-05	2.64174e-04
2023/03/10	11:52:11	ok	ok	463.0760	68.425	0.04403	19.91	58.639	10.057	14457136.170142	11	463.4722	9.33961e-05	7.23378e-04
2023/03/10	11:57:11	ok	ok	462.9040	68.429	0.04403	19.97	58.634	10.092	13340905.693834	9	463.5414	9.37503e-05	3.56464e-04
2023/03/10	12:02:11	ok	ok	462.8860	68.430	0.04403	19.98	58.648	10.102	13263346.312193	9	463.7580	7.87090e-05	2.22691e-04
2023/03/10	12:07:11	ok	ok	463.1380	68.427	0.04403	20.00	58.616	10.105	12794383.988149	12	463.5787	8.71000e-05	3.54248e-04
2023/03/10	12:12:11	ok	ok	462.9140	68.426	0.04403	20.03	58.598	10.119	13484725.068480	9	463.4906	9.67742e-05	3.84350e-04
2023/03/10	12:17:11	ok	ok	463.0560	68.425	0.04403	20.07	58.637	10.151	13528067.725438	10	463.5147	9.38851e-05	3.95390e-04
2023/03/10	12:22:11	ok	ok	462.9100	68.425	0.04403	20.08	58.662	10.163	12735522.845110	9	463.7118	8.18576e-05	2.14131e-04
2023/03/10	12:27:11	--	ok	463.2280	68.421	0.04403	20.11	58.610	10.170	13471259.267887	10	463.6470	8.16364e-05	3.22208e-04
2023/03/10	12:27:19	--	ok	462.6060	68.396	0.04402	20.09	58.573	10.156	7013558.960450	10	463.4598	8.13468e-05	3.08001e-04
2023/03/10	12:27:26	--	ok	463.4480	68.432	0.044039	20.07	58.569	10.139	15563360.178500	10	463.7809	8.59027e-05	2.19163e-04
2023/03/10	12:27:33	--	ok	462.2280	68.319	0.044017	19.92	58.711	10.078	10771028.821103	11	463.1465	8.54224e-05	2.30443e-04
2023/03/10	12:27:41	--	ok	463.5800	68.493	0.044055	19.88	58.985	10.100	10352828.724063	9	463.9381	8.69698e-05	2.88565e-04
2023/03/10	12:27:48	--	ok	462.6760	68.390	0.044027	19.88	59.065	10.114	10412111.654105	10	463.3937	8.31524e-05	2.87590e-04
2023/03/10	12:27:55	--	ok	463.4160	68.422	0.044042	19.84	59.173	10.107	9756280.440092	8	463.6289	8.85196e-05	2.32549e-04
2023/03/10	12:28:03	--	ok	462.4280	68.353	0.044022	19.78	59.255	10.088	8807336.416320	11	463.2032	8.34714e-05	2.86562e-04
2023/03/10	12:28:10	--	ok	463.2760	68.442	0.04405	19.77	59.425	10.109	8978260.171236	10	463.8194	8.45554e-05	2.54774e-04
2023/03/10	12:28:17	ok	ok	462.8540	68.410	0.044037	19.70	59.568	10.091	8670623.121834	11	463.3517	8.89092e-05	6.05621e-04
2023/03/10	12:33:17	ok	ok	462.8920	68.441	0.044037	20.12	58.624	10.182	8103499.602200	10	463.8414	7.89205e-05	1.98837e-04
2023/03/10	12:38:17	--	ok	462.7900	68.436	0.044037	20.11	58.656	10.178	7882748.133637	11	463.6387	8.74044e-05	4.25483e-04
2023/03/10	12:38:24	--	ok	463.4180	68.491	0.044047	20.09	58.596	10.160	8850635.455290	10	463.9873	8.01929e-05	2.15464e-04
2023/03/10	12:38:32	--	ok	462.7420	68.400	0.044026	20.00	58.662	10.112	10082143.348901	11	463.4468	8.16259e-05	2.37187e-04
2023/03/10	12:38:39	--	ok	463.3180	68.420	0.044038	19.94	58.868	10.113	14579223.063605	9	463.6005	8.48831e-05	2.70304e-04
2023/03/10	12:38:46	--	ok	462.3420	68.364	0.044023	19.85	59.141	10.109	8210352.421216	11	463.2937	8.10125e-05	2.35303e-04
2023/03/10	12:38:54	ok	ok	463.1400	68.483	0.044055	19.81	59.316	10.116	7374161.917249	10	463.9481	8.11699e-05	2.55184e-04
2023/03/10	12:43:53	--	ok	463.2940	68.580	0.044055	20.12	58.624	10.182	6431581.876793	11	464.0349	8.63932e-05	4.54473e-04
2023/03/10	12:44:00	ok	ok	463.0020	68.450	0.044041	20.14	58.602	10.186	8977255.771664	9	463.8101	8.50181e-05	2.23221e-04
2023/03/10	12:49:00	--	ok	466.8980	68.455	0.044041	20.12	58.634	10.184	4474800.233194	10	463.8831	7.93630e-05	2.17793e-04
2023/03/10	12:49:08	--	ok	458.6080	67.341	0.043847	20.09	58.607	10.162	8818939.816141	10	459.6725	8.09607e-05	2.89205e-04
2023/03/10	12:49:15	--	ok	463.5080	68.614	0.044065	20.07	58.648	10.153	14294836.029119	9	464.2589	8.61488e-05	2.79259e-04
2023/03/10	12:49:22	--	ok	462.7120	68.411	0.044041	19.92	58.891	10.109	7785367.693440	9	463.6034	8.49458e-05	2.97110e-04
2023/03/10	12:49:30	ok	ok	463.0900	68.456	0.044054	19.88	59.088	10.118	13797024.472496	11	463.8654	8.23199e-05	3.02290e-04
2023/03/10	12:54:29	--	ok	463.5940	68.558	0.044054	20.16	58.582	10.199	14304079.945775	10	464.1124	8.14496e-05	2.21235e-04
2023/03/10	12:54:36	--	ok	462.5660	68.404	0.044025	20.16	58.561	10.195	8710485.926035	9	463.4026	8.51672e-05	2.84712e-04
2023/03/10	12:54:44	--	ok	462.7740	68.451	0.044047	20.11	58.564	10.162	6173907.215005	9	463.8437	8.51128e-05	2.82104e-04
2023/03/10	12:54:51	ok	ok	462.9260	68.497	0.044058	19.95	58.802	10.110	7410167.891312	11	464.0411	8.03495e-05	2.48625e-04
2023/03/10	12:59:51	--	ok	463.4260	68.591	0.044058	20.21	58.611	10.229	6191395.986911	10	464.1835	8.01127e-05	2.16098e-04
2023/03/10	12:59:58	ok	ok	462.9540	68.425	0.044037	20.18	58.564	10.205	7701009.366386	10	463.7053	8.20947e-05	2.45410e-04
2023/03/10	13:04:58	ok	ok	462.8760	68.428	0.044037	20.19	58.643	10.227	5941662.947007	10	463.5083	9.59929e-05	4.42849e-04
2023/03/10	13:09:58	--	ok	463.5100	68.424	0.044037	20.22	58.614	10.239	6244748.165937	11	463.7095	8.28979e-05	2.51804e-04
2023/03/10	13:10:05	--	ok	462.3560	68.329	0.044012	20.24	58.616	10.247	7867734.273078	10	463.1610	8.26931e-05	2.35831e-04
2023/03/10	13:10:13	--	ok	463.3820	68.438	0.044043	20.19	58.575	10.215	13662462.365718	11	463.8615	7.96949e-05	2.98844e-04
2023/03/10	13:10:20	--	ok	462.5240	68.364	0.044025	20.07	58.683	10.159	6219753.158742	11	463.2990	8.22949e-05	2.99235e-04
2023/03/10	13:10:28	--	ok	466.0020	68.426	0.044048	19.95	58.927	10.131	6132614.197622	9	463.7178	8.53050e-05	2.80564e-04
2023/03/10	13:10:35	--	ok	459.9060	67.564	0.043899	19.95	59.155	10.170	10923162.520647	10	460.4935	8.25660e-05	3.00162e-04
2023/03/10	13:10:43	ok	ok	463.0080	68.448	0.044052	19.92	59.298	10.179	7888894.847579	11	463.8248	8.22001e-05	2.40101e-04
2023/03/10	13:15:42	--	ok	464.4840	68.515	0.044052	20.26	58.607	10.262	6051436.088680	10	464.0548	7.98292e-05	1.66277e-04
2023/03/10	13:15:49	--	ok	461.8140	68.117	0.043979	20.24	58.648	10.253	8574880.456185	9	462.3771	8.48342e-05	2.55731e-04
2023/03/10	13:15:57	--	ok	463.5120	68.419	0.044037	20.22	58.614	10.239	13370333.765609	11	463.6520	8.23798e-05	2.73601e-04
2023/03/10	13:16:04	--	ok	462.1140	68.246	0.044012	20.01	58.834	10.150	8532418.722085	11	462.9876	8.30684e-05	2.56366e-04
2023/03/10	13:16:11	ok	ok	462.8060	68.461	0.044056	19.95	59.077	10.157	7995373.171328	11	463.8864	8.29985e-05	2.80081e-04
2023/03/10	13:21:11	ok	ok	463.0200	68.555	0.044056	20.26	58.633	10.266	8175973.316805	9	464.0797	8.27165e-05	1.79067e-04
2023/03/10	13:26:11	--	ok	463.3180	68.558	0.044056	20.26	58.596	10.260	7066435.755192	12	463.9149	8.96030e-05	6.69410e-04
2023/03/10	13:26:19	--	ok	463.3680	68.439	0.044041	20.33	58.529	10.291	12004270.478707	10	463.7655	8.16213e-05	2.46813e-04
2023/03/10	13:26:26	--	ok	462.4500	68.356	0.044023	20.25	58.518	10.238	8999545.668786	11	463.2706	8.30712e-05	2.15700e-04
2023/03/10	13:26:33	ok	ok	462.9280	68.432	0.04405	20.18	58.564	10.205	7645401.655118	9	463.7192	8.60810e-05	3.11776e-04
2023/03/10	13:31:33	ok	ok	463.1020	68.482	0.04405	20.32	58.593	10.295	8877308.816907	11	463.7637	9.36419e-05	4.74683e-04
2023/03/10	13:36:33	ok	ok	463.1640	68.477	0.04405	20.32	58.653	10.305	6992034.824885	11	464.1009	7.11909e-05	4.91325e-04
2023/03/10	13:41:33	ok	ok	463.1600	68.477	0.04405	20.35	58.598	10.311	6703166.734770	8	463.9394	7.95894e-05	2.74815e-04
2023/03/10	13:46:33	--	ok	464.3960	68.476	0.04405	20.40	58.630	10.351	5865081.551126	9	463.8949	8.40793e-05	2.41212e-04
2023/03/10	13:46:40	--	ok	461.5980	68.123	0.04398	20.42	58.578	10.351	9834110.776810	10	462.4198	8.01662e-05	2.22287e-04
2023/03/10	13:46:47	ok	ok	463.0200	68.451	0.04405	20.29	58.546	10.269	9181179.914509	10	463.8718	8.20271e-05	2.30184e-04
2023/03/10	13:51:47	--	ok	463.2160	68.474	0.04405	20.38	58.593	10.328	8001671.216827	10	463.9615	7.84001e-05	1.94846e-04
2023/03/10	13:51:55	ok	ok	462.9240	68.427	0.044039	20.43	58.579	10.360	8546043.156970	9	463.6716	8.38572e-05	2.66380e-04
2023/03/10	13:56:54	ok	ok	462.9080	68.431	0.044039	20.48	58.555	10.381	8474378.698885	9	463.6329	8.76894e-05	2.22595e-04
2023/03/10	14:01:54	--	ok	463.4880	68.428	0.044039	20.48	58.564	10.383	8371724.674737	11	463.7195	8.04396e-05	2.46613e-04
2023/03/10	14:02:01	--	ok	462.3500	68.335	0.044015	20.52	58.570	10.408	7653841.118990	9	463.1663	8.45282e-05	2.46600e-04
2023/03/10	14:02:08	--	ok	462.5920	68.438	0.044047	20.39	58.515	10.323	9298602.413508	10	463.8049	8.19388e-05	2.36138e-04
2023/03/10	14:02:16	ok	ok	463.1220	68.519	0.044067	20.28	58.735	10.294	9147060.076852	11	464.0983	8.14765e-05	1.88240e-04
2023/03/10	14:07:15	--	ok	463.6280	68.616	0.044067	20.50	58.592	10.404	8817353.769368	10	464.2843	7.94301e-05	1.94522e-04
2023/03/10	14:07:22	--	ok	463.5140	68.586	0.044036	20.52	58.547	10.404	7264413.823072	10	464.2184	8.12648e-05	2.67106e-04
2023/03/10	14:07:29	--	ok	463.6060	68.515	0.044011	20.46	58.538	10.369	7896285.390728	11	464.0979	8.09164e-05	2.31145e-04
2023/03/10	14:07:37	--	ok	462.3560	68.411	0.043981	20.31	58.706	10.305	9059874.295845	11	463.5200	8.20732e-05	2.65764e-04
2023/03/10	14:07:44	--	ok	462.6780	68.395	0.044012	20.24	58.923	10.301	7744842.040435	10	463.4202	8.39028e-05	2.39497e-04
2023/03/10	14:07:51	--	ok	462.6820	68.392	0.044028	20.14	59.091	10.271	9407345.868364	9	463.3605	8.45962e-05	2.57926e-04
2023/03/10	14:07:58	--	ok	462.6820	68.411	0.044044	20.09	59.289	10.280	9083708.752852	10	463.4688	8.43135e-05	3.02065e-04
2023/03/10	14:08:06	--	ok	462.7760	68.449	0.04406	20.08	59.489	10.306	9593538.003306	10	463.8245	8.49527e-05	2.43962e-04
2023/03/10	14:08:13	ok	ok	463.1280	68.521	0.04407	20.04	59.576	10.296	9783693.426379	9	464.0172	8.68601e-05	2.39475e-04
2023/03/10	14:13:12	--	ok	463.4600	68.634	0.04407	20.48	58.633	10.395	6970123.017559	10	463.9975	9.68536e-05	6.48050e-04
2023/03/10	14:13:19	--	ok	463.3600	68.622	0.044048	20.50	58.569	10.400	7447300.371104	8	464.2407	8.60744e-05	2.57941e-04
2023/03/10	14:13:27	--	ok	463.5340	68.581	0.04403	20.42	58.578	10.351	7024449.360159	11	464.2153	8.01868e-05	2.46271e-04
2023/03/10	14:13:34	ok	ok	462.8760	68.476	0.044004	20.33	58.776	10.335	7103632.899214	10	463.9728	8.30886e-05	2.41366e-04
2023/03/10	14:18:34	--	ok	463.2240	68.563	0.044004	20.49	58.621	10.401	6497330.781040	9	464.1529	8.10329e-05	1.92702e-04
2023/03/10	14:18:41	--	ok	462.6960	68.487	0.043992	20.53	58.596	10.422	7177541.916256	11	463.9893	7.87181e-05	2.44683e-04
2023/03/10	14:18:48	--	ok	462.7120	68.450	0.044007	20.52	58.524	10.400	8196189.472330	10	463.8808	8.20261e-05	2.10974e-04
2023/03/10	14:18:55	ok	ok	462.8960	68.430	0.044022	20.38	58.614	10.332	8767726.748126	9	463.7016	8.64584e-05	2.01767e-04
2023/03/10	14:23:55	--	ok	463.5880	68.464	0.044022	20.52	58.625	10.418	5766486.561878	10	463.8842	8.39120e-05	2.23790e-04
2023/03/10	14:24:02	--	ok	462.7080	68.439	0.043993	20.53	58.584	10.420	7008179.227067	10	463.7783	8.21540e-05	2.32736e-04
2023/03/10	14:24:09	--	ok	462.5300	68.424	0.044007	20.46	58.561	10.373	5963531.244636	11	463.7298	8.12246e-05	2.70625e-04
2023/03/10	14:24:16	--	ok	462.5520	68.413	0.04403	20.29	58.761	10.306	7744990.955371	11	463.5762	8.17707e-05	3.06110e-04
2023/03/10	14:24:24	--	ok	462.6360	68.421	0.044052	20.21	59.031	10.302	7635546.374646	11	463.6654	8.23014e-05	2.44508e-04
2023/03/10	14:24:31	--	ok	463.3020	68.498	0.04407	20.16	59.219	10.309	7255356.087191	10	464.0530	7.96997e-05	2.93276e-04
2023/03/10	14:24:38	ok	ok	463.1060	68.507	0.044056	20.15	59.228	10.303	8119676.769745	10	464.0142	8.39123e-05	2.68444e-04
2023/03/10	14:29:38	--	ok	463.3060	68.620	0.044056	20.50	58.614	10.408	7248534.726352	11	464.1158	8.59877e-05	3.19275e-04
2023/03/10	14:29:45	--	ok	463.3680	68.617	0.04404	20.50	58.560	10.398	6247042.792134	9	464.1976	8.38755e-05	2.99361e-04
2023/03/10	14:29:53	ok	ok	463.0620	68.567	0.044022	20.48	58.575	10.385	6850490.898192	11	464.2079	8.02620e-05	2.10001e-04
2023/03/10	14:34:52	--	ok	463.4820	68.605	0.044022	20.49	58.611	10.399	6635440.831455	11	464.1124	8.61373e-05	3.90144e-04
2023/03/10	14:34:59	--	ok	463.2980	68.533	0.043998	20.53	58.596	10.422	6626923.228497	10	464.0468	8.24348e-05	2.72793e-04
2023/03/10	14:35:06	--	ok	462.3100	68.428	0.043983	20.49	58.601	10.397	6738905.664968	10	463.7095	8.28452e-05	2.23620e-04
2023/03/10	14:35:14	--	ok	462.6540	68.414	0.044017	20.35	58.679	10.326	6217230.390367	11	463.6386	8.08920e-05	2.25828e-04
2023/03/10	14:35:21	--	ok	462.0540	68.406	0.044034	20.28	58.894	10.322	7221258.320871	11	463.4938	8.30902e-05	2.15778e-04
2023/03/10	14:35:28	--	ok	463.4040	68.598	0.044081	20.25	59.037	10.329	7665412.933546	11	464.2429	8.10287e-05	2.27356e-04
2023/03/10	14:35:36	--	ok	463.8280	68.606	0.044062	20.19	59.234	10.330	8674437.405404	12	464.2497	8.07064e-05	2.72989e-04
2023/03/10	14:35:43	--	ok	463.3240	68.551	0.044021	20.18	59.471	10.363	7127876.226050	11	464.1060	8.22466e-05	2.75081e-04
2023/03/10	14:35:50	ok	ok	462.9180	68.458	0.044005	20.14	59.641	10.367	8475768.861136	10	463.8297	8.64203e-05	1.82440e-04
2023/03/10	14:40:49	--	ok	463.3800	68.568	0.044005	20.56	58.569	10.434	6449920.766456	11	463.9979	8.88160e-05	4.50218e-04
2023/03/10	14:40:57	--	ok	462.1020	68.435	0.043986	20.56	58.569	10.434	7420016.913121	11	463.7886	8.02848e-05	2.74234e-04
2023/03/10	14:41:04	--	ok	462.6960	68.418	0.04403	20.43	58.579	10.360	6796979.795263	11	463.6581	8.08539e-05	2.55165e-04
2023/03/10	14:41:11	--	ok	462.5680	68.410	0.044045	20.33	58.836	10.345	8603315.921125	10	463.5416	8.19682e-05	2.71277e-04
2023/03/10	14:41:18	--	ok	463.4100	68.485	0.044067	20.24	59.104	10.333	7599535.577878	10	463.9495	8.41304e-05	2.20164e-04
2023/03/10	14:41:26	ok	ok	463.1360	68.469	0.044047	20.25	59.265	10.369	8675862.706861	11	463.9556	8.10816e-05	2.22145e-04
2023/03/10	14:46:25	--	ok	463.4260	68.567	0.044047	20.56	58.569	10.434	5428593.953168	9	464.1187	8.14261e-05	1.84871e-04
2023/03/10	14:46:32	--	ok	463.2660	68.567	0.044026	20.59	58.524	10.445	7703539.898928	11	464.1531	8.08886e-05	2.23827e-04
2023/03/10	14:46:40	ok	ok	463.1140	68.494	0.044012	20.48	58.541	10.379	6283445.869502	11	464.1362	7.84687e-05	2.72557e-04
2023/03/10	14:51:39	--	ok	462.5980	68.546	0.044012	20.59	58.616	10.462	5784025.109022	11	464.1072	8.12784e-05	1.93430e-04
2023/03/10	14:51:46	--	ok	462.7860	68.539	0.044032	20.58	58.579	10.447	7465264.009315	11	464.1287	7.94599e-05	2.65993e-04
2023/03/10	14:51:53	ok	ok	463.0580	68.507	0.044042	20.56	58.601	10.440	8268927.547130	10	464.0687	8.03351e-05	2.60853e-04
2023/03/10	14:56:53	--	ok	463.2360	68.539	0.044042	20.58	58.592	10.449	7151069.416418	11	463.9635	8.89102e-05	3.75682e-04
2023/03/10	14:57:00	--	ok	463.2160	68.534	0.044031	20.60	58.575	10.462	9535358.652620	10	464.0425	8.44423e-05	2.35605e-04
2023/03/10	14:57:08	ok	ok	463.0720	68.495	0.044021	20.52	58.514	10.398	6760544.306950	10	464.0324	8.35656e-05	2.12640e-04
2023/03/10	15:02:07	--	ok	463.6040	68.524	0.044021	20.58	58.602	10.451	6837567.120510	10	464.0990	7.86049e-05	1.67600e-04
2023/03/10	15:02:14	ok	ok	463.1040	68.465	0.043991	20.62	58.610	10.477	7000406.737114	11	463.9122	8.10527e-05	2.34423e-04
2023/03/10	15:07:14	--	ok	463.4880	68.457	0.043991	20.46	58.721	10.401	5167389.962894	11	463.7725	8.59233e-05	4.49073e-04
2023/03/10	15:07:21	--	ok	465.7680	68.380	0.043966	20.46	58.665	10.391	5717829.347235	11	463.3438	8.18462e-05	2.89377e-04
2023/03/10	15:07:29	--	ok	459.3600	67.538	0.043828	20.39	58.685	10.353	8520851.706945	10	460.2603	8.18274e-05	3.20703e-04
2023/03/10	15:07:36	--	ok	461.8780	68.169	0.04401	20.31	58.863	10.332	9998596.612272	10	462.8956	8.32939e-05	2.21884e-04
2023/03/10	15:07:44	ok	ok	463.0480	68.436	0.044065	20.19	59.074	10.302	7990716.088998	11	463.8192	8.20395e-05	2.82943e-04
2023/03/10	15:12:43	--	ok	463.2520	68.484	0.044065	20.38	58.775	10.360	7354964.466025	10	463.8158	8.88998e-05	3.59842e-04
2023/03/10	15:12:50	ok	ok	463.0200	68.477	0.044053	20.39	58.697	10.355	7421566.958676	8	463.8823	8.69633e-05	2.26913e-04
2023/03/10	15:17:50	--	ok	462.7560	68.483	0.044053	20.35	58.758	10.340	4513822.297342	10	463.9519	8.05839e-05	2.18404e-04
2023/03/10	15:17:57	--	ok	463.4280	68.480	0.044065	20.35	58.701	10.330	6947092.289459	11	464.0128	7.89023e-05	2.81170e-04
2023/03/10	15:18:04	ok	ok	463.0200	68.445	0.044044	20.32	58.662	10.307	8013714.187101	11	463.9338	7.98463e-05	2.85849e-04
2023/03/10	15:23:04	ok	ok	463.1100	68.488	0.044044	20.46	58.642	10.387	7742117.848401	11	464.1223	7.18270e-05	2.92549e-04
2023/03/10	15:28:04	ok	ok	463.0520	68.484	0.044044	20.48	58.575	10.385	7135489.742783	11	463.8394	8.67078e-05	4.23835e-04
2023/03/10	15:33:04	--	ok	466.1080	68.475	0.044044	20.52	58.582	10.410	5593746.745043	10	463.9482	8.48243e-05	2.07462e-04
2023/03/10	15:33:11	--	ok	461.0460	67.910	0.043889	20.56	58.532	10.427	7048541.202190	8	461.7875	8.34774e-05	2.13870e-04
2023/03/10	15:33:19	--	ok	461.7860	68.317	0.043986	20.50	58.546	10.396	6603972.103455	9	463.2593	8.07588e-05	1.13478e-04
2023/03/10	15:33:26	--	ok	462.7140	68.388	0.044046	20.35	58.679	10.326	13990887.111602	11	463.4470	8.13745e-05	2.41936e-04
2023/03/10	15:33:33	--	ok	462.7360	68.420	0.044061	20.25	58.968	10.317	7574768.083167	11	463.6674	8.18756e-05	2.37332e-04
2023/03/10	15:33:41	--	ok	462.5840	68.472	0.044073	20.21	59.200	10.332	7642651.563711	9	463.9044	8.46973e-05	2.59727e-04
2023/03/10	15:33:48	--	ok	463.4520	68.652	0.044094	20.18	59.266	10.327	7868684.416474	9	464.3549	8.26082e-05	2.69234e-04
2023/03/10	15:33:55	ok	ok	463.1340	68.629	0.044072	20.18	59.344	10.341	7346328.281561	8	464.2331	8.78907e-05	2.60968e-04
2023/03/10	15:38:55	--	ok	463.4540	68.691	0.044072	20.53	58.630	10.428	7984614.225494	11	464.3383	8.87822e-05	3.41067e-04
2023/03/10	15:39:02	--	ok	463.5680	68.686	0.044049	20.50	58.534	10.394	8124106.061355	10	464.4729	8.24249e-05	1.91121e-04
2023/03/10	15:39:09	ok	ok	463.1020	68.663	0.044021	20.48	58.555	10.381	6826753.963670	11	464.4165	8.05208e-05	2.22778e-04
2023/03/10	15:44:09	--	ok	463.6440	68.682	0.044021	20.55	58.575	10.427	7744900.220533	9	464.4944	7.96267e-05	1.95358e-04
2023/03/10	15:44:16	--	ok	463.3640	68.577	0.043989	20.56	58.569	10.434	9216862.204771	10	464.1300	8.44468e-05	2.72484e-04
2023/03/10	15:44:23	ok	ok	462.8680	68.433	0.043971	20.46	58.505	10.363	8629877.297269	11	463.7014	8.36525e-05	2.85644e-04
2023/03/10	15:49:23	--	ok	463.6420	68.447	0.043971	20.58	58.547	10.441	6831493.914771	13	463.6866	8.84722e-05	3.99665e-04
2023/03/10	15:49:30	--	ok	462.4860	68.304	0.043939	20.62	58.509	10.459	7992482.749503	10	463.1480	8.25215e-05	2.22003e-04
2023/03/10	15:49:38	ok	ok	462.9800	68.411	0.043964	20.53	58.473	10.400	12565657.069419	11	463.5865	8.23049e-05	2.57361e-04
2023/03/10	15:54:37	--	ok	463.3020	68.421	0.043964	20.53	58.596	10.422	11336480.669604	10	463.6900	7.93969e-05	1.94959e-04
2023/03/10	15:54:44	--	ok	462.5020	68.375	0.043949	20.52	58.537	10.402	9641277.600146	10	463.2711	8.41408e-05	2.42773e-04
2023/03/10	15:54:52	--	ok	462.5680	68.315	0.043974	20.49	58.601	10.397	13411836.219732	10	463.2031	8.50161e-05	2.68312e-04
2023/03/10	15:54:59	--	ok	462.1440	68.259	0.043995	20.38	58.694	10.346	7683791.375626	10	463.0965	8.33688e-05	2.40636e-04
2023/03/10	15:55:06	--	ok	462.5960	68.264	0.044038	20.33	58.868	10.351	9846573.232723	10	463.0625	8.29725e-05	2.68070e-04
2023/03/10	15:55:14	ok	ok	463.1000	68.410	0.044058	20.31	59.001	10.357	9961931.384798	10	463.5108	8.29078e-05	2.83392e-04
2023/03/10	16:00:13	--	ok	463.2760	68.429	0.044058	20.55	58.555	10.423	7273499.852824	11	463.6425	8.57465e-05	4.00787e-04
2023/03/10	16:00:20	ok	ok	462.8500	68.430	0.044044	20.60	58.538	10.456	7719460.935883	11	463.7887	8.07727e-05	2.07309e-04
2023/03/10	16:05:20	--	ok	462.3420	68.428	0.044044	20.52	58.616	10.416	5900148.854647	11	463.7766	7.81409e-05	2.28771e-04
2023/03/10	16:05:27	ok	ok	462.8020	68.548	0.044077	20.55	58.633	10.437	7174738.445827	10	464.1720	7.98539e-05	2.43802e-04
2023/03/10	16:10:28	--	ok	464.0940	68.524	0.044077	20.36	58.724	10.342	6784081.665185	10	464.1398	7.60540e-05	2.63546e-04
2023/03/10	16:10:35	ok	ok	463.1340	68.497	0.044022	20.36	58.715	10.340	6390772.778774	11	463.9792	8.13301e-05	2.47731e-04
2023/03/10	16:15:34	ok	ok	462.9020	68.488	0.044022	20.28	58.793	10.304	5240849.941879	10	463.8962	8.37247e-05	2.00006e-04
2023/03/10	16:20:34	ok	ok	462.9860	68.470	0.044022	20.18	58.813	10.248	6427623.564633	10	463.9353	7.89954e-05	1.84022e-04
2023/03/10	16:25:34	--	ok	463.2580	68.467	0.044022	20.14	58.853	10.230	6872268.345432	11	463.6244	9.31973e-05	7.52740e-04
2023/03/10	16:25:41	ok	ok	463.0200	68.453	0.04401	20.14	58.817	10.224	5509532.671640	11	463.8843	7.93831e-05	2.43042e-04
2023/03/10	16:30:41	ok	ok	462.9900	68.462	0.04401	20.16	58.720	10.222	5353147.669853	11	463.7501	8.57227e-05	3.92515e-04
2023/03/10	16:35:41	ok	ok	463.0400	68.456	0.04401	20.25	58.688	10.268	7759344.106938	9	463.9173	7.79973e-05	1.52572e-04
2023/03/10	16:40:41	ok	ok	462.9860	68.443	0.04401	20.29	58.669	10.290	6802360.272533	10	463.6605	9.46982e-05	3.58022e-04
2023/03/10	16:45:41	--	ok	463.2420	68.450	0.04401	20.29	58.657	10.288	5668589.329921	8	463.8037	8.58877e-05	2.46025e-04
2023/03/10	16:45:49	--	ok	463.2520	68.433	0.043998	20.33	58.665	10.315	6955610.429801	11	463.7547	8.05865e-05	2.09522e-04
2023/03/10	16:45:56	--	ok	462.7240	68.388	0.043985	20.26	58.643	10.268	6072099.109749	11	463.4367	8.14442e-05	2.81084e-04
2023/03/10	16:46:03	--	ok	462.4860	68.366	0.043999	20.19	58.689	10.235	7881033.832455	11	463.3194	8.21265e-05	2.70195e-04
2023/03/10	16:46:10	--	ok	462.6500	68.331	0.044024	20.21	58.749	10.253	7726051.166875	11	463.2413	8.23035e-05	2.54709e-04
2023/03/10	16:46:17	--	ok	462.2460	68.344	0.044041	20.05	58.953	10.196	7623281.601319	11	463.1766	8.32529e-05	2.36861e-04
2023/03/10	16:46:25	--	ok	462.5760	68.426	0.044079	20.03	59.155	10.215	6842952.675069	11	463.7827	8.00806e-05	2.97625e-04
2023/03/10	16:46:33	--	ok	463.3800	68.577	0.0441	19.98	59.351	10.223	7565168.585762	10	464.1227	8.62634e-05	2.69777e-04
2023/03/10	16:46:40	--	ok	463.7300	68.583	0.044081	19.97	59.406	10.225	11308898.020278	11	464.1655	8.11789e-05	2.50999e-04
2023/03/10	16:46:47	--	ok	463.3120	68.564	0.044045	19.94	59.626	10.243	8182839.558091	10	464.1435	8.14648e-05	3.00616e-04
2023/03/10	16:46:55	--	ok	462.5820	68.534	0.04403	19.92	59.696	10.248	6275209.455006	9	464.0481	8.28373e-05	2.06557e-04
2023/03/10	16:47:02	--	ok	463.7000	68.517	0.04405	19.84	59.846	10.222	7771937.546854	8	463.9568	8.86574e-05	2.89461e-04
2023/03/10	16:47:10	ok	ok	463.1040	68.497	0.044016	19.80	59.956	10.215	8462614.604456	10	463.9587	8.63310e-05	2.38458e-04
2023/03/10	16:52:09	--	ok	463.5700	68.622	0.044016	20.29	58.648	10.287	8353583.803453	10	464.2932	7.91818e-05	2.44088e-04
2023/03/10	16:52:17	--	ok	462.7980	68.451	0.043987	20.36	58.566	10.314	8380249.714924	9	463.7460	8.89066e-05	2.42021e-04
2023/03/10	16:52:24	ok	ok	462.9700	68.431	0.043997	20.26	58.541	10.250	7989219.835306	11	463.8096	8.08399e-05	2.71974e-04
2023/03/10	16:57:23	ok	ok	462.8840	68.455	0.043997	20.33	58.619	10.307	8173207.353949	11	463.7657	8.56407e-05	3.54757e-04
2023/03/10	17:02:23	--	ok	463.5920	68.447	0.043997	20.31	58.582	10.283	6921503.430511	10	463.8756	7.78776e-05	2.27699e-04
2023/03/10	17:02:30	--	ok	461.8020	68.339	0.043968	20.31	58.592	10.285	9671757.002226	10	463.1492	8.43793e-05	2.37937e-04
2023/03/10	17:02:38	--	ok	462.2640	68.269	0.044027	20.22	58.614	10.239	9188101.486296	10	463.0595	8.25725e-05	3.12471e-04
2023/03/10	17:02:45	--	ok	463.2060	68.394	0.044064	20.04	58.859	10.172	10519721.538380	11	463.4762	8.06323e-05	3.05645e-04
2023/03/10	17:02:52	ok	ok	462.9180	68.392	0.044054	20.01	59.196	10.213	5979292.018461	11	463.4291	8.04080e-05	2.70397e-04
2023/03/10	17:07:51	--	ok	462.7740	68.411	0.044054	20.08	58.788	10.185	5967122.081358	10	463.4293	9.04131e-05	3.23467e-04
2023/03/10	17:07:58	--	ok	462.7720	68.417	0.044065	20.11	58.767	10.197	7402751.809401	10	463.5639	8.14104e-05	2.75742e-04
2023/03/10	17:08:06	--	ok	463.8060	68.430	0.044076	20.01	58.799	10.144	7103179.586439	12	463.7648	8.16212e-05	2.36304e-04
2023/03/10	17:08:13	ok	ok	462.8380	68.417	0.044036	19.87	59.109	10.113	8084728.412040	10	463.6593	8.23762e-05	2.29987e-04
2023/03/10	17:13:12	ok	ok	462.9460	68.427	0.044036	19.85	58.949	10.077	7853004.988664	10	463.6837	8.39276e-05	2.10263e-04
2023/03/10	17:18:12	--	ok	462.7660	68.427	0.044036	19.82	58.820	10.039	6086867.333538	10	463.6255	8.38068e-05	2.49079e-04
2023/03/10	17:18:19	--	ok	463.9740	68.428	0.044047	19.81	58.840	10.034	6384254.185901	11	463.7091	7.96345e-05	2.58025e-04
2023/03/10	17:18:27	--	ok	462.6320	68.410	0.043999	19.80	58.839	10.025	6800382.726000	11	463.5596	7.99642e-05	2.81018e-04
2023/03/10	17:18:34	--	ok	462.5360	68.401	0.044017	19.71	58.904	9.987	7456226.526175	11	463.4140	8.19323e-05	2.74119e-04
2023/03/10	17:18:41	--	ok	462.3900	68.386	0.04404	19.64	59.008	9.963	8312857.987734	11	463.4064	7.92043e-05	2.40621e-04
2023/03/10	17:18:49	--	ok	462.4740	68.393	0.04407	19.58	59.182	9.959	8571467.823962	9	463.3446	8.29834e-05	2.40104e-04
2023/03/10	17:18:56	ok	ok	462.9600	68.497	0.044096	19.56	59.338	9.968	6239306.102342	10	463.9513	8.22463e-05	3.17369e-04
2023/03/10	17:23:56	--	ok	463.3920	68.561	0.044096	19.75	58.811	9.995	6399198.212268	11	463.8335	9.27088e-05	6.95701e-04
2023/03/10	17:24:03	ok	ok	463.1360	68.563	0.044077	19.75	58.854	10.002	6029207.806271	10	464.0379	8.40506e-05	2.34604e-04
2023/03/10	17:29:03	ok	ok	463.1200	68.542	0.044077	19.71	58.882	9.984	6181682.665102	9	463.7968	9.20342e-05	3.91217e-04
2023/03/10	17:34:03	--	ok	463.3700	68.541	0.044077	19.61	58.903	9.930	5584455.832478	10	463.7526	9.41363e-05	6.32385e-04
2023/03/10	17:34:10	--	ok	462.7260	68.529	0.044059	19.61	58.880	9.926	7833401.715913	11	463.9824	8.12980e-05	2.29369e-04
2023/03/10	17:34:18	ok	ok	462.8780	68.488	0.044072	19.65	58.830	9.940	7663259.600158	10	463.9537	8.38023e-05	2.36285e-04
2023/03/10	17:39:17	ok	ok	463.0280	68.520	0.044072	19.57	58.886	9.902	5162535.536352	11	463.9225	8.33490e-05	2.59331e-04
2023/03/10	17:44:17	ok	ok	463.2000	68.507	0.044072	19.52	58.968	9.883	6323162.175904	11	463.9503	7.97973e-05	2.49699e-04
2023/03/10	17:49:17	--	ok	462.7540	68.497	0.044072	19.49	58.941	9.862	4697347.608025	10	463.8306	8.41433e-05	2.47584e-04
2023/03/10	17:49:25	ok	ok	463.0560	68.492	0.044084	19.49	58.898	9.854	7690282.065427	10	463.8321	8.52783e-05	2.32618e-04
2023/03/10	17:54:24	ok	ok	462.9380	68.488	0.044084	19.43	58.967	9.833	6622437.400765	10	463.8136	8.30614e-05	2.26033e-04
2023/03/10	17:59:24	ok	ok	462.8960	68.471	0.044084	19.39	58.917	9.800	4920819.400670	9	463.6311	9.10905e-05	3.46088e-04
2023/03/10	18:04:24	--	ok	462.7860	68.465	0.044084	19.32	58.907	9.759	5329538.880633	12	463.5477	9.59262e-05	8.07917e-04
2023/03/10	18:04:32	ok	ok	462.8900	68.462	0.044095	19.33	58.875	9.761	6809785.267424	11	463.8039	8.17039e-05	2.25308e-04
2023/03/10	18:09:31	ok	ok	462.8580	68.463	0.044095	19.32	58.950	9.766	4869778.694380	10	463.7740	8.21787e-05	2.48231e-04
2023/03/10	18:14:31	--	ok	462.7820	68.450	0.044095	19.27	58.935	9.738	6167600.990931	9	463.5879	9.06579e-05	3.16080e-04
2023/03/10	18:14:39	ok	ok	463.1680	68.535	0.044105	19.26	58.935	9.730	13128156.856483	9	463.9110	8.62931e-05	2.22574e-04
2023/03/10	18:19:38	ok	ok	463.0700	68.526	0.044105	19.23	58.918	9.710	7832162.186630	9	463.7906	8.86878e-05	2.93236e-04
2023/03/10	18:24:38	ok	ok	462.9080	68.518	0.044105	19.22	58.936	9.706	9740412.494040	8	463.8337	8.89316e-05	1.67435e-04
2023/03/10	18:29:38	ok	ok	463.1080	68.510	0.044105	19.16	58.930	9.673	8976166.836857	11	463.7077	9.07762e-05	3.63182e-04
2023/03/10	18:34:38	ok	ok	462.9780	68.501	0.044105	19.16	58.907	9.669	10115845.760117	11	463.4874	9.91039e-05	8.82756e-04
2023/03/10	18:39:38	ok	ok	462.9480	68.500	0.044105	19.12	59.014	9.662	9321191.392538	9	463.7565	8.93978e-05	1.70205e-04
2023/03/10	18:44:38	--	ok	463.7040	68.493	0.044105	19.05	58.991	9.617	8212428.553606	9	463.8486	8.11654e-05	2.07893e-04
2023/03/10	18:44:45	--	ok	462.7360	68.483	0.044071	19.06	58.982	9.625	6366711.065906	9	463.7919	8.30167e-05	2.21829e-04
2023/03/10	18:44:53	--	ok	462.3200	68.448	0.044084	19.05	58.968	9.614	6632188.442024	9	463.7425	8.41759e-05	2.33275e-04
2023/03/10	18:45:00	--	ok	462.6820	68.525	0.044117	18.95	58.967	9.558	6856614.035271	10	463.9313	8.32953e-05	2.21850e-04
2023/03/10	18:45:07	--	ok	463.4100	68.634	0.044133	18.86	59.159	9.542	6995836.160253	10	464.1890	8.30270e-05	2.53338e-04
2023/03/10	18:45:15	--	ok	463.2940	68.654	0.044113	18.88	59.319	9.576	6888480.537663	10	464.1899	8.47476e-05	2.70993e-04
2023/03/10	18:45:22	--	ok	463.9160	68.640	0.044098	18.85	59.394	9.571	6750843.818878	10	464.1253	8.47820e-05	2.69131e-04
2023/03/10	18:45:29	--	ok	463.2960	68.624	0.044053	18.79	59.504	9.557	6165635.572797	10	464.0473	8.71302e-05	2.83502e-04
2023/03/10	18:45:36	ok	ok	463.1940	68.617	0.044039	18.75	59.594	9.549	7137233.102579	10	464.0699	8.60349e-05	2.73608e-04
2023/03/10	18:50:36	--	ok	463.5480	68.670	0.044039	19.03	58.912	9.597	6530865.433565	11	464.0418	9.40324e-05	6.67289e-04
2023/03/10	18:50:43	ok	ok	463.1580	68.644	0.044012	19.03	58.912	9.597	6388922.950774	9	464.1505	8.65946e-05	2.79082e-04
2023/03/10	18:55:43	--	ok	463.4260	68.655	0.044012	19.02	58.990	9.602	5369742.622490	9	464.2333	8.06936e-05	1.76368e-04
2023/03/10	18:55:51	ok	ok	462.9780	68.468	0.043991	19.01	58.898	9.580	6501717.334489	10	463.6895	8.77166e-05	3.94287e-04
2023/03/10	19:00:50	--	ok	463.5220	68.474	0.043991	18.96	58.926	9.560	4581063.720589	9	463.7453	8.46675e-05	2.87026e-04
2023/03/10	19:00:57	--	ok	461.9480	68.377	0.043965	18.99	58.904	9.572	5979041.519004	10	463.1998	8.50842e-05	2.81057e-04
2023/03/10	19:01:04	--	ok	462.3760	68.352	0.044016	18.92	58.941	9.538	7354388.423052	11	463.1984	8.15462e-05	2.44411e-04
2023/03/10	19:01:12	--	ok	462.2260	68.306	0.044047	18.81	59.051	9.493	6959290.173566	11	463.0889	8.12955e-05	2.90517e-04
2023/03/10	19:01:19	--	ok	462.7880	68.366	0.044085	18.78	59.237	9.507	8620073.020917	10	463.2012	8.36778e-05	2.42496e-04
2023/03/10	19:01:26	--	ok	462.2820	68.397	0.044096	18.74	59.333	9.498	7316569.774098	9	463.2944	8.81542e-05	1.99581e-04
2023/03/10	19:01:34	--	ok	463.2500	68.624	0.044131	18.74	59.434	9.514	10355892.137291	10	464.1296	8.45385e-05	2.61593e-04
2023/03/10	19:01:41	ok	ok	463.1960	68.598	0.044119	18.65	59.548	9.486	8167851.432761	9	464.0739	8.39686e-05	2.34757e-04
2023/03/10	19:06:40	--	ok	466.8580	68.658	0.044119	18.93	58.875	9.535	6325059.091758	9	464.3038	7.94193e-05	1.43819e-04
2023/03/10	19:06:48	--	ok	461.8400	68.073	0.043928	18.95	58.854	9.539	6120756.171562	10	462.0916	8.47682e-05	2.65578e-04
2023/03/10	19:06:55	--	ok	462.2520	68.096	0.043985	18.92	58.895	9.531	6745381.352805	9	462.2211	8.43802e-05	2.31354e-04
2023/03/10	19:07:02	--	ok	461.1240	68.058	0.044022	18.79	59.092	9.491	7845578.857110	10	462.0994	8.28655e-05	2.64895e-04
2023/03/10	19:07:10	--	ok	462.6860	68.461	0.044115	18.72	59.252	9.478	5145518.019756	8	463.6777	8.69849e-05	2.76364e-04
2023/03/10	19:07:17	--	ok	463.3380	68.589	0.04413	18.72	59.452	9.510	11398575.270883	9	464.0237	8.57507e-05	2.38827e-04
2023/03/10	19:07:24	ok	ok	462.8000	68.598	0.044114	18.68	59.457	9.486	5926263.088589	10	464.0562	8.46015e-05	2.48125e-04
2023/03/10	19:12:24	--	ok	463.3300	68.654	0.044114	18.98	58.882	9.560	6770522.976062	10	464.2390	8.27292e-05	2.10302e-04
2023/03/10	19:12:31	ok	ok	462.9320	68.642	0.044097	18.98	58.813	9.549	6348785.903993	9	464.1656	8.44683e-05	2.42679e-04
2023/03/10	19:17:31	ok	ok	463.0320	68.654	0.044097	18.89	58.926	9.520	5666655.015377	11	464.0196	9.11759e-05	4.08066e-04
2023/03/10	19:22:31	--	ok	463.5080	68.636	0.044097	18.88	58.857	9.501	7422301.941188	11	464.0357	8.96775e-05	3.51157e-04
2023/03/10	19:22:38	ok	ok	462.8640	68.637	0.044072	18.89	58.848	9.507	7435867.163598	10	464.1867	8.22953e-05	2.73837e-04
2023/03/10	19:27:37	--	ok	465.8260	68.637	0.044072	18.88	58.880	9.505	4814254.187014	11	464.0313	8.84386e-05	3.76411e-04
2023/03/10	19:27:45	--	ok	461.9660	68.118	0.043932	18.91	58.885	9.522	6400108.522181	11	462.4780	8.09761e-05	2.51335e-04
2023/03/10	19:27:52	--	ok	461.5920	68.116	0.043983	18.82	58.836	9.466	12998801.423804	11	462.4198	8.46745e-05	2.51281e-04
2023/03/10	19:28:00	--	ok	461.5240	68.113	0.044053	18.75	58.885	9.435	7054003.425592	11	462.3894	8.35004e-05	2.50654e-04
2023/03/10	19:28:07	--	ok	462.5240	68.517	0.044126	18.68	59.033	9.419	5943697.055423	10	463.9154	8.44954e-05	2.85968e-04
2023/03/10	19:28:14	--	ok	463.2300	68.681	0.044149	18.62	59.170	9.409	10947094.478715	10	464.3706	8.35215e-05	2.64649e-04
2023/03/10	19:28:22	--	ok	463.2780	68.681	0.044138	18.56	59.397	9.413	10711296.495929	9	464.2872	8.90416e-05	2.26205e-04
2023/03/10	19:28:29	--	ok	463.2880	68.678	0.044125	18.51	59.580	9.411	6989155.850788	10	464.3668	8.38266e-05	2.26668e-04
2023/03/10	19:28:36	--	ok	463.3360	68.673	0.044111	18.44	59.728	9.394	5150993.986936	10	464.3223	8.43778e-05	3.04331e-04
2023/03/10	19:28:44	--	ok	463.5400	68.675	0.044094	18.40	59.818	9.386	6183345.429426	10	464.3328	8.34366e-05	3.06078e-04
2023/03/10	19:28:51	ok	ok	462.9820	68.669	0.044068	18.42	59.928	9.418	7237866.719064	11	464.1162	9.23793e-05	6.72956e-04
2023/03/10	19:33:50	--	ok	463.4900	68.691	0.044068	18.82	58.836	9.466	6297623.652246	12	464.3897	8.82322e-05	3.22446e-04
2023/03/10	19:33:57	--	ok	463.6400	68.689	0.044043	18.83	58.839	9.474	5581111.046696	10	464.4644	8.41799e-05	2.80296e-04
2023/03/10	19:34:04	--	ok	466.0960	68.574	0.044012	18.78	58.875	9.449	6173996.681137	10	464.0027	8.43744e-05	2.62520e-04
2023/03/10	19:34:12	--	ok	459.7560	67.622	0.043859	18.68	58.941	9.404	8519653.245436	7	460.5613	8.91256e-05	2.81679e-04
2023/03/10	19:34:19	--	ok	461.2840	68.112	0.044019	18.58	59.164	9.383	8720103.286830	10	462.3737	8.43631e-05	3.18603e-04
2023/03/10	19:34:27	--	ok	462.7680	68.396	0.044103	18.54	59.457	9.406	10762002.703597	7	463.2468	9.10219e-05	3.14089e-04
2023/03/10	19:34:34	ok	ok	462.8660	68.419	0.044115	18.55	59.522	9.425	10630277.815170	10	463.6261	8.36370e-05	3.23353e-04
2023/03/10	19:39:34	--	ok	462.7700	68.479	0.044115	18.82	58.836	9.466	8572501.712258	9	463.6970	8.65044e-05	3.72010e-04
2023/03/10	19:39:41	--	ok	463.2440	68.580	0.044126	18.82	58.781	9.457	11373558.739009	9	464.0140	8.42742e-05	2.77120e-04
2023/03/10	19:39:49	ok	ok	463.1720	68.545	0.044114	18.75	58.827	9.426	6531154.363092	10	463.9912	8.28971e-05	2.49410e-04
2023/03/10	19:44:48	--	ok	463.2340	68.579	0.044114	18.78	58.843	9.443	5680157.518431	11	463.8773	8.95160e-05	3.59900e-04
2023/03/10	19:44:56	ok	ok	462.8440	68.581	0.044103	18.81	58.802	9.453	6907166.115693	10	463.9983	8.50343e-05	2.49534e-04
2023/03/10	19:49:55	ok	ok	463.0480	68.570	0.044103	18.79	58.799	9.444	7083880.733338	11	463.8237	9.14379e-05	3.84487e-04
2023/03/10	19:54:55	--	ok	462.5020	68.564	0.044103	18.78	58.843	9.443	5002452.648546	8	463.9808	8.35551e-05	1.92916e-04
2023/03/10	19:55:03	--	ok	462.7360	68.576	0.044127	18.76	58.784	9.427	6194375.661732	9	463.9565	8.59126e-05	2.39869e-04
2023/03/10	19:55:10	--	ok	463.3880	68.648	0.04414	18.69	58.785	9.387	11956396.643143	10	464.2002	8.54065e-05	2.33157e-04
2023/03/10	19:55:17	--	ok	463.6340	68.631	0.044121	18.54	59.022	9.337	11968101.173841	10	464.1193	8.47717e-05	2.90328e-04
2023/03/10	19:55:24	--	ok	463.3320	68.597	0.04409	18.50	59.275	9.355	6478411.439764	10	464.0633	8.42383e-05	3.08821e-04
2023/03/10	19:55:32	ok	ok	462.8200	68.579	0.044074	18.42	59.504	9.351	6921155.393252	9	464.0465	8.25764e-05	1.49837e-04
2023/03/10	20:00:31	--	ok	462.6100	68.655	0.044074	18.75	58.827	9.426	4716162.429965	10	464.0594	9.15264e-05	4.05596e-04
2023/03/10	20:00:38	--	ok	463.4100	68.650	0.044092	18.75	58.784	9.419	5952659.732808	10	464.2338	8.28545e-05	2.88265e-04
2023/03/10	20:00:46	--	ok	463.2460	68.629	0.044073	18.74	58.767	9.407	6230068.291797	10	464.1608	8.32189e-05	3.11792e-04
2023/03/10	20:00:53	--	ok	462.7140	68.568	0.044061	18.51	58.918	9.306	6624773.433615	10	464.0282	8.50299e-05	2.93127e-04
2023/03/10	20:01:00	ok	ok	463.1200	68.539	0.044074	18.47	59.184	9.324	7259611.380406	10	463.9836	8.31924e-05	3.92997e-04
2023/03/10	20:05:59	ok	ok	462.9700	68.641	0.044074	18.72	58.790	9.404	7120141.232372	10	464.1539	8.40790e-05	1.80156e-04
2023/03/10	20:10:59	ok	ok	463.1800	68.646	0.044074	18.72	58.845	9.413	3692587.339197	9	464.2717	7.96458e-05	1.71999e-04
2023/03/10	20:15:59	--	ok	466.4960	68.627	0.044074	18.68	58.749	9.373	5129254.530912	10	464.1726	8.28364e-05	1.47195e-04
2023/03/10	20:16:07	--	ok	460.5480	67.891	0.043902	18.69	58.817	9.392	8672979.783368	8	461.4767	8.80679e-05	3.12832e-04
2023/03/10	20:16:14	--	ok	464.8660	68.154	0.044022	18.64	58.799	9.358	5205584.040493	10	462.6898	8.32729e-05	2.79380e-04
2023/03/10	20:16:22	--	ok	460.2240	67.743	0.043931	18.48	59.049	9.311	7683854.144537	10	460.9683	8.07692e-05	2.20502e-04
2023/03/10	20:16:29	--	ok	461.6240	68.117	0.044067	18.38	59.283	9.293	6372120.069685	10	462.5286	8.17126e-05	2.87278e-04
2023/03/10	20:16:36	--	ok	463.2080	68.539	0.044135	18.35	59.379	9.293	12057161.035709	10	463.9283	8.47839e-05	3.00085e-04
2023/03/10	20:16:44	--	ok	462.7960	68.539	0.044125	18.35	59.463	9.306	5782409.323465	10	463.9270	8.44613e-05	1.64917e-04
2023/03/10	20:16:50	ok	ok	462.9500	68.516	0.044135	18.28	59.507	9.274	7416686.413661	10	463.8963	8.39299e-05	3.93535e-04
2023/03/10	20:21:50	ok	ok	463.1960	68.603	0.044135	18.52	58.907	9.312	3864010.641264	12	463.9054	9.08142e-05	3.28897e-04
2023/03/10	20:26:50	--	ok	462.7880	68.594	0.044135	18.45	58.941	9.279	6459889.656213	12	463.8146	9.49856e-05	6.60520e-04
2023/03/10	20:26:58	--	ok	463.2980	68.655	0.044145	18.47	58.843	9.271	9430608.359738	10	464.2369	8.32639e-05	2.17381e-04
2023/03/10	20:27:05	--	--	399.0000	68.645	0.044131	18.45	58.820	9.260	6261303.963236	10	464.1664	8.48501e-05	3.05469e-04
2023/03/10	20:27:12	--	ok	462.7400	68.605	0.044131	18.30	58.955	9.196	6296805.506678	10	464.1141	8.33857e-05	2.25018e-04
2023/03/10	20:27:19	ok	ok	462.8700	68.573	0.044143	18.24	59.207	9.203	8407512.792993	10	464.0140	8.37937e-05	2.07703e-04
2023/03/10	20:32:18	ok	ok	463.0720	68.657	0.044143	18.51	58.804	9.288	5231004.847640	8	464.2035	8.28412e-05	1.27810e-04
2023/03/10	20:37:18	--	ok	463.9700	68.649	0.044143	18.47	58.811	9.266	5309028.491661	13	464.0598	8.96564e-05	3.10454e-04
2023/03/10	20:37:25	ok	ok	463.0500	68.649	0.044096	18.48	58.802	9.272	5941373.999525	9	464.1328	8.62435e-05	2.43148e-04
2023/03/10	20:42:25	--	ok	463.2520	68.644	0.044096	18.45	58.752	9.249	5368829.325682	10	464.0777	8.77219e-05	3.37143e-04
2023/03/10	20:42:32	--	ok	466.0860	68.641	0.044084	18.47	58.788	9.262	7067514.396775	9	464.1906	8.14574e-05	2.17165e-04
2023/03/10	20:42:40	--	ok	460.9800	68.060	0.043931	18.41	58.813	9.235	8296920.777514	10	462.0682	8.14113e-05	2.70626e-04
2023/03/10	20:42:47	--	ok	461.0880	68.020	0.044031	18.31	58.923	9.198	9083160.688514	11	461.9648	8.18832e-05	3.09067e-04
2023/03/10	20:42:55	ok	ok	463.0460	68.437	0.044125	18.28	59.042	9.201	11284747.885916	10	463.6686	8.29216e-05	3.36912e-04
2023/03/10	20:47:54	ok	ok	463.0960	68.476	0.044125	18.45	58.752	9.249	8857708.143352	12	463.5893	9.19378e-05	3.75331e-04
2023/03/10	20:52:55	--	ok	462.5440	68.484	0.044125	18.45	58.697	9.240	9827269.615525	10	463.7243	8.37290e-05	2.63769e-04
2023/03/10	20:53:02	--	ok	462.6860	68.664	0.044147	18.47	58.730	9.253	6286841.448677	10	464.2541	8.42252e-05	2.56697e-04
2023/03/10	20:53:09	--	ok	463.8120	68.686	0.044162	18.41	58.689	9.216	10118022.950805	10	464.5088	8.54401e-05	2.11269e-04
2023/03/10	20:53:16	ok	ok	462.8480	68.677	0.044123	18.32	58.721	9.174	6041036.511245	10	464.3983	8.62829e-05	2.68965e-04
2023/03/10	20:58:16	--	ok	463.6880	68.689	0.044123	18.45	58.752	9.249	5630142.202113	11	464.4372	8.84771e-05	3.70829e-04
2023/03/10	20:58:23	--	ok	463.2020	68.689	0.044089	18.48	58.711	9.257	6019489.561315	9	464.5023	8.60345e-05	2.30260e-04
2023/03/10	20:58:31	--	ok	463.3940	68.682	0.044079	18.37	58.648	9.186	6918268.309598	8	464.3978	8.60858e-05	2.20604e-04
2023/03/10	20:58:38	--	ok	463.4700	68.678	0.04406	18.24	58.822	9.144	7954928.119064	10	464.2920	8.64663e-05	2.94397e-04
2023/03/10	20:58:46	--	ok	463.2220	68.632	0.044037	18.14	59.001	9.119	7553490.524080	10	464.0656	8.62021e-05	2.66289e-04
2023/03/10	20:58:53	--	ok	462.7100	68.522	0.044026	18.16	59.127	9.146	6468275.867914	9	463.8386	8.50947e-05	2.95221e-04
2023/03/10	20:59:01	--	ok	462.7020	68.503	0.04404	18.11	59.289	9.148	7395381.691777	10	463.8301	8.46544e-05	3.84461e-04
2023/03/10	20:59:08	ok	ok	463.0800	68.493	0.044054	18.01	59.489	9.125	8062045.631287	9	463.7809	8.46059e-05	2.52173e-04
2023/03/10	21:04:07	--	ok	466.9400	68.605	0.044054	18.37	58.749	9.202	4034808.069868	9	463.9308	8.91598e-05	3.52159e-04
2023/03/10	21:04:14	--	ok	459.1680	67.583	0.04386	18.35	58.715	9.189	10418629.813121	7	460.3638	8.97269e-05	3.21827e-04
2023/03/10	21:04:22	--	ok	460.8440	68.087	0.044049	18.31	58.734	9.169	6519597.946591	11	462.2347	8.15562e-05	2.70690e-04
2023/03/10	21:04:29	--	ok	463.5360	68.645	0.044155	18.10	58.882	9.078	11275338.190672	10	464.2146	8.49718e-05	2.99622e-04
2023/03/10	21:04:37	ok	ok	463.1480	68.637	0.044129	18.08	59.242	9.125	6898286.010338	10	464.1523	8.42794e-05	2.29305e-04
2023/03/10	21:09:36	ok	ok	463.0880	68.673	0.044129	18.34	58.781	9.191	5767676.239214	10	464.2822	8.59930e-05	2.67248e-04
2023/03/10	21:14:36	--	ok	463.6220	68.669	0.044129	18.30	58.785	9.170	6775523.757942	10	464.1861	8.96758e-05	4.31054e-04
2023/03/10	21:14:44	--	ok	463.4320	68.667	0.044099	18.31	58.734	9.169	5559901.853730	9	464.2684	8.64525e-05	3.56811e-04
2023/03/10	21:14:51	ok	ok	462.9740	68.648	0.044078	18.27	58.726	9.145	6153868.944849	11	464.2062	8.53072e-05	2.17953e-04
2023/03/10	21:19:50	--	ok	462.5200	68.665	0.044078	18.28	58.749	9.155	4542838.147745	9	464.2892	8.30452e-05	1.30600e-04
2023/03/10	21:19:57	--	ok	462.6800	68.662	0.044101	18.28	58.717	9.150	6318629.593119	9	464.2719	8.39135e-05	1.00605e-04
2023/03/10	21:20:05	--	ok	463.2420	68.638	0.044116	18.24	58.698	9.124	7164850.246247	10	464.1614	8.46825e-05	2.53918e-04
2023/03/10	21:20:12	--	ok	463.4580	68.610	0.044105	18.16	58.756	9.089	6693138.173830	10	464.1272	8.44117e-05	3.12272e-04
2023/03/10	21:20:19	ok	ok	462.9680	68.584	0.044083	18.07	58.981	9.077	7149767.229591	10	464.0533	8.30894e-05	3.10341e-04
2023/03/10	21:25:19	--	ok	463.3040	68.663	0.044083	18.27	58.747	9.148	4355870.445056	11	464.1553	8.87517e-05	3.47608e-04
2023/03/10	21:25:26	--	ok	463.3460	68.664	0.044068	18.27	58.715	9.143	8321015.322453	9	464.1899	8.63847e-05	2.50087e-04
2023/03/10	21:25:33	ok	ok	462.8100	68.652	0.044051	18.23	58.743	9.124	6898879.701054	10	464.2260	8.46086e-05	2.39978e-04
2023/03/10	21:30:33	--	ok	463.7240	68.660	0.044051	18.28	58.717	9.150	5705676.759198	10	464.1598	8.59309e-05	3.60308e-04
2023/03/10	21:30:41	--	ok	462.5400	68.476	0.044015	18.30	58.685	9.154	5586508.944757	10	463.7172	8.58938e-05	2.95367e-04
2023/03/10	21:30:48	--	ok	462.6560	68.437	0.044038	18.21	58.651	9.103	7996896.473075	10	463.6672	8.45342e-05	2.86906e-04
2023/03/10	21:30:55	--	ok	462.4300	68.410	0.044054	18.10	58.836	9.071	7355336.402186	9	463.5017	8.71159e-05	3.05242e-04
2023/03/10	21:31:02	--	ok	462.6320	68.407	0.044082	18.06	59.033	9.078	7889642.577690	10	463.5126	8.40693e-05	3.55747e-04
2023/03/10	21:31:10	--	ok	462.5960	68.409	0.0441	18.01	59.063	9.060	5369981.961409	10	463.5538	8.24128e-05	4.03615e-04
2023/03/10	21:31:17	--	ok	465.4240	68.403	0.04412	17.96	59.243	9.057	6406125.967852	10	463.5515	8.15060e-05	3.62911e-04
2023/03/10	21:31:24	--	ok	462.1600	68.346	0.044001	17.96	59.344	9.072	7364236.088581	9	463.0123	8.76414e-05	2.74175e-04
2023/03/10	21:31:32	--	ok	461.8840	68.333	0.044042	17.90	59.452	9.057	6000073.333272	8	463.0319	8.56257e-05	2.11952e-04
2023/03/10	21:31:39	--	ok	461.8320	68.330	0.044097	17.88	59.619	9.074	6925948.510814	9	462.9837	8.78221e-05	1.88976e-04
2023/03/10	21:31:46	--	ok	463.2120	68.582	0.044154	17.86	59.719	9.075	11941123.425147	10	463.9569	8.71120e-05	3.22628e-04
2023/03/10	21:31:53	--	ok	462.5400	68.578	0.044145	17.83	59.832	9.076	5376729.604165	12	463.8825	8.16011e-05	3.83003e-04
2023/03/10	21:32:01	--	ok	463.2720	68.657	0.044167	17.80	59.892	9.071	7363019.535169	10	464.2250	8.49719e-05	1.88110e-04
2023/03/10	21:32:08	--	ok	463.3640	68.660	0.044154	17.72	60.058	9.050	8106464.104200	10	464.1799	8.68984e-05	1.93691e-04
2023/03/10	21:32:15	--	ok	463.2320	68.662	0.044136	17.69	60.117	9.045	6443210.648117	10	464.2822	8.25962e-05	2.38578e-04
2023/03/10	21:32:22	--	ok	463.3080	68.660	0.044125	17.67	60.253	9.056	6020100.629991	10	464.2427	8.47824e-05	2.45022e-04
2023/03/10	21:32:30	--	ok	463.4000	68.653	0.04411	17.65	60.281	9.046	7896602.749876	12	464.0781	9.06061e-05	5.03403e-04
2023/03/10	21:32:37	ok	ok	463.0820	68.646	0.04409	17.69	60.360	9.081	8430549.759716	9	464.1313	8.61959e-05	3.35704e-04
2023/03/10	21:37:36	--	ok	463.6600	68.683	0.04409	18.21	58.628	9.099	4852333.932854	8	464.4218	8.64537e-05	1.95215e-04
2023/03/10	21:37:43	ok	ok	462.8300	68.681	0.044058	18.20	58.648	9.095	7200648.550875	11	464.2896	9.10800e-05	4.73038e-04
2023/03/10	21:42:43	--	ok	463.6500	68.680	0.044058	18.23	58.697	9.117	6979931.893356	10	464.2882	9.07010e-05	4.69988e-04
2023/03/10	21:42:50	--	ok	462.7920	68.543	0.044026	18.23	58.685	9.115	8725752.500428	10	463.9100	8.47247e-05	2.68472e-04
2023/03/10	21:42:57	--	ok	462.5580	68.525	0.044035	18.23	58.697	9.117	5486710.491417	11	463.7801	8.94917e-05	5.47661e-04
2023/03/10	21:43:05	--	ok	462.7260	68.455	0.044057	18.08	58.744	9.048	7890698.864081	9	463.7552	8.39855e-05	2.90972e-04
2023/03/10	21:43:12	--	ok	462.7160	68.444	0.04407	18.00	58.903	9.028	6387046.368585	10	463.6522	8.44844e-05	2.94059e-04
2023/03/10	21:43:19	--	ok	462.3300	68.444	0.044084	17.93	59.129	9.024	9001310.582011	10	463.6622	8.45252e-05	2.87145e-04
2023/03/10	21:43:26	--	ok	462.6500	68.441	0.044117	17.94	59.310	9.060	7198610.526919	10	463.6549	8.43850e-05	3.16314e-04
2023/03/10	21:43:33	ok	ok	462.8020	68.435	0.044134	17.93	59.370	9.061	6383207.358459	10	463.6522	8.50963e-05	2.43796e-04
2023/03/10	21:48:33	--	ok	463.5100	68.542	0.044134	18.20	58.683	9.100	6017148.097126	10	463.7299	9.07511e-05	3.62309e-04
2023/03/10	21:48:40	--	ok	462.5160	68.536	0.04411	18.20	58.637	9.093	6650381.163078	10	463.9037	8.43508e-05	3.42272e-04
2023/03/10	21:48:48	ok	ok	463.0260	68.504	0.044133	18.21	58.616	9.097	7078249.182844	10	463.8329	8.59747e-05	2.57303e-04
2023/03/10	21:53:47	ok	ok	463.0280	68.543	0.044133	18.18	58.624	9.083	6531159.787849	11	463.6526	9.50253e-05	7.48250e-04
2023/03/10	21:58:47	ok	ok	462.9960	68.528	0.044133	18.17	58.643	9.078	4440905.190868	11	463.7476	8.97067e-05	4.04345e-04
2023/03/10	22:03:47	ok	ok	463.0820	68.521	0.044133	18.10	58.758	9.059	5128176.991962	8	463.8282	8.31985e-05	3.06119e-04
2023/03/10	22:08:47	--	ok	463.3120	68.526	0.044133	18.03	58.715	9.013	5761183.015246	10	463.6700	9.01405e-05	3.40365e-04
2023/03/10	22:08:54	--	ok	462.6520	68.521	0.044118	18.06	58.706	9.028	5978393.089312	10	463.8266	8.44245e-05	2.33248e-04
2023/03/10	22:09:02	--	ok	462.6900	68.490	0.044135	18.06	58.674	9.023	7711711.498367	10	463.7698	8.44973e-05	2.99414e-04
2023/03/10	22:09:09	ok	ok	463.1180	68.532	0.04415	17.93	58.767	8.969	12597636.670343	9	463.8689	8.59534e-05	2.66513e-04
2023/03/10	22:14:08	--	ok	463.4500	68.600	0.04415	18.01	58.712	9.006	8701084.836812	12	463.7255	9.91892e-05	6.96925e-04
2023/03/10	22:14:15	ok	ok	463.1180	68.598	0.044129	18.06	58.685	9.025	5729565.553953	10	464.0149	8.59092e-05	3.26058e-04
2023/03/10	22:19:14	ok	ok	463.0840	68.599	0.044129	17.99	58.730	8.993	6749932.694709	9	463.9601	8.62088e-05	2.90828e-04
2023/03/10	22:24:14	ok	ok	463.1360	68.590	0.044129	17.97	58.694	8.980	4570237.381115	11	463.8457	9.25628e-05	3.70746e-04
2023/03/10	22:29:14	--	ok	463.3300	68.615	0.044129	18.59	57.768	9.169	8645980.241638	11	463.9779	9.53517e-05	8.71847e-04
2023/03/10	22:29:22	--	ok	463.3300	68.622	0.044112	18.61	57.769	9.179	7411581.091203	10	464.1918	8.44966e-05	3.34242e-04
2023/03/10	22:29:29	--	ok	463.5760	68.590	0.044096	18.55	57.772	9.148	7633381.886853	10	464.1691	8.30970e-05	3.63533e-04
2023/03/10	22:29:36	--	ok	463.2060	68.508	0.044068	18.44	57.813	9.093	9439120.702608	10	463.9930	8.55455e-05	3.51083e-04
2023/03/10	22:29:43	ok	ok	463.0280	68.491	0.044058	18.35	57.983	9.075	9003959.103640	10	463.7653	8.99094e-05	4.92319e-04
2023/03/10	22:34:43	--	ok	463.6600	68.641	0.044058	18.91	57.504	9.299	9306515.794303	11	464.1777	8.73976e-05	4.01639e-04
2023/03/10	22:34:50	--	ok	463.6800	68.569	0.044025	18.93	57.520	9.316	9575751.964999	10	464.0915	8.58372e-05	3.10151e-04
2023/03/10	22:34:58	--	ok	462.5920	68.375	0.043992	18.88	57.488	9.280	10372126.627986	11	463.3207	8.47861e-05	3.15108e-04
2023/03/10	22:35:05	--	ok	462.4540	68.325	0.044011	18.78	57.566	9.239	11192515.078969	10	463.2102	8.41088e-05	3.25969e-04
2023/03/10	22:35:12	--	ok	462.7400	68.290	0.044038	18.74	57.705	9.237	11955071.188094	11	463.1282	8.21374e-05	2.98810e-04
2023/03/10	22:35:20	--	ok	462.4280	68.287	0.044051	18.67	57.833	9.220	12007897.305900	8	462.9920	8.62582e-05	2.22332e-04
2023/03/10	22:35:27	--	ok	462.3860	68.266	0.044079	18.56	58.056	9.200	9230635.124194	8	462.9925	8.65182e-05	3.02068e-04
2023/03/10	22:35:34	--	ok	462.4860	68.297	0.044109	18.50	58.442	9.224	13351191.283041	10	463.0759	8.50206e-05	2.20820e-04
2023/03/10	22:35:41	ok	ok	463.0540	68.412	0.044135	18.48	58.575	9.236	14393535.193608	10	463.4611	9.22958e-05	4.50581e-04
2023/03/10	22:40:41	--	ok	463.7080	68.526	0.044135	19.09	57.325	9.369	11419540.922753	8	463.7666	9.48887e-05	3.53495e-04
2023/03/10	22:40:48	--	ok	463.5920	68.513	0.0441	19.07	57.371	9.369	9602452.655480	9	463.9890	8.41803e-05	1.97943e-04
2023/03/10	22:40:56	ok	ok	463.1000	68.464	0.044071	19.03	57.342	9.341	11646410.909133	10	463.9563	8.23127e-05	3.04507e-04
2023/03/10	22:45:55	--	ok	463.8940	68.528	0.044071	19.26	57.316	9.463	9898318.326575	9	464.0814	8.22149e-05	1.17456e-04
2023/03/10	22:46:02	--	ok	463.7480	68.516	0.044027	19.26	57.201	9.444	11728889.828240	9	463.8058	9.19111e-05	4.75510e-04
2023/03/10	22:46:10	--	ok	462.5060	68.373	0.04399	19.16	57.177	9.385	10747013.001287	9	463.3496	8.57886e-05	2.67829e-04
2023/03/10	22:46:17	--	ok	463.2180	68.314	0.044014	19.01	57.462	9.346	12228502.846392	11	463.3285	8.04245e-05	2.80532e-04
2023/03/10	22:46:24	--	ok	462.7660	68.214	0.044003	18.96	57.728	9.366	11438826.903230	8	462.9128	9.04921e-05	3.13452e-04
2023/03/10	22:46:32	--	ok	462.3380	68.235	0.044014	18.92	57.847	9.361	11336816.673375	9	462.9783	8.46738e-05	2.52466e-04
2023/03/10	22:46:39	--	ok	462.4600	68.216	0.044047	18.82	57.966	9.326	11432228.485860	10	462.9682	8.34487e-05	1.92788e-04
2023/03/10	22:46:46	--	ok	462.6960	68.196	0.044074	18.78	58.277	9.353	10346178.120490	10	462.9615	8.39897e-05	3.61628e-04
2023/03/10	22:46:54	--	ok	462.5860	68.197	0.044088	18.75	58.500	9.374	10156222.913424	10	462.9573	8.46294e-05	3.22438e-04
2023/03/10	22:47:01	ok	ok	462.8200	68.316	0.044109	18.65	58.790	9.365	12032691.851919	11	463.2556	8.25218e-05	3.47380e-04
2023/03/10	22:52:00	ok	ok	463.0540	68.403	0.044109	19.39	57.140	9.505	14343333.056189	10	463.5402	8.47866e-05	2.48400e-04
2023/03/10	22:57:00	--	ok	463.3980	68.407	0.044109	19.42	57.179	9.528	14292803.818866	10	463.4880	8.76907e-05	4.37097e-04
2023/03/10	22:57:08	--	ok	463.2620	68.405	0.04409	19.46	57.174	9.551	11112514.669266	10	463.6281	8.25216e-05	2.40316e-04
2023/03/10	22:57:16	--	ok	462.7160	68.397	0.044077	19.30	57.220	9.470	11542336.531581	9	463.5196	8.56084e-05	2.46788e-04
2023/03/10	22:57:23	ok	ok	462.8040	68.379	0.04409	19.24	57.461	9.478	11300677.141000	10	463.4505	8.15643e-05	2.92688e-04
2023/03/10	23:02:22	--	ok	463.4460	68.408	0.04409	19.53	57.003	9.561	11199747.431934	11	463.4562	9.13357e-05	6.74334e-04
2023/03/10	23:02:30	ok	ok	463.0660	68.407	0.044069	19.58	56.963	9.586	11175275.184895	10	463.6315	8.27935e-05	2.70798e-04
2023/03/10	23:07:29	--	ok	463.2700	68.415	0.044069	19.58	57.009	9.594	12729555.751185	11	463.5493	8.83111e-05	3.26700e-04
2023/03/10	23:07:36	ok	ok	462.9680	68.411	0.044056	19.60	57.000	9.600	12631871.129087	10	463.6849	8.21412e-05	2.72302e-04
2023/03/10	23:12:36	--	ok	463.3840	68.416	0.044056	19.64	56.948	9.615	11556134.815388	11	463.6870	8.22566e-05	2.51999e-04
2023/03/10	23:12:43	--	ok	463.3660	68.416	0.044037	19.65	57.008	9.633	12005429.255983	11	463.7666	8.02469e-05	2.35542e-04
2023/03/10	23:12:51	ok	ok	462.9140	68.403	0.044019	19.63	56.912	9.601	11069553.072623	11	463.5842	8.33900e-05	2.44384e-04
2023/03/10	23:17:50	ok	ok	463.1760	68.417	0.044019	19.68	56.921	9.635	9385489.618484	10	463.5417	8.94335e-05	3.97101e-04
2023/03/10	23:22:50	--	ok	463.2920	68.417	0.044019	19.73	56.948	9.663	9244494.817279	10	463.7401	8.01698e-05	2.75253e-04
2023/03/10	23:22:57	ok	ok	462.9100	68.415	0.044004	19.73	56.973	9.667	11705864.269851	9	463.6415	8.39395e-05	2.31217e-04
2023/03/10	23:27:57	--	ok	463.3540	68.416	0.044004	19.77	56.886	9.677	11484640.506712	10	463.5169	9.04045e-05	4.02754e-04
2023/03/10	23:28:04	ok	ok	462.9100	68.372	0.043987	19.81	56.870	9.699	10680821.846380	11	463.4196	8.04514e-05	2.77579e-04
2023/03/10	23:33:04	--	ok	462.7680	68.367	0.043987	19.81	56.858	9.696	11409365.973021	11	463.2448	8.80876e-05	3.86388e-04
2023/03/10	23:33:11	ok	ok	462.8080	68.351	0.043998	19.78	56.857	9.680	10186899.162621	11	463.3997	8.03054e-05	2.69061e-04
2023/03/10	23:38:11	ok	ok	462.9880	68.365	0.043998	19.87	56.811	9.720	9800775.912241	10	463.2110	8.95789e-05	3.94003e-04
2023/03/10	23:43:11	ok	ok	462.8660	68.380	0.043998	19.87	56.854	9.728	11171313.354508	11	463.2549	8.74982e-05	4.44210e-04
2023/03/10	23:48:11	ok	ok	462.8140	68.373	0.043998	19.87	56.889	9.734	9322199.118358	10	463.3484	8.28020e-05	2.37591e-04
2023/03/10	23:53:11	--	ok	463.3300	68.368	0.043998	19.87	56.820	9.722	10856182.365017	11	463.3735	8.20450e-05	1.99291e-04
2023/03/10	23:53:19	--	ok	462.7540	68.279	0.043982	19.91	56.826	9.746	11504402.431729	11	463.1703	8.16385e-05	2.95307e-04
2023/03/10	23:53:26	--	ok	462.3420	68.224	0.043994	19.84	56.771	9.697	13103194.203081	11	463.1018	8.10291e-05	2.79690e-04
2023/03/10	23:53:33	--	ok	462.3740	68.165	0.044026	19.75	56.872	9.665	13817001.986796	11	462.9040	8.37587e-05	2.87619e-04
2023/03/10	23:53:40	--	ok	462.1860	68.145	0.044057	19.64	57.017	9.627	12414665.191128	11	462.8486	8.07496e-05	3.05453e-04
2023/03/10	23:53:48	--	ok	462.4460	68.330	0.044097	19.57	57.288	9.633	10208426.320004	11	463.2924	8.12672e-05	2.76549e-04
2023/03/10	23:53:55	--	ok	463.3520	68.445	0.044125	19.42	57.494	9.580	15722975.646509	11	463.8844	8.16992e-05	2.79593e-04
2023/03/10	23:54:02	ok	ok	463.0620	68.437	0.044108	19.40	57.819	9.625	12339846.691489	9	463.7603	8.61895e-05	2.52361e-04
2023/03/10	23:59:02	--	ok	464.0140	68.521	0.044108	19.92	56.794	9.749	10228926.287276	10	464.1943	7.88427e-05	2.14016e-04
2023/03/10	23:59:09	--	ok	463.6360	68.499	0.044057	19.89	56.779	9.730	12029895.031313	10	464.0923	8.29998e-05	1.87747e-04
2023/03/10	23:59:17	--	ok	463.5260	68.454	0.044026	19.92	56.748	9.741	12900284.919298	10	463.9560	8.24273e-05	2.45285e-04
2023/03/10	23:59:24	ok	ok	462.8820	68.404	0.044	19.75	56.783	9.650	12023393.003893	10	463.5486	8.43665e-05	2.52069e-04
2023/03/11	00:04:23	--	ok	463.9220	68.431	0.044	19.88	56.890	9.741	12731713.364944	9	463.8538	8.02381e-05	2.19155e-04
2023/03/11	00:04:31	--	ok	462.0360	68.146	0.043954	19.88	56.844	9.734	12352207.340418	10	462.8104	8.27990e-05	2.73265e-04
2023/03/11	00:04:38	--	ok	462.1540	68.132	0.044002	19.80	56.822	9.681	18354239.296061	11	462.7042	8.28036e-05	2.52823e-04
2023/03/11	00:04:45	--	ok	462.0680	68.120	0.044044	19.58	57.168	9.620	14148483.129685	11	462.6183	8.14222e-05	2.71583e-04
2023/03/11	00:04:53	--	ok	462.6660	68.246	0.04409	19.54	57.511	9.654	14643291.360243	11	463.1285	8.13187e-05	2.71705e-04
2023/03/11	00:05:00	ok	ok	463.0780	68.390	0.044106	19.54	57.691	9.684	16236590.769295	11	463.3030	9.00325e-05	5.52985e-04
2023/03/11	00:10:00	ok	ok	463.1840	68.423	0.044106	19.92	56.806	9.751	14568527.765185	11	463.9950	6.71965e-05	6.95733e-04
2023/03/11	00:15:00	--	ok	463.2380	68.420	0.044106	19.89	56.870	9.746	15212064.032869	10	463.6716	8.33308e-05	2.75700e-04
2023/03/11	00:15:07	ok	ok	463.1860	68.423	0.044095	19.92	56.852	9.759	13984881.733719	11	463.5387	9.01235e-05	6.73966e-04
2023/03/11	00:20:07	--	ok	463.3320	68.421	0.044095	19.94	56.820	9.761	12521892.565627	11	463.4835	9.32173e-05	7.65142e-04
2023/03/11	00:20:14	ok	ok	463.0460	68.416	0.044078	19.92	56.817	9.753	14440616.454510	10	463.7175	8.14796e-05	2.91297e-04
2023/03/11	00:25:14	--	ok	463.4520	68.419	0.044078	19.95	56.785	9.763	11787780.018468	11	463.5121	9.16664e-05	4.25077e-04
2023/03/11	00:25:21	--	ok	463.2860	68.417	0.044056	19.95	56.719	9.752	12766984.342010	10	463.6843	8.30802e-05	2.80138e-04
2023/03/11	00:25:28	--	ok	463.2120	68.410	0.044042	19.88	56.756	9.718	15095903.907787	10	463.4393	9.49199e-05	5.32248e-04
2023/03/11	00:25:35	ok	ok	463.0700	68.389	0.044032	19.78	56.934	9.693	14007342.490855	9	463.4743	8.38395e-05	2.87810e-04
2023/03/11	00:30:35	ok	ok	463.1720	68.416	0.044032	19.95	56.753	9.757	12820524.181916	11	463.5460	8.88729e-05	3.88022e-04
2023/03/11	00:35:35	--	ok	463.4200	68.420	0.044032	19.92	56.771	9.745	12963863.497555	11	463.6072	8.64712e-05	3.36943e-04
2023/03/11	00:35:42	ok	ok	463.0180	68.418	0.044011	19.97	56.721	9.763	10612953.403480	10	463.6690	8.08865e-05	3.25604e-04
2023/03/11	00:40:43	--	ok	463.2740	68.416	0.044011	19.95	56.854	9.775	9614482.139550	11	463.5668	8.73643e-05	3.93058e-04
2023/03/11	00:40:50	ok	ok	462.8460	68.407	0.043998	19.98	56.770	9.779	12546673.190481	8	463.4360	8.78141e-05	2.56970e-04
2023/03/11	00:45:49	ok	ok	463.0620	68.408	0.043998	19.95	56.774	9.761	9944625.105948	11	463.3426	9.19314e-05	6.32807e-04
2023/03/11	00:50:49	--	ok	463.4460	68.404	0.043998	19.94	56.751	9.750	9649750.667646	10	463.4371	8.65841e-05	4.00428e-04
2023/03/11	00:50:56	--	ok	462.3140	68.234	0.043976	19.94	56.774	9.754	10676834.525987	8	462.9839	8.46562e-05	1.90262e-04
2023/03/11	00:51:04	--	ok	462.3340	68.186	0.044009	19.88	56.802	9.726	14649941.660759	11	462.9779	8.23096e-05	2.30007e-04
2023/03/11	00:51:11	--	ok	462.1300	68.149	0.044042	19.80	56.934	9.700	13467978.113808	11	462.8795	8.10846e-05	2.50155e-04
2023/03/11	00:51:18	--	ok	462.2780	68.199	0.044085	19.70	57.069	9.667	12169979.953860	9	462.9151	8.50164e-05	2.84241e-04
2023/03/11	00:51:26	ok	ok	463.0740	68.424	0.044121	19.65	57.200	9.665	13371095.968397	10	463.6953	8.35033e-05	2.81223e-04
2023/03/11	00:56:25	--	ok	463.3240	68.478	0.044121	19.97	56.733	9.765	11410482.261222	10	463.9525	8.37366e-05	2.27208e-04
2023/03/11	00:56:32	--	ok	463.3620	68.476	0.044105	19.97	56.698	9.759	13297278.824856	9	463.9709	8.39651e-05	2.32853e-04
2023/03/11	00:56:40	--	ok	463.5740	68.442	0.044087	19.87	56.629	9.689	10821370.566920	10	463.6787	9.24068e-05	6.44085e-04
2023/03/11	00:56:47	ok	ok	463.0180	68.420	0.044059	19.77	56.797	9.662	12740027.934336	10	463.5320	9.23662e-05	6.12825e-04
2023/03/11	01:01:46	--	ok	463.4160	68.463	0.044059	19.95	56.753	9.757	11221665.630784	10	463.7457	9.09521e-05	4.02435e-04
2023/03/11	01:01:54	--	ok	463.3440	68.456	0.044038	19.98	56.735	9.773	13241006.681511	10	463.9329	8.27317e-05	2.69184e-04
2023/03/11	01:02:01	ok	ok	463.1800	68.431	0.044021	19.88	56.675	9.705	12178647.746460	10	463.8139	8.47129e-05	2.35017e-04
2023/03/11	01:07:00	ok	ok	463.2000	68.456	0.044021	19.91	56.793	9.740	13562969.677988	11	463.6855	9.31140e-05	7.66288e-04
2023/03/11	01:12:00	--	ok	463.9280	68.450	0.044021	19.97	56.744	9.767	12923311.758847	10	463.9471	7.99609e-05	2.14268e-04
2023/03/11	01:12:07	--	ok	462.5280	68.343	0.043975	19.97	56.744	9.767	12753024.669264	11	463.1348	8.89576e-05	4.25537e-04
2023/03/11	01:12:15	--	ok	462.4940	68.299	0.043998	19.82	56.738	9.683	12720655.215309	10	463.1668	8.44953e-05	2.39483e-04
2023/03/11	01:12:22	--	ok	462.4920	68.209	0.044023	19.67	57.078	9.654	13663888.911607	11	463.0561	8.16865e-05	3.13519e-04
2023/03/11	01:12:29	--	ok	462.0180	68.209	0.044049	19.64	57.301	9.675	12884615.400085	10	462.7661	9.18814e-05	5.18377e-04
2023/03/11	01:12:36	--	ok	462.3680	68.288	0.044097	19.52	57.430	9.625	15225271.690006	9	463.0990	8.42539e-05	3.08074e-04
2023/03/11	01:12:44	--	ok	463.4060	68.431	0.044128	19.47	57.682	9.643	12851571.409011	9	463.5201	1.01853e-04	5.74950e-04
2023/03/11	01:12:51	ok	ok	463.1000	68.431	0.044109	19.42	57.823	9.635	12676789.046199	10	463.5570	9.22048e-05	5.72011e-04
2023/03/11	01:17:50	--	ok	463.8340	68.522	0.044109	19.98	56.643	9.757	12712877.808843	11	463.9415	8.92129e-05	4.14785e-04
2023/03/11	01:17:57	--	ok	463.4520	68.522	0.044067	20.01	56.600	9.765	13897699.267070	10	464.0633	8.28494e-05	2.86908e-04
2023/03/11	01:18:05	ok	ok	463.1220	68.462	0.044045	19.95	56.524	9.718	13183847.167818	10	463.9454	8.50092e-05	2.55044e-04
2023/03/11	01:23:05	--	ok	463.4460	68.510	0.044045	19.98	56.643	9.757	11830036.615040	11	463.8669	8.91623e-05	3.16173e-04
2023/03/11	01:23:12	--	ok	463.3400	68.514	0.044023	20.01	56.648	9.773	12784043.055133	10	464.0163	8.49649e-05	2.38940e-04
2023/03/11	01:23:19	ok	ok	463.0520	68.437	0.044006	19.84	56.670	9.680	12403157.138347	11	463.8567	8.23883e-05	3.05762e-04
2023/03/11	01:28:18	--	ok	463.5040	68.461	0.044006	19.95	56.730	9.754	10845270.877995	11	463.7902	8.84088e-05	3.22815e-04
2023/03/11	01:28:26	--	ok	462.7700	68.376	0.043981	19.92	56.761	9.744	12184313.834388	10	463.3535	8.34681e-05	2.58311e-04
2023/03/11	01:28:33	--	ok	462.6780	68.336	0.043992	19.85	56.739	9.699	16189590.067351	10	463.3325	8.17265e-05	2.73445e-04
2023/03/11	01:28:40	--	ok	462.5640	68.278	0.044008	19.68	57.035	9.654	11365511.778360	10	463.1892	8.22749e-05	2.37159e-04
2023/03/11	01:28:48	--	ok	462.3700	68.245	0.044029	19.58	57.223	9.630	10953703.201120	11	463.1204	8.20328e-05	2.65932e-04
2023/03/11	01:28:55	--	ok	462.3260	68.238	0.04406	19.53	57.453	9.637	9801613.537667	10	463.0316	8.37687e-05	2.44545e-04
2023/03/11	01:29:03	--	ok	462.3180	68.235	0.044094	19.47	57.549	9.621	12812163.227180	11	463.1076	8.22041e-05	2.84023e-04
2023/03/11	01:29:10	ok	ok	463.1320	68.420	0.044127	19.44	57.737	9.636	17516285.668206	10	463.7339	8.38629e-05	2.26600e-04
2023/03/11	01:34:10	--	ok	463.5940	68.492	0.044127	19.97	56.687	9.757	14731741.444546	9	464.0939	7.97711e-05	2.21135e-04
2023/03/11	01:34:17	--	ok	463.6080	68.502	0.044098	19.95	56.605	9.732	12569767.186686	10	464.0262	8.40673e-05	2.58840e-04
2023/03/11	01:34:25	--	ok	463.4880	68.448	0.044068	19.91	56.542	9.697	12635893.514448	11	463.9643	8.16222e-05	2.40153e-04
2023/03/11	01:34:32	ok	ok	463.1020	68.428	0.044044	19.82	56.692	9.676	11979436.293950	11	463.6674	8.95888e-05	5.12226e-04
2023/03/11	01:39:31	--	ok	463.4700	68.482	0.044044	19.94	56.716	9.744	10930859.732306	11	463.8580	8.86959e-05	3.42072e-04
2023/03/11	01:39:38	--	ok	463.6260	68.478	0.044021	19.95	56.707	9.750	12377719.928725	10	464.0342	8.21676e-05	2.48533e-04
2023/03/11	01:39:45	--	ok	462.7780	68.394	0.04399	19.85	56.706	9.693	12928871.378591	10	463.4753	8.38704e-05	2.88319e-04
2023/03/11	01:39:53	ok	ok	462.9300	68.329	0.044	19.77	56.831	9.668	13638469.492269	10	463.3039	8.44106e-05	2.99826e-04
2023/03/11	01:44:52	ok	ok	463.0000	68.409	0.044	19.94	56.683	9.738	11342384.905821	11	463.4307	8.80838e-05	3.38998e-04
2023/03/11	01:49:52	ok	ok	463.1940	68.410	0.044	19.91	56.747	9.732	10741353.952621	10	463.4351	9.09881e-05	4.00443e-04
2023/03/11	01:54:52	ok	ok	463.1360	68.409	0.044	19.94	56.683	9.738	11621335.971362	10	463.4323	9.23282e-05	4.20809e-04
2023/03/11	01:59:52	ok	ok	462.8700	68.406	0.044	19.94	56.716	9.744	10613396.732425	12	463.5518	8.17846e-05	2.28828e-04
2023/03/11	02:04:52	ok	ok	462.9260	68.406	0.044	19.91	56.761	9.734	11395030.608267	10	463.5645	8.13162e-05	2.10038e-04
2023/03/11	02:09:52	ok	ok	463.1620	68.409	0.044	19.95	56.719	9.752	10616618.752532	10	463.5421	8.22417e-05	2.81480e-04
2023/03/11	02:14:52	ok	ok	463.0520	68.405	0.044	19.89	56.790	9.732	10367303.787099	11	463.4754	8.54070e-05	3.60129e-04
2023/03/11	02:19:52	ok	ok	463.1040	68.402	0.044	19.89	56.747	9.724	11817818.085939	10	463.3782	8.91838e-05	4.27538e-04
2023/03/11	02:24:52	ok	ok	462.9640	68.403	0.044	19.89	56.790	9.732	11398226.766958	11	463.3942	8.78850e-05	3.56787e-04
2023/03/11	02:29:52	--	ok	463.4100	68.401	0.044	19.88	56.698	9.709	9833815.922256	9	463.5533	8.21825e-05	2.47529e-04
2023/03/11	02:30:00	ok	ok	462.8400	68.301	0.04398	19.89	56.678	9.713	10532583.221879	11	463.2267	8.07484e-05	2.80087e-04
2023/03/11	02:34:59	ok	ok	462.8380	68.294	0.04398	19.87	56.742	9.708	10983407.363300	10	463.2661	7.73387e-05	2.96225e-04
2023/03/11	02:39:59	--	ok	462.4940	68.287	0.04398	19.84	56.715	9.687	11799718.947803	11	462.9267	9.42992e-05	7.64786e-04
2023/03/11	02:40:06	--	ok	462.6040	68.262	0.044005	19.88	56.744	9.716	10902445.117096	11	463.1904	8.04001e-05	2.96203e-04
2023/03/11	02:40:14	--	ok	462.4160	68.235	0.044025	19.80	56.675	9.656	15831007.431206	11	463.1082	8.15569e-05	2.76699e-04
2023/03/11	02:40:21	--	ok	462.2020	68.174	0.044053	19.65	56.849	9.606	12995057.694958	9	462.8685	8.61878e-05	2.38462e-04
2023/03/11	02:40:28	--	ok	462.2620	68.198	0.044093	19.56	57.186	9.607	13080263.028036	9	462.9531	8.46863e-05	3.08398e-04
2023/03/11	02:40:35	ok	ok	463.1380	68.426	0.044129	19.49	57.246	9.578	12417101.663161	12	463.6340	8.69712e-05	5.91535e-04
2023/03/11	02:45:35	--	ok	463.5760	68.474	0.044129	19.87	56.638	9.691	13691489.302803	10	463.9434	8.27984e-05	2.62224e-04
2023/03/11	02:45:43	--	ok	463.4180	68.483	0.044101	19.91	56.600	9.707	12450446.196151	10	463.7500	9.32391e-05	6.08294e-04
2023/03/11	02:45:50	ok	ok	463.1100	68.443	0.04408	19.78	56.606	9.637	11660764.895772	11	463.6906	9.04225e-05	5.57904e-04
2023/03/11	02:50:50	--	ok	463.3660	68.461	0.04408	19.84	56.683	9.682	13692134.004298	10	463.9245	8.32039e-05	2.18298e-04
2023/03/11	02:50:57	--	ok	463.3020	68.466	0.044062	19.87	56.674	9.697	11229727.531319	10	463.9285	8.22096e-05	2.67904e-04
2023/03/11	02:51:04	--	ok	463.2860	68.443	0.044048	19.75	56.670	9.631	12952509.334485	11	463.7023	9.08328e-05	5.51530e-04
2023/03/11	02:51:12	--	ok	463.4340	68.423	0.044034	19.67	56.794	9.606	12358682.735995	11	463.5789	9.09163e-05	5.50969e-04
2023/03/11	02:51:19	ok	ok	463.0960	68.413	0.044012	19.57	56.985	9.582	12516884.477143	10	463.6156	8.39655e-05	2.72752e-04
2023/03/11	02:56:18	--	ok	463.3460	68.451	0.044012	19.85	56.670	9.687	12545141.341783	10	463.9642	8.03390e-05	2.26261e-04
2023/03/11	02:56:26	ok	ok	462.9060	68.405	0.043995	19.88	56.596	9.691	12861042.614715	10	463.5188	8.41033e-05	2.30822e-04
2023/03/11	03:01:25	ok	ok	462.8580	68.409	0.043995	19.85	56.696	9.692	11653909.018434	12	463.8567	6.57019e-05	7.04787e-04
2023/03/11	03:06:25	--	ok	463.2160	68.411	0.043995	19.87	56.674	9.697	10350875.296107	11	463.4686	8.73188e-05	4.22890e-04
2023/03/11	03:06:33	ok	ok	463.0660	68.379	0.043985	19.89	56.609	9.701	11274820.068932	11	463.3808	8.13427e-05	3.05321e-04
2023/03/11	03:11:32	--	ok	462.7420	68.363	0.043985	19.84	56.683	9.682	9322857.246569	9	463.1776	8.95687e-05	4.37065e-04
2023/03/11	03:11:39	ok	ok	462.9720	68.360	0.043997	19.85	56.616	9.678	12161158.444055	11	463.3634	8.05454e-05	3.15727e-04
2023/03/11	03:16:38	ok	ok	462.8320	68.354	0.043997	19.82	56.632	9.665	12972693.340983	11	463.5519	6.94867e-05	6.45808e-04
2023/03/11	03:21:38	ok	ok	462.9600	68.358	0.043997	19.84	56.591	9.666	12331161.381179	10	463.3738	8.02907e-05	3.14301e-04
2023/03/11	03:26:38	ok	ok	462.9000	68.358	0.043997	19.87	56.582	9.681	13148318.925399	10	463.1896	8.71980e-05	4.90307e-04
2023/03/11	03:31:38	ok	ok	462.9260	68.355	0.043997	19.91	56.588	9.705	10834831.337319	10	463.3246	8.18143e-05	3.47309e-04
2023/03/11	03:36:38	ok	ok	462.9520	68.358	0.043997	19.89	56.609	9.701	10191995.570674	10	463.3451	8.04951e-05	2.21456e-04
2023/03/11	03:41:38	ok	ok	463.1100	68.357	0.043997	19.88	56.619	9.695	11812057.152784	8	463.0435	1.00678e-04	5.06740e-04
2023/03/11	03:46:38	ok	ok	462.9220	68.346	0.043997	19.87	56.638	9.691	10068882.300743	10	463.3121	8.13285e-05	2.61011e-04
2023/03/11	03:51:38	ok	ok	462.8840	68.354	0.043997	19.84	56.657	9.677	9710374.692688	10	463.2680	8.26345e-05	2.54762e-04
2023/03/11	03:56:38	ok	ok	462.9280	68.344	0.043997	19.82	56.600	9.660	10246518.328532	11	463.0300	9.34120e-05	7.38160e-04
2023/03/11	04:01:38	ok	ok	462.8960	68.341	0.043997	19.84	56.533	9.656	10530325.797709	11	463.1480	8.84385e-05	3.56084e-04
2023/03/11	04:06:38	ok	ok	462.8360	68.334	0.043997	19.80	56.596	9.643	11560952.756987	10	463.1719	8.64586e-05	5.10578e-04
2023/03/11	04:11:38	--	ok	462.5060	68.340	0.043997	19.80	56.596	9.643	9607758.311926	11	463.1799	8.55584e-05	3.96279e-04
2023/03/11	04:11:45	--	ok	462.5240	68.333	0.044021	19.82	56.519	9.646	12070469.634458	11	463.2453	8.31461e-05	2.36533e-04
2023/03/11	04:11:53	--	ok	462.4140	68.263	0.044045	19.68	56.637	9.586	12595349.369714	11	463.1916	8.09328e-05	3.02816e-04
2023/03/11	04:12:00	--	ok	462.6040	68.195	0.044074	19.58	56.806	9.560	13023295.924836	10	463.0274	8.33303e-05	2.09966e-04
2023/03/11	04:12:08	--	ok	462.5200	68.184	0.044093	19.53	56.957	9.554	12021049.991521	10	462.9331	8.31174e-05	2.70317e-04
2023/03/11	04:12:15	--	ok	462.6440	68.369	0.044117	19.46	57.206	9.556	12533621.422348	10	463.3134	8.45059e-05	2.86722e-04
2023/03/11	04:12:22	--	ok	463.2840	68.420	0.044134	19.42	57.305	9.549	12032751.692752	9	463.6487	8.78933e-05	2.72043e-04
2023/03/11	04:12:30	ok	ok	462.8680	68.418	0.044121	19.37	57.433	9.546	10551167.696886	10	463.6528	8.44479e-05	2.54807e-04
2023/03/11	04:17:29	--	ok	463.6160	68.458	0.044121	19.75	56.623	9.623	11366989.300239	10	463.9440	8.06371e-05	1.74635e-04
2023/03/11	04:17:36	--	ok	463.5000	68.456	0.04409	19.74	56.519	9.598	12158746.480670	10	463.8930	8.33491e-05	2.68057e-04
2023/03/11	04:17:43	ok	ok	463.1600	68.425	0.044066	19.68	56.593	9.579	15017951.359778	10	463.8132	8.38322e-05	2.57731e-04
2023/03/11	04:22:43	--	ok	463.3140	68.445	0.044066	19.67	56.637	9.579	12429611.178632	9	463.8713	8.18058e-05	1.99896e-04
2023/03/11	04:22:50	ok	ok	463.1180	68.450	0.04405	19.70	56.616	9.590	12749295.230988	10	463.8627	8.42874e-05	2.54725e-04
2023/03/11	04:27:50	--	ok	463.4120	68.438	0.04405	19.65	56.555	9.556	12258625.486639	10	463.8441	8.36508e-05	2.66925e-04
2023/03/11	04:27:57	ok	ok	463.1220	68.441	0.04403	19.65	56.609	9.565	12424893.756676	9	463.7906	8.60046e-05	2.67760e-04
2023/03/11	04:32:57	ok	ok	463.1980	68.444	0.04403	19.61	56.573	9.537	13148556.456116	9	463.6392	9.20922e-05	2.74399e-04
2023/03/11	04:37:57	--	ok	463.2960	68.437	0.04403	19.61	56.628	9.546	12838365.165594	9	463.6106	9.28952e-05	3.04140e-04
2023/03/11	04:38:04	ok	ok	463.0700	68.445	0.044015	19.67	56.556	9.565	12180422.267863	10	463.7140	8.67323e-05	2.37527e-04
2023/03/11	04:43:04	--	ok	463.2240	68.428	0.044015	19.63	56.619	9.552	13784277.288920	9	463.7619	8.26782e-05	2.48221e-04
2023/03/11	04:43:11	ok	ok	462.8020	68.409	0.044004	19.60	56.593	9.531	13539880.816707	10	463.4949	8.38962e-05	2.65093e-04
2023/03/11	04:48:11	ok	ok	463.1620	68.406	0.044004	19.61	56.616	9.544	12335604.132761	9	463.3100	9.32870e-05	3.29480e-04
2023/03/11	04:53:11	ok	ok	462.8120	68.404	0.044004	19.56	56.620	9.512	11969158.205687	10	463.4781	8.40332e-05	2.20535e-04
2023/03/11	04:58:11	ok	ok	463.1740	68.402	0.044004	19.52	56.660	9.496	12114084.399956	10	463.4944	8.27119e-05	2.55434e-04
2023/03/11	05:03:11	ok	ok	462.8880	68.401	0.044004	19.53	56.584	9.491	11445737.457386	10	463.5280	8.28976e-05	2.04713e-04
2023/03/11	05:08:11	ok	ok	463.0260	68.399	0.044004	19.53	56.550	9.485	11250579.166733	10	463.4877	8.24756e-05	2.43145e-04
2023/03/11	05:13:11	ok	ok	462.8620	68.400	0.044004	19.53	56.573	9.489	11666934.167156	11	463.3280	9.04848e-05	3.31838e-04
2023/03/11	05:18:11	ok	ok	462.8060	68.397	0.044004	19.49	56.497	9.453	11575221.555804	10	463.4650	8.24084e-05	2.52857e-04
2023/03/11	05:23:11	ok	ok	462.8340	68.395	0.044004	19.46	56.606	9.456	11654885.180837	10	463.4719	8.25639e-05	1.97180e-04
2023/03/11	05:28:11	--	ok	462.7200	68.392	0.044004	19.43	56.579	9.435	11613284.665844	10	463.4112	8.34274e-05	2.18924e-04
2023/03/11	05:28:18	--	ok	462.6860	68.389	0.044018	19.44	56.605	9.447	13165302.741441	10	463.4131	8.31306e-05	2.46191e-04
2023/03/11	05:28:26	ok	ok	462.8020	68.367	0.044033	19.36	56.674	9.412	13022716.839418	10	463.1155	9.72754e-05	6.51704e-04
2023/03/11	05:33:25	--	ok	462.7660	68.384	0.044033	19.44	56.561	9.440	13029955.709842	10	463.6427	7.11803e-05	5.87130e-04
2023/03/11	05:33:32	--	ok	462.5580	68.386	0.044045	19.46	56.506	9.439	13163905.496750	10	463.3695	8.60317e-05	2.59867e-04
2023/03/11	05:33:39	--	ok	462.4160	68.338	0.044067	19.43	56.435	9.411	10551451.713392	11	463.3824	8.01151e-05	3.16919e-04
2023/03/11	05:33:47	--	ok	462.2660	68.272	0.044095	19.26	56.593	9.343	12564007.511464	9	463.1258	8.81059e-05	3.31590e-04
2023/03/11	05:33:54	ok	ok	462.8160	68.375	0.044132	19.14	56.757	9.307	13331746.235035	10	463.3715	8.32174e-05	2.90907e-04
2023/03/11	05:38:54	ok	ok	463.0460	68.414	0.044132	19.39	56.574	9.411	12350821.391963	11	463.6028	8.41200e-05	2.77498e-04
2023/03/11	05:43:54	ok	ok	463.0700	68.415	0.044132	19.37	56.596	9.407	13118540.651342	9	463.3413	9.61862e-05	3.89716e-04
2023/03/11	05:48:54	--	ok	463.2200	68.412	0.044132	19.36	56.605	9.401	11052821.297442	9	463.4646	8.82816e-05	2.20292e-04
2023/03/11	05:49:01	ok	ok	462.8480	68.409	0.044121	19.40	56.519	9.409	15152931.686658	10	463.5850	8.48704e-05	2.97432e-04
2023/03/11	05:54:01	ok	ok	463.1740	68.410	0.044121	19.37	56.564	9.402	14426104.678937	9	463.1673	1.03429e-04	7.56694e-04
2023/03/11	05:59:01	ok	ok	462.9000	68.409	0.044121	19.29	56.619	9.364	12627449.577359	9	463.5622	8.35996e-05	2.09010e-04
2023/03/11	06:04:01	ok	ok	462.8040	68.407	0.044121	19.32	56.646	9.384	13842172.266482	11	463.4590	8.90934e-05	4.67688e-04
2023/03/11	06:09:01	ok	ok	462.9500	68.406	0.044121	19.27	56.582	9.349	14268354.907486	11	463.5484	8.43426e-05	2.40195e-04
2023/03/11	06:14:01	ok	ok	462.9740	68.405	0.044121	19.23	56.678	9.341	13357649.512661	11	463.3748	9.21565e-05	3.66498e-04
2023/03/11	06:19:01	ok	ok	463.0360	68.404	0.044121	19.22	56.698	9.337	14782125.765760	10	463.5566	8.10384e-05	2.18999e-04
2023/03/11	06:24:01	ok	ok	462.9220	68.406	0.044121	19.23	56.600	9.328	12479623.565219	8	463.4693	8.59400e-05	2.15189e-04
2023/03/11	06:29:01	ok	ok	463.0840	68.402	0.044121	19.16	56.692	9.305	13464980.003324	10	463.5376	8.09071e-05	2.38676e-04
2023/03/11	06:34:01	ok	ok	463.0220	68.402	0.044121	19.19	56.628	9.309	11848197.759115	10	463.3394	9.08375e-05	3.91160e-04
2023/03/11	06:39:01	--	ok	462.7540	68.398	0.044121	19.14	56.620	9.285	14699127.970830	10	463.3004	9.08080e-05	2.46129e-04
2023/03/11	06:39:08	ok	ok	462.9000	68.398	0.044133	19.12	56.619	9.270	12277309.669234	11	463.3191	9.01792e-05	6.69384e-04
2023/03/11	06:44:08	ok	ok	463.1440	68.398	0.044133	19.12	56.698	9.283	13207327.491992	9	463.5032	8.24775e-05	1.74956e-04
2023/03/11	06:49:08	ok	ok	462.8260	68.400	0.044133	19.14	56.712	9.300	13591062.413991	9	463.4714	8.41177e-05	1.39117e-04
2023/03/11	06:54:08	ok	ok	462.8680	68.402	0.044133	19.13	56.655	9.283	11083796.261352	9	463.2357	9.59449e-05	3.69352e-04
2023/03/11	06:59:08	--	ok	462.7180	68.403	0.044133	19.14	56.666	9.292	12330295.033885	10	463.1915	9.67542e-05	7.34811e-04
2023/03/11	06:59:15	ok	ok	463.0780	68.425	0.044147	19.14	56.634	9.287	14744176.691593	8	463.7221	8.69841e-05	1.73699e-04
2023/03/11	07:04:14	ok	ok	463.1380	68.429	0.044147	19.13	56.643	9.281	12961106.188684	9	463.5570	9.18722e-05	3.64050e-04
2023/03/11	07:09:14	ok	ok	463.1500	68.425	0.044147	19.17	56.614	9.300	15701376.357222	9	463.5385	9.41471e-05	3.11202e-04
2023/03/11	07:14:14	ok	ok	463.0160	68.421	0.044147	19.12	56.687	9.281	15028031.330056	9	463.3965	9.99416e-05	6.25365e-04
2023/03/11	07:19:14	--	ok	463.2320	68.427	0.044147	19.16	56.680	9.303	14920375.884424	9	463.7274	8.44449e-05	1.39120e-04
2023/03/11	07:19:21	ok	ok	462.8520	68.424	0.044136	19.17	56.605	9.298	13265131.090100	9	463.6719	8.75243e-05	2.40247e-04
2023/03/11	07:24:21	ok	ok	463.1340	68.420	0.044136	19.12	56.675	9.279	10678226.080097	10	463.5456	9.19016e-05	3.28557e-04
2023/03/11	07:29:20	ok	ok	462.9960	68.421	0.044136	19.06	56.724	9.257	9726221.545562	9	463.6788	8.46719e-05	1.92696e-04
2023/03/11	07:34:20	--	ok	463.4420	68.419	0.044136	19.07	56.725	9.264	9978600.346092	9	463.8064	7.88035e-05	2.55930e-04
2023/03/11	07:34:27	ok	ok	463.0300	68.416	0.044114	19.06	56.678	9.249	10830608.484767	10	463.6355	8.63425e-05	2.84089e-04
2023/03/11	07:39:27	ok	ok	463.0380	68.416	0.044114	19.12	56.710	9.285	9421905.739437	9	463.6783	8.46245e-05	2.52845e-04
2023/03/11	07:44:27	ok	ok	463.1240	68.423	0.044114	19.34	56.435	9.364	11121810.441177	9	463.5645	9.26555e-05	3.76032e-04
2023/03/11	07:49:27	--	ok	463.5220	68.429	0.044114	19.49	56.396	9.436	12928833.947255	9	463.7529	8.48063e-05	1.40925e-04
2023/03/11	07:49:34	--	ok	463.3820	68.425	0.044088	19.49	56.396	9.436	9532808.742736	9	463.6936	8.92066e-05	2.40801e-04
2023/03/11	07:49:42	--	ok	463.2140	68.415	0.044069	19.37	56.426	9.379	12757843.225805	8	463.6216	8.68546e-05	1.97951e-04
2023/03/11	07:49:49	ok	ok	462.8100	68.399	0.044059	19.27	56.628	9.356	11729579.909643	10	463.5562	8.53161e-05	2.56626e-04
2023/03/11	07:54:48	ok	ok	463.1080	68.430	0.044059	19.60	56.364	9.493	13380660.636854	11	463.6386	9.21274e-05	4.29572e-04
2023/03/11	07:59:48	--	ok	463.3140	68.439	0.044059	19.64	56.451	9.531	12369206.779413	10	463.8688	8.17869e-05	2.47802e-04
2023/03/11	07:59:55	ok	ok	463.0740	68.428	0.044043	19.63	56.403	9.516	11981285.723085	10	463.8133	8.41706e-05	2.66324e-04
2023/03/11	08:04:55	--	ok	463.4380	68.435	0.044043	19.70	56.345	9.545	13617486.989260	10	463.8836	8.09402e-05	1.97129e-04
2023/03/11	08:05:03	--	ok	463.2140	68.418	0.044022	19.74	56.327	9.565	12728416.833929	10	463.6816	8.36565e-05	2.77211e-04
2023/03/11	08:05:10	--	ok	462.5920	68.339	0.044011	19.64	56.313	9.508	13753472.483798	11	463.1678	9.27932e-05	6.27766e-04
2023/03/11	08:05:17	ok	ok	462.9060	68.273	0.044031	19.53	56.423	9.464	12217936.089845	10	463.0655	9.22149e-05	5.57864e-04
2023/03/11	08:10:17	--	ok	462.6380	68.385	0.044031	19.71	56.336	9.552	13393692.825823	11	463.4273	8.41444e-05	2.68506e-04
2023/03/11	08:10:24	--	ok	462.6320	68.385	0.044049	19.74	56.295	9.560	12769703.444546	10	463.4712	8.16215e-05	2.56127e-04
2023/03/11	08:10:32	--	ok	462.6300	68.343	0.044067	19.68	56.275	9.525	12673939.797673	11	463.4349	8.10151e-05	2.46522e-04
2023/03/11	08:10:39	--	ok	462.5480	68.258	0.044085	19.53	56.504	9.478	13379704.383336	10	463.2471	8.33249e-05	3.08557e-04
2023/03/11	08:10:46	--	ok	462.3520	68.235	0.044108	19.43	56.628	9.443	13222451.456225	11	463.1816	8.07458e-05	3.28444e-04
2023/03/11	08:10:54	--	ok	462.5900	68.375	0.04414	19.34	56.771	9.420	12558031.519350	9	463.4052	8.47746e-05	2.26794e-04
2023/03/11	08:11:01	ok	ok	463.1180	68.428	0.04416	19.24	57.053	9.410	14673301.448454	9	463.5436	9.54408e-05	5.08664e-04
2023/03/11	08:16:00	--	ok	463.6200	68.506	0.04416	19.57	56.497	9.500	14572871.763521	9	464.1057	8.07748e-05	2.16850e-04
2023/03/11	08:16:07	--	ok	463.4600	68.499	0.04413	19.53	56.469	9.472	12386673.635330	8	463.9962	8.63912e-05	2.33129e-04
2023/03/11	08:16:15	--	ok	463.5280	68.460	0.044107	19.47	56.577	9.459	13215373.207428	9	463.9568	8.40224e-05	2.26396e-04
2023/03/11	08:16:22	ok	ok	463.0960	68.433	0.044081	19.39	56.564	9.409	10976310.954536	9	463.7786	8.71397e-05	1.78605e-04
2023/03/11	08:21:21	--	ok	463.4720	68.506	0.044081	19.52	56.559	9.479	11156551.291727	7	464.0013	8.51570e-05	2.22061e-04
2023/03/11	08:21:28	--	ok	463.3360	68.476	0.044058	19.53	56.550	9.485	13494399.067541	11	463.8356	9.13429e-05	6.21439e-04
2023/03/11	08:21:35	--	ok	463.2640	68.448	0.044041	19.42	56.545	9.422	13493455.430299	11	463.7405	9.18581e-05	5.63103e-04
2023/03/11	08:21:43	ok	ok	462.8100	68.392	0.044028	19.27	56.684	9.366	15075297.144702	11	463.3576	8.99578e-05	5.11173e-04
2023/03/11	08:26:42	ok	ok	463.1020	68.419	0.044028	19.46	56.564	9.449	13047014.902743	9	463.4207	9.71593e-05	3.65314e-04
2023/03/11	08:31:42	ok	ok	463.0000	68.419	0.044028	19.47	56.577	9.459	13499932.093863	11	463.5392	9.09695e-05	3.37262e-04
2023/03/11	08:36:42	ok	ok	463.1220	68.424	0.044028	19.60	56.432	9.504	14701126.050790	10	463.7545	8.31548e-05	2.34645e-04
2023/03/11	08:41:42	ok	ok	463.1360	68.425	0.044028	19.75	56.318	9.571	12275603.903708	10	463.6548	8.96841e-05	4.11834e-04
2023/03/11	08:46:42	--	ok	463.2060	68.433	0.044028	19.84	56.307	9.618	13090129.733207	9	463.5597	9.39273e-05	3.13592e-04
2023/03/11	08:46:49	ok	ok	463.1840	68.412	0.044018	19.89	56.280	9.644	14005369.297739	10	463.5887	8.52402e-05	2.71124e-04
2023/03/11	08:51:49	ok	ok	462.9620	68.410	0.044018	19.89	56.316	9.651	12722190.603471	11	463.3602	9.59362e-05	8.64881e-04
2023/03/11	08:56:49	--	ok	463.4360	68.412	0.044018	19.97	56.268	9.685	13363610.264629	9	463.6934	8.04987e-05	2.33802e-04
2023/03/11	08:56:56	--	ok	462.3340	68.281	0.043997	20.03	56.263	9.716	14490332.283125	9	463.1658	8.47523e-05	2.35616e-04
2023/03/11	08:57:04	--	ok	462.3160	68.205	0.04403	19.91	56.216	9.641	14422689.926166	8	462.9856	8.76931e-05	2.77876e-04
2023/03/11	08:57:11	--	ok	462.1960	68.167	0.044064	19.78	56.381	9.598	12343080.927612	11	462.9781	8.16765e-05	2.39860e-04
2023/03/11	08:57:18	--	ok	462.2540	68.145	0.044104	19.68	56.593	9.579	12502254.553602	8	462.7785	8.65494e-05	2.53334e-04
2023/03/11	08:57:26	ok	ok	462.9220	68.385	0.044141	19.63	56.756	9.575	10804316.605261	9	463.4383	8.35781e-05	2.87174e-04
2023/03/11	09:02:25	ok	ok	463.0680	68.424	0.044141	20.05	56.268	9.732	12273245.000273	10	463.6311	8.94232e-05	3.97775e-04
2023/03/11	09:07:25	--	ok	463.4200	68.422	0.044141	20.11	56.263	9.763	12509640.234886	9	463.6322	8.94404e-05	3.89029e-04
2023/03/11	09:07:32	ok	ok	462.8940	68.424	0.04412	20.14	56.188	9.767	11611426.636300	10	463.8301	8.14609e-05	2.36274e-04
2023/03/11	09:12:32	--	ok	463.2960	68.423	0.04412	20.14	56.268	9.780	11737648.714244	9	463.8260	8.13143e-05	2.30911e-04
2023/03/11	09:12:40	--	ok	463.2800	68.423	0.044105	20.16	56.239	9.791	12682530.536427	9	463.7905	8.29261e-05	2.87325e-04
2023/03/11	09:12:47	ok	ok	463.1720	68.416	0.044092	20.08	56.216	9.739	12959730.353160	11	463.7362	8.10297e-05	2.68455e-04
2023/03/11	09:17:46	--	ok	463.3780	68.426	0.044092	20.09	56.318	9.765	13799438.319328	11	463.6587	8.77168e-05	4.69479e-04
2023/03/11	09:17:53	ok	ok	463.0160	68.423	0.044073	20.09	56.298	9.761	12633866.856074	11	463.6015	8.93056e-05	5.97668e-04
2023/03/11	09:22:53	ok	ok	463.0920	68.421	0.044073	20.00	56.454	9.732	13190451.682534	10	463.6174	8.78249e-05	3.91241e-04
2023/03/11	09:27:53	--	ok	463.4800	68.424	0.044073	20.11	56.332	9.775	12977423.194150	10	463.6716	8.80791e-05	3.28056e-04
2023/03/11	09:28:01	--	ok	463.5760	68.425	0.044049	20.15	56.257	9.786	13243014.940017	10	463.8580	7.99515e-05	2.67622e-04
2023/03/11	09:28:08	--	ok	463.2300	68.410	0.044021	20.14	56.143	9.759	12140064.153271	11	463.6982	8.14592e-05	2.59010e-04
2023/03/11	09:28:16	--	ok	462.5960	68.290	0.044009	20.00	56.216	9.691	12744534.785305	10	463.2465	8.37303e-05	3.20100e-04
2023/03/11	09:28:23	--	ok	462.3720	68.236	0.044029	19.89	56.509	9.684	12208368.340934	10	463.1277	8.39382e-05	3.02163e-04
2023/03/11	09:28:30	--	ok	462.4420	68.237	0.04406	19.78	56.661	9.646	14904346.078640	11	463.1089	8.20228e-05	3.10942e-04
2023/03/11	09:28:37	--	ok	462.4380	68.219	0.044088	19.68	56.986	9.646	13221654.806890	10	462.8928	9.14533e-05	5.45360e-04
2023/03/11	09:28:45	--	ok	462.2980	68.211	0.044116	19.64	57.266	9.669	14305733.045675	8	462.9617	8.79854e-05	3.07697e-04
2023/03/11	09:28:52	ok	ok	463.1440	68.412	0.044151	19.58	57.452	9.668	15925286.543031	10	463.4205	9.40842e-05	4.93365e-04
2023/03/11	09:33:52	--	ok	463.6080	68.461	0.044151	20.29	56.220	9.861	13749645.038720	11	463.9207	8.64770e-05	2.80502e-04
2023/03/11	09:33:59	--	ok	463.4360	68.458	0.044121	20.29	56.143	9.847	13071986.913983	10	464.0347	8.17837e-05	2.03961e-04
2023/03/11	09:34:06	--	ok	463.2600	68.434	0.044099	20.24	56.098	9.807	13300953.843429	10	463.9035	8.37268e-05	2.78210e-04
2023/03/11	09:34:14	--	ok	463.2120	68.418	0.044086	20.12	56.176	9.757	13265101.418248	11	463.8001	8.20406e-05	3.08859e-04
2023/03/11	09:34:21	ok	ok	463.0560	68.415	0.044076	20.07	56.350	9.755	13335208.730067	11	463.7092	8.15477e-05	3.11283e-04
2023/03/11	09:39:21	--	ok	463.8800	68.466	0.044076	20.39	56.213	9.916	14007161.759724	11	464.0635	7.94814e-05	2.28665e-04
2023/03/11	09:39:29	--	ok	463.4860	68.440	0.044032	20.40	56.147	9.913	14849258.741084	10	463.9627	8.22363e-05	2.35623e-04
2023/03/11	09:39:36	ok	ok	462.8220	68.317	0.044008	20.32	56.147	9.865	11020241.234945	10	463.3071	8.58813e-05	3.13953e-04
2023/03/11	09:44:35	ok	ok	463.0780	68.385	0.044008	20.45	56.211	9.949	12059006.236879	11	463.4018	8.74703e-05	4.13282e-04
2023/03/11	09:49:35	--	ok	462.7500	68.390	0.044008	20.56	56.194	10.011	11585949.512606	9	463.4951	8.41136e-05	3.28266e-04
2023/03/11	09:49:42	ok	ok	463.1420	68.391	0.04402	20.50	56.107	9.963	13347676.889126	9	463.5058	8.39935e-05	2.15619e-04
2023/03/11	09:54:41	ok	ok	463.1780	68.390	0.04402	20.58	56.266	10.035	12271957.235123	10	463.5205	8.28929e-05	2.76151e-04
2023/03/11	09:59:41	--	ok	463.2040	68.396	0.04402	20.69	56.124	10.075	12119059.702594	11	463.4579	8.76469e-05	4.41700e-04
2023/03/11	09:59:48	ok	ok	462.9380	68.388	0.04401	20.69	56.138	10.077	9853872.928741	9	463.4727	8.52354e-05	2.76590e-04
2023/03/11	10:04:48	ok	ok	462.8000	68.388	0.04401	20.78	56.172	10.133	10092842.231337	11	463.3661	8.76037e-05	5.08223e-04
2023/03/11	10:09:48	ok	ok	462.9840	68.399	0.04401	20.84	56.149	10.170	10756999.768103	11	463.5813	8.12262e-05	2.46979e-04
2023/03/11	10:14:48	ok	ok	463.1680	68.395	0.04401	20.91	56.172	10.215	10829352.600662	10	463.4765	8.69315e-05	4.09229e-04
2023/03/11	10:19:48	ok	ok	463.1420	68.406	0.04401	20.96	56.258	10.257	13495928.197204	10	463.3457	9.49139e-05	6.18699e-04
2023/03/11	10:24:48	--	ok	463.2880	68.402	0.04401	21.04	56.262	10.308	11081923.828021	10	463.4569	8.91470e-05	3.47353e-04
2023/03/11	10:24:55	ok	ok	463.1440	68.336	0.043996	21.04	56.170	10.291	13936118.489858	11	463.4283	8.22678e-05	2.47273e-04
2023/03/11	10:29:55	ok	ok	462.9780	68.331	0.043996	21.10	56.236	10.339	12274238.305155	9	463.3785	8.27835e-05	2.84324e-04
2023/03/11	10:34:55	ok	ok	462.9860	68.340	0.043996	21.16	56.143	10.355	13481315.593538	10	463.4631	8.08126e-05	2.39791e-04
2023/03/11	10:39:55	ok	ok	463.1400	68.354	0.043996	21.29	56.162	10.436	12647139.871506	8	463.4110	8.36952e-05	2.11256e-04
2023/03/11	10:44:55	--	ok	463.2680	68.351	0.043996	21.33	56.272	10.481	12009535.879254	9	463.4518	8.24622e-05	2.16702e-04
2023/03/11	10:45:02	--	ok	462.6800	68.221	0.043983	21.34	56.184	10.474	12449954.859554	10	463.1991	8.21699e-05	2.62985e-04
2023/03/11	10:45:09	ok	ok	462.8960	68.188	0.043998	21.31	56.124	10.445	12646874.375800	9	462.9372	9.08559e-05	4.88331e-04
2023/03/11	10:50:09	ok	ok	462.9260	68.230	0.043998	21.45	56.147	10.535	12817821.631954	8	463.0859	8.65402e-05	3.16447e-04
2023/03/11	10:55:09	--	ok	462.6240	68.224	0.043998	21.50	56.197	10.571	12577915.779344	10	463.2451	8.12661e-05	2.21806e-04
2023/03/11	10:55:16	ok	ok	462.8660	68.219	0.044017	21.55	56.184	10.602	13541189.756868	8	463.1810	8.37127e-05	2.85172e-04
2023/03/11	11:00:16	ok	ok	462.9700	68.244	0.044017	21.58	56.268	10.636	13735117.253021	9	463.2643	8.05558e-05	1.94479e-04
2023/03/11	11:05:16	ok	ok	462.8120	68.250	0.044017	21.67	56.271	10.689	14467259.816188	10	463.2132	8.29765e-05	2.79057e-04
2023/03/11	11:10:16	ok	ok	462.8720	68.253	0.044017	21.75	56.181	10.725	13016979.679062	10	463.1703	8.57268e-05	4.72123e-04
2023/03/11	11:15:16	ok	ok	462.9880	68.255	0.044017	21.87	56.222	10.803	14716105.050070	9	463.0552	9.38780e-05	6.88903e-04
2023/03/11	11:20:16	ok	ok	463.0260	68.264	0.044017	21.92	56.298	10.852	13345104.564145	9	463.0612	9.32267e-05	6.11930e-04
2023/03/11	11:25:16	ok	ok	463.1880	68.255	0.044017	21.87	56.451	10.846	11557120.000993	8	463.2006	8.35729e-05	2.49491e-04
2023/03/11	11:30:16	--	ok	462.2520	68.205	0.044017	21.40	57.250	10.707	8802000.774556	11	463.0987	8.12422e-05	2.80291e-04
2023/03/11	11:30:23	--	ok	462.2580	68.194	0.044054	21.37	57.282	10.695	9260543.324402	11	463.1341	7.60485e-05	2.50725e-04
2023/03/11	11:30:31	--	ok	462.3380	68.167	0.044091	21.29	57.232	10.635	8904431.378484	11	462.9950	7.86634e-05	2.76375e-04
2023/03/11	11:30:39	--	ok	462.7380	68.367	0.044125	21.20	57.389	10.611	9082515.807382	10	463.4744	8.33020e-05	2.66654e-04
2023/03/11	11:30:46	--	ok	463.3040	68.424	0.044137	21.07	57.617	10.573	13152277.751888	8	463.5647	8.81313e-05	2.35798e-04
2023/03/11	11:30:53	--	ok	463.2840	68.424	0.044123	21.06	57.777	10.594	13021578.947705	10	463.6443	8.43091e-05	2.46833e-04
2023/03/11	11:31:00	--	ok	462.7260	68.423	0.044109	20.99	57.855	10.566	9364478.525020	10	463.6761	8.26245e-05	2.45944e-04
2023/03/11	11:31:07	ok	ok	463.0380	68.419	0.044122	20.93	57.925	10.544	10666101.422447	10	463.6748	8.23225e-05	2.29279e-04
2023/03/11	11:36:07	--	ok	463.7140	68.433	0.044122	21.11	57.522	10.583	6619740.871774	11	463.5254	9.60441e-05	1.10503e-03
2023/03/11	11:36:14	ok	ok	462.9200	68.435	0.044087	21.16	57.508	10.607	6978126.806736	10	463.8387	8.12020e-05	2.47140e-04
2023/03/11	11:41:14	--	ok	462.7020	68.429	0.044087	21.01	57.700	10.554	6914995.465899	11	463.5115	9.39263e-05	7.47529e-04
2023/03/11	11:41:21	ok	ok	462.8860	68.429	0.044101	21.00	57.722	10.550	5754321.832910	8	463.6741	8.40962e-05	2.28506e-04
2023/03/11	11:46:21	--	ok	465.7520	68.426	0.044101	20.94	57.790	10.528	6467593.325312	11	463.7030	8.14337e-05	1.80680e-04
2023/03/11	11:46:28	--	ok	461.6720	68.114	0.043964	20.93	57.777	10.517	8433311.306566	7	462.3838	8.76663e-05	2.32168e-04
2023/03/11	11:46:36	--	ok	461.0600	68.088	0.04403	20.86	57.810	10.479	6842017.749181	9	462.3295	8.41630e-05	2.62588e-04
2023/03/11	11:46:44	--	ok	462.6940	68.342	0.044127	20.73	58.039	10.444	11112534.667861	11	463.3531	8.18688e-05	2.45622e-04
2023/03/11	11:46:51	ok	ok	462.8380	68.416	0.044142	20.65	58.309	10.441	11675993.786432	10	463.5687	8.43245e-05	2.39367e-04
2023/03/11	11:51:51	ok	ok	462.9500	68.431	0.044142	20.96	57.873	10.551	7787578.701487	11	463.6853	8.69293e-05	3.51087e-04
2023/03/11	11:56:50	--	ok	463.5220	68.430	0.044142	20.89	58.019	10.535	8973492.357067	11	463.6497	8.61488e-05	4.30096e-04
2023/03/11	11:56:57	--	ok	463.2500	68.429	0.044116	20.86	57.957	10.506	5082286.098468	10	463.7242	8.23840e-05	2.18270e-04
2023/03/11	11:57:04	--	ok	465.8640	68.423	0.044104	20.84	57.966	10.499	6865397.835260	11	463.5264	8.87693e-05	6.13487e-04
2023/03/11	11:57:12	--	ok	461.5160	68.038	0.043961	20.68	58.108	10.423	7540257.649325	7	462.0670	8.73733e-05	2.69498e-04
2023/03/11	11:57:19	--	ok	461.0920	68.003	0.044034	20.65	58.514	10.478	6573983.388142	8	462.0844	8.37363e-05	2.16068e-04
2023/03/11	11:57:27	--	ok	462.0780	68.325	0.04413	20.53	58.630	10.428	6605307.896920	11	463.2943	8.00045e-05	2.79062e-04
2023/03/11	11:57:34	--	ok	463.5280	68.564	0.044176	20.53	58.688	10.439	8253199.846470	10	464.2499	8.18314e-05	3.05197e-04
2023/03/11	11:57:41	--	ok	466.2220	68.551	0.04415	20.48	58.825	10.429	5206614.297925	11	464.0373	8.86208e-05	5.98103e-04
2023/03/11	11:57:49	--	ok	461.3700	68.142	0.043989	20.40	58.936	10.405	7443067.109692	8	462.5848	8.52584e-05	3.19900e-04
2023/03/11	11:57:56	--	ok	461.5200	68.135	0.04407	20.33	59.132	10.397	6488996.616068	8	462.5816	8.35638e-05	2.44755e-04
2023/03/11	11:58:03	ok	ok	463.1560	68.397	0.044144	20.39	59.333	10.467	10585380.361474	11	463.4752	8.35658e-05	2.15253e-04
2023/03/11	12:03:03	ok	ok	462.9500	68.427	0.044144	20.86	58.038	10.521	9237839.774147	12	463.4726	9.49790e-05	6.93884e-04
2023/03/11	12:08:03	ok	ok	462.8980	68.427	0.044144	20.87	58.085	10.537	10270768.534965	11	463.6044	8.70133e-05	4.48981e-04
2023/03/11	12:13:03	--	ok	463.6240	68.427	0.044144	20.94	58.062	10.577	9488547.862124	11	463.6172	8.63170e-05	3.25598e-04
2023/03/11	12:13:10	--	ok	462.3120	68.426	0.044113	20.91	58.015	10.551	4850709.148168	10	463.7298	8.15432e-05	3.15812e-04
2023/03/11	12:13:18	--	ok	462.6580	68.420	0.044147	20.91	57.989	10.546	5700449.785204	10	463.6333	8.54276e-05	2.04172e-04
2023/03/11	12:13:25	--	ok	463.2180	68.452	0.044164	20.82	58.042	10.495	8810563.338425	10	463.9221	8.36820e-05	2.60318e-04
2023/03/11	12:13:32	--	ok	462.6320	68.443	0.044153	20.73	58.221	10.477	6669780.341262	10	463.8234	8.50460e-05	2.50964e-04
2023/03/11	12:13:39	ok	ok	463.1180	68.482	0.044171	20.68	58.437	10.482	9523485.171705	11	464.0338	8.24893e-05	2.61329e-04
2023/03/11	12:18:39	--	ok	464.1440	68.575	0.044171	20.94	58.120	10.588	9630758.681707	9	464.2810	7.93592e-05	1.72879e-04
2023/03/11	12:18:46	ok	ok	462.9220	68.580	0.044114	20.94	58.085	10.581	5507300.295250	10	464.2284	8.35216e-05	2.72216e-04
2023/03/11	12:23:46	--	ok	463.8800	68.575	0.044114	20.94	58.131	10.590	4642395.021346	11	464.1044	8.76417e-05	3.97199e-04
2023/03/11	12:23:53	--	ok	463.4580	68.575	0.04407	20.99	58.152	10.620	5407692.815654	11	464.2678	8.07987e-05	2.23013e-04
2023/03/11	12:24:01	--	ok	463.3440	68.480	0.044047	20.93	58.083	10.573	8485752.286256	9	464.0084	8.49648e-05	2.49812e-04
2023/03/11	12:24:08	ok	ok	463.0400	68.413	0.04403	20.84	58.103	10.524	7875001.831600	11	463.5791	8.31740e-05	2.80360e-04
2023/03/11	12:29:07	--	ok	462.5680	68.430	0.04403	20.99	58.172	10.624	5681402.352061	10	463.7585	8.17531e-05	2.37176e-04
2023/03/11	12:29:14	ok	ok	462.8320	68.429	0.044052	21.03	58.122	10.641	9357371.722059	9	463.6530	8.72023e-05	2.58083e-04
2023/03/11	12:34:13	--	ok	463.2540	68.429	0.044052	21.04	58.204	10.664	7591930.909081	9	463.6565	8.54145e-05	2.87329e-04
2023/03/11	12:34:20	ok	ok	462.9240	68.430	0.044039	21.06	58.172	10.667	7208519.346133	10	463.7435	8.24567e-05	2.41011e-04
2023/03/11	12:39:19	ok	ok	463.0160	68.428	0.044039	21.09	58.257	10.702	9330564.512199	10	463.9051	7.29491e-05	4.74566e-04
2023/03/11	12:44:19	--	ok	462.6780	68.429	0.044039	21.10	58.282	10.715	7692708.465736	11	463.4688	9.63717e-05	7.26185e-04
2023/03/11	12:44:26	ok	ok	462.9160	68.430	0.044055	21.14	58.254	10.736	7118171.803168	9	463.7079	8.37905e-05	2.57529e-04
2023/03/11	12:49:26	ok	ok	462.8900	68.427	0.044055	21.20	58.312	10.782	8188947.267835	9	463.7243	8.20522e-05	1.87924e-04
2023/03/11	12:54:26	ok	ok	462.9200	68.428	0.044055	21.24	58.308	10.808	9532503.774306	10	463.8331	7.74952e-05	2.40102e-04
2023/03/11	12:59:26	--	ok	462.7180	68.427	0.044055	21.27	58.300	10.823	6451942.779189	9	463.7336	8.22652e-05	1.92705e-04
2023/03/11	12:59:34	--	ok	462.6700	68.424	0.044069	21.27	58.312	10.825	7715883.881567	9	463.6644	8.43473e-05	2.15747e-04
2023/03/11	12:59:41	ok	ok	462.8700	68.415	0.044086	21.27	58.289	10.821	7682217.657964	9	463.6155	8.45067e-05	1.94489e-04
2023/03/11	13:04:40	--	ok	463.4440	68.426	0.044086	21.37	58.294	10.884	7549954.060070	9	463.7780	7.92681e-05	2.23256e-04
2023/03/11	13:04:47	--	ok	463.5100	68.425	0.044064	21.36	58.257	10.869	10742794.991142	10	463.7001	8.28224e-05	2.68361e-04
2023/03/11	13:04:54	--	ok	462.7080	68.411	0.044039	21.33	58.273	10.853	8860926.677348	8	463.5306	8.67285e-05	2.75563e-04
2023/03/11	13:05:02	--	ok	462.6360	68.391	0.044053	21.23	58.280	10.793	9340724.937452	10	463.4871	8.29157e-05	2.36776e-04
2023/03/11	13:05:09	--	ok	462.4720	68.384	0.044071	21.17	58.454	10.790	8870812.924267	9	463.4207	8.50365e-05	2.14067e-04
2023/03/11	13:05:17	ok	ok	462.8260	68.373	0.044097	21.14	58.550	10.791	7432483.715533	9	463.4100	8.34067e-05	2.57892e-04
2023/03/11	13:10:16	--	ok	462.4720	68.424	0.044097	21.44	58.305	10.932	7344416.954497	11	463.4658	9.55767e-05	7.59957e-04
2023/03/11	13:10:23	ok	ok	463.1040	68.421	0.044124	21.40	58.253	10.895	7473626.413458	9	463.6598	8.31808e-05	2.19934e-04
2023/03/11	13:15:23	--	ok	466.1300	68.425	0.044124	21.50	58.314	10.969	5949040.346996	11	463.7752	7.91483e-05	2.38341e-04
2023/03/11	13:15:30	--	ok	462.0680	68.099	0.043967	21.54	58.244	10.983	8018578.096175	7	462.3670	8.54457e-05	2.18135e-04
2023/03/11	13:15:38	--	ok	461.2420	68.062	0.044013	21.40	58.332	10.910	7481732.132400	8	462.3852	8.33602e-05	1.36835e-04
2023/03/11	13:15:45	--	ok	461.3240	68.135	0.044102	21.27	58.665	10.891	6747425.630783	7	462.6057	8.72664e-05	2.34678e-04
2023/03/11	13:15:52	--	ok	463.6840	68.612	0.044185	21.20	58.972	10.904	10468613.841967	11	464.2084	9.14345e-05	6.38215e-04
2023/03/11	13:16:00	--	ok	463.2460	68.628	0.044152	21.19	58.981	10.897	6933567.491679	10	464.3070	8.57700e-05	2.50118e-04
2023/03/11	13:16:07	--	ok	463.3700	68.604	0.04414	21.13	59.060	10.876	8268009.056960	10	464.3457	8.33919e-05	2.52110e-04
2023/03/11	13:16:14	--	ok	463.4000	68.573	0.044121	21.04	59.127	10.833	6483393.257961	10	464.2849	8.44969e-05	2.59567e-04
2023/03/11	13:16:22	--	ok	463.3800	68.578	0.044101	21.00	59.333	10.844	8222508.671606	9	464.2684	8.46192e-05	2.85954e-04
2023/03/11	13:16:29	--	ok	463.8460	68.561	0.044082	21.01	59.631	10.907	6321191.485002	11	464.0980	9.05134e-05	6.40391e-04
2023/03/11	13:16:36	--	ok	462.7940	68.419	0.04404	20.96	59.820	10.906	9044896.999509	9	463.6092	8.46757e-05	2.22749e-04
2023/03/11	13:16:43	ok	ok	462.8320	68.419	0.04405	20.91	59.814	10.878	7464238.947583	11	463.6365	8.23589e-05	1.69479e-04
2023/03/11	13:21:43	--	ok	463.5340	68.449	0.04405	21.42	58.427	10.944	4844920.119291	9	463.7117	9.08359e-05	3.04971e-04
2023/03/11	13:21:50	--	ok	462.2720	68.404	0.044024	21.41	58.404	10.932	6458652.793799	9	463.5346	8.44312e-05	2.83855e-04
2023/03/11	13:21:58	--	ok	462.4080	68.376	0.04406	21.41	58.404	10.932	7028727.996801	10	463.5042	8.22070e-05	2.68553e-04
2023/03/11	13:22:05	--	ok	462.3220	68.327	0.044089	21.19	58.651	10.836	6952932.614206	11	463.3799	7.96625e-05	2.27656e-04
2023/03/11	13:22:12	--	ok	461.8600	68.307	0.044123	21.17	58.918	10.875	7757099.966818	8	463.2155	8.48935e-05	2.66232e-04
2023/03/11	13:22:19	--	ok	463.5760	68.521	0.04418	21.14	59.005	10.875	10590005.832991	9	464.1230	8.47512e-05	3.02179e-04
2023/03/11	13:22:27	ok	ok	463.0360	68.523	0.044152	21.09	59.155	10.867	5825250.515952	10	464.1170	8.49135e-05	2.42434e-04
2023/03/11	13:27:26	--	ok	463.7800	68.653	0.044152	21.58	58.317	11.024	5912509.053670	10	464.3959	8.31579e-05	2.52673e-04
2023/03/11	13:27:34	--	ok	463.5820	68.648	0.044113	21.57	58.314	11.013	7755708.954013	10	464.4427	8.15524e-05	2.06986e-04
2023/03/11	13:27:41	--	ok	463.7680	68.598	0.044084	21.52	58.250	10.974	13254285.131182	11	464.3304	8.29633e-05	2.40602e-04
2023/03/11	13:27:48	--	ok	463.3920	68.435	0.044045	21.40	58.447	10.931	7049974.554965	10	463.8243	8.01504e-05	2.06015e-04
2023/03/11	13:27:56	--	ok	462.5900	68.341	0.044026	21.30	58.647	10.906	6091182.833514	10	463.3473	8.17574e-05	2.98562e-04
2023/03/11	13:28:03	--	ok	462.5760	68.343	0.044046	21.26	58.854	10.918	7034713.478528	9	463.3427	8.23446e-05	2.55116e-04
2023/03/11	13:28:10	--	ok	462.5520	68.314	0.044067	21.16	59.042	10.890	7652464.979556	9	463.0590	9.19374e-05	5.56285e-04
2023/03/11	13:28:17	--	ok	462.5780	68.309	0.044089	21.10	59.306	10.903	7501904.161849	9	463.0408	9.73278e-05	5.85927e-04
2023/03/11	13:28:25	--	ok	462.4660	68.300	0.04411	21.10	59.500	10.939	8350812.822911	9	463.0808	9.09873e-05	5.23174e-04
2023/03/11	13:28:32	--	ok	462.4180	68.285	0.044137	21.09	59.609	10.950	7392296.843526	8	463.2122	8.43801e-05	2.29598e-04
2023/03/11	13:28:40	ok	ok	463.0160	68.433	0.044166	21.06	59.617	10.931	12302801.703585	10	463.7513	8.56541e-05	2.18179e-04
2023/03/11	13:33:39	--	ok	463.7040	68.495	0.044166	21.64	58.373	11.072	9977052.352242	10	463.9519	8.94785e-05	3.33559e-04
2023/03/11	13:33:46	--	ok	463.4080	68.493	0.044131	21.68	58.381	11.099	7358967.733676	9	464.0706	8.52415e-05	2.96276e-04
2023/03/11	13:33:53	--	ok	463.5160	68.462	0.044111	21.58	58.396	11.039	5639279.027223	11	464.0444	8.22561e-05	2.13135e-04
2023/03/11	13:34:01	ok	ok	463.0740	68.450	0.044085	21.52	58.488	11.018	7267157.092894	9	463.8740	8.55854e-05	2.23098e-04
2023/03/11	13:39:00	--	ok	463.2660	68.496	0.044085	21.72	58.308	11.112	7127723.030280	9	464.0749	8.43141e-05	2.75238e-04
2023/03/11	13:39:08	ok	ok	463.1040	68.504	0.044072	21.74	58.332	11.127	8357218.346417	10	464.1565	8.21969e-05	2.36161e-04
2023/03/11	13:44:07	--	ok	463.3020	68.503	0.044072	21.77	58.337	11.145	5780069.829577	11	464.0453	8.60621e-05	3.64490e-04
2023/03/11	13:44:14	--	ok	462.6940	68.510	0.044057	21.74	58.299	11.121	8019871.810196	9	464.0928	8.34880e-05	2.62197e-04
2023/03/11	13:44:21	--	ok	463.2400	68.465	0.044071	21.71	58.294	11.101	7856445.027825	11	463.9089	8.91208e-05	4.94837e-04
2023/03/11	13:44:29	ok	ok	463.0800	68.447	0.04406	21.60	58.341	11.038	8313532.352958	8	463.8737	8.55820e-05	2.41849e-04
2023/03/11	13:49:28	--	ok	463.4460	68.496	0.04406	21.81	58.332	11.172	7018278.872285	8	464.2030	7.89564e-05	2.31350e-04
2023/03/11	13:49:36	--	ok	462.6060	68.442	0.044038	21.84	58.303	11.183	6635214.442143	10	463.8970	8.22890e-05	2.26798e-04
2023/03/11	13:49:43	--	ok	462.5860	68.433	0.044057	21.80	58.227	11.143	8536650.827428	10	463.7672	8.24585e-05	2.36900e-04
2023/03/11	13:49:50	ok	ok	462.9160	68.417	0.044078	21.65	58.354	11.077	9008102.612695	9	463.6081	8.59126e-05	2.78297e-04
2023/03/11	13:54:50	--	ok	463.3340	68.440	0.044078	21.87	58.341	11.210	7194597.373066	10	463.7455	8.70557e-05	4.36051e-04
2023/03/11	13:54:57	ok	ok	463.0840	68.438	0.044061	21.85	58.305	11.194	8639695.127202	8	463.8148	8.37993e-05	2.26724e-04
2023/03/11	13:59:56	ok	ok	463.0780	68.443	0.044061	21.92	58.328	11.243	7710125.832696	8	463.4804	9.99139e-05	7.32660e-04
2023/03/11	14:04:56	ok	ok	463.1360	68.442	0.044061	21.98	58.363	11.287	7780445.392556	9	463.8938	7.97151e-05	1.66104e-04
2023/03/11	14:09:56	ok	ok	462.9080	68.442	0.044061	22.01	58.387	11.310	7079910.281415	10	463.8371	8.22303e-05	1.67321e-04
2023/03/11	14:14:56	--	ok	463.5040	68.441	0.044061	22.03	58.404	11.331	7061189.241270	9	463.7104	8.86589e-05	3.56242e-04
2023/03/11	14:15:04	--	ok	462.7340	68.440	0.044036	22.05	58.363	11.333	9664059.410223	9	463.7936	8.40515e-05	1.94134e-04
2023/03/11	14:15:11	ok	ok	463.0420	68.432	0.044049	22.01	58.355	11.304	10441375.409707	9	463.7516	8.29256e-05	2.71518e-04
2023/03/11	14:20:11	ok	ok	463.1440	68.441	0.044049	22.03	58.372	11.325	7967840.194236	10	463.8115	8.19029e-05	2.30114e-04
2023/03/11	14:25:11	ok	ok	463.0040	68.432	0.044049	21.99	58.364	11.297	7195396.468939	10	463.5258	9.58049e-05	6.61297e-04
2023/03/11	14:30:11	ok	ok	462.8420	68.413	0.044049	21.55	58.506	11.041	7348862.645865	10	463.4470	9.12968e-05	4.90691e-04
2023/03/11	14:35:11	--	ok	462.7300	68.397	0.044049	21.24	58.683	10.877	7546613.131705	11	463.4097	8.86450e-05	3.22897e-04
2023/03/11	14:35:18	ok	ok	463.1860	68.399	0.044063	21.29	58.698	10.907	10757962.717033	10	463.5547	8.23319e-05	2.60663e-04
2023/03/11	14:40:17	ok	ok	462.9520	68.376	0.044063	21.09	58.643	10.773	11733773.511125	9	463.2678	9.07194e-05	3.78215e-04
2023/03/11	14:45:17	ok	ok	463.0100	68.348	0.044063	20.90	58.738	10.674	12220761.573371	11	463.1926	9.35393e-05	7.36216e-04
2023/03/11	14:50:17	--	ok	463.3540	68.346	0.044063	20.86	58.788	10.657	10700814.444278	11	463.3549	8.16475e-05	1.99087e-04
2023/03/11	14:50:24	--	ok	462.5880	68.367	0.044045	20.83	58.784	10.639	6949728.240096	11	463.4311	8.15337e-05	2.26800e-04
2023/03/11	14:50:32	--	ok	462.6720	68.338	0.044066	20.84	58.729	10.638	9315539.218472	10	463.3509	8.32198e-05	2.97769e-04
2023/03/11	14:50:39	--	ok	461.4940	68.300	0.044082	20.82	58.712	10.616	7299292.891393	9	463.2385	8.48563e-05	1.93155e-04
2023/03/11	14:50:47	--	ok	462.3820	68.313	0.044157	20.73	58.674	10.559	10129652.176029	8	463.2375	8.63984e-05	2.18667e-04
2023/03/11	14:50:54	--	ok	463.4680	68.438	0.044188	20.69	58.827	10.560	9445531.739835	11	463.9171	8.19721e-05	2.52314e-04
2023/03/11	14:51:01	--	ok	463.4960	68.444	0.044165	20.62	58.985	10.544	9822068.838850	9	463.8966	8.57496e-05	3.07473e-04
2023/03/11	14:51:08	--	ok	462.7400	68.437	0.04414	20.58	59.239	10.565	5782941.948299	10	463.9433	8.20758e-05	2.83113e-04
2023/03/11	14:51:16	ok	ok	463.0440	68.437	0.044153	20.50	59.466	10.559	8844153.022593	9	463.8627	8.61331e-05	3.05476e-04
2023/03/11	14:56:15	--	ok	463.2260	68.479	0.044153	20.73	58.868	10.594	7089856.637237	10	463.8944	8.88194e-05	3.99850e-04
2023/03/11	14:56:22	--	ok	463.9220	68.488	0.044142	20.76	58.872	10.611	10353591.401321	10	464.0906	8.12016e-05	2.64584e-04
2023/03/11	14:56:30	--	ok	466.2340	68.460	0.044096	20.70	58.795	10.562	5144075.413956	11	464.0758	7.94197e-05	2.47322e-04
2023/03/11	14:56:37	--	ok	460.3120	67.655	0.043934	20.59	58.912	10.515	10446725.076211	10	461.0065	8.30361e-05	3.29535e-04
2023/03/11	14:56:45	--	ok	460.3800	67.800	0.044068	20.56	59.055	10.521	9265323.663431	10	461.3774	8.13784e-05	2.91184e-04
2023/03/11	14:56:52	--	ok	463.3520	68.488	0.044199	20.49	59.191	10.502	11580613.873293	9	464.0907	8.43025e-05	2.47594e-04
2023/03/11	14:57:00	ok	ok	463.0300	68.494	0.044182	20.48	59.292	10.512	10097492.042883	10	464.0978	8.32378e-05	2.63708e-04
2023/03/11	15:01:59	--	ok	463.4060	68.542	0.044182	20.63	58.875	10.534	10089666.921715	10	464.0370	9.02791e-05	4.62873e-04
2023/03/11	15:02:06	ok	ok	463.1680	68.564	0.044162	20.66	58.891	10.553	7556846.590481	11	464.2725	8.10147e-05	2.81733e-04
2023/03/11	15:07:06	--	ok	463.5180	68.542	0.044162	20.58	59.046	10.530	7187938.514259	10	464.0821	8.72202e-05	3.92997e-04
2023/03/11	15:07:13	--	ok	463.4580	68.560	0.044136	20.62	58.962	10.540	5480183.188895	12	464.3109	7.96986e-05	2.49410e-04
2023/03/11	15:07:21	--	ok	462.3900	68.521	0.044113	20.56	58.918	10.496	7176675.243745	10	464.1336	8.34600e-05	2.81510e-04
2023/03/11	15:07:28	ok	ok	462.8780	68.471	0.044143	20.49	58.976	10.464	6553991.178290	10	464.0364	8.42962e-05	2.50007e-04
2023/03/11	15:12:27	--	ok	466.4680	68.513	0.044143	20.52	59.023	10.489	5413617.764779	10	464.1564	8.10439e-05	2.10891e-04
2023/03/11	15:12:35	--	ok	461.3520	67.852	0.04397	20.52	59.023	10.489	7295696.290164	8	461.7141	8.62103e-05	3.32387e-04
2023/03/11	15:12:42	--	ok	460.8080	67.838	0.044052	20.45	58.968	10.437	7474924.834410	9	461.6720	8.36662e-05	3.47719e-04
2023/03/11	15:12:49	--	ok	462.5520	68.277	0.044162	20.39	59.095	10.425	11486239.068469	9	463.2089	8.57179e-05	2.74757e-04
2023/03/11	15:12:56	--	ok	463.3620	68.405	0.044184	20.36	59.248	10.434	9511009.636071	10	463.6881	8.28515e-05	2.37697e-04
2023/03/11	15:13:04	ok	ok	462.8660	68.405	0.044166	20.32	59.399	10.436	8995578.469028	11	463.6419	8.25296e-05	2.58598e-04
2023/03/11	15:18:03	--	ok	463.2540	68.421	0.044166	20.46	59.095	10.467	7580383.252825	11	463.7057	8.52515e-05	3.24905e-04
2023/03/11	15:18:11	ok	ok	462.9720	68.421	0.044154	20.48	59.074	10.473	6754838.730613	10	463.8062	8.23572e-05	2.89298e-04
2023/03/11	15:23:10	--	ok	464.6620	68.416	0.044154	20.45	59.161	10.471	6409642.118661	11	463.6948	8.70005e-05	4.29368e-04
2023/03/11	15:23:18	--	ok	462.3340	68.412	0.044071	20.40	59.132	10.440	5633937.746268	11	463.7882	7.92790e-05	2.77155e-04
2023/03/11	15:23:25	ok	ok	462.8700	68.405	0.044104	20.33	59.220	10.413	4883460.473141	11	463.7012	8.04697e-05	2.62387e-04
2023/03/11	15:28:24	ok	ok	463.0820	68.412	0.044104	20.36	59.271	10.438	6039751.243311	11	463.6267	8.61626e-05	3.75051e-04
2023/03/11	15:33:24	--	ok	466.2540	68.406	0.044104	20.35	59.278	10.431	4981363.722676	10	463.7273	8.03413e-05	2.25641e-04
2023/03/11	15:33:31	--	ok	460.2700	67.679	0.043942	20.28	59.315	10.395	7388454.076007	10	461.0269	8.13398e-05	2.15302e-04
2023/03/11	15:33:39	--	ok	460.5420	67.805	0.044078	20.24	59.365	10.378	6359456.546181	7	461.3721	8.37868e-05	1.95376e-04
2023/03/11	15:33:47	--	ok	463.2260	68.437	0.0442	20.21	59.463	10.378	10630372.142194	11	464.0037	8.18838e-05	2.68067e-04
2023/03/11	15:33:54	ok	ok	463.0540	68.427	0.044189	20.15	59.591	10.366	8484668.631928	11	463.8957	8.24854e-05	2.11246e-04
2023/03/11	15:38:53	--	ok	463.4440	68.456	0.044189	20.29	59.294	10.400	8604087.742466	9	463.9889	8.21699e-05	1.54154e-04
2023/03/11	15:39:01	ok	ok	462.8960	68.456	0.044167	20.31	59.319	10.412	9599309.934809	9	463.9557	8.38876e-05	2.50129e-04
2023/03/11	15:44:00	--	ok	463.2100	68.450	0.044167	20.25	59.425	10.397	6857994.247358	11	463.8874	8.57692e-05	3.77758e-04
2023/03/11	15:44:07	--	ok	462.6660	68.448	0.044157	20.25	59.425	10.397	6009374.329658	10	463.9758	8.30145e-05	2.40984e-04
2023/03/11	15:44:15	--	ok	462.2780	68.430	0.044173	20.24	59.411	10.386	7043785.297027	11	463.9626	8.10192e-05	2.42222e-04
2023/03/11	15:44:22	ok	ok	463.1840	68.443	0.044209	20.11	59.527	10.329	8702004.928682	10	463.9830	8.15638e-05	2.65874e-04
2023/03/11	15:49:21	--	ok	463.7380	68.477	0.044209	20.24	59.480	10.398	7254462.225010	11	463.9206	8.96153e-05	3.95274e-04
2023/03/11	15:49:29	ok	ok	462.9640	68.495	0.044172	20.25	59.490	10.408	6947917.880574	10	464.1087	8.24431e-05	2.57984e-04
2023/03/11	15:54:28	--	ok	466.3920	68.488	0.044172	20.18	59.471	10.363	4280736.003394	10	464.1212	7.99621e-05	1.84152e-04
2023/03/11	15:54:36	--	ok	460.9300	68.021	0.044003	20.21	59.518	10.387	7527873.418161	10	462.2107	8.06103e-05	2.30901e-04
2023/03/11	15:54:43	--	ok	464.3100	67.955	0.044106	20.11	59.516	10.327	4784171.773831	11	462.1063	8.02183e-05	2.52941e-04
2023/03/11	15:54:50	--	ok	460.9640	67.911	0.044041	20.05	59.683	10.322	6660512.830452	9	461.9843	8.27965e-05	3.08622e-04
2023/03/11	15:54:58	--	ok	464.2020	68.100	0.044142	19.97	59.832	10.298	9525475.325122	11	462.5152	7.92453e-05	2.70266e-04
2023/03/11	15:55:05	--	ok	461.5560	68.096	0.044083	19.95	59.924	10.303	6246815.246678	11	462.4514	8.01450e-05	2.56807e-04
2023/03/11	15:55:12	--	ok	462.1740	68.123	0.044154	19.87	60.084	10.280	9649339.060986	11	462.7056	8.05689e-05	2.78259e-04
2023/03/11	15:55:20	ok	ok	462.8340	68.390	0.044195	19.80	60.253	10.266	10071582.239306	10	463.4141	9.02054e-05	4.99741e-04
2023/03/11	16:00:19	--	ok	461.8800	68.409	0.044195	20.14	59.463	10.336	6508124.645472	11	463.7272	8.30398e-05	2.16824e-04
2023/03/11	16:00:27	--	ok	464.0920	68.705	0.044251	20.11	59.550	10.333	11574060.877694	10	464.8951	8.21125e-05	2.94851e-04
2023/03/11	16:00:34	--	ok	463.9540	68.704	0.044197	20.08	59.591	10.324	6443692.526250	10	464.8594	8.39554e-05	3.25406e-04
2023/03/11	16:00:41	--	ok	467.3080	68.700	0.044149	20.01	59.646	10.290	5134323.090239	10	464.8331	8.26296e-05	2.64761e-04
2023/03/11	16:00:48	--	ok	459.6820	67.543	0.043935	19.95	59.809	10.283	8726858.454511	10	460.5370	8.24852e-05	2.93580e-04
2023/03/11	16:00:56	--	ok	460.8300	67.824	0.0441	19.91	59.916	10.276	7504815.009276	8	461.4730	8.69175e-05	2.25523e-04
2023/03/11	16:01:03	--	ok	463.6100	68.415	0.044208	19.84	60.067	10.260	11195042.220978	10	463.8642	8.14026e-05	3.19275e-04
2023/03/11	16:01:10	--	ok	462.6800	68.413	0.044178	19.78	60.359	10.276	7700371.001872	10	463.7718	8.43560e-05	2.09577e-04
2023/03/11	16:01:18	--	ok	462.6320	68.413	0.044193	19.73	60.487	10.264	5988520.980468	10	463.7994	8.18189e-05	3.16553e-04
2023/03/11	16:01:25	ok	ok	463.1320	68.416	0.044211	19.71	60.676	10.288	10898255.844650	9	463.7786	8.50724e-05	2.18347e-04
2023/03/11	16:06:24	--	ok	463.5680	68.459	0.044211	20.14	59.509	10.344	9474177.434624	9	463.7460	9.56698e-05	3.32490e-04
2023/03/11	16:06:31	--	ok	463.2160	68.458	0.044183	20.07	59.567	10.312	8259882.105805	10	464.0023	8.28623e-05	2.00973e-04
2023/03/11	16:06:38	--	ok	465.9160	68.444	0.044173	20.05	59.608	10.309	6649003.036594	11	463.8795	8.74331e-05	5.32064e-04
2023/03/11	16:06:46	--	ok	461.5580	68.098	0.044027	19.97	59.695	10.274	6221010.954024	11	462.4644	8.02350e-05	3.11268e-04
2023/03/11	16:06:53	--	ok	464.7020	68.091	0.044099	19.94	59.892	10.289	5379898.455620	11	462.4249	8.05231e-05	3.09781e-04
2023/03/11	16:07:01	--	ok	460.7640	67.891	0.044015	19.88	59.998	10.274	6434021.213152	9	461.9025	8.27138e-05	2.97138e-04
2023/03/11	16:07:08	--	ok	461.1980	67.922	0.044125	19.75	60.310	10.250	7148820.530983	7	461.9117	8.78029e-05	2.72583e-04
2023/03/11	16:07:15	ok	ok	463.1540	68.423	0.044215	19.68	60.523	10.244	9060071.563955	10	463.9151	8.10871e-05	3.06782e-04
2023/03/11	16:12:15	ok	ok	463.1200	68.480	0.044215	20.08	59.655	10.335	8993918.827303	11	464.0366	8.48333e-05	2.24006e-04
2023/03/11	16:17:15	--	ok	464.1100	68.463	0.044215	20.08	59.655	10.335	8327604.099345	11	463.8577	9.05273e-05	3.72765e-04
2023/03/11	16:17:23	--	ok	462.5520	68.492	0.04416	20.09	59.710	10.353	6288284.288489	11	463.9762	8.81075e-05	4.53433e-04
2023/03/11	16:17:30	ok	ok	462.8260	68.457	0.044182	20.05	59.631	10.313	6998089.241947	10	463.9818	8.47122e-05	2.60560e-04
2023/03/11	16:22:30	--	--	415.3400	68.470	0.044182	20.01	59.796	10.316	5006981.993107	9	463.7528	9.43482e-05	2.66484e-04
2023/03/11	16:22:37	--	ok	466.3120	68.477	0.044182	20.03	59.763	10.320	6181279.901723	8	463.9741	8.63874e-05	2.13664e-04
2023/03/11	16:22:44	--	ok	464.0080	68.055	0.044017	20.00	59.718	10.294	6882019.882496	11	462.3175	7.89912e-05	3.31781e-04
2023/03/11	16:22:52	--	ok	460.9060	67.722	0.043967	19.97	59.768	10.287	9478415.562314	8	461.1078	8.73463e-05	3.24627e-04
2023/03/11	16:22:59	--	ok	459.7840	67.704	0.044071	19.87	59.860	10.242	7102992.272598	9	461.0725	8.55880e-05	3.08067e-04
2023/03/11	16:23:06	--	ok	464.2240	68.546	0.044231	19.84	60.024	10.252	10752955.351177	10	464.2853	8.14505e-05	2.39652e-04
2023/03/11	16:23:14	--	ok	463.3680	68.545	0.044171	19.73	60.189	10.213	6543535.306953	11	464.2652	8.11859e-05	2.99939e-04
2023/03/11	16:23:21	--	ok	463.7140	68.540	0.044152	19.65	60.455	10.215	5635710.065408	11	464.0942	8.90631e-05	5.45814e-04
2023/03/11	16:23:28	--	ok	463.3700	68.516	0.044117	19.61	60.630	10.221	6976494.071113	8	464.0904	8.64332e-05	1.94346e-04
2023/03/11	16:23:35	--	ok	463.3700	68.418	0.044099	19.56	60.844	10.221	5969058.272627	10	463.6247	9.27734e-05	5.65549e-04
2023/03/11	16:23:42	--	ok	462.5460	68.355	0.04408	19.52	61.041	10.230	7284159.216781	11	463.4351	8.13782e-05	3.03059e-04
2023/03/11	16:23:50	--	ok	462.4600	68.348	0.044102	19.52	61.169	10.252	5867623.841556	11	463.4041	8.20782e-05	2.70154e-04
2023/03/11	16:23:57	--	ok	462.6140	68.351	0.044129	19.49	61.270	10.251	6621515.790904	11	463.4272	8.21622e-05	2.96703e-04
2023/03/11	16:24:04	--	ok	462.5240	68.350	0.044148	19.46	61.349	10.248	6390751.646022	9	463.3518	8.48376e-05	2.73898e-04
2023/03/11	16:24:11	--	ok	462.7240	68.344	0.044172	19.43	61.326	10.227	6016418.275868	12	463.2605	8.70717e-05	5.39804e-04
2023/03/11	16:24:19	--	ok	462.6320	68.335	0.044185	19.43	61.399	10.239	7967080.731367	11	463.2172	9.03178e-05	4.43514e-04
2023/03/11	16:24:26	--	ok	462.7520	68.377	0.044203	19.39	61.489	10.228	9832558.321436	11	463.5439	8.06591e-05	2.84833e-04
2023/03/11	16:24:33	--	ok	462.7620	68.408	0.044216	19.34	61.567	10.216	10907087.153027	11	463.7616	8.29414e-05	2.55548e-04
2023/03/11	16:24:40	--	ok	463.5000	68.447	0.044227	19.34	61.663	10.232	10848433.514722	10	464.0203	8.22531e-05	2.37596e-04
2023/03/11	16:24:48	ok	ok	463.0140	68.460	0.044203	19.33	61.723	10.233	10953540.319848	11	463.8664	9.09151e-05	4.63903e-04
2023/03/11	16:29:47	--	ok	463.2260	68.581	0.044203	20.01	59.741	10.306	10054750.928451	9	464.2463	8.43057e-05	1.40902e-04
2023/03/11	16:29:54	--	ok	463.3300	68.588	0.044192	20.01	59.677	10.295	7205755.620656	10	464.1188	8.97877e-05	5.32125e-04
2023/03/11	16:30:02	--	ok	463.2420	68.551	0.044175	20.01	59.667	10.294	6455393.955363	10	464.0999	8.77423e-05	5.07218e-04
2023/03/11	16:30:09	--	ok	463.4000	68.529	0.044163	19.94	59.655	10.248	7196093.854265	10	464.2070	8.27739e-05	2.24193e-04
2023/03/11	16:30:16	ok	ok	463.0560	68.497	0.044144	19.82	59.820	10.210	6180033.081856	11	463.9701	8.94399e-05	5.99255e-04
2023/03/11	16:35:16	--	ok	466.7360	68.581	0.044144	19.97	59.777	10.289	4224497.118680	9	464.2225	8.39501e-05	1.93468e-04
2023/03/11	16:35:24	--	ok	460.7720	67.649	0.043958	19.94	59.783	10.270	9364676.827521	9	460.9052	8.30660e-05	2.93433e-04
2023/03/11	16:35:31	--	ok	460.1440	67.725	0.044068	19.89	59.820	10.251	6812546.364344	6	461.0696	8.68635e-05	2.16278e-04
2023/03/11	16:35:38	ok	ok	462.9680	68.405	0.04421	19.77	60.006	10.208	10045019.239723	10	463.7477	8.21609e-05	2.56621e-04
2023/03/11	16:40:38	--	ok	463.8640	68.417	0.04421	20.00	59.782	10.306	8677938.029160	10	463.8414	8.16113e-05	2.30404e-04
2023/03/11	16:40:45	--	ok	463.2060	68.417	0.044167	19.97	59.811	10.294	8909264.381141	9	463.8094	8.48568e-05	2.85027e-04
2023/03/11	16:40:52	--	ok	462.2420	68.414	0.044157	19.91	59.770	10.250	6465046.113879	12	463.8473	8.09217e-05	2.90124e-04
2023/03/11	16:40:59	ok	ok	462.9020	68.405	0.044194	19.75	59.992	10.196	6641101.451480	11	463.5526	9.00921e-05	6.23896e-04
2023/03/11	16:45:59	ok	ok	462.9540	68.420	0.044194	19.94	59.815	10.276	4637731.076137	12	463.7493	8.63935e-05	3.79188e-04
2023/03/11	16:50:59	ok	ok	462.9680	68.416	0.044194	19.91	59.864	10.267	5211318.102050	11	463.7215	8.71543e-05	3.43848e-04
2023/03/11	16:55:59	--	ok	466.2480	68.416	0.044194	19.85	60.017	10.259	5304915.686311	11	463.8485	7.92457e-05	2.07738e-04
2023/03/11	16:56:07	--	ok	461.6820	68.108	0.044033	19.89	60.012	10.284	6997918.000374	11	462.5756	8.12165e-05	3.15213e-04
2023/03/11	16:56:14	--	ok	461.9280	68.095	0.044098	19.85	59.921	10.243	10361824.961836	11	462.4632	8.25982e-05	2.45344e-04
2023/03/11	16:56:22	--	ok	461.5180	68.084	0.044152	19.74	60.095	10.205	7797168.409818	11	462.3888	8.14344e-05	2.95677e-04
2023/03/11	16:56:29	ok	ok	463.1600	68.433	0.044225	19.70	60.291	10.213	9307678.619040	9	463.6561	9.86550e-05	6.62759e-04
2023/03/11	17:01:29	--	ok	463.2620	68.474	0.044225	19.84	59.983	10.245	9342099.192432	11	463.7268	9.71824e-05	7.09661e-04
2023/03/11	17:01:36	ok	ok	463.0060	68.482	0.044213	19.87	59.997	10.265	6051881.005695	10	464.0566	8.44633e-05	2.40767e-04
2023/03/11	17:06:36	ok	ok	462.8740	68.488	0.044213	19.71	60.240	10.214	6428270.426650	10	464.0079	8.27929e-05	3.16025e-04
2023/03/11	17:11:36	ok	ok	463.1960	68.471	0.044213	19.63	60.250	10.165	5096706.627029	9	463.9551	8.29039e-05	1.97157e-04
2023/03/11	17:16:36	--	ok	463.6260	68.453	0.044213	19.56	60.378	10.143	5961119.719547	10	463.9482	8.15815e-05	2.77436e-04
2023/03/11	17:16:43	ok	ok	463.1240	68.455	0.044182	19.54	60.313	10.124	6090879.555807	10	463.9214	8.38608e-05	2.73425e-04
2023/03/11	17:21:43	ok	ok	463.1940	68.445	0.044182	19.52	60.372	10.118	6449880.968465	11	463.6485	9.47324e-05	6.77386e-04
2023/03/11	17:26:43	ok	ok	462.9840	68.435	0.044182	19.56	60.304	10.131	6922965.826715	9	463.8907	8.26727e-05	1.25022e-04
2023/03/11	17:31:43	ok	ok	463.0920	68.431	0.044182	19.54	60.185	10.103	6906715.276896	11	463.7732	8.81474e-05	3.57367e-04
2023/03/11	17:36:43	--	ok	465.9960	68.433	0.044182	19.56	60.281	10.127	6167711.634017	10	463.7799	8.77267e-05	3.52581e-04
2023/03/11	17:36:51	--	ok	461.7220	68.058	0.044033	19.57	60.241	10.130	7623957.293509	10	462.2550	8.35860e-05	3.02557e-04
2023/03/11	17:36:58	--	ok	460.8480	68.034	0.044096	19.50	60.294	10.096	5627005.234050	11	462.2160	8.10948e-05	3.00089e-04
2023/03/11	17:37:05	ok	ok	463.0420	68.317	0.044203	19.40	60.304	10.039	8667801.649472	11	463.1493	8.90486e-05	5.44731e-04
2023/03/11	17:42:05	--	ok	462.7560	68.357	0.044203	19.53	60.331	10.119	8781202.979597	10	463.2207	8.90460e-05	3.86881e-04
2023/03/11	17:42:12	ok	ok	462.9260	68.395	0.044215	19.52	60.308	10.108	9617731.926017	11	463.6515	8.12713e-05	2.71066e-04
2023/03/11	17:47:12	ok	ok	462.8740	68.395	0.044215	19.52	60.340	10.113	8656478.246491	11	463.4060	9.18767e-05	3.61118e-04
2023/03/11	17:52:12	--	ok	462.6780	68.394	0.044215	19.47	60.397	10.097	6979316.626717	11	463.4615	8.77181e-05	3.90319e-04
2023/03/11	17:52:20	ok	ok	463.0580	68.439	0.044231	19.53	60.351	10.123	9481741.254711	10	464.0102	8.07171e-05	2.41956e-04
2023/03/11	17:57:19	ok	ok	462.9860	68.428	0.044231	19.50	60.327	10.101	8111495.350036	10	463.9121	8.20069e-05	2.21014e-04
2023/03/11	18:02:19	--	ok	462.7340	68.424	0.044231	19.42	60.410	10.066	9140799.028167	9	463.6292	9.32189e-05	3.34093e-04
2023/03/11	18:02:26	ok	ok	463.1140	68.529	0.044243	19.42	60.420	10.068	11062831.216238	10	464.1453	8.23078e-05	2.23559e-04
2023/03/11	18:07:26	ok	ok	463.1780	68.501	0.044243	19.24	60.620	9.999	8536151.325335	10	464.0120	8.27376e-05	3.48596e-04
2023/03/11	18:12:26	--	ok	463.4520	68.465	0.044243	19.16	60.661	9.957	7342471.980797	9	463.8447	9.36499e-05	3.83627e-04
2023/03/11	18:12:33	ok	ok	462.9680	68.481	0.044222	19.12	60.621	9.925	10533213.775825	10	464.0300	8.21206e-05	2.38709e-04
2023/03/11	18:17:33	--	ok	463.4360	68.496	0.044222	19.06	60.699	9.905	10377691.679550	12	463.9018	8.96943e-05	4.55456e-04
2023/03/11	18:17:41	--	ok	462.2060	68.470	0.0442	19.03	60.694	9.887	6078423.424561	10	463.9825	8.28029e-05	2.24902e-04
2023/03/11	18:17:48	ok	ok	462.9860	68.447	0.044239	18.96	60.703	9.848	10720667.664624	10	463.8396	8.43300e-05	3.24154e-04
2023/03/11	18:22:47	--	ok	463.2540	68.474	0.044239	18.98	60.729	9.860	9685491.374521	12	463.7778	9.14652e-05	3.65775e-04
2023/03/11	18:22:54	ok	ok	463.0040	68.460	0.044227	18.99	60.699	9.863	9723368.594930	10	463.9734	8.19034e-05	2.92840e-04
2023/03/11	18:27:54	--	ok	463.5340	68.476	0.044227	19.01	60.670	9.868	9784698.319999	11	463.6808	9.58281e-05	6.25462e-04
2023/03/11	18:28:02	--	ok	466.6460	68.473	0.044201	18.99	60.688	9.861	4662819.353841	10	463.9823	8.23743e-05	2.69797e-04
2023/03/11	18:28:09	--	ok	460.7100	67.828	0.04402	18.93	60.670	9.826	6135569.557981	12	461.6149	7.96168e-05	2.64784e-04
2023/03/11	18:28:17	--	ok	460.6600	67.812	0.044133	18.83	60.826	9.794	10504877.610622	10	461.4294	8.16409e-05	2.45234e-04
2023/03/11	18:28:24	--	ok	463.4120	68.429	0.044249	18.76	61.088	9.796	9508605.986461	11	463.8946	8.24279e-05	2.71220e-04
2023/03/11	18:28:31	--	ok	462.1620	68.438	0.044229	18.68	61.247	9.772	6795118.791487	10	463.8625	8.51466e-05	2.66428e-04
2023/03/11	18:28:39	--	ok	463.3180	68.608	0.04427	18.67	61.381	9.786	9822688.089880	10	464.2625	8.39794e-05	2.79870e-04
2023/03/11	18:28:46	ok	ok	462.8900	68.610	0.044254	18.61	61.468	9.767	6814442.314398	10	464.2654	8.49412e-05	3.35116e-04
2023/03/11	18:33:46	--	ok	463.9540	68.663	0.044254	19.01	60.638	9.863	5221003.999793	11	464.2605	9.20452e-05	3.64557e-04
2023/03/11	18:33:53	ok	ok	463.1820	68.665	0.044207	19.02	60.661	9.874	9129530.541043	10	464.4679	8.30039e-05	1.93880e-04
2023/03/11	18:38:53	--	ok	463.5780	68.666	0.044207	19.02	60.639	9.871	9074625.287997	10	464.4316	8.26824e-05	2.00114e-04
2023/03/11	18:39:01	--	ok	463.2060	68.664	0.044179	19.02	60.616	9.867	7060925.635575	11	464.4424	8.47969e-05	3.48208e-04
2023/03/11	18:39:08	--	ok	462.6260	68.651	0.044169	19.03	60.607	9.873	7008690.200837	9	464.4304	8.51916e-05	2.49522e-04
2023/03/11	18:39:15	ok	ok	463.0720	68.623	0.044187	18.93	60.658	9.824	7730893.410437	10	464.2718	8.47734e-05	2.40116e-04
2023/03/11	18:44:15	--	ok	463.3640	68.656	0.044187	19.02	60.597	9.864	3969700.593843	11	464.2593	9.08714e-05	4.08180e-04
2023/03/11	18:44:22	--	ok	463.3020	68.654	0.044169	19.01	60.679	9.869	6481294.428037	10	464.3986	8.39155e-05	2.44420e-04
2023/03/11	18:44:29	--	ok	466.7720	68.648	0.044155	18.99	60.635	9.853	5209802.971334	10	464.3887	8.40651e-05	3.45089e-04
2023/03/11	18:44:37	--	ok	459.9520	67.519	0.043968	18.93	60.658	9.824	9621919.632726	8	460.2299	8.82572e-05	3.60868e-04
2023/03/11	18:44:44	--	ok	460.0840	67.679	0.044118	18.89	60.768	9.817	7210340.966424	10	461.0005	8.27430e-05	3.47864e-04
2023/03/11	18:44:52	--	ok	463.5040	68.504	0.044262	18.86	60.795	9.806	9782735.406025	10	464.0479	8.62582e-05	3.43389e-04
2023/03/11	18:44:59	--	ok	462.7420	68.487	0.044238	18.78	60.954	9.782	6675516.045119	10	464.0234	8.51172e-05	2.57728e-04
2023/03/11	18:45:06	ok	ok	462.9180	68.477	0.04425	18.67	61.202	9.757	5988501.739696	11	463.8895	8.91964e-05	5.82256e-04
2023/03/11	18:50:06	--	ok	463.7200	68.590	0.04425	19.01	60.679	9.869	5136118.892989	12	464.0664	9.13258e-05	4.33395e-04
2023/03/11	18:50:13	ok	ok	463.0180	68.572	0.044215	19.01	60.647	9.864	8223561.708917	10	464.2139	8.37745e-05	2.85938e-04
2023/03/11	18:55:13	--	ok	466.5800	68.567	0.044215	18.96	60.587	9.830	4788857.940652	10	464.2209	8.05666e-05	1.49230e-04
2023/03/11	18:55:21	--	ok	461.5900	67.915	0.044038	18.96	60.662	9.842	7242923.538141	10	461.8472	8.35118e-05	2.20428e-04
2023/03/11	18:55:28	--	ok	460.8840	67.887	0.044107	18.96	60.703	9.848	6873923.668152	8	461.7784	8.63462e-05	2.92711e-04
2023/03/11	18:55:35	--	ok	462.1280	68.196	0.044212	18.86	60.754	9.799	8940433.383570	11	463.0211	8.19982e-05	2.87273e-04
2023/03/11	18:55:43	--	ok	463.2080	68.430	0.044255	18.79	60.891	9.780	10750145.778619	10	463.8478	8.35317e-05	3.25790e-04
2023/03/11	18:55:50	ok	ok	463.0400	68.448	0.044245	18.76	61.006	9.783	10283586.181421	9	463.8127	8.59296e-05	3.39495e-04
2023/03/11	19:00:49	ok	ok	462.8320	68.500	0.044245	18.91	60.771	9.827	10550297.193277	10	463.9656	8.36732e-05	3.03287e-04
2023/03/11	19:05:49	ok	ok	463.1300	68.481	0.044245	18.78	60.845	9.765	9319483.774736	11	463.8565	8.88302e-05	4.17280e-04
2023/03/11	19:10:49	--	ok	463.5860	68.474	0.044245	18.75	60.864	9.752	8257365.879046	10	463.9330	8.25577e-05	1.81205e-04
2023/03/11	19:10:56	--	ok	462.6920	68.460	0.044216	18.72	60.830	9.730	5286689.849923	11	463.8629	8.45193e-05	2.73293e-04
2023/03/11	19:11:03	--	ok	462.6000	68.453	0.044231	18.71	60.890	9.732	6427743.207689	10	463.8575	8.50715e-05	2.45118e-04
2023/03/11	19:11:10	--	ok	463.3540	68.423	0.04425	18.61	60.960	9.686	10387734.995189	10	463.8049	8.39663e-05	2.40934e-04
2023/03/11	19:11:18	ok	ok	463.0420	68.418	0.044233	18.54	61.033	9.655	7676345.443424	10	463.7402	8.47034e-05	3.24980e-04
2023/03/11	19:16:17	--	ok	463.6300	68.461	0.044233	18.68	60.855	9.709	7039149.272131	11	463.8483	8.63015e-05	2.84453e-04
2023/03/11	19:16:24	--	ok	463.4100	68.454	0.044202	18.69	60.887	9.722	8930826.026542	10	463.9029	8.29340e-05	1.66097e-04
2023/03/11	19:16:32	ok	ok	462.8400	68.441	0.044182	18.62	60.899	9.684	6889042.296563	10	463.8267	8.50814e-05	2.77635e-04
2023/03/11	19:21:32	ok	ok	462.9260	68.460	0.044182	18.64	60.977	9.704	6506164.042565	11	463.7128	9.20590e-05	6.76088e-04
2023/03/11	19:26:31	ok	ok	463.0960	68.450	0.044182	18.62	60.922	9.688	6054702.639002	11	463.7712	8.78217e-05	3.74027e-04
2023/03/11	19:31:31	--	ok	463.3180	68.447	0.044182	18.68	60.768	9.696	6822812.833838	10	463.6862	9.19291e-05	3.75892e-04
2023/03/11	19:31:39	--	ok	462.7380	68.451	0.044166	18.67	60.905	9.710	4771139.062636	11	463.8438	8.51503e-05	2.93935e-04
2023/03/11	19:31:46	--	ok	465.8900	68.434	0.044179	18.69	60.867	9.719	5477332.325083	10	463.8541	8.39305e-05	2.49157e-04
2023/03/11	19:31:54	--	ok	460.8760	67.821	0.044036	18.54	60.855	9.627	7622978.783095	11	461.5347	8.32568e-05	3.32441e-04
2023/03/11	19:32:01	--	ok	460.8080	67.814	0.044141	18.50	61.018	9.630	11495975.269620	10	461.4557	8.06027e-05	2.97607e-04
2023/03/11	19:32:09	--	ok	463.4640	68.387	0.044249	18.47	61.225	9.646	10438778.674899	10	463.5585	8.37645e-05	3.12357e-04
2023/03/11	19:32:16	ok	ok	463.0540	68.392	0.044227	18.42	61.283	9.631	10360043.576045	10	463.5674	8.43540e-05	3.41061e-04
2023/03/11	19:37:15	ok	ok	462.9660	68.411	0.044227	18.71	60.836	9.723	8577932.966616	11	463.5981	8.90821e-05	4.12112e-04
2023/03/11	19:42:15	--	ok	462.7920	68.419	0.044227	18.71	60.868	9.728	8483659.949674	11	463.6089	8.93708e-05	3.66281e-04
2023/03/11	19:42:22	--	ok	462.7460	68.414	0.044236	18.75	60.844	9.749	7717123.102241	10	463.7820	8.21398e-05	3.00613e-04
2023/03/11	19:42:29	--	ok	463.6160	68.399	0.044249	18.67	60.735	9.683	9898261.975804	11	463.6825	8.40626e-05	2.43777e-04
2023/03/11	19:42:37	--	ok	465.9340	68.395	0.044219	18.55	60.877	9.640	5953206.412739	10	463.6363	8.44470e-05	2.74537e-04
2023/03/11	19:42:44	--	ok	461.4540	68.073	0.044074	18.50	61.102	9.643	7608821.361254	11	462.3503	8.06619e-05	3.25043e-04
2023/03/11	19:42:52	--	ok	461.4940	68.072	0.04415	18.45	61.299	9.650	11710300.707751	11	462.1294	8.85858e-05	5.13084e-04
2023/03/11	19:42:59	--	ok	462.1860	68.212	0.044224	18.41	61.366	9.636	11469318.037193	10	463.0078	8.36348e-05	3.10100e-04
2023/03/11	19:43:07	--	ok	463.5360	68.418	0.044264	18.32	61.500	9.608	11050574.830333	10	463.8279	8.35416e-05	4.07910e-04
2023/03/11	19:43:14	ok	ok	462.8320	68.436	0.044238	18.27	61.746	9.615	7366754.551097	10	463.8788	8.26081e-05	1.78966e-04
2023/03/11	19:48:13	ok	ok	462.9760	68.534	0.044238	18.76	60.739	9.740	6086503.900134	12	463.9099	8.98063e-05	3.11446e-04
2023/03/11	19:53:13	--	ok	466.1360	68.512	0.044238	18.71	60.900	9.734	5052878.501108	10	464.0474	8.33870e-05	1.60485e-04
2023/03/11	19:53:20	--	ok	465.1280	68.116	0.044083	18.72	60.839	9.732	5237035.341642	11	462.6596	8.26580e-05	2.59624e-04
2023/03/11	19:53:28	--	ok	459.9920	67.516	0.043978	18.62	60.822	9.672	7944129.639337	7	460.2329	8.93992e-05	2.31682e-04
2023/03/11	19:53:35	--	ok	460.1720	67.632	0.044126	18.48	61.088	9.632	6516911.160729	11	460.7362	8.97495e-05	5.49544e-04
2023/03/11	19:53:43	--	ok	463.5400	68.422	0.044266	18.37	61.370	9.612	9537623.890712	10	463.8750	8.31126e-05	2.59609e-04
2023/03/11	19:53:50	--	ok	462.6380	68.432	0.04424	18.40	61.471	9.645	6770717.920483	11	463.7551	8.97349e-05	5.35214e-04
2023/03/11	19:53:57	--	ok	462.7340	68.425	0.044257	18.34	61.535	9.621	6833261.687413	10	463.8559	8.40737e-05	2.61939e-04
2023/03/11	19:54:04	ok	ok	463.1400	68.439	0.04427	18.28	61.791	9.630	12219950.449210	10	463.8882	8.38716e-05	2.99988e-04
2023/03/11	19:59:04	--	ok	463.5560	68.538	0.04427	18.62	60.963	9.695	9521680.853585	10	464.0761	8.33766e-05	1.45507e-04
2023/03/11	19:59:11	--	ok	463.8380	68.548	0.044243	18.59	60.905	9.667	11595421.694415	10	464.1574	8.22385e-05	2.09020e-04
2023/03/11	19:59:19	ok	ok	462.8000	68.542	0.044202	18.64	60.877	9.689	8288832.584050	10	464.1070	8.44060e-05	3.08580e-04
2023/03/11	20:04:18	--	ok	463.2140	68.539	0.044202	18.50	61.027	9.631	6189941.117039	10	463.8544	9.31495e-05	4.27956e-04
2023/03/11	20:04:25	--	ok	466.0400	68.538	0.044191	18.48	61.059	9.627	6149660.723313	10	464.0581	8.35630e-05	1.79159e-04
2023/03/11	20:04:33	--	ok	461.0460	67.830	0.044041	18.42	61.125	9.606	10606455.054241	9	461.5175	8.68647e-05	3.13395e-04
2023/03/11	20:04:41	--	ok	460.9340	67.814	0.044137	18.30	61.212	9.548	11689996.272884	10	461.4869	8.38608e-05	2.81273e-04
2023/03/11	20:04:48	--	ok	462.4340	68.315	0.044239	18.27	61.289	9.544	10233140.437120	9	463.1227	8.64534e-05	2.63185e-04
2023/03/11	20:04:55	--	ok	463.3560	68.416	0.044267	18.25	61.480	9.566	9989154.469279	10	463.7324	8.44974e-05	2.94923e-04
2023/03/11	20:05:03	ok	ok	462.9700	68.428	0.04425	18.17	61.572	9.532	7664069.890357	10	463.7961	8.42255e-05	2.78126e-04
2023/03/11	20:10:02	--	ok	466.2860	68.485	0.04425	18.42	61.091	9.601	5352149.730138	8	463.9715	8.09624e-05	1.30936e-04
2023/03/11	20:10:10	--	ok	461.6260	68.107	0.044087	18.44	60.999	9.594	6173433.706015	11	462.6306	8.19179e-05	3.35677e-04
2023/03/11	20:10:17	--	ok	462.1500	68.102	0.044155	18.41	61.036	9.584	11738296.346625	8	462.4403	8.86440e-05	2.33405e-04
2023/03/11	20:10:24	--	ok	461.7100	68.096	0.044197	18.27	61.102	9.515	6107435.726060	10	462.4753	8.39119e-05	2.94473e-04
2023/03/11	20:10:31	ok	ok	462.9760	68.390	0.04426	18.18	61.266	9.492	12495602.409553	10	463.5794	8.45797e-05	2.84744e-04
2023/03/11	20:15:31	--	ok	463.2480	68.415	0.04426	18.34	61.079	9.550	8160634.527104	9	463.7843	8.19066e-05	1.99265e-04
2023/03/11	20:15:38	ok	ok	462.8900	68.422	0.044248	18.35	61.082	9.560	6901372.670951	10	463.7132	8.47150e-05	3.29323e-04
2023/03/11	20:20:38	--	ok	462.5760	68.429	0.044248	18.40	61.077	9.583	5820760.026159	10	463.7890	8.22545e-05	2.82191e-04
2023/03/11	20:20:45	--	ok	463.3880	68.466	0.044269	18.40	61.045	9.578	9934584.306990	10	463.9235	8.27981e-05	3.28222e-04
2023/03/11	20:20:53	ok	ok	462.8320	68.473	0.04425	18.35	61.041	9.553	7710621.330312	10	463.9359	8.37166e-05	2.57208e-04
2023/03/11	20:25:52	--	ok	463.3260	68.474	0.04425	18.48	60.954	9.611	8564238.861282	12	463.7006	9.75712e-05	7.41739e-04
2023/03/11	20:26:00	--	ok	466.1640	68.471	0.044234	18.44	60.958	9.587	5746256.620644	10	463.9353	8.39226e-05	2.90039e-04
2023/03/11	20:26:07	--	ok	462.2140	68.075	0.044078	18.42	60.964	9.581	7652256.195377	11	462.3425	8.12908e-05	2.94943e-04
2023/03/11	20:26:14	--	ok	461.3040	68.068	0.044116	18.40	61.004	9.572	4936803.399636	10	462.2982	8.33638e-05	2.08910e-04
2023/03/11	20:26:22	--	ok	461.6160	68.072	0.0442	18.32	61.013	9.532	9694943.723287	11	462.3771	8.13857e-05	2.39718e-04
2023/03/11	20:26:29	ok	ok	462.9020	68.407	0.044268	18.25	61.205	9.523	9632674.053265	10	463.7081	8.53934e-05	3.23852e-04
2023/03/11	20:31:28	ok	ok	463.0420	68.446	0.044268	18.52	60.990	9.641	10486764.136359	12	463.6189	9.66768e-05	7.49678e-04
2023/03/11	20:36:28	ok	ok	462.9300	68.440	0.044268	18.50	61.038	9.633	10142648.559519	9	463.8742	8.16817e-05	1.23389e-04
2023/03/11	20:41:28	ok	ok	463.0220	68.450	0.044268	18.50	61.050	9.635	9226625.504030	12	463.5969	9.72738e-05	7.61778e-04
2023/03/11	20:46:28	--	ok	463.3440	68.436	0.044268	18.44	61.128	9.614	8079593.839860	9	463.8940	8.03603e-05	1.62518e-04
2023/03/11	20:46:36	--	ok	462.5920	68.451	0.044251	18.44	61.105	9.610	7203053.767706	10	463.8941	8.30432e-05	2.86211e-04
2023/03/11	20:46:43	--	ok	463.4640	68.450	0.044271	18.41	61.111	9.596	9823338.490173	10	463.8788	8.46904e-05	2.87885e-04
2023/03/11	20:46:50	--	ok	462.4400	68.433	0.044248	18.27	61.196	9.529	5320436.433752	10	463.8310	8.50641e-05	3.40724e-04
2023/03/11	20:46:58	ok	ok	463.1080	68.432	0.044275	18.23	61.329	9.526	11849172.565123	10	463.8501	8.46756e-05	3.22011e-04
2023/03/11	20:51:57	ok	ok	463.1920	68.488	0.044275	18.32	61.109	9.547	11097714.676221	12	463.7343	9.69612e-05	6.34994e-04
2023/03/11	20:56:57	--	ok	463.4020	68.473	0.044275	18.20	61.312	9.508	10156415.383596	8	463.9763	8.12191e-05	1.02159e-04
2023/03/11	20:57:05	--	ok	462.7060	68.502	0.044256	18.25	61.288	9.536	7436647.247914	10	463.9480	8.53266e-05	2.56616e-04
2023/03/11	20:57:12	--	ok	463.4180	68.468	0.04427	18.20	61.312	9.508	11277628.024543	10	463.9213	8.38114e-05	2.87060e-04
2023/03/11	20:57:19	--	ok	462.5920	68.450	0.04425	18.07	61.376	9.446	6775819.070097	10	463.8786	8.33694e-05	1.47802e-04
2023/03/11	20:57:27	ok	ok	462.9060	68.427	0.044269	18.07	61.526	9.469	10612875.106051	11	463.6503	8.91728e-05	5.78233e-04
2023/03/11	21:02:26	--	ok	463.6740	68.490	0.044269	18.18	61.343	9.504	9563315.593620	11	463.8153	8.93710e-05	3.77042e-04
2023/03/11	21:02:33	--	ok	466.1820	68.512	0.044237	18.17	61.256	9.483	5444523.142327	10	463.9207	8.54197e-05	3.25004e-04
2023/03/11	21:02:41	--	ok	461.2960	68.062	0.04408	18.13	61.239	9.456	7315934.034803	11	462.2494	8.14407e-05	2.56756e-04
2023/03/11	21:02:48	--	ok	461.3300	68.028	0.044164	17.97	61.416	9.397	10904346.500956	11	462.1518	8.30758e-05	2.81060e-04
2023/03/11	21:02:55	--	ok	462.4260	68.269	0.044246	17.93	61.590	9.399	11457295.341642	10	463.1373	8.27759e-05	2.23451e-04
2023/03/11	21:03:03	ok	ok	462.9120	68.400	0.044274	17.90	61.743	9.406	14476103.283581	10	463.6293	8.54421e-05	3.41494e-04
2023/03/11	21:08:02	ok	ok	462.9360	68.433	0.044274	18.10	61.299	9.450	11028644.790173	11	463.8002	8.33945e-05	1.86962e-04
2023/03/11	21:13:02	--	ok	463.4040	68.427	0.044274	18.06	61.408	9.443	11436136.048177	13	463.4883	9.81741e-05	6.26444e-04
2023/03/11	21:13:09	ok	ok	462.9000	68.436	0.044254	18.07	61.399	9.449	7597226.829185	10	463.8091	8.45770e-05	3.42774e-04
2023/03/11	21:18:10	--	ok	463.2600	68.446	0.044254	18.07	61.283	9.432	5927793.571208	12	463.6149	9.36644e-05	4.08901e-04
2023/03/11	21:18:17	ok	ok	463.0320	68.450	0.044242	18.10	61.265	9.445	9236682.444624	10	463.8242	8.48623e-05	2.62242e-04
2023/03/11	21:23:16	--	ok	463.3300	68.458	0.044242	18.13	61.187	9.448	10792111.268327	11	463.7921	8.65823e-05	2.43044e-04
2023/03/11	21:23:23	--	ok	463.2660	68.446	0.044226	18.16	61.180	9.463	7827395.235393	10	463.8095	8.45700e-05	3.60279e-04
2023/03/11	21:23:31	ok	ok	462.9780	68.427	0.044213	18.08	61.210	9.428	7245997.939270	10	463.7652	8.43540e-05	2.99383e-04
2023/03/11	21:28:30	ok	ok	462.9800	68.455	0.044213	18.21	61.219	9.501	6123982.023013	9	463.9452	8.03098e-05	1.45257e-04
2023/03/11	21:33:30	--	ok	465.9180	68.430	0.044213	18.14	61.242	9.466	4552096.011198	9	463.8633	8.23697e-05	1.02735e-04
2023/03/11	21:33:37	--	ok	461.4840	67.936	0.044069	18.16	61.274	9.478	7791253.564955	11	461.9438	8.13110e-05	2.99272e-04
2023/03/11	21:33:45	--	ok	460.9860	67.913	0.044143	18.10	61.276	9.447	10504910.776039	11	461.8401	8.43579e-05	3.38440e-04
2023/03/11	21:33:52	--	ok	462.5720	68.216	0.044242	17.99	61.398	9.401	11827389.115673	10	463.0366	8.28863e-05	2.34570e-04
2023/03/11	21:33:59	--	ok	462.6420	68.362	0.044263	17.94	61.549	9.402	13094075.945392	11	463.3510	8.59983e-05	4.88281e-04
2023/03/11	21:34:06	ok	ok	462.8560	68.409	0.044281	17.90	61.743	9.406	12297065.520656	10	463.6831	8.55716e-05	3.29637e-04
2023/03/11	21:39:06	ok	ok	463.0000	68.469	0.044281	18.17	61.183	9.471	9805575.966254	10	463.8586	8.49710e-05	3.35062e-04
2023/03/11	21:44:06	--	ok	463.3440	68.460	0.044281	18.18	61.299	9.497	10336553.410796	11	463.7365	9.05064e-05	5.16446e-04
2023/03/11	21:44:13	--	ok	463.2420	68.471	0.044264	18.16	61.285	9.480	12609226.625248	10	463.9225	8.49298e-05	3.04857e-04
2023/03/11	21:44:21	ok	ok	462.8900	68.451	0.044252	18.11	61.279	9.455	7710215.485077	10	463.8341	8.61361e-05	3.11462e-04
2023/03/11	21:49:20	ok	ok	463.0840	68.461	0.044252	17.97	61.480	9.407	6101041.751738	8	463.9321	8.02247e-05	1.03216e-04
2023/03/11	21:54:20	--	ok	463.3920	68.465	0.044252	17.94	61.476	9.391	5532146.622473	10	463.8513	8.32622e-05	2.31725e-04
2023/03/11	21:54:27	--	ok	462.3160	68.456	0.044233	17.94	61.486	9.393	6273164.910137	11	463.7529	8.76752e-05	2.71772e-04
2023/03/11	21:54:35	--	ok	462.7180	68.442	0.044266	17.92	61.512	9.380	8305162.380594	10	463.7687	8.45831e-05	3.11336e-04
2023/03/11	21:54:42	--	ok	463.3860	68.414	0.04428	17.81	61.605	9.338	11492298.771141	9	463.7154	8.37837e-05	2.09006e-04
2023/03/11	21:54:49	ok	ok	463.0200	68.413	0.044261	17.74	61.720	9.317	9588641.338270	10	463.6972	8.48562e-05	3.39830e-04
2023/03/11	21:59:48	ok	ok	463.1780	68.524	0.044261	18.35	61.610	9.642	10602537.051739	10	463.9052	8.50542e-05	3.48575e-04
2023/03/11	22:04:48	--	ok	463.5720	68.532	0.044261	18.59	61.688	9.791	10044710.847711	11	463.9032	8.90478e-05	3.73329e-04
2023/03/11	22:04:56	--	ok	462.1860	68.540	0.044233	18.62	61.682	9.809	6808568.498706	11	464.0658	8.12577e-05	3.59928e-04
2023/03/11	22:05:03	--	ok	463.2720	68.505	0.044273	18.58	61.665	9.780	13039164.535734	10	463.9696	8.37524e-05	2.24360e-04
2023/03/11	22:05:11	ok	ok	462.9740	68.466	0.04426	18.51	61.633	9.735	10976742.042928	10	463.9220	8.22878e-05	2.81346e-04
2023/03/11	22:10:10	--	ok	463.4600	68.554	0.04426	18.78	61.633	9.891	9888569.613431	11	463.9411	8.96023e-05	4.11521e-04
2023/03/11	22:10:17	--	ok	462.7620	68.553	0.044237	18.79	61.642	9.900	8168038.523365	10	464.0988	8.27868e-05	2.10820e-04
2023/03/11	22:10:25	--	ok	463.3660	68.512	0.044249	18.75	61.617	9.873	7259095.209948	10	464.0905	8.06118e-05	3.50751e-04
2023/03/11	22:10:32	--	ok	466.2780	68.482	0.044231	18.62	61.715	9.814	6458691.478291	10	463.9139	8.42579e-05	3.05233e-04
2023/03/11	22:10:40	--	ok	460.9920	67.899	0.044069	18.56	61.939	9.816	7621240.706796	10	461.7681	8.56141e-05	2.96189e-04
2023/03/11	22:10:47	--	ok	461.0400	67.885	0.044168	18.55	62.063	9.828	10307907.891042	11	461.7131	8.57616e-05	2.89990e-04
2023/03/11	22:10:54	ok	ok	463.0680	68.386	0.044264	18.52	62.132	9.821	10988379.736268	9	463.1754	9.63279e-05	5.70402e-04
2023/03/11	22:15:54	--	ok	463.2380	68.412	0.044264	19.03	61.477	10.015	15541368.915040	11	463.5178	9.15681e-05	4.08775e-04
2023/03/11	22:16:01	--	ok	462.2100	68.421	0.044253	19.02	61.454	10.003	7279943.165399	10	463.8454	7.94677e-05	4.02365e-04
2023/03/11	22:16:09	--	ok	463.6980	68.609	0.044292	18.96	61.436	9.967	14271542.386817	10	464.2137	8.47811e-05	3.06967e-04
2023/03/11	22:16:16	ok	ok	462.9160	68.600	0.044257	18.83	61.576	9.915	7832345.655824	10	464.1758	8.37706e-05	3.11245e-04
2023/03/11	22:21:15	--	ok	463.5400	68.662	0.044257	19.27	61.357	10.138	5414453.464919	11	464.2701	8.92978e-05	4.20170e-04
2023/03/11	22:21:23	--	ok	463.2780	68.664	0.044231	19.29	61.283	10.135	7298008.980285	10	464.4276	8.24406e-05	3.74396e-04
2023/03/11	22:21:30	ok	ok	462.9980	68.636	0.044217	19.17	61.299	10.069	7387974.616258	10	464.3355	8.28999e-05	3.10109e-04
2023/03/11	22:26:29	--	ok	463.6620	68.668	0.044217	19.42	61.335	10.220	7654759.353305	11	464.3485	8.81230e-05	4.93372e-04
2023/03/11	22:26:36	--	ok	463.5440	68.667	0.044184	19.43	61.262	10.216	7310539.464229	11	464.4713	8.23822e-05	3.42785e-04
2023/03/11	22:26:43	ok	ok	463.0060	68.485	0.044157	19.42	61.248	10.206	7311550.458868	10	463.8388	8.85214e-05	4.68983e-04
2023/03/11	22:31:43	--	ok	463.2760	68.540	0.044157	19.50	61.230	10.252	8568125.457191	9	463.8726	9.32560e-05	3.41429e-04
2023/03/11	22:31:50	ok	ok	462.9220	68.437	0.044144	19.56	61.247	10.289	7348020.608991	10	463.8833	8.06360e-05	1.64680e-04
2023/03/11	22:36:50	--	ok	463.9060	68.437	0.044144	19.67	61.160	10.344	7490041.794618	8	463.7755	8.59978e-05	1.70782e-04
2023/03/11	22:36:58	--	ok	461.7320	68.160	0.044099	19.65	61.114	10.326	7512884.728793	11	462.8615	8.21115e-05	2.32227e-04
2023/03/11	22:37:05	--	ok	461.9220	68.136	0.044161	19.60	61.201	10.307	11547407.512560	11	462.7893	8.21951e-05	3.23316e-04
2023/03/11	22:37:12	--	ok	462.1880	68.120	0.044215	19.52	61.169	10.252	11303803.096819	10	462.6296	8.40351e-05	2.82055e-04
2023/03/11	22:37:19	ok	ok	462.9780	68.369	0.044255	19.44	61.274	10.226	14440208.010456	10	463.3847	8.35042e-05	2.04616e-04
2023/03/11	22:42:19	ok	ok	462.9220	68.411	0.044255	19.73	61.093	10.367	11035741.007006	11	463.5511	8.95312e-05	4.12212e-04
2023/03/11	22:47:19	--	ok	463.3920	68.408	0.044255	19.58	61.221	10.302	12799787.584307	11	463.4544	9.66820e-05	4.75954e-04
2023/03/11	22:47:26	--	ok	462.5280	68.411	0.044236	19.60	61.233	10.313	8490873.659607	10	463.6381	8.51055e-05	2.77191e-04
2023/03/11	22:47:34	ok	ok	463.1220	68.409	0.044259	19.56	61.270	10.293	15146413.491640	10	463.6618	8.44531e-05	2.20471e-04
2023/03/11	22:52:33	--	ok	463.6100	68.418	0.044259	19.56	61.270	10.293	11047852.941624	9	463.4605	9.40698e-05	2.71132e-04
2023/03/11	22:52:40	ok	ok	462.8140	68.426	0.044229	19.57	61.271	10.303	8323440.956445	10	463.7553	8.41706e-05	2.51096e-04
2023/03/11	22:57:39	ok	ok	462.8100	68.426	0.044229	19.54	61.215	10.276	8174539.318966	10	463.4092	1.06253e-04	7.51932e-04
2023/03/11	23:02:39	--	ok	463.2300	68.427	0.044229	19.53	61.192	10.264	5290321.226459	9	463.8195	7.90302e-05	2.09584e-04
2023/03/11	23:02:46	--	ok	462.5300	68.424	0.044218	19.57	61.166	10.285	7276327.156449	11	463.7231	8.41243e-05	3.21493e-04
2023/03/11	23:02:54	ok	ok	462.8400	68.415	0.04424	19.52	61.115	10.243	9839881.821692	11	463.6732	8.34086e-05	2.84945e-04
2023/03/11	23:07:53	--	ok	462.6600	68.424	0.04424	19.58	61.125	10.286	6391655.358324	9	463.6074	8.74380e-05	2.68296e-04
2023/03/11	23:08:00	--	ok	463.2060	68.425	0.044257	19.56	61.120	10.268	11925649.724671	8	463.5995	8.79119e-05	2.54346e-04
2023/03/11	23:08:08	--	ok	463.2280	68.413	0.044248	19.54	61.097	10.256	12180548.347092	10	463.7080	8.51789e-05	2.82629e-04
2023/03/11	23:08:15	--	ok	462.2240	68.404	0.044236	19.42	61.109	10.183	8393594.993756	10	463.5783	8.37965e-05	2.33374e-04
2023/03/11	23:08:22	ok	ok	463.1680	68.455	0.044274	19.39	61.361	10.207	14059482.170492	7	463.6865	9.41289e-05	1.68446e-04
2023/03/11	23:13:21	--	ok	463.5720	68.518	0.044274	19.61	61.065	10.294	11133310.301933	9	464.0984	7.79216e-05	2.09440e-04
2023/03/11	23:13:28	--	ok	463.2700	68.523	0.044246	19.58	61.082	10.279	11509649.423753	8	463.9737	8.54552e-05	2.73908e-04
2023/03/11	23:13:36	ok	ok	462.9120	68.489	0.044233	19.54	61.065	10.251	6188610.809477	9	463.6900	9.54275e-05	4.78777e-04
2023/03/11	23:18:35	--	ok	463.2900	68.538	0.044233	19.75	60.949	10.358	6908882.588816	9	463.7576	9.76463e-05	3.19446e-04
2023/03/11	23:18:42	--	ok	463.2780	68.538	0.044219	19.78	60.899	10.368	6871363.376976	10	464.0657	8.41233e-05	1.99590e-04
2023/03/11	23:18:50	--	ok	462.6120	68.508	0.044205	19.75	60.949	10.358	6677793.966868	9	464.0025	8.40242e-05	3.03305e-04
2023/03/11	23:18:57	--	ok	463.3020	68.456	0.044224	19.53	61.001	10.232	8428712.481149	9	463.8668	8.82031e-05	2.69326e-04
2023/03/11	23:19:04	ok	ok	463.1980	68.449	0.044209	19.44	61.399	10.247	8436001.415005	7	463.6742	9.50346e-05	1.77528e-04
2023/03/11	23:24:04	--	ok	463.3460	68.557	0.044209	19.82	60.905	10.395	6994314.829404	9	464.0726	8.49978e-05	2.36470e-04
2023/03/11	23:24:11	ok	ok	462.9700	68.555	0.044192	19.84	60.876	10.398	9060217.212844	10	464.0665	8.56846e-05	2.51764e-04
2023/03/11	23:29:11	--	ok	463.2740	68.554	0.044192	19.95	60.784	10.451	6284611.559911	10	463.8682	9.41703e-05	3.58226e-04
2023/03/11	23:29:18	ok	ok	462.9780	68.539	0.044179	19.92	60.826	10.441	7296698.222314	8	464.0199	8.64801e-05	2.11573e-04
2023/03/11	23:34:18	--	ok	463.3120	68.563	0.044179	19.97	60.821	10.468	6983657.704268	10	463.9171	9.27477e-05	3.67027e-04
2023/03/11	23:34:25	ok	ok	463.0840	68.575	0.044163	20.01	60.731	10.477	7083540.030975	9	464.1000	8.67354e-05	3.22607e-04
2023/03/11	23:39:25	--	ok	464.0920	68.566	0.044163	20.01	60.772	10.484	6591555.279538	8	464.0237	8.71203e-05	1.81972e-04
2023/03/11	23:39:32	--	ok	462.1400	68.255	0.044109	20.00	60.749	10.472	8900093.255369	10	463.0553	8.23673e-05	2.21118e-04
2023/03/11	23:39:40	--	ok	462.2380	68.208	0.044151	19.94	60.763	10.439	7481806.200711	10	463.0268	8.04350e-05	2.27985e-04
2023/03/11	23:39:47	--	ok	462.0300	68.164	0.044189	19.85	60.813	10.395	8455297.268261	10	462.8390	8.36290e-05	2.35406e-04
2023/03/11	23:39:54	--	ok	462.2460	68.221	0.044237	19.81	60.903	10.386	14624156.215979	10	463.0050	8.33898e-05	2.53875e-04
2023/03/11	23:40:01	--	ok	463.2200	68.433	0.044275	19.70	61.015	10.336	14467903.040857	10	463.7665	8.31195e-05	2.96969e-04
2023/03/11	23:40:09	ok	ok	463.1180	68.444	0.044264	19.63	61.321	10.345	15037026.053694	10	463.8331	8.31236e-05	2.38155e-04
2023/03/11	23:45:08	--	ok	463.2040	68.532	0.044264	19.87	60.868	10.414	12952355.549090	9	464.0035	8.39976e-05	2.50782e-04
2023/03/11	23:45:15	ok	ok	463.1140	68.521	0.044254	19.88	60.859	10.421	9850788.822952	10	464.0088	8.44188e-05	2.37739e-04
2023/03/11	23:50:15	--	ok	463.2820	68.519	0.044254	19.81	60.882	10.383	7676108.131090	12	463.8643	8.98675e-05	4.13898e-04
2023/03/11	23:50:22	--	ok	463.2740	68.508	0.04424	19.84	60.908	10.403	8847141.620401	11	464.0224	8.36811e-05	2.18387e-04
2023/03/11	23:50:30	--	ok	462.5840	68.486	0.044226	19.78	60.771	10.346	7236735.839469	8	463.8301	9.35632e-05	2.39100e-04
2023/03/11	23:50:37	--	ok	462.7900	68.446	0.044247	19.67	60.859	10.293	9170385.310218	10	463.8025	8.50490e-05	3.51064e-04
2023/03/11	23:50:44	--	ok	462.4040	68.437	0.044257	19.61	61.045	10.291	7735413.402284	11	463.8349	8.20344e-05	2.25355e-04
2023/03/11	23:50:51	--	ok	463.2280	68.498	0.044286	19.57	61.155	10.283	13431094.206849	10	463.9823	8.38769e-05	1.90931e-04
2023/03/11	23:50:59	--	ok	463.2220	68.528	0.044275	19.52	61.326	10.278	8307499.040603	9	463.9420	8.66653e-05	2.89806e-04
2023/03/11	23:51:06	--	ok	466.5180	68.526	0.044264	19.49	61.503	10.290	6064502.938215	10	464.0079	8.49968e-05	2.70479e-04
2023/03/11	23:51:13	--	ok	461.2880	68.094	0.044089	19.43	61.654	10.282	9096279.565835	12	462.3212	7.90375e-05	3.03309e-04
2023/03/11	23:51:21	--	ok	461.4820	68.085	0.044174	19.40	61.810	10.290	14400561.145660	10	462.2513	8.11314e-05	2.68306e-04
2023/03/11	23:51:28	--	ok	462.7900	68.300	0.044249	19.36	61.897	10.280	13679354.761662	10	463.1306	8.32611e-05	3.12033e-04
2023/03/11	23:51:35	ok	ok	462.8420	68.382	0.044259	19.34	62.022	10.291	13559332.068520	11	463.3442	8.36966e-05	3.15250e-04
2023/03/11	23:56:35	ok	ok	463.1440	68.412	0.044259	19.78	60.858	10.361	12957886.093362	10	463.4794	9.24858e-05	3.20209e-04
2023/03/12	00:01:35	ok	ok	463.1100	68.412	0.044259	19.75	60.905	10.351	11905335.409008	8	463.5364	8.86609e-05	2.36736e-04
2023/03/12	00:06:35	--	ok	463.2440	68.413	0.044259	19.75	60.894	10.349	9297782.681922	10	463.5736	8.31880e-05	2.45631e-04
2023/03/12	00:06:42	ok	ok	462.9380	68.419	0.044248	19.73	60.868	10.329	14121172.934165	9	463.6174	8.79674e-05	2.49733e-04
2023/03/12	00:11:42	ok	ok	463.1040	68.417	0.044248	19.74	60.923	10.346	12726094.080010	10	463.3614	9.73307e-05	8.03576e-04
2023/03/12	00:16:42	ok	ok	463.0480	68.423	0.044248	19.87	60.731	10.391	12992496.594602	8	463.6169	9.05838e-05	2.23573e-04
2023/03/12	00:21:42	--	ok	463.2040	68.421	0.044248	19.92	60.685	10.417	12669406.519856	10	463.4442	9.47635e-05	8.11180e-04
2023/03/12	00:21:49	--	ok	462.4420	68.417	0.044238	19.94	60.612	10.413	8653192.722111	9	463.6764	8.55555e-05	2.30442e-04
2023/03/12	00:21:57	ok	ok	463.0220	68.421	0.044265	19.91	60.671	10.405	14788188.182006	10	463.6817	8.58470e-05	2.43601e-04
2023/03/12	00:26:56	--	ok	463.5240	68.439	0.044265	20.04	60.638	10.479	15256205.445333	10	463.8103	8.18734e-05	2.42027e-04
2023/03/12	00:27:03	--	ok	462.7440	68.446	0.044239	20.01	60.624	10.459	8369158.420070	9	463.8102	8.61431e-05	2.69133e-04
2023/03/12	00:27:11	--	ok	462.6200	68.433	0.044251	19.98	60.598	10.438	11219605.870892	10	463.7761	8.27999e-05	2.41412e-04
2023/03/12	00:27:18	ok	ok	463.1940	68.427	0.04427	19.85	60.685	10.373	14144895.841060	10	463.8113	8.30805e-05	2.65927e-04
2023/03/12	00:32:17	--	ok	463.5420	68.463	0.04427	20.04	60.629	10.478	13506901.610186	11	463.7058	9.32207e-05	6.46576e-04
2023/03/12	00:32:25	ok	ok	462.8960	68.482	0.044244	20.07	60.612	10.493	7229387.589708	10	463.9760	8.40805e-05	2.37611e-04
2023/03/12	00:37:24	--	ok	462.5360	68.484	0.044244	20.11	60.575	10.511	7342575.361797	10	463.9600	8.24070e-05	1.99752e-04
2023/03/12	00:37:32	--	ok	463.3620	68.470	0.044266	20.08	60.528	10.486	12862436.309017	10	463.9041	8.40677e-05	2.42821e-04
2023/03/12	00:37:39	ok	ok	463.1220	68.452	0.044249	20.07	60.548	10.482	12231651.244244	9	463.8531	8.47835e-05	2.78932e-04
2023/03/12	00:42:39	ok	ok	463.1240	68.472	0.044249	19.98	60.716	10.458	11406548.589407	9	463.6584	9.37812e-05	2.83219e-04
2023/03/12	00:47:39	--	ok	463.3100	68.467	0.044249	19.82	60.789	10.375	13139006.632529	10	463.8949	8.13798e-05	2.02564e-04
2023/03/12	00:47:46	ok	ok	463.1000	68.469	0.044233	19.87	60.784	10.400	7386896.345415	9	463.8567	8.43492e-05	2.25429e-04
2023/03/12	00:52:46	--	ok	464.0800	68.455	0.044233	19.80	60.731	10.347	7050679.229110	11	463.8484	8.28134e-05	3.09585e-04
2023/03/12	00:52:53	ok	ok	462.8840	68.459	0.04418	19.82	60.725	10.364	8382085.489158	11	463.8711	8.19398e-05	1.81175e-04
2023/03/12	00:57:53	ok	ok	462.9940	68.458	0.04418	19.77	60.716	10.328	7943049.088218	10	463.7986	8.39115e-05	2.05327e-04
2023/03/12	01:02:53	ok	ok	463.0760	68.447	0.04418	19.74	60.754	10.317	7095255.540759	9	463.8422	8.04380e-05	1.97860e-04
2023/03/12	01:07:53	ok	ok	462.9080	68.449	0.04418	19.71	60.729	10.297	6172155.335848	10	463.7271	8.52475e-05	2.40013e-04
2023/03/12	01:12:53	ok	ok	462.9660	68.450	0.04418	19.84	60.653	10.360	8453084.152321	10	463.7925	8.42217e-05	2.25311e-04
2023/03/12	01:17:53	ok	ok	462.8460	68.447	0.04418	19.91	60.555	10.385	8153082.268879	11	463.6506	9.19704e-05	4.18978e-04
2023/03/12	01:22:53	--	ok	462.7400	68.456	0.04418	20.00	60.525	10.434	6186659.259424	9	463.7981	8.55314e-05	2.13300e-04
2023/03/12	01:23:01	--	ok	462.5740	68.452	0.044192	20.04	60.543	10.463	8832439.735264	10	463.8738	8.35481e-05	2.23641e-04
2023/03/12	01:23:08	--	ok	462.3580	68.428	0.044213	20.00	60.420	10.415	7927328.893271	10	463.7358	8.45784e-05	2.77341e-04
2023/03/12	01:23:15	ok	ok	462.8260	68.418	0.044245	19.87	60.432	10.340	10982929.849512	10	463.6764	8.25246e-05	2.71689e-04
2023/03/12	01:28:15	ok	ok	463.1520	68.463	0.044245	20.09	60.465	10.484	10483637.156069	10	463.8309	8.28485e-05	2.48561e-04
2023/03/12	01:33:15	--	ok	463.2780	68.455	0.044245	20.14	60.482	10.513	10640159.584425	9	463.8550	8.44061e-05	1.87115e-04
2023/03/12	01:33:22	ok	ok	462.8500	68.459	0.044232	20.14	60.461	10.509	8912520.826441	8	463.8051	8.80506e-05	2.15075e-04
[truncated: 2,361 more rows]
