# Supplementary material for: Plastic Creep Constraint in Nylon Instrument Strings
Source: Materials (Basel). 2025 Jan 7;18(2):223. doi: 10.3390/ma18020223 (PMC11766866; doi:10.3390/ma18020223)
Supplement: Supplementary file 1 [file materials-18-00223-s001.zip › data_files/string_N27_nylon/string_test_data_N27_step_7.csv]

Date	Time	+-	f0	Frequency	Tension	LengthAdj	Temp	Rel.Hm	Abs.Hm	Pk.Magnitude	Harmonics	Fitted.f0	Bend.Stiff	Fit.Error
2023/03/16	18:34:53	--	ok	462.6280	68.306	0.044906	20.28	62.525	10.958	15466746.311208	11	462.9674	9.54790e-05	7.84176e-04
2023/03/16	18:35:04	--	ok	427.0780	58.881	0.04317	20.28	62.589	10.969	48708171.196837	7	427.4587	7.45705e-05	1.48028e-04
2023/03/16	18:35:12	--	ok	427.3860	58.919	0.043268	20.25	62.597	10.952	40274575.015960	9	427.8338	7.67427e-05	3.62715e-04
2023/03/16	18:35:21	ok	ok	428.9600	59.338	0.043352	20.19	62.693	10.933	35963020.171703	8	429.2726	7.98980e-05	3.26663e-04
2023/03/16	18:40:20	--	ok	430.6020	59.728	0.043352	20.25	64.031	11.203	33944832.724851	9	430.8759	7.75485e-05	3.71407e-04
2023/03/16	18:40:27	--	ok	430.3920	59.720	0.043269	20.26	64.025	11.211	44753030.262259	7	430.6416	8.28746e-05	4.19393e-04
2023/03/16	18:40:35	--	ok	429.6640	59.487	0.043198	20.28	64.004	11.217	39686448.810779	8	430.1943	7.54699e-05	3.49099e-04
2023/03/16	18:40:42	ok	ok	429.1380	59.318	0.043164	20.26	63.990	11.204	50496508.104503	7	429.1541	8.55343e-05	4.94546e-04
2023/03/16	18:45:41	--	ok	429.5420	59.452	0.043164	20.26	64.460	11.287	49639795.575392	8	429.7658	8.14755e-05	3.50938e-04
2023/03/16	18:45:49	ok	ok	428.9980	59.275	0.043136	20.26	64.471	11.289	52149827.538520	11	429.4141	7.48949e-05	2.85392e-04
2023/03/16	18:50:48	--	ok	429.4200	59.391	0.043136	20.25	64.755	11.329	53450198.752497	10	429.5095	8.08642e-05	3.95334e-04
2023/03/16	18:50:56	ok	ok	428.9220	59.216	0.043114	20.25	64.778	11.333	54546240.709154	10	429.2889	7.47323e-05	3.05755e-04
2023/03/16	18:55:55	ok	ok	429.1700	59.301	0.043114	20.24	64.881	11.343	51317706.586111	10	429.3868	7.82506e-05	2.18448e-04
2023/03/16	19:00:55	--	ok	429.3660	59.361	0.043114	20.18	65.074	11.339	53046689.103985	8	429.4988	7.99792e-05	2.49434e-04
2023/03/16	19:01:02	ok	ok	428.9060	59.202	0.043095	20.22	65.039	11.361	56242423.364888	11	429.2321	7.66812e-05	3.11263e-04
2023/03/16	19:06:02	ok	ok	429.1180	59.265	0.043095	20.19	65.183	11.367	55436341.540905	9	429.3234	7.93427e-05	3.15953e-04
2023/03/16	19:11:02	--	ok	429.2260	59.323	0.043095	20.15	65.261	11.352	53908331.768015	7	429.4409	7.94115e-05	2.72470e-04
2023/03/16	19:11:09	ok	ok	429.0460	59.219	0.043084	20.18	65.245	11.369	52012932.054885	9	429.3967	7.40183e-05	2.94392e-04
2023/03/16	19:16:09	ok	ok	429.1700	59.255	0.043084	20.15	65.261	11.352	54013406.096849	9	429.4268	7.62928e-05	2.10999e-04
2023/03/16	19:21:09	--	ok	429.4160	59.305	0.043084	20.09	65.380	11.336	48516603.771271	11	429.4118	7.95904e-05	2.73276e-04
2023/03/16	19:21:17	--	ok	428.6980	59.173	0.043063	20.11	65.371	11.343	48520822.875219	9	429.1174	7.54481e-05	2.66327e-04
2023/03/16	19:21:24	--	ok	428.7220	59.168	0.043078	20.12	65.385	11.356	51699675.190482	9	429.0804	7.70455e-05	3.63874e-04
2023/03/16	19:21:31	--	ok	428.6960	59.165	0.043092	20.08	65.313	11.315	50298026.547151	9	429.0201	7.80230e-05	3.27123e-04
2023/03/16	19:21:39	--	ok	428.6840	59.161	0.043107	20.07	65.396	11.321	50616082.969688	9	429.0143	7.70927e-05	3.33986e-04
2023/03/16	19:21:46	--	ok	428.6300	59.159	0.043124	19.98	65.469	11.277	47848936.696582	9	428.9328	7.85990e-05	3.36146e-04
2023/03/16	19:21:54	--	ok	428.5300	59.159	0.043142	19.95	65.559	11.271	51817166.945290	10	428.7868	8.29308e-05	4.83534e-04
2023/03/16	19:22:01	--	ok	428.4580	59.159	0.043167	19.95	65.592	11.277	48836408.160029	11	428.8647	8.09057e-05	4.93795e-04
2023/03/16	19:22:08	ok	ok	428.8700	59.193	0.043194	19.91	65.669	11.262	35951070.557008	8	429.2437	7.71326e-05	2.79183e-04
2023/03/16	19:27:08	ok	ok	428.9840	59.265	0.043194	20.09	65.359	11.332	33101447.715564	11	429.3544	7.98678e-05	2.81462e-04
2023/03/16	19:32:08	ok	ok	429.1700	59.305	0.043194	20.08	65.473	11.343	35686821.180941	9	429.3992	8.13172e-05	2.85682e-04
2023/03/16	19:37:08	--	ok	429.2560	59.336	0.043194	20.04	65.490	11.318	32876940.845001	9	429.4661	8.10087e-05	3.95475e-04
2023/03/16	19:37:16	--	ok	429.3240	59.352	0.043181	20.08	65.432	11.336	49531973.876184	8	429.4773	8.18865e-05	4.01702e-04
2023/03/16	19:37:23	--	ok	429.2300	59.344	0.043165	20.01	65.431	11.288	49549770.489615	8	429.6163	7.76526e-05	2.65935e-04
2023/03/16	19:37:30	ok	ok	429.0640	59.334	0.043153	20.00	65.472	11.286	50483184.363495	9	429.5906	7.85337e-05	2.91741e-04
2023/03/16	19:42:29	--	ok	429.3180	59.372	0.043153	19.94	65.556	11.262	50183292.608907	7	429.6459	7.79652e-05	2.51833e-04
2023/03/16	19:42:36	--	ok	429.3880	59.358	0.043137	19.92	65.545	11.252	50959578.258634	9	429.5284	8.21252e-05	4.77714e-04
2023/03/16	19:42:44	--	ok	429.4640	59.352	0.043117	19.92	65.577	11.257	52345467.857328	8	429.6749	7.68007e-05	3.72181e-04
2023/03/16	19:42:51	ok	ok	429.1980	59.337	0.043093	19.91	65.541	11.240	52656976.309139	10	429.6348	7.71884e-05	3.19370e-04
2023/03/16	19:47:50	--	ok	429.3100	59.369	0.043093	19.88	65.582	11.230	54971213.708128	11	429.6081	8.06123e-05	3.06932e-04
2023/03/16	19:47:58	--	ok	429.3640	59.367	0.043077	19.89	65.531	11.230	56247827.824306	9	429.7049	7.73322e-05	2.95472e-04
2023/03/16	19:48:05	ok	ok	429.0160	59.205	0.043059	19.88	65.528	11.221	53742955.563929	8	429.3005	7.72838e-05	2.82803e-04
2023/03/16	19:53:04	ok	ok	429.0120	59.237	0.043059	19.85	65.554	11.206	55530278.889841	8	429.2847	7.94580e-05	2.74240e-04
2023/03/16	19:58:04	--	ok	429.2560	59.266	0.043059	19.87	65.568	11.219	56249919.685829	10	429.3479	7.99856e-05	3.46219e-04
2023/03/16	19:58:11	ok	ok	428.8940	59.176	0.043046	19.88	65.518	11.219	51857759.061606	8	429.1364	7.81526e-05	3.22027e-04
2023/03/16	20:03:11	ok	ok	428.9420	59.192	0.043046	19.91	65.469	11.228	50350436.812376	8	429.2724	7.63865e-05	2.55180e-04
2023/03/16	20:08:11	ok	ok	429.0400	59.215	0.043046	19.89	65.476	11.220	52058120.128111	9	429.3074	7.70594e-05	2.10101e-04
2023/03/16	20:13:11	ok	ok	429.0000	59.228	0.043046	19.91	65.541	11.240	51879867.216457	8	429.2075	8.08878e-05	2.72180e-04
2023/03/16	20:18:11	ok	ok	429.0760	59.251	0.043046	19.89	65.476	11.220	52379441.819648	7	429.2233	8.32829e-05	3.29420e-04
2023/03/16	20:23:11	--	ok	429.3280	59.260	0.043046	19.87	65.545	11.215	52621103.346740	9	429.4946	7.60959e-05	2.69446e-04
2023/03/16	20:23:18	--	ok	428.7700	59.165	0.043029	19.88	65.505	11.217	51673404.435948	8	429.1098	7.73759e-05	2.98701e-04
2023/03/16	20:23:25	--	ok	428.7340	59.166	0.04304	19.89	65.509	11.226	52136059.723493	9	429.2022	7.50010e-05	3.63784e-04
2023/03/16	20:23:33	--	ok	428.7460	59.161	0.043054	19.82	65.473	11.174	53720810.758009	9	429.1300	7.62027e-05	2.88404e-04
2023/03/16	20:23:40	--	ok	428.6080	59.153	0.043067	19.78	65.595	11.167	54557088.396654	8	429.0319	7.71563e-05	3.31407e-04
2023/03/16	20:23:48	--	ok	428.5280	59.152	0.043087	19.74	65.664	11.151	53902221.272905	10	429.0190	7.68391e-05	3.48347e-04
2023/03/16	20:23:55	--	ok	428.6860	59.153	0.043111	19.74	65.684	11.154	48534919.959823	8	429.0228	7.68095e-05	3.03882e-04
2023/03/16	20:24:02	--	ok	428.6280	59.154	0.043127	19.71	65.743	11.147	49650046.594709	9	428.9914	7.77270e-05	3.14102e-04
2023/03/16	20:24:10	--	ok	428.6440	59.154	0.043146	19.65	65.788	11.116	50144628.015052	9	428.9954	7.79739e-05	2.40644e-04
2023/03/16	20:24:17	ok	ok	428.9580	59.216	0.043164	19.63	65.931	11.123	50179317.597481	10	429.3905	7.76441e-05	3.21173e-04
2023/03/16	20:29:16	--	ok	429.2740	59.299	0.043164	19.87	65.440	11.197	50230525.023056	8	429.4279	8.08012e-05	2.69331e-04
2023/03/16	20:29:23	--	ok	429.2400	59.312	0.04315	19.85	65.396	11.179	52148365.398667	9	429.5571	7.76625e-05	3.23148e-04
2023/03/16	20:29:31	--	ok	429.3040	59.312	0.043138	19.89	65.348	11.198	48287637.712891	8	429.3497	8.51809e-05	6.16052e-04
2023/03/16	20:29:38	--	ok	429.2640	59.298	0.043122	19.88	65.325	11.186	53370418.965609	9	429.6047	7.54942e-05	2.89538e-04
2023/03/16	20:29:45	--	ok	429.2720	59.255	0.043109	19.82	65.357	11.155	50335302.305553	8	429.5116	7.65750e-05	3.05247e-04
2023/03/16	20:29:53	ok	ok	429.0420	59.236	0.043095	19.75	65.496	11.131	36187605.218337	8	429.4863	7.67358e-05	3.35843e-04
2023/03/16	20:34:52	ok	ok	429.1840	59.308	0.043095	19.85	65.385	11.177	30833226.161943	10	429.4147	8.33291e-05	4.98787e-04
2023/03/16	20:39:52	--	ok	429.2640	59.322	0.043095	19.82	65.432	11.167	34438378.793791	8	429.5159	7.97868e-05	3.34606e-04
2023/03/16	20:39:59	--	ok	429.2780	59.320	0.043082	19.82	65.444	11.169	54097698.671522	8	429.6103	7.72629e-05	3.02583e-04
2023/03/16	20:40:07	--	ok	429.3000	59.307	0.043068	19.82	65.412	11.164	56332691.733331	9	429.6068	7.71072e-05	2.83805e-04
2023/03/16	20:40:14	--	ok	429.2020	59.297	0.043052	19.78	65.414	11.136	47532462.357511	9	429.6003	7.63591e-05	3.16959e-04
2023/03/16	20:40:21	ok	ok	429.1060	59.223	0.043042	19.75	65.380	11.112	49122007.161719	8	429.4106	7.80947e-05	2.71688e-04
2023/03/16	20:45:21	ok	ok	429.1060	59.283	0.043042	19.78	65.449	11.142	55109612.472649	8	429.4382	8.03165e-05	2.83116e-04
2023/03/16	20:50:21	--	ok	429.2300	59.308	0.043042	19.82	65.455	11.171	49564739.552614	8	429.3851	8.35064e-05	3.34919e-04
2023/03/16	20:50:28	ok	ok	429.0900	59.207	0.043031	19.80	65.460	11.153	48705762.762120	8	429.3108	7.84257e-05	2.67139e-04
2023/03/16	20:55:27	ok	ok	429.0440	59.224	0.043031	19.75	65.422	11.119	51686683.747231	8	429.2323	8.10417e-05	3.03614e-04
2023/03/16	21:00:27	ok	ok	429.1820	59.251	0.043031	19.77	65.446	11.133	47596161.182720	8	429.5716	7.25153e-05	3.33609e-04
2023/03/16	21:05:27	ok	ok	429.0100	59.241	0.043031	19.64	65.606	11.077	47731722.914627	6	429.3947	7.75282e-05	2.78397e-04
2023/03/16	21:10:27	ok	ok	429.0040	59.255	0.043031	19.58	65.586	11.037	46622316.315708	9	429.3454	7.96940e-05	3.67590e-04
2023/03/16	21:15:27	ok	ok	429.1940	59.262	0.043031	19.58	65.510	11.024	46438587.313764	7	429.4740	7.64893e-05	2.52658e-04
2023/03/16	21:20:27	--	ok	429.2620	59.282	0.043031	19.61	65.537	11.048	50840607.250675	7	429.4615	7.82640e-05	2.51827e-04
2023/03/16	21:20:34	ok	ok	428.9200	59.187	0.043017	19.60	65.501	11.031	45157158.664171	9	429.3778	7.28107e-05	3.45449e-04
2023/03/16	21:25:34	ok	ok	428.9060	59.188	0.043017	19.58	65.510	11.024	47363425.574665	10	429.3507	7.45748e-05	3.58248e-04
2023/03/16	21:30:34	ok	ok	428.9120	59.196	0.043017	19.58	65.533	11.028	45782842.941653	9	429.1645	8.12016e-05	2.89809e-04
2023/03/16	21:35:34	ok	ok	429.0560	59.207	0.043017	19.61	65.463	11.035	44929259.257779	6	429.2883	7.80098e-05	2.82841e-04
2023/03/16	21:40:34	ok	ok	428.9900	59.220	0.043017	19.61	65.473	11.037	44246818.402365	9	429.3051	7.95482e-05	3.32009e-04
2023/03/16	21:45:34	ok	ok	429.0420	59.223	0.043017	19.57	65.467	11.008	43381001.611024	10	429.2793	8.04847e-05	3.72601e-04
2023/03/16	21:50:34	ok	ok	429.0800	59.238	0.043017	19.54	65.473	10.991	48086021.099522	10	429.3839	7.84712e-05	2.67081e-04
2023/03/16	21:55:34	ok	ok	429.1920	59.236	0.043017	19.54	65.440	10.985	43879128.996709	13	429.2692	8.20079e-05	3.03086e-04
2023/03/16	22:00:34	ok	ok	429.0240	59.243	0.043017	19.52	65.426	10.965	43500723.140173	6	429.3855	7.88048e-05	2.74238e-04
2023/03/16	22:05:34	ok	ok	429.1700	59.251	0.043017	19.53	65.428	10.974	42890905.545849	10	429.3851	8.02007e-05	3.41393e-04
2023/03/16	22:10:34	ok	ok	429.1540	59.273	0.043017	19.50	65.444	10.958	46186039.221805	11	429.3617	8.20487e-05	3.60256e-04
2023/03/16	22:15:34	ok	ok	429.1220	59.270	0.043017	19.40	65.504	10.905	46078906.957938	9	429.4901	7.73542e-05	2.87245e-04
2023/03/16	22:20:34	ok	ok	429.1140	59.268	0.043017	19.34	65.524	10.872	39474724.136519	9	429.5481	7.47704e-05	3.04459e-04
2023/03/16	22:25:34	ok	ok	429.0400	59.283	0.043017	19.32	65.531	10.856	44044296.184121	10	429.3603	8.26352e-05	4.06322e-04
2023/03/16	22:30:34	ok	ok	429.1860	59.300	0.043017	19.33	65.492	10.858	43576322.005760	9	429.5398	7.71834e-05	4.17328e-04
2023/03/16	22:35:34	--	ok	429.3020	59.301	0.043017	19.30	65.487	10.839	43769286.783732	8	429.5901	7.63288e-05	2.60610e-04
2023/03/16	22:35:41	--	ok	428.7580	59.190	0.043002	19.37	65.446	10.878	41983002.496698	8	429.2735	7.62520e-05	3.01598e-04
2023/03/16	22:35:49	--	ok	428.7980	59.173	0.043014	19.34	65.399	10.851	44134632.351890	8	429.3184	7.52046e-05	3.35365e-04
2023/03/16	22:35:56	--	ok	428.7300	59.168	0.043024	19.32	65.341	10.825	49230340.978686	10	429.1979	7.81363e-05	3.22762e-04
2023/03/16	22:36:03	--	ok	428.7840	59.157	0.043038	19.32	65.394	10.834	36293103.638720	9	429.1386	7.76271e-05	2.66696e-04
2023/03/16	22:36:11	--	ok	428.6760	59.154	0.043048	19.26	65.428	10.802	49151584.508707	9	429.0668	7.86873e-05	3.22413e-04
2023/03/16	22:36:19	--	ok	428.7120	59.156	0.043065	19.20	65.460	10.770	48102967.738619	9	429.0416	7.92412e-05	3.09892e-04
2023/03/16	22:36:26	--	ok	428.6540	59.154	0.043079	19.17	65.592	10.775	55224844.249737	8	429.1461	7.64595e-05	3.10839e-04
2023/03/16	22:36:33	--	ok	428.7200	59.151	0.043097	19.13	65.811	10.783	48844354.227023	7	429.1047	7.68902e-05	3.02255e-04
2023/03/16	22:36:40	ok	ok	428.9020	59.150	0.043111	19.12	65.893	10.788	42289048.922308	9	429.0838	7.66665e-05	2.82095e-04
2023/03/16	22:41:40	--	ok	428.7000	59.172	0.043111	19.36	65.380	10.859	47187462.706337	10	429.1026	8.13890e-05	3.89619e-04
2023/03/16	22:41:47	ok	ok	429.1220	59.253	0.043126	19.32	65.350	10.826	47312218.792292	7	429.4693	7.72987e-05	2.49615e-04
2023/03/16	22:46:47	ok	ok	429.1240	59.265	0.043126	19.34	65.335	10.841	47698603.221304	9	429.2019	8.71717e-05	8.77005e-04
2023/03/16	22:51:47	ok	ok	429.0980	59.276	0.043126	19.36	65.357	10.855	49953992.326264	9	429.4726	7.89871e-05	2.95755e-04
2023/03/16	22:56:47	ok	ok	428.9540	59.268	0.043126	19.34	65.335	10.841	49691785.948895	8	429.5121	7.78938e-05	2.95619e-04
2023/03/16	23:01:47	ok	ok	429.0880	59.285	0.043126	19.33	65.417	10.846	48280971.991624	8	429.3721	8.32209e-05	3.79037e-04
2023/03/16	23:06:47	--	ok	429.3000	59.290	0.043126	19.32	65.341	10.825	43329272.583079	9	429.4657	8.04992e-05	3.64996e-04
2023/03/16	23:06:54	--	ok	429.2360	59.289	0.043111	19.30	65.371	10.820	45742113.850277	10	429.5696	7.68649e-05	2.93831e-04
2023/03/16	23:07:02	--	ok	429.2900	59.295	0.043099	19.33	65.322	10.830	48984061.434163	10	429.5635	7.82027e-05	3.56685e-04
2023/03/16	23:07:09	--	ok	429.3360	59.280	0.043085	19.26	65.341	10.787	46473078.357204	8	429.5468	7.70466e-05	3.27679e-04
2023/03/16	23:07:16	--	ok	429.2400	59.250	0.043068	19.22	65.505	10.787	51790880.604594	8	429.5466	7.57249e-05	3.03780e-04
2023/03/16	23:07:23	ok	ok	429.2000	59.234	0.043055	19.20	65.556	10.786	48993309.180312	10	429.4863	7.76849e-05	3.54089e-04
2023/03/16	23:12:23	ok	ok	429.1780	59.294	0.043055	19.30	65.307	10.809	51772039.472489	9	429.4674	8.01312e-05	3.46061e-04
2023/03/16	23:17:23	--	ok	429.3160	59.304	0.043055	19.26	65.353	10.789	50988378.928819	12	429.4747	8.07186e-05	3.22738e-04
2023/03/16	23:17:30	--	ok	429.2920	59.312	0.043039	19.26	65.321	10.784	47465821.481239	9	429.6925	7.41439e-05	3.54119e-04
2023/03/16	23:17:38	--	ok	429.2800	59.257	0.043024	19.33	65.299	10.826	46504404.334097	8	429.5227	7.66429e-05	3.48488e-04
2023/03/16	23:17:45	ok	ok	428.8400	59.163	0.04301	19.27	65.280	10.786	46008669.549189	10	429.1535	7.85923e-05	3.02185e-04
2023/03/16	23:22:44	ok	ok	428.8680	59.167	0.04301	19.17	65.487	10.757	43057205.027321	10	429.0805	7.94443e-05	3.00660e-04
2023/03/16	23:27:44	ok	ok	428.9140	59.166	0.04301	19.09	65.495	10.705	40780416.285061	9	429.0595	8.02423e-05	3.52501e-04
2023/03/16	23:32:44	ok	ok	428.8240	59.167	0.04301	19.09	65.518	10.708	40621024.294896	9	429.0633	8.10980e-05	3.58057e-04
2023/03/16	23:37:44	ok	ok	429.0140	59.177	0.04301	19.14	65.399	10.724	42305226.295179	12	429.1290	8.08756e-05	3.24779e-04
2023/03/16	23:42:44	ok	ok	428.8780	59.180	0.04301	19.16	65.389	10.733	44066009.963788	12	429.1850	7.88382e-05	3.79846e-04
2023/03/16	23:47:44	ok	ok	429.0380	59.187	0.04301	19.14	65.399	10.724	44258517.115633	9	429.1289	8.17246e-05	3.28325e-04
2023/03/16	23:52:44	ok	ok	429.0320	59.189	0.04301	19.13	65.332	10.705	44043698.639821	10	429.2282	7.97499e-05	3.26973e-04
2023/03/16	23:57:44	ok	ok	428.9640	59.190	0.04301	19.13	65.332	10.705	45688165.956459	11	429.2200	7.97231e-05	3.26805e-04
2023/03/17	00:02:44	ok	ok	429.0320	59.197	0.04301	19.16	65.304	10.719	42933752.536384	11	429.0713	8.62340e-05	5.37175e-04
2023/03/17	00:07:44	ok	ok	429.0700	59.201	0.04301	19.14	65.345	10.716	38051353.387808	10	429.2343	8.05469e-05	3.19131e-04
2023/03/17	00:12:44	ok	ok	429.0000	59.200	0.04301	19.10	65.371	10.695	39908099.969321	9	429.1692	8.29505e-05	3.32441e-04
2023/03/17	00:17:44	ok	ok	428.9360	59.206	0.04301	19.10	65.380	10.696	44956686.384893	9	429.3548	7.75140e-05	2.87628e-04
2023/03/17	00:22:44	ok	ok	428.9480	59.223	0.04301	19.09	65.293	10.672	44250185.428458	10	429.3313	7.96253e-05	3.79607e-04
2023/03/17	00:27:44	ok	ok	428.9740	59.217	0.04301	19.10	65.307	10.684	43893098.227836	9	429.1986	8.34403e-05	3.67639e-04
2023/03/17	00:32:44	ok	ok	429.0380	59.222	0.04301	19.03	65.359	10.647	42974961.325001	10	429.2626	8.11626e-05	3.28025e-04
2023/03/17	00:37:44	ok	ok	428.9160	59.216	0.04301	18.96	65.412	10.612	43481471.909000	10	429.2547	8.07461e-05	3.09276e-04
2023/03/17	00:42:44	ok	ok	429.0340	59.219	0.04301	18.91	65.464	10.586	42847871.816686	8	429.4120	7.60007e-05	3.43665e-04
2023/03/17	00:47:44	ok	ok	429.0400	59.223	0.04301	18.92	65.394	10.583	41237668.950632	11	429.2541	8.21114e-05	4.59564e-04
2023/03/17	00:52:44	ok	ok	428.9480	59.233	0.04301	18.93	65.396	10.591	40106103.577591	10	429.3186	7.98338e-05	4.84240e-04
2023/03/17	00:57:44	ok	ok	429.1040	59.243	0.04301	18.95	65.345	10.592	42308409.302034	9	429.2816	8.22760e-05	3.78381e-04
2023/03/17	01:02:44	ok	ok	429.1120	59.239	0.04301	18.92	65.341	10.574	43784582.238804	10	429.3039	8.14567e-05	3.75759e-04
2023/03/17	01:07:44	ok	ok	428.9980	59.247	0.04301	18.92	65.330	10.572	43766087.803943	10	429.3244	8.19119e-05	3.93082e-04
2023/03/17	01:12:44	ok	ok	429.0840	59.247	0.04301	18.93	65.280	10.573	44508175.261960	9	429.3271	8.11575e-05	2.84843e-04
2023/03/17	01:17:44	ok	ok	429.0820	59.258	0.04301	18.93	65.321	10.579	41945075.438677	10	429.3306	8.25148e-05	4.76010e-04
2023/03/17	01:22:44	ok	ok	429.2000	59.253	0.04301	18.86	65.299	10.533	38037326.906068	9	429.3865	7.96675e-05	3.22594e-04
2023/03/17	01:27:44	ok	ok	429.1680	59.260	0.04301	18.89	65.284	10.547	39733094.919434	10	429.3490	8.08947e-05	3.16056e-04
2023/03/17	01:32:44	ok	ok	429.1340	59.275	0.04301	18.91	65.307	10.560	41157970.457638	9	429.3520	8.13675e-05	3.16792e-04
2023/03/17	01:37:44	ok	ok	429.0540	59.277	0.04301	18.88	65.303	10.541	43026253.530529	13	429.2275	8.71578e-05	7.59941e-04
2023/03/17	01:42:44	--	ok	429.2100	59.266	0.04301	18.78	65.371	10.491	39468373.873101	7	429.4567	7.77173e-05	3.03653e-04
2023/03/17	01:42:51	ok	ok	428.8920	59.185	0.043	18.82	65.303	10.507	39745952.505706	10	429.3126	7.64645e-05	2.95360e-04
2023/03/17	01:47:52	--	ok	428.6340	59.192	0.043	18.75	65.418	10.482	39368429.614562	10	429.1664	8.06085e-05	3.15110e-04
2023/03/17	01:47:59	ok	ok	428.8300	59.181	0.043018	18.72	65.350	10.453	42659564.192511	8	429.3458	7.45821e-05	3.81279e-04
2023/03/17	01:52:58	--	ok	428.7560	59.179	0.043018	18.69	65.409	10.444	40413308.362319	11	429.1530	8.03943e-05	4.03647e-04
2023/03/17	01:53:06	ok	ok	428.8700	59.179	0.04303	18.68	65.367	10.429	45844234.488778	9	429.2907	7.58681e-05	3.52398e-04
2023/03/17	01:58:05	--	ok	428.7400	59.182	0.04303	18.72	65.341	10.452	41306637.879173	8	429.2585	7.71064e-05	2.91820e-04
2023/03/17	01:58:12	--	ok	428.7320	59.179	0.043043	18.71	65.348	10.445	50110015.321585	9	429.2592	7.65531e-05	3.28001e-04
2023/03/17	01:58:20	ok	ok	428.8460	59.175	0.043057	18.72	65.362	10.455	34547162.402781	8	429.3008	7.62174e-05	3.36047e-04
2023/03/17	02:03:19	--	ok	428.7320	59.179	0.043057	18.78	65.286	10.477	29038807.657096	10	429.1881	8.00767e-05	3.87458e-04
2023/03/17	02:03:26	ok	ok	428.9120	59.185	0.04307	18.74	65.289	10.451	42338548.207911	10	429.3364	7.50746e-05	3.72516e-04
2023/03/17	02:08:26	ok	ok	428.8520	59.183	0.04307	18.75	65.281	10.460	45384603.355649	9	429.1422	8.17629e-05	3.86515e-04
2023/03/17	02:13:26	ok	ok	428.8360	59.187	0.04307	18.79	65.267	10.483	41444555.891603	11	429.1656	8.24219e-05	3.94876e-04
2023/03/17	02:18:26	ok	ok	429.0700	59.188	0.04307	18.76	65.252	10.464	41504869.894189	10	429.2066	8.06310e-05	3.87477e-04
2023/03/17	02:23:26	ok	ok	428.8600	59.196	0.04307	18.78	65.202	10.464	43327996.714697	12	429.0415	8.70287e-05	7.34115e-04
2023/03/17	02:28:26	ok	ok	429.1320	59.188	0.04307	18.76	65.240	10.462	43443323.779013	7	429.2489	7.94655e-05	3.21073e-04
2023/03/17	02:33:26	ok	ok	429.0860	59.199	0.04307	18.75	65.238	10.453	43764444.922615	9	429.1881	8.21916e-05	3.66726e-04
2023/03/17	02:38:26	ok	ok	429.0980	59.204	0.04307	18.76	65.240	10.462	42663368.956437	9	429.1677	8.32161e-05	3.80187e-04
2023/03/17	02:43:26	ok	ok	429.0880	59.201	0.04307	18.76	65.252	10.464	44952038.279049	8	429.2627	8.02560e-05	3.08231e-04
2023/03/17	02:48:26	ok	ok	428.8440	59.209	0.04307	18.74	65.226	10.441	47799137.967729	10	429.2859	7.99828e-05	2.61343e-04
2023/03/17	02:53:26	ok	ok	429.0200	59.216	0.04307	18.69	65.272	10.422	42910576.792331	6	429.3667	7.70914e-05	3.38262e-04
2023/03/17	02:58:26	ok	ok	429.0240	59.206	0.04307	18.64	65.359	10.402	39770819.487665	9	429.2177	8.14390e-05	3.36370e-04
2023/03/17	03:03:26	ok	ok	428.8540	59.213	0.04307	18.62	65.357	10.393	38122663.817230	10	429.2428	8.06826e-05	3.67564e-04
2023/03/17	03:08:26	ok	ok	428.8240	59.223	0.04307	18.62	65.345	10.391	38690653.240158	10	429.2993	7.98393e-05	3.37836e-04
2023/03/17	03:13:27	ok	ok	428.8920	59.222	0.04307	18.67	65.299	10.410	43222347.852230	7	429.3321	7.83736e-05	2.97070e-04
2023/03/17	03:18:26	ok	ok	429.1400	59.230	0.04307	18.69	65.208	10.412	41250570.087398	7	429.3330	8.00012e-05	3.00468e-04
2023/03/17	03:23:26	ok	ok	428.8280	59.239	0.04307	18.69	65.261	10.421	41942581.176317	8	429.4627	7.62140e-05	3.04877e-04
2023/03/17	03:28:26	ok	ok	429.1660	59.231	0.04307	18.75	65.229	10.452	44640832.932842	10	429.2639	8.33666e-05	3.97240e-04
2023/03/17	03:33:26	ok	ok	429.1480	59.229	0.04307	18.69	65.229	10.416	38374228.813050	8	429.3708	7.94190e-05	3.72893e-04
2023/03/17	03:38:26	ok	ok	429.1420	59.240	0.04307	18.71	65.179	10.417	43096078.507131	9	429.3336	8.15511e-05	3.23549e-04
2023/03/17	03:43:26	ok	ok	429.1340	59.246	0.04307	18.74	65.206	10.438	41167430.103314	9	429.3522	8.11983e-05	3.36516e-04
2023/03/17	03:48:26	ok	ok	429.1740	59.251	0.04307	18.76	65.147	10.447	41412466.645624	11	429.3963	8.03914e-05	3.63493e-04
2023/03/17	03:53:26	ok	ok	429.1340	59.254	0.04307	18.75	65.185	10.445	43852255.157220	8	429.3843	8.07116e-05	2.81727e-04
2023/03/17	03:58:26	ok	ok	429.0700	59.259	0.04307	18.76	65.124	10.443	42847571.447046	8	429.4088	8.02597e-05	2.75045e-04
2023/03/17	04:03:26	ok	ok	429.1040	59.259	0.04307	18.72	65.225	10.433	39099625.116784	10	429.3513	8.09777e-05	2.91877e-04
2023/03/17	04:08:26	ok	ok	429.0060	59.264	0.04307	18.64	65.316	10.395	41139288.176465	11	429.3800	8.04755e-05	2.92734e-04
2023/03/17	04:13:26	ok	ok	429.0560	59.254	0.04307	18.59	65.289	10.363	38494854.958097	9	429.3213	8.19100e-05	3.67059e-04
2023/03/17	04:18:26	ok	ok	429.0880	59.273	0.04307	18.61	65.197	10.360	39388396.627507	11	429.3556	8.18666e-05	4.23104e-04
2023/03/17	04:23:26	--	ok	429.3340	59.292	0.04307	18.67	65.203	10.395	35267561.703307	8	429.4826	7.87045e-05	2.83130e-04
2023/03/17	04:23:33	ok	ok	429.1260	59.293	0.043054	18.71	65.148	10.413	42980414.514789	10	429.5861	7.78876e-05	3.09044e-04
2023/03/17	04:28:33	ok	ok	429.0860	59.279	0.043054	18.68	65.144	10.394	48152639.040715	9	429.3820	8.25422e-05	3.53581e-04
2023/03/17	04:33:33	ok	ok	429.0500	59.283	0.043054	18.67	65.171	10.390	41425910.517300	10	429.3747	8.32005e-05	3.25779e-04
2023/03/17	04:38:33	ok	ok	429.1980	59.293	0.043054	18.69	65.176	10.407	45705196.979797	10	429.4398	8.16696e-05	3.25342e-04
2023/03/17	04:43:33	ok	ok	429.0320	59.307	0.043054	18.67	65.162	10.389	48672725.756175	10	429.4408	8.21777e-05	3.01978e-04
2023/03/17	04:48:33	--	ok	429.2360	59.313	0.043054	18.69	65.135	10.401	46751990.761300	9	429.4139	8.28857e-05	3.15067e-04
2023/03/17	04:48:40	--	ok	429.3980	59.316	0.043042	18.72	65.161	10.423	43459404.206603	10	429.6844	7.55060e-05	3.36587e-04
2023/03/17	04:48:48	--	ok	429.4320	59.311	0.043022	18.75	65.080	10.428	45274217.163041	11	429.6544	7.69678e-05	3.04582e-04
2023/03/17	04:48:55	ok	ok	428.9320	59.174	0.043	18.67	65.078	10.375	44365000.556817	9	429.2921	7.74352e-05	3.49843e-04
2023/03/17	04:53:54	ok	ok	429.0400	59.188	0.043	18.71	65.148	10.413	43052260.206723	9	429.2780	7.84845e-05	2.60725e-04
2023/03/17	04:58:54	ok	ok	428.9460	59.183	0.043	18.68	65.153	10.395	40388069.071374	10	429.1883	8.17726e-05	3.39878e-04
2023/03/17	05:03:54	ok	ok	428.8380	59.187	0.043	18.68	65.080	10.384	42429253.941062	9	429.2606	7.97318e-05	3.05803e-04
2023/03/17	05:08:54	ok	ok	429.1240	59.201	0.043	18.74	65.110	10.423	38799514.097679	11	429.2673	8.07183e-05	4.31929e-04
2023/03/17	05:13:54	ok	ok	429.0580	59.192	0.043	18.62	65.252	10.377	39523613.412137	12	429.2307	8.10053e-05	3.83055e-04
2023/03/17	05:18:54	ok	ok	428.9920	59.198	0.043	18.56	65.243	10.339	38884761.519830	7	429.2869	7.86310e-05	3.18534e-04
2023/03/17	05:23:54	ok	ok	428.9620	59.197	0.043	18.51	65.263	10.308	34607749.463088	11	429.2379	7.97829e-05	3.50252e-04
2023/03/17	05:28:54	ok	ok	429.0560	59.198	0.043	18.55	65.281	10.337	37392070.922418	8	429.3697	7.58574e-05	3.09697e-04
2023/03/17	05:33:54	ok	ok	428.9700	59.213	0.043	18.58	65.222	10.344	39070269.012605	10	429.2612	8.05785e-05	3.03804e-04
2023/03/17	05:38:54	ok	ok	429.0260	59.201	0.043	18.61	65.098	10.344	35955943.679124	9	429.1979	8.21178e-05	3.82308e-04
2023/03/17	05:43:54	ok	ok	429.0860	59.207	0.043	18.56	65.188	10.331	38703977.385813	10	429.3331	7.87652e-05	3.47809e-04
2023/03/17	05:48:54	ok	ok	429.0060	59.215	0.043	18.64	65.158	10.370	40634950.950613	10	429.2715	8.04534e-05	2.73822e-04
2023/03/17	05:53:54	--	ok	429.2060	59.218	0.043	18.56	65.135	10.322	41933836.371139	11	429.2896	8.06154e-05	3.36650e-04
2023/03/17	05:54:02	ok	ok	429.1200	59.159	0.04299	18.58	65.106	10.326	39592069.646368	9	429.2742	7.43108e-05	3.70693e-04
2023/03/17	05:59:01	--	ok	428.7540	59.153	0.04299	18.56	65.156	10.325	37164879.831600	10	429.1289	7.95150e-05	4.17794e-04
2023/03/17	05:59:08	--	ok	428.7860	59.162	0.043002	18.59	65.130	10.338	39111347.701213	8	429.1734	7.81056e-05	4.22295e-04
2023/03/17	05:59:16	--	ok	428.7520	59.157	0.043012	18.59	65.139	10.339	43457015.678899	9	429.2641	7.62927e-05	3.59335e-04
2023/03/17	05:59:23	ok	ok	428.8640	59.146	0.043025	18.58	65.020	10.312	42142506.407700	8	429.1941	7.66388e-05	3.71403e-04
2023/03/17	06:04:22	--	ok	428.7000	59.147	0.043025	18.54	65.121	10.302	42326679.861827	11	429.0997	7.96019e-05	4.25751e-04
2023/03/17	06:04:29	--	ok	428.7720	59.146	0.04304	18.54	65.130	10.303	41660906.473927	9	429.2009	7.61474e-05	3.04911e-04
2023/03/17	06:04:37	--	ok	428.7760	59.142	0.043051	18.54	65.069	10.294	31308852.924478	8	429.2455	7.43399e-05	4.21794e-04
2023/03/17	06:04:44	--	ok	428.6600	59.139	0.043063	18.52	65.066	10.285	44587119.977193	9	429.1006	7.81418e-05	3.41893e-04
2023/03/17	06:04:51	ok	ok	428.9560	59.190	0.04308	18.48	65.194	10.279	41207600.174040	8	429.3799	7.72078e-05	3.54083e-04
2023/03/17	06:09:51	ok	ok	429.1080	59.225	0.04308	18.56	65.126	10.321	40341944.062963	9	429.2682	8.13844e-05	3.17753e-04
2023/03/17	06:14:51	ok	ok	428.9900	59.217	0.04308	18.45	65.212	10.266	42239537.383170	9	429.2659	8.10991e-05	3.54993e-04
2023/03/17	06:19:51	ok	ok	428.8520	59.213	0.04308	18.37	65.240	10.219	39698982.115165	11	429.2567	8.07327e-05	4.73561e-04
2023/03/17	06:24:51	ok	ok	428.8140	59.215	0.04308	18.32	65.234	10.192	35800204.976277	10	429.2403	8.03681e-05	2.59693e-04
2023/03/17	06:29:51	ok	ok	428.9260	59.212	0.04308	18.34	65.206	10.196	39836887.877860	9	429.1916	8.27385e-05	3.28333e-04
2023/03/17	06:34:51	ok	ok	429.0560	59.222	0.04308	18.35	65.185	10.202	39972620.360096	9	429.2742	8.03163e-05	2.64256e-04
2023/03/17	06:39:51	ok	ok	428.8960	59.227	0.04308	18.35	65.208	10.205	41445774.872929	9	429.2633	8.09176e-05	2.72183e-04
2023/03/17	06:44:51	ok	ok	428.9560	59.229	0.04308	18.37	65.167	10.207	37431255.280176	10	429.2868	8.13499e-05	2.75033e-04
2023/03/17	06:49:51	ok	ok	428.9380	59.224	0.04308	18.37	65.167	10.207	40383682.301726	12	429.3195	8.12127e-05	3.85782e-04
2023/03/17	06:54:51	--	ok	429.2680	59.232	0.04308	18.40	65.162	10.224	40020731.315826	9	429.3834	7.86539e-05	2.42596e-04
2023/03/17	06:54:58	--	ok	429.2440	59.233	0.043066	18.38	65.161	10.214	45716041.379286	8	429.4617	7.56373e-05	3.18864e-04
2023/03/17	06:55:05	ok	ok	429.1380	59.237	0.043054	18.40	65.119	10.217	42084985.187538	8	429.4415	7.72542e-05	2.98655e-04
2023/03/17	07:00:05	ok	ok	428.9320	59.235	0.043054	18.40	65.098	10.214	48901729.720132	11	429.0955	8.81216e-05	7.09611e-04
2023/03/17	07:05:05	ok	ok	428.9900	59.238	0.043054	18.41	65.153	10.231	46227753.984835	10	429.3155	8.13786e-05	4.23206e-04
2023/03/17	07:10:05	ok	ok	429.0580	59.242	0.043054	18.44	65.167	10.249	47351564.116841	7	429.4883	7.58630e-05	3.29261e-04
2023/03/17	07:15:05	ok	ok	429.0260	59.257	0.043054	18.44	65.147	10.246	45785513.685584	9	429.2949	8.26913e-05	3.54528e-04
2023/03/17	07:20:05	--	ok	429.2960	59.241	0.043054	18.44	65.167	10.249	44934398.749309	8	429.4347	7.82392e-05	2.12425e-04
2023/03/17	07:20:13	--	ok	429.2040	59.253	0.043039	18.44	65.147	10.246	47887102.602094	11	429.5061	7.61599e-05	2.90777e-04
2023/03/17	07:20:20	--	ok	429.2300	59.250	0.043029	18.45	65.138	10.254	45343994.499409	11	429.5359	7.56791e-05	3.34894e-04
2023/03/17	07:20:27	ok	ok	428.9840	59.216	0.043017	18.44	65.083	10.236	43276018.551587	8	429.4378	7.64685e-05	2.99817e-04
2023/03/17	07:25:27	--	ok	428.7520	59.227	0.043017	18.48	65.133	10.270	46034345.935167	10	429.2204	8.38836e-05	3.49445e-04
2023/03/17	07:25:34	ok	ok	429.0300	59.239	0.043029	18.48	65.121	10.268	45370592.245691	11	429.4821	7.64254e-05	3.51294e-04
2023/03/17	07:30:34	ok	ok	428.9160	59.229	0.043029	18.51	65.126	10.286	42948940.738838	10	429.2251	8.39144e-05	3.26098e-04
2023/03/17	07:35:34	ok	ok	428.9540	59.234	0.043029	18.52	65.119	10.294	40961524.317428	8	429.2349	8.34215e-05	3.49155e-04
2023/03/17	07:40:34	ok	ok	429.0920	59.228	0.043029	18.55	65.071	10.304	42652039.570966	10	429.2786	8.24434e-05	3.01643e-04
2023/03/17	07:45:34	ok	ok	428.9800	59.227	0.043029	18.52	65.139	10.297	44930527.791194	9	429.4171	7.81910e-05	2.68759e-04
2023/03/17	07:50:34	ok	ok	428.8720	59.243	0.043029	18.55	65.144	10.315	45252317.133001	9	429.1277	8.90892e-05	9.09148e-04
2023/03/17	07:55:34	ok	ok	429.0220	59.252	0.043029	18.56	65.179	10.329	42719237.069258	11	429.3076	8.32876e-05	3.84676e-04
2023/03/17	08:00:34	ok	ok	429.1340	59.248	0.043029	18.55	65.153	10.317	49656824.957376	9	429.2668	8.49873e-05	4.04547e-04
2023/03/17	08:05:34	ok	ok	429.1640	59.259	0.043029	18.59	65.171	10.344	41767008.400414	10	429.3868	8.09821e-05	3.73058e-04
2023/03/17	08:10:34	ok	ok	429.0320	59.256	0.043029	18.62	65.165	10.363	43715180.319883	9	429.3349	8.21048e-05	2.95190e-04
2023/03/17	08:15:35	ok	ok	429.0700	59.271	0.043029	18.61	65.174	10.356	42003240.210813	9	429.5152	7.74612e-05	3.51664e-04
2023/03/17	08:20:34	ok	ok	429.1300	59.274	0.043029	18.67	65.119	10.382	44111515.197703	8	429.3522	8.23251e-05	3.52627e-04
2023/03/17	08:25:34	--	ok	429.2440	59.280	0.043029	18.64	65.190	10.375	42124449.003235	11	429.5265	7.84278e-05	3.17329e-04
2023/03/17	08:25:42	--	ok	429.2400	59.277	0.043017	18.62	65.176	10.365	46386587.798225	10	429.5469	7.69043e-05	2.35897e-04
2023/03/17	08:25:49	ok	ok	429.0460	59.201	0.043005	18.65	65.148	10.378	41950199.266044	11	429.4120	7.61780e-05	3.49361e-04
2023/03/17	08:30:48	ok	ok	429.0200	59.207	0.043005	18.65	65.148	10.378	38798824.722784	10	429.2050	8.25304e-05	3.61790e-04
2023/03/17	08:35:48	ok	ok	429.0660	59.207	0.043005	18.71	65.148	10.413	38924678.021235	7	429.3551	7.84720e-05	3.01934e-04
2023/03/17	08:40:48	ok	ok	428.9900	59.206	0.043005	18.69	65.167	10.406	37460380.489658	11	429.2981	8.07961e-05	3.89564e-04
2023/03/17	08:45:48	ok	ok	429.0360	59.213	0.043005	18.75	65.144	10.438	38555495.010900	9	429.2328	8.36608e-05	3.76503e-04
2023/03/17	08:50:48	ok	ok	428.9820	59.221	0.043005	18.81	65.153	10.474	39598226.048778	9	429.3318	8.14082e-05	3.66743e-04
2023/03/17	08:55:48	--	ok	429.3000	59.222	0.043005	18.78	65.180	10.460	39095013.851323	9	429.2599	8.29662e-05	3.62319e-04
2023/03/17	08:55:55	ok	ok	428.8500	59.144	0.04299	18.82	65.165	10.484	40337205.770770	9	429.1915	7.62705e-05	3.53168e-04
2023/03/17	09:00:55	--	ok	428.7440	59.147	0.04299	18.85	65.097	10.490	40117729.127152	9	429.0478	8.16100e-05	3.65583e-04
2023/03/17	09:01:03	ok	ok	428.9020	59.146	0.043003	18.86	65.087	10.498	37812145.212361	9	429.1934	7.69502e-05	3.48293e-04
2023/03/17	09:06:02	ok	ok	428.8320	59.149	0.043003	18.88	65.069	10.504	39762558.656469	9	429.2141	7.63818e-05	3.26749e-04
2023/03/17	09:11:02	ok	ok	428.8720	59.151	0.043003	18.91	65.138	10.533	39002473.830858	10	429.0297	8.28977e-05	3.80906e-04
2023/03/17	09:16:02	--	ok	428.7420	59.156	0.043003	18.95	65.092	10.550	40120609.563063	11	429.1223	8.07044e-05	3.18653e-04
2023/03/17	09:16:09	ok	ok	428.8720	59.158	0.043015	18.95	65.016	10.538	44288005.465121	10	429.2923	7.51304e-05	3.32660e-04
2023/03/17	09:21:08	ok	ok	428.8160	59.153	0.043015	18.91	65.138	10.533	44072227.588080	11	429.1402	8.04347e-05	3.41715e-04
2023/03/17	09:26:08	--	ok	428.7420	59.160	0.043015	18.92	65.171	10.547	44621846.779907	7	429.0883	8.10095e-05	2.94209e-04
2023/03/17	09:26:15	--	ok	428.7860	59.158	0.043029	18.92	65.148	10.543	49033470.668624	10	429.2831	7.62132e-05	3.53348e-04
2023/03/17	09:26:22	ok	ok	428.8580	59.157	0.043039	18.92	65.139	10.542	46068731.342084	11	429.3450	7.43396e-05	3.16813e-04
2023/03/17	09:31:22	--	ok	428.7400	59.158	0.043039	19.01	65.037	10.578	48145445.976195	10	429.2491	7.69233e-05	2.79408e-04
2023/03/17	09:31:30	ok	ok	429.0240	59.177	0.043052	19.01	65.025	10.576	46612712.216772	9	429.3561	7.61424e-05	3.24350e-04
2023/03/17	09:36:29	--	ok	428.7340	59.170	0.043052	18.98	65.052	10.562	42202931.583015	7	429.2586	7.92562e-05	2.85195e-04
2023/03/17	09:36:36	ok	ok	429.1960	59.276	0.043066	18.96	65.061	10.555	56657510.024105	8	429.6563	7.55181e-05	3.68609e-04
2023/03/17	09:41:35	--	ok	429.3300	59.292	0.043066	19.03	65.042	10.596	60497350.800527	7	429.6196	7.69340e-05	3.09253e-04
2023/03/17	09:41:42	--	ok	429.5260	59.284	0.043049	19.02	65.060	10.590	46099063.933830	13	429.6208	7.66930e-05	3.25782e-04
2023/03/17	09:41:49	--	ok	429.2620	59.251	0.043022	19.02	65.016	10.583	49018685.431076	7	429.5953	7.56437e-05	3.49962e-04
2023/03/17	09:41:57	ok	ok	429.0220	59.161	0.043009	18.99	64.959	10.556	42149415.244234	8	429.3243	7.50252e-05	3.42107e-04
2023/03/17	09:46:56	ok	ok	428.9560	59.174	0.043009	19.07	65.037	10.621	41942259.374026	10	429.2556	8.00944e-05	3.23958e-04
2023/03/17	09:51:56	ok	ok	429.0540	59.176	0.043009	19.07	65.016	10.618	45403588.700349	8	429.3383	7.70482e-05	3.38214e-04
2023/03/17	09:56:56	ok	ok	429.0320	59.181	0.043009	19.06	65.066	10.618	42041401.936710	8	429.2808	7.94455e-05	2.87335e-04
2023/03/17	10:01:56	ok	ok	428.9680	59.185	0.043009	19.07	65.037	10.621	44443257.747035	9	429.1767	8.27313e-05	3.43492e-04
2023/03/17	10:06:56	ok	ok	429.1640	59.189	0.043009	19.10	65.084	10.648	44715565.989974	10	429.3884	7.69604e-05	3.10253e-04
2023/03/17	10:11:56	--	ok	429.2020	59.190	0.043009	19.14	65.112	10.677	39914545.562545	11	429.2106	8.29515e-05	3.48634e-04
2023/03/17	10:12:04	ok	ok	428.9200	59.149	0.042999	19.16	65.071	10.681	44225987.138657	9	429.2364	7.45942e-05	2.80512e-04
2023/03/17	10:17:03	ok	ok	428.9260	59.153	0.042999	19.17	65.000	10.677	42071806.973007	11	429.0565	8.13889e-05	3.20521e-04
2023/03/17	10:22:03	ok	ok	429.0220	59.153	0.042999	19.20	65.057	10.704	40258021.558407	11	429.0376	8.27271e-05	3.22289e-04
2023/03/17	10:27:03	ok	ok	428.9580	59.158	0.042999	19.17	65.093	10.693	41416263.811789	8	429.0826	8.03475e-05	2.79462e-04
2023/03/17	10:32:03	ok	ok	428.8640	59.159	0.042999	19.20	65.098	10.710	41891489.366949	9	429.0984	8.10185e-05	3.04218e-04
2023/03/17	10:37:03	ok	ok	428.9820	59.160	0.042999	19.22	65.048	10.712	42548518.728453	9	429.0989	8.15516e-05	3.44198e-04
2023/03/17	10:42:03	ok	ok	428.9900	59.164	0.042999	19.24	65.129	10.742	42990915.861866	8	429.0956	8.16089e-05	2.78700e-04
2023/03/17	10:47:03	ok	ok	428.8400	59.163	0.042999	19.24	65.139	10.744	44952822.038115	10	429.1154	8.19524e-05	3.30645e-04
2023/03/17	10:52:03	ok	ok	428.8140	59.163	0.042999	19.26	65.151	10.756	41200677.822889	9	429.1552	8.09868e-05	3.47951e-04
2023/03/17	10:57:03	ok	ok	428.9640	59.169	0.042999	19.27	65.121	10.760	41419649.752589	9	429.1103	8.21516e-05	3.05751e-04
2023/03/17	11:02:03	ok	ok	428.9500	59.181	0.042999	19.37	65.061	10.814	43237078.104320	11	429.2675	7.87928e-05	3.61763e-04
2023/03/17	11:07:03	ok	ok	428.9720	59.179	0.042999	19.37	65.052	10.813	44472905.761244	11	429.2641	7.87818e-05	3.54259e-04
2023/03/17	11:12:03	ok	ok	428.8680	59.179	0.042999	19.34	65.069	10.797	43685306.691103	10	429.4551	7.26061e-05	3.85093e-04
2023/03/17	11:17:03	ok	ok	428.9640	59.188	0.042999	19.40	65.101	10.838	44939361.879028	10	429.2705	7.96561e-05	2.56913e-04
2023/03/17	11:22:03	ok	ok	429.0600	59.192	0.042999	19.43	65.093	10.855	42815339.956375	9	429.2299	8.16536e-05	3.55866e-04
2023/03/17	11:27:03	ok	ok	429.0780	59.192	0.042999	19.39	65.151	10.838	43038896.567721	10	429.2810	8.06580e-05	3.05176e-04
2023/03/17	11:32:03	ok	ok	428.9440	59.196	0.042999	19.46	65.110	10.877	41116722.435344	8	429.2578	8.07993e-05	3.18949e-04
2023/03/17	11:37:03	ok	ok	428.9660	59.200	0.042999	19.47	65.121	10.887	42697672.017345	8	429.3955	7.70464e-05	2.22114e-04
2023/03/17	11:42:03	ok	ok	429.0620	59.199	0.042999	19.47	65.121	10.887	41905403.723521	10	429.3102	8.11766e-05	2.58653e-04
2023/03/17	11:47:03	ok	ok	429.1380	59.201	0.042999	19.47	65.142	10.891	43607342.075359	12	429.2676	8.29783e-05	6.53818e-04
2023/03/17	11:52:03	ok	ok	429.1320	59.212	0.042999	19.52	65.138	10.917	40593251.258725	9	429.4593	7.70147e-05	2.65666e-04
2023/03/17	11:57:03	ok	ok	429.0200	59.212	0.042999	19.52	65.148	10.919	43115796.672905	7	429.3903	7.86958e-05	2.23807e-04
2023/03/17	12:02:03	ok	ok	428.9820	59.218	0.042999	19.52	65.171	10.923	42977693.682067	9	429.3527	8.03438e-05	2.37013e-04
2023/03/17	12:07:03	ok	ok	429.0460	59.215	0.042999	19.58	65.183	10.969	42396170.488070	10	429.4742	7.75086e-05	2.91966e-04
2023/03/17	12:12:03	--	ok	429.2020	59.220	0.042999	19.57	65.138	10.953	41829641.756300	9	429.4062	8.00860e-05	3.64470e-04
2023/03/17	12:12:11	ok	ok	429.1160	59.168	0.042989	19.57	65.147	10.955	43874689.703732	9	429.3231	7.58526e-05	3.17171e-04
2023/03/17	12:17:10	--	ok	428.7720	59.172	0.042989	19.57	65.129	10.952	41077181.361383	9	429.1865	7.96329e-05	3.36474e-04
2023/03/17	12:17:17	ok	ok	428.9380	59.173	0.043	19.60	65.130	10.969	43108848.777915	9	429.3309	7.63863e-05	3.29986e-04
2023/03/17	12:22:17	ok	ok	428.9160	59.170	0.043	19.58	65.161	10.965	40250281.563176	10	429.2120	8.04002e-05	3.16026e-04
2023/03/17	12:27:17	ok	ok	428.8460	59.172	0.043	19.60	65.110	10.966	42179783.728739	9	429.1372	8.22145e-05	2.84334e-04
2023/03/17	12:32:17	ok	ok	428.8080	59.173	0.043	19.58	65.212	10.974	40821576.087024	8	429.2460	7.87661e-05	1.98710e-04
2023/03/17	12:37:17	ok	ok	428.8480	59.176	0.043	19.63	65.199	10.999	39986158.267791	10	429.2646	7.95555e-05	3.18452e-04
2023/03/17	12:42:17	ok	ok	428.9580	59.182	0.043	19.63	65.199	10.999	39885184.898944	6	429.3195	7.72072e-05	2.63967e-04
2023/03/17	12:47:17	ok	ok	428.9900	59.183	0.043	19.65	65.161	11.010	43794925.697485	8	429.2200	8.10740e-05	3.20655e-04
2023/03/17	12:52:17	--	ok	429.2280	59.187	0.043	19.67	65.206	11.028	36477038.894007	7	429.3659	7.66501e-05	3.05505e-04
2023/03/17	12:52:24	ok	ok	428.8780	59.154	0.042988	19.68	65.165	11.030	42400065.580079	8	429.1903	7.50502e-05	3.13232e-04
2023/03/17	12:57:24	--	ok	428.7300	59.154	0.042988	19.68	65.153	11.028	43078482.578810	10	429.1033	7.85054e-05	3.39126e-04
2023/03/17	12:57:31	--	ok	428.7920	59.155	0.043002	19.73	65.161	11.057	42701338.610758	7	429.2389	7.40074e-05	3.39994e-04
2023/03/17	12:57:39	--	ok	428.7220	59.153	0.043012	19.73	65.142	11.054	45386083.024258	8	429.1490	7.71092e-05	2.89373e-04
2023/03/17	12:57:46	ok	ok	429.1160	59.172	0.043026	19.68	65.101	11.019	47721300.253173	8	429.4158	7.45020e-05	3.52842e-04
2023/03/17	13:02:45	ok	ok	428.9000	59.187	0.043026	19.71	65.170	11.050	49607815.522783	8	429.2483	8.02139e-05	3.37766e-04
2023/03/17	13:07:45	ok	ok	428.9860	59.190	0.043026	19.73	65.171	11.059	52591191.122590	11	429.3065	7.93966e-05	4.02254e-04
2023/03/17	13:12:45	ok	ok	429.0060	59.190	0.043026	19.74	65.153	11.064	54448731.458611	9	429.2251	8.22295e-05	3.28143e-04
2023/03/17	13:17:45	ok	ok	428.9580	59.197	0.043026	19.78	65.139	11.090	50829990.008699	10	429.2434	8.18487e-05	3.02131e-04
2023/03/17	13:22:45	ok	ok	428.9820	59.200	0.043026	19.81	65.144	11.109	51681068.065395	10	429.3232	8.00903e-05	2.62870e-04
2023/03/17	13:27:45	ok	ok	429.1100	59.194	0.043026	19.80	65.162	11.102	47655898.858662	9	429.3290	8.00562e-05	2.82184e-04
2023/03/17	13:32:45	ok	ok	429.0700	59.203	0.043026	19.82	65.176	11.124	48302877.468745	7	429.2879	8.14330e-05	3.08931e-04
2023/03/17	13:37:45	ok	ok	429.0020	59.203	0.043026	19.81	65.197	11.119	49139298.695415	11	429.3325	7.98901e-05	2.78464e-04
2023/03/17	13:42:45	ok	ok	429.0020	59.202	0.043026	19.81	65.208	11.120	54160881.093597	11	429.4442	7.78773e-05	3.30250e-04
2023/03/17	13:47:45	ok	ok	429.0640	59.204	0.043026	19.85	65.180	11.142	55271869.716759	8	429.3471	8.01334e-05	2.74690e-04
2023/03/17	13:52:45	ok	ok	429.1300	59.216	0.043026	19.84	65.190	11.135	53820628.189279	11	429.3990	7.97671e-05	2.96310e-04
2023/03/17	13:57:45	ok	ok	429.1020	59.215	0.043026	19.84	65.148	11.128	52026252.633774	11	429.4587	7.81344e-05	3.18974e-04
2023/03/17	14:02:45	ok	ok	429.0660	59.221	0.043026	19.84	65.179	11.133	53673434.308437	9	429.4483	7.84097e-05	3.28677e-04
2023/03/17	14:07:45	ok	ok	429.1480	59.213	0.043026	19.84	65.179	11.133	52837382.663513	8	429.5421	7.53313e-05	3.07266e-04
2023/03/17	14:12:45	ok	ok	429.1720	59.222	0.043026	19.84	65.190	11.135	49613451.802709	12	429.4394	7.98254e-05	3.38985e-04
2023/03/17	14:17:45	ok	ok	429.0680	59.223	0.043026	19.78	65.298	11.117	50480411.832501	9	429.4275	7.91287e-05	2.91347e-04
2023/03/17	14:22:45	ok	ok	429.0880	59.217	0.043026	19.73	65.289	11.079	44958914.313702	10	429.4365	7.82888e-05	3.52276e-04
2023/03/17	14:27:45	ok	ok	429.1700	59.222	0.043026	19.77	65.286	11.106	48884090.875370	8	429.3682	8.06654e-05	3.05960e-04
2023/03/17	14:32:45	ok	ok	429.1620	59.225	0.043026	19.78	65.225	11.104	45804583.801303	8	429.5758	7.44611e-05	3.10320e-04
2023/03/17	14:37:45	ok	ok	429.1300	59.238	0.043026	19.81	65.249	11.127	49596716.808532	9	429.4087	8.04438e-05	2.74548e-04
2023/03/17	14:42:45	--	ok	429.2040	59.253	0.043026	19.88	65.220	11.168	48898361.312724	10	429.5016	7.83029e-05	3.63027e-04
2023/03/17	14:42:52	ok	ok	429.0680	59.177	0.043016	19.87	65.174	11.151	31185548.469015	8	429.3830	7.49084e-05	3.02370e-04
2023/03/17	14:47:52	--	ok	428.7760	59.179	0.043016	19.87	65.238	11.162	30615043.176225	10	429.3046	7.83610e-05	3.09354e-04
2023/03/17	14:47:59	--	ok	429.3920	59.269	0.043027	19.87	65.217	11.159	40734430.296934	8	429.7434	7.31959e-05	3.32895e-04
2023/03/17	14:48:06	ok	ok	428.9420	59.157	0.043008	19.87	65.165	11.150	42285275.956741	11	429.2481	7.44643e-05	3.17238e-04
2023/03/17	14:53:06	ok	ok	428.8760	59.157	0.043008	19.88	65.144	11.155	43109622.015748	12	429.0979	8.00852e-05	3.91026e-04
2023/03/17	14:58:06	ok	ok	428.8500	59.160	0.043008	19.88	65.185	11.162	41450934.206314	11	429.0854	8.02481e-05	3.02200e-04
2023/03/17	15:03:06	ok	ok	428.8220	59.162	0.043008	19.91	65.202	11.182	41002561.252896	10	429.1362	7.91782e-05	3.92388e-04
2023/03/17	15:08:06	ok	ok	428.9460	59.163	0.043008	19.88	65.272	11.177	41731541.964041	10	429.1644	7.86674e-05	3.43532e-04
2023/03/17	15:13:07	ok	ok	428.8740	59.164	0.043008	19.91	65.234	11.188	44240848.235975	8	429.1912	7.86050e-05	2.38680e-04
2023/03/17	15:18:06	ok	ok	428.9520	59.164	0.043008	19.94	65.249	11.209	41820763.881297	9	429.0936	8.14687e-05	3.01536e-04
2023/03/17	15:23:06	ok	ok	428.9620	59.165	0.043008	19.92	65.248	11.200	39446614.315475	10	429.1699	7.93334e-05	2.25027e-04
2023/03/17	15:28:06	ok	ok	428.9340	59.164	0.043008	19.94	65.165	11.195	42428264.740029	9	429.3394	7.48620e-05	3.59878e-04
2023/03/17	15:33:06	ok	ok	428.9260	59.172	0.043008	19.98	65.257	11.241	45067025.519742	9	429.1341	8.06263e-05	2.36702e-04
2023/03/17	15:38:06	ok	ok	428.8040	59.170	0.043008	20.00	65.267	11.251	41640860.707850	9	429.1629	8.03390e-05	2.73998e-04
2023/03/17	15:43:06	ok	ok	428.9640	59.170	0.043008	20.01	65.270	11.261	41439541.194710	10	429.2090	8.06565e-05	3.30046e-04
2023/03/17	15:48:06	ok	ok	428.9380	59.174	0.043008	20.03	65.252	11.268	41355812.994302	10	429.2688	7.86052e-05	3.32157e-04
2023/03/17	15:53:06	ok	ok	428.9860	59.176	0.043008	20.04	65.266	11.279	43434448.761714	10	429.2470	7.94107e-05	2.47160e-04
2023/03/17	15:58:06	ok	ok	429.0940	59.182	0.043008	20.09	65.158	11.297	40121023.038827	11	429.2695	7.95259e-05	3.02895e-04
2023/03/17	16:03:06	ok	ok	429.0940	59.185	0.043008	20.11	65.254	11.323	42299529.684534	12	429.3034	7.96818e-05	3.75277e-04
2023/03/17	16:08:06	ok	ok	429.0840	59.183	0.043008	20.12	65.267	11.336	44401298.346898	9	429.2492	8.11915e-05	2.98472e-04
2023/03/17	16:13:06	ok	ok	429.1740	59.192	0.043008	20.15	65.272	11.354	40147421.177612	7	429.4544	7.46952e-05	3.10299e-04
2023/03/17	16:18:06	ok	ok	429.1720	59.185	0.043008	20.15	65.284	11.356	40268290.896769	11	429.3412	7.85171e-05	3.14755e-04
2023/03/17	16:23:06	ok	ok	429.0620	59.186	0.043008	20.14	65.290	11.349	42868305.510669	10	429.4141	7.71749e-05	3.36919e-04
2023/03/17	16:28:06	ok	ok	428.9380	59.191	0.043008	20.16	65.295	11.367	42585401.963411	11	429.3814	7.79812e-05	2.87323e-04
2023/03/17	16:33:06	--	ok	429.2120	59.191	0.043008	20.18	65.277	11.375	41835958.326852	10	429.3829	7.83381e-05	2.98529e-04
2023/03/17	16:33:13	ok	ok	428.9560	59.166	0.042997	20.19	65.248	11.378	42142909.167284	10	429.3155	7.38421e-05	3.03859e-04
2023/03/17	16:38:13	ok	ok	428.8580	59.165	0.042997	20.16	65.275	11.364	38584014.057078	8	429.3281	7.35222e-05	2.67515e-04
2023/03/17	16:43:13	ok	ok	428.8940	59.165	0.042997	20.22	65.263	11.401	42314697.692771	11	429.1938	7.89021e-05	3.25832e-04
2023/03/17	16:48:13	ok	ok	428.8420	59.168	0.042997	20.21	65.258	11.389	39800486.510509	9	429.1515	7.96507e-05	2.67150e-04
2023/03/17	16:53:13	ok	ok	428.8000	59.168	0.042997	20.16	65.295	11.367	39481875.148460	11	429.2562	7.66624e-05	2.94612e-04
2023/03/17	16:58:15	ok	ok	428.9780	59.167	0.042997	20.19	65.322	11.391	38452653.368849	11	429.1581	7.93244e-05	3.11862e-04
2023/03/17	17:03:13	ok	ok	428.8140	59.170	0.042997	20.22	65.284	11.404	42690874.443715	10	429.2027	7.92373e-05	2.89922e-04
2023/03/17	17:08:13	ok	ok	428.8560	59.173	0.042997	20.22	65.272	11.402	41557091.412385	9	429.2309	7.82988e-05	3.31549e-04
2023/03/17	17:13:13	ok	ok	428.9060	59.171	0.042997	20.21	65.345	11.404	34120637.568571	10	429.1057	8.21192e-05	3.05624e-04
2023/03/17	17:18:13	ok	ok	428.9760	59.175	0.042997	20.24	65.298	11.416	36446524.801329	11	429.2360	7.81143e-05	3.80629e-04
2023/03/17	17:23:13	ok	ok	428.8860	59.174	0.042997	20.21	65.367	11.408	37773562.480032	9	429.3678	7.40521e-05	2.87515e-04
2023/03/17	17:28:13	--	ok	428.6320	59.176	0.042997	20.22	65.348	11.415	39569220.463346	9	429.1717	8.08814e-05	3.17020e-04
2023/03/17	17:28:21	--	ok	429.3860	59.298	0.043015	20.21	65.345	11.404	40284541.864648	8	429.8345	7.23147e-05	3.63580e-04
2023/03/17	17:28:28	ok	ok	429.0720	59.173	0.042996	20.24	65.275	11.412	40926481.996382	10	429.4067	7.29721e-05	3.33911e-04
2023/03/17	17:33:27	ok	ok	428.8660	59.171	0.042996	20.21	65.293	11.395	39515920.599932	10	429.2029	7.92203e-05	3.37173e-04
2023/03/17	17:38:27	ok	ok	428.8780	59.172	0.042996	20.21	65.293	11.395	40880538.348084	10	429.2406	7.82760e-05	2.77589e-04
2023/03/17	17:43:27	ok	ok	428.9620	59.173	0.042996	20.18	65.321	11.382	36489596.538121	9	429.3392	7.53457e-05	2.52612e-04
2023/03/17	17:48:27	ok	ok	428.8480	59.174	0.042996	20.16	65.275	11.364	39320787.287507	9	429.1741	8.06764e-05	2.90122e-04
2023/03/17	17:53:27	--	ok	428.6300	59.170	0.042996	20.05	65.469	11.323	37071471.114189	9	429.1292	8.00033e-05	2.46958e-04
2023/03/17	17:53:34	--	ok	429.2500	59.307	0.043015	20.07	65.460	11.332	39576840.688899	8	429.6995	7.61331e-05	3.10950e-04
2023/03/17	17:53:42	ok	ok	429.0900	59.192	0.043002	20.07	65.396	11.321	42186976.374824	10	429.5266	7.23751e-05	3.59764e-04
2023/03/17	17:58:41	ok	ok	428.8980	59.182	0.043002	19.97	65.478	11.270	39638381.370242	11	429.4781	7.22749e-05	3.14930e-04
2023/03/17	18:03:41	--	ok	428.7740	59.186	0.043002	19.98	65.446	11.273	35539876.497556	10	429.2334	8.06159e-05	2.71038e-04
2023/03/17	18:03:49	--	ok	429.2020	59.267	0.043013	19.97	65.455	11.266	39197956.613327	11	429.7666	7.27218e-05	3.47491e-04
2023/03/17	18:03:56	ok	ok	429.1560	59.193	0.043003	20.00	65.449	11.282	38711283.939210	8	429.4403	7.52924e-05	3.22156e-04
2023/03/17	18:08:55	ok	ok	428.8060	59.190	0.043003	20.00	65.364	11.268	41732848.125973	8	429.3690	7.66068e-05	3.00646e-04
2023/03/17	18:13:55	ok	ok	428.9600	59.187	0.043003	19.95	65.464	11.255	40139557.055816	12	429.3457	7.85591e-05	3.11095e-04
2023/03/17	18:18:55	ok	ok	429.0140	59.190	0.043003	19.94	65.409	11.237	39200732.936201	7	429.3425	7.79901e-05	3.09139e-04
2023/03/17	18:23:55	ok	ok	428.8700	59.191	0.043003	19.97	65.380	11.253	37874507.913368	8	429.2606	8.11435e-05	2.80174e-04
2023/03/17	18:28:55	ok	ok	428.8000	59.192	0.043003	19.94	65.345	11.226	39337264.137201	10	429.4781	7.33090e-05	3.23993e-04
2023/03/17	18:33:55	ok	ok	428.9240	59.199	0.043003	19.95	65.348	11.235	41349323.496542	9	429.2884	7.99764e-05	3.06467e-04
2023/03/17	18:38:55	ok	ok	428.9220	59.192	0.043003	19.92	65.321	11.213	40203141.879669	8	429.2904	7.92339e-05	2.37595e-04
2023/03/17	18:43:55	ok	ok	429.1280	59.194	0.043003	19.91	65.371	11.211	38262198.220588	8	429.4281	7.55871e-05	2.23700e-04
2023/03/17	18:48:55	ok	ok	429.0960	59.196	0.043003	19.92	65.290	11.208	36858303.266483	9	429.3904	7.75435e-05	2.38032e-04
2023/03/17	18:53:55	ok	ok	429.0100	59.189	0.043003	19.88	65.313	11.184	39719197.454687	10	429.2780	8.03259e-05	2.86201e-04
2023/03/17	18:58:55	ok	ok	428.9300	59.195	0.043003	19.82	65.339	11.151	40209749.507820	8	429.5017	7.25900e-05	4.75357e-04
2023/03/17	19:03:55	ok	ok	428.9560	59.185	0.043003	19.74	65.431	11.111	37566895.094711	7	429.1953	8.05061e-05	2.58066e-04
2023/03/17	19:08:55	ok	ok	428.8680	59.185	0.043003	19.68	65.441	11.077	35190894.654285	9	429.1998	8.04989e-05	2.99806e-04
2023/03/17	19:13:55	ok	ok	429.0120	59.184	0.043003	19.68	65.368	11.064	39061869.582820	12	429.2396	8.02012e-05	2.94062e-04
2023/03/17	19:18:55	ok	ok	428.9520	59.184	0.043003	19.65	65.257	11.026	40826588.545189	10	429.2388	7.98453e-05	3.41980e-04
2023/03/17	19:23:55	ok	ok	429.1060	59.180	0.043003	19.67	65.325	11.048	40515542.710360	7	429.3152	7.75710e-05	2.89567e-04
2023/03/17	19:28:55	ok	ok	428.9300	59.183	0.043003	19.61	65.316	11.011	40321509.265380	9	429.1781	8.08027e-05	2.67171e-04
2023/03/17	19:33:55	ok	ok	428.8360	59.178	0.043003	19.65	65.257	11.026	40883200.394737	9	429.2392	8.01032e-05	3.46087e-04
2023/03/17	19:38:55	ok	ok	428.8580	59.182	0.043003	19.60	65.267	10.992	41216505.728840	9	429.2339	8.00170e-05	2.87036e-04
2023/03/17	19:43:55	ok	ok	428.9240	59.175	0.043003	19.57	65.245	10.971	39111122.205189	8	429.2073	8.03938e-05	2.75087e-04
2023/03/17	19:48:55	ok	ok	428.9880	59.176	0.043003	19.54	65.229	10.950	39671687.769145	8	429.3261	7.65582e-05	3.12878e-04
2023/03/17	19:53:55	ok	ok	428.8400	59.176	0.043003	19.54	65.270	10.956	39652017.734905	8	429.3211	7.73425e-05	2.81039e-04
2023/03/17	19:58:55	ok	ok	428.9680	59.179	0.043003	19.52	65.225	10.932	39079076.001700	8	429.1674	8.07222e-05	2.55535e-04
2023/03/17	20:03:55	--	ok	428.7720	59.179	0.043003	19.46	65.290	10.907	41179309.163036	9	429.2009	8.02936e-05	2.82874e-04
2023/03/17	20:04:02	ok	ok	429.1320	59.264	0.043014	19.46	65.257	10.901	39443336.423956	9	429.6272	7.63655e-05	3.46623e-04
2023/03/17	20:09:02	ok	ok	428.9940	59.252	0.043014	19.37	65.339	10.860	40070667.379935	11	429.3798	8.14911e-05	3.06004e-04
2023/03/17	20:14:02	ok	ok	429.1120	59.248	0.043014	19.36	65.357	10.855	35867791.071163	9	429.3984	8.02254e-05	3.10111e-04
2023/03/17	20:19:02	ok	ok	429.0620	59.236	0.043014	19.27	65.376	10.802	37120789.712696	10	429.3708	8.06203e-05	3.02408e-04
2023/03/17	20:24:02	ok	ok	428.9440	59.226	0.043014	19.17	65.455	10.752	34445258.896878	9	429.5756	7.36936e-05	4.09975e-04
2023/03/17	20:29:02	ok	ok	428.8740	59.230	0.043014	19.19	65.426	10.756	38981920.475329	10	429.3715	8.01342e-05	3.04278e-04
2023/03/17	20:34:02	ok	ok	429.1200	59.239	0.043014	19.22	65.357	10.763	35693189.636749	9	429.3711	7.99857e-05	3.24024e-04
2023/03/17	20:39:02	ok	ok	429.0180	59.225	0.043014	19.23	65.327	10.767	34386239.329250	10	429.3865	8.12576e-05	4.12130e-04
2023/03/17	20:44:02	ok	ok	428.8900	59.219	0.043014	19.24	65.275	10.766	38553852.467878	10	429.3713	8.07875e-05	3.33391e-04
2023/03/17	20:49:02	ok	ok	428.9620	59.227	0.043014	19.26	65.225	10.768	39499788.354132	9	429.3823	8.04843e-05	2.93983e-04
2023/03/17	20:54:02	ok	ok	429.0640	59.228	0.043014	19.24	65.222	10.758	35860800.307692	12	429.4191	7.98552e-05	3.12178e-04
2023/03/17	20:59:02	ok	ok	428.8960	59.239	0.043014	19.24	65.234	10.760	38931419.378354	11	429.4492	7.95731e-05	3.72766e-04
2023/03/17	21:04:02	ok	ok	428.9640	59.231	0.043014	19.23	65.199	10.745	37696189.533381	9	429.4113	8.01358e-05	2.96001e-04
2023/03/17	21:09:02	ok	ok	428.8260	59.218	0.043014	19.20	65.174	10.723	40632713.238212	9	429.3398	8.17607e-05	3.46017e-04
2023/03/17	21:14:02	ok	ok	429.0860	59.230	0.043014	19.20	65.185	10.725	37441856.958501	10	429.5181	7.65151e-05	2.74600e-04
2023/03/17	21:19:02	ok	ok	428.9520	59.229	0.043014	19.22	65.197	10.737	36480841.402508	9	429.5410	7.56743e-05	3.15414e-04
2023/03/17	21:24:02	ok	ok	429.0220	59.239	0.043014	19.14	65.293	10.707	35212551.322870	12	429.2739	8.44476e-05	8.26348e-04
2023/03/17	21:29:02	ok	ok	428.9200	59.240	0.043014	19.07	65.270	10.660	35873322.243420	9	429.3478	8.04252e-05	3.86297e-04
2023/03/17	21:34:02	ok	ok	429.0440	59.225	0.043014	19.03	65.295	10.637	40104931.778490	8	429.4550	7.69802e-05	2.52354e-04
2023/03/17	21:39:02	ok	ok	428.8360	59.215	0.043014	18.98	65.350	10.611	35101537.971564	9	429.2136	8.35365e-05	3.52148e-04
2023/03/17	21:44:02	ok	ok	428.8620	59.203	0.043014	18.93	65.321	10.579	36917604.527871	10	429.2903	8.09751e-05	3.11271e-04
2023/03/17	21:49:02	ok	ok	428.9140	59.214	0.043014	19.02	65.229	10.618	34879880.486597	9	429.2963	8.12475e-05	3.36445e-04
2023/03/17	21:54:02	ok	ok	428.8700	59.222	0.043014	18.99	65.183	10.592	37530580.984681	11	429.3377	8.02748e-05	2.64283e-04
2023/03/17	21:59:03	ok	ok	428.8480	59.221	0.043014	18.98	65.170	10.581	34497648.494478	9	429.3605	8.03985e-05	2.92071e-04
2023/03/17	22:04:02	ok	ok	428.8920	59.216	0.043014	19.01	65.162	10.598	37783824.472949	10	429.0975	8.90144e-05	9.16974e-04
2023/03/17	22:09:02	ok	ok	429.0040	59.219	0.043014	18.98	65.158	10.579	38227418.317410	10	429.3697	7.98411e-05	3.74796e-04
2023/03/17	22:14:02	ok	ok	428.9140	59.214	0.043014	18.92	65.148	10.543	38344115.667826	11	429.3275	8.17449e-05	3.08144e-04
2023/03/17	22:19:02	ok	ok	429.0760	59.214	0.043014	18.98	65.097	10.570	37962491.415641	9	429.3569	8.00579e-05	3.03543e-04
2023/03/17	22:24:02	ok	ok	429.1100	59.227	0.043014	18.98	65.158	10.579	37272653.570307	10	429.3485	8.00382e-05	2.84218e-04
2023/03/17	22:29:02	ok	ok	428.8920	59.223	0.043014	18.91	65.179	10.540	37422185.554591	11	429.3132	8.16995e-05	3.52654e-04
2023/03/17	22:34:02	ok	ok	428.8820	59.206	0.043014	18.83	65.211	10.500	37872873.195078	10	429.2712	8.19497e-05	3.78556e-04
2023/03/17	22:39:02	ok	ok	428.9300	59.202	0.043014	18.75	65.313	10.465	39899592.328039	10	429.3566	7.80784e-05	2.73693e-04
2023/03/17	22:44:02	ok	ok	428.8240	59.201	0.043014	18.72	65.309	10.446	39701963.541210	10	429.3230	7.94890e-05	3.48841e-04
2023/03/17	22:49:02	ok	ok	428.8680	59.199	0.043014	18.64	65.336	10.398	37102232.234692	11	429.2723	8.01237e-05	3.30102e-04
2023/03/17	22:54:02	ok	ok	428.8000	59.200	0.043014	18.71	65.243	10.428	38432041.007349	10	429.3761	7.70486e-05	2.93857e-04
2023/03/17	22:59:02	ok	ok	429.0800	59.206	0.043014	18.69	65.188	10.409	33954319.728174	9	429.2876	8.01098e-05	2.97763e-04
2023/03/17	23:04:02	ok	ok	428.9280	59.199	0.043014	18.74	65.162	10.431	40520630.838334	9	429.4984	7.40588e-05	3.53308e-04
2023/03/17	23:09:02	ok	ok	428.8740	59.200	0.043014	18.69	65.176	10.407	38809435.145022	7	429.4149	7.63432e-05	3.15461e-04
2023/03/17	23:14:02	ok	ok	428.9000	59.202	0.043014	18.71	65.158	10.414	39492695.422150	9	429.3038	8.02432e-05	2.83012e-04
2023/03/17	23:19:02	ok	ok	428.8960	59.204	0.043014	18.69	65.144	10.402	37655304.570900	10	429.2793	8.16948e-05	3.95535e-04
2023/03/17	23:24:02	ok	ok	428.8600	59.190	0.043014	18.71	65.106	10.406	35954077.351670	9	429.3109	8.05555e-05	3.31932e-04
2023/03/17	23:29:02	ok	ok	428.8760	59.198	0.043014	18.68	65.069	10.382	35794916.039920	10	429.2662	8.14524e-05	3.28382e-04
2023/03/17	23:34:02	ok	ok	428.9620	59.198	0.043014	18.68	65.121	10.390	38908302.836522	10	429.2615	8.07404e-05	3.18076e-04
2023/03/17	23:39:02	ok	ok	428.8940	59.196	0.043014	18.64	65.211	10.378	34998150.880827	11	429.3050	7.90784e-05	3.07627e-04
2023/03/17	23:44:02	ok	ok	428.9860	59.205	0.043014	18.55	65.270	10.335	36156160.839307	10	429.1902	8.22401e-05	3.18786e-04
2023/03/17	23:49:02	ok	ok	428.9340	59.190	0.043014	18.48	65.290	10.295	35254810.691650	10	429.1984	8.14073e-05	3.35106e-04
2023/03/17	23:54:02	ok	ok	428.8780	59.192	0.043014	18.55	65.197	10.324	38953811.777819	9	429.1850	8.30246e-05	3.40639e-04
2023/03/17	23:59:02	ok	ok	429.1240	59.191	0.043014	18.61	65.098	10.344	36373624.539041	10	429.2549	8.06243e-05	2.86951e-04
2023/03/18	00:04:02	ok	ok	428.9200	59.200	0.043014	18.61	65.121	10.348	33512749.166151	12	429.2489	8.15518e-05	3.05618e-04
2023/03/18	00:09:03	ok	ok	428.8980	59.194	0.043014	18.59	65.161	10.342	37754893.576918	10	429.2899	7.98582e-05	2.86216e-04
2023/03/18	00:14:02	ok	ok	428.8900	59.197	0.043014	18.58	65.138	10.331	36681800.811464	10	429.3824	7.73741e-05	2.58735e-04
2023/03/18	00:19:02	ok	ok	428.8380	59.204	0.043014	18.61	65.142	10.351	40393366.875813	10	429.2265	8.21569e-05	2.88685e-04
2023/03/18	00:24:02	ok	ok	428.8140	59.197	0.043014	18.59	65.130	10.338	36512013.702578	10	429.2373	8.19678e-05	3.19368e-04
2023/03/18	00:29:02	ok	ok	428.8360	59.205	0.043014	18.62	65.112	10.354	36848329.490727	11	429.2758	8.13193e-05	2.95524e-04
2023/03/18	00:34:02	ok	ok	428.9940	59.202	0.043014	18.62	65.112	10.354	35988317.557123	10	429.2628	8.14882e-05	3.38352e-04
2023/03/18	00:39:02	ok	ok	429.0020	59.208	0.043014	18.59	65.119	10.336	37613702.567637	8	429.3975	7.75135e-05	3.01228e-04
2023/03/18	00:44:02	ok	ok	428.8300	59.196	0.043014	18.52	65.212	10.308	37182837.993758	8	429.2550	8.09892e-05	3.06853e-04
2023/03/18	00:49:02	ok	ok	428.8400	59.192	0.043014	18.44	65.240	10.261	35615743.190328	9	429.1984	8.15924e-05	2.90057e-04
2023/03/18	00:54:02	ok	ok	428.8880	59.188	0.043014	18.42	65.261	10.256	37040710.684845	12	429.2395	8.01165e-05	3.33471e-04
2023/03/18	00:59:02	--	ok	428.7920	59.189	0.043014	18.45	65.190	10.262	38213338.137661	11	429.2773	7.98099e-05	3.36520e-04
2023/03/18	00:59:09	--	ok	429.2420	59.309	0.043025	18.47	65.203	10.273	38104596.590159	9	429.6751	7.55287e-05	3.58118e-04
2023/03/18	00:59:17	ok	ok	428.8480	59.186	0.043013	18.51	65.138	10.288	40785353.153433	10	429.4855	7.38593e-05	3.28754e-04
2023/03/18	01:04:16	ok	ok	428.9000	59.182	0.043013	18.47	65.174	10.268	40344340.777826	9	429.3376	7.64396e-05	3.48877e-04
2023/03/18	01:09:16	ok	ok	428.9020	59.179	0.043013	18.50	65.188	10.288	43432928.322984	9	429.2801	7.96858e-05	3.35079e-04
2023/03/18	01:14:16	ok	ok	429.0460	59.184	0.043013	18.50	65.115	10.277	38779891.873271	9	429.2314	8.15359e-05	2.97148e-04
2023/03/18	01:19:16	ok	ok	428.8600	59.182	0.043013	18.47	65.110	10.258	39419184.174932	12	429.2673	7.94984e-05	3.26654e-04
2023/03/18	01:24:16	ok	ok	428.9520	59.185	0.043013	18.50	65.103	10.275	37645128.824801	9	429.1869	8.23224e-05	3.65282e-04
2023/03/18	01:29:16	ok	ok	429.0060	59.186	0.043013	18.50	65.115	10.277	34116990.381082	11	429.2345	8.04763e-05	3.18868e-04
2023/03/18	01:34:16	ok	ok	429.0240	59.178	0.043013	18.41	65.142	10.229	37742239.857141	12	429.2407	8.11745e-05	3.58292e-04
2023/03/18	01:39:16	ok	ok	428.9920	59.184	0.043013	18.42	65.080	10.227	39269759.544638	8	429.3821	7.59483e-05	2.79444e-04
2023/03/18	01:44:16	ok	ok	428.9140	59.178	0.043013	18.35	65.217	10.207	38284021.749874	10	429.1831	8.17283e-05	3.31334e-04
2023/03/18	01:49:16	--	ok	428.7160	59.171	0.043013	18.30	65.263	10.180	38927754.007589	9	429.0895	8.32750e-05	4.77395e-04
2023/03/18	01:49:24	--	ok	429.2680	59.298	0.043027	18.25	65.266	10.155	39564094.037156	8	429.6813	7.50724e-05	3.77306e-04
2023/03/18	01:49:31	--	ok	428.7840	59.177	0.043014	18.24	65.243	10.142	38079967.961643	9	429.4152	7.47589e-05	3.30358e-04
2023/03/18	01:49:38	ok	ok	429.0100	59.241	0.043024	18.25	65.193	10.144	39399208.030095	10	429.4792	7.84278e-05	3.38402e-04
2023/03/18	01:54:38	ok	ok	429.0260	59.261	0.043024	18.20	65.225	10.115	40385685.564419	10	429.3846	8.12196e-05	2.70669e-04
2023/03/18	01:59:38	ok	ok	429.0040	59.274	0.043024	18.25	65.151	10.137	42339845.168348	10	429.3449	8.32120e-05	3.09570e-04
2023/03/18	02:04:39	ok	ok	429.0320	59.272	0.043024	18.30	65.103	10.155	39694193.803917	11	429.4015	8.17614e-05	2.89035e-04
2023/03/18	02:09:38	ok	ok	429.0600	59.262	0.043024	18.28	65.092	10.144	37162120.242833	11	429.4856	7.92642e-05	4.33989e-04
2023/03/18	02:14:38	ok	ok	429.1320	59.263	0.043024	18.30	65.060	10.149	40720027.620731	10	429.3897	8.21704e-05	2.71282e-04
2023/03/18	02:19:38	ok	ok	428.9500	59.268	0.043024	18.34	65.046	10.170	40527235.912513	11	429.4614	8.07202e-05	3.53163e-04
2023/03/18	02:24:38	ok	ok	429.0920	59.269	0.043024	18.31	65.106	10.164	41096156.156287	10	429.3978	8.21243e-05	2.52952e-04
2023/03/18	02:29:38	ok	ok	428.9740	59.270	0.043024	18.37	65.052	10.189	39324794.906443	9	429.3746	8.30405e-05	3.36139e-04
2023/03/18	02:34:38	ok	ok	429.0360	59.269	0.043024	18.35	65.060	10.182	44948320.373204	8	429.4643	8.01125e-05	3.03893e-04
2023/03/18	02:39:38	ok	ok	429.1060	59.267	0.043024	18.32	65.087	10.169	38836390.659232	10	429.4286	8.13533e-05	3.30024e-04
2023/03/18	02:44:38	ok	ok	429.0120	59.264	0.043024	18.25	65.180	10.142	42278188.877021	10	429.3692	8.22741e-05	2.94308e-04
2023/03/18	02:49:38	ok	ok	428.9700	59.263	0.043024	18.17	65.190	10.092	39390295.762576	10	429.3450	8.22070e-05	2.76400e-04
2023/03/18	02:54:38	ok	ok	429.0740	59.258	0.043024	18.10	65.188	10.050	38460820.991395	9	429.5177	7.56447e-05	3.57433e-04
2023/03/18	02:59:38	ok	ok	429.0180	59.266	0.043024	18.13	65.183	10.065	38120630.196626	9	429.3434	8.21289e-05	3.20954e-04
2023/03/18	03:04:38	ok	ok	429.0480	59.277	0.043024	18.18	65.075	10.082	39570372.320536	9	429.4510	7.99597e-05	2.51742e-04
2023/03/18	03:09:38	ok	ok	429.1160	59.271	0.043024	18.16	65.037	10.060	42948984.212937	11	429.1939	8.83753e-05	7.32775e-04
2023/03/18	03:14:38	ok	ok	429.1580	59.255	0.043024	18.21	65.005	10.089	38352526.415544	10	429.4062	8.17548e-05	3.54572e-04
2023/03/18	03:19:38	ok	ok	428.9640	59.252	0.043024	18.17	65.061	10.072	37526622.697207	9	429.3779	8.15097e-05	2.62356e-04
2023/03/18	03:24:38	ok	ok	429.0520	59.258	0.043024	18.17	64.968	10.058	35884346.299550	9	429.5097	7.79976e-05	2.25294e-04
2023/03/18	03:29:38	ok	ok	429.0600	59.269	0.043024	18.14	65.016	10.049	37252221.198291	10	429.3362	8.39076e-05	3.60806e-04
2023/03/18	03:34:38	ok	ok	429.1580	59.269	0.043024	18.10	64.997	10.021	36934581.879794	11	429.2750	8.54129e-05	3.69572e-04
2023/03/18	03:39:38	ok	ok	429.0120	59.259	0.043024	18.08	65.069	10.022	37838040.061613	10	429.3725	8.12921e-05	2.94718e-04
2023/03/18	03:44:38	ok	ok	429.0000	59.247	0.043024	18.01	65.112	9.988	39771449.592428	10	429.2885	8.25332e-05	2.81359e-04
2023/03/18	03:49:38	ok	ok	428.8820	59.241	0.043024	17.94	65.162	9.954	39137746.647005	10	429.2711	8.28135e-05	3.07235e-04
2023/03/18	03:54:38	ok	ok	429.1000	59.234	0.043024	17.88	65.133	9.913	39362913.405162	9	429.2861	8.28098e-05	2.69657e-04
2023/03/18	03:59:39	ok	ok	428.9960	59.232	0.043024	17.88	65.121	9.912	41848544.507352	10	429.2964	8.21385e-05	3.86926e-04
2023/03/18	04:04:38	ok	ok	428.9320	59.242	0.043024	17.93	65.023	9.923	42054110.964947	9	429.4256	7.84791e-05	2.34161e-04
2023/03/18	04:09:38	--	ok	429.2460	59.354	0.043024	18.62	63.769	10.141	39773530.075564	9	429.5763	8.15334e-05	2.47654e-04
2023/03/18	04:09:46	ok	ok	429.1420	59.206	0.043012	18.61	63.766	10.132	35060523.864925	8	429.4987	7.41630e-05	3.32453e-04
2023/03/18	04:14:45	ok	ok	429.1740	59.291	0.043012	18.93	63.510	10.286	36450856.863647	12	429.5061	7.98421e-05	3.75244e-04
2023/03/18	04:19:45	ok	ok	429.1800	59.304	0.043012	19.12	63.485	10.394	38744011.384745	11	429.5212	8.22064e-05	3.59129e-04
2023/03/18	04:24:45	--	ok	429.3280	59.312	0.043012	19.24	63.503	10.474	40137150.039680	13	429.6233	7.96144e-05	3.63496e-04
2023/03/18	04:24:52	ok	ok	428.9660	59.173	0.042995	19.27	63.542	10.499	38901288.920304	11	429.3943	7.56779e-05	3.51007e-04
2023/03/18	04:29:52	ok	ok	428.9200	59.187	0.042995	19.43	63.449	10.581	35621527.441893	11	429.3562	7.92544e-05	3.60354e-04
2023/03/18	04:34:52	ok	ok	429.0440	59.194	0.042995	19.46	63.642	10.631	37967069.553064	8	429.4278	7.71333e-05	3.30926e-04
2023/03/18	04:39:52	ok	ok	429.1540	59.207	0.042995	19.42	63.723	10.618	34810912.315219	11	429.3747	7.98110e-05	3.74395e-04
2023/03/18	04:44:52	ok	ok	429.0460	59.212	0.042995	19.47	63.751	10.658	37408126.049423	11	429.6827	6.97151e-05	5.84875e-04
2023/03/18	04:49:52	--	ok	429.2040	59.214	0.042995	19.44	63.798	10.647	41001651.738953	9	429.4058	8.05580e-05	3.90180e-04
2023/03/18	04:49:59	ok	ok	428.8640	59.158	0.042985	19.49	63.816	10.677	38255963.011619	11	429.3708	7.36381e-05	3.54075e-04
2023/03/18	04:54:59	ok	ok	428.9460	59.162	0.042985	19.64	63.661	10.748	35198514.030582	11	429.2491	7.97161e-05	2.92489e-04
2023/03/18	04:59:59	ok	ok	429.0180	59.178	0.042985	19.71	63.664	10.794	34507551.435299	11	429.3410	7.84360e-05	3.98715e-04
2023/03/18	05:04:59	ok	ok	429.1000	59.194	0.042985	19.78	63.746	10.852	37637040.485467	9	429.3023	8.04979e-05	3.03800e-04
2023/03/18	05:09:59	ok	ok	429.1400	59.201	0.042985	19.85	63.748	10.897	38561085.639500	10	429.3717	7.87668e-05	3.87180e-04
2023/03/18	05:14:59	--	ok	429.2280	59.203	0.042985	19.94	63.706	10.944	36846702.697835	9	429.3681	7.96033e-05	3.52552e-04
2023/03/18	05:15:06	ok	ok	428.9800	59.143	0.042974	19.92	63.684	10.932	33563286.764562	9	429.3349	7.33675e-05	3.64107e-04
2023/03/18	05:20:06	--	ok	428.7740	59.146	0.042974	19.95	63.806	10.970	34707440.212441	10	429.1531	7.91909e-05	3.04544e-04
2023/03/18	05:20:13	ok	ok	429.0480	59.192	0.042985	19.92	63.844	10.959	40043506.088640	9	429.5684	7.42404e-05	3.56721e-04
2023/03/18	05:25:13	ok	ok	429.1680	59.203	0.042985	20.01	63.803	11.007	35785329.293446	10	429.4113	8.00428e-05	3.01794e-04
2023/03/18	05:30:13	--	ok	429.2020	59.235	0.042985	20.12	63.810	11.083	37966075.571409	9	429.4399	8.03641e-05	3.27739e-04
2023/03/18	05:30:20	ok	ok	428.9080	59.170	0.042975	20.12	63.789	11.079	37046722.003906	10	429.4640	7.31919e-05	3.42859e-04
2023/03/18	05:35:20	ok	ok	428.8820	59.163	0.042975	20.05	64.054	11.078	35165178.644888	9	429.1570	8.11497e-05	3.91648e-04
2023/03/18	05:40:20	--	ok	428.7680	59.160	0.042975	19.91	64.268	11.022	32419833.106199	9	429.2000	7.97851e-05	3.47135e-04
2023/03/18	05:40:27	ok	ok	429.1960	59.238	0.042986	19.95	64.240	11.045	37720645.419198	10	429.6724	7.41989e-05	3.29249e-04
2023/03/18	05:45:27	ok	ok	429.1160	59.248	0.042986	19.97	64.169	11.045	34531997.288772	10	429.4158	8.02977e-05	3.58897e-04
2023/03/18	05:50:27	ok	ok	429.1300	59.260	0.042986	20.03	64.158	11.079	35597299.852328	9	429.4905	7.96365e-05	3.27386e-04
2023/03/18	05:55:27	ok	ok	429.0640	59.262	0.042986	20.11	64.041	11.112	35189738.677247	11	429.7324	7.20868e-05	3.93433e-04
2023/03/18	06:00:27	--	ok	429.2560	59.256	0.042986	20.18	64.076	11.165	33718086.818442	11	429.7243	7.27271e-05	3.21702e-04
2023/03/18	06:00:35	ok	ok	428.9300	59.161	0.042973	20.14	64.141	11.149	37237421.619093	9	429.4539	7.27949e-05	3.18191e-04
2023/03/18	06:05:34	ok	ok	428.9860	59.173	0.042973	20.21	64.154	11.196	36858369.266314	9	429.3413	7.77583e-05	2.88672e-04
2023/03/18	06:10:34	ok	ok	428.9840	59.193	0.042973	20.29	64.199	11.260	36669144.689572	11	429.3500	7.88601e-05	3.30595e-04
2023/03/18	06:15:34	ok	ok	429.0120	59.179	0.042973	20.24	64.265	11.235	32033636.133573	11	429.3794	7.80322e-05	3.40762e-04
2023/03/18	06:20:34	ok	ok	428.8400	59.191	0.042973	20.32	64.268	11.292	32736791.794316	7	429.3564	7.85540e-05	2.84645e-04
2023/03/18	06:25:34	ok	ok	429.0100	59.191	0.042973	20.29	64.379	11.292	35247173.984417	9	429.3254	7.95906e-05	2.57071e-04
2023/03/18	06:30:34	ok	ok	428.8980	59.192	0.042973	20.33	64.334	11.312	34350957.147863	10	429.3855	7.88312e-05	2.58948e-04
2023/03/18	06:35:34	ok	ok	428.9320	59.204	0.042973	20.25	64.544	11.293	37225191.598781	12	429.4165	7.81010e-05	2.60252e-04
2023/03/18	06:40:34	ok	ok	428.9620	59.176	0.042973	20.16	64.594	11.245	34072303.850167	9	429.2960	7.96103e-05	2.94691e-04
2023/03/18	06:45:34	ok	ok	429.0480	59.181	0.042973	20.15	64.645	11.245	33920885.503034	12	429.3728	7.75287e-05	3.28747e-04
2023/03/18	06:50:34	ok	ok	429.0280	59.199	0.042973	20.22	64.581	11.281	35240518.214512	11	429.3857	7.80355e-05	3.17714e-04
2023/03/18	06:55:34	ok	ok	428.9960	59.192	0.042973	20.26	64.547	11.302	33536871.541982	8	429.3534	7.89576e-05	2.62802e-04
2023/03/18	07:00:34	ok	ok	429.0540	59.213	0.042973	20.35	64.465	11.344	36992445.332406	10	429.4075	7.90703e-05	3.02905e-04
2023/03/18	07:05:34	ok	ok	428.9060	59.232	0.042973	20.36	64.584	11.374	35862473.618398	12	429.4508	7.82796e-05	3.06838e-04
2023/03/18	07:10:34	ok	ok	429.0500	59.225	0.042973	20.36	64.607	11.378	36280271.018907	12	429.4536	7.75700e-05	3.18891e-04
2023/03/18	07:15:34	ok	ok	428.9560	59.210	0.042973	20.38	64.608	11.389	34537035.060153	9	429.4132	7.91221e-05	3.63623e-04
2023/03/18	07:20:34	ok	ok	429.1460	59.222	0.042973	20.42	64.671	11.428	35151748.889088	12	429.5176	7.65827e-05	3.25128e-04
2023/03/18	07:25:34	ok	ok	429.1020	59.229	0.042973	20.43	64.694	11.441	34955588.228845	11	429.6556	7.16049e-05	3.37456e-04
2023/03/18	07:30:34	ok	ok	429.0080	59.223	0.042973	20.43	64.714	11.445	33672627.956090	11	429.4386	7.88304e-05	2.55027e-04
2023/03/18	07:35:35	ok	ok	429.0880	59.215	0.042973	20.43	64.736	11.449	33726145.965472	12	429.4888	7.89410e-05	3.47398e-04
2023/03/18	07:40:34	ok	ok	429.0740	59.217	0.042973	20.48	64.680	11.467	33856486.588819	10	429.4012	8.05362e-05	2.80951e-04
2023/03/18	07:45:34	ok	ok	428.9100	59.216	0.042973	20.38	64.927	11.445	36178725.064434	11	429.4148	7.91978e-05	3.41921e-04
2023/03/18	07:50:34	ok	ok	429.0300	59.216	0.042973	20.29	65.051	11.410	31473918.767868	11	429.3875	7.96538e-05	3.12859e-04
2023/03/18	07:55:34	ok	ok	429.0940	59.220	0.042973	20.40	64.858	11.451	34077953.184798	11	429.4864	7.78485e-05	2.98248e-04
2023/03/18	08:00:34	--	ok	429.2620	59.227	0.042973	20.46	64.858	11.488	34268088.557954	10	429.5108	7.78655e-05	3.09768e-04
2023/03/18	08:00:41	ok	ok	428.8780	59.159	0.04296	20.46	64.858	11.488	35205861.796130	10	429.3629	7.36109e-05	3.37041e-04
2023/03/18	08:05:40	ok	ok	428.8120	59.163	0.04296	20.52	64.910	11.535	33289963.808333	13	429.2215	7.85627e-05	3.04387e-04
2023/03/18	08:10:40	--	ok	428.7320	59.167	0.04296	20.55	64.959	11.563	34823997.255696	10	429.2606	7.76414e-05	2.93590e-04
2023/03/18	08:10:47	ok	ok	429.1960	59.247	0.042973	20.53	64.936	11.550	35917065.418636	9	429.7081	7.33263e-05	3.42516e-04
2023/03/18	08:15:47	--	ok	429.3440	59.260	0.042973	20.59	64.979	11.597	32386034.783627	11	429.5543	7.79759e-05	3.21667e-04
2023/03/18	08:15:54	ok	ok	428.9640	59.154	0.042956	20.56	64.961	11.573	35557490.695604	10	429.3134	7.41646e-05	3.13755e-04
2023/03/18	08:20:54	ok	ok	428.8360	59.154	0.042956	20.63	64.923	11.616	32746443.911481	8	429.3368	7.36213e-05	2.13481e-04
2023/03/18	08:25:54	ok	ok	428.8400	59.161	0.042956	20.65	64.947	11.630	33647684.486809	11	429.1791	7.94962e-05	3.33608e-04
2023/03/18	08:30:54	ok	ok	429.0240	59.161	0.042956	20.70	64.927	11.664	33891159.430326	10	429.2902	7.82727e-05	4.41612e-04
2023/03/18	08:35:54	--	ok	428.6880	59.161	0.042956	20.68	64.974	11.654	32065477.053093	12	429.2103	7.93827e-05	3.49082e-04
2023/03/18	08:36:01	ok	ok	429.1860	59.255	0.042972	20.69	65.032	11.674	34129382.607907	9	429.7379	7.37339e-05	3.17950e-04
2023/03/18	08:41:00	ok	ok	429.1580	59.298	0.042972	20.79	64.964	11.729	33173298.502194	12	429.7963	7.18261e-05	3.65209e-04
2023/03/18	08:46:01	--	ok	429.2560	59.278	0.042972	20.83	65.025	11.769	34330287.393100	9	429.6604	7.73251e-05	2.77362e-04
2023/03/18	08:46:08	ok	ok	429.0060	59.182	0.042959	20.84	64.964	11.767	35819511.014258	10	429.5190	7.32358e-05	3.52039e-04
2023/03/18	08:51:07	ok	ok	429.0040	59.179	0.042959	20.84	65.115	11.794	34028379.389262	8	429.5161	7.37949e-05	2.24988e-04
2023/03/18	08:56:07	ok	ok	429.0060	59.183	0.042959	20.89	65.112	11.823	34947098.900470	10	429.2583	8.34531e-05	6.25533e-04
2023/03/18	09:01:07	ok	ok	428.9200	59.190	0.042959	20.89	65.037	11.809	34785452.961961	12	429.4034	7.78311e-05	3.29927e-04
2023/03/18	09:06:07	ok	ok	428.9020	59.197	0.042959	20.91	65.139	11.846	35921329.762865	12	429.4222	7.78565e-05	2.98422e-04
2023/03/18	09:11:07	ok	ok	428.9620	59.205	0.042959	20.94	65.080	11.856	35266471.165469	9	429.5056	7.47406e-05	2.65644e-04
2023/03/18	09:16:07	ok	ok	429.1440	59.201	0.042959	20.99	65.174	11.902	31760764.642102	12	429.4274	7.86260e-05	3.37664e-04
2023/03/18	09:21:07	--	ok	429.2500	59.214	0.042959	21.04	65.226	11.951	33490241.378101	11	429.4855	7.84982e-05	3.49817e-04
2023/03/18	09:21:15	--	ok	428.7840	59.154	0.042946	21.04	65.119	11.931	35651193.252857	12	429.3833	7.14651e-05	3.27921e-04
2023/03/18	09:21:22	ok	ok	429.0860	59.172	0.042957	20.97	65.148	11.887	39484607.263066	9	429.4926	7.37108e-05	3.07912e-04
2023/03/18	09:26:21	ok	ok	429.0460	59.191	0.042957	21.04	65.217	11.949	37526683.258260	12	429.4619	7.71939e-05	3.23683e-04
2023/03/18	09:31:21	ok	ok	429.0280	59.196	0.042957	21.07	65.275	11.978	32877913.979694	11	429.4383	7.87290e-05	3.75896e-04
2023/03/18	09:36:21	ok	ok	428.9800	59.204	0.042957	21.11	65.197	11.995	34415527.967926	12	429.4545	7.85158e-05	3.26470e-04
2023/03/18	09:41:21	ok	ok	428.9960	59.196	0.042957	20.99	65.386	11.941	34024710.405888	13	429.4366	7.74463e-05	2.65419e-04
2023/03/18	09:46:21	ok	ok	429.1700	59.210	0.042957	21.04	65.418	11.986	34955170.639492	11	429.4753	7.77063e-05	3.15900e-04
2023/03/18	09:51:21	--	ok	429.2200	59.221	0.042957	21.14	65.309	12.036	36096193.084622	12	429.4772	7.93633e-05	3.16011e-04
2023/03/18	09:51:29	ok	ok	428.9280	59.163	0.042946	21.14	65.321	12.039	35087003.085194	10	429.4205	7.21894e-05	3.61517e-04
2023/03/18	09:56:28	ok	ok	428.8200	59.165	0.042946	21.17	65.295	12.053	33744280.270983	11	429.2902	7.74499e-05	3.54617e-04
2023/03/18	10:01:28	ok	ok	428.9200	59.175	0.042946	21.24	65.298	12.104	36014935.057254	11	429.3501	7.67377e-05	2.78650e-04
2023/03/18	10:06:28	ok	ok	428.9620	59.171	0.042946	21.30	65.321	12.147	33292698.781762	10	429.3598	7.66615e-05	3.94433e-04
2023/03/18	10:11:28	ok	ok	428.9860	59.183	0.042946	21.37	65.408	12.212	37942067.138023	10	429.3733	7.70575e-05	3.24391e-04
2023/03/18	10:16:28	ok	ok	429.1200	59.181	0.042946	21.37	65.417	12.214	34012918.102696	12	429.3804	7.78708e-05	3.87146e-04
2023/03/18	10:21:28	ok	ok	429.0380	59.187	0.042946	21.41	65.478	12.256	33034493.281846	11	429.3949	7.73702e-05	3.68422e-04
2023/03/18	10:26:28	ok	ok	428.8860	59.188	0.042946	21.48	65.492	12.309	32199116.594988	12	429.3899	7.77522e-05	3.20048e-04
2023/03/18	10:31:28	ok	ok	428.9420	59.197	0.042946	21.52	65.533	12.346	33608826.922468	13	429.4372	7.78822e-05	3.29525e-04
2023/03/18	10:36:28	ok	ok	429.1100	59.198	0.042946	21.60	65.495	12.392	33829303.329388	11	429.5319	7.49589e-05	3.02215e-04
2023/03/18	10:41:28	ok	ok	429.0620	59.202	0.042946	21.64	65.524	12.428	34427146.052060	11	429.5019	7.64871e-05	3.08977e-04
2023/03/18	10:46:28	ok	ok	429.1640	59.209	0.042946	21.65	65.591	12.450	34472475.986306	11	429.5518	7.58384e-05	3.12525e-04
2023/03/18	10:51:28	ok	ok	428.9340	59.197	0.042946	21.70	65.588	12.480	34701288.764997	13	429.4287	7.93235e-05	4.08207e-04
2023/03/18	10:56:28	ok	ok	429.0200	59.200	0.042946	21.75	65.524	12.509	33124863.989519	12	429.5565	7.70202e-05	3.42177e-04
2023/03/18	11:01:28	ok	ok	429.1880	59.225	0.042946	21.81	65.588	12.561	34556473.865109	12	429.5785	7.64283e-05	3.67519e-04
2023/03/18	11:06:29	ok	ok	429.0980	59.220	0.042946	21.81	65.643	12.572	33675925.614700	11	429.4918	7.95396e-05	4.44635e-04
2023/03/18	11:11:28	ok	ok	429.1540	59.234	0.042946	21.85	65.597	12.594	31694966.711117	8	429.6982	7.36758e-05	2.59580e-04
2023/03/18	11:16:28	ok	ok	429.1540	59.230	0.042946	21.89	65.542	12.615	34852432.586768	12	429.6318	7.59258e-05	3.44568e-04
2023/03/18	11:21:28	ok	ok	429.1480	59.244	0.042946	21.92	65.684	12.661	34103035.001507	12	429.5991	7.76518e-05	4.29069e-04
2023/03/18	11:26:28	--	ok	429.3360	59.241	0.042946	21.91	65.682	12.651	34771915.523457	9	429.6887	7.50981e-05	3.57289e-04
2023/03/18	11:26:35	ok	ok	428.9260	59.168	0.042929	21.92	65.707	12.666	33340043.079747	11	429.4058	7.21551e-05	2.78442e-04
2023/03/18	11:31:35	ok	ok	428.8760	59.172	0.042929	21.98	65.707	12.707	37086089.556037	10	429.3890	7.45194e-05	3.07980e-04
2023/03/18	11:36:35	ok	ok	428.9040	59.174	0.042929	21.99	65.756	12.728	35406795.354525	11	429.2572	7.75027e-05	3.68016e-04
2023/03/18	11:41:35	ok	ok	428.9920	59.175	0.042929	22.06	65.734	12.775	36943349.513603	12	429.2872	7.83406e-05	4.25171e-04
2023/03/18	11:46:35	ok	ok	428.8860	59.182	0.042929	22.06	65.821	12.792	32741345.721883	12	429.3249	7.77156e-05	3.51597e-04
2023/03/18	11:51:35	ok	ok	429.0240	59.184	0.042929	22.11	65.743	12.810	35251803.952486	10	429.3896	7.63519e-05	4.26969e-04
2023/03/18	11:56:36	ok	ok	428.9280	59.185	0.042929	22.09	65.719	12.795	34673434.553639	12	429.3638	7.59637e-05	2.84788e-04
2023/03/18	12:01:36	ok	ok	429.0020	59.180	0.042929	22.11	65.753	12.812	35257983.903507	12	429.3143	7.87004e-05	3.40972e-04
2023/03/18	12:06:35	ok	ok	428.9920	59.175	0.042929	21.92	66.264	12.773	34105569.438970	12	429.2950	7.61325e-05	3.57433e-04
2023/03/18	12:11:35	--	ok	428.7940	59.159	0.042929	21.37	67.277	12.561	32699457.054901	11	429.1130	7.68766e-05	3.62329e-04
2023/03/18	12:11:43	ok	ok	428.9340	59.182	0.042939	21.41	67.222	12.582	32979189.739980	10	429.5221	7.13340e-05	3.20107e-04
2023/03/18	12:16:42	ok	ok	428.8240	59.169	0.042939	21.14	67.419	12.425	35941657.070211	12	429.2282	7.72296e-05	3.12677e-04
2023/03/18	12:21:42	--	ok	428.7840	59.165	0.042939	20.97	67.527	12.321	32453441.848970	11	429.1863	7.68654e-05	3.39191e-04
2023/03/18	12:21:49	ok	ok	428.8660	59.192	0.04295	20.99	67.478	12.323	33872702.827069	10	429.5373	7.28717e-05	2.90734e-04
2023/03/18	12:26:49	ok	ok	429.0820	59.182	0.04295	20.86	67.492	12.234	32609835.582004	11	429.3370	7.69143e-05	3.44838e-04
2023/03/18	12:31:49	ok	ok	428.9760	59.175	0.04295	20.75	67.520	12.160	32701416.019166	11	429.2852	7.79439e-05	3.77701e-04
2023/03/18	12:36:49	ok	ok	428.8000	59.172	0.04295	20.69	67.520	12.120	32697059.100154	10	429.2617	7.75358e-05	3.37314e-04
2023/03/18	12:41:49	--	ok	428.7400	59.167	0.04295	20.60	67.514	12.059	36101222.629451	10	429.3073	7.49393e-05	2.70268e-04
2023/03/18	12:41:56	ok	ok	429.0660	59.219	0.042963	20.59	67.491	12.046	34410794.886712	10	429.5933	7.44674e-05	2.82546e-04
2023/03/18	12:46:56	ok	ok	429.0540	59.209	0.042963	20.52	67.486	11.993	34308101.270664	8	429.5718	7.31883e-05	2.46610e-04
2023/03/18	12:51:56	--	ok	429.2120	59.202	0.042963	20.43	67.529	11.942	30893977.154778	11	429.4039	7.81130e-05	2.69647e-04
2023/03/18	12:52:03	ok	ok	428.9800	59.174	0.042952	20.48	67.488	11.965	36736692.870007	11	429.3661	7.31754e-05	2.84556e-04
2023/03/18	12:57:04	--	ok	428.6220	59.165	0.042952	20.45	67.431	11.934	33345279.485853	11	429.1919	7.77800e-05	3.06227e-04
2023/03/18	12:57:11	--	ok	429.2740	59.270	0.042971	20.45	67.442	11.936	35857021.355011	8	429.7487	7.32936e-05	3.28326e-04
2023/03/18	12:57:19	ok	ok	429.0880	59.174	0.042958	20.48	67.364	11.943	37192998.943603	12	429.4067	7.49044e-05	2.67357e-04
2023/03/18	13:02:18	ok	ok	428.9460	59.174	0.042958	20.40	67.401	11.899	35366831.222716	10	429.2541	7.82536e-05	2.89397e-04
2023/03/18	13:07:18	--	ok	428.5620	59.169	0.042958	20.36	67.391	11.868	38057891.920042	11	429.2007	7.99457e-05	4.28980e-04
2023/03/18	13:07:26	--	ok	429.5180	59.335	0.04298	20.35	67.378	11.856	33684888.968947	8	429.7864	7.57381e-05	3.32892e-04
2023/03/18	13:07:33	ok	ok	428.8800	59.162	0.042953	20.35	67.390	11.859	36292294.859525	10	429.3008	7.35185e-05	2.71357e-04
2023/03/18	13:12:33	ok	ok	428.8060	59.163	0.042953	20.35	67.340	11.850	34901555.957371	11	429.2220	7.65304e-05	3.05794e-04
2023/03/18	13:17:33	--	ok	428.4900	59.165	0.042953	20.35	67.410	11.862	39024874.324524	9	429.0429	8.21838e-05	4.47965e-04
2023/03/18	13:17:41	--	ok	429.4500	59.338	0.042979	20.35	67.350	11.852	35427522.228590	8	429.8393	7.43024e-05	3.61627e-04
2023/03/18	13:17:48	ok	ok	429.0460	59.172	0.042957	20.35	67.289	11.841	36483708.056339	10	429.3663	7.38080e-05	3.08653e-04
2023/03/18	13:22:48	ok	ok	428.8920	59.166	0.042957	20.33	67.346	11.842	34308902.511381	10	429.1930	7.84487e-05	2.47269e-04
2023/03/18	13:27:48	--	ok	428.5300	59.166	0.042957	20.28	67.326	11.799	35331345.675628	12	429.1546	7.93537e-05	3.37297e-04
2023/03/18	13:27:56	--	ok	429.3840	59.328	0.04298	20.32	67.304	11.825	38412547.808209	8	429.7753	7.56220e-05	3.99835e-04
2023/03/18	13:28:03	ok	ok	428.9480	59.173	0.042961	20.32	67.272	11.820	36516201.478245	9	429.3927	7.50131e-05	2.87542e-04
2023/03/18	13:33:03	ok	ok	428.8540	59.171	0.042961	20.28	67.286	11.793	34999245.809886	9	429.1186	8.18018e-05	3.18736e-04
2023/03/18	13:38:03	ok	ok	428.9180	59.175	0.042961	20.28	67.254	11.787	33269122.970335	9	429.2922	7.70465e-05	3.01409e-04
2023/03/18	13:43:03	--	ok	428.7220	59.172	0.042961	20.25	67.208	11.759	38668201.212680	9	429.2119	7.87086e-05	2.48626e-04
2023/03/18	13:43:10	--	ok	429.2600	59.255	0.042974	20.25	67.221	11.761	32569873.689659	10	429.7066	7.29064e-05	3.14794e-04
2023/03/18	13:43:17	ok	ok	428.8880	59.170	0.042961	20.24	67.257	11.758	34249949.722399	10	429.3929	7.41281e-05	2.90676e-04
2023/03/18	13:48:17	ok	ok	428.9880	59.174	0.042961	20.28	67.225	11.782	33516827.522385	8	429.3379	7.52876e-05	2.77122e-04
2023/03/18	13:53:17	--	ok	428.7440	59.177	0.042961	20.26	67.202	11.767	37864042.022387	10	429.1844	8.12947e-05	4.34464e-04
2023/03/18	13:53:24	--	ok	429.3320	59.267	0.042974	20.31	67.138	11.785	36857379.176054	9	429.7556	7.27490e-05	3.47210e-04
2023/03/18	13:53:32	ok	ok	428.9520	59.165	0.042957	20.28	67.102	11.760	33766875.631914	11	429.3402	7.42060e-05	3.49980e-04
2023/03/18	13:58:31	--	ok	428.6760	59.164	0.042957	20.25	67.138	11.746	33314612.705337	10	429.1620	7.92467e-05	2.68027e-04
2023/03/18	13:58:38	--	ok	429.2340	59.242	0.042974	20.26	67.131	11.754	37321118.650381	9	429.6666	7.39388e-05	3.14816e-04
2023/03/18	13:58:46	ok	ok	429.0540	59.175	0.042962	20.25	67.108	11.741	39164874.601734	11	429.4526	7.29809e-05	3.53954e-04
2023/03/18	14:03:45	ok	ok	428.9400	59.175	0.042962	20.29	67.062	11.762	35919110.733883	10	429.3355	7.63903e-05	2.96609e-04
2023/03/18	14:08:45	ok	ok	428.8760	59.175	0.042962	20.26	67.079	11.745	38140178.506480	10	429.2619	7.89664e-05	3.61976e-04
2023/03/18	14:13:45	ok	ok	428.8900	59.180	0.042962	20.31	67.076	11.774	36261819.958295	7	429.3011	7.76174e-05	2.55117e-04
2023/03/18	14:18:45	ok	ok	428.9980	59.173	0.042962	20.26	67.066	11.743	38349432.993848	11	429.3379	7.67513e-05	2.74802e-04
2023/03/18	14:23:45	--	ok	428.6780	59.173	0.042962	20.26	67.025	11.736	34969097.838900	10	429.2513	7.88677e-05	3.24909e-04
2023/03/18	14:23:52	ok	ok	429.0940	59.274	0.042978	20.29	67.030	11.757	35669756.131941	11	429.7574	7.37496e-05	3.00545e-04
2023/03/18	14:28:52	ok	ok	429.1900	59.276	0.042978	20.25	66.960	11.715	37727537.996466	8	429.6087	7.83754e-05	2.38910e-04
2023/03/18	14:33:52	--	ok	429.2520	59.276	0.042978	20.26	67.066	11.743	38883974.936770	7	429.6412	7.67295e-05	2.17532e-04
2023/03/18	14:33:59	ok	ok	429.1080	59.185	0.042966	20.25	67.033	11.728	36261380.118193	8	429.4585	7.35991e-05	3.42163e-04
2023/03/18	14:38:59	ok	ok	429.1580	59.194	0.042966	20.31	66.969	11.755	36344641.595744	8	429.4224	7.61179e-05	2.17791e-04
2023/03/18	14:43:59	ok	ok	428.9580	59.184	0.042966	20.26	66.950	11.723	37008843.752765	8	429.3995	7.64160e-05	2.15596e-04
2023/03/18	14:48:59	--	ok	428.7980	59.187	0.042966	20.28	66.900	11.725	36428563.944700	9	429.4777	7.40869e-05	2.52867e-04
2023/03/18	14:49:07	ok	ok	429.0260	59.256	0.042975	20.28	66.920	11.728	41381908.933537	8	429.6178	7.70158e-05	2.82178e-04
2023/03/18	14:54:06	ok	ok	429.0280	59.254	0.042975	20.24	66.925	11.700	37523850.651673	10	429.5046	7.91842e-05	2.96205e-04
2023/03/18	14:59:06	ok	ok	429.0740	59.252	0.042975	20.25	66.851	11.696	39556059.659466	8	429.4893	7.95293e-05	2.39721e-04
2023/03/18	15:04:06	--	ok	429.2320	59.247	0.042975	20.24	66.893	11.694	35680964.128807	9	429.4774	7.95556e-05	2.41324e-04
2023/03/18	15:04:13	ok	ok	429.0780	59.176	0.042964	20.25	66.896	11.704	41276405.361578	9	429.3143	7.72943e-05	2.77215e-04
2023/03/18	15:09:13	--	ok	428.6800	59.179	0.042964	20.32	66.854	11.746	37068690.509315	8	429.2711	7.89240e-05	2.54532e-04
2023/03/18	15:09:20	--	ok	429.4060	59.293	0.04298	20.26	66.769	11.691	37227509.337741	9	429.8156	7.27488e-05	3.20902e-04
2023/03/18	15:09:28	ok	ok	428.9460	59.169	0.042959	20.28	66.795	11.706	38510441.440063	10	429.3258	7.49996e-05	2.95620e-04
2023/03/18	15:14:27	--	ok	428.5640	59.169	0.042959	20.26	66.813	11.699	37112199.160341	11	429.2067	7.76520e-05	3.06241e-04
2023/03/18	15:14:35	ok	ok	429.0440	59.318	0.042981	20.26	66.792	11.695	39794008.444942	8	429.7113	7.71462e-05	2.72984e-04
2023/03/18	15:19:34	ok	ok	429.1620	59.303	0.042981	20.21	66.749	11.649	37092279.523860	8	429.6444	7.81747e-05	4.73219e-04
2023/03/18	15:24:34	ok	ok	429.1480	59.291	0.042981	20.21	66.865	11.670	36559899.800585	9	429.6526	7.75760e-05	3.04761e-04
2023/03/18	15:29:34	ok	ok	429.0360	59.288	0.042981	20.22	66.806	11.670	35785301.069843	6	429.5614	7.96821e-05	2.93063e-04
2023/03/18	15:34:34	ok	ok	429.0680	59.297	0.042981	20.18	66.809	11.642	34938641.404221	10	429.6311	7.81421e-05	3.16160e-04
2023/03/18	15:39:34	ok	ok	429.1780	59.298	0.042981	20.21	66.760	11.651	31810655.418733	9	429.7633	7.35354e-05	3.55789e-04
2023/03/18	15:44:34	--	ok	429.3040	59.289	0.042981	20.18	66.767	11.634	36666754.462308	8	429.6344	7.75220e-05	2.73051e-04
2023/03/18	15:44:41	ok	ok	429.0540	59.186	0.042966	20.18	66.787	11.638	35204050.443335	11	429.4038	7.49715e-05	2.72166e-04
2023/03/18	15:49:41	ok	ok	428.9620	59.187	0.042966	20.21	66.749	11.649	37342098.335749	8	429.2387	7.97609e-05	2.92137e-04
2023/03/18	15:54:41	--	ok	428.7940	59.185	0.042966	20.21	66.708	11.642	36954510.151148	9	429.2571	8.05120e-05	3.48071e-04
2023/03/18	15:54:48	--	ok	429.2040	59.252	0.042976	20.21	66.667	11.635	39057655.940771	8	429.6105	7.62408e-05	3.86197e-04
2023/03/18	15:54:56	--	ok	428.6940	59.182	0.042966	20.19	66.682	11.629	43356077.747668	9	429.3937	7.64735e-05	3.45738e-04
2023/03/18	15:55:03	--	ok	429.2400	59.279	0.042981	20.16	66.786	11.627	39349561.452547	10	429.7750	7.38912e-05	2.98668e-04
2023/03/18	15:55:10	ok	ok	428.9420	59.180	0.04297	20.09	66.754	11.574	42903285.553391	10	429.4512	7.40374e-05	3.36170e-04
2023/03/18	16:00:09	ok	ok	429.1620	59.201	0.04297	20.21	66.685	11.638	38401510.171607	10	429.3482	7.97417e-05	2.84730e-04
2023/03/18	16:05:09	ok	ok	429.1060	59.213	0.04297	20.19	66.726	11.636	36381420.582588	7	429.3796	7.85075e-05	2.70041e-04
2023/03/18	16:10:09	ok	ok	429.1300	59.207	0.04297	20.22	66.658	11.644	36443130.863413	7	429.4853	7.58017e-05	2.75068e-04
2023/03/18	16:15:09	ok	ok	428.8980	59.213	0.04297	20.21	66.654	11.633	39409167.572617	10	429.3680	7.87762e-05	2.06694e-04
2023/03/18	16:20:09	ok	ok	428.8300	59.204	0.04297	20.21	66.696	11.640	29826636.334787	12	429.4096	7.61215e-05	2.17322e-04
2023/03/18	16:25:09	ok	ok	429.0020	59.213	0.04297	20.22	66.613	11.636	38245716.527637	8	429.3850	7.81825e-05	2.47043e-04
2023/03/18	16:30:09	ok	ok	428.9140	59.208	0.04297	20.18	66.680	11.619	41211909.788015	10	429.3703	7.93226e-05	3.34024e-04
2023/03/18	16:35:09	--	ok	428.7840	59.204	0.04297	20.24	66.636	11.650	43153989.076873	10	429.3494	7.96755e-05	2.84493e-04
2023/03/18	16:35:16	--	ok	429.3480	59.284	0.04298	20.18	66.616	11.608	34880186.632313	8	429.7663	7.38264e-05	3.28479e-04
2023/03/18	16:35:23	--	ok	428.6920	59.177	0.042963	20.18	66.650	11.614	41909131.626293	10	429.3265	7.64531e-05	3.07050e-04
2023/03/18	16:35:31	--	ok	429.2400	59.263	0.042978	20.18	66.650	11.614	37939968.696327	9	429.6694	7.53129e-05	2.58435e-04
2023/03/18	16:35:38	--	ok	428.6160	59.173	0.042966	20.14	66.632	11.582	40463359.895571	10	429.4474	7.33463e-05	3.06444e-04
2023/03/18	16:35:46	--	ok	429.3080	59.278	0.042985	20.07	66.673	11.542	37492493.251956	7	429.7588	7.44998e-05	3.38161e-04
2023/03/18	16:35:53	ok	ok	428.8680	59.180	0.04297	20.09	66.838	11.589	41715557.654270	11	429.4768	7.31404e-05	2.97615e-04
2023/03/18	16:40:52	ok	ok	428.9740	59.214	0.04297	20.19	66.600	11.614	34729552.125605	9	429.3862	7.96810e-05	2.57478e-04
2023/03/18	16:45:52	ok	ok	428.9100	59.209	0.04297	20.18	66.650	11.614	34746595.110891	10	429.3566	8.01336e-05	3.96721e-04
2023/03/18	16:50:52	--	ok	429.2780	59.207	0.04297	20.15	66.603	11.586	39963391.768500	10	429.4704	7.69283e-05	3.64537e-04
2023/03/18	16:50:59	--	ok	428.7180	59.162	0.042956	20.15	66.581	11.582	33327497.244989	11	429.2868	7.21452e-05	2.68614e-04
2023/03/18	16:51:07	ok	ok	429.0140	59.210	0.04297	20.18	66.726	11.627	34796229.303823	8	429.6025	7.24261e-05	3.36885e-04
2023/03/18	16:56:06	ok	ok	428.9480	59.210	0.04297	20.15	66.571	11.580	36307659.651285	11	429.4592	7.65609e-05	2.87700e-04
2023/03/18	17:01:06	ok	ok	429.0880	59.204	0.04297	20.14	66.545	11.567	34285269.939632	11	429.4473	7.69176e-05	3.56450e-04
2023/03/18	17:06:06	ok	ok	428.8360	59.204	0.04297	20.12	66.534	11.556	32389779.859968	11	429.3497	8.04248e-05	3.82583e-04
2023/03/18	17:11:06	ok	ok	428.9880	59.211	0.04297	20.12	66.554	11.559	37572803.587420	9	429.3128	8.09461e-05	2.88327e-04
2023/03/18	17:16:06	--	ok	428.7800	59.205	0.04297	20.09	66.508	11.531	36939763.812922	9	429.3182	8.10144e-05	3.63359e-04
2023/03/18	17:16:13	ok	ok	429.0080	59.319	0.042981	20.09	66.529	11.535	39746002.484611	9	429.7043	7.71662e-05	3.14267e-04
2023/03/18	17:21:13	ok	ok	429.1480	59.299	0.042981	20.11	66.488	11.537	34457703.710869	8	429.5192	8.08858e-05	2.37056e-04
2023/03/18	17:26:13	ok	ok	428.9760	59.292	0.042981	20.04	66.552	11.501	34851354.568366	11	429.5770	7.93904e-05	3.84006e-04
2023/03/18	17:31:13	ok	ok	429.1480	59.289	0.042981	20.01	66.548	11.481	36539835.766033	10	429.5684	7.96929e-05	2.82863e-04
2023/03/18	17:36:13	ok	ok	428.9680	59.287	0.042981	20.03	66.571	11.496	41444619.282833	8	429.6656	7.70015e-05	3.49102e-04
2023/03/18	17:41:13	ok	ok	428.9140	59.275	0.042981	19.94	66.577	11.438	36216456.877318	9	429.5087	8.00361e-05	3.44011e-04
2023/03/18	17:46:13	ok	ok	428.9740	59.277	0.042981	19.95	66.526	11.438	35110866.397621	10	429.5194	8.10076e-05	4.18197e-04
2023/03/18	17:51:13	ok	ok	429.1520	59.281	0.042981	19.92	66.522	11.419	34706875.446499	8	429.4379	8.12187e-05	2.68258e-04
2023/03/18	17:56:13	--	ok	429.2780	59.269	0.042981	19.91	66.508	11.406	36127274.957577	9	429.5935	7.74487e-05	3.06067e-04
2023/03/18	17:56:21	ok	ok	428.9360	59.180	0.042967	19.92	66.481	11.412	35796727.769524	9	429.3064	7.67138e-05	2.55667e-04
2023/03/18	18:01:20	ok	ok	428.8160	59.178	0.042967	19.85	66.554	11.377	29369653.974877	12	429.2285	7.80364e-05	3.32932e-04
2023/03/18	18:06:20	ok	ok	428.8240	59.173	0.042967	19.77	66.625	11.334	38065489.028588	11	429.2216	7.85417e-05	3.21176e-04
2023/03/18	18:11:20	--	ok	428.5960	59.176	0.042967	19.70	66.687	11.296	34421665.460798	10	429.1957	7.88009e-05	2.98521e-04
2023/03/18	18:11:28	--	ok	429.3200	59.337	0.042988	19.73	66.659	11.311	41155704.108439	9	429.7824	7.57736e-05	3.03086e-04
2023/03/18	18:11:35	ok	ok	428.9640	59.199	0.042972	19.73	66.639	11.308	35982891.376016	9	429.4373	7.49185e-05	2.96420e-04
2023/03/18	18:16:34	ok	ok	428.8460	59.192	0.042972	19.75	66.462	11.295	34996575.353641	12	429.2945	7.91950e-05	3.30117e-04
2023/03/18	18:21:34	ok	ok	428.9240	59.202	0.042972	19.75	66.503	11.302	39484116.522530	11	429.2509	8.00677e-05	4.19528e-04
2023/03/18	18:26:34	ok	ok	428.8340	59.193	0.042972	19.74	66.461	11.286	37048376.292879	9	429.3684	7.66539e-05	2.64986e-04
2023/03/18	18:31:34	--	ok	428.7000	59.191	0.042972	19.75	66.452	11.294	39289427.242052	8	429.2603	7.98799e-05	3.69144e-04
2023/03/18	18:31:41	--	ok	429.4380	59.316	0.042987	19.75	66.442	11.292	38014746.594332	9	429.8083	7.43614e-05	2.78776e-04
2023/03/18	18:31:49	ok	ok	428.9140	59.163	0.042965	19.74	66.448	11.284	36914663.345100	10	429.3379	7.31874e-05	3.18628e-04
2023/03/18	18:36:48	ok	ok	428.8200	59.170	0.042965	19.78	66.447	11.312	38470861.588693	11	429.1552	7.88534e-05	3.61242e-04
2023/03/18	18:41:48	--	ok	428.7300	59.163	0.042965	19.67	66.397	11.230	37955309.347195	12	429.1379	7.99410e-05	4.30578e-04
2023/03/18	18:41:55	ok	ok	428.9060	59.232	0.042978	19.71	66.392	11.257	27793369.621808	11	429.5918	7.14620e-05	2.96364e-04
2023/03/18	18:46:55	ok	ok	428.9400	59.231	0.042978	19.67	66.429	11.235	38585220.091183	11	429.4573	7.81726e-05	2.74162e-04
2023/03/18	18:51:55	ok	ok	429.0300	59.232	0.042978	19.65	66.406	11.221	34959262.225069	8	429.5212	7.57595e-05	2.93375e-04
2023/03/18	18:56:55	ok	ok	428.9240	59.225	0.042978	19.67	66.374	11.226	37768477.348094	10	429.3492	8.16132e-05	3.61440e-04
2023/03/18	19:01:55	ok	ok	428.9220	59.233	0.042978	19.65	66.307	11.204	37439340.634877	10	429.4379	7.92159e-05	3.72692e-04
2023/03/18	19:06:55	ok	ok	429.1200	59.223	0.042978	19.60	66.342	11.173	35751446.752892	10	429.3433	8.04994e-05	3.09705e-04
2023/03/18	19:11:55	ok	ok	428.8680	59.212	0.042978	19.47	66.493	11.116	35128913.065579	11	429.2837	8.16606e-05	3.15692e-04
2023/03/18	19:16:55	--	ok	428.7820	59.210	0.042978	19.42	66.471	11.076	35136660.760819	11	429.2892	8.05771e-05	3.20507e-04
2023/03/18	19:17:02	--	ok	429.2320	59.309	0.042989	19.44	66.465	11.093	37539400.102581	9	429.7514	7.45442e-05	3.32585e-04
2023/03/18	19:17:09	ok	ok	429.1020	59.206	0.042977	19.44	66.412	11.084	31261305.520734	8	429.4281	7.59314e-05	3.42007e-04
2023/03/18	19:22:09	ok	ok	428.9780	59.204	0.042977	19.37	66.476	11.049	31044741.447818	10	429.2620	7.98905e-05	2.64594e-04
2023/03/18	19:27:09	ok	ok	428.8740	59.202	0.042977	19.43	66.369	11.068	31299264.017273	11	429.3227	7.98049e-05	2.72230e-04
2023/03/18	19:32:09	--	ok	428.7400	59.198	0.042977	19.43	66.261	11.050	32197939.374714	10	429.3161	7.88581e-05	3.34494e-04
2023/03/18	19:32:16	--	ok	429.2940	59.312	0.04299	19.42	66.279	11.044	36035476.683804	10	429.7667	7.38859e-05	3.41086e-04
2023/03/18	19:32:23	ok	ok	429.0420	59.189	0.042975	19.40	66.265	11.031	39353716.757730	9	429.3916	7.61756e-05	2.82964e-04
2023/03/18	19:37:23	ok	ok	428.9060	59.191	0.042975	19.40	66.278	11.033	35012094.073444	9	429.2083	8.18961e-05	3.68046e-04
2023/03/18	19:42:23	ok	ok	428.8100	59.184	0.042975	19.39	66.297	11.028	38587139.903757	9	429.2141	8.11083e-05	3.39263e-04
2023/03/18	19:47:23	ok	ok	428.9540	59.187	0.042975	19.37	66.273	11.015	38337409.104248	10	429.2616	7.97509e-05	3.59582e-04
2023/03/18	19:52:23	ok	ok	428.8560	59.186	0.042975	19.36	66.206	10.996	38173382.313428	10	429.2325	8.07585e-05	2.80387e-04
2023/03/18	19:57:23	ok	ok	428.9540	59.188	0.042975	19.32	66.241	10.974	39208951.682553	8	429.2937	7.80104e-05	2.65636e-04
2023/03/18	20:02:23	ok	ok	428.8500	59.185	0.042975	19.33	66.224	10.980	39305435.638110	9	429.2550	7.94178e-05	2.67207e-04
2023/03/18	20:07:23	ok	ok	428.8460	59.185	0.042975	19.34	66.227	10.989	35376363.107010	10	429.2712	7.96947e-05	3.06506e-04
2023/03/18	20:12:23	ok	ok	428.8400	59.185	0.042975	19.33	66.191	10.974	33899265.003773	10	429.2459	8.02291e-05	3.80734e-04
2023/03/18	20:17:23	--	ok	428.7560	59.179	0.042975	19.24	66.273	10.931	36524208.138497	9	429.4521	7.20652e-05	4.00464e-04
2023/03/18	20:17:30	ok	ok	429.1340	59.271	0.042987	19.23	66.282	10.924	39501640.721690	11	429.5841	7.59560e-05	3.25529e-04
2023/03/18	20:22:30	ok	ok	429.0260	59.249	0.042987	19.14	66.342	10.879	39339057.364801	9	429.3879	8.11493e-05	3.16828e-04
2023/03/18	20:27:30	ok	ok	429.0080	59.256	0.042987	19.10	66.314	10.849	40003070.341749	9	429.4347	7.96477e-05	2.79888e-04
2023/03/18	20:32:30	ok	ok	429.0100	59.248	0.042987	19.14	66.224	10.860	38837847.017622	11	429.4395	7.94057e-05	2.75096e-04
2023/03/18	20:37:30	ok	ok	428.9600	59.253	0.042987	19.17	66.209	10.876	38986796.028773	10	429.5744	7.56761e-05	2.97967e-04
2023/03/18	20:42:30	ok	ok	429.0220	59.256	0.042987	19.17	66.188	10.872	36419087.036170	10	429.4054	8.08203e-05	2.74767e-04
2023/03/18	20:47:30	ok	ok	429.0160	59.257	0.042987	19.16	66.174	10.862	38326859.108781	12	429.5141	7.89694e-05	4.53046e-04
2023/03/18	20:52:30	ok	ok	428.9780	59.251	0.042987	19.17	66.177	10.871	38815593.535191	11	429.4364	8.00723e-05	3.36961e-04
2023/03/18	20:57:30	--	ok	429.2040	59.249	0.042987	19.16	66.133	10.855	40049676.667142	12	429.4831	7.90658e-05	3.78895e-04
2023/03/18	20:57:37	ok	ok	429.0780	59.183	0.042978	19.19	66.126	10.871	39830691.624799	10	429.4213	7.48708e-05	3.18882e-04
2023/03/18	21:02:37	ok	ok	428.8520	59.179	0.042978	19.17	66.101	10.858	37546288.868098	11	429.2257	8.08051e-05	4.10744e-04
2023/03/18	21:07:37	--	ok	428.6840	59.180	0.042978	19.13	66.105	10.832	35685378.936341	8	429.1285	8.29298e-05	3.70311e-04
2023/03/18	21:07:44	--	ok	429.2260	59.316	0.042993	19.14	66.140	10.846	37750283.921153	11	429.7621	7.49856e-05	3.19035e-04
2023/03/18	21:07:52	ok	ok	429.0060	59.212	0.042982	19.20	66.076	10.871	40394736.114328	8	429.4943	7.51511e-05	3.71076e-04
2023/03/18	21:12:51	ok	ok	429.1180	59.209	0.042982	19.17	66.091	10.857	37044112.942513	11	429.3043	8.13659e-05	3.37017e-04
2023/03/18	21:17:51	ok	ok	428.9220	59.200	0.042982	19.13	66.105	10.832	34457889.354012	10	429.3500	7.99400e-05	4.44071e-04
2023/03/18	21:22:51	ok	ok	428.8720	59.205	0.042982	19.07	66.192	10.810	35816039.719111	7	429.4780	7.51424e-05	4.06742e-04
2023/03/18	21:27:51	ok	ok	428.9200	59.201	0.042982	19.01	66.224	10.771	37054376.008071	10	429.3146	7.89943e-05	2.76665e-04
2023/03/18	21:32:51	ok	ok	428.8620	59.193	0.042982	18.92	66.293	10.728	36322723.198927	10	429.1869	8.24619e-05	3.94696e-04
2023/03/18	21:37:51	ok	ok	428.8760	59.191	0.042982	18.93	66.223	10.725	36454005.943094	12	429.3117	7.84495e-05	3.11357e-04
2023/03/18	21:42:51	ok	ok	428.9560	59.202	0.042982	18.98	66.145	10.740	38163265.550472	7	429.4162	7.55133e-05	3.00327e-04
2023/03/18	21:47:51	ok	ok	428.8960	59.199	0.042982	18.98	66.155	10.741	38831117.392168	10	429.2851	7.97487e-05	3.15222e-04
2023/03/18	21:52:51	ok	ok	428.8760	59.195	0.042982	18.99	66.114	10.743	35754265.663233	11	429.2487	8.17085e-05	3.32005e-04
2023/03/18	21:57:51	ok	ok	428.9880	59.190	0.042982	18.99	66.126	10.745	37691065.214796	11	429.2988	8.00968e-05	3.88736e-04
2023/03/18	22:02:51	ok	ok	428.8880	59.189	0.042982	19.01	66.096	10.750	36613482.350706	11	429.3926	7.72471e-05	3.85405e-04
2023/03/18	22:07:51	ok	ok	428.9420	59.195	0.042982	19.03	66.058	10.761	38896130.626871	11	429.2833	8.08530e-05	3.47435e-04
2023/03/18	22:12:51	ok	ok	429.0620	59.190	0.042982	19.01	66.073	10.747	37633495.212137	11	429.3024	7.99526e-05	3.50580e-04
2023/03/18	22:17:51	ok	ok	428.8460	59.192	0.042982	18.98	66.069	10.727	36935892.805839	10	429.2569	8.12163e-05	3.00231e-04
2023/03/18	22:22:51	ok	ok	428.9580	59.190	0.042982	19.02	66.023	10.747	39206131.418844	8	429.2270	8.21580e-05	3.91273e-04
2023/03/18	22:27:51	ok	ok	428.9220	59.195	0.042982	18.99	66.105	10.742	38776369.233674	11	429.3246	7.81251e-05	3.68823e-04
2023/03/18	22:32:51	ok	ok	429.0080	59.194	0.042982	18.89	66.078	10.675	37410947.348733	7	429.3543	7.64945e-05	3.41918e-04
2023/03/18	22:37:51	ok	ok	428.9280	59.185	0.042982	18.82	66.160	10.645	35975746.975113	9	429.2762	7.82457e-05	2.72963e-04
2023/03/18	22:42:51	ok	ok	428.9380	59.185	0.042982	18.83	66.078	10.640	37790180.730167	10	429.1375	8.30028e-05	3.43962e-04
2023/03/18	22:47:51	ok	ok	428.9280	59.185	0.042982	18.82	66.035	10.624	39541684.282398	11	429.1940	8.17365e-05	3.46073e-04
2023/03/18	22:52:51	ok	ok	428.8820	59.182	0.042982	18.81	66.012	10.612	37762260.306487	11	429.2638	7.98116e-05	3.26840e-04
2023/03/18	22:57:51	ok	ok	428.9040	59.181	0.042982	18.85	65.963	10.630	39216886.448509	10	429.2352	8.07359e-05	4.03916e-04
2023/03/18	23:02:51	ok	ok	428.9040	59.180	0.042982	18.82	65.982	10.616	37043825.486855	11	429.2635	8.00176e-05	3.82341e-04
2023/03/18	23:07:51	ok	ok	428.9380	59.178	0.042982	18.83	65.972	10.623	41321078.369617	12	429.1955	8.19331e-05	4.12007e-04
2023/03/18	23:12:51	ok	ok	428.9560	59.180	0.042982	18.82	65.982	10.616	35358320.623786	10	429.2893	7.87399e-05	3.73985e-04
2023/03/18	23:17:51	ok	ok	428.8120	59.179	0.042982	18.82	65.962	10.613	40049303.464029	7	429.3546	7.65547e-05	3.73119e-04
2023/03/18	23:22:51	ok	ok	428.8040	59.180	0.042982	18.82	65.917	10.605	38793419.594656	10	429.2371	8.03241e-05	3.65808e-04
2023/03/18	23:27:51	ok	ok	428.9420	59.185	0.042982	18.82	65.907	10.604	38931461.462636	11	429.2402	8.04387e-05	3.74236e-04
2023/03/18	23:32:51	ok	ok	428.9540	59.171	0.042982	18.72	66.082	10.570	35619538.013286	12	429.2161	8.01203e-05	3.93804e-04
2023/03/18	23:37:51	ok	ok	428.8560	59.174	0.042982	18.65	66.049	10.522	26557450.043519	13	429.1723	7.79799e-05	3.35330e-04
2023/03/18	23:42:51	--	ok	428.7760	59.166	0.042982	18.62	66.140	10.518	41306693.520580	6	429.3820	7.36233e-05	1.61256e-04
2023/03/18	23:42:58	ok	ok	428.8400	59.252	0.042993	18.58	66.122	10.487	41959786.334532	11	429.5270	7.64194e-05	3.14002e-04
2023/03/18	23:47:58	ok	ok	428.8820	59.249	0.042993	18.67	66.009	10.524	33926171.799050	8	429.3326	8.23007e-05	3.49688e-04
2023/03/18	23:52:58	ok	ok	428.9480	59.257	0.042993	18.68	65.959	10.524	33338403.517715	10	429.4054	8.02307e-05	3.01897e-04
2023/03/18	23:57:58	ok	ok	429.0040	59.242	0.042993	18.68	65.968	10.525	35626748.479364	11	429.4305	7.91101e-05	3.31282e-04
2023/03/19	00:02:58	ok	ok	429.0960	59.258	0.042993	18.72	65.913	10.543	37073489.947671	9	429.3474	8.17084e-05	2.91618e-04
2023/03/19	00:07:58	ok	ok	429.0820	59.248	0.042993	18.69	65.949	10.531	35275961.890701	8	429.3654	8.17171e-05	3.56138e-04
2023/03/19	00:12:58	ok	ok	428.9400	59.252	0.042993	18.71	65.911	10.535	34123712.257202	11	429.4563	7.91745e-05	3.44747e-04
2023/03/19	00:17:58	ok	ok	428.8500	59.257	0.042993	18.69	65.917	10.526	34603108.349823	13	429.4370	7.94468e-05	3.41287e-04
2023/03/19	00:22:58	ok	ok	429.1480	59.245	0.042993	18.67	65.872	10.502	32882726.101454	9	429.3914	8.05528e-05	3.11931e-04
2023/03/19	00:27:58	ok	ok	428.9900	59.237	0.042993	18.68	65.907	10.516	38169385.022901	9	429.4734	7.79055e-05	3.09647e-04
2023/03/19	00:32:58	ok	ok	428.9660	59.237	0.042993	18.56	66.014	10.461	34606186.737968	9	429.2023	8.63842e-05	7.33037e-04
2023/03/19	00:37:58	ok	ok	429.0220	59.229	0.042993	18.50	66.055	10.425	37358814.781690	10	429.2420	8.38660e-05	3.98558e-04
2023/03/19	00:42:58	ok	ok	429.1020	59.226	0.042993	18.45	66.091	10.404	34852337.520266	12	429.3864	7.92476e-05	3.24136e-04
2023/03/19	00:47:58	ok	ok	428.9720	59.227	0.042993	18.51	65.972	10.420	35633711.267670	10	429.3678	7.96908e-05	2.83430e-04
2023/03/19	00:52:58	ok	ok	428.9760	59.233	0.042993	18.54	65.989	10.439	34061410.170649	10	429.4032	7.90447e-05	3.14778e-04
2023/03/19	00:57:58	ok	ok	428.8500	59.223	0.042993	18.51	65.953	10.417	36128837.981897	7	429.5408	7.41224e-05	3.85746e-04
2023/03/19	01:02:58	ok	ok	428.9000	59.233	0.042993	18.55	65.885	10.433	35176754.927834	13	429.4099	7.86336e-05	3.16835e-04
2023/03/19	01:07:58	ok	ok	428.8600	59.245	0.042993	18.55	65.875	10.431	34613754.610448	11	429.3436	8.09797e-05	3.27777e-04
2023/03/19	01:12:58	ok	ok	428.8760	59.229	0.042993	18.48	65.884	10.388	38494707.229492	11	429.3718	7.99358e-05	2.96435e-04
2023/03/19	01:17:58	ok	ok	428.9240	59.227	0.042993	18.51	65.908	10.410	36441537.458751	10	429.3448	8.03013e-05	2.78897e-04
2023/03/19	01:22:58	ok	ok	428.9860	59.243	0.042993	18.50	65.876	10.397	35489319.475473	10	429.3818	7.95155e-05	3.76403e-04
2023/03/19	01:27:58	ok	ok	429.0040	59.232	0.042993	18.56	65.898	10.443	36413557.901901	11	429.3088	8.21350e-05	2.94044e-04
2023/03/19	01:32:58	ok	ok	429.0020	59.232	0.042993	18.42	65.948	10.364	34835667.687768	10	429.3339	8.07422e-05	2.92687e-04
2023/03/19	01:37:58	ok	ok	428.8720	59.229	0.042993	18.37	66.003	10.338	39600843.955851	8	429.2446	8.24515e-05	3.38502e-04
2023/03/19	01:42:58	ok	ok	428.9440	59.211	0.042993	18.31	66.004	10.304	36520533.129273	11	429.3055	8.04393e-05	3.23378e-04
2023/03/19	01:47:58	ok	ok	428.9360	59.230	0.042993	18.38	65.940	10.336	36987607.997846	9	429.3106	8.13166e-05	2.89253e-04
2023/03/19	01:52:58	ok	ok	428.8220	59.224	0.042993	18.44	65.949	10.372	34469937.576365	9	429.3443	7.92647e-05	3.73926e-04
2023/03/19	01:57:58	ok	ok	429.0120	59.235	0.042993	18.44	65.888	10.363	36359024.467868	12	429.2787	8.25812e-05	3.49948e-04
2023/03/19	02:02:58	ok	ok	429.0340	59.229	0.042993	18.47	65.849	10.374	36045713.403782	10	429.3974	7.89661e-05	3.56166e-04
2023/03/19	02:07:58	ok	ok	428.8360	59.233	0.042993	18.50	65.844	10.392	38960968.312931	8	429.3885	7.88997e-05	2.74685e-04
2023/03/19	02:12:58	ok	ok	428.8540	59.224	0.042993	18.45	65.815	10.361	35463349.267335	10	429.4054	7.88972e-05	3.48590e-04
2023/03/19	02:17:58	ok	ok	428.9680	59.240	0.042993	18.50	65.876	10.397	36417777.222276	11	429.4115	7.82626e-05	3.06573e-04
2023/03/19	02:22:58	ok	ok	429.0280	59.234	0.042993	18.50	65.844	10.392	35473749.143866	10	429.3222	8.11673e-05	2.83616e-04
2023/03/19	02:27:59	ok	ok	428.9000	59.232	0.042993	18.45	65.826	10.363	34846923.943388	9	429.3015	8.15317e-05	2.88482e-04
2023/03/19	02:32:58	ok	ok	428.8520	59.223	0.042993	18.44	65.888	10.363	33875923.654052	10	429.3363	8.07186e-05	3.38012e-04
2023/03/19	02:37:58	ok	ok	429.0180	59.224	0.042993	18.38	65.931	10.335	32697863.700343	7	429.3580	7.93837e-05	2.56916e-04
2023/03/19	02:42:58	ok	ok	428.9240	59.228	0.042993	18.34	65.966	10.314	33996435.422070	10	429.3134	8.07581e-05	3.14020e-04
2023/03/19	02:47:58	ok	ok	428.8780	59.212	0.042993	18.28	65.977	10.282	36273714.848435	9	429.2481	8.20840e-05	3.03305e-04
2023/03/19	02:52:58	--	ok	428.7260	59.223	0.042993	18.32	65.902	10.296	32379059.657033	11	429.2485	8.28990e-05	3.39202e-04
2023/03/19	02:53:06	--	ok	429.2520	59.341	0.043006	18.30	65.907	10.281	40027730.179881	9	429.7066	7.71531e-05	3.20841e-04
2023/03/19	02:53:13	ok	ok	429.0980	59.223	0.042994	18.28	65.895	10.269	41414836.627826	10	429.4641	7.62859e-05	2.98526e-04
2023/03/19	02:58:12	ok	ok	429.0580	59.216	0.042994	18.34	65.829	10.293	39046265.435727	10	429.2807	8.24413e-05	2.57368e-04
2023/03/19	03:03:12	ok	ok	428.9740	59.236	0.042994	18.37	65.821	10.310	36954398.055163	11	429.3658	8.03321e-05	3.75336e-04
2023/03/19	03:08:12	ok	ok	428.9980	59.224	0.042994	18.37	65.769	10.301	37595362.574065	11	429.3411	8.08273e-05	2.70035e-04
2023/03/19	03:13:12	ok	ok	429.0700	59.225	0.042994	18.40	65.753	10.317	41630699.061411	8	429.4904	7.63475e-05	2.24560e-04
2023/03/19	03:18:12	ok	ok	428.8520	59.233	0.042994	18.40	65.733	10.314	38410566.071222	10	429.4322	7.84766e-05	2.37588e-04
2023/03/19	03:23:12	ok	ok	428.9540	59.239	0.042994	18.37	65.716	10.293	38267178.935656	10	429.3481	7.99467e-05	2.68011e-04
2023/03/19	03:28:12	ok	ok	428.9420	59.241	0.042994	18.40	65.733	10.314	39593431.875919	9	429.2858	8.26492e-05	3.26104e-04
2023/03/19	03:33:12	ok	ok	429.0900	59.231	0.042994	18.35	65.747	10.290	36986120.404880	10	429.4547	7.68968e-05	3.76484e-04
2023/03/19	03:38:12	ok	ok	428.8080	59.219	0.042994	18.24	65.853	10.237	36724653.126375	8	429.3340	7.98192e-05	2.64712e-04
2023/03/19	03:43:12	ok	ok	428.8100	59.221	0.042994	18.21	65.884	10.225	36085633.641626	10	429.3122	8.03447e-05	3.02153e-04
2023/03/19	03:48:12	ok	ok	428.9880	59.216	0.042994	18.13	65.879	10.173	38860466.285305	10	429.3118	7.95067e-05	3.39493e-04
2023/03/19	03:53:12	ok	ok	428.9660	59.203	0.042994	18.11	65.949	10.176	36158821.350658	8	429.1707	8.32171e-05	3.57875e-04
2023/03/19	03:58:12	ok	ok	428.8740	59.204	0.042994	18.14	65.820	10.173	34988746.038571	10	429.2696	8.00846e-05	2.76051e-04
2023/03/19	04:03:12	--	ok	428.7680	59.209	0.042994	18.17	65.748	10.178	38461490.960266	10	429.2350	8.19756e-05	2.65411e-04
2023/03/19	04:03:19	--	ok	429.2180	59.330	0.043005	18.20	65.689	10.187	39703877.755413	9	429.6354	7.75987e-05	3.49620e-04
2023/03/19	04:03:27	ok	ok	428.9960	59.214	0.042995	18.20	65.701	10.189	38405527.055145	8	429.5009	7.50582e-05	3.00507e-04
2023/03/19	04:08:26	ok	ok	428.8700	59.201	0.042995	18.13	65.721	10.148	35767161.651686	9	429.3054	7.97811e-05	2.47315e-04
2023/03/19	04:13:26	ok	ok	428.8400	59.211	0.042995	18.17	65.737	10.177	38766867.877503	8	429.2548	8.18475e-05	3.03502e-04
2023/03/19	04:18:26	--	ok	428.7460	59.221	0.042995	18.18	65.719	10.182	38356332.758244	9	429.3522	7.94527e-05	3.11461e-04
2023/03/19	04:18:33	--	ok	429.4520	59.334	0.043007	18.18	65.719	10.182	38576541.449750	10	429.7001	7.75758e-05	2.93253e-04
2023/03/19	04:18:40	ok	ok	428.8820	59.153	0.042984	18.18	65.666	10.174	36924097.267954	10	429.2663	7.60652e-05	3.46185e-04
2023/03/19	04:23:40	--	ok	428.7340	59.150	0.042984	18.18	65.657	10.172	35205940.274181	11	428.9786	8.48519e-05	6.93142e-04
2023/03/19	04:23:47	ok	ok	428.9920	59.246	0.042997	18.17	65.655	10.164	41479933.235415	8	429.5106	7.63470e-05	3.07803e-04
2023/03/19	04:28:47	ok	ok	429.0520	59.240	0.042997	18.16	65.652	10.155	37277351.492920	9	429.3194	8.15655e-05	3.03323e-04
2023/03/19	04:33:47	ok	ok	428.9900	59.253	0.042997	18.13	65.657	10.138	36787883.498055	9	429.3187	8.17477e-05	2.86209e-04
2023/03/19	04:38:47	ok	ok	428.8880	59.232	0.042997	18.04	65.803	10.111	39041650.355210	8	429.4304	7.74487e-05	2.81191e-04
2023/03/19	04:43:47	ok	ok	429.0060	59.229	0.042997	17.97	65.863	10.077	40343004.386081	9	429.2961	8.09597e-05	2.59107e-04
2023/03/19	04:48:47	ok	ok	428.9660	59.224	0.042997	17.93	65.794	10.041	36396624.187899	9	429.1957	8.34856e-05	4.98411e-04
2023/03/19	04:53:47	ok	ok	428.8820	59.217	0.042997	17.88	65.840	10.021	38492182.267573	10	429.2904	7.98133e-05	3.05473e-04
2023/03/19	04:58:47	ok	ok	428.8820	59.209	0.042997	17.84	65.843	9.998	38668479.141128	9	429.2204	8.16055e-05	3.12158e-04
2023/03/19	05:03:47	ok	ok	428.8640	59.218	0.042997	17.93	65.762	10.036	39457378.138233	10	429.2608	8.14476e-05	3.30332e-04
2023/03/19	05:08:47	ok	ok	429.1780	59.302	0.042997	18.48	64.657	10.195	39743076.770769	9	429.4101	8.26247e-05	3.46052e-04
2023/03/19	05:13:47	--	ok	429.2060	59.358	0.042997	18.88	64.242	10.370	35752812.348751	7	429.7621	7.61303e-05	2.35019e-04
2023/03/19	05:13:54	--	ok	429.2400	59.259	0.042987	18.85	64.186	10.343	37490801.964036	10	429.5293	7.57668e-05	3.22691e-04
2023/03/19	05:14:01	--	ok	428.7400	59.144	0.042975	18.82	64.233	10.334	36624956.576213	11	429.2754	7.55042e-05	3.32751e-04
2023/03/19	05:14:09	ok	ok	429.0540	59.200	0.042988	18.69	64.309	10.269	39916127.175653	9	429.4481	7.61523e-05	3.26632e-04
2023/03/19	05:19:08	ok	ok	428.9480	59.312	0.042988	19.13	64.123	10.507	35600801.297101	10	429.5039	8.09993e-05	4.22312e-04
2023/03/19	05:24:08	ok	ok	429.2000	59.331	0.042988	19.30	64.108	10.610	37819727.297482	10	429.5638	8.15079e-05	3.36711e-04
2023/03/19	05:29:08	--	ok	429.4540	59.340	0.042988	19.42	64.103	10.682	38940970.845288	13	429.6686	7.98965e-05	3.56093e-04
2023/03/19	05:29:15	ok	ok	428.8700	59.149	0.042965	19.37	64.067	10.649	39654729.187637	10	429.3213	7.43870e-05	3.00479e-04
2023/03/19	05:34:15	--	ok	428.7040	59.173	0.042965	19.49	64.103	10.725	34628871.459452	11	429.2243	7.95742e-05	3.28378e-04
2023/03/19	05:34:23	--	ok	429.2320	59.288	0.04298	19.47	64.103	10.717	38052485.513829	11	429.7823	7.27321e-05	3.24539e-04
2023/03/19	05:34:30	ok	ok	428.9020	59.171	0.042968	19.47	64.123	10.720	38978428.693652	11	429.4071	7.63628e-05	3.76360e-04
2023/03/19	05:39:29	ok	ok	428.9660	59.187	0.042968	19.49	64.242	10.748	35581074.092127	10	429.3575	7.86642e-05	3.39540e-04
2023/03/19	05:44:29	ok	ok	429.1260	59.186	0.042968	19.52	64.352	10.785	35851689.176479	12	429.3326	7.93753e-05	3.48592e-04
2023/03/19	05:49:29	ok	ok	428.9640	59.189	0.042968	19.46	64.375	10.754	33685211.199095	8	429.3652	7.76508e-05	3.19265e-04
2023/03/19	05:54:29	ok	ok	429.0400	59.209	0.042968	19.53	64.451	10.810	36360245.680604	10	429.4027	7.76769e-05	2.92675e-04
2023/03/19	05:59:29	ok	ok	429.1720	59.212	0.042968	19.53	64.462	10.812	34249864.630575	11	429.3841	7.91343e-05	4.18945e-04
2023/03/19	06:04:29	ok	ok	429.1040	59.228	0.042968	19.68	64.315	10.886	35382836.657588	11	429.4605	7.93493e-05	3.72040e-04
2023/03/19	06:09:29	--	ok	429.2620	59.224	0.042968	19.73	64.407	10.929	36021949.020354	12	429.4603	7.94243e-05	3.36025e-04
2023/03/19	06:09:37	ok	ok	428.9720	59.151	0.042955	19.73	64.387	10.926	35491551.533087	9	429.3843	7.30728e-05	3.52074e-04
2023/03/19	06:14:36	--	ok	428.6960	59.155	0.042955	19.74	64.442	10.943	38810781.753430	8	429.4391	7.02613e-05	4.63094e-04
2023/03/19	06:14:43	--	ok	429.2140	59.266	0.04297	19.73	64.471	10.940	35101971.894829	9	429.6210	7.59549e-05	3.28376e-04
2023/03/19	06:14:51	ok	ok	429.0520	59.160	0.04296	19.74	64.442	10.943	38252271.695332	10	429.3887	7.43276e-05	2.81858e-04
2023/03/19	06:19:50	ok	ok	428.9940	59.179	0.04296	19.84	64.382	10.997	35415580.117436	11	429.3049	7.98253e-05	2.99288e-04
2023/03/19	06:24:50	ok	ok	428.9960	59.198	0.04296	19.92	64.387	11.053	37419935.965826	10	429.2874	8.05097e-05	2.97369e-04
2023/03/19	06:29:50	ok	ok	428.9540	59.188	0.04296	19.89	64.456	11.045	35717250.137238	11	429.3967	7.71438e-05	3.12017e-04
2023/03/19	06:34:50	ok	ok	428.9040	59.187	0.04296	19.89	64.475	11.049	35509648.659196	12	429.3496	7.87021e-05	2.93906e-04
2023/03/19	06:39:50	ok	ok	428.9960	59.187	0.04296	19.81	64.750	11.042	34686314.965659	9	429.3194	7.77763e-05	2.79083e-04
2023/03/19	06:44:50	ok	ok	428.9220	59.184	0.04296	19.75	64.794	11.012	35786317.415218	11	429.2630	8.04037e-05	3.37038e-04
2023/03/19	06:49:50	ok	ok	428.9040	59.174	0.04296	19.73	64.781	10.992	36105043.283969	9	429.2094	8.12023e-05	3.66761e-04
2023/03/19	06:54:51	ok	ok	428.9640	59.193	0.04296	19.70	64.933	10.999	35389343.183113	10	429.2680	8.01822e-05	3.23335e-04
2023/03/19	06:59:50	ok	ok	428.9700	59.203	0.04296	19.74	64.845	11.012	34549647.330421	11	429.3279	7.91374e-05	3.43917e-04
2023/03/19	07:04:50	ok	ok	428.9700	59.216	0.04296	19.84	64.787	11.066	36384991.713974	9	429.3012	8.02258e-05	2.33981e-04
2023/03/19	07:09:50	ok	ok	429.0400	59.212	0.04296	19.84	64.796	11.067	33209993.137770	9	429.5357	7.29732e-05	3.72125e-04
2023/03/19	07:14:50	ok	ok	429.0420	59.193	0.04296	19.91	64.659	11.089	36045491.175761	10	429.4049	7.78096e-05	3.28483e-04
2023/03/19	07:19:50	ok	ok	429.1520	59.220	0.04296	20.00	64.768	11.165	40261534.144955	11	429.3894	7.95538e-05	3.15603e-04
2023/03/19	07:24:51	ok	ok	429.1780	59.222	0.04296	19.98	64.808	11.163	37604275.499372	11	429.4093	7.92368e-05	3.78535e-04
2023/03/19	07:29:50	ok	ok	428.9560	59.216	0.04296	19.95	64.891	11.157	36013752.354447	10	429.3587	8.02099e-05	3.36681e-04
2023/03/19	07:34:50	ok	ok	429.0460	59.220	0.04296	20.00	64.886	11.185	38217736.174755	9	429.5820	7.32789e-05	3.08810e-04
2023/03/19	07:39:50	ok	ok	428.9700	59.204	0.04296	20.01	64.865	11.190	39092545.172894	10	429.4563	7.91426e-05	3.09416e-04
2023/03/19	07:44:50	ok	ok	429.0800	59.234	0.04296	20.04	64.817	11.202	36592169.805229	9	429.3680	8.10239e-05	4.02370e-04
2023/03/19	07:49:50	ok	ok	429.1760	59.221	0.04296	20.01	64.900	11.197	36262206.881107	10	429.3676	8.05713e-05	3.39448e-04
2023/03/19	07:54:50	ok	ok	429.0620	59.230	0.04296	19.94	65.133	11.190	36675580.866907	9	429.3515	8.02465e-05	3.11853e-04
2023/03/19	07:59:50	ok	ok	429.0140	59.218	0.04296	19.88	65.220	11.168	34356485.170377	9	429.4050	7.83274e-05	4.05699e-04
2023/03/19	08:04:50	ok	ok	429.1760	59.229	0.04296	19.92	65.098	11.175	33881149.960968	8	429.4762	7.63971e-05	2.62076e-04
2023/03/19	08:09:50	ok	ok	429.0860	59.226	0.04296	19.94	65.153	11.193	37517987.341510	10	429.4620	7.73249e-05	3.70665e-04
2023/03/19	08:14:50	ok	ok	429.1100	59.217	0.04296	19.95	65.261	11.220	34999125.676234	8	429.5051	7.66410e-05	2.94367e-04
2023/03/19	08:19:50	ok	ok	429.0040	59.211	0.04296	19.92	65.321	11.213	34890120.114222	9	429.4519	7.69124e-05	3.43305e-04
2023/03/19	08:24:50	ok	ok	429.0600	59.207	0.04296	19.94	65.229	11.206	38233648.844972	10	429.4569	7.72864e-05	2.86845e-04
2023/03/19	08:29:50	ok	ok	429.1340	59.234	0.04296	20.03	65.272	11.271	35372009.787537	8	429.5276	7.69673e-05	3.67577e-04
2023/03/19	08:34:50	ok	ok	429.1980	59.236	0.04296	20.08	65.103	11.279	35832805.530922	10	429.3758	8.14021e-05	3.31495e-04
2023/03/19	08:39:50	ok	ok	429.0740	59.263	0.04296	20.14	65.153	11.325	37151960.733881	9	429.4843	7.93338e-05	3.23613e-04
2023/03/19	08:44:50	ok	ok	429.1760	59.252	0.04296	20.14	65.238	11.340	38806456.494472	9	429.4492	7.88244e-05	2.88576e-04
2023/03/19	08:49:50	ok	ok	429.1600	59.246	0.04296	20.18	65.257	11.371	36631194.864904	9	429.4355	8.06727e-05	2.50326e-04
2023/03/19	08:54:50	ok	ok	428.9920	59.242	0.04296	20.21	65.217	11.382	37284221.246224	12	429.5025	7.88010e-05	3.20269e-04
2023/03/19	08:59:50	--	ok	429.3380	59.270	0.04296	20.28	65.293	11.443	39021061.195207	8	429.6075	7.51856e-05	2.81891e-04
2023/03/19	08:59:57	--	ok	428.7680	59.154	0.042942	20.31	65.170	11.439	34888399.581865	10	429.3459	7.40776e-05	3.60780e-04
2023/03/19	09:00:05	ok	ok	429.0560	59.205	0.042954	20.29	65.061	11.412	38727052.396868	9	429.5782	7.40037e-05	3.12142e-04
2023/03/19	09:05:04	ok	ok	429.0760	59.220	0.042954	20.26	65.280	11.430	40081342.860465	9	429.3491	8.09358e-05	2.97655e-04
2023/03/19	09:10:04	ok	ok	429.2000	59.218	0.042954	20.31	65.371	11.475	34920561.918086	9	429.6035	7.38585e-05	3.27884e-04
2023/03/19	09:15:04	ok	ok	429.1060	59.233	0.042954	20.35	65.348	11.499	35119707.363802	11	429.4834	7.87837e-05	3.21510e-04
2023/03/19	09:20:04	ok	ok	429.1060	59.229	0.042954	20.38	65.332	11.516	34520161.897483	9	429.4972	7.63868e-05	2.36474e-04
2023/03/19	09:25:04	ok	ok	429.1020	59.223	0.042954	20.39	65.367	11.531	35745987.612599	12	429.4373	7.99170e-05	3.28809e-04
2023/03/19	09:30:05	--	ok	429.2260	59.232	0.042954	20.40	65.359	11.539	37344201.591813	9	429.5357	7.69972e-05	2.94538e-04
2023/03/19	09:30:12	ok	ok	429.0260	59.160	0.042943	20.40	65.400	11.546	39015689.154513	10	429.4116	7.21591e-05	3.47738e-04
2023/03/19	09:35:11	--	ok	428.7920	59.163	0.042943	20.36	65.510	11.537	37458495.562011	11	429.2655	7.72842e-05	2.41087e-04
2023/03/19	09:35:18	ok	ok	429.0920	59.232	0.042953	20.32	65.577	11.522	33977731.279352	8	429.6295	7.27194e-05	3.51287e-04
2023/03/19	09:40:18	ok	ok	429.1260	59.240	0.042953	20.40	65.444	11.554	33815021.120194	10	429.4216	7.89333e-05	3.03374e-04
2023/03/19	09:45:18	ok	ok	429.0940	59.226	0.042953	20.42	65.490	11.573	32769375.932218	10	429.5194	7.63960e-05	3.44623e-04
2023/03/19	09:50:18	ok	ok	429.0940	59.238	0.042953	20.49	65.440	11.611	35088491.490912	12	429.4922	7.87325e-05	3.77479e-04
2023/03/19	09:55:18	ok	ok	428.9860	59.243	0.042953	20.55	65.322	11.628	33331214.268460	7	429.6295	7.35366e-05	3.18012e-04
2023/03/19	10:00:18	ok	ok	429.0760	59.243	0.042953	20.56	65.422	11.655	33884497.897047	10	429.4881	7.93606e-05	3.30406e-04
2023/03/19	10:05:18	--	ok	429.2640	59.256	0.042953	20.59	65.437	11.679	34427235.197249	9	429.6150	7.61802e-05	3.08898e-04
2023/03/19	10:05:25	--	ok	428.7760	59.160	0.04294	20.59	65.458	11.683	35641374.011025	9	429.4189	7.24832e-05	3.22302e-04
2023/03/19	10:05:33	ok	ok	429.1340	59.203	0.042951	20.50	65.486	11.628	36744338.893021	10	429.6111	7.30777e-05	2.68387e-04
2023/03/19	10:10:32	ok	ok	429.1260	59.237	0.042951	20.62	65.518	11.712	34220239.869330	8	429.6216	7.38824e-05	2.93841e-04
2023/03/19	10:15:32	ok	ok	429.1020	59.239	0.042951	20.70	65.492	11.765	36662917.570195	7	429.5542	7.73067e-05	2.47326e-04
2023/03/19	10:20:32	ok	ok	429.1560	59.239	0.042951	20.65	65.606	11.748	36106916.872852	12	429.4673	7.99430e-05	3.17037e-04
2023/03/19	10:25:32	ok	ok	429.0980	59.256	0.042951	20.75	65.565	11.808	34190454.346674	10	429.5375	7.77222e-05	3.16917e-04
2023/03/19	10:30:32	ok	ok	429.1500	59.253	0.042951	20.73	65.582	11.802	38268378.883623	12	429.6675	7.48425e-05	3.03939e-04
2023/03/19	10:35:32	ok	ok	429.1460	59.263	0.042951	20.76	65.597	11.823	35192284.232257	9	429.4961	7.96723e-05	2.99378e-04
2023/03/19	10:40:32	--	ok	429.3420	59.256	0.042951	20.84	65.551	11.873	35559494.182746	11	429.6615	7.53157e-05	2.60260e-04
2023/03/19	10:40:39	ok	ok	428.8280	59.154	0.042933	20.80	65.542	11.842	34516989.192601	12	429.3080	7.38730e-05	2.81595e-04
2023/03/19	10:45:39	ok	ok	428.8800	59.161	0.042933	20.82	65.609	11.864	32656314.707696	11	429.2272	7.83019e-05	3.49437e-04
2023/03/19	10:50:39	ok	ok	428.8540	59.165	0.042933	20.87	65.643	11.908	33627513.216826	12	429.2221	8.02448e-05	3.46261e-04
2023/03/19	10:55:39	ok	ok	428.8260	59.171	0.042933	20.97	65.565	11.963	36017855.249686	11	429.2796	7.78342e-05	2.96923e-04
2023/03/19	11:00:39	ok	ok	428.9380	59.162	0.042933	20.91	65.660	11.941	34893408.228347	12	429.2820	7.81036e-05	3.13212e-04
2023/03/19	11:05:39	ok	ok	429.1060	59.170	0.042933	20.99	65.611	11.982	34208718.528903	9	429.3967	7.65754e-05	3.27247e-04
2023/03/19	11:10:39	ok	ok	428.9660	59.171	0.042933	21.01	65.670	12.012	35069792.643036	10	429.3128	7.86280e-05	3.45242e-04
2023/03/19	11:15:39	ok	ok	429.1100	59.175	0.042933	21.07	65.679	12.052	33873686.880232	10	429.3591	7.63448e-05	3.62713e-04
2023/03/19	11:20:39	ok	ok	429.0480	59.189	0.042933	21.09	65.705	12.070	34427848.747845	8	429.5345	7.29033e-05	2.72863e-04
2023/03/19	11:25:39	ok	ok	428.8900	59.178	0.042933	21.07	65.808	12.076	36989032.473318	11	429.4530	7.34717e-05	3.03657e-04
2023/03/19	11:30:39	ok	ok	429.0920	59.182	0.042933	21.13	65.757	12.110	31877900.203798	12	429.3404	7.81262e-05	2.89926e-04
2023/03/19	11:35:39	ok	ok	428.9740	59.178	0.042933	21.11	65.762	12.099	34328040.073591	12	429.3739	7.73972e-05	3.73040e-04
2023/03/19	11:40:39	ok	ok	428.8060	59.190	0.042933	21.21	65.751	12.167	36010512.133691	11	429.3805	7.77515e-05	3.55843e-04
2023/03/19	11:45:39	ok	ok	429.0320	59.191	0.042933	21.21	65.826	12.181	33566100.279818	12	429.3611	7.88339e-05	3.09506e-04
2023/03/19	11:50:39	ok	ok	429.0380	59.193	0.042933	21.23	65.776	12.181	34895341.653427	11	429.4633	7.62919e-05	2.53840e-04
2023/03/19	11:55:39	ok	ok	429.0820	59.187	0.042933	21.24	65.852	12.206	36015332.043319	12	429.4364	7.71407e-05	3.85173e-04
2023/03/19	12:00:39	ok	ok	429.0940	59.196	0.042933	21.27	65.858	12.226	33669639.655839	10	429.4509	7.63991e-05	3.02576e-04
2023/03/19	12:05:39	ok	ok	428.9280	59.193	0.042933	21.31	65.940	12.272	35527728.370540	9	429.6309	7.18806e-05	3.18369e-04
2023/03/19	12:10:39	ok	ok	429.0640	59.199	0.042933	21.33	65.913	12.276	35628889.282333	13	429.4422	7.77705e-05	2.86916e-04
2023/03/19	12:15:39	ok	ok	429.0860	59.220	0.042933	21.41	65.843	12.324	33318404.775137	10	429.5182	7.67201e-05	2.97825e-04
2023/03/19	12:20:39	ok	ok	428.9740	59.216	0.042933	21.47	65.982	12.390	34280022.774636	13	429.5385	7.61637e-05	3.20269e-04
2023/03/19	12:25:39	--	ok	429.2960	59.207	0.042933	21.50	65.870	12.390	32586772.586205	8	429.6631	7.16788e-05	2.80977e-04
2023/03/19	12:25:46	ok	ok	428.8820	59.159	0.042918	21.51	65.875	12.400	35902590.879070	10	429.3261	7.25573e-05	2.77649e-04
2023/03/19	12:30:46	--	ok	428.7880	59.163	0.042918	21.57	65.875	12.441	39239893.401797	12	429.1895	7.83720e-05	3.48567e-04
2023/03/19	12:30:53	--	ok	429.2240	59.195	0.042929	21.54	65.911	12.428	36105126.401148	10	429.6182	7.24974e-05	2.92331e-04
2023/03/19	12:31:01	ok	ok	428.8340	59.158	0.042918	21.48	65.953	12.396	38443387.270040	9	429.3308	7.20772e-05	3.10519e-04
2023/03/19	12:36:00	ok	ok	428.8440	59.162	0.042918	21.60	65.986	12.485	36156470.397635	13	429.2269	7.74980e-05	3.29022e-04
2023/03/19	12:41:00	ok	ok	428.8900	59.165	0.042918	21.67	65.904	12.519	36467181.104944	11	429.2270	7.87018e-05	3.49311e-04
2023/03/19	12:46:00	ok	ok	428.9360	59.171	0.042918	21.72	65.916	12.562	34754229.115321	12	429.2470	7.84351e-05	3.32274e-04
2023/03/19	12:51:00	ok	ok	428.9000	59.173	0.042918	21.75	66.040	12.607	36790496.972639	11	429.3300	7.64267e-05	3.36505e-04
2023/03/19	12:56:00	ok	ok	429.0180	59.170	0.042918	21.72	66.096	12.597	33297817.494214	10	429.4186	7.35410e-05	2.43971e-04
2023/03/19	13:01:00	ok	ok	428.8840	59.177	0.042918	21.82	66.053	12.660	36606773.234103	10	429.4324	7.33844e-05	2.48654e-04
2023/03/19	13:06:00	ok	ok	429.0400	59.176	0.042918	21.84	66.055	12.670	35409511.542334	8	429.4974	7.23366e-05	2.80582e-04
2023/03/19	13:11:00	ok	ok	429.0120	59.185	0.042918	21.91	66.069	12.726	33967539.365129	11	429.3287	7.77039e-05	3.84846e-04
2023/03/19	13:16:00	ok	ok	429.0500	59.178	0.042918	21.87	66.091	12.699	32315128.979844	10	429.3022	7.85868e-05	4.21042e-04
2023/03/19	13:21:00	ok	ok	429.0120	59.185	0.042918	21.96	66.113	12.775	33340422.483568	9	429.5323	7.18519e-05	2.16110e-04
2023/03/19	13:26:00	ok	ok	428.9280	59.185	0.042918	21.99	66.140	12.802	37382236.007857	11	429.3816	7.66472e-05	3.12345e-04
2023/03/19	13:31:00	ok	ok	429.0220	59.185	0.042918	22.02	65.994	12.794	34222120.074813	12	429.4079	7.73153e-05	3.17171e-04
2023/03/19	13:36:00	ok	ok	429.0960	59.191	0.042918	22.06	66.099	12.846	34770112.822184	12	429.4209	7.75125e-05	3.41288e-04
2023/03/19	13:41:00	--	ok	428.7620	59.165	0.042918	21.37	67.515	12.606	32984305.395130	12	429.2026	7.61350e-05	2.98179e-04
2023/03/19	13:41:07	ok	ok	429.1620	59.188	0.04293	21.36	67.514	12.596	36624207.282355	11	429.5952	7.19143e-05	3.14034e-04
2023/03/19	13:46:07	ok	ok	428.8140	59.177	0.04293	21.13	67.710	12.469	33503518.541844	11	429.3413	7.65157e-05	3.40406e-04
2023/03/19	13:51:07	ok	ok	428.8200	59.173	0.04293	20.96	67.788	12.359	35072200.125413	10	429.2884	7.60441e-05	3.23587e-04
2023/03/19	13:56:07	--	ok	428.6180	59.168	0.04293	20.84	67.816	12.283	34605896.427100	12	429.2028	7.74915e-05	3.21353e-04
2023/03/19	13:56:14	--	ok	429.2380	59.261	0.042949	20.87	67.822	12.304	37008709.858252	10	429.7723	7.28336e-05	2.71261e-04
2023/03/19	13:56:22	ok	ok	428.9220	59.185	0.042937	20.86	67.799	12.290	41544029.776084	9	429.5650	7.18034e-05	3.17807e-04
2023/03/19	14:01:21	ok	ok	428.8620	59.179	0.042937	20.78	67.822	12.235	37994779.248936	11	429.3208	7.78950e-05	3.50087e-04
2023/03/19	14:06:21	--	ok	428.7520	59.179	0.042937	20.69	67.845	12.179	39283017.093443	10	429.2812	7.81902e-05	3.83470e-04
2023/03/19	14:06:28	--	ok	429.2200	59.254	0.042949	20.68	67.813	12.163	38991907.075353	9	429.7324	7.18323e-05	3.37661e-04
2023/03/19	14:06:35	ok	ok	428.9260	59.187	0.042939	20.70	67.767	12.174	40280897.506648	11	429.4410	7.54138e-05	3.35028e-04
2023/03/19	14:11:35	ok	ok	428.8140	59.175	0.042939	20.62	67.811	12.122	35969453.278783	9	429.3067	7.72044e-05	3.62870e-04
2023/03/19	14:16:35	--	ok	428.7720	59.174	0.042939	20.58	67.784	12.089	34815286.994108	12	429.2560	7.79366e-05	3.32143e-04
2023/03/19	14:16:42	--	ok	429.2440	59.222	0.04295	20.59	67.785	12.098	36194813.534107	9	429.6283	7.36064e-05	2.88874e-04
2023/03/19	14:16:50	ok	ok	428.9660	59.171	0.042938	20.59	67.724	12.087	38762106.997969	9	429.3980	7.30659e-05	3.08275e-04
2023/03/19	14:21:49	ok	ok	429.0040	59.169	0.042938	20.56	67.758	12.071	34312006.701564	10	429.1163	8.20681e-05	5.13442e-04
2023/03/19	14:26:49	--	ok	428.7440	59.164	0.042938	20.50	67.735	12.027	34200852.335251	13	429.1800	7.82731e-05	2.84827e-04
2023/03/19	14:26:57	ok	ok	429.1080	59.212	0.04295	20.50	67.788	12.037	36382134.535063	9	429.3561	8.16521e-05	6.04508e-04
2023/03/19	14:31:56	ok	ok	428.9500	59.207	0.04295	20.50	67.747	12.030	34928390.792261	9	429.4455	7.73504e-05	2.41200e-04
2023/03/19	14:36:56	ok	ok	429.0140	59.214	0.04295	20.46	67.675	11.987	37920736.618872	9	429.5209	7.43596e-05	2.23282e-04
2023/03/19	14:41:56	ok	ok	428.8340	59.201	0.04295	20.43	67.652	11.964	35313073.923496	9	429.3830	7.89054e-05	2.82624e-04
2023/03/19	14:46:56	ok	ok	428.9380	59.195	0.04295	20.42	67.619	11.949	38073235.445285	7	429.4055	7.73586e-05	2.39382e-04
2023/03/19	14:51:56	ok	ok	429.1020	59.207	0.04295	20.40	67.605	11.935	34754944.223030	10	429.3505	7.93202e-05	4.79579e-04
2023/03/19	14:56:56	ok	ok	428.9360	59.193	0.04295	20.36	67.596	11.904	34914950.255860	10	429.3737	7.79588e-05	3.20141e-04
2023/03/19	15:01:56	ok	ok	428.9300	59.194	0.04295	20.38	67.568	11.910	34281240.003175	10	429.3591	7.79774e-05	2.94372e-04
2023/03/19	15:06:57	ok	ok	428.8320	59.194	0.04295	20.35	67.533	11.884	37227918.294487	10	429.3073	7.86943e-05	3.30097e-04
2023/03/19	15:11:56	ok	ok	428.9880	59.192	0.04295	20.36	67.504	11.888	37145038.184363	11	429.3410	7.85271e-05	3.45886e-04
2023/03/19	15:16:56	ok	ok	428.9000	59.190	0.04295	20.32	67.506	11.861	36679920.310138	10	429.3528	7.79939e-05	2.65099e-04
2023/03/19	15:21:56	ok	ok	428.8320	59.188	0.04295	20.31	67.454	11.840	34655496.018690	10	429.2860	7.95392e-05	3.15427e-04
2023/03/19	15:26:56	ok	ok	428.9440	59.187	0.04295	20.32	67.436	11.848	36084127.433567	5	429.5108	7.24312e-05	1.02722e-04
2023/03/19	15:31:56	ok	ok	428.8260	59.182	0.04295	20.29	67.451	11.831	38946719.405637	10	429.2437	8.07793e-05	3.09434e-04
2023/03/19	15:36:56	ok	ok	428.9760	59.184	0.04295	20.31	67.413	11.833	37245360.351278	7	429.4119	7.52978e-05	2.97643e-04
2023/03/19	15:41:56	--	ok	428.7520	59.182	0.04295	20.28	67.376	11.808	35644673.993118	9	429.1824	8.23410e-05	5.55483e-04
2023/03/19	15:42:04	--	ok	429.2320	59.268	0.042963	20.26	67.355	11.794	34847516.998060	7	429.7334	7.32391e-05	3.94001e-04
2023/03/19	15:42:11	ok	ok	429.1260	59.187	0.042951	20.25	67.382	11.789	36970457.499370	8	429.4726	7.36186e-05	3.16344e-04
2023/03/19	15:47:10	ok	ok	429.0220	59.183	0.042951	20.28	67.367	11.807	35008373.562526	9	429.3031	7.92703e-05	2.67964e-04
2023/03/19	15:52:10	ok	ok	428.8320	59.184	0.042951	20.29	67.359	11.815	36155949.995638	9	429.2662	7.96514e-05	2.39910e-04
2023/03/19	15:57:10	ok	ok	428.8960	59.185	0.042951	20.28	67.317	11.798	38643066.754509	10	429.3402	7.72139e-05	3.12463e-04
2023/03/19	16:02:10	ok	ok	428.9120	59.184	0.042951	20.25	67.271	11.770	39205672.960877	8	429.2416	8.00692e-05	2.66345e-04
2023/03/19	16:07:10	ok	ok	428.8920	59.188	0.042951	20.24	67.257	11.758	37882453.380857	7	429.3501	7.61986e-05	2.45714e-04
2023/03/19	16:12:10	ok	ok	428.8060	59.182	0.042951	20.22	67.277	11.752	36679767.469568	10	429.3560	7.58355e-05	3.00773e-04
2023/03/19	16:17:10	ok	ok	428.9380	59.181	0.042951	20.16	67.277	11.712	35861418.799742	9	429.2088	7.99461e-05	2.75220e-04
2023/03/19	16:22:10	ok	ok	428.9700	59.178	0.042951	20.18	67.259	11.720	35693250.361261	10	429.2549	7.89947e-05	3.10669e-04
2023/03/19	16:27:10	ok	ok	428.9240	59.183	0.042951	20.15	67.225	11.694	37218230.215630	11	429.2724	7.86608e-05	3.00616e-04
2023/03/19	16:32:10	ok	ok	428.8580	59.183	0.042951	20.16	67.207	11.700	35473543.273645	8	429.3524	7.62345e-05	3.02528e-04
2023/03/19	16:37:10	ok	ok	428.9280	59.179	0.042951	20.16	67.195	11.698	36710104.797998	9	429.3693	7.54565e-05	3.32304e-04
2023/03/19	16:42:10	ok	ok	428.8060	59.178	0.042951	20.15	67.193	11.688	33126973.916848	11	429.2667	7.83629e-05	3.00484e-04
2023/03/19	16:47:10	ok	ok	428.8440	59.179	0.042951	20.12	67.189	11.669	38184580.231071	10	429.2469	7.82663e-05	2.90349e-04
2023/03/19	16:52:10	ok	ok	428.9020	59.176	0.042951	20.11	67.167	11.655	35340522.336504	9	429.2822	7.74896e-05	3.15293e-04
2023/03/19	16:57:10	ok	ok	428.9020	59.183	0.042951	20.08	67.152	11.634	37958044.882813	7	429.3302	7.60470e-05	2.62537e-04
2023/03/19	17:02:10	ok	ok	428.8940	59.178	0.042951	20.09	67.083	11.631	35802724.031614	9	429.2965	7.70367e-05	2.77894e-04
2023/03/19	17:07:10	ok	ok	428.9340	59.175	0.042951	20.05	67.076	11.601	37274254.212417	9	429.1562	8.16246e-05	2.87606e-04
2023/03/19	17:12:10	ok	ok	428.8280	59.173	0.042951	20.07	67.034	11.605	38375432.808752	9	429.1593	8.14162e-05	2.90543e-04
2023/03/19	17:17:10	ok	ok	428.8360	59.175	0.042951	20.08	67.057	11.618	35626708.899930	10	429.2363	7.85068e-05	3.28264e-04
2023/03/19	17:22:10	ok	ok	428.9080	59.173	0.042951	20.04	67.010	11.580	35499072.322494	10	429.1835	7.94291e-05	3.44387e-04
2023/03/19	17:27:10	ok	ok	428.9080	59.176	0.042951	20.05	66.957	11.580	36174159.259374	7	429.2538	7.74553e-05	2.29130e-04
2023/03/19	17:32:10	ok	ok	428.8560	59.173	0.042951	20.03	66.952	11.561	37338150.279824	10	429.1959	7.94588e-05	3.98172e-04
2023/03/19	17:37:10	--	ok	428.7120	59.171	0.042951	19.98	66.937	11.530	38853162.335662	8	429.2164	7.81746e-05	2.32151e-04
2023/03/19	17:37:17	--	ok	429.2060	59.269	0.042966	20.03	66.879	11.549	36208664.857750	8	429.7027	7.35656e-05	3.34477e-04
2023/03/19	17:37:25	ok	ok	428.9540	59.193	0.042956	20.04	66.902	11.562	39180876.390727	9	429.4708	7.37151e-05	3.05141e-04
2023/03/19	17:42:24	--	ok	428.7800	59.186	0.042956	19.97	66.914	11.517	29154887.804896	12	429.2597	7.74026e-05	2.89960e-04
2023/03/19	17:42:31	ok	ok	429.1580	59.271	0.042966	19.98	66.882	11.520	37974038.595003	10	429.6408	7.61477e-05	2.92594e-04
2023/03/19	17:47:31	ok	ok	429.0520	59.248	0.042966	19.97	66.891	11.513	38636417.125446	10	429.5025	7.91420e-05	3.17482e-04
2023/03/19	17:52:31	ok	ok	429.0980	59.241	0.042966	19.88	66.973	11.468	40750185.878122	9	429.5282	7.67370e-05	2.60211e-04
2023/03/19	17:57:31	ok	ok	429.0460	59.233	0.042966	19.77	67.070	11.409	36187766.230989	9	429.4806	7.73807e-05	2.90775e-04
2023/03/19	18:02:31	ok	ok	429.0240	59.246	0.042966	19.78	66.955	11.399	36398728.836866	12	429.5072	7.70883e-05	3.03754e-04
2023/03/19	18:07:31	ok	ok	429.0500	59.243	0.042966	19.80	66.915	11.401	35097883.010479	10	429.3903	8.11873e-05	3.68788e-04
2023/03/19	18:12:31	ok	ok	429.0660	59.235	0.042966	19.74	66.874	11.357	38879654.701008	8	429.2876	8.26255e-05	3.67173e-04
2023/03/19	18:17:31	ok	ok	428.9960	59.234	0.042966	19.71	66.860	11.336	38791717.352560	10	429.3880	8.00313e-05	3.07785e-04
2023/03/19	18:22:31	ok	ok	429.0260	59.222	0.042966	19.71	66.870	11.338	38016094.238796	10	429.3833	7.97996e-05	3.32489e-04
2023/03/19	18:27:31	ok	ok	428.8740	59.225	0.042966	19.68	66.918	11.327	41643469.217397	11	429.4049	7.91687e-05	3.05193e-04
2023/03/19	18:32:31	ok	ok	429.0940	59.228	0.042966	19.60	66.841	11.257	39682272.407142	10	429.3377	8.05783e-05	3.04530e-04
2023/03/19	18:37:31	ok	ok	429.0280	59.216	0.042966	19.60	66.841	11.257	36662763.051851	6	429.4729	7.54518e-05	1.97950e-04
2023/03/19	18:42:31	ok	ok	428.8960	59.213	0.042966	19.57	66.804	11.233	38911878.854343	8	429.3978	7.72138e-05	2.79736e-04
2023/03/19	18:47:31	ok	ok	428.8560	59.206	0.042966	19.53	66.841	11.211	38882851.885245	9	429.3325	7.91789e-05	3.28566e-04
2023/03/19	18:52:31	ok	ok	429.0560	59.219	0.042966	19.50	66.751	11.177	37583886.322979	9	429.2498	8.20957e-05	3.95838e-04
2023/03/19	18:57:31	ok	ok	428.8380	59.208	0.042966	19.47	66.809	11.169	36535186.119487	8	429.4686	7.48043e-05	2.76105e-04
2023/03/19	19:02:31	ok	ok	428.9320	59.192	0.042966	19.37	66.824	11.107	36663040.901136	13	429.2561	8.06313e-05	3.75856e-04
2023/03/19	19:07:31	--	ok	428.7560	59.186	0.042966	19.27	66.915	11.056	41868965.146494	11	429.2472	8.05981e-05	3.96727e-04
2023/03/19	19:07:38	--	ok	429.3500	59.285	0.042979	19.29	66.918	11.067	37466641.662103	10	429.6532	7.52956e-05	3.16967e-04
2023/03/19	19:07:46	ok	ok	428.9080	59.166	0.042961	19.29	66.865	11.058	41192216.717999	11	429.2816	7.56276e-05	3.47662e-04
2023/03/19	19:12:45	--	ok	428.7800	59.166	0.042961	19.23	66.865	11.020	38993106.274417	10	429.1240	7.92837e-05	2.78081e-04
2023/03/19	19:12:52	ok	ok	429.0300	59.250	0.042972	19.27	66.799	11.037	40643962.612766	10	429.5542	7.44773e-05	3.12714e-04
2023/03/19	19:17:52	ok	ok	429.0180	59.223	0.042972	19.20	66.754	10.983	39617462.350127	10	429.4659	7.57083e-05	3.36326e-04
2023/03/19	19:22:52	ok	ok	428.9260	59.222	0.042972	19.26	66.744	11.019	40377148.048116	10	429.4138	7.81687e-05	3.73997e-04
2023/03/19	19:27:52	ok	ok	428.8360	59.215	0.042972	19.22	66.737	10.990	37872186.700069	10	429.3324	8.04761e-05	3.39301e-04
2023/03/19	19:32:52	ok	ok	428.8080	59.216	0.042972	19.22	66.639	10.974	41269077.292964	8	429.4305	7.70290e-05	3.63431e-04
2023/03/19	19:37:52	ok	ok	428.9520	59.222	0.042972	19.22	66.673	10.980	39202725.732128	9	429.3245	8.01763e-05	2.78236e-04
2023/03/19	19:42:52	ok	ok	429.0620	59.206	0.042972	19.20	66.607	10.959	37396882.866261	11	429.2875	8.15882e-05	3.87288e-04
2023/03/19	19:47:52	ok	ok	428.9040	59.217	0.042972	19.17	66.526	10.928	41027636.515878	11	429.3043	8.07235e-05	2.86794e-04
2023/03/19	19:52:52	ok	ok	428.8020	59.202	0.042972	19.16	66.535	10.921	41167603.334131	9	429.4170	7.70598e-05	3.19796e-04
2023/03/19	19:57:52	ok	ok	428.8680	59.205	0.042972	19.12	66.558	10.897	39182349.822536	12	429.3336	7.96753e-05	4.06099e-04
2023/03/19	20:02:52	ok	ok	428.8120	59.203	0.042972	19.14	66.511	10.907	40051887.354331	12	429.3399	7.90370e-05	3.41278e-04
2023/03/19	20:07:52	ok	ok	428.8820	59.198	0.042972	19.05	66.580	10.855	38854014.494907	12	429.2647	8.06823e-05	3.75021e-04
2023/03/19	20:12:52	ok	ok	428.8780	59.187	0.042972	18.96	66.609	10.807	38748192.841175	10	429.3076	7.70704e-05	2.44542e-04
2023/03/19	20:17:52	--	ok	428.7120	59.185	0.042972	18.86	66.635	10.748	38734170.382379	11	429.1953	8.18025e-05	4.14164e-04
2023/03/19	20:17:59	ok	ok	428.9740	59.304	0.042986	18.88	66.648	10.759	41087937.736365	10	429.6571	7.61658e-05	3.08701e-04
2023/03/19	20:22:59	--	ok	429.2240	59.316	0.042986	18.89	66.586	10.757	39571187.207048	10	429.4953	8.01996e-05	2.47047e-04
2023/03/19	20:23:06	ok	ok	429.0200	59.211	0.042975	18.88	66.511	10.736	38198551.281334	8	429.4835	7.26298e-05	4.26403e-04
2023/03/19	20:28:06	ok	ok	428.9240	59.216	0.042975	18.95	66.438	10.769	39814798.723202	11	429.2945	8.07277e-05	3.14702e-04
2023/03/19	20:33:06	ok	ok	428.9100	59.206	0.042975	18.91	66.419	10.740	36053956.254209	11	429.2673	8.08697e-05	3.11331e-04
2023/03/19	20:38:06	ok	ok	428.9180	59.213	0.042975	18.91	66.398	10.737	35448420.000918	10	429.2272	8.23026e-05	3.33520e-04
2023/03/19	20:43:06	ok	ok	428.8360	59.208	0.042975	18.86	66.453	10.719	39634506.028040	11	429.2674	8.03181e-05	2.85800e-04
2023/03/19	20:48:06	--	ok	428.7940	59.202	0.042975	18.85	66.410	10.702	36984610.534193	11	429.2604	8.10127e-05	3.17716e-04
2023/03/19	20:48:13	ok	ok	429.1780	59.312	0.042985	18.89	66.311	10.713	38478751.927370	10	429.6879	7.52460e-05	3.06473e-04
2023/03/19	20:53:13	ok	ok	429.1160	59.276	0.042985	18.83	66.323	10.679	37781392.065074	10	429.4312	8.10106e-05	2.99799e-04
2023/03/19	20:58:13	ok	ok	429.0680	59.288	0.042985	18.82	66.320	10.670	42034628.621699	10	429.3996	8.16456e-05	3.04422e-04
2023/03/19	21:03:13	ok	ok	429.1660	59.278	0.042985	18.78	66.346	10.648	36304951.013240	12	429.5089	7.82389e-05	3.76889e-04
2023/03/19	21:08:13	ok	ok	428.9520	59.259	0.042985	18.68	66.403	10.595	38951428.028965	9	429.3909	8.05442e-05	3.08428e-04
2023/03/19	21:13:14	ok	ok	428.9140	59.255	0.042985	18.58	66.481	10.544	38274825.957088	10	429.3613	8.08413e-05	3.42250e-04
2023/03/19	21:18:13	ok	ok	428.8680	59.246	0.042985	18.52	66.471	10.507	38448211.772643	10	429.3717	7.97211e-05	2.98280e-04
2023/03/19	21:23:13	ok	ok	428.9460	59.244	0.042985	18.45	66.494	10.468	36819942.696644	10	429.2865	8.18920e-05	3.15702e-04
2023/03/19	21:28:13	ok	ok	428.9380	59.242	0.042985	18.48	66.360	10.463	40066634.856226	9	429.2718	8.24313e-05	2.98438e-04
2023/03/19	21:33:14	--	ok	428.7760	59.229	0.042985	18.47	66.357	10.454	35057071.308308	10	429.3553	7.99067e-05	3.64172e-04
2023/03/19	21:33:21	--	ok	429.2220	59.338	0.042997	18.50	66.361	10.473	38635263.794797	8	429.7284	7.51505e-05	2.72254e-04
2023/03/19	21:33:28	--	ok	429.2020	59.244	0.042986	18.47	66.316	10.448	39718840.636930	9	429.4619	7.75006e-05	3.07678e-04
2023/03/19	21:33:36	ok	ok	428.9680	59.156	0.042976	18.42	66.320	10.422	39269524.875404	11	429.3083	7.41283e-05	3.88017e-04
2023/03/19	21:38:35	--	ok	428.6440	59.163	0.042976	18.48	66.275	10.450	35129379.653417	10	429.0756	8.18286e-05	3.16053e-04
2023/03/19	21:38:42	--	ok	429.2060	59.308	0.042993	18.48	66.307	10.455	37212851.087105	9	429.6769	7.55309e-05	3.14051e-04
2023/03/19	21:38:50	ok	ok	428.9700	59.223	0.042983	18.50	66.310	10.465	41703798.605993	9	429.5226	7.43775e-05	3.53320e-04
2023/03/19	21:43:49	ok	ok	428.9740	59.203	0.042983	18.45	66.250	10.429	35157443.580871	9	429.2675	8.08303e-05	2.73170e-04
2023/03/19	21:48:49	ok	ok	428.8700	59.218	0.042983	18.45	66.197	10.421	36440622.840334	10	429.3011	7.93741e-05	3.18975e-04
2023/03/19	21:53:49	ok	ok	428.9720	59.209	0.042983	18.44	66.247	10.419	37398900.003658	10	429.2578	8.01738e-05	3.80209e-04
2023/03/19	21:58:49	--	ok	428.7980	59.207	0.042983	18.40	66.220	10.390	38687476.697884	11	429.2044	8.20607e-05	2.76176e-04
2023/03/19	21:58:56	ok	ok	429.0460	59.298	0.042993	18.40	66.200	10.387	37348984.719309	8	429.5556	7.74529e-05	2.97900e-04
2023/03/19	22:03:55	ok	ok	429.0360	59.287	0.042993	18.37	66.204	10.370	38060116.089855	9	429.4474	8.07036e-05	2.35204e-04
2023/03/19	22:08:55	ok	ok	428.9320	59.294	0.042993	18.24	66.256	10.299	42173694.858940	10	429.3909	8.04084e-05	2.90507e-04
2023/03/19	22:13:56	ok	ok	429.0080	59.278	0.042993	18.16	66.307	10.257	35852612.115488	9	429.4130	7.94515e-05	2.46618e-04
2023/03/19	22:18:55	ok	ok	428.8940	59.266	0.042993	18.14	66.357	10.256	41190169.544160	8	429.4269	7.86566e-05	2.74453e-04
2023/03/19	22:23:55	ok	ok	428.9540	59.260	0.042993	18.07	66.366	10.214	37820057.847148	8	429.4454	7.70309e-05	2.81085e-04
2023/03/19	22:28:55	ok	ok	428.8460	59.259	0.042993	18.11	66.236	10.220	39107072.847199	9	429.3200	8.19428e-05	2.46868e-04
2023/03/19	22:33:55	ok	ok	429.0720	59.259	0.042993	18.10	66.181	10.203	36731987.615147	10	429.3149	8.22874e-05	2.60666e-04
2023/03/19	22:38:55	ok	ok	428.9900	59.247	0.042993	18.11	66.119	10.202	36664347.313183	10	429.3842	7.97241e-05	2.91593e-04
2023/03/19	22:43:55	ok	ok	428.8840	59.259	0.042993	18.08	66.155	10.190	37231488.763797	9	429.3235	8.16651e-05	2.86290e-04
2023/03/19	22:48:56	ok	ok	428.9280	59.250	0.042993	18.07	66.145	10.180	37721011.603504	8	429.3403	8.03685e-05	2.71316e-04
2023/03/19	22:53:55	ok	ok	429.0900	59.256	0.042993	18.08	66.168	10.191	39871132.618052	9	429.3304	8.13244e-05	2.65145e-04
2023/03/19	22:58:55	ok	ok	428.8380	59.251	0.042993	18.04	66.131	10.162	38831878.355305	11	429.3563	8.06961e-05	3.26691e-04
2023/03/19	23:03:55	ok	ok	428.9020	59.247	0.042993	18.04	66.119	10.160	39545650.321671	10	429.3856	7.95555e-05	2.91072e-04
2023/03/19	23:08:55	ok	ok	428.9220	59.235	0.042993	18.01	66.136	10.145	39246300.265366	7	429.3900	7.79954e-05	2.02965e-04
2023/03/19	23:13:55	ok	ok	428.8900	59.231	0.042993	17.86	66.247	10.067	38670450.525361	10	429.2435	8.17193e-05	2.52862e-04
2023/03/19	23:18:56	ok	ok	428.8920	59.223	0.042993	17.84	66.256	10.060	37393498.470967	8	429.3409	7.77106e-05	2.66611e-04
2023/03/19	23:23:55	--	ok	428.7620	59.220	0.042993	17.77	66.296	10.023	40579722.855285	9	429.2387	8.11987e-05	2.59545e-04
2023/03/19	23:24:02	--	ok	429.2100	59.327	0.043005	17.76	66.264	10.011	33853962.230975	9	429.6652	7.52437e-05	2.85108e-04
2023/03/19	23:24:10	ok	ok	428.9700	59.218	0.042995	17.74	66.250	10.000	41347315.026908	10	429.4115	7.59711e-05	2.69234e-04
2023/03/19	23:29:09	ok	ok	428.8640	59.230	0.042995	17.77	66.149	10.001	36541763.242096	11	429.3306	7.91852e-05	3.39146e-04
2023/03/19	23:34:09	ok	ok	428.9600	59.235	0.042995	17.83	66.073	10.023	41665392.448093	10	429.3451	7.92541e-05	3.06839e-04
2023/03/19	23:39:09	--	ok	429.2080	59.319	0.042995	18.35	64.987	10.171	36741832.288961	10	429.5452	7.85060e-05	2.64242e-04
2023/03/19	23:39:16	ok	ok	428.9460	59.201	0.042984	18.31	64.956	10.140	37543925.758062	10	429.4259	7.49702e-05	3.27524e-04
2023/03/19	23:44:16	ok	ok	429.0560	59.276	0.042984	18.78	64.576	10.364	36032667.490502	12	429.4408	7.96168e-05	3.29588e-04
2023/03/19	23:49:16	ok	ok	429.1280	59.309	0.042984	18.99	64.515	10.483	38053028.713289	12	429.5464	7.91888e-05	3.61595e-04
2023/03/19	23:54:16	--	ok	429.2860	59.324	0.042984	19.16	64.402	10.571	40840662.052790	10	429.5624	8.04972e-05	3.43180e-04
2023/03/19	23:54:23	ok	ok	428.9640	59.195	0.04297	19.19	64.439	10.594	40061438.291187	10	429.4791	7.43351e-05	3.58475e-04
2023/03/19	23:59:23	ok	ok	428.9160	59.211	0.04297	19.26	64.471	10.644	37894178.582831	11	429.3481	7.92716e-05	2.68390e-04
2023/03/20	00:04:23	ok	ok	429.0560	59.239	0.04297	19.43	64.434	10.745	34708895.687187	10	429.3996	7.96330e-05	3.73554e-04
2023/03/20	00:09:23	--	ok	429.2140	59.240	0.04297	19.50	64.402	10.784	36537454.483744	11	429.3864	8.19460e-05	3.34602e-04
2023/03/20	00:09:31	ok	ok	429.1140	59.158	0.042959	19.50	64.437	10.790	35031013.965557	9	429.3519	7.44480e-05	3.58031e-04
2023/03/20	00:14:30	--	ok	428.7520	59.157	0.042959	19.40	64.663	10.765	37854512.977212	10	429.2553	7.88271e-05	3.83372e-04
2023/03/20	00:14:38	--	ok	429.2320	59.253	0.042971	19.39	64.662	10.756	39971213.865029	11	429.5902	7.59074e-05	3.84828e-04
2023/03/20	00:14:45	--	ok	428.7400	59.155	0.042959	19.34	64.643	10.726	38943863.599208	9	429.3895	7.34341e-05	3.30339e-04
2023/03/20	00:14:52	--	ok	429.2420	59.224	0.042972	19.32	64.703	10.719	35362057.270902	12	429.5400	7.63657e-05	3.32783e-04
2023/03/20	00:14:59	--	ok	428.7180	59.140	0.04296	19.30	64.776	10.721	35548677.176102	12	429.2811	7.36800e-05	2.86851e-04
2023/03/20	00:15:06	ok	ok	429.0300	59.205	0.042974	19.27	64.920	10.726	37622350.395465	9	429.5285	7.51311e-05	3.27534e-04
2023/03/20	00:20:06	ok	ok	429.1540	59.289	0.042974	19.43	64.657	10.782	35191327.117979	12	429.5838	7.89961e-05	4.09277e-04
2023/03/20	00:25:06	ok	ok	429.0400	59.291	0.042974	19.40	64.781	10.784	36649094.395931	9	429.7398	7.26813e-05	3.38823e-04
2023/03/20	00:30:06	ok	ok	429.1480	59.304	0.042974	19.43	64.785	10.804	32581986.802554	10	429.5298	8.06515e-05	3.78500e-04
2023/03/20	00:35:06	ok	ok	429.1380	59.330	0.042974	19.57	64.659	10.872	34327927.182977	9	429.7179	7.63443e-05	2.63283e-04
2023/03/20	00:40:06	--	ok	429.2720	59.331	0.042974	19.64	64.723	10.928	36811170.760782	12	429.6219	8.03220e-05	3.76211e-04
2023/03/20	00:40:13	ok	ok	429.0340	59.194	0.042961	19.64	64.691	10.922	36848654.249266	10	429.5162	7.44874e-05	4.29271e-04
2023/03/20	00:45:13	ok	ok	428.8900	59.217	0.042961	19.70	64.680	10.956	36286747.477246	10	429.4087	7.87395e-05	3.88660e-04
2023/03/20	00:50:13	ok	ok	429.1960	59.220	0.042961	19.73	64.717	10.982	34255235.386104	8	429.4862	7.69326e-05	2.98998e-04
2023/03/20	00:55:13	ok	ok	429.1520	59.230	0.042961	19.81	64.709	11.035	35435148.669961	12	429.4555	7.86896e-05	3.35849e-04
2023/03/20	01:00:13	ok	ok	429.0880	59.229	0.042961	19.85	64.735	11.066	36371619.460730	12	429.4324	7.96846e-05	3.59655e-04
2023/03/20	01:05:13	ok	ok	428.8860	59.255	0.042961	19.88	64.750	11.087	35011369.786442	11	429.5098	7.80207e-05	3.19213e-04
2023/03/20	01:10:13	ok	ok	429.1960	59.240	0.042961	19.92	64.822	11.127	35763784.232489	11	429.5303	7.78329e-05	3.42744e-04
2023/03/20	01:15:13	ok	ok	429.1440	59.270	0.042961	19.91	64.883	11.127	33571464.987449	13	429.5367	7.71483e-05	3.09445e-04
2023/03/20	01:20:13	ok	ok	429.0080	59.252	0.042961	19.87	64.961	11.115	37581033.868402	11	429.3143	8.48969e-05	4.54467e-04
2023/03/20	01:25:13	ok	ok	429.0900	59.260	0.042961	19.81	65.037	11.091	39309721.169527	10	429.6867	7.20466e-05	3.70605e-04
2023/03/20	01:30:13	ok	ok	429.0560	59.234	0.042961	19.74	65.206	11.073	34580115.596523	11	429.4401	7.84753e-05	3.74573e-04
2023/03/20	01:35:13	--	ok	429.2180	59.255	0.042961	19.81	65.101	11.102	34733209.790506	11	429.5274	7.68099e-05	3.03175e-04
2023/03/20	01:35:20	ok	ok	428.9100	59.167	0.04295	19.84	65.042	11.109	35413415.767959	10	429.4115	7.46479e-05	3.82207e-04
2023/03/20	01:40:20	ok	ok	428.8060	59.177	0.04295	19.88	65.028	11.135	36130388.476240	10	429.2478	7.89774e-05	2.92234e-04
2023/03/20	01:45:20	ok	ok	428.9960	59.181	0.04295	19.98	65.032	11.202	34942061.477683	11	429.3170	7.83489e-05	3.18275e-04
2023/03/20	01:50:20	ok	ok	429.0840	59.178	0.04295	20.03	65.019	11.228	34463162.537389	12	429.3601	7.75136e-05	2.95463e-04
2023/03/20	01:55:20	ok	ok	429.0680	59.201	0.04295	20.11	64.979	11.275	35944360.391092	10	429.4560	7.51685e-05	3.12447e-04
2023/03/20	02:00:20	ok	ok	429.0720	59.181	0.04295	20.08	65.016	11.264	34843729.111163	10	429.2994	8.01636e-05	3.29758e-04
2023/03/20	02:05:20	ok	ok	429.0000	59.196	0.04295	20.12	65.066	11.301	39443534.909901	8	429.4533	7.69554e-05	2.80480e-04
2023/03/20	02:10:20	ok	ok	428.9300	59.190	0.04295	20.11	65.074	11.292	35266764.914870	12	429.3935	7.73053e-05	2.92054e-04
2023/03/20	02:15:20	ok	ok	429.0560	59.193	0.04295	20.14	65.089	11.314	40400265.855085	12	429.4438	7.69799e-05	3.17326e-04
2023/03/20	02:20:20	ok	ok	428.9340	59.205	0.04295	20.08	65.345	11.321	36573347.345227	8	429.4459	7.61105e-05	2.81295e-04
2023/03/20	02:25:20	ok	ok	428.9140	59.191	0.04295	20.03	65.400	11.293	35021832.713607	11	429.3122	7.92290e-05	2.82908e-04
2023/03/20	02:30:20	--	ok	429.2440	59.182	0.04295	19.95	65.476	11.257	36883107.657206	10	429.2330	8.24676e-05	6.49353e-04
2023/03/20	02:30:27	ok	ok	428.8240	59.140	0.042937	19.92	65.490	11.242	37196899.260588	10	429.2087	7.41164e-05	2.71600e-04
2023/03/20	02:35:27	--	ok	428.5780	59.145	0.042937	20.05	65.321	11.297	33571109.260552	11	429.1081	7.87040e-05	2.99037e-04
2023/03/20	02:35:35	--	ok	429.3980	59.285	0.042958	20.03	65.295	11.275	38158919.201328	10	429.7801	7.25691e-05	3.55100e-04
2023/03/20	02:35:42	ok	ok	428.9300	59.141	0.042938	20.04	65.254	11.277	37885109.947127	9	429.2161	7.45980e-05	3.24089e-04
2023/03/20	02:40:42	ok	ok	428.9360	59.157	0.042938	20.15	65.229	11.347	35066020.517132	11	429.1822	7.82545e-05	2.80831e-04
2023/03/20	02:45:42	--	ok	428.7980	59.151	0.042938	20.15	65.325	11.364	35168048.242308	8	429.0984	7.94867e-05	2.38270e-04
2023/03/20	02:45:49	ok	ok	429.1240	59.196	0.042948	20.14	65.335	11.356	37382349.628083	10	429.5520	7.34070e-05	3.26668e-04
2023/03/20	02:50:49	ok	ok	429.1040	59.192	0.042948	20.15	65.325	11.364	34137684.961360	11	429.4879	7.51412e-05	3.34341e-04
2023/03/20	02:55:48	ok	ok	428.9400	59.214	0.042948	20.19	65.364	11.399	30327716.449658	11	429.4239	7.75478e-05	2.74108e-04
2023/03/20	03:00:48	ok	ok	428.8740	59.217	0.042948	20.26	65.312	11.436	30545248.513226	9	429.5154	7.41735e-05	3.59070e-04
2023/03/20	03:05:48	ok	ok	428.9340	59.221	0.042948	20.28	65.336	11.451	31779486.526888	9	429.5898	7.25823e-05	2.87410e-04
2023/03/20	03:10:48	ok	ok	429.1480	59.217	0.042948	20.28	65.336	11.451	31014172.422637	13	429.5893	-7.07709e-04	1.94452e-02
2023/03/20	03:15:48	ok	ok	429.1260	59.229	0.042948	20.29	65.400	11.471	29680963.649473	9	429.4599	7.84564e-05	3.22562e-04
2023/03/20	03:20:48	ok	ok	428.9280	59.195	0.042948	20.14	65.652	11.411	31505238.713219	11	429.3595	7.84916e-05	3.92715e-04
2023/03/20	03:25:48	ok	ok	428.8500	59.194	0.042948	20.07	65.769	11.386	28185479.035120	11	429.3910	7.80221e-05	3.49829e-04
2023/03/20	03:30:48	--	ok	429.2280	59.207	0.042948	20.05	65.673	11.358	30608472.164738	12	429.3260	7.97086e-05	3.89103e-04
2023/03/20	03:30:55	ok	ok	428.8460	59.147	0.042937	20.12	65.684	11.408	28193639.377303	9	429.3429	7.18870e-05	3.25610e-04
2023/03/20	03:35:55	--	ok	428.7740	59.151	0.042937	20.12	65.629	11.399	28935390.764362	12	429.1483	7.84040e-05	3.34639e-04
2023/03/20	03:36:03	ok	ok	429.0940	59.210	0.042948	20.11	65.583	11.380	31779526.152939	10	429.5462	7.34712e-05	3.02220e-04
2023/03/20	03:41:02	ok	ok	428.9720	59.207	0.042948	20.21	65.570	11.443	28106382.339273	11	429.3736	7.90907e-05	3.97805e-04
2023/03/20	03:46:02	ok	ok	429.0860	59.215	0.042948	20.22	65.637	11.466	26999685.746427	9	429.3701	7.96284e-05	3.94008e-04
2023/03/20	03:51:02	ok	ok	428.9300	59.223	0.042948	20.29	65.537	11.495	28326726.037444	11	429.4549	7.88188e-05	3.50311e-04
2023/03/20	03:56:02	ok	ok	429.0640	59.221	0.042948	20.31	65.563	11.509	28340091.702472	11	429.4946	7.72771e-05	3.23986e-04
2023/03/20	04:01:02	ok	ok	429.1100	59.218	0.042948	20.32	65.652	11.535	28983549.873415	12	429.4722	7.81795e-05	2.89408e-04
2023/03/20	04:06:02	ok	ok	429.0120	59.214	0.042948	20.33	65.602	11.535	29405630.108293	11	429.4263	7.78671e-05	3.47809e-04
2023/03/20	04:11:02	ok	ok	428.9120	59.203	0.042948	20.33	65.602	11.535	29180650.296969	10	429.4810	7.73105e-05	2.73215e-04
2023/03/20	04:16:02	ok	ok	429.1020	59.207	0.042948	20.38	65.629	11.569	30596250.655704	9	429.4623	7.82969e-05	3.35663e-04
2023/03/20	04:21:02	ok	ok	429.0780	59.215	0.042948	20.26	65.812	11.523	29662292.166274	10	429.4712	7.67530e-05	3.58847e-04
2023/03/20	04:26:02	ok	ok	429.0840	59.228	0.042948	20.19	65.949	11.501	29133948.581349	11	429.4156	7.81395e-05	3.16238e-04
2023/03/20	04:31:02	--	ok	428.7780	59.211	0.042948	20.18	65.980	11.497	29871829.993200	12	429.3664	7.90234e-05	3.74917e-04
2023/03/20	04:31:09	ok	ok	429.1860	59.313	0.042959	20.15	65.931	11.469	30906897.733704	9	429.7950	7.37839e-05	3.16688e-04
2023/03/20	04:36:09	ok	ok	429.1100	59.315	0.042959	20.19	65.853	11.484	31028984.984560	11	429.6462	7.81988e-05	3.24469e-04
2023/03/20	04:41:09	ok	ok	429.1900	59.320	0.042959	20.32	65.811	11.563	29216847.517955	10	429.5862	8.03416e-05	3.84324e-04
2023/03/20	04:46:09	ok	ok	429.1340	59.322	0.042959	20.32	65.801	11.561	29960409.461023	10	429.6513	7.88050e-05	3.24733e-04
2023/03/20	04:51:09	ok	ok	429.1220	59.328	0.042959	20.32	65.843	11.568	30822161.390268	13	429.6474	7.84886e-05	2.71717e-04
2023/03/20	04:56:09	--	ok	429.3520	59.345	0.042959	20.40	65.806	11.618	29042146.124281	11	429.7299	7.77166e-05	3.54621e-04
2023/03/20	04:56:16	ok	ok	428.9920	59.180	0.042942	20.38	65.757	11.591	29835053.018019	9	429.4930	7.27442e-05	2.86005e-04
2023/03/20	05:01:16	ok	ok	428.8440	59.177	0.042942	20.42	65.820	11.631	29421816.561126	12	429.3343	7.82733e-05	3.19201e-04
2023/03/20	05:06:16	ok	ok	428.8700	59.173	0.042942	20.36	65.884	11.603	30197841.971277	11	429.3377	7.77321e-05	3.05547e-04
2023/03/20	05:11:16	ok	ok	429.0260	59.176	0.042942	20.39	65.844	11.616	32014064.971746	10	429.4260	7.56701e-05	2.81852e-04
2023/03/20	05:16:16	ok	ok	428.9320	59.195	0.042942	20.42	65.927	11.650	31419373.973306	9	429.3579	7.78291e-05	3.23306e-04
2023/03/20	05:21:16	--	ok	428.7080	59.179	0.042942	20.29	66.123	11.598	29841218.709332	12	429.2811	7.86813e-05	3.46408e-04
2023/03/20	05:21:23	--	ok	429.2660	59.285	0.042956	20.32	66.099	11.613	28550602.041975	10	429.8226	7.20403e-05	2.96376e-04
2023/03/20	05:21:31	ok	ok	428.8680	59.159	0.042943	20.31	66.085	11.600	29213941.937698	11	429.3521	7.47169e-05	2.70137e-04
2023/03/20	05:26:30	ok	ok	428.8640	59.183	0.042943	20.28	66.091	11.583	28825906.037926	10	429.2776	7.83294e-05	3.20118e-04
2023/03/20	05:31:30	ok	ok	428.8160	59.177	0.042943	20.21	66.145	11.544	32144953.029986	9	429.3370	7.61763e-05	3.34540e-04
2023/03/20	05:36:30	--	ok	428.6980	59.183	0.042943	20.21	66.197	11.553	30048130.571783	11	429.2923	7.86559e-05	3.40612e-04
2023/03/20	05:36:37	--	ok	429.3860	59.315	0.042958	20.24	66.137	11.562	29569026.103872	10	429.8117	7.33407e-05	2.87694e-04
2023/03/20	05:36:45	ok	ok	429.0000	59.149	0.042938	20.22	66.049	11.538	30994932.711016	9	429.3138	7.40127e-05	3.28160e-04
2023/03/20	05:41:44	ok	ok	428.8320	59.161	0.042938	20.31	66.032	11.591	28845072.814972	11	429.1642	7.98738e-05	3.96579e-04
2023/03/20	05:46:44	ok	ok	428.9420	59.165	0.042938	20.38	66.003	11.634	32594314.885696	11	429.2206	7.88578e-05	2.95228e-04
2023/03/20	05:51:44	ok	ok	428.8880	59.169	0.042938	20.35	66.114	11.634	27950924.340087	9	429.3668	7.45429e-05	2.37141e-04
2023/03/20	05:56:44	--	ok	428.6400	59.162	0.042938	20.35	66.072	11.627	26306488.669092	12	429.2957	7.66317e-05	3.08709e-04
2023/03/20	05:56:51	--	ok	429.2360	59.282	0.042956	20.31	66.114	11.605	32669322.417349	9	429.8206	7.22739e-05	3.32245e-04
2023/03/20	05:56:59	ok	ok	428.8940	59.173	0.042945	20.31	66.169	11.615	32091578.756672	11	429.4450	7.42126e-05	2.35650e-04
2023/03/20	06:01:58	ok	ok	429.0460	59.191	0.042945	20.38	66.151	11.661	31828715.859879	11	429.3682	7.85691e-05	3.46626e-04
2023/03/20	06:06:58	ok	ok	428.9100	59.203	0.042945	20.40	66.146	11.678	29011859.139129	9	429.3474	7.93754e-05	2.63796e-04
2023/03/20	06:11:58	ok	ok	428.9500	59.199	0.042945	20.42	66.055	11.673	31757191.157713	13	429.4195	7.74619e-05	3.55016e-04
2023/03/20	06:16:58	ok	ok	429.1560	59.193	0.042945	20.40	66.126	11.674	28870157.676688	11	429.4251	7.74763e-05	3.14337e-04
2023/03/20	06:21:58	ok	ok	428.9000	59.188	0.042945	20.35	66.275	11.662	29570654.035323	11	429.4211	7.58320e-05	2.73676e-04
2023/03/20	06:26:58	--	ok	428.7960	59.196	0.042945	20.31	66.287	11.635	28056799.371090	12	429.3534	7.78614e-05	3.43662e-04
2023/03/20	06:27:06	ok	ok	429.1500	59.278	0.042955	20.31	66.242	11.628	28848120.652115	10	429.7215	7.39820e-05	3.32594e-04
2023/03/20	06:32:05	ok	ok	428.9080	59.261	0.042955	20.19	66.439	11.586	27697155.517267	10	429.6316	7.47658e-05	3.25734e-04
2023/03/20	06:37:05	ok	ok	429.1700	59.249	0.042955	20.12	66.416	11.535	30051372.467176	10	429.4570	7.92040e-05	3.96193e-04
2023/03/20	06:42:05	ok	ok	429.0940	59.262	0.042955	20.22	66.252	11.573	25863605.328506	11	429.5093	7.89852e-05	3.66027e-04
2023/03/20	06:47:05	ok	ok	429.1440	59.274	0.042955	20.28	66.168	11.597	26598811.261583	11	429.5275	7.80132e-05	3.24152e-04
2023/03/20	06:52:05	ok	ok	429.1840	59.263	0.042955	20.33	66.238	11.647	26507822.508037	10	429.6178	7.63583e-05	3.14341e-04
2023/03/20	06:57:05	ok	ok	429.0400	59.267	0.042955	20.35	66.188	11.647	27753897.984297	12	429.6014	7.69959e-05	3.28751e-04
2023/03/20	07:02:05	ok	ok	429.0940	59.281	0.042955	20.38	66.227	11.674	27635408.116737	8	429.7074	7.37975e-05	3.10114e-04
2023/03/20	07:07:05	ok	ok	429.0560	59.291	0.042955	20.40	66.191	11.686	29920259.263281	10	429.6022	7.77035e-05	3.49174e-04
2023/03/20	07:12:05	ok	ok	429.1600	59.295	0.042955	20.43	66.174	11.703	30394635.074328	9	429.6311	7.70692e-05	3.19126e-04
2023/03/20	07:17:05	ok	ok	429.1080	59.275	0.042955	20.42	66.256	11.708	26279796.421728	10	429.6028	7.81750e-05	4.28250e-04
2023/03/20	07:22:05	ok	ok	429.1960	59.282	0.042955	20.39	66.273	11.691	29132088.332154	11	429.6696	7.50352e-05	2.80842e-04
2023/03/20	07:27:05	ok	ok	429.0640	59.265	0.042955	20.43	66.227	11.712	27194900.122920	9	429.5845	7.83306e-05	3.31997e-04
2023/03/20	07:32:05	ok	ok	429.0060	59.278	0.042955	20.35	66.424	11.689	28140864.997101	10	429.5866	7.72043e-05	3.41984e-04
2023/03/20	07:37:05	ok	ok	429.1960	59.257	0.042955	20.25	66.481	11.631	28805271.122594	12	429.4953	7.99342e-05	4.52844e-04
2023/03/20	07:42:05	ok	ok	429.1160	59.272	0.042955	20.28	66.549	11.663	28748589.408290	11	429.5513	7.76749e-05	3.91666e-04
2023/03/20	07:47:05	ok	ok	429.0220	59.276	0.042955	20.25	66.575	11.648	26126467.692355	10	429.6709	7.26249e-05	2.62877e-04
2023/03/20	07:52:05	ok	ok	429.0040	59.290	0.042955	20.38	66.452	11.714	25928873.281459	11	429.5469	7.88090e-05	3.83628e-04
2023/03/20	07:57:05	ok	ok	429.1540	59.271	0.042955	20.39	66.401	11.714	28568473.590065	11	429.6482	7.58561e-05	3.17953e-04
2023/03/20	08:02:05	ok	ok	429.1340	59.268	0.042955	20.46	66.307	11.745	27699699.261886	11	429.4739	8.28624e-05	7.70996e-04
2023/03/20	08:07:05	ok	ok	429.0720	59.290	0.042955	20.46	66.351	11.752	30837955.715345	11	429.5726	7.92441e-05	3.82799e-04
2023/03/20	08:12:05	ok	ok	429.0060	59.294	0.042955	20.52	66.339	11.789	28363053.521293	11	429.6549	7.67807e-05	2.99154e-04
2023/03/20	08:17:05	--	ok	429.2500	59.292	0.042955	20.52	66.415	11.802	29969403.117084	12	429.5879	7.84184e-05	3.24244e-04
2023/03/20	08:17:12	ok	ok	429.0420	59.174	0.042942	20.55	66.325	11.806	29347008.605119	10	429.4921	7.32128e-05	3.00808e-04
2023/03/20	08:22:12	ok	ok	428.9000	59.189	0.042942	20.55	66.334	11.808	30467155.202761	11	429.4439	7.67397e-05	3.04797e-04
2023/03/20	08:27:12	ok	ok	429.1520	59.186	0.042942	20.62	66.339	11.858	28418202.928929	11	429.3936	7.72848e-05	2.92062e-04
2023/03/20	08:32:12	ok	ok	429.0980	59.192	0.042942	20.58	66.403	11.842	32727202.277732	12	429.3406	7.89744e-05	3.22826e-04
2023/03/20	08:37:12	ok	ok	429.0240	59.197	0.042942	20.62	66.369	11.864	26944141.915045	12	429.4173	7.69055e-05	2.35819e-04
2023/03/20	08:42:12	ok	ok	429.0660	59.204	0.042942	20.66	66.494	11.916	30156569.152569	11	429.3623	7.84653e-05	2.72989e-04
2023/03/20	08:47:12	ok	ok	429.1500	59.219	0.042942	20.69	66.374	11.915	27254627.824706	10	429.5609	7.35390e-05	2.78667e-04
2023/03/20	08:52:12	ok	ok	428.9040	59.208	0.042942	20.70	66.439	11.936	28311292.086140	11	429.3436	8.05776e-05	6.22838e-04
2023/03/20	08:57:12	ok	ok	428.9660	59.221	0.042942	20.73	66.499	11.967	28328616.505707	12	429.4210	7.82726e-05	2.75117e-04
2023/03/20	09:02:12	--	ok	428.7320	59.199	0.042942	20.73	66.520	11.971	33883705.510873	12	429.4433	7.69683e-05	2.71275e-04
2023/03/20	09:02:19	--	ok	429.3560	59.339	0.042956	20.75	66.566	11.988	30718425.598230	10	429.8655	7.31226e-05	3.07469e-04
2023/03/20	09:02:27	ok	ok	429.0720	59.169	0.042938	20.72	66.465	11.950	32960694.499881	9	429.4896	7.26688e-05	2.82204e-04
2023/03/20	09:07:26	ok	ok	428.8860	59.176	0.042938	20.76	66.375	11.963	26937589.808559	12	429.3559	7.83301e-05	3.11178e-04
2023/03/20	09:12:26	ok	ok	428.8220	59.181	0.042938	20.78	66.508	11.998	30514555.754170	12	429.3101	7.99794e-05	3.78815e-04
2023/03/20	09:17:26	ok	ok	428.9200	59.198	0.042938	20.89	66.424	12.061	32010562.341309	8	429.4615	7.57127e-05	3.07062e-04
2023/03/20	09:22:26	ok	ok	429.0360	59.182	0.042938	20.90	66.522	12.088	30305679.498946	9	429.5090	7.49243e-05	2.68078e-04
2023/03/20	09:27:26	ok	ok	428.8160	59.191	0.042938	20.90	66.586	12.100	29614282.749486	9	429.4816	7.57651e-05	3.18542e-04
2023/03/20	09:32:26	ok	ok	428.9160	59.197	0.042938	20.91	66.621	12.116	32663782.840701	11	429.3460	8.05648e-05	4.07173e-04
2023/03/20	09:37:26	ok	ok	429.0460	59.203	0.042938	20.99	66.538	12.152	30365956.246252	9	429.5571	7.37284e-05	2.71697e-04
2023/03/20	09:42:26	ok	ok	429.1820	59.204	0.042938	21.00	66.604	12.173	31016914.200247	7	429.5538	7.41080e-05	2.56347e-04
2023/03/20	09:47:26	ok	ok	429.0900	59.202	0.042938	21.03	66.644	12.201	31051084.099140	11	429.4257	7.87861e-05	3.28696e-04
2023/03/20	09:52:26	ok	ok	429.0600	59.196	0.042938	21.07	66.554	12.213	32162758.063766	12	429.4237	7.82132e-05	3.15084e-04
2023/03/20	09:57:26	ok	ok	429.0220	59.221	0.042938	21.11	66.563	12.247	33489008.452289	8	429.5856	7.34071e-05	2.68928e-04
2023/03/20	10:02:26	ok	ok	429.0140	59.223	0.042938	21.14	66.549	12.265	32353133.709674	12	429.4612	7.88950e-05	3.25470e-04
2023/03/20	10:07:26	ok	ok	429.1220	59.218	0.042938	21.13	66.621	12.269	32558847.772257	8	429.6045	7.24983e-05	3.10328e-04
2023/03/20	10:12:26	--	ok	429.3380	59.207	0.042938	21.17	66.639	12.301	30995281.803015	10	429.5611	7.56723e-05	2.77374e-04
2023/03/20	10:12:33	ok	ok	428.9020	59.151	0.04292	21.17	66.650	12.303	28487390.272464	10	429.2769	7.22974e-05	3.17850e-04
2023/03/20	10:17:33	ok	ok	428.9440	59.156	0.04292	21.26	66.561	12.347	27418648.193935	12	429.2386	7.69033e-05	3.42147e-04
2023/03/20	10:22:34	--	ok	428.7180	59.160	0.04292	21.26	66.654	12.365	28564174.043304	12	429.1617	7.82909e-05	3.07347e-04
2023/03/20	10:22:41	--	ok	429.2520	59.209	0.042934	21.26	66.549	12.345	29316247.387208	10	429.5995	7.44340e-05	2.97432e-04
2023/03/20	10:22:48	--	ok	428.7040	59.156	0.042922	21.23	66.554	12.325	30066176.387099	11	429.3418	7.23776e-05	2.87182e-04
2023/03/20	10:22:56	ok	ok	429.1200	59.177	0.042937	21.16	66.499	12.265	30719792.560792	11	429.5510	7.45824e-05	2.71917e-04
2023/03/20	10:27:55	ok	ok	428.8740	59.236	0.042937	21.30	66.567	12.379	29715591.943292	10	429.5587	7.74309e-05	3.40855e-04
2023/03/20	10:32:55	ok	ok	429.2000	59.240	0.042937	21.30	66.580	12.381	28822833.815902	10	429.5560	7.70075e-05	3.13162e-04
2023/03/20	10:37:55	ok	ok	429.0320	59.228	0.042937	21.33	66.723	12.427	28276723.221545	11	429.6031	7.69726e-05	2.79642e-04
2023/03/20	10:42:56	--	ok	429.2200	59.217	0.042937	21.33	66.703	12.423	28266939.909749	11	429.5519	7.71429e-05	3.00078e-04
2023/03/20	10:43:03	ok	ok	428.8600	59.164	0.042926	21.30	66.763	12.415	30061815.231065	12	429.4061	7.22862e-05	2.98572e-04
2023/03/20	10:48:03	ok	ok	428.9100	59.174	0.042926	21.42	66.593	12.474	30187843.212907	8	429.4877	7.23402e-05	2.42475e-04
2023/03/20	10:53:03	ok	ok	428.8720	59.179	0.042926	21.41	66.719	12.488	29301217.968203	12	429.3695	7.73328e-05	2.99208e-04
2023/03/20	10:58:03	ok	ok	429.0980	59.173	0.042926	21.41	66.677	12.480	30554786.061794	9	429.4614	7.37944e-05	2.96035e-04
2023/03/20	11:03:03	--	ok	428.7660	59.175	0.042926	21.44	66.703	12.506	32806675.294441	12	429.3733	7.66722e-05	2.89230e-04
2023/03/20	11:03:10	--	ok	429.4920	59.281	0.042937	21.48	66.691	12.535	29126828.166227	11	429.8225	7.25235e-05	2.93855e-04
2023/03/20	11:03:18	ok	ok	428.8300	59.147	0.042912	21.48	66.671	12.531	31613641.655766	9	429.2431	7.11850e-05	2.64256e-04
2023/03/20	11:08:17	--	ok	428.4660	59.156	0.042912	21.51	66.653	12.547	27320883.241474	13	429.1207	7.72125e-05	4.04408e-04
2023/03/20	11:08:25	--	ok	429.3780	59.274	0.04294	21.48	66.680	12.533	31176266.154887	11	429.8410	7.25467e-05	2.73481e-04
2023/03/20	11:08:32	ok	ok	429.0940	59.162	0.042921	21.50	66.714	12.549	30584082.259772	11	429.3559	7.25934e-05	3.49734e-04
2023/03/20	11:13:31	ok	ok	428.9800	59.168	0.042921	21.51	66.728	12.561	32741444.014271	12	429.2524	7.94013e-05	3.84390e-04
2023/03/20	11:18:31	ok	ok	429.1340	59.172	0.042921	21.61	66.717	12.633	31623983.509332	7	429.5104	7.07275e-05	1.61940e-04
2023/03/20	11:23:31	ok	ok	428.8640	59.173	0.042921	21.58	66.827	12.632	29217194.829530	10	429.3513	7.64740e-05	3.60613e-04
2023/03/20	11:28:31	ok	ok	428.8540	59.180	0.042921	21.71	66.790	12.719	30966712.389831	11	429.3182	7.78612e-05	3.20648e-04
2023/03/20	11:33:31	ok	ok	429.0760	59.177	0.042921	21.72	66.685	12.709	29941539.459560	13	429.3530	7.73441e-05	3.45785e-04
2023/03/20	11:38:31	ok	ok	428.8440	59.174	0.042921	21.72	66.772	12.725	29908766.672294	11	429.4751	7.24874e-05	2.89143e-04
2023/03/20	11:43:31	--	ok	429.2080	59.186	0.042921	21.81	66.735	12.781	32113139.616233	9	429.6040	7.07947e-05	2.81886e-04
2023/03/20	11:43:38	ok	ok	428.9960	59.164	0.04291	21.84	66.687	12.792	31863278.441772	10	429.3846	7.13537e-05	3.32180e-04
2023/03/20	11:48:38	ok	ok	428.9680	59.169	0.04291	21.89	66.740	12.845	28978958.433595	12	429.2660	7.62848e-05	3.72985e-04
2023/03/20	11:53:38	--	ok	428.6060	59.161	0.04291	21.87	66.767	12.829	29837490.985471	10	429.2738	7.33186e-05	2.18388e-04
2023/03/20	11:53:46	ok	ok	429.0480	59.230	0.04293	21.88	66.877	12.860	32621578.618870	9	429.8098	7.07815e-05	2.74142e-04
2023/03/20	11:58:45	--	ok	429.3560	59.240	0.04293	21.95	66.795	12.897	31350868.436832	13	429.6028	7.91172e-05	3.69929e-04
2023/03/20	11:58:53	--	ok	429.2520	59.168	0.042912	21.96	66.755	12.900	28812868.023686	10	429.3985	7.22760e-05	3.41964e-04
2023/03/20	11:59:00	--	ok	428.7480	59.108	0.042899	21.92	66.787	12.874	29232838.918452	9	429.0795	7.22010e-05	3.03891e-04
2023/03/20	11:59:07	ok	ok	428.8400	59.153	0.042911	21.78	66.943	12.799	29143763.211220	11	429.2339	7.39611e-05	3.37151e-04
2023/03/20	12:04:07	ok	ok	429.0520	59.173	0.042911	21.98	66.799	12.918	27510493.830958	13	429.3183	7.65179e-05	3.11485e-04
2023/03/20	12:09:07	--	ok	428.7080	59.157	0.042911	21.57	67.881	12.820	27309875.912064	11	429.1096	7.69878e-05	4.01301e-04
2023/03/20	12:09:14	--	ok	429.3560	59.185	0.042926	21.55	67.858	12.805	28984716.162897	10	429.6176	7.15213e-05	2.79253e-04
2023/03/20	12:09:22	--	ok	428.7720	59.141	0.042908	21.58	67.813	12.819	30212536.121006	10	429.2079	7.13539e-05	2.62949e-04
2023/03/20	12:09:29	ok	ok	428.9660	59.170	0.04292	21.60	67.744	12.817	31244537.053905	10	429.4457	7.15440e-05	2.68157e-04
2023/03/20	12:14:28	--	ok	428.7920	59.162	0.04292	21.17	68.371	12.620	29885191.239318	11	429.1981	7.53493e-05	3.30195e-04
2023/03/20	12:14:35	ok	ok	429.0960	59.184	0.04293	21.19	68.356	12.629	32850564.458210	10	429.5002	7.38132e-05	3.20592e-04
2023/03/20	12:19:35	--	ok	428.7920	59.173	0.04293	20.99	68.518	12.513	29268852.865683	12	429.3342	7.60050e-05	2.88322e-04
2023/03/20	12:19:42	--	ok	429.2180	59.231	0.042941	20.96	68.511	12.491	27905793.477478	10	429.6371	7.39694e-05	2.89769e-04
2023/03/20	12:19:50	ok	ok	428.9120	59.174	0.04293	21.00	68.481	12.516	32796839.510414	11	429.5144	7.13874e-05	2.98085e-04
2023/03/20	12:24:49	ok	ok	428.9620	59.167	0.04293	20.87	68.453	12.418	30932299.204485	12	429.1782	7.96039e-05	6.15368e-04
2023/03/20	12:29:49	--	ok	428.7740	59.166	0.04293	20.78	68.595	12.375	30839769.226508	10	429.1770	7.77596e-05	4.06224e-04
2023/03/20	12:29:56	ok	ok	428.8520	59.197	0.042941	20.78	68.545	12.366	28666809.313377	10	429.5482	7.38157e-05	3.24115e-04
2023/03/20	12:34:56	ok	ok	428.8460	59.192	0.042941	20.72	68.553	12.325	32914881.048719	10	429.4212	7.73368e-05	3.50629e-04
2023/03/20	12:39:56	--	ok	428.7580	59.188	0.042941	20.68	68.554	12.296	26276657.281936	11	429.3465	7.78479e-05	3.45161e-04
2023/03/20	12:40:03	--	ok	429.2580	59.271	0.042953	20.66	68.553	12.285	30903323.233158	9	429.7721	7.31447e-05	2.87349e-04
2023/03/20	12:40:11	ok	ok	429.0080	59.187	0.042941	20.65	68.508	12.267	32513189.561786	9	429.5494	7.18208e-05	3.01509e-04
2023/03/20	12:45:10	ok	ok	429.0120	59.178	0.042941	20.59	68.508	12.227	33568866.177999	11	429.3566	7.70697e-05	3.09419e-04
2023/03/20	12:50:10	ok	ok	428.8440	59.175	0.042941	20.55	68.508	12.195	33048328.396815	12	429.2727	7.84280e-05	3.43645e-04
2023/03/20	12:55:10	ok	ok	428.9400	59.176	0.042941	20.52	68.472	12.168	31245705.294562	12	429.2777	7.83202e-05	2.94852e-04
2023/03/20	13:00:10	--	ok	428.7540	59.175	0.042941	20.53	68.444	12.174	31471507.135041	12	429.2423	7.88505e-05	3.36363e-04
2023/03/20	13:00:17	ok	ok	429.1080	59.245	0.042953	20.55	68.397	12.175	31255970.171909	11	429.6719	7.43760e-05	2.91670e-04
2023/03/20	13:05:17	ok	ok	428.9380	59.221	0.042953	20.48	68.453	12.136	29751451.364989	11	429.4839	7.82099e-05	3.61693e-04
2023/03/20	13:10:17	ok	ok	428.8840	59.219	0.042953	20.49	68.406	12.137	31771531.369337	12	429.4395	7.91659e-05	3.84599e-04
2023/03/20	13:15:17	ok	ok	428.8880	59.220	0.042953	20.48	68.362	12.120	26658071.401107	11	429.4469	7.89893e-05	3.84426e-04
2023/03/20	13:20:17	ok	ok	428.8600	59.210	0.042953	20.46	68.319	12.101	30277752.473614	13	429.4365	7.84559e-05	3.46188e-04
2023/03/20	13:25:17	ok	ok	428.8520	59.220	0.042953	20.49	68.333	12.124	29681203.545970	11	429.4679	7.85581e-05	3.60538e-04
2023/03/20	13:30:17	ok	ok	429.0060	59.213	0.042953	20.48	68.292	12.107	27487857.963940	13	429.4402	7.86098e-05	3.50363e-04
2023/03/20	13:35:17	ok	ok	428.8300	59.211	0.042953	20.49	68.273	12.114	30897656.340047	11	429.4224	7.90283e-05	3.28756e-04
2023/03/20	13:40:17	ok	ok	429.0460	59.223	0.042953	20.50	68.234	12.116	29939964.819561	10	429.4261	7.89138e-05	3.53531e-04
2023/03/20	13:45:17	ok	ok	428.8040	59.222	0.042953	20.49	68.232	12.106	33793638.987016	12	429.4625	7.72692e-05	2.80890e-04
2023/03/20	13:50:17	ok	ok	428.8680	59.216	0.042953	20.53	68.170	12.125	30838514.990534	11	429.4686	7.82715e-05	3.02787e-04
2023/03/20	13:55:18	ok	ok	428.9580	59.216	0.042953	20.55	68.151	12.131	31560194.581054	10	429.4550	7.79467e-05	3.03028e-04
2023/03/20	14:00:17	ok	ok	429.0380	59.211	0.042953	20.58	68.128	12.150	31694139.218093	11	429.4288	7.93203e-05	3.41118e-04
2023/03/20	14:05:17	ok	ok	428.9880	59.209	0.042953	20.53	68.110	12.115	29460420.563460	12	429.4900	7.64920e-05	3.26220e-04
2023/03/20	14:10:17	ok	ok	428.9420	59.210	0.042953	20.58	68.067	12.139	27850708.513779	11	429.4635	7.81462e-05	3.52342e-04
2023/03/20	14:15:18	ok	ok	428.9920	59.211	0.042953	20.52	68.045	12.092	30817913.748886	11	429.4349	7.89828e-05	3.41799e-04
2023/03/20	14:20:17	ok	ok	429.0060	59.207	0.042953	20.53	68.058	12.106	32078231.554624	10	429.5418	7.53617e-05	2.27801e-04
2023/03/20	14:25:17	ok	ok	429.0140	59.207	0.042953	20.56	67.982	12.111	29801136.839737	11	429.4776	7.73450e-05	3.30817e-04
2023/03/20	14:30:17	ok	ok	429.1380	59.211	0.042953	20.58	67.985	12.124	30033687.204176	9	429.5279	7.59728e-05	3.29247e-04
2023/03/20	14:35:18	ok	ok	428.9760	59.207	0.042953	20.56	67.932	12.102	30362971.754109	10	429.5038	7.60524e-05	2.43656e-04
2023/03/20	14:40:17	ok	ok	429.1600	59.212	0.042953	20.53	67.936	12.084	31283869.726736	11	429.4440	7.81358e-05	2.74010e-04
2023/03/20	14:45:17	ok	ok	429.1260	59.205	0.042953	20.58	67.884	12.107	30821309.287626	11	429.5299	7.64667e-05	3.37756e-04
2023/03/20	14:50:17	ok	ok	428.8420	59.214	0.042953	20.58	67.904	12.110	31505217.153563	9	429.5525	7.49131e-05	3.36516e-04
2023/03/20	14:55:17	ok	ok	428.8500	59.217	0.042953	20.60	67.858	12.121	32630374.554779	11	429.4478	7.85721e-05	3.35165e-04
2023/03/20	15:00:17	ok	ok	428.9660	59.215	0.042953	20.60	67.849	12.119	32015881.408101	11	429.4704	7.80897e-05	3.21393e-04
2023/03/20	15:05:17	ok	ok	429.0000	59.215	0.042953	20.59	67.825	12.105	29750748.055859	12	429.4957	7.67735e-05	3.07908e-04
2023/03/20	15:10:17	ok	ok	428.9780	59.212	0.042953	20.59	67.774	12.096	31497632.663130	10	429.4391	7.88894e-05	3.73727e-04
2023/03/20	15:15:17	ok	ok	429.0360	59.214	0.042953	20.62	67.781	12.116	29474390.972103	9	429.4754	7.75042e-05	2.71301e-04
2023/03/20	15:20:17	ok	ok	428.8780	59.208	0.042953	20.59	67.774	12.096	33000634.061024	11	429.5279	7.63071e-05	2.22701e-04
2023/03/20	15:25:17	ok	ok	429.1280	59.213	0.042953	20.63	67.692	12.112	31395809.806049	11	429.4541	7.84561e-05	3.50040e-04
2023/03/20	15:30:17	ok	ok	428.9480	59.210	0.042953	20.60	67.697	12.092	29514797.665332	12	429.4511	7.90112e-05	3.26194e-04
2023/03/20	15:35:17	ok	ok	428.9860	59.214	0.042953	20.63	67.683	12.110	33871724.738348	12	429.2124	8.82981e-05	7.56746e-04
2023/03/20	15:40:17	ok	ok	429.1040	59.217	0.042953	20.66	67.729	12.137	30861252.639929	11	429.6090	7.35986e-05	2.24003e-04
2023/03/20	15:45:17	ok	ok	428.9680	59.220	0.042953	20.68	67.669	12.138	33221641.410170	10	429.5489	7.58951e-05	2.88584e-04
2023/03/20	15:50:17	ok	ok	428.9140	59.214	0.042953	20.65	67.652	12.114	32144877.342934	11	429.4439	7.95551e-05	3.53434e-04
2023/03/20	15:55:17	ok	ok	428.9580	59.218	0.042953	20.65	67.643	12.112	30489309.860080	12	429.5250	7.68194e-05	3.17754e-04
2023/03/20	16:00:17	ok	ok	429.1260	59.216	0.042953	20.66	67.655	12.124	30949313.250765	11	429.4700	7.80995e-05	3.06559e-04
2023/03/20	16:05:17	ok	ok	429.1720	59.226	0.042953	20.69	67.591	12.133	35707591.934141	11	429.5070	7.73245e-05	3.00943e-04
2023/03/20	16:10:17	ok	ok	429.0060	59.219	0.042953	20.69	67.532	12.122	29208472.214968	11	429.4709	7.84884e-05	3.63532e-04
2023/03/20	16:15:17	ok	ok	428.8560	59.223	0.042953	20.69	67.652	12.144	31306363.824916	10	429.4735	7.88414e-05	3.58623e-04
2023/03/20	16:20:17	ok	ok	428.9900	59.222	0.042953	20.70	67.573	12.139	31567382.448835	11	429.5394	7.65661e-05	3.59193e-04
2023/03/20	16:25:17	--	ok	429.2500	59.221	0.042953	20.72	67.565	12.147	34740573.472434	9	429.5865	7.53137e-05	2.56943e-04
2023/03/20	16:25:24	--	ok	428.7780	59.179	0.04294	20.70	67.533	12.132	32691011.253783	11	429.4038	7.30481e-05	3.37882e-04
2023/03/20	16:25:32	ok	ok	429.0920	59.219	0.042951	20.70	67.523	12.130	31305853.810141	11	429.6249	7.47634e-05	3.15278e-04
2023/03/20	16:30:31	ok	ok	428.9060	59.224	0.042951	20.73	67.449	12.138	31377151.020207	11	429.4365	7.95509e-05	3.78312e-04
2023/03/20	16:35:31	ok	ok	429.1800	59.218	0.042951	20.69	67.520	12.120	30057506.763480	11	429.4386	7.90788e-05	2.82896e-04
2023/03/20	16:40:31	ok	ok	428.8180	59.214	0.042951	20.70	67.514	12.129	29922660.621966	12	429.4244	7.97486e-05	3.68397e-04
2023/03/20	16:45:31	ok	ok	428.9220	59.226	0.042951	20.72	67.465	12.129	31711434.676707	11	429.6969	7.07312e-05	3.98767e-04
2023/03/20	16:50:31	ok	ok	428.8300	59.210	0.042951	20.70	67.472	12.121	34462267.833638	11	429.4480	7.95993e-05	3.54387e-04
2023/03/20	16:55:31	--	ok	429.2520	59.217	0.042951	20.72	67.445	12.126	29753483.794101	12	429.5141	7.63805e-05	2.99271e-04
2023/03/20	16:55:38	ok	ok	428.8320	59.175	0.042939	20.70	67.442	12.116	33629261.540810	10	429.3471	7.35941e-05	3.25818e-04
2023/03/20	17:00:38	--	ok	428.7560	59.175	0.042939	20.72	67.436	12.124	33907721.570997	11	429.2291	7.88840e-05	3.55599e-04
2023/03/20	17:00:45	ok	ok	429.1380	59.216	0.042951	20.72	67.445	12.126	31345073.867961	10	429.5828	7.53982e-05	2.79553e-04
2023/03/20	17:05:45	--	ok	429.2240	59.220	0.042951	20.73	67.376	12.125	31191292.095881	8	429.6518	7.26068e-05	2.98127e-04
2023/03/20	17:05:52	--	ok	428.7920	59.176	0.04294	20.72	67.382	12.114	37304576.679917	9	429.3756	7.38219e-05	2.97248e-04
2023/03/20	17:05:59	ok	ok	428.9040	59.208	0.04295	20.70	67.422	12.112	31775650.640885	10	429.5014	7.66966e-05	2.77886e-04
2023/03/20	17:10:59	ok	ok	428.9640	59.211	0.04295	20.70	67.372	12.103	35476793.108499	11	429.2707	8.44950e-05	6.47856e-04
2023/03/20	17:15:59	ok	ok	429.0060	59.214	0.04295	20.73	67.396	12.128	33161732.133188	8	429.5785	7.40966e-05	2.60998e-04
2023/03/20	17:20:59	ok	ok	428.9140	59.210	0.04295	20.69	67.396	12.098	31797113.729466	11	429.4543	7.78055e-05	2.86859e-04
2023/03/20	17:25:59	ok	ok	429.0540	59.212	0.04295	20.70	67.390	12.106	32763464.510512	12	429.4306	7.89275e-05	3.62262e-04
2023/03/20	17:30:59	ok	ok	428.8300	59.212	0.04295	20.68	67.326	12.076	33423340.507481	12	429.4705	7.79951e-05	3.28929e-04
2023/03/20	17:35:59	ok	ok	428.9760	59.210	0.04295	20.69	67.346	12.089	35936152.269561	10	429.4833	7.73581e-05	2.85191e-04
2023/03/20	17:40:59	ok	ok	429.0500	59.211	0.04295	20.69	67.378	12.095	34790891.158679	9	429.6327	7.15926e-05	3.41250e-04
2023/03/20	17:45:59	ok	ok	428.8060	59.209	0.04295	20.65	67.359	12.062	35697260.725621	12	429.4300	7.86782e-05	3.54013e-04
2023/03/20	17:50:59	ok	ok	428.9000	59.207	0.04295	20.65	67.318	12.054	35296732.135386	9	429.5039	7.64440e-05	2.57580e-04
2023/03/20	17:55:59	ok	ok	428.8520	59.215	0.04295	20.66	67.291	12.059	34522119.038596	11	429.4536	7.72317e-05	3.22134e-04
2023/03/20	18:00:59	ok	ok	428.8480	59.212	0.04295	20.62	67.303	12.031	34149851.764606	10	429.3870	7.96648e-05	3.63233e-04
2023/03/20	18:05:59	ok	ok	428.8260	59.204	0.04295	20.59	67.317	12.015	31946692.521007	9	429.4706	7.65695e-05	3.19601e-04
2023/03/20	18:10:59	ok	ok	428.8860	59.215	0.04295	20.50	67.431	11.973	33302573.979355	10	429.3807	7.85338e-05	3.26582e-04
2023/03/20	18:15:59	ok	ok	428.8840	59.203	0.04295	20.42	67.395	11.909	31151644.426554	9	429.2907	8.02585e-05	3.40391e-04
2023/03/20	18:20:59	ok	ok	428.9780	59.206	0.04295	20.46	67.362	11.932	31852538.435731	12	429.3737	7.84202e-05	2.93598e-04
2023/03/20	18:25:59	--	ok	428.7580	59.202	0.04295	20.49	67.317	11.944	33151316.898130	10	429.3878	7.83872e-05	3.26099e-04
2023/03/20	18:26:06	--	ok	429.2160	59.308	0.042963	20.52	67.282	11.956	31879545.191835	9	429.7775	7.39899e-05	2.79069e-04
2023/03/20	18:26:14	ok	ok	429.0120	59.211	0.042952	20.48	67.304	11.932	34467167.314306	11	429.5786	7.36457e-05	3.01490e-04
2023/03/20	18:31:13	ok	ok	428.9240	59.210	0.042952	20.50	67.239	11.939	33301644.808845	11	429.3849	7.87675e-05	3.49487e-04
2023/03/20	18:36:13	--	ok	428.7900	59.214	0.042952	20.50	67.248	11.941	32626583.285380	10	429.2283	8.43131e-05	8.69109e-04
2023/03/20	18:36:21	ok	ok	429.1560	59.303	0.042962	20.50	67.185	11.930	35948322.042020	9	429.7748	7.47749e-05	3.09032e-04
2023/03/20	18:41:20	--	ok	429.3100	59.295	0.042962	20.48	67.193	11.913	31981063.274153	10	429.7082	7.42292e-05	2.84386e-04
2023/03/20	18:41:27	ok	ok	428.9960	59.188	0.042947	20.48	67.181	11.910	32328049.404788	11	429.4475	7.34786e-05	3.36089e-04
2023/03/20	18:46:28	--	ok	428.7240	59.189	0.042947	20.48	67.140	11.903	31528024.754513	8	429.2969	7.89242e-05	3.31891e-04
2023/03/20	18:46:35	ok	ok	429.0900	59.282	0.04296	20.50	67.126	11.919	31549859.992561	9	429.7686	7.37565e-05	3.33974e-04
2023/03/20	18:51:35	ok	ok	429.1440	59.273	0.04296	20.52	67.138	11.931	30579102.470110	10	429.5951	7.76655e-05	2.82989e-04
2023/03/20	18:56:35	--	ok	429.2160	59.279	0.04296	20.49	67.134	11.911	28730506.878052	7	429.6442	7.58390e-05	2.90396e-04
2023/03/20	18:56:42	ok	ok	428.9940	59.198	0.04295	20.52	67.129	11.929	34804683.280729	9	429.5502	7.26141e-05	3.34423e-04
2023/03/20	19:01:42	ok	ok	428.9160	59.202	0.04295	20.52	67.094	11.923	33772040.682186	12	429.4208	7.63877e-05	3.58226e-04
2023/03/20	19:06:42	--	ok	428.7780	59.196	0.04295	20.49	67.112	11.908	34176450.076979	11	429.3489	7.87717e-05	2.93611e-04
2023/03/20	19:06:49	--	ok	429.2320	59.279	0.042961	20.48	67.140	11.903	30542232.937072	10	429.7431	7.37721e-05	3.33044e-04
2023/03/20	19:06:57	ok	ok	429.0040	59.199	0.042949	20.52	67.053	11.916	37320336.002436	11	429.5662	7.27688e-05	3.99054e-04
2023/03/20	19:11:56	ok	ok	428.8540	59.199	0.042949	20.50	67.062	11.908	33756666.083493	9	429.4000	7.70631e-05	2.93475e-04
2023/03/20	19:16:56	ok	ok	428.9860	59.197	0.042949	20.50	67.051	11.906	34961667.894879	7	429.4870	7.38360e-05	2.59538e-04
2023/03/20	19:21:56	ok	ok	428.8320	59.196	0.042949	20.43	67.102	11.867	35075319.803495	10	429.3696	7.79963e-05	3.25451e-04
2023/03/20	19:26:56	--	ok	428.7300	59.203	0.042949	20.49	67.079	11.902	33245397.491868	10	429.6274	6.92807e-05	4.21757e-04
2023/03/20	19:27:04	ok	ok	429.1560	59.307	0.042963	20.45	67.016	11.861	32474903.955760	9	429.8043	7.42923e-05	2.93500e-04
2023/03/20	19:32:03	ok	ok	429.0780	59.295	0.042963	20.46	67.042	11.875	30251248.316793	7	429.7173	7.44968e-05	2.59389e-04
2023/03/20	19:37:03	ok	ok	429.1520	59.283	0.042963	20.39	67.060	11.830	30682345.146774	10	429.5972	7.81446e-05	3.57573e-04
2023/03/20	19:42:03	ok	ok	429.0620	59.279	0.042963	20.29	67.156	11.779	27894427.285694	8	429.5587	7.73323e-05	2.61343e-04
2023/03/20	19:47:03	ok	ok	429.1000	59.269	0.042963	20.25	67.158	11.750	34580468.862565	10	429.5704	7.74204e-05	3.50394e-04
2023/03/20	19:52:03	--	ok	429.2020	59.277	0.042963	20.31	67.021	11.764	28658751.739184	9	429.6301	7.55492e-05	3.41944e-04
2023/03/20	19:52:10	ok	ok	428.9080	59.201	0.042953	20.28	67.028	11.747	35738233.145029	9	429.4746	7.38077e-05	3.30478e-04
2023/03/20	19:57:10	--	ok	428.7260	59.201	0.042953	20.29	67.019	11.755	32429042.763050	10	429.3244	7.92087e-05	3.49903e-04
2023/03/20	19:57:18	--	ok	429.2240	59.300	0.042966	20.29	67.039	11.758	31721194.977355	10	429.7509	7.46868e-05	2.73064e-04
2023/03/20	19:57:25	ok	ok	429.0500	59.209	0.042955	20.29	67.092	11.768	31012001.511545	9	429.5683	7.32040e-05	3.62681e-04
2023/03/20	20:02:24	ok	ok	428.9240	59.222	0.042955	20.32	66.983	11.769	30007684.839077	10	429.1864	8.59483e-05	7.98919e-04
2023/03/20	20:07:24	ok	ok	428.8760	59.223	0.042955	20.33	66.952	11.772	29943962.605878	11	429.4016	7.97385e-05	3.76862e-04
2023/03/20	20:12:24	ok	ok	429.0240	59.215	0.042955	20.31	66.937	11.750	34844820.308286	11	429.3772	7.97836e-05	3.30390e-04
2023/03/20	20:17:24	ok	ok	429.0040	59.218	0.042955	20.29	66.975	11.747	33531090.967613	11	429.3709	7.96664e-05	3.10195e-04
2023/03/20	20:22:24	ok	ok	428.8680	59.226	0.042955	20.25	66.928	11.710	27851449.721162	11	429.3907	7.85220e-05	3.08283e-04
2023/03/20	20:27:24	ok	ok	429.0520	59.208	0.042955	20.24	66.989	11.711	28936578.618370	7	429.4806	7.59055e-05	3.12890e-04
2023/03/20	20:32:24	ok	ok	429.1080	59.215	0.042955	20.24	66.905	11.696	32722216.705142	9	429.4462	7.73349e-05	2.95212e-04
2023/03/20	20:37:24	ok	ok	428.9680	59.214	0.042955	20.19	66.992	11.683	29331605.425912	8	429.3163	8.02549e-05	3.59589e-04
2023/03/20	20:42:24	ok	ok	428.8240	59.207	0.042955	20.21	66.941	11.683	27864000.794467	9	429.2924	8.06723e-05	2.64719e-04
2023/03/20	20:47:24	--	ok	428.7760	59.207	0.042955	20.22	66.879	11.683	34559857.874812	9	429.3127	8.01270e-05	3.00341e-04
2023/03/20	20:47:31	ok	ok	429.1720	59.310	0.042966	20.19	66.938	11.673	33555932.885358	8	429.7624	7.34329e-05	3.11760e-04
2023/03/20	20:52:30	ok	ok	429.0140	59.292	0.042966	20.19	66.874	11.662	30888728.255010	10	429.8167	7.15309e-05	2.95892e-04
2023/03/20	20:57:30	ok	ok	429.1120	59.291	0.042966	20.18	66.864	11.651	28708837.470029	7	429.6286	7.69300e-05	2.36138e-04
2023/03/20	21:02:30	ok	ok	429.1000	59.273	0.042966	20.09	67.019	11.620	33612432.356342	9	429.6231	7.56888e-05	2.82027e-04
2023/03/20	21:07:30	ok	ok	428.8800	59.272	0.042966	20.05	67.021	11.591	34256353.927240	7	429.4494	8.10298e-05	4.29814e-04
2023/03/20	21:12:30	ok	ok	429.0200	59.275	0.042966	20.04	66.978	11.575	33957012.312226	9	429.7321	7.19423e-05	3.68402e-04
2023/03/20	21:17:30	ok	ok	429.1400	59.287	0.042966	20.08	66.845	11.581	31668471.280788	8	429.5916	7.65915e-05	2.47475e-04
2023/03/20	21:22:30	ok	ok	428.8660	59.278	0.042966	20.05	66.893	11.569	31595945.268251	12	429.5650	7.79127e-05	3.37946e-04
2023/03/20	21:27:30	ok	ok	428.9700	59.270	0.042966	20.04	66.873	11.557	36635720.650548	10	429.5259	7.93107e-05	3.05747e-04
2023/03/20	21:32:30	ok	ok	429.1860	59.261	0.042966	20.05	66.841	11.560	33164370.018019	9	429.5605	7.75847e-05	2.93040e-04
2023/03/20	21:37:30	ok	ok	428.9580	59.274	0.042966	20.07	66.833	11.570	29427717.854503	10	429.4830	7.99752e-05	3.51587e-04
2023/03/20	21:42:30	ok	ok	429.0500	59.275	0.042966	20.05	66.787	11.551	31591850.596817	9	429.4549	8.10073e-05	2.88824e-04
2023/03/20	21:47:30	ok	ok	428.9420	59.272	0.042966	20.08	66.763	11.567	34200900.519627	10	429.4987	7.97913e-05	3.55933e-04
2023/03/20	21:52:30	ok	ok	429.1040	59.270	0.042966	20.08	66.781	11.570	34767071.932746	9	429.6788	7.40249e-05	2.87436e-04
2023/03/20	21:57:30	ok	ok	428.9840	59.264	0.042966	20.07	66.769	11.559	32424173.751681	11	429.5631	7.78691e-05	2.81366e-04
2023/03/20	22:02:30	ok	ok	428.8900	59.268	0.042966	20.05	66.777	11.549	32759756.944299	10	429.5368	7.89191e-05	4.36613e-04
2023/03/20	22:07:30	ok	ok	428.8960	59.270	0.042966	20.04	66.744	11.535	35027305.661623	8	429.4984	7.94626e-05	4.97383e-04
2023/03/20	22:12:30	ok	ok	428.9860	59.271	0.042966	20.03	66.708	11.519	35799636.790218	10	429.4652	8.16425e-05	6.56944e-04
2023/03/20	22:17:30	ok	ok	429.0300	59.254	0.042966	19.94	66.845	11.484	32632921.367272	8	429.4988	7.84077e-05	3.64532e-04
2023/03/20	22:22:30	ok	ok	428.9100	59.252	0.042966	19.89	66.783	11.444	32263054.482965	8	429.3464	8.22485e-05	3.40860e-04
2023/03/20	22:27:30	ok	ok	428.9140	59.251	0.042966	19.88	66.824	11.442	33296584.761956	9	429.4378	7.99916e-05	2.79527e-04
2023/03/20	22:32:30	ok	ok	428.9400	59.251	0.042966	19.92	66.744	11.457	31739839.388572	10	429.4260	7.97130e-05	3.97527e-04
2023/03/20	22:37:30	ok	ok	428.9560	59.248	0.042966	19.92	66.735	11.456	31220664.867746	10	429.4854	7.86720e-05	3.11071e-04
2023/03/20	22:42:30	ok	ok	428.9780	59.242	0.042966	19.94	66.705	11.460	33000725.820377	7	429.5197	7.71146e-05	2.36617e-04
2023/03/20	22:47:31	ok	ok	429.0140	59.254	0.042966	19.94	66.705	11.460	31913969.188615	10	429.3407	8.42626e-05	8.29012e-04
2023/03/20	22:52:30	ok	ok	428.9840	59.241	0.042966	19.91	66.659	11.432	32713944.821735	9	429.4152	8.04653e-05	3.20515e-04
2023/03/20	22:57:30	ok	ok	429.0000	59.247	0.042966	19.91	66.712	11.441	29071280.432922	10	429.4406	8.00854e-05	3.60999e-04
2023/03/20	23:02:30	ok	ok	428.9060	59.243	0.042966	19.87	66.682	11.409	32199590.317612	9	429.4521	7.91820e-05	4.06249e-04
2023/03/20	23:07:30	ok	ok	428.9980	59.247	0.042966	19.88	66.632	11.409	31654952.763481	6	429.4883	7.79591e-05	2.59455e-04
2023/03/20	23:12:30	ok	ok	429.1080	59.250	0.042966	19.87	66.630	11.400	30288812.722642	9	429.4713	7.86110e-05	3.44798e-04
2023/03/20	23:17:30	ok	ok	429.1620	59.253	0.042966	19.85	66.639	11.391	30895507.719696	11	429.4842	7.86237e-05	3.95822e-04
2023/03/20	23:22:30	ok	ok	428.9340	59.248	0.042966	19.84	66.648	11.384	28918187.460061	8	429.4519	7.98423e-05	3.62917e-04
2023/03/20	23:27:30	ok	ok	428.8360	59.237	0.042966	19.78	66.712	11.357	29948395.702041	10	429.4376	7.89742e-05	3.10147e-04
2023/03/20	23:32:30	ok	ok	428.9940	59.241	0.042966	19.74	66.685	11.324	29480161.308213	8	429.4211	7.92249e-05	3.46143e-04
2023/03/20	23:37:30	ok	ok	428.8920	59.234	0.042966	19.67	66.778	11.294	30122793.223307	10	429.5720	7.45194e-05	3.16529e-04
2023/03/20	23:42:31	ok	ok	428.9260	59.236	0.042966	19.70	66.751	11.307	29079340.517382	9	429.3998	7.95297e-05	3.17795e-04
2023/03/20	23:47:30	ok	ok	428.9960	59.228	0.042966	19.73	66.639	11.308	32418020.711079	11	429.4360	7.96314e-05	3.54966e-04
2023/03/20	23:52:30	ok	ok	428.9060	59.228	0.042966	19.71	66.636	11.298	26838065.648394	8	429.3411	8.05952e-05	2.76674e-04
2023/03/20	23:57:30	ok	ok	428.9780	59.234	0.042966	19.73	66.627	11.306	29052440.830550	10	429.4696	7.82469e-05	3.37685e-04
2023/03/21	00:02:30	ok	ok	428.8580	59.230	0.042966	19.70	66.581	11.278	30636605.622401	10	429.4350	7.87781e-05	3.79366e-04
2023/03/21	00:07:30	ok	ok	428.9060	59.237	0.042966	19.73	66.595	11.300	27827512.296649	8	429.4571	7.73174e-05	3.13270e-04
2023/03/21	00:12:30	ok	ok	429.1360	59.232	0.042966	19.68	66.600	11.273	33245774.173720	11	429.5252	7.56116e-05	2.90183e-04
2023/03/21	00:17:30	ok	ok	429.0260	59.222	0.042966	19.73	66.511	11.286	26910337.951027	10	429.3988	7.94506e-05	3.56667e-04
2023/03/21	00:22:30	ok	ok	428.8860	59.222	0.042966	19.67	66.586	11.262	31306521.147774	12	429.3948	7.99390e-05	3.36562e-04
2023/03/21	00:27:30	ok	ok	428.9140	59.223	0.042966	19.67	66.545	11.255	28559655.699172	8	429.5105	7.55447e-05	3.13003e-04
2023/03/21	00:32:30	ok	ok	428.9880	59.232	0.042966	19.65	66.595	11.253	30884569.814374	8	429.2073	8.54617e-05	6.73609e-04
2023/03/21	00:37:30	ok	ok	428.9740	59.223	0.042966	19.60	66.671	11.229	29387774.985866	10	429.3371	8.04964e-05	3.04040e-04
2023/03/21	00:42:31	--	ok	428.7780	59.217	0.042966	19.47	66.714	11.153	30833204.547823	6	429.4581	7.57388e-05	2.92624e-04
2023/03/21	00:42:38	ok	ok	429.0820	59.324	0.042977	19.47	66.714	11.153	32182011.679371	7	429.7580	7.47305e-05	3.35382e-04
2023/03/21	00:47:37	ok	ok	429.1700	59.313	0.042977	19.44	66.709	11.133	32226119.236801	9	429.5759	7.94615e-05	2.79372e-04
2023/03/21	00:52:37	ok	ok	429.0360	59.314	0.042977	19.53	66.575	11.167	32385756.606806	11	429.6512	7.76819e-05	3.34932e-04
2023/03/21	00:57:37	ok	ok	429.0300	59.318	0.042977	19.52	66.581	11.159	30503536.220306	10	429.6116	7.88394e-05	3.58644e-04
2023/03/21	01:02:37	--	ok	429.2640	59.322	0.042977	19.50	66.580	11.148	27983054.313169	11	429.4731	8.37699e-05	7.36685e-04
2023/03/21	01:02:44	ok	ok	428.9380	59.196	0.042964	19.54	66.557	11.172	31430703.143064	8	429.3897	7.76929e-05	3.85090e-04
2023/03/21	01:07:43	--	ok	428.7680	59.202	0.042964	19.53	66.502	11.154	31114916.553118	8	429.2451	8.09494e-05	2.66355e-04
2023/03/21	01:07:50	--	ok	429.2520	59.292	0.042975	19.53	66.467	11.149	28779529.280715	10	429.6570	7.73373e-05	3.30836e-04
2023/03/21	01:07:58	ok	ok	428.8000	59.195	0.042963	19.50	66.497	11.134	33147902.984742	8	429.4173	7.48110e-05	3.90559e-04
2023/03/21	01:12:58	ok	ok	428.9840	59.199	0.042963	19.53	66.467	11.149	31842852.657409	8	429.2528	8.00007e-05	3.04497e-04
2023/03/21	01:17:58	ok	ok	428.8500	59.195	0.042963	19.53	66.426	11.142	31108930.953425	11	429.3085	7.90715e-05	2.58035e-04
2023/03/21	01:22:58	--	ok	428.7040	59.191	0.042963	19.56	66.484	11.169	31243252.921014	10	429.2175	8.16520e-05	3.31728e-04
2023/03/21	01:23:05	ok	ok	429.1440	59.323	0.042978	19.49	66.494	11.125	31908777.460530	11	429.7123	7.70829e-05	2.96669e-04
2023/03/21	01:28:05	--	ok	429.3840	59.321	0.042978	19.54	66.416	11.149	28095527.805181	9	429.5780	8.12501e-05	3.57012e-04
2023/03/21	01:28:12	ok	ok	428.9140	59.175	0.042958	19.52	66.401	11.129	34315856.985175	8	429.4354	7.28357e-05	3.70984e-04
2023/03/21	01:33:12	--	ok	428.7440	59.180	0.042958	19.58	66.394	11.173	31836632.560861	9	429.1710	8.00003e-05	2.91365e-04
2023/03/21	01:33:19	ok	ok	428.9700	59.280	0.042971	19.54	66.375	11.142	31339563.787774	10	429.6877	7.32931e-05	3.40983e-04
2023/03/21	01:38:19	ok	ok	429.0320	59.254	0.042971	19.52	66.456	11.138	29714192.587834	11	429.5097	7.77175e-05	3.03329e-04
2023/03/21	01:43:19	ok	ok	429.0680	59.254	0.042971	19.49	66.439	11.116	26751647.136138	9	429.4305	7.95268e-05	3.80122e-04
2023/03/21	01:48:19	ok	ok	428.8800	59.244	0.042971	19.40	66.511	11.072	29465029.854614	9	429.3513	8.18095e-05	2.67653e-04
2023/03/21	01:53:19	ok	ok	428.8260	59.244	0.042971	19.36	66.567	11.056	29054917.489775	11	429.4476	7.85936e-05	3.19080e-04
2023/03/21	01:58:19	ok	ok	428.8480	59.235	0.042971	19.33	66.595	11.041	29339991.452911	9	429.3628	8.08667e-05	2.92764e-04
2023/03/21	02:03:19	ok	ok	428.8300	59.241	0.042971	19.33	66.511	11.027	27500636.151536	9	429.4823	7.74470e-05	3.28132e-04
2023/03/21	02:08:19	ok	ok	428.9240	59.243	0.042971	19.39	66.444	11.053	27084866.237357	8	429.4313	7.90566e-05	3.05598e-04
2023/03/21	02:13:19	ok	ok	428.9220	59.257	0.042971	19.39	66.444	11.053	31953696.769358	11	429.4583	7.84304e-05	3.39782e-04
2023/03/21	02:18:19	ok	ok	428.9180	59.247	0.042971	19.40	66.435	11.060	30354282.812234	9	429.3991	8.00867e-05	3.04192e-04
2023/03/21	02:23:19	ok	ok	428.9440	59.244	0.042971	19.37	66.360	11.030	31826518.418508	9	429.3753	8.03313e-05	2.53272e-04
2023/03/21	02:28:19	ok	ok	428.8940	59.241	0.042971	19.44	66.380	11.078	28680314.477509	9	429.3979	8.03306e-05	2.78332e-04
2023/03/21	02:33:19	ok	ok	428.9220	59.235	0.042971	19.39	66.415	11.048	27614431.012894	7	429.3775	8.00299e-05	2.84206e-04
2023/03/21	02:38:19	ok	ok	428.9400	59.247	0.042971	19.42	66.397	11.064	29394530.553503	11	429.4622	7.93672e-05	3.65084e-04
2023/03/21	02:43:19	ok	ok	428.8720	59.240	0.042971	19.40	66.342	11.044	31605889.828674	9	429.5737	7.51355e-05	3.42777e-04
2023/03/21	02:48:19	ok	ok	428.8400	59.244	0.042971	19.40	66.329	11.042	29127576.579182	9	429.4216	7.94220e-05	3.36549e-04
2023/03/21	02:53:19	ok	ok	428.8860	59.233	0.042971	19.36	66.398	11.028	31736438.869642	10	429.3642	8.01130e-05	2.38863e-04
2023/03/21	02:58:19	ok	ok	428.8060	59.229	0.042971	19.24	66.474	10.964	27818788.215160	8	429.3610	8.01957e-05	3.39939e-04
2023/03/21	03:03:19	ok	ok	428.9440	59.229	0.042971	19.23	66.430	10.948	29504473.699809	9	429.3156	8.11751e-05	3.04759e-04
2023/03/21	03:08:19	--	ok	428.7720	59.217	0.042971	19.13	66.508	10.898	27940610.267067	10	429.3006	8.16286e-05	4.02424e-04
2023/03/21	03:08:26	ok	ok	429.1840	59.331	0.042982	19.16	66.525	10.919	27878192.624712	8	429.6791	7.79348e-05	3.29938e-04
2023/03/21	03:13:26	--	ok	429.2160	59.327	0.042982	19.19	66.424	10.920	28444428.730225	8	429.6888	7.69150e-05	3.37017e-04
2023/03/21	03:13:33	ok	ok	429.1400	59.236	0.042972	19.17	66.433	10.913	31440328.374394	10	429.5171	7.46993e-05	3.16268e-04
2023/03/21	03:18:33	ok	ok	428.8560	59.225	0.042972	19.22	66.323	10.922	32286869.360481	10	429.2753	8.44936e-05	7.11293e-04
2023/03/21	03:23:33	ok	ok	428.8260	59.224	0.042972	19.24	66.337	10.942	32326810.008807	11	429.4063	7.90872e-05	3.21989e-04
2023/03/21	03:28:33	ok	ok	428.8880	59.225	0.042972	19.23	66.302	10.927	36654047.645796	11	429.4404	7.88382e-05	3.48478e-04
2023/03/21	03:33:33	ok	ok	428.8420	59.226	0.042972	19.22	66.259	10.912	31622504.043280	9	429.4800	7.67160e-05	3.23209e-04
2023/03/21	03:38:33	--	ok	428.7700	59.220	0.042972	19.27	66.279	10.951	34967069.259914	12	429.4294	7.88933e-05	3.12674e-04
2023/03/21	03:38:40	ok	ok	429.1340	59.339	0.042983	19.24	66.252	10.928	33037273.381653	10	429.7387	7.68455e-05	3.16519e-04
2023/03/21	03:43:40	--	ok	429.2120	59.337	0.042983	19.24	66.284	10.933	34811049.610290	12	429.6751	7.79303e-05	3.63648e-04
2023/03/21	03:43:47	ok	ok	429.1800	59.237	0.042972	19.29	66.282	10.962	31330185.354534	8	429.5457	7.51414e-05	3.42008e-04
2023/03/21	03:48:47	ok	ok	428.8240	59.231	0.042972	19.24	66.284	10.933	31178904.731802	13	429.4591	7.79311e-05	3.30773e-04
2023/03/21	03:53:47	ok	ok	428.8780	59.227	0.042972	19.26	66.265	10.940	31177410.229959	10	429.4342	7.90342e-05	3.76575e-04
2023/03/21	03:58:47	ok	ok	429.0060	59.240	0.042972	19.26	66.223	10.933	33173837.189872	9	429.5578	7.54244e-05	3.43693e-04
2023/03/21	04:03:47	ok	ok	429.0680	59.226	0.042972	19.16	66.314	10.885	31056390.343045	8	429.4085	7.78914e-05	2.49847e-04
2023/03/21	04:08:47	ok	ok	429.0540	59.224	0.042972	19.09	66.438	10.859	30503133.464979	12	429.3713	7.95479e-05	3.53801e-04
2023/03/21	04:13:47	ok	ok	428.8200	59.226	0.042972	19.06	66.392	10.834	34216470.034085	9	429.3168	8.04474e-05	3.01278e-04
2023/03/21	04:18:47	ok	ok	429.0280	59.213	0.042972	18.99	66.392	10.788	30392712.530989	12	429.3281	8.07361e-05	4.75881e-04
2023/03/21	04:23:47	ok	ok	428.8660	59.217	0.042972	19.06	66.287	10.817	31946805.549839	10	429.3627	7.94887e-05	2.99233e-04
2023/03/21	04:28:47	--	ok	428.7840	59.221	0.042972	19.06	66.275	10.815	32305756.332101	11	429.4066	7.91058e-05	3.28255e-04
2023/03/21	04:28:54	ok	ok	429.0800	59.319	0.042983	19.07	66.246	10.819	34413648.179294	10	429.7921	7.36540e-05	3.56004e-04
2023/03/21	04:33:54	--	ok	429.3020	59.317	0.042983	19.09	66.215	10.822	30472119.579264	9	429.5162	8.16694e-05	3.50726e-04
2023/03/21	04:34:01	ok	ok	429.0720	59.190	0.042968	19.10	66.188	10.828	32778761.739400	9	429.5245	7.22479e-05	3.55136e-04
2023/03/21	04:39:01	ok	ok	428.8000	59.182	0.042968	19.10	66.218	10.833	30274459.434601	10	429.2407	8.15247e-05	3.32412e-04
2023/03/21	04:44:01	ok	ok	428.8340	59.190	0.042968	19.10	66.177	10.826	31348418.217375	11	429.2392	8.12886e-05	3.70516e-04
2023/03/21	04:49:01	ok	ok	429.0000	59.192	0.042968	19.06	66.242	10.810	26884593.636957	9	429.2321	8.09265e-05	3.45919e-04
2023/03/21	04:54:01	--	ok	428.7080	59.190	0.042968	19.06	66.223	10.807	30370123.322115	9	429.2767	7.96716e-05	3.06079e-04
2023/03/21	04:54:10	ok	ok	429.0280	59.329	0.042982	19.09	66.183	10.817	20916892.262160	11	429.7814	7.17925e-05	3.07008e-04
2023/03/21	04:59:10	ok	ok	429.0540	59.314	0.042982	19.06	66.169	10.798	27770378.802604	12	429.5533	8.00260e-05	3.24509e-04
2023/03/21	05:04:10	ok	ok	429.0760	59.309	0.042982	19.02	66.215	10.778	30352315.788099	12	429.5659	8.01279e-05	3.36597e-04
2023/03/21	05:09:10	ok	ok	429.0480	59.306	0.042982	19.05	66.188	10.791	27153101.693487	9	429.6908	7.52890e-05	3.44125e-04
2023/03/21	05:14:10	ok	ok	429.0360	59.297	0.042982	18.92	66.305	10.730	29261379.497834	8	429.5216	7.88008e-05	3.31337e-04
2023/03/21	05:19:10	ok	ok	429.0640	59.300	0.042982	18.88	66.329	10.707	27734352.649369	12	429.4657	8.07460e-05	3.71610e-04
2023/03/21	05:24:10	ok	ok	429.0040	59.281	0.042982	18.83	66.323	10.679	28718316.725586	7	429.5076	7.86450e-05	2.90596e-04
2023/03/21	05:29:10	ok	ok	429.0240	59.281	0.042982	18.82	66.310	10.669	24314467.691158	8	429.5945	7.61138e-05	2.32057e-04
2023/03/21	05:34:10	ok	ok	428.9540	59.283	0.042982	18.85	66.220	10.671	28650939.674216	13	429.4966	7.95481e-05	2.89728e-04
2023/03/21	05:39:10	ok	ok	428.8760	59.287	0.042982	18.92	66.188	10.711	28299269.268924	9	429.6119	7.56322e-05	3.14956e-04
2023/03/21	05:44:10	ok	ok	429.1380	59.286	0.042982	18.91	66.197	10.704	28253113.002329	8	429.6084	7.54443e-05	2.98690e-04
2023/03/21	05:49:10	ok	ok	429.0000	59.277	0.042982	18.88	66.140	10.677	26153746.355896	13	429.4668	8.04073e-05	3.52671e-04
2023/03/21	05:54:10	ok	ok	429.1100	59.273	0.042982	18.86	66.146	10.669	28628200.956476	10	429.5244	7.86181e-05	3.07396e-04
2023/03/21	05:59:10	ok	ok	428.9780	59.285	0.042982	18.83	66.206	10.660	26268116.259415	9	429.4753	8.03569e-05	2.99516e-04
2023/03/21	06:04:10	ok	ok	429.1540	59.275	0.042982	18.86	66.168	10.673	27070785.403757	10	429.2995	8.55027e-05	6.79078e-04
2023/03/21	06:09:10	ok	ok	428.8340	59.272	0.042982	18.82	66.192	10.650	24941732.603063	11	429.4855	7.95864e-05	3.48416e-04
2023/03/21	06:14:10	ok	ok	428.8320	59.263	0.042982	18.76	66.268	10.627	25739821.219898	10	429.4078	8.10183e-05	3.06526e-04
2023/03/21	06:19:10	ok	ok	428.9160	59.251	0.042982	18.69	66.256	10.580	27632648.427703	10	429.4263	7.95070e-05	3.25363e-04
2023/03/21	06:24:10	ok	ok	429.0440	59.257	0.042982	18.64	66.279	10.548	26273068.183815	12	429.4386	7.93900e-05	3.44714e-04
2023/03/21	06:29:10	ok	ok	429.0840	59.259	0.042982	18.58	66.311	10.517	26876035.698329	12	429.4186	7.99406e-05	3.22454e-04
2023/03/21	06:34:10	ok	ok	428.9480	59.264	0.042982	18.64	66.215	10.538	26677273.233996	7	429.4895	7.70334e-05	2.60345e-04
2023/03/21	06:39:10	ok	ok	429.0680	59.244	0.042982	18.65	66.188	10.544	26461470.876242	8	429.4640	7.78919e-05	3.09934e-04
2023/03/21	06:44:10	ok	ok	429.0260	59.252	0.042982	18.62	66.256	10.536	25533053.570065	11	429.3947	8.07776e-05	3.87168e-04
2023/03/21	06:49:10	ok	ok	428.9580	59.265	0.042982	18.67	66.210	10.556	26412304.113611	10	429.4201	8.00608e-05	3.70190e-04
2023/03/21	06:54:10	ok	ok	428.8460	59.248	0.042982	18.62	66.204	10.528	25543416.102878	10	429.3515	8.10240e-05	2.50224e-04
2023/03/21	06:59:10	ok	ok	428.8860	59.254	0.042982	18.59	66.241	10.514	28486348.284513	8	429.4179	7.90547e-05	2.62340e-04
2023/03/21	07:04:10	ok	ok	429.0160	59.256	0.042982	18.67	66.168	10.549	27536670.562620	8	429.4386	7.88047e-05	2.39854e-04
2023/03/21	07:09:10	ok	ok	428.9120	59.245	0.042982	18.64	66.174	10.532	26406374.250177	9	429.3149	8.24146e-05	3.22548e-04
2023/03/21	07:14:10	ok	ok	428.9000	59.257	0.042982	18.62	66.172	10.523	24910530.292597	10	429.3917	8.02691e-05	2.61519e-04
2023/03/21	07:19:10	ok	ok	428.8160	59.253	0.042982	18.62	66.119	10.514	24164694.662827	12	429.4103	7.99608e-05	3.21444e-04
2023/03/21	07:24:10	ok	ok	428.9600	59.243	0.042982	18.54	66.264	10.483	26090054.239190	9	429.3317	8.09173e-05	2.92498e-04
2023/03/21	07:29:10	ok	ok	428.8900	59.242	0.042982	18.48	66.275	10.450	25315093.961206	11	429.3570	8.07123e-05	3.36817e-04
2023/03/21	07:34:10	ok	ok	428.8340	59.241	0.042982	18.48	66.232	10.443	27217400.900081	10	429.3746	8.01608e-05	3.33653e-04
2023/03/21	07:39:10	ok	ok	429.0200	59.235	0.042982	18.54	66.232	10.478	26377881.059861	11	429.3808	8.01078e-05	3.61221e-04
2023/03/21	07:44:10	ok	ok	429.0100	59.232	0.042982	18.56	66.140	10.481	29642863.557693	8	429.4896	7.73535e-05	2.83899e-04
2023/03/21	07:49:10	ok	ok	428.9380	59.251	0.042982	18.55	66.172	10.478	28176416.371653	11	429.3602	8.03790e-05	3.28144e-04
2023/03/21	07:54:10	ok	ok	428.8180	59.232	0.042982	18.56	66.183	10.488	27761583.900351	8	429.3602	8.04989e-05	2.90134e-04
2023/03/21	07:59:10	ok	ok	428.9580	59.239	0.042982	18.56	66.215	10.493	26647236.009526	9	429.4748	7.72727e-05	3.15934e-04
2023/03/21	08:04:10	ok	ok	428.9360	59.239	0.042982	18.58	66.133	10.488	26999199.658373	10	429.4037	7.89491e-05	3.07874e-04
2023/03/21	08:09:10	ok	ok	428.9820	59.237	0.042982	18.59	66.123	10.495	25777283.029884	11	429.3503	8.16442e-05	4.01417e-04
2023/03/21	08:14:10	ok	ok	428.8880	59.251	0.042982	18.58	66.142	10.490	23384623.548348	12	429.4731	7.84266e-05	3.83133e-04
2023/03/21	08:19:10	ok	ok	428.8440	59.246	0.042982	18.59	66.104	10.492	29707269.513841	9	429.3463	8.10797e-05	2.52244e-04
2023/03/21	08:24:10	ok	ok	429.1480	59.242	0.042982	18.56	66.131	10.480	27728648.647501	9	429.6747	7.11159e-05	5.43606e-04
2023/03/21	08:29:10	ok	ok	428.9240	59.246	0.042982	18.61	66.159	10.512	28330802.410442	11	429.3732	8.09920e-05	2.91499e-04
2023/03/21	08:34:10	ok	ok	428.8580	59.241	0.042982	18.59	66.104	10.492	28345318.104991	10	429.4054	8.01048e-05	3.34918e-04
2023/03/21	08:39:10	ok	ok	428.8660	59.245	0.042982	18.61	66.149	10.511	28506110.391570	10	429.2819	8.33878e-05	3.36536e-04
2023/03/21	08:44:10	ok	ok	428.8860	59.246	0.042982	18.61	66.137	10.509	27860215.114744	10	429.3777	8.05088e-05	2.86962e-04
2023/03/21	08:49:10	ok	ok	428.9760	59.249	0.042982	18.62	66.119	10.514	27677678.133071	12	429.4380	7.91189e-05	3.45831e-04
2023/03/21	08:54:10	ok	ok	428.9140	59.246	0.042982	18.64	66.195	10.535	28177809.207125	12	429.4436	7.88776e-05	3.57891e-04
2023/03/21	08:59:10	ok	ok	429.0480	59.249	0.042982	18.64	66.090	10.518	26645473.081523	10	429.4369	7.94711e-05	3.27464e-04
2023/03/21	09:04:10	ok	ok	429.1320	59.253	0.042982	18.65	66.123	10.533	28094485.684034	11	429.4202	8.08340e-05	3.77923e-04
2023/03/21	09:09:10	ok	ok	428.9560	59.243	0.042982	18.69	66.119	10.558	28370332.655061	7	429.5748	7.52620e-05	3.22825e-04
2023/03/21	09:14:10	ok	ok	428.9800	59.259	0.042982	18.71	66.165	10.575	28480421.991528	9	429.3976	8.06946e-05	2.83160e-04
2023/03/21	09:19:10	ok	ok	429.0120	59.260	0.042982	18.74	66.114	10.584	30298197.234058	9	429.4755	7.97652e-05	2.55245e-04
2023/03/21	09:24:10	--	ok	429.3160	59.262	0.042982	18.74	66.146	10.589	28044958.692159	10	429.3716	8.15634e-05	2.75108e-04
2023/03/21	09:24:17	ok	ok	428.8320	59.156	0.042966	18.74	66.094	10.580	31365385.830184	10	429.3358	7.32228e-05	3.49096e-04
2023/03/21	09:29:17	--	ok	428.7920	59.154	0.042966	18.76	66.099	10.600	31129359.475302	7	429.2603	7.58150e-05	2.84444e-04
2023/03/21	09:29:24	ok	ok	429.0540	59.217	0.042977	18.75	66.087	10.589	30251891.589409	7	429.5407	7.38644e-05	3.63375e-04
2023/03/21	09:34:24	ok	ok	429.0380	59.219	0.042977	18.75	66.108	10.593	28636620.595766	10	429.3851	7.99542e-05	4.18043e-04
2023/03/21	09:39:24	ok	ok	428.8540	59.217	0.042977	18.74	66.085	10.579	30745882.023867	11	429.3775	7.88522e-05	3.17643e-04
2023/03/21	09:44:24	ok	ok	428.9120	59.217	0.042977	18.81	66.149	10.634	30786714.708487	11	429.3592	7.94482e-05	3.63249e-04
2023/03/21	09:49:24	ok	ok	429.0760	59.216	0.042977	18.79	66.104	10.617	28361725.110855	8	429.5217	7.50626e-05	3.09519e-04
2023/03/21	09:54:24	ok	ok	429.2000	59.220	0.042977	18.79	66.136	10.622	30155963.858670	9	429.6155	7.18045e-05	3.81815e-04
2023/03/21	09:59:24	ok	ok	428.9400	59.214	0.042977	18.78	66.101	10.608	29353939.074973	10	429.3828	7.95940e-05	3.76383e-04
2023/03/21	10:04:24	ok	ok	428.8000	59.222	0.042977	18.81	66.105	10.627	28503837.832141	9	429.3173	8.19620e-05	2.96566e-04
2023/03/21	10:09:24	ok	ok	428.9960	59.219	0.042977	18.82	66.108	10.636	28911344.305765	10	429.2721	8.29176e-05	3.27245e-04
2023/03/21	10:14:24	ok	ok	428.9240	59.224	0.042977	18.83	66.122	10.647	29583875.780588	10	429.3678	8.11879e-05	4.40677e-04
2023/03/21	10:19:24	ok	ok	429.1600	59.222	0.042977	18.86	66.073	10.657	30024316.133511	10	429.4205	8.01746e-05	3.65161e-04
2023/03/21	10:24:24	ok	ok	428.8200	59.227	0.042977	18.89	66.151	10.687	30183065.941607	10	429.4347	7.96288e-05	3.50459e-04
2023/03/21	10:29:24	ok	ok	428.9480	59.237	0.042977	18.93	66.009	10.691	30857808.464982	8	429.4272	7.95901e-05	3.04179e-04
2023/03/21	10:34:24	ok	ok	429.0020	59.239	0.042977	18.96	66.058	10.717	28275391.036959	13	429.4317	8.05387e-05	3.23278e-04
2023/03/21	10:39:24	ok	ok	429.0540	59.245	0.042977	19.01	66.073	10.747	28388338.301702	10	429.4124	8.03232e-05	3.07908e-04
2023/03/21	10:44:24	ok	ok	428.9320	59.253	0.042977	19.06	66.117	10.789	29051609.910545	10	429.4731	8.01631e-05	3.56030e-04
2023/03/21	10:49:24	ok	ok	428.9520	59.267	0.042977	19.07	66.119	10.798	32740046.853505	8	429.5521	7.76994e-05	3.77521e-04
2023/03/21	10:54:24	ok	ok	429.1800	59.269	0.042977	19.12	66.126	10.827	25610608.073252	9	429.5836	7.75655e-05	2.63616e-04
2023/03/21	10:59:24	ok	ok	428.8660	59.272	0.042977	19.13	66.085	10.828	19561528.514429	12	429.4792	7.85382e-05	3.00486e-04
2023/03/21	11:04:24	ok	ok	429.0960	59.260	0.042977	19.17	66.113	10.860	29401531.082281	10	429.6513	7.59872e-05	3.49385e-04
2023/03/21	11:09:24	--	ok	429.2580	59.287	0.042977	19.20	66.105	10.876	28586482.136181	11	429.5642	7.83904e-05	3.77413e-04
2023/03/21	11:09:31	ok	ok	429.1900	59.176	0.042964	19.22	66.067	10.880	31616096.384676	10	429.3386	7.78566e-05	3.25910e-04
2023/03/21	11:14:31	ok	ok	428.8160	59.179	0.042964	19.20	66.117	10.878	29777208.161912	8	429.3278	7.72718e-05	3.03898e-04
2023/03/21	11:19:31	--	ok	428.6560	59.183	0.042964	19.27	66.055	10.914	33959155.969388	7	429.4032	7.57821e-05	3.38520e-04
2023/03/21	11:19:38	ok	ok	429.0040	59.321	0.042981	19.26	66.062	10.907	31174228.278678	11	429.8502	7.30458e-05	3.57150e-04
2023/03/21	11:24:38	ok	ok	429.0980	59.330	0.042981	19.24	66.123	10.906	28039687.179646	11	429.6976	7.83712e-05	3.32688e-04
2023/03/21	11:29:38	ok	ok	429.1820	59.329	0.042981	19.33	66.137	10.965	26004598.819616	11	429.6284	8.11491e-05	4.68218e-04
2023/03/21	11:34:39	--	ok	429.3900	59.347	0.042981	19.36	66.142	10.985	28854087.368880	7	429.7508	7.79822e-05	3.09114e-04
2023/03/21	11:34:46	--	ok	428.7340	59.176	0.042961	19.32	66.114	10.953	33192912.439661	8	429.3669	7.61896e-05	3.47435e-04
2023/03/21	11:34:53	--	ok	429.2360	59.280	0.042975	19.33	66.108	10.960	31227575.186661	8	429.7138	7.53638e-05	3.74710e-04
2023/03/21	11:35:01	ok	ok	429.0620	59.179	0.042963	19.30	66.133	10.946	32941491.708652	7	429.4787	7.31757e-05	4.15460e-04
2023/03/21	11:40:00	ok	ok	428.8000	59.196	0.042963	19.40	66.108	11.005	29671570.349473	10	429.2882	8.04806e-05	3.35554e-04
2023/03/21	11:45:00	ok	ok	428.8460	59.195	0.042963	19.46	66.105	11.043	35914006.915770	7	429.4003	7.74355e-05	2.48874e-04
2023/03/21	11:50:00	ok	ok	428.9900	59.193	0.042963	19.46	66.140	11.049	31240877.870578	9	429.3843	7.82940e-05	3.27465e-04
2023/03/21	11:55:00	--	ok	428.7700	59.198	0.042963	19.53	66.151	11.096	30572551.314338	9	429.3501	7.92667e-05	3.39520e-04
2023/03/21	11:55:07	ok	ok	428.9740	59.309	0.042974	19.50	66.154	11.077	33530629.054688	9	429.8697	7.18584e-05	3.91141e-04
2023/03/21	12:00:07	ok	ok	429.1020	59.316	0.042974	19.58	66.126	11.128	35159579.461016	12	429.6230	8.01372e-05	3.74372e-04
2023/03/21	12:05:07	--	ok	429.2880	59.302	0.042974	19.58	66.126	11.128	32173025.253193	12	429.6416	8.06584e-05	4.09121e-04
2023/03/21	12:05:15	ok	ok	428.9240	59.187	0.04296	19.60	66.087	11.130	32357793.359270	8	429.5071	7.37709e-05	3.40465e-04
2023/03/21	12:10:14	--	ok	428.7580	59.185	0.04296	19.63	66.081	11.148	32902121.440751	8	429.3322	7.92780e-05	2.26949e-04
2023/03/21	12:10:21	ok	ok	428.9360	59.287	0.042972	19.61	66.142	11.150	36426919.378598	8	429.7317	7.56018e-05	3.27465e-04
2023/03/21	12:15:21	ok	ok	428.9700	59.289	0.042972	19.68	66.069	11.183	35584183.055970	10	429.6025	7.89523e-05	3.01590e-04
2023/03/21	12:20:21	ok	ok	429.1900	59.293	0.042972	19.71	66.073	11.203	27822348.711547	9	429.5895	7.98965e-05	2.47457e-04
2023/03/21	12:25:21	--	ok	429.2180	59.306	0.042972	19.73	66.160	11.226	31077903.703678	7	429.5432	8.16593e-05	2.83399e-04
2023/03/21	12:25:28	ok	ok	428.8000	59.212	0.042961	19.70	66.133	11.202	34951267.349049	7	429.4707	7.71733e-05	3.26276e-04
2023/03/21	12:30:28	ok	ok	429.0700	59.208	0.042961	19.77	66.137	11.251	32714030.636795	9	429.4177	7.88134e-05	3.17916e-04
2023/03/21	12:35:28	ok	ok	428.9640	59.205	0.042961	19.82	66.155	11.291	29207496.882712	9	429.7549	6.89818e-05	6.95494e-04
2023/03/21	12:40:28	ok	ok	428.9380	59.216	0.042961	19.85	66.140	11.306	29849485.817139	8	429.4563	7.89156e-05	3.53499e-04
2023/03/21	12:45:28	ok	ok	429.0280	59.210	0.042961	19.91	66.105	11.337	32737158.127238	8	429.3967	8.06388e-05	3.16970e-04
2023/03/21	12:50:28	ok	ok	428.9160	59.231	0.042961	19.92	66.099	11.347	33935209.878015	9	429.4879	7.95271e-05	3.25186e-04
2023/03/21	12:55:28	ok	ok	429.1080	59.214	0.042961	19.91	66.137	11.343	29037405.967964	7	429.4057	8.06788e-05	2.62959e-04
2023/03/21	13:00:28	ok	ok	428.9780	59.225	0.042961	19.97	66.126	11.381	33880145.615126	9	429.4670	8.02848e-05	3.21233e-04
2023/03/21	13:05:28	ok	ok	429.0160	59.231	0.042961	20.01	66.122	11.407	34063834.615126	8	429.4248	8.29024e-05	4.59264e-04
2023/03/21	13:10:28	ok	ok	429.0460	59.238	0.042961	20.05	66.137	11.439	30076312.686018	8	429.5781	7.76427e-05	3.81499e-04
2023/03/21	13:15:28	ok	ok	429.0000	59.248	0.042961	20.08	66.177	11.465	33050423.872697	9	429.4566	8.11914e-05	3.30321e-04
2023/03/21	13:20:28	--	ok	429.2400	59.247	0.042961	20.14	66.122	11.493	32950046.392584	8	429.5784	7.84630e-05	1.93709e-04
2023/03/21	13:20:35	ok	ok	428.9180	59.182	0.042949	20.09	66.104	11.461	31527517.692231	9	429.4821	7.34333e-05	2.75045e-04
2023/03/21	13:25:35	ok	ok	428.8160	59.179	0.042949	20.14	66.110	11.491	34399447.404909	11	429.3597	7.82522e-05	3.25657e-04
2023/03/21	13:30:35	ok	ok	428.9940	59.183	0.042949	20.15	66.154	11.508	28905307.811999	10	429.3372	7.91616e-05	3.63449e-04
2023/03/21	13:35:35	ok	ok	428.8600	59.181	0.042949	20.19	66.108	11.528	30381187.731448	10	429.3462	7.94627e-05	3.34580e-04
2023/03/21	13:40:35	ok	ok	429.1560	59.185	0.042949	20.25	66.076	11.561	31966091.293597	11	429.3935	7.81994e-05	2.89459e-04
2023/03/21	13:45:35	--	ok	428.7860	59.200	0.042949	20.29	66.082	11.591	35421821.367585	11	429.4456	7.75986e-05	3.15614e-04
2023/03/21	13:45:42	ok	ok	429.0540	59.276	0.04296	20.32	65.982	11.593	28433533.658670	9	429.7930	7.42921e-05	3.51276e-04
2023/03/21	13:50:41	--	ok	429.3260	59.269	0.04296	20.33	66.069	11.617	27726788.011749	9	429.5916	7.97772e-05	3.57068e-04
2023/03/21	13:50:49	ok	ok	428.8900	59.176	0.042943	20.33	66.101	11.623	30709463.852796	9	429.5357	7.16089e-05	3.23939e-04
2023/03/21	13:55:48	--	ok	428.7320	59.183	0.042943	20.40	66.159	11.680	32255089.791419	7	429.4551	7.47307e-05	2.81759e-04
2023/03/21	13:55:55	ok	ok	429.1000	59.276	0.042957	20.40	66.094	11.669	30547723.052708	9	429.7432	7.47795e-05	3.23698e-04
2023/03/21	14:00:55	ok	ok	429.1680	59.261	0.042957	20.46	66.104	11.709	31668733.865762	11	429.6852	7.71741e-05	4.11823e-04
2023/03/21	14:05:55	--	ok	429.2180	59.278	0.042957	20.52	66.062	11.740	31275666.017609	8	429.5794	8.07868e-05	3.67831e-04
2023/03/21	14:06:02	ok	ok	428.8060	59.197	0.042946	20.50	65.995	11.718	33395913.367070	9	429.6240	7.27163e-05	3.09448e-04
2023/03/21	14:11:02	ok	ok	428.9540	59.203	0.042946	20.55	66.110	11.768	32947211.061032	10	429.4710	7.89500e-05	4.27277e-04
2023/03/21	14:16:02	ok	ok	429.0720	59.208	0.042946	20.58	66.149	11.797	34080081.750761	11	429.4630	7.86081e-05	2.80242e-04
2023/03/21	14:21:02	ok	ok	429.0140	59.207	0.042946	20.68	66.104	11.857	35507043.539415	11	429.5094	7.84013e-05	3.54289e-04
2023/03/21	14:26:02	ok	ok	429.0300	59.210	0.042946	20.68	66.104	11.857	30634027.713595	9	429.5932	7.51911e-05	2.66775e-04
2023/03/21	14:31:02	ok	ok	429.0980	59.215	0.042946	20.70	66.131	11.880	30414307.290284	11	429.7569	6.98897e-05	5.34820e-04
2023/03/21	14:36:02	ok	ok	429.0900	59.217	0.042946	20.75	66.183	11.919	33245814.091606	11	429.5795	7.70383e-05	3.47041e-04
2023/03/21	14:41:02	ok	ok	429.0100	59.219	0.042946	20.80	66.172	11.956	29871899.826317	10	429.5723	7.75136e-05	3.66171e-04
2023/03/21	14:46:02	ok	ok	429.1960	59.226	0.042946	20.83	66.177	11.977	31997957.435250	11	429.5382	7.88459e-05	3.26295e-04
2023/03/21	14:51:02	--	ok	429.2280	59.229	0.042946	20.87	66.142	11.999	29512015.350162	12	429.5830	7.84935e-05	3.34429e-04
2023/03/21	14:51:09	ok	ok	429.0600	59.182	0.042934	20.84	66.149	11.982	29578287.854311	11	429.4953	7.35160e-05	3.00208e-04
2023/03/21	14:56:09	ok	ok	428.8780	59.187	0.042934	20.90	66.149	12.021	29033575.766066	12	429.3593	7.88278e-05	3.78210e-04
2023/03/21	15:01:09	--	ok	428.7860	59.188	0.042934	20.90	66.137	12.019	29525633.064192	10	429.4202	7.68137e-05	2.63200e-04
2023/03/21	15:01:16	ok	ok	428.9820	59.244	0.042945	20.91	66.174	12.035	35816377.629678	11	429.7032	7.61610e-05	2.80930e-04
2023/03/21	15:06:16	ok	ok	429.1440	59.247	0.042945	20.96	66.128	12.056	32259078.486530	11	429.6615	7.76251e-05	3.68759e-04
2023/03/21	15:11:16	ok	ok	429.0560	59.233	0.042945	20.97	66.151	12.070	30787124.746325	12	429.6024	7.88822e-05	3.46893e-04
2023/03/21	15:16:16	--	ok	429.2200	59.244	0.042945	20.99	66.165	12.083	28921979.618595	11	429.6920	7.61988e-05	2.98312e-04
2023/03/21	15:16:23	ok	ok	428.9740	59.188	0.042934	21.01	66.108	12.092	32240380.680488	10	429.5046	7.52831e-05	2.69030e-04
2023/03/21	15:21:22	ok	ok	428.8080	59.190	0.042934	21.00	66.178	12.095	30744081.595716	11	429.4330	7.75750e-05	3.08019e-04
2023/03/21	15:26:22	ok	ok	428.9700	59.197	0.042934	21.04	66.165	12.123	32421081.274772	8	429.5942	7.27632e-05	2.38915e-04
2023/03/21	15:31:22	ok	ok	428.8120	59.195	0.042934	21.06	66.178	12.135	33811787.514168	10	429.5688	7.40704e-05	2.67359e-04
2023/03/21	15:36:22	--	ok	428.7400	59.197	0.042934	21.07	66.172	12.143	32965415.958101	11	429.5029	7.69999e-05	3.21938e-04
2023/03/21	15:36:29	ok	ok	429.1380	59.287	0.042947	21.09	66.197	12.161	33906290.454819	10	429.8589	7.39964e-05	2.96877e-04
2023/03/21	15:41:30	ok	ok	429.0660	59.278	0.042947	21.09	66.142	12.150	33883733.925345	11	429.6677	8.05522e-05	5.21577e-04
2023/03/21	15:46:29	ok	ok	429.1700	59.267	0.042947	21.09	66.163	12.154	33625338.007164	9	429.7252	7.79464e-05	2.64715e-04
2023/03/21	15:51:29	ok	ok	429.1380	59.265	0.042947	21.09	66.186	12.159	31853291.852200	9	429.7167	7.88089e-05	3.19112e-04
2023/03/21	15:56:29	ok	ok	429.1220	59.273	0.042947	21.13	66.163	12.184	32366657.120019	11	429.7490	7.79534e-05	3.43313e-04
2023/03/21	16:01:29	--	ok	429.2800	59.275	0.042947	21.10	66.177	12.166	31265911.450611	11	429.7639	7.77588e-05	3.25867e-04
2023/03/21	16:01:36	ok	ok	429.0660	59.199	0.042933	21.19	66.204	12.232	30500341.074774	11	429.6002	7.39068e-05	3.30132e-04
2023/03/21	16:06:36	--	ok	428.7720	59.200	0.042933	21.14	66.154	12.192	30194556.289018	12	429.5463	7.61109e-05	3.11070e-04
2023/03/21	16:06:43	ok	ok	429.1280	59.258	0.042944	21.17	66.178	12.216	30261484.264412	10	429.8895	7.13662e-05	3.37966e-04
2023/03/21	16:11:43	ok	ok	429.1860	59.259	0.042944	21.16	66.168	12.204	30749584.297030	11	429.7181	7.73955e-05	3.06670e-04
2023/03/21	16:16:43	--	ok	429.2580	59.271	0.042944	21.16	66.200	12.210	27209865.883679	10	429.7591	7.62715e-05	3.68148e-04
2023/03/21	16:16:50	ok	ok	428.9460	59.198	0.042932	21.21	66.210	12.252	30737274.956492	12	429.5317	7.45504e-05	3.23373e-04
2023/03/21	16:21:50	--	ok	428.7620	59.198	0.042932	21.19	66.227	12.236	29808630.519344	11	429.4596	7.67589e-05	3.58265e-04
2023/03/21	16:21:57	ok	ok	429.1600	59.267	0.042944	21.16	66.168	12.204	30423928.672594	11	429.7655	7.64749e-05	2.78071e-04
2023/03/21	16:26:57	ok	ok	429.0600	59.265	0.042944	21.21	66.146	12.240	30393871.073148	8	429.8655	7.28392e-05	3.39691e-04
2023/03/21	16:31:58	ok	ok	429.0840	59.262	0.042944	21.20	66.154	12.232	31055093.484332	9	429.8094	7.49529e-05	2.93790e-04
2023/03/21	16:36:57	--	ok	429.2640	59.269	0.042944	21.19	66.227	12.236	31916332.098282	11	429.7498	7.72010e-05	3.10008e-04
2023/03/21	16:37:04	ok	ok	429.1500	59.192	0.04293	21.20	66.154	12.232	31615224.277476	10	429.5623	7.27196e-05	3.38296e-04
2023/03/21	16:42:04	ok	ok	429.1040	59.196	0.04293	21.20	66.133	12.228	26777647.104851	10	429.5386	7.38167e-05	2.11809e-04
2023/03/21	16:47:04	ok	ok	428.8180	59.196	0.04293	21.21	66.178	12.246	30149648.527299	11	429.4845	7.64021e-05	3.93000e-04
2023/03/21	16:52:04	--	ok	428.7960	59.196	0.04293	21.20	66.209	12.242	33297135.037056	10	429.5304	7.42855e-05	2.91788e-04
2023/03/21	16:52:11	ok	ok	429.1660	59.255	0.04294	21.21	66.155	12.242	29716102.040233	10	429.8680	7.16066e-05	3.45721e-04
2023/03/21	16:57:11	ok	ok	429.1000	59.246	0.04294	21.21	66.188	12.248	29118130.255848	10	429.6675	7.74350e-05	3.21692e-04
2023/03/21	17:02:11	ok	ok	428.9500	59.242	0.04294	21.23	66.149	12.250	29222914.760305	12	429.5831	8.02447e-05	4.01311e-04
2023/03/21	17:07:11	ok	ok	429.1180	59.250	0.04294	21.26	66.188	12.278	31386303.047675	11	429.6634	7.76065e-05	3.31145e-04
2023/03/21	17:12:11	ok	ok	429.0700	59.251	0.04294	21.26	66.049	12.252	29659210.960534	11	429.6715	7.71849e-05	3.16402e-04
2023/03/21	17:17:11	ok	ok	429.1380	59.244	0.04294	21.23	66.149	12.250	26797134.759320	10	429.6747	7.74528e-05	3.34393e-04
2023/03/21	17:22:11	ok	ok	428.9900	59.249	0.04294	21.23	66.213	12.262	28208551.192424	11	429.6373	7.88595e-05	3.66927e-04
2023/03/21	17:27:11	ok	ok	429.0780	59.242	0.04294	21.21	66.188	12.248	30343694.822314	11	429.6600	7.84926e-05	3.67346e-04
2023/03/21	17:32:11	--	ok	429.3560	59.247	0.04294	21.21	66.168	12.244	30114765.468122	8	429.7949	7.26245e-05	2.91957e-04
2023/03/21	17:32:18	ok	ok	429.0740	59.185	0.042922	21.24	66.186	12.268	30859904.900803	11	429.4260	7.24542e-05	3.31516e-04
2023/03/21	17:37:18	ok	ok	428.8080	59.187	0.042922	21.24	66.174	12.266	27574589.337488	10	429.3238	7.71484e-05	3.52014e-04
2023/03/21	17:42:18	--	ok	428.7280	59.185	0.042922	21.23	66.149	12.250	28973701.261127	12	429.2587	7.90694e-05	3.60763e-04
2023/03/21	17:42:25	ok	ok	428.9880	59.228	0.042936	21.26	66.123	12.266	30475370.926452	9	429.8120	7.10809e-05	3.36958e-04
