# Supplementary material for: Plastic Creep Constraint in Nylon Instrument Strings
Source: Materials (Basel). 2025 Jan 7;18(2):223. doi: 10.3390/ma18020223 (PMC11766866; doi:10.3390/ma18020223)
Supplement: Supplementary file 1 [file materials-18-00223-s001.zip › data_files/string_N27_nylon/string_test_data_N27_step_8.csv]

Date	Time	+-	f0	Frequency	Tension	LengthAdj	Temp	Rel.Hm	Abs.Hm	Pk.Magnitude	Harmonics	Fitted.f0	Bend.Stiff	Fit.Error
2023/03/21	17:46:20	--	ok	429.2420	59.217	0.042936	21.16	66.264	12.222	27537035.510428	12	429.6025	7.63512e-05	3.03958e-04
2023/03/21	17:46:32	--	ok	391.9360	50.192	0.041101	21.17	66.201	12.220	55682644.330724	5	392.1259	9.19766e-05	3.10564e-04
2023/03/21	17:46:41	--	ok	393.2540	50.486	0.041266	21.16	66.168	12.204	57560146.217104	10	393.8171	7.37525e-05	4.32509e-04
2023/03/21	17:46:49	--	ok	395.5720	50.986	0.041359	21.10	66.210	12.172	57934090.157722	7	395.9605	7.45426e-05	2.88379e-04
2023/03/21	17:46:57	ok	ok	394.9040	50.797	0.041329	21.09	66.378	12.194	61251896.669046	6	395.4379	7.33827e-05	2.58524e-04
2023/03/21	17:51:56	--	ok	396.4860	51.116	0.041329	21.14	66.218	12.204	53902602.764363	7	396.7706	7.59413e-05	5.66851e-04
2023/03/21	17:52:04	--	ok	396.6000	51.145	0.041249	21.11	66.191	12.178	62453038.632724	7	397.0177	7.11325e-05	1.89948e-04
2023/03/21	17:52:12	--	ok	395.6100	50.938	0.041164	21.16	66.123	12.196	63128951.967159	8	395.9918	7.18088e-05	2.69756e-04
2023/03/21	17:52:19	ok	ok	394.8060	50.775	0.041131	21.07	66.204	12.149	57280275.945451	8	395.2104	7.30704e-05	3.15179e-04
2023/03/21	17:57:19	--	ok	395.4060	50.862	0.041131	21.11	66.126	12.166	53138241.123204	8	395.6586	7.66219e-05	4.22553e-04
2023/03/21	17:57:27	ok	ok	394.9880	50.780	0.04111	21.13	66.140	12.180	56508957.244141	6	395.4304	6.99749e-05	2.13114e-04
2023/03/21	18:02:26	--	ok	395.2560	50.821	0.04111	21.10	66.136	12.159	53283568.358304	7	395.6098	7.41918e-05	3.35914e-04
2023/03/21	18:02:33	ok	ok	395.0500	50.785	0.041096	21.13	66.140	12.180	58918457.395904	6	395.5796	6.85203e-05	3.57060e-04
2023/03/21	18:07:33	--	ok	395.2040	50.809	0.041096	21.11	66.160	12.173	53679614.872729	8	395.5951	7.42775e-05	3.67386e-04
2023/03/21	18:07:40	ok	ok	395.1100	50.785	0.041085	21.10	66.091	12.151	58903598.313754	7	395.4667	7.21885e-05	3.07078e-04
2023/03/21	18:12:40	--	ok	395.2700	50.805	0.041085	21.11	66.137	12.168	55111153.784012	7	395.6145	7.38805e-05	3.30460e-04
2023/03/21	18:12:47	ok	ok	395.0060	50.781	0.041071	21.10	66.188	12.168	53209979.566620	6	395.4920	6.86877e-05	3.03733e-04
2023/03/21	18:17:47	--	ok	395.2160	50.790	0.041071	21.10	66.146	12.161	53834493.660137	7	395.4499	7.60469e-05	4.43338e-04
2023/03/21	18:17:54	ok	ok	395.0080	50.774	0.04106	21.10	66.101	12.152	57164422.914372	6	395.4461	7.00208e-05	3.23893e-04
2023/03/21	18:22:54	ok	ok	395.1380	50.790	0.04106	21.11	66.085	12.159	51997801.578330	7	395.4232	7.58925e-05	3.83410e-04
2023/03/21	18:27:54	--	ok	395.2980	50.802	0.04106	21.07	66.087	12.127	55801418.236655	9	395.5189	7.60071e-05	3.17383e-04
2023/03/21	18:28:02	ok	ok	395.0060	50.776	0.041044	21.09	66.090	12.141	61502359.481355	6	395.4397	6.95922e-05	2.92779e-04
2023/03/21	18:33:01	ok	ok	395.1420	50.786	0.041044	21.04	66.123	12.115	57991199.485727	9	395.4073	7.43276e-05	3.56485e-04
2023/03/21	18:38:01	ok	ok	395.1680	50.793	0.041044	21.04	66.123	12.115	56487820.985294	8	395.4307	7.69120e-05	3.74921e-04
2023/03/21	18:43:01	--	ok	395.3700	50.814	0.041044	21.03	66.110	12.103	60630509.619620	8	395.6138	7.58277e-05	3.85328e-04
2023/03/21	18:43:09	--	ok	394.7300	50.770	0.041025	21.01	66.108	12.092	57707069.013181	8	395.3160	7.05563e-05	3.75627e-04
2023/03/21	18:43:16	ok	ok	394.8880	50.765	0.041038	21.03	66.046	12.091	61562740.067368	8	395.2705	7.32868e-05	3.76731e-04
2023/03/21	18:48:15	ok	ok	394.9360	50.776	0.041038	21.01	66.117	12.093	54340872.966759	7	395.3187	7.56968e-05	3.34995e-04
2023/03/21	18:53:16	ok	ok	395.0380	50.781	0.041038	20.96	66.117	12.054	54794484.258182	8	395.2865	7.79457e-05	4.51193e-04
2023/03/21	18:58:15	ok	ok	395.0620	50.784	0.041038	20.84	66.213	11.993	59007091.967452	7	395.4690	7.44702e-05	3.24515e-04
2023/03/21	19:03:15	--	ok	395.2280	50.787	0.041038	20.78	66.229	11.948	57446209.229921	8	395.4284	7.68005e-05	3.33521e-04
2023/03/21	19:03:22	ok	ok	394.9000	50.772	0.041027	20.79	66.233	11.958	58171017.001775	8	395.3920	7.08537e-05	4.07627e-04
2023/03/21	19:08:22	ok	ok	394.9660	50.776	0.041027	20.76	66.142	11.921	57067319.850534	8	395.2889	7.71165e-05	4.37090e-04
2023/03/21	19:13:22	ok	ok	395.1640	50.781	0.041027	20.78	66.049	11.915	58237758.202139	8	395.3324	7.86824e-05	5.00993e-04
2023/03/21	19:18:22	ok	ok	395.1600	50.788	0.041027	20.78	66.113	11.927	59748312.747007	7	395.5843	7.21674e-05	2.75297e-04
2023/03/21	19:23:22	ok	ok	395.1840	50.796	0.041027	20.78	66.082	11.921	59354804.852793	8	395.5060	7.68062e-05	5.12014e-04
2023/03/21	19:28:22	ok	ok	395.1200	50.807	0.041027	20.78	66.101	11.925	54598800.889627	8	395.6249	7.53977e-05	3.91227e-04
2023/03/21	19:33:22	--	ok	395.3460	50.816	0.041027	20.76	66.014	11.898	59432237.089307	7	395.6528	7.62250e-05	4.07274e-04
2023/03/21	19:33:30	ok	ok	395.1980	50.774	0.041008	20.76	66.026	11.900	64875939.794398	8	395.4122	7.21417e-05	3.53705e-04
2023/03/21	19:38:29	--	ok	394.7280	50.776	0.041008	20.72	66.007	11.867	61882495.215433	7	395.3161	7.75625e-05	4.84625e-04
2023/03/21	19:38:36	ok	ok	395.0980	50.775	0.041022	20.73	66.041	11.884	59354657.748088	8	395.4534	7.31167e-05	4.02445e-04
2023/03/21	19:43:36	ok	ok	395.1440	50.781	0.041022	20.70	66.023	11.861	58780796.674224	10	395.4079	7.61428e-05	4.42923e-04
2023/03/21	19:48:36	--	ok	395.2240	50.784	0.041022	20.69	66.021	11.851	61118452.558367	6	395.6237	7.13697e-05	2.78890e-04
2023/03/21	19:48:43	ok	ok	395.0020	50.764	0.041011	20.69	66.012	11.850	60584112.879796	7	395.3815	7.10848e-05	2.10779e-04
2023/03/21	19:53:43	ok	ok	394.9780	50.772	0.041011	20.73	65.998	11.877	61962598.118330	9	395.2807	7.72465e-05	4.60796e-04
2023/03/21	19:58:43	ok	ok	394.9700	50.775	0.041011	20.66	66.004	11.828	56554218.236787	7	395.2907	7.78090e-05	5.17157e-04
2023/03/21	20:03:43	--	ok	395.2200	50.774	0.041011	20.65	66.012	11.820	59446993.317880	7	395.3925	7.65253e-05	4.50115e-04
2023/03/21	20:03:50	ok	ok	394.8400	50.755	0.040999	20.65	65.994	11.817	63564829.887696	7	395.3454	7.07211e-05	2.37940e-04
2023/03/21	20:08:50	ok	ok	394.8800	50.760	0.040999	20.63	65.925	11.796	59732641.971831	8	395.1774	7.76400e-05	3.91116e-04
2023/03/21	20:13:50	ok	ok	394.9520	50.767	0.040999	20.62	66.007	11.799	64974992.995718	7	395.4491	7.01856e-05	1.86129e-04
2023/03/21	20:18:50	ok	ok	395.0000	50.769	0.040999	20.59	66.058	11.790	58811056.370377	6	395.5184	6.99601e-05	2.24062e-04
2023/03/21	20:23:50	ok	ok	395.0180	50.769	0.040999	20.43	66.133	11.695	57381825.646205	9	395.3079	7.60497e-05	3.15148e-04
2023/03/21	20:28:50	ok	ok	394.9160	50.771	0.040999	20.42	66.192	11.697	60685566.507836	8	395.2941	7.69285e-05	4.27706e-04
2023/03/21	20:33:50	ok	ok	395.1520	50.775	0.040999	20.46	66.073	11.703	62391830.702635	6	395.6521	6.84388e-05	1.73602e-04
2023/03/21	20:38:50	--	ok	395.2060	50.780	0.040999	20.43	66.078	11.686	60829664.248560	8	395.5185	7.40795e-05	3.07108e-04
2023/03/21	20:38:57	ok	ok	395.0460	50.764	0.040988	20.46	66.040	11.697	61121105.248585	7	395.4156	7.12534e-05	2.79251e-04
2023/03/21	20:43:57	ok	ok	394.9140	50.764	0.040988	20.46	65.966	11.684	64469935.282249	6	395.5178	6.90904e-05	2.96453e-04
2023/03/21	20:48:57	ok	ok	395.0920	50.765	0.040988	20.48	66.044	11.709	62985837.795306	7	395.4023	7.32870e-05	4.16144e-04
2023/03/21	20:53:57	ok	ok	395.1940	50.769	0.040988	20.43	65.962	11.665	60444498.022539	7	395.3433	7.66585e-05	4.56881e-04
2023/03/21	20:58:57	--	ok	394.6900	50.773	0.040988	20.43	65.971	11.667	63437785.705549	7	395.4363	7.60136e-05	4.31244e-04
2023/03/21	20:59:04	--	ok	394.7480	50.775	0.041004	20.45	65.931	11.669	68872407.590459	6	395.6259	7.09893e-05	2.45134e-04
2023/03/21	20:59:12	--	ok	394.7420	50.774	0.041018	20.46	65.922	11.676	68111444.817231	7	395.5786	7.15521e-05	2.32941e-04
2023/03/21	20:59:19	--	ok	394.7320	50.770	0.041031	20.45	65.879	11.660	64248286.643191	6	395.6754	6.88551e-05	2.83449e-04
2023/03/21	20:59:26	--	ok	394.6440	50.763	0.041045	20.35	66.050	11.623	61099150.993660	6	395.4164	7.95307e-05	2.37824e-04
2023/03/21	20:59:34	--	ok	394.6800	50.759	0.041064	20.31	66.160	11.613	57628616.836286	6	395.5182	6.89628e-05	3.01744e-04
2023/03/21	20:59:41	ok	ok	395.0260	50.767	0.041081	20.29	66.296	11.628	59789114.432193	8	395.4627	7.19109e-05	3.81779e-04
2023/03/21	21:04:40	ok	ok	395.1720	50.783	0.041081	20.45	65.931	11.669	52516593.440966	8	395.5662	7.48547e-05	3.54387e-04
2023/03/21	21:09:40	--	ok	395.2100	50.793	0.041081	20.39	65.985	11.640	58434497.959022	6	395.7689	7.02397e-05	2.85221e-04
2023/03/21	21:09:47	ok	ok	395.1840	50.787	0.04107	20.39	65.962	11.636	59083835.792917	8	395.5538	7.46051e-05	3.90358e-04
2023/03/21	21:14:47	--	ok	395.2500	50.786	0.04107	20.43	65.917	11.657	61605878.051636	7	395.6660	7.18967e-05	1.65886e-04
2023/03/21	21:14:54	--	ok	395.2080	50.787	0.041057	20.39	65.856	11.618	63531827.500146	7	395.6290	7.28481e-05	2.43211e-04
2023/03/21	21:15:02	ok	ok	394.9660	50.775	0.041046	20.39	65.867	11.620	60544658.102938	8	395.5271	7.42288e-05	3.34302e-04
2023/03/21	21:20:01	ok	ok	395.1060	50.782	0.041046	20.33	65.921	11.591	62050771.895505	9	395.4543	7.76552e-05	4.37295e-04
2023/03/21	21:25:01	ok	ok	395.1940	50.784	0.041046	20.33	65.985	11.602	57682336.058278	9	395.3525	8.19873e-05	5.36714e-04
2023/03/21	21:30:01	ok	ok	395.1680	50.791	0.041046	20.35	65.975	11.610	55003612.824545	7	395.6148	7.53253e-05	3.54185e-04
2023/03/21	21:35:01	ok	ok	394.9140	50.799	0.041046	20.29	65.977	11.572	56505779.215931	8	395.5716	7.66667e-05	3.53138e-04
2023/03/21	21:40:01	--	ok	395.2160	50.802	0.041046	20.18	66.140	11.525	56090285.395023	7	395.6229	7.55342e-05	3.23106e-04
2023/03/21	21:40:08	ok	ok	395.1680	50.782	0.041035	20.22	66.072	11.542	63238915.938734	6	395.6970	6.95290e-05	3.14621e-04
2023/03/21	21:45:08	ok	ok	395.0340	50.782	0.041035	20.15	66.090	11.497	59491256.401211	6	395.5761	7.33596e-05	3.08892e-04
2023/03/21	21:50:08	--	ok	395.2100	50.784	0.041035	20.15	66.036	11.487	56466247.857748	7	395.6904	7.16173e-05	2.34518e-04
2023/03/21	21:50:15	ok	ok	394.9660	50.764	0.041024	20.15	66.036	11.487	64812777.179649	7	395.3226	7.50696e-05	3.86947e-04
2023/03/21	21:55:15	ok	ok	395.1560	50.763	0.041024	20.14	65.994	11.471	61369977.638866	5	395.4626	7.13718e-05	2.38485e-04
2023/03/21	22:00:15	ok	ok	394.9040	50.766	0.041024	20.18	65.980	11.497	55947235.252239	8	395.2979	7.74658e-05	4.70450e-04
2023/03/21	22:05:15	ok	ok	394.9080	50.768	0.041024	20.15	65.954	11.473	57485124.423089	7	395.3550	7.62776e-05	3.50812e-04
2023/03/21	22:10:15	ok	ok	395.0040	50.771	0.041024	20.16	65.934	11.478	58448824.019097	9	395.4195	7.57075e-05	3.90848e-04
2023/03/21	22:15:15	ok	ok	395.1560	50.776	0.041024	20.15	65.963	11.475	57184010.900609	7	395.4138	7.70900e-05	4.46382e-04
2023/03/21	22:20:15	ok	ok	394.8660	50.778	0.041024	20.15	65.899	11.463	53478033.195893	8	395.5356	7.51714e-05	3.09160e-04
2023/03/21	22:25:15	ok	ok	395.0840	50.780	0.041024	20.12	65.927	11.450	59571524.865916	5	395.7141	7.06001e-05	2.69623e-04
2023/03/21	22:30:15	ok	ok	394.9660	50.779	0.041024	20.12	65.916	11.448	57751113.793199	7	395.6241	7.24663e-05	3.03070e-04
2023/03/21	22:35:15	--	ok	395.2060	50.785	0.041024	20.12	65.907	11.447	58263376.985308	7	395.5234	7.82728e-05	4.90677e-04
2023/03/21	22:35:22	ok	ok	395.0160	50.761	0.041013	20.09	65.934	11.432	62570878.646902	7	395.4503	7.37593e-05	2.80949e-04
2023/03/21	22:40:22	ok	ok	395.0140	50.763	0.041013	20.09	65.966	11.438	61106814.918094	6	395.6751	6.70825e-05	2.66975e-04
2023/03/21	22:45:22	ok	ok	394.9400	50.764	0.041013	20.05	65.936	11.404	58189108.182928	8	395.4259	7.39608e-05	2.57669e-04
2023/03/21	22:50:22	ok	ok	395.1380	50.763	0.041013	19.98	66.032	11.374	59679857.722782	9	395.2567	8.02502e-05	4.39216e-04
2023/03/21	22:55:22	ok	ok	395.0320	50.765	0.041013	19.92	66.087	11.345	60675439.553443	7	395.3538	7.59505e-05	3.39351e-04
2023/03/21	23:00:22	ok	ok	394.8560	50.764	0.041013	19.89	66.072	11.322	56597704.690516	6	395.4471	7.37549e-05	3.44992e-04
2023/03/21	23:05:22	--	ok	394.7440	50.768	0.041013	19.92	65.971	11.325	60344888.440396	9	395.4070	7.65650e-05	3.84566e-04
2023/03/21	23:05:29	ok	ok	395.0040	50.767	0.041026	19.92	65.982	11.326	60965907.082952	7	395.6385	7.00605e-05	3.17883e-04
2023/03/21	23:10:29	ok	ok	395.0600	50.770	0.041026	19.94	65.908	11.323	61113382.518335	7	395.4478	7.66219e-05	3.49972e-04
2023/03/21	23:15:29	ok	ok	394.9940	50.772	0.041026	19.92	65.939	11.319	57837812.550689	7	395.4684	7.61539e-05	3.46124e-04
2023/03/21	23:20:29	ok	ok	394.9760	50.775	0.041026	19.92	65.991	11.328	60273442.889225	8	395.5669	7.43491e-05	3.66900e-04
2023/03/21	23:25:29	ok	ok	395.1820	50.776	0.041026	19.91	65.957	11.312	55738610.087364	9	395.4940	7.64397e-05	4.12313e-04
2023/03/21	23:30:29	ok	ok	395.1200	50.784	0.041026	19.92	65.917	11.315	64684221.592001	8	395.6574	7.25249e-05	3.24921e-04
2023/03/21	23:35:29	ok	ok	395.0400	50.785	0.041026	19.92	65.875	11.308	65074162.705736	6	395.7429	7.00987e-05	1.70001e-04
2023/03/21	23:40:29	ok	ok	395.0720	50.788	0.041026	19.91	65.936	11.308	56753771.804253	8	395.5428	7.60537e-05	4.56493e-04
2023/03/21	23:45:29	--	ok	395.3620	50.793	0.041026	19.91	65.861	11.295	61425137.093589	9	395.5803	7.57601e-05	5.00050e-04
2023/03/21	23:45:36	ok	ok	394.8900	50.747	0.041008	19.82	65.902	11.248	64135700.110664	8	395.2772	7.25805e-05	3.78126e-04
2023/03/21	23:50:36	--	ok	394.6540	50.752	0.041008	19.87	65.866	11.269	59233278.938133	9	395.1874	7.72696e-05	4.08673e-04
2023/03/21	23:50:43	ok	ok	394.8420	50.752	0.041025	19.91	65.829	11.290	62178657.888417	8	394.9316	8.58941e-05	8.28068e-04
2023/03/21	23:55:43	ok	ok	394.8460	50.753	0.041025	19.85	65.927	11.269	60880344.065741	8	395.3381	7.39353e-05	4.15324e-04
2023/03/22	00:00:43	--	ok	394.6720	50.751	0.041025	19.74	66.046	11.216	54278633.168254	7	395.2167	7.75530e-05	4.27035e-04
2023/03/22	00:00:50	ok	ok	395.1260	50.793	0.041043	19.71	66.018	11.194	62566972.492299	8	395.7025	7.16313e-05	4.04531e-04
2023/03/22	00:05:50	ok	ok	395.0940	50.777	0.041043	19.68	66.014	11.174	53799331.641891	7	395.5285	7.51369e-05	4.09994e-04
2023/03/22	00:10:50	--	ok	395.2220	50.783	0.041043	19.65	65.968	11.147	62790297.285512	6	395.7908	6.90009e-05	2.10187e-04
2023/03/22	00:10:57	ok	ok	395.0520	50.754	0.041031	19.70	65.963	11.174	65506484.399572	6	395.4187	7.29875e-05	2.20767e-04
2023/03/22	00:15:57	ok	ok	394.9560	50.758	0.041031	19.68	65.972	11.167	59131504.080053	9	395.3172	7.66886e-05	4.78329e-04
2023/03/22	00:20:57	ok	ok	394.9780	50.758	0.041031	19.74	65.917	11.194	60136223.469757	9	395.2930	7.86327e-05	4.34419e-04
2023/03/22	00:25:57	ok	ok	394.9200	50.760	0.041031	19.73	65.907	11.183	59624564.176870	8	395.3349	7.70552e-05	4.71903e-04
2023/03/22	00:30:57	ok	ok	394.9260	50.761	0.041031	19.73	65.852	11.174	58928720.015383	8	395.2219	8.35627e-05	8.55079e-04
2023/03/22	00:35:57	ok	ok	394.9480	50.765	0.041031	19.68	65.888	11.152	58056189.904018	7	395.4798	7.43249e-05	3.07621e-04
2023/03/22	00:40:57	ok	ok	395.0320	50.764	0.041031	19.64	65.913	11.129	56494409.203281	8	395.4342	7.66900e-05	3.70527e-04
2023/03/22	00:45:57	ok	ok	395.0860	50.767	0.041031	19.67	65.885	11.143	56773200.242521	8	395.4628	7.57313e-05	4.58311e-04
2023/03/22	00:50:57	ok	ok	395.0520	50.769	0.041031	19.63	65.890	11.116	54281447.457891	7	395.4055	7.76760e-05	6.37238e-04
2023/03/22	00:55:57	ok	ok	395.1280	50.765	0.041031	19.60	65.927	11.103	55472068.261657	9	395.4258	7.66930e-05	3.91109e-04
2023/03/22	01:00:57	--	ok	395.2240	50.771	0.041031	19.61	65.972	11.121	55266227.629595	9	395.4853	7.58305e-05	3.62145e-04
2023/03/22	01:01:04	ok	ok	394.9640	50.749	0.04102	19.57	65.913	11.083	62851250.555215	5	395.4042	7.11627e-05	2.05671e-04
2023/03/22	01:06:03	ok	ok	394.8020	50.747	0.04102	19.47	66.014	11.036	55399967.616283	7	395.2963	7.32440e-05	2.05224e-04
2023/03/22	01:11:03	ok	ok	394.9360	50.746	0.04102	19.43	66.072	11.018	62228317.016292	10	395.1612	7.78538e-05	3.95042e-04
2023/03/22	01:16:03	ok	ok	394.8760	50.747	0.04102	19.40	66.076	11.000	62459390.619691	8	395.1945	7.73184e-05	4.03903e-04
2023/03/22	01:21:03	ok	ok	394.8940	50.747	0.04102	19.44	65.998	11.015	55513219.105723	9	395.2398	7.79503e-05	4.60631e-04
2023/03/22	01:26:03	ok	ok	394.9000	50.749	0.04102	19.44	65.922	11.002	63715803.949409	6	395.4522	7.20614e-05	3.22461e-04
2023/03/22	01:31:03	ok	ok	395.0100	50.752	0.04102	19.44	65.975	11.011	62105051.063177	8	395.3557	7.56008e-05	3.65567e-04
2023/03/22	01:36:03	ok	ok	394.9760	50.751	0.04102	19.40	65.939	10.977	58301075.629901	10	395.2285	7.91505e-05	4.00197e-04
2023/03/22	01:41:03	ok	ok	395.0720	50.752	0.04102	19.46	65.895	11.008	60463670.676558	8	395.4680	7.22603e-05	2.34689e-04
2023/03/22	01:46:03	ok	ok	395.0800	50.753	0.04102	19.44	65.893	10.997	59005158.525787	9	395.0934	8.39576e-05	9.94395e-04
2023/03/22	01:51:03	ok	ok	394.8340	50.754	0.04102	19.46	65.884	11.006	62505069.856359	5	395.5640	7.04068e-05	2.39280e-04
2023/03/22	01:56:03	ok	ok	395.0100	50.757	0.04102	19.44	65.861	10.992	58505063.487458	2	395.4843	8.24228e-05	1.43731e-15
2023/03/22	02:01:03	ok	ok	395.0400	50.756	0.04102	19.43	65.890	10.988	57658719.742280	7	395.4962	7.32043e-05	2.03587e-04
2023/03/22	02:06:03	ok	ok	394.9800	50.759	0.04102	19.43	65.867	10.984	61167613.949535	5	395.5908	7.05467e-05	1.69813e-04
2023/03/22	02:11:03	ok	ok	395.1340	50.760	0.04102	19.34	65.917	10.937	56094843.025809	10	395.3599	7.66338e-05	3.41356e-04
2023/03/22	02:16:03	ok	ok	395.0420	50.757	0.04102	19.30	65.975	10.920	56162071.013663	7	395.6139	6.89424e-05	1.36303e-04
2023/03/22	02:21:03	ok	ok	395.0160	50.760	0.04102	19.26	66.032	10.902	60705946.565483	8	395.4121	7.68053e-05	4.36803e-04
2023/03/22	02:26:03	ok	ok	395.0000	50.762	0.04102	19.22	66.036	10.875	61794979.076230	9	395.4353	7.47941e-05	4.06058e-04
2023/03/22	02:31:03	ok	ok	394.9760	50.764	0.04102	19.24	65.954	10.878	57951470.674906	7	395.4360	7.63240e-05	3.92370e-04
2023/03/22	02:36:03	ok	ok	395.0580	50.765	0.04102	19.27	65.927	10.893	62867925.959600	6	395.6832	6.89013e-05	1.77706e-04
2023/03/22	02:41:03	ok	ok	395.1220	50.768	0.04102	19.27	65.866	10.883	58680458.492568	9	395.4645	7.59155e-05	3.18337e-04
2023/03/22	02:46:03	ok	ok	395.1000	50.768	0.04102	19.27	65.907	10.889	58113686.461348	9	395.4673	7.59650e-05	4.79120e-04
2023/03/22	02:51:03	ok	ok	395.1180	50.767	0.04102	19.24	65.902	10.870	58972433.881420	5	395.6734	7.23548e-05	1.66128e-04
2023/03/22	02:56:03	ok	ok	395.1100	50.778	0.04102	19.26	65.852	10.872	61387186.863179	5	395.7159	7.01192e-05	2.52215e-04
2023/03/22	03:01:03	ok	ok	395.1940	50.774	0.04102	19.24	65.838	10.859	60893979.961431	9	395.5312	7.47394e-05	3.73264e-04
2023/03/22	03:06:03	--	ok	395.2300	50.781	0.04102	19.26	65.840	10.870	54170843.861740	8	395.4569	8.39896e-05	3.12496e-04
2023/03/22	03:06:10	ok	ok	395.1000	50.748	0.041008	19.26	65.830	10.868	65574756.590979	7	395.4869	7.05186e-05	1.37120e-04
2023/03/22	03:11:10	ok	ok	394.8640	50.750	0.041008	19.26	65.863	10.874	63682272.614813	8	395.2745	7.64545e-05	5.07827e-04
2023/03/22	03:16:10	ok	ok	395.0820	50.747	0.041008	19.26	65.830	10.868	60905558.379896	8	395.3095	7.73624e-05	4.54186e-04
2023/03/22	03:21:10	ok	ok	394.9760	50.749	0.041008	19.20	65.895	10.841	62032527.852991	6	395.4989	7.21500e-05	2.97662e-04
2023/03/22	03:26:10	ok	ok	394.9340	50.746	0.041008	19.13	65.980	10.811	59623402.961176	6	395.1595	8.84813e-05	3.14626e-04
2023/03/22	03:31:10	ok	ok	394.9520	50.749	0.041008	19.07	65.971	10.774	60922138.266432	4	395.0715	1.03089e-04	3.20795e-04
2023/03/22	03:36:10	ok	ok	394.9980	50.745	0.041008	19.02	65.994	10.742	62690916.065879	9	395.3626	7.47279e-05	3.55894e-04
2023/03/22	03:41:10	ok	ok	394.9980	50.749	0.041008	19.09	65.917	10.774	60325043.935035	7	395.3666	7.54159e-05	3.85896e-04
2023/03/22	03:46:10	ok	ok	394.9980	50.749	0.041008	19.07	65.927	10.767	62820845.846228	10	395.3723	7.48858e-05	2.82535e-04
2023/03/22	03:51:10	ok	ok	395.0580	50.753	0.041008	19.12	65.913	10.792	60411119.565491	5	395.2239	8.99908e-05	3.94093e-04
2023/03/22	03:56:10	ok	ok	395.0980	50.759	0.041008	19.14	65.834	10.796	64234856.716914	5	395.6193	6.95265e-05	2.18689e-04
2023/03/22	04:01:10	ok	ok	395.1940	50.754	0.041008	19.14	65.834	10.796	60703544.802011	7	395.2230	9.00318e-05	3.65505e-04
2023/03/22	04:06:10	ok	ok	395.0840	50.760	0.041008	19.13	65.820	10.785	57198746.000282	7	395.3479	8.67784e-05	3.13804e-04
2023/03/22	04:11:10	--	ok	395.2040	50.760	0.041008	19.10	65.867	10.776	63221931.350231	3	395.4810	8.38326e-05	1.43818e-05
2023/03/22	04:11:17	ok	ok	395.0140	50.738	0.040997	19.13	65.895	10.797	67665216.410778	7	395.3383	7.35095e-05	2.46031e-04
2023/03/22	04:16:17	ok	ok	395.0260	50.739	0.040997	19.14	65.748	10.782	61008424.617301	9	395.3018	7.46083e-05	3.63988e-04
2023/03/22	04:21:17	--	ok	394.6480	50.741	0.040997	19.10	65.858	10.774	56120474.915898	2	395.2042	9.06680e-05	1.51196e-15
2023/03/22	04:21:24	ok	ok	394.9660	50.821	0.041015	19.09	65.876	10.767	66407636.080609	5	395.9940	6.33518e-05	2.53217e-04
2023/03/22	04:26:24	ok	ok	394.9600	50.815	0.041015	19.13	65.788	10.780	64238083.646472	6	395.6412	8.10993e-05	2.73986e-04
2023/03/22	04:31:24	ok	ok	395.1640	50.807	0.041015	19.10	65.815	10.767	59761054.319773	4	395.7591	7.45278e-05	2.29149e-04
2023/03/22	04:36:24	--	ok	395.2340	50.805	0.041015	19.07	65.885	10.760	60868884.422102	7	395.7412	7.20404e-05	3.28708e-04
2023/03/22	04:36:31	ok	ok	395.1280	50.757	0.041003	19.09	65.866	10.765	69959368.766021	7	395.6513	6.98676e-05	3.26709e-04
2023/03/22	04:41:31	--	ok	394.6640	50.751	0.041003	19.03	65.888	10.733	60113480.191516	7	395.3580	8.34139e-05	2.91225e-04
2023/03/22	04:41:38	--	ok	395.4420	50.864	0.04102	19.02	65.907	10.728	62653461.050638	8	395.9254	6.95033e-05	3.65024e-04
2023/03/22	04:41:46	--	ok	395.3520	50.743	0.040997	19.02	65.898	10.727	66222270.381523	9	395.3451	8.02475e-05	2.21318e-04
2023/03/22	04:41:53	--	ok	394.6300	50.688	0.040979	18.99	65.934	10.714	64505857.878024	8	395.0186	7.14532e-05	3.21781e-04
2023/03/22	04:42:00	ok	ok	394.9920	50.738	0.040998	18.98	65.911	10.702	67659391.784998	8	395.2957	7.85201e-05	3.13506e-04
2023/03/22	04:47:00	ok	ok	394.9480	50.742	0.040998	18.95	65.939	10.688	62614667.172649	8	395.2257	8.15029e-05	2.64972e-04
2023/03/22	04:52:00	ok	ok	394.9480	50.746	0.040998	18.99	65.902	10.709	64362029.100516	6	395.4452	7.48497e-05	1.92529e-04
2023/03/22	04:57:00	ok	ok	394.9140	50.745	0.040998	18.98	65.858	10.693	60071621.771912	9	395.2945	7.68672e-05	3.46128e-04
2023/03/22	05:02:00	--	ok	394.6480	50.747	0.040998	19.02	65.801	10.711	65261366.546580	7	395.3729	7.64349e-05	4.04964e-04
2023/03/22	05:02:07	--	ok	395.3280	50.848	0.041017	19.02	65.866	10.721	64323319.609790	5	395.9018	7.68627e-05	1.41696e-04
2023/03/22	05:02:14	--	ok	395.2400	50.750	0.041	19.01	65.863	10.712	68456562.572195	8	395.4035	8.03063e-05	3.41000e-04
2023/03/22	05:02:22	--	ok	394.7520	50.724	0.040987	18.93	65.904	10.674	65316151.755297	8	395.1777	7.21647e-05	3.96166e-04
2023/03/22	05:02:29	ok	ok	395.0100	50.741	0.041	18.89	65.982	10.659	68144157.677896	7	395.4926	7.06253e-05	2.76071e-04
2023/03/22	05:07:29	ok	ok	395.0960	50.754	0.041	19.02	65.812	10.713	59251362.832337	8	395.3375	8.59654e-05	2.91909e-04
2023/03/22	05:12:29	ok	ok	395.0700	50.759	0.041	19.06	65.840	10.744	63173677.701118	4	395.5625	7.48878e-05	2.34140e-04
2023/03/22	05:17:29	--	ok	394.7600	50.756	0.041	19.06	65.798	10.737	64103125.806234	3	395.4347	8.66683e-05	3.41607e-05
2023/03/22	05:17:36	--	ok	395.3860	50.840	0.041012	19.06	65.820	10.741	64571169.362279	6	395.7151	8.48245e-05	2.87291e-04
2023/03/22	05:17:44	ok	ok	394.9000	50.743	0.040993	19.06	65.788	10.736	66859081.595307	6	395.5177	6.94532e-05	1.39270e-04
2023/03/22	05:22:43	--	ok	394.6140	50.744	0.040993	19.07	65.789	10.744	65219317.586030	4	395.4457	7.35530e-05	1.48987e-04
2023/03/22	05:22:50	--	ok	395.3760	50.836	0.041012	19.03	65.803	10.720	62796383.166088	7	395.8393	7.43096e-05	3.02287e-04
2023/03/22	05:22:58	ok	ok	395.0540	50.745	0.040993	19.06	65.820	10.741	67301438.143679	7	395.4846	7.19662e-05	2.23004e-04
2023/03/22	05:27:57	ok	ok	395.0280	50.745	0.040993	19.02	65.812	10.713	61291883.574523	7	395.1500	9.88119e-05	4.37927e-04
2023/03/22	05:32:57	ok	ok	394.9360	50.745	0.040993	19.03	65.835	10.725	59588875.897293	8	395.3462	7.59028e-05	3.97387e-04
2023/03/22	05:37:57	ok	ok	395.0420	50.746	0.040993	19.05	65.817	10.730	67213755.129906	7	395.4029	7.60271e-05	5.50937e-04
2023/03/22	05:42:57	ok	ok	395.1300	50.751	0.040993	19.07	65.843	10.753	60384562.872421	8	395.3538	7.72269e-05	4.78734e-04
2023/03/22	05:47:57	ok	ok	395.1780	50.751	0.040993	19.07	65.821	10.750	64687302.737697	5	395.2551	9.08209e-05	2.89802e-04
2023/03/22	05:52:57	ok	ok	395.0440	50.748	0.040993	18.99	65.893	10.707	61144363.903271	5	395.4348	8.26918e-05	1.05977e-04
2023/03/22	05:57:57	ok	ok	395.0360	50.750	0.040993	18.91	66.017	10.675	66878879.300506	5	395.5895	6.94527e-05	1.72089e-04
2023/03/22	06:02:57	ok	ok	395.0860	50.750	0.040993	18.91	65.931	10.661	63332132.730859	8	395.2428	8.79995e-05	4.90759e-04
2023/03/22	06:07:57	ok	ok	395.0000	50.753	0.040993	18.99	65.881	10.705	63968816.775615	5	396.0084	5.26826e-05	6.71191e-04
2023/03/22	06:12:57	ok	ok	395.0940	50.753	0.040993	18.95	65.895	10.681	66241873.716125	7	395.5221	7.38489e-05	4.41159e-04
2023/03/22	06:17:57	ok	ok	395.1320	50.758	0.040993	18.98	65.815	10.686	63022722.667741	5	395.2566	9.55440e-05	3.29388e-04
2023/03/22	06:22:57	--	ok	394.7720	50.760	0.040993	18.99	65.872	10.704	62985739.397238	7	395.3535	8.66543e-05	2.73654e-04
2023/03/22	06:23:04	--	ok	395.3220	50.833	0.041005	18.96	65.888	10.690	63923552.392386	5	395.9012	7.17325e-05	2.24430e-04
2023/03/22	06:23:12	ok	ok	394.9720	50.747	0.040988	18.98	65.890	10.698	68664191.435758	5	395.5103	7.74397e-05	2.13474e-04
2023/03/22	06:28:11	ok	ok	395.0180	50.747	0.040988	18.98	65.879	10.697	63436470.933936	5	395.2040	8.76448e-05	3.95172e-04
2023/03/22	06:33:11	ok	ok	394.8460	50.750	0.040988	19.01	65.843	10.709	62806505.789900	7	395.6040	6.96068e-05	1.55113e-04
2023/03/22	06:38:11	ok	ok	395.1200	50.750	0.040988	18.96	65.876	10.688	66092871.584360	6	395.5914	6.91941e-05	1.59219e-04
2023/03/22	06:43:11	ok	ok	395.1140	50.751	0.040988	18.99	65.849	10.700	64085113.529879	8	395.2460	8.80350e-05	4.39962e-04
2023/03/22	06:48:11	ok	ok	394.9980	50.753	0.040988	19.02	65.844	10.718	64640376.358008	5	395.5405	7.58495e-05	2.11912e-04
2023/03/22	06:53:11	--	ok	395.2080	50.753	0.040988	19.01	65.811	10.704	65664625.722781	6	395.6772	6.83340e-05	1.72825e-04
2023/03/22	06:53:18	ok	ok	395.0740	50.739	0.040977	19.05	65.797	10.727	66249467.434699	5	395.4700	7.07642e-05	2.10521e-04
2023/03/22	06:58:18	ok	ok	394.8700	50.737	0.040977	19.02	65.898	10.727	63034312.131970	10	395.2091	7.67286e-05	4.83520e-04
2023/03/22	07:03:18	ok	ok	394.9680	50.737	0.040977	18.99	65.902	10.709	59819625.341057	9	395.2914	7.36143e-05	2.85619e-04
2023/03/22	07:08:18	ok	ok	394.9000	50.736	0.040977	18.93	65.968	10.684	58475423.891705	9	395.4919	6.64244e-05	5.83781e-04
2023/03/22	07:13:18	ok	ok	394.8820	50.736	0.040977	18.86	66.009	10.647	63715869.649392	9	395.3358	7.27874e-05	2.52318e-04
2023/03/22	07:18:18	--	ok	394.5800	50.736	0.040977	18.92	65.861	10.658	66250130.990143	9	395.2449	7.61758e-05	3.45544e-04
2023/03/22	07:18:26	--	ok	395.3960	50.822	0.040999	18.95	65.875	10.677	65045976.502199	4	395.8888	7.75751e-05	4.55941e-05
2023/03/22	07:18:33	--	ok	394.6280	50.738	0.040978	18.95	65.834	10.671	60932361.622668	8	395.3268	7.39713e-05	3.63358e-04
2023/03/22	07:18:40	ok	ok	395.1680	50.796	0.040997	18.85	65.934	10.625	62997694.968915	8	395.7681	7.21993e-05	3.61916e-04
2023/03/22	07:23:40	ok	ok	394.9980	50.828	0.040997	18.98	65.911	10.702	65978173.126302	7	395.7192	7.57874e-05	3.96724e-04
2023/03/22	07:28:40	--	ok	395.3320	50.819	0.040997	18.95	65.895	10.681	64852356.816966	9	395.6863	7.57747e-05	3.33438e-04
2023/03/22	07:28:47	ok	ok	395.0140	50.743	0.04098	18.96	65.888	10.690	69980977.181763	4	395.5201	7.79973e-05	2.53052e-04
2023/03/22	07:33:47	--	ok	395.3360	50.746	0.04098	18.99	65.893	10.707	57644133.778261	8	395.2341	8.82435e-05	4.19988e-04
2023/03/22	07:33:54	--	ok	394.6120	50.712	0.040963	18.96	65.921	10.695	64641582.049202	2	395.0276	8.64690e-05	3.66868e-16
2023/03/22	07:34:02	ok	ok	395.0920	50.753	0.040983	18.99	65.829	10.697	68320304.764217	8	395.5169	7.28871e-05	3.15066e-04
2023/03/22	07:39:01	ok	ok	395.0140	50.750	0.040983	18.99	65.849	10.700	60134519.741480	5	395.2373	9.05320e-05	4.42014e-04
2023/03/22	07:44:01	ok	ok	395.0260	50.757	0.040983	18.98	65.879	10.697	61674138.161171	5	395.5607	7.44104e-05	2.27482e-04
2023/03/22	07:49:01	ok	ok	395.0140	50.758	0.040983	18.99	65.861	10.702	67188837.711988	3	395.5846	7.84733e-05	2.75579e-05
2023/03/22	07:54:01	ok	ok	395.0560	50.761	0.040983	19.06	65.852	10.746	63057473.694501	5	395.1689	1.06078e-04	4.20752e-04
2023/03/22	07:59:01	ok	ok	395.1100	50.764	0.040983	19.06	65.884	10.751	58349482.864328	7	395.5020	8.15066e-05	2.09052e-04
2023/03/22	08:04:01	ok	ok	395.1240	50.770	0.040983	19.07	65.834	10.752	62211907.431368	8	395.5193	8.43522e-05	3.14443e-04
2023/03/22	08:09:01	ok	ok	394.9820	50.769	0.040983	19.09	65.876	10.767	60907791.080463	7	395.5678	7.58127e-05	4.18950e-04
2023/03/22	08:14:01	ok	ok	394.8260	50.764	0.040983	19.09	65.876	10.767	63584036.630562	4	395.6767	7.72154e-05	5.23954e-05
2023/03/22	08:19:01	--	ok	395.3920	50.783	0.040983	19.13	65.872	10.793	63793565.301733	9	395.5332	7.78968e-05	5.04235e-04
2023/03/22	08:19:08	ok	ok	394.8560	50.729	0.040963	19.07	65.885	10.760	66456643.220627	7	395.3619	6.94515e-05	2.82121e-04
2023/03/22	08:24:08	ok	ok	394.8760	50.734	0.040963	19.12	65.902	10.790	65506159.759107	5	395.2978	7.16897e-05	2.39984e-04
2023/03/22	08:29:08	--	ok	394.7920	50.734	0.040963	19.09	65.856	10.764	64777162.395670	8	395.1904	7.52353e-05	3.69960e-04
2023/03/22	08:29:16	ok	ok	395.1920	50.754	0.040973	19.17	65.826	10.813	65978127.380209	6	395.5447	7.82318e-05	1.90578e-04
2023/03/22	08:34:15	ok	ok	395.1080	50.751	0.040973	19.13	65.830	10.787	66094902.911018	9	395.3080	8.11566e-05	6.29288e-04
2023/03/22	08:39:15	ok	ok	395.0900	50.751	0.040973	19.02	66.023	10.747	63735326.640430	8	395.3668	8.01507e-05	2.97069e-04
2023/03/22	08:44:16	ok	ok	395.0600	50.750	0.040973	19.01	65.980	10.732	70064642.871958	6	395.5596	7.17766e-05	3.02948e-04
2023/03/22	08:49:15	ok	ok	395.0180	50.754	0.040973	19.09	65.949	10.779	62091191.865402	7	395.4273	8.24236e-05	2.50767e-04
2023/03/22	08:54:15	ok	ok	395.1160	50.754	0.040973	19.12	65.934	10.795	60915637.044214	5	395.5320	7.54944e-05	1.70982e-04
2023/03/22	08:59:15	ok	ok	395.1900	50.758	0.040973	19.09	65.834	10.760	62526422.442447	4	395.6209	7.55793e-05	8.12336e-05
2023/03/22	09:04:15	ok	ok	395.1840	50.764	0.040973	19.14	65.898	10.806	68990414.580127	8	395.5281	7.43106e-05	3.89322e-04
2023/03/22	09:09:15	ok	ok	395.1620	50.770	0.040973	19.14	65.885	10.804	64236174.597243	7	395.4951	8.21519e-05	2.83936e-04
2023/03/22	09:14:15	--	ok	395.2840	50.770	0.040973	19.17	65.858	10.818	63108669.910701	7	395.4750	8.23342e-05	2.75918e-04
2023/03/22	09:14:22	ok	ok	394.8800	50.736	0.040959	19.19	65.820	10.821	63108998.383073	6	395.4911	6.88518e-05	2.42889e-04
2023/03/22	09:19:22	ok	ok	394.9440	50.738	0.040959	19.17	65.922	10.829	58918973.651696	9	395.2797	7.49867e-05	2.83749e-04
2023/03/22	09:24:22	ok	ok	394.9600	50.740	0.040959	19.24	65.902	10.870	59918734.878417	9	395.2467	7.83423e-05	3.98449e-04
2023/03/22	09:29:22	ok	ok	395.1860	50.740	0.040959	19.27	65.895	10.887	61263439.917453	7	395.3152	7.46502e-05	2.91083e-04
2023/03/22	09:34:22	ok	ok	395.0300	50.741	0.040959	19.24	65.870	10.865	60861124.398709	8	395.3245	7.50853e-05	3.70911e-04
2023/03/22	09:39:22	ok	ok	395.0100	50.745	0.040959	19.26	65.945	10.887	62692653.811573	9	395.3351	7.56889e-05	3.29070e-04
2023/03/22	09:44:22	ok	ok	395.1760	50.744	0.040959	19.23	65.995	10.877	61312574.057487	6	395.4987	7.05495e-05	1.93811e-04
2023/03/22	09:49:22	ok	ok	395.1820	50.746	0.040959	19.30	65.867	10.902	60655347.571350	10	395.3598	7.58713e-05	4.31434e-04
2023/03/22	09:54:22	ok	ok	395.1400	50.750	0.040959	19.34	65.875	10.930	60372142.464377	9	395.3408	7.69116e-05	3.77912e-04
2023/03/22	09:59:22	--	ok	394.7780	50.753	0.040959	19.36	65.867	10.939	59655719.195425	6	395.5024	7.33076e-05	2.63097e-04
2023/03/22	09:59:29	--	ok	395.3800	50.795	0.04097	19.34	65.875	10.930	66730330.210164	5	395.8750	7.01709e-05	1.68193e-04
2023/03/22	09:59:37	--	ok	394.7960	50.738	0.04095	19.34	65.885	10.932	62290071.767954	8	395.2556	7.48347e-05	3.26037e-04
2023/03/22	09:59:44	ok	ok	395.1600	50.752	0.04096	19.32	65.829	10.906	64901879.804612	6	395.6074	7.03781e-05	1.96026e-04
2023/03/22	10:04:43	--	ok	395.2220	50.758	0.04096	19.36	65.867	10.939	61542433.516995	8	395.4362	7.67306e-05	4.16562e-04
2023/03/22	10:04:50	ok	ok	394.9260	50.739	0.040949	19.37	65.849	10.945	65866788.025152	8	395.2889	7.49055e-05	3.21390e-04
2023/03/22	10:09:50	--	ok	394.6860	50.740	0.040949	19.39	65.872	10.957	60237723.326294	10	395.2821	7.54452e-05	3.44793e-04
2023/03/22	10:09:57	--	ok	395.3780	50.790	0.040965	19.46	65.863	11.002	62221695.189956	8	395.7508	7.11542e-05	3.58934e-04
2023/03/22	10:10:05	--	ok	394.5940	50.736	0.040946	19.44	65.829	10.986	62155646.134773	8	395.3033	7.39057e-05	3.20810e-04
2023/03/22	10:10:12	--	ok	395.2800	50.778	0.040967	19.46	65.747	10.983	59854792.949755	6	395.8314	6.99269e-05	1.87369e-04
2023/03/22	10:10:19	--	ok	394.5360	50.737	0.040952	19.36	65.730	10.917	67327543.975381	4	395.2333	8.79733e-05	4.15467e-05
2023/03/22	10:10:26	--	ok	395.3400	50.801	0.040976	19.29	65.856	10.891	60334557.784906	8	395.8504	7.23540e-05	3.56045e-04
2023/03/22	10:10:34	ok	ok	395.0200	50.746	0.040959	19.23	66.058	10.887	58178818.759279	5	395.5901	7.32327e-05	2.99200e-04
2023/03/22	10:15:33	ok	ok	395.1700	50.758	0.040959	19.44	65.881	10.995	57186002.318643	7	395.5325	7.50284e-05	3.10050e-04
2023/03/22	10:20:33	ok	ok	395.0960	50.762	0.040959	19.46	65.895	11.008	58231626.302800	5	395.7167	6.88978e-05	1.74092e-04
2023/03/22	10:25:33	ok	ok	394.9780	50.770	0.040959	19.50	65.879	11.031	62297431.654048	5	395.7474	6.94156e-05	1.55924e-04
2023/03/22	10:30:33	ok	ok	395.0120	50.766	0.040959	19.53	65.916	11.056	61555389.343812	8	395.5485	7.59511e-05	3.69414e-04
2023/03/22	10:35:33	ok	ok	395.1760	50.771	0.040959	19.56	65.921	11.074	61553034.493176	4	395.5225	8.62489e-05	5.89763e-05
2023/03/22	10:40:33	--	ok	395.2780	50.773	0.040959	19.58	65.916	11.093	58928154.153761	6	395.7058	7.23166e-05	3.14921e-04
2023/03/22	10:40:40	ok	ok	394.9260	50.744	0.040944	19.56	65.899	11.071	61453917.031245	6	395.4864	7.02718e-05	2.13235e-04
2023/03/22	10:45:39	ok	ok	394.9600	50.745	0.040944	19.57	65.881	11.078	61010191.377664	6	395.3954	7.35748e-05	2.88029e-04
2023/03/22	10:50:39	ok	ok	395.0360	50.749	0.040944	19.57	65.922	11.085	59861193.747476	7	395.4132	7.34905e-05	2.88900e-04
2023/03/22	10:55:39	ok	ok	395.0260	50.750	0.040944	19.63	65.870	11.113	58655968.814197	9	395.3692	7.66784e-05	4.24574e-04
2023/03/22	11:00:39	ok	ok	395.0080	50.754	0.040944	19.67	65.876	11.142	61565900.381803	5	395.5749	7.02559e-05	2.21851e-04
2023/03/22	11:05:39	ok	ok	395.0620	50.753	0.040944	19.67	65.876	11.142	60121151.402469	7	395.6136	7.07789e-05	2.64778e-04
2023/03/22	11:10:39	ok	ok	395.0380	50.757	0.040944	19.70	65.911	11.165	60099805.592154	5	395.5998	7.13607e-05	2.66892e-04
2023/03/22	11:15:39	ok	ok	395.1780	50.758	0.040944	19.73	65.895	11.181	57608773.874800	6	395.4522	7.62308e-05	5.80127e-04
2023/03/22	11:20:39	ok	ok	395.1020	50.760	0.040944	19.75	65.899	11.200	61170868.625248	7	395.3953	7.77048e-05	4.90746e-04
2023/03/22	11:25:39	ok	ok	395.1560	50.760	0.040944	19.75	65.931	11.205	60652557.954903	8	395.5217	7.66525e-05	3.78660e-04
2023/03/22	11:30:39	--	ok	395.2140	50.761	0.040944	19.85	65.852	11.257	57416375.559026	7	395.4626	7.80335e-05	5.53951e-04
2023/03/22	11:30:46	ok	ok	394.9560	50.747	0.040933	19.81	65.824	11.226	59348054.359599	7	395.4424	7.17351e-05	2.42968e-04
2023/03/22	11:35:45	ok	ok	394.9820	50.749	0.040933	19.82	65.858	11.240	56773535.795050	7	395.2724	7.76664e-05	5.11339e-04
2023/03/22	11:40:45	ok	ok	395.0520	50.752	0.040933	19.87	65.898	11.275	59439309.000090	7	395.3604	7.53513e-05	2.86916e-04
2023/03/22	11:45:45	ok	ok	395.1960	50.756	0.040933	19.95	65.867	11.324	55968808.697728	8	395.4397	7.50415e-05	2.98536e-04
2023/03/22	11:50:45	--	ok	395.2040	50.756	0.040933	20.00	65.949	11.369	56526433.666835	9	395.4432	7.47199e-05	2.85195e-04
2023/03/22	11:50:52	ok	ok	394.8000	50.739	0.040922	20.00	65.949	11.369	59872051.962958	8	395.2835	7.33262e-05	3.65910e-04
2023/03/22	11:55:52	ok	ok	395.0840	50.746	0.040922	20.05	65.904	11.398	56361090.629357	7	395.1852	7.79125e-05	4.08986e-04
2023/03/22	12:00:52	ok	ok	394.8760	50.751	0.040922	20.12	65.885	11.443	60602343.535775	6	395.2399	7.76075e-05	5.24864e-04
2023/03/22	12:05:52	ok	ok	394.8640	50.752	0.040922	20.16	65.934	11.478	58176276.660476	8	395.3513	7.60733e-05	3.43967e-04
2023/03/22	12:10:52	--	ok	394.6680	50.754	0.040922	20.21	65.876	11.497	63868343.292513	7	395.2905	7.79880e-05	4.86465e-04
2023/03/22	12:11:00	--	ok	395.5040	50.802	0.040939	20.22	65.890	11.510	66588986.553924	6	395.8817	7.14378e-05	2.98096e-04
2023/03/22	12:11:07	ok	ok	394.8880	50.735	0.040913	20.26	65.885	11.536	71265763.825370	6	395.4866	6.58330e-05	3.89672e-04
2023/03/22	12:16:06	--	ok	394.5240	50.749	0.040913	20.33	65.856	11.580	60249735.727673	8	395.2402	7.49632e-05	3.76422e-04
2023/03/22	12:16:13	--	ok	395.5320	50.806	0.040938	20.32	65.789	11.559	67585317.966261	5	395.9134	7.13023e-05	1.74567e-04
2023/03/22	12:16:21	ok	ok	394.8880	50.729	0.04091	20.32	65.811	11.563	75175039.944634	5	395.3304	6.98084e-05	2.92651e-04
2023/03/22	12:21:20	ok	ok	394.9300	50.738	0.04091	20.32	65.895	11.577	58208363.112195	7	395.1891	7.52994e-05	3.25084e-04
2023/03/22	12:26:20	ok	ok	394.8300	50.745	0.04091	20.36	65.936	11.612	67449067.736429	7	395.2252	8.14000e-05	2.56183e-04
2023/03/22	12:31:20	--	ok	394.5740	50.747	0.04091	20.40	65.957	11.645	67438800.294594	7	395.3236	7.35281e-05	2.69221e-04
2023/03/22	12:31:27	--	ok	395.4700	50.800	0.040932	20.40	65.934	11.640	64549905.704155	7	395.8835	7.25751e-05	2.28875e-04
2023/03/22	12:31:34	ok	ok	394.9320	50.739	0.040908	20.36	65.936	11.612	69381416.287255	7	395.2792	7.24373e-05	3.78194e-04
2023/03/22	12:36:34	--	ok	394.5540	50.750	0.040908	20.45	65.943	11.671	62858378.427608	5	395.2495	8.20414e-05	1.75719e-04
2023/03/22	12:36:41	--	ok	395.4400	50.810	0.040931	20.48	65.927	11.688	70358298.402621	8	395.8705	7.26089e-05	3.49651e-04
2023/03/22	12:36:49	ok	ok	395.0880	50.749	0.040908	20.49	65.866	11.686	64367487.406450	8	395.4032	7.20566e-05	3.78941e-04
2023/03/22	12:41:48	ok	ok	394.9840	50.752	0.040908	20.53	65.927	11.726	63752435.165600	9	395.3197	7.45901e-05	4.00138e-04
2023/03/22	12:46:48	ok	ok	394.9500	50.757	0.040908	20.56	65.943	11.748	66040389.475277	6	395.4536	7.29684e-05	3.24838e-04
2023/03/22	12:51:48	ok	ok	395.0180	50.760	0.040908	20.63	65.989	11.807	68381867.801333	7	395.4401	7.34803e-05	2.75982e-04
2023/03/22	12:56:48	ok	ok	395.0840	50.764	0.040908	20.68	65.966	11.832	71127646.784455	7	395.3902	7.66585e-05	3.38955e-04
2023/03/22	13:01:48	ok	ok	395.1540	50.768	0.040908	20.76	66.026	11.900	65204658.573832	7	395.4485	7.52069e-05	3.95633e-04
2023/03/22	13:06:48	--	ok	395.2780	50.771	0.040908	20.79	65.957	11.908	69919776.895147	6	395.6337	7.07253e-05	2.53566e-04
2023/03/22	13:06:55	ok	ok	394.9800	50.736	0.040894	20.82	65.962	11.927	74002946.447286	9	395.2405	7.38343e-05	3.68117e-04
2023/03/22	13:11:55	ok	ok	394.9500	50.744	0.040894	20.84	66.032	11.960	68377010.385281	9	395.2688	7.40485e-05	3.53004e-04
2023/03/22	13:16:55	ok	ok	394.9660	50.753	0.040894	20.89	66.018	11.988	67722545.546922	8	395.2655	7.61668e-05	4.39898e-04
2023/03/22	13:21:55	ok	ok	395.0160	50.752	0.040894	20.90	66.009	11.995	63867158.188850	7	395.3560	7.27533e-05	3.15939e-04
2023/03/22	13:26:55	ok	ok	395.0340	50.758	0.040894	21.01	65.989	12.070	69009332.240903	8	395.3414	7.48458e-05	4.29014e-04
2023/03/22	13:31:55	ok	ok	395.0500	50.765	0.040894	21.07	66.035	12.118	68406682.162886	8	395.4163	7.48466e-05	3.43441e-04
2023/03/22	13:36:55	ok	ok	395.0200	50.767	0.040894	21.10	66.082	12.149	66209928.862546	6	395.5461	7.08491e-05	3.17477e-04
2023/03/22	13:41:55	--	ok	394.7320	50.772	0.040894	21.14	66.090	12.180	67495313.639550	7	395.4506	7.59836e-05	3.51912e-04
2023/03/22	13:42:02	ok	ok	395.0200	50.797	0.040907	21.13	66.087	12.170	74581440.687736	5	395.7257	8.29679e-05	2.15095e-04
2023/03/22	13:47:02	--	ok	395.4760	50.806	0.040907	21.21	66.062	12.224	67369222.879188	7	395.8028	7.36008e-05	3.54126e-04
2023/03/22	13:47:10	--	ok	394.5840	50.750	0.040882	21.23	66.030	12.228	64136752.092398	5	395.1220	8.66398e-05	2.72631e-04
2023/03/22	13:47:17	--	ok	395.3960	50.793	0.040904	21.21	65.986	12.210	69521195.800481	8	395.7817	7.31631e-05	3.49110e-04
2023/03/22	13:47:24	--	ok	394.4700	50.737	0.040883	21.20	65.994	12.202	73733866.193048	10	395.2460	7.60180e-05	3.79440e-04
2023/03/22	13:47:31	--	ok	395.5040	50.803	0.040911	21.14	66.014	12.166	69501983.563863	6	395.9888	6.91511e-05	2.42750e-04
2023/03/22	13:47:39	ok	ok	395.1060	50.721	0.040885	21.10	66.017	12.137	69421802.586768	8	395.2408	7.33682e-05	2.98952e-04
2023/03/22	13:52:38	--	ok	394.6200	50.760	0.040885	21.24	66.055	12.244	74742728.250465	6	395.4693	7.20026e-05	2.63392e-04
2023/03/22	13:52:45	ok	ok	395.1180	50.803	0.040905	21.23	66.041	12.230	71385413.699946	6	395.9389	7.16309e-05	2.85193e-04
2023/03/22	13:57:45	--	ok	395.5740	50.808	0.040905	21.27	66.050	12.262	66499367.981370	4	395.9202	7.01754e-05	2.81311e-04
2023/03/22	13:57:52	--	ok	394.5120	50.718	0.040875	21.27	66.017	12.256	67443756.214053	6	395.1689	7.37023e-05	3.56622e-04
2023/03/22	13:57:59	ok	ok	394.9760	50.795	0.0409	21.27	66.050	12.262	68042954.956341	8	395.8117	7.10461e-05	4.68789e-04
2023/03/22	14:02:59	--	ok	395.3900	50.798	0.0409	21.30	66.035	12.280	66559245.718239	7	395.7229	7.68953e-05	5.05149e-04
2023/03/22	14:03:06	ok	ok	394.9200	50.754	0.04088	21.31	66.036	12.290	70192713.513419	6	395.4235	7.14252e-05	2.65056e-04
2023/03/22	14:08:06	ok	ok	395.0460	50.760	0.04088	21.30	66.078	12.288	63445550.231776	8	395.3125	7.63203e-05	3.74222e-04
2023/03/22	14:13:06	ok	ok	395.0200	50.767	0.04088	21.36	66.035	12.320	61195080.728970	8	395.3287	7.68762e-05	4.27029e-04
2023/03/22	14:18:06	ok	ok	394.8740	50.771	0.04088	21.37	66.113	12.344	55352188.620374	10	395.3985	7.45644e-05	3.33379e-04
2023/03/22	14:23:06	ok	ok	394.8340	50.778	0.04088	21.41	66.078	12.368	51927825.859716	9	395.3978	7.65111e-05	3.45682e-04
2023/03/22	14:28:06	ok	ok	395.0220	50.777	0.04088	21.41	66.110	12.374	51820379.783559	5	395.5945	6.98081e-05	2.37097e-04
2023/03/22	14:33:06	ok	ok	395.0720	50.779	0.04088	21.41	66.090	12.370	50875592.884516	8	395.4617	7.49251e-05	3.02362e-04
2023/03/22	14:38:06	--	ok	394.7620	50.781	0.04088	21.44	66.050	12.384	59116362.232049	10	395.5062	7.47914e-05	3.17734e-04
2023/03/22	14:38:13	ok	ok	395.0680	50.804	0.040892	21.41	66.078	12.368	55354468.404276	7	395.8204	7.32702e-05	2.71875e-04
2023/03/22	14:43:13	--	ok	395.4080	50.807	0.040892	21.47	66.049	12.403	49966985.270123	9	395.6977	7.69207e-05	4.05748e-04
2023/03/22	14:43:20	ok	ok	394.9640	50.762	0.040871	21.47	66.003	12.394	52711370.211448	6	395.5219	6.92399e-05	2.59362e-04
2023/03/22	14:48:20	ok	ok	394.8820	50.763	0.040871	21.45	66.117	12.406	48594324.434684	9	395.3291	7.54278e-05	4.26982e-04
2023/03/22	14:53:20	ok	ok	395.0480	50.772	0.040871	21.47	66.078	12.408	51785798.937341	6	395.5834	6.95377e-05	2.81450e-04
2023/03/22	14:58:20	ok	ok	394.9800	50.775	0.040871	21.48	66.123	12.428	51427978.103285	10	395.4431	7.47408e-05	3.78743e-04
2023/03/22	15:03:20	ok	ok	395.0220	50.780	0.040871	21.55	66.105	12.475	48994620.251841	8	395.5325	7.18345e-05	3.54944e-04
2023/03/22	15:08:20	ok	ok	395.0000	50.782	0.040871	21.55	66.117	12.477	53857812.700228	8	395.5432	7.27070e-05	3.53500e-04
2023/03/22	15:13:20	ok	ok	395.0700	50.783	0.040871	21.57	66.087	12.481	49554938.754101	8	395.5184	7.36573e-05	3.65583e-04
2023/03/22	15:18:20	ok	ok	395.1460	50.786	0.040871	21.60	66.073	12.501	54089208.587434	6	395.7658	6.77959e-05	3.02036e-04
2023/03/22	15:23:20	ok	ok	395.0940	50.789	0.040871	21.61	66.076	12.512	52731768.569589	6	395.7467	6.87852e-05	2.61820e-04
2023/03/22	15:28:20	ok	ok	395.1100	50.791	0.040871	21.67	66.096	12.556	49868208.560864	9	395.4573	7.93227e-05	8.00203e-04
2023/03/22	15:33:20	--	ok	395.2860	50.793	0.040871	21.70	66.091	12.576	51905883.279994	7	395.7344	7.14437e-05	3.07772e-04
2023/03/22	15:33:27	ok	ok	394.9420	50.753	0.040855	21.65	66.050	12.537	55498139.948406	9	395.3916	7.18523e-05	3.09935e-04
2023/03/22	15:38:27	--	ok	394.7280	50.757	0.040855	21.67	66.076	12.552	51836886.467614	9	395.2892	7.58279e-05	4.44928e-04
2023/03/22	15:38:34	ok	ok	395.1360	50.795	0.040869	21.65	66.073	12.542	55329168.514878	8	395.7752	7.03236e-05	4.48395e-04
2023/03/22	15:43:34	ok	ok	394.8620	50.794	0.040869	21.70	66.136	12.585	52488370.161039	9	395.6150	7.60441e-05	5.07696e-04
2023/03/22	15:48:34	--	ok	395.3840	50.796	0.040869	21.67	66.041	12.545	50333253.915893	7	395.6246	7.62018e-05	3.32411e-04
2023/03/22	15:48:41	--	ok	394.7180	50.732	0.040849	21.68	66.067	12.560	55758423.679403	10	395.0889	7.91716e-05	7.87701e-04
2023/03/22	15:48:48	ok	ok	395.1640	50.788	0.040864	21.68	66.067	12.560	56463914.651520	7	395.7276	6.93436e-05	2.65277e-04
2023/03/22	15:53:48	ok	ok	395.1720	50.791	0.040864	21.67	66.105	12.558	55017595.016603	10	395.5617	7.53666e-05	4.12517e-04
2023/03/22	15:58:48	ok	ok	395.1180	50.791	0.040864	21.70	66.123	12.582	36103923.938414	12	395.4756	7.58637e-05	4.29684e-04
2023/03/22	16:03:48	--	ok	395.2580	50.794	0.040864	21.68	66.067	12.560	47705847.060741	8	395.6595	7.25238e-05	3.05754e-04
2023/03/22	16:03:55	ok	ok	394.9320	50.762	0.040851	21.68	66.110	12.568	58248922.138007	7	395.5124	6.88898e-05	3.11128e-04
2023/03/22	16:08:54	ok	ok	395.0220	50.772	0.040851	21.70	66.123	12.582	54641823.303585	8	395.6915	6.32328e-05	7.62012e-04
2023/03/22	16:13:54	ok	ok	394.9000	50.775	0.040851	21.71	66.104	12.588	52406267.446081	8	395.3182	7.67564e-05	3.54242e-04
2023/03/22	16:18:54	ok	ok	394.9540	50.779	0.040851	21.72	66.076	12.593	53317775.619037	9	395.4090	7.53462e-05	3.51605e-04
2023/03/22	16:23:54	ok	ok	394.9300	50.777	0.040851	21.71	66.137	12.595	51936708.688599	5	395.5407	7.09002e-05	2.34676e-04
2023/03/22	16:28:54	ok	ok	395.0140	50.781	0.040851	21.72	66.128	12.603	54938959.297514	10	395.1279	8.49750e-05	7.71893e-04
2023/03/22	16:33:54	--	ok	394.7920	50.782	0.040851	21.72	66.064	12.590	51653036.787530	8	395.4119	7.50415e-05	3.44995e-04
2023/03/22	16:34:01	--	ok	395.3100	50.798	0.040862	21.70	66.091	12.576	55738813.914903	7	395.8692	6.91396e-05	2.60532e-04
2023/03/22	16:34:08	ok	ok	395.0380	50.755	0.040845	21.68	66.090	12.564	53443836.744575	7	395.5107	6.97791e-05	2.05078e-04
2023/03/22	16:39:08	ok	ok	395.0560	50.771	0.040845	21.72	66.053	12.588	54269984.701738	9	395.3324	7.57205e-05	4.08734e-04
2023/03/22	16:44:08	--	ok	395.2940	50.776	0.040845	21.72	66.076	12.593	50992880.036584	8	395.3623	7.52151e-05	4.16961e-04
2023/03/22	16:44:15	ok	ok	394.8360	50.668	0.04083	21.75	66.104	12.619	50741261.130822	9	395.1280	7.24058e-05	3.49413e-04
2023/03/22	16:49:15	--	ok	394.6100	50.684	0.04083	21.71	66.114	12.590	52517181.376233	9	395.0409	7.57708e-05	4.10404e-04
2023/03/22	16:49:22	--	ok	395.2380	50.789	0.04085	21.71	66.114	12.590	51779809.081225	6	395.7597	6.77868e-05	2.46394e-04
2023/03/22	16:49:30	ok	ok	394.9340	50.740	0.040838	21.71	66.082	12.584	54455851.790283	9	395.3343	7.17320e-05	4.39911e-04
2023/03/22	16:54:29	ok	ok	394.8920	50.749	0.040838	21.71	66.104	12.588	55934267.817586	8	395.3913	7.23353e-05	3.60648e-04
2023/03/22	16:59:30	ok	ok	394.8060	50.749	0.040838	21.74	66.026	12.595	52703476.152124	8	395.4236	6.93984e-05	3.59044e-04
2023/03/22	17:04:29	--	ok	394.5980	50.757	0.040838	21.74	66.122	12.613	51174483.843345	8	395.3594	7.23205e-05	3.13074e-04
2023/03/22	17:04:36	--	ok	395.4980	50.806	0.040859	21.70	66.136	12.585	54566620.681229	8	395.8527	7.07175e-05	5.10741e-04
2023/03/22	17:04:44	--	ok	394.7320	50.725	0.040833	21.72	66.105	12.598	54457387.314117	9	395.3255	7.07239e-05	4.56086e-04
2023/03/22	17:04:51	ok	ok	395.1220	50.783	0.040847	21.68	66.044	12.556	50970645.658801	9	395.5681	7.20247e-05	3.92391e-04
2023/03/22	17:09:50	ok	ok	395.0080	50.788	0.040847	21.71	66.062	12.580	49681813.654792	9	395.5634	7.23024e-05	2.98689e-04
2023/03/22	17:14:50	ok	ok	395.1400	50.788	0.040847	21.71	66.104	12.588	53420535.743766	10	395.4462	7.70740e-05	4.38360e-04
2023/03/22	17:19:50	ok	ok	394.8100	50.793	0.040847	21.70	66.069	12.572	54090824.990738	10	395.5471	7.46001e-05	3.15745e-04
2023/03/22	17:24:50	ok	ok	394.9500	50.791	0.040847	21.68	66.131	12.572	50575783.328085	8	395.5037	7.50732e-05	3.29626e-04
2023/03/22	17:29:50	ok	ok	394.8520	50.792	0.040847	21.68	66.131	12.572	52752430.452677	8	395.4841	7.70702e-05	3.58353e-04
2023/03/22	17:34:50	--	ok	395.2340	50.793	0.040847	21.67	66.128	12.562	50344742.357871	9	395.5510	7.46343e-05	4.03454e-04
2023/03/22	17:34:57	ok	ok	395.0140	50.758	0.040835	21.67	66.105	12.558	56253170.957445	6	395.4456	7.03121e-05	2.66296e-04
2023/03/22	17:39:56	ok	ok	394.9120	50.761	0.040835	21.64	66.188	12.554	52352524.858882	9	395.3417	7.36493e-05	3.69094e-04
2023/03/22	17:44:56	ok	ok	394.9000	50.762	0.040835	21.61	66.160	12.527	52900653.503844	11	395.0164	8.48875e-05	9.00906e-04
2023/03/22	17:49:56	ok	ok	394.9900	50.766	0.040835	21.61	66.128	12.521	54129793.519843	9	395.2748	7.75059e-05	3.49538e-04
2023/03/22	17:54:56	--	ok	394.6780	50.770	0.040835	21.61	66.096	12.515	54597367.034367	9	395.3283	7.54347e-05	3.88533e-04
2023/03/22	17:55:03	--	ok	395.2760	50.805	0.040852	21.62	66.067	12.519	55203382.850690	7	395.8773	6.96271e-05	2.43057e-04
2023/03/22	17:55:11	ok	ok	395.0080	50.776	0.040837	21.60	66.114	12.509	53538548.310775	8	395.5443	6.95778e-05	4.58256e-04
2023/03/22	18:00:10	ok	ok	395.0280	50.780	0.040837	21.54	66.104	12.465	54903548.595261	7	395.4048	7.55830e-05	3.62849e-04
2023/03/22	18:05:10	ok	ok	394.9660	50.779	0.040837	21.54	66.114	12.467	54045970.637302	9	395.3893	7.57037e-05	4.03108e-04
2023/03/22	18:10:10	ok	ok	394.9780	50.783	0.040837	21.58	66.113	12.497	52221726.220696	9	395.3979	7.53959e-05	4.54630e-04
2023/03/22	18:15:10	ok	ok	395.0720	50.779	0.040837	21.54	66.072	12.459	56203041.013274	7	395.4041	7.58212e-05	3.77608e-04
2023/03/22	18:20:10	ok	ok	395.0900	50.782	0.040837	21.48	66.114	12.426	50413033.004122	9	395.4007	7.69151e-05	5.99813e-04
2023/03/22	18:25:10	ok	ok	395.0220	50.783	0.040837	21.48	66.123	12.428	52780265.061446	8	395.3399	7.72927e-05	3.71268e-04
2023/03/22	18:30:10	ok	ok	394.9120	50.784	0.040837	21.47	66.101	12.412	51215075.352314	9	395.4130	7.45696e-05	2.89876e-04
2023/03/22	18:35:10	ok	ok	395.1400	50.782	0.040837	21.42	66.123	12.386	54466706.177242	9	395.4093	7.63433e-05	4.12279e-04
2023/03/22	18:40:10	ok	ok	395.0960	50.781	0.040837	21.41	66.090	12.370	53347257.559192	7	395.4761	7.46110e-05	3.50655e-04
2023/03/22	18:45:10	ok	ok	394.8580	50.780	0.040837	21.31	66.136	12.308	52897926.952781	7	395.4725	7.42934e-05	3.72464e-04
2023/03/22	18:50:10	ok	ok	394.8240	50.778	0.040837	21.24	66.259	12.282	53782587.284450	9	395.3780	7.51662e-05	3.85115e-04
2023/03/22	18:55:10	ok	ok	394.9780	50.779	0.040837	21.20	66.261	12.252	52577634.704752	10	395.3153	7.69843e-05	3.85592e-04
2023/03/22	19:00:10	ok	ok	395.1180	50.776	0.040837	21.11	66.242	12.188	50204288.526970	7	395.4265	7.24984e-05	3.21779e-04
2023/03/22	19:05:10	ok	ok	395.0400	50.776	0.040837	21.17	66.126	12.206	53652434.372137	6	395.5322	7.08190e-05	2.34957e-04
2023/03/22	19:10:10	ok	ok	395.0800	50.778	0.040837	21.20	66.133	12.228	53547222.179756	5	395.5947	6.97822e-05	2.62737e-04
2023/03/22	19:15:10	ok	ok	395.0480	50.779	0.040837	21.16	66.059	12.184	54464528.219551	9	395.4156	7.58387e-05	3.45827e-04
2023/03/22	19:20:10	ok	ok	395.0420	50.778	0.040837	21.16	66.104	12.192	53617496.016612	8	395.3939	7.56577e-05	3.49463e-04
2023/03/22	19:25:10	ok	ok	394.8920	50.779	0.040837	21.13	66.108	12.174	54821604.284711	10	394.8723	9.33329e-05	1.49087e-03
2023/03/22	19:30:10	ok	ok	394.9480	50.780	0.040837	21.10	66.091	12.151	51321854.485690	9	395.3983	7.58006e-05	3.84031e-04
2023/03/22	19:35:10	ok	ok	395.1580	50.779	0.040837	21.10	66.072	12.147	56645886.901766	9	395.4289	7.49921e-05	3.47311e-04
2023/03/22	19:40:10	ok	ok	394.9880	50.779	0.040837	21.04	66.113	12.113	54267200.687636	6	395.5560	7.15793e-05	2.96066e-04
2023/03/22	19:45:10	ok	ok	395.0780	50.778	0.040837	21.04	66.049	12.101	52348837.795212	8	395.3968	7.69024e-05	4.30679e-04
2023/03/22	19:50:10	ok	ok	394.9640	50.781	0.040837	21.03	66.035	12.090	55501473.647956	7	395.4247	7.65547e-05	4.31559e-04
2023/03/22	19:55:10	ok	ok	395.0540	50.777	0.040837	20.99	66.036	12.060	53521774.686970	9	395.3692	7.68659e-05	4.62459e-04
2023/03/22	20:00:10	ok	ok	395.1400	50.779	0.040837	21.00	66.021	12.066	55617246.634521	9	395.4276	7.57350e-05	3.87721e-04
2023/03/22	20:05:10	ok	ok	395.0220	50.780	0.040837	20.99	65.985	12.050	57011814.078276	8	395.4469	7.55745e-05	4.05134e-04
2023/03/22	20:10:10	ok	ok	395.0000	50.778	0.040837	20.86	66.119	11.985	55195260.696713	6	395.5155	7.35795e-05	3.05888e-04
2023/03/22	20:15:10	ok	ok	395.0600	50.774	0.040837	20.79	66.159	11.944	54651510.574609	7	395.3401	7.68829e-05	4.88386e-04
2023/03/22	20:20:10	ok	ok	394.9740	50.773	0.040837	20.76	66.186	11.929	53271272.872705	8	395.3135	7.77155e-05	4.11548e-04
2023/03/22	20:25:10	ok	ok	395.0080	50.774	0.040837	20.80	66.099	11.943	51347887.955260	8	395.4777	7.42846e-05	3.63776e-04
2023/03/22	20:30:10	ok	ok	395.1360	50.775	0.040837	20.75	66.032	11.892	52402039.452924	8	395.4051	7.68621e-05	4.36754e-04
2023/03/22	20:35:10	ok	ok	395.0200	50.774	0.040837	20.73	66.050	11.886	54746362.323298	7	395.5042	7.23929e-05	2.64170e-04
2023/03/22	20:40:10	ok	ok	395.0020	50.774	0.040837	20.72	66.123	11.888	58398956.240699	4	395.5796	6.99655e-05	2.40660e-04
2023/03/22	20:45:10	ok	ok	394.9900	50.775	0.040837	20.73	66.030	11.882	50696889.609278	5	395.6296	6.94364e-05	2.31572e-04
2023/03/22	20:50:10	ok	ok	394.8740	50.775	0.040837	20.72	65.963	11.859	50529894.043984	7	395.5205	7.13563e-05	3.02104e-04
2023/03/22	20:55:10	ok	ok	395.0620	50.775	0.040837	20.68	66.018	11.842	54197174.013131	8	395.4161	7.69812e-05	5.07422e-04
2023/03/22	21:00:10	ok	ok	394.9180	50.775	0.040837	20.69	66.000	11.847	51120995.855091	7	395.3873	7.76151e-05	5.14418e-04
2023/03/22	21:05:10	--	ok	395.2320	50.773	0.040837	20.66	66.014	11.830	50009732.403743	4	395.6664	6.91586e-05	2.53668e-04
2023/03/22	21:05:17	--	ok	394.5960	50.752	0.040825	20.72	65.940	11.855	57268213.885659	6	395.4729	6.77453e-05	3.71036e-04
2023/03/22	21:05:25	--	ok	395.2960	50.801	0.040846	20.68	65.902	11.821	57718031.609592	8	395.7870	7.24824e-05	3.82513e-04
2023/03/22	21:05:32	ok	ok	394.9920	50.762	0.040831	20.69	65.895	11.829	56737509.626873	8	395.4862	6.99473e-05	3.10527e-04
2023/03/22	21:10:31	ok	ok	394.9180	50.763	0.040831	20.66	65.962	11.820	50004662.531992	8	395.3135	7.59029e-05	4.09442e-04
2023/03/22	21:15:31	ok	ok	394.9780	50.764	0.040831	20.65	65.959	11.811	50947987.632919	8	395.3178	7.65015e-05	4.34900e-04
2023/03/22	21:20:31	--	ok	394.6380	50.761	0.040831	20.59	65.959	11.772	56172612.478142	7	395.2736	7.77286e-05	4.40170e-04
2023/03/22	21:20:38	ok	ok	394.9640	50.805	0.040849	20.56	65.986	11.755	62003363.577393	8	395.7280	7.39580e-05	3.08271e-04
2023/03/22	21:25:38	--	ok	395.3120	50.811	0.040849	20.49	66.036	11.717	55084221.655373	8	395.6633	7.58188e-05	3.24385e-04
2023/03/22	21:25:46	ok	ok	394.9340	50.765	0.040833	20.49	66.004	11.711	57322869.006401	8	395.4319	7.28551e-05	4.53088e-04
2023/03/22	21:30:45	ok	ok	394.8800	50.762	0.040833	20.42	66.119	11.684	56083267.515042	6	395.3088	7.67076e-05	5.72543e-04
2023/03/22	21:35:45	ok	ok	394.9100	50.762	0.040833	20.35	66.146	11.640	53237474.263491	7	395.3580	7.38143e-05	2.84317e-04
2023/03/22	21:40:45	ok	ok	394.8380	50.763	0.040833	20.35	66.104	11.632	58896903.618555	8	395.2539	7.80053e-05	5.19598e-04
2023/03/22	21:45:45	ok	ok	394.8740	50.763	0.040833	20.39	65.985	11.640	54012516.380615	7	395.3217	7.63485e-05	4.23777e-04
2023/03/22	21:50:45	ok	ok	395.0200	50.764	0.040833	20.40	65.957	11.645	57098954.473508	5	395.4523	7.23885e-05	2.97417e-04
2023/03/22	21:55:45	ok	ok	395.0520	50.765	0.040833	20.40	65.998	11.652	52723883.784639	9	395.2640	7.76508e-05	4.24126e-04
2023/03/22	22:00:45	ok	ok	394.8300	50.766	0.040833	20.39	65.943	11.633	54001926.725446	5	395.5230	7.01531e-05	2.49870e-04
2023/03/22	22:05:45	ok	ok	394.9740	50.762	0.040833	20.36	65.936	11.612	52197844.636650	8	395.3326	7.63828e-05	4.06561e-04
2023/03/22	22:10:45	ok	ok	394.9380	50.764	0.040833	20.35	65.922	11.600	57487468.815131	6	395.5581	6.97803e-05	2.61856e-04
2023/03/22	22:15:45	--	ok	394.6300	50.764	0.040833	20.33	65.995	11.604	57032735.966917	7	395.3855	7.48130e-05	3.28541e-04
2023/03/22	22:15:53	--	ok	395.4500	50.832	0.040853	20.33	65.953	11.597	62246340.311517	7	395.9276	7.23347e-05	2.89227e-04
2023/03/22	22:16:00	ok	ok	394.9620	50.758	0.040829	20.32	65.917	11.581	55988778.854930	7	395.4754	7.02319e-05	2.06601e-04
2023/03/22	22:20:59	ok	ok	394.9660	50.759	0.040829	20.32	65.907	11.580	58022607.536671	9	395.1608	7.98849e-05	4.73676e-04
2023/03/22	22:25:59	ok	ok	395.0680	50.759	0.040829	20.29	65.902	11.559	56166598.646929	7	395.3731	7.36650e-05	2.88892e-04
2023/03/22	22:30:59	--	ok	394.7980	50.757	0.040829	20.29	65.902	11.559	52152492.001991	8	395.2561	7.55492e-05	3.13264e-04
2023/03/22	22:31:06	ok	ok	395.1820	50.776	0.040839	20.32	65.853	11.570	57483813.929222	5	395.6609	7.07488e-05	2.16983e-04
2023/03/22	22:36:06	ok	ok	395.0420	50.774	0.040839	20.22	65.931	11.517	57376838.733226	8	395.4687	7.63848e-05	3.53402e-04
2023/03/22	22:41:06	ok	ok	395.1300	50.772	0.040839	20.18	65.980	11.497	58087718.101999	6	395.6549	6.91698e-05	3.06989e-04
2023/03/22	22:46:06	ok	ok	395.0640	50.767	0.040839	20.07	66.035	11.432	52412774.741257	7	395.4078	7.72452e-05	4.03306e-04
2023/03/22	22:51:06	ok	ok	395.0160	50.769	0.040839	20.05	66.119	11.435	56155503.904099	4	395.5955	7.09418e-05	2.86783e-04
2023/03/22	22:56:06	ok	ok	395.1520	50.770	0.040839	20.09	65.986	11.441	57607418.885592	9	395.4365	7.57820e-05	3.12043e-04
2023/03/22	23:01:06	ok	ok	395.1740	50.770	0.040839	20.12	65.971	11.458	54987715.898846	7	395.4709	7.47843e-05	3.46723e-04
2023/03/22	23:06:06	ok	ok	394.9180	50.768	0.040839	20.07	65.930	11.413	55493989.456690	6	395.5178	7.36092e-05	3.39178e-04
2023/03/22	23:11:06	ok	ok	395.1380	50.771	0.040839	20.08	65.972	11.430	54401681.193653	9	395.3148	8.14158e-05	5.41107e-04
2023/03/22	23:16:06	ok	ok	395.1540	50.770	0.040839	20.07	65.930	11.413	55170795.001395	8	395.5155	7.38409e-05	3.54072e-04
2023/03/22	23:21:06	ok	ok	394.9760	50.770	0.040839	20.05	65.948	11.406	50333068.529218	7	395.4641	7.67541e-05	3.66603e-04
2023/03/22	23:26:06	ok	ok	395.1220	50.770	0.040839	20.05	65.884	11.395	53974037.518865	9	395.4271	7.69594e-05	4.17175e-04
2023/03/22	23:31:06	ok	ok	395.0340	50.771	0.040839	20.08	65.867	11.411	52235481.415208	9	395.5253	7.54096e-05	3.19489e-04
2023/03/22	23:36:06	--	ok	394.7680	50.771	0.040839	20.07	65.898	11.408	60353771.789558	7	395.5159	7.60896e-05	3.47738e-04
2023/03/22	23:36:13	--	ok	395.4900	50.829	0.040851	20.09	65.858	11.419	58651990.299617	5	395.9744	7.05337e-05	2.34914e-04
2023/03/22	23:36:20	ok	ok	394.8100	50.748	0.040826	20.05	65.872	11.393	57309376.258846	6	395.3832	7.09038e-05	2.09172e-04
2023/03/22	23:41:20	ok	ok	394.8400	50.751	0.040826	20.07	65.853	11.400	54044594.428998	6	395.2133	7.65401e-05	5.06220e-04
2023/03/22	23:46:20	--	ok	394.7880	50.749	0.040826	20.05	65.895	11.397	61826282.662036	5	395.4178	7.04717e-05	2.32148e-04
2023/03/22	23:46:27	--	ok	395.2300	50.774	0.040837	20.07	65.844	11.399	60382350.290149	5	395.4931	8.56040e-05	2.32178e-04
2023/03/22	23:46:34	ok	ok	394.8680	50.750	0.040825	20.09	65.762	11.402	58904546.237057	6	395.4961	6.85929e-05	3.10846e-04
2023/03/22	23:51:34	--	ok	394.6420	50.748	0.040825	19.98	65.884	11.349	54435309.902310	5	395.4180	6.99396e-05	1.57254e-04
2023/03/22	23:51:42	--	ok	395.3380	50.800	0.040843	20.01	65.876	11.365	60458808.842434	7	395.7477	7.19505e-05	2.58292e-04
2023/03/22	23:51:49	ok	ok	394.9660	50.753	0.040826	20.04	65.785	11.369	62188189.206343	6	395.5156	6.99573e-05	2.50723e-04
2023/03/22	23:56:48	ok	ok	394.8400	50.746	0.040826	19.91	65.977	11.315	57845165.183581	5	395.3297	7.21711e-05	2.35493e-04
2023/03/23	00:01:48	ok	ok	394.8960	50.743	0.040826	19.85	66.053	11.291	54960306.294441	8	395.1264	7.77834e-05	4.14137e-04
2023/03/23	00:06:48	ok	ok	394.8380	50.748	0.040826	19.91	65.957	11.312	54169564.679979	9	395.1640	7.76914e-05	3.67492e-04
2023/03/23	00:11:48	ok	ok	394.9300	50.747	0.040826	19.94	65.866	11.315	53978190.446619	6	395.2320	7.60063e-05	5.26463e-04
2023/03/23	00:16:48	ok	ok	394.8120	50.748	0.040826	19.92	65.948	11.321	55151083.781739	6	395.3547	7.27617e-05	2.73291e-04
2023/03/23	00:21:48	--	ok	394.5680	50.749	0.040826	19.92	65.907	11.314	60659955.429352	5	395.4278	7.17792e-05	3.13829e-04
2023/03/23	00:21:55	ok	ok	395.1100	50.824	0.040848	19.91	65.904	11.302	58590658.627405	6	396.0891	6.73079e-05	3.63952e-04
2023/03/23	00:26:55	--	ok	395.4140	50.808	0.040848	19.91	65.936	11.308	56441419.601261	7	395.6669	8.17064e-05	2.95616e-04
2023/03/23	00:27:02	ok	ok	394.8760	50.749	0.040827	19.91	65.913	11.304	59703508.333014	6	395.5001	6.83187e-05	2.19693e-04
2023/03/23	00:32:02	--	ok	394.5940	50.749	0.040827	19.95	65.879	11.327	57100173.983027	8	395.2721	7.61737e-05	3.33517e-04
2023/03/23	00:32:10	--	ok	395.5440	50.820	0.040848	19.91	65.808	11.286	58671946.108412	6	396.0182	6.75305e-05	2.47888e-04
2023/03/23	00:32:17	--	ok	394.7420	50.739	0.04082	19.97	65.861	11.336	58405737.883925	8	395.2661	7.35886e-05	4.54969e-04
2023/03/23	00:32:24	ok	ok	395.1280	50.759	0.040833	19.94	65.769	11.299	59952513.200999	7	395.5928	7.21736e-05	2.97908e-04
2023/03/23	00:37:24	ok	ok	394.9060	50.759	0.040833	19.94	65.856	11.314	55819850.675854	8	395.3939	7.64080e-05	4.08026e-04
2023/03/23	00:42:24	ok	ok	395.0200	50.761	0.040833	19.91	65.872	11.297	54219855.584978	7	395.3970	7.70196e-05	4.92063e-04
2023/03/23	00:47:24	ok	ok	395.1160	50.761	0.040833	19.92	65.917	11.315	55170780.659802	9	395.1706	8.47891e-05	7.83177e-04
2023/03/23	00:52:24	ok	ok	395.0760	50.761	0.040833	19.91	65.861	11.295	54529543.190979	8	395.4733	7.41664e-05	2.74379e-04
2023/03/23	00:57:24	--	ok	395.2060	50.762	0.040833	19.91	65.893	11.301	54434943.951677	6	395.4587	7.45779e-05	4.18898e-04
2023/03/23	00:57:31	--	ok	394.7220	50.745	0.040822	19.89	65.890	11.291	57627011.739314	6	395.3765	7.19227e-05	2.91118e-04
2023/03/23	00:57:39	ok	ok	395.1880	50.769	0.040836	19.91	65.893	11.301	56494018.041522	6	395.6872	7.19112e-05	2.47450e-04
2023/03/23	01:02:38	ok	ok	394.8100	50.769	0.040836	19.84	65.977	11.269	55124340.759738	7	395.5035	7.56791e-05	3.48338e-04
2023/03/23	01:07:38	ok	ok	394.8380	50.762	0.040836	19.73	66.021	11.203	55827075.670179	8	395.3845	7.66571e-05	3.57872e-04
2023/03/23	01:12:38	ok	ok	394.8500	50.763	0.040836	19.68	66.090	11.186	58289425.580925	8	395.4329	7.58287e-05	3.57546e-04
2023/03/23	01:17:38	--	ok	394.7600	50.763	0.040836	19.70	66.007	11.181	62996879.612165	4	395.6672	6.93063e-05	2.48464e-04
2023/03/23	01:17:45	--	ok	395.4480	50.836	0.040849	19.70	65.998	11.180	59858882.310375	6	395.9208	7.04447e-05	2.22585e-04
2023/03/23	01:17:52	--	ok	394.6560	50.749	0.040826	19.70	65.963	11.174	59293257.629161	7	395.3671	7.32189e-05	2.47875e-04
2023/03/23	01:18:00	--	ok	395.3940	50.784	0.040843	19.70	65.922	11.167	56931033.325602	5	395.6712	7.82516e-05	2.34989e-04
2023/03/23	01:18:07	--	ok	394.7500	50.732	0.040823	19.71	65.936	11.180	58976674.301614	7	395.2519	7.28753e-05	2.65980e-04
2023/03/23	01:18:14	ok	ok	395.0340	50.754	0.040836	19.63	65.995	11.134	58314279.752166	5	395.5347	7.42809e-05	2.21307e-04
2023/03/23	01:23:13	ok	ok	395.0760	50.762	0.040836	19.73	65.916	11.185	58100819.034957	9	395.4494	7.50512e-05	3.31254e-04
2023/03/23	01:28:13	ok	ok	394.9760	50.763	0.040836	19.71	65.936	11.180	57475311.276407	6	395.4594	8.25597e-05	1.82206e-04
2023/03/23	01:33:13	ok	ok	395.0480	50.764	0.040836	19.74	65.876	11.187	53978093.828311	8	395.4684	7.58963e-05	3.59740e-04
2023/03/23	01:38:13	ok	ok	395.1080	50.764	0.040836	19.71	65.925	11.178	56969171.116799	8	395.4891	7.46828e-05	2.43009e-04
2023/03/23	01:43:13	ok	ok	394.9500	50.764	0.040836	19.73	65.852	11.174	58671798.354695	7	395.5480	7.48124e-05	3.38295e-04
2023/03/23	01:48:13	ok	ok	394.8020	50.762	0.040836	19.70	65.815	11.149	52448703.725909	7	395.5038	7.44872e-05	3.25067e-04
2023/03/23	01:53:13	ok	ok	395.1000	50.760	0.040836	19.68	65.908	11.156	53128732.787627	8	395.5013	7.56975e-05	3.16501e-04
2023/03/23	01:58:13	ok	ok	394.9440	50.764	0.040836	19.64	65.829	11.114	53473435.257189	7	395.4644	7.52222e-05	3.42974e-04
2023/03/23	02:03:13	ok	ok	394.9800	50.761	0.040836	19.53	65.916	11.056	58977895.545136	7	395.4116	8.25790e-05	2.38036e-04
2023/03/23	02:08:13	--	ok	394.7980	50.758	0.040836	19.49	65.994	11.042	56627769.721542	6	395.5352	7.19884e-05	1.95512e-04
2023/03/23	02:08:21	--	ok	395.2620	50.802	0.040846	19.50	65.931	11.040	58832566.068268	5	395.8630	6.90429e-05	2.07114e-04
2023/03/23	02:08:28	ok	ok	394.9400	50.755	0.040833	19.50	65.931	11.040	61790957.175803	6	395.6030	6.89330e-05	2.21757e-04
2023/03/23	02:13:27	--	ok	394.7900	50.752	0.040833	19.40	66.003	10.988	50820727.532917	10	395.3611	7.48466e-05	3.30803e-04
2023/03/23	02:13:35	ok	ok	395.0720	50.795	0.040843	19.46	65.989	11.023	58500729.380664	5	395.6317	8.70451e-05	2.37283e-04
2023/03/23	02:18:34	--	ok	395.2480	50.782	0.040843	19.46	65.895	11.008	52998172.896657	8	395.4787	8.52576e-05	2.81748e-04
2023/03/23	02:18:41	ok	ok	394.8020	50.750	0.040831	19.46	65.895	11.008	58227941.143361	6	395.3938	7.72475e-05	2.37740e-04
2023/03/23	02:23:41	ok	ok	394.9340	50.749	0.040831	19.46	65.863	11.002	52195742.676596	7	395.3409	7.56355e-05	3.40270e-04
2023/03/23	02:28:41	ok	ok	394.8340	50.751	0.040831	19.47	65.853	11.009	53709523.854562	8	395.2448	7.95964e-05	5.87838e-04
2023/03/23	02:33:41	ok	ok	394.9300	50.751	0.040831	19.47	65.866	11.011	51224934.955991	4	395.5433	6.97268e-05	2.42348e-04
2023/03/23	02:38:41	ok	ok	394.8180	50.750	0.040831	19.42	65.824	10.968	57734843.746230	5	395.4211	7.36537e-05	3.20502e-04
2023/03/23	02:43:41	ok	ok	394.8620	50.749	0.040831	19.43	65.794	10.972	58622079.578916	7	395.2488	8.63108e-05	3.63828e-04
2023/03/23	02:48:41	ok	ok	394.8260	50.748	0.040831	19.40	65.843	10.961	51526069.381989	6	395.2224	8.65350e-05	5.17724e-04
2023/03/23	02:53:41	ok	ok	394.8860	50.746	0.040831	19.37	65.838	10.943	55896111.251347	8	395.3070	7.72122e-05	4.07266e-04
2023/03/23	02:58:41	--	ok	394.7400	50.746	0.040831	19.29	65.867	10.893	58983785.175321	7	395.3661	7.44498e-05	2.95316e-04
2023/03/23	02:58:48	ok	ok	395.1780	50.795	0.040844	19.29	65.835	10.888	58058316.436872	7	395.7902	7.08325e-05	2.19649e-04
2023/03/23	03:03:47	ok	ok	395.0060	50.780	0.040844	19.20	65.895	10.841	53787111.112249	5	395.3306	8.97375e-05	5.10526e-04
2023/03/23	03:08:47	--	ok	395.2280	50.775	0.040844	19.13	65.936	10.804	54099427.068711	8	395.4998	8.00653e-05	5.05440e-04
2023/03/23	03:08:54	ok	ok	394.9560	50.745	0.040833	19.17	65.902	10.826	57878071.266327	8	395.3571	7.52187e-05	3.67377e-04
2023/03/23	03:13:54	--	ok	394.6600	50.743	0.040833	19.13	65.863	10.792	57635327.527715	7	395.3298	7.47697e-05	3.35948e-04
2023/03/23	03:14:01	--	ok	395.2500	50.813	0.04085	19.10	65.902	10.781	60245760.291095	5	395.7640	8.38977e-05	1.40739e-04
2023/03/23	03:14:09	ok	ok	395.0120	50.752	0.040837	19.12	65.881	10.786	59635336.369119	5	395.5975	7.46956e-05	2.49312e-04
2023/03/23	03:19:08	ok	ok	394.8800	50.755	0.040837	19.16	65.835	10.806	53709909.865930	5	395.1741	9.97568e-05	2.70739e-04
2023/03/23	03:24:08	ok	ok	394.9060	50.753	0.040837	19.14	65.821	10.794	57557210.197530	3	395.4403	8.27090e-05	7.19163e-06
2023/03/23	03:29:08	ok	ok	394.8940	50.751	0.040837	19.10	65.858	10.774	57598695.068948	5	395.2349	9.40517e-05	2.68716e-04
2023/03/23	03:34:08	--	ok	394.7460	50.752	0.040837	19.10	65.794	10.764	58116774.319802	7	395.3306	8.66865e-05	3.05693e-04
2023/03/23	03:34:15	--	ok	395.2520	50.830	0.04085	19.12	65.765	10.767	54770328.372795	6	395.7969	7.46447e-05	2.64485e-04
2023/03/23	03:34:23	ok	ok	394.8180	50.759	0.040838	19.14	65.716	10.776	54860930.224863	5	395.4975	8.53738e-05	5.94045e-05
2023/03/23	03:39:22	ok	ok	394.8240	50.753	0.040838	19.09	65.771	10.750	55803069.139764	5	395.4985	7.53430e-05	1.16854e-04
2023/03/23	03:44:22	ok	ok	394.9060	50.753	0.040838	19.10	65.730	10.753	55513336.573036	6	395.4066	8.22252e-05	1.67598e-04
2023/03/23	03:49:22	ok	ok	394.8180	50.753	0.040838	19.07	65.779	10.743	55936226.872056	3	395.4477	8.15545e-05	5.39362e-06
2023/03/23	03:54:22	--	ok	394.7160	50.750	0.040838	18.98	65.774	10.680	54040357.889585	8	395.2088	8.77068e-05	3.24805e-04
2023/03/23	03:54:30	--	ok	395.3040	50.821	0.040852	19.01	65.779	10.699	59598708.165817	6	395.8307	7.46372e-05	2.24497e-04
2023/03/23	03:54:37	ok	ok	394.9060	50.747	0.040836	18.99	65.756	10.685	61292030.717146	4	395.4908	7.91666e-05	1.26048e-04
2023/03/23	03:59:36	--	ok	394.7000	50.744	0.040836	18.92	65.829	10.653	54407075.320149	5	395.3839	7.85343e-05	1.85335e-04
2023/03/23	03:59:43	--	ok	395.2640	50.822	0.040852	18.93	65.820	10.660	59066978.142513	7	395.7875	7.25117e-05	4.28899e-04
2023/03/23	03:59:50	ok	ok	395.0500	50.748	0.040838	18.95	65.748	10.657	59339139.275423	5	395.4834	7.56643e-05	1.42480e-04
2023/03/23	04:04:50	--	ok	394.7620	50.745	0.040838	18.82	65.917	10.605	57614809.196016	4	395.4702	7.45659e-05	1.24407e-04
2023/03/23	04:04:58	ok	ok	395.1920	50.800	0.04085	18.85	65.879	10.616	56030363.538025	5	395.8496	6.99347e-05	2.74243e-04
2023/03/23	04:09:57	ok	ok	395.0320	50.792	0.04085	18.76	65.953	10.576	58844404.921085	6	395.4429	8.72993e-05	4.68526e-04
2023/03/23	04:14:57	ok	ok	395.0960	50.784	0.04085	18.72	65.966	10.552	52352011.823169	5	395.6005	8.08208e-05	1.92733e-04
2023/03/23	04:19:57	ok	ok	395.0320	50.786	0.04085	18.78	65.858	10.569	55010149.464519	6	395.4888	8.60804e-05	4.28517e-04
2023/03/23	04:24:57	ok	ok	395.1200	50.794	0.04085	18.81	65.789	10.577	55889096.219036	4	395.4257	9.24591e-05	2.83555e-04
2023/03/23	04:29:57	ok	ok	394.8800	50.789	0.04085	18.79	65.776	10.564	52676999.639335	3	395.6785	7.37835e-05	1.24432e-04
2023/03/23	04:34:57	ok	ok	394.9820	50.792	0.04085	18.78	65.783	10.557	54173329.623441	7	395.5058	8.60241e-05	3.33413e-04
2023/03/23	04:39:57	ok	ok	395.1740	50.792	0.04085	18.76	65.751	10.544	55111699.466794	5	395.4990	8.50747e-05	3.66792e-04
2023/03/23	04:44:57	ok	ok	394.9140	50.794	0.04085	18.75	65.780	10.540	54950461.963903	6	395.5272	8.35290e-05	3.97993e-04
2023/03/23	04:49:57	ok	ok	395.0040	50.790	0.04085	18.71	65.771	10.512	55748771.095561	7	395.5808	7.44652e-05	3.96701e-04
2023/03/23	04:54:57	--	ok	395.2060	50.785	0.04085	18.65	65.817	10.485	56299788.432590	7	395.6341	7.52325e-05	2.79239e-04
2023/03/23	04:55:04	ok	ok	394.8440	50.745	0.04084	18.69	65.801	10.507	58362504.819773	6	395.5558	6.85993e-05	2.22272e-04
2023/03/23	05:00:04	--	ok	394.7580	50.740	0.04084	18.61	65.872	10.467	50786785.868002	2	395.3552	8.44745e-05	3.66564e-16
2023/03/23	05:00:11	ok	ok	395.1240	50.794	0.040852	18.61	65.872	10.467	56530912.300233	4	395.7364	7.47415e-05	1.14296e-04
2023/03/23	05:05:11	ok	ok	395.0700	50.788	0.040852	18.50	65.885	10.398	55843726.694035	5	395.6462	7.84573e-05	1.32358e-04
2023/03/23	05:10:11	ok	ok	395.0100	50.773	0.040852	18.45	65.943	10.381	54524096.439057	5	395.2995	1.01674e-04	2.35311e-04
2023/03/23	05:15:11	ok	ok	395.0920	50.783	0.040852	18.44	65.930	10.369	55697215.431616	6	395.4439	8.48971e-05	4.28958e-04
2023/03/23	05:20:11	ok	ok	395.0260	50.787	0.040852	18.45	65.890	10.373	54453229.628312	5	395.3036	1.02309e-04	2.57916e-04
2023/03/23	05:25:11	ok	ok	394.9580	50.783	0.040852	18.48	65.798	10.375	58457084.839802	4	395.4011	9.50896e-05	2.57392e-04
2023/03/23	05:30:11	--	ok	395.2640	50.786	0.040852	18.47	65.743	10.358	56138874.533806	8	395.5743	7.45892e-05	4.73254e-04
2023/03/23	05:30:18	ok	ok	394.8500	50.732	0.040839	18.51	65.730	10.382	58428201.205854	5	395.3391	8.45166e-05	9.76665e-05
2023/03/23	05:35:18	--	ok	394.7500	50.733	0.040839	18.48	65.757	10.368	58618974.468649	6	395.1702	8.51069e-05	3.16365e-04
2023/03/23	05:35:25	ok	ok	395.1800	50.780	0.040851	18.47	65.711	10.353	56458486.634204	5	395.6988	7.33147e-05	1.93983e-04
2023/03/23	05:40:25	ok	ok	395.1900	50.783	0.040851	18.50	65.696	10.368	55648907.118380	6	395.5116	8.42789e-05	3.89896e-04
2023/03/23	05:45:25	ok	ok	394.9880	50.775	0.040851	18.45	65.785	10.356	54266020.167506	7	395.5515	7.47656e-05	3.67671e-04
2023/03/23	05:50:25	ok	ok	395.0940	50.772	0.040851	18.44	65.771	10.344	59643075.548655	5	395.7720	6.84418e-05	2.51749e-04
2023/03/23	05:55:25	ok	ok	395.1460	50.772	0.040851	18.34	65.788	10.286	55364186.974999	4	395.6753	6.94287e-05	1.93856e-04
2023/03/23	06:00:25	ok	ok	395.0460	50.775	0.040851	18.27	65.849	10.254	52239455.438042	7	395.3580	8.65338e-05	3.40463e-04
2023/03/23	06:05:25	ok	ok	395.0960	50.764	0.040851	18.21	65.872	10.223	53705847.864958	3	395.5217	8.49506e-05	3.59508e-05
2023/03/23	06:10:25	ok	ok	394.9040	50.760	0.040851	18.13	65.911	10.178	54008814.270844	7	395.3508	8.55423e-05	3.89421e-04
2023/03/23	06:15:25	ok	ok	394.8200	50.762	0.040851	18.11	65.930	10.172	53638092.942960	5	395.5229	7.72249e-05	2.49281e-04
2023/03/23	06:20:25	ok	ok	395.0740	50.762	0.040851	18.14	65.808	10.171	59615680.618180	5	395.6817	6.89681e-05	1.86915e-04
2023/03/23	06:25:25	ok	ok	394.8780	50.756	0.040851	18.16	65.852	10.186	52887761.544094	9	395.4360	7.54611e-05	3.33228e-04
2023/03/23	06:30:25	ok	ok	395.0200	50.760	0.040851	18.18	65.803	10.195	55624368.812491	6	395.3522	8.93763e-05	2.31344e-04
2023/03/23	06:35:25	ok	ok	395.1220	50.765	0.040851	18.18	65.803	10.195	55953094.129167	7	395.5495	7.18183e-05	1.99814e-04
2023/03/23	06:40:25	ok	ok	394.9080	50.765	0.040851	18.18	65.762	10.188	51031280.774824	9	395.4514	7.53402e-05	3.54920e-04
2023/03/23	06:45:25	ok	ok	394.9320	50.761	0.040851	18.13	65.774	10.156	51051412.636397	6	395.3728	8.51472e-05	4.67752e-04
2023/03/23	06:50:25	ok	ok	394.9680	50.773	0.040851	18.14	65.756	10.163	52400885.943691	5	395.3864	8.22020e-05	2.87310e-04
2023/03/23	06:55:25	ok	ok	394.9240	50.768	0.040851	18.13	65.742	10.152	55787259.067479	4	395.4234	8.79596e-05	5.70871e-05
2023/03/23	07:00:25	ok	ok	395.0200	50.757	0.040851	18.07	65.808	10.128	56117386.587185	6	395.4479	8.10703e-05	2.69873e-04
2023/03/23	07:05:25	ok	ok	395.0160	50.753	0.040851	17.99	65.930	10.095	52847627.132140	8	395.3448	7.78473e-05	4.63421e-04
2023/03/23	07:10:25	ok	ok	395.1040	50.754	0.040851	17.94	65.934	10.072	49338513.514727	5	395.2951	9.28361e-05	1.83323e-04
2023/03/23	07:15:25	ok	ok	394.9880	50.747	0.040851	17.86	65.972	10.025	52470650.995449	7	395.3847	7.51559e-05	3.97796e-04
2023/03/23	07:20:25	--	ok	395.2420	50.837	0.040851	18.61	64.654	10.273	53390331.232577	7	395.7123	7.37215e-05	3.06110e-04
2023/03/23	07:20:32	ok	ok	394.9400	50.746	0.040839	18.61	64.643	10.272	57449224.662728	5	395.5359	7.78700e-05	1.71831e-04
2023/03/23	07:25:31	ok	ok	394.9580	50.788	0.040839	19.03	64.265	10.469	55601929.008333	4	395.5494	8.76302e-05	3.96548e-05
2023/03/23	07:30:31	--	ok	395.3300	50.810	0.040839	19.23	64.338	10.604	52217772.691809	5	395.7042	7.96813e-05	1.44362e-04
2023/03/23	07:30:38	ok	ok	394.8320	50.729	0.040822	19.20	64.273	10.574	58370423.419791	4	395.9295	4.48331e-05	9.33021e-04
2023/03/23	07:35:38	ok	ok	394.8300	50.740	0.040822	19.42	64.210	10.699	52288948.373020	6	395.3020	8.37200e-05	3.02652e-04
2023/03/23	07:40:38	ok	ok	395.0600	50.749	0.040822	19.54	64.228	10.782	54380310.719345	5	395.5839	7.59655e-05	1.35048e-04
2023/03/23	07:45:38	ok	ok	395.0360	50.752	0.040822	19.64	64.256	10.849	55174358.598489	4	395.3546	9.50111e-05	1.63948e-04
2023/03/23	07:50:38	--	ok	395.2300	50.763	0.040822	19.75	64.274	10.923	52208537.544723	4	395.7514	6.93977e-05	2.08838e-04
2023/03/23	07:50:45	ok	ok	394.8980	50.732	0.04081	19.75	64.263	10.922	55411583.676045	5	395.6538	6.57674e-05	3.63612e-04
2023/03/23	07:55:45	ok	ok	395.0260	50.738	0.04081	19.87	64.228	10.989	51124288.482078	7	395.0672	1.09868e-04	4.58669e-04
2023/03/23	08:00:45	ok	ok	394.8600	50.747	0.04081	19.94	64.388	11.062	52338453.787216	5	395.6170	7.02368e-05	2.78134e-04
2023/03/23	08:05:45	ok	ok	394.9020	50.748	0.04081	20.00	64.323	11.088	48919258.427296	7	395.7510	6.70332e-05	8.78764e-04
2023/03/23	08:10:45	ok	ok	395.0280	50.755	0.04081	20.09	64.360	11.159	50970244.112385	8	395.5365	7.54429e-05	3.29799e-04
2023/03/23	08:15:45	ok	ok	395.0540	50.760	0.04081	20.18	64.370	11.217	56455172.671790	7	395.8646	6.53098e-05	9.53963e-04
2023/03/23	08:20:45	ok	ok	395.1860	50.768	0.04081	20.25	64.498	11.285	50453435.239563	7	395.4793	8.42169e-05	3.52908e-04
2023/03/23	08:25:45	--	ok	395.2260	50.763	0.04081	20.28	64.515	11.307	52811909.112123	6	395.7531	7.10949e-05	2.77579e-04
2023/03/23	08:25:52	ok	ok	394.9480	50.739	0.040798	20.29	64.552	11.322	53288200.983173	4	395.5469	7.03475e-05	3.33798e-04
2023/03/23	08:30:52	ok	ok	394.9100	50.744	0.040798	20.39	64.407	11.362	47779751.593472	8	395.3381	7.79664e-05	4.41019e-04
2023/03/23	08:35:52	ok	ok	394.9080	50.751	0.040798	20.42	64.594	11.415	52813015.749379	10	395.0654	8.83072e-05	9.78253e-04
2023/03/23	08:40:52	ok	ok	395.1120	50.752	0.040798	20.50	64.675	11.484	51503201.827126	8	395.4592	7.77117e-05	3.93096e-04
2023/03/23	08:45:52	--	ok	394.7940	50.762	0.040798	20.59	64.659	11.540	48284787.799844	7	395.4645	7.83646e-05	4.64541e-04
2023/03/23	08:46:00	--	ok	395.3380	50.802	0.040808	20.59	64.607	11.531	53673063.452888	6	396.0060	6.93747e-05	3.33866e-04
2023/03/23	08:46:07	ok	ok	394.9420	50.740	0.040791	20.55	64.576	11.495	51591149.259580	6	395.5127	6.98160e-05	3.03434e-04
2023/03/23	08:51:06	ok	ok	394.9380	50.753	0.040791	20.69	64.680	11.611	45904085.757159	8	395.5113	7.33535e-05	2.33016e-04
2023/03/23	08:56:06	ok	ok	394.9360	50.751	0.040791	20.73	64.686	11.641	48032653.533730	6	395.5714	7.19387e-05	2.34068e-04
2023/03/23	09:01:06	ok	ok	394.8300	50.758	0.040791	20.75	64.819	11.673	52353417.971370	10	395.4300	7.66921e-05	3.09393e-04
2023/03/23	09:06:06	ok	ok	395.1240	50.759	0.040791	20.83	64.836	11.735	55212096.236782	6	395.5683	7.43935e-05	2.79173e-04
2023/03/23	09:11:06	--	ok	395.2360	50.766	0.040791	20.93	64.842	11.803	51990073.296171	9	395.3200	8.38754e-05	8.44076e-04
2023/03/23	09:11:13	--	ok	394.5180	50.740	0.040778	20.91	64.817	11.788	53447894.590139	8	395.4006	7.15196e-05	4.53180e-04
2023/03/23	09:11:20	--	ok	395.4840	50.798	0.040803	20.89	64.813	11.769	54697510.332158	7	395.8964	7.29305e-05	2.50693e-04
2023/03/23	09:11:28	ok	ok	395.1500	50.721	0.040778	20.84	64.826	11.742	52248260.547342	9	395.1722	7.53772e-05	3.32705e-04
2023/03/23	09:16:27	--	ok	394.6460	50.748	0.040778	20.94	64.791	11.803	47974000.491342	8	395.2523	7.81485e-05	5.06223e-04
2023/03/23	09:16:34	--	ok	395.3340	50.787	0.040796	20.96	64.849	11.823	54401996.045806	8	395.8253	7.25969e-05	2.32661e-04
2023/03/23	09:16:41	--	ok	394.6060	50.745	0.040779	20.94	64.909	11.825	54338343.909828	8	395.3806	7.31689e-05	3.54959e-04
2023/03/23	09:16:49	ok	ok	394.9160	50.771	0.040799	20.89	64.900	11.785	56197826.542532	9	395.7398	7.33761e-05	3.90381e-04
2023/03/23	09:21:48	--	ok	395.4540	50.816	0.040799	21.04	64.895	11.890	49735205.256560	8	395.8509	7.29775e-05	3.11282e-04
2023/03/23	09:21:55	ok	ok	394.8760	50.741	0.040776	21.03	64.904	11.883	50090423.251264	6	395.4450	7.12767e-05	2.67311e-04
2023/03/23	09:26:55	ok	ok	394.9400	50.747	0.040776	21.07	64.891	11.908	51023081.644817	9	395.3331	7.58903e-05	3.93138e-04
2023/03/23	09:31:55	ok	ok	395.0820	50.757	0.040776	21.16	64.950	11.980	51984772.876635	8	395.5330	7.19645e-05	3.10608e-04
2023/03/23	09:36:55	ok	ok	395.0400	50.754	0.040776	21.21	65.002	12.028	45318765.732730	10	395.4395	7.55234e-05	4.09076e-04
2023/03/23	09:41:55	--	ok	395.2220	50.758	0.040776	21.27	65.014	12.070	50558095.969866	5	395.6275	7.05340e-05	2.96884e-04
2023/03/23	09:42:02	--	ok	394.4700	50.735	0.040764	21.29	65.092	12.095	55110687.317967	10	395.3020	7.25263e-05	3.57829e-04
2023/03/23	09:42:09	--	ok	395.3980	50.799	0.040792	21.26	65.055	12.068	52071519.803705	8	395.8837	7.27998e-05	3.29249e-04
2023/03/23	09:42:16	ok	ok	394.9780	50.741	0.040771	21.19	65.029	12.015	50991604.233094	6	395.4536	7.05055e-05	2.54481e-04
2023/03/23	09:47:16	ok	ok	394.8000	50.754	0.040771	21.38	64.984	12.144	48576094.607752	8	395.4526	7.56443e-05	3.55362e-04
2023/03/23	09:52:16	ok	ok	394.8400	50.759	0.040771	21.40	65.071	12.170	50078105.439993	9	395.4217	7.57996e-05	3.94077e-04
2023/03/23	09:57:16	ok	ok	394.8480	50.761	0.040771	21.42	65.174	12.208	52618920.023785	7	395.5154	7.44049e-05	3.54603e-04
2023/03/23	10:02:16	--	ok	394.7440	50.766	0.040771	21.48	65.216	12.257	46905225.652355	9	395.6303	7.10079e-05	3.45152e-04
2023/03/23	10:02:23	ok	ok	395.1420	50.796	0.040784	21.50	65.197	12.263	50834983.130921	8	395.8705	7.31452e-05	3.72720e-04
2023/03/23	10:07:23	ok	ok	395.1560	50.798	0.040784	21.51	65.202	12.274	51313071.668066	7	395.7943	7.37615e-05	3.24622e-04
2023/03/23	10:12:23	--	ok	395.2980	50.799	0.040784	21.58	65.257	12.335	48878808.823342	7	395.8929	7.23342e-05	3.28498e-04
2023/03/23	10:12:31	ok	ok	395.0740	50.763	0.040769	21.55	65.240	12.311	51029008.778073	6	395.6635	6.91848e-05	3.28324e-04
2023/03/23	10:17:30	ok	ok	394.9000	50.764	0.040769	21.60	65.238	12.343	48218864.955973	5	395.6703	7.11126e-05	3.07630e-04
2023/03/23	10:22:30	ok	ok	395.0960	50.769	0.040769	21.61	65.281	12.361	52326075.886588	8	395.5608	7.56965e-05	3.93113e-04
2023/03/23	10:27:30	ok	ok	395.0360	50.773	0.040769	21.65	65.344	12.403	51765808.254145	6	395.7185	7.14869e-05	2.71636e-04
2023/03/23	10:32:30	ok	ok	395.0280	50.774	0.040769	21.75	65.364	12.478	48291985.995151	7	395.6429	7.45750e-05	3.70156e-04
2023/03/23	10:37:30	ok	ok	395.0840	50.780	0.040769	21.80	65.394	12.515	47228677.706080	7	395.6581	7.38872e-05	3.56773e-04
2023/03/23	10:42:30	--	ok	395.2080	50.781	0.040769	21.84	65.348	12.535	48895676.302127	5	395.8627	6.82575e-05	3.15124e-04
2023/03/23	10:42:37	ok	ok	395.0240	50.763	0.040758	21.84	65.348	12.535	53272820.124522	8	395.5969	6.92638e-05	3.69371e-04
2023/03/23	10:47:37	ok	ok	395.0760	50.768	0.040758	21.92	65.364	12.600	49459386.959981	10	395.4850	7.58864e-05	3.51921e-04
2023/03/23	10:52:37	ok	ok	394.8220	50.771	0.040758	21.95	65.499	12.647	51400223.013906	10	395.3873	8.01799e-05	5.45675e-04
2023/03/23	10:57:37	ok	ok	394.8340	50.773	0.040758	22.01	65.476	12.684	48937861.176225	5	395.6978	7.09023e-05	3.09661e-04
2023/03/23	11:02:37	ok	ok	394.8860	50.778	0.040758	22.03	65.559	12.719	48717639.692671	9	395.5532	7.58154e-05	4.35461e-04
2023/03/23	11:07:37	--	ok	395.5240	50.783	0.040758	22.16	65.551	12.814	52374347.997122	11	395.5418	7.75434e-05	4.01354e-04
2023/03/23	11:07:44	--	ok	394.5660	50.676	0.04073	22.15	65.495	12.793	52435984.706572	9	395.2037	7.07353e-05	4.33988e-04
2023/03/23	11:07:52	ok	ok	395.1080	50.764	0.040752	22.12	65.403	12.753	48788054.689641	9	395.5826	7.22039e-05	4.17787e-04
2023/03/23	11:12:51	ok	ok	395.0160	50.774	0.040752	22.16	65.605	12.824	51163300.312510	6	395.7085	6.86700e-05	1.92932e-04
2023/03/23	11:17:51	ok	ok	395.0040	50.768	0.040752	21.99	66.053	12.786	47843664.256969	6	395.6408	6.84202e-05	2.39089e-04
2023/03/23	11:22:51	--	ok	394.7140	50.740	0.040752	21.47	67.074	12.595	49239415.929056	9	395.1984	7.72133e-05	3.72154e-04
2023/03/23	11:22:58	ok	ok	395.0140	50.777	0.040767	21.48	67.044	12.601	51110654.176809	7	395.7364	7.05050e-05	3.56282e-04
2023/03/23	11:27:58	ok	ok	395.0280	50.771	0.040767	21.27	67.152	12.466	55831675.200111	8	395.4793	7.59243e-05	3.74909e-04
2023/03/23	11:32:58	--	ok	394.7440	50.767	0.040767	21.13	67.218	12.379	48304061.781098	8	395.4003	7.60806e-05	4.20056e-04
2023/03/23	11:33:05	ok	ok	395.1580	50.800	0.040781	21.13	67.240	12.383	52372744.882553	8	395.7911	7.27425e-05	4.00482e-04
2023/03/23	11:38:05	ok	ok	394.9540	50.785	0.040781	21.04	67.337	12.337	50965938.578541	9	395.6349	7.54669e-05	3.66644e-04
2023/03/23	11:43:05	ok	ok	395.1380	50.784	0.040781	20.96	67.277	12.266	50848289.746232	7	395.5606	7.66795e-05	5.18990e-04
2023/03/23	11:48:05	ok	ok	394.8880	50.783	0.040781	20.91	67.271	12.234	49519021.032100	5	395.9798	6.34147e-05	6.02393e-04
2023/03/23	11:53:05	ok	ok	394.9460	50.779	0.040781	20.87	67.323	12.213	52201267.849433	8	395.5153	7.88342e-05	4.97004e-04
2023/03/23	11:58:05	ok	ok	394.9880	50.776	0.040781	20.89	67.285	12.218	50963202.696263	7	395.6739	7.17787e-05	3.19548e-04
2023/03/23	12:03:05	ok	ok	394.9340	50.777	0.040781	20.84	67.277	12.186	48558423.381475	8	395.5947	7.49736e-05	3.73358e-04
2023/03/23	12:08:05	ok	ok	394.8500	50.778	0.040781	20.84	67.254	12.182	48372074.242868	8	395.5015	7.70225e-05	3.95608e-04
2023/03/23	12:13:05	ok	ok	395.0000	50.776	0.040781	20.82	67.250	12.160	50839882.261149	8	395.5514	7.53448e-05	4.20369e-04
2023/03/23	12:18:05	ok	ok	394.8660	50.777	0.040781	20.83	67.234	12.169	49193155.042290	7	395.5703	7.49053e-05	3.45371e-04
2023/03/23	12:23:05	ok	ok	395.1760	50.773	0.040781	20.76	67.271	12.124	51189763.442331	8	395.5862	7.38991e-05	3.84902e-04
2023/03/23	12:28:05	ok	ok	394.9140	50.776	0.040781	20.78	67.231	12.129	51996430.504272	7	395.5551	7.45784e-05	3.35999e-04
2023/03/23	12:33:05	ok	ok	394.8640	50.777	0.040781	20.80	67.143	12.131	50041184.422606	9	395.8381	6.60839e-05	9.67067e-04
2023/03/23	12:38:05	ok	ok	394.9480	50.777	0.040781	20.82	67.144	12.141	51880283.016300	8	395.5535	7.56824e-05	4.06879e-04
2023/03/23	12:43:05	ok	ok	394.9380	50.779	0.040781	20.80	67.185	12.139	49015022.864504	8	395.6105	7.40042e-05	2.47905e-04
2023/03/23	12:48:05	ok	ok	394.9540	50.778	0.040781	20.80	67.163	12.135	52433868.584886	7	395.5899	7.39017e-05	3.04452e-04
2023/03/23	12:53:05	--	ok	395.2040	50.781	0.040781	20.82	67.102	12.133	52592842.885075	9	395.5191	7.70759e-05	3.51593e-04
2023/03/23	12:53:12	ok	ok	394.9220	50.764	0.040771	20.83	67.083	12.141	58441907.060732	8	395.4878	7.20521e-05	3.60339e-04
2023/03/23	12:58:12	--	ok	394.7400	50.766	0.040771	20.86	67.080	12.160	51870411.081988	6	395.5650	7.01495e-05	2.61398e-04
2023/03/23	12:58:19	ok	ok	394.9080	50.793	0.040784	20.84	67.066	12.148	61180249.291803	6	395.8448	7.10606e-05	2.66472e-04
2023/03/23	13:03:19	ok	ok	395.0120	50.792	0.040784	20.89	66.998	12.166	50292977.909041	7	395.7259	7.32393e-05	2.79081e-04
2023/03/23	13:08:19	--	ok	395.2300	50.792	0.040784	20.87	67.030	12.160	51294882.010261	6	396.2905	5.76673e-05	9.09005e-04
2023/03/23	13:08:26	ok	ok	394.8400	50.769	0.040772	20.87	67.048	12.163	54821735.505496	6	395.2597	8.06769e-05	7.97862e-04
2023/03/23	13:13:26	ok	ok	394.8100	50.771	0.040772	20.89	67.033	12.172	50873078.670647	5	395.6540	6.96927e-05	2.74945e-04
2023/03/23	13:18:26	--	ok	394.7180	50.773	0.040772	20.91	67.057	12.195	52734165.350762	8	395.4350	7.61948e-05	3.59622e-04
2023/03/23	13:18:33	ok	ok	395.1600	50.825	0.040787	20.91	67.025	12.189	57000170.416316	5	395.9183	7.23119e-05	3.66027e-04
2023/03/23	13:23:33	--	ok	395.4020	50.811	0.040787	20.91	66.993	12.184	53288724.972846	8	395.7882	7.52739e-05	4.24554e-04
2023/03/23	13:23:40	ok	ok	394.9120	50.766	0.040766	20.96	66.918	12.200	54432987.505579	6	395.6235	6.69019e-05	3.15594e-04
2023/03/23	13:28:40	ok	ok	394.9200	50.765	0.040766	20.94	66.928	12.192	51188296.354573	8	395.3972	7.51993e-05	3.07144e-04
2023/03/23	13:33:40	--	ok	394.6120	50.766	0.040766	20.94	66.957	12.198	55405409.757031	4	395.5560	7.02039e-05	3.46041e-04
2023/03/23	13:33:48	--	ok	395.2320	50.810	0.040786	20.97	66.879	12.202	55144853.109611	6	396.0254	6.97512e-05	3.83330e-04
2023/03/23	13:33:55	ok	ok	394.8120	50.776	0.040774	20.96	66.938	12.204	53496979.360201	5	395.6775	7.07600e-05	2.76456e-04
2023/03/23	13:38:55	ok	ok	394.8880	50.780	0.040774	20.97	66.952	12.216	52815468.254758	9	395.5538	7.64936e-05	3.43454e-04
2023/03/23	13:43:54	ok	ok	394.8520	50.782	0.040774	21.04	66.882	12.254	60222209.974091	6	395.5207	9.14084e-05	1.08667e-04
2023/03/23	13:48:54	ok	ok	394.9520	50.784	0.040774	21.04	66.893	12.256	53796305.430317	5	395.6903	7.16110e-05	2.72094e-04
2023/03/23	13:53:54	ok	ok	395.0960	50.785	0.040774	21.11	66.842	12.298	52285220.978823	7	395.5440	7.70046e-05	5.22413e-04
2023/03/23	13:58:54	--	ok	395.2500	50.786	0.040774	21.14	66.891	12.328	50511263.636362	7	395.6122	7.60889e-05	4.63970e-04
2023/03/23	13:59:01	--	ok	394.7200	50.768	0.040761	21.13	66.836	12.308	53230826.278280	7	395.4370	7.17821e-05	4.36007e-04
2023/03/23	13:59:09	ok	ok	395.1420	50.790	0.040775	21.11	66.842	12.298	58908998.560928	7	395.7495	7.23575e-05	3.91105e-04
2023/03/23	14:04:08	ok	ok	395.0880	50.793	0.040775	21.14	66.795	12.310	51610897.129289	6	395.7847	7.10370e-05	2.47106e-04
2023/03/23	14:09:08	ok	ok	395.1480	50.793	0.040775	21.20	66.902	12.370	48741640.804113	7	395.6797	7.51730e-05	3.95180e-04
2023/03/23	14:14:08	ok	ok	395.0860	50.797	0.040775	21.23	66.831	12.376	49617891.547270	9	395.6735	7.68033e-05	4.67063e-04
2023/03/23	14:19:08	ok	ok	395.1300	50.799	0.040775	21.24	66.847	12.391	51838398.933605	7	395.7155	7.55861e-05	3.78334e-04
2023/03/23	14:24:08	--	ok	395.3200	50.804	0.040775	21.26	66.850	12.401	52190663.786204	9	395.7063	7.70372e-05	3.89703e-04
2023/03/23	14:24:15	ok	ok	394.8320	50.771	0.040759	21.29	66.877	12.427	51290607.055024	9	395.5354	7.03951e-05	4.46536e-04
2023/03/23	14:29:15	ok	ok	394.8000	50.775	0.040759	21.29	66.833	12.419	52192623.196057	7	395.4767	7.43284e-05	3.94951e-04
2023/03/23	14:34:14	--	ok	394.7360	50.778	0.040759	21.34	66.813	12.455	56945607.313140	7	395.5482	7.28355e-05	3.66419e-04
2023/03/23	14:34:21	--	ok	395.3460	50.803	0.040772	21.34	66.772	12.448	53100200.374120	6	396.0386	6.65586e-05	4.45856e-04
2023/03/23	14:34:29	--	ok	394.7860	50.770	0.040754	21.34	66.726	12.439	55003360.296804	8	395.3889	7.59521e-05	3.81168e-04
2023/03/23	14:34:36	ok	ok	395.0460	50.785	0.040765	21.31	66.741	12.421	58134882.560882	7	395.7761	6.97771e-05	2.98564e-04
2023/03/23	14:39:36	ok	ok	394.9300	50.787	0.040765	21.38	66.767	12.478	57650339.262616	7	395.9625	6.38943e-05	7.67609e-04
2023/03/23	14:44:36	ok	ok	394.9340	50.790	0.040765	21.37	66.796	12.472	60116915.619314	8	395.6138	7.58722e-05	3.75565e-04
2023/03/23	14:49:36	ok	ok	395.1060	50.791	0.040765	21.40	66.737	12.482	53423943.301804	8	395.5917	7.78039e-05	4.53710e-04
2023/03/23	14:54:36	ok	ok	395.0660	50.793	0.040765	21.44	66.767	12.518	60420838.637366	8	395.9740	6.42705e-05	7.15081e-04
2023/03/23	14:59:36	ok	ok	395.0380	50.796	0.040765	21.47	66.731	12.531	58364797.287129	7	395.7415	7.41208e-05	3.98066e-04
2023/03/23	15:04:36	ok	ok	395.1340	50.797	0.040765	21.48	66.746	12.545	53992399.071645	8	395.6744	7.59544e-05	4.18137e-04
2023/03/23	15:09:36	ok	ok	395.1500	50.802	0.040765	21.51	66.740	12.563	54460849.798864	9	395.7217	7.64952e-05	4.49375e-04
2023/03/23	15:14:36	ok	ok	395.1560	50.806	0.040765	21.54	66.682	12.574	57132814.005965	9	395.7017	7.70482e-05	4.98478e-04
2023/03/23	15:19:36	--	ok	395.3540	50.808	0.040765	21.55	66.685	12.584	57206621.421332	4	395.9548	6.86866e-05	2.56646e-04
2023/03/23	15:19:43	ok	ok	394.8400	50.773	0.040746	21.55	66.641	12.576	57796480.855430	8	395.4693	7.27274e-05	3.89162e-04
2023/03/23	15:24:43	--	ok	394.7280	50.776	0.040746	21.58	66.667	12.602	58928821.987774	7	395.4307	7.50900e-05	3.47991e-04
2023/03/23	15:24:51	ok	ok	395.1740	50.799	0.04076	21.61	66.653	12.621	66127727.247350	7	395.7833	7.16166e-05	3.73524e-04
2023/03/23	15:29:50	ok	ok	395.1960	50.799	0.04076	21.58	66.712	12.611	57463736.130354	7	395.7437	7.38476e-05	4.00666e-04
2023/03/23	15:34:50	--	ok	395.3120	50.800	0.04076	21.62	66.654	12.631	58020628.116279	7	395.7684	7.33460e-05	3.06032e-04
2023/03/23	15:34:58	ok	ok	394.8380	50.775	0.040744	21.58	66.658	12.600	59935682.568010	8	395.1457	8.34703e-05	6.63877e-04
2023/03/23	15:39:57	ok	ok	394.9020	50.778	0.040744	21.62	66.654	12.631	51668648.329785	10	395.4031	7.60838e-05	4.68126e-04
2023/03/23	15:44:57	--	ok	394.7100	50.781	0.040744	21.65	66.650	12.651	56017174.400995	10	395.4619	7.55135e-05	3.25100e-04
2023/03/23	15:45:04	--	ok	395.2960	50.805	0.040759	21.64	66.625	12.637	53419211.359828	5	395.9761	6.80335e-05	2.78388e-04
2023/03/23	15:45:12	--	ok	394.7880	50.778	0.040744	21.64	66.625	12.637	55703839.569411	8	395.5984	7.05697e-05	4.38910e-04
2023/03/23	15:45:19	ok	ok	395.0880	50.793	0.040755	21.57	66.687	12.594	59322127.216032	7	395.7987	7.08118e-05	3.12416e-04
2023/03/23	15:50:18	ok	ok	395.1820	50.798	0.040755	21.71	66.609	12.684	57034605.869450	6	395.8659	6.96613e-05	3.06979e-04
2023/03/23	15:55:19	ok	ok	395.0100	50.800	0.040755	21.72	66.600	12.692	55876485.379934	9	395.6171	7.75091e-05	3.64123e-04
2023/03/23	16:00:18	ok	ok	394.9480	50.799	0.040755	21.68	66.645	12.670	57295007.778387	8	395.7422	7.29316e-05	3.80337e-04
2023/03/23	16:05:18	ok	ok	395.1160	50.799	0.040755	21.70	66.625	12.678	57243131.725747	8	395.6372	7.74976e-05	4.08243e-04
2023/03/23	16:10:18	--	ok	395.2780	50.803	0.040755	21.70	66.648	12.682	51568031.570785	8	395.6055	7.96248e-05	5.78836e-04
2023/03/23	16:10:25	--	ok	394.7260	50.780	0.04074	21.71	66.554	12.674	56446411.772670	8	395.5640	7.05020e-05	3.93860e-04
2023/03/23	16:10:33	ok	ok	395.1980	50.802	0.040754	21.75	66.529	12.701	56595377.177745	7	396.0227	6.61560e-05	2.88813e-04
2023/03/23	16:15:32	--	ok	395.4340	50.803	0.040754	21.68	66.603	12.662	54960489.869616	9	395.7293	7.58679e-05	4.46213e-04
2023/03/23	16:15:40	ok	ok	394.9100	50.751	0.040732	21.68	66.580	12.657	57036959.810950	8	395.3603	7.27969e-05	3.37858e-04
2023/03/23	16:20:39	--	ok	394.7180	50.750	0.040732	21.70	66.572	12.668	50621250.023254	9	395.2460	7.73308e-05	4.72938e-04
2023/03/23	16:20:47	ok	ok	395.0320	50.794	0.040746	21.71	66.586	12.680	55823177.790375	7	395.6732	7.28138e-05	3.66355e-04
2023/03/23	16:25:46	--	ok	395.2580	50.792	0.040746	21.71	66.627	12.688	53000540.797258	8	395.5022	7.81000e-05	4.46439e-04
2023/03/23	16:25:53	--	ok	394.7380	50.760	0.040733	21.72	66.548	12.683	58677528.446474	8	395.3378	7.33017e-05	3.71895e-04
2023/03/23	16:26:00	ok	ok	395.1880	50.792	0.040746	21.72	66.503	12.674	55960002.867330	9	395.6533	7.33396e-05	3.97662e-04
2023/03/23	16:31:00	ok	ok	394.9180	50.794	0.040746	21.70	66.604	12.674	49890595.610720	9	395.5866	7.55480e-05	4.65015e-04
2023/03/23	16:36:00	ok	ok	394.9080	50.793	0.040746	21.70	66.604	12.674	51498334.768461	8	395.4175	8.08074e-05	6.06439e-04
2023/03/23	16:41:00	--	ok	395.3600	50.794	0.040746	21.71	66.522	12.668	55113070.770404	8	395.6204	7.47663e-05	3.49076e-04
2023/03/23	16:41:07	--	ok	394.7700	50.746	0.040728	21.70	66.540	12.662	52936400.374716	9	395.3436	7.09220e-05	3.57147e-04
2023/03/23	16:41:14	--	ok	395.2400	50.784	0.040739	21.70	66.488	12.652	55185855.117688	10	395.6543	6.96934e-05	4.45562e-04
2023/03/23	16:41:22	ok	ok	394.8740	50.721	0.040727	21.65	66.522	12.627	57079651.334932	9	395.3033	7.08836e-05	3.62085e-04
2023/03/23	16:46:21	ok	ok	394.8620	50.742	0.040727	21.72	66.548	12.683	48639185.942129	8	395.2890	7.36166e-05	3.81791e-04
2023/03/23	16:51:22	--	ok	394.7260	50.748	0.040727	21.71	66.563	12.676	49812487.770781	7	395.3353	7.25684e-05	4.15945e-04
2023/03/23	16:51:29	--	ok	394.7820	50.787	0.040741	21.67	66.513	12.635	59862165.525331	8	395.5737	7.33033e-05	3.12393e-04
2023/03/23	16:51:36	ok	ok	395.0240	50.807	0.040753	21.70	66.508	12.656	53447128.379202	9	395.8906	7.17430e-05	3.74067e-04
2023/03/23	16:56:36	--	ok	395.3480	50.812	0.040753	21.68	66.485	12.639	48652365.215661	7	395.8840	7.00200e-05	2.94165e-04
2023/03/23	16:56:44	--	ok	394.6460	50.773	0.040734	21.68	66.494	12.641	52809563.422828	6	395.4553	7.22639e-05	3.34432e-04
2023/03/23	16:56:51	ok	ok	395.0860	50.809	0.040753	21.67	66.481	12.629	52566027.205848	8	395.8537	7.18854e-05	3.60861e-04
2023/03/23	17:01:50	--	ok	395.3320	50.808	0.040753	21.67	66.481	12.629	52048481.636730	7	395.8013	7.42983e-05	3.75673e-04
2023/03/23	17:01:57	ok	ok	395.0920	50.781	0.040735	21.67	66.481	12.629	51393516.777906	8	395.4862	7.21531e-05	3.91141e-04
2023/03/23	17:06:57	ok	ok	395.0300	50.779	0.040735	21.65	66.467	12.617	50479445.441358	8	395.8211	6.09637e-05	8.79947e-04
2023/03/23	17:11:57	ok	ok	395.0740	50.778	0.040735	21.62	66.494	12.600	53522733.817825	9	395.4526	7.44744e-05	3.87543e-04
2023/03/23	17:16:57	ok	ok	394.8540	50.782	0.040735	21.64	66.401	12.594	46634038.978903	8	395.3963	7.60806e-05	3.25324e-04
2023/03/23	17:21:57	ok	ok	394.8180	50.780	0.040735	21.61	66.448	12.582	50015860.051312	6	395.6371	6.93303e-05	2.56541e-04
2023/03/23	17:26:57	ok	ok	395.1700	50.781	0.040735	21.58	66.485	12.568	49193013.697043	10	395.4888	7.36367e-05	4.90077e-04
2023/03/23	17:31:57	--	ok	394.7900	50.782	0.040735	21.58	66.442	12.560	45218617.034894	8	395.3889	7.51944e-05	3.37421e-04
2023/03/23	17:32:04	--	ok	395.2180	50.800	0.040746	21.57	66.493	12.557	53544827.612361	9	395.4438	8.32232e-05	7.66135e-04
2023/03/23	17:32:12	ok	ok	395.0080	50.782	0.040735	21.54	66.447	12.529	53201466.830108	8	395.6185	6.94392e-05	2.98661e-04
2023/03/23	17:37:11	ok	ok	395.1220	50.783	0.040735	21.55	66.406	12.531	51126419.760973	10	395.4524	7.51967e-05	4.07321e-04
2023/03/23	17:42:11	--	ok	394.7800	50.784	0.040735	21.54	66.447	12.529	47899516.205039	10	395.4700	7.34313e-05	3.99616e-04
2023/03/23	17:42:18	--	ok	395.3140	50.801	0.040746	21.54	66.415	12.523	54126278.573349	7	395.8322	7.18200e-05	3.23570e-04
2023/03/23	17:42:25	ok	ok	394.8040	50.771	0.04073	21.55	66.394	12.529	50201750.200395	9	395.4877	7.08478e-05	4.86786e-04
2023/03/23	17:47:25	ok	ok	395.0140	50.771	0.04073	21.51	66.452	12.509	45895534.604769	9	395.3692	7.36007e-05	3.49575e-04
2023/03/23	17:52:25	--	ok	394.7180	50.768	0.04073	21.47	66.401	12.469	49287965.547229	7	395.4506	7.10896e-05	3.14062e-04
2023/03/23	17:52:32	ok	ok	395.1200	50.796	0.040744	21.45	66.452	12.469	53253419.762751	8	395.6605	7.33871e-05	3.76678e-04
2023/03/23	17:57:32	ok	ok	395.0320	50.794	0.040744	21.44	66.403	12.450	50378600.597438	8	395.5331	7.78199e-05	4.34121e-04
2023/03/23	18:02:32	--	ok	395.2720	50.795	0.040744	21.40	66.407	12.420	49465678.088234	9	395.6687	7.32101e-05	3.57803e-04
2023/03/23	18:02:39	ok	ok	394.9520	50.769	0.04073	21.42	66.305	12.420	53721199.084647	8	395.4300	7.16695e-05	3.70394e-04
2023/03/23	18:07:39	--	ok	394.5620	50.766	0.04073	21.37	66.412	12.400	50201079.945940	9	395.2369	7.78298e-05	5.93915e-04
2023/03/23	18:07:46	--	ok	395.3100	50.816	0.040753	21.36	66.439	12.395	54353785.726325	7	395.9641	7.08584e-05	3.20996e-04
2023/03/23	18:07:54	ok	ok	395.0900	50.780	0.040737	21.36	66.398	12.388	53250492.700537	8	395.5219	7.31103e-05	3.94873e-04
2023/03/23	18:12:53	ok	ok	394.9260	50.783	0.040737	21.34	66.384	12.375	48747873.930668	8	395.3728	7.72356e-05	4.46918e-04
2023/03/23	18:17:53	--	ok	394.7920	50.781	0.040737	21.30	66.410	12.350	51167197.061651	7	395.4103	7.73258e-05	4.74232e-04
2023/03/23	18:18:00	ok	ok	395.1340	50.799	0.040748	21.30	66.410	12.350	51764796.150241	6	395.7661	7.20650e-05	3.00184e-04
2023/03/23	18:23:00	--	ok	395.2140	50.798	0.040748	21.29	66.365	12.332	47801257.039899	8	395.6716	7.42932e-05	3.64476e-04
2023/03/23	18:23:07	ok	ok	394.9340	50.779	0.040737	21.29	66.320	12.323	51668586.097579	6	395.4944	7.25958e-05	3.15206e-04
2023/03/23	18:28:07	--	ok	394.6680	50.777	0.040737	21.16	66.476	12.261	55259473.827158	8	395.3810	7.53921e-05	3.82397e-04
2023/03/23	18:28:14	--	ok	395.3260	50.815	0.040754	21.19	66.484	12.283	55336489.922815	6	395.9380	6.94282e-05	3.36504e-04
2023/03/23	18:28:22	ok	ok	394.9600	50.781	0.040737	21.21	66.456	12.297	55314231.460927	6	395.6306	6.91593e-05	3.81617e-04
2023/03/23	18:33:21	--	ok	394.7860	50.774	0.040737	21.10	66.529	12.231	49809151.796787	9	395.3460	7.58986e-05	2.80102e-04
2023/03/23	18:33:28	ok	ok	395.0740	50.794	0.040748	21.10	66.517	12.229	55773559.594809	6	395.8106	6.94079e-05	2.61771e-04
2023/03/23	18:38:28	ok	ok	395.0580	50.791	0.040748	21.03	66.485	12.172	52240272.817336	7	395.6048	7.33558e-05	2.76406e-04
2023/03/23	18:43:28	--	ok	395.2820	50.793	0.040748	21.10	66.412	12.209	52328897.452435	8	395.5460	7.71014e-05	4.12920e-04
2023/03/23	18:43:35	ok	ok	394.9000	50.770	0.040733	21.07	66.384	12.182	52544522.533039	6	395.5106	6.94636e-05	3.11164e-04
2023/03/23	18:48:35	--	ok	394.6940	50.770	0.040733	21.11	66.383	12.214	51463009.832925	8	395.3528	7.37006e-05	3.86673e-04
2023/03/23	18:48:43	ok	ok	395.0860	50.796	0.040749	21.10	66.296	12.188	57037672.550082	9	395.7141	7.34753e-05	3.81239e-04
2023/03/23	18:53:42	ok	ok	395.0520	50.793	0.040749	21.09	66.366	12.192	50691926.509758	8	395.6321	7.43755e-05	3.59860e-04
2023/03/23	18:58:42	ok	ok	395.1200	50.797	0.040749	21.09	66.302	12.180	53396675.642353	9	395.5235	7.86799e-05	5.47349e-04
2023/03/23	19:03:42	ok	ok	394.9100	50.794	0.040749	21.10	66.337	12.196	50570549.800271	8	395.5716	7.74920e-05	4.83283e-04
2023/03/23	19:08:42	ok	ok	395.1940	50.796	0.040749	21.04	66.337	12.154	55403665.452382	6	395.7415	7.13200e-05	3.53610e-04
2023/03/23	19:13:42	ok	ok	395.1340	50.792	0.040749	21.04	66.261	12.140	51898367.214570	9	395.5064	7.85752e-05	4.51089e-04
2023/03/23	19:18:42	--	ok	395.2160	50.793	0.040749	21.03	66.282	12.135	54467286.372197	7	395.6442	7.43960e-05	3.03203e-04
2023/03/23	19:18:50	ok	ok	394.9940	50.776	0.040738	21.04	66.220	12.133	57322115.868806	5	395.5551	7.16394e-05	3.33566e-04
2023/03/23	19:23:49	ok	ok	394.8740	50.774	0.040738	21.01	66.278	12.123	54411971.947340	10	395.0076	8.84346e-05	1.08332e-03
2023/03/23	19:28:49	ok	ok	394.9460	50.775	0.040738	21.03	66.282	12.135	55441016.549430	8	395.3512	7.78429e-05	4.36118e-04
2023/03/23	19:33:49	ok	ok	394.8500	50.775	0.040738	20.97	66.238	12.085	52707640.123931	6	395.9696	5.89016e-05	9.36615e-04
2023/03/23	19:38:49	ok	ok	394.8300	50.773	0.040738	20.97	66.259	12.089	55644153.713304	7	395.4341	7.43053e-05	3.11145e-04
2023/03/23	19:43:49	--	ok	394.6680	50.772	0.040738	20.91	66.268	12.052	51695736.079155	8	395.3898	7.51088e-05	3.08049e-04
2023/03/23	19:43:56	--	ok	395.2440	50.821	0.040755	20.93	66.293	12.067	54044664.497185	6	395.8647	7.21844e-05	3.08660e-04
2023/03/23	19:44:04	ok	ok	395.0260	50.782	0.040742	20.96	66.265	12.081	55101975.955673	6	395.6852	7.03865e-05	3.86653e-04
2023/03/23	19:49:03	ok	ok	394.9380	50.781	0.040742	20.93	66.238	12.057	57744113.033071	9	395.4610	7.79318e-05	5.10644e-04
2023/03/23	19:54:03	--	ok	395.3240	50.779	0.040742	20.86	66.279	12.014	48981054.261758	9	395.4101	7.59047e-05	4.00940e-04
2023/03/23	19:54:10	--	ok	394.6540	50.736	0.040725	20.90	66.246	12.038	58312776.123843	6	395.3956	6.74776e-05	3.85667e-04
2023/03/23	19:54:17	ok	ok	395.0180	50.782	0.040743	20.89	66.232	12.026	54816385.274910	8	395.5766	7.35408e-05	4.19568e-04
2023/03/23	19:59:17	ok	ok	394.8860	50.779	0.040743	20.82	66.314	11.991	54259031.240555	5	395.6597	6.95550e-05	2.61680e-04
2023/03/23	20:04:17	ok	ok	394.8800	50.778	0.040743	20.73	66.361	11.942	52714745.510212	8	395.4230	7.61977e-05	3.92162e-04
2023/03/23	20:09:17	ok	ok	395.1560	50.781	0.040743	20.82	66.279	11.985	53313577.895193	9	395.4921	7.52978e-05	3.49378e-04
2023/03/23	20:14:17	ok	ok	394.8700	50.779	0.040743	20.73	66.297	11.930	56133779.563619	8	395.4501	7.58293e-05	3.54978e-04
2023/03/23	20:19:17	ok	ok	394.8300	50.776	0.040743	20.78	66.209	11.944	49973364.052294	6	395.4437	7.69247e-05	5.49273e-04
2023/03/23	20:24:17	ok	ok	394.8820	50.778	0.040743	20.76	66.215	11.934	51382126.860231	8	395.4890	7.57497e-05	3.38530e-04
2023/03/23	20:29:17	ok	ok	394.9540	50.779	0.040743	20.78	66.241	11.950	55327401.743401	7	395.6078	7.17978e-05	2.60924e-04
2023/03/23	20:34:17	--	ok	394.7800	50.778	0.040743	20.76	66.163	11.925	54701650.896448	8	395.5119	7.48013e-05	3.37358e-04
2023/03/23	20:34:25	--	ok	395.2400	50.811	0.040755	20.72	66.177	11.898	60326584.713190	6	395.8914	7.01014e-05	2.47087e-04
2023/03/23	20:34:32	ok	ok	395.0020	50.777	0.040743	20.76	66.142	11.921	59798681.489992	6	395.6423	7.02630e-05	2.61741e-04
2023/03/23	20:39:31	ok	ok	395.0360	50.776	0.040743	20.72	66.218	11.905	50809733.597297	8	395.4932	7.56204e-05	4.40921e-04
2023/03/23	20:44:31	ok	ok	394.9540	50.775	0.040743	20.72	66.177	11.898	56145301.026558	7	395.4511	7.47694e-05	3.09846e-04
2023/03/23	20:49:32	ok	ok	394.8200	50.777	0.040743	20.70	66.151	11.884	56587288.844017	6	395.6045	7.14671e-05	2.30522e-04
2023/03/23	20:54:31	ok	ok	394.8940	50.775	0.040743	20.72	66.136	11.890	53115072.146741	7	395.5266	7.41985e-05	3.04630e-04
2023/03/23	20:59:31	ok	ok	394.9700	50.775	0.040743	20.70	66.140	11.882	53329078.317679	7	395.5012	7.43466e-05	2.91026e-04
2023/03/23	21:04:31	ok	ok	394.8300	50.777	0.040743	20.68	66.169	11.869	52668064.957976	10	395.4783	7.55943e-05	3.65172e-04
2023/03/23	21:09:31	ok	ok	395.0600	50.778	0.040743	20.66	66.133	11.851	57274326.591257	7	395.4788	7.56548e-05	4.34262e-04
2023/03/23	21:14:31	ok	ok	395.0820	50.778	0.040743	20.65	66.163	11.847	53906455.192604	8	395.4877	7.52988e-05	3.79319e-04
2023/03/23	21:19:31	ok	ok	394.9600	50.775	0.040743	20.53	66.224	11.779	54958323.012973	7	395.4959	7.29392e-05	3.29161e-04
2023/03/23	21:24:31	--	ok	394.7820	50.774	0.040743	20.50	66.241	11.762	57035234.242635	7	395.5259	7.34492e-05	2.90824e-04
2023/03/23	21:24:38	--	ok	395.3900	50.804	0.040754	20.52	66.255	11.774	62861836.549695	6	395.8783	7.04719e-05	2.67019e-04
2023/03/23	21:24:45	ok	ok	394.8440	50.760	0.040733	20.55	66.186	11.782	55630481.586453	5	395.3708	7.26305e-05	3.08833e-04
2023/03/23	21:29:45	ok	ok	394.8400	50.756	0.040733	20.49	66.215	11.748	54805189.718808	8	395.2593	7.45527e-05	3.27455e-04
2023/03/23	21:34:45	--	ok	394.6620	50.756	0.040733	20.50	66.177	11.751	52459530.000560	8	395.2627	7.53713e-05	3.42664e-04
2023/03/23	21:34:52	--	ok	395.2380	50.794	0.040751	20.52	66.168	11.758	60656338.497888	7	395.8407	7.03077e-05	2.34058e-04
2023/03/23	21:35:00	ok	ok	394.9100	50.769	0.040739	20.52	66.168	11.758	58791547.543499	8	395.4635	7.38481e-05	3.97254e-04
2023/03/23	21:39:59	ok	ok	394.8780	50.768	0.040739	20.55	66.186	11.782	54575787.297214	6	395.5169	7.18318e-05	3.14649e-04
2023/03/23	21:44:59	--	ok	394.6820	50.767	0.040739	20.55	66.110	11.768	55707598.473674	7	395.3172	7.68088e-05	4.84986e-04
2023/03/23	21:45:07	--	ok	395.4480	50.808	0.040755	20.53	66.099	11.757	60462693.511911	5	395.8505	7.30424e-05	2.85910e-04
2023/03/23	21:45:14	--	ok	394.5220	50.753	0.040732	20.52	66.094	11.745	60563459.332446	6	395.4965	6.82915e-05	3.18642e-04
2023/03/23	21:45:21	ok	ok	395.0120	50.808	0.040756	20.49	66.151	11.737	60992698.278615	6	396.0118	6.79745e-05	3.80237e-04
2023/03/23	21:50:21	--	ok	395.2800	50.814	0.040756	20.53	66.087	11.755	54426044.581874	8	395.7538	7.66485e-05	3.86492e-04
2023/03/23	21:50:29	ok	ok	394.9380	50.774	0.040742	20.50	66.113	11.739	55654963.819987	6	395.5595	7.22685e-05	3.01372e-04
2023/03/23	21:55:28	ok	ok	395.0740	50.772	0.040742	20.52	66.094	11.745	58525142.136910	6	395.5190	7.35854e-05	3.01003e-04
2023/03/23	22:00:28	ok	ok	394.9700	50.774	0.040742	20.49	66.110	11.730	53134752.301769	5	395.6210	7.02527e-05	2.47164e-04
2023/03/23	22:05:28	ok	ok	394.9520	50.772	0.040742	20.43	66.215	11.710	52572801.663633	4	395.4785	7.21163e-05	2.31732e-04
2023/03/23	22:10:28	ok	ok	394.9680	50.772	0.040742	20.45	66.081	11.695	54493693.025861	7	395.5251	7.31190e-05	2.67393e-04
2023/03/23	22:15:28	--	ok	394.7300	50.773	0.040742	20.42	66.160	11.691	56507849.781896	10	395.0305	8.91707e-05	1.03649e-03
2023/03/23	22:15:36	--	ok	395.2980	50.822	0.040756	20.42	66.119	11.684	57411924.906746	5	395.9441	6.97364e-05	2.61489e-04
2023/03/23	22:15:43	ok	ok	394.9940	50.771	0.040741	20.42	66.172	11.693	54218545.920771	7	395.6650	6.78809e-05	3.16787e-04
2023/03/23	22:20:42	ok	ok	394.9880	50.771	0.040741	20.43	66.099	11.690	55777867.397529	4	395.6096	6.98408e-05	2.97053e-04
2023/03/23	22:25:42	ok	ok	394.8760	50.767	0.040741	20.39	66.145	11.669	51064348.708832	6	395.8364	6.27012e-05	5.99250e-04
2023/03/23	22:30:42	ok	ok	394.9220	50.769	0.040741	20.35	66.155	11.641	54780012.162732	8	395.3122	7.88058e-05	5.43131e-04
2023/03/23	22:35:42	--	ok	394.7900	50.771	0.040741	20.36	66.149	11.649	56130230.960405	6	395.5517	7.15399e-05	2.29966e-04
2023/03/23	22:35:49	ok	ok	395.1400	50.801	0.040751	20.38	66.131	11.657	60277602.210592	6	395.8813	6.97473e-05	2.69878e-04
2023/03/23	22:40:48	--	ok	395.2560	50.794	0.040751	20.26	66.218	11.594	53868125.291992	5	395.7373	7.08913e-05	2.36484e-04
2023/03/23	22:40:55	ok	ok	394.8020	50.764	0.040738	20.25	66.256	11.592	56530548.141042	6	395.5170	6.94426e-05	2.44440e-04
2023/03/23	22:45:55	--	ok	394.6340	50.762	0.040738	20.22	66.252	11.573	57670034.939868	5	395.5024	7.08062e-05	2.47572e-04
2023/03/23	22:46:02	--	ok	395.3440	50.827	0.040757	20.21	66.197	11.553	58478486.699055	7	395.8829	6.98622e-05	2.30430e-04
2023/03/23	22:46:09	--	ok	394.7700	50.768	0.040739	20.22	66.252	11.573	56879111.020444	8	395.4968	7.28107e-05	2.74447e-04
2023/03/23	22:46:16	ok	ok	395.1500	50.797	0.040751	20.24	66.287	11.588	61453386.227411	5	395.7668	7.16983e-05	2.77840e-04
2023/03/23	22:51:16	ok	ok	395.0020	50.790	0.040751	20.18	66.287	11.551	54553829.535439	7	395.5754	7.56083e-05	3.33754e-04
2023/03/23	22:56:16	ok	ok	395.1180	50.790	0.040751	20.22	66.123	11.551	57702510.781663	7	395.8789	6.55193e-05	7.80567e-04
2023/03/23	23:01:16	ok	ok	395.0040	50.787	0.040751	20.21	66.174	11.549	53621891.540075	7	395.5585	7.52433e-05	3.83481e-04
2023/03/23	23:06:16	ok	ok	395.0220	50.792	0.040751	20.28	66.069	11.579	54840250.511238	7	395.7557	7.15107e-05	2.67033e-04
2023/03/23	23:11:16	ok	ok	395.1880	50.793	0.040751	20.25	66.053	11.557	56564012.999686	6	395.6403	7.42197e-05	3.28000e-04
2023/03/23	23:16:16	ok	ok	395.1180	50.790	0.040751	20.22	66.082	11.544	52938535.991245	5	395.7769	7.04971e-05	2.19075e-04
2023/03/23	23:21:16	ok	ok	395.1340	50.787	0.040751	20.21	66.046	11.527	55351278.852630	5	395.7488	7.13888e-05	2.89244e-04
2023/03/23	23:26:16	ok	ok	395.1940	50.792	0.040751	20.19	66.035	11.516	56071675.031552	5	395.7603	7.02820e-05	1.97468e-04
2023/03/23	23:31:16	ok	ok	395.0300	50.792	0.040751	20.16	66.082	11.504	57527875.235186	8	395.6530	7.43661e-05	3.52620e-04
2023/03/23	23:36:16	ok	ok	395.0860	50.786	0.040751	20.15	66.036	11.487	59308356.388638	7	395.6322	7.48231e-05	3.17612e-04
2023/03/23	23:41:16	ok	ok	395.1260	50.795	0.040751	20.08	66.078	11.448	57956542.653550	8	395.6882	7.15464e-05	2.42067e-04
2023/03/23	23:46:16	--	ok	395.2120	50.786	0.040751	20.05	66.128	11.437	54046571.391962	9	395.6195	7.36291e-05	2.70547e-04
2023/03/23	23:46:23	ok	ok	394.8020	50.760	0.04074	20.05	66.085	11.430	57821340.184652	8	395.4511	7.19776e-05	3.04710e-04
2023/03/23	23:51:23	--	ok	394.6640	50.758	0.04074	19.89	66.241	11.351	56953377.033554	8	395.2623	7.77302e-05	4.10987e-04
2023/03/23	23:51:30	--	ok	395.2420	50.813	0.040758	19.97	66.178	11.390	56315453.431254	6	395.8445	7.03408e-05	2.71063e-04
2023/03/23	23:51:38	ok	ok	394.9400	50.766	0.040745	19.91	66.201	11.354	56619679.064864	5	395.6319	6.91677e-05	2.59279e-04
2023/03/23	23:56:37	--	ok	394.7300	50.763	0.040745	19.84	66.201	11.307	57234145.386791	5	395.6645	6.86058e-05	2.47098e-04
2023/03/23	23:56:44	--	ok	395.3440	50.815	0.040759	19.85	66.181	11.313	61449988.421210	8	395.7563	7.41330e-05	3.85587e-04
2023/03/23	23:56:52	ok	ok	394.9820	50.756	0.040741	19.87	66.183	11.324	57805791.873653	6	395.5497	6.84554e-05	3.25453e-04
2023/03/24	00:01:51	ok	ok	394.8860	50.757	0.040741	19.88	66.174	11.331	54316982.001029	8	395.1945	7.87840e-05	5.54450e-04
2023/03/24	00:06:51	--	ok	394.7540	50.757	0.040741	19.84	66.073	11.286	55062425.611134	6	395.3440	7.48053e-05	3.20352e-04
2023/03/24	00:06:58	ok	ok	395.0960	50.792	0.040754	19.89	66.094	11.326	59277307.080047	7	395.8028	6.94301e-05	2.47539e-04
2023/03/24	00:11:58	--	ok	395.2160	50.789	0.040754	19.84	66.021	11.277	55460077.526556	7	395.5814	7.62128e-05	4.16808e-04
2023/03/24	00:12:06	ok	ok	394.8640	50.760	0.040743	19.88	66.017	11.304	57353235.822765	6	395.5469	7.07176e-05	3.10391e-04
2023/03/24	00:17:05	ok	ok	394.8520	50.759	0.040743	19.87	66.035	11.298	58454938.919392	6	395.4527	7.18002e-05	3.00024e-04
2023/03/24	00:22:05	ok	ok	394.8500	50.757	0.040743	19.82	66.036	11.271	51564557.594707	7	395.3666	7.47096e-05	2.72015e-04
2023/03/24	00:27:05	--	ok	394.7260	50.757	0.040743	19.85	66.012	11.284	51259248.575812	6	395.3013	7.60857e-05	4.21045e-04
2023/03/24	00:27:12	--	ok	395.2980	50.816	0.040757	19.81	66.026	11.260	55645519.799870	5	396.0570	6.37479e-05	5.24659e-04
2023/03/24	00:27:19	ok	ok	395.0440	50.757	0.040741	19.84	65.966	11.267	59978888.535015	6	395.4255	7.46296e-05	2.67999e-04
2023/03/24	00:32:19	--	ok	394.6880	50.756	0.040741	19.80	66.014	11.247	54621670.379021	6	395.4394	7.25537e-05	2.35786e-04
2023/03/24	00:32:26	--	ok	395.3120	50.801	0.040757	19.82	66.036	11.271	58411880.657967	5	395.9019	6.80943e-05	2.43143e-04
2023/03/24	00:32:34	ok	ok	394.8460	50.756	0.040741	19.84	65.957	11.266	55961415.279297	6	395.4194	7.28691e-05	2.65961e-04
2023/03/24	00:37:33	--	ok	394.7260	50.754	0.040741	19.77	65.998	11.227	56058513.005818	9	395.2748	7.59372e-05	3.61034e-04
2023/03/24	00:37:40	ok	ok	395.1700	50.794	0.040755	19.78	66.000	11.236	57416416.772349	6	395.8764	6.75393e-05	2.51449e-04
2023/03/24	00:42:40	ok	ok	395.1900	50.786	0.040755	19.75	66.017	11.220	55393735.378005	6	395.5105	9.06522e-05	2.38012e-04
2023/03/24	00:47:40	ok	ok	395.0860	50.786	0.040755	19.71	66.053	11.200	59382822.631985	6	395.6335	7.29416e-05	3.40528e-04
2023/03/24	00:52:40	ok	ok	395.1200	50.781	0.040755	19.60	66.151	11.141	52483170.926826	8	395.5516	7.54596e-05	3.15562e-04
2023/03/24	00:57:40	ok	ok	395.0920	50.776	0.040755	19.56	66.174	11.117	51937684.816588	8	395.2195	9.59929e-05	5.44455e-04
2023/03/24	01:02:40	ok	ok	394.8220	50.774	0.040755	19.47	66.160	11.061	59212209.003724	4	395.4889	8.78872e-05	1.00906e-04
2023/03/24	01:07:40	ok	ok	395.1060	50.774	0.040755	19.54	66.035	11.085	55029209.807457	3	395.5144	8.61211e-05	2.33684e-05
2023/03/24	01:12:40	ok	ok	394.9680	50.776	0.040755	19.54	66.078	11.092	54240512.824090	8	395.5066	7.48575e-05	3.45626e-04
2023/03/24	01:17:40	ok	ok	395.0940	50.775	0.040755	19.56	66.069	11.099	55568675.041844	4	395.4589	9.18490e-05	2.89337e-04
2023/03/24	01:22:40	ok	ok	394.9740	50.770	0.040755	19.50	65.985	11.049	57893396.492210	5	395.6801	7.02851e-05	2.04372e-04
2023/03/24	01:27:40	ok	ok	395.0280	50.773	0.040755	19.54	65.991	11.077	51710730.923570	6	395.6721	7.05039e-05	2.11482e-04
2023/03/24	01:32:40	ok	ok	395.1400	50.771	0.040755	19.50	66.018	11.054	52341929.274996	9	395.4622	7.66809e-05	4.26201e-04
2023/03/24	01:37:40	ok	ok	395.0400	50.770	0.040755	19.47	66.023	11.038	58632267.566371	10	395.4813	7.64603e-05	3.75114e-04
2023/03/24	01:42:40	ok	ok	395.0400	50.771	0.040755	19.44	65.966	11.009	56791801.293141	6	395.7628	6.75496e-05	3.42033e-04
2023/03/24	01:47:40	ok	ok	394.8280	50.768	0.040755	19.42	66.026	11.002	54629900.868690	8	395.4530	7.68639e-05	3.89970e-04
2023/03/24	01:52:40	ok	ok	394.9900	50.762	0.040755	19.32	66.082	10.948	54262784.529909	7	395.5303	7.36598e-05	3.47421e-04
2023/03/24	01:57:40	ok	ok	395.0460	50.766	0.040755	19.26	66.114	10.915	59466491.724120	7	395.4390	7.50889e-05	3.68304e-04
2023/03/24	02:02:40	ok	ok	394.9120	50.760	0.040755	19.20	66.105	10.876	51378918.027955	8	395.4156	7.48445e-05	3.50225e-04
2023/03/24	02:07:40	ok	ok	395.1620	50.757	0.040755	19.17	66.040	10.848	54628986.286971	9	395.4521	7.54599e-05	3.63757e-04
2023/03/24	02:12:40	ok	ok	394.8620	50.759	0.040755	19.19	65.989	10.848	59270569.712206	4	395.4433	8.49059e-05	1.97362e-05
2023/03/24	02:17:40	ok	ok	395.0180	50.760	0.040755	19.23	65.931	10.866	54432053.615588	6	395.3758	8.19308e-05	5.34777e-04
2023/03/24	02:22:40	ok	ok	395.0100	50.762	0.040755	19.19	65.934	10.839	60205159.311934	3	395.5218	8.08275e-05	3.17565e-05
2023/03/24	02:27:40	ok	ok	395.0020	50.759	0.040755	19.19	65.893	10.833	56784074.625349	5	395.5490	7.22424e-05	3.26136e-04
2023/03/24	02:32:40	ok	ok	395.0300	50.757	0.040755	19.19	65.934	10.839	54564314.184115	5	395.2660	8.75801e-05	4.76602e-04
2023/03/24	02:37:40	ok	ok	394.8400	50.758	0.040755	19.16	65.888	10.815	53600070.125928	9	395.3483	7.69949e-05	3.67764e-04
2023/03/24	02:42:40	ok	ok	394.8860	50.758	0.040755	19.16	65.911	10.819	58078748.217027	7	395.3277	7.80049e-05	5.43862e-04
2023/03/24	02:47:40	ok	ok	394.9640	50.754	0.040755	19.13	65.895	10.797	57662789.430033	7	395.2885	8.87608e-05	2.67274e-04
2023/03/24	02:52:40	--	ok	394.7400	50.752	0.040755	19.02	66.014	10.745	55896945.213881	8	395.3989	7.58572e-05	3.43044e-04
2023/03/24	02:52:47	ok	ok	395.1960	50.830	0.040769	19.01	65.991	10.733	57987595.755199	5	395.7613	7.56859e-05	2.01330e-04
2023/03/24	02:57:47	--	ok	395.2480	50.806	0.040769	18.95	66.003	10.698	54288464.791668	4	395.4405	1.00556e-04	2.52297e-04
2023/03/24	02:57:54	ok	ok	394.9400	50.754	0.040756	18.98	66.017	10.719	61044199.260319	5	395.4938	8.24162e-05	1.62713e-04
2023/03/24	03:02:54	ok	ok	394.8200	50.748	0.040756	18.91	65.975	10.668	53281934.955219	2	395.3259	8.80240e-05	2.15683e-15
2023/03/24	03:07:54	ok	ok	394.9080	50.747	0.040756	18.88	66.032	10.659	53890289.260554	7	395.3780	8.05293e-05	2.16811e-04
2023/03/24	03:12:54	ok	ok	394.9880	50.749	0.040756	18.91	65.922	10.660	52550905.364745	7	395.3985	8.01801e-05	2.76705e-04
2023/03/24	03:17:54	ok	ok	394.8620	50.748	0.040756	18.91	65.899	10.656	49626007.189798	8	395.2871	7.81194e-05	5.92500e-04
2023/03/24	03:22:54	ok	ok	394.8620	50.750	0.040756	18.91	65.911	10.658	50217911.513417	8	395.3610	7.58123e-05	3.89377e-04
2023/03/24	03:27:54	ok	ok	395.0500	50.750	0.040756	18.89	65.885	10.644	57489614.758977	8	395.3807	7.51083e-05	3.98570e-04
2023/03/24	03:32:54	ok	ok	394.8920	50.749	0.040756	18.89	65.844	10.637	50172815.361777	2	395.3444	8.83132e-05	2.03338e-16
2023/03/24	03:37:54	ok	ok	395.0100	50.747	0.040756	18.86	65.872	10.625	53999472.514275	5	395.2350	8.75668e-05	3.57188e-04
2023/03/24	03:42:54	--	ok	394.7440	50.748	0.040756	18.88	65.789	10.620	56561866.779622	5	395.0597	1.06363e-04	3.73523e-04
2023/03/24	03:43:01	--	ok	395.3000	50.824	0.040769	18.89	65.801	10.630	61314702.731963	5	395.9227	6.80544e-05	1.68994e-04
2023/03/24	03:43:09	ok	ok	394.9560	50.745	0.040754	18.91	65.806	10.641	58761250.369246	6	395.6476	6.76195e-05	2.91462e-04
2023/03/24	03:48:08	--	ok	394.7620	50.742	0.040754	18.82	65.834	10.592	48363868.331170	7	395.3565	7.38660e-05	3.55762e-04
2023/03/24	03:48:15	ok	ok	395.0940	50.790	0.040766	18.82	65.885	10.600	57522534.776363	5	395.7734	7.37082e-05	1.78418e-04
2023/03/24	03:53:15	ok	ok	395.0760	50.783	0.040766	18.72	65.966	10.552	54856510.465150	7	395.4195	8.78738e-05	5.62137e-04
2023/03/24	03:58:15	ok	ok	395.0500	50.776	0.040766	18.68	65.968	10.525	58776487.906514	9	395.5262	7.60367e-05	3.91935e-04
2023/03/24	04:03:15	ok	ok	395.0740	50.769	0.040766	18.65	66.040	10.520	51181126.949966	8	395.4424	7.62874e-05	4.07516e-04
2023/03/24	04:08:15	--	ok	395.2500	50.764	0.040766	18.58	65.985	10.465	49779971.431832	7	395.5093	7.54051e-05	4.89023e-04
2023/03/24	04:08:22	ok	ok	394.8220	50.738	0.040753	18.61	65.980	10.484	55365556.587429	5	395.4686	6.85102e-05	2.42672e-04
2023/03/24	04:13:21	--	ok	394.7520	50.734	0.040753	18.61	65.895	10.471	53757992.886736	5	395.4890	6.99510e-05	1.97915e-04
2023/03/24	04:13:28	ok	ok	395.1520	50.778	0.040766	18.65	65.870	10.493	59431390.018234	2	395.5449	8.79804e-05	1.01618e-16
2023/03/24	04:18:28	ok	ok	395.0300	50.767	0.040766	18.65	65.826	10.486	50502878.833054	7	395.3675	8.81517e-05	4.33832e-04
2023/03/24	04:23:28	ok	ok	394.8440	50.765	0.040766	18.64	65.835	10.478	56205366.402815	7	395.4746	8.08842e-05	3.21413e-04
2023/03/24	04:28:28	ok	ok	395.1220	50.766	0.040766	18.61	65.811	10.457	55397983.092249	4	395.2120	1.03869e-04	4.09203e-04
2023/03/24	04:33:28	ok	ok	395.1140	50.770	0.040766	18.64	65.751	10.464	55040643.764040	8	395.5432	7.37893e-05	3.47301e-04
2023/03/24	04:38:28	ok	ok	395.0260	50.765	0.040766	18.62	65.821	10.467	52672236.454224	7	395.4321	8.13857e-05	4.24694e-04
2023/03/24	04:43:28	ok	ok	395.1100	50.765	0.040766	18.61	65.811	10.457	57473070.107054	5	395.3019	9.76433e-05	2.95598e-04
2023/03/24	04:48:28	ok	ok	395.0820	50.767	0.040766	18.54	65.829	10.414	52186447.963568	4	395.2422	9.97002e-05	3.45146e-04
2023/03/24	04:53:28	ok	ok	395.0500	50.761	0.040766	18.45	65.922	10.378	56333515.633209	6	395.3729	8.63200e-05	3.48583e-04
2023/03/24	04:58:28	ok	ok	394.8140	50.757	0.040766	18.40	65.881	10.337	51813760.528624	8	395.4336	7.46552e-05	3.40001e-04
2023/03/24	05:03:28	ok	ok	394.8060	50.755	0.040766	18.34	65.925	10.308	55931929.217283	5	395.4305	8.05218e-05	5.80056e-05
2023/03/24	05:08:28	ok	ok	395.0080	50.749	0.040766	18.25	65.899	10.253	50053315.040531	6	395.2877	8.79702e-05	3.88069e-04
2023/03/24	05:13:28	ok	ok	395.0680	50.756	0.040766	18.35	65.821	10.301	52679002.366670	8	395.1585	9.44822e-05	6.18433e-04
2023/03/24	05:18:28	ok	ok	395.0960	50.752	0.040766	18.32	65.794	10.279	52020439.763336	5	395.6964	7.00872e-05	2.76502e-04
2023/03/24	05:23:28	ok	ok	395.0200	50.747	0.040766	18.28	65.798	10.254	53659676.653937	5	395.2766	9.44297e-05	2.46938e-04
2023/03/24	05:28:28	ok	ok	394.8900	50.749	0.040766	18.30	65.728	10.253	57429175.131454	6	395.6650	6.64038e-05	3.26539e-04
2023/03/24	05:33:28	--	ok	394.7400	50.746	0.040766	18.27	65.785	10.244	50276521.308358	3	395.4810	8.38085e-05	1.43818e-05
2023/03/24	05:33:35	--	ok	395.2680	50.848	0.040779	18.30	65.760	10.258	56558064.757865	6	395.8870	6.92747e-05	1.97016e-04
2023/03/24	05:33:42	ok	ok	394.9960	50.749	0.040765	18.31	65.719	10.259	55532292.521592	7	395.5906	7.03959e-05	2.32301e-04
2023/03/24	05:38:42	ok	ok	395.0620	50.749	0.040765	18.30	65.748	10.256	52376665.628805	7	395.3179	8.49157e-05	3.51547e-04
2023/03/24	05:43:42	ok	ok	394.9120	50.752	0.040765	18.28	65.702	10.239	53370844.565202	6	395.3692	8.25821e-05	2.56938e-04
2023/03/24	05:48:42	ok	ok	394.8460	50.742	0.040765	18.13	65.858	10.169	55597215.639319	4	395.5249	6.96851e-05	2.11096e-04
2023/03/24	05:53:42	ok	ok	394.8100	50.741	0.040765	18.08	65.863	10.144	56461116.899399	6	395.3854	7.45392e-05	3.58295e-04
2023/03/24	05:58:42	ok	ok	394.8260	50.736	0.040765	18.01	65.934	10.114	55530056.676502	5	395.4157	7.59937e-05	2.16945e-04
2023/03/24	06:03:42	--	ok	394.7900	50.736	0.040765	17.94	65.893	10.066	54979035.504534	4	395.1271	9.65930e-05	3.11308e-04
2023/03/24	06:03:49	ok	ok	395.0780	50.793	0.040776	17.96	65.913	10.077	52748128.969521	6	395.7894	6.84535e-05	2.85301e-04
2023/03/24	06:08:49	ok	ok	395.0740	50.788	0.040776	17.96	65.913	10.077	52724758.747571	5	395.7841	6.74484e-05	2.92985e-04
2023/03/24	06:13:49	ok	ok	395.1080	50.785	0.040776	18.00	65.849	10.093	55736654.698274	9	395.2486	8.49364e-05	9.68553e-04
2023/03/24	06:18:49	--	ok	395.2900	50.822	0.040776	18.28	65.216	10.163	56203685.306501	8	395.5949	7.67473e-05	4.46682e-04
2023/03/24	06:18:56	ok	ok	394.9220	50.736	0.040761	18.30	65.165	10.165	53912693.531714	6	395.4818	6.93018e-05	3.26462e-04
2023/03/24	06:23:56	--	ok	395.2340	50.779	0.040761	18.85	64.375	10.374	53435352.943403	4	395.6342	8.16461e-05	1.19891e-04
2023/03/24	06:24:03	ok	ok	394.9520	50.733	0.040749	18.83	64.479	10.382	55996613.483420	7	395.3400	7.71419e-05	4.07176e-04
2023/03/24	06:29:03	ok	ok	394.8740	50.746	0.040749	19.09	64.265	10.504	52530902.784009	7	395.4801	7.67352e-05	2.80044e-04
2023/03/24	06:34:03	ok	ok	394.9780	50.755	0.040749	19.23	64.277	10.594	51763136.254131	6	395.6263	7.16603e-05	2.09614e-04
2023/03/24	06:39:03	--	ok	395.2200	50.774	0.040749	19.43	64.297	10.722	51915894.304054	6	395.4038	9.65063e-05	2.33364e-04
2023/03/24	06:39:10	ok	ok	394.9840	50.732	0.040737	19.43	64.222	10.710	53329684.707172	8	395.3547	7.39716e-05	4.51663e-04
2023/03/24	06:44:10	ok	ok	395.0560	50.737	0.040737	19.52	64.279	10.773	50019090.571285	6	395.3030	8.25033e-05	3.89895e-04
2023/03/24	06:49:10	ok	ok	395.0600	50.743	0.040737	19.58	64.364	10.831	50994911.642632	4	395.5787	6.88651e-05	2.33486e-04
2023/03/24	06:54:10	ok	ok	395.0600	50.740	0.040737	19.54	64.443	10.818	51016099.222467	9	395.3639	7.62173e-05	3.58633e-04
2023/03/24	06:59:10	ok	ok	395.0120	50.744	0.040737	19.53	64.567	10.830	52370542.419900	8	395.4059	7.47663e-05	3.25269e-04
2023/03/24	07:04:10	ok	ok	395.0800	50.747	0.040737	19.57	64.553	10.855	54764043.572125	6	395.4887	7.36646e-05	3.24654e-04
2023/03/24	07:09:10	ok	ok	395.1160	50.753	0.040737	19.68	64.497	10.917	53446436.648534	8	395.5148	7.34364e-05	3.59480e-04
2023/03/24	07:14:10	ok	ok	395.1480	50.765	0.040737	19.81	64.430	10.988	52757842.902733	7	395.5160	7.46301e-05	3.56632e-04
2023/03/24	07:19:10	--	ok	395.2100	50.768	0.040737	19.82	64.508	11.010	51520423.767802	5	395.7726	6.86676e-05	2.41311e-04
2023/03/24	07:19:17	ok	ok	394.9080	50.737	0.040726	19.82	64.497	11.008	53789300.753672	6	395.4869	7.13235e-05	2.78953e-04
2023/03/24	07:24:17	ok	ok	395.0100	50.742	0.040726	19.91	64.393	11.043	50671604.134648	9	395.3774	7.65141e-05	3.67238e-04
2023/03/24	07:29:17	ok	ok	395.1500	50.746	0.040726	19.98	64.512	11.112	51857417.671470	7	395.3430	7.75932e-05	4.61599e-04
2023/03/24	07:34:17	ok	ok	394.8960	50.745	0.040726	20.00	64.599	11.136	50647106.706958	6	395.4128	7.54484e-05	3.51534e-04
2023/03/24	07:39:17	ok	ok	394.8700	50.747	0.040726	20.05	64.617	11.176	51420713.456672	9	395.3843	7.65183e-05	4.05187e-04
2023/03/24	07:44:17	ok	ok	395.1160	50.750	0.040726	20.12	64.598	11.219	51454353.298132	8	395.3878	7.70870e-05	4.21377e-04
2023/03/24	07:49:17	--	ok	395.2180	50.750	0.040726	20.12	64.598	11.219	51420413.953954	7	395.4612	7.51675e-05	3.10665e-04
2023/03/24	07:49:24	ok	ok	394.9820	50.732	0.040715	20.11	64.671	11.222	53699400.924305	6	395.4062	6.92139e-05	3.00249e-04
2023/03/24	07:54:24	ok	ok	394.8740	50.735	0.040715	20.19	64.717	11.286	50809518.107222	7	395.2548	7.62005e-05	4.18969e-04
2023/03/24	07:59:24	ok	ok	394.8600	50.739	0.040715	20.26	64.630	11.316	45781104.833920	6	395.4242	7.18701e-05	2.68522e-04
2023/03/24	08:04:24	ok	ok	394.9720	50.742	0.040715	20.29	64.668	11.342	50611989.392723	9	395.2920	7.64438e-05	4.47962e-04
2023/03/24	08:09:24	ok	ok	394.9620	50.743	0.040715	20.33	64.717	11.379	52078569.051110	7	395.3654	7.39761e-05	3.06507e-04
2023/03/24	08:14:24	ok	ok	394.9060	50.744	0.040715	20.29	64.881	11.380	49109721.135662	8	395.3264	7.52332e-05	2.60625e-04
2023/03/24	08:19:24	ok	ok	394.9740	50.748	0.040715	20.38	64.694	11.404	51077348.884070	6	395.4597	7.38261e-05	2.63052e-04
2023/03/24	08:24:24	ok	ok	394.9160	50.745	0.040715	20.40	64.849	11.449	50926459.247608	7	395.3994	7.62788e-05	2.99599e-04
2023/03/24	08:29:24	ok	ok	395.1320	50.749	0.040715	20.50	64.781	11.503	49768045.908708	7	395.4847	7.24898e-05	2.91862e-04
2023/03/24	08:34:24	--	ok	395.3140	50.755	0.040715	20.55	64.897	11.552	50920322.543357	7	395.4856	7.58525e-05	3.69150e-04
2023/03/24	08:34:31	ok	ok	394.8860	50.719	0.040698	20.55	64.833	11.541	53254212.583049	6	395.3636	6.84607e-05	3.53157e-04
2023/03/24	08:39:31	--	ok	394.7200	50.727	0.040698	20.55	64.950	11.562	48072320.431565	5	395.2872	7.03124e-05	1.97511e-04
2023/03/24	08:39:38	ok	ok	395.1500	50.754	0.040712	20.55	64.982	11.567	52459714.791114	9	395.4637	7.64032e-05	4.03248e-04
2023/03/24	08:44:38	ok	ok	395.1820	50.762	0.040712	20.69	64.901	11.650	48167841.640212	7	395.5084	7.49216e-05	3.80258e-04
2023/03/24	08:49:38	ok	ok	395.1580	50.756	0.040712	20.73	64.933	11.685	49608796.602430	7	395.4164	7.93671e-05	4.73280e-04
2023/03/24	08:54:38	--	ok	395.2620	50.759	0.040712	20.75	64.988	11.704	49159294.629085	5	395.6913	7.11002e-05	3.38169e-04
2023/03/24	08:54:45	ok	ok	394.9580	50.731	0.040699	20.72	64.909	11.670	53422625.888099	8	395.2895	7.19954e-05	4.28719e-04
2023/03/24	08:59:45	ok	ok	394.9740	50.741	0.040699	20.84	64.955	11.765	49934984.165135	7	395.2614	7.46219e-05	4.07225e-04
2023/03/24	09:04:45	ok	ok	394.9300	50.743	0.040699	20.86	65.029	11.788	49259639.522977	8	395.2745	7.51397e-05	3.27320e-04
2023/03/24	09:09:45	ok	ok	394.9520	50.744	0.040699	20.87	65.066	11.804	53880665.585594	7	395.3741	7.27653e-05	2.99419e-04
2023/03/24	09:14:45	ok	ok	395.1080	50.749	0.040699	20.94	65.092	11.858	49371369.848818	8	395.3441	7.55045e-05	3.26730e-04
2023/03/24	09:19:45	--	ok	394.7980	50.753	0.040699	21.01	65.147	11.916	45653097.470310	7	395.2909	7.75367e-05	4.18388e-04
2023/03/24	09:19:52	--	ok	395.3100	50.770	0.040709	21.01	65.135	11.914	54774314.488310	8	395.6955	7.26150e-05	4.16679e-04
2023/03/24	09:20:00	ok	ok	394.8380	50.729	0.040693	20.99	65.130	11.894	52069683.933030	10	395.3025	7.17763e-05	4.15622e-04
2023/03/24	09:24:59	ok	ok	395.1580	50.745	0.040693	21.07	65.170	11.959	47126245.895756	8	395.2686	7.55095e-05	3.16087e-04
2023/03/24	09:29:59	ok	ok	395.0400	50.747	0.040693	21.14	65.148	12.007	48794715.987534	9	395.3073	7.49001e-05	4.24361e-04
2023/03/24	09:34:59	ok	ok	395.0100	50.751	0.040693	21.23	65.165	12.068	49555993.184001	11	395.3990	7.35366e-05	4.58855e-04
2023/03/24	09:39:59	ok	ok	395.1380	50.752	0.040693	21.29	65.124	12.101	50389288.976320	7	395.4203	7.45886e-05	3.27746e-04
2023/03/24	09:44:59	ok	ok	394.9900	50.752	0.040693	21.29	65.307	12.135	45981605.171088	9	395.3170	7.60859e-05	3.06151e-04
2023/03/24	09:49:59	ok	ok	395.0680	50.754	0.040693	21.37	65.183	12.170	49396386.406037	8	395.5159	7.20335e-05	4.46099e-04
2023/03/24	09:54:59	--	ok	395.2480	50.759	0.040693	21.41	65.298	12.222	50898540.438490	8	395.3658	7.76243e-05	3.84187e-04
2023/03/24	09:55:06	--	ok	394.7080	50.708	0.04068	21.36	65.321	12.187	53365730.068075	8	395.1751	7.16958e-05	4.15206e-04
2023/03/24	09:55:13	ok	ok	395.1960	50.756	0.040695	21.40	65.359	12.224	51269468.498860	9	395.5336	7.24756e-05	4.34619e-04
2023/03/24	10:00:13	ok	ok	395.1280	50.766	0.040695	21.42	65.364	12.244	49518291.899738	9	395.5173	7.60418e-05	3.95250e-04
2023/03/24	10:05:13	ok	ok	395.1960	50.764	0.040695	21.50	65.389	12.300	44964389.020585	9	395.5184	7.54523e-05	4.00082e-04
2023/03/24	10:10:13	ok	ok	395.1220	50.768	0.040695	21.55	65.400	12.342	49247735.557736	6	395.6447	7.22597e-05	2.77781e-04
2023/03/24	10:15:13	ok	ok	395.1400	50.771	0.040695	21.58	65.469	12.376	49957387.840415	8	395.5585	7.59232e-05	3.22529e-04
2023/03/24	10:20:13	ok	ok	394.9480	50.771	0.040695	21.65	65.389	12.412	51705360.446388	6	395.7089	7.21480e-05	3.36072e-04
2023/03/24	10:25:13	ok	ok	394.9140	50.773	0.040695	21.74	65.490	12.493	46308186.750654	8	395.5081	7.75739e-05	4.27124e-04
2023/03/24	10:30:13	ok	ok	395.0820	50.775	0.040695	21.75	65.418	12.489	50112995.869607	8	395.6877	7.36303e-05	4.00074e-04
2023/03/24	10:35:13	ok	ok	395.1320	50.782	0.040695	21.78	65.455	12.515	50869262.374970	6	395.7632	7.18483e-05	2.62621e-04
2023/03/24	10:40:13	ok	ok	395.0500	50.785	0.040695	21.88	65.473	12.590	47348437.195834	10	395.5990	7.80893e-05	7.52534e-04
2023/03/24	10:45:13	ok	ok	395.0680	50.798	0.040695	21.88	65.559	12.606	48756534.369874	10	395.5139	8.29006e-05	9.60067e-04
2023/03/24	10:50:13	ok	ok	395.0280	50.791	0.040695	21.89	65.618	12.629	49441958.382775	9	395.7310	7.52385e-05	3.80110e-04
2023/03/24	10:55:13	ok	ok	395.1440	50.798	0.040695	21.95	65.595	12.666	54552951.501081	8	395.7605	7.54882e-05	3.50415e-04
2023/03/24	11:00:13	ok	ok	395.1580	50.801	0.040695	22.02	65.524	12.703	47244409.235195	7	395.8376	7.26101e-05	3.05165e-04
2023/03/24	11:05:13	ok	ok	395.1220	50.799	0.040695	22.05	65.537	12.727	48808341.796573	8	395.7535	7.62517e-05	4.41592e-04
2023/03/24	11:10:13	--	ok	395.3040	50.806	0.040695	22.09	65.570	12.766	49282721.856046	9	395.7929	7.60819e-05	5.24207e-04
2023/03/24	11:10:20	--	ok	394.7860	50.766	0.040679	22.08	65.629	12.766	51152493.085110	9	395.4888	7.34336e-05	3.67932e-04
2023/03/24	11:10:28	ok	ok	395.0320	50.779	0.04069	22.05	65.689	12.756	48112933.765251	8	395.6931	7.31008e-05	3.91320e-04
2023/03/24	11:15:27	ok	ok	395.0720	50.791	0.04069	22.16	65.624	12.828	48369883.819991	8	395.7012	7.68197e-05	4.30940e-04
2023/03/24	11:20:27	ok	ok	394.8960	50.776	0.04069	21.67	66.781	12.686	50907773.537168	10	395.5878	7.39828e-05	2.84934e-04
2023/03/24	11:25:27	ok	ok	394.8820	50.767	0.04069	21.36	67.263	12.549	46535134.165071	8	395.4781	7.48955e-05	3.15858e-04
2023/03/24	11:30:27	--	ok	394.7260	50.762	0.04069	21.17	67.341	12.430	52467977.820838	7	395.3680	7.51473e-05	3.70240e-04
2023/03/24	11:30:34	ok	ok	395.0880	50.789	0.040704	21.19	67.335	12.441	54173657.649645	6	395.8541	7.06379e-05	3.31313e-04
2023/03/24	11:35:34	ok	ok	394.9040	50.782	0.040704	21.07	67.332	12.356	50561750.376912	5	395.7789	7.07957e-05	2.25919e-04
2023/03/24	11:40:34	ok	ok	395.0320	50.779	0.040704	21.04	67.387	12.347	49920633.585842	9	395.5723	7.61138e-05	3.44256e-04
2023/03/24	11:45:34	ok	ok	395.0960	50.776	0.040704	20.96	67.359	12.281	49028197.532511	7	395.6105	7.27838e-05	3.09967e-04
2023/03/24	11:50:34	ok	ok	394.8640	50.776	0.040704	20.97	67.353	12.289	54261680.463698	8	395.4796	7.77350e-05	5.18903e-04
2023/03/24	11:55:34	--	ok	395.4060	50.775	0.040704	20.93	67.355	12.261	51608575.339441	6	395.6130	7.37401e-05	2.71628e-04
2023/03/24	11:55:41	--	ok	394.4700	50.721	0.040683	20.94	67.327	12.265	56117293.639064	6	395.1893	6.98200e-05	4.64042e-04
2023/03/24	11:55:49	--	ok	395.2320	50.802	0.040711	20.97	67.312	12.281	53248839.239438	6	395.9798	6.79338e-05	2.57338e-04
2023/03/24	11:55:56	ok	ok	394.8440	50.767	0.040699	20.94	67.204	12.243	54656395.643344	7	395.4906	7.27898e-05	3.44851e-04
2023/03/24	12:00:56	--	ok	394.7040	50.767	0.040699	20.91	67.353	12.249	55801159.122448	7	395.3837	7.56206e-05	4.47153e-04
2023/03/24	12:01:03	--	ok	395.3100	50.822	0.040714	20.87	67.344	12.217	57791030.534216	6	396.0362	6.76953e-05	3.50501e-04
2023/03/24	12:01:11	ok	ok	394.8860	50.767	0.040698	20.91	67.291	12.238	55828434.790635	6	395.7065	6.77410e-05	2.18825e-04
2023/03/24	12:06:10	--	ok	394.7320	50.763	0.040698	20.87	67.303	12.210	55142047.721491	10	395.3697	7.67795e-05	5.16853e-04
2023/03/24	12:06:17	--	ok	395.3300	50.796	0.040712	20.86	67.300	12.200	60527664.872160	6	395.8836	7.08838e-05	2.53095e-04
2023/03/24	12:06:25	ok	ok	394.8720	50.760	0.040695	20.91	67.312	12.242	57108763.421183	6	395.5586	6.95040e-05	2.80764e-04
2023/03/24	12:11:24	ok	ok	394.8660	50.760	0.040695	20.93	67.294	12.250	55640271.993260	6	395.5246	6.91142e-05	2.22899e-04
2023/03/24	12:16:24	--	ok	394.6860	50.760	0.040695	20.90	67.289	12.228	53026664.921820	8	395.3287	7.54203e-05	3.90140e-04
2023/03/24	12:16:32	--	ok	395.3100	50.796	0.040711	20.90	67.266	12.224	60081126.561977	6	395.9431	6.89190e-05	2.43104e-04
2023/03/24	12:16:39	ok	ok	394.8300	50.760	0.040695	20.90	67.259	12.222	54648829.742692	6	395.6000	6.76670e-05	2.46129e-04
2023/03/24	12:21:38	ok	ok	394.8200	50.761	0.040695	20.93	67.221	12.236	57826089.785643	5	395.5236	7.02154e-05	3.19568e-04
2023/03/24	12:26:38	ok	ok	394.9120	50.764	0.040695	21.00	67.225	12.286	52534823.703761	8	395.3280	7.65134e-05	4.20333e-04
2023/03/24	12:31:38	--	ok	394.7860	50.765	0.040695	20.97	67.208	12.263	53253499.882255	7	395.3205	7.62366e-05	5.36710e-04
2023/03/24	12:31:45	--	ok	395.2220	50.793	0.040706	20.96	67.184	12.249	56711313.837302	6	395.9138	6.79874e-05	2.92645e-04
2023/03/24	12:31:53	ok	ok	395.1040	50.765	0.040695	21.00	67.152	12.273	59483307.137432	5	395.6293	6.82674e-05	2.57470e-04
2023/03/24	12:36:52	ok	ok	394.8280	50.769	0.040695	21.00	67.225	12.286	50658493.874801	9	395.4065	7.46847e-05	3.55265e-04
2023/03/24	12:41:52	--	ok	394.6600	50.767	0.040695	21.03	67.199	12.303	33844974.923407	12	395.2675	7.62220e-05	4.41356e-04
2023/03/24	12:42:00	--	ok	395.4280	50.810	0.040712	21.00	67.193	12.281	55677998.200094	7	395.9828	6.90495e-05	2.99781e-04
2023/03/24	12:42:07	ok	ok	394.8080	50.755	0.04069	21.01	67.143	12.281	55595222.401333	7	395.3547	7.41400e-05	3.46654e-04
2023/03/24	12:47:06	--	ok	394.7380	50.758	0.04069	21.07	67.143	12.321	48440466.772905	9	395.3129	7.54829e-05	3.59347e-04
2023/03/24	12:47:14	ok	ok	395.0980	50.781	0.040703	21.06	67.120	12.307	55878562.649390	6	395.7461	7.21031e-05	2.70124e-04
2023/03/24	12:52:13	ok	ok	395.1560	50.782	0.040703	21.11	67.131	12.351	55004231.674527	7	395.5692	7.53572e-05	4.46500e-04
2023/03/24	12:57:13	ok	ok	395.1420	50.786	0.040703	21.16	67.117	12.379	53317292.957516	10	395.2791	8.81283e-05	8.64412e-04
2023/03/24	13:02:13	ok	ok	394.9940	50.789	0.040703	21.20	67.062	12.400	53495933.632256	9	395.6782	7.46055e-05	3.21041e-04
2023/03/24	13:07:13	ok	ok	395.0600	50.795	0.040703	21.27	67.065	12.450	51810131.564936	10	395.6895	7.43827e-05	5.24195e-04
2023/03/24	13:12:13	ok	ok	395.0780	50.794	0.040703	21.34	67.005	12.491	52284733.659474	5	395.7813	7.16614e-05	2.73555e-04
2023/03/24	13:17:13	--	ok	395.4580	50.798	0.040703	21.34	67.079	12.505	56611063.372089	8	395.6957	7.51669e-05	3.73416e-04
2023/03/24	13:17:20	--	ok	394.5980	50.749	0.040679	21.38	67.047	12.530	57457596.587501	7	395.3741	6.94759e-05	4.24209e-04
2023/03/24	13:17:28	ok	ok	395.0880	50.793	0.0407	21.40	66.964	12.524	58369678.174783	8	395.8697	6.93631e-05	4.34748e-04
2023/03/24	13:22:27	ok	ok	395.1140	50.796	0.0407	21.38	66.950	12.512	60800677.977537	7	395.7167	7.35230e-05	4.12052e-04
2023/03/24	13:27:27	ok	ok	394.9380	50.799	0.0407	21.42	67.001	12.550	60147060.825954	6	395.6807	8.41517e-05	1.54903e-04
2023/03/24	13:32:27	ok	ok	394.9960	50.798	0.0407	21.44	66.992	12.560	60966242.073548	8	395.7127	7.45545e-05	3.93625e-04
2023/03/24	13:37:27	ok	ok	395.0080	50.799	0.0407	21.47	66.946	12.571	57781940.221207	7	395.7803	7.16302e-05	2.87749e-04
2023/03/24	13:42:27	ok	ok	395.1100	50.800	0.0407	21.47	66.879	12.558	58724674.374977	8	395.7877	7.28668e-05	2.82060e-04
2023/03/24	13:47:27	ok	ok	395.1440	50.805	0.0407	21.51	66.859	12.586	59554284.764897	7	395.7804	7.38796e-05	3.22736e-04
2023/03/24	13:52:27	ok	ok	395.0940	50.803	0.0407	21.51	66.868	12.587	65225314.322439	9	395.7196	7.62719e-05	3.86449e-04
2023/03/24	13:57:27	ok	ok	395.1140	50.805	0.0407	21.54	66.864	12.608	60219856.070674	8	396.1201	6.27797e-05	9.90475e-04
2023/03/24	14:02:27	--	ok	395.3600	50.807	0.0407	21.55	66.897	12.624	61662178.144942	8	395.7878	7.57597e-05	4.06074e-04
2023/03/24	14:02:34	--	ok	394.5560	50.767	0.040681	21.58	66.882	12.643	65952264.849715	5	395.4814	7.20152e-05	2.85363e-04
2023/03/24	14:02:41	--	ok	395.3860	50.819	0.040704	21.54	66.874	12.610	64150286.604036	5	396.0805	6.89490e-05	2.47880e-04
2023/03/24	14:02:49	--	ok	394.6160	50.771	0.040684	21.52	66.870	12.597	62384143.174033	7	395.5211	7.10677e-05	3.61711e-04
2023/03/24	14:02:57	--	ok	395.3140	50.802	0.040704	21.42	67.053	12.560	59785492.354135	5	396.0182	6.85747e-05	2.38618e-04
2023/03/24	14:03:32	--	ok	394.7140	50.766	0.040688	21.37	67.138	12.535	61118664.499175	7	395.4602	7.24146e-05	3.40871e-04
2023/03/24	14:03:39	ok	ok	395.1020	50.795	0.040702	21.36	67.222	12.541	63858255.909995	8	395.8094	7.16366e-05	4.36335e-04
2023/03/24	14:08:39	--	ok	395.2560	50.820	0.040702	21.61	66.760	12.641	63923555.609258	9	395.8303	7.48006e-05	3.27301e-04
2023/03/24	14:08:46	ok	ok	394.9860	50.785	0.040689	21.60	66.767	12.633	64263196.708602	5	395.7765	6.78060e-05	3.93974e-04
2023/03/24	14:13:45	ok	ok	394.9180	50.788	0.040689	21.60	66.682	12.616	57972129.632855	8	395.4955	7.72377e-05	4.85883e-04
2023/03/24	14:18:45	ok	ok	394.9840	50.789	0.040689	21.58	66.732	12.614	60296132.074354	9	395.3746	8.25652e-05	9.18026e-04
2023/03/24	14:23:45	ok	ok	395.0200	50.791	0.040689	21.65	66.735	12.668	63418261.100802	7	395.6504	7.39882e-05	3.39638e-04
2023/03/24	14:28:45	ok	ok	394.9880	50.792	0.040689	21.70	66.648	12.682	60323010.017161	4	395.7714	7.02651e-05	2.50874e-04
2023/03/24	14:33:45	ok	ok	395.0400	50.794	0.040689	21.68	66.667	12.674	59361362.204168	7	395.7397	7.27663e-05	3.79285e-04
2023/03/24	14:38:45	ok	ok	395.0640	50.794	0.040689	21.68	66.654	12.672	62041033.165087	8	395.7051	7.26408e-05	3.01657e-04
2023/03/24	14:43:45	ok	ok	395.1340	50.798	0.040689	21.74	66.677	12.719	58824693.603932	7	396.1178	5.88705e-05	9.47849e-04
2023/03/24	14:48:45	ok	ok	395.1040	50.795	0.040689	21.68	66.645	12.670	61928366.256236	7	395.7925	7.13855e-05	2.77618e-04
2023/03/24	14:53:45	ok	ok	395.0560	50.799	0.040689	21.74	66.613	12.707	58612192.244906	8	395.6530	7.55842e-05	3.70092e-04
2023/03/24	14:58:45	ok	ok	394.9340	50.800	0.040689	21.71	66.627	12.688	59729617.673795	10	395.7511	7.29396e-05	4.05123e-04
2023/03/24	15:03:45	ok	ok	394.9100	50.798	0.040689	21.74	66.613	12.707	56279909.814371	7	395.6595	7.47352e-05	3.28089e-04
2023/03/24	15:08:45	ok	ok	394.9560	50.802	0.040689	21.71	66.563	12.676	57175063.030016	9	395.6991	7.52314e-05	4.34767e-04
2023/03/24	15:13:45	ok	ok	394.9020	50.804	0.040689	21.72	66.548	12.683	58027478.882328	11	395.7449	7.34520e-05	3.57407e-04
2023/03/24	15:18:45	ok	ok	395.1580	50.803	0.040689	21.70	66.584	12.670	55222005.073846	9	395.7179	7.45457e-05	3.66867e-04
2023/03/24	15:23:45	ok	ok	395.0760	50.803	0.040689	21.74	66.538	12.693	54202070.119798	7	395.7379	7.39867e-05	3.44499e-04
2023/03/24	15:28:45	ok	ok	395.1240	50.804	0.040689	21.75	66.520	12.699	57106042.613100	8	395.6653	7.70318e-05	4.13767e-04
2023/03/24	15:33:45	ok	ok	394.9980	50.803	0.040689	21.74	66.526	12.690	55409587.757163	8	395.7263	7.49577e-05	3.37534e-04
2023/03/24	15:38:45	ok	ok	395.0460	50.806	0.040689	21.70	66.499	12.654	56961192.991870	7	395.8431	7.21811e-05	3.75711e-04
2023/03/24	15:43:45	ok	ok	395.1000	50.807	0.040689	21.74	66.474	12.680	57208438.409801	7	395.8091	7.28672e-05	3.26937e-04
2023/03/24	15:48:45	--	ok	395.4260	50.804	0.040689	21.71	66.511	12.666	51459306.565784	9	395.6955	7.61911e-05	5.42004e-04
2023/03/24	15:48:52	--	ok	394.6140	50.741	0.040666	21.71	66.490	12.662	55686743.518699	6	395.4806	6.85570e-05	3.15625e-04
2023/03/24	15:48:59	ok	ok	394.9560	50.802	0.040687	21.75	66.456	12.687	57654925.764026	7	395.9641	6.77321e-05	2.60062e-04
2023/03/24	15:53:59	ok	ok	395.0380	50.801	0.040687	21.72	66.461	12.666	57885277.545634	8	395.6799	7.57674e-05	3.72994e-04
2023/03/24	15:58:59	ok	ok	395.0980	50.801	0.040687	21.75	66.465	12.688	48930954.685627	10	395.6609	7.59496e-05	3.22902e-04
2023/03/24	16:03:59	--	ok	395.2600	50.802	0.040687	21.72	66.439	12.662	52601845.290052	8	395.6455	7.68778e-05	4.10718e-04
2023/03/24	16:04:06	ok	ok	394.8140	50.783	0.040673	21.74	66.410	12.668	53843221.676771	10	395.5573	7.06173e-05	3.57742e-04
2023/03/24	16:09:06	ok	ok	394.8000	50.783	0.040673	21.72	66.452	12.664	51238826.446965	8	395.5407	7.09778e-05	3.35624e-04
2023/03/24	16:14:06	ok	ok	394.8280	50.783	0.040673	21.71	66.467	12.657	49193934.285303	8	395.5235	7.27974e-05	3.66032e-04
2023/03/24	16:19:06	--	ok	394.7840	50.782	0.040673	21.70	66.424	12.640	50561849.088144	9	395.4536	7.40181e-05	3.18466e-04
2023/03/24	16:19:13	ok	ok	395.0060	50.801	0.040684	21.70	66.389	12.633	51462655.702487	6	395.9291	6.71176e-05	2.17398e-04
2023/03/24	16:24:13	ok	ok	394.9780	50.802	0.040684	21.70	66.401	12.635	54289328.079464	9	395.4827	8.24603e-05	9.34482e-04
2023/03/24	16:29:13	ok	ok	395.1540	50.800	0.040684	21.65	66.447	12.613	51860802.601849	7	396.0004	6.42131e-05	6.99642e-04
2023/03/24	16:34:13	ok	ok	395.0400	50.800	0.040684	21.62	66.410	12.584	51818687.270732	8	395.6149	7.63508e-05	3.84644e-04
2023/03/24	16:39:13	ok	ok	395.0520	50.801	0.040684	21.62	66.419	12.586	54337936.645837	7	395.7195	7.37112e-05	3.87710e-04
2023/03/24	16:44:13	ok	ok	394.8840	50.800	0.040684	21.58	66.401	12.552	50432916.268327	9	395.6423	7.61088e-05	3.86485e-04
2023/03/24	16:49:13	ok	ok	395.0620	50.800	0.040684	21.60	66.403	12.564	51120190.003060	7	395.7307	7.27326e-05	3.46736e-04
2023/03/24	16:54:13	ok	ok	395.1140	50.799	0.040684	21.55	66.352	12.521	49058585.515595	5	395.8309	6.91191e-05	2.34994e-04
2023/03/24	16:59:13	ok	ok	395.0600	50.800	0.040684	21.52	66.337	12.497	51136113.966568	9	395.6359	7.49518e-05	3.43617e-04
2023/03/24	17:04:13	ok	ok	394.8620	50.797	0.040684	21.51	66.352	12.490	53075099.210056	5	395.8491	6.93358e-05	2.56255e-04
2023/03/24	17:09:13	ok	ok	394.9360	50.795	0.040684	21.47	66.346	12.458	52165756.844512	5	395.8130	6.96060e-05	2.85116e-04
2023/03/24	17:14:13	ok	ok	394.9340	50.797	0.040684	21.47	66.282	12.446	46285427.966306	7	396.0636	6.09665e-05	8.40445e-04
2023/03/24	17:19:13	ok	ok	395.0280	50.798	0.040684	21.44	66.329	12.436	49506075.177047	9	395.6614	7.33832e-05	3.42221e-04
2023/03/24	17:24:13	ok	ok	394.9540	50.795	0.040684	21.40	66.288	12.398	51913319.142665	8	395.5788	7.67327e-05	4.55457e-04
2023/03/24	17:29:13	ok	ok	395.0080	50.793	0.040684	21.37	66.284	12.376	52954424.658840	9	395.6239	7.46200e-05	3.48709e-04
2023/03/24	17:34:13	ok	ok	395.0180	50.793	0.040684	21.33	66.275	12.344	47902312.607290	9	395.5864	7.54738e-05	3.63178e-04
2023/03/24	17:39:13	ok	ok	394.9060	50.794	0.040684	21.30	66.270	12.324	53310557.622945	8	395.5433	7.67980e-05	4.02913e-04
2023/03/24	17:44:13	--	ok	394.7980	50.790	0.040684	21.26	66.241	12.288	50746063.561521	8	395.5319	7.49602e-05	3.28557e-04
2023/03/24	17:44:20	--	ok	395.2100	50.829	0.040695	21.26	66.261	12.291	56049270.197643	5	396.1045	6.70274e-05	3.35496e-04
2023/03/24	17:44:27	ok	ok	394.9600	50.793	0.040684	21.24	66.227	12.276	57131390.710694	6	395.8247	6.80637e-05	2.71038e-04
2023/03/24	17:49:27	ok	ok	394.8180	50.790	0.040684	21.21	66.168	12.244	54953033.886986	7	395.6194	7.35742e-05	3.12176e-04
2023/03/24	17:54:27	ok	ok	394.8060	50.788	0.040684	21.16	66.220	12.214	51604470.977104	9	395.5579	7.54204e-05	4.45236e-04
2023/03/24	17:59:27	ok	ok	394.9720	50.787	0.040684	21.14	66.209	12.202	53330294.758973	8	395.5926	7.34265e-05	2.97662e-04
2023/03/24	18:04:27	--	ok	394.7940	50.785	0.040684	21.10	66.188	12.168	47479702.252822	8	395.4952	7.60743e-05	4.29248e-04
2023/03/24	18:04:34	ok	ok	395.1540	50.815	0.040695	21.10	66.177	12.166	57499466.574988	6	395.9087	7.19482e-05	2.54388e-04
2023/03/24	18:09:34	ok	ok	395.0640	50.807	0.040695	21.01	66.213	12.111	47675057.148874	9	395.6804	7.66864e-05	4.48271e-04
2023/03/24	18:14:34	ok	ok	395.0220	50.805	0.040695	20.91	66.279	12.054	52696521.356409	9	395.6898	7.45410e-05	2.83869e-04
2023/03/24	18:19:34	ok	ok	394.9440	50.801	0.040695	20.83	66.296	11.999	51924364.206429	8	395.7483	7.15466e-05	3.02880e-04
2023/03/24	18:24:34	ok	ok	394.9240	50.803	0.040695	20.84	66.265	12.003	55546885.774421	9	395.6827	7.48274e-05	3.52994e-04
2023/03/24	18:29:34	ok	ok	394.9980	50.803	0.040695	20.82	66.197	11.970	54919197.757264	4	395.8415	6.92595e-05	2.11027e-04
2023/03/24	18:34:34	ok	ok	394.8820	50.795	0.040695	20.68	66.264	11.886	53867307.418008	8	395.5692	7.71028e-05	3.87406e-04
2023/03/24	18:39:34	ok	ok	394.8380	50.789	0.040695	20.60	66.314	11.845	50332866.392700	8	395.8777	6.49769e-05	7.74006e-04
2023/03/24	18:44:34	--	ok	394.7700	50.790	0.040695	20.59	66.288	11.831	52561479.046369	7	395.6092	7.34321e-05	2.65608e-04
2023/03/24	18:44:42	--	ok	395.2240	50.849	0.040707	20.58	66.297	11.823	56834976.182994	6	395.9800	7.24343e-05	2.62317e-04
2023/03/24	18:44:49	ok	ok	394.9340	50.790	0.040695	20.60	66.291	11.841	51036037.427878	6	395.7616	7.04864e-05	3.13614e-04
2023/03/24	18:49:49	ok	ok	394.8960	50.795	0.040695	20.58	66.181	11.803	54208618.341660	8	395.6171	7.43343e-05	3.01820e-04
2023/03/24	18:54:49	ok	ok	394.9760	50.788	0.040695	20.56	66.136	11.782	52302831.624024	8	395.9407	6.31063e-05	8.48324e-04
2023/03/24	18:59:49	ok	ok	394.8520	50.788	0.040695	20.53	66.160	11.768	56101706.739270	4	395.7499	6.96179e-05	2.55476e-04
2023/03/24	19:04:49	ok	ok	394.8540	50.789	0.040695	20.50	66.113	11.739	53892427.835436	5	395.7536	7.00215e-05	3.22937e-04
2023/03/24	19:09:49	ok	ok	394.9780	50.783	0.040695	20.45	66.123	11.703	52330956.103121	8	395.5254	7.69832e-05	5.14689e-04
2023/03/24	19:14:49	ok	ok	394.8780	50.781	0.040695	20.45	66.090	11.697	50158437.828341	7	395.6191	7.18495e-05	3.02316e-04
2023/03/24	19:19:49	ok	ok	394.9200	50.782	0.040695	20.46	66.073	11.703	54103525.829697	8	395.5193	7.63388e-05	4.05870e-04
2023/03/24	19:24:49	ok	ok	394.9800	50.778	0.040695	20.36	66.085	11.638	54786466.148998	7	395.5364	7.43890e-05	3.39317e-04
2023/03/24	19:29:49	ok	ok	394.8680	50.782	0.040695	20.36	66.064	11.634	53324551.352992	9	395.5004	7.63345e-05	3.27907e-04
2023/03/24	19:34:49	ok	ok	394.8320	50.782	0.040695	20.33	66.059	11.615	55407991.393471	5	395.7139	7.00853e-05	2.64883e-04
2023/03/24	19:39:49	ok	ok	394.8200	50.778	0.040695	20.33	66.069	11.617	53180185.915596	6	395.6079	7.12043e-05	3.38129e-04
2023/03/24	19:44:49	ok	ok	394.8200	50.774	0.040695	20.25	66.053	11.557	57549719.744714	7	395.5097	7.43754e-05	3.37779e-04
2023/03/24	19:49:49	ok	ok	394.8260	50.774	0.040695	20.15	66.165	11.510	54814196.452981	8	395.4507	7.69495e-05	3.75511e-04
2023/03/24	19:54:49	--	ok	394.7020	50.768	0.040695	20.07	66.227	11.465	52517135.077368	8	395.4778	7.49547e-05	3.58762e-04
2023/03/24	19:54:56	--	ok	395.2640	50.841	0.04071	20.05	66.201	11.450	57179435.795236	6	395.9774	6.94906e-05	1.44490e-04
2023/03/24	19:55:03	ok	ok	394.9040	50.773	0.040697	20.07	66.122	11.447	57641709.448090	7	395.5866	7.28994e-05	2.89216e-04
2023/03/24	20:00:03	--	ok	394.7380	50.774	0.040697	20.04	66.136	11.429	53093406.195121	8	395.8177	6.15525e-05	1.16595e-03
2023/03/24	20:00:10	ok	ok	395.1360	50.863	0.040711	20.07	66.078	11.439	56955765.330406	6	395.9681	6.97438e-05	2.04963e-04
2023/03/24	20:05:10	--	ok	395.2160	50.833	0.040711	20.03	66.040	11.404	56728967.823371	5	395.8962	7.10572e-05	2.48685e-04
2023/03/24	20:05:17	ok	ok	394.8500	50.782	0.0407	20.04	65.998	11.406	55370049.591467	5	395.7056	7.01723e-05	2.10930e-04
2023/03/24	20:10:17	ok	ok	394.8640	50.777	0.0407	20.04	66.062	11.417	56590489.075656	7	395.5219	7.49112e-05	3.71049e-04
2023/03/24	20:15:17	ok	ok	394.8480	50.777	0.0407	20.01	66.036	11.393	52653246.394913	9	393.6761	1.85671e-04	1.46311e-02
2023/03/24	20:20:17	ok	ok	394.9500	50.776	0.0407	20.01	65.930	11.374	58254746.016343	9	395.5776	7.49372e-05	3.53065e-04
2023/03/24	20:25:17	ok	ok	394.9300	50.776	0.0407	20.00	65.939	11.367	54057276.396270	5	395.6390	7.17302e-05	2.37971e-04
2023/03/24	20:30:17	ok	ok	394.9320	50.772	0.0407	19.92	65.971	11.325	57194872.808344	7	395.4521	7.66455e-05	5.15702e-04
2023/03/24	20:35:17	ok	ok	394.8620	50.770	0.0407	19.92	65.948	11.321	57103699.590132	7	395.5303	7.42983e-05	3.27193e-04
2023/03/24	20:40:17	ok	ok	394.9140	50.773	0.0407	19.91	65.881	11.299	51625586.710495	6	395.5074	7.48477e-05	2.83099e-04
2023/03/24	20:45:17	--	ok	394.7920	50.772	0.0407	19.87	65.875	11.271	52406243.187967	5	395.6386	7.14152e-05	2.74958e-04
2023/03/24	20:45:24	ok	ok	395.1560	50.832	0.04071	19.88	65.931	11.290	61254345.801123	5	395.9107	7.02465e-05	2.50422e-04
2023/03/24	20:50:24	ok	ok	394.9360	50.819	0.04071	19.81	65.930	11.243	58641340.203168	7	395.6904	7.48951e-05	3.70132e-04
2023/03/24	20:55:24	ok	ok	394.9880	50.814	0.04071	19.70	65.998	11.180	58569991.773955	8	395.6692	7.49005e-05	4.48093e-04
2023/03/24	21:00:24	ok	ok	394.8100	50.798	0.04071	19.63	66.040	11.141	54077355.977232	5	395.8015	7.01999e-05	2.51602e-04
2023/03/24	21:05:24	ok	ok	394.9180	50.799	0.04071	19.58	65.998	11.106	48423272.395493	7	395.6090	7.46969e-05	3.31654e-04
2023/03/24	21:10:24	ok	ok	394.9120	50.800	0.04071	19.58	65.980	11.103	57647240.848532	8	395.6165	7.60746e-05	4.17805e-04
2023/03/24	21:15:24	ok	ok	395.0020	50.798	0.04071	19.64	65.838	11.116	53074176.991782	6	395.6058	8.15773e-05	1.90977e-04
2023/03/24	21:20:24	ok	ok	394.9900	50.800	0.04071	19.60	65.895	11.098	59167329.590600	3	395.5573	9.13608e-05	5.03265e-05
2023/03/24	21:25:24	ok	ok	394.9380	50.794	0.04071	19.56	65.867	11.065	51713253.578337	8	395.6313	7.44711e-05	3.48967e-04
2023/03/24	21:30:24	ok	ok	394.8700	50.793	0.04071	19.57	65.826	11.069	52043296.377107	5	395.8033	6.92083e-05	2.16485e-04
2023/03/24	21:35:24	ok	ok	394.9900	50.796	0.04071	19.57	65.849	11.073	58616302.693067	7	395.7113	7.27781e-05	3.08740e-04
2023/03/24	21:40:24	--	ok	394.7760	50.795	0.04071	19.56	65.847	11.062	55935807.064092	10	395.5700	7.69910e-05	3.38066e-04
2023/03/24	21:40:31	--	ok	395.2960	50.891	0.040722	19.54	65.801	11.046	60266582.695649	5	395.9829	7.43377e-05	2.21507e-04
2023/03/24	21:40:38	ok	ok	394.8720	50.784	0.040707	19.57	65.797	11.064	56393733.747387	5	395.7645	6.90341e-05	2.43344e-04
2023/03/24	21:45:38	ok	ok	394.8440	50.775	0.040707	19.53	65.757	11.030	61889959.700182	4	395.7466	6.89877e-05	2.60173e-04
2023/03/24	21:50:38	--	ok	394.7940	50.772	0.040707	19.54	65.748	11.037	56805993.708648	5	395.4939	8.53412e-05	2.35640e-04
2023/03/24	21:50:46	ok	ok	395.0760	50.835	0.040717	19.49	65.739	10.999	59754891.671270	6	395.9715	6.87527e-05	2.07610e-04
2023/03/24	21:55:45	ok	ok	395.0300	50.827	0.040717	19.40	65.853	10.963	55510925.825031	7	395.7726	7.20693e-05	2.46739e-04
2023/03/24	22:00:45	ok	ok	394.9840	50.841	0.040717	19.32	65.861	10.911	52550145.333574	4	395.8470	6.99003e-05	1.46359e-04
2023/03/24	22:05:45	ok	ok	394.8880	50.807	0.040717	19.20	65.980	10.855	56846447.768695	5	395.6835	7.87257e-05	2.16905e-04
2023/03/24	22:10:45	ok	ok	395.0340	50.804	0.040717	19.16	66.017	10.836	52552879.250971	9	395.2412	8.60785e-05	9.68754e-04
2023/03/24	22:15:45	ok	ok	394.9120	50.811	0.040717	19.23	65.879	10.858	61070717.961032	9	395.6536	7.47867e-05	3.48696e-04
2023/03/24	22:20:45	ok	ok	395.0120	50.803	0.040717	19.20	65.811	10.828	58841540.337374	8	395.6408	8.04793e-05	2.89896e-04
2023/03/24	22:25:45	ok	ok	395.0500	50.814	0.040717	19.23	65.762	10.838	57758378.159733	6	395.5860	8.43247e-05	4.61140e-04
2023/03/24	22:30:45	ok	ok	394.9860	50.795	0.040717	19.17	65.817	10.812	55606663.806034	8	395.6662	7.49246e-05	3.10873e-04
2023/03/24	22:35:45	ok	ok	394.9480	50.799	0.040717	19.19	65.733	10.806	60407040.804777	8	395.2197	9.98849e-05	8.42536e-04
2023/03/24	22:40:45	ok	ok	394.8440	50.800	0.040717	19.13	65.747	10.773	61319317.935334	4	395.4798	9.56532e-05	1.23491e-04
2023/03/24	22:45:45	ok	ok	394.9180	50.803	0.040717	19.13	65.734	10.771	57564655.015946	5	395.4202	9.52745e-05	2.58195e-04
2023/03/24	22:50:45	ok	ok	395.0680	50.806	0.040717	19.13	65.702	10.766	55243920.290715	6	395.8236	6.99583e-05	2.12500e-04
2023/03/24	22:55:45	ok	ok	394.8640	50.802	0.040717	19.05	65.742	10.718	56440324.975718	5	395.6628	7.87503e-05	1.56297e-04
2023/03/24	23:00:45	ok	ok	395.0060	50.790	0.040717	18.95	65.769	10.660	54273400.948476	7	395.4915	7.67963e-05	4.98313e-04
2023/03/24	23:05:45	ok	ok	394.9740	50.791	0.040717	18.92	65.817	10.651	60644861.633476	9	395.1164	1.01648e-04	8.39984e-04
2023/03/24	23:10:45	ok	ok	394.9420	50.786	0.040717	18.86	65.881	10.626	56513191.389341	7	395.3600	9.01855e-05	3.59079e-04
2023/03/24	23:15:45	ok	ok	394.9780	50.781	0.040717	18.86	65.756	10.606	58479703.936168	3	395.5532	8.85647e-05	5.87149e-05
2023/03/24	23:20:45	--	ok	394.7860	50.778	0.040717	18.91	65.730	10.629	59310761.242879	8	395.4690	7.73552e-05	4.62273e-04
2023/03/24	23:20:53	--	ok	395.3420	50.881	0.040728	18.91	65.719	10.627	63535139.303699	6	395.9920	7.04968e-05	1.96299e-04
2023/03/24	23:21:00	--	ok	394.7720	50.755	0.040711	18.89	65.696	10.613	55477208.694598	5	395.5049	8.95740e-05	1.85080e-04
2023/03/24	23:21:07	ok	ok	395.0820	50.806	0.040722	18.86	65.692	10.596	57880078.709796	5	395.8553	6.98206e-05	2.35886e-04
2023/03/24	23:26:06	ok	ok	394.9280	50.814	0.040722	18.86	65.670	10.592	59111659.073685	6	395.6495	7.99358e-05	2.26925e-04
2023/03/24	23:31:06	ok	ok	395.0160	50.812	0.040722	18.91	65.678	10.620	58083279.033922	4	395.7839	7.40613e-05	1.84813e-04
2023/03/24	23:36:06	ok	ok	395.0520	50.817	0.040722	18.88	65.705	10.606	57969108.220173	6	395.6368	7.80840e-05	2.94665e-04
2023/03/24	23:41:06	ok	ok	394.8540	50.804	0.040722	18.88	65.629	10.594	60931941.094629	4	395.8169	6.98018e-05	2.55134e-04
2023/03/24	23:46:06	ok	ok	394.9760	50.815	0.040722	18.82	65.652	10.563	55987397.320073	8	395.1830	1.15136e-04	8.14945e-04
2023/03/24	23:51:06	ok	ok	394.9480	50.801	0.040722	18.83	65.602	10.563	57622462.508623	6	395.5501	8.46586e-05	3.65402e-04
2023/03/24	23:56:06	ok	ok	394.8780	50.804	0.040722	18.82	65.632	10.560	62443095.319393	4	395.7603	7.32712e-05	2.24419e-04
2023/03/25	00:01:06	ok	ok	394.9080	50.799	0.040722	18.69	65.739	10.497	56517630.657621	2	395.6276	8.64844e-05	1.43679e-16
2023/03/25	00:06:06	--	ok	394.7960	50.794	0.040722	18.65	65.753	10.474	63359753.586259	5	395.7477	7.04692e-05	2.48731e-04
2023/03/25	00:06:13	ok	ok	395.1160	50.894	0.040732	18.67	65.702	10.475	59789294.409754	6	395.9648	7.06667e-05	1.64461e-04
2023/03/25	00:11:13	ok	ok	395.1900	50.876	0.040732	18.61	65.811	10.457	55549870.671849	5	395.9451	7.01281e-05	2.34070e-04
2023/03/25	00:16:13	ok	ok	395.1440	50.865	0.040732	18.56	65.748	10.419	58815571.781732	7	395.6905	8.33814e-05	3.17753e-04
2023/03/25	00:21:13	ok	ok	395.1500	50.873	0.040732	18.58	65.689	10.418	56379423.585582	6	395.6545	8.78947e-05	3.57449e-04
2023/03/25	00:26:13	ok	ok	395.1220	50.860	0.040732	18.61	65.609	10.425	54497043.800633	5	395.9848	6.92539e-05	2.51494e-04
2023/03/25	00:31:13	ok	ok	395.1760	50.882	0.040732	18.58	65.614	10.406	54066558.432922	7	395.8231	7.56645e-05	4.39565e-04
2023/03/25	00:36:13	ok	ok	395.1300	50.875	0.040732	18.64	65.591	10.439	54613810.280082	6	396.4068	5.68190e-05	9.41565e-04
2023/03/25	00:41:13	ok	ok	395.1360	50.876	0.040732	18.62	65.568	10.427	53292240.844781	8	395.7767	7.39910e-05	3.60135e-04
2023/03/25	00:46:13	ok	ok	395.1300	50.874	0.040732	18.61	65.661	10.433	57633818.501960	7	395.8296	7.40810e-05	3.16853e-04
2023/03/25	00:51:13	--	ok	395.2540	50.877	0.040732	18.61	65.565	10.418	50529698.192734	8	395.8308	7.45800e-05	3.29194e-04
2023/03/25	00:51:20	--	ok	394.7760	50.772	0.04072	18.56	65.559	10.389	62332207.141327	7	395.5144	7.79062e-05	3.34989e-04
2023/03/25	00:51:28	ok	ok	395.0300	50.861	0.040731	18.59	65.531	10.401	62208150.006023	6	395.9624	6.98231e-05	2.24340e-04
2023/03/25	00:56:27	ok	ok	395.1180	50.851	0.040731	18.55	65.492	10.370	57071416.444782	7	395.7196	7.68655e-05	4.41661e-04
2023/03/25	01:01:27	ok	ok	395.0300	50.857	0.040731	18.58	65.476	10.384	53491711.972317	8	395.7279	7.67873e-05	4.40811e-04
2023/03/25	01:06:27	ok	ok	394.9720	50.844	0.040731	18.44	65.634	10.323	55187784.536276	7	395.7618	7.30101e-05	2.20031e-04
2023/03/25	01:11:27	ok	ok	395.0560	50.825	0.040731	18.32	65.657	10.258	57484005.891970	7	395.6734	7.63394e-05	3.73991e-04
2023/03/25	01:16:27	ok	ok	394.9900	50.836	0.040731	18.31	65.739	10.263	54920220.890058	5	395.8142	7.10597e-05	2.16007e-04
2023/03/25	01:21:27	ok	ok	394.9300	50.828	0.040731	18.27	65.743	10.237	57669727.175889	4	395.8598	6.98302e-05	2.44886e-04
2023/03/25	01:26:27	ok	ok	395.0380	50.836	0.040731	18.27	65.679	10.227	54198196.665390	8	395.6523	7.68157e-05	3.33689e-04
2023/03/25	01:31:27	ok	ok	395.0060	50.846	0.040731	18.35	65.609	10.268	62933911.479452	8	395.7141	7.54261e-05	3.13448e-04
2023/03/25	01:36:27	ok	ok	395.0940	50.831	0.040731	18.34	65.554	10.250	55323797.081205	9	395.6887	7.53394e-05	3.55228e-04
2023/03/25	01:41:27	ok	ok	395.1180	50.827	0.040731	18.37	65.537	10.265	53458811.940501	5	395.7792	7.24656e-05	2.34677e-04
2023/03/25	01:46:27	ok	ok	395.0120	50.828	0.040731	18.35	65.547	10.258	57419428.306956	8	395.6688	7.53428e-05	3.53790e-04
2023/03/25	01:51:27	ok	ok	395.0280	50.831	0.040731	18.32	65.499	10.233	53223624.296506	7	395.7516	7.31465e-05	2.82522e-04
2023/03/25	01:56:27	ok	ok	395.0020	50.832	0.040731	18.34	65.396	10.225	57315455.879088	8	395.7237	7.47187e-05	3.47332e-04
2023/03/25	02:01:27	ok	ok	395.0400	50.828	0.040731	18.35	65.451	10.243	58284636.524795	7	395.6234	7.87254e-05	6.19684e-04
2023/03/25	02:06:27	ok	ok	395.1160	50.824	0.040731	18.28	65.533	10.213	55713301.993996	6	395.6559	7.58583e-05	4.11606e-04
2023/03/25	02:11:27	ok	ok	395.0140	50.820	0.040731	18.16	65.568	10.142	52087895.296951	9	395.2915	8.72399e-05	8.85793e-04
2023/03/25	02:16:27	--	ok	395.2960	50.815	0.040731	18.13	65.615	10.132	54679621.287001	8	395.7399	7.16669e-05	1.93213e-04
2023/03/25	02:16:34	--	ok	394.7680	50.735	0.040716	18.10	65.559	10.107	56794027.412815	6	395.4980	6.96597e-05	2.39200e-04
2023/03/25	02:16:42	ok	ok	395.1420	50.795	0.040728	18.11	65.570	10.117	55674584.748191	6	395.7761	6.89290e-05	2.44427e-04
2023/03/25	02:21:41	ok	ok	394.9300	50.789	0.040728	18.07	65.563	10.090	54065198.223227	7	395.5089	7.64444e-05	4.39495e-04
2023/03/25	02:26:41	ok	ok	395.0120	50.789	0.040728	18.06	65.551	10.080	56847488.029539	7	395.5195	7.63980e-05	4.38755e-04
2023/03/25	02:31:41	ok	ok	394.9380	50.792	0.040728	18.10	65.527	10.102	52179430.182106	9	395.5439	7.56321e-05	3.61001e-04
2023/03/25	02:36:41	ok	ok	394.9040	50.789	0.040728	18.14	65.478	10.120	53841704.072551	6	395.7178	7.05883e-05	1.89224e-04
2023/03/25	02:41:41	ok	ok	394.9360	50.795	0.040728	18.14	65.460	10.118	59745789.794376	7	395.6358	7.34347e-05	2.96820e-04
2023/03/25	02:46:41	ok	ok	395.0660	50.793	0.040728	18.14	65.460	10.118	53396870.032980	7	395.6098	7.46477e-05	3.65089e-04
2023/03/25	02:51:41	ok	ok	395.0420	50.787	0.040728	18.14	65.417	10.111	55378934.495948	6	395.7948	6.96271e-05	2.25491e-04
2023/03/25	02:56:41	ok	ok	395.0400	50.787	0.040728	18.11	65.422	10.094	50887220.248884	7	395.5735	7.53230e-05	3.78250e-04
2023/03/25	03:01:41	ok	ok	394.8680	50.789	0.040728	18.10	65.431	10.087	55033195.288690	7	395.5853	7.38908e-05	3.24104e-04
2023/03/25	03:06:41	ok	ok	394.8800	50.789	0.040728	18.07	65.437	10.071	52614042.668974	6	395.6913	7.11004e-05	1.63874e-04
2023/03/25	03:11:41	ok	ok	394.8760	50.780	0.040728	17.96	65.577	10.025	55041016.651071	7	395.9353	6.10567e-05	9.08356e-04
2023/03/25	03:16:41	ok	ok	394.8300	50.768	0.040728	17.88	65.586	9.982	49052282.006515	7	395.4655	7.76352e-05	4.71649e-04
2023/03/25	03:21:41	ok	ok	395.1380	50.862	0.040728	18.47	64.506	10.163	55939835.623972	7	395.7153	7.62279e-05	4.17438e-04
2023/03/25	03:26:41	ok	ok	395.1560	50.893	0.040728	18.74	64.295	10.292	51893719.826606	8	395.8571	7.38510e-05	2.82035e-04
2023/03/25	03:31:41	--	ok	395.3120	50.916	0.040728	18.88	64.190	10.362	52483932.805920	7	395.8539	7.68822e-05	4.62886e-04
2023/03/25	03:31:49	ok	ok	394.8560	50.773	0.040712	18.91	64.236	10.387	57733807.480266	6	395.7705	6.73725e-05	2.12909e-04
2023/03/25	03:36:48	ok	ok	395.1660	50.810	0.040712	19.10	64.089	10.485	56235788.496643	4	395.4166	1.02930e-04	4.15419e-04
2023/03/25	03:41:48	--	ok	395.2020	50.829	0.040712	19.30	63.958	10.586	53582754.860150	6	395.7742	7.43902e-05	4.70872e-04
2023/03/25	03:41:56	ok	ok	394.8540	50.754	0.040701	19.27	63.954	10.567	54338254.326527	6	395.6356	7.00986e-05	2.46135e-04
2023/03/25	03:46:55	ok	ok	395.0260	50.782	0.040701	19.44	63.980	10.678	53401578.673806	7	395.6879	7.38889e-05	1.96467e-04
2023/03/25	03:51:55	ok	ok	394.9720	50.771	0.040701	19.49	63.957	10.701	54005017.358751	4	395.7096	7.43265e-05	2.07628e-04
2023/03/25	03:56:55	ok	ok	395.0000	50.792	0.040701	19.61	63.995	10.788	53190854.395913	7	395.6254	7.57034e-05	5.55206e-04
2023/03/25	04:01:55	ok	ok	394.9580	50.807	0.040701	19.71	64.067	10.863	52363192.238210	3	395.6942	8.82781e-05	2.81492e-05
2023/03/25	04:06:55	ok	ok	395.1260	50.803	0.040701	19.77	64.108	10.905	53534120.436581	7	395.6427	7.63949e-05	5.02409e-04
2023/03/25	04:11:55	ok	ok	395.1020	50.825	0.040701	19.87	64.091	10.966	57071090.720789	7	395.7313	8.32964e-05	2.15883e-04
2023/03/25	04:16:55	ok	ok	395.1520	50.811	0.040701	19.74	64.324	10.924	53491300.829646	9	395.6654	8.05835e-05	3.17030e-04
2023/03/25	04:21:55	ok	ok	395.0580	50.811	0.040701	19.71	64.396	10.919	52958399.201203	6	395.6091	9.03701e-05	2.72464e-04
2023/03/25	04:26:55	ok	ok	395.0880	50.824	0.040701	19.67	64.494	10.908	55004988.353331	8	395.6573	7.70994e-05	4.71664e-04
2023/03/25	04:31:55	ok	ok	395.0720	50.830	0.040701	19.71	64.524	10.940	52425258.050311	5	395.5632	9.60562e-05	3.07639e-04
2023/03/25	04:36:55	--	ok	395.5100	50.825	0.040701	19.74	64.570	10.965	53800135.144666	7	395.6805	8.27250e-05	2.33181e-04
2023/03/25	04:37:02	--	ok	394.3740	50.721	0.040674	19.70	64.498	10.926	54604069.312846	5	395.2533	7.14860e-05	2.74551e-04
2023/03/25	04:37:09	ok	ok	395.1860	50.852	0.040707	19.67	64.558	10.919	52843936.591257	5	396.0928	6.68538e-05	2.98933e-04
2023/03/25	04:42:09	--	ok	395.4220	50.902	0.040707	19.88	64.324	11.014	54924763.642652	3	395.8790	8.94306e-05	9.57822e-05
2023/03/25	04:42:16	ok	ok	395.1540	50.741	0.040685	19.87	64.282	10.998	52957070.418413	6	395.6356	6.95934e-05	2.21041e-04
2023/03/25	04:47:16	ok	ok	394.8260	50.757	0.040685	19.95	64.379	11.069	54516432.215994	5	395.5960	7.05645e-05	2.57394e-04
2023/03/25	04:52:16	ok	ok	394.8340	50.754	0.040685	20.00	64.375	11.097	54483393.816315	5	395.7311	6.89779e-05	2.63716e-04
2023/03/25	04:57:16	ok	ok	395.0960	50.764	0.040685	20.07	64.355	11.141	52390401.427484	7	395.5143	7.53792e-05	4.03402e-04
2023/03/25	05:02:16	ok	ok	394.8920	50.758	0.040685	20.08	64.538	11.181	48961667.753232	6	395.5149	7.66034e-05	5.20333e-04
2023/03/25	05:07:16	ok	ok	394.8280	50.766	0.040685	20.09	64.530	11.189	52763190.651550	5	395.7847	6.88908e-05	2.20818e-04
2023/03/25	05:12:16	ok	ok	394.8640	50.771	0.040685	20.14	64.515	11.214	53247191.394937	6	395.5901	7.58302e-05	4.22258e-04
2023/03/25	05:17:16	--	ok	395.2280	50.777	0.040685	20.18	64.489	11.237	50778404.855043	7	395.6653	7.34810e-05	3.44748e-04
2023/03/25	05:17:24	ok	ok	394.8660	50.739	0.040673	20.16	64.485	11.226	56310523.859101	8	395.4481	7.01486e-05	4.28090e-04
2023/03/25	05:22:23	--	ok	394.7560	50.738	0.040673	20.05	64.735	11.196	50474330.548207	8	395.2923	7.52136e-05	3.30147e-04
2023/03/25	05:22:30	--	ok	395.2080	50.776	0.040685	20.05	64.799	11.207	54908743.009927	7	395.7689	7.05477e-05	4.75219e-04
2023/03/25	05:22:38	--	ok	394.7420	50.739	0.040675	20.01	64.771	11.174	51423945.922262	6	395.5924	6.70455e-05	2.85679e-04
2023/03/25	05:22:46	ok	ok	395.1960	50.759	0.040688	19.95	64.849	11.149	51925302.625777	5	395.8040	6.78253e-05	2.65457e-04
2023/03/25	05:27:45	ok	ok	395.0360	50.790	0.040688	20.01	64.804	11.180	52906970.033574	5	395.7949	7.10832e-05	3.14947e-04
2023/03/25	05:32:45	ok	ok	395.0800	50.794	0.040688	20.01	64.877	11.193	49236469.401248	8	395.6030	7.56279e-05	4.96735e-04
2023/03/25	05:37:45	--	ok	395.2600	50.784	0.040688	19.94	64.952	11.158	51881937.345983	6	395.6878	7.17660e-05	3.06180e-04
2023/03/25	05:37:52	ok	ok	394.8960	50.738	0.040674	19.92	64.950	11.149	58045773.461577	8	395.3972	7.11018e-05	3.50173e-04
2023/03/25	05:42:52	ok	ok	395.1100	50.741	0.040674	20.04	64.787	11.196	49829387.835220	7	395.4162	7.36075e-05	3.31755e-04
2023/03/25	05:47:52	ok	ok	394.8820	50.745	0.040674	20.11	64.819	11.247	51343587.597118	7	395.3807	7.64907e-05	4.80661e-04
2023/03/25	05:52:52	ok	ok	394.8420	50.744	0.040674	20.12	64.895	11.271	51408930.302289	8	395.3816	7.76744e-05	3.78361e-04
2023/03/25	05:57:52	ok	ok	394.8960	50.747	0.040674	20.21	64.836	11.315	49210060.666198	6	395.4568	7.48052e-05	3.47177e-04
2023/03/25	06:02:52	--	ok	394.7400	50.747	0.040674	20.18	64.863	11.302	51267546.360275	7	395.4731	7.47855e-05	3.36607e-04
2023/03/25	06:02:59	--	ok	395.3460	50.801	0.040688	20.18	64.874	11.304	54462172.709193	5	395.9919	6.79136e-05	2.48056e-04
2023/03/25	06:03:07	ok	ok	394.8540	50.737	0.04067	20.16	64.924	11.303	56195364.193660	5	395.5083	6.87896e-05	2.02401e-04
2023/03/25	06:08:06	--	ok	394.5840	50.746	0.04067	20.24	64.913	11.348	52190794.829400	5	395.2890	9.21528e-05	1.56654e-04
2023/03/25	06:08:13	--	ok	395.3480	50.845	0.040691	20.24	64.860	11.339	52226895.568903	6	396.0098	7.08346e-05	3.23222e-04
2023/03/25	06:08:21	ok	ok	394.9900	50.743	0.040674	20.22	64.891	11.336	54322697.746172	8	395.4577	7.31944e-05	3.09479e-04
2023/03/25	06:13:20	ok	ok	394.8320	50.747	0.040674	20.18	65.010	11.328	49953417.944404	5	395.5969	7.05219e-05	2.29098e-04
2023/03/25	06:18:20	ok	ok	394.9800	50.749	0.040674	20.22	65.006	11.356	48664504.381619	7	395.3827	7.79303e-05	5.54913e-04
2023/03/25	06:23:20	ok	ok	394.8840	50.752	0.040674	20.26	65.023	11.385	46663007.636991	8	395.0584	8.69135e-05	1.26174e-03
2023/03/25	06:28:20	ok	ok	394.8800	50.753	0.040674	20.22	65.199	11.389	50391491.711917	7	395.4430	7.50067e-05	4.04397e-04
2023/03/25	06:33:20	--	ok	394.7860	50.747	0.040674	20.15	65.240	11.349	51604706.787827	5	395.2823	9.01699e-05	2.53348e-04
2023/03/25	06:33:27	--	ok	395.2960	50.783	0.040684	20.11	65.266	11.325	52350398.887745	7	395.7834	7.07028e-05	2.25514e-04
2023/03/25	06:33:35	--	ok	394.7140	50.733	0.040669	20.09	65.316	11.325	52640675.487143	8	395.3203	7.40776e-05	4.52818e-04
2023/03/25	06:33:42	ok	ok	394.9740	50.759	0.040684	20.07	65.290	11.303	51908695.142994	8	395.6154	7.34055e-05	4.06483e-04
2023/03/25	06:38:41	ok	ok	395.1280	50.781	0.040684	20.11	65.394	11.347	50830268.672334	9	395.1519	9.02161e-05	1.11776e-03
2023/03/25	06:43:41	ok	ok	394.9920	50.785	0.040684	20.25	65.138	11.396	52114059.796442	8	395.6487	7.53269e-05	4.38702e-04
2023/03/25	06:48:41	ok	ok	395.0540	50.785	0.040684	20.29	65.167	11.430	51519910.119228	7	395.7644	7.40646e-05	2.93814e-04
2023/03/25	06:53:41	--	ok	395.3280	50.809	0.040684	20.33	65.174	11.460	54478268.501267	6	396.1045	6.16644e-05	5.68860e-04
2023/03/25	06:53:48	ok	ok	394.9000	50.741	0.040667	20.31	65.193	11.443	53904653.266142	5	395.5584	6.85607e-05	3.18682e-04
2023/03/25	06:58:48	ok	ok	394.8160	50.745	0.040667	20.36	65.084	11.462	50658850.393774	9	395.3162	7.73571e-05	3.66203e-04
2023/03/25	07:03:48	ok	ok	394.9380	50.743	0.040667	20.39	65.156	11.494	49716687.395468	7	395.3293	7.80131e-05	4.80942e-04
2023/03/25	07:08:48	ok	ok	394.8120	50.745	0.040667	20.42	65.277	11.535	48251546.855650	6	395.5233	7.09013e-05	2.03434e-04
2023/03/25	07:13:48	ok	ok	395.0780	50.742	0.040667	20.39	65.313	11.522	50072684.351667	8	395.3423	7.77264e-05	5.21171e-04
2023/03/25	07:18:48	--	ok	394.7220	50.747	0.040667	20.46	65.222	11.552	49134163.227335	4	395.5798	6.98975e-05	2.71802e-04
2023/03/25	07:18:56	ok	ok	395.1700	50.805	0.040681	20.45	65.272	11.552	55432936.783679	7	395.9062	6.97344e-05	2.50440e-04
2023/03/25	07:23:55	--	ok	395.2360	50.801	0.040681	20.45	65.357	11.567	52814919.235022	6	395.7363	7.52744e-05	4.07096e-04
2023/03/25	07:24:02	ok	ok	395.0540	50.750	0.040669	20.50	65.284	11.592	56339865.477072	6	395.5468	7.17739e-05	2.60814e-04
2023/03/25	07:29:02	ok	ok	394.8160	50.754	0.040669	20.48	65.373	11.590	48404953.478679	6	395.3450	8.46923e-05	3.22050e-04
2023/03/25	07:34:02	--	ok	394.7960	50.753	0.040669	20.55	65.344	11.632	50806955.361526	7	395.4928	7.57261e-05	3.41835e-04
2023/03/25	07:34:09	ok	ok	395.1940	50.787	0.040679	20.48	65.405	11.596	52504700.121415	7	395.7793	7.39971e-05	3.14546e-04
2023/03/25	07:39:09	ok	ok	395.1720	50.802	0.040679	20.60	65.303	11.664	51879884.124151	7	395.7161	7.62820e-05	4.29026e-04
2023/03/25	07:44:09	ok	ok	395.0280	50.801	0.040679	20.59	65.309	11.656	55993729.269081	4	395.9208	6.98503e-05	2.13511e-04
2023/03/25	07:49:09	ok	ok	395.1520	50.800	0.040679	20.56	65.431	11.656	52227761.597114	8	395.7421	7.41692e-05	3.04294e-04
2023/03/25	07:54:09	ok	ok	395.1540	50.798	0.040679	20.46	65.628	11.624	52284689.942472	8	395.7389	7.37409e-05	2.60710e-04
2023/03/25	07:59:09	ok	ok	395.1720	50.796	0.040679	20.52	65.592	11.656	54616898.234166	7	395.7478	7.48401e-05	3.73410e-04
2023/03/25	08:04:09	--	ok	395.2300	50.815	0.040679	20.63	65.478	11.716	54444969.690897	9	395.7602	7.55300e-05	4.01114e-04
2023/03/25	08:04:16	ok	ok	394.9580	50.751	0.040667	20.58	65.455	11.673	51798195.925390	6	395.6504	7.01584e-05	3.02391e-04
2023/03/25	08:09:16	ok	ok	394.8500	50.758	0.040667	20.69	65.574	11.771	50480827.394188	9	395.5068	7.57165e-05	3.79755e-04
2023/03/25	08:14:16	ok	ok	394.8860	50.768	0.040667	20.69	65.574	11.771	47738801.868942	6	395.4880	8.19641e-05	2.71612e-04
2023/03/25	08:19:16	ok	ok	394.8420	50.764	0.040667	20.72	65.547	11.784	51007783.279748	8	395.5307	7.65080e-05	4.29574e-04
2023/03/25	08:24:16	ok	ok	394.9640	50.770	0.040667	20.83	65.518	11.858	49078314.032155	7	396.0191	6.35261e-05	6.59891e-04
2023/03/25	08:29:16	ok	ok	394.9200	50.776	0.040667	20.83	65.643	11.881	53453663.520686	5	395.7895	6.92501e-05	2.45894e-04
2023/03/25	08:34:16	ok	ok	394.9220	50.775	0.040667	20.86	65.670	11.904	52246949.415329	5	395.8260	6.86899e-05	2.23988e-04
2023/03/25	08:39:16	--	ok	395.2940	50.780	0.040667	20.87	65.716	11.922	50143199.331785	5	395.8253	6.95525e-05	2.34572e-04
2023/03/25	08:39:23	--	ok	394.7000	50.748	0.040652	20.93	65.632	11.947	52547225.992893	6	395.4514	7.20050e-05	2.95353e-04
2023/03/25	08:39:31	ok	ok	394.9100	50.771	0.040667	20.91	65.606	11.931	56287515.143507	7	395.6710	7.81371e-05	4.87917e-04
2023/03/25	08:44:30	ok	ok	395.1940	50.784	0.040667	20.99	65.591	11.979	51953990.253743	8	395.6634	7.49865e-05	3.35654e-04
2023/03/25	08:49:30	--	ok	395.4020	50.792	0.040667	20.99	65.719	12.002	51283983.261749	9	395.6658	7.60686e-05	4.50047e-04
2023/03/25	08:49:37	--	ok	394.5020	50.730	0.040646	21.00	65.710	12.010	49471686.224014	9	395.2871	7.12045e-05	5.45804e-04
2023/03/25	08:49:44	--	ok	395.2640	50.783	0.040672	20.96	65.679	11.974	55464710.731533	9	395.7797	7.28864e-05	3.18154e-04
2023/03/25	08:49:52	--	ok	394.7360	50.742	0.040659	20.86	65.852	11.937	50974735.044370	7	395.4333	7.09583e-05	3.75429e-04
2023/03/25	08:49:59	ok	ok	395.1300	50.759	0.040672	20.79	66.009	11.917	51668219.616708	8	395.6296	7.21428e-05	3.07950e-04
2023/03/25	08:54:58	ok	ok	395.0880	50.807	0.040672	21.03	65.682	12.025	49256101.408043	7	395.8157	7.40966e-05	2.80669e-04
2023/03/25	08:59:58	ok	ok	395.1640	50.832	0.040672	21.14	65.661	12.101	52810672.899774	8	395.8034	7.64507e-05	3.59306e-04
2023/03/25	09:04:58	ok	ok	395.1180	50.836	0.040672	21.14	65.725	12.113	53790076.560551	6	396.0688	6.92541e-05	2.41747e-04
2023/03/25	09:09:58	--	ok	395.4400	50.839	0.040672	21.23	65.721	12.171	48745745.416982	5	396.0390	6.87029e-05	2.05157e-04
2023/03/25	09:10:05	ok	ok	395.0640	50.756	0.040649	21.27	65.719	12.200	54457278.082963	9	395.4360	7.43667e-05	3.63542e-04
2023/03/25	09:15:05	--	ok	394.6760	50.755	0.040649	21.30	65.747	12.226	49990077.725066	8	395.4464	7.42348e-05	3.15911e-04
2023/03/25	09:15:13	--	ok	395.4860	50.817	0.040666	21.33	65.730	12.242	55161218.420485	6	395.9977	7.05712e-05	3.15507e-04
2023/03/25	09:15:20	--	ok	394.7160	50.727	0.040641	21.30	65.673	12.213	52854870.615277	9	395.4051	6.88725e-05	3.65712e-04
2023/03/25	09:15:27	ok	ok	394.9480	50.752	0.040655	21.16	65.739	12.125	51274270.104165	9	395.5626	7.20550e-05	3.94520e-04
2023/03/25	09:20:27	ok	ok	394.9860	50.767	0.040655	21.36	65.715	12.260	46788122.280173	9	395.6126	7.42483e-05	3.53465e-04
2023/03/25	09:25:27	ok	ok	395.1940	50.779	0.040655	21.44	65.762	12.330	48164819.774126	10	395.6002	7.50111e-05	4.76070e-04
2023/03/25	09:30:27	ok	ok	395.0360	50.773	0.040655	21.45	65.798	12.346	49258805.702734	8	395.5663	7.72774e-05	4.53151e-04
2023/03/25	09:35:27	--	ok	395.3040	50.777	0.040655	21.54	65.728	12.394	48499698.882155	10	395.6302	7.52801e-05	3.24864e-04
2023/03/25	09:35:34	--	ok	394.6480	50.744	0.04064	21.51	65.788	12.384	51371463.985284	7	395.5275	6.89210e-05	2.68180e-04
2023/03/25	09:35:41	ok	ok	394.9060	50.773	0.040658	21.42	65.824	12.330	51969940.566566	8	395.7533	7.24601e-05	4.37261e-04
2023/03/25	09:40:41	ok	ok	394.9820	50.797	0.040658	21.52	65.866	12.408	48167407.463827	8	395.7123	7.46632e-05	3.50410e-04
2023/03/25	09:45:41	ok	ok	395.0940	50.793	0.040658	21.57	65.939	12.453	47399867.964503	9	395.7285	7.48090e-05	3.38002e-04
2023/03/25	09:50:41	--	ok	395.2680	50.797	0.040658	21.68	65.830	12.515	48708084.958746	7	395.8235	7.37700e-05	3.53997e-04
2023/03/25	09:50:48	ok	ok	395.0500	50.764	0.040644	21.68	65.801	12.510	51346714.169852	9	395.6153	7.13236e-05	3.79714e-04
2023/03/25	09:55:47	ok	ok	395.0360	50.763	0.040644	21.70	65.803	12.521	46009750.594104	9	395.3436	7.85241e-05	7.89065e-04
2023/03/25	10:00:47	--	ok	394.7900	50.770	0.040644	21.74	65.930	12.576	46713732.262013	9	395.5699	7.48399e-05	3.85177e-04
2023/03/25	10:00:54	--	ok	395.4180	50.792	0.040654	21.77	65.913	12.593	52762872.424929	8	395.9529	6.98652e-05	4.80203e-04
2023/03/25	10:01:02	ok	ok	394.8460	50.740	0.040632	21.77	65.858	12.582	49165786.080585	10	395.4005	7.09234e-05	4.64156e-04
2023/03/25	10:06:01	--	ok	394.6720	50.753	0.040632	21.78	65.884	12.597	48572962.097316	8	395.3457	7.40461e-05	3.26039e-04
2023/03/25	10:06:08	ok	ok	395.1500	50.782	0.040649	21.78	65.916	12.603	52495469.562213	6	395.8338	7.09238e-05	3.00169e-04
2023/03/25	10:11:07	ok	ok	394.8520	50.788	0.040649	21.82	65.954	12.641	50383950.194783	7	395.6999	7.41098e-05	2.90675e-04
2023/03/25	10:16:07	ok	ok	395.0160	50.785	0.040649	21.87	65.921	12.666	48396616.285834	9	395.6948	7.49583e-05	4.31157e-04
2023/03/25	10:21:07	--	ok	395.3480	50.784	0.040649	21.85	65.982	12.668	46670617.671812	8	395.6946	7.51943e-05	3.90230e-04
2023/03/25	10:21:14	--	ok	394.5240	50.737	0.040631	21.84	66.044	12.668	51446746.654636	8	395.3369	7.09085e-05	3.97082e-04
2023/03/25	10:21:21	--	ok	395.4840	50.791	0.040656	21.82	66.169	12.683	51285851.160368	7	395.9361	7.00676e-05	3.54582e-04
2023/03/25	10:21:29	--	ok	394.5140	50.714	0.04063	21.75	66.145	12.627	49329623.404213	9	395.3136	6.95954e-05	3.94985e-04
2023/03/25	10:21:36	--	ok	395.3700	50.781	0.040656	21.71	66.168	12.600	50337521.550925	7	395.8930	6.83388e-05	2.50804e-04
2023/03/25	10:21:43	--	ok	394.5700	50.731	0.040637	21.65	66.438	12.611	47814996.295370	9	395.2909	7.20748e-05	3.31061e-04
2023/03/25	10:21:51	--	ok	395.4240	50.785	0.040659	21.60	66.543	12.590	50336968.777948	8	395.8890	6.98368e-05	4.48337e-04
2023/03/25	10:21:58	--	ok	394.6180	50.716	0.040637	21.52	66.763	12.577	48852779.663353	9	395.2939	7.21506e-05	3.81820e-04
2023/03/25	10:22:05	ok	ok	394.9460	50.775	0.040657	21.50	67.025	12.607	48094515.341853	9	395.7221	7.08881e-05	3.67194e-04
2023/03/25	10:27:05	--	ok	395.4520	50.841	0.040657	21.95	65.927	12.730	46384591.560078	8	395.8133	7.75487e-05	4.99808e-04
2023/03/25	10:27:12	--	ok	394.6380	50.763	0.040633	21.99	65.893	12.755	53271788.862481	7	395.4476	7.37335e-05	3.97179e-04
2023/03/25	10:27:20	ok	ok	395.1260	50.793	0.040652	21.93	65.870	12.707	49448466.899457	6	395.9522	6.94167e-05	2.25709e-04
2023/03/25	10:32:19	--	ok	395.2360	50.805	0.040652	21.99	65.870	12.750	46916197.722004	8	395.8007	7.43738e-05	3.46647e-04
2023/03/25	10:32:26	ok	ok	394.9580	50.772	0.04064	22.01	65.959	12.777	48352248.501888	10	395.3538	8.05881e-05	7.95803e-04
2023/03/25	10:37:25	ok	ok	394.9080	50.775	0.04064	22.01	65.982	12.781	51110835.270880	7	395.7286	6.99935e-05	2.73922e-04
2023/03/25	10:42:25	--	ok	395.2380	50.776	0.04064	22.11	65.904	12.841	45670653.539753	9	395.5794	7.66872e-05	4.52596e-04
2023/03/25	10:42:32	ok	ok	394.8620	50.754	0.040627	22.09	65.945	12.839	51393057.539134	8	395.3884	7.18010e-05	4.21277e-04
2023/03/25	10:47:32	--	ok	394.6400	50.760	0.040627	22.15	65.957	12.883	51866944.103981	8	395.3980	7.37036e-05	4.18534e-04
2023/03/25	10:47:39	--	ok	395.2640	50.801	0.040646	22.13	66.007	12.881	51786326.682760	7	395.8637	7.22751e-05	4.00141e-04
2023/03/25	10:47:47	ok	ok	395.0780	50.765	0.040632	22.09	65.966	12.843	48912430.743285	9	395.5276	7.29836e-05	4.46418e-04
2023/03/25	10:52:46	--	ok	394.4200	50.726	0.040632	21.44	67.437	12.644	46752100.774476	8	395.1486	7.56278e-05	3.72397e-04
2023/03/25	10:52:53	--	ok	395.4240	50.812	0.040663	21.42	67.456	12.636	51255232.555751	6	396.0353	6.85633e-05	3.35965e-04
2023/03/25	10:53:01	ok	ok	394.8600	50.752	0.04064	21.44	67.437	12.644	49503872.092272	9	395.3996	7.34735e-05	4.46969e-04
2023/03/25	10:58:00	--	ok	394.6100	50.740	0.04064	21.13	67.895	12.503	47689972.103378	8	394.9086	8.57830e-05	1.10968e-03
2023/03/25	10:58:07	--	ok	395.2860	50.787	0.040661	21.17	67.881	12.530	51898432.013154	6	396.1028	6.09005e-05	7.02246e-04
2023/03/25	10:58:15	ok	ok	394.9580	50.750	0.040646	21.13	67.895	12.503	50443140.744976	7	395.4746	6.93165e-05	4.21234e-04
2023/03/25	11:03:14	--	ok	394.5180	50.748	0.040646	20.93	68.141	12.404	49438596.427709	8	395.1638	7.71731e-05	3.98349e-04
2023/03/25	11:03:21	ok	ok	395.0580	50.824	0.040671	20.91	68.147	12.393	53556383.307395	7	395.8413	7.30314e-05	2.27274e-04
2023/03/25	11:08:21	ok	ok	395.0200	50.807	0.040671	20.80	68.225	12.327	47691646.203421	6	395.7926	7.32242e-05	3.12315e-04
2023/03/25	11:13:21	ok	ok	395.1020	50.788	0.040671	20.73	68.333	12.297	50152716.892064	4	395.8052	7.04376e-05	2.30825e-04
2023/03/25	11:18:21	ok	ok	394.9240	50.779	0.040671	20.65	68.347	12.238	45693828.049840	5	395.7391	7.11316e-05	3.02275e-04
2023/03/25	11:23:21	ok	ok	394.9120	50.776	0.040671	20.56	68.408	12.187	49014597.575513	8	395.3983	7.97330e-05	6.99742e-04
2023/03/25	11:28:21	ok	ok	394.8200	50.768	0.040671	20.49	68.476	12.150	49842453.333000	8	395.5284	7.58564e-05	3.40907e-04
2023/03/25	11:33:21	ok	ok	394.8600	50.764	0.040671	20.46	68.522	12.137	49026291.788743	8	395.4736	7.65473e-05	3.87596e-04
2023/03/25	11:38:21	ok	ok	395.1160	50.762	0.040671	20.48	68.484	12.142	47141541.300322	7	395.4633	7.80480e-05	4.62285e-04
2023/03/25	11:43:21	ok	ok	394.8960	50.761	0.040671	20.42	68.553	12.114	48082686.503399	8	395.4214	7.75391e-05	4.37680e-04
2023/03/25	11:48:21	ok	ok	394.9920	50.760	0.040671	20.43	68.577	12.128	49365460.572164	5	395.6212	7.15413e-05	3.65455e-04
2023/03/25	11:53:21	ok	ok	394.8380	50.758	0.040671	20.35	68.577	12.068	48509153.299604	8	395.3422	7.93138e-05	5.53230e-04
2023/03/25	11:58:21	--	ok	394.7840	50.757	0.040671	20.36	68.591	12.079	49577990.277650	9	395.2446	8.21426e-05	8.66570e-04
2023/03/25	11:58:28	ok	ok	395.1920	50.799	0.040683	20.38	68.605	12.093	51644244.408450	5	395.9261	6.78123e-05	3.42928e-04
2023/03/25	12:03:28	ok	ok	394.9820	50.788	0.040683	20.33	68.576	12.058	52745728.195277	8	395.6711	7.50421e-05	3.79212e-04
2023/03/25	12:08:28	ok	ok	395.1520	50.785	0.040683	20.35	68.589	12.070	48951678.171721	5	395.8392	6.94959e-05	2.21572e-04
2023/03/25	12:13:28	ok	ok	395.0360	50.786	0.040683	20.33	68.627	12.067	50132323.774906	9	395.4933	7.92924e-05	5.03031e-04
2023/03/25	12:18:28	ok	ok	395.0920	50.784	0.040683	20.32	68.614	12.055	50041956.400538	6	395.6255	7.53273e-05	3.63757e-04
2023/03/25	12:23:28	--	ok	395.2940	50.781	0.040683	20.35	68.577	12.068	46854082.139411	8	395.6353	7.43989e-05	2.56074e-04
2023/03/25	12:23:35	ok	ok	394.8840	50.747	0.040668	20.35	68.589	12.070	51710105.406212	7	395.4583	7.08765e-05	3.05498e-04
2023/03/25	12:28:35	--	ok	394.6980	50.749	0.040668	20.36	68.664	12.092	49503116.971184	8	395.2695	7.65816e-05	4.19981e-04
2023/03/25	12:28:43	--	ok	395.2880	50.776	0.040683	20.33	68.658	12.072	54526035.958091	6	395.7514	7.13253e-05	2.60409e-04
2023/03/25	12:28:51	--	ok	394.5880	50.742	0.040668	20.29	68.640	12.039	54065817.712427	8	395.2592	7.53382e-05	3.66466e-04
2023/03/25	12:28:58	--	ok	395.3340	50.782	0.040689	20.26	68.717	12.032	55569294.717040	6	395.8364	7.02953e-05	1.99266e-04
2023/03/25	12:29:05	ok	ok	394.9340	50.739	0.040672	20.18	68.855	11.998	54823387.206320	7	395.4358	7.04511e-05	2.85717e-04
2023/03/25	12:34:04	--	ok	394.6860	50.755	0.040672	20.40	68.591	12.109	50129476.993807	7	395.2933	7.88325e-05	4.99179e-04
2023/03/25	12:34:11	--	ok	395.4340	50.811	0.040688	20.39	68.580	12.098	56226039.112396	5	395.8724	7.24194e-05	2.33214e-04
2023/03/25	12:34:18	ok	ok	394.8160	50.741	0.040666	20.36	68.612	12.083	51271830.142538	8	395.3972	6.98713e-05	2.83882e-04
2023/03/25	12:39:18	--	ok	394.7520	50.749	0.040666	20.42	68.594	12.121	50867090.935116	8	395.2752	7.54125e-05	3.77948e-04
2023/03/25	12:39:26	ok	ok	395.0960	50.772	0.040679	20.43	68.608	12.133	53997638.974294	6	395.6625	7.32901e-05	2.59533e-04
2023/03/25	12:44:25	ok	ok	394.9640	50.768	0.040679	20.42	68.585	12.120	48275527.230454	5	395.7587	6.96270e-05	2.01856e-04
2023/03/25	12:49:25	ok	ok	395.0920	50.771	0.040679	20.43	68.586	12.129	50901696.742203	8	395.5044	7.72925e-05	4.03587e-04
2023/03/25	12:54:25	ok	ok	395.1000	50.770	0.040679	20.49	68.539	12.161	49218126.573921	7	395.6156	7.33615e-05	3.03951e-04
2023/03/25	12:59:25	--	ok	395.2380	50.775	0.040679	20.55	68.600	12.211	48075291.683901	7	395.9715	6.17796e-05	1.20036e-03
2023/03/25	12:59:32	ok	ok	394.9940	50.749	0.040666	20.53	68.577	12.198	53487825.621617	6	395.4971	7.05346e-05	3.19170e-04
2023/03/25	13:04:32	--	ok	394.7080	50.754	0.040666	20.59	68.659	12.254	47133415.270374	7	395.3162	7.53338e-05	3.07923e-04
2023/03/25	13:04:39	--	ok	395.3360	50.788	0.040681	20.58	68.637	12.241	53340790.222010	6	395.7900	7.31605e-05	3.21915e-04
2023/03/25	13:04:47	ok	ok	394.8520	50.746	0.040664	20.58	68.667	12.246	50786841.396154	8	395.3375	7.36203e-05	4.13978e-04
2023/03/25	13:09:46	--	ok	394.6340	50.752	0.040664	20.65	68.559	12.276	52208845.471585	5	395.4959	6.99062e-05	2.91451e-04
2023/03/25	13:09:53	--	ok	395.2200	50.792	0.040683	20.63	68.545	12.264	53340662.019953	6	395.9318	6.95103e-05	3.31672e-04
2023/03/25	13:10:00	ok	ok	394.9820	50.759	0.040672	20.60	68.580	12.250	55585193.431501	7	395.3395	7.75591e-05	6.80240e-04
2023/03/25	13:15:00	ok	ok	394.9640	50.764	0.040672	20.65	68.559	12.276	53164094.666363	7	395.5069	7.42849e-05	3.26928e-04
2023/03/25	13:20:00	--	ok	394.7840	50.766	0.040672	20.70	68.644	12.332	54934884.820655	7	395.5080	7.44348e-05	4.41889e-04
2023/03/25	13:20:07	--	ok	395.4420	50.805	0.040683	20.69	68.609	12.316	52863252.140966	6	395.9386	7.00910e-05	3.28250e-04
2023/03/25	13:20:14	--	ok	394.4900	50.738	0.04066	20.68	68.608	12.306	53578867.788431	6	395.4332	6.90554e-05	3.50179e-04
2023/03/25	13:20:22	ok	ok	395.0840	50.794	0.040686	20.63	68.598	12.274	57039198.019070	5	395.8820	7.08920e-05	2.28790e-04
2023/03/25	13:25:21	--	ok	395.2600	50.816	0.040686	20.69	68.659	12.325	53779416.814103	6	395.9930	6.88023e-05	2.27456e-04
2023/03/25	13:25:28	--	ok	394.7280	50.766	0.040673	20.73	68.640	12.352	56375066.631419	7	395.5836	7.42244e-05	2.74846e-04
2023/03/25	13:25:35	ok	ok	395.1340	50.808	0.040686	20.70	68.612	12.326	56922563.156544	6	395.9559	7.06299e-05	2.24460e-04
2023/03/25	13:30:35	--	ok	395.4360	50.833	0.040686	20.78	68.557	12.368	50777524.697558	7	395.7416	7.82869e-05	6.04986e-04
2023/03/25	13:30:43	--	ok	394.7620	50.755	0.040664	20.82	68.544	12.394	55535129.197204	6	395.4764	7.06153e-05	3.27821e-04
2023/03/25	13:30:50	ok	ok	394.8840	50.772	0.040676	20.73	68.527	12.332	52129128.166950	6	395.8060	6.82283e-05	3.02318e-04
2023/03/25	13:35:49	ok	ok	394.9260	50.779	0.040676	20.80	68.582	12.391	47780385.025196	5	395.7449	7.14611e-05	3.07006e-04
2023/03/25	13:40:49	ok	ok	395.0080	50.778	0.040676	20.78	68.617	12.379	51761345.987491	8	395.5945	7.55602e-05	3.42864e-04
2023/03/25	13:45:49	ok	ok	395.1040	50.782	0.040676	20.87	68.585	12.442	47701151.125575	6	395.7504	7.11074e-05	2.63725e-04
2023/03/25	13:50:49	ok	ok	395.0380	50.782	0.040676	20.87	68.595	12.444	52645343.267539	5	395.7901	7.06162e-05	2.53260e-04
2023/03/25	13:55:49	ok	ok	395.1040	50.786	0.040676	20.89	68.580	12.453	51234869.574883	8	395.5552	7.80783e-05	5.06039e-04
2023/03/25	14:00:49	--	ok	395.3620	50.791	0.040676	20.94	68.571	12.492	51747367.985861	8	395.5236	8.06619e-05	6.20846e-04
2023/03/25	14:00:56	ok	ok	394.8600	50.744	0.040657	20.94	68.521	12.483	51068300.982090	7	395.4254	7.02175e-05	2.56053e-04
2023/03/25	14:05:56	--	ok	394.5240	50.751	0.040657	20.91	68.576	12.471	49442818.296179	9	395.1913	7.80268e-05	5.52334e-04
2023/03/25	14:06:04	--	ok	395.3980	50.821	0.040682	20.96	68.594	12.506	54587459.212050	8	395.9377	7.13887e-05	4.50435e-04
2023/03/25	14:06:11	ok	ok	394.9600	50.756	0.040661	20.93	68.598	12.487	53870546.571391	6	395.5430	6.94021e-05	2.80705e-04
2023/03/25	14:11:10	--	ok	394.6860	50.762	0.040661	20.99	68.591	12.526	46736855.728179	8	395.2891	7.76680e-05	4.58178e-04
2023/03/25	14:11:17	ok	ok	395.2000	50.797	0.040677	20.99	68.591	12.526	52195068.411590	6	395.8306	7.25857e-05	2.69813e-04
2023/03/25	14:16:17	--	ok	395.3840	50.799	0.040677	21.01	68.576	12.543	51394459.040443	9	395.7379	7.41753e-05	2.58588e-04
2023/03/25	14:16:24	ok	ok	394.8940	50.753	0.040657	21.01	68.614	12.550	53040877.110747	9	395.3683	7.21434e-05	3.79234e-04
2023/03/25	14:21:24	ok	ok	394.9300	50.760	0.040657	21.09	68.559	12.594	50491090.429840	8	395.3402	7.55062e-05	3.38201e-04
2023/03/25	14:26:25	--	ok	394.7300	50.762	0.040657	21.09	68.609	12.604	46723575.133848	6	395.5055	6.98174e-05	2.04233e-04
2023/03/25	14:26:33	--	ok	395.2920	50.782	0.040671	21.10	68.603	12.612	51198047.212524	6	395.8381	6.89473e-05	2.56899e-04
2023/03/25	14:26:40	--	ok	394.7020	50.750	0.040656	21.09	68.600	12.602	48484898.915596	8	395.3560	7.22324e-05	3.20716e-04
2023/03/25	14:26:47	--	ok	395.2040	50.775	0.040672	21.03	68.650	12.568	52488468.578373	6	395.7832	6.83201e-05	2.85324e-04
2023/03/25	14:26:55	ok	ok	394.9200	50.748	0.040661	20.94	68.795	12.533	54120927.574086	5	395.5243	6.86827e-05	3.22485e-04
2023/03/25	14:31:54	ok	ok	394.8440	50.770	0.040661	21.10	68.632	12.618	48260072.688025	7	395.3264	7.80961e-05	4.80365e-04
2023/03/25	14:36:54	--	ok	394.7420	50.771	0.040661	21.17	68.566	12.656	48671208.482673	8	395.4445	7.60517e-05	3.71876e-04
2023/03/25	14:37:01	--	ok	395.4220	50.802	0.040674	21.20	68.582	12.681	51160108.708814	6	396.0502	6.62225e-05	3.50951e-04
2023/03/25	14:37:08	ok	ok	394.8620	50.747	0.040652	21.11	68.554	12.613	50420453.084025	7	395.3574	7.18650e-05	3.11503e-04
2023/03/25	14:42:08	--	ok	394.6340	50.757	0.040652	21.20	68.612	12.686	47224871.551039	8	395.2396	7.65882e-05	4.25288e-04
2023/03/25	14:42:15	--	ok	395.3280	50.787	0.040671	21.20	68.612	12.686	53095120.895795	8	395.7714	7.15440e-05	2.30790e-04
2023/03/25	14:42:23	--	ok	394.6920	50.751	0.040654	21.20	68.612	12.686	51153921.254835	5	395.4720	6.92084e-05	2.26249e-04
2023/03/25	14:42:30	--	ok	395.3080	50.777	0.04067	21.14	68.653	12.653	51249757.129018	7	395.7215	7.13329e-05	2.93437e-04
2023/03/25	14:42:38	ok	ok	394.8320	50.734	0.040654	21.11	68.667	12.634	50276305.262299	5	395.4468	6.79418e-05	2.71595e-04
2023/03/25	14:47:37	--	ok	394.7000	50.763	0.040654	21.21	68.595	12.693	47887935.632961	6	395.4316	7.29926e-05	2.58418e-04
2023/03/25	14:47:44	--	ok	395.3560	50.794	0.040669	21.24	68.591	12.714	56759204.131832	6	395.9313	6.88620e-05	3.15152e-04
2023/03/25	14:47:51	ok	ok	394.8340	50.749	0.040651	21.24	68.550	12.706	50611667.253600	6	395.4696	6.91368e-05	2.84792e-04
2023/03/25	14:52:51	--	ok	394.7360	50.754	0.040651	21.23	68.658	12.715	49979258.277195	5	395.4457	7.03143e-05	2.84702e-04
2023/03/25	14:52:58	ok	ok	395.2000	50.781	0.040664	21.24	68.621	12.720	52736949.309928	9	395.6751	7.16326e-05	3.23096e-04
2023/03/25	14:57:58	--	ok	395.2580	50.778	0.040664	21.26	68.664	12.737	48116991.029827	7	395.5942	7.37554e-05	3.34710e-04
2023/03/25	14:58:05	ok	ok	394.8020	50.753	0.040651	21.26	68.626	12.730	51051139.583290	6	395.4256	7.05492e-05	2.91156e-04
2023/03/25	15:03:05	--	ok	394.7500	50.759	0.040651	21.31	68.563	12.760	46837851.163714	10	395.3032	7.56838e-05	4.19686e-04
2023/03/25	15:03:12	--	ok	395.2560	50.780	0.040664	21.30	68.582	12.754	50845246.080473	6	395.7788	6.97001e-05	2.54810e-04
2023/03/25	15:03:19	--	ok	394.7600	50.747	0.04065	21.30	68.582	12.754	51529181.582027	8	395.3431	7.24817e-05	4.09834e-04
2023/03/25	15:03:26	ok	ok	395.1060	50.771	0.040663	21.24	68.621	12.720	51705689.500132	8	395.6285	7.02628e-05	3.95825e-04
2023/03/25	15:08:26	ok	ok	394.9040	50.780	0.040663	21.33	68.577	12.772	50296212.927760	8	395.5270	7.68273e-05	4.97107e-04
2023/03/25	15:13:26	--	ok	395.2840	50.780	0.040663	21.37	68.568	12.802	47471546.227215	9	395.5257	7.67333e-05	3.73134e-04
2023/03/25	15:13:33	ok	ok	394.8620	50.746	0.040648	21.37	68.598	12.808	52210572.745052	6	395.4598	6.94000e-05	2.75019e-04
2023/03/25	15:18:33	ok	ok	394.9140	50.758	0.040648	21.42	68.598	12.850	49853210.825661	9	394.9309	8.66897e-05	1.01569e-03
2023/03/25	15:23:33	--	ok	394.6140	50.756	0.040648	21.41	68.617	12.843	47985383.283427	6	395.4286	7.02119e-05	4.03120e-04
2023/03/25	15:23:40	--	ok	395.4780	50.791	0.040668	21.38	68.612	12.822	46888198.283630	9	395.8018	7.16258e-05	4.34598e-04
2023/03/25	15:23:48	--	ok	394.7800	50.714	0.040643	21.34	68.653	12.798	53173950.266132	8	395.1407	7.36814e-05	3.14873e-04
2023/03/25	15:23:55	ok	ok	394.8860	50.757	0.040654	21.33	68.672	12.790	48603353.752284	5	395.4801	7.01795e-05	2.14451e-04
2023/03/25	15:28:54	ok	ok	394.9460	50.770	0.040654	21.38	68.650	12.830	48448382.176038	11	395.0922	8.67148e-05	9.20095e-04
2023/03/25	15:33:55	ok	ok	395.0120	50.772	0.040654	21.41	68.658	12.851	48155637.239358	8	395.4016	7.67286e-05	4.23186e-04
2023/03/25	15:38:54	ok	ok	395.1980	50.773	0.040654	21.42	68.640	12.857	46463992.623500	8	395.3526	7.79884e-05	4.96446e-04
2023/03/25	15:43:54	ok	ok	395.0360	50.776	0.040654	21.44	68.704	12.881	49476384.567803	6	395.5104	7.24693e-05	2.79717e-04
2023/03/25	15:48:54	--	ok	394.7260	50.773	0.040654	21.45	68.635	12.878	51648940.751878	7	395.5120	7.27509e-05	2.63138e-04
2023/03/25	15:49:01	--	ok	395.3760	50.804	0.040669	21.44	68.663	12.874	52771231.950155	7	395.9363	6.94285e-05	3.27196e-04
2023/03/25	15:49:09	--	ok	394.7820	50.756	0.040649	21.41	68.678	12.855	51805457.272781	8	395.3349	7.27963e-05	3.34060e-04
2023/03/25	15:49:16	ok	ok	395.1680	50.775	0.04066	21.38	68.701	12.839	50025883.446335	5	395.5920	7.18535e-05	2.84546e-04
2023/03/25	15:54:15	ok	ok	395.0060	50.783	0.04066	21.44	68.653	12.872	51659619.693410	8	395.5806	7.52379e-05	3.70552e-04
2023/03/25	15:59:15	ok	ok	395.1140	50.783	0.04066	21.42	68.649	12.859	49723942.880625	9	395.5296	7.59154e-05	3.28348e-04
2023/03/25	16:04:15	ok	ok	395.1600	50.785	0.04066	21.44	68.663	12.874	48617111.970684	7	395.6310	7.34340e-05	3.16193e-04
2023/03/25	16:09:15	ok	ok	395.1700	50.785	0.04066	21.45	68.696	12.890	47887650.702914	7	395.5481	7.63914e-05	3.71081e-04
2023/03/25	16:14:15	ok	ok	394.9760	50.783	0.04066	21.42	68.692	12.867	50336872.956819	10	395.1920	8.66872e-05	8.49097e-04
2023/03/25	16:19:15	ok	ok	394.9840	50.783	0.04066	21.40	68.653	12.840	51866507.106677	5	395.7154	7.05595e-05	2.77990e-04
2023/03/25	16:24:15	ok	ok	394.8920	50.785	0.04066	21.44	68.663	12.874	48261131.259370	10	395.5588	7.54668e-05	3.17478e-04
2023/03/25	16:29:15	ok	ok	394.9620	50.782	0.04066	21.41	68.728	12.864	48324000.776714	7	395.5736	7.30662e-05	3.06250e-04
2023/03/25	16:34:15	ok	ok	395.1340	50.784	0.04066	21.41	68.708	12.860	49689769.508618	9	395.5722	7.52073e-05	3.31899e-04
2023/03/25	16:39:15	ok	ok	395.0980	50.785	0.04066	21.42	68.649	12.859	50230004.005315	9	395.4847	7.76526e-05	4.39522e-04
2023/03/25	16:44:15	ok	ok	394.8760	50.784	0.04066	21.45	68.644	12.880	51488936.026881	8	395.4855	7.76649e-05	5.01131e-04
2023/03/25	16:49:15	ok	ok	395.1360	50.782	0.04066	21.40	68.714	12.851	49138988.515555	6	395.5320	7.51272e-05	3.76323e-04
2023/03/25	16:54:15	ok	ok	395.1240	50.783	0.04066	21.38	68.692	12.837	50176758.149979	8	395.5699	7.49419e-05	4.04212e-04
2023/03/25	16:59:15	ok	ok	395.0740	50.783	0.04066	21.38	68.713	12.841	51472247.151921	4	395.7666	6.89290e-05	2.88682e-04
2023/03/25	17:04:15	ok	ok	394.9260	50.781	0.04066	21.37	68.669	12.821	46104569.891067	7	395.5971	7.34939e-05	3.01116e-04
2023/03/25	17:09:15	ok	ok	394.9360	50.783	0.04066	21.37	68.719	12.830	48313786.797840	7	395.6136	7.24815e-05	3.47471e-04
2023/03/25	17:14:15	ok	ok	394.9680	50.781	0.04066	21.31	68.728	12.791	47287752.494574	7	395.5316	7.51839e-05	3.77011e-04
2023/03/25	17:19:15	ok	ok	395.0460	50.781	0.04066	21.29	68.733	12.772	46552322.871113	5	395.7586	6.83174e-05	3.12021e-04
2023/03/25	17:24:15	ok	ok	395.1640	50.782	0.04066	21.27	68.699	12.754	48243491.010705	6	395.6795	6.99178e-05	3.07129e-04
2023/03/25	17:29:15	ok	ok	394.8660	50.782	0.04066	21.24	68.733	12.740	50012684.971518	8	395.4257	7.75655e-05	4.70633e-04
2023/03/25	17:34:15	ok	ok	395.0220	50.779	0.04066	21.20	68.714	12.705	46722770.226018	7	395.4024	7.78466e-05	4.04211e-04
2023/03/25	17:39:15	ok	ok	395.0660	50.778	0.04066	21.16	68.768	12.684	50542595.063441	7	395.5248	7.33064e-05	3.50259e-04
2023/03/25	17:44:15	ok	ok	395.0180	50.779	0.04066	21.20	68.746	12.711	45858492.341971	7	395.4885	7.50241e-05	3.50432e-04
2023/03/25	17:49:15	ok	ok	394.9400	50.775	0.04066	21.10	68.727	12.635	45259380.696119	7	395.5255	7.24281e-05	2.73941e-04
2023/03/25	17:54:15	ok	ok	394.8880	50.775	0.04066	21.11	68.646	12.630	47159208.213025	7	395.4734	7.46006e-05	3.50904e-04
2023/03/25	17:59:15	ok	ok	395.0440	50.776	0.04066	21.07	68.760	12.618	49428339.192024	6	395.4215	7.51303e-05	3.34947e-04
2023/03/25	18:04:15	ok	ok	394.9160	50.772	0.04066	21.01	68.708	12.567	48642094.056244	9	395.2378	8.15230e-05	6.97643e-04
2023/03/25	18:09:15	--	ok	394.7840	50.772	0.04066	20.97	68.699	12.535	47308154.277194	8	395.3435	7.76336e-05	5.13934e-04
2023/03/25	18:09:22	ok	ok	395.1940	50.792	0.040671	20.97	68.649	12.525	55020688.646907	7	395.7597	7.10395e-05	2.69486e-04
2023/03/25	18:14:22	--	ok	395.2420	50.791	0.040671	20.97	68.678	12.531	51735239.930830	8	395.5749	7.60684e-05	3.61332e-04
2023/03/25	18:14:29	--	ok	394.7620	50.767	0.040659	20.96	68.705	12.526	49055918.604171	7	395.5643	6.84503e-05	2.31376e-04
2023/03/25	18:14:36	ok	ok	395.0520	50.787	0.040671	20.97	68.687	12.532	51122377.680820	6	395.7974	6.96743e-05	2.63580e-04
2023/03/25	18:19:36	ok	ok	395.0640	50.791	0.040671	20.91	68.655	12.486	50673307.213542	9	395.6017	7.53569e-05	3.18630e-04
2023/03/25	18:24:36	ok	ok	395.0720	50.787	0.040671	20.86	68.727	12.458	52709567.900424	7	395.7273	7.16227e-05	2.71710e-04
2023/03/25	18:29:36	--	ok	395.2020	50.785	0.040671	20.82	68.685	12.420	48001493.579301	7	395.6331	7.23503e-05	3.55774e-04
2023/03/25	18:29:43	ok	ok	394.9380	50.768	0.040661	20.86	68.685	12.451	52944539.424149	6	395.4978	7.06816e-05	3.29797e-04
2023/03/25	18:34:43	--	ok	394.7780	50.767	0.040661	20.82	68.646	12.413	48630868.472453	6	395.6245	6.64807e-05	3.76259e-04
2023/03/25	18:34:50	--	ok	395.4880	50.790	0.040672	20.82	68.635	12.411	53168552.007609	5	395.7558	7.06965e-05	3.06602e-04
2023/03/25	18:34:58	--	ok	394.6340	50.707	0.040646	20.83	68.577	12.412	52093958.056744	7	395.1847	7.00207e-05	1.92590e-04
2023/03/25	18:35:05	ok	ok	395.1160	50.765	0.040665	20.76	68.673	12.377	53096717.902511	7	395.5218	7.07786e-05	2.93226e-04
2023/03/25	18:40:04	ok	ok	395.0480	50.772	0.040665	20.76	68.635	12.370	52465986.327549	6	395.6764	6.75072e-05	3.94764e-04
2023/03/25	18:45:04	ok	ok	395.0820	50.770	0.040665	20.72	68.664	12.345	51494115.314603	8	395.4200	7.65324e-05	3.62097e-04
2023/03/25	18:50:04	ok	ok	395.0160	50.769	0.040665	20.60	68.742	12.279	49930504.521394	5	395.4500	7.21119e-05	2.39143e-04
2023/03/25	18:55:04	ok	ok	394.8220	50.766	0.040665	20.56	68.777	12.252	49272605.558812	6	395.4179	7.28524e-05	2.77963e-04
2023/03/25	19:00:04	ok	ok	394.8580	50.763	0.040665	20.49	68.772	12.202	51184220.366557	8	395.3471	7.47787e-05	3.88586e-04
2023/03/25	19:05:04	--	ok	394.6900	50.762	0.040665	20.49	68.731	12.195	51453217.157777	8	395.1358	8.17940e-05	8.22905e-04
2023/03/25	19:05:11	--	ok	395.3020	50.817	0.040682	20.48	68.750	12.189	53048862.837349	6	395.8872	7.07888e-05	2.49451e-04
2023/03/25	19:05:18	ok	ok	394.8180	50.760	0.040666	20.49	68.681	12.186	51312769.778221	7	395.4825	7.11063e-05	2.50469e-04
2023/03/25	19:10:18	--	ok	394.7460	50.762	0.040666	20.48	68.708	12.181	49577006.653414	7	395.3844	7.41299e-05	3.13148e-04
2023/03/25	19:10:26	--	ok	395.2180	50.796	0.040679	20.48	68.658	12.172	53962554.407620	8	395.7675	7.08465e-05	4.41282e-04
2023/03/25	19:10:33	ok	ok	394.9100	50.762	0.040668	20.48	68.658	12.172	51276025.852077	8	395.4892	7.25403e-05	3.59774e-04
2023/03/25	19:15:32	ok	ok	394.8300	50.764	0.040668	20.45	68.733	12.165	51960236.944214	4	395.5198	7.04702e-05	3.73484e-04
2023/03/25	19:20:32	--	ok	394.6840	50.762	0.040668	20.42	68.646	12.130	52523691.405676	7	395.2513	7.83024e-05	4.41264e-04
2023/03/25	19:20:39	--	ok	395.2480	50.809	0.040684	20.42	68.646	12.130	54912327.003115	5	395.8745	7.16487e-05	3.37941e-04
2023/03/25	19:20:46	ok	ok	395.0280	50.764	0.040672	20.38	68.637	12.099	53607086.605745	7	395.5921	6.99941e-05	2.65690e-04
2023/03/25	19:25:46	ok	ok	394.8680	50.763	0.040672	20.35	68.672	12.084	50325112.492068	7	395.4289	7.47341e-05	3.62723e-04
2023/03/25	19:30:46	--	ok	394.7960	50.763	0.040672	20.29	68.701	12.050	47337198.796730	9	395.3219	7.72477e-05	3.10749e-04
2023/03/25	19:30:53	--	ok	395.2420	50.790	0.040682	20.26	68.736	12.035	49145017.189550	6	395.7555	7.02459e-05	2.27677e-04
2023/03/25	19:31:01	--	ok	394.7680	50.757	0.04067	20.26	68.736	12.035	51642739.275481	6	395.4943	7.05223e-05	2.38504e-04
2023/03/25	19:31:08	ok	ok	395.0840	50.769	0.040682	20.22	68.791	12.017	53617825.929784	7	395.6611	7.12677e-05	2.90088e-04
2023/03/25	19:36:07	ok	ok	395.0540	50.787	0.040682	20.28	68.669	12.035	51808672.117477	7	395.6688	7.26181e-05	2.90453e-04
2023/03/25	19:41:07	ok	ok	394.9760	50.786	0.040682	20.26	68.594	12.010	53108828.205442	8	395.4666	7.77671e-05	5.07821e-04
2023/03/25	19:46:07	ok	ok	395.1380	50.783	0.040682	20.22	68.649	11.992	51213248.999998	8	395.5225	7.61204e-05	3.89769e-04
2023/03/25	19:51:07	ok	ok	395.0040	50.777	0.040682	20.11	68.701	11.921	54766818.304701	5	395.6386	7.09651e-05	2.39277e-04
2023/03/25	19:56:07	ok	ok	394.9820	50.776	0.040682	20.08	68.635	11.891	51161989.622721	6	395.5378	7.33341e-05	3.17339e-04
2023/03/25	20:01:07	ok	ok	394.8700	50.764	0.040682	19.98	68.759	11.844	51224943.218991	6	395.4995	7.44348e-05	4.26196e-04
2023/03/25	20:06:07	ok	ok	395.0620	50.768	0.040682	19.89	68.795	11.789	51818572.493487	7	395.2841	7.92967e-05	6.92594e-04
2023/03/25	20:11:07	ok	ok	394.8740	50.762	0.040682	19.82	68.833	11.748	53807475.696859	5	395.4548	7.33665e-05	2.94637e-04
2023/03/25	20:16:07	ok	ok	394.8240	50.761	0.040682	19.82	68.742	11.732	50400619.783563	7	395.4477	7.37044e-05	3.00979e-04
2023/03/25	20:21:07	--	ok	394.7640	50.763	0.040682	19.84	68.736	11.740	48458473.382380	9	395.3764	7.44527e-05	2.88835e-04
2023/03/25	20:21:14	--	ok	395.2300	50.817	0.040694	19.81	68.658	11.709	52260715.106539	5	395.9118	6.79612e-05	2.66027e-04
2023/03/25	20:21:22	--	ok	394.7700	50.757	0.040682	19.80	68.646	11.696	49657895.403838	7	395.5022	7.22690e-05	2.58628e-04
2023/03/25	20:21:29	ok	ok	395.1420	50.789	0.040694	19.75	68.669	11.670	51274988.618696	5	395.7883	6.89969e-05	2.43948e-04
2023/03/25	20:26:28	ok	ok	395.0320	50.817	0.040694	19.77	68.692	11.685	49815361.134622	2	395.6346	8.46947e-05	3.04784e-16
2023/03/25	20:31:28	ok	ok	395.0020	50.807	0.040694	19.78	68.695	11.695	48954492.617280	9	395.2872	8.58630e-05	8.91299e-04
2023/03/25	20:36:28	ok	ok	395.0720	50.810	0.040694	19.74	68.667	11.661	52059737.760509	6	395.6098	7.53755e-05	4.20946e-04
2023/03/25	20:41:28	ok	ok	395.1640	50.796	0.040694	19.73	68.603	11.641	54309163.587322	5	395.3461	9.85445e-05	2.95177e-04
2023/03/25	20:46:28	ok	ok	394.9080	50.796	0.040694	19.65	68.623	11.595	49914280.972767	7	395.5838	7.42007e-05	3.33766e-04
2023/03/25	20:51:28	ok	ok	395.1140	50.797	0.040694	19.65	68.663	11.602	50767099.336880	4	395.7301	6.96696e-05	2.60289e-04
2023/03/25	20:56:28	ok	ok	394.9300	50.788	0.040694	19.64	68.609	11.584	54062466.816115	6	395.5435	7.51479e-05	4.13679e-04
2023/03/25	21:01:28	ok	ok	395.0180	50.791	0.040694	19.60	68.672	11.565	52811153.218551	6	395.5250	7.61178e-05	5.51230e-04
2023/03/25	21:06:28	ok	ok	395.0700	50.786	0.040694	19.52	68.719	11.517	49423827.679760	7	395.4161	7.81056e-05	5.36954e-04
2023/03/25	21:11:28	ok	ok	395.1320	50.791	0.040694	19.46	68.751	11.485	50572614.914294	5	395.1421	1.05679e-04	4.48855e-04
2023/03/25	21:16:28	ok	ok	394.8900	50.780	0.040694	19.33	68.809	11.408	50606327.501829	7	395.4110	7.56861e-05	3.80714e-04
2023/03/25	21:21:28	ok	ok	395.0320	50.778	0.040694	19.40	68.659	11.430	52290590.976642	4	395.1592	1.08399e-04	3.38788e-04
2023/03/25	21:26:28	--	ok	394.7980	50.775	0.040694	19.42	68.641	11.438	51356911.988332	4	395.1006	1.08008e-04	4.91846e-04
2023/03/25	21:26:35	--	ok	395.3140	50.852	0.040704	19.42	68.612	11.433	51880033.665407	6	395.8997	7.10202e-05	3.18212e-04
2023/03/25	21:26:42	ok	ok	394.8440	50.750	0.040688	19.39	68.586	11.409	51256620.435029	6	395.4895	7.07000e-05	2.03116e-04
2023/03/25	21:31:42	--	ok	394.7860	50.752	0.040688	19.42	68.621	11.434	51617539.019526	4	395.5028	7.06912e-05	2.53214e-04
2023/03/25	21:31:49	ok	ok	395.0660	50.816	0.040699	19.44	68.655	11.458	55743302.241496	6	395.8260	6.88708e-05	2.11103e-04
2023/03/25	21:36:49	ok	ok	394.9880	50.795	0.040699	19.37	68.644	11.410	52655993.465517	3	395.6050	8.59079e-05	6.52968e-05
2023/03/25	21:41:49	ok	ok	394.8520	50.794	0.040699	19.33	68.676	11.386	51503311.489913	7	395.5011	7.64913e-05	4.64712e-04
2023/03/25	21:46:49	ok	ok	394.8180	50.777	0.040699	19.32	68.696	11.381	51562240.137110	6	395.5886	7.53011e-05	2.17921e-04
2023/03/25	21:51:49	ok	ok	395.1240	50.786	0.040699	19.29	68.659	11.355	48909219.571429	4	395.4715	8.82099e-05	7.70473e-05
2023/03/25	21:56:49	ok	ok	394.8620	50.785	0.040699	19.24	68.704	11.332	51750161.529641	4	395.3418	9.89406e-05	2.53536e-04
2023/03/25	22:01:49	--	ok	394.7760	50.781	0.040699	19.24	68.673	11.327	47119745.865314	4	395.4803	8.98646e-05	3.63782e-05
2023/03/25	22:01:56	--	ok	395.2880	50.873	0.04071	19.26	68.676	11.338	51506119.865236	3	395.2218	1.23524e-04	2.38654e-04
2023/03/25	22:02:04	ok	ok	394.9540	50.760	0.040696	19.24	68.673	11.327	53478206.472617	5	395.6842	6.78048e-05	2.81743e-04
2023/03/25	22:07:03	ok	ok	394.8120	50.767	0.040696	19.23	68.609	11.307	51722479.851078	8	395.4335	7.66545e-05	2.56984e-04
2023/03/25	22:12:03	--	ok	394.7400	50.762	0.040696	19.12	68.772	11.260	46574215.374869	6	395.8190	6.28135e-05	4.70170e-04
2023/03/25	22:12:10	--	ok	395.2140	50.852	0.040709	19.13	68.745	11.264	56066171.824681	4	395.9174	7.36890e-05	2.80416e-04
2023/03/25	22:12:18	ok	ok	394.8540	50.765	0.040698	19.10	68.740	11.246	52063465.655154	5	395.6962	6.75773e-05	2.25992e-04
2023/03/25	22:17:17	ok	ok	394.9040	50.765	0.040698	19.06	68.733	11.216	50830425.568309	3	395.4475	8.56939e-05	7.31136e-05
2023/03/25	22:22:17	ok	ok	394.8080	50.764	0.040698	19.01	68.843	11.197	49653669.985946	4	395.4176	8.67594e-05	1.80998e-05
2023/03/25	22:27:17	ok	ok	394.8500	50.765	0.040698	18.93	68.719	11.130	51949385.133596	3	395.4605	8.05839e-05	4.43461e-05
2023/03/25	22:32:17	ok	ok	394.8660	50.766	0.040698	18.96	68.727	11.150	53102251.868529	6	395.4091	7.48662e-05	4.04185e-04
2023/03/25	22:37:17	ok	ok	394.8360	50.755	0.040698	18.92	68.687	11.116	52172030.007708	6	395.2185	9.73363e-05	3.28688e-04
2023/03/25	22:42:17	ok	ok	394.8000	50.752	0.040698	18.93	68.669	11.121	51635956.649073	3	395.3774	8.91769e-05	1.19880e-06
2023/03/25	22:47:17	--	ok	394.7920	50.747	0.040698	18.95	68.632	11.124	48819433.028177	4	395.2350	9.74682e-05	2.33110e-04
2023/03/25	22:47:24	ok	ok	395.1560	50.804	0.040708	18.91	68.685	11.107	52431320.451329	5	395.8329	6.69836e-05	2.55469e-04
2023/03/25	22:52:24	ok	ok	394.8940	50.814	0.040708	18.89	68.745	11.106	51935289.365565	6	395.3963	8.41362e-05	5.86134e-04
2023/03/25	22:57:24	ok	ok	394.8820	50.809	0.040708	18.89	68.695	11.098	50651835.744596	3	395.5995	8.57668e-05	3.89390e-05
2023/03/25	23:02:24	ok	ok	395.1860	50.802	0.040708	18.88	68.580	11.070	49855224.847222	7	395.5157	7.69616e-05	4.86675e-04
2023/03/25	23:07:24	ok	ok	395.0780	50.797	0.040708	18.86	68.640	11.071	48875706.164525	6	395.4544	8.05653e-05	3.66258e-04
2023/03/25	23:12:24	ok	ok	394.9480	50.791	0.040708	18.83	68.653	11.054	50592179.397608	4	395.6854	7.92267e-05	2.20874e-04
2023/03/25	23:17:24	ok	ok	394.8000	50.788	0.040708	18.68	68.859	10.987	49656359.436269	8	395.5309	7.42738e-05	3.18414e-04
2023/03/25	23:22:24	ok	ok	394.9220	50.782	0.040708	18.68	68.797	10.977	53898262.482377	2	395.4638	8.74782e-05	2.27271e-16
2023/03/25	23:27:24	ok	ok	394.9220	50.770	0.040708	18.59	68.772	10.916	49174059.641815	7	395.4368	8.05242e-05	2.88737e-04
2023/03/25	23:32:24	ok	ok	395.0240	50.785	0.040708	18.67	68.756	10.961	50050129.652263	4	395.4021	8.87774e-05	1.36950e-04
2023/03/25	23:37:24	ok	ok	394.8520	50.780	0.040708	18.65	68.742	10.951	46967815.897441	7	395.5106	7.39606e-05	3.73665e-04
2023/03/25	23:42:24	ok	ok	394.9420	50.777	0.040708	18.62	68.737	10.931	51164300.293408	7	395.2670	8.97435e-05	5.44949e-04
2023/03/25	23:47:24	ok	ok	394.9960	50.778	0.040708	18.65	68.653	10.936	51934751.707746	8	395.5137	7.35244e-05	3.14480e-04
2023/03/25	23:52:24	--	ok	394.6840	50.762	0.040708	18.64	68.631	10.923	51454800.319817	3	395.3737	9.18317e-05	2.87714e-05
2023/03/25	23:52:31	--	ok	395.3620	50.907	0.040725	18.62	68.737	10.931	56513475.174785	6	396.0149	6.93723e-05	2.29360e-04
2023/03/25	23:52:39	ok	ok	394.8120	50.747	0.040706	18.59	68.663	10.898	53852256.415718	6	395.4738	7.77339e-05	1.67179e-04
2023/03/25	23:57:38	ok	ok	395.0440	50.760	0.040706	18.64	68.618	10.921	51472180.053854	5	395.6296	6.85300e-05	2.33313e-04
2023/03/26	00:02:38	ok	ok	394.8300	50.758	0.040706	18.59	68.653	10.897	51460284.885530	7	395.5083	7.14961e-05	2.91217e-04
2023/03/26	00:07:38	ok	ok	394.8220	50.749	0.040706	18.58	68.669	10.891	52185485.142018	6	395.4083	8.08107e-05	2.08604e-04
2023/03/26	00:12:38	--	ok	394.7460	50.752	0.040706	18.55	68.664	10.873	49707121.697355	6	395.4221	7.56993e-05	2.46705e-04
2023/03/26	00:12:45	ok	ok	395.0460	50.832	0.040719	18.51	68.699	10.851	54553442.962148	7	395.7627	7.22537e-05	2.44766e-04
2023/03/26	00:17:45	ok	ok	395.0860	50.831	0.040719	18.45	68.719	10.818	52020479.475235	7	395.6896	7.20023e-05	2.76925e-04
2023/03/26	00:22:45	ok	ok	394.9900	50.828	0.040719	18.37	68.795	10.775	49543217.792882	5	395.7768	6.91505e-05	2.00782e-04
2023/03/26	00:27:45	ok	ok	394.9860	50.824	0.040719	18.28	68.811	10.723	51206460.665581	7	395.6180	7.33733e-05	3.15347e-04
2023/03/26	00:32:45	ok	ok	395.0400	50.811	0.040719	18.24	68.833	10.700	54948110.969942	7	395.5795	7.44689e-05	3.18461e-04
2023/03/26	00:37:45	ok	ok	394.8840	50.810	0.040719	18.27	68.717	10.700	50205522.884513	5	395.7022	7.01957e-05	2.34162e-04
2023/03/26	00:42:45	ok	ok	395.0220	50.821	0.040719	18.28	68.751	10.714	50381528.975603	9	395.5072	7.58534e-05	4.09244e-04
2023/03/26	00:47:45	ok	ok	394.9180	50.820	0.040719	18.24	68.754	10.687	49817012.855477	7	395.6289	7.26377e-05	2.98571e-04
2023/03/26	00:52:45	ok	ok	394.8820	50.816	0.040719	18.24	68.754	10.687	50678803.550661	6	396.0714	5.86561e-05	7.88960e-04
2023/03/26	00:57:45	ok	ok	394.8300	50.810	0.040719	18.24	68.772	10.690	52159835.471367	6	395.7602	6.81369e-05	2.28955e-04
2023/03/26	01:02:45	ok	ok	394.9440	50.790	0.040719	18.20	68.727	10.658	49544388.715444	8	395.3984	7.88369e-05	6.78311e-04
2023/03/26	01:07:46	ok	ok	394.8600	50.803	0.040719	18.18	68.754	10.652	53198919.137525	7	395.5754	7.24466e-05	2.45983e-04
2023/03/26	01:12:45	ok	ok	394.9380	50.793	0.040719	18.21	68.768	10.673	49340572.260662	6	395.6730	7.03957e-05	1.48613e-04
2023/03/26	01:17:45	--	ok	394.7920	50.788	0.040719	18.13	68.754	10.617	46628365.433065	7	395.4038	7.81323e-05	5.95391e-04
2023/03/26	01:17:52	--	ok	395.2020	50.890	0.040729	18.17	68.772	10.646	51569580.578724	6	395.9385	6.93574e-05	1.80500e-04
2023/03/26	01:18:00	ok	ok	395.0000	50.775	0.040719	18.17	68.751	10.643	55065122.259593	4	395.5692	8.00045e-05	5.51502e-05
2023/03/26	01:22:59	ok	ok	394.9660	50.782	0.040719	18.06	68.884	10.593	47147816.852519	5	395.6321	6.96266e-05	1.21066e-04
2023/03/26	01:27:59	--	ok	394.7920	50.783	0.040719	18.03	68.836	10.567	51594482.312624	7	395.5311	7.37775e-05	2.82789e-04
2023/03/26	01:28:06	ok	ok	395.0560	50.868	0.04073	18.03	68.786	10.559	51747669.235198	6	395.8766	6.91833e-05	2.00445e-04
2023/03/26	01:33:06	ok	ok	395.1860	50.867	0.04073	17.94	68.934	10.530	49244938.789524	7	395.7046	7.35881e-05	2.43902e-04
2023/03/26	01:38:06	ok	ok	395.1920	50.868	0.04073	18.01	68.783	10.551	44710632.930439	8	395.6165	7.60541e-05	3.70801e-04
2023/03/26	01:43:06	ok	ok	395.1440	50.864	0.04073	18.04	68.740	10.563	45008792.577828	9	395.6497	7.53826e-05	3.03179e-04
2023/03/26	01:48:06	--	ok	395.2520	50.858	0.04073	18.07	68.786	10.586	48190941.828934	8	395.7127	7.35522e-05	2.88934e-04
2023/03/26	01:48:13	ok	ok	394.9560	50.758	0.040717	18.04	68.750	10.564	53221595.281167	5	395.5769	6.93772e-05	2.45461e-04
2023/03/26	01:53:13	ok	ok	394.8140	50.765	0.040717	18.03	68.736	10.552	49472139.813452	9	395.3925	7.49156e-05	2.92323e-04
2023/03/26	01:58:13	--	ok	394.7160	50.775	0.040717	18.06	68.713	10.567	47639414.457925	7	395.3616	7.72973e-05	4.84338e-04
2023/03/26	01:58:20	--	ok	395.2220	50.900	0.040731	18.08	68.705	10.582	51932435.956675	6	395.9850	6.88992e-05	2.27076e-04
2023/03/26	01:58:27	ok	ok	394.9840	50.774	0.04072	18.06	68.650	10.557	51971188.271980	6	395.6164	7.11262e-05	1.87109e-04
2023/03/26	02:03:27	ok	ok	394.9820	50.778	0.04072	18.04	68.760	10.566	51527620.949317	9	395.5080	7.45031e-05	3.68826e-04
2023/03/26	02:08:27	ok	ok	394.8940	50.791	0.04072	18.06	68.751	10.573	48900797.030327	6	395.9441	6.06042e-05	6.07467e-04
2023/03/26	02:13:27	--	ok	394.7920	50.777	0.04072	17.99	68.779	10.532	50396116.826140	9	395.4130	7.74638e-05	3.90880e-04
2023/03/26	02:13:34	ok	ok	395.1440	50.884	0.04073	18.04	68.769	10.567	52157130.883665	7	395.7823	7.31051e-05	2.84561e-04
2023/03/26	02:18:34	ok	ok	395.1840	50.858	0.04073	18.03	68.756	10.555	46800754.793295	6	395.8004	7.06157e-05	1.67290e-04
2023/03/26	02:23:34	ok	ok	395.0340	50.863	0.04073	17.93	68.861	10.509	48694771.131658	7	395.6455	7.49675e-05	3.56533e-04
2023/03/26	02:28:34	ok	ok	394.9880	50.863	0.04073	17.88	68.934	10.492	48236776.179831	6	395.7888	6.99468e-05	2.82704e-04
2023/03/26	02:33:34	ok	ok	395.1980	50.846	0.04073	17.80	68.939	10.441	50728906.760935	5	395.8044	6.82149e-05	1.68819e-04
2023/03/26	02:38:35	ok	ok	395.1500	50.851	0.04073	17.81	68.902	10.444	46458198.334145	7	395.6440	7.48366e-05	2.94355e-04
2023/03/26	02:43:34	ok	ok	394.9620	50.845	0.04073	17.90	68.756	10.475	45504174.133184	7	395.6651	7.30789e-05	2.56121e-04
2023/03/26	02:48:34	--	ok	395.4040	50.871	0.04073	17.97	68.676	10.508	48225921.194711	6	395.8395	6.93488e-05	2.01941e-04
2023/03/26	02:48:41	ok	ok	394.8060	50.736	0.04071	17.99	68.577	10.501	51260126.399764	7	395.4641	6.93641e-05	1.58960e-04
2023/03/26	02:53:40	ok	ok	394.9340	50.796	0.04071	18.78	67.248	10.792	46736356.370824	4	395.8370	7.11852e-05	3.44382e-04
2023/03/26	02:58:40	ok	ok	395.1320	50.855	0.04071	19.09	67.007	10.952	54193052.913004	7	395.6463	7.59465e-05	5.63583e-04
2023/03/26	03:03:40	ok	ok	395.1640	50.873	0.04071	19.32	66.932	11.088	57601392.708621	5	396.0272	6.75784e-05	2.37379e-04
2023/03/26	03:08:40	--	ok	395.4280	50.887	0.04071	19.43	66.749	11.131	60987401.605759	8	395.8238	7.59675e-05	4.50519e-04
2023/03/26	03:08:47	ok	ok	394.9760	50.735	0.040687	19.46	66.796	11.158	61243781.456784	4	395.4306	8.08182e-05	1.32490e-04
2023/03/26	03:13:47	ok	ok	394.9860	50.746	0.040687	19.58	66.732	11.230	59011544.802536	7	395.4325	7.53270e-05	6.04780e-04
2023/03/26	03:18:47	ok	ok	395.0940	50.755	0.040687	19.68	66.685	11.287	58553664.496015	7	395.5298	7.31389e-05	2.65107e-04
2023/03/26	03:23:47	ok	ok	395.0660	50.759	0.040687	19.68	66.792	11.305	55772671.177815	6	395.6561	7.10815e-05	2.64863e-04
2023/03/26	03:28:47	ok	ok	395.0060	50.772	0.040687	19.67	66.810	11.300	57375841.666531	5	395.7179	6.93563e-05	2.58969e-04
2023/03/26	03:33:47	ok	ok	395.0360	50.778	0.040687	19.73	66.799	11.335	56712198.426152	6	395.5980	7.38781e-05	3.65769e-04
2023/03/26	03:38:47	--	ok	395.2200	50.782	0.040687	19.82	66.699	11.384	61805597.949080	7	395.5838	7.60965e-05	4.33202e-04
2023/03/26	03:38:54	ok	ok	394.9340	50.736	0.040676	19.80	66.682	11.361	59201014.220561	5	395.5553	6.79042e-05	4.31531e-04
2023/03/26	03:43:54	ok	ok	395.0920	50.748	0.040676	19.97	66.625	11.467	59507363.012308	5	395.5231	7.24895e-05	3.24963e-04
2023/03/26	03:48:54	ok	ok	394.9340	50.756	0.040676	20.01	66.600	11.490	57677839.091549	6	395.5401	7.26191e-05	2.68334e-04
2023/03/26	03:53:54	--	ok	395.3860	50.760	0.040676	20.11	66.531	11.544	56035254.714349	10	395.4867	7.68584e-05	3.52987e-04
2023/03/26	03:54:01	--	ok	394.7640	50.716	0.040655	20.11	66.520	11.543	61723606.109464	8	395.1479	7.28354e-05	3.18535e-04
2023/03/26	03:54:08	ok	ok	394.8940	50.734	0.040667	20.05	66.502	11.502	64222842.655291	6	395.3975	7.14066e-05	2.92804e-04
2023/03/26	03:59:08	ok	ok	394.8040	50.745	0.040667	20.14	66.644	11.584	57997172.027283	5	395.3624	8.17888e-05	9.99388e-05
2023/03/26	04:04:08	ok	ok	394.9980	50.747	0.040667	20.19	66.577	11.610	58759414.245965	6	395.3813	7.48396e-05	3.41052e-04
2023/03/26	04:09:08	ok	ok	395.0660	50.750	0.040667	20.28	66.474	11.650	61300019.042284	6	395.5290	7.41975e-05	3.28246e-04
2023/03/26	04:14:08	ok	ok	394.9420	50.751	0.040667	20.35	66.529	11.707	58401093.272429	7	395.4272	7.50139e-05	3.61160e-04
2023/03/26	04:19:08	ok	ok	395.1640	50.754	0.040667	20.32	66.641	11.709	57224149.558426	8	395.4656	7.51689e-05	3.26427e-04
2023/03/26	04:24:08	ok	ok	395.0980	50.750	0.040667	20.24	66.777	11.674	55469649.184465	8	395.4156	7.59965e-05	3.37132e-04
2023/03/26	04:29:08	ok	ok	395.0200	50.755	0.040667	20.25	66.810	11.689	60005798.985773	5	395.7975	6.51302e-05	5.06080e-04
2023/03/26	04:34:08	ok	ok	395.0140	50.755	0.040667	20.22	66.879	11.683	64479198.330526	7	395.4347	7.52103e-05	3.69444e-04
2023/03/26	04:39:08	ok	ok	395.0020	50.750	0.040667	20.15	66.868	11.632	60555880.437067	7	395.4575	7.41709e-05	3.07432e-04
2023/03/26	04:44:08	ok	ok	394.9680	50.755	0.040667	20.26	66.758	11.689	64639221.473547	6	395.5936	7.22898e-05	2.78526e-04
2023/03/26	04:49:08	ok	ok	395.1520	50.767	0.040667	20.40	66.616	11.761	60718668.322124	8	395.5968	7.49588e-05	3.36919e-04
2023/03/26	04:54:08	--	ok	395.3060	50.773	0.040667	20.40	66.625	11.763	61575593.953113	8	395.5233	7.65000e-05	4.10353e-04
2023/03/26	04:54:15	--	ok	394.7680	50.733	0.040652	20.43	66.600	11.778	60534351.409737	8	395.2648	7.24146e-05	3.18296e-04
2023/03/26	04:54:22	ok	ok	394.9780	50.749	0.040663	20.39	66.687	11.764	61068173.119252	8	395.4861	7.29534e-05	3.46906e-04
2023/03/26	04:59:22	ok	ok	395.0360	50.759	0.040663	20.48	66.650	11.816	58204772.340569	6	395.6557	6.83517e-05	2.78768e-04
2023/03/26	05:04:22	ok	ok	395.1200	50.762	0.040663	20.49	66.772	11.847	56300770.654084	9	395.4137	7.83625e-05	4.16749e-04
2023/03/26	05:09:22	ok	ok	395.1860	50.763	0.040663	20.52	66.723	11.857	59005045.769962	5	395.6637	7.01159e-05	3.02198e-04
2023/03/26	05:14:22	ok	ok	395.0640	50.763	0.040663	20.58	66.618	11.881	59276262.499504	5	395.7687	6.76752e-05	3.32867e-04
2023/03/26	05:19:22	ok	ok	395.1760	50.764	0.040663	20.55	66.667	11.867	59302669.481528	5	395.6818	6.95515e-05	2.31450e-04
2023/03/26	05:24:22	ok	ok	395.1460	50.772	0.040663	20.59	66.705	11.905	59795756.261525	7	395.5481	7.67402e-05	4.12703e-04
2023/03/26	05:29:22	--	ok	395.2240	50.772	0.040663	20.48	66.970	11.873	63373360.000057	7	395.4672	7.64936e-05	4.40756e-04
2023/03/26	05:29:29	ok	ok	394.8980	50.745	0.040652	20.48	66.938	11.867	63966003.511154	8	395.4626	7.04326e-05	3.75517e-04
2023/03/26	05:34:29	ok	ok	394.8320	50.740	0.040652	20.39	66.975	11.815	63267970.521382	10	394.9648	8.48422e-05	8.70759e-04
2023/03/26	05:39:29	--	ok	394.7740	50.745	0.040652	20.38	67.025	11.815	56216456.109798	8	395.2360	7.58802e-05	3.52701e-04
2023/03/26	05:39:36	--	ok	395.3080	50.775	0.040663	20.40	66.955	11.821	62087699.285431	6	395.7634	6.99467e-05	3.11758e-04
2023/03/26	05:39:43	--	ok	394.7320	50.732	0.040647	20.40	66.891	11.809	62986121.622201	10	395.2236	7.19067e-05	3.14937e-04
2023/03/26	05:39:50	ok	ok	395.0520	50.749	0.040661	20.36	66.905	11.782	63177288.231886	8	395.4907	7.23094e-05	3.78572e-04
2023/03/26	05:44:50	ok	ok	395.0780	50.766	0.040661	20.43	66.941	11.839	56706241.106270	9	395.4558	7.73410e-05	4.49722e-04
2023/03/26	05:49:50	ok	ok	395.0560	50.766	0.040661	20.52	66.819	11.874	60884279.770561	8	395.4463	7.74243e-05	4.03417e-04
2023/03/26	05:54:50	ok	ok	395.1020	50.763	0.040661	20.52	66.841	11.878	57776302.761604	6	395.6144	7.19165e-05	2.18068e-04
2023/03/26	05:59:50	ok	ok	394.9220	50.775	0.040661	20.58	66.819	11.917	59833188.944465	5	395.6859	7.12368e-05	2.99877e-04
2023/03/26	06:04:50	--	ok	395.2300	50.766	0.040661	20.55	66.952	11.918	61876144.528998	6	395.5926	7.30693e-05	3.18862e-04
2023/03/26	06:04:57	ok	ok	394.9540	50.744	0.040649	20.55	66.952	11.918	63300096.468157	7	395.3896	7.21218e-05	3.02776e-04
2023/03/26	06:09:57	ok	ok	394.9000	50.746	0.040649	20.62	66.902	11.959	57333636.395117	7	395.2041	7.85721e-05	4.72314e-04
2023/03/26	06:14:57	ok	ok	394.8080	50.748	0.040649	20.63	66.864	11.963	61991061.452289	9	395.3175	7.45771e-05	2.84542e-04
2023/03/26	06:19:57	ok	ok	395.1040	50.748	0.040649	20.66	66.783	11.968	58491802.689963	9	395.2869	7.74387e-05	3.76722e-04
2023/03/26	06:24:57	ok	ok	395.0780	50.748	0.040649	20.65	66.920	11.983	60242382.576342	8	395.2992	7.66319e-05	3.99672e-04
2023/03/26	06:29:57	ok	ok	394.9780	50.751	0.040649	20.68	66.828	11.987	58665513.056517	9	395.2922	7.72904e-05	3.40699e-04
2023/03/26	06:34:57	ok	ok	394.8820	50.747	0.040649	20.53	67.024	11.921	56582012.361158	5	395.4394	7.13880e-05	2.59571e-04
2023/03/26	06:39:57	--	ok	394.6620	50.749	0.040649	20.52	67.094	11.923	52634982.916771	8	395.2859	7.63785e-05	3.07372e-04
2023/03/26	06:40:04	--	ok	395.4240	50.812	0.040666	20.50	67.051	11.906	51920433.848134	7	395.8643	7.06788e-05	3.19968e-04
2023/03/26	06:40:12	--	ok	394.7660	50.732	0.040644	20.45	67.051	11.867	52535481.475673	8	395.2556	7.09357e-05	4.46157e-04
2023/03/26	06:40:19	ok	ok	394.8860	50.744	0.040656	20.31	67.259	11.806	54486758.393589	8	395.4412	7.08656e-05	3.10257e-04
2023/03/26	06:45:18	ok	ok	395.0760	50.755	0.040656	20.46	67.158	11.895	50902503.124875	8	395.4160	7.49152e-05	4.31489e-04
2023/03/26	06:50:18	ok	ok	394.9620	50.761	0.040656	20.48	67.172	11.909	50866114.711047	6	395.4256	7.61052e-05	3.93875e-04
2023/03/26	06:55:18	ok	ok	394.9900	50.758	0.040656	20.50	66.975	11.892	50615921.207813	5	395.6567	7.02571e-05	2.79282e-04
2023/03/26	07:00:18	ok	ok	394.9280	50.763	0.040656	20.56	67.010	11.938	52864191.412146	5	395.6070	7.18182e-05	2.42614e-04
2023/03/26	07:05:18	ok	ok	395.0080	50.774	0.040656	20.65	67.025	12.002	52330435.842128	9	395.5167	7.49025e-05	3.71222e-04
2023/03/26	07:10:18	ok	ok	394.9480	50.772	0.040656	20.59	67.066	11.970	60825000.416643	8	395.4894	7.58941e-05	4.08982e-04
2023/03/26	07:15:18	ok	ok	394.8640	50.775	0.040656	20.63	67.065	11.999	59268067.976005	8	395.8704	6.33225e-05	7.52432e-04
2023/03/26	07:20:18	ok	ok	394.9220	50.773	0.040656	20.65	67.070	12.010	62829978.227497	5	395.6903	7.05210e-05	2.72412e-04
2023/03/26	07:25:18	--	ok	395.2520	50.772	0.040656	20.69	66.970	12.022	63401144.574249	8	395.4839	7.67825e-05	3.58688e-04
2023/03/26	07:25:25	ok	ok	394.9940	50.745	0.040643	20.70	66.973	12.032	66400890.624942	8	395.3819	7.22964e-05	3.54262e-04
2023/03/26	07:30:25	ok	ok	394.8560	50.745	0.040643	20.69	66.928	12.014	61893628.903799	6	395.2411	7.70794e-05	5.51955e-04
2023/03/26	07:35:25	ok	ok	394.9780	50.746	0.040643	20.69	66.970	12.022	65275170.604809	9	394.8819	8.82593e-05	1.04766e-03
2023/03/26	07:40:25	ok	ok	394.9700	50.749	0.040643	20.73	67.053	12.066	63727294.829819	7	395.3672	7.22422e-05	2.75744e-04
2023/03/26	07:45:25	--	ok	394.7200	50.745	0.040643	20.60	67.268	12.015	51605543.595116	7	395.3167	7.24830e-05	3.15057e-04
2023/03/26	07:45:32	--	ok	395.2140	50.783	0.040657	20.60	67.239	12.010	55066748.593905	6	395.7932	6.81402e-05	2.97064e-04
2023/03/26	07:45:40	ok	ok	394.9000	50.748	0.040646	20.58	67.234	11.991	57444942.487598	9	395.3639	7.46375e-05	3.83830e-04
2023/03/26	07:50:39	ok	ok	395.0020	50.753	0.040646	20.59	67.195	11.993	50977011.957533	7	395.3638	7.35920e-05	3.12078e-04
2023/03/26	07:55:39	ok	ok	395.0360	50.748	0.040646	20.53	67.234	11.959	49523122.631698	7	395.3135	7.49731e-05	4.37537e-04
2023/03/26	08:00:39	ok	ok	395.0940	50.750	0.040646	20.66	67.060	12.017	51653706.845404	9	395.2795	7.71643e-05	3.68645e-04
2023/03/26	08:05:39	ok	ok	395.1180	50.754	0.040646	20.70	67.070	12.049	49688392.178349	8	395.3362	7.62818e-05	4.31688e-04
2023/03/26	08:10:39	ok	ok	395.1420	50.753	0.040646	20.72	67.103	12.064	53006092.420634	8	395.3762	7.51318e-05	3.63073e-04
2023/03/26	08:15:39	ok	ok	395.0540	50.754	0.040646	20.73	67.108	12.076	55159352.190336	9	395.3424	7.65644e-05	4.63221e-04
2023/03/26	08:20:39	ok	ok	395.0500	50.758	0.040646	20.75	67.079	12.080	56959965.931506	7	395.5642	7.08831e-05	2.20262e-04
2023/03/26	08:25:39	ok	ok	395.0680	50.757	0.040646	20.80	67.088	12.122	62800495.612813	7	395.4117	7.54070e-05	3.94455e-04
2023/03/26	08:30:39	ok	ok	395.0380	50.759	0.040646	20.79	67.074	12.110	65083280.177632	10	395.4230	7.52637e-05	3.75920e-04
2023/03/26	08:35:39	ok	ok	395.0960	50.759	0.040646	20.83	67.083	12.141	53709111.707293	7	395.3745	7.79943e-05	4.69268e-04
2023/03/26	08:40:39	ok	ok	395.1360	50.763	0.040646	20.82	67.144	12.141	60374868.922388	8	395.4775	7.43719e-05	2.83075e-04
2023/03/26	08:45:39	ok	ok	395.0800	50.765	0.040646	20.86	67.089	12.161	59730747.425100	7	395.5067	7.52546e-05	3.89745e-04
2023/03/26	08:50:39	ok	ok	395.0740	50.767	0.040646	20.87	67.156	12.183	58876883.691048	8	395.4396	7.55851e-05	3.70148e-04
2023/03/26	08:55:39	--	ok	395.2340	50.762	0.040646	20.86	67.153	12.173	56510156.867988	9	395.4220	7.50058e-05	3.33574e-04
2023/03/26	08:55:46	ok	ok	394.8860	50.741	0.040634	20.87	67.112	12.175	58698044.825229	9	395.2814	7.07330e-05	3.83208e-04
2023/03/26	09:00:46	ok	ok	394.8240	50.738	0.040634	20.75	67.308	12.122	53865039.620125	8	395.1963	7.51969e-05	5.15724e-04
2023/03/26	09:05:46	ok	ok	394.9580	50.744	0.040634	20.78	67.294	12.140	54735372.709349	9	395.2274	7.33522e-05	3.11869e-04
2023/03/26	09:10:46	--	ok	394.7320	50.741	0.040634	20.70	67.309	12.092	55062977.280884	5	395.3235	7.09552e-05	2.70445e-04
2023/03/26	09:10:53	--	ok	395.3160	50.771	0.040647	20.75	67.289	12.118	54353075.965676	9	395.6589	7.06439e-05	3.49834e-04
2023/03/26	09:11:00	ok	ok	394.8220	50.724	0.040631	20.70	67.236	12.079	57107234.264490	8	395.1911	7.21030e-05	2.75597e-04
2023/03/26	09:16:00	ok	ok	394.8520	50.740	0.040631	20.83	67.126	12.149	55544663.064607	10	394.9414	8.38621e-05	7.86698e-04
2023/03/26	09:21:00	ok	ok	394.8080	50.740	0.040631	20.87	67.124	12.177	52518007.970626	7	395.1210	7.55818e-05	3.42430e-04
2023/03/26	09:26:00	ok	ok	394.8320	50.743	0.040631	20.83	67.211	12.165	47855180.104899	9	395.2050	7.49811e-05	3.24942e-04
2023/03/26	09:31:00	ok	ok	394.9040	50.739	0.040631	20.86	67.239	12.188	51424855.410014	10	395.1670	7.56038e-05	3.19245e-04
2023/03/26	09:36:00	ok	ok	394.9640	50.746	0.040631	20.93	67.179	12.229	55688571.187648	8	395.2599	7.35208e-05	3.30944e-04
2023/03/26	09:41:00	ok	ok	395.0880	50.745	0.040631	20.90	67.216	12.215	53300304.510401	6	395.2577	7.30088e-05	3.43526e-04
2023/03/26	09:46:00	ok	ok	394.9860	50.747	0.040631	20.94	67.170	12.237	51778587.884796	7	395.2381	7.52540e-05	3.66738e-04
2023/03/26	09:51:00	ok	ok	395.1680	50.748	0.040631	21.01	66.970	12.249	60991914.365256	3	395.1462	9.51539e-05	3.53852e-05
2023/03/26	09:56:00	--	ok	394.5240	50.749	0.040631	20.79	64.305	11.610	55548600.066676	7	395.3060	7.36851e-05	2.93593e-04
2023/03/26	09:56:09	--	ok	395.6040	50.845	0.040656	20.80	64.306	11.619	56322741.834542	6	396.0131	6.99099e-05	2.94804e-04
2023/03/26	09:56:17	--	ok	394.6580	50.719	0.040624	20.75	64.295	11.579	51355759.838469	9	395.1193	7.31543e-05	3.66994e-04
2023/03/26	09:56:26	ok	ok	395.0280	50.752	0.040642	20.63	64.434	11.529	54929193.231957	8	395.4147	7.42927e-05	3.94163e-04
2023/03/26	10:01:25	--	ok	395.2460	50.769	0.040642	20.93	65.267	11.881	56510018.785144	9	395.5132	7.61664e-05	3.42718e-04
2023/03/26	10:01:32	--	ok	394.5160	50.744	0.040629	20.93	65.226	11.873	55740688.431656	8	395.4258	6.94929e-05	3.47833e-04
2023/03/26	10:01:46	--	ok	395.5800	50.788	0.040655	20.82	65.299	11.808	59302378.073581	8	395.7671	7.22136e-05	3.73081e-04
2023/03/26	10:01:54	--	ok	394.3160	50.679	0.040624	20.75	65.531	11.802	56599663.238451	9	394.9582	7.48269e-05	4.26180e-04
2023/03/26	10:02:02	--	ok	395.4060	50.802	0.04066	20.72	65.719	11.815	57241196.811031	7	395.8108	7.06519e-05	3.57978e-04
2023/03/26	10:02:09	ok	ok	394.9860	50.740	0.040639	20.68	65.817	11.805	58269692.364916	10	395.3322	7.24927e-05	3.91974e-04
2023/03/26	10:07:08	ok	ok	395.1000	50.763	0.040639	20.94	65.698	11.968	55983229.909825	9	395.4052	7.79549e-05	4.98545e-04
2023/03/26	10:12:08	ok	ok	395.1860	50.764	0.040639	21.00	65.902	12.045	60640576.559553	8	395.4249	7.68670e-05	4.60553e-04
2023/03/26	10:17:08	--	ok	395.2520	50.763	0.040639	21.04	66.027	12.098	59274793.236082	9	395.4009	7.98431e-05	5.19549e-04
2023/03/26	10:17:15	ok	ok	394.9500	50.746	0.040626	21.06	66.050	12.111	57104167.295444	8	395.2489	7.37910e-05	4.50508e-04
2023/03/26	10:22:15	ok	ok	395.0220	50.747	0.040626	21.06	66.104	12.121	52141880.369399	8	395.2188	7.56293e-05	4.40028e-04
2023/03/26	10:27:15	ok	ok	395.0960	50.747	0.040626	21.07	66.300	12.166	49992294.084163	8	395.2057	7.70396e-05	3.86287e-04
2023/03/26	10:32:15	ok	ok	395.0360	50.749	0.040626	21.04	66.412	12.168	48363030.984536	10	395.1381	8.04565e-05	4.33793e-04
2023/03/26	10:37:15	ok	ok	394.9640	50.751	0.040626	21.06	66.522	12.198	53404325.987485	9	395.3198	7.31897e-05	3.25514e-04
2023/03/26	10:42:15	ok	ok	394.9520	50.751	0.040626	21.07	66.525	12.208	48462452.340142	8	395.1793	7.86556e-05	5.08469e-04
2023/03/26	10:47:15	ok	ok	395.0940	50.751	0.040626	21.07	66.534	12.209	47093312.893543	8	395.2087	7.65978e-05	5.11862e-04
2023/03/26	10:52:15	ok	ok	395.0160	50.750	0.040626	21.09	66.516	12.219	50246440.229293	8	395.3522	7.39682e-05	3.15227e-04
2023/03/26	10:57:15	ok	ok	395.1020	50.753	0.040626	21.14	66.571	12.269	46772066.433568	10	395.1621	7.99106e-05	5.11342e-04
2023/03/26	11:02:15	ok	ok	394.9160	50.753	0.040626	21.14	66.538	12.263	47261359.214479	6	395.4462	7.17466e-05	3.30414e-04
2023/03/26	11:07:15	ok	ok	395.0040	50.753	0.040626	21.13	66.705	12.284	45968182.525985	5	395.4759	7.06341e-05	3.16590e-04
2023/03/26	11:12:15	ok	ok	394.9600	50.752	0.040626	21.16	66.648	12.293	49422630.201303	7	395.3174	7.67728e-05	4.85771e-04
2023/03/26	11:17:15	ok	ok	394.9700	50.754	0.040626	21.14	66.773	12.306	50133052.190538	8	395.2708	7.73868e-05	3.62771e-04
2023/03/26	11:22:15	ok	ok	395.0340	50.755	0.040626	21.26	66.654	12.365	54093759.325476	7	395.3522	7.66579e-05	4.46518e-04
2023/03/26	11:27:15	ok	ok	395.0120	50.754	0.040626	21.21	66.799	12.361	48773382.236901	7	395.4896	7.12855e-05	2.83513e-04
2023/03/26	11:32:15	ok	ok	395.1560	50.754	0.040626	21.21	66.732	12.348	52268093.623721	8	395.3542	7.51164e-05	4.16896e-04
2023/03/26	11:37:15	ok	ok	395.1500	50.757	0.040626	21.24	66.760	12.374	49537894.739708	9	395.1843	8.12894e-05	6.05858e-04
2023/03/26	11:42:15	ok	ok	395.1040	50.759	0.040626	21.33	66.650	12.413	52214187.779547	8	395.3977	7.58382e-05	3.69845e-04
2023/03/26	11:47:15	ok	ok	395.0040	50.760	0.040626	21.29	66.813	12.415	51122098.775187	8	395.3379	7.67548e-05	3.55293e-04
2023/03/26	11:52:15	ok	ok	395.0000	50.761	0.040626	21.34	66.760	12.445	54035297.358446	9	395.4093	7.56827e-05	3.22536e-04
2023/03/26	11:57:15	ok	ok	395.2000	50.762	0.040626	21.33	66.767	12.435	50519522.811421	9	395.4501	7.49986e-05	3.38355e-04
2023/03/26	12:02:15	ok	ok	394.9060	50.760	0.040626	21.34	66.877	12.467	49788779.050110	5	395.5368	7.22603e-05	3.52918e-04
2023/03/26	12:07:15	ok	ok	395.1580	50.767	0.040626	21.41	66.879	12.518	48562223.692689	6	395.5970	7.03447e-05	3.15763e-04
2023/03/26	12:12:15	ok	ok	395.1220	50.764	0.040626	21.38	66.833	12.490	53328836.233360	7	395.3558	7.69200e-05	3.75539e-04
2023/03/26	12:17:15	ok	ok	395.0680	50.767	0.040626	21.41	66.859	12.514	49039368.720147	8	395.4273	7.63354e-05	3.75610e-04
2023/03/26	12:22:15	ok	ok	394.8020	50.762	0.040626	21.37	66.937	12.498	47305799.929462	8	395.4262	7.60634e-05	3.86237e-04
2023/03/26	12:27:15	ok	ok	394.9880	50.769	0.040626	21.37	66.902	12.491	48528893.924598	6	395.6305	7.02814e-05	2.87580e-04
2023/03/26	12:32:15	--	ok	395.2560	50.768	0.040626	21.37	66.978	12.505	46083325.839289	8	395.5056	7.38971e-05	3.47274e-04
2023/03/26	12:32:23	ok	ok	394.9380	50.735	0.040612	21.34	66.920	12.475	52708241.890780	10	395.2657	7.12580e-05	3.32419e-04
2023/03/26	12:37:22	--	ok	394.5120	50.744	0.040612	21.40	66.929	12.518	47556225.316780	8	395.2177	7.26587e-05	3.47677e-04
2023/03/26	12:37:29	--	ok	395.5000	50.796	0.040638	21.38	66.897	12.502	52183481.556176	7	395.8386	7.05876e-05	2.98306e-04
2023/03/26	12:37:37	ok	ok	394.8100	50.716	0.040611	21.31	66.989	12.467	51834342.744881	7	395.2535	7.05847e-05	2.83658e-04
2023/03/26	12:42:36	ok	ok	394.8500	50.743	0.040611	21.41	66.879	12.518	50297586.598292	8	395.2765	7.26248e-05	3.08632e-04
2023/03/26	12:47:36	--	ok	394.7180	50.747	0.040611	21.40	66.952	12.522	44653653.052048	10	395.2126	7.51713e-05	3.73159e-04
2023/03/26	12:47:43	--	ok	395.3780	50.769	0.040626	21.42	66.905	12.532	51389830.234289	8	395.5697	7.29875e-05	3.90968e-04
2023/03/26	12:47:50	ok	ok	394.8840	50.712	0.040606	21.40	66.920	12.516	47030937.550876	9	395.1450	7.20228e-05	4.03702e-04
2023/03/26	12:52:50	ok	ok	394.8240	50.732	0.040606	21.41	66.987	12.538	48119246.235711	11	395.1092	7.48475e-05	4.41590e-04
2023/03/26	12:57:50	--	ok	394.6360	50.732	0.040606	21.45	66.964	12.565	46716172.528248	8	395.1882	7.17253e-05	3.43205e-04
2023/03/26	12:57:57	--	ok	395.2500	50.772	0.040625	21.42	66.969	12.544	48219491.275589	6	395.5832	7.34520e-05	3.09558e-04
2023/03/26	12:58:05	ok	ok	394.9660	50.742	0.040612	21.44	66.983	12.559	50076371.698541	9	395.3644	7.02308e-05	4.14914e-04
2023/03/26	13:03:04	ok	ok	394.9760	50.752	0.040612	21.45	67.060	12.583	43298987.024065	7	395.2767	7.27166e-05	4.09243e-04
2023/03/26	13:08:04	ok	ok	394.9160	50.752	0.040612	21.51	66.987	12.610	45529346.156450	9	395.3373	7.42593e-05	3.60758e-04
2023/03/26	13:13:04	--	ok	394.5980	50.754	0.040612	21.48	66.989	12.591	48545679.912255	6	395.1946	7.71825e-05	4.76011e-04
2023/03/26	13:13:11	ok	ok	395.0440	50.799	0.040633	21.47	67.010	12.583	51064773.789437	8	395.7878	7.20474e-05	4.87026e-04
2023/03/26	13:18:11	--	ok	395.4120	50.792	0.040633	21.47	67.062	12.593	47913237.202523	5	395.7979	7.03702e-05	2.75715e-04
2023/03/26	13:18:18	--	ok	394.5140	50.748	0.040612	21.42	67.129	12.574	49290358.526675	8	395.3014	7.22310e-05	4.16455e-04
2023/03/26	13:18:25	--	ok	395.4640	50.808	0.040637	21.42	67.149	12.578	48967689.529821	6	395.8975	6.98507e-05	2.46557e-04
2023/03/26	13:18:32	ok	ok	394.8340	50.729	0.040613	21.40	67.189	12.566	49134920.078175	10	395.2486	7.11591e-05	4.22287e-04
2023/03/26	13:23:32	ok	ok	394.9960	50.757	0.040613	21.52	66.955	12.614	44741198.609675	9	395.3003	7.53392e-05	4.87976e-04
2023/03/26	13:28:32	ok	ok	395.0440	50.748	0.040613	21.51	66.964	12.606	47118085.602794	10	395.3032	7.59532e-05	4.68177e-04
2023/03/26	13:33:32	ok	ok	394.8820	50.754	0.040613	21.51	67.016	12.615	46311349.069896	8	395.3516	7.27584e-05	3.39227e-04
2023/03/26	13:38:32	ok	ok	394.9520	50.758	0.040613	21.54	67.047	12.643	43475253.152056	11	395.3515	7.42034e-05	3.25116e-04
2023/03/26	13:43:32	ok	ok	395.0400	50.755	0.040613	21.55	67.048	12.653	47696657.447425	11	395.3534	7.44701e-05	3.41572e-04
2023/03/26	13:48:32	ok	ok	394.9600	50.759	0.040613	21.61	66.984	12.683	45924614.139556	8	395.3457	7.55017e-05	3.25962e-04
2023/03/26	13:53:32	ok	ok	395.0900	50.761	0.040613	21.60	67.034	12.683	45920555.870884	10	395.3178	7.66967e-05	4.62902e-04
2023/03/26	13:58:32	ok	ok	395.1460	50.762	0.040613	21.64	67.129	12.732	44019622.251933	8	395.4246	7.27394e-05	4.12177e-04
2023/03/26	14:03:32	ok	ok	394.9880	50.760	0.040613	21.58	67.097	12.683	44980153.858974	10	395.4271	7.42565e-05	3.54223e-04
2023/03/26	14:08:32	ok	ok	395.1020	50.761	0.040613	21.64	67.065	12.720	43506112.870232	9	395.4751	7.15741e-05	3.42741e-04
2023/03/26	14:13:32	ok	ok	395.1020	50.762	0.040613	21.64	67.065	12.720	45627295.326265	8	395.3688	7.46078e-05	3.16259e-04
2023/03/26	14:18:32	ok	ok	394.9500	50.762	0.040613	21.68	67.062	12.749	53707063.380077	7	395.4753	7.21224e-05	3.53131e-04
2023/03/26	14:23:32	ok	ok	395.0840	50.761	0.040613	21.68	66.998	12.737	48104478.290536	9	395.4688	7.32855e-05	3.98701e-04
2023/03/26	14:28:32	ok	ok	395.1460	50.764	0.040613	21.71	66.993	12.758	46013632.755636	8	395.4187	7.40066e-05	3.06012e-04
2023/03/26	14:33:32	--	ok	395.2020	50.769	0.040613	21.74	67.062	12.792	48969664.855101	9	395.5044	7.24200e-05	3.58021e-04
2023/03/26	14:33:39	ok	ok	395.0140	50.747	0.040602	21.72	66.996	12.768	49606083.505654	8	395.3857	6.90868e-05	4.78797e-04
2023/03/26	14:38:39	ok	ok	394.9980	50.748	0.040602	21.68	67.083	12.753	45712039.461602	9	395.1953	7.40141e-05	3.48082e-04
2023/03/26	14:43:39	ok	ok	395.0620	50.743	0.040602	21.72	67.071	12.782	47430015.477282	10	395.2219	7.33698e-05	3.27575e-04
2023/03/26	14:48:39	ok	ok	394.8800	50.750	0.040602	21.74	67.117	12.803	49757709.573312	9	395.2973	7.16433e-05	3.32646e-04
2023/03/26	14:53:39	ok	ok	394.9520	50.745	0.040602	21.70	67.204	12.788	45389998.480037	10	395.1825	7.58511e-05	4.46540e-04
2023/03/26	14:58:39	ok	ok	394.9360	50.745	0.040602	21.74	67.147	12.809	46401999.751174	9	395.2589	7.41678e-05	3.76413e-04
2023/03/26	15:03:39	--	ok	394.5460	50.748	0.040602	21.74	67.129	12.805	44067285.493774	10	395.2268	7.49713e-05	2.87622e-04
2023/03/26	15:03:47	--	ok	395.5800	50.815	0.040626	21.78	67.112	12.832	50210328.946343	9	395.6020	8.09566e-05	7.24890e-04
2023/03/26	15:03:54	--	ok	394.7280	50.716	0.040595	21.74	67.158	12.811	46611943.012933	10	395.1424	7.31277e-05	4.04786e-04
2023/03/26	15:04:01	ok	ok	395.0620	50.753	0.040609	21.71	67.111	12.780	45150326.433759	7	395.4718	7.07285e-05	3.06696e-04
2023/03/26	15:09:01	ok	ok	395.1120	50.768	0.040609	21.78	67.071	12.824	45574802.750670	7	395.4846	7.32094e-05	3.28790e-04
2023/03/26	15:14:01	ok	ok	395.1000	50.766	0.040609	21.77	67.121	12.824	45838198.065008	8	395.4900	7.19355e-05	3.45821e-04
2023/03/26	15:19:01	ok	ok	395.1740	50.766	0.040609	21.80	67.053	12.832	44957560.129418	9	395.4665	7.34180e-05	3.43642e-04
2023/03/26	15:24:01	ok	ok	395.0560	50.766	0.040609	21.78	67.112	12.832	47420265.367994	5	395.5781	7.09223e-05	2.82575e-04
2023/03/26	15:29:01	ok	ok	395.1380	50.765	0.040609	21.71	67.175	12.792	44370189.915588	9	395.4401	7.40804e-05	3.89237e-04
2023/03/26	15:34:01	ok	ok	395.0560	50.766	0.040609	21.75	67.097	12.809	48098183.993231	9	395.4144	7.56120e-05	4.79786e-04
2023/03/26	15:39:01	ok	ok	395.0420	50.764	0.040609	21.74	67.170	12.813	44861156.481898	9	395.4211	7.40678e-05	3.86195e-04
2023/03/26	15:44:01	ok	ok	394.9880	50.767	0.040609	21.74	67.193	12.817	43433155.472290	9	395.3640	7.61549e-05	3.78213e-04
2023/03/26	15:49:01	ok	ok	395.0220	50.767	0.040609	21.74	67.277	12.833	46500408.489647	9	395.4185	7.39104e-05	4.12658e-04
2023/03/26	15:54:01	ok	ok	395.0820	50.769	0.040609	21.72	67.156	12.799	49990267.089268	8	395.4899	7.33392e-05	3.44679e-04
2023/03/26	15:59:01	ok	ok	395.1040	50.768	0.040609	21.71	67.230	12.803	45843415.757945	9	395.5068	7.25601e-05	3.55857e-04
2023/03/26	16:04:01	ok	ok	395.0460	50.766	0.040609	21.71	67.134	12.784	46225451.593743	10	395.4637	7.40592e-05	3.93480e-04
2023/03/26	16:09:01	ok	ok	395.1800	50.768	0.040609	21.70	67.248	12.796	47293182.986798	9	395.4319	7.41436e-05	4.63031e-04
2023/03/26	16:14:01	ok	ok	395.0180	50.767	0.040609	21.72	67.167	12.801	45842862.922236	8	395.4931	7.29724e-05	3.38915e-04
2023/03/26	16:19:01	ok	ok	395.1020	50.766	0.040609	21.71	67.198	12.797	42946261.810970	6	395.6149	7.10133e-05	2.61532e-04
2023/03/26	16:24:01	ok	ok	395.0520	50.768	0.040609	21.71	67.185	12.794	44723727.669411	7	395.4826	7.33853e-05	3.58384e-04
2023/03/26	16:29:01	ok	ok	394.9500	50.768	0.040609	21.71	67.134	12.784	44465510.345991	9	395.4265	7.51717e-05	3.92446e-04
2023/03/26	16:34:01	ok	ok	394.8720	50.764	0.040609	21.67	67.221	12.769	46722608.495119	9	395.3782	7.47739e-05	4.23505e-04
2023/03/26	16:39:01	ok	ok	395.0600	50.767	0.040609	21.70	67.184	12.784	46186541.195369	8	395.3352	7.75434e-05	4.47486e-04
2023/03/26	16:44:01	ok	ok	395.1680	50.767	0.040609	21.64	67.268	12.759	47242633.714323	9	395.5186	7.10502e-05	3.27930e-04
2023/03/26	16:49:01	ok	ok	394.9340	50.768	0.040609	21.61	67.304	12.744	47185399.408948	8	395.5001	7.17263e-05	3.48160e-04
2023/03/26	16:54:01	ok	ok	395.1640	50.766	0.040609	21.64	67.161	12.739	47863468.469025	9	395.4190	7.56299e-05	4.17331e-04
2023/03/26	16:59:01	ok	ok	395.1100	50.765	0.040609	21.64	67.193	12.745	44746731.411700	9	395.3888	7.56546e-05	5.28059e-04
2023/03/26	17:04:01	--	ok	395.3100	50.763	0.040609	21.61	67.198	12.724	45031596.747605	9	395.4009	7.48647e-05	4.24019e-04
2023/03/26	17:04:09	--	ok	394.7760	50.719	0.040593	21.57	67.276	12.705	44222280.482515	8	395.1477	6.96156e-05	5.30924e-04
2023/03/26	17:04:16	ok	ok	395.0000	50.753	0.040604	21.57	67.308	12.711	46940799.316592	7	395.4868	6.81354e-05	5.61854e-04
2023/03/26	17:09:15	ok	ok	394.9380	50.759	0.040604	21.62	67.179	12.730	45815092.880555	10	395.3124	7.46691e-05	4.34378e-04
2023/03/26	17:14:15	ok	ok	395.0120	50.758	0.040604	21.58	67.277	12.717	45702745.955861	9	395.3209	7.42486e-05	3.80990e-04
2023/03/26	17:19:15	ok	ok	394.8940	50.754	0.040604	21.48	67.405	12.669	44481415.086040	9	395.2995	7.39510e-05	3.68369e-04
2023/03/26	17:24:15	ok	ok	394.9860	50.754	0.040604	21.42	67.395	12.624	44146327.099634	6	395.4198	6.95861e-05	3.33310e-04
2023/03/26	17:29:15	ok	ok	394.8400	50.752	0.040604	21.40	67.378	12.601	43695523.549342	9	395.2413	7.44721e-05	3.99807e-04
2023/03/26	17:34:15	ok	ok	394.8820	50.756	0.040604	21.45	67.295	12.627	42749038.880592	9	395.2927	7.40519e-05	2.66725e-04
2023/03/26	17:39:15	ok	ok	395.0160	50.751	0.040604	21.42	67.248	12.597	46555493.745608	9	395.1883	7.67356e-05	5.92837e-04
2023/03/26	17:44:16	ok	ok	394.8340	50.751	0.040604	21.41	67.298	12.596	44754952.699273	9	395.3600	7.02072e-05	3.26608e-04
2023/03/26	17:49:15	ok	ok	394.9020	50.757	0.040604	21.44	67.262	12.611	44054802.319300	8	395.2324	7.62437e-05	3.89175e-04
2023/03/26	17:54:15	ok	ok	395.0180	50.754	0.040604	21.40	67.326	12.592	43681960.580802	10	395.3140	7.22739e-05	3.31219e-04
2023/03/26	17:59:15	ok	ok	394.8840	50.755	0.040604	21.40	67.221	12.572	45274182.286291	9	395.2826	7.49589e-05	3.27209e-04
2023/03/26	18:04:15	ok	ok	394.9420	50.752	0.040604	21.41	67.179	12.574	43063399.736705	10	395.2688	7.44611e-05	3.88595e-04
2023/03/26	18:09:15	ok	ok	394.8420	50.755	0.040604	21.37	67.190	12.545	45354660.382272	9	395.2058	7.66356e-05	2.99576e-04
2023/03/26	18:14:16	--	ok	394.7140	50.750	0.040604	21.31	67.341	12.533	44425274.621963	7	395.3495	7.09703e-05	3.74421e-04
2023/03/26	18:14:23	ok	ok	395.1780	50.781	0.040619	21.34	67.314	12.549	47043004.573841	6	395.6693	7.20343e-05	3.09252e-04
2023/03/26	18:19:22	--	ok	395.2500	50.781	0.040619	21.33	67.291	12.533	43812801.143596	8	395.4317	7.75499e-05	4.73705e-04
2023/03/26	18:19:29	ok	ok	394.8420	50.754	0.040607	21.31	67.234	12.513	46893580.959077	9	395.3436	7.32805e-05	4.20714e-04
2023/03/26	18:24:29	--	ok	394.7960	50.748	0.040607	21.21	67.362	12.465	44151708.221843	8	395.1860	7.50454e-05	3.10229e-04
2023/03/26	18:24:36	ok	ok	395.0080	50.761	0.040617	21.17	67.332	12.429	46275505.976731	7	395.4817	7.26455e-05	3.27337e-04
2023/03/26	18:29:36	--	ok	394.7740	50.766	0.040617	21.09	67.364	12.375	42797354.577737	7	395.4040	7.29885e-05	3.08102e-04
2023/03/26	18:29:43	--	ok	395.4640	50.811	0.040629	21.07	67.413	12.371	47403526.122367	7	395.8320	7.12990e-05	3.18353e-04
2023/03/26	18:29:51	--	ok	394.7600	50.736	0.040604	21.06	67.451	12.368	45419130.447980	9	395.2747	6.92341e-05	4.51630e-04
2023/03/26	18:29:58	ok	ok	394.9960	50.757	0.040617	21.01	67.454	12.338	46698555.095167	9	395.3638	7.26801e-05	2.86813e-04
2023/03/26	18:34:58	ok	ok	394.9700	50.762	0.040617	21.04	67.419	12.352	46236692.715197	8	395.3332	7.59207e-05	4.01300e-04
2023/03/26	18:39:58	ok	ok	395.0200	50.760	0.040617	20.93	67.497	12.287	44514580.744091	6	395.4407	7.11945e-05	2.54978e-04
2023/03/26	18:44:58	ok	ok	394.8980	50.758	0.040617	20.94	67.337	12.267	43816729.292455	8	395.3902	7.41159e-05	3.27949e-04
2023/03/26	18:49:58	ok	ok	395.0000	50.758	0.040617	21.01	67.280	12.306	42602722.065245	9	395.2239	7.87476e-05	3.29923e-04
2023/03/26	18:54:58	ok	ok	394.9240	50.765	0.040617	21.06	67.268	12.334	46345697.997396	7	395.4019	7.53919e-05	4.63304e-04
2023/03/26	18:59:58	ok	ok	394.8120	50.761	0.040617	21.04	67.222	12.316	45779455.056069	5	395.5824	6.96065e-05	3.47978e-04
2023/03/26	19:04:58	ok	ok	395.0480	50.766	0.040617	21.04	67.276	12.326	49695367.735519	6	395.4969	7.21746e-05	3.29717e-04
2023/03/26	19:09:58	ok	ok	394.9440	50.763	0.040617	21.04	67.158	12.305	43628019.240568	8	395.3373	7.64935e-05	4.21032e-04
2023/03/26	19:14:58	ok	ok	395.0560	50.762	0.040617	20.99	67.243	12.280	42175819.959864	7	395.3984	7.49149e-05	3.50746e-04
2023/03/26	19:19:59	ok	ok	394.9060	50.758	0.040617	20.89	67.285	12.218	47840588.058765	9	395.4128	7.11367e-05	2.82716e-04
2023/03/26	19:24:58	ok	ok	394.9600	50.751	0.040617	20.68	67.550	12.116	41899643.519150	8	395.2734	7.42586e-05	4.70572e-04
2023/03/26	19:29:59	ok	ok	395.0120	50.752	0.040617	20.63	67.468	12.072	46717767.669511	7	395.2022	7.59767e-05	3.83195e-04
2023/03/26	19:34:58	ok	ok	394.8260	50.747	0.040617	20.59	67.469	12.042	46289660.378735	9	395.1706	7.59229e-05	4.27674e-04
2023/03/26	19:39:58	--	ok	394.6560	50.743	0.040617	20.53	67.459	11.999	42842880.643861	8	395.1140	7.89505e-05	4.62836e-04
2023/03/26	19:40:05	--	ok	395.2340	50.789	0.040635	20.53	67.478	12.002	46449286.281105	6	395.7328	7.06132e-05	3.24259e-04
2023/03/26	19:40:12	ok	ok	394.8140	50.750	0.040623	20.55	67.543	12.023	46529305.947643	9	395.3590	7.18310e-05	3.26964e-04
2023/03/26	19:45:12	ok	ok	394.8920	50.758	0.040623	20.55	67.401	11.998	41795533.050087	8	395.3064	7.69696e-05	4.57932e-04
2023/03/26	19:50:12	ok	ok	395.0140	50.751	0.040623	20.46	67.424	11.942	46239509.000023	6	395.3919	7.29433e-05	2.82470e-04
2023/03/26	19:55:12	--	ok	394.7560	50.752	0.040623	20.55	67.318	11.983	43969059.417727	9	395.3244	7.46486e-05	3.75867e-04
2023/03/26	19:55:19	--	ok	395.2120	50.807	0.040635	20.52	67.282	11.956	46485869.392520	9	395.6918	7.30120e-05	3.95637e-04
2023/03/26	19:55:27	ok	ok	394.8960	50.750	0.040625	20.43	67.304	11.903	45879895.614282	8	395.3611	7.23113e-05	3.27865e-04
2023/03/26	20:00:26	ok	ok	395.0720	50.759	0.040625	20.60	67.135	11.992	44110152.037713	7	395.3501	7.67570e-05	4.37847e-04
2023/03/26	20:05:26	ok	ok	394.9100	50.754	0.040625	20.56	67.198	11.971	42719074.257569	8	395.3432	7.66506e-05	3.23141e-04
2023/03/26	20:10:26	ok	ok	395.0160	50.758	0.040625	20.60	67.207	12.004	41934763.125638	6	395.4833	7.33515e-05	3.13488e-04
2023/03/26	20:15:26	ok	ok	394.9480	50.761	0.040625	20.65	67.198	12.033	43905211.546212	7	395.4239	7.42838e-05	3.46977e-04
[truncated: 663 more rows]
