# Supplementary material for: Plastic Creep Constraint in Nylon Instrument Strings
Source: Materials (Basel). 2025 Jan 7;18(2):223. doi: 10.3390/ma18020223 (PMC11766866; doi:10.3390/ma18020223)
Supplement: Supplementary file 1 [file materials-18-00223-s001.zip › data_files/string_N27_nylon/string_test_data_N27_step_9.csv]

Date	Time	+-	f0	Frequency	Tension	LengthAdj	Temp	Rel.Hm	Abs.Hm	Pk.Magnitude	Harmonics	Fitted.f0	Bend.Stiff	Fit.Error
2023/03/28	17:00:42	--	ok	394.8600	50.745	0.040567	19.97	64.616	11.121	56822141.075106	5	396.0128	6.00312e-05	7.87610e-04
2023/03/28	17:00:53	--	ok	360.5360	42.908	0.038831	20.03	64.581	11.152	22034809.260389	5	360.9730	6.99084e-05	1.77010e-04
2023/03/28	17:01:01	--	ok	363.3880	43.511	0.038965	19.97	64.552	11.110	27536964.380699	5	363.8768	8.30785e-05	2.60111e-04
2023/03/28	17:01:10	--	ok	363.3260	43.482	0.038944	19.85	64.671	11.055	27515638.677216	5	363.6406	7.78289e-05	2.24116e-04
2023/03/28	17:01:18	ok	ok	362.8760	43.422	0.038926	19.77	64.956	11.050	25419542.164882	5	363.4976	7.08610e-05	2.05445e-04
2023/03/28	17:06:17	--	ok	364.6380	43.752	0.038926	20.01	64.570	11.140	25640343.802172	6	339.9121	1.31784e-03	3.81576e-02
2023/03/28	17:06:24	--	ok	362.3780	43.267	0.038837	20.00	64.535	11.125	19021807.692998	10	362.8511	7.41941e-05	7.59576e-04
2023/03/28	17:06:31	--	ok	363.6340	43.481	0.038871	20.01	64.611	11.147	26149207.758265	5	364.0211	6.82850e-05	4.05520e-04
2023/03/28	17:06:39	--	ok	362.3960	43.234	0.038837	20.00	64.599	11.136	26392330.655022	5	362.9255	8.07075e-05	3.24562e-04
2023/03/28	17:06:46	ok	ok	363.1060	43.433	0.038869	19.89	64.636	11.076	27140619.031041	4	363.7219	7.43330e-05	2.61639e-04
2023/03/28	17:11:45	--	ok	363.6460	43.538	0.038869	20.08	64.442	11.165	24232008.847577	5	364.2293	7.91974e-05	2.83551e-04
2023/03/28	17:11:52	--	ok	363.4800	43.432	0.038834	20.11	64.424	11.179	26146086.265976	6	363.4662	9.29865e-05	7.93116e-05
2023/03/28	17:12:00	--	ok	362.7300	43.228	0.038808	20.03	64.424	11.125	26270347.027200	5	362.7155	9.19656e-05	6.26989e-04
2023/03/28	17:12:07	--	ok	362.6360	43.271	0.038822	19.97	64.424	11.088	26603737.970845	5	363.1873	8.15463e-05	3.69027e-04
2023/03/28	17:12:14	--	ok	363.2120	43.413	0.038842	19.91	64.627	11.083	27172572.711235	4	363.4894	8.17724e-05	3.24182e-04
2023/03/28	17:12:22	--	ok	362.6400	43.301	0.038831	19.87	64.865	11.098	26774399.022425	6	363.0217	8.99953e-05	7.36308e-04
2023/03/28	17:12:29	--	ok	363.4540	43.452	0.03885	19.78	64.959	11.059	26938819.315882	4	363.7825	7.61779e-05	1.95452e-04
2023/03/28	17:12:36	--	ok	362.5200	43.253	0.038826	19.71	65.222	11.059	25565545.865422	8	362.7534	9.53973e-05	7.93645e-04
2023/03/28	17:12:43	ok	ok	363.1420	43.452	0.038851	19.65	65.533	11.073	29939880.968000	5	363.7041	7.92733e-05	2.50647e-04
2023/03/28	17:17:43	--	ok	363.4940	43.520	0.038851	20.08	64.465	11.168	23090543.294582	8	363.7729	1.00506e-04	1.07864e-03
2023/03/28	17:17:50	ok	ok	363.0900	43.453	0.038825	20.04	64.479	11.143	27493777.585785	5	363.5916	8.29281e-05	3.40097e-04
2023/03/28	17:22:50	--	ok	363.7260	43.493	0.038825	20.11	64.469	11.187	24181671.834057	5	363.9273	8.12393e-05	2.59456e-04
2023/03/28	17:22:57	ok	ok	362.8240	43.248	0.038785	20.09	64.433	11.172	25706252.956073	6	363.3190	6.91855e-05	5.69674e-04
2023/03/28	17:27:57	ok	ok	363.1320	43.330	0.038785	20.05	64.469	11.150	21530171.564459	5	363.1257	9.64769e-05	7.18059e-05
2023/03/28	17:32:57	ok	ok	362.9020	43.388	0.038785	20.07	64.567	11.177	18960428.452540	5	363.8443	6.38603e-05	5.76893e-04
2023/03/28	17:37:57	ok	ok	363.0720	43.419	0.038785	19.98	64.671	11.140	23742212.137923	5	363.5175	8.48759e-05	3.71268e-04
2023/03/28	17:42:57	ok	ok	363.1660	43.447	0.038785	19.84	64.872	11.080	23468848.529239	5	364.0300	6.55480e-05	3.96383e-04
2023/03/28	17:47:57	ok	ok	363.1560	43.472	0.038785	19.88	64.814	11.098	21256005.900998	5	363.5634	8.62167e-05	3.98770e-04
2023/03/28	17:52:57	--	ok	363.3260	43.475	0.038785	19.78	64.886	11.046	24278606.060359	5	363.8576	7.97045e-05	2.83573e-04
2023/03/28	17:53:04	ok	ok	363.0480	43.362	0.038768	19.77	64.913	11.043	25994299.746707	4	363.5137	7.71635e-05	2.52356e-04
2023/03/28	17:58:04	ok	ok	363.0920	43.433	0.038768	19.87	64.695	11.069	20956478.717880	5	363.5224	8.43044e-05	4.55312e-04
2023/03/28	18:03:04	--	ok	363.2680	43.441	0.038768	19.88	64.721	11.082	22803630.762895	4	363.8409	7.53408e-05	1.80096e-04
2023/03/28	18:03:11	--	ok	362.7020	43.299	0.038753	19.85	64.694	11.059	25968046.973318	6	363.3635	8.07112e-05	2.84801e-04
2023/03/28	18:03:18	--	ok	363.3180	43.418	0.038769	19.81	64.773	11.046	25728850.026514	4	363.8017	7.58966e-05	2.32894e-04
2023/03/28	18:03:26	--	ok	362.7300	43.245	0.038752	19.71	64.936	11.010	26292977.046341	4	363.4695	6.75482e-05	9.97310e-05
2023/03/28	18:03:33	ok	ok	362.9800	43.347	0.038766	19.65	65.130	11.005	24937919.098405	5	363.8192	6.52277e-05	4.06968e-04
2023/03/28	18:08:33	--	ok	363.2640	43.465	0.038766	19.97	64.659	11.129	25775899.585633	7	363.5724	9.08711e-05	5.92483e-04
2023/03/28	18:08:40	ok	ok	363.0240	43.352	0.038753	19.97	64.607	11.120	25992431.465371	6	363.6822	7.04583e-05	3.96731e-04
2023/03/28	18:13:39	ok	ok	363.0580	43.422	0.038753	20.00	64.608	11.138	18165940.925570	6	363.5300	8.43469e-05	4.63866e-04
2023/03/28	18:18:39	--	ok	363.2680	43.439	0.038753	20.01	64.643	11.152	20881905.597628	5	363.8330	7.44514e-05	2.83219e-04
2023/03/28	18:18:46	ok	ok	362.9120	43.312	0.038738	20.00	64.588	11.134	26241878.512130	6	363.1641	9.16575e-05	6.03679e-04
2023/03/28	18:23:46	--	--	362.8840	43.334	0.038738	19.95	64.666	11.118	22071960.488354	4	363.4831	7.81358e-05	2.86546e-04
2023/03/28	18:23:53	ok	ok	363.0140	43.346	0.038738	20.01	64.643	11.152	26908289.885855	6	363.5568	7.83758e-05	2.65131e-04
2023/03/28	18:28:52	ok	ok	362.9620	43.386	0.038738	20.01	64.759	11.172	27886368.458577	5	363.1509	1.00869e-04	1.15287e-03
2023/03/28	18:33:52	--	ok	363.3900	43.400	0.038738	19.88	64.785	11.093	23075892.172008	5	364.2083	5.10607e-05	8.68164e-04
2023/03/28	18:34:00	--	ok	362.7900	43.228	0.038717	19.88	64.773	11.091	24269155.851298	6	362.8385	9.41810e-05	4.70604e-04
2023/03/28	18:34:07	ok	ok	362.8000	43.291	0.038728	19.85	64.799	11.077	28021713.940634	5	363.5515	7.09438e-05	4.39902e-04
2023/03/28	18:39:06	ok	ok	363.1080	43.340	0.038728	19.80	64.854	11.050	19268714.874813	5	363.4807	7.78595e-05	1.86501e-04
2023/03/28	18:44:06	ok	ok	362.8380	43.370	0.038728	19.78	64.874	11.044	19938354.659020	5	363.5251	7.80089e-05	2.55496e-04
2023/03/28	18:49:06	ok	ok	363.0760	43.350	0.038728	19.70	64.997	11.010	26776050.547374	4	363.8530	6.27764e-05	6.33738e-05
2023/03/28	18:54:06	ok	ok	362.9000	43.369	0.038728	19.65	65.055	10.992	19409891.114400	5	363.5626	7.72077e-05	2.44835e-04
2023/03/28	18:59:06	ok	ok	363.1080	43.429	0.038728	19.78	64.851	11.041	20213321.427820	4	363.4205	8.71805e-05	3.96761e-04
2023/03/28	19:04:06	ok	ok	363.0820	43.427	0.038728	19.81	64.814	11.053	23349784.597209	5	363.7802	7.73999e-05	2.47587e-04
2023/03/28	19:09:06	--	ok	363.2420	43.457	0.038728	19.87	64.749	11.078	25638550.203894	5	364.2445	5.81288e-05	6.23119e-04
2023/03/28	19:09:13	ok	ok	362.9520	43.347	0.038715	19.89	64.753	11.096	27903487.285840	7	363.3734	8.78136e-05	3.96441e-04
2023/03/28	19:14:12	ok	ok	362.9700	43.380	0.038715	19.85	64.746	11.067	22218327.762622	5	348.0800	8.19868e-04	2.76565e-02
2023/03/28	19:19:12	ok	ok	363.0040	43.413	0.038715	19.80	64.950	11.066	24846689.893121	5	364.1584	5.57825e-05	8.56755e-04
2023/03/28	19:24:12	ok	ok	363.1020	43.405	0.038715	19.73	64.982	11.027	22135991.247826	5	363.2919	9.62008e-05	5.99347e-04
2023/03/28	19:29:12	ok	ok	363.0560	43.418	0.038715	19.82	64.730	11.048	20637967.851618	5	363.4866	9.12095e-05	4.55434e-04
2023/03/28	19:34:12	ok	ok	363.0740	43.420	0.038715	19.73	64.970	11.024	32113361.888923	5	295.7879	1.87090e-03	1.57091e-02
2023/03/28	19:39:12	ok	ok	363.1120	43.417	0.038715	19.64	65.116	10.994	22012154.677136	5	363.6591	8.35805e-05	3.57489e-04
2023/03/28	19:44:12	ok	ok	363.1700	43.434	0.038715	19.60	65.078	10.960	18747012.718677	5	364.0592	6.73348e-05	2.36723e-04
2023/03/28	19:49:12	--	ok	363.9320	43.435	0.038715	19.56	65.080	10.933	19813303.809200	4	363.6813	8.20080e-05	2.74928e-04
2023/03/28	19:49:20	--	ok	362.3860	43.176	0.038665	19.58	65.097	10.955	23420879.839828	5	362.5971	8.28314e-05	3.45287e-04
2023/03/28	19:49:27	--	ok	362.6840	43.281	0.038698	19.58	65.023	10.942	23919629.155413	4	363.4283	7.71103e-05	2.36518e-04
2023/03/28	19:49:34	--	ok	363.2860	43.371	0.038715	19.46	65.087	10.873	26965700.241963	5	363.6374	8.13230e-05	2.53385e-04
2023/03/28	19:49:41	--	ok	362.6000	43.241	0.0387	19.39	65.341	10.869	28691190.665223	5	363.4423	6.70271e-05	2.80154e-04
2023/03/28	19:49:49	ok	ok	363.0360	43.396	0.038721	19.26	65.606	10.831	26832433.939330	6	363.4749	8.82924e-05	2.99914e-04
2023/03/28	19:54:48	--	ok	363.2620	43.462	0.038721	19.54	65.112	10.930	26413479.455647	5	364.5651	5.01075e-05	8.48439e-04
2023/03/28	19:54:55	ok	ok	363.0080	43.372	0.038707	19.53	65.185	10.934	29413191.315370	7	363.1065	1.00751e-04	6.49652e-04
2023/03/28	19:59:55	--	ok	363.4200	43.414	0.038707	19.67	64.982	10.990	18111318.015158	4	363.7432	7.59729e-05	2.01834e-04
2023/03/28	20:00:02	ok	ok	362.8500	43.239	0.038684	19.63	64.965	10.960	25640891.470530	7	363.0401	8.58752e-05	4.63985e-04
2023/03/28	20:05:02	ok	ok	362.8040	43.253	0.038684	19.65	64.970	10.978	20880193.731745	5	363.2799	7.77819e-05	2.09548e-04
2023/03/28	20:10:02	--	ok	362.6780	43.278	0.038684	19.67	65.037	11.000	21955847.214559	5	363.2709	8.26805e-05	3.96861e-04
2023/03/28	20:10:09	ok	ok	363.1100	43.417	0.038701	19.70	65.010	11.012	23362759.484918	5	363.9277	6.99323e-05	3.03645e-04
2023/03/28	20:15:09	ok	ok	363.1880	43.437	0.038701	19.74	64.952	11.030	22585494.164103	6	363.3705	9.80446e-05	5.90662e-04
2023/03/28	20:20:09	--	ok	363.3340	43.448	0.038701	19.74	64.952	11.030	21104607.307969	4	363.9129	7.56345e-05	2.17049e-04
2023/03/28	20:20:16	ok	ok	363.0580	43.300	0.038683	19.74	64.973	11.034	24982638.479540	7	363.0917	9.61936e-05	6.71052e-04
2023/03/28	20:25:16	--	ok	363.3240	43.318	0.038683	19.75	64.964	11.041	21261093.840387	5	363.6750	6.95238e-05	3.38826e-04
2023/03/28	20:25:23	--	ok	362.6080	43.214	0.038666	19.75	64.942	11.037	26432751.127347	5	362.9329	8.58606e-05	4.75804e-04
2023/03/28	20:25:30	ok	ok	362.9700	43.321	0.038687	19.70	64.987	11.008	26284191.253505	5	363.6220	7.43841e-05	1.91445e-04
2023/03/28	20:30:30	ok	ok	363.1360	43.372	0.038687	19.81	64.910	11.070	23976002.891901	4	363.7141	7.47409e-05	1.34376e-04
2023/03/28	20:35:30	ok	ok	363.0460	43.366	0.038687	19.71	65.116	11.041	21691020.697653	5	363.6533	7.75443e-05	3.43936e-04
2023/03/28	20:40:30	ok	ok	363.1180	43.382	0.038687	19.60	65.280	10.994	24449109.497277	5	363.6421	7.92216e-05	2.39255e-04
2023/03/28	20:45:30	--	ok	363.2700	43.378	0.038687	19.53	65.312	10.955	19370908.399210	4	363.7390	7.39497e-05	1.70366e-04
2023/03/28	20:45:37	ok	ok	362.8660	43.255	0.038672	19.54	65.345	10.969	25288985.143809	5	363.6937	6.09362e-05	4.53253e-04
2023/03/28	20:50:37	ok	ok	363.0560	43.277	0.038672	19.54	65.281	10.958	19593149.894957	5	363.4400	7.54368e-05	2.99275e-04
2023/03/28	20:55:37	--	ok	362.7740	43.296	0.038672	19.56	65.284	10.967	20400089.922425	5	303.3680	1.44502e-03	1.52774e-02
2023/03/28	20:55:44	--	ok	363.2420	43.401	0.038684	19.57	65.245	10.971	26946836.385687	8	363.2679	1.01570e-04	7.72362e-04
2023/03/28	20:55:51	ok	ok	362.8620	43.251	0.038672	19.49	65.240	10.915	26561710.204670	6	363.3159	7.76987e-05	4.07705e-04
2023/03/28	21:00:51	ok	ok	362.8540	43.296	0.038672	19.63	65.144	10.990	21404906.647311	5	342.1996	1.11005e-03	3.88652e-02
2023/03/28	21:05:51	ok	ok	363.0000	43.302	0.038672	19.61	65.176	10.987	23032479.444270	5	363.0302	9.94369e-05	8.56718e-04
2023/03/28	21:10:51	--	ok	363.2520	43.321	0.038672	19.63	65.208	11.001	19995631.987238	5	363.6528	7.29115e-05	2.05702e-04
2023/03/28	21:10:58	ok	ok	362.8620	43.240	0.038658	19.68	65.208	11.037	28569452.555819	6	363.1923	7.93171e-05	3.51734e-04
2023/03/28	21:15:58	--	ok	362.7820	43.281	0.038658	19.71	65.158	11.048	21991298.755998	5	363.7205	6.08697e-05	5.77075e-04
2023/03/28	21:16:05	ok	ok	362.9800	43.339	0.038669	19.73	65.046	11.037	26770282.351744	5	363.8318	6.96457e-05	4.76820e-04
2023/03/28	21:21:04	--	ok	363.3200	43.368	0.038669	19.67	65.226	11.032	21285616.100916	5	363.7877	7.07243e-05	3.31780e-04
2023/03/28	21:21:11	--	ok	362.7580	43.232	0.038652	19.65	65.139	11.007	26460897.670039	6	363.4068	6.71792e-05	5.72410e-04
2023/03/28	21:21:19	ok	ok	363.1440	43.278	0.038665	19.64	65.147	10.999	26945783.988435	5	363.6023	7.24911e-05	1.99244e-04
2023/03/28	21:26:18	ok	ok	362.9800	43.336	0.038665	19.65	65.212	11.019	24458476.779167	5	363.6176	7.64826e-05	2.06329e-04
2023/03/28	21:31:18	ok	ok	362.9980	43.351	0.038665	19.68	65.144	11.026	25834678.079569	2	363.6323	7.91547e-05	1.10536e-16
2023/03/28	21:36:18	ok	ok	363.1120	43.358	0.038665	19.67	65.226	11.032	22082249.952856	3	363.8179	7.49964e-05	3.97350e-05
2023/03/28	21:41:18	ok	ok	363.0520	43.378	0.038665	19.53	65.481	10.983	23583989.703695	6	346.4187	9.10900e-04	2.42907e-02
2023/03/28	21:46:18	ok	ok	363.1420	43.367	0.038665	19.46	65.490	10.940	22828797.756063	5	363.7923	6.80626e-05	1.86351e-04
2023/03/28	21:51:18	--	ok	363.4820	43.367	0.038665	19.44	65.510	10.933	20245262.336444	5	363.3461	8.90694e-05	4.68506e-04
2023/03/28	21:51:25	--	ok	362.6260	43.203	0.03864	19.42	65.483	10.911	25794568.882264	5	363.2779	6.57780e-05	3.16169e-04
2023/03/28	21:51:32	ok	ok	363.0640	43.283	0.038659	19.40	65.481	10.901	26177234.303710	5	363.4797	7.69478e-05	2.02477e-04
2023/03/28	21:56:32	ok	ok	363.1060	43.293	0.038659	19.37	65.551	10.895	22457650.099793	8	363.1841	9.09838e-05	3.35916e-04
2023/03/28	22:01:32	ok	ok	362.8760	43.324	0.038659	19.36	65.623	10.899	24841150.833926	4	363.4210	8.03108e-05	2.45478e-04
2023/03/28	22:06:32	ok	ok	362.9400	43.355	0.038659	19.50	65.327	10.939	18825783.769109	4	363.8231	6.81553e-05	1.41328e-04
2023/03/28	22:11:32	ok	ok	363.1620	43.365	0.038659	19.57	65.298	10.980	22264884.553869	5	363.3388	9.18856e-05	5.85773e-04
2023/03/28	22:16:32	ok	ok	363.0240	43.364	0.038659	19.53	65.492	10.985	22352589.896476	5	363.6870	7.82388e-05	1.97973e-04
2023/03/28	22:21:32	ok	ok	363.0060	43.378	0.038659	19.60	65.303	10.998	20876310.601106	5	364.0155	6.44648e-05	3.85852e-04
2023/03/28	22:26:32	ok	ok	363.1640	43.396	0.038659	19.64	65.318	11.028	20764140.243528	5	363.9309	7.07168e-05	2.43417e-04
2023/03/28	22:31:32	ok	ok	363.1820	43.408	0.038659	19.61	65.377	11.021	18396733.116590	5	363.6384	8.34191e-05	3.25538e-04
2023/03/28	22:36:32	--	ok	363.3900	43.415	0.038659	19.64	65.327	11.030	22644194.536025	3	363.8053	8.48650e-05	1.75882e-05
2023/03/28	22:36:39	ok	ok	362.9600	43.241	0.038639	19.63	65.348	11.025	26824313.070889	3	363.3422	8.17922e-05	6.52246e-06
2023/03/28	22:41:39	ok	ok	362.8540	43.260	0.038639	19.67	65.332	11.049	19904718.793823	7	363.3359	8.06758e-05	4.24262e-04
2023/03/28	22:46:39	ok	ok	362.8020	43.277	0.038639	19.60	65.577	11.044	19219951.610628	5	363.6637	6.67788e-05	5.77647e-04
2023/03/28	22:51:39	--	ok	362.7520	43.276	0.038639	19.53	65.577	10.999	22574236.824206	5	363.1970	8.82317e-05	4.18995e-04
2023/03/28	22:51:46	ok	ok	363.1040	43.397	0.038652	19.54	65.632	11.017	22958356.378071	3	363.8447	7.88612e-05	1.81512e-05
2023/03/28	22:56:46	ok	ok	363.1200	43.402	0.038652	19.50	65.614	10.987	23782103.880364	5	363.7705	7.54724e-05	2.02631e-04
2023/03/28	23:01:46	ok	ok	363.1060	43.400	0.038652	19.49	65.634	10.981	19228191.791540	6	363.3378	9.53172e-05	6.16869e-04
2023/03/28	23:06:46	--	ok	363.2780	43.398	0.038652	19.54	65.492	10.994	18988382.289026	5	363.8295	7.49860e-05	2.53903e-04
2023/03/28	23:06:53	ok	ok	362.8260	43.276	0.038637	19.52	65.542	10.985	25282461.466947	5	363.4899	7.45743e-05	1.84927e-04
2023/03/28	23:11:53	ok	ok	362.9240	43.317	0.038637	19.68	65.399	11.069	25201593.446901	5	363.2465	9.18079e-05	5.95271e-04
2023/03/28	23:16:53	ok	ok	362.9960	43.333	0.038637	19.65	65.492	11.066	22214105.573099	6	292.6919	2.02084e-03	1.87792e-02
2023/03/28	23:21:53	--	ok	363.3640	43.341	0.038637	19.67	65.504	11.079	16385293.414134	6	363.4411	8.48607e-05	3.34035e-04
2023/03/28	23:22:00	--	ok	362.4640	43.213	0.038617	19.68	65.515	11.089	23687415.019739	5	363.2635	7.16196e-05	2.39867e-04
2023/03/28	23:22:07	ok	ok	363.1500	43.392	0.038646	19.65	65.522	11.071	28024148.122416	5	363.7876	7.79757e-05	1.94301e-04
2023/03/28	23:27:07	--	ok	363.2040	43.416	0.038646	19.75	65.399	11.115	19529915.080522	5	364.0950	6.47762e-05	3.54198e-04
2023/03/28	23:27:14	ok	ok	362.9400	43.333	0.038635	19.71	65.385	11.086	25494712.918573	6	363.3434	8.91458e-05	3.82466e-04
2023/03/28	23:32:13	ok	ok	362.9820	43.355	0.038635	19.78	65.426	11.138	20974666.037510	4	363.7376	7.39771e-05	2.16902e-04
2023/03/28	23:37:13	ok	ok	363.0640	43.376	0.038635	19.80	65.577	11.173	18560984.320443	5	348.1706	8.19239e-04	2.77189e-02
2023/03/28	23:42:13	--	ok	363.2400	43.381	0.038635	19.78	65.501	11.151	21932917.250733	5	347.0453	8.77581e-04	2.98597e-02
2023/03/28	23:42:20	--	ok	362.6740	43.260	0.038623	19.80	65.504	11.160	24674210.352947	6	308.9528	1.14857e-03	2.96803e-02
2023/03/28	23:42:27	ok	ok	363.0820	43.363	0.03864	19.68	65.527	11.091	27203284.136777	5	363.6648	8.05697e-05	2.24774e-04
2023/03/28	23:47:27	--	--	363.1520	43.410	0.03864	19.71	65.647	11.131	19853557.579394	5	363.5961	8.70916e-05	3.27478e-04
2023/03/28	23:47:34	--	ok	363.7920	43.425	0.03864	19.68	65.687	11.118	25094961.561628	4	363.7513	8.23952e-05	2.63940e-04
2023/03/28	23:47:41	--	ok	362.6140	43.181	0.038597	19.61	65.687	11.073	24069931.092637	9	362.5245	8.91569e-05	4.91198e-04
2023/03/28	23:47:48	--	ok	362.1280	43.167	0.038617	19.50	65.838	11.024	25834400.192054	6	362.4308	9.35984e-05	8.92061e-04
2023/03/28	23:47:56	--	ok	363.2700	43.377	0.038665	19.43	66.113	11.025	26288626.524318	6	300.4024	1.60422e-03	3.04779e-02
2023/03/28	23:48:03	ok	ok	363.1060	43.255	0.03865	19.40	66.278	11.033	24190955.843823	5	363.5859	6.93092e-05	1.74990e-04
2023/03/28	23:53:02	ok	ok	362.9920	43.362	0.03865	19.65	65.766	11.113	22414980.451914	4	363.6172	7.69979e-05	1.94156e-04
2023/03/28	23:58:02	ok	ok	362.9960	43.352	0.03865	19.57	65.765	11.059	21682245.767176	5	363.8041	7.02690e-05	1.46808e-04
2023/03/29	00:03:02	--	ok	363.3040	43.377	0.03865	19.53	65.789	11.035	23600693.483573	5	363.6080	7.99895e-05	3.15902e-04
2023/03/29	00:03:09	--	ok	362.6140	43.231	0.038634	19.50	65.783	11.015	24998491.550407	5	363.3593	7.34527e-05	2.44092e-04
2023/03/29	00:03:17	--	ok	363.6460	43.366	0.038654	19.50	65.806	11.019	23079211.630565	5	363.8085	7.32254e-05	2.27569e-04
2023/03/29	00:03:24	--	ok	362.2280	43.187	0.03862	19.40	65.927	10.975	26231314.606159	6	362.7122	8.36663e-05	4.40256e-04
2023/03/29	00:03:31	ok	ok	363.0560	43.365	0.038661	19.37	66.018	10.973	30161443.016373	5	363.8195	7.21304e-05	1.16701e-04
2023/03/29	00:08:31	--	ok	363.7340	43.451	0.038661	19.61	65.687	11.073	22531719.399849	6	363.9076	7.91245e-05	4.62773e-04
2023/03/29	00:08:39	--	ok	362.6540	43.205	0.038622	19.61	65.623	11.062	27525602.285384	6	362.6800	9.57890e-05	6.45055e-04
2023/03/29	00:08:46	ok	ok	362.8620	43.267	0.03864	19.61	65.643	11.066	25485810.442726	5	363.3224	8.30261e-05	4.54440e-04
2023/03/29	00:13:45	ok	ok	362.9380	43.312	0.03864	19.65	65.715	11.104	24943598.963215	7	363.4369	8.13940e-05	5.23416e-04
2023/03/29	00:18:45	ok	ok	362.8520	43.340	0.03864	19.68	65.687	11.118	20031246.023366	5	363.1194	9.71417e-05	7.77414e-04
2023/03/29	00:23:45	ok	ok	362.9200	43.334	0.03864	19.70	65.689	11.127	22286690.596528	4	363.7051	7.41706e-05	2.98895e-04
2023/03/29	00:28:45	ok	ok	363.0380	43.342	0.03864	19.70	65.646	11.120	25644108.494590	4	363.6544	7.55717e-05	1.91672e-04
2023/03/29	00:33:45	ok	ok	363.1720	43.363	0.03864	19.70	65.753	11.138	23492219.755814	7	363.4169	8.82053e-05	4.52365e-04
2023/03/29	00:38:45	--	ok	363.5900	43.348	0.03864	19.73	65.661	11.142	20989930.766112	5	348.1461	8.20693e-04	2.79492e-02
2023/03/29	00:38:52	--	ok	362.2800	43.197	0.038608	19.70	65.730	11.134	25693405.676388	5	362.8736	7.93152e-05	2.88093e-04
2023/03/29	00:39:00	--	ok	363.4700	43.405	0.038647	19.68	65.739	11.127	28698544.623160	5	363.7922	8.09429e-05	2.40364e-04
2023/03/29	00:39:07	--	ok	362.5080	43.207	0.038622	19.63	65.783	11.098	25620472.104610	4	363.2278	7.40534e-05	1.82815e-04
2023/03/29	00:39:14	ok	ok	363.0180	43.347	0.038648	19.57	65.902	11.082	24862512.441301	5	363.9308	6.70234e-05	3.61619e-04
2023/03/29	00:44:14	--	ok	363.5060	43.429	0.038648	19.74	65.748	11.165	22280607.553466	5	363.9946	7.20202e-05	1.05987e-04
2023/03/29	00:44:22	ok	ok	362.9520	43.225	0.038621	19.75	65.698	11.165	21057675.079979	4	363.4735	6.83786e-05	1.73261e-04
2023/03/29	00:49:21	ok	ok	363.1380	43.240	0.038621	19.63	65.858	11.111	20964483.292183	5	363.3065	7.48135e-05	2.92026e-04
2023/03/29	00:54:21	--	--	362.8760	43.235	0.038621	19.56	65.985	11.085	23774889.658761	3	363.3162	7.86111e-05	1.04367e-05
2023/03/29	00:54:28	--	ok	362.6680	43.233	0.038621	19.58	65.968	11.101	26025792.951644	5	363.2061	8.36678e-05	3.39945e-04
2023/03/29	00:54:35	ok	ok	363.0340	43.357	0.038638	19.54	65.991	11.077	25855965.121678	4	363.2774	9.57690e-05	6.63526e-04
2023/03/29	00:59:35	ok	ok	363.1180	43.394	0.038638	19.61	65.940	11.116	22295314.549516	4	363.8601	6.93037e-05	1.11388e-04
2023/03/29	01:04:35	ok	ok	363.1020	43.388	0.038638	19.63	65.890	11.116	22453807.903547	6	304.4246	1.39871e-03	2.13873e-02
2023/03/29	01:09:35	--	--	363.1120	43.406	0.038638	19.68	65.751	11.129	22372006.425200	5	363.7957	7.51441e-05	2.66368e-04
2023/03/29	01:09:42	--	ok	363.3700	43.410	0.038638	19.71	65.765	11.151	30119213.227132	6	363.6874	8.37269e-05	2.52133e-04
2023/03/29	01:09:49	--	ok	362.7420	43.236	0.038619	19.68	65.719	11.124	27989152.996401	4	363.3770	7.36306e-05	2.91584e-04
2023/03/29	01:09:57	ok	ok	362.9900	43.322	0.038632	19.63	65.783	11.098	26878231.624512	5	363.6134	7.53326e-05	1.77308e-04
2023/03/29	01:14:56	ok	ok	363.0660	43.377	0.038632	19.74	65.748	11.165	24210110.125495	5	363.8625	7.03415e-05	3.39486e-04
2023/03/29	01:19:56	--	ok	363.4080	43.361	0.038632	19.73	65.843	11.173	21884800.888797	4	363.4992	9.48754e-05	4.91283e-05
2023/03/29	01:20:03	ok	ok	362.8220	43.213	0.038611	19.71	65.861	11.167	26596684.389052	5	363.4910	6.42085e-05	4.04034e-04
2023/03/29	01:25:03	--	ok	362.7500	43.233	0.038611	19.80	65.737	11.200	23716669.965361	5	363.6556	5.94247e-05	7.93851e-04
2023/03/29	01:25:10	ok	ok	362.9020	43.307	0.038624	19.73	65.757	11.158	24714789.160425	5	363.6787	7.43734e-05	2.69245e-04
2023/03/29	01:30:10	ok	ok	363.0740	43.339	0.038624	19.75	65.771	11.178	21840154.156175	5	363.6072	7.57886e-05	1.78776e-04
2023/03/29	01:35:10	--	ok	363.2960	43.351	0.038624	19.78	65.830	11.207	24276810.256502	4	363.4609	8.29852e-05	2.79620e-04
2023/03/29	01:35:17	--	ok	362.7820	43.233	0.038608	19.80	65.821	11.214	24309070.956138	5	363.3183	7.78788e-05	2.85579e-04
2023/03/29	01:35:25	ok	ok	363.1660	43.278	0.038619	19.78	65.788	11.200	28079055.485657	5	363.5589	7.45373e-05	2.30034e-04
2023/03/29	01:40:24	ok	ok	363.1260	43.314	0.038619	19.84	65.743	11.229	24890956.166117	8	273.7668	3.17178e-03	5.02870e-02
2023/03/29	01:45:24	ok	ok	362.9820	43.325	0.038619	19.82	65.847	11.238	23448427.171153	4	363.4998	8.02258e-05	3.33401e-04
2023/03/29	01:50:24	ok	ok	362.9540	43.315	0.038619	19.68	66.069	11.183	24429532.052706	4	363.6740	7.14535e-05	2.28492e-04
2023/03/29	01:55:24	ok	ok	362.8940	43.311	0.038619	19.70	65.998	11.180	23144305.427352	5	363.4344	8.40935e-05	2.88618e-04
2023/03/29	02:00:24	--	ok	363.5220	43.333	0.038619	19.64	66.050	11.152	21903207.273084	4	363.6413	7.45500e-05	2.09954e-04
2023/03/29	02:00:31	--	ok	362.7020	43.194	0.038592	19.60	66.064	11.126	23647088.390229	4	362.9680	7.49523e-05	2.50199e-04
2023/03/29	02:00:39	--	ok	362.5740	43.199	0.038607	19.61	66.113	11.145	24750667.449724	5	363.0073	7.63298e-05	2.56951e-04
2023/03/29	02:00:46	--	ok	362.5760	43.212	0.03863	19.50	66.165	11.079	27518004.463315	6	362.7714	9.76261e-05	7.48263e-04
2023/03/29	02:00:53	ok	ok	362.9660	43.333	0.038653	19.44	66.316	11.068	24719513.924833	5	363.7227	7.37525e-05	2.68411e-04
2023/03/29	02:05:53	--	ok	363.2400	43.432	0.038653	19.74	65.930	11.196	23835626.391644	6	363.3073	1.03352e-04	1.07941e-03
2023/03/29	02:06:01	ok	ok	363.0220	43.340	0.03864	19.71	65.925	11.178	28537847.944445	5	363.6381	7.39793e-05	1.95137e-04
2023/03/29	02:11:00	ok	ok	363.0700	43.350	0.03864	19.81	65.888	11.236	23476046.100458	5	363.5386	8.33901e-05	2.81116e-04
2023/03/29	02:16:00	ok	ok	363.1060	43.383	0.03864	19.87	65.844	11.266	19249209.772830	7	363.6447	7.98516e-05	2.41577e-04
2023/03/29	02:21:00	--	ok	363.4060	43.383	0.03864	19.85	65.884	11.262	22584171.645898	5	363.8419	7.16760e-05	2.72784e-04
2023/03/29	02:21:07	--	ok	362.5960	43.228	0.038618	19.87	65.866	11.269	23889598.809466	7	362.9116	9.19232e-05	4.84420e-04
2023/03/29	02:21:15	--	ok	363.5300	43.361	0.03864	19.84	65.849	11.247	28850407.009865	5	363.9126	6.80092e-05	3.30648e-04
2023/03/29	02:21:22	--	ok	362.3740	43.197	0.038611	19.80	65.885	11.225	26125688.078683	5	363.1044	7.14980e-05	2.13247e-04
2023/03/29	02:21:30	--	ok	362.7580	43.239	0.038645	19.70	66.123	11.201	27339395.434133	4	363.2517	8.97988e-05	6.04987e-05
2023/03/29	02:21:37	ok	ok	362.9980	43.328	0.038658	19.64	66.252	11.186	25467174.193337	3	363.8245	6.73080e-05	1.01242e-05
2023/03/29	02:26:36	--	ok	363.5100	43.443	0.038658	19.91	65.829	11.290	21489510.687654	5	363.8232	7.97927e-05	2.21092e-04
2023/03/29	02:26:43	--	ok	362.7200	43.232	0.038631	19.92	65.779	11.292	27193425.673201	4	363.3828	7.41372e-05	2.74054e-04
2023/03/29	02:26:50	--	ok	363.5240	43.299	0.038645	19.94	65.728	11.292	27412786.337607	6	363.3416	8.88313e-05	5.40473e-04
2023/03/29	02:26:58	--	ok	362.5800	43.183	0.038617	19.84	65.721	11.225	26355188.573323	5	362.8035	7.92691e-05	2.53550e-04
2023/03/29	02:27:05	ok	ok	363.0240	43.209	0.03864	19.75	65.911	11.202	21724095.629477	4	363.2019	7.63893e-05	3.25798e-04
2023/03/29	02:32:04	ok	ok	362.9000	43.267	0.03864	19.95	65.751	11.305	24187859.708430	4	363.3904	8.01330e-05	3.15646e-04
2023/03/29	02:37:04	ok	ok	363.1040	43.263	0.03864	19.87	65.917	11.278	20760344.984753	5	363.3941	7.95547e-05	2.74022e-04
2023/03/29	02:42:04	ok	ok	362.9400	43.288	0.03864	19.94	65.792	11.303	22115679.970850	5	363.5394	7.51346e-05	2.27924e-04
2023/03/29	02:47:04	ok	ok	362.8260	43.288	0.03864	19.80	66.078	11.258	21478771.723887	5	363.6947	6.67928e-05	4.76193e-04
2023/03/29	02:52:04	ok	ok	363.0440	43.288	0.03864	19.78	66.085	11.251	22346691.282649	5	363.3873	8.08196e-05	2.65728e-04
2023/03/29	02:57:04	--	ok	363.3640	43.279	0.03864	19.70	66.178	11.210	21395985.316078	5	363.1942	8.80903e-05	4.60720e-04
2023/03/29	02:57:11	ok	ok	362.8220	43.201	0.03862	19.73	66.160	11.226	26067963.486595	5	362.7979	8.62464e-05	4.02223e-04
2023/03/29	03:02:11	--	ok	362.4520	43.208	0.03862	19.70	66.155	11.206	19926998.439555	6	362.8222	8.68781e-05	3.55654e-04
2023/03/29	03:02:18	--	ok	362.6980	43.379	0.03865	19.65	66.181	11.183	22959101.399597	5	363.7966	7.43113e-05	1.93157e-04
2023/03/29	03:02:25	--	ok	363.7760	43.463	0.038666	19.68	66.206	11.206	27105916.781440	5	364.0394	7.75784e-05	1.98350e-04
2023/03/29	03:02:33	--	ok	362.5640	43.201	0.038624	19.64	66.159	11.170	25017065.948975	4	362.7668	9.05862e-05	4.69605e-04
2023/03/29	03:02:40	ok	ok	363.1760	43.273	0.038647	19.58	66.278	11.153	24956822.954088	6	363.3054	8.37340e-05	4.59863e-04
2023/03/29	03:07:39	ok	ok	363.1140	43.386	0.038647	19.81	66.017	11.258	22559903.904043	4	363.7851	7.37339e-05	1.93047e-04
2023/03/29	03:12:39	--	--	363.1860	43.412	0.038647	19.87	65.972	11.288	22007353.644289	6	363.8267	7.47843e-05	2.89627e-04
2023/03/29	03:12:46	--	ok	363.4260	43.389	0.038647	19.89	65.902	11.293	27236187.165267	8	363.4729	9.11002e-05	6.33295e-04
2023/03/29	03:12:53	ok	ok	363.0920	43.213	0.038625	19.87	65.834	11.264	22283663.102962	8	363.1201	8.13799e-05	2.84606e-04
2023/03/29	03:17:53	--	ok	362.6140	43.241	0.038625	19.91	65.936	11.308	21699986.006992	6	299.9092	1.60444e-03	3.05719e-02
2023/03/29	03:18:00	ok	ok	363.1940	43.384	0.038645	19.89	65.911	11.295	29429271.278033	5	363.8868	7.27543e-05	3.76607e-04
2023/03/29	03:22:59	--	ok	363.3760	43.386	0.038645	19.92	65.971	11.325	21980854.089886	5	349.5835	7.52805e-04	2.54252e-02
2023/03/29	03:23:06	--	ok	362.6020	43.237	0.038625	19.95	65.963	11.341	25860882.099730	6	363.1323	8.56534e-05	3.88173e-04
2023/03/29	03:23:14	ok	ok	363.1260	43.375	0.038646	19.89	65.911	11.295	26296926.024594	6	363.8014	7.31701e-05	4.15161e-04
2023/03/29	03:28:13	ok	ok	363.1840	43.424	0.038646	19.97	65.966	11.354	21047194.087030	4	363.6512	8.51716e-05	3.55232e-04
2023/03/29	03:33:13	--	ok	363.5780	43.433	0.038646	19.98	65.957	11.361	19291491.214233	5	363.5307	9.15408e-05	7.32753e-04
2023/03/29	03:33:20	ok	ok	362.9880	43.215	0.038615	19.97	65.954	11.352	23700615.693040	5	363.1951	7.82721e-05	2.38312e-04
2023/03/29	03:38:20	--	ok	362.5000	43.227	0.038615	20.00	65.939	11.367	19106035.235558	4	363.2697	7.51062e-05	2.73007e-04
2023/03/29	03:38:27	--	ok	363.5160	43.384	0.038642	20.01	65.972	11.382	24644197.585903	6	363.7092	8.03450e-05	3.02774e-04
2023/03/29	03:38:35	--	ok	362.4640	43.208	0.038614	19.98	65.980	11.365	24981731.779970	6	363.1339	7.76175e-05	2.34882e-04
2023/03/29	03:38:42	ok	ok	363.1960	43.333	0.038643	19.89	66.049	11.318	27130036.078309	6	363.7313	7.55691e-05	1.60496e-04
2023/03/29	03:43:41	ok	ok	363.1680	43.390	0.038643	19.97	66.007	11.361	20188532.282646	8	363.2259	1.02636e-04	9.16443e-04
2023/03/29	03:48:41	--	ok	363.2160	43.402	0.038643	19.98	66.044	11.376	25172928.763258	5	364.3202	5.37793e-05	7.64425e-04
2023/03/29	03:48:48	--	ok	363.2900	43.312	0.038632	20.03	66.007	11.398	23503650.772440	6	363.7300	6.73942e-05	6.24220e-04
2023/03/29	03:48:55	--	ok	362.6060	43.213	0.038616	19.95	65.985	11.345	26119445.228199	4	363.1785	7.46597e-05	2.44320e-04
2023/03/29	03:49:03	ok	ok	362.9940	43.279	0.038637	19.85	66.140	11.306	28195431.397597	5	363.3797	8.66838e-05	6.24377e-04
2023/03/29	03:54:02	ok	ok	363.0820	43.338	0.038637	19.85	66.159	11.309	24853277.586741	4	341.9846	1.03898e-03	3.81252e-02
2023/03/29	03:59:02	ok	ok	362.9240	43.352	0.038637	19.80	66.224	11.283	20375301.188442	4	363.8087	6.99388e-05	2.45661e-04
2023/03/29	04:04:02	--	--	363.0960	43.368	0.038637	19.85	66.268	11.328	20342909.021864	5	363.7616	7.29908e-05	2.51395e-04
2023/03/29	04:04:09	ok	ok	363.0740	43.367	0.038637	19.88	66.197	11.335	25941222.579210	5	363.8319	7.27640e-05	1.45947e-04
2023/03/29	04:09:08	--	ok	363.4820	43.385	0.038637	19.91	66.073	11.332	24503821.455171	6	363.6983	8.01519e-05	2.87645e-04
2023/03/29	04:09:15	--	ok	362.7840	43.218	0.038611	19.94	66.078	11.352	22229350.693190	4	363.2561	7.36356e-05	2.36240e-04
2023/03/29	04:09:22	ok	ok	362.9240	43.240	0.038623	19.91	66.085	11.334	26987654.042523	6	363.3341	7.89392e-05	2.42125e-04
2023/03/29	04:14:22	ok	ok	362.8040	43.264	0.038623	20.01	66.036	11.393	22043747.400094	5	363.8854	5.72102e-05	5.47304e-04
2023/03/29	04:19:22	ok	ok	362.9100	43.280	0.038623	20.03	66.017	11.400	24322921.071750	4	363.5519	7.54816e-05	3.55561e-04
2023/03/29	04:24:22	ok	ok	363.1980	43.298	0.038623	20.00	66.055	11.387	21304083.564968	5	363.5149	7.68821e-05	2.75900e-04
2023/03/29	04:29:22	ok	ok	362.8880	43.308	0.038623	20.09	66.091	11.459	26325962.917806	6	362.8222	1.09827e-04	1.21365e-03
2023/03/29	04:34:22	ok	ok	363.0500	43.322	0.038623	20.09	66.081	11.457	20922286.361668	5	363.9754	5.99772e-05	5.57951e-04
2023/03/29	04:39:22	ok	ok	363.0020	43.335	0.038623	20.12	66.067	11.475	20932932.072234	5	363.5943	7.75372e-05	3.15903e-04
2023/03/29	04:44:22	--	ok	363.2120	43.313	0.038623	20.07	66.133	11.448	22303673.983048	5	363.3473	8.67280e-05	4.34797e-04
2023/03/29	04:44:29	ok	ok	363.1620	43.234	0.038611	20.03	66.188	11.429	23211273.264585	5	363.3891	7.50449e-05	1.62279e-04
2023/03/29	04:49:29	ok	ok	363.0000	43.250	0.038611	20.00	66.256	11.422	20913387.232067	6	296.8059	1.77637e-03	2.35262e-02
2023/03/29	04:54:29	--	ok	362.6660	43.252	0.038611	19.94	66.375	11.403	20423603.083575	5	363.2669	8.16394e-05	3.03643e-04
2023/03/29	04:54:36	--	ok	363.6000	43.393	0.038629	19.95	66.378	11.412	26654022.571693	8	363.6510	8.19261e-05	3.40232e-04
2023/03/29	04:54:44	--	ok	362.4340	43.204	0.038597	19.94	66.343	11.397	24425011.928729	6	347.9042	7.98423e-04	2.46984e-02
2023/03/29	04:54:51	ok	ok	363.0340	43.226	0.038627	19.81	66.407	11.325	23648815.876913	6	362.4142	1.19622e-04	1.34914e-03
2023/03/29	04:59:50	--	ok	362.7860	43.265	0.038627	19.92	66.310	11.383	23679610.818921	5	307.8160	1.21514e-03	1.99695e-02
2023/03/29	04:59:57	--	ok	363.4640	43.341	0.038639	19.87	66.291	11.342	26534857.322479	5	363.6783	7.71235e-05	3.16143e-04
2023/03/29	05:00:04	ok	ok	362.9100	43.204	0.038614	19.82	66.465	11.344	23697343.792513	5	363.0734	7.50824e-05	1.90945e-04
2023/03/29	05:05:04	--	ok	362.6280	43.220	0.038614	20.00	66.227	11.417	21950384.709645	5	363.1123	7.93262e-05	3.52812e-04
2023/03/29	05:05:12	ok	ok	363.0480	43.301	0.038634	19.97	66.146	11.385	30273471.160906	5	363.6120	7.48189e-05	2.41546e-04
2023/03/29	05:10:11	ok	ok	363.0960	43.303	0.038634	20.00	66.279	11.426	22714646.156264	6	363.1752	9.46278e-05	6.58156e-04
2023/03/29	05:15:11	ok	ok	363.0240	43.336	0.038634	20.07	66.215	11.463	21340027.397133	6	345.4039	9.52160e-04	3.27984e-02
2023/03/29	05:20:11	ok	ok	363.1640	43.328	0.038634	20.07	66.186	11.458	22704504.954880	4	363.6226	7.73712e-05	3.19997e-04
2023/03/29	05:25:11	ok	ok	363.0100	43.350	0.038634	20.11	66.255	11.496	15792040.196236	9	363.3434	7.67052e-05	5.48503e-04
2023/03/29	05:30:11	--	ok	363.2220	43.362	0.038634	20.12	66.183	11.495	18621255.322362	7	363.4026	9.14896e-05	8.67031e-04
2023/03/29	05:30:19	ok	ok	362.8820	43.261	0.038622	20.12	66.172	11.493	26281948.408587	3	363.4865	8.09639e-05	7.04516e-06
2023/03/29	05:35:18	ok	ok	363.1880	43.279	0.038622	20.12	66.236	11.504	18883047.903757	4	363.4884	7.44849e-05	2.45454e-04
2023/03/29	05:40:18	--	--	362.8640	43.291	0.038622	20.15	66.200	11.516	22786041.634791	5	363.3781	8.18517e-05	2.96927e-04
2023/03/29	05:40:25	ok	ok	362.9660	43.280	0.038622	20.18	66.160	11.529	26804393.346094	5	363.5455	7.45329e-05	2.52373e-04
2023/03/29	05:45:25	--	ok	362.7900	43.320	0.038622	20.19	66.183	11.541	23008251.922621	5	363.4008	8.31269e-05	3.30457e-04
2023/03/29	05:45:32	--	ok	363.3400	43.378	0.038633	20.16	66.082	11.504	23818820.890012	5	363.6979	8.35224e-05	2.99556e-04
2023/03/29	05:45:39	--	ok	363.2700	43.229	0.038615	20.09	66.155	11.470	25776229.120540	5	363.2903	7.88183e-05	2.25230e-04
2023/03/29	05:45:47	--	ok	362.6540	43.194	0.0386	20.00	66.352	11.438	27084074.727968	5	362.9478	7.52007e-05	1.64624e-04
2023/03/29	05:45:54	--	ok	362.3120	43.192	0.038619	19.94	66.525	11.429	28896729.787725	5	362.8814	7.99488e-05	2.96195e-04
2023/03/29	05:46:01	ok	ok	363.1160	43.337	0.038656	19.88	66.813	11.441	27056529.167053	5	363.8144	7.11213e-05	3.41747e-04
2023/03/29	05:51:00	--	ok	363.2600	43.442	0.038656	20.05	66.374	11.479	23280023.665540	6	298.1160	1.73597e-03	2.50171e-02
2023/03/29	05:51:07	ok	ok	363.0180	43.299	0.038642	20.05	66.329	11.472	24338732.610293	5	363.7497	7.06482e-05	2.88544e-04
2023/03/29	05:56:07	ok	ok	363.1920	43.320	0.038642	20.00	66.365	11.440	21097850.747443	5	347.3063	8.56878e-04	2.90703e-02
2023/03/29	06:01:07	ok	ok	363.1500	43.328	0.038642	19.92	66.490	11.414	26135280.554202	5	363.8297	6.72561e-05	2.37884e-04
2023/03/29	06:06:07	--	ok	363.2060	43.340	0.038642	19.97	66.424	11.433	22908615.362400	5	363.4179	8.76161e-05	5.34540e-04
2023/03/29	06:06:14	ok	ok	362.9860	43.248	0.038631	19.92	66.458	11.408	26837235.937350	5	363.4902	7.15330e-05	3.23928e-04
2023/03/29	06:11:14	ok	ok	362.8880	43.277	0.038631	20.05	66.383	11.481	20372550.587307	5	363.5038	7.39872e-05	2.46957e-04
2023/03/29	06:16:14	--	--	362.8660	43.274	0.038631	20.05	66.361	11.477	18064379.577907	5	342.9114	1.07292e-03	3.73172e-02
2023/03/29	06:16:21	ok	ok	363.0040	43.290	0.038631	20.09	66.360	11.506	26118590.659701	5	363.5995	7.28645e-05	2.82585e-04
2023/03/29	06:21:20	ok	ok	362.8640	43.287	0.038631	20.12	66.236	11.504	20856465.233270	5	363.3598	8.25542e-05	3.39003e-04
2023/03/29	06:26:20	ok	ok	363.0240	43.316	0.038631	20.14	66.215	11.509	19021501.158003	5	363.4037	8.46435e-05	4.08084e-04
2023/03/29	06:31:20	ok	ok	362.9680	43.304	0.038631	20.12	66.320	11.519	22648891.835455	5	363.3171	8.68911e-05	3.94642e-04
2023/03/29	06:36:20	--	ok	363.2760	43.314	0.038631	20.16	66.360	11.553	20695944.648559	6	362.9749	1.06021e-04	9.30685e-04
2023/03/29	06:36:27	ok	ok	363.0900	43.223	0.038616	20.16	66.284	11.539	26367604.977737	6	362.8295	9.42983e-05	6.88040e-04
2023/03/29	06:41:27	--	ok	362.7300	43.238	0.038616	20.21	66.302	11.571	17408981.293592	4	363.2540	7.89618e-05	2.95522e-04
2023/03/29	06:41:34	ok	ok	362.9780	43.309	0.03863	20.18	66.278	11.549	27667067.803273	5	363.8047	7.09598e-05	1.94065e-04
2023/03/29	06:46:34	--	ok	363.4500	43.331	0.03863	20.26	66.172	11.586	22168544.966495	4	363.6372	7.79553e-05	3.62850e-04
2023/03/29	06:46:42	--	ok	362.4660	43.213	0.038606	20.25	66.233	11.588	24756607.996246	5	363.4121	6.54683e-05	3.32241e-04
2023/03/29	06:46:49	ok	ok	363.1540	43.368	0.038635	20.24	66.160	11.566	29296784.812715	5	363.8419	7.37981e-05	2.74547e-04
2023/03/29	06:51:49	--	ok	363.2740	43.366	0.038635	20.25	66.268	11.594	23040228.723629	6	363.6891	7.82627e-05	3.29582e-04
2023/03/29	06:51:56	ok	ok	363.0800	43.258	0.038621	20.26	66.236	11.598	28527186.559946	7	363.3063	8.32204e-05	4.67331e-04
2023/03/29	06:56:56	ok	ok	363.0860	43.264	0.038621	20.21	66.270	11.566	20843862.926319	6	362.7062	1.10803e-04	1.21303e-03
2023/03/29	07:01:56	ok	ok	362.8200	43.263	0.038621	20.11	66.435	11.528	21405413.492082	4	363.5243	7.38687e-05	3.37957e-04
2023/03/29	07:06:56	ok	ok	362.8440	43.278	0.038621	20.09	66.549	11.539	24785585.785447	7	364.2106	4.45693e-05	2.04603e-03
2023/03/29	07:11:56	ok	ok	362.9120	43.268	0.038621	20.03	66.625	11.505	23407008.274703	4	363.4083	7.78245e-05	2.58276e-04
2023/03/29	07:16:56	ok	ok	362.8900	43.270	0.038621	20.08	66.526	11.526	23328069.290114	5	347.6762	8.30531e-04	2.80865e-02
2023/03/29	07:21:56	ok	ok	362.8180	43.288	0.038621	20.15	66.410	11.552	25463907.592299	7	362.8388	1.08311e-04	1.10522e-03
2023/03/29	07:26:56	ok	ok	362.9460	43.299	0.038621	20.22	66.401	11.599	22716036.363152	6	363.2143	9.22211e-05	5.99166e-04
2023/03/29	07:31:56	ok	ok	363.1640	43.314	0.038621	20.21	66.494	11.605	24648084.339532	5	363.7462	7.04403e-05	5.51217e-04
2023/03/29	07:36:56	ok	ok	362.9780	43.330	0.038621	20.31	66.394	11.654	24308139.050967	6	363.8750	6.64493e-05	4.84851e-04
2023/03/29	07:41:56	--	--	363.0020	43.335	0.038621	20.32	66.387	11.664	21773071.629423	6	363.1286	9.74207e-05	5.38627e-04
2023/03/29	07:42:03	--	ok	363.2960	43.322	0.038621	20.26	66.407	11.628	26105528.997164	6	363.7586	7.19113e-05	2.46488e-04
2023/03/29	07:42:10	ok	ok	362.8120	43.218	0.038605	20.22	66.497	11.616	27120500.538550	6	363.2222	7.80244e-05	2.42609e-04
2023/03/29	07:47:10	ok	ok	362.9660	43.243	0.038605	20.31	66.371	11.650	19891954.520166	4	363.4113	7.27038e-05	2.10940e-04
2023/03/29	07:52:10	ok	ok	363.0460	43.246	0.038605	20.35	66.424	11.689	20936876.932130	4	363.3864	7.56199e-05	2.71479e-04
2023/03/29	07:57:10	ok	ok	362.9060	43.250	0.038605	20.35	66.433	11.690	24985054.688346	5	363.1219	8.88781e-05	5.03145e-04
2023/03/29	08:02:10	ok	ok	363.1620	43.275	0.038605	20.40	66.479	11.737	20558570.453553	5	363.6125	6.81782e-05	3.44650e-04
2023/03/29	08:07:10	ok	ok	362.9320	43.272	0.038605	20.40	66.520	11.744	23371748.702755	5	363.4716	7.62786e-05	2.27401e-04
2023/03/29	08:12:10	ok	ok	362.9520	43.277	0.038605	20.43	66.439	11.750	23455633.204208	6	363.3025	8.59248e-05	3.89594e-04
2023/03/29	08:17:10	ok	ok	362.9340	43.296	0.038605	20.45	66.476	11.765	19641924.138266	4	363.5523	7.52279e-05	3.10487e-04
2023/03/29	08:22:10	ok	ok	363.0900	43.295	0.038605	20.45	66.494	11.769	24775599.780070	5	363.5461	7.61479e-05	2.42900e-04
2023/03/29	08:27:10	ok	ok	362.9960	43.301	0.038605	20.50	66.604	11.827	25779721.634578	7	363.3387	8.75077e-05	3.86704e-04
2023/03/29	08:32:10	ok	ok	362.9460	43.327	0.038605	20.59	66.493	11.868	25564164.842490	5	363.6103	7.95721e-05	2.99378e-04
2023/03/29	08:37:10	ok	ok	363.0500	43.338	0.038605	20.65	66.452	11.899	25930846.246432	4	363.6802	7.70922e-05	3.44044e-04
2023/03/29	08:42:10	ok	ok	363.1480	43.365	0.038605	20.70	66.557	11.957	24999218.693905	5	363.7074	7.83770e-05	2.49654e-04
2023/03/29	08:47:10	ok	ok	363.1920	43.373	0.038605	20.72	66.571	11.968	20680378.399713	5	364.1155	6.04361e-05	5.73421e-04
2023/03/29	08:52:10	ok	ok	363.1380	43.389	0.038605	20.76	66.484	11.983	24106078.118872	5	363.6759	8.26753e-05	2.68091e-04
2023/03/29	08:57:10	--	ok	363.2080	43.394	0.038605	20.78	66.593	12.014	22488696.413208	4	363.8568	7.54079e-05	2.66838e-04
2023/03/29	08:57:17	ok	ok	363.0640	43.297	0.038593	20.76	66.503	11.986	28940721.995742	5	363.5336	8.08430e-05	3.38926e-04
2023/03/29	09:02:16	ok	ok	362.8800	43.320	0.038593	20.84	66.566	12.057	20816417.064684	5	363.6043	7.82553e-05	2.64071e-04
2023/03/29	09:07:16	ok	ok	362.9980	43.324	0.038593	20.86	66.589	12.071	24229274.255030	7	363.1915	9.98121e-05	7.04730e-04
2023/03/29	09:12:17	ok	ok	363.0900	43.330	0.038593	20.90	66.554	12.094	27102220.671365	5	363.5081	8.60286e-05	4.02304e-04
2023/03/29	09:17:16	--	ok	363.6320	43.361	0.038593	20.94	66.604	12.133	23385012.626708	6	363.2347	1.00196e-04	7.50845e-04
2023/03/29	09:17:24	--	ok	362.5860	43.229	0.038559	20.93	66.590	12.122	33171778.888818	4	363.1685	8.76710e-05	5.31693e-05
2023/03/29	09:17:31	ok	ok	363.0040	43.235	0.038581	20.82	66.622	12.047	27897371.669907	5	363.2674	8.24885e-05	4.56070e-04
2023/03/29	09:22:30	ok	ok	362.8260	43.267	0.038581	20.90	66.618	12.106	26992361.861788	6	363.2954	8.72877e-05	3.51529e-04
2023/03/29	09:27:30	--	ok	363.3560	43.274	0.038581	20.97	66.644	12.160	21898390.984606	7	363.3674	8.31303e-05	3.33301e-04
2023/03/29	09:27:37	--	ok	362.4240	43.223	0.038562	20.99	66.613	12.165	25457513.365534	5	363.2566	7.28519e-05	2.34551e-04
2023/03/29	09:27:45	--	ok	363.3500	43.317	0.038593	20.96	66.630	12.148	28907147.214175	5	363.5619	8.40596e-05	3.41579e-04
2023/03/29	09:27:52	--	ok	362.5700	43.223	0.038574	20.82	66.751	12.070	30394593.418397	6	363.2037	7.70283e-05	2.63478e-04
2023/03/29	09:28:00	ok	ok	363.0120	43.301	0.038597	20.76	67.025	12.080	25883981.965752	5	363.6426	7.75987e-05	2.63560e-04
2023/03/29	09:32:59	ok	ok	363.1940	43.437	0.038597	21.07	66.577	12.217	26491138.768529	5	363.9233	7.51784e-05	2.33848e-04
2023/03/29	09:37:59	--	ok	363.2860	43.410	0.038597	21.07	66.609	12.223	27719270.934983	4	364.0347	7.46054e-05	2.89748e-04
2023/03/29	09:38:06	ok	ok	362.9640	43.273	0.038582	21.04	66.645	12.211	29381347.050264	7	363.5987	7.46379e-05	1.91555e-04
2023/03/29	09:43:06	--	ok	363.2100	43.311	0.038582	21.16	66.540	12.273	21634975.563616	4	363.6282	7.92322e-05	3.31617e-04
2023/03/29	09:43:13	--	ok	362.7420	43.243	0.038571	21.14	66.561	12.267	26840791.156652	5	363.3724	7.75159e-05	2.32095e-04
2023/03/29	09:43:20	ok	ok	362.9880	43.300	0.038584	21.06	66.616	12.215	32350436.209851	4	363.7620	7.36787e-05	1.81959e-04
2023/03/29	09:48:20	--	ok	363.4000	43.335	0.038584	21.17	66.575	12.289	25100317.498315	7	363.4666	8.98625e-05	3.84368e-04
2023/03/29	09:48:27	--	ok	362.6780	43.247	0.038563	21.17	66.639	12.301	26291241.205662	5	363.4007	7.74634e-05	3.08072e-04
2023/03/29	09:48:35	--	ok	363.3800	43.295	0.03858	21.16	66.648	12.293	23936626.349696	6	363.6289	7.66297e-05	3.70309e-04
2023/03/29	09:48:42	--	ok	362.7600	43.232	0.038559	21.10	66.593	12.243	26445500.767820	7	362.9739	9.42420e-05	5.50231e-04
2023/03/29	09:48:49	--	ok	362.6640	43.234	0.038572	21.03	66.763	12.223	27076139.805023	6	363.0243	9.02236e-05	8.09188e-04
2023/03/29	09:48:56	ok	ok	363.0640	43.302	0.03859	20.99	66.827	12.204	17967613.879666	11	363.6725	6.94341e-05	5.00052e-04
2023/03/29	09:53:56	--	ok	363.4100	43.431	0.03859	21.26	66.590	12.353	22631526.975319	6	297.0770	1.79657e-03	2.30795e-02
2023/03/29	09:54:03	ok	ok	362.8280	43.258	0.038568	21.27	66.531	12.351	23631055.789062	4	363.5787	7.21855e-05	2.39810e-04
2023/03/29	09:59:03	ok	ok	362.8920	43.274	0.038568	21.30	66.580	12.381	23670941.594794	4	363.5694	7.49008e-05	2.26352e-04
2023/03/29	10:04:03	ok	ok	362.9660	43.287	0.038568	21.34	66.621	12.420	25261357.534573	5	308.0129	1.21501e-03	2.01927e-02
2023/03/29	10:09:03	ok	ok	363.1020	43.305	0.038568	21.42	66.636	12.482	20274246.387100	4	363.6693	7.54425e-05	2.87081e-04
2023/03/29	10:14:03	ok	ok	362.8700	43.313	0.038568	21.48	66.552	12.509	20392764.078143	5	363.6632	7.62950e-05	1.80847e-04
2023/03/29	10:19:03	ok	ok	363.0040	43.320	0.038568	21.51	66.687	12.553	25407022.429186	5	363.5711	8.28263e-05	2.76267e-04
2023/03/29	10:24:03	--	ok	363.3940	43.327	0.038568	21.50	66.714	12.549	22889765.495538	5	363.5678	8.47899e-05	3.72438e-04
2023/03/29	10:24:10	--	ok	363.4760	43.313	0.038547	21.50	66.749	12.555	26496892.204535	5	364.0694	6.12888e-05	4.83612e-04
2023/03/29	10:24:18	ok	ok	362.9480	43.293	0.038521	21.45	66.781	12.530	23569819.617468	5	363.9436	6.60948e-05	3.03458e-04
2023/03/29	10:29:17	ok	ok	363.1280	43.346	0.038521	21.58	66.636	12.596	24082387.541096	6	363.5832	8.47626e-05	3.76439e-04
2023/03/29	10:34:17	ok	ok	363.1180	43.371	0.038521	21.61	66.760	12.641	20164798.951289	6	363.6634	8.40796e-05	4.61587e-04
2023/03/29	10:39:17	--	ok	363.3780	43.372	0.038521	21.67	66.749	12.680	22400802.149461	4	363.9844	7.17132e-05	2.51060e-04
2023/03/29	10:39:24	--	ok	362.6540	43.366	0.0385	21.60	66.735	12.627	21635615.611639	5	364.2389	5.77120e-05	4.45703e-04
2023/03/29	10:39:32	--	ok	363.2060	43.343	0.038519	21.60	66.787	12.636	26411965.571406	5	363.9450	7.16532e-05	2.10506e-04
2023/03/29	10:39:39	ok	ok	363.0560	43.299	0.038508	21.47	66.955	12.573	25620214.873463	6	363.6919	7.54817e-05	3.69816e-04
2023/03/29	10:44:38	--	ok	363.2960	43.392	0.038508	21.68	66.699	12.680	24059206.636969	4	364.0542	7.08616e-05	2.10076e-04
2023/03/29	10:44:45	--	ok	363.2580	43.381	0.038492	21.71	66.703	12.702	26610580.203436	6	363.5948	9.07047e-05	6.90565e-04
2023/03/29	10:44:53	--	ok	363.4560	43.349	0.038478	21.64	66.764	12.663	25271411.929161	5	363.9176	7.42053e-05	2.49353e-04
2023/03/29	10:45:00	--	ok	362.6540	43.236	0.038453	21.52	66.902	12.604	22289784.385911	6	363.3343	7.39049e-05	3.82374e-04
2023/03/29	10:45:07	ok	ok	362.9380	43.230	0.038471	21.48	67.097	12.611	19701137.327363	5	363.4459	6.67823e-05	2.93362e-04
2023/03/29	10:50:07	ok	ok	362.8420	43.272	0.038471	21.80	66.677	12.760	18765512.087304	5	363.7242	6.90756e-05	3.40901e-04
2023/03/29	10:55:07	ok	ok	362.9040	43.283	0.038471	21.77	66.749	12.752	21893467.588367	4	363.6490	7.43133e-05	2.50889e-04
2023/03/29	11:00:07	ok	ok	363.0040	43.297	0.038471	21.82	66.801	12.804	23261800.470215	6	363.5063	8.37308e-05	4.29027e-04
2023/03/29	11:05:07	ok	ok	363.0780	43.285	0.038471	21.85	66.754	12.816	19824039.931310	6	364.0195	6.03679e-05	5.96754e-04
2023/03/29	11:10:07	ok	ok	363.1200	43.319	0.038471	21.91	66.819	12.870	25185991.483060	6	363.7438	7.57872e-05	1.99241e-04
2023/03/29	11:15:07	--	ok	363.4480	43.320	0.038471	21.89	66.815	12.860	22971093.220514	5	363.6731	8.02494e-05	2.59923e-04
2023/03/29	11:15:14	--	ok	363.6480	43.275	0.038447	21.88	66.856	12.856	25980844.045260	5	363.4030	8.59073e-05	5.10273e-04
2023/03/29	11:15:22	--	ok	362.5020	43.138	0.038411	21.82	66.961	12.834	23673184.588878	5	362.8268	7.46860e-05	2.43413e-04
2023/03/29	11:15:29	--	ok	362.0480	43.101	0.038438	21.72	67.135	12.795	27439184.465353	5	362.7163	7.65851e-05	2.09341e-04
2023/03/29	11:15:36	--	ok	361.8520	43.086	0.038491	21.67	67.359	12.796	21093355.389734	5	362.6689	7.56323e-05	2.84812e-04
2023/03/29	11:15:43	--	ok	363.4480	43.279	0.038554	21.65	67.501	12.813	23733542.948394	6	363.6552	7.55300e-05	2.46704e-04
2023/03/29	11:15:51	ok	ok	362.8060	43.237	0.03853	21.62	67.565	12.803	21983370.147907	5	363.3459	7.23631e-05	1.77211e-04
2023/03/29	11:20:50	ok	ok	362.8060	43.270	0.03853	21.96	66.841	12.916	24132768.101826	4	363.5976	7.37235e-05	1.99189e-04
2023/03/29	11:25:50	ok	ok	362.9240	43.279	0.03853	21.96	66.860	12.920	20756125.488596	5	363.6175	7.61284e-05	1.92870e-04
2023/03/29	11:30:50	ok	ok	363.0620	43.292	0.03853	22.05	66.772	12.966	24310297.530543	5	364.0706	5.50894e-05	6.73221e-04
2023/03/29	11:35:50	ok	ok	362.9940	43.305	0.03853	22.02	66.819	12.954	26987541.807305	7	363.4518	8.56016e-05	4.66439e-04
2023/03/29	11:40:50	ok	ok	363.2000	43.312	0.03853	22.06	66.838	12.989	25293920.156453	6	364.0085	6.32614e-05	4.15470e-04
2023/03/29	11:45:50	ok	ok	363.0860	43.334	0.03853	22.12	66.860	13.038	24512513.646024	7	363.2548	1.00543e-04	6.92809e-04
2023/03/29	11:50:50	--	ok	363.2560	43.328	0.03853	22.11	66.911	13.037	25656807.444783	6	363.4470	9.00137e-05	6.55416e-04
2023/03/29	11:50:57	--	ok	363.4440	43.317	0.038516	22.13	66.851	13.046	31658667.540519	6	363.8351	7.32028e-05	1.60221e-04
2023/03/29	11:51:04	--	ok	363.3100	43.276	0.038491	22.05	66.868	12.985	29627076.083399	7	300.6762	1.58301e-03	2.80596e-02
2023/03/29	11:51:12	ok	ok	362.8780	43.255	0.038474	21.91	67.140	12.932	26822595.092037	5	363.5915	7.24598e-05	1.44950e-04
2023/03/29	11:56:11	ok	ok	363.0820	43.294	0.038474	22.13	66.842	13.044	25247946.383875	7	363.1487	1.01673e-04	1.16120e-03
2023/03/29	12:01:11	--	ok	363.4800	43.322	0.038474	22.16	66.955	13.088	26331745.976050	7	363.4948	8.89931e-05	4.87181e-04
2023/03/29	12:01:18	ok	ok	363.1160	43.310	0.038448	22.15	66.897	13.067	27884391.972985	4	363.8473	7.25110e-05	2.03001e-04
2023/03/29	12:06:18	ok	ok	363.0760	43.258	0.038448	21.42	68.324	12.798	26559751.272404	4	363.2334	9.76653e-05	8.46329e-05
2023/03/29	12:11:18	--	ok	362.7540	43.248	0.038448	21.16	68.644	12.661	22276095.637282	5	363.2033	8.40495e-05	3.88681e-04
2023/03/29	12:11:26	ok	ok	362.8080	43.250	0.038461	21.16	68.635	12.659	27110763.709034	5	363.5071	7.10628e-05	2.39289e-04
2023/03/29	12:16:25	--	ok	362.5880	43.245	0.038461	21.00	68.655	12.548	19991138.585282	5	363.2741	7.71258e-05	2.83165e-04
2023/03/29	12:16:32	--	ok	362.6160	43.246	0.038483	21.01	68.614	12.550	23658277.529348	5	363.4279	7.28628e-05	2.12224e-04
2023/03/29	12:16:40	--	ok	362.6880	43.244	0.038504	21.06	68.623	12.583	26870681.247021	5	363.2906	7.64737e-05	3.84877e-04
2023/03/29	12:16:47	ok	ok	362.8760	43.243	0.038521	21.00	68.544	12.527	24953571.129955	7	362.9048	9.48064e-05	6.70489e-04
2023/03/29	12:21:47	--	ok	362.5660	43.241	0.038521	20.86	68.705	12.454	21119409.464050	5	363.3854	7.12083e-05	2.88217e-04
2023/03/29	12:21:54	ok	ok	362.9380	43.281	0.038544	20.83	68.678	12.430	24720210.183448	6	363.5871	7.67198e-05	2.01814e-04
2023/03/29	12:26:53	ok	ok	362.8800	43.274	0.038544	20.75	68.713	12.375	26534420.678604	4	363.6049	7.17062e-05	1.71766e-04
2023/03/29	12:31:53	--	ok	362.7720	43.270	0.038544	20.65	68.745	12.310	21965987.745582	4	363.5690	7.15630e-05	2.88174e-04
2023/03/29	12:32:00	ok	ok	363.1100	43.364	0.038557	20.62	68.768	12.293	30199421.702680	6	363.8982	6.99729e-05	4.02953e-04
2023/03/29	12:37:00	ok	ok	363.1020	43.349	0.038557	20.62	68.717	12.284	18413062.909009	5	363.6008	8.09383e-05	2.69203e-04
2023/03/29	12:42:00	ok	ok	362.9420	43.339	0.038557	20.52	68.667	12.202	22562983.417551	4	363.7562	7.32310e-05	1.75805e-04
2023/03/29	12:47:00	--	--	363.0660	43.338	0.038557	20.46	68.695	12.167	20498353.638441	5	363.6256	7.84784e-05	2.37999e-04
2023/03/29	12:47:07	ok	ok	363.0760	43.346	0.038557	20.49	68.650	12.180	24545428.701326	5	363.8537	6.80329e-05	2.82853e-04
2023/03/29	12:52:06	ok	ok	362.9540	43.338	0.038557	20.42	68.626	12.127	19894543.987436	4	363.7045	7.36777e-05	2.49596e-04
2023/03/29	12:57:06	ok	ok	362.9780	43.334	0.038557	20.39	68.586	12.099	17396261.560160	5	350.1375	7.17983e-04	2.41123e-02
2023/03/29	13:02:06	--	--	362.9960	43.327	0.038557	20.35	68.577	12.068	19593058.057883	3	363.8916	6.51409e-05	3.85991e-05
2023/03/29	13:02:13	ok	ok	363.0040	43.315	0.038557	20.35	68.559	12.064	21636502.807912	7	363.1493	9.86328e-05	7.53149e-04
2023/03/29	13:07:13	ok	ok	362.9620	43.327	0.038557	20.33	68.525	12.049	20661234.417777	5	364.1338	5.33582e-05	8.97047e-04
2023/03/29	13:12:13	ok	ok	362.9640	43.332	0.038557	20.28	68.525	12.010	17484148.507146	6	363.6054	7.83154e-05	3.29551e-04
2023/03/29	13:17:13	ok	ok	363.0740	43.341	0.038557	20.28	68.507	12.006	17861439.153494	4	363.6006	7.77019e-05	3.33380e-04
2023/03/29	13:22:13	ok	ok	362.9300	43.329	0.038557	20.26	68.493	11.993	17447034.671244	6	363.4830	8.42378e-05	3.72282e-04
2023/03/29	13:27:13	ok	ok	362.8980	43.338	0.038557	20.26	68.443	11.984	18638711.560568	6	363.1547	1.00243e-04	6.11958e-04
2023/03/29	13:32:13	ok	ok	363.0020	43.332	0.038557	20.22	68.444	11.956	18109304.959451	8	363.0731	1.01598e-04	7.18733e-04
2023/03/29	13:37:13	ok	ok	362.9760	43.338	0.038557	20.24	68.338	11.947	18715802.433635	4	363.5866	8.00915e-05	3.30320e-04
2023/03/29	13:42:13	ok	ok	362.9960	43.350	0.038557	20.22	68.312	11.933	15191238.678724	5	363.6814	7.55558e-05	2.79923e-04
2023/03/29	13:47:13	ok	ok	362.9080	43.338	0.038557	20.22	68.273	11.926	18079634.206130	3	363.6571	8.22725e-05	1.04269e-05
2023/03/29	13:52:13	ok	ok	363.1560	43.360	0.038557	20.21	68.289	11.918	20333711.511732	5	363.6867	7.49302e-05	2.74042e-04
2023/03/29	13:57:13	--	ok	363.2460	43.348	0.038557	20.24	68.232	11.929	15483927.670448	6	340.2930	1.22445e-03	3.50459e-02
2023/03/29	13:57:20	ok	ok	363.0460	43.349	0.038544	20.25	68.205	11.933	21355564.158884	5	363.9783	6.53280e-05	4.13356e-04
2023/03/29	14:02:20	ok	ok	362.9540	43.361	0.038544	20.24	68.243	11.930	17348499.341588	5	364.1645	5.63410e-05	7.79479e-04
2023/03/29	14:07:20	ok	ok	363.0400	43.368	0.038544	20.28	68.220	11.956	18328219.966398	5	363.4204	9.12712e-05	5.67539e-04
2023/03/29	14:12:20	ok	ok	363.0440	43.370	0.038544	20.26	68.197	11.941	17702860.535371	6	363.4930	8.84461e-05	3.77117e-04
2023/03/29	14:17:20	ok	ok	363.0900	43.376	0.038544	20.31	68.164	11.965	29309120.910428	5	363.6799	8.16931e-05	3.65730e-04
2023/03/29	14:22:20	ok	ok	362.9700	43.373	0.038544	20.28	68.182	11.950	14529779.042204	7	363.3766	9.56645e-05	8.01623e-04
2023/03/29	14:27:20	ok	ok	362.9300	43.388	0.038544	20.29	68.132	11.950	17650679.269958	4	363.8319	7.47419e-05	3.40838e-04
2023/03/29	14:32:20	ok	ok	363.1400	43.391	0.038544	20.32	68.147	11.973	15859340.588131	4	363.9695	7.14490e-05	2.65732e-04
2023/03/29	14:37:20	ok	ok	363.1540	43.397	0.038544	20.33	68.058	11.967	16505534.791437	5	363.6373	8.68882e-05	4.26344e-04
2023/03/29	14:42:20	--	--	363.1460	43.412	0.038544	20.36	68.035	11.982	19688545.836590	5	363.9490	7.29799e-05	3.06178e-04
2023/03/29	14:42:27	--	ok	363.2720	43.417	0.038544	20.39	68.081	12.010	20215048.713153	5	363.9727	7.31027e-05	2.40162e-04
2023/03/29	14:42:34	--	ok	363.5460	43.421	0.038529	20.38	68.026	11.991	20710893.451427	5	364.1079	6.68919e-05	2.25673e-04
2023/03/29	14:42:41	--	ok	363.2120	43.392	0.038499	20.35	67.939	11.955	21312595.835935	4	363.9136	7.97622e-05	9.20170e-05
2023/03/29	14:42:49	ok	ok	363.1700	43.352	0.038488	20.26	67.985	11.904	20236638.824074	5	363.7301	7.97356e-05	2.92615e-04
2023/03/29	14:47:48	ok	ok	363.1320	43.409	0.038488	20.36	68.035	11.982	19689369.919427	2	363.8449	8.58536e-05	1.10471e-16
2023/03/29	14:52:48	--	ok	363.2740	43.412	0.038488	20.32	68.014	11.950	16092885.419803	4	363.9006	7.61593e-05	2.78879e-04
2023/03/29	14:52:55	--	ok	363.2400	43.423	0.038473	20.38	67.996	11.986	19991964.305821	5	363.8237	8.04275e-05	3.50413e-04
2023/03/29	14:53:02	ok	ok	363.2000	43.431	0.03846	20.36	67.982	11.972	21428697.957730	6	363.6947	8.87021e-05	5.09763e-04
2023/03/29	14:58:02	--	ok	363.2280	43.428	0.03846	20.38	67.967	11.981	15994876.360098	5	364.0452	7.09734e-05	2.68502e-04
2023/03/29	14:58:09	ok	ok	362.9100	43.326	0.038448	20.36	67.941	11.965	21958446.685824	8	363.0466	1.05191e-04	1.05359e-03
2023/03/29	15:03:09	ok	ok	362.9400	43.343	0.038448	20.38	67.926	11.973	19133319.323368	5	363.7026	7.51429e-05	2.38631e-04
2023/03/29	15:08:09	ok	ok	362.9680	43.343	0.038448	20.40	67.921	11.991	15648650.654711	5	363.8210	7.12118e-05	2.74217e-04
2023/03/29	15:13:09	ok	ok	363.0020	43.358	0.038448	20.36	67.953	11.967	16573165.213439	6	363.7879	7.56622e-05	2.41910e-04
2023/03/29	15:18:09	--	ok	363.2240	43.362	0.038448	20.39	67.907	11.979	14551321.351154	5	363.8643	7.07493e-05	3.20104e-04
2023/03/29	15:18:16	--	ok	362.7440	43.273	0.038435	20.39	67.936	11.985	21773706.127637	5	363.4809	7.70603e-05	2.52561e-04
2023/03/29	15:18:24	ok	ok	362.9340	43.272	0.038449	20.40	67.900	11.987	19260805.401900	5	363.6387	6.96636e-05	2.72359e-04
2023/03/29	15:23:23	--	ok	362.7960	43.292	0.038449	20.42	67.863	11.992	18876907.300770	6	301.7341	1.53178e-03	1.47368e-02
2023/03/29	15:23:31	ok	ok	362.8740	43.293	0.03846	20.45	67.817	12.003	20259460.346838	4	363.7164	7.00460e-05	1.31859e-04
2023/03/29	15:28:30	ok	ok	362.8520	43.284	0.03846	20.42	67.852	11.990	16981881.255572	5	363.7381	6.92429e-05	4.41066e-04
2023/03/29	15:33:30	ok	ok	362.9120	43.303	0.03846	20.43	67.854	12.000	18381457.574472	6	363.2429	9.11937e-05	5.60468e-04
2023/03/29	15:38:30	ok	ok	362.9560	43.298	0.03846	20.43	67.774	11.986	16037866.077576	5	363.2397	9.24867e-05	6.03533e-04
2023/03/29	15:43:30	ok	ok	363.0200	43.305	0.03846	20.43	67.784	11.987	16967395.953461	6	363.3809	8.72773e-05	4.42664e-04
2023/03/29	15:48:30	--	--	362.9160	43.313	0.03846	20.48	67.771	12.015	19918305.381858	5	363.9275	6.26542e-05	6.49992e-04
2023/03/29	15:48:37	ok	ok	362.9040	43.307	0.03846	20.43	67.753	11.982	21131721.846074	5	363.5916	7.77148e-05	3.75840e-04
2023/03/29	15:53:36	ok	ok	363.0200	43.311	0.03846	20.42	67.761	11.974	14210312.980032	5	363.7750	6.94942e-05	2.28560e-04
2023/03/29	15:58:36	ok	ok	362.9840	43.325	0.03846	20.46	67.749	12.000	18383308.732610	5	363.6452	7.75346e-05	2.39395e-04
2023/03/29	16:03:36	ok	ok	363.0560	43.331	0.03846	20.42	67.730	11.969	14602149.267269	5	363.7522	7.37001e-05	2.64603e-04
2023/03/29	16:08:36	ok	ok	363.0080	43.340	0.03846	20.46	67.707	11.993	16522943.531588	6	296.9602	1.78909e-03	2.17416e-02
2023/03/29	16:13:36	ok	ok	363.0080	43.344	0.03846	20.48	67.680	11.999	15619040.518994	7	282.0998	2.65663e-03	3.15810e-02
2023/03/29	16:18:36	--	ok	363.4140	43.359	0.03846	20.45	67.724	11.986	17803879.743912	5	363.8065	7.43635e-05	2.71970e-04
2023/03/29	16:18:44	ok	ok	363.0300	43.351	0.038438	20.46	67.749	12.000	17966719.550438	5	363.8697	7.25146e-05	3.26876e-04
2023/03/29	16:23:43	ok	ok	363.2000	43.366	0.038438	20.48	67.671	11.997	14690812.521592	7	363.5516	8.68163e-05	3.58144e-04
2023/03/29	16:28:43	ok	ok	363.0980	43.365	0.038438	20.49	67.620	11.998	15019383.593223	7	363.4830	9.05671e-05	5.76618e-04
2023/03/29	16:33:43	ok	ok	363.1080	43.373	0.038438	20.49	67.591	11.993	20798688.944204	6	363.4807	9.10761e-05	5.67935e-04
2023/03/29	16:38:43	ok	ok	363.0760	43.377	0.038438	20.49	67.582	11.991	17707358.153885	4	363.9849	6.89634e-05	2.14349e-04
2023/03/29	16:43:43	ok	ok	363.1440	43.391	0.038438	20.53	67.538	12.013	17145530.007923	5	363.6774	8.22238e-05	3.69496e-04
2023/03/29	16:48:43	--	ok	363.2740	43.404	0.038438	20.49	67.552	11.986	16908574.872312	5	363.4798	9.19686e-05	6.55057e-04
2023/03/29	16:48:50	ok	ok	363.0560	43.301	0.038423	20.50	67.555	11.995	21014119.121773	5	363.6423	7.49456e-05	2.27507e-04
2023/03/29	16:53:50	ok	ok	363.0360	43.306	0.038423	20.45	67.643	11.972	17290363.581485	5	363.6030	7.58191e-05	2.85267e-04
2023/03/29	16:58:50	--	--	363.0260	43.313	0.038423	20.45	67.573	11.960	19289804.484523	5	363.6495	7.30833e-05	3.14974e-04
2023/03/29	16:58:57	ok	ok	363.0240	43.321	0.038423	20.48	67.550	11.976	18814497.599928	6	363.7233	7.42990e-05	2.40916e-04
2023/03/29	17:03:57	ok	ok	363.0100	43.328	0.038423	20.48	67.550	11.976	17991585.335426	7	363.3675	8.79779e-05	3.69937e-04
2023/03/29	17:08:57	ok	ok	362.9140	43.328	0.038423	20.49	67.532	11.982	17202036.903154	4	363.6248	7.88989e-05	3.26915e-04
2023/03/29	17:13:57	ok	ok	362.9820	43.336	0.038423	20.46	67.587	11.971	17912026.692878	2	363.4693	9.92322e-05	3.98721e-16
2023/03/29	17:18:57	ok	ok	363.0040	43.337	0.038423	20.45	67.582	11.961	16923187.069912	5	363.6614	7.83064e-05	2.18699e-04
2023/03/29	17:23:57	ok	ok	363.0380	43.346	0.038423	20.49	67.478	11.973	16558121.095224	6	363.7008	7.78826e-05	2.51702e-04
2023/03/29	17:28:57	--	ok	363.2080	43.361	0.038423	20.50	67.492	11.984	18822396.063942	5	363.9415	6.85912e-05	4.38228e-04
2023/03/29	17:29:04	ok	ok	362.8800	43.271	0.038412	20.49	67.501	11.977	21122739.986997	5	363.4849	7.84295e-05	2.56933e-04
2023/03/29	17:34:04	--	ok	362.7940	43.286	0.038412	20.53	67.387	11.986	15350061.304019	4	363.6169	7.46260e-05	2.33748e-04
2023/03/29	17:34:11	ok	ok	362.8860	43.289	0.038423	20.52	67.436	11.984	19980816.889393	5	363.7047	7.14456e-05	2.10624e-04
2023/03/29	17:39:11	ok	ok	362.8720	43.288	0.038423	20.50	67.381	11.965	19255840.203941	5	363.9548	5.77538e-05	6.45374e-04
2023/03/29	17:44:11	ok	ok	362.9620	43.299	0.038423	20.55	67.378	11.994	15556568.454302	7	363.3993	8.41429e-05	3.55692e-04
2023/03/29	17:49:11	ok	ok	363.0440	43.306	0.038423	20.56	67.382	12.004	17554723.709778	5	363.5037	8.06886e-05	2.50646e-04
2023/03/29	17:54:11	ok	ok	362.8900	43.309	0.038423	20.53	67.337	11.977	17896960.812628	4	363.6653	7.49490e-05	1.51202e-04
2023/03/29	17:59:11	--	ok	363.2860	43.318	0.038423	20.55	67.369	11.992	17069987.248713	5	363.5738	7.95171e-05	2.21773e-04
2023/03/29	17:59:18	ok	ok	363.1380	43.294	0.038408	20.53	67.346	11.979	19162404.271104	8	362.9139	1.07623e-04	9.18333e-04
2023/03/29	18:04:18	ok	ok	362.8960	43.294	0.038408	20.59	67.317	12.015	17738529.595821	5	363.4844	8.15014e-05	2.62460e-04
2023/03/29	18:09:18	ok	ok	362.9520	43.297	0.038408	20.55	67.308	11.981	19967277.139936	4	363.6802	7.16565e-05	1.58912e-04
2023/03/29	18:14:18	ok	ok	362.9280	43.304	0.038408	20.55	67.277	11.976	17179804.084733	4	363.5949	7.85791e-05	2.18348e-04
2023/03/29	18:19:18	ok	ok	362.9380	43.312	0.038408	20.56	67.300	11.989	16049963.255901	4	363.7264	6.89801e-05	1.82686e-04
2023/03/29	18:24:18	ok	ok	362.9620	43.306	0.038408	20.55	67.227	11.967	17721184.171896	7	363.5404	8.16475e-05	2.29699e-04
2023/03/29	18:29:18	ok	ok	362.9040	43.312	0.038408	20.56	67.221	11.975	13731549.669413	5	364.1025	5.70644e-05	6.04036e-04
2023/03/29	18:34:18	ok	ok	363.0340	43.335	0.038408	20.58	67.263	11.996	17850991.210306	5	363.5924	7.89702e-05	3.00053e-04
2023/03/29	18:39:18	ok	ok	363.0380	43.320	0.038408	20.55	67.227	11.967	12995516.100892	5	363.7134	7.69549e-05	1.64221e-04
2023/03/29	18:44:18	ok	ok	363.0360	43.333	0.038408	20.52	67.211	11.944	16193112.001237	4	363.7301	7.48231e-05	2.29603e-04
2023/03/29	18:49:18	ok	ok	362.9760	43.342	0.038408	20.55	67.176	11.958	15027422.993643	5	363.5082	8.62142e-05	5.32271e-04
2023/03/29	18:54:18	ok	ok	362.9920	43.344	0.038408	20.56	67.156	11.964	15679935.766748	5	343.9791	1.03185e-03	3.58134e-02
2023/03/29	18:59:18	ok	ok	362.9880	43.358	0.038408	20.53	67.121	11.939	17641177.671590	6	363.3823	9.36933e-05	7.23802e-04
2023/03/29	19:04:18	ok	ok	363.0000	43.346	0.038408	20.52	67.181	11.938	17072011.006368	5	363.6070	8.10575e-05	2.81929e-04
2023/03/29	19:09:18	ok	ok	363.0620	43.363	0.038408	20.50	67.147	11.923	15635168.095423	2	363.6402	8.69564e-05	1.10533e-16
2023/03/29	19:14:18	ok	ok	363.0440	43.367	0.038408	20.49	67.143	11.913	16176630.900513	6	363.4994	8.74062e-05	6.15083e-04
2023/03/29	19:19:18	ok	ok	362.8340	43.364	0.038408	20.38	67.263	11.857	15900125.120220	2	363.3800	1.20911e-04	1.23669e-15
2023/03/29	19:24:18	ok	ok	362.9680	43.371	0.038408	20.33	67.245	11.824	20521048.899367	5	363.8411	7.27470e-05	1.60015e-04
2023/03/29	19:29:18	--	ok	363.2780	43.367	0.038408	20.31	67.230	11.801	23061925.010096	5	363.6192	8.05410e-05	4.04141e-04
2023/03/29	19:29:25	ok	ok	362.8580	43.269	0.038392	20.32	67.243	11.814	24160629.594147	8	362.8830	9.99390e-05	7.18544e-04
2023/03/29	19:34:25	--	ok	362.7940	43.273	0.038392	20.35	67.135	11.814	17426644.237416	5	363.5204	7.46851e-05	3.81582e-04
2023/03/29	19:34:32	ok	ok	363.1580	43.280	0.038403	20.39	67.103	11.838	21783030.187581	5	363.6782	6.84734e-05	3.29323e-04
2023/03/29	19:39:32	ok	ok	362.8540	43.279	0.038403	20.35	67.126	11.812	18708670.946495	4	363.4928	7.50652e-05	2.60677e-04
2023/03/29	19:44:32	ok	ok	362.9240	43.279	0.038403	20.32	67.120	11.793	17277376.445899	6	363.1401	9.38418e-05	5.53768e-04
2023/03/29	19:49:32	--	ok	362.7920	43.288	0.038403	20.33	67.070	11.793	16886601.408238	6	291.3667	2.09081e-03	1.93545e-02
2023/03/29	19:49:39	ok	ok	362.8000	43.292	0.038414	20.35	67.071	11.803	21784245.988216	6	363.3436	8.49852e-05	7.31502e-04
2023/03/29	19:54:39	--	ok	362.7720	43.297	0.038414	20.35	67.062	11.801	17695860.344264	6	363.4812	7.92859e-05	2.78451e-04
2023/03/29	19:54:46	--	ok	362.7140	43.298	0.038427	20.36	67.033	11.805	21701963.540511	5	363.7172	6.94885e-05	2.74359e-04
2023/03/29	19:54:54	ok	ok	362.9220	43.297	0.038442	20.40	66.946	11.819	18770929.730784	5	363.4599	8.12115e-05	3.35160e-04
2023/03/29	19:59:53	--	ok	363.4620	43.289	0.038442	20.31	67.053	11.770	18382934.645262	4	363.5061	7.79184e-05	2.99054e-04
2023/03/29	20:00:00	ok	ok	363.1540	43.295	0.038417	20.33	67.057	11.791	17961863.326249	6	363.7796	6.72560e-05	3.36676e-04
2023/03/29	20:04:59	--	ok	362.7460	43.294	0.038417	20.32	67.015	11.774	14090743.381876	2	363.3992	8.71032e-05	2.47324e-16
2023/03/29	20:05:07	ok	ok	362.8340	43.296	0.038431	20.35	66.987	11.788	20748497.220539	5	363.7559	6.84120e-05	2.58081e-04
2023/03/29	20:10:06	--	ok	362.6220	43.299	0.038431	20.29	66.987	11.749	18133886.525330	5	363.9459	5.70861e-05	8.04638e-04
2023/03/29	20:10:13	--	ok	362.2980	43.304	0.038451	20.31	66.989	11.759	18538850.803745	5	363.8144	6.49218e-05	4.02744e-04
2023/03/29	20:10:21	ok	ok	362.8700	43.301	0.038489	20.35	66.998	11.790	22586608.778601	9	363.0327	1.00565e-04	6.09372e-04
2023/03/29	20:15:20	ok	ok	363.1800	43.295	0.038489	20.28	66.996	11.742	19349093.181161	5	287.4061	2.32993e-03	2.76615e-02
2023/03/29	20:20:20	ok	ok	362.9140	43.297	0.038489	20.29	66.975	11.747	20736401.172395	4	363.6349	7.31158e-05	2.72879e-04
2023/03/29	20:25:20	--	--	362.9740	43.307	0.038489	20.26	67.025	11.736	18227456.414253	5	363.3631	8.34107e-05	3.99212e-04
2023/03/29	20:25:27	--	ok	362.7340	43.301	0.038489	20.26	66.993	11.730	17073796.283282	6	363.4668	8.25632e-05	6.23878e-04
2023/03/29	20:25:35	--	ok	363.5920	43.392	0.038503	20.28	67.016	11.745	20144149.202883	5	364.1677	6.32595e-05	4.37835e-04
2023/03/29	20:25:42	ok	ok	363.0720	43.363	0.038472	20.28	66.984	11.740	19258333.104442	8	363.1131	1.08105e-04	9.92993e-04
2023/03/29	20:30:42	ok	ok	363.1360	43.388	0.038472	20.29	66.975	11.747	17133725.536423	4	363.9105	7.17617e-05	2.42911e-04
2023/03/29	20:35:42	--	ok	362.7520	43.397	0.038472	20.25	66.938	11.711	15282692.141529	6	341.4125	1.17540e-03	3.32295e-02
2023/03/29	20:35:49	--	ok	363.2080	43.394	0.038485	20.25	66.938	11.711	18949990.473564	5	363.7261	8.15908e-05	3.46923e-04
2023/03/29	20:35:57	--	ok	363.4620	43.387	0.038474	20.26	66.950	11.723	20011655.045118	4	363.8987	7.32073e-05	2.53518e-04
2023/03/29	20:36:04	ok	ok	363.0480	43.359	0.038449	20.21	66.952	11.685	20508796.160794	4	363.6781	8.78595e-05	5.46522e-05
2023/03/29	20:41:04	ok	ok	363.1100	43.396	0.038449	20.24	66.946	11.704	16904794.003957	5	370.9895	-2.46783e-04	1.19012e-02
2023/03/29	20:46:04	ok	ok	363.1280	43.398	0.038449	20.26	66.950	11.723	15063688.071075	5	363.8395	7.76660e-05	3.36926e-04
2023/03/29	20:51:04	--	ok	363.2160	43.408	0.038449	20.26	66.941	11.721	16313599.341786	5	363.7449	8.16660e-05	3.26524e-04
2023/03/29	20:51:11	ok	ok	363.1280	43.414	0.038437	20.22	66.923	11.691	20651502.855045	6	363.9258	7.41939e-05	5.05423e-04
2023/03/29	20:56:11	ok	ok	363.1400	43.414	0.038437	20.19	66.938	11.673	18154433.869694	4	363.9076	7.44151e-05	2.85070e-04
2023/03/29	21:01:11	--	ok	363.2440	43.392	0.038437	20.14	67.015	11.648	23014861.659261	5	363.6104	8.62276e-05	4.68822e-04
2023/03/29	21:01:18	--	ok	363.2320	43.398	0.038424	20.16	66.998	11.664	26935266.192316	5	363.7259	7.91942e-05	3.24679e-04
2023/03/29	21:01:25	--	ok	363.6140	43.408	0.038411	20.14	67.037	11.652	25026775.497615	5	363.8891	7.51655e-05	2.37393e-04
2023/03/29	21:01:33	--	ok	362.6060	43.243	0.038378	20.14	66.993	11.645	21680031.767363	5	363.4056	7.32899e-05	1.78788e-04
2023/03/29	21:01:40	--	ok	362.5720	43.239	0.038399	20.11	67.001	11.626	26815684.289478	7	363.0159	8.67237e-05	4.31010e-04
2023/03/29	21:01:48	ok	ok	362.8500	43.237	0.038422	20.08	66.973	11.603	27389268.103926	5	363.3047	7.20324e-05	2.31259e-04
2023/03/29	21:06:47	--	ok	362.5960	43.253	0.038422	20.07	67.034	11.605	21004390.648226	4	363.3379	7.57116e-05	2.53890e-04
2023/03/29	21:06:54	--	ok	362.7040	43.253	0.038444	20.07	67.047	11.607	25514356.017476	6	363.0646	8.60750e-05	4.99365e-04
2023/03/29	21:07:01	--	ok	362.6980	43.253	0.03846	20.11	66.946	11.616	24589367.280356	5	363.3517	7.52462e-05	1.95744e-04
2023/03/29	21:07:08	--	ok	362.7140	43.246	0.038477	20.07	66.906	11.582	26885767.707517	6	363.1425	8.25471e-05	3.40858e-04
2023/03/29	21:07:16	ok	ok	362.9500	43.286	0.038492	20.00	67.056	11.559	23318616.537969	5	363.6089	7.42299e-05	2.66701e-04
2023/03/29	21:12:15	ok	ok	362.8780	43.326	0.038492	20.14	66.950	11.637	25319766.968261	5	363.3835	8.65900e-05	4.85270e-04
2023/03/29	21:17:15	ok	ok	362.9740	43.331	0.038492	20.08	66.920	11.594	23918804.969333	5	363.6955	7.30657e-05	3.24796e-04
2023/03/29	21:22:16	ok	ok	363.0520	43.343	0.038492	20.11	66.902	11.609	18397836.074673	7	363.3359	8.83061e-05	4.66464e-04
2023/03/29	21:27:15	ok	ok	363.1180	43.341	0.038492	20.12	66.915	11.622	18996273.636339	5	363.6591	7.59726e-05	2.57375e-04
2023/03/29	21:32:15	--	ok	363.2880	43.354	0.038492	20.11	66.841	11.598	21171561.933939	5	364.0239	5.91333e-05	6.65225e-04
2023/03/29	21:32:23	ok	ok	362.9640	43.338	0.038477	20.12	66.874	11.615	24555489.034444	5	363.7048	7.62864e-05	2.66143e-04
2023/03/29	21:37:23	--	ok	363.3520	43.338	0.038477	20.09	66.882	11.596	18099564.283743	4	363.7481	7.36622e-05	1.78335e-04
2023/03/29	21:37:30	ok	ok	363.0460	43.340	0.038458	20.09	66.838	11.589	23782429.336563	6	363.5873	8.03297e-05	2.82994e-04
2023/03/29	21:42:30	ok	ok	362.9520	43.358	0.038458	20.09	66.882	11.596	17796197.864447	5	363.5825	8.28131e-05	2.46634e-04
2023/03/29	21:47:30	ok	ok	363.0340	43.350	0.038458	20.09	66.818	11.585	21475088.227637	5	363.4585	8.69402e-05	4.45787e-04
2023/03/29	21:52:30	ok	ok	362.9880	43.361	0.038458	20.11	66.893	11.607	19140282.389809	5	363.5141	8.49073e-05	4.28565e-04
2023/03/29	21:57:30	ok	ok	363.0980	43.349	0.038458	20.08	66.824	11.577	20849438.978735	6	363.5966	8.00737e-05	3.37202e-04
2023/03/29	22:02:30	ok	ok	363.0020	43.354	0.038458	20.09	66.827	11.587	22865575.452576	4	363.7880	7.10702e-05	1.35361e-04
2023/03/29	22:07:30	ok	ok	362.9940	43.359	0.038458	20.08	66.845	11.581	17678444.274793	5	364.1656	5.62164e-05	6.99882e-04
2023/03/29	22:12:30	ok	ok	363.0580	43.369	0.038458	20.08	66.763	11.567	20950949.970454	4	363.8075	7.27539e-05	2.58679e-04
2023/03/29	22:17:30	ok	ok	363.1420	43.370	0.038458	20.05	66.777	11.549	17691933.312803	5	363.5010	8.69813e-05	4.71034e-04
2023/03/29	22:22:30	--	--	362.9280	43.376	0.038458	20.07	66.790	11.562	19455598.738644	3	364.0272	6.20002e-05	2.86693e-05
2023/03/29	22:22:37	ok	ok	362.9320	43.377	0.038458	20.05	66.799	11.553	24630643.600238	4	363.6776	8.01616e-05	2.90432e-04
2023/03/29	22:27:36	ok	ok	362.9740	43.374	0.038458	19.98	66.915	11.526	24822033.830258	5	340.1350	1.23142e-03	4.28994e-02
2023/03/29	22:32:36	ok	ok	363.0600	43.374	0.038458	19.95	66.929	11.507	23076655.661880	8	363.2541	9.86856e-05	8.84055e-04
2023/03/29	22:37:36	ok	ok	363.0180	43.369	0.038458	19.89	66.955	11.474	25470578.761799	4	363.7488	7.53111e-05	2.13638e-04
2023/03/29	22:42:36	ok	ok	363.0640	43.383	0.038458	19.94	66.810	11.478	21901953.294590	4	363.8156	7.23427e-05	2.49720e-04
2023/03/29	22:47:36	ok	ok	363.0980	43.392	0.038458	20.00	66.810	11.517	24668415.191279	8	363.3158	9.79394e-05	7.53437e-04
2023/03/29	22:52:36	--	ok	363.2440	43.397	0.038458	20.01	66.781	11.521	22329915.800144	5	363.6941	8.02376e-05	3.02300e-04
2023/03/29	22:52:44	ok	ok	363.0540	43.394	0.038445	19.97	66.796	11.497	22346624.491584	5	363.9404	6.93882e-05	3.12683e-04
2023/03/29	22:57:43	ok	ok	363.0800	43.406	0.038445	20.03	66.783	11.532	22190899.181783	5	363.7347	7.98223e-05	3.03651e-04
2023/03/29	23:02:43	--	ok	363.2160	43.401	0.038445	19.97	66.796	11.497	19921247.024807	7	363.5695	8.66926e-05	7.44840e-04
2023/03/29	23:02:50	ok	ok	363.1080	43.414	0.038433	19.98	66.754	11.498	25081315.812434	5	363.8413	7.53833e-05	3.13934e-04
2023/03/29	23:07:50	ok	ok	363.0600	43.407	0.038433	19.98	66.723	11.493	18860677.058069	5	363.7038	8.21410e-05	3.20719e-04
2023/03/29	23:12:50	ok	ok	363.0340	43.401	0.038433	19.97	66.786	11.495	19908527.370075	5	372.3057	-3.01922e-04	1.39685e-02
2023/03/29	23:17:50	ok	ok	362.9260	43.417	0.038433	20.04	66.722	11.531	20944679.114323	5	363.9129	7.37387e-05	2.84695e-04
2023/03/29	23:22:50	ok	ok	363.1800	43.417	0.038433	20.00	66.737	11.505	21183933.922744	5	364.0886	6.59519e-05	4.65530e-04
2023/03/29	23:27:50	ok	ok	363.0280	43.416	0.038433	19.98	66.764	11.500	19915305.516937	4	363.8675	7.63066e-05	2.70899e-04
2023/03/29	23:32:50	ok	ok	363.1380	43.426	0.038433	20.01	66.676	11.503	17902137.777741	5	364.0771	6.60104e-05	3.34385e-04
2023/03/29	23:37:50	ok	ok	363.2000	43.431	0.038433	19.95	66.667	11.462	22419793.389733	4	363.9568	7.38448e-05	2.42162e-04
2023/03/29	23:42:50	--	ok	363.2720	43.442	0.038433	19.97	66.763	11.491	19003298.004654	4	364.0092	7.13875e-05	2.03709e-04
2023/03/29	23:42:57	--	ok	363.2400	43.442	0.038418	20.01	66.728	11.512	21205335.341471	5	364.0883	7.02064e-05	1.73247e-04
2023/03/29	23:43:05	--	ok	363.2760	43.447	0.038405	20.01	66.641	11.497	22689240.057107	5	363.8580	8.13781e-05	4.44907e-04
2023/03/29	23:43:12	--	ok	363.2300	43.434	0.038391	20.00	66.682	11.495	21565225.984910	5	363.8913	7.78930e-05	1.87221e-04
2023/03/29	23:43:19	ok	ok	362.8840	43.314	0.038378	19.97	66.604	11.464	21817093.855230	5	363.7436	7.18803e-05	2.42555e-04
2023/03/29	23:48:19	--	ok	363.2720	43.346	0.038378	19.95	66.687	11.465	16058121.080794	6	363.3018	9.47657e-05	5.58813e-04
2023/03/29	23:48:26	--	ok	362.5700	43.261	0.038364	19.97	66.680	11.477	19378692.846266	5	363.3839	7.63183e-05	2.61945e-04
2023/03/29	23:48:33	--	ok	362.4800	43.263	0.038387	19.95	66.654	11.460	22022033.520298	6	363.2322	8.49253e-05	4.39255e-04
2023/03/29	23:48:41	--	ok	362.6760	43.253	0.038415	19.95	66.632	11.456	20618054.093673	6	363.2353	8.17008e-05	4.87770e-04
2023/03/29	23:48:48	--	ok	362.6660	43.246	0.038432	19.95	66.612	11.452	22570718.969659	6	363.1158	8.61382e-05	5.18536e-04
2023/03/29	23:48:56	--	ok	362.5300	43.241	0.03845	19.89	66.687	11.428	20719278.217629	5	363.1460	8.32623e-05	3.99214e-04
2023/03/29	23:49:03	--	ok	362.7500	43.269	0.038476	19.85	66.809	11.420	20868179.504973	5	363.3303	8.20697e-05	3.10544e-04
2023/03/29	23:49:10	ok	ok	363.0820	43.373	0.038489	19.81	66.897	11.408	21638443.499885	5	363.7864	7.62850e-05	2.96739e-04
2023/03/29	23:54:10	ok	ok	363.1820	43.417	0.038489	19.95	66.676	11.464	18066876.898968	4	363.9642	7.17910e-05	1.97539e-04
2023/03/29	23:59:10	ok	ok	363.1520	43.420	0.038489	19.88	66.783	11.435	20831046.323002	5	363.7438	7.97821e-05	4.60536e-04
2023/03/30	00:04:10	--	ok	363.4840	43.417	0.038489	19.78	66.838	11.379	26095133.540976	5	364.5202	4.59048e-05	1.12772e-03
2023/03/30	00:04:17	--	ok	363.3920	43.401	0.038464	19.84	66.795	11.409	28074036.961390	5	363.7290	7.87604e-05	3.63199e-04
2023/03/30	00:04:25	--	ok	363.3920	43.388	0.038443	19.78	66.732	11.361	27005509.011083	5	363.7058	7.95476e-05	3.19254e-04
2023/03/30	00:04:32	ok	ok	363.0340	43.362	0.038421	19.77	66.783	11.360	29989335.546658	6	296.6283	1.80805e-03	2.47416e-02
2023/03/30	00:09:31	--	ok	363.3680	43.389	0.038421	19.78	66.773	11.368	21900770.485698	5	363.5745	8.58006e-05	4.86506e-04
2023/03/30	00:09:38	--	ok	363.3340	43.390	0.038402	19.77	66.772	11.359	28797601.815727	6	363.6351	8.39898e-05	5.15352e-04
2023/03/30	00:09:46	--	ok	363.3640	43.380	0.038384	19.77	66.772	11.359	26098874.159939	5	363.8063	7.62651e-05	2.63983e-04
2023/03/30	00:09:53	--	ok	362.7260	43.252	0.038364	19.75	66.781	11.350	26231195.138998	5	363.4218	7.39593e-05	3.03314e-04
2023/03/30	00:10:01	ok	ok	362.9600	43.244	0.038378	19.75	66.792	11.351	26324373.884613	5	363.4137	7.26770e-05	4.51633e-04
2023/03/30	00:15:00	--	--	363.0240	43.260	0.038378	19.81	66.726	11.379	24952025.709655	5	363.6655	6.35180e-05	3.64898e-04
2023/03/30	00:15:07	ok	ok	363.0120	43.263	0.038378	19.78	66.755	11.365	27464026.731380	4	363.3830	8.33374e-05	5.14887e-05
2023/03/30	00:20:07	--	ok	362.7860	43.268	0.038378	19.81	66.737	11.381	24511609.334299	5	363.5193	7.33259e-05	1.82396e-04
2023/03/30	00:20:14	ok	ok	363.0180	43.282	0.03839	19.80	66.735	11.370	30432846.384804	6	363.0500	9.55544e-05	6.31914e-04
2023/03/30	00:25:14	--	ok	363.2100	43.270	0.03839	19.80	66.746	11.372	23089498.300204	6	363.4907	7.25850e-05	4.25898e-04
2023/03/30	00:25:21	--	ok	362.6640	43.270	0.038379	19.81	66.749	11.383	25360918.612141	5	363.3111	8.09216e-05	4.12214e-04
2023/03/30	00:25:29	ok	ok	362.8180	43.270	0.038397	19.82	66.719	11.387	25803809.500050	6	282.9529	2.58650e-03	3.24657e-02
2023/03/30	00:30:28	ok	ok	362.8680	43.276	0.038397	19.81	66.717	11.378	25426633.353689	4	363.5548	7.32310e-05	2.06942e-04
2023/03/30	00:35:28	ok	ok	362.8200	43.269	0.038397	19.80	66.694	11.363	24736741.119079	5	363.2736	8.52975e-05	3.18407e-04
2023/03/30	00:40:28	ok	ok	362.8960	43.276	0.038397	19.77	66.699	11.346	26011508.751492	7	362.8011	1.05401e-04	1.05640e-03
2023/03/30	00:45:28	ok	ok	362.8580	43.281	0.038397	19.81	66.685	11.372	23908771.752748	6	363.9259	5.32132e-05	6.77656e-04
2023/03/30	00:50:28	ok	ok	362.8900	43.289	0.038397	19.82	66.728	11.388	21128254.949037	6	363.0886	9.35817e-05	5.55209e-04
2023/03/30	00:55:29	ok	ok	363.1060	43.286	0.038397	19.81	66.717	11.378	21082113.359562	8	363.0803	9.42817e-05	9.48525e-04
2023/03/30	01:00:28	ok	ok	363.0180	43.293	0.038397	19.80	66.650	11.356	22789309.652645	5	292.3473	2.04493e-03	1.94861e-02
2023/03/30	01:05:28	--	ok	363.4120	43.301	0.038397	19.81	66.664	11.369	23505104.536161	5	363.4900	8.03779e-05	2.53055e-04
2023/03/30	01:05:35	ok	ok	362.9960	43.313	0.038375	19.81	66.696	11.374	27009998.438514	6	363.6123	7.45831e-05	3.88350e-04
2023/03/30	01:10:35	ok	ok	363.0020	43.306	0.038375	19.82	66.654	11.376	22432904.885685	5	363.6088	7.25790e-05	2.19718e-04
2023/03/30	01:15:35	ok	ok	362.9520	43.309	0.038375	19.81	66.644	11.365	25093546.791931	5	363.3537	8.48304e-05	3.71520e-04
2023/03/30	01:20:35	ok	ok	362.9080	43.305	0.038375	19.82	66.635	11.373	24716501.193966	4	364.1132	5.39398e-05	2.26167e-04
2023/03/30	01:25:35	ok	ok	362.9620	43.299	0.038375	19.70	66.719	11.302	21609759.094162	5	363.6168	7.36252e-05	3.09848e-04
2023/03/30	01:30:35	ok	ok	363.1960	43.309	0.038375	19.64	66.838	11.285	24420401.377217	5	363.4958	7.87026e-05	2.60095e-04
2023/03/30	01:35:35	ok	ok	363.1800	43.301	0.038375	19.57	66.827	11.237	23822165.988270	5	363.6584	7.11491e-05	1.83376e-04
2023/03/30	01:40:35	ok	ok	363.1740	43.315	0.038375	19.64	66.677	11.258	22559773.042807	5	371.7945	-2.91900e-04	1.34693e-02
2023/03/30	01:45:35	--	--	362.9000	43.313	0.038375	19.67	66.735	11.287	19949212.258185	5	363.5642	7.61926e-05	2.76254e-04
2023/03/30	01:45:42	ok	ok	362.9600	43.323	0.038375	19.68	66.676	11.286	25012797.721569	5	363.3261	8.84167e-05	6.35482e-04
2023/03/30	01:50:41	ok	ok	362.8960	43.308	0.038375	19.67	66.641	11.271	23214501.023180	6	285.9889	2.41064e-03	2.55959e-02
2023/03/30	01:55:41	ok	ok	363.0200	43.326	0.038375	19.70	66.635	11.288	22630262.103330	5	363.4366	8.30368e-05	4.59799e-04
2023/03/30	02:00:41	ok	ok	362.9780	43.318	0.038375	19.70	66.645	11.289	22880763.553813	5	363.4574	8.24507e-05	3.39473e-04
2023/03/30	02:05:41	ok	ok	362.9640	43.329	0.038375	19.67	66.662	11.275	16272340.226803	13	363.0953	8.01649e-05	9.27371e-04
2023/03/30	02:10:41	ok	ok	362.9860	43.335	0.038375	19.68	66.621	11.276	24637804.175256	5	363.4249	8.65192e-05	3.57325e-04
2023/03/30	02:15:41	ok	ok	363.0000	43.331	0.038375	19.70	66.581	11.278	22952509.418230	5	364.0470	5.64897e-05	7.17282e-04
2023/03/30	02:20:41	ok	ok	362.9580	43.322	0.038375	19.68	66.612	11.275	29345344.360746	6	363.4870	8.35412e-05	5.27696e-04
2023/03/30	02:25:41	ok	ok	363.0080	43.340	0.038375	19.68	66.600	11.273	25434795.837628	5	363.9975	6.15828e-05	2.48022e-04
2023/03/30	02:30:41	ok	ok	363.0240	43.338	0.038375	19.64	66.593	11.244	15420822.533350	10	363.2119	7.97890e-05	6.93699e-04
2023/03/30	02:35:41	ok	ok	363.0480	43.341	0.038375	19.65	66.616	11.256	22411583.558969	5	363.5834	7.96628e-05	3.23172e-04
2023/03/30	02:40:41	ok	ok	363.0100	43.341	0.038375	19.64	66.572	11.240	21019763.619508	5	364.1563	5.27678e-05	6.93554e-04
2023/03/30	02:45:41	ok	ok	362.9900	43.338	0.038375	19.56	66.653	11.197	22596153.868188	5	363.2172	9.62605e-05	6.92292e-04
2023/03/30	02:50:41	--	ok	363.3940	43.329	0.038375	19.50	66.687	11.166	21674543.805665	4	363.4444	9.21173e-05	6.25702e-05
2023/03/30	02:50:48	ok	ok	362.8480	43.268	0.038354	19.50	66.676	11.164	25886405.003092	5	363.5383	7.01285e-05	2.76282e-04
2023/03/30	02:55:48	--	ok	362.6660	43.270	0.038354	19.49	66.685	11.157	23915704.493727	5	363.3924	7.59379e-05	2.17142e-04
2023/03/30	02:55:55	ok	ok	363.0040	43.277	0.038371	19.47	66.682	11.148	26458471.124031	4	363.6024	6.89621e-05	1.82716e-04
2023/03/30	03:00:55	ok	ok	362.8920	43.276	0.038371	19.53	66.595	11.170	22320052.390817	5	363.4017	7.61779e-05	2.51827e-04
2023/03/30	03:05:55	ok	ok	362.8240	43.274	0.038371	19.57	66.581	11.196	22139634.482546	4	363.4079	7.81170e-05	2.96870e-04
2023/03/30	03:10:55	--	ok	363.2360	43.279	0.038371	19.57	66.581	11.196	20354328.162580	5	363.4500	7.56660e-05	2.17238e-04
2023/03/30	03:11:02	ok	ok	363.1360	43.286	0.038359	19.56	66.558	11.181	28954970.825468	5	363.3862	8.10594e-05	3.66103e-04
2023/03/30	03:16:01	ok	ok	362.8000	43.282	0.038359	19.58	66.540	11.198	23407794.338211	5	363.2682	8.53709e-05	3.21577e-04
2023/03/30	03:21:01	ok	ok	362.8620	43.294	0.038359	19.54	66.481	11.160	22131267.284117	4	363.6792	6.78672e-05	1.84692e-04
2023/03/30	03:26:01	ok	ok	363.0720	43.286	0.038359	19.57	66.497	11.182	21756294.264109	5	363.5832	7.26592e-05	2.35335e-04
2023/03/30	03:31:01	ok	ok	362.9880	43.283	0.038359	19.56	66.461	11.165	23464722.901590	5	445.6699	-1.92889e-03	2.15840e-02
2023/03/30	03:36:01	ok	ok	362.9840	43.298	0.038359	19.52	66.476	11.141	19013371.238212	5	363.5466	7.56268e-05	2.70709e-04
2023/03/30	03:41:01	ok	ok	363.1140	43.304	0.038359	19.53	66.479	11.151	20938034.650988	5	363.7369	6.70273e-05	2.61865e-04
2023/03/30	03:46:01	ok	ok	362.9340	43.299	0.038359	19.52	66.476	11.141	20627174.987097	4	363.6380	7.16547e-05	2.27820e-04
2023/03/30	03:51:01	--	ok	363.4080	43.301	0.038359	19.50	66.462	11.129	22426885.945547	4	363.6464	6.98472e-05	1.97302e-04
2023/03/30	03:51:08	ok	ok	362.9380	43.230	0.038337	19.53	66.458	11.147	23948242.438593	4	363.2660	7.48086e-05	1.89114e-04
2023/03/30	03:56:08	ok	ok	363.0780	43.230	0.038337	19.53	66.490	11.152	21589997.767301	5	363.2926	7.20433e-05	2.87577e-04
2023/03/30	04:01:08	ok	ok	362.9160	43.232	0.038337	19.47	66.545	11.125	21549719.944572	4	363.3010	7.21202e-05	2.66073e-04
2023/03/30	04:06:08	ok	ok	362.9060	43.229	0.038337	19.39	66.613	11.081	18571031.149292	5	363.4476	6.35114e-05	4.76906e-04
2023/03/30	04:11:08	--	ok	362.4960	43.225	0.038337	19.32	66.667	11.044	21675356.165819	6	362.8877	8.82798e-05	3.86918e-04
2023/03/30	04:11:15	ok	ok	363.0120	43.229	0.038364	19.32	66.645	11.041	23687197.657160	4	363.3412	6.87753e-05	1.89462e-04
2023/03/30	04:16:15	ok	ok	362.9700	43.232	0.038364	19.36	66.548	11.052	19348810.000380	5	363.2553	7.33162e-05	3.22164e-04
2023/03/30	04:21:15	--	ok	362.7540	43.235	0.038364	19.36	66.503	11.045	22166363.063399	5	362.8194	9.55538e-05	1.05168e-03
2023/03/30	04:21:22	--	ok	362.6080	43.232	0.038377	19.37	66.506	11.054	24107165.034408	3	363.5938	6.11142e-05	1.35207e-04
2023/03/30	04:21:30	ok	ok	362.9580	43.233	0.038398	19.37	66.485	11.051	30657830.683829	4	363.5826	5.94606e-05	1.10008e-04
2023/03/30	04:26:29	--	ok	362.5800	43.234	0.038398	19.37	66.453	11.045	21020009.247754	6	371.7672	-3.04995e-04	1.19316e-02
2023/03/30	04:26:36	ok	ok	362.8780	43.242	0.038421	19.39	66.433	11.051	23735728.732761	4	363.8379	5.31239e-05	2.90236e-04
2023/03/30	04:31:36	--	ok	362.7080	43.232	0.038421	19.37	66.453	11.045	23278634.638896	5	363.1945	7.86173e-05	3.88916e-04
2023/03/30	04:31:43	--	ok	362.6100	43.232	0.038437	19.36	66.429	11.033	25207963.027543	5	363.2298	8.62288e-05	9.92581e-05
2023/03/30	04:31:51	ok	ok	363.1480	43.323	0.038458	19.36	66.484	11.042	23452952.022693	5	343.6369	1.04303e-03	3.62657e-02
2023/03/30	04:36:50	ok	ok	362.8600	43.313	0.038458	19.34	66.438	11.024	15715702.279121	9	363.1886	7.82589e-05	6.75058e-04
2023/03/30	04:41:50	ok	ok	363.1840	43.319	0.038458	19.34	66.470	11.029	21341392.351765	7	363.2690	9.04252e-05	3.80239e-04
2023/03/30	04:46:50	ok	ok	362.9340	43.314	0.038458	19.32	66.467	11.011	21300072.025812	4	363.8802	6.28333e-05	1.63209e-04
2023/03/30	04:51:50	ok	ok	363.1600	43.323	0.038458	19.32	66.456	11.010	24114614.202652	5	363.4870	8.08566e-05	2.71549e-04
2023/03/30	04:56:50	ok	ok	362.9260	43.324	0.038458	19.32	66.476	11.013	21112771.957070	5	363.5408	7.80338e-05	3.44972e-04
2023/03/30	05:01:50	--	ok	363.3200	43.323	0.038458	19.30	66.398	10.990	21347101.329878	5	363.7867	6.66042e-05	1.48065e-04
2023/03/30	05:01:57	ok	ok	362.9220	43.324	0.038441	19.26	66.456	10.972	26719714.917293	7	363.5535	7.56256e-05	4.38790e-04
2023/03/30	05:06:57	ok	ok	362.9600	43.332	0.038441	19.27	66.406	10.972	23548726.763943	6	363.5655	7.83495e-05	3.86853e-04
2023/03/30	05:11:57	ok	ok	363.0340	43.331	0.038441	19.22	66.493	10.950	24717666.479678	5	363.3985	8.51904e-05	6.35609e-04
2023/03/30	05:16:57	ok	ok	362.8680	43.327	0.038441	19.13	66.531	10.901	21077204.735098	5	363.7429	6.86715e-05	1.28056e-04
2023/03/30	05:21:57	ok	ok	363.0760	43.321	0.038441	19.05	66.548	10.849	19210348.732530	5	363.3530	8.35505e-05	4.00723e-04
2023/03/30	05:26:57	--	ok	363.2280	43.317	0.038441	19.07	66.543	10.867	21497612.256117	6	363.5494	7.65245e-05	1.82733e-04
2023/03/30	05:27:04	ok	ok	362.9460	43.326	0.038429	19.09	66.513	10.871	22378605.399837	6	363.5353	7.79106e-05	2.48645e-04
2023/03/30	05:32:04	ok	ok	362.9920	43.317	0.038429	19.09	66.429	10.857	24567144.567917	5	363.5475	7.66407e-05	2.70190e-04
2023/03/30	05:37:04	ok	ok	362.9120	43.323	0.038429	19.09	66.416	10.855	23423337.583093	5	364.2773	4.49390e-05	8.49742e-04
2023/03/30	05:42:04	ok	ok	363.1980	43.329	0.038429	19.07	66.383	10.841	20271242.373380	5	363.6158	7.60376e-05	2.44581e-04
2023/03/30	05:47:04	--	ok	363.3060	43.331	0.038429	19.06	66.369	10.831	22500993.554528	5	363.5519	7.79541e-05	3.16334e-04
2023/03/30	05:47:11	ok	ok	363.1120	43.328	0.038412	19.06	66.403	10.836	24060090.074888	4	363.7161	7.14809e-05	1.49394e-04
2023/03/30	05:52:11	--	ok	363.4040	43.325	0.038412	19.07	66.383	10.841	19699981.784484	3	363.4477	8.84160e-05	6.45536e-05
2023/03/30	05:52:18	ok	ok	362.8820	43.328	0.03839	19.03	66.375	10.813	25215625.301366	4	363.6889	6.99286e-05	1.91626e-04
2023/03/30	05:57:18	--	ok	363.2840	43.329	0.03839	19.01	66.403	10.800	20652899.086160	5	363.4972	7.92161e-05	2.79240e-04
2023/03/30	05:57:25	ok	ok	363.0100	43.316	0.038375	19.02	66.361	10.802	21976940.555762	5	363.6290	7.34113e-05	2.09856e-04
2023/03/30	06:02:25	ok	ok	362.8340	43.328	0.038375	18.99	66.369	10.785	23360228.477534	4	363.7391	6.81366e-05	7.84195e-05
2023/03/30	06:07:25	ok	ok	363.1160	43.329	0.038375	19.01	66.360	10.793	24837230.878060	5	363.4597	8.21623e-05	3.20646e-04
2023/03/30	06:12:25	--	ok	363.4220	43.329	0.038375	18.99	66.328	10.778	23104681.620202	7	363.4467	8.33720e-05	3.42086e-04
2023/03/30	06:12:33	--	ok	363.2420	43.318	0.038353	18.99	66.316	10.776	25375509.747354	6	363.1790	9.49459e-05	5.79527e-04
2023/03/30	06:12:40	--	ok	362.6600	43.238	0.03834	19.03	66.282	10.798	24509377.491054	8	362.7794	9.94104e-05	7.31636e-04
2023/03/30	06:12:47	--	ok	362.6160	43.231	0.038358	19.01	66.278	10.780	22047189.358670	6	363.0389	8.86265e-05	3.37216e-04
2023/03/30	06:12:55	--	ok	363.3760	43.221	0.038378	18.95	66.342	10.753	23532821.837510	5	363.1167	8.11700e-05	3.08942e-04
2023/03/30	06:13:02	--	ok	362.7760	43.218	0.038359	18.88	66.531	10.740	25186334.979321	6	363.1451	7.66036e-05	3.98593e-04
2023/03/30	06:13:09	--	ok	362.5140	43.220	0.03837	18.86	66.613	10.744	23172089.995511	2	363.0083	9.11287e-05	2.21452e-16
2023/03/30	06:13:17	ok	ok	362.8060	43.221	0.038396	18.82	66.607	10.716	26628756.349423	5	363.2286	7.56789e-05	2.84320e-04
2023/03/30	06:18:16	ok	ok	363.1780	43.239	0.038396	18.99	66.284	10.771	21817995.311541	6	363.4545	6.98279e-05	2.24238e-04
2023/03/30	06:23:16	ok	ok	362.9400	43.251	0.038396	18.99	66.337	10.779	19913572.928872	4	363.3434	7.43930e-05	1.83421e-04
2023/03/30	06:28:16	--	ok	362.5640	43.242	0.038396	18.92	66.325	10.733	19304154.949188	5	363.5309	6.78075e-05	2.07259e-04
2023/03/30	06:28:24	--	ok	363.2540	43.246	0.03842	18.93	66.296	10.737	27757780.651205	5	363.1127	8.56558e-05	5.85543e-04
2023/03/30	06:28:31	--	ok	362.7220	43.239	0.038407	18.93	66.242	10.729	26593435.407770	4	363.2990	8.45150e-05	5.58807e-05
2023/03/30	06:28:38	--	ok	362.6360	43.238	0.038421	18.92	66.273	10.725	27771149.785369	5	363.3309	7.40753e-05	1.64037e-04
2023/03/30	06:28:45	ok	ok	362.9980	43.229	0.038441	18.91	66.325	10.725	22967790.368173	8	363.0229	8.78888e-05	5.12368e-04
2023/03/30	06:33:45	--	ok	362.6980	43.239	0.038441	18.82	66.458	10.692	22558547.393893	4	363.4819	6.65915e-05	1.40408e-04
2023/03/30	06:33:53	--	ok	363.2340	43.322	0.038457	18.85	66.410	10.702	25374759.714898	7	363.2847	9.01643e-05	4.21025e-04
2023/03/30	06:34:00	ok	ok	362.9920	43.325	0.038445	18.83	66.343	10.682	24895836.845534	5	363.7220	6.89380e-05	1.30922e-04
2023/03/30	06:38:59	ok	ok	363.0640	43.318	0.038445	18.81	66.392	10.673	23823503.582298	6	363.7261	6.93287e-05	2.85961e-04
2023/03/30	06:43:59	ok	ok	362.8740	43.323	0.038445	18.85	66.334	10.689	22048412.696783	5	363.5858	7.36700e-05	1.85909e-04
2023/03/30	06:48:59	ok	ok	362.8640	43.325	0.038445	18.88	66.339	10.709	20196691.841331	6	363.2277	9.11005e-05	6.25257e-04
2023/03/30	06:53:59	--	ok	363.4820	43.335	0.038445	18.91	66.355	10.730	20951601.715799	5	347.6597	8.36817e-04	2.86947e-02
2023/03/30	06:54:06	ok	ok	363.1600	43.339	0.038419	18.91	66.366	10.732	23760096.008734	6	363.4442	8.37376e-05	4.31030e-04
2023/03/30	06:59:06	--	ok	363.4240	43.348	0.038419	18.89	66.342	10.718	19560788.997625	7	363.3423	8.79278e-05	5.28128e-04
2023/03/30	06:59:13	--	ok	363.5160	43.342	0.038396	18.93	66.319	10.741	24121827.151413	5	363.8549	6.66557e-05	7.92173e-05
2023/03/30	06:59:20	ok	ok	363.0240	43.350	0.038368	18.96	66.279	10.753	21979590.660212	5	363.4905	8.46446e-05	5.36045e-04
2023/03/30	07:04:20	--	ok	363.2580	43.343	0.038368	18.92	66.284	10.727	19743787.484106	5	363.4875	8.13674e-05	3.73212e-04
2023/03/30	07:04:27	ok	ok	362.9360	43.352	0.038354	18.93	66.307	10.739	24879836.859615	5	363.9733	6.03847e-05	3.71723e-04
2023/03/30	07:09:27	ok	ok	363.0100	43.347	0.038354	18.93	66.328	10.742	21808013.891565	5	363.6217	7.80896e-05	2.59060e-04
2023/03/30	07:14:27	ok	ok	363.1460	43.339	0.038354	18.96	66.311	10.758	22371817.115939	5	363.8711	6.62549e-05	1.15737e-04
2023/03/30	07:19:27	ok	ok	363.0000	43.353	0.038354	18.96	66.334	10.762	21447866.552457	4	363.7213	7.36980e-05	1.96353e-04
2023/03/30	07:24:27	ok	ok	363.1380	43.362	0.038354	18.96	66.311	10.758	22347055.694039	5	363.7136	7.39889e-05	2.02416e-04
2023/03/30	07:29:27	--	ok	363.2880	43.360	0.038354	18.96	66.279	10.753	22638475.683640	5	363.1932	9.83348e-05	1.10202e-03
2023/03/30	07:29:34	ok	ok	363.1200	43.260	0.038339	18.98	66.293	10.764	22260285.118502	5	363.4655	7.46999e-05	2.11060e-04
2023/03/30	07:34:34	--	ok	362.6960	43.257	0.038339	18.96	66.291	10.755	18875242.820510	5	363.3409	7.90496e-05	2.74369e-04
2023/03/30	07:34:41	ok	ok	362.8220	43.269	0.038355	18.99	66.252	10.766	25806375.924888	8	362.9371	9.87702e-05	7.89577e-04
2023/03/30	07:39:41	--	ok	363.5640	43.268	0.038355	19.02	66.268	10.787	19493595.820962	4	363.4352	7.53423e-05	2.46949e-04
2023/03/30	07:39:49	--	ok	362.7080	43.219	0.038325	19.01	66.265	10.778	24971995.163125	5	362.6898	1.08870e-04	1.71253e-04
2023/03/30	07:39:56	--	ok	362.7960	43.218	0.03834	19.03	66.154	10.777	22834803.959921	4	363.1386	7.76456e-05	1.78466e-04
2023/03/30	07:40:03	ok	ok	363.1640	43.214	0.038351	19.02	66.131	10.765	23000924.476604	5	363.0773	7.90749e-05	3.05579e-04
2023/03/30	07:45:03	ok	ok	362.8060	43.220	0.038351	19.03	66.229	10.789	20791610.847948	5	362.6796	9.88936e-05	9.40946e-04
2023/03/30	07:50:03	--	ok	362.6460	43.219	0.038351	19.05	66.220	10.796	17760136.183856	4	363.2271	7.57324e-05	2.60112e-04
2023/03/30	07:50:10	--	ok	362.7400	43.222	0.03837	19.03	66.270	10.796	24032719.706981	5	363.2010	7.56621e-05	2.23222e-04
2023/03/30	07:50:17	ok	ok	363.1080	43.224	0.038384	19.05	66.209	10.794	25647782.040660	5	363.1551	7.98075e-05	3.91882e-04
2023/03/30	07:55:17	ok	ok	362.9240	43.224	0.038384	19.05	66.284	10.806	20081326.576208	5	347.9651	8.03502e-04	2.75782e-02
2023/03/30	08:00:17	--	ok	362.5720	43.225	0.038384	19.05	66.314	10.811	21506911.801506	5	363.3484	6.94095e-05	2.44390e-04
2023/03/30	08:00:24	--	ok	362.5980	43.231	0.038407	19.03	66.270	10.796	25564402.642843	5	363.2722	7.40252e-05	2.55746e-04
2023/03/30	08:00:32	ok	ok	363.1180	43.222	0.038429	19.06	66.242	10.810	22761252.345839	5	363.3895	6.94037e-05	2.17503e-04
2023/03/30	08:05:31	ok	ok	362.9280	43.218	0.038429	19.05	66.241	10.799	23349157.124035	4	363.3633	6.88955e-05	1.99086e-04
2023/03/30	08:10:31	--	ok	362.5200	43.224	0.038429	19.10	66.252	10.839	14554820.515329	10	363.0728	7.18201e-05	8.86864e-04
2023/03/30	08:10:39	--	ok	363.3820	43.399	0.038455	19.09	66.279	10.833	25652652.827524	8	363.5356	8.92735e-05	5.75253e-04
2023/03/30	08:10:46	ok	ok	363.1100	43.398	0.038435	19.09	66.238	10.826	22322150.332211	5	363.8450	7.57722e-05	2.41934e-04
2023/03/30	08:15:45	ok	ok	363.1500	43.383	0.038435	19.09	66.268	10.831	23125807.733291	6	363.7203	7.93391e-05	3.54063e-04
2023/03/30	08:20:45	ok	ok	363.1240	43.387	0.038435	19.10	66.261	10.840	21527813.500051	5	363.7342	7.80225e-05	2.71747e-04
2023/03/30	08:25:45	--	ok	363.4320	43.399	0.038435	19.14	66.247	10.863	22329004.788586	4	363.8411	7.38870e-05	1.63123e-04
2023/03/30	08:25:52	--	ok	363.4980	43.387	0.038412	19.14	66.236	10.862	30868443.610757	5	364.0104	6.64985e-05	1.43268e-04
2023/03/30	08:26:00	--	ok	363.6180	43.395	0.038385	19.14	66.236	10.862	26428301.211457	5	363.8504	7.41624e-05	1.69495e-04
2023/03/30	08:26:07	ok	ok	363.0380	43.378	0.038351	19.13	66.223	10.851	24030009.143507	5	363.8205	7.58235e-05	1.84297e-04
2023/03/30	08:31:06	--	ok	363.2200	43.409	0.038351	19.14	66.224	10.860	18294869.627560	5	363.2893	9.85296e-05	1.09919e-03
2023/03/30	08:31:13	ok	ok	363.1840	43.324	0.038339	19.19	66.220	10.886	26369593.008962	5	363.9889	5.72922e-05	5.46826e-04
2023/03/30	08:36:13	ok	ok	363.1440	43.317	0.038339	19.14	66.256	10.865	21365432.827789	6	363.6018	7.42035e-05	2.34590e-04
2023/03/30	08:41:13	ok	ok	362.9260	43.321	0.038339	19.20	66.246	10.899	20755154.031569	5	363.5941	7.63776e-05	2.87115e-04
2023/03/30	08:46:13	--	ok	363.2620	43.329	0.038339	19.20	66.310	10.910	20800763.668179	5	302.2795	1.51154e-03	1.40726e-02
2023/03/30	08:46:20	ok	ok	363.0240	43.243	0.038325	19.20	66.319	10.911	25717341.049127	5	363.5756	6.64897e-05	3.04983e-04
2023/03/30	08:51:20	--	ok	363.3180	43.251	0.038325	19.24	66.273	10.931	21913448.249528	5	363.3169	7.87918e-05	3.14412e-04
2023/03/30	08:51:27	ok	ok	362.8360	43.210	0.038308	19.26	66.287	10.944	26085478.829080	5	363.0530	7.54551e-05	1.91835e-04
2023/03/30	08:56:27	--	ok	362.6640	43.212	0.038308	19.26	66.265	10.940	22944430.510746	5	363.1569	7.15572e-05	1.57873e-04
2023/03/30	08:56:34	--	ok	362.3360	43.211	0.038326	19.30	66.238	10.963	26912881.437321	5	363.1800	7.01542e-05	1.47419e-04
2023/03/30	08:56:41	--	ok	362.4600	43.210	0.038362	19.26	66.233	10.935	26347555.897728	5	363.0469	7.78489e-05	2.96392e-04
2023/03/30	08:56:49	--	ok	362.4800	43.209	0.038391	19.26	66.265	10.940	27203306.134662	5	362.7725	8.76854e-05	4.32441e-04
2023/03/30	08:56:56	--	ok	362.7420	43.212	0.038419	19.23	66.250	10.919	25520694.631668	5	363.1027	7.58451e-05	2.20514e-04
2023/03/30	08:57:03	--	ok	362.6580	43.235	0.038433	19.20	66.278	10.904	25490850.464255	6	362.9108	9.78001e-05	4.48012e-04
2023/03/30	08:57:10	ok	ok	362.9060	43.348	0.038452	19.16	66.366	10.893	24456126.690587	5	363.9420	6.66859e-05	3.31136e-04
2023/03/30	09:02:10	ok	ok	363.1140	43.392	0.038452	19.29	66.247	10.956	18982292.250990	5	363.7025	8.24416e-05	3.27974e-04
2023/03/30	09:07:10	ok	ok	363.1180	43.396	0.038452	19.33	66.242	10.983	18152481.372621	6	363.8204	7.62071e-05	2.16971e-04
2023/03/30	09:12:10	ok	ok	363.1560	43.413	0.038452	19.40	66.201	11.021	20290386.117425	5	363.4274	9.67809e-05	9.81312e-04
2023/03/30	09:17:10	ok	ok	363.1740	43.414	0.038452	19.40	66.265	11.031	26080754.607052	6	363.8492	7.68366e-05	2.67306e-04
2023/03/30	09:22:10	ok	ok	363.1840	43.425	0.038452	19.42	66.279	11.044	20450384.567555	5	363.7211	8.23003e-05	2.86419e-04
2023/03/30	09:27:10	ok	ok	363.1980	43.427	0.038452	19.43	66.305	11.057	20449791.950450	4	364.0026	6.96161e-05	1.24928e-04
2023/03/30	09:32:10	--	ok	363.2020	43.429	0.038452	19.44	66.296	11.064	24208771.727588	7	363.4967	9.64439e-05	7.34741e-04
2023/03/30	09:32:17	--	ok	363.3060	43.341	0.038441	19.47	66.288	11.082	24184846.132959	5	363.7102	7.58344e-05	1.75979e-04
2023/03/30	09:32:24	ok	ok	363.0880	43.350	0.038425	19.50	66.241	11.092	24380500.068991	5	363.9101	6.83108e-05	1.78734e-04
2023/03/30	09:37:24	ok	ok	363.0860	43.375	0.038425	19.53	66.287	11.118	23475632.104359	5	363.6866	7.88036e-05	2.39858e-04
2023/03/30	09:42:24	ok	ok	363.0880	43.357	0.038425	19.56	66.282	11.135	22097605.040596	5	363.7718	7.61179e-05	2.14761e-04
2023/03/30	09:47:24	ok	ok	363.1360	43.369	0.038425	19.57	66.252	11.140	21588600.239781	5	363.8903	7.02204e-05	1.47915e-04
2023/03/30	09:52:24	--	ok	363.4660	43.372	0.038425	19.58	66.307	11.158	20790788.236439	5	363.7681	7.75876e-05	2.88335e-04
2023/03/30	09:52:31	--	ok	363.3960	43.385	0.038399	19.58	66.319	11.160	26025116.669479	5	363.9291	7.26263e-05	2.19336e-04
2023/03/30	09:52:39	ok	ok	363.1400	43.392	0.038378	19.60	66.332	11.171	24460090.150821	5	363.8674	7.47778e-05	2.41720e-04
2023/03/30	09:57:38	--	ok	363.5060	43.404	0.038378	19.64	66.223	11.181	21840035.703669	5	364.1566	6.23663e-05	3.25805e-04
2023/03/30	09:57:45	ok	ok	363.1940	43.401	0.03835	19.64	66.223	11.181	20993136.657996	7	363.5412	9.01320e-05	5.50813e-04
2023/03/30	10:02:45	ok	ok	363.1300	43.402	0.03835	19.70	66.209	11.215	21187159.375425	5	363.8356	7.65531e-05	2.26619e-04
2023/03/30	10:07:45	--	ok	363.2040	43.410	0.03835	19.73	66.256	11.243	21285238.304828	3	364.0961	6.72768e-05	4.67580e-05
2023/03/30	10:07:52	--	ok	363.6140	43.425	0.03834	19.70	66.296	11.230	22418757.128142	5	364.0216	7.12287e-05	1.60917e-04
2023/03/30	10:08:00	--	ok	362.5440	43.234	0.038306	19.77	66.242	11.269	20696460.583504	5	363.4450	7.05720e-05	1.07358e-04
2023/03/30	10:08:07	--	ok	362.6420	43.232	0.038331	19.74	66.195	11.241	20028355.237003	5	363.4884	6.84316e-05	2.29540e-04
2023/03/30	10:08:14	--	ok	362.7960	43.227	0.03835	19.70	66.220	11.217	19591777.788505	6	363.2341	7.65472e-05	2.77382e-04
2023/03/30	10:08:21	ok	ok	362.8360	43.223	0.038361	19.67	66.268	11.208	19702954.997279	5	362.7706	9.64129e-05	1.06172e-03
2023/03/30	10:13:21	--	ok	362.6800	43.244	0.038361	19.77	66.209	11.263	16948553.734166	5	363.6674	6.17844e-05	3.49124e-04
2023/03/30	10:13:28	--	ok	362.7460	43.244	0.038378	19.80	66.172	11.274	20531647.716059	3	363.5756	6.73592e-05	1.51967e-05
2023/03/30	10:13:36	--	ok	362.6080	43.241	0.038392	19.78	66.105	11.254	20347434.798380	5	363.4157	7.62649e-05	2.28909e-04
2023/03/30	10:13:43	--	ok	362.5660	43.234	0.038413	19.80	66.067	11.256	19728985.118998	5	363.3939	7.36580e-05	1.57995e-04
2023/03/30	10:13:50	ok	ok	362.8700	43.351	0.038437	19.77	66.104	11.245	20607820.479209	5	363.8822	7.30442e-05	2.55432e-04
2023/03/30	10:18:50	ok	ok	363.1320	43.399	0.038437	19.82	66.188	11.296	21466559.899808	5	364.3253	5.57903e-05	4.09040e-04
2023/03/30	10:23:50	ok	ok	363.1540	43.396	0.038437	19.85	66.268	11.328	17463217.340896	7	363.6405	8.69526e-05	4.13795e-04
2023/03/30	10:28:50	ok	ok	363.1780	43.409	0.038437	19.88	66.282	11.350	20854947.170609	7	363.6559	8.60263e-05	6.57134e-04
2023/03/30	10:33:50	ok	ok	363.1720	43.430	0.038437	19.95	66.220	11.385	17534596.945297	5	363.8764	7.90784e-05	3.11669e-04
2023/03/30	10:38:50	ok	ok	363.1760	43.416	0.038437	19.97	66.264	11.405	12005578.198403	9	363.4957	7.98734e-05	6.80882e-04
2023/03/30	10:43:50	--	ok	363.2280	43.427	0.038437	19.98	66.201	11.403	20955524.431558	5	364.1693	6.74977e-05	3.58858e-04
2023/03/30	10:43:57	--	ok	363.2780	43.445	0.038425	20.05	66.172	11.445	20517338.640672	5	363.8177	8.74774e-05	5.28166e-04
2023/03/30	10:44:05	--	ok	363.3860	43.443	0.03841	20.01	66.165	11.415	19898733.229932	6	363.7037	9.14820e-05	6.25296e-04
2023/03/30	10:44:12	ok	ok	363.1760	43.422	0.038389	20.00	66.087	11.392	22209297.565949	5	364.1362	6.90751e-05	1.45798e-04
2023/03/30	10:49:11	--	ok	363.4600	43.437	0.038389	20.01	66.218	11.424	20463073.962227	4	363.9594	7.87249e-05	2.09621e-04
2023/03/30	10:49:18	--	ok	363.5520	43.444	0.038364	20.03	66.197	11.431	21630077.182823	5	364.0194	7.87924e-05	3.32350e-04
2023/03/30	10:49:26	--	ok	363.6460	43.434	0.038334	20.01	66.154	11.413	14441904.283044	9	363.9559	6.98947e-05	3.32512e-04
2023/03/30	10:49:33	--	ok	362.3980	43.233	0.038299	19.97	66.210	11.396	20216444.146179	7	363.3007	7.34847e-05	3.60038e-04
2023/03/30	10:49:40	ok	ok	363.1080	43.229	0.038331	19.91	66.307	11.372	21357384.973905	5	363.4592	6.71274e-05	2.37114e-04
2023/03/30	10:54:39	--	--	362.7280	43.245	0.038331	20.05	66.278	11.463	16650662.529101	5	363.4766	7.35317e-05	1.95197e-04
2023/03/30	10:54:45	ok	ok	363.1940	43.253	0.038331	20.05	66.246	11.457	19267766.266196	5	363.4500	7.50470e-05	2.01093e-04
2023/03/30	10:59:45	--	ok	362.6940	43.254	0.038331	20.05	66.213	11.452	20991338.651000	5	363.2321	8.46418e-05	3.26842e-04
2023/03/30	10:59:52	--	ok	362.7260	43.255	0.038348	20.05	66.201	11.450	20831031.174430	4	363.5867	6.88460e-05	4.31711e-05
2023/03/30	10:59:59	--	ok	362.7620	43.259	0.038363	20.11	66.181	11.484	22614702.639959	6	363.3781	8.05137e-05	2.30855e-04
2023/03/30	11:00:07	--	ok	362.7260	43.249	0.038376	20.05	66.172	11.445	19767647.267562	5	363.9862	4.88624e-05	7.47425e-04
2023/03/30	11:00:14	--	ok	362.5920	43.239	0.03839	20.05	66.128	11.437	21280334.561343	5	363.5712	6.79599e-05	2.16855e-04
2023/03/30	11:00:21	--	ok	362.6860	43.247	0.038413	20.00	66.247	11.420	20569359.937839	5	363.4296	7.59912e-05	1.44705e-04
2023/03/30	11:00:28	ok	ok	363.1860	43.357	0.03843	19.97	66.307	11.412	20795292.565583	7	363.3908	9.40169e-05	7.41014e-04
2023/03/30	11:05:28	ok	ok	363.1840	43.417	0.03843	20.14	66.206	11.508	17209596.476262	6	363.6831	8.78988e-05	5.15109e-04
2023/03/30	11:10:28	--	ok	363.2240	43.411	0.03843	20.15	66.305	11.534	27328585.268918	5	364.0014	7.41852e-05	2.63615e-04
2023/03/30	11:10:35	--	ok	363.2620	43.436	0.038418	20.12	66.279	11.511	24125982.029512	5	363.6671	9.09660e-05	8.66936e-04
2023/03/30	11:10:42	--	ok	363.3080	43.439	0.038404	20.15	66.177	11.512	20731595.056644	5	364.1045	7.25073e-05	1.59171e-04
2023/03/30	11:10:50	--	ok	363.2300	43.415	0.038387	20.15	66.200	11.516	18819594.204926	5	364.1645	6.85040e-05	1.37687e-04
2023/03/30	11:10:57	--	ok	363.2160	43.383	0.038375	20.11	66.233	11.493	20697554.151226	5	363.7958	8.16350e-05	4.01498e-04
2023/03/30	11:11:04	ok	ok	363.1180	43.366	0.038363	20.03	66.296	11.448	17902010.415802	5	363.9992	7.03777e-05	2.59341e-04
2023/03/30	11:16:03	--	ok	363.2620	43.446	0.038363	20.22	66.241	11.571	15223729.125443	5	364.2837	6.27219e-05	3.92001e-04
2023/03/30	11:16:10	--	ok	363.3060	43.448	0.038349	20.21	66.197	11.553	19137474.729388	7	363.4535	1.03259e-04	9.83814e-04
2023/03/30	11:16:18	--	ok	363.3580	43.438	0.038333	20.19	66.224	11.549	23458855.187006	5	364.0454	7.57558e-05	2.43572e-04
2023/03/30	11:16:25	--	ok	363.5740	43.331	0.038313	20.18	66.181	11.532	21041862.940409	5	363.8186	7.35709e-05	2.85416e-04
2023/03/30	11:16:33	--	ok	362.6280	43.216	0.038282	20.14	66.250	11.515	17269479.046294	5	363.1414	7.14888e-05	2.07118e-04
2023/03/30	11:16:40	--	ok	362.3760	43.211	0.038302	20.11	66.275	11.500	17005528.351543	5	363.1013	7.33150e-05	1.84197e-04
2023/03/30	11:16:47	--	ok	362.1600	43.214	0.038336	20.07	66.407	11.496	17202042.807635	5	363.2035	6.75031e-05	2.45778e-04
2023/03/30	11:16:54	--	ok	362.3000	43.216	0.038381	20.01	66.452	11.464	21752847.835741	5	363.0469	7.54778e-05	2.91243e-04
2023/03/30	11:17:02	ok	ok	362.8580	43.283	0.038419	20.01	66.600	11.490	19829000.740455	2	363.6644	7.13024e-05	3.31578e-16
2023/03/30	11:22:01	ok	ok	362.9300	43.343	0.038419	20.28	66.145	11.592	14520341.978845	5	363.7903	7.50842e-05	2.68955e-04
2023/03/30	11:27:01	ok	ok	363.0740	43.350	0.038419	20.31	66.201	11.620	17721996.699555	5	363.9641	6.99846e-05	1.94954e-04
2023/03/30	11:32:01	--	ok	363.4380	43.374	0.038419	20.35	66.339	11.674	17696203.065222	4	363.9100	7.23817e-05	1.83057e-04
2023/03/30	11:32:08	ok	ok	363.1680	43.378	0.038396	20.35	66.296	11.666	18792044.371548	2	363.9323	7.95970e-05	1.21990e-15
2023/03/30	11:37:08	ok	ok	362.9460	43.370	0.038396	20.40	66.252	11.696	16653249.249405	5	364.3681	5.16433e-05	7.68143e-04
2023/03/30	11:42:08	ok	ok	363.1500	43.390	0.038396	20.42	66.310	11.718	16299916.817248	6	363.8084	8.01122e-05	3.44157e-04
2023/03/30	11:47:08	ok	ok	363.1940	43.410	0.038396	20.52	66.265	11.776	18479313.353033	6	363.3080	1.03502e-04	1.25707e-03
2023/03/30	11:52:08	--	ok	363.5300	43.404	0.038396	20.58	66.297	11.823	17260551.264056	5	363.7160	8.54697e-05	3.56977e-04
2023/03/30	11:52:15	ok	ok	363.1620	43.395	0.038367	20.56	66.252	11.802	18635227.994352	7	363.7460	8.51088e-05	5.57251e-04
2023/03/30	11:57:15	--	ok	363.2600	43.423	0.038367	20.62	66.252	11.843	20098458.145361	8	363.4695	9.97702e-05	1.02896e-03
2023/03/30	11:57:22	--	ok	363.3820	43.415	0.038353	20.60	66.261	11.835	22144378.973870	5	364.0438	7.44837e-05	2.01541e-04
2023/03/30	11:57:29	--	ok	363.2460	43.427	0.038332	20.63	66.265	11.856	19711435.625579	4	364.0853	7.25085e-05	3.23944e-04
2023/03/30	11:57:37	--	ok	363.3220	43.398	0.038319	20.56	66.275	11.807	18302507.878296	5	363.9426	7.84225e-05	3.84171e-04
2023/03/30	11:57:44	ok	ok	363.0060	43.295	0.038302	20.52	66.371	11.794	17901801.268737	5	363.7377	7.50194e-05	1.48593e-04
2023/03/30	12:02:43	--	--	362.8840	43.352	0.038302	20.70	66.250	11.902	18680807.936290	5	363.6177	8.73384e-05	5.28457e-04
2023/03/30	12:02:50	ok	ok	363.1320	43.352	0.038302	20.70	66.204	11.893	19896174.652583	5	363.8687	7.43805e-05	1.75035e-04
2023/03/30	12:07:49	--	--	363.2100	43.371	0.038302	20.72	66.261	11.913	19783428.252916	3	364.3052	5.64849e-05	3.19862e-05
2023/03/30	12:07:56	--	ok	363.5660	43.381	0.038302	20.75	66.320	11.944	22352451.743662	5	363.6833	8.58724e-05	4.69277e-04
2023/03/30	12:08:03	ok	ok	362.9520	43.241	0.038271	20.73	66.275	11.926	21469363.813268	5	363.3879	7.20604e-05	2.87226e-04
2023/03/30	12:13:03	--	ok	363.2640	43.245	0.038271	20.79	66.233	11.958	15509353.535031	5	363.4635	6.94897e-05	2.42689e-04
2023/03/30	12:13:10	ok	ok	362.8720	43.213	0.038257	20.80	66.278	11.975	17497114.878305	5	363.2264	6.67789e-05	2.63311e-04
2023/03/30	12:18:10	--	ok	362.3820	43.228	0.038257	20.86	66.279	12.014	16790702.838012	5	296.6585	1.78388e-03	1.45111e-02
2023/03/30	12:18:17	--	ok	362.4540	43.231	0.03829	20.87	66.250	12.019	21025154.527950	6	293.6706	1.94103e-03	1.98742e-02
2023/03/30	12:18:25	--	ok	362.3680	43.226	0.03832	20.82	66.215	11.973	19159399.020861	5	363.2020	7.43331e-05	1.54105e-04
2023/03/30	12:18:32	--	ok	362.2580	43.221	0.038354	20.84	66.246	11.999	20556621.622784	5	363.2103	7.07977e-05	2.13808e-04
2023/03/30	12:18:39	ok	ok	362.8920	43.272	0.038395	20.80	66.256	11.971	21025599.272460	5	363.6598	7.30795e-05	2.39222e-04
2023/03/30	12:23:39	ok	ok	362.9920	43.288	0.038395	20.89	66.252	12.030	16393028.762958	5	363.0477	1.04241e-04	9.96490e-04
2023/03/30	12:28:39	--	--	387.9520	43.301	0.038395	20.97	66.311	12.099	29821248.910033	5	363.2909	9.23001e-05	5.43615e-04
2023/03/30	12:28:46	ok	ok	362.9720	43.308	0.038395	20.97	66.291	12.095	18974887.585776	5	363.9054	6.80449e-05	2.52498e-04
2023/03/30	12:33:46	--	--	363.0060	43.306	0.038395	21.01	66.374	12.140	15872199.643958	5	343.0647	1.07680e-03	3.74116e-02
2023/03/30	12:33:53	ok	ok	363.0860	43.305	0.038395	21.00	66.328	12.123	21151262.868486	7	363.4139	8.99542e-05	6.76943e-04
2023/03/30	12:38:52	--	--	363.4460	43.318	0.038395	21.09	66.314	12.182	21496181.255009	7	285.3235	2.47887e-03	3.59327e-02
2023/03/30	12:38:59	--	--	363.4360	43.324	0.038395	21.07	66.288	12.164	21107331.093881	5	363.6274	8.24189e-05	5.12392e-04
2023/03/30	12:39:06	--	ok	363.3800	43.320	0.038395	21.07	66.300	12.166	22724636.210050	5	363.7828	7.64612e-05	2.24317e-04
2023/03/30	12:39:13	--	ok	363.6960	43.314	0.038375	21.07	66.288	12.164	19861973.183258	7	279.2457	2.84016e-03	3.46088e-02
2023/03/30	12:39:21	--	ok	363.5060	43.299	0.038336	21.00	66.275	12.113	19388389.433843	5	363.8105	7.37988e-05	2.14758e-04
2023/03/30	12:39:28	--	ok	363.3840	43.290	0.038309	20.99	66.337	12.115	17457223.312874	5	363.7735	7.07476e-05	2.09100e-04
2023/03/30	12:39:35	--	ok	363.4820	43.292	0.038288	20.97	66.365	12.109	21207702.947266	4	363.8102	7.13963e-05	2.19368e-04
2023/03/30	12:39:42	--	ok	362.5040	43.239	0.038262	20.91	66.452	12.085	20038511.643362	6	363.1292	7.83609e-05	4.14097e-04
2023/03/30	12:39:50	--	ok	362.4720	43.236	0.038288	20.87	66.632	12.088	23080337.942454	5	363.0986	8.05426e-05	2.12101e-04
2023/03/30	12:39:57	--	ok	362.4380	43.238	0.038317	20.86	66.769	12.103	21802615.813226	6	362.7988	9.58566e-05	8.60616e-04
2023/03/30	12:40:04	--	ok	362.6540	43.237	0.038348	20.86	66.769	12.103	23141232.719582	5	363.2582	7.41063e-05	2.70349e-04
2023/03/30	12:40:11	--	ok	362.4440	43.235	0.038367	20.84	66.755	12.091	19002070.740584	5	363.1878	7.65229e-05	1.96122e-04
2023/03/30	12:40:19	ok	ok	362.8700	43.288	0.038397	20.83	66.841	12.098	22272325.054222	5	363.5954	8.04012e-05	4.62420e-04
2023/03/30	12:45:18	--	ok	363.4960	43.343	0.038397	21.13	66.236	12.198	15285486.411908	7	363.5274	9.00345e-05	4.70300e-04
2023/03/30	12:45:25	--	ok	363.2100	43.371	0.03837	21.11	66.233	12.186	20677377.043935	5	363.9417	7.51762e-05	2.41041e-04
2023/03/30	12:45:32	ok	ok	363.1680	43.360	0.038359	21.14	66.250	12.210	22016371.919370	6	363.8648	7.84916e-05	3.10262e-04
2023/03/30	12:50:32	ok	ok	363.1520	43.379	0.038359	21.20	66.229	12.246	15951313.139118	6	363.6007	9.00451e-05	7.00327e-04
2023/03/30	12:55:32	--	ok	363.2260	43.388	0.038359	21.24	66.270	12.284	19302621.988258	5	363.9618	7.66942e-05	1.74851e-04
2023/03/30	12:55:40	--	ok	363.3760	43.399	0.038347	21.24	66.259	12.282	22289565.006178	5	364.0955	7.15732e-05	1.93418e-04
2023/03/30	12:55:47	--	ok	363.5580	43.395	0.038326	21.29	66.224	12.306	23078991.204997	5	363.9392	7.94919e-05	3.07823e-04
2023/03/30	12:55:54	--	ok	363.2500	43.368	0.038295	21.26	66.229	12.286	20065781.897516	5	364.0743	7.02784e-05	1.57190e-04
2023/03/30	12:56:02	ok	ok	363.0780	43.293	0.038282	21.19	66.259	12.242	19163881.178447	5	363.7459	7.63273e-05	2.35300e-04
2023/03/30	13:01:01	ok	ok	363.1940	43.353	0.038282	21.34	66.268	12.354	17337005.415727	6	282.4136	2.64165e-03	3.41301e-02
2023/03/30	13:06:01	ok	ok	363.1520	43.362	0.038282	21.37	66.284	12.376	16821528.072310	5	364.0441	6.80368e-05	4.04726e-04
2023/03/30	13:11:01	--	ok	363.2360	43.382	0.038282	21.40	66.288	12.398	18671129.427867	5	363.8926	7.85934e-05	3.08196e-04
2023/03/30	13:11:09	--	ok	363.2180	43.297	0.038269	21.41	66.325	12.414	20668904.004541	5	363.6731	7.74694e-05	3.13951e-04
2023/03/30	13:11:16	--	ok	362.7800	43.263	0.038257	21.45	66.268	12.434	22010648.126950	8	278.8304	2.84399e-03	3.39200e-02
2023/03/30	13:11:23	ok	ok	363.0900	43.259	0.038269	21.33	66.264	12.342	22858743.275179	6	363.5657	6.99030e-05	2.49870e-04
2023/03/30	13:16:22	ok	ok	362.9380	43.273	0.038269	21.48	66.241	12.450	18162261.004454	5	363.6670	6.96059e-05	2.87132e-04
2023/03/30	13:21:22	--	ok	363.2520	43.276	0.038269	21.52	66.302	12.491	18251911.555700	7	363.2107	9.22861e-05	5.31537e-04
2023/03/30	13:21:29	ok	ok	362.8240	43.271	0.038255	21.51	66.334	12.487	19986756.142839	5	363.4312	8.11747e-05	3.62723e-04
2023/03/30	13:26:29	ok	ok	362.8080	43.277	0.038255	21.55	66.265	12.505	21840651.619319	8	363.0663	9.86073e-05	1.17618e-03
2023/03/30	13:31:29	ok	ok	362.9480	43.281	0.038255	21.64	66.305	12.576	15575713.208765	4	363.5755	7.76630e-05	1.86336e-04
2023/03/30	13:36:29	--	ok	363.4720	43.285	0.038255	21.68	66.302	12.605	16731432.656051	5	363.6112	7.81169e-05	2.28924e-04
2023/03/30	13:36:36	--	ok	362.4300	43.229	0.038229	21.70	66.296	12.615	22051489.297108	5	363.0578	7.98933e-05	4.15146e-04
2023/03/30	13:36:44	--	ok	362.5040	43.227	0.03826	21.70	66.229	12.602	23006319.228253	5	363.1282	7.68067e-05	3.19055e-04
2023/03/30	13:36:51	--	ok	362.3940	43.223	0.038288	21.68	66.206	12.586	19677314.954933	5	363.2861	6.61192e-05	2.44952e-04
2023/03/30	13:36:59	--	ok	362.3080	43.215	0.038321	21.62	66.238	12.552	21392185.521440	5	362.8157	8.65665e-05	5.30870e-04
2023/03/30	13:37:06	--	ok	362.6320	43.257	0.038359	21.54	66.328	12.507	23728876.635681	5	363.3306	7.62455e-05	2.27667e-04
2023/03/30	13:37:13	ok	ok	363.0020	43.300	0.038379	21.52	66.485	12.525	23611777.651757	4	363.6944	7.59037e-05	2.26732e-04
2023/03/30	13:42:12	--	ok	363.4560	43.346	0.038379	21.77	66.265	12.660	17615951.657309	6	363.6595	8.61600e-05	4.58572e-04
2023/03/30	13:42:19	ok	ok	363.1420	43.369	0.038355	21.75	66.305	12.658	21680760.429556	7	363.9950	7.13681e-05	5.31296e-04
2023/03/30	13:47:19	--	ok	363.3640	43.372	0.038355	21.84	66.291	12.716	17465163.281634	5	363.9608	7.72896e-05	2.70357e-04
2023/03/30	13:47:26	--	ok	363.3240	43.374	0.038334	21.84	66.238	12.705	17965071.010543	5	363.8234	8.29027e-05	6.05699e-04
2023/03/30	13:47:34	--	ok	363.3580	43.363	0.038317	21.84	66.227	12.703	21323445.958725	4	364.0335	7.35749e-05	1.94153e-04
2023/03/30	13:47:41	ok	ok	362.8240	43.343	0.038297	21.78	66.236	12.664	19674727.404641	5	364.1423	6.60049e-05	3.63638e-04
2023/03/30	13:52:40	--	ok	363.2940	43.395	0.038297	21.88	66.310	12.751	18639604.148399	5	364.4505	5.48844e-05	7.39884e-04
2023/03/30	13:52:48	--	ok	363.3540	43.391	0.038281	21.89	66.279	12.756	23266183.606945	4	364.1314	7.36793e-05	2.23749e-04
2023/03/30	13:52:55	--	ok	363.2640	43.322	0.038261	21.89	66.227	12.746	24429449.734545	5	363.7858	7.92241e-05	2.76903e-04
2023/03/30	13:53:02	ok	ok	362.8300	43.276	0.038247	21.84	66.227	12.703	21749659.747350	6	363.2828	8.63214e-05	5.40432e-04
2023/03/30	13:58:02	ok	ok	362.8480	43.285	0.038247	21.93	66.310	12.792	16471168.734347	4	363.7177	7.21231e-05	2.31340e-04
2023/03/30	14:03:02	--	ok	363.3060	43.290	0.038247	21.99	66.365	12.846	19208062.298441	6	363.4745	8.53011e-05	3.82813e-04
2023/03/30	14:03:10	--	ok	362.5960	43.262	0.03823	21.99	66.342	12.841	19995832.016078	5	363.1583	8.44865e-05	4.41901e-04
2023/03/30	14:03:17	ok	ok	362.9640	43.262	0.038252	21.98	66.319	12.825	20265189.571490	8	362.8018	9.95513e-05	8.34055e-04
2023/03/30	14:08:16	--	ok	362.7120	43.268	0.038252	22.03	66.351	12.873	15079752.893448	5	363.3548	7.74796e-05	2.63069e-04
2023/03/30	14:08:23	--	ok	362.6800	43.270	0.038268	22.01	66.325	12.848	22761271.414742	6	363.3283	8.04986e-05	3.79011e-04
2023/03/30	14:08:31	--	ok	362.7600	43.271	0.038285	22.02	66.339	12.861	21160029.605266	5	362.9806	9.64951e-05	9.25412e-04
2023/03/30	14:08:38	ok	ok	363.0680	43.266	0.038299	21.99	66.332	12.840	21807627.040044	5	363.5676	6.88229e-05	2.39370e-04
2023/03/30	14:13:37	ok	ok	362.9620	43.270	0.038299	22.03	66.351	12.873	20538024.756023	4	363.5017	7.37363e-05	3.00955e-04
2023/03/30	14:18:37	--	ok	362.7580	43.275	0.038299	22.08	66.328	12.902	18660917.544406	4	363.4008	7.87673e-05	3.21390e-04
2023/03/30	14:18:44	ok	ok	362.8480	43.274	0.038312	22.05	66.268	12.869	24145833.251867	8	363.0448	9.68678e-05	7.42344e-04
2023/03/30	14:23:44	--	ok	362.7980	43.277	0.038312	22.08	66.328	12.902	20055793.604499	5	363.3806	8.16778e-05	3.09775e-04
2023/03/30	14:23:51	ok	ok	363.0180	43.277	0.038323	22.09	66.310	12.910	23912061.472339	4	363.5481	7.35995e-05	1.78433e-04
2023/03/30	14:28:51	ok	ok	362.8460	43.280	0.038323	22.13	66.305	12.939	21978142.054833	5	363.9218	6.00061e-05	6.60578e-04
2023/03/30	14:33:51	--	ok	362.7400	43.251	0.038323	21.36	67.625	12.616	32395441.247786	5	363.0078	8.28351e-05	3.66796e-04
2023/03/30	14:33:58	--	ok	362.7420	43.249	0.038337	21.37	67.646	12.630	33050895.107850	6	363.1967	7.24682e-05	4.78706e-04
2023/03/30	14:34:05	ok	ok	363.0780	43.270	0.038352	21.38	67.620	12.637	34848985.508725	5	363.4304	7.37576e-05	2.36821e-04
2023/03/30	14:39:05	--	ok	362.3240	43.225	0.038352	20.48	68.554	12.154	29980607.234074	5	362.8000	8.36898e-05	4.25489e-04
2023/03/30	14:39:13	--	ok	363.3540	43.339	0.038388	20.45	68.530	12.129	32314370.953559	5	363.7895	7.52353e-05	2.84869e-04
2023/03/30	14:39:20	ok	ok	362.8220	43.263	0.03837	20.46	68.531	12.139	37651516.036036	7	363.1248	8.66175e-05	5.50335e-04
2023/03/30	14:44:20	--	ok	362.4640	43.243	0.03837	19.89	68.978	11.821	27094037.704172	5	342.0061	1.09703e-03	3.80408e-02
2023/03/30	14:44:27	--	ok	363.2180	43.353	0.038398	19.91	68.930	11.821	26786035.755639	5	363.4454	8.74982e-05	4.22045e-04
2023/03/30	14:44:34	--	ok	362.7640	43.284	0.038387	19.92	68.943	11.835	29505702.195823	6	363.0121	9.82364e-05	9.11398e-04
2023/03/30	14:44:41	--	ok	363.2600	43.359	0.038399	19.97	68.930	11.864	28910237.347912	6	363.7446	7.65896e-05	2.18252e-04
2023/03/30	14:44:49	ok	ok	362.8740	43.274	0.038385	19.94	68.864	11.830	27176162.514726	3	363.4858	7.79094e-05	1.84123e-05
2023/03/30	14:49:48	ok	ok	362.9020	43.246	0.038385	19.49	69.303	11.595	24767933.039050	4	363.1856	7.62259e-05	3.38087e-04
2023/03/30	14:54:48	--	ok	362.6700	43.234	0.038385	19.13	69.505	11.389	22153528.335763	5	362.9574	7.95441e-05	2.73735e-04
2023/03/30	14:54:55	--	ok	362.7280	43.289	0.038403	19.16	69.520	11.411	28166447.252279	5	363.5710	7.21255e-05	2.80379e-04
2023/03/30	14:55:02	ok	ok	363.0600	43.414	0.038417	19.16	69.500	11.408	38350208.630156	5	363.5859	8.58563e-05	4.49788e-04
2023/03/30	15:00:02	ok	ok	362.8920	43.351	0.038417	18.85	69.657	11.225	22796188.765096	4	363.6475	7.16026e-05	8.80519e-05
2023/03/30	15:05:02	--	ok	362.7600	43.313	0.038417	18.65	69.775	11.115	21228960.719992	4	363.5663	7.00173e-05	1.97838e-04
2023/03/30	15:05:10	ok	ok	363.1500	43.421	0.03843	18.65	69.804	11.120	25120573.827036	5	363.7255	7.64155e-05	2.22971e-04
2023/03/30	15:10:09	ok	ok	362.9300	43.385	0.03843	18.40	69.941	10.974	19334645.226466	5	363.3825	8.70433e-05	5.65020e-04
2023/03/30	15:15:09	--	ok	362.7900	43.357	0.03843	18.20	70.018	10.858	19823475.124647	4	363.6273	7.12534e-05	1.30202e-04
2023/03/30	15:15:16	ok	ok	363.0420	43.446	0.038441	18.21	70.060	10.873	27993490.947797	5	363.9057	7.04193e-05	1.22169e-04
2023/03/30	15:20:15	--	ok	363.2860	43.416	0.038441	18.07	70.127	10.793	19995760.229005	8	363.0695	1.02491e-04	1.04632e-03
2023/03/30	15:20:22	--	ok	362.7720	43.295	0.038426	18.07	70.095	10.788	25018289.836771	5	363.5114	6.91160e-05	7.92659e-05
2023/03/30	15:20:30	ok	ok	362.9160	43.397	0.038438	18.06	70.024	10.768	27799812.258200	5	363.8194	6.74187e-05	1.05420e-04
2023/03/30	15:25:29	ok	ok	363.0700	43.358	0.038438	17.90	70.187	10.693	22462316.129043	5	363.6760	6.83714e-05	1.15558e-04
2023/03/30	15:30:29	--	ok	362.7800	43.341	0.038438	17.76	70.262	10.614	18181353.206079	5	363.6749	6.66591e-05	1.92109e-04
2023/03/30	15:30:37	ok	ok	362.9380	43.435	0.038449	17.76	70.253	10.613	25562756.430209	6	363.8574	6.83150e-05	2.24621e-04
2023/03/30	15:35:36	--	ok	363.4980	43.498	0.038449	18.83	68.511	11.032	21808556.035192	5	364.7841	4.88505e-05	6.54101e-04
2023/03/30	15:35:44	ok	ok	362.8420	43.356	0.038423	18.83	68.490	11.028	28109803.490175	4	363.5577	7.86050e-05	2.00606e-04
2023/03/30	15:40:43	--	--	363.1720	43.433	0.038423	19.49	67.875	11.356	22104121.669499	5	363.7164	8.38847e-05	3.52877e-04
2023/03/30	15:40:50	--	ok	363.2280	43.434	0.038423	19.50	67.866	11.364	25518149.609144	6	363.8664	7.89982e-05	3.02115e-04
2023/03/30	15:40:57	ok	ok	363.0200	43.323	0.038411	19.46	67.826	11.330	27010616.939320	2	363.5370	8.75101e-05	4.94460e-16
2023/03/30	15:45:57	--	ok	363.3880	43.392	0.038411	19.87	67.510	11.551	23123466.283089	5	287.0401	2.36671e-03	2.88125e-02
2023/03/30	15:46:05	--	ok	362.6840	43.248	0.03839	19.91	67.538	11.583	26838249.646978	4	363.5803	6.57123e-05	1.84613e-05
2023/03/30	15:46:12	ok	ok	363.1320	43.352	0.038406	19.88	67.584	11.573	26698237.824813	4	363.7600	7.54954e-05	2.55857e-04
2023/03/30	15:51:11	--	ok	363.6000	43.389	0.038406	20.25	67.259	11.768	20688455.226711	4	363.8839	7.40116e-05	2.30443e-04
2023/03/30	15:51:18	ok	ok	363.1280	43.266	0.038374	20.21	67.294	11.744	25146676.368497	5	363.2900	8.54813e-05	6.40223e-04
2023/03/30	15:56:18	ok	ok	362.9700	43.295	0.038374	20.45	67.167	11.888	18326392.729861	5	363.5673	7.91759e-05	3.14981e-04
2023/03/30	16:01:18	ok	ok	362.8340	43.315	0.038374	20.66	67.048	12.015	14577784.406932	5	363.8410	7.02035e-05	3.31377e-04
2023/03/30	16:06:18	ok	ok	363.1260	43.338	0.038374	20.79	67.012	12.098	16299062.456328	6	363.7875	7.57210e-05	2.24764e-04
2023/03/30	16:11:18	ok	ok	363.0620	43.359	0.038374	20.91	66.856	12.159	13050792.123863	4	363.8841	7.50567e-05	2.10624e-04
2023/03/30	16:16:18	--	--	363.2760	43.378	0.038374	21.01	66.822	12.222	18002710.395508	5	363.8889	7.70065e-05	2.28055e-04
2023/03/30	16:16:25	--	ok	363.2460	43.378	0.038374	20.99	66.795	12.198	19284946.576836	6	363.9047	7.88718e-05	4.01710e-04
2023/03/30	16:16:32	--	ok	363.3320	43.380	0.038361	21.00	66.799	12.209	20971176.984547	4	364.0710	7.04731e-05	2.63344e-04
2023/03/30	16:16:39	--	ok	363.3340	43.363	0.038342	21.00	66.809	12.210	20661195.231033	5	363.9264	7.52747e-05	6.41250e-05
2023/03/30	16:16:47	--	ok	363.5820	43.353	0.038324	20.97	66.815	12.191	17341916.549931	5	363.8958	7.49051e-05	2.65480e-04
2023/03/30	16:16:54	ok	ok	363.1400	43.332	0.038292	20.90	66.928	12.162	20113980.829503	5	363.7403	8.22507e-05	4.57772e-04
2023/03/30	16:21:53	--	ok	363.3080	43.414	0.038292	21.11	66.726	12.277	15585319.520147	5	363.9239	7.95884e-05	2.98160e-04
2023/03/30	16:22:00	--	ok	363.6060	43.400	0.038276	21.10	66.700	12.262	21336805.020261	6	363.7955	8.62034e-05	7.57653e-04
2023/03/30	16:22:07	--	ok	362.5780	43.255	0.038242	21.13	66.728	12.288	20029088.640832	5	363.3022	7.74756e-05	3.00947e-04
2023/03/30	16:22:15	--	ok	362.5320	43.254	0.038265	21.10	66.764	12.274	17674501.266761	7	363.2270	8.08733e-05	3.70157e-04
2023/03/30	16:22:22	--	ok	362.5260	43.249	0.03829	21.09	66.751	12.262	12655016.029683	12	363.0854	7.35177e-05	6.79948e-04
2023/03/30	16:22:29	--	ok	362.7760	43.243	0.038316	21.01	66.801	12.218	18266703.632111	6	362.8982	9.15639e-05	5.34116e-04
2023/03/30	16:22:37	--	ok	362.5660	43.242	0.038329	20.99	66.923	12.222	17187616.490199	5	363.4310	6.79191e-05	2.40468e-04
2023/03/30	16:22:44	--	ok	362.7820	43.242	0.038352	20.97	67.080	12.239	19393579.211941	8	362.8489	9.21797e-05	7.94534e-04
2023/03/30	16:22:51	ok	ok	363.0440	43.259	0.038364	20.94	67.085	12.221	19168792.609053	7	363.3585	7.75019e-05	2.00285e-04
2023/03/30	16:27:51	ok	ok	362.9480	43.282	0.038364	21.20	66.677	12.329	19753668.930801	5	363.4007	8.41764e-05	4.40867e-04
2023/03/30	16:32:51	ok	ok	362.9840	43.287	0.038364	21.29	66.705	12.395	18083268.221949	5	363.7849	6.95132e-05	2.31809e-04
2023/03/30	16:37:51	ok	ok	362.9780	43.299	0.038364	21.31	66.658	12.405	16989913.984141	5	363.5304	9.13033e-05	1.29571e-04
2023/03/30	16:42:51	--	ok	363.4240	43.305	0.038364	21.38	66.662	12.458	18685005.724679	6	363.5631	8.43146e-05	3.18139e-04
2023/03/30	16:42:58	ok	ok	363.1460	43.329	0.038341	21.40	66.641	12.464	18606958.502308	5	367.0077	-6.86339e-05	5.20624e-03
2023/03/30	16:47:57	ok	ok	363.0760	43.322	0.038341	21.45	66.600	12.496	18002214.648734	5	363.8440	7.46735e-05	1.65084e-04
2023/03/30	16:52:57	--	--	363.0940	43.344	0.038341	21.50	66.598	12.527	19579089.169816	5	363.8047	7.71178e-05	2.44556e-04
2023/03/30	16:53:04	ok	ok	363.1140	43.332	0.038341	21.50	66.577	12.523	18479772.955366	6	363.5409	9.08847e-05	5.32541e-04
2023/03/30	16:58:04	ok	ok	363.0020	43.344	0.038341	21.51	66.632	12.543	17555378.374026	5	363.7259	8.33910e-05	3.60693e-04
2023/03/30	17:03:04	ok	ok	363.0680	43.365	0.038341	21.55	66.589	12.566	19011719.942834	5	364.3154	5.68498e-05	5.99691e-04
2023/03/30	17:08:04	--	ok	363.2980	43.373	0.038341	21.57	66.622	12.582	16851875.962341	5	364.4293	5.41365e-05	9.05746e-04
2023/03/30	17:08:11	--	ok	363.3360	43.368	0.038325	21.60	66.563	12.594	18685271.949909	5	363.9566	7.52232e-05	2.76666e-04
2023/03/30	17:08:19	--	ok	363.2680	43.366	0.038307	21.57	66.580	12.574	20910716.122865	5	364.1304	6.71304e-05	1.68245e-04
2023/03/30	17:08:26	ok	ok	363.0460	43.346	0.038292	21.51	66.653	12.547	16747065.782331	5	363.9991	7.17778e-05	2.39233e-04
2023/03/30	17:13:25	--	ok	363.2560	43.379	0.038292	21.61	66.566	12.604	15641446.159341	4	363.9943	7.41979e-05	2.82236e-04
2023/03/30	17:13:32	--	ok	363.3960	43.385	0.038278	21.62	66.548	12.611	18431473.032569	7	363.9263	7.89088e-05	4.25888e-04
2023/03/30	17:13:39	--	ok	363.7160	43.387	0.038256	21.65	66.552	12.633	22892927.061240	5	364.0429	7.48122e-05	2.05631e-04
2023/03/30	17:13:46	--	ok	362.5480	43.248	0.038217	21.60	66.499	12.582	23908520.755640	6	363.1398	7.98997e-05	2.53407e-04
2023/03/30	17:13:54	--	ok	362.4440	43.238	0.038241	21.61	66.513	12.594	22198077.765371	6	363.1664	7.62920e-05	3.64515e-04
2023/03/30	17:14:01	ok	ok	362.8640	43.229	0.038272	21.54	66.659	12.569	17474119.322490	5	363.1369	7.66186e-05	2.25099e-04
2023/03/30	17:19:01	ok	ok	363.0140	43.261	0.038272	21.65	66.543	12.631	18767681.452210	5	363.3314	7.58769e-05	2.17331e-04
2023/03/30	17:24:01	ok	ok	362.9020	43.265	0.038272	21.68	66.494	12.641	15538147.886368	8	362.8964	9.70396e-05	7.54055e-04
2023/03/30	17:29:01	ok	ok	362.9100	43.266	0.038272	21.71	66.534	12.670	18211982.046508	5	363.2687	8.05038e-05	2.62783e-04
2023/03/30	17:34:01	--	ok	362.5600	43.271	0.038272	21.70	66.561	12.666	15109017.982716	5	363.1985	8.96975e-05	6.55702e-05
2023/03/30	17:34:08	ok	ok	362.9360	43.270	0.038296	21.70	66.508	12.656	17865019.937923	6	363.4648	7.36103e-05	1.73610e-04
2023/03/30	17:39:08	--	ok	362.5520	43.271	0.038296	21.72	66.503	12.674	17154712.571243	5	362.7544	1.06482e-04	1.25515e-03
2023/03/30	17:39:15	ok	ok	363.1300	43.272	0.03832	21.71	66.458	12.656	19061822.277877	6	363.4515	7.37698e-05	4.71251e-04
2023/03/30	17:44:15	--	ok	363.3600	43.275	0.03832	21.71	66.490	12.662	17380549.381875	7	363.3315	8.10531e-05	2.79834e-04
2023/03/30	17:44:22	--	ok	362.7800	43.275	0.038301	21.72	66.471	12.668	21341189.408514	5	363.5504	7.23748e-05	1.81625e-04
2023/03/30	17:44:29	--	ok	363.2080	43.274	0.038313	21.77	66.461	12.697	19709331.854354	6	363.4285	7.59321e-05	3.81131e-04
2023/03/30	17:44:37	--	ok	362.6420	43.271	0.038302	21.71	66.448	12.654	17555754.882278	6	363.1139	9.13855e-05	6.67959e-04
2023/03/30	17:44:44	ok	ok	362.9380	43.267	0.038321	21.65	66.552	12.633	20276452.866606	6	363.2761	7.98229e-05	4.12633e-04
2023/03/30	17:49:43	--	ok	362.7260	43.277	0.038321	21.71	66.502	12.664	9960892.106184	12	363.6633	6.10938e-05	1.47755e-03
2023/03/30	17:49:50	--	ok	363.5980	43.282	0.038336	21.71	66.490	12.662	19132553.649116	5	363.7805	6.64150e-05	2.68316e-04
2023/03/30	17:49:57	ok	ok	362.8700	43.285	0.038304	21.72	66.471	12.668	21493590.307530	5	363.6276	7.59519e-05	3.46348e-04
2023/03/30	17:54:57	--	ok	363.2340	43.286	0.038304	21.71	66.502	12.664	20079861.127065	5	363.4871	8.15926e-05	2.78338e-04
2023/03/30	17:55:04	ok	ok	362.9500	43.289	0.038291	21.70	66.476	12.649	19534382.878388	6	363.5240	8.04056e-05	2.96021e-04
2023/03/30	18:00:04	--	ok	363.2540	43.288	0.038291	21.70	66.465	12.647	13000788.660044	5	363.5372	7.92914e-05	2.51317e-04
2023/03/30	18:00:12	ok	ok	362.8260	43.289	0.038277	21.72	66.452	12.664	20121878.441944	6	363.5905	7.97427e-05	2.92727e-04
2023/03/30	18:05:11	ok	ok	362.9980	43.289	0.038277	21.67	66.502	12.633	16011507.085951	5	363.2898	9.14250e-05	7.62907e-04
2023/03/30	18:10:11	ok	ok	363.0140	43.293	0.038277	21.68	66.474	12.637	20703913.838942	5	352.9821	5.77820e-04	1.88140e-02
2023/03/30	18:15:11	ok	ok	362.9300	43.301	0.038277	21.68	66.442	12.631	19754650.459955	5	371.5131	-2.75340e-04	1.31289e-02
2023/03/30	18:20:11	--	ok	363.3360	43.303	0.038277	21.68	66.442	12.631	18272505.571804	7	363.4569	8.60749e-05	3.18654e-04
2023/03/30	18:20:18	ok	ok	363.0000	43.302	0.038259	21.68	66.442	12.631	20739948.394309	5	363.7824	7.13791e-05	1.59635e-04
2023/03/30	18:25:18	--	ok	363.5380	43.303	0.038259	21.67	66.429	12.619	16566780.644686	5	363.6490	7.90740e-05	3.21931e-04
2023/03/30	18:25:26	ok	ok	363.0660	43.310	0.038229	21.68	66.387	12.621	19779712.370325	7	363.7035	7.67735e-05	2.34776e-04
2023/03/30	18:30:25	ok	ok	362.9700	43.303	0.038229	21.64	66.424	12.599	21022604.381357	5	363.6560	7.65561e-05	2.95095e-04
2023/03/30	18:35:25	ok	ok	363.0680	43.304	0.038229	21.58	66.357	12.543	22430640.471228	5	363.5523	8.29575e-05	3.54438e-04
2023/03/30	18:40:25	ok	ok	363.1900	43.314	0.038229	21.60	66.458	12.574	20231179.284154	6	363.5190	8.37901e-05	3.56268e-04
2023/03/30	18:45:25	--	--	363.4300	43.305	0.038229	21.57	66.323	12.525	24046043.340993	6	297.1892	1.77348e-03	2.43666e-02
2023/03/30	18:45:32	--	ok	363.3040	43.311	0.038229	21.58	66.337	12.540	30662782.740058	5	363.7922	7.23845e-05	2.37281e-04
2023/03/30	18:45:39	ok	ok	362.8940	43.280	0.038213	21.60	66.328	12.550	23363416.753412	5	363.6279	7.23283e-05	2.93750e-04
2023/03/30	18:50:39	ok	ok	362.9000	43.276	0.038213	21.55	66.406	12.531	18949547.340016	5	363.4506	7.80856e-05	3.23125e-04
2023/03/30	18:55:39	ok	ok	362.9200	43.278	0.038213	21.55	66.329	12.517	21780871.445867	4	363.6451	7.09715e-05	1.99264e-04
2023/03/30	19:00:40	ok	ok	362.8500	43.280	0.038213	21.55	66.352	12.521	21998100.194037	5	363.5181	7.53092e-05	3.41141e-04
2023/03/30	19:05:39	--	--	362.8420	43.279	0.038213	21.52	66.337	12.497	23280490.725593	7	283.6620	2.54301e-03	3.18323e-02
2023/03/30	19:05:46	ok	ok	363.1700	43.281	0.038213	21.51	66.300	12.481	26459514.962701	5	363.6801	7.02130e-05	3.68643e-04
2023/03/30	19:10:46	ok	ok	363.0800	43.287	0.038213	21.51	66.352	12.490	22822538.030226	5	363.5284	7.47652e-05	2.98199e-04
2023/03/30	19:15:46	ok	ok	362.9980	43.281	0.038213	21.47	66.291	12.448	27869149.233361	7	363.0855	9.68728e-05	5.37872e-04
2023/03/30	19:20:46	ok	ok	362.9660	43.283	0.038213	21.45	66.332	12.446	22210786.097714	4	363.4993	7.71786e-05	2.84838e-04
2023/03/30	19:25:46	--	ok	363.2960	43.281	0.038213	21.47	66.302	12.450	21853325.970623	6	363.4228	7.97123e-05	2.19762e-04
2023/03/30	19:25:54	ok	ok	362.8400	43.258	0.038196	21.44	66.320	12.434	29863699.468073	3	363.2083	7.57718e-05	2.51217e-04
2023/03/30	19:30:53	ok	ok	362.8960	43.255	0.038196	21.41	66.334	12.416	21773733.820673	6	362.9968	8.58462e-05	3.62406e-04
2023/03/30	19:35:53	--	ok	362.7800	43.259	0.038196	21.38	66.319	12.394	24919504.986057	5	363.0917	8.22119e-05	2.46927e-04
2023/03/30	19:36:01	--	ok	362.7300	43.257	0.038208	21.40	66.332	12.406	27266500.729298	5	363.2140	7.40459e-05	2.86566e-04
2023/03/30	19:36:08	ok	ok	362.8780	43.257	0.038223	21.38	66.319	12.394	29910178.641439	4	363.2825	7.39741e-05	2.69132e-04
2023/03/30	19:41:07	--	ok	362.5820	43.259	0.038223	21.40	66.288	12.398	24821233.631501	4	363.2101	7.71864e-05	3.10767e-04
2023/03/30	19:41:15	ok	ok	363.0020	43.259	0.038246	21.40	66.288	12.398	27290870.210920	5	363.2638	7.54924e-05	2.20147e-04
2023/03/30	19:46:14	--	ok	362.6220	43.258	0.038246	21.34	66.300	12.360	23039383.283711	5	362.9479	9.04278e-05	5.06651e-04
2023/03/30	19:46:21	ok	ok	362.8300	43.259	0.038266	21.38	66.255	12.382	27305498.570129	6	363.4471	6.51184e-05	5.34634e-04
2023/03/30	19:51:21	ok	ok	362.8620	43.257	0.038266	21.37	66.284	12.376	25443238.690316	4	363.2916	7.37568e-05	2.75810e-04
2023/03/30	19:56:21	--	ok	362.6880	43.259	0.038266	21.31	66.325	12.343	24765482.516893	5	363.6356	5.94902e-05	6.44128e-04
2023/03/30	19:56:29	ok	ok	362.8320	43.259	0.038283	21.34	66.300	12.360	27138699.423424	6	343.3310	1.04605e-03	2.82802e-02
2023/03/30	20:01:28	--	ok	362.7940	43.258	0.038283	21.33	66.287	12.346	29174014.142590	5	289.4773	2.19451e-03	2.37399e-02
2023/03/30	20:01:35	ok	ok	362.9080	43.261	0.038295	21.36	66.227	12.356	22893349.007132	10	363.2817	6.84856e-05	3.59791e-04
2023/03/30	20:06:35	--	ok	362.6700	43.258	0.038295	21.27	66.371	12.321	26783970.766479	5	363.1603	7.92975e-05	2.57123e-04
2023/03/30	20:06:42	--	ok	362.7320	43.261	0.038313	21.21	66.360	12.279	33422383.015476	5	363.4760	7.04922e-05	2.47582e-04
2023/03/30	20:06:49	--	ok	363.2300	43.290	0.038328	21.20	66.378	12.273	31968113.777924	6	363.7049	6.99113e-05	4.15326e-04
2023/03/30	20:06:56	ok	ok	363.1820	43.299	0.038315	21.20	66.378	12.273	32310424.755156	5	363.6943	7.25689e-05	2.02166e-04
2023/03/30	20:11:56	ok	ok	363.0160	43.297	0.038315	21.16	66.360	12.240	27599080.701400	5	363.2497	8.97729e-05	5.48347e-04
2023/03/30	20:16:56	ok	ok	363.0000	43.300	0.038315	21.14	66.357	12.230	26921792.142313	5	363.4746	8.00892e-05	3.30308e-04
2023/03/30	20:21:56	ok	ok	363.0180	43.301	0.038315	21.13	66.352	12.219	22799266.154136	6	363.4801	8.10588e-05	2.95926e-04
2023/03/30	20:26:56	ok	ok	363.1160	43.301	0.038315	21.14	66.227	12.206	25696920.984302	5	363.4266	8.44835e-05	3.16710e-04
2023/03/30	20:31:56	ok	ok	362.9820	43.300	0.038315	21.14	66.250	12.210	25030615.106120	5	363.5767	7.92935e-05	2.52220e-04
2023/03/30	20:36:56	ok	ok	363.1620	43.302	0.038315	21.11	66.255	12.190	26145849.606704	5	363.5542	7.93836e-05	3.43342e-04
2023/03/30	20:41:56	ok	ok	363.1580	43.300	0.038315	21.13	66.247	12.200	27158548.170558	5	363.6047	7.66420e-05	2.48426e-04
2023/03/30	20:46:56	--	ok	363.2840	43.302	0.038315	21.09	66.261	12.172	25489260.684915	7	363.3412	8.82372e-05	7.35339e-04
2023/03/30	20:47:03	ok	ok	363.1180	43.306	0.0383	21.10	66.210	12.172	27104277.625386	5	363.6294	7.80647e-05	3.22894e-04
2023/03/30	20:52:03	ok	ok	363.0140	43.311	0.0383	21.09	66.282	12.176	26287413.241602	7	363.4659	8.52539e-05	3.32795e-04
2023/03/30	20:57:03	--	ok	363.2100	43.307	0.0383	21.04	66.241	12.137	26655232.818773	6	363.2022	9.53371e-05	6.60817e-04
2023/03/30	20:57:10	ok	ok	363.1340	43.320	0.038288	21.09	66.227	12.166	30914445.240817	5	363.7185	7.49644e-05	2.65539e-04
2023/03/30	21:02:10	--	ok	363.2920	43.315	0.038288	21.07	66.181	12.145	23730905.165571	4	363.7014	7.18964e-05	2.25679e-04
2023/03/30	21:02:17	--	ok	363.3500	43.308	0.038273	21.04	66.113	12.113	31281117.175778	4	363.7213	7.36216e-05	1.96353e-04
2023/03/30	21:02:25	--	ok	363.4460	43.317	0.038253	21.06	66.137	12.127	28573457.495120	5	363.7734	7.23449e-05	2.42785e-04
2023/03/30	21:02:32	ok	ok	363.0680	43.310	0.038229	21.00	66.178	12.095	30639164.691662	5	363.7955	6.98413e-05	2.14584e-04
2023/03/30	21:07:31	--	ok	363.3460	43.306	0.038229	21.00	66.200	12.099	22367654.798720	4	363.6729	7.33348e-05	2.87622e-04
2023/03/30	21:07:38	ok	ok	362.9260	43.290	0.03821	20.97	66.215	12.081	33269618.007426	5	363.5357	7.53671e-05	2.05897e-04
2023/03/30	21:12:38	ok	ok	362.9620	43.300	0.03821	20.94	66.252	12.069	24697581.293079	5	363.7472	6.68452e-05	4.39232e-04
2023/03/30	21:17:38	ok	ok	363.0000	43.287	0.03821	20.91	66.163	12.033	27221358.199041	5	363.5332	7.50068e-05	3.17238e-04
2023/03/30	21:22:38	ok	ok	362.9300	43.289	0.03821	20.93	66.165	12.044	24035761.279824	5	363.4736	8.07858e-05	3.00516e-04
2023/03/30	21:27:38	ok	ok	362.9400	43.294	0.03821	20.84	66.149	11.982	25924885.970603	5	363.4604	7.96088e-05	2.62048e-04
2023/03/30	21:32:38	ok	ok	362.9480	43.282	0.03821	20.76	66.270	11.944	27699252.965862	6	294.5847	1.92844e-03	2.04904e-02
2023/03/30	21:37:38	ok	ok	362.8980	43.279	0.03821	20.68	66.339	11.899	23818110.090146	4	363.4678	7.79776e-05	3.11211e-04
2023/03/30	21:42:38	ok	ok	362.9380	43.285	0.03821	20.72	66.252	11.911	25527370.334398	5	363.4767	7.53364e-05	1.35172e-04
2023/03/30	21:47:38	--	ok	363.2220	43.287	0.03821	20.69	66.224	11.888	23533259.502072	6	363.5216	7.65936e-05	2.69486e-04
2023/03/30	21:47:45	--	ok	362.6080	43.252	0.038198	20.69	66.213	11.886	32114794.320196	6	363.2760	7.57447e-05	2.27097e-04
2023/03/30	21:47:53	ok	ok	363.0220	43.258	0.038219	20.73	66.223	11.917	29333034.818731	5	363.4657	7.10410e-05	2.76331e-04
2023/03/30	21:52:52	ok	ok	363.0680	43.251	0.038219	20.69	66.137	11.872	23474282.171435	5	363.1838	8.01323e-05	3.01872e-04
2023/03/30	21:57:52	ok	ok	362.8180	43.251	0.038219	20.73	66.169	11.907	20411103.058701	6	363.2944	7.53541e-05	2.28755e-04
2023/03/30	22:02:52	--	ok	362.7500	43.250	0.038219	20.66	66.145	11.853	23398314.646639	5	363.0508	8.78370e-05	4.32717e-04
2023/03/30	22:02:59	ok	ok	362.8020	43.254	0.038233	20.68	66.159	11.867	28884469.890045	6	363.2601	7.62556e-05	3.91792e-04
2023/03/30	22:07:59	ok	ok	363.1260	43.250	0.038233	20.65	66.195	11.853	24291608.266512	5	363.2892	7.58515e-05	2.23664e-04
2023/03/30	22:12:59	--	ok	362.7920	43.251	0.038233	20.63	66.172	11.840	23974413.798198	5	363.1452	8.36583e-05	3.29382e-04
2023/03/30	22:13:07	--	ok	362.6440	43.251	0.038244	20.65	66.140	11.843	27043820.698177	5	362.4713	1.13709e-04	1.50019e-03
2023/03/30	22:13:14	--	ok	362.5880	43.253	0.038264	20.63	66.201	11.845	29936856.791512	5	363.4911	6.90208e-05	2.70099e-04
2023/03/30	22:13:21	ok	ok	362.9840	43.249	0.038286	20.58	66.233	11.812	27194231.498950	6	363.2653	7.50452e-05	4.12566e-04
2023/03/30	22:18:21	--	ok	362.5900	43.250	0.038286	20.68	66.159	11.867	23224368.721425	5	363.2047	7.94356e-05	3.30146e-04
2023/03/30	22:18:28	--	ok	362.4940	43.251	0.038309	20.65	66.110	11.838	25597333.996474	6	362.8244	9.84282e-05	8.28845e-04
2023/03/30	22:18:36	--	ok	363.4460	43.374	0.038336	20.63	66.117	11.830	24869116.801268	5	363.8218	7.58405e-05	1.80236e-04
2023/03/30	22:18:43	--	ok	363.3300	43.391	0.038313	20.60	66.101	11.807	28258595.016020	5	364.0275	6.79709e-05	3.15495e-04
2023/03/30	22:18:50	--	ok	363.3480	43.353	0.038295	20.59	66.099	11.797	32375847.695464	6	363.2891	9.97199e-05	6.18679e-04
2023/03/30	22:18:57	ok	ok	363.1520	43.335	0.038276	20.58	66.137	11.795	30314292.209327	6	363.4292	8.93414e-05	3.40345e-04
2023/03/30	22:23:57	--	ok	363.4600	43.387	0.038276	20.60	66.101	11.807	24122847.667730	5	363.7568	7.94406e-05	2.15904e-04
2023/03/30	22:24:04	--	ok	363.2900	43.386	0.03825	20.62	66.062	11.809	27278239.758913	8	363.4721	9.21402e-05	1.01045e-03
2023/03/30	22:24:12	--	ok	363.5680	43.392	0.038235	20.60	66.049	11.797	29171461.922796	3	363.7182	9.02617e-05	5.40804e-05
2023/03/30	22:24:19	ok	ok	363.1800	43.259	0.038204	20.59	66.067	11.792	29285656.892446	5	363.1920	8.71091e-05	4.50396e-04
2023/03/30	22:29:19	ok	ok	362.8000	43.275	0.038204	20.58	66.062	11.782	22318154.899051	6	363.1456	8.92626e-05	6.78932e-04
2023/03/30	22:34:19	ok	ok	363.0820	43.265	0.038204	20.60	66.101	11.807	27478169.277894	5	363.3804	7.84518e-05	2.80295e-04
2023/03/30	22:39:19	--	ok	363.2740	43.270	0.038204	20.55	66.122	11.770	21693196.635542	5	363.3674	7.79087e-05	2.76710e-04
2023/03/30	22:39:26	--	ok	362.7000	43.238	0.038189	20.59	66.110	11.799	28466333.587363	5	363.2900	7.00892e-05	4.38674e-04
2023/03/30	22:39:33	--	ok	362.4840	43.239	0.038205	20.55	66.036	11.755	26518151.026040	6	362.8914	8.74774e-05	4.32961e-04
2023/03/30	22:39:41	--	ok	362.7420	43.236	0.038233	20.56	66.059	11.768	28680212.623592	5	363.2039	7.37321e-05	2.34507e-04
2023/03/30	22:39:48	--	ok	362.6080	43.230	0.038247	20.53	66.064	11.751	26283197.610531	5	363.3440	6.27081e-05	5.54259e-04
2023/03/30	22:39:55	--	ok	362.4520	43.223	0.038268	20.52	66.137	11.753	27839969.711140	2	363.4068	5.73527e-05	2.21209e-16
2023/03/30	22:40:03	--	ok	362.6020	43.219	0.038298	20.43	66.174	11.703	26486200.356434	5	362.8580	8.29121e-05	3.55174e-04
2023/03/30	22:40:10	ok	ok	362.9520	43.252	0.03832	20.38	66.215	11.672	27929038.400339	5	363.3711	7.55961e-05	1.65465e-04
2023/03/30	22:45:09	ok	ok	363.0500	43.270	0.03832	20.50	66.101	11.737	23804617.244311	5	363.4494	7.57480e-05	2.20526e-04
2023/03/30	22:50:09	ok	ok	363.1260	43.266	0.03832	20.39	66.145	11.669	23488945.311272	7	363.0827	9.04022e-05	5.71500e-04
2023/03/30	22:55:09	ok	ok	363.0420	43.260	0.03832	20.38	66.186	11.667	25974119.249800	5	363.1874	8.47639e-05	3.34440e-04
2023/03/30	23:00:09	ok	ok	362.8860	43.263	0.03832	20.38	66.131	11.657	22104401.341932	4	363.4423	7.46862e-05	2.24185e-04
2023/03/30	23:05:09	ok	ok	362.8300	43.263	0.03832	20.39	66.177	11.674	26855124.503510	3	420.4713	-9.11001e-04	2.41622e-03
2023/03/30	23:10:09	ok	ok	363.0400	43.267	0.03832	20.39	66.133	11.666	25169324.691098	8	363.0474	9.38368e-05	4.17117e-04
2023/03/30	23:15:09	ok	ok	362.8000	43.269	0.03832	20.42	66.076	11.676	27924054.034437	4	363.3825	7.91460e-05	2.98196e-04
2023/03/30	23:20:09	ok	ok	363.1300	43.263	0.03832	20.40	66.073	11.665	25810898.799979	5	363.3275	8.06455e-05	3.30750e-04
2023/03/30	23:25:09	ok	ok	363.0860	43.270	0.03832	20.38	66.110	11.653	23946205.260176	6	363.1456	8.90307e-05	2.87391e-04
2023/03/30	23:30:09	ok	ok	362.8780	43.268	0.03832	20.39	66.059	11.653	25366108.196810	7	363.0788	9.45731e-05	1.04032e-03
2023/03/30	23:35:09	ok	ok	363.0660	43.275	0.03832	20.39	66.090	11.659	23255435.255054	5	363.3393	8.05895e-05	2.07148e-04
2023/03/30	23:40:09	ok	ok	363.0760	43.273	0.03832	20.36	66.105	11.642	23905934.949164	7	363.2401	8.60627e-05	3.58521e-04
2023/03/30	23:45:09	ok	ok	362.9900	43.276	0.03832	20.36	66.064	11.634	24276923.818710	6	363.5157	7.38879e-05	2.58666e-04
2023/03/30	23:50:09	ok	ok	362.9160	43.274	0.03832	20.29	66.114	11.596	23108425.156978	5	362.7604	1.09681e-04	6.77975e-04
2023/03/30	23:55:09	ok	ok	363.1740	43.270	0.03832	20.29	66.146	11.602	21094373.707868	5	296.9663	1.78519e-03	1.45248e-02
2023/03/31	00:00:09	ok	ok	362.9980	43.268	0.03832	20.21	66.186	11.551	26102772.293955	5	363.2134	8.42811e-05	4.17913e-04
2023/03/31	00:05:09	ok	ok	363.0780	43.259	0.03832	20.14	66.279	11.520	22108613.547712	4	363.3524	7.66613e-05	1.94571e-04
2023/03/31	00:10:09	ok	ok	363.0860	43.267	0.03832	20.09	66.307	11.497	23940576.100799	3	363.4374	7.87744e-05	8.50968e-06
2023/03/31	00:15:09	ok	ok	362.9960	43.266	0.03832	20.14	66.206	11.508	26043892.633991	4	363.2931	8.05274e-05	3.09565e-04
2023/03/31	00:20:09	ok	ok	363.1140	43.262	0.03832	20.12	66.119	11.484	23817450.851299	4	363.3428	7.92781e-05	3.16238e-04
2023/03/31	00:25:09	ok	ok	363.1140	43.262	0.03832	20.12	66.108	11.482	21203688.756145	5	363.1431	8.74985e-05	4.90235e-04
2023/03/31	00:30:09	ok	ok	362.9220	43.270	0.03832	20.14	66.087	11.487	22997286.121452	5	304.0641	1.35061e-03	2.05077e-02
2023/03/31	00:35:09	ok	ok	362.8660	43.268	0.03832	20.09	66.145	11.468	21322183.537767	5	363.2839	8.16622e-05	5.08457e-04
2023/03/31	00:40:09	ok	ok	362.9140	43.270	0.03832	20.11	66.128	11.475	22112968.658852	4	363.3937	7.57925e-05	3.33827e-04
2023/03/31	00:45:09	ok	ok	363.1800	43.269	0.03832	20.14	66.035	11.478	25348201.441088	5	363.4922	7.16611e-05	2.69671e-04
2023/03/31	00:50:09	ok	ok	362.9400	43.271	0.03832	20.07	66.099	11.443	20229029.896598	7	363.1066	9.16734e-05	5.89661e-04
2023/03/31	00:55:09	ok	ok	362.8860	43.273	0.03832	20.07	66.069	11.437	20399415.730112	6	363.3768	7.95325e-05	4.20557e-04
2023/03/31	01:00:09	ok	ok	363.0800	43.277	0.03832	20.09	66.062	11.454	19803192.564841	8	363.1000	9.06863e-05	3.93426e-04
2023/03/31	01:05:09	--	ok	363.3240	43.272	0.03832	20.05	66.073	11.427	22765106.279880	5	363.5086	7.27888e-05	2.18968e-04
2023/03/31	01:05:16	ok	ok	363.2000	43.284	0.038303	20.08	66.036	11.441	24486436.951408	6	363.5544	7.46503e-05	1.92850e-04
2023/03/31	01:10:16	--	ok	362.7620	43.278	0.038303	20.00	66.140	11.402	22549470.226330	5	363.3758	8.18469e-05	3.72354e-04
2023/03/31	01:10:24	ok	ok	362.8260	43.275	0.038315	20.01	66.174	11.416	27132073.655108	5	363.6567	6.96646e-05	1.74619e-04
2023/03/31	01:15:23	ok	ok	362.8920	43.275	0.038315	19.91	66.178	11.350	22825857.380658	4	363.4340	7.65170e-05	2.48327e-04
2023/03/31	01:20:23	ok	ok	363.0180	43.267	0.038315	19.88	66.218	11.339	23107897.688682	6	363.3102	8.04036e-05	2.97571e-04
2023/03/31	01:25:23	ok	ok	362.9000	43.272	0.038315	19.88	66.197	11.335	22668736.368519	4	363.4977	7.28779e-05	2.39710e-04
2023/03/31	01:30:23	ok	ok	362.8880	43.280	0.038315	19.89	66.136	11.333	23411735.211413	7	363.2450	8.53495e-05	2.97021e-04
2023/03/31	01:35:23	ok	ok	363.0700	43.285	0.038315	19.91	66.085	11.334	20695857.462771	5	363.3815	7.89577e-05	2.82171e-04
2023/03/31	01:40:23	ok	ok	362.9940	43.279	0.038315	19.92	66.108	11.348	20529239.839560	6	363.4746	7.54666e-05	4.38538e-04
2023/03/31	01:45:23	ok	ok	363.0180	43.281	0.038315	19.92	66.099	11.347	24238794.879061	6	363.3766	8.15403e-05	4.97648e-04
2023/03/31	01:50:23	--	ok	363.3360	43.285	0.038315	19.94	66.055	11.348	21437042.540531	5	363.5440	7.47086e-05	1.92886e-04
2023/03/31	01:50:30	--	ok	363.3800	43.306	0.038298	19.91	66.085	11.334	23128430.550263	4	363.5190	7.82206e-05	1.98469e-04
2023/03/31	01:50:38	--	ok	363.4220	43.311	0.038277	19.98	66.000	11.369	27881570.189099	5	363.5889	7.40924e-05	2.47780e-04
2023/03/31	01:50:45	ok	ok	362.9740	43.293	0.038254	19.95	65.953	11.339	27242564.105619	5	363.6259	7.40218e-05	2.44120e-04
2023/03/31	01:55:44	--	--	363.1200	43.289	0.038254	19.92	66.064	11.341	22923696.613929	6	296.7667	1.78701e-03	2.44014e-02
2023/03/31	01:55:51	--	ok	363.6100	43.297	0.038254	19.95	66.049	11.356	24153151.850376	4	363.5740	7.62544e-05	3.50716e-04
2023/03/31	01:55:58	ok	ok	363.1260	43.301	0.038221	19.94	66.026	11.343	25200686.242917	6	363.3663	8.54033e-05	4.31251e-04
2023/03/31	02:00:57	ok	ok	362.9320	43.293	0.038221	19.94	66.026	11.343	27167315.513189	5	363.6124	7.44731e-05	2.39792e-04
2023/03/31	02:05:57	ok	ok	362.9380	43.298	0.038221	19.91	66.032	11.324	25901920.811705	5	363.6463	7.18596e-05	2.11499e-04
2023/03/31	02:10:57	--	ok	363.4280	43.299	0.038221	19.94	66.003	11.339	22563994.683250	6	340.7292	1.19490e-03	3.47100e-02
2023/03/31	02:11:04	ok	ok	362.9500	43.251	0.038198	19.94	65.982	11.335	27025334.919514	7	363.0740	8.94737e-05	4.87161e-04
2023/03/31	02:16:04	--	ok	362.7700	43.258	0.038198	19.94	66.003	11.339	24247185.246584	5	363.2321	8.19114e-05	3.62284e-04
2023/03/31	02:16:11	ok	ok	363.0700	43.259	0.03821	19.91	65.998	11.319	25232714.289124	6	363.3762	7.69504e-05	2.86298e-04
2023/03/31	02:21:11	--	ok	362.6260	43.254	0.03821	19.80	66.149	11.270	20819868.309634	5	363.3635	7.46011e-05	3.09587e-04
2023/03/31	02:21:19	ok	ok	362.8200	43.255	0.03823	19.82	66.113	11.284	23810415.927740	5	363.3372	7.71291e-05	2.52792e-04
2023/03/31	02:26:18	ok	ok	362.9680	43.248	0.03823	19.78	66.105	11.254	21957001.860558	4	363.3476	7.59829e-05	3.12958e-04
2023/03/31	02:31:18	ok	ok	362.8980	43.250	0.03823	19.75	66.154	11.243	19261712.610717	5	363.3565	7.33378e-05	2.16936e-04
2023/03/31	02:36:18	--	ok	362.6760	43.254	0.03823	19.80	66.044	11.252	22712250.521560	5	363.3164	7.76048e-05	4.26716e-04
2023/03/31	02:36:25	ok	ok	363.0520	43.255	0.038248	19.81	66.058	11.265	23096811.747004	6	363.6907	5.84945e-05	6.71182e-04
2023/03/31	02:41:25	ok	ok	362.8760	43.252	0.038248	19.81	66.004	11.256	20255764.395982	5	363.3846	7.34068e-05	3.13029e-04
2023/03/31	02:46:25	--	ok	362.7640	43.253	0.038248	19.80	66.055	11.254	25989968.910971	6	363.1933	8.39963e-05	4.14194e-04
2023/03/31	02:46:32	ok	ok	363.0540	43.260	0.03826	19.81	66.069	11.267	26715700.677974	5	363.5086	7.20560e-05	2.62169e-04
2023/03/31	02:51:32	--	ok	362.7620	43.256	0.03826	19.80	66.044	11.252	18873970.902387	8	362.9278	9.72811e-05	7.49230e-04
2023/03/31	02:51:39	--	ok	362.7780	43.273	0.038273	19.82	66.027	11.269	25592227.080544	5	363.4941	7.30437e-05	2.66108e-04
2023/03/31	02:51:46	--	ok	363.2260	43.261	0.038285	19.85	66.012	11.284	26387848.163709	7	363.4427	7.37109e-05	4.59204e-04
2023/03/31	02:51:53	ok	ok	363.1700	43.250	0.038274	19.78	66.041	11.243	25574555.138430	6	363.1714	8.46239e-05	4.56090e-04
2023/03/31	02:56:53	--	ok	362.7380	43.260	0.038274	19.85	66.000	11.282	21505555.512393	5	363.4776	7.09152e-05	3.53613e-04
2023/03/31	02:57:01	--	ok	362.7000	43.260	0.038287	19.85	65.927	11.269	24354369.487879	6	363.3050	7.99393e-05	3.11945e-04
2023/03/31	02:57:08	ok	ok	363.1760	43.253	0.038304	19.87	65.875	11.271	27927678.628313	5	363.3788	7.77926e-05	2.36554e-04
2023/03/31	03:02:07	ok	ok	363.0580	43.253	0.038304	19.84	65.998	11.273	21846932.099941	2	363.4445	7.60811e-05	1.56402e-16
2023/03/31	03:07:07	--	ok	363.2200	43.260	0.038304	19.81	65.994	11.254	22794592.660042	4	363.2897	8.01516e-05	3.06090e-04
2023/03/31	03:07:14	--	ok	363.2540	43.264	0.038293	19.84	65.925	11.260	28530348.963133	6	363.2581	8.17707e-05	3.65835e-04
2023/03/31	03:07:21	ok	ok	363.1300	43.263	0.038279	19.84	65.957	11.266	24853885.503738	5	363.3499	7.82826e-05	2.82831e-04
2023/03/31	03:12:21	ok	ok	362.8580	43.259	0.038279	19.80	65.991	11.243	19208910.798525	6	294.0072	1.94853e-03	1.81624e-02
2023/03/31	03:17:21	--	ok	362.7100	43.258	0.038279	19.82	65.931	11.253	19024180.700737	5	363.2893	8.09987e-05	4.86614e-04
2023/03/31	03:17:28	--	ok	362.7780	43.266	0.038294	19.82	65.963	11.258	25058264.256167	5	363.5169	7.19173e-05	1.73258e-04
2023/03/31	03:17:36	ok	ok	362.8500	43.252	0.038306	19.81	65.908	11.240	25987930.272667	5	363.2715	8.01946e-05	3.64539e-04
2023/03/31	03:22:35	--	ok	362.7520	43.252	0.038306	19.78	65.989	11.234	22382516.021627	5	363.5091	6.99462e-05	2.63062e-04
2023/03/31	03:22:42	--	ok	363.2700	43.302	0.038319	19.80	65.949	11.236	26432193.304098	5	363.5975	7.43432e-05	2.97185e-04
2023/03/31	03:22:50	ok	ok	363.0020	43.315	0.038305	19.77	65.913	11.213	18064719.163719	13	363.3076	7.83084e-05	6.53744e-04
2023/03/31	03:27:49	--	ok	363.2480	43.301	0.038305	19.71	66.053	11.200	25455565.734481	7	363.2114	9.17321e-05	4.47131e-04
2023/03/31	03:27:56	ok	ok	363.1460	43.309	0.038292	19.73	66.055	11.209	24683003.650387	5	363.7870	6.85203e-05	3.55975e-04
2023/03/31	03:32:56	--	ok	363.2740	43.312	0.038292	19.65	66.108	11.170	20300736.316446	5	363.8658	6.10482e-05	5.94476e-04
2023/03/31	03:33:04	ok	ok	363.0160	43.316	0.038277	19.68	66.069	11.183	27203860.237405	5	363.5708	7.87316e-05	3.21973e-04
2023/03/31	03:38:03	ok	ok	363.1140	43.301	0.038277	19.61	66.119	11.146	23882594.146912	5	363.3457	8.35371e-05	5.05248e-04
2023/03/31	03:43:03	--	ok	363.4320	43.303	0.038277	19.68	65.972	11.167	23533307.248039	5	363.3799	8.57185e-05	4.02099e-04
2023/03/31	03:43:10	--	ok	363.3320	43.302	0.038254	19.64	65.998	11.143	24781355.307967	5	363.5810	7.60378e-05	2.35577e-04
2023/03/31	03:43:18	--	ok	363.3400	43.303	0.038236	19.64	65.989	11.142	26258724.209044	5	363.6723	7.11579e-05	2.44506e-04
2023/03/31	03:43:25	ok	ok	362.9860	43.302	0.038217	19.64	65.966	11.138	24182522.312230	6	363.4900	7.93577e-05	3.22515e-04
2023/03/31	03:48:24	ok	ok	362.9860	43.316	0.038217	19.68	65.962	11.165	21738220.640500	7	362.9862	1.04688e-04	1.23618e-03
2023/03/31	03:53:24	--	ok	363.3080	43.314	0.038217	19.70	65.998	11.180	23889952.308692	5	363.6327	7.43918e-05	2.79052e-04
2023/03/31	03:53:31	ok	ok	363.1460	43.275	0.038201	19.67	65.971	11.158	25093343.499268	6	363.6622	6.91794e-05	4.06358e-04
2023/03/31	03:58:31	ok	ok	363.0940	43.280	0.038201	19.68	65.940	11.161	22464857.575590	4	363.6073	7.19108e-05	2.45039e-04
2023/03/31	04:03:31	ok	ok	363.1480	43.281	0.038201	19.73	65.907	11.183	24250734.309402	5	363.5068	7.35563e-05	1.65182e-04
2023/03/31	04:08:31	ok	ok	363.1360	43.290	0.038201	19.68	65.962	11.165	22202586.294550	5	363.4879	7.67184e-05	2.38722e-04
2023/03/31	04:13:31	ok	ok	362.8980	43.278	0.038201	19.67	65.959	11.156	21314933.433557	5	286.9127	2.35328e-03	2.86213e-02
2023/03/31	04:18:31	ok	ok	362.8460	43.288	0.038201	19.64	66.007	11.145	20428674.615712	5	363.3757	8.24172e-05	4.04343e-04
2023/03/31	04:23:31	ok	ok	363.1460	43.287	0.038201	19.65	65.980	11.149	24086046.619892	5	342.0409	1.11896e-03	3.89067e-02
2023/03/31	04:28:31	ok	ok	363.1080	43.295	0.038201	19.67	65.939	11.152	19457137.992993	7	363.1615	9.26289e-05	4.47967e-04
2023/03/31	04:33:31	ok	ok	362.9480	43.287	0.038201	19.61	65.940	11.116	23031450.399524	4	363.6829	6.68437e-05	1.58378e-04
2023/03/31	04:38:31	--	ok	363.3620	43.278	0.038201	19.56	66.058	11.097	22837375.628867	4	363.5514	7.28705e-05	2.12237e-04
2023/03/31	04:38:38	--	ok	362.3840	43.219	0.038181	19.54	66.078	11.092	26512897.611647	4	362.9611	8.17502e-05	3.78327e-04
2023/03/31	04:38:46	--	ok	362.6920	43.220	0.038214	19.56	66.058	11.097	30078179.377317	4	363.1492	7.74179e-05	2.33668e-05
2023/03/31	04:38:53	--	ok	362.3700	43.218	0.038231	19.50	66.082	11.065	22232678.793958	5	363.2718	6.60498e-05	1.95107e-04
2023/03/31	04:39:00	--	ok	362.4780	43.217	0.038265	19.49	66.163	11.070	28818285.376769	4	363.0377	7.60817e-05	1.47586e-04
2023/03/31	04:39:07	--	ok	362.7480	43.208	0.038293	19.49	66.227	11.081	28690709.969003	5	363.2098	6.43053e-05	3.30748e-04
2023/03/31	04:39:14	--	ok	362.6020	43.225	0.038307	19.47	66.259	11.077	29638718.290449	6	363.0742	7.87439e-05	4.16575e-04
2023/03/31	04:39:22	--	ok	363.2460	43.325	0.038328	19.42	66.250	11.039	24954341.531210	5	363.8630	6.54218e-05	3.26305e-04
2023/03/31	04:39:29	--	ok	363.4120	43.347	0.038316	19.39	66.275	11.024	26992552.096042	5	363.9186	6.77666e-05	2.52273e-04
2023/03/31	04:39:36	--	ok	363.2920	43.336	0.038293	19.36	66.366	11.022	29895364.834642	4	363.7367	7.48247e-05	1.54827e-04
2023/03/31	04:39:44	ok	ok	362.9920	43.349	0.038278	19.30	66.506	11.007	21057540.111131	7	363.3850	9.06582e-05	5.70220e-04
2023/03/31	04:44:43	--	ok	363.2220	43.373	0.038278	19.49	66.058	11.052	22496395.217636	5	363.6592	8.13469e-05	3.51124e-04
2023/03/31	04:44:50	--	ok	363.6600	43.381	0.038266	19.49	66.069	11.054	30655540.008531	6	363.7738	7.61670e-05	2.44543e-04
2023/03/31	04:44:57	--	ok	363.5200	43.395	0.03823	19.47	66.078	11.047	25298457.828709	5	363.8879	7.12161e-05	1.35158e-04
2023/03/31	04:45:04	ok	ok	362.9700	43.273	0.038202	19.49	66.058	11.052	28264333.030302	5	342.7119	1.08098e-03	3.78187e-02
2023/03/31	04:50:04	--	--	362.8180	43.286	0.038202	19.52	65.968	11.056	20053557.611051	5	363.3887	8.19142e-05	4.61134e-04
2023/03/31	04:50:11	--	ok	363.2040	43.290	0.038202	19.52	65.957	11.054	28954939.849063	4	363.6199	7.20738e-05	2.25609e-04
2023/03/31	04:50:18	--	ok	362.5640	43.241	0.038191	19.53	65.959	11.063	25557438.131112	6	363.3185	7.46331e-05	4.18700e-04
2023/03/31	04:50:26	ok	ok	362.8100	43.233	0.038214	19.53	65.927	11.058	28679025.790858	5	363.4630	6.87105e-05	2.04254e-04
2023/03/31	04:55:25	ok	ok	362.9660	43.237	0.038214	19.54	65.991	11.077	21039103.032135	5	363.1422	8.15852e-05	3.61443e-04
2023/03/31	05:00:25	--	--	362.7480	43.240	0.038214	19.57	65.943	11.089	20700592.075811	5	303.4931	1.43000e-03	1.52016e-02
2023/03/31	05:00:32	--	ok	362.7980	43.243	0.038214	19.54	65.949	11.070	27381957.466921	4	363.4671	6.75074e-05	2.45338e-04
2023/03/31	05:00:39	ok	ok	363.0500	43.241	0.038225	19.53	65.959	11.063	24324485.351107	8	363.1393	8.54199e-05	3.59108e-04
2023/03/31	05:05:39	--	ok	362.7880	43.245	0.038225	19.56	65.931	11.076	20637960.484221	5	363.4118	7.11534e-05	2.67638e-04
2023/03/31	05:05:47	ok	ok	362.9860	43.242	0.038236	19.54	65.917	11.065	25975271.518334	5	363.5256	6.73063e-05	3.03542e-04
2023/03/31	05:10:46	--	ok	362.7060	43.242	0.038236	19.53	65.948	11.062	20479372.144390	3	363.3848	7.15551e-05	2.46700e-04
2023/03/31	05:10:54	ok	ok	363.0340	43.244	0.038252	19.53	65.895	11.053	25694760.164073	4	363.8486	5.42186e-05	2.17902e-04
2023/03/31	05:15:53	ok	ok	362.9740	43.243	0.038252	19.53	65.936	11.060	21614552.418475	5	363.1102	8.41518e-05	4.65280e-04
2023/03/31	05:20:53	ok	ok	363.1140	43.238	0.038252	19.53	66.000	11.070	19518609.192290	5	363.3898	7.41809e-05	2.05331e-04
2023/03/31	05:25:53	ok	ok	362.9440	43.241	0.038252	19.50	65.943	11.042	24358533.444831	4	363.3444	7.45911e-05	2.00904e-04
2023/03/31	05:30:53	--	ok	362.6420	43.243	0.038252	19.52	65.945	11.052	23591410.432677	5	364.2262	3.39218e-05	1.15028e-03
2023/03/31	05:31:00	--	ok	362.6080	43.245	0.038272	19.52	65.977	11.058	23978971.499629	4	363.6743	6.08737e-05	1.57761e-04
2023/03/31	05:31:08	ok	ok	362.9480	43.245	0.038293	19.49	65.994	11.042	25165481.463901	7	362.8766	9.79834e-05	9.11072e-04
2023/03/31	05:36:07	ok	ok	362.9440	43.240	0.038293	19.46	65.989	11.023	22070141.414661	5	363.2393	8.17589e-05	3.45717e-04
2023/03/31	05:41:07	--	ok	362.6820	43.245	0.038293	19.43	66.007	11.008	20140172.092178	5	363.4379	6.95601e-05	1.26126e-04
2023/03/31	05:41:15	ok	ok	363.1200	43.264	0.03831	19.43	66.007	11.008	22936871.226806	4	363.6628	6.43422e-05	1.64114e-04
2023/03/31	05:46:14	ok	ok	363.0860	43.252	0.03831	19.33	66.064	10.953	21003356.204370	5	363.3702	7.71433e-05	2.64548e-04
2023/03/31	05:51:14	--	ok	363.2780	43.264	0.03831	19.30	66.113	10.942	23217197.518746	4	363.5393	6.88519e-05	2.48101e-04
2023/03/31	05:51:22	ok	ok	362.9980	43.268	0.038296	19.29	66.078	10.928	27490663.297420	5	363.2944	8.29107e-05	5.22200e-04
2023/03/31	05:56:21	--	ok	363.2360	43.271	0.038296	19.32	66.018	10.937	23532918.323219	5	363.3764	7.89879e-05	2.45821e-04
2023/03/31	05:56:28	ok	ok	363.1260	43.281	0.038283	19.34	65.939	10.941	30298783.836145	5	363.5301	7.45538e-05	2.38274e-04
2023/03/31	06:01:28	--	ok	363.2940	43.269	0.038283	19.36	66.026	10.966	23390265.985166	5	363.4620	7.51970e-05	2.00309e-04
2023/03/31	06:01:36	ok	ok	362.8360	43.269	0.038267	19.32	65.998	10.934	28022835.987753	6	363.2521	8.53742e-05	7.02864e-04
2023/03/31	06:06:35	--	ok	363.2240	43.274	0.038267	19.37	66.018	10.973	19794965.410624	6	363.2539	8.68219e-05	5.29587e-04
2023/03/31	06:06:42	--	ok	363.2420	43.275	0.038255	19.36	65.931	10.950	26709707.832409	5	363.5115	7.37460e-05	2.58874e-04
2023/03/31	06:06:50	ok	ok	363.0300	43.263	0.038242	19.34	65.971	10.946	25461179.047064	5	363.3689	8.02983e-05	4.09634e-04
2023/03/31	06:11:49	ok	ok	362.9560	43.266	0.038242	19.36	65.972	10.957	20489771.017126	6	363.2965	8.31839e-05	5.46906e-04
2023/03/31	06:16:49	ok	ok	363.0300	43.270	0.038242	19.30	66.017	10.926	26819173.696420	5	363.3872	7.96933e-05	2.79564e-04
2023/03/31	06:21:49	--	ok	363.5900	43.270	0.038242	19.34	66.003	10.952	19435121.493534	7	363.5604	7.19472e-05	2.62942e-04
2023/03/31	06:21:56	ok	ok	363.1360	43.276	0.03821	19.33	65.968	10.937	25965012.171994	5	363.6104	7.07822e-05	3.12703e-04
2023/03/31	06:26:56	ok	ok	362.8940	43.272	0.03821	19.32	65.977	10.930	22046551.629798	6	363.0409	9.65400e-05	6.23560e-04
2023/03/31	06:31:56	ok	ok	362.8620	43.276	0.03821	19.33	66.012	10.945	21700585.964294	7	274.0263	3.12753e-03	3.95776e-02
2023/03/31	06:36:56	ok	ok	362.9260	43.277	0.03821	19.36	65.931	10.950	22358381.389461	5	363.5159	7.43636e-05	3.35860e-04
2023/03/31	06:41:56	--	ok	363.4400	43.282	0.03821	19.39	65.936	10.968	21647693.834228	6	363.2190	8.68798e-05	4.45170e-04
2023/03/31	06:42:03	--	ok	362.6120	43.232	0.038186	19.39	65.893	10.961	21098151.064522	7	363.0920	8.41242e-05	4.60831e-04
2023/03/31	06:42:11	--	ok	362.5600	43.231	0.038207	19.37	65.881	10.950	27290658.403667	5	362.8091	9.65332e-05	8.02207e-04
2023/03/31	06:42:18	--	ok	362.7900	43.228	0.03823	19.34	65.853	10.927	27395332.998659	7	362.7339	9.78586e-05	9.00289e-04
2023/03/31	06:42:26	--	ok	362.7040	43.222	0.038242	19.32	65.913	10.920	29409874.501157	6	291.5081	2.06456e-03	1.98233e-02
2023/03/31	06:42:33	--	ok	362.5500	43.218	0.038258	19.27	65.959	10.898	25171062.993952	5	363.2434	7.36408e-05	2.67219e-04
2023/03/31	06:42:40	--	ok	362.5320	43.220	0.038282	19.26	65.968	10.891	24400777.304011	5	363.1102	7.73005e-05	2.35953e-04
2023/03/31	06:42:47	--	ok	362.7300	43.236	0.038307	19.26	66.009	10.898	28714427.033077	7	363.0611	8.41815e-05	5.54499e-04
2023/03/31	06:42:55	ok	ok	362.8800	43.297	0.038322	19.22	66.163	10.896	21793763.035842	12	363.4077	7.26189e-05	5.69091e-04
2023/03/31	06:47:54	ok	ok	363.0540	43.339	0.038322	19.39	65.904	10.963	18034418.655312	5	363.8397	6.89493e-05	2.45490e-04
2023/03/31	06:52:54	--	ok	363.2760	43.348	0.038322	19.37	65.963	10.964	21142008.931726	4	363.6673	7.87034e-05	2.48711e-04
2023/03/31	06:53:02	--	ok	363.5280	43.378	0.038308	19.37	65.963	10.964	25805299.166620	4	363.8637	7.39968e-05	1.79154e-04
2023/03/31	06:53:09	--	ok	363.5760	43.373	0.038279	19.36	65.931	10.950	26803802.344056	5	363.7706	7.67299e-05	2.24047e-04
2023/03/31	06:53:16	--	ok	363.5040	43.337	0.038248	19.29	65.949	10.907	26496772.469360	5	363.9031	6.74891e-05	3.20857e-04
2023/03/31	06:53:23	--	ok	363.5180	43.334	0.038221	19.29	66.026	10.919	21278521.600888	4	363.7625	7.31385e-05	2.54064e-04
2023/03/31	06:53:30	ok	ok	363.1600	43.233	0.038193	19.23	66.058	10.887	26514911.542131	6	343.5652	9.97110e-04	3.13606e-02
2023/03/31	06:58:30	ok	ok	362.8520	43.262	0.038193	19.29	65.994	10.914	21676490.957506	4	372.7988	-3.07028e-04	1.49303e-02
2023/03/31	07:03:30	--	--	363.0660	43.256	0.038193	19.24	66.040	10.893	22558991.539006	6	342.2278	1.11092e-03	3.01240e-02
2023/03/31	07:03:37	ok	ok	362.8380	43.263	0.038193	19.24	66.082	10.900	26533762.132047	5	363.4653	7.34513e-05	1.90368e-04
2023/03/31	07:08:36	--	ok	362.7060	43.255	0.038193	19.22	66.108	10.887	24318443.204971	5	363.5043	6.93300e-05	1.86049e-04
2023/03/31	07:08:43	ok	ok	362.8500	43.260	0.038209	19.24	66.072	10.898	26920873.948527	5	363.4087	7.58301e-05	2.17544e-04
2023/03/31	07:13:43	--	ok	363.2120	43.263	0.038209	19.26	66.032	10.902	24022361.354979	6	363.4881	7.15640e-05	4.03388e-04
2023/03/31	07:13:50	--	ok	363.2880	43.269	0.038198	19.29	65.962	10.909	25182283.747525	5	363.5135	7.37082e-05	2.62152e-04
2023/03/31	07:13:57	--	ok	362.6560	43.226	0.038182	19.30	65.953	10.916	27319288.263326	6	363.1152	8.16943e-05	3.16406e-04
2023/03/31	07:14:05	ok	ok	362.8240	43.222	0.0382	19.26	65.980	10.893	26396550.913515	5	362.9354	8.73227e-05	4.95601e-04
2023/03/31	07:19:04	ok	ok	363.0880	43.227	0.0382	19.33	65.991	10.941	22531074.612683	5	363.0523	9.08802e-05	1.60350e-04
2023/03/31	07:24:04	ok	ok	362.8100	43.227	0.0382	19.30	65.963	10.918	19401079.352339	6	363.1987	7.80478e-05	3.85580e-04
2023/03/31	07:29:04	ok	ok	363.0620	43.230	0.0382	19.36	65.931	10.950	21268048.321993	4	363.4103	6.89025e-05	2.40832e-04
2023/03/31	07:34:04	--	ok	362.7480	43.234	0.0382	19.34	65.982	10.948	24305887.868618	4	363.4841	6.56386e-05	1.59012e-04
2023/03/31	07:34:11	ok	ok	363.0380	43.232	0.038214	19.37	65.945	10.961	23627107.589590	4	363.1246	8.31535e-05	3.16689e-04
2023/03/31	07:39:11	--	ok	362.5360	43.231	0.038214	19.40	65.907	10.972	19579546.871409	4	363.4744	6.75089e-05	2.50578e-04
2023/03/31	07:39:19	--	ok	363.2940	43.235	0.038239	19.42	65.856	10.974	27201230.888509	5	363.3505	7.47030e-05	3.04776e-04
2023/03/31	07:39:26	--	ok	363.2620	43.237	0.038224	19.42	65.844	10.972	23365369.319995	5	363.2208	7.85420e-05	3.50705e-04
2023/03/31	07:39:33	ok	ok	363.0900	43.230	0.03821	19.37	65.817	10.940	24326413.583130	5	363.5192	6.63679e-05	1.96273e-04
2023/03/31	07:44:33	ok	ok	362.8800	43.236	0.03821	19.42	65.917	10.984	19234168.280199	5	363.0914	8.64453e-05	6.54896e-04
2023/03/31	07:49:33	ok	ok	362.8200	43.239	0.03821	19.42	65.994	10.997	23928651.059641	4	363.3592	7.37890e-05	2.20734e-04
2023/03/31	07:54:33	ok	ok	362.8580	43.234	0.03821	19.43	65.985	11.004	22319480.854812	5	363.8694	5.28432e-05	6.23392e-04
2023/03/31	07:59:33	ok	ok	363.1700	43.240	0.03821	19.42	65.940	10.988	20596362.489540	6	363.3123	7.53248e-05	2.21206e-04
2023/03/31	08:04:33	--	ok	362.7060	43.242	0.03821	19.47	65.962	11.027	22412622.454665	6	341.5413	1.14231e-03	3.12187e-02
2023/03/31	08:04:41	ok	ok	363.0920	43.240	0.038225	19.44	65.975	11.011	26079799.548600	5	363.5813	6.42069e-05	2.52944e-04
2023/03/31	08:09:40	ok	ok	363.0120	43.240	0.038225	19.47	65.907	11.018	22712789.468464	3	363.0034	1.02414e-04	1.29918e-04
2023/03/31	08:14:40	ok	ok	363.0140	43.243	0.038225	19.49	65.908	11.027	20419829.450534	4	363.3831	7.27797e-05	2.55765e-04
2023/03/31	08:19:40	ok	ok	363.0380	43.243	0.038225	19.47	65.939	11.024	22373407.624611	4	363.5143	6.81171e-05	2.24283e-04
2023/03/31	08:24:40	ok	ok	362.8340	43.241	0.038225	19.47	65.971	11.029	24032350.209443	5	364.1241	4.20150e-05	1.04802e-03
2023/03/31	08:29:40	ok	ok	363.1220	43.246	0.038225	19.52	65.968	11.056	23712510.017452	5	363.3887	7.73369e-05	3.09350e-04
2023/03/31	08:34:40	--	ok	363.2520	43.252	0.038225	19.53	65.980	11.067	20513059.819406	4	363.1512	9.33490e-05	6.84275e-05
2023/03/31	08:34:47	ok	ok	362.9000	43.259	0.038212	19.54	65.866	11.056	28159121.154364	5	363.5806	7.09566e-05	2.70400e-04
2023/03/31	08:39:47	ok	ok	363.1100	43.252	0.038212	19.52	65.957	11.054	20667425.524830	5	363.3381	7.88916e-05	3.03997e-04
2023/03/31	08:44:47	ok	ok	362.8700	43.255	0.038212	19.53	65.948	11.062	22871555.901369	5	363.3958	7.69816e-05	2.71744e-04
2023/03/31	08:49:47	--	ok	362.7220	43.253	0.038212	19.58	65.936	11.096	20147348.780864	4	363.4825	7.39270e-05	2.68984e-04
2023/03/31	08:49:54	ok	ok	362.8200	43.264	0.038227	19.57	65.890	11.080	29340703.684299	6	338.5772	1.29959e-03	3.83876e-02
2023/03/31	08:54:54	ok	ok	362.8040	43.258	0.038227	19.57	65.943	11.089	24323607.380982	4	363.6117	6.88420e-05	1.98626e-04
2023/03/31	08:59:54	--	ok	363.3940	43.262	0.038227	19.63	65.931	11.123	24489638.765401	5	363.2557	8.29227e-05	5.03139e-04
2023/03/31	09:00:01	--	ok	363.2080	43.267	0.038206	19.63	65.890	11.116	26549350.580982	8	363.3745	7.87530e-05	6.16663e-04
2023/03/31	09:00:09	ok	ok	363.1380	43.268	0.038195	19.63	65.847	11.109	27052536.006112	4	363.6577	6.96860e-05	2.18954e-04
2023/03/31	09:05:08	--	ok	363.2880	43.262	0.038195	19.60	65.927	11.103	26001917.594041	6	292.5351	2.02179e-03	1.96879e-02
2023/03/31	09:05:15	ok	ok	363.1660	43.250	0.038179	19.61	65.930	11.114	23362201.747892	5	363.3414	7.92975e-05	2.91151e-04
2023/03/31	09:10:15	--	ok	362.7700	43.256	0.038179	19.61	65.921	11.113	26150349.540337	6	363.4398	7.50580e-05	2.82405e-04
2023/03/31	09:10:22	--	ok	363.3280	43.254	0.038191	19.64	65.934	11.132	23617028.302423	7	363.3396	7.91077e-05	3.36163e-04
2023/03/31	09:10:30	ok	ok	363.0120	43.242	0.038174	19.65	65.872	11.130	24628063.413250	4	363.0390	1.00636e-04	5.40093e-05
2023/03/31	09:15:29	ok	ok	363.1180	43.243	0.038174	19.67	65.959	11.156	22410105.231291	4	363.3828	7.41568e-05	2.74054e-04
2023/03/31	09:20:29	--	ok	363.5360	43.247	0.038174	19.65	65.957	11.145	19211448.435689	6	363.2887	7.84606e-05	3.08000e-04
2023/03/31	09:20:36	--	ok	362.3960	43.174	0.038145	19.68	65.962	11.165	23617732.470605	5	362.6786	8.04045e-05	2.67986e-04
2023/03/31	09:20:43	--	ok	362.6300	43.171	0.038178	19.67	65.885	11.143	25911359.825048	8	362.7006	7.61190e-05	3.99500e-04
2023/03/31	09:20:51	--	ok	362.2180	43.163	0.038198	19.64	65.881	11.123	28123094.005725	6	362.5349	8.31232e-05	3.77746e-04
2023/03/31	09:20:58	--	ok	362.3040	43.135	0.03824	19.63	65.911	11.120	25474048.224176	6	362.5452	8.09844e-05	4.01054e-04
2023/03/31	09:21:05	--	ok	362.5980	43.202	0.038278	19.56	65.972	11.083	27893071.508206	5	362.9557	7.53052e-05	2.86980e-04
2023/03/31	09:21:13	--	ok	362.6900	43.243	0.038299	19.52	66.104	11.079	27635048.719281	5	363.4310	7.18692e-05	1.94518e-04
2023/03/31	09:21:20	ok	ok	363.0620	43.346	0.038316	19.49	66.174	11.072	28778038.162656	5	363.6142	8.20845e-05	2.15142e-04
2023/03/31	09:26:19	--	ok	363.5100	43.394	0.038316	19.71	65.904	11.174	20940311.747190	5	363.7052	8.20004e-05	3.50656e-04
2023/03/31	09:26:26	ok	ok	363.1580	43.268	0.038289	19.68	65.899	11.154	26290850.187920	4	363.6014	7.02371e-05	1.92175e-04
2023/03/31	09:31:26	ok	ok	362.8140	43.271	0.038289	19.70	65.879	11.160	19987783.197176	4	363.6598	6.90664e-05	2.56297e-04
2023/03/31	09:36:26	--	ok	363.2300	43.278	0.038289	19.75	65.931	11.205	24027519.613383	5	363.3989	7.98234e-05	2.99348e-04
2023/03/31	09:36:33	ok	ok	362.8820	43.283	0.038276	19.74	65.908	11.192	26378156.708719	5	363.7622	6.62014e-05	6.49044e-04
2023/03/31	09:41:33	ok	ok	363.1380	43.290	0.038276	19.75	65.879	11.196	22387757.276375	7	363.2580	8.97734e-05	4.70447e-04
2023/03/31	09:46:33	ok	ok	363.0300	43.296	0.038276	19.78	65.925	11.223	22178920.303051	4	363.6471	7.14320e-05	2.33286e-04
2023/03/31	09:51:33	--	ok	363.3620	43.294	0.038276	19.80	65.980	11.242	19509015.035146	5	363.4907	8.02344e-05	3.34631e-04
2023/03/31	09:51:40	--	ok	363.3180	43.309	0.038257	19.81	65.953	11.247	26062310.281745	5	363.6791	7.28594e-05	2.61807e-04
2023/03/31	09:51:48	ok	ok	363.1340	43.298	0.03824	19.85	65.884	11.262	29833326.327979	5	363.5687	7.95660e-05	4.07110e-04
2023/03/31	09:56:47	ok	ok	363.0980	43.302	0.03824	19.88	65.963	11.295	21561476.869735	4	363.8482	6.58951e-05	1.59084e-04
2023/03/31	10:01:48	ok	ok	362.9640	43.314	0.03824	19.85	65.916	11.268	21425824.995380	7	363.0098	1.03699e-04	1.12494e-03
2023/03/31	10:06:47	--	ok	363.4120	43.314	0.03824	19.88	65.931	11.290	22444156.268783	5	363.5302	8.03032e-05	2.30643e-04
2023/03/31	10:06:54	--	ok	363.3760	43.321	0.038217	19.89	65.934	11.299	27433082.547991	5	363.6612	7.68371e-05	2.78383e-04
2023/03/31	10:07:01	--	ok	363.2660	43.329	0.038197	19.92	65.907	11.314	29854556.422881	4	363.8182	6.99290e-05	2.46058e-04
2023/03/31	10:07:08	--	ok	363.2200	43.316	0.038182	19.92	65.907	11.314	28599514.557454	8	363.2842	9.27738e-05	7.66227e-04
2023/03/31	10:07:15	ok	ok	362.9980	43.241	0.038171	19.87	65.844	11.266	31596868.540256	5	363.4084	7.29339e-05	8.58998e-05
2023/03/31	10:12:15	--	--	362.8900	43.259	0.038171	19.95	65.943	11.338	25788014.682348	5	347.1117	8.56728e-04	2.90105e-02
2023/03/31	10:12:22	ok	ok	363.1180	43.258	0.038171	19.95	65.931	11.335	27482543.331552	5	363.7933	5.98249e-05	4.96527e-04
2023/03/31	10:17:21	ok	ok	363.0740	43.262	0.038171	19.92	65.959	11.323	24606702.033850	6	363.2758	8.37234e-05	3.43888e-04
2023/03/31	10:22:21	ok	ok	362.9380	43.266	0.038171	19.95	65.975	11.343	24309480.511401	5	363.3802	8.05566e-05	3.36715e-04
2023/03/31	10:27:21	--	ok	363.4200	43.267	0.038171	19.95	65.975	11.343	26732893.472752	4	363.6678	6.89886e-05	1.61680e-04
2023/03/31	10:27:29	--	ok	362.3760	43.213	0.038148	19.95	65.995	11.347	19835947.588326	11	362.8564	7.25878e-05	6.65204e-04
2023/03/31	10:27:36	--	ok	362.5320	43.213	0.038181	19.97	65.998	11.359	28244605.416237	5	363.1485	7.04927e-05	3.43932e-04
2023/03/31	10:27:43	ok	ok	362.8000	43.208	0.038207	19.94	65.962	11.332	26957670.015666	6	290.2802	2.12405e-03	2.00233e-02
2023/03/31	10:32:43	--	ok	362.5060	43.217	0.038207	20.04	65.966	11.400	22509425.631107	6	363.0224	7.63513e-05	2.64040e-04
2023/03/31	10:32:50	--	ok	362.4440	43.220	0.038234	20.03	65.943	11.387	23033902.428064	7	362.5184	1.02288e-04	7.92534e-04
2023/03/31	10:32:58	ok	ok	362.8580	43.213	0.038264	20.03	65.911	11.382	26908971.491499	5	362.9166	8.21317e-05	2.18937e-04
2023/03/31	10:37:57	--	ok	362.7580	43.219	0.038264	20.04	65.977	11.402	23999483.997729	6	372.1430	-3.30584e-04	1.32401e-02
2023/03/31	10:38:04	ok	ok	363.0880	43.239	0.038277	20.03	65.963	11.391	25964174.986003	6	363.0659	8.53291e-05	4.27407e-04
2023/03/31	10:43:03	ok	ok	363.0760	43.237	0.038277	20.07	65.971	11.420	20348656.025514	5	363.4156	6.95233e-05	1.86043e-04
2023/03/31	10:48:04	ok	ok	362.8480	43.241	0.038277	20.07	65.994	11.424	25584777.285971	5	363.6772	6.04671e-05	3.06768e-04
2023/03/31	10:53:03	ok	ok	363.0300	43.242	0.038277	20.09	66.007	11.445	25529247.290455	5	307.5978	1.22031e-03	1.96350e-02
2023/03/31	10:58:04	ok	ok	363.0440	43.247	0.038277	20.18	65.968	11.495	21986694.904228	5	363.2874	7.97129e-05	2.72512e-04
2023/03/31	11:03:03	ok	ok	362.8760	43.246	0.038277	20.14	66.017	11.475	26016809.765553	5	363.2812	7.73494e-05	2.79435e-04
2023/03/31	11:08:03	ok	ok	363.0800	43.249	0.038277	20.16	65.966	11.484	22827300.750449	6	363.2028	8.41776e-05	4.18457e-04
2023/03/31	11:13:03	ok	ok	362.8500	43.249	0.038277	20.18	65.989	11.499	25450189.894826	4	363.4755	7.24134e-05	1.58985e-04
2023/03/31	11:18:03	ok	ok	363.0940	43.254	0.038277	20.22	66.007	11.531	25381774.993267	5	363.3382	7.84350e-05	3.03319e-04
2023/03/31	11:23:03	ok	ok	362.9820	43.253	0.038277	20.24	65.998	11.538	23479909.788656	5	363.3709	7.79888e-05	3.12753e-04
2023/03/31	11:28:03	ok	ok	362.8760	43.259	0.038277	20.24	66.041	11.545	25352187.416651	4	363.3871	7.72359e-05	2.96445e-04
2023/03/31	11:33:03	--	ok	363.2080	43.260	0.038277	20.29	65.977	11.572	23818136.234255	6	363.4563	7.50781e-05	2.77964e-04
2023/03/31	11:33:10	ok	ok	363.1020	43.285	0.038266	20.31	65.904	11.568	28150754.196951	7	363.4712	7.72429e-05	4.63189e-04
2023/03/31	11:38:10	ok	ok	362.8740	43.270	0.038266	20.26	65.949	11.547	22271266.377985	5	363.4943	7.70635e-05	3.00040e-04
2023/03/31	11:43:10	--	ok	363.2920	43.271	0.038266	20.29	66.030	11.581	22376860.738367	5	363.5469	7.38500e-05	2.25453e-04
2023/03/31	11:43:17	ok	ok	363.1340	43.283	0.03825	20.31	66.000	11.585	30698489.983740	5	363.1534	9.31953e-05	6.01270e-04
2023/03/31	11:48:17	ok	ok	362.8680	43.274	0.03825	20.31	65.980	11.582	23303211.068781	4	363.7082	6.93536e-05	1.73105e-04
2023/03/31	11:53:17	--	--	362.9420	43.276	0.03825	20.33	65.962	11.598	23301078.623620	6	363.8458	6.04172e-05	5.70009e-04
2023/03/31	11:53:24	--	ok	363.3280	43.278	0.03825	20.35	65.922	11.600	28366498.823350	5	363.6452	7.23304e-05	4.30557e-04
2023/03/31	11:53:31	ok	ok	362.9040	43.276	0.038232	20.29	65.922	11.562	28707536.158312	5	363.2739	8.91777e-05	4.80764e-04
2023/03/31	11:58:31	ok	ok	362.9660	43.283	0.038232	20.35	65.934	11.602	24687714.040090	5	363.5110	7.89748e-05	2.46221e-04
2023/03/31	12:03:31	ok	ok	362.9180	43.286	0.038232	20.35	65.954	11.606	24043196.077551	4	363.6801	7.05430e-05	1.79120e-04
2023/03/31	12:08:31	ok	ok	363.1700	43.293	0.038232	20.40	65.934	11.640	23771919.887279	6	363.4450	8.27954e-05	3.52102e-04
2023/03/31	12:13:31	--	ok	363.5240	43.293	0.038232	20.39	65.943	11.633	23581757.637830	4	363.7152	7.08466e-05	2.43953e-04
2023/03/31	12:13:38	ok	ok	363.0180	43.297	0.038204	20.39	65.985	11.640	29798480.698638	4	363.7577	7.06878e-05	1.84580e-04
2023/03/31	12:18:38	--	ok	363.2440	43.309	0.038204	20.42	65.884	11.642	19466999.268544	5	363.7299	7.19502e-05	2.23101e-04
2023/03/31	12:18:45	--	ok	363.4180	43.303	0.038191	20.42	65.872	11.640	29709458.715646	5	363.9252	6.26601e-05	5.01273e-04
2023/03/31	12:18:52	--	ok	363.3240	43.294	0.038168	20.42	65.820	11.631	22545451.271676	6	363.7651	6.71240e-05	5.11341e-04
2023/03/31	12:18:59	--	ok	362.6420	43.247	0.038151	20.39	65.921	11.629	28129661.380623	6	363.0508	9.23459e-05	7.39182e-04
2023/03/31	12:19:07	--	ok	362.5880	43.239	0.03817	20.31	66.053	11.594	26481880.176229	5	363.6400	6.30066e-05	7.64140e-05
2023/03/31	12:19:14	--	ok	362.5420	43.238	0.038192	20.29	66.030	11.581	21822435.244226	7	363.0575	8.41618e-05	4.27689e-04
2023/03/31	12:19:21	--	ok	362.6840	43.238	0.038217	20.29	66.050	11.585	25174199.760797	5	363.4099	6.90669e-05	1.80729e-04
2023/03/31	12:19:29	ok	ok	363.1660	43.238	0.038234	20.24	66.114	11.558	21181463.913419	5	363.2393	7.61622e-05	2.48468e-04
2023/03/31	12:24:28	--	--	362.9940	43.251	0.038234	20.42	65.916	11.648	19867263.830862	4	363.3800	7.78704e-05	3.01940e-04
2023/03/31	12:24:35	ok	ok	363.0200	43.259	0.038234	20.46	65.838	11.662	21793992.659119	5	363.7862	6.32708e-05	5.51456e-04
2023/03/31	12:29:34	--	--	362.8880	43.252	0.038234	20.46	65.881	11.669	23996088.147844	5	363.4911	7.20953e-05	3.69170e-04
2023/03/31	12:29:41	--	ok	362.7900	43.254	0.038234	20.43	65.939	11.661	16883781.363629	11	363.2034	7.38931e-05	6.06611e-04
2023/03/31	12:29:48	--	ok	362.7660	43.254	0.038246	20.45	65.931	11.669	19779350.430506	5	363.2256	8.64888e-05	5.41885e-04
2023/03/31	12:29:56	--	ok	362.7180	43.248	0.038259	20.39	65.962	11.636	23603456.523372	8	363.3569	7.57803e-05	3.37009e-04
2023/03/31	12:30:03	ok	ok	363.0760	43.263	0.038274	20.39	65.943	11.633	24178389.367017	6	363.6495	7.12640e-05	3.95974e-04
2023/03/31	12:35:02	ok	ok	363.1460	43.289	0.038274	20.46	65.902	11.673	19917963.829297	4	363.5773	7.58707e-05	2.51564e-04
2023/03/31	12:40:02	ok	ok	362.8960	43.283	0.038274	20.49	65.949	11.701	19924798.766308	5	363.4691	8.05163e-05	4.33090e-04
2023/03/31	12:45:02	ok	ok	363.1280	43.290	0.038274	20.48	65.948	11.692	20465117.016565	7	363.2866	9.21131e-05	9.53153e-04
2023/03/31	12:50:02	ok	ok	363.0900	43.294	0.038274	20.52	65.934	11.717	22842127.405749	5	363.5542	7.82752e-05	2.86827e-04
2023/03/31	12:55:02	ok	ok	363.1540	43.295	0.038274	20.55	65.972	11.744	22222142.452822	4	363.6418	7.52979e-05	2.08549e-04
2023/03/31	13:00:02	--	--	363.7580	43.305	0.038274	20.59	65.991	11.778	22874489.909887	6	282.5674	2.62252e-03	3.37899e-02
2023/03/31	13:00:09	--	ok	363.2080	43.301	0.038274	20.58	65.968	11.765	25890966.781960	6	363.5642	8.01430e-05	6.08105e-04
2023/03/31	13:00:16	--	ok	363.3100	43.313	0.038263	20.59	65.939	11.769	26699878.907539	6	363.5791	8.13130e-05	3.76893e-04
2023/03/31	13:00:23	--	ok	363.3940	43.292	0.038247	20.56	65.975	11.753	25778709.173137	6	363.6820	7.61227e-05	2.71076e-04
2023/03/31	13:00:30	--	ok	363.3840	43.278	0.038225	20.52	65.913	11.713	27855720.578834	4	363.7468	7.11110e-05	2.20583e-04
2023/03/31	13:00:38	--	ok	363.2060	43.279	0.038204	20.50	66.007	11.721	21602224.511117	5	363.4878	7.98046e-05	3.50306e-04
2023/03/31	13:00:45	ok	ok	362.9560	43.277	0.038193	20.42	66.119	11.684	23650533.940639	6	363.6384	7.32449e-05	2.95440e-04
2023/03/31	13:05:44	ok	ok	363.0300	43.327	0.038193	20.59	65.927	11.767	17808416.958950	8	362.9207	1.11707e-04	1.08465e-03
2023/03/31	13:10:44	ok	ok	363.0280	43.332	0.038193	20.69	65.936	11.836	16401242.205939	5	363.9343	6.53746e-05	3.96323e-04
2023/03/31	13:15:44	--	ok	363.3400	43.340	0.038193	20.70	65.962	11.850	21122434.347045	5	364.0287	6.62166e-05	3.18334e-04
2023/03/31	13:15:51	ok	ok	363.1600	43.342	0.038175	20.70	65.907	11.840	25869967.570296	5	363.8414	7.53516e-05	1.92367e-04
2023/03/31	13:20:51	ok	ok	363.1080	43.348	0.038175	20.70	66.023	11.861	20288377.242071	5	363.8652	7.13523e-05	3.42459e-04
2023/03/31	13:25:51	--	ok	363.7000	43.350	0.038175	20.78	65.975	11.902	24437450.376743	5	363.5469	8.73928e-05	3.79476e-04
2023/03/31	13:25:58	ok	ok	363.0280	43.250	0.038137	20.79	65.998	11.915	24410176.372104	6	362.9749	9.50064e-05	5.15004e-04
2023/03/31	13:30:58	--	ok	362.7120	43.254	0.038137	20.80	65.971	11.920	16566272.874742	5	363.9996	5.13431e-05	2.51144e-04
2023/03/31	13:31:05	--	ok	362.5540	43.254	0.038152	20.84	65.945	11.945	24137649.662465	5	363.5890	6.91564e-05	3.38157e-04
2023/03/31	13:31:12	--	ok	362.7300	43.253	0.038176	20.82	65.949	11.925	22288081.875645	5	363.3571	7.80535e-05	3.19782e-04
2023/03/31	13:31:19	ok	ok	363.0000	43.250	0.038191	20.82	65.939	11.923	22630240.252360	5	363.5282	6.93572e-05	3.67725e-04
2023/03/31	13:36:19	--	ok	362.5340	43.257	0.038191	20.89	65.975	11.980	18096076.441449	5	363.3180	8.19179e-05	3.22629e-04
2023/03/31	13:36:26	--	ok	362.6440	43.253	0.038216	20.86	65.971	11.959	21046660.019539	6	363.4953	7.26755e-05	2.52267e-04
2023/03/31	13:36:34	ok	ok	363.0920	43.255	0.038236	20.86	65.982	11.961	22020945.702572	7	363.1946	8.73142e-05	4.90345e-04
2023/03/31	13:41:33	ok	ok	362.8880	43.260	0.038236	20.94	65.954	12.015	15925940.781793	6	363.5615	7.21930e-05	2.02741e-04
2023/03/31	13:46:33	ok	ok	362.8500	43.264	0.038236	20.96	66.021	12.037	19666215.541828	5	363.2000	8.81777e-05	5.54502e-04
2023/03/31	13:51:33	ok	ok	362.8380	43.263	0.038236	20.97	66.023	12.046	19517155.008090	5	363.7111	6.77551e-05	5.21662e-04
2023/03/31	13:56:33	ok	ok	362.8960	43.268	0.038236	21.01	65.989	12.070	20898371.300989	4	363.1839	8.84915e-05	4.98025e-04
2023/03/31	14:01:33	ok	ok	363.1520	43.270	0.038236	21.04	66.017	12.096	17787159.218114	5	363.5224	7.71296e-05	2.65086e-04
2023/03/31	14:06:33	ok	ok	362.9020	43.274	0.038236	21.09	66.014	12.127	19438990.210367	6	363.0863	9.77327e-05	9.01071e-04
2023/03/31	14:11:33	ok	ok	362.8360	43.278	0.038236	21.13	65.959	12.147	20678465.180277	4	364.0461	5.78121e-05	1.40444e-04
2023/03/31	14:16:33	ok	ok	362.9740	43.287	0.038236	21.16	65.943	12.163	18102687.439940	5	363.4635	8.34481e-05	2.94362e-04
2023/03/31	14:21:33	--	ok	363.2920	43.287	0.038236	21.20	65.930	12.190	19553549.640214	5	363.4087	8.40307e-05	3.94528e-04
2023/03/31	14:21:40	ok	ok	362.9220	43.286	0.03822	21.20	65.985	12.201	21364022.598569	5	363.4545	8.30801e-05	3.72888e-04
2023/03/31	14:26:40	ok	ok	362.8180	43.287	0.03822	21.20	66.014	12.206	22813269.856767	5	363.8325	6.87201e-05	5.72066e-04
2023/03/31	14:31:40	ok	ok	362.9660	43.297	0.03822	21.21	66.017	12.216	20752529.652601	2	414.6479	-6.76469e-04	5.48354e-16
2023/03/31	14:36:40	ok	ok	362.9600	43.303	0.03822	21.24	66.003	12.234	20528859.175784	4	363.5324	8.28010e-05	4.23210e-04
2023/03/31	14:41:40	ok	ok	363.0060	43.310	0.03822	21.29	65.968	12.258	23860048.693278	5	363.6858	7.52215e-05	2.79045e-04
2023/03/31	14:46:40	ok	ok	363.0480	43.316	0.03822	21.31	66.036	12.290	16367184.402276	5	363.4948	8.77997e-05	4.33836e-04
2023/03/31	14:51:40	ok	ok	363.1720	43.310	0.03822	21.33	65.998	12.292	19672375.208697	5	363.8774	6.83082e-05	5.10815e-04
2023/03/31	14:56:40	ok	ok	363.0560	43.320	0.03822	21.33	65.986	12.290	25933540.958925	3	364.1208	6.06045e-05	8.61905e-05
2023/03/31	15:01:40	--	ok	362.7020	43.320	0.03822	21.37	66.081	12.338	20472089.805678	5	363.8200	7.36029e-05	4.36592e-04
2023/03/31	15:01:47	ok	ok	362.9880	43.326	0.038236	21.34	66.023	12.308	25069104.874352	5	363.6125	8.52298e-05	3.88501e-04
2023/03/31	15:06:47	--	ok	363.3560	43.324	0.038236	21.31	66.069	12.296	24824037.421878	5	363.7367	7.74071e-05	2.68616e-04
2023/03/31	15:06:54	ok	ok	363.1760	43.324	0.038217	21.34	66.012	12.306	30959834.420049	5	363.7213	7.79261e-05	3.47539e-04
2023/03/31	15:11:53	--	ok	363.2060	43.331	0.038217	21.34	65.959	12.296	22959406.480989	5	363.7970	7.59499e-05	2.26518e-04
2023/03/31	15:12:01	--	ok	363.4360	43.333	0.038206	21.34	65.977	12.300	28489613.225540	7	363.7845	7.51200e-05	4.22561e-04
2023/03/31	15:12:08	--	ok	363.4300	43.333	0.038182	21.33	65.934	12.280	29668443.375310	6	363.8862	7.11268e-05	4.90920e-04
2023/03/31	15:12:15	--	ok	363.2520	43.307	0.038158	21.31	65.994	12.282	24809180.524542	6	363.5731	8.34094e-05	3.99894e-04
2023/03/31	15:12:22	--	ok	363.4320	43.287	0.038144	21.30	65.982	12.270	25021299.608324	5	363.5582	8.08986e-05	4.37969e-04
2023/03/31	15:12:29	ok	ok	362.8940	43.258	0.038121	21.24	66.055	12.244	24683030.583656	7	362.9181	9.55806e-05	7.58850e-04
2023/03/31	15:17:29	--	ok	362.7880	43.269	0.038121	21.36	65.962	12.306	22703218.915047	8	362.9930	9.96061e-05	1.03400e-03
2023/03/31	15:17:36	--	ok	362.7200	43.271	0.038132	21.33	66.018	12.296	25687634.408079	7	363.3948	8.13694e-05	3.76233e-04
2023/03/31	15:17:44	ok	ok	362.8820	43.268	0.038147	21.36	65.982	12.310	25996903.746932	5	363.7644	6.46870e-05	3.52649e-04
2023/03/31	15:22:43	--	ok	362.7720	43.271	0.038147	21.34	66.023	12.308	23337506.847672	7	363.3690	8.13218e-05	3.26635e-04
2023/03/31	15:22:50	ok	ok	362.9140	43.272	0.03816	21.34	66.023	12.308	23009877.592174	6	363.6978	6.51017e-05	4.97889e-04
2023/03/31	15:27:50	ok	ok	362.9000	43.272	0.03816	21.31	65.972	12.278	22890974.180060	5	363.7423	6.30221e-05	4.66078e-04
2023/03/31	15:32:50	ok	ok	363.0760	43.274	0.03816	21.36	65.949	12.304	28577466.636784	6	363.5065	7.64818e-05	2.47870e-04
2023/03/31	15:37:50	ok	ok	362.9980	43.280	0.03816	21.33	65.998	12.292	26437355.335854	7	297.8626	1.73701e-03	2.26790e-02
2023/03/31	15:42:50	ok	ok	362.8700	43.277	0.03816	21.33	65.986	12.290	29518609.155178	5	363.3434	8.50367e-05	4.25780e-04
2023/03/31	15:47:50	--	ok	363.2420	43.277	0.03816	21.31	65.963	12.276	21536867.846109	4	363.4752	7.95629e-05	2.62877e-04
2023/03/31	15:47:57	ok	ok	362.9420	43.278	0.038147	21.34	65.968	12.298	30479909.630909	7	363.2231	8.93127e-05	5.93850e-04
2023/03/31	15:52:57	ok	ok	362.8960	43.278	0.038147	21.33	65.975	12.288	27201672.077968	4	363.5274	7.59977e-05	2.58639e-04
2023/03/31	15:57:57	ok	ok	362.8700	43.281	0.038147	21.31	65.985	12.280	25666074.711626	5	363.6311	7.39340e-05	2.86804e-04
2023/03/31	16:02:57	--	ok	363.2180	43.283	0.038147	21.31	66.026	12.288	21319664.401389	6	363.1382	9.50659e-05	7.78977e-04
2023/03/31	16:03:04	--	ok	362.7720	43.276	0.038135	21.34	65.948	12.294	30260704.790348	6	363.5090	7.66074e-05	3.83108e-04
2023/03/31	16:03:11	ok	ok	362.9180	43.277	0.038147	21.31	65.994	12.282	29958393.813642	7	363.2502	9.00530e-05	7.12574e-04
2023/03/31	16:08:11	ok	ok	362.9100	43.279	0.038147	21.33	65.943	12.282	28534463.971249	6	363.5083	7.77614e-05	3.30055e-04
2023/03/31	16:13:11	ok	ok	363.0200	43.284	0.038147	21.33	65.975	12.288	29132587.995459	7	363.0822	9.82842e-05	9.38448e-04
2023/03/31	16:18:11	ok	ok	362.8560	43.281	0.038147	21.33	65.975	12.288	28406340.610298	6	363.4902	7.78561e-05	3.01746e-04
2023/03/31	16:23:11	ok	ok	362.9460	43.283	0.038147	21.34	66.012	12.306	31160841.661905	6	363.3557	8.49511e-05	4.18567e-04
2023/03/31	16:28:11	ok	ok	363.0620	43.288	0.038147	21.34	65.989	12.302	25327789.852654	5	363.4937	8.22689e-05	2.86168e-04
2023/03/31	16:33:11	ok	ok	362.8720	43.287	0.038147	21.33	66.018	12.296	25463216.235887	4	363.6242	7.47593e-05	2.97845e-04
2023/03/31	16:38:11	ok	ok	363.0060	43.291	0.038147	21.36	65.939	12.302	28720391.780574	4	363.6731	7.22941e-05	1.69985e-04
2023/03/31	16:43:11	ok	ok	363.1460	43.288	0.038147	21.34	65.948	12.294	23387220.466933	4	363.6517	7.30934e-05	2.19390e-04
2023/03/31	16:48:11	ok	ok	363.0280	43.293	0.038147	21.31	65.985	12.280	27082675.458871	5	363.8712	6.27773e-05	4.96093e-04
2023/03/31	16:53:11	ok	ok	362.9780	43.296	0.038147	21.34	66.000	12.304	23084605.640605	5	363.7988	6.83700e-05	4.29721e-04
2023/03/31	16:58:11	--	ok	362.7320	43.292	0.038147	21.31	65.985	12.280	24032290.321478	8	362.9406	1.09090e-04	1.09258e-03
2023/03/31	16:58:18	ok	ok	363.0500	43.304	0.038162	21.33	65.890	12.272	30019141.460906	5	363.6062	7.82784e-05	3.43249e-04
2023/03/31	17:03:18	ok	ok	363.0420	43.289	0.038162	21.29	65.959	12.256	28278012.860982	4	363.6568	7.52678e-05	2.66985e-04
2023/03/31	17:08:18	--	ok	363.2020	43.298	0.038162	21.26	66.004	12.244	26498128.525536	4	363.6538	7.46356e-05	2.31216e-04
2023/03/31	17:08:25	ok	ok	363.0620	43.303	0.038151	21.30	65.982	12.270	31585035.661827	5	363.7839	7.08063e-05	1.90025e-04
2023/03/31	17:13:25	ok	ok	363.0860	43.300	0.038151	21.24	65.980	12.230	26784069.281948	6	363.3006	9.18042e-05	6.27476e-04
2023/03/31	17:18:25	ok	ok	362.9880	43.306	0.038151	21.27	65.954	12.244	28275088.163096	6	302.6922	1.48568e-03	1.59692e-02
2023/03/31	17:23:25	ok	ok	363.1640	43.308	0.038151	21.26	65.930	12.230	26598330.001927	8	363.2777	9.37246e-05	4.89665e-04
2023/03/31	17:28:25	ok	ok	363.0180	43.298	0.038151	21.23	65.957	12.214	29996808.162018	5	363.6500	7.55825e-05	2.54847e-04
2023/03/31	17:33:25	ok	ok	362.9140	43.299	0.038151	21.13	66.055	12.165	25071172.036278	3	363.5219	8.76698e-05	2.41212e-05
2023/03/31	17:38:25	ok	ok	363.1900	43.298	0.038151	21.13	66.035	12.161	25951075.078516	5	363.6559	7.31203e-05	2.10533e-04
2023/03/31	17:43:25	--	ok	363.2780	43.292	0.038151	21.14	65.972	12.159	23642544.266678	8	363.3298	8.88856e-05	5.89251e-04
2023/03/31	17:43:32	ok	ok	363.0980	43.298	0.038136	21.10	65.985	12.131	30836823.655661	5	363.7928	6.87143e-05	2.12544e-04
2023/03/31	17:48:32	ok	ok	363.1820	43.297	0.038136	21.10	65.963	12.127	23877278.493819	3	363.5811	8.25261e-05	3.70701e-07
2023/03/31	17:53:32	ok	ok	363.1360	43.298	0.038136	21.09	65.994	12.123	25472641.111706	4	363.6661	7.40497e-05	1.62068e-04
2023/03/31	17:58:32	ok	ok	363.1220	43.299	0.038136	21.10	65.953	12.125	28301797.696322	5	363.6292	7.54418e-05	2.40040e-04
2023/03/31	18:03:32	--	ok	363.2160	43.298	0.038136	21.07	65.989	12.109	29693382.543540	6	296.5682	1.80628e-03	2.12385e-02
2023/03/31	18:03:39	ok	ok	363.1680	43.298	0.038125	21.07	65.959	12.104	28931807.103574	7	363.3131	9.21634e-05	6.32899e-04
2023/03/31	18:08:39	ok	ok	362.9420	43.293	0.038125	21.07	65.895	12.092	23175127.921631	2	363.5268	8.52433e-05	2.47237e-16
2023/03/31	18:13:39	ok	ok	362.9920	43.298	0.038125	21.04	65.963	12.086	24524722.089680	5	364.0452	5.76989e-05	7.84689e-04
2023/03/31	18:18:39	ok	ok	363.1600	43.297	0.038125	21.03	65.962	12.076	25638891.172270	5	363.6784	7.38492e-05	2.50338e-04
2023/03/31	18:23:39	ok	ok	362.9860	43.300	0.038125	21.01	65.904	12.054	24036620.842385	5	363.9259	6.14051e-05	6.45928e-04
2023/03/31	18:28:39	ok	ok	362.9600	43.292	0.038125	20.96	65.989	12.031	26283293.160753	5	363.4288	8.48137e-05	3.73617e-04
2023/03/31	18:33:39	ok	ok	362.9600	43.286	0.038125	20.83	66.091	11.962	24782786.600822	6	363.3459	8.47399e-05	5.02420e-04
2023/03/31	18:38:39	ok	ok	362.9080	43.287	0.038125	20.78	66.091	11.923	24910532.574169	6	296.5581	1.79691e-03	2.57988e-02
2023/03/31	18:43:39	ok	ok	362.8280	43.288	0.038125	20.76	66.003	11.896	27763980.494454	6	363.4329	8.13673e-05	3.47420e-04
2023/03/31	18:48:39	ok	ok	362.9720	43.293	0.038125	20.80	65.971	11.920	29641620.942313	5	363.8787	6.24551e-05	6.38098e-04
2023/03/31	18:53:39	--	ok	363.2420	43.295	0.038125	20.79	65.957	11.908	29382165.156511	6	363.3109	8.50323e-05	3.62688e-04
2023/03/31	18:53:46	ok	ok	363.0480	43.270	0.038112	20.80	65.916	11.910	30328764.784654	5	363.6229	6.94204e-05	2.54012e-04
2023/03/31	18:58:46	ok	ok	362.9880	43.269	0.038112	20.79	65.913	11.900	24890544.420526	5	301.1238	1.56131e-03	1.38533e-02
2023/03/31	19:03:46	ok	ok	363.1160	43.268	0.038112	20.76	65.930	11.883	23641162.460507	4	363.4354	7.64381e-05	2.16917e-04
2023/03/31	19:08:46	ok	ok	363.1360	43.273	0.038112	20.79	65.902	11.898	24908681.237725	8	363.0428	9.40020e-05	8.35162e-04
2023/03/31	19:13:46	ok	ok	363.0060	43.269	0.038112	20.76	65.898	11.877	23723232.652603	5	363.2926	8.39558e-05	2.99170e-04
2023/03/31	19:18:46	ok	ok	362.8760	43.272	0.038112	20.76	65.844	11.867	26838617.083331	4	363.5129	7.54107e-05	2.17288e-04
2023/03/31	19:23:46	ok	ok	362.8640	43.274	0.038112	20.75	65.895	11.867	21486673.268932	5	363.6601	6.60708e-05	4.33631e-04
2023/03/31	19:28:46	ok	ok	363.0800	43.270	0.038112	20.72	65.867	11.842	24791406.602669	4	363.4210	8.02122e-05	2.45478e-04
2023/03/31	19:33:46	ok	ok	363.1800	43.270	0.038112	20.72	65.835	11.836	25863800.604601	4	363.4780	7.58488e-05	2.37574e-04
2023/03/31	19:38:46	ok	ok	363.0880	43.270	0.038112	20.69	65.808	11.813	25550423.240538	5	363.4284	7.85465e-05	2.81711e-04
2023/03/31	19:43:46	ok	ok	363.0860	43.271	0.038112	20.66	65.824	11.796	25836528.153684	7	363.2059	8.84477e-05	4.83231e-04
2023/03/31	19:48:46	ok	ok	363.1500	43.269	0.038112	20.59	65.875	11.757	28168323.176120	7	363.4008	7.70940e-05	2.55634e-04
2023/03/31	19:53:46	ok	ok	363.1060	43.268	0.038112	20.50	65.953	11.711	24361989.698686	4	363.3679	7.74720e-05	2.50394e-04
2023/03/31	19:58:46	--	ok	362.7720	43.261	0.038112	20.45	65.931	11.669	25138340.019256	5	363.1999	8.13600e-05	3.26080e-04
2023/03/31	19:58:54	ok	ok	362.9000	43.269	0.038123	20.48	65.948	11.692	29880265.554164	5	363.4927	7.33540e-05	3.86746e-04
2023/03/31	20:03:53	--	ok	362.7500	43.263	0.038123	20.35	65.966	11.608	25004466.580754	6	363.2178	8.24711e-05	4.86863e-04
2023/03/31	20:04:00	ok	ok	362.9720	43.262	0.038137	20.39	66.017	11.646	27367402.879806	6	345.6154	9.33188e-04	2.67307e-02
2023/03/31	20:09:00	ok	ok	363.0460	43.265	0.038137	20.48	65.798	11.665	23969260.453343	7	363.0884	8.96994e-05	4.46242e-04
2023/03/31	20:14:00	ok	ok	362.9460	43.264	0.038137	20.43	65.875	11.650	25284975.815801	5	363.7131	6.28528e-05	4.91653e-04
2023/03/31	20:19:00	ok	ok	362.8040	43.265	0.038137	20.49	65.792	11.673	23164427.581980	6	291.0865	2.10293e-03	1.89364e-02
2023/03/31	20:24:00	--	ok	362.7480	43.263	0.038137	20.45	65.835	11.652	28443577.184441	3	363.3311	8.53516e-05	2.28293e-05
2023/03/31	20:24:07	--	ok	362.7840	43.264	0.038151	20.50	65.760	11.677	28645480.561365	5	363.5070	7.37810e-05	1.80591e-04
2023/03/31	20:24:15	ok	ok	363.0260	43.266	0.038162	20.49	65.748	11.666	29612852.598311	6	363.3262	7.92295e-05	3.92798e-04
2023/03/31	20:29:14	ok	ok	362.8120	43.266	0.038162	20.45	65.815	11.648	22414853.279578	5	371.7068	-2.93930e-04	1.38734e-02
2023/03/31	20:34:14	ok	ok	362.8980	43.269	0.038162	20.45	65.719	11.631	21400208.014601	5	363.2319	8.38243e-05	3.66281e-04
2023/03/31	20:39:14	ok	ok	363.0660	43.267	0.038162	20.43	65.737	11.626	25863484.617502	8	362.9153	9.96723e-05	7.28980e-04
2023/03/31	20:44:14	ok	ok	363.0680	43.269	0.038162	20.43	65.716	11.622	26709706.292075	5	363.5934	6.77032e-05	4.53312e-04
2023/03/31	20:49:14	ok	ok	362.8220	43.267	0.038162	20.40	65.721	11.603	21668291.223183	8	362.6796	1.11021e-04	1.10779e-03
2023/03/31	20:54:14	ok	ok	362.8700	43.267	0.038162	20.38	65.693	11.580	26637829.439893	5	363.1481	8.74518e-05	4.57470e-04
2023/03/31	20:59:14	ok	ok	362.8580	43.261	0.038162	20.33	65.739	11.559	22671489.365678	6	345.0057	9.66400e-04	2.71187e-02
2023/03/31	21:04:14	ok	ok	362.9800	43.262	0.038162	20.29	65.785	11.538	27210541.361214	6	291.7846	2.05992e-03	2.00362e-02
2023/03/31	21:09:14	--	ok	362.7640	43.263	0.038162	20.19	65.853	11.484	21969879.644877	5	363.5082	6.91963e-05	3.77425e-04
2023/03/31	21:09:21	--	ok	362.7360	43.264	0.038175	20.21	65.835	11.490	26377842.299455	7	362.8681	1.01291e-04	7.20009e-04
2023/03/31	21:09:29	--	ok	362.7700	43.262	0.038189	20.24	65.797	11.503	27583039.590083	6	363.1163	8.81281e-05	4.22320e-04
2023/03/31	21:09:36	ok	ok	363.0620	43.256	0.038202	20.18	65.820	11.469	28052303.911747	7	363.0983	8.97829e-05	5.75422e-04
2023/03/31	21:14:35	--	ok	362.7480	43.257	0.038202	20.14	65.888	11.453	22464420.863197	5	292.3603	2.03366e-03	1.93330e-02
2023/03/31	21:14:43	--	ok	362.7840	43.257	0.038216	20.16	65.870	11.467	28939391.286855	6	308.1081	1.18976e-03	2.67338e-02
2023/03/31	21:14:50	--	ok	362.7300	43.258	0.038227	20.11	65.872	11.430	29792596.347226	5	363.4955	7.09077e-05	2.68283e-04
2023/03/31	21:14:57	ok	ok	363.0140	43.316	0.038242	20.11	65.861	11.428	29300103.499671	5	363.6160	7.78632e-05	3.03280e-04
2023/03/31	21:19:57	--	ok	363.2400	43.326	0.038242	20.09	65.858	11.419	28713839.493822	9	363.2352	9.61900e-05	5.14294e-04
2023/03/31	21:20:04	ok	ok	363.1460	43.343	0.038229	20.12	65.843	11.436	31449679.594999	5	363.7229	7.40236e-05	2.83419e-04
2023/03/31	21:25:04	ok	ok	363.0820	43.351	0.038229	20.14	65.769	11.432	24232917.310037	4	363.7466	7.26085e-05	2.34913e-04
2023/03/31	21:30:04	ok	ok	363.0400	43.345	0.038229	20.14	65.792	11.436	24090746.456574	6	363.3564	9.23259e-05	6.18741e-04
2023/03/31	21:35:04	--	ok	363.4100	43.345	0.038229	20.14	65.760	11.430	23454523.056594	5	363.7471	7.29748e-05	2.27173e-04
2023/03/31	21:35:12	ok	ok	363.0180	43.356	0.038207	20.14	65.748	11.428	28457006.425311	5	363.6580	7.62434e-05	3.07425e-04
2023/03/31	21:40:11	ok	ok	362.9920	43.346	0.038207	20.11	65.756	11.410	23996745.478694	5	363.1808	9.84624e-05	8.65672e-04
2023/03/31	21:45:11	ok	ok	363.0740	43.353	0.038207	20.11	65.711	11.402	26793247.637015	4	363.6766	7.60182e-05	2.75518e-04
2023/03/31	21:50:11	--	ok	363.3180	43.339	0.038207	20.11	65.734	11.406	20097705.367942	5	363.1905	9.79674e-05	7.36781e-04
2023/03/31	21:50:18	ok	ok	363.0540	43.354	0.03819	20.07	65.769	11.386	27605492.032536	5	364.0946	5.83664e-05	7.30935e-04
2023/03/31	21:55:18	ok	ok	363.0640	43.346	0.03819	20.04	65.765	11.365	23595916.550783	4	363.7110	7.47048e-05	2.88956e-04
2023/03/31	22:00:18	ok	ok	363.0480	43.340	0.03819	20.04	65.785	11.369	29265249.732296	5	363.6112	8.15797e-05	3.23677e-04
2023/03/31	22:05:18	ok	ok	363.0220	43.347	0.03819	20.03	65.730	11.350	26091572.013965	5	371.8706	-2.89586e-04	1.36593e-02
2023/03/31	22:10:18	ok	ok	363.1160	43.354	0.03819	20.04	65.776	11.367	27458130.793654	5	363.7441	7.54486e-05	2.53985e-04
2023/03/31	22:15:18	--	ok	363.2080	43.351	0.03819	20.03	65.742	11.352	28222970.620061	5	363.7550	7.40033e-05	2.41359e-04
2023/03/31	22:15:25	--	ok	363.2840	43.351	0.038179	20.03	65.721	11.349	27258075.867799	6	341.1566	1.17893e-03	3.43730e-02
2023/03/31	22:15:33	ok	ok	363.1440	43.336	0.038163	20.05	65.725	11.367	26393609.572676	8	363.4390	8.56958e-05	5.10047e-04
2023/03/31	22:20:32	--	ok	363.3040	43.327	0.038163	19.92	65.811	11.297	24142955.644880	4	363.5609	7.92799e-05	2.46686e-04
2023/03/31	22:20:39	ok	ok	363.0160	43.331	0.038147	19.89	65.849	11.284	26542296.617599	5	363.4748	8.33549e-05	3.66421e-04
2023/03/31	22:25:39	--	--	363.0480	43.325	0.038147	19.87	65.801	11.259	25070232.251533	5	363.5116	8.16217e-05	2.98131e-04
2023/03/31	22:25:46	--	ok	363.3020	43.339	0.038147	19.85	65.820	11.251	26237542.613378	5	363.8575	6.59008e-05	3.03323e-04
2023/03/31	22:25:53	ok	ok	363.1560	43.314	0.038131	19.87	65.812	11.260	28842330.049231	3	363.6335	8.29304e-05	1.74205e-05
2023/03/31	22:30:53	ok	ok	362.8880	43.309	0.038131	19.80	65.885	11.225	21434528.115276	6	363.3823	8.27358e-05	3.93626e-04
2023/03/31	22:35:53	ok	ok	362.8980	43.305	0.038131	19.84	65.776	11.235	23277291.155196	5	363.9744	5.67897e-05	6.65508e-04
2023/03/31	22:40:53	ok	ok	362.9120	43.316	0.038131	19.82	65.742	11.220	23753589.735751	5	363.4876	8.00501e-05	2.85959e-04
2023/03/31	22:45:53	ok	ok	362.9560	43.312	0.038131	19.84	65.776	11.235	23611992.181806	4	363.5466	7.61998e-05	1.99832e-04
2023/03/31	22:50:53	ok	ok	362.8420	43.324	0.038131	19.85	65.702	11.231	24493328.188920	6	363.4268	8.45929e-05	3.34505e-04
2023/03/31	22:55:53	ok	ok	362.9700	43.314	0.038131	19.85	65.715	11.233	15934172.124344	12	363.3658	7.46906e-05	9.32038e-04
2023/03/31	23:00:53	ok	ok	363.0260	43.319	0.038131	19.85	65.682	11.228	27231262.525423	6	343.5329	1.05367e-03	2.86221e-02
2023/03/31	23:05:53	ok	ok	362.9160	43.314	0.038131	19.80	65.673	11.189	27390181.234301	6	363.1708	9.48272e-05	7.89492e-04
2023/03/31	23:10:53	--	ok	363.2860	43.302	0.038131	19.80	65.661	11.187	24767075.966052	6	363.1472	9.62756e-05	4.67142e-04
2023/03/31	23:11:00	ok	ok	363.0320	43.257	0.038115	19.77	65.647	11.167	27199115.752281	5	363.6667	6.29842e-05	3.61519e-04
2023/03/31	23:16:00	--	ok	362.7500	43.258	0.038115	19.80	65.661	11.187	23517024.621329	5	363.1814	8.56030e-05	3.70715e-04
2023/03/31	23:16:07	ok	ok	362.8540	43.260	0.038128	19.77	65.657	11.169	26376968.391599	5	363.3695	7.87892e-05	2.51837e-04
2023/03/31	23:21:07	--	ok	362.7940	43.258	0.038128	19.75	65.655	11.158	21630183.067672	4	363.2276	8.23393e-05	2.65070e-04
2023/03/31	23:21:14	ok	ok	362.8320	43.267	0.038139	19.75	65.643	11.156	28952000.343999	5	363.2975	8.22996e-05	3.16352e-04
2023/03/31	23:26:13	ok	ok	363.0060	43.262	0.038139	19.74	65.675	11.153	20380457.027949	5	363.1792	8.46699e-05	3.59186e-04
2023/03/31	23:31:13	--	ok	362.7520	43.253	0.038139	19.65	65.724	11.105	22343988.824657	6	363.0483	8.92718e-05	4.19804e-04
2023/03/31	23:31:20	ok	ok	363.0200	43.257	0.038153	19.64	65.743	11.100	28457412.336733	6	296.4536	1.79655e-03	2.32586e-02
2023/03/31	23:36:20	--	ok	362.7300	43.253	0.038153	19.60	65.789	11.080	25697826.765085	4	363.3475	7.48974e-05	3.41991e-04
2023/03/31	23:36:27	--	ok	362.6960	43.252	0.038167	19.60	65.811	11.084	26938784.038692	5	363.1110	8.64888e-05	6.04356e-04
2023/03/31	23:36:35	ok	ok	363.0140	43.251	0.038184	19.56	65.824	11.058	25199651.897962	5	363.4013	7.38216e-05	1.92124e-04
2023/03/31	23:41:34	ok	ok	363.0020	43.248	0.038184	19.52	65.829	11.033	21503264.713559	4	363.3287	7.48261e-05	2.55427e-04
2023/03/31	23:46:34	ok	ok	362.8220	43.254	0.038184	19.56	65.707	11.038	23420861.036175	5	363.1348	8.52722e-05	3.89499e-04
2023/03/31	23:51:34	--	ok	362.7800	43.250	0.038184	19.56	65.739	11.044	22824790.338755	4	363.3140	7.52670e-05	3.29430e-04
2023/03/31	23:51:41	--	ok	362.6620	43.250	0.038196	19.58	65.724	11.060	25042745.335674	5	363.4246	7.20533e-05	2.60730e-04
2023/03/31	23:51:49	--	ok	362.7840	43.250	0.038214	19.56	65.707	11.038	28557739.957333	5	363.2355	7.94987e-05	3.12693e-04
2023/03/31	23:51:56	--	ok	362.7500	43.244	0.038226	19.56	65.698	11.037	26579480.983466	5	363.2605	7.92208e-05	3.17776e-04
2023/03/31	23:52:03	ok	ok	362.8640	43.276	0.038239	19.53	65.650	11.012	30197030.945070	5	363.4206	8.13242e-05	2.76481e-04
2023/03/31	23:57:02	ok	ok	362.8820	43.290	0.038239	19.53	65.682	11.017	21999556.466640	4	363.5085	7.48617e-05	2.03279e-04
2023/04/01	00:02:02	--	ok	362.7880	43.294	0.038239	19.52	65.701	11.011	23229488.514058	6	363.1434	9.22556e-05	7.24132e-04
2023/04/01	00:02:10	ok	ok	363.1220	43.391	0.038251	19.54	65.664	11.023	24068291.530164	4	363.7087	7.93505e-05	2.76081e-04
2023/04/01	00:07:10	ok	ok	363.0420	43.376	0.038251	19.50	65.698	11.001	21766295.568103	5	364.2157	5.33148e-05	9.38825e-04
2023/04/01	00:12:10	ok	ok	363.0560	43.379	0.038251	19.50	65.689	10.999	22836653.001700	6	299.8889	1.62837e-03	3.07652e-02
2023/04/01	00:17:10	--	ok	363.2980	43.378	0.038251	19.47	65.705	10.985	23166665.809278	5	371.8630	-2.88234e-04	1.37475e-02
2023/04/01	00:17:17	--	ok	363.4700	43.392	0.038235	19.49	65.664	10.986	28242823.300812	4	363.8258	7.38150e-05	1.52842e-04
2023/04/01	00:17:25	--	ok	363.2440	43.392	0.038209	19.49	65.634	10.981	27678951.550590	5	363.7507	7.84830e-05	1.80132e-04
2023/04/01	00:17:32	ok	ok	362.9300	43.373	0.038196	19.46	65.586	10.956	26652667.487898	7	363.3403	9.67713e-05	6.46129e-04
2023/04/01	00:22:32	ok	ok	363.0560	43.404	0.038196	19.49	65.664	10.986	21607543.700879	5	363.8572	7.21525e-05	1.85194e-04
2023/04/01	00:27:32	--	ok	363.6200	43.384	0.038196	19.43	65.678	10.953	25833624.419123	4	363.7406	7.82471e-05	2.06601e-04
2023/04/01	00:27:39	--	ok	363.5360	43.392	0.038163	19.44	65.679	10.961	22246866.549623	8	363.5974	8.17674e-05	5.15250e-04
2023/04/01	00:27:47	ok	ok	362.8920	43.356	0.038134	19.42	65.696	10.947	27074984.025877	7	363.0321	1.06804e-04	7.02288e-04
2023/04/01	00:32:47	ok	ok	362.9680	43.358	0.038134	19.40	65.673	10.933	23914146.302638	4	363.6655	7.58146e-05	2.33541e-04
2023/04/01	00:37:46	ok	ok	362.9680	43.345	0.038134	19.33	65.798	10.909	24803541.076610	4	363.7582	7.04643e-05	2.28356e-04
2023/04/01	00:42:46	ok	ok	363.0920	43.343	0.038134	19.29	65.760	10.875	25787370.737546	4	363.6477	7.59404e-05	1.61529e-04
2023/04/01	00:47:46	ok	ok	363.0280	43.343	0.038134	19.24	65.785	10.850	23980227.146658	5	371.7843	-2.89278e-04	1.36379e-02
2023/04/01	00:52:46	ok	ok	362.9320	43.345	0.038134	19.24	65.733	10.842	23323277.797147	5	363.4083	8.40654e-05	2.78588e-04
2023/04/01	00:57:46	--	ok	363.2160	43.347	0.038134	19.24	65.753	10.845	21628664.349769	4	363.6724	7.44107e-05	1.79073e-04
2023/04/01	00:57:53	ok	ok	362.9960	43.270	0.038122	19.27	65.757	10.865	26773398.462035	5	363.3316	8.06499e-05	3.14870e-04
2023/04/01	01:02:53	ok	ok	362.9000	43.279	0.038122	19.27	65.748	10.863	25533856.052237	6	363.4751	7.44621e-05	3.15392e-04
2023/04/01	01:07:53	--	ok	362.7940	43.282	0.038122	19.26	65.682	10.844	23484924.593128	7	362.9000	9.95481e-05	5.17090e-04
2023/04/01	01:08:00	--	ok	363.3220	43.281	0.038133	19.26	65.693	10.846	23431187.698718	5	363.5645	7.08372e-05	2.97093e-04
2023/04/01	01:08:08	ok	ok	362.8140	43.246	0.038116	19.26	65.660	10.840	26736938.437479	5	363.3413	7.51264e-05	1.43779e-04
2023/04/01	01:13:07	ok	ok	362.8180	43.246	0.038116	19.24	65.669	10.831	20778547.243447	6	363.1910	8.07719e-05	3.03273e-04
2023/04/01	01:18:07	--	ok	362.5860	43.250	0.038116	19.27	65.684	10.853	21761055.561695	4	363.3727	7.41702e-05	2.46817e-04
2023/04/01	01:18:14	ok	ok	362.9860	43.251	0.038138	19.27	65.588	10.837	25700810.977120	4	363.4157	7.18409e-05	3.47207e-04
2023/04/01	01:23:13	--	ok	362.6800	43.251	0.038138	19.24	65.624	10.824	24433153.838953	6	293.5337	1.95179e-03	2.71121e-02
2023/04/01	01:23:20	--	ok	362.6460	43.250	0.038155	19.24	65.605	10.821	23610104.533203	4	363.2502	7.89015e-05	3.39849e-04
2023/04/01	01:23:27	--	ok	362.7680	43.254	0.038174	19.23	65.614	10.814	27819109.517014	3	363.2125	9.18312e-05	1.47409e-05
2023/04/01	01:23:34	--	ok	362.6100	43.241	0.038187	19.20	65.641	10.800	27763032.912007	6	363.1989	7.96117e-05	3.81917e-04
2023/04/01	01:23:42	--	ok	362.7760	43.231	0.038208	19.19	65.670	10.796	28032567.676225	5	363.0600	8.67723e-05	4.12783e-04
2023/04/01	01:23:49	--	ok	362.5140	43.225	0.03822	19.14	65.725	10.778	25262245.610436	5	363.1966	7.74060e-05	3.94805e-04
2023/04/01	01:23:56	--	ok	362.7960	43.281	0.038246	19.10	65.826	10.769	25379888.043502	6	363.4287	8.05637e-05	2.96282e-04
2023/04/01	01:24:04	--	ok	363.3580	43.373	0.038257	19.10	65.890	10.779	28638406.495636	6	363.7447	7.16774e-05	3.32010e-04
2023/04/01	01:24:11	ok	ok	363.1320	43.384	0.038238	19.07	65.980	10.775	24388800.625222	5	363.8121	7.45543e-05	3.35486e-04
2023/04/01	01:29:10	--	ok	363.2460	43.427	0.038238	19.24	65.595	10.819	26012103.224095	7	363.3750	9.78373e-05	1.05540e-03
2023/04/01	01:29:17	--	ok	363.4480	43.431	0.038225	19.24	65.615	10.823	27102844.383447	5	364.0513	6.80793e-05	2.44182e-04
2023/04/01	01:29:25	--	ok	363.3860	43.433	0.038201	19.24	65.542	10.810	29658481.004035	6	363.8659	7.63603e-05	4.02700e-04
2023/04/01	01:29:33	ok	ok	363.1400	43.428	0.03818	19.20	65.588	10.791	29774109.698863	5	363.7281	8.34905e-05	3.14089e-04
2023/04/01	01:34:32	ok	ok	363.1120	43.432	0.03818	19.22	65.611	10.805	22670770.950896	7	363.3072	1.02046e-04	9.83310e-04
2023/04/01	01:39:32	--	ok	363.2780	43.440	0.03818	19.22	65.623	10.807	24427704.015852	6	345.6211	9.55818e-04	2.97301e-02
2023/04/01	01:39:39	--	ok	363.2680	43.431	0.038165	19.20	65.641	10.800	24686463.306432	5	363.7481	8.10235e-05	3.77992e-04
2023/04/01	01:39:46	--	ok	363.6220	43.416	0.03815	19.22	65.632	10.808	24089742.615036	5	363.7682	7.88552e-05	2.07035e-04
2023/04/01	01:39:54	ok	ok	363.1360	43.239	0.038117	19.14	65.609	10.759	25279486.155652	5	363.4129	7.16142e-05	2.63924e-04
2023/04/01	01:44:53	--	ok	362.6840	43.248	0.038117	19.10	65.678	10.745	21572303.860389	6	291.2118	2.08924e-03	1.88896e-02
2023/04/01	01:45:00	ok	ok	362.9960	43.250	0.038133	19.14	65.673	10.769	26257123.431816	5	363.3613	7.53140e-05	1.95228e-04
2023/04/01	01:50:00	--	ok	362.6200	43.245	0.038133	19.06	65.756	10.730	25115352.171201	5	363.0429	8.71424e-05	5.70316e-04
2023/04/01	01:50:08	ok	ok	363.0680	43.247	0.038154	19.09	65.760	10.748	24612086.552519	4	363.3693	7.38005e-05	2.46787e-04
2023/04/01	01:55:07	--	ok	362.6020	43.242	0.038154	19.02	65.769	10.706	21392842.711286	5	363.0566	8.63175e-05	2.87918e-04
2023/04/01	01:55:14	--	ok	362.6140	43.243	0.038175	19.01	65.769	10.697	27350018.995250	5	363.4051	6.96725e-05	3.63199e-04
2023/04/01	01:55:21	--	ok	362.6740	43.244	0.038196	19.02	65.716	10.697	27907783.232435	5	363.2715	7.77532e-05	1.64538e-04
2023/04/01	01:55:29	--	ok	362.7540	43.235	0.038214	19.01	65.715	10.688	28185109.711849	5	363.2513	7.68726e-05	2.55573e-04
2023/04/01	01:55:36	--	ok	362.4720	43.222	0.038227	18.93	65.747	10.648	29259248.722263	4	363.6615	5.79504e-05	1.42232e-04
2023/04/01	01:55:43	ok	ok	362.9620	43.347	0.038255	18.93	65.820	10.660	27517941.980088	7	363.1608	9.89169e-05	9.27170e-04
2023/04/01	02:00:43	--	ok	363.2760	43.382	0.038255	18.98	65.785	10.681	21541510.475452	6	363.7045	7.48735e-05	2.58036e-04
2023/04/01	02:00:50	--	ok	363.6180	43.416	0.038241	19.02	65.707	10.696	26467238.367954	6	363.8144	7.47039e-05	2.28998e-04
2023/04/01	02:00:58	ok	ok	363.1480	43.420	0.038208	19.01	65.705	10.687	28940994.793515	5	363.6959	8.34171e-05	3.01272e-04
2023/04/01	02:05:57	ok	ok	363.1260	43.421	0.038208	19.05	65.689	10.709	19200485.193326	10	363.3180	8.03171e-05	6.97580e-04
2023/04/01	02:10:57	ok	ok	363.0740	43.413	0.038208	19.05	65.637	10.701	22779698.117907	4	363.8529	7.24620e-05	1.18373e-04
2023/04/01	02:15:57	ok	ok	363.1600	43.414	0.038208	19.06	65.628	10.710	18515859.947280	10	363.6554	7.17599e-05	6.11941e-04
2023/04/01	02:20:58	ok	ok	363.0780	43.407	0.038208	19.09	65.600	10.722	22966458.188863	5	293.2759	2.01042e-03	1.86388e-02
2023/04/01	02:25:57	--	ok	363.3660	43.413	0.038208	19.06	65.554	10.698	24266194.329054	4	363.7913	7.72718e-05	2.24458e-04
2023/04/01	02:26:04	--	ok	363.5700	43.412	0.038188	19.07	65.588	10.711	25709208.700715	4	363.8691	7.52149e-05	1.32362e-04
2023/04/01	02:26:11	ok	ok	363.1540	43.410	0.038158	19.07	65.545	10.704	28917349.049024	5	363.6562	9.10505e-05	1.21639e-04
2023/04/01	02:31:11	--	ok	363.2400	43.405	0.038158	19.09	65.537	10.712	18873940.408462	5	363.6188	8.21853e-05	2.29320e-04
2023/04/01	02:31:18	--	ok	363.3400	43.402	0.038145	19.05	65.519	10.682	28721788.753087	4	363.6524	8.06205e-05	3.39922e-04
2023/04/01	02:31:25	ok	ok	363.0680	43.316	0.038126	19.07	65.556	10.706	27272243.759685	5	363.4409	8.07814e-05	2.63842e-04
2023/04/01	02:36:25	--	ok	363.2260	43.304	0.038126	19.03	65.570	10.682	22211201.696796	5	363.7543	6.43365e-05	5.20319e-04
2023/04/01	02:36:33	--	ok	362.6220	43.235	0.038114	19.07	65.556	10.706	23467024.533382	5	363.2271	7.78028e-05	2.69857e-04
2023/04/01	02:36:40	--	ok	362.6400	43.233	0.038134	19.07	65.556	10.706	25004637.284875	5	342.5051	1.08006e-03	3.75593e-02
2023/04/01	02:36:47	ok	ok	362.9600	43.227	0.038154	19.05	65.531	10.684	26991526.929269	5	363.1815	8.06999e-05	3.34431e-04
2023/04/01	02:41:47	ok	ok	362.8680	43.235	0.038154	19.06	65.522	10.692	22635218.554671	4	363.1871	8.08495e-05	2.82203e-04
2023/04/01	02:46:47	--	ok	362.5600	43.237	0.038154	19.10	65.509	10.717	17714695.744694	6	363.0282	8.66186e-05	3.57619e-04
2023/04/01	02:46:55	--	ok	362.6360	43.241	0.038177	19.05	65.519	10.682	26248766.776182	5	363.5667	6.22412e-05	6.45455e-04
2023/04/01	02:47:02	ok	ok	362.9840	43.236	0.038197	19.07	65.492	10.696	26429456.287352	5	363.3831	7.29557e-05	2.15981e-04
2023/04/01	02:52:01	--	ok	362.4820	43.228	0.038197	18.99	65.647	10.667	20786840.940262	5	363.5138	6.44406e-05	5.77911e-04
2023/04/01	02:52:08	ok	ok	362.9320	43.231	0.038225	18.93	65.682	10.638	25590469.200706	5	363.2273	7.53129e-05	2.53636e-04
2023/04/01	02:57:08	--	ok	362.7080	43.223	0.038225	18.92	65.743	10.639	19020665.732639	8	362.7670	9.29023e-05	5.69392e-04
2023/04/01	02:57:15	ok	ok	363.1380	43.269	0.038241	18.89	65.684	10.611	28971384.545882	6	363.6165	6.67745e-05	6.31008e-04
2023/04/01	03:02:15	--	ok	362.6780	43.264	0.038241	18.86	65.702	10.598	22162790.564925	5	363.4233	7.39978e-05	3.92283e-04
2023/04/01	03:02:22	ok	ok	363.1560	43.407	0.038258	18.85	65.721	10.590	24848288.814068	6	363.8179	7.36367e-05	3.67850e-04
2023/04/01	03:07:22	--	ok	363.4500	43.392	0.038258	18.86	65.682	10.594	22116085.345766	5	363.7343	7.74792e-05	2.02727e-04
2023/04/01	03:07:29	--	ok	363.8200	43.414	0.038234	18.83	65.666	10.573	22169986.255197	3	363.7330	8.43282e-05	7.81854e-06
2023/04/01	03:07:36	--	ok	363.4160	43.421	0.03819	18.85	65.689	10.585	27679610.645261	5	371.5978	-2.70934e-04	1.29627e-02
2023/04/01	03:07:44	ok	ok	363.0940	43.411	0.038167	18.86	65.629	10.586	25175870.808898	2	363.6610	9.16711e-05	2.47146e-16
2023/04/01	03:12:43	--	ok	363.2940	43.418	0.038167	18.91	65.614	10.610	24193156.933849	6	299.8095	1.63903e-03	2.91566e-02
2023/04/01	03:12:50	--	ok	363.2180	43.423	0.038152	18.95	65.515	10.619	23959672.049896	5	363.8225	7.58122e-05	1.86810e-04
2023/04/01	03:12:58	--	ok	363.3660	43.415	0.03814	18.95	65.515	10.619	25971399.772992	5	363.9236	7.12049e-05	2.21100e-04
2023/04/01	03:13:05	ok	ok	362.9660	43.250	0.03812	18.92	65.499	10.600	28817893.564467	6	363.0959	8.69696e-05	4.10698e-04
2023/04/01	03:18:04	--	ok	362.6840	43.259	0.03812	18.89	65.579	10.594	22518502.886043	7	363.0799	9.04618e-05	6.61028e-04
2023/04/01	03:18:11	--	ok	362.7240	43.264	0.038137	18.89	65.568	10.593	28150459.452697	5	363.4363	7.44303e-05	3.70443e-04
2023/04/01	03:18:19	--	ok	362.7800	43.262	0.038152	18.91	65.519	10.595	26748229.231993	5	363.5734	6.98666e-05	2.99210e-04
2023/04/01	03:18:26	--	ok	362.7100	43.249	0.038163	18.88	65.515	10.576	27096348.516240	5	363.4591	7.30895e-05	3.37935e-04
2023/04/01	03:18:33	ok	ok	362.9820	43.229	0.038179	18.85	65.541	10.561	25321307.161700	5	363.3870	7.30604e-05	1.28793e-04
2023/04/01	03:23:33	--	ok	362.7460	43.254	0.038179	18.93	65.492	10.607	21281228.888384	5	363.1508	8.63870e-05	5.46901e-04
2023/04/01	03:23:41	ok	ok	363.0280	43.252	0.038193	18.92	65.446	10.591	23352637.157070	5	363.0755	9.04612e-05	5.58344e-04
2023/04/01	03:28:40	--	ok	362.7940	43.253	0.038193	18.91	65.550	10.600	20523487.189775	5	363.2714	7.99431e-05	3.57279e-04
2023/04/01	03:28:47	--	ok	362.6960	43.256	0.038204	18.95	65.547	10.624	26312500.996373	5	363.3775	7.70739e-05	2.22707e-04
2023/04/01	03:28:55	--	ok	362.7440	43.250	0.03822	18.89	65.495	10.581	25618873.551386	5	363.5606	6.74055e-05	3.98334e-04
2023/04/01	03:29:02	ok	ok	362.9740	43.232	0.038234	18.86	65.618	10.584	27661090.422285	5	363.0688	8.73874e-05	3.96669e-04
2023/04/01	03:34:01	--	ok	362.6520	43.250	0.038234	18.92	65.542	10.607	23055993.435985	6	363.1347	8.43697e-05	2.47589e-04
2023/04/01	03:34:08	ok	ok	363.1100	43.377	0.038253	18.93	65.565	10.619	28537506.128963	5	363.7297	7.74656e-05	1.92039e-04
2023/04/01	03:39:07	--	ok	363.3920	43.379	0.038253	18.92	65.499	10.600	20046226.650959	5	363.7372	7.63375e-05	4.29901e-04
2023/04/01	03:39:15	--	ok	363.6040	43.405	0.038232	18.89	65.537	10.588	25683537.981645	3	363.7069	8.49636e-05	8.53585e-05
2023/04/01	03:39:22	--	ok	363.5460	43.405	0.038199	18.91	65.519	10.595	24778256.106717	5	363.8418	7.44142e-05	2.10317e-04
2023/04/01	03:39:29	ok	ok	363.0960	43.400	0.03817	18.91	65.487	10.589	27799654.677712	5	363.7140	7.96689e-05	2.72198e-04
2023/04/01	03:44:29	--	ok	363.5400	43.391	0.03817	18.92	65.510	10.602	19812334.124637	5	363.7252	7.96009e-05	3.07581e-04
2023/04/01	03:44:36	--	ok	363.3780	43.386	0.038141	18.91	65.519	10.595	27877306.108162	4	363.7781	7.54808e-05	1.82009e-04
2023/04/01	03:44:44	--	ok	362.6800	43.265	0.038121	18.89	65.515	10.584	24848495.594641	5	363.4154	7.63913e-05	2.35600e-04
2023/04/01	03:44:51	--	ok	362.7120	43.251	0.038137	18.88	65.515	10.576	24893799.307397	3	363.2459	8.95365e-05	7.95951e-05
2023/04/01	03:44:58	ok	ok	362.8860	43.237	0.038153	18.88	65.492	10.572	23661359.003271	5	363.3454	7.70746e-05	4.10172e-04
2023/04/01	03:49:58	ok	ok	362.8980	43.268	0.038153	18.92	65.446	10.591	17862372.801371	5	363.4212	7.43716e-05	2.22891e-04
2023/04/01	03:54:58	--	ok	362.6180	43.267	0.038153	18.79	65.595	10.535	21077774.587961	6	297.3589	1.74644e-03	2.43073e-02
2023/04/01	03:55:06	ok	ok	362.9520	43.267	0.038173	18.82	65.620	10.558	25162027.018907	4	363.4150	7.53462e-05	1.99420e-04
2023/04/01	04:00:05	--	ok	362.7000	43.265	0.038173	18.75	65.652	10.520	22975438.242809	4	363.3205	7.77619e-05	2.51267e-04
2023/04/01	04:00:12	ok	ok	363.0280	43.265	0.038189	18.75	65.632	10.516	27401441.139920	5	363.5950	6.62833e-05	3.38819e-04
2023/04/01	04:05:11	--	ok	362.6300	43.257	0.038189	18.71	65.646	10.492	23099806.907391	5	363.2141	8.08219e-05	3.43660e-04
2023/04/01	04:05:19	--	ok	362.6800	43.257	0.038209	18.72	65.669	10.504	23588033.197420	5	363.4628	7.07307e-05	3.59224e-04
2023/04/01	04:05:26	--	ok	362.7900	43.259	0.038227	18.75	65.652	10.520	28722137.109882	7	362.7854	1.03847e-04	6.63955e-04
2023/04/01	04:05:33	ok	ok	363.0040	43.251	0.038238	18.71	65.592	10.484	25627167.473666	4	363.3621	7.69286e-05	2.56811e-04
2023/04/01	04:10:33	--	ok	362.6620	43.260	0.038238	18.69	65.652	10.483	23442752.884030	5	363.5954	6.44257e-05	5.20992e-04
2023/04/01	04:10:40	ok	ok	363.1080	43.401	0.038256	18.69	65.611	10.477	28112032.838001	5	363.7205	7.90369e-05	2.91299e-04
2023/04/01	04:15:39	--	ok	363.3100	43.402	0.038256	18.68	65.673	10.478	21770923.105278	6	363.7108	7.70520e-05	2.48456e-04
2023/04/01	04:15:46	--	ok	363.4800	43.422	0.03824	18.69	65.632	10.480	25909514.253490	5	363.7163	8.20522e-05	2.66577e-04
2023/04/01	04:15:53	--	ok	363.2880	43.425	0.038214	18.69	65.527	10.463	24599539.343785	8	363.4381	9.40078e-05	6.38970e-04
2023/04/01	04:16:01	--	ok	363.4820	43.414	0.038198	18.65	65.509	10.436	25794036.850675	6	363.7185	7.39325e-05	6.74048e-04
2023/04/01	04:16:08	--	ok	363.3800	43.388	0.038173	18.64	65.496	10.424	27124532.050427	5	364.0270	6.32496e-05	3.75849e-04
2023/04/01	04:16:15	--	ok	363.2600	43.366	0.038152	18.58	65.624	10.408	25384247.306297	7	363.5435	7.96989e-05	3.51342e-04
2023/04/01	04:16:22	--	ok	363.5140	43.349	0.038138	18.52	65.774	10.397	25877222.426461	5	363.5648	7.89721e-05	3.06889e-04
2023/04/01	04:16:30	--	ok	362.5680	43.204	0.038111	18.50	65.844	10.392	25888241.469784	5	363.1155	7.43656e-05	2.35630e-04
2023/04/01	04:16:37	--	ok	362.5000	43.204	0.038133	18.47	65.913	10.385	29953979.763578	8	362.6013	9.43932e-05	3.95509e-04
2023/04/01	04:16:44	--	ok	362.5700	43.202	0.03816	18.48	66.053	10.415	27375667.514983	6	363.0972	7.17017e-05	4.66458e-04
2023/04/01	04:16:51	--	ok	362.4600	43.205	0.038183	18.44	66.055	10.389	24613105.053078	5	362.7716	8.74593e-05	4.36686e-04
2023/04/01	04:16:59	--	ok	362.3740	43.203	0.038212	18.44	66.119	10.399	28115979.649265	4	363.1883	6.94113e-05	1.52081e-04
2023/04/01	04:17:06	ok	ok	362.8880	43.261	0.038246	18.42	66.108	10.389	28399578.187530	5	363.4419	7.48408e-05	2.29756e-04
2023/04/01	04:22:05	ok	ok	363.1200	43.316	0.038246	18.74	65.481	10.482	25903824.068488	4	363.5613	7.57687e-05	1.28078e-04
2023/04/01	04:27:05	ok	ok	362.9940	43.319	0.038246	18.72	65.531	10.482	27162742.574940	5	363.5022	7.81403e-05	2.28308e-04
2023/04/01	04:32:05	ok	ok	362.9080	43.316	0.038246	18.76	65.527	10.508	23476543.201265	4	363.5781	7.54009e-05	1.82110e-04
2023/04/01	04:37:05	--	--	362.8940	43.324	0.038246	18.74	65.513	10.487	24875890.113652	6	347.0756	8.56215e-04	3.72186e-02
2023/04/01	04:37:12	ok	ok	363.1020	43.319	0.038246	18.72	65.490	10.475	23500387.943771	5	363.9788	5.71863e-05	5.40730e-04
2023/04/01	04:42:12	ok	ok	362.9940	43.323	0.038246	18.74	65.481	10.482	22753171.374882	4	363.6386	7.25068e-05	1.59892e-04
2023/04/01	04:47:12	--	ok	363.2740	43.319	0.038246	18.72	65.499	10.477	22375734.472608	6	345.8490	9.23739e-04	3.28649e-02
2023/04/01	04:47:19	--	ok	363.2620	43.345	0.038232	18.74	65.469	10.480	24547496.681545	5	363.6395	7.47528e-05	2.70065e-04
2023/04/01	04:47:26	ok	ok	362.9560	43.348	0.038218	18.74	65.492	10.484	24367413.380065	5	363.6103	7.87288e-05	3.15087e-04
2023/04/01	04:52:26	ok	ok	363.0180	43.353	0.038218	18.72	65.490	10.475	24209657.194582	5	363.4071	8.64327e-05	4.95700e-04
2023/04/01	04:57:26	--	ok	363.3680	43.338	0.038218	18.71	65.476	10.465	20611781.582864	2	421.5700	-9.21159e-04	1.23948e-15
2023/04/01	04:57:33	--	ok	363.4880	43.342	0.038198	18.72	65.458	10.470	24572290.062872	6	363.6411	7.55309e-05	1.69839e-04
2023/04/01	04:57:41	--	ok	363.2040	43.344	0.038172	18.69	65.473	10.455	27772603.565767	5	363.6017	7.71898e-05	2.36812e-04
2023/04/01	04:57:48	--	ok	363.4080	43.317	0.038161	18.69	65.483	10.456	23145552.429364	5	363.7724	7.02531e-05	2.32427e-04
2023/04/01	04:57:55	--	ok	363.2940	43.275	0.038139	18.65	65.509	10.436	24606091.361222	5	363.6487	6.98206e-05	1.29589e-04
2023/04/01	04:58:02	ok	ok	363.1480	43.236	0.038123	18.64	65.550	10.432	27247529.066467	5	363.2908	7.95503e-05	2.83622e-04
2023/04/01	05:03:02	ok	ok	363.1300	43.285	0.038123	18.68	65.524	10.454	23508353.524574	5	363.5196	7.15040e-05	2.05358e-04
2023/04/01	05:08:02	ok	ok	362.8200	43.271	0.038123	18.61	65.629	10.428	21977365.823111	4	363.5485	7.01017e-05	1.37518e-04
2023/04/01	05:13:02	ok	ok	362.8320	43.267	0.038123	18.55	65.632	10.393	22837424.158819	5	363.2773	8.24187e-05	2.90496e-04
2023/04/01	05:18:02	ok	ok	363.0360	43.260	0.038123	18.48	65.650	10.351	23402128.778256	5	363.4485	7.33680e-05	2.19979e-04
2023/04/01	05:23:02	ok	ok	362.9520	43.262	0.038123	18.48	65.661	10.353	23372938.194884	5	363.4334	7.48309e-05	1.95398e-04
2023/04/01	05:28:02	ok	ok	362.9080	43.265	0.038123	18.52	65.595	10.369	20344675.511590	5	363.2549	8.26855e-05	2.33403e-04
2023/04/01	05:33:02	--	ok	362.7560	43.265	0.038123	18.52	65.583	10.367	22440564.938647	4	363.3568	7.72525e-05	2.12276e-04
2023/04/01	05:33:09	ok	ok	363.0440	43.272	0.038136	18.51	65.582	10.358	26410634.663748	6	363.2299	8.52018e-05	3.46024e-04
2023/04/01	05:38:09	ok	ok	363.1480	43.263	0.038136	18.52	65.519	10.357	19790752.843643	6	363.5722	6.94646e-05	4.42337e-04
2023/04/01	05:43:09	ok	ok	363.0120	43.276	0.038136	18.54	65.586	10.376	23083679.602754	5	363.8183	5.65521e-05	6.48615e-04
2023/04/01	05:48:09	ok	ok	362.9960	43.267	0.038136	18.52	65.595	10.369	22451277.280319	5	363.3971	7.66752e-05	2.48489e-04
2023/04/01	05:53:09	ok	ok	362.9640	43.274	0.038136	18.50	65.536	10.343	23590008.437370	5	363.2800	8.02204e-05	2.27511e-04
2023/04/01	05:58:09	--	ok	363.4580	43.280	0.038136	18.51	65.550	10.353	21609379.511241	5	363.3491	7.83500e-05	2.90316e-04
2023/04/01	05:58:17	--	ok	362.5680	43.215	0.038112	18.52	65.510	10.355	20376422.844514	8	362.7256	9.81621e-05	7.55146e-04
2023/04/01	05:58:24	--	ok	362.7420	43.212	0.038135	18.52	65.487	10.352	24546140.019957	5	362.9652	8.65466e-05	3.21071e-04
2023/04/01	05:58:31	ok	ok	362.8980	43.209	0.038149	18.50	65.454	10.330	23378561.197559	4	363.1030	7.57479e-05	1.92373e-04
2023/04/01	06:03:30	--	ok	362.5800	43.210	0.038149	18.45	65.551	10.319	23992298.914940	5	363.0581	8.12978e-05	2.85709e-04
2023/04/01	06:03:37	--	ok	362.5420	43.210	0.038171	18.50	65.570	10.348	23819660.986744	5	363.2134	7.45086e-05	2.92551e-04
2023/04/01	06:03:44	ok	ok	362.8160	43.214	0.038196	18.45	65.573	10.323	23277501.593743	5	363.4711	6.42134e-05	5.46751e-04
2023/04/01	06:08:44	--	--	362.5300	43.211	0.038196	18.48	65.533	10.333	22027040.808831	5	453.3936	-2.24097e-03	1.92305e-02
2023/04/01	06:08:51	--	ok	362.7860	43.213	0.038196	18.44	65.527	10.306	25976813.637282	7	362.8825	8.84744e-05	4.35478e-04
2023/04/01	06:08:58	ok	ok	362.8600	43.211	0.038207	18.44	65.527	10.306	23495673.360721	5	363.3882	6.57183e-05	3.00229e-04
2023/04/01	06:13:58	--	ok	362.5020	43.209	0.038207	18.35	65.600	10.267	23609892.516471	6	362.7102	9.46562e-05	4.53751e-04
2023/04/01	06:14:05	ok	ok	362.9300	43.229	0.038234	18.32	65.657	10.258	26072283.233072	5	362.8363	9.43231e-05	5.85235e-04
2023/04/01	06:19:05	--	ok	362.7640	43.222	0.038234	18.28	65.673	10.234	20904032.686847	8	362.8726	9.20359e-05	7.21848e-04
2023/04/01	06:19:12	ok	ok	363.1600	43.314	0.038246	18.27	65.660	10.224	25451478.400390	6	363.3897	8.20119e-05	2.96475e-04
2023/04/01	06:24:12	ok	ok	362.9960	43.292	0.038246	18.25	65.657	10.216	22841970.459761	5	363.3523	7.95293e-05	3.01476e-04
2023/04/01	06:29:12	ok	ok	363.0000	43.299	0.038246	18.23	65.684	10.202	24179655.982026	4	363.5065	7.44466e-05	1.71594e-04
2023/04/01	06:34:12	--	ok	363.2720	43.303	0.038246	18.27	65.615	10.217	24898919.692034	4	363.6095	6.98596e-05	1.85427e-04
2023/04/01	06:34:19	ok	ok	363.1860	43.322	0.038232	18.28	65.597	10.223	24553058.177938	5	363.8360	6.29104e-05	3.65630e-04
2023/04/01	06:39:19	--	ok	363.4260	43.313	0.038232	18.32	65.531	10.238	21082713.718892	5	363.3587	8.39942e-05	4.13607e-04
2023/04/01	06:39:26	ok	ok	363.1720	43.316	0.03821	18.30	65.515	10.219	24749381.542979	5	363.6330	7.10433e-05	1.58352e-04
2023/04/01	06:44:26	ok	ok	363.1840	43.325	0.03821	18.34	65.554	10.250	17361258.624703	6	363.4089	8.26294e-05	4.29247e-04
2023/04/01	06:49:26	--	ok	363.2820	43.312	0.03821	18.31	65.570	10.236	19830382.378045	5	363.4481	8.13689e-05	3.77717e-04
2023/04/01	06:49:33	--	ok	362.7820	43.317	0.038195	18.30	65.568	10.228	23234264.894438	5	363.5221	7.69177e-05	2.86590e-04
2023/04/01	06:49:40	ok	ok	363.0060	43.313	0.038206	18.32	65.573	10.245	21725644.992924	6	363.1061	9.65306e-05	8.23357e-04
2023/04/01	06:54:40	ok	ok	362.9920	43.320	0.038206	18.37	65.515	10.262	20741894.819546	5	363.6366	7.29671e-05	1.67479e-04
2023/04/01	06:59:40	ok	ok	362.9780	43.335	0.038206	18.34	65.554	10.250	20788279.214520	2	363.5767	8.29063e-05	1.10553e-16
2023/04/01	07:04:40	ok	ok	363.0360	43.331	0.038206	18.38	65.550	10.275	20521453.514539	5	363.5471	7.65668e-05	3.09875e-04
2023/04/01	07:09:40	ok	ok	362.9160	43.322	0.038206	18.34	65.490	10.240	20396646.698824	5	363.8416	6.33267e-05	1.96307e-04
2023/04/01	07:14:40	ok	ok	363.0000	43.326	0.038206	18.38	65.518	10.270	22147595.274495	4	363.6505	7.22079e-05	1.45101e-04
2023/04/01	07:19:40	ok	ok	363.0680	43.332	0.038206	18.41	65.481	10.282	24197258.083173	7	351.1578	6.62920e-04	2.69576e-02
2023/04/01	07:24:40	--	--	363.0000	43.321	0.038206	18.35	65.524	10.255	18510608.101257	5	363.2353	9.18698e-05	7.49836e-04
2023/04/01	07:24:47	--	ok	363.2080	43.322	0.038206	18.37	65.537	10.265	25966634.507539	6	363.4877	8.18937e-05	3.65975e-04
2023/04/01	07:24:54	--	ok	363.6240	43.328	0.038195	18.32	65.541	10.240	26426682.210440	8	363.6219	7.35665e-05	3.55363e-04
2023/04/01	07:25:02	--	ok	363.2220	43.319	0.038162	18.31	65.614	10.243	24979022.751192	6	363.5760	7.22454e-05	4.47992e-04
2023/04/01	07:25:09	ok	ok	363.1760	43.292	0.03815	18.30	65.664	10.243	24520247.717802	5	363.2631	8.91503e-05	3.90750e-04
2023/04/01	07:30:08	ok	ok	362.9340	43.314	0.03815	18.40	65.531	10.282	20348429.722433	6	363.6729	6.74994e-05	2.25159e-04
2023/04/01	07:35:08	ok	ok	363.1800	43.321	0.03815	18.37	65.559	10.269	20083924.463817	5	363.5269	7.83114e-05	2.97696e-04
2023/04/01	07:40:08	--	ok	363.6120	43.311	0.03815	18.27	65.606	10.216	21606371.629107	5	363.1157	9.35095e-05	8.02890e-04
2023/04/01	07:40:15	--	ok	362.7500	43.230	0.038117	18.30	65.620	10.236	22886717.720800	7	362.8845	9.42883e-05	6.52858e-04
2023/04/01	07:40:22	ok	ok	363.0680	43.228	0.03813	18.30	65.600	10.233	24749024.290199	7	363.1098	8.44844e-05	3.16353e-04
2023/04/01	07:45:22	ok	ok	362.9340	43.235	0.03813	18.30	65.652	10.241	22190223.179756	5	363.1072	8.25210e-05	3.48904e-04
2023/04/01	07:50:22	--	ok	362.7760	43.230	0.03813	18.32	65.583	10.246	24606669.573860	5	363.1972	7.94805e-05	2.46245e-04
2023/04/01	07:50:29	ok	ok	363.1380	43.231	0.038142	18.31	65.570	10.236	21907035.547488	5	363.4203	7.02363e-05	2.24071e-04
2023/04/01	07:55:28	ok	ok	362.9060	43.233	0.038142	18.37	65.559	10.269	20604977.380380	5	363.2121	7.90389e-05	3.05212e-04
2023/04/01	08:00:28	ok	ok	362.8720	43.236	0.038142	18.41	65.556	10.294	21294913.183892	4	363.3037	7.77170e-05	3.01988e-04
2023/04/01	08:05:28	--	ok	362.7860	43.242	0.038142	18.40	65.519	10.280	22922096.857274	5	363.3226	7.58743e-05	1.66944e-04
2023/04/01	08:05:36	ok	ok	363.0600	43.240	0.038154	18.41	65.533	10.290	24747181.911937	5	363.2854	7.85146e-05	1.80022e-04
2023/04/01	08:10:35	--	ok	362.6920	43.240	0.038154	18.41	65.522	10.289	19129275.435685	6	362.9755	9.22546e-05	5.04687e-04
2023/04/01	08:10:42	--	ok	362.7800	43.242	0.03817	18.38	65.528	10.272	22291697.555001	4	363.4213	7.19664e-05	1.74749e-04
2023/04/01	08:10:50	ok	ok	362.9220	43.233	0.038182	18.44	65.527	10.306	25711654.357637	5	363.3844	7.36731e-05	2.27151e-04
2023/04/01	08:15:49	--	ok	362.7420	43.240	0.038182	18.42	65.515	10.296	25520131.673914	5	363.0761	8.64461e-05	4.49399e-04
2023/04/01	08:15:56	ok	ok	363.0400	43.237	0.038196	18.44	65.518	10.304	25544654.577271	6	363.5066	6.93501e-05	3.34199e-04
2023/04/01	08:20:56	ok	ok	363.0920	43.243	0.038196	18.42	65.524	10.297	20404657.620289	6	293.9284	1.93447e-03	2.07762e-02
2023/04/01	08:25:56	ok	ok	362.8220	43.242	0.038196	18.45	65.541	10.318	22247044.073338	5	363.5411	6.58295e-05	4.34177e-04
2023/04/01	08:30:56	--	ok	362.7680	43.244	0.038196	18.47	65.478	10.316	20191615.866588	6	363.2337	8.11656e-05	2.47754e-04
2023/04/01	08:31:04	--	ok	362.7180	43.261	0.038208	18.52	65.467	10.349	23663750.595180	6	363.5317	6.73684e-05	6.42421e-04
2023/04/01	08:31:11	--	ok	362.7600	43.245	0.038223	18.48	65.364	10.306	24499799.524266	5	363.4944	7.15595e-05	2.22847e-04
2023/04/01	08:31:18	ok	ok	363.0940	43.266	0.038236	18.44	65.422	10.289	26236849.862934	6	293.7304	1.95301e-03	2.00594e-02
2023/04/01	08:36:18	ok	ok	363.0640	43.260	0.038236	18.51	65.444	10.337	24118352.783995	5	363.5476	7.09894e-05	1.11369e-04
2023/04/01	08:41:18	--	ok	362.7200	43.266	0.038236	18.51	65.528	10.350	19397333.427622	8	362.8600	1.00661e-04	9.07337e-04
2023/04/01	08:41:25	--	ok	363.4520	43.394	0.038251	18.51	65.486	10.343	26214446.869999	5	363.7546	7.68641e-05	2.08278e-04
2023/04/01	08:41:33	--	ok	363.2460	43.408	0.038227	18.51	65.509	10.347	23066208.101323	6	363.8332	7.42015e-05	4.54231e-04
2023/04/01	08:41:40	--	ok	363.3160	43.397	0.038214	18.48	65.460	10.321	25182530.188604	5	363.7361	7.84753e-05	2.51042e-04
2023/04/01	08:41:47	--	ok	363.5080	43.373	0.038197	18.42	65.495	10.293	24780157.502690	5	363.8915	6.97377e-05	1.86205e-04
2023/04/01	08:41:54	--	ok	363.4120	43.352	0.03817	18.37	65.655	10.284	20659444.888242	5	363.7282	7.58493e-05	2.41718e-04
2023/04/01	08:42:02	ok	ok	362.9180	43.344	0.038148	18.31	65.739	10.263	24463693.152022	5	363.8221	6.90369e-05	1.23343e-04
2023/04/01	08:47:01	--	ok	363.4780	43.400	0.038148	18.50	65.473	10.333	22961027.529106	4	363.8233	7.57943e-05	2.68789e-04
2023/04/01	08:47:09	ok	ok	363.1020	43.307	0.038122	18.52	65.394	10.337	23061629.158463	5	363.4604	8.07775e-05	2.28623e-04
2023/04/01	08:52:08	ok	ok	363.0620	43.285	0.038122	18.48	65.533	10.333	19486647.899533	5	347.0239	8.62275e-04	2.94993e-02
2023/04/01	08:57:08	ok	ok	362.9260	43.288	0.038122	18.54	65.481	10.359	22166632.142888	6	338.1585	1.33188e-03	3.67761e-02
2023/04/01	09:02:08	ok	ok	362.9200	43.290	0.038122	18.52	65.499	10.354	20613316.615084	5	363.5125	7.75320e-05	2.50850e-04
2023/04/01	09:07:08	--	ok	363.2760	43.297	0.038122	18.54	65.469	10.357	20905015.607961	5	304.3822	1.39474e-03	1.57918e-02
2023/04/01	09:07:15	--	ok	362.7660	43.214	0.038107	18.52	65.478	10.350	22979348.225743	5	362.8573	9.28367e-05	4.15753e-04
2023/04/01	09:07:23	--	ok	362.7460	43.212	0.038119	18.51	65.432	10.335	24398812.670528	5	309.0506	1.15705e-03	2.01373e-02
2023/04/01	09:07:30	--	ok	362.5600	43.206	0.038133	18.48	65.428	10.316	24403677.459045	5	363.3388	6.91160e-05	2.59292e-04
2023/04/01	09:07:37	ok	ok	362.8860	43.203	0.038156	18.45	65.435	10.301	26941519.097792	5	363.1981	7.35565e-05	2.67175e-04
2023/04/01	09:12:37	ok	ok	362.8160	43.215	0.038156	18.52	65.467	10.349	22952909.348797	5	371.0675	-2.73963e-04	1.29663e-02
2023/04/01	09:17:37	--	ok	362.6260	43.217	0.038156	18.48	65.533	10.333	19810190.652092	4	363.0793	8.14964e-05	2.97218e-04
2023/04/01	09:17:45	--	ok	362.7460	43.216	0.038176	18.47	65.522	10.323	23578146.210904	4	363.1936	7.61025e-05	2.38038e-04
2023/04/01	09:17:52	ok	ok	363.1040	43.217	0.03819	18.47	65.478	10.316	26806991.340452	6	363.2889	7.05155e-05	5.23308e-04
2023/04/01	09:22:51	--	ok	362.7460	43.216	0.03819	18.41	65.556	10.294	21321257.048066	5	363.0776	8.22803e-05	3.78905e-04
2023/04/01	09:22:59	--	ok	362.5040	43.217	0.038204	18.44	65.496	10.301	24070189.962988	5	363.3301	7.11292e-05	2.10953e-04
2023/04/01	09:23:06	--	ok	363.2300	43.246	0.03823	18.45	65.499	10.311	24880666.711331	5	363.2283	8.37211e-05	5.10426e-04
2023/04/01	09:23:13	--	ok	363.3480	43.238	0.038219	18.44	65.464	10.296	25886750.122328	5	363.4082	7.37673e-05	2.58999e-04
2023/04/01	09:23:20	ok	ok	363.0620	43.224	0.0382	18.38	65.496	10.267	22814579.818862	6	363.2581	7.96110e-05	2.38554e-04
2023/04/01	09:28:20	--	ok	363.4280	43.251	0.0382	18.41	65.565	10.295	16783379.408698	5	346.9030	8.63376e-04	2.94798e-02
2023/04/01	09:28:27	ok	ok	363.1580	43.254	0.038177	18.42	65.515	10.296	22704256.953394	5	363.7991	5.70162e-05	6.03038e-04
2023/04/01	09:33:27	ok	ok	362.9340	43.253	0.038177	18.44	65.559	10.311	20911427.871333	5	363.3284	7.66062e-05	1.81313e-04
2023/04/01	09:38:27	ok	ok	362.8160	43.260	0.038177	18.42	65.504	10.294	18862370.221175	5	363.5564	6.93651e-05	2.13282e-04
2023/04/01	09:43:27	ok	ok	362.9920	43.253	0.038177	18.47	65.510	10.321	20301754.685862	5	363.2642	8.28902e-05	2.66971e-04
2023/04/01	09:48:27	ok	ok	362.9060	43.263	0.038177	18.42	65.515	10.296	22347710.314601	6	363.3968	7.68300e-05	2.02186e-04
2023/04/01	09:53:27	--	ok	362.7900	43.269	0.038177	18.47	65.510	10.321	24999901.535872	4	363.5416	7.14808e-05	1.71345e-04
2023/04/01	09:53:34	--	ok	363.3160	43.269	0.038188	18.48	65.481	10.325	23365836.714147	5	363.3780	7.89114e-05	2.01740e-04
2023/04/01	09:53:41	--	ok	362.7740	43.267	0.038171	18.50	65.454	10.330	17193094.790950	10	363.1692	7.43030e-05	6.44024e-04
2023/04/01	09:53:49	--	ok	362.7560	43.254	0.038183	18.51	65.476	10.342	23817764.036512	5	363.5245	7.07354e-05	3.17472e-04
2023/04/01	09:53:56	ok	ok	362.9080	43.235	0.038196	18.45	65.423	10.299	24542104.152348	5	363.3016	7.81101e-05	2.00960e-04
2023/04/01	09:58:55	--	ok	362.7040	43.266	0.038196	18.48	65.418	10.315	22413700.911915	5	363.3008	8.10629e-05	3.04772e-04
2023/04/01	09:59:02	--	ok	362.6680	43.261	0.038212	18.50	65.431	10.326	21104388.028671	4	363.5719	7.06073e-05	7.78766e-05
2023/04/01	09:59:10	ok	ok	362.9840	43.254	0.03823	18.51	65.444	10.337	26469417.202609	5	363.2191	8.24966e-05	2.51391e-04
2023/04/01	10:04:09	ok	ok	362.8340	43.247	0.03823	18.51	65.432	10.335	23408440.771264	5	363.2947	7.87566e-05	2.13114e-04
2023/04/01	10:09:09	--	ok	362.6800	43.249	0.03823	18.51	65.464	10.340	24466908.806578	7	363.1718	8.58900e-05	5.69668e-04
2023/04/01	10:09:16	ok	ok	363.0660	43.389	0.038247	18.51	65.496	10.345	22862181.568482	5	363.8864	7.02282e-05	1.07402e-04
2023/04/01	10:14:16	ok	ok	363.1580	43.377	0.038247	18.48	65.481	10.325	25189704.629143	5	348.1691	8.20178e-04	2.79829e-02
2023/04/01	10:19:17	ok	ok	363.1120	43.385	0.038247	18.51	65.496	10.345	23101168.354146	4	363.7436	7.56383e-05	1.59471e-04
2023/04/01	10:24:16	ok	ok	363.1000	43.386	0.038247	18.55	65.463	10.366	20103902.619789	4	363.7673	7.38864e-05	1.21244e-04
2023/04/01	10:29:16	--	ok	363.2540	43.370	0.038247	18.54	65.501	10.362	21594298.401030	5	363.5489	8.42835e-05	5.47892e-04
2023/04/01	10:29:23	--	ok	363.5100	43.395	0.038234	18.54	65.469	10.357	25550126.406204	5	363.7593	7.61806e-05	3.79505e-04
2023/04/01	10:29:30	--	ok	363.2120	43.389	0.038206	18.52	65.426	10.342	25255069.651631	8	363.2610	9.84827e-05	5.60458e-04
2023/04/01	10:29:38	--	ok	363.4620	43.380	0.038195	18.47	65.458	10.313	25896146.172858	5	363.7007	8.04304e-05	2.79729e-04
2023/04/01	10:29:45	ok	ok	363.1740	43.360	0.03817	18.47	65.426	10.308	26345172.515943	5	363.7953	7.24083e-05	2.35909e-04
2023/04/01	10:34:45	--	ok	363.3120	43.399	0.03817	18.50	65.483	10.335	21182000.718101	5	364.2322	5.68687e-05	6.31937e-04
2023/04/01	10:34:52	--	ok	363.4500	43.396	0.038154	18.50	65.422	10.325	24335524.969930	5	363.9896	6.63687e-05	1.69632e-04
2023/04/01	10:34:59	--	ok	363.2740	43.361	0.038129	18.52	65.382	10.335	26685040.399583	5	363.8316	7.28395e-05	1.10998e-04
2023/04/01	10:35:06	ok	ok	362.9560	43.239	0.038115	18.51	65.412	10.332	24842654.640194	5	363.5413	6.84326e-05	2.78702e-04
2023/04/01	10:40:06	ok	ok	363.0040	43.266	0.038115	18.52	65.405	10.339	19496044.295997	4	363.2987	8.03077e-05	2.19401e-04
2023/04/01	10:45:06	ok	ok	362.8500	43.269	0.038115	18.50	65.431	10.326	22955024.428581	5	363.2691	8.23228e-05	3.44281e-04
2023/04/01	10:50:06	ok	ok	363.1360	43.272	0.038115	18.50	65.473	10.333	21167438.015865	4	363.5664	7.10464e-05	1.34267e-04
2023/04/01	10:55:06	ok	ok	363.0080	43.273	0.038115	18.51	65.412	10.332	23667757.514280	4	363.5677	6.98865e-05	1.38867e-04
2023/04/01	11:00:07	ok	ok	362.9800	43.281	0.038115	18.51	65.464	10.340	22336962.248013	5	363.5673	7.16983e-05	1.72989e-04
2023/04/01	11:05:06	ok	ok	362.8520	43.274	0.038115	18.51	65.509	10.347	20897480.977708	5	363.7999	6.11643e-05	3.29541e-04
2023/04/01	11:10:06	--	ok	363.6840	43.273	0.038115	18.50	65.463	10.332	21506885.740105	2	363.6491	6.91145e-05	2.18839e-15
2023/04/01	11:10:13	--	ok	362.5020	43.161	0.038078	18.48	65.472	10.323	24673735.107897	4	362.5328	8.29835e-05	3.30284e-04
2023/04/01	11:10:21	--	ok	362.2580	43.159	0.038104	18.54	65.437	10.352	25230568.395120	6	362.6360	7.76724e-05	3.47925e-04
2023/04/01	11:10:28	--	ok	362.2340	43.154	0.038144	18.59	65.373	10.376	24778322.791162	5	362.6819	7.49689e-05	3.66692e-04
2023/04/01	11:10:35	--	ok	362.3460	43.130	0.038185	18.50	65.377	10.318	23918913.751405	4	362.4206	9.16217e-05	6.34538e-05
2023/04/01	11:10:42	--	ok	362.6240	43.203	0.03822	18.47	65.449	10.311	23572733.879052	5	363.0099	8.13256e-05	2.64123e-04
2023/04/01	11:10:50	ok	ok	363.1900	43.297	0.03824	18.35	65.568	10.262	25817941.456143	6	363.4437	8.13703e-05	3.71215e-04
2023/04/01	11:15:49	--	ok	363.3640	43.353	0.03824	18.52	65.414	10.340	20766688.550407	3	363.6755	7.77063e-05	1.30330e-05
2023/04/01	11:15:56	--	ok	363.6800	43.381	0.038221	18.55	65.409	10.357	22024537.312830	5	363.8169	7.15478e-05	1.53679e-04
2023/04/01	11:16:04	--	ok	363.5720	43.370	0.038185	18.56	65.368	10.359	24814485.996323	5	363.6596	8.10084e-05	4.80727e-04
2023/04/01	11:16:11	--	ok	363.2240	43.336	0.038154	18.54	65.321	10.334	23517311.777274	6	363.5826	8.09137e-05	2.53622e-04
2023/04/01	11:16:19	--	ok	363.3960	43.302	0.038142	18.52	65.371	10.333	24810545.267634	5	363.6445	7.48867e-05	2.01434e-04
2023/04/01	11:16:26	ok	ok	363.0700	43.224	0.038121	18.41	65.417	10.272	24109589.162172	5	363.5289	6.71867e-05	1.25959e-04
2023/04/01	11:21:25	ok	ok	362.8140	43.255	0.038121	18.52	65.394	10.337	18757117.722416	5	363.5050	6.84762e-05	3.54449e-04
2023/04/01	11:26:25	ok	ok	363.1040	43.259	0.038121	18.55	65.409	10.357	19334547.470756	4	363.5460	7.20437e-05	1.82125e-04
2023/04/01	11:31:25	ok	ok	363.1080	43.261	0.038121	18.55	65.431	10.361	20588876.165603	4	363.4436	7.35213e-05	2.20734e-04
2023/04/01	11:36:25	ok	ok	363.0520	43.262	0.038121	18.56	65.441	10.371	19964336.477522	3	363.5920	6.66397e-05	4.82886e-06
2023/04/01	11:41:25	ok	ok	362.8900	43.265	0.038121	18.58	65.423	10.376	23504857.525296	5	363.8138	5.85658e-05	4.19193e-04
2023/04/01	11:46:25	ok	ok	362.8920	43.274	0.038121	18.56	65.389	10.362	22233686.961293	4	363.4544	7.54958e-05	1.91777e-04
2023/04/01	11:51:25	ok	ok	362.8280	43.263	0.038121	18.55	65.386	10.354	22380532.912656	6	363.3081	8.15990e-05	3.14802e-04
2023/04/01	11:56:25	ok	ok	363.0460	43.270	0.038121	18.54	65.417	10.349	20403847.029133	5	363.3017	8.23383e-05	3.42052e-04
2023/04/01	12:01:25	--	ok	363.3420	43.269	0.038121	18.56	65.400	10.364	16784327.716178	5	363.4862	7.44111e-05	1.76107e-04
2023/04/01	12:01:32	ok	ok	362.9180	43.229	0.038103	18.59	65.405	10.381	26973317.934846	5	363.2212	8.09900e-05	2.36289e-04
2023/04/01	12:06:32	ok	ok	363.0080	43.226	0.038103	18.58	65.359	10.366	20946559.884674	4	363.4607	6.96086e-05	2.03955e-04
2023/04/01	12:11:32	ok	ok	363.0340	43.231	0.038103	18.58	65.391	10.371	18754654.249807	4	363.3871	7.39826e-05	2.30551e-04
2023/04/01	12:16:32	--	ok	362.7200	43.225	0.038103	18.61	65.408	10.393	22768556.088533	6	363.3140	7.51668e-05	2.29694e-04
2023/04/01	12:16:40	ok	ok	362.8960	43.232	0.038117	18.61	65.354	10.385	26063179.916130	5	363.6292	6.24793e-05	4.52321e-04
2023/04/01	12:21:39	ok	ok	363.0420	43.230	0.038117	18.61	65.418	10.395	18772739.638510	4	363.2722	7.67633e-05	1.38209e-04
2023/04/01	12:26:39	ok	ok	362.8140	43.228	0.038117	18.56	65.400	10.364	23719769.454352	5	363.4807	6.77838e-05	1.22584e-04
2023/04/01	12:31:39	ok	ok	363.0100	43.232	0.038117	18.62	65.367	10.395	22010888.423964	4	363.4223	7.21654e-05	1.94186e-04
2023/04/01	12:36:39	--	ok	362.6480	43.233	0.038117	18.61	65.428	10.396	21788031.488351	4	363.3673	7.33462e-05	2.16969e-04
2023/04/01	12:36:47	ok	ok	362.8680	43.236	0.038136	18.59	65.414	10.383	26015358.783124	5	363.3099	7.64395e-05	2.99328e-04
2023/04/01	12:41:46	--	ok	362.7600	43.237	0.038136	18.65	65.339	10.409	22188509.954320	5	363.5344	6.79629e-05	1.09159e-04
2023/04/01	12:41:53	ok	ok	363.0240	43.242	0.038149	18.67	65.341	10.417	23408875.363922	4	363.5384	6.96955e-05	1.65101e-04
2023/04/01	12:46:53	ok	ok	362.8880	43.238	0.038149	18.62	65.409	10.402	20772193.642877	5	363.1035	8.38984e-05	3.18502e-04
2023/04/01	12:51:53	--	ok	362.7620	43.235	0.038149	18.62	65.386	10.398	22134185.509792	5	363.0314	8.99061e-05	6.41080e-04
2023/04/01	12:52:00	ok	ok	362.9840	43.232	0.038162	18.61	65.396	10.391	23399227.701951	5	363.3758	7.18536e-05	2.16494e-04
2023/04/01	12:56:59	--	ok	362.6740	43.234	0.038162	18.62	65.418	10.403	19551870.997589	5	363.0263	8.89429e-05	4.37200e-04
2023/04/01	12:57:07	--	ok	362.7360	43.238	0.038179	18.64	65.389	10.407	24419429.566917	3	363.5780	6.63903e-05	1.72638e-04
2023/04/01	12:57:14	--	ok	363.2240	43.230	0.038193	18.64	65.400	10.408	25824659.260787	5	363.2488	8.67951e-05	3.60883e-05
2023/04/01	12:57:21	--	ok	362.6560	43.229	0.038182	18.56	65.432	10.369	23455036.277773	5	363.1271	8.41734e-05	3.08919e-04
2023/04/01	12:57:28	--	ok	362.5420	43.217	0.0382	18.54	65.449	10.354	23541608.893811	7	362.6956	1.03269e-04	6.41359e-04
2023/04/01	12:57:36	ok	ok	363.1800	43.234	0.038224	18.52	65.510	10.355	24208810.988582	6	363.0291	8.95826e-05	5.19006e-04
2023/04/01	13:02:35	ok	ok	363.1020	43.256	0.038224	18.64	65.412	10.410	22461553.859490	5	363.2439	8.45662e-05	3.13399e-04
2023/04/01	13:07:35	ok	ok	363.1340	43.267	0.038224	18.61	65.396	10.391	24105623.462697	5	363.5126	7.24377e-05	1.88492e-04
2023/04/01	13:12:35	--	ok	363.4720	43.266	0.038224	18.61	65.440	10.398	20403442.845407	4	363.5191	7.20641e-05	1.91795e-04
2023/04/01	13:12:42	ok	ok	363.1180	43.283	0.0382	18.62	65.409	10.402	24913638.859539	5	363.4679	7.83841e-05	2.97786e-04
2023/04/01	13:17:42	ok	ok	363.0520	43.285	0.0382	18.64	65.454	10.417	18828577.805585	4	363.5550	7.22317e-05	1.13000e-04
2023/04/01	13:22:42	ok	ok	363.1260	43.284	0.0382	18.62	65.418	10.403	22148275.815697	5	363.3948	7.96088e-05	2.72096e-04
2023/04/01	13:27:42	ok	ok	362.8780	43.279	0.0382	18.67	65.394	10.426	21303667.078859	6	371.4611	-2.79960e-04	1.20092e-02
2023/04/01	13:32:42	--	ok	363.2540	43.286	0.0382	18.68	65.396	10.434	20712171.164109	5	363.6016	7.19908e-05	3.09222e-04
2023/04/01	13:32:49	--	ok	363.3240	43.282	0.038186	18.71	65.359	10.446	23571689.304468	4	363.5804	7.43943e-05	1.99844e-04
2023/04/01	13:32:57	--	ok	363.2960	43.291	0.038169	18.68	65.335	10.424	23215310.937264	5	363.5434	7.55114e-05	1.58950e-04
2023/04/01	13:33:04	ok	ok	363.1340	43.269	0.038153	18.68	65.386	10.433	25401899.264033	5	363.4424	7.90673e-05	1.62657e-04
2023/04/01	13:38:03	ok	ok	363.1300	43.292	0.038153	18.69	65.389	10.441	18809284.495577	5	363.6569	6.92330e-05	4.38251e-04
2023/04/01	13:43:03	--	--	363.1300	43.280	0.038153	18.68	65.440	10.441	20229580.920862	5	363.7445	6.53278e-05	2.83809e-04
2023/04/01	13:43:10	ok	ok	363.1080	43.292	0.038153	18.72	65.458	10.470	19595543.164188	5	363.5428	7.63046e-05	2.08813e-04
2023/04/01	13:48:09	--	--	363.0260	43.303	0.038153	18.71	65.380	10.450	20567095.081901	5	343.2844	1.05669e-03	3.68021e-02
2023/04/01	13:48:15	ok	ok	363.1260	43.310	0.038153	18.74	65.396	10.469	22969835.604766	4	363.5506	7.66818e-05	1.96020e-04
2023/04/01	13:53:15	--	ok	363.2860	43.296	0.038153	18.74	65.449	10.477	23620753.738007	5	363.6771	7.09787e-05	2.42022e-04
2023/04/01	13:53:22	--	ok	363.3100	43.291	0.038138	18.72	65.414	10.463	22543909.546679	6	363.5071	7.72290e-05	1.86615e-04
2023/04/01	13:53:29	ok	ok	362.9660	43.289	0.038121	18.72	65.403	10.462	23153120.567344	5	363.6381	7.26780e-05	2.09904e-04
2023/04/01	13:58:29	ok	ok	363.1060	43.294	0.038121	18.69	65.454	10.451	23774024.526870	6	363.4578	7.37783e-05	5.60153e-04
2023/04/01	14:03:30	--	ok	363.2340	43.294	0.038121	18.68	65.483	10.448	17853267.188677	8	363.3109	8.61139e-05	6.17459e-04
2023/04/01	14:03:37	--	ok	363.2720	43.303	0.038109	18.74	65.405	10.470	24625446.488612	5	363.5832	7.54798e-05	1.65669e-04
2023/04/01	14:03:44	ok	ok	362.8120	43.225	0.038094	18.75	65.463	10.489	24075675.099229	5	363.3724	7.41278e-05	1.73685e-04
2023/04/01	14:08:44	ok	ok	362.9000	43.220	0.038094	18.75	65.495	10.494	22621961.752714	5	363.1952	7.84720e-05	2.44006e-04
2023/04/01	14:13:44	--	ok	362.7900	43.224	0.038094	18.76	65.473	10.499	18300313.818670	5	363.1674	8.09392e-05	4.09328e-04
2023/04/01	14:13:51	ok	ok	363.0220	43.227	0.038105	18.72	65.458	10.470	21600516.005724	5	363.2049	8.02393e-05	2.76067e-04
2023/04/01	14:18:51	ok	ok	362.8440	43.224	0.038105	18.78	65.444	10.503	16637313.429195	10	363.0206	7.41855e-05	6.41613e-04
2023/04/01	14:23:51	--	ok	362.6920	43.224	0.038105	18.75	65.524	10.499	20626627.905419	4	363.3481	7.35498e-05	1.78532e-04
2023/04/01	14:23:58	--	ok	362.7940	43.231	0.038122	18.76	65.505	10.504	23921659.530250	8	362.7712	1.01278e-04	5.26845e-04
2023/04/01	14:24:05	ok	ok	362.8640	43.227	0.038133	18.78	65.487	10.510	25936203.006573	6	363.1432	8.44471e-05	4.18007e-04
2023/04/01	14:29:05	--	ok	362.6280	43.226	0.038133	18.78	65.499	10.512	19454493.501391	5	363.2254	7.75171e-05	2.28436e-04
2023/04/01	14:29:12	--	ok	362.6020	43.233	0.038152	18.81	65.417	10.517	24765009.069349	7	363.4640	6.59523e-05	5.81115e-04
2023/04/01	14:29:20	ok	ok	362.9460	43.228	0.038174	18.81	65.396	10.513	23961398.213078	5	363.3890	7.47961e-05	2.03785e-04
2023/04/01	14:34:19	ok	ok	362.8480	43.223	0.038174	18.78	65.444	10.503	23199588.714028	5	363.2499	7.58734e-05	2.28892e-04
2023/04/01	14:39:19	ok	ok	362.9100	43.225	0.038174	18.78	65.487	10.510	22573806.608659	5	344.0895	1.00145e-03	3.46335e-02
2023/04/01	14:44:19	ok	ok	362.8460	43.230	0.038174	18.79	65.499	10.520	19597880.661508	4	363.2132	7.92385e-05	2.36213e-04
2023/04/01	14:49:19	--	ok	362.6980	43.229	0.038174	18.76	65.496	10.503	22572412.410159	4	363.2127	7.83773e-05	2.75616e-04
2023/04/01	14:49:26	ok	ok	363.1240	43.228	0.03819	18.79	65.469	10.515	23934969.901423	4	363.4033	7.10018e-05	1.61149e-04
2023/04/01	14:54:26	ok	ok	363.0480	43.227	0.03819	18.82	65.418	10.525	21481751.829650	3	363.3529	7.27924e-05	4.77335e-05
2023/04/01	14:59:26	--	ok	362.7720	43.230	0.03819	18.82	65.451	10.530	24553224.210330	5	363.2376	7.87050e-05	2.52226e-04
2023/04/01	14:59:33	ok	ok	362.9700	43.230	0.038202	18.78	65.403	10.496	23505376.217381	6	363.2337	7.60148e-05	4.40784e-04
2023/04/01	15:04:33	--	ok	362.7400	43.227	0.038202	18.79	65.499	10.520	23410500.553005	4	363.2981	7.61731e-05	1.96906e-04
2023/04/01	15:04:41	ok	ok	362.8760	43.265	0.038216	18.82	65.483	10.536	25297535.549923	5	263.5631	3.75008e-03	5.13248e-02
2023/04/01	15:09:40	--	ok	362.7560	43.260	0.038216	18.81	65.449	10.522	22937884.020514	6	300.2328	1.59235e-03	2.99699e-02
2023/04/01	15:09:47	--	ok	363.2920	43.367	0.038229	18.83	65.464	10.541	23257895.656087	8	363.3624	9.42891e-05	6.05160e-04
2023/04/01	15:09:55	--	ok	363.3820	43.381	0.038214	18.85	65.455	10.548	24386439.267518	5	364.0694	6.37439e-05	3.08484e-04
2023/04/01	15:10:02	--	ok	363.3040	43.363	0.038193	18.85	65.371	10.534	28882915.988125	5	363.6971	7.95743e-05	1.98620e-04
2023/04/01	15:10:10	ok	ok	363.1000	43.340	0.038177	18.79	65.385	10.502	24835010.916173	4	363.7747	7.50357e-05	1.88030e-04
2023/04/01	15:15:09	--	ok	363.2360	43.373	0.038177	18.83	65.412	10.533	23699583.490775	5	363.7393	7.79422e-05	2.36719e-04
[truncated: 1,940 more rows]
