# Supplementary material for: Plastic Creep Constraint in Nylon Instrument Strings
Source: Materials (Basel). 2025 Jan 7;18(2):223. doi: 10.3390/ma18020223 (PMC11766866; doi:10.3390/ma18020223)
Supplement: Supplementary file 1 [file materials-18-00223-s001.zip › data_files/string_N28_nylon/string_test_data_N28_step_1.csv]

Date	Time	+-	f0	Frequency	Tension	LengthAdj	Temp	Rel.Hm	Abs.Hm	Pk.Magnitude	Harmonics	Fitted.f0	Bend.Stiff	Fit.Error
2023/11/13	18:06:26	--	--	150.3820	12.402	0.0	18.02	60.368	9.264	32326282.190463	7	147.4296	-4.71588e-06	2.64535e-02
2023/11/13	18:06:34	--	ok	189.1420	12.382	0.0	18.09	60.217	9.281	31223881.955054	9	188.9229	8.16521e-05	1.34388e-03
2023/11/13	18:06:42	--	--	150.4100	10.858	-0.000766	18.11	60.107	9.271	32281142.051307	2	176.7917	2.57739e-05	3.21528e-16
2023/11/13	18:06:49	--	--	150.4280	10.879	-0.000766	18.18	60.006	9.294	32483071.680437	7	152.6190	-7.59548e-04	3.50523e-02
2023/11/13	18:06:57	--	--	150.4340	10.890	-0.000766	18.21	60.021	9.312	33264571.918708	5	137.9069	3.99699e-04	4.23141e-02
2023/11/13	18:07:04	--	--	150.4220	10.889	-0.000766	18.22	59.992	9.315	32839026.962234	7	166.0867	-7.34603e-05	8.45695e-02
2023/11/13	18:07:11	--	--	150.3960	10.885	-0.000766	18.28	59.980	9.346	32343341.295099	5	191.5434	-1.47090e-03	2.92296e-02
2023/11/13	18:07:18	--	--	150.4120	10.883	-0.000766	18.31	59.974	9.360	32464519.712762	6	199.0258	-2.39627e-03	2.39193e-02
2023/11/13	18:07:25	--	--	150.4180	10.876	-0.000766	18.33	59.969	9.375	33942802.902317	8	183.5038	-1.03427e-04	3.81483e-02
2023/11/13	18:07:32	--	--	150.4240	10.870	-0.000766	18.36	59.930	9.384	33064562.911763	8	180.7387	-9.76993e-05	2.41514e-02
2023/11/13	18:08:23	--	--	176.6760	10.808	-0.000766	18.55	59.857	9.475	27130237.902664	4	179.6558	-3.29895e-04	1.87377e-03
2023/11/13	18:08:31	--	ok	176.5880	10.797	-0.000766	18.58	59.770	9.478	29541736.162204	9	174.2102	-3.20568e-05	4.93090e-02
2023/11/13	18:08:39	--	--	174.2260	10.521	-0.000897	18.62	59.715	9.493	27309329.162843	9	178.1654	-2.09830e-05	4.47395e-02
2023/11/13	18:08:46	--	--	174.2720	10.522	-0.000897	18.66	59.701	9.515	27838517.030999	6	180.9074	-1.37597e-03	1.62209e-02
2023/11/13	18:08:53	--	--	174.2340	10.519	-0.000897	18.66	59.651	9.507	28534112.435696	9	172.6623	-2.03599e-05	5.24701e-02
2023/11/13	18:09:01	ok	ok	174.2080	10.512	-0.000897	18.70	59.596	9.522	29262423.190625	2	174.3222	2.62436e-05	2.30575e-16
2023/11/13	18:14:00	--	ok	171.1980	10.058	-0.000897	20.94	54.542	9.934	25859827.537923	10	176.3051	-4.98095e-05	5.37895e-02
2023/11/13	18:14:07	ok	ok	173.6600	10.344	-0.00075	20.93	54.595	9.937	30296470.478013	6	193.9361	-1.46756e-03	2.63587e-02
2023/11/13	18:19:07	--	ok	171.0840	10.005	-0.00075	20.93	54.888	9.990	25940789.538241	4	199.7922	-2.74329e-04	2.99548e-02
2023/11/13	18:19:14	--	--	173.7020	10.320	-0.000596	20.96	54.817	9.994	28423773.434545	8	173.6921	3.10134e-06	6.88443e-03
2023/11/13	18:19:20	ok	ok	173.5640	10.301	-0.000596	20.94	54.849	9.990	27843326.185234	5	195.3962	-8.79081e-05	2.79407e-02
2023/11/13	18:24:20	--	ok	171.4780	10.044	-0.000596	20.87	54.684	9.920	29293829.662734	6	179.4335	-1.77317e-05	4.35678e-02
2023/11/13	18:24:27	ok	ok	173.7160	10.306	-0.000463	20.94	54.684	9.960	28074456.043422	3	171.2687	-8.98476e-04	5.18343e-03
2023/11/13	18:29:26	--	ok	171.8580	10.077	-0.000463	20.97	54.472	9.939	28102441.982604	2	172.2490	7.43488e-05	9.40665e-16
2023/11/13	18:29:33	ok	ok	173.7560	10.295	-0.00035	20.98	54.473	9.947	27885003.430792	3	173.7704	-1.15023e-03	3.11223e-03
2023/11/13	18:34:32	--	ok	172.1220	10.098	-0.00035	20.96	54.395	9.917	28246662.475051	4	197.6333	-6.48588e-04	7.08137e-03
2023/11/13	18:34:39	ok	ok	173.7500	10.291	-0.000251	20.97	54.408	9.927	28698899.846364	7	173.3655	3.85211e-04	7.32045e-03
2023/11/13	18:39:38	--	ok	172.3140	10.110	-0.000251	21.04	54.289	9.945	29786634.341636	7	186.7805	-7.52107e-05	4.61247e-02
2023/11/13	18:39:45	ok	ok	173.8240	10.292	-0.000161	21.01	54.208	9.915	34500798.194127	6	174.1469	3.83627e-05	3.23794e-04
2023/11/13	18:44:44	--	ok	172.5020	10.122	-0.000161	20.98	54.267	9.909	30713172.020622	4	202.4775	-1.63229e-03	9.82147e-03
2023/11/13	18:44:51	ok	ok	173.8240	10.286	-8.2e-05	20.98	54.302	9.915	28070442.683052	9	175.3377	-5.55104e-05	4.43122e-02
2023/11/13	18:49:50	--	ok	172.5980	10.134	-8.2e-05	20.98	54.224	9.901	29358394.708916	5	195.2781	-1.36370e-03	2.04475e-02
2023/11/13	18:49:57	ok	ok	173.8580	10.287	-8e-06	21.01	54.240	9.921	29691649.320829	5	180.6339	-2.47241e-05	1.65012e-02
2023/11/13	18:54:56	--	ok	172.7220	10.143	-8e-06	21.00	54.238	9.913	29158298.007403	5	192.2836	-1.45898e-03	4.33012e-02
2023/11/13	18:55:03	ok	ok	173.8560	10.283	5.9e-05	21.00	54.270	9.919	29213149.026664	5	207.1083	-1.62622e-03	2.36319e-02
2023/11/13	19:00:02	--	ok	172.8140	10.147	5.9e-05	21.00	54.229	9.911	34288994.708215	7	173.0767	3.65780e-05	3.14689e-04
2023/11/13	19:00:09	ok	ok	173.8820	10.282	0.000122	21.04	54.221	9.933	30862230.318520	8	179.5642	-8.54737e-04	3.99714e-02
2023/11/13	19:05:08	--	ok	172.8480	10.154	0.000122	20.96	54.231	9.887	36122575.631564	2	172.0202	-4.42334e-06	1.10218e-15
2023/11/13	19:05:15	ok	ok	173.8900	10.287	0.000183	20.97	54.234	9.895	29903003.746392	6	188.2985	-6.17391e-05	4.16190e-02
2023/11/13	19:10:14	--	ok	172.9460	10.164	0.000183	20.98	54.203	9.897	31123112.951505	4	200.7982	-7.49627e-04	2.02119e-02
2023/11/13	19:10:21	ok	ok	173.9180	10.281	0.000239	21.00	54.174	9.901	33143585.281133	2	161.6886	1.88363e-03	6.33786e-16
2023/11/13	19:15:20	--	ok	173.0040	10.166	0.000239	20.98	54.224	9.901	34333810.093208	5	172.1892	-1.92304e-05	1.56656e-02
2023/11/13	19:15:27	--	--	173.9020	10.273	0.000291	21.00	54.174	9.901	34030641.613637	7	185.0902	-3.85872e-05	3.24362e-02
2023/11/13	19:15:33	ok	ok	173.8580	10.264	0.000291	21.01	54.208	9.915	35842283.714320	8	174.6846	-3.75829e-05	5.29982e-02
2023/11/13	19:20:33	--	ok	173.0120	10.159	0.000291	20.90	54.311	9.870	36666168.916797	4	212.3735	-2.21632e-03	1.49880e-02
2023/11/13	19:20:40	ok	ok	173.9540	10.271	0.000343	20.94	54.295	9.889	35493209.779163	8	178.7691	-5.67616e-04	4.70562e-02
2023/11/13	19:25:39	--	ok	173.1480	10.166	0.000343	20.86	54.334	9.849	34063824.472758	9	178.8149	-4.29630e-05	4.06301e-02
2023/11/13	19:25:46	ok	ok	173.9020	10.259	0.000388	20.90	54.386	9.883	37207020.562547	9	180.8540	-2.38011e-05	5.61763e-02
2023/11/13	19:30:45	--	ok	173.1420	10.160	0.000388	20.84	54.409	9.854	41722249.129768	10	172.3164	8.95429e-05	7.77566e-03
2023/11/13	19:30:52	ok	ok	173.9160	10.258	0.000434	20.84	54.366	9.846	43602521.366047	6	174.1437	3.88326e-05	2.80934e-04
2023/11/13	19:35:51	--	ok	173.1900	10.165	0.000434	20.86	54.293	9.842	38661440.743728	3	173.2595	5.81477e-05	1.36761e-04
2023/11/13	19:35:58	ok	ok	173.9440	10.259	0.000476	20.90	54.276	9.863	36693212.417924	4	212.8197	-1.06929e-03	6.12909e-03
2023/11/13	19:40:57	--	--	173.2400	10.166	0.000476	20.87	54.316	9.854	33994009.783199	6	186.0576	-9.01063e-04	3.56574e-02
2023/11/13	19:41:03	--	ok	173.2000	10.163	0.000476	20.89	54.285	9.856	37629429.272264	9	178.2023	-3.87531e-05	5.29342e-02
2023/11/13	19:41:10	ok	ok	173.9280	10.250	0.000519	20.91	54.279	9.871	37607809.753636	8	173.5534	2.32222e-06	7.79136e-03
2023/11/13	19:46:10	--	ok	173.2520	10.168	0.000519	20.89	54.285	9.856	36853365.379246	8	170.6579	2.71385e-06	2.39898e-02
2023/11/13	19:46:17	ok	ok	173.9200	10.247	0.000558	20.87	54.272	9.846	38287679.366893	2	173.4850	1.04102e-04	3.66331e-16
2023/11/13	19:51:16	--	ok	173.2580	10.167	0.000558	20.87	54.307	9.852	37453399.355339	4	207.2037	-1.93561e-03	1.19917e-02
2023/11/13	19:51:23	ok	ok	173.9260	10.246	0.000597	20.93	54.325	9.887	38664957.005395	9	179.5180	-6.06799e-05	5.66409e-02
2023/11/13	19:56:22	--	--	173.2720	10.164	0.000597	20.86	54.293	9.842	39599678.364194	8	171.2233	-1.19094e-05	1.95704e-02
2023/11/13	19:56:28	--	ok	173.2780	10.163	0.000597	20.89	54.253	9.850	40929992.013074	2	172.3812	1.63737e-04	5.82928e-16
2023/11/13	19:56:35	ok	ok	173.8840	10.240	0.000635	20.91	54.258	9.867	41353376.383250	4	206.3139	-8.67956e-04	1.38451e-02
2023/11/13	20:01:35	--	ok	173.2760	10.166	0.000635	20.86	54.348	9.852	41509906.678434	2	173.2792	6.15497e-05	4.18177e-16
2023/11/13	20:01:42	ok	ok	173.9200	10.249	0.000673	20.89	54.275	9.854	44422496.597166	11	173.9711	3.89851e-05	6.07127e-04
2023/11/13	20:06:41	--	ok	173.3260	10.167	0.000673	20.84	54.311	9.836	42004356.975642	5	193.9544	-1.52388e-03	4.38956e-02
2023/11/13	20:06:48	ok	ok	173.9400	10.241	0.000709	20.87	54.327	9.856	44485917.018901	5	200.3548	-1.36368e-03	1.27863e-02
2023/11/13	20:11:47	--	ok	173.3600	10.170	0.000709	20.86	54.357	9.853	42510846.836771	4	189.0274	5.66344e-04	7.54787e-03
2023/11/13	20:11:54	ok	ok	173.9280	10.242	0.000742	20.86	54.313	9.845	45075485.183116	4	198.3096	-5.72756e-04	1.76507e-02
2023/11/13	20:16:53	--	ok	173.3480	10.167	0.000742	20.83	54.363	9.838	44225923.580076	4	205.1489	-8.09089e-04	1.14087e-02
2023/11/13	20:17:00	ok	ok	173.9380	10.245	0.000777	20.82	54.362	9.830	50554312.284594	5	174.1126	3.58028e-05	1.74019e-04
2023/11/13	20:21:59	--	ok	173.3960	10.170	0.000777	20.83	54.363	9.838	44038480.191821	5	209.3106	-1.76045e-03	1.11932e-02
2023/11/13	20:22:06	ok	ok	173.9500	10.242	0.000809	20.84	54.322	9.838	47626352.623271	4	198.8258	-3.38760e-04	2.04730e-02
2023/11/13	20:27:05	--	ok	173.4060	10.172	0.000809	20.80	54.371	9.824	46192387.272820	9	172.0458	-1.10064e-05	6.16093e-02
2023/11/13	20:27:12	ok	ok	173.9640	10.243	0.00084	20.84	54.386	9.849	44716933.844369	7	187.3372	-4.80684e-05	3.15603e-02
2023/11/13	20:32:11	--	ok	173.4000	10.175	0.00084	20.82	54.372	9.832	48772474.325185	9	173.4446	3.78864e-05	3.78180e-04
2023/11/13	20:32:18	ok	ok	173.9700	10.241	0.000872	20.82	54.372	9.832	44954486.478469	3	157.8950	2.17704e-03	2.65337e-03
2023/11/13	20:37:17	--	ok	173.4440	10.178	0.000872	20.79	54.389	9.818	46473935.532087	5	198.4722	-9.56471e-05	2.58299e-02
2023/11/13	20:37:24	ok	ok	173.9820	10.245	0.000901	20.82	54.327	9.823	46145164.249855	5	187.3857	-6.57218e-05	2.82261e-02
2023/11/13	20:42:23	--	ok	173.4620	10.182	0.000901	20.76	54.395	9.804	48405986.517933	7	173.5870	3.64402e-05	1.48733e-04
2023/11/13	20:42:30	ok	ok	173.9960	10.245	0.000929	20.79	54.432	9.826	47480936.378764	5	194.2867	-8.09699e-05	1.68857e-02
2023/11/13	20:47:29	--	ok	173.4980	10.182	0.000929	20.74	54.459	9.806	46102131.554177	8	178.2938	-6.60392e-04	4.97525e-02
2023/11/13	20:47:36	ok	ok	174.0300	10.245	0.000956	20.79	54.412	9.822	44986741.406498	5	187.2654	-7.17984e-04	3.03499e-02
2023/11/13	20:52:35	ok	ok	173.5200	10.177	0.000956	20.74	54.459	9.806	43893966.832128	4	176.7573	-4.95427e-04	8.77835e-03
2023/11/13	20:57:35	--	ok	173.1500	10.137	0.000956	20.74	54.504	9.814	47248612.794257	7	173.3727	3.68462e-05	3.49864e-04
2023/11/13	20:57:42	ok	ok	173.9540	10.232	0.001001	20.74	54.469	9.808	45657192.053098	8	179.3311	-8.44293e-04	4.78527e-02
2023/11/13	21:02:41	--	ok	173.4380	10.177	0.001001	20.62	54.611	9.762	40908338.584856	4	209.2612	-2.13180e-03	1.05090e-02
2023/11/13	21:02:48	ok	ok	173.9760	10.237	0.00103	20.62	54.591	9.758	46504128.632804	4	213.7285	-2.37384e-03	1.02567e-02
2023/11/13	21:07:47	ok	ok	173.5260	10.183	0.00103	20.56	54.656	9.737	45370418.990791	4	194.7586	-4.64351e-04	2.12542e-02
2023/11/13	21:12:47	--	ok	173.1940	10.140	0.00103	20.59	54.597	9.743	46680377.444728	7	192.7465	-1.22225e-03	4.10132e-02
2023/11/13	21:12:53	ok	ok	173.9540	10.239	0.001073	20.58	54.638	9.743	47506426.473962	9	175.4242	-4.95021e-05	3.91582e-02
2023/11/13	21:17:53	ok	ok	173.5080	10.182	0.001073	20.59	54.565	9.737	44949908.703937	2	174.8731	-7.89397e-05	2.56979e-16
2023/11/13	21:22:53	--	ok	173.2040	10.141	0.001073	20.62	54.569	9.755	42528340.761968	8	178.1066	-7.63261e-04	4.54326e-02
2023/11/13	21:23:00	ok	ok	173.9480	10.234	0.001114	20.64	54.542	9.765	49057757.052298	5	199.8756	-1.22313e-03	1.62263e-02
2023/11/13	21:27:59	--	ok	173.4900	10.177	0.001114	20.60	54.536	9.741	46728554.091096	9	172.9499	-2.60368e-05	4.92228e-02
2023/11/13	21:28:06	ok	ok	173.9840	10.234	0.001141	20.63	54.528	9.755	48192764.582134	5	188.1196	-5.67901e-05	2.04886e-02
2023/11/13	21:33:05	ok	ok	173.5780	10.181	0.001141	20.62	54.527	9.747	47728196.021900	6	170.5674	-4.45562e-06	1.46509e-02
2023/11/13	21:38:05	--	ok	173.2700	10.143	0.001141	20.62	54.537	9.749	46545877.249158	9	170.7733	-1.95823e-05	6.33137e-02
2023/11/13	21:38:12	ok	ok	173.9460	10.224	0.00118	20.63	54.560	9.761	51654102.113396	4	196.4233	-6.00006e-04	2.93500e-02
2023/11/13	21:43:11	ok	ok	173.5240	10.169	0.00118	20.62	54.546	9.751	48916805.839421	7	173.7522	3.66536e-05	5.56167e-04
2023/11/13	21:48:11	--	ok	173.2440	10.136	0.00118	20.62	54.601	9.760	46642809.410641	7	173.7017	8.95156e-04	3.35558e-02
2023/11/13	21:48:18	ok	ok	173.9380	10.224	0.001219	20.60	54.559	9.745	49917590.967122	6	197.4506	-1.29560e-03	2.15144e-02
2023/11/13	21:53:17	ok	ok	173.5000	10.171	0.001219	20.62	54.559	9.753	49367578.708446	7	173.6999	3.87329e-05	4.51006e-04
2023/11/13	21:58:17	--	ok	173.2340	10.140	0.001219	20.60	54.559	9.745	50175675.663728	5	188.2825	-3.35947e-05	8.58399e-03
2023/11/13	21:58:24	ok	ok	173.9400	10.225	0.00126	20.64	54.508	9.759	52309424.105585	9	176.4250	-3.63048e-05	3.65731e-02
2023/11/13	22:03:23	ok	ok	173.5300	10.175	0.00126	20.58	54.618	9.739	51530346.430816	5	174.7533	-1.97777e-04	3.34531e-03
2023/11/13	22:08:23	--	ok	173.2500	10.137	0.00126	20.59	54.586	9.741	48812444.041368	5	174.7035	-2.51619e-04	4.54472e-03
2023/11/13	22:08:29	ok	ok	173.9300	10.225	0.001299	20.59	54.533	9.731	53264944.653692	6	174.1367	3.96232e-05	2.83598e-04
2023/11/13	22:13:29	ok	ok	173.5320	10.175	0.001299	20.54	54.549	9.709	51030742.247994	5	199.1313	-1.38033e-03	1.44370e-02
2023/11/14	09:52:48	--	ok	166.3160	9.351	0.001299	11.83	60.406	6.359	45245553.623249	7	143.7651	-2.81954e-04	4.50506e-02
2023/11/14	09:52:56	--	ok	173.2540	10.131	0.001655	11.82	60.377	6.351	38563895.255011	7	174.7491	-7.60208e-04	1.89569e-02
2023/11/14	09:53:04	--	--	173.7200	10.197	0.00169	11.84	60.388	6.362	39156582.388282	9	178.6277	-8.51777e-04	4.84316e-02
2023/11/14	09:53:11	--	--	173.5900	10.187	0.00169	11.86	60.372	6.366	40492112.232390	8	175.4477	-4.86226e-04	1.59080e-02
2023/11/14	09:53:18	--	ok	173.4740	10.172	0.00169	11.87	60.314	6.366	40294260.150905	9	173.2853	-9.71445e-06	4.08379e-02
2023/11/14	09:53:26	--	ok	173.0620	10.119	0.001714	11.89	60.278	6.368	32939763.667913	9	179.6063	-5.47799e-06	4.01784e-02
2023/11/14	09:53:33	--	--	173.2780	10.152	0.001758	11.90	60.299	6.375	40368178.786683	9	171.7209	-2.27958e-05	5.74111e-02
2023/11/14	09:53:40	--	--	173.1260	10.137	0.001758	11.94	60.244	6.386	41638254.960795	7	191.2379	-1.67211e-03	3.32556e-02
2023/11/14	09:53:48	--	--	173.0340	10.129	0.001758	11.97	60.182	6.391	41553505.825267	6	185.3319	-1.07278e-03	5.09226e-02
2023/11/14	09:53:55	--	ok	172.9740	10.123	0.001758	11.96	60.208	6.388	42721159.827349	9	168.0757	-1.29502e-05	6.81723e-02
2023/11/14	09:54:02	--	--	173.8640	10.221	0.001806	11.97	60.150	6.388	40664636.064119	7	174.5425	-5.16057e-04	2.29132e-02
2023/11/14	09:54:09	ok	ok	173.7880	10.213	0.001806	12.01	60.107	6.401	41451591.271053	8	175.8042	-6.38981e-04	1.37016e-02
2023/11/14	09:59:09	ok	ok	173.5700	10.166	0.001806	13.63	58.195	6.848	40998950.606216	5	182.7217	-6.74459e-04	9.59562e-03
2023/11/14	10:04:09	--	ok	173.4540	10.141	0.001806	14.32	58.154	7.140	39213525.562406	7	175.3036	-7.39079e-04	2.40667e-02
2023/11/14	10:04:16	--	--	173.9520	10.203	0.001832	14.32	58.134	7.138	41497866.996140	7	175.4712	-6.11185e-04	1.86436e-02
2023/11/14	10:04:22	--	--	173.9260	10.195	0.001832	14.34	58.080	7.138	39362160.459692	8	174.6942	-5.94621e-04	1.72381e-02
2023/11/14	10:04:29	--	--	173.8940	10.189	0.001832	14.32	58.058	7.129	39979361.062116	7	175.2077	-5.62510e-04	1.38764e-02
2023/11/14	10:04:35	--	--	173.8640	10.188	0.001832	14.28	57.989	7.103	41230079.490632	7	174.1164	-1.38823e-04	2.11466e-02
2023/11/14	10:04:42	ok	ok	173.8160	10.186	0.001832	14.24	58.047	7.091	43935758.412228	6	174.0192	4.04950e-05	2.57502e-04
2023/11/14	10:09:41	--	--	173.7860	10.163	0.001832	14.86	58.177	7.382	41496061.241022	8	178.9872	-6.76681e-04	4.85524e-02
2023/11/14	10:09:47	ok	ok	173.7960	10.161	0.001832	14.88	58.167	7.388	40103569.780523	5	189.2145	-3.41294e-04	3.11977e-02
2023/11/14	10:14:47	ok	ok	173.6920	10.143	0.001832	15.27	58.286	7.585	38735443.603340	8	178.5776	-4.74200e-04	4.38684e-02
2023/11/14	10:19:47	ok	ok	173.5860	10.128	0.001832	15.60	58.312	7.738	38437216.433636	5	193.7014	-9.26060e-04	2.42306e-02
2023/11/14	10:24:47	ok	ok	173.5480	10.120	0.001832	16.28	57.604	7.965	39198491.983726	7	174.9089	-6.82023e-04	2.16048e-02
2023/11/14	10:29:47	ok	ok	173.5140	10.115	0.001832	17.05	56.936	8.243	38823005.360020	7	175.1840	-5.89888e-04	2.32370e-02
2023/11/14	10:34:47	--	ok	173.4420	10.101	0.001832	17.58	56.719	8.479	42155663.483249	8	178.5334	-4.65047e-04	4.47299e-02
2023/11/14	10:34:54	ok	ok	173.9640	10.151	0.00186	17.61	56.692	8.490	42390123.659986	7	175.0333	-1.10327e-04	1.62083e-02
2023/11/14	10:39:53	ok	ok	173.7920	10.130	0.00186	17.97	56.641	8.663	39928642.231515	8	177.4906	-4.00056e-04	3.45202e-02
2023/11/14	10:44:53	ok	ok	173.6600	10.111	0.00186	18.31	56.559	8.827	41742251.221547	8	175.5037	1.03750e-04	3.56535e-02
2023/11/14	10:49:53	ok	ok	173.5280	10.097	0.00186	18.63	56.419	8.978	42616248.971376	8	178.8666	-6.31560e-04	4.51187e-02
2023/11/14	10:54:53	--	ok	173.4020	10.084	0.00186	18.96	56.313	9.133	41743828.585710	6	189.4983	-9.40395e-04	2.69498e-02
2023/11/14	10:55:00	ok	ok	173.9700	10.134	0.00189	18.97	56.249	9.132	43046652.878974	6	189.5179	-1.01363e-03	3.18027e-02
2023/11/14	10:59:59	ok	ok	173.7120	10.111	0.00189	19.18	56.138	9.227	43203431.544804	7	175.6274	-2.73923e-04	1.42878e-02
2023/11/14	11:04:59	ok	ok	173.5500	10.093	0.00189	19.40	56.046	9.329	41984283.049407	5	206.6905	-9.61222e-04	2.33054e-02
2023/11/14	11:09:59	--	ok	173.3580	10.077	0.00189	19.58	56.039	9.429	41689954.826174	5	195.1008	-1.15570e-03	2.87748e-02
2023/11/14	11:10:06	ok	ok	173.9660	10.134	0.001924	19.57	56.014	9.417	45330101.783175	2	165.4839	1.82877e-03	5.23905e-15
2023/11/14	11:15:05	ok	ok	173.7060	10.107	0.001924	19.84	55.868	9.541	46033173.044769	4	182.2004	-4.56559e-04	2.36872e-03
2023/11/14	11:20:05	ok	ok	173.5060	10.089	0.001924	19.96	55.808	9.603	44171703.354465	6	192.3460	-9.51340e-04	3.64900e-02
2023/11/14	11:25:05	--	ok	173.3040	10.071	0.001924	20.15	55.703	9.688	42990357.768122	2	172.7645	1.54465e-04	1.00068e-15
2023/11/14	11:25:12	ok	ok	173.9840	10.135	0.00196	20.15	55.691	9.686	46801142.611987	6	190.5371	-1.01884e-03	3.21388e-02
2023/11/14	11:30:11	ok	ok	173.6700	10.102	0.00196	20.29	55.634	9.757	46006499.473851	2	173.1133	1.37128e-04	5.80463e-16
2023/11/14	11:35:11	--	ok	173.4280	10.081	0.00196	20.43	55.570	9.826	45369484.861358	6	189.9847	-1.15423e-03	4.01855e-02
2023/11/14	11:35:18	--	--	173.9880	10.131	0.00199	20.42	55.599	9.824	48138905.026957	8	172.0846	5.60892e-06	2.05216e-02
2023/11/14	11:35:24	ok	ok	173.9460	10.129	0.00199	20.39	55.575	9.802	49372089.818056	5	197.3879	-1.27659e-03	2.51368e-02
2023/11/14	11:40:24	ok	ok	173.6600	10.103	0.00199	20.56	55.525	9.891	47541262.093433	7	191.2046	-1.35054e-03	3.81372e-02
2023/11/14	11:45:24	--	ok	173.4200	10.078	0.00199	20.67	55.470	9.948	48529340.644594	6	173.3604	2.79049e-04	4.20216e-03
2023/11/14	11:45:31	ok	ok	173.9920	10.135	0.00202	20.69	55.480	9.958	49077799.236511	6	192.9194	-1.12611e-03	2.47601e-02
2023/11/14	11:50:30	ok	ok	173.6540	10.100	0.00202	20.79	55.378	9.996	48144749.157987	6	203.6861	-1.50645e-03	2.83265e-02
2023/11/14	11:55:30	--	ok	173.4140	10.078	0.00202	20.94	55.325	10.077	48374791.176280	9	177.8871	-6.74439e-04	4.04711e-02
2023/11/14	11:55:37	ok	ok	173.9700	10.135	0.002051	20.96	55.296	10.081	49552753.083696	9	178.6015	-3.56248e-05	4.27494e-02
2023/11/14	12:00:36	ok	ok	173.6100	10.098	0.002051	21.00	55.259	10.099	48378732.063686	6	173.8185	3.60771e-05	2.09648e-04
2023/11/14	12:05:36	--	--	173.3600	10.073	0.002051	21.10	55.209	10.150	47919451.039003	7	179.8340	-1.94458e-05	3.28418e-02
2023/11/14	12:05:42	--	ok	173.3920	10.071	0.002051	21.14	55.204	10.173	50940066.891230	9	181.5547	-5.30566e-05	5.79540e-02
2023/11/14	12:05:49	ok	ok	173.9020	10.127	0.002084	21.11	55.146	10.146	53061678.870190	5	174.1568	3.58545e-05	1.31878e-04
2023/11/14	12:10:49	ok	ok	173.5920	10.093	0.002084	21.23	55.164	10.216	49728391.644775	9	180.5592	-6.53196e-05	5.77667e-02
2023/11/14	12:15:49	--	ok	173.3300	10.067	0.002084	21.30	55.099	10.246	48365732.829733	6	188.7965	-1.30918e-03	3.91948e-02
2023/11/14	12:15:56	ok	ok	173.9560	10.130	0.002119	21.33	55.048	10.253	51478810.579378	4	198.9688	-1.34484e-03	1.61228e-02
2023/11/14	12:20:55	ok	ok	173.5860	10.093	0.002119	21.42	55.099	10.321	50977275.982188	8	173.7369	3.71039e-05	1.99911e-04
2023/11/14	12:25:55	--	ok	173.3220	10.068	0.002119	21.48	55.009	10.337	47008772.753974	4	214.8948	-2.10169e-03	2.76636e-03
2023/11/14	12:26:01	ok	ok	173.9820	10.134	0.002156	21.51	54.936	10.341	51598813.790704	8	175.7338	-8.47831e-04	1.59767e-02
2023/11/14	12:31:01	ok	ok	173.5660	10.095	0.002156	21.57	54.977	10.383	49966761.985637	4	190.4938	-7.10064e-05	1.08903e-02
2023/11/14	12:36:01	--	ok	173.2980	10.066	0.002156	21.62	54.943	10.412	49479102.913300	9	177.9339	-3.99529e-05	3.96965e-02
2023/11/14	12:36:08	ok	ok	173.9600	10.136	0.002193	21.64	54.925	10.418	50043033.027736	4	211.2212	-3.02464e-03	1.38893e-02
2023/11/14	12:41:07	ok	ok	173.5740	10.092	0.002193	21.74	54.830	10.459	51476458.589450	8	173.7506	3.66951e-05	2.94405e-04
2023/11/14	12:46:07	--	ok	173.3060	10.068	0.002193	21.78	54.826	10.482	48779920.716784	4	199.9259	-6.13884e-04	2.71926e-02
2023/11/14	12:46:14	ok	ok	173.9840	10.138	0.00223	21.81	54.820	10.499	50045056.564307	7	197.3789	-1.74108e-03	3.97257e-02
2023/11/14	12:51:13	ok	ok	173.5820	10.095	0.00223	21.89	54.734	10.534	53516254.319248	7	174.2997	-1.73477e-04	1.00059e-02
2023/11/14	12:56:13	--	ok	173.2840	10.061	0.00223	21.94	54.697	10.553	50624544.774693	5	193.0626	-1.43350e-03	3.84699e-02
2023/11/14	12:56:20	ok	ok	173.9780	10.134	0.002269	21.99	54.684	10.585	51489120.239024	5	198.8787	-1.36593e-03	1.26231e-02
2023/11/14	13:01:19	ok	ok	173.5560	10.093	0.002269	22.04	54.572	10.589	51327499.388198	9	173.7021	3.73101e-05	3.73482e-04
2023/11/14	13:06:19	--	ok	173.2740	10.059	0.002269	22.09	54.668	10.644	51116858.664049	5	203.9397	-2.24997e-03	1.28019e-02
2023/11/14	13:06:26	ok	ok	173.9580	10.134	0.002308	22.08	54.697	10.640	54665327.046305	3	174.1096	4.87046e-05	1.46927e-04
2023/11/14	13:11:25	ok	ok	173.5380	10.090	0.002308	22.16	54.559	10.665	52466706.252551	6	196.7718	-1.43418e-03	4.01416e-02
2023/11/14	13:16:25	--	ok	173.2400	10.057	0.002308	22.21	54.499	10.679	50885938.000869	5	194.9906	-1.14153e-03	2.13728e-02
2023/11/14	13:16:32	ok	ok	173.9720	10.132	0.002348	22.22	54.491	10.686	51718769.423224	6	192.3342	-1.61850e-03	3.88954e-02
2023/11/14	13:21:31	ok	ok	173.5420	10.093	0.002348	22.28	54.487	10.720	49880320.072003	5	204.9656	-1.41407e-03	2.36596e-02
2023/11/14	13:26:31	--	ok	173.1440	10.047	0.002348	21.70	55.444	10.550	49550630.996001	9	169.2448	-3.32159e-06	5.06399e-02
2023/11/14	13:26:38	ok	ok	173.9700	10.135	0.002394	21.75	55.442	10.584	53031475.114711	6	190.8087	-1.56898e-03	3.85611e-02
2023/11/14	13:31:37	--	ok	173.4940	10.090	0.002394	21.33	55.982	10.427	56075509.956453	7	176.4246	-2.92972e-04	3.92027e-02
2023/11/14	13:31:44	ok	ok	173.9900	10.143	0.002421	21.34	55.932	10.427	59179391.054153	7	174.3407	3.33261e-05	2.05540e-04
2023/11/14	13:36:43	ok	ok	173.6020	10.105	0.002421	21.09	56.139	10.311	53522832.569774	4	185.1486	1.47724e-04	1.57437e-02
2023/11/14	13:41:43	--	ok	173.3520	10.083	0.002421	20.97	56.263	10.265	53009165.549511	2	173.1879	4.48623e-04	2.32085e-16
2023/11/14	13:41:50	ok	ok	173.9600	10.149	0.002455	20.98	56.211	10.264	57114333.606587	4	187.4579	-6.20006e-04	2.30659e-02
2023/11/14	13:46:49	ok	ok	173.6060	10.114	0.002455	20.84	56.362	10.207	57432358.031357	6	173.7784	3.85714e-05	2.48282e-04
2023/11/14	13:51:49	--	ok	173.3820	10.090	0.002455	20.74	56.477	10.170	51125309.287391	7	174.0328	-1.35064e-06	4.40428e-02
2023/11/14	13:51:56	ok	ok	173.9640	10.156	0.002487	20.74	56.477	10.170	58352256.665251	4	185.5785	-8.46014e-04	4.29499e-03
2023/11/14	13:56:55	ok	ok	173.6360	10.123	0.002487	20.69	56.487	10.138	57228509.084319	9	175.0394	-2.75733e-05	4.15224e-02
2023/11/14	14:01:55	--	ok	173.4260	10.099	0.002487	20.66	56.550	10.134	53379649.523914	5	194.9834	-1.55500e-03	4.36928e-02
2023/11/14	14:02:02	ok	ok	173.9940	10.162	0.002517	20.67	56.532	10.138	56117665.754481	4	185.1315	-1.54829e-03	7.07548e-03
2023/11/14	14:07:01	ok	ok	173.6640	10.128	0.002517	20.59	56.504	10.083	56264740.462994	5	207.0309	-1.77708e-03	2.34343e-02
2023/11/14	14:12:01	--	ok	173.4580	10.104	0.002517	20.54	56.606	10.075	55469923.570947	4	200.5629	-5.83902e-04	2.11768e-02
2023/11/14	14:12:08	ok	ok	173.9660	10.163	0.002546	20.59	56.559	10.093	55719735.858146	8	179.0176	-7.57988e-04	3.80097e-02
2023/11/14	14:17:07	ok	ok	173.6700	10.131	0.002546	20.53	56.614	10.068	55842000.384300	6	173.8725	3.52853e-05	2.27219e-04
2023/11/14	14:22:07	--	ok	173.4800	10.109	0.002546	20.53	56.593	10.065	57555195.446637	6	194.4411	-1.41507e-03	4.66698e-02
2023/11/14	14:22:14	ok	ok	173.9460	10.165	0.002573	20.50	56.577	10.046	58384163.213343	9	174.6873	-4.22173e-05	4.68597e-02
2023/11/14	14:27:13	ok	ok	173.6740	10.135	0.002573	20.49	56.661	10.052	59834199.699074	8	173.8523	3.83762e-05	2.89987e-04
2023/11/14	14:32:13	--	ok	173.4980	10.114	0.002573	20.46	56.669	10.037	58923810.612203	8	172.0790	8.20855e-06	1.94834e-02
2023/11/14	14:32:20	ok	ok	173.9780	10.169	0.002599	20.47	56.638	10.040	60641945.456627	8	173.3970	-1.37179e-05	1.76100e-02
2023/11/14	14:37:19	ok	ok	173.7120	10.141	0.002599	20.43	56.632	10.014	57718088.936206	4	172.6708	-9.16260e-04	4.07287e-03
2023/11/14	14:42:19	ok	ok	173.5280	10.119	0.002599	20.43	56.730	10.031	58016797.424932	6	198.5147	-1.63910e-03	3.43685e-02
2023/11/14	14:47:19	--	ok	173.3420	10.099	0.002599	20.40	56.703	10.011	60352842.717172	8	175.7940	-9.04196e-04	1.71227e-02
2023/11/14	14:47:26	ok	ok	173.9740	10.170	0.002634	20.43	56.687	10.024	60226146.824340	2	186.7344	-1.59229e-03	1.20328e-15
2023/11/14	14:52:25	ok	ok	173.6980	10.140	0.002634	20.39	56.733	10.007	58139518.596954	3	193.5173	1.11847e-03	1.36371e-02
2023/11/14	14:57:25	ok	ok	173.5180	10.124	0.002634	20.37	56.721	9.997	58502234.208969	3	165.6994	1.51073e-03	3.03380e-03
2023/11/14	15:02:25	--	ok	173.3420	10.101	0.002634	20.33	56.767	9.980	59182815.679195	4	183.0207	-7.58087e-04	4.41311e-03
2023/11/14	15:02:32	ok	ok	173.9500	10.173	0.002668	20.36	56.728	9.990	57657528.814244	6	195.8497	-1.43264e-03	3.32124e-02
2023/11/14	15:07:31	ok	ok	173.6880	10.143	0.002668	20.35	56.661	9.969	57949524.499428	4	213.7807	-8.93862e-04	2.69289e-02
2023/11/14	15:12:31	--	ok	173.4980	10.118	0.002668	20.35	56.747	9.984	56024876.087768	12	172.5457	9.14251e-05	7.57398e-03
2023/11/14	15:12:38	ok	ok	173.9820	10.176	0.002694	20.36	56.728	9.990	57502750.691004	4	200.7149	-1.21027e-03	9.81712e-03
2023/11/14	15:17:37	ok	ok	173.7420	10.147	0.002694	20.33	56.724	9.972	55807761.038048	8	178.8131	-5.45436e-05	5.06767e-02
2023/11/14	15:22:37	ok	ok	173.5680	10.127	0.002694	20.33	56.724	9.972	55885700.885358	4	206.6335	-4.74976e-04	2.11334e-02
2023/11/14	15:27:37	--	ok	173.3880	10.112	0.002694	20.32	56.808	9.979	56692984.190633	8	173.0564	-2.56738e-05	1.96874e-02
2023/11/14	15:27:44	ok	ok	173.9800	10.177	0.002726	20.32	56.721	9.964	59456242.648847	10	171.4461	-1.02260e-05	4.71652e-02
2023/11/14	15:32:43	ok	ok	173.7160	10.147	0.002726	20.29	56.762	9.954	59953651.694790	4	180.7470	-4.28697e-04	5.76816e-03
2023/11/14	15:37:43	ok	ok	173.5380	10.125	0.002726	20.32	56.765	9.972	60708073.576059	8	173.6874	3.60731e-05	4.03664e-04
2023/11/14	15:42:43	--	ok	173.3680	10.108	0.002726	20.29	56.751	9.952	62330263.385018	6	173.6190	3.26450e-05	3.48504e-04
2023/11/14	15:42:50	ok	ok	173.9820	10.175	0.002759	20.31	56.765	9.964	60683329.083193	2	171.9264	1.09056e-03	9.09824e-15
2023/11/14	15:47:49	ok	ok	173.7280	10.148	0.002759	20.29	56.738	9.950	61680176.050062	9	178.7116	-2.26435e-04	5.79487e-02
2023/11/14	15:52:49	ok	ok	173.5700	10.128	0.002759	20.31	56.774	9.966	57748679.746847	7	174.0199	1.01950e-04	7.22681e-03
2023/11/14	15:57:49	--	ok	173.4120	10.109	0.002759	20.28	56.761	9.946	59506405.317293	5	190.5433	-1.07698e-03	2.18545e-02
2023/11/14	15:57:56	ok	ok	173.9760	10.173	0.00279	20.32	56.712	9.963	59858462.561828	5	183.0838	-7.43729e-04	5.70343e-03
2023/11/14	16:02:55	ok	ok	173.7080	10.148	0.00279	20.26	56.747	9.936	58715844.394888	5	188.5605	5.11488e-05	3.75453e-02
2023/11/14	16:07:55	ok	ok	173.5680	10.128	0.00279	20.26	56.757	9.938	59840437.342561	5	191.4922	-1.23124e-03	3.90798e-02
2023/11/14	16:12:55	--	ok	173.4100	10.110	0.00279	20.26	56.790	9.944	60898549.831456	5	178.2489	-1.62630e-05	1.67073e-02
2023/11/14	16:13:02	ok	ok	173.9680	10.173	0.002821	20.23	56.797	9.928	62134292.383269	6	200.7731	-1.34141e-03	2.16465e-02
2023/11/14	16:18:01	ok	ok	173.7160	10.146	0.002821	20.15	56.884	9.894	60357007.607293	9	175.7546	-4.36090e-05	6.29089e-02
2023/11/14	16:23:01	ok	ok	173.5320	10.126	0.002821	20.08	57.014	9.876	61680588.914835	4	193.4832	-2.90767e-04	1.50927e-02
2023/11/14	16:28:01	--	ok	173.4120	10.112	0.002821	20.05	57.009	9.858	64447762.897449	3	185.8085	-8.44630e-04	1.62129e-03
2023/11/14	16:28:07	ok	ok	173.9840	10.174	0.002851	20.02	57.028	9.846	63734627.717440	5	188.7637	-5.66651e-05	1.75253e-02
2023/11/14	16:33:07	ok	ok	173.7600	10.149	0.002851	20.12	56.880	9.877	62087264.539033	9	173.5282	2.08559e-06	5.13292e-02
2023/11/14	16:38:07	ok	ok	173.6080	10.129	0.002851	20.09	56.886	9.862	60004628.537568	9	177.4143	-4.06458e-05	4.74910e-02
2023/11/14	16:43:07	--	ok	173.4820	10.114	0.002851	20.09	56.875	9.860	59088562.427126	2	174.6476	-1.38872e-04	1.31203e-15
2023/11/14	16:43:14	ok	ok	173.9660	10.174	0.002878	20.11	56.811	9.858	61801112.833769	5	174.0935	3.80748e-05	2.29451e-04
2023/11/14	16:48:13	ok	ok	173.7440	10.144	0.002878	20.07	56.872	9.844	60574733.633882	6	174.7216	-3.21829e-04	2.25304e-02
2023/11/14	16:53:13	ok	ok	173.6060	10.128	0.002878	20.08	56.861	9.850	63215071.679282	5	185.3401	-4.66043e-05	3.27110e-02
2023/11/14	16:58:13	--	ok	173.4680	10.109	0.002878	20.05	56.835	9.828	60501397.103765	4	173.9984	-1.57198e-05	1.18879e-03
2023/11/14	16:58:20	ok	ok	173.9960	10.168	0.002906	20.09	56.834	9.853	63292173.923194	5	184.9828	-3.65249e-05	2.70668e-02
2023/11/14	17:03:19	ok	ok	173.7720	10.144	0.002906	20.08	56.861	9.850	61428268.810640	2	173.6844	9.67268e-04	4.17202e-16
2023/11/14	17:08:19	ok	ok	173.6140	10.125	0.002906	20.07	56.762	9.825	63352177.093699	7	176.1292	-7.56566e-04	1.99481e-02
2023/11/14	17:13:19	--	ok	173.4900	10.117	0.002906	20.07	56.774	9.827	63785686.645802	10	170.8353	-2.33893e-05	6.17694e-02
2023/11/14	17:13:26	ok	ok	174.0000	10.170	0.002933	20.07	56.762	9.825	65357449.184350	5	183.2436	-5.36284e-05	2.94888e-02
2023/11/14	17:18:25	ok	ok	173.7840	10.145	0.002933	20.05	56.835	9.828	64120702.244822	2	173.9326	8.75748e-04	3.21251e-15
2023/11/14	17:23:25	ok	ok	173.6220	10.126	0.002933	20.02	56.811	9.809	64650467.079969	9	173.6787	3.87274e-05	3.45488e-04
2023/11/14	17:28:25	ok	ok	173.5140	10.112	0.002933	20.01	56.788	9.797	61279919.759579	4	201.7913	-1.44176e-03	1.02182e-02
2023/11/14	17:33:25	--	ok	173.3820	10.098	0.002933	19.96	56.815	9.776	60069685.587206	2	173.7794	7.09404e-06	4.20964e-15
2023/11/14	17:33:32	ok	ok	173.9700	10.167	0.002965	20.01	56.797	9.799	65536373.638320	6	174.1508	3.82648e-05	3.18518e-04
2023/11/14	17:38:31	ok	ok	173.7520	10.138	0.002965	19.89	56.902	9.750	61877735.199444	7	174.2612	9.00223e-04	3.69728e-02
2023/11/14	17:43:31	ok	ok	173.6080	10.123	0.002965	19.84	56.939	9.724	59178628.570249	3	165.2436	1.60364e-03	3.47027e-03
2023/11/14	17:48:31	--	ok	173.4700	10.106	0.002965	19.78	56.931	9.691	58954488.621115	5	185.6228	-2.25738e-05	2.70659e-02
2023/11/14	17:48:38	ok	ok	173.9680	10.164	0.002992	19.79	56.931	9.698	65448709.240979	7	174.1580	3.81542e-05	2.83683e-04
2023/11/14	17:53:37	ok	ok	173.7860	10.148	0.002992	19.88	56.771	9.720	63433908.975478	5	195.8585	-1.01038e-03	1.60671e-02
2023/11/14	17:58:37	ok	ok	173.6440	10.128	0.002992	19.86	56.757	9.710	63398484.352969	2	173.6342	7.58823e-05	2.58812e-16
2023/11/14	18:03:37	ok	ok	173.5360	10.113	0.002992	19.89	56.783	9.729	57346664.736277	9	174.4427	-4.45636e-05	4.63928e-02
2023/11/14	18:08:37	--	ok	173.4240	10.102	0.002992	19.88	56.738	9.714	58828543.945599	3	160.1858	2.24119e-03	3.35309e-03
2023/11/14	18:08:44	ok	ok	173.9820	10.163	0.003022	19.92	56.701	9.732	63513046.972337	4	174.2783	-1.49745e-05	1.50405e-03
2023/11/14	18:13:43	ok	ok	173.7580	10.138	0.003022	19.88	56.748	9.716	61059180.969792	8	173.7871	4.23031e-05	3.43848e-04
2023/11/14	18:18:43	ok	ok	173.6280	10.124	0.003022	19.86	56.725	9.704	59191147.915749	6	173.7888	3.75125e-05	1.69429e-04
2023/11/14	18:23:43	ok	ok	173.5120	10.113	0.003022	19.91	56.710	9.726	60579823.686765	3	173.8742	2.90767e-05	3.56235e-04
2023/11/14	18:28:43	--	ok	173.4020	10.099	0.003022	19.88	56.716	9.710	59201382.997693	9	177.8528	-6.81006e-04	4.40254e-02
2023/11/14	18:28:50	ok	ok	173.9740	10.164	0.003053	19.84	56.678	9.679	59897448.787900	4	181.5752	-4.60792e-04	2.59574e-03
2023/11/14	18:33:49	ok	ok	173.7600	10.142	0.003053	19.86	56.629	9.688	61395987.179354	5	173.7219	5.24744e-05	4.11027e-04
2023/11/14	18:38:49	ok	ok	173.6500	10.130	0.003053	19.86	56.638	9.689	57838798.831867	3	161.6109	2.05559e-03	1.84732e-03
2023/11/14	18:43:49	ok	ok	173.5180	10.110	0.003053	19.85	56.616	9.676	58232829.989116	9	173.6078	3.76549e-05	5.11426e-04
2023/11/14	18:48:49	--	ok	173.3840	10.097	0.003053	19.81	56.684	9.665	58419649.428437	6	196.3657	-1.74111e-03	2.29995e-02
2023/11/14	18:48:56	ok	ok	173.9600	10.163	0.003085	19.82	56.710	9.677	61857833.112466	6	174.2433	3.54534e-05	3.01311e-04
2023/11/14	18:53:55	ok	ok	173.7300	10.138	0.003085	19.74	56.730	9.632	56693974.744281	6	173.9691	3.45281e-05	4.52368e-04
2023/11/14	18:58:55	ok	ok	173.6220	10.124	0.003085	19.71	56.770	9.622	56517237.714449	2	188.3769	-1.64470e-03	8.33244e-16
2023/11/14	19:03:55	ok	ok	173.5080	10.109	0.003085	19.77	56.669	9.639	55714605.398423	3	164.3030	1.62896e-03	7.05260e-03
2023/11/14	19:08:55	--	ok	173.3820	10.097	0.003085	19.75	56.614	9.620	56436706.607326	2	173.3679	9.76637e-04	1.15922e-16
2023/11/14	19:09:02	ok	ok	173.9820	10.163	0.003117	19.78	56.628	9.639	60369843.220052	5	188.2267	-2.67207e-04	3.01365e-02
2023/11/14	19:14:01	ok	ok	173.7760	10.139	0.003117	19.77	56.625	9.631	55122226.229699	5	200.0276	-9.68973e-04	2.18854e-02
2023/11/14	19:19:01	ok	ok	173.6340	10.123	0.003117	19.77	56.616	9.629	57383393.870224	7	173.7559	4.58867e-05	5.94169e-04
2023/11/14	19:24:01	ok	ok	173.5340	10.106	0.003117	19.77	56.637	9.633	59964141.955613	5	187.6261	-1.40847e-04	3.34969e-02
2023/11/14	19:29:01	--	ok	173.4020	10.095	0.003117	19.75	56.579	9.614	58286208.386042	10	173.0708	1.15297e-04	3.85697e-03
2023/11/14	19:29:08	ok	ok	173.9780	10.162	0.003148	19.74	56.591	9.609	61095344.301543	7	174.3163	3.73190e-05	1.47311e-03
2023/11/14	19:34:07	ok	ok	173.7880	10.139	0.003148	19.74	56.591	9.609	57593013.425891	4	180.2521	-3.27876e-04	1.02636e-02
2023/11/14	19:39:07	ok	ok	173.6640	10.123	0.003148	19.71	56.596	9.593	57252772.236467	4	173.7480	-1.34673e-05	3.01622e-03
2023/11/14	19:44:07	ok	ok	173.5600	10.115	0.003148	19.72	56.513	9.588	54528971.323955	7	173.4261	1.12262e-03	3.39847e-02
2023/11/14	19:49:07	--	ok	173.4380	10.100	0.003148	19.69	56.551	9.578	59764589.587666	4	190.6726	-1.01357e-04	1.48680e-02
2023/11/14	19:49:14	ok	ok	174.0080	10.164	0.003177	19.74	56.501	9.593	61892687.405663	5	193.3241	-1.48501e-03	3.70477e-02
2023/11/14	19:54:13	ok	ok	173.8020	10.141	0.003177	19.68	56.605	9.580	57095700.708031	5	189.4858	-7.10865e-04	2.59283e-02
2023/11/14	19:59:13	ok	ok	173.6460	10.125	0.003177	19.61	56.646	9.546	57363691.926773	5	173.8585	3.74079e-05	1.20327e-04
2023/11/14	20:04:13	ok	ok	173.5580	10.113	0.003177	19.53	56.660	9.502	55203415.229105	8	175.8091	-9.34238e-04	1.39791e-02
2023/11/14	20:09:13	--	ok	173.4540	10.103	0.003177	19.57	56.664	9.527	54873387.935879	6	196.4166	-1.78182e-03	2.82932e-02
2023/11/14	20:09:20	ok	ok	173.9860	10.162	0.003206	19.55	56.638	9.513	59717864.649296	7	190.5335	-1.22996e-03	3.85696e-02
2023/11/14	20:14:19	ok	ok	173.8120	10.139	0.003206	19.60	56.527	9.519	56005995.667151	7	189.0067	-1.14630e-03	3.60473e-02
2023/11/14	20:19:19	ok	ok	173.6800	10.126	0.003206	19.61	56.497	9.521	60249664.407000	6	173.9561	3.46082e-05	3.79879e-04
2023/11/14	20:24:19	ok	ok	173.6060	10.117	0.003206	19.61	56.442	9.512	57950092.397246	7	174.8979	-7.12067e-04	2.16695e-02
2023/11/14	20:29:19	--	ok	173.4980	10.105	0.003206	19.61	56.464	9.515	59450302.120215	10	169.8505	-3.28366e-05	6.30566e-02
2023/11/14	20:29:25	ok	ok	173.9960	10.160	0.003232	19.61	56.442	9.512	62212189.677370	7	190.7830	-1.08841e-03	2.35256e-02
2023/11/14	20:34:25	ok	ok	173.7900	10.135	0.003232	19.62	56.487	9.528	61444388.184095	6	191.4872	-1.40978e-03	2.82181e-02
2023/11/14	20:39:25	ok	ok	173.6820	10.124	0.003232	19.54	56.532	9.488	59822452.341114	5	189.5047	-6.11969e-05	1.47400e-02
2023/11/14	20:44:25	ok	ok	173.6000	10.110	0.003232	19.54	56.497	9.482	57896173.024991	4	185.8131	-9.14636e-04	9.19930e-03
2023/11/14	20:49:25	--	ok	173.4840	10.100	0.003232	19.54	56.442	9.473	60021263.029606	9	178.4936	7.25366e-08	3.60712e-02
2023/11/14	20:49:32	ok	ok	173.9720	10.158	0.003258	19.54	56.468	9.477	61646419.002291	5	174.2883	3.61768e-05	5.05893e-04
2023/11/14	20:54:31	ok	ok	173.8240	10.139	0.003258	19.55	56.445	9.481	57985925.940662	10	171.7415	-3.04747e-05	5.48886e-02
2023/11/14	20:59:31	ok	ok	173.7180	10.126	0.003258	19.54	56.454	9.475	60150378.100937	4	190.4798	4.78036e-05	2.18388e-02
2023/11/14	21:04:31	ok	ok	173.5980	10.114	0.003258	19.44	56.593	9.443	56273254.599512	10	171.1551	-3.42716e-05	8.20741e-02
2023/11/14	21:09:31	--	ok	173.4820	10.102	0.003258	19.35	56.582	9.394	59494575.027717	10	173.1255	1.17172e-04	4.01139e-03
2023/11/14	21:09:37	ok	ok	173.9780	10.157	0.003285	19.35	56.561	9.391	58707374.483946	2	171.8293	1.01184e-03	3.86146e-15
2023/11/14	21:14:37	ok	ok	173.8020	10.137	0.003285	19.33	56.632	9.388	57392719.238767	5	199.5108	-1.61463e-03	2.58601e-02
2023/11/14	21:19:37	ok	ok	173.7240	10.129	0.003285	19.41	56.481	9.409	59826260.164795	3	160.6013	2.15084e-03	3.15384e-03
2023/11/14	21:24:37	ok	ok	173.6300	10.116	0.003285	19.41	56.513	9.414	58030029.054082	8	179.2470	-9.56239e-04	4.93063e-02
2023/11/14	21:29:37	ok	ok	173.5420	10.105	0.003285	19.41	56.417	9.398	56722600.218422	3	179.2034	-6.03868e-04	1.54892e-03
2023/11/14	21:34:37	--	ok	173.4700	10.099	0.003285	19.44	56.367	9.406	55548274.939774	5	198.8747	-1.28876e-03	2.12674e-02
2023/11/14	21:34:43	ok	ok	173.9800	10.155	0.003312	19.47	56.339	9.417	58659377.986296	6	195.4482	-1.41476e-03	3.17028e-02
2023/11/14	21:39:43	ok	ok	173.8080	10.133	0.003312	19.45	56.358	9.412	56055211.311237	2	176.1918	-2.16836e-04	2.55055e-16
2023/11/14	21:44:43	ok	ok	173.7160	10.129	0.003312	19.47	56.339	9.417	56320228.379644	4	181.6366	-6.93045e-04	6.70802e-03
2023/11/14	21:49:43	ok	ok	173.6240	10.114	0.003312	19.44	56.312	9.397	57032123.032133	5	186.4418	-2.40603e-05	2.92201e-02
2023/11/14	21:54:43	ok	ok	173.5340	10.104	0.003312	19.44	56.323	9.398	57980712.269254	6	186.2212	-3.93330e-05	3.46699e-02
2023/11/14	21:59:43	--	ok	173.4560	10.093	0.003312	19.45	56.248	9.393	56933469.393720	4	195.5317	-2.60045e-04	2.64670e-02
2023/11/14	21:59:49	ok	ok	173.9940	10.155	0.003341	19.47	56.272	9.406	59036332.384722	5	191.7030	-8.89275e-04	2.73113e-02
2023/11/14	22:04:49	ok	ok	173.8140	10.138	0.003341	19.41	56.330	9.383	60174155.997905	7	183.1855	-4.18941e-05	3.67142e-02
2023/11/14	22:09:49	--	--	173.7000	10.124	0.003341	19.30	56.500	9.350	61049648.132132	9	178.8424	-6.86894e-04	4.00713e-02
2023/11/14	22:09:55	ok	ok	173.7200	10.125	0.003341	19.34	56.483	9.371	59251657.644497	10	169.4162	-1.88136e-05	6.65284e-02
2023/11/14	22:14:55	ok	ok	173.6020	10.113	0.003341	19.21	56.541	9.308	57933968.722760	6	193.1340	-1.55377e-03	4.09786e-02
2023/11/14	22:19:55	ok	ok	173.5120	10.106	0.003341	19.20	56.550	9.302	56023009.663764	6	188.5924	-4.34664e-04	2.95933e-02
2023/11/14	22:24:55	--	ok	173.4240	10.096	0.003341	19.15	56.565	9.282	59577564.469863	6	187.8626	-2.97456e-05	3.84063e-02
2023/11/14	22:25:01	ok	ok	173.9680	10.154	0.00337	19.14	56.555	9.273	61125562.486023	9	175.9136	-5.16233e-06	5.60343e-02
2023/11/14	22:30:01	ok	ok	173.8300	10.138	0.00337	19.17	56.515	9.282	54995745.779885	8	179.3699	-7.87168e-04	5.04450e-02
2023/11/14	22:35:01	ok	ok	173.7380	10.126	0.00337	19.18	56.472	9.282	56219398.980745	9	177.6033	-4.18009e-05	4.21685e-02
2023/11/14	22:40:01	ok	ok	173.6520	10.117	0.00337	19.20	56.442	9.285	59839378.268372	2	173.7017	5.37735e-05	2.58712e-16
2023/11/14	22:45:01	ok	ok	173.5700	10.106	0.00337	19.21	56.368	9.280	61539799.141340	7	175.6623	-6.94857e-04	1.50461e-02
2023/11/14	22:50:01	--	ok	173.4920	10.097	0.00337	19.20	56.422	9.281	60171954.345157	7	173.7699	3.63744e-05	3.33812e-04
2023/11/14	22:50:08	ok	ok	173.9900	10.152	0.003396	19.23	56.349	9.285	61994818.520773	9	170.8896	-2.80324e-05	6.49355e-02
2023/11/14	22:55:07	ok	ok	173.8400	10.133	0.003396	19.21	56.313	9.271	59703895.184819	8	179.1774	-6.41273e-04	4.87568e-02
2023/11/14	23:00:07	ok	ok	173.7600	10.125	0.003396	19.23	56.349	9.285	58224378.093384	2	165.1923	1.63816e-03	3.91773e-15
2023/11/14	23:05:07	ok	ok	173.6560	10.114	0.003396	19.18	56.321	9.258	59636373.117740	2	173.5975	6.60094e-05	4.77327e-16
2023/11/14	23:10:07	ok	ok	173.6000	10.107	0.003396	19.21	56.258	9.262	57974787.130767	5	190.0513	-4.48745e-05	3.97255e-02
2023/11/14	23:15:07	ok	ok	173.5140	10.096	0.003396	19.17	56.298	9.246	57514899.439417	9	179.4203	-9.44982e-04	4.41616e-02
2023/11/14	23:20:07	--	ok	173.4260	10.092	0.003396	19.14	56.435	9.253	58872575.441356	8	178.3666	-3.75381e-05	4.18506e-02
2023/11/14	23:20:13	ok	ok	173.9820	10.148	0.003426	19.14	56.359	9.241	61641789.273422	7	174.5885	-2.04282e-04	6.52926e-03
2023/11/14	23:25:13	ok	ok	173.8120	10.130	0.003426	19.09	56.449	9.225	56935885.590185	8	175.1539	-3.07097e-04	1.29553e-02
2023/11/14	23:30:13	ok	ok	173.7200	10.119	0.003426	19.01	56.481	9.191	58363646.473927	4	193.3497	-8.44180e-04	2.46233e-02
2023/11/14	23:35:13	ok	ok	173.6620	10.112	0.003426	19.07	56.359	9.203	61432960.771076	11	174.3329	-3.77977e-05	1.08789e-02
2023/11/14	23:40:13	ok	ok	173.5840	10.102	0.003426	19.10	56.341	9.214	55784172.399831	9	178.5829	-7.29162e-04	4.46305e-02
2023/11/14	23:45:13	ok	ok	173.5080	10.095	0.003426	19.11	56.387	9.229	56985949.599243	4	173.6048	4.50300e-05	3.24952e-04
2023/11/14	23:50:13	--	ok	173.4500	10.087	0.003426	19.09	56.382	9.214	55819914.521954	7	175.1823	-7.79426e-04	2.13174e-02
2023/11/14	23:50:20	ok	ok	173.9980	10.145	0.003454	19.13	56.323	9.227	58793768.350499	2	169.4044	1.23942e-03	2.76955e-15
2023/11/14	23:55:19	ok	ok	173.8380	10.128	0.003454	19.09	56.330	9.205	56254458.854374	5	193.4664	-1.29907e-03	2.97994e-02
2023/11/15	00:00:19	ok	ok	173.7500	10.114	0.003454	19.14	56.271	9.226	57250607.871728	7	175.3759	-7.00248e-04	2.19010e-02
2023/11/15	00:05:19	ok	ok	173.6800	10.107	0.003454	19.10	56.321	9.211	57759279.760720	5	195.1460	-1.36567e-03	2.34750e-02
2023/11/15	00:10:19	ok	ok	173.5940	10.100	0.003454	19.10	56.277	9.204	57053282.846161	6	189.1676	-1.12744e-03	3.69427e-02
2023/11/15	00:15:19	ok	ok	173.5160	10.091	0.003454	19.10	56.245	9.199	60581436.664854	11	174.1787	-3.52798e-05	1.07884e-02
2023/11/15	00:20:19	--	ok	173.4660	10.081	0.003454	19.10	56.289	9.206	57759877.300836	5	207.3052	-1.70187e-03	5.46978e-03
2023/11/15	00:20:26	ok	ok	173.9880	10.141	0.003481	19.11	56.268	9.210	59636934.472540	5	191.9654	-8.33810e-04	2.49340e-02
2023/11/15	00:25:25	ok	ok	173.7820	10.122	0.003481	19.01	56.396	9.177	57807852.421455	6	174.0311	3.31303e-05	2.62882e-04
2023/11/15	00:30:25	ok	ok	173.7080	10.116	0.003481	18.91	56.455	9.133	58217556.744421	7	173.9754	1.00848e-03	3.47439e-02
2023/11/15	00:35:25	ok	ok	173.6240	10.107	0.003481	18.89	56.497	9.126	56997827.139953	7	175.2276	-6.48023e-04	1.98566e-02
2023/11/15	00:40:25	ok	ok	173.5340	10.097	0.003481	18.82	56.541	9.094	58718578.107740	9	170.6702	-2.65514e-05	6.84277e-02
2023/11/15	00:45:25	--	ok	173.4800	10.092	0.003481	18.86	56.419	9.097	57337655.529508	3	180.4138	5.32918e-04	1.19993e-02
2023/11/15	00:45:32	ok	ok	174.0040	10.146	0.003508	18.89	56.454	9.119	59186357.917116	8	178.1033	-6.40243e-04	4.71090e-02
2023/11/15	00:50:31	ok	ok	173.8620	10.131	0.003508	18.94	56.341	9.131	58116816.147534	5	189.4365	-6.69803e-04	2.84999e-02
2023/11/15	00:55:31	ok	ok	173.7780	10.120	0.003508	18.96	56.355	9.140	57075719.988599	7	174.0119	3.62048e-05	3.21514e-04
2023/11/15	01:00:31	ok	ok	173.7040	10.110	0.003508	18.90	56.304	9.102	55015372.548730	7	174.1345	-1.57194e-05	5.65703e-03
2023/11/15	01:05:31	ok	ok	173.6340	10.104	0.003508	18.94	56.300	9.124	57360947.730185	7	175.5468	-6.66131e-04	2.13302e-02
2023/11/15	01:10:31	ok	ok	173.5760	10.096	0.003508	18.94	56.300	9.124	54914097.204939	2	173.7153	5.85004e-06	2.31381e-16
2023/11/15	01:15:31	ok	ok	173.5120	10.090	0.003508	18.94	56.332	9.129	55316669.278426	5	193.2738	-7.07425e-04	3.19829e-02
2023/11/15	01:20:31	--	ok	173.4520	10.086	0.003508	18.97	56.294	9.139	55066396.707403	7	175.0580	-2.72908e-04	1.20752e-02
2023/11/15	01:20:38	ok	ok	173.9720	10.142	0.003536	18.97	56.226	9.128	59792710.291125	10	169.7332	-1.14751e-05	6.53215e-02
2023/11/15	01:25:37	ok	ok	173.8300	10.126	0.003536	18.99	56.220	9.134	57935833.955046	2	173.6889	1.01480e-04	1.63636e-16
2023/11/15	01:30:37	ok	ok	173.7400	10.117	0.003536	18.89	56.303	9.094	57091281.811120	7	173.9804	3.65286e-05	3.92366e-04
2023/11/15	01:35:37	ok	ok	173.6820	10.108	0.003536	18.80	56.390	9.063	56811520.714886	2	174.9403	-7.68407e-05	2.29761e-16
2023/11/15	01:40:37	ok	ok	173.6060	10.101	0.003536	18.76	56.435	9.047	56196506.860452	2	173.9800	-5.84734e-05	1.63362e-16
2023/11/15	01:45:37	ok	ok	173.5440	10.094	0.003536	18.70	56.504	9.028	55512873.509022	9	181.0067	-1.24038e-03	5.04305e-02
2023/11/15	01:50:37	--	ok	173.4700	10.088	0.003536	18.72	56.378	9.015	61953241.270349	7	173.7506	3.63432e-05	3.00846e-04
2023/11/15	01:50:43	ok	ok	173.9760	10.143	0.003563	18.75	56.359	9.028	61953189.190776	7	174.2015	3.63499e-05	6.43240e-04
2023/11/15	01:55:43	ok	ok	173.8460	10.128	0.003563	18.80	56.303	9.049	60600669.242787	5	176.1993	-4.51136e-04	9.78376e-03
2023/11/15	02:00:43	ok	ok	173.7660	10.121	0.003563	18.82	56.272	9.051	59537484.623503	9	173.8385	3.87151e-05	4.18387e-04
2023/11/15	02:05:43	ok	ok	173.7180	10.113	0.003563	18.83	56.263	9.058	61080290.989421	5	170.6410	-3.69715e-06	1.27944e-02
2023/11/15	02:10:43	ok	ok	173.6540	10.105	0.003563	18.80	56.226	9.036	59443716.651597	2	172.6525	3.75766e-04	1.16403e-16
2023/11/15	02:15:43	ok	ok	173.6040	10.097	0.003563	18.80	56.258	9.041	58797026.678677	6	191.2263	-8.40782e-04	2.60905e-02
2023/11/15	02:20:43	ok	ok	173.5360	10.089	0.003563	18.80	56.239	9.038	58247268.738035	8	173.0261	-3.33443e-05	5.22780e-02
2023/11/15	02:25:43	--	ok	173.4780	10.084	0.003563	18.80	56.175	9.028	55180729.246453	7	184.3954	-3.97504e-05	3.65481e-02
2023/11/15	02:25:50	ok	ok	173.9620	10.134	0.00359	18.78	56.179	9.015	59167724.144886	2	174.1267	-1.95373e-05	5.88514e-16
2023/11/15	02:30:49	ok	ok	173.8320	10.122	0.00359	18.82	56.217	9.042	57456795.132095	9	173.9263	3.76683e-05	4.90335e-04
2023/11/15	02:35:49	ok	ok	173.7420	10.110	0.00359	18.80	56.204	9.033	59783063.924818	9	173.8581	3.71702e-05	4.55223e-04
2023/11/15	02:40:49	ok	ok	173.6820	10.105	0.00359	18.70	56.321	8.999	57953148.524540	8	174.9671	-7.96827e-06	1.14470e-02
2023/11/15	02:45:49	ok	ok	173.6040	10.096	0.00359	18.66	56.336	8.979	57104047.757483	6	176.4372	-6.33861e-06	4.36672e-02
2023/11/15	02:50:49	--	--	173.5380	10.094	0.00359	18.60	56.385	8.957	57303230.641590	8	171.6286	3.50804e-06	5.78484e-02
2023/11/15	02:50:55	ok	ok	173.5420	10.093	0.00359	18.62	56.408	8.967	58130165.400628	4	219.6828	-2.68408e-03	1.45121e-02
2023/11/15	02:55:55	--	ok	173.4660	10.087	0.00359	18.58	56.368	8.938	58126933.853876	5	193.8136	-9.36753e-04	2.17547e-02
2023/11/15	02:56:02	ok	ok	173.9680	10.143	0.003617	18.63	56.387	8.972	59454678.242469	7	174.1778	3.73901e-05	3.34666e-04
2023/11/15	03:01:01	ok	ok	173.8260	10.127	0.003617	18.55	56.399	8.928	58344949.666483	9	173.4187	-3.68102e-05	6.88448e-02
2023/11/15	03:06:01	ok	ok	173.7480	10.118	0.003617	18.53	56.417	8.924	56987155.838183	5	184.1680	-2.97488e-05	3.64939e-02
2023/11/15	03:11:01	ok	ok	173.7060	10.110	0.003617	18.59	56.307	8.936	57510237.168636	6	192.2589	-1.15537e-03	3.07485e-02
2023/11/15	03:16:01	ok	ok	173.6560	10.105	0.003617	18.62	56.268	8.945	54289799.531708	6	197.2974	-1.36226e-03	3.40675e-02
2023/11/15	03:21:01	ok	ok	173.5980	10.097	0.003617	18.63	56.226	8.947	52797587.106995	7	190.3679	-1.08516e-03	4.57065e-02
2023/11/15	03:26:01	ok	ok	173.5540	10.093	0.003617	18.63	56.194	8.942	54171933.797205	6	190.1241	-5.89688e-04	2.51541e-02
2023/11/15	03:31:01	--	--	173.4940	10.087	0.003617	18.69	56.179	8.969	54702412.220322	5	193.3872	-1.50937e-03	3.76342e-02
2023/11/15	03:31:07	ok	ok	173.5020	10.087	0.003617	18.68	56.167	8.960	55776695.039377	6	186.1678	-2.25005e-04	3.59786e-02
2023/11/15	03:36:07	--	ok	173.4340	10.081	0.003617	18.68	56.135	8.955	54068479.260177	5	185.2955	-3.36600e-05	2.78645e-02
2023/11/15	03:36:14	ok	ok	173.9600	10.134	0.003646	18.69	56.138	8.963	57226097.207247	4	212.1535	-1.35048e-03	2.28587e-02
2023/11/15	03:41:13	ok	ok	173.8320	10.121	0.003646	18.69	56.147	8.964	53914469.650475	5	196.3453	-1.07617e-03	1.94374e-02
2023/11/15	03:46:13	ok	ok	173.7680	10.114	0.003646	18.70	56.139	8.970	55272723.999877	5	199.6136	-1.39256e-03	2.54983e-02
2023/11/15	03:51:13	--	--	173.7060	10.106	0.003646	18.68	56.112	8.951	55152097.720063	6	190.5807	-7.88495e-04	2.49068e-02
2023/11/15	03:51:19	ok	ok	173.7260	10.109	0.003646	18.73	56.130	8.984	55072322.935224	6	174.6887	-2.12247e-04	1.09632e-02
2023/11/15	03:56:19	ok	ok	173.5980	10.098	0.003646	18.58	56.220	8.915	56021584.888739	7	173.8635	3.48998e-05	1.96802e-04
2023/11/15	04:01:19	ok	ok	173.5680	10.096	0.003646	18.53	56.309	8.907	54001160.178318	5	201.0127	-7.69180e-04	1.89879e-02
2023/11/15	04:06:19	ok	ok	173.5060	10.089	0.003646	18.52	56.330	8.901	55831883.527007	4	208.1471	-2.67304e-03	2.21399e-02
2023/11/15	04:11:19	--	ok	173.4260	10.080	0.003646	18.46	56.344	8.874	53358334.216229	5	190.1333	-2.64856e-04	1.60689e-02
2023/11/15	04:11:26	ok	ok	173.9880	10.142	0.003675	18.48	56.355	8.884	57601029.114550	8	178.9485	-6.77258e-04	4.46460e-02
2023/11/15	04:16:25	ok	ok	173.8340	10.125	0.003675	18.46	56.300	8.867	53288133.708809	12	174.7879	-7.07071e-05	1.15581e-02
2023/11/15	04:21:25	ok	ok	173.7920	10.119	0.003675	18.50	56.165	8.868	53154729.102875	2	173.8501	-1.76447e-05	1.63484e-16
2023/11/15	04:26:25	ok	ok	173.7440	10.111	0.003675	18.58	56.175	8.908	53574991.157208	5	181.2378	-6.92055e-04	5.46901e-03
2023/11/15	04:31:25	ok	ok	173.6860	10.105	0.003675	18.58	56.133	8.901	56423178.087203	7	185.4697	-1.00903e-03	3.75075e-02
2023/11/15	04:36:25	ok	ok	173.6260	10.097	0.003675	18.56	56.120	8.891	53218073.347962	5	186.3907	-1.56770e-04	3.70251e-02
2023/11/15	04:41:25	ok	ok	173.5760	10.091	0.003675	18.59	56.112	8.905	52100583.858090	4	206.2385	-2.59032e-03	1.21584e-02
2023/11/15	04:46:25	ok	ok	173.5100	10.083	0.003675	18.55	56.085	8.878	55341078.382672	8	173.7275	3.78491e-05	2.57072e-04
2023/11/15	04:51:25	--	ok	173.4720	10.078	0.003675	18.58	56.110	8.898	54188032.158689	4	206.1778	-8.36551e-04	2.67102e-02
2023/11/15	04:51:32	ok	ok	174.0020	10.133	0.003701	18.60	56.051	8.904	57468333.357703	5	185.8741	-9.41610e-05	3.24131e-02
2023/11/15	04:56:31	ok	ok	173.8360	10.119	0.003701	18.55	56.065	8.875	56045691.637006	6	174.0270	3.77814e-05	3.52969e-04
2023/11/15	05:01:31	ok	ok	173.7520	10.108	0.003701	18.46	56.225	8.855	56864566.019287	2	173.9109	4.78938e-05	1.96792e-15
2023/11/15	05:06:31	--	--	173.6940	10.105	0.003701	18.42	56.294	8.844	55820908.157057	4	177.5643	-1.06547e-03	6.27817e-03
2023/11/15	05:06:37	ok	ok	173.7080	10.108	0.003701	18.46	56.289	8.865	60079579.339607	6	173.9624	3.64645e-05	3.37447e-04
2023/11/15	05:11:37	ok	ok	173.6200	10.097	0.003701	18.36	56.339	8.822	55783427.032021	10	175.4629	-2.44223e-05	5.74046e-02
2023/11/15	05:16:37	ok	ok	173.5560	10.091	0.003701	18.35	56.284	8.806	59837279.269147	7	173.8424	3.35590e-05	2.53784e-04
2023/11/15	05:21:37	ok	ok	173.5120	10.086	0.003701	18.36	56.234	8.805	58005935.267632	6	190.6958	-1.30523e-03	4.36382e-02
2023/11/15	05:26:37	--	ok	173.4820	10.080	0.003701	18.42	56.197	8.829	55992040.036657	2	173.5133	1.36519e-04	4.77559e-16
2023/11/15	05:26:44	ok	ok	173.9820	10.132	0.003728	18.40	56.130	8.811	58143398.587225	5	196.6236	-1.28701e-03	1.67046e-02
2023/11/15	05:31:43	ok	ok	173.8460	10.124	0.003728	18.43	56.167	8.832	61467599.405977	10	173.3462	1.26660e-04	5.03244e-03
2023/11/15	05:36:43	ok	ok	173.7980	10.114	0.003728	18.42	56.175	8.825	56206200.244107	7	191.8998	-1.51671e-03	3.97864e-02
2023/11/15	05:41:43	--	--	173.7320	10.108	0.003728	18.42	56.133	8.819	56514976.080090	8	176.4038	-8.81151e-04	1.67659e-02
2023/11/15	05:41:49	ok	ok	173.7480	10.108	0.003728	18.39	56.129	8.804	58966255.721716	8	174.0117	-7.38605e-06	1.74832e-02
2023/11/15	05:46:49	ok	ok	173.6720	10.099	0.003728	18.42	56.101	8.814	57486783.474420	7	173.9170	3.75722e-05	2.15421e-04
2023/11/15	05:51:49	ok	ok	173.6300	10.098	0.003728	18.45	56.106	8.830	57629935.092655	8	173.8870	3.67799e-05	3.78657e-04
2023/11/15	05:56:49	ok	ok	173.5980	10.091	0.003728	18.39	56.098	8.799	55181900.843585	2	174.2778	-1.76390e-04	2.57857e-16
2023/11/15	06:01:49	ok	ok	173.5280	10.084	0.003728	18.32	56.216	8.780	55169757.353735	8	178.5634	-7.74203e-04	4.61588e-02
2023/11/15	06:06:49	--	ok	173.4760	10.075	0.003728	18.26	56.263	8.758	53937530.005366	4	192.6466	-9.29652e-04	1.98610e-02
2023/11/15	06:06:56	ok	ok	173.9780	10.127	0.003754	18.28	56.275	8.769	59828861.883491	3	174.3986	2.45952e-05	6.13917e-04
2023/11/15	06:11:55	--	--	173.8380	10.115	0.003754	18.22	56.332	8.747	54018252.232232	8	178.8541	-6.51294e-04	4.27127e-02
2023/11/15	06:12:01	ok	ok	173.8540	10.116	0.003754	18.24	56.323	8.754	60689621.519638	7	174.1782	3.51767e-05	5.97109e-04
2023/11/15	06:17:01	ok	ok	173.7720	10.111	0.003754	18.18	56.391	8.734	54952456.500440	6	174.0222	3.51719e-05	3.95652e-04
2023/11/15	06:22:01	--	--	173.7140	10.105	0.003754	18.16	56.381	8.725	54456474.661096	9	173.4569	1.96615e-06	4.87576e-02
2023/11/15	06:22:07	ok	ok	173.7380	10.105	0.003754	18.16	56.326	8.717	55443782.865098	3	172.4661	3.22025e-04	1.14692e-03
2023/11/15	06:27:07	ok	ok	173.6760	10.099	0.003754	18.19	56.275	8.724	53554422.881368	9	172.0258	-2.04567e-06	5.85000e-02
2023/11/15	06:32:07	ok	ok	173.6360	10.094	0.003754	18.24	56.162	8.729	53353046.451540	2	174.0250	-7.30246e-05	1.63320e-16
2023/11/15	06:37:07	ok	ok	173.5940	10.089	0.003754	18.29	56.213	8.766	52942682.630057	3	175.0279	-1.48625e-04	1.46332e-03
2023/11/15	06:42:07	ok	ok	173.5320	10.083	0.003754	18.26	56.153	8.741	55746668.102634	6	173.7761	3.84782e-05	5.57980e-04
2023/11/15	06:47:07	--	ok	173.4920	10.082	0.003754	18.29	56.126	8.752	57872171.286776	6	174.7425	-3.78634e-04	9.25263e-03
2023/11/15	06:47:14	ok	ok	173.9800	10.130	0.00378	18.26	56.133	8.738	58649377.871632	5	174.2648	3.47284e-05	3.33768e-04
2023/11/15	06:52:13	ok	ok	173.8720	10.116	0.00378	18.29	56.106	8.749	55880861.472172	3	171.3112	8.56985e-05	1.82242e-03
2023/11/15	06:57:13	--	--	173.8100	10.112	0.00378	18.29	56.094	8.747	55516516.768323	6	173.2070	-1.12736e-05	5.63519e-02
2023/11/15	06:57:19	ok	ok	173.8240	10.112	0.00378	18.29	56.115	8.750	55871478.398297	8	174.8883	-6.08536e-04	2.13418e-02
2023/11/15	07:02:19	ok	ok	173.7580	10.104	0.00378	18.35	56.060	8.771	53699265.334473	7	173.7889	-3.31339e-04	2.19305e-02
2023/11/15	07:07:19	ok	ok	173.6940	10.098	0.00378	18.21	56.234	8.725	55867564.101284	7	190.6905	-1.44681e-03	4.69944e-02
2023/11/15	07:12:19	ok	ok	173.6240	10.091	0.00378	18.15	56.303	8.706	56252772.327509	8	175.6302	-7.65790e-04	2.13245e-02
2023/11/15	07:17:19	--	--	173.5700	10.088	0.00378	18.11	56.339	8.690	53877361.462040	7	174.6589	-8.33976e-06	5.98728e-02
2023/11/15	07:17:25	ok	ok	173.5720	10.088	0.00378	18.12	56.298	8.691	59096235.457961	7	173.7756	3.97366e-05	3.18943e-04
2023/11/15	07:22:25	--	ok	173.4980	10.083	0.00378	18.02	56.403	8.656	54715541.694584	11	174.3982	-2.90853e-06	5.90762e-03
2023/11/15	07:22:31	ok	ok	173.9940	10.133	0.003805	18.08	56.390	8.683	56390044.861109	2	173.9889	4.70685e-05	4.16472e-16
2023/11/15	07:27:31	ok	ok	173.8820	10.120	0.003805	18.09	56.272	8.673	58449773.072790	2	172.1909	4.03582e-04	1.28915e-15
2023/11/15	07:32:31	ok	ok	173.8300	10.117	0.003805	18.12	56.254	8.684	57939226.924069	6	173.9532	-4.59962e-06	2.70343e-03
2023/11/15	07:37:31	ok	ok	173.7760	10.107	0.003805	18.11	56.252	8.677	55479497.616647	9	178.8001	-7.39489e-04	4.02011e-02
2023/11/15	07:42:31	ok	ok	173.7280	10.104	0.003805	18.16	56.175	8.693	55110637.958394	5	173.9812	3.71422e-05	3.69360e-04
2023/11/15	07:47:31	--	--	173.6880	10.098	0.003805	18.15	56.117	8.678	55006549.446262	6	195.2892	-1.54719e-03	3.07517e-02
2023/11/15	07:47:37	ok	ok	173.7120	10.096	0.003805	18.19	56.135	8.702	57893097.180341	7	174.0878	-3.45413e-04	2.05225e-02
2023/11/15	07:52:37	ok	ok	173.6460	10.095	0.003805	18.18	56.133	8.694	58530215.040079	6	174.3772	-5.17483e-06	1.13615e-03
2023/11/15	07:57:37	ok	ok	173.5980	10.091	0.003805	18.18	56.078	8.685	56239584.043394	5	198.5782	-1.38090e-03	2.58847e-02
2023/11/15	08:02:37	ok	ok	173.5460	10.083	0.003805	18.19	56.080	8.694	59519116.234215	2	173.5111	7.22555e-05	1.15826e-16
2023/11/15	08:07:37	ok	ok	173.5200	10.078	0.003805	18.18	56.112	8.691	53678856.170641	6	189.9972	-1.05903e-03	2.85891e-02
2023/11/15	08:12:37	--	ok	173.4720	10.075	0.003805	18.12	56.211	8.677	55614205.927837	5	193.6345	-8.57736e-04	2.33566e-02
2023/11/15	08:12:44	ok	ok	173.9820	10.127	0.003831	18.16	56.175	8.693	57949332.985045	9	178.9090	-2.24331e-05	4.03208e-02
2023/11/15	08:17:43	ok	ok	173.8480	10.113	0.003831	18.08	56.258	8.662	55295887.883543	10	171.5643	-1.88203e-05	5.76546e-02
2023/11/15	08:22:43	ok	ok	173.7780	10.104	0.003831	18.05	56.268	8.650	57989661.490228	6	174.9443	-4.34065e-04	9.67820e-03
2023/11/15	08:27:43	ok	ok	173.7400	10.102	0.003831	18.07	56.172	8.642	54116573.825488	6	190.8103	-1.28169e-03	4.16905e-02
2023/11/15	08:32:43	ok	ok	173.6980	10.097	0.003831	18.12	56.115	8.662	56462540.213123	5	194.5668	-1.25858e-03	4.01697e-02
2023/11/15	08:37:43	ok	ok	173.6540	10.092	0.003831	18.16	56.130	8.687	56312465.374981	4	182.7833	-7.87773e-04	6.07067e-03
2023/11/15	08:42:43	ok	ok	173.6260	10.090	0.003831	18.19	56.135	8.702	56070327.725690	3	172.2996	-5.34431e-05	9.04818e-04
2023/11/15	08:47:43	ok	ok	173.5900	10.085	0.003831	18.22	56.030	8.700	55462619.748376	5	190.5185	-2.40644e-04	1.91232e-02
2023/11/15	08:52:43	ok	ok	173.5420	10.080	0.003831	18.24	56.052	8.712	55488949.813344	6	185.9467	-4.51786e-05	3.40415e-02
2023/11/15	08:57:43	ok	ok	173.5080	10.076	0.003831	18.26	56.048	8.725	55090758.491710	3	161.6182	2.19834e-03	1.65287e-02
2023/11/15	09:02:43	--	ok	173.4580	10.070	0.003831	18.28	56.016	8.728	56366554.246692	7	173.6870	3.85693e-05	2.83402e-04
2023/11/15	09:02:50	ok	ok	174.0060	10.125	0.003859	18.29	55.975	8.729	57638115.599686	8	172.5829	-7.04417e-06	2.02188e-02
2023/11/15	09:07:49	ok	ok	173.8680	10.113	0.003859	18.26	56.014	8.720	55623408.490895	8	179.2263	-8.50173e-04	4.41411e-02
2023/11/15	09:12:49	ok	ok	173.8200	10.106	0.003859	18.25	56.066	8.721	56497961.177799	5	191.9533	-1.42601e-03	4.08635e-02
2023/11/15	09:17:49	ok	ok	173.7640	10.101	0.003859	18.29	56.030	8.737	56800215.846107	6	192.3633	-1.39462e-03	3.58725e-02
2023/11/15	09:22:49	ok	ok	173.7320	10.097	0.003859	18.29	55.987	8.730	54444057.948988	6	193.3355	-1.51157e-03	3.70154e-02
2023/11/15	09:27:49	--	--	173.6780	10.091	0.003859	18.29	56.019	8.735	53669244.797240	2	175.8607	-1.57370e-04	1.96613e-15
2023/11/15	09:27:55	ok	ok	173.6940	10.090	0.003859	18.33	56.014	8.757	56760505.823564	8	175.7319	-8.65886e-04	1.64072e-02
2023/11/15	09:32:55	--	--	173.6300	10.088	0.003859	18.28	56.039	8.732	54128544.165521	5	189.5004	-3.08857e-05	2.52421e-02
2023/11/15	09:33:01	ok	ok	173.6500	10.084	0.003859	18.31	56.062	8.749	55322145.188590	7	193.4182	-1.03447e-03	2.65547e-02
2023/11/15	09:38:01	ok	ok	173.6020	10.082	0.003859	18.36	56.019	8.771	51074531.696500	6	189.7377	-1.02812e-03	3.41790e-02
2023/11/15	09:43:01	--	--	173.5740	10.080	0.003859	18.36	56.048	8.776	51120856.138442	5	198.1237	-9.07834e-05	2.39391e-02
2023/11/15	09:43:07	ok	ok	173.5980	10.082	0.003859	18.39	56.010	8.785	54353817.236024	7	177.7597	7.98953e-04	4.16078e-02
2023/11/15	09:48:07	ok	ok	173.5160	10.074	0.003859	18.40	56.011	8.793	53434860.566640	11	173.9383	-2.62614e-05	9.83683e-03
2023/11/15	09:53:07	--	ok	173.4940	10.069	0.003859	18.42	56.005	8.798	49943419.924873	6	191.5370	-1.11101e-03	3.75983e-02
2023/11/15	09:53:14	ok	ok	173.9900	10.118	0.003885	18.43	55.941	8.797	54384804.546353	9	174.3965	-3.36370e-05	6.19662e-02
2023/11/15	09:58:13	--	--	173.8680	10.109	0.003885	18.45	56.007	8.814	51322465.087332	6	192.8051	-1.33761e-03	3.44592e-02
2023/11/15	09:58:19	ok	ok	173.8840	10.107	0.003885	18.43	55.941	8.797	50471997.372213	10	171.8850	-4.62258e-05	7.44763e-02
2023/11/15	10:03:19	ok	ok	173.8060	10.101	0.003885	18.45	55.955	8.806	50166830.552185	6	192.5549	-1.39121e-03	4.16416e-02
2023/11/15	10:08:19	--	--	173.7680	10.097	0.003885	18.45	56.030	8.818	45859452.829251	7	186.9620	-4.60126e-05	3.45354e-02
2023/11/15	10:08:25	ok	ok	173.7980	10.099	0.003885	18.50	55.961	8.836	54849297.811195	7	174.0551	3.54042e-05	3.22464e-04
2023/11/15	10:13:25	--	--	173.7320	10.094	0.003885	18.53	55.966	8.852	50761544.474441	6	189.6804	-6.77807e-05	2.56923e-02
2023/11/15	10:13:31	ok	ok	173.7400	10.094	0.003885	18.55	55.978	8.861	56713020.893709	5	186.0244	-3.52946e-05	3.72305e-02
2023/11/15	10:18:31	--	--	173.6660	10.087	0.003885	18.53	56.007	8.859	53735209.063675	6	193.8699	-6.29406e-04	1.87473e-02
2023/11/15	10:18:37	ok	ok	173.6900	10.087	0.003885	18.56	55.978	8.868	53610614.190306	6	190.5636	-1.39499e-03	4.06503e-02
2023/11/15	10:23:37	ok	ok	173.6340	10.080	0.003885	18.59	55.877	8.868	50096826.587915	5	196.3399	-1.64124e-03	3.95517e-02
2023/11/15	10:28:37	ok	ok	173.5880	10.077	0.003885	18.59	55.918	8.874	53666526.217198	4	210.8428	-6.40834e-04	8.69578e-03
2023/11/15	10:33:37	ok	ok	173.5560	10.076	0.003885	18.65	55.883	8.899	51318339.473563	3	159.0847	2.03823e-03	2.78010e-03
2023/11/15	10:38:37	ok	ok	173.5040	10.067	0.003885	18.63	55.937	8.901	51954214.330549	6	192.8927	-1.50108e-03	3.77197e-02
2023/11/15	10:43:37	--	ok	173.4560	10.062	0.003885	18.66	55.950	8.917	53846935.609918	5	189.3381	-2.77116e-04	3.80482e-02
2023/11/15	10:43:44	ok	ok	174.0020	10.115	0.003912	18.68	55.941	8.924	56878749.379850	5	187.1330	-2.33286e-05	3.85137e-02
2023/11/15	10:48:43	--	--	173.8820	10.104	0.003912	18.69	55.952	8.933	51332577.525518	6	192.6533	-1.52849e-03	3.57217e-02
2023/11/15	10:48:49	ok	ok	173.9180	10.106	0.003912	18.70	55.975	8.944	57539372.548727	7	175.5385	-6.44557e-04	1.89780e-02
2023/11/15	10:53:49	ok	ok	173.8420	10.101	0.003912	18.72	55.933	8.944	55433954.718692	5	206.5930	-1.04313e-03	1.67617e-02
2023/11/15	10:58:49	ok	ok	173.8000	10.094	0.003912	18.75	55.929	8.959	54124897.021530	4	177.4065	-3.54619e-04	5.52396e-03
2023/11/15	11:03:49	ok	ok	173.7460	10.090	0.003912	18.78	55.933	8.975	55966798.819760	7	192.1221	-1.06691e-03	2.60405e-02
2023/11/15	11:08:49	ok	ok	173.7100	10.087	0.003912	18.80	55.914	8.986	54558723.208144	9	177.0501	-3.71700e-05	4.91980e-02
2023/11/15	11:13:49	ok	ok	173.6540	10.081	0.003912	18.86	55.932	9.019	55622649.955306	7	175.4755	-6.33846e-04	2.26541e-02
2023/11/15	11:18:49	ok	ok	173.6260	10.074	0.003912	18.87	55.892	9.021	53555718.034449	6	192.5918	-8.65631e-04	2.96043e-02
2023/11/15	11:23:49	ok	ok	173.5760	10.071	0.003912	18.91	55.877	9.040	54224335.991966	9	178.3135	-1.61314e-05	4.95659e-02
2023/11/15	11:28:49	ok	ok	173.5400	10.067	0.003912	18.90	55.938	9.043	54426716.017096	10	174.6079	-2.03264e-05	6.12935e-02
2023/11/15	11:33:49	--	ok	173.4840	10.063	0.003912	18.94	55.955	9.068	55490266.372312	8	176.4183	-3.92783e-05	5.91569e-02
2023/11/15	11:33:56	--	--	174.0160	10.117	0.003938	18.97	55.937	9.081	56688075.684555	2	172.2107	-3.46039e-04	8.88769e-16
2023/11/15	11:34:02	ok	ok	173.9880	10.113	0.003938	19.01	55.888	9.094	57222691.457839	9	175.1110	-3.21755e-05	6.22789e-02
2023/11/15	11:39:02	ok	ok	173.8460	10.104	0.003938	18.99	55.961	9.092	55406110.837186	6	174.0645	3.68542e-05	4.30702e-04
2023/11/15	11:44:02	ok	ok	173.7820	10.094	0.003938	19.01	55.952	9.105	56545752.729856	9	174.8268	-3.71526e-05	6.26879e-02
2023/11/15	11:49:02	ok	ok	173.7040	10.088	0.003938	19.06	55.979	9.132	58135226.790730	6	173.9291	3.40495e-05	2.46644e-04
2023/11/15	11:54:02	ok	ok	173.6760	10.085	0.003938	19.09	56.016	9.154	56612107.675237	6	187.1345	-4.37819e-05	2.88303e-02
2023/11/15	11:59:02	ok	ok	173.6500	10.080	0.003938	19.11	55.987	9.164	57117724.357430	6	173.8203	3.76276e-05	1.64248e-04
2023/11/15	12:04:02	ok	ok	173.6500	10.075	0.003938	19.14	56.056	9.191	56933031.887608	9	175.3226	-2.91978e-05	5.58238e-02
2023/11/15	12:09:02	ok	ok	173.6100	10.071	0.003938	19.18	56.051	9.213	56993643.270910	7	176.6166	-2.88604e-04	4.48915e-02
2023/11/15	12:14:02	ok	ok	173.5380	10.065	0.003938	19.17	56.103	9.214	56900438.605380	9	175.5333	-8.25664e-06	5.44674e-02
2023/11/15	12:19:02	--	ok	173.4960	10.063	0.003938	19.23	56.121	9.248	55498313.654270	9	171.8054	-5.60677e-05	8.12788e-02
2023/11/15	12:19:09	ok	ok	174.0140	10.114	0.003964	19.21	56.088	9.234	59723727.341639	6	192.8395	-1.46324e-03	4.27874e-02
2023/11/15	12:24:08	ok	ok	173.8780	10.097	0.003964	19.21	56.139	9.242	59913027.619645	6	174.0531	4.07434e-05	1.64971e-04
2023/11/15	12:29:08	ok	ok	173.8300	10.091	0.003964	19.25	56.147	9.267	56132121.144130	9	178.1496	-3.15842e-05	4.18414e-02
2023/11/15	12:34:08	ok	ok	173.7700	10.089	0.003964	19.27	56.190	9.282	56716658.609655	4	196.9516	-1.10836e-03	2.37919e-02
2023/11/15	12:39:08	ok	ok	173.7140	10.082	0.003964	19.27	56.126	9.272	57750474.138479	5	186.5264	-2.49219e-05	3.70386e-02
2023/11/15	12:44:08	ok	ok	173.6580	10.075	0.003964	19.30	56.194	9.299	56311940.742019	6	173.2858	3.22187e-04	6.46077e-03
2023/11/15	12:49:08	ok	ok	173.6020	10.070	0.003964	19.31	56.185	9.305	56982887.101498	5	176.8189	-1.02457e-03	6.93777e-03
2023/11/15	12:54:08	ok	ok	173.5640	10.067	0.003964	19.33	56.231	9.321	54630731.528703	9	179.7336	-2.91060e-05	4.59954e-02
2023/11/15	12:59:08	ok	ok	173.5160	10.056	0.003964	19.34	56.179	9.320	56386502.751167	5	181.2217	-7.05423e-04	8.81163e-03
2023/11/15	13:04:08	--	ok	173.4440	10.052	0.003964	19.40	56.156	9.347	59121216.543319	6	173.6851	3.63890e-05	4.05161e-04
2023/11/15	13:04:15	ok	ok	174.0080	10.109	0.003993	19.37	56.152	9.332	62477731.829525	6	192.7580	-1.27207e-03	4.02050e-02
2023/11/15	13:09:14	ok	ok	173.8680	10.094	0.003993	19.35	56.172	9.326	57393684.259186	9	177.7725	-4.76115e-05	4.92660e-02
2023/11/15	13:14:14	ok	ok	173.7940	10.089	0.003993	19.38	56.207	9.348	57725508.484933	6	174.0223	3.72450e-05	2.76659e-04
2023/11/15	13:19:14	ok	ok	173.7340	10.081	0.003993	19.44	56.204	9.378	57959569.107075	6	177.5069	-8.80070e-04	1.53825e-02
2023/11/15	13:24:14	ok	ok	173.6840	10.074	0.003993	19.41	56.199	9.362	56995729.131227	5	192.3059	-9.44539e-04	2.79051e-02
2023/11/15	13:29:14	ok	ok	173.6260	10.067	0.003993	19.44	56.161	9.371	58226115.831603	3	173.8417	5.16860e-05	1.82735e-04
2023/11/15	13:34:14	ok	ok	173.5660	10.067	0.003993	19.44	56.204	9.378	60288774.992313	7	173.7836	3.73017e-05	3.39236e-04
2023/11/15	13:39:14	ok	ok	173.5300	10.061	0.003993	19.50	56.190	9.407	58285323.588479	5	190.5992	-8.24282e-04	3.05632e-02
2023/11/15	13:44:14	--	ok	173.4880	10.056	0.003993	19.50	56.147	9.400	57253452.750261	5	200.4285	-1.47725e-03	1.22367e-02
2023/11/15	13:44:21	ok	ok	173.9940	10.106	0.004019	19.51	56.126	9.404	60062844.450866	10	177.0260	-4.09001e-05	5.20082e-02
2023/11/15	13:49:20	ok	ok	173.8720	10.095	0.004019	19.53	56.139	9.415	58346091.951037	9	175.0193	-2.99553e-05	6.75053e-02
2023/11/15	13:54:20	ok	ok	173.8060	10.091	0.004019	19.53	56.161	9.418	57106304.366960	2	173.7304	6.43055e-05	5.17338e-16
2023/11/15	13:59:20	ok	ok	173.7280	10.080	0.004019	19.53	56.161	9.418	60562901.083408	2	173.7383	6.33030e-05	7.75972e-16
2023/11/15	14:04:20	ok	ok	173.6780	10.076	0.004019	19.55	56.207	9.441	62758877.428851	6	187.1232	-5.50519e-05	3.86959e-02
2023/11/15	14:09:20	ok	ok	173.6220	10.070	0.004019	19.57	56.179	9.445	61368714.648372	10	174.8457	-3.68273e-05	4.61085e-02
2023/11/15	14:14:20	ok	ok	173.5720	10.064	0.004019	19.58	56.167	9.451	59738034.038860	5	190.7704	-3.66100e-05	2.17029e-02
2023/11/15	14:19:20	ok	ok	173.5040	10.056	0.004019	19.58	56.158	9.449	59718973.700018	9	173.6398	3.82666e-05	1.53326e-04
2023/11/15	14:24:20	--	ok	173.4740	10.054	0.004019	19.60	56.181	9.460	59679836.764107	5	197.9660	-6.91821e-04	1.40728e-02
2023/11/15	14:24:27	ok	ok	173.9880	10.105	0.004047	19.61	56.139	9.461	59797176.273671	4	207.6611	-1.06109e-03	2.15898e-02
2023/11/15	14:29:26	ok	ok	173.8340	10.093	0.004047	19.60	56.138	9.453	62311471.077343	7	174.0777	3.37494e-05	3.00722e-04
2023/11/15	14:34:26	ok	ok	173.7820	10.086	0.004047	19.60	56.161	9.457	59341945.712804	6	194.2066	-1.58930e-03	4.11476e-02
2023/11/15	14:39:26	ok	ok	173.7200	10.076	0.004047	19.60	56.170	9.458	59543997.973642	9	176.6432	-3.27123e-05	4.68940e-02
2023/11/15	14:44:26	ok	ok	173.6560	10.071	0.004047	19.58	56.202	9.456	62199315.063635	5	187.1725	-1.62178e-04	2.88915e-02
2023/11/15	14:49:26	ok	ok	173.6000	10.064	0.004047	19.60	56.204	9.464	59241711.834364	10	179.0996	-5.67600e-05	6.48411e-02
2023/11/15	14:54:26	ok	ok	173.5340	10.059	0.004047	19.58	56.190	9.454	60240889.370947	10	174.9609	-2.86762e-05	5.20209e-02
2023/11/15	14:59:26	--	ok	173.4880	10.054	0.004047	19.62	56.175	9.476	60703562.834160	5	186.3307	-3.90743e-05	3.18350e-02
2023/11/15	14:59:33	ok	ok	174.0160	10.108	0.004073	19.64	56.133	9.476	60470592.042567	6	194.5508	-9.13081e-04	2.82581e-02
2023/11/15	15:04:32	ok	ok	173.8640	10.094	0.004073	19.62	56.175	9.476	56904305.412289	10	174.2397	-1.75437e-05	4.35147e-02
2023/11/15	15:09:32	ok	ok	173.7940	10.087	0.004073	19.60	56.138	9.453	61632801.027227	8	173.7096	2.86703e-06	9.64698e-03
2023/11/15	15:14:32	ok	ok	173.7160	10.080	0.004073	19.60	56.138	9.453	61523110.439913	7	173.9706	3.46992e-05	4.15833e-04
2023/11/15	15:19:32	ok	ok	173.6620	10.073	0.004073	19.61	56.172	9.466	58950848.214041	11	167.3360	-4.48246e-05	7.90237e-02
2023/11/15	15:24:32	ok	ok	173.5980	10.068	0.004073	19.60	56.193	9.462	60207664.926395	4	173.9567	1.87406e-05	1.67308e-04
2023/11/15	15:29:32	ok	ok	173.5560	10.060	0.004073	19.58	56.181	9.453	60289347.845352	7	175.9078	-2.90061e-05	4.28672e-02
2023/11/15	15:34:32	ok	ok	173.5000	10.056	0.004073	19.57	56.144	9.439	57689551.732351	7	191.4792	-5.80688e-05	3.33239e-02
2023/11/15	15:39:32	--	ok	173.4300	10.054	0.004073	19.57	56.179	9.445	59591558.278706	6	195.5256	-1.56362e-03	3.74439e-02
2023/11/15	15:39:39	ok	ok	174.0200	10.113	0.004103	19.60	56.170	9.458	58728356.606020	9	176.7774	-7.44735e-06	4.22624e-02
2023/11/15	15:44:38	ok	ok	173.8460	10.100	0.004103	19.58	56.147	9.447	58860897.925729	7	174.0245	3.71519e-05	3.79610e-04
2023/11/15	15:49:38	ok	ok	173.8000	10.092	0.004103	19.58	56.190	9.454	56992896.783207	8	178.4922	-6.62194e-04	4.31847e-02
2023/11/15	15:54:38	ok	ok	173.7420	10.085	0.004103	19.55	56.153	9.432	54898979.297337	10	173.8653	-2.44102e-05	4.74287e-02
2023/11/15	15:59:38	ok	ok	173.6740	10.079	0.004103	19.58	56.158	9.449	61218104.485761	9	175.5633	-9.80566e-04	1.66103e-02
2023/11/15	16:04:38	ok	ok	173.6000	10.071	0.004103	19.58	56.190	9.454	57930347.595283	9	173.7609	3.76828e-05	3.96005e-04
2023/11/15	16:09:38	ok	ok	173.5580	10.064	0.004103	19.54	56.194	9.431	57478367.536428	5	190.6527	-6.11283e-04	1.87603e-02
2023/11/15	16:14:38	--	ok	173.4800	10.061	0.004103	19.47	56.349	9.419	57713759.875087	9	172.9005	-2.69254e-05	4.94476e-02
2023/11/15	16:14:45	ok	ok	174.0220	10.116	0.004129	19.47	56.284	9.408	60040647.019662	7	176.6188	-8.60633e-04	2.09823e-02
2023/11/15	16:19:44	ok	ok	173.8480	10.102	0.004129	19.43	56.428	9.409	61731575.231251	12	173.1079	7.67666e-05	1.06935e-02
2023/11/15	16:24:44	ok	ok	173.7860	10.094	0.004129	19.34	56.460	9.367	61400298.080391	4	210.0447	-1.24834e-03	2.52057e-02
2023/11/15	16:29:44	ok	ok	173.7380	10.091	0.004129	19.38	56.349	9.372	62907617.285420	5	186.6670	-1.08957e-05	3.40700e-02
2023/11/15	16:34:44	ok	ok	173.6960	10.085	0.004129	19.41	56.318	9.381	56673773.567366	5	188.1595	-2.33663e-04	3.81515e-02
2023/11/15	16:39:44	ok	ok	173.6280	10.079	0.004129	19.40	56.263	9.365	60786344.688608	8	175.9141	-9.20858e-04	1.94949e-02
2023/11/15	16:44:44	ok	ok	173.5820	10.074	0.004129	19.38	56.272	9.359	59552969.828884	9	182.6464	-6.66579e-05	6.02833e-02
2023/11/15	16:49:44	ok	ok	173.5220	10.068	0.004129	19.37	56.303	9.357	58140170.500167	6	189.9986	-3.04593e-04	2.97826e-02
2023/11/15	16:54:44	--	ok	173.4700	10.060	0.004129	19.34	56.298	9.340	58163735.512727	6	186.0476	-4.11933e-05	3.12356e-02
2023/11/15	16:54:51	ok	ok	174.0080	10.119	0.004157	19.35	56.277	9.344	61357986.125557	9	178.1005	-4.47932e-05	4.10106e-02
2023/11/15	16:59:50	ok	ok	173.8800	10.102	0.004157	19.33	56.330	9.338	59738637.877846	7	188.6070	-6.88079e-05	2.78191e-02
2023/11/15	17:04:50	ok	ok	173.8100	10.096	0.004157	19.35	56.291	9.346	60386775.939338	9	178.2711	-1.38264e-05	4.52133e-02
2023/11/15	17:09:50	ok	ok	173.7280	10.087	0.004157	19.29	56.313	9.312	59238699.136293	12	174.0330	1.24104e-05	1.18820e-02
2023/11/15	17:14:50	--	--	173.6840	10.084	0.004157	19.29	56.358	9.319	62022180.214200	6	176.7366	-3.43838e-05	5.18531e-02
2023/11/15	17:14:56	ok	ok	173.7160	10.087	0.004157	19.29	56.303	9.310	63105702.199766	6	192.5874	-1.00950e-03	2.56227e-02
2023/11/15	17:19:56	ok	ok	173.6320	10.082	0.004157	19.29	56.323	9.313	58703411.713909	6	173.8658	3.65542e-05	3.32191e-04
2023/11/15	17:24:56	ok	ok	173.5480	10.074	0.004157	19.09	56.478	9.230	59686346.263711	7	173.6164	-1.45134e-05	4.76180e-02
2023/11/15	17:29:56	ok	ok	173.5020	10.068	0.004157	19.09	56.504	9.234	58615753.796606	5	186.5101	6.57794e-05	4.11298e-02
2023/11/15	17:34:56	--	ok	173.4360	10.062	0.004157	19.03	56.506	9.204	59781318.695788	6	188.1051	-5.70086e-05	3.42131e-02
2023/11/15	17:35:03	ok	ok	173.9940	10.117	0.004186	19.04	56.474	9.206	61752452.534199	6	195.3047	-1.57685e-03	3.75517e-02
2023/11/15	17:40:02	ok	ok	173.8740	10.105	0.004186	19.09	56.373	9.212	58353432.540758	5	191.9763	-7.93889e-04	2.72625e-02
2023/11/15	17:45:02	ok	ok	173.8040	10.100	0.004186	19.11	56.335	9.221	64180489.553860	7	188.2354	-2.69775e-05	3.53868e-02
2023/11/15	17:50:02	ok	ok	173.7300	10.094	0.004186	19.14	56.445	9.255	60602843.331366	7	173.9306	3.61152e-05	3.01434e-04
2023/11/15	17:55:02	ok	ok	173.6940	10.090	0.004186	19.18	56.440	9.277	61022413.438501	8	179.4353	-2.14561e-05	4.40791e-02
2023/11/15	18:00:02	ok	ok	173.6320	10.083	0.004186	19.17	56.437	9.269	60596295.427879	8	171.8265	-2.51556e-05	2.31590e-02
2023/11/15	18:05:02	ok	ok	173.5780	10.078	0.004186	19.18	56.344	9.261	63567289.236423	6	194.6486	-1.08625e-03	2.98453e-02
2023/11/15	18:10:02	ok	ok	173.5220	10.070	0.004186	19.15	56.403	9.255	60977448.838196	6	190.6155	-6.48584e-05	3.35843e-02
2023/11/15	18:15:02	--	ok	173.4800	10.067	0.004186	19.14	56.455	9.256	61252046.938354	6	192.1956	-1.23460e-03	4.31647e-02
2023/11/15	18:15:09	ok	ok	174.0000	10.122	0.004212	19.13	56.497	9.256	63762745.402771	10	173.5800	-3.30611e-05	6.93838e-02
2023/11/15	18:20:08	ok	ok	173.8720	10.108	0.004212	19.15	56.478	9.267	64034820.331283	4	193.2071	-1.96295e-04	8.07290e-03
2023/11/15	18:25:08	ok	ok	173.8060	10.101	0.004212	19.07	56.565	9.236	62845730.258287	9	177.8687	-3.40347e-05	4.13525e-02
2023/11/15	18:30:08	ok	ok	173.7300	10.091	0.004212	19.00	56.609	9.205	64655189.309439	8	177.9206	-2.43995e-05	4.53078e-02
2023/11/15	18:35:08	ok	ok	173.6700	10.084	0.004212	18.96	56.724	9.200	63128296.642476	6	184.9635	-4.56625e-05	3.38488e-02
2023/11/15	18:40:08	ok	ok	173.6120	10.079	0.004212	18.91	56.748	9.181	65517311.558355	10	170.3061	-2.25081e-05	6.66340e-02
2023/11/15	18:45:08	ok	ok	173.5700	10.075	0.004212	18.97	56.616	9.191	65092081.825602	7	175.2343	-7.72207e-04	2.30272e-02
2023/11/15	18:50:08	ok	ok	173.5320	10.067	0.004212	18.99	56.619	9.199	64239987.692945	9	173.3815	5.32964e-06	5.77462e-02
2023/11/15	18:55:08	--	ok	173.4800	10.064	0.004212	18.99	56.651	9.204	68155616.464759	10	176.4941	-5.14572e-05	5.69902e-02
2023/11/15	18:55:15	ok	ok	173.9800	10.114	0.004239	18.97	56.628	9.193	67979707.606686	9	179.6637	-4.38444e-05	3.98350e-02
2023/11/15	19:00:14	ok	ok	173.8660	10.102	0.004239	18.99	56.619	9.199	66989846.134042	6	182.9698	-2.88559e-05	3.71736e-02
2023/11/15	19:05:14	ok	ok	173.8080	10.096	0.004239	18.94	56.655	9.182	66357543.076519	7	173.6799	-1.28413e-05	5.21698e-02
2023/11/15	19:10:14	ok	ok	173.7540	10.091	0.004239	18.91	56.641	9.163	65702067.842012	5	197.9767	-1.11251e-03	2.04244e-02
2023/11/15	19:15:14	ok	ok	173.7000	10.083	0.004239	18.96	56.648	9.188	66361755.258967	6	194.2830	-1.04879e-03	2.16583e-02
2023/11/15	19:20:14	ok	ok	173.6500	10.075	0.004239	18.91	56.674	9.169	66757853.165824	8	174.4669	4.72246e-06	4.75978e-02
2023/11/15	19:25:14	ok	ok	173.5880	10.071	0.004239	18.84	56.783	9.149	67400068.465579	6	195.8251	-1.81111e-03	2.16913e-02
2023/11/15	19:30:14	ok	ok	173.5220	10.064	0.004239	18.75	56.857	9.107	66028323.573353	8	187.6001	-3.70663e-05	2.02177e-02
2023/11/15	19:35:14	--	ok	173.4760	10.056	0.004239	18.70	56.881	9.088	67361437.015364	9	174.9660	-2.77409e-05	5.61886e-02
2023/11/15	19:35:21	ok	ok	173.9760	10.112	0.004266	18.70	56.913	9.093	67221858.488228	5	197.4634	-1.19940e-03	2.26817e-02
2023/11/15	19:40:20	ok	ok	173.8420	10.101	0.004266	18.63	56.904	9.055	62039354.695146	9	173.8987	4.04849e-05	1.11077e-03
2023/11/15	19:45:20	ok	ok	173.8140	10.093	0.004266	18.75	56.747	9.090	64272552.217039	5	196.5253	-8.34856e-05	2.34010e-02
2023/11/15	19:50:20	ok	ok	173.7660	10.088	0.004266	18.78	56.664	9.092	63934391.314427	7	176.5395	-2.88710e-04	3.59136e-02
2023/11/15	19:55:20	ok	ok	173.7120	10.082	0.004266	18.73	56.724	9.079	66691493.426299	7	191.4972	-7.27819e-05	1.57329e-02
2023/11/15	20:00:20	ok	ok	173.6700	10.080	0.004266	18.73	56.724	9.079	66740844.705404	6	194.0839	-1.28036e-03	4.44724e-02
2023/11/15	20:05:20	ok	ok	173.6320	10.070	0.004266	18.75	56.725	9.086	63775613.294106	6	182.1677	-4.53149e-05	4.74806e-02
2023/11/15	20:10:20	ok	ok	173.5900	10.067	0.004266	18.73	56.767	9.086	63321249.583466	6	190.2759	-1.19226e-03	3.94745e-02
2023/11/15	20:15:20	ok	ok	173.5420	10.062	0.004266	18.73	56.756	9.084	65111274.640482	7	191.9972	-1.40738e-03	3.03277e-02
2023/11/15	20:20:20	--	ok	173.4920	10.058	0.004266	18.73	56.779	9.088	64998875.920464	9	172.6468	-3.96420e-05	8.33928e-02
2023/11/15	20:20:27	ok	ok	173.9920	10.107	0.004292	18.73	56.756	9.084	66346735.013957	6	188.0562	-7.32557e-05	2.59930e-02
2023/11/15	20:25:26	ok	ok	173.8840	10.099	0.004292	18.76	56.771	9.101	65902658.549834	10	181.1731	-5.67116e-05	5.36026e-02
2023/11/15	20:30:26	ok	ok	173.8320	10.096	0.004292	18.70	56.794	9.074	62511796.408645	9	179.1861	-3.40936e-05	4.27386e-02
2023/11/15	20:35:26	ok	ok	173.7600	10.087	0.004292	18.63	56.904	9.055	63781698.756888	6	195.5909	-1.80672e-03	3.20774e-02
2023/11/15	20:40:26	ok	ok	173.6980	10.080	0.004292	18.56	57.003	9.031	62829340.162289	7	175.1547	-5.46856e-04	1.84608e-02
2023/11/15	20:45:26	ok	ok	173.6480	10.074	0.004292	18.56	57.003	9.031	61337479.770204	4	193.9766	-3.80252e-04	1.07183e-02
2023/11/15	20:50:26	ok	ok	173.6180	10.071	0.004292	18.63	56.884	9.052	62438869.260268	8	173.9695	-1.63198e-05	1.14243e-02
2023/11/15	20:55:26	ok	ok	173.5760	10.067	0.004292	18.62	56.858	9.039	65026248.591439	9	174.9227	-2.02798e-05	5.78870e-02
2023/11/15	21:00:26	ok	ok	173.5400	10.059	0.004292	18.65	56.843	9.052	62658754.313646	9	174.2487	-3.56793e-05	5.99932e-02
2023/11/15	21:05:26	ok	ok	173.5000	10.056	0.004292	18.65	56.854	9.054	64186674.447854	9	175.2347	-2.21142e-05	6.03586e-02
2023/11/15	21:10:26	--	ok	173.4620	10.053	0.004292	18.69	56.847	9.076	64998198.053228	5	192.7802	-1.16083e-03	3.04810e-02
2023/11/15	21:10:33	ok	ok	174.0000	10.107	0.004319	18.70	56.861	9.085	64605776.205269	4	216.6488	-1.95134e-03	1.24100e-02
2023/11/15	21:15:32	ok	ok	173.8740	10.097	0.004319	18.65	56.884	9.059	64555431.035397	5	189.1071	-1.35883e-04	2.96019e-02
2023/11/15	21:20:32	ok	ok	173.8120	10.088	0.004319	18.65	56.843	9.052	64544194.035351	10	177.4554	-3.81822e-05	5.50444e-02
2023/11/15	21:25:32	ok	ok	173.7680	10.087	0.004319	18.66	56.866	9.063	66857633.884015	4	206.3573	-2.46090e-03	2.21086e-02
2023/11/15	21:30:32	ok	ok	173.7320	10.081	0.004319	18.70	56.849	9.083	63550949.720212	8	177.3617	-4.20661e-06	3.65489e-02
2023/11/15	21:35:32	ok	ok	173.6760	10.073	0.004319	18.68	56.834	9.066	63470543.107319	9	172.7772	-2.92554e-05	5.84832e-02
2023/11/15	21:40:32	ok	ok	173.6360	10.068	0.004319	18.65	56.927	9.066	65116460.343215	3	176.9047	2.25274e-03	4.14343e-03
2023/11/15	21:45:32	ok	ok	173.5600	10.064	0.004319	18.58	57.005	9.039	64942087.858344	9	173.7429	3.71518e-05	2.79343e-04
2023/11/15	21:50:32	ok	ok	173.5300	10.060	0.004319	18.52	57.095	9.022	63537996.472540	4	198.8580	-1.03019e-03	1.47554e-02
2023/11/15	21:55:32	--	ok	173.4940	10.055	0.004319	18.56	57.012	9.032	64607049.159214	6	193.8215	-1.23102e-03	4.12727e-02
2023/11/15	21:55:39	ok	ok	173.9800	10.104	0.004345	18.55	57.012	9.025	65037422.543839	8	176.4383	-1.02432e-03	1.53381e-02
2023/11/15	22:00:38	ok	ok	173.8940	10.098	0.004345	18.62	56.922	9.049	63067265.355534	8	175.4822	-2.31708e-05	5.99650e-02
2023/11/15	22:05:38	ok	ok	173.8260	10.090	0.004345	18.65	56.875	9.057	60833332.273654	10	169.8276	-1.72632e-05	6.61276e-02
2023/11/15	22:10:38	ok	ok	173.7840	10.084	0.004345	18.63	56.872	9.050	60077124.220267	6	196.1343	-1.84892e-03	3.15286e-02
2023/11/15	22:15:38	ok	ok	173.7460	10.079	0.004345	18.65	56.950	9.069	61049224.952474	3	216.0941	-2.02592e-03	1.09818e-02
2023/11/15	22:20:38	ok	ok	173.7000	10.072	0.004345	18.62	56.977	9.058	60635248.076798	6	190.4387	-9.77604e-04	4.26624e-02
2023/11/15	22:25:38	ok	ok	173.6400	10.071	0.004345	18.53	57.086	9.029	61765523.534075	6	193.0615	-9.37875e-04	2.67376e-02
2023/11/15	22:30:38	ok	ok	173.5980	10.064	0.004345	18.53	57.064	9.026	63666781.453673	6	194.5148	-1.56831e-03	4.46739e-02
2023/11/15	22:35:38	ok	ok	173.5480	10.059	0.004345	18.59	56.973	9.041	63813334.690094	7	173.8525	3.12301e-05	5.41609e-04
2023/11/15	22:40:38	ok	ok	173.5200	10.055	0.004345	18.62	56.948	9.053	62498747.796014	6	184.9731	-4.72699e-05	2.14146e-02
2023/11/15	22:45:38	--	ok	173.4800	10.050	0.004345	18.59	56.963	9.040	62375818.578722	6	192.0122	-1.43597e-03	3.84483e-02
2023/11/15	22:45:44	ok	ok	173.9920	10.102	0.004371	18.66	56.941	9.075	63692589.569787	3	182.5436	-1.25835e-03	1.29011e-03
2023/11/15	22:50:44	ok	ok	173.8440	10.091	0.004371	18.56	57.078	9.042	61805702.171422	5	194.1388	-1.43371e-03	4.21461e-02
2023/11/15	22:55:44	ok	ok	173.7760	10.085	0.004371	18.49	57.168	9.020	62733258.512443	7	192.5318	-1.53069e-03	3.59919e-02
2023/11/15	23:00:44	ok	ok	173.7460	10.080	0.004371	18.48	57.142	9.008	61766124.877296	6	193.7094	-1.59372e-03	3.73849e-02
2023/11/15	23:05:44	ok	ok	173.7040	10.072	0.004371	18.52	57.018	9.010	61868369.515944	9	174.6302	-2.41898e-05	5.80316e-02
2023/11/15	23:10:44	ok	ok	173.6560	10.072	0.004371	18.55	57.023	9.027	62815959.890902	4	196.0715	-5.29912e-04	1.57234e-02
2023/11/15	23:15:44	ok	ok	173.6220	10.066	0.004371	18.56	56.982	9.027	61644714.623223	10	174.7004	-1.92527e-05	5.56218e-02
2023/11/15	23:20:44	ok	ok	173.5800	10.062	0.004371	18.58	56.994	9.038	63710890.882893	6	190.3677	-1.45690e-03	4.08427e-02
2023/11/15	23:25:44	ok	ok	173.5500	10.058	0.004371	18.60	56.945	9.046	62123325.390165	7	187.1481	-6.51612e-05	4.40340e-02
2023/11/15	23:30:44	--	ok	173.4920	10.056	0.004371	18.62	56.968	9.056	64083349.968323	7	173.5722	3.75912e-05	4.36242e-04
2023/11/15	23:30:51	ok	ok	174.0080	10.104	0.004397	18.65	56.918	9.064	64741686.373962	5	198.6418	-2.02111e-03	1.23318e-02
2023/11/15	23:35:50	ok	ok	173.9040	10.095	0.004397	18.63	57.012	9.072	61881609.980833	9	175.3176	-3.17423e-05	5.56381e-02
2023/11/15	23:40:50	ok	ok	173.8400	10.087	0.004397	18.60	56.999	9.054	61743029.900890	6	186.5802	-6.79541e-05	3.77416e-02
2023/11/15	23:45:50	ok	ok	173.7940	10.083	0.004397	18.62	56.957	9.055	62467282.577400	7	174.5262	-5.96802e-04	2.28880e-02
2023/11/15	23:50:50	ok	ok	173.7020	10.076	0.004397	18.52	57.095	9.022	60200608.749394	6	173.9448	3.51307e-05	4.91464e-04
2023/11/15	23:55:50	ok	ok	173.6740	10.069	0.004397	18.48	57.206	9.018	59485995.861889	6	196.7448	-1.84689e-03	2.18133e-02
2023/11/16	00:00:50	ok	ok	173.6120	10.066	0.004397	18.43	57.179	8.991	60481981.114983	6	189.2922	-9.95083e-04	4.04926e-02
2023/11/16	00:05:50	ok	ok	173.5660	10.062	0.004397	18.37	57.237	8.969	59911253.016345	5	194.8393	-1.21648e-03	3.38378e-02
2023/11/16	00:10:50	ok	ok	173.5180	10.058	0.004397	18.37	57.215	8.966	58211528.396431	9	172.6432	-6.02674e-06	5.96801e-02
2023/11/16	00:15:50	ok	ok	173.5020	10.058	0.004397	18.46	57.096	8.993	57339802.605757	6	189.4597	-1.02475e-03	4.44292e-02
2023/11/16	00:20:50	--	ok	173.4680	10.048	0.004397	18.46	57.128	8.998	60285657.562928	6	192.6879	-1.36488e-03	2.99212e-02
2023/11/16	00:20:56	ok	ok	174.0060	10.103	0.004424	18.49	57.090	9.007	60769359.185393	8	179.3886	-2.05907e-04	4.63699e-02
2023/11/16	00:25:56	ok	ok	173.8680	10.091	0.004424	18.48	57.078	8.998	58631067.660470	5	195.3278	-1.47280e-03	4.44722e-02
2023/11/16	00:30:56	ok	ok	173.8140	10.085	0.004424	18.49	57.049	9.001	57916818.455083	9	172.7810	-1.92300e-05	5.06252e-02
2023/11/16	00:35:56	ok	ok	173.7720	10.077	0.004424	18.45	57.050	8.978	60089513.687384	9	171.9253	-3.67891e-05	6.22143e-02
2023/11/16	00:40:56	ok	ok	173.7240	10.077	0.004424	18.45	57.041	8.977	56298762.681394	9	174.1802	-4.64082e-05	4.84591e-02
2023/11/16	00:45:56	ok	ok	173.6820	10.071	0.004424	18.43	57.028	8.968	56498446.144387	8	178.1114	-5.78196e-04	4.55182e-02
2023/11/16	00:50:56	ok	ok	173.6080	10.062	0.004424	18.33	57.197	8.942	59259831.592914	4	183.9760	-1.32398e-03	4.90160e-03
2023/11/16	00:55:56	ok	ok	173.5600	10.058	0.004424	18.26	57.220	8.907	57897582.646469	11	171.7600	-2.04595e-05	6.58705e-02
2023/11/16	01:00:56	ok	ok	173.5120	10.055	0.004424	18.24	57.270	8.901	59690576.951035	5	198.9719	-1.05466e-03	6.13025e-03
2023/11/16	01:05:56	--	ok	173.4580	10.050	0.004424	18.19	57.287	8.881	59948099.151845	8	174.7542	-9.19062e-04	9.18053e-03
2023/11/16	01:06:03	ok	ok	173.9760	10.102	0.004452	18.15	57.293	8.860	63415712.768347	7	174.0836	4.06691e-05	1.84353e-04
2023/11/16	01:11:02	ok	ok	173.8960	10.097	0.004452	18.18	57.252	8.867	58118151.822070	9	172.3759	-7.13349e-06	6.11025e-02
2023/11/16	01:16:02	ok	ok	173.8680	10.091	0.004452	18.22	57.118	8.869	56248086.113308	7	174.7174	-1.63728e-04	1.57960e-02
2023/11/16	01:21:02	ok	ok	173.8160	10.087	0.004452	18.22	57.140	8.872	57764718.233589	6	193.7508	-1.16418e-03	2.98637e-02
2023/11/16	01:26:02	ok	ok	173.7800	10.081	0.004452	18.28	57.105	8.898	57452220.236144	6	193.1235	-1.58295e-03	3.31309e-02
2023/11/16	01:31:02	ok	ok	173.7420	10.078	0.004452	18.26	57.060	8.882	56610944.154778	6	186.4682	-6.16306e-05	3.31260e-02
2023/11/16	01:36:02	ok	ok	173.7100	10.074	0.004452	18.24	57.078	8.871	56023303.218660	8	179.3308	-8.60162e-04	4.75118e-02
2023/11/16	01:41:02	--	--	173.6580	10.067	0.004452	18.22	57.076	8.862	56764072.928205	4	176.0868	-1.06027e-03	1.79875e-03
2023/11/16	01:41:08	ok	ok	173.6700	10.068	0.004452	18.24	57.055	8.868	56286846.807165	9	172.4962	-2.85592e-05	6.92106e-02
2023/11/16	01:46:08	--	--	173.6220	10.064	0.004452	18.25	57.037	8.872	54851056.911557	6	198.1413	-2.34838e-03	2.46762e-02
2023/11/16	01:46:14	ok	ok	173.6360	10.062	0.004452	18.24	57.067	8.869	57908834.149487	9	178.7668	-8.05182e-04	4.08338e-02
2023/11/16	01:51:14	ok	ok	173.5720	10.054	0.004452	18.16	57.229	8.857	55972927.121493	7	193.7911	-1.72339e-03	3.10822e-02
2023/11/16	01:56:14	ok	ok	173.5340	10.054	0.004452	18.09	57.232	8.821	56771997.618063	7	191.9167	-1.57912e-03	3.71780e-02
2023/11/16	02:01:14	--	ok	173.4920	10.048	0.004452	18.05	57.279	8.806	56961443.971960	6	193.9104	-1.53730e-03	3.66349e-02
2023/11/16	02:01:21	--	--	174.0040	10.102	0.004478	18.07	57.247	8.808	59824223.214757	10	171.6570	-5.44325e-05	7.55954e-02
2023/11/16	02:01:27	ok	ok	173.9520	10.093	0.004478	18.05	57.169	8.789	55922415.501998	9	175.4351	-3.05218e-05	6.07027e-02
2023/11/16	02:06:27	ok	ok	173.8680	10.090	0.004478	18.02	57.328	8.798	55746313.437826	5	189.0720	-2.99854e-04	3.31150e-02
2023/11/16	02:11:27	ok	ok	173.8140	10.082	0.004478	18.01	57.229	8.776	55331895.672386	9	173.5846	-8.69855e-06	4.34320e-02
2023/11/16	02:16:27	ok	ok	173.7880	10.078	0.004478	18.07	57.108	8.786	55849378.640704	7	173.8895	-7.64386e-05	1.25470e-02
2023/11/16	02:21:27	ok	ok	173.7620	10.075	0.004478	18.12	57.104	8.815	57161900.462145	10	170.8331	-1.47987e-05	5.95850e-02
2023/11/16	02:26:27	ok	ok	173.7120	10.071	0.004478	18.07	57.131	8.790	55950956.005300	5	177.7899	-1.13411e-03	1.32290e-02
2023/11/16	02:31:27	ok	ok	173.6840	10.070	0.004478	18.09	57.058	8.794	57641137.551126	9	174.4183	-5.69944e-05	6.77970e-02
2023/11/16	02:36:27	ok	ok	173.6520	10.064	0.004478	18.09	57.037	8.791	55282968.811408	4	203.7415	-1.27022e-03	1.50279e-02
2023/11/16	02:41:27	ok	ok	173.6160	10.062	0.004478	18.09	57.081	8.797	54341282.163312	6	190.9329	-1.31248e-03	4.52370e-02
2023/11/16	02:46:27	ok	ok	173.5860	10.055	0.004478	18.07	57.087	8.783	55984449.722812	10	167.4883	-2.44236e-05	7.19697e-02
2023/11/16	02:51:27	ok	ok	173.5380	10.047	0.004478	18.02	57.168	8.773	57272488.154122	10	171.0940	-3.99057e-05	6.29415e-02
2023/11/16	02:56:27	--	ok	173.4920	10.045	0.004478	17.94	57.232	8.740	57529754.924598	5	195.0640	-1.06317e-03	2.64341e-02
2023/11/16	02:56:34	ok	ok	173.9800	10.096	0.004503	17.98	57.215	8.758	57153439.622488	8	178.4251	-3.60335e-04	4.08088e-02
2023/11/16	03:01:33	ok	ok	173.8780	10.086	0.004503	17.88	57.298	8.718	57931338.762447	7	175.3684	-6.10229e-04	1.60469e-02
2023/11/16	03:06:33	ok	ok	173.8200	10.080	0.004503	17.88	57.298	8.718	56288555.689454	6	191.0305	-1.41962e-03	3.65142e-02
2023/11/16	03:11:33	ok	ok	173.7960	10.080	0.004503	17.92	57.154	8.720	57245246.122205	8	179.1749	-8.76262e-04	4.68836e-02
2023/11/16	03:16:33	ok	ok	173.7560	10.074	0.004503	17.95	57.072	8.722	58254653.010810	8	178.3948	-4.96778e-04	4.26386e-02
2023/11/16	03:21:33	ok	ok	173.7200	10.069	0.004503	17.95	57.136	8.732	54763225.191984	7	178.7431	-1.00049e-03	1.70917e-02
2023/11/16	03:26:33	ok	ok	173.8320	10.078	0.004503	18.53	55.975	8.854	57210526.561918	5	192.2729	-9.06635e-04	2.59404e-02
2023/11/16	03:31:33	--	--	173.8960	10.079	0.004503	18.97	55.526	9.014	56016699.737539	6	192.8883	-1.25598e-03	3.11671e-02
2023/11/16	03:31:39	ok	ok	173.9200	10.077	0.004503	18.99	55.485	9.015	56385008.600984	9	172.5647	-3.72848e-05	7.08097e-02
2023/11/16	03:36:39	ok	ok	173.9300	10.077	0.004503	19.25	55.219	9.114	56962380.377500	6	178.5136	-9.97121e-04	1.86900e-02
2023/11/16	03:41:39	ok	ok	173.9320	10.071	0.004503	19.43	55.058	9.180	54835284.417588	7	182.5217	-6.73734e-05	7.20286e-02
2023/11/16	03:46:39	ok	ok	173.9240	10.070	0.004503	19.57	54.925	9.234	53188885.323035	7	174.1464	3.33146e-05	3.33517e-04
2023/11/16	03:51:39	ok	ok	173.9360	10.067	0.004503	19.67	54.697	9.250	52456218.446328	7	182.0519	-6.86166e-05	5.32775e-02
2023/11/16	03:56:39	ok	ok	173.9120	10.061	0.004503	19.71	54.824	9.293	51978592.934623	4	221.8583	-2.20986e-03	5.60840e-03
2023/11/16	04:01:39	ok	ok	173.8740	10.058	0.004503	19.72	54.716	9.283	51725408.224405	9	183.5554	-4.78545e-05	6.16930e-02
2023/11/16	04:06:39	ok	ok	173.8520	10.057	0.004503	19.74	54.633	9.276	50030808.225686	6	182.8763	-8.91155e-04	4.46411e-02
2023/11/16	04:11:39	ok	ok	173.8440	10.058	0.004503	19.88	54.458	9.323	52652345.263077	6	196.3452	-1.59962e-03	4.16268e-02
2023/11/16	04:16:39	ok	ok	173.8260	10.055	0.004503	19.96	54.348	9.351	51770537.713350	6	175.0096	-7.02232e-06	5.52372e-02
2023/11/16	04:21:39	ok	ok	173.8220	10.053	0.004503	20.09	54.202	9.396	51389105.281490	6	196.5475	-1.88064e-03	2.92713e-02
2023/11/16	04:26:39	ok	ok	173.8040	10.054	0.004503	20.19	54.116	9.436	52697348.653169	7	176.7859	-1.54498e-05	3.82649e-02
2023/11/16	04:31:39	ok	ok	173.7600	10.047	0.004503	20.22	54.014	9.434	51155046.592994	4	198.9641	-5.99938e-04	1.23394e-02
2023/11/16	04:36:39	ok	ok	173.7460	10.044	0.004503	20.28	53.901	9.445	51001985.407039	6	194.8879	-1.55976e-03	4.41759e-02
2023/11/16	04:41:39	ok	ok	173.7220	10.039	0.004503	20.36	53.892	9.491	50503747.454207	5	200.6640	-9.52625e-04	2.35669e-02
2023/11/16	04:46:39	ok	ok	173.6960	10.038	0.004503	20.39	53.808	9.491	51656292.606666	4	196.1664	-1.16379e-04	1.90124e-02
2023/11/16	04:51:39	ok	ok	173.6620	10.036	0.004503	20.42	53.704	9.489	50989576.888710	6	195.3737	-1.55746e-03	4.12114e-02
2023/11/16	04:56:39	ok	ok	173.5940	10.029	0.004503	20.32	53.851	9.460	53784583.025717	5	195.2316	-1.05068e-03	1.49336e-02
2023/11/16	05:01:39	ok	ok	173.5500	10.025	0.004503	20.25	53.864	9.423	51835257.100464	2	173.6095	1.38472e-04	3.47283e-16
2023/11/16	05:06:39	ok	ok	173.5000	10.020	0.004503	20.26	53.845	9.428	51275751.815662	6	191.7853	-1.46062e-03	3.96848e-02
2023/11/16	05:11:39	--	ok	173.4640	10.018	0.004503	20.22	53.924	9.418	51418179.688105	3	169.4402	1.19429e-04	3.82218e-04
2023/11/16	05:11:46	ok	ok	174.0140	10.074	0.004531	20.26	53.899	9.438	54492053.118197	9	173.9474	-4.00978e-05	6.85026e-02
2023/11/16	05:16:45	ok	ok	173.8860	10.065	0.004531	20.33	53.671	9.436	54713223.335044	2	174.5389	-1.61331e-05	6.20072e-16
2023/11/16	05:21:45	ok	ok	173.8640	10.060	0.004531	20.40	53.584	9.460	53395637.151094	4	173.9874	4.52978e-05	3.12658e-04
2023/11/16	05:26:45	ok	ok	173.8140	10.055	0.004531	20.44	53.480	9.464	52985549.293947	5	198.7678	-6.60599e-04	1.62336e-02
2023/11/16	05:31:45	ok	ok	173.7780	10.052	0.004531	20.46	53.451	9.467	55093851.832002	2	173.9467	3.88011e-05	7.39794e-16
2023/11/16	05:36:45	ok	ok	173.7360	10.046	0.004531	20.52	53.384	9.486	52010811.967119	5	175.1896	-2.37622e-04	4.19433e-03
2023/11/16	05:41:45	ok	ok	173.6860	10.039	0.004531	20.52	53.361	9.482	50234182.964744	4	193.9483	-1.02660e-03	1.99452e-02
2023/11/16	05:46:45	ok	ok	173.6620	10.037	0.004531	20.54	53.223	9.473	53261946.121864	7	178.0580	-3.93343e-05	4.17335e-02
2023/11/16	05:51:45	ok	ok	173.5900	10.032	0.004531	20.46	53.429	9.464	54707528.983564	4	188.3663	-1.96966e-03	1.29831e-02
2023/11/16	05:56:45	ok	ok	173.5500	10.030	0.004531	20.36	53.434	9.410	53441079.615897	2	174.0889	3.61047e-03	2.56323e-15
2023/11/16	06:01:45	--	ok	173.4800	10.020	0.004531	20.31	53.524	9.395	55819776.029412	5	197.3996	-8.67952e-05	9.56492e-03
2023/11/16	06:01:52	ok	ok	173.9920	10.075	0.004558	20.29	53.544	9.390	58561995.465442	6	195.1801	-1.39231e-03	4.10044e-02
2023/11/16	06:06:51	ok	ok	173.8720	10.064	0.004558	20.29	53.457	9.375	58394861.173076	6	187.2774	-1.32568e-03	4.26133e-02
2023/11/16	06:11:51	ok	ok	173.8280	10.058	0.004558	20.26	53.466	9.362	56219419.578866	3	182.2176	3.92878e-04	8.95805e-03
2023/11/16	06:16:51	ok	ok	173.7720	10.059	0.004558	20.25	53.465	9.353	54922304.668432	5	182.7726	-5.81357e-05	3.82417e-02
2023/11/16	06:21:51	ok	ok	173.7500	10.055	0.004558	20.35	53.336	9.384	59214231.979088	4	173.8956	3.67882e-05	1.70437e-04
2023/11/16	06:26:51	ok	ok	173.7060	10.047	0.004558	20.37	53.265	9.388	55191133.772690	6	207.1095	-1.25748e-03	8.92264e-03
2023/11/16	06:31:51	ok	ok	173.6600	10.043	0.004558	20.42	53.098	9.382	58266631.167611	6	173.6786	4.21238e-05	1.97369e-04
2023/11/16	06:36:51	ok	ok	173.6520	10.040	0.004558	20.49	53.086	9.417	55249408.413618	4	202.4543	-1.15818e-03	1.43103e-02
2023/11/16	06:41:51	ok	ok	173.5960	10.035	0.004558	20.47	53.008	9.396	57323209.001753	9	173.7787	3.46767e-05	4.34988e-04
2023/11/16	06:46:51	ok	ok	173.5720	10.034	0.004558	20.50	53.045	9.419	59024280.624420	6	173.7880	3.64479e-05	5.94668e-04
2023/11/16	06:51:51	ok	ok	173.5260	10.028	0.004558	20.54	52.976	9.429	59266487.471459	9	173.6765	3.83779e-05	3.74086e-04
2023/11/16	06:56:51	--	ok	173.4560	10.018	0.004558	20.35	53.140	9.350	57044498.197045	4	196.5416	-4.68300e-04	2.22825e-02
2023/11/16	06:56:58	ok	ok	174.0040	10.076	0.004587	20.37	53.135	9.365	60626304.435334	9	174.9391	-2.84468e-05	6.22726e-02
2023/11/16	07:01:57	ok	ok	173.8720	10.064	0.004587	20.29	53.242	9.337	57596486.413609	5	191.3621	-1.29915e-03	4.61375e-02
2023/11/16	07:06:57	ok	ok	173.7800	10.059	0.004587	20.23	53.181	9.296	57349255.885282	8	173.9996	3.55237e-05	4.25801e-04
2023/11/16	07:11:57	ok	ok	173.7520	10.053	0.004587	20.21	53.295	9.301	55932076.637585	4	193.4910	-1.22450e-03	2.92199e-02
2023/11/16	07:16:57	ok	ok	173.7140	10.052	0.004587	20.26	53.141	9.305	57229936.585612	4	174.1882	1.73211e-05	2.59291e-04
2023/11/16	07:21:57	ok	ok	173.6980	10.047	0.004587	20.35	52.999	9.325	54510927.242073	5	187.0060	-4.19619e-05	2.42208e-02
2023/11/16	07:26:57	ok	ok	173.6840	10.043	0.004587	20.36	52.906	9.317	56287234.470327	7	174.1609	-2.27581e-06	5.49316e-02
2023/11/16	07:31:57	ok	ok	173.6520	10.038	0.004587	20.40	52.911	9.341	57000229.007575	6	194.1776	-1.63490e-03	3.74247e-02
2023/11/16	07:36:57	ok	ok	173.6440	10.035	0.004587	20.46	52.821	9.356	56099934.943868	4	194.2738	-5.69237e-04	2.20852e-02
2023/11/16	07:41:57	ok	ok	173.5820	10.028	0.004587	20.43	52.883	9.351	55455004.992139	4	198.7297	-1.34322e-03	1.32648e-02
2023/11/16	07:46:57	ok	ok	173.5340	10.022	0.004587	20.43	52.796	9.336	56441937.301376	3	174.0581	9.63268e-07	2.70381e-04
2023/11/16	07:51:57	--	--	173.5000	10.019	0.004587	20.43	52.816	9.339	53739329.708038	4	207.9722	-2.59805e-03	1.52629e-02
2023/11/16	07:52:03	ok	ok	173.5300	10.014	0.004587	20.44	52.819	9.347	57626194.790015	8	171.7143	1.19946e-05	2.06817e-02
2023/11/16	07:57:03	--	ok	173.4240	10.004	0.004587	20.29	52.915	9.280	55188826.412817	4	189.6796	-5.17517e-04	3.50592e-02
2023/11/16	07:57:10	ok	ok	173.9980	10.066	0.004617	20.32	52.953	9.302	59355083.243288	7	174.2325	3.57838e-05	4.16821e-04
2023/11/16	08:02:09	ok	ok	173.8620	10.059	0.004617	20.31	52.963	9.297	55860153.383795	11	175.0191	-3.41834e-05	8.09742e-03
2023/11/16	08:07:09	ok	ok	173.7940	10.048	0.004617	20.22	52.940	9.246	51220927.090913	4	200.9702	-1.87235e-03	2.04943e-02
2023/11/16	08:12:09	ok	ok	173.7780	10.046	0.004617	20.31	52.821	9.272	52922011.614766	2	174.0019	1.43988e-04	1.15500e-16
2023/11/16	08:17:09	ok	ok	173.7220	10.043	0.004617	20.35	52.741	9.279	54094860.912333	5	173.9838	3.40881e-05	3.77709e-04
2023/11/16	08:22:09	ok	ok	173.6940	10.038	0.004617	20.42	52.631	9.299	52144667.167069	5	192.3937	-1.38782e-03	3.62656e-02
2023/11/16	08:27:09	ok	ok	173.6580	10.034	0.004617	20.42	52.610	9.295	52832025.642733	5	185.8347	-3.23687e-04	3.83783e-02
2023/11/16	08:32:09	ok	ok	173.6220	10.027	0.004617	20.44	52.647	9.316	51527794.765202	5	203.8261	-1.37247e-03	2.44463e-02
2023/11/16	08:37:09	ok	ok	173.5740	10.023	0.004617	20.47	52.564	9.318	54578048.935855	7	173.7613	3.78113e-05	3.68304e-04
2023/11/16	08:42:09	ok	ok	173.5460	10.016	0.004617	20.44	52.505	9.291	53243575.548127	4	205.9264	-1.29960e-03	2.09706e-02
2023/11/16	08:47:09	--	--	173.5160	10.013	0.004617	20.49	52.491	9.312	51960482.952919	4	199.3944	-1.42795e-03	2.32356e-02
2023/11/16	08:47:15	ok	ok	173.5200	10.013	0.004617	20.52	52.517	9.332	55268919.307718	4	174.8755	-8.63829e-05	1.49025e-03
2023/11/16	08:52:15	--	ok	173.4520	10.009	0.004617	20.42	52.599	9.293	53991057.002026	3	173.3946	5.31316e-05	2.14657e-04
2023/11/16	08:52:22	ok	ok	174.0080	10.071	0.004646	20.47	52.564	9.318	54646872.669002	3	177.3326	-1.99041e-04	4.10600e-03
2023/11/16	08:57:21	ok	ok	173.8520	10.058	0.004646	20.37	52.668	9.282	53350947.180396	2	173.6813	-8.65274e-04	1.55245e-15
2023/11/16	09:02:21	ok	ok	173.7960	10.052	0.004646	20.32	52.705	9.259	55095753.954974	5	197.8974	-1.26353e-03	2.14968e-02
2023/11/16	09:07:21	ok	ok	173.7360	10.049	0.004646	20.25	52.728	9.224	51865933.170574	7	175.2505	-6.16194e-04	1.96621e-02
2023/11/16	09:12:21	ok	ok	173.7120	10.043	0.004646	20.36	52.569	9.258	50013879.320728	8	166.9884	-2.65471e-05	8.02288e-02
2023/11/16	09:17:21	ok	ok	173.6940	10.038	0.004646	20.42	52.535	9.282	50545854.109459	4	187.5684	-2.35952e-04	3.18888e-02
2023/11/16	09:22:21	ok	ok	173.6660	10.037	0.004646	20.47	52.490	9.304	52057472.139155	4	195.2213	-5.60736e-04	2.34914e-02
2023/11/16	09:27:21	ok	ok	173.6260	10.033	0.004646	20.50	52.462	9.315	50080753.232254	8	178.9679	-2.30763e-05	4.15437e-02
2023/11/16	09:32:21	--	--	173.5880	10.029	0.004646	20.54	52.435	9.332	53414749.048881	7	182.3407	-8.56837e-04	4.54942e-02
2023/11/16	09:32:27	ok	ok	173.6000	10.027	0.004646	20.50	52.407	9.306	54067582.424163	9	173.8090	3.74068e-05	2.89304e-04
2023/11/16	09:37:27	--	--	173.5540	10.022	0.004646	20.54	52.399	9.326	48496598.806937	4	197.4716	-1.12846e-03	2.19610e-02
2023/11/16	09:37:33	ok	ok	173.5660	10.020	0.004646	20.54	52.358	9.319	54873947.018350	2	174.4133	-3.85744e-05	1.22488e-15
2023/11/16	09:42:33	ok	ok	173.5340	10.018	0.004646	20.56	52.416	9.338	47935412.803464	8	175.5990	-1.80253e-05	1.64751e-02
2023/11/16	09:47:33	--	--	173.4900	10.010	0.004646	20.56	52.404	9.336	50412352.967026	2	177.2557	-1.12083e-03	2.74463e-15
2023/11/16	09:47:39	--	ok	173.4980	10.008	0.004646	20.53	52.412	9.321	50913887.272374	4	210.4574	-1.25830e-03	2.46601e-02
2023/11/16	09:47:46	ok	ok	173.9340	10.058	0.004672	20.53	52.377	9.315	54927928.432189	5	174.4678	1.93496e-05	7.93854e-04
2023/11/16	09:52:46	ok	ok	173.8740	10.057	0.004672	20.56	52.445	9.343	50362255.257021	3	205.7056	-1.09349e-03	3.09830e-02
2023/11/16	09:57:46	ok	ok	173.8460	10.050	0.004672	20.63	52.370	9.369	49032597.194495	5	179.3567	-4.77098e-04	1.06161e-02
2023/11/16	10:02:46	ok	ok	173.7860	10.045	0.004672	20.63	52.338	9.363	47351751.062304	8	180.4335	-4.20982e-05	4.97528e-02
2023/11/16	10:07:46	ok	ok	173.7560	10.042	0.004672	20.64	52.340	9.371	49727138.259404	9	178.6817	-7.06808e-04	4.54682e-02
2023/11/16	10:12:46	ok	ok	173.6920	10.033	0.004672	20.52	52.508	9.331	48524921.540415	4	196.4517	-4.24431e-04	1.91443e-02
2023/11/16	10:17:46	ok	ok	173.6360	10.029	0.004672	20.46	52.596	9.316	50333629.956078	3	173.5262	6.27032e-05	4.15421e-04
2023/11/16	10:22:46	ok	ok	173.6100	10.027	0.004672	20.53	52.467	9.331	47897991.735049	6	191.0109	-1.44180e-03	2.60366e-02
2023/11/16	10:27:46	ok	ok	173.5800	10.025	0.004672	20.60	52.334	9.348	49481766.868245	2	176.4976	8.49375e-05	4.23608e-15
2023/11/16	10:32:46	ok	ok	173.5500	10.017	0.004672	20.60	52.345	9.350	49275473.186564	2	174.2297	-1.59681e-04	3.46046e-16
2023/11/16	10:37:46	ok	ok	173.5440	10.016	0.004672	20.69	52.316	9.390	47552158.784478	2	174.0345	5.26954e-06	4.36532e-15
2023/11/16	10:42:46	--	ok	173.4940	10.015	0.004672	20.69	52.335	9.393	49928979.689399	6	187.4514	-2.92180e-05	2.91272e-02
2023/11/16	10:42:53	ok	ok	174.0200	10.067	0.004699	20.73	52.352	9.420	52412367.217405	8	174.8899	-6.03203e-04	2.00894e-02
2023/11/16	10:47:52	ok	ok	173.8880	10.058	0.004699	20.73	52.267	9.404	51976007.767501	3	174.3472	1.71636e-05	6.07349e-05
2023/11/16	10:52:52	ok	ok	173.8320	10.049	0.004699	20.72	52.395	9.420	50938133.684140	7	174.0414	3.70961e-05	2.50712e-04
2023/11/16	10:57:52	ok	ok	173.8200	10.047	0.004699	20.79	52.317	9.444	48316848.102308	2	173.8425	5.09319e-05	4.76655e-16
2023/11/16	11:02:52	ok	ok	173.7720	10.040	0.004699	20.79	52.329	9.446	46963458.005810	2	191.6509	-2.08243e-03	1.54829e-15
2023/11/16	11:07:52	ok	ok	173.7180	10.036	0.004699	20.80	52.320	9.453	50365062.434167	5	203.2794	-1.37391e-03	2.45280e-02
2023/11/16	11:12:52	ok	ok	173.6960	10.034	0.004699	20.79	52.285	9.438	51129592.958568	2	173.9267	-1.93685e-05	1.18966e-15
2023/11/16	11:17:52	ok	ok	173.6600	10.028	0.004699	20.84	52.261	9.465	51008211.798347	4	174.0167	2.82086e-05	6.19167e-04
2023/11/16	11:22:52	ok	ok	173.6180	10.025	0.004699	20.84	52.239	9.461	50958686.146261	9	171.0360	-1.81712e-05	6.33670e-02
2023/11/16	11:27:52	ok	ok	173.5840	10.020	0.004699	20.83	52.193	9.445	50057341.359937	4	192.1575	-6.62415e-05	2.21697e-02
2023/11/16	11:32:52	ok	ok	173.5420	10.016	0.004699	20.89	52.235	9.483	51421489.516346	4	202.3738	-1.68203e-03	9.55762e-03
2023/11/16	11:37:52	ok	ok	173.5220	10.012	0.004699	20.94	52.253	9.518	50662799.912019	4	192.8835	-1.17470e-03	1.28622e-02
2023/11/16	11:42:52	--	ok	173.4700	10.008	0.004699	20.93	52.210	9.502	51983923.762774	6	195.8061	-1.68320e-03	4.19440e-02
2023/11/16	11:42:59	ok	ok	174.0200	10.064	0.004726	20.96	52.215	9.519	53651224.740271	5	202.6005	-1.50269e-03	2.30347e-02
2023/11/16	11:47:58	ok	ok	173.8840	10.053	0.004726	20.93	52.239	9.508	53609669.222259	11	173.2821	1.26913e-04	5.21144e-03
2023/11/16	11:52:58	ok	ok	173.8400	10.049	0.004726	20.97	52.171	9.519	51863575.316432	4	187.2979	-1.69251e-03	6.00173e-03
2023/11/16	11:57:58	ok	ok	173.8000	10.044	0.004726	21.01	52.146	9.538	54067583.041435	4	184.3056	-1.47056e-03	1.28981e-02
2023/11/16	12:02:58	ok	ok	173.7580	10.038	0.004726	21.06	52.119	9.557	53211745.357114	5	191.7689	-6.27736e-05	1.90612e-02
2023/11/16	12:07:58	ok	ok	173.7080	10.034	0.004726	21.06	52.064	9.547	52378166.008464	5	184.8767	-6.39565e-05	3.56031e-02
2023/11/16	12:12:58	ok	ok	173.6880	10.029	0.004726	21.07	52.132	9.566	55315014.437807	8	179.0284	-7.95416e-04	4.38447e-02
2023/11/16	12:17:58	ok	ok	173.6440	10.025	0.004726	21.14	52.055	9.592	54063458.348297	3	166.0981	1.54120e-03	5.10269e-04
2023/11/16	12:22:58	ok	ok	173.6020	10.018	0.004726	21.11	52.139	9.593	52792033.941169	6	173.4220	1.05366e-05	4.25551e-03
2023/11/16	12:27:58	ok	ok	173.5620	10.017	0.004726	21.14	52.132	9.607	52157320.826193	2	188.8652	-2.14642e-03	7.67335e-16
2023/11/16	12:32:58	ok	ok	173.5460	10.014	0.004726	21.18	52.052	9.615	52627847.273846	4	205.9065	-1.50093e-03	1.67085e-02
2023/11/16	12:37:58	ok	ok	173.5320	10.009	0.004726	21.21	52.078	9.637	50686920.279047	7	175.0655	-5.62504e-04	2.14569e-02
2023/11/16	12:42:58	--	ok	173.4660	10.003	0.004726	21.18	52.105	9.625	53756383.760026	2	173.4501	-1.65138e-05	2.59087e-16
2023/11/16	12:43:05	ok	ok	173.9920	10.060	0.004754	21.23	52.088	9.646	55690191.349689	10	171.5660	-2.24620e-05	7.69451e-02
2023/11/16	12:48:04	ok	ok	173.8900	10.051	0.004754	21.23	52.079	9.644	53462366.385801	10	168.5194	-3.83612e-05	7.36156e-02
2023/11/16	12:53:04	ok	ok	173.8380	10.047	0.004754	21.27	52.041	9.661	54747846.560001	3	171.9969	-9.09775e-04	5.34975e-03
2023/11/16	12:58:04	ok	ok	173.7740	10.041	0.004754	21.30	52.056	9.680	58121540.108775	2	173.7383	6.30554e-05	7.75972e-16
2023/11/16	13:03:04	ok	ok	173.7460	10.036	0.004754	21.31	52.024	9.682	52951284.883204	5	195.5883	-1.17322e-03	2.63836e-02
2023/11/16	13:08:04	ok	ok	173.6980	10.029	0.004754	21.37	51.991	9.707	51672460.738376	8	178.9756	-1.71767e-05	4.11267e-02
2023/11/16	13:13:04	ok	ok	173.6500	10.023	0.004754	21.38	52.024	9.721	55410135.561712	4	173.6976	6.21588e-05	4.63876e-04
2023/11/16	13:18:04	ok	ok	173.6140	10.021	0.004754	21.41	52.052	9.743	55462105.643125	4	195.9459	-3.64185e-04	1.94690e-02
2023/11/16	13:23:04	ok	ok	173.5900	10.015	0.004754	21.45	52.001	9.757	52668760.900066	3	202.3095	-1.46803e-03	2.14596e-03
2023/11/16	13:28:04	ok	ok	173.5380	10.012	0.004754	21.47	51.960	9.757	56007849.485324	4	192.5157	-3.21596e-04	2.57593e-02
2023/11/16	13:33:04	ok	ok	173.5040	10.009	0.004754	21.52	51.958	9.788	56842984.401920	4	173.7688	3.61974e-05	7.92741e-04
2023/11/16	13:38:04	--	ok	173.4580	10.003	0.004754	21.51	51.978	9.785	53363748.965854	4	199.8978	-1.38990e-03	1.57853e-02
2023/11/16	13:38:10	ok	ok	174.0220	10.057	0.004783	21.51	51.955	9.780	56768568.260705	8	177.1192	-6.11131e-04	3.68812e-02
2023/11/16	13:43:10	ok	ok	173.8640	10.053	0.004783	21.54	51.908	9.788	56739086.453625	7	174.0696	3.85232e-05	5.15114e-04
2023/11/16	13:48:10	ok	ok	173.8120	10.045	0.004783	21.48	52.096	9.790	57317398.949560	5	186.2104	-1.29836e-03	3.28697e-02
2023/11/16	13:53:10	ok	ok	173.7500	10.038	0.004783	21.40	52.212	9.765	60684673.594745	3	173.9658	4.24902e-05	3.71972e-04
2023/11/16	13:58:10	ok	ok	173.7000	10.034	0.004783	21.41	52.226	9.775	55484974.367904	2	174.1322	3.22410e-06	1.09491e-15
2023/11/16	14:03:10	ok	ok	173.7140	10.033	0.004783	21.50	52.064	9.793	53292771.287261	6	187.7080	-1.27658e-03	4.36850e-02
2023/11/16	14:08:10	ok	ok	173.6640	10.025	0.004783	21.51	52.087	9.805	53836319.465305	3	167.7449	1.37788e-03	8.67497e-04
2023/11/16	14:13:10	ok	ok	173.6280	10.016	0.004783	21.61	52.036	9.853	53268239.964155	5	173.7378	5.17462e-05	5.13831e-04
2023/11/16	14:18:10	ok	ok	173.5940	10.016	0.004783	21.61	51.969	9.840	54265758.842847	5	197.4460	-9.57567e-04	4.13505e-02
2023/11/16	14:23:10	ok	ok	173.5520	10.012	0.004783	21.64	51.965	9.856	54093928.676258	3	164.0506	1.69495e-03	2.85518e-03
2023/11/16	14:28:10	ok	ok	173.5040	10.007	0.004783	21.67	51.958	9.870	53134834.977044	4	208.0409	-9.03718e-04	2.96231e-02
2023/11/16	14:33:10	--	ok	173.4620	10.004	0.004783	21.67	52.001	9.878	56049059.716764	3	164.3472	1.58373e-03	2.35615e-03
2023/11/16	14:33:16	ok	ok	174.0020	10.055	0.004812	21.71	51.974	9.897	59547724.722135	2	173.9681	5.95958e-05	6.22106e-16
2023/11/16	14:38:16	ok	ok	173.8720	10.046	0.004812	21.72	51.987	9.908	56081760.600406	9	174.0640	-3.33372e-04	6.50236e-02
2023/11/16	14:43:16	ok	ok	173.8040	10.037	0.004812	21.71	51.963	9.895	56507573.876847	3	167.9086	1.29927e-03	9.19197e-03
2023/11/16	14:48:16	ok	ok	173.7600	10.035	0.004812	21.74	51.946	9.909	56755600.797289	7	173.9161	3.74366e-05	5.47491e-04
2023/11/16	14:53:16	ok	ok	173.6900	10.025	0.004812	21.78	51.931	9.929	57679017.459762	6	173.7556	3.89251e-05	5.09868e-04
2023/11/16	14:58:16	ok	ok	173.6420	10.015	0.004812	21.80	51.945	9.941	56576027.688869	5	193.5513	-1.05387e-03	2.25034e-02
2023/11/16	15:03:16	ok	ok	173.5900	10.013	0.004812	21.81	51.901	9.940	57683134.892554	5	180.0544	-2.36227e-04	3.32031e-03
2023/11/16	15:08:16	ok	ok	173.5700	10.007	0.004812	21.81	51.978	9.955	55783539.728115	5	203.5690	-1.36461e-03	3.29553e-02
2023/11/16	15:13:16	ok	ok	173.5060	10.001	0.004812	21.84	51.917	9.960	58367758.416838	4	182.7076	-4.79691e-04	7.03489e-03
2023/11/16	15:18:16	--	ok	173.4820	9.998	0.004812	21.88	51.923	9.984	54105779.578095	2	175.2418	1.26286e-05	1.03850e-15
2023/11/16	15:18:23	ok	ok	173.9880	10.053	0.00484	21.87	51.878	9.968	58698162.846513	4	174.1490	4.56093e-05	2.41352e-04
2023/11/16	15:23:22	ok	ok	173.8640	10.044	0.00484	21.89	51.891	9.987	57990678.778698	3	174.0943	3.99347e-05	4.95242e-04
2023/11/16	15:28:22	ok	ok	173.7560	10.030	0.00484	21.74	52.164	9.951	56206573.832440	4	173.8187	4.72028e-05	2.67881e-04
2023/11/16	15:33:22	ok	ok	173.7140	10.027	0.00484	21.68	52.189	9.922	57164736.331507	9	171.9829	-3.92420e-05	6.89671e-02
2023/11/16	15:38:22	ok	ok	173.6800	10.024	0.00484	21.71	52.160	9.933	54909723.442031	5	187.7690	-4.46376e-04	2.95710e-02
2023/11/16	15:43:22	ok	ok	173.6080	10.021	0.00484	21.80	51.977	9.947	57532919.186153	9	173.6016	4.11397e-05	4.99709e-04
2023/11/16	15:48:22	ok	ok	173.5820	10.015	0.00484	21.82	52.001	9.967	55624368.124989	6	173.6643	3.72998e-05	1.65423e-04
2023/11/16	15:53:22	ok	ok	173.5440	10.006	0.00484	21.85	51.963	9.977	57023196.829762	6	172.6246	1.07571e-03	1.01987e-02
2023/11/16	15:58:22	--	ok	173.4920	10.003	0.00484	21.88	51.987	9.997	54536088.543144	2	173.7314	6.29616e-04	4.90787e-16
2023/11/16	15:58:29	ok	ok	174.0260	10.059	0.004867	21.88	51.913	9.982	56261323.906451	7	176.5223	-8.62042e-04	1.69497e-02
2023/11/16	16:03:28	ok	ok	173.8600	10.046	0.004867	21.87	51.887	9.970	55224273.565032	7	173.8236	4.15148e-05	4.63046e-04
2023/11/16	16:08:28	ok	ok	173.8080	10.038	0.004867	21.85	51.940	9.972	56031734.122359	6	173.9495	3.63951e-05	2.98845e-04
2023/11/16	16:13:28	ok	ok	173.7760	10.032	0.004867	21.92	51.864	9.997	54434829.953487	5	193.3292	-1.55218e-03	4.75139e-02
2023/11/16	16:18:28	ok	ok	173.7140	10.024	0.004867	21.89	51.937	9.996	55665547.992860	6	201.2407	-1.45791e-03	1.90452e-02
2023/11/16	16:23:28	ok	ok	173.6720	10.021	0.004867	21.87	51.922	9.976	55087601.193832	6	202.7109	-2.27583e-03	3.14294e-02
2023/11/16	16:28:28	ok	ok	173.6360	10.016	0.004867	21.92	51.841	9.993	55115696.061199	9	176.6995	-2.81460e-05	4.94393e-02
2023/11/16	16:33:28	ok	ok	173.5840	10.010	0.004867	21.89	51.969	10.002	55466798.599127	2	174.0000	0.00000e+00	0.00000e+00
2023/11/16	16:38:28	ok	ok	173.5260	10.004	0.004867	21.92	51.951	10.014	56473346.340095	3	173.5314	4.97667e-05	2.99028e-16
2023/11/16	16:43:28	--	ok	173.4620	9.996	0.004867	21.78	52.061	9.954	57685100.648812	2	173.4444	5.01624e-05	1.63866e-16
2023/11/16	16:43:35	ok	ok	174.0040	10.055	0.004896	21.82	52.033	9.973	59651905.304774	12	173.2756	7.37513e-05	1.02010e-02
2023/11/16	16:48:34	ok	ok	173.8440	10.038	0.004896	21.71	52.171	9.935	56438875.429839	6	173.9145	3.83862e-05	2.21505e-04
2023/11/16	16:53:34	ok	ok	173.7900	10.034	0.004896	21.64	52.192	9.899	55100418.344199	4	205.3247	-1.77766e-03	6.64014e-03
2023/11/16	16:58:34	ok	ok	173.7600	10.030	0.004896	21.72	52.074	9.924	55459193.778068	5	203.6849	-1.58610e-03	3.31422e-02
2023/11/16	17:03:34	ok	ok	173.7040	10.026	0.004896	21.80	52.009	9.953	55849829.041951	2	173.9600	-1.16087e-04	8.16904e-16
2023/11/16	17:08:34	ok	ok	173.6840	10.021	0.004896	21.80	52.009	9.953	55045378.456696	5	203.1916	-2.20148e-03	2.78497e-02
2023/11/16	17:13:34	ok	ok	173.6300	10.013	0.004896	21.85	51.974	9.979	53495603.114283	5	186.5377	-6.88521e-05	3.41099e-02
2023/11/16	17:18:34	ok	ok	173.5780	10.008	0.004896	21.85	51.983	9.980	53664149.844778	2	173.6131	4.49239e-05	1.09206e-15
2023/11/16	17:23:34	ok	ok	173.5440	9.999	0.004896	21.85	51.908	9.966	53479021.119334	4	187.5091	-5.60016e-05	2.40630e-02
2023/11/16	17:28:34	ok	ok	173.5020	9.996	0.004896	21.88	51.936	9.987	54325009.799600	6	194.5679	-1.68310e-03	3.15580e-02
2023/11/16	17:33:34	--	ok	173.4620	9.992	0.004896	21.88	51.923	9.984	54582889.444210	3	199.6422	-1.02236e-03	1.62655e-03
2023/11/16	17:33:40	ok	ok	174.0180	10.049	0.004925	21.85	51.974	9.979	57861996.159278	5	194.1597	-1.23063e-03	2.68972e-02
2023/11/16	17:38:40	ok	ok	173.8820	10.041	0.004925	21.88	51.846	9.969	57470987.169295	4	173.6539	6.75231e-05	4.52211e-04
2023/11/16	17:43:40	ok	ok	173.8220	10.034	0.004925	21.91	51.826	9.982	55028147.007076	6	184.1338	-4.34152e-05	4.46613e-02
2023/11/16	17:48:40	ok	ok	173.7760	10.025	0.004925	21.87	51.933	9.978	56877584.323937	5	189.8351	-9.28906e-04	4.16856e-02
2023/11/16	17:53:40	ok	ok	173.6840	10.017	0.004925	21.77	52.027	9.940	54864830.761099	7	173.8727	3.74702e-05	3.09892e-04
2023/11/16	17:58:40	ok	ok	173.6400	10.014	0.004925	21.68	52.146	9.914	52878614.990080	4	202.9187	-1.31294e-03	2.15148e-02
2023/11/16	18:03:40	ok	ok	173.5920	10.006	0.004925	21.67	52.120	9.901	55269562.601107	9	171.5259	-4.05676e-05	6.93212e-02
2023/11/16	18:08:40	ok	ok	173.5680	10.003	0.004925	21.74	52.001	9.920	52744395.063070	5	181.6255	-1.39394e-03	1.59569e-02
2023/11/16	18:13:40	ok	ok	173.5140	9.999	0.004925	21.81	51.923	9.944	54999811.918416	2	173.6000	0.00000e+00	8.18598e-16
2023/11/16	18:18:40	--	ok	173.4780	9.992	0.004925	21.80	51.890	9.930	54233085.652606	6	172.7028	-2.51335e-05	6.37637e-02
2023/11/16	18:18:47	ok	ok	174.0300	10.051	0.004953	21.81	51.968	9.953	56436116.255242	5	190.9506	-9.51205e-04	2.11101e-02
2023/11/16	18:23:46	ok	ok	173.9180	10.044	0.004953	21.84	51.873	9.952	56049982.308161	2	173.6708	8.49454e-05	9.32964e-16
2023/11/16	18:28:46	ok	ok	173.8420	10.034	0.004953	21.82	51.859	9.940	53727775.563626	4	199.5242	-7.27265e-04	2.83941e-02
2023/11/16	18:33:46	ok	ok	173.7900	10.030	0.004953	21.87	51.899	9.972	58502760.654615	3	173.9863	2.95707e-05	4.08420e-06
2023/11/16	18:38:46	ok	ok	173.7560	10.026	0.004953	21.88	51.901	9.980	52928370.969778	8	176.3639	-1.03754e-03	2.44486e-02
2023/11/16	18:43:46	ok	ok	173.7060	10.020	0.004953	21.87	51.867	9.966	52992637.468369	4	202.8100	-8.67738e-04	3.29708e-02
2023/11/16	18:48:46	ok	ok	173.6520	10.014	0.004953	21.85	51.876	9.960	58971522.318409	2	173.5383	6.29620e-05	6.55111e-16
2023/11/16	18:53:46	ok	ok	173.6200	10.007	0.004953	21.88	51.858	9.972	54211832.074130	3	208.4562	-1.73825e-03	1.22477e-03
2023/11/16	18:58:46	ok	ok	173.5680	10.004	0.004953	21.75	52.079	9.942	50902337.526704	2	175.1111	-1.27864e-04	5.73841e-16
2023/11/16	19:03:46	--	ok	173.4880	9.997	0.004953	21.68	52.047	9.895	52194718.154485	4	186.3687	-8.81343e-04	1.66899e-02
2023/11/16	19:03:53	ok	ok	174.0020	10.051	0.00498	21.67	52.088	9.895	52294099.019567	5	180.2597	-5.53704e-04	4.19924e-03
2023/11/16	19:08:52	ok	ok	173.8580	10.043	0.00498	21.64	52.107	9.883	51323653.260597	2	174.5389	-1.60972e-05	6.20072e-16
2023/11/16	19:13:52	ok	ok	173.8840	10.042	0.00498	21.74	51.958	9.911	52723545.771235	2	173.7158	7.03459e-05	4.90831e-16
2023/11/16	19:18:52	ok	ok	173.8360	10.034	0.00498	21.85	51.855	9.956	51098450.104437	4	188.1476	-4.60241e-05	1.81889e-02
2023/11/16	19:23:52	ok	ok	173.7960	10.027	0.00498	21.85	51.841	9.953	50181059.438301	4	197.1860	-1.34757e-03	3.07455e-02
2023/11/16	19:28:52	ok	ok	173.7500	10.022	0.00498	21.85	51.804	9.946	51529830.706443	4	173.5690	6.90086e-05	4.23200e-04
2023/11/16	19:33:52	ok	ok	173.7240	10.020	0.00498	21.92	51.759	9.977	50367041.218876	9	170.3245	-5.87531e-06	5.62849e-02
2023/11/16	19:38:52	ok	ok	173.6680	10.011	0.00498	21.88	51.752	9.951	50358193.515705	3	179.3604	-1.35780e-03	1.00117e-03
2023/11/16	19:43:52	ok	ok	173.6380	10.008	0.00498	21.95	51.763	9.995	53728300.454466	7	173.8309	3.95957e-05	5.81596e-04
2023/11/16	19:48:52	ok	ok	173.5680	9.999	0.00498	21.89	51.717	9.954	51921594.284934	4	173.4468	8.30244e-05	3.84564e-04
2023/11/16	19:53:52	ok	ok	173.5560	10.001	0.00498	21.95	51.713	9.985	51770578.795410	2	172.2393	-2.79335e-04	2.33364e-16
2023/11/16	19:58:52	ok	ok	173.5360	9.993	0.00498	21.98	51.661	9.990	48046039.209018	5	186.6405	-5.47923e-05	3.47043e-02
2023/11/16	20:03:52	--	ok	173.4300	9.985	0.00498	21.82	51.894	9.947	54142071.893849	2	172.7533	1.35831e-04	6.08953e-15
2023/11/16	20:03:59	ok	ok	174.0580	10.051	0.005011	21.84	51.885	9.954	52051048.251909	3	182.3068	-7.07209e-04	6.78752e-03
2023/11/16	20:08:58	ok	ok	173.9020	10.035	0.005011	21.72	51.933	9.897	51194422.635165	4	187.9239	-6.75548e-04	1.42525e-02
2023/11/16	20:13:58	ok	ok	173.8500	10.030	0.005011	21.68	51.928	9.872	49786386.394169	3	174.6184	-2.85985e-05	4.23251e-04
2023/11/16	20:18:58	ok	ok	173.8260	10.028	0.005011	21.78	51.830	9.910	49987368.297842	10	177.0550	-2.99656e-05	5.87078e-02
2023/11/16	20:23:58	ok	ok	173.7560	10.019	0.005011	21.80	51.798	9.913	48422521.782022	6	190.2885	-7.41630e-05	4.00709e-02
2023/11/16	20:28:58	ok	ok	173.7360	10.016	0.005011	21.80	51.763	9.906	50699626.822999	4	191.5012	-1.05138e-03	2.35362e-02
2023/11/16	20:33:58	ok	ok	173.6860	10.010	0.005011	21.84	51.675	9.914	52428846.970760	3	174.2121	-1.23370e-06	3.30925e-04
2023/11/16	20:38:58	ok	ok	173.6480	10.007	0.005011	21.84	51.675	9.914	50471373.932611	7	187.2009	-3.61698e-04	5.07667e-02
2023/11/16	20:43:58	ok	ok	173.6180	10.000	0.005011	21.85	51.688	9.924	52959369.688168	9	173.9022	-3.24397e-04	5.83647e-02
2023/11/16	20:48:58	ok	ok	173.5740	9.994	0.005011	21.87	51.644	9.923	48000832.112574	6	173.4594	-3.86482e-05	6.93264e-02
2023/11/16	20:53:58	ok	ok	173.5500	9.992	0.005011	21.92	51.557	9.938	49977077.488650	8	179.2031	-7.59068e-04	4.67159e-02
2023/11/16	20:58:58	ok	ok	173.5180	9.986	0.005011	21.91	51.626	9.944	49368213.805562	5	208.7450	-4.01704e-04	1.23749e-02
2023/11/16	21:03:58	--	ok	173.4780	9.985	0.005011	21.91	51.661	9.951	52241735.928548	4	193.8319	-3.65340e-04	2.27653e-02
2023/11/16	21:04:05	ok	ok	174.0220	10.043	0.005039	21.94	51.653	9.966	58949928.426529	8	174.4595	3.46369e-05	8.23128e-04
2023/11/16	21:09:04	ok	ok	173.8620	10.027	0.005039	21.82	51.754	9.920	50660390.606587	8	174.1829	3.72678e-05	5.55559e-04
2023/11/16	21:14:04	ok	ok	173.8260	10.019	0.005039	21.75	51.839	9.896	47016675.663776	5	193.1614	-1.58217e-04	1.78373e-02
2023/11/16	21:19:04	ok	ok	173.7660	10.014	0.005039	21.74	51.859	9.892	46328919.902117	7	169.0991	-1.47552e-05	7.17145e-02
2023/11/16	21:24:04	--	--	173.7020	10.010	0.005039	21.67	51.891	9.857	46521954.007159	3	201.5242	-1.26222e-03	3.83574e-03
2023/11/16	21:24:10	ok	ok	173.7260	10.009	0.005039	21.71	51.878	9.879	52007460.791960	2	173.8006	5.09696e-05	4.17083e-15
2023/11/16	21:29:10	ok	ok	173.6580	10.008	0.005039	21.68	51.862	9.860	46935107.381543	8	180.2527	-9.15659e-04	4.84242e-02
2023/11/16	21:34:10	ok	ok	173.6200	10.004	0.005039	21.75	51.757	9.881	46625111.336657	5	196.1154	-1.33204e-03	2.03097e-02
2023/11/16	21:39:10	ok	ok	173.6060	10.002	0.005039	21.82	51.592	9.889	49751623.831957	9	180.1812	-1.20373e-03	4.57098e-02
2023/11/16	21:44:10	ok	ok	173.5740	9.994	0.005039	21.87	51.621	9.919	50333985.205345	5	184.3779	-8.81023e-04	1.24994e-02
2023/11/16	21:49:10	ok	ok	173.5280	9.991	0.005039	21.88	51.528	9.908	47665124.439836	9	178.7053	-3.70619e-05	3.67607e-02
2023/11/16	21:54:10	--	ok	173.4920	9.990	0.005039	21.91	51.484	9.917	49989505.243997	9	179.6217	-4.64229e-05	4.55348e-02
2023/11/16	21:54:17	ok	ok	174.0520	10.047	0.005066	21.94	51.502	9.937	51817777.087553	5	202.0372	-1.32159e-03	2.07030e-02
2023/11/16	21:59:16	--	--	173.9160	10.037	0.005066	21.89	51.507	9.913	47741178.555405	7	166.2854	-1.76086e-05	8.27272e-02
2023/11/16	21:59:22	ok	ok	173.9220	10.035	0.005066	21.92	51.487	9.925	55332460.922463	3	173.9197	5.97205e-05	6.49762e-04
2023/11/16	22:04:22	ok	ok	173.8520	10.035	0.005066	21.91	51.521	9.924	55424923.133716	2	173.8200	5.81435e-05	1.63512e-16
2023/11/16	22:09:22	ok	ok	173.7980	10.024	0.005066	21.91	51.461	9.912	52142653.298884	4	192.7224	-1.17483e-03	2.74880e-02
2023/11/16	22:14:22	--	--	173.7620	10.019	0.005066	21.94	51.455	9.928	54007688.299022	9	171.3952	-1.58122e-05	5.34019e-02
2023/11/16	22:14:28	ok	ok	173.8000	10.021	0.005066	21.99	51.450	9.959	51506789.220462	3	183.6649	-4.38879e-04	3.92611e-03
2023/11/16	22:19:28	ok	ok	173.7140	10.015	0.005066	21.96	51.400	9.932	51803835.681761	4	185.0306	-5.11319e-04	1.09674e-02
2023/11/16	22:24:28	ok	ok	173.6580	10.009	0.005066	21.80	51.667	9.888	51783999.471868	4	208.9320	-2.11270e-03	9.22555e-03
2023/11/16	22:29:28	ok	ok	173.5760	10.003	0.005066	21.68	51.734	9.835	50385543.453589	5	186.2679	-4.90773e-05	3.53753e-02
2023/11/16	22:34:28	ok	ok	173.5340	9.997	0.005066	21.67	51.791	9.838	52734131.400763	6	191.0751	-6.64738e-05	3.45970e-02
2023/11/16	22:39:28	ok	ok	173.5280	9.997	0.005066	21.74	51.626	9.848	53744556.927499	5	185.8965	-6.77207e-05	4.85777e-02
2023/11/16	22:44:28	--	ok	173.4980	9.996	0.005066	21.82	51.556	9.882	56240073.365726	5	173.5945	3.79678e-05	3.78110e-04
2023/11/16	22:44:35	ok	ok	174.0140	10.052	0.005093	21.89	51.484	9.909	55250754.841264	13	174.7997	1.40610e-05	1.13330e-02
2023/11/16	22:49:34	--	--	173.9040	10.038	0.005093	21.87	51.514	9.898	52928347.013098	7	174.0207	-1.51567e-04	6.03079e-02
2023/11/16	22:49:40	ok	ok	173.9140	10.035	0.005093	21.84	51.547	9.889	52447308.688645	6	189.7684	-1.46986e-03	3.31298e-02
2023/11/16	22:54:40	ok	ok	173.8640	10.032	0.005093	21.88	51.482	9.899	51435374.620318	8	167.0477	-1.00952e-05	8.18261e-02
2023/11/16	22:59:40	ok	ok	173.8160	10.032	0.005093	21.85	51.537	9.895	51277069.776449	5	187.1276	-7.33592e-05	3.08644e-02
2023/11/16	23:04:40	ok	ok	173.7420	10.025	0.005093	21.85	51.537	9.895	52335809.898395	6	173.8830	3.65671e-05	3.88838e-04
2023/11/16	23:09:40	ok	ok	173.7180	10.021	0.005093	21.85	51.464	9.881	50549651.814201	5	197.8977	-1.18779e-03	1.93471e-02
2023/11/16	23:14:40	ok	ok	173.6880	10.021	0.005093	21.88	51.516	9.906	50249446.268928	5	194.2413	-1.82502e-04	2.49462e-02
2023/11/16	23:19:40	ok	ok	173.6300	10.011	0.005093	21.85	51.478	9.883	51248794.360047	4	197.2471	-1.43270e-03	3.56062e-02
2023/11/16	23:24:40	ok	ok	173.5760	10.007	0.005093	21.87	51.479	9.891	52460078.841183	8	173.7704	3.78208e-05	8.88802e-04
2023/11/16	23:29:40	ok	ok	173.5500	10.007	0.005093	21.78	51.688	9.883	50203755.384275	7	187.6545	-1.04356e-04	5.38297e-02
2023/11/16	23:34:40	--	ok	173.4640	10.002	0.005093	21.70	51.841	9.865	52088469.092112	11	174.7034	-7.62744e-05	8.67581e-03
2023/11/16	23:34:47	ok	ok	174.0560	10.064	0.005121	21.72	51.812	9.874	51269721.926610	5	176.9307	-1.38342e-03	7.01876e-03
2023/11/16	23:39:46	ok	ok	173.8840	10.053	0.005121	21.57	51.890	9.800	52976467.883903	5	194.8635	-1.29505e-03	2.66530e-02
2023/11/16	23:44:46	ok	ok	173.8480	10.052	0.005121	21.67	51.731	9.827	53555195.367225	5	191.0157	-3.69057e-04	4.17680e-02
2023/11/16	23:49:46	ok	ok	173.7960	10.048	0.005121	21.67	51.626	9.807	53530607.707385	6	173.9767	3.71292e-05	4.93865e-04
2023/11/16	23:54:46	ok	ok	173.7580	10.043	0.005121	21.71	51.539	9.815	51382997.016860	6	192.8455	-1.49568e-03	4.05739e-02
2023/11/16	23:59:46	ok	ok	173.7660	10.046	0.005121	21.80	51.562	9.868	52356137.614504	6	186.6150	-4.03512e-05	2.32241e-02
2023/11/17	00:04:46	ok	ok	173.7120	10.041	0.005121	21.81	51.530	9.869	55282566.632395	5	185.4883	-3.57924e-05	3.28385e-02
2023/11/17	00:09:46	ok	ok	173.6600	10.035	0.005121	21.80	51.575	9.870	54206741.210909	6	198.4776	-1.70196e-03	4.14894e-02
2023/11/17	00:14:46	ok	ok	173.6240	10.030	0.005121	21.77	51.594	9.857	52564410.598265	7	184.2247	-4.72551e-05	2.96789e-02
2023/11/17	00:19:46	ok	ok	173.5780	10.023	0.005121	21.74	51.556	9.835	52007162.065146	5	203.2454	-1.32598e-03	2.56489e-02
2023/11/17	00:24:46	ok	ok	173.5620	10.021	0.005121	21.78	51.585	9.863	53766559.129401	4	196.8377	-1.03683e-03	1.40463e-02
2023/11/17	00:29:46	ok	ok	173.5200	10.015	0.005121	21.77	51.594	9.857	49664596.927017	2	176.5842	4.08515e-04	3.38384e-15
2023/11/17	00:34:46	--	ok	173.4720	10.016	0.005121	21.65	51.754	9.824	51356526.413151	5	185.7251	-3.38358e-05	3.55852e-02
2023/11/17	00:34:52	ok	ok	174.0300	10.074	0.005149	21.68	51.748	9.838	52698982.536592	6	188.1968	-4.04759e-05	2.91548e-02
2023/11/17	00:39:52	ok	ok	173.8840	10.065	0.005149	21.58	51.858	9.803	53155011.119967	8	168.6013	-1.92129e-05	7.72002e-02
2023/11/17	00:44:52	ok	ok	173.8160	10.057	0.005149	21.50	51.910	9.764	54322684.556267	4	185.3613	-4.87544e-05	2.69572e-02
2023/11/17	00:49:52	ok	ok	173.7880	10.055	0.005149	21.55	51.798	9.775	51992036.658291	4	190.1565	-1.01481e-03	2.32235e-02
2023/11/17	00:54:52	ok	ok	173.7480	10.052	0.005149	21.55	51.730	9.762	53379052.521960	7	173.9324	3.74430e-05	4.09872e-04
2023/11/17	00:59:52	ok	ok	173.7360	10.050	0.005149	21.67	51.685	9.818	50685636.532778	4	195.1091	1.49153e-04	7.72477e-03
2023/11/17	01:04:52	ok	ok	173.6880	10.046	0.005149	21.67	51.672	9.816	53333814.541105	8	173.8716	3.76459e-05	5.28647e-04
2023/11/17	01:09:52	ok	ok	173.6640	10.041	0.005149	21.68	51.583	9.806	52182177.958058	5	194.4298	-1.33133e-03	1.99030e-02
2023/11/17	01:14:52	ok	ok	173.6240	10.036	0.005149	21.71	51.575	9.822	53607042.824329	12	173.7143	7.70147e-05	7.87544e-03
2023/11/17	01:19:52	ok	ok	173.5860	10.030	0.005149	21.67	51.603	9.803	48460145.556035	9	171.1892	3.54708e-06	5.42798e-02
2023/11/17	01:24:52	ok	ok	173.5700	10.031	0.005149	21.72	51.542	9.823	51917255.197283	5	183.0005	-1.28752e-03	1.60570e-02
2023/11/17	01:29:52	ok	ok	173.5420	10.026	0.005149	21.74	51.580	9.839	50592381.779539	7	176.5737	7.21429e-04	3.64881e-02
2023/11/17	01:34:52	ok	ok	173.5040	10.020	0.005149	21.68	51.534	9.797	50915755.131356	5	192.1351	-3.84682e-04	2.90466e-02
2023/11/17	01:39:52	--	ok	173.4160	10.015	0.005149	21.54	51.772	9.762	51358354.336335	9	173.4876	-1.37549e-04	4.66644e-02
2023/11/17	01:39:59	ok	ok	174.0400	10.074	0.005181	21.55	51.821	9.779	52808697.811797	4	177.1465	-1.94758e-04	2.74161e-03
2023/11/17	01:44:58	ok	ok	173.9040	10.068	0.005181	21.50	51.780	9.740	51198575.271679	5	189.4881	-1.31457e-04	1.82494e-02
2023/11/17	01:49:58	ok	ok	173.8520	10.062	0.005181	21.47	51.841	9.735	50359416.511814	5	187.8870	-6.06369e-05	2.96815e-02
2023/11/17	01:54:58	ok	ok	173.8180	10.064	0.005181	21.45	51.772	9.714	50020969.039868	5	193.2672	-1.77870e-04	2.58456e-02
2023/11/17	01:59:58	ok	ok	173.8220	10.060	0.005181	21.55	51.621	9.741	47331247.118446	5	189.8451	-6.77018e-05	2.09541e-02
2023/11/17	02:04:58	ok	ok	173.7640	10.053	0.005181	21.55	51.553	9.728	49156777.625220	5	195.8740	-1.34624e-03	2.74967e-02
2023/11/17	02:09:58	ok	ok	173.7320	10.049	0.005181	21.55	51.565	9.731	50845055.934390	4	202.7184	-1.09668e-03	2.98954e-02
2023/11/17	02:14:58	ok	ok	173.7080	10.043	0.005181	21.58	51.521	9.739	47832907.774215	9	172.9051	-1.71330e-05	6.16610e-02
2023/11/17	02:19:58	ok	ok	173.6800	10.042	0.005181	21.60	51.560	9.755	51513065.322585	5	186.1067	-5.35389e-05	3.57953e-02
2023/11/17	02:24:58	ok	ok	173.6440	10.037	0.005181	21.60	51.487	9.742	50581048.133969	5	184.7130	-1.13885e-03	4.08654e-02
2023/11/17	02:29:58	ok	ok	173.6140	10.034	0.005181	21.60	51.534	9.750	49255767.356000	7	186.8999	-5.51144e-05	2.34515e-02
2023/11/17	02:34:58	ok	ok	173.5320	10.023	0.005181	21.42	51.652	9.675	47429952.969087	9	171.9455	-3.13854e-04	6.02069e-02
2023/11/17	02:39:58	--	ok	173.4940	10.021	0.005181	21.36	51.734	9.652	49860772.220076	2	153.8212	2.67410e-03	1.57868e-15
2023/11/17	02:40:05	ok	ok	174.0240	10.075	0.005207	21.41	51.717	9.680	52628534.797785	5	190.1634	-6.02106e-05	3.87282e-02
2023/11/17	02:45:04	ok	ok	173.9140	10.069	0.005207	21.31	51.704	9.622	47086852.304694	7	188.6416	-1.60372e-03	4.08372e-02
2023/11/17	02:50:04	ok	ok	173.8500	10.063	0.005207	21.27	51.748	9.607	48043368.380354	2	174.2333	-9.69509e-05	1.04451e-15
2023/11/17	02:55:04	ok	ok	173.8100	10.061	0.005207	21.36	51.580	9.623	47691734.541378	8	173.9883	3.88730e-05	4.30688e-04
2023/11/17	03:00:04	ok	ok	173.8160	10.057	0.005207	21.42	51.543	9.655	47879753.320051	9	173.1863	-6.02562e-05	6.98699e-02
2023/11/17	03:05:04	ok	ok	173.7720	10.051	0.005207	21.47	51.469	9.665	48018202.048131	6	173.9070	3.88592e-05	2.46331e-04
2023/11/17	03:10:04	ok	ok	173.7600	10.050	0.005207	21.44	51.501	9.656	46894808.803145	6	176.3490	-4.51188e-04	2.08958e-02
2023/11/17	03:15:04	ok	ok	173.7300	10.046	0.005207	21.45	51.456	9.655	48908063.729599	9	176.4191	-1.52359e-05	5.48626e-02
2023/11/17	03:20:04	ok	ok	173.6940	10.040	0.005207	21.50	51.427	9.673	45619529.223547	5	198.0070	-1.65023e-03	3.80392e-02
2023/11/17	03:25:04	ok	ok	173.6640	10.039	0.005207	21.50	51.427	9.673	48916890.973894	7	173.8120	3.85825e-05	3.43859e-04
2023/11/17	03:30:04	ok	ok	173.6380	10.034	0.005207	21.44	51.547	9.664	47751681.057385	4	199.4422	-1.02584e-03	1.19531e-02
2023/11/17	03:35:04	ok	ok	173.5620	10.023	0.005207	21.28	51.676	9.601	47431754.977473	6	187.3577	-8.72012e-05	4.39764e-02
2023/11/17	03:40:04	ok	ok	173.5260	10.024	0.005207	21.27	51.640	9.587	49749413.592378	5	173.7097	3.94719e-05	7.00914e-04
2023/11/17	03:45:04	ok	ok	173.5020	10.019	0.005207	21.21	51.667	9.561	49775641.270464	9	175.6720	-4.04647e-05	5.48801e-02
2023/11/17	03:50:04	--	ok	173.4580	10.015	0.005207	21.27	51.547	9.569	51008350.180043	8	173.6004	3.88480e-05	4.55557e-04
2023/11/17	03:50:11	ok	ok	174.0060	10.074	0.005236	21.27	51.557	9.571	52286163.415121	14	175.0339	2.12276e-05	1.26933e-02
2023/11/17	03:55:10	ok	ok	173.9420	10.066	0.005236	21.36	51.418	9.593	48624411.737381	9	170.7729	-2.68553e-05	7.87878e-02
2023/11/17	04:00:10	ok	ok	173.9020	10.061	0.005236	21.37	51.420	9.601	48899857.521149	5	196.6153	-1.56523e-03	3.71884e-02
2023/11/17	04:05:10	ok	ok	173.8640	10.055	0.005236	21.40	51.400	9.613	49405630.004904	9	171.4109	-2.75275e-05	7.52146e-02
2023/11/17	04:10:10	ok	ok	173.8060	10.050	0.005236	21.38	51.409	9.606	48115688.532520	7	174.0071	3.76796e-05	4.17289e-04
2023/11/17	04:15:10	ok	ok	173.8180	10.049	0.005236	21.42	51.369	9.622	48130808.641516	6	188.2493	-4.86918e-05	3.38043e-02
2023/11/17	04:20:10	ok	ok	173.7620	10.039	0.005236	21.41	51.322	9.606	50672822.018042	7	173.9594	3.84765e-05	5.44424e-04
2023/11/17	04:25:10	ok	ok	173.7260	10.036	0.005236	21.41	51.345	9.610	51077333.336717	6	173.9356	3.84030e-05	4.27064e-04
2023/11/17	04:30:10	ok	ok	173.6940	10.036	0.005236	21.31	51.446	9.574	48915409.680138	2	173.8803	1.71290e-05	1.15581e-16
2023/11/17	04:35:10	ok	ok	173.6460	10.027	0.005236	21.27	51.547	9.569	51112947.045241	3	184.6044	-8.27467e-04	1.99254e-03
2023/11/17	04:40:10	ok	ok	173.6020	10.026	0.005236	21.20	51.594	9.540	46724300.698826	8	178.9984	-4.48864e-05	5.53670e-02
2023/11/17	04:45:10	ok	ok	173.5780	10.023	0.005236	21.21	51.514	9.532	49744751.585276	5	188.8096	-6.36050e-05	1.49903e-02
2023/11/17	04:50:10	ok	ok	173.5560	10.022	0.005236	21.20	51.429	9.509	50772552.207141	6	191.8978	-6.41757e-05	3.25659e-02
2023/11/17	04:55:10	ok	ok	173.5260	10.019	0.005236	21.27	51.359	9.535	49302500.331472	12	173.8143	8.93231e-06	1.03328e-02
2023/11/17	05:00:10	ok	ok	173.5260	10.014	0.005236	21.31	51.341	9.555	50064842.324297	8	169.4317	-2.68293e-05	6.67710e-02
2023/11/17	05:05:10	ok	ok	173.5160	10.013	0.005236	21.33	51.342	9.562	49017112.574464	8	178.1328	-3.07157e-05	4.46472e-02
2023/11/17	05:10:10	--	ok	173.4760	10.008	0.005236	21.33	51.296	9.554	47380299.545338	8	179.2404	-7.64592e-04	4.91178e-02
2023/11/17	05:10:17	ok	ok	174.0420	10.065	0.005264	21.37	51.315	9.581	50827640.883866	9	177.9483	-6.60640e-04	4.45372e-02
2023/11/17	05:15:16	ok	ok	173.9360	10.055	0.005264	21.33	51.283	9.551	48372536.415856	2	174.0000	1.45494e-04	0.00000e+00
2023/11/17	05:20:16	ok	ok	173.8800	10.050	0.005264	21.34	51.250	9.554	49383594.714162	5	188.6003	-5.86483e-05	1.97872e-02
2023/11/17	05:25:16	ok	ok	173.8460	10.047	0.005264	21.36	51.241	9.560	47230203.153543	2	173.9525	7.99819e-05	3.65346e-16
2023/11/17	05:30:16	ok	ok	173.8060	10.038	0.005264	21.27	51.382	9.539	46613200.217261	6	189.3186	-5.91402e-05	2.83710e-02
2023/11/17	05:35:16	ok	ok	173.7620	10.036	0.005264	21.18	51.487	9.511	46960697.255295	6	188.7239	-6.32387e-05	2.43992e-02
2023/11/17	05:40:16	ok	ok	173.7180	10.033	0.005264	21.11	51.524	9.480	47369140.360179	5	191.9899	-7.82802e-05	2.50763e-02
2023/11/17	05:45:16	ok	ok	173.6860	10.032	0.005264	21.09	51.556	9.469	43823893.346851	9	178.0461	-6.70592e-04	3.69299e-02
2023/11/17	05:50:16	ok	ok	173.6360	10.028	0.005264	21.11	51.464	9.469	47368595.331138	10	180.4738	-3.17697e-05	4.64238e-02
2023/11/17	05:55:16	ok	ok	173.6300	10.026	0.005264	21.18	51.310	9.478	46932357.574708	8	173.8484	3.78230e-05	5.81167e-04
2023/11/17	06:00:16	ok	ok	173.6260	10.023	0.005264	21.18	51.368	9.489	47036031.636038	6	189.0262	-1.45315e-03	1.22177e-02
2023/11/17	06:05:16	ok	ok	173.6040	10.020	0.005264	21.20	51.324	9.490	46929172.350828	8	176.1890	-8.85759e-04	2.26183e-02
2023/11/17	06:10:16	ok	ok	173.5600	10.011	0.005264	21.17	51.342	9.477	46663664.266041	5	195.7148	-3.99677e-04	2.25757e-02
2023/11/17	06:15:16	ok	ok	173.5580	10.012	0.005264	21.21	51.350	9.502	42938276.233750	8	178.8410	-7.45951e-04	4.78920e-02
2023/11/17	06:20:16	--	ok	173.4980	10.005	0.005264	21.17	51.379	9.484	47555951.909341	6	187.1663	-4.98062e-05	2.95696e-02
2023/11/17	06:20:22	ok	ok	174.0480	10.063	0.005291	21.21	51.337	9.500	47045731.897970	8	171.8448	-1.40725e-05	4.66970e-02
2023/11/17	06:25:22	ok	ok	173.9240	10.052	0.005291	21.10	51.461	9.461	43713880.148714	5	184.4290	-3.93970e-05	2.03322e-02
2023/11/17	06:30:22	--	--	173.8580	10.047	0.005291	20.98	51.624	9.426	43852157.307384	6	186.6879	-1.08361e-03	3.76409e-02
2023/11/17	06:30:28	ok	ok	173.9120	10.046	0.005291	21.00	51.658	9.441	49194542.000515	6	181.6183	-2.74276e-05	3.16367e-02
2023/11/17	06:35:28	ok	ok	173.8080	10.045	0.005291	20.96	51.583	9.404	46477957.197736	7	174.0071	3.92897e-05	2.72871e-04
2023/11/17	06:40:28	ok	ok	173.7660	10.041	0.005291	20.91	51.601	9.384	43279400.220475	3	208.8244	-1.93734e-03	2.91287e-03
2023/11/17	06:45:28	ok	ok	173.7200	10.036	0.005291	20.80	51.679	9.337	44671930.394362	8	174.2538	-5.78953e-04	3.87115e-02
2023/11/17	06:50:28	ok	ok	173.6740	10.032	0.005291	20.77	51.730	9.331	47175260.363626	7	173.8435	3.89902e-05	3.47872e-04
2023/11/17	06:55:28	ok	ok	173.6620	10.031	0.005291	20.90	51.460	9.351	46687085.684277	6	173.8084	3.97263e-05	2.83577e-04
2023/11/17	07:00:28	ok	ok	173.6460	10.028	0.005291	20.93	51.450	9.364	46229529.720091	9	172.8175	-2.28577e-05	5.23791e-02
2023/11/17	07:05:28	ok	ok	173.6120	10.024	0.005291	20.94	51.406	9.363	48194300.846475	9	176.3504	-9.15144e-05	1.00135e-02
2023/11/17	07:10:28	ok	ok	173.5980	10.022	0.005291	20.96	51.409	9.373	45186917.106204	5	186.7957	-3.13763e-05	2.85412e-02
2023/11/17	07:15:28	ok	ok	173.6060	10.018	0.005291	20.94	51.324	9.348	47468873.838831	5	195.8584	-1.87562e-03	2.08871e-02
2023/11/17	07:20:28	ok	ok	173.5960	10.017	0.005291	20.98	51.305	9.368	42671880.393522	5	198.2566	-1.25027e-03	1.81792e-02
2023/11/17	07:25:28	ok	ok	173.5500	10.011	0.005291	20.84	51.521	9.331	45986017.017203	10	171.8706	-2.89936e-05	5.82471e-02
2023/11/17	07:30:28	ok	ok	173.5220	10.006	0.005291	20.77	51.569	9.302	43881220.723204	6	192.6531	-7.35401e-05	1.65197e-02
2023/11/17	07:35:28	--	ok	173.4720	10.004	0.005291	20.70	51.629	9.275	42231298.386013	6	189.4959	-1.43556e-03	4.64459e-02
2023/11/17	07:35:35	ok	ok	174.0720	10.065	0.005318	20.72	51.585	9.274	49278006.503630	5	207.0034	-1.56725e-03	1.75685e-02
2023/11/17	07:40:34	ok	ok	173.9480	10.054	0.005318	20.69	51.603	9.262	44507003.019389	6	174.8337	8.41052e-04	1.32967e-02
2023/11/17	07:45:34	ok	ok	173.8820	10.053	0.005318	20.64	51.620	9.242	48104195.768581	9	172.6041	-1.71190e-05	6.44075e-02
2023/11/17	07:50:34	ok	ok	173.8760	10.051	0.005318	20.67	51.427	9.223	47567720.129805	8	178.8850	-7.96735e-04	4.58428e-02
2023/11/17	07:55:34	ok	ok	173.8580	10.043	0.005318	20.72	51.360	9.234	44326760.835759	5	192.6678	-6.85949e-05	2.44260e-02
2023/11/17	08:00:34	ok	ok	173.8460	10.042	0.005318	20.77	51.336	9.260	48168229.553974	3	168.0723	1.39863e-03	2.69547e-03
2023/11/17	08:05:34	ok	ok	173.8140	10.040	0.005318	20.76	51.368	9.258	43675983.758411	7	175.8780	-4.86098e-04	2.12108e-02
2023/11/17	08:10:34	ok	ok	173.8100	10.037	0.005318	20.79	51.324	9.265	44757884.519355	6	187.3560	-1.07900e-03	4.36982e-02
2023/11/17	08:15:34	ok	ok	173.7840	10.033	0.005318	20.80	51.290	9.267	44882830.540437	7	188.1276	-1.40156e-03	3.85444e-02
2023/11/17	08:20:34	ok	ok	173.7480	10.030	0.005318	20.83	51.249	9.274	48453897.179319	6	173.9760	3.83833e-05	3.41470e-04
2023/11/17	08:25:34	ok	ok	173.7220	10.025	0.005318	20.73	51.341	9.238	44731297.600995	7	182.8674	-3.89146e-05	3.65336e-02
2023/11/17	08:30:34	ok	ok	173.6720	10.024	0.005318	20.69	51.450	9.234	47396857.061062	5	185.5346	-3.52838e-05	3.77526e-02
2023/11/17	08:35:34	ok	ok	173.6460	10.018	0.005318	20.60	51.461	9.192	44333122.058794	3	176.8702	-1.85533e-04	1.35463e-03
2023/11/17	08:40:34	ok	ok	173.6120	10.017	0.005318	20.63	51.373	9.190	48344970.799029	6	173.8018	3.63875e-05	3.76944e-04
2023/11/17	08:45:34	ok	ok	173.6200	10.016	0.005318	20.72	51.278	9.219	45091953.363703	5	201.0532	-1.43509e-03	2.00401e-02
2023/11/17	08:50:34	ok	ok	173.6180	10.016	0.005318	20.77	51.194	9.234	42954861.267172	6	172.5031	1.08994e-03	9.80694e-03
2023/11/17	08:55:34	ok	ok	173.5920	10.009	0.005318	20.79	51.173	9.237	46817352.094015	4	192.8191	-3.07543e-04	2.12472e-02
2023/11/17	09:00:34	ok	ok	173.5940	10.010	0.005318	20.80	51.150	9.242	44457120.296541	9	174.7761	-3.46179e-05	2.51194e-02
2023/11/17	09:05:34	ok	ok	173.5560	10.006	0.005318	20.80	51.162	9.244	45751459.899883	9	179.1557	-4.21615e-05	4.99134e-02
2023/11/17	09:10:34	ok	ok	173.5500	10.003	0.005318	20.83	51.131	9.253	45194494.467831	5	191.8497	-6.20481e-05	2.30197e-02
2023/11/17	09:15:34	ok	ok	173.5240	9.998	0.005318	20.83	51.118	9.250	44490660.333524	8	173.6846	3.84956e-05	4.94741e-04
2023/11/17	09:20:34	ok	ok	173.5160	9.994	0.005318	20.84	51.098	9.254	43306708.592807	9	174.2306	-1.95566e-06	4.49170e-02
2023/11/17	09:25:34	--	ok	173.4960	9.996	0.005318	20.89	51.090	9.276	43435700.047842	6	173.6750	3.80639e-05	3.74849e-04
2023/11/17	09:25:41	ok	ok	174.0200	10.051	0.005345	20.89	51.139	9.284	50360804.340187	8	175.5969	-5.78183e-04	2.11870e-02
2023/11/17	09:30:40	--	--	173.9240	10.045	0.005345	20.89	51.150	9.286	45868213.723638	3	196.6820	-2.08641e-03	8.02565e-04
2023/11/17	09:30:46	ok	ok	173.9740	10.044	0.005345	20.90	51.107	9.287	50462215.673233	8	174.1194	4.18282e-05	5.09902e-04
2023/11/17	09:35:46	ok	ok	173.9000	10.045	0.005345	20.87	51.089	9.268	45570143.830462	8	173.2487	-2.34939e-05	6.23594e-02
2023/11/17	09:40:46	ok	ok	173.8560	10.040	0.005345	20.80	51.255	9.261	48004053.321269	9	172.4359	-1.45716e-05	5.94786e-02
2023/11/17	09:45:46	ok	ok	173.8320	10.038	0.005345	20.82	51.186	9.256	46689099.091802	8	179.3956	-7.92808e-04	5.03824e-02
2023/11/17	09:50:46	ok	ok	173.8180	10.035	0.005345	20.83	51.131	9.253	48112014.086170	6	173.9791	4.01425e-05	3.28495e-04
2023/11/17	09:55:46	ok	ok	173.8060	10.033	0.005345	20.91	51.109	9.295	46784885.148205	8	174.0186	3.86099e-05	3.00952e-04
2023/11/17	10:00:46	ok	ok	173.7920	10.028	0.005345	20.91	51.049	9.284	43487320.303771	5	188.0530	-5.29885e-05	3.44497e-02
2023/11/17	10:05:46	ok	ok	173.7980	10.028	0.005345	20.94	51.066	9.301	46534779.679891	4	191.7945	-2.43347e-04	1.76046e-02
2023/11/17	10:10:46	ok	ok	173.7340	10.022	0.005345	20.98	50.942	9.302	48568305.018230	6	173.9584	3.85440e-05	2.64527e-04
2023/11/17	10:15:46	ok	ok	173.7560	10.025	0.005345	21.01	50.993	9.327	44784044.423493	9	170.2220	-1.73777e-05	6.52141e-02
2023/11/17	10:20:46	ok	ok	173.7120	10.021	0.005345	21.03	51.043	9.343	46382051.383206	8	173.8971	3.97840e-05	4.27711e-04
2023/11/17	10:25:46	ok	ok	173.7400	10.022	0.005345	21.07	50.965	9.352	46473594.441252	6	138.6163	1.05895e-03	5.60685e-02
2023/11/17	10:30:46	ok	ok	173.6940	10.018	0.005345	21.07	50.896	9.340	46158126.860117	10	179.1071	-1.13333e-03	4.12162e-02
2023/11/17	10:35:46	ok	ok	173.7200	10.017	0.005345	21.18	50.948	9.412	45342624.266608	10	167.5915	-3.80024e-05	7.09531e-02
2023/11/17	10:40:46	ok	ok	173.6800	10.013	0.005345	21.13	50.951	9.382	47638056.551555	8	176.8690	-1.13015e-03	2.02106e-02
2023/11/17	10:45:46	ok	ok	173.6760	10.015	0.005345	21.20	50.878	9.407	46978388.223409	9	173.8563	3.92473e-05	3.40362e-04
2023/11/17	10:50:46	ok	ok	173.6400	10.013	0.005345	21.18	51.029	9.427	47574449.199133	13	173.1320	7.31438e-05	1.09136e-02
2023/11/17	10:55:46	ok	ok	173.6500	10.005	0.005345	21.23	50.988	9.442	46351757.954300	9	175.8928	-8.54162e-06	3.55729e-02
2023/11/17	11:00:46	ok	ok	173.6100	10.005	0.005345	21.21	51.022	9.441	48336911.469773	5	201.0474	-2.13058e-03	1.98060e-02
2023/11/17	11:05:46	ok	ok	173.5920	10.000	0.005345	21.28	50.971	9.470	46988645.698765	5	188.3648	-5.47672e-05	1.48671e-02
2023/11/17	11:10:46	ok	ok	173.5800	10.000	0.005345	21.30	50.939	9.473	45558807.902623	10	167.9183	-1.45926e-05	6.38431e-02
2023/11/17	11:15:46	ok	ok	173.5580	10.000	0.005345	21.30	50.939	9.473	50531887.809286	5	186.0252	-3.92610e-05	2.07896e-02
2023/11/17	11:20:46	ok	ok	173.5620	10.000	0.005345	21.37	50.903	9.504	48478642.317749	9	174.8489	2.15439e-05	1.40630e-02
2023/11/17	11:25:46	ok	ok	173.5480	9.997	0.005345	21.38	50.880	9.507	47244265.235731	4	192.6860	-9.31616e-04	3.08686e-02
2023/11/17	11:30:46	ok	ok	173.5120	9.992	0.005345	21.41	50.944	9.535	51876372.805311	2	175.3211	-1.56250e-04	3.24225e-15
2023/11/17	11:35:46	ok	ok	173.5080	9.989	0.005345	21.42	50.933	9.541	47106062.397641	4	209.2774	-1.87942e-03	6.00838e-03
2023/11/17	11:40:46	--	ok	173.4840	9.987	0.005345	21.44	50.948	9.552	50305777.418689	7	173.6375	3.88656e-05	4.75831e-04
2023/11/17	11:40:53	ok	ok	174.0460	10.046	0.005372	21.48	50.919	9.569	52894864.406296	9	175.0180	-2.72823e-05	5.62095e-02
2023/11/17	11:45:52	ok	ok	173.9420	10.035	0.005372	21.48	50.884	9.562	49210146.660039	5	181.1590	-4.67417e-05	3.79495e-02
2023/11/17	11:50:52	ok	ok	173.9040	10.030	0.005372	21.50	50.956	9.585	47937229.696479	8	162.8650	1.61047e-06	8.56987e-02
2023/11/17	11:55:52	ok	ok	173.8620	10.031	0.005372	21.51	50.875	9.577	50083567.488826	6	186.7843	-1.72209e-03	2.95021e-02
2023/11/17	12:00:52	ok	ok	173.8480	10.030	0.005372	21.54	50.809	9.581	49545093.202278	7	187.0239	-7.95325e-05	4.78801e-02
2023/11/17	12:05:52	ok	ok	173.8380	10.030	0.005372	21.57	50.942	9.621	52465573.597862	2	173.1125	1.23092e-03	0.00000e+00
2023/11/17	12:10:52	ok	ok	173.8080	10.024	0.005372	21.57	50.930	9.618	51115489.848701	4	180.0289	8.07568e-04	1.47929e-02
2023/11/17	12:15:52	ok	ok	173.7720	10.022	0.005372	21.61	50.971	9.651	52713403.403976	5	173.9860	3.65643e-05	3.81042e-04
2023/11/17	12:20:52	ok	ok	173.7660	10.016	0.005372	21.62	50.997	9.664	50353444.376806	5	199.4225	-2.22626e-03	2.64851e-02
2023/11/17	12:25:52	ok	ok	173.7440	10.017	0.005372	21.67	50.990	9.686	50923379.018177	4	202.2256	-6.46015e-04	6.32191e-03
2023/11/17	12:30:52	ok	ok	173.7380	10.015	0.005372	21.70	50.971	9.699	52045098.945967	6	177.4050	-5.29765e-04	1.45682e-02
2023/11/17	12:35:52	ok	ok	173.7120	10.012	0.005372	21.71	50.962	9.705	53797018.100371	6	187.6392	-2.45283e-05	2.41789e-02
2023/11/17	12:40:52	ok	ok	173.7120	10.010	0.005372	21.72	50.999	9.719	49393401.619683	6	186.3564	-4.30881e-05	2.55549e-02
2023/11/17	12:45:52	ok	ok	173.6780	10.009	0.005372	21.77	51.031	9.749	51540193.823862	9	173.8829	-3.24677e-05	5.17574e-02
2023/11/17	12:50:52	ok	ok	173.6520	10.003	0.005372	21.77	51.017	9.747	53820398.381105	9	179.2946	-4.31287e-05	5.46416e-02
2023/11/17	12:55:52	ok	ok	173.6460	10.004	0.005372	21.81	50.953	9.759	53844675.633471	6	174.9295	-2.55459e-05	1.91761e-02
2023/11/17	13:00:52	ok	ok	173.6380	10.003	0.005372	21.84	50.935	9.772	52204130.666176	8	179.3037	-5.15908e-05	7.51139e-02
2023/11/17	13:05:52	ok	ok	173.6060	9.997	0.005372	21.89	50.907	9.798	53428504.203862	4	203.1471	-9.86405e-04	3.10337e-02
2023/11/17	13:10:52	ok	ok	173.5760	9.994	0.005372	21.88	50.988	9.804	51773739.652166	11	173.8213	3.18978e-05	3.77820e-03
2023/11/17	13:15:52	ok	ok	173.5540	9.996	0.005372	21.92	50.958	9.823	54802006.449572	12	173.7799	3.49585e-05	3.76898e-03
2023/11/17	13:20:52	ok	ok	173.5520	9.992	0.005372	21.92	50.947	9.821	50845379.366052	5	181.2893	-4.61314e-05	3.79751e-02
2023/11/17	13:25:52	ok	ok	173.5440	9.989	0.005372	21.95	50.915	9.831	52785809.283483	5	195.1463	-4.49231e-04	3.28293e-02
2023/11/17	13:30:52	ok	ok	173.5140	9.987	0.005372	21.99	50.958	9.864	54321977.368110	5	184.5983	-1.47533e-03	1.39210e-02
2023/11/17	13:35:52	ok	ok	173.5080	9.987	0.005372	22.02	50.925	9.873	51315445.086458	5	190.1837	-3.00364e-04	3.26549e-02
2023/11/17	13:40:52	--	ok	173.4760	9.986	0.005372	22.01	50.958	9.871	52743328.357251	5	200.4088	-1.93145e-03	3.36648e-02
2023/11/17	13:40:59	ok	ok	174.0380	10.043	0.0054	22.06	50.907	9.893	55942156.087328	6	174.2156	3.93713e-05	3.90222e-04
2023/11/17	13:45:58	ok	ok	173.9280	10.034	0.0054	22.02	50.925	9.873	50691599.787046	7	180.3997	-3.20512e-05	6.51972e-02
2023/11/17	13:50:58	ok	ok	173.8940	10.033	0.0054	22.02	50.866	9.861	52659071.544808	6	189.8216	-1.32986e-03	4.31399e-02
2023/11/17	13:55:58	ok	ok	173.7440	10.030	0.0054	21.61	51.795	9.807	54471880.610432	3	177.6091	-1.14978e-03	1.14601e-03
2023/11/17	14:00:58	ok	ok	173.5740	10.024	0.0054	21.06	52.802	9.682	53028255.165571	3	211.8643	-2.04095e-03	6.12532e-03
2023/11/17	14:05:58	--	ok	173.4660	10.020	0.0054	20.74	53.277	9.593	53812352.248740	3	196.3906	-8.14042e-05	3.42628e-04
2023/11/17	14:06:05	ok	ok	174.0200	10.080	0.005429	20.76	53.256	9.598	56929495.478774	8	186.8581	-6.10044e-05	3.10947e-02
2023/11/17	14:11:04	ok	ok	173.8280	10.068	0.005429	20.54	53.497	9.521	54116127.518401	6	174.0469	3.51869e-05	5.66423e-04
2023/11/17	14:16:04	ok	ok	173.7520	10.062	0.005429	20.39	53.657	9.464	56141755.821741	9	176.2531	-4.57799e-05	5.45768e-02
2023/11/17	14:21:04	ok	ok	173.6720	10.059	0.005429	20.25	53.767	9.406	54617191.754157	6	191.1704	-6.67235e-05	2.58002e-02
2023/11/17	14:26:04	ok	ok	173.6000	10.054	0.005429	20.16	53.909	9.385	55489628.193709	8	177.0037	-6.61498e-04	3.00623e-02
2023/11/17	14:31:04	ok	ok	173.5220	10.052	0.005429	20.07	53.993	9.345	54546808.151356	12	173.8187	3.21065e-05	4.35155e-03
2023/11/17	14:36:04	--	ok	173.4800	10.045	0.005429	19.95	54.034	9.289	54002137.579307	6	187.3866	-6.68337e-05	3.36834e-02
2023/11/17	14:36:11	ok	ok	174.0060	10.103	0.005456	19.96	54.057	9.301	56593841.639330	11	174.4118	-2.77609e-05	1.19047e-02
2023/11/17	14:41:10	ok	ok	173.8840	10.094	0.005456	19.88	54.130	9.267	54167555.094453	5	190.6376	-2.64782e-04	2.66605e-02
2023/11/17	14:46:10	ok	ok	173.8220	10.088	0.005456	19.84	54.105	9.240	57019369.629979	8	176.8090	-3.98565e-05	6.52625e-02
2023/11/17	14:51:10	ok	ok	173.7660	10.079	0.005456	19.74	54.189	9.201	57516230.166857	10	175.3123	-7.72685e-06	5.62785e-02
2023/11/17	14:56:10	ok	ok	173.7260	10.078	0.005456	19.68	54.192	9.171	54686385.115795	4	205.2479	-1.66350e-03	1.74688e-02
2023/11/17	15:01:10	ok	ok	173.6780	10.074	0.005456	19.64	54.252	9.158	54868884.538502	8	175.3969	-3.24756e-05	6.67056e-02
2023/11/17	15:06:10	ok	ok	173.6240	10.066	0.005456	19.55	54.307	9.122	55424297.936271	6	191.8771	-6.19969e-05	1.60054e-02
2023/11/17	15:11:10	ok	ok	173.5860	10.062	0.005456	19.50	54.376	9.103	54276302.676033	10	166.9516	2.89458e-06	6.79538e-02
2023/11/17	15:16:10	--	ok	173.4980	10.056	0.005456	19.37	54.499	9.057	51404867.095828	13	172.5755	1.01242e-04	1.05268e-02
2023/11/17	15:16:17	ok	ok	174.0220	10.111	0.005482	19.34	54.485	9.039	54103541.177952	11	174.3838	2.39935e-05	4.32002e-03
2023/11/17	15:21:16	ok	ok	173.9060	10.102	0.005482	19.25	54.527	8.999	51045384.302197	4	206.5333	-1.66619e-03	1.80030e-02
2023/11/17	15:26:16	ok	ok	173.8520	10.098	0.005482	19.23	54.459	8.974	53587113.423259	11	174.3038	2.41378e-05	4.22482e-03
2023/11/17	15:31:16	ok	ok	173.8380	10.096	0.005482	19.25	54.450	8.987	51091457.987170	6	187.3588	-6.41186e-05	3.80470e-02
2023/11/17	15:36:16	ok	ok	173.7780	10.092	0.005482	19.21	54.490	8.971	52327728.924786	9	174.1878	2.50264e-05	4.89970e-03
2023/11/17	15:41:16	--	--	173.7540	10.085	0.005482	19.15	54.491	8.941	51573741.547562	5	189.9715	-6.09339e-05	1.95993e-02
2023/11/17	15:41:22	ok	ok	173.7740	10.087	0.005482	19.18	54.432	8.947	53228606.330519	7	184.9858	-4.85135e-05	2.83305e-02
2023/11/17	15:46:22	--	--	173.7160	10.084	0.005482	19.14	54.459	8.929	51258058.471748	7	186.5241	-5.99255e-05	2.58702e-02
2023/11/17	15:46:28	ok	ok	173.7400	10.082	0.005482	19.14	54.481	8.933	54046813.340387	8	178.3113	-2.14894e-05	5.07812e-02
2023/11/17	15:51:28	ok	ok	173.6760	10.077	0.005482	19.07	54.514	8.902	53325362.382274	9	181.4705	-5.33760e-05	4.88657e-02
2023/11/17	15:56:28	ok	ok	173.6340	10.074	0.005482	19.04	54.533	8.889	55176594.300737	9	172.0325	-1.31441e-05	5.46939e-02
2023/11/17	16:01:28	ok	ok	173.5980	10.070	0.005482	18.99	54.537	8.861	54977349.693124	6	193.1550	-1.65808e-03	3.65253e-02
2023/11/17	16:06:28	ok	ok	173.5700	10.068	0.005482	18.93	54.572	8.837	50771241.436008	10	173.4312	-2.61565e-05	6.55350e-02
2023/11/17	16:11:28	ok	ok	173.5380	10.064	0.005482	18.90	54.568	8.821	50835206.592404	6	184.5361	-4.36500e-05	2.68713e-02
2023/11/17	16:16:28	--	--	173.4780	10.057	0.005482	18.79	54.673	8.780	52597223.832275	5	184.6951	-4.65633e-05	2.38589e-02
2023/11/17	16:16:34	ok	ok	173.5020	10.057	0.005482	18.76	54.668	8.764	54026521.379040	10	172.9055	-1.30949e-05	7.41258e-02
2023/11/17	16:21:34	--	ok	173.4440	10.053	0.005482	18.65	54.730	8.716	54368462.879494	10	168.7987	-2.30438e-05	6.22975e-02
2023/11/17	16:21:41	ok	ok	174.0000	10.111	0.00551	18.68	54.734	8.732	52306163.646094	8	179.6725	-1.91646e-05	4.71717e-02
2023/11/17	16:26:40	ok	ok	173.8740	10.103	0.00551	18.60	54.766	8.700	51297052.515454	9	172.0175	-2.18551e-05	6.15064e-02
2023/11/17	16:31:40	ok	ok	173.8480	10.103	0.00551	18.59	54.711	8.683	50286217.051111	12	176.1324	-4.38449e-05	7.20581e-02
2023/11/17	16:36:40	ok	ok	173.8060	10.099	0.00551	18.58	54.624	8.662	49533029.983538	8	185.4196	-6.17272e-05	4.60758e-02
2023/11/17	16:41:40	ok	ok	173.7800	10.094	0.00551	18.56	54.623	8.653	50441366.923095	6	184.0465	-4.24322e-05	3.73098e-02
2023/11/17	16:46:40	ok	ok	173.7440	10.092	0.00551	18.53	54.650	8.644	53111079.023470	6	187.8342	-4.53370e-05	4.79468e-02
2023/11/17	16:51:40	ok	ok	173.7260	10.086	0.00551	18.50	54.691	8.636	51237591.296918	9	172.2836	-2.72672e-05	8.11496e-02
2023/11/17	16:56:40	ok	ok	173.6880	10.081	0.00551	18.48	54.675	8.619	51112832.628681	10	173.7042	4.40277e-05	4.99479e-04
2023/11/17	17:01:40	ok	ok	173.6700	10.078	0.00551	18.46	54.652	8.608	52404215.354580	9	174.4888	-3.26613e-05	6.88426e-02
2023/11/17	17:06:40	ok	ok	173.6420	10.079	0.00551	18.45	54.629	8.597	51496357.793679	6	185.0329	-5.11933e-05	3.44435e-02
2023/11/17	17:11:40	ok	ok	173.6060	10.075	0.00551	18.40	54.633	8.576	52892701.913714	4	197.7096	-1.42232e-03	2.40704e-02
2023/11/17	17:16:40	ok	ok	173.5520	10.070	0.00551	18.29	54.760	8.539	54036647.741388	11	173.4923	2.09849e-05	1.06895e-02
2023/11/17	17:21:40	ok	ok	173.5240	10.067	0.00551	18.21	54.801	8.502	50720736.518774	9	176.0800	-8.14739e-06	3.33992e-02
2023/11/17	17:26:40	--	ok	173.4820	10.063	0.00551	18.14	54.838	8.473	51766563.811403	8	178.5936	-3.12197e-05	3.87886e-02
2023/11/17	17:26:47	ok	ok	174.0040	10.118	0.005536	18.14	54.812	8.469	54111089.692432	11	179.1035	-2.27741e-05	3.99912e-02
2023/11/17	17:31:46	ok	ok	173.9240	10.113	0.005536	18.14	54.728	8.456	53841426.799527	5	185.3701	-5.44597e-05	3.28198e-02
2023/11/17	17:36:46	ok	ok	173.9160	10.108	0.005536	18.16	54.678	8.462	53588266.036983	4	175.6680	-5.66625e-06	2.53073e-03
2023/11/17	17:41:46	ok	ok	173.8820	10.106	0.005536	18.18	54.679	8.469	53476877.330255	7	184.2854	-5.01299e-05	4.09156e-02
2023/11/17	17:46:46	ok	ok	173.8620	10.104	0.005536	18.16	54.633	8.455	53323827.194995	8	174.6238	-2.45469e-05	4.58520e-02
2023/11/17	17:51:46	ok	ok	173.8300	10.100	0.005536	18.14	54.652	8.444	52861890.402917	7	174.1542	-5.55803e-06	1.48679e-02
2023/11/17	17:56:46	ok	ok	173.8100	10.098	0.005536	18.15	54.646	8.450	54880736.973024	4	169.9481	-7.37202e-04	7.59147e-03
2023/11/17	18:01:46	ok	ok	173.7800	10.096	0.005536	18.11	54.583	8.419	52773668.135901	12	173.3600	4.35197e-05	1.02791e-02
2023/11/17	18:06:46	ok	ok	173.7600	10.091	0.005536	18.09	54.668	8.426	55146674.152131	5	198.5265	-1.21509e-03	2.36091e-02
2023/11/17	18:11:46	ok	ok	173.7260	10.084	0.005536	18.04	54.716	8.405	53324973.588183	5	191.8100	-9.45209e-04	2.39386e-02
2023/11/17	18:16:46	ok	ok	173.6980	10.083	0.005536	17.97	54.728	8.371	54355127.291408	8	177.5810	-3.92640e-04	3.98306e-02
2023/11/17	18:21:46	ok	ok	173.6680	10.079	0.005536	17.91	54.762	8.348	51864079.324035	7	198.3229	-6.99814e-05	1.52999e-02
2023/11/17	18:26:46	ok	ok	173.7600	10.077	0.005536	18.39	53.716	8.426	52721063.168444	9	174.3078	-4.15871e-05	7.83762e-02
2023/11/17	18:31:46	ok	ok	173.8920	10.083	0.005536	18.96	52.892	8.578	50993944.719408	6	183.5937	-3.41865e-05	3.50306e-02
2023/11/17	18:36:46	ok	ok	173.9620	10.081	0.005536	19.29	52.512	8.683	51719328.204479	5	202.5074	-1.40294e-03	1.86396e-02
2023/11/17	18:41:46	ok	ok	174.0400	10.080	0.005536	19.53	52.348	8.779	51190381.048307	9	179.0296	-1.79232e-05	4.58804e-02
2023/11/17	18:46:46	ok	ok	174.0500	10.076	0.005536	19.67	52.258	8.837	52318984.115091	10	170.3785	-2.80378e-05	8.10755e-02
2023/11/17	18:51:46	ok	ok	174.0860	10.075	0.005536	19.79	52.100	8.875	53698365.177420	9	178.7497	-2.72370e-05	5.98031e-02
2023/11/17	18:56:46	ok	ok	174.0860	10.074	0.005536	19.85	52.064	8.898	49867604.066403	9	179.6108	-7.30911e-04	4.13635e-02
2023/11/17	19:01:46	ok	ok	174.0940	10.073	0.005536	19.99	51.960	8.956	51425818.783963	8	174.0641	4.59787e-05	4.78664e-04
2023/11/17	19:06:46	ok	ok	174.1020	10.070	0.005536	19.98	51.981	8.952	51457892.028814	6	211.4384	-1.62619e-03	1.55407e-02
2023/11/17	19:11:46	ok	ok	174.1040	10.066	0.005536	19.99	51.972	8.958	50720505.894533	9	173.2909	6.19332e-06	4.91855e-02
2023/11/17	19:16:46	--	--	174.0780	10.064	0.005536	19.98	52.079	8.969	51229096.752218	5	198.7908	-1.21487e-03	1.62719e-02
2023/11/17	19:16:52	ok	ok	174.1020	10.067	0.005536	19.98	52.088	8.971	51375333.151157	7	186.3703	-5.54965e-05	2.81140e-02
2023/11/17	19:21:52	ok	ok	174.0780	10.063	0.005536	19.99	52.013	8.965	53723742.155729	6	198.0390	-1.23572e-03	1.59884e-02
2023/11/17	19:26:52	ok	ok	174.0500	10.062	0.005536	19.98	52.100	8.973	52653509.314953	6	190.7638	-4.85339e-05	1.43198e-02
2023/11/17	19:31:52	ok	ok	174.0820	10.062	0.005536	20.15	51.807	9.011	50750815.426571	8	179.9140	-4.66836e-05	4.77088e-02
2023/11/17	19:36:52	ok	ok	174.0940	10.064	0.005536	20.25	51.772	9.057	48260371.663229	6	192.8281	-4.08974e-04	2.52185e-02
2023/11/17	19:41:52	--	--	174.0860	10.060	0.005536	20.33	51.720	9.093	49052557.937597	6	180.4516	-1.04740e-03	1.93025e-02
2023/11/17	19:41:58	ok	ok	174.0980	10.060	0.005536	20.31	51.707	9.076	49831820.781598	9	177.6896	-3.82817e-05	4.16658e-02
2023/11/17	19:46:58	--	--	174.1020	10.059	0.005536	20.36	51.670	9.099	48294097.798892	8	183.9285	-6.18053e-05	3.55793e-02
2023/11/17	19:47:04	ok	ok	174.1120	10.059	0.005536	20.37	51.684	9.109	50379351.102033	10	167.3898	-1.96075e-05	7.71238e-02
2023/11/17	19:52:04	ok	ok	174.0900	10.060	0.005536	20.40	51.676	9.123	49312988.895110	6	191.3235	-9.61393e-04	4.23697e-02
2023/11/17	19:57:04	ok	ok	174.1020	10.055	0.005536	20.46	51.603	9.140	48624445.825879	4	191.7315	-2.68648e-05	2.42402e-02
2023/11/17	20:02:04	ok	ok	174.0720	10.053	0.005536	20.50	51.588	9.160	48651322.408981	5	198.7767	-1.34271e-03	1.58335e-02
2023/11/17	20:07:04	ok	ok	174.0840	10.054	0.005536	20.54	51.560	9.177	48019518.069609	6	181.3742	-2.75162e-05	2.94435e-02
2023/11/17	20:12:04	ok	ok	174.0220	10.049	0.005536	20.42	51.734	9.141	51513026.078394	7	174.2517	3.84721e-05	5.67757e-04
2023/11/17	20:17:04	ok	ok	174.0080	10.049	0.005536	20.39	51.794	9.135	47589218.657253	9	174.0137	-2.50232e-05	5.24232e-02
2023/11/17	20:22:04	ok	ok	173.9660	10.045	0.005536	20.33	51.807	9.108	45296738.163872	6	180.4715	-4.99793e-05	2.39878e-02
2023/11/17	20:27:04	ok	ok	173.9560	10.044	0.005536	20.32	51.849	9.108	45972442.813798	7	175.2106	-2.97364e-04	1.52892e-02
2023/11/17	20:32:04	ok	ok	173.9680	10.045	0.005536	20.46	51.653	9.149	46486015.778012	4	197.7873	-2.71391e-04	2.06584e-02
2023/11/17	20:37:04	ok	ok	173.9440	10.039	0.005536	20.47	51.643	9.154	44958502.502830	10	169.5435	-4.35887e-05	8.47840e-02
2023/11/17	20:42:04	ok	ok	173.9500	10.040	0.005536	20.54	51.617	9.187	47941192.187908	9	174.0400	4.06467e-05	7.78402e-04
2023/11/17	20:47:04	ok	ok	173.9600	10.042	0.005536	20.56	51.585	9.190	43711029.749539	9	173.7738	-2.32809e-05	5.76911e-02
2023/11/17	20:52:04	ok	ok	173.9220	10.037	0.005536	20.56	51.548	9.183	45768060.404863	6	189.3193	-5.99031e-05	5.44846e-02
2023/11/17	20:57:04	ok	ok	173.9240	10.036	0.005536	20.62	51.511	9.208	43436217.652351	5	197.3794	-1.14704e-03	2.65010e-02
2023/11/17	21:02:04	ok	ok	173.9060	10.033	0.005536	20.62	51.534	9.212	47923938.287677	9	177.1425	-8.35035e-06	4.57970e-02
2023/11/17	21:07:04	ok	ok	173.9060	10.034	0.005536	20.66	51.565	9.240	46323872.187985	7	176.1643	-8.58581e-04	1.62700e-02
2023/11/17	21:12:04	ok	ok	173.8500	10.025	0.005536	20.54	51.708	9.203	43266643.275622	10	169.0388	2.18880e-06	6.08815e-02
2023/11/17	21:17:04	--	--	173.8140	10.022	0.005536	20.49	51.798	9.189	45170547.148170	9	177.4827	-4.43824e-05	5.11993e-02
2023/11/17	21:17:10	ok	ok	173.8340	10.021	0.005536	20.47	51.762	9.175	47588262.901308	10	171.2179	-5.07416e-05	8.44359e-02
2023/11/17	21:22:10	ok	ok	173.7820	10.016	0.005536	20.46	51.794	9.174	45517525.729059	4	186.1347	-8.08652e-04	6.99195e-03
2023/11/17	21:27:10	--	--	173.7480	10.017	0.005536	20.40	51.807	9.146	45230202.481041	9	178.7429	-1.25356e-05	4.02153e-02
2023/11/17	21:27:16	ok	ok	173.7740	10.017	0.005536	20.43	51.757	9.152	47223803.880360	8	177.8942	-8.23794e-04	3.94804e-02
2023/11/17	21:32:16	--	--	173.7260	10.017	0.005536	20.44	51.727	9.153	45829764.220559	5	201.1045	-1.27883e-03	1.78061e-02
2023/11/17	21:32:22	ok	ok	173.7820	10.018	0.005536	20.49	51.688	9.170	48911778.355823	9	173.3897	-3.59272e-04	6.22252e-02
2023/11/17	21:37:22	ok	ok	173.7320	10.014	0.005536	20.53	51.640	9.184	45121939.596990	5	205.4904	-1.54913e-03	3.86477e-03
2023/11/17	21:42:22	ok	ok	173.7180	10.017	0.005536	20.59	51.612	9.210	46802076.944518	12	173.4854	8.75159e-05	7.75464e-03
2023/11/17	21:47:22	ok	ok	173.7320	10.017	0.005536	20.62	51.511	9.208	48117285.996758	3	173.9055	3.69068e-05	1.23130e-04
2023/11/17	21:52:22	ok	ok	173.7200	10.012	0.005536	20.64	51.514	9.223	46744715.940282	5	189.6588	-6.06801e-05	2.38882e-02
2023/11/17	21:57:22	ok	ok	173.6940	10.005	0.005536	20.64	51.514	9.223	46244386.551926	7	173.8362	3.79478e-05	3.30708e-04
2023/11/17	22:02:22	ok	ok	173.7260	10.012	0.005536	20.70	51.524	9.256	43790378.198285	7	176.1411	-8.50030e-04	2.33558e-02
2023/11/17	22:07:22	ok	ok	173.7320	10.011	0.005536	20.70	51.534	9.258	41616899.257486	10	174.0413	-1.71031e-05	5.39431e-02
2023/11/17	22:12:22	--	--	173.6580	10.002	0.005536	20.62	51.569	9.218	44322425.261798	10	168.4938	-3.59155e-05	7.48034e-02
2023/11/17	22:12:28	ok	ok	173.6600	10.000	0.005536	20.62	51.617	9.227	44849206.649981	10	180.2806	-5.21914e-05	4.28312e-02
2023/11/17	22:17:28	ok	ok	173.6340	10.005	0.005536	20.56	51.720	9.214	42975517.550487	10	168.6859	-1.43994e-05	7.50776e-02
2023/11/17	22:22:28	ok	ok	173.5900	9.995	0.005536	20.46	51.749	9.166	42926298.394150	6	188.5133	-5.11151e-05	2.64332e-02
2023/11/17	22:27:28	ok	ok	173.5760	9.993	0.005536	20.43	51.734	9.148	42058221.769346	9	172.6609	-1.41958e-05	5.45821e-02
2023/11/17	22:32:28	ok	ok	173.5920	9.997	0.005536	20.58	51.574	9.196	40514371.707801	7	175.0410	-2.62652e-04	1.43527e-02
2023/11/17	22:37:28	ok	ok	173.5740	9.991	0.005536	20.58	51.492	9.182	44964301.949851	7	174.4330	-5.34269e-04	1.99330e-02
2023/11/17	22:42:28	ok	ok	173.5800	9.993	0.005536	20.64	51.492	9.219	45299655.171343	6	195.3099	-1.00137e-03	2.15689e-02
2023/11/17	22:47:28	ok	ok	173.5720	9.992	0.005536	20.64	51.469	9.215	43669243.348941	9	174.4569	-4.05857e-05	7.21885e-02
2023/11/17	22:52:28	ok	ok	173.5360	9.988	0.005536	20.64	51.423	9.206	42710895.161491	9	171.8517	-1.98728e-05	5.12934e-02
2023/11/17	22:57:28	ok	ok	173.5480	9.986	0.005536	20.69	51.427	9.230	45752272.509280	6	190.7161	-5.33688e-05	1.86272e-02
2023/11/17	23:02:28	ok	ok	173.5380	9.985	0.005536	20.70	51.359	9.226	44838268.602900	8	179.0563	-7.90402e-04	4.81262e-02
2023/11/17	23:07:28	--	--	173.5200	9.985	0.005536	20.69	51.356	9.217	44578510.248755	5	186.7351	-4.69348e-05	2.66797e-02
2023/11/17	23:07:34	ok	ok	173.5640	9.985	0.005536	20.74	51.365	9.249	46736506.239082	9	179.0457	-9.67882e-04	4.28192e-02
2023/11/17	23:12:34	--	ok	173.4860	9.983	0.005536	20.64	51.492	9.219	44157938.314499	5	185.6690	-5.25881e-05	4.28113e-02
2023/11/17	23:12:41	ok	ok	174.0040	10.038	0.005563	20.63	51.501	9.213	48852505.944926	7	174.2096	3.80852e-05	2.25848e-04
2023/11/17	23:17:40	ok	ok	173.9120	10.031	0.005563	20.58	51.597	9.200	44401609.249031	9	171.7531	-1.69276e-05	4.23935e-02
2023/11/17	23:22:40	ok	ok	173.8780	10.025	0.005563	20.53	51.603	9.177	43690789.760958	9	176.5247	-3.68018e-05	4.31203e-02
2023/11/17	23:27:40	ok	ok	173.8340	10.025	0.005563	20.49	51.608	9.155	46807111.593148	7	173.9909	3.81499e-05	2.73031e-04
2023/11/17	23:32:40	ok	ok	173.8360	10.023	0.005563	20.46	51.684	9.154	42723624.392030	9	180.2188	-1.01981e-03	4.86963e-02
2023/11/17	23:37:40	ok	ok	173.8220	10.021	0.005563	20.54	51.487	9.164	45039160.546109	9	175.1643	-3.82217e-05	5.40189e-02
2023/11/17	23:42:40	ok	ok	173.8420	10.025	0.005563	20.64	51.469	9.215	45481766.778666	6	186.6836	-5.73088e-05	3.72905e-02
2023/11/17	23:47:40	ok	ok	173.8100	10.021	0.005563	20.69	51.475	9.239	45114397.127128	7	173.8951	3.89623e-05	1.65424e-04
2023/11/17	23:52:40	ok	ok	173.8180	10.019	0.005563	20.70	51.405	9.235	45304259.019296	9	172.3804	-1.76527e-05	5.38588e-02
2023/11/17	23:57:40	ok	ok	173.7800	10.016	0.005563	20.74	51.331	9.243	45760657.240092	9	173.8869	3.93259e-05	5.03654e-04
2023/11/18	00:02:40	ok	ok	173.7880	10.012	0.005563	20.79	51.301	9.260	46908094.215575	9	175.1677	-3.23299e-05	5.63375e-02
2023/11/18	00:07:40	ok	ok	173.7880	10.012	0.005563	20.79	51.278	9.256	43308672.142807	5	193.0871	-1.57868e-03	4.96556e-02
2023/11/18	00:12:40	ok	ok	173.7620	10.012	0.005563	20.83	51.318	9.287	47471765.495745	7	188.4780	-5.02321e-05	2.00900e-02
2023/11/18	00:17:40	ok	ok	173.7380	10.008	0.005563	20.80	51.327	9.274	46370427.439987	9	172.0970	-1.79270e-05	5.79175e-02
2023/11/18	00:22:40	ok	ok	173.7340	10.009	0.005563	20.82	51.328	9.281	48283513.052132	9	175.5343	-2.31951e-05	3.15872e-02
2023/11/18	00:27:41	ok	ok	173.6920	10.000	0.005563	20.74	51.447	9.264	45950562.119576	8	177.5028	-3.81151e-04	3.54492e-02
2023/11/18	00:32:40	ok	ok	173.6540	9.997	0.005563	20.69	51.580	9.258	47484134.033806	5	194.5726	-1.19594e-03	3.38444e-02
2023/11/18	00:37:40	ok	ok	173.6400	9.997	0.005563	20.62	51.652	9.233	47669861.468767	9	174.3414	7.15361e-06	5.01861e-02
2023/11/18	00:42:40	ok	ok	173.6020	9.989	0.005563	20.62	51.640	9.231	47171926.672128	5	182.2447	-2.97942e-05	3.27650e-02
2023/11/18	00:47:40	ok	ok	173.5960	9.993	0.005563	20.67	51.530	9.241	48613434.997225	4	180.9204	-3.44801e-04	2.74537e-03
2023/11/18	00:52:40	ok	ok	173.5980	9.990	0.005563	20.73	51.456	9.258	47439419.959585	8	174.7136	8.92308e-06	1.53874e-02
2023/11/18	00:57:40	ok	ok	173.5980	9.992	0.005563	20.79	51.369	9.273	49711049.334893	5	199.8185	-1.29621e-03	1.96476e-02
2023/11/18	01:02:40	ok	ok	173.5840	9.990	0.005563	20.82	51.363	9.288	48061822.443504	9	178.0031	-3.69287e-05	4.27753e-02
2023/11/18	01:07:40	ok	ok	173.5920	9.985	0.005563	20.86	51.369	9.312	47434687.383293	9	176.8074	-2.14629e-05	5.34106e-02
2023/11/18	01:12:40	ok	ok	173.5560	9.985	0.005563	20.90	51.363	9.334	50418277.196869	10	173.6915	3.69431e-05	4.72965e-04
2023/11/18	01:17:40	ok	ok	173.5560	9.985	0.005563	20.89	51.374	9.327	48620803.347744	9	175.7564	-3.51583e-05	5.04522e-02
2023/11/18	01:22:40	ok	ok	173.5420	9.980	0.005563	20.91	51.328	9.335	47825386.251251	5	200.3438	-1.94622e-03	3.44436e-02
2023/11/18	01:27:40	ok	ok	173.5400	9.983	0.005563	20.96	51.327	9.358	49768401.316664	4	198.5905	-1.78126e-03	3.59402e-02
2023/11/18	01:32:40	ok	ok	173.5200	9.978	0.005563	20.96	51.278	9.349	49803183.104837	7	186.6432	-1.27770e-03	2.38923e-02
2023/11/18	01:37:40	--	ok	173.4820	9.972	0.005563	20.86	51.487	9.333	48055482.630602	10	175.7372	-3.74027e-05	4.87030e-02
2023/11/18	01:37:47	ok	ok	173.9980	10.032	0.00559	20.86	51.464	9.329	55248457.528578	2	174.3727	2.63376e-05	2.31658e-15
2023/11/18	01:42:46	ok	ok	173.9040	10.024	0.00559	20.79	51.571	9.309	51098258.981068	8	170.9473	-2.08032e-05	6.79976e-02
2023/11/18	01:47:46	ok	ok	173.8640	10.018	0.00559	20.72	51.608	9.278	51582728.941117	4	198.1523	-4.87482e-04	2.88868e-02
2023/11/18	01:52:46	ok	ok	173.8260	10.017	0.00559	20.72	51.617	9.280	50399763.267741	7	188.9433	-1.59493e-03	3.92280e-02
2023/11/18	01:57:46	ok	ok	173.7860	10.014	0.00559	20.70	51.698	9.287	50120238.458575	9	174.4142	-2.41966e-05	6.09144e-02
2023/11/18	02:02:46	ok	ok	173.7700	10.010	0.00559	20.69	51.695	9.278	50781079.234000	9	171.1734	-1.42154e-05	5.48741e-02
2023/11/18	02:07:46	ok	ok	173.7540	10.010	0.00559	20.73	51.562	9.277	50546597.520422	9	177.4437	-3.26224e-05	4.39953e-02
2023/11/18	02:12:46	ok	ok	173.7520	10.010	0.00559	20.80	51.492	9.304	51258085.703185	7	190.4177	-6.76051e-05	1.86866e-02
2023/11/18	02:17:46	ok	ok	173.7440	10.009	0.00559	20.86	51.427	9.322	50530847.655452	5	192.0029	-1.47877e-03	5.04401e-02
2023/11/18	02:22:46	ok	ok	173.7480	10.009	0.00559	20.89	51.409	9.333	49703423.919176	10	176.4581	-1.09359e-05	3.17466e-02
2023/11/18	02:27:46	ok	ok	173.7340	10.003	0.00559	20.98	51.341	9.375	51123486.229722	5	201.7031	-1.38428e-03	1.46492e-02
2023/11/18	02:32:46	ok	ok	173.7100	10.006	0.00559	20.94	51.324	9.348	51639374.102024	5	184.7440	-4.28371e-05	3.66416e-02
2023/11/18	02:37:46	ok	ok	173.7060	10.003	0.00559	20.98	51.400	9.385	51288129.644298	4	186.4051	8.34412e-05	1.86019e-02
2023/11/18	02:42:46	ok	ok	173.6920	9.997	0.00559	21.01	51.333	9.389	50363439.621858	7	189.0542	-6.41266e-05	2.68101e-02
2023/11/18	02:47:46	--	--	173.6580	9.993	0.00559	21.00	51.379	9.390	50186560.484184	5	194.3006	-1.13096e-03	1.95597e-02
2023/11/18	02:47:52	ok	ok	173.6920	9.996	0.00559	21.04	51.347	9.406	52109937.149581	8	170.7144	-1.06339e-05	6.50710e-02
2023/11/18	02:52:52	ok	ok	173.6660	9.995	0.00559	21.06	51.318	9.410	49509774.029119	9	175.4845	-3.00305e-05	5.24216e-02
2023/11/18	02:57:52	ok	ok	173.6440	9.994	0.00559	21.07	51.283	9.411	48065436.307270	8	178.9050	-8.78155e-04	4.78170e-02
2023/11/18	03:02:52	ok	ok	173.6000	9.988	0.00559	20.96	51.560	9.400	51332174.861402	5	188.9092	-5.57636e-05	1.18052e-02
2023/11/18	03:07:52	ok	ok	173.5540	9.984	0.00559	20.93	51.556	9.383	51044843.528738	10	169.0090	-4.07161e-05	6.45839e-02
2023/11/18	03:12:52	ok	ok	173.5260	9.980	0.00559	20.83	51.611	9.340	49728088.223393	4	209.6268	-1.93713e-03	9.69671e-03
2023/11/18	03:17:52	ok	ok	173.5260	9.982	0.00559	20.96	51.501	9.389	49957299.498013	9	173.6595	3.90140e-05	3.10289e-04
2023/11/18	03:22:52	ok	ok	173.5360	9.983	0.00559	21.03	51.395	9.408	51083554.101771	3	173.8317	3.23620e-05	2.91039e-04
2023/11/18	03:27:52	ok	ok	173.5340	9.977	0.00559	21.06	51.432	9.431	49486146.295268	4	191.4964	-3.56332e-04	2.30544e-02
2023/11/18	03:32:52	ok	ok	173.5440	9.982	0.00559	21.11	51.359	9.449	49744194.727486	4	188.9343	-2.06414e-05	1.43166e-02
2023/11/18	03:37:52	ok	ok	173.5080	9.975	0.00559	21.13	51.350	9.455	49167541.296793	9	175.2489	-6.74349e-06	3.88710e-02
2023/11/18	03:42:52	ok	ok	173.5040	9.974	0.00559	21.16	51.272	9.457	50175172.328517	7	174.0592	-1.27550e-04	1.28905e-02
2023/11/18	03:47:52	--	ok	173.4920	9.970	0.00559	21.16	51.354	9.472	50524267.308642	7	173.9526	9.00154e-05	1.75992e-02
2023/11/18	03:47:59	ok	ok	174.0220	10.029	0.005617	21.17	51.342	9.477	53782256.719598	7	190.3418	-5.63973e-05	1.28279e-02
2023/11/18	03:52:58	ok	ok	173.9400	10.028	0.005617	21.21	51.350	9.502	52449231.643348	7	174.0787	3.67548e-05	1.97564e-04
2023/11/18	03:57:58	ok	ok	173.9200	10.023	0.005617	21.20	51.313	9.488	50527993.717330	6	183.3195	-2.65728e-05	3.36948e-02
2023/11/18	04:02:58	ok	ok	173.9040	10.020	0.005617	21.24	51.365	9.521	53567365.733045	9	178.1235	-5.00547e-05	3.62849e-02
2023/11/18	04:07:58	ok	ok	173.8380	10.015	0.005617	21.18	51.392	9.494	51639658.198274	6	174.0343	3.65733e-05	3.44745e-04
2023/11/18	04:12:58	ok	ok	173.8080	10.011	0.005617	21.07	51.588	9.467	49929967.887881	4	196.4252	-1.23078e-03	3.08698e-02
2023/11/18	04:17:58	ok	ok	173.7700	10.007	0.005617	21.07	51.598	9.468	52117450.348540	2	173.7667	9.66672e-05	1.04731e-15
2023/11/18	04:22:58	--	--	173.7520	10.004	0.005617	21.00	51.658	9.441	50950056.324517	5	192.8651	-1.63403e-03	3.77802e-02
2023/11/18	04:23:04	ok	ok	173.7860	10.005	0.005617	21.04	51.620	9.456	52578954.258566	5	187.7566	-3.16860e-05	1.73279e-02
2023/11/18	04:28:04	ok	ok	173.7760	10.007	0.005617	21.13	51.409	9.466	51784064.617481	5	187.5620	-4.42801e-05	3.28683e-02
2023/11/18	04:33:04	ok	ok	173.7440	10.003	0.005617	21.17	51.415	9.491	54297699.619298	8	175.1366	-1.38510e-05	5.46741e-03
2023/11/18	04:38:04	ok	ok	173.7200	10.000	0.005617	21.23	51.351	9.510	50086787.951119	9	173.8683	3.67914e-05	3.25301e-04
2023/11/18	04:43:04	ok	ok	173.7300	9.999	0.005617	21.21	51.409	9.513	52342289.457896	7	177.1873	-3.91982e-05	4.77187e-02
2023/11/18	04:48:04	ok	ok	173.7340	9.998	0.005617	21.30	51.337	9.547	54445642.378923	6	173.9372	3.71253e-05	5.38074e-04
2023/11/18	04:53:04	ok	ok	173.7040	10.000	0.005617	21.28	51.350	9.540	51869358.413008	8	173.8500	3.64868e-05	2.71619e-04
2023/11/18	04:58:04	ok	ok	173.6880	9.992	0.005617	21.34	51.263	9.556	52633900.214759	6	177.7761	-4.50791e-05	4.15971e-02
2023/11/18	05:03:04	ok	ok	173.7140	9.993	0.005617	21.33	51.365	9.567	51338002.337728	4	186.5065	-8.48172e-04	3.78379e-03
2023/11/18	05:08:04	ok	ok	173.6900	9.992	0.005617	21.36	51.276	9.566	52587302.526560	4	203.1033	-2.51696e-03	8.22321e-03
2023/11/18	05:13:04	ok	ok	173.6660	9.988	0.005617	21.37	51.373	9.592	54514974.504648	9	173.8636	3.35355e-05	2.40802e-04
2023/11/18	05:18:04	ok	ok	173.6500	9.980	0.005617	21.30	51.351	9.549	54287111.137291	4	192.2975	3.99117e-05	1.60592e-02
2023/11/18	05:23:04	ok	ok	173.6100	9.977	0.005617	21.20	51.571	9.535	54508768.921810	6	185.9682	-5.56010e-05	4.47006e-02
2023/11/18	05:28:04	ok	ok	173.5500	9.973	0.005617	21.14	51.588	9.506	56085355.736228	7	174.7975	-1.77970e-04	5.67663e-03
2023/11/18	05:33:04	ok	ok	173.5360	9.976	0.005617	21.10	51.662	9.498	53397434.340258	6	192.6173	-1.45162e-03	3.96782e-02
2023/11/18	05:38:04	--	ok	173.4960	9.972	0.005617	21.10	51.649	9.495	52704102.841644	7	175.5272	-3.50095e-05	4.70777e-02
2023/11/18	05:38:10	ok	ok	174.0160	10.027	0.005643	21.11	51.725	9.517	58377768.420974	5	202.5612	-1.52260e-03	1.04397e-02
2023/11/18	05:43:10	ok	ok	173.9680	10.023	0.005643	21.21	51.478	9.526	55014466.448551	8	166.5415	-2.76231e-05	7.13282e-02
2023/11/18	05:48:10	ok	ok	173.9400	10.015	0.005643	21.30	51.434	9.565	54946322.907318	6	187.8602	-4.39994e-05	2.64548e-02
2023/11/18	05:53:10	ok	ok	173.9320	10.013	0.005643	21.31	51.423	9.570	54837572.651513	5	188.9408	-3.25883e-04	3.01783e-02
2023/11/18	05:58:10	ok	ok	173.9040	10.011	0.005643	21.33	51.447	9.582	56117933.783244	5	197.5400	-2.12542e-03	3.69936e-02
2023/11/18	06:03:10	ok	ok	173.8940	10.006	0.005643	21.36	51.511	9.610	55586516.629852	4	185.9330	-4.60130e-05	3.02053e-02
2023/11/18	06:08:10	ok	ok	173.8600	10.005	0.005643	21.41	51.473	9.634	51388573.544125	3	201.2402	-1.19198e-03	7.83432e-04
2023/11/18	06:13:10	--	--	173.8300	10.003	0.005643	21.38	51.502	9.623	53343993.255464	8	179.3506	-8.07644e-04	4.77939e-02
2023/11/18	06:13:16	ok	ok	173.8680	10.004	0.005643	21.44	51.464	9.649	54936161.051788	6	187.3127	-3.56545e-05	1.16666e-02
2023/11/18	06:18:16	ok	ok	173.8360	10.004	0.005643	21.48	51.447	9.668	52794100.807074	4	206.9547	-2.54061e-03	9.49952e-03
2023/11/18	06:23:16	ok	ok	173.7740	10.000	0.005643	21.44	51.501	9.656	51838180.806922	9	173.9024	3.64152e-05	4.59190e-04
2023/11/18	06:28:16	--	--	173.7620	9.994	0.005643	21.45	51.466	9.657	52012734.416848	8	174.9011	-1.91303e-05	4.42240e-02
2023/11/18	06:28:22	ok	ok	173.7860	9.996	0.005643	21.45	51.456	9.655	54292015.296919	6	188.0830	-3.20337e-04	2.84698e-02
2023/11/18	06:33:22	ok	ok	173.7440	9.993	0.005643	21.48	51.460	9.670	52629600.138640	8	177.9016	-3.19643e-05	2.77278e-02
2023/11/18	06:38:22	ok	ok	173.7240	9.992	0.005643	21.51	51.487	9.692	55706431.534855	5	191.4187	-1.35154e-03	3.71247e-02
2023/11/18	06:43:22	ok	ok	173.6760	9.989	0.005643	21.41	51.649	9.667	51834515.983207	7	174.5626	-2.45081e-04	6.47462e-03
2023/11/18	06:48:22	ok	ok	173.6420	9.983	0.005643	21.36	51.759	9.656	53095063.933036	5	188.1762	-5.48247e-05	3.16075e-02
2023/11/18	06:53:22	ok	ok	173.6000	9.980	0.005643	21.33	51.789	9.646	52084716.927385	4	198.1336	-7.80421e-05	9.46677e-03
2023/11/18	06:58:22	ok	ok	173.5940	9.979	0.005643	21.30	51.795	9.632	50047157.537364	6	191.5449	-1.62741e-03	3.86491e-02
2023/11/18	07:03:22	ok	ok	173.5940	9.980	0.005643	21.40	51.661	9.662	52276973.156464	4	200.0444	-1.32362e-03	8.51180e-03
2023/11/18	07:08:22	ok	ok	173.5860	9.981	0.005643	21.44	51.594	9.673	52037259.940583	3	192.8583	-4.12617e-04	9.18141e-03
2023/11/18	07:13:22	ok	ok	173.5460	9.975	0.005643	21.51	51.569	9.708	52283075.253439	6	173.5746	3.85829e-05	4.79773e-04
2023/11/18	07:18:22	ok	ok	173.5640	9.969	0.005643	21.51	51.626	9.718	52554455.642553	6	176.7375	-2.79032e-05	4.38559e-02
2023/11/18	07:23:22	ok	ok	173.5300	9.970	0.005643	21.54	51.502	9.711	53941203.496010	8	173.6973	-1.15229e-04	8.22136e-03
2023/11/18	07:28:22	ok	ok	173.5320	9.966	0.005643	21.58	51.566	9.748	52340193.377782	3	203.1672	-1.37573e-03	1.94000e-03
2023/11/18	07:33:22	ok	ok	173.5200	9.965	0.005643	21.57	51.589	9.743	54150361.557950	6	178.2528	-3.46433e-05	3.22780e-02
2023/11/18	07:38:22	ok	ok	173.5040	9.961	0.005643	21.61	51.666	9.783	53163830.416386	7	178.0913	-3.59551e-05	3.94192e-02
2023/11/18	07:43:22	--	ok	173.4900	9.964	0.005643	21.62	51.643	9.786	52594864.150539	5	190.7083	-1.16619e-04	1.80403e-02
2023/11/18	07:43:29	ok	ok	173.9820	10.023	0.005671	21.65	51.684	9.810	57516694.467351	6	173.9693	4.33018e-05	4.86417e-04
2023/11/18	07:48:28	ok	ok	173.9020	10.013	0.005671	21.65	51.672	9.808	55342755.936277	2	177.5448	1.72123e-06	8.16261e-16
2023/11/18	07:53:28	ok	ok	173.8660	10.011	0.005671	21.70	51.620	9.823	53801114.756921	3	197.0527	-1.13266e-03	2.43845e-02
2023/11/18	07:58:28	--	--	173.8520	10.006	0.005671	21.70	51.560	9.811	52337682.799370	4	208.1785	-2.77008e-03	1.17509e-02
2023/11/18	07:58:34	ok	ok	173.8820	10.009	0.005671	21.75	51.533	9.838	55409862.014560	9	177.1280	-2.58956e-05	2.91368e-02
2023/11/18	08:03:34	ok	ok	173.8000	10.003	0.005671	21.75	51.606	9.852	54040678.438560	9	173.8355	3.89754e-05	3.79445e-04
2023/11/18	08:08:34	ok	ok	173.7780	10.007	0.005671	21.75	51.580	9.847	52515918.531058	9	173.8203	3.85777e-05	4.51353e-04
2023/11/18	08:13:34	ok	ok	173.7740	9.998	0.005671	21.72	51.658	9.845	51906123.654140	4	204.8112	-1.42078e-03	2.91770e-02
2023/11/18	08:18:34	ok	ok	173.7280	9.992	0.005671	21.62	51.832	9.822	51656421.343632	5	194.9789	-1.57735e-03	3.87579e-02
2023/11/18	08:23:34	ok	ok	173.6720	9.986	0.005671	21.55	51.931	9.800	52762060.563897	2	173.6938	4.85684e-04	2.80091e-15
2023/11/18	08:28:34	ok	ok	173.6460	9.987	0.005671	21.51	51.968	9.783	53791788.613799	5	191.8100	-1.04810e-03	2.12962e-02
2023/11/18	08:33:34	ok	ok	173.6460	9.992	0.005671	21.61	51.841	9.816	50196219.890585	10	174.1145	-3.54717e-05	4.56675e-02
2023/11/18	08:38:34	ok	ok	173.6360	9.986	0.005671	21.71	51.752	9.855	52587855.383408	6	194.1137	-1.69326e-03	3.55963e-02
2023/11/18	08:43:34	ok	ok	173.6220	9.985	0.005671	21.74	51.684	9.859	53278905.351806	6	189.0840	-1.43869e-03	3.63665e-02
2023/11/18	08:48:34	ok	ok	173.6180	9.984	0.005671	21.80	51.681	9.890	52446400.173820	7	184.3129	-5.09761e-05	5.61701e-02
2023/11/18	08:53:34	ok	ok	173.6060	9.984	0.005671	21.84	51.662	9.911	50626709.415153	5	191.6005	-1.45196e-03	4.06750e-02
2023/11/18	08:58:34	ok	ok	173.5980	9.980	0.005671	21.88	51.681	9.938	55101321.112498	2	173.7764	3.51173e-05	3.27107e-16
2023/11/18	09:03:34	ok	ok	173.5660	9.976	0.005671	21.92	51.640	9.954	53822447.996860	8	173.7283	3.79410e-05	5.30415e-04
2023/11/18	09:08:34	ok	ok	173.5580	9.974	0.005671	21.92	51.617	9.950	51475057.542604	5	195.5566	-5.95841e-05	1.77235e-02
2023/11/18	09:13:34	ok	ok	173.5560	9.974	0.005671	22.01	51.606	9.997	52219753.494021	6	196.2085	-1.14424e-03	2.40957e-02
2023/11/18	09:18:34	ok	ok	173.5200	9.968	0.005671	21.96	51.621	9.975	50830959.563993	9	171.8179	-4.12207e-05	6.03576e-02
2023/11/18	09:23:34	--	ok	173.4820	9.967	0.005671	21.96	51.693	9.989	52449042.135719	7	173.5175	3.90698e-05	3.57798e-04
2023/11/18	09:23:41	ok	ok	174.0380	10.027	0.005698	22.01	51.643	10.004	55006075.509860	7	173.3850	-1.78870e-05	6.23827e-02
2023/11/18	09:28:40	ok	ok	173.7600	10.022	0.005698	21.23	53.109	9.835	54162643.633445	6	192.2989	-6.84231e-05	2.09898e-02
2023/11/18	09:33:40	ok	ok	173.6180	10.013	0.005698	20.87	53.666	9.736	53914646.641365	6	188.5086	-7.84235e-04	4.68276e-02
2023/11/18	09:38:40	ok	ok	173.5180	10.011	0.005698	20.66	53.968	9.671	54006626.972991	4	186.8240	-4.92456e-05	3.43365e-02
2023/11/18	09:43:40	--	ok	173.4320	10.003	0.005698	20.46	54.211	9.602	54431234.357619	9	171.9051	-3.10882e-05	6.32107e-02
2023/11/18	09:43:47	ok	ok	174.0360	10.065	0.005728	20.49	54.203	9.616	57436133.963454	5	187.0832	-9.01496e-05	1.58772e-02
2023/11/18	09:48:46	ok	ok	173.8720	10.054	0.005728	20.35	54.311	9.556	54433215.298455	4	194.9363	-8.94720e-05	2.95047e-03
2023/11/18	09:53:46	ok	ok	173.8000	10.049	0.005728	20.22	54.435	9.508	52339423.350260	9	179.7554	-3.45429e-05	4.37182e-02
2023/11/18	09:58:46	ok	ok	173.7300	10.047	0.005728	20.15	54.501	9.479	54604636.927483	8	179.9296	-1.75039e-05	4.06008e-02
2023/11/18	10:03:46	ok	ok	173.6720	10.046	0.005728	20.09	54.559	9.458	53182692.021726	4	205.4846	-2.87174e-03	1.01835e-02
2023/11/18	10:08:46	ok	ok	173.6220	10.038	0.005728	20.01	54.569	9.414	51909007.690861	9	173.9768	-5.71905e-05	7.07842e-02
2023/11/18	10:13:46	ok	ok	173.5680	10.035	0.005728	19.92	54.688	9.386	54438798.652759	9	169.7614	-2.28882e-05	6.18282e-02
2023/11/18	10:18:46	ok	ok	173.5280	10.032	0.005728	19.86	54.714	9.360	54506278.942622	8	177.6820	-4.26149e-05	5.52703e-02
2023/11/18	10:23:46	--	ok	173.4680	10.031	0.005728	19.84	54.720	9.345	54935868.690395	12	174.6342	-6.88209e-05	1.24357e-02
2023/11/18	10:23:53	ok	ok	174.0460	10.090	0.005755	19.88	54.716	9.368	57596430.228586	4	187.0087	-4.83480e-05	3.45618e-02
2023/11/18	10:28:52	ok	ok	173.9160	10.079	0.005755	19.81	54.728	9.332	58345028.651321	2	174.1800	-5.82774e-05	8.15872e-16
2023/11/18	10:33:52	ok	ok	173.8760	10.071	0.005755	19.77	54.842	9.328	53118880.969891	7	168.1625	-2.48252e-07	5.98515e-02
2023/11/18	10:38:52	ok	ok	173.8280	10.069	0.005755	19.78	54.833	9.334	58518015.300246	5	199.1945	-1.42490e-03	5.21091e-03
2023/11/18	10:43:52	ok	ok	173.7920	10.067	0.005755	19.72	54.870	9.309	55867993.299418	3	177.1796	1.94608e-03	1.18200e-03
2023/11/18	10:48:52	ok	ok	173.7520	10.062	0.005755	19.69	54.853	9.290	55884719.172168	5	186.0094	-4.38392e-05	3.58270e-02
2023/11/18	10:53:52	ok	ok	173.7220	10.060	0.005755	19.71	54.888	9.304	56564776.586323	8	171.8898	-1.54465e-05	6.14552e-02
2023/11/18	10:58:52	ok	ok	173.6940	10.056	0.005755	19.68	54.830	9.279	57309111.179392	7	174.1474	1.29999e-05	1.32530e-02
2023/11/18	11:03:52	ok	ok	173.6500	10.052	0.005755	19.67	54.916	9.286	59107634.354341	5	173.8517	3.69978e-05	1.44557e-04
2023/11/18	11:08:52	ok	ok	173.6360	10.051	0.005755	19.67	54.958	9.294	57613353.671833	9	178.4240	-4.88184e-05	6.62791e-02
2023/11/18	11:13:52	ok	ok	173.6060	10.048	0.005755	19.67	54.958	9.294	61589206.671907	9	173.7614	-5.61172e-05	7.67888e-02
2023/11/18	11:18:52	ok	ok	173.5740	10.045	0.005755	19.65	54.966	9.286	60318452.767854	5	184.0518	-4.34927e-05	4.10173e-02
2023/11/18	11:23:52	ok	ok	173.5540	10.037	0.005755	19.64	54.977	9.281	52369769.167848	5	201.4095	-2.06139e-03	1.35698e-02
2023/11/18	11:28:52	ok	ok	173.5200	10.038	0.005755	19.65	54.957	9.285	56792297.477792	10	178.2267	-2.75702e-05	3.62963e-02
2023/11/18	11:33:52	ok	ok	173.5040	10.033	0.005755	19.64	54.998	9.284	56790717.715900	10	171.7110	-2.80865e-05	7.69489e-02
2023/11/18	11:38:52	--	ok	173.4640	10.033	0.005755	19.64	54.998	9.284	57312825.140473	7	173.6403	3.63052e-05	2.80694e-04
2023/11/18	11:38:58	ok	ok	174.0200	10.092	0.005783	19.68	55.013	9.310	58563234.862994	9	169.9549	-1.83069e-05	6.46591e-02
2023/11/18	11:43:58	ok	ok	173.9220	10.082	0.005783	19.65	55.009	9.293	59488353.298376	6	190.3226	-6.10763e-05	1.87166e-02
2023/11/18	11:48:58	ok	ok	173.8880	10.081	0.005783	19.67	55.012	9.303	60224812.287517	5	162.1793	5.38589e-04	2.93282e-02
2023/11/18	11:53:58	ok	ok	173.8640	10.079	0.005783	19.68	55.045	9.316	59748977.566352	5	184.8206	-4.34081e-05	3.13685e-02
2023/11/18	11:58:58	ok	ok	173.8420	10.073	0.005783	19.65	55.055	9.301	58531642.947083	10	179.4377	-4.02540e-05	4.39973e-02
2023/11/18	12:03:58	ok	ok	173.8200	10.074	0.005783	19.69	55.068	9.327	56913849.867424	10	173.2478	1.30608e-05	4.81577e-02
2023/11/18	12:08:58	ok	ok	173.7880	10.070	0.005783	19.69	55.048	9.323	60569932.295744	9	172.4059	-2.04546e-05	4.60228e-02
2023/11/18	12:13:58	ok	ok	173.7700	10.066	0.005783	19.71	55.094	9.338	57937556.077005	4	189.8039	-6.26064e-05	2.06043e-02
2023/11/18	12:18:58	ok	ok	173.7440	10.064	0.005783	19.69	55.059	9.325	58217260.285565	8	180.2019	-2.16249e-05	4.59250e-02
2023/11/18	12:23:58	ok	ok	173.7240	10.063	0.005783	19.72	55.085	9.346	60216689.256372	9	174.9382	1.47372e-05	3.97447e-02
2023/11/18	12:28:58	ok	ok	173.7100	10.059	0.005783	19.72	55.117	9.351	60281121.861199	10	178.3813	-5.07502e-05	4.52253e-02
2023/11/18	12:33:58	ok	ok	173.6880	10.060	0.005783	19.78	55.080	9.376	59598733.078301	9	180.5351	-2.71637e-05	5.08894e-02
2023/11/18	12:38:58	ok	ok	173.6720	10.054	0.005783	19.75	55.154	9.372	59324510.358567	5	187.4109	-3.98991e-05	3.46297e-02
2023/11/18	12:43:58	ok	ok	173.6440	10.054	0.005783	19.81	55.160	9.405	59809319.317454	5	179.1176	-2.92054e-05	3.76919e-02
2023/11/18	12:48:58	ok	ok	173.6300	10.051	0.005783	19.82	55.174	9.415	59943995.058948	8	174.0409	3.99988e-06	1.07790e-02
2023/11/18	12:53:58	ok	ok	173.6120	10.049	0.005783	19.84	55.196	9.426	59958275.743018	4	173.9264	-5.04517e-06	2.46923e-03
2023/11/18	12:58:58	ok	ok	173.5860	10.049	0.005783	19.85	55.177	9.430	59521484.826607	5	177.2811	-1.07558e-05	6.83145e-03
2023/11/18	13:03:58	ok	ok	173.5800	10.047	0.005783	19.86	55.190	9.442	57830359.600399	6	172.3397	1.50649e-05	4.73373e-02
2023/11/18	13:08:58	ok	ok	173.5580	10.045	0.005783	19.89	55.163	9.452	58424795.202586	8	179.4153	-3.82142e-05	4.76172e-02
2023/11/18	13:13:58	ok	ok	173.5400	10.042	0.005783	19.92	55.229	9.479	59519880.479998	10	169.3808	-4.27672e-05	8.38143e-02
2023/11/18	13:18:58	ok	ok	173.5360	10.041	0.005783	19.93	55.265	9.493	59015770.061005	9	173.4807	-2.82739e-05	5.67827e-02
2023/11/18	13:23:58	ok	ok	173.5140	10.038	0.005783	19.95	55.222	9.493	58187170.789612	10	169.6425	-1.76823e-05	6.09642e-02
2023/11/18	13:28:58	--	ok	173.4980	10.033	0.005783	19.98	55.238	9.513	59204758.873317	9	171.7027	-1.31032e-05	5.43346e-02
2023/11/18	13:29:05	ok	ok	174.0060	10.088	0.005809	19.99	55.261	9.525	61076845.932112	6	174.2973	3.68728e-05	2.23449e-04
2023/11/18	13:34:04	ok	ok	173.9280	10.083	0.005809	20.02	55.286	9.546	58947336.695515	5	190.7889	-8.17118e-05	2.58341e-02
2023/11/18	13:39:04	ok	ok	173.9000	10.079	0.005809	20.02	55.306	9.549	58028309.510236	8	176.6779	-3.44951e-05	5.75885e-02
2023/11/18	13:44:04	ok	ok	173.8820	10.075	0.005809	20.05	55.300	9.563	56305228.852461	9	173.4030	-3.05516e-05	6.53161e-02
2023/11/18	13:49:04	ok	ok	173.8680	10.073	0.005809	20.11	55.351	9.604	55991155.842939	8	176.3574	-3.11185e-06	2.70242e-02
2023/11/18	13:54:04	ok	ok	173.8440	10.074	0.005809	20.12	55.332	9.609	57992416.146032	5	195.2582	-1.88573e-03	1.36539e-02
2023/11/18	13:59:04	ok	ok	173.8340	10.069	0.005809	20.15	55.293	9.617	57355753.896564	5	203.2980	-1.17368e-03	6.35443e-03
2023/11/18	14:04:04	ok	ok	173.8100	10.068	0.005809	20.16	55.401	9.645	58419068.600223	10	170.7801	-1.78406e-05	5.68124e-02
2023/11/18	14:09:04	ok	ok	173.7840	10.068	0.005809	20.21	55.373	9.664	59196897.376506	9	179.1203	-4.02934e-05	4.30665e-02
2023/11/18	14:14:04	ok	ok	173.7520	10.065	0.005809	20.22	55.430	9.681	59637941.951568	6	173.9349	3.72735e-05	1.60199e-04
2023/11/18	14:19:04	ok	ok	173.7520	10.064	0.005809	20.23	55.421	9.687	56516044.239692	9	172.3051	-4.66250e-05	7.27619e-02
2023/11/18	14:24:04	ok	ok	173.7200	10.060	0.005809	20.26	55.457	9.710	60118588.569091	8	183.4071	-4.49224e-05	3.80756e-02
2023/11/18	14:29:04	ok	ok	173.7020	10.057	0.005809	20.31	55.462	9.735	60050034.005431	10	180.8923	-1.83247e-05	4.49501e-02
2023/11/18	14:34:04	ok	ok	173.6860	10.056	0.005809	20.33	55.479	9.754	61447221.470382	6	190.8979	-7.03961e-05	2.55619e-02
2023/11/18	14:39:04	ok	ok	173.6720	10.053	0.005809	20.32	55.476	9.745	59794818.340355	5	193.2160	-6.49744e-05	2.38100e-02
2023/11/18	14:44:04	ok	ok	173.6560	10.053	0.005809	20.37	55.485	9.779	60443380.408702	10	171.6052	-1.33386e-05	5.39067e-02
2023/11/18	14:49:04	ok	ok	173.6320	10.051	0.005809	20.42	55.460	9.799	60480675.640690	7	174.0257	4.78744e-06	7.36291e-03
2023/11/18	14:54:04	ok	ok	173.6180	10.049	0.005809	20.42	55.502	9.806	58723709.613695	5	181.6439	-3.26080e-05	2.31554e-02
2023/11/18	14:59:04	ok	ok	173.5980	10.049	0.005809	20.43	55.570	9.826	60387374.748328	8	177.0618	-1.69430e-05	4.39434e-02
2023/11/18	15:04:04	ok	ok	173.5760	10.046	0.005809	20.47	55.557	9.848	59852318.333855	9	170.7303	-2.42914e-05	6.50039e-02
2023/11/18	15:09:04	ok	ok	173.5520	10.041	0.005809	20.47	55.566	9.850	60761388.695752	7	191.2699	-1.55141e-03	3.71040e-02
2023/11/18	15:14:04	ok	ok	173.5260	10.041	0.005809	20.49	55.599	9.863	59072051.127662	5	172.8607	1.44326e-04	1.62413e-03
2023/11/18	15:19:04	ok	ok	173.5240	10.039	0.005809	20.50	55.570	9.867	59338060.255386	10	167.8179	-1.88771e-05	7.23404e-02
2023/11/18	15:24:04	ok	ok	173.5080	10.040	0.005809	20.54	55.608	9.897	60268795.272865	9	173.0859	-5.20911e-05	7.11092e-02
2023/11/18	15:29:04	--	ok	173.4960	10.038	0.005809	20.54	55.640	9.903	61978941.742445	10	179.8858	-2.81963e-05	4.53285e-02
2023/11/18	15:29:11	ok	ok	174.0260	10.092	0.005836	20.54	55.631	9.901	59950783.795040	4	201.4128	-8.19316e-04	1.55031e-02
2023/11/18	15:34:10	ok	ok	173.9240	10.082	0.005836	20.59	55.639	9.929	60529624.996031	5	188.8792	-5.63433e-05	3.27173e-02
2023/11/18	15:39:10	--	--	173.9040	10.081	0.005836	20.59	55.671	9.935	59009785.180833	10	174.1615	-2.82972e-05	5.81725e-02
2023/11/18	15:39:16	ok	ok	173.8960	10.080	0.005836	20.60	55.640	9.938	61048854.820415	8	173.9533	4.08271e-05	5.93753e-04
2023/11/18	15:44:16	ok	ok	173.8520	10.075	0.005836	20.58	55.712	9.934	62827044.389629	5	176.2576	-2.71316e-04	4.53295e-03
2023/11/18	15:49:16	ok	ok	173.8200	10.071	0.005836	20.56	55.741	9.930	61088174.497188	3	209.8500	-1.65992e-03	6.78403e-04
2023/11/18	15:54:16	ok	ok	173.8080	10.066	0.005836	20.62	55.718	9.960	61073467.295633	3	174.2307	8.09950e-06	1.43522e-03
2023/11/18	15:59:16	ok	ok	173.7620	10.065	0.005836	20.62	55.718	9.960	59986768.180771	5	175.0226	-8.25013e-04	2.47173e-03
2023/11/18	16:04:16	ok	ok	173.7340	10.059	0.005836	20.62	55.718	9.960	61340574.951115	4	203.0298	-2.81000e-03	8.72844e-03
2023/11/18	16:09:16	ok	ok	173.7100	10.061	0.005836	20.67	55.782	10.004	62514001.280677	9	174.3243	-2.64132e-05	6.78416e-02
2023/11/18	16:14:16	ok	ok	173.6840	10.055	0.005836	20.64	55.822	9.994	62897007.231843	8	176.7773	-3.22347e-05	6.78804e-02
2023/11/18	16:19:16	ok	ok	173.6640	10.051	0.005836	20.67	55.772	10.002	61863514.369690	5	185.4151	-4.77602e-05	4.60875e-02
2023/11/18	16:24:16	ok	ok	173.6260	10.049	0.005836	20.64	55.810	9.992	61818042.541592	8	174.9929	-3.17553e-05	5.94825e-02
2023/11/18	16:29:16	ok	ok	173.5880	10.045	0.005836	20.66	55.790	9.998	66376058.628569	6	191.1230	-6.23842e-05	2.37273e-02
2023/11/18	16:34:16	ok	ok	173.5620	10.045	0.005836	20.66	55.877	10.013	64283943.037315	3	214.2242	-2.64197e-03	1.33954e-02
2023/11/18	16:39:16	ok	ok	173.5460	10.040	0.005836	20.66	55.877	10.013	59912644.383688	8	180.1262	-2.44379e-05	5.39905e-02
2023/11/18	16:44:16	ok	ok	173.5140	10.038	0.005836	20.67	55.946	10.033	60890227.137011	5	197.1320	-6.72411e-05	2.99238e-02
2023/11/18	16:49:16	--	ok	173.4820	10.035	0.005836	20.66	55.932	10.023	61677219.038048	4	191.4404	-6.41554e-05	1.15385e-02
2023/11/18	16:49:23	ok	ok	174.0320	10.092	0.005863	20.70	55.906	10.043	62033634.907851	10	169.9902	-2.37829e-05	6.16653e-02
2023/11/18	16:54:22	ok	ok	173.9280	10.079	0.005863	20.67	55.946	10.033	61750700.043131	5	197.9344	-9.28702e-05	1.56579e-02
2023/11/18	16:59:22	ok	ok	173.8880	10.078	0.005863	20.67	55.966	10.037	63610659.071094	3	211.3437	-1.60635e-03	1.21305e-02
2023/11/18	17:04:22	ok	ok	173.8520	10.073	0.005863	20.69	56.023	10.055	60987560.472073	9	180.7666	-5.47106e-05	5.33841e-02
2023/11/18	17:09:22	ok	ok	173.8180	10.067	0.005863	20.66	55.964	10.029	59555184.882519	5	199.3583	-9.75519e-05	1.62054e-02
2023/11/18	17:14:22	ok	ok	173.7820	10.064	0.005863	20.66	56.007	10.036	60736119.255951	6	174.5936	-1.19930e-04	1.55401e-02
2023/11/18	17:19:22	ok	ok	173.7560	10.062	0.005863	20.69	55.988	10.049	59533133.927948	5	187.5164	-3.03776e-05	1.74565e-02
2023/11/18	17:24:22	ok	ok	173.7240	10.059	0.005863	20.67	56.020	10.047	63253951.536543	8	179.9552	-2.06879e-05	4.62847e-02
2023/11/18	17:29:22	ok	ok	173.6980	10.055	0.005863	20.67	56.042	10.051	61955683.315940	6	173.9810	1.40824e-05	7.39715e-03
2023/11/18	17:34:22	ok	ok	173.6800	10.052	0.005863	20.69	56.088	10.067	61576885.254761	7	190.8439	-6.69223e-05	4.38684e-02
2023/11/18	17:39:22	ok	ok	173.6420	10.050	0.005863	20.70	56.046	10.069	62529695.769092	8	178.4805	-1.40369e-05	4.81420e-02
2023/11/18	17:44:22	ok	ok	173.6020	10.046	0.005863	20.67	56.107	10.062	60037962.876179	6	187.6043	-5.56559e-05	3.12989e-02
2023/11/18	17:49:22	ok	ok	173.5800	10.041	0.005863	20.69	56.162	10.080	58781259.901961	2	173.5679	1.04042e-05	3.47366e-16
2023/11/18	17:54:22	ok	ok	173.5620	10.044	0.005863	20.72	56.080	10.082	60729637.814154	10	171.1122	-1.87541e-05	6.36671e-02
2023/11/18	17:59:22	ok	ok	173.5240	10.038	0.005863	20.67	56.161	10.072	60479767.028946	7	174.2829	7.25886e-07	6.68636e-03
2023/11/18	18:04:22	ok	ok	173.5060	10.036	0.005863	20.67	56.184	10.076	60970644.946516	9	173.2814	-1.03364e-05	4.97988e-02
2023/11/18	18:09:22	--	ok	173.4740	10.035	0.005863	20.67	56.226	10.084	60077177.586119	7	186.2294	-5.70109e-05	4.71621e-02
2023/11/18	18:09:29	ok	ok	174.0260	10.090	0.00589	20.69	56.207	10.088	62171810.306165	5	185.8503	-4.11196e-05	3.57078e-02
2023/11/18	18:14:28	ok	ok	173.9200	10.082	0.00589	20.73	56.138	10.101	61598774.932651	8	178.5031	-1.08972e-05	3.93276e-02
2023/11/18	18:19:28	ok	ok	173.9020	10.078	0.00589	20.74	56.152	10.111	59186904.028668	6	197.5261	-1.85545e-03	3.21792e-02
2023/11/18	18:24:28	ok	ok	173.8540	10.074	0.00589	20.74	56.194	10.119	59682470.059545	8	180.1121	-2.01632e-05	4.32995e-02
2023/11/18	18:29:28	ok	ok	173.8260	10.071	0.00589	20.74	56.226	10.124	59160031.339521	9	176.8366	-4.21450e-05	5.81205e-02
2023/11/18	18:34:28	ok	ok	173.7900	10.066	0.00589	20.76	56.197	10.129	60834478.584313	2	173.9800	-5.82712e-05	1.63362e-16
2023/11/18	18:39:28	ok	ok	173.7560	10.064	0.00589	20.74	56.226	10.124	61009912.939011	5	199.6332	-9.57725e-05	2.60522e-02
2023/11/18	18:44:28	ok	ok	173.7400	10.060	0.00589	20.77	56.220	10.141	58958372.789287	10	172.5312	-7.20812e-06	6.09485e-02
2023/11/18	18:49:28	ok	ok	173.7140	10.058	0.00589	20.76	56.217	10.132	59654867.770487	8	176.1203	-9.35943e-04	1.61278e-02
2023/11/18	18:54:28	ok	ok	173.6940	10.056	0.00589	20.79	56.190	10.143	60062359.210848	9	177.8864	-3.89202e-05	3.61815e-02
2023/11/18	18:59:28	ok	ok	173.6640	10.053	0.00589	20.82	56.207	10.163	61344004.818070	6	186.6910	-4.80187e-05	4.82032e-02
2023/11/18	19:04:28	ok	ok	173.6360	10.051	0.00589	20.80	56.204	10.155	60070190.502328	10	169.1610	-4.61475e-05	7.73163e-02
2023/11/18	19:09:28	ok	ok	173.6100	10.047	0.00589	20.84	56.243	10.186	61413654.241718	2	174.3003	-2.36089e-06	0.00000e+00
2023/11/18	19:14:28	ok	ok	173.5820	10.044	0.00589	20.80	56.225	10.159	59960907.608786	5	201.8668	-1.28150e-03	2.58714e-02
2023/11/18	19:19:28	ok	ok	173.5540	10.039	0.00589	20.83	56.220	10.174	60047064.517685	9	172.2586	-4.90534e-05	7.76305e-02
2023/11/18	19:24:28	ok	ok	173.5500	10.039	0.00589	20.82	56.226	10.167	60344270.593321	9	173.7063	-2.70034e-05	5.73972e-02
2023/11/18	19:29:28	ok	ok	173.5120	10.036	0.00589	20.84	56.222	10.182	60839339.180551	9	173.3671	-1.77933e-05	4.37810e-02
2023/11/18	19:34:28	--	ok	173.4840	10.034	0.00589	20.86	56.268	10.200	61597429.868140	2	173.9557	-4.14934e-06	4.76344e-16
2023/11/18	19:34:35	ok	ok	174.0260	10.089	0.005918	20.86	56.257	10.198	61686566.064893	5	190.4478	-6.58215e-05	2.24113e-02
2023/11/18	19:39:34	ok	ok	173.9360	10.080	0.005918	20.86	56.257	10.198	61260814.271657	3	207.4775	-1.35028e-03	2.14354e-02
2023/11/18	19:44:34	ok	ok	173.8820	10.076	0.005918	20.84	56.243	10.186	61457761.739671	6	184.0730	-4.22597e-05	2.91154e-02
2023/11/18	19:49:34	ok	ok	173.8700	10.075	0.005918	20.89	56.249	10.212	61426740.018970	10	169.8967	-1.01134e-05	5.86446e-02
2023/11/18	19:54:34	ok	ok	173.8380	10.068	0.005918	20.89	56.194	10.202	59033086.470274	9	175.6032	-3.44228e-05	5.10044e-02
2023/11/18	19:59:34	ok	ok	173.8120	10.067	0.005918	20.87	56.335	10.220	59321685.921172	8	174.9361	-3.12837e-05	6.52259e-02
2023/11/18	20:04:34	ok	ok	173.7820	10.064	0.005918	20.91	56.243	10.229	61071545.702648	9	174.4450	-1.87808e-05	3.47008e-02
2023/11/18	20:09:34	ok	ok	173.7400	10.062	0.005918	20.90	56.231	10.218	58581444.936801	11	173.7505	4.48190e-05	1.11193e-02
2023/11/18	20:14:34	ok	ok	173.7320	10.059	0.005918	20.90	56.252	10.222	59740015.112527	6	198.5025	-2.11532e-03	2.05793e-02
2023/11/18	20:19:34	ok	ok	173.6860	10.053	0.005918	20.89	56.303	10.222	59847748.960978	8	174.6319	-2.87399e-05	6.36205e-02
2023/11/18	20:24:34	ok	ok	173.6720	10.052	0.005918	20.93	56.280	10.243	63239281.856851	9	171.5028	-2.46036e-05	8.18619e-02
2023/11/18	20:29:34	ok	ok	173.6480	10.050	0.005918	20.91	56.298	10.239	60919966.589793	5	197.9354	-9.73940e-05	1.72382e-02
2023/11/18	20:34:34	ok	ok	173.6260	10.050	0.005918	20.94	56.258	10.247	60316523.525939	6	195.6760	-1.81805e-03	2.08988e-02
2023/11/18	20:39:34	ok	ok	173.6000	10.046	0.005918	20.91	56.318	10.242	61466651.713491	2	173.6937	1.65074e-05	2.58724e-16
2023/11/18	20:44:34	ok	ok	173.5680	10.044	0.005918	20.96	56.336	10.271	61924088.508608	8	181.4969	-5.65993e-05	5.53021e-02
2023/11/18	20:49:34	ok	ok	173.5420	10.039	0.005918	20.94	56.303	10.255	62590189.895133	8	180.7393	-2.55485e-05	4.81400e-02
2023/11/18	20:54:34	ok	ok	173.5200	10.035	0.005918	20.94	56.291	10.253	62832697.669394	5	178.9457	-3.82036e-05	3.75799e-02
2023/11/18	20:59:34	--	ok	173.4920	10.033	0.005918	20.94	56.323	10.259	57631977.618764	10	173.6689	4.01941e-05	1.84738e-03
2023/11/18	20:59:41	ok	ok	174.0560	10.091	0.005944	21.00	56.268	10.284	64123311.710463	9	168.2164	3.67346e-06	6.19725e-02
2023/11/18	21:04:40	ok	ok	173.9440	10.081	0.005944	20.94	56.323	10.259	61633469.827849	6	194.4374	-1.14268e-03	3.18054e-02
2023/11/18	21:09:40	--	--	173.9000	10.078	0.005944	20.97	56.307	10.274	61924347.831474	9	181.3212	-5.33536e-05	4.75436e-02
2023/11/18	21:09:46	ok	ok	173.9220	10.077	0.005944	20.93	56.309	10.248	63825396.182967	9	171.7901	-4.90618e-05	6.72362e-02
2023/11/18	21:14:46	ok	ok	173.8660	10.074	0.005944	20.94	56.345	10.263	62683676.206221	5	195.1425	-1.41164e-03	2.12889e-02
2023/11/18	21:19:46	ok	ok	173.8240	10.068	0.005944	20.93	56.309	10.248	66898144.813692	7	176.1220	-8.50375e-04	2.08767e-02
2023/11/18	21:24:46	ok	ok	173.8000	10.065	0.005944	20.93	56.355	10.257	60439189.250054	5	177.1715	-3.03137e-05	7.28700e-03
2023/11/18	21:29:46	ok	ok	173.7680	10.060	0.005944	20.91	56.396	10.256	58326806.159279	7	184.5712	-4.89944e-05	4.76330e-02
2023/11/18	21:34:46	ok	ok	173.7420	10.059	0.005944	20.90	56.359	10.242	62636809.899861	8	179.9517	-5.29726e-04	4.73084e-02
2023/11/18	21:39:46	ok	ok	173.6960	10.056	0.005944	20.90	56.437	10.256	61019344.482907	10	173.0331	-4.97211e-05	8.08138e-02
2023/11/18	21:44:46	ok	ok	173.6780	10.055	0.005944	20.87	56.390	10.230	59002399.232969	4	214.8269	-2.07741e-03	1.06976e-02
2023/11/18	21:49:46	ok	ok	173.6460	10.050	0.005944	20.89	56.368	10.234	59424878.828222	6	192.9333	-1.17606e-03	4.17375e-02
2023/11/18	21:54:46	ok	ok	173.6360	10.049	0.005944	20.89	56.446	10.248	57136614.633335	5	202.8835	-1.38413e-03	1.94510e-02
2023/11/18	21:59:46	ok	ok	173.5740	10.043	0.005944	20.83	56.501	10.225	61458598.951959	10	173.8934	-1.22312e-05	9.47036e-03
2023/11/18	22:04:46	ok	ok	173.5420	10.034	0.005944	20.77	56.600	10.209	60690313.528969	7	186.8304	-5.51126e-05	4.57874e-02
2023/11/18	22:09:46	ok	ok	173.5200	10.032	0.005944	20.70	56.675	10.182	61534259.662224	7	193.0024	-1.56852e-03	3.90578e-02
2023/11/18	22:14:46	--	ok	173.4760	10.032	0.005944	20.70	56.545	10.158	60119984.510077	10	178.9491	-1.80151e-05	4.40499e-02
2023/11/18	22:14:53	ok	ok	174.0340	10.088	0.005972	20.69	56.555	10.150	64336073.540680	7	189.4962	-6.78580e-05	6.21816e-02
2023/11/18	22:19:52	ok	ok	173.9460	10.081	0.005972	20.76	56.478	10.179	62087260.015557	10	170.5763	-4.46895e-05	7.31256e-02
2023/11/18	22:24:52	ok	ok	173.9120	10.077	0.005972	20.80	56.442	10.198	64571284.733572	5	198.4389	-8.91210e-05	1.91167e-02
2023/11/18	22:29:52	ok	ok	173.8800	10.075	0.005972	20.79	56.495	10.198	63288699.551498	6	187.8490	-6.17597e-05	4.56334e-02
2023/11/18	22:34:52	ok	ok	173.8540	10.069	0.005972	20.80	56.474	10.204	62837466.278993	6	188.8770	-8.52625e-05	4.71890e-02
2023/11/18	22:39:52	ok	ok	173.8200	10.066	0.005972	20.83	56.446	10.215	64780549.581836	9	177.5323	-4.24483e-05	5.47740e-02
2023/11/18	22:44:52	ok	ok	173.7880	10.069	0.005972	20.80	56.506	10.210	63526943.077693	8	184.0606	-3.94494e-05	4.14832e-02
2023/11/18	22:49:52	ok	ok	173.7620	10.064	0.005972	20.80	56.541	10.216	60864088.301533	6	198.3696	-1.06436e-04	1.64186e-02
2023/11/18	22:54:52	ok	ok	173.7420	10.062	0.005972	20.82	56.455	10.208	60813056.397342	6	189.9475	-8.69816e-04	2.07874e-02
2023/11/18	22:59:52	ok	ok	173.7340	10.057	0.005972	20.82	56.422	10.202	58861456.343087	8	175.6774	-3.24474e-05	6.19747e-02
2023/11/18	23:04:52	ok	ok	173.6920	10.053	0.005972	20.82	56.445	10.206	61832653.499029	6	194.4945	-5.37811e-05	1.22714e-02
2023/11/18	23:09:52	ok	ok	173.6660	10.049	0.005972	20.79	56.495	10.198	62461787.002185	8	190.3865	-7.75226e-05	2.77735e-02
2023/11/18	23:14:52	ok	ok	173.6340	10.047	0.005972	20.77	56.469	10.186	60162237.716027	3	159.0613	2.17124e-03	6.02620e-04
2023/11/18	23:19:52	ok	ok	173.6020	10.045	0.005972	20.77	56.501	10.191	61028687.892439	9	178.0127	-3.82405e-05	4.86930e-02
2023/11/18	23:24:52	ok	ok	173.5700	10.043	0.005972	20.77	56.536	10.198	63709575.660440	10	171.8145	1.27164e-05	4.34236e-02
2023/11/18	23:29:52	ok	ok	173.5500	10.040	0.005972	20.76	56.490	10.181	64572454.475949	9	170.5672	-4.08729e-05	8.68323e-02
2023/11/18	23:34:52	ok	ok	173.5380	10.036	0.005972	20.79	56.472	10.194	63551564.302006	9	170.0713	-3.41575e-05	7.12364e-02
2023/11/18	23:39:52	--	ok	173.4960	10.036	0.005972	20.76	56.545	10.191	63938487.837078	7	193.0777	-1.51876e-03	3.25150e-02
2023/11/18	23:39:59	ok	ok	174.0360	10.088	0.005999	20.73	56.506	10.167	65917304.558334	9	178.0201	-4.22505e-05	5.19147e-02
2023/11/18	23:44:58	ok	ok	173.9380	10.080	0.005999	20.73	56.495	10.165	67418525.056498	9	179.6940	-2.82515e-05	4.90288e-02
2023/11/18	23:49:58	ok	ok	173.8960	10.077	0.005999	20.73	56.518	10.169	64637977.638998	5	190.6147	-8.23061e-04	2.82157e-02
2023/11/18	23:54:58	ok	ok	173.8620	10.075	0.005999	20.73	56.463	10.159	66905389.237799	6	176.2857	-1.83596e-04	2.26418e-02
2023/11/18	23:59:58	ok	ok	173.8280	10.067	0.005999	20.64	56.623	10.137	63120471.949390	4	205.9731	-1.56407e-03	1.87007e-02
2023/11/19	00:04:58	ok	ok	173.7480	10.061	0.005999	20.56	56.684	10.098	63927925.765311	12	174.0364	1.95091e-06	1.03109e-02
2023/11/19	00:09:58	ok	ok	173.7240	10.058	0.005999	20.49	56.739	10.066	62804477.349162	9	175.8598	-3.33182e-05	5.29817e-02
2023/11/19	00:14:58	ok	ok	173.6960	10.060	0.005999	20.53	56.605	10.067	65304730.671398	5	173.9613	3.62161e-05	2.77879e-04
2023/11/19	00:19:58	ok	ok	173.6760	10.058	0.005999	20.53	56.637	10.072	68071816.386622	3	192.9236	5.78205e-04	1.67039e-02
2023/11/19	00:24:58	ok	ok	173.6620	10.053	0.005999	20.60	56.616	10.113	63842566.490811	10	172.0348	-5.56664e-05	7.58700e-02
2023/11/19	00:29:58	ok	ok	173.6300	10.050	0.005999	20.58	56.600	10.093	63748405.495116	5	205.1163	-1.26776e-03	1.16075e-02
2023/11/19	00:34:58	ok	ok	173.5980	10.049	0.005999	20.56	56.555	10.075	63839140.991474	8	167.0806	3.65260e-07	6.79991e-02
2023/11/19	00:39:58	ok	ok	173.5740	10.044	0.005999	20.56	56.609	10.085	62483104.549095	9	178.7744	-2.60641e-05	4.43731e-02
2023/11/19	00:44:58	ok	ok	173.5480	10.040	0.005999	20.54	56.606	10.075	64546024.874914	6	188.8640	-7.48192e-05	3.95390e-02
2023/11/19	00:49:58	ok	ok	173.5160	10.038	0.005999	20.49	56.674	10.054	61087306.360136	9	174.7257	-3.12057e-05	5.86925e-02
2023/11/19	00:54:58	--	ok	173.4940	10.036	0.005999	20.50	56.632	10.056	62902824.633559	7	188.1001	-8.04943e-05	3.59551e-02
2023/11/19	00:55:05	ok	ok	174.0080	10.089	0.006025	20.50	56.652	10.059	66235848.071103	5	179.8680	-1.88627e-05	3.42866e-02
2023/11/19	01:00:04	ok	ok	173.9260	10.081	0.006025	20.47	56.670	10.046	62715463.856434	6	192.1448	-1.04820e-03	1.82465e-02
2023/11/19	01:05:04	ok	ok	173.8680	10.077	0.006025	20.49	56.629	10.046	63629379.338735	7	174.0529	3.97891e-05	5.02078e-04
2023/11/19	01:10:04	ok	ok	173.8520	10.075	0.006025	20.44	56.643	10.023	64289902.780888	6	178.4145	-2.14313e-05	3.44387e-02
2023/11/19	01:15:04	ok	ok	173.8040	10.072	0.006025	20.47	56.670	10.046	63869909.858022	12	173.1693	7.24301e-05	9.57768e-03
2023/11/19	01:20:04	ok	ok	173.7980	10.068	0.006025	20.44	56.643	10.023	64103409.319004	11	171.9591	-2.37876e-05	6.60477e-02
2023/11/19	01:25:04	ok	ok	173.7380	10.065	0.006025	20.44	56.666	10.028	63648978.408280	13	173.0984	6.90331e-05	9.02648e-03
2023/11/19	01:30:04	ok	ok	173.7300	10.058	0.006025	20.46	56.701	10.043	66718371.313957	9	173.9666	-5.31914e-05	7.70483e-02
2023/11/19	01:35:04	ok	ok	173.6880	10.056	0.006025	20.36	56.794	10.002	63773433.030813	5	178.8101	-1.06029e-05	2.83878e-02
2023/11/19	01:40:04	ok	ok	173.6400	10.049	0.006025	20.29	56.815	9.964	64763388.746309	8	180.7645	-2.59539e-05	4.57558e-02
2023/11/19	01:45:04	ok	ok	173.5940	10.046	0.006025	20.25	56.843	9.944	65712569.052858	10	169.7857	-5.04011e-05	7.14018e-02
2023/11/19	01:50:04	ok	ok	173.5720	10.044	0.006025	20.25	56.843	9.944	66226708.602314	9	182.0703	-4.02915e-05	5.49616e-02
2023/11/19	01:55:04	ok	ok	173.5560	10.047	0.006025	20.32	56.721	9.964	67940157.100311	6	183.7275	-5.03643e-05	3.11916e-02
2023/11/19	02:00:04	ok	ok	173.5300	10.042	0.006025	20.28	56.748	9.944	65980330.958238	9	179.9403	-2.12783e-05	4.27310e-02
2023/11/19	02:05:04	ok	ok	173.5220	10.037	0.006025	20.33	56.724	9.972	70419905.992321	10	171.6090	-3.39671e-05	8.41382e-02
2023/11/19	02:10:04	--	ok	173.4960	10.036	0.006025	20.32	56.721	9.964	68790604.586588	9	173.4368	-8.85516e-06	5.86097e-02
2023/11/19	02:10:11	ok	ok	174.0260	10.090	0.006052	20.33	56.660	9.961	68801794.395211	6	189.9415	-1.50724e-03	3.88342e-02
2023/11/19	02:15:10	ok	ok	173.9220	10.081	0.006052	20.29	56.716	9.946	65248950.215176	9	173.3879	-3.32097e-05	7.28069e-02
2023/11/19	02:20:10	ok	ok	173.8880	10.075	0.006052	20.29	56.738	9.950	66873151.237979	10	169.6656	-2.02748e-05	6.64556e-02
2023/11/19	02:25:10	ok	ok	173.8600	10.075	0.006052	20.32	56.776	9.974	66677536.414889	7	164.5478	-9.46266e-06	7.97909e-02
2023/11/19	02:30:10	ok	ok	173.8360	10.072	0.006052	20.32	56.689	9.958	69292923.858595	10	171.4996	-3.17906e-05	8.21122e-02
2023/11/19	02:35:10	ok	ok	173.8100	10.066	0.006052	20.31	56.687	9.950	66127491.171269	6	195.9767	-1.24119e-03	1.84746e-02
2023/11/19	02:40:10	ok	ok	173.7780	10.063	0.006052	20.29	56.684	9.941	66616591.910067	9	172.7667	-2.74004e-05	7.37150e-02
2023/11/19	02:45:10	ok	ok	173.7400	10.065	0.006052	20.28	56.715	9.938	65282467.364061	12	173.0784	7.33744e-05	9.56034e-03
2023/11/19	02:50:10	ok	ok	173.7160	10.057	0.006052	20.29	56.738	9.950	67604810.389075	7	184.9620	-4.65553e-05	4.36692e-02
2023/11/19	02:55:10	ok	ok	173.7000	10.054	0.006052	20.25	56.756	9.928	67100880.321327	6	170.2070	-9.39625e-06	7.10884e-02
2023/11/19	03:00:10	ok	ok	173.6600	10.054	0.006052	20.26	56.712	9.930	70167377.768282	7	187.6611	-1.06179e-03	4.73434e-02
2023/11/19	03:05:10	ok	ok	173.6180	10.047	0.006052	20.16	56.831	9.894	68788942.165997	9	170.7658	-1.88135e-05	6.65290e-02
2023/11/19	03:10:10	ok	ok	173.5860	10.043	0.006052	20.08	56.904	9.857	66905956.058650	4	207.0294	-2.57317e-03	2.06451e-02
2023/11/19	03:15:10	ok	ok	173.5340	10.040	0.006052	20.05	56.922	9.843	66213137.457757	11	173.5344	4.18048e-05	6.13523e-04
2023/11/19	03:20:10	ok	ok	173.5220	10.039	0.006052	20.05	56.858	9.832	69089780.175467	9	175.9772	-5.50081e-06	3.83513e-02
2023/11/19	03:25:10	ok	ok	173.5140	10.039	0.006052	20.11	56.802	9.856	70656510.316145	10	178.5950	-2.41752e-05	4.88733e-02
2023/11/19	03:30:10	--	ok	173.4920	10.037	0.006052	20.11	56.811	9.858	68316085.349040	9	174.7447	5.91478e-06	3.35604e-02
2023/11/19	03:30:17	ok	ok	174.0200	10.092	0.006078	20.09	56.788	9.845	67730103.273522	11	168.5499	-1.03611e-05	6.40908e-02
2023/11/19	03:35:16	ok	ok	173.9300	10.083	0.006078	20.13	56.751	9.863	66588225.114420	9	174.0086	3.91634e-05	6.87660e-04
2023/11/19	03:40:16	ok	ok	173.9160	10.078	0.006078	20.12	56.780	9.860	65052300.836262	9	174.0386	-2.62218e-05	6.72487e-02
2023/11/19	03:45:16	ok	ok	173.8700	10.074	0.006078	20.11	56.790	9.854	68454982.179224	9	172.3376	-1.98892e-05	5.90947e-02
2023/11/19	03:50:16	ok	ok	173.8480	10.073	0.006078	20.11	56.802	9.856	70189182.993886	9	177.1842	-3.93333e-05	5.52173e-02
2023/11/19	03:55:16	ok	ok	173.8200	10.068	0.006078	20.11	56.757	9.849	67241268.513749	6	192.4319	-4.45106e-05	2.04918e-02
2023/11/19	04:00:16	ok	ok	173.7960	10.067	0.006078	20.09	56.767	9.841	69858261.756462	9	173.4108	-2.93679e-05	6.48661e-02
2023/11/19	04:05:16	ok	ok	173.7660	10.065	0.006078	20.09	56.808	9.848	67810301.580624	6	193.1602	-1.34551e-03	4.87980e-02
2023/11/19	04:10:16	ok	ok	173.7380	10.058	0.006078	20.08	56.756	9.831	68527050.685187	6	192.7323	-1.62315e-03	3.87294e-02
2023/11/19	04:15:16	ok	ok	173.7220	10.057	0.006078	20.08	56.820	9.842	68057339.850614	10	169.6959	-3.92568e-05	6.62085e-02
2023/11/19	04:20:16	ok	ok	173.6940	10.054	0.006078	20.07	56.783	9.828	69725857.306863	6	183.2522	-3.31642e-05	3.90819e-02
2023/11/19	04:25:16	ok	ok	173.6520	10.049	0.006078	20.05	56.794	9.821	65839398.645230	13	173.7009	3.53167e-05	1.98754e-03
2023/11/19	04:30:16	ok	ok	173.6400	10.049	0.006078	20.02	56.844	9.814	69775318.835084	7	191.6226	-1.64289e-03	2.01295e-02
2023/11/19	04:35:16	ok	ok	173.6020	10.043	0.006078	19.96	56.922	9.794	65552162.618025	10	172.7308	-2.55311e-05	7.02977e-02
2023/11/19	04:40:16	ok	ok	173.5560	10.039	0.006078	19.88	56.986	9.756	70662895.538918	9	174.6674	-3.33396e-05	5.97212e-02
2023/11/19	04:45:16	ok	ok	173.5320	10.040	0.006078	19.89	56.870	9.744	69349758.084782	5	185.3295	-4.34818e-05	2.95172e-02
2023/11/19	04:50:16	ok	ok	173.5120	10.038	0.006078	19.93	56.822	9.760	68431647.491128	8	173.5438	3.73997e-05	1.14591e-03
2023/11/19	04:55:16	--	ok	173.4960	10.035	0.006078	19.95	56.780	9.761	68545078.566435	7	173.7455	2.22939e-05	1.38425e-03
2023/11/19	04:55:23	ok	ok	174.0400	10.089	0.006104	19.93	56.822	9.760	69231713.265540	10	172.0025	-2.94044e-05	7.69368e-02
2023/11/19	05:00:22	ok	ok	173.9540	10.083	0.006104	19.93	56.843	9.764	68085978.056050	6	185.3997	-1.33511e-05	2.13921e-02
2023/11/19	05:05:22	ok	ok	173.9220	10.078	0.006104	19.95	56.790	9.762	69254241.971435	5	205.4175	-1.65128e-03	2.46311e-02
2023/11/19	05:10:22	ok	ok	173.8900	10.075	0.006104	19.95	56.835	9.770	69688659.856129	6	195.3182	-1.87871e-03	2.44097e-02
2023/11/19	05:15:22	ok	ok	173.8700	10.076	0.006104	19.93	56.863	9.767	68732369.874922	9	177.2111	-1.01327e-05	3.93182e-02
2023/11/19	05:20:22	ok	ok	173.8420	10.068	0.006104	19.92	56.831	9.754	69984438.900091	9	171.6963	-2.18142e-05	6.58944e-02
2023/11/19	05:25:22	ok	ok	173.8220	10.068	0.006104	19.93	56.834	9.762	68354745.491905	6	187.9523	-5.79268e-05	3.29484e-02
2023/11/19	05:30:22	ok	ok	173.7960	10.063	0.006104	19.92	56.820	9.752	68365916.273522	8	178.4826	-3.66148e-05	3.95010e-02
2023/11/19	05:35:22	ok	ok	173.7660	10.057	0.006104	19.93	56.834	9.762	71595480.873058	9	174.7150	-2.26571e-05	4.03960e-02
2023/11/19	05:40:22	ok	ok	173.7460	10.061	0.006104	19.93	56.822	9.760	69370402.501574	11	171.3010	-2.69025e-05	7.33125e-02
2023/11/19	05:45:22	ok	ok	173.7200	10.056	0.006104	19.93	56.843	9.764	66757917.725514	8	173.8766	3.64081e-05	2.88013e-04
2023/11/19	05:50:22	ok	ok	173.7020	10.052	0.006104	19.91	56.785	9.739	68067302.377944	10	172.3682	-3.77449e-05	7.85903e-02
2023/11/19	05:55:22	ok	ok	173.6900	10.050	0.006104	19.93	56.822	9.760	71108423.510315	9	171.7092	-3.78210e-05	7.73280e-02
2023/11/19	06:00:22	ok	ok	173.6560	10.050	0.006104	19.88	56.825	9.729	70565866.263312	10	170.7531	-4.87287e-05	8.97914e-02
2023/11/19	06:05:22	ok	ok	173.6120	10.044	0.006104	19.82	56.989	9.725	71948624.555918	6	193.6992	-1.11834e-03	4.24748e-02
2023/11/19	06:10:22	ok	ok	173.5720	10.040	0.006104	19.75	57.003	9.686	70751593.176416	6	188.9852	-6.81970e-05	2.15581e-02
2023/11/19	06:15:22	ok	ok	173.5640	10.039	0.006104	19.75	56.980	9.682	67948828.251271	8	178.3692	-3.58101e-05	4.84105e-02
2023/11/19	06:20:22	ok	ok	173.5380	10.040	0.006104	19.78	56.909	9.687	67385045.090707	7	186.6341	-4.32146e-05	2.49942e-02
2023/11/19	06:25:22	ok	ok	173.5240	10.037	0.006104	19.79	56.899	9.693	66707529.293793	10	177.2844	-1.34273e-05	4.31103e-02
2023/11/19	06:30:22	ok	ok	173.5120	10.032	0.006104	19.82	56.870	9.705	67672267.707614	9	184.4428	-5.10726e-05	3.00816e-02
2023/11/19	06:35:22	--	ok	173.4780	10.030	0.006104	19.81	56.957	9.712	66423372.292335	6	173.5939	3.89441e-05	6.51993e-04
2023/11/19	06:35:29	ok	ok	174.0460	10.087	0.006131	19.81	56.890	9.700	68714283.125571	9	175.1194	-1.89353e-06	5.35355e-02
2023/11/19	06:40:28	ok	ok	173.9440	10.079	0.006131	19.79	56.889	9.691	67557105.134373	10	170.8244	-4.92562e-05	8.08317e-02
2023/11/19	06:45:28	ok	ok	173.9000	10.074	0.006131	19.78	56.918	9.688	65049074.352878	11	172.9248	8.72234e-05	9.76116e-03
2023/11/19	06:50:28	ok	ok	173.8920	10.071	0.006131	19.79	56.921	9.697	66304653.484749	6	196.8129	-1.64088e-03	3.77955e-02
2023/11/19	06:55:28	ok	ok	173.8640	10.074	0.006131	19.78	56.909	9.687	64708067.781723	9	171.9434	-4.07181e-06	4.74675e-02
2023/11/19	07:00:28	ok	ok	173.8420	10.067	0.006131	19.79	56.931	9.698	66181543.444925	9	179.6069	-4.95456e-05	4.44238e-02
2023/11/19	07:05:28	ok	ok	173.8160	10.066	0.006131	19.79	56.944	9.700	66799191.694655	8	178.6591	-2.12944e-05	5.80128e-02
2023/11/19	07:10:28	ok	ok	173.8000	10.062	0.006131	19.79	56.921	9.697	66913858.637771	10	173.4822	-2.78493e-05	6.17669e-02
2023/11/19	07:15:28	ok	ok	173.7660	10.060	0.006131	19.75	56.991	9.684	67053663.547024	6	186.0927	-4.28202e-05	2.70505e-02
2023/11/19	07:20:28	ok	ok	173.7500	10.058	0.006131	19.75	56.948	9.677	65681834.928861	9	188.5372	-3.28690e-05	2.88609e-02
2023/11/19	07:25:28	ok	ok	173.7320	10.059	0.006131	19.75	56.980	9.682	65918571.282653	7	185.9584	-5.61065e-05	4.72587e-02
2023/11/19	07:30:28	ok	ok	173.6840	10.049	0.006131	19.72	57.041	9.678	65510317.395642	6	173.9583	3.63040e-05	3.38839e-04
2023/11/19	07:35:28	ok	ok	173.6500	10.046	0.006131	19.65	57.063	9.640	65008962.222986	11	178.2791	-1.98119e-05	3.23059e-02
2023/11/19	07:40:28	ok	ok	173.6260	10.043	0.006131	19.61	57.133	9.628	66586649.407019	9	173.6320	-4.79161e-05	7.75079e-02
2023/11/19	07:45:28	ok	ok	173.6220	10.044	0.006131	19.64	57.018	9.625	64508553.075532	5	191.5624	-1.42280e-03	2.05243e-02
2023/11/19	07:50:28	ok	ok	173.5980	10.040	0.006131	19.68	57.003	9.647	66055827.220406	7	192.5360	-1.67948e-03	4.03069e-02
2023/11/19	07:55:28	ok	ok	173.5780	10.040	0.006131	19.67	57.000	9.639	71206920.256643	6	194.2267	-1.52355e-03	4.39050e-02
2023/11/19	08:00:28	ok	ok	173.5560	10.035	0.006131	19.68	57.037	9.653	69355734.945688	6	194.6926	-8.73761e-05	3.70857e-02
2023/11/19	08:05:28	ok	ok	173.5400	10.034	0.006131	19.65	57.021	9.633	65228650.390017	9	177.2488	-2.20292e-05	4.30314e-02
2023/11/19	08:10:28	ok	ok	173.5180	10.028	0.006131	19.68	57.046	9.654	67662090.006974	8	164.9288	1.04764e-05	6.87314e-02
2023/11/19	08:15:28	ok	ok	173.5100	10.027	0.006131	19.68	57.023	9.650	68149112.504316	8	175.8139	-3.79192e-05	6.13145e-02
2023/11/19	08:20:28	--	ok	173.4840	10.026	0.006131	19.69	57.026	9.658	66800202.175881	8	176.5184	-3.88861e-05	6.73008e-02
2023/11/19	08:20:35	ok	ok	174.0240	10.078	0.006158	19.69	57.005	9.655	68448845.324880	11	164.1928	1.60174e-05	7.17168e-02
2023/11/19	08:25:34	ok	ok	173.9340	10.075	0.006158	19.69	57.026	9.658	66438027.019158	4	208.9847	-2.70490e-03	1.40465e-02
2023/11/19	08:30:34	ok	ok	173.9040	10.073	0.006158	19.71	57.040	9.668	68938928.784751	8	180.0473	-1.94998e-05	4.14278e-02
2023/11/19	08:35:34	ok	ok	173.8780	10.067	0.006158	19.71	57.040	9.668	66660837.040002	6	187.9504	-4.98172e-05	3.14761e-02
2023/11/19	08:40:34	ok	ok	173.8660	10.069	0.006158	19.69	56.995	9.653	65727883.934798	6	171.1423	-1.58874e-05	5.47619e-02
2023/11/19	08:45:34	ok	ok	173.8360	10.065	0.006158	19.69	57.069	9.666	66426753.018026	4	210.9521	-3.14828e-03	1.84067e-02
2023/11/19	08:50:34	ok	ok	173.8200	10.062	0.006158	19.71	57.008	9.663	65409077.362328	5	180.4221	-2.14651e-05	2.68626e-02
2023/11/19	08:55:34	ok	ok	173.7940	10.059	0.006158	19.71	56.995	9.661	66036436.508789	6	185.9316	-2.08635e-05	2.48603e-02
2023/11/19	09:00:34	ok	ok	173.7700	10.058	0.006158	19.71	56.985	9.659	63921055.114904	6	196.0778	-1.57013e-03	3.26998e-02
2023/11/19	09:05:34	ok	ok	173.7640	10.055	0.006158	19.74	56.968	9.673	63140736.855361	9	171.6495	-3.87662e-07	5.12773e-02
2023/11/19	09:10:34	ok	ok	173.7380	10.054	0.006158	19.74	57.009	9.680	67923419.048295	9	174.9171	-3.41274e-05	6.10303e-02
2023/11/19	09:15:34	ok	ok	173.7280	10.052	0.006158	19.75	56.991	9.684	66378870.973464	6	189.0676	-3.49805e-05	3.45242e-02
2023/11/19	09:20:34	ok	ok	173.7060	10.052	0.006158	19.78	56.982	9.699	67847909.417832	7	169.5741	-7.16145e-06	5.12896e-02
2023/11/19	09:25:34	ok	ok	173.6840	10.045	0.006158	19.79	56.976	9.706	68595688.660946	7	191.0983	-5.21993e-05	2.36377e-02
2023/11/19	09:30:34	ok	ok	173.6740	10.047	0.006158	19.79	56.963	9.704	67320830.117138	8	174.2710	-2.42984e-05	5.68702e-02
2023/11/19	09:35:34	ok	ok	173.6520	10.043	0.006158	19.78	57.028	9.707	71095192.120386	7	188.3360	-2.58419e-05	2.58310e-02
2023/11/19	09:40:34	ok	ok	173.6400	10.041	0.006158	19.79	57.018	9.713	69673217.949426	5	190.4633	-6.47303e-05	1.74951e-02
2023/11/19	09:45:34	ok	ok	173.5960	10.039	0.006158	19.78	57.049	9.711	66346395.687022	7	173.8237	3.63838e-05	4.68660e-04
2023/11/19	09:50:34	ok	ok	173.5980	10.037	0.006158	19.81	57.053	9.728	69617715.572932	7	194.7757	-1.76764e-03	4.04967e-02
2023/11/19	09:55:34	ok	ok	173.5960	10.035	0.006158	19.84	57.046	9.742	65964168.420814	6	191.8164	-9.15604e-04	2.50559e-02
2023/11/19	10:00:34	ok	ok	173.5780	10.032	0.006158	19.85	57.026	9.746	67455472.374199	4	209.6900	-2.71461e-03	2.37456e-02
2023/11/19	10:05:34	ok	ok	173.5600	10.031	0.006158	19.85	57.046	9.750	66567726.211100	7	190.1917	-8.27862e-04	1.42823e-02
2023/11/19	10:10:34	ok	ok	173.5480	10.029	0.006158	19.88	57.008	9.760	65249319.578023	6	189.2494	-1.14845e-03	3.25160e-02
2023/11/19	10:15:34	ok	ok	173.5320	10.029	0.006158	19.89	57.032	9.772	68130975.446947	7	194.7917	-1.64700e-03	2.55219e-02
2023/11/19	10:20:34	ok	ok	173.5140	10.025	0.006158	19.89	57.053	9.775	69858924.418683	6	187.6111	-2.98333e-05	3.78056e-02
2023/11/19	10:25:34	ok	ok	173.5040	10.028	0.006158	19.98	57.032	9.822	68328293.676241	4	211.3392	-2.66470e-03	1.86851e-02
2023/11/19	10:30:34	--	ok	173.4860	10.023	0.006158	19.95	57.018	9.802	66148743.370441	6	188.6912	-7.70173e-05	4.50778e-02
2023/11/19	10:30:41	ok	ok	174.0000	10.078	0.006185	19.96	57.032	9.813	69576410.371056	10	173.9362	4.44772e-05	1.04963e-03
2023/11/19	10:35:40	ok	ok	173.9400	10.073	0.006185	19.99	57.003	9.825	67695869.641292	9	172.3972	-3.86062e-05	6.69458e-02
2023/11/19	10:40:40	ok	ok	173.9180	10.069	0.006185	20.02	57.028	9.846	69263582.167515	6	194.1026	-1.51772e-03	3.68140e-02
2023/11/19	10:45:40	ok	ok	173.8960	10.068	0.006185	20.05	56.999	9.856	68346639.728795	6	185.5298	-3.66717e-05	2.12425e-02
2023/11/19	10:50:40	ok	ok	173.8500	10.064	0.006185	20.08	56.980	9.870	68039081.179147	7	174.1435	3.53863e-05	5.75567e-04
2023/11/19	10:55:40	ok	ok	173.8620	10.066	0.006185	20.09	56.962	9.875	68958793.170966	5	192.5440	-7.50539e-05	3.11674e-02
2023/11/19	11:00:40	ok	ok	173.8460	10.061	0.006185	20.13	56.967	9.900	67594487.662786	4	192.7013	-8.53639e-04	2.65663e-02
2023/11/19	11:05:40	ok	ok	173.8160	10.056	0.006185	20.16	57.035	9.929	68180017.114069	9	173.0565	-3.06555e-05	6.70307e-02
2023/11/19	11:10:40	ok	ok	173.7960	10.055	0.006185	20.15	57.012	9.916	67047298.892912	9	176.3092	-2.31489e-05	6.09173e-02
2023/11/19	11:15:40	ok	ok	173.7760	10.051	0.006185	20.16	57.035	9.929	67516730.219027	6	186.8369	-7.22891e-05	3.09427e-02
2023/11/19	11:20:40	ok	ok	173.7620	10.057	0.006185	20.18	57.049	9.939	67533547.190967	9	175.1281	-5.65655e-06	5.89397e-02
2023/11/19	11:25:40	ok	ok	173.7340	10.050	0.006185	20.21	57.086	9.963	67989248.533787	4	192.5190	-9.27010e-04	3.26693e-02
2023/11/19	11:30:40	ok	ok	173.7180	10.048	0.006185	20.21	57.086	9.963	68583881.344127	9	181.2054	-5.64964e-05	4.73954e-02
2023/11/19	11:35:40	ok	ok	173.6940	10.045	0.006185	20.21	57.108	9.967	68316176.237286	6	191.0076	-6.94636e-05	5.05868e-02
2023/11/19	11:40:40	ok	ok	173.6760	10.044	0.006185	20.23	57.099	9.981	70942108.939409	7	182.6583	-3.30797e-05	2.76201e-02
2023/11/19	11:45:40	ok	ok	173.6540	10.044	0.006185	20.21	57.150	9.974	69159659.537960	6	195.3373	-1.55890e-03	4.45050e-02
2023/11/19	11:50:40	ok	ok	173.6460	10.040	0.006185	20.25	57.069	9.983	66866492.051519	5	193.7535	-1.02161e-03	1.75645e-02
2023/11/19	11:55:40	ok	ok	173.6240	10.037	0.006185	20.26	57.147	10.006	68236878.334824	4	216.7541	-1.93800e-03	1.17791e-02
2023/11/19	12:00:40	ok	ok	173.5960	10.033	0.006185	20.28	57.118	10.009	68085560.857790	6	191.3621	-7.85646e-04	2.86259e-02
2023/11/19	12:05:40	ok	ok	173.5940	10.035	0.006185	20.29	57.096	10.013	68161715.836276	6	197.4277	-2.01884e-03	2.90084e-02
2023/11/19	12:10:40	ok	ok	173.5720	10.030	0.006185	20.33	57.179	10.052	68106436.034271	6	189.7835	-1.32396e-03	3.44896e-02
2023/11/19	12:15:40	ok	ok	173.5540	10.030	0.006185	20.32	57.154	10.040	68880117.479607	7	185.7903	-5.17248e-05	4.51391e-02
2023/11/19	12:20:40	ok	ok	173.5120	10.025	0.006185	20.35	57.159	10.057	65648004.938859	6	173.8155	3.55749e-05	7.40622e-04
2023/11/19	12:25:40	ok	ok	173.5020	10.023	0.006185	20.33	57.223	10.060	69743959.851698	5	192.8018	-3.88951e-04	3.72742e-02
2023/11/19	12:30:40	ok	ok	173.5040	10.024	0.006185	20.37	57.186	10.079	72039648.349937	6	183.2771	-4.27981e-05	3.06137e-02
2023/11/19	12:35:40	--	ok	173.4760	10.020	0.006185	20.37	57.163	10.075	69680716.808180	5	194.1353	-9.84397e-04	2.49366e-02
2023/11/19	12:35:47	ok	ok	174.0320	10.081	0.006212	20.39	57.177	10.085	68493309.543941	9	179.8202	-2.17333e-05	4.27398e-02
2023/11/19	12:40:46	ok	ok	173.9360	10.070	0.006212	20.39	57.211	10.091	70410145.031111	5	185.8187	-4.18928e-05	3.25020e-02
2023/11/19	12:45:46	ok	ok	173.8960	10.063	0.006212	20.39	57.284	10.104	70544199.073694	10	172.2799	-5.35914e-05	8.43990e-02
2023/11/19	12:50:46	ok	ok	173.8640	10.062	0.006212	20.39	57.232	10.095	68766459.779759	6	169.5075	-1.16879e-05	7.98734e-02
2023/11/19	12:55:46	ok	ok	173.8260	10.063	0.006212	20.40	57.266	10.110	66028717.343892	6	174.0570	3.60710e-05	3.35896e-04
2023/11/19	13:00:46	ok	ok	173.8180	10.058	0.006212	20.44	57.284	10.137	69131724.740259	10	170.0939	-2.60886e-05	7.58219e-02
2023/11/19	13:05:46	ok	ok	173.7980	10.058	0.006212	20.49	57.279	10.161	70484642.289987	4	191.1117	-9.16353e-04	2.67001e-02
2023/11/19	13:10:46	ok	ok	173.7660	10.052	0.006212	20.43	57.337	10.138	69127222.403906	4	208.1373	-1.70621e-03	2.63668e-02
2023/11/19	13:15:46	ok	ok	173.7620	10.048	0.006212	20.44	57.284	10.137	69127700.235068	6	190.1697	-1.25462e-03	4.12428e-02
2023/11/19	13:20:46	ok	ok	173.7400	10.049	0.006212	20.47	57.278	10.153	69390016.766725	10	171.1762	-3.33536e-05	7.79928e-02
2023/11/19	13:25:46	ok	ok	173.7040	10.046	0.006212	20.49	57.324	10.169	67373268.128281	9	173.9475	3.53981e-05	3.83369e-04
2023/11/19	13:30:46	ok	ok	173.6920	10.043	0.006212	20.53	57.278	10.186	67358058.647477	4	209.1039	-1.97029e-03	2.53835e-02
2023/11/19	13:35:46	ok	ok	173.6740	10.042	0.006212	20.53	57.287	10.188	69214285.670908	10	172.4853	-5.42982e-05	8.18646e-02
2023/11/19	13:40:46	ok	ok	173.6320	10.040	0.006212	20.54	57.301	10.198	67586165.603115	7	173.8899	3.43953e-05	4.36320e-04
2023/11/19	13:45:46	ok	ok	173.6320	10.037	0.006212	20.54	57.343	10.206	69614317.033105	7	193.5173	-1.57450e-03	2.71474e-02
2023/11/19	13:50:46	ok	ok	173.6000	10.035	0.006212	20.58	57.339	10.224	66084500.165467	7	173.8515	3.54018e-05	4.97762e-04
2023/11/19	13:55:46	ok	ok	173.5800	10.031	0.006212	20.59	57.296	10.225	67203459.448819	6	173.7725	3.59937e-05	5.00700e-04
2023/11/19	14:00:46	ok	ok	173.5700	10.031	0.006212	20.59	57.316	10.228	68167700.115186	7	165.9790	-1.99393e-05	7.67279e-02
2023/11/19	14:05:46	ok	ok	173.5480	10.031	0.006212	20.59	57.392	10.242	70454658.082503	6	185.3241	-5.17760e-05	4.73100e-02
2023/11/19	14:10:46	ok	ok	173.5280	10.027	0.006212	20.64	57.360	10.269	67914634.862570	10	174.4565	-5.52421e-06	5.65948e-02
2023/11/19	14:15:46	ok	ok	173.5100	10.020	0.006212	20.60	57.374	10.248	67789067.380692	6	193.4583	-1.57321e-03	3.15322e-02
2023/11/19	14:20:46	--	ok	173.4900	10.020	0.006212	20.62	57.334	10.249	70533303.234863	5	203.5228	-1.48742e-03	1.54925e-02
2023/11/19	14:20:53	ok	ok	174.0200	10.075	0.006239	20.63	57.302	10.251	70261933.763252	6	185.9492	-4.36071e-05	2.97112e-02
2023/11/19	14:25:52	ok	ok	173.9280	10.069	0.006239	20.66	57.342	10.276	70998993.661748	5	196.1474	-1.02999e-03	1.50303e-02
2023/11/19	14:30:52	ok	ok	173.8980	10.061	0.006239	20.66	57.353	10.278	69662134.315560	4	209.8831	-2.76681e-03	2.51217e-02
2023/11/19	14:35:52	ok	ok	173.8400	10.064	0.006239	20.64	57.351	10.268	67300498.667736	12	174.0100	2.02543e-06	1.04419e-02
2023/11/19	14:40:52	ok	ok	173.8220	10.059	0.006239	20.66	57.342	10.276	70192317.852948	6	193.5482	-1.13297e-03	2.43315e-02
2023/11/19	14:45:52	ok	ok	173.8000	10.056	0.006239	20.66	57.383	10.283	70400933.512880	4	212.3293	-1.78001e-03	1.45294e-02
2023/11/19	14:50:52	--	--	173.7820	10.053	0.006239	20.69	57.379	10.298	69451982.553552	5	196.1248	-1.59086e-03	3.95762e-02
2023/11/19	14:50:58	ok	ok	173.7980	10.053	0.006239	20.70	57.380	10.308	73024710.323967	6	189.9915	-6.60262e-05	2.76249e-02
2023/11/19	14:55:58	ok	ok	173.7480	10.050	0.006239	20.69	57.421	10.306	68405823.162126	6	187.2825	-5.18470e-05	2.54984e-02
2023/11/19	15:00:58	ok	ok	173.7100	10.050	0.006239	20.73	57.394	10.327	67418153.803325	10	173.7917	3.87140e-05	7.78402e-04
2023/11/19	15:05:58	ok	ok	173.7080	10.046	0.006239	20.72	57.435	10.326	69756921.881313	4	191.8451	2.97906e-05	2.38809e-02
2023/11/19	15:10:58	ok	ok	173.6660	10.044	0.006239	20.70	57.444	10.320	70809343.132914	8	173.7876	3.75827e-05	5.50781e-04
2023/11/19	15:15:58	ok	ok	173.6380	10.041	0.006239	20.72	57.447	10.328	70340390.712494	12	173.0575	7.01716e-05	8.99574e-03
2023/11/19	15:20:58	ok	ok	173.6220	10.037	0.006239	20.72	57.426	10.324	71953658.993309	9	180.7379	-3.32936e-05	4.59430e-02
2023/11/19	15:25:58	ok	ok	173.5940	10.032	0.006239	20.73	57.438	10.335	69476800.361277	7	196.4677	-1.66218e-03	3.70882e-02
2023/11/19	15:30:58	ok	ok	173.5760	10.034	0.006239	20.72	57.458	10.330	71093205.230244	6	190.4758	-6.18895e-05	2.74418e-02
2023/11/19	15:35:58	ok	ok	173.5400	10.033	0.006239	20.73	57.472	10.341	72163680.903814	6	196.5658	-1.90352e-03	2.12927e-02
2023/11/19	15:40:58	ok	ok	173.5100	10.031	0.006239	20.73	57.461	10.339	70546012.311695	6	195.0881	-1.57850e-03	4.04444e-02
2023/11/19	15:45:58	--	ok	173.4620	10.026	0.006239	20.73	57.438	10.335	68265335.645018	9	173.6117	3.67739e-05	5.11360e-04
2023/11/19	15:46:05	ok	ok	174.0360	10.085	0.006267	20.73	57.493	10.344	72828269.552037	6	192.3989	-9.37565e-04	2.75243e-02
2023/11/19	15:51:04	ok	ok	173.9460	10.076	0.006267	20.72	57.447	10.328	69777075.405304	6	188.2371	-1.38813e-03	3.84482e-02
2023/11/19	15:56:04	ok	ok	173.9460	10.070	0.006267	20.73	57.461	10.339	70029631.442992	9	173.5469	-5.38176e-05	7.37587e-02
2023/11/19	16:01:04	ok	ok	173.9160	10.071	0.006267	20.77	57.490	10.370	70716015.788669	6	196.3445	-1.70858e-03	2.91715e-02
2023/11/19	16:06:04	ok	ok	173.8860	10.063	0.006267	20.74	57.462	10.347	71271562.328734	5	187.1935	-1.61606e-04	2.40521e-02
2023/11/19	16:11:04	ok	ok	173.8660	10.062	0.006267	20.77	57.479	10.368	67827428.569073	9	174.2131	3.55437e-05	1.42876e-03
2023/11/19	16:16:04	ok	ok	173.8540	10.063	0.006267	20.76	57.433	10.351	71345120.137802	6	188.6214	-9.32716e-04	3.26716e-02
2023/11/19	16:21:04	ok	ok	173.8200	10.055	0.006267	20.76	57.443	10.353	70626023.371122	5	208.2371	-2.21495e-03	3.05293e-02
2023/11/19	16:26:04	ok	ok	173.7960	10.054	0.006267	20.76	57.531	10.369	68532620.312264	4	180.6913	3.33738e-04	2.18423e-02
2023/11/19	16:31:04	ok	ok	173.7620	10.055	0.006267	20.74	57.527	10.359	68764845.974625	11	171.4599	-6.49283e-05	8.22437e-02
2023/11/19	16:36:04	ok	ok	173.7360	10.048	0.006267	20.74	57.539	10.361	67810281.504014	7	165.1418	-4.84442e-07	7.80049e-02
2023/11/19	16:41:04	ok	ok	173.7180	10.047	0.006267	20.76	57.531	10.369	70821749.562498	9	171.2896	-2.38578e-05	5.43471e-02
2023/11/19	16:46:04	ok	ok	173.6840	10.043	0.006267	20.77	57.534	10.378	68838310.459949	4	200.7777	-8.29098e-04	2.15558e-02
2023/11/19	16:51:04	ok	ok	173.6660	10.042	0.006267	20.74	57.539	10.361	70638733.528683	6	184.7060	-4.55561e-05	4.20549e-02
2023/11/19	16:56:04	ok	ok	173.6200	10.035	0.006267	20.74	57.527	10.359	70070213.293003	11	172.7883	4.29743e-05	1.15570e-02
2023/11/19	17:01:04	ok	ok	173.6060	10.037	0.006267	20.74	57.516	10.357	69770132.102638	6	191.0037	-1.43843e-03	3.82062e-02
2023/11/19	17:06:04	ok	ok	173.5840	10.032	0.006267	20.77	57.520	10.375	69179100.156886	6	191.5101	-7.38925e-05	3.14751e-02
2023/11/19	17:11:04	ok	ok	173.5620	10.028	0.006267	20.76	57.552	10.373	69733677.560596	5	181.0764	-2.23735e-05	2.31736e-02
2023/11/19	17:16:04	ok	ok	173.5340	10.027	0.006267	20.79	57.513	10.382	72522467.858360	6	180.0749	-2.82455e-05	6.25213e-02
2023/11/19	17:21:04	--	ok	173.4940	10.027	0.006267	20.77	57.520	10.375	68135867.820090	6	173.7497	3.59084e-05	4.87105e-04
2023/11/19	17:21:11	ok	ok	174.0540	10.082	0.006294	20.77	57.511	10.374	71222074.090127	10	178.1919	-4.64872e-05	5.15678e-02
2023/11/19	17:26:10	ok	ok	173.9540	10.074	0.006294	20.80	57.516	10.392	70079785.597777	6	190.7863	-7.71804e-04	2.51322e-02
2023/11/19	17:31:10	ok	ok	173.9160	10.070	0.006294	20.79	57.545	10.388	69274136.883721	6	195.1521	-1.55947e-03	4.08749e-02
2023/11/19	17:36:10	ok	ok	173.8720	10.064	0.006294	20.79	57.522	10.383	69768163.716902	8	174.0644	3.71231e-05	4.63914e-04
2023/11/19	17:41:10	ok	ok	173.8520	10.059	0.006294	20.76	57.563	10.375	70059772.669295	6	191.1660	-9.99292e-04	2.43371e-02
2023/11/19	17:46:10	ok	ok	173.8180	10.056	0.006294	20.70	57.653	10.357	68716027.762136	4	205.7537	-1.12605e-03	2.45987e-02
2023/11/19	17:51:10	ok	ok	173.7740	10.054	0.006294	20.70	57.630	10.353	69172900.293415	5	201.8987	-1.30034e-03	2.75537e-02
2023/11/19	17:56:10	ok	ok	173.7560	10.052	0.006294	20.73	57.580	10.360	67935958.286460	8	173.9141	3.85221e-05	4.50447e-04
2023/11/19	18:01:10	ok	ok	173.7400	10.049	0.006294	20.72	57.609	10.357	68613676.644031	9	178.1062	-2.29520e-05	4.30701e-02
2023/11/19	18:06:10	ok	ok	173.7100	10.045	0.006294	20.73	57.603	10.364	70387596.294767	4	202.9075	-2.28234e-03	1.60889e-02
2023/11/19	18:11:10	ok	ok	173.6940	10.041	0.006294	20.77	57.598	10.389	69466262.933201	10	167.5124	-1.08102e-05	6.64388e-02
2023/11/19	18:16:10	ok	ok	173.6520	10.038	0.006294	20.74	57.549	10.363	68788144.090952	5	187.2616	-1.04644e-03	3.71770e-02
2023/11/19	18:21:10	ok	ok	173.6420	10.036	0.006294	20.80	57.603	10.408	70003410.834977	5	190.3177	-8.33944e-04	1.70111e-02
2023/11/19	18:26:10	ok	ok	173.6160	10.032	0.006294	20.77	57.589	10.388	69115860.262944	5	189.8872	-4.32830e-04	2.46460e-02
2023/11/19	18:31:10	ok	ok	173.5940	10.030	0.006294	20.77	57.543	10.379	68813585.054048	5	204.5809	-2.24064e-03	3.03663e-02
2023/11/19	18:36:10	ok	ok	173.5680	10.031	0.006294	20.80	57.559	10.400	69475179.980760	4	213.8785	-1.63643e-03	1.54131e-02
2023/11/19	18:41:10	ok	ok	173.5420	10.024	0.006294	20.80	57.581	10.404	69316262.278285	10	168.1524	-3.86444e-05	7.01679e-02
2023/11/19	18:46:10	ok	ok	173.5220	10.025	0.006294	20.82	57.517	10.400	69111451.918182	9	172.2464	-2.42245e-05	5.77035e-02
2023/11/19	18:51:10	ok	ok	173.5000	10.023	0.006294	20.82	57.549	10.406	69386748.854654	10	171.7554	-3.13773e-05	7.10520e-02
2023/11/19	18:56:10	--	ok	173.4840	10.020	0.006294	20.83	57.552	10.415	71528322.670631	6	190.6039	-1.24375e-03	3.47275e-02
2023/11/19	18:56:17	ok	ok	174.0220	10.076	0.006321	20.84	57.554	10.423	68923573.885373	6	192.7097	-1.35483e-03	3.58749e-02
2023/11/19	19:01:16	ok	ok	173.9220	10.070	0.006321	20.84	57.566	10.425	66506750.394266	6	194.8045	-1.54297e-03	3.68166e-02
2023/11/19	19:06:16	ok	ok	173.8760	10.061	0.006321	20.84	57.522	10.417	71025868.603778	9	175.1719	-6.66384e-06	4.53472e-02
2023/11/19	19:11:16	ok	ok	173.8340	10.062	0.006321	20.86	57.536	10.430	69141818.846011	9	173.9935	3.89064e-05	5.36581e-04
2023/11/19	19:16:16	ok	ok	173.8160	10.056	0.006321	20.86	57.536	10.430	69783623.643319	6	188.2472	-8.21959e-05	4.86381e-02
2023/11/19	19:21:16	ok	ok	173.7940	10.056	0.006321	20.87	57.539	10.438	71251454.200456	5	185.7145	-3.78790e-05	2.50306e-02
2023/11/19	19:26:16	ok	ok	173.7520	10.048	0.006321	20.86	57.536	10.430	66365378.175939	13	173.1626	6.78367e-05	9.35251e-03
2023/11/19	19:31:16	ok	ok	173.7320	10.046	0.006321	20.86	57.504	10.424	67689550.552266	7	191.6247	-1.49688e-03	3.07218e-02
2023/11/19	19:36:16	ok	ok	173.6980	10.043	0.006321	20.86	57.493	10.422	68010031.348770	9	173.8343	3.80814e-05	5.90115e-04
2023/11/19	19:41:16	ok	ok	173.6740	10.043	0.006321	20.83	57.584	10.421	68485265.632340	6	187.4627	-5.13618e-05	3.33036e-02
2023/11/19	19:46:16	ok	ok	173.6480	10.040	0.006321	20.80	57.527	10.394	67907353.001488	5	193.3097	-9.82329e-04	2.00662e-02
2023/11/19	19:51:16	ok	ok	173.6160	10.035	0.006321	20.79	57.600	10.398	70190908.991670	4	201.7912	-9.99510e-04	1.15450e-02
2023/11/19	19:56:16	ok	ok	173.5780	10.032	0.006321	20.77	57.618	10.393	70816520.540733	6	194.2132	-1.50257e-03	2.86539e-02
2023/11/19	20:01:16	ok	ok	173.5580	10.028	0.006321	20.79	57.621	10.401	68583982.808566	4	190.0117	-7.50197e-04	2.96185e-02
2023/11/19	20:06:16	ok	ok	173.5320	10.024	0.006321	20.76	57.595	10.381	69318163.278927	8	173.7356	-2.62656e-05	5.18404e-02
2023/11/19	20:11:16	ok	ok	173.5000	10.021	0.006321	20.77	57.609	10.391	70926997.340284	6	193.7695	-1.48539e-03	2.84020e-02
2023/11/19	20:16:16	--	ok	173.4720	10.022	0.006321	20.76	57.650	10.390	69326854.157644	6	188.1977	-5.30548e-05	1.57437e-02
2023/11/19	20:16:23	ok	ok	174.0160	10.082	0.006349	20.77	57.618	10.393	71402795.536016	6	195.9572	-1.58287e-03	4.80810e-02
2023/11/19	20:21:22	ok	ok	173.9180	10.072	0.006349	20.74	57.626	10.376	67498267.526712	6	191.9034	-1.44487e-03	3.95948e-02
2023/11/19	20:26:22	ok	ok	173.8900	10.066	0.006349	20.74	57.649	10.381	68895594.900988	3	178.1330	6.29026e-04	1.86416e-02
2023/11/19	20:31:22	ok	ok	173.8360	10.062	0.006349	20.69	57.704	10.357	71515393.112830	7	193.6933	-1.64545e-03	2.04693e-02
2023/11/19	20:36:22	ok	ok	173.8040	10.054	0.006349	20.64	57.749	10.339	68815815.566309	5	193.0888	-1.02714e-03	2.50292e-02
2023/11/19	20:41:22	ok	ok	173.7700	10.056	0.006349	20.69	57.650	10.347	67784412.821473	8	173.9343	3.82658e-05	3.65104e-04
2023/11/19	20:46:22	ok	ok	173.7660	10.053	0.006349	20.70	57.630	10.353	68034602.062759	7	187.7417	-8.47728e-05	5.40980e-02
2023/11/19	20:51:22	ok	ok	173.7460	10.055	0.006349	20.72	57.609	10.357	74119384.102647	5	192.0920	-8.26572e-04	1.73637e-02
2023/11/19	20:56:22	ok	ok	173.7240	10.048	0.006349	20.73	57.623	10.368	69204694.840159	5	185.4980	3.83865e-05	3.28673e-02
2023/11/19	21:01:22	ok	ok	173.6980	10.046	0.006349	20.73	57.646	10.372	73075198.688126	4	199.1258	-6.41742e-04	2.53444e-02
2023/11/19	21:06:22	ok	ok	173.6720	10.044	0.006349	20.76	57.540	10.371	72906135.452915	4	203.3552	-2.51867e-03	1.82604e-02
2023/11/19	21:11:22	ok	ok	173.6440	10.038	0.006349	20.73	57.603	10.364	71584125.084009	6	173.8590	3.66247e-05	3.70860e-04
2023/11/19	21:16:22	ok	ok	173.6320	10.041	0.006349	20.76	57.617	10.384	72557237.455006	9	174.3266	-4.16700e-05	7.55499e-02
2023/11/19	21:21:22	ok	ok	173.6100	10.033	0.006349	20.73	57.632	10.369	68539296.756934	4	179.3917	5.27229e-04	2.16588e-02
2023/11/19	21:26:22	ok	ok	173.5860	10.032	0.006349	20.74	57.604	10.373	68326426.351141	6	192.5489	-1.44322e-03	3.13796e-02
2023/11/19	21:31:22	ok	ok	173.5300	10.027	0.006349	20.72	57.644	10.364	70565065.367355	8	173.7293	3.79520e-05	4.06739e-04
2023/11/19	21:36:22	ok	ok	173.5360	10.024	0.006349	20.72	57.630	10.361	71126825.759867	7	175.3950	-8.53655e-04	2.10474e-02
2023/11/19	21:41:22	ok	ok	173.5080	10.023	0.006349	20.73	57.623	10.368	72585039.667936	6	191.7657	-1.43324e-03	3.90424e-02
2023/11/19	21:46:22	--	ok	173.4920	10.023	0.006349	20.74	57.626	10.376	70519015.360363	2	172.8137	9.39232e-04	3.28929e-16
2023/11/19	21:46:29	ok	ok	174.0220	10.077	0.006376	20.73	57.591	10.362	73417183.710192	5	185.0182	-3.95049e-05	2.48098e-02
2023/11/19	21:51:28	ok	ok	173.9160	10.068	0.006376	20.70	57.630	10.353	69537719.407094	5	184.9414	-4.37048e-05	3.01893e-02
2023/11/19	21:56:28	ok	ok	173.8860	10.064	0.006376	20.69	57.617	10.341	68769682.154903	3	169.7069	-5.86152e-04	4.17880e-03
2023/11/19	22:01:28	ok	ok	173.8480	10.063	0.006376	20.70	57.554	10.339	69100576.582049	5	204.5565	-2.25479e-03	2.75338e-02
2023/11/19	22:06:28	ok	ok	173.8220	10.059	0.006376	20.73	57.568	10.358	68754768.914614	4	209.8528	-1.16347e-03	1.85175e-02
2023/11/19	22:11:28	ok	ok	173.7740	10.051	0.006376	20.63	57.694	10.321	70467393.149149	4	209.8366	-2.89771e-03	2.40065e-02
2023/11/19	22:16:28	ok	ok	173.7340	10.046	0.006376	20.56	57.736	10.285	65653010.423805	4	219.4272	-2.19652e-03	8.98925e-03
2023/11/19	22:21:28	ok	ok	173.6800	10.043	0.006376	20.50	57.790	10.262	71659364.201673	4	207.8454	-1.40408e-03	1.72386e-02
2023/11/19	22:26:28	ok	ok	173.6660	10.044	0.006376	20.53	57.687	10.259	67956267.014838	3	208.5750	-2.30956e-03	2.32405e-02
2023/11/19	22:31:28	ok	ok	173.6480	10.042	0.006376	20.53	57.646	10.252	70573900.486925	4	209.9154	-1.74486e-03	1.78224e-02
2023/11/19	22:36:28	ok	ok	173.6100	10.041	0.006376	20.53	57.646	10.252	70131988.772315	13	173.9757	6.19038e-06	1.01374e-02
2023/11/19	22:41:28	ok	ok	173.6020	10.038	0.006376	20.50	57.671	10.240	70538882.856763	5	193.9637	-9.67409e-04	2.63529e-02
2023/11/19	22:46:28	ok	ok	173.5760	10.031	0.006376	20.56	57.639	10.268	72066493.376283	8	175.2942	-3.43082e-05	5.93648e-02
2023/11/19	22:51:28	ok	ok	173.5540	10.029	0.006376	20.52	57.632	10.241	69748627.110735	6	191.6942	-1.39256e-03	3.41981e-02
2023/11/19	22:56:28	ok	ok	173.5360	10.025	0.006376	20.54	57.636	10.258	71717542.369367	4	203.4305	-2.42550e-03	1.87888e-02
2023/11/19	23:01:28	ok	ok	173.5080	10.023	0.006376	20.53	57.623	10.248	69779659.506305	5	185.6740	-3.33671e-05	2.46533e-02
2023/11/19	23:06:28	--	ok	173.4720	10.018	0.006376	20.50	57.641	10.235	70173423.255088	7	193.4121	-1.64219e-03	1.58629e-02
2023/11/19	23:06:34	ok	ok	174.0320	10.076	0.006403	20.50	57.650	10.237	72955689.645069	6	195.2390	-1.14696e-03	1.97846e-02
2023/11/19	23:11:34	ok	ok	173.9300	10.070	0.006403	20.50	57.630	10.233	70108995.228951	3	205.9101	-2.17993e-03	2.56612e-02
2023/11/19	23:16:34	ok	ok	173.8940	10.065	0.006403	20.47	57.613	10.213	71924956.297475	6	192.6673	-1.48830e-03	3.77132e-02
2023/11/19	23:21:34	ok	ok	173.8700	10.061	0.006403	20.46	57.664	10.214	69900313.265925	5	198.4627	-1.33142e-03	2.09781e-02
2023/11/19	23:26:34	ok	ok	173.8360	10.059	0.006403	20.47	57.690	10.226	71420505.066018	7	188.2542	-7.11391e-05	4.38302e-02
2023/11/19	23:31:34	ok	ok	173.8040	10.055	0.006403	20.43	57.607	10.186	72534479.517489	6	187.5409	-3.69160e-05	3.66951e-02
2023/11/19	23:36:34	ok	ok	173.7620	10.049	0.006403	20.35	57.733	10.158	71498157.428934	6	185.4746	-5.37945e-05	4.74345e-02
2023/11/19	23:41:34	ok	ok	173.7140	10.042	0.006403	20.28	57.809	10.130	70885232.620978	6	192.2534	-1.02193e-03	1.98359e-02
2023/11/19	23:46:34	ok	ok	173.6720	10.043	0.006403	20.23	57.836	10.110	71887474.221833	5	176.7625	-3.06045e-05	1.10292e-02
2023/11/19	23:51:34	ok	ok	173.6700	10.044	0.006403	20.25	57.751	10.102	71533729.022890	9	176.2615	-2.05736e-05	6.21061e-02
2023/11/19	23:56:34	ok	ok	173.6480	10.038	0.006403	20.26	57.700	10.103	69243151.002517	5	195.5201	-9.72921e-04	3.06962e-02
2023/11/20	00:01:35	ok	ok	173.6340	10.040	0.006403	20.28	57.658	10.103	69710691.140609	9	173.9657	-2.76143e-05	5.24532e-02
2023/11/20	00:06:34	ok	ok	173.6000	10.033	0.006403	20.26	57.700	10.103	72917847.577178	10	171.9641	-3.93916e-05	7.46245e-02
2023/11/20	00:11:34	ok	ok	173.5840	10.032	0.006403	20.26	57.700	10.103	69665331.279598	10	173.0137	-3.16921e-05	6.46693e-02
2023/11/20	00:16:34	ok	ok	173.5440	10.030	0.006403	20.26	57.687	10.101	72074183.712569	7	173.7981	3.72757e-05	3.46105e-04
2023/11/20	00:21:34	ok	ok	173.5380	10.028	0.006403	20.25	57.699	10.093	70621170.772001	6	183.7801	-3.64549e-05	2.51854e-02
2023/11/20	00:26:34	ok	ok	173.5200	10.023	0.006403	20.23	57.673	10.081	72101583.575502	5	198.1194	-1.06621e-03	2.74743e-02
2023/11/20	00:31:34	--	ok	173.4740	10.023	0.006403	20.22	57.639	10.067	77168967.413557	6	173.6187	3.60633e-05	3.13533e-04
2023/11/20	00:31:40	ok	ok	174.0460	10.080	0.006431	20.22	57.682	10.075	74948025.203730	8	175.3770	-2.82695e-05	5.37677e-02
2023/11/20	00:36:40	ok	ok	173.9320	10.070	0.006431	20.18	57.699	10.053	70969009.996236	6	185.7082	-4.32684e-05	1.97604e-02
2023/11/20	00:41:40	ok	ok	173.9180	10.070	0.006431	20.19	57.754	10.070	69520127.015275	4	189.0593	-7.25665e-04	1.36680e-02
2023/11/20	00:46:40	ok	ok	173.8800	10.063	0.006431	20.16	57.717	10.048	71597782.879860	9	176.7413	-3.70357e-05	5.70826e-02
2023/11/20	00:51:40	ok	ok	173.8320	10.060	0.006431	20.08	57.792	10.011	69523551.487377	5	185.7367	-2.48530e-05	2.45371e-02
2023/11/20	00:56:40	ok	ok	173.7700	10.055	0.006431	19.99	57.856	9.972	71210367.603958	6	173.9404	4.00634e-05	4.86426e-04
2023/11/20	01:01:40	ok	ok	173.7520	10.053	0.006431	19.96	57.906	9.964	73232711.076634	9	178.8548	-2.55003e-05	3.52561e-02
2023/11/20	01:06:40	ok	ok	173.7400	10.051	0.006431	19.96	57.800	9.945	72869831.953535	8	175.6306	-3.42971e-05	6.74852e-02
2023/11/20	01:11:40	ok	ok	173.7240	10.049	0.006431	19.99	57.781	9.959	71059447.572510	6	191.3222	-1.21114e-03	3.71528e-02
2023/11/20	01:16:40	ok	ok	173.6940	10.046	0.006431	19.98	57.726	9.942	74077689.521754	5	212.7430	-1.75985e-03	1.91163e-02
2023/11/20	01:21:40	ok	ok	173.6760	10.044	0.006431	19.99	57.714	9.948	73704819.722306	6	189.0185	-1.40162e-03	3.14634e-02
2023/11/20	01:26:40	ok	ok	173.6400	10.042	0.006431	19.99	57.726	9.950	74114525.716000	9	172.3419	-3.65804e-05	7.31242e-02
2023/11/20	01:31:40	ok	ok	173.6360	10.039	0.006431	19.99	57.685	9.943	76830054.981278	7	186.5587	-5.68396e-05	4.66258e-02
2023/11/20	01:36:40	ok	ok	173.6100	10.033	0.006431	19.93	57.763	9.922	70042625.265609	5	186.1476	-2.48934e-05	2.43702e-02
2023/11/20	01:41:40	ok	ok	173.5940	10.031	0.006431	19.93	57.728	9.916	71019741.507838	6	184.6805	-3.59508e-05	2.47359e-02
2023/11/20	01:46:40	ok	ok	173.5620	10.031	0.006431	19.92	57.726	9.908	70987449.005278	11	173.2305	6.24174e-05	1.01388e-02
2023/11/20	01:51:40	ok	ok	173.5260	10.028	0.006431	19.92	57.740	9.910	70534560.822553	7	173.7986	3.69764e-05	4.21355e-04
2023/11/20	01:56:40	ok	ok	173.5200	10.023	0.006431	19.91	57.704	9.896	73416386.431225	6	184.7205	-4.56548e-05	1.88825e-02
2023/11/20	02:01:40	--	ok	173.4920	10.021	0.006431	19.85	57.804	9.879	76218834.446897	9	176.1291	-4.41123e-05	6.52460e-02
2023/11/20	02:01:47	ok	ok	174.0240	10.076	0.006457	19.88	57.745	9.886	74665706.389530	9	181.4584	-3.10543e-05	5.31331e-02
2023/11/20	02:06:46	ok	ok	173.9020	10.068	0.006457	19.77	57.870	9.843	74773277.980689	5	197.3623	-6.34123e-04	2.76257e-02
2023/11/20	02:11:46	ok	ok	173.8580	10.060	0.006457	19.74	57.887	9.829	74127642.420219	4	200.5628	-7.71638e-04	1.84789e-02
2023/11/20	02:16:46	ok	ok	173.8400	10.059	0.006457	19.69	57.870	9.801	71709100.256389	6	186.9708	-1.34756e-03	4.00821e-02
2023/11/20	02:21:46	ok	ok	173.8040	10.060	0.006457	19.71	57.786	9.795	73433128.483660	5	174.0918	3.59405e-05	4.30770e-04
2023/11/20	02:26:46	ok	ok	173.7960	10.056	0.006457	19.75	57.749	9.813	76345583.006868	6	191.0534	-9.13160e-04	2.48138e-02
2023/11/20	02:31:46	ok	ok	173.7800	10.055	0.006457	19.75	57.726	9.809	74675016.217923	4	207.5672	-2.78093e-03	1.77373e-02
2023/11/20	02:36:46	ok	ok	173.7540	10.051	0.006457	19.75	57.758	9.815	73171022.281911	6	194.9497	-9.96698e-04	3.13380e-02
2023/11/20	02:41:46	ok	ok	173.7240	10.050	0.006457	19.72	57.754	9.799	73990280.703490	9	176.4806	-1.72872e-05	5.83218e-02
2023/11/20	02:46:46	ok	ok	173.7120	10.046	0.006457	19.69	57.751	9.781	73810990.863646	5	202.6001	-1.33390e-03	2.37249e-02
2023/11/20	02:51:46	ok	ok	173.6920	10.043	0.006457	19.71	57.765	9.791	73839634.579050	9	174.6343	-3.15169e-05	5.98687e-02
2023/11/20	02:56:46	ok	ok	173.6580	10.045	0.006457	19.74	57.726	9.802	75592697.916179	12	174.3213	-3.25674e-05	1.08074e-02
2023/11/20	03:01:46	ok	ok	173.6420	10.041	0.006457	19.69	57.696	9.772	72821465.783402	6	173.8596	3.67300e-05	4.86819e-04
2023/11/20	03:06:46	ok	ok	173.6340	10.042	0.006457	19.71	57.655	9.772	73838515.363784	8	174.0226	-2.61210e-05	5.41397e-02
2023/11/20	03:11:46	ok	ok	173.6140	10.033	0.006457	19.68	57.705	9.766	74788710.679385	9	178.7838	-1.67678e-05	3.66076e-02
2023/11/20	03:16:46	ok	ok	173.5640	10.029	0.006457	19.60	57.804	9.734	70405460.246335	6	173.8465	3.38673e-05	3.35651e-04
2023/11/20	03:21:46	ok	ok	173.5300	10.026	0.006457	19.54	57.893	9.717	77718572.337543	11	172.1200	-2.61059e-05	6.35661e-02
2023/11/20	03:26:46	ok	ok	173.5220	10.023	0.006457	19.54	57.827	9.706	73275104.898477	5	203.2183	-1.49469e-03	1.42163e-02
2023/11/20	03:31:46	ok	ok	173.5160	10.025	0.006457	19.55	57.687	9.690	73536061.796646	5	188.7001	7.00362e-04	2.05243e-02
2023/11/20	03:36:46	ok	ok	173.5040	10.023	0.006457	19.57	57.723	9.705	72934109.436578	5	191.5289	-5.64408e-04	3.29120e-02
2023/11/20	03:41:46	--	ok	173.4860	10.019	0.006457	19.57	57.678	9.697	72108165.250742	6	191.0810	-1.52059e-03	2.87838e-02
2023/11/20	03:41:53	ok	ok	174.0020	10.074	0.006484	19.58	57.681	9.705	71067650.066134	10	172.8954	-5.65324e-05	6.89568e-02
2023/11/20	03:46:52	ok	ok	173.9060	10.067	0.006484	19.55	57.687	9.690	72330996.487551	9	176.5317	-1.85604e-05	4.49578e-02
2023/11/20	03:51:52	ok	ok	173.8700	10.060	0.006484	19.60	57.673	9.712	69196178.423901	5	174.1424	3.57902e-05	5.85051e-04
2023/11/20	03:56:52	ok	ok	173.8620	10.060	0.006484	19.57	57.636	9.690	69292401.255388	7	188.5356	-1.13305e-03	4.10093e-02
2023/11/20	04:01:52	ok	ok	173.8340	10.061	0.006484	19.58	57.659	9.702	70828769.922234	8	179.5059	-1.48767e-05	3.77524e-02
[truncated: 2,238 more rows]
