# Supplementary material for: Plastic Creep Constraint in Nylon Instrument Strings
Source: Materials (Basel). 2025 Jan 7;18(2):223. doi: 10.3390/ma18020223 (PMC11766866; doi:10.3390/ma18020223)
Supplement: Supplementary file 1 [file materials-18-00223-s001.zip › data_files/string_N28_nylon/string_test_data_N28_step_10.csv]

Date	Time	+-	f0	Frequency	Tension	LengthAdj	Temp	Rel.Hm	Abs.Hm	Pk.Magnitude	Harmonics	Fitted.f0	Bend.Stiff	Fit.Error
2024/02/02	09:32:14	--	ok	361.2260	42.222	0.052735	19.53	63.880	10.713	46815348.708303	12	361.3797	5.90794e-05	2.49794e-04
2024/02/02	09:32:24	--	ok	394.3500	49.659	0.054506	19.55	63.844	10.724	62446499.115884	12	394.5749	6.15116e-05	3.47652e-04
2024/02/02	09:32:31	--	ok	390.1780	48.603	0.054488	19.45	63.839	10.661	48549662.975784	12	390.7644	7.09193e-05	3.61979e-04
2024/02/02	09:32:39	--	ok	391.7900	49.266	0.054694	19.34	63.984	10.615	58622819.577818	13	392.0012	6.35610e-05	2.29013e-04
2024/02/02	09:32:47	--	ok	393.3220	49.690	0.054813	19.27	64.256	10.615	63576017.740325	13	393.5162	6.15161e-05	2.70938e-04
2024/02/02	09:32:55	--	ok	393.5980	49.773	0.05485	19.23	64.433	10.617	63018299.908611	13	393.7539	6.25445e-05	2.79024e-04
2024/02/02	09:33:02	--	ok	393.7600	49.823	0.054872	19.18	64.567	10.613	62588414.304236	13	393.9037	6.15662e-05	2.77402e-04
2024/02/02	09:33:10	ok	ok	393.8120	49.838	0.054885	19.15	64.785	10.630	66322199.908777	15	393.9608	6.28471e-05	2.77071e-04
2024/02/02	09:38:10	--	ok	392.4760	49.538	0.054885	19.61	63.833	10.757	62755825.329849	11	392.6841	6.00212e-05	2.44112e-04
2024/02/02	09:38:17	--	ok	393.7080	49.869	0.054967	19.65	63.780	10.775	68362803.200877	13	393.9218	5.88718e-05	2.69233e-04
2024/02/02	09:38:23	ok	ok	393.9380	49.916	0.054983	19.61	63.774	10.747	68383005.681773	13	394.0960	6.15985e-05	2.88427e-04
2024/02/02	09:43:23	--	ok	393.3160	49.767	0.054983	19.67	63.842	10.796	68212192.669047	13	393.5236	5.95821e-05	2.80456e-04
2024/02/02	09:43:29	ok	ok	393.9940	49.948	0.055019	19.67	63.821	10.792	63761897.591367	14	394.1847	6.06261e-05	2.70550e-04
2024/02/02	09:48:29	--	ok	393.5220	49.844	0.055019	19.65	63.961	10.806	62951924.056296	14	393.7324	6.05649e-05	2.61655e-04
2024/02/02	09:48:36	ok	ok	393.9980	49.956	0.055045	19.68	63.883	10.811	69987121.408359	13	394.1985	6.05066e-05	2.78036e-04
2024/02/02	09:53:35	--	ok	393.6000	49.874	0.055045	19.71	63.899	10.831	72157584.833400	14	393.8149	6.08061e-05	2.48771e-04
2024/02/02	09:53:42	ok	ok	394.0040	49.961	0.055067	19.69	63.867	10.817	59635197.652652	14	394.2015	6.15309e-05	2.60785e-04
2024/02/02	09:58:41	--	ok	393.7120	49.898	0.055067	19.71	63.908	10.832	59297759.011967	13	393.9309	5.98388e-05	2.48228e-04
2024/02/02	09:58:47	ok	ok	393.9500	49.956	0.055082	19.72	63.961	10.852	67142417.306056	14	394.1398	6.17692e-05	2.78394e-04
2024/02/02	10:03:47	--	ok	393.7100	49.913	0.055082	19.75	63.906	10.859	68758063.361222	13	393.9479	5.95855e-05	2.65036e-04
2024/02/02	10:03:54	ok	ok	394.0500	49.980	0.055098	19.81	63.835	10.884	55735943.324672	15	394.2141	6.10445e-05	2.51784e-04
2024/02/02	10:08:53	--	ok	393.7620	49.926	0.055098	19.79	63.902	10.886	59765097.163516	14	393.9617	6.00150e-05	2.54721e-04
2024/02/02	10:09:00	ok	ok	393.9880	49.976	0.055111	19.82	63.906	10.905	63028332.205992	14	394.1926	6.13000e-05	2.61957e-04
2024/02/02	10:13:59	--	ok	393.7660	49.930	0.055111	19.86	63.853	10.923	62947834.348039	14	393.9713	6.16999e-05	2.57667e-04
2024/02/02	10:14:06	ok	ok	393.9840	49.983	0.055123	19.86	63.801	10.915	58399648.351916	14	394.1887	6.07915e-05	2.83115e-04
2024/02/02	10:19:05	--	ok	393.7560	49.937	0.055123	19.85	63.902	10.922	57868225.138638	13	393.9561	6.07831e-05	2.72667e-04
2024/02/02	10:19:12	ok	ok	394.0220	49.998	0.055136	19.88	63.926	10.944	61558624.302846	13	394.2260	6.11843e-05	2.70199e-04
2024/02/02	10:24:11	ok	ok	393.8180	49.955	0.055136	19.92	63.880	10.964	61557005.858970	14	394.0199	6.04703e-05	2.51296e-04
2024/02/02	10:29:11	--	ok	393.6600	49.922	0.055136	20.02	63.746	11.006	59880171.416364	13	393.8616	6.03070e-05	2.74342e-04
2024/02/02	10:29:18	ok	ok	393.9940	49.999	0.055155	20.02	63.775	11.011	60590016.369422	14	394.2013	6.14428e-05	2.60600e-04
2024/02/02	10:34:17	ok	ok	393.8080	49.958	0.055155	20.07	63.903	11.061	61724081.240683	13	394.0056	6.09040e-05	2.84347e-04
2024/02/02	10:39:17	--	ok	393.6580	49.928	0.055155	20.12	63.871	11.092	61045127.162430	14	393.8806	5.95665e-05	2.59514e-04
2024/02/02	10:39:24	ok	ok	393.9960	50.009	0.055174	20.15	63.806	11.097	65691990.260744	13	394.1943	6.08764e-05	2.98571e-04
2024/02/02	10:44:23	ok	ok	393.8060	49.974	0.055174	20.18	63.893	11.132	62967022.326292	14	394.0258	5.94671e-05	2.50836e-04
2024/02/02	10:49:23	--	ok	393.6440	49.939	0.055174	20.18	63.893	11.132	64566198.825865	14	393.8712	6.05188e-05	2.75107e-04
2024/02/02	10:49:30	ok	ok	394.0100	50.021	0.055193	20.22	63.876	11.157	68691463.776359	14	394.2327	5.96248e-05	2.71270e-04
2024/02/02	10:54:29	ok	ok	393.8260	49.983	0.055193	20.21	63.917	11.155	70470974.595597	14	394.0485	6.03050e-05	2.60336e-04
2024/02/02	10:59:29	--	ok	393.6800	49.955	0.055193	20.29	63.899	11.206	65514415.367281	13	393.9028	6.03563e-05	2.91349e-04
2024/02/02	10:59:36	ok	ok	394.0180	50.040	0.05521	20.33	63.885	11.231	66057786.933393	14	394.2087	6.18632e-05	2.63686e-04
2024/02/02	11:04:35	ok	ok	393.8720	50.005	0.05521	20.36	63.911	11.255	63699212.746444	13	394.0793	5.96498e-05	2.71131e-04
2024/02/02	11:09:35	--	ok	393.7160	49.970	0.05521	20.40	63.879	11.278	65697517.414223	14	393.9272	6.08075e-05	2.56541e-04
2024/02/02	11:09:42	ok	ok	394.0000	50.039	0.055225	20.43	63.844	11.289	62971056.268474	14	394.1498	6.25937e-05	2.77768e-04
2024/02/02	11:14:41	ok	ok	393.8440	50.002	0.055225	20.46	63.819	11.304	63930863.924229	13	394.0445	6.06712e-05	2.83377e-04
2024/02/02	11:19:41	--	ok	393.7100	49.970	0.055225	20.50	63.835	11.335	66773967.126641	14	393.9118	6.09350e-05	2.78575e-04
2024/02/02	11:19:48	ok	ok	394.0120	50.045	0.055241	20.56	63.857	11.376	65900100.253310	14	394.2131	6.08457e-05	2.81419e-04
2024/02/02	11:24:47	ok	ok	393.8600	50.013	0.055241	20.58	63.861	11.387	65997715.708074	13	394.0772	6.04969e-05	2.83325e-04
2024/02/02	11:29:47	--	ok	393.7080	49.979	0.055241	20.62	63.867	11.417	63907358.185722	14	393.9485	6.00666e-05	2.82854e-04
2024/02/02	11:29:54	ok	ok	394.0120	50.045	0.055257	20.63	63.839	11.421	63785607.009883	13	394.2144	6.13177e-05	2.86487e-04
2024/02/02	11:34:53	ok	ok	393.8660	50.020	0.055257	20.69	63.870	11.463	66952025.323792	14	394.0745	6.03768e-05	2.75115e-04
2024/02/02	11:39:53	--	ok	393.7540	49.996	0.055257	20.77	63.816	11.511	63616552.726584	13	393.9508	6.10858e-05	2.88923e-04
2024/02/02	11:40:00	ok	ok	393.9720	50.054	0.05527	20.77	63.816	11.511	67159339.237298	13	394.1731	6.20706e-05	3.12343e-04
2024/02/02	11:44:59	ok	ok	393.8420	50.024	0.05527	20.84	63.778	11.550	62294407.651631	13	394.0655	6.03962e-05	2.88656e-04
2024/02/02	11:49:59	--	ok	393.7220	49.991	0.05527	20.87	63.844	11.582	62935453.000078	13	393.9624	5.91021e-05	2.58933e-04
2024/02/02	11:50:06	ok	ok	393.9940	50.065	0.055285	20.90	63.830	11.599	63130041.531275	13	394.2181	6.04751e-05	2.88993e-04
2024/02/02	11:55:05	ok	ok	393.8500	50.034	0.055285	20.97	63.824	11.645	58743536.062193	14	394.0624	6.01143e-05	2.37500e-04
2024/02/02	12:00:05	--	ok	393.7340	50.004	0.055285	21.07	63.780	11.704	62816804.123799	13	393.9559	5.98409e-05	2.57323e-04
2024/02/02	12:00:12	ok	ok	393.9880	50.068	0.0553	21.09	63.761	11.711	65599125.937268	14	394.2340	6.04202e-05	2.67288e-04
2024/02/02	12:05:11	ok	ok	393.8100	50.034	0.0553	21.11	63.810	11.740	61452013.676726	13	394.0566	6.02774e-05	2.62482e-04
2024/02/02	12:10:11	--	ok	393.6880	50.006	0.0553	21.20	63.865	11.809	60364399.138964	13	393.9333	6.03651e-05	2.52060e-04
2024/02/02	12:10:18	ok	ok	394.0340	50.086	0.055317	21.21	63.807	11.807	62664566.384928	14	394.2435	6.14873e-05	2.90311e-04
2024/02/02	12:15:17	ok	ok	393.8660	50.049	0.055317	21.20	63.835	11.803	62163733.870493	13	394.0977	6.02251e-05	2.82344e-04
2024/02/02	12:20:17	--	ok	393.7620	50.028	0.055317	21.28	63.830	11.859	59747062.609022	13	393.9927	5.99371e-05	2.67032e-04
2024/02/02	12:20:24	ok	ok	394.0020	50.079	0.05533	21.30	63.853	11.874	66463465.092732	12	394.2304	6.01478e-05	2.63363e-04
2024/02/02	12:25:23	ok	ok	393.8500	50.049	0.05533	21.37	63.784	11.909	61192613.496916	14	394.0726	5.91618e-05	2.46992e-04
2024/02/02	12:30:23	--	ok	393.7440	50.021	0.05533	21.41	63.885	11.957	65874467.132392	13	393.9623	6.00634e-05	2.63497e-04
2024/02/02	12:30:29	ok	ok	393.9700	50.080	0.055344	21.44	63.880	11.977	66690035.577232	12	394.2018	6.03586e-05	2.76718e-04
2024/02/02	12:35:29	ok	ok	393.8220	50.047	0.055344	21.50	63.830	12.006	64449567.701619	13	394.0563	6.03911e-05	2.63200e-04
2024/02/02	12:40:29	--	ok	393.7240	50.015	0.055344	21.58	63.847	12.069	66992657.144756	13	393.9662	5.96337e-05	2.67550e-04
2024/02/02	12:40:36	ok	ok	393.9900	50.090	0.055359	21.60	63.838	12.078	59514166.279519	13	394.2198	5.98814e-05	2.69423e-04
2024/02/02	12:45:35	ok	ok	393.8400	50.054	0.055359	21.60	63.879	12.086	57811931.451948	13	394.0613	5.91578e-05	2.44065e-04
2024/02/02	12:50:35	--	ok	393.7080	50.025	0.055359	21.64	63.876	12.115	60706399.108471	13	393.9134	6.09416e-05	2.51111e-04
2024/02/02	12:50:42	ok	ok	394.0060	50.096	0.055375	21.64	63.888	12.118	64180047.534659	13	394.2259	5.96042e-05	2.67732e-04
2024/02/02	12:55:41	ok	ok	393.8540	50.059	0.055375	21.68	63.883	12.145	71658876.395227	13	394.0725	6.05814e-05	2.51272e-04
2024/02/02	13:00:41	--	ok	393.7380	50.032	0.055375	21.77	63.870	12.202	70282236.582250	13	393.9656	5.99122e-05	2.38700e-04
2024/02/02	13:00:48	ok	ok	393.9900	50.091	0.05539	21.78	63.851	12.208	65672574.341929	14	394.1994	6.02648e-05	2.58625e-04
2024/02/02	13:05:47	ok	ok	393.8480	50.066	0.05539	21.81	63.908	12.240	67744433.729533	13	394.0697	5.92945e-05	2.47110e-04
2024/02/02	13:10:47	--	ok	393.6900	50.026	0.05539	21.81	64.031	12.263	67005640.755503	13	393.9110	5.89773e-05	2.38077e-04
2024/02/02	13:10:54	ok	ok	394.0140	50.105	0.055407	21.85	64.030	12.293	72090729.313784	13	394.2873	5.89184e-05	3.43749e-04
2024/02/02	13:15:53	ok	ok	393.8620	50.070	0.055407	21.91	63.999	12.327	66943088.333398	14	394.0757	5.92163e-05	2.36527e-04
2024/02/02	13:20:53	--	ok	393.7220	50.042	0.055407	21.95	63.935	12.345	68626524.805827	13	393.9448	5.95603e-05	2.40054e-04
2024/02/02	13:20:59	ok	ok	393.9760	50.111	0.055422	21.96	63.970	12.361	64579584.938786	12	394.2049	6.09774e-05	2.63178e-04
2024/02/02	13:25:59	ok	ok	393.8360	50.076	0.055422	22.04	63.963	12.411	59399661.598286	13	394.0680	5.94231e-05	2.55609e-04
2024/02/02	13:30:59	--	ok	393.6840	50.038	0.055422	22.11	63.963	12.463	64911694.560987	12	393.9299	6.01657e-05	2.36089e-04
2024/02/02	13:31:06	ok	ok	394.0120	50.117	0.055439	22.08	64.031	12.455	60336213.163609	13	394.2330	6.05537e-05	2.44405e-04
2024/02/02	13:36:05	--	ok	393.6700	50.035	0.055439	21.45	65.353	12.262	57068897.123809	14	393.9136	5.95200e-05	2.43060e-04
2024/02/02	13:36:12	ok	ok	394.0140	50.122	0.055457	21.50	65.280	12.279	57263394.084755	13	394.2864	5.93272e-05	2.71344e-04
2024/02/02	13:41:11	--	ok	393.7400	50.058	0.055457	21.09	65.742	12.075	64997867.595177	14	393.9827	5.94917e-05	2.56115e-04
2024/02/02	13:41:18	ok	ok	394.0080	50.127	0.055471	21.09	65.769	12.080	60612982.756863	13	394.2361	6.12781e-05	2.81994e-04
2024/02/02	13:46:17	--	ok	393.7740	50.079	0.055471	20.90	65.817	11.960	58391283.956801	13	394.0616	5.93500e-05	2.66727e-04
2024/02/02	13:46:24	ok	ok	394.0220	50.131	0.055483	20.91	65.769	11.961	64617498.650968	14	394.2302	6.16412e-05	2.78363e-04
2024/02/02	13:51:23	ok	ok	393.8440	50.093	0.055483	20.74	65.858	11.859	62641816.483057	14	394.0587	6.12573e-05	2.81696e-04
2024/02/02	13:56:23	--	ok	393.7020	50.061	0.055483	20.62	65.893	11.779	61060012.809671	13	393.9358	5.95933e-05	2.65742e-04
2024/02/02	13:56:30	ok	ok	393.9680	50.138	0.0555	20.64	65.847	11.789	58504989.070670	14	394.2083	6.09783e-05	2.74284e-04
2024/02/02	14:01:29	ok	ok	393.8120	50.102	0.0555	20.54	65.879	11.725	58753288.866269	14	394.0455	6.10492e-05	2.65117e-04
2024/02/02	14:06:29	--	ok	393.6820	50.072	0.0555	20.47	65.853	11.673	59576812.128202	13	393.9192	6.11082e-05	3.03128e-04
2024/02/02	14:06:36	ok	ok	393.9940	50.151	0.055517	20.47	65.866	11.675	53041533.820229	15	394.2261	6.14119e-05	2.65526e-04
2024/02/02	14:11:35	ok	ok	393.8880	50.118	0.055517	20.40	65.820	11.620	61290914.289411	14	394.1003	6.09737e-05	2.76835e-04
2024/02/02	14:16:35	--	ok	393.7780	50.090	0.055517	20.36	65.812	11.590	60942350.284309	14	393.9908	6.00489e-05	2.47539e-04
2024/02/02	14:16:42	ok	ok	394.0020	50.148	0.055529	20.36	65.875	11.601	58473670.907147	14	394.2162	6.03801e-05	2.55433e-04
2024/02/02	14:21:41	ok	ok	393.8800	50.120	0.055529	20.32	65.794	11.558	56920660.561628	13	394.0957	6.01293e-05	2.69477e-04
2024/02/02	14:26:41	--	ok	393.7700	50.095	0.055529	20.29	65.757	11.532	58716674.311363	13	393.9837	6.03894e-05	2.72695e-04
2024/02/02	14:26:48	ok	ok	394.0060	50.147	0.055541	20.32	65.753	11.551	56521840.310268	13	394.2108	6.02189e-05	2.64271e-04
2024/02/02	14:31:47	ok	ok	393.8420	50.119	0.055541	20.25	65.721	11.497	58023105.864822	13	394.0865	6.01185e-05	2.64170e-04
2024/02/02	14:36:47	--	ok	393.7320	50.094	0.055541	20.26	65.753	11.513	56483754.706809	13	393.9792	5.97123e-05	2.70666e-04
2024/02/02	14:36:54	ok	ok	394.0840	50.167	0.055555	20.28	65.725	11.517	53057877.238992	14	394.2323	6.12663e-05	2.74123e-04
2024/02/02	14:41:53	ok	ok	393.9120	50.131	0.055555	20.21	65.673	11.462	58218607.909400	13	394.1239	6.06021e-05	2.72977e-04
2024/02/02	14:46:53	ok	ok	393.8340	50.113	0.055555	20.22	65.637	11.464	58841115.408929	13	394.0403	6.06338e-05	2.68063e-04
2024/02/02	14:51:53	--	ok	393.7340	50.089	0.055555	20.19	65.641	11.445	55263462.538934	13	393.9672	5.97400e-05	2.69542e-04
2024/02/02	14:52:00	ok	ok	393.9780	50.155	0.05557	20.21	65.623	11.453	58608275.866263	14	394.2135	6.03582e-05	2.55628e-04
2024/02/02	14:56:59	ok	ok	393.8460	50.127	0.05557	20.15	65.664	11.421	59762877.793595	13	394.1024	6.00811e-05	2.68413e-04
2024/02/02	15:01:59	--	ok	393.7680	50.104	0.05557	20.16	65.687	11.435	57001349.466857	13	393.9868	6.05914e-05	2.75218e-04
2024/02/02	15:02:06	ok	ok	394.0140	50.151	0.055582	20.13	65.632	11.406	54669456.415150	13	394.1992	6.11019e-05	2.58366e-04
2024/02/02	15:07:05	ok	ok	393.9040	50.131	0.055582	20.15	65.623	11.414	60296126.397466	14	394.1068	6.12379e-05	2.56449e-04
2024/02/02	15:12:05	ok	ok	393.8220	50.109	0.055582	20.08	65.623	11.367	59426768.539715	14	394.0313	6.02867e-05	2.66508e-04
2024/02/02	15:17:05	--	ok	393.7320	50.088	0.055582	20.09	65.583	11.369	57197704.397219	13	393.9576	5.98199e-05	2.63220e-04
2024/02/02	15:17:12	ok	ok	394.0280	50.162	0.055597	20.11	65.577	11.379	51639188.526719	14	394.2462	6.01036e-05	2.65127e-04
2024/02/02	15:22:11	ok	ok	393.8720	50.131	0.055597	20.05	65.568	11.338	58668350.881617	13	394.0986	6.02400e-05	2.76866e-04
2024/02/02	15:27:11	ok	ok	393.8100	50.110	0.055597	20.04	65.637	11.341	55794465.224659	14	394.0262	5.98291e-05	2.61454e-04
2024/02/02	15:32:11	--	ok	393.7240	50.091	0.055597	20.02	65.605	11.327	55128312.163300	13	393.9519	5.95430e-05	2.69938e-04
2024/02/02	15:32:18	ok	ok	394.0020	50.161	0.055612	20.04	65.574	11.331	54958568.311394	14	394.2359	6.03391e-05	2.63412e-04
2024/02/02	15:37:17	ok	ok	393.8760	50.136	0.055612	20.04	65.483	11.315	55128420.890417	13	394.1139	6.06174e-05	2.65664e-04
2024/02/02	15:42:17	ok	ok	393.8040	50.113	0.055612	19.98	65.545	11.288	53446572.656325	15	394.0099	5.98851e-05	2.49401e-04
2024/02/02	15:47:17	--	ok	393.7060	50.092	0.055612	19.99	65.496	11.289	53769969.891314	13	393.9331	6.09167e-05	2.68476e-04
2024/02/02	15:47:24	ok	ok	394.0340	50.172	0.055627	20.01	65.499	11.300	55591891.303299	14	394.2512	6.05516e-05	2.50839e-04
2024/02/02	15:52:23	ok	ok	393.9060	50.144	0.055627	19.98	65.536	11.287	57715316.314007	14	394.1124	6.14972e-05	2.62748e-04
2024/02/02	15:57:23	ok	ok	393.8300	50.122	0.055627	19.93	65.478	11.247	56930445.846440	13	394.0336	6.03267e-05	2.69098e-04
2024/02/02	16:02:23	--	ok	393.7420	50.103	0.055627	19.92	65.505	11.243	57486158.961553	15	393.9346	6.22042e-05	2.71252e-04
2024/02/02	16:02:30	ok	ok	393.9880	50.164	0.055641	19.95	65.501	11.260	54333515.186145	13	394.2205	6.08991e-05	2.85733e-04
2024/02/02	16:07:29	ok	ok	393.8900	50.146	0.055641	19.92	65.515	11.245	51229005.168147	14	394.1143	6.01388e-05	2.66638e-04
2024/02/02	16:12:29	ok	ok	393.8080	50.126	0.055641	19.91	65.463	11.227	55256146.851217	14	394.0341	6.02940e-05	2.59335e-04
2024/02/02	16:17:29	--	ok	393.7180	50.102	0.055641	19.88	65.469	11.209	55459831.897671	14	393.9479	6.12984e-05	2.58693e-04
2024/02/02	16:17:36	ok	ok	393.9880	50.171	0.055657	19.91	65.441	11.223	56194158.760115	13	394.2540	6.07093e-05	2.54389e-04
2024/02/02	16:22:35	ok	ok	393.9200	50.152	0.055657	19.88	65.399	11.197	53416318.373343	13	394.1537	6.08021e-05	2.65331e-04
2024/02/02	16:27:35	ok	ok	393.8440	50.134	0.055657	19.81	65.458	11.161	54048075.627221	14	394.0644	6.07439e-05	2.71413e-04
2024/02/02	16:32:35	--	ok	393.7800	50.118	0.055657	19.89	65.389	11.204	53274990.583753	15	393.9516	6.42297e-05	2.74211e-04
2024/02/02	16:32:42	ok	ok	393.9840	50.172	0.055668	19.89	65.368	11.200	56155607.859099	14	394.2226	6.17276e-05	2.75774e-04
2024/02/02	16:37:41	ok	ok	393.8920	50.143	0.055668	19.85	65.362	11.171	53879223.866405	14	394.1343	6.14115e-05	2.57446e-04
2024/02/02	16:42:41	ok	ok	393.8280	50.131	0.055668	19.85	65.382	11.174	56409214.852927	15	394.0846	6.08259e-05	2.58899e-04
2024/02/02	16:47:41	--	ok	393.7400	50.112	0.055668	19.84	65.339	11.158	54209637.259644	13	393.9841	6.09750e-05	2.67226e-04
2024/02/02	16:47:48	ok	ok	393.9980	50.174	0.055682	19.85	65.362	11.171	57240561.307515	13	394.2389	6.18600e-05	2.82558e-04
2024/02/02	16:52:47	ok	ok	393.8720	50.143	0.055682	19.75	65.469	11.125	55777439.115920	13	394.1263	6.09826e-05	2.63601e-04
2024/02/02	16:57:47	--	ok	393.7880	50.123	0.055682	19.68	65.579	11.098	52810047.548422	13	394.0219	6.04719e-05	2.82760e-04
2024/02/02	16:57:54	ok	ok	394.0000	50.177	0.055693	19.69	65.551	11.102	55389189.731198	14	394.2249	6.24665e-05	2.81838e-04
2024/02/02	17:02:53	ok	ok	393.8900	50.153	0.055693	19.64	65.542	11.064	52217756.575484	13	394.1370	6.08159e-05	2.84456e-04
2024/02/02	17:07:53	ok	ok	393.8260	50.138	0.055693	19.58	65.431	11.009	53480050.013432	14	394.0582	6.09942e-05	2.72280e-04
2024/02/02	17:12:53	--	ok	393.7920	50.124	0.055693	19.68	65.386	11.066	55489952.640990	13	394.0280	6.09833e-05	2.77134e-04
2024/02/02	17:13:00	ok	ok	393.9900	50.178	0.055705	19.67	65.293	11.041	56056008.837821	13	394.2360	6.13050e-05	2.93639e-04
2024/02/02	17:17:59	ok	ok	393.8960	50.154	0.055705	19.65	65.382	11.046	56735636.004855	13	394.1532	6.09768e-05	2.76679e-04
2024/02/02	17:22:59	ok	ok	393.8340	50.140	0.055705	19.64	65.327	11.028	51544093.327521	13	394.0661	6.09318e-05	2.70327e-04
2024/02/02	17:27:59	--	ok	393.7720	50.117	0.055705	19.61	65.376	11.017	52311605.452917	13	394.0087	6.07989e-05	2.75594e-04
2024/02/02	17:28:06	ok	ok	393.9800	50.177	0.055717	19.61	65.367	11.016	59900984.607773	13	394.2193	6.21000e-05	2.84545e-04
2024/02/02	17:33:05	ok	ok	393.8820	50.156	0.055717	19.60	65.290	10.994	57699048.731352	13	394.1341	6.08768e-05	2.77173e-04
2024/02/02	17:38:05	ok	ok	393.8240	50.145	0.055717	19.55	65.345	10.976	56442612.806767	13	394.0730	6.09924e-05	2.73141e-04
2024/02/02	17:43:05	--	ok	393.7600	50.126	0.055717	19.57	65.327	10.983	58260767.896828	13	394.0115	6.06147e-05	2.76514e-04
2024/02/02	17:43:12	ok	ok	394.0100	50.179	0.05573	19.58	65.330	10.992	59312663.613095	13	394.2306	6.17198e-05	2.84557e-04
2024/02/02	17:48:11	ok	ok	393.9400	50.166	0.05573	19.55	65.325	10.973	56014726.631998	13	394.1524	6.07834e-05	2.75374e-04
2024/02/02	17:53:11	ok	ok	393.8640	50.147	0.05573	19.57	65.289	10.977	54253125.630024	13	394.0852	6.08858e-05	2.75460e-04
2024/02/02	17:58:11	ok	ok	393.8220	50.136	0.05573	19.57	65.248	10.970	55999835.937997	13	394.0459	6.12335e-05	2.70534e-04
2024/02/02	18:03:11	--	ok	393.7520	50.120	0.05573	19.58	65.238	10.977	59234644.353741	14	393.9857	6.11113e-05	2.69799e-04
2024/02/02	18:03:18	ok	ok	394.0520	50.186	0.055743	19.58	65.217	10.973	62902573.540812	14	394.2373	6.25657e-05	2.71234e-04
2024/02/02	18:08:17	ok	ok	393.9360	50.162	0.055743	19.58	65.226	10.975	66466721.463462	13	394.1389	6.09504e-05	2.90967e-04
2024/02/02	18:13:17	ok	ok	393.8780	50.146	0.055743	19.55	65.222	10.955	67960385.163532	13	394.0790	6.08927e-05	2.70489e-04
2024/02/02	18:18:17	ok	ok	393.8260	50.132	0.055743	19.58	65.158	10.963	64733840.363154	13	394.0152	6.14226e-05	2.88684e-04
2024/02/02	18:23:17	--	ok	393.7360	50.111	0.055743	19.53	65.270	10.946	66661450.862996	13	393.9482	6.12674e-05	2.73369e-04
2024/02/02	18:23:24	ok	ok	393.9820	50.178	0.055758	19.54	65.231	10.948	68733934.549844	13	394.2172	6.17360e-05	2.75956e-04
2024/02/02	18:28:23	ok	ok	393.8600	50.153	0.055758	19.44	65.339	10.903	63562032.429732	13	394.0992	6.10104e-05	2.63864e-04
2024/02/02	18:33:23	--	ok	393.7940	50.139	0.055758	19.43	65.385	10.902	62760428.607121	13	394.0304	6.10416e-05	2.59367e-04
2024/02/02	18:33:30	ok	ok	394.0000	50.184	0.055768	19.41	65.322	10.881	68590103.028434	12	394.1429	6.47398e-05	3.62781e-04
2024/02/02	18:38:29	ok	ok	393.9260	50.171	0.055768	19.43	65.254	10.880	64191775.322192	13	394.1220	6.17042e-05	3.50607e-04
2024/02/02	18:43:29	ok	ok	393.8680	50.157	0.055768	19.45	65.206	10.889	64561141.852302	13	394.0931	6.14968e-05	3.76288e-04
2024/02/02	18:48:29	ok	ok	393.8300	50.147	0.055768	19.48	65.151	10.899	61521574.976865	13	394.0650	6.04636e-05	2.69417e-04
2024/02/02	18:53:29	--	ok	393.7660	50.129	0.055768	19.47	65.161	10.892	62979627.992243	13	393.9944	6.14119e-05	2.67427e-04
2024/02/02	18:53:35	ok	ok	394.0080	50.187	0.055781	19.48	65.130	10.895	67200402.463936	14	394.2802	6.04775e-05	2.67614e-04
2024/02/02	18:58:35	ok	ok	393.9180	50.168	0.055781	19.45	65.158	10.881	66592505.124129	13	394.1562	6.13950e-05	2.74602e-04
2024/02/02	19:03:35	ok	ok	393.8560	50.158	0.055781	19.47	65.161	10.892	66121581.777256	13	394.0635	6.14032e-05	3.61514e-04
2024/02/02	19:08:35	ok	ok	393.8080	50.140	0.055781	19.45	65.179	10.885	67727929.536478	13	394.0225	6.18050e-05	2.64399e-04
2024/02/02	19:13:35	--	ok	393.7460	50.128	0.055781	19.43	65.142	10.862	63819150.603955	13	393.9753	6.16444e-05	2.69586e-04
2024/02/02	19:13:42	ok	ok	394.0440	50.187	0.055795	19.48	65.162	10.901	55538424.709795	13	394.2193	6.19329e-05	2.81337e-04
2024/02/02	19:18:41	ok	ok	393.9500	50.170	0.055795	19.45	65.147	10.879	60196239.363860	14	394.1217	6.17481e-05	3.36709e-04
2024/02/02	19:23:41	ok	ok	393.8900	50.157	0.055795	19.44	65.156	10.872	61756188.067222	13	394.0833	6.09236e-05	3.72546e-04
2024/02/02	19:28:41	ok	ok	393.8160	50.144	0.055795	19.43	65.133	10.860	60996884.267855	13	394.0286	6.12750e-05	2.67861e-04
2024/02/02	19:33:41	--	ok	393.7900	50.133	0.055795	19.45	65.167	10.883	59149651.509239	13	393.9956	6.00550e-05	2.53982e-04
2024/02/02	19:33:48	ok	ok	394.0100	50.183	0.055806	19.44	65.106	10.864	61589041.780872	13	394.1946	6.16512e-05	2.80038e-04
2024/02/02	19:38:47	ok	ok	393.9120	50.169	0.055806	19.44	65.124	10.867	61060523.340953	13	394.1131	6.09568e-05	2.81252e-04
2024/02/02	19:43:47	ok	ok	393.8560	50.150	0.055806	19.47	65.098	10.881	62872192.812043	13	394.0639	6.14616e-05	2.56992e-04
2024/02/02	19:48:47	ok	ok	393.8220	50.136	0.055806	19.44	65.106	10.864	61244003.590348	13	394.0184	6.09773e-05	2.59677e-04
2024/02/02	19:53:47	--	ok	393.7680	50.131	0.055806	19.47	65.078	10.878	59166382.758674	13	393.9833	6.01009e-05	2.50124e-04
2024/02/02	19:53:54	ok	ok	394.0160	50.183	0.055819	19.48	65.060	10.884	63334720.745641	13	394.2012	6.18579e-05	2.78873e-04
2024/02/02	19:58:53	ok	ok	393.9040	50.154	0.055819	19.44	65.115	10.865	68727833.200604	13	394.0901	6.14748e-05	3.75719e-04
2024/02/02	20:03:53	ok	ok	393.8320	50.142	0.055819	19.40	65.220	10.856	64624548.930035	13	394.0439	6.07655e-05	2.73167e-04
2024/02/02	20:08:53	--	ok	393.7500	50.125	0.055819	19.33	65.249	10.816	65807859.692819	13	393.9607	6.10470e-05	2.74435e-04
2024/02/02	20:09:00	ok	ok	394.0240	50.184	0.055831	19.35	65.254	10.834	55298209.332156	12	394.2159	6.14381e-05	2.69847e-04
2024/02/02	20:13:59	ok	ok	393.9600	50.173	0.055831	19.41	65.048	10.836	65603121.178165	12	394.1499	6.10893e-05	3.27275e-04
2024/02/02	20:18:59	ok	ok	393.9280	50.163	0.055831	19.41	65.069	10.839	64103402.001998	12	394.1307	6.06367e-05	2.67183e-04
2024/02/02	20:23:59	ok	ok	393.8600	50.147	0.055831	19.43	65.032	10.843	64292649.860664	13	394.0704	6.10659e-05	2.59147e-04
2024/02/02	20:28:59	ok	ok	393.8260	50.133	0.055831	19.44	65.014	10.849	61426068.753741	12	393.9797	6.18302e-05	2.77409e-04
2024/02/02	20:33:59	--	ok	393.7560	50.127	0.055831	19.43	64.991	10.836	64131515.348009	12	393.9531	6.11058e-05	2.73850e-04
2024/02/02	20:34:06	ok	ok	394.0000	50.182	0.055845	19.43	65.042	10.845	69022045.544858	12	394.2187	6.11168e-05	2.72662e-04
2024/02/02	20:39:05	ok	ok	393.9160	50.163	0.055845	19.44	64.982	10.843	64381884.543547	13	394.1469	6.02471e-05	2.59517e-04
2024/02/02	20:44:05	ok	ok	393.8740	50.152	0.055845	19.47	65.019	10.868	66827514.712625	12	394.0868	6.08187e-05	2.69676e-04
2024/02/02	20:49:05	--	ok	393.7980	50.142	0.055845	19.45	65.025	10.859	66678347.320826	15	394.0366	6.01163e-05	2.59128e-04
2024/02/02	20:49:11	ok	ok	394.0760	50.196	0.055856	19.50	65.002	10.882	65946500.251271	13	394.2371	6.20881e-05	2.97790e-04
2024/02/02	20:54:11	ok	ok	393.9520	50.168	0.055856	19.43	65.011	10.840	68759074.232631	12	394.1454	6.09713e-05	2.74030e-04
2024/02/02	20:59:11	ok	ok	393.9020	50.159	0.055856	19.50	64.982	10.879	68152111.866243	12	394.1167	6.07122e-05	2.72107e-04
2024/02/02	21:04:11	ok	ok	393.8460	50.144	0.055856	19.45	64.955	10.847	67459821.806812	14	394.0479	6.08466e-05	2.56967e-04
2024/02/02	21:09:11	ok	ok	393.8000	50.133	0.055856	19.47	65.048	10.873	63864258.366107	13	393.9837	6.09197e-05	2.65727e-04
2024/02/02	21:14:11	--	ok	393.7100	50.111	0.055856	19.34	65.129	10.805	69222505.776565	12	393.9248	6.06422e-05	2.71325e-04
2024/02/02	21:14:17	ok	ok	394.0260	50.187	0.055871	19.37	65.133	10.824	56975985.611444	13	394.2053	6.18261e-05	3.03826e-04
2024/02/02	21:19:17	ok	ok	393.9060	50.165	0.055871	19.31	65.183	10.795	62282997.931264	12	394.1122	6.12301e-05	2.80487e-04
2024/02/02	21:24:17	ok	ok	393.8620	50.154	0.055871	19.31	65.093	10.780	60655595.841738	12	394.0732	6.02820e-05	2.76848e-04
2024/02/02	21:29:17	ok	ok	393.8140	50.141	0.055871	19.33	64.996	10.774	64928947.994051	12	394.0202	6.11336e-05	2.69433e-04
2024/02/02	21:34:17	--	ok	393.7780	50.129	0.055871	19.33	65.025	10.779	62755561.219265	12	394.0082	6.01549e-05	2.57732e-04
2024/02/02	21:34:23	ok	ok	393.9860	50.182	0.055883	19.37	64.982	10.799	67597103.288161	13	394.2292	6.04236e-05	2.70607e-04
2024/02/02	21:39:23	ok	ok	393.8940	50.168	0.055883	19.37	65.002	10.802	64309964.315724	12	394.0806	6.14814e-05	3.51415e-04
2024/02/02	21:44:23	ok	ok	393.8400	50.153	0.055883	19.33	65.025	10.779	64756649.035631	13	394.0187	6.17503e-05	3.63531e-04
2024/02/02	21:49:23	--	ok	393.7860	50.141	0.055883	19.33	64.955	10.768	63761851.747546	12	394.0179	6.05276e-05	2.93555e-04
2024/02/02	21:49:30	ok	ok	394.0680	50.197	0.055895	19.38	64.952	10.803	64075365.778481	14	394.1764	6.34491e-05	3.64230e-04
2024/02/02	21:54:29	ok	ok	393.9640	50.176	0.055895	19.33	65.016	10.778	63432424.640635	15	394.0716	6.34206e-05	3.58055e-04
2024/02/02	21:59:29	ok	ok	393.9120	50.160	0.055895	19.30	65.000	10.757	65384772.729793	12	394.0778	6.13372e-05	3.85213e-04
2024/02/02	22:04:29	ok	ok	393.8440	50.149	0.055895	19.29	65.060	10.758	64135126.627698	14	393.9577	6.35115e-05	3.44070e-04
2024/02/02	22:09:29	ok	ok	393.8020	50.136	0.055895	19.29	64.997	10.748	63353503.382286	12	393.9948	6.07404e-05	2.72073e-04
2024/02/02	22:14:29	--	ok	393.7460	50.118	0.055895	19.27	65.019	10.741	66459399.699734	12	393.9604	6.02973e-05	2.61213e-04
2024/02/02	22:14:36	ok	ok	393.9980	50.182	0.055908	19.29	64.977	10.744	65242575.711722	14	394.1530	6.28513e-05	3.41027e-04
2024/02/02	22:19:35	ok	ok	393.9080	50.170	0.055908	19.25	64.993	10.727	62021946.785293	12	394.0820	6.19030e-05	3.79068e-04
2024/02/02	22:24:35	ok	ok	393.8200	50.145	0.055908	19.15	65.202	10.699	62490096.650665	13	393.9853	6.18563e-05	3.71660e-04
2024/02/02	22:29:35	--	ok	393.7520	50.134	0.055908	19.10	65.180	10.660	61837666.186817	13	393.9325	6.18398e-05	3.52151e-04
2024/02/02	22:29:42	ok	ok	394.0380	50.195	0.055922	19.11	65.162	10.665	58611183.449847	15	394.1369	6.40660e-05	3.44309e-04
2024/02/02	22:34:41	ok	ok	393.9320	50.173	0.055922	19.04	65.225	10.632	59199461.669341	12	394.0959	6.15671e-05	3.48178e-04
2024/02/02	22:39:41	ok	ok	393.9040	50.167	0.055922	19.14	65.078	10.670	62245692.835106	12	394.0783	6.12186e-05	3.95461e-04
2024/02/02	22:44:41	ok	ok	393.8660	50.158	0.055922	19.13	65.005	10.650	62901379.275591	12	394.0518	6.09959e-05	3.55962e-04
2024/02/02	22:49:41	ok	ok	393.8100	50.144	0.055922	19.15	64.988	10.664	61195364.071662	12	393.9925	6.11371e-05	3.52463e-04
2024/02/02	22:54:41	--	ok	393.7700	50.133	0.055922	19.14	64.974	10.653	60757873.080381	12	393.9608	6.10334e-05	2.64569e-04
2024/02/02	22:54:48	ok	ok	393.9880	50.182	0.055934	19.13	64.984	10.646	63400602.591600	14	394.1344	6.22058e-05	3.88041e-04
2024/02/02	22:59:47	ok	ok	393.9180	50.168	0.055934	19.14	65.025	10.661	61654207.228603	13	394.0617	6.22802e-05	3.45291e-04
2024/02/02	23:04:47	ok	ok	393.8720	50.153	0.055934	19.14	64.965	10.652	61136899.735368	13	394.0305	6.19211e-05	3.46376e-04
2024/02/02	23:09:47	ok	ok	393.8200	50.140	0.055934	19.14	64.974	10.653	65025854.840247	12	393.9819	6.23266e-05	3.73123e-04
2024/02/02	23:14:47	--	ok	393.7680	50.131	0.055934	19.10	64.938	10.620	63232673.331100	12	393.9512	6.13982e-05	2.92116e-04
2024/02/02	23:14:54	ok	ok	394.0340	50.192	0.055946	19.15	64.936	10.655	64793295.664186	15	394.1268	6.39076e-05	3.42912e-04
2024/02/02	23:19:53	ok	ok	393.9180	50.179	0.055946	19.11	64.991	10.637	67889247.294610	13	394.0955	6.16873e-05	3.48251e-04
2024/02/02	23:24:53	ok	ok	393.8700	50.158	0.055946	19.10	64.979	10.627	68418940.257998	12	394.0331	6.21402e-05	3.55593e-04
2024/02/02	23:29:53	ok	ok	393.8240	50.149	0.055946	19.11	65.000	10.639	64405526.021183	14	393.9815	6.18518e-05	3.77313e-04
2024/02/02	23:34:53	--	ok	393.7400	50.130	0.055946	18.99	65.183	10.590	65867117.453207	13	393.8919	6.26497e-05	3.61189e-04
2024/02/02	23:35:00	ok	ok	394.0500	50.195	0.05596	19.00	65.165	10.596	54844869.815618	15	394.1369	6.39477e-05	3.52290e-04
2024/02/02	23:39:59	ok	ok	393.9180	50.178	0.05596	18.96	65.190	10.573	59206061.686764	15	394.0377	6.31886e-05	3.56417e-04
2024/02/02	23:44:59	ok	ok	393.8780	50.165	0.05596	18.89	65.208	10.533	57188730.408227	13	394.0459	6.13076e-05	3.54682e-04
2024/02/02	23:49:59	ok	ok	393.8320	50.155	0.05596	18.91	65.052	10.524	58697089.060659	15	393.9157	6.51517e-05	3.92497e-04
2024/02/02	23:54:59	--	ok	393.7920	50.142	0.05596	18.94	65.025	10.538	56912899.210736	12	393.9596	6.14564e-05	3.58991e-04
2024/02/02	23:55:05	ok	ok	394.0060	50.191	0.055972	18.91	65.029	10.520	53606971.810428	15	394.0953	6.52058e-05	3.57521e-04
2024/02/03	00:00:05	ok	ok	393.9580	50.181	0.055972	18.97	64.970	10.547	60510475.299029	14	394.0698	6.39234e-05	3.87754e-04
2024/02/03	00:05:05	ok	ok	393.9080	50.168	0.055972	18.94	65.034	10.539	58028368.735088	12	394.0718	6.16022e-05	3.47702e-04
2024/02/03	00:10:05	ok	ok	393.8560	50.158	0.055972	18.96	64.968	10.537	58013147.423186	14	393.9753	6.34797e-05	3.74367e-04
2024/02/03	00:15:05	ok	ok	393.8080	50.146	0.055972	18.91	65.010	10.517	56809917.875611	14	394.0004	6.09109e-05	3.32977e-04
2024/02/03	00:20:05	--	ok	393.7760	50.137	0.055972	18.91	65.000	10.516	59412927.265051	14	393.9415	6.19328e-05	3.44580e-04
2024/02/03	00:20:12	ok	ok	394.0020	50.187	0.055984	18.93	64.964	10.520	59109287.756261	14	394.1405	6.36982e-05	3.48074e-04
2024/02/03	00:25:11	ok	ok	393.9340	50.176	0.055984	18.91	64.979	10.512	58719667.996526	14	394.0596	6.36116e-05	3.76068e-04
2024/02/03	00:30:11	ok	ok	393.8700	50.164	0.055984	18.90	65.019	10.510	57290047.466441	13	394.0613	6.15893e-05	3.62986e-04
2024/02/03	00:35:11	ok	ok	393.8320	50.153	0.055984	18.86	65.011	10.483	59084817.766947	12	394.0246	6.14292e-05	3.65660e-04
2024/02/03	00:40:11	--	ok	393.7880	50.145	0.055984	18.86	65.032	10.486	58723970.206562	13	393.9696	6.13747e-05	3.41704e-04
2024/02/03	00:40:18	ok	ok	394.0260	50.194	0.055995	18.89	64.996	10.498	62755406.000043	12	394.1946	6.23599e-05	3.79978e-04
2024/02/03	00:45:17	ok	ok	393.9000	50.170	0.055995	18.76	65.116	10.439	68395885.983890	13	394.0882	6.17912e-05	3.99741e-04
2024/02/03	00:50:17	ok	ok	393.8380	50.156	0.055995	18.68	65.144	10.392	64532738.277895	14	394.0174	6.18603e-05	3.60218e-04
2024/02/03	00:55:17	--	ok	393.7680	50.141	0.055995	18.59	65.190	10.345	65703632.373463	14	393.9474	6.20806e-05	3.57015e-04
2024/02/03	00:55:24	ok	ok	394.0020	50.195	0.056007	18.63	65.249	10.383	60524292.230435	13	394.1780	6.25024e-05	3.56974e-04
2024/02/03	01:00:23	ok	ok	393.9520	50.188	0.056007	18.66	65.103	10.376	58177484.637680	12	394.1519	6.20724e-05	3.87201e-04
2024/02/03	01:05:23	ok	ok	393.9280	50.180	0.056007	18.66	65.000	10.359	62133318.616085	13	394.0849	6.28234e-05	3.84193e-04
2024/02/03	01:10:23	ok	ok	393.8800	50.171	0.056007	18.69	65.016	10.380	58491020.443051	12	394.0709	6.15407e-05	3.88536e-04
2024/02/03	01:15:23	ok	ok	393.8440	50.158	0.056007	18.69	64.973	10.373	58256614.431088	12	394.0466	6.17589e-05	3.61132e-04
2024/02/03	01:20:23	--	ok	393.7960	50.148	0.056007	18.70	64.927	10.374	58272089.427285	13	393.9853	6.19919e-05	3.65042e-04
2024/02/03	01:20:30	ok	ok	394.0520	50.199	0.056018	18.73	64.869	10.383	56670122.174066	12	394.2109	6.24813e-05	3.87644e-04
2024/02/03	01:25:29	ok	ok	393.9800	50.177	0.056018	18.68	64.964	10.363	58635173.003071	14	394.0697	6.39755e-05	3.86812e-04
2024/02/03	01:30:29	ok	ok	393.9300	50.172	0.056018	18.68	64.973	10.365	57664971.835247	12	394.0923	6.13894e-05	3.90878e-04
2024/02/03	01:35:29	ok	ok	393.8880	50.165	0.056018	18.68	65.014	10.371	57725653.043114	14	393.9848	6.34937e-05	3.85134e-04
2024/02/03	01:40:29	ok	ok	393.8540	50.152	0.056018	18.65	65.019	10.354	58526574.142192	13	394.0081	6.14202e-05	3.48873e-04
2024/02/03	01:45:29	ok	ok	393.8160	50.147	0.056018	18.65	64.965	10.346	58713118.450116	13	393.9649	6.16598e-05	3.68717e-04
2024/02/03	01:50:29	--	ok	393.7340	50.127	0.056018	18.50	65.138	10.285	58277069.156107	13	393.9096	6.13607e-05	3.77250e-04
2024/02/03	01:50:36	ok	ok	393.9940	50.195	0.056033	18.58	65.098	10.323	53398712.817879	11	394.2231	6.14005e-05	2.79170e-04
2024/02/03	01:55:35	ok	ok	393.9060	50.176	0.056033	18.48	65.142	10.270	53215890.725051	12	394.0855	6.14379e-05	4.10579e-04
2024/02/03	02:00:35	ok	ok	393.8660	50.161	0.056033	18.45	65.179	10.258	56957234.697843	11	394.0875	6.12313e-05	2.78560e-04
2024/02/03	02:05:35	ok	ok	393.8300	50.152	0.056033	18.45	65.078	10.242	56522616.213359	12	394.0061	6.17530e-05	3.85262e-04
2024/02/03	02:10:35	--	ok	393.7980	50.145	0.056033	18.49	64.984	10.253	53775748.786701	13	393.9484	6.27218e-05	3.58513e-04
2024/02/03	02:10:41	ok	ok	394.0300	50.196	0.056044	18.49	64.993	10.254	53528688.275889	12	394.1998	6.34680e-05	3.09862e-04
2024/02/03	02:15:41	ok	ok	393.9600	50.181	0.056044	18.46	65.019	10.240	56054253.143191	12	394.1075	6.20704e-05	4.01415e-04
2024/02/03	02:20:41	ok	ok	393.9180	50.169	0.056044	18.48	64.991	10.246	56708096.524235	11	394.1351	6.14154e-05	2.90531e-04
2024/02/03	02:25:41	ok	ok	393.8760	50.163	0.056044	18.48	64.920	10.234	56836956.047409	12	394.0409	6.15191e-05	4.14541e-04
2024/02/03	02:30:41	ok	ok	393.8460	50.150	0.056044	18.46	64.956	10.231	58819008.919229	11	394.0360	6.20384e-05	2.93589e-04
2024/02/03	02:35:41	--	ok	393.7980	50.142	0.056044	18.43	64.964	10.216	55260630.407218	13	393.9636	6.16056e-05	3.81150e-04
2024/02/03	02:35:48	ok	ok	393.9680	50.186	0.056054	18.48	64.950	10.239	58198376.323998	14	394.1295	6.27484e-05	3.59680e-04
2024/02/03	02:40:47	ok	ok	393.9180	50.176	0.056054	18.43	65.005	10.222	60572889.408577	13	394.1246	6.08473e-05	3.69488e-04
2024/02/03	02:45:47	ok	ok	393.8780	50.168	0.056054	18.45	64.977	10.226	62278194.409276	13	394.0688	6.13068e-05	3.73584e-04
2024/02/03	02:50:47	ok	ok	393.8380	50.154	0.056054	18.43	64.964	10.216	62634639.598312	12	394.0197	6.22767e-05	3.88625e-04
2024/02/03	02:55:47	--	ok	393.7840	50.146	0.056054	18.37	65.057	10.195	62097924.563070	13	393.9599	6.25743e-05	3.66151e-04
2024/02/03	02:55:54	ok	ok	394.0240	50.200	0.056066	18.40	65.039	10.210	60990259.897454	11	394.2640	6.12457e-05	2.64533e-04
2024/02/03	03:00:53	ok	ok	393.9200	50.177	0.056066	18.31	65.156	10.168	58490885.930141	14	394.0770	6.29252e-05	3.59256e-04
2024/02/03	03:05:53	ok	ok	393.8780	50.166	0.056066	18.24	65.144	10.125	59165956.795000	13	394.0682	6.16743e-05	3.77772e-04
2024/02/03	03:10:53	ok	ok	393.8340	50.159	0.056066	18.29	65.043	10.143	56440292.408349	13	394.0352	6.16827e-05	3.75047e-04
2024/02/03	03:15:53	ok	ok	393.8080	50.157	0.056066	18.28	64.991	10.127	61073784.511793	13	394.0042	6.20052e-05	3.93935e-04
2024/02/03	03:20:53	--	ok	393.7720	50.148	0.056066	18.33	64.897	10.146	60606093.715402	11	394.0191	6.17174e-05	2.79797e-04
2024/02/03	03:21:00	ok	ok	394.0580	50.202	0.056078	18.32	64.933	10.142	53989531.749743	12	394.2060	6.16348e-05	3.97632e-04
2024/02/03	03:25:59	ok	ok	394.0020	50.184	0.056078	18.36	64.941	10.168	56742960.040039	12	394.1892	6.17216e-05	3.00810e-04
2024/02/03	03:30:59	ok	ok	393.9820	50.179	0.056078	18.36	64.872	10.158	58605839.602090	12	394.1227	6.20179e-05	3.72002e-04
2024/02/03	03:35:59	ok	ok	393.9540	50.170	0.056078	18.37	64.883	10.167	57412979.273058	13	394.1005	6.15672e-05	3.98230e-04
2024/02/03	03:40:59	ok	ok	393.9080	50.160	0.056078	18.37	64.904	10.171	55943247.365846	11	394.0936	6.11972e-05	2.75456e-04
2024/02/03	03:45:59	ok	ok	393.8780	50.159	0.056078	18.36	64.842	10.153	55192299.236034	13	394.0377	6.12380e-05	3.63987e-04
2024/02/03	03:50:59	ok	ok	393.8440	50.150	0.056078	18.39	64.877	10.176	60912202.892771	12	393.9856	6.26101e-05	4.06028e-04
2024/02/03	03:55:59	ok	ok	393.8120	50.138	0.056078	18.39	64.836	10.170	58673629.783222	13	393.9776	6.17703e-05	3.77346e-04
2024/02/03	04:00:59	--	ok	393.7900	50.133	0.056078	18.42	64.869	10.191	58316948.123268	13	393.9134	6.30364e-05	4.03171e-04
2024/02/03	04:01:06	ok	ok	394.0080	50.182	0.056089	18.42	64.831	10.185	51457030.055596	13	394.1467	6.24936e-05	3.63720e-04
2024/02/03	04:06:05	ok	ok	393.9400	50.172	0.056089	18.40	64.858	10.181	58153260.535789	13	394.1184	6.07653e-05	3.69699e-04
2024/02/03	04:11:05	ok	ok	393.9020	50.163	0.056089	18.37	64.933	10.175	56769181.010278	13	394.0640	6.12153e-05	4.01462e-04
2024/02/03	04:16:05	ok	ok	393.8380	50.148	0.056089	18.31	65.014	10.146	58277327.321618	13	393.9924	6.19341e-05	3.84479e-04
2024/02/03	04:21:05	--	ok	393.7860	50.136	0.056089	18.24	65.011	10.104	57436309.390786	13	393.9649	6.15027e-05	3.72615e-04
2024/02/03	04:21:12	ok	ok	394.0140	50.191	0.056101	18.28	65.019	10.131	55459445.994253	14	394.1253	6.41360e-05	3.81890e-04
2024/02/03	04:26:11	ok	ok	393.9700	50.178	0.056101	18.32	64.874	10.132	56791780.899380	14	394.0749	6.33711e-05	3.79721e-04
2024/02/03	04:31:11	ok	ok	393.9420	50.172	0.056101	18.35	64.849	10.146	58376452.272751	11	394.1514	6.10512e-05	2.77380e-04
2024/02/03	04:36:11	ok	ok	393.9100	50.161	0.056101	18.39	64.785	10.162	57594524.104853	12	394.1040	6.18460e-05	3.13396e-04
2024/02/03	04:41:11	ok	ok	393.8840	50.158	0.056101	18.37	64.791	10.153	57920064.295885	13	394.0319	6.21349e-05	3.63269e-04
2024/02/03	04:46:11	ok	ok	393.8680	50.157	0.056101	18.43	64.762	10.184	56602507.405178	13	394.0306	6.18010e-05	3.77624e-04
2024/02/03	04:51:11	ok	ok	393.8260	50.146	0.056101	18.39	64.785	10.162	55940418.499393	15	393.9073	6.45780e-05	3.96896e-04
2024/02/03	04:56:11	--	ok	393.7900	50.134	0.056101	18.39	64.805	10.165	59559713.157243	12	393.9630	6.16281e-05	4.05246e-04
2024/02/03	04:56:17	ok	ok	394.0200	50.186	0.056112	18.45	64.773	10.194	51350103.685001	15	394.1280	6.43647e-05	3.57503e-04
2024/02/03	05:01:17	ok	ok	393.9620	50.171	0.056112	18.46	64.755	10.199	53682577.865731	15	394.0573	6.39376e-05	3.62504e-04
2024/02/03	05:06:17	ok	ok	393.9180	50.166	0.056112	18.45	64.764	10.192	54790400.146657	12	394.1013	6.13485e-05	3.89920e-04
2024/02/03	05:11:17	ok	ok	393.8900	50.158	0.056112	18.43	64.771	10.185	51206232.065721	14	394.0408	6.19644e-05	3.69641e-04
2024/02/03	05:16:17	ok	ok	393.8600	50.153	0.056112	18.45	64.794	10.197	52207012.619137	15	393.9814	6.32282e-05	3.82264e-04
2024/02/03	05:21:17	ok	ok	393.8220	50.143	0.056112	18.45	64.764	10.192	52766372.220613	15	393.9307	6.32087e-05	3.80450e-04
2024/02/03	05:26:17	--	ok	393.7840	50.130	0.056112	18.45	64.753	10.191	56623468.366679	14	393.9609	6.19453e-05	3.56406e-04
2024/02/03	05:26:24	ok	ok	393.9740	50.183	0.056124	18.43	64.813	10.192	59595747.982968	14	394.1254	6.36243e-05	3.64688e-04
2024/02/03	05:31:23	ok	ok	393.9440	50.175	0.056124	18.49	64.739	10.214	63310290.974461	15	394.0626	6.49207e-05	3.65257e-04
2024/02/03	05:36:23	ok	ok	393.8940	50.166	0.056124	18.43	64.854	10.198	59306705.228750	13	394.0909	6.13150e-05	3.56476e-04
2024/02/03	05:41:23	ok	ok	393.8500	50.146	0.056124	18.36	64.941	10.168	56293164.096623	13	394.0387	6.08653e-05	3.43886e-04
2024/02/03	05:46:23	ok	ok	393.8140	50.142	0.056124	18.36	64.913	10.164	57096689.080343	13	393.9933	6.17073e-05	3.70812e-04
2024/02/03	05:51:23	--	ok	393.7960	50.139	0.056124	18.42	64.781	10.177	59965828.412753	13	393.9897	6.11508e-05	3.70089e-04
2024/02/03	05:51:30	ok	ok	394.0040	50.186	0.056135	18.42	64.790	10.179	53834020.705237	13	394.1555	6.36881e-05	3.50974e-04
2024/02/03	05:56:29	ok	ok	393.9720	50.178	0.056135	18.46	64.767	10.201	59270176.933608	12	394.1544	6.16372e-05	3.70029e-04
2024/02/03	06:01:29	ok	ok	393.9360	50.170	0.056135	18.48	64.778	10.212	58309362.092327	15	394.0446	6.42164e-05	3.77859e-04
2024/02/03	06:06:29	ok	ok	393.9040	50.161	0.056135	18.48	64.790	10.214	56424526.882985	13	394.1111	6.05489e-05	3.64453e-04
2024/02/03	06:11:29	ok	ok	393.8860	50.158	0.056135	18.50	64.762	10.226	57253957.455578	14	394.0361	6.17796e-05	3.52505e-04
2024/02/03	06:16:29	ok	ok	393.8480	50.146	0.056135	18.49	64.791	10.222	58123333.391650	15	393.9607	6.36177e-05	3.68228e-04
2024/02/03	06:21:29	ok	ok	393.8160	50.139	0.056135	18.52	64.764	10.234	57319750.930636	13	393.9992	6.12044e-05	3.57654e-04
2024/02/03	06:26:29	--	ok	393.7820	50.131	0.056135	18.52	64.735	10.230	61728864.218214	13	393.9777	6.13232e-05	3.55960e-04
2024/02/03	06:26:36	ok	ok	394.0180	50.188	0.056146	18.53	64.758	10.243	60190250.636348	14	394.1808	6.24990e-05	3.56285e-04
2024/02/03	06:31:35	ok	ok	393.9640	50.172	0.056146	18.55	64.739	10.248	62890132.214250	13	394.1244	6.21997e-05	3.72016e-04
2024/02/03	06:36:35	ok	ok	393.9240	50.165	0.056146	18.55	64.768	10.253	61867498.051778	15	394.0412	6.41387e-05	3.81323e-04
2024/02/03	06:41:35	ok	ok	393.8840	50.153	0.056146	18.53	64.736	10.240	62410924.397769	14	394.0576	6.15588e-05	3.46973e-04
2024/02/03	06:46:35	ok	ok	393.8520	50.152	0.056146	18.53	64.758	10.243	61813105.222371	13	394.0506	6.10770e-05	3.51169e-04
2024/02/03	06:51:35	ok	ok	393.8160	50.143	0.056146	18.52	64.794	10.239	63339545.989666	13	393.9990	6.20893e-05	3.76156e-04
2024/02/03	06:56:35	--	ok	393.7860	50.136	0.056146	18.55	64.800	10.258	62823114.239508	14	393.9474	6.22532e-05	3.56496e-04
2024/02/03	06:56:42	ok	ok	394.0200	50.185	0.056158	18.56	64.782	10.263	64297170.547547	12	394.1782	6.37206e-05	3.10929e-04
2024/02/03	07:01:41	ok	ok	393.9380	50.171	0.056158	18.55	64.819	10.261	62183848.440321	13	394.1043	6.22095e-05	3.68901e-04
2024/02/03	07:06:41	ok	ok	393.8860	50.157	0.056158	18.45	64.936	10.219	63302623.281059	14	394.0647	6.15135e-05	3.63945e-04
2024/02/03	07:11:41	ok	ok	393.8440	50.152	0.056158	18.45	64.955	10.222	62634739.072169	13	394.0497	6.09352e-05	3.84565e-04
2024/02/03	07:16:41	ok	ok	393.8520	50.148	0.056158	18.49	64.831	10.229	64127226.387232	15	393.9670	6.34646e-05	3.53963e-04
2024/02/03	07:21:41	ok	ok	393.8200	50.141	0.056158	18.55	64.749	10.250	65651246.605515	14	393.9739	6.28158e-05	3.62422e-04
2024/02/03	07:26:41	--	ok	393.7820	50.135	0.056158	18.56	64.782	10.263	65692221.914839	13	393.9861	6.16155e-05	3.62174e-04
2024/02/03	07:26:48	ok	ok	394.0420	50.191	0.056169	18.60	64.736	10.283	61112842.978388	15	394.1532	6.38268e-05	3.49610e-04
2024/02/03	07:31:47	ok	ok	393.9580	50.171	0.056169	18.56	64.762	10.260	62906310.159066	14	394.1379	6.14303e-05	3.49336e-04
2024/02/03	07:36:47	ok	ok	393.9300	50.171	0.056169	18.62	64.700	10.286	65385006.894672	13	394.0968	6.23457e-05	3.93021e-04
2024/02/03	07:41:47	ok	ok	393.8980	50.161	0.056169	18.62	64.730	10.290	64753893.976527	15	394.0214	6.36326e-05	3.64838e-04
2024/02/03	07:46:47	ok	ok	393.8760	50.155	0.056169	18.68	64.689	10.320	65841470.106018	14	394.0354	6.22055e-05	3.65296e-04
2024/02/03	07:51:47	ok	ok	393.8420	50.146	0.056169	18.66	64.717	10.314	65222520.683024	13	394.0182	6.15031e-05	3.75212e-04
2024/02/03	07:56:47	ok	ok	393.8260	50.142	0.056169	18.73	64.718	10.358	64143491.804928	13	394.0056	6.12386e-05	3.63785e-04
2024/02/03	08:01:47	--	ok	393.7820	50.130	0.056169	18.70	64.753	10.346	65079752.435478	13	393.9477	6.23671e-05	3.79530e-04
2024/02/03	08:01:53	ok	ok	394.0220	50.185	0.056181	18.70	64.663	10.332	63570907.433377	15	394.1295	6.46044e-05	3.63629e-04
2024/02/03	08:06:53	ok	ok	393.9540	50.170	0.056181	18.73	64.718	10.358	65358425.905805	13	394.1337	6.16279e-05	3.72212e-04
2024/02/03	08:11:53	ok	ok	393.9200	50.164	0.056181	18.73	64.686	10.353	64398883.968104	13	394.1035	6.17644e-05	3.55350e-04
2024/02/03	08:16:53	ok	ok	393.9020	50.158	0.056181	18.73	64.749	10.363	65263186.173516	13	394.0547	6.22325e-05	3.54682e-04
2024/02/03	08:21:53	ok	ok	393.8540	50.149	0.056181	18.73	64.727	10.360	63566144.764237	13	394.0479	6.12406e-05	3.69909e-04
2024/02/03	08:26:53	ok	ok	393.8260	50.142	0.056181	18.79	64.695	10.389	64741830.494501	13	394.0213	6.18989e-05	3.51149e-04
2024/02/03	08:31:53	ok	ok	393.8020	50.134	0.056181	18.76	64.741	10.379	67369690.508889	13	393.9740	6.17476e-05	3.54003e-04
2024/02/03	08:36:53	--	ok	393.7740	50.126	0.056181	18.80	64.739	10.404	64164715.455084	13	393.9623	6.10749e-05	3.47776e-04
2024/02/03	08:37:00	ok	ok	393.9760	50.172	0.056193	18.79	64.686	10.388	61690634.211578	13	394.1527	6.22004e-05	3.57250e-04
2024/02/03	08:41:59	ok	ok	393.9360	50.168	0.056193	18.83	64.723	10.420	65795337.478745	14	394.1161	6.16719e-05	3.61000e-04
2024/02/03	08:46:59	ok	ok	393.8880	50.155	0.056193	18.80	64.790	10.413	66593515.305870	13	394.0780	6.19146e-05	3.83160e-04
2024/02/03	08:51:59	ok	ok	393.8700	50.157	0.056193	18.82	64.750	10.414	65652724.908527	13	394.0490	6.14437e-05	3.58566e-04
2024/02/03	08:56:59	ok	ok	393.8280	50.141	0.056193	18.87	64.750	10.451	70213784.248434	13	394.0151	6.17349e-05	3.55141e-04
2024/02/03	09:01:59	ok	ok	393.8020	50.132	0.056193	18.82	64.782	10.420	63458747.068121	13	393.9791	6.16774e-05	3.41129e-04
2024/02/03	09:06:59	--	ok	393.7500	50.120	0.056193	18.75	64.923	10.399	66345449.563629	13	393.9262	6.16482e-05	3.54710e-04
2024/02/03	09:07:06	ok	ok	394.0100	50.183	0.056206	18.76	64.865	10.398	62671614.832200	14	394.1021	6.55725e-05	3.94680e-04
2024/02/03	09:12:05	ok	ok	393.9180	50.163	0.056206	18.69	64.933	10.367	60428853.804337	14	394.0892	6.20151e-05	3.30507e-04
2024/02/03	09:17:05	ok	ok	393.9120	50.165	0.056206	18.79	64.837	10.412	62855579.577603	13	394.0653	6.21751e-05	3.65571e-04
2024/02/03	09:22:05	ok	ok	393.8820	50.157	0.056206	18.86	64.727	10.437	61724649.680167	13	394.0518	6.19342e-05	3.48024e-04
2024/02/03	09:27:05	ok	ok	393.8540	50.149	0.056206	18.90	64.704	10.460	63423231.691864	13	394.0267	6.17270e-05	3.68593e-04
2024/02/03	09:32:05	ok	ok	393.8400	50.143	0.056206	18.96	64.694	10.493	62191735.602053	15	393.9555	6.37165e-05	3.50899e-04
2024/02/03	09:37:05	ok	ok	393.8160	50.134	0.056206	18.96	64.723	10.497	61891306.633800	14	394.0183	6.00144e-05	3.30487e-04
2024/02/03	09:42:05	--	ok	393.7760	50.129	0.056206	19.00	64.721	10.523	64991986.838243	13	393.9715	6.08576e-05	3.41643e-04
2024/02/03	09:42:12	ok	ok	394.0340	50.186	0.056218	19.03	64.704	10.539	62195270.503685	15	394.1400	6.48893e-05	3.57198e-04
2024/02/03	09:47:11	ok	ok	393.9340	50.169	0.056218	18.99	64.707	10.513	63892933.045223	13	394.1103	6.15350e-05	3.58341e-04
2024/02/03	09:52:11	ok	ok	393.9200	50.163	0.056218	19.03	64.735	10.544	63824914.971043	13	394.0720	6.23670e-05	3.52970e-04
2024/02/03	09:57:11	ok	ok	393.8880	50.154	0.056218	19.06	64.730	10.560	62821445.471978	13	394.0699	6.12817e-05	3.47529e-04
2024/02/03	10:02:11	ok	ok	393.8620	50.150	0.056218	19.09	64.714	10.575	62993503.795299	14	394.0434	6.11714e-05	3.40859e-04
2024/02/03	10:07:11	ok	ok	393.8300	50.141	0.056218	19.09	64.755	10.582	62713461.164428	14	394.0065	6.12051e-05	3.24973e-04
2024/02/03	10:12:11	--	ok	393.7960	50.128	0.056218	19.10	64.726	10.586	63470858.479775	14	393.9683	6.12230e-05	3.43097e-04
2024/02/03	10:12:18	ok	ok	394.0140	50.179	0.056229	19.13	64.721	10.603	60830399.426539	13	394.2080	6.11375e-05	3.47922e-04
2024/02/03	10:17:17	ok	ok	393.9400	50.166	0.056229	19.10	64.767	10.592	64604995.686023	13	394.1129	6.18273e-05	3.49281e-04
2024/02/03	10:22:17	ok	ok	393.9160	50.162	0.056229	19.13	64.781	10.613	65897083.105997	13	394.0896	6.15035e-05	3.29443e-04
2024/02/03	10:27:17	ok	ok	393.8700	50.155	0.056229	19.15	64.735	10.622	63819103.885385	14	394.0546	6.18436e-05	3.29620e-04
2024/02/03	10:32:17	ok	ok	393.8440	50.140	0.056229	19.17	64.758	10.636	64423315.115128	14	394.0042	6.27195e-05	3.36836e-04
2024/02/03	10:37:17	ok	ok	393.8040	50.129	0.056229	19.13	64.813	10.618	62804428.838107	13	393.9827	6.12269e-05	3.40292e-04
2024/02/03	10:42:17	--	ok	393.7800	50.132	0.056229	19.20	64.691	10.642	62371287.997122	14	393.9586	6.14645e-05	3.23698e-04
2024/02/03	10:42:23	ok	ok	393.9720	50.173	0.056241	19.21	64.703	10.652	66088997.917836	13	394.1609	6.23994e-05	3.59539e-04
2024/02/03	10:47:23	ok	ok	393.9380	50.169	0.056241	19.25	64.698	10.678	64410528.857565	14	394.1162	6.18257e-05	3.43303e-04
2024/02/03	10:52:23	ok	ok	393.8980	50.159	0.056241	19.27	64.681	10.685	62638278.486921	14	394.0804	6.24112e-05	3.60013e-04
2024/02/03	10:57:23	ok	ok	393.8820	50.155	0.056241	19.27	64.681	10.685	64499854.165065	14	394.0522	6.25091e-05	3.37834e-04
2024/02/03	11:02:23	ok	ok	393.8600	50.147	0.056241	19.35	64.654	10.735	62115638.310219	13	394.0753	6.15297e-05	2.69469e-04
2024/02/03	11:07:23	ok	ok	393.8360	50.141	0.056241	19.41	64.643	10.768	62915724.255100	13	394.0388	6.11992e-05	2.63452e-04
2024/02/03	11:12:23	ok	ok	393.8160	50.133	0.056241	19.41	64.593	10.760	61115266.927475	14	393.9674	6.22692e-05	3.54688e-04
2024/02/03	11:17:23	--	ok	393.7620	50.129	0.056241	19.47	64.652	10.807	63961561.281924	13	394.0003	6.06615e-05	2.55445e-04
2024/02/03	11:17:30	ok	ok	394.0140	50.186	0.056254	19.48	64.666	10.818	63091077.149695	13	394.2202	6.23396e-05	2.93966e-04
2024/02/03	11:22:29	ok	ok	393.9600	50.173	0.056254	19.53	64.649	10.842	67155697.626763	14	394.1374	6.25781e-05	3.35848e-04
2024/02/03	11:27:29	ok	ok	393.9280	50.163	0.056254	19.57	64.668	10.872	63420547.424249	13	394.1335	6.05844e-05	3.48473e-04
2024/02/03	11:32:29	ok	ok	393.8860	50.156	0.056254	19.57	64.639	10.867	64533493.269422	14	394.1133	6.04492e-05	2.53468e-04
2024/02/03	11:37:29	ok	ok	393.8680	50.149	0.056254	19.61	64.686	10.901	65580697.442620	13	394.0832	6.11700e-05	2.70724e-04
2024/02/03	11:42:29	ok	ok	393.8260	50.142	0.056254	19.65	64.630	10.919	69000282.384553	13	394.0226	6.21501e-05	2.58672e-04
2024/02/03	11:47:29	ok	ok	393.8040	50.136	0.056254	19.69	64.617	10.944	66317558.446553	13	394.0098	6.13882e-05	2.68390e-04
2024/02/03	11:52:29	--	ok	393.7680	50.128	0.056254	19.74	64.634	10.974	64826251.279497	14	393.9837	6.10660e-05	2.42045e-04
2024/02/03	11:52:36	ok	ok	394.0080	50.177	0.056266	19.75	64.598	10.977	62467109.268392	13	394.2171	6.09706e-05	2.63837e-04
2024/02/03	11:57:35	ok	ok	393.9340	50.168	0.056266	19.79	64.685	11.019	62944286.240588	13	394.1389	6.13882e-05	2.63784e-04
2024/02/03	12:02:35	ok	ok	393.9240	50.162	0.056266	19.81	64.686	11.030	61061668.886394	13	394.1367	6.06297e-05	2.59139e-04
2024/02/03	12:07:35	ok	ok	393.8740	50.153	0.056266	19.85	64.662	11.051	60324030.381135	13	394.0883	6.12254e-05	2.69363e-04
2024/02/03	12:12:35	ok	ok	393.8220	50.142	0.056266	19.86	64.675	11.064	64903812.981057	14	394.0391	6.20374e-05	2.67746e-04
2024/02/03	12:17:35	ok	ok	393.8000	50.135	0.056266	19.92	64.672	11.100	61076858.783239	13	394.0212	6.07489e-05	2.62359e-04
2024/02/03	12:22:35	--	ok	393.7540	50.125	0.056266	19.91	64.691	11.094	60270702.715078	13	393.9977	6.02773e-05	2.56812e-04
2024/02/03	12:22:42	ok	ok	393.9840	50.182	0.05628	19.91	64.703	11.097	65804504.887394	13	394.2202	6.20306e-05	2.68508e-04
2024/02/03	12:27:41	ok	ok	393.9120	50.176	0.05628	19.93	64.675	11.109	59673089.138757	13	394.1558	6.10560e-05	2.73692e-04
2024/02/03	12:32:41	ok	ok	393.8840	50.163	0.05628	20.01	64.686	11.160	58656675.593702	13	394.1483	6.03317e-05	2.49498e-04
2024/02/03	12:37:41	ok	ok	393.8420	50.152	0.05628	20.04	64.649	11.171	60420458.861666	14	394.1005	6.14628e-05	2.65350e-04
2024/02/03	12:42:41	ok	ok	393.8040	50.141	0.05628	20.05	64.732	11.194	59218527.803930	13	394.0546	6.14528e-05	2.74350e-04
2024/02/03	12:47:41	--	ok	393.7620	50.133	0.05628	20.12	64.675	11.231	59245258.088203	14	394.0129	6.17173e-05	2.72593e-04
2024/02/03	12:47:48	ok	ok	394.0140	50.189	0.056293	20.13	64.666	11.238	66467052.870452	14	394.2434	6.22666e-05	2.72491e-04
2024/02/03	12:52:47	ok	ok	393.9480	50.173	0.056293	20.13	64.677	11.240	61248832.849775	14	394.2006	6.06450e-05	2.53639e-04
2024/02/03	12:57:47	ok	ok	393.9040	50.164	0.056293	20.16	64.703	11.264	58776113.758273	13	394.1520	6.07423e-05	2.63495e-04
2024/02/03	13:02:47	ok	ok	393.8640	50.161	0.056293	20.25	64.663	11.312	61721556.464141	13	394.1222	6.03254e-05	2.77347e-04
2024/02/03	13:07:47	ok	ok	393.8400	50.144	0.056293	20.25	64.744	11.326	57836167.267251	14	394.0677	6.09069e-05	2.65022e-04
2024/02/03	13:12:47	ok	ok	393.8080	50.142	0.056293	20.32	64.686	11.363	58813592.167434	14	394.0439	6.04741e-05	2.54712e-04
2024/02/03	13:17:47	--	ok	393.7580	50.131	0.056293	20.35	64.691	11.382	61475400.211148	14	394.0234	5.97357e-05	2.62956e-04
2024/02/03	13:17:54	ok	ok	394.0160	50.187	0.056306	20.36	64.663	11.388	58022190.134644	14	394.2411	6.20010e-05	2.69586e-04
2024/02/03	13:22:53	ok	ok	393.9740	50.172	0.056306	20.43	64.666	11.434	56926384.508071	13	394.1958	6.09087e-05	2.73918e-04
2024/02/03	13:27:53	ok	ok	393.9240	50.162	0.056306	20.40	64.732	11.428	57735835.508072	13	394.1356	6.04910e-05	2.83836e-04
2024/02/03	13:32:53	ok	ok	393.8600	50.151	0.056306	20.46	64.755	11.470	60011656.335017	13	394.0968	6.08157e-05	2.75225e-04
2024/02/03	13:37:53	ok	ok	393.8280	50.145	0.056306	20.52	64.681	11.494	56890344.174947	13	394.0771	5.98190e-05	2.59106e-04
2024/02/03	13:42:53	--	ok	393.7840	50.128	0.056306	20.52	64.714	11.500	55955802.088777	13	394.0162	6.03698e-05	2.81740e-04
2024/02/03	13:43:00	ok	ok	394.0320	50.178	0.056317	20.50	64.741	11.496	60633392.015696	14	394.2154	6.18853e-05	2.76819e-04
2024/02/03	13:47:59	ok	ok	393.9600	50.169	0.056317	20.56	64.753	11.536	63330835.803360	13	394.1674	6.04425e-05	2.67913e-04
2024/02/03	13:52:59	ok	ok	393.9100	50.156	0.056317	20.63	64.776	11.588	63639486.025753	14	394.1225	6.06552e-05	2.56256e-04
2024/02/03	13:57:59	ok	ok	393.8580	50.144	0.056317	20.63	64.755	11.584	61483778.661454	13	394.0962	6.00204e-05	2.63783e-04
2024/02/03	14:02:59	ok	ok	393.8320	50.137	0.056317	20.67	64.814	11.624	63795359.971417	13	394.0336	6.07115e-05	2.79575e-04
2024/02/03	14:07:59	--	ok	393.7840	50.127	0.056317	20.73	64.767	11.653	63130809.538475	14	394.0120	5.96006e-05	2.52034e-04
2024/02/03	14:08:06	ok	ok	394.0240	50.185	0.056329	20.74	64.768	11.663	58402396.391620	13	394.2475	6.08055e-05	2.93773e-04
2024/02/03	14:13:05	ok	ok	393.9360	50.158	0.056329	20.74	64.758	11.661	63346487.141200	13	394.1671	6.02171e-05	2.51939e-04
2024/02/03	14:18:05	ok	ok	393.8900	50.149	0.056329	20.77	64.794	11.687	60412805.570596	13	394.0972	6.06423e-05	2.76960e-04
2024/02/03	14:23:05	ok	ok	393.8380	50.139	0.056329	20.83	64.785	11.724	61608713.961957	13	394.0587	6.03960e-05	2.70565e-04
2024/02/03	14:28:05	--	ok	393.7920	50.130	0.056329	20.87	64.800	11.756	61027138.257131	14	394.0037	6.04269e-05	2.55486e-04
2024/02/03	14:28:12	ok	ok	393.9940	50.181	0.05634	20.89	64.814	11.767	62164343.913030	13	394.2144	6.13131e-05	2.86594e-04
2024/02/03	14:33:11	ok	ok	393.9340	50.161	0.05634	20.91	64.810	11.786	61421113.262964	13	394.1524	6.03359e-05	2.73782e-04
2024/02/03	14:38:11	ok	ok	393.8780	50.148	0.05634	20.93	64.823	11.798	60780099.150088	13	394.0922	6.04292e-05	2.64494e-04
2024/02/03	14:43:11	ok	ok	393.8320	50.143	0.05634	21.01	64.819	11.856	64809833.393251	13	394.0677	5.99678e-05	2.70300e-04
2024/02/03	14:48:11	--	ok	393.7720	50.123	0.05634	21.00	64.878	11.858	62091419.681903	13	393.9876	6.04190e-05	2.63316e-04
2024/02/03	14:48:18	ok	ok	393.9940	50.180	0.056353	21.03	64.851	11.871	63661329.495731	14	394.2280	6.08262e-05	2.66230e-04
2024/02/03	14:53:17	ok	ok	393.9000	50.161	0.056353	21.03	64.904	11.881	62003346.044802	13	394.1455	6.09587e-05	2.80119e-04
2024/02/03	14:58:17	ok	ok	393.8500	50.149	0.056353	21.06	64.858	11.893	66772115.788754	13	394.1058	6.04032e-05	2.68790e-04
2024/02/03	15:03:17	--	ok	393.7880	50.136	0.056353	21.10	64.897	11.931	60279856.553519	13	394.0717	5.93920e-05	2.53984e-04
2024/02/03	15:03:24	ok	ok	394.0220	50.186	0.056364	21.10	64.865	11.925	66724354.670629	13	394.2773	6.09121e-05	2.77014e-04
2024/02/03	15:08:23	ok	ok	393.9240	50.164	0.056364	21.10	64.927	11.937	58903226.456084	13	394.1737	6.00182e-05	2.78078e-04
2024/02/03	15:13:23	ok	ok	393.8740	50.157	0.056364	21.14	64.904	11.960	60531733.745235	13	394.1177	6.03136e-05	2.75059e-04
2024/02/03	15:18:23	ok	ok	393.8320	50.139	0.056364	21.17	64.910	11.982	58431015.540150	13	394.0715	5.98234e-05	2.59231e-04
2024/02/03	15:23:23	--	ok	393.7600	50.126	0.056364	21.21	64.929	12.015	60095238.062051	13	393.9998	6.01225e-05	2.72456e-04
2024/02/03	15:23:29	ok	ok	394.0380	50.182	0.056377	21.18	64.913	11.991	67699066.028620	13	394.2353	6.14005e-05	2.91616e-04
2024/02/03	15:28:29	ok	ok	393.9620	50.164	0.056377	21.26	64.895	12.038	65503505.130236	13	394.1819	5.95833e-05	2.51314e-04
2024/02/03	15:33:29	ok	ok	393.8860	50.150	0.056377	21.27	64.909	12.050	68292746.943105	13	394.0987	6.04178e-05	2.66118e-04
2024/02/03	15:38:29	ok	ok	393.8220	50.133	0.056377	21.27	64.982	12.064	71665102.671945	14	394.0242	6.12615e-05	2.52130e-04
2024/02/03	15:43:29	--	ok	393.7800	50.120	0.056377	21.31	65.010	12.099	67018300.555715	13	393.9998	5.98000e-05	2.52248e-04
2024/02/03	15:43:36	ok	ok	394.0060	50.172	0.056389	21.30	64.936	12.076	59615143.652556	14	394.2049	6.09277e-05	2.60375e-04
2024/02/03	15:48:35	ok	ok	393.8840	50.152	0.056389	21.28	64.973	12.071	61048575.715348	13	394.1187	6.04070e-05	2.49434e-04
2024/02/03	15:53:35	ok	ok	393.8400	50.138	0.056389	21.34	64.996	12.117	59597700.822583	13	394.0688	5.99598e-05	2.71709e-04
2024/02/03	15:58:35	--	ok	393.7660	50.123	0.056389	21.34	65.037	12.124	63038173.270992	13	393.9838	6.01965e-05	2.69799e-04
2024/02/03	15:58:42	ok	ok	393.9920	50.176	0.056402	21.37	64.988	12.134	64925531.928127	14	394.2323	6.16006e-05	2.48981e-04
2024/02/03	16:03:41	ok	ok	393.8940	50.155	0.056402	21.36	65.078	12.141	61232264.628007	13	394.1512	6.03039e-05	2.71752e-04
2024/02/03	16:08:41	ok	ok	393.8160	50.147	0.056402	21.38	65.084	12.161	60157565.132370	13	394.0547	6.10551e-05	2.73131e-04
2024/02/03	16:13:41	--	ok	393.7640	50.127	0.056402	21.40	65.016	12.160	61362071.456661	13	394.0101	6.07486e-05	2.62390e-04
2024/02/03	16:13:48	ok	ok	394.0080	50.189	0.056415	21.41	65.039	12.173	68240385.065774	13	394.2677	6.11956e-05	2.83722e-04
2024/02/03	16:18:47	ok	ok	393.9100	50.166	0.056415	21.41	65.078	12.181	65878451.366484	13	394.1725	6.01907e-05	2.72201e-04
2024/02/03	16:23:47	ok	ok	393.8440	50.148	0.056415	21.42	65.112	12.196	62950205.765967	13	394.1008	6.00845e-05	2.67639e-04
2024/02/03	16:28:47	--	ok	393.7740	50.132	0.056415	21.41	65.142	12.193	65190255.772288	13	394.0343	6.02314e-05	2.61705e-04
2024/02/03	16:28:54	ok	ok	394.0240	50.180	0.056427	21.38	65.135	12.171	66047387.130164	13	394.2334	6.14923e-05	2.79297e-04
2024/02/03	16:33:53	ok	ok	393.9460	50.160	0.056427	21.42	65.144	12.202	66493223.632265	13	394.1738	5.98123e-05	2.52941e-04
2024/02/03	16:38:53	ok	ok	393.8600	50.145	0.056427	21.41	65.170	12.198	66950767.595712	14	394.0818	6.06193e-05	2.51340e-04
2024/02/03	16:43:53	ok	ok	393.8060	50.129	0.056427	21.44	65.115	12.208	66252502.029472	14	394.0127	6.08249e-05	2.60107e-04
2024/02/03	16:48:53	--	ok	393.7480	50.114	0.056427	21.42	65.183	12.210	71298972.609926	13	393.9744	6.04427e-05	2.60299e-04
2024/02/03	16:49:00	ok	ok	393.9880	50.171	0.056441	21.42	65.112	12.196	68760132.448100	13	394.2203	6.04217e-05	2.55567e-04
2024/02/03	16:53:59	ok	ok	393.8540	50.155	0.056441	21.45	65.190	12.232	67509280.244527	13	394.1253	6.03433e-05	2.70993e-04
2024/02/03	16:58:59	--	ok	393.7820	50.132	0.056441	21.41	65.170	12.198	68446520.822198	13	394.0487	6.05807e-05	2.63851e-04
2024/02/03	16:59:06	ok	ok	394.0200	50.183	0.056453	21.44	65.197	12.224	74068696.574422	13	394.2705	6.09716e-05	2.69985e-04
2024/02/03	17:04:05	ok	ok	393.9280	50.163	0.056453	21.44	65.217	12.228	69069666.557625	14	394.1681	6.08076e-05	2.54021e-04
2024/02/03	17:09:05	ok	ok	393.8500	50.147	0.056453	21.42	65.245	12.221	68473192.200678	13	394.0948	6.09030e-05	2.65722e-04
2024/02/03	17:14:05	--	ok	393.7680	50.126	0.056453	21.40	65.344	12.221	67885214.209833	14	394.0157	6.02314e-05	2.37288e-04
2024/02/03	17:14:12	ok	ok	394.0500	50.184	0.056465	21.40	65.290	12.211	65566585.036298	13	394.2716	6.05989e-05	2.73833e-04
2024/02/03	17:19:11	ok	ok	393.8980	50.153	0.056465	21.36	65.335	12.189	68104658.082640	13	394.1520	6.06773e-05	2.59750e-04
2024/02/03	17:24:11	ok	ok	393.8460	50.142	0.056465	21.38	65.318	12.205	64176721.683326	13	394.0980	6.01996e-05	2.43548e-04
2024/02/03	17:29:11	--	ok	393.7780	50.128	0.056465	21.38	65.277	12.197	62573573.669059	13	394.0217	5.99169e-05	2.45483e-04
2024/02/03	17:29:18	ok	ok	393.9920	50.171	0.056477	21.37	65.286	12.189	71976497.209288	13	394.2192	6.13247e-05	2.77952e-04
2024/02/03	17:34:17	ok	ok	393.9080	50.155	0.056477	21.37	65.316	12.195	66000462.924887	13	394.1539	6.06933e-05	2.62376e-04
2024/02/03	17:39:17	ok	ok	393.8520	50.139	0.056477	21.36	65.344	12.191	66658311.696254	13	394.0718	5.98516e-05	2.46313e-04
2024/02/03	17:44:17	--	ok	393.7780	50.120	0.056477	21.34	65.362	12.185	63780360.653868	14	394.0191	5.96230e-05	2.56724e-04
2024/02/03	17:44:24	ok	ok	393.9880	50.172	0.056489	21.34	65.353	12.183	70924678.344340	13	394.2199	6.11394e-05	2.68331e-04
2024/02/03	17:49:23	ok	ok	393.8660	50.150	0.056489	21.34	65.353	12.183	67031913.583175	13	394.1480	5.94970e-05	2.41467e-04
2024/02/03	17:54:23	--	ok	393.7780	50.128	0.056489	21.26	65.467	12.144	64296588.054031	14	394.0219	6.06319e-05	2.46902e-04
2024/02/03	17:54:30	ok	ok	393.9940	50.179	0.056501	21.27	65.460	12.152	67451013.941434	14	394.2383	6.14500e-05	2.64475e-04
2024/02/03	17:59:29	ok	ok	393.9060	50.158	0.056501	21.24	65.423	12.127	65191359.470436	13	394.1616	6.02940e-05	2.50427e-04
2024/02/03	18:04:29	ok	ok	393.8300	50.147	0.056501	21.27	65.399	12.141	70920499.267085	13	394.0977	6.07671e-05	2.60123e-04
2024/02/03	18:09:29	--	ok	393.7700	50.129	0.056501	21.28	65.391	12.149	68339599.925493	13	394.0531	5.96192e-05	2.38867e-04
2024/02/03	18:09:36	ok	ok	394.0520	50.186	0.056513	21.30	65.376	12.157	72075238.381772	13	394.2653	6.17266e-05	2.90468e-04
2024/02/03	18:14:35	ok	ok	393.9560	50.167	0.056513	21.27	65.409	12.143	71340637.573801	13	394.1751	6.10550e-05	2.53903e-04
2024/02/03	18:19:35	ok	ok	393.9140	50.144	0.056513	21.27	65.368	12.135	65719882.879569	13	394.1229	6.00949e-05	2.36758e-04
2024/02/03	18:24:35	ok	ok	393.8260	50.131	0.056513	21.30	65.403	12.162	65817770.877790	14	394.0461	6.11069e-05	2.40125e-04
2024/02/03	18:29:35	--	ok	393.7680	50.114	0.056513	21.30	65.364	12.155	67280017.108081	13	393.9984	6.02749e-05	2.46740e-04
2024/02/03	18:29:41	ok	ok	393.9980	50.170	0.056526	21.33	65.348	12.171	66201663.379238	13	394.2151	6.11725e-05	2.76306e-04
2024/02/03	18:34:41	ok	ok	393.8920	50.146	0.056526	21.27	65.368	12.135	63011886.013640	13	394.1039	6.09928e-05	2.77373e-04
2024/02/03	18:39:41	ok	ok	393.8420	50.130	0.056526	21.30	65.394	12.161	62775448.771864	13	394.0776	5.97441e-05	2.42347e-04
2024/02/03	18:44:41	--	ok	393.7560	50.114	0.056526	21.28	65.359	12.143	67242198.237561	13	393.9947	6.11174e-05	2.64802e-04
2024/02/03	18:44:48	ok	ok	394.0140	50.180	0.05654	21.33	65.327	12.167	68813294.063269	13	394.2626	6.08881e-05	2.69430e-04
2024/02/03	18:49:47	ok	ok	393.9080	50.154	0.05654	21.27	65.357	12.133	64529222.355266	13	394.1620	6.04188e-05	2.66271e-04
2024/02/03	18:54:47	ok	ok	393.8260	50.139	0.05654	21.28	65.412	12.153	67322045.300151	13	394.0891	6.08369e-05	2.61661e-04
2024/02/03	18:59:47	--	ok	393.7280	50.117	0.05654	21.20	65.487	12.109	64581402.386169	13	393.9981	6.09081e-05	2.69228e-04
2024/02/03	18:59:54	ok	ok	394.0220	50.178	0.056554	21.23	65.513	12.132	62251521.942012	13	394.2682	6.09275e-05	2.67078e-04
2024/02/03	19:04:53	ok	ok	393.8900	50.158	0.056554	21.17	65.533	12.096	59640872.617499	13	394.1523	6.11892e-05	2.77203e-04
2024/02/03	19:09:53	ok	ok	393.8280	50.138	0.056554	21.13	65.554	12.070	58829406.678210	13	394.0939	6.03345e-05	2.45186e-04
2024/02/03	19:14:53	--	ok	393.7880	50.125	0.056554	21.17	65.431	12.078	62240790.395371	13	394.0281	6.09323e-05	2.79410e-04
2024/02/03	19:15:00	ok	ok	394.0260	50.175	0.056566	21.17	65.399	12.072	66824053.040389	14	394.2318	6.13927e-05	2.60467e-04
2024/02/03	19:19:59	ok	ok	393.9680	50.159	0.056566	21.20	65.396	12.092	66546728.536177	13	394.2029	5.95489e-05	2.37251e-04
2024/02/03	19:24:59	ok	ok	393.8960	50.149	0.056566	21.20	65.405	12.093	66693666.760429	13	394.1246	6.03844e-05	2.49828e-04
2024/02/03	19:29:59	ok	ok	393.8200	50.124	0.056566	21.20	65.426	12.097	64767746.617599	13	394.0624	6.00373e-05	2.51834e-04
2024/02/03	19:34:59	--	ok	393.7880	50.116	0.056566	21.24	65.403	12.123	69744053.001456	14	394.0228	5.94083e-05	2.43006e-04
2024/02/03	19:35:05	ok	ok	393.9760	50.162	0.056578	21.26	65.344	12.121	61694507.970732	13	394.2150	6.04432e-05	2.71778e-04
2024/02/03	19:40:05	ok	ok	393.8880	50.146	0.056578	21.23	65.368	12.105	59087576.137769	13	394.1418	5.95693e-05	2.51620e-04
2024/02/03	19:45:05	ok	ok	393.8160	50.130	0.056578	21.23	65.431	12.117	59541783.691074	13	394.0675	6.05485e-05	2.61104e-04
2024/02/03	19:50:05	--	ok	393.7480	50.111	0.056578	21.21	65.408	12.103	60486970.944319	13	393.9976	6.06193e-05	2.56605e-04
2024/02/03	19:50:11	ok	ok	394.0660	50.178	0.056591	21.26	65.376	12.127	67319748.686465	14	394.2775	6.10828e-05	2.76448e-04
2024/02/03	19:55:11	ok	ok	393.9240	50.148	0.056591	21.18	65.422	12.085	66608179.450072	13	394.1757	6.00932e-05	2.57901e-04
2024/02/03	20:00:11	ok	ok	393.8480	50.133	0.056591	21.18	65.454	12.091	69455725.587862	13	394.1002	6.01562e-05	2.41819e-04
2024/02/03	20:05:11	ok	ok	393.8020	50.116	0.056591	21.16	65.458	12.073	65855726.424095	13	394.0357	5.98717e-05	2.51121e-04
2024/02/03	20:10:11	--	ok	393.7220	50.103	0.056591	21.16	65.487	12.079	63568244.437645	13	393.9853	5.94203e-05	2.47536e-04
2024/02/03	20:10:17	ok	ok	394.0020	50.172	0.056606	21.18	65.412	12.084	64985038.265811	14	394.2367	6.12266e-05	2.59244e-04
2024/02/03	20:15:17	ok	ok	393.9300	50.148	0.056606	21.16	65.417	12.066	60669871.879695	13	394.1532	5.99244e-05	2.59780e-04
2024/02/03	20:20:17	ok	ok	393.8580	50.129	0.056606	21.14	65.444	12.060	64071655.444131	14	394.0992	5.98191e-05	2.45300e-04
2024/02/03	20:25:17	ok	ok	393.8120	50.117	0.056606	21.18	65.464	12.093	62916654.087127	13	394.0224	6.04909e-05	2.52434e-04
2024/02/03	20:30:17	--	ok	393.7520	50.096	0.056606	21.13	65.454	12.052	61272794.849559	13	393.9538	6.04447e-05	2.57234e-04
2024/02/03	20:30:24	ok	ok	393.9980	50.167	0.05662	21.20	65.417	12.096	68595790.648159	13	394.2163	6.17246e-05	2.89995e-04
2024/02/03	20:35:23	ok	ok	393.8920	50.140	0.05662	21.11	65.499	12.051	62047504.928842	13	394.1133	6.04332e-05	2.61622e-04
2024/02/03	20:40:23	ok	ok	393.8200	50.120	0.05662	21.11	65.431	12.038	62651356.778646	13	394.0437	6.06902e-05	2.62048e-04
2024/02/03	20:45:23	--	ok	393.7760	50.108	0.05662	21.10	65.449	12.032	63676092.124600	13	393.9901	6.09475e-05	2.78039e-04
2024/02/03	20:45:29	ok	ok	393.9880	50.160	0.056631	21.16	65.408	12.064	65064368.072624	13	394.2106	6.10739e-05	2.92325e-04
2024/02/03	20:50:29	ok	ok	393.8760	50.135	0.056631	21.07	65.513	12.022	61239086.835427	13	394.1026	6.10490e-05	2.58289e-04
2024/02/03	20:55:29	--	ok	393.7980	50.120	0.056631	20.97	65.628	11.974	59575945.690500	13	394.0173	6.06909e-05	2.70489e-04
2024/02/03	20:55:35	ok	ok	394.0260	50.165	0.056642	21.00	65.602	11.990	63250845.592351	14	394.2223	6.15982e-05	2.69302e-04
2024/02/03	21:00:35	ok	ok	393.8980	50.141	0.056642	20.91	65.675	11.944	59991610.702125	13	394.1488	5.97590e-05	2.59439e-04
2024/02/03	21:05:35	ok	ok	393.8600	50.132	0.056642	20.97	65.556	11.961	59534054.252806	13	394.0897	6.04499e-05	2.76137e-04
2024/02/03	21:10:35	--	ok	393.7760	50.109	0.056642	20.93	65.536	11.928	57533617.148558	13	394.0135	6.05519e-05	2.59912e-04
2024/02/03	21:10:42	ok	ok	394.0180	50.167	0.056654	20.97	65.536	11.957	64551771.429283	13	394.2324	6.09226e-05	2.72896e-04
2024/02/03	21:15:41	ok	ok	393.9580	50.151	0.056654	20.97	65.495	11.950	62671184.153965	13	394.1691	6.10649e-05	2.94934e-04
2024/02/03	21:20:41	ok	ok	393.8900	50.134	0.056654	20.93	65.505	11.922	66438563.425358	13	394.1123	6.03483e-05	2.65526e-04
2024/02/03	21:25:41	ok	ok	393.8300	50.121	0.056654	20.94	65.499	11.930	65671866.657901	13	394.0669	5.99019e-05	2.56217e-04
2024/02/03	21:30:41	--	ok	393.7740	50.102	0.056654	20.93	65.515	11.924	61383461.961060	13	393.9960	6.03869e-05	2.49462e-04
2024/02/03	21:30:48	ok	ok	394.0200	50.160	0.056666	20.97	65.545	11.959	65192139.293626	13	394.2331	6.13500e-05	2.79456e-04
2024/02/03	21:35:47	ok	ok	393.9320	50.142	0.056666	20.94	65.537	11.937	68512431.812838	13	394.1412	6.13087e-05	2.75379e-04
2024/02/03	21:40:47	ok	ok	393.8620	50.123	0.056666	20.94	65.478	11.926	66299014.098832	13	394.0804	6.06330e-05	2.52269e-04
2024/02/03	21:45:47	ok	ok	393.8060	50.117	0.056666	20.93	65.444	11.911	66800367.542209	13	394.0397	6.01381e-05	2.59179e-04
2024/02/03	21:50:47	--	ok	393.7380	50.095	0.056666	20.89	65.547	11.900	68872063.028273	13	393.9514	6.07866e-05	2.55587e-04
2024/02/03	21:50:54	ok	ok	394.0360	50.163	0.056681	20.93	65.495	11.920	64629812.942304	13	394.2300	6.21804e-05	2.67578e-04
2024/02/03	21:55:53	ok	ok	393.9220	50.139	0.056681	20.87	65.515	11.885	63060082.570886	13	394.1639	5.97478e-05	2.52726e-04
2024/02/03	22:00:53	ok	ok	393.8600	50.125	0.056681	20.86	65.513	11.876	62451533.058714	14	394.0764	6.02875e-05	2.55158e-04
2024/02/03	22:05:53	ok	ok	393.8060	50.108	0.056681	20.89	65.478	11.888	60621753.955774	13	394.0493	5.95054e-05	2.50980e-04
2024/02/03	22:10:53	--	ok	393.7400	50.093	0.056681	20.89	65.487	11.889	64636308.522338	13	393.9544	6.19210e-05	3.02080e-04
2024/02/03	22:11:00	ok	ok	394.0460	50.162	0.056695	20.89	65.467	11.886	78976858.022932	13	394.2791	6.07686e-05	2.64446e-04
2024/02/03	22:15:59	ok	ok	393.9280	50.136	0.056695	20.80	65.602	11.853	70053168.835726	13	394.1549	6.00260e-05	2.65083e-04
2024/02/03	22:20:59	ok	ok	393.8480	50.116	0.056695	20.72	65.689	11.810	69112383.164507	13	394.0576	6.06745e-05	2.64697e-04
2024/02/03	22:25:59	--	ok	393.7800	50.101	0.056695	20.66	65.748	11.782	69740553.043454	13	393.9944	6.04479e-05	2.67306e-04
2024/02/03	22:26:06	ok	ok	393.9940	50.161	0.056707	20.72	65.698	11.812	66117714.863642	13	394.2352	6.11656e-05	2.83472e-04
2024/02/03	22:31:05	ok	ok	393.9020	50.140	0.056707	20.72	65.515	11.779	65838426.893674	13	394.1643	6.05916e-05	2.74367e-04
2024/02/03	22:36:05	ok	ok	393.8340	50.123	0.056707	20.72	65.505	11.777	66151467.448424	14	394.0891	6.12203e-05	2.53847e-04
2024/02/03	22:41:05	ok	ok	393.8060	50.114	0.056707	20.73	65.458	11.778	64179057.488282	13	394.0530	6.07333e-05	2.75207e-04
2024/02/03	22:46:05	--	ok	393.7240	50.098	0.056707	20.70	65.533	11.773	64378051.921561	13	393.9784	6.05279e-05	2.68893e-04
2024/02/03	22:46:12	ok	ok	394.0460	50.170	0.056722	20.74	65.490	11.793	71794372.798091	14	394.2972	6.08614e-05	2.59780e-04
2024/02/03	22:51:11	ok	ok	393.9300	50.146	0.056722	20.72	65.464	11.770	67284542.304216	13	394.1941	6.08616e-05	2.84652e-04
2024/02/03	22:56:11	ok	ok	393.8780	50.132	0.056722	20.72	65.486	11.773	70155091.153430	13	394.1495	6.07763e-05	2.87303e-04
2024/02/03	23:01:11	ok	ok	393.8180	50.118	0.056722	20.70	65.463	11.760	66981702.337782	13	394.0772	6.03966e-05	2.78008e-04
2024/02/03	23:06:11	--	ok	393.7560	50.100	0.056722	20.67	65.496	11.746	65481609.129759	13	394.0389	5.95598e-05	2.67263e-04
2024/02/03	23:06:18	ok	ok	394.0480	50.160	0.056735	20.67	65.486	11.744	69201066.711027	13	394.2734	6.10220e-05	2.67426e-04
2024/02/03	23:11:17	ok	ok	393.9640	50.151	0.056735	20.70	65.463	11.760	65056041.684387	13	394.1934	6.09496e-05	2.84312e-04
2024/02/03	23:16:17	ok	ok	393.9120	50.136	0.056735	20.72	65.464	11.770	64339663.234617	13	394.1493	6.06930e-05	2.65799e-04
2024/02/03	23:21:17	ok	ok	393.8600	50.121	0.056735	20.69	65.449	11.747	63911805.907590	13	394.1001	6.05594e-05	2.85185e-04
2024/02/03	23:26:17	ok	ok	393.8000	50.108	0.056735	20.66	65.444	11.728	62536470.708255	13	394.0443	6.04357e-05	2.67494e-04
2024/02/03	23:31:17	--	ok	393.7360	50.090	0.056735	20.66	65.423	11.724	62490799.686198	13	393.9716	6.10203e-05	2.53170e-04
2024/02/03	23:31:24	ok	ok	394.0500	50.163	0.056749	20.67	65.414	11.731	80495725.326425	15	394.2434	6.33929e-05	2.82649e-04
2024/02/03	23:36:23	ok	ok	393.9140	50.132	0.056749	20.59	65.611	11.708	74029057.471706	13	394.1536	6.06150e-05	2.65888e-04
2024/02/03	23:41:23	ok	ok	393.8460	50.113	0.056749	20.50	65.615	11.651	74547145.766812	13	394.0576	6.17365e-05	2.96330e-04
2024/02/03	23:46:23	--	ok	393.7700	50.104	0.056749	20.44	65.728	11.631	72898355.758381	13	394.0053	6.12481e-05	2.86585e-04
2024/02/03	23:46:30	ok	ok	394.0460	50.161	0.056761	20.46	65.647	11.628	69266045.163621	14	394.2734	6.13340e-05	2.67401e-04
2024/02/03	23:51:29	ok	ok	393.9420	50.144	0.056761	20.52	65.509	11.641	70368300.096768	13	394.1922	6.08724e-05	2.77328e-04
2024/02/03	23:56:29	ok	ok	393.8860	50.135	0.056761	20.52	65.467	11.634	72289444.618776	13	394.1447	6.12000e-05	2.70947e-04
2024/02/04	00:01:29	ok	ok	393.8660	50.122	0.056761	20.49	65.522	11.624	71015990.895599	14	394.0930	6.09523e-05	2.64913e-04
2024/02/04	00:06:29	ok	ok	393.8000	50.112	0.056761	20.49	65.441	11.609	67527121.149797	13	394.0425	6.06519e-05	2.75228e-04
2024/02/04	00:11:29	--	ok	393.7520	50.090	0.056761	20.47	65.437	11.599	67379923.673874	13	393.9668	6.05960e-05	2.86464e-04
2024/02/04	00:11:36	ok	ok	394.0360	50.156	0.056775	20.49	65.451	11.611	76753788.079631	14	394.2589	6.06831e-05	2.61019e-04
2024/02/04	00:16:35	ok	ok	393.9340	50.140	0.056775	20.50	65.464	11.624	78530763.998884	13	394.1617	6.11068e-05	2.93214e-04
2024/02/04	00:21:35	ok	ok	393.9000	50.126	0.056775	20.46	65.464	11.595	74754516.340083	14	394.1351	6.03696e-05	2.58003e-04
2024/02/04	00:26:35	ok	ok	393.8260	50.117	0.056775	20.46	65.496	11.601	76175935.652500	13	394.0694	6.07425e-05	3.00983e-04
2024/02/04	00:31:35	--	ok	393.7940	50.098	0.056775	20.47	65.499	11.611	77338883.178076	14	394.0337	6.08016e-05	2.82426e-04
2024/02/04	00:31:41	ok	ok	394.0660	50.159	0.056786	20.47	65.467	11.605	76564092.330036	13	394.2688	6.10188e-05	2.74859e-04
2024/02/04	00:36:41	ok	ok	393.9480	50.132	0.056786	20.44	65.454	11.583	76171166.076422	14	394.1634	6.07255e-05	2.62149e-04
2024/02/04	00:41:41	ok	ok	393.9040	50.125	0.056786	20.46	65.464	11.595	76127209.522189	14	394.1101	6.14008e-05	2.72024e-04
2024/02/04	00:46:41	ok	ok	393.8460	50.113	0.056786	20.39	65.483	11.550	73438207.385607	13	394.0581	6.02872e-05	2.77514e-04
2024/02/04	00:51:41	--	ok	393.7900	50.098	0.056786	20.40	65.486	11.561	72631623.684417	14	393.9963	6.02914e-05	2.70568e-04
2024/02/04	00:51:48	ok	ok	394.0360	50.152	0.056797	20.40	65.473	11.559	71663456.878918	15	394.2100	6.14289e-05	2.54512e-04
2024/02/04	00:56:47	ok	ok	393.9220	50.132	0.056797	20.37	65.469	11.539	76987717.759554	13	394.1323	6.09174e-05	2.92029e-04
2024/02/04	01:01:47	ok	ok	393.8660	50.115	0.056797	20.33	65.563	11.526	72438981.927371	14	394.0868	6.01632e-05	2.78306e-04
2024/02/04	01:06:47	--	ok	393.7820	50.098	0.056797	20.25	65.711	11.495	74050404.430711	13	394.0116	6.03312e-05	2.76305e-04
2024/02/04	01:06:54	ok	ok	394.0320	50.147	0.056809	20.28	65.643	11.503	70621399.664359	14	394.2278	6.12206e-05	2.77226e-04
2024/02/04	01:11:53	ok	ok	393.9160	50.129	0.056809	20.18	65.710	11.448	70282039.852963	15	394.1145	6.16729e-05	2.68652e-04
2024/02/04	01:16:53	ok	ok	393.9020	50.117	0.056809	20.16	65.565	11.414	68422649.195164	15	394.0610	6.13312e-05	2.84118e-04
2024/02/04	01:21:53	ok	ok	393.8520	50.107	0.056809	20.19	65.487	11.418	68539157.801749	15	394.0436	6.10422e-05	2.85017e-04
2024/02/04	01:26:53	ok	ok	393.8080	50.100	0.056809	20.22	65.441	11.430	67308624.409344	14	394.0144	6.02542e-05	2.77175e-04
2024/02/04	01:31:53	--	ok	393.7640	50.091	0.056809	20.22	65.472	11.435	72636261.261037	13	393.9575	6.16988e-05	2.78515e-04
2024/02/04	01:32:00	ok	ok	394.0280	50.154	0.056821	20.23	65.444	11.439	75460435.566535	14	394.2258	6.18701e-05	2.70571e-04
2024/02/04	01:36:59	ok	ok	393.9300	50.128	0.056821	20.21	65.440	11.421	69285394.296089	15	394.1213	6.14814e-05	2.64639e-04
2024/02/04	01:41:59	ok	ok	393.8920	50.121	0.056821	20.22	65.441	11.430	69225014.937741	14	394.1005	6.05828e-05	2.66911e-04
2024/02/04	01:46:59	ok	ok	393.8240	50.103	0.056821	20.21	65.481	11.428	69446959.096615	13	394.0204	6.15714e-05	3.00167e-04
2024/02/04	01:51:59	--	ok	393.7720	50.096	0.056821	20.18	65.435	11.400	68326196.025493	13	393.9846	6.08719e-05	2.82292e-04
2024/02/04	01:52:06	ok	ok	394.0740	50.158	0.056834	20.22	65.463	11.434	68449325.949564	14	394.2451	6.18639e-05	2.74705e-04
2024/02/04	01:57:05	ok	ok	393.9720	50.136	0.056834	20.16	65.454	11.395	67586473.650810	14	394.1728	6.08217e-05	2.48468e-04
2024/02/04	02:02:05	ok	ok	393.9320	50.121	0.056834	20.16	65.432	11.391	67596734.634373	15	394.1240	6.11590e-05	2.58871e-04
2024/02/04	02:07:05	ok	ok	393.8960	50.113	0.056834	20.18	65.446	11.402	67343420.018269	14	394.0921	6.12532e-05	2.82256e-04
2024/02/04	02:12:05	ok	ok	393.8380	50.103	0.056834	20.18	65.486	11.409	68931310.118755	14	394.0246	6.12940e-05	2.61053e-04
2024/02/04	02:17:05	--	ok	393.7920	50.087	0.056834	20.13	65.408	11.367	66977579.948728	14	393.9766	6.12305e-05	2.90635e-04
2024/02/04	02:17:12	ok	ok	394.0060	50.141	0.056845	20.15	65.422	11.379	71815210.695039	14	394.2076	6.18002e-05	2.69082e-04
2024/02/04	02:22:11	ok	ok	393.9080	50.124	0.056845	20.12	65.446	11.365	68703583.416351	14	394.1161	6.17074e-05	2.87326e-04
2024/02/04	02:27:11	ok	ok	393.8540	50.111	0.056845	20.07	65.579	11.351	69148848.690707	14	394.0765	6.13762e-05	2.59668e-04
2024/02/04	02:32:11	--	ok	393.7780	50.092	0.056845	19.96	65.646	11.295	65961754.289744	14	393.9869	6.19963e-05	2.88219e-04
2024/02/04	02:32:18	ok	ok	394.0740	50.151	0.056857	20.01	65.602	11.318	68723323.084852	13	394.2575	6.12114e-05	2.81201e-04
2024/02/04	02:37:17	ok	ok	393.9680	50.131	0.056857	19.91	65.637	11.257	65355683.848611	14	394.1449	6.17455e-05	2.80601e-04
2024/02/04	02:42:17	ok	ok	393.9360	50.121	0.056857	19.92	65.556	11.252	64768871.637653	14	394.1062	6.14408e-05	2.59084e-04
2024/02/04	02:47:17	ok	ok	393.8860	50.116	0.056857	19.93	65.446	11.242	68243689.506733	13	394.0707	6.12738e-05	2.79921e-04
2024/02/04	02:52:17	ok	ok	393.8520	50.107	0.056857	19.96	65.472	11.265	69420951.365746	14	394.0217	6.19711e-05	2.72423e-04
2024/02/04	02:57:17	ok	ok	393.8260	50.092	0.056857	19.96	65.431	11.258	69593869.506634	13	394.0133	6.13083e-05	2.80687e-04
2024/02/04	03:02:17	--	ok	393.7780	50.084	0.056857	19.96	65.431	11.258	68434878.495928	13	393.9389	6.20938e-05	2.96694e-04
2024/02/04	03:02:24	ok	ok	394.0040	50.138	0.056869	19.98	65.432	11.269	71932698.219831	13	394.1935	6.21181e-05	2.82574e-04
2024/02/04	03:07:23	ok	ok	393.9460	50.120	0.056869	19.95	65.440	11.249	68890422.254350	13	394.1099	6.24641e-05	3.05729e-04
2024/02/04	03:12:23	ok	ok	393.8960	50.111	0.056869	19.96	65.380	11.250	67366359.567736	14	394.0867	6.09749e-05	2.61245e-04
2024/02/04	03:17:23	ok	ok	393.8520	50.099	0.056869	19.95	65.440	11.249	69407596.197775	14	394.0166	6.18841e-05	2.73189e-04
2024/02/04	03:22:23	ok	ok	393.8220	50.087	0.056869	19.95	65.418	11.246	67682073.616036	14	394.0104	6.13327e-05	2.60838e-04
2024/02/04	03:27:23	--	ok	393.7860	50.077	0.056869	19.93	65.376	11.229	69112616.104906	14	393.9927	6.02225e-05	2.64343e-04
2024/02/04	03:27:29	ok	ok	394.0180	50.136	0.056879	19.98	65.353	11.255	71332119.869170	13	394.1881	6.23438e-05	2.87090e-04
2024/02/04	03:32:29	ok	ok	393.9280	50.116	0.056879	19.93	65.367	11.228	71461347.924980	13	394.1496	6.03050e-05	2.69553e-04
2024/02/04	03:37:29	ok	ok	393.8840	50.106	0.056879	19.92	65.364	11.219	70132435.667465	14	394.0926	6.11910e-05	2.57855e-04
2024/02/04	03:42:29	ok	ok	393.8500	50.099	0.056879	19.92	65.385	11.222	69410447.610861	14	394.0642	6.08679e-05	2.36693e-04
2024/02/04	03:47:29	ok	ok	393.8080	50.081	0.056879	19.89	65.368	11.200	68849594.473279	14	394.0151	6.13910e-05	2.54546e-04
2024/02/04	03:52:29	--	ok	393.7440	50.070	0.056879	19.82	65.519	11.180	69053918.064840	13	393.9685	6.04999e-05	2.47737e-04
2024/02/04	03:52:36	ok	ok	394.0200	50.137	0.056893	19.86	65.496	11.205	71686930.902330	14	394.2046	6.21433e-05	2.80552e-04
2024/02/04	03:57:35	ok	ok	393.9380	50.117	0.056893	19.79	65.527	11.163	65508929.717828	14	394.1360	6.05806e-05	2.48798e-04
2024/02/04	04:02:35	ok	ok	393.8700	50.103	0.056893	19.74	65.505	11.122	63759152.138564	13	394.0939	6.01040e-05	2.52793e-04
2024/02/04	04:07:35	ok	ok	393.8180	50.096	0.056893	19.67	65.559	11.086	66208427.365380	13	394.0343	6.06367e-05	2.58481e-04
2024/02/04	04:12:35	--	ok	393.7660	50.079	0.056893	19.67	65.577	11.089	65338651.301726	14	393.9602	6.32060e-05	2.80425e-04
2024/02/04	04:12:41	ok	ok	394.0280	50.137	0.056906	19.68	65.509	11.086	64983931.240902	13	394.2078	6.21851e-05	2.73783e-04
2024/02/04	04:17:41	ok	ok	393.9680	50.123	0.056906	19.72	65.353	11.088	64920343.172629	14	394.1844	6.08516e-05	2.59129e-04
2024/02/04	04:22:41	ok	ok	393.9460	50.120	0.056906	19.75	65.357	11.106	66703969.349542	13	394.1615	6.01041e-05	2.62934e-04
2024/02/04	04:27:41	ok	ok	393.9060	50.108	0.056906	19.77	65.348	11.115	66793622.800821	15	394.1183	6.02964e-05	2.49111e-04
2024/02/04	04:32:41	ok	ok	393.8740	50.098	0.056906	19.75	65.386	11.111	64987660.512308	13	394.0992	6.02692e-05	2.66116e-04
2024/02/04	04:37:41	ok	ok	393.8220	50.082	0.056906	19.74	65.322	11.091	65360584.036149	14	394.0419	6.03978e-05	2.53010e-04
2024/02/04	04:42:41	ok	ok	393.8080	50.080	0.056906	19.77	65.339	11.113	66169515.896892	14	394.0292	6.01422e-05	2.39650e-04
2024/02/04	04:47:41	--	ok	393.7760	50.070	0.056906	19.78	65.290	11.114	66440073.660040	14	393.9850	6.16852e-05	2.63462e-04
2024/02/04	04:47:48	ok	ok	394.0060	50.127	0.056918	19.81	65.254	11.126	72218340.472969	14	394.1806	6.31275e-05	3.09110e-04
2024/02/04	04:52:47	ok	ok	393.9320	50.112	0.056918	19.78	65.341	11.122	67405494.367992	13	394.1727	6.02745e-05	2.58388e-04
2024/02/04	04:57:47	ok	ok	393.8960	50.100	0.056918	19.77	65.309	11.108	66841075.925373	14	394.0768	6.17056e-05	2.92821e-04
2024/02/04	05:02:47	ok	ok	393.8720	50.097	0.056918	19.77	65.318	11.110	67368106.820404	14	394.0778	6.08242e-05	2.55347e-04
2024/02/04	05:07:47	ok	ok	393.8340	50.082	0.056918	19.75	65.298	11.096	64916533.817697	14	394.0236	6.27968e-05	2.75252e-04
2024/02/04	05:12:47	--	ok	393.7960	50.079	0.056918	19.77	65.309	11.108	65958889.310665	14	393.9855	6.27864e-05	2.66990e-04
2024/02/04	05:12:54	ok	ok	394.0220	50.126	0.056928	19.77	65.289	11.105	67730988.539064	14	394.2022	6.19507e-05	2.61736e-04
2024/02/04	05:17:53	ok	ok	393.9580	50.110	0.056928	19.75	65.254	11.088	67629622.902148	14	394.1693	6.07446e-05	2.37067e-04
2024/02/04	05:22:53	ok	ok	393.9100	50.104	0.056928	19.78	65.303	11.116	64680007.354375	13	394.1264	6.07891e-05	2.61346e-04
2024/02/04	05:27:53	ok	ok	393.8620	50.087	0.056928	19.72	65.373	11.091	65616121.171280	14	394.0727	6.08845e-05	2.43058e-04
2024/02/04	05:32:53	ok	ok	393.8000	50.077	0.056928	19.62	65.499	11.048	67113188.210243	13	394.0078	6.12576e-05	2.60071e-04
2024/02/04	05:37:53	--	ok	393.7560	50.065	0.056928	19.60	65.495	11.029	63597982.159882	13	393.9696	6.13263e-05	2.62858e-04
2024/02/04	05:37:59	ok	ok	394.0060	50.129	0.056941	19.64	65.463	11.051	61995789.075231	13	394.2276	6.20764e-05	2.83442e-04
2024/02/04	05:42:59	ok	ok	393.9360	50.112	0.056941	19.60	65.473	11.025	62243613.738218	14	394.1536	6.07094e-05	2.53041e-04
2024/02/04	05:47:59	ok	ok	393.8920	50.104	0.056941	19.64	65.280	11.020	65075104.193663	13	394.1180	6.16073e-05	2.62163e-04
2024/02/04	05:52:59	ok	ok	393.8820	50.099	0.056941	19.65	65.309	11.034	63701157.524887	13	394.0990	6.08059e-05	2.56134e-04
2024/02/04	05:57:59	ok	ok	393.8360	50.088	0.056941	19.65	65.299	11.032	64069942.510830	13	394.0600	6.09150e-05	2.68371e-04
2024/02/04	06:02:59	--	ok	393.7920	50.077	0.056941	19.65	65.309	11.034	66785731.290904	13	394.0110	6.14851e-05	2.70801e-04
2024/02/04	06:03:06	ok	ok	394.0540	50.137	0.056952	19.67	65.353	11.051	68120007.769958	14	394.2129	6.31817e-05	2.71849e-04
2024/02/04	06:08:05	ok	ok	393.9920	50.125	0.056952	19.64	65.280	11.020	66364732.590035	15	394.1910	6.08802e-05	2.43152e-04
2024/02/04	06:13:05	ok	ok	393.9260	50.112	0.056952	19.64	65.307	11.025	66799777.113008	13	394.1315	6.15827e-05	2.66065e-04
2024/02/04	06:18:05	ok	ok	393.9020	50.098	0.056952	19.64	65.380	11.037	67786510.689280	14	394.0852	6.22926e-05	2.69151e-04
2024/02/04	06:23:05	ok	ok	393.8640	50.092	0.056952	19.65	65.321	11.036	68373675.918622	14	394.0560	6.26500e-05	2.63755e-04
2024/02/04	06:28:05	ok	ok	393.8400	50.080	0.056952	19.62	65.316	11.018	68728584.786429	15	394.0290	6.13611e-05	2.56287e-04
2024/02/04	06:33:05	--	ok	393.7980	50.072	0.056952	19.62	65.336	11.021	66279135.714584	14	393.9777	6.19260e-05	2.62760e-04
2024/02/04	06:33:11	ok	ok	394.0040	50.122	0.056963	19.64	65.371	11.035	60795451.554286	13	394.1957	6.20608e-05	2.74951e-04
2024/02/04	06:38:11	ok	ok	393.9580	50.113	0.056963	19.62	65.307	11.016	61716144.858843	13	394.1705	6.04214e-05	2.51073e-04
2024/02/04	06:43:11	ok	ok	393.9160	50.103	0.056963	19.62	65.307	11.016	61752431.586236	14	394.1164	6.15012e-05	2.60749e-04
2024/02/04	06:48:11	ok	ok	393.8800	50.092	0.056963	19.64	65.289	11.022	62990504.240746	13	394.0908	6.11645e-05	2.60452e-04
2024/02/04	06:53:11	ok	ok	393.8260	50.082	0.056963	19.60	65.382	11.010	61180548.067984	14	394.0535	6.04249e-05	2.52308e-04
2024/02/04	06:58:11	--	ok	393.7800	50.066	0.056963	19.50	65.467	10.960	62165333.301095	13	393.9973	6.06151e-05	2.59572e-04
2024/02/04	06:58:18	ok	ok	394.0140	50.123	0.056975	19.55	65.446	10.993	65860979.098774	13	394.1903	6.37080e-05	2.94457e-04
2024/02/04	07:03:17	ok	ok	393.9220	50.112	0.056975	19.47	65.463	10.942	62011209.687506	14	394.1630	6.03510e-05	2.56341e-04
2024/02/04	07:08:17	ok	ok	393.8820	50.102	0.056975	19.50	65.367	10.943	64734521.696204	13	394.0824	6.28247e-05	2.69303e-04
2024/02/04	07:13:17	ok	ok	393.8740	50.100	0.056975	19.51	65.277	10.937	64407423.926245	13	394.1014	6.15314e-05	2.64745e-04
2024/02/04	07:18:17	ok	ok	393.8440	50.092	0.056975	19.54	65.263	10.953	63030366.261375	13	394.0678	6.12062e-05	2.50392e-04
2024/02/04	07:23:17	ok	ok	393.8140	50.084	0.056975	19.58	65.309	10.989	68257843.465948	13	394.0336	6.22648e-05	2.58633e-04
2024/02/04	07:28:17	--	ok	393.7880	50.070	0.056975	19.57	65.277	10.975	64948052.452126	13	394.0091	6.11191e-05	2.96465e-04
2024/02/04	07:28:24	ok	ok	394.0160	50.127	0.056987	19.58	65.226	10.975	70722222.090962	13	394.2169	6.24442e-05	2.57731e-04
2024/02/04	07:33:23	ok	ok	393.9720	50.116	0.056987	19.55	65.245	10.959	71714541.539880	13	394.1765	6.10492e-05	2.59907e-04
2024/02/04	07:38:23	ok	ok	393.9360	50.107	0.056987	19.57	65.277	10.975	73334320.271608	14	394.1406	6.14340e-05	2.55393e-04
2024/02/04	07:43:23	ok	ok	393.8920	50.101	0.056987	19.58	65.270	10.982	71535801.083805	13	394.0926	6.23353e-05	2.55261e-04
2024/02/04	07:48:23	ok	ok	393.8440	50.089	0.056987	19.55	65.266	10.963	73594998.074142	14	394.0547	6.17116e-05	2.65546e-04
2024/02/04	07:53:23	ok	ok	393.8260	50.081	0.056987	19.55	65.293	10.967	69419588.559244	15	394.0299	6.15974e-05	2.25295e-04
2024/02/04	07:58:23	ok	ok	393.8000	50.071	0.056987	19.54	65.263	10.953	73272019.276403	14	394.0145	6.15562e-05	2.48725e-04
2024/02/04	08:03:23	--	ok	393.7660	50.059	0.056987	19.55	65.284	10.966	70410665.793480	13	393.9856	6.11379e-05	2.55389e-04
2024/02/04	08:03:30	ok	ok	393.9980	50.122	0.056999	19.57	65.289	10.977	65278180.570849	13	394.1958	6.33738e-05	2.73276e-04
2024/02/04	08:08:29	ok	ok	393.9420	50.111	0.056999	19.55	65.234	10.957	63886112.721818	13	394.1544	6.17038e-05	2.58301e-04
2024/02/04	08:13:29	ok	ok	393.9080	50.103	0.056999	19.58	65.226	10.975	65443516.330080	13	394.1355	6.16587e-05	2.71150e-04
2024/02/04	08:18:29	ok	ok	393.8740	50.091	0.056999	19.55	65.222	10.955	63123881.346212	14	394.0991	6.12018e-05	2.37338e-04
2024/02/04	08:23:29	ok	ok	393.8380	50.084	0.056999	19.53	65.270	10.946	62095373.003508	13	394.0586	6.15686e-05	2.58644e-04
2024/02/04	08:28:29	--	ok	393.7800	50.072	0.056999	19.47	65.435	10.938	62612321.171114	13	393.9866	6.19645e-05	2.68475e-04
2024/02/04	08:28:36	ok	ok	394.0380	50.130	0.057011	19.50	65.487	10.964	62179757.666817	13	394.2091	6.29805e-05	2.77952e-04
2024/02/04	08:33:35	ok	ok	393.9620	50.119	0.057011	19.45	65.409	10.923	57589139.197828	13	394.1300	6.21249e-05	3.45919e-04
2024/02/04	08:38:35	ok	ok	393.9340	50.104	0.057011	19.47	65.290	10.914	59540990.160183	13	394.1428	6.18150e-05	2.52669e-04
2024/02/04	08:43:35	ok	ok	393.9220	50.100	0.057011	19.50	65.257	10.925	61320341.732127	13	394.1184	6.20370e-05	2.64746e-04
2024/02/04	08:48:35	ok	ok	393.8880	50.096	0.057011	19.54	65.220	10.946	63623223.920528	14	394.0819	6.19168e-05	2.47498e-04
2024/02/04	08:53:35	ok	ok	393.8840	50.089	0.057011	19.57	65.257	10.971	61053734.603997	14	394.0693	6.18611e-05	2.51555e-04
2024/02/04	08:58:35	ok	ok	393.8400	50.081	0.057011	19.58	65.238	10.977	63572372.937804	13	394.0358	6.16370e-05	2.69546e-04
2024/02/04	09:03:35	ok	ok	393.8100	50.072	0.057011	19.58	65.238	10.977	61887819.451927	13	394.0145	6.14218e-05	2.70642e-04
2024/02/04	09:08:35	--	ok	393.7900	50.065	0.057011	19.60	65.138	10.969	62084502.625438	13	393.9967	6.15885e-05	2.81696e-04
2024/02/04	09:08:41	ok	ok	394.0220	50.123	0.057022	19.65	65.119	11.002	57313056.160212	13	394.2029	6.27164e-05	2.81525e-04
2024/02/04	09:13:41	ok	ok	393.9620	50.107	0.057022	19.61	65.212	10.990	60670373.053527	13	394.1618	6.14815e-05	2.59458e-04
2024/02/04	09:18:41	ok	ok	393.9300	50.101	0.057022	19.64	65.156	10.999	62013735.538740	14	394.1280	6.16514e-05	2.58036e-04
2024/02/04	09:23:41	ok	ok	393.9020	50.100	0.057022	19.67	65.148	11.017	62827040.811545	13	394.0984	6.16368e-05	2.58256e-04
2024/02/04	09:28:41	ok	ok	393.8660	50.088	0.057022	19.64	65.188	11.005	62142434.571126	13	394.0772	6.06385e-05	2.49333e-04
2024/02/04	09:33:41	ok	ok	393.8420	50.082	0.057022	19.65	65.170	11.010	64400083.441401	14	394.0385	6.20900e-05	2.49733e-04
2024/02/04	09:38:41	ok	ok	393.8140	50.071	0.057022	19.65	65.170	11.010	60334765.675165	14	394.0356	6.03191e-05	2.67560e-04
2024/02/04	09:43:41	--	ok	393.7760	50.064	0.057022	19.71	65.107	11.036	63620182.336039	14	394.0092	6.04834e-05	2.43013e-04
2024/02/04	09:43:48	ok	ok	394.0200	50.125	0.057035	19.72	65.110	11.047	68775653.801635	13	394.1955	6.36028e-05	2.89141e-04
2024/02/04	09:48:47	ok	ok	393.9780	50.114	0.057035	19.72	65.066	11.039	62421687.980996	13	394.1845	6.13076e-05	2.63759e-04
2024/02/04	09:53:47	ok	ok	393.9360	50.107	0.057035	19.75	65.153	11.071	61198605.716091	14	394.1581	6.09538e-05	2.51441e-04
2024/02/04	09:58:47	ok	ok	393.9080	50.097	0.057035	19.74	65.151	11.062	61988929.218654	14	394.1306	6.08519e-05	2.68257e-04
2024/02/04	10:03:47	ok	ok	393.8940	50.093	0.057035	19.78	65.087	11.079	61599437.477658	13	394.0961	6.20145e-05	2.77181e-04
2024/02/04	10:08:47	ok	ok	393.8640	50.086	0.057035	19.78	65.075	11.077	62447493.647413	13	394.0605	6.16294e-05	2.63515e-04
2024/02/04	10:13:47	ok	ok	393.8180	50.074	0.057035	19.82	65.034	11.098	62661528.561092	13	394.0369	6.15603e-05	2.80270e-04
2024/02/04	10:18:47	ok	ok	393.8040	50.074	0.057035	19.84	65.138	11.124	61049268.246424	13	394.0093	6.12484e-05	2.81113e-04
2024/02/04	10:23:47	--	ok	393.7640	50.061	0.057035	19.84	65.057	11.110	61805761.374563	15	393.9455	6.24824e-05	2.72964e-04
2024/02/04	10:23:53	ok	ok	393.9800	50.112	0.057047	19.84	65.084	11.115	71855392.820940	15	394.1444	6.39666e-05	2.73942e-04
2024/02/04	10:28:53	ok	ok	393.9360	50.103	0.057047	19.78	65.229	11.103	66194053.258837	14	394.1267	6.15979e-05	2.62058e-04
2024/02/04	10:33:53	ok	ok	393.9120	50.097	0.057047	19.82	65.115	11.111	70668512.052883	14	394.1061	6.17944e-05	2.75390e-04
2024/02/04	10:38:53	ok	ok	393.8940	50.092	0.057047	19.85	65.110	11.128	65620429.851272	13	394.1021	6.06836e-05	2.55163e-04
2024/02/04	10:43:53	ok	ok	393.8540	50.087	0.057047	19.89	65.064	11.148	67360135.480866	14	394.0503	6.19298e-05	2.59773e-04
2024/02/04	10:48:53	ok	ok	393.8340	50.077	0.057047	19.95	65.064	11.185	68799292.721377	13	394.0558	6.09077e-05	2.76769e-04
2024/02/04	10:53:53	ok	ok	393.8220	50.070	0.057047	19.99	65.051	11.212	68352088.599437	14	394.0280	6.15060e-05	2.62174e-04
2024/02/04	10:58:53	--	ok	393.7720	50.059	0.057047	19.98	65.039	11.201	66827107.062164	13	393.9929	6.09228e-05	2.74616e-04
2024/02/04	10:59:00	ok	ok	394.0240	50.127	0.057059	20.02	65.046	11.231	62173316.283775	13	394.2437	6.17167e-05	2.73237e-04
2024/02/04	11:03:59	ok	ok	393.9740	50.115	0.057059	20.04	65.057	11.241	59102948.827353	14	394.2032	6.07943e-05	2.58676e-04
2024/02/04	11:08:59	ok	ok	393.9400	50.109	0.057059	20.08	65.023	11.263	61717110.181820	14	394.1402	6.22730e-05	2.83762e-04
2024/02/04	11:13:59	ok	ok	393.9220	50.106	0.057059	20.09	65.075	11.281	62089958.920720	14	394.1482	6.07666e-05	2.52131e-04
2024/02/04	11:18:59	ok	ok	393.9000	50.097	0.057059	20.15	65.014	11.308	62288703.608762	13	394.1275	6.08415e-05	2.71595e-04
2024/02/04	11:23:59	ok	ok	393.8800	50.092	0.057059	20.21	64.984	11.341	62066201.455320	14	394.1012	6.07509e-05	2.62618e-04
2024/02/04	11:28:59	ok	ok	393.8540	50.085	0.057059	20.22	64.996	11.352	61369170.388101	15	394.0550	6.23239e-05	2.59758e-04
2024/02/04	11:33:59	ok	ok	393.8220	50.076	0.057059	20.22	65.046	11.361	57534030.630300	14	394.0505	6.05406e-05	2.71414e-04
2024/02/04	11:38:59	--	ok	393.7740	50.068	0.057059	20.26	65.002	11.382	60120986.857975	13	394.0160	6.04942e-05	2.58080e-04
2024/02/04	11:39:06	ok	ok	394.0640	50.131	0.057071	20.25	65.029	11.376	64914735.408310	15	394.2500	6.21497e-05	2.54132e-04
2024/02/04	11:44:05	ok	ok	393.9920	50.116	0.057071	20.29	65.016	11.402	61841640.782090	15	394.1898	6.15013e-05	2.56126e-04
2024/02/04	11:49:05	ok	ok	393.9640	50.105	0.057071	20.31	65.080	11.424	60372568.289691	14	394.1804	6.04835e-05	2.59022e-04
2024/02/04	11:54:05	ok	ok	393.9400	50.105	0.057071	20.35	65.048	11.445	59770406.864583	13	394.1281	6.12710e-05	2.66125e-04
2024/02/04	11:59:05	ok	ok	393.9020	50.092	0.057071	20.36	65.101	11.465	61942875.796877	14	394.1091	6.06542e-05	2.73740e-04
2024/02/04	12:04:05	ok	ok	393.8920	50.090	0.057071	20.43	65.011	11.495	62707071.388958	13	394.1119	6.03737e-05	2.80884e-04
2024/02/04	12:09:05	ok	ok	393.8640	50.086	0.057071	20.46	65.051	11.522	60449642.218556	14	394.0565	6.12179e-05	2.63648e-04
2024/02/04	12:14:05	ok	ok	393.8380	50.077	0.057071	20.50	64.987	11.539	61146630.421142	13	394.0505	6.05221e-05	2.71336e-04
2024/02/04	12:19:05	ok	ok	393.8120	50.070	0.057071	20.52	65.039	11.558	60594673.746634	13	394.0349	6.00310e-05	2.76102e-04
2024/02/04	12:24:05	--	ok	393.7780	50.061	0.057071	20.56	64.987	11.577	62054133.763077	14	393.9893	6.07647e-05	2.60748e-04
2024/02/04	12:24:11	ok	ok	394.0020	50.118	0.057083	20.60	64.984	11.607	68695445.032523	14	394.2115	6.12920e-05	2.67858e-04
2024/02/04	12:29:11	ok	ok	393.9240	50.101	0.057083	20.60	65.025	11.615	70076364.573984	14	394.1486	6.11605e-05	2.84961e-04
2024/02/04	12:34:11	ok	ok	393.8960	50.097	0.057083	20.64	64.973	11.632	64785182.746188	13	394.1400	6.01056e-05	2.73389e-04
2024/02/04	12:39:11	ok	ok	393.8600	50.086	0.057083	20.66	65.025	11.653	65666841.982077	13	394.0982	6.01202e-05	2.84628e-04
2024/02/04	12:44:11	ok	ok	393.8220	50.079	0.057083	20.67	65.048	11.666	63546947.191407	14	394.0522	6.07742e-05	2.55221e-04
2024/02/04	12:49:11	ok	ok	393.8000	50.072	0.057083	20.70	65.084	11.692	71023167.442392	13	394.0221	6.13031e-05	2.76527e-04
2024/02/04	12:54:11	--	ok	393.7800	50.060	0.057083	20.72	65.107	11.705	66239668.713656	12	394.0193	5.94933e-05	2.75449e-04
2024/02/04	12:54:18	ok	ok	394.0400	50.120	0.057095	20.74	65.092	11.721	68521394.772652	14	394.2235	6.11651e-05	2.58947e-04
2024/02/04	12:59:17	ok	ok	393.9420	50.106	0.057095	20.76	65.055	11.725	64959932.356228	13	394.1871	5.96994e-05	2.85581e-04
2024/02/04	13:04:17	ok	ok	393.8860	50.099	0.057095	20.74	65.133	11.728	67256311.240935	13	394.1304	5.98210e-05	2.59253e-04
2024/02/04	13:09:17	ok	ok	393.8640	50.089	0.057095	20.77	65.110	11.744	68811561.878846	12	394.1051	5.98486e-05	2.74162e-04
2024/02/04	13:14:17	ok	ok	393.8200	50.082	0.057095	20.84	65.042	11.779	67081595.410194	14	394.0480	6.05912e-05	2.68142e-04
2024/02/04	13:19:17	ok	ok	393.8040	50.073	0.057095	20.87	65.046	11.800	67254123.295903	13	394.0475	5.94722e-05	2.49769e-04
2024/02/04	13:24:17	--	ok	393.7640	50.062	0.057095	20.91	65.066	11.833	65769069.144367	13	393.9882	6.05001e-05	2.73051e-04
2024/02/04	13:24:24	ok	ok	394.0340	50.126	0.057107	20.91	65.055	11.831	70023104.690843	13	394.2645	6.05659e-05	2.56222e-04
2024/02/04	13:29:23	ok	ok	393.9560	50.108	0.057107	20.93	65.069	11.843	69317245.368798	14	394.1857	6.05976e-05	2.95567e-04
2024/02/04	13:34:23	ok	ok	393.9180	50.098	0.057107	20.94	65.101	11.858	67254224.464999	13	394.1628	5.97822e-05	2.67146e-04
2024/02/04	13:39:23	ok	ok	393.8780	50.089	0.057107	21.00	65.112	11.900	63432550.229118	12	394.1207	6.00704e-05	2.88700e-04
2024/02/04	13:44:23	ok	ok	393.8400	50.077	0.057107	21.00	65.103	11.899	64130333.820214	13	394.0823	6.02466e-05	2.71068e-04
2024/02/04	13:49:23	--	ok	393.7780	50.071	0.057107	21.00	65.083	11.895	61898930.667536	14	394.0428	6.02937e-05	2.65208e-04
2024/02/04	13:49:30	ok	ok	394.0620	50.126	0.057119	21.06	65.074	11.932	57341846.994695	12	394.2855	6.05040e-05	2.92384e-04
2024/02/04	13:54:29	ok	ok	394.0020	50.115	0.057119	21.03	65.188	11.933	58778158.351445	12	394.2196	5.98754e-05	2.85520e-04
2024/02/04	13:59:29	ok	ok	393.9540	50.103	0.057119	21.06	65.174	11.950	59357332.520374	13	394.1918	5.95003e-05	2.64686e-04
2024/02/04	14:04:29	ok	ok	393.9140	50.095	0.057119	21.10	65.153	11.978	58431231.797543	14	394.1294	6.05225e-05	2.59557e-04
2024/02/04	14:09:29	ok	ok	393.8820	50.087	0.057119	21.10	65.142	11.976	58962990.465712	13	394.1101	5.98786e-05	2.83754e-04
2024/02/04	14:14:29	ok	ok	393.8420	50.077	0.057119	21.17	65.144	12.025	61032913.849307	13	394.0667	5.98643e-05	2.60090e-04
2024/02/04	14:19:29	--	ok	393.7900	50.061	0.057119	21.16	65.162	12.019	60288628.239276	13	394.0210	5.99594e-05	2.58133e-04
2024/02/04	14:19:35	ok	ok	394.0180	50.113	0.057131	21.17	65.176	12.031	60265296.353545	12	394.2539	5.96541e-05	2.93843e-04
2024/02/04	14:24:35	ok	ok	393.9620	50.101	0.057131	21.20	65.148	12.046	63399791.770784	14	394.1832	5.99949e-05	2.57975e-04
2024/02/04	14:29:35	ok	ok	393.9200	50.087	0.057131	21.20	65.222	12.060	62606930.802248	12	394.1444	5.95645e-05	2.71358e-04
2024/02/04	14:34:35	ok	ok	393.8660	50.078	0.057131	21.21	65.225	12.069	64748702.980870	12	394.0799	6.03024e-05	2.70162e-04
2024/02/04	14:39:35	ok	ok	393.8340	50.071	0.057131	21.26	65.203	12.095	63046588.568325	14	394.0621	5.94571e-05	2.45823e-04
2024/02/04	14:44:35	--	ok	393.7900	50.060	0.057131	21.26	65.263	12.106	61526038.302813	12	394.0162	6.01029e-05	2.72446e-04
2024/02/04	14:44:41	ok	ok	394.0000	50.121	0.057142	21.30	65.220	12.128	62835688.886846	12	394.2375	6.04566e-05	2.72946e-04
2024/02/04	14:49:41	ok	ok	393.9200	50.098	0.057142	21.31	65.243	12.142	66798185.778970	12	394.1657	5.99729e-05	2.71140e-04
2024/02/04	14:54:41	ok	ok	393.8720	50.087	0.057142	21.31	65.234	12.140	67990448.567429	12	394.1072	6.06264e-05	3.01226e-04
2024/02/04	14:59:41	ok	ok	393.8440	50.079	0.057142	21.33	65.245	12.152	64319143.859012	14	394.0907	5.95468e-05	2.53715e-04
2024/02/04	15:04:41	ok	ok	393.8120	50.069	0.057142	21.37	65.254	12.183	65936734.037883	13	394.0440	6.00492e-05	2.63113e-04
2024/02/04	15:09:41	--	ok	393.7480	50.051	0.057142	21.37	65.336	12.199	69434720.139670	12	393.9851	6.07718e-05	2.89071e-04
2024/02/04	15:09:48	ok	ok	394.0260	50.120	0.057156	21.40	65.303	12.213	63316752.081416	12	394.2620	6.04066e-05	2.83733e-04
2024/02/04	15:14:47	ok	ok	393.9380	50.099	0.057156	21.37	65.295	12.191	65290725.753248	13	394.1877	5.96620e-05	2.70879e-04
2024/02/04	15:19:47	ok	ok	393.9020	50.092	0.057156	21.40	65.249	12.203	71059293.875575	14	394.1224	6.10346e-05	2.62903e-04
2024/02/04	15:24:47	ok	ok	393.8480	50.077	0.057156	21.42	65.307	12.233	65463170.220256	13	394.0823	6.01885e-05	2.50206e-04
2024/02/04	15:29:47	ok	ok	393.8180	50.069	0.057156	21.42	65.286	12.229	64623037.606954	14	394.0387	6.07069e-05	2.61341e-04
2024/02/04	15:34:47	--	ok	393.7700	50.056	0.057156	21.48	65.318	12.275	66261821.572377	13	394.0044	6.03984e-05	2.53175e-04
2024/02/04	15:34:54	ok	ok	393.9920	50.108	0.057169	21.44	65.267	12.237	66766191.006059	13	394.2102	6.10766e-05	2.47456e-04
2024/02/04	15:39:53	ok	ok	393.9260	50.099	0.057169	21.45	65.332	12.258	67372698.449781	14	394.1431	6.07241e-05	2.57975e-04
2024/02/04	15:44:53	ok	ok	393.8700	50.088	0.057169	21.50	65.350	12.292	70706324.043694	13	394.1210	6.04303e-05	2.69625e-04
2024/02/04	15:49:53	ok	ok	393.8300	50.073	0.057169	21.50	65.350	12.292	72233690.990003	13	394.0561	6.11290e-05	2.60677e-04
2024/02/04	15:54:53	--	ok	393.7920	50.064	0.057169	21.52	65.336	12.309	69889485.554154	13	394.0397	5.98802e-05	2.56018e-04
2024/02/04	15:55:00	ok	ok	394.0120	50.114	0.05718	21.52	65.304	12.303	62949325.135778	14	394.2322	6.12553e-05	2.67696e-04
2024/02/04	15:59:59	ok	ok	393.9380	50.100	0.05718	21.54	65.330	12.319	66885773.648136	13	394.1937	5.96555e-05	2.61980e-04
2024/02/04	16:04:59	ok	ok	393.8820	50.086	0.05718	21.54	65.389	12.330	65830416.169288	13	394.1317	6.01853e-05	2.69195e-04
2024/02/04	16:09:59	ok	ok	393.8100	50.075	0.05718	21.52	65.408	12.322	71417518.037920	13	394.0795	6.03627e-05	2.56522e-04
2024/02/04	16:14:59	--	ok	393.7760	50.057	0.05718	21.54	65.431	12.338	65012907.377373	14	394.0114	6.07078e-05	2.37283e-04
2024/02/04	16:15:06	ok	ok	394.0560	50.127	0.057192	21.60	65.380	12.370	67752850.758419	13	394.2999	6.03662e-05	2.51470e-04
2024/02/04	16:20:05	ok	ok	393.9460	50.100	0.057192	21.54	65.399	12.332	65114811.425688	13	394.1900	5.95157e-05	2.36466e-04
2024/02/04	16:25:05	ok	ok	393.8900	50.090	0.057192	21.52	65.418	12.324	67208075.862447	13	394.1182	6.04473e-05	2.40176e-04
2024/02/04	16:30:05	ok	ok	393.8340	50.070	0.057192	21.54	65.463	12.344	64143917.034447	13	394.0669	6.02591e-05	2.48534e-04
2024/02/04	16:35:05	--	ok	393.7900	50.059	0.057192	21.55	65.412	12.344	69201299.140805	12	393.9925	6.20257e-05	2.50862e-04
2024/02/04	16:35:12	ok	ok	394.0200	50.113	0.057204	21.58	65.377	12.358	69532865.012693	14	394.2263	6.14175e-05	2.50629e-04
2024/02/04	16:40:11	ok	ok	393.9480	50.100	0.057204	21.58	65.386	12.360	69765920.296383	14	394.1793	5.99247e-05	2.34750e-04
2024/02/04	16:45:11	ok	ok	393.8980	50.087	0.057204	21.58	65.440	12.370	68123285.926010	14	394.1340	5.96961e-05	2.39544e-04
2024/02/04	16:50:11	ok	ok	393.8360	50.072	0.057204	21.60	65.454	12.384	67235608.431000	13	394.0574	6.08880e-05	2.43185e-04
2024/02/04	16:55:11	ok	ok	393.8000	50.063	0.057204	21.61	65.435	12.390	67384903.882947	14	394.0187	6.02464e-05	2.39555e-04
2024/02/04	17:00:11	--	ok	393.7380	50.043	0.057204	21.60	65.513	12.395	68034736.721111	14	393.9880	5.97965e-05	2.43728e-04
2024/02/04	17:00:17	ok	ok	394.0100	50.113	0.057218	21.62	65.437	12.400	61265265.345488	12	394.2259	6.11109e-05	2.66731e-04
2024/02/04	17:05:17	ok	ok	393.9140	50.089	0.057218	21.61	65.455	12.394	68778942.718127	14	394.1167	6.22277e-05	2.58984e-04
2024/02/04	17:10:17	ok	ok	393.8720	50.079	0.057218	21.64	65.431	12.410	63084778.759513	14	394.1046	6.00979e-05	2.42193e-04
2024/02/04	17:15:17	ok	ok	393.8000	50.063	0.057218	21.58	65.531	12.387	63902588.188379	14	394.0270	6.05997e-05	2.18367e-04
2024/02/04	17:20:17	--	ok	393.7720	50.056	0.057218	21.61	65.527	12.407	65480696.919454	14	393.9864	6.03177e-05	2.51850e-04
2024/02/04	17:20:23	ok	ok	394.0040	50.113	0.057231	21.65	65.454	12.424	64869712.293718	13	394.2061	6.11940e-05	2.78823e-04
2024/02/04	17:25:23	ok	ok	393.9000	50.089	0.057231	21.60	65.513	12.395	70218267.564903	14	394.1221	6.13755e-05	2.50034e-04
2024/02/04	17:30:23	ok	ok	393.8420	50.079	0.057231	21.58	65.531	12.387	68767996.019667	13	394.0643	6.11366e-05	2.55869e-04
2024/02/04	17:35:23	--	ok	393.7940	50.061	0.057231	21.60	65.533	12.399	65311017.262918	12	393.9971	6.12986e-05	2.52901e-04
2024/02/04	17:35:29	ok	ok	394.0240	50.116	0.057242	21.61	65.556	12.413	66856818.307852	13	394.2401	6.10313e-05	2.66260e-04
2024/02/04	17:40:29	ok	ok	393.9300	50.095	0.057242	21.60	65.533	12.399	71365843.220408	13	394.1670	6.06766e-05	2.53300e-04
2024/02/04	17:45:29	ok	ok	393.8860	50.084	0.057242	21.58	65.531	12.387	66963763.121907	13	394.1023	6.09571e-05	2.56115e-04
2024/02/04	17:50:29	ok	ok	393.8420	50.069	0.057242	21.62	65.579	12.427	67765338.199086	14	394.0326	6.13766e-05	2.57068e-04
2024/02/04	17:55:29	--	ok	393.7860	50.054	0.057242	21.61	65.547	12.411	70020054.892347	13	393.9819	6.17154e-05	2.55953e-04
2024/02/04	17:55:35	ok	ok	394.0080	50.107	0.057253	21.65	65.545	12.442	64602132.149163	12	394.2300	6.09185e-05	2.61500e-04
2024/02/04	18:00:35	ok	ok	393.9120	50.090	0.057253	21.61	65.588	12.419	68042392.993257	13	394.1368	6.09540e-05	2.49775e-04
2024/02/04	18:05:35	ok	ok	393.8440	50.072	0.057253	21.60	65.574	12.407	66847433.718625	13	394.0734	6.06377e-05	2.50909e-04
2024/02/04	18:10:35	ok	ok	393.8160	50.065	0.057253	21.58	65.582	12.397	65477417.761260	13	394.0447	6.02145e-05	2.48610e-04
2024/02/04	18:15:35	--	ok	393.7300	50.048	0.057253	21.58	65.623	12.405	64249447.202722	13	393.9684	6.02653e-05	2.50501e-04
2024/02/04	18:15:42	ok	ok	393.9520	50.107	0.057268	21.57	65.611	12.391	59759483.270841	13	394.2402	6.01078e-05	2.60103e-04
2024/02/04	18:20:41	ok	ok	393.8980	50.097	0.057268	21.58	65.602	12.401	60585817.177017	13	394.1701	6.04916e-05	2.74464e-04
2024/02/04	18:25:41	ok	ok	393.8480	50.086	0.057268	21.57	65.559	12.381	56987580.103817	13	394.1078	6.01671e-05	2.45610e-04
2024/02/04	18:30:41	--	ok	393.7900	50.068	0.057268	21.55	65.609	12.381	56772216.749430	13	394.0517	6.04028e-05	2.51539e-04
2024/02/04	18:30:48	ok	ok	394.0360	50.123	0.057279	21.57	65.579	12.385	60363127.745841	11	394.2601	6.21952e-05	2.92053e-04
2024/02/04	18:35:47	ok	ok	393.9540	50.096	0.057279	21.54	65.614	12.372	63239777.008146	13	394.1846	6.05862e-05	2.60459e-04
2024/02/04	18:40:47	ok	ok	393.9000	50.090	0.057279	21.54	65.687	12.386	61170178.638476	13	394.1341	5.98237e-05	2.62019e-04
2024/02/04	18:45:47	ok	ok	393.8440	50.072	0.057279	21.55	65.657	12.390	61865053.581216	13	394.0746	6.05452e-05	2.59874e-04
2024/02/04	18:50:47	--	ok	393.7900	50.058	0.057279	21.47	65.803	12.356	63211900.032835	13	394.0155	6.02316e-05	2.45867e-04
2024/02/04	18:50:54	ok	ok	394.0060	50.106	0.057291	21.47	65.733	12.343	61565937.814969	13	394.2487	6.03608e-05	2.60509e-04
2024/02/04	18:55:53	ok	ok	393.8740	50.091	0.057291	21.37	65.844	12.294	58328440.047327	13	394.1243	6.09575e-05	2.76868e-04
2024/02/04	19:00:53	ok	ok	393.8200	50.073	0.057291	21.34	65.852	12.276	60542338.198035	12	394.0682	6.06165e-05	2.65091e-04
2024/02/04	19:05:53	--	ok	393.7900	50.061	0.057291	21.41	65.711	12.299	59189545.234578	13	394.0317	6.03614e-05	2.27192e-04
2024/02/04	19:06:00	ok	ok	393.9760	50.114	0.057302	21.40	65.669	12.282	62118703.278962	13	394.2542	6.02969e-05	2.68943e-04
2024/02/04	19:10:59	ok	ok	393.9080	50.095	0.057302	21.42	65.715	12.309	59150383.950853	12	394.1696	6.01708e-05	2.80972e-04
2024/02/04	19:15:59	ok	ok	393.8480	50.084	0.057302	21.42	65.734	12.313	61572729.115191	13	394.1113	6.04891e-05	2.61686e-04
2024/02/04	19:20:59	--	ok	393.7960	50.078	0.057302	21.44	65.666	12.312	56708945.783493	13	394.0703	6.01570e-05	2.31513e-04
2024/02/04	19:21:06	ok	ok	394.0400	50.127	0.057313	21.47	65.591	12.317	67394138.811636	13	394.3093	6.03659e-05	2.74039e-04
2024/02/04	19:26:05	ok	ok	393.9420	50.106	0.057313	21.42	65.652	12.298	58096315.182189	13	394.2036	6.05476e-05	2.49281e-04
2024/02/04	19:31:05	ok	ok	393.8640	50.093	0.057313	21.42	65.652	12.298	58143816.594473	13	394.1477	6.07769e-05	2.77784e-04
2024/02/04	19:36:05	ok	ok	393.8180	50.079	0.057313	21.41	65.682	12.294	59462575.588695	13	394.1018	6.02442e-05	2.63032e-04
2024/02/04	19:41:05	--	ok	393.7740	50.065	0.057313	21.42	65.705	12.308	58471448.698990	13	394.0381	6.06349e-05	2.58947e-04
2024/02/04	19:41:12	ok	ok	393.9940	50.126	0.057325	21.44	65.647	12.308	59519591.298396	12	394.2626	6.16252e-05	2.72185e-04
2024/02/04	19:46:11	ok	ok	393.9200	50.101	0.057325	21.37	65.693	12.266	60221689.566933	13	394.1919	6.04585e-05	2.63060e-04
2024/02/04	19:51:11	ok	ok	393.8560	50.089	0.057325	21.37	65.765	12.279	61112394.619658	13	394.1375	6.12634e-05	2.54843e-04
2024/02/04	19:56:11	ok	ok	393.8120	50.076	0.057325	21.37	65.753	12.277	57221487.854727	13	394.0820	6.04147e-05	2.52985e-04
2024/02/04	20:01:11	--	ok	393.7680	50.063	0.057325	21.33	65.766	12.249	56129858.349461	14	394.0282	6.04033e-05	2.47619e-04
2024/02/04	20:01:18	ok	ok	394.0380	50.120	0.057337	21.33	65.737	12.243	57000520.607598	14	394.2405	6.21406e-05	2.68561e-04
2024/02/04	20:06:17	ok	ok	393.9840	50.105	0.057337	21.31	65.785	12.243	63521699.876219	13	394.2002	6.05281e-05	2.60746e-04
2024/02/04	20:11:17	ok	ok	393.9280	50.092	0.057337	21.31	65.743	12.235	59865169.318654	13	394.1479	6.01072e-05	2.50409e-04
2024/02/04	20:16:17	ok	ok	393.8820	50.076	0.057337	21.28	65.760	12.218	60661904.707091	12	394.0536	6.14080e-05	2.81050e-04
2024/02/04	20:21:17	ok	ok	393.8120	50.060	0.057337	21.28	65.748	12.215	60589813.770979	13	394.0410	6.02429e-05	2.48304e-04
2024/02/04	20:26:17	--	ok	393.7300	50.039	0.057337	21.16	65.939	12.162	58811836.170850	12	393.9389	6.09387e-05	2.49658e-04
2024/02/04	20:26:24	ok	ok	393.9580	50.115	0.057352	21.16	65.907	12.156	62341089.085820	14	394.2279	6.15710e-05	2.72373e-04
2024/02/04	20:31:23	ok	ok	393.8800	50.088	0.057352	21.10	65.916	12.118	51763055.065641	13	394.1312	6.09204e-05	2.83933e-04
2024/02/04	20:36:23	ok	ok	393.8160	50.074	0.057352	21.04	65.995	12.090	54166112.788141	13	394.0610	6.07743e-05	2.78323e-04
2024/02/04	20:41:23	--	ok	393.7860	50.067	0.057352	21.10	65.815	12.100	52792781.768751	13	394.0508	6.05656e-05	2.58582e-04
2024/02/04	20:41:30	ok	ok	394.0360	50.130	0.057364	21.16	65.815	12.139	58190971.002667	13	394.2951	6.09420e-05	2.94411e-04
2024/02/04	20:46:29	ok	ok	393.9440	50.099	0.057364	21.10	65.743	12.087	55997562.444844	13	394.1855	6.08733e-05	2.85015e-04
2024/02/04	20:51:29	ok	ok	393.8840	50.089	0.057364	21.11	65.725	12.093	56892874.989277	13	394.1257	6.06640e-05	2.70308e-04
2024/02/04	20:56:29	ok	ok	393.8460	50.076	0.057364	21.10	65.753	12.088	57706192.356737	14	394.0910	6.07455e-05	2.55598e-04
2024/02/04	21:01:29	--	ok	393.7840	50.068	0.057364	21.07	65.820	12.078	54759074.841329	14	394.0453	6.11469e-05	2.61012e-04
2024/02/04	21:01:36	ok	ok	394.0160	50.127	0.057375	21.11	65.766	12.100	60613891.149290	13	394.2762	6.11793e-05	2.67675e-04
2024/02/04	21:06:35	ok	ok	393.9340	50.103	0.057375	21.06	65.797	12.065	56983498.055704	13	394.1793	6.10312e-05	2.87897e-04
2024/02/04	21:11:35	ok	ok	393.8960	50.094	0.057375	21.10	65.774	12.092	55160628.408384	13	394.1567	6.06219e-05	3.01362e-04
2024/02/04	21:16:35	ok	ok	393.8280	50.076	0.057375	21.06	65.756	12.057	54890601.137636	13	394.1139	6.01021e-05	2.73077e-04
2024/02/04	21:21:35	ok	ok	393.8000	50.070	0.057375	21.03	65.779	12.041	56814567.827623	13	394.0494	6.14120e-05	3.00202e-04
2024/02/04	21:26:35	--	ok	393.7560	50.054	0.057375	21.04	65.742	12.043	52723565.930446	12	393.9942	6.05728e-05	2.93903e-04
2024/02/04	21:26:42	ok	ok	394.0340	50.116	0.057388	21.06	65.756	12.057	60776738.078517	13	394.2438	6.11470e-05	2.99360e-04
2024/02/04	21:31:41	ok	ok	393.9860	50.102	0.057388	21.04	65.753	12.045	64617048.705296	13	394.1839	6.08133e-05	3.03928e-04
2024/02/04	21:36:41	ok	ok	393.9240	50.087	0.057388	21.01	65.747	12.026	62752708.919352	13	394.1471	6.02767e-05	2.79969e-04
2024/02/04	21:41:41	ok	ok	393.8800	50.078	0.057388	21.01	65.776	12.031	63911152.069479	14	394.1109	6.01138e-05	2.55027e-04
2024/02/04	21:46:41	--	ok	393.7880	50.057	0.057388	20.90	65.898	11.975	62446171.630592	14	394.0329	5.99598e-05	2.55257e-04
2024/02/04	21:46:48	ok	ok	393.9940	50.104	0.0574	20.90	65.949	11.984	56050640.905577	13	394.2067	6.15148e-05	2.94237e-04
2024/02/04	21:51:47	ok	ok	393.9240	50.093	0.0574	20.86	65.949	11.955	59855290.898982	15	394.1242	6.22732e-05	2.89037e-04
2024/02/04	21:56:47	ok	ok	393.8800	50.080	0.0574	20.79	65.945	11.904	54632011.204449	14	394.0871	6.06777e-05	2.99448e-04
2024/02/04	22:01:47	ok	ok	393.8280	50.064	0.0574	20.76	65.899	11.877	55681825.620409	13	394.0710	5.99704e-05	2.85483e-04
2024/02/04	22:06:47	--	ok	393.7980	50.055	0.0574	20.79	65.875	11.891	57123397.202589	13	394.0189	6.03205e-05	2.64353e-04
2024/02/04	22:06:54	ok	ok	394.0060	50.098	0.057411	20.74	65.815	11.851	57862176.815335	14	394.2138	6.09611e-05	2.68742e-04
2024/02/04	22:11:53	ok	ok	393.9360	50.094	0.057411	20.77	65.780	11.865	60075275.026576	13	394.1922	5.99767e-05	2.80866e-04
2024/02/04	22:16:53	ok	ok	393.9000	50.083	0.057411	20.82	65.789	11.896	61254613.881644	13	394.1385	6.03649e-05	2.70112e-04
2024/02/04	22:21:53	ok	ok	393.8560	50.071	0.057411	20.76	65.817	11.862	57055859.641868	13	394.0803	6.04129e-05	2.84067e-04
2024/02/04	22:26:53	ok	ok	393.8100	50.060	0.057411	20.74	65.774	11.844	57987091.089370	14	394.0376	6.07619e-05	2.73084e-04
2024/02/04	22:31:53	--	ok	393.7600	50.045	0.057411	20.73	65.803	11.840	60088603.731974	12	393.9717	6.13623e-05	3.12264e-04
2024/02/04	22:32:00	ok	ok	393.9780	50.106	0.057424	20.73	65.792	11.838	59019395.475123	14	394.2004	6.22932e-05	2.76899e-04
2024/02/04	22:36:59	ok	ok	393.9080	50.093	0.057424	20.73	65.771	11.834	61285566.004255	14	394.1604	6.06809e-05	2.86534e-04
2024/02/04	22:41:59	ok	ok	393.8560	50.078	0.057424	20.72	65.719	11.815	57932529.517463	13	394.1247	6.06143e-05	2.82616e-04
2024/02/04	22:46:59	ok	ok	393.8160	50.069	0.057424	20.69	65.724	11.796	55289669.299630	14	394.0860	6.05973e-05	2.75485e-04
2024/02/04	22:51:59	--	ok	393.7900	50.061	0.057424	20.69	65.765	11.803	54573655.302571	13	394.0443	6.06183e-05	2.89910e-04
2024/02/04	22:52:06	ok	ok	394.0400	50.116	0.057435	20.73	65.670	11.816	57091821.928532	12	394.2936	6.07109e-05	2.74995e-04
2024/02/04	22:57:05	ok	ok	393.9140	50.095	0.057435	20.69	65.765	11.803	53946257.708516	14	394.1887	6.05173e-05	2.68870e-04
2024/02/04	23:02:05	ok	ok	393.8700	50.079	0.057435	20.62	65.769	11.757	52856285.226192	14	394.1427	6.00403e-05	2.62271e-04
2024/02/04	23:07:05	--	ok	393.7900	50.059	0.057435	20.47	65.945	11.690	53919899.465506	14	394.0650	6.01801e-05	2.73121e-04
2024/02/04	23:07:12	ok	ok	394.0040	50.109	0.057446	20.49	65.968	11.703	56896682.965059	14	394.2838	6.01050e-05	2.72245e-04
2024/02/04	23:12:11	ok	ok	393.9420	50.097	0.057446	20.43	65.989	11.668	52340474.374902	14	394.2058	6.01388e-05	2.67566e-04
2024/02/04	23:17:11	ok	ok	393.8820	50.081	0.057446	20.42	65.986	11.659	52619129.542264	14	394.1487	6.04177e-05	2.48708e-04
2024/02/04	23:22:11	ok	ok	393.8760	50.078	0.057446	20.46	65.821	11.659	52182538.125497	14	394.1285	6.04628e-05	2.54615e-04
2024/02/04	23:27:11	ok	ok	393.8460	50.070	0.057446	20.46	65.730	11.642	52035360.034848	14	394.0885	6.06727e-05	2.63564e-04
2024/02/04	23:32:11	--	ok	393.7880	50.060	0.057446	20.44	65.728	11.631	54060066.976647	13	394.0345	6.11818e-05	2.81824e-04
2024/02/04	23:32:18	ok	ok	394.0240	50.114	0.057457	20.43	65.725	11.622	57663794.803504	14	394.2637	6.18637e-05	2.95933e-04
2024/02/04	23:37:17	ok	ok	393.9420	50.096	0.057457	20.42	65.762	11.619	59335913.963573	14	394.2082	6.04817e-05	2.70868e-04
2024/02/04	23:42:17	ok	ok	393.9020	50.089	0.057457	20.39	65.737	11.595	54163550.080357	14	394.1589	6.05164e-05	2.58245e-04
2024/02/04	23:47:17	ok	ok	393.8660	50.079	0.057457	20.42	65.742	11.616	55520308.488565	14	394.1213	6.09301e-05	2.74627e-04
2024/02/04	23:52:17	ok	ok	393.8260	50.065	0.057457	20.37	65.715	11.582	55671647.452660	14	394.0912	6.12266e-05	2.78238e-04
2024/02/04	23:57:17	--	ok	393.7940	50.055	0.057457	20.37	65.785	11.594	55079919.129951	14	394.0607	6.02311e-05	2.75441e-04
2024/02/04	23:57:24	ok	ok	394.0220	50.110	0.057468	20.37	65.715	11.582	57555051.062151	15	394.2727	6.12284e-05	2.68608e-04
2024/02/05	00:02:23	ok	ok	393.9460	50.093	0.057468	20.37	65.715	11.582	58170487.151867	14	394.1973	6.10758e-05	2.73120e-04
2024/02/05	00:07:23	ok	ok	393.8880	50.086	0.057468	20.33	65.734	11.557	55594522.668076	13	394.1597	6.04677e-05	2.65757e-04
2024/02/05	00:12:23	ok	ok	393.8240	50.069	0.057468	20.26	65.844	11.529	57916282.434735	13	394.0918	6.10012e-05	2.61740e-04
2024/02/05	00:17:23	--	ok	393.7800	50.055	0.057468	20.19	65.895	11.489	54406168.864355	14	394.0247	6.17236e-05	2.61044e-04
2024/02/05	00:17:30	ok	ok	394.0760	50.115	0.05748	20.22	65.908	11.512	58549232.030439	13	394.2998	6.09463e-05	2.57549e-04
2024/02/05	00:22:29	ok	ok	393.9560	50.096	0.05748	20.09	65.980	11.438	57434597.569092	15	394.1891	6.13481e-05	2.54490e-04
2024/02/05	00:27:29	ok	ok	393.9180	50.082	0.05748	20.07	65.925	11.411	55918189.304387	14	394.1391	6.10076e-05	2.58541e-04
2024/02/05	00:32:29	ok	ok	393.8960	50.074	0.05748	20.12	65.751	11.418	56802792.089824	15	394.1082	6.13373e-05	2.64331e-04
2024/02/05	00:37:29	ok	ok	393.8460	50.066	0.05748	20.11	65.760	11.411	56352213.642961	14	394.0754	6.12412e-05	2.45219e-04
2024/02/05	00:42:29	ok	ok	393.8200	50.059	0.05748	20.12	65.792	11.425	57239922.695654	14	394.0536	6.15460e-05	2.67376e-04
2024/02/05	00:47:29	--	ok	393.7920	50.047	0.05748	20.08	65.743	11.388	59212408.794678	13	394.0146	6.07061e-05	2.67457e-04
2024/02/05	00:47:36	ok	ok	394.0100	50.101	0.057491	20.11	65.719	11.404	58353134.952871	14	394.1959	6.28949e-05	2.76448e-04
2024/02/05	00:52:35	ok	ok	393.9380	50.088	0.057491	20.04	65.757	11.362	53384930.969066	14	394.1476	6.21711e-05	2.62317e-04
2024/02/05	00:57:35	ok	ok	393.8840	50.078	0.057491	20.02	65.747	11.351	54241466.170784	13	394.1383	6.06737e-05	2.62573e-04
2024/02/05	01:02:35	ok	ok	393.8500	50.070	0.057491	20.04	65.716	11.355	52619721.280614	14	394.0881	6.16074e-05	2.59550e-04
2024/02/05	01:07:35	ok	ok	393.8260	50.054	0.057491	19.98	65.687	11.313	50429933.762798	13	394.0702	6.04409e-05	2.61847e-04
2024/02/05	01:12:35	--	ok	393.7720	50.049	0.057491	19.95	65.774	11.307	54669652.141329	13	394.0105	6.19831e-05	2.79169e-04
2024/02/05	01:12:42	ok	ok	394.0560	50.117	0.057503	20.02	65.655	11.336	60387474.642675	13	394.2805	6.25372e-05	2.68215e-04
2024/02/05	01:17:41	ok	ok	393.9460	50.085	0.057503	19.91	65.779	11.281	56175297.660302	13	394.1711	6.13827e-05	2.63967e-04
2024/02/05	01:22:41	ok	ok	393.9000	50.066	0.057503	19.81	65.916	11.239	57225109.681085	14	394.1008	6.18011e-05	2.51261e-04
2024/02/05	01:27:41	ok	ok	393.8380	50.060	0.057503	19.75	65.934	11.204	59677864.729282	15	394.0574	6.21696e-05	2.38319e-04
2024/02/05	01:32:41	--	ok	393.7880	50.049	0.057503	19.74	65.852	11.181	55766280.932410	15	394.0227	6.16354e-05	2.49305e-04
2024/02/05	01:32:48	ok	ok	393.9840	50.098	0.057514	19.72	65.838	11.170	54388376.078203	14	394.2151	6.24827e-05	2.50848e-04
2024/02/05	01:37:47	ok	ok	393.9580	50.091	0.057514	19.77	65.747	11.182	51318085.035209	14	394.1840	6.15598e-05	2.61897e-04
2024/02/05	01:42:47	ok	ok	393.9160	50.083	0.057514	19.74	65.710	11.157	49541648.212233	13	394.1565	6.16110e-05	2.58737e-04
2024/02/05	01:47:47	ok	ok	393.8780	50.073	0.057514	19.75	65.692	11.163	52264148.199775	13	394.1243	6.16690e-05	2.67503e-04
2024/02/05	01:52:47	ok	ok	393.8760	50.066	0.057514	19.74	65.748	11.164	49720615.562983	13	394.1080	6.12140e-05	2.66154e-04
2024/02/05	01:57:47	ok	ok	393.8380	50.055	0.057514	19.71	65.725	11.140	52957311.312681	13	394.0542	6.17902e-05	2.68160e-04
2024/02/05	02:02:47	ok	ok	393.8000	50.050	0.057514	19.69	65.742	11.135	49599755.268058	14	394.0376	6.10326e-05	2.49968e-04
2024/02/05	02:07:47	--	ok	393.7560	50.040	0.057514	19.71	65.684	11.133	47510660.156569	14	394.0270	6.07313e-05	2.48564e-04
2024/02/05	02:07:54	ok	ok	394.0500	50.105	0.057527	19.69	65.652	11.119	56096001.847494	14	394.2359	6.33242e-05	2.78860e-04
2024/02/05	02:12:53	ok	ok	393.9980	50.093	0.057527	19.69	65.632	11.116	57448567.134369	13	394.2196	6.12874e-05	2.57708e-04
2024/02/05	02:17:53	ok	ok	393.9600	50.079	0.057527	19.67	65.638	11.100	55759162.690643	14	394.1623	6.23396e-05	2.42848e-04
2024/02/05	02:22:53	ok	ok	393.9020	50.068	0.057527	19.61	65.780	11.085	57708880.762634	14	394.1024	6.21335e-05	2.53140e-04
2024/02/05	02:27:53	ok	ok	393.8520	50.059	0.057527	19.48	65.821	11.011	55130030.274443	13	394.0767	6.18026e-05	2.64804e-04
2024/02/05	02:32:53	ok	ok	393.8100	50.046	0.057527	19.44	65.884	10.994	55819329.087279	15	394.0219	6.15089e-05	2.33702e-04
2024/02/05	02:37:53	--	ok	393.7960	50.036	0.057527	19.47	65.797	10.998	56296650.477804	15	394.0007	6.13417e-05	2.45790e-04
2024/02/05	02:38:00	ok	ok	393.9920	50.097	0.057538	19.48	65.751	10.999	50468796.074762	15	394.1942	6.20810e-05	2.56163e-04
2024/02/05	02:42:59	ok	ok	393.9560	50.077	0.057538	19.45	65.684	10.969	51895791.435791	13	394.1506	6.16926e-05	2.75805e-04
2024/02/05	02:47:59	ok	ok	393.9300	50.077	0.057538	19.50	65.650	10.991	52514542.842767	14	394.1287	6.20576e-05	2.57922e-04
2024/02/05	02:52:59	ok	ok	393.9160	50.070	0.057538	19.50	65.661	10.993	51785464.325050	14	394.0813	6.23004e-05	3.14047e-04
2024/02/05	02:57:59	ok	ok	393.8900	50.060	0.057538	19.51	65.623	10.995	54913283.680128	13	394.0891	6.18179e-05	2.55323e-04
2024/02/05	03:02:59	ok	ok	393.8440	50.049	0.057538	19.48	65.577	10.970	53234677.702287	13	394.0618	6.13262e-05	2.77453e-04
2024/02/05	03:07:59	ok	ok	393.8320	50.049	0.057538	19.44	65.611	10.948	51090168.463622	15	394.0334	6.15457e-05	2.54963e-04
2024/02/05	03:12:59	--	ok	393.7860	50.029	0.057538	19.45	65.602	10.955	52752311.679641	13	393.9912	6.20455e-05	2.69290e-04
2024/02/05	03:13:06	ok	ok	394.0040	50.090	0.057549	19.45	65.563	10.949	53321844.291777	13	394.2063	6.27748e-05	2.78820e-04
2024/02/05	03:18:05	ok	ok	393.9760	50.083	0.057549	19.44	65.611	10.948	50714921.851924	13	394.1497	6.21827e-05	3.47545e-04
2024/02/05	03:23:05	ok	ok	393.9380	50.070	0.057549	19.38	65.632	10.916	50873934.443870	13	394.1143	6.18696e-05	3.39559e-04
2024/02/05	03:28:05	ok	ok	393.8800	50.058	0.057549	19.27	65.765	10.864	51098897.692036	13	394.0439	6.28194e-05	3.46558e-04
2024/02/05	03:33:05	ok	ok	393.8280	50.045	0.057549	19.23	65.801	10.843	49876495.097112	14	394.0158	6.10029e-05	3.33054e-04
2024/02/05	03:38:05	--	ok	393.7740	50.034	0.057549	19.18	65.794	10.815	48250403.993428	14	393.9579	6.24570e-05	3.42001e-04
2024/02/05	03:38:12	ok	ok	393.9640	50.085	0.057561	19.15	65.769	10.792	55221589.933642	13	394.1698	6.31634e-05	3.33842e-04
2024/02/05	03:43:11	ok	ok	393.9640	50.086	0.057561	19.21	65.664	10.810	51730298.241679	14	394.1705	6.14767e-05	3.35458e-04
2024/02/05	03:48:11	ok	ok	393.9340	50.080	0.057561	19.25	65.573	10.822	52064983.661511	13	394.1550	6.24961e-05	3.36658e-04
2024/02/05	03:53:11	ok	ok	393.9200	50.077	0.057561	19.24	65.600	10.818	49865745.827071	14	394.1063	6.27114e-05	3.33590e-04
2024/02/05	03:58:11	ok	ok	393.8920	50.064	0.057561	19.24	65.570	10.813	53555597.480873	14	394.0844	6.28795e-05	3.48243e-04
2024/02/05	04:03:11	ok	ok	393.8700	50.062	0.057561	19.25	65.582	10.824	50487492.673602	13	394.0623	6.25619e-05	3.24206e-04
2024/02/05	04:08:11	ok	ok	393.8380	50.056	0.057561	19.21	65.583	10.797	52236008.080898	14	394.0416	6.23290e-05	3.18370e-04
2024/02/05	04:13:11	ok	ok	393.8160	50.046	0.057561	19.21	65.554	10.792	54318913.878949	14	394.0213	6.22378e-05	3.27667e-04
2024/02/05	04:18:11	--	ok	393.7880	50.038	0.057561	19.18	65.541	10.773	51887038.794003	13	393.9884	6.22802e-05	3.40051e-04
2024/02/05	04:18:18	ok	ok	394.0120	50.091	0.057573	19.18	65.490	10.765	51073390.515190	14	394.1913	6.40154e-05	3.68291e-04
2024/02/05	04:23:17	ok	ok	393.9560	50.078	0.057573	19.15	65.595	10.763	49227225.357691	14	394.1349	6.30300e-05	3.37934e-04
2024/02/05	04:28:17	ok	ok	393.9220	50.068	0.057573	19.06	65.701	10.718	48036393.385756	13	394.1099	6.17757e-05	3.83420e-04
2024/02/05	04:33:17	ok	ok	393.8600	50.061	0.057573	18.99	65.719	10.677	47205777.572625	14	394.0292	6.35531e-05	3.27188e-04
2024/02/05	04:38:17	ok	ok	393.8380	50.053	0.057573	18.96	65.757	10.665	44595842.898783	13	394.0353	6.19204e-05	3.61021e-04
2024/02/05	04:43:17	--	ok	393.7980	50.038	0.057573	18.93	65.742	10.646	46985949.206086	13	393.9843	6.22504e-05	3.47411e-04
2024/02/05	04:43:23	ok	ok	394.0260	50.099	0.057583	18.93	65.721	10.642	56163321.095451	13	394.1769	6.45894e-05	3.56426e-04
2024/02/05	04:48:23	ok	ok	393.9700	50.081	0.057583	18.86	65.748	10.602	55995131.993913	13	394.1442	6.21042e-05	3.62408e-04
2024/02/05	04:53:23	ok	ok	393.9500	50.078	0.057583	18.90	65.614	10.607	53796724.630392	14	394.1329	6.23124e-05	3.40444e-04
2024/02/05	04:58:23	ok	ok	393.9360	50.073	0.057583	18.94	65.531	10.620	54671676.460047	14	394.1187	6.31865e-05	3.39305e-04
2024/02/05	05:03:23	ok	ok	393.9240	50.072	0.057583	18.96	65.533	10.629	58856292.548442	14	394.0969	6.30479e-05	3.57475e-04
2024/02/05	05:08:23	ok	ok	393.8980	50.062	0.057583	18.97	65.495	10.632	55869688.416415	13	394.0576	6.30204e-05	3.38871e-04
2024/02/05	05:13:23	ok	ok	393.8920	50.056	0.057583	18.97	65.473	10.629	56075388.586860	13	394.0565	6.30689e-05	3.60854e-04
2024/02/05	05:18:23	ok	ok	393.8700	50.050	0.057583	18.94	65.469	10.610	56811602.269245	13	394.0561	6.18495e-05	3.35738e-04
2024/02/05	05:23:23	ok	ok	393.8400	50.042	0.057583	18.91	65.496	10.596	53608933.927860	14	393.9912	6.31284e-05	3.25063e-04
2024/02/05	05:28:23	ok	ok	393.8300	50.035	0.057583	18.93	65.417	10.593	57725048.959398	14	393.9874	6.28143e-05	3.44453e-04
2024/02/05	05:33:23	--	ok	393.7980	50.032	0.057583	18.91	65.426	10.585	56112188.330136	14	393.9964	6.15823e-05	3.16807e-04
2024/02/05	05:33:30	ok	ok	394.0480	50.093	0.057594	18.99	65.396	10.625	53288581.386416	15	394.2216	6.31607e-05	3.43265e-04
2024/02/05	05:38:29	ok	ok	393.9500	50.069	0.057594	18.82	65.582	10.548	51378471.074197	13	394.1138	6.32594e-05	3.53072e-04
2024/02/05	05:43:29	ok	ok	393.9100	50.060	0.057594	18.76	65.551	10.508	52215615.324073	14	394.0770	6.27845e-05	3.40724e-04
2024/02/05	05:48:29	ok	ok	393.8700	50.054	0.057594	18.75	65.620	10.511	54503415.470562	14	394.0399	6.35699e-05	3.42747e-04
2024/02/05	05:53:29	ok	ok	393.8400	50.047	0.057594	18.66	65.646	10.462	50195106.378607	15	393.9598	6.52310e-05	3.58528e-04
2024/02/05	05:58:29	ok	ok	393.8280	50.037	0.057594	18.68	65.467	10.444	52531368.205522	15	393.9402	6.47959e-05	3.48151e-04
2024/02/05	06:03:29	ok	ok	393.8260	50.038	0.057594	18.73	65.446	10.475	50884892.200478	14	393.9733	6.31844e-05	3.55641e-04
2024/02/05	06:08:29	--	ok	393.7980	50.032	0.057594	18.73	65.455	10.476	51710512.126772	15	393.9447	6.35308e-05	3.35098e-04
2024/02/05	06:08:36	ok	ok	394.0160	50.087	0.057605	18.73	65.426	10.472	51620352.982548	15	394.1211	6.47181e-05	3.58629e-04
2024/02/05	06:13:35	ok	ok	393.9780	50.076	0.057605	18.73	65.385	10.465	49504465.115312	13	394.1405	6.32305e-05	3.68756e-04
2024/02/05	06:18:35	ok	ok	393.9520	50.070	0.057605	18.75	65.367	10.471	50668175.950594	13	394.1137	6.33409e-05	3.60737e-04
2024/02/05	06:23:35	ok	ok	393.9280	50.062	0.057605	18.75	65.367	10.471	52696890.032019	14	394.1025	6.25541e-05	3.48072e-04
2024/02/05	06:28:35	ok	ok	393.9100	50.058	0.057605	18.72	65.362	10.452	51559876.080318	15	394.0316	6.47464e-05	3.74270e-04
2024/02/05	06:33:35	ok	ok	393.8920	50.053	0.057605	18.73	65.376	10.464	50262947.696112	13	394.0521	6.31821e-05	3.47891e-04
2024/02/05	06:38:35	ok	ok	393.8760	50.049	0.057605	18.70	65.350	10.441	51679925.262076	15	394.0356	6.24128e-05	3.32477e-04
2024/02/05	06:43:35	ok	ok	393.8160	50.037	0.057605	18.59	65.524	10.398	52154898.039693	14	393.9636	6.30667e-05	3.54052e-04
2024/02/05	06:48:35	--	ok	393.7940	50.025	0.057605	18.52	65.513	10.353	49757850.402615	14	393.9452	6.26175e-05	3.52932e-04
2024/02/05	06:48:42	ok	ok	394.0140	50.084	0.057616	18.56	65.541	10.383	48889022.829277	15	394.1337	6.49651e-05	3.61971e-04
2024/02/05	06:53:41	ok	ok	393.9700	50.075	0.057616	18.49	65.537	10.340	50346617.863759	15	394.0744	6.40622e-05	3.66199e-04
2024/02/05	06:58:41	ok	ok	393.9260	50.061	0.057616	18.46	65.605	10.333	54617994.323187	15	394.0513	6.40964e-05	3.71795e-04
2024/02/05	07:03:41	ok	ok	393.9040	50.059	0.057616	18.46	65.515	10.319	52213865.128802	15	394.0507	6.25238e-05	3.57730e-04
2024/02/05	07:08:41	ok	ok	393.8880	50.050	0.057616	18.48	65.435	10.316	53033961.657690	13	394.0508	6.22582e-05	3.76926e-04
2024/02/05	07:13:41	ok	ok	393.8720	50.052	0.057616	18.50	65.389	10.325	51837826.919855	14	394.0587	6.15570e-05	3.63535e-04
2024/02/05	07:18:41	ok	ok	393.8940	50.047	0.057616	18.52	65.362	10.329	51675500.442581	14	394.0520	6.13559e-05	3.33012e-04
2024/02/05	07:23:41	ok	ok	393.8580	50.037	0.057616	18.53	65.344	10.336	51280125.871491	15	393.9716	6.42580e-05	3.68194e-04
2024/02/05	07:28:41	ok	ok	393.8400	50.033	0.057616	18.52	65.350	10.327	52303040.535419	13	394.0056	6.19537e-05	3.76112e-04
2024/02/05	07:33:41	ok	ok	393.8140	50.026	0.057616	18.49	65.277	10.299	54005069.138464	13	393.9703	6.29213e-05	3.77429e-04
2024/02/05	07:38:41	ok	ok	393.8260	50.027	0.057616	18.52	65.249	10.311	49975221.537225	14	393.9449	6.34178e-05	3.81871e-04
2024/02/05	07:43:41	--	ok	393.7920	50.019	0.057616	18.52	65.321	10.322	50929521.344451	14	393.9623	6.18356e-05	3.75235e-04
2024/02/05	07:43:48	ok	ok	394.0260	50.082	0.057627	18.55	65.286	10.335	48593344.249869	14	394.1737	6.37874e-05	3.61289e-04
2024/02/05	07:48:47	ok	ok	393.9300	50.056	0.057627	18.42	65.476	10.286	49658950.357035	13	394.0954	6.23895e-05	3.93227e-04
2024/02/05	07:53:47	ok	ok	393.9080	50.053	0.057627	18.36	65.518	10.259	48238862.123807	14	393.9995	6.48758e-05	3.83853e-04
2024/02/05	07:58:47	ok	ok	393.8500	50.041	0.057627	18.28	65.524	10.210	48186362.215691	13	393.9960	6.30168e-05	3.88451e-04
2024/02/05	08:03:47	ok	ok	393.8260	50.032	0.057627	18.26	65.510	10.198	46847558.633849	15	393.9340	6.41014e-05	3.50375e-04
2024/02/05	08:08:47	ok	ok	393.8180	50.031	0.057627	18.31	65.357	10.200	48563772.652955	14	393.9890	6.21520e-05	3.93476e-04
2024/02/05	08:13:47	ok	ok	393.8300	50.034	0.057627	18.37	65.267	10.228	51850055.770701	12	394.0204	6.29061e-05	2.92488e-04
2024/02/05	08:18:47	ok	ok	393.8140	50.029	0.057627	18.35	65.313	10.219	47258323.401403	13	393.9655	6.22672e-05	3.77967e-04
2024/02/05	08:23:47	ok	ok	393.8060	50.023	0.057627	18.36	65.304	10.225	48933773.056952	14	393.9616	6.19265e-05	3.82619e-04
2024/02/05	08:28:47	--	ok	393.7900	50.018	0.057627	18.39	65.261	10.236	48900493.018759	15	393.9050	6.36490e-05	3.90771e-04
2024/02/05	08:28:54	ok	ok	393.9980	50.080	0.057639	18.40	65.212	10.237	49291459.765441	13	394.1899	6.22485e-05	3.84029e-04
2024/02/05	08:33:53	ok	ok	393.9620	50.070	0.057639	18.40	65.202	10.235	48984432.756143	13	394.1220	6.29505e-05	3.52791e-04
2024/02/05	08:38:53	ok	ok	393.9560	50.067	0.057639	18.39	65.220	10.230	47949368.644957	15	394.0586	6.39845e-05	3.62462e-04
2024/02/05	08:43:53	ok	ok	393.9340	50.060	0.057639	18.40	65.171	10.230	46753997.809323	12	394.1284	6.17507e-05	2.71859e-04
2024/02/05	08:48:53	ok	ok	393.9120	50.057	0.057639	18.39	65.179	10.224	49115523.695027	15	394.0217	6.43141e-05	3.87618e-04
2024/02/05	08:53:53	ok	ok	393.9140	50.051	0.057639	18.40	65.193	10.234	50466057.882543	14	394.0462	6.29455e-05	4.07252e-04
2024/02/05	08:58:53	ok	ok	393.8700	50.046	0.057639	18.40	65.121	10.223	49615780.800098	15	394.0002	6.43362e-05	3.93278e-04
2024/02/05	09:03:53	ok	ok	393.8760	50.040	0.057639	18.42	65.124	10.231	52231109.550590	14	393.9873	6.46937e-05	3.87761e-04
2024/02/05	09:08:53	ok	ok	393.8700	50.035	0.057639	18.45	65.087	10.243	48673220.786588	15	393.9764	6.41760e-05	4.16381e-04
2024/02/05	09:13:53	ok	ok	393.8260	50.026	0.057639	18.43	65.087	10.235	47050653.381051	13	393.9906	6.27156e-05	3.81505e-04
2024/02/05	09:18:53	ok	ok	393.8460	50.026	0.057639	18.45	65.188	10.259	48646512.127600	15	393.9532	6.36393e-05	3.82321e-04
2024/02/05	09:23:53	ok	ok	393.8120	50.023	0.057639	18.43	65.217	10.255	49996643.195973	13	393.9918	6.24202e-05	3.83026e-04
2024/02/05	09:28:53	--	ok	393.7960	50.021	0.057639	18.43	65.147	10.244	49073380.920515	14	393.9589	6.26961e-05	3.88651e-04
2024/02/05	09:29:00	ok	ok	394.0040	50.074	0.05765	18.43	65.106	10.238	51708468.450768	12	394.1818	6.28675e-05	4.07577e-04
2024/02/05	09:33:59	ok	ok	393.9640	50.063	0.05765	18.42	65.112	10.229	50154102.792082	13	394.1244	6.28712e-05	3.77521e-04
2024/02/05	09:38:59	ok	ok	393.9480	50.064	0.05765	18.45	65.129	10.250	50960113.578553	13	394.1285	6.19886e-05	3.72707e-04
2024/02/05	09:43:59	ok	ok	393.9440	50.055	0.05765	18.48	65.074	10.259	48913564.141520	14	394.1096	6.26439e-05	3.83986e-04
2024/02/05	09:48:59	ok	ok	393.9260	50.054	0.05765	18.48	65.112	10.265	51695136.942161	15	394.0550	6.40710e-05	3.82840e-04
2024/02/05	09:53:59	ok	ok	393.9120	50.046	0.05765	18.46	65.089	10.251	53095107.491590	13	394.0747	6.21596e-05	4.04282e-04
2024/02/05	09:58:59	ok	ok	393.9060	50.049	0.05765	18.49	65.084	10.269	49321530.524850	14	394.0916	6.18747e-05	3.69028e-04
2024/02/05	10:03:59	ok	ok	393.8920	50.050	0.05765	18.49	65.075	10.267	50813150.765942	13	394.1002	6.23738e-05	2.77132e-04
2024/02/05	10:08:59	ok	ok	393.8780	50.041	0.05765	18.50	65.097	10.279	51332002.439526	14	394.0537	6.15294e-05	3.71558e-04
2024/02/05	10:13:59	ok	ok	393.8640	50.039	0.05765	18.53	65.029	10.286	53021993.121837	13	394.0379	6.19430e-05	3.77384e-04
2024/02/05	10:18:59	ok	ok	393.8580	50.035	0.05765	18.58	65.046	10.315	51018855.047417	15	393.9840	6.40162e-05	3.92949e-04
2024/02/05	10:23:59	ok	ok	393.8440	50.033	0.05765	18.56	65.055	10.306	50417044.255211	14	393.9985	6.29766e-05	3.66575e-04
2024/02/05	10:28:59	ok	ok	393.8460	50.029	0.05765	18.58	65.037	10.313	50617569.148979	13	394.0042	6.26268e-05	3.81370e-04
2024/02/05	10:33:59	ok	ok	393.8220	50.027	0.05765	18.60	65.023	10.329	49379154.673561	15	393.9447	6.37298e-05	3.74445e-04
2024/02/05	10:38:59	ok	ok	393.8180	50.024	0.05765	18.62	65.005	10.334	47854068.078833	14	393.9690	6.29189e-05	3.63781e-04
2024/02/05	10:43:59	ok	ok	393.8020	50.022	0.05765	18.68	64.952	10.361	50224562.358810	14	393.9590	6.26820e-05	3.78251e-04
2024/02/05	10:48:59	--	ok	393.7800	50.022	0.05765	18.70	64.915	10.372	51001204.292383	13	393.9668	6.19327e-05	3.93278e-04
2024/02/05	10:49:06	ok	ok	393.9940	50.077	0.057661	18.68	64.901	10.353	52897640.736686	14	394.1624	6.38025e-05	3.72345e-04
2024/02/05	10:54:05	ok	ok	393.9700	50.071	0.057661	18.69	64.924	10.365	51359014.150005	13	394.1608	6.27117e-05	3.83027e-04
2024/02/05	10:59:05	ok	ok	393.9780	50.070	0.057661	18.75	64.892	10.395	51225353.209145	12	394.2010	6.13709e-05	2.74134e-04
2024/02/05	11:04:05	ok	ok	393.9580	50.068	0.057661	18.76	64.913	10.406	49359165.307541	14	394.1428	6.28719e-05	3.58886e-04
2024/02/05	11:09:05	ok	ok	393.9580	50.066	0.057661	18.82	64.863	10.433	50565116.612290	14	394.1289	6.25396e-05	3.45630e-04
2024/02/05	11:14:05	ok	ok	393.9500	50.069	0.057661	18.89	64.906	10.484	48260263.390170	13	394.1331	6.20824e-05	3.65068e-04
2024/02/05	11:19:05	ok	ok	393.9560	50.067	0.057661	18.91	64.891	10.498	50992341.590147	14	394.1538	6.13197e-05	3.53697e-04
2024/02/05	11:24:05	ok	ok	393.9560	50.059	0.057661	18.94	64.913	10.520	51956213.498198	14	394.1601	6.11411e-05	3.39449e-04
2024/02/05	11:29:05	ok	ok	393.9340	50.052	0.057661	19.00	64.851	10.545	52344360.093726	14	394.1257	6.25543e-05	3.64342e-04
2024/02/05	11:34:05	ok	ok	393.9440	50.052	0.057661	19.01	64.823	10.548	50567535.469706	14	394.1376	6.12103e-05	3.51485e-04
2024/02/05	11:39:05	ok	ok	393.9320	50.049	0.057661	19.06	64.849	10.579	54053762.749831	14	394.1383	6.10512e-05	3.50399e-04
2024/02/05	11:44:05	ok	ok	393.9180	50.050	0.057661	19.11	64.858	10.616	51793624.246604	14	394.1139	6.13720e-05	3.68096e-04
2024/02/05	11:49:05	ok	ok	393.9180	50.052	0.057661	19.14	64.836	10.630	53188393.664210	14	394.0827	6.28948e-05	3.70546e-04
2024/02/05	11:54:05	ok	ok	393.9220	50.055	0.057661	19.17	64.796	10.642	50994208.486430	13	394.1276	6.11882e-05	3.41033e-04
2024/02/05	11:59:05	ok	ok	393.9160	50.058	0.057661	19.27	64.804	10.705	52636459.914315	14	394.1016	6.25702e-05	3.49466e-04
2024/02/05	12:04:05	ok	ok	393.8940	50.050	0.057661	19.29	64.767	10.709	52088980.325175	15	394.0886	6.15237e-05	3.26004e-04
2024/02/05	12:09:05	ok	ok	393.9060	50.043	0.057661	19.34	64.804	10.751	50241267.514785	13	394.1054	6.13751e-05	3.56095e-04
2024/02/05	12:14:05	ok	ok	393.8800	50.049	0.057661	19.37	64.790	10.767	52055470.405545	14	394.0744	6.21789e-05	3.05910e-04
2024/02/05	12:19:05	ok	ok	393.8920	50.047	0.057661	19.41	64.814	10.797	52217595.828755	14	394.0729	6.22674e-05	3.15006e-04
2024/02/05	12:24:05	ok	ok	393.9060	50.045	0.057661	19.45	64.773	10.817	50905172.429652	14	394.0723	6.23673e-05	3.22373e-04
2024/02/05	12:29:05	ok	ok	393.8740	50.045	0.057661	19.50	64.759	10.842	53589289.540744	13	394.1165	6.15126e-05	2.60805e-04
2024/02/05	12:34:05	ok	ok	393.8660	50.039	0.057661	19.54	64.794	10.875	52392656.990835	13	394.1127	6.09454e-05	2.65183e-04
2024/02/05	12:39:05	ok	ok	393.8680	50.037	0.057661	19.60	64.804	10.912	52289842.543557	13	394.0862	6.17377e-05	2.67228e-04
2024/02/05	12:44:05	ok	ok	393.8560	50.038	0.057661	19.65	64.762	10.941	55179682.187860	14	394.1229	6.03770e-05	2.52660e-04
2024/02/05	12:49:05	ok	ok	393.8800	50.041	0.057661	19.68	64.736	10.956	52951403.993931	13	394.1075	6.13885e-05	2.56145e-04
2024/02/05	12:54:05	ok	ok	393.8500	50.039	0.057661	19.72	64.753	10.986	54044599.461680	14	394.0909	6.11188e-05	2.67332e-04
2024/02/05	12:59:05	ok	ok	393.8340	50.036	0.057661	19.77	64.750	11.013	55163547.056963	14	394.0484	6.30486e-05	2.59966e-04
2024/02/05	13:04:05	ok	ok	393.8280	50.028	0.057661	19.77	64.791	11.020	53481128.595016	13	394.0834	6.04556e-05	2.69463e-04
2024/02/05	13:09:05	ok	ok	393.8180	50.027	0.057661	19.79	64.805	11.040	53039150.882245	15	394.0403	6.14016e-05	2.58994e-04
2024/02/05	13:14:05	ok	ok	393.8060	50.023	0.057661	19.84	64.833	11.072	53877743.986014	13	394.0490	6.13537e-05	2.63768e-04
2024/02/05	13:19:05	--	ok	393.7860	50.023	0.057661	19.86	64.858	11.095	52932628.841312	14	394.0228	6.18439e-05	2.62598e-04
2024/02/05	13:19:12	ok	ok	394.0000	50.077	0.057672	19.85	64.814	11.077	58769872.387587	13	394.2361	6.29229e-05	2.86955e-04
2024/02/05	13:24:11	ok	ok	393.9560	50.074	0.057672	19.86	64.787	11.083	53989471.599871	14	394.2316	6.12836e-05	2.60238e-04
2024/02/05	13:29:11	ok	ok	393.9380	50.067	0.057672	19.88	64.860	11.104	55789757.072533	14	394.1954	6.28188e-05	2.69826e-04
2024/02/05	13:34:11	ok	ok	393.9340	50.063	0.057672	19.92	64.846	11.130	51662578.633990	14	394.1795	6.13509e-05	2.57294e-04
2024/02/05	13:39:11	ok	ok	393.9140	50.059	0.057672	19.95	64.840	11.146	54029263.463282	14	394.1689	6.11945e-05	2.56616e-04
2024/02/05	13:44:11	ok	ok	393.8900	50.047	0.057672	19.96	64.883	11.164	55487891.116987	13	394.1373	6.18824e-05	2.63455e-04
2024/02/05	13:49:11	ok	ok	393.8860	50.046	0.057672	19.98	64.915	11.180	54209069.372955	13	394.1220	6.15551e-05	2.74017e-04
2024/02/05	13:54:11	ok	ok	393.8760	50.046	0.057672	20.04	64.895	11.213	54161391.197128	13	394.1360	6.09290e-05	2.73608e-04
2024/02/05	13:59:11	ok	ok	393.8460	50.039	0.057672	20.02	64.913	11.208	54131086.668166	14	394.1104	6.05615e-05	2.53221e-04
2024/02/05	14:04:11	ok	ok	393.8420	50.036	0.057672	20.05	64.897	11.222	49353612.160473	13	394.0844	6.13307e-05	2.60898e-04
2024/02/05	14:09:11	ok	ok	393.8180	50.031	0.057672	20.07	64.970	11.245	52924788.261607	13	394.0788	6.06861e-05	2.46078e-04
2024/02/05	14:14:11	ok	ok	393.8000	50.032	0.057672	20.08	64.920	11.245	54134626.251156	13	394.0748	6.08040e-05	2.70801e-04
2024/02/05	14:19:11	--	ok	393.7860	50.025	0.057672	20.11	64.956	11.271	50560783.231055	13	394.0311	6.16753e-05	2.69118e-04
2024/02/05	14:19:18	ok	ok	393.9820	50.079	0.057683	20.11	64.977	11.275	61817474.123546	13	394.2418	6.29718e-05	2.75309e-04
2024/02/05	14:24:17	ok	ok	393.9580	50.068	0.057683	20.11	64.945	11.269	57323107.203271	14	394.2152	6.18628e-05	2.53553e-04
2024/02/05	14:29:17	ok	ok	393.9160	50.065	0.057683	20.11	64.997	11.278	56423573.854628	12	394.1947	6.14313e-05	2.71468e-04
2024/02/05	14:34:17	ok	ok	393.9120	50.056	0.057683	20.13	64.982	11.293	55402937.833767	13	394.1742	6.12491e-05	2.67215e-04
2024/02/05	14:39:17	ok	ok	393.8960	50.053	0.057683	20.15	65.002	11.306	57768480.459422	14	394.1420	6.16061e-05	2.59960e-04
2024/02/05	14:44:17	ok	ok	393.8720	50.053	0.057683	20.15	64.984	11.302	57218430.747440	13	394.1257	6.21895e-05	2.72720e-04
2024/02/05	14:49:17	ok	ok	393.8600	50.044	0.057683	20.19	64.970	11.328	54156428.147243	14	394.1100	6.11925e-05	2.71048e-04
2024/02/05	14:54:17	ok	ok	393.8300	50.045	0.057683	20.21	65.005	11.345	53605228.896344	13	394.0898	6.07687e-05	2.75228e-04
2024/02/05	14:59:17	ok	ok	393.8120	50.032	0.057683	20.21	64.961	11.337	57201864.699351	14	394.0655	6.18551e-05	2.55291e-04
2024/02/05	15:04:17	--	ok	393.7620	50.025	0.057683	20.19	65.042	11.341	56193873.517987	12	394.0188	6.23261e-05	2.88195e-04
2024/02/05	15:04:23	ok	ok	394.0240	50.086	0.057696	20.18	65.019	11.328	59446871.196091	13	394.2434	6.29734e-05	2.94001e-04
2024/02/05	15:09:23	ok	ok	394.0200	50.084	0.057696	20.23	65.037	11.368	63157658.762088	14	394.2466	6.30478e-05	2.66317e-04
2024/02/05	15:14:23	ok	ok	393.9960	50.073	0.057696	20.21	65.032	11.350	62520471.890303	14	394.2484	6.06549e-05	2.53508e-04
2024/02/05	15:19:23	ok	ok	393.9780	50.069	0.057696	20.22	65.046	11.361	59830118.052516	13	394.1821	6.19473e-05	2.93072e-04
2024/02/05	15:24:23	ok	ok	393.9460	50.068	0.057696	20.26	65.011	11.383	66484071.025841	14	394.1535	6.33352e-05	2.69345e-04
2024/02/05	15:29:23	ok	ok	393.9220	50.055	0.057696	20.25	65.092	11.387	59796492.606273	14	394.1477	6.08841e-05	2.74411e-04
2024/02/05	15:34:23	ok	ok	393.8920	50.049	0.057696	20.23	65.098	11.379	63405987.045802	13	394.1245	6.10254e-05	2.82804e-04
2024/02/05	15:39:23	ok	ok	393.8700	50.045	0.057696	20.25	65.101	11.388	60081817.608568	14	394.1107	6.15836e-05	2.72233e-04
2024/02/05	15:44:23	ok	ok	393.8440	50.040	0.057696	20.25	65.110	11.390	59306341.194917	14	394.0775	6.16226e-05	2.64341e-04
2024/02/05	15:49:23	ok	ok	393.8300	50.034	0.057696	20.29	65.078	11.413	62305594.674861	14	394.0589	6.11131e-05	2.82739e-04
2024/02/05	15:54:23	ok	ok	393.8240	50.029	0.057696	20.25	65.142	11.395	70417918.492737	14	394.0246	6.25773e-05	2.92655e-04
2024/02/05	15:59:23	ok	ok	393.8000	50.022	0.057696	20.28	65.097	11.407	66276418.688179	14	394.0080	6.10226e-05	2.85409e-04
2024/02/05	16:04:23	--	ok	393.7800	50.016	0.057696	20.28	65.106	11.409	69455062.027587	14	393.9800	6.20576e-05	2.95643e-04
2024/02/05	16:04:30	ok	ok	394.0060	50.068	0.057708	20.31	65.080	11.424	69059246.769378	14	394.2158	6.14439e-05	2.68452e-04
2024/02/05	16:09:29	ok	ok	393.9600	50.063	0.057708	20.28	65.126	11.412	68723019.411357	14	394.1465	6.20677e-05	2.66072e-04
2024/02/05	16:14:29	ok	ok	393.9420	50.056	0.057708	20.26	65.144	11.406	66587950.556757	14	394.1393	6.15160e-05	2.73818e-04
2024/02/05	16:19:29	ok	ok	393.9000	50.051	0.057708	20.28	65.167	11.419	64627977.093426	13	394.1272	6.02078e-05	2.78945e-04
2024/02/05	16:24:29	ok	ok	393.8920	50.048	0.057708	20.29	65.138	11.423	68327188.038990	13	394.0860	6.15128e-05	2.62741e-04
2024/02/05	16:29:29	ok	ok	393.8520	50.033	0.057708	20.31	65.130	11.432	67677529.284522	13	394.0666	6.11266e-05	2.68993e-04
2024/02/05	16:34:29	ok	ok	393.8280	50.028	0.057708	20.32	65.133	11.442	68188067.718664	15	394.0265	6.16826e-05	2.59371e-04
2024/02/05	16:39:29	ok	ok	393.8300	50.026	0.057708	20.33	65.116	11.448	66528336.400796	13	394.0473	6.02666e-05	2.71475e-04
2024/02/05	16:44:29	--	ok	393.7980	50.023	0.057708	20.33	65.176	11.458	65562569.451806	13	393.9968	6.10807e-05	2.87711e-04
2024/02/05	16:44:36	ok	ok	393.9960	50.080	0.057719	20.36	65.162	11.476	70343600.706030	13	394.1802	6.38609e-05	2.72249e-04
2024/02/05	16:49:35	ok	ok	393.9240	50.059	0.057719	20.35	65.119	11.457	69613459.376072	14	394.1359	6.17781e-05	2.75224e-04
2024/02/05	16:54:35	ok	ok	393.8980	50.058	0.057719	20.33	65.176	11.458	68431605.628941	13	394.1293	6.13606e-05	2.76030e-04
2024/02/05	16:59:35	ok	ok	393.8340	50.045	0.057719	20.26	65.316	11.437	65634891.702722	15	394.0738	6.11158e-05	2.63495e-04
2024/02/05	17:04:35	ok	ok	393.8060	50.035	0.057719	20.22	65.341	11.412	65382562.499332	13	394.0494	6.07012e-05	2.71219e-04
2024/02/05	17:09:35	--	ok	393.7960	50.026	0.057719	20.18	65.281	11.374	64616324.332675	13	394.0024	6.11454e-05	2.85028e-04
2024/02/05	17:09:42	ok	ok	394.0300	50.085	0.05773	20.21	65.286	11.394	67544505.007302	13	394.2341	6.18099e-05	2.81744e-04
2024/02/05	17:14:41	ok	ok	393.9720	50.078	0.05773	20.26	65.216	11.419	71684853.328023	13	394.1884	6.17762e-05	2.86148e-04
2024/02/05	17:19:41	ok	ok	393.9500	50.066	0.05773	20.28	65.188	11.423	67997652.642459	14	394.1757	6.08013e-05	2.77658e-04
2024/02/05	17:24:41	ok	ok	393.9220	50.060	0.05773	20.26	65.194	11.415	69448051.622686	14	394.1312	6.15432e-05	2.82475e-04
2024/02/05	17:29:41	ok	ok	393.8860	50.053	0.05773	20.28	65.167	11.419	67920678.687099	13	394.1054	6.13719e-05	2.97813e-04
2024/02/05	17:34:41	ok	ok	393.8660	50.050	0.05773	20.29	65.170	11.429	68020325.678909	15	394.0880	6.15722e-05	2.68012e-04
2024/02/05	17:39:41	ok	ok	393.8400	50.044	0.05773	20.26	65.245	11.424	70159372.573756	14	394.0458	6.14767e-05	2.68821e-04
2024/02/05	17:44:41	ok	ok	393.8040	50.031	0.05773	20.23	65.322	11.418	69102538.312244	13	394.0280	6.14404e-05	2.91057e-04
2024/02/05	17:49:41	--	ok	393.7760	50.019	0.05773	20.25	65.335	11.429	64229018.523222	15	394.0114	6.08783e-05	2.57103e-04
2024/02/05	17:49:48	ok	ok	394.0400	50.085	0.057742	20.26	65.286	11.431	65964784.221299	14	394.2444	6.14511e-05	2.55920e-04
2024/02/05	17:54:47	ok	ok	394.0040	50.076	0.057742	20.28	65.226	11.430	65940542.816357	15	394.1978	6.19319e-05	2.39693e-04
2024/02/05	17:59:47	ok	ok	393.9800	50.072	0.057742	20.28	65.179	11.421	66912229.199926	13	394.1837	6.09780e-05	2.80292e-04
2024/02/05	18:04:47	ok	ok	393.9520	50.062	0.057742	20.31	65.211	11.447	67929677.797524	14	394.1304	6.22720e-05	2.62948e-04
2024/02/05	18:09:47	ok	ok	393.9180	50.054	0.057742	20.32	65.234	11.460	65393464.638141	14	394.1233	6.11935e-05	2.58843e-04
2024/02/05	18:14:47	ok	ok	393.8840	50.044	0.057742	20.29	65.199	11.434	65551025.455073	14	394.0797	6.18784e-05	2.83711e-04
2024/02/05	18:19:47	ok	ok	393.8760	50.044	0.057742	20.35	65.179	11.468	66284997.271660	14	394.0845	6.14639e-05	2.78825e-04
2024/02/05	18:24:47	ok	ok	393.8640	50.037	0.057742	20.36	65.180	11.479	65445945.065289	15	394.0571	6.15555e-05	2.66554e-04
2024/02/05	18:29:47	ok	ok	393.8280	50.032	0.057742	20.33	65.208	11.464	65206243.665188	14	394.0432	6.06980e-05	2.86722e-04
2024/02/05	18:34:47	--	ok	393.7940	50.027	0.057742	20.29	65.229	11.439	63954597.390926	14	394.0080	6.08846e-05	2.64755e-04
2024/02/05	18:34:54	ok	ok	394.0440	50.085	0.057753	20.32	65.254	11.463	62706050.995357	14	394.2160	6.21490e-05	2.82780e-04
2024/02/05	18:39:53	ok	ok	393.9900	50.075	0.057753	20.33	65.257	11.473	67055146.489979	14	394.1711	6.11054e-05	2.69200e-04
2024/02/05	18:44:53	ok	ok	393.9580	50.065	0.057753	20.29	65.249	11.443	69754584.817174	13	394.1326	6.16103e-05	2.81592e-04
2024/02/05	18:49:53	ok	ok	393.8960	50.048	0.057753	20.22	65.432	11.428	66346982.670761	15	394.0841	6.14629e-05	2.48409e-04
2024/02/05	18:54:53	ok	ok	393.8600	50.038	0.057753	20.18	65.405	11.395	65721402.873419	13	394.0497	6.15117e-05	2.84837e-04
2024/02/05	18:59:53	ok	ok	393.8440	50.039	0.057753	20.21	65.286	11.394	66060716.649887	13	394.0106	6.20585e-05	3.07013e-04
2024/02/05	19:04:53	ok	ok	393.8240	50.031	0.057753	20.23	65.240	11.404	66721080.484079	13	394.0245	6.08165e-05	2.64228e-04
2024/02/05	19:09:53	--	ok	393.7880	50.022	0.057753	20.22	65.309	11.407	66012632.441702	15	393.9826	6.05061e-05	2.54612e-04
2024/02/05	19:10:00	ok	ok	394.0420	50.080	0.057765	20.22	65.270	11.400	68419893.435489	14	394.1893	6.32438e-05	2.72621e-04
2024/02/05	19:14:59	ok	ok	393.9800	50.070	0.057765	20.25	65.243	11.413	67755580.136724	14	394.1741	6.11799e-05	2.57695e-04
2024/02/05	19:19:59	ok	ok	393.9420	50.057	0.057765	20.23	65.272	11.409	67543243.148275	15	394.1349	6.10635e-05	2.41841e-04
2024/02/05	19:24:59	ok	ok	393.9240	50.056	0.057765	20.21	65.307	11.398	70334764.710496	13	394.1012	6.22367e-05	2.78739e-04
2024/02/05	19:29:59	ok	ok	393.9040	50.044	0.057765	20.23	65.272	11.409	67793821.324286	15	394.0963	6.09636e-05	2.51469e-04
2024/02/05	19:34:59	ok	ok	393.8820	50.048	0.057765	20.26	65.277	11.430	66885638.270739	14	394.0696	6.10396e-05	2.46224e-04
2024/02/05	19:39:59	ok	ok	393.8360	50.032	0.057765	20.22	65.321	11.409	70789892.921244	12	394.0467	6.12572e-05	2.84391e-04
2024/02/05	19:44:59	ok	ok	393.8120	50.026	0.057765	20.25	65.243	11.413	70279647.286506	13	394.0057	6.13773e-05	2.68212e-04
2024/02/05	19:49:59	--	ok	393.7960	50.022	0.057765	20.23	65.272	11.409	68263401.480138	14	394.0041	6.07960e-05	2.67828e-04
2024/02/05	19:50:05	ok	ok	394.0360	50.079	0.057776	20.25	65.202	11.406	65485648.161434	13	394.2342	6.15809e-05	2.70459e-04
2024/02/05	19:55:05	ok	ok	393.9680	50.065	0.057776	20.23	65.252	11.406	66148517.671018	14	394.1264	6.21108e-05	2.78346e-04
2024/02/05	20:00:05	ok	ok	393.9340	50.056	0.057776	20.23	65.240	11.404	64959430.148585	15	394.1098	6.14863e-05	2.61286e-04
2024/02/05	20:05:05	ok	ok	393.9180	50.051	0.057776	20.22	65.238	11.395	65134552.695705	12	394.0915	6.18271e-05	2.99325e-04
2024/02/05	20:10:05	ok	ok	393.8940	50.047	0.057776	20.22	65.249	11.396	70054617.973743	14	394.0680	6.23002e-05	2.76778e-04
2024/02/05	20:15:05	ok	ok	393.8320	50.029	0.057776	20.13	65.418	11.369	64847050.085958	13	394.0283	6.13880e-05	2.82207e-04
2024/02/05	20:20:05	--	ok	393.7820	50.020	0.057776	20.05	65.536	11.333	66281048.945480	13	393.9728	6.16204e-05	2.85912e-04
2024/02/05	20:20:11	ok	ok	394.0120	50.080	0.057788	20.05	65.496	11.326	71447578.994858	12	394.2185	6.14227e-05	2.70119e-04
2024/02/05	20:25:11	ok	ok	393.9480	50.068	0.057788	20.09	65.350	11.329	70708614.624199	13	394.1152	6.38515e-05	2.76142e-04
2024/02/05	20:30:11	ok	ok	393.9240	50.061	0.057788	20.11	65.243	11.321	66839895.208824	12	394.1188	6.20282e-05	2.85966e-04
2024/02/05	20:35:11	ok	ok	393.9120	50.063	0.057788	20.13	65.266	11.343	72217828.807081	13	394.1057	6.23443e-05	3.01115e-04
2024/02/05	20:40:11	ok	ok	393.8840	50.053	0.057788	20.12	65.263	11.333	68778234.159461	12	394.0934	6.15198e-05	2.94982e-04
2024/02/05	20:45:11	ok	ok	393.8680	50.047	0.057788	20.12	65.284	11.337	72537928.206758	14	394.0471	6.29481e-05	2.78496e-04
2024/02/05	20:50:11	ok	ok	393.8420	50.039	0.057788	20.15	65.309	11.359	67262109.981648	12	394.0423	6.14473e-05	2.89771e-04
2024/02/05	20:55:11	ok	ok	393.8040	50.032	0.057788	20.12	65.304	11.340	68220012.277048	12	394.0316	6.16060e-05	2.93849e-04
2024/02/05	21:00:11	--	ok	393.7620	50.022	0.057788	20.08	65.330	11.317	65567511.678257	13	393.9954	6.10678e-05	2.76022e-04
2024/02/05	21:00:17	ok	ok	394.0460	50.088	0.057801	20.09	65.267	11.315	69304457.868340	15	394.1422	6.50305e-05	3.89404e-04
2024/02/05	21:05:17	ok	ok	393.9860	50.070	0.057801	20.05	65.335	11.298	67080943.008394	13	394.1583	6.22369e-05	3.02935e-04
2024/02/05	21:10:17	ok	ok	393.9560	50.065	0.057801	20.05	65.325	11.296	66615831.462301	14	394.1547	6.11918e-05	2.68107e-04
2024/02/05	21:15:17	ok	ok	393.9260	50.056	0.057801	20.02	65.341	11.281	68256710.654903	14	394.1195	6.13935e-05	2.74954e-04
2024/02/05	21:20:17	ok	ok	393.9060	50.046	0.057801	20.02	65.389	11.290	69677326.391863	13	394.1001	6.10995e-05	2.82509e-04
2024/02/05	21:25:17	ok	ok	393.8520	50.038	0.057801	19.92	65.476	11.238	69248257.679395	14	394.0319	6.22166e-05	2.82025e-04
2024/02/05	21:30:17	ok	ok	393.8000	50.027	0.057801	19.85	65.536	11.201	66657663.851848	12	393.9919	6.16996e-05	2.78737e-04
2024/02/05	21:35:17	--	ok	393.7560	50.018	0.057801	19.81	65.528	11.173	68190239.022730	12	393.9743	6.05136e-05	2.83424e-04
2024/02/05	21:35:24	ok	ok	394.0340	50.080	0.057814	19.81	65.509	11.170	64397596.319116	13	394.2251	6.14049e-05	2.74897e-04
2024/02/05	21:40:23	ok	ok	393.9840	50.078	0.057814	19.86	65.376	11.184	64916266.672130	14	394.2043	6.07431e-05	2.50488e-04
2024/02/05	21:45:23	ok	ok	393.9560	50.068	0.057814	19.85	65.394	11.177	68079232.087478	14	394.1655	6.18474e-05	2.74946e-04
2024/02/05	21:50:23	ok	ok	393.9420	50.065	0.057814	19.84	65.350	11.160	68468007.454883	13	394.1181	6.18754e-05	2.83180e-04
2024/02/05	21:55:23	ok	ok	393.9300	50.059	0.057814	19.86	65.344	11.178	69908854.754469	13	394.1173	6.21877e-05	2.68451e-04
2024/02/05	22:00:23	ok	ok	393.8860	50.049	0.057814	19.84	65.339	11.158	68217015.974395	13	394.0842	6.15687e-05	3.07033e-04
2024/02/05	22:05:23	ok	ok	393.8640	50.041	0.057814	19.84	65.400	11.169	69319657.896928	12	394.0438	6.20038e-05	2.86739e-04
2024/02/05	22:10:23	ok	ok	393.8400	50.035	0.057814	19.84	65.321	11.155	67430382.171551	14	394.0227	6.13544e-05	2.76185e-04
2024/02/05	22:15:23	ok	ok	393.8260	50.035	0.057814	19.81	65.316	11.137	66275094.712747	14	394.0211	6.14660e-05	2.90742e-04
2024/02/05	22:20:23	--	ok	393.7980	50.023	0.057814	19.82	65.309	11.145	67723381.581935	13	393.9859	6.20289e-05	2.75831e-04
2024/02/05	22:20:30	ok	ok	394.0220	50.086	0.057825	19.84	65.290	11.150	63464803.322554	14	394.2194	6.18671e-05	2.87724e-04
2024/02/05	22:25:29	ok	ok	393.9640	50.071	0.057825	19.82	65.336	11.149	68352342.447295	15	394.1211	6.31649e-05	2.93378e-04
2024/02/05	22:30:29	ok	ok	393.9340	50.065	0.057825	19.79	65.344	11.131	64581091.502576	14	394.1062	6.21196e-05	2.75230e-04
2024/02/05	22:35:29	ok	ok	393.9360	50.055	0.057825	19.85	65.303	11.161	63110960.520650	14	394.1362	6.08892e-05	2.59328e-04
2024/02/05	22:40:29	ok	ok	393.8760	50.044	0.057825	19.71	65.463	11.096	65741464.938979	14	394.0369	6.32955e-05	3.10381e-04
2024/02/05	22:45:29	ok	ok	393.8220	50.032	0.057825	19.67	65.495	11.075	64501269.575653	14	394.0204	6.11934e-05	3.03725e-04
2024/02/05	22:50:29	--	ok	393.7820	50.022	0.057825	19.61	65.505	11.039	65743032.017992	14	393.9630	6.30354e-05	2.90606e-04
2024/02/05	22:50:36	ok	ok	394.0500	50.082	0.057836	19.64	65.481	11.054	64153993.589822	14	394.1618	6.37421e-05	3.54365e-04
2024/02/05	22:55:35	ok	ok	394.0220	50.079	0.057836	19.67	65.313	11.045	64682918.301462	14	394.1929	6.18826e-05	2.91238e-04
2024/02/05	23:00:35	ok	ok	393.9860	50.066	0.057836	19.68	65.295	11.050	66216404.537117	14	394.1579	6.24214e-05	3.00812e-04
2024/02/05	23:05:35	ok	ok	393.9680	50.065	0.057836	19.71	65.309	11.070	67932108.000477	13	394.1463	6.16325e-05	2.80107e-04
2024/02/05	23:10:35	ok	ok	393.9540	50.055	0.057836	19.69	65.289	11.058	67485537.209961	12	394.1617	6.11293e-05	2.93768e-04
2024/02/05	23:15:35	ok	ok	393.9300	50.050	0.057836	19.68	65.275	11.047	68684926.538417	14	394.1620	6.02421e-05	3.60523e-04
2024/02/05	23:20:35	ok	ok	393.9140	50.047	0.057836	19.72	65.222	11.065	66800072.324958	14	394.1484	6.03509e-05	3.48255e-04
2024/02/05	23:25:35	ok	ok	393.8840	50.040	0.057836	19.69	65.277	11.056	65616169.915631	12	394.0820	6.09216e-05	2.54713e-04
2024/02/05	23:30:35	ok	ok	393.8760	50.031	0.057836	19.68	65.254	11.043	68079827.402334	12	394.0502	6.20615e-05	2.84777e-04
2024/02/05	23:35:35	ok	ok	393.8440	50.025	0.057836	19.65	65.229	11.020	66322236.195098	11	394.0450	6.02353e-05	2.98526e-04
2024/02/05	23:40:35	ok	ok	393.8240	50.022	0.057836	19.65	65.249	11.023	66839580.883739	13	394.0323	6.01357e-05	2.56409e-04
2024/02/05	23:45:35	--	ok	393.7840	50.011	0.057836	19.58	65.380	11.001	67440693.579825	13	393.9362	6.19717e-05	3.13809e-04
2024/02/05	23:45:42	ok	ok	394.0340	50.073	0.057848	19.62	65.336	11.021	63570656.523309	13	394.1761	6.27026e-05	2.96512e-04
2024/02/05	23:50:41	ok	ok	393.9340	50.045	0.057848	19.50	65.487	10.964	62435534.627886	12	394.0809	6.20543e-05	4.05300e-04
2024/02/05	23:55:41	ok	ok	393.8940	50.038	0.057848	19.44	65.469	10.925	66607051.574381	11	394.1049	6.12030e-05	2.89117e-04
2024/02/06	00:00:41	ok	ok	393.8760	50.038	0.057848	19.47	65.382	10.929	62201299.551749	13	394.1234	6.02814e-05	3.02550e-04
2024/02/06	00:05:41	ok	ok	393.8660	50.038	0.057848	19.48	65.275	10.920	64365407.341901	12	394.0772	6.12973e-05	2.48210e-04
2024/02/06	00:10:41	ok	ok	393.8440	50.031	0.057848	19.50	65.266	10.927	66063427.224794	13	394.0453	6.13523e-05	2.94985e-04
2024/02/06	00:15:41	ok	ok	393.8300	50.023	0.057848	19.48	65.275	10.920	64389305.978639	13	394.0180	6.10571e-05	2.70302e-04
2024/02/06	00:20:41	--	ok	393.7980	50.010	0.057848	19.43	65.293	10.887	67095508.542235	13	394.0457	5.93292e-05	3.40815e-04
2024/02/06	00:20:48	ok	ok	394.0000	50.071	0.057858	19.48	65.313	10.926	63065724.001728	11	394.1935	6.13460e-05	2.83206e-04
2024/02/06	00:25:47	ok	ok	393.9360	50.054	0.057858	19.47	65.312	10.917	64171098.110654	12	394.1431	6.08496e-05	3.62595e-04
2024/02/06	00:30:47	ok	ok	393.9200	50.052	0.057858	19.47	65.312	10.917	65928661.225434	14	394.1073	6.16515e-05	3.63181e-04
2024/02/06	00:35:47	ok	ok	393.8820	50.044	0.057858	19.41	65.281	10.874	68012062.674379	12	394.1197	6.11652e-05	2.68616e-04
2024/02/06	00:40:47	ok	ok	393.8640	50.037	0.057858	19.41	65.231	10.866	67430417.998247	12	394.0536	6.18779e-05	3.81613e-04
2024/02/06	00:45:47	ok	ok	393.8580	50.034	0.057858	19.45	65.298	10.905	64210234.231745	14	394.0344	6.19167e-05	3.50446e-04
2024/02/06	00:50:47	ok	ok	393.8360	50.027	0.057858	19.43	65.194	10.870	66646026.305757	14	394.0364	6.16437e-05	3.35469e-04
2024/02/06	00:55:47	ok	ok	393.8200	50.023	0.057858	19.44	65.203	10.880	68123046.623857	14	393.9900	6.24250e-05	3.66597e-04
2024/02/06	01:00:47	ok	ok	393.8040	50.018	0.057858	19.44	65.226	10.884	66287611.302030	14	394.0313	6.06617e-05	2.52043e-04
2024/02/06	01:05:47	--	ok	393.7880	50.010	0.057858	19.45	65.179	10.885	66223876.044032	14	393.9694	6.17466e-05	3.49662e-04
2024/02/06	01:05:54	ok	ok	394.0260	50.070	0.05787	19.44	65.176	10.876	62512127.121369	14	394.1655	6.26491e-05	3.38208e-04
2024/02/06	01:10:53	ok	ok	393.9440	50.055	0.05787	19.37	65.257	10.845	64814726.649288	14	394.1304	6.18345e-05	3.56679e-04
2024/02/06	01:15:53	ok	ok	393.9180	50.042	0.05787	19.33	65.389	10.840	61436620.459870	14	394.0809	6.19916e-05	3.53788e-04
2024/02/06	01:20:53	ok	ok	393.8860	50.037	0.05787	19.29	65.414	10.816	62040640.841143	13	394.0607	6.16285e-05	3.50523e-04
2024/02/06	01:25:53	ok	ok	393.8780	50.042	0.05787	19.34	65.211	10.819	65624886.042725	15	394.0323	6.31210e-05	3.43700e-04
2024/02/06	01:30:53	ok	ok	393.8800	50.032	0.05787	19.37	65.194	10.834	60919080.785275	13	394.0294	6.22278e-05	3.43405e-04
2024/02/06	01:35:53	ok	ok	393.8620	50.035	0.05787	19.38	65.156	10.837	66931078.621465	13	394.0316	6.22321e-05	3.56783e-04
2024/02/06	01:40:53	ok	ok	393.8580	50.027	0.05787	19.40	65.129	10.841	62495729.294828	13	394.0306	6.17975e-05	3.39997e-04
2024/02/06	01:45:53	ok	ok	393.8360	50.023	0.05787	19.40	65.188	10.850	62159260.404520	14	394.0427	6.04969e-05	2.58405e-04
2024/02/06	01:50:53	ok	ok	393.8280	50.022	0.05787	19.41	65.119	10.847	63712060.166888	14	393.9684	6.31405e-05	3.49025e-04
2024/02/06	01:55:53	ok	ok	393.8020	50.014	0.05787	19.44	65.032	10.852	62965416.267234	14	393.9580	6.23957e-05	3.39826e-04
2024/02/06	02:00:53	--	ok	393.7780	50.010	0.05787	19.45	65.116	10.874	64838967.107472	12	393.9887	6.19615e-05	2.65825e-04
2024/02/06	02:00:59	ok	ok	394.0440	50.066	0.057882	19.45	65.087	10.869	65263558.784986	13	394.2189	6.18624e-05	3.60053e-04
2024/02/06	02:05:59	ok	ok	394.0020	50.063	0.057882	19.48	65.142	10.897	63655205.538424	15	394.1142	6.31653e-05	3.47143e-04
2024/02/06	02:10:59	ok	ok	393.9780	50.054	0.057882	19.45	65.147	10.879	62011955.799800	13	394.1484	6.12388e-05	3.42321e-04
2024/02/06	02:15:59	ok	ok	393.9600	50.048	0.057882	19.44	65.124	10.867	65767994.369278	14	394.1184	6.23092e-05	3.43438e-04
2024/02/06	02:20:59	ok	ok	393.9560	50.044	0.057882	19.47	65.119	10.885	62614481.393725	13	394.0683	6.33804e-05	3.55940e-04
2024/02/06	02:25:59	ok	ok	393.9280	50.039	0.057882	19.45	65.138	10.878	63889408.781105	14	394.0434	6.32124e-05	3.55769e-04
2024/02/06	02:30:59	ok	ok	393.8980	50.035	0.057882	19.50	65.074	10.894	64077577.557296	13	394.1086	6.08065e-05	2.58331e-04
2024/02/06	02:35:59	ok	ok	393.8920	50.034	0.057882	19.47	65.078	10.878	67561260.251727	13	394.0539	6.24635e-05	2.65144e-04
2024/02/06	02:40:59	ok	ok	393.8800	50.032	0.057882	19.50	65.093	10.898	67155654.314066	14	394.0328	6.21201e-05	3.43294e-04
2024/02/06	02:45:59	ok	ok	393.8480	50.021	0.057882	19.45	65.217	10.891	65287386.509781	13	394.0182	6.12289e-05	3.53157e-04
2024/02/06	02:50:59	ok	ok	393.8120	50.009	0.057882	19.38	65.286	10.858	65837008.829494	13	393.9735	6.16483e-05	3.54234e-04
2024/02/06	02:55:59	--	ok	393.7940	50.010	0.057882	19.35	65.281	10.839	64095479.031003	14	393.9554	6.21985e-05	2.64318e-04
2024/02/06	02:56:06	ok	ok	394.0160	50.065	0.057892	19.40	65.240	10.859	65240507.229886	15	394.1252	6.46544e-05	3.77393e-04
2024/02/06	03:01:05	ok	ok	393.9680	50.059	0.057892	19.43	65.103	10.855	67748392.952630	14	394.1149	6.29529e-05	3.45364e-04
2024/02/06	03:06:05	ok	ok	393.9700	50.056	0.057892	19.45	65.055	10.864	62806768.900393	14	394.1383	6.19174e-05	3.50938e-04
2024/02/06	03:11:05	ok	ok	393.9440	50.052	0.057892	19.48	65.101	10.890	65621764.562199	14	394.1143	6.18521e-05	3.31511e-04
2024/02/06	03:16:05	ok	ok	393.9300	50.046	0.057892	19.45	65.087	10.869	65783929.991437	15	394.0541	6.38171e-05	3.69265e-04
2024/02/06	03:21:05	ok	ok	393.9300	50.045	0.057892	19.50	65.042	10.889	66015688.683961	14	394.0343	6.43282e-05	3.79743e-04
2024/02/06	03:26:05	ok	ok	393.9140	50.039	0.057892	19.53	65.066	10.912	62602946.164273	14	394.0829	6.16384e-05	3.59525e-04
2024/02/06	03:31:05	ok	ok	393.8880	50.037	0.057892	19.53	65.057	10.910	66244620.421889	14	394.0870	6.15266e-05	2.67419e-04
2024/02/06	03:36:05	ok	ok	393.8700	50.030	0.057892	19.55	65.000	10.918	66677866.387718	13	394.0596	6.16058e-05	2.58952e-04
2024/02/06	03:41:05	ok	ok	393.8700	50.027	0.057892	19.53	65.006	10.902	65724227.445244	15	394.0469	6.24710e-05	3.64583e-04
2024/02/06	03:46:05	ok	ok	393.8500	50.023	0.057892	19.53	65.087	10.915	64632555.059300	14	394.0477	6.13946e-05	2.52878e-04
2024/02/06	03:51:05	ok	ok	393.8280	50.016	0.057892	19.55	65.000	10.918	65387453.090928	14	394.0133	6.20493e-05	2.69815e-04
2024/02/06	03:56:05	ok	ok	393.8140	50.016	0.057892	19.57	65.023	10.932	65818838.091874	14	394.0240	6.11212e-05	2.47104e-04
2024/02/06	04:01:05	--	ok	393.7920	50.006	0.057892	19.55	65.042	10.925	66329152.957890	15	393.9941	6.10238e-05	2.52944e-04
2024/02/06	04:01:12	ok	ok	394.0320	50.066	0.057904	19.57	65.064	10.939	64382653.490880	14	394.1631	6.28787e-05	2.86607e-04
2024/02/06	04:06:11	ok	ok	393.9840	50.061	0.057904	19.55	65.061	10.928	67238487.742431	14	394.1623	6.13398e-05	3.41874e-04
2024/02/06	04:11:11	ok	ok	393.9700	50.057	0.057904	19.55	65.061	10.928	66797064.080105	15	394.0849	6.33788e-05	3.45577e-04
2024/02/06	04:16:11	ok	ok	393.9440	50.045	0.057904	19.54	65.080	10.923	62723370.437953	13	394.1216	6.13552e-05	2.76141e-04
2024/02/06	04:21:11	ok	ok	393.9280	50.037	0.057904	19.53	65.087	10.915	65578261.703768	15	394.0468	6.32782e-05	3.81456e-04
2024/02/06	04:26:11	ok	ok	393.8960	50.031	0.057904	19.54	65.080	10.923	63040082.251295	14	394.0576	6.21970e-05	3.33123e-04
2024/02/06	04:31:11	ok	ok	393.8520	50.022	0.057904	19.43	65.304	10.888	61193078.985590	15	394.0137	6.16685e-05	3.31587e-04
2024/02/06	04:36:11	ok	ok	393.8460	50.020	0.057904	19.41	65.231	10.866	63032613.631773	13	393.9994	6.16246e-05	3.74989e-04
2024/02/06	04:41:11	ok	ok	393.8320	50.011	0.057904	19.45	65.107	10.873	65429877.845637	14	394.0102	6.21158e-05	2.73600e-04
2024/02/06	04:46:11	ok	ok	393.8200	50.010	0.057904	19.48	65.112	10.892	61858045.672210	14	393.9895	6.19959e-05	2.54220e-04
2024/02/06	04:51:11	--	ok	393.7900	50.006	0.057904	19.51	65.097	10.907	63824177.522519	13	393.9853	6.12245e-05	2.55092e-04
2024/02/06	04:51:18	ok	ok	393.9340	50.042	0.057915	19.51	65.084	10.905	68103198.115350	14	394.1185	6.20162e-05	2.50893e-04
2024/02/06	04:56:17	ok	ok	393.9080	50.037	0.057915	19.54	65.048	10.917	67118009.936776	13	394.1105	6.08803e-05	2.65596e-04
2024/02/06	05:01:17	ok	ok	393.8820	50.027	0.057915	19.57	65.052	10.937	68830816.311077	14	394.0729	6.17684e-05	2.61947e-04
2024/02/06	05:06:17	ok	ok	393.8520	50.025	0.057915	19.54	65.110	10.928	68729435.614217	14	394.0111	6.32225e-05	2.76028e-04
2024/02/06	05:11:17	ok	ok	393.8460	50.017	0.057915	19.54	65.089	10.924	66546521.793404	14	393.9936	6.23979e-05	3.42332e-04
2024/02/06	05:16:17	ok	ok	393.8280	50.020	0.057915	19.55	65.071	10.930	68610148.695504	13	394.0296	6.09913e-05	2.72754e-04
2024/02/06	05:21:17	ok	ok	393.8260	50.014	0.057915	19.60	65.057	10.955	67704606.445982	15	394.0035	6.16028e-05	2.56216e-04
2024/02/06	05:26:17	--	ok	393.7900	50.009	0.057915	19.57	65.043	10.935	67896541.511163	14	393.9878	6.15984e-05	2.55955e-04
2024/02/06	05:26:24	ok	ok	394.0380	50.064	0.057926	19.57	65.034	10.934	67132666.680269	14	394.2263	6.12879e-05	2.62566e-04
2024/02/06	05:31:23	ok	ok	393.9940	50.058	0.057926	19.58	65.046	10.945	68788265.727495	14	394.1490	6.25925e-05	3.49088e-04
2024/02/06	05:36:23	ok	ok	393.9760	50.057	0.057926	19.60	65.028	10.950	70185819.056339	14	394.1726	6.20949e-05	2.62285e-04
2024/02/06	05:41:23	ok	ok	393.9600	50.049	0.057926	19.64	65.025	10.977	69766672.998484	13	394.1317	6.18995e-05	3.64594e-04
2024/02/06	05:46:23	ok	ok	393.9400	50.047	0.057926	19.60	65.028	10.950	71076173.296396	13	394.1391	6.15750e-05	2.62409e-04
2024/02/06	05:51:23	ok	ok	393.9160	50.042	0.057926	19.62	65.052	10.973	67770855.086355	14	394.0953	6.19059e-05	2.52829e-04
2024/02/06	05:56:23	ok	ok	393.8940	50.040	0.057926	19.62	65.061	10.975	69419847.109958	13	394.0990	6.16234e-05	2.84702e-04
2024/02/06	06:01:23	ok	ok	393.8800	50.031	0.057926	19.62	65.023	10.968	68407144.660461	15	394.0451	6.25009e-05	2.54807e-04
2024/02/06	06:06:23	ok	ok	393.8480	50.017	0.057926	19.57	65.197	10.961	68108472.911683	13	394.0522	6.10929e-05	2.73103e-04
2024/02/06	06:11:23	ok	ok	393.8120	50.008	0.057926	19.51	65.277	10.937	68172227.707607	14	393.9739	6.25975e-05	2.57917e-04
2024/02/06	06:16:23	--	ok	393.7680	50.005	0.057926	19.45	65.270	10.900	65559201.654652	13	393.9641	6.13235e-05	2.61497e-04
2024/02/06	06:16:30	ok	ok	394.0480	50.065	0.057939	19.48	65.211	10.909	62381462.962262	15	394.1799	6.26013e-05	3.27567e-04
2024/02/06	06:21:29	ok	ok	394.0040	50.065	0.057939	19.54	65.121	10.930	66987070.530069	13	394.1719	6.16840e-05	3.51018e-04
2024/02/06	06:26:29	ok	ok	394.0000	50.057	0.057939	19.58	65.097	10.953	66550456.139901	13	394.1333	6.22310e-05	3.44938e-04
2024/02/06	06:31:29	ok	ok	393.9940	50.052	0.057939	19.60	65.039	10.952	65862430.257473	13	394.1480	6.13717e-05	3.43218e-04
2024/02/06	06:36:29	ok	ok	393.9700	50.044	0.057939	19.61	65.112	10.973	67911651.744518	15	394.0665	6.39477e-05	3.45184e-04
2024/02/06	06:41:29	ok	ok	393.9540	50.043	0.057939	19.60	65.019	10.948	67904884.848014	13	394.1267	6.18097e-05	2.56143e-04
2024/02/06	06:46:29	ok	ok	393.9300	50.038	0.057939	19.62	65.074	10.977	68008074.997665	13	394.1201	6.12708e-05	2.65124e-04
2024/02/06	06:51:29	ok	ok	393.9240	50.035	0.057939	19.62	65.043	10.971	66112342.346215	15	394.0374	6.31739e-05	3.62866e-04
2024/02/06	06:56:29	ok	ok	393.9160	50.030	0.057939	19.64	65.084	10.987	67104661.347243	13	394.1021	6.11745e-05	2.69396e-04
2024/02/06	07:01:29	ok	ok	393.8940	50.022	0.057939	19.64	65.075	10.985	65725061.142239	15	394.0630	6.13551e-05	2.59586e-04
2024/02/06	07:06:29	ok	ok	393.8540	50.019	0.057939	19.65	65.107	10.999	72373041.077405	14	394.0209	6.25722e-05	2.59338e-04
2024/02/06	07:11:29	ok	ok	393.8600	50.021	0.057939	19.64	65.084	10.987	67332195.812874	13	394.0215	6.19900e-05	2.78778e-04
2024/02/06	07:16:29	ok	ok	393.8520	50.011	0.057939	19.67	65.069	11.003	67884308.755843	14	394.0243	6.13610e-05	2.81482e-04
2024/02/06	07:21:29	ok	ok	393.8300	50.010	0.057939	19.67	65.069	11.003	64571435.144743	14	394.0121	6.10083e-05	2.65624e-04
2024/02/06	07:26:29	ok	ok	393.8080	50.006	0.057939	19.67	65.089	11.007	66895895.915530	13	393.9857	6.17052e-05	2.63554e-04
2024/02/06	07:31:29	--	ok	393.7980	49.999	0.057939	19.69	65.061	11.019	70870234.777625	14	393.9593	6.29663e-05	2.74520e-04
2024/02/06	07:31:36	ok	ok	394.0060	50.059	0.057949	19.71	65.037	11.024	61417296.791772	14	394.1944	6.20579e-05	2.60928e-04
2024/02/06	07:36:35	ok	ok	393.9660	50.052	0.057949	19.71	65.064	11.028	65642084.222926	14	394.1528	6.21069e-05	2.72674e-04
2024/02/06	07:41:35	ok	ok	393.9100	50.039	0.057949	19.65	65.098	10.998	63281970.056007	13	394.0805	6.22260e-05	3.59276e-04
2024/02/06	07:46:35	ok	ok	393.8860	50.032	0.057949	19.61	65.222	10.991	64090160.281572	13	394.0752	6.16495e-05	2.69003e-04
2024/02/06	07:51:35	ok	ok	393.8420	50.024	0.057949	19.55	65.293	10.967	62866844.260538	13	394.0363	6.18108e-05	2.93272e-04
2024/02/06	07:56:35	ok	ok	393.8320	50.021	0.057949	19.58	65.116	10.956	64684782.233805	14	394.0232	6.32190e-05	2.71596e-04
2024/02/06	08:01:35	ok	ok	393.8420	50.024	0.057949	19.67	65.039	10.998	65142153.876047	13	394.0253	6.24794e-05	2.67983e-04
2024/02/06	08:06:35	ok	ok	393.8260	50.025	0.057949	19.68	65.071	11.012	64188431.338361	14	394.0088	6.20889e-05	2.54000e-04
2024/02/06	08:11:35	ok	ok	393.8020	50.013	0.057949	19.69	65.052	11.018	64550147.960191	14	394.0127	6.20389e-05	2.53907e-04
2024/02/06	08:16:35	--	ok	393.7920	50.010	0.057949	19.69	65.043	11.016	68682079.974266	12	393.9926	6.20001e-05	2.80143e-04
2024/02/06	08:16:42	ok	ok	394.0440	50.063	0.05796	19.72	65.048	11.036	66172861.283769	13	394.1976	6.36187e-05	2.61721e-04
2024/02/06	08:21:41	ok	ok	394.0160	50.058	0.05796	19.74	65.029	11.041	67714426.459174	15	394.1771	6.34089e-05	2.59257e-04
2024/02/06	08:26:41	ok	ok	394.0020	50.051	0.05796	19.72	65.039	11.034	66184875.709774	14	394.1797	6.17556e-05	2.53333e-04
2024/02/06	08:31:41	ok	ok	393.9840	50.049	0.05796	19.75	65.052	11.054	64770737.168301	14	394.1314	6.28694e-05	2.52335e-04
2024/02/06	08:36:41	ok	ok	393.9660	50.045	0.05796	19.77	65.097	11.072	65438549.429243	15	394.1470	6.15024e-05	2.39379e-04
2024/02/06	08:41:41	ok	ok	393.9540	50.045	0.05796	19.78	65.087	11.079	64923625.422414	14	394.1124	6.27702e-05	2.59063e-04
2024/02/06	08:46:41	ok	ok	393.9220	50.036	0.05796	19.77	65.046	11.063	66099378.509730	13	394.0897	6.23190e-05	2.68770e-04
2024/02/06	08:51:41	ok	ok	393.9080	50.030	0.05796	19.79	65.060	11.083	66856610.046904	14	394.0573	6.31468e-05	2.67449e-04
2024/02/06	08:56:41	ok	ok	393.9100	50.030	0.05796	19.79	65.039	11.079	66857220.185663	13	394.0908	6.13205e-05	2.76418e-04
2024/02/06	09:01:41	ok	ok	393.8880	50.023	0.05796	19.84	65.066	11.112	68515787.505791	14	394.0414	6.30432e-05	2.81012e-04
2024/02/06	09:06:41	ok	ok	393.8740	50.015	0.05796	19.84	64.974	11.096	64405958.473950	15	394.0526	6.13289e-05	2.62092e-04
2024/02/06	09:11:41	ok	ok	393.8700	50.022	0.05796	19.88	65.032	11.134	67521057.787262	15	394.0549	6.12867e-05	2.58204e-04
2024/02/06	09:16:41	ok	ok	393.8540	50.017	0.05796	19.86	64.979	11.116	64772679.259482	15	394.0290	6.20377e-05	2.46217e-04
2024/02/06	09:21:41	ok	ok	393.8560	50.014	0.05796	19.89	64.993	11.136	63940550.499532	14	394.0274	6.18415e-05	2.60609e-04
2024/02/06	09:26:41	ok	ok	393.8340	50.003	0.05796	19.89	65.046	11.145	66700322.168761	14	393.9961	6.17418e-05	2.61102e-04
2024/02/06	09:31:41	ok	ok	393.8140	50.001	0.05796	19.89	65.046	11.145	64403709.295007	13	393.9803	6.20083e-05	2.65522e-04
2024/02/06	09:36:41	ok	ok	393.8000	50.000	0.05796	19.93	65.052	11.174	68180781.700327	14	393.9794	6.14743e-05	2.54747e-04
2024/02/06	09:41:41	--	ok	393.7820	50.000	0.05796	19.96	65.014	11.187	67323448.755812	14	393.9671	6.26077e-05	2.57274e-04
2024/02/06	09:41:48	ok	ok	394.0280	50.062	0.057972	20.01	65.002	11.214	72447530.912508	11	394.1778	6.31840e-05	2.89374e-04
2024/02/06	09:46:47	ok	ok	393.9560	50.051	0.057972	19.99	64.979	11.200	71880990.280625	14	394.1638	6.21232e-05	2.63747e-04
2024/02/06	09:51:47	ok	ok	393.9440	50.049	0.057972	19.98	65.028	11.199	71305829.101792	15	394.1440	6.19505e-05	2.79061e-04
2024/02/06	09:56:47	ok	ok	393.9340	50.040	0.057972	19.98	64.977	11.191	70753132.221618	14	394.1221	6.19299e-05	2.57752e-04
2024/02/06	10:01:47	ok	ok	393.9200	50.039	0.057972	20.04	64.956	11.224	72890762.822186	14	394.1110	6.19105e-05	2.66742e-04
2024/02/06	10:06:47	ok	ok	393.8840	50.032	0.057972	20.07	64.961	11.244	70165159.128826	14	394.1081	6.07606e-05	2.63553e-04
2024/02/06	10:11:47	ok	ok	393.9000	50.034	0.057972	20.08	64.973	11.255	70465107.742432	13	394.1123	6.13396e-05	2.71213e-04
2024/02/06	10:16:47	ok	ok	393.8600	50.026	0.057972	20.11	64.945	11.269	74258279.617656	15	394.0779	6.23772e-05	2.56505e-04
2024/02/06	10:21:47	ok	ok	393.8640	50.018	0.057972	20.11	64.968	11.273	75275477.042705	15	394.0477	6.29752e-05	2.73775e-04
2024/02/06	10:26:47	ok	ok	393.8520	50.025	0.057972	20.15	64.974	11.301	73936202.872388	14	394.0414	6.23602e-05	2.68255e-04
2024/02/06	10:31:47	ok	ok	393.8240	50.013	0.057972	20.12	64.991	11.286	76629126.007755	14	394.0288	6.23687e-05	2.73900e-04
2024/02/06	10:36:47	ok	ok	393.8320	50.009	0.057972	20.16	64.965	11.310	70974107.782641	14	394.0333	6.12257e-05	2.67459e-04
2024/02/06	10:41:47	ok	ok	393.8140	50.004	0.057972	20.19	64.959	11.326	72930257.872634	15	394.0273	6.12897e-05	2.57390e-04
2024/02/06	10:46:47	--	ok	393.7900	50.007	0.057972	20.21	64.993	11.343	75331721.877623	12	393.9880	6.23813e-05	2.89995e-04
2024/02/06	10:46:54	ok	ok	394.0500	50.063	0.057983	20.23	64.956	11.354	75361749.132742	13	394.2517	6.15087e-05	2.54162e-04
2024/02/06	10:51:53	ok	ok	393.9640	50.054	0.057983	20.22	64.996	11.352	75535501.670344	13	394.1928	6.17955e-05	2.65562e-04
2024/02/06	10:56:53	ok	ok	393.9720	50.048	0.057983	20.23	64.936	11.351	70468210.358554	15	394.1812	6.14935e-05	2.63557e-04
2024/02/06	11:01:53	ok	ok	393.9620	50.047	0.057983	20.26	64.993	11.380	73207056.314306	15	394.1574	6.18840e-05	2.71098e-04
2024/02/06	11:06:53	ok	ok	393.9380	50.041	0.057983	20.28	64.964	11.384	74136439.746263	13	394.1462	6.16763e-05	2.67894e-04
2024/02/06	11:11:53	ok	ok	393.9180	50.037	0.057983	20.29	64.945	11.389	74111386.718885	14	394.1397	6.12063e-05	2.62205e-04
2024/02/06	11:16:53	ok	ok	393.9100	50.033	0.057983	20.33	64.933	11.416	71288688.835026	14	394.1242	6.07237e-05	2.56380e-04
2024/02/06	11:21:53	ok	ok	393.8980	50.033	0.057983	20.37	64.982	11.453	73582062.919239	14	394.1057	6.10187e-05	2.55790e-04
2024/02/06	11:26:53	ok	ok	393.8740	50.030	0.057983	20.40	64.927	11.463	73891055.671709	13	394.1149	6.03601e-05	2.66543e-04
2024/02/06	11:31:53	ok	ok	393.8660	50.021	0.057983	20.42	64.959	11.477	71037994.899445	14	394.0866	6.10736e-05	2.65344e-04
2024/02/06	11:36:53	ok	ok	393.8660	50.021	0.057983	20.43	64.952	11.485	70292141.648107	15	394.0567	6.14506e-05	2.62586e-04
2024/02/06	11:41:53	ok	ok	393.8580	50.020	0.057983	20.49	64.952	11.522	71490684.225407	14	394.0442	6.19023e-05	2.84860e-04
2024/02/06	11:46:53	ok	ok	393.8260	50.010	0.057983	20.47	64.929	11.509	71981638.334443	13	394.0632	6.06707e-05	2.72795e-04
2024/02/06	11:51:53	ok	ok	393.8040	50.011	0.057983	20.44	64.996	11.502	76665165.496417	12	394.0246	6.11604e-05	3.14985e-04
2024/02/06	11:56:53	--	ok	393.7960	50.003	0.057983	20.50	64.987	11.539	73305378.835920	13	394.0122	6.08290e-05	2.70533e-04
2024/02/06	11:57:00	ok	ok	394.0420	50.060	0.057994	20.53	64.952	11.551	73373814.246965	14	394.2313	6.20471e-05	2.88730e-04
2024/02/06	12:01:59	ok	ok	393.9820	50.054	0.057994	20.54	64.964	11.562	71740072.839782	13	394.1924	6.12248e-05	2.69534e-04
2024/02/06	12:06:59	ok	ok	393.9600	50.050	0.057994	20.58	64.979	11.587	72451421.602801	13	394.1833	6.08202e-05	2.76311e-04
2024/02/06	12:11:59	ok	ok	393.9440	50.044	0.057994	20.59	65.032	11.605	73104579.882713	15	394.1351	6.16673e-05	2.61025e-04
2024/02/06	12:16:59	ok	ok	393.9280	50.037	0.057994	20.62	64.956	11.611	73062997.707215	14	394.1261	6.17025e-05	2.77701e-04
2024/02/06	12:21:59	ok	ok	393.9140	50.036	0.057994	20.63	64.959	11.621	73309163.152919	14	394.1222	6.11706e-05	2.68923e-04
2024/02/06	12:26:59	ok	ok	393.9180	50.039	0.057994	20.70	64.933	11.665	75628559.437566	14	394.1240	6.11225e-05	2.70319e-04
2024/02/06	12:31:59	ok	ok	393.8940	50.031	0.057994	20.72	64.915	11.671	71562196.992079	13	394.1210	6.05901e-05	2.82134e-04
2024/02/06	12:36:59	ok	ok	393.8760	50.025	0.057994	20.70	64.984	11.674	75185174.074095	13	394.0858	6.05761e-05	2.79224e-04
2024/02/06	12:41:59	ok	ok	393.8460	50.018	0.057994	20.72	65.057	11.696	74892498.390465	14	394.0516	6.13943e-05	2.62426e-04
2024/02/06	12:46:59	ok	ok	393.8180	50.009	0.057994	20.67	65.080	11.671	72695935.760568	14	394.0208	6.14343e-05	2.74129e-04
2024/02/06	12:51:59	ok	ok	393.8360	50.015	0.057994	20.77	65.006	11.725	74260737.969019	14	394.0500	6.08615e-05	2.81760e-04
2024/02/06	12:56:59	ok	ok	393.8080	50.005	0.057994	20.77	64.987	11.722	73275394.762889	14	394.0409	6.01557e-05	2.70716e-04
2024/02/06	13:01:59	--	ok	393.7960	50.006	0.057994	20.87	64.945	11.782	77081000.702641	14	393.9938	6.17704e-05	2.86045e-04
2024/02/06	13:02:05	ok	ok	394.0340	50.064	0.058005	20.86	64.942	11.772	68264550.839456	13	394.2134	6.27025e-05	2.98043e-04
2024/02/06	13:07:05	ok	ok	393.9840	50.051	0.058005	20.87	65.016	11.795	67185814.289528	13	394.1916	6.11565e-05	2.79289e-04
2024/02/06	13:12:05	ok	ok	393.9800	50.052	0.058005	20.91	64.982	11.818	68235377.082393	13	394.1910	6.08997e-05	2.79212e-04
2024/02/06	13:17:05	ok	ok	393.9660	50.049	0.058005	20.96	64.950	11.841	67927125.211902	13	394.1725	6.11323e-05	2.83336e-04
2024/02/06	13:22:05	ok	ok	393.9640	50.040	0.058005	20.97	64.984	11.857	66348689.137184	13	394.1553	6.09762e-05	2.86501e-04
2024/02/06	13:27:05	ok	ok	393.9280	50.035	0.058005	21.01	64.961	11.882	68840511.365006	13	394.1438	6.08869e-05	2.80457e-04
2024/02/06	13:32:05	ok	ok	393.9080	50.031	0.058005	21.03	64.984	11.895	65355624.315779	13	394.1121	6.12991e-05	2.69752e-04
2024/02/06	13:37:05	ok	ok	393.8800	50.027	0.058005	21.06	65.000	11.919	63969684.595335	13	394.1050	6.10131e-05	2.73057e-04
2024/02/06	13:42:05	ok	ok	393.8700	50.018	0.058005	21.09	65.016	11.942	72377281.306478	13	394.0859	6.10213e-05	2.69463e-04
2024/02/06	13:47:05	ok	ok	393.8680	50.019	0.058005	21.10	65.051	11.959	68402583.214564	14	394.0667	6.15042e-05	2.66164e-04
2024/02/06	13:52:05	ok	ok	393.8380	50.009	0.058005	21.13	65.023	11.973	67201504.594771	13	394.0559	6.06443e-05	2.67113e-04
2024/02/06	13:57:05	ok	ok	393.8360	50.007	0.058005	21.16	65.010	11.991	64887059.134788	13	394.0437	6.08267e-05	2.65647e-04
2024/02/06	14:02:05	ok	ok	393.8080	50.005	0.058005	21.17	65.032	12.004	70006088.365961	13	394.0170	6.15752e-05	2.71102e-04
2024/02/06	14:07:05	--	ok	393.7920	49.993	0.058005	21.18	65.014	12.010	65197657.675782	13	393.9853	6.13554e-05	2.68271e-04
2024/02/06	14:07:11	ok	ok	394.0100	50.050	0.058017	21.21	65.011	12.030	81667884.124788	14	394.2101	6.27019e-05	2.52216e-04
2024/02/06	14:12:11	ok	ok	393.9480	50.039	0.058017	21.20	65.080	12.033	75393715.475280	13	394.1734	6.03306e-05	2.76537e-04
2024/02/06	14:17:11	ok	ok	393.9220	50.034	0.058017	21.21	65.092	12.045	77097849.258198	13	394.1581	6.04658e-05	2.55359e-04
2024/02/06	14:22:11	ok	ok	393.9080	50.030	0.058017	21.26	65.048	12.066	75764672.833588	14	394.1221	6.10432e-05	2.63324e-04
2024/02/06	14:27:11	ok	ok	393.8880	50.025	0.058017	21.24	64.996	12.048	76471426.338652	13	394.1061	6.04320e-05	2.75861e-04
2024/02/06	14:32:11	ok	ok	393.8580	50.024	0.058017	21.26	65.048	12.066	79903095.049534	13	394.0849	6.12269e-05	2.83224e-04
2024/02/06	14:37:11	ok	ok	393.8460	50.018	0.058017	21.28	65.075	12.090	75132297.809497	14	394.0420	6.13077e-05	2.57259e-04
2024/02/06	14:42:11	ok	ok	393.8160	50.005	0.058017	21.27	65.042	12.075	76780963.002063	13	394.0449	6.02779e-05	2.60737e-04
2024/02/06	14:47:11	--	ok	393.7920	50.006	0.058017	21.30	65.119	12.110	75099299.575669	13	394.0165	6.07022e-05	2.57419e-04
2024/02/06	14:47:18	ok	ok	394.0400	50.067	0.058028	21.34	65.075	12.131	65833277.737233	13	394.2549	6.09567e-05	2.82021e-04
2024/02/06	14:52:17	ok	ok	393.9740	50.044	0.058028	21.33	65.124	12.129	72120367.221402	13	394.1797	6.16247e-05	3.01110e-04
2024/02/06	14:57:17	ok	ok	393.9460	50.043	0.058028	21.33	65.052	12.116	64804333.980440	14	394.1694	6.03716e-05	2.57626e-04
2024/02/06	15:02:17	ok	ok	393.9320	50.040	0.058028	21.34	65.116	12.139	68624633.993101	13	394.1311	6.13292e-05	2.78925e-04
2024/02/06	15:07:17	ok	ok	393.9180	50.027	0.058028	21.40	65.087	12.173	66431301.093767	14	394.1131	6.11740e-05	2.77278e-04
2024/02/06	15:12:17	ok	ok	393.8760	50.017	0.058028	21.38	65.103	12.165	66504608.823000	13	394.0897	6.06527e-05	2.49737e-04
2024/02/06	15:17:17	ok	ok	393.8560	50.019	0.058028	21.40	65.138	12.183	68694704.460238	13	394.0716	6.08469e-05	2.67073e-04
2024/02/06	15:22:17	ok	ok	393.8380	50.010	0.058028	21.41	65.101	12.185	68243074.192293	12	394.0488	6.08119e-05	2.71052e-04
2024/02/06	15:27:17	ok	ok	393.8120	50.010	0.058028	21.44	65.084	12.203	68228952.517174	13	394.0105	6.11239e-05	2.81052e-04
2024/02/06	15:32:17	--	ok	393.7720	50.002	0.058028	21.44	65.167	12.218	70519732.602987	13	393.9916	6.13719e-05	2.80537e-04
2024/02/06	15:32:23	ok	ok	394.0280	50.061	0.058041	21.45	65.098	12.215	72039872.805125	13	394.2350	6.19109e-05	2.81138e-04
2024/02/06	15:37:23	ok	ok	393.9700	50.044	0.058041	21.44	65.115	12.208	66679522.145213	13	394.1911	6.05094e-05	2.60902e-04
2024/02/06	15:42:23	ok	ok	393.9380	50.040	0.058041	21.47	65.171	12.238	67089873.528464	13	394.1534	6.18180e-05	2.59240e-04
2024/02/06	15:47:23	ok	ok	393.9120	50.031	0.058041	21.48	65.153	12.244	68166358.967190	12	394.1395	6.06071e-05	2.57405e-04
2024/02/06	15:52:23	ok	ok	393.8920	50.026	0.058041	21.45	65.170	12.228	67151812.406009	12	394.1208	6.04810e-05	2.74280e-04
2024/02/06	15:57:23	ok	ok	393.8660	50.023	0.058041	21.50	65.167	12.258	62548565.059653	14	394.0576	6.13375e-05	2.67850e-04
2024/02/06	16:02:23	ok	ok	393.8340	50.017	0.058041	21.52	65.162	12.276	67197387.564811	13	394.0619	6.07735e-05	2.72464e-04
2024/02/06	16:07:23	ok	ok	393.8060	50.007	0.058041	21.48	65.203	12.253	68750995.363247	12	394.0346	6.10465e-05	2.57052e-04
2024/02/06	16:12:23	--	ok	393.7800	49.999	0.058041	21.51	65.211	12.276	66528483.025767	13	393.9880	6.06375e-05	2.78983e-04
2024/02/06	16:12:29	ok	ok	394.0220	50.064	0.058053	21.57	65.193	12.312	62789587.824501	13	394.2485	6.10315e-05	2.67125e-04
2024/02/06	16:17:29	ok	ok	393.9600	50.046	0.058053	21.52	65.212	12.285	70141904.481272	13	394.1855	6.07763e-05	2.77738e-04
2024/02/06	16:22:29	ok	ok	393.9320	50.039	0.058053	21.52	65.212	12.285	67205717.899371	13	394.1454	6.07591e-05	2.65856e-04
2024/02/06	16:27:29	ok	ok	393.9040	50.033	0.058053	21.55	65.270	12.317	67314183.113739	13	394.0964	6.13221e-05	2.97744e-04
2024/02/06	16:32:29	ok	ok	393.8780	50.022	0.058053	21.51	65.240	12.281	66095486.367010	13	394.0944	6.06230e-05	2.71141e-04
2024/02/06	16:37:29	ok	ok	393.8420	50.019	0.058053	21.55	65.249	12.313	67834357.063567	14	394.0310	6.19475e-05	2.80877e-04
2024/02/06	16:42:29	ok	ok	393.8180	50.009	0.058053	21.54	65.277	12.309	65163188.191089	12	394.0415	6.04565e-05	2.77766e-04
2024/02/06	16:47:29	--	ok	393.7820	49.999	0.058053	21.54	65.298	12.313	68674015.660174	13	393.9807	6.14588e-05	2.65984e-04
2024/02/06	16:47:36	ok	ok	394.0000	50.054	0.058065	21.52	65.234	12.289	66592501.522419	13	394.2004	6.13943e-05	2.67502e-04
2024/02/06	16:52:35	ok	ok	393.9520	50.042	0.058065	21.52	65.225	12.288	70373909.185926	14	394.1614	6.15148e-05	2.87715e-04
2024/02/06	16:57:35	ok	ok	393.9300	50.040	0.058065	21.51	65.293	12.291	66531028.373910	14	394.1286	6.08136e-05	2.57428e-04
2024/02/06	17:02:35	ok	ok	393.8940	50.031	0.058065	21.52	65.327	12.307	65565177.279965	13	394.1047	6.06652e-05	2.67750e-04
2024/02/06	17:07:35	ok	ok	393.8720	50.025	0.058065	21.55	65.299	12.323	66187472.557260	12	394.0604	6.12866e-05	2.71628e-04
2024/02/06	17:12:35	ok	ok	393.8180	50.007	0.058065	21.48	65.327	12.277	65324613.066768	14	394.0372	6.05810e-05	2.66354e-04
2024/02/06	17:17:35	ok	ok	393.8000	50.004	0.058065	21.52	65.295	12.301	69776027.357015	13	394.0249	6.06649e-05	2.76023e-04
2024/02/06	17:22:35	--	ok	393.7760	49.999	0.058065	21.51	65.303	12.293	66262544.897482	14	393.9881	6.07393e-05	2.62080e-04
2024/02/06	17:22:42	ok	ok	394.0280	50.060	0.058077	21.57	65.293	12.331	71078745.620310	11	394.1852	6.23990e-05	2.83006e-04
2024/02/06	17:27:41	ok	ok	393.9340	50.041	0.058077	21.52	65.304	12.303	73907729.503310	13	394.1459	6.11079e-05	2.84652e-04
2024/02/06	17:32:41	ok	ok	393.9060	50.033	0.058077	21.57	65.304	12.333	71178322.172197	15	394.1358	6.05204e-05	2.68122e-04
2024/02/06	17:37:41	ok	ok	393.8800	50.022	0.058077	21.52	65.316	12.305	71780100.525332	13	394.0917	6.06021e-05	2.86009e-04
2024/02/06	17:42:41	ok	ok	393.8660	50.019	0.058077	21.57	65.335	12.339	69865074.270358	14	394.0351	6.17520e-05	2.52649e-04
2024/02/06	17:47:41	ok	ok	393.8160	50.019	0.058077	21.55	65.240	12.311	72963502.677570	13	394.0187	6.19903e-05	2.76736e-04
2024/02/06	17:52:41	--	ok	393.7720	50.000	0.058077	21.51	65.313	12.295	70392686.805000	13	393.9895	6.08855e-05	2.84151e-04
2024/02/06	17:52:48	ok	ok	394.0200	50.059	0.058089	21.55	65.332	12.329	62619150.178847	13	394.2168	6.17191e-05	2.82762e-04
2024/02/06	17:57:47	ok	ok	393.9780	50.050	0.058089	21.54	65.330	12.319	66022859.947829	13	394.1924	6.08848e-05	2.66437e-04
2024/02/06	18:02:47	ok	ok	393.9460	50.047	0.058089	21.55	65.299	12.323	63497443.161569	13	394.1742	6.02243e-05	2.74082e-04
2024/02/06	18:07:47	ok	ok	393.9320	50.035	0.058089	21.55	65.281	12.319	63159312.814779	13	394.1568	5.99269e-05	2.65849e-04
2024/02/06	18:12:47	ok	ok	393.8700	50.023	0.058089	21.45	65.394	12.270	62934036.312911	13	394.0767	6.07842e-05	2.64734e-04
2024/02/06	18:17:47	ok	ok	393.8100	50.006	0.058089	21.40	65.473	12.245	66360039.491783	12	394.0162	6.14499e-05	2.93050e-04
2024/02/06	18:22:47	--	ok	393.7800	49.996	0.058089	21.40	65.505	12.251	61449209.546226	14	393.9773	6.09535e-05	2.37195e-04
2024/02/06	18:22:54	ok	ok	394.0340	50.062	0.058101	21.40	65.527	12.255	63829005.761011	14	394.2197	6.11766e-05	2.69676e-04
2024/02/06	18:27:53	ok	ok	393.9560	50.045	0.058101	21.40	65.414	12.234	64768591.857639	14	394.1562	6.07423e-05	2.69101e-04
2024/02/06	18:32:53	ok	ok	393.9340	50.038	0.058101	21.41	65.405	12.242	66438590.097632	13	394.1528	6.01186e-05	2.56860e-04
2024/02/06	18:37:53	ok	ok	393.8980	50.032	0.058101	21.41	65.385	12.238	65079342.469092	13	394.0976	6.11190e-05	2.85140e-04
2024/02/06	18:42:53	ok	ok	393.8880	50.024	0.058101	21.42	65.307	12.233	68412477.873734	14	394.0633	6.18126e-05	2.95040e-04
2024/02/06	18:47:53	ok	ok	393.8500	50.021	0.058101	21.41	65.417	12.244	66591717.020922	14	394.0290	6.16950e-05	2.54667e-04
2024/02/06	18:52:53	ok	ok	393.8200	50.008	0.058101	21.42	65.368	12.244	65589667.217270	14	394.0173	6.06374e-05	2.74429e-04
2024/02/06	18:57:53	--	ok	393.7940	50.003	0.058101	21.44	65.371	12.256	63273720.006227	14	393.9861	6.10955e-05	2.68740e-04
2024/02/06	18:58:00	ok	ok	394.0000	50.056	0.058112	21.44	65.321	12.247	61776316.600809	12	394.2090	6.07033e-05	2.71292e-04
2024/02/06	19:02:59	ok	ok	393.9500	50.043	0.058112	21.42	65.357	12.242	62650034.308278	13	394.1826	5.98740e-05	2.70755e-04
2024/02/06	19:07:59	ok	ok	393.9160	50.036	0.058112	21.42	65.418	12.254	64888454.725614	13	394.1218	6.10770e-05	2.83087e-04
2024/02/06	19:12:59	ok	ok	393.8900	50.027	0.058112	21.38	65.391	12.219	64219493.854539	14	394.0873	6.13536e-05	2.76547e-04
2024/02/06	19:17:59	ok	ok	393.8520	50.018	0.058112	21.42	65.418	12.254	66225130.206327	13	394.0393	6.15479e-05	2.85041e-04
2024/02/06	19:22:59	ok	ok	393.8420	50.014	0.058112	21.41	65.405	12.242	62952045.828477	14	394.0254	6.10944e-05	2.63562e-04
2024/02/06	19:27:59	ok	ok	393.8040	50.007	0.058112	21.42	65.399	12.250	65781626.905824	14	394.0018	6.17279e-05	2.93933e-04
2024/02/06	19:32:59	--	ok	393.7840	49.997	0.058112	21.42	65.368	12.244	70117373.756983	14	393.9564	6.21205e-05	2.80812e-04
2024/02/06	19:33:06	ok	ok	394.0040	50.058	0.058124	21.45	65.313	12.255	65355844.456894	13	394.2206	6.10172e-05	2.80544e-04
2024/02/06	19:38:05	ok	ok	393.9500	50.043	0.058124	21.41	65.354	12.232	64976089.486294	13	394.1806	6.01004e-05	2.66548e-04
2024/02/06	19:43:05	ok	ok	393.9280	50.035	0.058124	21.42	65.386	12.248	69913565.464093	13	394.1189	6.15000e-05	2.94374e-04
2024/02/06	19:48:05	ok	ok	393.8960	50.027	0.058124	21.41	65.405	12.242	65058159.484424	13	394.1018	6.05567e-05	2.71568e-04
2024/02/06	19:53:05	ok	ok	393.8580	50.018	0.058124	21.41	65.367	12.235	66078762.764343	13	394.0515	6.14818e-05	2.86342e-04
2024/02/06	19:58:05	ok	ok	393.8320	50.010	0.058124	21.42	65.295	12.231	64761391.664299	14	394.0465	6.07938e-05	2.55606e-04
2024/02/06	20:03:05	ok	ok	393.8160	50.004	0.058124	21.42	65.286	12.229	65439874.174173	14	394.0536	5.94694e-05	2.47317e-04
2024/02/06	20:08:05	--	ok	393.7680	49.993	0.058124	21.42	65.357	12.242	67616565.723594	13	393.9743	6.09631e-05	2.49672e-04
2024/02/06	20:08:12	ok	ok	394.0140	50.058	0.058137	21.44	65.339	12.250	74550500.508115	13	394.2075	6.22385e-05	2.99460e-04
2024/02/06	20:13:11	ok	ok	393.9560	50.046	0.058137	21.42	65.368	12.244	74048535.021175	14	394.1984	5.98281e-05	2.68305e-04
2024/02/06	20:18:11	ok	ok	393.9280	50.038	0.058137	21.45	65.362	12.264	73662313.986825	14	394.1599	6.02732e-05	2.58710e-04
2024/02/06	20:23:11	ok	ok	393.8480	50.019	0.058137	21.31	65.528	12.195	74889724.236090	12	394.0402	6.18672e-05	2.86173e-04
2024/02/06	20:28:11	ok	ok	393.8000	50.006	0.058137	21.24	65.588	12.157	74093260.907856	13	394.0192	6.05989e-05	2.82455e-04
2024/02/06	20:33:11	--	ok	393.7720	49.998	0.058137	21.21	65.570	12.133	73220782.962873	13	393.9712	6.09603e-05	2.53042e-04
2024/02/06	20:33:17	ok	ok	394.0020	50.057	0.058148	21.26	65.519	12.154	67497328.170320	13	394.2099	6.13502e-05	3.01640e-04
2024/02/06	20:38:17	ok	ok	393.9660	50.049	0.058148	21.27	65.399	12.141	67306859.503519	13	394.1911	6.07182e-05	2.73555e-04
2024/02/06	20:43:17	ok	ok	393.9220	50.038	0.058148	21.24	65.394	12.121	68144444.328767	14	394.1179	6.15533e-05	2.68061e-04
2024/02/06	20:48:17	ok	ok	393.8860	50.025	0.058148	21.20	65.487	12.109	70375564.258007	14	394.0957	6.12363e-05	2.70461e-04
2024/02/06	20:53:17	ok	ok	393.8500	50.021	0.058148	21.17	65.483	12.087	67350762.746129	13	394.0695	6.09548e-05	2.63846e-04
2024/02/06	20:58:17	ok	ok	393.8140	50.008	0.058148	21.18	65.473	12.095	72803571.794071	12	394.0264	6.13030e-05	3.01327e-04
2024/02/06	21:03:17	--	ok	393.7940	50.002	0.058148	21.16	65.469	12.075	71324090.030022	14	394.0024	6.10287e-05	2.60933e-04
2024/02/06	21:03:24	ok	ok	394.0340	50.058	0.05816	21.18	65.432	12.087	69115291.497326	13	394.2385	6.14131e-05	2.77977e-04
2024/02/06	21:08:23	ok	ok	393.9400	50.041	0.05816	21.11	65.481	12.048	68760747.934564	14	394.1566	6.10267e-05	2.93016e-04
2024/02/06	21:13:23	ok	ok	393.9040	50.028	0.05816	21.06	65.501	12.010	70399639.006957	13	394.1112	6.11917e-05	2.80074e-04
2024/02/06	21:18:23	ok	ok	393.8580	50.026	0.05816	21.04	65.528	12.004	71203028.312342	14	394.0837	6.13705e-05	2.70366e-04
2024/02/06	21:23:23	ok	ok	393.8360	50.015	0.05816	21.03	65.495	11.989	67914321.065610	14	394.0311	6.19044e-05	2.76377e-04
2024/02/06	21:28:23	--	ok	393.7860	49.999	0.05816	20.97	65.515	11.953	67716792.455038	14	393.9948	6.12535e-05	2.52025e-04
2024/02/06	21:28:30	ok	ok	394.0200	50.056	0.058171	20.98	65.537	11.967	64020108.413493	13	394.2306	6.12551e-05	2.75949e-04
2024/02/06	21:33:29	ok	ok	393.9340	50.037	0.058171	20.83	65.679	11.885	66216738.570617	14	394.1431	6.14591e-05	2.93571e-04
2024/02/06	21:38:29	ok	ok	393.8620	50.019	0.058171	20.74	65.673	11.826	68434053.730217	13	394.0876	6.06736e-05	2.82036e-04
2024/02/06	21:43:29	ok	ok	393.8280	50.008	0.058171	20.67	65.721	11.786	65321890.174038	14	394.0512	6.08000e-05	2.76829e-04
2024/02/06	21:48:29	--	ok	393.7800	50.001	0.058171	20.62	65.730	11.750	68898381.038189	14	394.0023	6.20533e-05	2.73598e-04
2024/02/06	21:48:36	ok	ok	394.0140	50.064	0.058183	20.64	65.623	11.749	67738023.617010	15	394.2142	6.30204e-05	2.93195e-04
2024/02/06	21:53:35	ok	ok	393.9880	50.052	0.058183	20.66	65.515	11.740	64354548.254390	13	394.1964	6.11733e-05	2.89537e-04
2024/02/06	21:58:35	ok	ok	393.9480	50.047	0.058183	20.66	65.545	11.746	67941259.833427	13	394.1529	6.14889e-05	2.99000e-04
2024/02/06	22:03:35	ok	ok	393.9300	50.041	0.058183	20.64	65.551	11.736	67875657.512340	13	394.1489	6.11982e-05	2.76689e-04
2024/02/06	22:08:35	ok	ok	393.8900	50.026	0.058183	20.64	65.501	11.727	67177276.514740	14	394.1076	6.14985e-05	2.72345e-04
2024/02/06	22:13:35	ok	ok	393.8600	50.016	0.058183	20.62	65.467	11.703	69133841.187762	15	394.0587	6.16267e-05	2.76774e-04
2024/02/06	22:18:35	ok	ok	393.8180	50.008	0.058183	20.56	65.464	11.662	64519676.086631	13	394.0414	6.07580e-05	2.82492e-04
2024/02/06	22:23:35	--	ok	393.7980	50.006	0.058183	20.58	65.446	11.670	66168874.484432	13	394.0151	6.12589e-05	2.84930e-04
2024/02/06	22:23:41	ok	ok	393.9720	50.042	0.058194	20.54	65.400	11.640	72189856.576621	13	394.1907	6.20546e-05	2.79677e-04
2024/02/06	22:28:41	ok	ok	393.9580	50.040	0.058194	20.53	65.437	11.637	70104053.084223	14	394.1483	6.19555e-05	2.85821e-04
2024/02/06	22:33:41	ok	ok	393.9060	50.031	0.058194	20.47	65.487	11.608	72209717.136481	13	394.1205	6.17995e-05	2.86355e-04
2024/02/06	22:38:41	ok	ok	393.8420	50.011	0.058194	20.35	65.637	11.548	67705240.410276	13	394.0619	6.09743e-05	2.80092e-04
2024/02/06	22:43:41	--	ok	393.7900	50.007	0.058194	20.26	65.693	11.503	69938279.842412	15	394.0131	6.18863e-05	2.48265e-04
2024/02/06	22:43:48	ok	ok	394.0260	50.060	0.058205	20.29	65.687	11.519	69918304.062553	15	394.2103	6.40492e-05	2.62429e-04
2024/02/06	22:48:47	ok	ok	393.9520	50.045	0.058205	20.22	65.716	11.478	69921932.974751	13	394.1344	6.27975e-05	2.96079e-04
2024/02/06	22:53:47	ok	ok	393.9040	50.030	0.058205	20.16	65.657	11.430	66567272.279448	14	394.1075	6.19795e-05	2.58267e-04
2024/02/06	22:58:47	ok	ok	393.8820	50.027	0.058205	20.18	65.547	11.420	69044730.832172	14	394.1105	6.14902e-05	2.65201e-04
2024/02/06	23:03:47	ok	ok	393.8640	50.019	0.058205	20.15	65.501	11.392	67850925.691861	13	394.0535	6.35427e-05	2.73603e-04
2024/02/06	23:08:47	ok	ok	393.8240	50.010	0.058205	20.12	65.496	11.374	69799399.643523	15	394.0392	6.27258e-05	2.57682e-04
2024/02/06	23:13:47	ok	ok	393.8200	50.009	0.058205	20.12	65.487	11.372	66253445.191901	14	394.0299	6.14024e-05	2.71123e-04
2024/02/06	23:18:47	--	ok	393.7860	49.999	0.058205	20.09	65.492	11.353	66481643.679882	14	393.9856	6.21617e-05	2.71483e-04
2024/02/06	23:18:54	ok	ok	394.0080	50.047	0.058217	20.11	65.444	11.356	65583181.572847	14	394.2130	6.29978e-05	2.72325e-04
2024/02/06	23:23:53	ok	ok	393.9620	50.037	0.058217	20.08	65.469	11.341	64531276.206901	14	394.1741	6.11599e-05	2.72165e-04
2024/02/06	23:28:53	ok	ok	393.9340	50.034	0.058217	20.07	65.428	11.325	68078350.953094	13	394.1306	6.26206e-05	2.72605e-04
2024/02/06	23:33:53	ok	ok	393.8920	50.027	0.058217	19.99	65.467	11.284	65688825.546279	12	394.1046	6.20202e-05	2.83652e-04
2024/02/06	23:38:53	ok	ok	393.8520	50.009	0.058217	19.92	65.597	11.259	66225441.616487	14	394.0323	6.34063e-05	2.74554e-04
2024/02/06	23:43:53	ok	ok	393.8020	49.995	0.058217	19.81	65.588	11.183	67108615.309607	13	394.0056	6.25417e-05	2.63378e-04
2024/02/06	23:48:53	--	ok	393.7560	49.990	0.058217	19.77	65.634	11.163	62542932.691139	13	393.9686	6.14474e-05	2.57802e-04
2024/02/06	23:49:00	ok	ok	394.0340	50.057	0.05823	19.81	65.620	11.189	58837367.195210	14	394.2199	6.27215e-05	2.78801e-04
2024/02/06	23:53:59	ok	ok	393.9600	50.040	0.05823	19.72	65.595	11.129	62736139.637235	13	394.1477	6.25245e-05	2.74324e-04
2024/02/06	23:58:59	ok	ok	393.9460	50.035	0.05823	19.75	65.386	11.111	64589193.613162	13	394.1673	6.19594e-05	2.72580e-04
2024/02/07	00:03:59	ok	ok	393.9340	50.030	0.05823	19.77	65.418	11.127	59177950.863605	13	394.1266	6.16802e-05	3.36996e-04
2024/02/07	00:08:59	ok	ok	393.8840	50.014	0.05823	19.72	65.394	11.095	65297966.171968	12	394.1071	6.18795e-05	2.78707e-04
2024/02/07	00:13:59	ok	ok	393.8800	50.016	0.05823	19.74	65.396	11.104	62414961.708257	14	394.0540	6.34843e-05	2.66946e-04
2024/02/07	00:18:59	ok	ok	393.8580	50.008	0.05823	19.68	65.377	11.064	64556924.630395	15	394.0467	6.31514e-05	2.55976e-04
2024/02/07	00:23:59	ok	ok	393.8320	50.002	0.05823	19.67	65.322	11.046	61601848.003769	14	394.0471	6.17126e-05	2.60224e-04
2024/02/07	00:28:59	ok	ok	393.8040	49.992	0.05823	19.62	65.417	11.035	63273522.808160	14	393.9816	6.34052e-05	2.74242e-04
2024/02/07	00:33:59	--	ok	393.7700	49.988	0.05823	19.60	65.364	11.007	63058945.880900	13	393.9778	6.23846e-05	2.71194e-04
2024/02/07	00:34:06	ok	ok	394.0260	50.044	0.058242	19.60	65.353	11.005	58842141.500993	14	394.2034	6.32736e-05	2.91339e-04
2024/02/07	00:39:05	ok	ok	393.9300	50.028	0.058242	19.47	65.536	10.955	60951221.443009	13	394.0909	6.37794e-05	3.58287e-04
2024/02/07	00:44:05	ok	ok	393.8960	50.021	0.058242	19.41	65.515	10.913	58837144.542759	13	394.0710	6.26197e-05	3.65097e-04
2024/02/07	00:49:05	ok	ok	393.8440	50.013	0.058242	19.30	65.579	10.852	57984185.099202	15	393.9542	6.50530e-05	3.67307e-04
2024/02/07	00:54:05	ok	ok	393.8020	49.998	0.058242	19.29	65.595	10.847	58272583.170238	14	393.9608	6.27386e-05	3.37907e-04
2024/02/07	00:59:05	ok	ok	393.8160	49.999	0.058242	19.33	65.359	10.835	58455217.686465	13	394.0295	6.14796e-05	3.44434e-04
2024/02/07	01:04:05	--	ok	393.7920	49.997	0.058242	19.30	65.335	10.812	56940114.770876	14	393.9772	6.25369e-05	3.47552e-04
2024/02/07	01:04:12	ok	ok	394.0000	50.049	0.058253	19.33	65.321	10.828	60384634.481616	13	394.2037	6.32968e-05	3.47101e-04
2024/02/07	01:09:11	ok	ok	393.9540	50.038	0.058253	19.27	65.280	10.784	54693262.723531	14	394.1173	6.30353e-05	3.27829e-04
2024/02/07	01:14:11	ok	ok	393.9300	50.029	0.058253	19.27	65.359	10.797	56505901.282755	15	394.0477	6.49415e-05	3.55164e-04
2024/02/07	01:19:11	ok	ok	393.8920	50.020	0.058253	19.23	65.304	10.761	57325858.220740	13	394.0585	6.40442e-05	3.65725e-04
2024/02/07	01:24:11	ok	ok	393.8800	50.018	0.058253	19.25	65.266	10.772	55728529.989957	14	394.0525	6.30928e-05	3.43465e-04
2024/02/07	01:29:11	ok	ok	393.8580	50.012	0.058253	19.21	65.280	10.747	55982992.868607	14	394.0171	6.40497e-05	3.41248e-04
2024/02/07	01:34:11	ok	ok	393.8180	50.003	0.058253	19.11	65.386	10.702	57481182.775016	12	394.0160	6.26991e-05	3.65801e-04
2024/02/07	01:39:11	--	ok	393.7720	49.990	0.058253	19.06	65.437	10.675	53519949.661300	13	393.9706	6.27955e-05	3.30082e-04
2024/02/07	01:39:18	ok	ok	394.0060	50.052	0.058265	19.07	65.440	10.686	55121221.184240	13	394.1863	6.44341e-05	3.93407e-04
2024/02/07	01:44:17	ok	ok	393.9480	50.036	0.058265	18.99	65.437	10.631	55733875.949803	13	394.1378	6.32804e-05	3.58156e-04
2024/02/07	01:49:17	ok	ok	393.9040	50.028	0.058265	18.89	65.451	10.572	52289661.823354	13	394.0824	6.34824e-05	3.77634e-04
2024/02/07	01:54:17	ok	ok	393.9020	50.023	0.058265	18.87	65.359	10.549	53385191.612527	15	394.0233	6.51930e-05	3.79750e-04
2024/02/07	01:59:17	ok	ok	393.8940	50.022	0.058265	18.91	65.293	10.563	56024867.961575	13	394.0745	6.28350e-05	3.72794e-04
2024/02/07	02:04:17	ok	ok	393.8740	50.010	0.058265	18.91	65.193	10.547	52487381.747050	13	394.0383	6.31601e-05	3.65297e-04
2024/02/07	02:09:17	ok	ok	393.8660	50.009	0.058265	18.91	65.171	10.543	55484511.659065	14	394.0167	6.41364e-05	3.37400e-04
2024/02/07	02:14:17	ok	ok	393.8480	50.001	0.058265	18.90	65.148	10.531	52793038.680462	12	394.0296	6.26267e-05	3.88769e-04
2024/02/07	02:19:17	ok	ok	393.8400	50.001	0.058265	18.86	65.194	10.512	54078292.327953	12	394.0372	6.29208e-05	3.01103e-04
2024/02/07	02:24:17	--	ok	393.7920	49.986	0.058265	18.84	65.161	10.499	52508608.035870	14	393.9823	6.31257e-05	3.47125e-04
2024/02/07	02:24:24	ok	ok	394.0040	50.053	0.058276	18.86	65.212	10.515	56293820.428623	14	394.1718	6.50969e-05	3.51737e-04
2024/02/07	02:29:23	ok	ok	393.9660	50.030	0.058276	18.82	65.116	10.473	53253209.339226	12	394.1958	6.26101e-05	2.93776e-04
2024/02/07	02:34:23	ok	ok	393.9280	50.024	0.058276	18.70	65.261	10.427	53532298.902183	14	394.0934	6.34811e-05	3.48497e-04
2024/02/07	02:39:23	ok	ok	393.8780	50.015	0.058276	18.65	65.303	10.399	53275119.392358	14	394.0522	6.39178e-05	3.69737e-04
2024/02/07	02:44:23	ok	ok	393.8400	50.004	0.058276	18.60	65.325	10.377	53587171.775431	12	394.0838	6.27496e-05	2.72799e-04
2024/02/07	02:49:23	ok	ok	393.8340	50.003	0.058276	18.53	65.332	10.334	53426904.669165	13	394.0076	6.29782e-05	3.99618e-04
2024/02/07	02:54:23	ok	ok	393.8200	50.001	0.058276	18.56	65.167	10.324	52562413.616916	15	393.9358	6.59703e-05	3.60771e-04
2024/02/07	02:59:23	ok	ok	393.8260	49.996	0.058276	18.59	65.060	10.325	52702258.391367	13	393.9874	6.35826e-05	3.94389e-04
2024/02/07	03:04:23	--	ok	393.7900	49.994	0.058276	18.58	65.066	10.318	52652888.063502	13	393.9580	6.41102e-05	3.86827e-04
2024/02/07	03:04:30	ok	ok	394.0900	50.058	0.058287	18.63	65.055	10.352	53664219.052128	12	394.2798	6.25006e-05	3.78176e-04
2024/02/07	03:09:29	ok	ok	394.0060	50.037	0.058287	18.56	65.043	10.304	53262826.471052	15	394.0969	6.54685e-05	3.89147e-04
2024/02/07	03:14:29	ok	ok	393.9980	50.034	0.058287	18.56	64.984	10.295	52761563.171300	15	394.0864	6.54457e-05	3.85973e-04
2024/02/07	03:19:29	ok	ok	393.9800	50.030	0.058287	18.58	65.037	10.313	55182287.227898	13	394.1367	6.31173e-05	3.68857e-04
2024/02/07	03:24:29	ok	ok	393.9640	50.025	0.058287	18.53	65.020	10.284	52589340.874207	14	394.1159	6.29665e-05	3.60033e-04
2024/02/07	03:29:29	ok	ok	393.9560	50.020	0.058287	18.53	64.959	10.275	54229824.563063	12	394.1357	6.36572e-05	2.82877e-04
2024/02/07	03:34:29	ok	ok	393.8920	50.010	0.058287	18.42	65.162	10.237	54093007.026169	13	394.0542	6.32221e-05	3.85466e-04
2024/02/07	03:39:29	ok	ok	393.8720	50.008	0.058287	18.36	65.194	10.208	55363829.883461	12	394.0540	6.36211e-05	3.16776e-04
2024/02/07	03:44:29	ok	ok	393.8480	49.996	0.058287	18.31	65.206	10.176	56018168.166466	15	393.9570	6.48118e-05	3.64368e-04
2024/02/07	03:49:29	ok	ok	393.8320	49.989	0.058287	18.26	65.139	10.140	53538788.029836	15	393.9342	6.45195e-05	3.97952e-04
2024/02/07	03:54:29	ok	ok	393.8160	49.991	0.058287	18.35	65.010	10.171	54325049.001003	15	393.9282	6.50255e-05	3.69981e-04
2024/02/07	03:59:29	ok	ok	393.8100	49.990	0.058287	18.33	65.000	10.162	55829508.880107	13	393.9719	6.32975e-05	3.82571e-04
2024/02/07	04:04:29	ok	ok	393.8040	49.985	0.058287	18.35	64.982	10.167	55466581.485753	14	393.9025	6.48753e-05	3.99877e-04
2024/02/07	04:09:29	--	ok	393.7940	49.978	0.058287	18.35	64.961	10.164	55131672.664265	14	393.9189	6.43586e-05	3.81249e-04
2024/02/07	04:09:36	ok	ok	394.0180	50.031	0.058298	18.37	64.915	10.172	56413872.359248	14	394.1885	6.30222e-05	3.40748e-04
2024/02/07	04:14:35	ok	ok	393.9620	50.022	0.058298	18.31	64.942	10.135	59265550.839137	12	394.1577	6.28462e-05	2.90536e-04
2024/02/07	04:19:35	ok	ok	393.9640	50.023	0.058298	18.32	64.924	10.140	56147995.739681	13	394.1314	6.36731e-05	2.87193e-04
2024/02/07	04:24:35	ok	ok	393.9440	50.018	0.058298	18.33	64.909	10.147	59370053.016471	11	394.1347	6.38283e-05	3.17493e-04
2024/02/07	04:29:35	ok	ok	393.9320	50.013	0.058298	18.31	64.872	10.124	58906403.846081	13	394.1360	6.35094e-05	2.59407e-04
2024/02/07	04:34:35	ok	ok	393.8960	50.003	0.058298	18.18	65.074	10.079	58555537.808307	12	394.0798	6.28440e-05	2.92175e-04
2024/02/07	04:39:35	ok	ok	393.8420	49.992	0.058298	18.12	65.055	10.042	58290696.874477	12	394.0346	6.31238e-05	2.94662e-04
2024/02/07	04:44:35	ok	ok	393.8280	49.994	0.058298	18.08	65.110	10.025	52388201.433010	12	394.0093	6.28520e-05	2.89853e-04
2024/02/07	04:49:35	ok	ok	393.8180	49.986	0.058298	18.07	64.965	9.995	58382374.592035	13	393.9969	6.36656e-05	2.76315e-04
2024/02/07	04:54:35	ok	ok	393.8140	49.984	0.058298	18.09	64.929	10.007	55797689.380739	12	394.0000	6.35024e-05	2.80971e-04
2024/02/07	04:59:35	ok	ok	393.8260	49.985	0.058298	18.11	64.860	10.004	56569991.622626	12	394.0126	6.26135e-05	2.77930e-04
2024/02/07	05:04:35	ok	ok	393.8100	49.980	0.058298	18.09	64.869	9.998	57738763.117065	13	393.9987	6.24797e-05	2.89752e-04
2024/02/07	05:09:35	--	ok	393.7840	49.975	0.058298	18.09	64.787	9.985	56854217.055576	12	393.9887	6.30649e-05	2.86912e-04
2024/02/07	05:09:42	ok	ok	394.0260	50.034	0.05831	18.11	64.768	9.990	53488876.582845	12	394.2138	6.33020e-05	2.83731e-04
2024/02/07	05:14:41	ok	ok	393.9880	50.027	0.05831	18.09	64.828	9.991	55853825.199777	14	394.1976	6.23209e-05	2.72602e-04
2024/02/07	05:19:41	ok	ok	393.9840	50.026	0.05831	18.11	64.840	10.001	55669658.826530	13	394.1219	6.33538e-05	4.06428e-04
2024/02/07	05:24:41	ok	ok	393.9620	50.018	0.05831	18.07	64.782	9.967	56425533.287794	12	394.1417	6.40341e-05	2.75582e-04
2024/02/07	05:29:41	ok	ok	393.9320	50.011	0.05831	17.98	64.942	9.941	56047230.330700	13	394.1051	6.32639e-05	2.73353e-04
2024/02/07	05:34:41	ok	ok	393.8980	50.003	0.05831	17.91	65.011	9.911	57283677.280723	13	394.0712	6.33008e-05	2.73378e-04
2024/02/07	05:39:41	ok	ok	393.8640	49.994	0.05831	17.84	64.991	9.865	58238788.966974	13	394.0431	6.30881e-05	2.60500e-04
2024/02/07	05:44:41	ok	ok	394.0600	50.046	0.05831	18.52	63.613	10.052	55112255.858909	12	394.2619	6.24014e-05	2.62868e-04
2024/02/07	05:49:41	ok	ok	394.1820	50.072	0.05831	18.99	63.261	10.278	52836641.230451	12	394.3947	6.15977e-05	2.71241e-04
2024/02/07	05:54:41	--	ok	394.2860	50.095	0.05831	19.25	63.180	10.427	55888525.503728	12	394.4861	6.25166e-05	2.86863e-04
2024/02/07	05:54:48	ok	ok	393.9920	50.019	0.058295	19.29	63.134	10.440	58238586.470980	14	394.1877	6.34400e-05	3.62519e-04
2024/02/07	05:59:47	ok	ok	394.0460	50.034	0.058295	19.47	63.171	10.559	61623567.494550	13	394.2266	6.41541e-05	3.48936e-04
2024/02/07	06:04:47	ok	ok	394.0800	50.033	0.058295	19.54	63.203	10.608	58184533.233248	14	394.2752	6.19862e-05	3.47706e-04
2024/02/07	06:09:47	ok	ok	394.1200	50.039	0.058295	19.68	63.224	10.700	63290643.985903	14	394.3435	6.09664e-05	3.43706e-04
2024/02/07	06:14:47	ok	ok	394.1700	50.054	0.058295	19.79	63.221	10.770	62475495.800859	14	394.3812	6.15527e-05	3.51532e-04
2024/02/07	06:19:47	ok	ok	394.1500	50.046	0.058295	19.88	63.206	10.821	61518502.203419	14	394.3750	6.12419e-05	3.50870e-04
2024/02/07	06:24:47	ok	ok	394.1580	50.040	0.058295	19.82	63.481	10.833	61673572.349149	13	394.3468	6.23667e-05	3.56739e-04
2024/02/07	06:29:47	ok	ok	394.1500	50.047	0.058295	19.85	63.597	10.869	62124598.480381	14	394.3293	6.27505e-05	3.31644e-04
2024/02/07	06:34:47	ok	ok	394.1140	50.038	0.058295	19.78	63.624	10.830	62559170.501729	14	394.3099	6.23607e-05	3.50837e-04
2024/02/07	06:39:47	ok	ok	394.0880	50.035	0.058295	19.78	63.697	10.842	63077822.244325	14	394.3145	6.17152e-05	3.47659e-04
2024/02/07	06:44:47	ok	ok	394.0960	50.037	0.058295	19.82	63.723	10.874	61550552.101904	14	394.2906	6.23031e-05	3.40726e-04
2024/02/07	06:49:47	ok	ok	394.0780	50.025	0.058295	19.79	63.751	10.860	62292986.377705	14	394.2594	6.27071e-05	3.39819e-04
2024/02/07	06:54:47	ok	ok	394.0760	50.026	0.058295	19.84	63.748	10.887	59297683.975432	14	394.2825	6.18421e-05	3.15795e-04
2024/02/07	06:59:47	ok	ok	394.0860	50.037	0.058295	19.91	63.687	10.922	60265119.380767	14	394.2981	6.23414e-05	3.20229e-04
2024/02/07	07:04:47	ok	ok	394.1160	50.040	0.058295	20.02	63.572	10.976	57910576.266823	13	394.3254	6.21999e-05	3.24329e-04
2024/02/07	07:09:47	ok	ok	394.1340	50.043	0.058295	20.09	63.522	11.012	58757586.359926	14	394.3361	6.22658e-05	3.31396e-04
2024/02/07	07:14:47	ok	ok	394.1400	50.036	0.058295	20.13	63.641	11.060	61619511.666252	15	394.3425	6.16936e-05	3.16935e-04
2024/02/07	07:19:47	ok	ok	394.1460	50.042	0.058295	20.21	63.551	11.091	61907960.077852	14	394.3277	6.26732e-05	3.43953e-04
2024/02/07	07:24:47	ok	ok	394.1480	50.045	0.058295	20.23	63.645	11.125	60666812.472320	13	394.3882	6.16601e-05	2.71854e-04
2024/02/07	07:29:47	ok	ok	394.1500	50.042	0.058295	20.31	63.615	11.166	61411750.824210	13	394.3577	6.22481e-05	3.41354e-04
2024/02/07	07:34:47	ok	ok	394.1220	50.033	0.058295	20.33	63.651	11.190	63274153.864991	14	394.3622	6.26675e-05	2.63261e-04
2024/02/07	07:39:47	ok	ok	394.1080	50.034	0.058295	20.26	63.862	11.182	65678294.848643	15	394.3352	6.33957e-05	2.48904e-04
2024/02/07	07:44:47	ok	ok	394.0840	50.024	0.058295	20.19	63.934	11.148	61640521.145508	14	394.3075	6.23349e-05	2.80999e-04
2024/02/07	07:49:47	ok	ok	394.0440	50.012	0.058295	20.12	64.044	11.121	62928642.008239	14	394.2775	6.30832e-05	2.55052e-04
2024/02/07	07:54:47	ok	ok	394.0320	50.018	0.058295	20.15	64.068	11.143	65595495.030699	13	394.2458	6.26798e-05	3.29992e-04
2024/02/07	07:59:47	ok	ok	394.0160	50.011	0.058295	20.16	64.012	11.144	61316165.668253	13	394.2477	6.27188e-05	2.71819e-04
2024/02/07	08:04:47	ok	ok	394.0020	50.006	0.058295	20.11	64.114	11.125	60624278.816875	13	394.1979	6.27465e-05	3.36350e-04
2024/02/07	08:09:47	ok	ok	393.9700	50.004	0.058295	20.12	64.105	11.132	61243171.912828	15	394.1761	6.23891e-05	3.26363e-04
2024/02/07	08:14:47	ok	ok	393.9580	50.004	0.058295	20.11	64.085	11.120	62236759.060899	14	394.1787	6.31175e-05	2.69960e-04
2024/02/07	08:19:47	ok	ok	393.9320	49.996	0.058295	20.09	64.141	11.119	60639626.620062	14	394.1475	6.37950e-05	2.93871e-04
2024/02/07	08:24:47	ok	ok	393.9420	49.994	0.058295	20.21	63.917	11.155	62283571.185253	15	394.1954	6.15184e-05	2.54031e-04
2024/02/07	08:29:47	ok	ok	393.9860	49.995	0.058295	20.29	63.908	11.207	64167358.564688	13	394.2549	6.09561e-05	2.59833e-04
2024/02/07	08:34:47	ok	ok	393.9820	50.004	0.058295	20.33	63.874	11.229	60867141.392712	15	394.2062	6.32423e-05	2.74704e-04
2024/02/07	08:39:47	ok	ok	393.9620	49.998	0.058295	20.40	63.807	11.265	67412816.472760	14	394.2028	6.29149e-05	2.62270e-04
2024/02/07	08:44:47	ok	ok	393.9660	49.996	0.058295	20.44	63.856	11.300	64802291.716236	15	394.2193	6.14052e-05	2.44921e-04
2024/02/07	08:49:47	ok	ok	393.9860	49.997	0.058295	20.52	63.789	11.336	64610699.954485	14	394.2341	6.21233e-05	2.51442e-04
2024/02/07	08:54:47	ok	ok	393.9680	49.991	0.058295	20.52	63.870	11.350	66159377.548005	15	394.2199	6.11037e-05	2.53398e-04
2024/02/07	08:59:47	ok	ok	393.9240	49.981	0.058295	20.43	64.048	11.325	63651274.300276	13	394.1589	6.21523e-05	2.80966e-04
2024/02/07	09:04:47	ok	ok	393.9360	49.982	0.058295	20.53	63.922	11.368	67126695.137926	14	394.1819	6.31165e-05	2.69234e-04
2024/02/07	09:09:47	ok	ok	393.9580	49.991	0.058295	20.59	63.902	11.403	68305285.471588	14	394.2080	6.32411e-05	2.89597e-04
2024/02/07	09:14:47	ok	ok	393.9660	49.990	0.058295	20.62	63.888	11.420	69386135.041458	14	394.1776	6.47172e-05	3.10589e-04
2024/02/07	09:19:47	ok	ok	393.9300	49.982	0.058295	20.60	63.935	11.420	64490232.811313	15	394.1459	6.33040e-05	2.75641e-04
2024/02/07	09:24:47	ok	ok	393.9180	49.979	0.058295	20.62	63.908	11.424	66475948.057456	14	394.1390	6.25616e-05	2.77954e-04
2024/02/07	09:29:47	ok	ok	393.9160	49.979	0.058295	20.67	64.021	11.482	65518391.518616	14	394.1691	6.19151e-05	2.75043e-04
2024/02/07	09:34:47	ok	ok	393.9180	49.978	0.058295	20.72	63.926	11.493	67823418.367412	12	394.1697	6.12444e-05	2.80015e-04
2024/02/07	09:39:47	ok	ok	393.9240	49.979	0.058295	20.74	63.952	11.516	67395301.548047	13	394.1692	6.10571e-05	2.66272e-04
2024/02/07	09:44:47	ok	ok	393.9100	49.977	0.058295	20.77	63.908	11.527	68674403.768055	13	394.1568	6.15460e-05	2.79303e-04
2024/02/07	09:49:47	ok	ok	393.9060	49.973	0.058295	20.79	63.952	11.544	72798900.826215	12	394.1715	6.11509e-05	2.88021e-04
2024/02/07	09:54:47	ok	ok	393.8900	49.973	0.058295	20.82	63.935	11.561	71160499.432214	13	394.1444	6.09566e-05	2.99359e-04
2024/02/07	09:59:47	ok	ok	393.8920	49.973	0.058295	20.86	63.984	11.598	67087402.429655	13	394.1459	6.06123e-05	2.72900e-04
2024/02/07	10:04:47	ok	ok	393.8940	49.971	0.058295	20.90	63.952	11.621	69146901.655477	14	394.1183	6.21999e-05	2.78732e-04
2024/02/07	10:09:47	ok	ok	393.8620	49.962	0.058295	20.91	63.984	11.636	69605685.559324	13	394.1136	6.16203e-05	2.79093e-04
2024/02/07	10:14:47	ok	ok	393.8380	49.955	0.058295	20.90	63.972	11.625	70029062.875430	12	394.1106	6.14792e-05	2.78527e-04
2024/02/07	10:19:47	ok	ok	393.8700	49.970	0.058295	21.00	63.990	11.695	71302200.585479	12	394.1370	6.13457e-05	2.84821e-04
2024/02/07	10:24:47	ok	ok	393.8660	49.960	0.058295	21.00	64.063	11.709	68530917.183689	13	394.0825	6.15547e-05	2.80491e-04
2024/02/07	10:29:47	ok	ok	393.8280	49.958	0.058295	21.01	64.022	11.710	70761429.867108	13	394.0795	6.23130e-05	2.88317e-04
2024/02/07	10:34:47	ok	ok	393.8500	49.957	0.058295	21.10	63.958	11.758	72053963.871746	12	394.1107	6.16329e-05	2.91137e-04
2024/02/07	10:39:47	ok	ok	393.8240	49.960	0.058295	21.09	64.080	11.770	67807779.548760	13	394.0591	6.12872e-05	2.84762e-04
2024/02/07	10:44:47	ok	ok	393.8040	49.950	0.058295	21.07	64.057	11.755	71878446.388681	13	394.0360	6.13710e-05	2.74338e-04
2024/02/07	10:49:47	--	ok	393.7760	49.944	0.058295	21.09	64.059	11.766	70502197.369967	13	394.0145	6.26922e-05	2.69118e-04
2024/02/07	10:49:54	ok	ok	394.0280	49.996	0.058307	21.07	64.117	11.766	70477071.436302	13	394.2481	6.33719e-05	3.02966e-04
2024/02/07	10:54:53	ok	ok	393.9940	49.994	0.058307	21.09	64.172	11.787	67593528.078679	13	394.2441	6.20520e-05	3.11218e-04
2024/02/07	10:59:53	ok	ok	393.9860	49.991	0.058307	21.11	64.144	11.802	65847622.541448	13	394.2116	6.26161e-05	2.99416e-04
2024/02/07	11:04:53	ok	ok	393.9700	49.989	0.058307	21.11	64.144	11.802	64076294.890165	14	394.1582	6.34515e-05	3.24105e-04
2024/02/07	11:09:53	ok	ok	393.9440	49.984	0.058307	21.17	64.105	11.833	65283736.077535	14	394.1806	6.24213e-05	2.90241e-04
2024/02/07	11:14:53	ok	ok	393.9200	49.978	0.058307	21.16	64.132	11.829	64732224.006904	12	394.1731	6.07785e-05	2.57580e-04
2024/02/07	11:19:53	ok	ok	393.9340	49.980	0.058307	21.23	64.114	11.873	67593791.271994	13	394.1431	6.19901e-05	3.04770e-04
2024/02/07	11:24:53	ok	ok	393.9220	49.978	0.058307	21.21	64.123	11.866	65318209.381504	13	394.1464	6.17304e-05	2.91608e-04
2024/02/07	11:29:53	ok	ok	393.9060	49.977	0.058307	21.26	64.172	11.904	66666657.634031	13	394.1264	6.21909e-05	2.84544e-04
2024/02/07	11:34:53	ok	ok	393.9020	49.975	0.058307	21.30	64.108	11.922	63242844.377449	13	394.1070	6.25533e-05	2.95815e-04
2024/02/07	11:39:53	ok	ok	393.8500	49.961	0.058307	21.28	64.137	11.916	64151020.023636	13	394.0872	6.15613e-05	2.78869e-04
2024/02/07	11:44:53	ok	ok	393.8800	49.964	0.058307	21.34	64.169	11.962	65228136.006617	13	394.0895	6.23095e-05	3.01281e-04
2024/02/07	11:49:53	ok	ok	393.8680	49.967	0.058307	21.37	64.173	11.982	63167722.433822	13	394.0910	6.19129e-05	2.67362e-04
2024/02/07	11:54:53	ok	ok	393.8420	49.961	0.058307	21.37	64.224	11.991	65883123.795607	12	394.0887	6.13242e-05	2.54886e-04
2024/02/07	11:59:53	ok	ok	393.8480	49.962	0.058307	21.41	64.131	12.003	66445100.464433	14	394.0439	6.21224e-05	2.84596e-04
2024/02/07	12:04:53	ok	ok	393.8500	49.961	0.058307	21.48	64.173	12.060	64878791.992599	13	394.0647	6.24827e-05	2.76269e-04
2024/02/07	12:09:53	ok	ok	393.8220	49.956	0.058307	21.51	64.169	12.079	64320944.030690	13	394.0442	6.18921e-05	2.72797e-04
2024/02/07	12:14:53	ok	ok	393.8140	49.951	0.058307	21.54	64.227	12.111	67181988.854789	12	394.0741	6.04580e-05	2.62903e-04
2024/02/07	12:19:53	--	ok	393.7900	49.945	0.058307	21.54	64.144	12.095	68242935.157859	13	394.0017	6.26565e-05	2.89248e-04
2024/02/07	12:20:00	ok	ok	394.0340	50.003	0.058318	21.54	64.123	12.091	71319271.212140	14	394.2590	6.20857e-05	2.69974e-04
2024/02/07	12:24:59	ok	ok	393.9900	49.997	0.058318	21.61	64.128	12.143	71983487.213449	12	394.2418	6.12774e-05	2.66099e-04
2024/02/07	12:29:59	ok	ok	393.9880	49.989	0.058318	21.62	64.149	12.156	70547063.673804	12	394.2179	6.16069e-05	2.70376e-04
2024/02/07	12:34:59	ok	ok	393.9720	49.986	0.058318	21.70	64.091	12.196	69069368.707331	13	394.2043	6.08834e-05	2.63429e-04
2024/02/07	12:39:59	ok	ok	393.9760	49.984	0.058318	21.75	64.114	12.239	66881026.914122	12	394.2115	6.08018e-05	2.90441e-04
2024/02/07	12:44:59	ok	ok	393.9860	49.981	0.058318	21.78	64.140	12.263	71860962.451149	13	394.2079	6.20378e-05	2.73078e-04
2024/02/07	12:49:59	ok	ok	393.9480	49.985	0.058318	21.81	64.154	12.287	73453184.314637	13	394.1750	6.18609e-05	2.57151e-04
2024/02/07	12:54:59	ok	ok	393.9540	49.982	0.058318	21.87	64.103	12.317	69946230.714901	12	394.2009	6.02782e-05	2.69264e-04
2024/02/07	12:59:59	ok	ok	393.9320	49.976	0.058318	21.88	64.126	12.331	70180950.164081	13	394.1442	6.23354e-05	2.80819e-04
2024/02/07	13:04:59	ok	ok	393.9120	49.971	0.058318	21.92	64.094	12.355	68461116.318143	13	394.1575	6.14129e-05	2.87860e-04
2024/02/07	13:09:59	ok	ok	393.9240	49.976	0.058318	21.99	64.199	12.427	71739258.148433	13	394.1368	6.20758e-05	2.67465e-04
2024/02/07	13:14:59	ok	ok	393.9000	49.974	0.058318	22.01	64.150	12.427	69929626.555171	12	394.1303	6.17395e-05	2.76921e-04
2024/02/07	13:19:59	ok	ok	393.8780	49.960	0.058318	22.01	64.172	12.431	72349608.096947	12	394.0911	6.20735e-05	2.74314e-04
2024/02/07	13:24:59	ok	ok	393.8760	49.965	0.058318	22.06	64.150	12.467	72563437.394302	14	394.0504	6.34714e-05	2.83160e-04
2024/02/07	13:29:59	ok	ok	393.8580	49.954	0.058318	22.11	64.160	12.501	70880616.106219	13	394.0668	6.21607e-05	2.54318e-04
2024/02/07	13:34:59	ok	ok	393.8460	49.959	0.058318	22.16	64.181	12.546	69058509.135629	14	394.0498	6.12905e-05	2.66510e-04
2024/02/07	13:39:59	ok	ok	393.8280	49.954	0.058318	22.16	64.210	12.552	71475039.072931	13	394.0496	6.16197e-05	2.43610e-04
2024/02/07	13:44:59	--	ok	393.5500	49.886	0.058318	21.42	65.664	12.300	68773973.628101	14	393.7733	6.16541e-05	2.48628e-04
2024/02/07	13:45:06	ok	ok	394.0380	50.003	0.058343	21.45	65.660	12.320	67609455.370766	14	394.2487	6.33762e-05	2.93181e-04
2024/02/07	13:50:05	ok	ok	393.8340	49.958	0.058343	21.07	65.982	12.108	61518517.696744	13	394.0521	6.21235e-05	2.89577e-04
2024/02/07	13:55:05	--	ok	393.7380	49.936	0.058343	20.89	66.007	11.984	60518785.558274	13	394.0025	6.05245e-05	2.75275e-04
2024/02/07	13:55:12	ok	ok	393.9880	50.009	0.058357	20.90	66.081	12.008	63371308.772670	12	394.2339	6.30165e-05	3.44213e-04
2024/02/07	14:00:11	ok	ok	393.8780	49.984	0.058357	20.73	66.007	11.876	55024556.814405	13	394.1351	6.12622e-05	2.92626e-04
2024/02/07	14:05:11	ok	ok	393.8180	49.964	0.058357	20.60	66.053	11.798	55550761.788250	13	394.0465	6.17626e-05	2.96028e-04
2024/02/07	14:10:11	--	ok	393.7520	49.958	0.058357	20.49	66.059	11.719	56178866.826347	13	393.9819	6.16265e-05	3.03068e-04
2024/02/07	14:10:18	ok	ok	394.0260	50.020	0.05837	20.52	65.975	11.724	57145887.576065	14	394.2321	6.35414e-05	2.87085e-04
2024/02/07	14:15:17	ok	ok	393.9440	50.002	0.05837	20.40	65.963	11.646	61413454.576880	13	394.1765	6.21761e-05	2.74777e-04
2024/02/07	14:20:17	ok	ok	393.8980	49.992	0.05837	20.32	65.986	11.592	58021818.575982	14	394.1145	6.17075e-05	2.55764e-04
2024/02/07	14:25:17	ok	ok	393.8360	49.984	0.05837	20.25	65.995	11.545	59609570.015770	13	394.0800	6.15803e-05	2.78090e-04
2024/02/07	14:30:17	--	ok	393.7840	49.970	0.05837	20.18	65.943	11.489	56274074.865464	14	394.0178	6.26525e-05	2.44648e-04
2024/02/07	14:30:24	ok	ok	394.0040	50.024	0.058382	20.18	65.943	11.489	49424495.784876	14	394.1933	6.36015e-05	2.83218e-04
2024/02/07	14:35:23	ok	ok	393.9280	50.015	0.058382	20.15	65.888	11.460	50759270.823862	15	394.1471	6.37364e-05	2.56848e-04
2024/02/07	14:40:23	ok	ok	393.8940	50.001	0.058382	20.08	65.907	11.417	53350526.947018	14	394.1427	6.21749e-05	2.66272e-04
2024/02/07	14:45:23	ok	ok	393.8640	49.989	0.058382	20.01	65.835	11.358	49461507.732315	15	394.0388	6.51572e-05	2.77954e-04
2024/02/07	14:50:23	ok	ok	393.8340	49.985	0.058382	19.99	65.863	11.352	50120682.588256	14	394.0360	6.27036e-05	2.86021e-04
2024/02/07	14:55:23	ok	ok	393.8080	49.976	0.058382	19.95	65.847	11.319	49582806.899139	13	393.9902	6.29936e-05	2.93286e-04
2024/02/07	15:00:23	--	ok	393.7740	49.968	0.058382	19.88	65.824	11.269	51283152.442672	13	393.9731	6.33471e-05	2.78927e-04
2024/02/07	15:00:30	ok	ok	393.9940	50.029	0.058394	19.91	65.757	11.277	55148848.789495	15	394.2222	6.32125e-05	2.39755e-04
2024/02/07	15:05:29	ok	ok	393.9080	50.009	0.058394	19.85	65.798	11.246	52457447.152335	14	394.1571	6.26664e-05	2.62919e-04
2024/02/07	15:10:29	ok	ok	393.8620	50.000	0.058394	19.85	65.739	11.236	50622103.803645	14	394.1052	6.38550e-05	2.51365e-04
2024/02/07	15:15:29	ok	ok	393.8580	49.993	0.058394	19.81	65.701	11.203	50439059.005399	13	394.0789	6.28652e-05	2.72221e-04
2024/02/07	15:20:29	ok	ok	393.8160	49.984	0.058394	19.75	65.751	11.173	50845281.160419	13	394.0519	6.30999e-05	2.77672e-04
2024/02/07	15:25:29	--	ok	393.7940	49.979	0.058394	19.72	65.747	11.155	50834071.122067	14	394.0317	6.27411e-05	2.47717e-04
2024/02/07	15:25:36	ok	ok	394.0180	50.033	0.058405	19.72	65.707	11.148	50923218.439486	14	394.2342	6.33846e-05	2.63461e-04
2024/02/07	15:30:35	ok	ok	393.9700	50.022	0.058405	19.72	65.678	11.143	50465435.880042	13	394.1569	6.33540e-05	3.50554e-04
2024/02/07	15:35:35	ok	ok	393.9180	50.015	0.058405	19.67	65.628	11.098	47923105.866187	13	394.1183	6.35803e-05	3.42182e-04
2024/02/07	15:40:35	ok	ok	393.9260	50.004	0.058405	19.61	65.669	11.067	47679063.678540	13	394.0895	6.29549e-05	3.34209e-04
2024/02/07	15:45:35	ok	ok	393.8820	50.000	0.058405	19.57	65.641	11.036	48638401.187793	13	394.0469	6.43128e-05	3.56744e-04
2024/02/07	15:50:35	ok	ok	393.8540	49.991	0.058405	19.55	65.559	11.012	53802574.550354	13	394.0337	6.33236e-05	3.41727e-04
2024/02/07	15:55:35	ok	ok	393.8320	49.983	0.058405	19.53	65.536	10.991	48680765.375843	14	394.0109	6.33267e-05	3.56122e-04
2024/02/07	16:00:35	ok	ok	393.8200	49.975	0.058405	19.48	65.556	10.967	48913266.441477	13	393.9737	6.38758e-05	3.52294e-04
2024/02/07	16:05:35	--	ok	393.7940	49.975	0.058405	19.45	65.551	10.947	49732332.604328	14	393.9484	6.35142e-05	3.52600e-04
2024/02/07	16:05:41	ok	ok	393.9940	50.020	0.058416	19.50	65.550	10.974	56206664.078666	13	394.1786	6.47434e-05	3.41500e-04
2024/02/07	16:10:41	ok	ok	393.9640	50.017	0.058416	19.41	65.595	10.927	52882730.596902	14	394.1282	6.31882e-05	3.15769e-04
2024/02/07	16:15:41	ok	ok	393.9120	50.005	0.058416	19.37	65.559	10.895	50215128.052564	13	394.1247	6.25251e-05	3.51531e-04
2024/02/07	16:20:41	ok	ok	393.8640	49.996	0.058416	19.29	65.647	10.855	52703660.164873	15	394.0401	6.33405e-05	3.28707e-04
2024/02/07	16:25:41	ok	ok	393.8140	49.980	0.058416	19.17	65.710	10.792	52846125.206545	13	393.9859	6.39535e-05	3.39147e-04
2024/02/07	16:30:41	--	ok	393.7840	49.972	0.058416	19.11	65.670	10.749	52531547.997250	13	393.9724	6.36453e-05	3.29369e-04
2024/02/07	16:30:47	ok	ok	394.0340	50.032	0.058427	19.11	65.660	10.747	50608470.114268	13	394.1743	6.49273e-05	3.58556e-04
2024/02/07	16:35:47	ok	ok	393.9780	50.026	0.058427	19.14	65.483	10.736	51273279.319482	13	394.1640	6.37617e-05	3.46792e-04
2024/02/07	16:40:47	ok	ok	393.9700	50.021	0.058427	19.15	65.432	10.737	50027609.095477	13	394.1430	6.39240e-05	3.40072e-04
2024/02/07	16:45:47	ok	ok	393.9660	50.011	0.058427	19.11	65.446	10.712	51686553.035767	13	394.1338	6.34030e-05	3.48091e-04
2024/02/07	16:50:47	ok	ok	393.9300	50.006	0.058427	19.06	65.437	10.675	52913835.221894	13	394.1117	6.32977e-05	3.29089e-04
2024/02/07	16:55:47	ok	ok	393.9060	50.001	0.058427	19.06	65.368	10.664	51703657.248436	13	394.0708	6.41044e-05	3.64961e-04
2024/02/07	17:00:47	ok	ok	393.8880	49.993	0.058427	19.01	65.422	10.646	52750820.344752	14	394.0325	6.43079e-05	3.38865e-04
2024/02/07	17:05:47	ok	ok	393.8660	49.985	0.058427	18.94	65.418	10.602	52103339.708894	13	394.0387	6.32971e-05	3.37660e-04
2024/02/07	17:10:47	ok	ok	393.8400	49.978	0.058427	18.93	65.386	10.588	53966618.108328	14	393.9573	6.54226e-05	3.59396e-04
2024/02/07	17:15:47	--	ok	393.7940	49.969	0.058427	18.82	65.348	10.511	52579274.068764	14	393.9738	6.26856e-05	3.27578e-04
2024/02/07	17:15:53	ok	ok	394.0200	50.027	0.058439	18.89	65.400	10.564	58136557.093110	14	394.1875	6.34940e-05	3.40365e-04
2024/02/07	17:20:53	ok	ok	393.9460	50.012	0.058439	18.72	65.473	10.469	53717898.724163	15	394.0622	6.57446e-05	3.60635e-04
2024/02/07	17:25:53	ok	ok	393.8900	49.998	0.058439	18.62	65.568	10.424	55978163.884536	13	394.0821	6.27517e-05	3.48604e-04
2024/02/07	17:30:53	ok	ok	393.8560	49.989	0.058439	18.59	65.536	10.400	54475044.223407	13	394.0475	6.34084e-05	3.50450e-04
2024/02/07	17:35:53	ok	ok	393.8240	49.985	0.058439	18.52	65.513	10.353	55988509.737080	13	393.9838	6.38018e-05	3.64854e-04
2024/02/07	17:40:53	ok	ok	393.8100	49.981	0.058439	18.50	65.389	10.325	54863671.233345	13	393.9980	6.37559e-05	3.59074e-04
2024/02/07	17:45:53	--	ok	393.7980	49.977	0.058439	18.50	65.339	10.317	53975412.702414	12	393.9891	6.31901e-05	3.66028e-04
2024/02/07	17:45:59	ok	ok	394.0180	50.030	0.058449	18.53	65.322	10.332	50928151.168487	13	394.1909	6.37740e-05	3.47616e-04
2024/02/07	17:50:59	ok	ok	393.9780	50.019	0.058449	18.52	65.290	10.317	56835835.921479	12	394.1736	6.34082e-05	3.75763e-04
2024/02/07	17:55:59	ok	ok	393.9560	50.012	0.058449	18.49	65.277	10.299	56280012.233718	12	394.1632	6.34562e-05	2.85785e-04
2024/02/07	18:00:59	ok	ok	393.9380	50.005	0.058449	18.43	65.289	10.267	58760783.910140	11	394.1696	6.26139e-05	2.74247e-04
2024/02/07	18:05:59	ok	ok	393.9100	49.999	0.058449	18.35	65.284	10.214	57455668.657064	11	394.1423	6.21241e-05	2.94482e-04
2024/02/07	18:10:59	ok	ok	393.8940	49.996	0.058449	18.37	65.280	10.230	54936662.720802	12	394.0709	6.36281e-05	3.91385e-04
2024/02/07	18:15:59	ok	ok	393.8600	49.986	0.058449	18.31	65.216	10.178	55169294.363808	14	394.0264	6.44521e-05	3.58918e-04
2024/02/07	18:20:59	ok	ok	393.8100	49.972	0.058449	18.18	65.367	10.124	57262771.964320	14	393.9575	6.43928e-05	3.70057e-04
2024/02/07	18:25:59	--	ok	393.7500	49.963	0.058449	18.05	65.449	10.062	57228806.532112	11	393.9744	6.33413e-05	2.60573e-04
2024/02/07	18:26:06	ok	ok	393.9800	50.023	0.058463	18.05	65.519	10.072	58467397.065812	12	394.2110	6.34094e-05	2.55156e-04
2024/02/07	18:31:05	ok	ok	393.9340	50.015	0.058463	17.98	65.496	10.026	53570670.609327	12	394.1559	6.32206e-05	2.69647e-04
2024/02/07	18:36:05	ok	ok	393.8780	50.006	0.058463	17.91	65.426	9.974	55642020.632627	12	394.1372	6.32210e-05	2.65760e-04
2024/02/07	18:41:05	ok	ok	393.9300	50.016	0.058463	18.05	64.993	9.991	56036459.940668	11	394.1867	6.28296e-05	2.66025e-04
2024/02/07	18:46:05	ok	ok	394.0940	50.052	0.058463	18.63	63.903	10.169	50386830.912318	12	394.3429	6.26481e-05	2.61325e-04
2024/02/07	18:51:05	ok	ok	394.1720	50.077	0.058463	18.90	63.824	10.317	50061418.743431	12	394.4025	6.36831e-05	2.97358e-04
2024/02/07	18:56:05	ok	ok	394.1980	50.079	0.058463	19.07	63.780	10.415	51166921.775373	11	394.4633	6.27680e-05	2.91784e-04
2024/02/07	19:01:05	--	ok	394.2600	50.085	0.058463	19.23	63.793	10.512	50674579.382526	13	394.4762	6.20545e-05	3.35380e-04
2024/02/07	19:01:12	ok	ok	394.0440	50.018	0.058449	19.20	63.769	10.490	56656573.171984	14	394.2293	6.39987e-05	3.51769e-04
2024/02/07	19:06:11	ok	ok	394.0440	50.026	0.058449	19.24	63.734	10.511	55153892.377290	12	394.2598	6.34217e-05	3.56370e-04
2024/02/07	19:11:11	ok	ok	394.1260	50.046	0.058449	19.45	63.514	10.607	50762357.102595	14	394.2932	6.36041e-05	3.39178e-04
2024/02/07	19:16:11	ok	ok	394.1800	50.045	0.058449	19.61	63.439	10.691	51981415.578815	14	394.3531	6.34849e-05	3.46105e-04
2024/02/07	19:21:11	--	ok	394.2360	50.055	0.058449	19.72	63.413	10.759	55125317.905792	14	394.3918	6.36370e-05	3.47997e-04
2024/02/07	19:21:18	ok	ok	394.0060	49.996	0.058437	19.79	63.363	10.794	56672476.746612	15	394.1896	6.31073e-05	3.08064e-04
2024/02/07	19:26:17	ok	ok	394.0160	49.999	0.058437	19.79	63.426	10.805	54516193.637289	14	394.1938	6.38173e-05	3.29808e-04
2024/02/07	19:31:17	ok	ok	394.0340	50.006	0.058437	19.86	63.458	10.856	54807197.481446	13	394.2259	6.27478e-05	3.29755e-04
2024/02/07	19:36:17	ok	ok	394.0340	50.006	0.058437	19.92	63.476	10.895	58542237.030063	13	394.2661	6.16204e-05	3.55097e-04
2024/02/07	19:41:17	ok	ok	394.0600	50.003	0.058437	19.98	63.464	10.930	56799890.636274	13	394.2250	6.37939e-05	3.34511e-04
2024/02/07	19:46:17	ok	ok	394.0320	50.004	0.058437	19.89	63.757	10.924	58093514.568567	15	394.1796	6.34341e-05	3.51043e-04
2024/02/07	19:51:17	ok	ok	394.0000	49.993	0.058437	19.82	63.825	10.891	55457231.647796	13	394.1677	6.29729e-05	3.55335e-04
2024/02/07	19:56:17	ok	ok	393.9800	49.992	0.058437	19.78	63.890	10.875	54244402.560954	13	394.1803	6.19857e-05	3.44621e-04
2024/02/07	20:01:17	ok	ok	393.9640	49.988	0.058437	19.81	63.894	10.895	53980222.082573	14	394.1601	6.21530e-05	3.31246e-04
2024/02/07	20:06:17	ok	ok	393.9500	49.986	0.058437	19.84	63.839	10.902	56621304.730030	14	394.1323	6.37416e-05	3.20517e-04
2024/02/07	20:11:17	ok	ok	393.9920	49.995	0.058437	19.96	63.655	10.953	55544802.464053	13	394.1813	6.25844e-05	3.39442e-04
2024/02/07	20:16:17	ok	ok	394.0080	49.994	0.058437	20.04	63.645	10.997	54203306.107880	12	394.2043	6.28846e-05	3.28024e-04
2024/02/07	20:21:17	ok	ok	394.0240	49.998	0.058437	20.08	63.664	11.028	56403897.141356	13	394.2237	6.22778e-05	3.53057e-04
2024/02/07	20:26:17	ok	ok	394.0400	50.001	0.058437	20.11	63.677	11.049	56958016.198685	12	394.2256	6.25482e-05	3.56978e-04
2024/02/07	20:31:17	ok	ok	394.0300	49.999	0.058437	20.16	63.674	11.085	60405713.091473	14	394.2067	6.28493e-05	2.59636e-04
2024/02/07	20:36:17	ok	ok	394.0120	49.989	0.058437	20.15	63.661	11.072	57003696.532142	13	394.2187	6.18172e-05	3.28039e-04
2024/02/07	20:41:17	ok	ok	394.0160	49.989	0.058437	20.15	63.816	11.099	58117319.622274	13	394.1947	6.26282e-05	3.39357e-04
2024/02/07	20:46:17	ok	ok	393.9600	49.985	0.058437	20.07	63.975	11.073	61063885.986197	12	394.2130	6.19480e-05	2.60838e-04
2024/02/07	20:51:17	ok	ok	393.9560	49.979	0.058437	20.02	64.030	11.055	60442798.987523	12	394.1918	6.19610e-05	2.49105e-04
2024/02/07	20:56:17	ok	ok	393.9020	49.973	0.058437	19.96	64.041	11.019	59067687.665819	13	394.1280	6.14840e-05	3.35248e-04
2024/02/07	21:01:17	ok	ok	393.8760	49.969	0.058437	19.92	64.105	11.003	57875210.199622	13	394.0757	6.24667e-05	3.20197e-04
2024/02/07	21:06:17	ok	ok	393.9160	49.969	0.058437	20.02	63.867	11.027	58060036.217551	14	394.1172	6.25895e-05	2.56580e-04
2024/02/07	21:11:17	ok	ok	393.9020	49.970	0.058437	20.08	63.835	11.058	60460060.097120	14	394.1561	6.18827e-05	2.41598e-04
2024/02/07	21:16:17	ok	ok	393.9100	49.980	0.058437	20.15	63.806	11.097	58430905.744524	13	394.1107	6.30939e-05	3.30983e-04
2024/02/07	21:21:17	ok	ok	393.9120	49.965	0.058437	20.18	63.810	11.117	58286002.751867	14	394.1436	6.07916e-05	2.67026e-04
2024/02/07	21:26:17	ok	ok	393.8960	49.971	0.058437	20.19	63.812	11.126	58633706.982383	14	394.1158	6.33674e-05	2.76598e-04
2024/02/07	21:31:17	ok	ok	393.9080	49.965	0.058437	20.23	63.746	11.143	59227063.943770	13	394.1327	6.20186e-05	2.74191e-04
2024/02/07	21:36:17	ok	ok	393.9240	49.969	0.058437	20.22	63.828	11.148	58677914.594335	13	394.1622	6.17219e-05	2.67609e-04
2024/02/07	21:41:17	ok	ok	393.8680	49.961	0.058437	20.12	64.025	11.118	60327338.614895	14	394.1055	6.17980e-05	2.55398e-04
2024/02/07	21:46:17	ok	ok	393.8400	49.946	0.058437	20.08	64.057	11.096	60191010.960794	13	394.0733	6.17001e-05	2.58256e-04
2024/02/07	21:51:17	--	ok	393.7960	49.942	0.058437	20.01	64.219	11.079	59028890.814791	14	394.0058	6.23917e-05	2.75862e-04
2024/02/07	21:51:24	ok	ok	393.9900	49.983	0.058447	20.02	64.140	11.074	59977516.570962	15	394.1583	6.49545e-05	2.84244e-04
2024/02/07	21:56:23	ok	ok	393.9240	49.974	0.058447	19.92	64.237	11.025	57532360.240102	15	394.1223	6.28190e-05	3.23510e-04
2024/02/07	22:01:23	ok	ok	393.8900	49.968	0.058447	19.86	64.341	11.007	59111024.017240	13	394.1151	6.29743e-05	2.88941e-04
2024/02/07	22:06:23	ok	ok	393.8660	49.965	0.058447	19.84	64.286	10.979	59683706.696742	13	394.0704	6.18693e-05	3.25432e-04
2024/02/07	22:11:23	ok	ok	393.8080	49.951	0.058447	19.79	64.329	10.959	58862285.308949	12	394.0225	6.23969e-05	3.33011e-04
2024/02/07	22:16:23	ok	ok	393.8040	49.949	0.058447	19.74	64.309	10.919	52891765.329103	14	394.0072	6.22880e-05	3.33837e-04
2024/02/07	22:21:23	--	ok	393.7720	49.946	0.058447	19.69	64.302	10.891	60724388.128335	12	394.0092	6.22581e-05	2.67375e-04
2024/02/07	22:21:30	ok	ok	394.0440	50.001	0.058459	19.75	64.300	10.926	58639879.098384	13	394.2381	6.30999e-05	3.27300e-04
2024/02/07	22:26:29	ok	ok	394.0000	49.995	0.058459	19.75	64.201	10.909	54689920.045752	12	394.2028	6.27925e-05	3.68417e-04
2024/02/07	22:31:29	ok	ok	394.0120	49.995	0.058459	19.84	64.091	10.945	55206702.844882	13	394.2057	6.22133e-05	3.25558e-04
2024/02/07	22:36:29	ok	ok	394.0020	49.988	0.058459	19.86	64.054	10.958	56724477.993462	12	394.2018	6.33802e-05	3.61418e-04
2024/02/07	22:41:29	ok	ok	394.0000	49.994	0.058459	19.92	63.993	10.983	56105079.545431	12	394.2104	6.31494e-05	3.55246e-04
2024/02/07	22:46:29	ok	ok	393.9920	49.986	0.058459	19.92	63.993	10.983	56214985.630640	14	394.1950	6.31309e-05	3.19905e-04
2024/02/07	22:51:29	ok	ok	393.9920	49.991	0.058459	19.96	63.980	11.009	57080681.222693	13	394.2116	6.19993e-05	3.31263e-04
2024/02/07	22:56:29	ok	ok	393.9720	49.985	0.058459	19.98	63.972	11.018	57347161.196333	12	394.1991	6.19527e-05	3.37602e-04
2024/02/07	23:01:29	ok	ok	393.9340	49.980	0.058459	19.86	64.199	10.983	57915982.026261	13	394.1633	6.24890e-05	3.24217e-04
2024/02/07	23:06:29	ok	ok	393.9080	49.970	0.058459	19.77	64.334	10.942	57800575.108671	12	394.1249	6.28020e-05	3.57527e-04
2024/02/07	23:11:29	ok	ok	393.8660	49.960	0.058459	19.71	64.356	10.908	55282182.753922	13	394.0562	6.23235e-05	3.31338e-04
2024/02/07	23:16:29	ok	ok	393.8240	49.952	0.058459	19.69	64.373	10.903	52351224.610025	13	394.0458	6.29872e-05	2.58297e-04
2024/02/07	23:21:29	ok	ok	393.8040	49.952	0.058459	19.62	64.364	10.857	55283062.441338	14	394.0336	6.20580e-05	3.12706e-04
2024/02/07	23:26:29	ok	ok	393.8020	49.945	0.058459	19.61	64.341	10.843	57623443.740271	12	394.0040	6.20857e-05	3.59433e-04
2024/02/07	23:31:29	--	ok	393.7620	49.939	0.058459	19.55	64.341	10.807	55621249.732819	13	393.9583	6.40602e-05	3.23535e-04
2024/02/07	23:31:36	ok	ok	394.0320	49.994	0.058472	19.58	64.324	10.823	56555236.116782	14	394.2242	6.27217e-05	3.31350e-04
2024/02/07	23:36:35	ok	ok	393.9480	49.979	0.058472	19.53	64.387	10.798	55976225.478463	14	394.1605	6.25333e-05	3.17408e-04
2024/02/07	23:41:35	ok	ok	393.8940	49.970	0.058472	19.43	64.503	10.755	56070022.320730	13	394.1211	6.23824e-05	3.31824e-04
2024/02/07	23:46:35	ok	ok	393.8880	49.974	0.058472	19.44	64.414	10.749	57828227.988916	12	394.1018	6.26920e-05	3.59222e-04
2024/02/07	23:51:35	ok	ok	393.8680	49.974	0.058472	19.41	64.430	10.733	54922227.053647	13	394.0890	6.31626e-05	3.32422e-04
2024/02/07	23:56:35	ok	ok	393.8420	49.969	0.058472	19.41	64.388	10.726	57735822.296069	13	394.0551	6.39663e-05	3.54156e-04
2024/02/08	00:01:35	ok	ok	393.8460	49.967	0.058472	19.40	64.387	10.717	58968040.934005	14	394.0737	6.30889e-05	3.16125e-04
2024/02/08	00:06:35	ok	ok	393.8220	49.958	0.058472	19.35	64.370	10.687	60173487.176691	14	394.0245	6.23233e-05	3.18796e-04
2024/02/08	00:11:35	ok	ok	393.8020	49.956	0.058472	19.35	64.411	10.694	57251945.657065	13	394.0302	6.30823e-05	3.29322e-04
2024/02/08	00:16:35	ok	ok	393.8440	49.962	0.058472	19.47	64.135	10.720	53371923.398146	13	394.0701	6.28499e-05	3.56461e-04
2024/02/08	00:21:35	ok	ok	393.8720	49.962	0.058472	19.57	64.100	10.777	54627550.448753	14	394.0726	6.35672e-05	3.31134e-04
2024/02/08	00:26:35	ok	ok	393.8440	49.959	0.058472	19.60	64.004	10.778	56431902.781364	13	394.0782	6.28107e-05	3.41517e-04
2024/02/08	00:31:35	ok	ok	393.8540	49.962	0.058472	19.62	64.089	10.811	51143700.806565	13	394.0711	6.27456e-05	3.58724e-04
2024/02/08	00:36:35	ok	ok	393.8700	49.951	0.058472	19.65	64.031	10.818	57854592.220329	13	394.0762	6.21433e-05	3.36513e-04
2024/02/08	00:41:35	ok	ok	393.8240	49.951	0.058472	19.60	64.063	10.788	57209218.632815	13	394.0490	6.25204e-05	3.59619e-04
2024/02/08	00:46:35	ok	ok	393.8280	49.948	0.058472	19.62	64.057	10.805	52478616.499655	15	394.0209	6.31724e-05	3.16483e-04
2024/02/08	00:51:35	--	ok	393.7580	49.945	0.058472	19.53	64.245	10.774	56818188.708300	12	393.9999	6.25950e-05	3.47344e-04
2024/02/08	00:51:41	ok	ok	394.0580	50.000	0.058485	19.54	64.259	10.785	56108049.909703	13	394.2259	6.38927e-05	3.41831e-04
2024/02/08	00:56:41	ok	ok	393.9920	49.973	0.058485	19.43	64.341	10.728	51602199.804138	12	394.2047	6.19838e-05	3.45202e-04
2024/02/08	01:01:41	ok	ok	393.9640	49.979	0.058485	19.38	64.356	10.704	54391971.432150	13	394.1639	6.31248e-05	3.34943e-04
2024/02/08	01:06:41	ok	ok	393.9340	49.976	0.058485	19.33	64.356	10.668	54452106.750966	12	394.1336	6.32362e-05	3.81278e-04
2024/02/08	01:11:41	ok	ok	393.9060	49.974	0.058485	19.30	64.382	10.654	55904250.000693	14	394.1107	6.23738e-05	3.25092e-04
2024/02/08	01:16:41	ok	ok	393.8680	49.960	0.058485	19.24	64.414	10.623	53397441.799987	12	394.0605	6.41001e-05	3.61932e-04
2024/02/08	01:21:41	ok	ok	393.8940	49.964	0.058485	19.33	64.245	10.650	55851056.890404	14	394.0560	6.40011e-05	3.53845e-04
2024/02/08	01:26:41	ok	ok	393.9020	49.970	0.058485	19.41	64.135	10.684	53677719.297502	13	394.1040	6.31649e-05	3.65449e-04
2024/02/08	01:31:41	ok	ok	393.9100	49.970	0.058485	19.47	64.076	10.711	53268327.216169	12	394.1066	6.37035e-05	3.69614e-04
2024/02/08	01:36:41	ok	ok	393.9280	49.970	0.058485	19.50	64.080	10.728	56557880.985682	13	394.1374	6.15098e-05	3.43316e-04
2024/02/08	01:41:41	ok	ok	393.8900	49.960	0.058485	19.50	64.109	10.733	55302073.204971	12	394.0777	6.37449e-05	3.58650e-04
2024/02/08	01:46:41	ok	ok	393.8660	49.960	0.058485	19.51	64.059	10.733	53445482.697126	14	394.0861	6.32947e-05	3.52139e-04
2024/02/08	01:51:41	ok	ok	393.8880	49.962	0.058485	19.51	64.103	10.740	57075255.656251	14	394.0468	6.36285e-05	3.36038e-04
2024/02/08	01:56:41	ok	ok	393.8360	49.952	0.058485	19.40	64.315	10.705	54823206.889999	12	394.0409	6.34831e-05	3.68864e-04
2024/02/08	02:01:41	ok	ok	393.8080	49.937	0.058485	19.29	64.379	10.645	54334309.828910	12	394.0034	6.31655e-05	3.76493e-04
2024/02/08	02:06:41	--	ok	393.7960	49.935	0.058485	19.27	64.379	10.635	52162050.417923	13	394.0031	6.11433e-05	3.34661e-04
2024/02/08	02:06:48	ok	ok	394.0160	49.979	0.058496	19.30	64.392	10.656	57610886.611824	13	394.1791	6.50004e-05	3.56695e-04
2024/02/08	02:11:47	ok	ok	393.9140	49.966	0.058496	19.17	64.382	10.574	55356459.541357	13	394.1355	6.24616e-05	3.51816e-04
2024/02/08	02:16:47	ok	ok	393.9240	49.964	0.058496	19.15	64.370	10.562	54208757.604701	13	394.1336	6.18647e-05	3.43275e-04
2024/02/08	02:21:47	ok	ok	393.9020	49.967	0.058496	19.18	64.393	10.584	57521112.872812	12	394.1033	6.36929e-05	3.71538e-04
2024/02/08	02:26:47	ok	ok	393.9340	49.973	0.058496	19.29	64.146	10.607	55255467.860160	14	394.1444	6.26541e-05	3.49240e-04
2024/02/08	02:31:47	ok	ok	393.9360	49.969	0.058496	19.31	64.121	10.619	55353895.577053	13	394.1261	6.33135e-05	3.66659e-04
2024/02/08	02:36:47	ok	ok	393.9540	49.972	0.058496	19.40	64.044	10.660	53732783.470538	12	394.1286	6.38620e-05	3.80954e-04
2024/02/08	02:41:47	ok	ok	393.9480	49.968	0.058496	19.43	64.018	10.674	57785797.485466	14	394.1495	6.28527e-05	3.51692e-04
2024/02/08	02:46:47	ok	ok	393.9580	49.964	0.058496	19.41	64.096	10.677	56394418.868437	13	394.1584	6.25598e-05	3.51950e-04
2024/02/08	02:51:47	ok	ok	393.9420	49.968	0.058496	19.38	64.112	10.663	57277387.533701	13	394.1537	6.26337e-05	3.55715e-04
2024/02/08	02:56:47	ok	ok	393.9120	49.957	0.058496	19.34	64.227	10.655	54993808.892616	13	394.0761	6.28774e-05	3.54774e-04
2024/02/08	03:01:47	ok	ok	393.8600	49.948	0.058496	19.25	64.337	10.618	55982882.525861	13	394.0540	6.18781e-05	3.47231e-04
2024/02/08	03:06:47	ok	ok	393.8300	49.945	0.058496	19.20	64.315	10.580	55299812.916240	12	394.0290	6.30216e-05	3.51394e-04
2024/02/08	03:11:47	ok	ok	393.8140	49.935	0.058496	19.14	64.347	10.550	54985333.332790	13	394.0177	6.18803e-05	3.50706e-04
2024/02/08	03:16:47	--	ok	393.7820	49.937	0.058496	19.15	64.401	10.567	57952052.629174	13	393.9871	6.31847e-05	3.53143e-04
2024/02/08	03:16:53	ok	ok	394.0140	49.985	0.058508	19.17	64.352	10.569	54595641.875432	14	394.1964	6.44144e-05	3.73591e-04
2024/02/08	03:21:53	ok	ok	394.0380	49.990	0.058508	19.24	64.219	10.591	57414646.743527	14	394.2406	6.29375e-05	3.69134e-04
2024/02/08	03:26:53	ok	ok	394.0320	49.983	0.058508	19.30	64.068	10.602	53255547.343856	13	394.2656	6.13549e-05	3.53524e-04
2024/02/08	03:31:53	ok	ok	394.0300	49.985	0.058508	19.34	64.063	10.628	55303841.128009	13	394.2326	6.27598e-05	3.63852e-04
2024/02/08	03:36:53	ok	ok	394.0380	49.980	0.058508	19.37	63.989	10.634	55332724.302871	14	394.2406	6.38104e-05	3.34929e-04
2024/02/08	03:41:53	ok	ok	394.0460	49.977	0.058508	19.40	64.044	10.660	56075109.417086	13	394.2547	6.18163e-05	3.52299e-04
2024/02/08	03:46:53	ok	ok	394.0380	49.985	0.058508	19.41	63.975	10.657	54451284.375735	13	394.2582	6.13097e-05	3.52957e-04
2024/02/08	03:51:53	ok	ok	394.0020	49.975	0.058508	19.37	64.050	10.644	54099553.968663	15	394.1828	6.30417e-05	3.40185e-04
2024/02/08	03:56:53	ok	ok	393.9520	49.967	0.058508	19.24	64.251	10.596	53772700.267374	12	394.1407	6.24311e-05	3.70085e-04
2024/02/08	04:01:53	ok	ok	393.9380	49.964	0.058508	19.17	64.352	10.569	56487941.581375	12	394.1199	6.35566e-05	3.82141e-04
2024/02/08	04:06:53	ok	ok	393.9120	49.962	0.058508	19.15	64.309	10.552	56256081.644449	12	394.1040	6.34261e-05	3.78898e-04
2024/02/08	04:11:53	ok	ok	393.8800	49.952	0.058508	19.11	64.355	10.533	54082689.161277	13	394.0904	6.29812e-05	3.83887e-04
2024/02/08	04:16:53	ok	ok	393.8780	49.952	0.058508	19.10	64.361	10.526	54130367.240610	13	394.0801	6.32644e-05	3.66738e-04
2024/02/08	04:21:53	ok	ok	393.8700	49.955	0.058508	19.17	64.222	10.548	54129065.464904	13	394.0692	6.28950e-05	3.68566e-04
2024/02/08	04:26:53	ok	ok	393.8860	49.954	0.058508	19.23	64.077	10.559	54244229.647291	14	394.0818	6.25449e-05	3.51412e-04
2024/02/08	04:31:53	ok	ok	393.8980	49.954	0.058508	19.27	64.063	10.583	54787117.005511	13	394.0914	6.26091e-05	3.68158e-04
2024/02/08	04:36:53	ok	ok	393.8780	49.949	0.058508	19.27	64.073	10.585	56160852.498421	13	394.0948	6.20722e-05	3.47254e-04
2024/02/08	04:41:53	ok	ok	393.8640	49.944	0.058508	19.27	64.126	10.594	56008204.791008	14	394.0680	6.42175e-05	3.33047e-04
2024/02/08	04:46:53	ok	ok	393.8800	49.945	0.058508	19.27	64.105	10.590	52360265.945084	13	394.0899	6.14229e-05	3.61087e-04
2024/02/08	04:51:53	ok	ok	393.8560	49.943	0.058508	19.30	64.118	10.611	55204805.901385	13	394.0656	6.20418e-05	3.54704e-04
2024/02/08	04:56:53	ok	ok	393.8480	49.941	0.058508	19.27	64.114	10.592	55920185.496447	13	394.0664	6.13868e-05	3.61066e-04
2024/02/08	05:01:53	ok	ok	393.8080	49.931	0.058508	19.17	64.323	10.564	57908280.686295	15	393.9362	6.48089e-05	4.02336e-04
2024/02/08	05:06:53	--	ok	393.7620	49.926	0.058508	19.06	64.437	10.512	55595343.967079	12	393.9600	6.31419e-05	3.67591e-04
2024/02/08	05:07:00	ok	ok	394.0140	49.973	0.058521	19.04	64.434	10.503	58299899.499576	13	394.1874	6.42513e-05	3.54556e-04
2024/02/08	05:11:59	ok	ok	393.9440	49.970	0.058521	19.03	64.379	10.486	56019180.553182	13	394.1171	6.51122e-05	3.79426e-04
2024/02/08	05:16:59	ok	ok	393.9320	49.962	0.058521	18.99	64.364	10.457	55329641.701811	13	394.1387	6.28117e-05	3.59098e-04
2024/02/08	05:21:59	ok	ok	393.9580	49.966	0.058521	19.09	64.187	10.489	58527146.935515	13	394.1241	6.39376e-05	3.62808e-04
2024/02/08	05:26:59	ok	ok	393.9400	49.968	0.058521	19.13	64.135	10.507	50515454.212916	12	394.1599	6.23496e-05	3.73764e-04
2024/02/08	05:31:59	ok	ok	393.9140	49.964	0.058521	19.18	64.112	10.538	51665319.740705	12	394.1180	6.37989e-05	3.79314e-04
2024/02/08	05:36:59	ok	ok	393.9520	49.964	0.058521	19.15	64.137	10.524	54842781.234035	13	394.1412	6.32184e-05	3.65299e-04
2024/02/08	05:41:59	ok	ok	393.9360	49.962	0.058521	19.18	64.100	10.536	53668747.398954	12	394.1345	6.25062e-05	3.61402e-04
2024/02/08	05:46:59	ok	ok	393.9380	49.961	0.058521	19.23	64.118	10.566	56813924.189842	13	394.1452	6.24193e-05	3.64475e-04
2024/02/08	05:51:59	ok	ok	393.9180	49.964	0.058521	19.18	64.141	10.543	57214639.913623	15	394.0428	6.58914e-05	3.73120e-04
2024/02/08	05:56:59	ok	ok	393.8740	49.951	0.058521	19.07	64.286	10.497	55533165.175954	14	394.0820	6.24578e-05	3.60737e-04
2024/02/08	06:01:59	ok	ok	393.8420	49.951	0.058521	19.04	64.323	10.485	51189279.238728	13	394.0792	6.11731e-05	3.55981e-04
2024/02/08	06:06:59	ok	ok	393.8040	49.936	0.058521	18.96	64.430	10.450	52483674.481478	14	394.0225	6.26745e-05	3.52726e-04
2024/02/08	06:11:59	--	ok	393.7940	49.938	0.058521	18.93	64.425	10.433	55558558.185098	13	394.0236	6.22177e-05	3.67996e-04
2024/02/08	06:12:05	ok	ok	394.0320	49.983	0.058532	18.96	64.369	10.440	56739914.476269	14	394.1931	6.54885e-05	3.81995e-04
2024/02/08	06:17:05	ok	ok	393.9860	49.980	0.058532	18.96	64.208	10.414	55920820.451793	13	394.1676	6.40569e-05	3.86409e-04
2024/02/08	06:22:05	ok	ok	394.0200	49.986	0.058532	19.06	64.141	10.464	55805778.737228	12	394.2262	6.28824e-05	3.80450e-04
2024/02/08	06:27:05	ok	ok	394.0280	49.985	0.058532	19.10	64.057	10.476	55393812.525223	12	394.2071	6.31190e-05	3.68521e-04
2024/02/08	06:32:05	ok	ok	393.9760	49.976	0.058532	19.14	64.155	10.519	53861400.292612	13	394.1785	6.43411e-05	3.52847e-04
2024/02/08	06:37:05	ok	ok	394.0140	49.980	0.058532	19.14	64.105	10.510	54472564.274855	14	394.2162	6.25334e-05	3.61584e-04
2024/02/08	06:42:05	ok	ok	394.0120	49.982	0.058532	19.18	64.031	10.525	54091961.783477	12	394.2110	6.29435e-05	3.93424e-04
2024/02/08	06:47:05	ok	ok	394.0040	49.983	0.058532	19.23	64.077	10.559	52050856.401488	13	394.1793	6.30086e-05	3.70417e-04
2024/02/08	06:52:05	ok	ok	393.9540	49.965	0.058532	19.13	64.154	10.510	56845069.857935	14	394.1362	6.48634e-05	3.73913e-04
2024/02/08	06:57:05	ok	ok	393.9620	49.966	0.058532	19.06	64.324	10.494	56903394.016986	14	394.1619	6.20396e-05	3.61059e-04
2024/02/08	07:02:05	ok	ok	393.9300	49.965	0.058532	19.01	64.306	10.464	56647352.735997	13	394.0965	6.40593e-05	3.76642e-04
2024/02/08	07:07:05	ok	ok	393.8860	49.951	0.058532	18.94	64.439	10.443	55568347.842603	12	394.0751	6.39274e-05	3.67036e-04
2024/02/08	07:12:05	ok	ok	393.8920	49.957	0.058532	18.96	64.288	10.427	55036081.849415	13	394.0644	6.34980e-05	3.78245e-04
2024/02/08	07:17:05	ok	ok	393.8820	49.955	0.058532	19.06	64.150	10.465	55143601.134661	13	394.0935	6.21803e-05	3.62904e-04
2024/02/08	07:22:05	ok	ok	393.9140	49.958	0.058532	19.10	64.128	10.488	56274619.518666	12	394.1117	6.30077e-05	3.94201e-04
2024/02/08	07:27:05	ok	ok	393.8940	49.957	0.058532	19.10	64.077	10.480	53195274.322116	13	394.0690	6.34268e-05	3.60530e-04
2024/02/08	07:32:05	ok	ok	393.9180	49.964	0.058532	19.21	64.004	10.537	54808496.767419	12	394.1091	6.38874e-05	3.93805e-04
2024/02/08	07:37:05	ok	ok	393.9080	49.955	0.058532	19.20	64.053	10.537	55980917.873265	13	394.0877	6.28581e-05	3.67416e-04
2024/02/08	07:42:05	ok	ok	393.9240	49.959	0.058532	19.24	63.958	10.548	53792439.361482	14	394.1002	6.33547e-05	3.47735e-04
2024/02/08	07:47:05	ok	ok	393.8680	49.941	0.058532	19.14	64.205	10.527	56856690.446185	14	394.0441	6.44092e-05	3.54246e-04
2024/02/08	07:52:05	ok	ok	393.8440	49.944	0.058532	19.11	64.263	10.518	57846325.282950	13	394.0290	6.41224e-05	3.51642e-04
[truncated: 339 more rows]
