# Supplementary material for: Plastic Creep Constraint in Nylon Instrument Strings
Source: Materials (Basel). 2025 Jan 7;18(2):223. doi: 10.3390/ma18020223 (PMC11766866; doi:10.3390/ma18020223)
Supplement: Supplementary file 1 [file materials-18-00223-s001.zip › data_files/string_N28_nylon/string_test_data_N28_step_11.csv]

Date	Time	+-	f0	Frequency	Tension	LengthAdj	Temp	Rel.Hm	Abs.Hm	Pk.Magnitude	Harmonics	Fitted.f0	Bend.Stiff	Fit.Error
2024/02/09	10:41:22	--	ok	394.6140	50.075	0.058779	19.38	59.553	9.905	62563625.316342	14	394.8660	6.23025e-05	3.25681e-04
2024/02/09	10:41:32	ok	ok	425.0460	57.404	0.060375	19.41	59.617	9.931	118962589.635589	12	425.1858	6.72412e-05	2.64017e-04
2024/02/09	10:46:31	--	ok	418.3800	55.874	0.060375	19.33	61.541	10.202	99819865.600022	14	418.4560	6.57145e-05	3.82848e-04
2024/02/09	10:46:38	ok	ok	424.8800	57.520	0.060722	19.33	61.581	10.208	115347137.357434	12	424.9805	6.58828e-05	2.39757e-04
2024/02/09	10:51:38	--	ok	423.5760	57.230	0.060722	19.33	62.361	10.338	112102189.338028	11	423.6412	6.49728e-05	3.24079e-04
2024/02/09	10:51:45	ok	ok	424.9640	57.594	0.060797	19.34	62.382	10.349	110150904.206603	12	425.0600	6.53692e-05	2.20825e-04
2024/02/09	10:56:44	--	ok	424.2640	57.421	0.060797	19.35	62.831	10.432	111520191.472836	11	424.3277	6.46683e-05	2.94252e-04
2024/02/09	10:56:51	ok	ok	424.9600	57.620	0.060835	19.37	62.832	10.442	108972706.193077	12	425.0525	6.61817e-05	2.19354e-04
2024/02/09	11:01:50	--	ok	424.4260	57.494	0.060835	19.31	63.157	10.460	110456225.413516	11	424.4991	6.56548e-05	2.98523e-04
2024/02/09	11:01:57	ok	ok	424.9460	57.629	0.060865	19.30	63.175	10.455	110399242.150497	12	425.0530	6.54822e-05	2.00977e-04
2024/02/09	11:06:56	--	ok	424.5240	57.535	0.060865	19.35	63.348	10.518	109666031.970716	11	424.5835	6.51754e-05	3.08342e-04
2024/02/09	11:07:03	ok	ok	424.9760	57.647	0.06089	19.38	63.331	10.533	108300163.553634	14	425.0544	6.65178e-05	1.85180e-04
2024/02/09	11:12:02	--	ok	424.6040	57.556	0.06089	19.35	63.540	10.550	114096144.112858	12	424.6386	6.61843e-05	2.83056e-04
2024/02/09	11:12:09	ok	ok	424.9320	57.655	0.060911	19.37	63.500	10.553	114412921.146154	12	425.0633	6.51877e-05	2.16583e-04
2024/02/09	11:17:08	--	ok	424.5840	57.568	0.060911	19.35	63.641	10.566	117971194.717923	12	424.6330	6.59562e-05	2.77804e-04
2024/02/09	11:17:15	ok	ok	424.9480	57.665	0.060933	19.33	63.647	10.551	112763561.527304	12	425.0517	6.62966e-05	1.82088e-04
2024/02/09	11:22:14	--	ok	424.6580	57.595	0.060933	19.38	63.706	10.595	120384041.320868	11	424.7356	6.50436e-05	3.02076e-04
2024/02/09	11:22:21	ok	ok	424.9380	57.678	0.06095	19.38	63.706	10.595	110805433.061091	12	425.0337	6.72834e-05	2.16572e-04
2024/02/09	11:27:20	--	ok	424.6480	57.607	0.06095	19.40	63.792	10.618	118088727.052503	12	424.7181	6.62554e-05	3.00658e-04
2024/02/09	11:27:27	ok	ok	424.9960	57.700	0.060969	19.40	63.780	10.616	109802623.758353	12	425.1092	6.57950e-05	1.89141e-04
2024/02/09	11:32:26	--	ok	424.7180	57.624	0.060969	19.40	63.819	10.623	117419900.148355	12	424.7657	6.59202e-05	2.85140e-04
2024/02/09	11:32:33	ok	ok	425.0060	57.707	0.060984	19.45	63.807	10.656	114494124.488422	12	425.0877	6.64295e-05	1.95632e-04
2024/02/09	11:37:32	--	ok	424.7020	57.630	0.060984	19.43	63.957	10.664	123457907.514479	12	424.7620	6.56939e-05	2.71943e-04
2024/02/09	11:37:39	ok	ok	424.9500	57.708	0.060999	19.44	63.938	10.669	111956824.864179	13	425.0408	6.70005e-05	1.77201e-04
2024/02/09	11:42:38	--	ok	424.7100	57.647	0.060999	19.44	63.999	10.679	121885523.768093	14	424.7918	6.53927e-05	3.01526e-04
2024/02/09	11:42:45	ok	ok	424.9920	57.731	0.061014	19.47	63.943	10.688	118416952.200563	12	425.0798	6.61903e-05	1.90393e-04
2024/02/09	11:47:44	--	ok	424.7260	57.656	0.061014	19.45	63.990	10.686	122111466.695880	15	424.7998	6.52341e-05	2.80590e-04
2024/02/09	11:47:51	ok	ok	424.9860	57.737	0.061029	19.48	64.007	10.707	117109285.508733	12	425.0564	6.66451e-05	1.89678e-04
2024/02/09	11:52:50	--	ok	424.7320	57.661	0.061029	19.50	64.030	10.720	126199552.053935	11	424.7937	6.62850e-05	3.07604e-04
2024/02/09	11:52:56	ok	ok	424.9800	57.742	0.061043	19.50	64.048	10.723	122107463.344044	15	425.0337	6.75427e-05	1.84949e-04
2024/02/09	11:57:56	--	ok	424.7080	57.668	0.061043	19.48	64.077	10.719	123220234.071955	11	424.7638	6.71233e-05	2.98835e-04
2024/02/09	11:58:03	ok	ok	425.0020	57.750	0.061058	19.51	64.082	10.737	116786339.967351	11	425.0943	6.63485e-05	1.88039e-04
2024/02/09	12:03:02	--	ok	424.7720	57.686	0.061058	19.51	64.112	10.742	126214979.245206	12	424.8352	6.57487e-05	2.80985e-04
2024/02/09	12:03:09	ok	ok	424.9540	57.753	0.06107	19.55	64.109	10.768	120588129.780518	11	425.0614	6.66750e-05	1.97239e-04
2024/02/09	12:08:08	--	ok	424.7280	57.686	0.06107	19.60	64.135	10.800	122138511.103728	11	424.8070	6.64535e-05	3.01140e-04
2024/02/09	12:08:15	ok	ok	424.9840	57.760	0.061084	19.55	64.099	10.767	117433243.462163	12	425.0953	6.55239e-05	1.93093e-04
2024/02/09	12:13:14	--	ok	424.7300	57.697	0.061084	19.54	64.178	10.771	124528332.793349	11	424.8187	6.58568e-05	2.82658e-04
2024/02/09	12:13:21	ok	ok	425.0040	57.777	0.061098	19.55	64.201	10.784	118803703.306789	12	425.1267	6.52854e-05	1.91327e-04
2024/02/09	12:18:20	--	ok	424.7760	57.717	0.061098	19.61	64.117	10.805	123233514.816515	12	424.8811	6.51679e-05	2.76314e-04
2024/02/09	12:18:27	ok	ok	424.9920	57.783	0.06111	19.61	64.086	10.800	113988421.139490	15	425.0525	6.81214e-05	1.96197e-04
2024/02/09	12:23:26	--	ok	424.7640	57.719	0.06111	19.58	64.173	10.798	115028116.045609	11	424.8573	6.65519e-05	1.91205e-04
2024/02/09	12:23:33	ok	ok	425.0160	57.786	0.061122	19.61	64.158	10.812	115727341.875596	12	425.0874	6.66082e-05	1.90654e-04
2024/02/09	12:28:32	--	ok	424.7740	57.726	0.061122	19.61	64.237	10.825	120062148.344335	11	424.8575	6.65499e-05	1.90377e-04
2024/02/09	12:28:39	ok	ok	424.9720	57.783	0.061134	19.61	64.190	10.817	116064446.409695	12	425.0576	6.72115e-05	1.80230e-04
2024/02/09	12:33:38	--	ok	424.7660	57.726	0.061134	19.67	64.176	10.852	120668773.818409	11	424.9207	6.33843e-05	1.81801e-04
2024/02/09	12:33:45	ok	ok	425.0060	57.797	0.061146	19.71	64.132	10.870	117200744.132988	12	425.1004	6.62264e-05	1.78346e-04
2024/02/09	12:38:44	--	ok	424.7760	57.734	0.061146	19.71	64.195	10.881	119679921.287909	11	424.7647	6.98719e-05	3.12766e-04
2024/02/09	12:38:51	ok	ok	424.9780	57.794	0.061158	19.72	64.176	10.888	115708654.710954	12	425.0747	6.63841e-05	1.95556e-04
2024/02/09	12:43:50	--	ok	424.7560	57.734	0.061158	19.72	64.205	10.893	121164144.276081	10	424.8219	6.66883e-05	2.94468e-04
2024/02/09	12:43:56	ok	ok	425.0060	57.805	0.061171	19.72	64.196	10.892	117430587.546499	12	425.0947	6.67620e-05	2.30395e-04
2024/02/09	12:48:56	--	ok	424.7700	57.745	0.061171	19.77	64.233	10.925	118865696.490065	12	424.8039	6.82101e-05	2.71594e-04
2024/02/09	12:49:03	ok	ok	425.0140	57.809	0.061183	19.78	64.186	10.926	119999703.181489	14	425.0523	6.93545e-05	2.21524e-04
2024/02/09	12:54:02	--	ok	424.7640	57.745	0.061183	19.77	64.222	10.923	120287380.756473	11	424.8415	6.60907e-05	2.71550e-04
2024/02/09	12:54:08	ok	ok	425.0000	57.809	0.061195	19.81	64.210	10.949	120744973.572636	12	425.1146	6.62234e-05	1.80486e-04
2024/02/09	12:59:08	--	ok	424.7680	57.756	0.061195	19.79	64.237	10.943	117505859.499509	11	424.8106	6.84514e-05	2.86069e-04
2024/02/09	12:59:15	ok	ok	425.0260	57.820	0.061208	19.82	64.273	10.968	114890297.249274	12	425.0952	6.74713e-05	2.16694e-04
2024/02/09	13:04:14	--	ok	424.7920	57.765	0.061208	19.81	64.282	10.961	114240101.665473	11	424.8232	6.82910e-05	2.90110e-04
2024/02/09	13:04:21	ok	ok	424.9720	57.811	0.061218	19.82	64.251	10.964	125708326.259980	11	425.0467	6.78871e-05	2.15257e-04
2024/02/09	13:09:20	--	ok	424.7540	57.761	0.061218	19.85	64.247	10.980	124987322.120877	11	424.7952	6.85470e-05	2.85476e-04
2024/02/09	13:09:27	ok	ok	425.0000	57.820	0.061231	19.89	64.254	11.009	119902347.771087	12	425.0936	6.72240e-05	2.08332e-04
2024/02/09	13:14:26	--	ok	424.7620	57.766	0.061231	19.86	64.228	10.988	122977257.936966	11	424.8340	6.75685e-05	2.86354e-04
2024/02/09	13:14:33	ok	ok	425.0040	57.825	0.061244	19.86	64.309	11.001	129154642.241440	12	425.0978	6.73696e-05	2.02213e-04
2024/02/09	13:19:32	--	ok	424.7820	57.779	0.061244	19.89	64.314	11.019	131786924.796208	11	424.8423	6.76384e-05	2.83899e-04
2024/02/09	13:19:39	ok	ok	425.0180	57.826	0.061255	19.89	64.323	11.021	126329180.836471	12	425.0885	6.71409e-05	1.88143e-04
2024/02/09	13:24:38	ok	ok	424.8100	57.775	0.061255	19.93	64.260	11.038	134995487.901594	11	424.8253	6.85203e-05	2.85667e-04
2024/02/09	13:29:38	--	ok	424.6260	57.731	0.061255	19.98	64.306	11.075	135143045.814863	11	424.6601	6.76613e-05	2.94115e-04
2024/02/09	13:29:45	ok	ok	424.9700	57.829	0.061274	19.98	64.315	11.077	123533469.314534	11	425.0497	6.83185e-05	2.18781e-04
2024/02/09	13:34:44	--	ok	424.7460	57.769	0.061274	20.01	64.332	11.099	126818038.794956	11	424.7957	6.81298e-05	2.91271e-04
2024/02/09	13:34:51	ok	ok	425.0100	57.833	0.061288	20.01	64.260	11.086	124996929.694877	12	425.0894	6.73183e-05	2.27370e-04
2024/02/09	13:39:50	--	ok	424.7880	57.783	0.061288	20.04	64.324	11.115	124578102.428601	10	424.8689	6.65660e-05	2.98626e-04
2024/02/09	13:39:57	ok	ok	425.0080	57.834	0.061299	20.02	64.254	11.094	126047902.057567	11	425.0943	6.70369e-05	2.35578e-04
2024/02/09	13:44:56	--	ok	424.7800	57.784	0.061299	20.05	64.306	11.120	124657332.147365	11	424.8333	6.75985e-05	2.87494e-04
2024/02/09	13:45:02	ok	ok	425.0000	57.835	0.061311	20.08	64.302	11.138	118805978.355631	12	425.1189	6.61742e-05	1.83466e-04
2024/02/09	13:50:02	--	ok	424.7920	57.786	0.061311	20.11	64.306	11.158	121969201.111385	11	424.9014	6.50245e-05	2.95244e-04
2024/02/09	13:50:08	ok	ok	425.0040	57.832	0.061322	20.12	64.259	11.159	131733003.316941	11	425.0745	6.84976e-05	2.30472e-04
2024/02/09	13:55:08	--	ok	424.7900	57.787	0.061322	20.16	64.315	11.197	127225195.336152	10	424.8497	6.71878e-05	2.97195e-04
2024/02/09	13:55:15	ok	ok	425.0100	57.833	0.061333	20.15	64.231	11.171	133616066.881879	12	425.0870	6.66271e-05	1.98187e-04
2024/02/09	14:00:14	--	ok	424.7860	57.786	0.061333	20.15	64.273	11.179	129354697.850331	9	424.8774	6.58239e-05	3.09743e-04
2024/02/09	14:00:21	ok	ok	424.9980	57.836	0.061344	20.19	64.329	11.216	128531052.836538	11	425.0572	6.81301e-05	2.94281e-04
2024/02/09	14:05:20	--	ok	424.7880	57.788	0.061344	20.21	64.292	11.221	120854217.109649	11	424.8627	6.63883e-05	2.78809e-04
2024/02/09	14:05:26	ok	ok	425.0020	57.826	0.061355	20.22	64.283	11.228	133154021.071072	11	425.0614	6.77796e-05	2.10969e-04
2024/02/09	14:10:26	--	ok	424.7760	57.776	0.061355	20.22	64.334	11.236	130810567.551069	10	424.8444	6.59456e-05	2.96079e-04
2024/02/09	14:10:33	ok	ok	425.0160	57.835	0.061366	20.23	64.356	11.249	133458357.842738	11	425.0643	6.71548e-05	2.69330e-04
2024/02/09	14:15:32	--	ok	424.7860	57.788	0.061366	20.21	64.323	11.226	130032913.694921	11	424.7992	6.88575e-05	3.07507e-04
2024/02/09	14:15:38	ok	ok	425.0280	57.841	0.061377	20.25	64.369	11.260	135614971.188718	11	425.0371	6.90570e-05	3.04440e-04
2024/02/09	14:20:38	--	ok	424.7840	57.785	0.061377	20.26	64.311	11.261	136506677.061147	11	424.7988	6.85643e-05	3.00719e-04
2024/02/09	14:20:45	ok	ok	424.9880	57.840	0.061389	20.28	64.314	11.270	126615393.167129	11	425.0809	6.74539e-05	1.85713e-04
2024/02/09	14:25:44	--	ok	424.7480	57.782	0.061389	20.23	64.398	11.256	126842868.656988	11	424.8074	6.80915e-05	2.84200e-04
2024/02/09	14:25:50	ok	ok	425.0040	57.842	0.061402	20.26	64.382	11.273	129681982.961820	11	425.0361	6.87758e-05	3.02160e-04
2024/02/09	14:30:50	--	ok	424.7780	57.796	0.061402	20.26	64.392	11.275	130241388.276393	11	424.7989	6.96970e-05	3.01940e-04
2024/02/09	14:30:56	ok	ok	425.0220	57.840	0.061414	20.26	64.392	11.275	124658594.562773	10	425.1057	6.60786e-05	2.90731e-04
2024/02/09	14:35:56	ok	ok	424.8120	57.792	0.061414	20.26	64.382	11.273	127721019.069032	11	424.9174	6.40251e-05	3.00147e-04
2024/02/09	14:40:56	--	ok	424.6180	57.743	0.061414	20.29	64.396	11.293	130015408.517211	11	424.7478	6.31283e-05	2.94603e-04
2024/02/09	14:41:03	ok	ok	424.9940	57.838	0.061433	20.31	64.379	11.301	119563148.255981	11	425.0718	6.75008e-05	2.10494e-04
2024/02/09	14:46:02	--	ok	424.7840	57.791	0.061433	20.28	64.474	11.298	124901858.585011	11	424.8840	6.43142e-05	2.92161e-04
2024/02/09	14:46:09	ok	ok	425.0100	57.833	0.061445	20.32	64.483	11.328	131639463.622061	11	425.0427	6.78323e-05	2.84242e-04
2024/02/09	14:51:08	--	ok	424.7840	57.783	0.061445	20.32	64.442	11.320	137748715.843299	11	424.8961	6.37340e-05	2.97074e-04
2024/02/09	14:51:15	ok	ok	424.9840	57.836	0.061456	20.29	64.457	11.304	134534133.279980	11	425.0897	6.52681e-05	2.96106e-04
2024/02/09	14:56:14	--	ok	424.7820	57.789	0.061456	20.33	64.475	11.335	132459693.369619	11	424.9176	6.33837e-05	2.83312e-04
2024/02/09	14:56:21	ok	ok	425.0240	57.843	0.061467	20.33	64.434	11.328	136899295.691731	11	425.0810	6.73295e-05	2.95902e-04
2024/02/09	15:01:20	--	ok	424.7880	57.787	0.061467	20.33	64.485	11.337	136037443.429920	11	424.8232	6.82811e-05	3.14470e-04
2024/02/09	15:01:26	ok	ok	425.0180	57.843	0.061479	20.36	64.469	11.354	130230570.013434	11	425.0349	7.00829e-05	3.06040e-04
2024/02/09	15:06:26	--	ok	424.7840	57.788	0.061479	20.36	64.501	11.359	125130745.265851	11	424.8422	6.78787e-05	3.12662e-04
2024/02/09	15:06:32	ok	ok	425.0400	57.841	0.06149	20.36	64.469	11.354	137725753.192738	11	425.1169	6.69769e-05	1.92689e-04
2024/02/09	15:11:32	ok	ok	424.8120	57.790	0.06149	20.39	64.494	11.376	138223048.853117	11	424.9255	6.36136e-05	2.78049e-04
2024/02/09	15:16:32	--	ok	424.6340	57.741	0.06149	20.39	64.506	11.378	140071659.387685	11	424.6425	6.87786e-05	3.15652e-04
2024/02/09	15:16:38	ok	ok	424.9680	57.836	0.061509	20.37	64.483	11.365	121848715.478340	11	425.0335	6.88056e-05	2.29178e-04
2024/02/09	15:21:38	--	ok	424.7240	57.778	0.061509	20.33	64.547	11.348	127973903.154850	11	424.8760	6.34018e-05	3.13856e-04
2024/02/09	15:21:45	ok	ok	425.0380	57.842	0.061524	20.37	64.535	11.374	138897915.315118	11	425.1654	6.41976e-05	2.28449e-04
2024/02/09	15:26:44	ok	ok	424.8240	57.796	0.061524	20.39	64.576	11.390	139728621.950314	10	424.8881	6.62258e-05	3.07039e-04
2024/02/09	15:31:44	--	ok	424.6400	57.749	0.061524	20.40	64.549	11.396	135686940.175191	11	424.7415	6.44722e-05	3.07072e-04
2024/02/09	15:31:51	ok	ok	424.9980	57.833	0.061543	20.37	64.535	11.374	133268135.689276	11	424.9634	7.07546e-05	3.32478e-04
2024/02/09	15:36:50	--	ok	424.7700	57.775	0.061543	20.36	64.540	11.366	133652348.696368	12	424.8741	6.41597e-05	2.87699e-04
2024/02/09	15:36:56	ok	ok	424.9760	57.834	0.061555	20.40	64.570	11.400	130602156.415525	11	425.0241	6.81991e-05	3.02212e-04
2024/02/09	15:41:56	--	ok	424.7680	57.792	0.061555	20.39	64.567	11.388	126480615.719829	12	424.9047	6.43668e-05	2.87903e-04
2024/02/09	15:42:03	ok	ok	425.0020	57.845	0.061567	20.39	64.517	11.380	126218082.899309	12	425.0554	6.86153e-05	2.95384e-04
2024/02/09	15:47:02	--	ok	424.7700	57.792	0.061567	20.42	64.562	11.407	129265692.649376	12	424.8128	6.82594e-05	3.10260e-04
2024/02/09	15:47:09	ok	ok	425.0300	57.848	0.061579	20.39	64.567	11.388	136010453.028386	12	425.0690	6.86288e-05	2.91637e-04
2024/02/09	15:52:08	ok	ok	424.8020	57.796	0.061579	20.39	64.585	11.392	129856303.182664	11	424.9291	6.39172e-05	3.11938e-04
2024/02/09	15:57:08	--	ok	424.6240	57.749	0.061579	20.42	64.634	11.420	130926501.950545	12	424.7572	6.42152e-05	2.88071e-04
2024/02/09	15:57:15	ok	ok	424.9880	57.834	0.061599	20.40	64.631	11.410	134347649.102736	10	425.0028	7.00500e-05	3.17566e-04
2024/02/09	16:02:14	--	ok	424.7860	57.790	0.061599	20.46	64.599	11.442	132175455.289528	11	424.9672	6.15562e-05	3.18011e-04
2024/02/09	16:02:20	ok	ok	424.9880	57.838	0.06161	20.43	64.535	11.411	129000447.426855	11	424.9989	6.98913e-05	3.20634e-04
2024/02/09	16:07:20	--	ok	424.7740	57.785	0.06161	20.44	64.668	11.444	125591163.563059	11	424.7808	6.94826e-05	3.10536e-04
2024/02/09	16:07:27	ok	ok	425.0060	57.838	0.061622	20.42	64.643	11.421	132715996.357108	12	425.0542	6.71317e-05	2.93267e-04
2024/02/09	16:12:26	--	ok	424.7820	57.789	0.061622	20.43	64.657	11.433	129507777.608427	10	424.8707	6.61529e-05	2.98694e-04
2024/02/09	16:12:33	ok	ok	425.0160	57.847	0.061633	20.46	64.631	11.448	136585571.217510	11	425.0741	6.74111e-05	2.85753e-04
2024/02/09	16:17:32	--	ok	424.7760	57.792	0.061633	20.40	64.652	11.414	133143771.527924	12	424.8294	6.70379e-05	3.10353e-04
2024/02/09	16:17:39	ok	ok	425.0020	57.851	0.061645	20.44	64.630	11.437	124446392.601632	10	425.0383	7.03081e-05	3.32955e-04
2024/02/09	16:22:38	--	ok	424.7860	57.797	0.061645	20.42	64.643	11.421	121768309.870600	11	424.8075	6.98013e-05	3.20408e-04
2024/02/09	16:22:45	ok	ok	425.0200	57.854	0.061657	20.42	64.634	11.420	124748014.872781	11	425.0856	6.83737e-05	2.92208e-04
2024/02/09	16:27:44	--	ok	424.7820	57.799	0.061657	20.44	64.639	11.438	121996568.268825	12	424.9304	6.41154e-05	3.07624e-04
2024/02/09	16:27:51	ok	ok	425.0180	57.848	0.061668	20.46	64.590	11.440	132646954.358398	11	425.0495	6.93223e-05	3.08982e-04
2024/02/09	16:32:50	ok	ok	424.8240	57.809	0.061668	20.47	64.675	11.464	131327097.301389	10	424.9240	6.52715e-05	3.01180e-04
2024/02/09	16:37:50	--	ok	424.6300	57.757	0.061668	20.47	64.666	11.463	132420346.836201	11	424.7321	6.52173e-05	2.92513e-04
2024/02/09	16:37:57	ok	ok	424.9580	57.847	0.061688	20.46	64.643	11.450	129687845.877571	11	425.0083	6.99284e-05	3.08911e-04
2024/02/09	16:42:56	--	ok	424.7700	57.800	0.061688	20.50	64.649	11.480	130883555.701215	11	424.7984	6.97970e-05	3.49130e-04
2024/02/09	16:43:02	ok	ok	425.0140	57.851	0.0617	20.49	64.636	11.466	124563091.515994	11	425.0336	6.89568e-05	3.06431e-04
2024/02/09	16:48:02	ok	ok	424.8160	57.805	0.0617	20.47	64.717	11.472	124910318.303702	12	424.9455	6.43576e-05	2.85042e-04
2024/02/09	16:53:02	--	ok	424.6280	57.760	0.0617	20.47	64.717	11.472	126361242.946426	12	424.7570	6.44276e-05	2.91440e-04
2024/02/09	16:53:09	ok	ok	424.9860	57.846	0.061719	20.49	64.668	11.472	136807872.388794	12	425.0489	6.76389e-05	2.98368e-04
2024/02/09	16:58:08	--	ok	424.7920	57.798	0.061719	20.46	64.672	11.455	139671866.086121	11	424.9047	6.46588e-05	2.90319e-04
2024/02/09	16:58:14	ok	ok	424.9840	57.841	0.06173	20.46	64.652	11.452	125321911.446779	12	425.1268	6.45302e-05	2.93116e-04
2024/02/09	17:03:14	--	ok	424.7840	57.796	0.06173	20.44	64.730	11.455	134442532.241410	13	424.9463	6.31087e-05	2.94653e-04
2024/02/09	17:03:20	ok	ok	424.9960	57.852	0.061742	20.46	64.714	11.462	127611592.618014	11	425.0562	6.85053e-05	3.30630e-04
2024/02/09	17:08:20	ok	ok	424.8060	57.799	0.061742	20.43	64.778	11.454	133164331.332931	11	424.9405	6.39241e-05	3.03729e-04
2024/02/09	17:13:20	--	ok	424.6060	57.749	0.061742	20.42	64.826	11.454	135582511.542590	12	424.7532	6.39458e-05	2.89760e-04
2024/02/09	17:13:27	ok	ok	424.9880	57.841	0.061762	20.40	64.823	11.444	123800141.122353	12	425.1092	6.75706e-05	3.24639e-04
2024/02/09	17:18:26	--	ok	424.7840	57.795	0.061762	20.36	64.938	11.436	120283821.113715	12	424.8955	6.42676e-05	2.91881e-04
2024/02/09	17:18:33	ok	ok	425.0040	57.846	0.061773	20.37	64.910	11.440	118522526.656689	12	425.0435	6.84960e-05	3.00845e-04
2024/02/09	17:23:32	ok	ok	424.8120	57.799	0.061773	20.42	64.767	11.443	125653394.894284	11	424.9372	6.37868e-05	3.01267e-04
2024/02/09	17:28:32	--	ok	424.6500	57.757	0.061773	20.42	64.726	11.436	126471508.863126	14	424.7908	6.29349e-05	2.89375e-04
2024/02/09	17:28:39	ok	ok	424.9720	57.843	0.061792	20.44	64.700	11.449	131790429.157974	12	425.0278	6.77251e-05	3.12243e-04
2024/02/09	17:33:38	--	ok	424.7940	57.795	0.061792	20.43	64.758	11.451	125960050.310471	11	424.8962	6.39449e-05	2.99035e-04
2024/02/09	17:33:45	ok	ok	424.9660	57.842	0.061802	20.40	64.691	11.421	125284739.601971	11	425.0153	6.87319e-05	2.94068e-04
2024/02/09	17:38:44	--	ok	424.7760	57.793	0.061802	20.42	64.776	11.445	136872406.191975	12	424.9502	6.16786e-05	3.09821e-04
2024/02/09	17:38:50	ok	ok	424.9960	57.847	0.061814	20.44	64.739	11.456	129927981.817422	11	425.0207	6.94335e-05	3.11061e-04
2024/02/09	17:43:50	--	ok	424.7960	57.800	0.061814	20.40	64.791	11.439	129732452.090370	12	424.9459	6.31854e-05	2.89360e-04
2024/02/09	17:43:57	ok	ok	424.9640	57.844	0.061825	20.40	64.791	11.439	125789680.567716	11	425.0133	7.01103e-05	3.01825e-04
2024/02/09	17:48:56	--	ok	424.7660	57.794	0.061825	20.32	64.950	11.410	128641664.807766	10	424.8691	6.59035e-05	2.98084e-04
2024/02/09	17:49:03	ok	ok	425.0120	57.850	0.061838	20.37	64.910	11.440	124923668.599789	11	425.0280	7.05099e-05	3.27610e-04
2024/02/09	17:54:02	--	ok	424.7960	57.796	0.061838	20.25	65.019	11.374	129116518.717574	10	424.8891	6.54665e-05	3.03210e-04
2024/02/09	17:54:09	ok	ok	424.9900	57.843	0.061848	20.28	65.005	11.391	115907375.722539	11	425.0432	6.81219e-05	2.85125e-04
2024/02/09	17:59:08	ok	ok	424.8060	57.801	0.061848	20.31	64.927	11.397	118187099.557951	11	424.9194	6.47370e-05	3.01714e-04
2024/02/09	18:04:08	--	ok	424.6660	57.765	0.061848	20.36	64.796	11.411	122832592.598598	11	424.7955	6.39904e-05	2.88077e-04
2024/02/09	18:04:14	ok	ok	424.9640	57.847	0.061866	20.36	64.764	11.405	131779427.652891	11	425.0090	7.03530e-05	3.09913e-04
2024/02/09	18:09:14	--	ok	424.7780	57.794	0.061866	20.37	64.810	11.422	126983721.187367	11	424.7203	7.30360e-05	3.95921e-04
2024/02/09	18:09:21	ok	ok	424.9980	57.846	0.061878	20.37	64.767	11.415	125889862.639341	12	425.0422	6.81398e-05	3.02451e-04
2024/02/09	18:14:20	ok	ok	424.8140	57.805	0.061878	20.40	64.732	11.428	126646896.866782	11	424.9668	6.34708e-05	3.01265e-04
2024/02/09	18:19:20	--	ok	424.6520	57.759	0.061878	20.39	64.790	11.428	127457336.801389	12	424.8283	6.21045e-05	3.14615e-04
2024/02/09	18:19:27	ok	ok	425.0020	57.845	0.061896	20.42	64.767	11.443	120297164.655273	11	425.0621	6.80999e-05	2.84728e-04
2024/02/09	18:24:26	ok	ok	424.8060	57.799	0.061896	20.37	64.819	11.424	130993568.888014	12	424.9559	6.24682e-05	2.92498e-04
2024/02/09	18:29:26	--	ok	424.6360	57.755	0.061896	20.40	64.773	11.435	132467009.903871	11	424.6508	6.96766e-05	3.36543e-04
2024/02/09	18:29:33	ok	ok	425.0080	57.840	0.061915	20.42	64.755	11.441	111340184.879586	12	425.0767	6.61546e-05	2.75940e-04
2024/02/09	18:34:32	ok	ok	424.8200	57.795	0.061915	20.40	64.814	11.443	122472101.137183	12	424.9023	6.47704e-05	2.96031e-04
2024/02/09	18:39:32	--	ok	424.6420	57.751	0.061915	20.36	64.846	11.420	129961950.431563	11	424.5841	7.20237e-05	3.50734e-04
2024/02/09	18:39:39	ok	ok	424.9640	57.845	0.061934	20.40	64.845	11.448	119960199.845820	11	425.0431	6.83660e-05	3.03553e-04
2024/02/09	18:44:38	--	ok	424.7420	57.790	0.061934	20.37	64.878	11.434	119516780.204815	10	424.8712	6.54093e-05	3.10940e-04
2024/02/09	18:44:44	ok	ok	425.0180	57.854	0.061948	20.37	64.828	11.426	115326616.640273	11	425.0748	6.89362e-05	3.02555e-04
2024/02/09	18:49:44	ok	ok	424.8300	57.803	0.061948	20.33	64.881	11.407	118604834.208796	11	424.8200	7.01084e-05	3.16440e-04
2024/02/09	18:54:44	--	ok	424.6460	57.756	0.061948	20.32	64.878	11.397	117007968.617766	11	424.7664	6.41439e-05	2.94674e-04
2024/02/09	18:54:51	ok	ok	424.9820	57.840	0.061966	20.32	64.868	11.395	122610978.258327	11	425.0579	6.82181e-05	2.87619e-04
2024/02/09	18:59:50	ok	ok	424.8020	57.793	0.061966	20.31	64.865	11.386	117858660.687379	11	424.9265	6.41850e-05	2.89122e-04
2024/02/09	19:04:50	--	ok	424.6440	57.748	0.061966	20.31	64.887	11.390	121082423.585795	11	424.7465	6.46110e-05	2.90373e-04
2024/02/09	19:04:57	ok	ok	424.9500	57.841	0.061985	20.29	64.895	11.381	128671665.137063	11	425.0441	6.73606e-05	2.95592e-04
2024/02/09	19:09:56	--	ok	424.7900	57.796	0.061985	20.29	64.833	11.370	134373113.753137	11	424.9322	6.40343e-05	2.85562e-04
2024/02/09	19:10:02	ok	ok	425.0120	57.846	0.061996	20.32	64.808	11.385	128282320.663417	11	425.0307	6.94354e-05	3.03801e-04
2024/02/09	19:15:02	ok	ok	424.8160	57.799	0.061996	20.25	64.959	11.363	134230795.498993	11	424.8578	6.82462e-05	3.06153e-04
2024/02/09	19:20:02	--	ok	424.6160	57.745	0.061996	20.13	65.052	11.305	141286592.958397	11	424.6399	6.93047e-05	2.94811e-04
2024/02/09	19:20:09	ok	ok	424.9960	57.842	0.062016	20.18	65.060	11.335	123598707.949219	12	425.0640	6.74764e-05	2.92511e-04
2024/02/09	19:25:08	--	ok	424.7920	57.794	0.062016	20.11	65.107	11.297	130727006.670480	10	424.8992	6.59228e-05	2.99758e-04
2024/02/09	19:25:15	ok	ok	425.0140	57.841	0.062027	20.12	65.110	11.307	119105965.867843	12	425.0419	6.89063e-05	3.03362e-04
2024/02/09	19:30:14	ok	ok	424.8460	57.803	0.062027	20.12	65.029	11.293	133791977.936703	11	424.9097	6.65954e-05	2.75138e-04
2024/02/09	19:35:14	--	ok	424.6920	57.758	0.062027	20.11	65.006	11.280	133125227.846949	11	424.7812	6.49351e-05	2.97727e-04
2024/02/09	19:35:20	ok	ok	424.9780	57.838	0.062043	20.13	64.961	11.290	125861499.522718	11	425.0349	6.86290e-05	2.84612e-04
2024/02/09	19:40:20	--	ok	424.7780	57.790	0.062043	20.11	64.968	11.273	129598194.329864	11	424.9154	6.44494e-05	2.84771e-04
2024/02/09	19:40:27	ok	ok	424.9980	57.841	0.062055	20.07	64.991	11.249	136843902.397589	12	425.0287	6.96141e-05	2.98013e-04
2024/02/09	19:45:26	ok	ok	424.8300	57.800	0.062055	20.08	64.984	11.257	133258863.409636	10	424.9069	6.73915e-05	3.05158e-04
2024/02/09	19:50:26	--	ok	424.6680	57.762	0.062055	20.08	65.002	11.260	132856705.746002	10	424.7796	6.58578e-05	2.91086e-04
2024/02/09	19:50:33	ok	ok	425.0000	57.838	0.062072	20.07	65.029	11.256	125690441.333364	12	425.0777	6.77618e-05	2.77937e-04
2024/02/09	19:55:32	ok	ok	424.8160	57.795	0.062072	20.04	64.996	11.231	127183588.951680	14	424.9622	6.45022e-05	2.85060e-04
2024/02/09	20:00:32	--	ok	424.6600	57.757	0.062072	20.04	64.965	11.225	123603931.149879	11	424.8108	6.38783e-05	2.75637e-04
2024/02/09	20:00:39	ok	ok	425.0000	57.842	0.06209	20.05	64.947	11.231	121116112.280780	12	425.0685	6.88384e-05	2.70509e-04
2024/02/09	20:05:38	ok	ok	424.8160	57.794	0.06209	20.04	64.956	11.224	125068947.275423	10	424.9160	6.65052e-05	2.77668e-04
2024/02/09	20:10:38	--	ok	424.6640	57.757	0.06209	19.98	65.039	11.201	123929270.385004	10	424.7610	6.65242e-05	2.84909e-04
2024/02/09	20:10:45	ok	ok	424.9880	57.839	0.062108	20.01	64.993	11.213	120824609.892368	11	425.0951	6.66508e-05	2.74231e-04
2024/02/09	20:15:44	ok	ok	424.8200	57.797	0.062108	19.98	65.039	11.201	119046256.769760	10	424.8870	6.73217e-05	3.00332e-04
2024/02/09	20:20:44	--	ok	424.6820	57.753	0.062108	20.02	64.964	11.216	119061191.514572	11	424.8002	6.48500e-05	2.82679e-04
2024/02/09	20:20:51	ok	ok	424.9740	57.839	0.062124	19.98	64.977	11.191	122059092.611926	12	425.0487	6.80813e-05	2.77727e-04
2024/02/09	20:25:50	ok	ok	424.8080	57.794	0.062124	19.98	64.987	11.192	124123714.475220	12	424.9424	6.47314e-05	2.80395e-04
2024/02/09	20:30:50	--	ok	424.6460	57.752	0.062124	19.89	65.074	11.150	121886173.893676	12	424.7932	6.42477e-05	2.77316e-04
2024/02/09	20:30:56	ok	ok	424.9780	57.836	0.062143	19.88	65.083	11.143	120944587.236178	12	425.0803	6.74155e-05	2.79152e-04
2024/02/09	20:35:56	ok	ok	424.8060	57.790	0.062143	19.79	65.121	11.093	121433772.645023	12	424.9486	6.49473e-05	2.81550e-04
2024/02/09	20:40:56	--	ok	424.6540	57.750	0.062143	19.72	65.170	11.057	121755252.064966	10	424.7488	6.65085e-05	2.96554e-04
2024/02/09	20:41:03	ok	ok	424.9960	57.840	0.062161	19.79	65.193	11.106	122883252.302589	12	425.0689	6.87528e-05	2.92523e-04
2024/02/09	20:46:02	ok	ok	424.8380	57.803	0.062161	19.78	65.057	11.074	117961221.622596	12	424.9251	6.62504e-05	2.95543e-04
2024/02/09	20:51:02	--	ok	424.7120	57.765	0.062161	19.82	64.973	11.087	118780786.646442	12	424.8390	6.56671e-05	2.71332e-04
2024/02/09	20:51:09	ok	ok	424.9980	57.834	0.062176	19.84	64.945	11.091	116726168.009256	12	425.0490	6.91368e-05	2.90207e-04
2024/02/09	20:56:08	ok	ok	424.8340	57.795	0.062176	19.82	64.982	11.089	114521757.726554	12	424.8742	6.87787e-05	3.00682e-04
2024/02/09	21:01:08	--	ok	424.7040	57.756	0.062176	19.85	64.968	11.104	111694392.873395	12	424.8483	6.47345e-05	2.80744e-04
2024/02/09	21:01:14	ok	ok	424.9800	57.832	0.062191	19.84	64.945	11.091	117704967.356911	12	425.0689	6.83935e-05	2.40062e-04
2024/02/09	21:06:14	ok	ok	424.8080	57.788	0.062191	19.84	64.863	11.077	117140731.385875	12	424.9516	6.52795e-05	2.76328e-04
2024/02/09	21:11:14	--	ok	424.6700	57.751	0.062191	19.82	64.952	11.084	115192356.700595	11	424.7785	6.70884e-05	2.77190e-04
2024/02/09	21:11:20	ok	ok	424.9920	57.833	0.062208	19.81	64.970	11.078	123174967.177875	12	425.0821	6.79365e-05	2.24626e-04
2024/02/09	21:16:20	ok	ok	424.8460	57.791	0.062208	19.81	64.950	11.075	123436391.330249	12	424.9164	6.76916e-05	2.69783e-04
2024/02/09	21:21:20	--	ok	424.7020	57.757	0.062208	19.82	64.910	11.077	123381152.186382	12	424.8483	6.45459e-05	2.83255e-04
2024/02/09	21:21:27	ok	ok	425.0180	57.829	0.062224	19.85	64.915	11.095	124208318.652887	12	425.0854	6.83650e-05	2.19448e-04
2024/02/09	21:26:26	ok	ok	424.8280	57.783	0.062224	19.79	64.938	11.062	132197777.743416	12	424.9563	6.52535e-05	2.77101e-04
2024/02/09	21:31:26	--	ok	424.7080	57.748	0.062224	19.79	64.927	11.060	131312548.224531	11	424.8602	6.41273e-05	2.86237e-04
2024/02/09	21:31:33	ok	ok	424.9660	57.821	0.062239	19.82	64.923	11.079	126492365.137224	12	425.0458	6.88019e-05	2.40630e-04
2024/02/09	21:36:32	ok	ok	424.8160	57.786	0.062239	19.78	64.904	11.048	125469993.664891	12	424.9070	6.74120e-05	2.66656e-04
2024/02/09	21:41:32	--	ok	424.6740	57.745	0.062239	19.78	64.977	11.060	128348730.870923	12	424.8075	6.59377e-05	2.77108e-04
2024/02/09	21:41:39	ok	ok	425.0460	57.833	0.062256	19.79	64.977	11.069	130982769.998275	12	425.0997	6.75306e-05	2.86791e-04
2024/02/09	21:46:38	ok	ok	424.8560	57.793	0.062256	19.78	64.915	11.050	133343188.654641	12	424.9943	6.46114e-05	2.77810e-04
2024/02/09	21:51:38	--	ok	424.7020	57.755	0.062256	19.69	65.093	11.025	132129681.043759	12	424.8166	6.54557e-05	2.80282e-04
2024/02/09	21:51:45	ok	ok	425.0080	57.828	0.062272	19.71	65.055	11.027	125389632.206268	12	425.1316	6.69086e-05	2.06569e-04
2024/02/09	21:56:44	ok	ok	424.8060	57.788	0.062272	19.65	65.098	10.998	121600979.178747	12	424.9265	6.63595e-05	2.77559e-04
2024/02/09	22:01:44	--	ok	424.6700	57.750	0.062272	19.58	65.179	10.967	123488288.531890	12	424.8021	6.58399e-05	2.86701e-04
2024/02/09	22:01:51	ok	ok	425.0580	57.836	0.062289	19.62	65.103	10.982	126485534.782139	12	425.1687	6.75493e-05	1.93265e-04
2024/02/09	22:06:50	ok	ok	424.8680	57.799	0.062289	19.62	64.991	10.963	130686981.635477	12	424.9730	6.60218e-05	2.72919e-04
2024/02/09	22:11:50	--	ok	424.7600	57.766	0.062289	19.64	64.933	10.962	128474692.064282	12	424.8325	6.70976e-05	2.79705e-04
2024/02/09	22:11:57	ok	ok	424.9940	57.832	0.062301	19.65	64.883	10.962	117034831.272418	12	425.1112	6.75659e-05	1.98490e-04
2024/02/09	22:16:56	ok	ok	424.8380	57.798	0.062301	19.65	64.915	10.967	118688341.704976	12	424.9365	6.72899e-05	2.72773e-04
2024/02/09	22:21:56	--	ok	424.7160	57.761	0.062301	19.67	64.938	10.981	120029649.461768	12	424.8243	6.69577e-05	2.76213e-04
2024/02/09	22:22:03	ok	ok	425.0080	57.833	0.062316	19.68	64.858	10.976	124990186.769620	12	425.1370	6.72341e-05	1.94017e-04
2024/02/09	22:27:02	ok	ok	424.8540	57.792	0.062316	19.67	64.897	10.974	118393965.266114	12	424.9549	6.70026e-05	2.76671e-04
2024/02/09	22:32:02	--	ok	424.7300	57.761	0.062316	19.67	64.887	10.973	123414278.161174	12	424.8646	6.59593e-05	2.79261e-04
2024/02/09	22:32:08	ok	ok	425.0000	57.827	0.062331	19.68	64.887	10.981	121638824.713148	12	425.1215	6.72900e-05	2.12978e-04
2024/02/09	22:37:08	ok	ok	424.8480	57.796	0.062331	19.68	64.950	10.992	113957460.977616	12	424.9195	6.79163e-05	2.81558e-04
2024/02/09	22:42:08	--	ok	424.7280	57.757	0.062331	19.67	64.906	10.976	114086653.048377	12	424.8540	6.60373e-05	2.80552e-04
2024/02/09	22:42:15	ok	ok	425.0060	57.833	0.062345	19.68	64.878	10.980	117309792.951070	12	425.1312	6.72691e-05	1.97293e-04
2024/02/09	22:47:14	ok	ok	424.8520	57.793	0.062345	19.68	64.808	10.968	123103052.528644	12	424.9960	6.54145e-05	3.01294e-04
2024/02/09	22:52:14	--	ok	424.7300	57.758	0.062345	19.68	64.887	10.981	118957469.930776	12	424.8395	6.67781e-05	2.79261e-04
2024/02/09	22:52:21	ok	ok	425.0120	57.830	0.062359	19.68	64.858	10.976	115544220.648091	12	425.1779	6.59820e-05	2.24077e-04
2024/02/09	22:57:20	ok	ok	424.8580	57.790	0.062359	19.67	64.918	10.978	112315271.872779	12	424.9489	6.73653e-05	2.85403e-04
2024/02/09	23:02:20	--	ok	424.7320	57.759	0.062359	19.68	64.828	10.971	114587638.295604	12	424.8676	6.57383e-05	2.90011e-04
2024/02/09	23:02:27	ok	ok	425.0120	57.829	0.062373	19.67	64.796	10.957	119821240.585570	12	425.1368	6.73572e-05	2.09532e-04
2024/02/09	23:07:26	ok	ok	424.8620	57.791	0.062373	19.67	64.877	10.971	120110907.295387	12	424.9801	6.68440e-05	2.93324e-04
2024/02/09	23:12:26	--	ok	424.7200	57.748	0.062373	19.58	64.955	10.929	118146974.580801	12	424.8332	6.69999e-05	2.70067e-04
2024/02/09	23:12:33	ok	ok	425.0000	57.825	0.062388	19.61	64.979	10.950	125731430.616756	12	425.1524	6.66137e-05	1.97099e-04
2024/02/09	23:17:32	ok	ok	424.8280	57.782	0.062388	19.51	65.097	10.907	112590396.179413	12	424.9496	6.57965e-05	2.91733e-04
2024/02/09	23:22:32	--	ok	424.6880	57.750	0.062388	19.47	65.119	10.885	121367715.948682	12	424.8308	6.63464e-05	2.88215e-04
2024/02/09	23:22:39	ok	ok	425.0120	57.830	0.062404	19.48	65.101	10.890	118668880.752308	12	425.1717	6.66833e-05	2.08467e-04
2024/02/09	23:27:38	ok	ok	424.8780	57.798	0.062404	19.51	64.942	10.881	118509728.433608	12	424.9892	6.68789e-05	2.82813e-04
2024/02/09	23:32:38	--	ok	424.7620	57.770	0.062404	19.53	64.915	10.887	120576542.247218	12	424.8773	6.75900e-05	2.92298e-04
2024/02/09	23:32:45	ok	ok	425.0620	57.840	0.062417	19.57	64.910	10.913	112899723.663477	12	425.1850	6.63695e-05	1.95970e-04
2024/02/09	23:37:44	ok	ok	424.8800	57.794	0.062417	19.53	64.915	10.887	109405783.748715	12	424.9962	6.64127e-05	2.86787e-04
2024/02/09	23:42:44	--	ok	424.7820	57.760	0.062417	19.54	64.877	10.889	117158200.645687	12	424.9021	6.59199e-05	2.78505e-04
2024/02/09	23:42:51	ok	ok	425.0380	57.826	0.062428	19.57	64.851	10.903	125837099.350222	12	425.1743	6.56222e-05	1.93460e-04
2024/02/09	23:47:50	ok	ok	424.8600	57.784	0.062428	19.53	64.895	10.883	123151455.824281	12	424.9334	6.74931e-05	2.79046e-04
2024/02/09	23:52:50	--	ok	424.7480	57.750	0.062428	19.51	64.973	10.886	119397519.877752	12	424.8217	6.70387e-05	2.79472e-04
2024/02/09	23:52:57	ok	ok	424.9840	57.822	0.062441	19.53	64.924	10.888	112844932.486608	12	425.1482	6.58343e-05	2.10506e-04
2024/02/09	23:57:56	ok	ok	424.8260	57.779	0.062441	19.50	64.900	10.865	115383013.684836	12	424.9645	6.61154e-05	3.08125e-04
2024/02/10	00:02:56	--	ok	424.7240	57.747	0.062441	19.51	64.923	10.878	113276237.802084	12	424.8407	6.67547e-05	2.67840e-04
2024/02/10	00:03:02	ok	ok	425.0160	57.829	0.062456	19.51	64.863	10.868	118119905.855331	12	425.1656	6.63525e-05	1.92181e-04
2024/02/10	00:08:02	ok	ok	424.8440	57.792	0.062456	19.45	64.904	10.839	117539606.483132	12	424.9887	6.61202e-05	2.88356e-04
2024/02/10	00:13:02	--	ok	424.7460	57.759	0.062456	19.47	64.915	10.851	116514985.278994	12	424.8779	6.65817e-05	2.82585e-04
2024/02/10	00:13:09	ok	ok	424.9920	57.821	0.062469	19.48	64.868	10.851	116826047.214565	12	425.1683	6.57922e-05	1.98848e-04
2024/02/10	00:18:08	ok	ok	424.8640	57.789	0.062469	19.45	64.883	10.835	112563247.080498	12	424.9890	6.63372e-05	2.89026e-04
2024/02/10	00:23:08	--	ok	424.7440	57.760	0.062469	19.45	64.924	10.842	113451438.155693	12	424.8995	6.56209e-05	2.83937e-04
2024/02/10	00:23:15	ok	ok	425.0440	57.821	0.062483	19.45	64.883	10.835	126330844.969966	12	425.1965	6.54814e-05	1.84962e-04
2024/02/10	00:28:14	ok	ok	424.8740	57.790	0.062483	19.41	64.968	10.822	124289177.819102	12	425.0050	6.54512e-05	2.91602e-04
2024/02/10	00:33:14	--	ok	424.7560	57.755	0.062483	19.35	65.051	10.800	123892390.196992	12	424.8691	6.61491e-05	2.80968e-04
2024/02/10	00:33:21	ok	ok	424.9980	57.818	0.062495	19.37	65.032	10.808	113953547.176796	12	425.1559	6.58136e-05	1.95586e-04
2024/02/10	00:38:20	ok	ok	424.8180	57.779	0.062495	19.25	65.147	10.752	112854952.483440	12	424.9603	6.57091e-05	2.83483e-04
2024/02/10	00:43:20	--	ok	424.7200	57.750	0.062495	19.23	65.110	10.729	114989591.287449	12	424.8551	6.65583e-05	2.77029e-04
2024/02/10	00:43:27	ok	ok	425.0180	57.826	0.06251	19.27	65.087	10.752	119510957.485254	12	425.1869	6.57051e-05	1.99420e-04
2024/02/10	00:48:26	ok	ok	424.8820	57.798	0.06251	19.29	64.997	10.748	117015590.060308	12	425.0209	6.63276e-05	2.76707e-04
2024/02/10	00:53:26	--	ok	424.7680	57.767	0.06251	19.25	65.005	10.729	119554105.498668	12	424.9219	6.61835e-05	2.83883e-04
2024/02/10	00:53:33	ok	ok	425.0560	57.826	0.062522	19.29	64.947	10.739	119746491.207325	12	425.2045	6.54581e-05	2.07559e-04
2024/02/10	00:58:32	ok	ok	424.9220	57.795	0.062522	19.27	64.936	10.727	119667185.987728	12	425.0314	6.56003e-05	2.93233e-04
2024/02/10	01:03:32	ok	ok	424.8080	57.765	0.062522	19.29	64.929	10.736	119035701.763592	12	424.9280	6.59829e-05	2.93021e-04
2024/02/10	01:08:32	--	ok	424.7240	57.739	0.062522	19.29	64.918	10.734	118555796.992446	12	424.8470	6.54170e-05	2.92669e-04
2024/02/10	01:08:39	ok	ok	424.9720	57.811	0.062536	19.31	64.851	10.740	114321362.509315	14	425.1187	6.67096e-05	2.05837e-04
2024/02/10	01:13:38	ok	ok	424.8360	57.780	0.062536	19.29	64.977	10.744	114811939.805517	12	424.9865	6.55544e-05	2.82716e-04
2024/02/10	01:18:38	--	ok	424.7280	57.754	0.062536	19.27	64.955	10.730	118629640.000489	12	424.8728	6.60777e-05	2.86260e-04
2024/02/10	01:18:45	ok	ok	425.0060	57.823	0.062551	19.27	64.915	10.724	122224171.129984	12	425.1737	6.58361e-05	2.09328e-04
2024/02/10	01:23:44	ok	ok	424.8760	57.792	0.062551	19.25	64.942	10.718	117149502.256802	12	425.0317	6.57606e-05	2.87242e-04
2024/02/10	01:28:44	--	ok	424.7780	57.758	0.062551	19.27	64.895	10.721	117500052.493534	12	424.9320	6.58873e-05	2.79264e-04
2024/02/10	01:28:51	ok	ok	425.0700	57.825	0.062562	19.31	64.901	10.749	118879125.298625	12	425.2124	6.58741e-05	2.00772e-04
2024/02/10	01:33:50	ok	ok	424.9140	57.794	0.062562	19.27	64.855	10.714	115558000.529317	12	425.0280	6.60905e-05	2.88234e-04
2024/02/10	01:38:50	--	ok	424.7900	57.762	0.062562	19.20	65.014	10.695	117607225.241691	12	424.8985	6.66307e-05	2.67084e-04
2024/02/10	01:38:57	ok	ok	425.0080	57.817	0.062573	19.24	64.982	10.716	128506934.938752	12	425.1505	6.59348e-05	2.01473e-04
2024/02/10	01:43:56	ok	ok	424.8820	57.783	0.062573	19.23	64.947	10.702	126392294.559622	12	425.0045	6.59718e-05	2.81203e-04
2024/02/10	01:48:56	--	ok	424.7540	57.753	0.062573	19.14	65.057	10.667	126184118.648807	12	424.8896	6.62336e-05	2.80230e-04
2024/02/10	01:49:03	ok	ok	425.0040	57.821	0.062586	19.17	65.061	10.686	116327558.860956	12	425.1555	6.68734e-05	2.08639e-04
2024/02/10	01:54:02	ok	ok	424.8340	57.776	0.062586	19.10	65.089	10.645	115457447.672381	12	424.9972	6.61760e-05	2.84122e-04
2024/02/10	01:59:02	--	ok	424.7380	57.749	0.062586	19.03	65.170	10.615	115493547.473083	12	424.8751	6.63066e-05	2.87607e-04
2024/02/10	01:59:09	ok	ok	425.0000	57.822	0.0626	19.06	65.135	10.626	112135729.932473	13	425.1531	6.76144e-05	1.86163e-04
2024/02/10	02:04:08	ok	ok	424.9220	57.803	0.0626	19.11	64.991	10.637	106162931.603095	12	425.0570	6.57568e-05	2.82101e-04
2024/02/10	02:09:08	ok	ok	424.8200	57.772	0.0626	19.13	64.913	10.635	108243433.937387	12	424.9776	6.54425e-05	2.79860e-04
2024/02/10	02:14:08	--	ok	424.7340	57.743	0.0626	19.13	64.872	10.628	106968366.386752	12	424.9030	6.54162e-05	2.88258e-04
2024/02/10	02:14:15	ok	ok	425.0440	57.819	0.062614	19.17	64.900	10.659	121263104.419409	13	425.1291	6.79884e-05	2.53697e-04
2024/02/10	02:19:14	ok	ok	424.9000	57.790	0.062614	19.15	64.865	10.643	124264598.324910	12	425.0261	6.58406e-05	2.99907e-04
2024/02/10	02:24:14	ok	ok	424.8060	57.766	0.062614	19.13	64.913	10.635	122582424.704516	12	424.9461	6.56745e-05	2.95447e-04
2024/02/10	02:29:14	--	ok	424.7120	57.734	0.062614	19.14	64.883	10.638	119890656.820070	12	424.8415	6.73445e-05	3.03211e-04
2024/02/10	02:29:21	ok	ok	425.0220	57.819	0.062628	19.15	64.865	10.643	116890349.243114	12	425.1739	6.62531e-05	2.00631e-04
2024/02/10	02:34:20	ok	ok	424.8660	57.781	0.062628	19.13	64.881	10.629	113109586.938321	12	425.0171	6.66549e-05	3.22088e-04
2024/02/10	02:39:20	--	ok	424.7840	57.758	0.062628	19.13	64.842	10.623	115738968.871040	12	424.9304	6.61656e-05	3.09955e-04
2024/02/10	02:39:27	ok	ok	425.0040	57.801	0.06264	19.11	64.849	10.614	124411253.984985	12	425.1020	6.72321e-05	2.82056e-04
2024/02/10	02:44:26	ok	ok	424.9040	57.782	0.06264	19.15	64.837	10.639	124965670.081544	12	425.0158	6.66383e-05	3.15483e-04
2024/02/10	02:49:26	ok	ok	424.8140	57.754	0.06264	19.14	64.863	10.635	125691883.859762	12	424.9281	6.72736e-05	2.98360e-04
2024/02/10	02:54:26	--	ok	424.7080	57.727	0.06264	19.14	64.906	10.642	130269995.595352	12	424.8676	6.53098e-05	2.78390e-04
2024/02/10	02:54:33	ok	ok	425.0060	57.816	0.062655	19.13	64.851	10.624	120415954.241014	12	425.1628	6.68794e-05	2.13668e-04
2024/02/10	02:59:32	ok	ok	424.8720	57.780	0.062655	19.14	64.845	10.632	120852449.934618	12	425.0106	6.62361e-05	3.04969e-04
2024/02/10	03:04:32	--	ok	424.7440	57.748	0.062655	19.10	65.010	10.632	114858432.672704	12	424.8984	6.56879e-05	3.12936e-04
2024/02/10	03:04:39	ok	ok	425.0740	57.821	0.062669	19.07	64.942	10.604	131793220.352457	12	425.2099	6.59992e-05	2.05733e-04
2024/02/10	03:09:38	ok	ok	424.9040	57.784	0.062669	18.99	65.042	10.567	127744052.169246	12	425.0195	6.67015e-05	3.13806e-04
2024/02/10	03:14:38	ok	ok	424.8140	57.762	0.062669	18.96	65.066	10.553	128927360.533140	12	424.9448	6.63925e-05	3.08111e-04
2024/02/10	03:19:38	--	ok	424.7220	57.731	0.062669	18.96	64.906	10.527	133036486.637640	12	424.8500	6.63931e-05	2.81621e-04
2024/02/10	03:19:45	ok	ok	425.0200	57.807	0.062683	18.99	64.929	10.549	113250408.531926	12	425.1612	6.68426e-05	2.52855e-04
2024/02/10	03:24:44	ok	ok	424.9200	57.786	0.062683	19.04	64.828	10.567	112370498.979633	14	425.0750	6.42707e-05	3.27290e-04
2024/02/10	03:29:44	ok	ok	424.8420	57.759	0.062683	19.06	64.831	10.576	117280622.510238	12	424.9502	6.64255e-05	3.12236e-04
2024/02/10	03:34:44	--	ok	424.7540	57.734	0.062683	19.07	64.833	10.586	120896389.893022	14	424.8920	6.51943e-05	2.89026e-04
2024/02/10	03:34:51	ok	ok	424.9600	57.800	0.062695	19.07	64.804	10.582	116654221.377664	12	425.1152	6.74551e-05	2.49048e-04
2024/02/10	03:39:50	ok	ok	424.8640	57.772	0.062695	19.10	64.837	10.604	124856277.249324	12	424.9909	6.69656e-05	2.90888e-04
2024/02/10	03:44:50	--	ok	424.7620	57.740	0.062695	19.09	64.826	10.594	125538921.509720	12	424.9116	6.63206e-05	2.94654e-04
2024/02/10	03:44:57	ok	ok	425.0420	57.817	0.062708	19.13	64.842	10.623	124496532.036066	11	425.1931	6.75203e-05	2.56910e-04
2024/02/10	03:49:56	ok	ok	424.9120	57.790	0.062708	19.13	64.750	10.608	116876281.911061	12	425.1061	6.46396e-05	1.98252e-04
2024/02/10	03:54:56	ok	ok	424.8220	57.760	0.062708	19.11	64.778	10.602	117447780.125719	12	424.9858	6.50284e-05	2.79649e-04
2024/02/10	03:59:56	--	ok	424.7320	57.734	0.062708	19.09	64.794	10.589	117976446.204253	12	424.8804	6.62078e-05	2.83816e-04
2024/02/10	04:00:03	ok	ok	425.0100	57.804	0.062722	19.11	64.831	10.611	127127196.303539	12	425.1341	6.81296e-05	2.45378e-04
2024/02/10	04:05:02	ok	ok	424.9260	57.777	0.062722	19.13	64.771	10.611	128094101.086477	12	425.0366	6.61761e-05	2.78854e-04
2024/02/10	04:10:02	ok	ok	424.8340	57.750	0.062722	19.14	64.804	10.625	132573847.034333	12	424.9508	6.65004e-05	2.82149e-04
2024/02/10	04:15:02	--	ok	424.7620	57.731	0.062722	19.14	64.773	10.620	132798023.327736	12	424.8489	6.74595e-05	2.86884e-04
2024/02/10	04:15:09	ok	ok	424.9900	57.792	0.062734	19.18	64.739	10.641	117967638.058945	11	425.1235	6.75119e-05	2.40161e-04
2024/02/10	04:20:08	ok	ok	424.8880	57.767	0.062734	19.14	64.782	10.622	116189943.947852	12	425.0084	6.56651e-05	3.12526e-04
2024/02/10	04:25:08	--	ok	424.7860	57.738	0.062734	19.10	64.808	10.599	112586820.567757	12	424.9223	6.44400e-05	2.96096e-04
2024/02/10	04:25:14	ok	ok	424.9760	57.789	0.062745	19.10	64.817	10.601	114707036.555726	12	425.1262	6.70521e-05	2.22485e-04
2024/02/10	04:30:14	ok	ok	424.8700	57.762	0.062745	18.99	64.973	10.556	116847997.034765	12	424.9824	6.61160e-05	3.04750e-04
2024/02/10	04:35:14	--	ok	424.7560	57.728	0.062745	18.93	65.011	10.527	114433641.295583	12	424.8747	6.65299e-05	2.98684e-04
2024/02/10	04:35:20	ok	ok	424.9840	57.804	0.062758	18.96	64.945	10.533	113580485.434156	13	425.1142	6.88496e-05	2.49074e-04
2024/02/10	04:40:20	ok	ok	424.8780	57.775	0.062758	18.97	64.868	10.531	116376698.476225	12	425.0518	6.47489e-05	3.17175e-04
2024/02/10	04:45:20	ok	ok	424.8020	57.745	0.062758	19.00	64.791	10.535	120550317.124101	11	424.9224	6.68448e-05	2.95940e-04
2024/02/10	04:50:20	--	ok	424.7100	57.727	0.062758	19.00	64.860	10.546	123490764.384207	12	424.8746	6.53545e-05	2.72539e-04
2024/02/10	04:50:27	ok	ok	424.9840	57.804	0.062773	18.97	64.846	10.527	119849739.285646	12	425.1067	6.80941e-05	2.55363e-04
2024/02/10	04:55:26	ok	ok	424.9040	57.780	0.062773	18.97	64.817	10.523	133698755.925841	11	425.0080	6.74274e-05	2.90682e-04
2024/02/10	05:00:26	ok	ok	424.8300	57.752	0.062773	19.01	64.804	10.545	130869810.191715	12	424.9541	6.65771e-05	2.76913e-04
2024/02/10	05:05:26	--	ok	424.7340	57.725	0.062773	19.01	64.814	10.547	128810148.555123	12	424.8763	6.57493e-05	2.76296e-04
2024/02/10	05:05:33	ok	ok	425.0000	57.798	0.062787	19.01	64.823	10.548	124248866.657209	15	425.0856	6.94116e-05	2.53266e-04
2024/02/10	05:10:32	ok	ok	424.8960	57.776	0.062787	19.03	64.755	10.547	120998317.185500	12	425.0453	6.60750e-05	2.75122e-04
2024/02/10	05:15:32	ok	ok	424.8200	57.748	0.062787	19.01	64.794	10.544	122496831.518200	12	424.9614	6.60209e-05	2.91335e-04
2024/02/10	05:20:32	--	ok	424.7420	57.725	0.062787	19.09	64.744	10.580	124015694.360556	12	424.8867	6.56852e-05	2.91361e-04
2024/02/10	05:20:39	ok	ok	424.9880	57.795	0.0628	19.06	64.718	10.558	116845585.974198	12	425.1196	6.76905e-05	2.40112e-04
2024/02/10	05:25:38	ok	ok	424.9000	57.769	0.0628	19.01	64.814	10.547	120068276.986784	12	425.0227	6.57369e-05	2.71671e-04
2024/02/10	05:30:38	ok	ok	424.8300	57.742	0.0628	19.06	64.810	10.573	118923500.092335	12	424.9535	6.56123e-05	3.01334e-04
2024/02/10	05:35:38	--	ok	424.7420	57.719	0.0628	19.03	64.817	10.557	124235544.443496	11	424.8437	6.65466e-05	2.90510e-04
2024/02/10	05:35:45	ok	ok	424.9700	57.789	0.062814	19.04	64.749	10.554	118218245.404129	11	425.0988	6.71374e-05	3.11082e-04
2024/02/10	05:40:44	ok	ok	424.8800	57.762	0.062814	19.04	64.787	10.561	126953234.900539	12	425.0386	6.45566e-05	2.90005e-04
2024/02/10	05:45:44	--	ok	424.7700	57.727	0.062814	18.96	64.897	10.525	127442324.764355	12	424.9167	6.57195e-05	2.78785e-04
2024/02/10	05:45:51	ok	ok	424.9920	57.797	0.062826	18.99	64.901	10.544	118081059.736005	14	425.1248	6.79227e-05	2.06855e-04
2024/02/10	05:50:50	ok	ok	424.8740	57.769	0.062826	18.87	64.942	10.482	119229915.464017	11	425.0004	6.66353e-05	2.89161e-04
2024/02/10	05:55:50	--	ok	424.7860	57.740	0.062826	18.84	64.918	10.460	120025971.287385	11	424.9002	6.70643e-05	2.94896e-04
2024/02/10	05:55:57	ok	ok	424.9660	57.795	0.062837	18.86	64.952	10.473	118250568.425963	15	425.0463	7.11547e-05	2.78836e-04
2024/02/10	06:00:56	ok	ok	424.9220	57.776	0.062837	18.96	64.744	10.501	120236622.187208	13	425.0566	6.59295e-05	2.78234e-04
2024/02/10	06:05:56	ok	ok	424.8440	57.755	0.062837	18.96	64.735	10.499	117841578.858097	12	424.9971	6.51597e-05	2.81221e-04
2024/02/10	06:10:56	--	ok	424.7720	57.726	0.062837	18.97	64.767	10.514	119964858.873856	12	424.9133	6.55183e-05	2.95455e-04
2024/02/10	06:11:03	ok	ok	424.9960	57.791	0.062849	19.00	64.768	10.531	115703608.045979	14	425.1035	6.83512e-05	2.22946e-04
2024/02/10	06:16:02	ok	ok	424.8980	57.765	0.062849	18.99	64.767	10.523	118686744.292944	12	425.0421	6.57389e-05	2.88168e-04
2024/02/10	06:21:02	ok	ok	424.8120	57.738	0.062849	18.97	64.726	10.508	119366326.114050	14	424.9380	6.65552e-05	2.78804e-04
2024/02/10	06:26:02	--	ok	424.7400	57.718	0.062849	19.00	64.791	10.535	121285202.422770	11	424.8487	6.71330e-05	2.87496e-04
2024/02/10	06:26:09	ok	ok	425.0080	57.790	0.062863	19.03	64.755	10.547	114629014.344834	12	425.2032	6.49104e-05	2.18648e-04
2024/02/10	06:31:08	ok	ok	424.8920	57.759	0.062863	18.99	64.759	10.521	116791240.244964	12	425.0199	6.61951e-05	2.76974e-04
2024/02/10	06:36:08	ok	ok	424.8140	57.734	0.062863	19.00	64.781	10.533	116303517.548959	12	424.9569	6.49354e-05	2.90389e-04
2024/02/10	06:41:08	--	ok	424.7360	57.712	0.062863	18.99	64.707	10.513	114730613.150705	12	424.8715	6.53290e-05	2.93143e-04
2024/02/10	06:41:15	ok	ok	424.9700	57.789	0.062876	19.01	64.712	10.530	118879448.256898	15	425.0454	6.97230e-05	2.85305e-04
2024/02/10	06:46:14	ok	ok	424.8880	57.757	0.062876	18.99	64.810	10.530	119275972.508609	12	425.0414	6.55125e-05	2.90638e-04
2024/02/10	06:51:14	ok	ok	424.8140	57.735	0.062876	18.99	64.767	10.523	117479565.528040	12	424.9582	6.57794e-05	2.78919e-04
2024/02/10	06:56:14	--	ok	424.7160	57.709	0.062876	18.99	64.767	10.523	120184156.904359	12	424.8720	6.57652e-05	2.91232e-04
2024/02/10	06:56:21	ok	ok	425.0060	57.791	0.062891	19.03	64.773	10.550	113085524.303711	12	425.1270	6.84028e-05	2.62441e-04
2024/02/10	07:01:20	ok	ok	424.8940	57.760	0.062891	18.96	64.826	10.514	113394046.001629	12	425.0319	6.60716e-05	2.96388e-04
2024/02/10	07:06:20	--	ok	424.7840	57.728	0.062891	18.87	64.974	10.487	110599922.249265	12	424.9271	6.58085e-05	2.96062e-04
2024/02/10	07:06:27	ok	ok	424.9960	57.791	0.062902	18.86	64.973	10.477	110447087.439463	12	425.1144	6.93132e-05	2.07693e-04
2024/02/10	07:11:26	ok	ok	424.8880	57.759	0.062902	18.84	64.918	10.460	111705678.997905	12	425.0193	6.62277e-05	2.73238e-04
2024/02/10	07:16:26	ok	ok	424.8260	57.739	0.062902	18.87	64.863	10.469	112413765.832809	12	424.9626	6.56282e-05	2.84131e-04
2024/02/10	07:21:26	--	ok	424.7600	57.715	0.062902	18.87	64.730	10.447	113875015.555533	12	424.9061	6.54659e-05	2.86152e-04
2024/02/10	07:21:33	ok	ok	424.9740	57.785	0.062914	18.91	64.755	10.476	117025281.068713	12	425.1154	6.79849e-05	2.45350e-04
2024/02/10	07:26:32	ok	ok	424.9080	57.767	0.062914	18.94	64.712	10.487	120031673.169651	12	425.0666	6.55910e-05	2.84286e-04
2024/02/10	07:31:32	ok	ok	424.8280	57.740	0.062914	18.93	64.739	10.483	119719978.995815	12	424.9663	6.62143e-05	2.83978e-04
2024/02/10	07:36:32	--	ok	424.7540	57.718	0.062914	18.99	64.677	10.508	121147199.010548	12	424.8995	6.59697e-05	2.91216e-04
2024/02/10	07:36:39	ok	ok	425.0220	57.796	0.062927	19.00	64.700	10.520	119123793.660669	11	425.1904	6.57049e-05	2.03214e-04
2024/02/10	07:41:38	ok	ok	424.9080	57.761	0.062927	18.96	64.794	10.509	125683124.510308	12	425.0380	6.59973e-05	2.94741e-04
2024/02/10	07:46:38	ok	ok	424.8260	57.735	0.062927	18.96	64.723	10.497	126426862.660244	11	424.9173	6.81636e-05	2.89652e-04
2024/02/10	07:51:38	--	ok	424.7560	57.715	0.062927	18.97	64.736	10.509	123349042.215846	12	424.8996	6.54732e-05	2.95508e-04
2024/02/10	07:51:45	ok	ok	424.9980	57.786	0.06294	18.99	64.739	10.518	111105088.068639	12	425.1184	6.75663e-05	2.08699e-04
2024/02/10	07:56:44	ok	ok	424.9220	57.758	0.06294	18.96	64.735	10.499	115311534.584038	12	425.0440	6.55461e-05	2.88121e-04
2024/02/10	08:01:44	ok	ok	424.8460	57.726	0.06294	18.97	64.717	10.506	119410030.737032	12	424.9589	6.56605e-05	2.93544e-04
2024/02/10	08:06:44	--	ok	424.7480	57.703	0.06294	18.91	64.727	10.472	120520442.376362	12	424.8625	6.58459e-05	2.80439e-04
2024/02/10	08:06:51	ok	ok	424.9620	57.781	0.062953	18.96	64.785	10.507	119338374.088749	12	425.1022	6.76192e-05	2.05780e-04
2024/02/10	08:11:50	ok	ok	424.8840	57.752	0.062953	18.93	64.768	10.488	128245961.738218	12	424.9637	6.84487e-05	2.93187e-04
2024/02/10	08:16:50	ok	ok	424.8080	57.729	0.062953	18.96	64.762	10.504	125155788.311142	12	424.9474	6.53238e-05	2.96086e-04
2024/02/10	08:21:50	--	ok	424.7280	57.712	0.062953	18.94	64.741	10.492	122422497.549047	12	424.8695	6.60903e-05	2.78638e-04
2024/02/10	08:21:57	ok	ok	425.0180	57.792	0.062967	18.97	64.767	10.514	118232678.672816	12	425.1461	6.73881e-05	2.17963e-04
2024/02/10	08:26:56	ok	ok	424.9060	57.760	0.062967	18.93	64.790	10.492	129468634.167766	12	425.0142	6.68575e-05	2.77952e-04
2024/02/10	08:31:56	ok	ok	424.8120	57.734	0.062967	18.87	64.863	10.469	127280264.229589	12	424.9500	6.54999e-05	2.87475e-04
2024/02/10	08:36:56	--	ok	424.7180	57.704	0.062967	18.84	64.959	10.466	122994191.316308	11	424.8350	6.66903e-05	2.91034e-04
2024/02/10	08:37:03	ok	ok	424.9920	57.789	0.062982	18.84	64.927	10.461	118368351.994249	11	425.1800	6.64128e-05	2.53726e-04
2024/02/10	08:42:02	ok	ok	424.9080	57.764	0.062982	18.84	64.755	10.433	118269535.349289	12	425.0438	6.61921e-05	2.77217e-04
2024/02/10	08:47:02	ok	ok	424.8420	57.744	0.062982	18.90	64.735	10.465	119862921.136802	12	424.9679	6.65303e-05	2.91718e-04
2024/02/10	08:52:02	--	ok	424.7800	57.725	0.062982	18.96	64.723	10.497	116998233.925629	12	424.9069	6.60246e-05	3.00558e-04
2024/02/10	08:52:09	ok	ok	425.0140	57.788	0.062994	18.97	64.686	10.501	114687767.402134	13	425.1321	6.80749e-05	2.54505e-04
2024/02/10	08:57:08	ok	ok	424.9100	57.762	0.062994	18.94	64.721	10.489	120408249.207871	12	425.0259	6.66673e-05	2.87368e-04
2024/02/10	09:02:08	ok	ok	424.8380	57.743	0.062994	19.01	64.640	10.519	120077990.050884	12	424.9774	6.60146e-05	2.81330e-04
2024/02/10	09:07:08	--	ok	424.7700	57.714	0.062994	19.03	64.622	10.526	122887479.476509	12	424.9108	6.64098e-05	2.86981e-04
2024/02/10	09:07:15	ok	ok	425.0520	57.795	0.063006	19.07	64.630	10.553	125157834.939906	12	425.1515	6.72060e-05	2.32535e-04
2024/02/10	09:12:14	ok	ok	424.9320	57.757	0.063006	19.01	64.672	10.524	129196726.656704	12	425.0400	6.60081e-05	2.85837e-04
2024/02/10	09:17:14	ok	ok	424.8700	57.740	0.063006	19.06	64.627	10.543	126927859.676813	12	424.9767	6.58792e-05	2.92700e-04
2024/02/10	09:22:14	--	ok	424.7900	57.717	0.063006	19.07	64.671	10.560	128873031.586543	12	424.8995	6.62148e-05	2.97046e-04
2024/02/10	09:22:21	ok	ok	425.0040	57.777	0.063017	19.09	64.663	10.567	125763409.028954	13	425.1424	6.65015e-05	2.31404e-04
2024/02/10	09:27:20	ok	ok	424.9100	57.749	0.063017	19.07	64.649	10.557	128918372.778061	12	425.0287	6.56628e-05	2.94068e-04
2024/02/10	09:32:20	ok	ok	424.8480	57.727	0.063017	19.11	64.657	10.583	132078876.994322	12	424.9445	6.60383e-05	2.79759e-04
2024/02/10	09:37:20	--	ok	424.7600	57.704	0.063017	19.11	64.668	10.584	126272641.683963	12	424.8492	6.66726e-05	2.85640e-04
2024/02/10	09:37:27	ok	ok	425.0120	57.773	0.063029	19.11	64.636	10.579	125984934.769336	15	425.0935	6.74288e-05	2.77192e-04
2024/02/10	09:42:26	ok	ok	424.9240	57.751	0.063029	19.14	64.620	10.595	129679590.654682	12	425.0215	6.61813e-05	2.77831e-04
2024/02/10	09:47:26	ok	ok	424.8500	57.729	0.063029	19.18	64.567	10.613	130608815.238590	12	424.9626	6.58037e-05	2.86379e-04
2024/02/10	09:52:26	--	ok	424.7900	57.705	0.063029	19.18	64.598	10.618	129543734.130251	12	424.8937	6.57987e-05	2.73456e-04
2024/02/10	09:52:33	ok	ok	424.9780	57.768	0.06304	19.21	64.552	10.627	113244685.537253	11	425.1151	6.61470e-05	1.90718e-04
2024/02/10	09:57:32	ok	ok	424.8700	57.742	0.06304	19.24	64.607	10.655	113731731.410321	12	424.9820	6.61822e-05	2.74933e-04
2024/02/10	10:02:32	ok	ok	424.8160	57.713	0.06304	19.23	64.604	10.646	128865729.576538	12	424.9162	6.63188e-05	2.82142e-04
2024/02/10	10:07:32	--	ok	424.7500	57.691	0.06304	19.24	64.576	10.649	127328420.447613	12	424.8402	6.62950e-05	2.64429e-04
2024/02/10	10:07:39	ok	ok	424.9780	57.770	0.063052	19.29	64.572	10.677	122153775.935731	14	425.1276	6.64221e-05	1.79535e-04
2024/02/10	10:12:38	ok	ok	424.8660	57.735	0.063052	19.30	64.594	10.689	124412917.038244	12	424.9768	6.60526e-05	2.72780e-04
2024/02/10	10:17:38	--	ok	424.7940	57.714	0.063052	19.29	64.593	10.681	126992729.310231	12	424.9323	6.60128e-05	2.82229e-04
2024/02/10	10:17:44	ok	ok	425.0140	57.780	0.063063	19.34	64.602	10.718	122841874.499543	12	425.1628	6.62182e-05	1.86003e-04
2024/02/10	10:22:44	ok	ok	424.9180	57.750	0.063063	19.34	64.572	10.712	123004878.151839	12	425.0331	6.66862e-05	2.79232e-04
2024/02/10	10:27:44	ok	ok	424.8220	57.723	0.063063	19.33	64.611	10.711	123104623.109377	12	424.9395	6.65537e-05	2.71571e-04
2024/02/10	10:32:44	--	ok	424.7680	57.708	0.063063	19.40	64.561	10.746	120748415.679344	12	424.8788	6.66211e-05	2.76134e-04
2024/02/10	10:32:50	ok	ok	424.9680	57.768	0.063075	19.38	64.529	10.732	117366445.566920	12	425.1323	6.61397e-05	1.87125e-04
2024/02/10	10:37:50	ok	ok	424.9060	57.747	0.063075	19.40	64.581	10.749	118086316.961921	12	425.0164	6.62578e-05	2.80404e-04
2024/02/10	10:42:50	ok	ok	424.8220	57.716	0.063075	19.43	64.575	10.767	119007708.947088	11	424.9512	6.60108e-05	2.78663e-04
2024/02/10	10:47:50	--	ok	424.7380	57.697	0.063075	19.43	64.616	10.774	119796877.700115	12	424.8718	6.60527e-05	2.71178e-04
2024/02/10	10:47:56	ok	ok	425.0020	57.773	0.063089	19.41	64.622	10.765	114659814.346976	15	425.0728	6.81362e-05	2.57724e-04
2024/02/10	10:52:56	ok	ok	424.9380	57.751	0.063089	19.47	64.593	10.797	118692346.180863	12	425.0369	6.65427e-05	2.83863e-04
2024/02/10	10:57:56	ok	ok	424.8460	57.721	0.063089	19.48	64.584	10.804	116686597.752510	12	424.9604	6.60161e-05	2.70268e-04
2024/02/10	11:02:56	--	ok	424.7820	57.702	0.063089	19.54	64.562	10.836	113538767.074121	12	424.8796	6.64164e-05	2.66980e-04
2024/02/10	11:03:03	ok	ok	425.0080	57.763	0.0631	19.55	64.474	10.830	114975570.998312	15	425.0812	6.77870e-05	2.63129e-04
2024/02/10	11:08:02	ok	ok	424.8780	57.732	0.0631	19.55	64.575	10.846	119362221.103156	12	424.9966	6.58312e-05	2.81060e-04
2024/02/10	11:13:02	ok	ok	424.8260	57.713	0.0631	19.60	64.530	10.866	120135854.780311	12	424.9436	6.59904e-05	2.67140e-04
2024/02/10	11:18:02	--	ok	424.7440	57.695	0.0631	19.65	64.511	10.899	120969199.924457	12	424.8524	6.62325e-05	2.73796e-04
2024/02/10	11:18:08	ok	ok	425.0200	57.771	0.063114	19.69	64.497	10.924	118145144.774887	12	425.1293	6.64644e-05	2.83725e-04
2024/02/10	11:23:08	ok	ok	424.9000	57.740	0.063114	19.67	64.501	10.907	118853827.635142	12	425.0147	6.60428e-05	2.71085e-04
2024/02/10	11:28:08	ok	ok	424.8140	57.712	0.063114	19.69	64.526	10.929	122119536.099853	12	424.9116	6.65583e-05	2.79828e-04
2024/02/10	11:33:08	--	ok	424.7440	57.693	0.063114	19.72	64.521	10.947	119666652.060236	12	424.8615	6.53904e-05	2.76753e-04
2024/02/10	11:33:15	ok	ok	425.0160	57.770	0.063127	19.77	64.517	10.973	119212317.369493	12	425.1080	6.72505e-05	2.73256e-04
2024/02/10	11:38:14	ok	ok	424.9040	57.744	0.063127	19.79	64.533	10.993	120617709.300440	12	425.0175	6.55425e-05	2.75596e-04
2024/02/10	11:43:14	ok	ok	424.8200	57.712	0.063127	19.82	64.456	10.999	121805071.554202	11	424.9353	6.58880e-05	3.00603e-04
2024/02/10	11:48:14	--	ok	424.7400	57.686	0.063127	19.84	64.558	11.025	121586314.890854	12	424.8377	6.67404e-05	2.77100e-04
2024/02/10	11:48:21	ok	ok	425.0100	57.770	0.063141	19.88	64.515	11.045	117610486.228393	12	425.1215	6.73890e-05	2.90745e-04
2024/02/10	11:53:20	ok	ok	424.8880	57.729	0.063141	19.84	64.567	11.027	119716382.307646	12	424.9973	6.57899e-05	2.84354e-04
2024/02/10	11:58:20	--	ok	424.7740	57.706	0.063141	19.82	64.668	11.035	121376804.590346	12	424.8656	6.75664e-05	2.89452e-04
2024/02/10	11:58:27	ok	ok	425.0040	57.769	0.063153	19.82	64.677	11.037	117975242.539895	12	425.1269	6.60996e-05	2.90810e-04
2024/02/10	12:03:26	ok	ok	424.9120	57.741	0.063153	19.89	64.576	11.064	121813739.177827	12	425.0303	6.63781e-05	2.85994e-04
2024/02/10	12:08:26	ok	ok	424.8220	57.718	0.063153	19.95	64.576	11.101	120206252.718527	11	424.9505	6.59424e-05	2.84745e-04
2024/02/10	12:13:26	--	ok	424.7440	57.695	0.063153	19.98	64.581	11.122	116539043.365789	11	424.8498	6.63283e-05	2.83033e-04
2024/02/10	12:13:33	ok	ok	425.0120	57.767	0.063166	19.99	64.572	11.130	115833600.939422	14	425.0943	6.84707e-05	2.67937e-04
2024/02/10	12:18:32	ok	ok	424.9120	57.738	0.063166	20.01	64.556	11.137	115230727.297414	11	425.0175	6.61269e-05	2.89318e-04
2024/02/10	12:23:32	ok	ok	424.8020	57.705	0.063166	20.02	64.617	11.157	116662669.245719	11	424.9408	6.47616e-05	2.99124e-04
2024/02/10	12:28:32	--	ok	424.7300	57.685	0.063166	20.08	64.556	11.183	116393276.272987	11	424.8579	6.54838e-05	2.96235e-04
2024/02/10	12:28:39	ok	ok	424.9920	57.760	0.06318	20.09	64.508	11.183	117449509.560747	12	425.1146	6.63381e-05	2.90425e-04
2024/02/10	12:33:38	ok	ok	424.8780	57.729	0.06318	20.08	64.556	11.183	117392301.473274	11	425.0117	6.55332e-05	2.88632e-04
2024/02/10	12:38:38	--	ok	424.7820	57.705	0.06318	20.12	64.634	11.224	118096924.885076	11	424.9343	6.46580e-05	2.90124e-04
2024/02/10	12:38:45	ok	ok	425.0040	57.772	0.063192	20.15	64.598	11.235	119370771.415707	12	425.1125	6.76379e-05	2.97879e-04
2024/02/10	12:43:44	ok	ok	424.8980	57.735	0.063192	20.18	64.561	11.248	121020275.647873	12	425.0379	6.59221e-05	2.84283e-04
2024/02/10	12:48:44	ok	ok	424.8120	57.715	0.063192	20.21	64.565	11.268	122849728.809032	11	424.9557	6.49393e-05	2.91186e-04
2024/02/10	12:53:44	--	ok	424.7260	57.681	0.063192	20.26	64.585	11.309	118766711.720104	11	424.8755	6.50704e-05	2.92996e-04
2024/02/10	12:53:51	ok	ok	425.0340	57.763	0.063206	20.26	64.556	11.304	124698088.090933	11	425.1422	6.61449e-05	3.10772e-04
2024/02/10	12:58:50	ok	ok	424.8940	57.726	0.063206	20.28	64.556	11.312	131440428.428072	11	425.0240	6.52768e-05	2.93896e-04
2024/02/10	13:03:50	--	ok	424.7900	57.702	0.063206	20.26	64.636	11.317	128156284.918210	11	424.9060	6.63316e-05	2.81129e-04
2024/02/10	13:03:57	ok	ok	425.0280	57.756	0.063217	20.32	64.533	11.337	134039069.164146	10	425.0999	6.79502e-05	3.08003e-04
2024/02/10	13:08:56	ok	ok	424.8780	57.726	0.063217	20.28	64.630	11.325	135694364.048148	11	425.0016	6.53338e-05	3.14098e-04
2024/02/10	13:13:56	--	ok	424.7880	57.701	0.063217	20.36	64.613	11.379	134821439.033265	11	424.9016	6.59942e-05	2.91036e-04
2024/02/10	13:14:03	ok	ok	425.0000	57.758	0.063228	20.40	64.570	11.400	129871635.510580	11	425.1091	6.67783e-05	3.09932e-04
2024/02/10	13:19:02	ok	ok	424.8760	57.731	0.063228	20.40	64.611	11.407	129015689.970505	11	425.0150	6.53490e-05	2.90923e-04
2024/02/10	13:24:02	--	ok	424.7700	57.699	0.063228	20.42	64.613	11.416	126789260.047968	11	424.8989	6.59266e-05	2.92178e-04
2024/02/10	13:24:09	ok	ok	425.0400	57.762	0.063241	20.42	64.593	11.413	138426915.040743	11	425.1386	6.64847e-05	3.16468e-04
2024/02/10	13:29:08	ok	ok	424.9020	57.730	0.063241	20.44	64.598	11.431	140600963.045031	11	425.0432	6.46266e-05	2.90530e-04
2024/02/10	13:34:08	ok	ok	424.8060	57.700	0.063241	20.49	64.627	11.465	141051809.103227	11	424.9364	6.46377e-05	2.95658e-04
2024/02/10	13:39:08	--	ok	424.7120	57.675	0.063241	20.50	64.620	11.474	141510882.238170	12	424.8784	6.29487e-05	2.89226e-04
2024/02/10	13:39:15	ok	ok	425.0160	57.761	0.063256	20.52	64.602	11.480	128643455.387787	11	425.0510	6.95527e-05	2.84774e-04
2024/02/10	13:44:14	ok	ok	424.8600	57.716	0.063256	20.50	64.588	11.469	140511753.842331	11	424.9899	6.52958e-05	2.89523e-04
2024/02/10	13:49:14	--	ok	424.7840	57.694	0.063256	20.59	64.657	11.538	141438546.883521	11	424.8999	6.56235e-05	2.97129e-04
2024/02/10	13:49:21	ok	ok	425.0160	57.755	0.063267	20.59	64.604	11.529	140144308.611067	11	425.1133	6.63050e-05	3.08380e-04
2024/02/10	13:54:20	ok	ok	424.8800	57.715	0.063267	20.60	64.608	11.540	140530423.703845	11	424.9953	6.51977e-05	2.81806e-04
2024/02/10	13:59:20	--	ok	424.7840	57.690	0.063267	20.63	64.634	11.563	140934364.126932	11	424.9058	6.48134e-05	2.93316e-04
2024/02/10	13:59:27	ok	ok	425.0060	57.753	0.063278	20.64	64.616	11.568	134343535.828942	11	425.0814	6.70142e-05	3.13040e-04
2024/02/10	14:04:26	ok	ok	424.8600	57.712	0.063278	20.66	64.630	11.582	137416917.758811	11	424.9962	6.45556e-05	2.87610e-04
2024/02/10	14:09:26	--	ok	424.7520	57.680	0.063278	20.69	64.622	11.598	139209548.730948	11	424.8917	6.41160e-05	2.98312e-04
2024/02/10	14:09:33	ok	ok	425.0400	57.769	0.06329	20.76	64.630	11.648	130865138.224448	11	425.1614	6.61885e-05	3.06358e-04
2024/02/10	14:14:32	ok	ok	424.8400	57.714	0.06329	20.69	64.622	11.598	128839980.086659	11	424.9988	6.47676e-05	2.86795e-04
2024/02/10	14:19:32	--	ok	424.7620	57.685	0.06329	20.76	64.608	11.645	127731127.703514	11	424.9042	6.53754e-05	2.91826e-04
2024/02/10	14:19:39	ok	ok	425.0380	57.763	0.063303	20.74	64.613	11.635	140820118.360526	11	425.0141	7.15576e-05	3.19562e-04
2024/02/10	14:24:38	ok	ok	424.8760	57.719	0.063303	20.76	64.630	11.648	137391972.515494	11	424.9844	6.62028e-05	3.05605e-04
2024/02/10	14:29:38	--	ok	424.7620	57.682	0.063303	20.77	64.691	11.668	137565816.534880	11	424.9075	6.45884e-05	2.91352e-04
2024/02/10	14:29:45	ok	ok	425.0180	57.753	0.063315	20.79	64.663	11.673	140993196.258947	11	425.1552	6.45591e-05	2.99915e-04
2024/02/10	14:34:44	ok	ok	424.8600	57.714	0.063315	20.80	64.698	11.690	133792950.006605	11	424.9890	6.52350e-05	2.92790e-04
2024/02/10	14:39:44	--	ok	424.7520	57.683	0.063315	20.82	64.730	11.705	140830612.542367	11	424.8624	6.63110e-05	3.05638e-04
2024/02/10	14:39:51	ok	ok	425.0100	57.749	0.063328	20.80	64.689	11.688	140369096.460894	11	425.1356	6.48781e-05	2.98961e-04
2024/02/10	14:44:50	ok	ok	424.8620	57.712	0.063328	20.80	64.736	11.697	135312468.328779	11	425.0053	6.48688e-05	2.96916e-04
2024/02/10	14:49:50	--	ok	424.7500	57.678	0.063328	20.80	64.736	11.697	139088583.318591	11	424.8956	6.41222e-05	2.90416e-04
2024/02/10	14:49:57	ok	ok	425.0040	57.751	0.063341	20.80	64.727	11.695	127180286.280791	13	425.1720	6.40386e-05	2.83831e-04
2024/02/10	14:54:56	ok	ok	424.8440	57.708	0.063341	20.82	64.750	11.708	122932720.653688	11	425.0025	6.42972e-05	2.88496e-04
2024/02/10	14:59:56	--	ok	424.7300	57.674	0.063341	20.80	64.749	11.699	126051132.408337	11	424.8892	6.46074e-05	3.02513e-04
2024/02/10	15:00:03	ok	ok	425.0380	57.752	0.063356	20.83	64.753	11.718	134474490.876960	11	425.1720	6.51942e-05	2.95500e-04
2024/02/10	15:05:02	ok	ok	424.8640	57.709	0.063356	20.83	64.794	11.725	135256236.014260	11	425.0024	6.47730e-05	2.88195e-04
2024/02/10	15:10:02	--	ok	424.7700	57.682	0.063356	20.87	64.762	11.749	137102743.061311	11	424.8964	6.53656e-05	2.98572e-04
2024/02/10	15:10:09	ok	ok	425.0060	57.749	0.063367	20.86	64.749	11.737	132198553.963252	13	425.1590	6.46247e-05	2.92150e-04
2024/02/10	15:15:08	ok	ok	424.8460	57.709	0.063367	20.86	64.810	11.748	129522139.312862	11	424.9934	6.51901e-05	2.94305e-04
2024/02/10	15:20:08	--	ok	424.7460	57.680	0.063367	20.87	64.813	11.758	132139254.607317	11	424.9053	6.47307e-05	2.91270e-04
2024/02/10	15:20:15	ok	ok	425.0340	57.752	0.063381	20.91	64.778	11.781	127461601.952563	11	425.1860	6.45938e-05	3.00025e-04
2024/02/10	15:25:14	ok	ok	424.8800	57.710	0.063381	20.89	64.805	11.766	121678130.737703	11	425.0257	6.46923e-05	2.83578e-04
2024/02/10	15:30:14	--	ok	424.7440	57.670	0.063381	20.86	64.851	11.756	123393269.012294	13	424.9319	6.29719e-05	2.81971e-04
2024/02/10	15:30:21	ok	ok	425.0460	57.746	0.063395	20.87	64.842	11.763	127580497.337652	14	425.1476	6.58814e-05	3.00572e-04
2024/02/10	15:35:20	ok	ok	424.8940	57.709	0.063395	20.91	64.863	11.796	133740191.157527	11	425.0292	6.40490e-05	3.14103e-04
2024/02/10	15:40:20	--	ok	424.7820	57.679	0.063395	20.89	64.814	11.767	136438116.995812	11	424.9001	6.49028e-05	2.96784e-04
2024/02/10	15:40:27	ok	ok	425.0160	57.744	0.063406	20.94	64.794	11.802	124399829.031106	11	425.1420	6.50750e-05	2.99520e-04
2024/02/10	15:45:26	ok	ok	424.8560	57.692	0.063406	20.91	64.872	11.798	125906908.181371	13	425.0097	6.28604e-05	2.76352e-04
2024/02/10	15:50:26	--	ok	424.7280	57.657	0.063406	20.87	64.904	11.774	132133955.638454	12	424.8806	6.33756e-05	2.91500e-04
2024/02/10	15:50:33	ok	ok	424.9820	57.736	0.06342	20.89	64.897	11.782	134198518.122369	11	425.1022	6.64740e-05	3.06672e-04
2024/02/10	15:55:32	ok	ok	424.8400	57.694	0.06342	20.86	64.901	11.765	127862767.109434	12	425.0123	6.33172e-05	2.98148e-04
2024/02/10	16:00:32	--	ok	424.7260	57.665	0.06342	20.90	64.878	11.790	127913566.615576	11	424.8587	6.57641e-05	2.79619e-04
2024/02/10	16:00:39	ok	ok	425.0340	57.749	0.063435	20.91	64.863	11.796	120814242.730511	13	425.1689	6.41271e-05	2.99756e-04
2024/02/10	16:05:38	ok	ok	424.8860	57.703	0.063435	20.87	64.913	11.776	118275682.597124	11	425.0024	6.47660e-05	2.88195e-04
2024/02/10	16:10:38	--	ok	424.7760	57.667	0.063435	20.86	64.982	11.779	124141912.114300	11	424.8967	6.41488e-05	2.93105e-04
2024/02/10	16:10:45	ok	ok	425.0040	57.725	0.063446	20.89	64.906	11.784	141012378.271465	11	425.1288	6.51467e-05	2.93271e-04
2024/02/10	16:15:44	ok	ok	424.8400	57.692	0.063446	20.84	64.979	11.768	140099959.393779	11	424.9631	6.50768e-05	2.87083e-04
2024/02/10	16:20:44	--	ok	424.7320	57.658	0.063446	20.86	64.973	11.778	138062228.266665	12	424.8886	6.33525e-05	2.86364e-04
2024/02/10	16:20:51	ok	ok	424.9820	57.732	0.06346	20.87	64.945	11.782	134822349.240519	11	425.1060	6.62467e-05	3.16882e-04
2024/02/10	16:25:50	ok	ok	424.8180	57.695	0.06346	20.83	64.945	11.753	126764508.051714	11	424.9641	6.53717e-05	2.85853e-04
2024/02/10	16:30:50	--	ok	424.7100	57.662	0.06346	20.83	64.945	11.753	128827651.707050	11	424.8661	6.51022e-05	2.89905e-04
2024/02/10	16:30:57	ok	ok	425.0340	57.739	0.063475	20.86	64.952	11.774	120080776.943286	13	425.1675	6.44416e-05	3.04160e-04
2024/02/10	16:35:56	ok	ok	424.8960	57.702	0.063475	20.82	64.974	11.749	131323576.216693	11	425.0153	6.51838e-05	2.89413e-04
2024/02/10	16:40:56	--	ok	424.7740	57.665	0.063475	20.80	64.973	11.739	133230590.048201	11	424.8922	6.47778e-05	2.97806e-04
2024/02/10	16:41:03	ok	ok	425.0340	57.735	0.063487	20.84	64.947	11.762	131619883.658059	13	425.1919	6.29948e-05	2.93367e-04
2024/02/10	16:46:02	ok	ok	424.8540	57.690	0.063487	20.80	65.032	11.750	131059966.729603	12	425.0118	6.30525e-05	2.86633e-04
2024/02/10	16:51:02	--	ok	424.7320	57.654	0.063487	20.76	65.043	11.723	134136689.801281	12	424.8892	6.38106e-05	2.91513e-04
2024/02/10	16:51:09	ok	ok	424.9640	57.724	0.063501	20.74	65.074	11.718	134066368.897423	13	425.1351	6.38150e-05	2.83048e-04
2024/02/10	16:56:08	ok	ok	424.8200	57.693	0.063501	20.67	65.180	11.689	125564207.113762	13	425.0130	6.26537e-05	2.78247e-04
2024/02/10	17:01:08	--	ok	424.6940	57.654	0.063501	20.63	65.245	11.672	126978702.400552	12	424.8713	6.35908e-05	2.96524e-04
2024/02/10	17:01:15	ok	ok	425.0400	57.745	0.063517	20.66	65.208	11.685	126083927.892083	11	425.1538	6.69592e-05	3.12085e-04
2024/02/10	17:06:14	ok	ok	424.8780	57.700	0.063517	20.66	65.037	11.655	121659214.252928	11	425.0323	6.50168e-05	2.81382e-04
2024/02/10	17:11:14	--	ok	424.7800	57.678	0.063517	20.69	65.051	11.675	126081089.166938	11	424.9423	6.42949e-05	2.93162e-04
2024/02/10	17:11:21	ok	ok	425.0340	57.742	0.063529	20.72	64.974	11.682	120756864.665019	11	425.0456	7.10838e-05	3.22657e-04
2024/02/10	17:16:20	ok	ok	424.8880	57.704	0.063529	20.70	65.025	11.682	118393237.571849	11	425.0562	6.43185e-05	2.92654e-04
2024/02/10	17:21:20	--	ok	424.7820	57.675	0.063529	20.72	65.016	11.689	121667102.782727	11	424.9247	6.49656e-05	2.91846e-04
2024/02/10	17:21:27	ok	ok	425.0240	57.733	0.06354	20.70	64.973	11.672	124436820.720600	11	425.1611	6.48948e-05	3.13962e-04
2024/02/10	17:26:26	ok	ok	424.8740	57.691	0.06354	20.72	65.006	11.687	122597004.696598	11	425.0295	6.47159e-05	2.95590e-04
2024/02/10	17:31:26	--	ok	424.7740	57.664	0.06354	20.72	65.016	11.689	122865262.339132	13	424.9459	6.35872e-05	2.80233e-04
2024/02/10	17:31:33	ok	ok	425.0300	57.731	0.063552	20.70	64.964	11.671	127617313.300145	11	425.0331	7.03208e-05	3.04333e-04
2024/02/10	17:36:32	ok	ok	424.8920	57.696	0.063552	20.70	65.043	11.685	126249924.721776	11	425.0136	6.51845e-05	3.08549e-04
2024/02/10	17:41:32	--	ok	424.7900	57.669	0.063552	20.70	65.084	11.692	126154829.627710	11	424.9047	6.48644e-05	2.97605e-04
2024/02/10	17:41:39	ok	ok	425.0120	57.727	0.063563	20.73	64.977	11.691	130244482.596597	11	425.0858	6.70565e-05	2.78944e-04
2024/02/10	17:46:38	ok	ok	424.8600	57.681	0.063563	20.67	65.080	11.671	131801551.623164	11	424.9847	6.46415e-05	2.90531e-04
2024/02/10	17:51:38	--	ok	424.7400	57.654	0.063563	20.63	65.130	11.651	132099709.606557	11	424.8556	6.52536e-05	2.85749e-04
2024/02/10	17:51:45	ok	ok	425.0060	57.724	0.063577	20.63	65.071	11.641	122617806.239386	11	425.1331	6.56823e-05	2.88594e-04
2024/02/10	17:56:44	ok	ok	424.8820	57.698	0.063577	20.64	65.115	11.658	118641093.220692	11	425.0097	6.55094e-05	2.86445e-04
2024/02/10	18:01:44	--	ok	424.7540	57.660	0.063577	20.64	65.052	11.647	120944316.975481	11	424.9094	6.47947e-05	2.91023e-04
2024/02/10	18:01:51	ok	ok	425.0060	57.727	0.06359	20.63	65.071	11.641	122247810.847591	11	425.0687	6.95163e-05	3.01090e-04
2024/02/10	18:06:50	ok	ok	424.8740	57.692	0.06359	20.62	65.098	11.637	119406909.379239	11	425.0189	6.48438e-05	2.81254e-04
2024/02/10	18:11:50	--	ok	424.7740	57.662	0.06359	20.60	65.066	11.622	122318466.309472	11	424.9259	6.40796e-05	2.81089e-04
2024/02/10	18:11:57	ok	ok	425.0380	57.736	0.063602	20.62	65.060	11.630	131590154.968223	11	425.1766	6.51486e-05	2.94054e-04
2024/02/10	18:16:56	ok	ok	424.8760	57.697	0.063602	20.59	65.093	11.616	128358609.319516	11	425.0123	6.52321e-05	2.86033e-04
2024/02/10	18:21:56	--	ok	424.7940	57.664	0.063602	20.58	65.080	11.605	127271473.374644	11	424.9411	6.42409e-05	2.91061e-04
2024/02/10	18:22:03	ok	ok	425.0160	57.725	0.063613	20.59	65.032	11.605	131100455.480767	11	425.1311	6.49910e-05	2.93781e-04
2024/02/10	18:27:02	ok	ok	424.8620	57.680	0.063613	20.50	65.211	11.579	124676996.095853	11	424.9785	6.50805e-05	2.92126e-04
2024/02/10	18:32:02	--	ok	424.7480	57.646	0.063613	20.39	65.318	11.521	127702660.105538	11	424.8674	6.45919e-05	2.93315e-04
2024/02/10	18:32:08	ok	ok	425.0380	57.724	0.063626	20.46	65.293	11.565	125961773.291051	11	425.0809	6.81738e-05	2.64746e-04
2024/02/10	18:37:08	ok	ok	424.8900	57.689	0.063626	20.46	65.161	11.542	124957161.892770	11	425.0186	6.46170e-05	3.02184e-04
2024/02/10	18:42:08	ok	ok	424.8080	57.656	0.063626	20.46	65.098	11.530	126481861.754996	11	424.9246	6.46086e-05	2.94415e-04
2024/02/10	18:47:08	--	ok	424.7080	57.636	0.063626	20.47	65.071	11.535	123409053.085427	11	424.8321	6.44090e-05	2.95195e-04
2024/02/10	18:47:15	ok	ok	425.0300	57.719	0.063641	20.52	65.048	11.559	133046121.275555	11	425.1136	6.66210e-05	2.79899e-04
2024/02/10	18:52:14	ok	ok	424.8820	57.680	0.063641	20.47	65.092	11.538	134053147.170189	11	425.0023	6.48869e-05	2.92431e-04
2024/02/10	18:57:14	--	ok	424.7880	57.651	0.063641	20.47	65.101	11.540	133115692.711284	11	424.9038	6.51147e-05	2.88060e-04
2024/02/10	18:57:21	ok	ok	425.0100	57.709	0.063652	20.47	65.061	11.533	127408182.177445	11	425.0839	6.71703e-05	2.92004e-04
2024/02/10	19:02:20	ok	ok	424.8920	57.682	0.063652	20.47	65.080	11.536	136747852.359396	11	424.9716	6.58089e-05	2.81672e-04
2024/02/10	19:07:20	--	ok	424.7940	57.650	0.063652	20.47	65.032	11.528	135629944.391776	11	424.8764	6.63282e-05	2.82952e-04
2024/02/10	19:07:27	ok	ok	425.0320	57.716	0.063663	20.49	65.002	11.531	128699023.201581	11	425.1459	6.49264e-05	2.96782e-04
2024/02/10	19:12:26	ok	ok	424.8760	57.672	0.063663	20.44	65.147	11.528	126270618.717424	11	424.9909	6.47185e-05	3.05365e-04
2024/02/10	19:17:26	--	ok	424.7820	57.644	0.063663	20.42	65.121	11.506	125141962.378263	11	424.8932	6.50350e-05	2.96839e-04
2024/02/10	19:17:33	ok	ok	425.0200	57.713	0.063674	20.47	65.133	11.546	123325635.961617	11	425.0389	6.97436e-05	3.06428e-04
2024/02/10	19:22:32	ok	ok	424.8660	57.671	0.063674	20.43	65.103	11.512	123399410.445531	11	424.9021	6.89751e-05	2.98653e-04
2024/02/10	19:27:32	--	ok	424.7880	57.644	0.063674	20.42	65.089	11.500	125498078.849639	11	424.9105	6.45932e-05	2.89650e-04
2024/02/10	19:27:39	ok	ok	424.9780	57.706	0.063684	20.46	65.039	11.520	125882119.072529	11	425.0519	6.86394e-05	2.92903e-04
2024/02/10	19:32:38	ok	ok	424.8700	57.676	0.063684	20.42	65.112	11.504	127691651.246826	11	424.9443	6.77782e-05	3.05240e-04
2024/02/10	19:37:38	--	ok	424.7660	57.647	0.063684	20.40	65.130	11.498	129846404.057441	11	424.8947	6.54011e-05	2.99221e-04
2024/02/10	19:37:45	ok	ok	425.0840	57.728	0.063697	20.44	65.075	11.516	130873077.255806	11	425.1339	6.80818e-05	3.07639e-04
2024/02/10	19:42:44	ok	ok	424.9220	57.681	0.063697	20.43	65.074	11.506	137996698.575407	11	425.0398	6.45357e-05	3.06015e-04
2024/02/10	19:47:44	ok	ok	424.8160	57.649	0.063697	20.39	65.107	11.484	138696854.306393	11	424.9230	6.55017e-05	3.01991e-04
2024/02/10	19:52:44	--	ok	424.6900	57.617	0.063697	20.28	65.280	11.439	128437923.075765	11	424.7742	6.61463e-05	2.93830e-04
2024/02/10	19:52:51	ok	ok	425.0180	57.715	0.063713	20.31	65.263	11.456	133003175.934186	11	425.0561	6.97685e-05	3.05758e-04
2024/02/10	19:57:50	ok	ok	424.8720	57.664	0.063713	20.22	65.309	11.407	134653654.681483	11	424.9359	6.72194e-05	3.00099e-04
2024/02/10	20:02:50	--	ok	424.7980	57.643	0.063713	20.23	65.240	11.404	134656087.757564	11	424.9048	6.52589e-05	2.92578e-04
2024/02/10	20:02:57	ok	ok	424.9900	57.699	0.063723	20.23	65.211	11.399	123020411.929656	11	425.0722	6.76921e-05	3.07099e-04
2024/02/10	20:07:56	ok	ok	424.8800	57.668	0.063723	20.23	65.107	11.380	122202399.895412	13	425.0250	6.41259e-05	3.02909e-04
2024/02/10	20:12:56	ok	ok	424.8040	57.648	0.063723	20.28	65.097	11.407	120203145.623331	11	424.8760	6.71997e-05	3.07557e-04
2024/02/10	20:17:56	--	ok	424.7100	57.621	0.063723	20.25	65.142	11.395	122086830.909619	11	424.8340	6.55139e-05	2.87848e-04
2024/02/10	20:18:02	ok	ok	425.0120	57.698	0.063738	20.26	65.093	11.398	123595560.117627	11	425.1002	6.76621e-05	2.97289e-04
2024/02/10	20:23:02	ok	ok	424.8900	57.675	0.063738	20.26	65.103	11.399	130889912.953755	11	424.9502	6.83431e-05	2.99191e-04
2024/02/10	20:28:02	ok	ok	424.8000	57.644	0.063738	20.29	65.057	11.409	130090204.244755	11	424.8614	6.84775e-05	3.09872e-04
2024/02/10	20:33:02	--	ok	424.7200	57.622	0.063738	20.29	65.116	11.419	129367089.912823	11	424.8577	6.48386e-05	3.08907e-04
2024/02/10	20:33:09	ok	ok	425.0140	57.699	0.063753	20.28	65.064	11.401	123582159.780042	11	425.0814	6.88819e-05	3.01702e-04
2024/02/10	20:38:08	ok	ok	424.8900	57.662	0.063753	20.29	65.057	11.409	119525415.306642	13	425.0310	6.37423e-05	3.16251e-04
2024/02/10	20:43:08	ok	ok	424.8040	57.641	0.063753	20.26	65.084	11.396	121516237.990003	11	424.8605	6.80817e-05	3.15301e-04
2024/02/10	20:48:08	--	ok	424.7220	57.619	0.063753	20.29	65.057	11.409	117387330.002533	11	424.8080	6.67167e-05	2.85920e-04
2024/02/10	20:48:15	ok	ok	425.0080	57.697	0.063767	20.26	65.084	11.396	128363355.186653	11	425.0654	6.88959e-05	3.05615e-04
2024/02/10	20:53:14	ok	ok	424.9120	57.666	0.063767	20.26	65.032	11.387	123285287.128630	11	424.9636	6.75652e-05	3.08337e-04
2024/02/10	20:58:14	ok	ok	424.8300	57.636	0.063767	20.25	65.080	11.385	124997191.342455	13	424.9840	6.30385e-05	2.94717e-04
2024/02/10	21:03:14	--	ok	424.7340	57.611	0.063767	20.25	65.071	11.383	125156877.861726	11	424.7673	6.89022e-05	3.20084e-04
2024/02/10	21:03:21	ok	ok	424.9940	57.684	0.063781	20.26	65.032	11.387	117144418.918124	11	425.0283	6.97434e-05	3.01006e-04
2024/02/10	21:08:20	ok	ok	424.8960	57.660	0.063781	20.25	65.060	11.381	126567781.372378	11	424.9287	6.91171e-05	3.14050e-04
2024/02/10	21:13:20	--	ok	424.7960	57.630	0.063781	20.21	65.144	11.369	125836247.692638	11	424.8510	6.76008e-05	2.86869e-04
2024/02/10	21:13:27	ok	ok	424.9820	57.685	0.063792	20.19	65.165	11.362	115736093.346807	11	425.0338	6.90693e-05	2.97562e-04
2024/02/10	21:18:26	ok	ok	424.8700	57.649	0.063792	20.11	65.263	11.324	127332524.610000	11	424.9100	6.80900e-05	3.02716e-04
2024/02/10	21:23:26	--	ok	424.7660	57.626	0.063792	20.08	65.318	11.314	127936001.941543	13	424.9031	6.39049e-05	2.99488e-04
2024/02/10	21:23:33	ok	ok	425.0160	57.697	0.063804	20.08	65.266	11.305	124521973.500973	12	425.0845	6.80381e-05	3.00668e-04
2024/02/10	21:28:32	ok	ok	424.9260	57.667	0.063804	20.13	65.092	11.312	124731213.030128	11	424.9403	6.97222e-05	3.11660e-04
2024/02/10	21:33:32	ok	ok	424.8520	57.643	0.063804	20.15	65.084	11.320	126658456.510216	11	424.8937	6.85870e-05	3.20822e-04
2024/02/10	21:38:32	--	ok	424.7840	57.624	0.063804	20.18	65.060	11.335	126408333.958751	14	424.8497	6.63669e-05	3.14419e-04
2024/02/10	21:38:39	ok	ok	424.9500	57.681	0.063815	20.16	65.016	11.318	120100114.463507	11	425.0046	6.98338e-05	3.23485e-04
2024/02/10	21:43:38	ok	ok	424.8760	57.653	0.063815	20.21	65.043	11.352	128730560.431032	10	424.9699	6.68247e-05	3.01733e-04
2024/02/10	21:48:38	--	ok	424.7900	57.631	0.063815	20.16	65.046	11.324	130752899.702285	11	424.8622	6.78475e-05	3.12860e-04
2024/02/10	21:48:45	ok	ok	424.9820	57.688	0.063826	20.19	64.991	11.332	119264922.282000	12	425.0659	6.87353e-05	2.93050e-04
2024/02/10	21:53:44	ok	ok	424.8920	57.661	0.063826	20.19	64.950	11.325	119839485.202060	10	424.9985	6.67566e-05	3.05781e-04
2024/02/10	21:58:44	ok	ok	424.8000	57.630	0.063826	20.13	65.064	11.308	124320684.765105	11	424.8890	6.74511e-05	3.11307e-04
2024/02/10	22:03:44	--	ok	424.7140	57.615	0.063826	20.13	65.042	11.304	123089667.001782	11	424.7750	6.90647e-05	3.19178e-04
2024/02/10	22:03:51	ok	ok	425.0280	57.691	0.063841	20.18	65.028	11.329	114262580.470740	11	425.0946	6.84788e-05	3.01174e-04
2024/02/10	22:08:50	ok	ok	424.9020	57.656	0.063841	20.13	65.092	11.312	116617562.465897	11	424.9681	6.76380e-05	3.01237e-04
2024/02/10	22:13:50	ok	ok	424.8160	57.635	0.063841	20.12	65.061	11.298	119674432.467193	11	424.8563	6.95759e-05	3.01329e-04
2024/02/10	22:18:50	--	ok	424.7420	57.615	0.063841	20.08	65.043	11.267	117855064.476023	11	424.8157	6.75247e-05	2.89780e-04
2024/02/10	22:18:57	ok	ok	424.9400	57.670	0.063854	20.12	65.071	11.300	120434215.486263	12	425.0598	6.78807e-05	2.86258e-04
2024/02/10	22:23:56	ok	ok	424.8660	57.647	0.063854	20.07	65.042	11.258	117386113.066560	11	424.9191	6.95351e-05	3.06105e-04
2024/02/10	22:28:56	--	ok	424.7880	57.625	0.063854	20.08	65.115	11.279	117385104.870713	11	424.8812	6.76702e-05	3.04151e-04
2024/02/10	22:29:03	ok	ok	424.9980	57.686	0.063865	20.11	65.069	11.291	118990527.076259	15	425.0926	6.80970e-05	2.75958e-04
2024/02/10	22:34:02	ok	ok	424.8840	57.653	0.063865	20.04	65.116	11.251	114903585.273889	11	425.0374	6.45380e-05	3.08051e-04
2024/02/10	22:39:02	--	ok	424.7860	57.629	0.063865	19.96	65.240	11.225	115741229.380609	11	424.8584	6.82809e-05	3.10742e-04
2024/02/10	22:39:09	ok	ok	424.9900	57.682	0.063877	19.93	65.225	11.204	112845100.896696	15	425.0751	6.85882e-05	2.81401e-04
2024/02/10	22:44:08	ok	ok	424.8680	57.655	0.063877	19.88	65.318	11.183	112430480.376210	12	424.9677	6.76596e-05	3.02247e-04
2024/02/10	22:49:08	--	ok	424.7860	57.629	0.063877	19.88	65.135	11.151	111372640.182774	11	424.8534	6.92573e-05	3.28519e-04
2024/02/10	22:49:15	ok	ok	425.0040	57.694	0.063888	19.91	65.188	11.180	119408693.046461	14	425.0729	6.92566e-05	2.73529e-04
2024/02/10	22:54:14	ok	ok	424.9480	57.669	0.063888	19.93	65.112	11.184	116984544.723627	12	425.0238	6.78941e-05	2.97221e-04
2024/02/10	22:59:14	ok	ok	424.8820	57.654	0.063888	19.95	65.103	11.191	121643809.047426	11	425.0266	6.52517e-05	3.00156e-04
2024/02/10	23:04:14	ok	ok	424.8080	57.632	0.063888	19.91	65.097	11.164	119396982.137596	11	424.8828	6.80478e-05	3.09206e-04
2024/02/10	23:09:14	--	ok	424.7260	57.608	0.063888	19.91	65.107	11.166	121361936.059506	11	424.8723	6.51213e-05	3.02827e-04
2024/02/10	23:09:21	ok	ok	425.0060	57.684	0.063902	19.95	65.064	11.185	120731845.883899	12	425.1067	6.79236e-05	2.93300e-04
2024/02/10	23:14:20	ok	ok	424.9200	57.657	0.063902	19.92	65.110	11.175	124117456.635408	12	424.9954	6.71394e-05	2.91563e-04
2024/02/10	23:19:20	ok	ok	424.8380	57.631	0.063902	19.92	65.121	11.177	124463416.019451	11	424.9048	6.82767e-05	3.18023e-04
2024/02/10	23:24:20	--	ok	424.7680	57.614	0.063902	19.92	65.060	11.166	125889444.913815	11	424.9035	6.48421e-05	3.07197e-04
2024/02/10	23:24:27	ok	ok	425.0080	57.683	0.063915	19.92	65.029	11.161	111840009.681581	12	425.0722	6.83478e-05	2.94807e-04
2024/02/10	23:29:26	ok	ok	424.9040	57.655	0.063915	19.88	65.124	11.150	116086265.814596	12	424.9725	6.78792e-05	2.94068e-04
2024/02/10	23:34:26	ok	ok	424.8480	57.629	0.063915	19.91	65.097	11.164	112540315.326938	11	424.8837	6.90074e-05	3.18570e-04
2024/02/10	23:39:26	--	ok	424.7800	57.611	0.063915	19.88	65.092	11.144	113700356.121109	11	424.8286	6.77801e-05	3.16283e-04
2024/02/10	23:39:33	ok	ok	425.0160	57.680	0.063926	19.92	65.019	11.159	121099718.584861	12	425.0753	6.86699e-05	2.96380e-04
2024/02/10	23:44:32	ok	ok	424.9080	57.646	0.063926	19.84	65.057	11.110	120363418.915020	12	424.9549	6.80864e-05	2.92223e-04
2024/02/10	23:49:32	ok	ok	424.8280	57.622	0.063926	19.84	65.097	11.117	122997529.102516	12	424.8867	6.76081e-05	2.95526e-04
2024/02/10	23:54:32	--	ok	424.7220	57.599	0.063926	19.77	65.217	11.092	120026115.656284	12	424.7856	6.75038e-05	2.86068e-04
2024/02/10	23:54:38	ok	ok	424.9920	57.672	0.06394	19.77	65.217	11.092	114813592.503753	12	425.0371	6.89106e-05	2.95702e-04
2024/02/10	23:59:38	ok	ok	424.8780	57.637	0.06394	19.68	65.234	11.040	113180519.024612	12	424.9582	6.68010e-05	2.83773e-04
2024/02/11	00:04:38	ok	ok	424.8100	57.624	0.06394	19.67	65.222	11.029	114592149.660302	12	424.8689	6.77959e-05	2.99886e-04
2024/02/11	00:09:38	--	ok	424.7460	57.604	0.06394	19.68	65.151	11.026	114612077.265035	12	424.7968	6.82983e-05	2.91167e-04
2024/02/11	00:09:45	ok	ok	424.9640	57.666	0.063953	19.69	65.153	11.035	121095925.659791	12	425.0182	7.07815e-05	2.97887e-04
2024/02/11	00:14:44	ok	ok	424.8860	57.643	0.063953	19.71	65.055	11.027	121286016.378954	12	424.9790	6.77816e-05	2.99895e-04
2024/02/11	00:19:44	ok	ok	424.8120	57.626	0.063953	19.68	65.052	11.009	123000932.693170	12	424.9082	6.73060e-05	2.83353e-04
2024/02/11	00:24:44	--	ok	424.7640	57.614	0.063953	19.74	65.042	11.044	124332713.962416	12	424.8520	6.74385e-05	2.95650e-04
2024/02/11	00:24:51	ok	ok	425.0240	57.675	0.063966	19.74	65.042	11.044	121296120.638599	12	425.1104	6.75241e-05	2.81213e-04
2024/02/11	00:29:50	ok	ok	424.9300	57.647	0.063966	19.71	65.107	11.036	124628981.405706	12	424.9805	6.83791e-05	2.91742e-04
2024/02/11	00:34:50	ok	ok	424.8640	57.629	0.063966	19.68	65.083	11.014	123886601.306770	12	424.9167	6.78648e-05	3.00592e-04
2024/02/11	00:39:50	--	ok	424.7940	57.611	0.063966	19.67	65.060	11.002	126418611.905770	11	424.8453	6.82275e-05	3.05234e-04
2024/02/11	00:39:57	ok	ok	424.9640	57.654	0.063976	19.65	65.098	10.998	124299420.240269	12	425.0313	6.87272e-05	2.94515e-04
2024/02/11	00:44:56	ok	ok	424.8860	57.641	0.063976	19.65	65.087	10.996	123027288.218206	12	424.9836	6.71654e-05	2.91274e-04
2024/02/11	00:49:56	ok	ok	424.8220	57.627	0.063976	19.64	65.014	10.975	124179500.522002	12	424.8937	6.79824e-05	2.92559e-04
2024/02/11	00:54:56	--	ok	424.7460	57.610	0.063976	19.61	65.092	10.969	130918128.693859	12	424.8964	6.54414e-05	2.90037e-04
2024/02/11	00:55:02	ok	ok	425.0120	57.670	0.06399	19.62	65.052	10.973	114999901.354327	12	425.0891	6.89259e-05	3.01202e-04
2024/02/11	01:00:02	ok	ok	424.9280	57.640	0.06399	19.60	65.098	10.962	126590342.286356	12	424.9761	6.81449e-05	2.82560e-04
2024/02/11	01:05:02	ok	ok	424.8600	57.631	0.06399	19.54	65.151	10.935	128439257.023493	12	424.9176	6.74160e-05	3.00743e-04
2024/02/11	01:10:02	--	ok	424.7560	57.601	0.06399	19.45	65.258	10.898	125482020.453693	12	424.8098	6.78065e-05	3.01682e-04
2024/02/11	01:10:09	ok	ok	425.0280	57.670	0.064002	19.44	65.235	10.886	123990013.915923	12	425.0910	6.80592e-05	3.01832e-04
2024/02/11	01:15:08	ok	ok	424.9240	57.643	0.064002	19.38	65.307	10.862	128515054.744624	12	425.0161	6.60568e-05	2.76354e-04
2024/02/11	01:20:08	ok	ok	424.8380	57.615	0.064002	19.35	65.313	10.844	131003642.992501	12	424.8626	6.92197e-05	3.03934e-04
2024/02/11	01:25:08	--	ok	424.7880	57.608	0.064002	19.41	65.130	10.849	128917755.768398	12	424.8422	6.80855e-05	2.86755e-04
2024/02/11	01:25:15	ok	ok	424.9760	57.662	0.064013	19.40	65.098	10.835	119246340.956499	12	425.0634	6.84095e-05	2.89864e-04
2024/02/11	01:30:14	ok	ok	424.8840	57.639	0.064013	19.40	65.158	10.845	121911067.548752	12	424.9797	6.73854e-05	2.91975e-04
2024/02/11	01:35:14	ok	ok	424.8300	57.625	0.064013	19.40	65.116	10.838	124392244.099287	12	424.8791	6.94997e-05	3.10571e-04
2024/02/11	01:40:14	--	ok	424.7600	57.606	0.064013	19.35	65.092	10.807	122786311.352668	12	424.8536	6.75961e-05	2.94845e-04
2024/02/11	01:40:21	ok	ok	425.0420	57.675	0.064026	19.40	65.057	10.829	120468341.337480	15	425.1312	6.85476e-05	2.76833e-04
2024/02/11	01:45:20	ok	ok	424.9280	57.648	0.064026	19.35	65.130	10.814	124125491.708966	12	425.0259	6.74061e-05	2.87945e-04
2024/02/11	01:50:20	ok	ok	424.8640	57.629	0.064026	19.35	65.101	10.809	124502937.105834	12	424.9576	6.73999e-05	2.71878e-04
2024/02/11	01:55:20	ok	ok	424.8160	57.618	0.064026	19.37	65.093	10.818	109177894.058365	14	424.9648	6.40616e-05	2.83158e-04
2024/02/11	02:00:20	--	ok	424.7360	57.599	0.064026	19.34	65.078	10.796	123781796.617951	12	424.8292	6.75456e-05	2.83192e-04
2024/02/11	02:00:27	ok	ok	425.0380	57.668	0.064039	19.35	65.060	10.802	117235779.258843	15	425.1023	6.86408e-05	2.52989e-04
2024/02/11	02:05:26	ok	ok	424.9340	57.638	0.064039	19.33	65.087	10.790	125140742.810615	15	424.9974	6.83739e-05	2.69857e-04
2024/02/11	02:10:26	ok	ok	424.8680	57.621	0.064039	19.30	65.142	10.780	123790977.204613	12	424.9496	6.74629e-05	2.85162e-04
2024/02/11	02:15:26	--	ok	424.7840	57.601	0.064039	19.21	65.231	10.739	123589162.265720	12	424.8515	6.77023e-05	2.90703e-04
2024/02/11	02:15:33	ok	ok	425.0000	57.659	0.06405	19.27	65.208	10.772	116708945.288382	15	425.0604	6.92223e-05	2.55534e-04
2024/02/11	02:20:32	ok	ok	424.8980	57.632	0.06405	19.13	65.298	10.698	125828778.391745	12	424.9868	6.71685e-05	2.87686e-04
2024/02/11	02:25:32	ok	ok	424.8160	57.615	0.06405	19.10	65.234	10.669	121632765.461099	12	424.8977	6.77169e-05	2.94440e-04
2024/02/11	02:30:32	--	ok	424.7760	57.603	0.06405	19.11	65.092	10.654	123972619.501497	12	424.8518	6.79771e-05	2.91402e-04
2024/02/11	02:30:39	ok	ok	425.0120	57.666	0.064062	19.14	65.148	10.682	116083836.347983	15	425.0801	6.90985e-05	2.54401e-04
2024/02/11	02:35:38	ok	ok	424.9360	57.639	0.064062	19.14	65.066	10.668	119438389.559725	12	425.0062	6.80390e-05	2.89020e-04
2024/02/11	02:40:38	ok	ok	424.8660	57.625	0.064062	19.15	65.048	10.673	122247141.410197	12	424.9941	6.55903e-05	2.90801e-04
2024/02/11	02:45:38	ok	ok	424.8140	57.613	0.064062	19.17	65.061	10.686	118105241.123905	12	424.8941	6.84815e-05	2.96041e-04
2024/02/11	02:50:38	--	ok	424.7580	57.597	0.064062	19.15	65.019	10.669	121331113.648368	12	424.8343	6.82699e-05	2.82441e-04
2024/02/11	02:50:45	ok	ok	424.9840	57.651	0.064074	19.13	65.023	10.653	116678270.542477	14	425.0934	6.80374e-05	2.03521e-04
2024/02/11	02:55:44	ok	ok	424.9140	57.635	0.064074	19.11	65.074	10.651	119125124.434131	12	425.0133	6.74539e-05	2.83108e-04
2024/02/11	03:00:44	ok	ok	424.8480	57.623	0.064074	19.09	65.107	10.640	120287033.818784	12	424.9488	6.73480e-05	2.79944e-04
2024/02/11	03:05:44	--	ok	424.7940	57.606	0.064074	19.09	65.087	10.636	120133297.789223	12	424.8933	6.72249e-05	2.84947e-04
2024/02/11	03:05:51	ok	ok	425.0040	57.660	0.064085	19.09	65.057	10.631	116480128.496714	15	425.0701	6.92558e-05	2.58457e-04
2024/02/11	03:10:50	ok	ok	424.9200	57.637	0.064085	19.06	65.023	10.608	120338683.112926	12	425.0680	6.59002e-05	2.78883e-04
2024/02/11	03:15:50	ok	ok	424.8680	57.619	0.064085	19.06	65.074	10.616	117739018.910031	12	424.9629	6.78979e-05	2.85927e-04
2024/02/11	03:20:50	ok	ok	424.8100	57.612	0.064085	19.04	65.010	10.597	121511327.354948	11	424.9365	6.62096e-05	2.89720e-04
2024/02/11	03:25:50	--	ok	424.7240	57.593	0.064085	18.93	65.206	10.559	114664937.153737	12	424.8100	6.78016e-05	2.92733e-04
2024/02/11	03:25:57	ok	ok	425.0280	57.659	0.064099	18.93	65.194	10.557	113533975.053444	12	425.1499	6.70324e-05	1.78684e-04
2024/02/11	03:30:56	ok	ok	424.9280	57.637	0.064099	18.84	65.231	10.510	114238983.050816	12	425.0322	6.76852e-05	2.05039e-04
2024/02/11	03:35:56	ok	ok	424.8580	57.621	0.064099	18.80	65.185	10.476	118710360.500898	12	425.0284	6.49820e-05	2.10564e-04
2024/02/11	03:40:56	ok	ok	424.8300	57.614	0.064099	18.84	65.060	10.482	113325696.272116	12	424.8937	6.82465e-05	2.95651e-04
2024/02/11	03:45:56	--	ok	424.7740	57.599	0.064099	18.84	65.069	10.484	115058512.811993	12	424.8484	6.86117e-05	2.88634e-04
2024/02/11	03:46:03	ok	ok	425.0100	57.654	0.064111	18.86	65.043	10.488	111268125.404454	14	425.0991	6.89628e-05	1.87550e-04
2024/02/11	03:51:02	ok	ok	424.9300	57.636	0.064111	18.82	65.005	10.455	115657285.388192	12	425.0382	6.76076e-05	1.94182e-04
2024/02/11	03:56:02	ok	ok	424.8700	57.625	0.064111	18.83	64.987	10.462	117563522.219957	12	425.0347	6.53711e-05	1.80642e-04
2024/02/11	04:01:02	ok	ok	424.8280	57.612	0.064111	18.84	64.979	10.469	114697186.818601	12	424.8932	6.87739e-05	2.83473e-04
2024/02/11	04:06:02	--	ok	424.7600	57.595	0.064111	18.83	64.987	10.462	111668904.745919	12	424.8544	6.76812e-05	2.75309e-04
2024/02/11	04:06:09	ok	ok	425.0020	57.663	0.064123	18.84	64.988	10.471	116718191.264634	12	425.1537	6.73471e-05	1.89316e-04
2024/02/11	04:11:08	ok	ok	424.9480	57.642	0.064123	18.86	64.973	10.477	113849817.175664	12	425.0447	6.79456e-05	2.72224e-04
2024/02/11	04:16:08	ok	ok	424.8760	57.627	0.064123	18.82	64.993	10.453	114335610.693197	12	425.0351	6.56131e-05	2.79868e-04
2024/02/11	04:21:08	ok	ok	424.8320	57.614	0.064123	18.82	65.014	10.457	114760557.217067	12	424.9623	6.76900e-05	2.01284e-04
2024/02/11	04:26:08	--	ok	424.7740	57.601	0.064123	18.80	64.964	10.441	115449412.107224	12	424.8685	6.79776e-05	2.87694e-04
2024/02/11	04:26:15	ok	ok	425.0340	57.661	0.064135	18.82	64.984	10.452	117707449.465158	13	425.1840	6.76919e-05	2.96550e-04
2024/02/11	04:31:14	ok	ok	424.9160	57.635	0.064135	18.70	65.110	10.403	114492867.536401	13	425.0293	6.81885e-05	1.90952e-04
2024/02/11	04:36:14	ok	ok	424.8380	57.621	0.064135	18.63	65.188	10.373	111426873.622837	12	424.9683	6.73068e-05	1.99898e-04
2024/02/11	04:41:14	--	ok	424.7880	57.607	0.064135	18.59	65.180	10.344	111705327.882329	12	424.9569	6.62427e-05	1.86267e-04
2024/02/11	04:41:21	ok	ok	425.0000	57.656	0.064146	18.59	65.161	10.341	119552799.889257	15	425.0982	7.06876e-05	3.16804e-04
2024/02/11	04:46:20	ok	ok	424.9380	57.640	0.064146	18.62	64.982	10.330	110153124.371694	12	425.0985	6.79782e-05	3.09428e-04
2024/02/11	04:51:20	ok	ok	424.9060	57.630	0.064146	18.65	64.965	10.346	113108364.943640	12	425.0397	6.89693e-05	3.32065e-04
2024/02/11	04:56:20	ok	ok	424.8640	57.622	0.064146	18.65	64.947	10.343	108980998.550762	12	425.0329	6.65963e-05	3.62826e-04
2024/02/11	05:01:20	ok	ok	424.8120	57.611	0.064146	18.65	64.987	10.349	111226286.666031	14	425.0294	6.49105e-05	3.02266e-04
2024/02/11	05:06:20	--	ok	424.7780	57.596	0.064146	18.65	64.927	10.340	107545094.361483	12	424.8722	6.84714e-05	2.69380e-04
2024/02/11	05:06:27	ok	ok	425.0220	57.655	0.064158	18.63	64.886	10.325	112361902.213118	14	425.1639	6.87053e-05	2.84910e-04
2024/02/11	05:11:26	ok	ok	424.9400	57.638	0.064158	18.63	64.945	10.334	110518732.478619	15	425.0419	6.91412e-05	2.90956e-04
2024/02/11	05:16:26	ok	ok	424.8800	57.622	0.064158	18.60	64.950	10.317	111967672.494763	14	424.9789	6.87266e-05	1.94894e-04
2024/02/11	05:21:26	ok	ok	424.8340	57.614	0.064158	18.60	64.910	10.311	111634174.433594	14	424.9783	6.81062e-05	2.72874e-04
2024/02/11	05:26:26	ok	ok	424.8000	57.601	0.064158	18.58	64.956	10.300	111091751.510808	13	424.9322	6.69487e-05	2.75175e-04
2024/02/11	05:31:26	--	ok	424.7280	57.591	0.064158	18.53	65.029	10.286	107606141.307869	12	424.8407	6.72715e-05	2.66552e-04
2024/02/11	05:31:33	ok	ok	425.0060	57.650	0.064172	18.56	64.984	10.295	115454468.676591	14	425.1605	6.86367e-05	2.85740e-04
2024/02/11	05:36:32	ok	ok	424.8980	57.626	0.064172	18.43	65.087	10.235	111913002.630055	14	425.0800	6.68083e-05	3.09753e-04
2024/02/11	05:41:32	ok	ok	424.8300	57.615	0.064172	18.37	65.057	10.195	112068904.858419	14	424.9787	6.86210e-05	2.94869e-04
2024/02/11	05:46:32	--	ok	424.7700	57.603	0.064172	18.31	65.176	10.171	111830327.467476	12	424.9355	6.80625e-05	3.11129e-04
2024/02/11	05:46:39	ok	ok	425.0220	57.659	0.064184	18.32	65.138	10.174	117211145.435031	15	425.1303	7.03245e-05	3.14393e-04
2024/02/11	05:51:38	ok	ok	424.9400	57.635	0.064184	18.29	65.153	10.160	113140240.933978	12	425.1339	6.63903e-05	3.16142e-04
2024/02/11	05:56:38	ok	ok	424.9100	57.629	0.064184	18.33	64.918	10.149	112778726.593319	12	425.1022	6.64038e-05	3.24471e-04
2024/02/11	06:01:38	ok	ok	424.8760	57.624	0.064184	18.37	64.904	10.171	113313283.823847	12	425.0203	6.78529e-05	3.23554e-04
2024/02/11	06:06:38	ok	ok	424.8360	57.606	0.064184	18.33	64.938	10.152	111608979.781971	12	424.9515	6.86485e-05	3.79926e-04
2024/02/11	06:11:38	--	ok	424.7960	57.606	0.064184	18.35	64.938	10.160	112585220.259957	12	424.9464	6.75570e-05	3.21501e-04
2024/02/11	06:11:45	ok	ok	425.0280	57.655	0.064194	18.37	64.915	10.172	120348044.327249	15	425.1283	7.09723e-05	3.07542e-04
2024/02/11	06:16:44	ok	ok	424.9300	57.636	0.064194	18.33	64.938	10.152	115805855.422605	14	425.0764	6.83955e-05	3.03289e-04
2024/02/11	06:21:44	ok	ok	424.8940	57.625	0.064194	18.35	64.860	10.148	113942077.901212	14	425.0520	6.75470e-05	2.93960e-04
2024/02/11	06:26:44	ok	ok	424.8420	57.614	0.064194	18.35	64.819	10.141	113405184.617376	11	425.0315	6.68785e-05	3.13509e-04
2024/02/11	06:31:44	ok	ok	424.8120	57.610	0.064194	18.35	64.840	10.145	112094570.904577	12	425.0073	6.61726e-05	2.88279e-04
2024/02/11	06:36:44	--	ok	424.7500	57.593	0.064194	18.29	64.923	10.124	116978892.033033	11	424.9471	6.65020e-05	3.14091e-04
2024/02/11	06:36:51	ok	ok	425.0320	57.648	0.064207	18.32	64.906	10.137	117250804.578452	14	425.1651	6.89516e-05	2.94590e-04
2024/02/11	06:41:50	ok	ok	424.9320	57.628	0.064207	18.22	65.020	10.096	105324847.316511	15	425.0044	6.82660e-05	3.19503e-04
2024/02/11	06:46:50	ok	ok	424.8660	57.617	0.064207	18.18	65.074	10.079	122330239.228166	12	425.0533	6.69546e-05	3.20743e-04
2024/02/11	06:51:50	ok	ok	424.8080	57.607	0.064207	18.15	65.069	10.062	123249417.102564	15	424.9052	7.03493e-05	2.98101e-04
2024/02/11	06:56:50	--	ok	424.7600	57.593	0.064207	18.09	65.051	10.026	122497751.646326	11	424.9293	6.73349e-05	3.20659e-04
2024/02/11	06:56:57	ok	ok	425.0120	57.650	0.064219	18.11	64.982	10.023	121219787.470166	14	425.1647	6.90516e-05	3.03637e-04
2024/02/11	07:01:56	ok	ok	424.9380	57.637	0.064219	18.12	64.933	10.023	120939486.251908	13	425.1101	6.78376e-05	3.03634e-04
2024/02/11	07:06:56	ok	ok	424.9020	57.625	0.064219	18.12	64.874	10.014	119483264.883127	12	425.1120	6.68224e-05	3.08498e-04
2024/02/11	07:11:56	ok	ok	424.8660	57.624	0.064219	18.16	64.860	10.038	119212074.672573	11	425.0607	6.70220e-05	3.31898e-04
2024/02/11	07:16:56	ok	ok	424.8260	57.613	0.064219	18.15	64.837	10.026	119094993.371090	14	425.0503	6.56189e-05	2.99669e-04
2024/02/11	07:21:56	--	ok	424.7760	57.598	0.064219	18.12	64.823	10.007	118777806.179104	14	425.0120	6.57521e-05	3.05074e-04
2024/02/11	07:22:03	ok	ok	425.0400	57.657	0.064231	18.18	64.833	10.041	123843865.325006	14	425.1696	6.97803e-05	2.96151e-04
2024/02/11	07:27:02	ok	ok	424.9620	57.640	0.064231	18.15	64.868	10.031	121868930.528287	14	425.1271	6.81718e-05	2.92532e-04
2024/02/11	07:32:02	ok	ok	424.9220	57.632	0.064231	18.14	64.767	10.007	122620496.398665	13	425.0943	6.83313e-05	3.01339e-04
2024/02/11	07:37:02	ok	ok	424.8940	57.622	0.064231	18.12	64.782	10.000	122435442.262040	12	425.1060	6.66210e-05	3.00287e-04
2024/02/11	07:42:02	ok	ok	424.8440	57.610	0.064231	18.11	64.822	9.998	123369318.045695	13	425.0309	6.69543e-05	3.13714e-04
2024/02/11	07:47:02	--	ok	424.7640	57.592	0.064231	18.01	64.997	9.967	124563806.412562	12	424.9315	6.94901e-05	3.08846e-04
2024/02/11	07:47:08	ok	ok	425.0260	57.651	0.064243	18.01	65.006	9.968	116999944.822320	15	425.1401	7.10158e-05	3.21893e-04
2024/02/11	07:52:08	ok	ok	424.9360	57.635	0.064243	17.92	65.023	9.920	117078365.374943	13	425.0448	7.03219e-05	3.68579e-04
2024/02/11	07:57:08	ok	ok	424.8800	57.622	0.064243	17.89	65.039	9.905	118723704.441786	14	425.0420	6.81239e-05	3.61754e-04
2024/02/11	08:02:08	ok	ok	424.8360	57.616	0.064243	17.86	64.892	9.866	114424567.842762	14	425.0494	6.61909e-05	3.78466e-04
2024/02/11	08:07:08	ok	ok	424.8300	57.609	0.064243	17.94	64.845	9.902	118280036.159959	13	424.9982	6.78072e-05	3.61468e-04
2024/02/11	08:12:08	ok	ok	424.8080	57.608	0.064243	17.98	64.768	9.914	117927884.144301	12	424.9929	6.78278e-05	3.29040e-04
2024/02/11	08:17:08	ok	ok	425.0220	57.649	0.064243	18.80	63.354	10.182	120490275.744116	13	425.2208	6.64364e-05	3.04810e-04
2024/02/11	08:22:08	ok	ok	425.0900	57.661	0.064243	19.13	63.210	10.356	121479860.237212	14	425.2405	6.69943e-05	2.57668e-04
2024/02/11	08:27:08	ok	ok	425.1280	57.658	0.064243	19.38	63.201	10.511	118784993.127114	12	425.3089	6.59985e-05	3.67310e-04
2024/02/11	08:32:08	ok	ok	425.1600	57.661	0.064243	19.57	63.047	10.600	122784641.453021	14	425.2925	6.67737e-05	2.64544e-04
2024/02/11	08:37:08	ok	ok	425.1740	57.670	0.064243	19.75	63.134	10.728	122689818.902440	14	425.2555	6.85785e-05	2.74104e-04
2024/02/11	08:42:08	ok	ok	425.1620	57.656	0.064243	19.88	63.134	10.809	122832684.970157	12	425.3100	6.63248e-05	2.77120e-04
2024/02/11	08:47:08	ok	ok	425.1680	57.656	0.064243	19.98	63.151	10.876	121211332.061198	14	425.2704	6.79187e-05	2.92288e-04
2024/02/11	08:52:08	ok	ok	425.1320	57.644	0.064243	20.04	63.157	10.913	128282375.661987	12	425.2958	6.59377e-05	2.82847e-04
2024/02/11	08:57:08	ok	ok	425.1220	57.647	0.064243	20.21	63.133	11.018	127931785.578916	11	425.2098	6.88731e-05	3.05596e-04
2024/02/11	09:02:08	ok	ok	425.1200	57.641	0.064243	20.32	63.171	11.097	125276189.414752	11	425.2523	6.66714e-05	2.99825e-04
2024/02/11	09:07:08	ok	ok	425.0940	57.631	0.064243	20.37	63.171	11.134	129419165.265707	11	425.2657	6.49507e-05	2.97333e-04
2024/02/11	09:12:08	ok	ok	425.0700	57.626	0.064243	20.47	63.220	11.206	132181287.409959	11	425.1505	6.86070e-05	2.96040e-04
2024/02/11	09:17:08	ok	ok	425.0440	57.621	0.064243	20.59	63.230	11.284	133960346.644733	11	425.2083	6.46886e-05	3.01982e-04
2024/02/11	09:22:08	ok	ok	424.9980	57.608	0.064243	20.63	63.270	11.319	127959554.117309	11	425.1678	6.42297e-05	2.97742e-04
2024/02/11	09:27:08	ok	ok	424.9600	57.597	0.064243	20.70	63.293	11.370	130075130.426005	11	425.1041	6.58757e-05	2.97651e-04
2024/02/11	09:32:08	ok	ok	424.9260	57.589	0.064243	20.74	63.311	11.400	129540955.785647	11	425.0844	6.49190e-05	3.05633e-04
2024/02/11	09:37:08	ok	ok	424.8720	57.579	0.064243	20.83	63.348	11.464	130227059.483746	11	425.0341	6.47773e-05	2.96785e-04
2024/02/11	09:42:08	ok	ok	424.8240	57.571	0.064243	20.89	63.389	11.508	128950429.959868	12	425.0121	6.33268e-05	2.97093e-04
2024/02/11	09:47:08	--	ok	424.7800	57.554	0.064243	20.93	63.487	11.555	132202065.685559	12	424.9723	6.37020e-05	3.01509e-04
2024/02/11	09:47:15	ok	ok	425.0000	57.601	0.064255	20.93	63.436	11.546	133600133.106187	11	425.1416	6.52984e-05	2.98391e-04
2024/02/11	09:52:14	ok	ok	424.9220	57.587	0.064255	20.98	63.478	11.591	136769646.426292	11	425.0676	6.56547e-05	2.97419e-04
2024/02/11	09:57:14	ok	ok	424.8840	57.575	0.064255	21.06	63.554	11.653	134859022.283614	11	425.0375	6.45937e-05	3.01252e-04
2024/02/11	10:02:14	ok	ok	424.8320	57.564	0.064255	21.10	63.560	11.685	136106133.636565	12	425.0052	6.35358e-05	3.11839e-04
2024/02/11	10:07:14	--	ok	424.7600	57.546	0.064255	21.13	63.609	11.712	134470045.320518	12	424.9416	6.33636e-05	3.06604e-04
2024/02/11	10:07:21	ok	ok	425.0320	57.599	0.064268	21.14	63.578	11.716	135046709.155762	11	425.0928	6.82753e-05	2.87845e-04
2024/02/11	10:12:20	ok	ok	424.9160	57.582	0.064268	21.11	63.719	11.723	138897607.181776	12	425.0772	6.32909e-05	3.04811e-04
2024/02/11	10:17:20	ok	ok	424.8740	57.566	0.064268	21.23	63.615	11.781	136523495.339530	12	425.0334	6.39089e-05	3.01753e-04
2024/02/11	10:22:20	ok	ok	424.8360	57.558	0.064268	21.33	63.624	11.850	137863490.286519	12	425.0247	6.24378e-05	3.01721e-04
2024/02/11	10:27:20	--	ok	424.7800	57.542	0.064268	21.37	63.633	11.881	138513904.230296	13	424.9353	6.45139e-05	2.93536e-04
2024/02/11	10:27:27	ok	ok	425.0480	57.602	0.064279	21.41	63.609	11.906	137046666.900069	10	425.1414	6.71149e-05	3.03593e-04
2024/02/11	10:32:26	ok	ok	424.9080	57.570	0.064279	21.44	63.636	11.931	139068933.194902	11	425.0263	6.55496e-05	2.88485e-04
2024/02/11	10:37:26	ok	ok	424.8680	57.561	0.064279	21.48	63.714	11.973	137572374.410943	12	425.0140	6.35312e-05	2.96687e-04
2024/02/11	10:42:26	ok	ok	424.8020	57.552	0.064279	21.58	63.702	12.041	136430965.336486	13	424.9421	6.42371e-05	2.83125e-04
2024/02/11	10:47:26	--	ok	424.7380	57.527	0.064279	21.62	63.729	12.076	139978201.704695	13	424.8834	6.46183e-05	2.66671e-04
2024/02/11	10:47:32	ok	ok	424.9880	57.585	0.064293	21.62	63.751	12.080	133610678.507113	12	425.1718	6.28075e-05	2.99660e-04
2024/02/11	10:52:32	ok	ok	424.8980	57.571	0.064293	21.70	63.734	12.128	128688179.979536	13	425.0493	6.48255e-05	2.76910e-04
2024/02/11	10:57:32	ok	ok	424.8300	57.558	0.064293	21.75	63.746	12.169	129852191.131763	12	424.9859	6.37884e-05	2.90780e-04
2024/02/11	11:02:32	--	ok	424.7560	57.535	0.064293	21.84	63.783	12.236	132273148.680363	13	424.9149	6.42976e-05	2.66931e-04
2024/02/11	11:02:39	ok	ok	425.0460	57.594	0.064306	21.82	63.719	12.213	141857372.311636	13	425.1742	6.49642e-05	2.76075e-04
2024/02/11	11:07:38	ok	ok	424.9220	57.564	0.064306	21.87	63.746	12.248	138983710.437857	13	425.0506	6.41072e-05	2.75717e-04
2024/02/11	11:12:38	ok	ok	424.8420	57.550	0.064306	21.92	63.816	12.301	141998643.174649	12	424.9754	6.32286e-05	2.77638e-04
2024/02/11	11:17:38	--	ok	424.7640	57.536	0.064306	21.96	63.774	12.323	141594379.815408	12	424.9027	6.41295e-05	2.92582e-04
2024/02/11	11:17:44	ok	ok	425.0100	57.590	0.064319	21.98	63.816	12.341	133865240.674999	13	425.1675	6.44065e-05	2.82189e-04
2024/02/11	11:22:44	ok	ok	424.8820	57.560	0.064319	22.01	63.844	12.367	132248529.352869	12	425.0478	6.33329e-05	2.86940e-04
2024/02/11	11:27:44	ok	ok	424.8160	57.546	0.064319	22.09	63.798	12.421	131352980.552952	13	424.9646	6.44011e-05	2.76792e-04
2024/02/11	11:32:44	--	ok	424.7340	57.526	0.064319	22.15	63.902	12.482	134135266.163237	13	424.8952	6.38850e-05	2.72388e-04
2024/02/11	11:32:51	ok	ok	425.0300	57.584	0.064333	22.16	63.862	12.484	134525146.235374	14	425.0836	6.75674e-05	3.07957e-04
2024/02/11	11:37:50	ok	ok	424.8760	57.568	0.064333	22.16	63.954	12.501	129798611.330831	13	425.0268	6.34701e-05	2.72815e-04
2024/02/11	11:42:50	--	ok	424.7100	57.518	0.064333	21.99	64.364	12.459	133468707.527841	12	424.8338	6.62434e-05	2.69383e-04
2024/02/11	11:42:57	ok	ok	425.0440	57.592	0.064348	22.02	64.419	12.488	141577412.842035	13	425.1148	6.72678e-05	2.83055e-04
2024/02/11	11:47:56	--	ok	424.7160	57.521	0.064348	21.40	65.495	12.249	141955161.379747	12	424.8674	6.34683e-05	3.06120e-04
2024/02/11	11:48:02	ok	ok	425.0100	57.593	0.064363	21.44	65.463	12.274	126656570.576443	11	425.0528	7.00585e-05	3.26425e-04
2024/02/11	11:53:02	--	ok	424.7820	57.543	0.064363	21.13	65.678	12.093	129976061.387406	12	424.9635	6.31748e-05	2.93914e-04
2024/02/11	11:53:09	ok	ok	425.0360	57.597	0.064374	21.16	65.643	12.107	137107255.872831	11	425.1629	6.50096e-05	3.04783e-04
2024/02/11	11:58:08	ok	ok	424.8540	57.561	0.064374	20.96	65.716	11.981	134672231.586410	12	425.0114	6.37049e-05	3.02762e-04
2024/02/11	12:03:08	--	ok	424.7280	57.533	0.064374	20.83	65.751	11.898	133391630.351597	11	424.8555	6.50358e-05	3.00403e-04
2024/02/11	12:03:15	ok	ok	425.0000	57.599	0.064389	20.84	65.724	11.903	132477476.396154	11	425.1517	6.48664e-05	3.20618e-04
2024/02/11	12:08:14	ok	ok	424.8560	57.571	0.064389	20.74	65.673	11.826	134387876.387240	11	424.9933	6.54219e-05	2.83233e-04
2024/02/11	12:13:14	--	ok	424.7540	57.550	0.064389	20.70	65.725	11.807	130440261.375085	11	424.8932	6.48308e-05	2.99397e-04
2024/02/11	12:13:21	ok	ok	425.0320	57.615	0.064402	20.72	65.657	11.804	128514846.029003	11	425.1975	6.44072e-05	3.08910e-04
2024/02/11	12:18:20	ok	ok	424.8760	57.579	0.064402	20.62	65.689	11.742	129655466.114648	11	425.0329	6.46252e-05	3.00249e-04
2024/02/11	12:23:20	--	ok	424.7780	57.557	0.064402	20.58	65.661	11.708	130799094.930538	13	424.9722	6.32914e-05	2.93208e-04
2024/02/11	12:23:27	ok	ok	425.0320	57.615	0.064414	20.62	65.689	11.742	137353402.200341	13	425.2355	6.26621e-05	3.06422e-04
2024/02/11	12:28:26	ok	ok	424.8980	57.588	0.064414	20.56	65.710	11.706	131435456.806618	11	425.0603	6.49012e-05	2.96730e-04
2024/02/11	12:33:26	ok	ok	424.8240	57.568	0.064414	20.54	65.615	11.678	136270432.213259	12	425.0124	6.35325e-05	2.93023e-04
2024/02/11	12:38:26	--	ok	424.7320	57.553	0.064414	20.49	65.634	11.643	134391884.509567	11	424.8940	6.50174e-05	2.88255e-04
2024/02/11	12:38:33	ok	ok	425.0540	57.610	0.064428	20.56	65.577	11.682	129070389.433231	11	425.1811	6.53436e-05	2.96869e-04
2024/02/11	12:43:32	ok	ok	424.9340	57.587	0.064428	20.53	65.519	11.652	131450400.269600	11	425.0462	6.53851e-05	2.95090e-04
2024/02/11	12:48:32	ok	ok	424.8620	57.566	0.064428	20.49	65.513	11.622	131037976.172556	12	425.0088	6.36360e-05	2.89145e-04
2024/02/11	12:53:32	ok	ok	424.8000	57.556	0.064428	20.50	65.495	11.630	128943143.356474	12	424.9413	6.37414e-05	2.97897e-04
2024/02/11	12:58:32	--	ok	424.7320	57.544	0.064428	20.52	65.496	11.639	128985842.059501	13	424.8660	6.39260e-05	2.78562e-04
2024/02/11	12:58:39	ok	ok	425.0160	57.609	0.064441	20.50	65.444	11.621	135140906.831634	11	425.1533	6.50101e-05	3.09969e-04
2024/02/11	13:03:38	ok	ok	424.9020	57.580	0.064441	20.49	65.460	11.613	137512432.349096	11	425.0293	6.47194e-05	2.86507e-04
2024/02/11	13:08:38	ok	ok	424.8400	57.561	0.064441	20.53	65.418	11.634	136329856.940953	11	424.9581	6.52716e-05	2.99033e-04
2024/02/11	13:13:38	--	ok	424.7620	57.544	0.064441	20.49	65.409	11.604	132484495.096006	11	424.8760	6.56023e-05	2.88494e-04
2024/02/11	13:13:45	ok	ok	425.0060	57.604	0.064454	20.52	65.435	11.628	135868923.071312	13	425.1757	6.43538e-05	2.87899e-04
2024/02/11	13:18:44	ok	ok	424.8940	57.579	0.064454	20.50	65.403	11.613	135886279.872390	11	425.0413	6.47057e-05	2.85709e-04
2024/02/11	13:23:44	ok	ok	424.8240	57.568	0.064454	20.49	65.409	11.604	138652221.159990	11	424.9642	6.52721e-05	2.95523e-04
2024/02/11	13:28:44	--	ok	424.7620	57.552	0.064454	20.50	65.432	11.619	138484825.111769	11	424.9012	6.50627e-05	2.96089e-04
2024/02/11	13:28:50	ok	ok	425.0240	57.611	0.064466	20.49	65.422	11.606	137986943.303735	11	425.1627	6.52700e-05	3.00454e-04
2024/02/11	13:33:50	ok	ok	424.9420	57.588	0.064466	20.50	65.332	11.601	137586517.702061	11	425.0786	6.43022e-05	2.90770e-04
2024/02/11	13:38:50	ok	ok	424.8720	57.572	0.064466	20.47	65.354	11.585	140487176.508850	11	424.9855	6.52855e-05	2.96213e-04
2024/02/11	13:43:50	--	ok	424.7860	57.554	0.064466	20.47	65.345	11.583	139537860.514622	11	424.8989	6.59066e-05	2.83147e-04
2024/02/11	13:43:57	ok	ok	424.9920	57.607	0.064477	20.50	65.290	11.593	136486018.078022	11	425.1560	6.55348e-05	3.08864e-04
2024/02/11	13:48:56	ok	ok	424.8880	57.586	0.064477	20.49	65.330	11.590	137248438.710960	11	425.0462	6.53838e-05	2.95090e-04
2024/02/11	13:53:56	ok	ok	424.8160	57.562	0.064477	20.44	65.280	11.552	137694552.335833	11	424.9707	6.54197e-05	2.75453e-04
2024/02/11	13:58:56	--	ok	424.7540	57.554	0.064477	20.46	65.304	11.567	133597517.219561	11	424.9086	6.55525e-05	2.96056e-04
2024/02/11	13:59:03	ok	ok	425.0280	57.615	0.06449	20.49	65.298	11.584	134547624.322571	13	425.2193	6.44928e-05	3.09779e-04
2024/02/11	14:04:02	ok	ok	424.9280	57.595	0.06449	20.47	65.275	11.571	134320494.788212	11	425.0843	6.56248e-05	2.89605e-04
2024/02/11	14:09:02	ok	ok	424.8520	57.577	0.06449	20.47	65.295	11.574	133402796.641608	11	425.0193	6.54430e-05	2.99279e-04
2024/02/11	14:14:02	--	ok	424.7840	57.559	0.06449	20.47	65.316	11.578	134225496.743975	11	424.9449	6.55320e-05	2.82207e-04
2024/02/11	14:14:09	ok	ok	425.0080	57.614	0.064502	20.47	65.263	11.569	128884211.160889	11	425.1814	6.55594e-05	3.01779e-04
2024/02/11	14:19:08	ok	ok	424.9220	57.593	0.064502	20.46	65.272	11.561	129065629.291140	11	425.0771	6.52138e-05	2.98236e-04
2024/02/11	14:24:08	ok	ok	424.8600	57.575	0.064502	20.46	65.261	11.559	135436702.869118	11	425.0217	6.58761e-05	2.86984e-04
2024/02/11	14:29:08	--	ok	424.7920	57.563	0.064502	20.46	65.231	11.554	132972464.631537	11	424.9463	6.59261e-05	2.91581e-04
2024/02/11	14:29:14	ok	ok	425.0140	57.617	0.064513	20.46	65.240	11.556	135994011.428801	11	425.1676	6.55768e-05	2.93164e-04
2024/02/11	14:34:14	ok	ok	424.9420	57.596	0.064513	20.44	65.229	11.543	134324731.546419	11	425.0940	6.56228e-05	2.83808e-04
2024/02/11	14:39:14	ok	ok	424.8680	57.578	0.064513	20.46	65.202	11.549	137935341.300924	11	425.0287	6.54604e-05	2.99668e-04
2024/02/11	14:44:14	ok	ok	424.8000	57.561	0.064513	20.46	65.212	11.551	133687599.367658	11	424.9549	6.57859e-05	2.91626e-04
2024/02/11	14:49:14	--	ok	424.7440	57.552	0.064513	20.49	65.176	11.562	133811556.895546	11	424.9028	6.50819e-05	2.91078e-04
2024/02/11	14:49:21	ok	ok	425.0480	57.611	0.064526	20.53	65.144	11.585	124120991.524608	11	425.1773	6.62802e-05	2.84506e-04
2024/02/11	14:54:20	ok	ok	424.9500	57.588	0.064526	20.47	65.216	11.560	117243127.882175	11	425.0657	6.60723e-05	2.72976e-04
2024/02/11	14:59:20	ok	ok	424.8660	57.568	0.064526	20.44	65.280	11.552	116176196.672569	11	424.9878	6.55001e-05	2.80201e-04
2024/02/11	15:04:20	ok	ok	424.8160	57.550	0.064526	20.43	65.257	11.539	123169947.459830	11	424.9343	6.61844e-05	2.91257e-04
2024/02/11	15:09:20	--	ok	424.7400	57.539	0.064526	20.42	65.171	11.515	122809851.102855	11	424.8531	6.58841e-05	2.87179e-04
2024/02/11	15:09:27	ok	ok	424.9840	57.601	0.064539	20.43	65.194	11.528	128078178.241146	11	425.1423	6.59649e-05	2.84783e-04
2024/02/11	15:14:26	ok	ok	424.9000	57.585	0.064539	20.42	65.193	11.518	124713107.537955	11	425.0464	6.57168e-05	2.92665e-04
2024/02/11	15:19:26	ok	ok	424.8520	57.569	0.064539	20.43	65.194	11.528	121512546.271988	11	425.0008	6.55656e-05	2.94348e-04
2024/02/11	15:24:26	--	ok	424.7880	57.558	0.064539	20.40	65.130	11.498	123541863.499538	11	424.9446	6.50891e-05	2.88604e-04
2024/02/11	15:24:33	ok	ok	425.0280	57.610	0.06455	20.44	65.107	11.521	129329455.667438	11	425.1758	6.55459e-05	2.91565e-04
2024/02/11	15:29:32	ok	ok	424.9280	57.587	0.06455	20.42	65.193	11.518	121751881.017374	11	425.0739	6.54045e-05	2.95771e-04
2024/02/11	15:34:32	ok	ok	424.8440	57.570	0.06455	20.36	65.212	11.484	123515995.714382	11	424.9868	6.61369e-05	2.83527e-04
2024/02/11	15:39:32	ok	ok	424.8020	57.550	0.06455	20.32	65.174	11.449	106317271.402620	11	424.9429	6.30284e-05	2.83240e-04
2024/02/11	15:44:32	--	ok	424.7240	57.537	0.06455	20.32	65.185	11.451	120691201.091402	11	424.8582	6.59171e-05	2.80865e-04
2024/02/11	15:44:39	ok	ok	425.0200	57.606	0.064565	20.33	65.197	11.462	132727807.899168	11	425.1691	6.48642e-05	2.95772e-04
2024/02/11	15:49:38	ok	ok	424.9380	57.584	0.064565	20.31	65.202	11.445	135710670.521770	11	425.0616	6.60918e-05	2.90130e-04
2024/02/11	15:54:38	ok	ok	424.8800	57.571	0.064565	20.31	65.161	11.438	138432182.358620	11	424.9965	6.60413e-05	2.92150e-04
2024/02/11	15:59:38	--	ok	424.7960	57.553	0.064565	20.26	65.124	11.403	135985396.608684	11	424.9405	6.53397e-05	2.94193e-04
2024/02/11	15:59:45	ok	ok	425.0180	57.605	0.064576	20.29	65.148	11.425	134426335.023340	11	425.1529	6.58432e-05	3.00788e-04
2024/02/11	16:04:44	ok	ok	424.9280	57.578	0.064576	20.25	65.171	11.401	135044675.596702	11	425.0470	6.57874e-05	2.95937e-04
2024/02/11	16:09:44	ok	ok	424.8600	57.566	0.064576	20.23	65.119	11.383	134689592.802681	11	424.9818	6.64419e-05	2.87597e-04
2024/02/11	16:14:44	ok	ok	424.8120	57.550	0.064576	20.22	65.158	11.380	134933578.892639	11	424.9359	6.59663e-05	2.98794e-04
2024/02/11	16:19:44	--	ok	424.7380	57.538	0.064576	20.19	65.193	11.367	131353051.978534	11	424.8570	6.57656e-05	2.84523e-04
2024/02/11	16:19:51	ok	ok	425.0020	57.603	0.064589	20.25	65.142	11.395	130140965.196031	11	425.1383	6.65692e-05	2.91991e-04
2024/02/11	16:24:50	ok	ok	424.9100	57.580	0.064589	20.19	65.212	11.370	127296481.832173	11	425.0599	6.54078e-05	2.94882e-04
2024/02/11	16:29:50	ok	ok	424.8380	57.563	0.064589	20.13	65.225	11.335	130012904.676873	11	424.9861	6.60585e-05	2.89173e-04
2024/02/11	16:34:50	--	ok	424.7600	57.550	0.064589	20.12	65.202	11.323	125579672.568836	11	424.8983	6.67496e-05	2.82986e-04
2024/02/11	16:34:56	ok	ok	425.0520	57.612	0.064602	20.13	65.235	11.337	135134804.953383	11	425.1795	6.69506e-05	2.93238e-04
2024/02/11	16:39:56	ok	ok	424.9560	57.589	0.064602	20.12	65.202	11.323	134899900.316948	11	425.0745	6.64221e-05	2.78362e-04
2024/02/11	16:44:56	ok	ok	424.8960	57.572	0.064602	20.09	65.158	11.296	134713612.197045	11	425.0125	6.67550e-05	2.79277e-04
2024/02/11	16:49:56	--	ok	424.7920	57.553	0.064602	19.92	65.405	11.226	134570838.057708	11	424.9395	6.52909e-05	2.84763e-04
2024/02/11	16:50:03	ok	ok	424.9720	57.591	0.064613	19.93	65.376	11.229	130278314.204770	11	425.1333	6.63761e-05	2.95016e-04
2024/02/11	16:55:02	ok	ok	424.9040	57.584	0.064613	19.88	65.428	11.202	129903624.411696	11	425.0291	6.70955e-05	2.85961e-04
2024/02/11	17:00:02	ok	ok	424.8420	57.567	0.064613	19.85	65.313	11.163	131215083.715223	11	424.9914	6.63992e-05	2.91887e-04
2024/02/11	17:05:02	--	ok	424.7840	57.554	0.064613	19.88	65.275	11.175	126731363.110077	11	424.9273	6.69704e-05	2.95698e-04
2024/02/11	17:05:09	ok	ok	425.0300	57.608	0.064624	19.86	65.284	11.168	136426941.216739	12	425.1545	6.77816e-05	2.80584e-04
2024/02/11	17:10:08	ok	ok	424.9620	57.591	0.064624	19.84	65.258	11.145	138110636.798048	12	425.0649	6.79593e-05	2.74466e-04
2024/02/11	17:15:08	ok	ok	424.8980	57.576	0.064624	19.84	65.199	11.134	140684204.157457	11	425.0272	6.66252e-05	2.98462e-04
2024/02/11	17:20:08	ok	ok	424.8440	57.562	0.064624	19.81	65.275	11.130	138423977.270674	12	424.9426	6.89674e-05	3.01437e-04
2024/02/11	17:25:08	--	ok	424.7780	57.551	0.064624	19.77	65.257	11.099	134510577.396798	11	424.8968	6.68485e-05	2.83300e-04
2024/02/11	17:25:15	ok	ok	425.0180	57.603	0.064636	19.82	65.235	11.132	136878385.098342	12	425.1373	6.83817e-05	2.91452e-04
2024/02/11	17:30:14	ok	ok	424.9380	57.585	0.064636	19.75	65.206	11.080	140556117.771875	11	425.0536	6.68289e-05	2.83180e-04
2024/02/11	17:35:14	ok	ok	424.8840	57.573	0.064636	19.75	65.234	11.085	141608376.349170	12	425.0149	6.64712e-05	2.77802e-04
2024/02/11	17:40:14	ok	ok	424.8340	57.558	0.064636	19.72	65.180	11.058	139257575.866153	11	424.9559	6.69414e-05	2.98049e-04
2024/02/11	17:45:14	--	ok	424.7580	57.544	0.064636	19.69	65.257	11.052	138941442.137785	11	424.8821	6.66828e-05	2.92825e-04
2024/02/11	17:45:21	ok	ok	425.0020	57.605	0.064649	19.72	65.240	11.069	127310039.966236	13	425.1314	6.78025e-05	2.77992e-04
2024/02/11	17:50:20	ok	ok	424.8880	57.581	0.064649	19.58	65.380	11.001	130056450.888166	12	425.0188	6.78641e-05	2.80902e-04
2024/02/11	17:55:20	ok	ok	424.8140	57.560	0.064649	19.51	65.418	10.961	130440191.193849	13	424.9347	6.77295e-05	2.62837e-04
2024/02/11	18:00:20	--	ok	424.7300	57.545	0.064649	19.41	65.432	10.900	130627745.750731	12	424.8634	6.73380e-05	2.73856e-04
2024/02/11	18:00:26	ok	ok	425.0300	57.610	0.064663	19.44	65.440	10.920	137506438.006298	12	425.2050	6.74821e-05	1.94742e-04
2024/02/11	18:05:26	ok	ok	424.9680	57.596	0.064663	19.38	65.422	10.881	132601916.068746	12	425.0833	6.68666e-05	2.70121e-04
2024/02/11	18:10:26	ok	ok	424.9240	57.582	0.064663	19.43	65.284	10.885	133050935.494605	12	425.0348	6.69682e-05	2.61488e-04
2024/02/11	18:15:26	ok	ok	424.8820	57.571	0.064663	19.45	65.188	10.886	136569864.655565	11	425.0095	6.67503e-05	2.93405e-04
2024/02/11	18:20:26	ok	ok	424.8380	57.560	0.064663	19.43	65.194	10.870	132559874.209535	11	424.9371	6.79168e-05	2.93987e-04
2024/02/11	18:25:26	--	ok	424.7980	57.547	0.064663	19.40	65.208	10.854	134885509.580316	12	424.9011	6.81715e-05	2.73861e-04
2024/02/11	18:25:33	ok	ok	425.0120	57.601	0.064673	19.41	65.161	10.854	125478069.759594	14	425.1265	6.72526e-05	2.56184e-04
2024/02/11	18:30:32	ok	ok	424.9300	57.578	0.064673	19.35	65.234	10.831	134035893.346931	12	425.0506	6.65373e-05	2.61148e-04
2024/02/11	18:35:32	ok	ok	424.8480	57.565	0.064673	19.29	65.313	10.800	133435772.047047	12	424.9522	6.72128e-05	2.57149e-04
2024/02/11	18:40:32	ok	ok	424.8000	57.549	0.064673	19.25	65.226	10.765	133936131.554047	12	424.9138	6.66658e-05	2.63190e-04
2024/02/11	18:45:32	--	ok	424.7560	57.539	0.064673	19.23	65.222	10.747	132687547.720153	12	424.8696	6.68468e-05	2.67440e-04
2024/02/11	18:45:39	ok	ok	424.9980	57.596	0.064686	19.27	65.188	10.769	134981001.072872	14	425.1260	6.79443e-05	2.61081e-04
2024/02/11	18:50:38	ok	ok	424.9380	57.583	0.064686	19.24	65.165	10.747	133198574.495654	12	425.0552	6.68045e-05	2.74649e-04
2024/02/11	18:55:38	ok	ok	424.8440	57.558	0.064686	19.11	65.405	10.705	135474905.436128	12	424.9789	6.64019e-05	2.65894e-04
2024/02/11	19:00:38	ok	ok	424.8020	57.548	0.064686	19.04	65.385	10.658	132470441.655693	12	424.8998	6.82009e-05	2.59163e-04
2024/02/11	19:05:38	--	ok	424.7360	57.535	0.064686	18.97	65.394	10.616	131397772.836318	12	424.8542	6.68295e-05	2.72836e-04
2024/02/11	19:05:44	ok	ok	424.9820	57.603	0.064699	19.00	65.368	10.629	125033861.480103	12	425.1836	6.70271e-05	1.84311e-04
2024/02/11	19:10:44	ok	ok	424.8960	57.582	0.064699	18.90	65.403	10.573	126732910.668467	12	425.0350	6.75369e-05	2.64899e-04
2024/02/11	19:15:44	ok	ok	424.8780	57.575	0.064699	18.96	65.199	10.574	131213362.323510	12	425.0088	6.77422e-05	2.65644e-04
2024/02/11	19:20:44	ok	ok	424.8340	57.567	0.064699	18.96	65.148	10.566	125989186.038451	12	424.9932	6.59195e-05	2.74501e-04
2024/02/11	19:25:44	--	ok	424.7980	57.552	0.064699	18.97	65.161	10.578	127510620.568522	12	424.9468	6.66672e-05	2.66031e-04
2024/02/11	19:25:51	ok	ok	425.0320	57.611	0.06471	19.00	65.126	10.589	126313220.042703	12	425.2193	6.66720e-05	1.69743e-04
2024/02/11	19:30:50	ok	ok	424.9600	57.591	0.06471	18.94	65.156	10.559	133463755.303645	13	425.0907	6.74026e-05	2.45209e-04
2024/02/11	19:35:50	ok	ok	424.9140	57.582	0.06471	18.93	65.135	10.547	131626633.007012	13	425.0393	6.75310e-05	2.67150e-04
2024/02/11	19:40:50	ok	ok	424.8680	57.570	0.06471	18.93	65.093	10.541	130032605.893206	12	425.0112	6.67894e-05	2.71987e-04
2024/02/11	19:45:50	ok	ok	424.8300	57.563	0.06471	18.90	65.060	10.517	128100486.822834	12	424.9654	6.69159e-05	2.68042e-04
2024/02/11	19:50:50	--	ok	424.7920	57.551	0.06471	18.89	65.066	10.510	131299183.373801	13	424.9106	6.77655e-05	2.58336e-04
2024/02/11	19:50:56	ok	ok	424.9880	57.598	0.064721	18.93	65.055	10.535	126978067.702369	12	425.1995	6.65558e-05	1.72846e-04
2024/02/11	19:55:56	ok	ok	424.9500	57.587	0.064721	18.83	65.057	10.474	128802877.102976	12	425.1526	6.60564e-05	2.76559e-04
2024/02/11	20:00:56	ok	ok	424.8580	57.570	0.064721	18.76	65.217	10.455	130676878.442709	13	424.9946	6.83032e-05	3.34852e-04
2024/02/11	20:05:56	ok	ok	424.8180	57.553	0.064721	18.66	65.272	10.403	128129797.741741	12	424.9548	6.67592e-05	2.59282e-04
2024/02/11	20:10:56	--	ok	424.7480	57.541	0.064721	18.56	65.309	10.346	129821821.182749	12	424.8971	6.69247e-05	2.65890e-04
2024/02/11	20:11:03	ok	ok	425.0200	57.603	0.064734	18.60	65.316	10.375	122815323.319179	14	425.1766	6.92020e-05	2.92295e-04
2024/02/11	20:16:02	ok	ok	424.9780	57.589	0.064734	18.58	65.208	10.340	122359804.364874	12	425.1556	6.66706e-05	2.88245e-04
2024/02/11	20:21:02	ok	ok	424.9500	57.578	0.064734	18.58	65.148	10.331	122254804.984712	13	425.0462	6.81682e-05	2.49268e-04
2024/02/11	20:26:02	ok	ok	424.9240	57.575	0.064734	18.58	65.046	10.315	124926397.931428	13	425.0410	6.80089e-05	3.46328e-04
2024/02/11	20:31:02	ok	ok	424.8820	57.559	0.064734	18.58	65.066	10.318	124283816.600103	13	424.9938	6.81726e-05	3.50654e-04
2024/02/11	20:36:02	ok	ok	424.8380	57.553	0.064734	18.58	65.078	10.320	125979319.938851	13	424.9215	6.84763e-05	2.67389e-04
2024/02/11	20:41:02	ok	ok	424.8200	57.540	0.064734	18.58	65.028	10.312	124878688.226331	13	424.9134	6.78660e-05	2.53207e-04
2024/02/11	20:46:02	--	ok	424.7780	57.537	0.064734	18.55	65.061	10.299	123593162.427138	14	424.8550	6.84610e-05	2.55841e-04
2024/02/11	20:46:09	ok	ok	424.9860	57.590	0.064745	18.58	65.028	10.312	121418719.768437	12	425.1798	6.70803e-05	2.83846e-04
2024/02/11	20:51:08	ok	ok	424.9420	57.574	0.064745	18.56	64.996	10.297	121390982.503084	13	425.0862	6.89166e-05	2.86780e-04
2024/02/11	20:56:08	ok	ok	424.8940	57.566	0.064745	18.53	65.029	10.286	123106547.203696	14	424.9668	6.93269e-05	2.58866e-04
2024/02/11	21:01:08	ok	ok	424.8380	57.551	0.064745	18.42	65.216	10.245	122548654.853672	12	424.9883	6.63917e-05	1.73566e-04
2024/02/11	21:06:08	--	ok	424.7840	57.537	0.064745	18.36	65.185	10.207	121723758.500425	13	424.9048	6.80555e-05	3.41051e-04
2024/02/11	21:06:15	ok	ok	424.9980	57.597	0.064756	18.40	65.121	10.223	124208084.588399	12	425.2094	6.80212e-05	3.09707e-04
2024/02/11	21:11:14	ok	ok	424.9200	57.577	0.064756	18.31	65.216	10.178	128159915.145832	13	425.0537	6.93477e-05	3.54999e-04
2024/02/11	21:16:14	ok	ok	424.8660	57.569	0.064756	18.28	65.171	10.155	128813173.520571	14	424.9797	6.94074e-05	3.59080e-04
2024/02/11	21:21:14	ok	ok	424.8480	57.561	0.064756	18.33	65.028	10.166	131184121.257167	11	425.0533	6.70650e-05	2.95018e-04
2024/02/11	21:26:14	ok	ok	424.8200	57.551	0.064756	18.35	64.961	10.164	128920482.206002	12	424.9783	6.80841e-05	3.68315e-04
2024/02/11	21:31:14	--	ok	424.7860	57.547	0.064756	18.33	64.909	10.147	127158707.994878	13	424.9020	7.14557e-05	3.57301e-04
2024/02/11	21:31:21	ok	ok	425.0060	57.601	0.064767	18.33	64.918	10.149	121540947.669795	12	425.1995	6.93621e-05	3.20309e-04
2024/02/11	21:36:20	ok	ok	424.9760	57.591	0.064767	18.35	64.891	10.153	128592585.923554	13	425.1460	6.87517e-05	3.02479e-04
2024/02/11	21:41:20	ok	ok	424.9300	57.579	0.064767	18.35	64.920	10.157	127570923.744009	12	425.1172	6.75042e-05	2.94434e-04
2024/02/11	21:46:20	ok	ok	424.9060	57.577	0.064767	18.32	64.945	10.144	125081396.114232	13	425.0750	6.85513e-05	2.89954e-04
2024/02/11	21:51:20	ok	ok	424.8600	57.561	0.064767	18.31	64.913	10.130	128986013.697862	12	425.0595	6.67113e-05	2.99064e-04
2024/02/11	21:56:20	ok	ok	424.8400	57.556	0.064767	18.29	64.932	10.125	126645768.421764	13	424.9876	6.87441e-05	3.54327e-04
2024/02/11	22:01:20	--	ok	424.7800	57.543	0.064767	18.24	65.023	10.106	126541287.278549	13	424.9220	6.84246e-05	3.58362e-04
2024/02/11	22:01:27	ok	ok	424.9820	57.597	0.064779	18.24	64.993	10.101	121025886.707379	12	425.1900	6.81637e-05	3.32089e-04
2024/02/11	22:06:26	ok	ok	424.9320	57.577	0.064779	18.12	65.055	10.042	123936206.673705	13	425.0736	6.89943e-05	3.58941e-04
2024/02/11	22:11:26	ok	ok	424.8900	57.571	0.064779	18.07	65.107	10.017	123147455.476116	14	425.0449	6.81571e-05	3.52948e-04
2024/02/11	22:16:26	ok	ok	424.8340	57.558	0.064779	18.01	65.158	9.991	123385172.066453	13	424.9799	6.86276e-05	3.55588e-04
2024/02/11	22:21:26	ok	ok	424.8000	57.549	0.064779	17.98	65.042	9.956	122379400.576708	13	424.9380	6.90093e-05	3.57275e-04
2024/02/11	22:26:26	--	ok	424.7820	57.544	0.064779	18.04	64.920	9.972	123374576.226806	13	424.9314	6.89609e-05	3.54102e-04
2024/02/11	22:26:32	ok	ok	425.0100	57.596	0.06479	18.02	64.897	9.959	120460691.810575	14	425.1724	6.89081e-05	3.31058e-04
2024/02/11	22:31:32	ok	ok	424.9820	57.588	0.06479	18.02	64.817	9.947	127448888.713226	13	425.1165	6.83512e-05	3.58688e-04
2024/02/11	22:36:32	ok	ok	424.9540	57.585	0.06479	18.05	64.913	9.979	132873740.378137	12	425.1022	7.05194e-05	2.98088e-04
2024/02/11	22:41:32	ok	ok	424.9180	57.574	0.06479	18.02	64.878	9.956	127728228.592940	12	425.0129	7.16880e-05	3.76028e-04
2024/02/11	22:46:32	ok	ok	424.8880	57.565	0.06479	18.04	64.840	9.960	128045533.917771	14	424.9817	7.23294e-05	3.42107e-04
2024/02/11	22:51:32	ok	ok	424.8620	57.562	0.06479	18.01	64.746	9.928	126596413.465579	13	425.0021	6.85571e-05	3.57467e-04
2024/02/11	22:56:32	ok	ok	424.8380	57.554	0.06479	18.04	64.778	9.950	129096193.943231	12	424.9637	7.04022e-05	3.73256e-04
2024/02/11	23:01:32	ok	ok	424.8060	57.545	0.06479	18.02	64.767	9.939	129361613.356353	12	424.9666	6.77930e-05	3.70482e-04
2024/02/11	23:06:32	--	ok	424.7400	57.526	0.06479	17.91	64.920	9.897	127948896.366477	14	424.8924	6.87641e-05	3.05407e-04
2024/02/11	23:06:39	ok	ok	425.0040	57.595	0.064804	17.91	64.920	9.897	116308794.408315	11	425.1610	7.08877e-05	3.21300e-04
2024/02/11	23:11:38	ok	ok	424.9620	57.578	0.064804	17.85	64.993	9.873	113287835.421829	13	425.0948	6.88829e-05	3.59472e-04
2024/02/11	23:16:38	ok	ok	425.1320	57.618	0.064804	18.52	63.583	10.048	110766085.236415	13	425.2632	6.85307e-05	3.56725e-04
2024/02/11	23:21:38	--	ok	425.2060	57.634	0.064804	18.86	63.435	10.229	114389286.383279	15	425.3242	6.89963e-05	3.52262e-04
2024/02/11	23:21:45	ok	ok	425.0180	57.599	0.064793	18.89	63.375	10.237	123363123.795243	11	425.2046	6.68836e-05	1.67295e-04
2024/02/11	23:26:44	ok	ok	425.1060	57.605	0.064793	19.17	63.188	10.378	114840158.437195	13	425.2028	6.82305e-05	2.51258e-04
2024/02/11	23:31:44	ok	ok	425.1700	57.610	0.064793	19.40	63.120	10.506	117681128.731375	15	425.2544	6.85842e-05	2.47414e-04
2024/02/11	23:36:44	--	ok	425.2020	57.619	0.064793	19.57	63.107	10.610	116626483.496610	14	425.2836	6.82107e-05	2.49871e-04
2024/02/11	23:36:51	ok	ok	425.0160	57.581	0.064782	19.65	63.018	10.647	116222794.634966	13	425.1002	6.94411e-05	2.68884e-04
2024/02/11	23:41:50	ok	ok	424.9920	57.565	0.064782	19.72	63.059	10.699	116606923.296016	13	425.1080	6.73787e-05	2.58506e-04
2024/02/11	23:46:50	ok	ok	425.0060	57.572	0.064782	19.81	63.093	10.758	116975162.608684	14	425.0935	6.81821e-05	2.60834e-04
2024/02/11	23:51:50	ok	ok	424.9920	57.558	0.064782	19.92	63.142	10.837	115879914.930078	11	425.1098	6.70772e-05	2.71533e-04
2024/02/11	23:56:50	ok	ok	425.0040	57.563	0.064782	20.04	63.188	10.918	116802713.350255	12	425.0940	6.86660e-05	2.77588e-04
2024/02/12	00:01:50	ok	ok	424.9820	57.555	0.064782	20.09	63.197	10.956	115563818.798372	11	425.1065	6.62330e-05	2.81081e-04
2024/02/12	00:06:50	ok	ok	424.9120	57.536	0.064782	19.99	63.537	10.951	116559119.558533	11	425.0484	6.60173e-05	2.88201e-04
2024/02/12	00:11:50	ok	ok	424.8620	57.529	0.064782	19.99	63.558	10.955	116429957.799720	11	424.9717	6.70865e-05	2.86677e-04
2024/02/12	00:16:50	ok	ok	424.8300	57.520	0.064782	19.93	63.650	10.933	116026670.602786	12	424.9309	6.68218e-05	2.76461e-04
2024/02/12	00:21:50	--	ok	424.7960	57.510	0.064782	19.93	63.691	10.940	117878704.262873	11	424.9047	6.62059e-05	2.93397e-04
2024/02/12	00:21:57	ok	ok	425.0280	57.562	0.064792	19.96	63.665	10.954	118680479.081611	13	425.1212	6.78080e-05	2.61757e-04
2024/02/12	00:26:56	ok	ok	424.9560	57.549	0.064792	19.91	63.769	10.936	122210520.093601	12	425.0652	6.58446e-05	2.64711e-04
2024/02/12	00:31:56	ok	ok	424.9460	57.544	0.064792	19.99	63.587	10.960	119997273.035635	12	425.0462	6.63745e-05	2.71612e-04
2024/02/12	00:36:56	ok	ok	424.9220	57.543	0.064792	20.09	63.513	11.010	120088639.546382	11	425.0248	6.66608e-05	2.82734e-04
2024/02/12	00:41:56	ok	ok	424.8960	57.529	0.064792	20.16	63.545	11.062	121745156.019750	11	424.9999	6.63674e-05	2.82972e-04
2024/02/12	00:46:56	ok	ok	424.8580	57.523	0.064792	20.18	63.586	11.078	122947876.080137	11	424.9542	6.62547e-05	2.93379e-04
2024/02/12	00:51:56	ok	ok	424.8340	57.506	0.064792	20.19	63.650	11.098	122194909.374832	11	424.9333	6.65230e-05	3.05124e-04
2024/02/12	00:56:56	--	ok	424.7780	57.491	0.064792	20.21	63.610	11.101	121307447.835787	11	424.8925	6.65570e-05	2.85540e-04
2024/02/12	00:57:03	ok	ok	425.0140	57.562	0.064804	20.23	63.687	11.132	117486359.028747	11	425.1559	6.60434e-05	2.92137e-04
2024/02/12	01:02:02	ok	ok	424.9440	57.542	0.064804	20.22	63.664	11.119	118105172.027088	11	425.0847	6.62560e-05	2.96221e-04
2024/02/12	01:07:02	ok	ok	424.8740	57.530	0.064804	20.18	63.870	11.128	122429561.315843	11	425.0083	6.57793e-05	2.80576e-04
2024/02/12	01:12:02	ok	ok	424.8160	57.511	0.064804	20.07	64.027	11.082	116882387.745849	11	424.9462	6.55324e-05	2.93714e-04
2024/02/12	01:17:02	--	ok	424.7580	57.494	0.064804	20.04	64.073	11.071	118469051.069636	11	424.8884	6.61123e-05	3.01670e-04
2024/02/12	01:17:08	ok	ok	424.9940	57.562	0.064816	20.02	64.048	11.058	121881188.358367	11	425.1443	6.64916e-05	2.83722e-04
2024/02/12	01:22:08	ok	ok	424.9220	57.542	0.064816	19.98	64.063	11.033	126694954.953923	11	425.0579	6.57824e-05	2.93023e-04
2024/02/12	01:27:08	ok	ok	424.8780	57.524	0.064816	19.99	64.086	11.046	125015187.432307	11	425.0000	6.67175e-05	2.92827e-04
2024/02/12	01:32:08	ok	ok	424.8140	57.516	0.064816	19.92	64.105	11.003	128347311.463207	12	424.9464	6.58000e-05	2.77711e-04
2024/02/12	01:37:08	--	ok	424.7700	57.496	0.064816	19.92	64.126	11.006	125235177.833718	11	424.8949	6.64109e-05	2.78146e-04
2024/02/12	01:37:15	ok	ok	424.9660	57.551	0.064828	19.86	64.158	10.976	123861917.063529	13	425.0878	6.79682e-05	2.62134e-04
2024/02/12	01:42:14	ok	ok	424.9520	57.554	0.064828	19.96	63.980	11.009	123952639.094804	12	425.0926	6.62010e-05	2.65745e-04
2024/02/12	01:47:14	ok	ok	424.9280	57.547	0.064828	20.02	63.917	11.036	119380663.402592	11	425.0518	6.66291e-05	2.90208e-04
2024/02/12	01:52:14	ok	ok	424.9160	57.543	0.064828	20.13	63.915	11.108	125133802.264683	12	425.0549	6.60242e-05	2.72423e-04
2024/02/12	01:57:14	ok	ok	424.8940	57.535	0.064828	20.16	63.958	11.134	125031760.683619	11	425.0342	6.58847e-05	2.88869e-04
2024/02/12	02:02:14	ok	ok	424.8320	57.516	0.064828	20.16	63.890	11.122	124793915.947728	11	424.9647	6.64193e-05	3.02404e-04
2024/02/12	02:07:14	ok	ok	424.8000	57.504	0.064828	20.16	63.980	11.138	125819063.165964	11	424.9257	6.65959e-05	3.05029e-04
2024/02/12	02:12:14	--	ok	424.7960	57.504	0.064828	20.22	63.938	11.167	126539453.773413	11	424.9339	6.62284e-05	2.94455e-04
2024/02/12	02:12:20	ok	ok	424.9880	57.558	0.064839	20.23	63.870	11.164	121713050.136151	14	425.0889	6.96457e-05	2.97262e-04
2024/02/12	02:17:20	ok	ok	424.9000	57.534	0.064839	20.12	64.076	11.127	123668572.384782	11	425.0283	6.63377e-05	2.87922e-04
2024/02/12	02:22:20	ok	ok	424.8320	57.515	0.064839	20.01	64.273	11.088	123290680.998041	11	424.9475	6.66031e-05	2.94670e-04
2024/02/12	02:27:20	--	ok	424.7840	57.505	0.064839	19.99	64.279	11.079	124396634.263645	11	424.9022	6.63257e-05	2.91544e-04
2024/02/12	02:27:27	ok	ok	424.9920	57.552	0.06485	19.99	64.309	11.084	119561832.808925	15	425.0635	6.98840e-05	2.56622e-04
2024/02/12	02:32:26	ok	ok	424.9120	57.532	0.06485	19.91	64.324	11.032	122532185.488669	12	425.0291	6.61450e-05	2.85635e-04
2024/02/12	02:37:26	ok	ok	424.8560	57.520	0.06485	19.85	64.378	11.003	123903463.334601	12	424.9730	6.68224e-05	2.73924e-04
2024/02/12	02:42:26	--	ok	424.7940	57.504	0.06485	19.85	64.315	10.992	124993019.671381	12	424.9238	6.62702e-05	2.75732e-04
2024/02/12	02:42:33	ok	ok	425.0280	57.560	0.064861	19.88	64.320	11.012	114160568.614316	12	425.1380	6.74634e-05	2.86554e-04
2024/02/12	02:47:32	ok	ok	424.9780	57.547	0.064861	19.89	64.242	11.007	117015986.954514	11	425.0879	6.66174e-05	2.86303e-04
2024/02/12	02:52:32	ok	ok	424.9760	57.546	0.064861	20.01	64.099	11.058	115359551.548185	11	425.0752	6.63961e-05	2.86020e-04
2024/02/12	02:57:32	ok	ok	424.9240	57.530	0.064861	19.99	64.086	11.046	114532363.395223	11	425.0218	6.65023e-05	3.02797e-04
2024/02/12	03:02:32	ok	ok	424.8820	57.524	0.064861	20.05	64.105	11.085	117741480.304745	12	424.9900	6.69142e-05	2.70905e-04
2024/02/12	03:07:32	ok	ok	424.8640	57.514	0.064861	20.07	64.086	11.093	113663154.256289	12	424.9673	6.63384e-05	2.77748e-04
2024/02/12	03:12:32	ok	ok	424.8200	57.501	0.064861	20.07	64.045	11.085	117922312.627811	11	424.9377	6.59092e-05	2.84318e-04
2024/02/12	03:17:32	--	ok	424.7840	57.495	0.064861	20.08	64.080	11.100	118439966.235278	11	424.8804	6.63191e-05	3.01215e-04
2024/02/12	03:17:39	ok	ok	425.0200	57.554	0.064872	20.12	64.016	11.117	115788254.711685	12	425.1268	6.75123e-05	2.77675e-04
2024/02/12	03:22:38	ok	ok	424.9160	57.529	0.064872	19.93	64.320	11.048	112077055.956174	12	425.0286	6.63786e-05	2.74771e-04
2024/02/12	03:27:38	ok	ok	424.8480	57.504	0.064872	19.89	64.393	11.033	115613229.461081	11	424.9654	6.61239e-05	2.88349e-04
2024/02/12	03:32:38	--	ok	424.7960	57.496	0.064872	19.82	64.434	10.995	113073451.208915	12	424.8859	6.63176e-05	2.81341e-04
2024/02/12	03:32:45	ok	ok	424.9740	57.537	0.064883	19.81	64.465	10.992	112462411.032757	12	425.0775	6.85696e-05	2.85050e-04
2024/02/12	03:37:44	ok	ok	424.9200	57.527	0.064883	19.79	64.460	10.981	113384670.872240	12	425.0131	6.69474e-05	2.77290e-04
2024/02/12	03:42:44	ok	ok	424.8520	57.508	0.064883	19.74	64.453	10.944	116577287.047459	12	424.9522	6.73115e-05	2.65661e-04
2024/02/12	03:47:44	ok	ok	424.8240	57.496	0.064883	19.69	64.465	10.918	114345106.447426	12	424.9218	6.67126e-05	2.71581e-04
2024/02/12	03:52:44	ok	ok	424.8000	57.498	0.064883	19.78	64.315	10.948	110445745.171614	12	424.8969	6.74351e-05	2.60586e-04
2024/02/12	03:57:44	--	ok	424.7720	57.483	0.064883	19.84	64.204	10.965	113916187.970609	11	424.8673	6.64810e-05	2.94194e-04
2024/02/12	03:57:50	ok	ok	425.0280	57.553	0.064894	19.88	64.219	10.995	117885304.334882	12	425.1448	6.70408e-05	2.96728e-04
2024/02/12	04:02:50	ok	ok	424.9640	57.533	0.064894	19.88	64.190	10.990	112377934.277011	12	425.0568	6.64069e-05	2.68355e-04
2024/02/12	04:07:50	ok	ok	424.9440	57.532	0.064894	19.93	64.169	11.022	114797351.228977	12	425.0293	6.68320e-05	2.85295e-04
2024/02/12	04:12:50	ok	ok	424.9200	57.522	0.064894	19.96	64.154	11.038	115744109.937514	11	425.0015	6.70677e-05	2.97476e-04
2024/02/12	04:17:50	ok	ok	424.8700	57.511	0.064894	19.93	64.178	11.024	118300906.576940	11	424.9731	6.65338e-05	3.01336e-04
2024/02/12	04:22:50	ok	ok	424.8180	57.495	0.064894	19.92	64.215	11.021	118248158.750208	11	424.9017	6.71605e-05	2.92458e-04
2024/02/12	04:27:50	--	ok	424.7540	57.481	0.064894	19.81	64.503	10.998	114703209.994777	11	424.8488	6.66305e-05	2.86083e-04
2024/02/12	04:27:57	ok	ok	424.9840	57.539	0.064907	19.82	64.485	11.004	122119094.829228	12	425.1321	6.61543e-05	2.90955e-04
2024/02/12	04:32:56	ok	ok	424.8700	57.522	0.064907	19.74	64.462	10.945	122153171.935203	12	425.0132	6.63426e-05	2.74634e-04
2024/02/12	04:37:56	ok	ok	424.8140	57.503	0.064907	19.68	64.483	10.913	119949714.720000	12	424.9507	6.64828e-05	2.77817e-04
2024/02/12	04:42:56	--	ok	424.7640	57.490	0.064907	19.64	64.488	10.886	120116869.198885	12	424.9126	6.61334e-05	2.82345e-04
2024/02/12	04:43:03	ok	ok	424.9920	57.546	0.064919	19.62	64.515	10.882	127662352.480645	12	425.1256	6.64536e-05	2.88271e-04
2024/02/12	04:48:02	ok	ok	424.9900	57.539	0.064919	19.61	64.562	10.880	126840260.219206	12	425.0902	6.61777e-05	2.76167e-04
2024/02/12	04:53:02	ok	ok	424.9300	57.528	0.064919	19.62	64.474	10.875	120878238.946126	12	425.0273	6.69236e-05	2.78353e-04
2024/02/12	04:58:02	ok	ok	424.8840	57.516	0.064919	19.55	64.524	10.838	120092006.087997	12	424.9951	6.64801e-05	2.72485e-04
2024/02/12	05:03:02	ok	ok	424.8260	57.497	0.064919	19.51	64.599	10.823	121184675.322314	12	424.9360	6.62894e-05	2.85696e-04
2024/02/12	05:08:02	--	ok	424.7860	57.491	0.064919	19.53	64.489	10.815	120794765.763321	12	424.9040	6.62379e-05	2.73954e-04
2024/02/12	05:08:09	ok	ok	424.9980	57.551	0.06493	19.54	64.471	10.821	121222903.690918	12	425.1560	6.65729e-05	1.58286e-04
2024/02/12	05:13:08	ok	ok	424.9260	57.532	0.06493	19.51	64.508	10.808	122936368.255390	12	425.0429	6.63197e-05	2.78890e-04
2024/02/12	05:18:08	ok	ok	424.8740	57.515	0.06493	19.41	64.613	10.763	121758387.927797	12	425.0046	6.60838e-05	2.83176e-04
2024/02/12	05:23:08	ok	ok	424.8400	57.510	0.06493	19.43	64.565	10.765	121568619.997833	12	424.9588	6.67294e-05	2.66256e-04
2024/02/12	05:28:08	--	ok	424.7860	57.499	0.06493	19.41	64.572	10.756	125659371.916519	12	424.8957	6.69896e-05	2.87133e-04
2024/02/12	05:28:15	ok	ok	425.0320	57.556	0.064942	19.45	64.549	10.779	119466170.304787	12	425.1887	6.61258e-05	2.31035e-04
2024/02/12	05:33:14	ok	ok	424.9680	57.540	0.064942	19.40	64.540	10.742	123819559.273162	12	425.0812	6.58895e-05	2.68594e-04
2024/02/12	05:38:14	ok	ok	424.9340	57.529	0.064942	19.40	64.561	10.746	121694837.598855	12	425.0371	6.65259e-05	2.78463e-04
2024/02/12	05:43:14	ok	ok	424.8980	57.525	0.064942	19.38	64.538	10.734	121849274.241092	12	424.9917	6.66521e-05	2.75128e-04
2024/02/12	05:48:14	ok	ok	424.8500	57.506	0.064942	19.33	64.579	10.705	122117950.683573	12	424.9543	6.65424e-05	2.68219e-04
2024/02/12	05:53:14	--	ok	424.7940	57.494	0.064942	19.33	64.529	10.697	121068640.643452	12	424.9067	6.65230e-05	2.85821e-04
2024/02/12	05:53:21	ok	ok	425.0080	57.548	0.064952	19.37	64.515	10.722	120509167.705929	12	425.1784	6.58368e-05	2.40543e-04
2024/02/12	05:58:20	ok	ok	424.9580	57.536	0.064952	19.31	64.535	10.688	125295678.830582	12	425.0575	6.68481e-05	2.80439e-04
2024/02/12	06:03:20	ok	ok	424.8920	57.518	0.064952	19.30	64.565	10.685	126456617.024784	12	425.0050	6.69984e-05	2.79579e-04
2024/02/12	06:08:20	ok	ok	424.8760	57.515	0.064952	19.30	64.553	10.683	121937865.311973	12	424.9861	6.68471e-05	2.84894e-04
2024/02/12	06:13:20	ok	ok	424.8100	57.499	0.064952	19.21	64.572	10.630	122649751.709234	12	424.9227	6.68303e-05	2.82020e-04
2024/02/12	06:18:20	--	ok	424.7900	57.485	0.064952	19.25	64.508	10.647	125900214.432184	12	424.9088	6.62448e-05	2.82449e-04
2024/02/12	06:18:27	ok	ok	424.9860	57.539	0.064963	19.23	64.471	10.624	119863713.373382	12	425.1202	6.71896e-05	1.86683e-04
2024/02/12	06:23:26	ok	ok	424.9600	57.534	0.064963	19.20	64.479	10.607	122240577.058902	12	425.0686	6.63796e-05	2.75953e-04
2024/02/12	06:28:26	ok	ok	424.9140	57.519	0.064963	19.20	64.520	10.613	126754423.375393	12	425.0212	6.70289e-05	2.70886e-04
2024/02/12	06:33:26	ok	ok	424.9040	57.512	0.064963	19.23	64.533	10.634	122171836.906557	12	425.0093	6.60338e-05	2.84593e-04
2024/02/12	06:38:26	ok	ok	424.8380	57.500	0.064963	19.23	64.533	10.634	120001475.897930	12	424.9466	6.60122e-05	2.84222e-04
2024/02/12	06:43:26	ok	ok	424.8000	57.489	0.064963	19.17	64.565	10.604	124445660.291719	12	424.9224	6.56515e-05	2.73272e-04
2024/02/12	06:48:26	--	ok	424.7940	57.485	0.064963	19.23	64.462	10.622	122687978.668082	12	424.9052	6.61692e-05	2.65564e-04
2024/02/12	06:48:33	ok	ok	425.0020	57.538	0.064974	19.20	64.419	10.597	118492129.569255	12	425.1397	6.64667e-05	2.03565e-04
2024/02/12	06:53:32	ok	ok	424.9840	57.534	0.064974	19.30	64.332	10.646	121710872.288162	12	425.0909	6.62667e-05	2.87595e-04
2024/02/12	06:58:32	ok	ok	424.9760	57.533	0.064974	19.34	64.227	10.655	125561152.829640	12	425.0764	6.71258e-05	2.68320e-04
2024/02/12	07:03:32	ok	ok	424.9200	57.512	0.064974	19.34	64.247	10.659	121946481.057165	12	425.0390	6.64362e-05	2.72571e-04
2024/02/12	07:08:32	ok	ok	424.9020	57.514	0.064974	19.38	64.265	10.688	120491609.313039	12	425.0074	6.60482e-05	2.63156e-04
2024/02/12	07:13:32	ok	ok	424.9140	57.510	0.064974	19.45	64.173	10.717	121895741.874462	12	425.0053	6.64025e-05	2.83474e-04
2024/02/12	07:18:32	ok	ok	424.8520	57.489	0.064974	19.40	64.245	10.693	121414569.832304	12	424.9424	6.76239e-05	2.68986e-04
2024/02/12	07:23:32	ok	ok	424.8620	57.489	0.064974	19.47	64.208	10.733	122946565.997001	12	424.9731	6.62027e-05	2.76720e-04
2024/02/12	07:28:32	--	ok	424.7720	57.467	0.064974	19.30	64.462	10.667	123278757.694063	12	424.8825	6.62815e-05	2.71917e-04
2024/02/12	07:28:39	ok	ok	424.9940	57.537	0.064985	19.37	64.446	10.710	117907913.201507	12	425.1575	6.57598e-05	1.83073e-04
2024/02/12	07:33:38	ok	ok	424.9120	57.518	0.064985	19.29	64.533	10.671	123044574.962986	12	425.0525	6.65232e-05	2.69552e-04
2024/02/12	07:38:38	ok	ok	424.8460	57.505	0.064985	19.20	64.549	10.618	123102025.578359	12	424.9830	6.69174e-05	2.72840e-04
2024/02/12	07:43:38	ok	ok	424.8000	57.492	0.064985	19.18	64.529	10.607	126130014.059244	12	424.9343	6.67484e-05	2.57448e-04
2024/02/12	07:48:38	--	ok	424.7740	57.475	0.064985	19.17	64.585	10.608	127421120.513030	12	424.9140	6.68882e-05	2.66100e-04
2024/02/12	07:48:45	ok	ok	425.0000	57.545	0.064997	19.17	64.565	10.604	117575722.681979	12	425.1983	6.65247e-05	2.83972e-04
2024/02/12	07:53:44	ok	ok	424.9800	57.528	0.064997	19.27	64.288	10.620	124208765.897357	12	425.1328	6.67822e-05	2.71549e-04
2024/02/12	07:58:44	ok	ok	424.9780	57.541	0.064997	19.35	64.237	10.665	120529806.152517	12	425.1063	6.61651e-05	2.75291e-04
2024/02/12	08:03:44	ok	ok	424.9520	57.525	0.064997	19.35	64.218	10.662	124962314.264977	12	425.0994	6.62439e-05	2.64429e-04
2024/02/12	08:08:44	ok	ok	424.9400	57.519	0.064997	19.38	64.204	10.678	121766218.012985	12	425.0736	6.64614e-05	2.62625e-04
2024/02/12	08:13:44	ok	ok	424.8940	57.517	0.064997	19.40	64.205	10.687	122858054.872577	12	425.0302	6.64224e-05	2.68235e-04
2024/02/12	08:18:44	ok	ok	424.8620	57.503	0.064997	19.41	64.269	10.706	126187848.670383	12	424.9919	6.68859e-05	2.73978e-04
2024/02/12	08:23:44	ok	ok	424.8420	57.493	0.064997	19.41	64.297	10.710	121688126.680372	12	424.9784	6.63475e-05	2.65817e-04
2024/02/12	08:28:44	ok	ok	424.8020	57.483	0.064997	19.35	64.320	10.679	121938454.916082	12	424.9326	6.70279e-05	2.69837e-04
2024/02/12	08:33:44	--	ok	424.7120	57.464	0.064997	19.25	64.497	10.645	123212182.114980	12	424.8516	6.63760e-05	2.66003e-04
2024/02/12	08:33:51	ok	ok	425.0100	57.541	0.065012	19.24	64.506	10.638	119446091.125863	12	425.1747	6.67713e-05	1.78979e-04
2024/02/12	08:38:50	ok	ok	424.9420	57.519	0.065012	19.18	64.465	10.596	122690979.370490	12	425.0940	6.65089e-05	2.67682e-04
2024/02/12	08:43:50	ok	ok	424.9060	57.516	0.065012	19.20	64.428	10.598	125079385.706966	12	425.0487	6.64738e-05	2.63702e-04
2024/02/12	08:48:50	ok	ok	424.9180	57.514	0.065012	19.30	64.273	10.636	124677920.753932	12	425.0541	6.62782e-05	2.52970e-04
2024/02/12	08:53:50	ok	ok	424.9180	57.520	0.065012	19.37	64.231	10.674	125149378.147456	12	425.0500	6.65747e-05	2.66169e-04
2024/02/12	08:58:50	ok	ok	424.8740	57.502	0.065012	19.37	64.150	10.661	123717435.938304	12	425.0203	6.63929e-05	2.56238e-04
2024/02/12	09:03:50	ok	ok	424.8560	57.501	0.065012	19.44	64.140	10.703	126333095.512492	12	424.9976	6.61921e-05	2.71783e-04
2024/02/12	09:08:50	ok	ok	424.8620	57.494	0.065012	19.51	64.112	10.742	126919217.565876	12	425.0034	6.55845e-05	2.64399e-04
2024/02/12	09:13:50	ok	ok	424.8160	57.483	0.065012	19.50	64.160	10.741	128590748.147476	12	424.9491	6.69440e-05	2.66368e-04
2024/02/12	09:18:50	ok	ok	424.8280	57.483	0.065012	19.54	64.126	10.763	126328686.586540	12	424.9635	6.63343e-05	2.69075e-04
2024/02/12	09:23:50	--	ok	424.7960	57.478	0.065012	19.57	64.091	10.775	126772189.501963	12	424.9213	6.74290e-05	2.88474e-04
2024/02/12	09:23:57	ok	ok	425.0200	57.536	0.065023	19.58	64.044	10.776	124555193.239709	12	425.1625	6.67640e-05	1.77079e-04
2024/02/12	09:28:56	ok	ok	424.9540	57.530	0.065023	19.60	64.117	10.797	126818995.257745	12	425.0872	6.66875e-05	2.72432e-04
2024/02/12	09:33:56	ok	ok	424.9540	57.524	0.065023	19.65	64.002	10.813	129008681.827798	12	425.0981	6.61436e-05	2.74946e-04
2024/02/12	09:38:56	ok	ok	424.9220	57.511	0.065023	19.64	64.091	10.819	129166975.555918	12	425.0510	6.61621e-05	2.67934e-04
2024/02/12	09:43:56	ok	ok	424.8880	57.498	0.065023	19.71	64.091	10.863	131262814.178837	12	425.0032	6.71505e-05	2.79331e-04
2024/02/12	09:48:56	ok	ok	424.8680	57.497	0.065023	19.72	64.063	10.869	129028068.008577	12	425.0034	6.67337e-05	2.78865e-04
2024/02/12	09:53:56	ok	ok	424.8480	57.493	0.065023	19.77	64.009	10.887	126839615.717371	12	424.9667	6.65862e-05	2.64275e-04
2024/02/12	09:58:56	ok	ok	424.8120	57.475	0.065023	19.78	64.031	10.899	130666553.444090	12	424.9434	6.67991e-05	2.78817e-04
2024/02/12	10:03:56	ok	ok	424.8040	57.474	0.065023	19.81	64.007	10.914	130297367.024184	12	424.9499	6.58224e-05	2.71229e-04
2024/02/12	10:08:56	--	ok	424.7840	57.472	0.065023	19.88	64.018	10.960	130569644.333546	12	424.9163	6.64396e-05	2.72278e-04
2024/02/12	10:09:03	ok	ok	425.0140	57.530	0.065034	19.86	63.975	10.944	123780951.271669	12	425.1334	6.73304e-05	2.75492e-04
2024/02/12	10:14:02	ok	ok	424.9680	57.525	0.065034	19.95	63.897	10.984	126201024.516681	12	425.0930	6.65429e-05	2.74445e-04
2024/02/12	10:19:02	ok	ok	424.9400	57.512	0.065034	19.96	64.021	11.016	128055367.953047	12	425.0888	6.61818e-05	2.84121e-04
2024/02/12	10:24:02	ok	ok	424.9380	57.517	0.065034	20.02	63.989	11.048	128126879.061886	12	425.0728	6.64554e-05	2.87880e-04
2024/02/12	10:29:02	ok	ok	424.9020	57.505	0.065034	20.05	63.952	11.059	125426492.824928	12	425.0442	6.65452e-05	2.77924e-04
2024/02/12	10:34:02	ok	ok	424.9040	57.507	0.065034	20.11	63.922	11.092	126253402.683083	12	425.0326	6.58287e-05	2.72758e-04
2024/02/12	10:39:02	ok	ok	424.8740	57.493	0.065034	20.11	63.949	11.096	126362427.403999	11	425.0056	6.56393e-05	2.98505e-04
2024/02/12	10:44:02	ok	ok	424.8600	57.496	0.065034	20.18	64.013	11.153	131537565.579311	11	424.9918	6.60945e-05	2.87901e-04
2024/02/12	10:49:02	ok	ok	424.8120	57.477	0.065034	20.16	63.980	11.138	128475804.354749	11	424.9475	6.57381e-05	2.77242e-04
2024/02/12	10:54:02	ok	ok	424.8060	57.476	0.065034	20.22	64.030	11.183	126527846.150605	11	424.9308	6.57790e-05	2.83842e-04
2024/02/12	10:59:02	--	ok	424.7880	57.465	0.065034	20.28	63.977	11.211	132170050.597723	11	424.9181	6.59365e-05	3.02358e-04
2024/02/12	10:59:09	ok	ok	425.0080	57.526	0.065046	20.31	63.961	11.227	127735244.301740	11	425.1355	6.62589e-05	2.90451e-04
2024/02/12	11:04:08	ok	ok	424.9500	57.511	0.065046	20.31	63.952	11.226	124733131.792535	11	425.0745	6.62817e-05	2.92737e-04
2024/02/12	11:09:08	ok	ok	424.9160	57.506	0.065046	20.33	63.998	11.251	124630794.525817	11	425.0483	6.57130e-05	2.92921e-04
2024/02/12	11:14:08	ok	ok	424.8920	57.497	0.065046	20.35	64.059	11.271	129604350.070341	11	424.9969	6.66156e-05	2.95983e-04
2024/02/12	11:19:08	ok	ok	424.8620	57.486	0.065046	20.40	64.031	11.305	130100084.304290	11	424.9679	6.69040e-05	3.05854e-04
2024/02/12	11:24:08	ok	ok	424.8420	57.481	0.065046	20.43	63.975	11.312	130250804.305730	11	424.9807	6.52306e-05	3.05526e-04
2024/02/12	11:29:08	ok	ok	424.8240	57.475	0.065046	20.50	63.970	11.359	132182933.943661	11	424.9392	6.62437e-05	2.97556e-04
2024/02/12	11:34:08	ok	ok	424.8040	57.472	0.065046	20.54	63.998	11.390	129725809.357837	11	424.9241	6.55860e-05	2.90803e-04
2024/02/12	11:39:08	--	ok	424.7720	57.457	0.065046	20.60	63.935	11.420	129920467.549806	11	424.9033	6.55255e-05	2.95558e-04
2024/02/12	11:39:14	ok	ok	425.0120	57.525	0.065058	20.63	63.943	11.439	121618315.793581	11	425.1398	6.58955e-05	2.89540e-04
2024/02/12	11:44:14	ok	ok	424.9660	57.513	0.065058	20.66	63.989	11.467	124568752.988437	11	425.0948	6.50094e-05	3.07948e-04
2024/02/12	11:49:14	ok	ok	424.9380	57.501	0.065058	20.67	63.990	11.476	128131903.566284	11	425.0570	6.59061e-05	2.95721e-04
2024/02/12	11:54:14	ok	ok	424.8940	57.492	0.065058	20.74	63.972	11.519	129528559.603437	11	425.0257	6.49539e-05	2.95497e-04
2024/02/12	11:59:14	ok	ok	424.8640	57.485	0.065058	20.77	63.958	11.536	126624356.308919	11	424.9886	6.63017e-05	2.93881e-04
2024/02/12	12:04:14	ok	ok	424.8380	57.481	0.065058	20.83	63.967	11.576	128078550.965091	11	424.9554	6.63583e-05	2.90605e-04
2024/02/12	12:09:14	ok	ok	424.8240	57.473	0.065058	20.89	63.980	11.616	129518652.586929	11	424.9425	6.58287e-05	3.00773e-04
2024/02/12	12:14:14	ok	ok	424.8300	57.468	0.065058	20.97	63.995	11.676	129595339.162365	11	424.9557	6.55010e-05	2.98244e-04
2024/02/12	12:19:14	--	ok	424.7760	57.459	0.065058	21.00	63.961	11.690	130168314.287605	11	424.8837	6.62281e-05	2.96755e-04
2024/02/12	12:19:21	ok	ok	425.0340	57.518	0.06507	21.00	63.972	11.692	124509421.366611	11	425.0954	6.73234e-05	3.25757e-04
2024/02/12	12:24:20	ok	ok	424.9640	57.504	0.06507	21.07	63.975	11.740	122253373.815146	11	425.0691	6.53582e-05	3.05547e-04
2024/02/12	12:29:20	ok	ok	424.9540	57.508	0.06507	21.14	63.957	11.785	123623634.628953	13	425.0568	6.51825e-05	3.00234e-04
2024/02/12	12:34:20	ok	ok	424.9020	57.493	0.06507	21.13	64.025	11.789	126653309.689711	11	425.0070	6.58094e-05	2.96003e-04
2024/02/12	12:39:20	ok	ok	424.8760	57.485	0.06507	21.17	64.085	11.829	128752808.169536	12	425.0171	6.63986e-05	4.47530e-04
2024/02/12	12:44:20	ok	ok	424.8140	57.469	0.06507	21.20	64.080	11.848	125513885.110978	12	424.9432	6.39345e-05	2.81552e-04
2024/02/12	12:49:20	--	ok	424.7800	57.457	0.06507	21.20	64.080	11.848	128863972.658028	13	424.8977	6.53739e-05	2.73940e-04
2024/02/12	12:49:26	ok	ok	425.0200	57.517	0.065081	21.24	64.099	11.881	121733435.643859	11	425.1326	6.56268e-05	2.96267e-04
2024/02/12	12:54:26	ok	ok	424.9380	57.498	0.065081	21.23	64.126	11.875	122635130.833873	12	425.0472	6.50253e-05	2.80618e-04
2024/02/12	12:59:26	ok	ok	424.8980	57.487	0.065081	21.30	64.108	11.922	130161337.083275	13	425.0012	6.53531e-05	2.96553e-04
2024/02/12	13:04:26	ok	ok	424.8480	57.471	0.065081	21.30	64.118	11.924	126044095.919840	12	424.9516	6.57441e-05	2.89663e-04
2024/02/12	13:09:26	ok	ok	424.8280	57.468	0.065081	21.36	64.131	11.965	126422445.145530	14	424.9270	6.56418e-05	2.80787e-04
2024/02/12	13:14:26	--	ok	424.7760	57.452	0.065081	21.36	64.131	11.965	126093066.419003	12	424.9015	6.44768e-05	2.86170e-04
2024/02/12	13:14:33	ok	ok	424.9820	57.503	0.065092	21.37	64.141	11.976	120366179.572715	12	425.0917	6.56194e-05	2.78536e-04
2024/02/12	13:19:32	ok	ok	424.9540	57.501	0.065092	21.41	64.068	11.992	122414368.379988	12	425.0495	6.61016e-05	2.75533e-04
2024/02/12	13:24:32	ok	ok	424.9120	57.492	0.065092	21.45	64.178	12.042	126429385.348109	13	425.0324	6.44386e-05	2.88392e-04
2024/02/12	13:29:32	ok	ok	424.8820	57.483	0.065092	21.51	64.086	12.064	125666058.169008	12	424.9691	6.63625e-05	2.80592e-04
2024/02/12	13:34:32	ok	ok	424.8420	57.467	0.065092	21.54	64.123	12.091	127162358.711561	13	424.9392	6.60332e-05	2.86304e-04
2024/02/12	13:39:32	--	ok	424.7960	57.461	0.065092	21.57	64.099	12.105	126707169.659155	12	424.8888	6.58363e-05	2.78991e-04
2024/02/12	13:39:39	ok	ok	424.9720	57.503	0.065103	21.55	64.137	12.103	128590614.467597	12	425.0955	6.53765e-05	2.78513e-04
2024/02/12	13:44:38	ok	ok	424.9340	57.492	0.065103	21.60	64.205	12.148	128242598.181289	12	425.0426	6.54297e-05	2.93575e-04
2024/02/12	13:49:38	ok	ok	424.8700	57.486	0.065103	21.62	64.160	12.158	129351867.667319	11	424.9717	6.52909e-05	2.95051e-04
2024/02/12	13:54:38	ok	ok	424.8160	57.468	0.065103	21.65	64.114	12.170	128472293.133807	12	424.9496	6.39004e-05	2.87264e-04
2024/02/12	13:59:38	--	ok	424.7940	57.453	0.065103	21.70	64.163	12.209	132167975.258664	11	424.9040	6.50087e-05	2.93592e-04
2024/02/12	13:59:45	ok	ok	425.0020	57.509	0.065114	21.70	64.182	12.213	129018156.309262	12	425.1516	6.38150e-05	2.91987e-04
2024/02/12	14:04:44	ok	ok	424.9120	57.495	0.065114	21.67	64.282	12.211	132147118.178068	11	425.0194	6.49576e-05	2.96154e-04
2024/02/12	14:09:44	ok	ok	424.8600	57.470	0.065114	21.68	64.240	12.213	129669980.951736	12	424.9651	6.56978e-05	2.74277e-04
2024/02/12	14:14:44	ok	ok	424.8120	57.464	0.065114	21.70	64.163	12.209	130542292.650587	13	424.9480	6.45432e-05	2.70884e-04
2024/02/12	14:19:44	--	ok	424.7700	57.449	0.065114	21.70	64.224	12.221	131381165.283365	13	424.9031	6.41643e-05	2.81415e-04
2024/02/12	14:19:51	ok	ok	425.0280	57.513	0.065126	21.74	64.222	12.251	127126052.063235	12	425.1327	6.49668e-05	3.10271e-04
2024/02/12	14:24:50	ok	ok	424.9220	57.489	0.065126	21.71	64.247	12.235	129211185.830401	14	425.0195	6.58819e-05	2.87585e-04
2024/02/12	14:29:50	ok	ok	424.8620	57.474	0.065126	21.68	64.314	12.227	124982971.827084	12	424.9725	6.54833e-05	2.64967e-04
2024/02/12	14:34:50	ok	ok	424.8140	57.462	0.065126	21.72	64.292	12.253	126358565.631517	12	424.9171	6.52785e-05	2.77165e-04
2024/02/12	14:39:50	--	ok	424.7480	57.452	0.065126	21.70	64.369	12.248	125514562.608309	14	424.8483	6.51989e-05	2.87449e-04
2024/02/12	14:39:57	ok	ok	424.9940	57.502	0.06514	21.74	64.355	12.276	126392409.148714	13	425.1420	6.43059e-05	2.76940e-04
2024/02/12	14:44:56	ok	ok	424.9360	57.496	0.06514	21.75	64.286	12.272	125207298.910289	12	425.0422	6.49574e-05	2.84998e-04
2024/02/12	14:49:56	ok	ok	424.8700	57.479	0.06514	21.74	64.283	12.262	128393804.904165	12	425.0087	6.38643e-05	2.89129e-04
2024/02/12	14:54:56	ok	ok	424.8280	57.463	0.06514	21.77	64.277	12.280	130515793.039027	13	424.9617	6.47969e-05	2.75145e-04
2024/02/12	14:59:56	--	ok	424.7660	57.446	0.06514	21.80	64.346	12.314	127295650.811634	13	424.8956	6.51572e-05	2.69572e-04
2024/02/12	15:00:03	ok	ok	425.0200	57.512	0.065152	21.80	64.283	12.302	126616708.278158	13	425.1522	6.43089e-05	2.83497e-04
2024/02/12	15:05:02	ok	ok	424.9500	57.497	0.065152	21.81	64.338	12.322	125485718.058697	13	425.0816	6.42495e-05	2.81831e-04
2024/02/12	15:10:02	ok	ok	424.8740	57.483	0.065152	21.78	64.443	12.321	126271880.446250	12	424.9760	6.48269e-05	2.66858e-04
2024/02/12	15:15:02	ok	ok	424.8120	57.460	0.065152	21.80	64.334	12.312	128726713.379581	12	424.9238	6.49403e-05	2.58999e-04
2024/02/12	15:20:02	--	ok	424.7440	57.442	0.065152	21.80	64.366	12.318	128068278.601000	12	424.8480	6.64741e-05	2.67839e-04
2024/02/12	15:20:09	ok	ok	424.9980	57.512	0.065165	21.80	64.355	12.316	127015077.907583	11	425.1022	6.62470e-05	2.89045e-04
2024/02/12	15:25:08	ok	ok	424.9380	57.499	0.065165	21.85	64.378	12.360	128087117.346938	12	425.0838	6.32234e-05	2.97765e-04
2024/02/12	15:30:08	ok	ok	424.8780	57.484	0.065165	21.85	64.398	12.364	134446290.703209	13	425.0042	6.44595e-05	2.91866e-04
2024/02/12	15:35:08	ok	ok	424.8120	57.467	0.065165	21.84	64.393	12.353	132433753.419509	13	424.9419	6.50567e-05	2.81045e-04
2024/02/12	15:40:08	--	ok	424.7320	57.442	0.065165	21.80	64.479	12.339	131528730.619786	13	424.8807	6.42656e-05	2.81631e-04
2024/02/12	15:40:15	ok	ok	425.0120	57.508	0.065179	21.81	64.492	12.352	130358136.671429	12	425.1519	6.43102e-05	2.90142e-04
2024/02/12	15:45:14	ok	ok	424.9440	57.492	0.065179	21.84	64.456	12.366	129657110.874655	12	425.0528	6.47628e-05	2.71518e-04
2024/02/12	15:50:14	ok	ok	424.8680	57.484	0.065179	21.80	64.498	12.343	128538003.287041	12	424.9581	6.61338e-05	2.74361e-04
2024/02/12	15:55:14	ok	ok	424.8140	57.465	0.065179	21.82	64.453	12.354	130471873.720629	12	424.9147	6.58144e-05	2.75150e-04
2024/02/12	16:00:14	--	ok	424.7640	57.453	0.065179	21.84	64.488	12.372	129621551.784883	12	424.8922	6.41792e-05	2.81336e-04
2024/02/12	16:00:21	ok	ok	425.0140	57.504	0.065192	21.84	64.446	12.364	134099668.149222	12	425.1229	6.54438e-05	3.31319e-04
2024/02/12	16:05:20	ok	ok	424.9100	57.488	0.065192	21.82	64.524	12.367	127268988.179168	12	425.0317	6.45968e-05	2.71517e-04
2024/02/12	16:10:20	ok	ok	424.8480	57.475	0.065192	21.77	64.598	12.341	134370836.131729	12	424.9620	6.55901e-05	2.77301e-04
2024/02/12	16:15:20	--	ok	424.7940	57.458	0.065192	21.80	64.590	12.361	135217371.195193	12	424.9137	6.49234e-05	2.68409e-04
2024/02/12	16:15:27	ok	ok	425.0540	57.518	0.065203	21.84	64.547	12.383	132421587.780812	13	425.1422	6.50682e-05	2.95250e-04
2024/02/12	16:20:26	ok	ok	424.9360	57.482	0.065203	21.77	64.512	12.325	133665719.882279	12	425.0537	6.47018e-05	2.71738e-04
2024/02/12	16:25:26	ok	ok	424.8800	57.471	0.065203	21.84	64.488	12.372	135128412.456071	12	424.9843	6.54320e-05	2.74918e-04
2024/02/12	16:30:26	--	ok	424.7980	57.458	0.065203	21.82	64.544	12.371	138853877.814438	13	424.8890	6.52288e-05	2.81657e-04
2024/02/12	16:30:33	ok	ok	424.9960	57.505	0.065213	21.80	64.561	12.355	129407875.510438	13	425.1390	6.44550e-05	2.82971e-04
2024/02/12	16:35:32	ok	ok	424.9180	57.485	0.065213	21.78	64.608	12.353	135396596.310717	12	425.0334	6.49458e-05	2.81532e-04
2024/02/12	16:40:32	ok	ok	424.8540	57.476	0.065213	21.78	64.579	12.347	135129335.537538	11	424.9700	6.44594e-05	3.00344e-04
2024/02/12	16:45:32	--	ok	424.7600	57.448	0.065213	21.71	64.718	12.324	133366729.034461	13	424.9029	6.43949e-05	2.77847e-04
2024/02/12	16:45:39	ok	ok	425.0000	57.503	0.065226	21.67	64.791	12.308	131436853.939902	13	425.1401	6.49767e-05	2.78703e-04
2024/02/12	16:50:38	ok	ok	424.9120	57.487	0.065226	21.60	64.869	12.273	132204205.162689	12	425.0345	6.50828e-05	2.81183e-04
2024/02/12	16:55:38	--	ok	424.7920	57.463	0.065226	21.48	64.868	12.190	135274514.253112	12	424.9099	6.56916e-05	2.67994e-04
2024/02/12	16:55:45	ok	ok	425.0780	57.515	0.065237	21.54	64.878	12.234	133215676.349479	11	425.1630	6.58078e-05	2.86787e-04
2024/02/12	17:00:44	ok	ok	424.9760	57.504	0.065237	21.51	64.813	12.201	135283822.922935	13	425.0758	6.71584e-05	3.91678e-04
2024/02/12	17:05:44	ok	ok	424.9100	57.484	0.065237	21.48	64.714	12.161	132592183.235787	11	425.0150	6.50877e-05	2.83344e-04
2024/02/12	17:10:44	ok	ok	424.8660	57.476	0.065237	21.55	64.636	12.197	136155143.046367	12	424.9677	6.47088e-05	2.80099e-04
2024/02/12	17:15:44	ok	ok	424.8220	57.462	0.065237	21.57	64.721	12.223	137502464.935763	13	424.9190	6.48005e-05	2.82413e-04
2024/02/12	17:20:44	--	ok	424.7680	57.443	0.065237	21.57	64.649	12.209	139923374.566598	14	424.8630	6.53610e-05	2.76493e-04
2024/02/12	17:20:51	ok	ok	424.9940	57.499	0.065249	21.55	64.657	12.201	129513449.900311	12	425.1050	6.54512e-05	2.72137e-04
2024/02/12	17:25:50	ok	ok	424.9600	57.495	0.065249	21.60	64.645	12.231	136483487.163234	13	425.0814	6.38868e-05	2.78783e-04
2024/02/12	17:30:50	ok	ok	424.8660	57.470	0.065249	21.52	64.643	12.178	139475920.076153	12	424.9666	6.53461e-05	2.80260e-04
2024/02/12	17:35:50	ok	ok	424.8140	57.454	0.065249	21.57	64.558	12.192	139816200.226421	13	424.9120	6.61598e-05	2.86986e-04
2024/02/12	17:40:50	--	ok	424.7380	57.433	0.065249	21.50	64.707	12.171	137700239.481728	12	424.8303	6.60566e-05	2.82298e-04
2024/02/12	17:40:57	ok	ok	424.9940	57.498	0.065263	21.51	64.732	12.185	131243619.592135	12	425.0648	6.66214e-05	3.19429e-04
2024/02/12	17:45:56	ok	ok	424.8820	57.479	0.065263	21.37	64.929	12.123	129303756.633501	12	425.0103	6.51507e-05	2.88019e-04
2024/02/12	17:50:56	--	ok	424.7580	57.449	0.065263	21.24	65.069	12.061	130374641.191943	12	424.8805	6.49923e-05	3.00162e-04
2024/02/12	17:51:03	ok	ok	425.0460	57.518	0.065276	21.23	65.084	12.053	131680559.370454	11	425.0950	6.80459e-05	3.24640e-04
2024/02/12	17:56:02	ok	ok	424.9400	57.499	0.065276	21.17	65.064	12.010	137220858.151043	12	425.0722	6.39396e-05	2.97614e-04
2024/02/12	18:01:02	ok	ok	424.8720	57.479	0.065276	21.09	65.025	11.943	135825312.197474	12	425.0079	6.42878e-05	3.01833e-04
2024/02/12	18:06:02	ok	ok	424.8440	57.464	0.065276	21.18	64.790	11.969	138404370.123320	11	424.9324	6.57347e-05	3.21246e-04
2024/02/12	18:11:02	--	ok	424.7940	57.455	0.065276	21.21	64.787	11.988	139843691.157163	12	424.9106	6.51608e-05	2.88858e-04
2024/02/12	18:11:08	ok	ok	425.0180	57.519	0.065287	21.24	64.721	11.997	134081477.356351	11	425.1065	6.75282e-05	3.36518e-04
2024/02/12	18:16:08	ok	ok	424.9060	57.497	0.065287	21.23	64.768	11.994	132281489.570514	12	425.0761	6.32236e-05	2.99724e-04
2024/02/12	18:21:08	ok	ok	424.8800	57.491	0.065287	21.28	64.636	12.009	132641589.289493	11	425.0057	6.56722e-05	3.02236e-04
2024/02/12	18:26:08	ok	ok	424.8260	57.470	0.065287	21.21	64.723	11.977	130384969.317327	12	424.9603	6.50806e-05	2.89514e-04
2024/02/12	18:31:08	--	ok	424.7660	57.448	0.065287	21.24	64.730	11.998	132832392.121901	12	424.8979	6.58291e-05	2.85890e-04
2024/02/12	18:31:15	ok	ok	425.0560	57.516	0.065299	21.28	64.677	12.016	136034250.487295	11	425.0999	6.83649e-05	3.28568e-04
2024/02/12	18:36:14	ok	ok	424.9580	57.496	0.065299	21.26	64.631	11.989	133044512.441277	11	425.0559	6.60929e-05	2.98580e-04
2024/02/12	18:41:14	ok	ok	424.8980	57.475	0.065299	21.23	64.625	11.968	135123164.382176	11	424.9755	6.69257e-05	2.99340e-04
2024/02/12	18:46:14	ok	ok	424.8160	57.461	0.065299	21.09	64.955	11.930	135676388.985863	12	424.9546	6.36428e-05	3.10442e-04
2024/02/12	18:51:14	--	ok	424.7120	57.431	0.065299	21.00	64.991	11.878	134061795.251920	11	424.8097	6.69024e-05	3.01533e-04
2024/02/12	18:51:21	ok	ok	425.0020	57.506	0.065314	20.97	64.973	11.855	121979909.715045	11	425.1227	6.67950e-05	3.15966e-04
2024/02/12	18:56:20	ok	ok	424.8760	57.476	0.065314	20.83	65.078	11.777	123439554.212128	11	425.0186	6.54409e-05	2.97073e-04
2024/02/12	19:01:20	ok	ok	424.8320	57.474	0.065314	20.84	65.092	11.788	124498761.433547	12	425.0026	6.40554e-05	3.03101e-04
2024/02/12	19:06:20	--	ok	424.7380	57.455	0.065314	20.72	65.098	11.704	127414901.889201	11	424.8852	6.55551e-05	3.01187e-04
2024/02/12	19:06:27	ok	ok	425.0740	57.523	0.065328	20.79	65.069	11.746	131357500.664505	11	425.1665	6.63807e-05	3.51989e-04
2024/02/12	19:11:26	ok	ok	424.9920	57.508	0.065328	20.76	64.974	11.711	134078339.085018	11	425.0720	6.70406e-05	3.04439e-04
2024/02/12	19:16:26	ok	ok	424.9720	57.502	0.065328	20.82	64.872	11.730	115534643.114954	11	425.0706	6.40501e-05	3.03010e-04
2024/02/12	19:21:26	ok	ok	424.9200	57.491	0.065328	20.83	64.836	11.733	131231342.385103	11	425.0289	6.58254e-05	2.95738e-04
2024/02/12	19:26:26	ok	ok	424.8600	57.473	0.065328	20.86	64.727	11.733	131488566.429606	11	424.9710	6.60195e-05	2.85211e-04
2024/02/12	19:31:26	ok	ok	424.8360	57.463	0.065328	20.87	64.782	11.752	131776447.322064	11	424.9551	6.56535e-05	2.86308e-04
2024/02/12	19:36:26	--	ok	424.7720	57.451	0.065328	20.84	64.726	11.722	135492145.565607	11	424.8853	6.57819e-05	2.89709e-04
2024/02/12	19:36:33	ok	ok	425.0360	57.513	0.065339	20.89	64.714	11.749	136626054.948224	11	425.1592	6.60773e-05	2.99040e-04
2024/02/12	19:41:32	ok	ok	424.9780	57.502	0.065339	20.87	64.721	11.741	135158313.100350	12	425.1367	6.34555e-05	3.03511e-04
2024/02/12	19:46:32	ok	ok	424.8980	57.475	0.065339	20.86	64.668	11.722	133672729.386538	11	425.0324	6.54779e-05	2.96088e-04
2024/02/12	19:51:32	ok	ok	424.8240	57.461	0.065339	20.76	64.904	11.698	137448006.337063	11	424.9356	6.59966e-05	3.00520e-04
2024/02/12	19:56:32	--	ok	424.7700	57.444	0.065339	20.66	64.965	11.642	137101979.346205	11	424.8982	6.52288e-05	2.80918e-04
2024/02/12	19:56:39	ok	ok	424.9760	57.502	0.065351	20.64	64.982	11.634	124109022.895454	11	425.0984	6.64256e-05	2.96428e-04
2024/02/12	20:01:38	ok	ok	424.8580	57.471	0.065351	20.54	64.964	11.562	123079933.967605	11	425.0017	6.62163e-05	2.79383e-04
2024/02/12	20:06:38	ok	ok	424.8160	57.458	0.065351	20.50	64.974	11.537	120822010.380655	12	424.9990	6.37814e-05	3.13435e-04
2024/02/12	20:11:38	--	ok	424.7540	57.448	0.065351	20.46	65.019	11.516	118551756.763550	12	424.9440	6.41329e-05	2.97943e-04
2024/02/12	20:11:45	ok	ok	425.0360	57.522	0.065364	20.52	64.956	11.543	126189508.127043	11	425.1958	6.50921e-05	2.99551e-04
2024/02/12	20:16:44	ok	ok	424.9820	57.510	0.065364	20.56	64.814	11.546	124967796.607710	11	425.1350	6.54589e-05	2.96199e-04
2024/02/12	20:21:44	ok	ok	424.9500	57.504	0.065364	20.60	64.730	11.562	127172595.114653	11	425.0869	6.61472e-05	2.86433e-04
2024/02/12	20:26:44	ok	ok	424.9180	57.490	0.065364	20.62	64.620	11.551	124381937.952805	11	425.0689	6.60444e-05	3.02849e-04
2024/02/12	20:31:44	ok	ok	424.8940	57.481	0.065364	20.64	64.718	11.587	130401850.705390	11	425.0476	6.52830e-05	2.92892e-04
2024/02/12	20:36:44	ok	ok	424.8220	57.459	0.065364	20.58	64.726	11.541	128558126.964753	11	424.9766	6.59361e-05	2.89128e-04
2024/02/12	20:41:44	ok	ok	424.8120	57.458	0.065364	20.64	64.707	11.585	125501994.455650	11	424.9589	6.56586e-05	2.85323e-04
2024/02/12	20:46:44	--	ok	424.7660	57.443	0.065364	20.64	64.616	11.568	127302493.499872	11	424.8961	6.60536e-05	2.86507e-04
2024/02/12	20:46:51	ok	ok	425.0020	57.494	0.065377	20.62	64.640	11.555	120337259.015645	11	425.1321	6.55166e-05	2.94595e-04
2024/02/12	20:51:50	ok	ok	424.9580	57.481	0.065377	20.53	64.887	11.540	117571754.917055	11	425.0765	6.53579e-05	3.04099e-04
2024/02/12	20:56:50	ok	ok	424.8700	57.462	0.065377	20.39	64.933	11.453	116646452.602249	11	424.9890	6.57766e-05	2.79474e-04
2024/02/12	21:01:50	ok	ok	424.8140	57.446	0.065377	20.33	64.993	11.426	117095952.260030	11	424.9319	6.58550e-05	2.85988e-04
2024/02/12	21:06:50	--	ok	424.7680	57.435	0.065377	20.31	64.927	11.397	115956023.279322	11	424.8837	6.57440e-05	2.95235e-04
2024/02/12	21:06:57	ok	ok	424.9860	57.495	0.065389	20.33	64.952	11.419	125811526.580884	13	425.1692	6.40777e-05	2.82730e-04
2024/02/12	21:11:56	ok	ok	424.8860	57.485	0.065389	20.26	64.929	11.369	124471689.563455	11	425.0377	6.57558e-05	2.83362e-04
2024/02/12	21:16:56	ok	ok	424.8580	57.476	0.065389	20.29	64.804	11.365	128052886.981146	11	425.0120	6.58734e-05	3.11764e-04
2024/02/12	21:21:56	ok	ok	424.8380	57.468	0.065389	20.35	64.671	11.378	124193124.152169	11	424.9731	6.65615e-05	2.81266e-04
2024/02/12	21:26:56	--	ok	424.7980	57.455	0.065389	20.35	64.662	11.377	125304094.276025	11	424.9468	6.57685e-05	2.79455e-04
2024/02/12	21:27:03	ok	ok	425.0440	57.517	0.0654	20.37	64.698	11.403	125231883.919291	11	425.1788	6.57147e-05	2.95451e-04
2024/02/12	21:32:02	ok	ok	424.9640	57.494	0.0654	20.36	64.631	11.382	124395654.208598	11	425.0973	6.61100e-05	2.86220e-04
2024/02/12	21:37:02	ok	ok	424.9380	57.480	0.0654	20.35	64.691	11.382	124656171.357018	11	425.0745	6.61897e-05	3.10632e-04
2024/02/12	21:42:02	ok	ok	424.8680	57.470	0.0654	20.32	64.625	11.353	126669752.717112	11	425.0012	6.64753e-05	2.83685e-04
2024/02/12	21:47:02	ok	ok	424.8540	57.468	0.0654	20.32	64.695	11.365	125671009.548564	11	425.0027	6.54329e-05	2.83723e-04
2024/02/12	21:52:02	--	ok	424.7960	57.451	0.0654	20.23	64.886	11.342	126258975.651763	11	424.9408	6.56651e-05	2.88122e-04
2024/02/12	21:52:09	ok	ok	425.0240	57.501	0.06541	20.22	64.833	11.324	126632370.887666	13	425.1149	6.89754e-05	2.84849e-04
2024/02/12	21:57:08	ok	ok	424.9200	57.477	0.06541	20.12	64.991	11.286	124142398.760143	11	425.0739	6.58378e-05	2.93965e-04
2024/02/12	22:02:08	ok	ok	424.8180	57.457	0.06541	19.95	65.074	11.186	124922251.027872	11	424.9659	6.62890e-05	2.87172e-04
2024/02/12	22:07:08	--	ok	424.7660	57.443	0.06541	19.91	65.048	11.156	122500200.548902	11	424.9263	6.53143e-05	2.86262e-04
2024/02/12	22:07:14	ok	ok	425.0280	57.505	0.065423	19.92	65.019	11.159	125328494.170606	13	425.1173	6.93686e-05	2.91499e-04
2024/02/12	22:12:14	ok	ok	424.9520	57.498	0.065423	19.89	65.055	11.147	122009332.585459	12	425.0977	6.67918e-05	2.64899e-04
2024/02/12	22:17:14	ok	ok	424.9020	57.485	0.065423	19.85	64.956	11.102	120696904.517133	11	425.0462	6.59724e-05	2.85757e-04
2024/02/12	22:22:14	ok	ok	424.8860	57.473	0.065423	19.92	64.785	11.119	122967810.697554	11	425.0384	6.58061e-05	2.75829e-04
2024/02/12	22:27:14	ok	ok	424.8880	57.480	0.065423	20.01	64.677	11.158	121643036.960682	11	425.0508	6.53376e-05	2.81323e-04
2024/02/12	22:32:14	ok	ok	424.8580	57.459	0.065423	20.01	64.636	11.151	120665528.507616	11	425.0017	6.60891e-05	2.85558e-04
2024/02/12	22:37:14	ok	ok	424.8420	57.458	0.065423	20.05	64.652	11.180	119345433.525170	11	425.0056	6.52679e-05	2.92987e-04
2024/02/12	22:42:14	ok	ok	424.8220	57.459	0.065423	20.05	64.613	11.173	126242055.113384	11	424.9804	6.58335e-05	2.95035e-04
2024/02/12	22:47:14	--	ok	424.7880	57.442	0.065423	20.08	64.627	11.195	124317307.217666	11	424.9417	6.63036e-05	2.80414e-04
2024/02/12	22:47:21	ok	ok	424.9880	57.491	0.065434	20.04	64.640	11.169	124213837.977425	13	425.1705	6.48045e-05	2.90976e-04
2024/02/12	22:52:20	ok	ok	424.9580	57.492	0.065434	20.07	64.584	11.179	124360758.921073	12	425.0974	6.71358e-05	2.74601e-04
2024/02/12	22:57:20	ok	ok	424.8720	57.461	0.065434	19.93	64.799	11.130	126938478.561421	11	425.0315	6.61126e-05	2.98960e-04
2024/02/12	23:02:20	ok	ok	424.8140	57.447	0.065434	19.82	64.923	11.079	123144993.487368	11	424.9842	6.56956e-05	2.89510e-04
2024/02/12	23:07:20	--	ok	424.7640	57.438	0.065434	19.79	64.906	11.057	123905078.652718	12	424.9214	6.66344e-05	2.75879e-04
2024/02/12	23:07:27	ok	ok	425.0180	57.496	0.065446	19.75	64.920	11.031	129364367.786098	14	425.1117	6.80618e-05	2.79431e-04
2024/02/12	23:12:26	ok	ok	424.9940	57.485	0.065446	19.78	64.845	11.038	127835749.683814	12	425.1071	6.74347e-05	2.81385e-04
2024/02/12	23:17:26	ok	ok	424.9360	57.481	0.065446	19.72	64.895	11.010	124656727.120618	11	425.0472	6.63663e-05	2.80144e-04
2024/02/12	23:22:26	ok	ok	424.9160	57.465	0.065446	19.69	64.810	10.977	124437280.718995	12	425.0367	6.66810e-05	2.87229e-04
2024/02/12	23:27:26	ok	ok	424.9080	57.464	0.065446	19.84	64.599	11.032	126191463.916572	11	425.0230	6.65143e-05	2.91637e-04
2024/02/12	23:32:26	ok	ok	424.8900	57.457	0.065446	19.84	64.649	11.041	124518035.347328	12	425.0029	6.64026e-05	2.77524e-04
2024/02/12	23:37:26	ok	ok	424.8620	57.448	0.065446	19.85	64.602	11.041	126554675.972817	12	424.9755	6.66361e-05	2.75272e-04
2024/02/12	23:42:26	ok	ok	424.8500	57.441	0.065446	19.91	64.570	11.074	123209722.582184	11	424.9798	6.57378e-05	2.92068e-04
2024/02/12	23:47:26	ok	ok	424.8280	57.437	0.065446	19.91	64.599	11.079	123495704.498367	11	424.9415	6.66670e-05	2.96035e-04
2024/02/12	23:52:26	ok	ok	424.8060	57.430	0.065446	19.91	64.558	11.072	123074274.967958	11	424.9135	6.65460e-05	2.86549e-04
2024/02/12	23:57:26	--	ok	424.7200	57.415	0.065446	19.79	64.785	11.036	121588704.082209	11	424.8289	6.65967e-05	2.89755e-04
2024/02/12	23:57:33	ok	ok	425.0140	57.488	0.065461	19.81	64.767	11.043	125633506.620002	13	425.1400	6.78900e-05	2.80286e-04
2024/02/13	00:02:32	ok	ok	424.8900	57.465	0.065461	19.69	64.840	10.982	123763499.249050	12	425.0337	6.77396e-05	2.72156e-04
2024/02/13	00:07:32	ok	ok	424.8440	57.452	0.065461	19.61	64.877	10.933	126536626.657140	11	425.0011	6.61220e-05	2.79409e-04
2024/02/13	00:12:32	--	ok	424.7980	57.443	0.065461	19.58	64.933	10.926	124849240.622295	12	424.9365	6.72072e-05	2.74983e-04
2024/02/13	00:12:39	ok	ok	425.0480	57.499	0.065471	19.60	64.915	10.931	127528573.711929	14	425.1251	6.95831e-05	2.73762e-04
2024/02/13	00:17:38	ok	ok	424.9700	57.484	0.065471	19.53	64.874	10.880	130489280.343606	12	425.0881	6.75919e-05	2.72026e-04
2024/02/13	00:22:38	ok	ok	424.9340	57.476	0.065471	19.50	64.932	10.871	130100282.848748	12	425.0511	6.70517e-05	2.66064e-04
2024/02/13	00:27:38	ok	ok	424.8920	57.472	0.065471	19.48	64.887	10.855	129644069.992583	12	425.0212	6.65942e-05	2.70913e-04
2024/02/13	00:32:38	ok	ok	424.8560	57.452	0.065471	19.40	64.915	10.805	130365778.575337	12	424.9828	6.68848e-05	2.69495e-04
2024/02/13	00:37:38	ok	ok	424.8680	57.456	0.065471	19.54	64.652	10.851	129668062.007508	12	424.9837	6.67609e-05	2.78333e-04
2024/02/13	00:42:38	ok	ok	424.8540	57.447	0.065471	19.61	64.543	10.877	130777592.138609	11	424.9775	6.69235e-05	2.85540e-04
2024/02/13	00:47:38	ok	ok	424.8340	57.436	0.065471	19.62	64.515	10.882	127664795.534400	11	424.9853	6.58723e-05	2.97848e-04
2024/02/13	00:52:38	ok	ok	424.8400	57.438	0.065471	19.68	64.471	10.911	109639898.829982	12	424.9601	6.47175e-05	2.85685e-04
2024/02/13	00:57:38	--	ok	424.7960	57.427	0.065471	19.69	64.474	10.920	129505978.717402	11	424.9312	6.60024e-05	3.02314e-04
2024/02/13	00:57:44	ok	ok	424.9940	57.477	0.065482	19.69	64.474	10.920	119432317.789780	13	425.1163	6.81913e-05	2.69845e-04
2024/02/13	01:02:44	ok	ok	424.9480	57.480	0.065482	19.68	64.503	10.916	116806858.610026	11	425.0993	6.64596e-05	2.82502e-04
2024/02/13	01:07:44	ok	ok	424.9000	57.463	0.065482	19.62	64.617	10.900	117576773.581407	12	425.0581	6.66870e-05	2.81128e-04
2024/02/13	01:12:44	ok	ok	424.8380	57.446	0.065482	19.51	64.781	10.854	120103903.516235	12	424.9977	6.72187e-05	2.73797e-04
2024/02/13	01:17:44	--	ok	424.7880	57.434	0.065482	19.45	64.813	10.824	117285092.470650	12	424.9336	6.74298e-05	2.75276e-04
2024/02/13	01:17:51	ok	ok	425.0420	57.500	0.065493	19.51	64.781	10.854	119419157.836323	14	425.1735	6.76180e-05	2.62620e-04
2024/02/13	01:22:50	ok	ok	424.9320	57.486	0.065493	19.43	64.787	10.802	117440623.463317	12	425.0868	6.73348e-05	2.77057e-04
2024/02/13	01:27:50	ok	ok	424.9120	57.465	0.065493	19.37	64.808	10.770	118978380.693319	12	425.0674	6.70803e-05	2.80004e-04
2024/02/13	01:32:50	ok	ok	424.8460	57.451	0.065493	19.31	64.778	10.728	117917053.277321	11	425.0188	6.64167e-05	2.93770e-04
2024/02/13	01:37:50	ok	ok	424.8260	57.450	0.065493	19.34	64.712	10.736	118967143.359253	12	424.9813	6.72835e-05	2.75113e-04
2024/02/13	01:42:50	ok	ok	424.8340	57.448	0.065493	19.44	64.497	10.762	117682837.120148	12	424.9909	6.70626e-05	2.82445e-04
2024/02/13	01:47:50	ok	ok	424.8380	57.448	0.065493	19.45	64.570	10.783	117830993.902931	12	424.9802	6.74987e-05	2.77465e-04
2024/02/13	01:52:50	ok	ok	424.8180	57.445	0.065493	19.53	64.448	10.808	122356420.551865	12	424.9654	6.66995e-05	2.74957e-04
2024/02/13	01:57:50	ok	ok	424.8180	57.442	0.065493	19.55	64.503	10.834	118466824.793255	12	424.9735	6.69114e-05	2.76460e-04
2024/02/13	02:02:50	--	ok	424.7760	57.425	0.065493	19.54	64.480	10.822	118223129.669819	11	424.9368	6.65855e-05	2.76109e-04
2024/02/13	02:02:57	ok	ok	425.0280	57.484	0.065505	19.51	64.538	10.813	124252703.042283	14	425.1078	6.86642e-05	2.60613e-04
2024/02/13	02:07:56	ok	ok	425.0220	57.486	0.065505	19.57	64.446	10.835	120259273.456388	12	425.1438	6.67897e-05	2.74295e-04
2024/02/13	02:12:56	ok	ok	424.9460	57.460	0.065505	19.43	64.717	10.791	118366931.347103	12	425.0614	6.71462e-05	2.79177e-04
2024/02/13	02:17:56	ok	ok	424.8880	57.458	0.065505	19.37	64.707	10.754	115935863.642325	12	425.0017	6.76518e-05	2.86900e-04
2024/02/13	02:22:56	ok	ok	424.8580	57.447	0.065505	19.29	64.767	10.709	116258597.022063	12	424.9816	6.75863e-05	2.68495e-04
2024/02/13	02:27:56	--	ok	424.7980	57.426	0.065505	19.23	64.776	10.674	111979960.410895	12	424.9250	6.77711e-05	2.80076e-04
2024/02/13	02:28:03	ok	ok	424.9920	57.478	0.065516	19.23	64.767	10.673	120318218.655855	12	425.1246	6.69967e-05	2.87385e-04
2024/02/13	02:33:02	ok	ok	424.9720	57.472	0.065516	19.21	64.755	10.660	111919710.476328	12	425.0981	6.61527e-05	2.74564e-04
2024/02/13	02:38:02	ok	ok	424.9180	57.466	0.065516	19.20	64.700	10.643	113620321.512004	12	425.0410	6.70647e-05	2.76188e-04
2024/02/13	02:43:02	ok	ok	424.9520	57.470	0.065516	19.33	64.520	10.695	113179315.465206	12	425.0563	6.77850e-05	2.70379e-04
2024/02/13	02:48:02	ok	ok	424.9140	57.449	0.065516	19.34	64.501	10.701	113429669.568800	12	425.0300	6.78218e-05	2.78133e-04
2024/02/13	02:53:02	ok	ok	424.9060	57.454	0.065516	19.40	64.448	10.727	109011932.604190	12	425.0195	6.78271e-05	2.77465e-04
2024/02/13	02:58:02	ok	ok	424.8840	57.449	0.065516	19.41	64.442	10.735	108761995.531741	12	424.9896	6.83875e-05	2.88862e-04
2024/02/13	03:03:02	ok	ok	424.8720	57.443	0.065516	19.41	64.442	10.735	108352971.826726	12	424.9941	6.80634e-05	2.72163e-04
2024/02/13	03:08:02	ok	ok	424.8580	57.444	0.065516	19.43	64.392	10.736	106422472.435386	12	424.9603	6.74149e-05	2.74244e-04
2024/02/13	03:13:02	ok	ok	424.8260	57.427	0.065516	19.44	64.414	10.749	107900184.880398	12	424.9366	6.71047e-05	2.78456e-04
2024/02/13	03:18:02	--	ok	424.7580	57.419	0.065516	19.30	64.686	10.705	107326655.788946	11	424.8874	6.70407e-05	2.90282e-04
2024/02/13	03:18:09	ok	ok	425.0020	57.472	0.065528	19.31	64.680	10.712	120687771.468905	12	425.1207	6.73327e-05	2.83402e-04
2024/02/13	03:23:08	ok	ok	424.9440	57.469	0.065528	19.24	64.739	10.676	122583620.955594	12	425.0592	6.76532e-05	2.76333e-04
2024/02/13	03:28:08	ok	ok	424.9120	57.454	0.065528	19.18	64.730	10.640	120648744.019026	11	425.0329	6.82894e-05	2.90391e-04
2024/02/13	03:33:08	ok	ok	424.8540	57.442	0.065528	19.17	64.707	10.628	120858838.367705	12	424.9755	6.79739e-05	2.79098e-04
2024/02/13	03:38:08	--	ok	424.7920	57.427	0.065528	19.10	64.695	10.581	119975769.034802	12	424.9343	6.77148e-05	2.62089e-04
2024/02/13	03:38:15	ok	ok	424.9940	57.483	0.065539	19.10	64.736	10.587	116603891.857793	12	425.2032	6.70816e-05	1.85250e-04
2024/02/13	03:43:14	ok	ok	424.9460	57.481	0.065539	19.07	64.700	10.565	117661357.090925	14	425.0835	6.90408e-05	2.55290e-04
2024/02/13	03:48:14	ok	ok	424.9840	57.487	0.065539	19.23	64.492	10.627	116842885.604789	13	425.1197	6.78050e-05	2.68635e-04
2024/02/13	03:53:14	ok	ok	424.9680	57.482	0.065539	19.30	64.382	10.654	118021906.447806	12	425.1244	6.78232e-05	2.75427e-04
2024/02/13	03:58:14	ok	ok	424.9540	57.479	0.065539	19.29	64.401	10.649	114442560.028395	14	425.0796	6.87872e-05	2.50248e-04
2024/02/13	04:03:14	ok	ok	424.9520	57.465	0.065539	19.33	64.428	10.680	113473706.348324	13	425.0972	6.68259e-05	2.61649e-04
2024/02/13	04:08:14	ok	ok	424.9440	57.470	0.065539	19.35	64.392	10.691	117265849.475353	12	425.0865	6.72290e-05	2.75041e-04
2024/02/13	04:13:14	ok	ok	424.9200	57.458	0.065539	19.37	64.375	10.698	116621816.331194	13	425.0617	6.72867e-05	2.68844e-04
2024/02/13	04:18:14	ok	ok	424.8580	57.449	0.065539	19.24	64.576	10.649	115225999.413500	12	424.9986	6.79119e-05	2.66999e-04
2024/02/13	04:23:14	--	ok	424.7980	57.433	0.065539	19.20	64.671	10.638	116978362.067096	12	424.9520	6.74393e-05	2.68444e-04
2024/02/13	04:23:21	ok	ok	425.0280	57.489	0.065549	19.20	64.630	10.632	116907437.655222	13	425.1982	6.88725e-05	2.05884e-04
2024/02/13	04:28:20	ok	ok	424.9480	57.471	0.065549	19.10	64.717	10.584	119023605.943031	13	425.0999	6.77189e-05	2.65268e-04
2024/02/13	04:33:20	ok	ok	424.9300	57.471	0.065549	19.13	64.680	10.596	117225692.280985	14	425.0522	6.96481e-05	3.41842e-04
2024/02/13	04:38:20	ok	ok	424.9020	57.458	0.065549	19.06	64.668	10.550	116413784.512150	14	425.0529	6.75593e-05	2.59984e-04
2024/02/13	04:43:20	ok	ok	424.8600	57.446	0.065549	19.03	64.714	10.540	117333229.021956	13	424.9999	6.78377e-05	2.78534e-04
2024/02/13	04:48:20	ok	ok	424.8220	57.436	0.065549	19.00	64.680	10.517	115894319.662679	13	424.9651	6.82652e-05	2.69510e-04
2024/02/13	04:53:20	--	ok	424.7800	57.425	0.065549	18.94	64.672	10.481	113614851.520163	12	424.9373	6.78127e-05	2.62797e-04
2024/02/13	04:53:27	ok	ok	425.0040	57.486	0.065561	18.90	64.764	10.469	111594688.276574	12	425.2090	6.57938e-05	2.01650e-04
2024/02/13	04:58:26	ok	ok	424.9680	57.473	0.065561	18.90	64.755	10.468	112941805.601758	13	425.1209	6.88905e-05	3.50050e-04
2024/02/13	05:03:26	ok	ok	424.9300	57.462	0.065561	18.86	64.790	10.447	110230994.703588	13	425.0682	6.88314e-05	2.71508e-04
2024/02/13	05:08:26	ok	ok	424.9080	57.461	0.065561	18.82	64.804	10.423	106878298.363561	12	425.0315	6.82711e-05	2.84758e-04
2024/02/13	05:13:26	ok	ok	424.8680	57.453	0.065561	18.78	64.846	10.405	112221061.003867	12	425.0221	6.88823e-05	1.86390e-04
2024/02/13	05:18:26	ok	ok	424.8700	57.454	0.065561	18.91	64.544	10.442	109079287.484439	12	425.0067	6.76461e-05	2.85591e-04
2024/02/13	05:23:26	ok	ok	424.8720	57.442	0.065561	18.96	64.501	10.461	111570001.826515	13	424.9984	6.86761e-05	2.80494e-04
2024/02/13	05:28:26	ok	ok	424.8700	57.453	0.065561	19.01	64.469	10.491	108355539.560699	13	425.0015	6.86776e-05	2.65463e-04
2024/02/13	05:33:26	ok	ok	424.8440	57.438	0.065561	18.99	64.517	10.482	108052207.297168	14	424.9836	6.78797e-05	2.56119e-04
2024/02/13	05:38:26	ok	ok	424.8300	57.440	0.065561	19.01	64.529	10.500	108658796.938248	14	424.9025	7.28893e-05	2.91433e-04
2024/02/13	05:43:26	ok	ok	424.8020	57.428	0.065561	18.96	64.622	10.481	108393544.095026	12	424.9458	6.78966e-05	2.66125e-04
2024/02/13	05:48:26	--	ok	424.7380	57.411	0.065561	18.86	64.677	10.429	106045954.697644	13	424.8631	6.84061e-05	2.62723e-04
2024/02/13	05:48:33	ok	ok	425.0420	57.481	0.065574	18.89	64.672	10.446	119187019.476613	14	425.2089	6.85307e-05	2.65703e-04
2024/02/13	05:53:32	ok	ok	424.9720	57.470	0.065574	18.76	64.732	10.377	123829904.841611	12	425.0903	6.79538e-05	2.65541e-04
2024/02/13	05:58:32	ok	ok	424.9420	57.461	0.065574	18.76	64.681	10.369	126114353.841820	13	425.0582	6.83454e-05	2.64362e-04
2024/02/13	06:03:32	ok	ok	424.8780	57.441	0.065574	18.65	64.805	10.320	122651837.801168	12	425.0277	6.79719e-05	3.58078e-04
2024/02/13	06:08:32	ok	ok	424.8580	57.434	0.065574	18.68	64.718	10.324	125131605.257348	12	424.9954	6.78254e-05	2.72954e-04
2024/02/13	06:13:32	ok	ok	424.8400	57.438	0.065574	18.63	64.753	10.304	120143568.892340	12	424.9612	6.82759e-05	2.79080e-04
2024/02/13	06:18:32	ok	ok	424.8060	57.424	0.065574	18.59	64.736	10.274	121841457.061805	12	424.9188	6.89056e-05	2.62915e-04
2024/02/13	06:23:32	--	ok	424.7760	57.415	0.065574	18.58	64.785	10.273	121212082.725190	12	424.8841	6.88986e-05	2.67394e-04
2024/02/13	06:23:39	ok	ok	425.0080	57.477	0.065586	18.58	64.753	10.268	121515643.665228	12	425.1938	6.61085e-05	1.95394e-04
2024/02/13	06:28:38	ok	ok	425.0060	57.473	0.065586	18.68	64.526	10.294	124879209.976406	14	425.1171	6.93836e-05	3.44358e-04
2024/02/13	06:33:38	ok	ok	425.0080	57.480	0.065586	18.79	64.434	10.347	124251993.788100	14	425.1078	6.96672e-05	3.48545e-04
2024/02/13	06:38:38	ok	ok	425.0020	57.468	0.065586	18.79	64.382	10.339	123446257.961531	12	425.1944	6.64635e-05	2.69419e-04
2024/02/13	06:43:38	ok	ok	424.9840	57.466	0.065586	18.80	64.456	10.359	122390724.850230	12	425.1128	6.88814e-05	3.60290e-04
2024/02/13	06:48:38	ok	ok	424.9720	57.458	0.065586	18.84	64.402	10.376	122881442.299922	12	425.0949	6.74752e-05	2.50717e-04
2024/02/13	06:53:38	ok	ok	424.9640	57.448	0.065586	18.87	64.428	10.399	122794511.754996	14	425.0556	6.86521e-05	2.64395e-04
2024/02/13	06:58:38	ok	ok	424.9240	57.430	0.065586	18.80	64.547	10.374	119379385.044019	14	425.0133	6.87176e-05	2.56797e-04
2024/02/13	07:03:38	ok	ok	424.8820	57.423	0.065586	18.68	64.668	10.316	116312431.985196	14	424.9713	6.97119e-05	3.45779e-04
2024/02/13	07:08:38	ok	ok	424.8440	57.416	0.065586	18.65	64.726	10.308	116845951.090465	12	425.0007	6.69142e-05	1.84681e-04
2024/02/13	07:13:38	--	ok	424.7900	57.403	0.065586	18.59	64.695	10.267	115578682.938414	15	424.8825	6.97579e-05	3.41440e-04
2024/02/13	07:13:45	ok	ok	425.0220	57.453	0.065597	18.63	64.671	10.291	108466362.375531	13	425.1582	7.03855e-05	2.96961e-04
2024/02/13	07:18:44	ok	ok	424.9840	57.448	0.065597	18.58	64.681	10.257	113778831.090707	13	425.1285	6.81189e-05	3.02885e-04
2024/02/13	07:23:44	ok	ok	424.9520	57.439	0.065597	18.55	64.709	10.243	107108954.420450	12	425.1258	6.68647e-05	3.06639e-04
2024/02/13	07:28:44	ok	ok	424.9300	57.435	0.065597	18.58	64.643	10.251	110905138.967409	12	425.0710	6.73042e-05	1.89336e-04
2024/02/13	07:33:44	ok	ok	424.9580	57.432	0.065597	18.69	64.428	10.286	111898881.675701	13	425.0368	7.12974e-05	3.58707e-04
2024/02/13	07:38:44	ok	ok	424.9520	57.442	0.065597	18.75	64.416	10.318	110025869.066862	15	425.0363	6.94442e-05	3.29289e-04
2024/02/13	07:43:44	ok	ok	424.9460	57.429	0.065597	18.78	64.370	10.329	112352550.340400	14	425.0512	6.69952e-05	2.47286e-04
2024/02/13	07:48:44	ok	ok	424.9320	57.433	0.065597	18.78	64.421	10.337	109185896.186380	14	425.0221	6.90311e-05	3.47043e-04
2024/02/13	07:53:44	ok	ok	424.9180	57.418	0.065597	18.84	64.332	10.365	109431994.182853	14	424.9937	6.88883e-05	2.60712e-04
2024/02/13	07:58:44	ok	ok	424.9200	57.418	0.065597	18.89	64.318	10.389	108826744.733971	11	425.0111	6.80206e-05	2.87034e-04
2024/02/13	08:03:44	ok	ok	424.9100	57.417	0.065597	18.87	64.346	10.385	111508052.283667	14	424.9942	6.80708e-05	2.72321e-04
2024/02/13	08:08:44	ok	ok	424.8440	57.412	0.065597	18.73	64.627	10.344	110602545.650948	15	424.9088	6.89210e-05	2.59908e-04
2024/02/13	08:13:44	--	ok	424.7960	57.396	0.065597	18.66	64.648	10.303	105062526.024414	11	424.9010	6.77798e-05	2.92761e-04
2024/02/13	08:13:51	ok	ok	424.9980	57.441	0.065606	18.68	64.677	10.318	102861022.851634	13	425.1508	7.02306e-05	2.90939e-04
2024/02/13	08:18:50	ok	ok	424.9240	57.438	0.065606	18.60	64.698	10.277	109989267.548823	14	425.0818	6.96070e-05	2.80121e-04
2024/02/13	08:23:50	ok	ok	424.9320	57.436	0.065606	18.73	64.393	10.306	110964662.648755	12	425.1273	6.64696e-05	2.81829e-04
2024/02/13	08:28:50	ok	ok	424.9580	57.441	0.065606	18.86	64.292	10.367	109197471.455841	13	425.0751	6.83742e-05	2.57877e-04
2024/02/13	08:33:50	ok	ok	424.9400	57.433	0.065606	18.86	64.434	10.390	111754061.723418	12	425.1210	6.69461e-05	1.80498e-04
2024/02/13	08:38:50	ok	ok	424.9420	57.436	0.065606	18.87	64.356	10.387	112884499.159528	13	425.0625	6.67970e-05	2.71102e-04
2024/02/13	08:43:50	ok	ok	424.9340	57.432	0.065606	18.94	64.295	10.420	112900159.545577	14	425.0552	6.83959e-05	2.69416e-04
2024/02/13	08:48:50	ok	ok	424.9040	57.427	0.065606	18.96	64.297	10.428	111832239.374150	13	425.0290	6.75536e-05	2.59738e-04
2024/02/13	08:53:50	ok	ok	424.8920	57.421	0.065606	18.96	64.309	10.430	114288494.464364	13	425.0264	6.70457e-05	2.68074e-04
2024/02/13	08:58:50	ok	ok	424.8720	57.411	0.065606	18.97	64.300	10.439	114857086.440168	12	425.0136	6.75062e-05	2.71342e-04
2024/02/13	09:03:50	ok	ok	424.8560	57.415	0.065606	18.96	64.360	10.438	114233865.814554	13	424.9823	6.74645e-05	2.67018e-04
2024/02/13	09:08:50	ok	ok	424.8740	57.417	0.065606	19.03	64.370	10.485	112568663.525114	13	424.9514	6.99964e-05	2.74775e-04
2024/02/13	09:13:50	ok	ok	424.8560	57.413	0.065606	19.04	64.323	10.485	113532279.682022	13	424.9423	7.00748e-05	2.77025e-04
2024/02/13	09:18:50	ok	ok	424.8600	57.412	0.065606	19.10	64.260	10.510	113539599.664774	13	424.9831	6.76536e-05	2.66409e-04
2024/02/13	09:23:50	ok	ok	424.8280	57.400	0.065606	19.11	64.263	10.518	114544594.744318	13	424.9596	6.82643e-05	2.63126e-04
2024/02/13	09:28:50	ok	ok	424.8360	57.399	0.065606	19.15	64.279	10.547	116145256.219446	13	424.9569	6.85714e-05	2.59319e-04
2024/02/13	09:33:50	ok	ok	424.8400	57.407	0.065606	19.21	64.215	10.572	117138058.190997	14	424.9335	6.91569e-05	2.67962e-04
2024/02/13	09:38:50	ok	ok	424.8460	57.408	0.065606	19.27	64.227	10.610	114077110.679656	13	424.9603	6.74222e-05	2.62482e-04
2024/02/13	09:43:50	--	ok	424.7960	57.393	0.065606	19.23	64.210	10.581	116155378.579421	13	424.8715	6.98817e-05	2.71967e-04
2024/02/13	09:43:57	ok	ok	425.0480	57.445	0.065617	19.25	64.245	10.603	117045892.361889	13	425.1351	6.89828e-05	2.74023e-04
2024/02/13	09:48:56	ok	ok	425.0080	57.443	0.065617	19.25	64.324	10.616	124578092.118049	12	425.1101	6.82536e-05	2.86640e-04
2024/02/13	09:53:56	ok	ok	425.0000	57.437	0.065617	19.31	64.254	10.641	123105456.945710	12	425.1156	6.62667e-05	2.79606e-04
2024/02/13	09:58:56	ok	ok	424.9940	57.440	0.065617	19.34	64.227	10.655	125088647.521208	13	425.0557	6.98821e-05	2.65903e-04
2024/02/13	10:03:56	ok	ok	424.9560	57.425	0.065617	19.38	64.222	10.681	119920495.329383	12	425.0791	6.71607e-05	2.71704e-04
2024/02/13	10:08:56	ok	ok	424.9820	57.441	0.065617	19.44	64.163	10.707	124542061.892378	13	425.0532	6.94167e-05	2.75807e-04
2024/02/13	10:13:56	ok	ok	424.9660	57.434	0.065617	19.50	64.160	10.741	124614627.112456	12	425.0789	6.74218e-05	2.74834e-04
2024/02/13	10:18:56	ok	ok	424.9620	57.426	0.065617	19.51	64.121	10.743	122625978.871015	12	425.0761	6.70565e-05	2.85695e-04
2024/02/13	10:23:56	ok	ok	424.9600	57.426	0.065617	19.57	64.192	10.792	123539462.089920	12	425.0711	6.76499e-05	2.73801e-04
2024/02/13	10:28:56	ok	ok	424.9360	57.423	0.065617	19.60	64.215	10.813	123357040.756705	12	425.0401	6.79637e-05	2.61735e-04
2024/02/13	10:33:56	ok	ok	424.9360	57.415	0.065617	19.62	64.160	10.822	126149672.536858	12	425.0268	6.87843e-05	2.87273e-04
2024/02/13	10:38:56	ok	ok	424.9140	57.413	0.065617	19.65	64.186	10.844	126947269.455146	11	425.0177	6.75964e-05	2.93099e-04
2024/02/13	10:43:56	ok	ok	424.9180	57.419	0.065617	19.69	64.210	10.875	125089455.519901	11	425.0178	6.71312e-05	2.90697e-04
2024/02/13	10:48:56	ok	ok	424.9220	57.420	0.065617	19.75	64.169	10.904	127917089.633438	11	425.0332	6.72797e-05	2.95533e-04
2024/02/13	10:53:56	ok	ok	424.8820	57.408	0.065617	19.79	64.218	10.940	126622725.120017	11	424.9936	6.71058e-05	2.86450e-04
2024/02/13	10:58:56	ok	ok	424.8700	57.408	0.065617	19.82	64.160	10.948	128624364.355606	11	424.9882	6.71865e-05	2.93052e-04
2024/02/13	11:03:56	ok	ok	424.8720	57.404	0.065617	19.82	64.242	10.963	122144729.867219	11	424.9846	6.70395e-05	2.88876e-04
2024/02/13	11:08:56	ok	ok	424.8540	57.402	0.065617	19.88	64.190	10.990	131654570.657615	11	424.9776	6.70986e-05	2.92964e-04
2024/02/13	11:13:56	ok	ok	424.8340	57.392	0.065617	19.89	64.233	11.006	125159879.268106	11	424.9614	6.64986e-05	2.88306e-04
2024/02/13	11:18:56	--	ok	424.7940	57.384	0.065617	19.93	64.228	11.032	128741009.455765	11	424.9256	6.66346e-05	2.85793e-04
2024/02/13	11:19:03	ok	ok	425.0420	57.451	0.065628	19.96	64.233	11.052	120270810.310510	14	425.1045	7.27075e-05	3.05638e-04
2024/02/13	11:24:02	ok	ok	424.9900	57.441	0.065628	19.95	64.242	11.043	125969598.642101	11	425.1341	6.68569e-05	2.86927e-04
2024/02/13	11:29:02	ok	ok	424.9640	57.437	0.065628	19.93	64.282	11.042	127222160.580041	11	425.1094	6.62127e-05	2.98866e-04
2024/02/13	11:34:02	ok	ok	424.9380	57.432	0.065628	19.98	64.295	11.073	126168915.059992	11	425.0672	6.69182e-05	2.98098e-04
2024/02/13	11:39:02	ok	ok	424.9220	57.422	0.065628	20.01	64.240	11.083	125872318.856512	11	425.0507	6.75141e-05	2.92957e-04
2024/02/13	11:44:02	ok	ok	424.9320	57.434	0.065628	20.08	64.240	11.128	127455287.931351	11	425.0709	6.64630e-05	2.95878e-04
2024/02/13	11:49:02	ok	ok	424.8960	57.413	0.065628	20.09	64.314	11.149	125875731.730509	11	425.0450	6.63109e-05	2.86997e-04
2024/02/13	11:54:02	ok	ok	424.9020	57.417	0.065628	20.13	64.273	11.170	127112047.779095	11	425.0386	6.67147e-05	2.94939e-04
2024/02/13	11:59:02	ok	ok	424.8720	57.413	0.065628	20.13	64.282	11.172	129056227.770374	11	425.0211	6.60837e-05	2.97452e-04
2024/02/13	12:04:02	ok	ok	424.8640	57.406	0.065628	20.22	64.283	11.228	125844532.968108	11	425.0097	6.73578e-05	3.02514e-04
2024/02/13	12:09:02	ok	ok	424.8460	57.407	0.065628	20.22	64.292	11.229	129750025.912146	11	424.9831	6.74779e-05	2.95123e-04
2024/02/13	12:14:02	ok	ok	424.8200	57.400	0.065628	20.25	64.329	11.253	124970419.199470	11	424.9732	6.60784e-05	2.98070e-04
2024/02/13	12:19:02	ok	ok	424.8200	57.396	0.065628	20.28	64.355	11.277	125496516.917407	11	424.9416	6.67421e-05	2.93828e-04
2024/02/13	12:24:02	--	ok	424.7960	57.395	0.065628	20.31	64.318	11.290	126335121.270042	11	424.9403	6.61021e-05	2.84374e-04
2024/02/13	12:24:08	ok	ok	425.0580	57.449	0.065639	20.32	64.329	11.301	128880697.215754	11	425.1763	6.64363e-05	2.98060e-04
2024/02/13	12:29:08	ok	ok	424.9880	57.440	0.065639	20.33	64.323	11.308	128731901.421878	11	425.0901	6.69771e-05	2.84512e-04
2024/02/13	12:34:08	ok	ok	424.9800	57.439	0.065639	20.39	64.314	11.344	132972071.536931	11	425.0981	6.66023e-05	2.94466e-04
2024/02/13	12:39:08	ok	ok	424.9560	57.427	0.065639	20.39	64.364	11.353	130767449.115283	11	425.0699	6.67501e-05	2.89951e-04
2024/02/13	12:44:08	ok	ok	424.9140	57.418	0.065639	20.40	64.398	11.369	133314165.685900	11	425.0273	6.66541e-05	2.89405e-04
2024/02/13	12:49:08	ok	ok	424.9260	57.417	0.065639	20.44	64.384	11.393	136254348.719363	11	425.0508	6.63272e-05	2.91091e-04
2024/02/13	12:54:08	ok	ok	424.9120	57.417	0.065639	20.50	64.305	11.418	133647073.959531	11	425.0164	6.63785e-05	2.95324e-04
2024/02/13	12:59:08	ok	ok	424.8840	57.408	0.065639	20.50	64.324	11.422	134070722.390527	11	424.9956	6.68699e-05	2.86569e-04
2024/02/13	13:04:08	ok	ok	424.8520	57.401	0.065639	20.53	64.309	11.437	130107077.119339	11	424.9619	6.69417e-05	2.72121e-04
2024/02/13	13:09:08	ok	ok	424.8540	57.405	0.065639	20.59	64.300	11.474	132963718.560677	11	424.9698	6.62953e-05	3.01913e-04
2024/02/13	13:14:08	ok	ok	424.8360	57.392	0.065639	20.62	64.274	11.489	132651794.390005	11	424.9712	6.60849e-05	2.95120e-04
2024/02/13	13:19:08	ok	ok	424.8060	57.389	0.065639	20.63	64.379	11.517	127398839.605480	11	424.9373	6.58201e-05	2.80349e-04
2024/02/13	13:24:08	--	ok	424.7840	57.386	0.065639	20.66	64.405	11.542	134629661.262671	11	424.8878	6.66233e-05	2.92072e-04
2024/02/13	13:24:15	ok	ok	425.0360	57.444	0.06565	20.66	64.375	11.536	127231221.751613	11	425.1715	6.63236e-05	2.99885e-04
2024/02/13	13:29:14	ok	ok	425.0140	57.439	0.06565	20.70	64.332	11.557	127818831.615015	11	425.1223	6.56479e-05	2.77253e-04
2024/02/13	13:34:14	ok	ok	424.9740	57.435	0.06565	20.76	64.292	11.588	130630531.373222	11	425.0821	6.63854e-05	2.89740e-04
2024/02/13	13:39:14	ok	ok	424.9440	57.423	0.06565	20.74	64.392	11.595	130216824.807104	11	425.0445	6.66960e-05	2.84694e-04
2024/02/13	13:44:14	ok	ok	424.9340	57.423	0.06565	20.80	64.350	11.627	128717781.237856	11	425.0500	6.64968e-05	2.83117e-04
2024/02/13	13:49:14	ok	ok	424.8900	57.411	0.06565	20.82	64.384	11.642	134653934.061010	11	425.0002	6.66162e-05	2.99579e-04
2024/02/13	13:54:14	ok	ok	424.8820	57.405	0.06565	20.83	64.419	11.657	132000382.758997	11	425.0000	6.64830e-05	2.76758e-04
2024/02/13	13:59:14	ok	ok	424.8420	57.396	0.06565	20.82	64.405	11.646	134483792.327452	11	424.9564	6.70391e-05	2.76351e-04
2024/02/13	14:04:14	ok	ok	424.8200	57.395	0.06565	20.84	64.442	11.671	133843621.472365	11	424.9321	6.62647e-05	2.89253e-04
2024/02/13	14:09:14	ok	ok	424.8020	57.394	0.06565	20.90	64.379	11.699	130656043.017006	11	424.9076	6.60244e-05	2.79907e-04
2024/02/13	14:14:14	--	ok	424.7560	57.377	0.06565	20.93	64.425	11.726	131115823.502224	11	424.8613	6.76024e-05	2.92312e-04
2024/02/13	14:14:21	ok	ok	425.0180	57.446	0.065663	20.93	64.425	11.726	126335081.925796	11	425.1660	6.65536e-05	3.04414e-04
2024/02/13	14:19:20	ok	ok	424.9980	57.444	0.065663	21.00	64.419	11.774	133095243.646901	11	425.1341	6.61570e-05	2.95449e-04
2024/02/13	14:24:20	ok	ok	424.9620	57.428	0.065663	20.98	64.396	11.759	131441983.034456	11	425.0801	6.69940e-05	2.93914e-04
2024/02/13	14:29:20	ok	ok	424.9280	57.421	0.065663	21.03	64.405	11.789	133227027.093858	11	425.0635	6.59617e-05	2.96084e-04
2024/02/13	14:34:20	ok	ok	424.9320	57.420	0.065663	21.10	64.387	11.837	130343401.627695	11	425.0422	6.72060e-05	2.93421e-04
2024/02/13	14:39:20	ok	ok	424.8960	57.412	0.065663	21.10	64.428	11.845	132502904.310002	11	425.0375	6.53547e-05	2.85781e-04
2024/02/13	14:44:20	ok	ok	424.8760	57.405	0.065663	21.13	64.402	11.858	132782889.782081	11	425.0042	6.61337e-05	2.81525e-04
2024/02/13	14:49:20	ok	ok	424.8380	57.396	0.065663	21.16	64.410	11.880	132398821.685073	11	424.9740	6.63940e-05	2.93492e-04
2024/02/13	14:54:20	ok	ok	424.8280	57.397	0.065663	21.17	64.392	11.886	132101887.125443	11	424.9838	6.50989e-05	2.89260e-04
2024/02/13	14:59:20	ok	ok	424.8260	57.400	0.065663	21.26	64.396	11.946	133917518.273791	11	424.9460	6.74849e-05	3.05961e-04
2024/02/13	15:04:20	--	ok	424.7540	57.388	0.065663	21.23	64.382	11.923	132299869.641376	11	424.8801	6.68660e-05	3.00173e-04
2024/02/13	15:04:27	ok	ok	425.0580	57.445	0.065676	21.24	64.393	11.936	118584873.110664	11	425.1711	6.72988e-05	2.97675e-04
2024/02/13	15:09:26	ok	ok	424.9980	57.435	0.065676	21.28	64.442	11.973	127633718.449119	11	425.0873	6.74021e-05	2.88064e-04
2024/02/13	15:14:26	ok	ok	424.9780	57.427	0.065676	21.31	64.407	11.986	129570249.390377	11	425.0681	6.66441e-05	2.90971e-04
2024/02/13	15:19:26	ok	ok	424.9500	57.414	0.065676	21.33	64.356	11.986	123094401.300889	13	425.0452	6.52536e-05	2.91278e-04
2024/02/13	15:24:26	ok	ok	424.9260	57.412	0.065676	21.36	64.364	12.008	128946511.709696	11	425.0312	6.60878e-05	2.89184e-04
2024/02/13	15:29:26	ok	ok	424.8580	57.398	0.065676	21.33	64.401	11.995	131512902.549903	12	424.9967	6.54165e-05	3.13621e-04
2024/02/13	15:34:26	ok	ok	424.8480	57.392	0.065676	21.36	64.384	12.012	133352623.141994	11	424.9596	6.68926e-05	2.96944e-04
2024/02/13	15:39:26	ok	ok	424.8140	57.383	0.065676	21.37	64.398	12.024	130412537.542081	12	424.9496	6.46754e-05	2.87693e-04
2024/02/13	15:44:26	--	ok	424.7760	57.377	0.065676	21.38	64.388	12.031	129987789.138418	11	424.8795	6.67748e-05	2.97541e-04
2024/02/13	15:44:33	ok	ok	425.0180	57.440	0.065687	21.42	64.378	12.059	126396077.907263	11	425.1186	6.87642e-05	2.98557e-04
2024/02/13	15:49:32	ok	ok	424.9680	57.429	0.065687	21.40	64.402	12.045	130637105.275050	11	425.0556	6.68844e-05	2.85070e-04
2024/02/13	15:54:32	ok	ok	424.8880	57.407	0.065687	21.30	64.721	12.036	127335485.288831	11	424.9777	6.74963e-05	3.01273e-04
2024/02/13	15:59:32	ok	ok	424.8180	57.392	0.065687	21.20	64.785	11.979	126951712.223955	13	424.9158	6.67506e-05	2.96881e-04
2024/02/13	16:04:32	--	ok	424.7820	57.387	0.065687	21.23	64.625	11.968	131325122.354468	11	424.8666	6.70671e-05	2.85503e-04
2024/02/13	16:04:39	ok	ok	424.9960	57.437	0.065698	21.24	64.617	11.977	128195240.191652	11	425.1152	6.71870e-05	2.90951e-04
2024/02/13	16:09:38	ok	ok	424.9860	57.436	0.065698	21.30	64.456	11.986	130031818.363498	11	425.0699	6.72444e-05	2.93387e-04
2024/02/13	16:14:38	ok	ok	424.9660	57.428	0.065698	21.37	64.410	12.026	128718323.831265	11	425.0581	6.76136e-05	3.14304e-04
2024/02/13	16:19:38	ok	ok	424.9460	57.429	0.065698	21.41	64.416	12.057	135031609.898865	11	425.0572	6.62529e-05	2.99650e-04
2024/02/13	16:24:38	ok	ok	424.8980	57.414	0.065698	21.41	64.416	12.057	133280483.005893	11	424.9985	6.69542e-05	2.87689e-04
2024/02/13	16:29:38	ok	ok	424.8980	57.417	0.065698	21.48	64.439	12.110	131027976.083365	11	424.9847	6.64860e-05	2.77057e-04
2024/02/13	16:34:38	ok	ok	424.8400	57.399	0.065698	21.48	64.430	12.108	131469269.794631	11	424.9350	6.71653e-05	3.06597e-04
2024/02/13	16:39:38	ok	ok	424.8480	57.391	0.065698	21.54	64.480	12.159	131882025.050436	11	424.9594	6.59062e-05	2.78777e-04
2024/02/13	16:44:38	ok	ok	424.8000	57.382	0.065698	21.52	64.428	12.138	133445951.230906	11	424.8956	6.69848e-05	2.92298e-04
2024/02/13	16:49:38	--	ok	424.7520	57.378	0.065698	21.50	64.474	12.127	133317201.493344	13	424.8419	6.75897e-05	2.93485e-04
2024/02/13	16:49:44	ok	ok	424.9520	57.428	0.065711	21.51	64.443	12.131	131144629.737723	12	425.1383	6.48273e-05	3.07821e-04
2024/02/13	16:54:44	ok	ok	424.9440	57.427	0.065711	21.52	64.488	12.149	126835262.091052	12	425.0745	6.64582e-05	2.74817e-04
2024/02/13	16:59:44	ok	ok	424.8600	57.406	0.065711	21.41	64.712	12.112	125934785.809925	12	425.0071	6.53446e-05	2.89051e-04
2024/02/13	17:04:44	--	ok	424.7920	57.392	0.065711	21.34	64.822	12.084	129095227.210058	12	424.9442	6.49073e-05	3.00725e-04
2024/02/13	17:04:50	ok	ok	425.0360	57.452	0.065722	21.33	64.828	12.074	120434014.745895	11	425.1809	6.64122e-05	3.00478e-04
2024/02/13	17:09:50	ok	ok	424.9380	57.424	0.065722	21.28	64.828	12.044	126273502.401916	11	425.0713	6.61004e-05	3.06139e-04
2024/02/13	17:14:50	ok	ok	424.9240	57.424	0.065722	21.33	64.685	12.047	129876326.000425	11	425.0530	6.60967e-05	3.05405e-04
2024/02/13	17:19:50	ok	ok	424.9060	57.423	0.065722	21.36	64.588	12.050	126036687.629395	11	425.0220	6.56013e-05	2.99474e-04
2024/02/13	17:24:50	ok	ok	424.8880	57.411	0.065722	21.42	64.572	12.095	127427260.850110	11	425.0018	6.67459e-05	2.79905e-04
2024/02/13	17:29:50	ok	ok	424.8380	57.404	0.065722	21.44	64.616	12.115	127885270.603321	11	424.9469	6.66675e-05	2.80900e-04
2024/02/13	17:34:50	ok	ok	424.8060	57.389	0.065722	21.44	64.616	12.115	126066287.884664	12	424.9499	6.47924e-05	2.99539e-04
2024/02/13	17:39:50	--	ok	424.7680	57.378	0.065722	21.45	64.639	12.128	130703180.845427	11	424.8812	6.70331e-05	3.05335e-04
2024/02/13	17:39:56	ok	ok	425.0040	57.441	0.065734	21.45	64.639	12.128	122284072.765456	11	425.1357	6.64436e-05	2.91681e-04
2024/02/13	17:44:56	ok	ok	424.9520	57.431	0.065734	21.42	64.652	12.110	117090002.576905	11	425.0635	6.63342e-05	3.01621e-04
2024/02/13	17:49:56	ok	ok	424.9000	57.413	0.065734	21.38	64.776	12.104	120268023.500930	11	425.0252	6.58670e-05	3.00999e-04
2024/02/13	17:54:56	ok	ok	424.8940	57.403	0.065734	21.45	64.585	12.118	117466103.079872	11	424.9947	6.59787e-05	2.83375e-04
2024/02/13	17:59:56	ok	ok	424.8720	57.398	0.065734	21.48	64.663	12.152	120450878.392346	11	424.9729	6.75244e-05	2.95139e-04
2024/02/13	18:04:56	--	ok	424.7940	57.386	0.065734	21.41	64.762	12.122	120180299.901779	11	424.8956	6.69897e-05	2.92298e-04
2024/02/13	18:05:03	ok	ok	425.0160	57.437	0.065745	21.44	64.739	12.138	124558777.493808	11	425.1537	6.66717e-05	3.01521e-04
2024/02/13	18:10:02	ok	ok	424.9060	57.412	0.065745	21.30	64.883	12.066	122951865.864464	11	425.0296	6.71241e-05	2.96407e-04
2024/02/13	18:15:02	ok	ok	424.8660	57.406	0.065745	21.26	64.956	12.049	124674057.010586	11	424.9842	6.68396e-05	2.94337e-04
2024/02/13	18:20:02	ok	ok	424.8380	57.402	0.065745	21.31	64.794	12.059	124622559.667068	11	424.9680	6.59284e-05	2.83727e-04
2024/02/13	18:25:02	ok	ok	424.8160	57.395	0.065745	21.37	64.714	12.083	128145105.346998	11	424.9263	6.75689e-05	3.05237e-04
2024/02/13	18:30:02	--	ok	424.7980	57.389	0.065745	21.42	64.735	12.126	126319801.115113	11	424.9255	6.65498e-05	2.98427e-04
2024/02/13	18:30:09	ok	ok	425.0160	57.440	0.065756	21.45	64.668	12.134	116791923.955175	11	425.1357	6.75053e-05	2.95391e-04
2024/02/13	18:35:08	ok	ok	424.9740	57.431	0.065756	21.42	64.714	12.122	117684489.394198	11	425.0795	6.57263e-05	2.90497e-04
2024/02/13	18:40:08	ok	ok	424.9460	57.423	0.065756	21.47	64.712	12.152	117193047.764891	13	425.0416	6.62930e-05	2.93315e-04
2024/02/13	18:45:08	ok	ok	424.9180	57.413	0.065756	21.48	64.695	12.158	119801234.865613	11	425.0175	6.65520e-05	3.00512e-04
2024/02/13	18:50:08	ok	ok	424.8600	57.400	0.065756	21.50	64.730	12.176	117792301.931982	11	424.9661	6.60381e-05	2.91572e-04
2024/02/13	18:55:08	ok	ok	424.8380	57.388	0.065756	21.51	64.668	12.173	119130862.038315	11	424.9491	6.55865e-05	2.90477e-04
2024/02/13	19:00:08	ok	ok	424.8360	57.385	0.065756	21.57	64.630	12.206	122746760.112195	11	424.9371	6.64274e-05	2.86298e-04
2024/02/13	19:05:08	--	ok	424.7860	57.378	0.065756	21.57	64.630	12.206	120739274.722902	11	424.8953	6.65271e-05	3.00010e-04
2024/02/13	19:05:15	ok	ok	424.9680	57.427	0.065767	21.57	64.630	12.206	121455056.543602	12	425.1407	6.55011e-05	2.98016e-04
2024/02/13	19:10:14	ok	ok	424.9360	57.425	0.065767	21.58	64.662	12.223	123241087.787768	12	425.0769	6.42894e-05	2.90329e-04
2024/02/13	19:15:14	ok	ok	424.8960	57.410	0.065767	21.57	64.762	12.231	124882937.563321	11	425.0251	6.53894e-05	3.01341e-04
2024/02/13	19:20:14	ok	ok	424.8220	57.392	0.065767	21.45	64.945	12.186	123086524.326394	11	424.9357	6.67496e-05	2.89379e-04
2024/02/13	19:25:14	--	ok	424.7680	57.373	0.065767	21.42	64.988	12.173	125178933.974377	12	424.9317	6.47334e-05	3.11776e-04
2024/02/13	19:25:21	ok	ok	425.0000	57.429	0.065779	21.44	64.993	12.185	124899306.448514	11	425.1465	6.71249e-05	3.15764e-04
2024/02/13	19:30:20	ok	ok	424.9400	57.428	0.065779	21.37	64.959	12.128	119768780.368454	11	425.0654	6.62283e-05	2.98727e-04
2024/02/13	19:35:20	ok	ok	424.9240	57.428	0.065779	21.44	64.831	12.155	118203432.728757	12	425.0432	6.72506e-05	2.80499e-04
2024/02/13	19:40:20	ok	ok	424.9140	57.411	0.065779	21.54	64.746	12.209	119321367.748259	12	425.0290	6.69167e-05	2.88478e-04
2024/02/13	19:45:20	ok	ok	424.8720	57.401	0.065779	21.60	64.657	12.233	121035045.727126	11	424.9966	6.70269e-05	2.89668e-04
2024/02/13	19:50:20	ok	ok	424.8580	57.403	0.065779	21.65	64.636	12.269	123928965.903707	13	425.0037	6.58785e-05	2.84646e-04
2024/02/13	19:55:20	ok	ok	424.8460	57.394	0.065779	21.61	64.739	12.258	122150383.557855	12	424.9699	6.68136e-05	2.75749e-04
2024/02/13	20:00:20	--	ok	424.7760	57.377	0.065779	21.64	64.685	12.269	122501639.288880	12	424.9152	6.59528e-05	2.68874e-04
2024/02/13	20:00:27	ok	ok	425.0100	57.439	0.065791	21.65	64.707	12.283	124826173.586158	11	425.1445	6.62533e-05	3.01354e-04
2024/02/13	20:05:26	ok	ok	424.9900	57.425	0.065791	21.60	64.799	12.260	115853607.531634	11	425.0939	6.72248e-05	2.94751e-04
2024/02/13	20:10:26	ok	ok	424.9360	57.411	0.065791	21.62	64.782	12.276	115315228.243337	12	425.0393	6.64712e-05	2.73591e-04
2024/02/13	20:15:26	ok	ok	424.8960	57.406	0.065791	21.62	64.794	12.278	110386331.628458	13	424.9942	6.58359e-05	2.88946e-04
2024/02/13	20:20:26	ok	ok	424.8380	57.387	0.065791	21.58	64.906	12.269	111704976.088711	12	424.9651	6.45324e-05	2.85029e-04
2024/02/13	20:25:26	--	ok	424.7960	57.376	0.065791	21.58	64.979	12.283	114444327.001392	11	424.9000	6.63581e-05	2.97913e-04
2024/02/13	20:25:32	ok	ok	424.9680	57.434	0.065802	21.57	64.974	12.271	119707148.180175	12	425.1360	6.53323e-05	3.03810e-04
2024/02/13	20:30:32	ok	ok	424.9620	57.426	0.065802	21.61	64.813	12.272	120071971.807305	12	425.0761	6.63794e-05	2.71504e-04
2024/02/13	20:35:32	ok	ok	424.9280	57.415	0.065802	21.65	64.768	12.294	121781084.502542	12	425.0764	6.48868e-05	2.93291e-04
2024/02/13	20:40:32	ok	ok	424.8680	57.401	0.065802	21.60	64.941	12.287	123051793.284674	13	425.0103	6.48021e-05	2.80602e-04
2024/02/13	20:45:32	--	ok	424.7960	57.380	0.065802	21.51	65.069	12.249	122416021.389534	12	424.9072	6.71162e-05	2.89588e-04
2024/02/13	20:45:39	ok	ok	424.9480	57.420	0.065813	21.47	65.089	12.222	116785719.571481	11	425.0930	6.62607e-05	3.06518e-04
2024/02/13	20:50:38	ok	ok	424.9380	57.417	0.065813	21.47	65.121	12.228	111467846.072795	11	425.0486	6.63496e-05	2.87661e-04
2024/02/13	20:55:38	ok	ok	424.8740	57.405	0.065813	21.44	65.126	12.210	114280545.345458	11	425.0017	6.71066e-05	2.95810e-04
2024/02/13	21:00:38	ok	ok	424.8880	57.405	0.065813	21.55	64.860	12.240	110955393.635979	11	425.0221	6.59154e-05	2.96024e-04
2024/02/13	21:05:38	ok	ok	424.8680	57.404	0.065813	21.61	64.924	12.293	114639491.123524	11	424.9863	6.62335e-05	2.92778e-04
2024/02/13	21:10:38	ok	ok	424.8540	57.403	0.065813	21.67	64.822	12.314	112721345.858191	12	424.9610	6.72561e-05	2.93337e-04
2024/02/13	21:15:38	ok	ok	424.8040	57.377	0.065813	21.71	64.707	12.322	115479562.384210	12	424.9656	6.42630e-05	2.80850e-04
2024/02/13	21:20:38	--	ok	424.7980	57.377	0.065813	21.77	64.758	12.372	112644949.965039	12	424.9497	6.43004e-05	2.94260e-04
2024/02/13	21:20:45	ok	ok	425.0320	57.443	0.065823	21.81	64.746	12.400	112313183.742095	11	425.1642	6.60556e-05	3.08312e-04
2024/02/13	21:25:44	ok	ok	424.9400	57.417	0.065823	21.77	64.790	12.378	111101754.708664	12	425.0782	6.54859e-05	2.85235e-04
2024/02/13	21:30:44	ok	ok	424.9220	57.413	0.065823	21.84	64.712	12.415	113745897.152499	11	425.0327	6.59958e-05	2.89726e-04
2024/02/13	21:35:44	ok	ok	424.8880	57.404	0.065823	21.85	64.714	12.425	111409459.160074	13	425.0158	6.60598e-05	2.73781e-04
2024/02/13	21:40:44	ok	ok	424.8660	57.395	0.065823	21.87	64.778	12.446	112781142.392844	12	425.0096	6.41255e-05	2.99691e-04
2024/02/13	21:45:44	ok	ok	424.8280	57.380	0.065823	21.92	64.695	12.471	112325865.095123	12	424.9558	6.65239e-05	2.83338e-04
2024/02/13	21:50:44	--	ok	424.7980	57.376	0.065823	21.92	64.799	12.491	115273904.997153	12	424.9056	6.73018e-05	2.59414e-04
2024/02/13	21:50:51	ok	ok	424.9740	57.422	0.065833	21.92	64.799	12.491	110734100.042010	12	425.0893	6.74829e-05	2.79261e-04
2024/02/13	21:55:50	ok	ok	424.9500	57.414	0.065833	21.95	64.785	12.509	116554202.016476	12	425.0232	6.75508e-05	2.77641e-04
2024/02/13	22:00:50	ok	ok	424.9140	57.395	0.065833	21.95	64.836	12.519	115778641.877784	12	424.9920	6.75371e-05	2.82880e-04
2024/02/13	22:05:50	ok	ok	424.9020	57.393	0.065833	21.98	64.810	12.533	110239774.078963	12	425.0303	6.32482e-05	2.80994e-04
2024/02/13	22:10:50	ok	ok	424.8500	57.390	0.065833	22.02	64.767	12.556	117688015.098642	12	424.9468	6.71918e-05	2.84860e-04
2024/02/13	22:15:50	--	ok	424.6140	57.325	0.065833	21.44	66.023	12.379	115739807.276869	12	424.7108	6.68157e-05	2.79311e-04
2024/02/13	22:15:57	ok	ok	424.9280	57.411	0.065853	21.44	66.023	12.379	125870893.135839	11	425.0672	6.70393e-05	2.96403e-04
2024/02/13	22:20:56	--	ok	424.7400	57.356	0.065853	21.01	66.552	12.173	108186211.740356	13	424.8329	6.73974e-05	2.99849e-04
2024/02/13	22:21:03	ok	ok	424.9740	57.437	0.065867	21.01	66.561	12.175	124951280.934968	11	425.1212	6.64794e-05	2.99437e-04
2024/02/13	22:26:02	ok	ok	424.8120	57.390	0.065867	20.66	66.838	11.977	119735795.205624	11	424.9381	6.61387e-05	2.92192e-04
2024/02/13	22:31:02	--	ok	424.7000	57.365	0.065867	20.44	66.906	11.840	118995457.202265	11	424.8234	6.69902e-05	3.03670e-04
2024/02/13	22:31:09	ok	ok	425.0300	57.452	0.065882	20.50	66.859	11.872	113337760.643024	11	425.1567	6.62765e-05	2.96095e-04
2024/02/13	22:36:08	ok	ok	424.9420	57.423	0.065882	20.33	66.773	11.739	108507630.044920	11	425.0209	6.69312e-05	2.88103e-04
2024/02/13	22:41:08	ok	ok	424.8880	57.411	0.065882	20.31	66.625	11.695	107844793.334276	11	424.9674	6.70294e-05	2.95589e-04
2024/02/13	22:46:08	--	ok	424.7980	57.387	0.065882	20.22	66.600	11.632	110853232.821868	11	424.8938	6.68960e-05	2.99851e-04
2024/02/13	22:46:14	ok	ok	424.9880	57.449	0.065893	20.23	66.603	11.642	120316982.510124	11	425.1267	6.64301e-05	3.05790e-04
2024/02/13	22:51:14	ok	ok	424.9260	57.426	0.065893	20.15	66.618	11.587	114081177.418273	11	425.0196	6.68910e-05	3.10474e-04
2024/02/13	22:56:14	ok	ok	424.8860	57.409	0.065893	20.12	66.595	11.565	105707250.321385	11	424.9818	6.54654e-05	2.91735e-04
2024/02/13	23:01:14	ok	ok	424.8060	57.389	0.065893	20.05	66.563	11.510	117790353.291849	11	424.9102	6.68312e-05	2.88000e-04
2024/02/13	23:06:14	--	ok	424.7700	57.388	0.065893	20.02	66.506	11.483	113260999.334420	11	424.8690	6.67901e-05	2.88711e-04
2024/02/13	23:06:21	ok	ok	424.9720	57.447	0.065905	20.04	66.470	11.485	117202609.341721	11	425.1003	6.74823e-05	3.02949e-04
2024/02/13	23:11:20	ok	ok	424.9320	57.432	0.065905	19.93	66.484	11.420	110621976.972216	11	425.0222	6.65247e-05	2.95982e-04
2024/02/13	23:16:20	ok	ok	424.9000	57.413	0.065905	19.91	66.508	11.406	112102951.130121	11	424.9811	6.68951e-05	2.85868e-04
2024/02/13	23:21:20	ok	ok	424.8540	57.408	0.065905	19.89	66.465	11.388	112892042.217500	12	424.9533	6.68063e-05	2.92278e-04
2024/02/13	23:26:20	ok	ok	424.8060	57.396	0.065905	19.86	66.351	11.351	113299119.722450	11	424.8991	6.75162e-05	3.13671e-04
2024/02/13	23:31:20	--	ok	424.7560	57.383	0.065905	19.81	66.380	11.318	115888654.675388	11	424.8530	6.71616e-05	2.92023e-04
2024/02/13	23:31:27	ok	ok	424.9840	57.451	0.065917	19.82	66.383	11.328	117189686.400976	12	425.1332	6.67989e-05	2.95685e-04
2024/02/13	23:36:26	ok	ok	424.9340	57.432	0.065917	19.78	66.316	11.288	118818160.733356	12	425.0601	6.60274e-05	2.78573e-04
2024/02/13	23:41:26	ok	ok	424.8980	57.425	0.065917	19.75	66.311	11.268	117990547.884817	11	425.0148	6.64918e-05	2.93592e-04
2024/02/13	23:46:26	ok	ok	424.8500	57.414	0.065917	19.77	66.273	11.272	118213154.538073	11	424.9724	6.66218e-05	2.96508e-04
2024/02/13	23:51:26	ok	ok	424.8240	57.408	0.065917	19.75	66.229	11.254	120024870.234151	12	424.9312	6.74327e-05	2.80824e-04
2024/02/13	23:56:26	--	ok	424.7820	57.402	0.065917	19.72	66.195	11.231	119804040.183750	12	424.9017	6.67716e-05	2.71720e-04
2024/02/13	23:56:32	ok	ok	424.9780	57.456	0.065928	19.67	66.195	11.194	118952838.943858	12	425.1238	6.71477e-05	2.83440e-04
2024/02/14	00:01:32	ok	ok	424.9540	57.448	0.065928	19.68	66.155	11.196	119022183.535245	12	425.0747	6.66523e-05	2.78988e-04
2024/02/14	00:06:32	ok	ok	424.9100	57.433	0.065928	19.64	66.241	11.182	118295408.848615	12	425.0346	6.66789e-05	2.77942e-04
2024/02/14	00:11:32	ok	ok	424.8420	57.415	0.065928	19.55	66.329	11.141	118944573.940353	12	424.9665	6.64825e-05	2.93604e-04
2024/02/14	00:16:32	ok	ok	424.8100	57.403	0.065928	19.45	66.394	11.088	119617626.074539	12	424.9215	6.69163e-05	2.83054e-04
2024/02/14	00:21:32	--	ok	424.7920	57.396	0.065928	19.47	66.255	11.075	120379510.505358	12	424.9186	6.65628e-05	2.86044e-04
2024/02/14	00:21:39	ok	ok	425.0260	57.471	0.065939	19.53	66.242	11.109	118402530.390626	12	425.1535	6.74134e-05	2.88233e-04
2024/02/14	00:26:38	ok	ok	424.9760	57.458	0.065939	19.50	66.117	11.069	121077801.462389	12	425.0845	6.71498e-05	2.79171e-04
2024/02/14	00:31:38	ok	ok	424.9480	57.437	0.065939	19.51	66.027	11.063	124869317.660534	12	425.0605	6.72415e-05	2.85416e-04
2024/02/14	00:36:38	ok	ok	424.9180	57.431	0.065939	19.50	66.067	11.061	125155422.131373	12	425.0282	6.68020e-05	2.87876e-04
2024/02/14	00:41:38	ok	ok	424.8920	57.425	0.065939	19.47	66.072	11.044	123324626.559205	12	424.9958	6.69521e-05	2.80502e-04
2024/02/14	00:46:38	ok	ok	424.8700	57.417	0.065939	19.51	66.018	11.061	125160899.822420	12	424.9747	6.71520e-05	2.82347e-04
2024/02/14	00:51:38	ok	ok	424.8300	57.409	0.065939	19.47	66.030	11.037	121494482.104842	12	424.9572	6.64405e-05	2.92175e-04
2024/02/14	00:56:38	ok	ok	424.8040	57.400	0.065939	19.44	66.017	11.016	121498979.331036	12	424.9165	6.69129e-05	2.88902e-04
2024/02/14	01:01:38	--	ok	424.7920	57.397	0.065939	19.47	65.911	11.017	121772331.458040	12	424.8989	6.69877e-05	2.75774e-04
2024/02/14	01:01:45	ok	ok	425.0100	57.456	0.06595	19.45	65.908	11.006	115343528.488720	12	425.1357	6.71103e-05	2.88740e-04
2024/02/14	01:06:44	ok	ok	424.9880	57.441	0.06595	19.44	65.927	11.001	117101651.817170	12	425.0847	6.64690e-05	2.79185e-04
2024/02/14	01:11:44	ok	ok	424.9620	57.439	0.06595	19.43	65.904	10.988	115153377.138958	12	425.0396	6.75402e-05	3.01743e-04
2024/02/14	01:16:44	ok	ok	424.9340	57.420	0.06595	19.45	65.898	11.005	113497814.358754	12	425.0043	6.78849e-05	2.81110e-04
2024/02/14	01:21:44	ok	ok	424.9180	57.415	0.06595	19.43	65.861	10.981	115061930.253537	12	425.0031	6.79412e-05	2.88409e-04
2024/02/14	01:26:44	ok	ok	424.8900	57.414	0.06595	19.40	65.838	10.959	101066649.116897	12	424.9766	6.51148e-05	2.92503e-04
2024/02/14	01:31:44	ok	ok	424.8600	57.403	0.06595	19.40	65.817	10.955	113431298.214832	12	424.9371	6.72882e-05	2.69684e-04
2024/02/14	01:36:44	ok	ok	424.8280	57.398	0.06595	19.38	65.866	10.955	114562716.331336	12	424.9165	6.74010e-05	2.83950e-04
2024/02/14	01:41:44	ok	ok	424.8160	57.391	0.06595	19.40	65.829	10.957	112108747.190380	12	424.8895	6.71166e-05	2.76620e-04
2024/02/14	01:46:44	--	ok	424.7940	57.388	0.06595	19.41	65.788	10.959	113605154.194165	12	424.8808	6.68847e-05	2.87482e-04
2024/02/14	01:46:51	ok	ok	425.0220	57.451	0.065961	19.43	65.751	10.963	120551081.919112	12	425.1276	6.74587e-05	2.80017e-04
2024/02/14	01:51:50	ok	ok	424.9580	57.431	0.065961	19.33	65.898	10.924	122281802.938838	12	425.0405	6.66931e-05	2.78273e-04
2024/02/14	01:56:50	ok	ok	424.9180	57.422	0.065961	19.27	65.948	10.895	119375190.228569	12	424.9947	6.65154e-05	2.79005e-04
2024/02/14	02:01:50	ok	ok	424.8580	57.400	0.065961	19.21	65.917	10.852	122254211.442944	12	424.9446	6.70673e-05	2.72455e-04
2024/02/14	02:06:50	ok	ok	424.8540	57.406	0.065961	19.27	65.737	10.860	121075542.009493	12	424.9223	6.79531e-05	2.81263e-04
2024/02/14	02:11:50	ok	ok	424.8380	57.398	0.065961	19.25	65.715	10.846	121907259.607830	12	424.9221	6.69506e-05	2.84220e-04
2024/02/14	02:16:50	ok	ok	424.8280	57.400	0.065961	19.30	65.638	10.862	120620934.154202	12	424.9109	6.77719e-05	2.81522e-04
2024/02/14	02:21:50	--	ok	424.7960	57.392	0.065961	19.27	65.716	10.856	122103424.151649	12	424.8716	6.75120e-05	2.84062e-04
2024/02/14	02:21:57	ok	ok	424.9800	57.448	0.065971	19.29	65.698	10.863	120400024.717825	12	425.1017	6.74827e-05	2.86870e-04
2024/02/14	02:26:56	ok	ok	424.9720	57.436	0.065971	19.30	65.669	10.867	119128085.983296	12	425.0553	6.73214e-05	2.84029e-04
2024/02/14	02:31:56	ok	ok	424.9620	57.428	0.065971	19.30	65.660	10.866	117002915.954576	12	425.0326	6.74230e-05	2.78999e-04
2024/02/14	02:36:56	ok	ok	424.9320	57.419	0.065971	19.30	65.618	10.859	126273355.032477	12	425.0118	6.75879e-05	2.82116e-04
2024/02/14	02:41:56	ok	ok	424.9320	57.414	0.065971	19.30	65.547	10.847	104970176.957935	12	425.0066	6.54066e-05	2.96785e-04
2024/02/14	02:46:56	ok	ok	424.9000	57.409	0.065971	19.27	65.605	10.838	118256864.342098	12	424.9634	6.77949e-05	2.90963e-04
2024/02/14	02:51:56	ok	ok	424.8940	57.407	0.065971	19.30	65.568	10.850	121617089.865241	12	424.9534	6.83729e-05	2.85403e-04
2024/02/14	02:56:56	ok	ok	424.8740	57.404	0.065971	19.29	65.524	10.835	123461899.483011	12	424.9629	6.68198e-05	2.96732e-04
2024/02/14	03:01:56	ok	ok	424.8400	57.392	0.065971	19.30	65.547	10.847	118810337.262808	12	424.9186	6.72093e-05	2.86512e-04
2024/02/14	03:06:56	ok	ok	424.8160	57.389	0.065971	19.29	65.496	10.830	126823846.396841	12	424.8888	6.76422e-05	2.79034e-04
2024/02/14	03:11:56	ok	ok	424.8020	57.384	0.065971	19.27	65.554	10.829	118862960.127087	12	424.8865	6.74247e-05	2.77819e-04
2024/02/14	03:16:56	--	ok	424.7800	57.379	0.065971	19.29	65.496	10.830	120435170.609529	12	424.8651	6.71734e-05	2.89083e-04
2024/02/14	03:17:03	ok	ok	425.0140	57.443	0.065982	19.30	65.476	10.835	113914061.724144	12	425.1291	6.67898e-05	2.72238e-04
2024/02/14	03:22:02	ok	ok	424.9780	57.432	0.065982	19.30	65.467	10.834	121223276.951875	12	425.0516	6.76683e-05	2.93896e-04
2024/02/14	03:27:02	ok	ok	424.9580	57.427	0.065982	19.27	65.495	10.820	124050609.260442	12	425.0476	6.69582e-05	2.91517e-04
2024/02/14	03:32:02	ok	ok	424.9020	57.409	0.065982	19.18	65.641	10.789	121467680.758642	12	424.9682	6.81164e-05	2.88475e-04
2024/02/14	03:37:02	ok	ok	424.8620	57.403	0.065982	19.13	65.715	10.766	122769938.943118	12	424.9356	6.77093e-05	2.72827e-04
2024/02/14	03:42:02	ok	ok	424.8540	57.399	0.065982	19.15	65.536	10.754	121559934.206029	12	424.9303	6.73741e-05	2.69008e-04
2024/02/14	03:47:02	ok	ok	424.8540	57.403	0.065982	19.23	65.505	10.794	123099599.761761	12	424.9177	6.82719e-05	2.80596e-04
2024/02/14	03:52:02	ok	ok	424.8320	57.390	0.065982	19.23	65.464	10.787	121496986.471494	12	424.9193	6.72642e-05	2.94477e-04
2024/02/14	03:57:02	ok	ok	424.8180	57.390	0.065982	19.21	65.441	10.774	121571668.820451	12	424.9047	6.70506e-05	2.84696e-04
2024/02/14	04:02:02	ok	ok	424.8080	57.384	0.065982	19.24	65.417	10.788	124210201.630055	12	424.8755	6.80448e-05	2.82246e-04
2024/02/14	04:07:02	--	ok	424.7920	57.381	0.065982	19.24	65.437	10.791	123216822.938908	12	424.8762	6.66892e-05	2.83557e-04
2024/02/14	04:07:08	ok	ok	425.0060	57.442	0.065993	19.24	65.399	10.785	120322628.321191	12	425.0973	6.83573e-05	2.82437e-04
2024/02/14	04:12:08	ok	ok	424.9680	57.419	0.065993	19.24	65.446	10.793	123446621.202734	12	425.0319	6.84337e-05	2.68368e-04
2024/02/14	04:17:08	ok	ok	424.9480	57.416	0.065993	19.24	65.376	10.781	123934068.440583	12	425.0285	6.72603e-05	2.73582e-04
2024/02/14	04:22:08	ok	ok	424.9260	57.417	0.065993	19.24	65.336	10.775	126603454.733142	12	424.9993	6.79315e-05	2.70212e-04
2024/02/14	04:27:08	ok	ok	424.9100	57.411	0.065993	19.23	65.414	10.779	126547929.373287	12	424.9913	6.66500e-05	2.73606e-04
2024/02/14	04:32:08	ok	ok	424.8860	57.400	0.065993	19.25	65.368	10.789	125751619.553186	12	424.9660	6.79831e-05	2.84501e-04
2024/02/14	04:37:08	ok	ok	424.8380	57.394	0.065993	19.20	65.380	10.755	122355494.172591	12	424.9254	6.71099e-05	2.76979e-04
2024/02/14	04:42:08	ok	ok	424.8600	57.395	0.065993	19.25	65.368	10.789	126848342.843030	12	424.9352	6.72864e-05	2.70218e-04
2024/02/14	04:47:08	ok	ok	424.8260	57.390	0.065993	19.23	65.335	10.766	128970406.447757	12	424.8906	6.77887e-05	2.76525e-04
2024/02/14	04:52:08	ok	ok	424.8040	57.377	0.065993	19.23	65.396	10.776	127163756.594906	12	424.8746	6.79213e-05	2.87314e-04
2024/02/14	04:57:08	--	ok	424.7940	57.380	0.065993	19.25	65.389	10.792	126111056.950746	12	424.8749	6.73992e-05	2.93229e-04
2024/02/14	04:57:15	ok	ok	424.9840	57.435	0.066004	19.25	65.286	10.775	122908306.817304	13	425.0736	6.87269e-05	2.82152e-04
2024/02/14	05:02:14	ok	ok	424.9680	57.436	0.066004	19.24	65.316	10.772	125032387.317727	12	425.0599	6.70037e-05	2.85881e-04
2024/02/14	05:07:14	ok	ok	424.9260	57.420	0.066004	19.18	65.437	10.756	123698480.266272	12	425.0004	6.85492e-05	2.68481e-04
2024/02/14	05:12:14	ok	ok	424.8800	57.403	0.066004	19.11	65.550	10.729	125496612.421926	12	424.9625	6.75737e-05	2.85762e-04
2024/02/14	05:17:14	ok	ok	424.8440	57.399	0.066004	19.06	65.611	10.703	128699414.136878	12	424.9256	6.77788e-05	2.74526e-04
2024/02/14	05:22:14	ok	ok	424.8380	57.397	0.066004	19.10	65.423	10.700	125534054.688067	12	424.9326	6.71758e-05	2.69452e-04
2024/02/14	05:27:14	ok	ok	424.8480	57.395	0.066004	19.13	65.336	10.704	125320638.113866	12	424.9292	6.76740e-05	2.82041e-04
2024/02/14	05:32:14	ok	ok	424.8260	57.393	0.066004	19.15	65.332	10.720	126142464.966490	12	424.9112	6.73147e-05	2.93953e-04
2024/02/14	05:37:14	ok	ok	424.8100	57.385	0.066004	19.20	65.277	10.738	126667321.431211	12	424.8865	6.79723e-05	2.72356e-04
2024/02/14	05:42:14	--	ok	424.7980	57.383	0.066004	19.18	65.266	10.728	126087707.466248	12	424.8864	6.69154e-05	2.80325e-04
2024/02/14	05:42:21	ok	ok	424.9920	57.448	0.066014	19.21	65.280	10.747	122499951.270780	14	425.0835	6.91538e-05	2.75622e-04
2024/02/14	05:47:20	ok	ok	424.9340	57.426	0.066014	19.15	65.313	10.717	128060646.283440	12	425.0523	6.70549e-05	2.77051e-04
2024/02/14	05:52:20	ok	ok	424.9180	57.425	0.066014	19.17	65.284	10.722	133081640.861110	12	425.0444	6.69813e-05	2.75747e-04
2024/02/14	05:57:20	ok	ok	424.9020	57.419	0.066014	19.18	65.266	10.728	131531562.368099	12	425.0335	6.68427e-05	2.73495e-04
2024/02/14	06:02:20	ok	ok	424.8800	57.411	0.066014	19.17	65.354	10.734	131192316.742684	12	425.0105	6.70084e-05	2.69259e-04
2024/02/14	06:07:20	ok	ok	424.8540	57.407	0.066014	19.17	65.354	10.734	128853460.719432	12	424.9767	6.73573e-05	2.81385e-04
2024/02/14	06:12:20	ok	ok	424.8480	57.403	0.066014	19.18	65.307	10.735	130754198.527695	12	424.9609	6.73497e-05	2.73140e-04
2024/02/14	06:17:20	ok	ok	424.8220	57.399	0.066014	19.18	65.248	10.725	134165945.139362	12	424.9503	6.74880e-05	2.80066e-04
2024/02/14	06:22:20	ok	ok	424.8180	57.400	0.066014	19.21	65.240	10.740	129241963.031297	12	424.9186	6.79509e-05	2.81683e-04
2024/02/14	06:27:20	--	ok	424.7820	57.385	0.066014	19.20	65.257	10.735	128019806.263375	12	424.9060	6.78704e-05	2.85248e-04
2024/02/14	06:27:27	ok	ok	425.0340	57.458	0.066025	19.20	65.229	10.730	124258257.869987	13	425.1385	6.97615e-05	2.91156e-04
2024/02/14	06:32:26	ok	ok	424.9940	57.446	0.066025	19.20	65.249	10.733	126855373.802072	12	425.1350	6.63429e-05	2.81363e-04
2024/02/14	06:37:26	ok	ok	424.9860	57.441	0.066025	19.24	65.225	10.756	123362907.211525	12	425.0997	6.72750e-05	2.73051e-04
2024/02/14	06:42:26	ok	ok	424.9700	57.439	0.066025	19.24	65.245	10.760	127366885.117961	12	425.0969	6.72551e-05	2.66900e-04
2024/02/14	06:47:26	ok	ok	424.9420	57.431	0.066025	19.25	65.156	10.754	126525808.212555	12	425.0748	6.74137e-05	2.90050e-04
2024/02/14	06:52:26	ok	ok	424.9220	57.427	0.066025	19.18	65.327	10.738	126060045.770972	12	425.0499	6.65374e-05	2.78867e-04
2024/02/14	06:57:26	ok	ok	424.8740	57.411	0.066025	19.14	65.400	10.723	121507687.960844	12	425.0131	6.59872e-05	2.77695e-04
2024/02/14	07:02:26	ok	ok	424.8600	57.404	0.066025	19.11	65.367	10.699	128203314.297384	12	424.9911	6.62930e-05	2.71632e-04
2024/02/14	07:07:26	ok	ok	424.8480	57.406	0.066025	19.20	65.238	10.732	124867607.032450	12	424.9720	6.69667e-05	2.78059e-04
2024/02/14	07:12:26	ok	ok	424.8440	57.405	0.066025	19.20	65.217	10.728	126020940.020498	12	424.9846	6.59569e-05	2.79687e-04
2024/02/14	07:17:26	ok	ok	424.8280	57.398	0.066025	19.21	65.220	10.737	129014470.361595	12	424.9457	6.80184e-05	2.79812e-04
2024/02/14	07:22:26	ok	ok	424.8040	57.389	0.066025	19.21	65.211	10.736	125149350.225929	12	424.9290	6.73355e-05	2.87924e-04
2024/02/14	07:27:26	ok	ok	424.8060	57.391	0.066025	19.24	65.203	10.753	127880005.754100	12	424.9304	6.72752e-05	2.82512e-04
2024/02/14	07:32:26	--	ok	424.7840	57.387	0.066025	19.25	65.147	10.752	125750506.033944	12	424.9054	6.75097e-05	2.88740e-04
2024/02/14	07:32:33	ok	ok	425.0340	57.451	0.066037	19.30	65.183	10.787	124240043.439540	12	425.1895	6.58638e-05	3.00307e-04
2024/02/14	07:37:32	ok	ok	424.9820	57.444	0.066037	19.29	65.151	10.773	121968078.659703	12	425.1016	6.74383e-05	2.78198e-04
2024/02/14	07:42:32	ok	ok	424.9900	57.433	0.066037	19.27	65.158	10.764	110335843.763558	14	425.0661	6.72143e-05	3.05868e-04
2024/02/14	07:47:32	ok	ok	424.9760	57.438	0.066037	19.34	65.199	10.816	126723926.174607	12	425.0897	6.71697e-05	2.78358e-04
2024/02/14	07:52:32	ok	ok	424.9580	57.430	0.066037	19.31	65.144	10.789	124867195.794382	12	425.0962	6.61891e-05	2.83864e-04
2024/02/14	07:57:32	ok	ok	424.9460	57.427	0.066037	19.35	65.130	10.814	126481780.301177	12	425.0661	6.70102e-05	2.82309e-04
2024/02/14	08:02:32	ok	ok	424.9300	57.420	0.066037	19.35	65.130	10.814	126169812.966537	12	425.0678	6.62584e-05	2.86855e-04
2024/02/14	08:07:32	ok	ok	424.9280	57.418	0.066037	19.38	65.167	10.838	126901932.393058	12	425.0487	6.68234e-05	2.80822e-04
2024/02/14	08:12:32	ok	ok	424.9020	57.418	0.066037	19.38	65.167	10.838	128115684.643429	12	425.0215	6.73502e-05	2.84561e-04
2024/02/14	08:17:32	ok	ok	424.8800	57.408	0.066037	19.37	65.165	10.830	127378016.311577	12	424.9920	6.76932e-05	2.79575e-04
2024/02/14	08:22:32	ok	ok	424.8680	57.403	0.066037	19.38	65.156	10.837	127149326.276159	12	424.9869	6.75018e-05	2.80375e-04
2024/02/14	08:27:32	ok	ok	424.8520	57.402	0.066037	19.38	65.097	10.827	132232186.761283	12	424.9632	6.79334e-05	2.76980e-04
2024/02/14	08:32:32	ok	ok	424.8380	57.399	0.066037	19.41	65.139	10.851	124466377.745176	12	424.9602	6.74365e-05	2.91302e-04
2024/02/14	08:37:32	ok	ok	424.8340	57.398	0.066037	19.44	65.093	10.862	127938608.325583	12	424.9599	6.68177e-05	2.82206e-04
2024/02/14	08:42:32	ok	ok	424.8240	57.396	0.066037	19.44	65.144	10.870	127146226.055142	12	424.9237	6.85205e-05	2.88331e-04
2024/02/14	08:47:32	ok	ok	424.8200	57.395	0.066037	19.45	65.107	10.873	126487424.217228	12	424.9353	6.75392e-05	2.89785e-04
2024/02/14	08:52:32	--	ok	424.7860	57.387	0.066037	19.47	65.139	10.888	125912533.316486	12	424.8966	6.79034e-05	2.79085e-04
2024/02/14	08:52:39	ok	ok	425.0020	57.447	0.066048	19.45	65.107	10.873	119310729.202486	13	425.1133	6.92175e-05	2.95092e-04
2024/02/14	08:57:38	ok	ok	424.9760	57.437	0.066048	19.47	65.148	10.890	126427107.068628	12	425.0907	6.74680e-05	2.66916e-04
2024/02/14	09:02:38	ok	ok	424.9660	57.431	0.066048	19.50	65.124	10.903	122561648.828514	12	425.0888	6.67400e-05	2.80252e-04
2024/02/14	09:07:38	ok	ok	424.9500	57.432	0.066048	19.53	65.129	10.922	123104753.106199	12	425.0840	6.69025e-05	2.91004e-04
2024/02/14	09:12:38	ok	ok	424.9460	57.431	0.066048	19.55	65.130	10.940	124768197.449986	12	425.0690	6.67816e-05	2.83161e-04
2024/02/14	09:17:38	ok	ok	424.9300	57.420	0.066048	19.54	65.101	10.926	125689408.031905	12	425.0492	6.69899e-05	2.84385e-04
2024/02/14	09:22:38	ok	ok	424.9200	57.421	0.066048	19.57	65.106	10.946	125378513.660484	12	425.0401	6.72763e-05	2.82548e-04
2024/02/14	09:27:38	ok	ok	424.9020	57.414	0.066048	19.58	65.097	10.953	124538119.612469	12	425.0248	6.69301e-05	2.91697e-04
2024/02/14	09:32:38	ok	ok	424.8800	57.412	0.066048	19.58	65.107	10.955	125708174.172826	12	425.0000	6.69542e-05	2.95267e-04
2024/02/14	09:37:38	ok	ok	424.8700	57.407	0.066048	19.64	65.097	10.989	123739876.755884	12	424.9972	6.66873e-05	2.93858e-04
2024/02/14	09:42:38	ok	ok	424.8560	57.400	0.066048	19.64	65.084	10.987	129145757.817125	12	424.9726	6.71318e-05	2.86042e-04
2024/02/14	09:47:38	ok	ok	424.8460	57.399	0.066048	19.67	65.089	11.007	125396801.591780	12	424.9446	6.81728e-05	2.98887e-04
2024/02/14	09:52:38	ok	ok	424.8340	57.395	0.066048	19.67	65.121	11.012	118993130.881919	11	424.9582	6.58572e-05	3.14706e-04
2024/02/14	09:57:38	ok	ok	424.8240	57.392	0.066048	19.69	65.043	11.016	128966445.257890	12	424.9413	6.74834e-05	2.93596e-04
2024/02/14	10:02:38	ok	ok	424.8080	57.389	0.066048	19.72	65.066	11.039	129009582.985477	12	424.9171	6.74253e-05	2.84741e-04
2024/02/14	10:07:38	ok	ok	424.8120	57.391	0.066048	19.77	65.014	11.058	125449492.582050	11	424.9294	6.65089e-05	3.01441e-04
2024/02/14	10:12:38	ok	ok	424.8000	57.384	0.066048	19.77	65.084	11.070	127338312.595621	12	424.9115	6.69654e-05	3.03165e-04
2024/02/14	10:17:38	--	ok	424.7860	57.387	0.066048	19.81	65.092	11.099	127611629.477342	11	424.9027	6.69139e-05	3.05484e-04
2024/02/14	10:17:45	ok	ok	425.0220	57.451	0.066059	19.81	65.032	11.089	123626506.173201	12	425.1388	6.72876e-05	2.89475e-04
2024/02/14	10:22:44	ok	ok	424.9880	57.437	0.066059	19.85	65.066	11.121	128373496.223479	12	425.1086	6.67801e-05	3.00149e-04
2024/02/14	10:27:44	ok	ok	424.9760	57.433	0.066059	19.85	65.048	11.117	127861941.848813	12	425.0779	6.77989e-05	2.93181e-04
2024/02/14	10:32:44	ok	ok	424.9720	57.433	0.066059	19.88	65.000	11.128	127213733.116180	12	425.0845	6.70260e-05	2.90190e-04
2024/02/14	10:37:44	ok	ok	424.9520	57.426	0.066059	19.91	65.028	11.152	129568807.912466	12	425.0555	6.70353e-05	2.94781e-04
2024/02/14	10:42:44	ok	ok	424.9340	57.422	0.066059	19.91	65.037	11.154	125859454.737358	12	425.0352	6.75829e-05	2.94833e-04
2024/02/14	10:47:44	ok	ok	424.9400	57.420	0.066059	19.96	65.066	11.195	126102906.493838	12	425.0250	6.83429e-05	3.00204e-04
2024/02/14	10:52:44	ok	ok	424.9080	57.419	0.066059	19.96	65.066	11.195	128061878.149852	12	425.0231	6.67601e-05	2.92619e-04
2024/02/14	10:57:44	ok	ok	424.9020	57.412	0.066059	19.99	65.061	11.214	127464823.784995	11	425.0112	6.67835e-05	3.17050e-04
2024/02/14	11:02:44	ok	ok	424.8920	57.410	0.066059	20.04	65.037	11.238	127746499.719473	11	425.0073	6.68985e-05	3.18068e-04
2024/02/14	11:07:44	ok	ok	424.8700	57.406	0.066059	20.04	65.016	11.234	126804591.735883	11	424.9753	6.73553e-05	3.15728e-04
2024/02/14	11:12:44	ok	ok	424.8660	57.404	0.066059	20.07	65.074	11.263	126576082.028468	11	424.9669	6.72708e-05	3.22220e-04
2024/02/14	11:17:44	ok	ok	424.8440	57.398	0.066059	20.08	65.084	11.274	127459027.737576	11	424.9549	6.68037e-05	3.23763e-04
2024/02/14	11:22:44	ok	ok	424.8500	57.395	0.066059	20.12	65.000	11.288	128913003.657728	11	424.9564	6.69384e-05	3.12668e-04
2024/02/14	11:27:44	ok	ok	424.8320	57.396	0.066059	20.15	65.043	11.313	127536027.160339	11	424.9357	6.70647e-05	3.08317e-04
2024/02/14	11:32:44	ok	ok	424.8240	57.395	0.066059	20.18	65.080	11.338	118613301.618834	11	424.9408	6.54873e-05	3.21697e-04
2024/02/14	11:37:44	ok	ok	424.8000	57.383	0.066059	20.19	65.092	11.349	129098114.450270	11	424.9114	6.73303e-05	3.18772e-04
2024/02/14	11:42:44	--	ok	424.7920	57.379	0.066059	20.23	65.080	11.376	125387766.357885	11	424.8857	6.75537e-05	3.22554e-04
2024/02/14	11:42:51	ok	ok	425.0040	57.438	0.06607	20.23	65.006	11.363	123507965.262834	10	425.0692	6.91168e-05	3.12275e-04
2024/02/14	11:47:50	ok	ok	424.9700	57.429	0.06607	20.25	65.039	11.377	119957869.230092	11	425.0762	6.56344e-05	3.11427e-04
2024/02/14	11:52:50	ok	ok	424.9640	57.424	0.06607	20.23	65.089	11.377	126956084.504934	11	425.0474	6.77304e-05	3.22021e-04
2024/02/14	11:57:50	ok	ok	424.9580	57.425	0.06607	20.31	65.039	11.416	124764443.280341	11	425.0502	6.68218e-05	3.03133e-04
2024/02/14	12:02:50	ok	ok	424.9280	57.418	0.06607	20.32	65.112	11.438	125165678.297211	11	425.0210	6.68049e-05	3.14796e-04
2024/02/14	12:07:50	ok	ok	424.9300	57.413	0.06607	20.33	65.034	11.433	126830490.853022	11	425.0204	6.70611e-05	3.22654e-04
2024/02/14	12:12:50	ok	ok	424.9120	57.410	0.06607	20.40	65.048	11.484	127865046.122265	11	425.0070	6.64575e-05	3.24442e-04
2024/02/14	12:17:50	ok	ok	424.9020	57.410	0.06607	20.40	65.078	11.489	125385560.579823	11	424.9862	6.70727e-05	3.08554e-04
2024/02/14	12:22:50	ok	ok	424.8860	57.405	0.06607	20.40	65.069	11.488	126552712.062041	11	424.9731	6.71313e-05	3.21170e-04
2024/02/14	12:27:50	ok	ok	424.8640	57.400	0.06607	20.44	65.055	11.512	125268695.556679	11	424.9518	6.70710e-05	3.01110e-04
2024/02/14	12:32:50	ok	ok	424.8620	57.398	0.06607	20.44	65.087	11.518	125376774.990666	11	424.9485	6.66016e-05	3.25873e-04
2024/02/14	12:37:50	ok	ok	424.8420	57.393	0.06607	20.49	65.135	11.555	126899881.410160	11	424.9247	6.72626e-05	2.98436e-04
2024/02/14	12:42:50	ok	ok	424.8220	57.387	0.06607	20.52	65.101	11.569	126470129.546826	11	424.9209	6.64465e-05	3.23656e-04
2024/02/14	12:47:50	ok	ok	424.8040	57.379	0.06607	20.53	65.135	11.584	127247234.079306	11	424.8874	6.70802e-05	2.96279e-04
2024/02/14	12:52:50	--	ok	424.7920	57.385	0.06607	20.58	65.121	11.612	126752163.692212	11	424.8832	6.65312e-05	2.95414e-04
2024/02/14	12:52:57	ok	ok	425.0140	57.435	0.066081	20.58	65.051	11.599	122056528.337607	11	425.1072	6.72958e-05	3.43511e-04
2024/02/14	12:57:56	ok	ok	424.9720	57.430	0.066081	20.59	65.124	11.621	124055943.765431	11	425.0788	6.62173e-05	3.04957e-04
2024/02/14	13:02:56	ok	ok	424.9520	57.416	0.066081	20.63	65.092	11.645	125489749.948050	11	425.0289	6.72901e-05	3.38977e-04
2024/02/14	13:07:56	ok	ok	424.9340	57.417	0.066081	20.63	65.083	11.643	124868223.812143	11	425.0331	6.63102e-05	3.02210e-04
2024/02/14	13:12:56	ok	ok	424.9320	57.416	0.066081	20.69	65.083	11.681	121902141.662184	11	425.0324	6.58970e-05	3.01345e-04
2024/02/14	13:17:56	ok	ok	424.8920	57.406	0.066081	20.67	65.139	11.682	125445146.363540	11	424.9914	6.67485e-05	2.95636e-04
2024/02/14	13:22:56	ok	ok	424.9000	57.405	0.066081	20.73	65.142	11.721	125127669.769601	11	424.9923	6.68292e-05	3.16905e-04
2024/02/14	13:27:56	ok	ok	424.8680	57.399	0.066081	20.76	65.116	11.736	130654041.041613	11	424.9687	6.70449e-05	2.96136e-04
2024/02/14	13:32:56	ok	ok	424.8600	57.399	0.066081	20.77	65.119	11.746	113951021.833024	11	424.9644	6.51611e-05	2.94755e-04
2024/02/14	13:37:56	ok	ok	424.8560	57.393	0.066081	20.82	65.107	11.773	124639862.926602	13	424.9551	6.61213e-05	3.24096e-04
2024/02/14	13:42:56	ok	ok	424.8180	57.384	0.066081	20.80	65.185	11.778	126987437.463480	11	424.9007	6.73729e-05	3.17210e-04
2024/02/14	13:47:56	ok	ok	424.8160	57.383	0.066081	20.87	65.179	11.824	128273854.091578	12	424.9476	6.46387e-05	2.76567e-04
2024/02/14	13:52:56	--	ok	424.7960	57.379	0.066081	20.90	65.115	11.833	126896715.785272	13	424.8877	6.64597e-05	3.28891e-04
2024/02/14	13:53:03	ok	ok	425.0100	57.439	0.066091	20.93	65.129	11.854	119807790.099240	11	425.0899	6.73517e-05	3.25932e-04
2024/02/14	13:58:02	ok	ok	424.9720	57.425	0.066091	20.91	65.147	11.848	124515865.824365	11	425.0652	6.64570e-05	3.09194e-04
2024/02/14	14:03:02	ok	ok	424.9640	57.422	0.066091	20.97	65.084	11.875	114889521.712649	13	425.0574	6.52901e-05	2.94302e-04
2024/02/14	14:08:02	ok	ok	424.9360	57.415	0.066091	20.97	65.158	11.888	126020939.503109	13	425.0343	6.60332e-05	3.11405e-04
2024/02/14	14:13:02	ok	ok	424.9200	57.410	0.066091	21.00	65.162	11.909	124836434.680911	13	425.0072	6.63239e-05	3.34665e-04
2024/02/14	14:18:02	ok	ok	424.8960	57.407	0.066091	21.06	65.185	11.952	127171517.962134	11	424.9739	6.68490e-05	3.06901e-04
2024/02/14	14:23:02	ok	ok	424.8740	57.399	0.066091	21.06	65.185	11.952	128447620.725427	12	424.9636	6.66772e-05	2.83766e-04
2024/02/14	14:28:02	ok	ok	424.8600	57.394	0.066091	21.09	65.179	11.972	126824909.296727	14	424.9546	6.59301e-05	3.51155e-04
2024/02/14	14:33:02	ok	ok	424.8400	57.389	0.066091	21.11	65.165	11.990	128112809.626564	11	424.9401	6.61350e-05	3.16450e-04
2024/02/14	14:38:02	ok	ok	424.8220	57.385	0.066091	21.16	65.142	12.015	117269094.782184	13	424.9206	6.49616e-05	2.85721e-04
2024/02/14	14:43:02	ok	ok	424.8020	57.376	0.066091	21.16	65.183	12.023	128442065.627019	13	424.8954	6.60812e-05	3.06293e-04
2024/02/14	14:48:02	ok	ok	424.8000	57.377	0.066091	21.20	65.171	12.050	125475030.226901	11	424.8946	6.58411e-05	2.71765e-04
2024/02/14	14:53:02	--	ok	424.7620	57.367	0.066091	21.23	65.147	12.064	127047380.305822	12	424.8588	6.64854e-05	2.57392e-04
2024/02/14	14:53:09	ok	ok	425.0100	57.447	0.066103	21.26	65.110	12.078	125789905.682006	11	425.1379	6.63201e-05	3.19065e-04
2024/02/14	14:58:08	ok	ok	424.9740	57.424	0.066103	21.28	65.188	12.111	123891884.143304	14	425.0723	6.57575e-05	3.59560e-04
2024/02/14	15:03:08	ok	ok	424.9500	57.416	0.066103	21.30	65.148	12.115	125279254.166291	12	425.0569	6.60223e-05	2.71553e-04
2024/02/14	15:08:08	ok	ok	424.9280	57.418	0.066103	21.31	65.222	12.138	127879676.479544	12	425.0659	6.44893e-05	3.05781e-04
2024/02/14	15:13:08	ok	ok	424.9120	57.407	0.066103	21.31	65.222	12.138	128022241.771960	13	425.0150	6.54437e-05	3.36753e-04
2024/02/14	15:18:08	ok	ok	424.8720	57.399	0.066103	21.36	65.222	12.168	129760934.436600	13	424.9724	6.64748e-05	3.15279e-04
2024/02/14	15:23:08	ok	ok	424.8480	57.391	0.066103	21.38	65.257	12.193	130105119.640591	12	424.9607	6.59669e-05	2.67532e-04
2024/02/14	15:28:08	ok	ok	424.8280	57.384	0.066103	21.40	65.258	12.205	127369910.824513	11	424.9329	6.57220e-05	3.24301e-04
2024/02/14	15:33:08	ok	ok	424.8260	57.384	0.066103	21.44	65.258	12.235	129774854.246308	12	424.9502	6.55541e-05	2.79248e-04
2024/02/14	15:38:08	--	ok	424.7820	57.367	0.066103	21.42	65.245	12.221	129619703.410692	12	424.8921	6.62172e-05	2.72225e-04
2024/02/14	15:38:14	ok	ok	425.0000	57.438	0.066115	21.42	65.235	12.220	127882183.666653	12	425.1401	6.43184e-05	3.09210e-04
2024/02/14	15:43:14	ok	ok	424.9660	57.424	0.066115	21.47	65.263	12.255	127872574.790702	11	425.0763	6.58601e-05	2.72642e-04
2024/02/14	15:48:14	ok	ok	424.9320	57.414	0.066115	21.45	65.270	12.247	129409768.399036	12	425.0388	6.57706e-05	2.80762e-04
2024/02/14	15:53:14	ok	ok	424.9120	57.405	0.066115	21.50	65.330	12.288	129639978.442582	12	424.9876	6.63632e-05	3.67606e-04
2024/02/14	15:58:14	ok	ok	424.8780	57.408	0.066115	21.50	65.299	12.283	128499483.311258	12	424.9776	6.63359e-05	2.85489e-04
2024/02/14	16:03:14	ok	ok	424.8520	57.394	0.066115	21.51	65.322	12.296	130010073.981579	11	424.9701	6.54991e-05	2.55597e-04
2024/02/14	16:08:14	ok	ok	424.8200	57.388	0.066115	21.51	65.353	12.302	130214625.245048	13	424.9543	6.52496e-05	2.70246e-04
2024/02/14	16:13:14	ok	ok	424.8040	57.379	0.066115	21.54	65.330	12.319	131156584.793347	12	424.9105	6.60604e-05	2.78862e-04
2024/02/14	16:18:14	--	ok	424.7600	57.372	0.066115	21.54	65.339	12.321	127730464.108382	13	424.8906	6.49918e-05	2.63168e-04
2024/02/14	16:18:21	ok	ok	425.0160	57.443	0.066128	21.54	65.318	12.317	135405363.311048	11	425.1359	6.67581e-05	3.28329e-04
2024/02/14	16:23:20	ok	ok	424.9700	57.428	0.066128	21.52	65.345	12.310	128718517.241643	11	425.0708	6.61375e-05	3.13999e-04
2024/02/14	16:28:20	ok	ok	424.9320	57.420	0.066128	21.54	65.389	12.330	128633553.365476	11	425.0453	6.53613e-05	2.65828e-04
2024/02/14	16:33:20	ok	ok	424.8940	57.406	0.066128	21.54	65.399	12.332	129766898.720836	13	425.0184	6.58096e-05	2.77474e-04
2024/02/14	16:38:20	ok	ok	424.8760	57.395	0.066128	21.55	65.373	12.336	128150857.704618	12	424.9725	6.66956e-05	2.42215e-04
2024/02/14	16:43:20	ok	ok	424.8460	57.397	0.066128	21.57	65.426	12.356	131703706.657477	12	424.9553	6.59720e-05	2.50053e-04
2024/02/14	16:48:20	ok	ok	424.8180	57.383	0.066128	21.60	65.389	12.372	129517332.787850	13	424.9147	6.64650e-05	3.85999e-04
2024/02/14	16:53:20	--	ok	424.7780	57.375	0.066128	21.57	65.467	12.364	127344642.183073	12	424.8887	6.59713e-05	2.44414e-04
2024/02/14	16:53:27	ok	ok	424.9920	57.435	0.066139	21.57	65.435	12.358	130502151.465967	12	425.0736	6.81688e-05	2.87206e-04
2024/02/14	16:58:26	ok	ok	424.9500	57.425	0.066139	21.57	65.396	12.350	125965572.252123	11	425.0522	6.62263e-05	2.62796e-04
2024/02/14	17:03:26	ok	ok	424.9100	57.415	0.066139	21.57	65.467	12.364	128817049.952073	12	425.0141	6.64326e-05	2.40284e-04
2024/02/14	17:08:26	ok	ok	424.8580	57.402	0.066139	21.54	65.451	12.342	129358506.681491	12	424.9697	6.63444e-05	2.43837e-04
2024/02/14	17:13:26	ok	ok	424.8360	57.391	0.066139	21.54	65.513	12.353	128961414.511669	12	424.9396	6.64899e-05	2.37136e-04
2024/02/14	17:18:26	--	ok	424.7960	57.381	0.066139	21.51	65.486	12.327	130051804.104483	12	424.9167	6.63419e-05	2.50116e-04
2024/02/14	17:18:33	ok	ok	425.0140	57.441	0.06615	21.57	65.509	12.372	130092813.052097	13	425.1156	6.70017e-05	3.36293e-04
2024/02/14	17:23:32	ok	ok	424.9640	57.431	0.06615	21.55	65.536	12.367	125985135.302294	11	425.0590	6.67556e-05	2.53680e-04
2024/02/14	17:28:32	ok	ok	424.9160	57.418	0.06615	21.52	65.570	12.353	123248879.770363	11	425.0127	6.65395e-05	2.58090e-04
2024/02/14	17:33:32	ok	ok	424.8880	57.405	0.06615	21.50	65.586	12.337	112157316.789999	13	425.0187	6.33638e-05	2.82292e-04
2024/02/14	17:38:32	ok	ok	424.8500	57.401	0.06615	21.51	65.577	12.344	125201949.496182	12	424.9595	6.62093e-05	2.55951e-04
2024/02/14	17:43:32	ok	ok	424.8060	57.387	0.06615	21.45	65.609	12.311	126157384.192756	12	424.9329	6.52457e-05	2.36002e-04
2024/02/14	17:48:32	--	ok	424.7740	57.382	0.06615	21.48	65.592	12.326	127231465.875369	12	424.8856	6.65518e-05	2.36247e-04
2024/02/14	17:48:39	ok	ok	425.0220	57.437	0.066162	21.50	65.545	12.329	130109486.362074	11	425.1200	6.72189e-05	3.11010e-04
2024/02/14	17:53:38	ok	ok	424.9440	57.426	0.066162	21.47	65.570	12.313	118620626.347438	13	425.0800	6.40513e-05	2.81176e-04
2024/02/14	17:58:38	ok	ok	424.8860	57.409	0.066162	21.41	65.742	12.305	127073714.006423	13	425.0200	6.53761e-05	2.76461e-04
2024/02/14	18:03:38	ok	ok	424.8400	57.392	0.066162	21.37	65.753	12.277	126835840.979405	11	424.9387	6.66655e-05	3.04095e-04
2024/02/14	18:08:38	ok	ok	424.8040	57.387	0.066162	21.37	65.693	12.266	127926789.132552	12	424.9154	6.64892e-05	2.30898e-04
2024/02/14	18:13:38	--	ok	424.7760	57.373	0.066162	21.34	65.719	12.251	130193147.442901	11	424.8879	6.57659e-05	2.73494e-04
2024/02/14	18:13:45	ok	ok	425.0220	57.442	0.066173	21.37	65.715	12.270	126313341.105598	13	425.1154	6.62262e-05	3.42657e-04
2024/02/14	18:18:44	ok	ok	424.9520	57.429	0.066173	21.34	65.689	12.246	124683050.795933	11	425.0486	6.68017e-05	2.58237e-04
2024/02/14	18:23:44	ok	ok	424.9280	57.415	0.066173	21.38	65.675	12.272	126570965.616694	13	425.0210	6.61334e-05	3.27342e-04
2024/02/14	18:28:44	ok	ok	424.8960	57.407	0.066173	21.37	65.743	12.275	131912657.763669	12	424.9968	6.66385e-05	2.68508e-04
2024/02/14	18:33:44	ok	ok	424.8560	57.394	0.066173	21.37	65.684	12.264	126951845.533195	12	424.9457	6.63805e-05	3.13656e-04
2024/02/14	18:38:44	ok	ok	424.8260	57.388	0.066173	21.37	65.652	12.258	128637374.597772	12	424.9602	6.42487e-05	3.02172e-04
2024/02/14	18:43:44	--	ok	424.7960	57.380	0.066173	21.38	65.655	12.268	127620837.857567	13	424.8965	6.62375e-05	3.34541e-04
2024/02/14	18:43:51	ok	ok	424.9960	57.441	0.066184	21.38	65.643	12.266	135361298.398650	12	425.1344	6.55350e-05	3.40164e-04
2024/02/14	18:48:50	ok	ok	424.9340	57.427	0.066184	21.38	65.664	12.270	133806149.816557	13	425.0737	6.50510e-05	3.03489e-04
2024/02/14	18:53:50	ok	ok	424.8960	57.416	0.066184	21.37	65.661	12.260	132067136.999600	12	425.0529	6.40179e-05	3.56387e-04
2024/02/14	18:58:50	ok	ok	424.8700	57.406	0.066184	21.36	65.692	12.256	132330063.733181	12	425.0239	6.42809e-05	3.21141e-04
2024/02/14	19:03:50	ok	ok	424.8480	57.398	0.066184	21.41	65.588	12.276	137761186.121843	12	425.0045	6.37269e-05	3.24955e-04
2024/02/14	19:08:50	ok	ok	424.8140	57.387	0.066184	21.41	65.620	12.282	138330385.150753	12	424.9276	6.61834e-05	3.18459e-04
2024/02/14	19:13:50	--	ok	424.7820	57.385	0.066184	21.40	65.618	12.272	134088408.564157	12	424.9017	6.60122e-05	3.01033e-04
2024/02/14	19:13:56	ok	ok	425.0100	57.437	0.066196	21.38	65.615	12.260	140986043.867144	11	425.1286	6.63505e-05	3.11885e-04
2024/02/14	19:18:56	ok	ok	424.9800	57.427	0.066196	21.37	65.623	12.252	114994478.153567	12	425.1366	6.22596e-05	3.17540e-04
2024/02/14	19:23:56	ok	ok	424.9340	57.418	0.066196	21.38	65.643	12.266	135277772.404201	12	425.0749	6.44916e-05	3.14233e-04
2024/02/14	19:28:56	ok	ok	424.9100	57.414	0.066196	21.41	65.661	12.290	140524133.432362	11	425.0218	6.62900e-05	3.09173e-04
2024/02/14	19:33:56	ok	ok	424.8780	57.411	0.066196	21.40	65.698	12.287	142269153.425996	11	425.0051	6.56102e-05	3.18218e-04
2024/02/14	19:38:56	ok	ok	424.8420	57.396	0.066196	21.40	65.689	12.286	140244819.562355	12	424.9513	6.65248e-05	3.08307e-04
2024/02/14	19:43:56	ok	ok	424.8160	57.384	0.066196	21.41	65.641	12.286	137527118.037946	11	424.9417	6.54387e-05	3.21236e-04
2024/02/14	19:48:56	--	ok	424.7920	57.382	0.066196	21.42	65.643	12.296	141593581.766446	12	424.9428	6.41335e-05	3.11616e-04
2024/02/14	19:49:02	ok	ok	425.0040	57.446	0.066207	21.47	65.641	12.326	133379178.527049	11	425.1323	6.66418e-05	3.16513e-04
2024/02/14	19:54:02	ok	ok	424.9640	57.425	0.066207	21.44	65.606	12.300	138544915.178697	11	425.0657	6.63829e-05	3.29950e-04
2024/02/14	19:59:02	ok	ok	424.9200	57.414	0.066207	21.42	65.664	12.300	127169039.856252	12	425.0430	6.48459e-05	2.89647e-04
2024/02/14	20:04:02	ok	ok	424.8960	57.410	0.066207	21.42	65.602	12.288	139117267.492526	11	425.0054	6.60388e-05	3.07809e-04
2024/02/14	20:09:02	ok	ok	424.8460	57.394	0.066207	21.42	65.611	12.290	119361521.175872	12	425.0050	6.26761e-05	3.10362e-04
2024/02/14	20:14:02	ok	ok	424.8260	57.388	0.066207	21.44	65.595	12.298	129816799.713091	12	424.9470	6.52789e-05	2.92147e-04
2024/02/14	20:19:02	--	ok	424.7980	57.382	0.066207	21.45	65.638	12.316	138913842.404608	13	424.9432	6.50767e-05	2.98530e-04
2024/02/14	20:19:08	ok	ok	425.0040	57.441	0.066218	21.45	65.588	12.307	137480660.927585	13	425.1027	6.77630e-05	3.11107e-04
2024/02/14	20:24:08	ok	ok	424.9700	57.429	0.066218	21.42	65.592	12.287	137287762.539308	12	425.1302	6.37709e-05	3.19076e-04
2024/02/14	20:29:08	ok	ok	424.9260	57.419	0.066218	21.44	65.637	12.306	137041749.898607	12	425.0792	6.40105e-05	3.14299e-04
2024/02/14	20:34:08	ok	ok	424.8900	57.410	0.066218	21.45	65.618	12.312	137451639.376004	11	425.0018	6.66196e-05	3.07602e-04
2024/02/14	20:39:08	ok	ok	424.8640	57.395	0.066218	21.44	65.687	12.316	135840286.173592	12	425.0118	6.43084e-05	3.04407e-04
2024/02/14	20:44:08	ok	ok	424.8400	57.393	0.066218	21.45	65.701	12.328	136544822.501110	12	424.9665	6.53614e-05	3.08663e-04
2024/02/14	20:49:08	--	ok	424.7980	57.382	0.066218	21.41	65.670	12.292	139268242.715457	13	424.9557	6.44355e-05	2.97438e-04
2024/02/14	20:49:15	ok	ok	425.0480	57.446	0.066228	21.42	65.652	12.298	138527412.211557	12	425.1338	6.64768e-05	3.11287e-04
2024/02/14	20:54:14	ok	ok	424.9760	57.419	0.066228	21.40	65.669	12.282	139699879.570730	11	425.0743	6.55329e-05	3.11846e-04
2024/02/14	20:59:14	ok	ok	424.9340	57.413	0.066228	21.41	65.682	12.294	145707796.922473	13	425.0305	6.59241e-05	3.22287e-04
2024/02/14	21:04:14	ok	ok	424.9100	57.409	0.066228	21.41	65.650	12.288	142278485.500515	11	425.0039	6.60181e-05	3.12527e-04
2024/02/14	21:09:14	ok	ok	424.8800	57.393	0.066228	21.41	65.650	12.288	140643527.554900	13	424.9834	6.49579e-05	3.16708e-04
2024/02/14	21:14:14	ok	ok	424.8640	57.393	0.066228	21.42	65.684	12.304	140872894.339932	12	424.9536	6.60674e-05	2.89384e-04
2024/02/14	21:19:14	ok	ok	424.8200	57.375	0.066228	21.40	65.689	12.286	147140887.454710	12	424.9350	6.42678e-05	3.15110e-04
2024/02/14	21:24:14	--	ok	424.7900	57.374	0.066228	21.42	65.684	12.304	146489650.550184	12	424.8530	6.72841e-05	3.04517e-04
2024/02/14	21:24:21	ok	ok	425.0240	57.440	0.066239	21.44	65.647	12.308	138710578.088873	13	425.1232	6.58150e-05	3.07295e-04
2024/02/14	21:29:20	ok	ok	424.9540	57.418	0.066239	21.41	65.701	12.297	146032988.326829	13	425.0476	6.59156e-05	3.15862e-04
2024/02/14	21:34:20	ok	ok	424.9120	57.408	0.066239	21.38	65.728	12.282	143759544.313548	11	425.0074	6.58624e-05	3.22752e-04
2024/02/14	21:39:20	ok	ok	424.8760	57.398	0.066239	21.38	65.664	12.270	138402143.733787	14	424.9797	6.55353e-05	2.94168e-04
2024/02/14	21:44:20	ok	ok	424.8280	57.389	0.066239	21.37	65.724	12.271	140975650.056585	14	424.9307	6.58934e-05	2.90569e-04
2024/02/14	21:49:20	ok	ok	424.8080	57.376	0.066239	21.34	65.719	12.251	139672198.145276	12	424.9031	6.56654e-05	2.86517e-04
2024/02/14	21:54:20	--	ok	424.7400	57.361	0.066239	21.26	65.875	12.220	138866621.669512	13	424.8410	6.61675e-05	3.18898e-04
2024/02/14	21:54:27	ok	ok	425.0000	57.430	0.066253	21.27	65.858	12.226	136596531.983315	12	425.1065	6.62179e-05	2.93950e-04
2024/02/14	21:59:26	ok	ok	424.9240	57.414	0.066253	21.21	65.939	12.202	140234505.620994	11	425.0286	6.56349e-05	3.09453e-04
2024/02/14	22:04:26	ok	ok	424.8780	57.399	0.066253	21.16	65.917	12.158	138914330.723140	11	424.9908	6.57224e-05	3.13526e-04
[truncated: 2,021 more rows]
