# Supplementary material for: Plastic Creep Constraint in Nylon Instrument Strings
Source: Materials (Basel). 2025 Jan 7;18(2):223. doi: 10.3390/ma18020223 (PMC11766866; doi:10.3390/ma18020223)
Supplement: Supplementary file 1 [file materials-18-00223-s001.zip › data_files/string_N28_nylon/string_test_data_N28_step_12.csv]

Date	Time	+-	f0	Frequency	Tension	LengthAdj	Temp	Rel.Hm	Abs.Hm	Pk.Magnitude	Harmonics	Fitted.f0	Bend.Stiff	Fit.Error
2024/02/21	09:21:20	--	ok	424.5960	57.220	0.067768	19.35	60.409	10.030	104687696.275055	12	424.6737	6.77936e-05	2.85554e-04
2024/02/21	09:21:30	--	ok	389.8960	49.110	0.066116	19.37	60.523	10.058	54493513.034288	12	390.1825	6.45486e-05	3.74620e-04
2024/02/21	09:21:38	--	ok	394.7480	50.139	0.066337	19.33	60.537	10.035	51232396.733815	11	395.0469	6.82151e-05	2.19327e-04
2024/02/21	09:21:46	ok	ok	394.0020	49.940	0.066297	19.30	60.665	10.039	56603799.382868	10	394.3641	6.71520e-05	3.67470e-04
2024/02/21	09:26:46	--	ok	395.4240	50.261	0.066297	19.18	62.318	10.243	55305278.285016	10	395.8022	6.66099e-05	2.38154e-04
2024/02/21	09:26:52	ok	ok	393.9300	49.906	0.066221	19.21	62.342	10.263	59059396.343041	11	394.3035	6.65968e-05	4.13435e-04
2024/02/21	09:31:52	--	ok	394.4480	49.995	0.066221	19.14	63.011	10.331	59656348.476435	10	394.7179	6.78580e-05	2.70275e-04
2024/02/21	09:31:59	ok	ok	394.0240	49.893	0.066197	19.14	63.041	10.336	57486560.472072	11	394.3631	6.50951e-05	3.75411e-04
2024/02/21	09:36:58	--	ok	394.2960	49.937	0.066197	19.10	63.368	10.364	61020566.469067	9	394.5226	6.81435e-05	2.92379e-04
2024/02/21	09:37:05	ok	ok	394.0040	49.877	0.066181	19.15	63.368	10.398	58493955.440903	12	394.2746	6.86914e-05	3.95967e-04
2024/02/21	09:42:04	--	ok	394.2360	49.910	0.066181	19.14	63.618	10.431	56856337.645512	10	394.4645	6.79573e-05	2.62225e-04
2024/02/21	09:42:11	ok	ok	393.9740	49.850	0.066168	19.09	63.651	10.402	57689310.572554	11	394.2748	6.64032e-05	3.94815e-04
2024/02/21	09:47:10	ok	ok	394.1260	49.882	0.066168	19.13	63.789	10.450	56721604.633455	11	394.4479	6.70340e-05	3.93937e-04
2024/02/21	09:52:10	--	ok	394.2860	49.911	0.066168	19.09	63.925	10.446	57621989.493690	11	394.5999	6.68724e-05	3.98129e-04
2024/02/21	09:52:16	ok	ok	393.9520	49.841	0.066153	19.13	63.952	10.477	59061507.284393	11	394.3101	6.63681e-05	3.78393e-04
2024/02/21	09:57:16	ok	ok	394.1280	49.871	0.066153	19.14	64.002	10.494	58770564.575384	11	394.4556	6.63413e-05	3.77897e-04
2024/02/21	10:02:16	--	ok	394.2660	49.891	0.066153	19.11	64.150	10.500	59657765.963800	11	394.5719	6.59738e-05	3.88982e-04
2024/02/21	10:02:23	ok	ok	393.9420	49.831	0.066138	19.13	64.123	10.505	55363070.194711	11	394.3143	6.40113e-05	3.76642e-04
2024/02/21	10:07:22	ok	ok	394.0780	49.852	0.066138	19.13	64.224	10.522	61259871.755057	11	394.4052	6.59678e-05	3.77841e-04
2024/02/21	10:12:22	ok	ok	394.1900	49.868	0.066138	19.11	64.273	10.520	58000289.997779	11	394.5105	6.54979e-05	3.97921e-04
2024/02/21	10:17:22	--	ok	394.2920	49.885	0.066138	19.11	64.355	10.533	58961826.680774	11	394.5854	6.62790e-05	3.71737e-04
2024/02/21	10:17:29	ok	ok	393.9340	49.816	0.066123	19.13	64.337	10.540	57680719.851883	10	394.2595	6.77526e-05	3.76591e-04
2024/02/21	10:22:28	ok	ok	394.0840	49.848	0.066123	19.17	64.373	10.573	61300283.623613	11	394.4016	6.63907e-05	3.76708e-04
2024/02/21	10:27:28	ok	ok	394.1640	49.860	0.066123	19.15	64.401	10.567	61056936.782338	11	394.5062	6.55894e-05	3.98948e-04
2024/02/21	10:32:28	--	ok	394.2140	49.877	0.066123	19.11	64.535	10.563	62659138.440797	10	394.4851	6.67488e-05	2.52443e-04
2024/02/21	10:32:35	ok	ok	394.0120	49.823	0.066111	19.13	64.520	10.570	60319294.022841	11	394.2762	6.87684e-05	3.84385e-04
2024/02/21	10:37:34	ok	ok	394.0880	49.835	0.066111	19.15	64.480	10.580	64014467.489427	11	394.4049	6.57023e-05	3.84471e-04
2024/02/21	10:42:34	ok	ok	394.1580	49.853	0.066111	19.13	64.520	10.570	61605314.387090	11	394.4726	6.59217e-05	3.95822e-04
2024/02/21	10:47:34	--	ok	394.2380	49.870	0.066111	19.14	64.631	10.597	62237659.028518	11	394.5310	6.55990e-05	3.83889e-04
2024/02/21	10:47:40	ok	ok	393.9640	49.808	0.066099	19.14	64.590	10.590	60300970.850788	10	394.2523	6.77172e-05	3.97886e-04
2024/02/21	10:52:40	ok	ok	394.0180	49.811	0.066099	19.06	64.790	10.569	61067910.405930	11	394.3206	6.55171e-05	3.87395e-04
2024/02/21	10:57:40	ok	ok	394.0660	49.824	0.066099	19.03	64.796	10.554	64258661.335864	10	394.3303	6.76806e-05	3.86054e-04
2024/02/21	11:02:40	ok	ok	394.1360	49.842	0.066099	19.09	64.631	10.562	60565265.509022	11	394.4726	6.45995e-05	3.74590e-04
2024/02/21	11:07:40	ok	ok	394.1900	49.858	0.066099	19.10	64.686	10.579	60267247.944505	11	394.5521	6.37169e-05	3.65725e-04
2024/02/21	11:12:40	--	ok	394.2500	49.865	0.066099	19.14	64.703	10.609	58649094.590361	11	394.5694	6.51647e-05	3.60946e-04
2024/02/21	11:12:47	ok	ok	394.0320	49.815	0.066085	19.17	64.677	10.623	64736670.338685	11	394.3571	6.47489e-05	3.68736e-04
2024/02/21	11:17:46	ok	ok	394.0580	49.828	0.066085	19.17	64.666	10.621	61959434.997004	11	394.3506	6.61052e-05	3.55417e-04
2024/02/21	11:22:46	ok	ok	394.1400	49.837	0.066085	19.17	64.686	10.624	62454565.992137	11	394.4771	6.40356e-05	3.74833e-04
2024/02/21	11:27:46	ok	ok	394.1620	49.848	0.066085	19.15	64.773	10.628	59600188.460484	11	394.4538	6.58586e-05	3.89894e-04
2024/02/21	11:32:46	--	ok	394.2100	49.859	0.066085	19.18	64.709	10.636	61766369.680735	12	394.5238	6.47769e-05	3.76734e-04
2024/02/21	11:32:52	ok	ok	394.0220	49.813	0.066074	19.21	64.714	10.654	60056045.766487	13	394.2856	6.73965e-05	3.73462e-04
2024/02/21	11:37:52	ok	ok	394.0660	49.815	0.066074	19.17	64.686	10.624	58333737.552098	11	394.3041	6.67478e-05	3.53688e-04
2024/02/21	11:42:52	ok	ok	394.0820	49.822	0.066074	19.15	64.764	10.627	60720836.501508	12	394.3922	6.54552e-05	3.64933e-04
2024/02/21	11:47:52	ok	ok	394.1040	49.840	0.066074	19.20	64.781	10.656	60294300.261446	12	394.4451	6.49912e-05	3.74119e-04
2024/02/21	11:52:52	ok	ok	394.1800	49.852	0.066074	19.21	64.755	10.660	61620186.707407	12	394.4581	6.64682e-05	3.62968e-04
2024/02/21	11:57:52	--	ok	394.2340	49.864	0.066074	19.24	64.749	10.678	55467442.820239	12	394.5266	6.51805e-05	3.59849e-04
2024/02/21	11:57:59	ok	ok	394.0140	49.814	0.066061	19.29	64.704	10.699	58452524.655781	13	394.3414	6.58352e-05	3.36140e-04
2024/02/21	12:02:58	ok	ok	394.0500	49.807	0.066061	19.21	64.794	10.667	58563701.686316	12	394.3486	6.49759e-05	3.53787e-04
2024/02/21	12:07:58	ok	ok	394.0760	49.815	0.066061	19.21	64.814	10.670	56455449.554183	12	394.3415	6.59694e-05	3.49093e-04
2024/02/21	12:12:58	ok	ok	394.1100	49.826	0.066061	19.24	64.799	10.686	51993768.641329	11	394.3668	6.40700e-05	2.62778e-04
2024/02/21	12:17:58	ok	ok	394.1100	49.835	0.066061	19.21	64.814	10.670	53798047.487297	11	394.4106	6.60386e-05	3.64529e-04
2024/02/21	12:22:58	ok	ok	394.1380	49.850	0.066061	19.25	64.833	10.700	53599724.166704	12	394.5386	6.41256e-05	3.65366e-04
2024/02/21	12:27:58	ok	ok	394.1720	49.856	0.066061	19.31	64.810	10.733	53603265.877182	12	394.5467	6.41556e-05	3.51793e-04
2024/02/21	12:32:58	ok	ok	394.1720	49.866	0.066061	19.29	64.877	10.728	51729185.888209	12	394.5733	6.47222e-05	3.55521e-04
2024/02/21	12:37:58	--	ok	394.2760	49.874	0.066061	19.29	64.837	10.721	53576737.277836	12	394.6316	6.39897e-05	3.42160e-04
2024/02/21	12:38:05	ok	ok	394.0640	49.818	0.066046	19.30	64.796	10.723	57243394.426075	11	394.3400	6.62273e-05	3.66633e-04
2024/02/21	12:43:04	ok	ok	394.0580	49.817	0.066046	19.31	64.790	10.730	58886824.604486	12	394.3870	6.43404e-05	3.67420e-04
2024/02/21	12:48:04	ok	ok	394.0900	49.826	0.066046	19.30	64.828	10.728	57782382.647178	12	394.4174	6.46386e-05	3.63370e-04
2024/02/21	12:53:04	ok	ok	394.1400	49.829	0.066046	19.31	64.901	10.749	56235371.742199	12	394.4590	6.37364e-05	3.61627e-04
2024/02/21	12:58:04	ok	ok	394.1140	49.840	0.066046	19.35	64.868	10.770	53150549.146564	12	394.4805	6.48808e-05	3.47728e-04
2024/02/21	13:03:04	ok	ok	394.1560	49.853	0.066046	19.35	64.805	10.760	52908037.757013	11	394.4669	6.61704e-05	3.54843e-04
2024/02/21	13:08:04	ok	ok	394.1840	49.858	0.066046	19.34	64.836	10.756	54590409.484283	13	394.5363	6.47772e-05	3.42929e-04
2024/02/21	13:13:04	--	ok	394.2120	49.862	0.066046	19.38	64.831	10.783	53827837.660106	12	394.6121	6.34747e-05	3.70722e-04
2024/02/21	13:13:11	ok	ok	394.0880	49.828	0.066035	19.44	64.863	10.823	57711430.736582	11	394.3488	6.76103e-05	3.56288e-04
2024/02/21	13:18:10	ok	ok	394.1080	49.830	0.066035	19.38	64.842	10.784	56250437.820093	11	394.3817	6.66444e-05	3.43292e-04
2024/02/21	13:23:10	ok	ok	394.1480	49.839	0.066035	19.38	64.913	10.796	57937750.390390	12	394.4838	6.43274e-05	3.43572e-04
2024/02/21	13:28:10	ok	ok	394.1840	49.851	0.066035	19.43	64.860	10.814	60071857.839922	12	394.5246	6.43524e-05	3.55866e-04
2024/02/21	13:33:10	--	ok	394.2420	49.854	0.066035	19.41	64.886	10.809	59593111.141283	12	394.5555	6.49800e-05	3.36287e-04
2024/02/21	13:33:17	ok	ok	393.9700	49.792	0.066022	19.41	64.918	10.814	56023884.003570	12	394.2122	6.68995e-05	3.53993e-04
2024/02/21	13:38:16	ok	ok	394.0220	49.804	0.066022	19.43	64.860	10.814	60475734.476447	11	394.2853	6.61539e-05	3.43646e-04
2024/02/21	13:43:16	ok	ok	394.0540	49.805	0.066022	19.44	64.851	10.821	55469028.297942	11	394.2504	6.68664e-05	3.47925e-04
2024/02/21	13:48:16	ok	ok	394.0720	49.809	0.066022	19.44	64.910	10.831	57061069.561967	11	394.3450	6.48812e-05	3.55555e-04
2024/02/21	13:53:16	ok	ok	394.0900	49.822	0.066022	19.48	64.918	10.860	59444211.943230	13	394.3815	6.49505e-05	3.46021e-04
2024/02/21	13:58:16	ok	ok	394.1340	49.828	0.066022	19.48	64.909	10.858	55397788.106445	11	394.3669	6.57762e-05	3.51427e-04
2024/02/21	14:03:16	ok	ok	394.1340	49.834	0.066022	19.47	64.947	10.856	54578880.683763	13	394.4485	6.49448e-05	3.37981e-04
2024/02/21	14:08:16	ok	ok	394.1880	49.841	0.066022	19.48	64.929	10.862	53926911.535009	11	394.4751	6.51362e-05	3.41845e-04
2024/02/21	14:13:16	ok	ok	394.1940	49.845	0.066022	19.54	64.918	10.896	54652799.305823	12	394.5510	6.32654e-05	3.76923e-04
2024/02/21	14:18:16	--	ok	394.2320	49.853	0.066022	19.51	64.952	10.882	52709730.560705	10	394.5134	6.56046e-05	3.58663e-04
2024/02/21	14:18:23	ok	ok	394.0360	49.800	0.066009	19.53	64.924	10.888	57834381.922610	13	394.3113	6.50114e-05	3.27942e-04
2024/02/21	14:23:22	ok	ok	394.1020	49.809	0.066009	19.51	64.913	10.876	56005863.230892	11	394.3266	6.57769e-05	3.39250e-04
2024/02/21	14:28:22	ok	ok	394.1120	49.813	0.066009	19.55	64.920	10.904	59089000.467029	12	394.3968	6.45658e-05	3.39152e-04
2024/02/21	14:33:22	ok	ok	394.1620	49.821	0.066009	19.54	64.938	10.899	60411057.813865	11	394.3824	6.58468e-05	3.58735e-04
2024/02/21	14:38:22	ok	ok	394.1820	49.825	0.066009	19.55	64.959	10.911	58183244.279104	11	394.4189	6.53196e-05	3.57098e-04
2024/02/21	14:43:22	ok	ok	394.1940	49.835	0.066009	19.58	64.945	10.928	59037696.572425	12	394.4785	6.40651e-05	3.57770e-04
2024/02/21	14:48:22	--	ok	394.2440	49.836	0.066009	19.57	64.973	10.924	54021955.493876	11	394.3956	6.54254e-05	2.29915e-04
2024/02/21	14:48:29	ok	ok	394.0160	49.789	0.065996	19.60	64.947	10.936	53947337.167585	11	394.2579	6.61453e-05	3.43636e-04
2024/02/21	14:53:28	ok	ok	394.0220	49.786	0.065996	19.60	64.927	10.933	55790759.896263	11	394.2243	6.65213e-05	3.30722e-04
2024/02/21	14:58:28	ok	ok	394.0420	49.797	0.065996	19.57	64.993	10.927	59970468.837505	11	394.2752	6.59165e-05	3.46930e-04
2024/02/21	15:03:28	ok	ok	394.1000	49.805	0.065996	19.61	64.968	10.949	63158333.317329	11	394.3435	6.51300e-05	3.71767e-04
2024/02/21	15:08:28	ok	ok	394.0920	49.807	0.065996	19.58	64.996	10.936	62774276.489639	11	394.3273	6.58284e-05	3.40206e-04
2024/02/21	15:13:28	ok	ok	394.1100	49.811	0.065996	19.62	65.011	10.966	60125574.206694	12	394.3901	6.42946e-05	3.66878e-04
2024/02/21	15:18:28	ok	ok	394.1400	49.819	0.065996	19.58	64.996	10.936	59100874.492195	12	394.4127	6.39105e-05	3.50485e-04
2024/02/21	15:23:28	ok	ok	394.1600	49.825	0.065996	19.61	65.029	10.959	62090255.944653	11	394.3980	6.52466e-05	3.49442e-04
2024/02/21	15:28:28	ok	ok	394.1800	49.826	0.065996	19.61	65.000	10.954	59924198.403859	12	394.4545	6.43846e-05	3.55171e-04
2024/02/21	15:33:28	--	ok	394.2020	49.831	0.065996	19.61	65.071	10.966	61345969.187432	13	394.4507	6.52043e-05	3.36926e-04
2024/02/21	15:33:35	ok	ok	394.0560	49.797	0.065985	19.62	65.023	10.968	60829001.977777	11	394.2741	6.66319e-05	3.56753e-04
2024/02/21	15:38:34	ok	ok	394.0720	49.797	0.065985	19.62	65.002	10.965	60914264.582378	13	394.2954	6.55247e-05	3.32453e-04
2024/02/21	15:43:34	ok	ok	394.0900	49.804	0.065985	19.64	65.046	10.981	61636006.083942	11	394.2877	6.66122e-05	3.32642e-04
2024/02/21	15:48:34	ok	ok	394.1040	49.807	0.065985	19.68	65.052	11.009	60218637.096202	11	394.3003	6.67893e-05	3.33845e-04
2024/02/21	15:53:34	ok	ok	394.1380	49.815	0.065985	19.68	65.032	11.006	59388648.279971	11	394.3412	6.64552e-05	3.63326e-04
2024/02/21	15:58:34	ok	ok	394.1680	49.822	0.065985	19.67	65.029	10.997	63065518.789166	11	394.3655	6.65967e-05	3.47959e-04
2024/02/21	16:03:34	ok	ok	394.1580	49.823	0.065985	19.69	65.023	11.013	58934752.030990	11	394.3889	6.58206e-05	3.28463e-04
2024/02/21	16:08:34	ok	ok	394.1960	49.833	0.065985	19.69	65.093	11.025	64390178.475846	12	394.4947	6.38952e-05	3.56819e-04
2024/02/21	16:13:34	--	ok	394.2380	49.839	0.065985	19.69	65.093	11.025	62757454.722949	11	394.4525	6.62622e-05	3.46068e-04
2024/02/21	16:13:41	ok	ok	393.9580	49.766	0.065972	19.69	65.061	11.019	57107700.387311	13	394.2231	6.51723e-05	3.42511e-04
2024/02/21	16:18:40	ok	ok	394.0140	49.784	0.065972	19.72	65.039	11.034	54259051.046988	11	394.2007	6.64772e-05	3.31729e-04
2024/02/21	16:23:40	ok	ok	394.0200	49.797	0.065972	19.71	65.107	11.036	58902767.312214	11	394.2553	6.59258e-05	3.39957e-04
2024/02/21	16:28:40	ok	ok	394.0340	49.795	0.065972	19.68	65.151	11.026	60278168.690827	11	394.2338	6.66462e-05	3.50339e-04
2024/02/21	16:33:40	ok	ok	394.0260	49.794	0.065972	19.65	65.179	11.012	58542798.317592	11	394.2427	6.66472e-05	3.39144e-04
2024/02/21	16:38:40	ok	ok	394.0320	49.793	0.065972	19.62	65.245	11.005	57455446.093953	11	394.2384	6.62457e-05	3.38932e-04
2024/02/21	16:43:40	ok	ok	394.0760	49.802	0.065972	19.68	65.133	11.023	58775982.917658	12	394.3475	6.45148e-05	3.51210e-04
2024/02/21	16:48:40	ok	ok	394.0980	49.803	0.065972	19.67	65.161	11.019	57247759.325062	10	394.3299	6.54632e-05	3.69449e-04
2024/02/21	16:53:40	ok	ok	394.1460	49.816	0.065972	19.69	65.176	11.039	56089319.803445	13	394.3585	6.50220e-05	3.54275e-04
2024/02/21	16:58:40	ok	ok	394.1400	49.815	0.065972	19.72	65.110	11.047	59068917.301578	11	394.3317	6.73595e-05	3.58396e-04
2024/02/21	17:03:40	ok	ok	394.1600	49.823	0.065972	19.69	65.165	11.037	57758784.037294	11	394.3566	6.65765e-05	3.48531e-04
2024/02/21	17:08:40	ok	ok	394.1800	49.822	0.065972	19.72	65.110	11.047	60619828.045665	11	394.3700	6.66813e-05	3.55289e-04
2024/02/21	17:13:40	ok	ok	394.1880	49.823	0.065972	19.71	65.226	11.056	61642779.942930	13	394.4192	6.56679e-05	3.51887e-04
2024/02/21	17:18:40	--	ok	394.2240	49.840	0.065972	19.72	65.130	11.050	60142129.877139	11	394.4138	6.70004e-05	3.55346e-04
2024/02/21	17:18:47	ok	ok	394.0300	49.795	0.06596	19.79	65.089	11.088	56918358.747736	11	394.2403	6.77869e-05	3.51901e-04
2024/02/21	17:23:46	ok	ok	394.0280	49.793	0.06596	19.77	65.147	11.080	59766758.608825	11	394.2560	6.68329e-05	3.58805e-04
2024/02/21	17:28:46	ok	ok	394.0680	49.795	0.06596	19.78	65.179	11.095	60669601.198537	11	394.2601	6.72336e-05	3.56932e-04
2024/02/21	17:33:46	ok	ok	394.0840	49.798	0.06596	19.77	65.188	11.088	57166884.394970	11	394.2735	6.65869e-05	3.70432e-04
2024/02/21	17:38:46	ok	ok	394.1020	49.805	0.06596	19.79	65.170	11.102	59424741.430027	11	394.3032	6.66422e-05	3.45641e-04
2024/02/21	17:43:46	ok	ok	394.1080	49.810	0.06596	19.75	65.194	11.078	60061716.557952	11	394.2963	6.68856e-05	3.57410e-04
2024/02/21	17:48:46	ok	ok	394.1000	49.804	0.06596	19.75	65.254	11.088	58187438.368648	11	394.3078	6.69545e-05	3.62523e-04
2024/02/21	17:53:46	ok	ok	394.1080	49.812	0.06596	19.78	65.179	11.095	59353505.670133	11	394.3191	6.74251e-05	3.53137e-04
2024/02/21	17:58:46	ok	ok	394.1260	49.808	0.06596	19.75	65.245	11.087	56990526.371613	13	394.3416	6.66616e-05	3.61474e-04
2024/02/21	18:03:46	ok	ok	394.1320	49.824	0.06596	19.75	65.234	11.085	58881109.668291	11	394.3692	6.64662e-05	3.56634e-04
2024/02/21	18:08:46	ok	ok	394.1280	49.821	0.06596	19.74	65.243	11.078	61881482.343864	10	394.3908	6.59959e-05	3.55069e-04
2024/02/21	18:13:46	ok	ok	394.1460	49.823	0.06596	19.71	65.380	11.082	60151749.906931	13	394.4218	6.43093e-05	3.52613e-04
2024/02/21	18:18:46	ok	ok	394.1800	49.820	0.06596	19.72	65.394	11.095	55797348.017350	13	394.4079	6.56362e-05	3.68193e-04
2024/02/21	18:23:46	ok	ok	394.1020	49.823	0.06596	19.65	65.391	11.047	57139838.255643	12	394.3832	6.59861e-05	3.55550e-04
2024/02/21	18:28:46	ok	ok	394.1680	49.833	0.06596	19.67	65.332	11.048	56425728.749790	11	394.4040	6.68017e-05	3.54985e-04
2024/02/21	18:33:46	ok	ok	394.2000	49.833	0.06596	19.71	65.238	11.058	58060951.721398	12	394.4456	6.59607e-05	3.65045e-04
2024/02/21	18:38:46	--	ok	394.2140	49.846	0.06596	19.74	65.231	11.076	55079347.544153	11	394.4472	6.68871e-05	3.53834e-04
2024/02/21	18:38:53	ok	ok	394.0860	49.808	0.065949	19.75	65.216	11.082	57503898.455589	10	394.2776	6.78660e-05	3.59566e-04
2024/02/21	18:43:52	ok	ok	394.0660	49.810	0.065949	19.75	65.298	11.096	58024721.968207	13	394.3161	6.48890e-05	3.30635e-04
2024/02/21	18:48:52	ok	ok	394.0880	49.807	0.065949	19.75	65.277	11.092	57776441.938485	11	394.2898	6.77881e-05	3.49875e-04
2024/02/21	18:53:52	ok	ok	394.0900	49.811	0.065949	19.77	65.248	11.098	59571645.157172	11	394.3089	6.70943e-05	3.65480e-04
2024/02/21	18:58:52	ok	ok	394.1280	49.817	0.065949	19.79	65.212	11.109	60585638.382728	12	394.3396	6.68522e-05	3.64635e-04
2024/02/21	19:03:52	ok	ok	394.1260	49.824	0.065949	19.81	65.254	11.126	58589223.876987	12	394.3720	6.61259e-05	3.49573e-04
2024/02/21	19:08:52	ok	ok	394.1700	49.828	0.065949	19.84	65.248	11.143	59943019.096105	11	394.3872	6.63059e-05	3.56734e-04
2024/02/21	19:13:52	ok	ok	394.1720	49.829	0.065949	19.84	65.220	11.138	62520986.824613	10	394.3829	6.72092e-05	3.67974e-04
2024/02/21	19:18:52	ok	ok	394.2000	49.836	0.065949	19.86	65.234	11.160	61300509.838240	10	394.3978	6.67166e-05	3.70971e-04
2024/02/21	19:23:52	--	ok	394.2120	49.840	0.065949	19.86	65.203	11.154	60714298.275761	13	394.4772	6.48580e-05	3.56796e-04
2024/02/21	19:23:58	ok	ok	394.0340	49.791	0.065938	19.88	65.153	11.155	58753630.995963	11	394.2755	6.63959e-05	3.52936e-04
2024/02/21	19:28:58	ok	ok	394.0320	49.791	0.065938	19.89	65.147	11.162	63069117.032296	10	394.2254	6.79787e-05	3.87379e-04
2024/02/21	19:33:58	ok	ok	394.0400	49.800	0.065938	19.89	65.197	11.171	60696640.529377	11	394.2739	6.67184e-05	3.61130e-04
2024/02/21	19:38:58	ok	ok	394.0540	49.798	0.065938	19.89	65.229	11.176	62319292.140328	12	394.3350	6.53963e-05	3.57279e-04
2024/02/21	19:43:58	ok	ok	394.0800	49.811	0.065938	19.95	65.217	11.211	59604041.489598	11	394.3074	6.64704e-05	3.65841e-04
2024/02/21	19:48:58	ok	ok	394.1100	49.811	0.065938	19.93	65.171	11.194	58863139.251975	10	394.3040	6.72497e-05	3.83235e-04
2024/02/21	19:53:58	ok	ok	394.0880	49.808	0.065938	19.88	65.345	11.187	61655461.603586	11	394.3836	6.48870e-05	3.80525e-04
2024/02/21	19:58:58	ok	ok	394.0980	49.806	0.065938	19.81	65.437	11.158	59615718.366571	11	394.3141	6.70702e-05	3.70030e-04
2024/02/21	20:03:58	ok	ok	394.1000	49.813	0.065938	19.82	65.460	11.170	63073565.203893	10	394.3015	6.75446e-05	3.59246e-04
2024/02/21	20:08:58	ok	ok	394.1260	49.818	0.065938	19.85	65.313	11.163	58780764.782116	13	394.3723	6.57418e-05	3.62891e-04
2024/02/21	20:13:58	ok	ok	394.1380	49.821	0.065938	19.92	65.252	11.199	63081947.172442	11	394.3710	6.68153e-05	3.65667e-04
2024/02/21	20:18:58	ok	ok	394.1540	49.821	0.065938	19.91	65.258	11.192	64729641.310924	12	394.4426	6.45574e-05	3.84485e-04
2024/02/21	20:23:58	ok	ok	394.1660	49.829	0.065938	19.92	65.313	11.210	60633970.591299	11	394.3954	6.68191e-05	3.52681e-04
2024/02/21	20:28:58	--	ok	394.2120	49.831	0.065938	19.96	65.289	11.234	60928182.636333	11	394.4087	6.72768e-05	3.57451e-04
2024/02/21	20:29:05	ok	ok	393.9920	49.792	0.065926	19.98	65.261	11.240	60337624.901596	11	394.2245	6.78145e-05	3.50911e-04
2024/02/21	20:34:04	ok	ok	394.0280	49.797	0.065926	19.98	65.243	11.236	60619265.933476	11	394.2450	6.74410e-05	3.53304e-04
2024/02/21	20:39:04	ok	ok	394.0300	49.798	0.065926	19.96	65.280	11.232	61841060.788110	12	394.3073	6.53902e-05	3.79326e-04
2024/02/21	20:44:04	ok	ok	394.0620	49.803	0.065926	19.96	65.299	11.236	60185766.128438	11	394.2883	6.71502e-05	3.57951e-04
2024/02/21	20:49:04	ok	ok	394.0780	49.811	0.065926	19.98	65.313	11.249	62017764.973917	10	394.3098	6.68157e-05	3.78864e-04
2024/02/21	20:54:04	ok	ok	394.0860	49.807	0.065926	19.99	65.344	11.263	62986258.869101	10	394.2864	6.77452e-05	3.76742e-04
2024/02/21	20:59:04	ok	ok	394.0840	49.811	0.065926	19.96	65.350	11.244	58469544.681596	11	394.2999	6.70183e-05	3.78014e-04
2024/02/21	21:04:04	ok	ok	394.1040	49.810	0.065926	19.93	65.345	11.224	61208211.800678	11	394.3274	6.68688e-05	3.70049e-04
2024/02/21	21:09:04	ok	ok	394.1160	49.809	0.065926	19.95	65.318	11.228	60968406.665759	11	394.3128	6.71519e-05	3.56142e-04
2024/02/21	21:14:04	ok	ok	394.1160	49.813	0.065926	19.95	65.348	11.234	61651871.627414	12	394.3395	6.66812e-05	3.69720e-04
2024/02/21	21:19:04	ok	ok	394.1220	49.815	0.065926	19.93	65.386	11.231	60943336.364909	12	394.3877	6.50138e-05	3.74072e-04
2024/02/21	21:24:04	ok	ok	394.1220	49.813	0.065926	19.91	65.432	11.222	63151823.618594	11	394.3960	6.47391e-05	3.66207e-04
2024/02/21	21:29:04	ok	ok	394.1180	49.814	0.065926	19.86	65.547	11.213	61852684.836731	12	394.3899	6.49632e-05	3.71980e-04
2024/02/21	21:34:04	ok	ok	394.0920	49.808	0.065926	19.79	65.577	11.171	60047897.158140	10	394.2842	6.78431e-05	3.78816e-04
2024/02/21	21:39:04	ok	ok	394.0680	49.807	0.065926	19.81	65.458	11.161	62029277.058634	10	394.3050	6.70309e-05	3.70785e-04
2024/02/21	21:44:04	ok	ok	394.0880	49.818	0.065926	19.86	65.385	11.186	61516879.188893	10	394.3385	6.76495e-05	3.65748e-04
2024/02/21	21:49:04	ok	ok	394.1280	49.828	0.065926	19.89	65.400	11.206	64006092.987373	12	394.4127	6.61334e-05	3.67553e-04
2024/02/21	21:54:04	ok	ok	394.1260	49.821	0.065926	19.85	65.432	11.183	60192615.559453	10	394.3876	6.68052e-05	3.60077e-04
2024/02/21	21:59:04	ok	ok	394.1480	49.828	0.065926	19.91	65.423	11.220	59017706.935438	10	394.3843	6.80809e-05	3.59773e-04
2024/02/21	22:04:04	ok	ok	394.1680	49.831	0.065926	19.91	65.463	11.227	59414768.431685	10	394.3946	6.73675e-05	3.60953e-04
2024/02/21	22:09:04	ok	ok	394.2000	49.834	0.065926	19.92	65.444	11.232	55571591.723288	12	394.4659	6.52527e-05	3.52437e-04
2024/02/21	22:14:04	ok	ok	394.2000	49.842	0.065926	19.91	65.423	11.220	55691738.121741	10	394.4208	6.72900e-05	3.64695e-04
2024/02/21	22:19:04	--	ok	394.2080	49.837	0.065926	19.92	65.394	11.224	58493885.550204	10	394.4511	6.68207e-05	3.77649e-04
2024/02/21	22:19:10	ok	ok	394.0460	49.796	0.065915	19.91	65.403	11.217	60671999.670858	12	394.2850	6.68756e-05	3.46859e-04
2024/02/21	22:24:10	ok	ok	394.0680	49.800	0.065915	19.89	65.431	11.211	59966518.667647	10	394.2651	6.76517e-05	3.77297e-04
2024/02/21	22:29:10	ok	ok	394.0540	49.795	0.065915	19.86	65.467	11.200	59695629.090295	13	394.3352	6.46844e-05	3.63695e-04
2024/02/21	22:34:10	ok	ok	394.0500	49.800	0.065915	19.92	65.414	11.227	59608583.989099	10	394.2650	6.75747e-05	3.77095e-04
2024/02/21	22:39:10	ok	ok	394.0680	49.799	0.065915	19.91	65.403	11.217	58838498.490266	10	394.2931	6.72534e-05	3.63453e-04
2024/02/21	22:44:10	ok	ok	394.0620	49.801	0.065915	19.91	65.391	11.215	59906627.433481	10	394.2723	6.78309e-05	3.94907e-04
2024/02/21	22:49:10	ok	ok	394.0480	49.798	0.065915	19.84	65.554	11.195	61749481.862532	10	394.2537	6.75513e-05	3.76788e-04
2024/02/21	22:54:10	ok	ok	394.0300	49.796	0.065915	19.78	65.637	11.173	61189766.046418	12	394.3067	6.59537e-05	3.65867e-04
2024/02/21	22:59:10	ok	ok	393.9940	49.794	0.065915	19.71	65.614	11.122	59601650.041643	10	394.2292	6.79832e-05	3.76403e-04
2024/02/21	23:04:10	ok	ok	394.0280	49.804	0.065915	19.75	65.528	11.135	60330746.482221	12	394.3313	6.54500e-05	3.66704e-04
2024/02/21	23:09:10	ok	ok	394.0460	49.813	0.065915	19.79	65.435	11.147	59484353.217404	11	394.3116	6.63354e-05	3.72526e-04
2024/02/21	23:14:10	ok	ok	394.0840	49.814	0.065915	19.82	65.481	11.174	58063594.602571	11	394.3759	6.40804e-05	3.89871e-04
2024/02/21	23:19:10	ok	ok	394.0840	49.812	0.065915	19.81	65.490	11.167	61218678.746301	11	394.3917	6.49601e-05	3.55528e-04
2024/02/21	23:24:10	ok	ok	394.1020	49.814	0.065915	19.82	65.409	11.162	58723132.560546	10	394.3333	6.68130e-05	3.67273e-04
2024/02/21	23:29:10	ok	ok	394.1180	49.823	0.065915	19.86	65.435	11.194	59481666.832344	10	394.3837	6.68191e-05	3.77921e-04
2024/02/21	23:34:10	ok	ok	394.1360	49.826	0.065915	19.84	65.431	11.174	58824866.756112	10	394.3818	6.70626e-05	3.78207e-04
2024/02/21	23:39:10	ok	ok	394.1440	49.828	0.065915	19.84	65.391	11.167	57585686.931485	10	394.4013	6.58523e-05	3.61041e-04
2024/02/21	23:44:10	ok	ok	394.1340	49.826	0.065915	19.82	65.409	11.162	59920360.783249	10	394.3548	6.78064e-05	3.58611e-04
2024/02/21	23:49:10	ok	ok	394.1560	49.827	0.065915	19.82	65.440	11.167	61474697.686567	10	394.3942	6.71180e-05	3.46936e-04
2024/02/21	23:54:10	ok	ok	394.1620	49.830	0.065915	19.81	65.499	11.168	59869264.768886	11	394.4546	6.49511e-05	3.69714e-04
2024/02/21	23:59:10	ok	ok	394.1840	49.831	0.065915	19.81	65.437	11.158	59480062.969050	11	394.4521	6.54834e-05	3.62485e-04
2024/02/22	00:04:10	ok	ok	394.1420	49.827	0.065915	19.74	65.577	11.135	57326388.443779	10	394.3972	6.61542e-05	3.64535e-04
2024/02/22	00:09:10	ok	ok	394.1260	49.820	0.065915	19.65	65.687	11.097	63333170.773355	11	394.4105	6.59472e-05	3.53760e-04
2024/02/22	00:14:10	ok	ok	394.1160	49.823	0.065915	19.60	65.678	11.059	60577635.593975	11	394.4048	6.51617e-05	3.65656e-04
2024/02/22	00:19:10	ok	ok	394.0940	49.820	0.065915	19.55	65.679	11.032	61758572.904613	12	394.3687	6.61309e-05	3.62321e-04
2024/02/22	00:24:10	ok	ok	394.1020	49.824	0.065915	19.54	65.707	11.028	62117219.222961	11	394.3823	6.59484e-05	3.66188e-04
2024/02/22	00:29:10	ok	ok	394.1320	49.827	0.065915	19.58	65.522	11.025	57786458.163053	11	394.4112	6.53205e-05	3.61232e-04
2024/02/22	00:34:10	ok	ok	394.1500	49.831	0.065915	19.61	65.527	11.043	59701666.572298	10	394.3980	6.62599e-05	3.60262e-04
2024/02/22	00:39:10	ok	ok	394.1460	49.829	0.065915	19.60	65.483	11.027	61326582.229295	10	394.3886	6.66717e-05	3.71683e-04
2024/02/22	00:44:10	ok	ok	394.1640	49.827	0.065915	19.62	65.460	11.042	63156176.012428	10	394.3834	6.77030e-05	3.61652e-04
2024/02/22	00:49:10	ok	ok	394.1760	49.833	0.065915	19.60	65.515	11.032	60053298.278119	11	394.4547	6.54591e-05	3.55337e-04
2024/02/22	00:54:10	ok	ok	394.1720	49.829	0.065915	19.58	65.481	11.018	60684633.031297	10	394.4016	6.68765e-05	3.57788e-04
2024/02/22	00:59:10	ok	ok	394.1500	49.830	0.065915	19.54	65.505	10.994	62224313.318000	10	394.3870	6.71041e-05	3.81227e-04
2024/02/22	01:04:10	ok	ok	394.1660	49.829	0.065915	19.54	65.545	11.001	60908772.201741	11	394.4542	6.55680e-05	3.65199e-04
2024/02/22	01:09:10	ok	ok	394.1800	49.831	0.065915	19.55	65.547	11.010	60358793.217954	11	394.4594	6.45368e-05	3.69759e-04
2024/02/22	01:14:10	ok	ok	394.1780	49.833	0.065915	19.54	65.545	11.001	58791841.793177	11	394.4621	6.46777e-05	3.56492e-04
2024/02/22	01:19:10	ok	ok	394.1300	49.825	0.065915	19.41	65.669	10.939	61490480.073595	10	394.3579	6.78615e-05	3.66319e-04
2024/02/22	01:24:10	ok	ok	394.1260	49.823	0.065915	19.33	65.734	10.897	58313947.428803	11	394.4092	6.44398e-05	3.72214e-04
2024/02/22	01:29:10	ok	ok	394.1220	49.822	0.065915	19.30	65.730	10.877	57686193.111407	10	394.3468	6.72301e-05	3.52333e-04
2024/02/22	01:34:10	ok	ok	394.1000	49.816	0.065915	19.25	65.724	10.847	58243388.946814	10	394.3378	6.67289e-05	3.58877e-04
2024/02/22	01:39:10	ok	ok	394.1220	49.822	0.065915	19.33	65.614	10.877	59985175.388473	11	394.4326	6.46348e-05	3.51681e-04
2024/02/22	01:44:10	ok	ok	394.1340	49.821	0.065915	19.33	65.592	10.873	57896830.119689	10	394.3431	6.75461e-05	3.60499e-04
2024/02/22	01:49:10	ok	ok	394.1480	49.828	0.065915	19.35	65.496	10.874	58204563.701938	10	394.3985	6.59808e-05	3.49517e-04
2024/02/22	01:54:10	ok	ok	394.1620	49.829	0.065915	19.34	65.505	10.867	57138661.521424	11	394.4414	6.52924e-05	3.82550e-04
2024/02/22	01:59:10	ok	ok	394.1760	49.827	0.065915	19.33	65.492	10.857	55607218.679106	10	394.3921	6.59195e-05	2.27911e-04
2024/02/22	02:04:10	ok	ok	394.1600	49.830	0.065915	19.30	65.487	10.837	58048695.605765	11	394.4511	6.45157e-05	3.63244e-04
2024/02/22	02:09:10	ok	ok	394.1660	49.829	0.065915	19.31	65.528	10.852	60765353.088156	10	394.4041	6.74741e-05	3.54987e-04
2024/02/22	02:14:10	ok	ok	394.1740	49.829	0.065915	19.33	65.472	10.853	58460091.746662	10	394.3961	6.76491e-05	3.58161e-04
2024/02/22	02:19:10	ok	ok	394.1880	49.833	0.065915	19.30	65.435	10.829	59988176.327691	11	394.4599	6.52956e-05	3.60375e-04
2024/02/22	02:24:10	ok	ok	394.1600	49.826	0.065915	19.21	65.664	10.810	56433006.376178	10	394.3806	6.66927e-05	3.69842e-04
2024/02/22	02:29:10	ok	ok	394.1380	49.820	0.065915	19.15	65.646	10.772	61472789.366142	10	394.3314	6.68407e-05	2.26274e-04
2024/02/22	02:34:10	ok	ok	394.1120	49.820	0.065915	19.06	65.682	10.715	57238724.948111	10	394.3444	6.65248e-05	3.50788e-04
2024/02/22	02:39:10	ok	ok	394.1040	49.810	0.065915	19.03	65.687	10.699	59578587.175318	10	394.3182	6.72433e-05	3.69967e-04
2024/02/22	02:44:10	ok	ok	394.0780	49.812	0.065915	18.99	65.650	10.666	58215227.724727	11	394.3304	6.65851e-05	3.50306e-04
2024/02/22	02:49:10	ok	ok	394.0860	49.815	0.065915	18.94	65.684	10.645	58469968.119721	10	394.2957	6.77800e-05	3.47765e-04
2024/02/22	02:54:10	ok	ok	394.1100	49.819	0.065915	19.01	65.551	10.667	59174728.326087	10	394.3389	6.75543e-05	3.37671e-04
2024/02/22	02:59:10	ok	ok	394.1380	49.818	0.065915	19.06	65.449	10.677	59492177.393166	10	394.3344	6.81787e-05	3.66981e-04
2024/02/22	03:04:10	ok	ok	394.1320	49.819	0.065915	19.04	65.467	10.672	59369938.375550	10	394.3331	6.83902e-05	3.70442e-04
2024/02/22	03:09:10	ok	ok	394.1520	49.823	0.065915	19.07	65.380	10.676	51972589.009149	11	394.4023	6.60659e-05	3.44511e-04
2024/02/22	03:14:10	ok	ok	394.1420	49.818	0.065915	19.01	65.362	10.636	55656204.465409	11	394.3963	6.60497e-05	3.68483e-04
2024/02/22	03:19:10	ok	ok	394.1660	49.827	0.065915	19.06	65.345	10.660	54767019.354131	10	394.3833	6.77111e-05	3.68865e-04
2024/02/22	03:24:10	ok	ok	394.1660	49.827	0.065915	19.03	65.321	10.639	56408301.454894	10	394.3914	6.67310e-05	3.75770e-04
2024/02/22	03:29:10	ok	ok	394.1580	49.834	0.065915	19.03	65.321	10.639	55505791.998408	11	394.4613	6.47745e-05	3.61109e-04
2024/02/22	03:34:10	ok	ok	394.1940	49.824	0.065915	19.00	65.289	10.616	49773313.049635	11	394.3579	6.68771e-05	2.29273e-04
2024/02/22	03:39:10	ok	ok	394.1500	49.820	0.065915	18.90	65.403	10.573	55685738.171058	11	394.3977	6.53980e-05	3.60474e-04
2024/02/22	03:44:10	ok	ok	394.1240	49.822	0.065915	18.87	65.418	10.558	56909952.365519	10	394.3395	6.76108e-05	3.52378e-04
2024/02/22	03:49:10	ok	ok	394.1120	49.817	0.065915	18.80	65.458	10.520	52792961.017358	10	394.3432	6.69286e-05	3.45099e-04
2024/02/22	03:54:10	ok	ok	394.1040	49.811	0.065915	18.73	65.426	10.472	54064881.179008	11	394.3302	6.70360e-05	3.54827e-04
2024/02/22	03:59:10	ok	ok	394.0880	49.819	0.065915	18.76	65.400	10.484	54950359.513326	11	394.4100	6.40464e-05	3.82084e-04
2024/02/22	04:04:10	ok	ok	394.0660	49.810	0.065915	18.69	65.440	10.448	55493866.695375	11	394.3333	6.62916e-05	3.51220e-04
2024/02/22	04:09:10	ok	ok	394.1060	49.809	0.065915	18.68	65.354	10.426	56967518.918844	10	394.2960	6.82066e-05	3.62968e-04
2024/02/22	04:14:10	ok	ok	394.1160	49.819	0.065915	18.73	65.225	10.440	53628463.004124	10	394.3376	6.71671e-05	3.61460e-04
2024/02/22	04:19:10	ok	ok	394.1560	49.819	0.065915	18.78	65.202	10.462	55147800.921288	11	394.3828	6.69704e-05	3.74878e-04
2024/02/22	04:24:10	ok	ok	394.1400	49.820	0.065915	18.80	65.185	10.476	54822029.867634	11	394.4010	6.63534e-05	3.69589e-04
2024/02/22	04:29:10	ok	ok	394.1800	49.826	0.065915	18.80	65.153	10.471	56337376.190151	11	394.4642	6.50497e-05	3.66330e-04
2024/02/22	04:34:10	ok	ok	394.1760	49.824	0.065915	18.84	65.161	10.499	52840445.329267	11	394.4841	6.42281e-05	3.67491e-04
2024/02/22	04:39:10	--	ok	394.2020	49.832	0.065915	18.82	65.147	10.478	58754299.670976	12	394.4752	6.57403e-05	3.47878e-04
2024/02/22	04:39:17	ok	ok	394.0560	49.791	0.065904	18.82	65.126	10.475	60253983.136069	10	394.2546	6.77466e-05	3.62922e-04
2024/02/22	04:44:16	ok	ok	394.0300	49.779	0.065904	18.83	65.078	10.477	63267022.623136	12	394.2650	6.63024e-05	3.44862e-04
2024/02/22	04:49:16	ok	ok	394.0240	49.785	0.065904	18.82	65.106	10.472	62389595.321566	11	394.2651	6.60638e-05	3.68628e-04
2024/02/22	04:54:16	ok	ok	394.0460	49.784	0.065904	18.84	65.060	10.482	64688785.173064	11	394.2723	6.59113e-05	3.51958e-04
2024/02/22	04:59:16	ok	ok	394.0140	49.775	0.065904	18.76	65.217	10.455	63257374.783755	11	394.2460	6.55494e-05	3.67225e-04
2024/02/22	05:04:16	ok	ok	393.9880	49.779	0.065904	18.69	65.277	10.422	61050315.221568	10	394.1897	6.72958e-05	3.84520e-04
2024/02/22	05:09:16	ok	ok	393.9640	49.770	0.065904	18.60	65.245	10.364	62526854.170968	12	394.2013	6.66529e-05	3.55070e-04
2024/02/22	05:14:16	ok	ok	393.9380	49.768	0.065904	18.55	65.225	10.325	59715816.151767	11	394.1819	6.64471e-05	3.73850e-04
2024/02/22	05:19:16	ok	ok	393.9820	49.772	0.065904	18.63	65.087	10.357	61307577.608672	10	394.1884	6.66435e-05	3.89402e-04
2024/02/22	05:24:16	ok	ok	393.9860	49.780	0.065904	18.63	65.046	10.350	63066552.024894	10	394.1693	6.78481e-05	3.78840e-04
2024/02/22	05:29:16	ok	ok	393.9760	49.774	0.065904	18.65	65.057	10.360	62336462.960109	10	394.1960	6.80409e-05	3.75858e-04
2024/02/22	05:34:16	ok	ok	393.9860	49.783	0.065904	18.65	64.997	10.351	60274961.179632	12	394.2402	6.65635e-05	3.70068e-04
2024/02/22	05:39:16	ok	ok	393.9780	49.774	0.065904	18.68	65.052	10.378	61902343.255964	10	394.2026	6.76607e-05	3.64968e-04
2024/02/22	05:44:16	ok	ok	393.9840	49.779	0.065904	18.66	65.020	10.363	59291078.331874	10	394.2069	6.84343e-05	3.55914e-04
2024/02/22	05:49:16	ok	ok	394.0000	49.780	0.065904	18.65	65.048	10.359	61375793.070130	11	394.2555	6.61371e-05	3.73067e-04
2024/02/22	05:54:16	ok	ok	394.0000	49.781	0.065904	18.66	65.020	10.363	59647396.882860	11	394.2627	6.62552e-05	3.68317e-04
2024/02/22	05:59:16	ok	ok	394.0040	49.778	0.065904	18.62	65.064	10.344	59003034.144812	12	394.2595	6.65566e-05	3.74330e-04
2024/02/22	06:04:16	ok	ok	393.9960	49.780	0.065904	18.59	65.161	10.341	58609004.853744	11	394.2834	6.55672e-05	3.70216e-04
2024/02/22	06:09:16	ok	ok	393.9500	49.769	0.065904	18.53	65.222	10.316	58039176.223062	11	394.2585	6.47086e-05	3.80458e-04
2024/02/22	06:14:16	ok	ok	393.9440	49.768	0.065904	18.49	65.206	10.288	58884940.412048	10	394.1664	6.78500e-05	3.70417e-04
2024/02/22	06:19:16	ok	ok	393.9580	49.772	0.065904	18.50	65.087	10.277	58991709.908649	10	394.1851	6.78371e-05	3.80747e-04
2024/02/22	06:24:16	ok	ok	393.9660	49.773	0.065904	18.53	65.000	10.281	59101365.150005	11	394.2677	6.56523e-05	3.91616e-04
2024/02/22	06:29:16	ok	ok	393.9920	49.784	0.065904	18.58	64.947	10.299	57087544.627347	11	394.2846	6.59498e-05	3.87184e-04
2024/02/22	06:34:16	ok	ok	394.0100	49.783	0.065904	18.60	64.950	10.317	58016709.884958	11	394.3010	6.61091e-05	4.13641e-04
2024/02/22	06:39:16	ok	ok	393.9920	49.785	0.065904	18.58	64.956	10.300	58124852.274466	11	394.2858	6.67747e-05	3.61061e-04
2024/02/22	06:44:16	ok	ok	394.0480	49.787	0.065904	18.60	64.932	10.314	58169312.983804	11	394.3251	6.61367e-05	3.91954e-04
2024/02/22	06:49:16	ok	ok	394.0440	49.792	0.065904	18.60	64.950	10.317	55886564.483942	11	394.3204	6.64605e-05	3.91564e-04
2024/02/22	06:54:16	ok	ok	394.0460	49.796	0.065904	18.63	64.974	10.339	56124575.544785	12	394.2973	6.78982e-05	3.95489e-04
2024/02/22	06:59:16	ok	ok	394.0580	49.798	0.065904	18.60	64.932	10.314	62396750.891325	11	394.3356	6.66276e-05	3.90285e-04
2024/02/22	07:04:16	ok	ok	394.0480	49.795	0.065904	18.60	64.932	10.314	60500980.644201	11	394.3402	6.60632e-05	3.89715e-04
2024/02/22	07:09:16	ok	ok	394.0280	49.793	0.065904	18.58	65.046	10.315	56852576.224015	11	394.3251	6.60628e-05	3.91543e-04
2024/02/22	07:14:16	ok	ok	394.0160	49.782	0.065904	18.48	65.153	10.271	58680840.989706	11	394.3036	6.64317e-05	4.01204e-04
2024/02/22	07:19:16	ok	ok	393.9940	49.787	0.065904	18.45	65.148	10.253	57959133.290676	10	394.2581	6.70846e-05	4.02363e-04
2024/02/22	07:24:16	ok	ok	394.0160	49.791	0.065904	18.46	64.988	10.236	57595877.185415	12	394.3132	6.58339e-05	3.73563e-04
2024/02/22	07:29:16	ok	ok	394.0500	49.800	0.065904	18.55	64.891	10.272	59177723.797726	11	394.3426	6.57803e-05	3.81981e-04
2024/02/22	07:34:16	ok	ok	394.0520	49.803	0.065904	18.58	64.906	10.292	58928960.978734	11	394.3389	6.66410e-05	3.93105e-04
2024/02/22	07:39:16	ok	ok	394.0740	49.792	0.065904	18.55	64.901	10.274	59492121.102751	11	394.3606	6.52862e-05	3.93849e-04
2024/02/22	07:44:16	ok	ok	394.0680	49.799	0.065904	18.56	64.924	10.285	62405018.317326	11	394.3871	6.50065e-05	3.88812e-04
2024/02/22	07:49:16	ok	ok	394.1040	49.798	0.065904	18.58	64.906	10.292	51800246.109158	11	394.3276	6.54794e-05	2.41666e-04
2024/02/22	07:54:16	ok	ok	394.0880	49.801	0.065904	18.55	64.901	10.274	58549777.471790	11	394.3809	6.59004e-05	3.93661e-04
2024/02/22	07:59:16	ok	ok	394.1520	49.799	0.065904	18.55	64.872	10.269	52633445.393228	10	394.3124	6.57256e-05	2.65870e-04
2024/02/22	08:04:16	ok	ok	394.1080	49.803	0.065904	18.58	64.906	10.292	57710730.248388	11	394.3952	6.55742e-05	3.88791e-04
2024/02/22	08:09:16	ok	ok	394.0840	49.807	0.065904	18.55	64.872	10.269	57050479.725143	11	394.4000	6.52886e-05	3.73172e-04
2024/02/22	08:14:16	ok	ok	394.1180	49.807	0.065904	18.56	64.881	10.279	53759938.729605	11	394.4011	6.59510e-05	3.84068e-04
2024/02/22	08:19:16	ok	ok	394.1220	49.817	0.065904	18.60	64.828	10.298	58649976.216392	11	394.4134	6.60654e-05	3.89388e-04
2024/02/22	08:24:16	ok	ok	394.1260	49.815	0.065904	18.56	64.833	10.271	60761376.909709	11	394.4126	6.68057e-05	3.98685e-04
2024/02/22	08:29:16	ok	ok	394.1460	49.814	0.065904	18.60	64.819	10.296	57439155.557280	11	394.4520	6.53094e-05	3.79405e-04
2024/02/22	08:34:16	ok	ok	394.1340	49.815	0.065904	18.58	64.877	10.288	58645667.269962	10	394.3987	6.70118e-05	3.83686e-04
2024/02/22	08:39:16	ok	ok	394.1220	49.814	0.065904	18.56	64.913	10.284	61598254.926875	12	394.3899	6.72622e-05	3.77449e-04
2024/02/22	08:44:16	ok	ok	394.1300	49.826	0.065904	18.62	64.881	10.314	58701975.128605	11	394.4503	6.53246e-05	3.94723e-04
2024/02/22	08:49:16	ok	ok	394.1400	49.814	0.065904	18.58	64.865	10.286	59637436.272542	11	394.4476	6.56909e-05	3.94218e-04
2024/02/22	08:54:16	ok	ok	394.1680	49.827	0.065904	18.65	64.826	10.324	59483597.640446	11	394.4728	6.56516e-05	3.94912e-04
2024/02/22	08:59:16	ok	ok	394.1540	49.827	0.065904	18.60	64.869	10.304	61492017.774560	11	394.4779	6.61923e-05	4.00246e-04
2024/02/22	09:04:16	ok	ok	394.1780	49.828	0.065904	18.63	64.814	10.314	59625619.077281	11	394.4839	6.56676e-05	3.84538e-04
2024/02/22	09:09:16	ok	ok	394.1960	49.827	0.065904	18.63	64.833	10.316	61949205.459122	11	394.4904	6.62221e-05	3.97552e-04
2024/02/22	09:14:16	ok	ok	394.1580	49.823	0.065904	18.60	64.887	10.307	61074835.102861	11	394.4791	6.58927e-05	3.88824e-04
2024/02/22	09:19:16	ok	ok	394.1800	49.826	0.065904	18.59	64.950	10.307	59750856.069255	11	394.4777	6.65633e-05	3.96361e-04
2024/02/22	09:24:16	ok	ok	394.1800	49.832	0.065904	18.62	64.863	10.312	61586535.562664	11	394.5045	6.52254e-05	3.96851e-04
2024/02/22	09:29:16	ok	ok	394.2000	49.837	0.065904	18.66	64.817	10.330	61735578.898345	12	394.4832	6.75567e-05	3.85519e-04
2024/02/22	09:34:16	--	ok	394.2140	49.837	0.065904	18.69	64.741	10.336	63369517.810055	11	394.5290	6.64368e-05	3.89783e-04
2024/02/22	09:34:23	ok	ok	394.0720	49.792	0.065892	18.70	64.773	10.349	62855642.435880	12	394.2955	6.78298e-05	4.20525e-04
2024/02/22	09:39:22	ok	ok	394.0780	49.797	0.065892	18.70	64.714	10.340	63811137.379917	11	394.3533	6.59924e-05	3.91443e-04
2024/02/22	09:44:22	ok	ok	394.0860	49.799	0.065892	18.78	64.726	10.386	62757041.528324	11	394.3484	6.66395e-05	4.01309e-04
2024/02/22	09:49:22	ok	ok	394.1000	49.794	0.065892	18.82	64.712	10.408	66686765.387006	11	394.3845	6.61306e-05	4.04919e-04
2024/02/22	09:54:22	ok	ok	394.1200	49.809	0.065892	18.86	64.686	10.430	61238711.308983	11	394.4044	6.52607e-05	4.01307e-04
2024/02/22	09:59:22	ok	ok	394.1100	49.806	0.065892	18.86	64.677	10.429	62316065.422956	11	394.4055	6.58192e-05	4.03816e-04
2024/02/22	10:04:22	ok	ok	394.1500	49.815	0.065892	18.89	64.672	10.446	61416145.439022	10	394.3698	6.54991e-05	2.48985e-04
2024/02/22	10:09:22	ok	ok	394.1260	49.813	0.065892	18.93	64.709	10.478	61525264.250859	11	394.4322	6.65737e-05	4.02662e-04
2024/02/22	10:14:22	ok	ok	394.1780	49.820	0.065892	18.96	64.643	10.484	62059546.135491	11	394.4585	6.63662e-05	3.98036e-04
2024/02/22	10:19:22	ok	ok	394.1940	49.825	0.065892	18.99	64.727	10.516	66897986.921965	11	394.4714	6.67491e-05	4.10472e-04
2024/02/22	10:24:22	ok	ok	394.1940	49.825	0.065892	19.00	64.709	10.521	64428451.361613	10	394.4571	6.71321e-05	4.04604e-04
2024/02/22	10:29:22	--	ok	394.2180	49.830	0.065892	19.01	64.703	10.529	60234840.654700	10	394.4569	6.80100e-05	4.05037e-04
2024/02/22	10:29:29	ok	ok	394.0480	49.784	0.065881	19.01	64.691	10.527	61800715.844656	12	394.3183	6.68155e-05	3.88920e-04
2024/02/22	10:34:28	ok	ok	394.0460	49.781	0.065881	19.03	64.704	10.539	61928032.257525	11	394.3023	6.63781e-05	4.08146e-04
2024/02/22	10:39:28	ok	ok	394.0440	49.785	0.065881	19.07	64.732	10.570	63310718.693062	11	394.3252	6.57859e-05	4.06508e-04
2024/02/22	10:44:28	ok	ok	394.0440	49.796	0.065881	19.10	64.695	10.581	65590840.475177	11	394.3280	6.58962e-05	3.94755e-04
2024/02/22	10:49:28	ok	ok	394.0480	49.784	0.065881	19.07	64.681	10.562	60923959.745718	11	394.3387	6.58386e-05	3.96640e-04
2024/02/22	10:54:28	ok	ok	394.0660	49.800	0.065881	19.13	64.700	10.600	66972560.440405	11	394.3357	6.68648e-05	3.92671e-04
2024/02/22	10:59:28	ok	ok	394.0840	49.801	0.065881	19.17	64.657	10.619	65880051.655468	11	394.3794	6.63107e-05	3.92989e-04
2024/02/22	11:04:28	ok	ok	394.1180	49.804	0.065881	19.20	64.662	10.637	63935212.825640	11	394.4027	6.56625e-05	3.84312e-04
2024/02/22	11:09:28	ok	ok	394.1300	49.807	0.065881	19.24	64.627	10.658	66606431.428805	12	394.4487	6.52574e-05	3.82041e-04
2024/02/22	11:14:28	ok	ok	394.1240	49.808	0.065881	19.21	64.672	10.647	66139001.858076	11	394.4210	6.58592e-05	3.85573e-04
2024/02/22	11:19:28	ok	ok	394.1560	49.817	0.065881	19.29	64.685	10.696	61091475.467623	10	394.3824	6.85562e-05	4.09861e-04
2024/02/22	11:24:28	ok	ok	394.1700	49.821	0.065881	19.31	64.680	10.712	65399306.759973	11	394.4536	6.66858e-05	3.92054e-04
2024/02/22	11:29:28	ok	ok	394.1800	49.824	0.065881	19.31	64.680	10.712	63149368.677556	11	394.4807	6.62393e-05	3.83706e-04
2024/02/22	11:34:28	--	ok	394.2220	49.833	0.065881	19.34	64.712	10.736	62330355.216668	10	394.4185	6.65775e-05	2.48298e-04
2024/02/22	11:34:35	ok	ok	394.0620	49.792	0.065869	19.43	64.677	10.784	67522492.579236	11	394.3378	6.63799e-05	4.09411e-04
2024/02/22	11:39:34	ok	ok	394.0420	49.781	0.065869	19.40	64.662	10.763	63442051.699243	11	394.3042	6.59631e-05	3.89712e-04
2024/02/22	11:44:34	ok	ok	394.0560	49.778	0.065869	19.38	64.639	10.751	58499380.966922	11	394.3048	6.58696e-05	4.09289e-04
2024/02/22	11:49:34	ok	ok	394.0520	49.780	0.065869	19.43	64.698	10.787	62094464.054340	11	394.3193	6.62291e-05	4.04641e-04
2024/02/22	11:54:34	ok	ok	394.0560	49.783	0.065869	19.44	64.636	10.786	64559085.158917	11	394.3235	6.61927e-05	3.91762e-04
2024/02/22	11:59:34	ok	ok	394.0680	49.789	0.065869	19.50	64.668	10.826	59600037.502037	12	394.3380	6.48026e-05	3.92524e-04
2024/02/22	12:04:34	ok	ok	394.0800	49.796	0.065869	19.51	64.691	10.839	63822795.429343	11	394.3616	6.63489e-05	4.17739e-04
2024/02/22	12:09:34	ok	ok	394.1000	49.808	0.065869	19.53	64.649	10.842	64488247.018378	11	394.3907	6.59456e-05	3.87127e-04
2024/02/22	12:14:34	ok	ok	394.1160	49.806	0.065869	19.58	64.639	10.876	61769089.278832	11	394.4018	6.58908e-05	3.79989e-04
2024/02/22	12:19:34	ok	ok	394.1240	49.814	0.065869	19.60	64.640	10.885	61843632.897234	11	394.4135	6.61329e-05	3.82797e-04
2024/02/22	12:24:34	ok	ok	394.1420	49.813	0.065869	19.62	64.657	10.906	58636897.346072	11	394.4547	6.45425e-05	4.07074e-04
2024/02/22	12:29:34	ok	ok	394.1700	49.819	0.065869	19.68	64.654	10.942	66585706.430051	11	394.4566	6.64543e-05	3.94063e-04
2024/02/22	12:34:34	ok	ok	394.1940	49.829	0.065869	19.69	64.677	10.954	62196288.169637	11	394.4776	6.60397e-05	3.86340e-04
2024/02/22	12:39:34	--	ok	394.2040	49.830	0.065869	19.71	64.671	10.962	64960373.580061	10	394.4586	6.70488e-05	3.81772e-04
2024/02/22	12:39:40	ok	ok	394.0600	49.789	0.065858	19.77	64.630	10.993	59652017.593164	13	394.2886	6.80430e-05	3.75899e-04
2024/02/22	12:44:40	ok	ok	394.0820	49.790	0.065858	19.75	64.698	10.994	58818907.509474	11	394.3215	6.58773e-05	3.69839e-04
2024/02/22	12:49:40	ok	ok	394.0860	49.792	0.065858	19.77	64.700	11.004	64171406.413409	11	394.3293	6.61155e-05	3.94135e-04
2024/02/22	12:54:40	ok	ok	394.0880	49.793	0.065858	19.77	64.721	11.008	63620203.253957	11	394.3507	6.52316e-05	3.81990e-04
2024/02/22	12:59:40	ok	ok	394.1020	49.792	0.065858	19.84	64.721	11.053	64701087.578355	10	394.3134	6.76140e-05	3.92104e-04
2024/02/22	13:04:40	ok	ok	394.1260	49.796	0.065858	19.81	64.736	11.038	65227557.246380	11	394.3760	6.50714e-05	4.01890e-04
2024/02/22	13:09:40	ok	ok	394.1180	49.800	0.065858	19.81	64.736	11.038	64221200.488023	11	394.3745	6.59285e-05	3.96762e-04
2024/02/22	13:14:40	ok	ok	394.1020	49.805	0.065858	19.84	64.730	11.054	65473424.505737	10	394.3283	6.79303e-05	3.74611e-04
2024/02/22	13:19:40	ok	ok	394.1280	49.799	0.065858	19.81	64.746	11.040	65740350.710550	11	394.3964	6.57856e-05	4.13315e-04
2024/02/22	13:24:40	ok	ok	394.1240	49.805	0.065858	19.86	64.746	11.076	65956775.912446	11	394.3910	6.58735e-05	3.85362e-04
2024/02/22	13:29:40	ok	ok	394.1340	49.806	0.065858	19.85	64.764	11.069	66164958.749343	11	394.3990	6.58461e-05	3.89635e-04
2024/02/22	13:34:40	ok	ok	394.1240	49.805	0.065858	19.84	64.771	11.062	65879116.638272	11	394.3999	6.57355e-05	3.72350e-04
2024/02/22	13:39:40	ok	ok	394.1660	49.811	0.065858	19.85	64.823	11.079	67672922.500107	10	394.3942	6.58311e-05	3.87354e-04
2024/02/22	13:44:40	ok	ok	394.1400	49.817	0.065858	19.79	64.855	11.048	63098609.673389	11	394.4084	6.62060e-05	3.64811e-04
2024/02/22	13:49:40	ok	ok	394.1480	49.810	0.065858	19.82	64.872	11.070	66713983.956425	11	394.4328	6.53885e-05	4.13169e-04
2024/02/22	13:54:40	ok	ok	394.1580	49.813	0.065858	19.79	64.855	11.048	66668888.104223	11	394.4414	6.52633e-05	4.00505e-04
2024/02/22	13:59:40	ok	ok	394.1440	49.811	0.065858	19.79	64.927	11.060	68193991.545843	10	394.3818	6.75511e-05	3.98781e-04
2024/02/22	14:04:40	ok	ok	394.1520	49.817	0.065858	19.81	64.900	11.066	66128604.921667	10	394.3955	6.68064e-05	3.96036e-04
2024/02/22	14:09:40	ok	ok	394.1580	49.814	0.065858	19.82	64.892	11.073	65968049.109384	11	394.4492	6.49105e-05	3.85092e-04
2024/02/22	14:14:40	ok	ok	394.1660	49.812	0.065858	19.79	64.927	11.060	67469585.834074	12	394.4528	6.56323e-05	3.65805e-04
2024/02/22	14:19:40	ok	ok	394.1760	49.819	0.065858	19.79	64.927	11.060	60361986.349370	11	394.4662	6.45418e-05	4.08939e-04
2024/02/22	14:24:40	ok	ok	394.1660	49.817	0.065858	19.81	64.920	11.069	64838852.787095	11	394.4530	6.57542e-05	3.89814e-04
2024/02/22	14:29:40	ok	ok	394.1660	49.818	0.065858	19.78	64.936	11.053	65685358.769008	11	394.4561	6.49235e-05	3.88189e-04
2024/02/22	14:34:40	ok	ok	394.1820	49.821	0.065858	19.79	64.895	11.055	64577936.746767	10	394.3980	6.76299e-05	3.87449e-04
2024/02/22	14:39:40	ok	ok	394.1940	49.822	0.065858	19.75	64.961	11.038	67726314.025588	11	394.4514	6.57569e-05	3.63354e-04
2024/02/22	14:44:40	ok	ok	394.1700	49.812	0.065858	19.72	64.968	11.023	65505518.180375	11	394.4435	6.56892e-05	4.05367e-04
2024/02/22	14:49:40	ok	ok	394.1880	49.825	0.065858	19.74	64.950	11.028	61608889.315561	12	394.4440	6.60554e-05	3.71994e-04
2024/02/22	14:54:40	ok	ok	394.1840	49.819	0.065858	19.72	64.968	11.023	66604187.101201	11	394.4542	6.51955e-05	3.78406e-04
2024/02/22	14:59:40	ok	ok	394.1780	49.816	0.065858	19.68	64.961	10.994	63192294.931727	11	394.4356	6.60417e-05	3.95102e-04
2024/02/22	15:04:40	ok	ok	394.1740	49.826	0.065858	19.68	64.979	10.997	64695328.312824	11	394.4482	6.49794e-05	3.78367e-04
2024/02/22	15:09:40	ok	ok	394.1560	49.816	0.065858	19.58	65.158	10.963	64135111.763636	10	394.3865	6.64871e-05	3.76919e-04
2024/02/22	15:14:40	ok	ok	394.1340	49.809	0.065858	19.51	65.216	10.927	69863761.051934	11	394.3923	6.57931e-05	3.69276e-04
2024/02/22	15:19:40	ok	ok	394.1200	49.802	0.065858	19.53	65.199	10.934	65660842.024275	10	394.3264	6.75740e-05	3.99955e-04
2024/02/22	15:24:40	ok	ok	394.1380	49.812	0.065858	19.58	65.037	10.943	63038152.687343	10	394.3636	6.74970e-05	3.80558e-04
2024/02/22	15:29:40	ok	ok	394.1580	49.816	0.065858	19.57	65.002	10.929	66458214.704483	10	394.3612	6.76060e-05	3.88942e-04
2024/02/22	15:34:40	ok	ok	394.1380	49.809	0.065858	19.57	65.084	10.942	68438072.101439	11	394.3861	6.60996e-05	3.84027e-04
2024/02/22	15:39:40	ok	ok	394.1580	49.816	0.065858	19.55	65.032	10.923	68612767.325663	10	394.3561	6.72399e-05	3.99044e-04
2024/02/22	15:44:40	ok	ok	394.1520	49.815	0.065858	19.54	65.019	10.913	65290426.377525	11	394.4076	6.62946e-05	3.81743e-04
2024/02/22	15:49:40	ok	ok	394.1500	49.815	0.065858	19.54	65.080	10.923	65142914.699854	10	394.3807	6.62957e-05	3.64552e-04
2024/02/22	15:54:40	ok	ok	394.1640	49.817	0.065858	19.50	65.093	10.898	64851422.720075	11	394.3789	6.62085e-05	3.83686e-04
2024/02/22	15:59:40	ok	ok	394.1320	49.819	0.065858	19.53	65.098	10.917	65275976.031766	11	394.3920	6.62734e-05	3.69955e-04
2024/02/22	16:04:40	ok	ok	394.1400	49.813	0.065858	19.45	65.107	10.873	63267567.500593	11	394.3931	6.53416e-05	3.69772e-04
2024/02/22	16:09:40	ok	ok	394.1300	49.811	0.065858	19.45	65.075	10.867	64979441.530794	12	394.3618	6.68211e-05	3.66956e-04
2024/02/22	16:14:40	ok	ok	394.0940	49.799	0.065858	19.34	65.270	10.828	66587168.526174	10	394.3014	6.78607e-05	3.87740e-04
2024/02/22	16:19:40	ok	ok	394.0680	49.799	0.065858	19.27	65.299	10.787	60856474.623310	11	394.3222	6.60103e-05	3.96207e-04
2024/02/22	16:24:40	ok	ok	394.0500	49.789	0.065858	19.21	65.270	10.745	67041875.431026	11	394.3094	6.57240e-05	3.92263e-04
2024/02/22	16:29:40	ok	ok	394.0380	49.783	0.065858	19.15	65.341	10.722	62767774.025512	10	394.2495	6.69188e-05	3.65743e-04
2024/02/22	16:34:40	ok	ok	394.0500	49.784	0.065858	19.21	65.190	10.732	65422703.558210	11	394.3082	6.58764e-05	3.84832e-04
2024/02/22	16:39:40	ok	ok	394.0440	49.792	0.065858	19.21	65.148	10.725	63201541.484142	12	394.3362	6.43503e-05	3.88809e-04
2024/02/22	16:44:40	ok	ok	394.0720	49.793	0.065858	19.20	65.034	10.698	65638761.194524	11	394.3223	6.55637e-05	3.79479e-04
2024/02/22	16:49:40	ok	ok	394.0680	49.795	0.065858	19.20	65.126	10.713	61907018.295093	12	394.2807	6.67945e-05	3.73068e-04
2024/02/22	16:54:40	ok	ok	394.0680	49.792	0.065858	19.17	65.174	10.704	64542525.039835	11	394.3147	6.59160e-05	3.84940e-04
2024/02/22	16:59:40	ok	ok	394.0460	49.791	0.065858	19.17	65.112	10.694	63279912.882216	10	394.2663	6.66343e-05	3.83503e-04
2024/02/22	17:04:40	ok	ok	394.0500	49.787	0.065858	19.17	65.092	10.691	62229905.059899	10	394.2696	6.71753e-05	3.78484e-04
2024/02/22	17:09:40	ok	ok	394.0460	49.786	0.065858	19.11	65.133	10.661	65688095.074108	11	394.3139	6.52500e-05	3.96702e-04
2024/02/22	17:14:40	ok	ok	394.0180	49.785	0.065858	19.06	65.245	10.644	65864879.996028	10	394.2268	6.74111e-05	3.85971e-04
2024/02/22	17:19:40	ok	ok	393.9960	49.769	0.065858	18.99	65.275	10.605	61305620.762303	11	394.2357	6.57401e-05	4.08072e-04
2024/02/22	17:24:40	ok	ok	393.9700	49.760	0.065858	18.91	65.303	10.565	63135956.298846	10	394.1914	6.72835e-05	3.84262e-04
2024/02/22	17:29:40	ok	ok	393.9640	49.763	0.065858	18.86	65.313	10.531	59226381.536581	12	394.1845	6.60019e-05	3.65224e-04
2024/02/22	17:34:40	ok	ok	393.9480	49.760	0.065858	18.79	65.293	10.485	62660754.742324	12	394.1752	6.62988e-05	3.76388e-04
2024/02/22	17:39:40	ok	ok	393.9300	49.759	0.065858	18.76	65.380	10.481	59740176.811203	11	394.1790	6.54347e-05	3.89907e-04
2024/02/22	17:44:40	ok	ok	393.9320	49.757	0.065858	18.79	65.142	10.461	63963279.944961	11	394.1877	6.58146e-05	3.83715e-04
2024/02/22	17:49:40	ok	ok	393.9540	49.765	0.065858	18.82	65.126	10.475	62298871.027697	11	394.1963	6.58598e-05	3.73784e-04
2024/02/22	17:54:40	ok	ok	393.9460	49.758	0.065858	18.82	65.106	10.472	61778198.450959	10	394.1923	6.68976e-05	4.02199e-04
2024/02/22	17:59:40	ok	ok	393.9580	49.757	0.065858	18.79	65.092	10.453	60251593.750197	11	394.1936	6.60504e-05	3.70428e-04
2024/02/22	18:04:40	ok	ok	393.9500	49.764	0.065858	18.76	65.107	10.437	62339419.544674	11	394.1949	6.56526e-05	4.04480e-04
2024/02/22	18:09:40	ok	ok	393.9440	49.764	0.065858	18.76	65.107	10.437	60651906.772815	11	394.1881	6.61557e-05	3.92951e-04
2024/02/22	18:14:40	ok	ok	393.9420	49.756	0.065858	18.70	65.138	10.408	62561632.097591	11	394.1924	6.59249e-05	4.00448e-04
2024/02/22	18:19:40	ok	ok	393.9480	49.756	0.065858	18.72	65.171	10.421	64506622.663681	12	394.2108	6.51745e-05	3.74937e-04
2024/02/22	18:24:40	ok	ok	393.9060	49.748	0.065858	18.60	65.234	10.362	58506772.648513	11	394.1122	6.67633e-05	3.76986e-04
2024/02/22	18:29:40	ok	ok	393.8880	49.745	0.065858	18.55	65.263	10.331	59983465.929404	11	394.0913	6.69359e-05	3.85343e-04
2024/02/22	18:34:40	ok	ok	393.8660	49.738	0.065858	18.49	65.277	10.299	59210512.581529	11	394.0782	6.67794e-05	3.64043e-04
2024/02/22	18:39:40	ok	ok	393.8360	49.735	0.065858	18.42	65.345	10.266	61567734.484869	11	394.0429	6.70636e-05	3.66141e-04
2024/02/22	18:44:40	ok	ok	393.8360	49.732	0.065858	18.40	65.293	10.250	60104241.887173	11	394.0402	6.76187e-05	3.80665e-04
2024/02/22	18:49:40	ok	ok	393.8480	49.733	0.065858	18.42	65.144	10.234	60340364.692263	11	394.0686	6.63689e-05	3.72459e-04
2024/02/22	18:54:40	ok	ok	393.8420	49.737	0.065858	18.46	65.039	10.244	62441192.961771	11	394.0575	6.77822e-05	3.92899e-04
2024/02/22	18:59:40	ok	ok	393.8540	49.743	0.065858	18.45	65.069	10.240	64461152.912322	10	394.0620	6.77715e-05	3.85537e-04
2024/02/22	19:04:40	ok	ok	393.8340	49.733	0.065858	18.42	65.083	10.225	61887371.461022	11	394.0562	6.70608e-05	3.76359e-04
2024/02/22	19:09:40	ok	ok	393.8440	49.728	0.065858	18.46	65.028	10.242	63894039.724927	11	394.1112	6.55295e-05	3.83519e-04
2024/02/22	19:14:40	ok	ok	393.8400	49.726	0.065858	18.42	65.032	10.217	64385730.031210	11	394.0662	6.75637e-05	3.88318e-04
2024/02/22	19:19:40	ok	ok	393.8600	49.730	0.065858	18.37	65.046	10.193	63334822.505213	11	394.0541	6.68134e-05	3.89964e-04
2024/02/22	19:24:40	ok	ok	393.8140	49.724	0.065858	18.31	65.216	10.178	62112002.907334	10	394.0305	6.73655e-05	4.31848e-04
2024/02/22	19:29:40	--	ok	393.7920	49.714	0.065858	18.22	65.193	10.123	61561938.363714	11	393.9876	6.75611e-05	3.97920e-04
2024/02/22	19:29:46	ok	ok	394.0260	49.778	0.065869	18.22	65.202	10.124	57584365.990091	12	394.2861	6.63746e-05	4.17699e-04
2024/02/22	19:34:46	ok	ok	393.9880	49.766	0.065869	18.16	65.194	10.089	55905880.120104	12	394.2423	6.54955e-05	3.89767e-04
2024/02/22	19:39:46	ok	ok	393.9900	49.765	0.065869	18.11	65.185	10.054	53724958.296397	12	394.2366	6.55925e-05	3.96920e-04
2024/02/22	19:44:46	ok	ok	393.9500	49.760	0.065869	18.09	65.222	10.052	55908588.263419	11	394.2514	6.41711e-05	3.84507e-04
2024/02/22	19:49:46	ok	ok	393.9500	49.758	0.065869	18.12	65.075	10.045	56774665.436416	12	394.2440	6.49508e-05	3.96217e-04
2024/02/22	19:54:46	ok	ok	393.9660	49.762	0.065869	18.14	64.977	10.040	58312033.021811	12	394.2394	6.54995e-05	3.93523e-04
2024/02/22	19:59:46	ok	ok	393.9600	49.757	0.065869	18.15	64.979	10.048	55204057.680794	11	394.2200	6.57117e-05	4.08846e-04
2024/02/22	20:04:46	ok	ok	393.9660	49.757	0.065869	18.14	64.927	10.032	59598324.333342	11	394.2895	6.41885e-05	4.22825e-04
2024/02/22	20:09:46	ok	ok	393.9740	49.764	0.065869	18.14	64.947	10.035	54903266.468039	12	394.2655	6.44334e-05	3.91924e-04
2024/02/22	20:14:46	ok	ok	393.9480	49.754	0.065869	18.05	65.106	10.009	55514430.969038	12	394.2362	6.47263e-05	3.86298e-04
2024/02/22	20:19:46	ok	ok	393.9200	49.749	0.065869	18.01	65.066	9.977	57787367.796972	11	394.1938	6.52608e-05	4.28289e-04
2024/02/22	20:24:46	ok	ok	394.1540	49.809	0.065869	18.59	63.816	10.128	55149968.956964	12	394.4076	6.55399e-05	3.80095e-04
2024/02/22	20:29:46	--	ok	394.2580	49.840	0.065869	18.89	63.641	10.280	60368015.644726	11	394.5586	6.46831e-05	4.00702e-04
2024/02/22	20:29:52	ok	ok	394.0320	49.774	0.065856	18.93	63.656	10.308	59103681.485173	12	394.2510	6.72072e-05	3.75921e-04
2024/02/22	20:34:52	ok	ok	394.1240	49.784	0.065856	19.13	63.595	10.419	60745434.628763	11	394.3770	6.46680e-05	3.98942e-04
2024/02/22	20:39:52	ok	ok	394.1840	49.805	0.065856	19.25	63.595	10.496	65907538.594056	10	394.3769	6.63015e-05	3.96752e-04
2024/02/22	20:44:52	--	ok	394.2060	49.814	0.065856	19.34	63.641	10.558	66337705.527855	12	394.4420	6.62261e-05	3.66942e-04
2024/02/22	20:44:59	ok	ok	394.0440	49.765	0.065844	19.40	63.618	10.589	59195736.712697	13	394.2841	6.51231e-05	3.61774e-04
2024/02/22	20:49:58	ok	ok	394.0500	49.768	0.065844	19.45	63.606	10.622	60642618.093686	11	394.2615	6.70897e-05	3.64716e-04
2024/02/22	20:54:58	ok	ok	394.1000	49.784	0.065844	19.51	63.563	10.650	63740591.974867	11	394.3451	6.55517e-05	3.72393e-04
2024/02/22	20:59:58	ok	ok	394.1500	49.787	0.065844	19.60	63.577	10.706	61937464.126457	11	394.4096	6.50770e-05	3.70827e-04
2024/02/22	21:04:58	ok	ok	394.1660	49.798	0.065844	19.62	63.664	10.739	62050431.655218	10	394.3970	6.66993e-05	3.93281e-04
2024/02/22	21:09:58	--	ok	394.2200	49.796	0.065844	19.69	63.674	10.784	66058628.606709	10	394.4561	6.63710e-05	3.89450e-04
2024/02/22	21:10:05	ok	ok	393.9660	49.740	0.065833	19.65	63.668	10.756	64353917.135068	11	394.1935	6.61077e-05	3.98283e-04
2024/02/22	21:15:04	ok	ok	393.9980	49.750	0.065833	19.74	63.661	10.809	67544354.874074	12	394.2563	6.54973e-05	3.95946e-04
2024/02/22	21:20:04	ok	ok	394.0400	49.761	0.065833	19.81	63.661	10.855	65338016.157212	10	394.3196	6.51209e-05	3.93658e-04
2024/02/22	21:25:04	ok	ok	394.0580	49.762	0.065833	19.82	63.702	10.870	66147543.198500	11	394.3245	6.55140e-05	3.66386e-04
2024/02/22	21:30:04	ok	ok	394.0680	49.775	0.065833	19.81	63.803	10.879	65718202.100053	11	394.3404	6.41115e-05	3.87770e-04
2024/02/22	21:35:04	ok	ok	394.0780	49.766	0.065833	19.82	63.847	10.895	65805773.461065	12	394.3306	6.44863e-05	3.88354e-04
2024/02/22	21:40:04	ok	ok	394.0920	49.772	0.065833	19.85	63.819	10.907	65663091.025823	10	394.3699	6.46269e-05	3.81508e-04
2024/02/22	21:45:04	ok	ok	394.0860	49.770	0.065833	19.85	63.890	10.919	67705320.206039	11	394.3584	6.47615e-05	3.81640e-04
2024/02/22	21:50:04	ok	ok	394.0800	49.771	0.065833	19.82	63.977	10.917	66188282.979437	11	394.3350	6.56783e-05	3.88292e-04
2024/02/22	21:55:04	ok	ok	394.0840	49.773	0.065833	19.82	64.009	10.923	67975908.053092	11	394.3685	6.49067e-05	3.98946e-04
2024/02/22	22:00:04	ok	ok	394.1060	49.780	0.065833	19.86	64.016	10.951	69663072.126249	11	394.3918	6.48510e-05	3.94189e-04
2024/02/22	22:05:04	ok	ok	394.1320	49.782	0.065833	19.86	63.963	10.942	62582635.380476	12	394.3763	6.47785e-05	3.79982e-04
2024/02/22	22:10:04	ok	ok	394.1360	49.788	0.065833	19.86	64.016	10.951	65839814.387329	12	394.3936	6.51557e-05	3.65613e-04
2024/02/22	22:15:04	ok	ok	394.1440	49.785	0.065833	19.89	64.009	10.967	70808354.535537	11	394.4507	6.44620e-05	3.66427e-04
2024/02/22	22:20:04	ok	ok	394.1720	49.791	0.065833	19.88	64.027	10.962	66875380.701755	13	394.4233	6.34226e-05	3.48214e-04
2024/02/22	22:25:04	ok	ok	394.1260	49.774	0.065833	19.86	64.045	10.956	65892011.246517	12	394.3812	6.52388e-05	3.84857e-04
2024/02/22	22:30:04	ok	ok	394.1280	49.791	0.065833	19.85	64.105	10.956	69099151.680615	11	394.3901	6.51400e-05	3.83653e-04
2024/02/22	22:35:04	ok	ok	394.1700	49.793	0.065833	19.88	64.128	10.979	71262615.765957	12	394.4413	6.49248e-05	3.59877e-04
2024/02/22	22:40:04	ok	ok	394.1860	49.794	0.065833	19.89	64.172	10.995	71180586.702393	11	394.4581	6.52600e-05	3.77085e-04
2024/02/22	22:45:04	ok	ok	394.2000	49.793	0.065833	19.91	64.114	10.996	66070177.948166	12	394.4850	6.33093e-05	3.37093e-04
2024/02/22	22:50:04	ok	ok	394.1800	49.804	0.065833	19.92	64.205	11.020	69825747.268848	10	394.4779	6.45389e-05	3.75478e-04
2024/02/22	22:55:04	ok	ok	394.1880	49.794	0.065833	19.89	64.150	10.991	71157724.923262	11	394.4631	6.43356e-05	3.80826e-04
2024/02/22	23:00:04	ok	ok	394.1940	49.806	0.065833	19.89	64.121	10.987	69468839.347153	11	394.4687	6.50168e-05	3.60804e-04
2024/02/22	23:05:04	--	ok	394.2080	49.806	0.065833	19.89	64.210	11.002	70263698.022473	12	394.4983	6.43163e-05	3.81964e-04
2024/02/22	23:05:11	ok	ok	393.9760	49.733	0.065822	19.84	64.195	10.963	67341928.959095	10	394.2410	6.53194e-05	3.63093e-04
2024/02/22	23:10:10	ok	ok	394.0080	49.749	0.065822	19.89	64.222	11.004	69749507.857532	12	394.2433	6.56309e-05	3.65821e-04
2024/02/22	23:15:10	ok	ok	394.0420	49.759	0.065822	19.89	64.242	11.007	75483774.500575	10	394.3254	6.53221e-05	3.53619e-04
2024/02/22	23:20:10	ok	ok	394.0180	49.752	0.065822	19.91	64.236	11.016	70940299.098014	12	394.2726	6.46946e-05	3.62157e-04
2024/02/22	23:25:10	ok	ok	394.0200	49.752	0.065822	19.89	64.274	11.013	71426017.770475	11	394.3109	6.46819e-05	3.61501e-04
2024/02/22	23:30:10	ok	ok	394.0280	49.759	0.065822	19.89	64.242	11.007	71085059.094111	10	394.2932	6.50414e-05	3.56580e-04
2024/02/22	23:35:10	ok	ok	394.0320	49.754	0.065822	19.88	64.251	11.000	74773863.996028	12	394.3417	6.35845e-05	3.96766e-04
2024/02/22	23:40:10	ok	ok	394.0140	49.754	0.065822	19.88	64.282	11.005	69490201.728099	10	394.2913	6.50320e-05	3.66178e-04
2024/02/22	23:45:10	ok	ok	394.0020	49.758	0.065822	19.88	64.219	10.995	74345088.097390	10	394.2917	6.52915e-05	3.55521e-04
2024/02/22	23:50:10	ok	ok	394.0060	49.749	0.065822	19.81	64.443	10.988	71363988.953453	10	394.2836	6.51640e-05	3.64226e-04
2024/02/22	23:55:10	ok	ok	393.9820	49.743	0.065822	19.77	64.346	10.944	71212199.779439	11	394.2624	6.47602e-05	3.81701e-04
2024/02/23	00:00:10	ok	ok	394.0060	49.748	0.065822	19.78	64.347	10.953	68281655.772185	11	394.2992	6.36814e-05	3.59930e-04
2024/02/23	00:05:10	ok	ok	394.0240	49.751	0.065822	19.78	64.347	10.953	72819556.939839	10	394.3248	6.43281e-05	3.88993e-04
2024/02/23	00:10:10	ok	ok	394.0060	49.750	0.065822	19.75	64.392	10.942	72874716.679881	11	394.2771	6.41026e-05	3.73836e-04
2024/02/23	00:15:10	ok	ok	393.9960	49.746	0.065822	19.72	64.387	10.924	73416705.034076	11	394.2550	6.55741e-05	3.54195e-04
2024/02/23	00:20:10	ok	ok	394.0160	49.755	0.065822	19.74	64.401	10.935	66588721.517542	10	394.2859	6.36823e-05	3.55255e-04
2024/02/23	00:25:10	ok	ok	393.9960	49.743	0.065822	19.71	64.375	10.912	73736710.116511	10	394.2828	6.52834e-05	3.63606e-04
2024/02/23	00:30:10	ok	ok	394.0000	49.749	0.065822	19.71	64.346	10.907	73062980.665529	10	394.2856	6.47951e-05	3.55500e-04
2024/02/23	00:35:10	ok	ok	393.9720	49.743	0.065822	19.68	64.433	10.904	70993787.528172	11	394.2434	6.47864e-05	3.89912e-04
2024/02/23	00:40:10	ok	ok	393.9900	49.754	0.065822	19.69	64.414	10.910	73338572.747582	10	394.2762	6.52290e-05	3.69959e-04
2024/02/23	00:45:10	ok	ok	393.9880	49.751	0.065822	19.65	64.466	10.891	72236060.960186	11	394.2621	6.45378e-05	3.71792e-04
2024/02/23	00:50:10	ok	ok	393.9760	49.747	0.065822	19.65	64.466	10.891	74421558.857289	10	394.2775	6.48955e-05	3.68710e-04
2024/02/23	00:55:10	ok	ok	393.9720	49.740	0.065822	19.61	64.483	10.867	67490266.110527	11	394.2447	6.42690e-05	3.48234e-04
2024/02/23	01:00:10	ok	ok	393.9720	49.740	0.065822	19.58	64.549	10.861	73895374.849690	11	394.2640	6.44533e-05	3.64013e-04
2024/02/23	01:05:10	ok	ok	393.9740	49.739	0.065822	19.57	64.547	10.852	73254657.089974	10	394.1965	6.57378e-05	3.80117e-04
2024/02/23	01:10:10	ok	ok	393.9540	49.737	0.065822	19.55	64.494	10.833	70978144.382865	10	394.2311	6.41742e-05	3.71852e-04
2024/02/23	01:15:10	ok	ok	393.9560	49.742	0.065822	19.54	64.501	10.826	74387224.813190	12	394.2202	6.49279e-05	3.59109e-04
2024/02/23	01:20:10	ok	ok	393.9600	49.736	0.065822	19.51	64.466	10.801	71528453.891622	12	394.2292	6.47205e-05	3.65630e-04
2024/02/23	01:25:10	ok	ok	393.9460	49.732	0.065822	19.50	64.535	10.804	74238959.879267	11	394.2422	6.56541e-05	3.56673e-04
2024/02/23	01:30:10	ok	ok	393.9480	49.738	0.065822	19.50	64.526	10.803	73934458.911467	11	394.2067	6.50886e-05	3.74827e-04
2024/02/23	01:35:10	ok	ok	393.9240	49.728	0.065822	19.45	64.508	10.773	75827203.063570	12	394.1962	6.53275e-05	3.76562e-04
2024/02/23	01:40:10	ok	ok	393.9320	49.733	0.065822	19.45	64.508	10.773	74948538.899207	12	394.1913	6.52268e-05	3.58891e-04
2024/02/23	01:45:10	ok	ok	393.9380	49.727	0.065822	19.44	64.526	10.767	71080124.809124	11	394.2059	6.48668e-05	3.88504e-04
2024/02/23	01:50:10	ok	ok	393.8940	49.724	0.065822	19.41	64.471	10.739	72374177.734778	11	394.1679	6.50564e-05	3.50364e-04
2024/02/23	01:55:10	ok	ok	393.9120	49.733	0.065822	19.41	64.530	10.749	70920410.024339	10	394.2116	6.43008e-05	3.69112e-04
2024/02/23	02:00:10	ok	ok	393.9380	49.732	0.065822	19.40	64.530	10.741	76536395.474229	11	394.1918	6.57151e-05	3.79338e-04
2024/02/23	02:05:10	ok	ok	393.9100	49.726	0.065822	19.37	64.544	10.726	70739209.436160	13	394.0697	6.80976e-05	5.19594e-04
2024/02/23	02:10:10	ok	ok	393.9420	49.730	0.065822	19.38	64.529	10.732	66710596.955831	10	394.2053	6.42429e-05	3.48425e-04
2024/02/23	02:15:10	ok	ok	393.9340	49.726	0.065822	19.37	64.535	10.725	72515095.547254	11	394.1882	6.45502e-05	3.72095e-04
2024/02/23	02:20:10	ok	ok	393.9260	49.730	0.065822	19.34	64.521	10.704	68812838.522880	11	394.1898	6.44965e-05	3.66556e-04
2024/02/23	02:25:10	ok	ok	393.9120	49.720	0.065822	19.31	64.547	10.690	73553696.881446	11	394.1791	6.55753e-05	3.71456e-04
2024/02/23	02:30:10	ok	ok	393.9260	49.720	0.065822	19.31	64.547	10.690	72478545.828819	12	394.2060	6.46459e-05	3.59644e-04
2024/02/23	02:35:10	ok	ok	393.9180	49.729	0.065822	19.34	64.511	10.702	73436151.868304	11	394.2085	6.41295e-05	3.60087e-04
2024/02/23	02:40:10	ok	ok	393.9300	49.735	0.065822	19.34	64.511	10.702	71867795.915098	11	394.1737	6.52387e-05	3.98441e-04
2024/02/23	02:45:10	ok	ok	393.9180	49.725	0.065822	19.29	64.501	10.666	70371895.140347	11	394.1732	6.55781e-05	3.89759e-04
2024/02/23	02:50:10	ok	ok	393.8820	49.721	0.065822	19.25	64.547	10.653	73552750.561963	11	394.1438	6.52493e-05	3.72608e-04
2024/02/23	02:55:10	ok	ok	393.9180	49.726	0.065822	19.29	64.533	10.671	71703573.781559	11	394.1428	6.51855e-05	5.35822e-04
2024/02/23	03:00:10	ok	ok	393.9100	49.718	0.065822	19.25	64.497	10.645	69557152.355946	11	394.1543	6.54380e-05	3.60631e-04
2024/02/23	03:05:10	ok	ok	393.9080	49.712	0.065822	19.24	64.565	10.648	70038728.332455	11	394.1505	6.53575e-05	3.74430e-04
2024/02/23	03:10:10	ok	ok	393.9220	49.719	0.065822	19.20	64.466	10.605	69301201.018860	9	394.1906	6.46287e-05	3.90630e-04
2024/02/23	03:15:10	ok	ok	393.8900	49.718	0.065822	19.21	64.480	10.615	72152733.446416	12	394.1737	6.41507e-05	3.62917e-04
2024/02/23	03:20:10	ok	ok	393.8700	49.714	0.065822	19.18	64.535	10.608	77291964.335357	11	394.1287	6.59147e-05	3.86138e-04
2024/02/23	03:25:10	ok	ok	393.8840	49.722	0.065822	19.17	64.544	10.601	71342297.472706	11	394.1458	6.52178e-05	3.49008e-04
2024/02/23	03:30:10	ok	ok	393.8920	49.716	0.065822	19.18	64.547	10.610	73176817.534454	11	394.1431	6.52497e-05	3.57740e-04
2024/02/23	03:35:10	ok	ok	393.8840	49.720	0.065822	19.15	64.512	10.586	75839751.252740	12	394.1089	6.54437e-05	4.80674e-04
2024/02/23	03:40:10	ok	ok	393.8820	49.714	0.065822	19.15	64.512	10.586	69147540.649002	10	394.1457	6.62401e-05	3.64304e-04
2024/02/23	03:45:10	ok	ok	393.9000	49.711	0.065822	19.20	64.488	10.608	73099273.543271	11	394.1297	6.61167e-05	3.59866e-04
2024/02/23	03:50:10	ok	ok	393.9080	49.719	0.065822	19.14	64.398	10.558	69946878.786384	11	394.1181	6.47941e-05	5.21126e-04
2024/02/23	03:55:10	ok	ok	393.8780	49.718	0.065822	19.13	64.466	10.561	72503129.758840	10	394.1476	6.52546e-05	3.75789e-04
2024/02/23	04:00:10	ok	ok	393.8900	49.710	0.065822	19.11	64.474	10.553	70765724.045150	11	394.1520	6.47149e-05	3.40965e-04
2024/02/23	04:05:10	ok	ok	393.8900	49.717	0.065822	19.14	64.410	10.560	70293750.141265	11	394.1498	6.57602e-05	3.39038e-04
2024/02/23	04:10:10	ok	ok	393.9060	49.716	0.065822	19.17	64.434	10.583	71403698.657289	11	394.1378	6.61733e-05	3.73309e-04
2024/02/23	04:15:10	ok	ok	393.8860	49.709	0.065822	19.09	64.469	10.535	71021633.303833	10	394.1606	6.48223e-05	3.71316e-04
2024/02/23	04:20:10	ok	ok	393.8960	49.716	0.065822	19.11	64.474	10.553	70032530.484224	13	394.1925	6.43335e-05	3.74934e-04
2024/02/23	04:25:10	ok	ok	393.9080	49.724	0.065822	19.15	64.433	10.573	71618451.067833	11	394.1375	6.58137e-05	3.78225e-04
2024/02/23	04:30:10	ok	ok	393.8780	49.714	0.065822	19.11	64.443	10.548	70733610.533975	11	394.1516	6.50054e-05	3.41060e-04
2024/02/23	04:35:10	ok	ok	393.9160	49.717	0.065822	19.13	64.428	10.555	73138751.904840	11	394.1313	6.70220e-05	3.80519e-04
2024/02/23	04:40:10	ok	ok	393.9060	49.716	0.065822	19.13	64.448	10.558	70288996.212832	11	394.1513	6.62745e-05	3.73519e-04
2024/02/23	04:45:10	ok	ok	393.9060	49.722	0.065822	19.10	64.433	10.538	71658756.183634	11	394.1376	6.65599e-05	3.51499e-04
2024/02/23	04:50:10	ok	ok	393.9140	49.711	0.065822	19.13	64.437	10.557	69580705.227619	12	394.1284	6.55626e-05	3.71226e-04
2024/02/23	04:55:10	ok	ok	393.9200	49.716	0.065822	19.13	64.384	10.548	72964669.445468	11	394.1914	6.51678e-05	3.70221e-04
2024/02/23	05:00:10	ok	ok	393.9180	49.718	0.065822	19.10	64.392	10.531	70896826.874281	11	394.1371	6.70601e-05	3.72695e-04
2024/02/23	05:05:10	ok	ok	393.8980	49.715	0.065822	19.11	64.382	10.538	69318261.091233	12	394.1157	6.56330e-05	5.09412e-04
2024/02/23	05:10:10	ok	ok	393.9100	49.714	0.065822	19.07	64.439	10.522	70690462.882305	12	394.1476	6.50469e-05	3.56597e-04
2024/02/23	05:15:10	ok	ok	393.9060	49.711	0.065822	19.07	64.407	10.517	69506595.907054	12	394.1616	6.53260e-05	3.52409e-04
2024/02/23	05:20:10	ok	ok	393.9200	49.715	0.065822	19.07	64.448	10.524	73176969.775538	10	394.1347	6.66922e-05	3.79068e-04
2024/02/23	05:25:10	ok	ok	393.9200	49.716	0.065822	19.07	64.387	10.514	72941653.784376	12	394.1832	6.52171e-05	3.59983e-04
2024/02/23	05:30:10	ok	ok	393.9160	49.715	0.065822	19.07	64.378	10.512	75582944.655653	11	394.1969	6.50039e-05	3.49016e-04
2024/02/23	05:35:10	ok	ok	393.9200	49.717	0.065822	19.09	64.401	10.524	68112686.535728	11	394.1336	6.62355e-05	3.57689e-04
2024/02/23	05:40:10	ok	ok	393.8980	49.715	0.065822	19.07	64.398	10.515	69159356.484149	12	394.1217	6.59382e-05	5.03340e-04
2024/02/23	05:45:10	ok	ok	393.9320	49.722	0.065822	19.10	64.361	10.526	70544344.539163	12	394.1942	6.47898e-05	3.78097e-04
2024/02/23	05:50:10	ok	ok	393.9320	49.725	0.065822	19.09	64.378	10.520	73669696.751594	11	394.1894	6.57909e-05	3.71298e-04
2024/02/23	05:55:10	ok	ok	393.9360	49.713	0.065822	19.07	64.407	10.517	72039037.919626	12	394.2032	6.60037e-05	3.69965e-04
2024/02/23	06:00:10	ok	ok	393.9280	49.717	0.065822	19.07	64.448	10.524	72495182.586246	12	394.1983	6.44145e-05	3.72019e-04
2024/02/23	06:05:10	ok	ok	393.9380	49.723	0.065822	19.07	64.398	10.515	70727784.750835	12	394.1964	6.44363e-05	3.62712e-04
2024/02/23	06:10:10	ok	ok	393.9220	49.724	0.065822	19.06	64.425	10.510	72507483.896275	12	394.1926	6.42589e-05	3.45453e-04
2024/02/23	06:15:10	ok	ok	393.9280	49.728	0.065822	19.06	64.497	10.522	69981270.152949	11	394.1564	6.48197e-05	5.26532e-04
2024/02/23	06:20:10	ok	ok	393.9140	49.714	0.065822	19.03	64.483	10.503	72243923.123043	12	394.1822	6.48296e-05	3.74170e-04
2024/02/23	06:25:10	ok	ok	393.9280	49.720	0.065822	19.03	64.392	10.488	67453047.437625	12	394.1959	6.48691e-05	3.73132e-04
2024/02/23	06:30:10	ok	ok	393.9100	49.722	0.065822	19.06	64.425	10.510	68981182.034788	12	394.2074	6.47289e-05	3.37168e-04
2024/02/23	06:35:10	ok	ok	393.9300	49.723	0.065822	19.06	64.364	10.500	73894140.712004	12	394.1949	6.54355e-05	3.64580e-04
2024/02/23	06:40:10	ok	ok	393.9340	49.714	0.065822	19.03	64.350	10.481	68344319.142195	11	394.1593	6.51456e-05	2.69550e-04
2024/02/23	06:45:10	ok	ok	394.0140	49.733	0.065822	19.24	64.140	10.578	71854808.682839	12	394.2774	6.52077e-05	3.58413e-04
2024/02/23	06:50:10	ok	ok	394.0300	49.748	0.065822	19.31	64.080	10.613	72909363.836489	11	394.2693	6.61518e-05	3.75771e-04
2024/02/23	06:55:10	ok	ok	394.0880	49.759	0.065822	19.35	64.108	10.644	70408912.506406	12	394.3246	6.49694e-05	3.63803e-04
2024/02/23	07:00:10	ok	ok	394.0780	49.748	0.065822	19.38	64.123	10.665	74413788.336770	12	394.3417	6.54074e-05	3.51917e-04
2024/02/23	07:05:10	ok	ok	394.0860	49.757	0.065822	19.40	64.126	10.674	69179451.326950	11	394.3385	6.51751e-05	3.51401e-04
2024/02/23	07:10:10	ok	ok	394.1000	49.755	0.065822	19.43	64.068	10.682	67901559.397369	10	394.3485	6.64444e-05	3.53099e-04
2024/02/23	07:15:10	ok	ok	394.1380	49.767	0.065822	19.47	64.135	10.720	72290705.079089	12	394.3931	6.48038e-05	3.61202e-04
2024/02/23	07:20:10	ok	ok	394.1460	49.772	0.065822	19.53	64.085	10.747	70780202.642599	12	394.3948	6.53097e-05	3.68470e-04
2024/02/23	07:25:10	ok	ok	394.0880	49.753	0.065822	19.34	64.388	10.682	71846059.679615	12	394.3271	6.61164e-05	3.60884e-04
2024/02/23	07:30:10	ok	ok	394.0840	49.759	0.065822	19.30	64.373	10.653	67931741.952221	12	394.3302	6.55456e-05	3.66729e-04
2024/02/23	07:35:10	ok	ok	394.0640	49.753	0.065822	19.27	64.430	10.644	70863278.475882	11	394.3477	6.57569e-05	3.48109e-04
2024/02/23	07:40:10	ok	ok	394.0540	49.759	0.065822	19.24	64.373	10.616	74097513.860915	12	394.3277	6.54202e-05	3.65974e-04
2024/02/23	07:45:10	ok	ok	394.0840	49.756	0.065822	19.30	64.300	10.641	69074391.954688	12	394.3302	6.60461e-05	3.54446e-04
2024/02/23	07:50:10	ok	ok	394.1340	49.763	0.065822	19.37	64.192	10.668	70911385.806352	13	394.3448	6.47828e-05	4.80687e-04
2024/02/23	07:55:10	ok	ok	394.1460	49.763	0.065822	19.43	64.099	10.687	72302285.862667	12	394.3876	6.54032e-05	3.69018e-04
2024/02/23	08:00:10	ok	ok	394.1660	49.774	0.065822	19.47	64.144	10.722	69424154.384150	13	394.4348	6.42866e-05	3.52965e-04
2024/02/23	08:05:10	ok	ok	394.1420	49.774	0.065822	19.47	64.155	10.724	72084312.772869	11	394.4136	6.58506e-05	3.43861e-04
2024/02/23	08:10:10	ok	ok	394.1740	49.781	0.065822	19.53	64.154	10.759	73292187.311389	11	394.4012	6.61822e-05	3.71047e-04
2024/02/23	08:15:10	ok	ok	394.1780	49.775	0.065822	19.51	64.204	10.757	69956322.346445	13	394.4474	6.41935e-05	3.60260e-04
2024/02/23	08:20:10	ok	ok	394.1980	49.782	0.065822	19.54	64.146	10.766	70790424.074485	11	394.4725	6.57585e-05	3.47470e-04
2024/02/23	08:25:10	ok	ok	394.1980	49.785	0.065822	19.57	64.121	10.780	71024493.653831	12	394.4859	6.47484e-05	3.18333e-04
2024/02/23	08:30:10	--	ok	394.2260	49.792	0.065822	19.58	64.186	10.800	70495961.166100	11	394.4730	6.65063e-05	3.47440e-04
2024/02/23	08:30:17	ok	ok	394.0240	49.736	0.06581	19.58	64.173	10.798	72421607.385849	11	394.3073	6.56148e-05	3.71663e-04
2024/02/23	08:35:16	ok	ok	394.0360	49.728	0.06581	19.58	64.173	10.798	69594505.801889	11	394.2798	6.57634e-05	3.40665e-04
2024/02/23	08:40:16	ok	ok	394.0380	49.739	0.06581	19.61	64.146	10.810	70180501.106381	11	394.3024	6.59331e-05	3.36455e-04
2024/02/23	08:45:16	ok	ok	394.0180	49.736	0.06581	19.61	64.199	10.819	70844990.355798	11	394.2663	6.56659e-05	3.44876e-04
2024/02/23	08:50:16	ok	ok	394.0440	49.738	0.06581	19.67	64.167	10.851	69713564.443758	11	394.3199	6.46522e-05	3.36542e-04
2024/02/23	08:55:16	ok	ok	394.0340	49.740	0.06581	19.72	64.073	10.871	69382983.020102	11	394.2766	6.56207e-05	3.60860e-04
2024/02/23	09:00:16	ok	ok	394.0420	49.742	0.06581	19.67	64.076	10.835	72183624.849148	11	394.3195	6.52924e-05	3.48223e-04
2024/02/23	09:05:16	ok	ok	394.1000	49.753	0.06581	19.78	64.022	10.898	71327425.144785	11	394.3783	6.41429e-05	3.48617e-04
2024/02/23	09:10:16	ok	ok	394.0920	49.753	0.06581	19.78	64.062	10.904	67534149.063591	11	394.3416	6.47304e-05	3.51243e-04
2024/02/23	09:15:16	ok	ok	394.1280	49.765	0.06581	19.81	64.108	10.931	73012781.057485	11	394.4130	6.48595e-05	3.36090e-04
2024/02/23	09:20:16	ok	ok	394.1280	49.756	0.06581	19.84	64.062	10.940	67770639.869700	13	394.3812	6.33088e-05	5.67635e-04
2024/02/23	09:25:16	ok	ok	394.1360	49.766	0.06581	19.84	64.062	10.940	72793868.153784	13	394.3227	6.63211e-05	5.91119e-04
2024/02/23	09:30:16	ok	ok	394.1580	49.775	0.06581	19.89	64.050	10.974	74379708.171754	10	394.4033	6.67198e-05	3.33098e-04
2024/02/23	09:35:16	ok	ok	394.2000	49.794	0.06581	19.96	64.062	11.023	74245597.010902	11	394.4728	6.54946e-05	3.39660e-04
2024/02/23	09:40:16	ok	ok	394.1960	49.777	0.06581	19.98	64.063	11.033	71507254.998822	11	394.4711	6.52629e-05	3.54781e-04
2024/02/23	09:45:16	ok	ok	394.1880	49.778	0.06581	19.99	64.067	11.042	76503078.337832	11	394.4866	6.46679e-05	3.39357e-04
2024/02/23	09:50:16	--	ok	394.2060	49.788	0.06581	20.08	64.089	11.102	71521368.377404	12	394.4727	6.50587e-05	3.73054e-04
2024/02/23	09:50:23	ok	ok	394.0600	49.728	0.065799	20.09	64.050	11.103	74844153.400212	13	394.2958	6.37047e-05	5.18004e-04
2024/02/23	09:55:22	ok	ok	394.0420	49.743	0.065799	20.07	64.099	11.095	75332352.114916	11	394.3173	6.49363e-05	3.52373e-04
2024/02/23	10:00:22	ok	ok	394.0600	49.740	0.065799	20.11	64.085	11.120	72303286.529222	11	394.3347	6.51271e-05	3.55205e-04
2024/02/23	10:05:22	ok	ok	394.0740	49.742	0.065799	20.16	64.062	11.152	68285153.419029	10	394.3152	6.55592e-05	3.81003e-04
2024/02/23	10:10:22	ok	ok	394.0820	49.754	0.065799	20.18	64.044	11.158	73716324.900991	11	394.3589	6.50276e-05	3.58282e-04
2024/02/23	10:15:22	ok	ok	394.0840	49.757	0.065799	20.19	64.076	11.172	73213045.321229	9	394.3301	6.66581e-05	3.71720e-04
2024/02/23	10:20:22	ok	ok	394.1120	49.768	0.065799	20.22	64.109	11.197	72660751.070299	11	394.3916	6.51559e-05	3.50196e-04
2024/02/23	10:25:22	ok	ok	394.1200	49.770	0.065799	20.26	64.099	11.223	76333298.686782	11	394.3989	6.56683e-05	3.61339e-04
2024/02/23	10:30:22	ok	ok	394.1380	49.770	0.065799	20.35	64.021	11.264	75138809.263611	9	394.3786	6.70750e-05	3.71625e-04
2024/02/23	10:35:22	ok	ok	394.1580	49.773	0.065799	20.32	64.016	11.246	72267609.824352	12	394.3790	6.58767e-05	5.29040e-04
2024/02/23	10:40:22	ok	ok	394.1960	49.780	0.065799	20.39	64.048	11.297	73551844.724700	12	394.4501	6.61183e-05	3.54199e-04
2024/02/23	10:45:22	--	ok	394.2040	49.791	0.065799	20.40	64.103	11.317	70713894.317133	10	394.4524	6.53662e-05	3.64787e-04
2024/02/23	10:45:29	ok	ok	394.0640	49.737	0.065788	20.46	64.094	11.353	73811710.797795	10	394.2601	6.73256e-05	3.38885e-04
2024/02/23	10:50:28	ok	ok	394.0540	49.749	0.065788	20.46	64.062	11.347	71614574.617970	11	394.1974	6.73733e-05	5.06257e-04
2024/02/23	10:55:28	ok	ok	394.0760	49.748	0.065788	20.50	64.030	11.370	72317742.401665	10	394.2669	6.65511e-05	3.22006e-04
2024/02/23	11:00:28	ok	ok	394.0920	49.750	0.065788	20.58	63.972	11.407	73693863.838363	12	394.3153	6.64036e-05	3.33645e-04
2024/02/23	11:05:28	ok	ok	394.1200	49.758	0.065788	20.64	63.984	11.455	76048087.538336	11	394.3553	6.66239e-05	3.57403e-04
2024/02/23	11:10:28	ok	ok	394.1460	49.765	0.065788	20.73	64.041	11.523	74841719.390780	10	394.3364	6.67569e-05	3.62426e-04
2024/02/23	11:15:28	ok	ok	394.1380	49.768	0.065788	20.74	64.022	11.528	77990393.480813	10	394.3498	6.73382e-05	3.49719e-04
2024/02/23	11:20:28	ok	ok	394.1740	49.776	0.065788	20.77	64.059	11.555	77739114.589518	10	394.4013	6.60794e-05	3.65658e-04
2024/02/23	11:25:28	--	ok	394.2080	49.773	0.065788	20.82	64.068	11.585	79881243.493927	11	394.4564	6.60423e-05	3.36602e-04
2024/02/23	11:25:34	ok	ok	394.0000	49.726	0.065776	20.82	64.077	11.587	79116638.531995	11	394.2487	6.55644e-05	3.65193e-04
2024/02/23	11:30:34	ok	ok	394.0140	49.729	0.065776	20.89	63.999	11.619	77335616.417121	10	394.2271	6.67673e-05	3.73192e-04
2024/02/23	11:35:34	ok	ok	394.0540	49.748	0.065776	20.89	64.062	11.631	73735564.856087	10	394.2535	6.68219e-05	3.68838e-04
2024/02/23	11:40:34	ok	ok	394.0600	49.747	0.065776	20.91	64.096	11.657	74803991.903292	10	394.2523	6.68789e-05	3.57583e-04
2024/02/23	11:45:34	ok	ok	394.0720	49.749	0.065776	20.97	64.149	11.704	76518459.719583	11	394.3118	6.58136e-05	3.77787e-04
2024/02/23	11:50:34	ok	ok	394.0840	49.753	0.065776	21.00	64.164	11.727	77168998.032939	10	394.3127	6.66406e-05	3.73418e-04
2024/02/23	11:55:34	ok	ok	394.1140	49.755	0.065776	21.01	64.158	11.735	71108254.684554	10	394.3084	6.54944e-05	3.74749e-04
2024/02/23	12:00:34	ok	ok	394.1260	49.769	0.065776	21.07	64.169	11.775	74893948.725261	11	394.3901	6.47098e-05	3.73909e-04
2024/02/23	12:05:34	ok	ok	394.1340	49.768	0.065776	21.11	64.126	11.798	80902643.118462	11	394.3907	6.56836e-05	3.60202e-04
2024/02/23	12:10:34	ok	ok	394.1360	49.774	0.065776	21.11	64.164	11.805	75749679.667048	12	394.4092	6.52899e-05	3.62139e-04
2024/02/23	12:15:34	ok	ok	394.2000	49.785	0.065776	21.20	64.172	11.865	80100624.427040	11	394.4521	6.50362e-05	3.71394e-04
2024/02/23	12:20:34	ok	ok	394.1860	49.793	0.065776	21.28	64.105	11.910	83755148.488330	10	394.4069	6.72316e-05	3.63019e-04
2024/02/23	12:25:34	--	ok	394.2540	49.799	0.065776	21.33	64.094	11.937	73702694.797612	10	394.4788	6.55675e-05	3.59974e-04
2024/02/23	12:25:41	ok	ok	394.0180	49.736	0.065762	21.31	64.121	11.933	73757232.734153	11	394.2021	6.71443e-05	3.88870e-04
2024/02/23	12:30:40	ok	ok	394.0300	49.736	0.065762	21.41	64.089	11.996	74542743.342655	11	394.2796	6.44031e-05	3.34546e-04
2024/02/23	12:35:40	ok	ok	394.0880	49.744	0.065762	21.44	64.085	12.015	73666388.167582	11	394.3511	6.37455e-05	3.48003e-04
2024/02/23	12:40:40	ok	ok	394.1200	49.766	0.065762	21.54	64.094	12.086	73355866.528137	11	394.3969	6.32882e-05	3.31897e-04
2024/02/23	12:45:40	ok	ok	394.1420	49.766	0.065762	21.58	64.039	12.105	80419360.550793	11	394.3889	6.46851e-05	3.54123e-04
2024/02/23	12:50:40	ok	ok	394.1380	49.771	0.065762	21.68	64.027	12.172	80642642.835241	11	394.3900	6.58134e-05	3.60096e-04
2024/02/23	12:55:40	ok	ok	394.1880	49.782	0.065762	21.72	64.128	12.221	85251259.507427	10	394.4119	6.66430e-05	3.49213e-04
2024/02/23	13:00:40	--	ok	394.2280	49.790	0.065762	21.77	64.146	12.255	80763099.856973	11	394.5004	6.38832e-05	3.41536e-04
2024/02/23	13:00:46	ok	ok	394.0360	49.739	0.06575	21.80	64.121	12.271	80471277.467801	10	394.2639	6.49044e-05	3.67967e-04
2024/02/23	13:05:46	ok	ok	394.0300	49.738	0.06575	21.82	64.146	12.295	75519337.922225	12	394.2778	6.37427e-05	3.42854e-04
2024/02/23	13:10:46	ok	ok	394.0780	49.750	0.06575	21.91	64.112	12.349	76758495.832522	11	394.2470	6.52074e-05	3.19242e-04
2024/02/23	13:15:46	ok	ok	394.1040	49.753	0.06575	21.95	64.108	12.378	78465933.129080	11	394.3236	6.48836e-05	3.51518e-04
2024/02/23	13:20:46	ok	ok	394.1020	49.757	0.06575	22.01	64.089	12.415	80688672.066585	11	394.3323	6.51672e-05	3.51459e-04
2024/02/23	13:25:46	ok	ok	393.8660	49.700	0.06575	21.33	65.573	12.213	76096208.795974	10	394.0868	6.40384e-05	3.32822e-04
2024/02/23	13:30:46	--	ok	393.6780	49.668	0.06575	20.94	65.925	12.008	78979904.347867	10	393.9005	6.64561e-05	3.73050e-04
2024/02/23	13:30:52	ok	ok	394.0780	49.759	0.065767	21.00	65.908	12.046	76950763.943472	10	394.3293	6.60439e-05	3.86262e-04
2024/02/23	13:35:52	ok	ok	393.9200	49.728	0.065767	20.73	66.017	11.878	79358834.932408	10	394.2167	6.51003e-05	3.40401e-04
2024/02/23	13:40:52	ok	ok	393.8260	49.712	0.065767	20.59	66.059	11.788	71844650.636176	10	394.1315	6.46140e-05	3.78685e-04
2024/02/23	13:45:52	--	ok	393.7860	49.709	0.065767	20.46	66.035	11.696	74083478.234347	11	394.0665	6.52450e-05	3.71606e-04
2024/02/23	13:45:59	ok	ok	394.0720	49.775	0.065778	20.50	66.023	11.723	72931256.602199	9	394.3233	6.73238e-05	3.91122e-04
2024/02/23	13:50:58	ok	ok	393.9560	49.760	0.065778	20.39	66.000	11.641	68868218.837161	10	394.2280	6.66585e-05	3.67963e-04
2024/02/23	13:55:58	ok	ok	393.9280	49.747	0.065778	20.29	66.032	11.580	70084889.476590	9	394.1849	6.75833e-05	3.97001e-04
2024/02/23	14:00:58	ok	ok	393.8740	49.734	0.065778	20.23	66.035	11.543	67447492.790353	10	394.1462	6.71848e-05	3.56280e-04
2024/02/23	14:05:58	ok	ok	393.8600	49.736	0.065778	20.21	65.968	11.513	66000871.310530	11	394.1835	6.48010e-05	3.80833e-04
2024/02/23	14:10:58	ok	ok	393.8480	49.729	0.065778	20.15	65.949	11.470	65365882.473058	10	394.1697	6.51374e-05	3.84157e-04
2024/02/23	14:15:58	--	ok	393.7820	49.727	0.065778	20.09	65.908	11.426	63226227.898506	10	394.0552	6.75008e-05	3.37579e-04
2024/02/23	14:16:05	ok	ok	394.0480	49.787	0.06579	20.09	65.921	11.428	68895406.865546	10	394.4027	6.62175e-05	3.79848e-04
2024/02/23	14:21:04	ok	ok	393.9900	49.776	0.06579	20.07	65.904	11.407	59122628.645215	10	394.3526	6.55082e-05	3.74394e-04
2024/02/23	14:26:04	ok	ok	393.9700	49.776	0.06579	20.04	65.870	11.382	64300657.260079	10	394.3407	6.50264e-05	3.65816e-04
2024/02/23	14:31:04	ok	ok	393.9280	49.769	0.06579	19.95	65.898	11.328	62270790.359064	10	394.2721	6.68696e-05	3.63076e-04
2024/02/23	14:36:04	ok	ok	393.9120	49.764	0.06579	19.92	65.821	11.297	62248024.633379	12	394.2787	6.52707e-05	3.40705e-04
2024/02/23	14:41:04	ok	ok	393.9280	49.759	0.06579	19.88	65.815	11.268	57963514.556212	11	394.2618	6.52566e-05	3.56712e-04
2024/02/23	14:46:04	ok	ok	393.9320	49.749	0.06579	19.85	65.830	11.251	57643464.080240	9	394.1876	6.59511e-05	3.64080e-04
2024/02/23	14:51:04	ok	ok	393.8600	49.751	0.06579	19.78	65.858	11.210	63145042.519870	11	394.2102	6.52533e-05	3.64224e-04
2024/02/23	14:56:04	ok	ok	393.8620	49.743	0.06579	19.74	65.830	11.178	62876254.679470	11	394.1890	6.65495e-05	3.64099e-04
2024/02/23	15:01:04	ok	ok	393.8320	49.743	0.06579	19.72	65.789	11.162	59624100.683254	10	394.1400	6.67241e-05	3.67104e-04
2024/02/23	15:06:04	ok	ok	393.8020	49.736	0.06579	19.64	65.715	11.093	64219869.312922	11	394.1548	6.57916e-05	3.52530e-04
2024/02/23	15:11:04	--	ok	393.7880	49.732	0.06579	19.65	65.757	11.109	59002150.504168	11	394.1631	6.52048e-05	3.58999e-04
2024/02/23	15:11:11	ok	ok	394.0300	49.788	0.065801	19.61	65.710	11.074	70307856.431476	11	394.3862	6.64479e-05	3.70346e-04
2024/02/23	15:16:10	ok	ok	394.0100	49.789	0.065801	19.61	65.710	11.074	61007638.905547	11	394.3677	6.57986e-05	3.43283e-04
2024/02/23	15:21:10	ok	ok	394.0020	49.778	0.065801	19.57	65.693	11.045	62289549.477584	11	394.3462	6.54031e-05	3.44977e-04
2024/02/23	15:26:10	ok	ok	393.9500	49.775	0.065801	19.53	65.696	11.018	59404021.388272	10	394.2757	6.73677e-05	3.42319e-04
2024/02/23	15:31:10	ok	ok	393.9620	49.778	0.065801	19.48	65.679	10.987	59305725.457973	10	394.2778	6.62617e-05	3.53122e-04
2024/02/23	15:36:10	ok	ok	393.9360	49.770	0.065801	19.47	65.678	10.978	60200135.135606	12	394.2745	6.58225e-05	3.67113e-04
2024/02/23	15:41:10	ok	ok	393.9500	49.768	0.065801	19.40	65.646	10.927	64874202.458323	12	394.2508	6.61465e-05	3.59495e-04
2024/02/23	15:46:10	ok	ok	393.9020	49.758	0.065801	19.40	65.646	10.927	58502849.334707	11	394.2581	6.56863e-05	3.54779e-04
2024/02/23	15:51:10	ok	ok	393.9140	49.757	0.065801	19.34	65.624	10.887	59843326.022231	11	394.2515	6.54982e-05	3.59211e-04
2024/02/23	15:56:10	ok	ok	393.8540	49.748	0.065801	19.24	65.733	10.840	62675313.872459	11	394.2117	6.55573e-05	3.44921e-04
2024/02/23	16:01:10	ok	ok	393.8060	49.744	0.065801	19.14	65.847	10.796	60817835.918288	10	394.1020	6.70101e-05	2.51062e-04
2024/02/23	16:06:10	--	ok	393.7760	49.733	0.065801	19.04	65.760	10.719	61739744.781625	12	394.1096	6.61421e-05	3.65550e-04
2024/02/23	16:06:17	ok	ok	394.0720	49.794	0.065814	19.06	65.762	10.728	65698801.424303	12	394.4074	6.43873e-05	3.09173e-04
2024/02/23	16:11:16	ok	ok	394.0020	49.788	0.065814	18.96	65.757	10.665	56770456.342001	10	394.3074	6.62569e-05	2.50573e-04
2024/02/23	16:16:16	ok	ok	394.0020	49.786	0.065814	19.03	65.615	10.687	58748708.906385	11	394.2884	6.62015e-05	2.72113e-04
2024/02/23	16:21:16	ok	ok	393.9700	49.782	0.065814	18.97	65.597	10.649	61679341.311931	12	394.3269	6.54705e-05	3.70770e-04
2024/02/23	16:26:16	ok	ok	393.9680	49.781	0.065814	18.93	65.591	10.621	59906232.718064	11	394.2444	6.73154e-05	2.88242e-04
2024/02/23	16:31:16	ok	ok	393.9740	49.773	0.065814	18.90	65.605	10.605	58205292.786566	11	394.2457	6.59569e-05	2.77280e-04
2024/02/23	16:36:16	ok	ok	393.9420	49.767	0.065814	18.90	65.545	10.596	60267894.378165	12	394.2681	6.72484e-05	3.61515e-04
2024/02/23	16:41:16	ok	ok	393.9300	49.764	0.065814	18.79	65.618	10.537	58371021.579022	12	394.2473	6.59528e-05	3.75804e-04
2024/02/23	16:46:16	ok	ok	393.9100	49.755	0.065814	18.75	65.550	10.500	60143228.858420	11	394.2152	6.55735e-05	3.06630e-04
2024/02/23	16:51:16	ok	ok	393.9060	49.757	0.065814	18.70	65.573	10.477	60457500.462234	12	394.2202	6.46761e-05	2.95742e-04
2024/02/23	16:56:16	ok	ok	393.8600	49.751	0.065814	18.65	65.533	10.436	57395665.547676	11	394.1707	6.59492e-05	3.01634e-04
2024/02/23	17:01:16	ok	ok	393.8560	49.747	0.065814	18.63	65.542	10.429	58826943.961098	10	394.1617	6.67295e-05	2.61636e-04
2024/02/23	17:06:16	ok	ok	393.8320	49.737	0.065814	18.53	65.597	10.376	58857992.330204	11	394.1502	6.61890e-05	2.58748e-04
2024/02/23	17:11:16	--	ok	393.7920	49.725	0.065814	18.45	65.632	10.329	55128048.232211	11	394.0860	6.62033e-05	2.99082e-04
2024/02/23	17:11:23	ok	ok	394.1160	49.789	0.065825	18.46	65.634	10.337	65239083.793239	12	394.3101	6.57691e-05	4.17676e-04
2024/02/23	17:16:22	ok	ok	394.0100	49.777	0.065825	18.37	65.643	10.287	70429819.825405	11	394.2383	6.78676e-05	2.67211e-04
2024/02/23	17:21:22	ok	ok	394.0020	49.772	0.065825	18.33	65.646	10.263	68455157.394309	11	394.2364	6.75236e-05	2.71978e-04
2024/02/23	17:26:22	ok	ok	394.0140	49.773	0.065825	18.39	65.422	10.262	69927586.594374	11	394.2442	6.70669e-05	2.84568e-04
2024/02/23	17:31:22	ok	ok	393.9960	49.777	0.065825	18.37	65.409	10.250	71915436.735344	12	394.2874	6.57266e-05	2.95739e-04
2024/02/23	17:36:22	ok	ok	393.9860	49.770	0.065825	18.37	65.377	10.245	74610313.274953	11	394.2391	6.68319e-05	2.72764e-04
2024/02/23	17:41:22	ok	ok	393.9780	49.762	0.065825	18.32	65.400	10.215	69284960.321005	11	394.1878	6.81677e-05	2.79539e-04
2024/02/23	17:46:22	ok	ok	393.9780	49.765	0.065825	18.31	65.357	10.200	74806660.594777	11	394.2273	6.69675e-05	2.83204e-04
2024/02/23	17:51:22	ok	ok	393.9960	49.763	0.065825	18.28	65.335	10.180	69941575.856749	11	394.1830	6.65956e-05	4.20476e-04
2024/02/23	17:56:22	ok	ok	393.9440	49.754	0.065825	18.25	65.399	10.172	71828034.998624	12	394.2186	6.50778e-05	4.43593e-04
2024/02/23	18:01:22	ok	ok	393.9380	49.748	0.065825	18.22	65.325	10.143	72893964.947736	11	394.1726	6.73617e-05	2.63703e-04
2024/02/23	18:06:22	ok	ok	393.9360	49.756	0.065825	18.22	65.353	10.148	71557974.490333	10	394.1615	6.70228e-05	2.73002e-04
2024/02/23	18:11:22	ok	ok	393.9020	49.741	0.065825	18.11	65.437	10.093	65432656.183325	11	394.1353	6.63680e-05	2.50048e-04
2024/02/23	18:16:22	ok	ok	393.8640	49.731	0.065825	18.02	65.472	10.048	68974823.872190	11	394.1122	6.64088e-05	2.76044e-04
2024/02/23	18:21:22	ok	ok	393.8320	49.729	0.065825	17.94	65.510	10.004	68310536.421851	12	394.0953	6.52338e-05	4.32416e-04
2024/02/23	18:26:22	ok	ok	394.0780	49.792	0.065825	18.60	64.080	10.179	69253129.649524	11	394.2989	6.62243e-05	4.30349e-04
2024/02/23	18:31:22	--	ok	394.2120	49.827	0.065825	18.94	63.893	10.354	64457763.718613	11	394.4424	6.60793e-05	2.60155e-04
2024/02/23	18:31:28	ok	ok	394.0400	49.776	0.065814	19.01	63.902	10.398	62858373.625676	11	394.2191	6.82508e-05	4.32141e-04
2024/02/23	18:36:28	ok	ok	394.1400	49.801	0.065814	19.27	63.638	10.513	58310746.136268	11	394.3542	6.64877e-05	2.82999e-04
2024/02/23	18:41:28	--	ok	394.2020	49.810	0.065814	19.44	63.583	10.610	58952239.056789	12	394.4812	6.56917e-05	3.54446e-04
2024/02/23	18:41:35	ok	ok	393.9920	49.752	0.065803	19.45	63.586	10.619	60264058.908904	13	394.2824	6.58169e-05	5.13776e-04
2024/02/23	18:46:34	ok	ok	394.0740	49.773	0.065803	19.57	63.624	10.697	60677758.013639	12	394.3639	6.61338e-05	3.57239e-04
2024/02/23	18:51:34	ok	ok	394.1400	49.786	0.065803	19.75	63.610	10.809	61712077.438932	12	394.4179	6.61024e-05	3.83806e-04
2024/02/23	18:56:34	ok	ok	394.1900	49.797	0.065803	19.82	63.583	10.850	61730063.562208	12	394.5233	6.46387e-05	3.56643e-04
2024/02/23	19:01:34	--	ok	394.2180	49.810	0.065803	19.91	63.636	10.914	57389230.976948	11	394.5023	6.59940e-05	3.58484e-04
2024/02/23	19:01:40	ok	ok	394.0360	49.756	0.065791	19.95	63.581	10.930	61322263.979763	13	394.2226	6.79211e-05	5.89965e-04
2024/02/23	19:06:40	ok	ok	394.0360	49.752	0.065791	19.96	63.655	10.953	60973998.158077	12	394.3039	6.51160e-05	4.02728e-04
2024/02/23	19:11:40	ok	ok	394.0760	49.768	0.065791	20.07	63.587	11.006	59965282.692899	11	394.3646	6.55265e-05	3.66075e-04
2024/02/23	19:16:40	ok	ok	394.1160	49.764	0.065791	20.11	63.668	11.048	59961360.767090	11	394.3941	6.58530e-05	3.77487e-04
2024/02/23	19:21:40	ok	ok	394.1000	49.758	0.065791	20.04	63.857	11.034	57685293.521677	13	394.3283	6.58127e-05	4.02891e-04
2024/02/23	19:26:40	ok	ok	394.0560	49.759	0.065791	20.01	63.957	11.034	65173873.032108	10	394.3575	6.56153e-05	3.75868e-04
2024/02/23	19:31:40	ok	ok	394.0740	49.766	0.065791	20.01	63.944	11.032	64190995.695426	11	394.3702	6.50783e-05	3.73838e-04
2024/02/23	19:36:40	ok	ok	394.0640	49.774	0.065791	20.04	63.938	11.048	62697997.708343	11	394.3742	6.56376e-05	3.64004e-04
2024/02/23	19:41:40	ok	ok	394.0600	49.769	0.065791	19.99	64.016	11.034	60936851.149272	11	394.3710	6.55148e-05	3.53260e-04
2024/02/23	19:46:40	ok	ok	394.1200	49.778	0.065791	20.16	63.787	11.105	65920323.377744	10	394.4557	6.51001e-05	3.88894e-04
2024/02/23	19:51:40	ok	ok	394.1740	49.790	0.065791	20.21	63.783	11.132	64997469.611644	11	394.4671	6.59297e-05	3.63357e-04
2024/02/23	19:56:40	--	ok	394.2060	49.801	0.065791	20.28	63.856	11.190	64309339.991089	11	394.5175	6.55119e-05	3.59766e-04
2024/02/23	19:56:47	ok	ok	394.0240	49.748	0.06578	20.28	63.825	11.184	63109028.197629	9	394.2621	6.78814e-05	3.60331e-04
2024/02/23	20:01:46	ok	ok	394.0220	49.747	0.06578	20.28	63.856	11.190	64296171.093989	11	394.2690	6.68345e-05	3.62353e-04
2024/02/23	20:06:46	ok	ok	394.0580	49.757	0.06578	20.32	63.903	11.226	61554973.278901	10	394.2758	6.65810e-05	3.70191e-04
2024/02/23	20:11:46	ok	ok	394.0440	49.752	0.06578	20.37	63.862	11.255	61520058.665139	11	394.3290	6.59535e-05	3.63418e-04
2024/02/23	20:16:46	ok	ok	394.0680	49.760	0.06578	20.35	63.908	11.244	60971651.810483	11	394.2914	6.69102e-05	3.39597e-04
2024/02/23	20:21:46	ok	ok	394.0520	49.753	0.06578	20.33	64.007	11.253	65639548.453086	11	394.3470	6.53322e-05	3.52050e-04
2024/02/23	20:26:46	ok	ok	394.0160	49.746	0.06578	20.23	64.215	11.224	62081502.988252	11	394.3330	6.45694e-05	3.63871e-04
2024/02/23	20:31:46	ok	ok	393.9720	49.744	0.06578	20.16	64.286	11.192	64405418.274694	11	394.2593	6.58924e-05	3.55896e-04
2024/02/23	20:36:46	ok	ok	393.9620	49.737	0.06578	20.09	64.305	11.148	70396797.461148	10	394.2526	6.58634e-05	3.79788e-04
2024/02/23	20:41:46	ok	ok	393.9420	49.729	0.06578	20.04	64.324	11.115	60599839.721930	13	394.1172	6.66385e-05	5.92128e-04
2024/02/23	20:46:46	ok	ok	393.9520	49.739	0.06578	20.04	64.356	11.120	65422148.375932	11	394.2615	6.49632e-05	3.61299e-04
2024/02/23	20:51:46	ok	ok	393.9200	49.731	0.06578	19.99	64.430	11.105	67513056.463767	11	394.2219	6.55834e-05	3.75187e-04
2024/02/23	20:56:46	ok	ok	393.9180	49.727	0.06578	19.96	64.437	11.087	72238929.091978	11	394.2171	6.60013e-05	3.62861e-04
2024/02/23	21:01:46	ok	ok	393.9460	49.740	0.06578	20.02	64.334	11.108	70341834.007409	12	394.2222	6.63900e-05	4.18505e-04
2024/02/23	21:06:46	ok	ok	393.9780	49.749	0.06578	20.08	64.181	11.118	65947352.395865	11	394.2916	6.49432e-05	3.72358e-04
2024/02/23	21:11:46	ok	ok	394.0140	49.754	0.06578	20.19	64.117	11.179	65384208.987882	11	394.3149	6.52890e-05	3.63935e-04
2024/02/23	21:16:46	ok	ok	394.0040	49.757	0.06578	20.18	64.195	11.184	66915751.743964	12	394.2569	6.68346e-05	4.08162e-04
2024/02/23	21:21:46	ok	ok	394.0320	49.764	0.06578	20.23	64.123	11.208	65181287.801377	11	394.3203	6.52611e-05	3.70031e-04
2024/02/23	21:26:46	ok	ok	394.0480	49.755	0.06578	20.25	64.176	11.227	70232630.505201	11	394.3251	6.59840e-05	3.45387e-04
2024/02/23	21:31:46	ok	ok	394.0720	49.761	0.06578	20.28	64.140	11.239	69761694.582070	10	394.3470	6.64451e-05	3.68873e-04
2024/02/23	21:36:46	ok	ok	394.0400	49.753	0.06578	20.18	64.338	11.209	68569935.568260	11	394.3521	6.50934e-05	3.59331e-04
2024/02/23	21:41:46	ok	ok	393.9780	49.750	0.06578	20.09	64.396	11.164	66830368.424783	11	394.3023	6.57154e-05	3.67624e-04
2024/02/23	21:46:46	ok	ok	393.9680	49.739	0.06578	20.02	64.506	11.137	68619327.879103	11	394.2692	6.62355e-05	3.53243e-04
2024/02/23	21:51:46	ok	ok	393.9740	49.745	0.06578	19.99	64.533	11.123	67699053.958510	11	394.2827	6.51940e-05	3.53693e-04
2024/02/23	21:56:46	ok	ok	393.9460	49.736	0.06578	19.93	64.544	11.087	63484074.510511	11	394.2683	6.49143e-05	3.62624e-04
2024/02/23	22:01:46	ok	ok	393.9420	49.736	0.06578	19.92	64.543	11.078	69373722.144947	10	394.2691	6.54086e-05	3.92584e-04
2024/02/23	22:06:46	ok	ok	393.9020	49.736	0.06578	19.86	64.593	11.050	64275131.722960	11	394.2438	6.38728e-05	3.63865e-04
2024/02/23	22:11:46	ok	ok	393.9100	49.726	0.06578	19.84	64.540	11.022	71250674.121711	10	394.2252	6.52753e-05	3.70583e-04
2024/02/23	22:16:46	ok	ok	393.9000	49.725	0.06578	19.84	64.611	11.034	70008497.560234	11	394.2309	6.52526e-05	3.67989e-04
2024/02/23	22:21:46	ok	ok	393.8880	49.724	0.06578	19.77	64.608	10.989	69799310.459540	10	394.2124	6.53742e-05	3.90157e-04
2024/02/23	22:26:46	ok	ok	393.8960	49.728	0.06578	19.82	64.465	11.001	67980028.983445	11	394.2014	6.52459e-05	4.10507e-04
2024/02/23	22:31:46	ok	ok	393.9360	49.732	0.06578	19.91	64.305	11.028	66873931.204361	11	394.2426	6.50724e-05	4.08235e-04
2024/02/23	22:36:46	ok	ok	393.9880	49.748	0.06578	19.98	64.295	11.073	66033922.830206	10	394.3125	6.46780e-05	3.96537e-04
2024/02/23	22:41:46	ok	ok	393.9600	49.737	0.06578	20.01	64.210	11.078	66037315.383779	11	394.2692	6.61338e-05	3.51191e-04
2024/02/23	22:46:46	ok	ok	393.9880	49.744	0.06578	20.05	64.247	11.110	68048561.161416	10	394.2656	6.66888e-05	3.78703e-04
2024/02/23	22:51:46	ok	ok	393.9820	49.739	0.06578	20.05	64.297	11.119	66864181.200275	11	394.2878	6.54885e-05	3.93855e-04
2024/02/23	22:56:46	ok	ok	393.9820	49.738	0.06578	20.04	64.213	11.095	65164407.464261	11	394.2526	6.62109e-05	3.90921e-04
2024/02/23	23:01:46	ok	ok	393.9700	49.735	0.06578	19.93	64.503	11.080	67568773.518492	11	394.2716	6.54506e-05	4.02415e-04
2024/02/23	23:06:46	ok	ok	393.9540	49.732	0.06578	19.86	64.553	11.043	69113765.824637	12	394.2794	6.43728e-05	3.99504e-04
2024/02/23	23:11:46	ok	ok	393.9120	49.729	0.06578	19.82	64.576	11.020	65018437.374383	11	394.2121	6.59223e-05	4.04572e-04
2024/02/23	23:16:46	ok	ok	393.9080	49.735	0.06578	19.77	64.639	10.994	69782893.987127	10	394.1854	6.66090e-05	4.15788e-04
2024/02/23	23:21:46	ok	ok	393.9060	49.725	0.06578	19.75	64.607	10.978	68223443.311124	11	394.2077	6.56151e-05	3.88590e-04
2024/02/23	23:26:46	ok	ok	393.8600	49.719	0.06578	19.72	64.581	10.957	66148699.575178	11	394.1922	6.67309e-05	3.96018e-04
2024/02/23	23:31:46	ok	ok	393.8660	49.722	0.06578	19.75	64.544	10.968	68108190.316761	11	394.1668	6.59667e-05	3.99515e-04
2024/02/23	23:36:46	ok	ok	393.9120	49.723	0.06578	19.84	64.346	10.989	68944883.907320	10	394.1725	6.76110e-05	4.00534e-04
2024/02/23	23:41:46	ok	ok	393.9460	49.742	0.06578	19.91	64.315	11.030	64356784.487442	11	394.2649	6.47540e-05	3.83415e-04
2024/02/23	23:46:46	ok	ok	393.9740	49.737	0.06578	19.93	64.269	11.039	70053913.337312	11	394.3103	6.51900e-05	3.65724e-04
2024/02/23	23:51:46	ok	ok	393.9620	49.744	0.06578	19.95	64.343	11.061	66088200.045453	10	394.3037	6.45431e-05	3.81964e-04
2024/02/23	23:56:46	ok	ok	394.0080	49.742	0.06578	19.95	64.302	11.054	68049101.026438	12	394.3553	6.39873e-05	3.58994e-04
2024/02/24	00:01:46	ok	ok	393.9880	49.743	0.06578	19.93	64.329	11.050	65468176.123357	11	394.2588	6.61784e-05	4.07725e-04
2024/02/24	00:06:46	ok	ok	393.9720	49.736	0.06578	19.86	64.593	11.050	65638143.915332	10	394.1903	6.74501e-05	3.78626e-04
2024/02/24	00:11:46	ok	ok	393.9120	49.729	0.06578	19.75	64.645	10.985	66593543.893090	10	394.2427	6.57157e-05	3.71146e-04
2024/02/24	00:16:46	ok	ok	393.9140	49.724	0.06578	19.71	64.703	10.967	68886225.738043	10	394.2011	6.59818e-05	3.88578e-04
2024/02/24	00:21:46	ok	ok	393.8560	49.718	0.06578	19.64	64.709	10.924	64280429.369229	9	394.1079	6.73277e-05	3.99680e-04
2024/02/24	00:26:46	ok	ok	393.8520	49.711	0.06578	19.62	64.657	10.906	66247935.280337	11	394.1825	6.49806e-05	4.16835e-04
2024/02/24	00:31:46	ok	ok	393.8060	49.706	0.06578	19.54	64.685	10.856	66626356.491464	10	394.0548	6.82674e-05	3.75684e-04
2024/02/24	00:36:46	ok	ok	393.8040	49.700	0.06578	19.54	64.767	10.870	69873827.421274	10	394.0624	6.77253e-05	3.93547e-04
2024/02/24	00:41:46	--	ok	393.7980	49.701	0.06578	19.48	64.735	10.829	64614550.982637	10	394.0614	6.71713e-05	3.81574e-04
2024/02/24	00:41:53	ok	ok	394.0460	49.753	0.06579	19.45	64.741	10.812	66553423.513542	11	394.3487	6.59780e-05	3.61103e-04
2024/02/24	00:46:52	ok	ok	393.9860	49.748	0.06579	19.40	64.804	10.786	63530464.619373	11	394.2627	6.68124e-05	3.67625e-04
2024/02/24	00:51:52	ok	ok	394.0280	49.752	0.06579	19.45	64.639	10.794	61312254.822664	11	394.3200	6.60657e-05	3.74302e-04
2024/02/24	00:56:52	ok	ok	394.0420	49.763	0.06579	19.53	64.540	10.824	58590640.117481	11	394.3517	6.54946e-05	3.71857e-04
2024/02/24	01:01:52	ok	ok	394.0620	49.762	0.06579	19.58	64.437	10.842	64428789.244400	11	394.3252	6.63506e-05	3.74104e-04
2024/02/24	01:06:52	ok	ok	394.1000	49.771	0.06579	19.61	64.460	10.863	63703706.169593	11	394.3824	6.54498e-05	3.78178e-04
2024/02/24	01:11:52	ok	ok	394.0820	49.765	0.06579	19.58	64.488	10.851	61422124.783664	11	394.3044	6.74674e-05	3.62608e-04
2024/02/24	01:16:52	ok	ok	394.0560	49.759	0.06579	19.61	64.512	10.872	60668384.547725	10	394.3387	6.66069e-05	3.62066e-04
2024/02/24	01:21:52	ok	ok	394.0340	49.751	0.06579	19.51	64.671	10.835	62150262.756904	10	394.2712	6.77508e-05	3.71247e-04
2024/02/24	01:26:52	ok	ok	394.0140	49.752	0.06579	19.44	64.771	10.808	62410451.119660	11	394.3131	6.56178e-05	3.81295e-04
2024/02/24	01:31:52	ok	ok	394.0100	49.745	0.06579	19.38	64.741	10.768	61405181.076880	10	394.2504	6.75032e-05	3.52464e-04
2024/02/24	01:36:52	ok	ok	393.9820	49.734	0.06579	19.31	64.799	10.732	62284994.547997	11	394.2565	6.68101e-05	3.59211e-04
2024/02/24	01:41:52	ok	ok	393.9800	49.736	0.06579	19.29	64.746	10.706	63552566.119188	11	394.2095	6.74852e-05	3.45342e-04
2024/02/24	01:46:52	ok	ok	393.9740	49.741	0.06579	19.29	64.714	10.701	62476894.429917	10	394.2008	6.70066e-05	3.64573e-04
2024/02/24	01:51:52	ok	ok	393.9460	49.733	0.06579	19.24	64.787	10.684	59702671.260760	11	394.1891	6.70196e-05	3.70195e-04
2024/02/24	01:56:52	ok	ok	393.9120	49.719	0.06579	19.18	64.718	10.638	61268160.391663	10	394.1429	6.84063e-05	3.60569e-04
2024/02/24	02:01:52	ok	ok	393.9280	49.729	0.06579	19.17	64.717	10.629	61138505.154425	11	394.1416	6.74565e-05	3.47712e-04
2024/02/24	02:06:52	ok	ok	393.9040	49.723	0.06579	19.14	64.732	10.613	58594782.965876	11	394.1335	6.68906e-05	3.50917e-04
2024/02/24	02:11:52	ok	ok	393.8760	49.717	0.06579	19.11	64.778	10.602	62242256.545147	11	394.1055	6.73040e-05	3.22288e-04
2024/02/24	02:16:52	ok	ok	393.8640	49.710	0.06579	19.06	64.778	10.567	64346941.108909	11	394.1070	6.78278e-05	3.25504e-04
2024/02/24	02:21:52	ok	ok	393.8560	49.712	0.06579	19.01	64.732	10.533	57973504.238751	11	394.0703	6.79126e-05	3.34372e-04
2024/02/24	02:26:52	ok	ok	393.8960	49.718	0.06579	19.10	64.604	10.566	62325380.880232	11	394.1112	6.75252e-05	3.93527e-04
2024/02/24	02:31:52	ok	ok	393.9080	49.723	0.06579	19.18	64.485	10.599	59015127.271221	11	394.1353	6.78200e-05	3.62387e-04
2024/02/24	02:36:52	ok	ok	393.9400	49.724	0.06579	19.23	64.453	10.621	58827991.628930	11	394.1504	6.71585e-05	3.38747e-04
2024/02/24	02:41:52	ok	ok	393.9420	49.722	0.06579	19.23	64.524	10.633	60164614.910874	11	394.1534	6.80388e-05	3.47465e-04
2024/02/24	02:46:52	ok	ok	393.9740	49.731	0.06579	19.29	64.442	10.656	58562844.087949	11	394.1696	6.76762e-05	3.51073e-04
2024/02/24	02:51:52	ok	ok	393.9600	49.728	0.06579	19.27	64.419	10.642	57135646.202584	11	394.1685	6.71219e-05	3.51005e-04
2024/02/24	02:56:52	ok	ok	393.9080	49.712	0.06579	19.17	64.616	10.613	57480285.019761	11	394.1361	6.66656e-05	3.37200e-04
2024/02/24	03:01:52	ok	ok	393.9300	49.730	0.06579	19.10	64.704	10.582	57336270.248708	11	394.1306	6.72928e-05	3.44411e-04
2024/02/24	03:06:52	ok	ok	393.8860	49.711	0.06579	19.04	64.787	10.561	58744144.985924	11	394.1313	6.59690e-05	3.68801e-04
2024/02/24	03:11:52	ok	ok	393.8940	49.709	0.06579	19.01	64.762	10.538	56448934.081114	12	394.1117	6.61463e-05	3.59265e-04
2024/02/24	03:16:52	ok	ok	393.8500	49.709	0.06579	18.96	64.723	10.497	61329236.707811	12	394.1304	6.55536e-05	3.62492e-04
2024/02/24	03:21:52	ok	ok	393.8820	49.710	0.06579	18.93	64.768	10.488	56221311.838969	11	394.0684	6.73250e-05	3.56491e-04
2024/02/24	03:26:52	ok	ok	393.8100	49.699	0.06579	18.90	64.714	10.461	59140681.532805	11	394.0152	6.82745e-05	3.52234e-04
2024/02/24	03:31:52	ok	ok	393.8220	49.700	0.06579	18.86	64.749	10.440	59177810.611528	11	394.0650	6.64391e-05	3.72122e-04
2024/02/24	03:36:52	ok	ok	393.8360	49.699	0.06579	18.87	64.700	10.442	57593783.694389	11	394.0528	6.67431e-05	3.58831e-04
2024/02/24	03:41:52	ok	ok	393.8000	49.691	0.06579	18.80	64.730	10.403	59282598.956025	11	393.9985	6.74463e-05	3.61751e-04
2024/02/24	03:46:52	ok	ok	393.8140	49.702	0.06579	18.83	64.694	10.415	61588275.135632	12	394.0853	6.47007e-05	3.63763e-04
2024/02/24	03:51:52	ok	ok	393.8000	49.691	0.06579	18.79	64.686	10.388	57271864.887330	11	394.0061	6.74446e-05	3.50577e-04
2024/02/24	03:56:52	--	ok	393.7880	49.686	0.06579	18.73	64.686	10.353	56519614.442506	11	393.9870	6.70981e-05	3.56332e-04
2024/02/24	03:56:59	ok	ok	394.0380	49.741	0.065801	18.76	64.681	10.369	59945734.088375	11	394.2233	6.78114e-05	2.36582e-04
2024/02/24	04:01:58	ok	ok	394.0060	49.739	0.065801	18.75	64.680	10.361	59386664.388875	12	394.2904	6.53529e-05	3.59977e-04
2024/02/24	04:06:58	ok	ok	394.0160	49.730	0.065801	18.72	64.717	10.348	60642498.472293	12	394.2817	6.60801e-05	3.68370e-04
2024/02/24	04:11:58	ok	ok	394.0020	49.739	0.065801	18.72	64.695	10.345	61854484.576318	12	394.2947	6.46587e-05	3.77058e-04
2024/02/24	04:16:58	ok	ok	393.9840	49.733	0.065801	18.69	64.671	10.325	60777833.748231	12	394.2696	6.55549e-05	3.83028e-04
2024/02/24	04:21:58	ok	ok	393.9700	49.731	0.065801	18.66	64.686	10.309	58932315.887481	11	394.2185	6.60182e-05	2.49505e-04
2024/02/24	04:26:58	ok	ok	393.9820	49.730	0.065801	18.63	64.643	10.286	59153873.042742	11	394.1783	6.71448e-05	3.59314e-04
2024/02/24	04:31:58	ok	ok	393.9680	49.723	0.065801	18.63	64.663	10.289	58016958.997784	11	394.1577	6.65813e-05	2.26620e-04
2024/02/24	04:36:58	ok	ok	393.9680	49.724	0.065801	18.62	64.640	10.276	59537832.145834	12	394.2460	6.51813e-05	3.77173e-04
2024/02/24	04:41:58	ok	ok	393.9720	49.729	0.065801	18.62	64.630	10.274	61886204.354459	12	394.2555	6.47848e-05	3.62934e-04
2024/02/24	04:46:58	ok	ok	393.9760	49.725	0.065801	18.56	64.741	10.256	63254291.141940	12	394.2651	6.47721e-05	3.86924e-04
2024/02/24	04:51:58	ok	ok	393.9600	49.724	0.065801	18.58	64.643	10.251	63766541.588701	12	394.1880	6.63926e-05	3.60673e-04
2024/02/24	04:56:58	ok	ok	393.9520	49.718	0.065801	18.58	64.654	10.252	62956017.137539	11	394.1960	6.62439e-05	3.65349e-04
2024/02/24	05:01:58	ok	ok	393.9420	49.713	0.065801	18.53	64.666	10.228	61103935.720699	12	394.1829	6.66166e-05	3.63416e-04
2024/02/24	05:06:58	ok	ok	393.9580	49.721	0.065801	18.55	64.639	10.232	64190049.104384	10	394.1766	6.72636e-05	3.79750e-04
2024/02/24	05:11:58	ok	ok	393.9240	49.712	0.065801	18.49	64.649	10.200	59349588.845452	12	394.1780	6.57513e-05	3.67889e-04
2024/02/24	05:16:58	ok	ok	393.9100	49.714	0.065801	18.46	64.636	10.180	62599313.966627	11	394.1249	6.72948e-05	3.42610e-04
2024/02/24	05:21:58	ok	ok	393.9120	49.709	0.065801	18.48	64.657	10.193	61437808.794679	11	394.1388	6.64840e-05	3.72897e-04
2024/02/24	05:26:58	ok	ok	393.9140	49.709	0.065801	18.46	64.636	10.180	60581895.697114	10	394.1290	6.70715e-05	3.93676e-04
2024/02/24	05:31:58	ok	ok	393.9140	49.710	0.065801	18.45	64.634	10.172	63049467.693868	10	394.1206	6.77123e-05	3.79141e-04
2024/02/24	05:36:58	ok	ok	393.8720	49.705	0.065801	18.40	64.616	10.143	61037808.045664	11	394.1346	6.58815e-05	3.75442e-04
2024/02/24	05:41:58	ok	ok	393.8760	49.712	0.065801	18.40	64.686	10.154	61207076.420204	11	394.1339	6.60029e-05	3.73418e-04
2024/02/24	05:46:58	ok	ok	393.8680	49.706	0.065801	18.36	64.648	10.123	60987493.288576	11	394.1218	6.58904e-05	4.00329e-04
2024/02/24	05:51:58	ok	ok	393.8840	49.706	0.065801	18.37	64.590	10.122	60434442.299384	11	394.1286	6.55246e-05	3.99437e-04
2024/02/24	05:56:58	ok	ok	393.8820	49.707	0.065801	18.36	64.599	10.115	63654699.848374	11	394.1333	6.66422e-05	4.05255e-04
2024/02/24	06:01:58	ok	ok	393.8640	49.704	0.065801	18.35	64.639	10.113	61374435.237841	11	394.1529	6.47358e-05	3.85002e-04
2024/02/24	06:06:58	ok	ok	393.8700	49.704	0.065801	18.36	64.567	10.110	62910647.119724	11	394.1154	6.54519e-05	4.07545e-04
2024/02/24	06:11:58	ok	ok	393.8760	49.698	0.065801	18.29	64.639	10.080	63062230.940804	11	394.1236	6.62827e-05	3.70457e-04
2024/02/24	06:16:58	ok	ok	393.8120	49.689	0.065801	18.24	64.620	10.043	64327696.851264	11	394.0512	6.66979e-05	4.10457e-04
2024/02/24	06:21:58	ok	ok	393.8240	49.701	0.065801	18.25	64.622	10.052	61925341.326312	11	394.0609	6.65140e-05	3.99874e-04
2024/02/24	06:26:58	ok	ok	393.8580	49.699	0.065801	18.28	64.636	10.071	62691224.158207	11	394.1415	6.52110e-05	3.87689e-04
2024/02/24	06:31:58	ok	ok	393.8520	49.693	0.065801	18.25	64.611	10.050	60574997.496773	10	394.0353	6.77321e-05	3.69222e-04
2024/02/24	06:36:58	ok	ok	393.8240	49.686	0.065801	18.18	64.662	10.015	61843340.470543	11	394.0577	6.69096e-05	3.87068e-04
2024/02/24	06:41:58	ok	ok	393.8240	49.689	0.065801	18.18	64.599	10.005	64431186.292014	11	394.0725	6.62255e-05	3.87138e-04
2024/02/24	06:46:58	--	ok	393.7960	49.689	0.065801	18.12	64.681	9.985	63328708.601828	11	394.0852	6.42485e-05	4.00203e-04
2024/02/24	06:47:05	ok	ok	394.0780	49.741	0.065812	18.18	64.662	10.015	61472455.954330	10	394.2150	6.85233e-05	2.38153e-04
2024/02/24	06:52:04	ok	ok	394.0000	49.727	0.065812	18.11	64.671	9.975	61639192.579824	11	394.2615	6.57072e-05	3.79493e-04
2024/02/24	06:57:04	ok	ok	394.0140	49.728	0.065812	18.15	64.616	9.992	63631714.413023	11	394.3187	6.55661e-05	3.89763e-04
2024/02/24	07:02:04	ok	ok	394.0100	49.734	0.065812	18.09	64.677	9.968	62725460.648281	11	394.2374	6.68160e-05	4.05182e-04
2024/02/24	07:07:04	ok	ok	394.0100	49.718	0.065812	18.09	64.657	9.965	58827302.265676	11	394.2575	6.66631e-05	3.89957e-04
2024/02/24	07:12:04	ok	ok	393.9920	49.726	0.065812	18.05	64.630	9.936	60676955.196691	10	394.1840	6.76277e-05	3.92525e-04
2024/02/24	07:17:04	ok	ok	393.9800	49.721	0.065812	18.05	64.709	9.948	60050582.824689	11	394.2146	6.69183e-05	3.88192e-04
2024/02/24	07:22:04	ok	ok	393.9980	49.736	0.065812	18.07	64.602	9.939	60019824.070380	11	394.2479	6.60331e-05	3.83967e-04
2024/02/24	07:27:04	ok	ok	394.1920	49.798	0.065812	18.62	64.123	10.194	58860777.782954	10	394.3860	6.81146e-05	3.90444e-04
2024/02/24	07:32:04	--	ok	394.2900	49.817	0.065812	18.90	64.158	10.371	61746853.088623	11	394.5248	6.67461e-05	3.55993e-04
2024/02/24	07:32:11	ok	ok	393.9880	49.744	0.065798	18.90	64.167	10.373	64890655.024046	10	394.1829	6.85723e-05	3.88795e-04
2024/02/24	07:37:10	ok	ok	394.0980	49.763	0.065798	19.15	64.096	10.517	66292584.831542	11	394.3130	6.67203e-05	3.91780e-04
2024/02/24	07:42:10	ok	ok	394.1640	49.787	0.065798	19.35	63.995	10.625	68967288.111731	11	394.3737	6.73173e-05	3.83543e-04
2024/02/24	07:47:10	--	ok	394.2920	49.804	0.065798	19.64	63.787	10.768	67815692.265146	11	394.5368	6.54570e-05	3.80288e-04
2024/02/24	07:47:17	ok	ok	393.9820	49.733	0.065782	19.67	63.742	10.779	64046851.168155	11	394.1460	6.92492e-05	4.13198e-04
2024/02/24	07:52:16	ok	ok	394.0540	49.754	0.065782	19.82	63.755	10.879	66310226.937389	10	394.2427	6.80128e-05	3.51554e-04
2024/02/24	07:57:16	ok	ok	394.1340	49.771	0.065782	20.01	63.651	10.981	64123625.047712	11	394.3929	6.63352e-05	3.50449e-04
2024/02/24	08:02:16	--	ok	394.2320	49.794	0.065782	20.18	63.565	11.074	62311269.208153	10	394.4103	6.75105e-05	3.60823e-04
2024/02/24	08:02:23	ok	ok	393.9680	49.722	0.06577	20.18	63.546	11.071	69361246.199026	12	394.0870	7.08800e-05	3.51947e-04
2024/02/24	08:07:22	ok	ok	394.0360	49.746	0.06577	20.32	63.496	11.154	66481525.963126	10	394.2562	6.68100e-05	3.92811e-04
2024/02/24	08:12:22	ok	ok	394.1200	49.763	0.06577	20.42	63.496	11.219	66383080.243476	11	394.3230	6.59331e-05	3.66964e-04
2024/02/24	08:17:22	ok	ok	394.1240	49.772	0.06577	20.49	63.537	11.271	71647059.134879	11	394.3826	6.61734e-05	3.84218e-04
2024/02/24	08:22:22	ok	ok	394.1200	49.766	0.06577	20.40	63.757	11.256	68163031.384838	11	394.3778	6.47447e-05	3.73708e-04
2024/02/24	08:27:22	ok	ok	394.1380	49.767	0.06577	20.42	63.819	11.276	64942851.149959	10	394.3013	6.73065e-05	3.74994e-04
2024/02/24	08:32:22	ok	ok	394.1260	49.766	0.06577	20.37	63.853	11.254	66390817.608102	11	394.3651	6.61108e-05	3.72746e-04
2024/02/24	08:37:22	--	ok	394.2140	49.796	0.06577	20.58	63.597	11.340	64458560.612992	10	394.3758	6.90078e-05	3.78123e-04
2024/02/24	08:37:29	ok	ok	393.9760	49.737	0.065758	20.62	63.532	11.357	64535030.594804	12	394.1221	6.90529e-05	3.68326e-04
2024/02/24	08:42:28	ok	ok	394.0500	49.757	0.065758	20.73	63.491	11.424	63073663.591573	11	394.3160	6.37906e-05	3.77675e-04
2024/02/24	08:47:28	ok	ok	394.0620	49.765	0.065758	20.76	63.496	11.444	63537219.319253	11	394.3201	6.56145e-05	3.87173e-04
2024/02/24	08:52:28	ok	ok	394.1380	49.776	0.065758	20.89	63.439	11.518	63170897.407920	11	394.3911	6.46562e-05	3.79186e-04
2024/02/24	08:57:28	ok	ok	394.1780	49.789	0.065758	20.97	63.476	11.582	63487994.581865	10	394.3397	6.83317e-05	3.81944e-04
2024/02/24	09:02:28	ok	ok	394.1880	49.794	0.065758	21.00	63.481	11.602	69835925.152003	11	394.4598	6.49499e-05	3.87516e-04
2024/02/24	09:07:28	--	ok	394.2280	49.806	0.065758	21.07	63.423	11.638	64340866.587054	10	394.4196	6.72681e-05	3.95940e-04
2024/02/24	09:07:35	ok	ok	394.0000	49.741	0.065745	21.09	63.404	11.646	74483964.769964	11	394.1545	6.87818e-05	4.40252e-04
2024/02/24	09:12:34	ok	ok	394.0420	49.753	0.065745	21.14	63.476	11.697	69061716.248801	11	394.2845	6.39843e-05	3.70733e-04
2024/02/24	09:17:34	ok	ok	394.0760	49.759	0.065745	21.20	63.407	11.724	66847122.491618	11	394.3409	6.41741e-05	3.74818e-04
2024/02/24	09:22:34	ok	ok	394.0820	49.767	0.065745	21.23	63.444	11.749	68948914.504742	11	394.3409	6.48675e-05	3.96675e-04
2024/02/24	09:27:34	ok	ok	394.1380	49.777	0.065745	21.30	63.436	11.797	67068928.745919	11	394.3861	6.43655e-05	3.97908e-04
2024/02/24	09:32:34	ok	ok	394.1640	49.794	0.065745	21.38	63.421	11.850	68108322.766818	11	394.4172	6.47638e-05	3.64862e-04
2024/02/24	09:37:34	ok	ok	394.1920	49.797	0.065745	21.40	63.412	11.860	74315616.123518	12	394.4514	6.48405e-05	3.70385e-04
2024/02/24	09:42:34	--	ok	394.2100	49.803	0.065745	21.48	63.348	11.905	74119933.658805	12	394.4482	6.49284e-05	3.59705e-04
2024/02/24	09:42:40	ok	ok	393.9880	49.740	0.065734	21.48	63.368	11.908	73170564.897383	12	394.1335	6.72817e-05	4.05103e-04
2024/02/24	09:47:40	ok	ok	394.0260	49.755	0.065734	21.51	63.394	11.933	71316351.064379	11	394.2760	6.45947e-05	3.69553e-04
2024/02/24	09:52:40	ok	ok	394.0660	49.764	0.065734	21.55	63.371	11.959	70630012.866482	12	394.3163	6.45522e-05	3.52251e-04
2024/02/24	09:57:40	ok	ok	394.0980	49.769	0.065734	21.62	63.322	11.999	65767378.442880	11	394.3420	6.29590e-05	3.57034e-04
2024/02/24	10:02:40	ok	ok	394.1260	49.777	0.065734	21.65	63.409	12.036	63276813.829754	10	394.3365	6.45576e-05	3.51374e-04
2024/02/24	10:07:40	ok	ok	394.1500	49.786	0.065734	21.70	63.366	12.058	72250816.538460	11	394.3855	6.47443e-05	3.57863e-04
2024/02/24	10:12:40	ok	ok	394.1660	49.783	0.065734	21.75	63.336	12.091	71691686.533958	11	394.4251	6.38480e-05	3.36094e-04
2024/02/24	10:17:40	--	ok	394.2120	49.798	0.065734	21.82	63.317	12.136	73555808.545452	11	394.4689	6.39995e-05	3.43191e-04
2024/02/24	10:17:46	ok	ok	394.0000	49.743	0.065723	21.84	63.281	12.140	73960133.053049	11	394.2124	6.54374e-05	3.33287e-04
2024/02/24	10:22:46	ok	ok	394.0060	49.751	0.065723	21.88	63.297	12.171	70484235.719733	11	394.2678	6.36250e-05	3.48888e-04
2024/02/24	10:27:46	ok	ok	394.0200	49.755	0.065723	21.89	63.384	12.199	72770947.992735	11	394.1192	6.89220e-05	4.26996e-04
2024/02/24	10:32:46	ok	ok	394.0560	49.764	0.065723	21.96	63.293	12.231	70784125.365134	11	394.3173	6.41782e-05	3.58590e-04
2024/02/24	10:37:46	ok	ok	394.0920	49.774	0.065723	22.05	63.279	12.288	73318042.469248	11	394.3374	6.45501e-05	3.44433e-04
2024/02/24	10:42:46	ok	ok	394.1240	49.780	0.065723	22.05	63.217	12.276	70824198.112284	10	394.3589	6.46843e-05	3.25330e-04
2024/02/24	10:47:46	ok	ok	394.1260	49.781	0.065723	22.08	63.334	12.320	67077846.412582	10	394.3114	6.60342e-05	3.50448e-04
2024/02/24	10:52:46	ok	ok	394.0840	49.763	0.065723	21.98	63.540	12.288	73154490.413225	10	394.3216	6.49842e-05	3.47224e-04
2024/02/24	10:57:46	ok	ok	393.9480	49.715	0.065723	21.52	63.935	12.045	69971616.473293	11	394.2018	6.40373e-05	3.38573e-04
2024/02/24	11:02:46	ok	ok	393.8640	49.699	0.065723	21.26	63.967	11.866	66057906.208631	10	394.0692	6.50952e-05	3.60387e-04
2024/02/24	11:07:46	--	ok	393.7800	49.683	0.065723	21.09	64.036	11.762	71076094.688564	10	394.0028	6.53739e-05	3.58029e-04
2024/02/24	11:07:53	ok	ok	394.0340	49.743	0.065734	21.11	64.013	11.778	69297408.708696	11	394.2934	6.49852e-05	3.57782e-04
2024/02/24	11:12:52	ok	ok	393.9060	49.714	0.065734	20.94	64.009	11.659	64559656.048460	11	394.1332	6.72075e-05	3.64221e-04
2024/02/24	11:17:52	ok	ok	393.8700	49.712	0.065734	20.82	64.068	11.585	64508720.116318	11	394.1370	6.50414e-05	3.92730e-04
2024/02/24	11:22:52	ok	ok	393.8540	49.713	0.065734	20.74	64.063	11.536	67681463.341249	11	394.1362	6.41444e-05	3.97821e-04
2024/02/24	11:27:52	ok	ok	393.8080	49.701	0.065734	20.67	64.030	11.483	72129340.142125	11	394.0998	6.46663e-05	4.02765e-04
2024/02/24	11:32:52	ok	ok	393.8180	49.700	0.065734	20.69	63.993	11.486	65360948.477480	12	394.1267	6.35819e-05	3.99807e-04
2024/02/24	11:37:52	--	ok	393.7520	49.696	0.065734	20.58	64.195	11.447	65145524.244812	11	394.0553	6.38109e-05	3.84747e-04
2024/02/24	11:37:59	ok	ok	394.1160	49.768	0.065748	20.63	64.114	11.470	71844087.135474	11	394.3892	6.56610e-05	3.87210e-04
2024/02/24	11:42:58	ok	ok	393.9880	49.749	0.065748	20.49	64.210	11.391	66888501.843656	11	394.2812	6.50482e-05	3.93249e-04
2024/02/24	11:47:58	ok	ok	393.9800	49.747	0.065748	20.47	64.076	11.358	66234805.027589	11	394.2412	6.58212e-05	3.86467e-04
2024/02/24	11:52:58	ok	ok	393.9720	49.747	0.065748	20.54	64.027	11.396	65713259.925061	11	394.2825	6.53244e-05	3.81379e-04
2024/02/24	11:57:58	ok	ok	394.0040	49.753	0.065748	20.60	63.977	11.427	64323555.649758	11	394.2972	6.50970e-05	3.68114e-04
2024/02/24	12:02:58	ok	ok	393.9960	49.748	0.065748	20.59	64.013	11.423	65161015.310434	10	394.2169	6.83900e-05	3.92891e-04
2024/02/24	12:07:58	ok	ok	394.0120	49.751	0.065748	20.64	63.966	11.452	64300404.759386	10	394.2467	6.77820e-05	3.78815e-04
2024/02/24	12:12:58	ok	ok	394.0400	49.754	0.065748	20.67	63.929	11.465	59773602.218388	10	394.2436	6.68117e-05	3.59292e-04
2024/02/24	12:17:58	ok	ok	394.0740	49.756	0.065748	20.72	63.917	11.491	63193836.991322	9	394.2395	6.95251e-05	3.95271e-04
2024/02/24	12:22:58	ok	ok	394.0680	49.756	0.065748	20.74	63.922	11.510	63542992.081254	11	394.3236	6.63946e-05	3.73393e-04
2024/02/24	12:27:58	ok	ok	394.0780	49.764	0.065748	20.77	63.917	11.529	67194103.802167	10	394.2898	6.73899e-05	3.85797e-04
2024/02/24	12:32:58	ok	ok	394.0780	49.763	0.065748	20.80	63.893	11.544	64258470.296266	11	394.3115	6.61355e-05	3.84981e-04
2024/02/24	12:37:58	ok	ok	394.1140	49.769	0.065748	20.87	63.915	11.595	64767190.496909	10	394.3196	6.71981e-05	3.99834e-04
2024/02/24	12:42:58	ok	ok	394.1320	49.764	0.065748	20.87	63.865	11.586	62652421.834097	11	394.4192	6.45433e-05	3.67235e-04
2024/02/24	12:47:58	ok	ok	394.1700	49.776	0.065748	20.93	63.926	11.635	61489882.908698	11	394.4561	6.41606e-05	3.54573e-04
2024/02/24	12:52:58	ok	ok	394.1660	49.775	0.065748	20.93	63.938	11.637	64594932.643099	11	394.4502	6.40748e-05	3.76307e-04
2024/02/24	12:57:58	ok	ok	394.1700	49.787	0.065748	20.97	63.944	11.667	61212229.229295	10	394.3734	6.81608e-05	3.82186e-04
2024/02/24	13:02:58	ok	ok	394.1840	49.790	0.065748	21.04	63.926	11.711	67406809.977940	10	394.4603	6.60279e-05	3.92888e-04
2024/02/24	13:07:58	--	ok	394.2340	49.803	0.065748	21.07	63.993	11.743	61373308.730580	11	394.5109	6.47443e-05	3.76495e-04
2024/02/24	13:08:05	ok	ok	393.9940	49.725	0.065735	21.09	63.885	11.734	70211677.729234	11	394.1705	6.84517e-05	4.05610e-04
2024/02/24	13:13:04	ok	ok	394.0280	49.743	0.065735	21.13	63.893	11.765	66856854.045520	10	394.2227	6.72459e-05	4.16945e-04
2024/02/24	13:18:04	ok	ok	394.0360	49.747	0.065735	21.14	63.885	11.772	65369760.738954	10	394.2217	6.71246e-05	3.79658e-04
2024/02/24	13:23:04	ok	ok	394.0480	49.753	0.065735	21.20	63.885	11.812	70964085.836573	10	394.2703	6.56001e-05	3.72258e-04
2024/02/24	13:28:04	ok	ok	394.0820	49.756	0.065735	21.26	63.917	11.857	61126070.388698	10	394.2762	6.68292e-05	3.63310e-04
2024/02/24	13:33:04	ok	ok	394.0980	49.758	0.065735	21.28	63.880	11.868	67529613.315438	10	394.3096	6.70082e-05	3.57928e-04
2024/02/24	13:38:04	ok	ok	394.1240	49.765	0.065735	21.34	63.902	11.913	66326090.895356	11	394.3769	6.48018e-05	3.86937e-04
2024/02/24	13:43:04	ok	ok	394.1260	49.766	0.065735	21.36	63.926	11.926	65270449.750256	10	394.3401	6.68161e-05	3.73249e-04
2024/02/24	13:48:04	ok	ok	394.1460	49.775	0.065735	21.42	63.940	11.977	65468787.335869	10	394.3507	6.64428e-05	3.67288e-04
2024/02/24	13:53:04	ok	ok	394.1780	49.787	0.065735	21.45	63.944	11.998	65333020.960081	10	394.3871	6.67603e-05	3.93179e-04
2024/02/24	13:58:04	ok	ok	394.1980	49.782	0.065735	21.54	63.847	12.039	63734721.746311	11	394.4559	6.48100e-05	3.61480e-04
2024/02/24	14:03:04	--	ok	394.2360	49.795	0.065735	21.57	63.862	12.061	62743885.320987	11	394.5358	6.34234e-05	3.74381e-04
2024/02/24	14:03:11	ok	ok	393.9780	49.727	0.065722	21.58	63.856	12.071	64201469.017676	12	394.2548	6.40674e-05	3.63076e-04
2024/02/24	14:08:10	ok	ok	394.0000	49.740	0.065722	21.64	63.888	12.118	62343236.284653	10	394.2117	6.57025e-05	3.31589e-04
2024/02/24	14:13:10	ok	ok	394.0320	49.741	0.065722	21.68	63.853	12.139	66738555.519604	10	394.2482	6.64632e-05	3.53985e-04
2024/02/24	14:18:10	ok	ok	394.0300	49.744	0.065722	21.70	63.920	12.163	61674032.582180	10	394.2479	6.63201e-05	3.19051e-04
2024/02/24	14:23:10	ok	ok	394.0540	49.749	0.065722	21.72	64.016	12.200	61353450.737687	10	394.2728	6.60076e-05	3.39601e-04
2024/02/24	14:28:10	ok	ok	394.0840	49.752	0.065722	21.74	63.967	12.202	62663132.105231	10	394.2867	6.62982e-05	3.43911e-04
2024/02/24	14:33:10	ok	ok	394.1020	49.760	0.065722	21.80	63.986	12.245	60205552.736103	11	394.2487	6.77780e-05	3.75152e-04
2024/02/24	14:38:10	ok	ok	394.1320	49.764	0.065722	21.84	64.045	12.287	57575720.876879	10	394.3317	6.64906e-05	3.53691e-04
2024/02/24	14:43:10	ok	ok	394.1360	49.770	0.065722	21.91	63.967	12.321	62185946.825172	10	394.3398	6.55373e-05	3.30580e-04
2024/02/24	14:48:10	ok	ok	394.1340	49.773	0.065722	21.88	64.013	12.309	63089925.774157	10	394.3391	6.65287e-05	3.52376e-04
2024/02/24	14:53:10	ok	ok	394.1680	49.771	0.065722	21.94	63.984	12.345	63279207.440163	11	394.3893	6.52841e-05	3.43039e-04
2024/02/24	14:58:10	ok	ok	394.1940	49.778	0.065722	21.95	64.048	12.367	66083956.813543	10	394.4006	6.57192e-05	3.32391e-04
2024/02/24	15:03:10	ok	ok	394.1760	49.784	0.065722	21.98	64.021	12.381	62828461.315554	10	394.3901	6.61984e-05	3.31240e-04
2024/02/24	15:08:10	--	ok	394.2280	49.786	0.065722	21.98	64.085	12.393	57324571.853878	10	394.4239	6.52560e-05	3.27947e-04
2024/02/24	15:08:17	ok	ok	393.9560	49.727	0.06571	21.99	64.076	12.403	63864394.917634	11	394.1282	6.74216e-05	3.16111e-04
2024/02/24	15:13:16	ok	ok	393.9620	49.734	0.06571	21.99	64.140	12.415	61783152.152371	10	394.1565	6.61809e-05	3.24181e-04
2024/02/24	15:18:16	ok	ok	393.9700	49.742	0.06571	22.01	64.099	12.417	62980819.043855	12	394.2386	6.56183e-05	4.16575e-04
2024/02/24	15:23:16	ok	ok	393.9860	49.730	0.06571	21.98	64.155	12.407	64546365.936568	10	394.1983	6.59811e-05	3.32870e-04
2024/02/24	15:28:16	ok	ok	393.9900	49.736	0.06571	21.99	64.167	12.420	61383781.690443	10	394.1918	6.63452e-05	3.40421e-04
2024/02/24	15:33:16	ok	ok	393.9800	49.737	0.06571	22.01	64.150	12.427	62073057.769521	11	394.2320	6.46952e-05	3.68625e-04
2024/02/24	15:38:16	ok	ok	393.9860	49.744	0.06571	22.02	64.186	12.443	63251755.688131	10	394.2191	6.59624e-05	3.50364e-04
2024/02/24	15:43:16	ok	ok	394.0120	49.737	0.06571	22.01	64.263	12.449	57986040.000155	11	394.2336	6.46008e-05	3.38877e-04
2024/02/24	15:48:16	ok	ok	393.9940	49.739	0.06571	22.02	64.224	12.451	63702302.926752	10	394.1917	6.65422e-05	3.25800e-04
2024/02/24	15:53:16	ok	ok	393.9860	49.739	0.06571	21.99	64.240	12.435	64568999.040816	10	394.2090	6.64618e-05	3.23030e-04
2024/02/24	15:58:16	ok	ok	394.0060	49.739	0.06571	21.98	64.277	12.430	66003012.464220	11	394.2267	6.58164e-05	3.43127e-04
2024/02/24	16:03:16	ok	ok	394.0120	49.743	0.06571	22.01	64.242	12.445	64537662.075616	10	394.2091	6.63931e-05	3.50385e-04
2024/02/24	16:08:16	ok	ok	394.0000	49.744	0.06571	21.96	64.286	12.422	64607987.229174	10	394.1919	6.66275e-05	3.47218e-04
2024/02/24	16:13:16	ok	ok	393.9960	49.733	0.06571	21.92	64.318	12.398	61024933.261075	10	394.1965	6.62383e-05	3.40629e-04
2024/02/24	16:18:16	ok	ok	393.9820	49.741	0.06571	21.94	64.414	12.428	62727697.106032	10	394.1707	6.72934e-05	3.37689e-04
2024/02/24	16:23:16	ok	ok	393.9760	49.726	0.06571	21.91	64.407	12.406	66143262.715698	10	394.1838	6.66050e-05	3.68101e-04
2024/02/24	16:28:16	ok	ok	393.9940	49.743	0.06571	21.92	64.430	12.420	61994653.151959	12	394.2391	6.41438e-05	3.32729e-04
2024/02/24	16:33:16	ok	ok	393.9840	49.735	0.06571	21.88	64.434	12.390	63508071.393698	10	394.1726	6.65993e-05	3.66025e-04
2024/02/24	16:38:16	ok	ok	393.9800	49.742	0.06571	21.87	64.430	12.380	64242225.809647	12	394.2216	6.50776e-05	3.51784e-04
2024/02/24	16:43:16	ok	ok	393.9620	49.731	0.06571	21.82	64.474	12.358	66781939.629031	9	394.1871	6.63197e-05	3.67775e-04
2024/02/24	16:48:16	ok	ok	393.9240	49.723	0.06571	21.78	64.497	12.332	64029555.489964	10	394.1381	6.65325e-05	3.48933e-04
2024/02/24	16:53:16	ok	ok	393.9480	49.734	0.06571	21.78	64.517	12.335	61665297.374842	10	394.1518	6.57820e-05	3.36996e-04
2024/02/24	16:58:16	ok	ok	393.9320	49.727	0.06571	21.74	64.572	12.317	64484740.143564	10	394.1972	6.45798e-05	3.46187e-04
2024/02/24	17:03:16	ok	ok	393.9540	49.729	0.06571	21.78	64.465	12.325	59662834.886123	10	394.1393	6.58109e-05	3.41696e-04
2024/02/24	17:08:16	ok	ok	393.9540	49.727	0.06571	21.77	64.474	12.318	61970729.733942	11	394.2047	6.38178e-05	3.70023e-04
2024/02/24	17:13:16	ok	ok	393.9060	49.728	0.06571	21.77	64.474	12.318	65791372.879352	9	394.1584	6.59443e-05	3.43052e-04
2024/02/24	17:18:16	ok	ok	393.9280	49.722	0.06571	21.74	64.448	12.294	62433666.505790	10	394.1905	6.37728e-05	3.43596e-04
2024/02/24	17:23:16	ok	ok	393.8940	49.717	0.06571	21.61	64.636	12.239	65259701.774958	9	394.1133	6.60926e-05	3.30209e-04
2024/02/24	17:28:16	ok	ok	393.8340	49.704	0.06571	21.50	64.799	12.189	62874310.442511	9	394.0508	6.65541e-05	3.50017e-04
2024/02/24	17:33:16	--	ok	393.7820	49.698	0.06571	21.40	64.872	12.133	63798414.565933	9	394.0101	6.58757e-05	3.51029e-04
2024/02/24	17:33:22	ok	ok	394.0700	49.756	0.065721	21.44	64.840	12.157	65548996.809411	11	394.3419	6.48482e-05	3.64951e-04
2024/02/24	17:38:22	ok	ok	394.0040	49.739	0.065721	21.38	64.758	12.100	61620329.917065	10	394.2145	6.59907e-05	3.72824e-04
2024/02/24	17:43:22	ok	ok	394.0280	49.752	0.065721	21.45	64.617	12.124	65401737.893227	10	394.2404	6.66673e-05	3.71236e-04
2024/02/24	17:48:22	ok	ok	393.9680	49.747	0.065721	21.41	64.630	12.097	60243607.975893	10	394.1921	6.55896e-05	3.72414e-04
2024/02/24	17:53:22	ok	ok	393.9720	49.743	0.065721	21.41	64.640	12.099	63149260.825858	10	394.1808	6.65095e-05	3.72962e-04
2024/02/24	17:58:22	ok	ok	393.9900	49.737	0.065721	21.37	64.652	12.071	64304389.676179	10	394.1862	6.68652e-05	3.57211e-04
2024/02/24	18:03:22	ok	ok	393.9740	49.737	0.065721	21.33	64.666	12.044	62759903.267171	10	394.1823	6.63490e-05	3.74569e-04
2024/02/24	18:08:22	ok	ok	393.9500	49.726	0.065721	21.28	64.727	12.026	60243558.412192	9	394.1727	6.62544e-05	3.51995e-04
2024/02/24	18:13:22	ok	ok	393.9040	49.725	0.065721	21.17	64.840	11.969	60575665.129576	10	394.1105	6.57614e-05	3.79550e-04
2024/02/24	18:18:22	ok	ok	393.8720	49.714	0.065721	21.07	64.910	11.911	61020849.934058	9	394.0934	6.63611e-05	3.56650e-04
2024/02/24	18:23:22	ok	ok	393.8340	49.704	0.065721	20.98	64.874	11.846	61459314.057542	10	394.0412	6.55737e-05	3.60570e-04
2024/02/24	18:28:22	--	ok	393.7840	49.699	0.065721	20.87	64.945	11.782	62688441.050014	12	394.0309	6.52846e-05	3.73683e-04
2024/02/24	18:28:29	ok	ok	394.0520	49.760	0.065733	20.94	64.968	11.834	68604615.591784	10	394.2579	6.76542e-05	4.01795e-04
2024/02/24	18:33:28	ok	ok	394.0020	49.747	0.065733	20.82	64.987	11.751	63601028.548436	11	394.3104	6.28521e-05	3.95523e-04
2024/02/24	18:38:28	ok	ok	393.9700	49.737	0.065733	20.77	64.915	11.709	60439505.796438	10	394.2387	6.59405e-05	3.91112e-04
2024/02/24	18:43:28	ok	ok	393.9560	49.735	0.065733	20.76	64.840	11.686	60682914.818236	9	394.1897	6.59022e-05	3.96584e-04
2024/02/24	18:48:28	ok	ok	393.9720	49.739	0.065733	20.82	64.659	11.692	64681129.612944	10	394.2897	6.39920e-05	3.73151e-04
2024/02/24	18:53:28	ok	ok	393.9860	49.746	0.065733	20.86	64.607	11.711	58807098.334156	10	394.2560	6.50602e-05	3.91054e-04
2024/02/24	18:58:28	ok	ok	393.9940	49.740	0.065733	20.87	64.617	11.722	58124194.075689	11	394.2499	6.43864e-05	3.95116e-04
2024/02/24	19:03:28	ok	ok	393.9940	49.740	0.065733	20.86	64.556	11.702	62569177.446189	10	394.1574	6.75156e-05	4.95463e-04
2024/02/24	19:08:28	ok	ok	393.9700	49.735	0.065733	20.82	64.576	11.677	58286338.475235	10	394.2502	6.44885e-05	3.86270e-04
2024/02/24	19:13:28	ok	ok	393.9780	49.735	0.065733	20.76	64.680	11.658	59649074.071614	10	394.1860	6.76178e-05	3.54376e-04
2024/02/24	19:18:28	ok	ok	393.9120	49.723	0.065733	20.63	64.878	11.606	61603138.366333	10	394.1153	6.60484e-05	3.92420e-04
2024/02/24	19:23:28	ok	ok	393.8480	49.701	0.065733	20.52	64.947	11.541	67821636.532339	12	394.1401	6.46344e-05	3.89828e-04
2024/02/24	19:28:28	ok	ok	393.8140	49.702	0.065733	20.44	64.933	11.491	62934871.926282	10	394.0262	6.80468e-05	3.79001e-04
2024/02/24	19:33:28	ok	ok	393.8060	49.702	0.065733	20.39	64.933	11.453	62835822.899539	10	394.1240	6.36182e-05	3.58068e-04
2024/02/24	19:38:28	--	ok	393.7900	49.696	0.065733	20.36	64.877	11.425	60240801.271945	10	394.0683	6.49769e-05	3.65146e-04
2024/02/24	19:38:35	ok	ok	394.0180	49.755	0.065745	20.40	64.814	11.443	67713548.714504	11	394.2373	6.84071e-05	3.65288e-04
2024/02/24	19:43:34	ok	ok	393.9560	49.748	0.065745	20.28	64.892	11.371	62272025.448976	11	394.2714	6.50239e-05	3.66766e-04
2024/02/24	19:48:34	ok	ok	393.9420	49.739	0.065745	20.28	64.883	11.370	59200592.517109	10	394.1629	6.70542e-05	3.83770e-04
2024/02/24	19:53:34	ok	ok	393.9760	49.744	0.065745	20.32	64.675	11.361	63675939.536084	10	394.2595	6.60667e-05	3.72736e-04
2024/02/24	19:58:34	ok	ok	393.9580	49.751	0.065745	20.37	64.575	11.381	58275923.372244	11	394.3126	6.34414e-05	3.77084e-04
2024/02/24	20:03:34	ok	ok	393.9540	49.748	0.065745	20.40	64.570	11.400	60346907.453255	10	394.2229	6.69278e-05	3.74193e-04
2024/02/24	20:08:34	ok	ok	393.9880	49.746	0.065745	20.40	64.581	11.402	59974218.684631	10	394.2264	6.72791e-05	3.66151e-04
2024/02/24	20:13:34	ok	ok	393.9860	49.752	0.065745	20.37	64.524	11.372	60387477.815375	10	394.2134	6.73665e-05	3.77636e-04
2024/02/24	20:18:34	ok	ok	393.9820	49.746	0.065745	20.35	64.529	11.353	63111816.750469	11	394.1972	6.87445e-05	3.66753e-04
2024/02/24	20:23:34	ok	ok	393.9700	49.748	0.065745	20.40	64.457	11.380	58556901.117417	10	394.2235	6.70743e-05	3.76724e-04
2024/02/24	20:28:34	ok	ok	393.9360	49.732	0.065745	20.23	64.723	11.313	61867030.900174	10	394.1527	6.74626e-05	3.64504e-04
2024/02/24	20:33:34	ok	ok	393.8440	49.717	0.065745	20.09	64.822	11.237	58434119.904465	10	394.1001	6.73353e-05	3.67429e-04
2024/02/24	20:38:34	ok	ok	393.8560	49.710	0.065745	20.07	64.767	11.210	56780752.154314	10	394.1013	6.64929e-05	3.66220e-04
2024/02/24	20:43:34	ok	ok	393.8400	49.707	0.065745	19.99	64.808	11.170	57838293.695297	11	394.0633	6.75291e-05	3.55509e-04
2024/02/24	20:48:34	ok	ok	393.8220	49.706	0.065745	19.93	64.828	11.135	58215736.729868	10	394.0604	6.62982e-05	3.80450e-04
2024/02/24	20:53:34	--	ok	393.7680	49.697	0.065745	19.89	64.771	11.098	60130576.427497	11	394.0038	6.77048e-05	3.74108e-04
2024/02/24	20:53:41	ok	ok	394.0660	49.759	0.065757	19.89	64.781	11.099	60380779.257790	10	394.2935	6.77045e-05	3.80076e-04
2024/02/24	20:58:40	ok	ok	393.9900	49.753	0.065757	19.84	64.762	11.060	61365320.201857	10	394.2624	6.69542e-05	3.74475e-04
2024/02/24	21:03:40	ok	ok	393.9920	49.747	0.065757	19.79	64.796	11.038	59244005.179159	11	394.2244	6.73742e-05	3.47412e-04
2024/02/24	21:08:40	ok	ok	393.9940	49.751	0.065757	19.81	64.675	11.028	55924962.327910	11	394.2304	6.69092e-05	3.49831e-04
2024/02/24	21:13:40	ok	ok	394.0040	49.755	0.065757	19.86	64.471	11.029	57033183.606832	11	394.2584	6.76271e-05	3.58975e-04
2024/02/24	21:18:40	ok	ok	394.0100	49.755	0.065757	19.92	64.419	11.056	57678357.843400	10	394.2790	6.80135e-05	3.64936e-04
2024/02/24	21:23:40	ok	ok	394.0620	49.757	0.065757	19.99	64.288	11.081	57282653.618146	11	394.3067	6.70009e-05	3.42705e-04
2024/02/24	21:28:40	ok	ok	394.0700	49.765	0.065757	19.98	64.215	11.059	56181091.397322	10	394.3011	6.84665e-05	3.49577e-04
2024/02/24	21:33:40	ok	ok	394.0560	49.758	0.065757	19.95	64.311	11.055	52557478.951365	11	394.3010	6.64872e-05	3.42654e-04
2024/02/24	21:38:40	ok	ok	394.0340	49.754	0.065757	19.95	64.311	11.055	56884157.115680	11	394.3028	6.62253e-05	3.43287e-04
2024/02/24	21:43:40	ok	ok	394.0120	49.739	0.065757	19.78	64.498	10.979	54916718.155431	11	394.2483	6.66127e-05	3.49347e-04
2024/02/24	21:48:40	ok	ok	393.9360	49.733	0.065757	19.68	64.627	10.937	56734984.929271	11	394.1970	6.62691e-05	3.54297e-04
2024/02/24	21:53:40	ok	ok	393.9400	49.730	0.065757	19.65	64.590	10.912	55457584.418803	11	394.1857	6.70540e-05	3.56452e-04
2024/02/24	21:58:40	ok	ok	393.8720	49.721	0.065757	19.57	64.598	10.861	56275667.273715	11	394.1441	6.75401e-05	3.47456e-04
2024/02/24	22:03:40	ok	ok	393.8780	49.719	0.065757	19.53	64.530	10.822	59151356.493036	11	394.1336	6.70915e-05	3.40269e-04
2024/02/24	22:08:40	ok	ok	393.8620	49.717	0.065757	19.47	64.581	10.795	59387203.919871	12	394.1765	6.53332e-05	3.78024e-04
2024/02/24	22:13:40	ok	ok	393.8280	49.709	0.065757	19.43	64.616	10.774	57119733.847149	11	394.1065	6.67703e-05	3.55819e-04
2024/02/24	22:18:40	ok	ok	393.8160	49.714	0.065757	19.40	64.581	10.749	55389344.000576	11	394.0805	6.70625e-05	3.47924e-04
2024/02/24	22:23:40	ok	ok	393.8280	49.710	0.065757	19.41	64.442	10.735	56040309.195232	11	394.0940	6.64499e-05	3.33698e-04
2024/02/24	22:28:40	ok	ok	393.8520	49.721	0.065757	19.50	64.292	10.764	57814305.469257	12	394.1820	6.53578e-05	3.67404e-04
2024/02/24	22:33:40	ok	ok	393.8920	49.717	0.065757	19.51	64.314	10.776	55631545.309583	11	394.1360	6.74947e-05	3.55350e-04
2024/02/24	22:38:40	ok	ok	393.9020	49.723	0.065757	19.55	64.158	10.777	57370343.489646	11	394.1964	6.60398e-05	3.38333e-04
2024/02/24	22:43:40	ok	ok	393.8920	49.728	0.065757	19.58	64.224	10.806	55804797.823042	12	394.2088	6.53658e-05	3.68798e-04
2024/02/24	22:48:40	ok	ok	393.9020	49.717	0.065757	19.60	64.205	10.812	57866264.216831	11	394.1567	6.66472e-05	3.56259e-04
2024/02/24	22:53:40	ok	ok	393.8780	49.711	0.065757	19.54	64.227	10.780	56163032.613678	11	394.1823	6.53927e-05	3.83460e-04
2024/02/24	22:58:40	ok	ok	393.8340	49.709	0.065757	19.41	64.388	10.726	52644379.281976	11	394.0994	6.67188e-05	3.73798e-04
2024/02/24	23:03:40	ok	ok	393.8180	49.702	0.065757	19.35	64.411	10.694	57006124.559496	11	394.0832	6.68331e-05	3.45788e-04
2024/02/24	23:08:40	--	ok	393.7720	49.692	0.065757	19.24	64.453	10.629	53843676.149503	11	394.0483	6.58104e-05	3.65345e-04
2024/02/24	23:08:46	ok	ok	394.0980	49.759	0.065769	19.29	64.421	10.652	56303585.925333	11	394.3767	6.62962e-05	3.57348e-04
2024/02/24	23:13:46	ok	ok	394.0220	49.739	0.065769	19.25	64.405	10.630	53902254.859684	11	394.2676	6.73710e-05	3.53186e-04
2024/02/24	23:18:46	ok	ok	394.0160	49.748	0.065769	19.18	64.446	10.593	54459493.392233	11	394.2471	6.73066e-05	3.55988e-04
2024/02/24	23:23:46	ok	ok	393.9780	49.744	0.065769	19.14	64.410	10.560	53255963.168322	11	394.1838	6.76188e-05	2.07262e-04
2024/02/24	23:28:46	ok	ok	393.9800	49.736	0.065769	19.14	64.410	10.560	53132245.244487	12	394.2468	6.59570e-05	3.56082e-04
2024/02/24	23:33:46	ok	ok	393.9640	49.724	0.065769	19.03	64.442	10.496	55097022.330099	11	394.1887	6.70791e-05	3.55219e-04
2024/02/24	23:38:46	ok	ok	393.9600	49.728	0.065769	19.03	64.442	10.496	55958759.043528	11	394.1811	6.69635e-05	3.49492e-04
2024/02/24	23:43:46	ok	ok	393.9340	49.722	0.065769	19.01	64.398	10.479	54106658.431454	11	394.1611	6.71015e-05	3.43236e-04
2024/02/24	23:48:46	ok	ok	393.9660	49.732	0.065769	19.14	64.155	10.519	58206735.267353	11	394.2096	6.75998e-05	3.61031e-04
2024/02/24	23:53:46	ok	ok	393.9940	49.733	0.065769	19.17	64.140	10.534	56157006.033770	13	394.2424	6.33625e-05	6.01413e-04
2024/02/24	23:58:46	ok	ok	394.0200	49.734	0.065769	19.23	64.048	10.554	54591046.724087	11	394.2706	6.66692e-05	3.74764e-04
2024/02/25	00:03:46	ok	ok	393.9700	49.732	0.065769	19.20	64.034	10.534	58042758.601332	11	394.2583	6.64919e-05	3.51125e-04
2024/02/25	00:08:46	ok	ok	393.9940	49.736	0.065769	19.18	64.031	10.525	55040108.352655	11	394.2386	6.65469e-05	3.58839e-04
2024/02/25	00:13:46	ok	ok	393.9960	49.726	0.065769	19.15	64.208	10.536	52806205.014240	12	394.2546	6.59257e-05	3.60275e-04
2024/02/25	00:18:46	ok	ok	393.9520	49.728	0.065769	19.07	64.277	10.496	55717036.623306	11	394.1918	6.70128e-05	3.67104e-04
2024/02/25	00:23:46	ok	ok	393.9760	49.726	0.065769	19.03	64.269	10.468	53488495.934380	10	394.1748	6.84960e-05	3.64800e-04
2024/02/25	00:28:46	ok	ok	393.9280	49.719	0.065769	18.94	64.407	10.438	56400897.472383	11	394.1704	6.69591e-05	3.56934e-04
2024/02/25	00:33:46	ok	ok	393.9220	49.711	0.065769	19.00	64.305	10.456	54689828.048699	11	394.1461	6.74415e-05	3.52812e-04
2024/02/25	00:38:46	ok	ok	393.8940	49.715	0.065769	18.93	64.346	10.420	56594792.538326	11	394.1329	6.73634e-05	3.75290e-04
2024/02/25	00:43:46	ok	ok	393.9000	49.714	0.065769	18.83	64.318	10.355	57423329.292574	11	394.1324	6.74922e-05	3.78852e-04
2024/02/25	00:48:46	ok	ok	393.8640	49.705	0.065769	18.84	64.341	10.367	56460268.385295	11	394.0741	6.71926e-05	3.53269e-04
2024/02/25	00:53:46	ok	ok	393.8820	49.705	0.065769	18.79	64.292	10.324	55351178.568785	11	394.1079	6.75592e-05	3.71495e-04
2024/02/25	00:58:46	ok	ok	393.8440	49.705	0.065769	18.73	64.334	10.297	57836129.854643	11	394.0635	6.78883e-05	3.94938e-04
2024/02/25	01:03:46	ok	ok	393.8600	49.701	0.065769	18.76	64.268	10.303	56385982.288603	11	394.0744	6.70572e-05	3.72049e-04
2024/02/25	01:08:46	ok	ok	393.8420	49.701	0.065769	18.73	64.231	10.281	57778797.472749	11	394.0602	6.77924e-05	3.75035e-04
2024/02/25	01:13:46	ok	ok	393.8720	49.705	0.065769	18.87	64.063	10.340	59205975.633993	11	394.1167	6.70571e-05	3.76125e-04
2024/02/25	01:18:46	ok	ok	393.9060	49.714	0.065769	18.94	63.972	10.367	58595118.654462	12	394.1664	6.65991e-05	3.89468e-04
2024/02/25	01:23:46	ok	ok	393.8960	49.705	0.065769	18.91	63.980	10.351	56931076.382215	11	394.1232	6.75142e-05	3.84153e-04
2024/02/25	01:28:46	ok	ok	393.9120	49.718	0.065769	18.94	63.993	10.371	60134995.798355	12	394.1746	6.63577e-05	3.85848e-04
2024/02/25	01:33:46	ok	ok	393.9380	49.710	0.065769	18.97	63.915	10.376	61077813.502226	11	394.1758	6.70480e-05	3.91900e-04
2024/02/25	01:38:46	ok	ok	393.8640	49.697	0.065769	18.87	64.114	10.348	59211204.447813	10	394.1130	6.69881e-05	4.08946e-04
2024/02/25	01:43:46	ok	ok	393.8780	49.697	0.065769	18.76	64.318	10.311	62809520.046788	11	394.1309	6.65025e-05	3.94013e-04
2024/02/25	01:48:46	ok	ok	393.8200	49.690	0.065769	18.70	64.297	10.273	60596748.972822	11	394.0421	6.80878e-05	3.80822e-04
2024/02/25	01:53:46	ok	ok	393.8300	49.688	0.065769	18.66	64.273	10.243	59631871.647734	11	394.0488	6.81129e-05	4.08888e-04
2024/02/25	01:58:46	ok	ok	393.8040	49.687	0.065769	18.65	64.282	10.237	58084276.300689	11	394.0201	6.82335e-05	3.94166e-04
2024/02/25	02:03:46	--	ok	393.7880	49.685	0.065769	18.59	64.231	10.193	59001104.690024	12	394.0403	6.64557e-05	3.93950e-04
2024/02/25	02:03:53	ok	ok	394.0720	49.737	0.065781	18.58	64.259	10.190	58753971.938139	11	394.2538	6.72268e-05	2.30246e-04
2024/02/25	02:08:52	ok	ok	394.0560	49.735	0.065781	18.58	64.178	10.177	62551448.992100	12	394.3198	6.62121e-05	4.16980e-04
2024/02/25	02:13:52	ok	ok	394.0180	49.726	0.065781	18.49	64.256	10.138	57242195.859107	11	394.1922	6.70850e-05	2.39211e-04
2024/02/25	02:18:52	ok	ok	394.0360	49.728	0.065781	18.50	64.227	10.141	59071324.921831	11	394.2134	6.67546e-05	2.32710e-04
2024/02/25	02:23:52	ok	ok	394.0200	49.726	0.065781	18.46	64.273	10.123	58481905.192286	12	394.2502	6.63711e-05	3.97040e-04
2024/02/25	02:28:52	ok	ok	393.9980	49.724	0.065781	18.46	64.240	10.118	59442493.144162	12	394.2690	6.60913e-05	3.90877e-04
2024/02/25	02:33:52	ok	ok	394.0180	49.728	0.065781	18.53	64.062	10.133	60657470.648503	12	394.2508	6.62574e-05	3.87455e-04
2024/02/25	02:38:52	ok	ok	394.0840	49.741	0.065781	18.65	63.897	10.176	60767273.154379	11	394.3371	6.53668e-05	3.98027e-04
2024/02/25	02:43:52	ok	ok	394.0540	49.729	0.065781	18.63	63.883	10.165	58308834.699911	11	394.2612	6.78129e-05	3.93177e-04
2024/02/25	02:48:52	ok	ok	394.0680	49.742	0.065781	18.70	63.865	10.204	60670653.786205	11	394.2540	6.81050e-05	2.31216e-04
2024/02/25	02:53:52	ok	ok	394.0980	49.747	0.065781	18.73	63.778	10.208	61566246.383518	11	394.2757	6.69698e-05	2.41151e-04
2024/02/25	02:58:52	ok	ok	394.1260	49.749	0.065781	18.72	63.888	10.216	58825951.446000	11	394.3000	6.70685e-05	2.30563e-04
2024/02/25	03:03:52	ok	ok	394.0680	49.739	0.065781	18.59	64.131	10.177	62073531.734822	11	394.2701	6.66525e-05	2.53491e-04
2024/02/25	03:08:52	ok	ok	394.0480	49.730	0.065781	18.56	64.105	10.156	59233441.333441	10	394.2502	6.79500e-05	4.16998e-04
2024/02/25	03:13:52	ok	ok	394.0300	49.733	0.065781	18.53	64.140	10.145	59171921.273937	11	394.2263	6.67770e-05	2.77982e-04
2024/02/25	03:18:52	ok	ok	394.0060	49.719	0.065781	18.45	64.118	10.091	61464033.724168	11	394.2010	6.72764e-05	2.61732e-04
2024/02/25	03:23:52	ok	ok	393.9700	49.711	0.065781	18.39	64.158	10.063	58674319.072017	11	394.1675	6.65747e-05	2.63534e-04
2024/02/25	03:28:52	ok	ok	393.9980	49.723	0.065781	18.42	64.163	10.080	58966750.555846	11	394.2069	6.61845e-05	2.58530e-04
2024/02/25	03:33:52	ok	ok	393.9800	49.717	0.065781	18.36	64.082	10.034	58532671.761008	11	394.1776	6.70049e-05	2.64511e-04
2024/02/25	03:38:52	ok	ok	393.9660	49.711	0.065781	18.36	64.062	10.031	62166534.814818	11	394.2336	6.55158e-05	4.06701e-04
2024/02/25	03:43:52	ok	ok	393.9480	49.709	0.065781	18.32	64.158	10.021	61847449.736048	10	394.1219	6.73177e-05	2.39535e-04
2024/02/25	03:48:52	ok	ok	393.9460	49.706	0.065781	18.32	64.137	10.017	59708683.392330	11	394.1439	6.68585e-05	2.69915e-04
2024/02/25	03:53:52	ok	ok	393.9380	49.711	0.065781	18.26	64.118	9.981	60714067.771708	11	394.1857	6.55073e-05	4.07070e-04
2024/02/25	03:58:52	ok	ok	393.9300	49.701	0.065781	18.24	64.063	9.957	59162990.907813	11	394.1800	6.54162e-05	4.11102e-04
2024/02/25	04:03:52	ok	ok	393.9160	49.703	0.065781	18.22	64.103	9.953	62287449.348263	10	394.1225	6.65936e-05	2.61972e-04
2024/02/25	04:08:52	ok	ok	393.9260	49.702	0.065781	18.21	64.089	9.943	60169770.976107	12	394.1776	6.57539e-05	3.95398e-04
2024/02/25	04:13:52	ok	ok	393.9180	49.703	0.065781	18.22	64.071	9.949	59832725.843208	11	394.1815	6.54371e-05	3.88193e-04
2024/02/25	04:18:52	ok	ok	393.8920	49.694	0.065781	18.16	64.103	9.920	59126279.426189	10	394.0849	6.69388e-05	2.69383e-04
2024/02/25	04:23:52	ok	ok	393.8880	49.692	0.065781	18.09	64.082	9.876	57641829.500902	11	394.0849	6.61577e-05	2.59201e-04
2024/02/25	04:28:52	ok	ok	393.8820	49.690	0.065781	18.09	64.163	9.889	56043981.979607	11	394.0464	6.71560e-05	2.47916e-04
2024/02/25	04:33:52	ok	ok	393.8580	49.693	0.065781	18.07	64.108	9.863	57239150.144521	11	394.0641	6.69818e-05	3.84674e-04
2024/02/25	04:38:52	ok	ok	393.8840	49.696	0.065781	18.11	64.085	9.885	59571656.182482	12	394.1186	6.54134e-05	3.98995e-04
2024/02/25	04:43:52	ok	ok	393.8600	49.686	0.065781	18.07	64.077	9.858	56367692.344909	11	394.0289	6.81765e-05	3.85912e-04
2024/02/25	04:48:52	ok	ok	393.8700	49.692	0.065781	18.07	64.067	9.857	57480576.017719	12	394.1042	6.58255e-05	3.96504e-04
2024/02/25	04:53:52	ok	ok	393.8580	49.682	0.065781	18.05	64.013	9.841	57570135.965174	12	394.1151	6.53670e-05	3.91025e-04
2024/02/25	04:58:52	ok	ok	393.8400	49.686	0.065781	18.00	64.067	9.816	59245772.095241	12	394.0599	6.65796e-05	3.80377e-04
2024/02/25	05:03:52	ok	ok	393.8400	49.682	0.065781	18.04	64.002	9.831	57242517.228869	12	394.0707	6.59638e-05	3.82552e-04
2024/02/25	05:08:52	ok	ok	393.8340	49.679	0.065781	17.97	64.044	9.796	57420993.687795	12	394.0424	6.63642e-05	3.88181e-04
2024/02/25	05:13:52	ok	ok	393.8240	49.677	0.065781	17.98	64.044	9.803	60455834.387886	12	394.0611	6.61144e-05	4.10375e-04
2024/02/25	05:18:52	ok	ok	393.8440	49.681	0.065781	18.00	64.004	9.807	59861075.356404	10	394.0086	6.78191e-05	4.03294e-04
2024/02/25	05:23:52	ok	ok	393.9460	49.719	0.065781	18.29	63.568	9.913	57550870.170082	11	394.0998	6.69887e-05	2.24836e-04
2024/02/25	05:28:52	ok	ok	394.0760	49.756	0.065781	18.68	63.537	10.136	58511806.364598	11	394.2435	6.63928e-05	2.41077e-04
2024/02/25	05:33:52	ok	ok	394.1940	49.776	0.065781	18.97	63.531	10.314	59760351.639646	11	394.3719	6.74298e-05	3.77024e-04
2024/02/25	05:38:52	--	ok	394.2560	49.791	0.065781	19.17	63.462	10.423	62188296.461628	11	394.4423	6.72664e-05	3.82676e-04
2024/02/25	05:38:59	ok	ok	393.9560	49.725	0.065768	19.17	63.450	10.421	66367175.856497	11	394.1447	6.79248e-05	3.90092e-04
2024/02/25	05:43:58	ok	ok	394.0340	49.741	0.065768	19.30	63.471	10.504	70780784.590243	11	394.2104	6.82444e-05	3.67896e-04
2024/02/25	05:48:58	ok	ok	394.0740	49.747	0.065768	19.45	63.455	10.597	66850025.961557	11	394.2566	6.77950e-05	3.69033e-04
2024/02/25	05:53:58	ok	ok	394.1000	49.758	0.065768	19.50	63.471	10.626	65548207.293226	11	394.3068	6.73683e-05	3.94437e-04
2024/02/25	05:58:58	ok	ok	394.1280	49.768	0.065768	19.62	63.380	10.691	67769457.756414	11	394.3364	6.75043e-05	3.44328e-04
2024/02/25	06:03:58	ok	ok	394.1900	49.781	0.065768	19.69	63.389	10.736	65768146.481443	11	394.3978	6.67388e-05	3.37278e-04
2024/02/25	06:08:58	--	ok	394.2100	49.789	0.065768	19.74	63.407	10.766	67137553.260787	11	394.4186	6.74369e-05	3.65106e-04
2024/02/25	06:09:05	ok	ok	394.0300	49.734	0.065757	19.78	63.403	10.792	66890874.476708	11	394.2536	6.66603e-05	3.83581e-04
2024/02/25	06:14:04	ok	ok	394.0420	49.742	0.065757	19.79	63.426	10.805	65892696.947092	10	394.2282	6.66859e-05	3.86214e-04
2024/02/25	06:19:04	ok	ok	394.0740	49.751	0.065757	19.82	63.439	10.826	66801071.634873	11	394.2511	6.69451e-05	3.78475e-04
2024/02/25	06:24:04	ok	ok	394.0500	49.752	0.065757	19.86	63.416	10.849	67838894.305452	11	394.3145	6.54316e-05	3.61960e-04
2024/02/25	06:29:04	ok	ok	394.0860	49.760	0.065757	19.89	63.391	10.861	66496352.152214	11	394.2864	6.76076e-05	3.78841e-04
2024/02/25	06:34:04	ok	ok	394.0800	49.757	0.065757	19.92	63.395	10.881	64023167.309078	11	394.3305	6.58679e-05	3.74001e-04
2024/02/25	06:39:04	ok	ok	394.0940	49.764	0.065757	19.92	63.395	10.881	67500117.469024	11	394.3868	6.51935e-05	3.69931e-04
2024/02/25	06:44:04	ok	ok	394.1240	49.774	0.065757	19.96	63.412	10.911	61037207.328180	12	394.3992	6.51663e-05	3.67374e-04
2024/02/25	06:49:04	ok	ok	394.1300	49.773	0.065757	19.98	63.362	10.912	64457671.026344	12	394.3970	6.51915e-05	3.87360e-04
2024/02/25	06:54:04	ok	ok	394.1540	49.780	0.065757	19.96	63.391	10.907	62549615.281300	10	394.3669	6.67303e-05	3.95148e-04
2024/02/25	06:59:04	ok	ok	394.1260	49.770	0.065757	19.98	63.331	10.907	65231933.008422	12	394.3745	6.61902e-05	3.72698e-04
2024/02/25	07:04:04	ok	ok	394.1840	49.785	0.065757	20.05	63.343	10.954	63946103.647039	11	394.3937	6.60708e-05	3.74747e-04
2024/02/25	07:09:04	ok	ok	394.1640	49.787	0.065757	20.07	63.325	10.961	61051928.126940	11	394.3845	6.71615e-05	3.66305e-04
2024/02/25	07:14:04	ok	ok	394.1480	49.787	0.065757	20.04	63.340	10.945	60916569.043144	11	394.3661	6.72259e-05	3.56777e-04
2024/02/25	07:19:04	ok	ok	394.1520	49.782	0.065757	20.01	63.427	10.942	64387037.122342	11	394.4469	6.46940e-05	3.69932e-04
2024/02/25	07:24:04	ok	ok	394.1660	49.788	0.065757	19.99	63.386	10.925	61048282.545232	12	394.4453	6.42750e-05	3.66385e-04
2024/02/25	07:29:04	ok	ok	394.1740	49.789	0.065757	20.01	63.398	10.937	64108488.872850	11	394.3821	6.75147e-05	3.74307e-04
2024/02/25	07:34:04	ok	ok	394.1800	49.790	0.065757	20.01	63.345	10.928	63567185.475091	11	394.3947	6.78296e-05	3.60339e-04
2024/02/25	07:39:04	ok	ok	394.1740	49.791	0.065757	19.99	63.395	10.927	65419774.383810	12	394.4618	6.46341e-05	3.61629e-04
2024/02/25	07:44:04	ok	ok	394.1960	49.793	0.065757	20.02	63.330	10.934	60981723.276386	11	394.4120	6.59409e-05	3.56302e-04
2024/02/25	07:49:04	--	ok	394.2780	49.816	0.065757	20.22	63.043	11.011	60235727.078064	10	394.5507	6.43815e-05	3.47233e-04
2024/02/25	07:49:11	ok	ok	393.9960	49.742	0.065741	20.21	63.001	10.995	57696184.115247	11	394.1831	6.67573e-05	3.68260e-04
2024/02/25	07:54:10	ok	ok	394.0540	49.754	0.065741	20.31	63.037	11.065	58229190.255820	11	394.2414	6.66952e-05	3.54066e-04
2024/02/25	07:59:10	ok	ok	394.0440	49.761	0.065741	20.33	63.001	11.076	61087422.906395	10	394.2800	6.61483e-05	3.59125e-04
2024/02/25	08:04:10	ok	ok	394.0640	49.761	0.065741	20.40	62.933	11.111	63459169.468042	11	394.2970	6.55603e-05	3.52672e-04
2024/02/25	08:09:10	ok	ok	394.0880	49.771	0.065741	20.46	62.933	11.147	60930520.890672	10	394.3266	6.63551e-05	3.65854e-04
2024/02/25	08:14:10	ok	ok	394.1140	49.770	0.065741	20.52	62.933	11.183	60119299.994543	12	394.3791	6.52043e-05	3.65539e-04
2024/02/25	08:19:10	ok	ok	394.1420	49.781	0.065741	20.52	62.904	11.178	64324515.315893	11	394.3687	6.63448e-05	3.38223e-04
2024/02/25	08:24:10	ok	ok	394.1580	49.791	0.065741	20.60	62.849	11.226	61084811.330642	11	394.3910	6.66970e-05	3.60071e-04
2024/02/25	08:29:10	ok	ok	394.1600	49.787	0.065741	20.63	62.895	11.252	61301722.789309	12	394.4500	6.50203e-05	3.55811e-04
2024/02/25	08:34:10	--	ok	394.2300	49.796	0.065741	20.69	62.904	11.290	64607801.599043	11	394.4632	6.52558e-05	3.29386e-04
2024/02/25	08:34:17	ok	ok	393.9960	49.732	0.065729	20.70	62.814	11.284	62235051.695231	11	394.2085	6.65323e-05	3.74298e-04
2024/02/25	08:39:16	ok	ok	394.0220	49.747	0.065729	20.73	62.860	11.310	62058189.373480	11	394.2491	6.53637e-05	3.58130e-04
2024/02/25	08:44:16	ok	ok	394.0380	49.756	0.065729	20.79	62.831	11.342	61963804.279185	11	394.2671	6.61190e-05	3.60598e-04
2024/02/25	08:49:16	ok	ok	394.0640	49.759	0.065729	20.83	62.716	11.349	62187899.909196	11	394.2998	6.50456e-05	3.56037e-04
2024/02/25	08:54:16	ok	ok	394.1040	49.767	0.065729	20.86	62.823	11.388	63751598.963148	11	394.3349	6.53750e-05	3.69833e-04
2024/02/25	08:59:16	ok	ok	394.1300	49.769	0.065729	20.94	62.716	11.423	59332154.922918	13	394.3563	6.44530e-05	3.42562e-04
2024/02/25	09:04:16	ok	ok	394.1460	49.776	0.065729	21.00	62.635	11.448	63314888.255883	11	394.3444	6.60079e-05	3.63784e-04
2024/02/25	09:09:16	ok	ok	394.1600	49.774	0.065729	21.00	62.768	11.472	63973310.221603	11	394.3905	6.52873e-05	3.36315e-04
2024/02/25	09:14:16	ok	ok	394.1620	49.785	0.065729	21.00	62.768	11.472	64664118.065127	11	394.3862	6.54444e-05	3.60194e-04
2024/02/25	09:19:16	ok	ok	394.1840	49.787	0.065729	21.04	62.734	11.492	59251564.860095	10	394.4050	6.59672e-05	3.70214e-04
2024/02/25	09:24:16	--	ok	394.2200	49.798	0.065729	21.13	62.708	11.546	59733458.360638	11	394.4595	6.45703e-05	3.43698e-04
2024/02/25	09:24:23	ok	ok	393.9960	49.739	0.065717	21.16	62.684	11.562	60209882.628152	11	394.1951	6.62773e-05	3.24356e-04
2024/02/25	09:29:22	ok	ok	394.0280	49.750	0.065717	21.16	62.625	11.551	59912556.395564	11	394.2129	6.59933e-05	3.49740e-04
2024/02/25	09:34:22	ok	ok	394.0540	49.760	0.065717	21.27	62.583	11.618	59864099.922486	12	394.3178	6.33878e-05	3.60959e-04
2024/02/25	09:39:22	ok	ok	394.0980	49.759	0.065717	21.30	62.617	11.644	61950986.849670	11	394.3090	6.28029e-05	3.70727e-04
2024/02/25	09:44:22	ok	ok	394.1140	49.769	0.065717	21.36	62.629	11.684	59723915.552079	11	394.3581	6.40424e-05	3.44804e-04
2024/02/25	09:49:22	ok	ok	394.1380	49.773	0.065717	21.41	62.611	11.719	63548006.687393	11	394.3862	6.42169e-05	3.52814e-04
2024/02/25	09:54:22	ok	ok	394.1440	49.783	0.065717	21.47	62.608	11.756	62099078.032010	11	394.3890	6.52493e-05	3.54866e-04
2024/02/25	09:59:22	ok	ok	394.1900	49.796	0.065717	21.52	62.567	11.787	60388202.448927	13	394.4342	6.40576e-05	3.24841e-04
2024/02/25	10:04:22	--	ok	394.2300	49.801	0.065717	21.61	62.574	11.848	57351074.329798	13	394.5187	6.01039e-05	3.50778e-04
2024/02/25	10:04:29	ok	ok	393.9960	49.735	0.065704	21.61	62.533	11.841	61071041.207141	11	394.2235	6.47635e-05	3.23305e-04
2024/02/25	10:09:28	ok	ok	394.0060	49.743	0.065704	21.61	62.594	11.852	60440760.889355	13	394.3000	6.27012e-05	3.34403e-04
2024/02/25	10:14:28	ok	ok	394.0400	49.752	0.065704	21.70	62.589	11.910	59240799.586889	11	394.2619	6.42619e-05	3.20567e-04
2024/02/25	10:19:28	ok	ok	394.0140	49.750	0.065704	21.60	62.716	11.866	59592815.993894	11	394.2567	6.37686e-05	3.38923e-04
2024/02/25	10:24:28	ok	ok	394.0620	49.756	0.065704	21.70	62.652	11.922	66244650.134271	11	394.2857	6.46712e-05	3.20587e-04
2024/02/25	10:29:28	ok	ok	394.0680	49.762	0.065704	21.81	62.570	11.983	65833906.143486	11	394.3199	6.41220e-05	3.34846e-04
2024/02/25	10:34:28	ok	ok	394.0980	49.767	0.065704	21.85	62.525	12.004	64768219.967055	12	394.3502	6.47667e-05	3.22645e-04
2024/02/25	10:39:28	ok	ok	394.1640	49.786	0.065704	21.96	62.496	12.077	66843394.302666	10	394.4066	6.43984e-05	3.29272e-04
2024/02/25	10:44:28	ok	ok	394.1900	49.788	0.065704	22.01	62.493	12.106	64157685.946927	13	394.4736	6.20756e-05	3.08849e-04
2024/02/25	10:49:28	--	ok	394.2180	49.799	0.065704	22.09	62.530	12.174	62594498.552069	11	394.4684	6.39882e-05	3.15610e-04
2024/02/25	10:49:35	ok	ok	394.0340	49.752	0.065692	22.08	62.525	12.162	65005527.126471	11	394.2592	6.50333e-05	3.59405e-04
2024/02/25	10:54:34	ok	ok	393.8960	49.702	0.065692	21.74	63.056	12.028	64470938.786138	12	394.1261	6.50711e-05	3.15665e-04
2024/02/25	10:59:34	--	ok	393.7800	49.664	0.065692	21.40	63.188	11.818	66010114.379089	11	394.0055	6.41628e-05	3.13239e-04
2024/02/25	10:59:40	ok	ok	393.9980	49.712	0.065704	21.38	63.165	11.803	61054804.244243	13	394.2465	6.39598e-05	3.06619e-04
2024/02/25	11:04:40	ok	ok	393.9060	49.703	0.065704	21.16	63.235	11.663	64500427.046919	11	394.1529	6.51199e-05	3.91512e-04
2024/02/25	11:09:40	ok	ok	393.8460	49.693	0.065704	21.01	63.261	11.571	63730190.917342	12	394.1236	6.35811e-05	3.50912e-04
2024/02/25	11:14:40	--	ok	393.7840	49.685	0.065704	20.91	63.281	11.508	61544574.184434	12	394.0546	6.41114e-05	3.41330e-04
2024/02/25	11:14:47	ok	ok	394.0440	49.748	0.065715	20.93	63.256	11.513	62648555.595192	11	394.2906	6.53269e-05	3.44822e-04
2024/02/25	11:19:46	ok	ok	394.0060	49.739	0.065715	20.86	63.262	11.468	63716689.735865	11	394.2508	6.53853e-05	3.87332e-04
2024/02/25	11:24:46	ok	ok	393.9560	49.730	0.065715	20.77	63.285	11.415	60313432.583493	11	394.2181	6.48333e-05	3.56582e-04
2024/02/25	11:29:46	ok	ok	393.9400	49.726	0.065715	20.74	63.322	11.402	60152985.001848	11	394.2105	6.55366e-05	3.53589e-04
2024/02/25	11:34:46	ok	ok	393.8880	49.714	0.065715	20.66	63.336	11.350	60668832.632677	11	394.1787	6.51224e-05	3.64549e-04
2024/02/25	11:39:46	ok	ok	393.9220	49.719	0.065715	20.66	63.275	11.339	61108361.538290	11	394.1519	6.51561e-05	4.59808e-04
2024/02/25	11:44:46	ok	ok	393.8980	49.715	0.065715	20.67	63.247	11.343	59770796.221339	11	394.1507	6.51330e-05	3.51545e-04
2024/02/25	11:49:46	ok	ok	393.8820	49.707	0.065715	20.64	63.293	11.332	64337168.522032	11	394.1614	6.63555e-05	3.68839e-04
2024/02/25	11:54:46	ok	ok	393.9100	49.717	0.065715	20.70	63.262	11.365	63332319.489366	11	394.1829	6.55221e-05	3.64891e-04
2024/02/25	11:59:46	ok	ok	393.9420	49.721	0.065715	20.72	63.235	11.369	54572925.099199	11	394.1893	6.52917e-05	3.47244e-04
2024/02/25	12:04:46	ok	ok	393.9500	49.720	0.065715	20.79	63.157	11.401	55889162.810862	11	394.2083	6.46797e-05	3.53003e-04
2024/02/25	12:09:46	ok	ok	393.9660	49.720	0.065715	20.83	63.153	11.428	62613533.378395	12	394.2552	6.48464e-05	3.60094e-04
2024/02/25	12:14:46	ok	ok	393.9620	49.725	0.065715	20.87	63.221	11.469	59809284.104487	12	394.2472	6.36349e-05	3.64432e-04
2024/02/25	12:19:46	ok	ok	393.9900	49.736	0.065715	20.91	63.210	11.496	59628744.577355	11	394.2699	6.47272e-05	3.49100e-04
2024/02/25	12:24:46	ok	ok	394.0360	49.732	0.065715	20.96	63.169	11.517	59955240.830097	12	394.3154	6.41282e-05	3.56839e-04
2024/02/25	12:29:46	ok	ok	394.0000	49.734	0.065715	20.94	63.124	11.498	57043312.683265	12	394.3111	6.07967e-05	3.93560e-04
2024/02/25	12:34:46	ok	ok	394.0200	49.731	0.065715	20.98	63.235	11.546	58588535.550960	12	394.3209	6.34977e-05	3.53445e-04
2024/02/25	12:39:46	ok	ok	394.0120	49.732	0.065715	20.97	63.272	11.544	58410987.758410	12	394.3194	6.34243e-05	3.63104e-04
2024/02/25	12:44:46	ok	ok	394.0120	49.739	0.065715	21.03	63.243	11.577	60675021.128946	12	394.3145	6.47123e-05	3.73768e-04
2024/02/25	12:49:46	ok	ok	394.0320	49.742	0.065715	21.06	63.238	11.595	55982568.720306	11	394.3179	6.41781e-05	3.73139e-04
2024/02/25	12:54:46	ok	ok	394.0640	49.740	0.065715	21.06	63.256	11.599	57542822.082543	10	394.3490	6.46296e-05	3.59674e-04
2024/02/25	12:59:46	ok	ok	394.0200	49.744	0.065715	21.06	63.340	11.614	59879806.876917	11	394.3098	6.58544e-05	3.67745e-04
2024/02/25	13:04:46	ok	ok	394.0740	49.753	0.065715	21.13	63.220	11.641	58308920.540899	12	394.3882	6.42006e-05	3.84576e-04
2024/02/25	13:09:46	ok	ok	394.0360	49.739	0.065715	21.09	63.284	11.624	61339360.023630	11	394.3267	6.54141e-05	3.76758e-04
2024/02/25	13:14:46	ok	ok	394.0820	49.751	0.065715	21.14	63.294	11.663	55218980.349229	11	394.3543	6.46354e-05	3.51990e-04
2024/02/25	13:19:46	ok	ok	394.0420	49.745	0.065715	21.14	63.262	11.657	54962278.544030	11	394.3335	6.52908e-05	3.49665e-04
2024/02/25	13:24:46	ok	ok	394.0860	49.748	0.065715	21.18	63.261	11.686	58202764.762264	12	394.3948	6.46650e-05	3.66189e-04
2024/02/25	13:29:46	ok	ok	394.0980	49.758	0.065715	21.18	63.343	11.701	59027333.957653	11	394.3736	6.45452e-05	3.48302e-04
2024/02/25	13:34:46	ok	ok	394.1080	49.759	0.065715	21.20	63.325	11.709	54491242.976015	11	394.3910	6.40517e-05	3.72256e-04
2024/02/25	13:39:46	ok	ok	394.1200	49.764	0.065715	21.21	63.368	11.726	54555324.833513	11	394.4168	6.37273e-05	3.47984e-04
2024/02/25	13:44:46	ok	ok	394.1200	49.754	0.065715	21.21	63.330	11.719	55318905.648863	11	394.3966	6.47491e-05	3.72225e-04
2024/02/25	13:49:46	ok	ok	394.1200	49.771	0.065715	21.23	63.340	11.730	59151438.724541	11	394.3883	6.54111e-05	3.68499e-04
2024/02/25	13:54:46	ok	ok	394.1340	49.763	0.065715	21.23	63.391	11.739	58869844.675206	11	394.4142	6.51107e-05	3.61406e-04
2024/02/25	13:59:46	ok	ok	394.0920	49.759	0.065715	21.23	63.391	11.739	59286586.047013	11	394.3834	6.56138e-05	3.85603e-04
2024/02/25	14:04:46	ok	ok	394.1400	49.770	0.065715	21.26	63.395	11.760	58847080.850212	11	394.4617	6.37845e-05	3.45909e-04
2024/02/25	14:09:46	ok	ok	394.1280	49.766	0.065715	21.28	63.362	11.772	59151335.871439	11	394.4072	6.63900e-05	3.77654e-04
2024/02/25	14:14:46	ok	ok	394.1460	49.768	0.065715	21.27	63.380	11.766	57637822.348025	11	394.4433	6.48442e-05	3.48135e-04
2024/02/25	14:19:46	ok	ok	394.1820	49.765	0.065715	21.28	63.482	11.794	57356585.884775	11	394.4744	6.40140e-05	3.38879e-04
2024/02/25	14:24:46	ok	ok	394.1540	49.771	0.065715	21.28	63.412	11.781	58824405.890143	12	394.4603	6.36992e-05	3.47544e-04
2024/02/25	14:29:46	ok	ok	394.1680	49.777	0.065715	21.33	63.409	11.810	59346816.826136	11	394.4651	6.50733e-05	3.49986e-04
2024/02/25	14:34:46	ok	ok	394.1840	49.781	0.065715	21.36	63.455	11.838	60470078.376195	11	394.4677	6.53688e-05	3.64499e-04
2024/02/25	14:39:46	--	ok	394.2020	49.777	0.065715	21.31	63.487	11.815	59655643.288488	11	394.4793	6.44224e-05	3.68128e-04
2024/02/25	14:39:53	ok	ok	394.0380	49.734	0.065705	21.40	63.432	11.863	61306514.896473	12	394.3199	6.51808e-05	3.46775e-04
2024/02/25	14:44:52	ok	ok	394.0040	49.730	0.065705	21.33	63.450	11.817	61188732.903385	13	394.2995	6.39813e-05	3.57998e-04
2024/02/25	14:49:52	ok	ok	394.0220	49.722	0.065705	21.34	63.423	11.823	59885262.196186	11	394.2771	6.41958e-05	3.61235e-04
2024/02/25	14:54:52	ok	ok	393.9960	49.721	0.065705	21.34	63.432	11.825	59292595.878233	11	394.2779	6.44701e-05	3.52641e-04
2024/02/25	14:59:52	ok	ok	393.9980	49.731	0.065705	21.38	63.471	11.860	63496875.524542	11	394.2773	6.53145e-05	3.47831e-04
2024/02/25	15:04:52	ok	ok	393.9900	49.727	0.065705	21.37	63.499	11.856	64976927.939329	11	394.3245	6.39192e-05	3.50466e-04
2024/02/25	15:09:52	ok	ok	394.0100	49.732	0.065705	21.38	63.481	11.862	61768765.501206	11	394.2646	6.48969e-05	3.34771e-04
2024/02/25	15:14:52	ok	ok	393.9900	49.726	0.065705	21.36	63.508	11.848	63678820.579256	13	394.3193	6.40393e-05	3.61030e-04
2024/02/25	15:19:52	ok	ok	394.0160	49.730	0.065705	21.40	63.485	11.873	64194619.099437	11	394.3164	6.43741e-05	3.42891e-04
2024/02/25	15:24:52	ok	ok	394.0040	49.743	0.065705	21.42	63.481	11.891	60731127.007447	10	394.3229	6.39633e-05	3.29326e-04
2024/02/25	15:29:52	ok	ok	394.0100	49.731	0.065705	21.40	63.523	11.881	62808122.300647	11	394.3029	6.49580e-05	3.60536e-04
2024/02/25	15:34:52	ok	ok	393.9900	49.728	0.065705	21.38	63.583	11.881	58901634.513462	10	394.2839	6.39925e-05	3.21952e-04
2024/02/25	15:39:52	ok	ok	394.0140	49.731	0.065705	21.38	63.572	11.879	60417614.453168	11	394.3379	6.29492e-05	3.42571e-04
2024/02/25	15:44:52	ok	ok	394.0580	49.741	0.065705	21.41	63.569	11.898	58078220.086299	10	394.3351	6.16235e-05	2.36300e-04
2024/02/25	15:49:52	ok	ok	393.9960	49.737	0.065705	21.40	63.587	11.893	60142849.716556	11	394.3487	6.38673e-05	3.41641e-04
2024/02/25	15:54:52	ok	ok	394.0560	49.728	0.065705	21.37	63.569	11.869	57889317.989963	11	394.3707	6.09587e-05	3.57216e-04
2024/02/25	15:59:52	ok	ok	394.0280	49.744	0.065705	21.40	63.577	11.891	59806535.356624	12	394.3401	6.29922e-05	3.59634e-04
2024/02/25	16:04:52	ok	ok	393.9940	49.736	0.065705	21.38	63.572	11.879	63951163.091786	11	394.3308	6.39401e-05	3.48209e-04
2024/02/25	16:09:52	ok	ok	394.0140	49.736	0.065705	21.36	63.641	11.873	65675177.944013	11	394.3431	6.37775e-05	3.34714e-04
2024/02/25	16:14:52	ok	ok	393.9980	49.725	0.065705	21.34	63.647	11.865	64286332.018855	11	394.2891	6.48004e-05	3.46138e-04
2024/02/25	16:19:52	ok	ok	393.9640	49.721	0.065705	21.23	63.902	11.834	63510063.646623	11	394.2790	6.34740e-05	3.33771e-04
2024/02/25	16:24:52	ok	ok	393.8940	49.706	0.065705	21.11	64.002	11.776	64362586.368053	10	394.1935	6.48318e-05	3.92891e-04
2024/02/25	16:29:52	ok	ok	393.9620	49.723	0.065705	21.16	63.838	11.774	59697585.406260	11	394.2803	6.05550e-05	3.56315e-04
2024/02/25	16:34:52	ok	ok	393.9100	49.718	0.065705	21.14	63.856	11.767	62206114.392629	11	394.1900	6.49234e-05	3.41940e-04
2024/02/25	16:39:52	ok	ok	393.8920	49.709	0.065705	21.13	63.801	11.748	63088140.349799	12	394.2406	6.33853e-05	3.53183e-04
2024/02/25	16:44:52	ok	ok	393.9060	49.713	0.065705	21.10	63.755	11.721	63359172.519525	10	394.2129	6.48926e-05	3.31357e-04
2024/02/25	16:49:52	ok	ok	393.9440	49.715	0.065705	21.14	63.743	11.746	64957278.293600	10	394.2835	6.24916e-05	3.48731e-04
2024/02/25	16:54:52	ok	ok	393.9300	49.718	0.065705	21.17	63.769	11.771	63895429.745026	12	394.2504	6.30223e-05	3.68755e-04
2024/02/25	16:59:52	ok	ok	393.9280	49.710	0.065705	21.14	63.743	11.746	64440965.458866	11	394.2768	6.35989e-05	3.46983e-04
2024/02/25	17:04:52	ok	ok	393.9160	49.721	0.065705	21.17	63.706	11.759	65298756.247301	11	394.2047	6.50099e-05	3.56641e-04
2024/02/25	17:09:52	ok	ok	393.8940	49.712	0.065705	21.17	63.778	11.773	62533885.617913	10	394.2202	6.40974e-05	3.46178e-04
2024/02/25	17:14:52	ok	ok	393.8860	49.715	0.065705	21.14	63.723	11.742	64398429.401415	10	394.2153	6.45118e-05	3.32632e-04
2024/02/25	17:19:52	ok	ok	393.9060	49.717	0.065705	21.13	63.833	11.754	63567061.369185	10	394.2126	6.50945e-05	3.41490e-04
2024/02/25	17:24:52	ok	ok	393.9300	49.714	0.065705	21.16	63.693	11.748	64624895.461485	11	394.2641	6.38947e-05	3.54569e-04
2024/02/25	17:29:52	ok	ok	393.8280	49.699	0.065705	20.98	64.018	11.689	64627399.979192	11	394.1896	6.38595e-05	3.51069e-04
2024/02/25	17:34:52	ok	ok	393.8440	49.703	0.065705	20.94	64.031	11.663	65097241.851810	10	394.1620	6.45282e-05	3.32818e-04
2024/02/25	17:39:52	ok	ok	393.8120	49.699	0.065705	20.89	64.012	11.621	59369413.650879	11	394.1458	6.31503e-05	3.54450e-04
2024/02/25	17:44:52	ok	ok	393.8160	49.688	0.065705	20.93	63.894	11.629	63457866.297376	11	394.1437	6.39646e-05	3.52433e-04
2024/02/25	17:49:52	ok	ok	393.8700	49.698	0.065705	20.96	63.839	11.639	59049946.809747	11	394.2039	6.10050e-05	3.64812e-04
2024/02/25	17:54:52	ok	ok	393.8580	49.706	0.065705	21.03	63.761	11.671	64842162.892837	11	394.2006	6.37991e-05	3.61013e-04
2024/02/25	17:59:52	ok	ok	393.8600	49.704	0.065705	20.98	63.835	11.656	63688358.670386	11	394.2049	6.23203e-05	3.54433e-04
2024/02/25	18:04:52	ok	ok	393.8580	49.700	0.065705	21.01	63.851	11.679	65764023.240721	11	394.2001	6.41036e-05	3.54288e-04
2024/02/25	18:09:52	ok	ok	393.8500	49.693	0.065705	20.94	63.870	11.634	65855902.806249	11	394.1890	6.30580e-05	3.43550e-04
2024/02/25	18:14:52	ok	ok	393.8780	49.701	0.065705	20.97	63.874	11.654	62575137.383792	11	394.1963	6.35564e-05	3.50426e-04
2024/02/25	18:19:52	ok	ok	393.8280	49.694	0.065705	20.98	63.793	11.648	65406873.967824	10	394.1436	6.47296e-05	3.55722e-04
2024/02/25	18:24:52	ok	ok	393.8540	49.692	0.065705	20.98	63.835	11.656	68253939.670195	11	394.1958	6.39317e-05	3.39463e-04
2024/02/25	18:29:52	ok	ok	393.8340	49.694	0.065705	20.91	63.995	11.638	63271152.488893	10	394.1537	6.42377e-05	3.50724e-04
2024/02/25	18:34:52	--	ok	393.7660	49.682	0.065705	20.79	64.123	11.575	62967103.950365	12	394.1170	6.37116e-05	3.41212e-04
2024/02/25	18:34:59	ok	ok	394.0700	49.746	0.065717	20.82	64.099	11.590	64509241.793110	11	394.3854	6.47827e-05	3.73463e-04
2024/02/25	18:39:58	ok	ok	393.9680	49.723	0.065717	20.69	64.155	11.515	66967843.728024	10	394.2857	6.52727e-05	3.45572e-04
2024/02/25	18:44:58	ok	ok	393.9280	49.719	0.065717	20.64	64.187	11.492	64228451.088846	11	394.2831	6.42085e-05	3.44268e-04
2024/02/25	18:49:58	ok	ok	393.9480	49.723	0.065717	20.69	63.931	11.474	63623567.525190	10	394.2564	6.53892e-05	3.42844e-04
2024/02/25	18:54:58	ok	ok	394.0020	49.739	0.065717	20.74	63.931	11.512	65339896.155961	11	394.3267	6.46858e-05	3.46372e-04
2024/02/25	18:59:58	ok	ok	393.9980	49.727	0.065717	20.74	63.861	11.499	62093275.125451	10	394.2870	6.46782e-05	3.25473e-04
2024/02/25	19:04:58	ok	ok	393.9820	49.734	0.065717	20.74	63.839	11.495	63451559.123172	11	394.3260	6.47303e-05	3.50552e-04
2024/02/25	19:09:58	ok	ok	393.9940	49.740	0.065717	20.76	63.883	11.514	65391683.141362	11	394.3300	6.45276e-05	3.46872e-04
2024/02/25	19:14:58	ok	ok	393.9840	49.736	0.065717	20.74	63.903	11.507	63126959.240268	11	394.3281	6.40581e-05	3.54193e-04
2024/02/25	19:19:58	ok	ok	393.9440	49.729	0.065717	20.74	63.839	11.495	64887542.242205	11	394.3160	6.40618e-05	3.62555e-04
2024/02/25	19:24:58	ok	ok	393.9480	49.728	0.065717	20.70	63.853	11.471	65280472.637951	10	394.2774	6.55562e-05	3.48866e-04
2024/02/25	19:29:58	ok	ok	393.9640	49.726	0.065717	20.74	63.861	11.499	66588153.133532	10	394.2727	6.63283e-05	3.43671e-04
2024/02/25	19:34:58	ok	ok	393.9260	49.721	0.065717	20.63	64.034	11.455	67825753.207208	11	394.2649	6.51405e-05	3.45180e-04
2024/02/25	19:39:58	ok	ok	393.9000	49.718	0.065717	20.56	64.091	11.418	62297999.614700	10	394.2252	6.47265e-05	3.37155e-04
2024/02/25	19:44:58	ok	ok	393.9160	49.711	0.065717	20.50	64.163	11.393	59433948.430734	10	394.2050	6.58761e-05	3.64837e-04
2024/02/25	19:49:58	ok	ok	393.9060	49.717	0.065717	20.54	63.986	11.388	64153678.401295	10	394.2026	6.47944e-05	3.55759e-04
2024/02/25	19:54:58	ok	ok	393.9280	49.723	0.065717	20.64	63.853	11.432	62106635.921773	11	394.2793	6.41329e-05	3.42847e-04
2024/02/25	19:59:58	ok	ok	393.9360	49.715	0.065717	20.64	63.833	11.428	63959514.362287	11	394.2640	6.54492e-05	3.54690e-04
2024/02/25	20:04:58	ok	ok	393.9340	49.723	0.065717	20.66	63.897	11.450	63714562.337094	11	394.2613	6.51322e-05	3.38265e-04
2024/02/25	20:09:58	ok	ok	393.9200	49.712	0.065717	20.59	63.954	11.413	64786778.513621	12	394.2624	6.45007e-05	3.31201e-04
2024/02/25	20:14:58	ok	ok	393.8960	49.717	0.065717	20.60	63.977	11.427	65499546.449068	10	394.1875	6.71341e-05	3.56845e-04
2024/02/25	20:19:58	ok	ok	393.9000	49.716	0.065717	20.60	63.897	11.413	64914559.264451	10	394.1886	6.66604e-05	3.73292e-04
2024/02/25	20:24:58	ok	ok	393.8880	49.711	0.065717	20.59	63.922	11.407	66228097.316083	10	394.2064	6.56684e-05	3.59940e-04
2024/02/25	20:29:58	ok	ok	393.8980	49.706	0.065717	20.53	64.067	11.394	64508921.795061	10	394.2057	6.59462e-05	3.37608e-04
2024/02/25	20:34:58	ok	ok	393.8220	49.699	0.065717	20.39	64.210	11.325	65095149.827015	10	394.1407	6.58016e-05	3.48387e-04
2024/02/25	20:39:58	ok	ok	393.8140	49.687	0.065717	20.35	64.163	11.289	59531567.861388	12	394.1333	6.50257e-05	3.15903e-04
2024/02/25	20:44:58	--	ok	393.7960	49.689	0.065717	20.26	64.240	11.248	59839382.555691	10	394.1094	6.57753e-05	3.86327e-04
2024/02/25	20:45:05	ok	ok	394.0360	49.738	0.065728	20.31	64.215	11.272	66845284.190730	11	394.3543	6.66730e-05	3.18593e-04
2024/02/25	20:50:04	ok	ok	393.9560	49.737	0.065728	20.22	64.263	11.224	65786480.440158	10	394.2469	6.69269e-05	3.59227e-04
2024/02/25	20:55:04	ok	ok	393.9960	49.744	0.065728	20.35	63.908	11.244	63617250.315592	11	394.3328	6.55357e-05	3.46968e-04
2024/02/25	21:00:04	ok	ok	394.0260	49.737	0.065728	20.36	63.943	11.261	61104029.706504	10	394.2761	6.69318e-05	3.58787e-04
2024/02/25	21:05:04	ok	ok	394.0320	49.751	0.065728	20.43	63.912	11.301	65384870.435803	10	394.3419	6.58879e-05	3.43278e-04
2024/02/25	21:10:04	ok	ok	394.0580	49.746	0.065728	20.42	63.911	11.292	61691593.583489	10	394.3485	6.52248e-05	3.63110e-04
2024/02/25	21:15:04	ok	ok	394.0560	49.751	0.065728	20.42	63.954	11.300	63042380.276585	9	394.3351	6.72242e-05	3.52464e-04
2024/02/25	21:20:04	ok	ok	394.0580	49.749	0.065728	20.43	63.874	11.294	63148536.722846	11	394.4082	6.47679e-05	3.42811e-04
2024/02/25	21:25:04	ok	ok	394.0320	49.738	0.065728	20.44	63.888	11.306	62980720.499552	10	394.3571	6.56738e-05	3.41373e-04
2024/02/25	21:30:04	ok	ok	394.0680	49.742	0.065728	20.44	63.824	11.294	62227679.494458	11	394.3972	6.41706e-05	3.38308e-04
2024/02/25	21:35:04	ok	ok	394.0100	49.742	0.065728	20.35	64.091	11.276	63122774.279732	9	394.3361	6.57215e-05	3.54261e-04
2024/02/25	21:40:04	ok	ok	393.9940	49.729	0.065728	20.28	64.109	11.234	64168229.584560	11	394.3361	6.49878e-05	3.39345e-04
2024/02/25	21:45:04	ok	ok	393.9340	49.731	0.065728	20.25	64.114	11.216	64620497.498845	10	394.2367	6.66146e-05	3.37120e-04
2024/02/25	21:50:04	ok	ok	393.9760	49.736	0.065728	20.29	63.980	11.220	65287441.684368	11	394.3433	6.39231e-05	3.42806e-04
2024/02/25	21:55:04	ok	ok	393.9820	49.742	0.065728	20.31	63.890	11.215	62273187.615333	10	394.2712	6.78547e-05	3.45075e-04
2024/02/25	22:00:04	ok	ok	394.0660	49.742	0.065728	20.33	63.885	11.231	59843870.848601	9	394.2771	6.81338e-05	3.84220e-04
2024/02/25	22:05:04	ok	ok	394.0120	49.749	0.065728	20.43	63.812	11.283	62598665.679519	10	394.3405	6.55734e-05	3.58971e-04
2024/02/25	22:10:04	ok	ok	394.0200	49.746	0.065728	20.40	63.888	11.279	66571512.933452	9	394.3373	6.59400e-05	3.65402e-04
2024/02/25	22:15:04	ok	ok	394.0100	49.736	0.065728	20.36	63.931	11.259	64814978.399162	10	394.3236	6.65863e-05	3.47908e-04
2024/02/25	22:20:04	ok	ok	394.0060	49.739	0.065728	20.37	63.842	11.252	61660733.769829	10	394.2757	6.72208e-05	3.58412e-04
2024/02/25	22:25:04	ok	ok	394.0220	49.747	0.065728	20.36	63.893	11.252	61767416.528428	10	394.2812	6.68037e-05	3.58662e-04
2024/02/25	22:30:04	ok	ok	393.9680	49.729	0.065728	20.26	64.045	11.214	63428966.463180	10	394.2466	6.76158e-05	3.51831e-04
2024/02/25	22:35:04	ok	ok	393.9560	49.728	0.065728	20.22	64.059	11.189	62638033.231137	10	394.2372	6.69557e-05	3.43687e-04
2024/02/25	22:40:04	ok	ok	393.9340	49.723	0.065728	20.13	64.025	11.127	63862748.494197	11	394.2677	6.55639e-05	3.47025e-04
2024/02/25	22:45:04	ok	ok	393.8700	49.712	0.065728	20.09	64.030	11.100	60925632.201476	10	394.2629	6.49175e-05	3.82890e-04
2024/02/25	22:50:04	ok	ok	393.9460	49.733	0.065728	20.19	63.842	11.132	60745515.597700	11	394.2189	6.67714e-05	3.66260e-04
2024/02/25	22:55:04	ok	ok	393.9620	49.732	0.065728	20.23	63.746	11.143	60864558.035115	10	394.2288	6.77006e-05	3.63598e-04
2024/02/25	23:00:04	ok	ok	393.9960	49.733	0.065728	20.25	63.720	11.147	62014529.548457	9	394.2473	6.83489e-05	3.62669e-04
2024/02/25	23:05:04	ok	ok	393.9840	49.730	0.065728	20.28	63.673	11.158	59484519.629005	11	394.2653	6.62157e-05	3.72977e-04
2024/02/25	23:10:04	ok	ok	394.0080	49.736	0.065728	20.31	63.677	11.177	61967419.572724	11	394.3450	6.52264e-05	3.47789e-04
2024/02/25	23:15:04	ok	ok	394.0100	49.738	0.065728	20.32	63.688	11.188	58295021.542378	13	394.3202	6.56103e-05	3.54506e-04
2024/02/25	23:20:04	ok	ok	394.0080	49.732	0.065728	20.33	63.642	11.189	59350671.907500	11	394.3169	6.62908e-05	3.83504e-04
2024/02/25	23:25:04	ok	ok	394.0320	49.739	0.065728	20.32	63.700	11.190	58887958.992979	11	394.3450	6.47761e-05	3.49715e-04
2024/02/25	23:30:04	ok	ok	393.9520	49.726	0.065728	20.22	63.876	11.157	59980458.664877	10	394.2811	6.54857e-05	3.56943e-04
2024/02/25	23:35:04	ok	ok	393.9100	49.708	0.065728	20.08	63.944	11.077	60803584.789193	10	394.1800	6.73191e-05	4.08466e-04
2024/02/25	23:40:04	ok	ok	393.9160	49.717	0.065728	20.09	63.948	11.086	61252450.618697	10	394.2825	6.46063e-05	3.67823e-04
2024/02/25	23:45:04	ok	ok	393.9060	49.714	0.065728	20.11	63.789	11.069	61689490.727204	11	394.2613	6.42564e-05	3.93805e-04
2024/02/25	23:50:04	ok	ok	393.9420	49.726	0.065728	20.18	63.687	11.096	58389419.556542	11	394.1962	6.66263e-05	3.69624e-04
2024/02/25	23:55:04	ok	ok	393.9520	49.723	0.065728	20.22	63.684	11.123	61771265.110437	11	394.3090	6.44422e-05	4.21788e-04
2024/02/26	00:00:04	ok	ok	394.0540	49.729	0.065728	20.23	63.645	11.125	55992963.020895	9	394.2269	6.76220e-05	3.70447e-04
2024/02/26	00:05:04	ok	ok	393.9960	49.730	0.065728	20.26	63.650	11.145	59951350.807458	12	394.3102	6.44850e-05	3.74025e-04
2024/02/26	00:10:04	ok	ok	393.9820	49.727	0.065728	20.25	63.677	11.139	61730605.959314	10	394.2816	6.70271e-05	3.54631e-04
2024/02/26	00:15:04	ok	ok	394.0100	49.735	0.065728	20.25	63.677	11.139	63004139.481330	11	394.2569	6.80516e-05	3.80079e-04
2024/02/26	00:20:04	ok	ok	393.9600	49.733	0.065728	20.25	63.709	11.145	61974081.793605	11	394.2323	6.69886e-05	3.73652e-04
2024/02/26	00:25:04	ok	ok	393.9600	49.725	0.065728	20.22	63.764	11.137	59128651.375841	11	394.3108	6.47023e-05	3.98346e-04
2024/02/26	00:30:04	ok	ok	393.9040	49.716	0.065728	20.12	63.893	11.095	60406900.624144	12	394.2505	6.50679e-05	3.63136e-04
2024/02/26	00:35:04	ok	ok	393.8980	49.710	0.065728	20.02	64.039	11.057	61153478.616162	10	394.1949	6.58159e-05	3.68498e-04
2024/02/26	00:40:04	ok	ok	393.9000	49.710	0.065728	19.98	63.981	11.019	59791552.208499	11	394.1740	6.57747e-05	3.65473e-04
2024/02/26	00:45:04	ok	ok	393.8840	49.708	0.065728	20.04	63.857	11.034	57375098.338501	11	394.1882	6.55710e-05	3.62285e-04
2024/02/26	00:50:04	ok	ok	393.9120	49.721	0.065728	20.07	63.783	11.040	58188504.883015	11	394.2627	6.42751e-05	3.75640e-04
2024/02/26	00:55:04	ok	ok	393.9280	49.713	0.065728	20.11	63.738	11.060	59650121.537040	11	394.2030	6.60272e-05	3.73171e-04
2024/02/26	01:00:04	ok	ok	393.9380	49.723	0.065728	20.16	63.716	11.092	57292438.009099	11	394.3008	6.37739e-05	4.10636e-04
2024/02/26	01:05:04	ok	ok	393.9360	49.723	0.065728	20.15	63.661	11.072	58750742.510918	10	394.2741	6.50348e-05	3.79285e-04
2024/02/26	01:10:04	ok	ok	393.9500	49.724	0.065728	20.16	63.728	11.094	58759556.151579	11	394.2618	6.56893e-05	3.62759e-04
2024/02/26	01:15:04	ok	ok	393.9100	49.710	0.065728	20.19	63.659	11.100	59797873.280996	12	394.2436	6.58114e-05	3.77253e-04
2024/02/26	01:20:04	ok	ok	393.9660	49.732	0.065728	20.19	63.700	11.107	60713509.742425	11	394.2571	6.64187e-05	3.89479e-04
2024/02/26	01:25:04	ok	ok	393.9720	49.722	0.065728	20.18	63.757	11.108	59998639.261098	11	394.2604	6.55773e-05	3.85329e-04
2024/02/26	01:30:04	ok	ok	393.9300	49.709	0.065728	20.05	63.940	11.057	56753581.175622	11	394.2114	6.52775e-05	3.60217e-04
2024/02/26	01:35:04	ok	ok	393.9120	49.703	0.065728	20.04	63.899	11.041	58089537.478892	11	394.1908	6.64725e-05	3.84673e-04
2024/02/26	01:40:04	ok	ok	393.8800	49.694	0.065728	19.95	63.935	10.991	57926660.759469	11	394.1978	6.46830e-05	3.68023e-04
2024/02/26	01:45:04	ok	ok	393.9040	49.706	0.065728	19.92	63.922	10.971	55443367.508630	12	394.1970	6.43711e-05	3.57299e-04
2024/02/26	01:50:04	ok	ok	393.9260	49.707	0.065728	20.08	63.664	11.028	57963817.514515	11	394.1914	6.60362e-05	3.55460e-04
2024/02/26	01:55:04	ok	ok	393.9380	49.726	0.065728	20.12	63.688	11.060	56220176.775972	13	394.2466	6.50466e-05	3.54005e-04
2024/02/26	02:00:04	ok	ok	394.0180	49.727	0.065728	20.21	63.610	11.101	51835965.643144	10	394.2076	6.76985e-05	3.73088e-04
2024/02/26	02:05:04	ok	ok	393.9940	49.726	0.065728	20.22	63.601	11.109	60818772.664571	12	394.3171	6.46342e-05	3.73663e-04
2024/02/26	02:10:04	ok	ok	394.0040	49.723	0.065728	20.22	63.613	11.111	61502864.133115	11	394.2617	6.61139e-05	3.51097e-04
2024/02/26	02:15:04	ok	ok	394.0140	49.727	0.065728	20.26	63.540	11.126	59625360.147877	11	394.2980	6.57721e-05	3.67794e-04
2024/02/26	02:20:04	ok	ok	394.0160	49.731	0.065728	20.28	63.622	11.149	58815188.982354	11	394.3041	6.60043e-05	3.63151e-04
2024/02/26	02:25:04	ok	ok	394.0380	49.729	0.065728	20.26	63.650	11.145	58959867.325920	11	394.3083	6.57391e-05	3.73261e-04
2024/02/26	02:30:04	ok	ok	393.9680	49.720	0.065728	20.12	63.883	11.094	60637435.686204	11	394.2585	6.50605e-05	3.70475e-04
2024/02/26	02:35:04	ok	ok	393.9500	49.716	0.065728	20.08	63.926	11.073	60604357.199978	12	394.2505	6.49799e-05	3.69608e-04
2024/02/26	02:40:04	ok	ok	393.9460	49.713	0.065728	20.02	63.917	11.036	60923475.930209	11	394.2612	6.41784e-05	3.78978e-04
2024/02/26	02:45:04	ok	ok	393.9560	49.721	0.065728	20.07	63.915	11.063	59251958.480034	11	394.2231	6.60461e-05	3.49311e-04
2024/02/26	02:50:04	ok	ok	393.9780	49.726	0.065728	20.12	63.677	11.058	55736508.119116	11	394.2294	6.61790e-05	3.38139e-04
2024/02/26	02:55:04	ok	ok	394.0120	49.733	0.065728	20.23	63.627	11.122	57347671.063717	11	394.2551	6.60641e-05	3.50899e-04
2024/02/26	03:00:04	ok	ok	394.0300	49.726	0.065728	20.21	63.600	11.100	55033497.659074	11	394.2777	6.62350e-05	3.43323e-04
2024/02/26	03:05:04	ok	ok	394.0440	49.731	0.065728	20.25	63.668	11.138	57522633.380979	11	394.3057	6.57891e-05	3.60583e-04
2024/02/26	03:10:04	ok	ok	394.0080	49.731	0.065728	20.26	63.587	11.134	58740185.391866	11	394.2880	6.61242e-05	3.74225e-04
2024/02/26	03:15:04	ok	ok	394.0320	49.732	0.065728	20.28	63.651	11.154	57070260.502659	11	394.3122	6.51206e-05	3.55419e-04
2024/02/26	03:20:04	ok	ok	394.0320	49.731	0.065728	20.28	63.661	11.155	58656286.105576	11	394.3037	6.61015e-05	3.83585e-04
2024/02/26	03:25:04	ok	ok	394.0080	49.724	0.065728	20.26	63.792	11.170	56731732.553271	11	394.3138	6.55403e-05	3.55811e-04
2024/02/26	03:30:04	ok	ok	393.9920	49.724	0.065728	20.16	63.867	11.118	57706754.694035	11	394.2649	6.54490e-05	3.62749e-04
2024/02/26	03:35:04	ok	ok	393.9500	49.724	0.065728	20.11	63.902	11.088	59167438.496459	11	394.2253	6.65564e-05	3.73983e-04
2024/02/26	03:40:04	ok	ok	393.9520	49.720	0.065728	20.04	63.990	11.057	58678211.316977	11	394.2305	6.56019e-05	3.72123e-04
2024/02/26	03:45:04	ok	ok	393.9820	49.725	0.065728	20.15	63.752	11.088	58906790.479040	11	394.2692	6.54122e-05	3.69067e-04
2024/02/26	03:50:04	ok	ok	394.0080	49.732	0.065728	20.21	63.651	11.109	59963656.351558	12	394.3180	6.40502e-05	3.55201e-04
2024/02/26	03:55:04	ok	ok	394.0280	49.729	0.065728	20.28	63.560	11.138	58507596.420994	11	394.3095	6.53289e-05	3.57880e-04
2024/02/26	04:00:04	ok	ok	394.0260	49.726	0.065728	20.23	63.696	11.134	54264376.141761	12	394.3265	6.44858e-05	3.52910e-04
2024/02/26	04:05:04	ok	ok	394.0080	49.736	0.065728	20.23	63.636	11.123	60361219.214003	12	394.3352	6.44935e-05	3.62547e-04
2024/02/26	04:10:04	ok	ok	394.0260	49.727	0.065728	20.22	63.716	11.129	57365263.778810	11	394.2807	6.52777e-05	3.60146e-04
2024/02/26	04:15:04	ok	ok	394.0400	49.734	0.065728	20.26	63.691	11.152	56647037.755392	11	394.3190	6.56744e-05	3.58536e-04
2024/02/26	04:20:04	ok	ok	394.0240	49.733	0.065728	20.23	63.737	11.141	58968930.079791	11	394.3063	6.54903e-05	3.46834e-04
2024/02/26	04:25:04	ok	ok	393.9620	49.723	0.065728	20.12	63.925	11.101	56655580.973142	12	394.2665	6.52237e-05	3.87471e-04
2024/02/26	04:30:04	ok	ok	393.9360	49.711	0.065728	20.01	64.068	11.053	55687265.648896	11	394.2455	6.48646e-05	3.84596e-04
2024/02/26	04:35:04	ok	ok	393.9420	49.711	0.065728	19.98	64.013	11.025	59373210.543914	11	394.2003	6.53581e-05	3.61388e-04
2024/02/26	04:40:04	ok	ok	393.9180	49.711	0.065728	19.95	64.080	11.016	57341210.493105	13	394.2223	6.46453e-05	3.49367e-04
2024/02/26	04:45:04	ok	ok	393.9000	49.712	0.065728	19.98	63.839	10.995	57167191.869161	10	394.1893	6.66448e-05	3.72038e-04
2024/02/26	04:50:04	ok	ok	393.9640	49.716	0.065728	20.05	63.769	11.027	58057287.447433	11	394.2350	6.53605e-05	3.51943e-04
2024/02/26	04:55:04	ok	ok	393.9720	49.717	0.065728	20.09	63.755	11.052	58979160.896853	11	394.2387	6.55369e-05	3.72269e-04
2024/02/26	05:00:04	ok	ok	393.9700	49.713	0.065728	20.11	63.677	11.049	57756258.425814	12	394.3155	6.35598e-05	3.45006e-04
2024/02/26	05:05:04	ok	ok	393.9780	49.731	0.065728	20.12	63.760	11.072	56343561.034733	11	394.2441	6.55821e-05	3.58887e-04
2024/02/26	05:10:04	ok	ok	393.9960	49.716	0.065728	20.15	63.725	11.083	58746527.689417	11	394.2682	6.55635e-05	3.64422e-04
2024/02/26	05:15:04	ok	ok	393.9880	49.716	0.065728	20.13	63.761	11.081	57086500.235143	11	394.2632	6.49322e-05	3.50269e-04
2024/02/26	05:20:04	ok	ok	393.9900	49.721	0.065728	20.13	63.732	11.076	54487734.910013	11	394.2781	6.44621e-05	3.50459e-04
2024/02/26	05:25:04	ok	ok	393.9320	49.703	0.065728	20.01	63.957	11.034	56971269.420068	12	394.2165	6.43292e-05	3.39598e-04
2024/02/26	05:30:04	ok	ok	393.9240	49.699	0.065728	19.92	64.044	10.992	54820735.559722	11	394.1943	6.54676e-05	3.59188e-04
2024/02/26	05:35:04	ok	ok	393.8920	49.696	0.065728	19.86	64.067	10.960	57621047.856162	11	394.1892	6.49459e-05	3.63783e-04
2024/02/26	05:40:04	ok	ok	393.8640	49.692	0.065728	19.79	64.117	10.922	54822489.564296	11	394.1085	6.56288e-05	3.48892e-04
2024/02/26	05:45:04	ok	ok	393.9160	49.702	0.065728	19.89	63.958	10.959	56886746.992948	11	394.1907	6.50462e-05	3.45899e-04
2024/02/26	05:50:04	ok	ok	393.9120	49.708	0.065728	19.95	63.764	10.961	58672621.298200	11	394.1822	6.61062e-05	3.74062e-04
2024/02/26	05:55:04	ok	ok	393.9260	49.711	0.065728	19.98	63.798	10.988	55105235.219897	11	394.1899	6.59265e-05	3.60595e-04
2024/02/26	06:00:04	ok	ok	393.9100	49.709	0.065728	19.98	63.769	10.983	56830586.904014	11	394.2032	6.55620e-05	3.77061e-04
2024/02/26	06:05:04	ok	ok	393.9540	49.709	0.065728	20.01	63.774	11.002	52739757.326097	11	394.2128	6.48938e-05	3.38281e-04
2024/02/26	06:10:04	ok	ok	393.9340	49.700	0.065728	20.01	63.774	11.002	58796964.234980	11	394.2095	6.56138e-05	3.75258e-04
2024/02/26	06:15:04	ok	ok	393.9680	49.718	0.065728	20.08	63.734	11.040	54505584.125008	12	394.2681	6.35048e-05	3.54701e-04
2024/02/26	06:20:04	ok	ok	393.9760	49.715	0.065728	20.04	63.807	11.025	52888240.309884	11	394.2641	6.35708e-05	3.65739e-04
2024/02/26	06:25:04	ok	ok	393.8920	49.691	0.065728	19.89	64.021	10.969	56096576.359058	11	394.1876	6.53476e-05	3.65683e-04
2024/02/26	06:30:04	ok	ok	393.8740	49.693	0.065728	19.79	64.063	10.913	59853766.085009	13	394.1764	6.42003e-05	3.37125e-04
2024/02/26	06:35:04	ok	ok	393.8460	49.686	0.065728	19.79	64.063	10.913	58903150.119717	11	394.1260	6.46355e-05	3.71502e-04
2024/02/26	06:40:04	ok	ok	393.8660	49.692	0.065728	19.79	63.902	10.886	59829635.488424	11	394.1431	6.55624e-05	3.73676e-04
2024/02/26	06:45:04	ok	ok	393.9060	49.700	0.065728	19.88	63.803	10.923	57667652.699181	10	394.2028	6.46523e-05	3.67173e-04
2024/02/26	06:50:04	ok	ok	393.9080	49.699	0.065728	19.91	63.728	10.929	57455343.888876	11	394.1992	6.47268e-05	3.40154e-04
2024/02/26	06:55:04	ok	ok	393.8940	49.699	0.065728	19.92	63.789	10.948	60240160.938083	11	394.1942	6.44479e-05	3.74962e-04
2024/02/26	07:00:04	ok	ok	393.9400	49.705	0.065728	19.95	63.734	10.956	58780702.488855	13	394.2276	6.43955e-05	3.62444e-04
2024/02/26	07:05:04	ok	ok	393.9320	49.714	0.065728	20.02	63.746	11.006	55913252.132117	10	394.1938	6.57620e-05	3.55136e-04
2024/02/26	07:10:04	ok	ok	393.9360	49.702	0.065728	19.99	63.751	10.988	58436414.121368	12	394.2435	6.34621e-05	3.87669e-04
2024/02/26	07:15:04	ok	ok	393.9480	49.707	0.065728	19.99	63.688	10.977	57981749.312560	11	394.2210	6.45011e-05	3.80861e-04
2024/02/26	07:20:04	ok	ok	393.9200	49.705	0.065728	19.88	63.966	10.951	60042504.761889	11	394.1976	6.49186e-05	3.98935e-04
2024/02/26	07:25:04	ok	ok	393.8680	49.691	0.065728	19.77	64.100	10.902	58729216.573918	11	394.1549	6.48264e-05	3.76911e-04
2024/02/26	07:30:04	ok	ok	393.8380	49.682	0.065728	19.68	64.086	10.846	61589041.361050	11	394.1265	6.51177e-05	3.68445e-04
2024/02/26	07:35:04	--	ok	393.7900	49.673	0.065728	19.64	64.121	10.824	57429481.464617	9	394.0648	6.53761e-05	3.48748e-04
2024/02/26	07:35:11	ok	ok	394.0980	49.740	0.065739	19.67	64.096	10.839	53034662.049357	10	394.3284	6.58837e-05	3.55212e-04
2024/02/26	07:40:10	ok	ok	394.0760	49.745	0.065739	19.79	63.853	10.877	58534872.391931	11	394.3845	6.39982e-05	4.37538e-04
2024/02/26	07:45:10	ok	ok	394.1080	49.744	0.065739	19.81	63.764	10.873	54799213.004170	11	394.3270	6.62900e-05	3.47495e-04
2024/02/26	07:50:10	ok	ok	394.1140	49.759	0.065739	19.85	63.798	10.904	56975464.525642	9	394.3601	6.61551e-05	3.55803e-04
2024/02/26	07:55:10	ok	ok	394.1120	49.742	0.065739	19.84	63.816	10.898	53678092.810247	11	394.3763	6.55581e-05	3.53730e-04
2024/02/26	08:00:10	ok	ok	394.1120	49.746	0.065739	19.85	63.789	10.902	52019908.125878	9	394.3801	6.53142e-05	3.61448e-04
2024/02/26	08:05:10	ok	ok	394.0780	49.746	0.065739	19.85	63.789	10.902	54944390.963514	9	394.3278	6.66714e-05	3.64809e-04
2024/02/26	08:10:10	ok	ok	394.1220	49.745	0.065739	19.85	63.798	10.904	56293547.951635	12	394.4711	6.25417e-05	4.42874e-04
2024/02/26	08:15:10	ok	ok	394.1340	49.748	0.065739	19.89	63.746	10.922	55259951.825034	11	394.4911	6.20062e-05	4.25706e-04
2024/02/26	08:20:10	ok	ok	394.1060	49.742	0.065739	19.85	63.778	10.900	55430757.065307	12	394.3920	6.44723e-05	3.58801e-04
2024/02/26	08:25:10	ok	ok	394.0940	49.745	0.065739	19.77	63.999	10.885	59325404.765077	9	394.3447	6.59396e-05	3.46792e-04
2024/02/26	08:30:10	ok	ok	394.0520	49.736	0.065739	19.68	64.045	10.839	57499529.392711	9	394.3202	6.56079e-05	3.84976e-04
2024/02/26	08:35:10	ok	ok	394.0720	49.739	0.065739	19.74	63.925	10.854	56062392.837312	9	394.3266	6.60899e-05	3.56580e-04
2024/02/26	08:40:10	ok	ok	394.0940	49.747	0.065739	19.81	63.856	10.888	52647049.476037	10	394.3375	6.58672e-05	3.66432e-04
2024/02/26	08:45:10	ok	ok	394.0960	49.746	0.065739	19.82	63.746	10.878	54743499.992845	10	394.3962	6.43632e-05	3.68432e-04
2024/02/26	08:50:10	ok	ok	394.1240	49.753	0.065739	19.86	63.720	10.901	56459825.095756	9	394.3590	6.65474e-05	3.63126e-04
2024/02/26	08:55:10	ok	ok	394.1340	49.750	0.065739	19.91	63.706	10.926	51431262.875278	9	394.3859	6.47902e-05	3.72071e-04
2024/02/26	09:00:10	ok	ok	394.1140	49.754	0.065739	19.91	63.778	10.938	55572693.166632	10	394.3510	6.66062e-05	3.90929e-04
2024/02/26	09:05:10	ok	ok	394.1140	49.750	0.065739	19.86	63.871	10.927	53847533.022261	11	394.4166	6.40922e-05	3.60585e-04
2024/02/26	09:10:10	ok	ok	394.1280	49.744	0.065739	19.85	63.728	10.892	57581541.846313	11	394.4311	6.36009e-05	3.63046e-04
2024/02/26	09:15:10	ok	ok	394.1060	49.752	0.065739	19.89	63.674	10.910	55787757.153320	9	394.3731	6.70424e-05	3.55477e-04
2024/02/26	09:20:10	ok	ok	394.1620	49.759	0.065739	19.92	63.729	10.938	55772039.852758	10	394.4494	6.43150e-05	3.73344e-04
2024/02/26	09:25:10	ok	ok	394.1800	49.759	0.065739	19.96	63.677	10.957	55119300.839152	10	394.4041	6.62535e-05	3.58414e-04
2024/02/26	09:30:10	ok	ok	394.1860	49.752	0.065739	19.99	63.709	10.981	54490750.728674	9	394.4343	6.50292e-05	3.59285e-04
2024/02/26	09:35:10	ok	ok	394.1980	49.757	0.065739	20.04	63.624	10.994	52841277.346110	10	394.5256	6.14495e-05	4.50691e-04
2024/02/26	09:40:10	ok	ok	394.1900	49.762	0.065739	20.04	63.656	10.999	55942307.338063	11	394.5436	6.37300e-05	3.78710e-04
2024/02/26	09:45:10	ok	ok	394.1960	49.767	0.065739	20.05	63.668	11.010	54948589.650514	11	394.5310	6.40618e-05	3.53940e-04
2024/02/26	09:50:10	--	ok	394.2060	49.762	0.065739	20.05	63.647	11.006	55450940.486459	10	394.4281	6.63737e-05	3.69659e-04
2024/02/26	09:50:17	ok	ok	394.0240	49.723	0.065729	20.08	63.673	11.030	58608053.209761	10	394.2565	6.60583e-05	3.63602e-04
2024/02/26	09:55:16	ok	ok	394.0060	49.729	0.065729	20.07	63.691	11.024	58780193.740420	13	394.2951	6.40958e-05	3.77802e-04
2024/02/26	10:00:16	ok	ok	394.0180	49.717	0.065729	20.08	63.693	11.033	63248680.089255	11	394.2953	6.50768e-05	3.92075e-04
2024/02/26	10:05:16	ok	ok	394.0240	49.725	0.065729	20.12	63.668	11.056	62660880.264565	10	394.2618	6.60118e-05	3.64021e-04
2024/02/26	10:10:16	ok	ok	394.0140	49.726	0.065729	20.16	63.624	11.076	61941627.317531	11	394.3181	6.56106e-05	3.92551e-04
2024/02/26	10:15:16	ok	ok	394.0420	49.723	0.065729	20.19	63.609	11.091	58328395.442317	10	394.3318	6.48085e-05	3.74141e-04
2024/02/26	10:20:16	ok	ok	394.0500	49.728	0.065729	20.21	63.632	11.105	60574070.189377	11	394.3790	6.43128e-05	4.04575e-04
2024/02/26	10:25:16	ok	ok	394.0720	49.736	0.065729	20.23	63.665	11.128	60583908.590001	11	394.3126	6.60329e-05	3.74137e-04
2024/02/26	10:30:16	ok	ok	394.0820	49.740	0.065729	20.25	63.586	11.123	63521128.942499	11	394.3513	6.55354e-05	3.83652e-04
2024/02/26	10:35:16	ok	ok	394.0700	49.735	0.065729	20.26	63.578	11.132	62758084.201312	11	394.3649	6.48496e-05	3.71895e-04
2024/02/26	10:40:16	ok	ok	394.0940	49.740	0.065729	20.26	63.723	11.158	58006777.914670	13	394.3964	6.37250e-05	3.65639e-04
2024/02/26	10:45:16	ok	ok	394.0940	49.746	0.065729	20.31	63.656	11.174	60581142.257416	10	394.3439	6.59532e-05	3.76130e-04
2024/02/26	10:50:16	ok	ok	394.1140	49.742	0.065729	20.31	63.526	11.151	66202917.911359	10	394.3668	6.69999e-05	3.94626e-04
2024/02/26	10:55:16	ok	ok	394.1140	49.746	0.065729	20.33	63.651	11.190	62841604.019933	10	394.3547	6.68683e-05	3.81194e-04
2024/02/26	11:00:16	ok	ok	394.1220	49.754	0.065729	20.35	63.645	11.198	64193219.716174	9	394.3414	6.76354e-05	3.99368e-04
2024/02/26	11:05:16	ok	ok	394.1420	49.750	0.065729	20.40	63.613	11.231	59922433.695140	10	394.3383	6.75250e-05	3.73180e-04
2024/02/26	11:10:16	ok	ok	394.1560	49.761	0.065729	20.43	63.638	11.253	60717714.314332	10	394.3803	6.72853e-05	4.02735e-04
2024/02/26	11:15:16	ok	ok	394.1780	49.762	0.065729	20.44	63.601	11.255	59321087.670713	10	394.4066	6.66646e-05	3.85441e-04
2024/02/26	11:20:16	ok	ok	394.1620	49.767	0.065729	20.47	63.677	11.288	62141938.179164	11	394.3964	6.74763e-05	3.59301e-04
2024/02/26	11:25:16	ok	ok	394.1960	49.768	0.065729	20.47	63.659	11.284	59477934.095008	11	394.4133	6.65300e-05	3.77146e-04
2024/02/26	11:30:16	--	ok	394.2040	49.761	0.065729	20.49	63.641	11.290	59219745.968447	10	394.4330	6.66206e-05	3.85411e-04
2024/02/26	11:30:22	ok	ok	393.9660	49.707	0.065717	20.50	63.664	11.304	56709903.917044	11	394.1803	6.57346e-05	3.43464e-04
2024/02/26	11:35:22	ok	ok	393.9920	49.721	0.065717	20.53	63.656	11.321	59941095.553961	10	394.2728	6.46030e-05	3.73262e-04
2024/02/26	11:40:22	ok	ok	394.0140	49.719	0.065717	20.60	63.581	11.357	62105384.242414	11	394.2712	6.65652e-05	3.84087e-04
2024/02/26	11:45:22	ok	ok	394.0180	49.727	0.065717	20.58	63.606	11.342	54526699.614799	10	394.2261	6.74365e-05	3.60072e-04
2024/02/26	11:50:22	ok	ok	394.0460	49.726	0.065717	20.62	63.655	11.379	61253480.658354	11	394.2817	6.70273e-05	3.78525e-04
2024/02/26	11:55:22	ok	ok	394.0260	49.729	0.065717	20.60	63.632	11.366	62661618.426990	11	394.3124	6.55935e-05	3.79881e-04
2024/02/26	12:00:22	ok	ok	394.0220	49.726	0.065717	20.63	63.636	11.384	64917685.114143	11	394.2586	6.76310e-05	3.66658e-04
2024/02/26	12:05:22	ok	ok	394.0500	49.732	0.065717	20.67	63.655	11.416	61185893.269718	11	394.2745	6.71953e-05	3.80323e-04
2024/02/26	12:10:22	ok	ok	394.0380	49.733	0.065717	20.64	63.761	11.415	59998408.063973	12	394.3407	6.46066e-05	3.59804e-04
2024/02/26	12:15:22	ok	ok	394.0920	49.735	0.065717	20.67	63.696	11.423	59262580.050400	11	394.3213	6.60235e-05	3.78831e-04
2024/02/26	12:20:22	ok	ok	394.0460	49.730	0.065717	20.64	63.709	11.406	60824664.450761	11	394.2735	6.66030e-05	3.57569e-04
2024/02/26	12:25:22	ok	ok	394.0680	49.733	0.065717	20.66	63.673	11.410	61088143.665968	11	394.3005	6.67037e-05	3.68253e-04
2024/02/26	12:30:22	ok	ok	394.0880	49.741	0.065717	20.72	63.693	11.451	62384613.176373	11	394.3251	6.65493e-05	3.76465e-04
2024/02/26	12:35:22	ok	ok	394.0840	49.742	0.065717	20.72	63.743	11.460	57781692.795244	11	394.3388	6.58490e-05	3.63378e-04
2024/02/26	12:40:22	ok	ok	394.0900	49.742	0.065717	20.72	63.734	11.458	59070028.516298	10	394.3339	6.64979e-05	3.55683e-04
2024/02/26	12:45:22	ok	ok	394.0920	49.741	0.065717	20.73	63.687	11.459	56750865.828959	11	394.3138	6.66124e-05	3.54790e-04
2024/02/26	12:50:22	ok	ok	394.0840	49.738	0.065717	20.67	63.766	11.436	55607845.843073	11	394.3066	6.58150e-05	3.43267e-04
2024/02/26	12:55:22	ok	ok	394.1220	49.751	0.065717	20.76	63.803	11.499	60093397.106678	11	394.3321	6.68186e-05	3.56351e-04
2024/02/26	13:00:22	ok	ok	394.0920	49.749	0.065717	20.73	63.687	11.459	61528511.371861	11	394.3347	6.62233e-05	3.51942e-04
2024/02/26	13:05:22	ok	ok	394.0860	49.752	0.065717	20.80	63.719	11.513	62157885.434045	11	394.3593	6.64716e-05	3.68974e-04
2024/02/26	13:10:22	ok	ok	394.1520	49.755	0.065717	20.83	63.734	11.533	58182566.607648	11	394.3650	6.64409e-05	3.39998e-04
2024/02/26	13:15:22	ok	ok	394.1140	49.758	0.065717	20.82	63.732	11.524	62421748.644249	11	394.3480	6.72428e-05	3.57735e-04
2024/02/26	13:20:22	ok	ok	394.1440	49.755	0.065717	20.87	63.752	11.565	58656702.727513	10	394.4031	6.60093e-05	3.50798e-04
2024/02/26	13:25:22	ok	ok	394.1600	49.766	0.065717	20.89	63.755	11.575	57866327.657634	11	394.3766	6.65849e-05	3.64519e-04
2024/02/26	13:30:22	ok	ok	394.1480	49.757	0.065717	20.89	63.755	11.575	60558196.922052	11	394.3814	6.71894e-05	3.61693e-04
2024/02/26	13:35:22	--	ok	394.2080	49.775	0.065717	20.96	63.668	11.608	60003970.242824	11	394.4247	6.66082e-05	3.45959e-04
2024/02/26	13:35:29	ok	ok	394.0080	49.713	0.065706	21.01	63.615	11.636	55565277.323552	11	394.1963	6.68519e-05	3.41352e-04
2024/02/26	13:40:28	ok	ok	393.9940	49.714	0.065706	20.96	63.697	11.613	59587534.508368	11	394.2152	6.57601e-05	3.65279e-04
2024/02/26	13:45:28	ok	ok	393.9720	49.713	0.065706	20.97	63.679	11.619	60277349.777840	11	394.2087	6.59656e-05	3.75190e-04
2024/02/26	13:50:28	ok	ok	394.0100	49.722	0.065706	21.01	63.697	11.651	57711772.204553	10	394.2570	6.53516e-05	3.62021e-04
2024/02/26	13:55:28	ok	ok	394.0080	49.723	0.065706	21.04	63.784	11.685	56433200.351134	13	394.2722	6.33187e-05	4.62747e-04
2024/02/26	14:00:28	ok	ok	394.0300	49.736	0.065706	21.06	63.728	11.685	57584952.671793	12	394.3376	6.37123e-05	3.66487e-04
2024/02/26	14:05:28	ok	ok	394.0280	49.732	0.065706	21.07	63.719	11.693	60808187.104979	11	394.2676	6.57623e-05	3.57282e-04
2024/02/26	14:10:28	ok	ok	394.0600	49.732	0.065706	21.11	63.746	11.728	59744290.695785	10	394.3074	6.55337e-05	3.75188e-04
2024/02/26	14:15:28	ok	ok	394.0780	49.741	0.065706	21.18	63.659	11.760	60464104.534311	11	394.3082	6.60227e-05	3.19806e-04
2024/02/26	14:20:28	ok	ok	394.1020	49.742	0.065706	21.18	63.668	11.761	61990716.707250	10	394.3435	6.54236e-05	3.55521e-04
2024/02/26	14:25:28	ok	ok	394.1040	49.749	0.065706	21.24	63.720	11.811	58048736.892354	10	394.3350	6.60060e-05	3.52999e-04
2024/02/26	14:30:28	ok	ok	394.0880	49.746	0.065706	21.23	63.706	11.798	60209839.025856	11	394.3170	6.56717e-05	3.59758e-04
2024/02/26	14:35:28	ok	ok	394.1280	49.758	0.065706	21.26	63.784	11.832	60512189.956613	10	394.3784	6.55786e-05	3.74754e-04
2024/02/26	14:40:28	ok	ok	394.1100	49.748	0.065706	21.30	63.688	11.844	59883377.999512	10	394.3799	6.51224e-05	3.79451e-04
2024/02/26	14:45:28	ok	ok	394.1440	49.758	0.065706	21.26	63.764	11.828	61157997.184859	11	394.3723	6.52501e-05	3.39874e-04
2024/02/26	14:50:28	ok	ok	394.1560	49.759	0.065706	21.30	63.783	11.861	60564322.142530	11	394.3397	6.56307e-05	4.70669e-04
2024/02/26	14:55:28	ok	ok	394.1460	49.756	0.065706	21.31	63.815	11.876	61403090.688999	10	394.3898	6.53825e-05	3.55090e-04
2024/02/26	15:00:28	ok	ok	394.1780	49.762	0.065706	21.37	63.734	11.900	62083961.147431	11	394.4041	6.59004e-05	3.60197e-04
2024/02/26	15:05:28	ok	ok	394.1660	49.765	0.065706	21.37	63.725	11.898	58705303.817153	10	394.3913	6.69617e-05	3.62959e-04
2024/02/26	15:10:28	ok	ok	394.1660	49.766	0.065706	21.37	63.714	11.896	65855752.356445	11	394.3973	6.67261e-05	3.36939e-04
2024/02/26	15:15:28	ok	ok	394.1680	49.770	0.065706	21.41	63.774	11.937	64544814.955709	11	394.4072	6.57585e-05	3.60928e-04
2024/02/26	15:20:28	ok	ok	394.1480	49.763	0.065706	21.36	63.824	11.907	59779843.564057	13	394.4193	6.40456e-05	4.76468e-04
2024/02/26	15:25:28	ok	ok	394.1760	49.768	0.065706	21.40	63.760	11.925	68701281.910462	13	394.4827	6.41180e-05	3.28585e-04
2024/02/26	15:30:28	ok	ok	394.1560	49.766	0.065706	21.36	63.824	11.907	63308393.176901	11	394.4082	6.57022e-05	3.61634e-04
2024/02/26	15:35:28	ok	ok	394.1900	49.768	0.065706	21.41	63.815	11.944	59913554.406131	13	394.4619	6.34682e-05	3.34981e-04
2024/02/26	15:40:28	ok	ok	394.1800	49.762	0.065706	21.38	63.816	11.924	63540658.863966	11	394.4007	6.57120e-05	3.40970e-04
2024/02/26	15:45:28	ok	ok	394.1940	49.770	0.065706	21.41	63.865	11.954	61729899.075154	11	394.4418	6.48125e-05	3.40465e-04
2024/02/26	15:50:28	ok	ok	394.1780	49.772	0.065706	21.40	63.925	11.956	65612559.163335	11	394.4130	6.62591e-05	3.50196e-04
2024/02/26	15:55:28	ok	ok	394.1780	49.773	0.065706	21.41	63.885	11.957	64800114.651426	11	394.4672	6.42809e-05	3.58030e-04
2024/02/26	16:00:28	ok	ok	394.1880	49.771	0.065706	21.38	63.880	11.936	63473972.155945	11	394.4347	6.51852e-05	3.39765e-04
2024/02/26	16:05:28	ok	ok	394.1860	49.783	0.065706	21.42	63.838	11.958	59027376.042450	10	394.4387	6.54552e-05	3.58191e-04
2024/02/26	16:10:28	ok	ok	394.1980	49.774	0.065706	21.40	63.893	11.950	63010268.402635	13	394.4799	6.33280e-05	3.41173e-04
2024/02/26	16:15:28	ok	ok	394.2000	49.780	0.065706	21.45	63.874	11.985	65747613.380859	13	394.4781	6.42677e-05	3.51532e-04
2024/02/26	16:20:28	ok	ok	394.1800	49.767	0.065706	21.40	63.925	11.956	66752387.193830	11	394.4289	6.61283e-05	3.40863e-04
2024/02/26	16:25:28	ok	ok	394.1740	49.770	0.065706	21.38	63.952	11.950	62742179.486246	11	394.4421	6.30980e-05	3.64604e-04
2024/02/26	16:30:28	ok	ok	394.1960	49.768	0.065706	21.41	63.906	11.961	65873897.958753	11	394.4500	6.53693e-05	3.35379e-04
2024/02/26	16:35:28	ok	ok	394.1660	49.767	0.065706	21.37	63.929	11.936	63168760.857669	13	394.4609	6.38536e-05	3.52063e-04
2024/02/26	16:40:28	ok	ok	394.1760	49.774	0.065706	21.41	63.944	11.969	66350942.141460	11	394.4116	6.63228e-05	3.30584e-04
2024/02/26	16:45:28	ok	ok	394.1580	49.774	0.065706	21.36	64.007	11.941	68595695.429371	10	394.4054	6.62056e-05	3.48805e-04
2024/02/26	16:50:28	ok	ok	394.1220	49.764	0.065706	21.27	64.155	11.910	66602285.687245	11	394.4022	6.46410e-05	3.29157e-04
2024/02/26	16:55:28	ok	ok	394.1020	49.750	0.065706	21.13	64.311	11.842	63226559.215745	10	394.3713	6.49013e-05	3.67714e-04
2024/02/26	17:00:28	ok	ok	394.0560	49.764	0.065706	21.11	64.247	11.821	68149098.086251	13	394.3912	6.30984e-05	3.48193e-04
2024/02/26	17:05:28	ok	ok	394.0700	49.755	0.065706	21.13	64.178	11.817	65636312.110587	12	394.3899	6.37007e-05	3.39414e-04
2024/02/26	17:10:28	ok	ok	394.0840	49.748	0.065706	21.16	64.094	11.822	70297394.313803	10	394.3257	6.69853e-05	3.61550e-04
2024/02/26	17:15:28	ok	ok	394.0760	49.752	0.065706	21.16	64.141	11.830	63811475.296361	11	394.3896	6.38602e-05	3.83589e-04
2024/02/26	17:20:28	ok	ok	394.0760	49.747	0.065706	21.13	64.076	11.798	60401595.893043	10	394.3415	6.47963e-05	3.71936e-04
2024/02/26	17:25:28	ok	ok	394.0660	49.754	0.065706	21.14	64.077	11.808	68067077.897504	11	394.3508	6.45539e-05	3.54147e-04
2024/02/26	17:30:28	ok	ok	394.0440	49.750	0.065706	21.11	64.073	11.789	62425254.516380	11	394.3509	6.42842e-05	3.57003e-04
2024/02/26	17:35:28	ok	ok	394.0300	49.730	0.065706	21.04	64.204	11.762	67183746.784891	11	394.2823	6.61424e-05	3.56195e-04
2024/02/26	17:40:28	ok	ok	394.0200	49.735	0.065706	21.07	64.126	11.767	63045724.242308	11	394.2637	6.63816e-05	3.58564e-04
2024/02/26	17:45:28	ok	ok	394.0500	49.743	0.065706	21.04	64.172	11.756	66385531.228851	10	394.3290	6.51628e-05	3.68698e-04
2024/02/26	17:50:28	ok	ok	393.9500	49.722	0.065706	20.90	64.401	11.703	64021756.339218	11	394.2041	6.61351e-05	3.62460e-04
2024/02/26	17:55:28	ok	ok	393.9320	49.725	0.065706	20.83	64.437	11.661	64895495.051043	10	394.1871	6.66167e-05	3.76906e-04
2024/02/26	18:00:28	ok	ok	393.8840	49.708	0.065706	20.72	64.466	11.590	63096376.115583	12	394.1812	6.48407e-05	3.51746e-04
2024/02/26	18:05:28	ok	ok	393.8900	49.706	0.065706	20.66	64.579	11.573	63061214.158401	12	394.1928	6.32179e-05	3.50852e-04
2024/02/26	18:10:28	ok	ok	393.8820	49.705	0.065706	20.67	64.286	11.529	61305482.154739	11	394.1082	6.63391e-05	3.54994e-04
2024/02/26	18:15:28	ok	ok	393.8780	49.712	0.065706	20.73	64.164	11.545	59579239.932275	12	394.1904	6.35110e-05	3.56943e-04
2024/02/26	18:20:28	ok	ok	393.9280	49.720	0.065706	20.79	64.164	11.583	65723911.671125	12	394.2095	6.60558e-05	3.66553e-04
2024/02/26	18:25:28	ok	ok	393.8820	49.704	0.065706	20.77	64.059	11.555	65083141.566425	10	394.1655	6.62335e-05	3.72470e-04
2024/02/26	18:30:28	ok	ok	393.8940	49.713	0.065706	20.77	64.089	11.560	65083174.566885	11	394.1444	6.68597e-05	3.59788e-04
2024/02/26	18:35:28	ok	ok	393.9180	49.717	0.065706	20.80	64.076	11.577	65550578.680061	10	394.1635	6.69589e-05	3.40490e-04
2024/02/26	18:40:28	ok	ok	393.9020	49.708	0.065706	20.80	64.013	11.566	65260810.046599	10	394.1456	6.69548e-05	3.79382e-04
2024/02/26	18:45:28	ok	ok	393.8740	49.707	0.065706	20.63	64.256	11.495	64568925.349272	13	394.1644	6.50608e-05	3.59830e-04
2024/02/26	18:50:28	ok	ok	393.8220	49.689	0.065706	20.50	64.457	11.445	66686042.427052	11	394.0707	6.65918e-05	3.51821e-04
2024/02/26	18:55:28	--	ok	393.7200	49.683	0.065706	20.43	64.474	11.400	66219808.849484	10	393.9946	6.71486e-05	3.78647e-04
2024/02/26	18:55:34	ok	ok	394.0540	49.742	0.06572	20.46	64.489	11.423	64067606.619437	10	394.2926	6.84395e-05	3.69305e-04
2024/02/26	19:00:34	ok	ok	393.9780	49.725	0.06572	20.31	64.602	11.340	64574824.894814	10	394.2026	6.83847e-05	3.69473e-04
2024/02/26	19:05:34	ok	ok	393.9480	49.722	0.06572	20.25	64.533	11.289	63904637.038207	10	394.1828	6.79416e-05	3.52435e-04
2024/02/26	19:10:34	ok	ok	393.9400	49.734	0.06572	20.25	64.521	11.287	62275026.716518	11	394.1849	6.68683e-05	3.53188e-04
2024/02/26	19:15:34	ok	ok	393.9620	49.729	0.06572	20.26	64.361	11.269	61027489.736185	11	394.1960	6.64909e-05	3.61455e-04
2024/02/26	19:20:34	ok	ok	393.9560	49.729	0.06572	20.31	64.164	11.263	63372041.715953	11	394.2179	6.63073e-05	3.46516e-04
2024/02/26	19:25:34	ok	ok	394.0080	49.734	0.06572	20.37	64.178	11.311	64959754.926011	11	394.2388	6.74222e-05	3.71108e-04
2024/02/26	19:30:34	ok	ok	393.9820	49.732	0.06572	20.36	64.186	11.304	63137810.011719	10	394.2260	6.71046e-05	3.73320e-04
2024/02/26	19:35:34	ok	ok	393.9860	49.736	0.06572	20.37	64.128	11.302	60832804.453148	10	394.2172	6.78514e-05	3.85613e-04
2024/02/26	19:40:34	ok	ok	393.9960	49.731	0.06572	20.37	64.137	11.304	66071991.189782	10	394.2288	6.73214e-05	3.58723e-04
2024/02/26	19:45:34	ok	ok	393.9940	49.740	0.06572	20.43	64.096	11.333	61549032.708703	10	394.2340	6.72741e-05	3.69815e-04
2024/02/26	19:50:34	ok	ok	393.9780	49.721	0.06572	20.33	64.251	11.296	61561877.723399	10	394.1615	6.91380e-05	3.77772e-04
2024/02/26	19:55:34	ok	ok	393.9100	49.708	0.06572	20.23	64.337	11.246	58971996.461636	11	394.1420	6.80443e-05	3.50827e-04
2024/02/26	20:00:34	ok	ok	393.9000	49.708	0.06572	20.15	64.334	11.189	59511632.462941	10	394.1262	6.72235e-05	3.67115e-04
2024/02/26	20:05:34	ok	ok	393.8660	49.705	0.06572	20.09	64.334	11.153	63226011.216492	10	394.1096	6.76801e-05	3.53669e-04
2024/02/26	20:10:34	ok	ok	393.8620	49.703	0.06572	20.04	64.437	11.134	65949071.692713	12	394.1187	6.68848e-05	3.83948e-04
2024/02/26	20:15:34	ok	ok	393.8420	49.698	0.06572	19.98	64.398	11.091	61828564.088586	11	394.0754	6.73948e-05	3.59604e-04
2024/02/26	20:20:34	ok	ok	393.8240	49.692	0.06572	19.95	64.424	11.075	61567449.603654	12	394.1104	6.50442e-05	3.74425e-04
2024/02/26	20:25:34	ok	ok	393.8460	49.698	0.06572	20.01	64.201	11.076	61410795.278548	10	394.0761	6.73478e-05	3.83470e-04
2024/02/26	20:30:34	ok	ok	393.8880	49.704	0.06572	20.08	64.149	11.112	62030647.535100	10	394.0817	6.84818e-05	3.87262e-04
2024/02/26	20:35:34	ok	ok	393.8820	49.698	0.06572	20.07	64.086	11.093	61218748.451373	10	394.0916	6.75966e-05	3.73648e-04
2024/02/26	20:40:34	ok	ok	393.8260	49.691	0.06572	20.04	64.103	11.076	62813813.558298	10	394.0608	6.74639e-05	3.68394e-04
2024/02/26	20:45:34	ok	ok	393.8580	49.696	0.06572	20.07	64.077	11.091	61646802.468708	10	394.0758	6.80389e-05	3.79900e-04
2024/02/26	20:50:34	ok	ok	393.8660	49.706	0.06572	20.13	64.045	11.130	63603714.765513	13	394.1419	6.54602e-05	3.65264e-04
2024/02/26	20:55:34	ok	ok	393.8560	49.695	0.06572	20.02	64.201	11.085	60202686.512027	11	394.1080	6.69618e-05	3.75835e-04
2024/02/26	21:00:34	ok	ok	393.8260	49.688	0.06572	19.91	64.369	11.039	60242550.564433	10	393.9805	6.82962e-05	5.03277e-04
2024/02/26	21:05:34	--	ok	393.7860	49.678	0.06572	19.82	64.402	10.990	60830708.121214	11	394.0361	6.65643e-05	3.54440e-04
2024/02/26	21:05:41	ok	ok	394.0620	49.735	0.065732	19.85	64.360	11.000	67416012.552480	10	394.3668	6.47660e-05	4.09724e-04
2024/02/26	21:10:40	ok	ok	394.0140	49.727	0.065732	19.79	64.306	10.955	63587010.004723	10	394.2278	6.71016e-05	3.83570e-04
2024/02/26	21:15:40	ok	ok	394.0000	49.724	0.065732	19.74	64.341	10.925	62032961.726495	9	394.1949	6.74297e-05	3.83763e-04
2024/02/26	21:20:40	ok	ok	393.9600	49.725	0.065732	19.68	64.411	10.901	64280772.256325	10	394.1739	6.71176e-05	3.85772e-04
2024/02/26	21:25:40	ok	ok	393.9080	49.703	0.065732	19.60	64.338	10.834	65799139.282466	10	394.1202	6.72780e-05	3.74665e-04
2024/02/26	21:30:40	ok	ok	393.9160	49.707	0.065732	19.61	64.329	10.841	62901649.108056	11	394.1454	6.69774e-05	3.60195e-04
2024/02/26	21:35:40	ok	ok	393.9220	49.704	0.065732	19.57	64.343	10.818	64849134.297875	10	394.1103	6.75676e-05	3.81592e-04
2024/02/26	21:40:40	ok	ok	393.8980	49.701	0.065732	19.57	64.364	10.821	66190551.758646	9	394.1128	6.73013e-05	3.72165e-04
2024/02/26	21:45:40	ok	ok	393.9320	49.715	0.065732	19.69	64.009	10.841	64819053.665383	11	394.2350	6.48834e-05	4.02506e-04
2024/02/26	21:50:40	ok	ok	393.9680	49.717	0.065732	19.74	63.935	10.856	63340325.930647	9	394.1852	6.70456e-05	3.86682e-04
2024/02/26	21:55:40	ok	ok	393.9580	49.719	0.065732	19.75	63.926	10.863	64152176.887882	10	394.1587	6.78015e-05	4.10171e-04
2024/02/26	22:00:40	ok	ok	393.9620	49.715	0.065732	19.78	63.952	10.886	64894533.094224	9	394.1551	6.86753e-05	3.97569e-04
2024/02/26	22:05:40	ok	ok	393.9640	49.711	0.065732	19.81	63.856	10.888	63689502.150961	11	394.2565	6.53735e-05	3.57309e-04
2024/02/26	22:10:40	ok	ok	393.9640	49.704	0.065732	19.78	63.879	10.873	66754008.134796	10	394.2385	6.58957e-05	4.10233e-04
2024/02/26	22:15:40	ok	ok	393.9300	49.700	0.065732	19.64	64.150	10.829	68362358.641499	10	394.1812	6.67459e-05	3.82051e-04
2024/02/26	22:20:40	ok	ok	393.9000	49.699	0.065732	19.57	64.263	10.804	63792305.413479	11	394.1779	6.52157e-05	3.80079e-04
2024/02/26	22:25:40	ok	ok	393.8820	49.696	0.065732	19.48	64.300	10.756	64488393.985684	10	394.0839	6.75909e-05	3.80914e-04
2024/02/26	22:30:40	ok	ok	393.8660	49.692	0.065732	19.45	64.233	10.727	63463372.194360	12	394.0786	6.67762e-05	3.74253e-04
2024/02/26	22:35:40	ok	ok	393.8120	49.675	0.065732	19.37	64.283	10.683	65191544.952983	10	394.0536	6.66478e-05	4.02469e-04
2024/02/26	22:40:40	ok	ok	393.8140	49.674	0.065732	19.37	64.263	10.680	65925303.069695	11	394.0287	6.70245e-05	3.69776e-04
2024/02/26	22:45:40	ok	ok	393.8080	49.674	0.065732	19.31	64.302	10.649	64143831.411198	10	394.0087	6.73968e-05	3.72856e-04
2024/02/26	22:50:40	--	ok	393.7940	49.677	0.065732	19.30	64.210	10.626	64522067.015330	10	393.9913	6.79627e-05	3.86254e-04
2024/02/26	22:50:47	ok	ok	394.0800	49.730	0.065743	19.34	64.187	10.649	63523608.060960	12	394.3264	6.63309e-05	3.66641e-04
2024/02/26	22:55:46	ok	ok	394.0240	49.724	0.065743	19.29	64.237	10.622	68423980.599963	11	394.2288	6.79767e-05	3.62855e-04
2024/02/26	23:00:46	ok	ok	394.0020	49.724	0.065743	19.24	64.181	10.584	65089538.859263	10	394.1847	6.80276e-05	3.76769e-04
2024/02/26	23:05:46	ok	ok	393.9680	49.710	0.065743	19.20	64.286	10.575	64734943.703018	10	394.1577	6.82605e-05	3.87462e-04
2024/02/26	23:10:46	ok	ok	393.9940	49.717	0.065743	19.20	64.265	10.572	63474047.405721	11	394.1778	6.76185e-05	3.53026e-04
2024/02/26	23:15:46	ok	ok	394.0280	49.727	0.065743	19.30	63.967	10.586	64077512.172803	10	394.2047	6.79931e-05	3.61435e-04
2024/02/26	23:20:46	ok	ok	394.0560	49.737	0.065743	19.37	63.948	10.627	64628290.225584	12	394.2761	6.60400e-05	3.64893e-04
2024/02/26	23:25:46	ok	ok	394.0440	49.722	0.065743	19.40	63.902	10.636	63290702.040154	10	394.2436	6.66693e-05	3.43120e-04
2024/02/26	23:30:46	ok	ok	394.0540	49.731	0.065743	19.43	63.876	10.650	63890687.877797	10	394.2398	6.67638e-05	3.52780e-04
2024/02/26	23:35:46	ok	ok	394.0560	49.727	0.065743	19.43	63.885	10.652	63810064.473830	12	394.3184	6.51838e-05	3.72829e-04
2024/02/26	23:40:46	ok	ok	394.0560	49.725	0.065743	19.44	63.847	10.654	66977577.644755	10	394.2499	6.71884e-05	3.51378e-04
2024/02/26	23:45:46	ok	ok	394.0660	49.726	0.065743	19.43	63.915	10.657	63418629.157974	13	394.3059	6.56295e-05	3.51475e-04
2024/02/26	23:50:46	ok	ok	394.0280	49.717	0.065743	19.34	64.045	10.625	64152011.393401	11	394.2035	6.68771e-05	3.48848e-04
2024/02/26	23:55:46	ok	ok	393.9900	49.715	0.065743	19.24	64.109	10.572	62925866.058659	12	394.2490	6.52360e-05	3.57999e-04
2024/02/27	00:00:46	ok	ok	393.9860	49.703	0.065743	19.20	64.114	10.547	64722430.671538	10	394.1775	6.70416e-05	3.62450e-04
2024/02/27	00:05:46	ok	ok	393.9460	49.701	0.065743	19.14	64.144	10.517	65493497.792304	11	394.1395	6.71269e-05	3.60763e-04
2024/02/27	00:10:46	ok	ok	393.9240	49.701	0.065743	19.10	64.210	10.501	63415141.695365	10	394.1238	6.71062e-05	3.77748e-04
2024/02/27	00:15:46	ok	ok	393.9340	49.698	0.065743	19.09	64.187	10.489	65168955.755164	11	394.0917	6.85501e-05	3.51999e-04
2024/02/27	00:20:46	ok	ok	393.9320	49.708	0.065743	19.15	63.966	10.496	66538733.007574	12	394.1572	6.72070e-05	3.55736e-04
2024/02/27	00:25:46	ok	ok	393.9700	49.705	0.065743	19.24	63.867	10.532	64765000.333267	10	394.1534	6.77338e-05	3.60562e-04
2024/02/27	00:30:46	ok	ok	394.0000	49.713	0.065743	19.27	63.830	10.545	69244607.384278	10	394.1797	6.84333e-05	3.59142e-04
2024/02/27	00:35:46	ok	ok	394.0000	49.713	0.065743	19.30	63.835	10.564	64639116.656497	10	394.1941	6.63243e-05	3.61393e-04
2024/02/27	00:40:46	ok	ok	394.0240	49.715	0.065743	19.29	63.865	10.560	67485841.220385	11	394.2549	6.60965e-05	3.75863e-04
2024/02/27	00:45:46	ok	ok	393.9980	49.711	0.065743	19.29	63.833	10.555	66433900.453398	10	394.1795	6.74772e-05	3.73611e-04
2024/02/27	00:50:46	ok	ok	394.0040	49.710	0.065743	19.24	63.998	10.554	64311897.787079	11	394.1759	6.77591e-05	3.58313e-04
2024/02/27	00:55:46	ok	ok	393.9320	49.693	0.065743	19.13	64.053	10.494	68313796.231968	10	394.1329	6.67099e-05	3.64011e-04
2024/02/27	01:00:46	ok	ok	393.9240	49.692	0.065743	19.04	64.149	10.457	67284707.040117	10	394.1173	6.73251e-05	3.70457e-04
2024/02/27	01:05:46	ok	ok	393.8980	49.689	0.065743	19.01	64.144	10.438	69628845.781244	11	394.1148	6.62367e-05	3.73060e-04
2024/02/27	01:10:46	ok	ok	393.8960	49.693	0.065743	18.99	64.150	10.422	63019807.428134	12	394.1182	6.62076e-05	3.56308e-04
2024/02/27	01:15:46	ok	ok	393.8760	49.685	0.065743	18.93	64.172	10.392	63780165.025737	10	394.0646	6.68692e-05	3.54088e-04
2024/02/27	01:20:46	ok	ok	393.8700	49.686	0.065743	18.87	64.144	10.353	65630427.185486	11	394.0295	6.86570e-05	3.98343e-04
2024/02/27	01:25:46	ok	ok	393.8280	49.675	0.065743	18.86	64.160	10.345	66348945.166232	11	394.0548	6.63441e-05	3.74586e-04
2024/02/27	01:30:46	ok	ok	393.8240	49.677	0.065743	18.84	64.158	10.337	67823404.875883	11	394.0593	6.62939e-05	3.96009e-04
2024/02/27	01:35:46	ok	ok	393.8580	49.687	0.065743	18.80	64.204	10.318	66125489.044946	10	394.0385	6.78334e-05	3.75939e-04
2024/02/27	01:40:46	ok	ok	393.8340	49.676	0.065743	18.79	64.131	10.299	65587545.642064	12	394.0487	6.65881e-05	3.54371e-04
2024/02/27	01:45:46	ok	ok	393.8120	49.669	0.065743	18.73	64.172	10.271	66377965.033310	10	393.9880	6.75884e-05	3.88812e-04
2024/02/27	01:50:46	--	ok	393.7840	49.665	0.065743	18.72	64.099	10.250	63595652.134379	11	393.9776	6.69816e-05	3.65566e-04
2024/02/27	01:50:53	ok	ok	394.0400	49.723	0.065755	18.78	64.059	10.279	71626924.290024	11	394.2278	6.83149e-05	2.44934e-04
2024/02/27	01:55:52	ok	ok	394.0080	49.718	0.065755	18.72	64.169	10.261	70322341.363798	12	394.2425	6.70359e-05	3.80731e-04
2024/02/27	02:00:52	ok	ok	393.9460	49.701	0.065755	18.65	64.128	10.212	69280585.803346	11	394.1533	6.72693e-05	2.29332e-04
2024/02/27	02:05:52	ok	ok	393.9560	49.709	0.065755	18.62	64.164	10.200	67957280.092739	11	394.1455	6.73086e-05	2.34580e-04
2024/02/27	02:10:52	ok	ok	393.9500	49.701	0.065755	18.63	64.096	10.199	67039671.314007	11	394.1453	6.68661e-05	2.22293e-04
2024/02/27	02:15:52	ok	ok	393.9540	49.704	0.065755	18.65	64.039	10.198	66685958.018992	11	394.1570	6.69336e-05	2.11634e-04
2024/02/27	02:20:52	ok	ok	394.0040	49.718	0.065755	18.79	63.867	10.256	68581718.743340	11	394.1886	6.76941e-05	2.32592e-04
2024/02/27	02:25:52	ok	ok	394.0340	49.713	0.065755	18.83	63.824	10.275	66754260.561751	11	394.2345	6.65472e-05	2.30445e-04
2024/02/27	02:30:52	ok	ok	394.0460	49.728	0.065755	18.93	63.810	10.333	68421256.874496	11	394.2640	6.79912e-05	3.60023e-04
2024/02/27	02:35:52	ok	ok	394.0660	49.728	0.065755	18.96	63.742	10.338	64585390.102262	10	394.2520	6.65315e-05	2.30402e-04
2024/02/27	02:40:52	ok	ok	394.0820	49.733	0.065755	18.97	63.774	10.353	65154935.672318	11	394.2890	6.57491e-05	2.22038e-04
2024/02/27	02:45:52	ok	ok	394.1080	49.734	0.065755	19.03	63.691	10.374	65290961.600464	11	394.2920	6.65732e-05	2.49900e-04
2024/02/27	02:50:52	ok	ok	394.0940	49.731	0.065755	19.03	63.723	10.379	63026820.492187	11	394.2818	6.69334e-05	2.24800e-04
2024/02/27	02:55:52	ok	ok	394.0400	49.716	0.065755	18.86	63.980	10.316	69741000.552902	11	394.2585	6.75940e-05	3.82072e-04
2024/02/27	03:00:52	ok	ok	394.0300	49.713	0.065755	18.84	63.957	10.305	66985165.556148	11	394.2694	6.68686e-05	3.59308e-04
2024/02/27	03:05:52	ok	ok	394.0160	49.713	0.065755	18.75	63.990	10.250	67157169.105977	11	394.1986	6.75823e-05	2.35329e-04
2024/02/27	03:10:52	ok	ok	393.9860	49.707	0.065755	18.70	64.036	10.232	64947503.318662	11	394.1724	6.74905e-05	2.21880e-04
2024/02/27	03:15:52	ok	ok	393.9880	49.708	0.065755	18.73	64.041	10.250	64769529.870487	11	394.1707	6.74934e-05	2.31619e-04
2024/02/27	03:20:52	ok	ok	393.9860	49.715	0.065755	18.69	64.094	10.233	65253257.439364	11	394.1947	6.71713e-05	3.59177e-04
2024/02/27	03:25:52	ok	ok	393.9500	49.707	0.065755	18.66	64.059	10.209	64669338.949441	10	394.1430	6.69932e-05	2.55480e-04
2024/02/27	03:30:52	ok	ok	393.9340	49.702	0.065755	18.60	64.053	10.175	67946923.603778	10	394.1280	6.73807e-05	2.30574e-04
2024/02/27	03:35:52	ok	ok	393.9200	49.690	0.065755	18.60	64.071	10.178	70380530.379248	13	394.1473	6.71053e-05	3.65248e-04
2024/02/27	03:40:52	ok	ok	393.9480	49.704	0.065755	18.59	64.030	10.161	67436369.550215	11	394.1733	6.62543e-05	2.41858e-04
2024/02/27	03:45:52	ok	ok	393.9060	49.698	0.065755	18.55	64.044	10.138	66245906.545577	11	394.0860	6.78719e-05	2.20460e-04
2024/02/27	03:50:52	ok	ok	393.9020	49.695	0.065755	18.53	64.068	10.134	67624468.519727	11	394.0968	6.72684e-05	2.28806e-04
2024/02/27	03:55:52	ok	ok	393.8900	49.695	0.065755	18.55	64.031	10.136	66982490.895772	11	394.0978	6.71447e-05	2.18964e-04
2024/02/27	04:00:52	ok	ok	393.8840	49.700	0.065755	18.53	64.050	10.131	64881751.956290	11	394.0891	6.64328e-05	2.35731e-04
2024/02/27	04:05:52	ok	ok	393.8840	49.693	0.065755	18.52	64.057	10.123	67710064.358049	10	394.0769	6.78948e-05	2.37916e-04
2024/02/27	04:10:52	ok	ok	393.8720	49.686	0.065755	18.48	63.999	10.089	65825638.384520	10	394.0603	6.70407e-05	2.26461e-04
2024/02/27	04:15:52	ok	ok	393.8860	49.684	0.065755	18.48	63.999	10.089	66896952.024544	11	394.0664	6.70921e-05	2.41855e-04
2024/02/27	04:20:52	ok	ok	393.8860	49.685	0.065755	18.48	64.012	10.091	64113554.073364	10	394.0511	6.75969e-05	2.38433e-04
2024/02/27	04:25:52	ok	ok	393.8600	49.681	0.065755	18.43	63.963	10.058	70303916.481943	11	394.1454	6.54969e-05	3.81442e-04
2024/02/27	04:30:52	ok	ok	393.8520	49.677	0.065755	18.46	63.958	10.073	68712409.904566	12	394.0523	6.68209e-05	2.23719e-04
2024/02/27	04:35:52	ok	ok	393.8520	49.678	0.065755	18.39	63.986	10.036	65673447.373725	11	394.0552	6.70602e-05	2.21345e-04
2024/02/27	04:40:52	ok	ok	393.8520	49.680	0.065755	18.39	63.977	10.035	69176413.262792	11	394.0500	6.71413e-05	2.25954e-04
2024/02/27	04:45:52	ok	ok	393.8880	49.691	0.065755	18.55	63.738	10.090	67269630.827402	11	394.0839	6.73963e-05	2.15415e-04
2024/02/27	04:50:52	ok	ok	393.9300	49.691	0.065755	18.60	63.706	10.120	67768493.804341	13	394.1494	6.73240e-05	3.50747e-04
2024/02/27	04:55:52	ok	ok	393.9200	49.696	0.065755	18.62	63.688	10.125	67852799.932812	11	394.0988	6.75293e-05	2.15103e-04
2024/02/27	05:00:52	ok	ok	393.9180	49.694	0.065755	18.66	63.725	10.156	68240628.930598	11	394.0998	6.74816e-05	2.22750e-04
2024/02/27	05:05:52	ok	ok	393.9420	49.695	0.065755	18.65	63.714	10.146	64456666.113478	10	394.1433	6.72477e-05	3.62349e-04
2024/02/27	05:10:52	ok	ok	393.9400	49.703	0.065755	18.60	63.748	10.126	68855755.284124	10	394.1455	6.75014e-05	3.73912e-04
2024/02/27	05:15:52	ok	ok	393.9340	49.691	0.065755	18.56	63.893	10.122	68566222.956028	11	394.1295	6.71364e-05	2.18047e-04
2024/02/27	05:20:52	ok	ok	393.8920	49.686	0.065755	18.49	63.993	10.096	69935748.515046	11	394.0764	6.71330e-05	2.27151e-04
2024/02/27	05:25:52	ok	ok	393.8340	49.677	0.065755	18.39	64.059	10.048	68036049.873991	10	394.0521	6.74718e-05	3.87835e-04
2024/02/27	05:30:52	ok	ok	393.8280	49.684	0.065755	18.37	64.045	10.036	71065802.486897	10	394.0388	6.78135e-05	3.92566e-04
2024/02/27	05:35:52	ok	ok	393.8120	49.671	0.065755	18.33	64.131	10.026	66816282.044162	11	394.0557	6.62887e-05	3.88848e-04
2024/02/27	05:40:52	--	ok	393.7780	49.677	0.065755	18.28	64.112	9.990	68728203.872289	10	393.9887	6.84525e-05	3.69606e-04
2024/02/27	05:40:59	ok	ok	394.0780	49.729	0.065767	18.33	64.149	10.029	71872224.533298	11	394.2520	6.78037e-05	2.10055e-04
2024/02/27	05:45:58	ok	ok	394.0120	49.718	0.065767	18.29	64.071	9.991	70419712.562435	10	394.2061	6.76964e-05	2.24924e-04
2024/02/27	05:50:58	ok	ok	393.9940	49.711	0.065767	18.24	64.054	9.955	69394181.986124	11	394.2476	6.66188e-05	3.89314e-04
2024/02/27	05:55:58	ok	ok	393.9940	49.723	0.065767	18.25	63.986	9.953	71202558.916592	10	394.1936	6.78263e-05	2.22096e-04
2024/02/27	06:00:58	ok	ok	394.0360	49.725	0.065767	18.31	63.842	9.963	72501891.103775	10	394.2482	6.81311e-05	3.93173e-04
2024/02/27	06:05:58	ok	ok	394.0600	49.722	0.065767	18.39	63.755	10.000	71471558.575439	11	394.3183	6.67857e-05	3.72177e-04
2024/02/27	06:10:58	ok	ok	394.0680	49.726	0.065767	18.46	63.714	10.035	73316674.348684	12	394.2858	6.76428e-05	3.81685e-04
2024/02/27	06:15:58	ok	ok	394.0980	49.728	0.065767	18.48	63.728	10.047	69363087.197797	10	394.3049	6.83134e-05	3.78378e-04
2024/02/27	06:20:58	ok	ok	394.0860	49.736	0.065767	18.50	63.682	10.055	69838141.388357	10	394.3166	6.76401e-05	3.74670e-04
2024/02/27	06:25:58	ok	ok	394.0980	49.737	0.065767	18.52	63.693	10.065	75426381.130687	10	394.3106	6.77436e-05	3.87596e-04
2024/02/27	06:30:58	ok	ok	394.1080	49.739	0.065767	18.53	63.725	10.080	71048058.995075	10	394.3324	6.77951e-05	3.84804e-04
2024/02/27	06:35:58	ok	ok	394.0920	49.733	0.065767	18.48	63.870	10.069	67915323.460309	10	394.3013	6.76197e-05	3.97573e-04
2024/02/27	06:40:58	ok	ok	394.0560	49.726	0.065767	18.37	63.954	10.022	69922434.826260	10	394.2600	6.83721e-05	3.88681e-04
2024/02/27	06:45:58	ok	ok	394.0340	49.724	0.065767	18.35	63.990	10.012	70814028.528538	10	394.2446	6.79148e-05	3.72073e-04
2024/02/27	06:50:58	ok	ok	394.0420	49.725	0.065767	18.35	64.012	10.015	71399919.916123	10	394.2450	6.82533e-05	3.69521e-04
2024/02/27	06:55:58	ok	ok	394.0240	49.718	0.065767	18.31	64.004	9.989	72998398.075743	10	394.2438	6.81985e-05	3.79098e-04
2024/02/27	07:00:58	ok	ok	394.0240	49.718	0.065767	18.29	63.961	9.974	68044378.479396	10	394.2128	6.70399e-05	2.35103e-04
2024/02/27	07:05:58	ok	ok	394.0200	49.728	0.065767	18.29	63.893	9.963	71310438.774172	10	394.2363	6.74974e-05	3.92740e-04
2024/02/27	07:10:58	ok	ok	394.0520	49.723	0.065767	18.40	63.677	9.996	71858754.879417	11	394.3079	6.65736e-05	3.81808e-04
2024/02/27	07:15:58	ok	ok	394.0920	49.729	0.065767	18.46	63.725	10.037	69992168.130195	10	394.3117	6.67878e-05	3.89180e-04
2024/02/27	07:20:58	ok	ok	394.0820	49.729	0.065767	18.48	63.706	10.043	69683730.506161	10	394.2892	6.87453e-05	4.27174e-04
2024/02/27	07:25:58	ok	ok	394.1000	49.741	0.065767	18.52	63.734	10.071	68051125.421359	11	394.3949	6.63738e-05	3.99907e-04
2024/02/27	07:30:58	ok	ok	394.1480	49.740	0.065767	18.55	63.697	10.083	69126165.744725	11	394.3891	6.63731e-05	3.89334e-04
2024/02/27	07:35:58	ok	ok	394.1240	49.741	0.065767	18.58	63.613	10.087	68633842.714397	11	394.3763	6.64499e-05	4.06765e-04
2024/02/27	07:40:58	ok	ok	394.1540	49.740	0.065767	18.63	63.641	10.127	67542120.457776	10	394.3711	6.58545e-05	2.76621e-04
2024/02/27	07:45:58	ok	ok	394.1400	49.740	0.065767	18.62	63.650	10.119	69518843.436238	10	394.3591	6.81913e-05	4.08471e-04
2024/02/27	07:50:58	ok	ok	394.1440	49.737	0.065767	18.58	63.783	10.114	70707638.828341	11	394.4072	6.64188e-05	4.11944e-04
2024/02/27	07:55:58	ok	ok	394.0940	49.726	0.065767	18.46	63.888	10.062	71906230.829023	11	394.3884	6.56146e-05	4.25990e-04
2024/02/27	08:00:58	ok	ok	394.0720	49.725	0.065767	18.42	63.940	10.045	70078674.880669	11	394.3621	6.63257e-05	3.95482e-04
2024/02/27	08:05:58	ok	ok	394.1040	49.740	0.065767	18.56	63.679	10.088	69553202.277459	11	394.4004	6.57827e-05	4.12880e-04
2024/02/27	08:10:58	ok	ok	394.1580	49.742	0.065767	18.62	63.679	10.123	70815481.586150	11	394.4460	6.52995e-05	4.25057e-04
2024/02/27	08:15:58	ok	ok	394.1540	49.743	0.065767	18.66	63.604	10.137	65586713.907985	11	394.4389	6.57307e-05	4.04344e-04
2024/02/27	08:20:58	--	ok	394.2040	49.752	0.065767	18.72	63.574	10.166	70039733.807732	11	394.4988	6.63017e-05	4.28631e-04
2024/02/27	08:21:04	ok	ok	394.0380	49.712	0.065756	18.76	63.581	10.193	76721810.667290	10	394.2265	6.89488e-05	3.69182e-04
2024/02/27	08:26:04	ok	ok	394.0400	49.713	0.065756	18.79	63.514	10.200	70240498.910386	10	394.2359	6.72376e-05	3.84504e-04
2024/02/27	08:31:04	ok	ok	394.0300	49.709	0.065756	18.80	63.545	10.212	73026285.755858	11	394.2468	6.69636e-05	3.95817e-04
2024/02/27	08:36:04	ok	ok	394.0300	49.716	0.065756	18.90	63.531	10.270	72523673.739634	10	394.2344	6.77322e-05	4.09246e-04
2024/02/27	08:41:04	ok	ok	394.0600	49.717	0.065756	18.89	63.609	10.274	73259217.321466	10	394.2574	6.73620e-05	3.83996e-04
2024/02/27	08:46:04	ok	ok	394.0560	49.720	0.065756	18.93	63.606	10.300	72813333.322832	11	394.3091	6.67688e-05	3.95955e-04
2024/02/27	08:51:04	ok	ok	394.0760	49.722	0.065756	18.96	63.560	10.309	73579541.840155	11	394.3069	6.70332e-05	4.05505e-04
2024/02/27	08:56:04	ok	ok	394.0980	49.721	0.065756	18.99	63.574	10.329	74011297.502038	10	394.2910	6.85622e-05	3.92471e-04
2024/02/27	09:01:04	ok	ok	394.0740	49.722	0.065756	18.99	63.624	10.337	74647219.708629	11	394.3069	6.68517e-05	3.92756e-04
2024/02/27	09:06:04	ok	ok	394.1020	49.737	0.065756	19.00	63.638	10.347	70088472.832690	10	394.2981	6.85311e-05	3.99829e-04
2024/02/27	09:11:04	ok	ok	394.1240	49.733	0.065756	19.03	63.714	10.378	74250290.980042	10	394.3349	6.84677e-05	3.77433e-04
2024/02/27	09:16:04	ok	ok	394.1400	49.738	0.065756	19.10	63.610	10.403	73125014.418459	10	394.3337	6.77723e-05	2.78255e-04
2024/02/27	09:21:04	ok	ok	394.1340	49.734	0.065756	19.11	63.624	10.414	76434629.643959	11	394.3755	6.65648e-05	4.06088e-04
2024/02/27	09:26:04	ok	ok	394.1780	49.749	0.065756	19.15	63.619	10.439	76127376.592405	10	394.3816	6.72152e-05	4.05342e-04
2024/02/27	09:31:04	ok	ok	394.1720	49.741	0.065756	19.17	63.655	10.455	72268059.018498	10	394.3480	6.70475e-05	2.61424e-04
