# Supplementary material for: Plastic Creep Constraint in Nylon Instrument Strings
Source: Materials (Basel). 2025 Jan 7;18(2):223. doi: 10.3390/ma18020223 (PMC11766866; doi:10.3390/ma18020223)
Supplement: Supplementary file 1 [file materials-18-00223-s001.zip › data_files/string_N28_nylon/string_test_data_N28_step_13.csv]

Date	Time	+-	f0	Frequency	Tension	LengthAdj	Temp	Rel.Hm	Abs.Hm	Pk.Magnitude	Harmonics	Fitted.f0	Bend.Stiff	Fit.Error
2024/02/27	09:34:37	--	ok	394.1780	49.741	0.065756	19.20	63.577	10.458	76768282.970487	10	394.3792	6.80029e-05	3.98796e-04
2024/02/27	09:34:47	--	ok	356.2920	41.252	0.06392	19.17	63.622	10.449	56151274.202540	12	356.2665	6.32342e-05	3.84555e-04
2024/02/27	09:34:54	--	ok	361.9840	42.449	0.06418	19.14	63.641	10.434	49376105.856584	10	362.0341	6.73271e-05	3.73314e-04
2024/02/27	09:35:02	ok	ok	361.0020	42.217	0.064126	19.10	63.682	10.415	50459220.084373	11	361.7785	3.85735e-05	2.25859e-03
2024/02/27	09:40:01	--	ok	362.7260	42.572	0.064126	19.24	63.574	10.484	46412112.695987	8	362.8879	6.21521e-05	1.31898e-04
2024/02/27	09:40:08	ok	ok	360.8400	42.145	0.06403	19.25	63.545	10.488	47471175.283380	12	360.9118	6.42877e-05	3.05378e-04
2024/02/27	09:45:07	--	ok	361.4060	42.257	0.06403	19.27	63.517	10.493	48354495.320308	9	361.5749	6.38731e-05	3.50845e-04
2024/02/27	09:45:13	ok	ok	360.9840	42.154	0.064008	19.33	63.536	10.532	51775208.189344	9	361.0341	6.66120e-05	3.70893e-04
2024/02/27	09:50:13	--	ok	361.3200	42.225	0.064008	19.30	63.572	10.520	50086377.200859	11	361.5099	6.11879e-05	3.63676e-04
2024/02/27	09:50:20	ok	ok	361.0000	42.131	0.06399	19.34	63.578	10.548	44077248.614433	8	361.0384	6.67584e-05	3.82778e-04
2024/02/27	09:55:19	--	ok	361.2360	42.184	0.06399	19.35	63.519	10.546	47245005.850031	11	361.3113	6.62943e-05	3.73731e-04
2024/02/27	09:55:25	ok	ok	361.0020	42.109	0.063977	19.37	63.554	10.562	50288537.532350	9	361.1185	6.38666e-05	4.23557e-04
2024/02/27	10:00:25	--	ok	361.2320	42.161	0.063977	19.41	63.549	10.586	49591299.540844	10	361.2689	6.79809e-05	4.53605e-04
2024/02/27	10:00:32	ok	ok	360.9620	42.083	0.063964	19.40	63.526	10.574	51335281.133232	11	361.0443	6.55736e-05	4.06855e-04
2024/02/27	10:05:31	ok	ok	361.1820	42.132	0.063964	19.43	63.542	10.595	48729293.036597	11	361.2766	6.52886e-05	4.10369e-04
2024/02/27	10:10:31	--	ok	361.3620	42.165	0.063964	19.48	63.590	10.638	48049335.059199	10	361.5067	6.23218e-05	3.77188e-04
2024/02/27	10:10:38	ok	ok	361.0100	42.059	0.063944	19.51	63.583	10.653	50691110.459890	10	361.1106	6.25870e-05	4.17069e-04
2024/02/27	10:15:37	ok	ok	361.1600	42.095	0.063944	19.51	63.554	10.648	50319205.546873	10	361.3323	6.15032e-05	3.30787e-04
2024/02/27	10:20:37	--	ok	361.2880	42.128	0.063944	19.54	63.549	10.666	50622967.848470	11	361.4586	6.15173e-05	2.92886e-04
2024/02/27	10:20:44	ok	ok	361.0060	42.046	0.063929	19.54	63.568	10.669	50503679.692047	12	361.0793	6.34883e-05	4.63440e-04
2024/02/27	10:25:43	ok	ok	361.1640	42.085	0.063929	19.58	63.595	10.700	47954562.079725	11	361.1939	6.50278e-05	5.81107e-04
2024/02/27	10:30:43	--	ok	361.2940	42.116	0.063929	19.62	63.642	10.735	49426276.085826	11	361.4525	6.16998e-05	3.31533e-04
2024/02/27	10:30:49	ok	ok	360.9920	42.035	0.063912	19.65	63.627	10.749	47630216.945264	13	361.1089	6.27437e-05	3.94519e-04
2024/02/27	10:35:49	ok	ok	361.0780	42.052	0.063912	19.67	63.546	10.746	51947934.984844	10	361.1766	6.41622e-05	4.45455e-04
2024/02/27	10:40:49	--	ok	361.2380	42.090	0.063912	19.74	63.519	10.785	49566071.164565	12	361.3324	6.30591e-05	4.11632e-04
2024/02/27	10:40:55	ok	ok	360.9560	42.015	0.063899	19.77	63.542	10.807	50871140.390869	11	361.0332	6.38239e-05	4.03214e-04
2024/02/27	10:45:55	ok	ok	361.0920	42.051	0.063899	19.75	63.610	10.809	48075937.546479	10	361.2565	6.24583e-05	4.19110e-04
2024/02/27	10:50:55	--	ok	361.2420	42.086	0.063899	19.82	63.563	10.847	49087268.854238	11	361.4077	6.06087e-05	4.38012e-04
2024/02/27	10:51:02	ok	ok	360.9680	42.009	0.063886	19.85	63.555	10.862	50031711.458327	11	361.0448	6.35234e-05	4.21496e-04
2024/02/27	10:56:01	ok	ok	361.0480	42.036	0.063886	19.85	63.597	10.869	51002289.112617	11	361.1690	6.39364e-05	4.65921e-04
2024/02/27	11:01:01	ok	ok	361.2000	42.072	0.063886	19.93	63.549	10.916	49957992.232929	9	361.3836	6.03276e-05	4.28872e-04
2024/02/27	11:06:01	--	ok	361.2900	42.085	0.063886	19.96	63.503	10.927	51149695.584843	10	361.4361	6.14875e-05	4.26690e-04
2024/02/27	11:06:08	ok	ok	361.0080	42.020	0.063869	20.01	63.540	10.962	49475625.046432	11	361.1276	6.41270e-05	4.20516e-04
2024/02/27	11:11:07	ok	ok	361.1000	42.042	0.063869	20.04	63.574	10.985	49394875.571316	10	361.1822	6.43027e-05	4.38866e-04
2024/02/27	11:16:07	ok	ok	361.1640	42.050	0.063869	20.05	63.546	10.989	50011266.218870	10	361.2996	6.26902e-05	4.71206e-04
2024/02/27	11:21:07	--	ok	361.3100	42.087	0.063869	20.13	63.569	11.048	48446779.819699	11	361.4276	6.30416e-05	4.09428e-04
2024/02/27	11:21:13	ok	ok	360.9760	42.004	0.063852	20.13	63.578	11.049	49107190.409258	10	361.1677	6.22498e-05	3.37309e-04
2024/02/27	11:26:13	ok	ok	361.0520	42.027	0.063852	20.16	63.565	11.066	51065280.299926	9	361.2750	6.07223e-05	4.73119e-04
2024/02/27	11:31:13	ok	ok	361.1480	42.051	0.063852	20.23	63.491	11.098	50995031.537950	9	361.3467	6.26496e-05	4.74065e-04
2024/02/27	11:36:13	--	ok	361.2380	42.067	0.063852	20.26	63.568	11.130	50981908.083709	10	361.4387	6.12200e-05	4.08769e-04
2024/02/27	11:36:20	ok	ok	361.0060	42.012	0.063839	20.28	63.569	11.139	50116752.608556	9	361.2012	6.34584e-05	3.61602e-04
2024/02/27	11:41:19	ok	ok	361.0940	42.042	0.063839	20.31	63.586	11.161	49560417.398368	9	361.2911	6.10927e-05	4.82298e-04
2024/02/27	11:46:19	--	ok	361.2140	42.058	0.063839	20.36	63.536	11.189	50188766.629864	10	361.3232	6.33228e-05	4.80728e-04
2024/02/27	11:46:25	ok	ok	361.0020	42.017	0.063827	20.39	63.551	11.209	52581443.799457	9	361.1209	6.59282e-05	4.34430e-04
2024/02/27	11:51:25	ok	ok	361.0640	42.020	0.063827	20.42	63.555	11.229	49641351.933254	8	361.2595	6.27136e-05	4.01671e-04
2024/02/27	11:56:25	ok	ok	361.1580	42.043	0.063827	20.49	63.537	11.271	52666434.627310	9	361.3848	6.07331e-05	3.56378e-04
2024/02/27	12:01:25	--	ok	361.2580	42.073	0.063827	20.52	63.565	11.296	50809001.766862	10	361.4444	6.15574e-05	4.40734e-04
2024/02/27	12:01:32	ok	ok	360.9700	42.001	0.063812	20.54	63.569	11.314	50815759.136341	8	361.1637	6.34491e-05	3.85766e-04
2024/02/27	12:06:31	ok	ok	361.0920	42.035	0.063812	20.60	63.560	11.353	50256151.061523	9	361.2742	6.17672e-05	3.47877e-04
2024/02/27	12:11:31	ok	ok	361.1600	42.047	0.063812	20.62	63.655	11.379	51538684.481240	9	361.3411	6.26347e-05	3.44154e-04
2024/02/27	12:16:31	--	ok	361.2520	42.066	0.063812	20.64	63.659	11.397	50400815.025834	11	361.3600	6.33423e-05	3.74033e-04
2024/02/27	12:16:37	ok	ok	360.9540	41.996	0.063798	20.63	63.627	11.383	53512488.335312	9	361.1129	6.41147e-05	3.71210e-04
2024/02/27	12:21:37	ok	ok	361.0580	42.026	0.063798	20.70	63.629	11.431	54031619.973794	9	361.2480	6.32025e-05	3.28712e-04
2024/02/27	12:26:37	ok	ok	361.1540	42.051	0.063798	20.72	63.664	11.446	50636808.111133	9	361.3318	6.33603e-05	3.66444e-04
2024/02/27	12:31:37	--	ok	361.2420	42.070	0.063798	20.79	63.615	11.483	49927588.912360	9	361.4358	6.31430e-05	4.14081e-04
2024/02/27	12:31:44	ok	ok	361.0240	42.013	0.063785	20.86	63.587	11.527	52845041.495610	10	361.3645	5.88801e-05	8.41261e-04
2024/02/27	12:36:43	ok	ok	361.0620	42.023	0.063785	20.84	63.627	11.523	53119301.638295	8	361.2820	6.10974e-05	3.79269e-04
2024/02/27	12:41:43	ok	ok	361.1520	42.052	0.063785	20.87	63.720	11.560	52117961.776564	10	361.3497	6.13998e-05	3.78079e-04
2024/02/27	12:46:43	--	ok	361.2380	42.068	0.063785	20.94	63.645	11.593	52058473.762619	10	361.4051	6.33381e-05	3.50745e-04
2024/02/27	12:46:50	ok	ok	361.0100	42.013	0.063771	21.00	63.624	11.628	54032823.856677	9	361.1600	6.34102e-05	4.65077e-04
2024/02/27	12:51:49	ok	ok	361.0500	42.020	0.063771	20.97	63.670	11.617	52299016.303779	8	361.1999	6.10137e-05	1.54768e-04
2024/02/27	12:56:49	ok	ok	361.1540	42.048	0.063771	21.06	63.687	11.678	51822499.362050	9	361.3533	6.15730e-05	3.83608e-04
2024/02/27	13:01:49	--	ok	361.2300	42.063	0.063771	21.13	63.688	11.727	51116070.532063	9	361.4307	6.41898e-05	3.78305e-04
2024/02/27	13:01:56	ok	ok	360.9600	42.005	0.063758	21.11	63.655	11.712	53429459.642766	9	361.1651	6.32443e-05	3.79210e-04
2024/02/27	13:06:55	ok	ok	361.0580	42.030	0.063758	21.13	63.700	11.729	52784096.148993	9	361.2633	6.13500e-05	3.72033e-04
2024/02/27	13:11:55	ok	ok	361.1760	42.062	0.063758	21.21	63.645	11.777	52587146.106831	10	361.3626	6.37901e-05	4.11559e-04
2024/02/27	13:16:55	--	ok	361.2700	42.076	0.063758	21.28	63.677	11.831	51789537.086997	11	361.4328	5.87814e-05	6.62598e-04
2024/02/27	13:17:02	ok	ok	360.9080	41.998	0.063743	21.27	63.684	11.823	54600886.310005	8	361.0766	6.16714e-05	1.87180e-04
2024/02/27	13:22:01	ok	ok	361.0580	42.033	0.063743	21.38	63.656	11.894	50668929.680478	11	361.2239	5.86233e-05	9.07014e-04
2024/02/27	13:27:01	ok	ok	361.1520	42.057	0.063743	21.41	63.682	11.919	51586991.798372	9	361.3206	6.34819e-05	4.12498e-04
2024/02/27	13:32:01	--	ok	361.2340	42.068	0.063743	21.47	63.587	11.940	52417422.219930	10	361.3738	6.56850e-05	4.70181e-04
2024/02/27	13:32:08	ok	ok	360.9260	42.000	0.06373	21.48	63.610	11.954	57875042.533687	10	360.9976	6.37442e-05	3.84133e-04
2024/02/27	13:37:07	ok	ok	361.0680	42.044	0.06373	21.55	63.656	12.012	53804521.161086	11	361.1957	6.58832e-05	6.69894e-04
2024/02/27	13:42:07	ok	ok	361.1500	42.052	0.06373	21.58	63.650	12.032	50373308.912736	10	361.3362	5.87412e-05	3.52407e-04
2024/02/27	13:47:07	--	ok	361.2160	42.074	0.06373	21.58	63.835	12.067	55867891.921536	10	361.4015	6.02808e-05	2.54293e-04
2024/02/27	13:47:14	ok	ok	361.0480	42.020	0.063718	21.64	63.784	12.098	53678096.038759	6	361.0473	6.72015e-05	1.94452e-04
2024/02/27	13:52:13	ok	ok	361.0900	42.039	0.063718	21.64	63.764	12.094	53239398.652905	9	361.2645	6.10224e-05	2.64012e-04
2024/02/27	13:57:13	ok	ok	361.1360	42.055	0.063718	21.65	63.839	12.118	52441511.599705	10	361.3133	5.97073e-05	3.67864e-04
2024/02/27	14:02:13	ok	ok	361.1940	42.069	0.063718	21.64	63.888	12.118	50806226.953993	10	361.3471	5.97181e-05	3.28544e-04
2024/02/27	14:07:13	--	ok	361.2560	42.085	0.063718	21.70	63.908	12.161	51506205.043152	7	361.4105	6.28922e-05	1.99260e-04
2024/02/27	14:07:20	ok	ok	361.0140	42.024	0.063704	21.71	63.902	12.169	54537677.405182	10	361.0942	6.21750e-05	2.34738e-04
2024/02/27	14:12:19	ok	ok	361.0600	42.036	0.063704	21.70	63.908	12.161	52718449.178193	8	361.1285	6.31881e-05	1.84688e-04
2024/02/27	14:17:19	ok	ok	361.1300	42.061	0.063704	21.74	63.967	12.202	52337857.207900	10	361.2592	6.20748e-05	2.15390e-04
2024/02/27	14:22:19	--	ok	361.2200	42.072	0.063704	21.78	63.862	12.210	53164609.586059	10	361.4295	6.45974e-05	4.87336e-04
2024/02/27	14:22:25	ok	ok	360.9860	42.025	0.063691	21.81	63.908	12.240	57553032.743527	9	361.1114	6.36844e-05	2.64780e-04
2024/02/27	14:27:25	ok	ok	361.0560	42.041	0.063691	21.82	63.899	12.247	50620806.458398	10	361.2243	6.12268e-05	2.22770e-04
2024/02/27	14:32:25	ok	ok	361.1120	42.050	0.063691	21.85	63.989	12.285	53439554.203617	11	361.2576	5.90932e-05	2.24690e-04
2024/02/27	14:37:25	ok	ok	361.1700	42.068	0.063691	21.91	63.926	12.313	53211729.192591	10	361.3309	6.17804e-05	2.56043e-04
2024/02/27	14:42:25	--	ok	361.2760	42.085	0.063691	21.94	63.972	12.343	51217976.574363	10	361.4612	5.99554e-05	2.55895e-04
2024/02/27	14:42:32	ok	ok	361.0060	42.019	0.063675	21.95	63.844	12.328	52594106.193544	11	361.0608	6.39571e-05	2.69764e-04
2024/02/27	14:47:31	ok	ok	361.0180	42.034	0.063675	21.92	63.981	12.333	50975382.314625	10	361.0943	6.48347e-05	2.96917e-04
2024/02/27	14:52:31	ok	ok	361.0920	42.047	0.063675	21.95	63.935	12.345	52835517.505337	12	361.2539	6.09928e-05	2.63754e-04
2024/02/27	14:57:31	ok	ok	361.1420	42.059	0.063675	21.99	63.931	12.375	53794020.584795	10	361.2891	6.16090e-05	3.23974e-04
2024/02/27	15:02:31	--	ok	361.2320	42.082	0.063675	22.02	63.938	12.395	50910942.142880	10	361.4229	5.89718e-05	2.47873e-04
2024/02/27	15:02:37	ok	ok	360.9800	42.025	0.063663	22.04	63.931	12.405	56240478.688320	11	361.0769	6.53255e-05	3.82632e-04
2024/02/27	15:07:37	ok	ok	360.8460	41.994	0.063663	21.52	65.060	12.257	49356850.511466	11	360.9813	6.26868e-05	3.50893e-04
2024/02/27	15:12:37	--	ok	360.6920	41.958	0.063663	21.06	65.684	12.044	47898012.024711	12	360.7778	6.52395e-05	4.00893e-04
2024/02/27	15:12:43	ok	ok	360.9880	42.026	0.063679	21.06	65.632	12.034	56942114.211654	12	361.0955	6.64313e-05	4.54093e-04
2024/02/27	15:17:43	ok	ok	360.8900	42.010	0.063679	20.79	65.853	11.887	50612473.470762	11	361.0156	6.46614e-05	4.25535e-04
2024/02/27	15:22:43	ok	ok	360.8180	42.000	0.063679	20.58	65.866	11.745	49806344.526032	12	360.9155	6.55331e-05	3.78750e-04
2024/02/27	15:27:43	--	ok	360.7740	41.992	0.063679	20.44	65.899	11.661	48941923.272004	12	360.9353	6.27281e-05	3.87784e-04
2024/02/27	15:27:50	ok	ok	361.0820	42.065	0.063692	20.47	65.853	11.673	51855785.193213	12	361.2384	6.28277e-05	4.06344e-04
2024/02/27	15:32:49	ok	ok	360.9940	42.048	0.063692	20.32	65.875	11.572	49066678.072806	12	361.1544	6.23690e-05	3.65566e-04
2024/02/27	15:37:49	ok	ok	360.9580	42.043	0.063692	20.23	65.829	11.507	45546034.348998	12	361.0620	6.58678e-05	3.96790e-04
2024/02/27	15:42:49	ok	ok	360.9120	42.034	0.063692	20.12	65.863	11.437	47138077.417523	12	361.1017	6.21129e-05	3.69159e-04
2024/02/27	15:47:49	ok	ok	360.9180	42.036	0.063692	20.05	65.798	11.378	45685917.346471	12	361.0244	6.52306e-05	3.75716e-04
2024/02/27	15:52:49	ok	ok	360.9040	42.032	0.063692	19.99	65.789	11.339	48083081.504898	12	361.0582	6.35587e-05	3.62875e-04
2024/02/27	15:57:49	ok	ok	360.8740	42.029	0.063692	19.88	65.733	11.254	52220051.758005	11	361.0318	6.50485e-05	3.99492e-04
2024/02/27	16:02:49	ok	ok	360.8780	42.031	0.063692	19.81	65.762	11.213	49977514.448469	11	361.0458	6.29060e-05	3.90318e-04
2024/02/27	16:07:49	ok	ok	360.8440	42.024	0.063692	19.74	65.739	11.162	48135476.478501	11	361.0084	6.45476e-05	3.78939e-04
2024/02/27	16:12:49	ok	ok	360.8600	42.031	0.063692	19.74	65.721	11.159	50260059.174484	9	361.0513	6.46023e-05	3.38884e-04
2024/02/27	16:17:49	ok	ok	360.8560	42.032	0.063692	19.64	65.724	11.095	49062633.782754	11	361.0027	6.36588e-05	3.89787e-04
2024/02/27	16:22:49	ok	ok	360.8140	42.020	0.063692	19.60	65.698	11.063	47317679.040322	12	360.9768	6.39709e-05	3.56457e-04
2024/02/27	16:27:49	ok	ok	360.8200	42.027	0.063692	19.57	65.623	11.033	47307900.025297	11	361.0592	6.18389e-05	4.21896e-04
2024/02/27	16:32:49	ok	ok	360.8240	42.028	0.063692	19.51	65.643	10.998	47119352.945827	13	361.0229	6.19886e-05	3.40877e-04
2024/02/27	16:37:49	ok	ok	360.8100	42.027	0.063692	19.45	65.684	10.969	47799492.945200	10	360.9930	6.57810e-05	3.31937e-04
2024/02/27	16:42:49	ok	ok	360.8000	42.024	0.063692	19.41	65.637	10.934	49188866.696945	10	361.0141	6.36827e-05	3.93784e-04
2024/02/27	16:47:49	--	ok	360.7920	42.015	0.063692	19.37	65.609	10.903	51197952.339969	10	360.9776	6.54787e-05	3.74750e-04
2024/02/27	16:47:56	ok	ok	361.0860	42.079	0.063703	19.37	65.537	10.891	54667052.813555	11	361.2743	6.44425e-05	4.21016e-04
2024/02/27	16:52:55	ok	ok	361.0160	42.074	0.063703	19.29	65.595	10.847	49651109.144307	11	361.1298	6.58380e-05	4.57495e-04
2024/02/27	16:57:55	ok	ok	361.0000	42.069	0.063703	19.23	65.577	10.806	47788592.856271	9	361.1617	6.57002e-05	4.47358e-04
2024/02/27	17:02:55	ok	ok	360.9920	42.068	0.063703	19.20	65.573	10.787	47919811.491460	12	361.1677	6.31071e-05	4.51532e-04
2024/02/27	17:07:55	ok	ok	360.9880	42.070	0.063703	19.14	65.554	10.748	48174163.076196	11	361.1147	6.71091e-05	4.79180e-04
2024/02/27	17:12:55	ok	ok	360.9760	42.062	0.063703	19.09	65.545	10.711	50525122.655426	13	361.2394	6.23053e-05	4.08980e-04
2024/02/27	17:17:55	ok	ok	360.9340	42.055	0.063703	18.94	65.702	10.648	49771538.906924	12	361.1713	6.28637e-05	3.35076e-04
2024/02/27	17:22:55	ok	ok	360.9240	42.057	0.063703	18.87	65.620	10.591	46743738.286315	11	361.1642	6.21344e-05	3.80728e-04
2024/02/27	17:27:55	ok	ok	360.9240	42.056	0.063703	18.87	65.510	10.573	48348394.872457	12	361.1145	6.37679e-05	4.02021e-04
2024/02/27	17:32:55	ok	ok	360.9660	42.062	0.063703	18.90	65.391	10.571	45839655.156449	11	361.1916	6.25078e-05	3.33141e-04
2024/02/27	17:37:55	ok	ok	360.9520	42.064	0.063703	18.86	65.376	10.542	48274199.875997	12	361.1880	6.28700e-05	3.18119e-04
2024/02/27	17:42:55	ok	ok	360.9600	42.060	0.063703	18.82	65.399	10.519	46832186.932806	11	361.1392	6.46044e-05	3.81912e-04
2024/02/27	17:47:55	ok	ok	360.9700	42.060	0.063703	18.79	65.394	10.501	48638204.973155	12	361.2057	6.26419e-05	3.27070e-04
2024/02/27	17:52:55	ok	ok	360.9720	42.062	0.063703	18.75	65.267	10.455	49078957.625089	13	361.2245	6.27484e-05	4.01233e-04
2024/02/27	17:57:55	ok	ok	360.9780	42.067	0.063703	18.73	65.293	10.451	47475623.984952	11	361.2123	6.40081e-05	3.32839e-04
2024/02/27	18:02:55	ok	ok	360.9740	42.067	0.063703	18.73	65.266	10.446	48396635.837189	12	361.2204	6.25184e-05	4.10216e-04
2024/02/27	18:07:55	ok	ok	360.9740	42.067	0.063703	18.69	65.238	10.415	46864285.506906	10	361.1827	6.42812e-05	3.35386e-04
2024/02/27	18:12:55	ok	ok	360.9720	42.057	0.063703	18.63	65.258	10.384	47854300.879828	11	361.1845	6.38969e-05	3.23125e-04
2024/02/27	18:17:55	ok	ok	360.9680	42.065	0.063703	18.60	65.304	10.373	47063363.402480	12	361.2383	6.07308e-05	4.23324e-04
2024/02/27	18:22:55	ok	ok	360.9340	42.057	0.063703	18.48	65.385	10.308	47029444.131508	9	361.1235	6.45925e-05	3.07573e-04
2024/02/27	18:27:55	ok	ok	360.8960	42.049	0.063703	18.40	65.423	10.270	47538120.964931	12	361.1784	6.28599e-05	3.34525e-04
2024/02/27	18:32:55	ok	ok	360.8800	42.046	0.063703	18.31	65.386	10.204	49052757.175232	12	361.1837	6.00705e-05	5.18471e-04
2024/02/27	18:37:55	ok	ok	360.8940	42.048	0.063703	18.32	65.289	10.197	49677362.134030	11	361.1083	6.28916e-05	3.31910e-04
2024/02/27	18:42:55	ok	ok	360.9040	42.049	0.063703	18.32	65.199	10.183	51388168.365450	12	361.1015	6.40682e-05	4.19119e-04
2024/02/27	18:47:55	ok	ok	360.9520	42.059	0.063703	18.33	65.161	10.187	48489689.011565	13	361.2478	5.91604e-05	6.18175e-04
2024/02/27	18:52:55	ok	ok	360.9320	42.050	0.063703	18.33	65.119	10.180	48283659.854699	12	361.1226	6.19192e-05	3.21757e-04
2024/02/27	18:57:55	ok	ok	360.9540	42.055	0.063703	18.28	65.101	10.144	50171417.545328	12	361.1499	6.22098e-05	3.18921e-04
2024/02/27	19:02:55	ok	ok	360.9460	42.053	0.063703	18.28	65.051	10.136	50582736.173641	11	361.0464	6.59288e-05	4.40157e-04
2024/02/27	19:07:55	ok	ok	360.9580	42.056	0.063703	18.25	65.075	10.122	47933673.085134	12	361.1253	6.31266e-05	3.47956e-04
2024/02/27	19:12:55	ok	ok	360.9520	42.053	0.063703	18.18	65.046	10.074	49487681.649362	12	361.2174	5.89140e-05	4.83848e-04
2024/02/27	19:17:55	ok	ok	360.9600	42.052	0.063703	18.21	65.006	10.086	46997703.329738	12	361.1722	6.14972e-05	4.28568e-04
2024/02/27	19:22:55	ok	ok	360.9580	42.057	0.063703	18.16	65.000	10.059	44171815.908143	12	361.1883	6.09833e-05	3.77907e-04
2024/02/27	19:27:55	ok	ok	360.9480	42.058	0.063703	18.11	65.144	10.048	47036285.454630	12	361.1578	6.11857e-05	3.00070e-04
2024/02/27	19:32:55	ok	ok	360.9200	42.041	0.063703	18.00	65.176	9.986	48719198.670347	11	361.1205	6.15348e-05	3.16591e-04
2024/02/27	19:37:55	ok	ok	361.1240	42.091	0.063703	18.48	64.031	10.094	47834415.875426	12	361.4223	5.88217e-05	4.96489e-04
2024/02/27	19:42:55	--	ok	361.3060	42.139	0.063703	18.91	63.563	10.283	48495402.338917	13	361.4230	6.27273e-05	4.20605e-04
2024/02/27	19:43:02	ok	ok	361.0480	42.074	0.063687	18.96	63.590	10.314	46260628.818248	13	361.1227	6.49924e-05	3.78522e-04
2024/02/27	19:48:01	--	ok	361.2060	42.105	0.063687	19.34	63.253	10.494	50790709.702325	13	361.2944	6.44512e-05	3.91996e-04
2024/02/27	19:48:07	ok	ok	361.0060	42.059	0.063676	19.33	63.212	10.479	46334943.629489	11	361.0863	6.49512e-05	4.20505e-04
2024/02/27	19:53:07	ok	ok	361.1060	42.077	0.063676	19.54	63.224	10.611	49755586.194711	13	361.1923	6.38512e-05	4.45804e-04
2024/02/27	19:58:07	--	ok	361.2080	42.103	0.063676	19.69	63.197	10.704	52243822.590363	13	361.2810	6.36195e-05	4.47760e-04
2024/02/27	19:58:14	ok	ok	361.0100	42.039	0.063664	19.71	63.220	10.716	47713764.172184	11	361.0611	6.40759e-05	4.40498e-04
2024/02/27	20:03:13	ok	ok	361.0840	42.061	0.063664	19.85	63.171	10.797	50862439.539311	12	361.1332	6.45015e-05	4.35745e-04
2024/02/27	20:08:13	ok	ok	361.1680	42.080	0.063664	19.96	63.137	10.864	50668469.150730	12	361.2013	6.48206e-05	4.25085e-04
2024/02/27	20:13:13	--	ok	361.2420	42.095	0.063664	20.05	63.230	10.934	52681432.790025	12	361.2989	6.33724e-05	4.38608e-04
2024/02/27	20:13:20	ok	ok	360.9980	42.030	0.063651	20.08	63.194	10.947	51586757.142694	11	361.0521	6.23139e-05	5.62770e-04
2024/02/27	20:18:19	ok	ok	361.0540	42.058	0.063651	20.15	63.235	10.998	53867801.122502	11	361.0798	6.37206e-05	5.08652e-04
2024/02/27	20:23:19	ok	ok	361.0780	42.051	0.063651	20.21	63.185	11.027	51675715.427190	11	361.1424	6.39309e-05	5.09318e-04
2024/02/27	20:28:19	ok	ok	361.1260	42.067	0.063651	20.25	63.192	11.054	53171591.069587	12	361.2038	6.37497e-05	4.62051e-04
2024/02/27	20:33:19	ok	ok	361.1580	42.078	0.063651	20.22	63.490	11.089	51921212.493784	11	361.2022	6.35522e-05	4.93957e-04
2024/02/27	20:38:19	ok	ok	361.1660	42.078	0.063651	20.15	63.613	11.064	52431021.526301	11	361.2091	6.45515e-05	4.49239e-04
2024/02/27	20:43:19	--	ok	361.2060	42.087	0.063651	20.15	63.673	11.074	50156428.252021	12	361.2595	6.29190e-05	4.90699e-04
2024/02/27	20:43:26	ok	ok	360.9760	42.032	0.063639	20.18	63.709	11.100	54633859.309661	11	361.0132	6.48841e-05	5.27182e-04
2024/02/27	20:48:25	ok	ok	360.9920	42.034	0.063639	20.15	63.622	11.066	53286359.313500	12	361.0688	6.44546e-05	4.83881e-04
2024/02/27	20:53:25	ok	ok	361.0940	42.065	0.063639	20.32	63.458	11.148	51515374.541058	12	361.1677	6.26873e-05	5.21046e-04
2024/02/27	20:58:25	ok	ok	361.1400	42.069	0.063639	20.37	63.508	11.193	53293830.653774	12	361.1971	6.34307e-05	4.39260e-04
2024/02/27	21:03:25	ok	ok	361.1620	42.076	0.063639	20.39	63.519	11.204	53369961.934348	12	361.2309	6.28608e-05	5.27909e-04
2024/02/27	21:08:25	--	ok	361.2240	42.092	0.063639	20.40	63.574	11.224	52729656.674649	11	361.2802	6.46827e-05	4.62873e-04
2024/02/27	21:08:31	ok	ok	361.0060	42.041	0.063627	20.43	63.590	11.244	55971487.856840	11	361.1164	6.20105e-05	5.64619e-04
2024/02/27	21:13:31	ok	ok	361.0060	42.041	0.063627	20.44	63.613	11.257	53173888.023481	12	361.1352	6.25289e-05	4.97315e-04
2024/02/27	21:18:31	ok	ok	361.0540	42.060	0.063627	20.44	63.601	11.255	54621856.588767	11	361.1164	6.31056e-05	5.76837e-04
2024/02/27	21:23:31	ok	ok	361.0880	42.058	0.063627	20.47	63.586	11.271	52420575.465742	12	361.1959	6.37116e-05	4.70979e-04
2024/02/27	21:28:31	ok	ok	361.1060	42.064	0.063627	20.46	63.615	11.268	53623769.144892	12	361.1792	6.33496e-05	5.27582e-04
2024/02/27	21:33:31	ok	ok	361.1600	42.079	0.063627	20.49	63.670	11.295	52843506.105528	12	361.2404	6.26225e-05	4.88357e-04
2024/02/27	21:38:31	ok	ok	361.1160	42.069	0.063627	20.39	63.917	11.274	52907727.019850	11	361.1733	6.46376e-05	4.13576e-04
2024/02/27	21:43:31	ok	ok	361.1340	42.080	0.063627	20.31	64.013	11.236	53078827.777493	11	361.1588	6.42206e-05	5.37370e-04
2024/02/27	21:48:31	ok	ok	361.1360	42.074	0.063627	20.33	63.986	11.249	53671819.980699	10	361.1997	6.47109e-05	4.68552e-04
2024/02/27	21:53:31	ok	ok	361.1820	42.084	0.063627	20.39	63.906	11.272	53619923.485576	12	361.2207	6.35575e-05	4.94140e-04
2024/02/27	21:58:31	--	ok	361.2640	42.105	0.063627	20.47	63.769	11.304	54267495.340779	13	361.3230	6.24519e-05	4.79310e-04
2024/02/27	21:58:37	ok	ok	360.9540	42.029	0.063613	20.46	63.778	11.297	51652534.572670	12	361.0070	6.38996e-05	4.87801e-04
2024/02/27	22:03:37	ok	ok	361.0280	42.045	0.063613	20.53	63.792	11.345	55186848.570010	11	361.0937	6.34291e-05	4.92636e-04
2024/02/27	22:08:37	ok	ok	361.0300	42.043	0.063613	20.53	63.792	11.345	53704952.611828	10	361.1084	6.41877e-05	5.03381e-04
2024/02/27	22:13:37	ok	ok	361.0980	42.065	0.063613	20.59	63.783	11.382	53105039.413487	10	361.1795	6.29086e-05	5.15656e-04
2024/02/27	22:18:37	ok	ok	361.1300	42.076	0.063613	20.60	63.761	11.389	55356907.803704	10	361.2111	6.33986e-05	5.36634e-04
2024/02/27	22:23:37	ok	ok	361.1580	42.078	0.063613	20.63	63.810	11.415	52915388.229673	11	361.2686	6.47957e-05	4.39354e-04
2024/02/27	22:28:37	ok	ok	361.1500	42.077	0.063613	20.60	63.885	11.411	53136014.366642	12	361.2179	6.32527e-05	4.48982e-04
2024/02/27	22:33:37	ok	ok	361.1980	42.088	0.063613	20.63	63.943	11.439	51793974.904549	11	361.2533	6.28911e-05	5.34008e-04
2024/02/27	22:38:37	--	ok	361.2020	42.093	0.063613	20.66	63.935	11.457	53712400.500010	12	361.2728	6.26363e-05	5.18635e-04
2024/02/27	22:38:44	ok	ok	361.0280	42.045	0.063601	20.66	63.948	11.459	53086789.087162	12	360.9252	6.88156e-05	8.71592e-04
2024/02/27	22:43:43	ok	ok	360.9700	42.043	0.063601	20.54	64.149	11.417	51599792.008760	8	361.2637	5.66549e-05	6.53863e-04
2024/02/27	22:48:43	ok	ok	360.9740	42.042	0.063601	20.47	64.187	11.378	54238206.081424	10	361.0542	6.45164e-05	4.22359e-04
2024/02/27	22:53:43	ok	ok	360.9660	42.039	0.063601	20.44	64.233	11.367	53237809.391561	10	361.0128	6.39334e-05	4.43503e-04
2024/02/27	22:58:43	ok	ok	361.0540	42.066	0.063601	20.53	64.022	11.386	53460398.284911	12	361.1060	6.26340e-05	5.06222e-04
2024/02/27	23:03:43	ok	ok	361.0700	42.061	0.063601	20.58	63.952	11.403	54823406.800105	12	361.1607	6.18790e-05	5.29811e-04
2024/02/27	23:08:43	ok	ok	361.1400	42.075	0.063601	20.63	63.870	11.426	55708747.404034	12	361.2174	6.25743e-05	4.54722e-04
2024/02/27	23:13:43	ok	ok	361.1680	42.076	0.063601	20.64	64.004	11.459	55279109.858187	12	361.2389	6.33132e-05	3.77846e-04
2024/02/27	23:18:43	--	ok	361.2060	42.098	0.063601	20.67	63.958	11.470	54043663.670688	12	361.3203	6.19434e-05	4.96616e-04
2024/02/27	23:18:50	ok	ok	360.9840	42.034	0.06359	20.73	63.949	11.506	51253322.722432	11	361.0410	6.46050e-05	4.99142e-04
2024/02/27	23:23:49	ok	ok	360.9700	42.041	0.06359	20.67	64.002	11.478	53810291.052325	11	361.0857	6.30089e-05	5.10939e-04
2024/02/27	23:28:49	ok	ok	361.0200	42.054	0.06359	20.67	64.030	11.483	54802809.205722	12	361.0726	6.43299e-05	5.30098e-04
2024/02/27	23:33:49	ok	ok	361.0680	42.061	0.06359	20.74	64.063	11.536	52051647.652720	12	361.2274	6.06810e-05	4.25281e-04
2024/02/27	23:38:49	ok	ok	361.1100	42.068	0.06359	20.74	63.943	11.514	53573966.776425	11	361.2179	6.35534e-05	4.33063e-04
2024/02/27	23:43:49	ok	ok	361.0860	42.065	0.06359	20.67	64.154	11.505	53886114.946279	12	361.1772	6.40671e-05	4.30778e-04
2024/02/27	23:48:49	ok	ok	361.0640	42.058	0.06359	20.56	64.315	11.458	55463713.868509	12	361.1564	6.26251e-05	4.05628e-04
2024/02/27	23:53:49	ok	ok	361.0800	42.064	0.06359	20.56	64.233	11.443	52802521.287515	12	361.1704	6.39920e-05	4.44357e-04
2024/02/27	23:58:49	ok	ok	361.0740	42.058	0.06359	20.53	64.279	11.431	52665152.901129	12	361.1712	6.25791e-05	4.78255e-04
2024/02/28	00:03:49	ok	ok	361.1640	42.078	0.06359	20.66	64.150	11.496	54842185.403561	10	361.2372	6.41610e-05	4.09642e-04
2024/02/28	00:08:49	ok	ok	361.1900	42.101	0.06359	20.69	64.063	11.498	52691911.751407	10	361.2496	6.48505e-05	4.47520e-04
2024/02/28	00:13:49	ok	ok	361.1980	42.091	0.06359	20.69	64.105	11.505	55012627.880086	11	361.2738	6.45632e-05	4.06700e-04
2024/02/28	00:18:49	--	ok	361.2360	42.107	0.06359	20.72	64.080	11.521	53660572.600383	11	361.2901	6.48760e-05	4.25578e-04
2024/02/28	00:18:56	ok	ok	360.9820	42.041	0.063576	20.73	64.094	11.532	52606245.454131	12	360.9419	6.90651e-05	4.76209e-04
2024/02/28	00:23:55	ok	ok	361.0080	42.047	0.063576	20.74	64.085	11.539	53515948.498563	11	361.0825	6.44206e-05	4.49446e-04
2024/02/28	00:28:55	ok	ok	361.0380	42.057	0.063576	20.79	64.135	11.577	56229140.343729	11	361.0921	6.50824e-05	4.17022e-04
2024/02/28	00:33:55	ok	ok	361.0920	42.069	0.063576	20.80	64.096	11.581	55566565.084508	13	361.1789	6.22864e-05	4.84321e-04
2024/02/28	00:38:55	ok	ok	361.1040	42.062	0.063576	20.79	64.082	11.568	55627639.744858	12	361.2029	6.24834e-05	5.07854e-04
2024/02/28	00:43:55	ok	ok	361.1060	42.073	0.063576	20.79	64.082	11.568	54156203.227070	13	361.1986	6.24977e-05	4.04628e-04
2024/02/28	00:48:55	ok	ok	361.0600	42.062	0.063576	20.62	64.387	11.510	56320730.223162	12	361.1610	6.41612e-05	4.37700e-04
2024/02/28	00:53:55	ok	ok	361.0680	42.070	0.063576	20.54	64.506	11.481	55018368.596961	11	361.1481	6.43973e-05	4.57384e-04
2024/02/28	00:58:55	ok	ok	361.0560	42.066	0.063576	20.53	64.462	11.464	52416611.407059	11	361.1084	6.50433e-05	4.91731e-04
2024/02/28	01:03:55	ok	ok	361.0920	42.070	0.063576	20.54	64.373	11.457	55423133.004618	12	361.1777	6.39852e-05	4.28165e-04
2024/02/28	01:08:55	ok	ok	361.1360	42.086	0.063576	20.63	64.247	11.493	53338325.477294	12	361.1885	6.30508e-05	5.18594e-04
2024/02/28	01:13:55	ok	ok	361.1600	42.088	0.063576	20.64	64.219	11.497	51048569.139785	12	361.2327	6.33012e-05	4.45871e-04
2024/02/28	01:18:55	ok	ok	361.1880	42.095	0.063576	20.70	64.219	11.537	54002635.888930	11	361.2057	6.55000e-05	4.71749e-04
2024/02/28	01:23:55	--	ok	361.2200	42.095	0.063576	20.69	64.196	11.522	55882118.479996	11	361.2969	6.42954e-05	4.54363e-04
2024/02/28	01:24:01	ok	ok	360.9340	42.025	0.063564	20.67	64.245	11.522	54832670.995596	12	360.9952	6.63353e-05	5.00218e-04
2024/02/28	01:29:01	ok	ok	360.9900	42.052	0.063564	20.73	64.256	11.561	53898430.700943	12	361.1245	6.15639e-05	4.70261e-04
2024/02/28	01:34:01	ok	ok	361.0320	42.053	0.063564	20.72	64.213	11.545	54392267.850342	14	361.1126	6.43258e-05	4.27609e-04
2024/02/28	01:39:01	ok	ok	361.0440	42.069	0.063564	20.73	64.277	11.565	56434279.427467	12	361.1219	6.34315e-05	5.14265e-04
2024/02/28	01:44:01	ok	ok	361.0540	42.064	0.063564	20.73	64.236	11.558	54649827.253624	12	361.1171	6.38801e-05	4.63056e-04
2024/02/28	01:49:01	ok	ok	361.0680	42.069	0.063564	20.66	64.405	11.542	53843122.865277	13	361.1659	6.23977e-05	4.33915e-04
2024/02/28	01:54:01	ok	ok	361.0260	42.055	0.063564	20.58	64.511	11.503	55551161.569302	11	361.0689	6.50656e-05	4.76748e-04
2024/02/28	01:59:01	ok	ok	361.0060	42.052	0.063564	20.46	64.581	11.439	56269730.554858	12	361.1019	6.39110e-05	4.59450e-04
2024/02/28	02:04:01	ok	ok	361.0120	42.062	0.063564	20.44	64.576	11.427	52744213.086740	12	361.0889	6.27009e-05	4.81113e-04
2024/02/28	02:09:01	ok	ok	361.0360	42.065	0.063564	20.47	64.392	11.414	53648838.125767	11	361.1016	6.52813e-05	4.48311e-04
2024/02/28	02:14:01	ok	ok	361.1040	42.073	0.063564	20.58	64.297	11.465	54424521.657167	11	361.2616	5.97668e-05	7.11202e-04
2024/02/28	02:19:01	ok	ok	361.1520	42.086	0.063564	20.63	64.237	11.492	51773586.768144	12	361.2236	6.24110e-05	5.07746e-04
2024/02/28	02:24:01	ok	ok	361.1680	42.092	0.063564	20.69	64.279	11.537	55220290.656129	12	361.2083	6.36425e-05	4.66897e-04
2024/02/28	02:29:01	ok	ok	361.1700	42.090	0.063564	20.66	64.283	11.520	53625530.156762	14	361.2213	6.34835e-05	4.75857e-04
2024/02/28	02:34:01	ok	ok	361.2000	42.097	0.063564	20.66	64.251	11.514	53282468.109332	11	361.2513	6.41874e-05	5.02958e-04
2024/02/28	02:39:01	--	ok	361.2140	42.097	0.063564	20.63	64.379	11.517	53953466.637565	12	361.2397	6.45142e-05	4.78056e-04
2024/02/28	02:39:07	ok	ok	360.9840	42.039	0.063552	20.64	64.370	11.524	54684365.115054	13	361.0418	6.50468e-05	4.53750e-04
2024/02/28	02:44:07	ok	ok	361.0000	42.050	0.063552	20.67	64.205	11.515	55406030.194316	11	361.1066	6.29614e-05	5.57928e-04
2024/02/28	02:49:07	ok	ok	361.0080	42.052	0.063552	20.60	64.414	11.506	54292915.796813	12	361.0465	6.45328e-05	5.26119e-04
2024/02/28	02:54:07	ok	ok	360.9780	42.045	0.063552	20.53	64.512	11.473	54339595.533730	10	361.0754	6.41815e-05	4.40006e-04
2024/02/28	02:59:07	ok	ok	360.9340	42.038	0.063552	20.43	64.585	11.420	53534786.327031	12	361.0368	6.38607e-05	4.73636e-04
2024/02/28	03:04:07	ok	ok	360.9680	42.049	0.063552	20.40	64.599	11.405	53262787.323171	12	361.0318	6.41897e-05	4.83491e-04
2024/02/28	03:09:07	ok	ok	360.9400	42.038	0.063552	20.32	64.616	11.351	58068138.386075	4	361.0007	8.39228e-05	1.41674e-04
2024/02/28	03:14:07	ok	ok	360.9720	42.048	0.063552	20.39	64.475	11.372	54842798.149668	10	361.0285	6.51013e-05	5.10228e-04
2024/02/28	03:19:07	ok	ok	361.0540	42.062	0.063552	20.47	64.370	11.410	53331777.033093	11	361.0793	6.48132e-05	5.61191e-04
2024/02/28	03:24:07	ok	ok	361.0760	42.069	0.063552	20.47	64.370	11.410	53728572.944376	9	361.1617	6.40231e-05	5.33254e-04
2024/02/28	03:29:07	ok	ok	361.0980	42.076	0.063552	20.53	64.392	11.452	53701266.516810	12	361.1560	6.20898e-05	5.80994e-04
2024/02/28	03:34:07	ok	ok	361.1180	42.078	0.063552	20.56	64.295	11.454	51945233.544550	10	361.1962	6.45403e-05	5.14600e-04
2024/02/28	03:39:07	ok	ok	361.1320	42.081	0.063552	20.56	64.375	11.468	54350928.159882	10	361.2406	6.37463e-05	3.96754e-04
2024/02/28	03:44:07	ok	ok	361.1720	42.088	0.063552	20.60	64.283	11.482	52716601.909992	10	361.2544	6.27686e-05	5.15909e-04
2024/02/28	03:49:07	ok	ok	361.1600	42.089	0.063552	20.53	64.462	11.464	52409911.589908	9	361.2238	6.34490e-05	5.18736e-04
2024/02/28	03:54:07	ok	ok	361.1340	42.072	0.063552	20.40	64.561	11.398	54552766.148510	11	361.2013	6.28306e-05	4.73626e-04
2024/02/28	03:59:07	ok	ok	361.1040	42.074	0.063552	20.33	64.659	11.367	54427864.949803	13	361.1273	6.45156e-05	4.01092e-04
2024/02/28	04:04:07	ok	ok	361.0980	42.083	0.063552	20.31	64.685	11.354	54871442.092245	12	361.1310	6.40441e-05	4.53727e-04
2024/02/28	04:09:07	ok	ok	361.0820	42.070	0.063552	20.23	64.640	11.299	55228531.400395	12	361.1509	6.36758e-05	4.16905e-04
2024/02/28	04:14:07	ok	ok	361.0700	42.072	0.063552	20.21	64.648	11.283	53572761.421856	14	361.1374	6.04989e-05	5.15907e-04
2024/02/28	04:19:07	ok	ok	361.0880	42.076	0.063552	20.16	64.599	11.246	55273781.403668	13	361.1356	6.34975e-05	4.28907e-04
2024/02/28	04:24:07	ok	ok	361.1000	42.079	0.063552	20.21	64.689	11.290	56468929.400482	12	361.1522	6.32347e-05	4.42036e-04
2024/02/28	04:29:07	ok	ok	361.1060	42.074	0.063552	20.16	64.640	11.253	54033855.720782	11	361.1562	6.44614e-05	4.63403e-04
2024/02/28	04:34:07	ok	ok	361.1500	42.088	0.063552	20.23	64.460	11.267	53301147.521462	10	361.2266	6.42058e-05	4.53859e-04
2024/02/28	04:39:07	--	ok	361.2140	42.102	0.063552	20.32	64.341	11.303	55899410.883358	12	361.2821	6.24518e-05	4.43010e-04
2024/02/28	04:39:13	ok	ok	360.9720	42.038	0.06354	20.36	64.329	11.329	53186501.586807	12	361.0080	6.65030e-05	4.07148e-04
2024/02/28	04:44:13	ok	ok	360.9560	42.053	0.06354	20.33	64.251	11.296	55190834.449169	12	361.0197	6.38694e-05	3.62637e-04
2024/02/28	04:49:13	ok	ok	361.0060	42.056	0.06354	20.37	64.279	11.329	56003096.791638	11	361.0840	6.47599e-05	4.10317e-04
2024/02/28	04:54:13	ok	ok	361.0240	42.066	0.06354	20.39	64.334	11.347	54142139.765548	14	361.1017	6.35407e-05	3.97744e-04
2024/02/28	04:59:13	ok	ok	361.0460	42.064	0.06354	20.39	64.273	11.337	56174263.145053	12	361.1305	6.43327e-05	4.27387e-04
2024/02/28	05:04:13	ok	ok	361.0640	42.065	0.06354	20.40	64.346	11.360	56745963.215857	10	361.0786	6.65774e-05	4.01688e-04
2024/02/28	05:09:13	ok	ok	361.0540	42.060	0.06354	20.32	64.442	11.320	55319488.110179	12	361.1183	6.54031e-05	4.02243e-04
2024/02/28	05:14:13	ok	ok	361.0180	42.060	0.06354	20.23	64.611	11.294	57005324.938343	8	360.9420	6.87018e-05	4.50503e-04
2024/02/28	05:19:13	ok	ok	361.0040	42.067	0.06354	20.15	64.659	11.246	53868984.718320	11	361.0579	6.42837e-05	4.21676e-04
2024/02/28	05:24:13	ok	ok	361.0040	42.058	0.06354	20.11	64.672	11.222	55894437.549794	12	361.0423	6.35854e-05	4.45029e-04
2024/02/28	05:29:13	ok	ok	360.9800	42.051	0.06354	20.05	64.714	11.191	56772430.131639	11	361.0848	6.32220e-05	4.10056e-04
2024/02/28	05:34:13	ok	ok	360.9800	42.052	0.06354	19.99	64.695	11.151	56543374.389236	12	361.0756	6.32818e-05	4.27067e-04
2024/02/28	05:39:13	ok	ok	360.9920	42.050	0.06354	19.99	64.663	11.145	56753161.562693	12	361.0964	6.31644e-05	3.64738e-04
2024/02/28	05:44:13	ok	ok	360.9700	42.050	0.06354	19.92	64.613	11.090	54221255.875356	9	361.1596	6.11960e-05	3.80824e-04
2024/02/28	05:49:13	ok	ok	360.9660	42.052	0.06354	19.84	64.721	11.053	55166394.712469	12	361.0706	6.27028e-05	4.28839e-04
2024/02/28	05:54:13	ok	ok	360.9760	42.055	0.06354	19.86	64.796	11.085	55200317.338891	11	361.0759	6.33430e-05	4.13593e-04
2024/02/28	05:59:13	ok	ok	361.0100	42.058	0.06354	19.93	64.483	11.076	56212169.109026	12	361.1093	6.34126e-05	4.13261e-04
2024/02/28	06:04:13	ok	ok	361.0400	42.063	0.06354	20.02	64.414	11.121	56105429.095644	11	361.1171	6.35707e-05	3.93224e-04
2024/02/28	06:09:13	ok	ok	361.0920	42.071	0.06354	20.04	64.428	11.133	55381021.500012	10	361.1551	6.43676e-05	4.03607e-04
2024/02/28	06:14:13	ok	ok	361.1020	42.076	0.06354	20.05	64.369	11.131	56205828.038444	11	361.1670	6.46953e-05	3.72090e-04
2024/02/28	06:19:13	ok	ok	361.0920	42.076	0.06354	20.08	64.343	11.146	54721155.813774	12	361.1730	6.41601e-05	4.13510e-04
2024/02/28	06:24:13	ok	ok	361.1220	42.076	0.06354	20.07	64.392	11.145	55789333.718171	12	361.2302	6.35725e-05	4.06043e-04
2024/02/28	06:29:13	ok	ok	361.1540	42.085	0.06354	20.12	64.309	11.168	55428005.997106	13	361.2420	6.37372e-05	3.85949e-04
2024/02/28	06:34:13	ok	ok	361.1000	42.070	0.06354	19.96	64.488	11.096	55660117.128441	10	361.2887	6.12927e-05	4.79507e-04
2024/02/28	06:39:13	ok	ok	361.0960	42.074	0.06354	19.92	64.643	11.095	55384849.874368	10	361.1901	6.52322e-05	4.08293e-04
2024/02/28	06:44:13	ok	ok	361.0860	42.076	0.06354	19.86	64.636	11.057	52073133.402906	11	361.1799	6.45799e-05	3.78714e-04
2024/02/28	06:49:13	ok	ok	361.0780	42.071	0.06354	19.79	64.572	11.000	53892521.492762	11	361.1875	6.45446e-05	4.16536e-04
2024/02/28	06:54:13	ok	ok	361.0720	42.075	0.06354	19.77	64.639	10.994	55100337.587183	12	361.1637	6.42119e-05	4.22800e-04
2024/02/28	06:59:13	ok	ok	361.0480	42.071	0.06354	19.74	64.643	10.976	55535391.226399	13	361.1535	6.30975e-05	3.87581e-04
2024/02/28	07:04:13	ok	ok	361.0340	42.073	0.06354	19.69	64.608	10.943	54784464.959262	11	361.3078	5.73377e-05	5.76938e-04
2024/02/28	07:09:13	ok	ok	361.0340	42.069	0.06354	19.67	64.643	10.931	55038650.416384	11	361.1148	6.34697e-05	3.93636e-04
2024/02/28	07:14:13	ok	ok	361.0280	42.066	0.06354	19.61	64.675	10.899	55201610.478901	13	361.2325	6.01129e-05	5.35148e-04
2024/02/28	07:19:13	ok	ok	361.0320	42.069	0.06354	19.60	64.631	10.883	54953371.107977	12	361.1127	6.32700e-05	4.00639e-04
2024/02/28	07:24:13	ok	ok	361.0420	42.073	0.06354	19.55	64.616	10.853	53613113.926207	10	361.1872	6.26424e-05	3.64848e-04
2024/02/28	07:29:13	ok	ok	361.0420	42.075	0.06354	19.57	64.567	10.855	53995026.212128	11	361.1449	6.42623e-05	4.14980e-04
2024/02/28	07:34:13	ok	ok	361.0400	42.069	0.06354	19.64	64.314	10.857	54577023.382622	15	361.1488	6.43950e-05	3.63476e-04
2024/02/28	07:39:13	ok	ok	361.1240	42.086	0.06354	19.69	64.364	10.901	56239569.175860	12	361.2215	6.40679e-05	4.20248e-04
2024/02/28	07:44:13	ok	ok	361.1420	42.093	0.06354	19.77	64.204	10.920	55851378.490083	11	361.3092	6.36948e-05	3.63991e-04
2024/02/28	07:49:13	ok	ok	361.1860	42.095	0.06354	19.82	64.181	10.952	55118164.802500	13	360.9717	7.37974e-05	1.33729e-03
2024/02/28	07:54:13	--	ok	361.2060	42.095	0.06354	19.84	64.204	10.965	55234546.294338	13	361.3013	6.37351e-05	4.43022e-04
2024/02/28	07:54:20	ok	ok	360.9400	42.042	0.063529	19.82	64.222	10.959	57781342.415072	10	360.8841	7.07208e-05	4.63551e-04
2024/02/28	07:59:19	ok	ok	360.9880	42.050	0.063529	19.82	64.160	10.948	56227029.370025	11	361.0678	6.50421e-05	4.47705e-04
2024/02/28	08:04:19	ok	ok	361.0020	42.050	0.063529	19.85	64.135	10.961	56206601.893389	12	361.1506	6.19296e-05	3.82956e-04
2024/02/28	08:09:19	ok	ok	361.0260	42.068	0.063529	19.89	64.150	10.991	56450507.085190	12	361.1773	6.29582e-05	4.01581e-04
2024/02/28	08:14:19	ok	ok	361.0520	42.064	0.063529	19.88	64.190	10.990	57178136.499234	12	361.1421	6.47496e-05	3.90099e-04
2024/02/28	08:19:19	ok	ok	361.0660	42.068	0.063529	19.91	64.123	10.997	54153681.416631	12	361.1578	6.44355e-05	4.27190e-04
2024/02/28	08:24:19	ok	ok	361.0800	42.082	0.063529	19.93	64.137	11.017	56834902.625994	12	361.2360	6.17742e-05	4.18526e-04
2024/02/28	08:29:19	ok	ok	361.0640	42.064	0.063529	19.77	64.466	10.965	56249371.060243	14	361.1643	6.38740e-05	3.56231e-04
2024/02/28	08:34:19	ok	ok	361.0220	42.053	0.063529	19.71	64.396	10.915	53557219.058657	12	361.1106	6.41376e-05	4.59155e-04
2024/02/28	08:39:19	ok	ok	361.0280	42.063	0.063529	19.72	64.410	10.928	54685309.435900	12	361.1132	6.53302e-05	4.19734e-04
2024/02/28	08:44:19	ok	ok	361.0280	42.069	0.063529	19.68	64.483	10.913	56673358.810047	12	361.1216	6.51968e-05	4.02413e-04
2024/02/28	08:49:19	ok	ok	361.0280	42.065	0.063529	19.65	64.398	10.880	56720129.332615	13	361.1329	6.54195e-05	4.40326e-04
2024/02/28	08:54:19	ok	ok	361.0460	42.072	0.063529	19.68	64.341	10.889	56120243.267305	13	361.1243	6.40677e-05	3.91199e-04
2024/02/28	08:59:19	ok	ok	361.0880	42.078	0.063529	19.72	64.327	10.914	55124955.943484	10	361.1627	6.25139e-05	3.80394e-04
2024/02/28	09:04:19	ok	ok	361.1160	42.081	0.063529	19.79	64.135	10.925	56447272.634506	10	361.1947	6.44877e-05	2.76197e-04
2024/02/28	09:09:19	ok	ok	361.1580	42.095	0.063529	19.88	64.109	10.976	54053602.667769	11	360.7553	8.46530e-05	1.37751e-03
2024/02/28	09:14:19	--	ok	361.2260	42.109	0.063529	19.95	64.089	11.017	56064736.103806	11	361.3858	6.24228e-05	3.86908e-04
2024/02/28	09:14:26	ok	ok	360.9960	42.053	0.063516	19.98	64.031	11.028	56841128.884524	14	361.1058	6.38734e-05	3.73239e-04
2024/02/28	09:19:25	ok	ok	360.9540	42.049	0.063516	19.96	64.071	11.024	56270032.456034	12	361.1334	6.15244e-05	4.05129e-04
2024/02/28	09:24:25	ok	ok	361.0220	42.068	0.063516	20.02	64.071	11.062	57503831.972682	12	361.1112	6.45248e-05	3.90734e-04
2024/02/28	09:29:25	ok	ok	361.0280	42.064	0.063516	20.02	64.059	11.060	56125067.607587	13	361.1342	6.36461e-05	3.96041e-04
2024/02/28	09:34:25	ok	ok	361.0820	42.073	0.063516	20.12	64.054	11.123	55909899.928092	13	361.1870	6.43599e-05	3.98826e-04
2024/02/28	09:39:25	ok	ok	361.0980	42.077	0.063516	20.11	64.062	11.116	55026319.208835	11	361.2096	6.44002e-05	3.99579e-04
2024/02/28	09:44:25	ok	ok	361.1420	42.093	0.063516	20.15	64.059	11.142	52868408.920712	11	361.2966	6.24725e-05	3.78595e-04
2024/02/28	09:49:25	ok	ok	361.1520	42.095	0.063516	20.13	64.057	11.133	53499758.826316	11	361.3083	6.18089e-05	3.90810e-04
2024/02/28	09:54:25	ok	ok	361.1680	42.089	0.063516	20.18	64.013	11.153	55293511.892571	10	361.2397	6.54774e-05	4.25941e-04
2024/02/28	09:59:25	ok	ok	361.1900	42.103	0.063516	20.21	64.048	11.178	56507531.880329	10	361.3483	6.21355e-05	4.63596e-04
2024/02/28	10:04:25	--	ok	361.2140	42.110	0.063516	20.22	63.999	11.178	53789823.731591	11	361.4075	6.09525e-05	3.57896e-04
2024/02/28	10:04:31	ok	ok	360.9720	42.042	0.063504	20.23	64.021	11.191	59340142.910032	10	361.1344	6.34080e-05	3.93802e-04
2024/02/28	10:09:31	ok	ok	360.9900	42.054	0.063504	20.21	64.077	11.183	55923612.783437	11	361.0817	6.39028e-05	4.36379e-04
2024/02/28	10:14:31	ok	ok	361.0460	42.067	0.063504	20.31	64.044	11.242	55069670.853060	10	361.1055	6.53164e-05	4.44615e-04
2024/02/28	10:19:31	ok	ok	361.0560	42.070	0.063504	20.28	64.080	11.229	54345778.601287	12	361.1359	6.38890e-05	4.05046e-04
2024/02/28	10:24:31	ok	ok	361.0640	42.069	0.063504	20.25	64.085	11.210	56047037.200809	9	361.1132	6.54039e-05	4.44182e-04
2024/02/28	10:29:31	ok	ok	361.1220	42.077	0.063504	20.31	64.063	11.245	54275443.109152	10	361.2073	6.41806e-05	4.05054e-04
2024/02/28	10:34:31	ok	ok	361.1180	42.092	0.063504	20.35	64.021	11.264	56317808.913107	10	361.2790	6.05555e-05	4.23418e-04
2024/02/28	10:39:31	ok	ok	361.1640	42.095	0.063504	20.40	64.041	11.306	54293905.531448	11	361.2481	6.25875e-05	4.19356e-04
2024/02/28	10:44:31	ok	ok	361.1660	42.089	0.063504	20.40	64.091	11.315	53391748.920818	10	361.3444	6.13309e-05	4.25227e-04
2024/02/28	10:49:31	ok	ok	361.1900	42.100	0.063504	20.43	64.096	11.333	54648243.092028	10	361.3604	6.07831e-05	4.21586e-04
2024/02/28	10:54:31	--	ok	361.2220	42.111	0.063504	20.47	64.105	11.363	53879266.974076	9	361.3698	6.08598e-05	4.48346e-04
2024/02/28	10:54:38	ok	ok	360.9860	42.042	0.063492	20.49	64.057	11.364	52693592.835976	10	361.0513	6.46017e-05	4.22942e-04
2024/02/28	10:59:37	ok	ok	361.0180	42.060	0.063492	20.56	64.009	11.403	55050015.125824	11	361.1449	6.23470e-05	4.31632e-04
2024/02/28	11:04:37	ok	ok	361.0300	42.069	0.063492	20.54	64.068	11.403	56475391.143914	11	361.1092	6.45190e-05	3.79459e-04
2024/02/28	11:09:37	ok	ok	361.0740	42.075	0.063492	20.59	64.054	11.431	55271622.165677	10	361.1847	6.33191e-05	4.32680e-04
2024/02/28	11:14:37	ok	ok	361.1200	42.087	0.063492	20.63	64.063	11.461	55686123.709254	11	361.1792	6.43032e-05	4.71920e-04
2024/02/28	11:19:37	ok	ok	361.1400	42.092	0.063492	20.67	63.990	11.476	56850114.013349	11	361.2334	6.30718e-05	5.26716e-04
2024/02/28	11:24:37	ok	ok	361.1720	42.099	0.063492	20.70	63.986	11.495	53967636.854872	11	361.2415	6.39631e-05	4.79025e-04
2024/02/28	11:29:37	ok	ok	361.1820	42.100	0.063492	20.72	63.998	11.506	56600172.369162	11	361.2253	6.47364e-05	4.94418e-04
2024/02/28	11:34:37	--	ok	361.2320	42.115	0.063492	20.79	64.053	11.562	56374665.380826	10	361.3075	6.30174e-05	5.06012e-04
2024/02/28	11:34:44	ok	ok	361.0200	42.059	0.063479	20.83	64.012	11.584	54471743.437465	12	361.1723	6.13228e-05	5.49600e-04
2024/02/28	11:39:43	ok	ok	361.0280	42.069	0.063479	20.87	63.926	11.597	53863274.548207	11	361.2904	5.80187e-05	5.54897e-04
2024/02/28	11:44:43	ok	ok	361.0540	42.077	0.063479	20.89	63.970	11.614	55304819.420975	12	361.1728	6.31475e-05	4.67838e-04
2024/02/28	11:49:43	ok	ok	361.0600	42.071	0.063479	20.90	63.993	11.629	55641425.644212	12	361.1728	6.34030e-05	4.56235e-04
2024/02/28	11:54:43	ok	ok	361.1360	42.091	0.063479	21.01	63.943	11.696	53827451.318557	11	361.3407	5.99313e-05	4.41765e-04
2024/02/28	11:59:43	ok	ok	361.1680	42.100	0.063479	21.04	63.948	11.715	53651065.149396	12	361.3639	6.02670e-05	4.07074e-04
2024/02/28	12:04:43	--	ok	361.2220	42.110	0.063479	21.09	64.007	11.756	53714908.917010	9	361.3949	6.07829e-05	3.99152e-04
2024/02/28	12:04:50	ok	ok	361.0000	42.052	0.063467	21.13	64.016	11.787	55625051.506848	10	361.1914	5.95872e-05	4.84473e-04
2024/02/28	12:09:49	ok	ok	361.0040	42.064	0.063467	21.16	63.958	11.797	54341577.582756	12	361.1185	6.15609e-05	5.16359e-04
2024/02/28	12:14:49	ok	ok	361.0700	42.079	0.063467	21.18	63.975	11.818	53365661.255810	12	361.1893	6.30024e-05	4.52457e-04
2024/02/28	12:19:49	ok	ok	361.1040	42.080	0.063467	21.24	63.986	11.860	53266485.530497	12	361.1915	6.31836e-05	5.12859e-04
2024/02/28	12:24:49	ok	ok	361.1400	42.090	0.063467	21.31	63.958	11.903	53885381.145779	12	361.2544	6.26364e-05	5.35499e-04
2024/02/28	12:29:49	ok	ok	361.1400	42.095	0.063467	21.34	64.004	11.932	54439420.936225	11	361.2620	6.22404e-05	5.16659e-04
2024/02/28	12:34:49	ok	ok	361.1800	42.103	0.063467	21.36	63.986	11.938	54814766.968887	13	361.3150	6.17854e-05	4.63795e-04
2024/02/28	12:39:49	--	ok	361.2240	42.110	0.063467	21.44	64.002	12.000	52875615.676222	11	361.3287	6.39281e-05	4.57779e-04
2024/02/28	12:39:56	ok	ok	360.9860	42.055	0.063454	21.48	63.958	12.019	56276781.854612	11	360.9609	6.77065e-05	5.62848e-04
2024/02/28	12:44:55	ok	ok	361.0220	42.072	0.063454	21.45	63.986	12.006	55452855.836877	11	361.1778	6.09210e-05	5.28202e-04
2024/02/28	12:49:55	ok	ok	361.0540	42.081	0.063454	21.51	64.016	12.051	52626477.832505	12	361.1877	6.28174e-05	4.48433e-04
2024/02/28	12:54:55	ok	ok	361.1020	42.091	0.063454	21.58	63.948	12.088	53591991.064375	10	361.2917	5.97508e-05	4.41331e-04
2024/02/28	12:59:55	ok	ok	361.1500	42.099	0.063454	21.67	63.984	12.155	53249087.058257	12	361.2269	6.46370e-05	4.49835e-04
2024/02/28	13:04:55	--	ok	361.2100	42.117	0.063454	21.67	64.099	12.176	50949275.370159	10	361.3741	6.00109e-05	4.05716e-04
2024/02/28	13:05:02	ok	ok	360.9940	42.049	0.063442	21.71	64.044	12.196	54784232.215632	12	361.0661	6.36443e-05	4.49495e-04
2024/02/28	13:10:01	ok	ok	361.0080	42.067	0.063442	21.74	63.957	12.200	54652955.235427	13	361.1103	6.11121e-05	3.98992e-04
2024/02/28	13:15:01	ok	ok	361.0520	42.073	0.063442	21.78	64.016	12.240	50864916.182599	11	361.1462	6.36533e-05	4.22597e-04
2024/02/28	13:20:01	ok	ok	361.0860	42.090	0.063442	21.87	63.980	12.293	52796801.582563	12	361.1845	6.38614e-05	4.16577e-04
2024/02/28	13:25:01	ok	ok	361.1680	42.101	0.063442	21.92	63.949	12.327	54176563.098628	12	361.2878	6.12957e-05	4.27218e-04
2024/02/28	13:30:01	ok	ok	361.1780	42.103	0.063442	21.94	64.045	12.357	50656596.918465	12	361.2986	6.14894e-05	4.69906e-04
2024/02/28	13:35:01	--	ok	361.2320	42.120	0.063442	21.98	64.105	12.397	53177871.398478	13	361.3271	6.01932e-05	4.27760e-04
2024/02/28	13:35:08	ok	ok	360.9720	42.053	0.063429	21.99	64.045	12.397	54482584.084022	10	360.9799	6.61540e-05	3.99924e-04
2024/02/28	13:40:07	ok	ok	361.0180	42.066	0.063429	22.05	64.067	12.441	54105020.529823	13	361.0940	6.24868e-05	3.78046e-04
2024/02/28	13:45:07	ok	ok	361.0240	42.072	0.063429	22.02	64.062	12.419	53738937.441869	13	361.1184	6.18975e-05	4.24984e-04
2024/02/28	13:50:07	ok	ok	361.0920	42.084	0.063429	22.11	64.086	12.487	52383566.222763	11	361.2501	6.09150e-05	3.36249e-04
2024/02/28	13:55:07	ok	ok	361.1380	42.098	0.063429	22.14	64.114	12.514	50701216.211827	12	361.2924	6.07774e-05	3.88323e-04
2024/02/28	14:00:07	ok	ok	361.1680	42.103	0.063429	22.21	64.076	12.556	51421050.598864	12	361.3060	6.08996e-05	3.32696e-04
2024/02/28	14:05:07	--	ok	361.2080	42.114	0.063429	22.22	64.099	12.570	51587189.305855	11	361.3762	6.02147e-05	3.22378e-04
2024/02/28	14:05:14	ok	ok	361.0120	42.062	0.063417	22.24	64.071	12.576	53538608.062668	11	361.1059	6.31346e-05	4.06265e-04
2024/02/28	14:10:13	--	ok	360.6900	41.997	0.063417	21.47	65.620	12.322	52816756.679582	13	360.8144	6.16557e-05	4.29901e-04
2024/02/28	14:10:20	ok	ok	361.0720	42.079	0.063434	21.51	65.641	12.357	53920281.077639	12	361.3722	5.54017e-05	6.78938e-04
2024/02/28	14:15:19	ok	ok	360.8840	42.046	0.063434	21.18	65.902	12.174	53600985.680170	12	361.0477	6.07121e-05	4.84930e-04
2024/02/28	14:20:19	ok	ok	360.8020	42.031	0.063434	21.01	65.959	12.064	53221638.520480	12	360.9905	6.02447e-05	3.71439e-04
2024/02/28	14:25:19	--	ok	360.7500	42.025	0.063434	20.86	66.032	11.970	53877220.939324	11	360.8351	6.45265e-05	3.94939e-04
2024/02/28	14:25:25	ok	ok	361.0400	42.084	0.063448	20.86	66.041	11.971	49763423.094342	8	361.1060	6.84836e-05	4.01022e-04
2024/02/28	14:30:25	ok	ok	360.9860	42.082	0.063448	20.79	66.069	11.926	51789589.119843	11	361.1550	6.15344e-05	3.51874e-04
2024/02/28	14:35:25	ok	ok	360.9440	42.075	0.063448	20.67	65.975	11.832	52332827.595745	12	361.0414	6.42591e-05	3.85606e-04
2024/02/28	14:40:25	ok	ok	360.9180	42.061	0.063448	20.60	65.962	11.782	51256176.709615	11	361.0535	6.24670e-05	3.92717e-04
2024/02/28	14:45:25	ok	ok	360.8860	42.064	0.063448	20.53	65.977	11.733	50447027.683606	9	361.0169	6.34142e-05	3.87596e-04
2024/02/28	14:50:25	ok	ok	360.8760	42.057	0.063448	20.47	65.977	11.695	52731950.376369	10	360.9819	6.41023e-05	3.87719e-04
2024/02/28	14:55:25	ok	ok	360.8500	42.057	0.063448	20.46	65.902	11.673	54914712.164370	9	360.9644	6.43652e-05	4.53869e-04
2024/02/28	15:00:25	ok	ok	360.8480	42.058	0.063448	20.40	65.902	11.635	51708739.138135	10	361.0130	6.21268e-05	3.85834e-04
2024/02/28	15:05:25	ok	ok	360.8320	42.059	0.063448	20.36	65.895	11.605	51668126.175551	8	361.0004	6.22240e-05	4.15825e-04
2024/02/28	15:10:25	ok	ok	360.8200	42.051	0.063448	20.36	65.875	11.601	52037287.693290	12	360.9024	6.50396e-05	3.57176e-04
2024/02/28	15:15:25	ok	ok	360.8020	42.051	0.063448	20.29	65.849	11.548	53563106.361534	11	360.9167	6.34800e-05	3.91039e-04
2024/02/28	15:20:25	--	ok	360.7780	42.039	0.063448	20.25	65.875	11.524	54874557.343647	11	360.8887	6.44582e-05	4.15137e-04
2024/02/28	15:20:32	ok	ok	361.0800	42.105	0.063461	20.28	65.879	11.544	58399335.490821	10	361.1432	6.61581e-05	4.49295e-04
2024/02/28	15:25:31	ok	ok	361.0240	42.094	0.063461	20.23	65.852	11.511	56208092.589367	8	361.1123	6.59011e-05	3.65460e-04
2024/02/28	15:30:31	ok	ok	361.0440	42.099	0.063461	20.28	65.684	11.510	55296886.015499	9	361.0926	6.62037e-05	4.03634e-04
2024/02/28	15:35:31	ok	ok	361.0360	42.098	0.063461	20.23	65.789	11.500	58592115.341638	12	361.1244	6.36463e-05	3.55122e-04
2024/02/28	15:40:31	ok	ok	361.0380	42.099	0.063461	20.22	65.687	11.473	56999498.597124	10	361.1088	6.53347e-05	4.10438e-04
2024/02/28	15:45:31	ok	ok	361.0160	42.094	0.063461	20.16	65.678	11.434	54676579.766602	8	361.1898	6.16167e-05	3.56473e-04
2024/02/28	15:50:31	ok	ok	361.0320	42.099	0.063461	20.18	65.679	11.443	55081574.107353	12	361.1191	6.34699e-05	4.11927e-04
2024/02/28	15:55:31	ok	ok	361.0120	42.095	0.063461	20.16	65.719	11.441	56034662.218166	11	361.1569	6.18141e-05	4.94168e-04
2024/02/28	16:00:31	ok	ok	361.0420	42.096	0.063461	20.15	65.573	11.405	56228013.703546	11	361.1234	6.39754e-05	4.36396e-04
2024/02/28	16:05:31	ok	ok	361.0400	42.097	0.063461	20.13	65.602	11.401	55944302.868185	10	361.1189	6.41295e-05	4.98689e-04
2024/02/28	16:10:31	ok	ok	361.0300	42.099	0.063461	20.16	65.545	11.411	55688481.331184	13	361.1278	6.24746e-05	4.13695e-04
2024/02/28	16:15:31	ok	ok	361.0340	42.108	0.063461	20.15	65.542	11.399	56323064.919535	11	361.1247	6.36740e-05	4.86802e-04
2024/02/28	16:20:31	ok	ok	361.0340	42.106	0.063461	20.13	65.519	11.387	56927896.623652	9	361.0878	6.49491e-05	5.08874e-04
2024/02/28	16:25:31	ok	ok	361.0420	42.102	0.063461	20.12	65.487	11.372	56260721.725764	12	361.0856	6.45710e-05	4.73796e-04
2024/02/28	16:30:31	ok	ok	361.0280	42.099	0.063461	20.09	65.492	11.353	54383739.612109	11	361.0928	6.48449e-05	4.52868e-04
2024/02/28	16:35:31	ok	ok	361.0460	42.101	0.063461	20.09	65.504	11.356	56156511.137006	10	361.1456	6.26656e-05	5.30472e-04
2024/02/28	16:40:31	ok	ok	361.0560	42.109	0.063461	20.08	65.440	11.336	56908403.104553	10	361.0989	6.45723e-05	5.00656e-04
2024/02/28	16:45:31	ok	ok	361.0540	42.105	0.063461	20.08	65.418	11.332	57452823.385016	11	361.1228	6.35319e-05	5.16595e-04
2024/02/28	16:50:31	ok	ok	361.0400	42.103	0.063461	20.07	65.428	11.325	57899747.137726	10	361.1294	6.32991e-05	4.83611e-04
2024/02/28	16:55:31	ok	ok	361.0740	42.114	0.063461	20.05	65.405	11.310	56356075.585593	12	361.1209	6.44301e-05	4.58868e-04
2024/02/28	17:00:31	ok	ok	361.0700	42.112	0.063461	20.07	65.376	11.316	56140779.761978	11	361.1584	6.31813e-05	4.62321e-04
2024/02/28	17:05:31	ok	ok	361.0760	42.110	0.063461	20.02	65.389	11.290	54554024.687773	10	361.1544	6.32515e-05	5.06434e-04
2024/02/28	17:10:31	ok	ok	361.0660	42.114	0.063461	20.04	65.391	11.299	55708872.574312	10	361.0287	6.68785e-05	5.01310e-04
2024/02/28	17:15:31	ok	ok	361.0700	42.109	0.063461	19.99	65.385	11.270	56102957.900278	12	361.1187	6.47553e-05	4.46906e-04
2024/02/28	17:20:31	ok	ok	361.0820	42.120	0.063461	20.01	65.327	11.270	57553856.924292	10	361.1531	6.25691e-05	5.61496e-04
2024/02/28	17:25:31	ok	ok	361.0700	42.119	0.063461	19.99	65.335	11.261	54836494.635764	11	361.1447	6.31710e-05	4.52116e-04
2024/02/28	17:30:31	ok	ok	361.0740	42.111	0.063461	19.98	65.344	11.254	56464701.491529	11	361.1617	6.27976e-05	4.70918e-04
2024/02/28	17:35:31	ok	ok	361.0940	42.112	0.063461	19.95	65.318	11.228	56713557.131611	12	361.1149	6.49763e-05	4.68600e-04
2024/02/28	17:40:31	ok	ok	361.0700	42.109	0.063461	19.95	65.336	11.231	55401657.961048	12	361.1271	6.47895e-05	4.27763e-04
2024/02/28	17:45:31	ok	ok	361.0780	42.113	0.063461	19.88	65.367	11.191	56315074.189726	13	361.1301	6.33366e-05	4.78309e-04
2024/02/28	17:50:31	ok	ok	361.0640	42.113	0.063461	19.84	65.371	11.164	55221925.050537	12	361.1442	6.26914e-05	4.61600e-04
2024/02/28	17:55:31	ok	ok	361.0620	42.108	0.063461	19.84	65.350	11.160	56386822.667054	13	361.1320	6.30962e-05	4.55507e-04
2024/02/28	18:00:31	ok	ok	361.0240	42.106	0.063461	19.74	65.496	11.121	55348131.639310	11	361.0940	6.34890e-05	4.80559e-04
2024/02/28	18:05:31	ok	ok	360.9780	42.099	0.063461	19.65	65.492	11.064	56208874.499727	13	361.0263	6.41800e-05	4.45671e-04
2024/02/28	18:10:31	ok	ok	361.0000	42.098	0.063461	19.60	65.536	11.036	54951383.168257	12	361.0400	6.34347e-05	5.15590e-04
2024/02/28	18:15:31	ok	ok	361.0060	42.105	0.063461	19.65	65.362	11.043	52862958.644422	13	361.0390	6.38160e-05	5.24255e-04
2024/02/28	18:20:31	ok	ok	361.0140	42.107	0.063461	19.65	65.281	11.029	53146398.298478	11	361.0659	6.32318e-05	5.67136e-04
2024/02/28	18:25:31	ok	ok	361.0200	42.109	0.063461	19.64	65.298	11.023	55781880.225654	12	361.0458	6.39641e-05	5.12777e-04
2024/02/28	18:30:31	ok	ok	361.0180	42.105	0.063461	19.62	65.307	11.016	54211668.506083	13	361.0422	6.41911e-05	4.99977e-04
2024/02/28	18:35:31	ok	ok	361.0280	42.109	0.063461	19.62	65.277	11.011	54584608.257012	13	361.0532	6.39816e-05	5.10137e-04
2024/02/28	18:40:31	ok	ok	361.0460	42.108	0.063461	19.64	65.208	11.008	53280173.726844	13	361.0681	6.38311e-05	5.16332e-04
2024/02/28	18:45:31	ok	ok	361.0520	42.115	0.063461	19.65	65.179	11.012	54323484.339036	11	361.0851	6.30692e-05	5.15480e-04
2024/02/28	18:50:31	ok	ok	361.0600	42.115	0.063461	19.62	65.225	11.002	53210382.410745	13	361.1041	6.36004e-05	5.20636e-04
2024/02/28	18:55:31	ok	ok	361.0580	42.114	0.063461	19.62	65.206	10.999	53853163.960058	11	361.1193	6.30956e-05	5.62387e-04
2024/02/28	19:00:31	ok	ok	361.0640	42.115	0.063461	19.62	65.174	10.994	56133725.624921	12	361.1265	6.30557e-05	5.20862e-04
2024/02/28	19:05:31	ok	ok	361.0820	42.113	0.063461	19.62	65.165	10.992	54328420.388790	12	361.1500	6.32539e-05	4.41932e-04
2024/02/28	19:10:31	ok	ok	361.0860	42.115	0.063461	19.65	65.129	11.003	55733393.640464	11	361.1654	6.28695e-05	5.22485e-04
2024/02/28	19:15:31	ok	ok	361.0680	42.117	0.063461	19.60	65.161	10.972	56929089.809675	12	361.1364	6.45392e-05	4.25243e-04
2024/02/28	19:20:31	ok	ok	361.0600	42.116	0.063461	19.57	65.165	10.956	55521589.281799	9	361.2767	6.03490e-05	4.84579e-04
2024/02/28	19:25:31	ok	ok	361.0980	42.117	0.063461	19.60	65.129	10.967	55545599.564072	11	361.1486	6.42457e-05	4.67925e-04
2024/02/28	19:30:31	ok	ok	361.1020	42.120	0.063461	19.61	65.092	10.969	54275888.968292	11	361.1855	6.36301e-05	4.89897e-04
2024/02/28	19:35:31	ok	ok	361.0800	42.118	0.063461	19.55	65.142	10.942	54857656.468286	13	361.1247	6.38251e-05	4.36874e-04
2024/02/28	19:40:31	ok	ok	361.0660	42.111	0.063461	19.47	65.240	10.905	55269230.583972	10	361.1637	6.32221e-05	5.17125e-04
2024/02/28	19:45:31	ok	ok	361.0340	42.107	0.063461	19.45	65.280	10.901	55808327.305974	10	361.1573	6.25467e-05	5.63266e-04
2024/02/28	19:50:31	ok	ok	361.0340	42.110	0.063461	19.41	65.272	10.873	55123823.409852	12	361.1729	6.11225e-05	5.90525e-04
2024/02/28	19:55:31	ok	ok	361.0880	42.118	0.063461	19.48	65.039	10.880	56896070.526566	11	361.1435	6.42375e-05	5.41763e-04
2024/02/28	20:00:31	ok	ok	361.0940	42.121	0.063461	19.50	65.002	10.882	54642591.730768	11	361.1831	6.40270e-05	4.75939e-04
2024/02/28	20:05:31	ok	ok	361.1100	42.122	0.063461	19.53	65.028	10.906	58797250.404800	13	361.1827	6.33580e-05	5.23284e-04
2024/02/28	20:10:31	ok	ok	361.1100	42.120	0.063461	19.53	65.016	10.903	55884219.901866	10	361.1875	6.37671e-05	4.95980e-04
2024/02/28	20:15:31	ok	ok	361.1200	42.126	0.063461	19.53	64.996	10.900	56249411.969287	13	361.1945	6.25622e-05	5.00486e-04
2024/02/28	20:20:31	ok	ok	361.1260	42.124	0.063461	19.50	65.023	10.886	55436967.843109	13	361.2092	6.21407e-05	4.83530e-04
2024/02/28	20:25:31	ok	ok	361.1560	42.131	0.063461	19.53	65.016	10.903	55152780.376474	9	361.2288	6.56349e-05	4.68752e-04
2024/02/28	20:30:31	ok	ok	361.1360	42.129	0.063461	19.51	65.064	10.901	55504662.669269	14	361.2177	6.39127e-05	4.57967e-04
2024/02/28	20:35:31	ok	ok	361.1200	42.125	0.063461	19.48	65.142	10.897	59625049.892284	11	361.1955	6.51632e-05	4.87285e-04
2024/02/28	20:40:31	ok	ok	361.1340	42.131	0.063461	19.50	65.023	10.886	57773298.884866	12	361.2231	6.38806e-05	4.58498e-04
2024/02/28	20:45:31	ok	ok	361.1500	42.132	0.063461	19.47	65.006	10.866	56466872.183121	12	361.2054	6.46024e-05	4.63619e-04
2024/02/28	20:50:31	ok	ok	361.1760	42.137	0.063461	19.51	64.993	10.889	58318218.557932	11	361.2611	6.37077e-05	4.24312e-04
2024/02/28	20:55:31	ok	ok	361.1560	42.136	0.063461	19.45	64.964	10.849	57877265.872078	11	361.3074	6.23184e-05	4.31429e-04
2024/02/28	21:00:31	ok	ok	361.1820	42.137	0.063461	19.50	64.982	10.879	56286964.246112	13	361.2439	6.48988e-05	4.42342e-04
2024/02/28	21:05:31	ok	ok	361.1920	42.139	0.063461	19.48	64.979	10.870	56774811.711505	14	361.3034	6.27686e-05	4.33805e-04
2024/02/28	21:10:31	--	ok	361.2080	42.141	0.063461	19.55	64.837	10.891	56370572.820108	11	361.3759	6.14977e-05	4.30195e-04
2024/02/28	21:10:38	ok	ok	361.0340	42.104	0.06345	19.60	64.836	10.918	58959021.239150	11	361.0979	6.51005e-05	4.59396e-04
2024/02/28	21:15:37	ok	ok	361.0320	42.103	0.06345	19.55	64.858	10.894	58142459.847506	12	361.1037	6.36856e-05	5.03579e-04
2024/02/28	21:20:37	ok	ok	360.9860	42.091	0.06345	19.44	65.084	10.860	55887192.754932	11	361.0430	6.46079e-05	4.82228e-04
2024/02/28	21:25:37	ok	ok	360.9980	42.094	0.06345	19.41	65.080	10.841	57482378.786722	12	361.0934	6.37337e-05	4.25085e-04
2024/02/28	21:30:37	ok	ok	361.0100	42.094	0.06345	19.44	64.910	10.831	56199088.951378	11	361.0782	6.54690e-05	4.73383e-04
2024/02/28	21:35:37	ok	ok	361.0260	42.103	0.06345	19.47	64.906	10.849	55824042.424034	13	361.1186	6.42947e-05	3.81657e-04
2024/02/28	21:40:37	ok	ok	361.0400	42.110	0.06345	19.51	64.872	10.869	54828873.872404	13	361.0859	6.47660e-05	4.90552e-04
2024/02/28	21:45:37	ok	ok	361.0260	42.109	0.06345	19.48	64.877	10.853	56061117.629327	11	361.0960	6.53064e-05	4.63355e-04
2024/02/28	21:50:37	ok	ok	361.0360	42.101	0.06345	19.47	64.915	10.851	56096796.693695	14	361.0805	6.53961e-05	4.79625e-04
2024/02/28	21:55:37	ok	ok	361.0720	42.115	0.06345	19.50	64.900	10.865	58242182.506453	10	361.1671	6.46146e-05	4.90405e-04
2024/02/28	22:00:37	ok	ok	361.0680	42.113	0.06345	19.48	64.887	10.855	55263206.146980	13	361.1841	6.21359e-05	4.66204e-04
2024/02/28	22:05:37	ok	ok	361.0820	42.111	0.06345	19.48	64.868	10.851	59169919.362250	14	361.1442	6.37676e-05	4.90624e-04
2024/02/28	22:10:37	ok	ok	361.0720	42.114	0.06345	19.47	64.886	10.846	56521675.703192	12	361.1711	6.34297e-05	3.82111e-04
2024/02/28	22:15:37	ok	ok	361.0760	42.111	0.06345	19.48	64.877	10.853	56898348.184726	12	361.1896	6.35506e-05	4.08861e-04
2024/02/28	22:20:37	ok	ok	361.1120	42.119	0.06345	19.50	64.891	10.864	56108387.989170	12	361.2090	6.39090e-05	4.61744e-04
2024/02/28	22:25:37	ok	ok	361.1260	42.124	0.06345	19.51	64.800	10.857	55600873.164702	13	361.1861	6.38657e-05	4.95665e-04
2024/02/28	22:30:37	ok	ok	361.1300	42.127	0.06345	19.53	64.883	10.881	56598381.641482	14	361.2247	6.29442e-05	4.58277e-04
2024/02/28	22:35:37	ok	ok	361.1340	42.129	0.06345	19.51	64.822	10.861	57809093.113580	13	361.2196	6.35849e-05	5.12974e-04
2024/02/28	22:40:37	ok	ok	361.1360	42.131	0.06345	19.48	64.846	10.848	59610201.433888	14	361.2029	6.39347e-05	4.92560e-04
2024/02/28	22:45:37	ok	ok	361.1440	42.131	0.06345	19.51	64.851	10.866	57729119.155852	9	361.1126	6.65612e-05	5.43585e-04
2024/02/28	22:50:37	ok	ok	361.1720	42.136	0.06345	19.51	64.851	10.866	56874999.118096	13	361.2196	6.43321e-05	4.70871e-04
2024/02/28	22:55:37	ok	ok	361.1520	42.130	0.06345	19.48	64.858	10.850	55964816.827285	14	361.2128	6.28443e-05	4.65757e-04
2024/02/28	23:00:37	ok	ok	361.1380	42.130	0.06345	19.44	65.023	10.850	58687537.059397	13	361.2144	6.39376e-05	4.41292e-04
2024/02/28	23:05:37	ok	ok	361.1220	42.126	0.06345	19.37	65.032	10.808	57182007.370850	14	361.2204	6.35421e-05	3.88370e-04
2024/02/28	23:10:37	ok	ok	361.1180	42.127	0.06345	19.38	64.952	10.803	56723924.524527	13	361.1982	6.43674e-05	4.52404e-04
2024/02/28	23:15:37	ok	ok	361.1520	42.134	0.06345	19.44	64.819	10.816	58096398.943899	13	361.2423	6.44325e-05	4.11882e-04
2024/02/28	23:20:37	ok	ok	361.1860	42.135	0.06345	19.51	64.790	10.855	56415902.127554	13	361.2760	6.34664e-05	3.81230e-04
2024/02/28	23:25:37	ok	ok	361.1960	42.147	0.06345	19.53	64.773	10.863	56552797.944243	13	361.2981	6.13223e-05	4.24601e-04
2024/02/28	23:30:37	--	ok	361.2160	42.148	0.06345	19.54	64.714	10.861	55898540.921032	11	361.2741	6.45073e-05	4.68141e-04
2024/02/28	23:30:44	ok	ok	361.0020	42.100	0.063438	19.55	64.707	10.869	56364633.271045	14	360.8832	6.96858e-05	8.08555e-04
2024/02/28	23:35:43	ok	ok	360.9740	42.093	0.063438	19.53	64.773	10.863	56664478.248681	12	361.0290	6.56184e-05	4.60322e-04
2024/02/28	23:40:43	ok	ok	360.9880	42.098	0.063438	19.54	64.714	10.861	57903900.410409	12	361.0675	6.42328e-05	4.95866e-04
2024/02/28	23:45:43	ok	ok	361.0120	42.106	0.063438	19.58	64.782	10.900	58893689.200201	11	361.1279	6.32319e-05	4.89960e-04
2024/02/28	23:50:43	ok	ok	361.0260	42.106	0.063438	19.57	64.718	10.881	55652343.115403	13	361.1121	6.43513e-05	4.19430e-04
2024/02/28	23:55:43	ok	ok	361.0360	42.103	0.063438	19.58	64.741	10.893	57744437.598302	12	361.1150	6.48319e-05	4.20527e-04
2024/02/29	00:00:43	ok	ok	361.0620	42.110	0.063438	19.58	64.741	10.893	56662938.726443	11	361.1230	6.50206e-05	4.16548e-04
2024/02/29	00:05:43	ok	ok	361.0500	42.113	0.063438	19.58	64.750	10.895	57316711.546801	11	361.1325	6.52639e-05	4.25857e-04
2024/02/29	00:10:43	ok	ok	361.0760	42.116	0.063438	19.60	64.744	10.902	57706209.440214	11	361.2004	6.33686e-05	4.47211e-04
2024/02/29	00:15:43	ok	ok	361.0900	42.125	0.063438	19.60	64.723	10.899	55155238.879590	11	361.1559	6.43536e-05	4.09406e-04
2024/02/29	00:20:43	ok	ok	361.0940	42.120	0.063438	19.60	64.753	10.904	56486447.516176	13	361.1674	6.40389e-05	4.52236e-04
2024/02/29	00:25:43	ok	ok	361.1000	42.120	0.063438	19.64	64.709	10.924	57009531.286364	13	361.1708	6.44540e-05	4.08487e-04
2024/02/29	00:30:43	ok	ok	361.1220	42.127	0.063438	19.64	64.750	10.931	57731073.915133	11	361.2478	6.42871e-05	4.63281e-04
2024/02/29	00:35:43	ok	ok	361.1340	42.124	0.063438	19.62	64.736	10.920	54833675.133631	12	361.2274	6.40260e-05	4.19010e-04
2024/02/29	00:40:43	ok	ok	361.1380	42.133	0.063438	19.64	64.718	10.925	59170540.980073	13	361.2263	6.41942e-05	4.12292e-04
2024/02/29	00:45:43	ok	ok	361.1180	42.125	0.063438	19.60	64.823	10.916	57221216.352593	13	361.2112	6.40788e-05	4.14412e-04
2024/02/29	00:50:43	ok	ok	361.0960	42.125	0.063438	19.53	64.915	10.887	59005064.542945	15	361.1962	6.31862e-05	3.76000e-04
2024/02/29	00:55:43	ok	ok	361.0920	42.132	0.063438	19.48	64.959	10.867	59087572.483707	12	361.1750	6.47518e-05	4.45171e-04
2024/02/29	01:00:43	ok	ok	361.1320	42.132	0.063438	19.58	64.762	10.897	56143147.684395	11	361.2295	6.34192e-05	4.49199e-04
2024/02/29	01:05:43	ok	ok	361.1420	42.137	0.063438	19.60	64.744	10.902	57014365.631365	11	361.2473	6.38301e-05	4.25629e-04
2024/02/29	01:10:43	ok	ok	361.1480	42.140	0.063438	19.58	64.762	10.897	58600238.124051	12	361.2438	6.45337e-05	4.88266e-04
2024/02/29	01:15:43	ok	ok	361.1700	42.140	0.063438	19.61	64.755	10.913	58819421.842564	11	361.2315	6.53094e-05	4.20696e-04
2024/02/29	01:20:43	ok	ok	361.1800	42.142	0.063438	19.61	64.755	10.913	56581845.693287	11	361.2395	6.49269e-05	4.42285e-04
2024/02/29	01:25:43	ok	ok	361.1920	42.142	0.063438	19.67	64.755	10.950	57724417.863562	12	361.3025	6.23403e-05	3.84883e-04
2024/02/29	01:30:43	--	ok	361.2040	42.144	0.063438	19.65	64.753	10.940	58516058.605356	13	361.3804	6.08833e-05	6.10283e-04
2024/02/29	01:30:50	ok	ok	360.9940	42.098	0.063427	19.65	64.753	10.940	56867246.561991	8	361.1026	6.37208e-05	3.95495e-04
2024/02/29	01:35:49	ok	ok	361.0020	42.108	0.063427	19.67	64.726	10.945	57840545.874168	11	361.0611	6.47558e-05	4.62832e-04
2024/02/29	01:40:49	ok	ok	361.0280	42.107	0.063427	19.69	64.718	10.961	56534809.314223	11	361.1175	6.45251e-05	4.24681e-04
2024/02/29	01:45:49	ok	ok	361.0320	42.107	0.063427	19.67	64.726	10.945	56257875.969768	11	361.1245	6.40965e-05	4.32443e-04
2024/02/29	01:50:49	ok	ok	361.0100	42.107	0.063427	19.67	64.744	10.948	57561472.789089	10	361.1150	6.45764e-05	4.59150e-04
2024/02/29	01:55:49	ok	ok	361.0460	42.111	0.063427	19.71	64.680	10.963	58205696.853661	12	361.2131	6.19018e-05	4.21979e-04
2024/02/29	02:00:49	ok	ok	361.0640	42.113	0.063427	19.69	64.739	10.965	59103375.419983	11	361.1427	6.45863e-05	4.43983e-04
2024/02/29	02:05:49	ok	ok	361.0700	42.121	0.063427	19.71	64.709	10.968	57954012.654972	12	361.1753	6.35151e-05	4.38968e-04
2024/02/29	02:10:49	ok	ok	361.0840	42.120	0.063427	19.72	64.732	10.982	58751243.359733	10	361.2002	6.27580e-05	4.30646e-04
2024/02/29	02:15:49	ok	ok	361.0720	42.116	0.063427	19.71	64.730	10.972	57935945.017078	12	361.1730	6.48115e-05	4.37648e-04
2024/02/29	02:20:49	ok	ok	361.0880	42.122	0.063427	19.72	64.704	10.978	57999663.120930	11	361.1754	6.46697e-05	4.57551e-04
2024/02/29	02:25:49	ok	ok	361.1020	42.124	0.063427	19.72	64.764	10.988	58129307.247842	12	361.1935	6.27581e-05	4.15187e-04
2024/02/29	02:30:49	ok	ok	361.0740	42.118	0.063427	19.62	64.860	10.941	59718770.523086	11	361.1603	6.41624e-05	4.29394e-04
2024/02/29	02:35:49	ok	ok	361.0500	42.121	0.063427	19.57	64.973	10.924	58958689.845651	11	361.1752	6.20177e-05	4.39060e-04
2024/02/29	02:40:49	ok	ok	361.0860	42.126	0.063427	19.65	64.823	10.952	58558281.482548	11	361.2110	6.31518e-05	4.28749e-04
2024/02/29	02:45:49	ok	ok	361.1160	42.127	0.063427	19.65	64.773	10.943	56853362.383167	11	361.2236	6.31403e-05	4.26273e-04
2024/02/29	02:50:49	ok	ok	361.1000	42.126	0.063427	19.67	64.726	10.945	58615101.895354	11	361.1784	6.39827e-05	4.07616e-04
2024/02/29	02:55:49	ok	ok	361.1320	42.137	0.063427	19.69	64.749	10.966	58684152.901246	12	361.2356	6.32469e-05	4.07515e-04
2024/02/29	03:00:49	ok	ok	361.1680	42.135	0.063427	19.74	64.735	10.991	56010681.393773	11	361.2616	6.31995e-05	5.14098e-04
2024/02/29	03:05:49	ok	ok	361.1640	42.138	0.063427	19.71	64.741	10.974	57714321.521199	12	361.2635	6.38171e-05	4.03703e-04
2024/02/29	03:10:49	ok	ok	361.1620	42.140	0.063427	19.71	64.762	10.977	59326056.656666	12	361.2528	6.35709e-05	4.04975e-04
2024/02/29	03:15:49	ok	ok	361.1820	42.141	0.063427	19.72	64.764	10.988	56604232.550925	13	361.2758	6.27788e-05	5.14040e-04
2024/02/29	03:20:49	ok	ok	361.1920	42.141	0.063427	19.75	64.727	10.999	57945667.025897	10	361.2600	6.43428e-05	4.38783e-04
2024/02/29	03:25:49	ok	ok	361.1920	42.143	0.063427	19.75	64.758	11.004	57100656.783397	11	361.2731	6.24666e-05	4.88200e-04
2024/02/29	03:30:49	ok	ok	361.1940	42.147	0.063427	19.75	64.707	10.995	58434382.952563	12	361.3219	6.19981e-05	4.78332e-04
2024/02/29	03:35:49	ok	ok	361.1960	42.147	0.063427	19.72	64.732	10.982	56006460.246191	11	361.3137	6.11709e-05	6.24000e-04
2024/02/29	03:40:49	--	ok	361.2100	42.151	0.063427	19.75	64.736	11.000	57268861.333957	11	361.3040	6.36361e-05	4.32282e-04
2024/02/29	03:40:56	ok	ok	360.9820	42.092	0.063415	19.77	64.750	11.013	56827062.636268	11	361.0569	6.39038e-05	4.76608e-04
2024/02/29	03:45:55	ok	ok	361.0040	42.109	0.063415	19.78	64.681	11.010	56968126.156504	11	361.0981	6.21871e-05	5.17672e-04
2024/02/29	03:50:55	ok	ok	361.0120	42.105	0.063415	19.77	64.750	11.013	56908935.633226	11	361.0930	6.27035e-05	4.94469e-04
2024/02/29	03:55:55	ok	ok	361.0220	42.112	0.063415	19.77	64.712	11.007	58516992.894596	10	361.1153	6.33241e-05	5.02140e-04
2024/02/29	04:00:55	ok	ok	361.0300	42.110	0.063415	19.75	64.698	10.994	56746032.852080	11	361.1120	6.40808e-05	4.16035e-04
2024/02/29	04:05:55	ok	ok	361.0140	42.108	0.063415	19.75	64.840	11.018	58614848.009415	11	361.0725	6.37629e-05	5.21953e-04
2024/02/29	04:10:55	ok	ok	361.0000	42.106	0.063415	19.68	64.900	10.983	55486971.881468	11	361.0921	6.35159e-05	4.26786e-04
2024/02/29	04:15:55	ok	ok	360.9720	42.100	0.063415	19.65	64.974	10.977	58470458.957148	11	361.0222	6.48868e-05	5.04715e-04
2024/02/29	04:20:55	ok	ok	361.0260	42.118	0.063415	19.72	64.753	10.986	59438994.222887	10	361.0936	6.49760e-05	4.32717e-04
2024/02/29	04:25:55	ok	ok	361.0540	42.117	0.063415	19.72	64.753	10.986	56898508.200487	10	361.1304	6.35039e-05	4.93862e-04
2024/02/29	04:30:55	ok	ok	361.0640	42.123	0.063415	19.77	64.730	11.010	58051750.467067	11	361.1146	6.47061e-05	4.53616e-04
2024/02/29	04:35:55	ok	ok	361.0700	42.121	0.063415	19.78	64.732	11.019	57955893.895349	11	361.1596	6.23545e-05	4.73088e-04
2024/02/29	04:40:55	ok	ok	361.0900	42.123	0.063415	19.78	64.714	11.015	57519579.693182	11	361.1364	6.42067e-05	4.97384e-04
2024/02/29	04:45:55	ok	ok	361.1200	42.129	0.063415	19.84	64.659	11.042	57699546.891717	11	361.1609	6.48598e-05	4.47118e-04
2024/02/29	04:50:55	ok	ok	361.1060	42.127	0.063415	19.82	64.727	11.045	56995481.835471	12	361.1729	6.31479e-05	4.41025e-04
2024/02/29	04:55:55	ok	ok	361.1380	42.137	0.063415	19.81	64.727	11.037	57149536.536483	11	358.2818	1.55013e-04	1.10408e-02
2024/02/29	05:00:55	ok	ok	361.1300	42.129	0.063415	19.82	64.698	11.040	57961019.068230	11	361.2053	6.38967e-05	4.57711e-04
2024/02/29	05:05:55	ok	ok	361.1320	42.135	0.063415	19.82	64.727	11.045	59125006.071985	11	361.1716	6.38899e-05	5.11134e-04
2024/02/29	05:10:55	ok	ok	361.1440	42.141	0.063415	19.85	64.785	11.073	59840106.505822	11	361.1984	6.42327e-05	5.15384e-04
2024/02/29	05:15:55	ok	ok	361.1620	42.142	0.063415	19.85	64.723	11.062	55855729.685268	12	361.2396	6.35895e-05	4.47005e-04
2024/02/29	05:20:55	ok	ok	361.1620	42.140	0.063415	19.82	64.749	11.049	57440986.942824	11	361.2174	6.38688e-05	4.63425e-04
2024/02/29	05:25:55	ok	ok	361.1680	42.143	0.063415	19.86	64.695	11.068	57980217.503536	11	361.2318	6.43651e-05	4.64619e-04
2024/02/29	05:30:55	ok	ok	361.1660	42.142	0.063415	19.84	64.730	11.054	58559886.826969	11	361.2110	6.53255e-05	4.59017e-04
2024/02/29	05:35:55	ok	ok	361.1800	42.148	0.063415	19.85	64.732	11.063	58583474.148557	11	361.2694	6.38926e-05	4.84186e-04
2024/02/29	05:40:55	ok	ok	361.1820	42.148	0.063415	19.84	64.791	11.065	57558479.947391	10	361.2177	6.50741e-05	4.57627e-04
2024/02/29	05:45:55	ok	ok	361.1880	42.147	0.063415	19.79	64.846	11.047	56439956.176283	11	361.2314	6.47522e-05	4.47582e-04
2024/02/29	05:50:55	ok	ok	361.1560	42.139	0.063415	19.71	64.892	10.999	56874995.958473	11	361.2123	6.42781e-05	4.51631e-04
2024/02/29	05:55:55	ok	ok	361.1240	42.137	0.063415	19.67	64.959	10.985	56708019.202452	10	361.1919	6.56116e-05	4.69151e-04
2024/02/29	06:00:55	ok	ok	361.1800	42.148	0.063415	19.77	64.804	11.022	57942021.049803	11	361.2255	6.53163e-05	4.49507e-04
2024/02/29	06:05:55	ok	ok	361.1920	42.147	0.063415	19.78	64.741	11.020	58307378.947130	11	361.2368	6.48316e-05	4.42278e-04
2024/02/29	06:10:55	--	ok	361.2060	42.151	0.063415	19.81	64.758	11.042	55290620.965364	11	361.2628	6.40509e-05	4.49457e-04
2024/02/29	06:11:02	ok	ok	361.0060	42.111	0.063404	19.82	64.727	11.045	57387518.242664	12	361.0513	6.49892e-05	4.29573e-04
2024/02/29	06:16:01	ok	ok	360.9860	42.107	0.063404	19.78	64.721	11.017	56431891.744445	11	361.0320	6.46807e-05	4.52592e-04
2024/02/29	06:21:01	ok	ok	361.0100	42.110	0.063404	19.79	64.796	11.038	57347111.244457	11	361.0540	6.47019e-05	4.53697e-04
2024/02/29	06:26:01	ok	ok	361.0100	42.108	0.063404	19.79	64.805	11.040	56848036.424054	11	361.1448	6.10942e-05	6.32277e-04
2024/02/29	06:31:01	ok	ok	361.0040	42.107	0.063404	19.78	64.833	11.036	57290572.458674	11	361.0685	6.43862e-05	4.62820e-04
2024/02/29	06:36:01	ok	ok	361.0140	42.109	0.063404	19.78	64.794	11.029	56640720.751358	12	361.0662	6.43763e-05	4.44013e-04
2024/02/29	06:41:01	ok	ok	361.0200	42.112	0.063404	19.77	64.804	11.022	58242478.483191	11	361.0900	6.46240e-05	4.32912e-04
2024/02/29	06:46:01	ok	ok	361.0280	42.113	0.063404	19.75	64.828	11.016	57588025.194028	12	361.0792	6.38950e-05	4.31811e-04
2024/02/29	06:51:01	ok	ok	361.0340	42.120	0.063404	19.79	64.755	11.031	55982534.903382	10	361.0928	6.44986e-05	4.51477e-04
2024/02/29	06:56:01	ok	ok	361.0340	42.114	0.063404	19.77	64.804	11.022	57178295.427396	10	361.0969	6.42995e-05	4.66143e-04
2024/02/29	07:01:01	ok	ok	361.0260	42.112	0.063404	19.77	64.771	11.017	57804624.514768	11	361.0925	6.36515e-05	4.54001e-04
2024/02/29	07:06:01	ok	ok	361.0340	42.121	0.063404	19.74	64.787	11.000	56783246.998711	11	361.0697	6.33506e-05	4.76841e-04
2024/02/29	07:11:01	ok	ok	361.0420	42.114	0.063404	19.72	64.805	10.995	55521752.562261	11	361.0935	6.44961e-05	4.62247e-04
2024/02/29	07:16:01	ok	ok	361.0280	42.115	0.063404	19.65	64.924	10.969	56478951.063484	11	361.0785	6.41416e-05	4.69857e-04
2024/02/29	07:21:01	ok	ok	361.0060	42.113	0.063404	19.60	65.057	10.955	56141497.983723	12	361.0502	6.31101e-05	4.85964e-04
2024/02/29	07:26:01	ok	ok	360.9960	42.106	0.063404	19.58	65.066	10.948	55989132.788621	11	361.0275	6.49221e-05	4.24352e-04
2024/02/29	07:31:01	ok	ok	361.0000	42.115	0.063404	19.60	64.947	10.936	56005618.916647	10	361.0590	6.45758e-05	4.49690e-04
2024/02/29	07:36:01	ok	ok	361.0240	42.112	0.063404	19.61	64.909	10.939	55610370.824190	12	361.0982	6.33679e-05	4.42936e-04
2024/02/29	07:41:01	ok	ok	361.0500	42.120	0.063404	19.67	64.846	10.966	56479966.054377	10	361.1017	6.51579e-05	4.93943e-04
2024/02/29	07:46:01	ok	ok	361.0300	42.115	0.063404	19.65	64.845	10.955	57325280.030476	12	361.1060	6.34166e-05	5.45103e-04
2024/02/29	07:51:01	ok	ok	361.0400	42.121	0.063404	19.64	64.822	10.943	56551392.054158	11	361.1132	6.20369e-05	4.93246e-04
2024/02/29	07:56:01	ok	ok	361.0480	42.120	0.063404	19.65	64.813	10.950	56870219.732236	11	361.0978	6.42731e-05	5.24278e-04
2024/02/29	08:01:01	ok	ok	361.0700	42.127	0.063404	19.68	64.790	10.965	58810689.063960	10	361.1326	6.45748e-05	5.01882e-04
2024/02/29	08:06:01	ok	ok	361.0840	42.128	0.063404	19.67	64.805	10.959	55790705.208404	11	361.1144	6.42710e-05	4.96355e-04
2024/02/29	08:11:01	ok	ok	361.0920	42.126	0.063404	19.67	64.855	10.967	56619059.212060	11	361.1458	6.37905e-05	4.80362e-04
2024/02/29	08:16:01	ok	ok	361.1020	42.129	0.063404	19.69	64.851	10.984	59061037.969913	11	361.1661	6.43846e-05	4.25729e-04
2024/02/29	08:21:01	ok	ok	361.1260	42.134	0.063404	19.71	64.771	10.979	58306919.585734	10	361.1600	6.47438e-05	4.70563e-04
2024/02/29	08:26:01	ok	ok	361.1260	42.131	0.063404	19.72	64.753	10.986	56194674.827280	11	361.1823	6.42392e-05	4.49706e-04
2024/02/29	08:31:01	ok	ok	361.1300	42.132	0.063404	19.74	64.726	10.990	58861289.002178	11	361.1426	6.68653e-05	4.90183e-04
2024/02/29	08:36:01	ok	ok	361.1500	42.145	0.063404	19.75	64.778	11.007	60295879.556311	10	361.2218	6.35929e-05	4.20292e-04
2024/02/29	08:41:01	ok	ok	361.1580	42.145	0.063404	19.78	64.782	11.027	58228384.024387	10	361.2616	6.36612e-05	4.44697e-04
2024/02/29	08:46:01	ok	ok	361.1640	42.145	0.063404	19.72	64.814	10.996	58086280.499993	10	361.2304	6.52290e-05	4.33086e-04
2024/02/29	08:51:01	ok	ok	361.1460	42.141	0.063404	19.71	64.782	10.981	58897368.435984	11	361.2117	6.56724e-05	4.32253e-04
2024/02/29	08:56:01	ok	ok	361.1720	42.149	0.063404	19.77	64.804	11.022	59386834.907859	11	361.2440	6.51597e-05	4.28518e-04
2024/02/29	09:01:01	ok	ok	361.1860	42.146	0.063404	19.75	64.768	11.006	59333750.067401	11	361.2557	6.46557e-05	4.04486e-04
2024/02/29	09:06:01	--	ok	361.2080	42.152	0.063404	19.79	64.785	11.036	57611603.153642	9	361.2799	6.51589e-05	4.63139e-04
2024/02/29	09:06:08	ok	ok	360.9880	42.103	0.063392	19.81	64.718	11.035	60140366.490669	10	361.0343	6.50195e-05	4.36059e-04
2024/02/29	09:11:07	ok	ok	360.9760	42.105	0.063392	19.77	64.739	11.011	59247470.154292	10	361.0478	6.48244e-05	4.18853e-04
2024/02/29	09:16:07	ok	ok	360.9860	42.107	0.063392	19.78	64.782	11.027	58107588.199731	11	361.0678	6.44453e-05	4.26747e-04
2024/02/29	09:21:07	ok	ok	360.9800	42.115	0.063392	19.81	64.787	11.047	58489290.061849	11	361.0828	6.40074e-05	4.40712e-04
2024/02/29	09:26:07	ok	ok	360.9980	42.113	0.063392	19.78	64.794	11.029	60003122.519078	10	361.0567	6.51712e-05	4.27577e-04
2024/02/29	09:31:07	ok	ok	361.0260	42.119	0.063392	19.79	64.735	11.028	58549544.208707	11	361.1103	6.39067e-05	4.22853e-04
2024/02/29	09:36:07	ok	ok	361.0220	42.116	0.063392	19.81	64.707	11.033	60597873.506203	10	361.0866	6.50895e-05	4.51296e-04
2024/02/29	09:41:07	ok	ok	361.0540	42.121	0.063392	19.84	64.741	11.056	62141084.406320	10	361.0989	6.51252e-05	4.51110e-04
2024/02/29	09:46:07	ok	ok	361.0540	42.125	0.063392	19.85	64.703	11.058	58183122.731067	10	361.1585	6.28981e-05	4.23511e-04
2024/02/29	09:51:07	ok	ok	361.0700	42.126	0.063392	19.88	64.718	11.080	57211508.842961	12	361.1577	6.29405e-05	3.96560e-04
2024/02/29	09:56:07	ok	ok	361.0760	42.133	0.063392	19.89	64.680	11.082	60910218.395015	12	361.1823	6.21306e-05	3.91722e-04
2024/02/29	10:01:07	ok	ok	361.1080	42.131	0.063392	19.92	64.704	11.105	58079289.065873	12	361.1718	6.33216e-05	4.36577e-04
2024/02/29	10:06:07	ok	ok	361.1340	42.142	0.063392	19.93	64.707	11.115	58991155.236913	10	361.2377	6.27561e-05	4.38885e-04
2024/02/29	10:11:07	ok	ok	361.1420	42.138	0.063392	19.93	64.767	11.125	57176832.457873	12	361.2211	6.36111e-05	4.01540e-04
2024/02/29	10:16:07	ok	ok	361.1600	42.145	0.063392	19.96	64.691	11.131	60197639.623352	11	361.2261	6.47814e-05	4.30812e-04
2024/02/29	10:21:07	ok	ok	361.1800	42.149	0.063392	20.01	64.677	11.158	60550799.918230	11	361.2330	6.45363e-05	4.63149e-04
2024/02/29	10:26:07	ok	ok	361.1860	42.146	0.063392	20.01	64.768	11.174	59198740.356718	11	361.2202	6.57222e-05	4.58414e-04
2024/02/29	10:31:07	--	ok	361.2060	42.156	0.063392	20.05	64.694	11.187	59232836.905571	11	361.3858	5.99086e-05	6.52940e-04
2024/02/29	10:31:13	ok	ok	360.9840	42.111	0.063381	20.08	64.677	11.203	60167400.771195	10	361.0564	6.54487e-05	4.39528e-04
2024/02/29	10:36:13	ok	ok	361.0020	42.119	0.063381	20.05	64.694	11.187	57583752.257535	11	361.0816	6.43366e-05	4.31113e-04
2024/02/29	10:41:13	ok	ok	361.0180	42.114	0.063381	20.11	64.681	11.224	59082783.283472	11	361.0725	6.47113e-05	4.17885e-04
2024/02/29	10:46:13	ok	ok	361.0260	42.115	0.063381	20.09	64.680	11.213	60798691.987143	11	361.1135	6.37516e-05	4.16729e-04
2024/02/29	10:51:13	ok	ok	361.0320	42.120	0.063381	20.08	64.718	11.211	60012569.731509	11	361.1073	6.45876e-05	4.18379e-04
2024/02/29	10:56:13	ok	ok	361.0580	42.124	0.063381	20.15	64.689	11.251	59745684.334372	12	361.1769	6.24454e-05	4.20839e-04
2024/02/29	11:01:13	ok	ok	361.0640	42.126	0.063381	20.13	64.736	11.251	59304809.653281	12	361.1539	6.46197e-05	4.22869e-04
2024/02/29	11:06:13	ok	ok	361.0900	42.131	0.063381	20.16	64.732	11.269	59200796.014610	12	361.1761	6.43365e-05	4.11471e-04
2024/02/29	11:11:13	ok	ok	361.0860	42.132	0.063381	20.19	64.695	11.280	59232674.078298	12	361.1781	6.44665e-05	4.10132e-04
2024/02/29	11:16:13	ok	ok	361.0960	42.134	0.063381	20.15	64.727	11.258	58893503.470492	11	361.1773	6.42124e-05	4.22039e-04
2024/02/29	11:21:13	ok	ok	361.1240	42.139	0.063381	20.19	64.735	11.287	57958863.633549	11	361.1996	6.39007e-05	4.16763e-04
2024/02/29	11:26:13	ok	ok	361.1280	42.135	0.063381	20.22	64.691	11.299	59773968.303045	11	361.2558	6.26000e-05	4.35038e-04
2024/02/29	11:31:13	ok	ok	361.1440	42.140	0.063381	20.25	64.704	11.319	57801749.507878	12	361.2399	6.38784e-05	4.00320e-04
2024/02/29	11:36:13	ok	ok	361.1540	42.149	0.063381	20.21	64.718	11.295	59356568.929569	11	361.2515	6.37723e-05	4.13321e-04
2024/02/29	11:41:13	ok	ok	361.1700	42.147	0.063381	20.26	64.767	11.340	59864764.489253	12	361.2613	6.39786e-05	4.16594e-04
2024/02/29	11:46:13	--	ok	361.2140	42.157	0.063381	20.29	64.723	11.350	58445498.480736	12	361.3095	6.28518e-05	4.04736e-04
2024/02/29	11:46:20	ok	ok	360.9160	42.088	0.063369	20.26	64.736	11.335	61604130.943676	10	361.0743	6.25954e-05	3.76237e-04
2024/02/29	11:51:19	ok	ok	360.9680	42.103	0.063369	20.25	64.735	11.324	59275648.735603	10	361.1381	6.18627e-05	3.65387e-04
2024/02/29	11:56:19	ok	ok	360.9820	42.108	0.063369	20.29	64.712	11.348	60430660.264778	11	361.0296	6.61607e-05	4.12620e-04
2024/02/29	12:01:19	ok	ok	361.0040	42.112	0.063369	20.31	64.704	11.358	58836940.805091	11	361.1068	6.32711e-05	4.32962e-04
2024/02/29	12:06:19	ok	ok	361.0180	42.117	0.063369	20.28	64.768	11.350	59558207.155334	11	361.1052	6.34474e-05	4.47008e-04
2024/02/29	12:11:19	ok	ok	361.0180	42.116	0.063369	20.29	64.741	11.354	56444205.380174	10	361.1687	6.16319e-05	4.32387e-04
2024/02/29	12:16:19	ok	ok	361.0320	42.117	0.063369	20.29	64.794	11.363	58499920.085704	11	361.1218	6.45063e-05	4.13671e-04
2024/02/29	12:21:19	ok	ok	361.0280	42.121	0.063369	20.29	64.732	11.352	57259411.789680	11	361.1702	6.31744e-05	3.34856e-04
2024/02/29	12:26:19	ok	ok	361.0520	42.126	0.063369	20.33	64.810	11.394	60040120.600941	12	361.1198	6.45274e-05	3.91653e-04
2024/02/29	12:31:19	ok	ok	361.0620	42.127	0.063369	20.33	64.831	11.398	59012762.720918	10	361.2040	6.16203e-05	4.76016e-04
2024/02/29	12:36:19	ok	ok	361.0900	42.130	0.063369	20.36	64.805	11.413	58321722.948639	11	361.1689	6.46073e-05	4.41540e-04
2024/02/29	12:41:19	ok	ok	361.0980	42.139	0.063369	20.37	64.787	11.418	59175425.375093	12	361.1906	6.24372e-05	4.20361e-04
2024/02/29	12:46:19	ok	ok	361.0920	42.133	0.063369	20.39	64.781	11.426	61239777.829112	12	361.1833	6.39014e-05	4.70085e-04
2024/02/29	12:51:19	ok	ok	361.1120	42.139	0.063369	20.37	64.799	11.420	59755797.662932	12	361.2055	6.36855e-05	4.13320e-04
2024/02/29	12:56:19	ok	ok	361.1200	42.139	0.063369	20.39	64.800	11.430	61701059.571338	10	361.2224	6.30427e-05	4.39796e-04
2024/02/29	13:01:19	ok	ok	361.1560	42.148	0.063369	20.42	64.755	11.441	57893534.431488	9	361.3324	6.15142e-05	4.13961e-04
2024/02/29	13:06:19	ok	ok	361.1500	42.145	0.063369	20.43	64.819	11.461	58771991.527118	12	361.2377	6.21191e-05	4.39345e-04
2024/02/29	13:11:19	ok	ok	361.1600	42.150	0.063369	20.39	64.851	11.439	58600530.698574	10	361.3232	6.09144e-05	4.24130e-04
2024/02/29	13:16:19	ok	ok	361.1600	42.148	0.063369	20.40	64.855	11.450	62697063.124275	11	361.2659	6.34556e-05	4.21989e-04
2024/02/29	13:21:19	ok	ok	361.1740	42.147	0.063369	20.43	64.840	11.465	59734612.407034	11	361.2548	6.48073e-05	4.14020e-04
2024/02/29	13:26:19	ok	ok	361.1860	42.158	0.063369	20.43	64.828	11.463	58725205.390489	9	361.3289	6.17969e-05	4.29757e-04
2024/02/29	13:31:19	--	ok	361.2040	42.157	0.063369	20.44	64.842	11.474	57977985.505507	10	361.3714	6.02767e-05	4.30395e-04
2024/02/29	13:31:26	ok	ok	360.9780	42.110	0.063358	20.46	64.836	11.484	60649314.260028	11	361.0740	6.48800e-05	4.39350e-04
2024/02/29	13:36:25	ok	ok	360.9900	42.109	0.063358	20.47	64.796	11.486	60827305.182942	11	361.0832	6.49486e-05	3.59515e-04
2024/02/29	13:41:25	ok	ok	361.0020	42.116	0.063358	20.46	64.836	11.484	59523453.587490	11	361.0994	6.46186e-05	3.99627e-04
2024/02/29	13:46:25	ok	ok	361.0000	42.115	0.063358	20.47	64.887	11.502	59398951.535285	11	361.1076	6.39440e-05	4.02044e-04
2024/02/29	13:51:25	ok	ok	361.0440	42.126	0.063358	20.47	64.858	11.497	58483491.098270	10	361.1537	6.35541e-05	3.96254e-04
2024/02/29	13:56:25	ok	ok	361.0100	42.120	0.063358	20.47	64.897	11.504	61598620.671826	10	361.1803	6.21573e-05	3.73347e-04
2024/02/29	14:01:25	ok	ok	361.0460	42.125	0.063358	20.50	64.842	11.514	60309584.083467	10	361.2116	6.22683e-05	3.75856e-04
2024/02/29	14:06:25	ok	ok	361.0440	42.126	0.063358	20.46	64.874	11.491	59504280.236161	10	361.1722	6.30789e-05	3.77444e-04
2024/02/29	14:11:25	ok	ok	361.0560	42.127	0.063358	20.52	64.837	11.522	60273783.785997	11	361.1398	6.50946e-05	3.92507e-04
2024/02/29	14:16:25	ok	ok	361.0700	42.131	0.063358	20.52	64.855	11.525	60139406.579756	11	361.1723	6.38375e-05	3.93509e-04
2024/02/29	14:21:25	ok	ok	361.0700	42.132	0.063358	20.47	64.837	11.493	59462950.719923	10	361.2090	6.25698e-05	3.66845e-04
2024/02/29	14:26:25	ok	ok	361.0660	42.131	0.063358	20.49	64.851	11.505	59609534.680213	11	361.1912	6.28492e-05	4.48738e-04
2024/02/29	14:31:25	ok	ok	361.0900	42.133	0.063358	20.49	64.851	11.505	58541802.734918	10	361.2836	6.07831e-05	3.69264e-04
2024/02/29	14:36:25	ok	ok	361.1140	42.145	0.063358	20.50	64.813	11.509	60767130.422397	11	361.2042	6.34241e-05	4.58893e-04
2024/02/29	14:41:25	ok	ok	361.1020	42.141	0.063358	20.47	64.887	11.502	58268931.983070	11	361.1844	6.45743e-05	4.26416e-04
2024/02/29	14:46:25	ok	ok	361.1120	42.139	0.063358	20.47	64.897	11.504	57971259.439887	11	361.1754	6.34497e-05	4.47172e-04
2024/02/29	14:51:25	ok	ok	361.1100	42.142	0.063358	20.47	64.941	11.512	57539675.684099	10	361.2596	6.16482e-05	3.65659e-04
2024/02/29	14:56:25	ok	ok	361.1080	42.142	0.063358	20.47	64.909	11.506	59566799.537065	11	361.1704	6.45830e-05	4.24640e-04
2024/02/29	15:01:25	ok	ok	361.1180	42.143	0.063358	20.43	64.932	11.481	56361377.002908	11	361.1799	6.40883e-05	4.11313e-04
2024/02/29	15:06:25	ok	ok	361.1080	42.139	0.063358	20.44	64.933	11.491	57720073.286085	9	361.2642	6.16461e-05	4.56122e-04
2024/02/29	15:11:25	ok	ok	361.1360	42.142	0.063358	20.49	64.881	11.510	56792753.059555	11	361.2152	6.37133e-05	4.23806e-04
2024/02/29	15:16:25	ok	ok	361.1320	42.144	0.063358	20.47	64.887	11.502	58941314.475215	11	361.2071	6.46452e-05	4.18620e-04
2024/02/29	15:21:25	ok	ok	361.1500	42.150	0.063358	20.47	64.920	11.508	59002050.139908	12	361.2451	6.22894e-05	4.26676e-04
2024/02/29	15:26:25	ok	ok	361.1460	42.150	0.063358	20.44	64.892	11.483	57542227.256277	11	361.2347	6.36870e-05	4.16396e-04
2024/02/29	15:31:25	ok	ok	361.1520	42.150	0.063358	20.43	64.920	11.479	57608851.895129	11	361.2293	6.36486e-05	4.18977e-04
2024/02/29	15:36:25	ok	ok	361.1640	42.152	0.063358	20.43	64.891	11.474	55674028.027563	12	361.2168	6.26142e-05	4.63730e-04
2024/02/29	15:41:25	ok	ok	361.1460	42.148	0.063358	20.40	64.956	11.468	56527815.831587	11	361.1918	6.40693e-05	4.57476e-04
2024/02/29	15:46:25	ok	ok	361.1440	42.150	0.063358	20.39	65.016	11.468	55328666.658865	11	361.2255	6.36258e-05	4.86129e-04
2024/02/29	15:51:25	ok	ok	361.1540	42.152	0.063358	20.42	64.938	11.473	57514414.866255	12	361.2023	6.33285e-05	5.02266e-04
2024/02/29	15:56:25	ok	ok	361.1580	42.151	0.063358	20.40	64.936	11.464	58740161.641832	12	361.2268	6.30352e-05	4.58664e-04
2024/02/29	16:01:25	ok	ok	361.1540	42.156	0.063358	20.37	64.910	11.440	58126917.653964	11	361.2102	6.36070e-05	5.12443e-04
2024/02/29	16:06:25	ok	ok	361.1340	42.147	0.063358	20.29	65.046	11.407	56383727.194160	11	361.1851	6.44039e-05	4.78408e-04
2024/02/29	16:11:25	ok	ok	361.0860	42.135	0.063358	20.22	65.170	11.383	54319604.751913	12	361.1362	6.51077e-05	4.47723e-04
2024/02/29	16:16:25	ok	ok	361.0800	42.135	0.063358	20.15	65.176	11.336	54666814.171728	12	361.1249	6.44521e-05	4.97153e-04
2024/02/29	16:21:25	ok	ok	361.0740	42.138	0.063358	20.15	65.115	11.325	56843981.782364	12	361.1140	6.43081e-05	4.77697e-04
2024/02/29	16:26:25	ok	ok	361.0920	42.138	0.063358	20.18	65.071	11.337	56453001.180231	11	361.1347	6.51096e-05	5.20667e-04
2024/02/29	16:31:25	ok	ok	361.0860	42.142	0.063358	20.19	65.020	11.337	55422910.793510	11	361.1535	6.27331e-05	4.76501e-04
2024/02/29	16:36:25	ok	ok	361.1200	42.144	0.063358	20.19	65.000	11.333	55761766.177409	11	361.1531	6.45918e-05	5.10508e-04
2024/02/29	16:41:25	ok	ok	361.1080	42.143	0.063358	20.15	65.014	11.308	56818296.630263	11	361.1564	6.43785e-05	5.29193e-04
2024/02/29	16:46:25	ok	ok	361.1240	42.142	0.063358	20.18	64.979	11.321	53936130.557220	11	361.1426	6.59241e-05	4.56266e-04
2024/02/29	16:51:25	ok	ok	361.1240	42.147	0.063358	20.18	65.048	11.333	54724009.854633	12	361.1501	6.48483e-05	4.97216e-04
2024/02/29	16:56:25	ok	ok	361.1180	42.149	0.063358	20.16	64.987	11.313	57028260.085642	13	361.1627	6.42085e-05	4.32131e-04
2024/02/29	17:01:25	ok	ok	361.1040	42.142	0.063358	20.11	65.069	11.291	53426517.465161	12	361.1360	6.48894e-05	4.66174e-04
2024/02/29	17:06:25	ok	ok	361.0920	42.141	0.063358	20.08	65.023	11.263	54557560.557744	11	361.1432	6.39773e-05	4.86311e-04
2024/02/29	17:11:25	ok	ok	361.1080	42.143	0.063358	20.11	64.997	11.278	57516451.268947	11	361.1582	6.27252e-05	5.38015e-04
2024/02/29	17:16:25	ok	ok	361.1080	42.144	0.063358	20.08	65.032	11.265	56003552.331296	10	361.1694	6.45669e-05	4.64187e-04
2024/02/29	17:21:25	ok	ok	361.1120	42.147	0.063358	20.08	65.084	11.274	57511391.490901	14	361.1528	6.35033e-05	4.88664e-04
2024/02/29	17:26:25	ok	ok	361.0920	42.141	0.063358	20.04	65.057	11.241	54216724.002256	12	361.1268	6.44954e-05	4.94032e-04
2024/02/29	17:31:25	ok	ok	361.1040	42.138	0.063358	20.04	65.048	11.240	55178055.574157	12	361.1499	6.39801e-05	4.81336e-04
2024/02/29	17:36:25	ok	ok	361.0380	42.131	0.063358	19.88	65.206	11.164	57340998.126669	11	361.0918	6.30656e-05	5.17319e-04
2024/02/29	17:41:25	ok	ok	361.0260	42.128	0.063358	19.82	65.309	11.145	56142819.936101	11	361.0718	6.53480e-05	4.55707e-04
2024/02/29	17:46:25	ok	ok	361.0120	42.126	0.063358	19.79	65.222	11.111	54958470.146829	12	361.0502	6.39056e-05	4.92557e-04
2024/02/29	17:51:25	ok	ok	361.0380	42.131	0.063358	19.84	65.156	11.127	58936620.454484	13	361.0780	6.42877e-05	4.71884e-04
2024/02/29	17:56:25	ok	ok	361.0320	42.126	0.063358	19.82	65.126	11.113	55737032.704478	11	361.0699	6.44560e-05	5.13919e-04
2024/02/29	18:01:25	ok	ok	361.0400	42.128	0.063358	19.82	65.115	11.111	57344985.583364	13	361.0742	6.42062e-05	4.50690e-04
2024/02/29	18:06:25	ok	ok	361.0340	42.133	0.063358	19.79	65.051	11.081	56245678.443393	12	361.0615	6.45219e-05	4.82421e-04
2024/02/29	18:11:25	ok	ok	361.0300	42.125	0.063358	19.77	65.084	11.070	57128876.644243	12	361.0817	6.45650e-05	4.76176e-04
2024/02/29	18:16:25	ok	ok	361.0420	42.134	0.063358	19.82	65.083	11.106	56507599.237696	13	361.0978	6.40831e-05	4.85636e-04
2024/02/29	18:21:25	ok	ok	361.0360	42.134	0.063358	19.77	65.046	11.063	55427653.996249	12	361.0821	6.37522e-05	4.96650e-04
2024/02/29	18:26:25	ok	ok	361.0500	42.130	0.063358	19.79	64.997	11.072	57716436.026190	11	361.0938	6.37339e-05	5.17660e-04
2024/02/29	18:31:25	ok	ok	361.0460	42.129	0.063358	19.75	65.011	11.047	56826377.974834	11	361.0951	6.36062e-05	4.94198e-04
2024/02/29	18:36:25	ok	ok	361.0220	42.132	0.063358	19.72	65.078	11.041	56334432.792475	13	361.0837	6.38719e-05	4.24000e-04
2024/02/29	18:41:25	ok	ok	361.0120	42.120	0.063358	19.68	65.124	11.021	57554664.448193	11	361.0759	6.42207e-05	4.35278e-04
2024/02/29	18:46:25	ok	ok	360.9700	42.111	0.063358	19.57	65.235	10.968	57706244.735444	11	361.0241	6.40696e-05	4.49947e-04
2024/02/29	18:51:25	ok	ok	360.9700	42.112	0.063358	19.50	65.225	10.920	55235025.570816	12	361.0240	6.29172e-05	4.97863e-04
2024/02/29	18:56:25	ok	ok	360.9640	42.119	0.063358	19.51	65.197	10.924	55571146.429394	12	361.0242	6.24387e-05	4.80476e-04
2024/02/29	19:01:25	ok	ok	360.9760	42.112	0.063358	19.51	65.106	10.908	55192316.041612	13	361.0468	6.31140e-05	4.18967e-04
2024/02/29	19:06:25	ok	ok	360.9860	42.120	0.063358	19.57	65.043	10.935	57326844.122278	13	361.0419	6.37544e-05	4.83167e-04
2024/02/29	19:11:25	ok	ok	360.9840	42.111	0.063358	19.54	65.019	10.913	54697515.263639	12	361.0312	6.37457e-05	5.06166e-04
2024/02/29	19:16:25	ok	ok	360.9760	42.109	0.063358	19.53	65.016	10.903	55967348.243642	12	361.0278	6.34271e-05	5.08149e-04
2024/02/29	19:21:25	ok	ok	360.9900	42.111	0.063358	19.53	65.037	10.907	54590672.157826	11	361.0402	6.39327e-05	5.06129e-04
2024/02/29	19:26:25	ok	ok	360.9760	42.112	0.063358	19.51	65.025	10.895	55367963.254484	13	361.0361	6.24215e-05	4.80831e-04
2024/02/29	19:31:25	ok	ok	360.9580	42.107	0.063358	19.48	65.029	10.878	57555735.455900	13	361.0218	6.34081e-05	4.89509e-04
2024/02/29	19:36:25	ok	ok	360.9740	42.111	0.063358	19.47	65.048	10.873	56886112.520456	12	361.0071	6.30671e-05	4.81913e-04
2024/02/29	19:41:25	ok	ok	360.9560	42.115	0.063358	19.45	64.996	10.854	56917752.065671	11	360.9984	6.38641e-05	5.21344e-04
2024/02/29	19:46:25	ok	ok	360.9340	42.100	0.063358	19.34	65.139	10.807	57273156.484873	11	360.9774	6.38137e-05	5.29757e-04
2024/02/29	19:51:25	ok	ok	360.8920	42.095	0.063358	19.29	65.202	10.781	57900139.954807	12	360.9398	6.41627e-05	5.16925e-04
2024/02/29	19:56:25	ok	ok	360.8880	42.092	0.063358	19.23	65.193	10.743	55324005.158404	11	360.9242	6.36417e-05	5.30450e-04
2024/02/29	20:01:25	ok	ok	360.8740	42.090	0.063358	19.17	65.203	10.709	55413313.518668	11	360.9243	6.30291e-05	5.45359e-04
2024/02/29	20:06:25	ok	ok	360.8840	42.088	0.063358	19.20	65.087	10.707	55918654.739330	8	360.9799	6.47862e-05	4.87637e-04
2024/02/29	20:11:25	ok	ok	360.9180	42.099	0.063358	19.24	65.042	10.726	55629583.812505	11	360.9804	6.48002e-05	4.98604e-04
2024/02/29	20:16:25	ok	ok	360.9040	42.094	0.063358	19.23	65.020	10.714	57594298.023448	12	360.9288	6.50382e-05	5.46938e-04
2024/02/29	20:21:25	ok	ok	360.8980	42.097	0.063358	19.23	65.020	10.714	56280408.852477	12	360.9603	6.40073e-05	5.06786e-04
2024/02/29	20:26:25	ok	ok	360.8860	42.090	0.063358	19.21	64.936	10.690	56698871.863825	11	360.9342	6.62870e-05	5.17865e-04
2024/02/29	20:31:25	ok	ok	360.8940	42.090	0.063358	19.17	64.950	10.667	55085468.043199	11	360.9386	6.39271e-05	5.48986e-04
2024/02/29	20:36:25	ok	ok	360.9040	42.094	0.063358	19.17	65.011	10.678	54529162.040547	13	360.9480	6.40400e-05	4.95905e-04
2024/02/29	20:41:25	ok	ok	360.8740	42.087	0.063358	19.13	64.984	10.646	54254480.066673	10	360.9208	6.55747e-05	5.36953e-04
2024/02/29	20:46:25	ok	ok	360.8860	42.094	0.063358	19.11	65.000	10.639	56830380.369776	11	360.9315	6.33607e-05	5.39846e-04
2024/02/29	20:51:25	ok	ok	360.8560	42.082	0.063358	18.99	65.112	10.579	55290878.662191	11	360.8686	6.45423e-05	5.61933e-04
2024/02/29	20:56:25	ok	ok	360.8180	42.077	0.063358	18.93	65.174	10.554	55587684.305067	12	360.8609	6.47817e-05	5.28753e-04
2024/02/29	21:01:25	--	ok	360.7960	42.070	0.063358	18.86	65.162	10.507	54692075.293507	11	360.8527	6.46265e-05	5.00230e-04
2024/02/29	21:01:31	ok	ok	361.0320	42.119	0.063368	18.90	65.130	10.528	54445632.090830	14	361.0914	6.49312e-05	4.59978e-04
2024/02/29	21:06:31	ok	ok	360.9540	42.108	0.063368	18.80	65.194	10.478	51016194.798625	13	361.0495	6.28715e-05	4.99204e-04
2024/02/29	21:11:31	ok	ok	360.9620	42.118	0.063368	18.83	65.057	10.474	51609964.648310	12	361.0181	6.51524e-05	4.92912e-04
2024/02/29	21:16:31	ok	ok	360.9780	42.114	0.063368	18.86	64.973	10.477	52065761.770634	13	361.0528	6.28967e-05	4.54775e-04
2024/02/29	21:21:31	ok	ok	360.9800	42.112	0.063368	18.86	65.011	10.483	51441931.657738	14	361.0544	6.32205e-05	4.36659e-04
2024/02/29	21:26:31	ok	ok	360.9820	42.114	0.063368	18.86	64.909	10.466	52950193.397754	12	361.0706	6.33350e-05	4.63035e-04
2024/02/29	21:31:31	ok	ok	360.9740	42.114	0.063368	18.83	64.936	10.454	49944093.909630	13	361.0715	6.41158e-05	4.89350e-04
2024/02/29	21:36:31	ok	ok	360.9660	42.107	0.063368	18.83	64.947	10.456	52621203.420612	13	361.0672	6.27804e-05	4.40258e-04
2024/02/29	21:41:31	ok	ok	360.9620	42.112	0.063368	18.82	64.965	10.449	50464405.582588	12	361.0647	6.31659e-05	4.68031e-04
2024/02/29	21:46:31	ok	ok	360.9520	42.104	0.063368	18.76	64.956	10.413	50987247.369518	12	361.1165	6.21916e-05	4.40383e-04
2024/02/29	21:51:31	ok	ok	360.9500	42.104	0.063368	18.75	64.973	10.407	50352433.439085	11	361.0633	6.38338e-05	4.17966e-04
2024/02/29	21:56:31	ok	ok	360.8920	42.089	0.063368	18.66	65.080	10.372	51008327.505467	13	361.0463	6.21078e-05	3.62746e-04
2024/02/29	22:01:31	ok	ok	360.8860	42.093	0.063368	18.58	65.148	10.331	52430934.448658	12	361.0086	6.35765e-05	3.83859e-04
2024/02/29	22:06:31	ok	ok	360.8780	42.087	0.063368	18.55	65.144	10.312	49876782.777725	14	360.9670	6.43517e-05	4.48186e-04
2024/02/29	22:11:31	ok	ok	360.8840	42.092	0.063368	18.58	64.936	10.297	49778406.424220	13	360.9729	6.49253e-05	3.96064e-04
2024/02/29	22:16:31	ok	ok	360.9020	42.102	0.063368	18.59	64.909	10.301	49594068.736244	13	361.0063	6.38817e-05	3.88414e-04
2024/02/29	22:21:31	ok	ok	360.8940	42.099	0.063368	18.60	64.887	10.307	50789494.674517	13	360.9907	6.56023e-05	3.87572e-04
2024/02/29	22:26:31	ok	ok	360.9200	42.097	0.063368	18.60	64.840	10.300	50887712.322374	11	361.0356	6.35732e-05	3.99149e-04
2024/02/29	22:31:31	ok	ok	360.8860	42.096	0.063368	18.59	64.858	10.293	51372296.669547	12	361.0197	6.31345e-05	3.88260e-04
2024/02/29	22:36:31	ok	ok	360.9120	42.098	0.063368	18.59	64.826	10.288	50982925.943227	13	361.0111	6.46045e-05	3.88052e-04
2024/02/29	22:41:31	ok	ok	360.9120	42.099	0.063368	18.59	64.846	10.291	49102721.150631	11	361.0379	6.33813e-05	4.03086e-04
2024/02/29	22:46:31	ok	ok	360.8700	42.082	0.063368	18.55	64.800	10.258	50943604.466402	13	361.0201	6.33485e-05	3.59863e-04
2024/02/29	22:51:31	ok	ok	360.9000	42.092	0.063368	18.49	64.872	10.235	50613078.721784	10	361.0581	6.32276e-05	3.90395e-04
2024/02/29	22:56:31	ok	ok	360.8560	42.078	0.063368	18.40	65.019	10.206	48710870.355053	13	360.9059	6.56755e-05	3.67867e-04
2024/02/29	23:01:31	ok	ok	360.8020	42.068	0.063368	18.28	65.101	10.144	50493913.309818	12	360.8954	6.52023e-05	3.92005e-04
2024/02/29	23:06:31	--	ok	360.7900	42.065	0.063368	18.28	65.029	10.133	49532918.522294	13	360.9144	6.31483e-05	3.85423e-04
2024/02/29	23:06:37	ok	ok	361.0300	42.111	0.063379	18.28	65.061	10.138	48542163.506575	13	361.1126	6.53320e-05	3.96684e-04
2024/02/29	23:11:37	ok	ok	361.0220	42.117	0.063379	18.29	64.952	10.128	49572493.672719	13	361.1379	6.38794e-05	4.10683e-04
2024/02/29	23:16:37	ok	ok	361.0500	42.130	0.063379	18.32	64.823	10.124	50193149.796281	12	361.1421	6.45581e-05	3.97591e-04
2024/02/29	23:21:37	ok	ok	361.0600	42.130	0.063379	18.36	64.781	10.143	49619401.368497	11	361.2291	6.26814e-05	3.36081e-04
2024/02/29	23:26:37	ok	ok	361.0780	42.125	0.063379	18.40	64.717	10.159	48191532.733152	12	361.2292	6.33855e-05	4.00455e-04
2024/02/29	23:31:37	ok	ok	361.0700	42.134	0.063379	18.37	64.732	10.144	50522064.731984	14	361.1919	6.40372e-05	4.02599e-04
2024/02/29	23:36:37	ok	ok	361.0620	42.124	0.063379	18.35	64.768	10.133	48898250.560561	12	361.1532	6.47960e-05	4.09487e-04
2024/02/29	23:41:37	ok	ok	361.0740	42.132	0.063379	18.37	64.732	10.144	51699104.474596	13	361.2045	6.28075e-05	4.31368e-04
2024/02/29	23:46:37	ok	ok	361.0520	42.121	0.063379	18.33	64.717	10.117	48838637.609972	14	361.1537	6.48380e-05	3.66023e-04
2024/02/29	23:51:37	ok	ok	361.0580	42.125	0.063379	18.35	64.736	10.128	50673754.748005	13	361.1898	6.40872e-05	3.62548e-04
2024/02/29	23:56:37	ok	ok	361.0260	42.119	0.063379	18.24	64.901	10.087	47283068.698516	12	361.1446	6.38281e-05	3.56237e-04
2024/03/01	00:01:37	ok	ok	360.9920	42.107	0.063379	18.18	64.942	10.058	50279596.488122	13	361.0906	6.43996e-05	4.17184e-04
2024/03/01	00:06:37	ok	ok	360.9680	42.110	0.063379	18.11	65.014	10.028	48593364.240796	13	361.1263	6.38270e-05	5.15198e-04
2024/03/01	00:11:37	ok	ok	360.9520	42.107	0.063379	18.07	64.924	9.989	49456416.584770	14	361.0381	6.61525e-05	3.80798e-04
2024/03/01	00:16:37	ok	ok	360.9720	42.113	0.063379	18.09	64.808	9.988	48721468.830501	13	361.0889	6.40795e-05	4.01527e-04
2024/03/01	00:21:37	ok	ok	360.9760	42.107	0.063379	18.15	64.749	10.012	48066595.138472	13	361.1810	6.10202e-05	5.40253e-04
2024/03/01	00:26:37	ok	ok	360.9780	42.105	0.063379	18.12	64.771	9.999	49481740.177556	13	361.2047	6.04905e-05	7.21516e-04
2024/03/01	00:31:37	ok	ok	360.9740	42.108	0.063379	18.15	64.717	10.007	49662222.040917	13	361.1129	6.31533e-05	3.78181e-04
2024/03/01	00:36:37	ok	ok	360.9620	42.105	0.063379	18.08	64.746	9.969	47999540.420891	13	361.0683	6.44929e-05	3.91572e-04
2024/03/01	00:41:37	ok	ok	360.9860	42.109	0.063379	18.12	64.712	9.989	47964431.761517	12	361.0751	6.53443e-05	4.07132e-04
2024/03/01	00:46:37	ok	ok	360.9820	42.113	0.063379	18.11	64.698	9.979	48197870.922528	12	361.1509	6.27786e-05	4.27790e-04
2024/03/01	00:51:37	ok	ok	360.9500	42.104	0.063379	18.00	64.854	9.937	49019158.525328	13	361.0456	6.48015e-05	3.80174e-04
2024/03/01	00:56:37	ok	ok	360.9300	42.094	0.063379	17.97	64.858	9.920	46741807.069090	12	361.1045	6.22308e-05	4.34904e-04
2024/03/01	01:01:37	ok	ok	360.8900	42.087	0.063379	17.88	64.877	9.871	47991688.891637	12	361.0618	6.36764e-05	4.07044e-04
2024/03/01	01:06:37	ok	ok	361.0120	42.124	0.063379	18.15	64.343	9.950	48979128.633708	14	361.1237	6.42143e-05	3.84257e-04
2024/03/01	01:11:37	--	ok	361.2580	42.173	0.063379	18.82	63.194	10.164	48708694.382014	13	361.4069	6.27005e-05	5.40613e-04
2024/03/01	01:11:44	ok	ok	361.0180	42.114	0.063366	18.83	63.185	10.172	53288177.137017	14	361.1150	6.41651e-05	3.81496e-04
2024/03/01	01:16:43	--	ok	361.2100	42.160	0.063366	19.18	63.018	10.358	54446245.801828	12	361.3456	6.22624e-05	3.66432e-04
2024/03/01	01:16:50	ok	ok	360.9880	42.096	0.063354	19.21	63.073	10.384	51506949.361034	11	361.0505	6.41769e-05	5.04582e-04
2024/03/01	01:21:49	ok	ok	361.0840	42.123	0.063354	19.43	63.046	10.512	53611135.525804	13	361.1449	6.37681e-05	4.59275e-04
2024/03/01	01:26:49	ok	ok	361.1780	42.144	0.063354	19.60	62.968	10.603	53665357.324152	12	361.2414	6.49452e-05	4.51951e-04
2024/03/01	01:31:49	--	ok	361.2600	42.149	0.063354	19.74	63.052	10.706	55448420.236898	12	361.3172	6.45804e-05	4.81666e-04
2024/03/01	01:31:56	ok	ok	360.9760	42.078	0.06334	19.74	63.041	10.704	52848386.327581	10	361.0209	6.47111e-05	4.73675e-04
2024/03/01	01:36:55	ok	ok	361.0320	42.099	0.06334	19.82	63.023	10.754	51002117.215642	11	361.1024	6.38337e-05	4.57286e-04
2024/03/01	01:41:55	ok	ok	361.1020	42.114	0.06334	19.95	63.014	10.832	53419437.919074	12	361.1819	6.29963e-05	5.17579e-04
2024/03/01	01:46:55	ok	ok	361.1200	42.114	0.06334	19.99	63.224	10.897	52406455.545799	12	361.1799	6.34448e-05	5.26760e-04
2024/03/01	01:51:55	ok	ok	361.1180	42.121	0.06334	19.91	63.394	10.872	50115197.629531	12	361.2528	6.17293e-05	5.57111e-04
2024/03/01	01:56:55	ok	ok	361.1260	42.117	0.06334	19.92	63.496	10.898	50932131.050639	13	361.2229	6.11926e-05	4.84718e-04
2024/03/01	02:01:55	ok	ok	361.1540	42.120	0.06334	19.93	63.499	10.907	51137534.968006	10	361.2452	6.28451e-05	5.10581e-04
2024/03/01	02:06:55	ok	ok	361.1680	42.126	0.06334	19.93	63.508	10.909	50831327.466595	12	361.2866	6.00809e-05	5.64556e-04
2024/03/01	02:11:55	ok	ok	361.1740	42.134	0.06334	19.95	63.510	10.917	50588214.080013	10	361.2403	6.43477e-05	5.18548e-04
2024/03/01	02:16:55	ok	ok	361.1900	42.135	0.06334	19.95	63.572	10.928	50048095.223654	11	361.2443	6.45125e-05	5.31319e-04
2024/03/01	02:21:55	--	ok	361.2600	42.152	0.06334	20.11	63.340	10.991	51874329.461905	13	361.3108	6.30729e-05	4.87521e-04
2024/03/01	02:22:02	ok	ok	360.9740	42.077	0.063326	20.12	63.363	11.003	48903864.510081	11	361.0250	6.38232e-05	5.24065e-04
2024/03/01	02:27:01	ok	ok	361.0420	42.102	0.063326	20.22	63.258	11.049	51181274.544450	11	361.1181	6.41403e-05	4.75492e-04
2024/03/01	02:32:01	ok	ok	361.1000	42.107	0.063326	20.31	63.311	11.113	48932203.280999	11	361.2131	6.10789e-05	5.66868e-04
2024/03/01	02:37:01	ok	ok	361.1120	42.110	0.063326	20.32	63.345	11.128	50718546.103812	12	361.1831	6.25229e-05	5.38441e-04
2024/03/01	02:42:01	ok	ok	361.1300	42.124	0.063326	20.33	63.398	11.146	48972283.310680	11	361.1718	6.44455e-05	5.46108e-04
2024/03/01	02:47:01	ok	ok	361.1240	42.116	0.063326	20.37	63.487	11.189	50294473.380229	11	361.1823	6.42648e-05	5.31186e-04
2024/03/01	02:52:01	ok	ok	361.1840	42.128	0.063326	20.42	63.455	11.211	53272869.870615	10	361.2664	6.34853e-05	5.49193e-04
2024/03/01	02:57:01	ok	ok	361.1480	42.117	0.063326	20.29	63.807	11.190	49375874.779177	12	361.1961	6.37202e-05	5.40684e-04
2024/03/01	03:02:01	ok	ok	361.1200	42.117	0.063326	20.22	63.796	11.143	50526117.364664	11	361.1524	6.44707e-05	5.23295e-04
2024/03/01	03:07:01	ok	ok	361.1120	42.112	0.063326	20.21	63.835	11.141	51943514.397358	12	361.1586	6.44125e-05	4.86302e-04
2024/03/01	03:12:01	ok	ok	361.0960	42.118	0.063326	20.16	63.911	11.126	50053404.235564	11	361.1415	6.40701e-05	5.19809e-04
2024/03/01	03:17:01	ok	ok	361.1120	42.113	0.063326	20.15	63.917	11.117	52092001.721555	12	361.1642	6.36186e-05	5.04113e-04
2024/03/01	03:22:01	ok	ok	361.0920	42.102	0.063326	20.12	63.943	11.104	50931531.847936	11	361.1494	6.48864e-05	4.81866e-04
2024/03/01	03:27:01	ok	ok	361.0900	42.116	0.063326	20.13	64.016	11.125	51673133.300842	10	361.1589	6.26450e-05	5.20481e-04
2024/03/01	03:32:01	ok	ok	361.1120	42.112	0.063326	20.11	63.970	11.100	50932826.917420	11	361.1743	6.43317e-05	4.75038e-04
2024/03/01	03:37:01	ok	ok	361.1080	42.112	0.063326	20.08	64.036	11.092	53168151.711447	13	361.1958	6.34927e-05	4.21428e-04
2024/03/01	03:42:01	ok	ok	361.1160	42.111	0.063326	20.07	64.077	11.091	52192421.210751	12	361.2085	6.24204e-05	4.86506e-04
2024/03/01	03:47:01	ok	ok	361.0820	42.109	0.063326	20.05	64.063	11.078	51246909.677118	12	361.1490	6.47475e-05	4.86743e-04
2024/03/01	03:52:01	ok	ok	361.1080	42.117	0.063326	20.08	64.036	11.092	51307166.196175	13	361.1543	6.43701e-05	4.60360e-04
2024/03/01	03:57:01	ok	ok	361.1320	42.121	0.063326	20.05	64.031	11.073	52956656.378268	11	361.2273	6.23582e-05	5.49122e-04
2024/03/01	04:02:01	ok	ok	361.1100	42.121	0.063326	20.05	64.076	11.080	52754079.853244	9	361.1755	6.53494e-05	4.68399e-04
2024/03/01	04:07:01	ok	ok	361.1080	42.110	0.063326	20.04	64.050	11.067	52615405.697625	11	361.1935	6.49939e-05	4.30140e-04
2024/03/01	04:12:01	ok	ok	361.0980	42.115	0.063326	19.99	64.167	11.060	52361460.864599	13	361.1636	6.37591e-05	4.09653e-04
2024/03/01	04:17:01	ok	ok	361.1020	42.117	0.063326	19.96	64.195	11.046	51935956.122137	12	361.1419	6.41472e-05	5.06434e-04
2024/03/01	04:22:01	ok	ok	361.0940	42.108	0.063326	19.95	64.181	11.033	53227609.282784	11	361.1365	6.45833e-05	4.69183e-04
2024/03/01	04:27:01	ok	ok	361.0640	42.103	0.063326	19.85	64.277	10.986	52754966.392214	13	361.1427	6.44912e-05	4.34829e-04
2024/03/01	04:32:01	ok	ok	361.0780	42.109	0.063326	19.86	64.228	10.988	52565302.985416	12	361.1359	6.49424e-05	4.50834e-04
2024/03/01	04:37:01	ok	ok	361.0660	42.106	0.063326	19.84	64.213	10.966	52357718.439929	12	361.1219	6.51998e-05	4.48234e-04
2024/03/01	04:42:01	ok	ok	361.0740	42.109	0.063326	19.82	64.283	10.970	52189126.625446	11	361.1342	6.48519e-05	4.57432e-04
2024/03/01	04:47:01	ok	ok	361.0480	42.099	0.063326	19.81	64.228	10.952	52934691.760383	13	361.1228	6.38415e-05	4.26351e-04
2024/03/01	04:52:01	ok	ok	361.0320	42.098	0.063326	19.78	64.265	10.939	53342904.995738	13	361.0929	6.41293e-05	4.70311e-04
2024/03/01	04:57:01	ok	ok	361.0600	42.104	0.063326	19.78	64.286	10.943	53270429.078007	13	361.1120	6.30296e-05	4.67348e-04
2024/03/01	05:02:01	ok	ok	361.0260	42.099	0.063326	19.75	64.323	10.930	52479763.252070	12	361.0931	6.42763e-05	4.51562e-04
2024/03/01	05:07:01	ok	ok	361.0400	42.095	0.063326	19.74	64.309	10.919	54247399.833955	13	361.1157	6.36672e-05	4.18540e-04
2024/03/01	05:12:01	ok	ok	361.0320	42.098	0.063326	19.71	64.292	10.898	52771566.802349	13	361.0924	6.42195e-05	4.22480e-04
2024/03/01	05:17:01	ok	ok	361.0220	42.095	0.063326	19.67	64.338	10.880	52600316.584270	11	361.0843	6.40654e-05	4.76047e-04
2024/03/01	05:22:01	ok	ok	361.0360	42.093	0.063326	19.67	64.329	10.878	54497794.026291	13	361.1008	6.32866e-05	4.07282e-04
2024/03/01	05:27:01	ok	ok	361.0140	42.096	0.063326	19.67	64.300	10.873	54030937.144988	12	361.0713	6.41453e-05	4.38941e-04
2024/03/01	05:32:01	ok	ok	360.9920	42.096	0.063326	19.61	64.350	10.844	52339449.003158	13	361.0755	6.25820e-05	4.58512e-04
2024/03/01	05:37:01	ok	ok	361.0200	42.094	0.063326	19.61	64.370	10.848	53258730.368790	13	361.0996	6.35867e-05	4.17187e-04
2024/03/01	05:42:01	ok	ok	361.0040	42.092	0.063326	19.57	64.334	10.816	51441542.531362	12	361.0880	6.39670e-05	4.66054e-04
2024/03/01	05:47:01	ok	ok	360.9640	42.089	0.063326	19.54	64.401	10.809	52874373.737112	13	361.0263	6.51870e-05	4.17657e-04
2024/03/01	05:52:01	ok	ok	360.9960	42.087	0.063326	19.55	64.332	10.806	54548944.225877	13	361.0541	6.33173e-05	4.15558e-04
2024/03/01	05:57:01	ok	ok	360.9880	42.090	0.063326	19.55	64.282	10.797	53920366.068763	14	361.0522	6.42709e-05	4.15138e-04
2024/03/01	06:02:01	ok	ok	360.9880	42.083	0.063326	19.55	64.352	10.809	53896661.830057	13	361.0911	6.31528e-05	4.65775e-04
2024/03/01	06:07:01	ok	ok	360.9820	42.087	0.063326	19.50	64.382	10.779	53460334.476136	13	361.0487	6.37771e-05	4.18578e-04
2024/03/01	06:12:01	ok	ok	360.9840	42.090	0.063326	19.53	64.288	10.781	55507461.446916	14	361.0574	6.32110e-05	4.18887e-04
2024/03/01	06:17:01	ok	ok	360.9820	42.091	0.063326	19.50	64.302	10.765	54340220.280832	12	361.0374	6.38846e-05	4.33810e-04
2024/03/01	06:22:01	ok	ok	360.9640	42.078	0.063326	19.50	64.292	10.764	54817153.062345	12	361.0475	6.42165e-05	4.35008e-04
2024/03/01	06:27:01	ok	ok	360.9720	42.085	0.063326	19.44	64.323	10.733	52362730.940511	10	361.0343	6.50734e-05	4.76235e-04
2024/03/01	06:32:01	ok	ok	360.9620	42.083	0.063326	19.43	64.373	10.733	55005321.325362	13	361.0183	6.49512e-05	4.22142e-04
2024/03/01	06:37:01	ok	ok	360.9900	42.081	0.063326	19.44	64.323	10.733	53188983.467602	13	361.0490	6.52888e-05	4.23132e-04
2024/03/01	06:42:01	ok	ok	360.9740	42.083	0.063326	19.41	64.318	10.714	52824320.688933	10	361.0090	6.52961e-05	4.80200e-04
2024/03/01	06:47:01	ok	ok	360.9820	42.077	0.063326	19.47	64.288	10.746	54848885.979669	11	361.0544	6.41520e-05	4.77134e-04
2024/03/01	06:52:01	ok	ok	360.9520	42.078	0.063326	19.37	64.323	10.690	54014735.325114	12	361.0192	6.46091e-05	4.50443e-04
2024/03/01	06:57:01	ok	ok	360.9580	42.069	0.063326	19.37	64.302	10.686	53820661.900096	12	361.0213	6.28595e-05	4.85887e-04
2024/03/01	07:02:01	ok	ok	360.9900	42.081	0.063326	19.40	64.245	10.693	56116272.399211	12	361.0620	6.43554e-05	4.72801e-04
2024/03/01	07:07:01	ok	ok	361.0080	42.085	0.063326	19.51	64.041	10.730	53309838.787033	14	361.0787	6.33702e-05	4.67322e-04
2024/03/01	07:12:01	ok	ok	361.0800	42.101	0.063326	19.60	64.013	10.779	53603477.058691	12	361.1362	6.29731e-05	4.84787e-04
2024/03/01	07:17:01	ok	ok	361.0600	42.098	0.063326	19.57	64.080	10.774	55044810.995545	14	361.1659	6.29269e-05	4.35807e-04
2024/03/01	07:22:01	ok	ok	361.0880	42.093	0.063326	19.61	64.067	10.797	55122305.200097	12	361.1662	6.31220e-05	4.62940e-04
2024/03/01	07:27:01	ok	ok	361.1160	42.106	0.063326	19.68	63.948	10.822	53591234.823574	11	361.1965	6.34415e-05	5.26768e-04
2024/03/01	07:32:01	ok	ok	361.1220	42.101	0.063326	19.68	64.018	10.834	54222574.865520	11	361.1473	6.61925e-05	4.74424e-04
2024/03/01	07:37:01	ok	ok	361.1320	42.105	0.063326	19.69	63.948	10.831	53719872.176685	11	361.1998	6.34761e-05	4.52696e-04
2024/03/01	07:42:01	ok	ok	361.1400	42.111	0.063326	19.69	64.089	10.855	52962536.301790	11	361.2204	6.27475e-05	4.90547e-04
2024/03/01	07:47:01	ok	ok	361.0840	42.095	0.063326	19.55	64.228	10.788	53937192.156967	11	361.1397	6.46185e-05	4.54322e-04
2024/03/01	07:52:01	ok	ok	361.0540	42.090	0.063326	19.50	64.343	10.772	56740349.758687	13	361.1150	6.40912e-05	4.54904e-04
2024/03/01	07:57:01	ok	ok	361.0540	42.098	0.063326	19.43	64.352	10.730	55027096.972914	13	361.0997	6.42546e-05	4.54046e-04
2024/03/01	08:02:01	ok	ok	361.0600	42.100	0.063326	19.44	64.302	10.730	54003923.709000	13	361.1139	6.26825e-05	5.09362e-04
2024/03/01	08:07:01	ok	ok	361.0860	42.099	0.063326	19.48	64.108	10.724	52978479.715204	13	361.1486	6.27017e-05	5.02690e-04
2024/03/01	08:12:01	ok	ok	361.1300	42.116	0.063326	19.61	64.016	10.788	54527201.262181	13	361.1787	6.40970e-05	4.62415e-04
2024/03/01	08:17:01	ok	ok	361.1700	42.119	0.063326	19.71	63.940	10.838	55207785.652518	13	361.2115	6.30502e-05	4.78990e-04
2024/03/01	08:22:01	ok	ok	361.1800	42.123	0.063326	19.72	63.943	10.849	54576700.581949	12	361.2403	6.21005e-05	5.10473e-04
2024/03/01	08:27:01	--	ok	361.2060	42.125	0.063326	19.74	63.975	10.862	52805013.035494	12	361.2600	6.32117e-05	5.20586e-04
2024/03/01	08:27:08	ok	ok	360.9880	42.072	0.063314	19.77	63.999	10.885	52865256.540070	12	361.0513	6.17255e-05	4.73853e-04
2024/03/01	08:32:07	ok	ok	361.0060	42.080	0.063314	19.81	63.894	10.895	54870999.583519	13	361.0903	6.17976e-05	4.98862e-04
2024/03/01	08:37:07	ok	ok	361.0180	42.090	0.063314	19.79	63.943	10.893	56084457.745252	13	361.0789	6.36179e-05	4.94046e-04
2024/03/01	08:42:07	ok	ok	361.0140	42.083	0.063314	19.84	63.949	10.921	54433807.411588	12	361.1272	6.05563e-05	4.99757e-04
2024/03/01	08:47:07	ok	ok	361.0240	42.087	0.063314	19.86	63.925	10.936	54320942.508711	13	361.0757	6.41790e-05	5.04218e-04
2024/03/01	08:52:07	ok	ok	361.0200	42.082	0.063314	19.77	64.163	10.913	55106629.394635	13	361.1332	6.05481e-05	5.20779e-04
2024/03/01	08:57:07	ok	ok	360.9920	42.080	0.063314	19.69	64.242	10.881	55536994.698779	12	361.0459	6.28610e-05	5.23359e-04
2024/03/01	09:02:07	ok	ok	360.9920	42.077	0.063314	19.68	64.210	10.867	53379406.179095	13	361.0576	6.26906e-05	4.79504e-04
2024/03/01	09:07:07	ok	ok	360.9680	42.072	0.063314	19.61	64.259	10.829	54429707.474426	12	361.0282	6.34751e-05	4.99836e-04
2024/03/01	09:12:07	ok	ok	360.9580	42.070	0.063314	19.61	64.228	10.824	53725073.309285	11	361.0437	6.26045e-05	4.93300e-04
2024/03/01	09:17:07	ok	ok	361.0340	42.092	0.063314	19.75	64.007	10.876	53578747.151991	13	361.1143	6.19143e-05	4.95210e-04
2024/03/01	09:22:07	ok	ok	361.0700	42.097	0.063314	19.81	63.975	10.908	54032421.585826	12	361.1427	6.28839e-05	4.96582e-04
2024/03/01	09:27:07	ok	ok	361.1080	42.105	0.063314	19.86	63.975	10.944	53877573.063092	11	361.1335	6.42164e-05	5.04069e-04
2024/03/01	09:32:07	ok	ok	361.1200	42.110	0.063314	19.91	63.940	10.966	52642929.330068	11	361.1401	6.42207e-05	4.83275e-04
2024/03/01	09:37:07	ok	ok	361.1400	42.114	0.063314	19.91	64.012	10.978	55080410.750910	12	361.2229	6.05918e-05	4.42137e-04
2024/03/01	09:42:07	ok	ok	361.1620	42.114	0.063314	19.91	63.949	10.967	53753077.164153	12	361.2175	6.21599e-05	4.81469e-04
2024/03/01	09:47:07	ok	ok	361.1540	42.114	0.063314	19.95	63.967	10.996	52893051.971909	11	361.2728	5.91671e-05	4.48743e-04
2024/03/01	09:52:07	ok	ok	361.1420	42.115	0.063314	19.95	64.027	11.006	52872941.912221	9	361.1318	6.43793e-05	3.91284e-04
2024/03/01	09:57:07	ok	ok	361.1640	42.120	0.063314	19.98	63.972	11.018	54187481.674856	11	361.2197	6.20091e-05	3.96586e-04
2024/03/01	10:02:07	ok	ok	361.1420	42.108	0.063314	19.85	64.215	10.975	52395525.619278	11	361.1813	6.35757e-05	4.96555e-04
2024/03/01	10:07:07	ok	ok	361.1080	42.108	0.063314	19.79	64.288	10.951	54335195.411140	11	361.1451	6.48395e-05	5.01014e-04
2024/03/01	10:12:07	ok	ok	361.1180	42.112	0.063314	19.78	64.277	10.941	54814108.801027	11	361.1550	6.34438e-05	4.89541e-04
2024/03/01	10:17:07	ok	ok	361.1020	42.102	0.063314	19.77	64.274	10.932	52103377.593546	11	361.1342	6.40370e-05	4.82981e-04
2024/03/01	10:22:07	ok	ok	361.1700	42.116	0.063314	19.86	64.067	10.960	53124655.425889	11	361.2512	6.38871e-05	4.07451e-04
2024/03/01	10:27:07	ok	ok	361.1760	42.116	0.063314	19.96	63.908	10.996	52890880.604633	10	361.2066	6.47376e-05	4.43326e-04
2024/03/01	10:32:07	ok	ok	361.1980	42.124	0.063314	19.95	64.059	11.012	55660475.769375	12	361.2639	6.27135e-05	4.99216e-04
2024/03/01	10:37:07	--	ok	361.2340	42.135	0.063314	20.05	63.940	11.057	56231923.886469	11	361.3463	6.09981e-05	4.78492e-04
2024/03/01	10:37:14	ok	ok	361.0280	42.078	0.063301	20.07	63.903	11.061	55731853.742285	10	361.0881	6.30319e-05	4.79400e-04
2024/03/01	10:42:13	ok	ok	361.0140	42.081	0.063301	20.08	63.957	11.079	55793749.021210	12	361.1172	6.22652e-05	4.65720e-04
2024/03/01	10:47:13	ok	ok	361.0360	42.096	0.063301	20.08	63.935	11.075	53445124.599674	12	361.1083	6.32838e-05	4.60143e-04
2024/03/01	10:52:13	ok	ok	361.0400	42.092	0.063301	20.12	63.972	11.109	54893729.683430	11	361.1684	6.10559e-05	4.31214e-04
2024/03/01	10:57:13	ok	ok	361.0480	42.096	0.063301	20.18	63.922	11.137	52484714.061066	13	361.1291	6.35338e-05	4.43611e-04
2024/03/01	11:02:13	ok	ok	361.0440	42.090	0.063301	20.16	63.949	11.133	55019226.819870	13	361.1221	6.38233e-05	4.19716e-04
2024/03/01	11:07:13	ok	ok	361.0700	42.095	0.063301	20.22	63.948	11.169	55143636.624568	11	361.1444	6.33448e-05	4.30386e-04
2024/03/01	11:12:13	ok	ok	361.0440	42.097	0.063301	20.08	64.160	11.114	54227876.585654	11	361.1341	6.34258e-05	3.79152e-04
2024/03/01	11:17:13	ok	ok	361.0020	42.084	0.063301	20.02	64.314	11.104	56439833.847714	12	361.1165	6.30305e-05	4.30533e-04
2024/03/01	11:22:13	ok	ok	360.9820	42.081	0.063301	19.96	64.265	11.058	55599658.107226	11	361.0798	6.33245e-05	3.94703e-04
2024/03/01	11:27:13	ok	ok	361.0200	42.081	0.063301	19.96	64.233	11.052	54213769.723343	12	361.1516	6.10147e-05	4.56056e-04
2024/03/01	11:32:13	ok	ok	361.0300	42.084	0.063301	19.99	64.158	11.058	53397140.145424	13	361.1467	6.25742e-05	3.97562e-04
2024/03/01	11:37:13	ok	ok	361.0500	42.089	0.063301	20.08	64.036	11.092	52948739.935767	10	361.1728	6.27751e-05	4.34996e-04
2024/03/01	11:42:13	ok	ok	361.1040	42.106	0.063301	20.16	63.970	11.137	53115020.965609	12	361.1584	6.40525e-05	4.14797e-04
2024/03/01	11:47:13	ok	ok	361.1080	42.105	0.063301	20.22	63.980	11.175	56714171.867737	10	361.1559	6.45769e-05	4.29470e-04
2024/03/01	11:52:13	ok	ok	361.1380	42.116	0.063301	20.23	63.961	11.180	57689488.836440	9	361.1762	6.47757e-05	4.34724e-04
2024/03/01	11:57:13	ok	ok	361.1880	42.129	0.063301	20.29	63.970	11.218	54544691.552780	11	361.2461	6.33197e-05	4.44498e-04
2024/03/01	12:02:13	ok	ok	361.1860	42.126	0.063301	20.32	63.893	11.224	56718598.495177	11	361.3023	6.29559e-05	4.45765e-04
2024/03/01	12:07:13	--	ok	361.2320	42.136	0.063301	20.37	63.934	11.268	55760800.942213	12	361.2979	6.39499e-05	4.33453e-04
2024/03/01	12:07:20	ok	ok	361.0020	42.068	0.063288	20.42	63.911	11.292	55706853.190392	9	361.0370	6.52999e-05	4.59788e-04
2024/03/01	12:12:19	ok	ok	361.0080	42.079	0.063288	20.46	63.911	11.320	54503498.276191	10	361.2049	6.10398e-05	5.07315e-04
2024/03/01	12:17:19	ok	ok	361.0480	42.090	0.063288	20.52	63.870	11.350	56503158.370277	13	361.1434	6.38980e-05	4.50926e-04
2024/03/01	12:22:19	ok	ok	361.0760	42.094	0.063288	20.58	63.861	11.387	54913056.462511	11	361.1775	6.39426e-05	4.18292e-04
2024/03/01	12:27:19	ok	ok	361.0820	42.103	0.063288	20.60	63.897	11.413	55832558.596767	11	361.2146	6.30200e-05	4.18698e-04
2024/03/01	12:32:19	ok	ok	361.1020	42.101	0.063288	20.67	63.899	11.460	55748956.662329	11	361.1924	6.50582e-05	4.17172e-04
2024/03/01	12:37:19	ok	ok	361.1560	42.114	0.063288	20.70	63.903	11.480	57480524.119471	13	361.2637	6.41228e-05	4.05241e-04
2024/03/01	12:42:19	ok	ok	361.1780	42.124	0.063288	20.74	63.943	11.514	53701243.656178	12	361.2920	6.36173e-05	4.01173e-04
2024/03/01	12:47:19	--	ok	361.2220	42.130	0.063288	20.77	63.989	11.542	52691756.195580	10	361.3125	6.35192e-05	4.59074e-04
2024/03/01	12:47:26	ok	ok	360.9740	42.081	0.063276	20.83	63.980	11.578	55952759.788797	10	361.0907	6.58646e-05	4.52719e-04
2024/03/01	12:52:25	ok	ok	360.9340	42.070	0.063276	20.77	64.021	11.548	53636689.505397	11	361.1107	6.36348e-05	3.90462e-04
2024/03/01	12:57:25	ok	ok	361.0120	42.086	0.063276	20.86	64.004	11.602	54838621.903910	12	361.1367	6.50024e-05	4.32185e-04
2024/03/01	13:02:25	ok	ok	361.0520	42.093	0.063276	20.90	64.034	11.636	55573432.568436	11	361.1875	6.31391e-05	4.60682e-04
2024/03/01	13:07:25	ok	ok	361.0420	42.093	0.063276	20.93	64.018	11.651	54210076.822303	12	361.2093	6.32440e-05	4.03755e-04
2024/03/01	13:12:25	ok	ok	361.0680	42.100	0.063276	20.96	64.034	11.674	54576176.963563	12	361.2381	6.14516e-05	3.73682e-04
2024/03/01	13:17:25	ok	ok	361.0840	42.092	0.063276	21.00	63.990	11.695	54784706.746722	12	361.1974	6.51441e-05	4.01640e-04
2024/03/01	13:22:25	ok	ok	361.1300	42.108	0.063276	21.04	63.980	11.721	52718695.473336	11	361.3464	6.08263e-05	3.90382e-04
2024/03/01	13:27:25	ok	ok	361.1500	42.116	0.063276	21.04	64.009	11.726	53568059.859632	11	361.3039	6.33132e-05	4.13569e-04
2024/03/01	13:32:25	ok	ok	361.1540	42.112	0.063276	21.09	63.995	11.754	52652619.444289	12	361.2716	6.46295e-05	3.95282e-04
2024/03/01	13:37:25	ok	ok	361.1500	42.112	0.063276	21.04	64.050	11.733	52392036.399034	11	361.2996	6.47737e-05	4.94113e-04
2024/03/01	13:42:25	ok	ok	361.1840	42.130	0.063276	21.11	64.073	11.789	53031270.110852	11	361.2927	6.65571e-05	5.43288e-04
2024/03/01	13:47:25	--	ok	361.2360	42.131	0.063276	21.16	64.009	11.806	53796099.738529	11	361.3293	6.58148e-05	4.68602e-04
2024/03/01	13:47:32	ok	ok	360.9940	42.073	0.063263	21.18	64.016	11.826	53909102.716751	8	361.0256	6.50630e-05	2.31910e-04
2024/03/01	13:52:31	ok	ok	360.9780	42.077	0.063263	21.18	64.007	11.824	54500851.625864	12	361.1143	6.70113e-05	5.09333e-04
2024/03/01	13:57:31	ok	ok	360.9840	42.087	0.063263	21.26	64.048	11.881	54253898.283934	11	361.1823	6.45088e-05	5.03628e-04
2024/03/01	14:02:31	ok	ok	361.0560	42.098	0.063263	21.28	64.004	11.891	52592788.706562	11	361.2456	6.38225e-05	4.46544e-04
2024/03/01	14:07:31	ok	ok	361.0620	42.098	0.063263	21.33	63.981	11.916	54237110.871962	11	361.2317	6.02927e-05	2.89152e-04
2024/03/01	14:12:31	ok	ok	361.0940	42.104	0.063263	21.36	64.048	11.949	52608158.241985	12	361.2168	6.54872e-05	5.63295e-04
2024/03/01	14:17:31	ok	ok	361.0920	42.111	0.063263	21.36	64.099	11.959	53944656.341125	11	361.2746	6.37740e-05	4.78165e-04
2024/03/01	14:22:31	ok	ok	361.1080	42.111	0.063263	21.37	64.071	11.963	52582834.576831	9	361.1896	6.39008e-05	2.98601e-04
2024/03/01	14:27:31	ok	ok	361.1360	42.117	0.063263	21.42	64.041	11.996	55396134.381913	11	361.2910	6.56461e-05	5.38192e-04
2024/03/01	14:32:31	ok	ok	361.1620	42.129	0.063263	21.45	64.128	12.033	51493795.031311	11	361.3086	6.50549e-05	4.93846e-04
2024/03/01	14:37:31	ok	ok	361.1920	42.135	0.063263	21.48	64.091	12.044	53480730.740179	9	361.3449	6.29048e-05	3.67108e-04
2024/03/01	14:42:31	--	ok	361.2060	42.136	0.063263	21.50	64.067	12.051	52038086.937681	11	361.4418	6.24043e-05	4.50729e-04
2024/03/01	14:42:38	ok	ok	361.0020	42.082	0.063251	21.54	64.053	12.078	56821723.285051	11	361.1233	6.71047e-05	6.31387e-04
2024/03/01	14:47:37	ok	ok	360.9840	42.079	0.063251	21.51	64.117	12.070	53982875.346504	11	361.0386	6.46813e-05	3.06032e-04
2024/03/01	14:52:37	ok	ok	361.0200	42.087	0.063251	21.54	64.135	12.094	52404836.280407	13	361.1546	6.59462e-05	5.73669e-04
2024/03/01	14:57:37	ok	ok	361.0220	42.100	0.063251	21.52	64.131	12.081	51312354.819710	9	361.2009	6.25551e-05	2.62987e-04
2024/03/01	15:02:37	ok	ok	361.0400	42.093	0.063251	21.55	64.105	12.097	51692064.587357	9	361.2219	6.07558e-05	1.82379e-04
2024/03/01	15:07:37	ok	ok	361.0600	42.100	0.063251	21.58	64.192	12.134	52557723.064928	10	361.2211	6.11072e-05	3.14219e-04
2024/03/01	15:12:37	ok	ok	361.0700	42.100	0.063251	21.58	64.173	12.131	52838341.324642	11	361.2361	6.04824e-05	2.92585e-04
2024/03/01	15:17:37	ok	ok	361.0820	42.108	0.063251	21.58	64.163	12.129	49685247.641017	13	361.1831	6.70362e-05	4.86027e-04
2024/03/01	15:22:37	ok	ok	361.0760	42.103	0.063251	21.55	64.269	12.128	52543744.644753	11	361.2607	6.30042e-05	4.63393e-04
2024/03/01	15:27:37	ok	ok	361.0820	42.110	0.063251	21.55	64.218	12.118	52494037.374815	13	361.2236	6.32596e-05	4.67683e-04
2024/03/01	15:32:37	ok	ok	361.0880	42.103	0.063251	21.57	64.190	12.123	51329153.588418	10	361.2410	6.17271e-05	3.30287e-04
2024/03/01	15:37:37	ok	ok	361.1200	42.114	0.063251	21.60	64.245	12.155	53868266.460537	12	361.3199	6.20736e-05	3.86400e-04
2024/03/01	15:42:37	ok	ok	361.1280	42.112	0.063251	21.62	64.160	12.158	57040022.565113	11	361.3383	6.25103e-05	4.02928e-04
2024/03/01	15:47:37	ok	ok	361.1040	42.115	0.063251	21.58	64.295	12.154	55399404.861638	12	361.2132	6.64616e-05	4.44005e-04
2024/03/01	15:52:37	ok	ok	361.1100	42.117	0.063251	21.52	64.254	12.105	53273832.851031	11	361.2705	6.35789e-05	4.24991e-04
2024/03/01	15:57:37	ok	ok	361.1260	42.115	0.063251	21.57	64.302	12.144	55159321.493276	11	361.3569	6.10783e-05	4.29177e-04
2024/03/01	16:02:37	ok	ok	361.1360	42.120	0.063251	21.55	64.260	12.126	51318827.460245	12	361.2265	6.61848e-05	4.56917e-04
2024/03/01	16:07:37	ok	ok	361.1380	42.118	0.063251	21.55	64.309	12.136	55335221.941011	12	361.2615	6.47193e-05	4.30242e-04
2024/03/01	16:12:37	ok	ok	361.1640	42.130	0.063251	21.58	64.295	12.154	52450262.365607	12	361.2671	6.45025e-05	4.08876e-04
2024/03/01	16:17:37	ok	ok	361.1840	42.128	0.063251	21.61	64.279	12.171	52341764.135094	11	361.4358	6.00299e-05	6.44680e-04
2024/03/01	16:22:37	ok	ok	361.1500	42.119	0.063251	21.54	64.398	12.143	52587908.626439	11	361.3688	6.20095e-05	4.23489e-04
2024/03/01	16:27:37	ok	ok	361.1780	42.129	0.063251	21.55	64.352	12.144	54024025.433001	12	361.2972	6.46438e-05	4.12402e-04
2024/03/01	16:32:37	ok	ok	361.1580	42.126	0.063251	21.51	64.393	12.122	54712450.248473	11	361.3023	6.44598e-05	4.30925e-04
2024/03/01	16:37:37	ok	ok	361.1800	42.128	0.063251	21.54	64.410	12.145	53754753.742764	13	361.2901	6.48439e-05	4.30770e-04
2024/03/01	16:42:37	ok	ok	361.1680	42.129	0.063251	21.54	64.398	12.143	52743247.984130	12	361.3726	6.08257e-05	3.89030e-04
2024/03/01	16:47:37	ok	ok	361.1680	42.126	0.063251	21.47	64.520	12.115	53217769.141515	12	361.2917	6.50519e-05	4.22877e-04
2024/03/01	16:52:37	ok	ok	361.1440	42.122	0.063251	21.47	64.520	12.115	53922896.431345	12	361.2534	6.65849e-05	4.59785e-04
2024/03/01	16:57:37	ok	ok	361.1400	42.127	0.063251	21.44	64.515	12.096	53937041.589266	12	361.3394	6.14131e-05	4.01395e-04
2024/03/01	17:02:37	ok	ok	361.1480	42.127	0.063251	21.45	64.474	12.098	53823894.166885	12	361.3269	6.28563e-05	3.91245e-04
2024/03/01	17:07:37	ok	ok	361.1240	42.111	0.063251	21.34	64.556	12.035	53351874.699208	11	361.3421	6.10207e-05	4.05609e-04
2024/03/01	17:12:37	ok	ok	361.0900	42.117	0.063251	21.26	64.753	12.012	56274708.313780	12	361.2123	6.22550e-05	4.84563e-04
2024/03/01	17:17:37	ok	ok	361.0840	42.112	0.063251	21.24	64.617	11.977	54983957.091678	11	361.2751	6.24410e-05	4.33586e-04
2024/03/01	17:22:37	ok	ok	361.0800	42.114	0.063251	21.20	64.649	11.954	54179383.082870	11	361.2722	6.18152e-05	4.13750e-04
2024/03/01	17:27:37	ok	ok	361.0220	42.098	0.063251	21.06	64.828	11.887	53223844.480798	12	361.0946	6.64858e-05	4.36120e-04
2024/03/01	17:32:37	ok	ok	360.9940	42.094	0.063251	21.04	64.773	11.866	53909620.918089	12	361.0824	6.54311e-05	4.40184e-04
2024/03/01	17:37:37	ok	ok	361.0020	42.097	0.063251	21.00	64.826	11.848	54713461.349149	12	361.1239	6.52547e-05	4.37803e-04
2024/03/01	17:42:37	ok	ok	361.0120	42.097	0.063251	21.00	64.663	11.818	55046199.170907	11	361.2276	6.13761e-05	4.19588e-04
2024/03/01	17:47:37	ok	ok	361.0240	42.104	0.063251	21.09	64.526	11.852	55986523.960543	9	361.2632	6.21116e-05	3.89992e-04
2024/03/01	17:52:37	ok	ok	361.0440	42.108	0.063251	21.09	64.558	11.858	54118898.267087	10	361.2465	6.27520e-05	3.96612e-04
2024/03/01	17:57:37	ok	ok	361.0580	42.097	0.063251	21.10	64.549	11.867	55269032.001713	12	361.1752	6.43593e-05	4.77631e-04
2024/03/01	18:02:37	ok	ok	361.0680	42.112	0.063251	21.10	64.581	11.873	54890046.525167	10	361.2359	6.21755e-05	4.07902e-04
2024/03/01	18:07:37	ok	ok	361.0640	42.110	0.063251	21.07	64.556	11.846	54999737.493987	13	361.1697	6.47125e-05	5.25840e-04
2024/03/01	18:12:37	ok	ok	361.0560	42.104	0.063251	21.07	64.485	11.833	57101411.369886	11	361.2060	6.32694e-05	4.91789e-04
2024/03/01	18:17:37	ok	ok	361.0720	42.104	0.063251	21.10	64.448	11.848	55941893.612595	11	361.2524	6.12164e-05	4.27156e-04
2024/03/01	18:22:37	ok	ok	361.0680	42.107	0.063251	21.06	64.521	11.831	56291506.525961	10	361.2007	6.46022e-05	4.73536e-04
2024/03/01	18:27:37	ok	ok	361.0160	42.095	0.063251	20.91	64.778	11.781	56395004.912426	11	361.1448	6.41062e-05	4.08853e-04
2024/03/01	18:32:37	ok	ok	360.9720	42.086	0.063251	20.83	64.823	11.731	57264008.620872	12	361.0786	6.44892e-05	4.16657e-04
2024/03/01	18:37:37	ok	ok	360.9540	42.079	0.063251	20.77	64.836	11.695	54443992.259560	10	361.1372	6.22046e-05	4.20695e-04
2024/03/01	18:42:37	ok	ok	360.9320	42.083	0.063251	20.72	64.904	11.669	57503581.015532	11	361.1486	6.05865e-05	4.08045e-04
2024/03/01	18:47:37	ok	ok	360.8940	42.077	0.063251	20.63	64.887	11.608	58788463.773476	11	361.0610	6.37970e-05	4.24153e-04
2024/03/01	18:52:37	ok	ok	360.9660	42.089	0.063251	20.73	64.643	11.631	56233476.195069	13	361.1461	6.15350e-05	3.97729e-04
2024/03/01	18:57:37	ok	ok	361.0000	42.094	0.063251	20.83	64.558	11.683	57132390.041157	12	361.0586	6.56962e-05	4.59744e-04
2024/03/01	19:02:37	ok	ok	360.9840	42.090	0.063251	20.84	64.489	11.679	57923374.130366	13	361.1161	6.49216e-05	4.54367e-04
2024/03/01	19:07:37	ok	ok	360.9840	42.081	0.063251	20.83	64.511	11.674	56300113.926062	11	361.0895	6.59305e-05	4.15617e-04
2024/03/01	19:12:37	ok	ok	361.0400	42.102	0.063251	20.86	64.544	11.700	56047976.346200	13	361.1578	6.32252e-05	4.06515e-04
2024/03/01	19:17:37	ok	ok	361.0400	42.098	0.063251	20.84	64.552	11.690	57071567.083171	8	361.2997	5.98975e-05	4.23699e-04
2024/03/01	19:22:37	ok	ok	361.0320	42.097	0.063251	20.86	64.443	11.682	56743097.593558	11	361.1641	6.38010e-05	5.41838e-04
2024/03/01	19:27:37	ok	ok	361.0360	42.102	0.063251	20.84	64.448	11.672	57330894.379904	10	361.1940	6.21035e-05	4.01468e-04
2024/03/01	19:32:37	ok	ok	360.9740	42.081	0.063251	20.72	64.680	11.629	57353667.354142	11	361.1695	6.30001e-05	3.87827e-04
2024/03/01	19:37:37	ok	ok	360.9520	42.072	0.063251	20.67	64.744	11.611	56723664.043532	9	361.2145	5.96071e-05	5.13542e-04
2024/03/01	19:42:37	ok	ok	360.9220	42.068	0.063251	20.54	64.831	11.539	55876155.533138	9	361.0790	6.29361e-05	4.03215e-04
2024/03/01	19:47:37	ok	ok	360.9180	42.077	0.063251	20.53	64.808	11.526	56106508.476114	13	361.0308	6.48862e-05	3.85589e-04
2024/03/01	19:52:37	ok	ok	360.9160	42.073	0.063251	20.52	64.755	11.507	56529910.957335	12	361.0518	6.28486e-05	4.63325e-04
2024/03/01	19:57:37	ok	ok	360.9660	42.073	0.063251	20.63	64.512	11.541	56539969.672354	11	361.2292	5.88031e-05	4.77469e-04
2024/03/01	20:02:37	ok	ok	360.9440	42.085	0.063251	20.60	64.497	11.520	57392040.011146	13	361.1384	6.17914e-05	3.88440e-04
2024/03/01	20:07:37	ok	ok	360.9840	42.089	0.063251	20.69	64.460	11.569	56944569.447397	11	361.1416	6.24341e-05	3.90082e-04
2024/03/01	20:12:37	ok	ok	360.9800	42.088	0.063251	20.67	64.437	11.556	56618847.759954	12	361.1590	6.20164e-05	3.77849e-04
2024/03/01	20:17:37	ok	ok	361.0160	42.089	0.063251	20.73	64.460	11.598	58030383.739970	10	361.2170	6.11779e-05	4.52619e-04
2024/03/01	20:22:37	ok	ok	361.0300	42.094	0.063251	20.73	64.489	11.603	59315991.479997	12	361.1733	6.14557e-05	3.42274e-04
2024/03/01	20:27:37	ok	ok	361.0280	42.093	0.063251	20.74	64.370	11.591	55025141.220679	12	361.1282	6.48194e-05	3.94896e-04
2024/03/01	20:32:37	ok	ok	361.0440	42.099	0.063251	20.76	64.443	11.615	54062936.251338	10	361.2232	6.14655e-05	3.81215e-04
2024/03/01	20:37:37	ok	ok	360.9740	42.079	0.063251	20.59	64.695	11.545	58490587.789402	12	361.0842	6.40065e-05	4.39436e-04
2024/03/01	20:42:37	ok	ok	360.9440	42.079	0.063251	20.52	64.703	11.498	56519166.132738	13	361.0373	6.57233e-05	3.75629e-04
2024/03/01	20:47:37	ok	ok	360.9300	42.075	0.063251	20.49	64.718	11.481	57337926.954920	11	361.0460	6.33347e-05	4.50132e-04
2024/03/01	20:52:37	ok	ok	360.9220	42.072	0.063251	20.43	64.718	11.444	56794473.095448	12	361.0344	6.39429e-05	3.90715e-04
2024/03/01	20:57:37	ok	ok	360.8720	42.067	0.063251	20.32	64.938	11.408	55287859.348426	12	361.0026	6.32286e-05	4.42667e-04
2024/03/01	21:02:37	ok	ok	360.8500	42.062	0.063251	20.26	64.810	11.348	56372893.475583	12	360.9675	6.28930e-05	4.82817e-04
2024/03/01	21:07:37	ok	ok	360.8460	42.063	0.063251	20.23	64.762	11.320	56163722.584153	12	361.0064	6.23321e-05	4.00869e-04
2024/03/01	21:12:37	ok	ok	360.9020	42.074	0.063251	20.32	64.727	11.371	56351783.240380	9	361.0421	6.22646e-05	4.68583e-04
2024/03/01	21:17:37	ok	ok	360.8260	42.053	0.063251	20.23	64.732	11.315	57121663.141007	11	360.9335	6.46143e-05	4.46308e-04
2024/03/01	21:22:37	ok	ok	360.8420	42.060	0.063251	20.19	64.735	11.287	55524515.731051	11	361.0156	6.16544e-05	3.73463e-04
2024/03/01	21:27:37	ok	ok	360.8340	42.055	0.063251	20.22	64.671	11.295	55904076.779408	11	360.9978	6.21943e-05	4.12610e-04
2024/03/01	21:32:37	ok	ok	360.8460	42.063	0.063251	20.18	64.726	11.277	55101308.116915	13	360.9126	6.51467e-05	4.19096e-04
2024/03/01	21:37:37	ok	ok	360.8460	42.052	0.063251	20.19	64.726	11.286	57340897.942953	13	360.9503	6.41759e-05	4.43410e-04
2024/03/01	21:42:37	ok	ok	360.8280	42.052	0.063251	20.15	64.648	11.244	56211093.289860	10	360.9241	6.41356e-05	4.43687e-04
2024/03/01	21:47:37	ok	ok	360.8120	42.042	0.063251	20.12	64.717	11.238	56296903.989248	11	360.9113	6.42446e-05	4.24410e-04
2024/03/01	21:52:37	ok	ok	360.8300	42.058	0.063251	20.15	64.749	11.261	56424199.811841	13	360.9146	6.42816e-05	3.92195e-04
2024/03/01	21:57:37	ok	ok	360.8220	42.048	0.063251	20.11	64.703	11.227	55911369.139659	10	360.9094	6.42919e-05	4.29297e-04
2024/03/01	22:02:37	ok	ok	360.8280	42.059	0.063251	20.15	64.668	11.247	54978724.138353	11	360.9305	6.34637e-05	4.33823e-04
2024/03/01	22:07:37	ok	ok	360.8240	42.051	0.063251	20.18	64.663	11.266	57322247.128190	11	360.9057	6.51878e-05	4.32421e-04
2024/03/01	22:12:37	ok	ok	360.8360	42.053	0.063251	20.12	64.663	11.229	56208947.223445	12	360.9443	6.31868e-05	3.96559e-04
2024/03/01	22:17:37	ok	ok	360.8120	42.047	0.063251	20.09	64.691	11.215	56429392.274082	13	360.9140	6.47341e-05	4.11078e-04
2024/03/01	22:22:37	ok	ok	360.8340	42.055	0.063251	20.08	64.639	11.197	57072815.725363	12	360.9123	6.52649e-05	4.08136e-04
2024/03/01	22:27:37	ok	ok	360.8140	42.048	0.063251	20.08	64.668	11.202	55793620.638688	12	360.9236	6.44749e-05	4.05788e-04
2024/03/01	22:32:37	ok	ok	360.8200	42.047	0.063251	20.09	64.599	11.199	56945280.952518	11	360.9220	6.43042e-05	4.63043e-04
2024/03/01	22:37:37	ok	ok	360.8260	42.052	0.063251	20.08	64.639	11.197	56100919.613479	10	360.9306	6.30468e-05	5.63599e-04
2024/03/01	22:42:37	ok	ok	360.8180	42.050	0.063251	20.04	64.662	11.173	55881732.548777	13	360.9360	6.34326e-05	4.05185e-04
2024/03/01	22:47:37	ok	ok	360.8200	42.051	0.063251	20.05	64.672	11.183	56994525.027089	12	360.8951	6.49838e-05	4.81505e-04
2024/03/01	22:52:37	ok	ok	360.8000	42.042	0.063251	20.01	64.698	11.162	55485175.178279	11	360.8522	6.48887e-05	5.40801e-04
2024/03/01	22:57:37	ok	ok	360.8220	42.050	0.063251	20.02	64.639	11.160	57434880.631340	11	360.9220	6.43042e-05	4.28272e-04
2024/03/01	23:02:37	--	ok	360.7980	42.044	0.063251	19.98	64.640	11.133	57563699.873893	11	360.8923	6.43140e-05	4.94805e-04
2024/03/01	23:02:44	ok	ok	361.0020	42.080	0.063262	19.99	64.663	11.145	57683768.749065	13	361.1222	6.38009e-05	4.51885e-04
2024/03/01	23:07:43	ok	ok	361.0040	42.088	0.063262	19.98	64.622	11.129	55094976.164412	12	361.1997	5.96153e-05	5.14627e-04
2024/03/01	23:12:43	ok	ok	360.9680	42.077	0.063262	19.96	64.620	11.119	56276807.258834	10	361.0691	6.40484e-05	4.98266e-04
2024/03/01	23:17:43	ok	ok	360.9760	42.084	0.063262	19.96	64.567	11.110	55317650.417919	11	361.1387	6.20751e-05	4.23002e-04
2024/03/01	23:22:43	ok	ok	360.9680	42.080	0.063262	19.92	64.652	11.097	53698602.270352	12	361.0132	6.53865e-05	4.39965e-04
2024/03/01	23:27:43	ok	ok	360.9940	42.090	0.063262	19.95	64.576	11.101	54495824.505475	11	361.0738	6.53293e-05	4.54432e-04
2024/03/01	23:32:43	ok	ok	360.9780	42.082	0.063262	19.92	64.634	11.093	54992916.807397	11	361.0723	6.42444e-05	4.73484e-04
2024/03/01	23:37:43	ok	ok	360.9640	42.083	0.063262	19.89	64.608	11.070	52858878.952883	13	361.0507	6.45545e-05	4.10467e-04
2024/03/01	23:42:43	ok	ok	360.9940	42.084	0.063262	19.89	64.620	11.072	54816703.523397	11	361.0751	6.45609e-05	4.13022e-04
2024/03/01	23:47:43	ok	ok	360.9480	42.071	0.063262	19.86	64.604	11.052	54144647.518110	12	361.0154	6.57420e-05	4.92799e-04
2024/03/01	23:52:43	ok	ok	360.9900	42.079	0.063262	19.88	64.575	11.056	53417003.531353	12	361.0740	6.37786e-05	4.53453e-04
2024/03/01	23:57:43	ok	ok	360.9580	42.069	0.063262	19.84	64.611	11.034	52940046.135270	13	361.0551	6.43658e-05	4.24891e-04
2024/03/02	00:02:43	ok	ok	360.9520	42.073	0.063262	19.82	64.617	11.027	55656303.052586	12	361.0755	6.33315e-05	3.91534e-04
2024/03/02	00:07:43	ok	ok	360.9340	42.064	0.063262	19.77	64.620	10.991	55736066.193982	11	361.0096	6.53362e-05	4.96526e-04
2024/03/02	00:12:43	ok	ok	360.9460	42.069	0.063262	19.79	64.643	11.012	52248726.309945	11	361.0060	6.52707e-05	4.67349e-04
2024/03/02	00:17:43	ok	ok	360.9460	42.077	0.063262	19.75	64.645	10.985	55878779.725368	11	361.0114	6.62566e-05	4.33648e-04
2024/03/02	00:22:43	ok	ok	360.9220	42.065	0.063262	19.72	64.662	10.970	53769393.592011	11	360.9995	6.43399e-05	4.90769e-04
2024/03/02	00:27:43	ok	ok	360.9180	42.065	0.063262	19.69	64.636	10.947	54148479.506289	9	360.9836	6.60497e-05	4.39925e-04
2024/03/02	00:32:43	ok	ok	360.9060	42.062	0.063262	19.68	64.666	10.944	54120082.829775	13	361.0410	6.33550e-05	3.93268e-04
2024/03/02	00:37:43	ok	ok	360.9140	42.068	0.063262	19.64	64.718	10.925	52478868.943203	14	360.9734	6.52712e-05	4.05972e-04
2024/03/02	00:42:43	ok	ok	360.9120	42.060	0.063262	19.62	64.698	10.913	54009034.572019	12	360.9479	6.54974e-05	4.78664e-04
2024/03/02	00:47:43	ok	ok	360.8780	42.055	0.063262	19.55	64.698	10.867	52221613.054409	11	360.9523	6.54358e-05	4.18283e-04
2024/03/02	00:52:43	ok	ok	360.8440	42.045	0.063262	19.53	64.672	10.846	54762375.773498	12	360.9111	6.43723e-05	5.05591e-04
2024/03/02	00:57:43	ok	ok	360.8740	42.058	0.063262	19.58	64.691	10.885	56349556.644915	10	360.8512	6.73199e-05	5.00580e-04
2024/03/02	01:02:43	ok	ok	360.8420	42.044	0.063262	19.51	64.691	10.839	54008205.833183	12	360.9452	6.44313e-05	4.61973e-04
2024/03/02	01:07:43	ok	ok	360.8440	42.048	0.063262	19.48	64.675	10.819	54421937.350339	12	360.8811	6.48502e-05	4.77509e-04
2024/03/02	01:12:43	ok	ok	360.8420	42.049	0.063262	19.47	64.685	10.812	54231462.418521	12	360.8784	6.52736e-05	4.88655e-04
2024/03/02	01:17:43	ok	ok	360.8200	42.049	0.063262	19.43	64.677	10.784	55075963.203436	10	360.8742	6.57243e-05	4.91294e-04
2024/03/02	01:22:43	ok	ok	360.8100	42.045	0.063262	19.41	64.695	10.777	52036007.224695	12	360.8898	6.35494e-05	4.49635e-04
2024/03/02	01:27:43	--	ok	360.7980	42.047	0.063262	19.38	64.700	10.761	53743290.947456	12	360.8551	6.53842e-05	4.50794e-04
2024/03/02	01:27:49	ok	ok	361.0820	42.097	0.063273	19.44	64.718	10.799	54224987.474841	14	361.1444	6.45522e-05	4.42570e-04
2024/03/02	01:32:49	ok	ok	361.0040	42.088	0.063273	19.35	64.695	10.741	53528299.775462	11	361.0848	6.44184e-05	5.04674e-04
2024/03/02	01:37:49	ok	ok	361.0000	42.086	0.063273	19.31	64.707	10.716	53553854.776851	13	361.0702	6.35967e-05	4.83782e-04
2024/03/02	01:42:49	ok	ok	360.9800	42.086	0.063273	19.31	64.680	10.712	53791959.390868	11	361.4344	4.97580e-05	1.44363e-03
2024/03/02	01:47:49	ok	ok	360.9700	42.085	0.063273	19.29	64.726	10.703	53911625.580517	13	361.0286	6.56943e-05	4.07759e-04
2024/03/02	01:52:49	ok	ok	360.9580	42.079	0.063273	19.24	64.840	10.693	52876625.317428	13	361.0139	6.52193e-05	4.21485e-04
2024/03/02	01:57:49	ok	ok	360.9520	42.075	0.063273	19.23	64.666	10.656	52767585.968293	12	361.0345	6.43975e-05	4.53082e-04
2024/03/02	02:02:49	ok	ok	360.9300	42.071	0.063273	19.24	64.598	10.653	52544842.750750	12	361.0184	6.52352e-05	4.82591e-04
2024/03/02	02:07:49	ok	ok	360.9760	42.084	0.063273	19.23	64.695	10.661	53520646.800322	12	361.0132	6.48655e-05	4.97791e-04
2024/03/02	02:12:49	ok	ok	360.9320	42.066	0.063273	19.20	64.662	10.637	51814188.511346	10	360.9954	6.56237e-05	5.79156e-04
2024/03/02	02:17:49	ok	ok	360.9240	42.076	0.063273	19.15	64.685	10.614	53483183.587513	14	360.9757	6.48384e-05	4.80646e-04
2024/03/02	02:22:49	ok	ok	360.9340	42.069	0.063273	19.15	64.654	10.609	51557813.907003	9	361.0429	6.49689e-05	4.79683e-04
2024/03/02	02:27:49	ok	ok	360.9120	42.063	0.063273	19.14	64.611	10.594	51806393.231275	12	360.9769	6.51495e-05	5.06313e-04
2024/03/02	02:32:49	ok	ok	360.9220	42.070	0.063273	19.11	64.648	10.581	53697089.001441	12	360.9899	6.60008e-05	4.79605e-04
2024/03/02	02:37:49	ok	ok	360.8840	42.057	0.063273	19.10	64.613	10.567	54744382.087436	11	360.9802	6.45617e-05	4.67487e-04
2024/03/02	02:42:49	ok	ok	360.9100	42.061	0.063273	19.04	64.677	10.543	53611349.031774	12	360.9577	6.48941e-05	4.91917e-04
2024/03/02	02:47:49	ok	ok	360.8900	42.058	0.063273	19.10	64.613	10.567	51030474.470662	11	361.0055	6.48180e-05	4.66256e-04
2024/03/02	02:52:49	ok	ok	360.9020	42.064	0.063273	19.06	64.588	10.537	53431802.129681	12	360.9911	6.37448e-05	5.24200e-04
2024/03/02	02:57:49	ok	ok	360.9060	42.065	0.063273	19.07	64.602	10.549	54056541.005912	13	360.9935	6.39034e-05	4.70255e-04
2024/03/02	03:02:49	ok	ok	360.8840	42.057	0.063273	19.03	64.634	10.528	53759496.493001	12	360.9310	6.62266e-05	4.53289e-04
2024/03/02	03:07:49	ok	ok	360.8600	42.055	0.063273	19.01	64.581	10.509	52979881.482582	12	361.0321	6.18581e-05	4.38112e-04
2024/03/02	03:12:49	ok	ok	360.8800	42.061	0.063273	19.04	64.575	10.526	53566199.278883	13	360.9626	6.43491e-05	4.23793e-04
2024/03/02	03:17:49	ok	ok	360.8680	42.057	0.063273	19.00	64.579	10.500	52398666.802704	9	361.0309	6.47431e-05	3.67143e-04
2024/03/02	03:22:49	ok	ok	360.8520	42.051	0.063273	18.93	64.599	10.461	52552972.185000	11	360.9642	6.26128e-05	5.43949e-04
2024/03/02	03:27:49	ok	ok	360.8500	42.052	0.063273	18.96	64.552	10.470	53624874.346091	11	360.9350	6.47371e-05	5.12032e-04
2024/03/02	03:32:49	ok	ok	360.8420	42.054	0.063273	18.93	64.508	10.446	53139046.707472	11	360.9413	6.43400e-05	4.83549e-04
2024/03/02	03:37:49	ok	ok	360.8400	42.048	0.063273	18.93	64.556	10.454	53654799.541212	10	360.9059	6.52206e-05	4.75802e-04
2024/03/02	03:42:49	ok	ok	360.8760	42.056	0.063273	18.90	64.575	10.439	52491981.414515	12	360.9712	6.40235e-05	3.85565e-04
2024/03/02	03:47:49	ok	ok	360.8680	42.051	0.063273	18.90	64.593	10.442	52774051.227900	13	360.9734	6.38841e-05	3.85067e-04
2024/03/02	03:52:49	ok	ok	360.8660	42.053	0.063273	18.86	64.524	10.404	52340774.685311	14	361.0332	6.21413e-05	5.41147e-04
2024/03/02	03:57:49	ok	ok	360.8360	42.046	0.063273	18.90	64.530	10.432	53327287.947610	13	360.9076	6.35118e-05	4.20282e-04
2024/03/02	04:02:49	ok	ok	360.8460	42.052	0.063273	18.86	64.524	10.404	51787649.404486	12	360.9248	6.43271e-05	4.64652e-04
2024/03/02	04:07:49	ok	ok	360.8400	42.053	0.063273	18.87	64.498	10.410	53181411.905243	12	360.9438	6.24970e-05	4.61467e-04
2024/03/02	04:12:49	ok	ok	360.8440	42.044	0.063273	18.82	64.549	10.382	54533265.897055	12	360.9051	6.44790e-05	4.39705e-04
2024/03/02	04:17:49	ok	ok	360.8240	42.045	0.063273	18.84	64.503	10.393	54139900.296493	12	360.8989	6.43239e-05	4.82794e-04
2024/03/02	04:22:49	ok	ok	360.8220	42.043	0.063273	18.82	64.508	10.375	53733818.743168	11	360.9284	6.51071e-05	4.44921e-04
2024/03/02	04:27:49	ok	ok	360.8260	42.046	0.063273	18.86	64.506	10.401	52844706.924963	13	360.9053	6.46474e-05	4.49818e-04
2024/03/02	04:32:49	ok	ok	360.8240	42.047	0.063273	18.80	64.497	10.365	53117756.030302	11	360.8893	6.42990e-05	5.27458e-04
2024/03/02	04:37:49	ok	ok	360.8360	42.047	0.063273	18.84	64.515	10.395	52973142.154684	12	360.9242	6.32789e-05	4.70141e-04
2024/03/02	04:42:49	ok	ok	360.8380	42.049	0.063273	18.84	64.462	10.386	52400636.054836	12	360.9035	6.43215e-05	5.01173e-04
2024/03/02	04:47:49	ok	ok	360.8600	42.052	0.063273	18.83	64.442	10.375	53881117.993007	13	360.9529	6.30847e-05	4.89726e-04
2024/03/02	04:52:49	ok	ok	360.8380	42.052	0.063273	18.78	64.521	10.353	52093312.380114	12	360.9853	6.05198e-05	6.28221e-04
2024/03/02	04:57:49	ok	ok	360.8420	42.052	0.063273	18.80	64.425	10.354	53788342.552694	11	360.9149	6.45322e-05	5.19613e-04
2024/03/02	05:02:49	ok	ok	360.8700	42.057	0.063273	18.84	64.453	10.385	53204618.263126	14	360.9383	6.31846e-05	4.95748e-04
2024/03/02	05:07:49	ok	ok	360.8320	42.051	0.063273	18.79	64.443	10.349	51359154.057024	11	360.8965	6.41743e-05	5.59329e-04
2024/03/02	05:12:49	ok	ok	360.8520	42.039	0.063273	18.78	64.433	10.339	51661109.148978	11	360.9246	6.41262e-05	5.46167e-04
2024/03/02	05:17:49	ok	ok	360.8500	42.048	0.063273	18.73	64.485	10.321	52608845.254168	12	360.9420	6.34489e-05	5.12393e-04
2024/03/02	05:22:49	ok	ok	360.8320	42.045	0.063273	18.76	64.430	10.329	53011540.236359	11	360.8902	6.44982e-05	5.35126e-04
2024/03/02	05:27:49	ok	ok	360.8220	42.041	0.063273	18.73	64.434	10.313	52890935.084231	11	360.8898	6.36128e-05	5.17419e-04
2024/03/02	05:32:49	ok	ok	360.8180	42.050	0.063273	18.73	64.443	10.315	53948937.208218	12	360.8879	6.42596e-05	4.78822e-04
2024/03/02	05:37:49	ok	ok	360.8420	42.051	0.063273	18.73	64.465	10.318	53180542.886620	13	360.9056	6.36671e-05	5.27485e-04
2024/03/02	05:42:49	ok	ok	360.8160	42.043	0.063273	18.72	64.424	10.302	53774334.795927	9	360.8961	6.44007e-05	5.48702e-04
2024/03/02	05:47:49	ok	ok	360.8240	42.049	0.063273	18.70	64.460	10.299	51711092.513289	13	360.9111	6.28374e-05	4.69425e-04
2024/03/02	05:52:49	ok	ok	360.8320	42.044	0.063273	18.70	64.471	10.301	51977130.607282	12	360.9013	6.43823e-05	5.24542e-04
2024/03/02	05:57:49	ok	ok	360.8160	42.042	0.063273	18.70	64.421	10.293	52561834.861693	12	360.9011	6.38396e-05	4.87172e-04
2024/03/02	06:02:49	ok	ok	360.8440	42.043	0.063273	18.72	64.352	10.290	52629488.626185	12	360.9241	6.38479e-05	5.16563e-04
2024/03/02	06:07:49	ok	ok	360.8160	42.040	0.063273	18.69	64.428	10.286	53839107.936335	11	360.8853	6.36765e-05	4.83679e-04
2024/03/02	06:12:49	ok	ok	360.8000	42.037	0.063273	18.65	64.462	10.266	53988881.758324	12	360.8749	6.39258e-05	4.82366e-04
2024/03/02	06:17:49	--	ok	360.7900	42.036	0.063273	18.60	64.485	10.243	54493855.312674	13	360.8616	6.44965e-05	4.78164e-04
2024/03/02	06:17:56	ok	ok	361.0940	42.093	0.063284	18.66	64.474	10.276	53156340.866387	13	361.1778	6.33744e-05	4.83537e-04
2024/03/02	06:22:55	ok	ok	361.0360	42.095	0.063284	18.68	64.567	10.300	52898267.402661	13	361.0637	6.57335e-05	4.66791e-04
2024/03/02	06:27:55	ok	ok	361.0340	42.096	0.063284	18.65	64.471	10.267	51950926.073593	11	361.0863	6.47504e-05	5.18812e-04
2024/03/02	06:32:55	ok	ok	361.0300	42.095	0.063284	18.60	64.456	10.239	52257775.737445	13	361.1125	6.39992e-05	4.37925e-04
2024/03/02	06:37:55	ok	ok	361.0240	42.087	0.063284	18.65	64.442	10.262	52674239.230875	13	361.1360	6.34598e-05	5.18190e-04
2024/03/02	06:42:55	ok	ok	361.0060	42.084	0.063284	18.63	64.410	10.249	52208659.150619	12	361.0966	6.42170e-05	4.34622e-04
2024/03/02	06:47:55	ok	ok	361.0160	42.081	0.063284	18.59	64.392	10.219	52841567.669245	11	361.1034	6.55700e-05	4.18448e-04
2024/03/02	06:52:55	ok	ok	361.0440	42.094	0.063284	18.65	64.451	10.264	53030826.546573	12	361.1571	6.34036e-05	4.79269e-04
2024/03/02	06:57:55	ok	ok	361.0340	42.087	0.063284	18.59	64.442	10.227	53042261.650263	14	361.1152	6.52652e-05	3.80980e-04
2024/03/02	07:02:55	ok	ok	361.0140	42.082	0.063284	18.59	64.442	10.227	53348493.138005	11	361.0812	6.48625e-05	5.10105e-04
2024/03/02	07:07:55	ok	ok	361.0000	42.078	0.063284	18.55	64.488	10.208	52512023.851691	12	361.0621	6.52752e-05	4.91277e-04
2024/03/02	07:12:55	ok	ok	360.9940	42.076	0.063284	18.56	64.448	10.210	52188103.837235	11	361.0820	6.57457e-05	4.30161e-04
2024/03/02	07:17:55	ok	ok	360.9820	42.079	0.063284	18.52	64.483	10.190	54152266.031323	12	361.0900	6.48017e-05	3.92768e-04
2024/03/02	07:22:55	ok	ok	361.0020	42.082	0.063284	18.56	64.410	10.204	51678365.637362	11	361.0966	6.51972e-05	4.05190e-04
2024/03/02	07:27:55	ok	ok	361.0100	42.078	0.063284	18.56	64.448	10.210	52124705.915590	12	361.1074	6.46213e-05	4.28159e-04
2024/03/02	07:32:55	ok	ok	361.0220	42.088	0.063284	18.59	64.392	10.219	52595304.522875	13	361.1146	6.44299e-05	3.85615e-04
2024/03/02	07:37:55	ok	ok	361.0140	42.084	0.063284	18.56	64.437	10.208	52782041.741619	12	361.1992	6.21034e-05	4.27131e-04
2024/03/02	07:42:55	ok	ok	361.0740	42.094	0.063284	18.70	64.178	10.254	52648420.894627	13	361.1786	6.38329e-05	3.90710e-04
2024/03/02	07:47:55	ok	ok	361.1080	42.106	0.063284	18.80	64.132	10.307	52656858.357305	13	361.2695	6.18866e-05	4.30653e-04
2024/03/02	07:52:55	ok	ok	361.1320	42.109	0.063284	18.86	64.080	10.333	52965115.113842	12	361.2330	6.42945e-05	4.14024e-04
2024/03/02	07:57:55	ok	ok	361.1820	42.130	0.063284	18.94	64.164	10.398	53093312.513812	12	361.2539	6.43940e-05	4.06501e-04
2024/03/02	08:02:55	ok	ok	361.1580	42.123	0.063284	18.90	64.228	10.383	51830962.801131	10	361.2600	6.44059e-05	4.10522e-04
2024/03/02	08:07:55	ok	ok	361.1760	42.116	0.063284	18.91	64.231	10.391	55332319.293751	13	361.2896	6.45280e-05	4.49545e-04
2024/03/02	08:12:55	ok	ok	361.1900	42.124	0.063284	18.99	64.091	10.413	52953018.498462	13	361.3081	6.42403e-05	3.91223e-04
2024/03/02	08:17:55	--	ok	361.2560	42.140	0.063284	19.06	64.080	10.454	54659116.161823	13	361.3484	6.35588e-05	4.00522e-04
2024/03/02	08:18:02	ok	ok	360.9620	42.067	0.063271	19.07	64.013	10.453	53117565.632814	13	361.0449	6.43974e-05	4.94565e-04
2024/03/02	08:23:01	ok	ok	361.0140	42.084	0.063271	19.14	63.963	10.487	54736576.835383	13	361.1925	6.20923e-05	4.27412e-04
2024/03/02	08:28:01	ok	ok	361.0420	42.094	0.063271	19.14	64.013	10.495	52733824.118696	12	361.1140	6.46459e-05	4.51369e-04
2024/03/02	08:33:01	ok	ok	361.0820	42.098	0.063271	19.20	64.044	10.535	54273993.600917	11	361.2173	6.33519e-05	3.30512e-04
2024/03/02	08:38:01	ok	ok	361.0800	42.101	0.063271	19.24	64.080	10.568	53432404.979339	13	361.1338	6.41506e-05	4.97795e-04
2024/03/02	08:43:01	ok	ok	361.1080	42.094	0.063271	19.27	64.022	10.576	51579986.007913	12	361.2109	6.42582e-05	4.41798e-04
2024/03/02	08:48:01	ok	ok	361.0920	42.093	0.063271	19.25	64.163	10.590	53988133.714723	12	361.1828	6.50176e-05	3.91553e-04
2024/03/02	08:53:01	ok	ok	361.0720	42.093	0.063271	19.17	64.282	10.558	53200843.378091	10	361.1375	6.57860e-05	4.59007e-04
2024/03/02	08:58:01	ok	ok	361.0380	42.081	0.063271	19.11	64.334	10.530	55123199.130654	13	361.2193	6.15256e-05	4.39922e-04
2024/03/02	09:03:01	ok	ok	361.0840	42.097	0.063271	19.21	64.126	10.557	51540327.216022	13	361.2112	6.47937e-05	3.34561e-04
2024/03/02	09:08:01	ok	ok	361.1080	42.105	0.063271	19.30	64.057	10.600	53690266.678826	9	361.1355	6.76964e-05	4.16827e-04
2024/03/02	09:13:01	ok	ok	361.1480	42.116	0.063271	19.35	64.048	10.634	55176753.680694	11	361.2743	6.32239e-05	3.32276e-04
2024/03/02	09:18:01	ok	ok	361.1520	42.113	0.063271	19.35	64.099	10.642	56746696.854892	10	361.1993	6.67873e-05	4.32992e-04
2024/03/02	09:23:01	--	ok	361.2040	42.120	0.063271	19.44	64.030	10.684	54431286.578015	13	361.2984	6.28166e-05	4.78334e-04
2024/03/02	09:23:08	ok	ok	360.9840	42.066	0.06326	19.47	64.013	10.700	53954470.000664	13	361.0370	6.46441e-05	4.75932e-04
2024/03/02	09:28:07	ok	ok	361.0060	42.083	0.06326	19.47	64.085	10.712	56101371.764598	12	361.1042	6.40813e-05	3.92527e-04
2024/03/02	09:33:07	ok	ok	361.0080	42.079	0.06326	19.47	64.054	10.707	53778422.146700	11	361.0619	6.59122e-05	4.63008e-04
2024/03/02	09:38:07	ok	ok	361.0420	42.087	0.06326	19.50	64.048	10.723	54465001.643216	10	361.1299	6.48245e-05	4.61254e-04
2024/03/02	09:43:07	ok	ok	361.0320	42.077	0.06326	19.53	64.085	10.747	54364453.241246	11	361.0501	6.58018e-05	4.73053e-04
2024/03/02	09:48:07	ok	ok	361.0540	42.087	0.06326	19.54	64.126	10.763	55400230.790196	11	361.1459	6.41955e-05	4.09985e-04
2024/03/02	09:53:07	ok	ok	361.0820	42.088	0.06326	19.58	64.123	10.789	55442455.945248	13	361.1523	6.34442e-05	4.67357e-04
2024/03/02	09:58:07	ok	ok	361.0980	42.104	0.06326	19.61	64.126	10.807	56475356.140889	12	361.1464	6.53055e-05	4.51929e-04
2024/03/02	10:03:07	ok	ok	361.1020	42.102	0.06326	19.62	64.077	10.809	56838130.718438	13	361.1678	6.41295e-05	4.05740e-04
2024/03/02	10:08:07	ok	ok	361.1020	42.100	0.06326	19.67	64.117	10.842	55001183.083289	13	361.1786	6.34449e-05	4.64170e-04
2024/03/02	10:13:07	ok	ok	361.1580	42.113	0.06326	19.74	64.096	10.883	54437661.823895	9	361.1875	6.63249e-05	4.89170e-04
2024/03/02	10:18:07	ok	ok	361.1640	42.122	0.06326	19.72	64.094	10.874	53962534.306214	13	361.2182	6.44324e-05	4.05899e-04
2024/03/02	10:23:07	ok	ok	361.1860	42.118	0.06326	19.74	64.167	10.895	53727795.563315	12	361.3539	6.00977e-05	6.67653e-04
2024/03/02	10:28:07	ok	ok	361.1720	42.114	0.06326	19.75	64.169	10.904	56336946.135487	11	361.2825	6.27618e-05	5.35474e-04
2024/03/02	10:33:07	ok	ok	361.1820	42.126	0.06326	19.78	64.154	10.920	59157596.992068	11	361.2019	6.49140e-05	4.90388e-04
2024/03/02	10:38:07	--	ok	361.2120	42.126	0.06326	19.78	64.144	10.919	55479083.367552	11	361.2413	6.45578e-05	5.04395e-04
2024/03/02	10:38:13	ok	ok	360.9700	42.067	0.063248	19.79	64.155	10.929	57127499.136247	10	361.0266	6.40720e-05	5.08755e-04
2024/03/02	10:43:13	ok	ok	360.9800	42.075	0.063248	19.81	64.077	10.926	56649397.579744	11	361.0729	6.39298e-05	4.71195e-04
2024/03/02	10:48:13	ok	ok	361.0000	42.080	0.063248	19.84	64.173	10.959	55155184.659214	11	361.0532	6.42576e-05	5.22218e-04
2024/03/02	10:53:13	ok	ok	361.0180	42.087	0.063248	19.84	64.213	10.966	56894149.228198	12	361.0590	6.42917e-05	4.85175e-04
2024/03/02	10:58:13	ok	ok	361.0140	42.088	0.063248	19.88	64.140	10.981	56870647.672517	13	361.0745	6.33282e-05	4.77709e-04
2024/03/02	11:03:13	ok	ok	361.0540	42.100	0.063248	19.86	64.158	10.976	57470749.457208	12	361.1279	6.27748e-05	5.00619e-04
2024/03/02	11:08:13	ok	ok	361.0520	42.090	0.063248	19.93	64.178	11.024	57549694.226967	11	361.0782	6.62340e-05	4.38609e-04
2024/03/02	11:13:13	ok	ok	361.0760	42.099	0.063248	19.93	64.199	11.027	58997037.361538	12	361.1347	6.31943e-05	4.76147e-04
2024/03/02	11:18:13	ok	ok	361.0980	42.108	0.063248	19.96	64.222	11.050	55775562.510300	11	361.1610	6.34317e-05	5.29122e-04
2024/03/02	11:23:13	ok	ok	361.1040	42.105	0.063248	19.99	64.167	11.060	56416629.179363	13	361.1541	6.41185e-05	4.75942e-04
2024/03/02	11:28:13	ok	ok	361.1380	42.110	0.063248	20.11	64.144	11.130	56738920.669034	10	361.1552	6.54761e-05	5.29006e-04
2024/03/02	11:33:13	ok	ok	361.1300	42.121	0.063248	20.08	64.149	11.112	56126180.318564	11	361.1517	6.52933e-05	5.14081e-04
2024/03/02	11:38:13	ok	ok	361.1760	42.122	0.063248	20.18	64.135	11.174	55730438.143266	11	361.2540	6.31312e-05	5.58517e-04
2024/03/02	11:43:13	ok	ok	361.1780	42.123	0.063248	20.19	64.096	11.176	55941522.479546	10	361.2143	6.50480e-05	5.35658e-04
2024/03/02	11:48:13	ok	ok	361.1860	42.130	0.063248	20.23	64.103	11.205	55457930.947172	11	361.2500	6.35571e-05	5.45501e-04
2024/03/02	11:53:13	--	ok	361.2360	42.137	0.063248	20.28	64.181	11.247	55911139.953057	12	361.2854	6.44978e-05	5.26967e-04
2024/03/02	11:53:20	ok	ok	361.0140	42.080	0.063235	20.29	64.141	11.248	55260376.559324	14	361.1544	6.15210e-05	5.58422e-04
2024/03/02	11:58:19	ok	ok	361.0320	42.086	0.063235	20.32	64.167	11.272	54894485.381531	10	361.0834	6.51978e-05	5.07578e-04
2024/03/02	12:03:19	ok	ok	361.0500	42.095	0.063235	20.36	64.205	11.307	55699493.597112	12	361.1130	6.37843e-05	5.60441e-04
2024/03/02	12:08:19	ok	ok	361.0620	42.092	0.063235	20.42	64.094	11.324	55155447.086425	12	361.1528	6.23984e-05	5.74173e-04
2024/03/02	12:13:19	ok	ok	361.0820	42.098	0.063235	20.43	64.208	11.353	58027144.631222	12	361.1724	6.38395e-05	6.29959e-04
2024/03/02	12:18:19	ok	ok	361.0980	42.106	0.063235	20.53	64.117	11.403	53374030.374343	13	361.1818	6.41974e-05	5.68160e-04
2024/03/02	12:23:19	ok	ok	361.1420	42.117	0.063235	20.56	64.172	11.432	54863776.272758	12	361.2378	6.28844e-05	6.14470e-04
2024/03/02	12:28:19	ok	ok	361.1940	42.133	0.063235	20.60	64.172	11.462	53404467.477562	12	361.2662	6.31861e-05	5.62920e-04
2024/03/02	12:33:19	--	ok	361.2160	42.140	0.063235	20.70	64.108	11.517	55145519.544379	12	361.3265	6.33738e-05	6.06671e-04
2024/03/02	12:33:26	ok	ok	361.0020	42.079	0.063223	20.72	64.089	11.522	53777574.241309	12	361.1055	6.44136e-05	6.18308e-04
2024/03/02	12:38:25	ok	ok	360.9960	42.086	0.063223	20.76	64.099	11.553	53446451.012937	12	361.0873	6.26519e-05	5.10743e-04
2024/03/02	12:43:25	ok	ok	361.0340	42.087	0.063223	20.80	64.178	11.596	52808185.762609	12	361.1136	6.36155e-05	5.53395e-04
2024/03/02	12:48:25	ok	ok	361.0900	42.103	0.063223	20.90	64.126	11.653	58754567.658872	12	361.1808	6.29407e-05	5.31268e-04
2024/03/02	12:53:25	ok	ok	361.1420	42.116	0.063223	21.00	64.103	11.716	54475596.041314	12	361.2259	6.38311e-05	5.40113e-04
2024/03/02	12:58:25	ok	ok	361.1440	42.120	0.063223	21.03	64.169	11.746	54965874.889469	12	361.2394	6.26701e-05	5.41638e-04
2024/03/02	13:03:25	ok	ok	361.1700	42.122	0.063223	21.09	64.149	11.783	56539295.788633	12	361.2845	6.29985e-05	5.43326e-04
2024/03/02	13:08:25	--	ok	361.2100	42.127	0.063223	21.16	64.186	11.839	56240650.114457	12	361.3069	6.32789e-05	5.07762e-04
2024/03/02	13:08:32	ok	ok	361.0040	42.085	0.063211	21.17	64.176	11.846	55385816.389773	11	361.1329	6.00636e-05	4.35928e-04
2024/03/02	13:13:31	ok	ok	361.0260	42.089	0.063211	21.24	64.118	11.885	54634489.748135	12	361.1452	6.27007e-05	4.99310e-04
2024/03/02	13:18:31	ok	ok	361.0680	42.103	0.063211	21.30	64.140	11.927	53947154.493507	12	361.1646	6.32622e-05	5.00209e-04
2024/03/02	13:23:31	ok	ok	361.0900	42.113	0.063211	21.36	64.172	11.972	54511719.875421	12	361.1978	6.34250e-05	5.25205e-04
2024/03/02	13:28:31	ok	ok	361.1600	42.122	0.063211	21.42	64.224	12.030	54739142.319991	12	361.2558	6.28299e-05	5.13209e-04
2024/03/02	13:33:31	ok	ok	361.1700	42.124	0.063211	21.47	64.213	12.058	55103801.052402	11	361.2801	6.24667e-05	5.28033e-04
2024/03/02	13:38:31	ok	ok	361.1980	42.131	0.063211	21.51	64.240	12.093	55182857.354445	12	361.3001	6.29520e-05	5.11035e-04
2024/03/02	13:43:31	--	ok	361.2180	42.133	0.063211	21.51	64.311	12.106	56996448.681597	12	361.3083	6.29005e-05	4.92204e-04
2024/03/02	13:43:38	ok	ok	360.9640	42.074	0.063199	21.52	64.324	12.118	57580601.894060	11	361.0390	6.26170e-05	4.08740e-04
2024/03/02	13:48:37	ok	ok	360.9840	42.082	0.063199	21.57	64.332	12.149	57132577.254137	10	361.0165	6.34601e-05	3.78065e-04
2024/03/02	13:53:37	ok	ok	361.0360	42.097	0.063199	21.61	64.291	12.173	54093660.950840	10	361.1238	6.16866e-05	3.98819e-04
2024/03/02	13:58:37	ok	ok	361.0440	42.097	0.063199	21.61	64.332	12.181	54958710.355504	12	361.1452	6.07529e-05	4.10425e-04
2024/03/02	14:03:37	ok	ok	361.0740	42.101	0.063199	21.67	64.332	12.221	55818256.698230	11	361.1854	6.10438e-05	4.20530e-04
2024/03/02	14:08:37	ok	ok	361.0720	42.106	0.063199	21.65	64.379	12.220	55897441.568077	12	361.1626	6.18083e-05	3.98355e-04
2024/03/02	14:13:37	ok	ok	361.0860	42.107	0.063199	21.68	64.405	12.244	54615317.972825	12	361.1621	6.17562e-05	4.18096e-04
2024/03/02	14:18:37	ok	ok	361.1140	42.117	0.063199	21.72	64.443	12.282	54327822.566805	13	361.1967	6.08688e-05	4.18004e-04
2024/03/02	14:23:37	ok	ok	361.1060	42.106	0.063199	21.70	64.407	12.256	56017481.835177	10	361.1900	6.24528e-05	3.58818e-04
2024/03/02	14:28:37	ok	ok	361.1360	42.128	0.063199	21.72	64.405	12.274	54588178.791832	11	361.2488	6.01983e-05	4.76934e-04
2024/03/02	14:33:37	ok	ok	361.1440	42.125	0.063199	21.72	64.384	12.270	55053815.471530	10	361.2832	6.02011e-05	4.34117e-04
2024/03/02	14:38:37	ok	ok	361.1600	42.135	0.063199	21.77	64.370	12.298	56497309.156340	11	361.2668	6.07907e-05	3.81261e-04
2024/03/02	14:43:37	ok	ok	361.1740	42.127	0.063199	21.78	64.434	12.320	54132884.135591	11	361.3260	6.02574e-05	3.84271e-04
2024/03/02	14:48:37	ok	ok	361.1980	42.128	0.063199	21.85	64.356	12.356	55556196.777052	11	361.3247	6.00532e-05	3.71379e-04
2024/03/02	14:53:37	--	ok	361.2220	42.143	0.063199	21.85	64.457	12.375	55435893.188614	12	361.3318	6.14900e-05	3.78936e-04
2024/03/02	14:53:43	ok	ok	360.9720	42.076	0.063187	21.87	64.421	12.378	55917301.718150	11	361.0844	6.38641e-05	3.84991e-04
2024/03/02	14:58:43	ok	ok	360.9840	42.087	0.063187	21.87	64.430	12.380	55845754.243059	12	361.0721	6.32871e-05	3.98460e-04
2024/03/02	15:03:43	ok	ok	361.0020	42.095	0.063187	21.82	64.535	12.369	54327112.298318	10	361.0490	6.40750e-05	2.93419e-04
2024/03/02	15:08:43	ok	ok	361.0220	42.093	0.063187	21.88	64.515	12.406	54931880.667761	13	361.0952	6.25471e-05	3.91573e-04
2024/03/02	15:13:43	ok	ok	361.0400	42.096	0.063187	21.94	64.474	12.440	55273695.056528	10	361.0920	6.38471e-05	3.81586e-04
2024/03/02	15:18:43	ok	ok	361.0380	42.105	0.063187	21.92	64.594	12.451	55965411.620446	12	361.1284	6.24629e-05	4.10989e-04
2024/03/02	15:23:43	ok	ok	361.0560	42.109	0.063187	21.91	64.604	12.444	54589859.296914	12	361.1664	6.15467e-05	4.80401e-04
2024/03/02	15:28:43	ok	ok	361.0420	42.105	0.063187	21.92	64.594	12.451	54407825.231357	10	361.1425	6.21005e-05	3.54916e-04
2024/03/02	15:33:43	ok	ok	361.0500	42.103	0.063187	21.94	64.630	12.470	55398149.211996	12	361.1378	6.30132e-05	5.12577e-04
2024/03/02	15:38:43	ok	ok	361.0700	42.100	0.063187	21.95	64.561	12.466	56723794.531937	12	361.1538	6.47039e-05	4.75269e-04
2024/03/02	15:43:43	ok	ok	361.0820	42.114	0.063187	21.98	64.594	12.492	54083925.202201	10	361.2561	5.99257e-05	4.28003e-04
2024/03/02	15:48:43	ok	ok	361.0920	42.113	0.063187	21.94	64.576	12.459	54703663.110978	12	361.1781	6.30761e-05	4.28427e-04
2024/03/02	15:53:43	ok	ok	361.1240	42.125	0.063187	21.96	64.622	12.487	54842541.570190	13	361.2319	6.17909e-05	4.33933e-04
2024/03/02	15:58:43	ok	ok	361.0980	42.111	0.063187	21.95	64.672	12.487	55209664.160037	11	361.2325	6.14955e-05	4.17207e-04
2024/03/02	16:03:43	ok	ok	361.0960	42.114	0.063187	21.92	64.666	12.465	56341544.370377	11	355.2016	3.09583e-04	2.24336e-02
2024/03/02	16:08:43	ok	ok	361.1060	42.123	0.063187	21.95	64.672	12.487	55322404.411444	11	361.2295	6.24057e-05	4.69963e-04
2024/03/02	16:13:43	ok	ok	361.1160	42.122	0.063187	21.94	64.617	12.467	54153506.866193	10	361.1970	6.46658e-05	4.00889e-04
2024/03/02	16:18:43	ok	ok	361.0740	42.110	0.063187	21.82	64.872	12.434	54317884.340896	9	361.1404	6.44708e-05	3.14143e-04
2024/03/02	16:23:43	ok	ok	361.0600	42.110	0.063187	21.75	64.910	12.392	55831718.836361	12	361.1302	6.44628e-05	4.77890e-04
2024/03/02	16:28:43	ok	ok	361.0520	42.116	0.063187	21.75	64.808	12.372	54959405.082583	12	361.2356	6.04456e-05	4.13272e-04
2024/03/02	16:33:43	ok	ok	361.0540	42.112	0.063187	21.81	64.828	12.416	56144409.090124	12	361.1421	6.38208e-05	4.16546e-04
2024/03/02	16:38:43	ok	ok	361.0720	42.115	0.063187	21.78	64.833	12.396	55053569.152738	10	361.0922	6.52381e-05	3.60088e-04
2024/03/02	16:43:43	ok	ok	361.0740	42.113	0.063187	21.81	64.849	12.420	57556521.028250	10	361.0963	6.44325e-05	3.34942e-04
2024/03/02	16:48:43	ok	ok	361.0680	42.111	0.063187	21.77	64.822	12.384	56352060.718644	10	361.0959	6.47838e-05	3.59533e-04
2024/03/02	16:53:43	ok	ok	361.0600	42.112	0.063187	21.74	64.845	12.369	56822928.239614	12	361.1265	6.22660e-05	4.07501e-04
2024/03/02	16:58:43	ok	ok	361.0580	42.112	0.063187	21.68	64.918	12.342	55662930.497065	10	361.0796	6.73668e-05	5.04287e-04
2024/03/02	17:03:43	ok	ok	361.0560	42.112	0.063187	21.67	64.883	12.325	55169692.483980	10	361.1314	6.45114e-05	3.97128e-04
2024/03/02	17:08:43	ok	ok	361.0120	42.100	0.063187	21.58	65.051	12.296	55988453.393452	10	361.0963	6.26454e-05	3.82849e-04
2024/03/02	17:13:43	ok	ok	360.9880	42.093	0.063187	21.51	65.180	12.270	56351629.607847	12	361.0670	6.36316e-05	5.07492e-04
2024/03/02	17:18:43	ok	ok	360.9900	42.098	0.063187	21.52	64.988	12.243	57069921.264227	12	361.0545	6.54930e-05	4.16755e-04
2024/03/02	17:23:43	ok	ok	361.0020	42.105	0.063187	21.57	64.854	12.248	58535517.360091	11	361.0989	6.52410e-05	4.49794e-04
2024/03/02	17:28:43	ok	ok	361.0080	42.110	0.063187	21.60	64.941	12.287	55869678.979308	10	361.1728	6.19352e-05	4.06418e-04
2024/03/02	17:33:43	ok	ok	361.0120	42.105	0.063187	21.58	64.918	12.271	58255702.805303	10	361.1060	6.51891e-05	4.09617e-04
2024/03/02	17:38:43	ok	ok	361.0280	42.106	0.063187	21.55	64.933	12.253	56284211.281313	11	361.1962	6.21496e-05	3.96536e-04
2024/03/02	17:43:43	ok	ok	361.0260	42.103	0.063187	21.55	64.952	12.257	55620328.531781	12	361.1050	6.51228e-05	4.01445e-04
2024/03/02	17:48:43	ok	ok	361.0640	42.114	0.063187	21.57	64.947	12.266	56854226.755073	11	361.1359	6.48864e-05	4.26588e-04
2024/03/02	17:53:43	ok	ok	361.0200	42.102	0.063187	21.51	64.936	12.224	56367546.174612	11	360.9775	7.12196e-05	6.82387e-04
2024/03/02	17:58:43	ok	ok	361.0120	42.099	0.063187	21.51	64.936	12.224	57841797.174374	11	361.0850	6.53559e-05	4.06587e-04
2024/03/02	18:03:43	ok	ok	360.9900	42.095	0.063187	21.50	64.901	12.208	55787178.153563	9	361.1442	6.34250e-05	4.40926e-04
2024/03/02	18:08:43	ok	ok	360.9700	42.095	0.063187	21.38	65.156	12.175	55502837.773965	10	361.0431	6.54253e-05	4.75251e-04
2024/03/02	18:13:43	ok	ok	360.9360	42.081	0.063187	21.27	65.194	12.103	57736087.107514	10	360.8809	7.11137e-05	5.29165e-04
2024/03/02	18:18:43	ok	ok	360.8940	42.076	0.063187	21.21	65.194	12.064	57426626.919289	11	360.9709	6.54733e-05	4.44505e-04
2024/03/02	18:23:43	ok	ok	360.8700	42.069	0.063187	21.14	65.240	12.022	57512595.287463	12	361.0488	6.13716e-05	3.70114e-04
2024/03/02	18:28:43	ok	ok	360.8500	42.066	0.063187	21.07	65.258	11.975	57013708.406104	12	360.9525	6.38858e-05	4.05694e-04
2024/03/02	18:33:43	ok	ok	360.8840	42.076	0.063187	21.14	65.098	11.996	56709317.755167	10	360.9520	6.67095e-05	4.78722e-04
2024/03/02	18:38:43	ok	ok	360.8820	42.077	0.063187	21.13	65.106	11.988	56749559.587792	10	360.9963	6.44988e-05	4.44138e-04
2024/03/02	18:43:43	ok	ok	360.8980	42.074	0.063187	21.20	64.945	12.008	60452064.820992	11	361.0104	6.43978e-05	5.11366e-04
2024/03/02	18:48:43	ok	ok	360.8940	42.080	0.063187	21.18	64.933	11.995	58657129.738681	10	361.1216	6.00283e-05	5.23881e-04
2024/03/02	18:53:43	ok	ok	360.8880	42.074	0.063187	21.18	64.913	11.991	57375921.504469	11	360.9766	6.59612e-05	4.46185e-04
2024/03/02	18:58:43	ok	ok	360.9040	42.082	0.063187	21.20	64.945	12.008	56147797.970775	10	361.0021	6.49800e-05	4.47143e-04
2024/03/02	19:03:43	ok	ok	360.8880	42.070	0.063187	21.18	64.872	11.984	56662862.172085	12	361.0061	6.32954e-05	4.42632e-04
2024/03/02	19:08:43	ok	ok	360.8960	42.076	0.063187	21.17	64.920	11.983	57779655.941953	11	361.0082	6.43978e-05	4.24839e-04
2024/03/02	19:13:43	ok	ok	360.8840	42.068	0.063187	21.10	65.089	11.966	57572016.247732	10	360.9954	6.52619e-05	4.21757e-04
2024/03/02	19:18:43	ok	ok	360.8580	42.063	0.063187	20.96	65.226	11.892	57771118.868696	10	360.9589	6.53313e-05	4.30369e-04
2024/03/02	19:23:43	ok	ok	360.8360	42.068	0.063187	20.94	65.222	11.880	57473151.796339	12	360.9064	6.52642e-05	3.76540e-04
2024/03/02	19:28:43	--	ok	360.7960	42.049	0.063187	20.87	65.281	11.843	59138947.897639	10	360.9482	6.30833e-05	4.32250e-04
2024/03/02	19:28:50	ok	ok	361.0380	42.102	0.063197	20.89	65.222	11.841	57915545.806612	10	361.1141	6.46691e-05	4.92275e-04
2024/03/02	19:33:49	ok	ok	360.9760	42.104	0.063197	20.90	65.071	11.825	57069386.744068	12	361.1348	6.20155e-05	4.14736e-04
2024/03/02	19:38:49	ok	ok	360.9940	42.103	0.063197	20.93	64.965	11.824	58294094.437824	10	361.0364	6.65534e-05	4.43157e-04
2024/03/02	19:43:49	ok	ok	361.0140	42.098	0.063197	21.00	64.878	11.858	57519844.804230	9	361.1579	6.29592e-05	4.11952e-04
2024/03/02	19:48:49	ok	ok	361.0260	42.107	0.063197	20.97	64.955	11.851	56964657.267385	9	361.1142	6.43694e-05	4.61252e-04
2024/03/02	19:53:49	ok	ok	361.0120	42.098	0.063197	20.94	64.938	11.828	56704818.133150	12	361.1232	6.37063e-05	3.92701e-04
2024/03/02	19:58:49	ok	ok	361.0160	42.103	0.063197	20.94	64.938	11.828	57922917.910648	12	361.0969	6.49004e-05	3.84641e-04
2024/03/02	20:03:49	ok	ok	361.0080	42.103	0.063197	20.94	64.918	11.824	58099688.301178	11	361.0922	6.43884e-05	4.50066e-04
2024/03/02	20:08:49	ok	ok	361.0160	42.102	0.063197	20.89	64.886	11.780	57933303.312580	11	361.1688	6.16122e-05	3.93914e-04
2024/03/02	20:13:49	ok	ok	360.9860	42.095	0.063197	20.84	65.000	11.772	59011961.762727	10	361.0833	6.40337e-05	3.98544e-04
2024/03/02	20:18:49	ok	ok	360.9060	42.079	0.063197	20.69	65.142	11.692	58068736.182399	10	361.0547	6.25121e-05	3.76207e-04
2024/03/02	20:23:49	ok	ok	360.9300	42.083	0.063197	20.64	65.115	11.658	57168811.341839	10	361.0593	6.32751e-05	4.22692e-04
2024/03/02	20:28:49	ok	ok	360.8840	42.071	0.063197	20.56	65.139	11.604	57851629.684173	12	360.9845	6.43672e-05	4.70810e-04
2024/03/02	20:33:49	ok	ok	360.8360	42.056	0.063197	20.50	65.158	11.570	57721685.328375	12	360.9444	6.42675e-05	4.66457e-04
2024/03/02	20:38:49	ok	ok	360.8640	42.077	0.063197	20.52	65.222	11.590	57483754.296265	11	361.0215	6.21520e-05	5.49631e-04
2024/03/02	20:43:49	ok	ok	360.8740	42.076	0.063197	20.58	64.887	11.570	58162850.003353	10	361.0302	6.22432e-05	4.96306e-04
2024/03/02	20:48:49	ok	ok	360.8960	42.076	0.063197	20.58	64.877	11.568	58868772.226406	10	361.0068	6.28585e-05	4.66779e-04
2024/03/02	20:53:49	ok	ok	360.9080	42.078	0.063197	20.60	64.901	11.593	58725512.349613	10	361.0556	6.21809e-05	4.12366e-04
2024/03/02	20:58:49	ok	ok	360.9080	42.077	0.063197	20.62	64.865	11.595	58857685.574214	12	361.0455	6.20651e-05	5.01506e-04
2024/03/02	21:03:49	ok	ok	360.9220	42.083	0.063197	20.64	64.758	11.594	59393250.493961	11	361.0754	6.15413e-05	5.27687e-04
2024/03/02	21:08:49	ok	ok	360.8980	42.075	0.063197	20.62	64.785	11.581	57829303.252330	12	361.0299	6.17370e-05	4.71538e-04
2024/03/02	21:13:49	ok	ok	360.9260	42.072	0.063197	20.64	64.718	11.587	59604972.466191	12	361.0924	6.08035e-05	5.79113e-04
2024/03/02	21:18:49	ok	ok	360.9320	42.080	0.063197	20.64	64.707	11.585	58852600.417254	12	361.0016	6.37278e-05	5.65726e-04
2024/03/02	21:23:49	ok	ok	360.8800	42.068	0.063197	20.50	64.945	11.532	58480354.912589	12	361.0373	6.05201e-05	6.15140e-04
2024/03/02	21:28:49	ok	ok	360.8240	42.056	0.063197	20.39	65.016	11.468	59977330.996242	13	360.9197	6.29612e-05	5.46949e-04
2024/03/02	21:33:49	ok	ok	360.8320	42.054	0.063197	20.37	65.042	11.463	58926108.192179	12	360.9644	6.11335e-05	5.20925e-04
2024/03/02	21:38:49	ok	ok	360.8100	42.053	0.063197	20.32	65.061	11.429	59109698.380049	11	361.0336	5.85688e-05	7.96264e-04
2024/03/02	21:43:49	ok	ok	360.8360	42.064	0.063197	20.37	64.787	11.418	58890796.024474	10	361.0364	6.13446e-05	4.75197e-04
2024/03/02	21:48:49	ok	ok	360.8480	42.066	0.063197	20.40	64.804	11.441	59795049.852370	12	360.9550	6.17759e-05	5.31060e-04
2024/03/02	21:53:49	ok	ok	360.8660	42.071	0.063197	20.44	64.712	11.451	59960707.845180	8	361.0833	5.90302e-05	4.94041e-04
2024/03/02	21:58:49	ok	ok	360.8840	42.072	0.063197	20.47	64.695	11.468	60308716.621819	10	360.9633	6.43035e-05	4.42876e-04
2024/03/02	22:03:49	ok	ok	360.9000	42.070	0.063197	20.52	64.622	11.484	57776065.764385	10	360.9712	6.48548e-05	4.51650e-04
2024/03/02	22:08:49	ok	ok	360.9140	42.076	0.063197	20.50	64.649	11.480	57533664.271651	11	361.0055	6.40902e-05	4.63476e-04
2024/03/02	22:13:49	ok	ok	360.9080	42.081	0.063197	20.50	64.649	11.480	60363350.245598	10	360.9624	6.64164e-05	4.66944e-04
2024/03/02	22:18:49	ok	ok	360.9100	42.077	0.063197	20.50	64.649	11.480	59237499.781117	10	361.1620	5.91871e-05	4.09124e-04
2024/03/02	22:23:49	ok	ok	360.8540	42.060	0.063197	20.35	64.883	11.416	58944060.885172	11	360.9633	6.32014e-05	4.42913e-04
2024/03/02	22:28:49	ok	ok	360.8020	42.049	0.063197	20.23	65.069	11.374	59409541.653325	13	360.8928	6.43285e-05	4.86929e-04
2024/03/02	22:33:49	ok	ok	360.8120	42.053	0.063197	20.22	64.996	11.352	61914905.238085	9	360.9359	6.27300e-05	4.74198e-04
2024/03/02	22:38:49	--	ok	360.7760	42.046	0.063197	20.16	65.016	11.318	60478312.355269	10	360.8718	6.38405e-05	4.29924e-04
2024/03/02	22:38:56	ok	ok	361.0820	42.109	0.06321	20.19	64.982	11.330	54347853.677015	10	361.1263	6.52507e-05	4.00766e-04
2024/03/02	22:43:55	ok	ok	360.9980	42.100	0.06321	20.11	64.977	11.275	55152466.175115	12	361.1924	5.84627e-05	5.13435e-04
2024/03/02	22:48:55	ok	ok	361.0540	42.104	0.06321	20.22	64.791	11.316	54205555.144354	11	361.1481	6.35740e-05	4.83790e-04
2024/03/02	22:53:55	ok	ok	361.0700	42.112	0.06321	20.28	64.721	11.341	55025380.482118	11	361.1266	6.53579e-05	4.84684e-04
2024/03/02	22:58:55	ok	ok	361.0580	42.109	0.06321	20.28	64.630	11.325	54419089.217666	11	361.1737	6.26653e-05	4.72137e-04
2024/03/02	23:03:55	ok	ok	361.0720	42.116	0.06321	20.31	64.634	11.345	55594684.988490	12	361.1777	6.29520e-05	4.74608e-04
2024/03/02	23:08:55	ok	ok	361.1040	42.121	0.06321	20.33	64.627	11.362	55329217.701710	9	361.2070	6.26642e-05	4.91531e-04
2024/03/02	23:13:55	ok	ok	361.0880	42.116	0.06321	20.32	64.645	11.356	54621998.557997	11	361.2308	6.12154e-05	5.27825e-04
2024/03/02	23:18:55	ok	ok	361.1120	42.120	0.06321	20.33	64.648	11.365	54235589.617470	9	361.1712	6.42033e-05	4.87754e-04
2024/03/02	23:23:55	ok	ok	361.0680	42.100	0.06321	20.21	64.849	11.318	54048411.124321	11	361.1330	6.36026e-05	4.64506e-04
2024/03/02	23:28:55	ok	ok	361.0180	42.096	0.06321	20.12	64.947	11.278	54408617.268910	10	361.1169	6.29601e-05	4.84914e-04
2024/03/02	23:33:55	ok	ok	361.0000	42.094	0.06321	20.08	65.011	11.261	55912902.518248	11	361.0638	6.47464e-05	4.54571e-04
2024/03/02	23:38:55	ok	ok	360.9680	42.087	0.06321	20.01	65.043	11.221	54606212.629519	13	361.0383	6.32141e-05	4.44849e-04
2024/03/02	23:43:55	ok	ok	360.9660	42.089	0.06321	20.04	64.804	11.197	55128504.263894	13	361.0315	6.42530e-05	4.15308e-04
2024/03/02	23:48:55	ok	ok	361.0400	42.108	0.06321	20.15	64.598	11.235	55366056.987685	12	361.1089	6.42905e-05	4.44122e-04
2024/03/02	23:53:55	ok	ok	361.0320	42.101	0.06321	20.13	64.666	11.238	56168279.003483	12	361.1273	6.37653e-05	4.32717e-04
2024/03/02	23:58:55	ok	ok	361.0540	42.109	0.06321	20.22	64.579	11.279	54936316.214670	11	361.1537	6.28558e-05	5.09333e-04
2024/03/03	00:03:55	ok	ok	361.0240	42.094	0.06321	20.12	64.675	11.231	54177703.572280	12	361.0933	6.53152e-05	4.51601e-04
2024/03/03	00:08:55	ok	ok	361.0340	42.098	0.06321	20.16	64.631	11.252	55230475.109974	14	361.0798	6.51405e-05	4.46461e-04
2024/03/03	00:13:55	ok	ok	361.0220	42.097	0.06321	20.15	64.630	11.241	54370416.186272	12	361.1025	6.51159e-05	4.30409e-04
2024/03/03	00:18:55	ok	ok	361.0500	42.108	0.06321	20.15	64.718	11.256	55213592.183698	13	361.1533	6.14939e-05	4.78960e-04
2024/03/03	00:23:55	ok	ok	360.9980	42.095	0.06321	20.02	64.932	11.211	54849653.281287	10	361.0820	6.46943e-05	4.60544e-04
2024/03/03	00:28:55	ok	ok	360.9600	42.087	0.06321	19.96	64.883	11.164	54217639.835870	12	361.1432	6.09531e-05	4.81798e-04
2024/03/03	00:33:55	ok	ok	360.9460	42.083	0.06321	19.86	64.950	11.111	54612848.939089	12	361.0299	6.39807e-05	4.64322e-04
2024/03/03	00:38:55	ok	ok	360.9180	42.078	0.06321	19.84	64.955	11.093	56083805.660462	13	360.9885	6.34098e-05	4.78572e-04
2024/03/03	00:43:55	ok	ok	360.9200	42.072	0.06321	19.79	64.895	11.055	53402310.871144	13	361.0266	6.20032e-05	5.20461e-04
2024/03/03	00:48:55	ok	ok	360.9420	42.082	0.06321	19.88	64.686	11.075	54421363.829723	13	361.0368	6.37260e-05	4.20270e-04
2024/03/03	00:53:55	ok	ok	360.9600	42.089	0.06321	19.96	64.691	11.131	53730761.074266	13	361.0211	6.47167e-05	4.15220e-04
2024/03/03	00:58:55	ok	ok	360.9440	42.081	0.06321	19.91	64.681	11.093	54063163.623392	13	361.0466	6.35042e-05	4.42722e-04
2024/03/03	01:03:55	ok	ok	360.9660	42.086	0.06321	19.93	64.717	11.116	56008387.417867	12	361.0325	6.41590e-05	4.84200e-04
2024/03/03	01:08:55	ok	ok	360.9760	42.083	0.06321	19.95	64.657	11.115	55703390.884118	13	361.0651	6.42761e-05	4.18161e-04
2024/03/03	01:13:55	ok	ok	360.9800	42.086	0.06321	19.95	64.709	11.124	55646095.595617	12	361.0463	6.42311e-05	4.41912e-04
2024/03/03	01:18:55	ok	ok	360.9820	42.085	0.06321	19.91	64.671	11.091	56314551.559173	12	361.0278	6.47901e-05	4.23143e-04
2024/03/03	01:23:55	ok	ok	360.9400	42.076	0.06321	19.81	64.869	11.061	55481028.510427	12	360.9904	6.51434e-05	4.46594e-04
2024/03/03	01:28:55	ok	ok	360.9100	42.072	0.06321	19.72	64.915	11.013	56084549.253184	11	360.9878	6.34377e-05	5.34373e-04
2024/03/03	01:33:55	ok	ok	360.8840	42.060	0.06321	19.69	64.891	10.990	56962123.962739	10	360.9771	6.44790e-05	4.71202e-04
2024/03/03	01:38:55	ok	ok	360.8300	42.051	0.06321	19.58	64.984	10.934	53498309.688880	10	360.8821	6.56956e-05	4.48903e-04
2024/03/03	01:43:55	ok	ok	360.8360	42.059	0.06321	19.58	64.984	10.934	53118190.630979	12	360.9023	6.42956e-05	4.66853e-04
2024/03/03	01:48:55	ok	ok	360.8160	42.057	0.06321	19.55	64.959	10.911	56725481.205188	9	360.8806	6.56857e-05	4.99171e-04
2024/03/03	01:53:55	ok	ok	360.8340	42.060	0.06321	19.53	64.974	10.897	56897729.497726	12	360.8819	6.34738e-05	4.81043e-04
2024/03/03	01:58:55	--	ok	360.7960	42.058	0.06321	19.51	64.952	10.882	55303388.969731	12	360.8510	6.43556e-05	4.69211e-04
2024/03/03	01:59:01	ok	ok	361.0680	42.107	0.063221	19.53	64.915	10.887	57223953.206681	12	361.1565	6.39244e-05	4.59743e-04
2024/03/03	02:04:01	ok	ok	361.0240	42.100	0.063221	19.48	64.909	10.858	55528130.694819	12	361.1222	6.28794e-05	4.52927e-04
2024/03/03	02:09:01	ok	ok	361.0060	42.093	0.063221	19.47	64.927	10.853	54190322.492785	11	361.0889	6.31577e-05	5.09524e-04
2024/03/03	02:14:01	ok	ok	361.0460	42.095	0.063221	19.60	64.662	10.888	55748970.989055	13	361.2050	6.03156e-05	6.18980e-04
2024/03/03	02:19:01	ok	ok	361.0820	42.107	0.063221	19.65	64.558	10.907	53147393.573731	11	361.1760	6.43867e-05	4.55453e-04
2024/03/03	02:24:01	ok	ok	361.1120	42.119	0.063221	19.68	64.616	10.935	55974169.030064	12	361.1510	6.53947e-05	4.24070e-04
2024/03/03	02:29:01	ok	ok	361.1080	42.119	0.063221	19.68	64.594	10.932	55692759.030808	11	361.1911	6.28437e-05	4.86733e-04
2024/03/03	02:34:01	ok	ok	361.1060	42.114	0.063221	19.72	64.530	10.948	55223438.904326	10	361.2060	6.35572e-05	4.50222e-04
2024/03/03	02:39:01	ok	ok	361.1360	42.123	0.063221	19.78	64.549	10.987	56947634.142832	13	361.2047	6.32440e-05	4.61113e-04
2024/03/03	02:44:01	ok	ok	361.0900	42.112	0.063221	19.67	64.634	10.930	55061577.321035	11	361.1759	6.37505e-05	4.05332e-04
2024/03/03	02:49:01	ok	ok	361.0480	42.102	0.063221	19.50	64.849	10.857	57148416.999573	12	361.1092	6.39213e-05	5.16624e-04
2024/03/03	02:54:01	ok	ok	361.0060	42.097	0.063221	19.50	64.808	10.850	56036771.831336	11	361.0786	6.49641e-05	4.85862e-04
2024/03/03	02:59:01	ok	ok	361.0060	42.087	0.063221	19.43	64.837	10.811	55659712.151634	10	361.0976	6.42595e-05	4.23250e-04
2024/03/03	03:04:01	ok	ok	360.9920	42.090	0.063221	19.41	64.865	10.805	51814449.858059	7	361.1637	6.23889e-05	4.56588e-04
2024/03/03	03:09:01	ok	ok	360.9640	42.087	0.063221	19.35	64.959	10.785	55183144.510107	12	361.0422	6.47587e-05	4.53839e-04
2024/03/03	03:14:01	ok	ok	360.9540	42.085	0.063221	19.31	64.941	10.755	54767423.059544	11	361.2131	5.76395e-05	6.11203e-04
2024/03/03	03:19:01	ok	ok	360.9620	42.086	0.063221	19.33	64.845	10.749	55522632.639852	10	361.1206	6.11767e-05	4.35834e-04
2024/03/03	03:24:01	ok	ok	360.9400	42.086	0.063221	19.30	64.840	10.730	54893866.436915	11	361.0453	6.32765e-05	5.04902e-04
2024/03/03	03:29:01	ok	ok	360.9620	42.083	0.063221	19.33	64.845	10.749	51126604.458794	12	361.0347	6.42836e-05	4.79884e-04
2024/03/03	03:34:01	ok	ok	360.9380	42.077	0.063221	19.30	64.736	10.713	53520144.319798	12	361.0002	6.52613e-05	4.38755e-04
2024/03/03	03:39:01	ok	ok	360.9520	42.081	0.063221	19.27	64.773	10.700	55159151.643884	13	361.0674	6.28219e-05	5.04513e-04
2024/03/03	03:44:01	ok	ok	360.9140	42.084	0.063221	19.25	64.790	10.693	52013024.596512	10	360.9886	6.37297e-05	4.99930e-04
2024/03/03	03:49:01	ok	ok	360.9260	42.075	0.063221	19.27	64.804	10.705	53635228.870598	14	361.0363	6.26738e-05	4.13514e-04
2024/03/03	03:54:01	ok	ok	360.9160	42.076	0.063221	19.24	64.749	10.678	54867186.905683	12	361.0295	6.36482e-05	4.58791e-04
2024/03/03	03:59:01	ok	ok	360.9220	42.079	0.063221	19.24	64.689	10.668	53600614.242279	12	361.0047	6.37646e-05	5.15914e-04
2024/03/03	04:04:01	ok	ok	360.9380	42.078	0.063221	19.21	64.703	10.652	53397124.292387	12	361.0663	6.27550e-05	4.85490e-04
2024/03/03	04:09:01	ok	ok	360.9060	42.069	0.063221	19.18	64.822	10.655	51930881.732536	11	361.0460	6.19572e-05	4.89667e-04
2024/03/03	04:14:01	ok	ok	360.9100	42.071	0.063221	19.21	64.735	10.657	53762577.312192	10	360.9858	6.38291e-05	5.47299e-04
2024/03/03	04:19:01	ok	ok	360.9140	42.078	0.063221	19.20	64.700	10.643	53084365.354972	11	361.0352	6.31598e-05	4.88379e-04
2024/03/03	04:24:01	ok	ok	360.8900	42.068	0.063221	19.15	64.755	10.625	53920738.633906	12	360.9887	6.35117e-05	5.06242e-04
2024/03/03	04:29:01	ok	ok	360.9100	42.067	0.063221	19.20	64.579	10.623	53607745.851611	10	361.0952	6.12836e-05	5.00457e-04
2024/03/03	04:34:01	ok	ok	360.9740	42.083	0.063221	19.31	64.425	10.670	54295464.977950	13	361.0798	6.21340e-05	4.90687e-04
2024/03/03	04:39:01	ok	ok	361.0080	42.090	0.063221	19.40	64.407	10.720	56012448.857285	12	361.1036	6.35796e-05	4.28656e-04
2024/03/03	04:44:01	ok	ok	360.9980	42.090	0.063221	19.41	64.401	10.728	56032455.361029	12	361.0822	6.30029e-05	4.95645e-04
2024/03/03	04:49:01	ok	ok	361.0460	42.101	0.063221	19.48	64.341	10.763	54528309.150360	12	361.1236	6.27427e-05	5.00461e-04
2024/03/03	04:54:01	ok	ok	361.0400	42.094	0.063221	19.47	64.347	10.756	53844515.714023	13	361.1232	6.32110e-05	4.47392e-04
2024/03/03	04:59:01	ok	ok	361.0540	42.098	0.063221	19.48	64.433	10.779	52159038.239774	11	361.1567	6.24056e-05	5.36814e-04
2024/03/03	05:04:01	ok	ok	361.0560	42.101	0.063221	19.50	64.373	10.777	55450522.904015	11	361.1503	6.38398e-05	5.29665e-04
2024/03/03	05:09:01	ok	ok	361.0460	42.096	0.063221	19.41	64.543	10.751	54097912.516715	11	361.1714	6.26970e-05	5.18736e-04
2024/03/03	05:14:01	ok	ok	360.9920	42.084	0.063221	19.31	64.659	10.708	55390382.525437	12	361.1428	6.22246e-05	5.47405e-04
2024/03/03	05:19:01	ok	ok	360.9660	42.080	0.063221	19.25	64.649	10.670	54468442.091226	13	361.0565	6.38592e-05	4.30358e-04
2024/03/03	05:24:01	ok	ok	360.9580	42.080	0.063221	19.21	64.735	10.657	52323719.627735	12	361.0327	6.44400e-05	4.27611e-04
2024/03/03	05:29:01	ok	ok	360.9420	42.078	0.063221	19.18	64.689	10.633	53349005.449345	12	361.0716	6.28593e-05	5.37715e-04
2024/03/03	05:34:01	ok	ok	360.9280	42.071	0.063221	19.17	64.686	10.624	53141693.043475	10	361.1032	6.17644e-05	3.69805e-04
2024/03/03	05:39:01	ok	ok	360.9340	42.072	0.063221	19.14	64.681	10.605	52830809.188319	11	361.0965	6.13375e-05	4.19741e-04
2024/03/03	05:44:01	ok	ok	360.9080	42.072	0.063221	19.07	64.700	10.565	54578564.517215	11	361.0272	6.40943e-05	4.85417e-04
2024/03/03	05:49:01	ok	ok	360.9100	42.070	0.063221	19.06	64.778	10.567	55240212.248562	12	361.0249	6.29233e-05	5.05237e-04
2024/03/03	05:54:01	ok	ok	360.8900	42.064	0.063221	19.03	64.704	10.539	54168006.322594	13	360.9681	6.43300e-05	4.50661e-04
2024/03/03	05:59:01	ok	ok	360.8940	42.065	0.063221	19.04	64.657	10.540	52715692.608370	12	361.0128	6.41087e-05	4.24323e-04
2024/03/03	06:04:01	ok	ok	360.8760	42.061	0.063221	18.97	64.736	10.509	51903052.310956	12	360.9711	6.29384e-05	4.47054e-04
2024/03/03	06:09:01	ok	ok	360.8300	42.049	0.063221	18.94	64.732	10.490	54095678.495713	12	360.9370	6.50155e-05	4.11387e-04
2024/03/03	06:14:01	ok	ok	360.8680	42.056	0.063221	18.96	64.753	10.502	52683359.398403	12	360.9737	6.49399e-05	4.10837e-04
2024/03/03	06:19:01	ok	ok	360.8300	42.050	0.063221	18.90	64.764	10.469	53647660.097350	11	360.9265	6.50053e-05	4.29245e-04
2024/03/03	06:24:01	ok	ok	360.8300	42.048	0.063221	18.89	64.794	10.466	53140918.554738	12	360.9250	6.40736e-05	4.31166e-04
2024/03/03	06:29:01	ok	ok	360.8300	42.054	0.063221	18.86	64.698	10.432	51034755.028166	11	360.9316	6.40680e-05	4.48499e-04
2024/03/03	06:34:01	ok	ok	360.8160	42.048	0.063221	18.82	64.750	10.414	52806608.228261	12	360.9557	6.15809e-05	5.80406e-04
2024/03/03	06:39:01	ok	ok	360.8400	42.055	0.063221	18.82	64.732	10.411	54186579.452038	14	361.0535	5.95679e-05	7.91693e-04
2024/03/03	06:44:01	--	ok	360.7660	42.047	0.063221	18.78	64.704	10.382	52247925.567838	13	360.8608	6.33388e-05	4.23071e-04
2024/03/03	06:44:08	ok	ok	361.1280	42.113	0.063234	18.79	64.686	10.388	56262980.835771	11	361.2058	6.46531e-05	4.23012e-04
2024/03/03	06:49:07	ok	ok	361.0460	42.097	0.063234	18.75	64.689	10.362	56265796.762226	12	361.1549	6.35424e-05	4.21377e-04
2024/03/03	06:54:07	ok	ok	361.0440	42.101	0.063234	18.73	64.707	10.357	55588706.739339	11	361.2044	6.27574e-05	3.94482e-04
2024/03/03	06:59:07	ok	ok	361.0440	42.102	0.063234	18.72	64.755	10.355	57545547.441408	13	361.1305	6.35914e-05	3.96845e-04
2024/03/03	07:04:07	ok	ok	360.9960	42.091	0.063234	18.70	64.703	10.338	57633536.023192	13	361.1032	6.31782e-05	4.08850e-04
2024/03/03	07:09:07	ok	ok	361.0060	42.086	0.063234	18.69	64.700	10.329	55829992.909211	11	361.2169	6.00529e-05	5.27443e-04
2024/03/03	07:14:07	ok	ok	360.9960	42.090	0.063234	18.66	64.707	10.313	57155473.099925	14	361.1114	6.38202e-05	3.96217e-04
2024/03/03	07:19:07	ok	ok	361.0060	42.089	0.063234	18.63	64.712	10.297	55656112.181593	12	361.0950	6.33473e-05	4.51096e-04
2024/03/03	07:24:07	ok	ok	360.9860	42.084	0.063234	18.62	64.759	10.295	55438099.327833	11	361.0845	6.51274e-05	4.47613e-04
2024/03/03	07:29:07	ok	ok	360.9580	42.081	0.063234	18.59	64.736	10.274	57251446.567415	12	361.0692	6.43767e-05	4.11462e-04
2024/03/03	07:34:07	ok	ok	360.9740	42.084	0.063234	18.56	64.741	10.256	57458183.058628	13	361.1038	6.30620e-05	4.37014e-04
2024/03/03	07:39:07	ok	ok	360.9640	42.079	0.063234	18.56	64.680	10.247	56084446.456931	13	361.0659	6.44969e-05	4.01428e-04
2024/03/03	07:44:07	ok	ok	360.9660	42.079	0.063234	18.58	64.681	10.257	56283125.886863	12	361.0670	6.43632e-05	4.04866e-04
2024/03/03	07:49:07	ok	ok	360.9500	42.080	0.063234	18.55	64.709	10.243	58074195.297624	13	361.0538	6.38827e-05	4.23054e-04
2024/03/03	07:54:07	ok	ok	360.9660	42.084	0.063234	18.59	64.565	10.246	55778539.892185	12	361.0520	6.41791e-05	4.03275e-04
2024/03/03	07:59:07	ok	ok	360.9740	42.086	0.063234	18.58	64.694	10.259	56660148.439296	13	361.0787	6.34630e-05	3.89014e-04
2024/03/03	08:04:07	ok	ok	361.0320	42.103	0.063234	18.73	64.384	10.305	58479328.917679	12	361.1260	6.45287e-05	4.01892e-04
2024/03/03	08:09:07	ok	ok	361.0520	42.097	0.063234	18.78	64.309	10.319	58176868.530434	12	361.2802	5.98976e-05	7.69302e-04
2024/03/03	08:14:07	ok	ok	361.0940	42.106	0.063234	18.87	64.305	10.379	54528234.048028	12	361.1863	6.41885e-05	4.15598e-04
2024/03/03	08:19:07	ok	ok	361.1000	42.104	0.063234	18.86	64.251	10.360	56048552.742618	11	361.1692	6.41907e-05	4.76856e-04
2024/03/03	08:24:07	ok	ok	361.1040	42.105	0.063234	18.94	64.224	10.408	55635255.488482	12	358.0273	1.65195e-04	1.32038e-02
2024/03/03	08:29:07	ok	ok	361.1500	42.115	0.063234	18.99	64.242	10.437	57012758.947763	12	361.2215	6.43712e-05	4.78346e-04
2024/03/03	08:34:07	ok	ok	361.1640	42.121	0.063234	19.03	64.228	10.461	55936626.301658	13	361.2303	6.39755e-05	4.73011e-04
2024/03/03	08:39:07	ok	ok	361.1760	42.128	0.063234	19.07	64.195	10.482	55349620.524386	12	361.2388	6.34649e-05	5.20177e-04
2024/03/03	08:44:07	ok	ok	361.1520	42.118	0.063234	19.00	64.305	10.456	56498410.190677	14	361.2461	6.38324e-05	4.71804e-04
2024/03/03	08:49:07	ok	ok	361.1900	42.125	0.063234	19.03	64.279	10.470	56280298.747393	12	361.2702	6.34919e-05	4.56826e-04
2024/03/03	08:54:07	ok	ok	361.1900	42.132	0.063234	19.06	64.305	10.490	55585919.797561	13	361.2811	6.27543e-05	4.52175e-04
2024/03/03	08:59:07	--	ok	361.2440	42.141	0.063234	19.17	64.169	10.539	54887695.693861	12	361.3206	6.30248e-05	4.51021e-04
2024/03/03	08:59:13	ok	ok	361.0420	42.085	0.063221	19.23	64.118	10.566	52981403.020571	12	361.0856	6.36051e-05	5.10851e-04
2024/03/03	09:04:13	ok	ok	360.9920	42.083	0.063221	19.14	64.215	10.528	56023920.412613	11	361.0806	6.47223e-05	5.20444e-04
2024/03/03	09:09:13	ok	ok	361.0140	42.088	0.063221	19.18	64.163	10.546	55778697.221017	11	361.0906	6.33447e-05	5.38806e-04
2024/03/03	09:14:13	ok	ok	361.0260	42.093	0.063221	19.21	64.135	10.559	58565101.983936	11	361.0914	6.33191e-05	4.81779e-04
2024/03/03	09:19:13	ok	ok	361.0640	42.096	0.063221	19.24	64.219	10.591	55222947.550636	10	361.1320	6.36734e-05	5.19963e-04
2024/03/03	09:24:13	ok	ok	361.0860	42.101	0.063221	19.30	64.219	10.627	57415683.385046	12	361.1455	6.36441e-05	4.87344e-04
2024/03/03	09:29:13	ok	ok	361.1000	42.106	0.063221	19.35	64.137	10.649	54337287.174804	13	361.1465	6.46109e-05	4.87396e-04
2024/03/03	09:34:13	ok	ok	361.1420	42.122	0.063221	19.43	64.077	10.684	56232670.090617	12	361.2068	6.37809e-05	4.89527e-04
2024/03/03	09:39:13	ok	ok	361.1600	42.120	0.063221	19.43	64.181	10.701	54982821.502523	13	361.2169	6.32808e-05	5.13872e-04
2024/03/03	09:44:13	ok	ok	361.1700	42.120	0.063221	19.48	64.137	10.729	56453548.600340	13	361.2265	6.33793e-05	5.06679e-04
2024/03/03	09:49:13	--	ok	361.2020	42.130	0.063221	19.51	64.163	10.750	56244836.005474	9	361.2144	6.30373e-05	3.87153e-04
2024/03/03	09:49:20	ok	ok	361.0020	42.073	0.06321	19.54	64.146	10.766	53346835.475922	14	361.0169	6.45078e-05	4.75224e-04
2024/03/03	09:54:19	ok	ok	360.9800	42.075	0.06321	19.53	64.114	10.752	56097400.716905	12	361.0274	6.33369e-05	5.49210e-04
2024/03/03	09:59:19	ok	ok	360.9960	42.077	0.06321	19.55	64.240	10.790	57497791.007092	11	361.0606	6.40363e-05	4.95000e-04
2024/03/03	10:04:19	ok	ok	361.0160	42.089	0.06321	19.57	64.150	10.785	57364106.444798	13	361.0661	6.29521e-05	5.33389e-04
2024/03/03	10:09:19	ok	ok	361.0640	42.089	0.06321	19.68	64.099	10.848	58229154.528289	12	361.1250	6.26824e-05	5.39568e-04
2024/03/03	10:14:19	ok	ok	361.1020	42.103	0.06321	19.69	64.118	10.860	52675937.010465	9	361.1621	6.47479e-05	5.69788e-04
2024/03/03	10:19:19	ok	ok	361.1000	42.103	0.06321	19.71	64.091	10.863	56444623.653612	12	361.1353	6.24069e-05	4.07985e-04
2024/03/03	10:24:19	ok	ok	361.1340	42.112	0.06321	19.79	64.117	10.922	56116768.215585	12	361.1884	6.31525e-05	5.20103e-04
2024/03/03	10:29:19	ok	ok	361.1480	42.116	0.06321	19.82	64.121	10.942	56416949.259827	13	361.2045	6.23284e-05	5.20840e-04
2024/03/03	10:34:19	ok	ok	361.1500	42.117	0.06321	19.85	64.073	10.951	54960270.831622	11	361.2012	6.43666e-05	5.30988e-04
2024/03/03	10:39:19	ok	ok	361.1720	42.129	0.06321	19.88	64.169	10.986	56967747.388960	13	361.2004	6.19990e-05	4.03961e-04
2024/03/03	10:44:19	ok	ok	361.1920	42.126	0.06321	19.95	64.089	11.017	56837616.740045	12	361.2611	6.33796e-05	5.37426e-04
2024/03/03	10:49:19	--	ok	361.2220	42.138	0.06321	19.96	64.131	11.035	57504906.369249	12	361.2735	6.24851e-05	5.14757e-04
2024/03/03	10:49:26	ok	ok	361.0060	42.071	0.063197	20.01	64.128	11.063	57430751.107605	12	361.1236	6.08497e-05	5.62544e-04
2024/03/03	10:54:25	ok	ok	360.9940	42.080	0.063197	20.02	64.100	11.067	57344478.554555	11	361.0569	6.29082e-05	5.11231e-04
2024/03/03	10:59:25	ok	ok	361.0300	42.092	0.063197	20.08	64.057	11.096	59821362.008205	11	361.1086	6.32321e-05	5.16212e-04
2024/03/03	11:04:25	ok	ok	361.0400	42.096	0.063197	20.08	64.140	11.110	56719124.407220	12	361.0947	6.29818e-05	4.89224e-04
2024/03/03	11:09:25	ok	ok	361.0260	42.091	0.063197	20.08	64.128	11.108	57061887.152407	11	361.0695	6.50863e-05	5.04293e-04
2024/03/03	11:14:25	ok	ok	361.0860	42.107	0.063197	20.13	64.137	11.146	55303029.082323	10	361.1585	6.33711e-05	5.17777e-04
2024/03/03	11:19:25	ok	ok	361.1220	42.116	0.063197	20.22	64.109	11.197	57583448.862349	11	361.1678	6.37711e-05	5.03639e-04
2024/03/03	11:24:25	ok	ok	361.1260	42.119	0.063197	20.22	64.172	11.208	56581099.757729	11	361.2016	6.27120e-05	5.11814e-04
2024/03/03	11:29:25	ok	ok	361.1240	42.118	0.063197	20.25	64.096	11.212	56971524.872174	11	361.2396	6.19118e-05	4.90226e-04
2024/03/03	11:34:25	ok	ok	361.1700	42.130	0.063197	20.33	64.128	11.274	56602492.700830	11	361.3308	6.08893e-05	4.03101e-04
2024/03/03	11:39:25	ok	ok	361.1880	42.122	0.063197	20.35	64.123	11.282	56717863.767488	12	361.2537	6.40227e-05	4.16717e-04
2024/03/03	11:44:25	--	ok	361.2220	42.136	0.063197	20.37	64.077	11.293	57423201.701714	11	361.3367	6.30184e-05	4.21250e-04
2024/03/03	11:44:32	ok	ok	360.9480	42.072	0.063185	20.37	64.077	11.293	57841983.057424	10	361.1426	6.12337e-05	3.47559e-04
2024/03/03	11:49:31	ok	ok	361.0000	42.087	0.063185	20.42	64.137	11.332	56225670.682775	11	361.1229	6.21213e-05	5.15865e-04
2024/03/03	11:54:31	ok	ok	360.9900	42.080	0.063185	20.46	64.144	11.362	57616271.638241	10	361.1713	6.11266e-05	3.80492e-04
2024/03/03	11:59:31	ok	ok	361.0200	42.088	0.063185	20.46	64.186	11.369	57458287.425951	12	361.1353	6.29153e-05	4.02187e-04
2024/03/03	12:04:31	ok	ok	361.0400	42.095	0.063185	20.47	64.259	11.391	57636561.796965	12	361.1529	6.26969e-05	3.96099e-04
2024/03/03	12:09:31	ok	ok	361.0680	42.099	0.063185	20.52	64.224	11.413	57435352.403593	11	361.1656	6.33321e-05	4.40658e-04
2024/03/03	12:14:31	ok	ok	361.0680	42.102	0.063185	20.54	64.219	11.430	59033909.716389	10	361.1620	6.39725e-05	4.77590e-04
2024/03/03	12:19:31	ok	ok	361.1240	42.118	0.063185	20.60	64.213	11.470	57489967.303885	11	361.2252	6.32008e-05	4.72857e-04
2024/03/03	12:24:31	ok	ok	361.1040	42.112	0.063185	20.60	64.231	11.473	58468828.734075	11	361.1903	6.41172e-05	4.40490e-04
2024/03/03	12:29:31	ok	ok	361.1240	42.124	0.063185	20.66	64.192	11.503	57526195.230904	11	361.2590	6.23550e-05	4.71321e-04
2024/03/03	12:34:31	ok	ok	361.1340	42.118	0.063185	20.67	64.245	11.522	58271791.745392	10	361.3208	6.11099e-05	3.77146e-04
2024/03/03	12:39:31	ok	ok	361.2000	42.129	0.063185	20.73	64.204	11.552	56656763.390473	9	361.4359	5.95649e-05	4.41916e-04
2024/03/03	12:44:31	--	ok	361.2100	42.135	0.063185	20.79	64.144	11.579	57147841.883497	10	361.4590	5.83839e-05	5.56374e-04
2024/03/03	12:44:38	ok	ok	360.9880	42.078	0.063173	20.82	64.149	11.600	58920461.139186	9	361.1418	6.37640e-05	4.79460e-04
2024/03/03	12:49:37	ok	ok	361.0040	42.087	0.063173	20.80	64.199	11.600	57052025.265504	9	361.1367	6.54652e-05	4.83727e-04
2024/03/03	12:54:37	ok	ok	361.0020	42.091	0.063173	20.84	64.265	11.639	57820135.173459	9	361.1934	6.38330e-05	4.08104e-04
2024/03/03	12:59:37	ok	ok	361.0260	42.095	0.063173	20.91	64.169	11.670	57868013.059891	11	361.1634	6.53074e-05	4.81091e-04
2024/03/03	13:04:37	ok	ok	361.0380	42.094	0.063173	20.91	64.199	11.675	57274891.569345	8	361.2658	6.21625e-05	4.29024e-04
2024/03/03	13:09:37	ok	ok	361.0840	42.110	0.063173	20.93	64.233	11.691	56819559.752739	9	361.3114	6.19801e-05	5.18734e-04
2024/03/03	13:14:37	ok	ok	361.0740	42.108	0.063173	20.96	64.279	11.719	58854821.858077	9	361.2823	6.27929e-05	4.47062e-04
2024/03/03	13:19:37	ok	ok	361.1180	42.114	0.063173	21.03	64.219	11.755	57337262.661905	12	361.2540	6.46276e-05	4.86768e-04
2024/03/03	13:24:37	ok	ok	361.1760	42.133	0.063173	21.10	64.254	11.813	57424361.207111	9	361.3696	6.25784e-05	4.26356e-04
2024/03/03	13:29:37	ok	ok	361.1780	42.130	0.063173	21.13	64.199	11.821	55805504.547751	7	361.2746	6.33992e-05	2.18485e-04
2024/03/03	13:34:37	ok	ok	361.1940	42.132	0.063173	21.18	64.158	11.852	56149436.821423	9	361.3948	6.31003e-05	4.44768e-04
2024/03/03	13:39:37	--	ok	361.2060	42.134	0.063173	21.21	64.186	11.877	55420024.114830	10	361.4079	6.22803e-05	4.18273e-04
2024/03/03	13:39:43	ok	ok	360.9940	42.075	0.063161	21.21	64.164	11.873	58443169.662763	11	361.2085	6.69070e-05	7.95151e-04
2024/03/03	13:44:43	ok	ok	360.9980	42.088	0.063161	21.26	64.192	11.908	57429036.567475	8	354.0468	3.19782e-04	2.65888e-02
2024/03/03	13:49:43	ok	ok	361.0520	42.100	0.063161	21.28	64.158	11.920	55535592.355249	10	361.1604	6.78859e-05	5.19295e-04
2024/03/03	13:54:43	ok	ok	361.0660	42.103	0.063161	21.30	64.231	11.945	56941202.539380	8	361.2218	6.14243e-05	2.78748e-04
2024/03/03	13:59:43	ok	ok	361.0660	42.105	0.063161	21.34	64.260	11.979	56895408.250924	8	361.2341	6.14967e-05	2.42621e-04
2024/03/03	14:04:43	ok	ok	361.1020	42.116	0.063161	21.37	64.204	11.987	56081905.262949	9	361.2285	6.33388e-05	2.50473e-04
2024/03/03	14:09:43	ok	ok	361.1180	42.124	0.063161	21.38	64.205	11.997	56975216.095824	8	361.2376	6.21706e-05	2.42325e-04
2024/03/03	14:14:43	ok	ok	361.1140	42.114	0.063161	21.44	64.247	12.046	56655154.254375	7	361.2019	6.49175e-05	2.95376e-04
2024/03/03	14:19:43	ok	ok	361.1520	42.127	0.063161	21.42	64.337	12.051	56187184.242399	11	361.3638	6.50157e-05	7.93207e-04
2024/03/03	14:24:43	ok	ok	361.1580	42.131	0.063161	21.47	64.273	12.069	56379510.938926	8	361.3084	6.23567e-05	2.73054e-04
2024/03/03	14:29:43	ok	ok	361.1940	42.140	0.063161	21.47	64.283	12.071	55722179.275639	8	361.3109	6.21805e-05	2.30277e-04
2024/03/03	14:34:43	ok	ok	361.1860	42.129	0.063161	21.51	64.352	12.114	55717364.977727	9	361.3007	6.38982e-05	2.20448e-04
2024/03/03	14:39:43	ok	ok	361.2000	42.134	0.063161	21.52	64.366	12.126	57038167.751688	8	361.3956	6.12034e-05	2.19755e-04
2024/03/03	14:44:43	--	ok	361.2300	42.141	0.063161	21.54	64.318	12.128	57566461.510847	7	361.3600	6.25806e-05	2.71545e-04
2024/03/03	14:44:50	ok	ok	360.9460	42.081	0.063149	21.52	64.366	12.126	58052566.691983	7	361.0194	6.46077e-05	2.25597e-04
2024/03/03	14:49:49	ok	ok	360.9920	42.093	0.063149	21.61	64.332	12.181	55681448.529084	9	361.1013	6.32951e-05	2.26379e-04
2024/03/03	14:54:49	ok	ok	361.0040	42.093	0.063149	21.60	64.360	12.177	56384238.432072	8	361.0977	6.39245e-05	2.48936e-04
2024/03/03	14:59:49	ok	ok	360.9960	42.093	0.063149	21.61	64.411	12.196	55641015.525826	9	361.1874	6.05161e-05	2.66983e-04
2024/03/03	15:04:49	ok	ok	361.0040	42.091	0.063149	21.57	64.393	12.161	56502459.182386	8	361.1698	6.14172e-05	2.51190e-04
2024/03/03	15:09:49	ok	ok	361.0340	42.104	0.063149	21.62	64.434	12.210	57064330.292266	9	361.1898	6.07924e-05	2.60432e-04
2024/03/03	15:14:49	ok	ok	361.0260	42.099	0.063149	21.61	64.465	12.206	55506628.856221	9	361.1602	6.16788e-05	2.93012e-04
2024/03/03	15:19:49	ok	ok	361.0640	42.108	0.063149	21.64	64.428	12.220	56606562.736657	7	361.1810	6.29793e-05	2.50241e-04
2024/03/03	15:24:49	ok	ok	361.0640	42.103	0.063149	21.68	64.384	12.240	55666122.337670	9	361.1611	6.38409e-05	2.89664e-04
2024/03/03	15:29:49	ok	ok	361.0880	42.113	0.063149	21.68	64.405	12.244	53762180.949154	9	361.2196	6.28182e-05	2.70313e-04
2024/03/03	15:34:49	ok	ok	361.0720	42.116	0.063149	21.70	64.398	12.254	54259247.278208	10	361.2398	6.13480e-05	3.24650e-04
2024/03/03	15:39:49	ok	ok	361.0700	42.119	0.063149	21.70	64.501	12.274	55132188.434244	7	361.1481	6.35244e-05	3.15079e-04
2024/03/03	15:44:49	ok	ok	361.0920	42.122	0.063149	21.72	64.475	12.288	56769660.237638	7	361.2540	6.17904e-05	2.54267e-04
2024/03/03	15:49:49	ok	ok	361.1300	42.128	0.063149	21.75	64.439	12.302	56414183.951438	7	361.2364	6.28469e-05	2.34738e-04
2024/03/03	15:54:49	ok	ok	361.1320	42.121	0.063149	21.77	64.485	12.320	54922800.073835	12	361.2915	5.61980e-05	7.42707e-04
2024/03/03	15:59:49	ok	ok	361.1060	42.125	0.063149	21.71	64.515	12.286	55858560.912471	10	361.2376	6.48939e-05	4.67660e-04
2024/03/03	16:04:49	ok	ok	361.1320	42.130	0.063149	21.75	64.501	12.313	54379031.895119	8	361.2720	6.23144e-05	2.10815e-04
2024/03/03	16:09:49	ok	ok	361.1020	42.124	0.063149	21.71	64.483	12.280	57085238.411567	9	361.2766	6.39185e-05	3.50435e-04
2024/03/03	16:14:49	ok	ok	361.1460	42.134	0.063149	21.72	64.526	12.297	54815084.018017	9	361.2981	6.16001e-05	2.41803e-04
2024/03/03	16:19:49	ok	ok	361.1320	42.130	0.063149	21.72	64.535	12.299	55837681.758964	9	361.3269	6.06816e-05	2.47685e-04
2024/03/03	16:24:49	ok	ok	361.1200	42.125	0.063149	21.71	64.515	12.286	54018670.416023	11	361.2634	6.14842e-05	3.80853e-04
2024/03/03	16:29:49	ok	ok	361.1500	42.136	0.063149	21.68	64.599	12.281	55318148.358349	7	361.2777	6.21986e-05	2.08712e-04
2024/03/03	16:34:49	ok	ok	361.1220	42.128	0.063149	21.67	64.565	12.265	55358354.110702	8	361.2751	6.16215e-05	2.36522e-04
2024/03/03	16:39:49	ok	ok	361.1320	42.136	0.063149	21.68	64.608	12.283	55901320.953254	9	361.3114	6.07600e-05	2.38950e-04
2024/03/03	16:44:49	ok	ok	361.1420	42.134	0.063149	21.67	64.585	12.269	55612579.213203	10	361.3337	6.30403e-05	3.61526e-04
2024/03/03	16:49:49	ok	ok	361.1400	42.135	0.063149	21.68	64.649	12.291	54322661.371788	9	361.3286	6.01588e-05	2.32393e-04
2024/03/03	16:54:49	ok	ok	361.1260	42.130	0.063149	21.65	64.604	12.263	57796684.324919	11	361.2960	6.20448e-05	3.70127e-04
2024/03/03	16:59:49	ok	ok	361.1480	42.143	0.063149	21.70	64.634	12.299	53845619.826025	7	361.3050	6.10143e-05	2.43119e-04
2024/03/03	17:04:49	ok	ok	361.1800	42.144	0.063149	21.68	64.620	12.285	56788950.476493	9	361.3080	6.10456e-05	2.98453e-04
2024/03/03	17:09:49	ok	ok	361.1260	42.133	0.063149	21.60	64.677	12.237	56542958.122461	11	361.2777	6.29164e-05	4.93269e-04
2024/03/03	17:14:49	ok	ok	361.0740	42.115	0.063149	21.47	64.936	12.194	55791935.339515	11	361.2487	6.35899e-05	3.97125e-04
2024/03/03	17:19:49	ok	ok	361.0260	42.106	0.063149	21.40	64.942	12.146	56190700.956998	10	361.2172	6.40956e-05	4.13479e-04
2024/03/03	17:24:49	ok	ok	361.0080	42.110	0.063149	21.33	65.020	12.110	55280809.620990	9	361.1952	6.36454e-05	4.40215e-04
2024/03/03	17:29:49	ok	ok	360.9960	42.106	0.063149	21.26	65.006	12.059	55358060.517625	11	361.2081	6.12288e-05	3.96874e-04
2024/03/03	17:34:49	ok	ok	361.0180	42.111	0.063149	21.34	64.800	12.080	54418333.475243	10	361.2410	6.19404e-05	3.61098e-04
2024/03/03	17:39:49	ok	ok	361.0300	42.114	0.063149	21.34	64.800	12.080	53292457.822703	10	361.1590	6.66645e-05	4.37357e-04
2024/03/03	17:44:49	ok	ok	361.0420	42.121	0.063149	21.36	64.823	12.094	54135804.798794	9	361.2654	6.21636e-05	4.16152e-04
2024/03/03	17:49:49	ok	ok	361.0000	42.107	0.063149	21.30	64.791	12.049	56832949.179863	10	361.2356	6.20676e-05	3.43012e-04
2024/03/03	17:54:49	ok	ok	361.0080	42.102	0.063149	21.28	64.800	12.039	56542240.819412	11	361.1425	6.47044e-05	4.85351e-04
2024/03/03	17:59:49	ok	ok	361.0020	42.110	0.063149	21.31	64.723	12.045	57707982.959314	11	361.1338	6.60670e-05	4.73030e-04
2024/03/03	18:04:49	ok	ok	361.0140	42.109	0.063149	21.28	64.790	12.037	55702349.278743	10	361.1492	6.59266e-05	4.63586e-04
2024/03/03	18:09:49	ok	ok	361.0220	42.105	0.063149	21.28	64.810	12.041	58187719.650819	11	361.1208	6.53987e-05	3.79247e-04
2024/03/03	18:14:49	ok	ok	361.0100	42.104	0.063149	21.27	64.837	12.037	56141793.662391	9	361.1257	6.16945e-05	2.41055e-04
2024/03/03	18:19:49	ok	ok	360.9380	42.089	0.063149	21.09	65.078	11.953	56355096.058370	10	361.1447	6.13804e-05	4.16210e-04
2024/03/03	18:24:49	ok	ok	360.8700	42.076	0.063149	20.94	65.193	11.874	55949258.594043	11	361.0826	6.10075e-05	4.81130e-04
2024/03/03	18:29:49	ok	ok	360.8400	42.069	0.063149	20.86	65.167	11.813	58242042.743482	11	360.9185	6.66545e-05	4.35166e-04
2024/03/03	18:34:49	ok	ok	360.8040	42.060	0.063149	20.80	65.156	11.773	57706611.128020	10	360.8739	6.71005e-05	4.55693e-04
2024/03/03	18:39:49	ok	ok	360.8180	42.067	0.063149	20.77	65.078	11.738	56740838.007958	10	361.0027	6.21048e-05	4.01023e-04
2024/03/03	18:44:49	ok	ok	360.8500	42.074	0.063149	20.87	64.822	11.759	57651758.227243	11	360.9608	6.47824e-05	3.90814e-04
2024/03/03	18:49:49	ok	ok	360.8460	42.074	0.063149	20.90	64.776	11.771	55169138.377430	10	361.0116	6.27186e-05	4.01886e-04
2024/03/03	18:54:49	ok	ok	360.8700	42.077	0.063149	20.91	64.750	11.776	57557108.837444	10	361.0412	6.14687e-05	4.03931e-04
2024/03/03	18:59:49	ok	ok	360.8940	42.082	0.063149	20.93	64.762	11.787	56466673.674732	11	360.9844	6.53475e-05	3.80829e-04
2024/03/03	19:04:49	ok	ok	360.8300	42.066	0.063149	20.89	64.744	11.754	57777693.149214	10	360.9525	6.59431e-05	4.33139e-04
2024/03/03	19:09:49	ok	ok	360.8460	42.074	0.063149	20.83	64.814	11.729	56101670.769417	10	360.9473	6.47733e-05	4.37573e-04
2024/03/03	19:14:49	ok	ok	360.8740	42.072	0.063149	20.90	64.736	11.764	56353841.349296	9	361.0737	6.15565e-05	3.99562e-04
2024/03/03	19:19:49	ok	ok	360.8660	42.074	0.063149	20.86	64.799	11.746	58058091.275614	12	360.9708	6.47337e-05	4.07770e-04
2024/03/03	19:24:49	ok	ok	360.8480	42.071	0.063149	20.76	64.904	11.698	57872296.606441	12	361.0064	6.13006e-05	3.91968e-04
2024/03/03	19:29:49	ok	ok	360.8020	42.054	0.063149	20.66	65.037	11.655	57096312.588589	10	361.0172	6.03306e-05	3.74396e-04
2024/03/03	19:34:49	--	ok	360.7580	42.053	0.063149	20.60	65.025	11.615	57657548.846330	9	360.9389	6.21677e-05	3.78125e-04
2024/03/03	19:34:56	ok	ok	361.0120	42.106	0.063161	20.62	65.006	11.620	55480866.490679	10	361.2571	6.01067e-05	4.09247e-04
2024/03/03	19:39:55	ok	ok	360.9580	42.099	0.063161	20.58	65.010	11.592	53555011.542673	10	361.2215	5.94941e-05	4.30673e-04
2024/03/03	19:44:55	ok	ok	361.0020	42.103	0.063161	20.59	64.932	11.587	52948134.988374	10	361.0943	6.36915e-05	4.04108e-04
2024/03/03	19:49:55	ok	ok	360.9980	42.102	0.063161	20.66	64.741	11.602	53889762.123825	10	361.1414	6.21139e-05	3.73781e-04
2024/03/03	19:54:55	ok	ok	361.0400	42.114	0.063161	20.69	64.695	11.611	51180205.417655	11	361.1353	6.44600e-05	3.63165e-04
2024/03/03	19:59:55	ok	ok	361.0380	42.108	0.063161	20.67	64.776	11.617	52262579.998708	10	361.1762	6.21998e-05	3.53043e-04
2024/03/03	20:04:55	ok	ok	360.9960	42.106	0.063161	20.67	64.744	11.611	52610836.463110	10	361.1714	6.22558e-05	3.73315e-04
2024/03/03	20:09:55	ok	ok	361.0520	42.109	0.063161	20.72	64.712	11.634	52895200.359193	10	361.2423	6.12335e-05	3.32725e-04
2024/03/03	20:14:55	ok	ok	361.0400	42.111	0.063161	20.73	64.652	11.633	54650125.361206	10	361.2621	6.03800e-05	3.78508e-04
2024/03/03	20:19:55	ok	ok	361.0280	42.096	0.063161	20.72	64.649	11.623	53442114.262796	12	361.1388	6.28248e-05	4.10685e-04
2024/03/03	20:24:55	ok	ok	361.0260	42.105	0.063161	20.69	64.717	11.615	50840905.593209	10	361.1812	6.22082e-05	3.58236e-04
2024/03/03	20:29:55	ok	ok	360.9840	42.094	0.063161	20.58	64.877	11.568	52898628.178032	11	361.1312	6.27624e-05	3.52581e-04
2024/03/03	20:34:55	ok	ok	360.9480	42.092	0.063161	20.47	64.909	11.506	54723140.456538	9	361.1479	6.15917e-05	3.60923e-04
2024/03/03	20:39:55	ok	ok	360.9400	42.083	0.063161	20.43	64.952	11.485	53564881.530812	13	361.0653	6.22682e-05	4.40430e-04
2024/03/03	20:44:55	ok	ok	360.9220	42.081	0.063161	20.37	64.910	11.440	54208658.116128	11	361.0155	6.45520e-05	3.74820e-04
2024/03/03	20:49:55	ok	ok	360.9560	42.089	0.063161	20.46	64.782	11.475	50905300.001230	11	361.1242	6.14607e-05	3.54112e-04
2024/03/03	20:54:55	ok	ok	360.9720	42.097	0.063161	20.52	64.694	11.496	52500786.383545	12	361.2658	5.59783e-05	6.93424e-04
2024/03/03	20:59:55	ok	ok	360.9660	42.096	0.063161	20.49	64.689	11.476	53706566.690656	9	361.1777	5.96985e-05	3.44629e-04
2024/03/03	21:04:55	ok	ok	360.9740	42.086	0.063161	20.52	64.590	11.478	53924785.983991	12	361.0709	6.38513e-05	4.29726e-04
2024/03/03	21:09:55	ok	ok	360.9860	42.096	0.063161	20.53	64.657	11.499	53688184.961908	10	361.0820	6.44305e-05	3.78153e-04
2024/03/03	21:14:55	ok	ok	360.9900	42.096	0.063161	20.56	64.599	11.508	53579704.350191	11	361.1226	6.23893e-05	3.52001e-04
2024/03/03	21:19:55	ok	ok	360.9820	42.091	0.063161	20.54	64.535	11.486	53789652.635970	9	361.0590	6.48294e-05	4.67037e-04
2024/03/03	21:24:55	ok	ok	360.9920	42.099	0.063161	20.53	64.636	11.495	53322075.558456	12	361.0791	6.45089e-05	3.92232e-04
2024/03/03	21:29:55	ok	ok	360.9500	42.088	0.063161	20.42	64.787	11.447	55631983.811807	11	361.0395	6.50014e-05	3.77067e-04
2024/03/03	21:34:55	ok	ok	360.9420	42.086	0.063161	20.35	64.904	11.419	53405434.077050	11	357.8520	1.92821e-04	1.16835e-02
2024/03/03	21:39:55	ok	ok	360.8700	42.073	0.063161	20.26	64.881	11.360	55932748.918428	9	360.8952	6.77299e-05	4.08378e-04
2024/03/03	21:44:55	ok	ok	360.8800	42.073	0.063161	20.26	64.920	11.367	53972888.652208	11	360.9891	6.28557e-05	4.70950e-04
2024/03/03	21:49:55	ok	ok	360.9000	42.083	0.063161	20.26	64.746	11.337	53755545.604519	11	361.0025	6.34469e-05	4.30660e-04
2024/03/03	21:54:55	ok	ok	360.9000	42.084	0.063161	20.33	64.617	11.360	52984774.230003	10	360.9650	6.53594e-05	4.28887e-04
2024/03/03	21:59:55	ok	ok	360.9360	42.088	0.063161	20.36	64.663	11.388	54446225.177639	11	361.1345	6.00029e-05	6.60150e-04
2024/03/03	22:04:55	ok	ok	360.9360	42.083	0.063161	20.39	64.576	11.390	54533952.656160	11	361.0213	6.35690e-05	4.85496e-04
2024/03/03	22:09:55	ok	ok	360.9700	42.089	0.063161	20.43	64.585	11.420	53746081.197504	11	361.0469	6.48376e-05	4.21291e-04
2024/03/03	22:14:55	ok	ok	360.9620	42.086	0.063161	20.42	64.501	11.396	52232470.333678	12	360.9906	6.59625e-05	4.31155e-04
2024/03/03	22:19:55	ok	ok	361.0020	42.094	0.063161	20.44	64.529	11.419	52978201.259438	10	361.0515	6.35864e-05	4.89414e-04
2024/03/03	22:24:55	ok	ok	361.0040	42.089	0.063161	20.46	64.498	11.424	49828918.389851	8	360.9755	6.76908e-05	4.83011e-04
2024/03/03	22:29:55	ok	ok	360.9260	42.082	0.063161	20.31	64.753	11.366	51232621.816605	11	360.9991	6.41375e-05	4.99004e-04
2024/03/03	22:34:55	ok	ok	360.9120	42.077	0.063161	20.26	64.790	11.344	52134795.969959	11	360.9677	6.46040e-05	4.59902e-04
2024/03/03	22:39:55	ok	ok	360.8780	42.067	0.063161	20.18	64.845	11.298	51381705.244369	11	360.9474	6.46628e-05	4.66310e-04
2024/03/03	22:44:55	ok	ok	360.8680	42.064	0.063161	20.11	64.897	11.261	51652985.168419	11	360.8971	6.43725e-05	5.31556e-04
2024/03/03	22:49:55	ok	ok	360.8600	42.069	0.063161	20.12	64.846	11.261	52301867.488079	11	360.9072	6.41207e-05	5.23585e-04
2024/03/03	22:54:55	ok	ok	360.9000	42.087	0.063161	20.25	64.512	11.285	52815602.565831	10	360.9518	6.53743e-05	4.82553e-04
2024/03/03	22:59:55	ok	ok	360.9140	42.087	0.063161	20.28	64.576	11.316	53077969.158037	10	361.0148	6.36505e-05	4.29929e-04
2024/03/03	23:04:55	ok	ok	360.9600	42.085	0.063161	20.32	64.553	11.340	51390916.986945	11	361.0035	6.34095e-05	5.28159e-04
2024/03/03	23:09:55	ok	ok	360.9640	42.090	0.063161	20.35	64.479	11.345	51940834.050753	11	361.0143	6.40317e-05	4.96200e-04
2024/03/03	23:14:55	ok	ok	360.9580	42.087	0.063161	20.36	64.540	11.366	53379562.542849	11	361.0307	6.43409e-05	4.60370e-04
2024/03/03	23:19:55	ok	ok	360.9440	42.083	0.063161	20.33	64.424	11.326	52240952.693293	9	361.0438	6.37434e-05	4.38122e-04
2024/03/03	23:24:55	ok	ok	360.9540	42.084	0.063161	20.33	64.506	11.341	52905258.979323	10	361.0056	6.52976e-05	4.72167e-04
2024/03/03	23:29:55	ok	ok	360.9380	42.084	0.063161	20.28	64.668	11.332	52147598.572163	11	361.0555	6.19176e-05	5.18612e-04
2024/03/03	23:34:55	ok	ok	360.9000	42.073	0.063161	20.19	64.778	11.295	51613444.074155	11	360.9607	6.42552e-05	4.66860e-04
2024/03/03	23:39:55	ok	ok	360.8540	42.065	0.063161	20.08	64.781	11.221	53071070.997378	10	360.9369	6.39110e-05	4.77464e-04
2024/03/03	23:44:55	ok	ok	360.8400	42.062	0.063161	20.07	64.799	11.216	51009861.994208	10	360.9074	6.38980e-05	4.62732e-04
2024/03/03	23:49:55	ok	ok	360.8260	42.062	0.063161	19.98	64.836	11.166	51581484.443884	13	360.8508	6.74715e-05	4.56469e-04
2024/03/03	23:54:55	ok	ok	360.8680	42.071	0.063161	20.05	64.613	11.173	54160643.160944	11	360.9075	6.39685e-05	5.14944e-04
2024/03/03	23:59:55	ok	ok	360.8940	42.073	0.063161	20.13	64.594	11.226	51365543.739674	12	360.9340	6.48447e-05	5.08607e-04
2024/03/04	00:04:55	ok	ok	360.8960	42.074	0.063161	20.13	64.616	11.230	52316116.159736	12	360.9759	6.43544e-05	4.46665e-04
2024/03/04	00:09:55	ok	ok	360.9180	42.069	0.063161	20.19	64.544	11.254	50529873.942126	11	360.9653	6.42536e-05	4.38877e-04
2024/03/04	00:14:55	ok	ok	360.9280	42.076	0.063161	20.19	64.544	11.254	53961857.795313	12	361.0306	6.13385e-05	5.19796e-04
2024/03/04	00:19:55	ok	ok	360.9380	42.086	0.063161	20.18	64.543	11.245	52638204.092329	11	361.0544	6.25122e-05	5.65798e-04
2024/03/04	00:24:55	ok	ok	360.9320	42.086	0.063161	20.19	64.533	11.252	52466234.088886	12	361.0108	6.38156e-05	4.50609e-04
2024/03/04	00:29:55	ok	ok	360.8480	42.062	0.063161	20.05	64.672	11.183	52150604.499497	11	360.9348	6.33089e-05	4.65987e-04
2024/03/04	00:34:55	ok	ok	360.8520	42.068	0.063161	19.95	64.800	11.139	50681994.343978	11	360.9120	6.33078e-05	4.97466e-04
2024/03/04	00:39:55	--	ok	360.7780	42.047	0.063161	19.85	64.804	11.076	51986768.488469	13	360.8270	6.46056e-05	4.94413e-04
2024/03/04	00:40:02	ok	ok	361.0640	42.107	0.063174	19.88	64.849	11.103	54908313.606060	13	361.0921	6.53638e-05	5.06850e-04
2024/03/04	00:45:01	ok	ok	361.0080	42.100	0.063174	19.81	64.787	11.047	55183378.217430	10	361.0618	6.54610e-05	4.81138e-04
2024/03/04	00:50:01	ok	ok	360.9800	42.091	0.063174	19.75	64.840	11.018	57229136.882233	12	361.0229	6.45675e-05	4.91814e-04
2024/03/04	00:55:01	ok	ok	360.9720	42.092	0.063174	19.68	64.878	10.980	56197362.292015	12	361.0309	6.45678e-05	4.31577e-04
2024/03/04	01:00:01	ok	ok	360.9520	42.086	0.063174	19.67	64.918	10.978	58915094.036783	11	360.9970	6.67028e-05	4.54898e-04
2024/03/04	01:05:01	ok	ok	360.9380	42.076	0.063174	19.64	64.923	10.960	52927902.315735	11	360.9714	6.44454e-05	5.08646e-04
2024/03/04	01:10:01	ok	ok	360.9180	42.078	0.063174	19.60	64.804	10.912	54891350.839065	10	360.9977	6.44589e-05	4.74238e-04
2024/03/04	01:15:01	ok	ok	360.9460	42.085	0.063174	19.67	64.663	10.935	56264379.034811	10	360.9860	6.50006e-05	5.08449e-04
2024/03/04	01:20:01	ok	ok	360.9420	42.090	0.063174	19.69	64.617	10.944	53675796.753341	12	360.9782	6.47777e-05	5.16136e-04
2024/03/04	01:25:01	ok	ok	360.9640	42.086	0.063174	19.71	64.579	10.946	54325278.366935	12	361.0274	6.38970e-05	4.99529e-04
2024/03/04	01:30:01	ok	ok	360.9840	42.090	0.063174	19.75	64.526	10.965	57255654.827083	11	361.0619	6.30922e-05	5.29057e-04
2024/03/04	01:35:01	ok	ok	360.9940	42.092	0.063174	19.77	64.538	10.977	56053876.361733	9	361.0450	6.46297e-05	4.91929e-04
2024/03/04	01:40:01	ok	ok	360.9940	42.092	0.063174	19.79	64.489	10.986	52526946.103512	11	361.0505	6.38568e-05	4.61447e-04
2024/03/04	01:45:01	ok	ok	360.9700	42.087	0.063174	19.74	64.533	10.957	57622844.752439	9	360.9571	6.77805e-05	4.58318e-04
2024/03/04	01:50:01	ok	ok	360.9360	42.081	0.063174	19.60	64.753	10.904	55092912.772810	11	361.0253	6.25323e-05	4.78273e-04
2024/03/04	01:55:01	ok	ok	360.9180	42.080	0.063174	19.53	64.813	10.869	55429268.857536	10	360.9873	6.35162e-05	4.83886e-04
2024/03/04	02:00:01	ok	ok	360.8800	42.060	0.063174	19.47	64.823	10.835	54962516.685281	10	360.9538	6.45934e-05	4.62502e-04
2024/03/04	02:05:01	ok	ok	360.8400	42.059	0.063174	19.40	64.804	10.786	53499531.582995	10	360.9335	6.48595e-05	4.58228e-04
2024/03/04	02:10:01	ok	ok	360.8240	42.058	0.063174	19.37	64.790	10.767	55170095.894438	11	360.9333	6.41034e-05	4.68674e-04
2024/03/04	02:15:01	ok	ok	360.8380	42.066	0.063174	19.37	64.759	10.762	55319619.226001	10	360.8957	6.43151e-05	4.89161e-04
2024/03/04	02:20:01	ok	ok	360.8160	42.056	0.063174	19.33	64.813	10.744	52765553.022933	11	360.8779	6.48200e-05	4.64603e-04
2024/03/04	02:25:01	--	ok	360.7880	42.054	0.063174	19.31	64.778	10.728	53168684.439873	9	360.8395	6.54384e-05	5.15087e-04
2024/03/04	02:25:08	ok	ok	361.0780	42.116	0.063185	19.33	64.753	10.734	53522397.066706	11	361.1556	6.33158e-05	4.86735e-04
2024/03/04	02:30:07	ok	ok	361.0240	42.101	0.063185	19.31	64.759	10.725	54933180.185747	12	361.0893	6.34679e-05	4.37239e-04
2024/03/04	02:35:07	ok	ok	360.9720	42.089	0.063185	19.21	64.755	10.660	55415613.731502	12	361.0074	6.48450e-05	4.91404e-04
2024/03/04	02:40:07	ok	ok	360.9860	42.096	0.063185	19.23	64.767	10.673	53237008.385962	8	361.0613	6.44367e-05	5.62509e-04
2024/03/04	02:45:07	ok	ok	360.9620	42.089	0.063185	19.20	64.791	10.658	53493574.293517	10	361.0736	6.49764e-05	4.32983e-04
2024/03/04	02:50:07	ok	ok	360.9640	42.087	0.063185	19.15	64.746	10.624	53493123.412880	9	361.0159	6.47712e-05	5.26844e-04
2024/03/04	02:55:07	ok	ok	360.9600	42.089	0.063185	19.15	64.694	10.615	54865923.295224	10	361.0278	6.42591e-05	4.81292e-04
2024/03/04	03:00:07	ok	ok	360.9580	42.087	0.063185	19.13	64.790	10.614	56427947.692719	10	361.0233	6.32944e-05	4.98024e-04
2024/03/04	03:05:07	ok	ok	360.9100	42.077	0.063185	19.11	64.686	10.587	54023654.334340	9	360.9891	6.34717e-05	5.17456e-04
2024/03/04	03:10:07	ok	ok	360.9560	42.087	0.063185	19.09	64.764	10.584	54430832.932236	11	361.0195	6.43818e-05	5.03794e-04
2024/03/04	03:15:07	ok	ok	360.9000	42.076	0.063185	19.04	64.695	10.546	53647799.231598	13	360.9635	6.40967e-05	4.86651e-04
2024/03/04	03:20:07	ok	ok	360.8960	42.070	0.063185	19.03	64.694	10.537	57466141.112382	12	361.0227	6.23633e-05	4.89574e-04
2024/03/04	03:25:07	ok	ok	360.8980	42.072	0.063185	19.03	64.735	10.544	53410130.506482	10	360.9831	6.42907e-05	5.00831e-04
2024/03/04	03:30:07	ok	ok	360.8960	42.072	0.063185	19.01	64.672	10.524	55585291.519376	10	361.0331	6.42121e-05	5.52583e-04
2024/03/04	03:35:07	ok	ok	360.8880	42.082	0.063185	19.00	64.709	10.521	55620130.167557	9	360.9599	6.47340e-05	5.33023e-04
2024/03/04	03:40:07	ok	ok	360.8840	42.077	0.063185	18.97	64.746	10.511	55914614.007434	13	360.9645	6.36099e-05	4.62624e-04
2024/03/04	03:45:07	ok	ok	360.8920	42.074	0.063185	18.94	64.649	10.477	56513072.699794	11	360.9766	6.37478e-05	4.89256e-04
2024/03/04	03:50:07	ok	ok	360.8540	42.074	0.063185	18.90	64.685	10.456	54776914.196179	12	360.9470	6.41040e-05	4.21563e-04
2024/03/04	03:55:07	ok	ok	360.8400	42.060	0.063185	18.84	64.645	10.415	56124128.712326	12	360.9199	6.38739e-05	4.74526e-04
2024/03/04	04:00:07	ok	ok	360.8360	42.059	0.063185	18.90	64.654	10.451	55512907.196327	11	361.0148	6.12042e-05	4.34241e-04
2024/03/04	04:05:07	ok	ok	360.8360	42.052	0.063185	18.87	64.662	10.436	56966111.727440	12	360.9475	6.36721e-05	4.09479e-04
2024/03/04	04:10:07	ok	ok	360.8280	42.052	0.063185	18.80	64.627	10.386	54382005.760186	11	360.9610	6.26785e-05	4.95051e-04
2024/03/04	04:15:07	ok	ok	360.8160	42.053	0.063185	18.82	64.599	10.390	56043715.601483	9	360.8831	6.62393e-05	4.49483e-04
2024/03/04	04:20:07	ok	ok	360.8280	42.066	0.063185	18.80	64.607	10.383	56493538.996832	12	360.9166	6.45182e-05	4.01623e-04
2024/03/04	04:25:07	--	ok	360.7920	42.054	0.063185	18.79	64.594	10.373	52841798.044764	10	360.9089	6.53968e-05	4.41080e-04
2024/03/04	04:25:14	ok	ok	361.0520	42.097	0.063197	18.79	64.604	10.374	56684570.423967	12	361.0482	6.76267e-05	5.57993e-04
2024/03/04	04:30:13	ok	ok	361.0020	42.102	0.063197	18.78	64.622	10.369	56213088.312180	11	361.1010	6.46331e-05	4.15656e-04
2024/03/04	04:35:13	ok	ok	361.0140	42.095	0.063197	18.70	64.643	10.329	54918725.565657	12	361.2567	5.91876e-05	5.73965e-04
2024/03/04	04:40:13	ok	ok	360.9920	42.094	0.063197	18.72	64.565	10.324	56244571.895534	11	361.0945	6.44659e-05	4.41560e-04
2024/03/04	04:45:13	ok	ok	360.9860	42.094	0.063197	18.70	64.593	10.321	55323749.734282	11	361.1936	6.04630e-05	5.01213e-04
2024/03/04	04:50:13	ok	ok	360.9880	42.085	0.063197	18.66	64.585	10.293	53590243.042860	12	361.1561	6.18610e-05	4.25809e-04
2024/03/04	04:55:13	ok	ok	360.9900	42.089	0.063197	18.66	64.556	10.289	54911460.836490	12	361.0925	6.37761e-05	4.22260e-04
2024/03/04	05:00:13	ok	ok	360.9600	42.085	0.063197	18.63	64.520	10.267	54453502.777041	10	361.1103	6.26290e-05	3.95615e-04
2024/03/04	05:05:13	ok	ok	360.9400	42.076	0.063197	18.59	64.553	10.244	55162412.586574	11	361.0383	6.54665e-05	4.50057e-04
2024/03/04	05:10:13	ok	ok	360.9420	42.087	0.063197	18.59	64.575	10.248	53623464.232772	11	361.0203	6.44116e-05	4.85293e-04
2024/03/04	05:15:13	ok	ok	360.9400	42.085	0.063197	18.56	64.549	10.226	54689744.234301	11	361.0258	6.57099e-05	4.13520e-04
2024/03/04	05:20:13	ok	ok	360.9360	42.083	0.063197	18.58	64.543	10.235	56873198.838110	12	361.0344	6.49679e-05	3.92247e-04
2024/03/04	05:25:13	ok	ok	360.9460	42.080	0.063197	18.58	64.521	10.231	55948817.369155	12	361.0448	6.48683e-05	4.23328e-04
2024/03/04	05:30:13	ok	ok	360.9100	42.068	0.063197	18.52	64.533	10.198	55968280.119358	11	361.0042	6.47863e-05	4.16463e-04
2024/03/04	05:35:13	ok	ok	360.9200	42.074	0.063197	18.49	64.588	10.190	56589372.664785	12	361.0327	6.38754e-05	4.30140e-04
2024/03/04	05:40:13	ok	ok	360.9180	42.078	0.063197	18.49	64.558	10.186	54362806.569896	12	361.0117	6.34135e-05	4.95252e-04
2024/03/04	05:45:13	ok	ok	360.8920	42.065	0.063197	18.40	64.616	10.143	52906020.004169	12	360.9886	6.53707e-05	4.26671e-04
2024/03/04	05:50:13	ok	ok	360.8640	42.064	0.063197	18.42	64.598	10.148	51924811.390034	12	360.9642	6.41673e-05	4.14114e-04
2024/03/04	05:55:13	ok	ok	360.8620	42.064	0.063197	18.39	64.593	10.132	54008307.568945	12	360.9564	6.37020e-05	4.80928e-04
2024/03/04	06:00:13	ok	ok	360.8800	42.061	0.063197	18.40	64.535	10.131	54985987.077611	12	360.9731	6.38330e-05	4.25096e-04
2024/03/04	06:05:13	ok	ok	360.8260	42.058	0.063197	18.33	64.594	10.098	55584916.637065	12	360.9099	6.50093e-05	4.12055e-04
2024/03/04	06:10:13	ok	ok	360.8300	42.056	0.063197	18.31	64.599	10.081	54205315.595600	11	360.9246	6.49990e-05	4.38537e-04
2024/03/04	06:15:13	ok	ok	360.8000	42.049	0.063197	18.24	64.671	10.051	54865085.142016	13	360.8998	6.47547e-05	3.86019e-04
2024/03/04	06:20:13	ok	ok	360.8100	42.057	0.063197	18.25	64.581	10.045	55448255.942564	11	360.9201	6.49190e-05	4.30774e-04
2024/03/04	06:25:13	ok	ok	360.8160	42.049	0.063197	18.22	64.585	10.028	55173185.303851	12	360.8888	6.41034e-05	4.76875e-04
2024/03/04	06:30:13	ok	ok	360.8060	42.043	0.063197	18.22	64.585	10.028	55613277.528847	12	360.8984	6.48091e-05	4.05649e-04
2024/03/04	06:35:13	ok	ok	360.8000	42.046	0.063197	18.22	64.515	10.017	54725957.374888	13	360.9337	6.28705e-05	5.29399e-04
2024/03/04	06:40:13	--	ok	360.7880	42.044	0.063197	18.18	64.540	9.996	55275121.628239	13	360.8639	6.39643e-05	4.78268e-04
2024/03/04	06:40:20	ok	ok	361.0700	42.092	0.063208	18.22	64.506	10.016	53789754.250226	13	361.1432	6.59067e-05	3.75470e-04
2024/03/04	06:45:19	ok	ok	360.9900	42.087	0.063208	18.16	64.488	9.980	53511944.408957	11	361.0772	6.51424e-05	4.88269e-04
2024/03/04	06:50:19	ok	ok	360.9920	42.086	0.063208	18.12	64.520	9.960	54845336.504263	11	361.0644	6.60648e-05	4.13597e-04
2024/03/04	06:55:19	ok	ok	360.9780	42.085	0.063208	18.15	64.494	9.973	55080719.745859	14	361.0567	6.45445e-05	3.48279e-04
2024/03/04	07:00:19	ok	ok	360.9640	42.082	0.063208	18.12	64.480	9.954	53967151.957955	14	361.0204	6.42638e-05	4.45270e-04
2024/03/04	07:05:19	ok	ok	360.9520	42.073	0.063208	18.09	64.475	9.937	54770785.528358	13	361.0368	6.40720e-05	4.73074e-04
2024/03/04	07:10:19	ok	ok	360.9680	42.083	0.063208	18.08	64.492	9.930	53599325.489638	12	361.0375	6.54600e-05	4.65710e-04
2024/03/04	07:15:19	ok	ok	360.9340	42.075	0.063208	18.05	64.530	9.920	55447482.791176	12	361.0282	6.51798e-05	4.74182e-04
2024/03/04	07:20:19	ok	ok	360.9400	42.082	0.063208	18.07	64.533	9.929	54355910.541875	13	361.0140	6.49585e-05	4.41439e-04
2024/03/04	07:25:19	ok	ok	360.9300	42.068	0.063208	18.02	64.526	9.902	54181008.120222	13	361.0035	6.54969e-05	4.76326e-04
2024/03/04	07:30:19	ok	ok	360.9540	42.080	0.063208	18.01	64.492	9.889	54530435.325597	14	361.0065	6.49123e-05	4.45354e-04
2024/03/04	07:35:19	ok	ok	360.9300	42.065	0.063208	18.01	64.492	9.889	56755175.702197	12	361.0081	6.54265e-05	4.71277e-04
2024/03/04	07:40:19	ok	ok	360.9560	42.073	0.063208	18.02	64.483	9.896	54842351.308780	11	361.0295	6.54419e-05	4.81769e-04
2024/03/04	07:45:19	ok	ok	360.9440	42.073	0.063208	18.02	64.343	9.874	54824087.778564	13	360.9948	6.59839e-05	4.81920e-04
2024/03/04	07:50:19	ok	ok	361.0000	42.083	0.063208	18.15	64.182	9.925	53187861.966167	12	361.0544	6.47191e-05	4.60810e-04
2024/03/04	07:55:19	ok	ok	361.0180	42.093	0.063208	18.24	64.105	9.963	54115648.463995	14	361.0610	6.34555e-05	6.49298e-04
2024/03/04	08:00:19	ok	ok	361.0260	42.089	0.063208	18.25	64.086	9.968	53883429.030993	12	361.1164	6.32875e-05	4.78390e-04
2024/03/04	08:05:19	ok	ok	361.0420	42.087	0.063208	18.28	64.112	9.990	55374793.504862	14	361.1008	6.28344e-05	6.29618e-04
2024/03/04	08:10:19	ok	ok	361.0720	42.100	0.063208	18.31	64.096	10.003	56068873.299111	13	361.1588	6.37759e-05	4.38444e-04
2024/03/04	08:15:19	ok	ok	361.0700	42.090	0.063208	18.35	64.053	10.022	57429061.201394	13	361.1300	6.46969e-05	4.39745e-04
2024/03/04	08:20:19	ok	ok	361.0720	42.090	0.063208	18.35	64.041	10.020	54661970.739722	12	361.1805	6.47075e-05	4.82718e-04
2024/03/04	08:25:19	ok	ok	361.0900	42.092	0.063208	18.40	63.980	10.043	55089047.163691	13	361.1684	6.46493e-05	4.80049e-04
2024/03/04	08:30:19	ok	ok	361.1160	42.101	0.063208	18.39	63.998	10.038	53556100.277856	13	361.1983	6.37997e-05	4.59412e-04
2024/03/04	08:35:19	ok	ok	361.1400	42.109	0.063208	18.43	64.025	10.068	54501149.623588	13	361.2185	6.38013e-05	4.82110e-04
2024/03/04	08:40:19	ok	ok	361.1660	42.110	0.063208	18.48	63.999	10.089	54229162.053307	13	361.2393	6.51586e-05	4.61347e-04
2024/03/04	08:45:19	ok	ok	361.1580	42.106	0.063208	18.48	64.021	10.093	54603724.315686	14	361.2317	6.39986e-05	4.43237e-04
2024/03/04	08:50:19	ok	ok	361.1700	42.119	0.063208	18.50	63.954	10.098	54740336.869173	13	361.2309	6.56190e-05	4.35001e-04
2024/03/04	08:55:19	ok	ok	361.1900	42.121	0.063208	18.56	63.984	10.137	54130532.814270	13	361.2655	6.44927e-05	4.48371e-04
2024/03/04	09:00:19	--	ok	361.2120	42.123	0.063208	18.62	63.963	10.168	53036605.371626	14	361.2990	6.32063e-05	4.14732e-04
2024/03/04	09:00:25	ok	ok	361.0320	42.083	0.063197	18.60	63.961	10.160	53232789.195589	13	361.1324	6.38093e-05	3.63573e-04
2024/03/04	09:05:25	ok	ok	361.0500	42.092	0.063197	18.66	63.888	10.182	54720193.503133	12	361.1745	6.27388e-05	3.73376e-04
2024/03/04	09:10:25	ok	ok	361.0660	42.092	0.063197	18.69	63.931	10.207	55972566.161072	14	361.1748	6.31982e-05	4.50607e-04
2024/03/04	09:15:25	ok	ok	361.0960	42.100	0.063197	18.73	63.828	10.216	53260390.538568	13	361.1786	6.21166e-05	4.35348e-04
2024/03/04	09:20:25	ok	ok	361.1200	42.109	0.063197	18.83	63.761	10.265	54109870.821857	11	361.2268	6.52725e-05	4.22072e-04
2024/03/04	09:25:25	ok	ok	361.1440	42.109	0.063197	18.87	63.801	10.297	54233308.869815	13	361.2441	6.29112e-05	4.54023e-04
2024/03/04	09:30:25	ok	ok	361.1740	42.117	0.063197	18.91	63.835	10.327	56542913.283730	12	361.2632	6.47242e-05	4.12952e-04
2024/03/04	09:35:25	--	ok	361.2160	42.130	0.063197	19.06	63.746	10.399	54033940.234064	12	361.3170	6.38500e-05	3.99346e-04
2024/03/04	09:35:32	ok	ok	360.9920	42.066	0.063185	19.06	63.719	10.395	51868570.873257	12	361.0336	6.52124e-05	4.86432e-04
2024/03/04	09:40:31	ok	ok	361.0020	42.080	0.063185	19.06	63.816	10.411	54501337.545319	11	361.0957	6.45116e-05	4.49128e-04
2024/03/04	09:45:31	ok	ok	361.0140	42.083	0.063185	19.07	63.880	10.431	55678130.239742	11	361.0826	6.40634e-05	4.91642e-04
2024/03/04	09:50:31	ok	ok	361.0460	42.094	0.063185	19.15	63.803	10.469	55065023.281757	11	361.1438	6.36629e-05	4.30339e-04
2024/03/04	09:55:31	ok	ok	361.0740	42.095	0.063185	19.17	63.856	10.488	57559895.365008	13	361.1712	6.29752e-05	4.77335e-04
2024/03/04	10:00:31	ok	ok	361.0860	42.095	0.063185	19.21	63.810	10.505	55697722.997053	12	361.1568	6.39523e-05	4.82429e-04
2024/03/04	10:05:31	ok	ok	361.1300	42.112	0.063185	19.31	63.798	10.566	56045402.839303	12	361.2059	6.32042e-05	4.63748e-04
2024/03/04	10:10:31	ok	ok	361.1220	42.105	0.063185	19.34	63.761	10.578	54655988.761210	12	361.2269	6.37308e-05	4.86662e-04
2024/03/04	10:15:31	ok	ok	361.1580	42.115	0.063185	19.40	63.780	10.616	53931986.882763	10	361.2741	6.51444e-05	4.13982e-04
2024/03/04	10:20:31	ok	ok	361.1840	42.122	0.063185	19.47	63.851	10.673	54840221.718530	11	361.2546	6.37196e-05	4.78743e-04
2024/03/04	10:25:31	--	ok	361.2040	42.129	0.063185	19.50	63.806	10.682	55341331.680037	11	361.2794	6.44728e-05	4.96429e-04
2024/03/04	10:25:37	ok	ok	361.0060	42.077	0.063174	19.53	63.830	10.705	51296135.203342	11	361.0845	6.34078e-05	5.19142e-04
2024/03/04	10:30:37	ok	ok	361.0540	42.101	0.063174	19.60	63.751	10.735	53871593.564969	11	361.1102	6.50875e-05	5.33670e-04
2024/03/04	10:35:37	ok	ok	361.0780	42.087	0.063174	19.65	63.798	10.778	54111545.705529	9	361.1717	6.37173e-05	4.90075e-04
2024/03/04	10:40:37	ok	ok	361.0980	42.100	0.063174	19.67	63.833	10.794	54386569.695515	12	361.1707	6.45264e-05	4.44916e-04
2024/03/04	10:45:37	ok	ok	361.1280	42.113	0.063174	19.75	63.803	10.842	53257637.782039	12	361.2128	6.18153e-05	5.04960e-04
2024/03/04	10:50:37	ok	ok	361.1500	42.105	0.063174	19.78	63.787	10.858	54354229.391852	11	361.2439	6.42198e-05	4.73952e-04
2024/03/04	10:55:37	ok	ok	361.1740	42.114	0.063174	19.84	63.828	10.900	54177269.422749	11	361.2579	6.41033e-05	4.71947e-04
2024/03/04	11:00:37	--	ok	361.2240	42.134	0.063174	19.93	63.783	10.956	54203522.759608	10	361.2902	6.56517e-05	4.66649e-04
2024/03/04	11:00:43	ok	ok	361.0040	42.077	0.063161	19.95	63.755	10.960	53068013.907994	9	361.0270	6.65674e-05	4.53312e-04
2024/03/04	11:05:43	ok	ok	360.9980	42.093	0.063161	19.99	63.833	11.002	55253806.511802	11	361.0998	6.33276e-05	4.79678e-04
2024/03/04	11:10:43	ok	ok	361.0420	42.091	0.063161	20.05	63.810	11.034	54307084.062218	12	361.1105	6.27603e-05	4.91263e-04
2024/03/04	11:15:43	ok	ok	361.0580	42.093	0.063161	20.11	63.789	11.069	56261245.026454	10	361.1782	6.22381e-05	6.19437e-04
2024/03/04	11:20:43	ok	ok	361.1040	42.109	0.063161	20.16	63.775	11.103	54445403.942742	9	361.1796	6.49043e-05	5.27216e-04
2024/03/04	11:25:43	ok	ok	361.1400	42.118	0.063161	20.22	63.876	11.157	54555811.222414	10	361.1942	6.43610e-05	5.31976e-04
2024/03/04	11:30:43	ok	ok	361.1620	42.116	0.063161	20.28	63.816	11.183	54943165.436062	10	361.2310	6.49251e-05	4.79445e-04
2024/03/04	11:35:43	ok	ok	361.1960	42.128	0.063161	20.33	63.815	11.219	58134521.086136	13	361.3303	6.25299e-05	5.17623e-04
2024/03/04	11:40:43	--	ok	361.2380	42.134	0.063161	20.43	63.783	11.278	55829708.124569	10	361.3499	6.30088e-05	5.68119e-04
2024/03/04	11:40:50	ok	ok	360.9800	42.074	0.063148	20.42	63.771	11.267	54613173.067954	8	361.0729	6.34487e-05	5.45517e-04
2024/03/04	11:45:49	ok	ok	360.9720	42.078	0.063148	20.47	63.769	11.304	55333073.571994	10	361.1504	6.20722e-05	4.40663e-04
2024/03/04	11:50:49	ok	ok	361.0400	42.095	0.063148	20.56	63.784	11.363	55619697.670668	11	361.1535	6.39914e-05	5.24958e-04
2024/03/04	11:55:49	ok	ok	361.0640	42.099	0.063148	20.60	63.784	11.393	56110662.604573	12	361.1478	6.49785e-05	4.23830e-04
2024/03/04	12:00:49	ok	ok	361.1120	42.114	0.063148	20.69	63.830	11.456	56078992.658897	12	361.4551	5.53677e-05	7.17608e-04
2024/03/04	12:05:49	ok	ok	361.1620	42.120	0.063148	20.79	63.828	11.522	55668839.536275	11	361.3194	6.27155e-05	5.36762e-04
2024/03/04	12:10:49	ok	ok	361.1720	42.131	0.063148	20.83	63.867	11.557	57470336.626874	11	361.2979	6.35407e-05	4.58473e-04
2024/03/04	12:15:49	--	ok	361.2020	42.135	0.063148	20.89	63.867	11.595	58350741.408281	12	361.3157	6.43086e-05	4.45113e-04
2024/03/04	12:15:56	ok	ok	361.0060	42.091	0.063137	20.93	63.803	11.612	56366395.726095	8	361.1969	6.21555e-05	4.69629e-04
2024/03/04	12:20:55	ok	ok	361.0200	42.090	0.063137	20.93	63.856	11.622	56301423.283894	11	361.2004	6.19891e-05	4.22189e-04
2024/03/04	12:25:55	ok	ok	361.0400	42.098	0.063137	21.03	63.833	11.685	56984390.730859	12	361.1723	6.39084e-05	4.78997e-04
2024/03/04	12:30:55	ok	ok	361.0980	42.112	0.063137	21.09	63.885	11.734	55710479.220744	12	361.2266	6.24975e-05	4.55724e-04
2024/03/04	12:35:55	ok	ok	361.1240	42.115	0.063137	21.18	63.780	11.782	54260820.831548	11	361.2958	6.27911e-05	4.48616e-04
2024/03/04	12:40:55	--	ok	361.2020	42.134	0.063137	21.28	63.830	11.859	54015003.304770	11	361.3629	6.22569e-05	3.78143e-04
2024/03/04	12:41:02	ok	ok	360.9940	42.086	0.063125	21.33	63.787	11.880	55944979.920884	11	361.1613	6.10454e-05	2.51755e-04
2024/03/04	12:46:01	ok	ok	361.0180	42.094	0.063125	21.37	63.847	11.921	56345882.396498	11	361.1870	6.30905e-05	4.48051e-04
2024/03/04	12:51:01	ok	ok	361.0460	42.092	0.063125	21.42	63.856	11.961	56760269.872499	11	361.3816	5.43312e-05	4.43902e-04
2024/03/04	12:56:01	ok	ok	361.0760	42.109	0.063125	21.47	63.967	12.012	53525353.285595	11	361.1709	6.39837e-05	3.43073e-04
2024/03/04	13:01:01	ok	ok	361.0960	42.113	0.063125	21.52	63.926	12.043	54725277.094987	11	361.2740	5.99393e-05	2.42640e-04
2024/03/04	13:06:01	ok	ok	361.1460	42.122	0.063125	21.62	63.894	12.108	54447601.898232	10	361.2994	6.13424e-05	2.78376e-04
2024/03/04	13:11:01	ok	ok	361.1840	42.123	0.063125	21.70	63.938	12.167	55243097.601019	10	361.3660	5.97879e-05	2.63413e-04
2024/03/04	13:16:01	ok	ok	361.1980	42.138	0.063125	21.71	63.993	12.186	55227343.211518	9	361.3257	6.19456e-05	2.59913e-04
2024/03/04	13:21:01	--	ok	361.2680	42.147	0.063125	21.80	63.977	12.243	55086270.463485	9	361.3895	6.16075e-05	2.49251e-04
2024/03/04	13:21:08	ok	ok	360.9780	42.071	0.06311	21.81	63.929	12.244	56116897.098708	11	361.1119	6.06516e-05	4.62643e-04
2024/03/04	13:26:07	ok	ok	360.9920	42.092	0.06311	21.88	63.954	12.298	54311901.822028	12	361.1193	6.28359e-05	4.34172e-04
2024/03/04	13:31:07	ok	ok	361.0240	42.095	0.06311	21.91	63.967	12.321	54234695.805980	11	361.1179	6.17548e-05	3.30040e-04
2024/03/04	13:36:07	ok	ok	361.0540	42.105	0.06311	21.98	63.990	12.375	55285296.898740	9	361.1386	6.27702e-05	3.39296e-04
2024/03/04	13:41:07	ok	ok	361.0920	42.115	0.06311	22.02	64.080	12.423	54553899.918390	9	361.2354	6.06109e-05	2.74367e-04
2024/03/04	13:46:07	ok	ok	361.1060	42.120	0.06311	22.09	64.044	12.469	54882817.915534	9	361.2512	6.12377e-05	2.60659e-04
2024/03/04	13:51:07	ok	ok	361.1340	42.124	0.06311	22.12	64.071	12.494	54992464.134173	9	361.1690	6.76091e-05	3.54718e-04
2024/03/04	13:56:07	ok	ok	361.1960	42.133	0.06311	22.18	64.039	12.528	53963235.424666	9	361.2850	6.17249e-05	3.10377e-04
2024/03/04	14:01:07	ok	ok	361.1840	42.130	0.06311	22.21	64.117	12.564	55762477.869152	8	361.2742	6.25526e-05	2.47547e-04
2024/03/04	14:06:07	--	ok	361.2120	42.143	0.06311	22.25	64.196	12.611	51101595.498055	8	361.3135	6.20607e-05	2.56676e-04
2024/03/04	14:06:13	ok	ok	360.9980	42.083	0.063098	22.26	64.146	12.610	56265833.582457	11	361.0885	6.53757e-05	3.84251e-04
2024/03/04	14:11:13	--	ok	360.7020	42.022	0.063098	21.54	65.583	12.367	53877089.347447	12	360.7952	6.28845e-05	3.37849e-04
2024/03/04	14:11:20	ok	ok	361.0120	42.094	0.063114	21.52	65.570	12.353	57704326.202102	10	361.1194	6.32573e-05	2.22647e-04
2024/03/04	14:16:19	ok	ok	360.8480	42.057	0.063114	21.17	65.949	12.173	51940045.701353	8	360.9064	6.38699e-05	2.02753e-04
2024/03/04	14:21:19	--	ok	360.7440	42.049	0.063114	20.97	66.064	12.054	54373798.669731	11	360.8606	6.42167e-05	4.43372e-04
2024/03/04	14:21:25	ok	ok	361.0460	42.114	0.063128	20.97	66.035	12.048	55897913.187285	11	361.2597	6.23883e-05	4.31755e-04
2024/03/04	14:26:25	ok	ok	360.9520	42.088	0.063128	20.80	66.165	11.955	53963869.786606	11	361.1627	6.15147e-05	3.89419e-04
2024/03/04	14:31:25	ok	ok	360.8680	42.082	0.063128	20.72	66.105	11.885	56516115.219388	10	361.0282	6.26957e-05	4.30102e-04
2024/03/04	14:36:25	ok	ok	360.8240	42.076	0.063128	20.60	66.133	11.812	53524106.417249	10	360.9536	6.47755e-05	4.07187e-04
2024/03/04	14:41:25	--	ok	360.7760	42.071	0.063128	20.50	66.085	11.734	57170852.843023	9	360.9316	6.50345e-05	4.31062e-04
2024/03/04	14:41:32	ok	ok	361.0480	42.122	0.063141	20.49	66.030	11.714	54207649.392374	10	361.2552	6.30843e-05	4.15593e-04
2024/03/04	14:46:31	ok	ok	360.9820	42.113	0.063141	20.42	66.099	11.679	51181178.532777	9	361.1685	6.36617e-05	3.82171e-04
2024/03/04	14:51:31	ok	ok	360.9300	42.101	0.063141	20.32	66.078	11.608	50553421.026240	12	361.0463	6.50258e-05	4.11097e-04
2024/03/04	14:56:31	ok	ok	360.9080	42.098	0.063141	20.31	66.004	11.586	53456024.922832	10	361.1039	6.13387e-05	3.13010e-04
2024/03/04	15:01:31	ok	ok	360.8980	42.100	0.063141	20.29	66.012	11.576	50923533.456455	9	361.0996	6.22131e-05	3.35732e-04
2024/03/04	15:06:31	ok	ok	360.8480	42.086	0.063141	20.22	65.991	11.526	53310552.845485	9	361.0123	6.44489e-05	3.75948e-04
2024/03/04	15:11:31	ok	ok	360.8260	42.083	0.063141	20.13	65.968	11.465	52564167.390890	10	361.0375	6.26942e-05	3.32984e-04
2024/03/04	15:16:31	ok	ok	360.8020	42.080	0.063141	20.09	65.968	11.436	51337230.056775	8	361.0173	6.22607e-05	3.92816e-04
2024/03/04	15:21:31	--	ok	360.7820	42.070	0.063141	20.07	65.916	11.409	53272384.588495	10	360.9674	6.22577e-05	3.59466e-04
2024/03/04	15:21:38	ok	ok	361.0660	42.134	0.063153	20.11	65.911	11.437	54048514.750903	11	361.2437	6.26954e-05	3.76715e-04
2024/03/04	15:26:37	ok	ok	361.0060	42.122	0.063153	20.07	65.866	11.400	52707981.322605	10	361.2023	6.17184e-05	4.19904e-04
2024/03/04	15:31:37	ok	ok	360.9720	42.117	0.063153	20.04	65.829	11.375	52111309.838236	9	361.1486	6.27486e-05	4.40518e-04
2024/03/04	15:36:37	ok	ok	360.9400	42.112	0.063153	19.96	65.829	11.327	52503206.502682	10	361.0711	6.48066e-05	4.58480e-04
2024/03/04	15:41:37	ok	ok	360.9480	42.114	0.063153	19.96	65.797	11.321	51817958.801727	11	361.0670	6.49038e-05	4.12017e-04
2024/03/04	15:46:37	ok	ok	360.9380	42.111	0.063153	19.92	65.821	11.297	52675638.737145	10	361.1224	6.23192e-05	4.02194e-04
2024/03/04	15:51:37	ok	ok	360.9160	42.107	0.063153	19.89	65.785	11.271	52469807.859967	9	361.1021	6.24957e-05	4.65305e-04
2024/03/04	15:56:37	ok	ok	360.9040	42.108	0.063153	19.86	65.821	11.260	53407320.658988	9	361.0769	6.27745e-05	4.08465e-04
2024/03/04	16:01:37	ok	ok	360.8960	42.105	0.063153	19.85	65.766	11.240	54428757.836844	11	361.0648	6.29971e-05	3.76348e-04
2024/03/04	16:06:37	ok	ok	360.8680	42.105	0.063153	19.81	65.721	11.206	54361295.768540	9	360.9377	6.59353e-05	4.38667e-04
2024/03/04	16:11:37	ok	ok	360.8520	42.097	0.063153	19.78	65.747	11.191	51531632.200222	11	361.0514	6.14050e-05	3.80050e-04
2024/03/04	16:16:37	ok	ok	360.8380	42.089	0.063153	19.75	65.733	11.170	51674749.547091	9	361.0105	6.19090e-05	4.02175e-04
2024/03/04	16:21:37	ok	ok	360.8180	42.090	0.063153	19.69	65.641	11.118	52653423.850285	10	361.0199	6.16094e-05	3.80574e-04
2024/03/04	16:26:37	ok	ok	360.8100	42.082	0.063153	19.69	65.693	11.126	51945252.829581	10	360.9942	6.16042e-05	4.50585e-04
2024/03/04	16:31:37	ok	ok	360.8020	42.084	0.063153	19.64	65.664	11.085	53661446.839178	12	360.8940	6.37117e-05	3.99499e-04
2024/03/04	16:36:37	--	ok	360.7940	42.078	0.063153	19.64	65.614	11.076	52753148.773789	10	360.9758	6.22023e-05	4.20144e-04
2024/03/04	16:36:44	ok	ok	361.0560	42.136	0.063165	19.67	65.638	11.100	55267446.262268	10	361.1277	6.56387e-05	5.02633e-04
2024/03/04	16:41:43	ok	ok	361.0140	42.128	0.063165	19.61	65.618	11.058	51628145.374065	10	361.1966	6.22369e-05	3.99357e-04
2024/03/04	16:46:43	ok	ok	360.9760	42.122	0.063165	19.54	65.606	11.011	55021550.181730	12	361.1626	6.17319e-05	3.94150e-04
2024/03/04	16:51:43	ok	ok	360.9640	42.118	0.063165	19.48	65.679	10.987	53595748.389865	12	361.1386	6.19027e-05	3.91795e-04
2024/03/04	16:56:43	ok	ok	360.9420	42.112	0.063165	19.50	65.629	10.987	54401209.962959	11	361.0098	6.66294e-05	5.73715e-04
2024/03/04	17:01:43	ok	ok	360.9200	42.108	0.063165	19.45	65.614	10.957	54661917.119740	10	361.1030	6.28369e-05	3.87422e-04
2024/03/04	17:06:43	ok	ok	360.9360	42.107	0.063165	19.45	65.501	10.938	53097223.797994	12	361.0049	6.48036e-05	5.22230e-04
2024/03/04	17:11:43	ok	ok	360.9360	42.108	0.063165	19.43	65.537	10.927	54287856.601689	13	361.0848	6.22393e-05	3.97204e-04
2024/03/04	17:16:43	ok	ok	360.8700	42.098	0.063165	19.33	65.664	10.885	54172399.208787	10	361.0800	6.03950e-05	4.39884e-04
2024/03/04	17:21:43	ok	ok	360.8340	42.090	0.063165	19.20	65.733	10.813	54305478.279438	10	361.0682	6.06885e-05	4.28291e-04
2024/03/04	17:26:43	--	ok	360.7920	42.083	0.063165	19.15	65.779	10.793	55649795.051472	12	360.8746	6.46503e-05	4.31379e-04
2024/03/04	17:26:50	ok	ok	361.0340	42.132	0.063176	19.14	65.743	10.779	53970291.881354	11	361.1350	6.75264e-05	4.76500e-04
2024/03/04	17:31:49	ok	ok	360.9960	42.130	0.063176	19.13	65.582	10.744	51244701.214792	14	361.0737	6.59548e-05	4.42261e-04
2024/03/04	17:36:49	ok	ok	360.9840	42.126	0.063176	19.11	65.579	10.734	51795091.598910	12	360.9707	7.10295e-05	7.12448e-04
2024/03/04	17:41:49	ok	ok	360.9880	42.131	0.063176	19.11	65.550	10.729	51344125.207197	10	361.1612	6.32836e-05	3.73718e-04
2024/03/04	17:46:49	ok	ok	360.9720	42.127	0.063176	19.06	65.519	10.688	50330940.186318	11	361.0741	6.37854e-05	4.76631e-04
2024/03/04	17:51:49	ok	ok	360.9700	42.126	0.063176	19.04	65.518	10.680	50605300.770620	9	361.0657	6.61608e-05	3.78407e-04
2024/03/04	17:56:49	ok	ok	360.9200	42.111	0.063176	18.96	65.595	10.639	52429195.894110	11	361.0961	6.29460e-05	3.33419e-04
2024/03/04	18:01:49	ok	ok	360.9220	42.116	0.063176	18.94	65.490	10.613	47698475.769400	11	361.0955	6.29785e-05	3.56305e-04
2024/03/04	18:06:49	ok	ok	360.9100	42.115	0.063176	18.93	65.509	10.608	48623015.790366	11	361.0811	6.27876e-05	4.32608e-04
2024/03/04	18:11:49	ok	ok	360.8980	42.115	0.063176	18.87	65.449	10.563	47786563.925223	11	361.1025	6.21757e-05	3.76986e-04
2024/03/04	18:16:49	ok	ok	360.9040	42.111	0.063176	18.83	65.441	10.536	49835712.518885	12	361.1090	6.09544e-05	3.53267e-04
2024/03/04	18:21:49	ok	ok	360.8880	42.107	0.063176	18.86	65.376	10.542	48393126.210985	11	361.0853	6.09223e-05	4.36395e-04
2024/03/04	18:26:49	ok	ok	360.8800	42.097	0.063176	18.79	65.476	10.515	50499070.984182	11	361.1443	5.97858e-05	4.08707e-04
2024/03/04	18:31:49	ok	ok	360.8340	42.088	0.063176	18.68	65.570	10.460	47799373.188563	12	361.0962	5.85770e-05	4.46345e-04
2024/03/04	18:36:49	--	ok	360.7920	42.085	0.063176	18.60	65.577	10.417	48244154.055847	11	361.0401	5.95808e-05	5.92320e-04
2024/03/04	18:36:56	ok	ok	361.0500	42.140	0.063187	18.59	65.545	10.402	47568042.323316	11	361.2737	6.09567e-05	4.37004e-04
2024/03/04	18:41:55	ok	ok	360.9860	42.129	0.063187	18.53	65.495	10.359	47461168.972721	11	361.2084	6.16712e-05	3.27701e-04
2024/03/04	18:46:55	ok	ok	360.9940	42.128	0.063187	18.58	65.409	10.372	48040599.359340	12	361.2545	6.03842e-05	3.89330e-04
2024/03/04	18:51:55	ok	ok	360.9960	42.133	0.063187	18.60	65.304	10.373	49788464.388637	11	361.2284	6.17515e-05	3.24315e-04
2024/03/04	18:56:55	ok	ok	361.0020	42.130	0.063187	18.58	65.312	10.357	46388732.690982	10	361.2007	6.16148e-05	3.21908e-04
2024/03/04	19:01:55	ok	ok	360.9980	42.127	0.063187	18.55	65.275	10.333	47764316.534035	11	361.2159	6.18196e-05	3.39561e-04
2024/03/04	19:06:55	ok	ok	360.9640	42.119	0.063187	18.53	65.293	10.328	50877257.454823	12	361.1720	6.15103e-05	2.92563e-04
2024/03/04	19:11:55	ok	ok	360.9660	42.117	0.063187	18.50	65.327	10.315	47828970.341834	10	361.1821	6.24374e-05	3.25668e-04
2024/03/04	19:16:55	ok	ok	360.9520	42.119	0.063187	18.49	65.277	10.299	47712806.565422	11	361.1356	6.29392e-05	3.47424e-04
2024/03/04	19:21:55	ok	ok	360.9540	42.116	0.063187	18.49	65.185	10.284	47797929.187882	12	361.1739	6.18319e-05	2.98067e-04
2024/03/04	19:26:55	ok	ok	360.9580	42.118	0.063187	18.49	65.185	10.284	49014564.323060	12	361.1189	6.29874e-05	3.87787e-04
2024/03/04	19:31:55	ok	ok	360.9520	42.115	0.063187	18.49	65.165	10.281	48532227.810179	11	361.1432	6.30706e-05	3.81788e-04
2024/03/04	19:36:55	ok	ok	360.9200	42.104	0.063187	18.37	65.298	10.232	49322670.297730	12	361.1242	6.24604e-05	3.20738e-04
2024/03/04	19:41:55	ok	ok	360.8880	42.103	0.063187	18.31	65.316	10.193	48841155.674832	11	361.0912	6.20629e-05	3.62033e-04
2024/03/04	19:46:55	ok	ok	360.8640	42.100	0.063187	18.31	65.257	10.184	48901012.584104	11	361.0831	6.34427e-05	3.24326e-04
2024/03/04	19:51:55	ok	ok	360.8880	42.105	0.063187	18.33	65.119	10.180	44684336.820652	11	361.0868	6.42576e-05	3.11914e-04
2024/03/04	19:56:55	ok	ok	360.8860	42.101	0.063187	18.33	65.151	10.185	48647720.027478	12	361.0630	6.36874e-05	3.01068e-04
2024/03/04	20:01:55	ok	ok	360.8760	42.101	0.063187	18.33	65.119	10.180	48279325.447380	12	360.9896	6.74338e-05	3.97495e-04
2024/03/04	20:06:55	ok	ok	360.8780	42.098	0.063187	18.29	65.183	10.165	47377667.065104	11	360.9736	6.85608e-05	4.12347e-04
2024/03/04	20:11:55	ok	ok	360.8800	42.098	0.063187	18.29	65.092	10.150	46652677.587288	12	361.0670	6.36800e-05	3.01859e-04
2024/03/04	20:16:55	ok	ok	360.8860	42.096	0.063187	18.31	65.093	10.159	45812189.494084	11	361.0844	6.39505e-05	2.86558e-04
2024/03/04	20:21:55	ok	ok	360.8640	42.092	0.063187	18.26	65.107	10.135	45230080.379430	11	361.0434	6.55322e-05	3.33481e-04
2024/03/04	20:26:55	ok	ok	360.8680	42.095	0.063187	18.24	65.074	10.114	45928527.416342	12	361.0711	6.39686e-05	4.22298e-04
2024/03/04	20:31:55	ok	ok	360.8720	42.091	0.063187	18.22	65.010	10.094	45647735.465091	13	360.9742	6.68524e-05	4.09682e-04
2024/03/04	20:36:55	ok	ok	360.8340	42.095	0.063187	18.21	65.130	10.105	43897230.370411	11	361.0742	6.31669e-05	2.93994e-04
2024/03/04	20:41:55	--	ok	360.7960	42.070	0.063187	18.12	65.217	10.067	43840964.408990	13	360.9765	6.46841e-05	3.17639e-04
2024/03/04	20:42:02	ok	ok	361.0740	42.144	0.063199	18.09	65.222	10.052	49220757.361836	12	361.2057	6.56928e-05	4.38203e-04
2024/03/04	20:47:01	ok	ok	360.9940	42.133	0.063199	18.04	65.245	10.022	45939003.555904	11	361.1634	6.56228e-05	4.15892e-04
2024/03/04	20:52:01	ok	ok	360.9640	42.118	0.063199	17.98	65.174	9.977	46607313.525384	13	361.1580	6.43498e-05	3.14508e-04
2024/03/04	20:57:01	ok	ok	361.0140	42.127	0.063199	18.07	65.055	10.009	44122412.912699	13	361.1851	6.50706e-05	3.29449e-04
2024/03/04	21:02:01	ok	ok	361.0120	42.132	0.063199	18.08	65.010	10.010	44815745.567444	12	361.2013	6.39293e-05	3.24321e-04
2024/03/04	21:07:01	ok	ok	361.0140	42.135	0.063199	18.08	64.997	10.008	43540010.302148	12	361.1855	6.60339e-05	3.39398e-04
2024/03/04	21:12:01	ok	ok	361.0340	42.134	0.063199	18.11	64.982	10.023	46046414.188724	11	361.2015	6.63420e-05	3.69493e-04
2024/03/04	21:17:01	ok	ok	361.0160	42.127	0.063199	18.09	64.941	10.009	44736912.187080	12	361.2411	6.42879e-05	2.96098e-04
2024/03/04	21:22:01	ok	ok	361.0060	42.126	0.063199	18.07	64.915	9.987	43714891.860014	12	361.2434	6.37943e-05	4.02286e-04
2024/03/04	21:27:01	ok	ok	361.0040	42.127	0.063199	18.07	64.965	9.995	43339998.478168	13	361.1881	6.60425e-05	3.55951e-04
2024/03/04	21:32:01	ok	ok	360.9860	42.120	0.063199	18.05	64.923	9.981	47758951.011259	12	361.1963	6.57296e-05	4.23270e-04
2024/03/04	21:37:01	ok	ok	361.0000	42.121	0.063199	18.02	64.929	9.964	44217001.818979	13	361.1834	6.42386e-05	4.02015e-04
2024/03/04	21:42:01	ok	ok	360.9920	42.120	0.063199	18.02	64.918	9.963	43793194.689161	12	361.1568	6.60340e-05	3.28325e-04
2024/03/04	21:47:01	ok	ok	360.9680	42.116	0.063199	17.94	65.075	9.938	45062611.307676	13	361.1354	6.49683e-05	3.27103e-04
2024/03/04	21:52:01	ok	ok	360.9320	42.114	0.063199	17.86	65.126	9.901	44698393.560696	13	361.0461	6.70539e-05	4.18423e-04
2024/03/04	21:57:01	ok	ok	360.8840	42.101	0.063199	17.82	65.107	9.873	46757764.537707	12	361.0997	6.48758e-05	5.06816e-04
2024/03/04	22:02:01	ok	ok	360.8780	42.105	0.063199	17.81	65.106	9.865	43106063.662939	12	361.0856	6.54066e-05	3.52208e-04
[truncated: 458 more rows]
